# Supplementary material for: MALDI-TOF MS typing enables the classification of brewing yeasts of the genus Saccharomyces to major beer styles
Source: PLoS One. 2017 Aug 9;12(8):e0181694. doi: 10.1371/journal.pone.0181694 (PMC5549903; doi:10.1371/journal.pone.0181694)
Supplement: S12 File — The directory includes 90 raw files and was zipped to “.zip”; the folder has three strains with 30 spectra per strain; S1 Text explains the raw files with an example and Table 1 represents the yeast strains used within the experiment. (ZIP) [file pone.0181694.s015.zip › 34-36/30343-505-OG-WB-WB-YPG-18h-E-E_2015-07-15_1_0_C1_1.dat]

2000.53 1391
2000.95 1446
2001.37 1370
2001.79 1355
2002.21 1400
2002.64 1380
2003.06 1353
2003.48 1218
2003.90 1118
2004.32 1363
2004.75 1173
2005.17 1188
2005.59 1275
2006.01 1212
2006.43 1101
2006.86 1127
2007.28 1141
2007.70 1251
2008.12 1261
2008.55 1360
2008.97 1243
2009.39 1108
2009.81 1169
2010.24 1011
2010.66 1144
2011.08 1117
2011.50 1131
2011.93 1093
2012.35 1161
2012.77 1067
2013.20 1066
2013.62 1161
2014.04 1118
2014.46 1061
2014.89 1114
2015.31 924
2015.73 1057
2016.16 1197
2016.58 1218
2017.00 1233
2017.43 1328
2017.85 1216
2018.27 1156
2018.70 1224
2019.12 1281
2019.54 1324
2019.97 1101
2020.39 1179
2020.82 1183
2021.24 1165
2021.66 1232
2022.09 1227
2022.51 1113
2022.94 955
2023.36 808
2023.78 1085
2024.21 1066
2024.63 1012
2025.06 953
2025.48 1119
2025.90 1061
2026.33 1037
2026.75 1049
2027.18 1111
2027.60 1191
2028.03 1123
2028.45 919
2028.88 1072
2029.30 1190
2029.72 1149
2030.15 1069
2030.57 1113
2031.00 1276
2031.42 1225
2031.85 1190
2032.27 1115
2032.70 1137
2033.12 1103
2033.55 1058
2033.97 1201
2034.40 1107
2034.82 1214
2035.25 1071
2035.67 1072
2036.10 1092
2036.52 1150
2036.95 1045
2037.38 1228
2037.80 1255
2038.23 1158
2038.65 1133
2039.08 1004
2039.50 1068
2039.93 1068
2040.36 1142
2040.78 1203
2041.21 1175
2041.63 1235
2042.06 1168
2042.48 1310
2042.91 1258
2043.34 1101
2043.76 1033
2044.19 1107
2044.62 1131
2045.04 1192
2045.47 1077
2045.89 1125
2046.32 1186
2046.75 1097
2047.17 1105
2047.60 1150
2048.03 1125
2048.45 1144
2048.88 1065
2049.31 1192
2049.73 1248
2050.16 1139
2050.59 1090
2051.01 1110
2051.44 1264
2051.87 1173
2052.29 1090
2052.72 1069
2053.15 1060
2053.58 1142
2054.00 1132
2054.43 988
2054.86 1094
2055.28 1077
2055.71 1044
2056.14 1002
2056.57 1034
2056.99 1156
2057.42 1167
2057.85 1068
2058.28 1078
2058.71 1174
2059.13 1140
2059.56 1147
2059.99 1029
2060.42 1118
2060.84 1091
2061.27 981
2061.70 1070
2062.13 1124
2062.56 1132
2062.98 1254
2063.41 1355
2063.84 1371
2064.27 1478
2064.70 1585
2065.13 1424
2065.55 1423
2065.98 1521
2066.41 1502
2066.84 1614
2067.27 1328
2067.70 1470
2068.13 1388
2068.55 1227
2068.98 1184
2069.41 1252
2069.84 1136
2070.27 1104
2070.70 1171
2071.13 1038
2071.56 1286
2071.99 1204
2072.41 1199
2072.84 1245
2073.27 1184
2073.70 1169
2074.13 1083
2074.56 1150
2074.99 1234
2075.42 1118
2075.85 1132
2076.28 1197
2076.71 1257
2077.14 1235
2077.57 1166
2078.00 1155
2078.43 1248
2078.86 1340
2079.29 1318
2079.72 1409
2080.15 1436
2080.58 1444
2081.01 1325
2081.44 1244
2081.87 1357
2082.30 1139
2082.73 1362
2083.16 1236
2083.59 1247
2084.02 1185
2084.45 1178
2084.88 1240
2085.31 1148
2085.74 1219
2086.17 1154
2086.60 1320
2087.03 1234
2087.46 1169
2087.89 1165
2088.32 1230
2088.75 1184
2089.18 1160
2089.62 1159
2090.05 1183
2090.48 1148
2090.91 1121
2091.34 1115
2091.77 1198
2092.20 1196
2092.63 1210
2093.06 1089
2093.49 1255
2093.93 1264
2094.36 1272
2094.79 1234
2095.22 1140
2095.65 1271
2096.08 1108
2096.52 1037
2096.95 1046
2097.38 1190
2097.81 1209
2098.24 1137
2098.67 1144
2099.11 1244
2099.54 1098
2099.97 1059
2100.40 996
2100.83 1143
2101.27 1195
2101.70 1114
2102.13 1066
2102.56 963
2102.99 1050
2103.43 1136
2103.86 1046
2104.29 1026
2104.72 1182
2105.16 972
2105.59 961
2106.02 1009
2106.45 1084
2106.89 1141
2107.32 1104
2107.75 1402
2108.19 1255
2108.62 1087
2109.05 1158
2109.48 1354
2109.92 1157
2110.35 1217
2110.78 1250
2111.22 1092
2111.65 1169
2112.08 1113
2112.52 1211
2112.95 1123
2113.38 1026
2113.82 1089
2114.25 1251
2114.68 1070
2115.12 1151
2115.55 1132
2115.98 1202
2116.42 1060
2116.85 975
2117.28 1051
2117.72 1082
2118.15 1163
2118.59 1184
2119.02 1204
2119.45 1201
2119.89 1080
2120.32 1122
2120.76 1226
2121.19 1373
2121.62 1212
2122.06 1040
2122.49 1184
2122.93 1248
2123.36 1229
2123.80 1217
2124.23 1288
2124.66 1115
2125.10 1071
2125.53 1031
2125.97 1241
2126.40 1157
2126.84 1159
2127.27 1124
2127.71 1139
2128.14 1142
2128.58 1226
2129.01 1355
2129.45 1265
2129.88 1172
2130.32 1138
2130.75 1189
2131.19 1045
2131.62 1155
2132.06 1204
2132.49 1100
2132.93 1205
2133.36 991
2133.80 1076
2134.23 1214
2134.67 1195
2135.11 1200
2135.54 1185
2135.98 1215
2136.41 1156
2136.85 1083
2137.28 1125
2137.72 1116
2138.16 1198
2138.59 1004
2139.03 1037
2139.46 1247
2139.90 1198
2140.34 1212
2140.77 1051
2141.21 1058
2141.64 1111
2142.08 1208
2142.52 1175
2142.95 1166
2143.39 1205
2143.83 1207
2144.26 1115
2144.70 1385
2145.14 1269
2145.57 1172
2146.01 1184
2146.45 1230
2146.88 1248
2147.32 1430
2147.76 1282
2148.19 1450
2148.63 1435
2149.07 1520
2149.50 1588
2149.94 1474
2150.38 1579
2150.81 1523
2151.25 1481
2151.69 1422
2152.13 1299
2152.56 1329
2153.00 1293
2153.44 1222
2153.88 1289
2154.31 1400
2154.75 1378
2155.19 1308
2155.63 1296
2156.06 1269
2156.50 1340
2156.94 1199
2157.38 1275
2157.82 1186
2158.25 1255
2158.69 1295
2159.13 1440
2159.57 1283
2160.01 1189
2160.44 1142
2160.88 1168
2161.32 1188
2161.76 1227
2162.20 1163
2162.63 1310
2163.07 1258
2163.51 1197
2163.95 1160
2164.39 1099
2164.83 1122
2165.27 1318
2165.70 1129
2166.14 1223
2166.58 1038
2167.02 1096
2167.46 1090
2167.90 1206
2168.34 1164
2168.78 1145
2169.22 1248
2169.65 1259
2170.09 1299
2170.53 1368
2170.97 1469
2171.41 1441
2171.85 1251
2172.29 1384
2172.73 1502
2173.17 1561
2173.61 1563
2174.05 1616
2174.49 1636
2174.93 1632
2175.37 1607
2175.81 1538
2176.25 1504
2176.69 1488
2177.13 1429
2177.57 1547
2178.01 1542
2178.45 1425
2178.89 1456
2179.33 1407
2179.77 1223
2180.21 1169
2180.65 1269
2181.09 1270
2181.53 1235
2181.97 1304
2182.41 1044
2182.85 1186
2183.29 1248
2183.73 1256
2184.17 1260
2184.61 1183
2185.05 1233
2185.49 1207
2185.93 1421
2186.37 1353
2186.81 1255
2187.25 1286
2187.69 1436
2188.14 1236
2188.58 1281
2189.02 1299
2189.46 1325
2189.90 1302
2190.34 1422
2190.78 1218
2191.22 1211
2191.66 1234
2192.11 1442
2192.55 1344
2192.99 1293
2193.43 1253
2193.87 1459
2194.31 1530
2194.76 1307
2195.20 1368
2195.64 1426
2196.08 1523
2196.52 1345
2196.96 1406
2197.41 1332
2197.85 1261
2198.29 1267
2198.73 1238
2199.17 1385
2199.62 1331
2200.06 1281
2200.50 1237
2200.94 1164
2201.38 1103
2201.83 1041
2202.27 1238
2202.71 1169
2203.15 1138
2203.60 1181
2204.04 1306
2204.48 1348
2204.92 1453
2205.37 1372
2205.81 1268
2206.25 1369
2206.70 1422
2207.14 1412
2207.58 1394
2208.02 1417
2208.47 1278
2208.91 1577
2209.35 1349
2209.80 1372
2210.24 1257
2210.68 1294
2211.13 1392
2211.57 1160
2212.01 1243
2212.46 1274
2212.90 1239
2213.34 1329
2213.79 1265
2214.23 1326
2214.67 1339
2215.12 1221
2215.56 1178
2216.00 1280
2216.45 1156
2216.89 1086
2217.34 1068
2217.78 1199
2218.22 1208
2218.67 1238
2219.11 1087
2219.56 1232
2220.00 1287
2220.44 980
2220.89 1100
2221.33 1125
2221.78 1311
2222.22 1374
2222.67 1482
2223.11 1430
2223.55 1321
2224.00 1420
2224.44 1291
2224.89 1383
2225.33 1339
2225.78 1366
2226.22 1380
2226.67 1374
2227.11 1464
2227.56 1480
2228.00 1438
2228.45 1328
2228.89 1389
2229.34 1407
2229.78 1390
2230.23 1448
2230.67 1327
2231.12 1402
2231.56 1489
2232.01 1574
2232.45 1416
2232.90 1350
2233.35 1450
2233.79 1408
2234.24 1619
2234.68 1453
2235.13 1459
2235.57 1542
2236.02 1367
2236.46 1347
2236.91 1214
2237.36 1199
2237.80 1177
2238.25 1193
2238.69 1151
2239.14 1169
2239.59 1053
2240.03 1192
2240.48 1270
2240.92 1197
2241.37 1271
2241.82 1133
2242.26 1182
2242.71 1034
2243.16 1127
2243.60 1193
2244.05 1241
2244.50 1161
2244.94 1216
2245.39 1274
2245.84 1192
2246.28 1161
2246.73 1151
2247.18 1036
2247.62 1097
2248.07 1206
2248.52 1209
2248.96 1235
2249.41 1186
2249.86 1239
2250.31 1146
2250.75 1165
2251.20 1185
2251.65 1155
2252.10 1255
2252.54 1227
2252.99 1002
2253.44 1015
2253.89 1042
2254.33 1073
2254.78 1062
2255.23 1199
2255.68 1187
2256.12 1090
2256.57 1102
2257.02 1057
2257.47 1179
2257.91 1075
2258.36 1003
2258.81 1238
2259.26 1310
2259.71 1347
2260.16 1360
2260.60 1481
2261.05 1295
2261.50 1269
2261.95 1473
2262.40 1503
2262.84 1440
2263.29 1449
2263.74 1421
2264.19 1363
2264.64 1387
2265.09 1502
2265.54 1394
2265.98 1360
2266.43 1408
2266.88 1541
2267.33 1457
2267.78 1519
2268.23 1492
2268.68 1510
2269.13 1482
2269.58 1342
2270.03 1445
2270.47 1682
2270.92 1659
2271.37 1346
2271.82 1374
2272.27 1457
2272.72 1586
2273.17 1536
2273.62 1420
2274.07 1351
2274.52 1299
2274.97 1352
2275.42 1303
2275.87 1205
2276.32 1197
2276.77 1254
2277.22 1159
2277.67 1188
2278.12 1036
2278.57 1159
2279.02 1188
2279.47 1163
2279.92 1240
2280.37 1256
2280.82 1436
2281.27 1303
2281.72 1284
2282.17 1279
2282.62 1438
2283.07 1308
2283.52 1266
2283.97 1191
2284.42 1195
2284.87 1127
2285.32 1274
2285.77 1188
2286.22 1404
2286.67 1497
2287.13 1470
2287.58 1555
2288.03 1684
2288.48 1754
2288.93 1985
2289.38 2138
2289.83 2317
2290.28 2427
2290.73 2541
2291.18 2544
2291.64 2568
2292.09 2502
2292.54 2280
2292.99 2064
2293.44 2031
2293.89 2018
2294.34 1706
2294.80 1625
2295.25 1620
2295.70 1618
2296.15 1456
2296.60 1395
2297.05 1435
2297.51 1543
2297.96 1504
2298.41 1501
2298.86 1467
2299.31 1245
2299.77 1336
2300.22 1328
2300.67 1167
2301.12 1173
2301.57 1162
2302.03 1159
2302.48 1046
2302.93 1166
2303.38 1165
2303.84 1209
2304.29 1222
2304.74 1179
2305.19 1187
2305.65 1143
2306.10 1074
2306.55 1274
2307.01 1533
2307.46 1452
2307.91 1446
2308.36 1395
2308.82 1421
2309.27 1556
2309.72 1451
2310.18 1331
2310.63 1362
2311.08 1438
2311.54 1502
2311.99 1352
2312.44 1382
2312.90 1475
2313.35 1436
2313.80 1388
2314.26 1265
2314.71 1247
2315.16 1354
2315.62 1354
2316.07 1356
2316.52 1298
2316.98 1373
2317.43 1221
2317.88 1338
2318.34 1498
2318.79 1345
2319.25 1414
2319.70 1536
2320.15 1278
2320.61 1286
2321.06 1315
2321.52 1294
2321.97 1327
2322.43 1179
2322.88 1336
2323.33 1436
2323.79 1390
2324.24 1548
2324.70 1591
2325.15 1673
2325.61 1753
2326.06 1725
2326.52 1463
2326.97 1709
2327.43 1840
2327.88 1590
2328.34 1588
2328.79 1513
2329.25 1691
2329.70 1450
2330.16 1526
2330.61 1561
2331.07 1587
2331.52 1674
2331.98 1443
2332.43 1421
2332.89 1445
2333.34 1467
2333.80 1387
2334.25 1268
2334.71 1211
2335.16 1376
2335.62 1375
2336.08 1267
2336.53 1274
2336.99 1403
2337.44 1509
2337.90 1537
2338.35 1463
2338.81 1362
2339.27 1801
2339.72 1796
2340.18 1777
2340.63 1870
2341.09 1654
2341.55 1646
2342.00 1511
2342.46 1559
2342.91 1648
2343.37 1643
2343.83 1618
2344.28 1414
2344.74 1686
2345.20 1866
2345.65 1875
2346.11 1484
2346.57 1398
2347.02 1399
2347.48 1465
2347.94 1455
2348.39 1369
2348.85 1330
2349.31 1436
2349.76 1390
2350.22 1444
2350.68 1389
2351.14 1287
2351.59 1199
2352.05 1361
2352.51 1271
2352.96 1202
2353.42 1103
2353.88 1178
2354.34 1224
2354.79 1208
2355.25 1168
2355.71 1118
2356.17 1156
2356.62 1291
2357.08 1209
2357.54 1233
2358.00 1253
2358.46 1183
2358.91 1188
2359.37 1105
2359.83 1160
2360.29 1288
2360.74 1420
2361.20 1525
2361.66 1459
2362.12 1393
2362.58 1349
2363.04 1233
2363.49 1332
2363.95 1321
2364.41 1516
2364.87 1342
2365.33 1363
2365.79 1406
2366.24 1440
2366.70 1428
2367.16 1445
2367.62 1431
2368.08 1452
2368.54 1336
2369.00 1418
2369.46 1432
2369.91 1204
2370.37 1164
2370.83 1217
2371.29 1307
2371.75 1312
2372.21 1433
2372.67 1384
2373.13 1468
2373.59 1403
2374.05 1381
2374.51 1381
2374.97 1368
2375.42 1495
2375.88 1435
2376.34 1522
2376.80 1502
2377.26 1303
2377.72 1144
2378.18 1398
2378.64 1243
2379.10 1357
2379.56 1329
2380.02 1288
2380.48 1366
2380.94 1310
2381.40 1258
2381.86 1345
2382.32 1291
2382.78 1310
2383.24 1344
2383.70 1221
2384.16 1237
2384.62 1258
2385.08 1313
2385.54 1268
2386.00 1255
2386.47 1193
2386.93 1273
2387.39 1374
2387.85 1432
2388.31 1388
2388.77 1181
2389.23 1205
2389.69 1293
2390.15 1363
2390.61 1295
2391.07 1377
2391.53 1339
2391.99 1428
2392.46 1298
2392.92 1368
2393.38 1263
2393.84 1278
2394.30 1249
2394.76 1108
2395.22 1146
2395.68 1311
2396.15 1242
2396.61 1035
2397.07 1177
2397.53 1198
2397.99 1218
2398.45 1230
2398.92 1326
2399.38 1280
2399.84 1242
2400.30 1294
2400.76 1300
2401.23 1146
2401.69 1105
2402.15 1240
2402.61 1277
2403.07 1272
2403.54 1127
2404.00 1217
2404.46 1119
2404.92 1174
2405.38 1186
2405.85 1180
2406.31 1242
2406.77 1302
2407.23 1275
2407.70 1352
2408.16 1216
2408.62 1186
2409.08 1247
2409.55 1320
2410.01 1263
2410.47 1072
2410.94 1195
2411.40 1219
2411.86 1145
2412.32 1317
2412.79 1234
2413.25 1231
2413.71 1259
2414.18 1366
2414.64 1447
2415.10 1420
2415.57 1354
2416.03 1388
2416.49 1399
2416.96 1374
2417.42 1391
2417.88 1490
2418.35 1430
2418.81 1356
2419.28 1246
2419.74 1362
2420.20 1334
2420.67 1290
2421.13 1310
2421.59 1462
2422.06 1501
2422.52 1419
2422.99 1458
2423.45 1485
2423.91 1484
2424.38 1785
2424.84 1607
2425.31 1427
2425.77 1492
2426.24 1520
2426.70 1584
2427.16 1651
2427.63 1625
2428.09 1622
2428.56 1562
2429.02 1521
2429.49 1403
2429.95 1318
2430.42 1274
2430.88 1442
2431.35 1428
2431.81 1347
2432.28 1337
2432.74 1321
2433.21 1268
2433.67 1201
2434.14 1266
2434.60 1325
2435.07 1293
2435.53 1166
2436.00 1306
2436.46 1261
2436.93 1418
2437.39 1513
2437.86 1487
2438.32 1580
2438.79 1767
2439.26 1781
2439.72 1912
2440.19 1735
2440.65 1770
2441.12 1716
2441.58 1740
2442.05 1648
2442.52 1703
2442.98 1653
2443.45 1613
2443.91 1655
2444.38 1397
2444.85 1373
2445.31 1315
2445.78 1480
2446.24 1231
2446.71 1229
2447.18 1241
2447.64 1326
2448.11 1230
2448.58 1110
2449.04 1202
2449.51 1237
2449.98 1318
2450.44 1276
2450.91 1159
2451.38 1251
2451.84 1221
2452.31 1241
2452.78 1208
2453.24 1185
2453.71 1193
2454.18 1140
2454.64 1356
2455.11 1349
2455.58 1271
2456.05 1143
2456.51 1153
2456.98 1111
2457.45 1139
2457.92 1220
2458.38 1163
2458.85 1116
2459.32 1160
2459.79 1272
2460.25 1257
2460.72 1159
2461.19 1155
2461.66 1252
2462.12 1431
2462.59 1286
2463.06 1286
2463.53 1186
2464.00 1272
2464.46 1207
2464.93 1192
2465.40 1191
2465.87 1230
2466.34 1334
2466.80 1400
2467.27 1200
2467.74 1112
2468.21 1241
2468.68 1287
2469.15 1158
2469.61 1141
2470.08 1241
2470.55 1038
2471.02 989
2471.49 1114
2471.96 1168
2472.43 1167
2472.89 1238
2473.36 1096
2473.83 971
2474.30 1132
2474.77 1139
2475.24 1123
2475.71 1137
2476.18 1061
2476.65 1206
2477.12 1239
2477.59 1267
2478.05 1390
2478.52 1292
2478.99 1213
2479.46 1259
2479.93 1241
2480.40 1283
2480.87 1190
2481.34 1142
2481.81 1277
2482.28 1285
2482.75 1183
2483.22 1154
2483.69 1153
2484.16 1261
2484.63 1280
2485.10 1256
2485.57 1199
2486.04 1392
2486.51 1269
2486.98 1228
2487.45 1193
2487.92 1267
2488.39 1430
2488.86 1289
2489.33 1353
2489.80 1366
2490.27 1434
2490.74 1334
2491.21 1377
2491.68 1363
2492.15 1451
2492.62 1372
2493.10 1204
2493.57 1314
2494.04 1232
2494.51 1430
2494.98 1303
2495.45 1284
2495.92 1280
2496.39 1325
2496.86 1308
2497.33 1366
2497.80 1054
2498.28 1085
2498.75 1328
2499.22 1276
2499.69 1230
2500.16 1368
2500.63 1395
2501.10 1178
2501.58 1224
2502.05 1193
2502.52 1220
2502.99 1034
2503.46 1174
2503.93 1319
2504.41 1126
2504.88 1222
2505.35 1287
2505.82 1255
2506.29 1291
2506.76 1381
2507.24 1218
2507.71 1291
2508.18 1339
2508.65 1333
2509.13 1250
2509.60 1569
2510.07 1421
2510.54 1432
2511.01 1442
2511.49 1456
2511.96 1531
2512.43 1383
2512.90 1547
2513.38 1471
2513.85 1231
2514.32 1309
2514.80 1462
2515.27 1367
2515.74 1327
2516.21 1245
2516.69 1178
2517.16 1201
2517.63 1195
2518.11 1360
2518.58 1398
2519.05 1261
2519.53 1321
2520.00 1247
2520.47 1201
2520.95 1267
2521.42 1196
2521.89 1383
2522.37 1291
2522.84 1280
2523.31 1425
2523.79 1336
2524.26 1237
2524.73 1232
2525.21 1366
2525.68 1503
2526.16 1278
2526.63 1401
2527.10 1410
2527.58 1400
2528.05 1367
2528.52 1259
2529.00 1342
2529.47 1345
2529.95 1442
2530.42 1510
2530.90 1526
2531.37 1359
2531.84 1374
2532.32 1434
2532.79 1548
2533.27 1410
2533.74 1180
2534.22 1360
2534.69 1443
2535.17 1333
2535.64 1508
2536.12 1336
2536.59 1327
2537.07 1434
2537.54 1308
2538.02 1407
2538.49 1517
2538.97 1233
2539.44 1234
2539.92 1333
2540.39 1248
2540.87 1252
2541.34 1368
2541.82 1345
2542.29 1308
2542.77 1341
2543.24 1452
2543.72 1456
2544.19 1453
2544.67 1445
2545.14 1492
2545.62 1372
2546.10 1527
2546.57 1448
2547.05 1475
2547.52 1661
2548.00 1709
2548.47 1454
2548.95 1546
2549.43 1499
2549.90 1504
2550.38 1692
2550.86 1417
2551.33 1324
2551.81 1405
2552.28 1355
2552.76 1506
2553.24 1613
2553.71 1633
2554.19 1550
2554.67 1645
2555.14 1736
2555.62 1736
2556.10 1885
2556.57 1827
2557.05 1679
2557.53 1597
2558.00 1437
2558.48 1515
2558.96 1491
2559.43 1346
2559.91 1474
2560.39 1365
2560.86 1236
2561.34 1176
2561.82 1349
2562.30 1273
2562.77 1236
2563.25 1137
2563.73 1226
2564.21 1068
2564.68 1215
2565.16 1220
2565.64 1252
2566.12 1219
2566.59 1270
2567.07 1052
2567.55 1128
2568.03 1252
2568.50 1231
2568.98 1275
2569.46 1198
2569.94 1052
2570.42 1221
2570.89 1208
2571.37 1174
2571.85 1161
2572.33 1174
2572.81 1226
2573.28 1153
2573.76 1276
2574.24 1172
2574.72 1221
2575.20 1222
2575.68 1149
2576.15 1159
2576.63 1254
2577.11 1224
2577.59 1159
2578.07 1244
2578.55 1160
2579.03 1298
2579.50 1418
2579.98 1192
2580.46 1062
2580.94 1254
2581.42 1167
2581.90 1211
2582.38 1347
2582.86 1186
2583.34 1121
2583.82 1285
2584.30 1260
2584.77 1296
2585.25 1257
2585.73 1397
2586.21 1231
2586.69 1178
2587.17 1254
2587.65 1288
2588.13 1290
2588.61 1240
2589.09 1277
2589.57 1137
2590.05 1286
2590.53 1241
2591.01 1408
2591.49 1337
2591.97 1346
2592.45 1231
2592.93 1250
2593.41 1321
2593.89 1542
2594.37 1478
2594.85 1185
2595.33 1177
2595.81 1266
2596.29 1344
2596.77 1289
2597.25 1144
2597.73 1074
2598.21 1137
2598.69 1134
2599.17 1137
2599.65 1205
2600.14 1126
2600.62 1192
2601.10 1088
2601.58 1186
2602.06 1098
2602.54 1093
2603.02 1215
2603.50 1257
2603.98 1174
2604.46 1235
2604.95 1118
2605.43 1260
2605.91 1357
2606.39 1368
2606.87 1248
2607.35 1363
2607.83 1393
2608.31 1337
2608.80 1273
2609.28 1288
2609.76 1216
2610.24 1266
2610.72 1336
2611.20 1278
2611.69 1276
2612.17 1205
2612.65 1377
2613.13 1197
2613.61 1203
2614.10 1514
2614.58 1427
2615.06 1215
2615.54 1214
2616.02 1195
2616.51 1229
2616.99 1128
2617.47 1260
2617.95 1311
2618.44 1135
2618.92 1362
2619.40 1323
2619.88 1313
2620.37 1284
2620.85 1251
2621.33 1093
2621.81 1126
2622.30 1132
2622.78 1231
2623.26 1139
2623.75 1122
2624.23 1221
2624.71 1057
2625.19 1202
2625.68 1207
2626.16 1176
2626.64 1187
2627.13 1159
2627.61 1157
2628.09 1179
2628.58 1208
2629.06 1216
2629.54 1294
2630.03 1311
2630.51 1283
2630.99 1183
2631.48 1315
2631.96 1217
2632.45 1091
2632.93 1170
2633.41 1174
2633.90 1219
2634.38 1239
2634.86 1115
2635.35 1174
2635.83 1074
2636.32 1182
2636.80 1292
2637.28 1289
2637.77 1140
2638.25 1224
2638.74 1193
2639.22 1227
2639.71 1310
2640.19 1379
2640.68 1172
2641.16 1297
2641.64 1239
2642.13 1162
2642.61 1184
2643.10 999
2643.58 1148
2644.07 1101
2644.55 1269
2645.04 1222
2645.52 1256
2646.01 1140
2646.49 1113
2646.98 1147
2647.46 1347
2647.95 1272
2648.43 1212
2648.92 1091
2649.40 1167
2649.89 1333
2650.37 1438
2650.86 1319
2651.34 1311
2651.83 1304
2652.32 1214
2652.80 1216
2653.29 1203
2653.77 1113
2654.26 1081
2654.74 1140
2655.23 1233
2655.72 1447
2656.20 1496
2656.69 1292
2657.17 1144
2657.66 1095
2658.15 1182
2658.63 1207
2659.12 1182
2659.60 1198
2660.09 1146
2660.58 1224
2661.06 1064
2661.55 1059
2662.04 1080
2662.52 1229
2663.01 1130
2663.49 1180
2663.98 1218
2664.47 1322
2664.95 1298
2665.44 1403
2665.93 1405
2666.42 1314
2666.90 1395
2667.39 1238
2667.88 1324
2668.36 1293
2668.85 1254
2669.34 1338
2669.82 1370
2670.31 1426
2670.80 1396
2671.29 1338
2671.77 1573
2672.26 1665
2672.75 1761
2673.24 1656
2673.72 1731
2674.21 1754
2674.70 1580
2675.19 1629
2675.67 1634
2676.16 1617
2676.65 1509
2677.14 1426
2677.62 1591
2678.11 1601
2678.60 1486
2679.09 1448
2679.58 1547
2680.06 1487
2680.55 1422
2681.04 1521
2681.53 1617
2682.02 1661
2682.51 1580
2682.99 1704
2683.48 1640
2683.97 1603
2684.46 1663
2684.95 1677
2685.44 1637
2685.92 1494
2686.41 1394
2686.90 1335
2687.39 1306
2687.88 1301
2688.37 1496
2688.86 1517
2689.35 1402
2689.83 1356
2690.32 1377
2690.81 1318
2691.30 1247
2691.79 1141
2692.28 1198
2692.77 1293
2693.26 1193
2693.75 1189
2694.24 1213
2694.73 1396
2695.22 1370
2695.71 1251
2696.20 1261
2696.68 1324
2697.17 1204
2697.66 1297
2698.15 1193
2698.64 1307
2699.13 1199
2699.62 1248
2700.11 1234
2700.60 1277
2701.09 1382
2701.58 1298
2702.07 1297
2702.56 1349
2703.05 1423
2703.54 1436
2704.03 1358
2704.52 1345
2705.01 1323
2705.50 1325
2706.00 1277
2706.49 1176
2706.98 1253
2707.47 1085
2707.96 1156
2708.45 1412
2708.94 1320
2709.43 1245
2709.92 1422
2710.41 1370
2710.90 1151
2711.39 1285
2711.88 1201
2712.37 1219
2712.87 1315
2713.36 1244
2713.85 1214
2714.34 1255
2714.83 1304
2715.32 1141
2715.81 1147
2716.30 1232
2716.80 1216
2717.29 1188
2717.78 1159
2718.27 1038
2718.76 1112
2719.25 1291
2719.75 1402
2720.24 1427
2720.73 1227
2721.22 1265
2721.71 1365
2722.20 1491
2722.70 1540
2723.19 1497
2723.68 1512
2724.17 1334
2724.66 1271
2725.16 1249
2725.65 1334
2726.14 1408
2726.63 1362
2727.13 1386
2727.62 1337
2728.11 1324
2728.60 1264
2729.10 1102
2729.59 1289
2730.08 1494
2730.57 1314
2731.07 1254
2731.56 1331
2732.05 1193
2732.54 1161
2733.04 1336
2733.53 1258
2734.02 1313
2734.52 1379
2735.01 1289
2735.50 1332
2736.00 1286
2736.49 1305
2736.98 1326
2737.47 1239
2737.97 1349
2738.46 1247
2738.95 1362
2739.45 1392
2739.94 1264
2740.44 1270
2740.93 1243
2741.42 1249
2741.92 1214
2742.41 1176
2742.90 1026
2743.40 1166
2743.89 1149
2744.39 1243
2744.88 1191
2745.37 1220
2745.87 1191
2746.36 1098
2746.86 1216
2747.35 1246
2747.84 1195
2748.34 1352
2748.83 1239
2749.33 1249
2749.82 1252
2750.32 1271
2750.81 1227
2751.30 1282
2751.80 1217
2752.29 1218
2752.79 1311
2753.28 1297
2753.78 1203
2754.27 1255
2754.77 1229
2755.26 1281
2755.76 1346
2756.25 1351
2756.75 1251
2757.24 1295
2757.74 1230
2758.23 1370
2758.73 1368
2759.22 1282
2759.72 1381
2760.21 1319
2760.71 1236
2761.20 1248
2761.70 1205
2762.20 1128
2762.69 1193
2763.19 1419
2763.68 1217
2764.18 1220
2764.67 1233
2765.17 1377
2765.67 1167
2766.16 1185
2766.66 1129
2767.15 1147
2767.65 1208
2768.14 1176
2768.64 1136
2769.14 1165
2769.63 1244
2770.13 1105
2770.63 1252
2771.12 1264
2771.62 1331
2772.11 1310
2772.61 1413
2773.11 1322
2773.60 1354
2774.10 1357
2774.60 1411
2775.09 1487
2775.59 1439
2776.09 1524
2776.58 1494
2777.08 1424
2777.58 1409
2778.07 1494
2778.57 1449
2779.07 1377
2779.57 1355
2780.06 1534
2780.56 1334
2781.06 1274
2781.55 1263
2782.05 1281
2782.55 1353
2783.05 1253
2783.54 1308
2784.04 1251
2784.54 1171
2785.04 1158
2785.53 1109
2786.03 1200
2786.53 1264
2787.03 1180
2787.52 1227
2788.02 1242
2788.52 1246
2789.02 1172
2789.52 1098
2790.01 1349
2790.51 1482
2791.01 1257
2791.51 1194
2792.01 1429
2792.50 1385
2793.00 1372
2793.50 1449
2794.00 1428
2794.50 1482
2795.00 1543
2795.50 1596
2795.99 1855
2796.49 2012
2796.99 2063
2797.49 2105
2797.99 1917
2798.49 1998
2798.99 2026
2799.48 1797
2799.98 1715
2800.48 1524
2800.98 1437
2801.48 1415
2801.98 1453
2802.48 1493
2802.98 1445
2803.48 1369
2803.98 1373
2804.48 1472
2804.97 1373
2805.47 1415
2805.97 1416
2806.47 1590
2806.97 1632
2807.47 1809
2807.97 1800
2808.47 2006
2808.97 1869
2809.47 1782
2809.97 1930
2810.47 1767
2810.97 1655
2811.47 1636
2811.97 1516
2812.47 1562
2812.97 1445
2813.47 1422
2813.97 1443
2814.47 1481
2814.97 1313
2815.47 1441
2815.97 1493
2816.47 1480
2816.97 1326
2817.47 1471
2817.97 1371
2818.47 1368
2818.97 1458
2819.47 1447
2819.98 1353
2820.48 1311
2820.98 1532
2821.48 1345
2821.98 1175
2822.48 1252
2822.98 1258
2823.48 1294
2823.98 1395
2824.48 1483
2824.98 1469
2825.49 1466
2825.99 1341
2826.49 1355
2826.99 1234
2827.49 1329
2827.99 1261
2828.49 1382
2828.99 1353
2829.50 1191
2830.00 1264
2830.50 1399
2831.00 1246
2831.50 1285
2832.00 1294
2832.51 1240
2833.01 1203
2833.51 1260
2834.01 1289
2834.51 1306
2835.02 1323
2835.52 1408
2836.02 1378
2836.52 1286
2837.02 1467
2837.53 1448
2838.03 1177
2838.53 1185
2839.03 1194
2839.54 1233
2840.04 1255
2840.54 1176
2841.04 1207
2841.55 1370
2842.05 1207
2842.55 1237
2843.05 1336
2843.56 1274
2844.06 1334
2844.56 1401
2845.07 1376
2845.57 1344
2846.07 1250
2846.57 1351
2847.08 1409
2847.58 1396
2848.08 1413
2848.59 1502
2849.09 1341
2849.59 1271
2850.10 1289
2850.60 1427
2851.10 1397
2851.61 1239
2852.11 1260
2852.61 1238
2853.12 1208
2853.62 1328
2854.12 1288
2854.63 1270
2855.13 1365
2855.64 1345
2856.14 1250
2856.64 1316
2857.15 1216
2857.65 1230
2858.16 1269
2858.66 1260
2859.16 1317
2859.67 1207
2860.17 1201
2860.68 1216
2861.18 1216
2861.69 1249
2862.19 1204
2862.69 1308
2863.20 1224
2863.70 1153
2864.21 1278
2864.71 1235
2865.22 1278
2865.72 1187
2866.23 1127
2866.73 1224
2867.24 1243
2867.74 1267
2868.25 1273
2868.75 1212
2869.26 1247
2869.76 1405
2870.27 1502
2870.77 1412
2871.28 1256
2871.78 1387
2872.29 1316
2872.79 1230
2873.30 1146
2873.80 1288
2874.31 1409
2874.81 1306
2875.32 1413
2875.83 1324
2876.33 1367
2876.84 1362
2877.34 1400
2877.85 1467
2878.35 1347
2878.86 1334
2879.37 1533
2879.87 1508
2880.38 1502
2880.88 1465
2881.39 1642
2881.90 1780
2882.40 1814
2882.91 1647
2883.41 1565
2883.92 1720
2884.43 1864
2884.93 1838
2885.44 1732
2885.95 1776
2886.45 1818
2886.96 1967
2887.47 1956
2887.97 2010
2888.48 1935
2888.99 1920
2889.49 1904
2890.00 1675
2890.51 1729
2891.01 1849
2891.52 1680
2892.03 1619
2892.54 1536
2893.04 1414
2893.55 1453
2894.06 1488
2894.56 1746
2895.07 1652
2895.58 1646
2896.09 1740
2896.59 1642
2897.10 1822
2897.61 1843
2898.12 1876
2898.62 1687
2899.13 1699
2899.64 1674
2900.15 1685
2900.65 1499
2901.16 1603
2901.67 1699
2902.18 1768
2902.69 1917
2903.19 1915
2903.70 1793
2904.21 1752
2904.72 1823
2905.23 1724
2905.73 1725
2906.24 1597
2906.75 1579
2907.26 1631
2907.77 1640
2908.28 1424
2908.79 1657
2909.29 1495
2909.80 1377
2910.31 1309
2910.82 1259
2911.33 1257
2911.84 1227
2912.35 1306
2912.85 1253
2913.36 1282
2913.87 1233
2914.38 1401
2914.89 1368
2915.40 1430
2915.91 1260
2916.42 1454
2916.93 1247
2917.44 1395
2917.95 1331
2918.45 1398
2918.96 1491
2919.47 1492
2919.98 1572
2920.49 1541
2921.00 1583
2921.51 1743
2922.02 1622
2922.53 1894
2923.04 1991
2923.55 2152
2924.06 2311
2924.57 2341
2925.08 2283
2925.59 2425
2926.10 2328
2926.61 2337
2927.12 2416
2927.63 2042
2928.14 1840
2928.65 1789
2929.16 1681
2929.67 1527
2930.18 1378
2930.69 1456
2931.20 1399
2931.71 1376
2932.22 1466
2932.73 1333
2933.25 1250
2933.76 1288
2934.27 1425
2934.78 1461
2935.29 1400
2935.80 1377
2936.31 1275
2936.82 1322
2937.33 1293
2937.84 1337
2938.35 1331
2938.87 1361
2939.38 1488
2939.89 1257
2940.40 1113
2940.91 1225
2941.42 1405
2941.93 1609
2942.44 1462
2942.96 1485
2943.47 1437
2943.98 1420
2944.49 1453
2945.00 1399
2945.51 1614
2946.03 1555
2946.54 1614
2947.05 1519
2947.56 1456
2948.07 1530
2948.59 1526
2949.10 1489
2949.61 1256
2950.12 1170
2950.63 1318
2951.15 1224
2951.66 1269
2952.17 1326
2952.68 1205
2953.19 1511
2953.71 1438
2954.22 1402
2954.73 1443
2955.24 1472
2955.76 1401
2956.27 1292
2956.78 1315
2957.30 1301
2957.81 1436
2958.32 1389
2958.83 1395
2959.35 1409
2959.86 1327
2960.37 1503
2960.89 1483
2961.40 1476
2961.91 1445
2962.43 1523
2962.94 1388
2963.45 1499
2963.96 1644
2964.48 1665
2964.99 1499
2965.51 1495
2966.02 1490
2966.53 1312
2967.05 1364
2967.56 1323
2968.07 1310
2968.59 1251
2969.10 1201
2969.61 1279
2970.13 1255
2970.64 1300
2971.16 1229
2971.67 1302
2972.18 1290
2972.70 1154
2973.21 1161
2973.73 1337
2974.24 1433
2974.75 1393
2975.27 1290
2975.78 1339
2976.30 1408
2976.81 1285
2977.33 1363
2977.84 1464
2978.36 1363
2978.87 1288
2979.38 1310
2979.90 1369
2980.41 1593
2980.93 1538
2981.44 1570
2981.96 1427
2982.47 1352
2982.99 1494
2983.50 1617
2984.02 1463
2984.53 1447
2985.05 1407
2985.56 1702
2986.08 1702
2986.59 1572
2987.11 1411
2987.63 1599
2988.14 1583
2988.66 1666
2989.17 1631
2989.69 1486
2990.20 1389
2990.72 1413
2991.23 1596
2991.75 1487
2992.27 1524
2992.78 1655
2993.30 1689
2993.81 1653
2994.33 1661
2994.84 1675
2995.36 1852
2995.88 1847
2996.39 1932
2996.91 1866
2997.43 1926
2997.94 1787
2998.46 1878
2998.97 2047
2999.49 2066
3000.01 2052
3000.52 1999
3001.04 2261
3001.56 2423
3002.07 2442
3002.59 2578
3003.11 2858
3003.62 3184
3004.14 3357
3004.66 3315
3005.17 3253
3005.69 3212
3006.21 3223
3006.72 3054
3007.24 2761
3007.76 2531
3008.28 2291
3008.79 2160
3009.31 2264
3009.83 1826
3010.34 1892
3010.86 1947
3011.38 1771
3011.90 1463
3012.41 1478
3012.93 1396
3013.45 1543
3013.97 1471
3014.48 1485
3015.00 1511
3015.52 1491
3016.04 1529
3016.56 1629
3017.07 1587
3017.59 1597
3018.11 1541
3018.63 1655
3019.15 1690
3019.66 1424
3020.18 1690
3020.70 1655
3021.22 1583
3021.74 1778
3022.26 1872
3022.77 1714
3023.29 1756
3023.81 1953
3024.33 1850
3024.85 1841
3025.37 1699
3025.88 1885
3026.40 1898
3026.92 1823
3027.44 1568
3027.96 1379
3028.48 1526
3029.00 1544
3029.52 1587
3030.04 1516
3030.55 1534
3031.07 1672
3031.59 1695
3032.11 1603
3032.63 1601
3033.15 1515
3033.67 1580
3034.19 1765
3034.71 1626
3035.23 1652
3035.75 1729
3036.27 1644
3036.79 1724
3037.31 1680
3037.83 1652
3038.35 1521
3038.87 1589
3039.39 1616
3039.91 1543
3040.42 1441
3040.94 1383
3041.46 1390
3041.98 1342
3042.50 1493
3043.03 1510
3043.55 1502
3044.07 1494
3044.59 1396
3045.11 1425
3045.63 1290
3046.15 1337
3046.67 1416
3047.19 1331
3047.71 1537
3048.23 1429
3048.75 1315
3049.27 1345
3049.79 1220
3050.31 1189
3050.83 1305
3051.35 1440
3051.87 1327
3052.39 1278
3052.92 1367
3053.44 1408
3053.96 1411
3054.48 1284
3055.00 1345
3055.52 1297
3056.04 1457
3056.56 1435
3057.09 1538
3057.61 1444
3058.13 1366
3058.65 1340
3059.17 1380
3059.69 1311
3060.21 1427
3060.74 1379
3061.26 1408
3061.78 1514
3062.30 1536
3062.82 1566
3063.34 1459
3063.87 1392
3064.39 1457
3064.91 1606
3065.43 1524
3065.95 1650
3066.48 1632
3067.00 1785
3067.52 1651
3068.04 1625
3068.57 1585
3069.09 1571
3069.61 1808
3070.13 1683
3070.66 1624
3071.18 1690
3071.70 1552
3072.22 1640
3072.75 1504
3073.27 1631
3073.79 1719
3074.31 1647
3074.84 1567
3075.36 1705
3075.88 1638
3076.41 1811
3076.93 1892
3077.45 1820
3077.97 1833
3078.50 1734
3079.02 2053
3079.54 2015
3080.07 1869
3080.59 1935
3081.11 1947
3081.64 1855
3082.16 1879
3082.68 1903
3083.21 1824
3083.73 1962
3084.26 2215
3084.78 1979
3085.30 1893
3085.83 1870
3086.35 1672
3086.87 1535
3087.40 1473
3087.92 1467
3088.45 1513
3088.97 1641
3089.49 1670
3090.02 1540
3090.54 1593
3091.07 1644
3091.59 1558
3092.11 1600
3092.64 1749
3093.16 1799
3093.69 1832
3094.21 1993
3094.74 1836
3095.26 1881
3095.79 1921
3096.31 1990
3096.84 2090
3097.36 2027
3097.89 2243
3098.41 2399
3098.93 2452
3099.46 2809
3099.98 3752
3100.51 4068
3101.03 4302
3101.56 5186
3102.09 5374
3102.61 6177
3103.14 6481
3103.66 6739
3104.19 6246
3104.71 5949
3105.24 5707
3105.76 4997
3106.29 4272
3106.81 3837
3107.34 3578
3107.86 2752
3108.39 2707
3108.92 2346
3109.44 2343
3109.97 2356
3110.49 2350
3111.02 2390
3111.55 2371
3112.07 2418
3112.60 2353
3113.12 2378
3113.65 2169
3114.18 2214
3114.70 2121
3115.23 1985
3115.75 1873
3116.28 1757
3116.81 1681
3117.33 1650
3117.86 1819
3118.39 1712
3118.91 1804
3119.44 2001
3119.97 1810
3120.49 1958
3121.02 2068
3121.55 2123
3122.07 1945
3122.60 2004
3123.13 1876
3123.65 1891
3124.18 1831
3124.71 1939
3125.24 1789
3125.76 1898
3126.29 1772
3126.82 1721
3127.34 1803
3127.87 1657
3128.40 1638
3128.93 1632
3129.45 1635
3129.98 1707
3130.51 1605
3131.04 1781
3131.56 1780
3132.09 1583
3132.62 1640
3133.15 1738
3133.68 1586
3134.20 1439
3134.73 1481
3135.26 1511
3135.79 1541
3136.32 1507
3136.84 1593
3137.37 1507
3137.90 1582
3138.43 1504
3138.96 1454
3139.48 1583
3140.01 1520
3140.54 1505
3141.07 1443
3141.60 1425
3142.13 1589
3142.66 1504
3143.18 1549
3143.71 1416
3144.24 1421
3144.77 1453
3145.30 1599
3145.83 1415
3146.36 1531
3146.89 1510
3147.41 1679
3147.94 1745
3148.47 1546
3149.00 1612
3149.53 1583
3150.06 1578
3150.59 1661
3151.12 1805
3151.65 1587
3152.18 1636
3152.71 1676
3153.24 1565
3153.77 1585
3154.30 1646
3154.82 1619
3155.35 1597
3155.88 1761
3156.41 1489
3156.94 1576
3157.47 1588
3158.00 1725
3158.53 1685
3159.06 1800
3159.59 1650
3160.12 1580
3160.65 1701
3161.18 1605
3161.71 1606
3162.24 1531
3162.77 1487
3163.30 1447
3163.83 1350
3164.37 1419
3164.90 1357
3165.43 1322
3165.96 1339
3166.49 1254
3167.02 1401
3167.55 1288
3168.08 1269
3168.61 1427
3169.14 1605
3169.67 1553
3170.20 1437
3170.73 1319
3171.26 1328
3171.80 1506
3172.33 1478
3172.86 1412
3173.39 1446
3173.92 1601
3174.45 1585
3174.98 1526
3175.51 1454
3176.05 1475
3176.58 1627
3177.11 1560
3177.64 1558
3178.17 1454
3178.70 1556
3179.23 1453
3179.77 1445
3180.30 1357
3180.83 1417
3181.36 1392
3181.89 1257
3182.43 1378
3182.96 1464
3183.49 1491
3184.02 1398
3184.55 1397
3185.09 1345
3185.62 1341
3186.15 1574
3186.68 1382
3187.21 1435
3187.75 1515
3188.28 1487
3188.81 1250
3189.34 1229
3189.88 1312
3190.41 1499
3190.94 1573
3191.47 1447
3192.01 1401
3192.54 1430
3193.07 1406
3193.61 1575
3194.14 1482
3194.67 1487
3195.20 1486
3195.74 1476
3196.27 1702
3196.80 1545
3197.34 1365
3197.87 1469
3198.40 1497
3198.94 1472
3199.47 1507
3200.00 1387
3200.54 1681
3201.07 1668
3201.60 1526
3202.14 1585
3202.67 1481
3203.21 1397
3203.74 1561
3204.27 1527
3204.81 1492
3205.34 1516
3205.87 1462
3206.41 1560
3206.94 1625
3207.48 1706
3208.01 1696
3208.54 1761
3209.08 1983
3209.61 1954
3210.15 1835
3210.68 1972
3211.22 2058
3211.75 2194
3212.28 2219
3212.82 1904
3213.35 1963
3213.89 1849
3214.42 1632
3214.96 1666
3215.49 1746
3216.03 1605
3216.56 1462
3217.10 1556
3217.63 1625
3218.17 1801
3218.70 1709
3219.24 1597
3219.77 1606
3220.31 1533
3220.84 1543
3221.38 1691
3221.91 1798
3222.45 1736
3222.98 1648
3223.52 1779
3224.05 1882
3224.59 2001
3225.12 1886
3225.66 1804
3226.19 1863
3226.73 1811
3227.27 1737
3227.80 1708
3228.34 1656
3228.87 1628
3229.41 1671
3229.94 1661
3230.48 1666
3231.02 1671
3231.55 1690
3232.09 1634
3232.62 1596
3233.16 1699
3233.70 1821
3234.23 1753
3234.77 1847
3235.31 1803
3235.84 1802
3236.38 1735
3236.91 1736
3237.45 1718
3237.99 1655
3238.52 1734
3239.06 1713
3239.60 1792
3240.13 1888
3240.67 1916
3241.21 1933
3241.75 1913
3242.28 1851
3242.82 1746
3243.36 1715
3243.89 1827
3244.43 1798
3244.97 1901
3245.50 1817
3246.04 1703
3246.58 1858
3247.12 1961
3247.65 1874
3248.19 1795
3248.73 1752
3249.27 1859
3249.80 2089
3250.34 1932
3250.88 2009
3251.42 2071
3251.95 1835
3252.49 1765
3253.03 1945
3253.57 2036
3254.11 2085
3254.64 2025
3255.18 1884
3255.72 1853
3256.26 2137
3256.80 2254
3257.33 2416
3257.87 2388
3258.41 2333
3258.95 2465
3259.49 2707
3260.02 2942
3260.56 3110
3261.10 3181
3261.64 3253
3262.18 3762
3262.72 4006
3263.26 4166
3263.79 4263
3264.33 4671
3264.87 5012
3265.41 4925
3265.95 5239
3266.49 5414
3267.03 5582
3267.57 5860
3268.11 5488
3268.64 5121
3269.18 4897
3269.72 4590
3270.26 3952
3270.80 3315
3271.34 2949
3271.88 2753
3272.42 2594
3272.96 2434
3273.50 2387
3274.04 2305
3274.58 2277
3275.12 2225
3275.66 2233
3276.20 2374
3276.74 2340
3277.28 2480
3277.82 2502
3278.36 2722
3278.90 2571
3279.44 2398
3279.98 2303
3280.52 2251
3281.06 2498
3281.60 2405
3282.14 2252
3282.68 2340
3283.22 2431
3283.76 2414
3284.30 2359
3284.84 2350
3285.38 2477
3285.92 2504
3286.46 2582
3287.00 2765
3287.54 2609
3288.08 2423
3288.62 2452
3289.16 2529
3289.70 2610
3290.24 2481
3290.79 2398
3291.33 2539
3291.87 2773
3292.41 2649
3292.95 2917
3293.49 3306
3294.03 3287
3294.57 3494
3295.11 3938
3295.66 3898
3296.20 3902
3296.74 3942
3297.28 3619
3297.82 3525
3298.36 3102
3298.90 3030
3299.45 3018
3299.99 2677
3300.53 2512
3301.07 2505
3301.61 2422
3302.16 2344
3302.70 2240
3303.24 2223
3303.78 2077
3304.32 2247
3304.87 2126
3305.41 2192
3305.95 2257
3306.49 2365
3307.03 2192
3307.58 2193
3308.12 2208
3308.66 2292
3309.20 2092
3309.75 2106
3310.29 2161
3310.83 2173
3311.37 2220
3311.92 2353
3312.46 2254
3313.00 2298
3313.54 2577
3314.09 2489
3314.63 3018
3315.17 3110
3315.72 3147
3316.26 2956
3316.80 2884
3317.35 2802
3317.89 3054
3318.43 2994
3318.97 2974
3319.52 2924
3320.06 2751
3320.60 2667
3321.15 2590
3321.69 2500
3322.23 2690
3322.78 2777
3323.32 2490
3323.87 2365
3324.41 2644
3324.95 2608
3325.50 2456
3326.04 2305
3326.58 2480
3327.13 2413
3327.67 2406
3328.22 2267
3328.76 2307
3329.30 2337
3329.85 2443
3330.39 2625
3330.94 3100
3331.48 3446
3332.03 4217
3332.57 5066
3333.11 5819
3333.66 6706
3334.20 8049
3334.75 9272
3335.29 9981
3335.84 10799
3336.38 11040
3336.93 10823
3337.47 10207
3338.02 9622
3338.56 8713
3339.11 7521
3339.65 6399
3340.20 5712
3340.74 4820
3341.29 4041
3341.83 3563
3342.38 3192
3342.92 2773
3343.47 2370
3344.01 2260
3344.56 2463
3345.10 2250
3345.65 2162
3346.19 2275
3346.74 2242
3347.28 2290
3347.83 2262
3348.38 2159
3348.92 2369
3349.47 2377
3350.01 2188
3350.56 2477
3351.10 2427
3351.65 2549
3352.20 2451
3352.74 2633
3353.29 2648
3353.83 2677
3354.38 2644
3354.93 2633
3355.47 2497
3356.02 2597
3356.56 2481
3357.11 2450
3357.66 2200
3358.20 2245
3358.75 2074
3359.30 2064
3359.84 2006
3360.39 1903
3360.94 1983
3361.48 1747
3362.03 1902
3362.58 2108
3363.12 1989
3363.67 2020
3364.22 1974
3364.76 1981
3365.31 1852
3365.86 1930
3366.41 1981
3366.95 1727
3367.50 1710
3368.05 1801
3368.59 1753
3369.14 1782
3369.69 1940
3370.24 1968
3370.78 2082
3371.33 2237
3371.88 2329
3372.43 2331
3372.97 2546
3373.52 2541
3374.07 2636
3374.62 2437
3375.17 2497
3375.71 2701
3376.26 2320
3376.81 2209
3377.36 2157
3377.91 2056
3378.45 1828
3379.00 1741
3379.55 1759
3380.10 1756
3380.65 1486
3381.19 1679
3381.74 1856
3382.29 1667
3382.84 1706
3383.39 1679
3383.94 1728
3384.49 1797
3385.03 1576
3385.58 1430
3386.13 1627
3386.68 1625
3387.23 1531
3387.78 1543
3388.33 1604
3388.88 1730
3389.42 1730
3389.97 1639
3390.52 1617
3391.07 1671
3391.62 1612
3392.17 1632
3392.72 1750
3393.27 1745
3393.82 1429
3394.37 1540
3394.92 1583
3395.47 1703
3396.02 1545
3396.57 1444
3397.11 1480
3397.66 1496
3398.21 1510
3398.76 1458
3399.31 1468
3399.86 1466
3400.41 1473
3400.96 1493
3401.51 1449
3402.06 1520
3402.61 1375
3403.16 1467
3403.71 1497
3404.26 1342
3404.81 1399
3405.36 1330
3405.91 1390
3406.46 1421
3407.02 1414
3407.57 1505
3408.12 1500
3408.67 1607
3409.22 1602
3409.77 1583
3410.32 1560
3410.87 1771
3411.42 1604
3411.97 1700
3412.52 1738
3413.07 1688
3413.62 1679
3414.17 1530
3414.73 1600
3415.28 1534
3415.83 1561
3416.38 1562
3416.93 1510
3417.48 1540
3418.03 1492
3418.58 1566
3419.14 1639
3419.69 1428
3420.24 1602
3420.79 1693
3421.34 1610
3421.89 1673
3422.44 1508
3423.00 1726
3423.55 1740
3424.10 1559
3424.65 1604
3425.20 1609
3425.76 1774
3426.31 1771
3426.86 1771
3427.41 1562
3427.96 1445
3428.52 1443
3429.07 1465
3429.62 1480
3430.17 1363
3430.72 1499
3431.28 1579
3431.83 1552
3432.38 1518
3432.93 1505
3433.49 1504
3434.04 1599
3434.59 1530
3435.14 1461
3435.70 1556
3436.25 1499
3436.80 1391
3437.36 1478
3437.91 1368
3438.46 1382
3439.01 1497
3439.57 1388
3440.12 1470
3440.67 1450
3441.23 1420
3441.78 1515
3442.33 1531
3442.89 1538
3443.44 1436
3443.99 1455
3444.55 1544
3445.10 1403
3445.65 1361
3446.21 1423
3446.76 1349
3447.31 1288
3447.87 1402
3448.42 1390
3448.98 1366
3449.53 1596
3450.08 1354
3450.64 1357
3451.19 1452
3451.75 1360
3452.30 1363
3452.85 1361
3453.41 1190
3453.96 1171
3454.52 1101
3455.07 1365
3455.62 1361
3456.18 1315
3456.73 1510
3457.29 1413
3457.84 1255
3458.40 1315
3458.95 1227
3459.51 1396
3460.06 1297
3460.62 1396
3461.17 1406
3461.72 1371
3462.28 1455
3462.83 1492
3463.39 1400
3463.94 1485
3464.50 1579
3465.05 1521
3465.61 1401
3466.17 1499
3466.72 1428
3467.28 1428
3467.83 1427
3468.39 1637
3468.94 1644
3469.50 1467
3470.05 1552
3470.61 1562
3471.16 1629
3471.72 1617
3472.27 1882
3472.83 1860
3473.39 1709
3473.94 1526
3474.50 1666
3475.05 1755
3475.61 1632
3476.17 1786
3476.72 1769
3477.28 1665
3477.83 1698
3478.39 1860
3478.95 1844
3479.50 1901
3480.06 1840
3480.61 1891
3481.17 1772
3481.73 1956
3482.28 1801
3482.84 1865
3483.40 1958
3483.95 1932
3484.51 2045
3485.07 1929
3485.62 2019
3486.18 2145
3486.74 2005
3487.29 2073
3487.85 2558
3488.41 2852
3488.97 3001
3489.52 3515
3490.08 4023
3490.64 4542
3491.19 5024
3491.75 5091
3492.31 5739
3492.87 5735
3493.42 5588
3493.98 5301
3494.54 4827
3495.09 4430
3495.65 3808
3496.21 3553
3496.77 3498
3497.33 3387
3497.88 3510
3498.44 3249
3499.00 3226
3499.56 3372
3500.11 3627
3500.67 3671
3501.23 3564
3501.79 3419
3502.35 3556
3502.90 3505
3503.46 3553
3504.02 3303
3504.58 3358
3505.14 3339
3505.70 3375
3506.25 3441
3506.81 3200
3507.37 3037
3507.93 3033
3508.49 2816
3509.05 2586
3509.61 2535
3510.16 2174
3510.72 2276
3511.28 2175
3511.84 1959
3512.40 2211
3512.96 2035
3513.52 1753
3514.08 1907
3514.63 1804
3515.19 1644
3515.75 1746
3516.31 1594
3516.87 1646
3517.43 1664
3517.99 1864
3518.55 1775
3519.11 1804
3519.67 1815
3520.23 1831
3520.79 1722
3521.35 1778
3521.91 1896
3522.47 1984
3523.03 1925
3523.59 2047
3524.15 1978
3524.71 1949
3525.26 2029
3525.82 2005
3526.38 1882
3526.94 1815
3527.50 1779
3528.07 1780
3528.63 1718
3529.19 1632
3529.75 1758
3530.31 1660
3530.87 1631
3531.43 1717
3531.99 1751
3532.55 1625
3533.11 1589
3533.67 1591
3534.23 1610
3534.79 1620
3535.35 1691
3535.91 1890
3536.47 1645
3537.03 1660
3537.59 1810
3538.15 1919
3538.72 1785
3539.28 1752
3539.84 1729
3540.40 1833
3540.96 1965
3541.52 1677
3542.08 1652
3542.64 1862
3543.20 1821
3543.77 1799
3544.33 1745
3544.89 1796
3545.45 1635
3546.01 1542
3546.57 1763
3547.14 1665
3547.70 1598
3548.26 1761
3548.82 1590
3549.38 1553
3549.94 1651
3550.51 1450
3551.07 1456
3551.63 1484
3552.19 1587
3552.75 1449
3553.32 1303
3553.88 1320
3554.44 1394
3555.00 1299
3555.56 1343
3556.13 1343
3556.69 1401
3557.25 1420
3557.81 1463
3558.38 1360
3558.94 1440
3559.50 1425
3560.06 1365
3560.63 1483
3561.19 1588
3561.75 1556
3562.32 1462
3562.88 1509
3563.44 1430
3564.00 1497
3564.57 1479
3565.13 1499
3565.69 1533
3566.26 1493
3566.82 1412
3567.38 1275
3567.95 1458
3568.51 1535
3569.07 1393
3569.64 1283
3570.20 1441
3570.76 1490
3571.33 1474
3571.89 1284
3572.45 1349
3573.02 1373
3573.58 1497
3574.15 1517
3574.71 1645
3575.27 1732
3575.84 1657
3576.40 1731
3576.96 1637
3577.53 1618
3578.09 1613
3578.66 1651
3579.22 1477
3579.79 1424
3580.35 1359
3580.91 1440
3581.48 1498
3582.04 1593
3582.61 1355
3583.17 1522
3583.74 1422
3584.30 1642
3584.87 1495
3585.43 1445
3585.99 1456
3586.56 1282
3587.12 1399
3587.69 1239
3588.25 1356
3588.82 1352
3589.38 1372
3589.95 1338
3590.51 1288
3591.08 1232
3591.64 1321
3592.21 1345
3592.77 1273
3593.34 1330
3593.91 1275
3594.47 1341
3595.04 1332
3595.60 1373
3596.17 1491
3596.73 1318
3597.30 1351
3597.86 1336
3598.43 1257
3599.00 1211
3599.56 1349
3600.13 1494
3600.69 1439
3601.26 1459
3601.82 1381
3602.39 1362
3602.96 1348
3603.52 1343
3604.09 1411
3604.65 1420
3605.22 1370
3605.79 1380
3606.35 1263
3606.92 1243
3607.49 1240
3608.05 1305
3608.62 1297
3609.19 1320
3609.75 1284
3610.32 1324
3610.89 1215
3611.45 1246
3612.02 1336
3612.59 1495
3613.15 1603
3613.72 1759
3614.29 1895
3614.85 2120
3615.42 2603
3615.99 2622
3616.55 2880
3617.12 3304
3617.69 3519
3618.26 3539
3618.82 3473
3619.39 3505
3619.96 3344
3620.53 3609
3621.09 3082
3621.66 2400
3622.23 2262
3622.80 2119
3623.36 1895
3623.93 1844
3624.50 1619
3625.07 1452
3625.63 1287
3626.20 1261
3626.77 1326
3627.34 1268
3627.91 1259
3628.47 1331
3629.04 1270
3629.61 1319
3630.18 1297
3630.75 1273
3631.31 1300
3631.88 1454
3632.45 1256
3633.02 1307
3633.59 1260
3634.16 1279
3634.73 1295
3635.29 1313
3635.86 1322
3636.43 1219
3637.00 1273
3637.57 1405
3638.14 1437
3638.71 1491
3639.28 1526
3639.84 1733
3640.41 1634
3640.98 1637
3641.55 1792
3642.12 2020
3642.69 2087
3643.26 1971
3643.83 1841
3644.40 1945
3644.97 1877
3645.54 1577
3646.11 1698
3646.67 1686
3647.24 1717
3647.81 1646
3648.38 1762
3648.95 1817
3649.52 1769
3650.09 1856
3650.66 1791
3651.23 1582
3651.80 1674
3652.37 1879
3652.94 2051
3653.51 1898
3654.08 1921
3654.65 2012
3655.22 1813
3655.79 1828
3656.36 1905
3656.93 1834
3657.50 1829
3658.07 1941
3658.64 2002
3659.21 1891
3659.78 1970
3660.35 1996
3660.93 1946
3661.50 1865
3662.07 1729
3662.64 1720
3663.21 1839
3663.78 1777
3664.35 1642
3664.92 1565
3665.49 1711
3666.06 1726
3666.63 1707
3667.20 1847
3667.78 1681
3668.35 1621
3668.92 1672
3669.49 1568
3670.06 1462
3670.63 1462
3671.20 1301
3671.77 1544
3672.35 1568
3672.92 1482
3673.49 1407
3674.06 1468
3674.63 1524
3675.20 1527
3675.78 1506
3676.35 1512
3676.92 1603
3677.49 1464
3678.06 1568
3678.64 1565
3679.21 1620
3679.78 1544
3680.35 1462
3680.92 1433
3681.50 1348
3682.07 1297
3682.64 1380
3683.21 1416
3683.79 1377
3684.36 1326
3684.93 1425
3685.50 1318
3686.07 1270
3686.65 1368
3687.22 1360
3687.79 1435
3688.37 1448
3688.94 1584
3689.51 1478
3690.08 1468
3690.66 1528
3691.23 1553
3691.80 1590
3692.38 1516
3692.95 1439
3693.52 1495
3694.10 1392
3694.67 1326
3695.24 1310
3695.81 1525
3696.39 1410
3696.96 1520
3697.54 1444
3698.11 1400
3698.68 1387
3699.26 1216
3699.83 1324
3700.40 1342
3700.98 1459
3701.55 1371
3702.12 1389
3702.70 1375
3703.27 1336
3703.85 1356
3704.42 1340
3704.99 1211
3705.57 1156
3706.14 1310
3706.72 1490
3707.29 1364
3707.86 1276
3708.44 1443
3709.01 1412
3709.59 1281
3710.16 1461
3710.74 1441
3711.31 1387
3711.89 1336
3712.46 1430
3713.03 1379
3713.61 1352
3714.18 1400
3714.76 1520
3715.33 1382
3715.91 1560
3716.48 1641
3717.06 1420
3717.63 1318
3718.21 1240
3718.78 1465
3719.36 1558
3719.93 1315
3720.51 1119
3721.08 1282
3721.66 1308
3722.23 1437
3722.81 1184
3723.39 1179
3723.96 1232
3724.54 1295
3725.11 1246
3725.69 1258
3726.26 1317
3726.84 1227
3727.41 1298
3727.99 1183
3728.57 1350
3729.14 1393
3729.72 1517
3730.29 1668
3730.87 1601
3731.45 1688
3732.02 1838
3732.60 1925
3733.17 1818
3733.75 1940
3734.33 2044
3734.90 2046
3735.48 1734
3736.06 1711
3736.63 1631
3737.21 1658
3737.79 1596
3738.36 1445
3738.94 1529
3739.52 1550
3740.09 1492
3740.67 1297
3741.25 1266
3741.82 1250
3742.40 1286
3742.98 1317
3743.55 1283
3744.13 1384
3744.71 1510
3745.28 1355
3745.86 1266
3746.44 1416
3747.02 1283
3747.59 1193
3748.17 1272
3748.75 1225
3749.33 1175
3749.90 1296
3750.48 1318
3751.06 1308
3751.64 1244
3752.21 1242
3752.79 1361
3753.37 1451
3753.95 1433
3754.52 1247
3755.10 1357
3755.68 1276
3756.26 1316
3756.84 1368
3757.41 1341
3757.99 1305
3758.57 1364
3759.15 1388
3759.73 1356
3760.31 1373
3760.88 1309
3761.46 1366
3762.04 1360
3762.62 1457
3763.20 1414
3763.78 1371
3764.35 1447
3764.93 1256
3765.51 1263
3766.09 1281
3766.67 1280
3767.25 1241
3767.83 1507
3768.41 1490
3768.99 1396
3769.56 1427
3770.14 1420
3770.72 1512
3771.30 1519
3771.88 1528
3772.46 1548
3773.04 1498
3773.62 1379
3774.20 1168
3774.78 1201
3775.36 1302
3775.94 1268
3776.52 1206
3777.10 1235
3777.67 1188
3778.25 1141
3778.83 1319
3779.41 1415
3779.99 1296
3780.57 1287
3781.15 1210
3781.73 1287
3782.31 1373
3782.89 1330
3783.47 1388
3784.05 1375
3784.63 1261
3785.21 1338
3785.79 1418
3786.37 1304
3786.95 1307
3787.54 1232
3788.12 1289
3788.70 1184
3789.28 1324
3789.86 1424
3790.44 1251
3791.02 1227
3791.60 1294
3792.18 1294
3792.76 1414
3793.34 1624
3793.92 1428
3794.50 1334
3795.08 1268
3795.66 1561
3796.25 1417
3796.83 1325
3797.41 1452
3797.99 1458
3798.57 1538
3799.15 1388
3799.73 1616
3800.31 1639
3800.90 1754
3801.48 1704
3802.06 1900
3802.64 2025
3803.22 1871
3803.80 1876
3804.39 1912
3804.97 1743
3805.55 1790
3806.13 1894
3806.71 1804
3807.29 1728
3807.88 1786
3808.46 1930
3809.04 1914
3809.62 1946
3810.20 1905
3810.79 1834
3811.37 1813
3811.95 1822
3812.53 1991
3813.12 2011
3813.70 2054
3814.28 1978
3814.86 2001
3815.45 1840
3816.03 1774
3816.61 1724
3817.19 1690
3817.78 1762
3818.36 1652
3818.94 1599
3819.52 1652
3820.11 1578
3820.69 1521
3821.27 1375
3821.86 1479
3822.44 1468
3823.02 1416
3823.61 1382
3824.19 1480
3824.77 1320
3825.36 1326
3825.94 1335
3826.52 1331
3827.11 1389
3827.69 1431
3828.27 1455
3828.86 1387
3829.44 1306
3830.02 1344
3830.61 1444
3831.19 1370
3831.77 1333
3832.36 1411
3832.94 1344
3833.53 1315
3834.11 1348
3834.69 1452
3835.28 1412
3835.86 1441
3836.45 1476
3837.03 1289
3837.61 1369
3838.20 1404
3838.78 1312
3839.37 1290
3839.95 1232
3840.54 1169
3841.12 1297
3841.70 1258
3842.29 1433
3842.87 1321
3843.46 1302
3844.04 1311
3844.63 1371
3845.21 1358
3845.80 1423
3846.38 1402
3846.97 1387
3847.55 1324
3848.14 1325
3848.72 1286
3849.31 1380
3849.89 1357
3850.48 1219
3851.06 1471
3851.65 1325
3852.23 1361
3852.82 1338
3853.40 1486
3853.99 1386
3854.58 1355
3855.16 1432
3855.75 1572
3856.33 1637
3856.92 1740
3857.50 1783
3858.09 2100
3858.68 2193
3859.26 2451
3859.85 2487
3860.43 2537
3861.02 2830
3861.60 3147
3862.19 3053
3862.78 3228
3863.36 3316
3863.95 3137
3864.54 3130
3865.12 3211
3865.71 2981
3866.29 3126
3866.88 3129
3867.47 2919
3868.05 2618
3868.64 2686
3869.23 2409
3869.81 2054
3870.40 1986
3870.99 1968
3871.57 1870
3872.16 2001
3872.75 2093
3873.33 1949
3873.92 1900
3874.51 2101
3875.10 2034
3875.68 1989
3876.27 1877
3876.86 1703
3877.44 1761
3878.03 1821
3878.62 1796
3879.21 1837
3879.79 1594
3880.38 1646
3880.97 1657
3881.56 1441
3882.14 1362
3882.73 1456
3883.32 1536
3883.91 1491
3884.49 1436
3885.08 1376
3885.67 1489
3886.26 1536
3886.85 1538
3887.43 1564
3888.02 1450
3888.61 1457
3889.20 1496
3889.79 1603
3890.38 1643
3890.96 1550
3891.55 1626
3892.14 1654
3892.73 1522
3893.32 1500
3893.91 1534
3894.49 1639
3895.08 1631
3895.67 1585
3896.26 1491
3896.85 1462
3897.44 1530
3898.03 1456
3898.61 1455
3899.20 1537
3899.79 1444
3900.38 1378
3900.97 1596
3901.56 1554
3902.15 1388
3902.74 1350
3903.33 1406
3903.92 1335
3904.51 1292
3905.09 1323
3905.68 1355
3906.27 1260
3906.86 1443
3907.45 1420
3908.04 1371
3908.63 1479
3909.22 1363
3909.81 1371
3910.40 1250
3910.99 1310
3911.58 1329
3912.17 1295
3912.76 1307
3913.35 1428
3913.94 1345
3914.53 1324
3915.12 1372
3915.71 1415
3916.30 1245
3916.89 1337
3917.48 1398
3918.07 1232
3918.66 1287
3919.25 1309
3919.84 1207
3920.43 1278
3921.02 1298
3921.61 1157
3922.20 1136
3922.80 1278
3923.39 1426
3923.98 1163
3924.57 1290
3925.16 1272
3925.75 1317
3926.34 1221
3926.93 1193
3927.52 1143
3928.11 1273
3928.70 1303
3929.30 1295
3929.89 1415
3930.48 1339
3931.07 1182
3931.66 1231
3932.25 1230
3932.84 1183
3933.44 1230
3934.03 1075
3934.62 1230
3935.21 1212
3935.80 1123
3936.39 1068
3936.98 1189
3937.58 1269
3938.17 1173
3938.76 1224
3939.35 1291
3939.94 1301
3940.54 1159
3941.13 1273
3941.72 1276
3942.31 1427
3942.90 1562
3943.50 1287
3944.09 1347
3944.68 1334
3945.27 1218
3945.87 1312
3946.46 1231
3947.05 1267
3947.64 1314
3948.24 1228
3948.83 1200
3949.42 1259
3950.01 1331
3950.61 1281
3951.20 1367
3951.79 1271
3952.39 1191
3952.98 1191
3953.57 1207
3954.16 1179
3954.76 1385
3955.35 1333
3955.94 1354
3956.54 1145
3957.13 1078
3957.72 1056
3958.32 1235
3958.91 1323
3959.50 1265
3960.10 1287
3960.69 1236
3961.28 1306
3961.88 1317
3962.47 1236
3963.07 1219
3963.66 1227
3964.25 1295
3964.85 1368
3965.44 1416
3966.03 1569
3966.63 1466
3967.22 1241
3967.82 1307
3968.41 1477
3969.00 1541
3969.60 1325
3970.19 1327
3970.79 1323
3971.38 1316
3971.98 1282
3972.57 1294
3973.17 1386
3973.76 1321
3974.35 1346
3974.95 1338
3975.54 1291
3976.14 1491
3976.73 1624
3977.33 1429
3977.92 1530
3978.52 1597
3979.11 1499
3979.71 1645
3980.30 1547
3980.90 1434
3981.49 1464
3982.09 1410
3982.68 1509
3983.28 1414
3983.87 1451
3984.47 1449
3985.06 1421
3985.66 1230
3986.25 1176
3986.85 1241
3987.45 1362
3988.04 1306
3988.64 1328
3989.23 1459
3989.83 1353
3990.42 1374
3991.02 1483
3991.62 1346
3992.21 1493
3992.81 1385
3993.40 1383
3994.00 1318
3994.60 1364
3995.19 1375
3995.79 1485
3996.38 1432
3996.98 1470
3997.58 1389
3998.17 1281
3998.77 1488
3999.37 1383
3999.96 1173
4000.56 1372
4001.15 1437
4001.75 1300
4002.35 1231
4002.94 1353
4003.54 1377
4004.14 1449
4004.73 1326
4005.33 1334
4005.93 1237
4006.53 1329
4007.12 1410
4007.72 1455
4008.32 1490
4008.91 1372
4009.51 1399
4010.11 1292
4010.71 1337
4011.30 1255
4011.90 1314
4012.50 1388
4013.10 1484
4013.69 1784
4014.29 1800
4014.89 1801
4015.49 1661
4016.08 1831
4016.68 1861
4017.28 2059
4017.88 1993
4018.47 2014
4019.07 2085
4019.67 1799
4020.27 1703
4020.87 1628
4021.46 1497
4022.06 1385
4022.66 1352
4023.26 1548
4023.86 1490
4024.45 1478
4025.05 1428
4025.65 1513
4026.25 1432
4026.85 1378
4027.45 1479
4028.05 1558
4028.64 1607
4029.24 1703
4029.84 1662
4030.44 1723
4031.04 1636
4031.64 1575
4032.24 1608
4032.84 1451
4033.43 1378
4034.03 1419
4034.63 1470
4035.23 1398
4035.83 1350
4036.43 1228
4037.03 1209
4037.63 1292
4038.23 1202
4038.83 1166
4039.43 1268
4040.03 1087
4040.63 1181
4041.22 1110
4041.82 1251
4042.42 1254
4043.02 1156
4043.62 1142
4044.22 1235
4044.82 1232
4045.42 1234
4046.02 1236
4046.62 1376
4047.22 1426
4047.82 1277
4048.42 1229
4049.02 1314
4049.62 1305
4050.22 1095
4050.82 1211
4051.42 1328
4052.02 1390
4052.62 1338
4053.22 1252
4053.83 1303
4054.43 1217
4055.03 1213
4055.63 1166
4056.23 1180
4056.83 1218
4057.43 1267
4058.03 1169
4058.63 1209
4059.23 1295
4059.83 1272
4060.43 1256
4061.03 1205
4061.64 1319
4062.24 1213
4062.84 1162
4063.44 1191
4064.04 1212
4064.64 1168
4065.24 1081
4065.84 1219
4066.45 1223
4067.05 1282
4067.65 1193
4068.25 1144
4068.85 1102
4069.45 1129
4070.05 1214
4070.66 1303
4071.26 1148
4071.86 1151
4072.46 1252
4073.06 1157
4073.67 1269
4074.27 1261
4074.87 1170
4075.47 1104
4076.07 1097
4076.68 1156
4077.28 1136
4077.88 1064
4078.48 1080
4079.09 1149
4079.69 1120
4080.29 1203
4080.89 1097
4081.50 1143
4082.10 1210
4082.70 1110
4083.30 1131
4083.91 1218
4084.51 1292
4085.11 1115
4085.71 989
4086.32 1064
4086.92 1057
4087.52 1143
4088.13 1132
4088.73 990
4089.33 1164
4089.94 1200
4090.54 1062
4091.14 1169
4091.74 1210
4092.35 1335
4092.95 1410
4093.55 1333
4094.16 1253
4094.76 1332
4095.37 1405
4095.97 1437
4096.57 1352
4097.18 1258
4097.78 1285
4098.38 1392
4098.99 1244
4099.59 1073
4100.20 1169
4100.80 1074
4101.40 1069
4102.01 1192
4102.61 1189
4103.22 1008
4103.82 1065
4104.42 1112
4105.03 1199
4105.63 1175
4106.24 1162
4106.84 1205
4107.45 1056
4108.05 1139
4108.65 1060
4109.26 1094
4109.86 1131
4110.47 1106
4111.07 1007
4111.68 1037
4112.28 1098
4112.89 1040
4113.49 987
4114.10 954
4114.70 1071
4115.31 1066
4115.91 1116
4116.52 974
4117.12 1174
4117.73 1077
4118.33 976
4118.94 1052
4119.54 1065
4120.15 1110
4120.75 1102
4121.36 1083
4121.97 1034
4122.57 1034
4123.18 1037
4123.78 1144
4124.39 1212
4124.99 1109
4125.60 1122
4126.21 968
4126.81 1035
4127.42 1085
4128.02 1127
4128.63 1063
4129.24 972
4129.84 1089
4130.45 1200
4131.05 1118
4131.66 1107
4132.27 1138
4132.87 1311
4133.48 1261
4134.08 1201
4134.69 1162
4135.30 1232
4135.90 1318
4136.51 1412
4137.12 1358
4137.72 1275
4138.33 1353
4138.94 1385
4139.54 1455
4140.15 1332
4140.76 1285
4141.37 1314
4141.97 1221
4142.58 1226
4143.19 1326
4143.79 1340
4144.40 1250
4145.01 1240
4145.61 1150
4146.22 1144
4146.83 1133
4147.44 1197
4148.04 1223
4148.65 1111
4149.26 1043
4149.87 1092
4150.47 1098
4151.08 1051
4151.69 1050
4152.30 1081
4152.91 1160
4153.51 1235
4154.12 1154
4154.73 1154
4155.34 1111
4155.94 1058
4156.55 1048
4157.16 1118
4157.77 1047
4158.38 1023
4158.99 1022
4159.59 1069
4160.20 1119
4160.81 1193
4161.42 1160
4162.03 1220
4162.64 1095
4163.24 1120
4163.85 1108
4164.46 1324
4165.07 1361
4165.68 1321
4166.29 1296
4166.90 1275
4167.51 1233
4168.11 1068
4168.72 1130
4169.33 1244
4169.94 1169
4170.55 1193
4171.16 1076
4171.77 1291
4172.38 1212
4172.99 1155
4173.60 1100
4174.21 1220
4174.81 1172
4175.42 1048
4176.03 1071
4176.64 1182
4177.25 1142
4177.86 1168
4178.47 1219
4179.08 1229
4179.69 1109
4180.30 1200
4180.91 1172
4181.52 1310
4182.13 1117
4182.74 1168
4183.35 1188
4183.96 1171
4184.57 1251
4185.18 1204
4185.79 1187
4186.40 1156
4187.01 1161
4187.62 1089
4188.23 1216
4188.84 1252
4189.45 1319
4190.06 1349
4190.67 1223
4191.29 1404
4191.90 1289
4192.51 1296
4193.12 1280
4193.73 1483
4194.34 1577
4194.95 1576
4195.56 1592
4196.17 1422
4196.78 1479
4197.39 1493
4198.00 1398
4198.62 1332
4199.23 1425
4199.84 1413
4200.45 1390
4201.06 1237
4201.67 1399
4202.28 1319
4202.89 1296
4203.51 1300
4204.12 1305
4204.73 1188
4205.34 1239
4205.95 1211
4206.56 1244
4207.18 1236
4207.79 1286
4208.40 1394
4209.01 1342
4209.62 1312
4210.24 1276
4210.85 1196
4211.46 1327
4212.07 1300
4212.68 1230
4213.30 1387
4213.91 1387
4214.52 1432
4215.13 1527
4215.74 1312
4216.36 1515
4216.97 1596
4217.58 1801
4218.19 1856
4218.81 1819
4219.42 1896
4220.03 1997
4220.65 1907
4221.26 2245
4221.87 2421
4222.48 2402
4223.10 2610
4223.71 2494
4224.32 2419
4224.94 2433
4225.55 2749
4226.16 2577
4226.78 2550
4227.39 2629
4228.00 2437
4228.61 2336
4229.23 2419
4229.84 2267
4230.46 2302
4231.07 2156
4231.68 2302
4232.30 2435
4232.91 2452
4233.52 2685
4234.14 2719
4234.75 2700
4235.36 2857
4235.98 2600
4236.59 2539
4237.21 2415
4237.82 2240
4238.43 2335
4239.05 2018
4239.66 1733
4240.28 1501
4240.89 1502
4241.50 1434
4242.12 1566
4242.73 1607
4243.35 1618
4243.96 1561
4244.58 1398
4245.19 1316
4245.81 1409
4246.42 1566
4247.03 1425
4247.65 1449
4248.26 1572
4248.88 1543
4249.49 1497
4250.11 1389
4250.72 1479
4251.34 1541
4251.95 1563
4252.57 1499
4253.18 1477
4253.80 1515
4254.41 1560
4255.03 1511
4255.64 1620
4256.26 1414
4256.88 1385
4257.49 1431
4258.11 1527
4258.72 1520
4259.34 1386
4259.95 1421
4260.57 1461
4261.18 1399
4261.80 1333
4262.42 1499
4263.03 1526
4263.65 1466
4264.26 1442
4264.88 1506
4265.49 1426
4266.11 1472
4266.73 1398
4267.34 1416
4267.96 1531
4268.58 1556
4269.19 1440
4269.81 1367
4270.42 1518
4271.04 1588
4271.66 1534
4272.27 1547
4272.89 1458
4273.51 1479
4274.12 1548
4274.74 1559
4275.36 1706
4275.97 1633
4276.59 1597
4277.21 1557
4277.82 1686
4278.44 1586
4279.06 1530
4279.67 1591
4280.29 1610
4280.91 1582
4281.53 1429
4282.14 1224
4282.76 1411
4283.38 1361
4283.99 1301
4284.61 1243
4285.23 1282
4285.85 1368
4286.46 1280
4287.08 1315
4287.70 1187
4288.32 1219
4288.93 1148
4289.55 1312
4290.17 1392
4290.79 1236
4291.41 1246
4292.02 1346
4292.64 1272
4293.26 1262
4293.88 1219
4294.50 1143
4295.11 1244
4295.73 1423
4296.35 1420
4296.97 1396
4297.59 1345
4298.21 1418
4298.82 1419
4299.44 1318
4300.06 1338
4300.68 1249
4301.30 1197
4301.92 1425
4302.53 1534
4303.15 1434
4303.77 1383
4304.39 1379
4305.01 1360
4305.63 1537
4306.25 1510
4306.87 1439
4307.49 1517
4308.10 1375
4308.72 1385
4309.34 1314
4309.96 1346
4310.58 1264
4311.20 1312
4311.82 1348
4312.44 1550
4313.06 1455
4313.68 1438
4314.30 1315
4314.92 1382
4315.54 1252
4316.16 1297
4316.78 1390
4317.40 1454
4318.02 1358
4318.64 1316
4319.26 1344
4319.88 1360
4320.50 1397
4321.11 1457
4321.74 1387
4322.36 1293
4322.98 1298
4323.60 1400
4324.22 1251
4324.84 1480
4325.46 1556
4326.08 1496
4326.70 1571
4327.32 1479
4327.94 1399
4328.56 1517
4329.18 1551
4329.80 1427
4330.42 1431
4331.04 1472
4331.66 1629
4332.28 1623
4332.90 1582
4333.52 1508
4334.15 1810
4334.77 1938
4335.39 1849
4336.01 1872
4336.63 2250
4337.25 2192
4337.87 2163
4338.49 2238
4339.11 2310
4339.74 2231
4340.36 2106
4340.98 2016
4341.60 1955
4342.22 2163
4342.84 2420
4343.46 2851
4344.09 3084
4344.71 3440
4345.33 3884
4345.95 4109
4346.57 4120
4347.19 4552
4347.82 4478
4348.44 4216
4349.06 4032
4349.68 3380
4350.30 3005
4350.93 2629
4351.55 2485
4352.17 2120
4352.79 1900
4353.42 1790
4354.04 1789
4354.66 1799
4355.28 1774
4355.91 1705
4356.53 1705
4357.15 1724
4357.77 1634
4358.40 1630
4359.02 1608
4359.64 1775
4360.26 1748
4360.89 1821
4361.51 1659
4362.13 1726
4362.76 1717
4363.38 1602
4364.00 1781
4364.62 1641
4365.25 1558
4365.87 1556
4366.49 1786
4367.12 1824
4367.74 1595
4368.36 1514
4368.99 1582
4369.61 1548
4370.23 1587
4370.86 1236
4371.48 1388
4372.11 1395
4372.73 1421
4373.35 1561
4373.98 1497
4374.60 1365
4375.22 1442
4375.85 1574
4376.47 1346
4377.10 1285
4377.72 1537
4378.34 1538
4378.97 1569
4379.59 1516
4380.22 1371
4380.84 1675
4381.47 1633
4382.09 1456
4382.71 1503
4383.34 1519
4383.96 1600
4384.59 1559
4385.21 1646
4385.84 1623
4386.46 1617
4387.09 1636
4387.71 1699
4388.34 1828
4388.96 1728
4389.59 1866
4390.21 2215
4390.84 2310
4391.46 2294
4392.09 2265
4392.71 2236
4393.34 2120
4393.96 1971
4394.59 1796
4395.21 1610
4395.84 1613
4396.46 1696
4397.09 1924
4397.71 1683
4398.34 1737
4398.96 1898
4399.59 1954
4400.22 1857
4400.84 1992
4401.47 1834
4402.09 1728
4402.72 1620
4403.34 1646
4403.97 1595
4404.60 1557
4405.22 1594
4405.85 1851
4406.47 1785
4407.10 1647
4407.73 1510
4408.35 1460
4408.98 1587
4409.61 1667
4410.23 1586
4410.86 1534
4411.48 1549
4412.11 1570
4412.74 1451
4413.36 1542
4413.99 1403
4414.62 1377
4415.24 1517
4415.87 1457
4416.50 1352
4417.12 1318
4417.75 1333
4418.38 1348
4419.01 1326
4419.63 1235
4420.26 1261
4420.89 1232
4421.51 1288
4422.14 1269
4422.77 1219
4423.40 1246
4424.02 1219
4424.65 1191
4425.28 1199
4425.91 1158
4426.53 1149
4427.16 1211
4427.79 1194
4428.42 1246
4429.04 1216
4429.67 1208
4430.30 1224
4430.93 1164
4431.55 1131
4432.18 1236
4432.81 1207
4433.44 1215
4434.07 1292
4434.69 1374
4435.32 1285
4435.95 1215
4436.58 1245
4437.21 1394
4437.84 1266
4438.46 1165
4439.09 1234
4439.72 1265
4440.35 1107
4440.98 1248
4441.61 1251
4442.24 1216
4442.86 1329
4443.49 1340
4444.12 1126
4444.75 1217
4445.38 1133
4446.01 1196
4446.64 1264
4447.27 1190
4447.90 1151
4448.52 1252
4449.15 1231
4449.78 1297
4450.41 1312
4451.04 1288
4451.67 1325
4452.30 1196
4452.93 1192
4453.56 1190
4454.19 1225
4454.82 1292
4455.45 1337
4456.08 1282
4456.71 1229
4457.34 1267
4457.97 1255
4458.60 1309
4459.23 1257
4459.86 1201
4460.49 1174
4461.12 1165
4461.75 1176
4462.38 1145
4463.01 1192
4463.64 1120
4464.27 1137
4464.90 1079
4465.53 1074
4466.16 1060
4466.79 1040
4467.42 999
4468.05 1124
4468.68 1231
4469.31 1151
4469.94 1185
4470.57 1115
4471.20 996
4471.83 1103
4472.46 1166
4473.09 1001
4473.72 1055
4474.35 1043
4474.99 1120
4475.62 1060
4476.25 1132
4476.88 1023
4477.51 1079
4478.14 1069
4478.77 1152
4479.40 1173
4480.03 1172
4480.67 1026
4481.30 1213
4481.93 1144
4482.56 1100
4483.19 1140
4483.82 1184
4484.46 1139
4485.09 1209
4485.72 1150
4486.35 1239
4486.98 1333
4487.61 1252
4488.25 1204
4488.88 1241
4489.51 1194
4490.14 1325
4490.77 1360
4491.41 1186
4492.04 1145
4492.67 1105
4493.30 1136
4493.94 1158
4494.57 1131
4495.20 1122
4495.83 1164
4496.46 1225
4497.10 1208
4497.73 1304
4498.36 1219
4498.99 1230
4499.63 1326
4500.26 1376
4500.89 1404
4501.53 1413
4502.16 1619
4502.79 1537
4503.42 1469
4504.06 1486
4504.69 1233
4505.32 1280
4505.96 1288
4506.59 1268
4507.22 1285
4507.86 1193
4508.49 1160
4509.12 1046
4509.76 1059
4510.39 1208
4511.02 1149
4511.66 1301
4512.29 1366
4512.92 1322
4513.56 1239
4514.19 1257
4514.83 1220
4515.46 1291
4516.09 1226
4516.73 1194
4517.36 1250
4517.99 1255
4518.63 1269
4519.26 1282
4519.90 1150
4520.53 1211
4521.17 1265
4521.80 1209
4522.43 1242
4523.07 1215
4523.70 1238
4524.34 1311
4524.97 1372
4525.61 1415
4526.24 1542
4526.88 1594
4527.51 1844
4528.14 2058
4528.78 2255
4529.41 2591
4530.05 2655
4530.68 2838
4531.32 3162
4531.95 3347
4532.59 3340
4533.22 3294
4533.86 3108
4534.49 2777
4535.13 2345
4535.76 2327
4536.40 1862
4537.04 1790
4537.67 1629
4538.31 1491
4538.94 1291
4539.58 1332
4540.21 1318
4540.85 1197
4541.48 1239
4542.12 1172
4542.76 1128
4543.39 1102
4544.03 1157
4544.66 1274
4545.30 1209
4545.93 1227
4546.57 1193
4547.21 1310
4547.84 1288
4548.48 1130
4549.11 1141
4549.75 1211
4550.39 1048
4551.02 1059
4551.66 1166
4552.30 1117
4552.93 1206
4553.57 1222
4554.21 1191
4554.84 1191
4555.48 1216
4556.12 1152
4556.75 1182
4557.39 1235
4558.03 1135
4558.66 1280
4559.30 1139
4559.94 1179
4560.57 1163
4561.21 1190
4561.85 1323
4562.48 1213
4563.12 1258
4563.76 1316
4564.40 1308
4565.03 1272
4565.67 1277
4566.31 1207
4566.95 1299
4567.58 1269
4568.22 1450
4568.86 1435
4569.50 1400
4570.13 1283
4570.77 1333
4571.41 1379
4572.05 1394
4572.68 1355
4573.32 1345
4573.96 1211
4574.60 1200
4575.24 1251
4575.87 1320
4576.51 1254
4577.15 1247
4577.79 1178
4578.43 1216
4579.06 1236
4579.70 1135
4580.34 1157
4580.98 1189
4581.62 1185
4582.26 1216
4582.90 1230
4583.53 1144
4584.17 1267
4584.81 1383
4585.45 1279
4586.09 1282
4586.73 1195
4587.37 1293
4588.01 1297
4588.64 1280
4589.28 1407
4589.92 1483
4590.56 1472
4591.20 1459
4591.84 1440
4592.48 1573
4593.12 1546
4593.76 1357
4594.40 1260
4595.04 1225
4595.68 1212
4596.31 1079
4596.95 1159
4597.59 1200
4598.23 1211
4598.87 1068
4599.51 1211
4600.15 1179
4600.79 1056
4601.43 1159
4602.07 1207
4602.71 1255
4603.35 1161
4603.99 1292
4604.63 1306
4605.27 1252
4605.91 1358
4606.55 1316
4607.19 1202
4607.83 1227
4608.47 1293
4609.11 1186
4609.75 1127
4610.39 1178
4611.03 1141
4611.68 1063
4612.32 1174
4612.96 1200
4613.60 1162
4614.24 1129
4614.88 1101
4615.52 1024
4616.16 1030
4616.80 1098
4617.44 1067
4618.08 1092
4618.72 1078
4619.36 1085
4620.01 1110
4620.65 1060
4621.29 1174
4621.93 1185
4622.57 1267
4623.21 1180
4623.85 1159
4624.50 1099
4625.14 1183
4625.78 1213
4626.42 1113
4627.06 1116
4627.70 1181
4628.34 1150
4628.99 1260
4629.63 1144
4630.27 1231
4630.91 1252
4631.55 1315
4632.20 1297
4632.84 1285
4633.48 1210
4634.12 1256
4634.76 1290
4635.41 1241
4636.05 1253
4636.69 1257
4637.33 1171
4637.98 1152
4638.62 1123
4639.26 1130
4639.90 1143
4640.55 1248
4641.19 1236
4641.83 1161
4642.47 1243
4643.12 1189
4643.76 1246
4644.40 1171
4645.04 1082
4645.69 1281
4646.33 1272
4646.97 1062
4647.62 1212
4648.26 1228
4648.90 1228
4649.55 1298
4650.19 1372
4650.83 1442
4651.48 1513
4652.12 1570
4652.76 1401
4653.41 1381
4654.05 1329
4654.69 1366
4655.34 1387
4655.98 1265
4656.62 1268
4657.27 1281
4657.91 1153
4658.55 1175
4659.20 1175
4659.84 1084
4660.49 1083
4661.13 1070
4661.77 1064
4662.42 980
4663.06 1061
4663.71 1134
4664.35 978
4664.99 977
4665.64 1049
4666.28 1015
4666.93 912
4667.57 1065
4668.22 1003
4668.86 963
4669.51 1104
4670.15 1035
4670.79 1049
4671.44 1023
4672.08 1084
4672.73 1004
4673.37 934
4674.02 932
4674.66 1030
4675.31 998
4675.95 1045
4676.60 1139
4677.24 1148
4677.89 1035
4678.53 1078
4679.18 1026
4679.82 1060
4680.47 1183
4681.12 1034
4681.76 1197
4682.41 1063
4683.05 1142
4683.70 1230
4684.34 1089
4684.99 1104
4685.63 1097
4686.28 1066
4686.93 1070
4687.57 1088
4688.22 1041
4688.86 1111
4689.51 1083
4690.15 1019
4690.80 1265
4691.45 1176
4692.09 1168
4692.74 1096
4693.39 1149
4694.03 1195
4694.68 1171
4695.32 1186
4695.97 1246
4696.62 1359
4697.26 1299
4697.91 1405
4698.56 1521
4699.20 1525
4699.85 1517
4700.50 1423
4701.14 1501
4701.79 1481
4702.44 1309
4703.08 1212
4703.73 1187
4704.38 1187
4705.02 1204
4705.67 1201
4706.32 1143
4706.97 1285
4707.61 1259
4708.26 1226
4708.91 1182
4709.55 1148
4710.20 1137
4710.85 1197
4711.50 1377
4712.14 1310
4712.79 1363
4713.44 1204
4714.09 1246
4714.73 1319
4715.38 1180
4716.03 1078
4716.68 1192
4717.33 1237
4717.97 1158
4718.62 1181
4719.27 1137
4719.92 1243
4720.57 1303
4721.21 1354
4721.86 1309
4722.51 1311
4723.16 1245
4723.81 1265
4724.45 1382
4725.10 1484
4725.75 1435
4726.40 1332
4727.05 1443
4727.70 1326
4728.35 1499
4728.99 1312
4729.64 1282
4730.29 1335
4730.94 1328
4731.59 1217
4732.24 1219
4732.89 1166
4733.54 1220
4734.19 1168
4734.83 1254
4735.48 1193
4736.13 1271
4736.78 1280
4737.43 1156
4738.08 1294
4738.73 1283
4739.38 1316
4740.03 1254
4740.68 1399
4741.33 1227
4741.98 1390
4742.63 1337
4743.28 1384
4743.93 1301
4744.58 1315
4745.23 1399
4745.87 1414
4746.52 1422
4747.17 1291
4747.82 1424
4748.47 1484
4749.12 1390
4749.77 1414
4750.42 1511
4751.08 1664
4751.73 1516
4752.38 1420
4753.03 1501
4753.68 1486
4754.33 1598
4754.98 1545
4755.63 1459
4756.28 1364
4756.93 1347
4757.58 1288
4758.23 1239
4758.88 1276
4759.53 1211
4760.18 1190
4760.83 1246
4761.48 1190
4762.13 1281
4762.79 1292
4763.44 1272
4764.09 1287
4764.74 1314
4765.39 1242
4766.04 1197
4766.69 1309
4767.34 1276
4767.99 1170
4768.65 1236
4769.30 1184
4769.95 1289
4770.60 1255
4771.25 1237
4771.90 1069
4772.56 1210
4773.21 1143
4773.86 1145
4774.51 1052
4775.16 1078
4775.81 1249
4776.47 1176
4777.12 1176
4777.77 1116
4778.42 1178
4779.07 1157
4779.73 1168
4780.38 1253
4781.03 1184
4781.68 1334
4782.34 1309
4782.99 1171
4783.64 1201
4784.29 1129
4784.94 1009
4785.60 1152
4786.25 1000
4786.90 1061
4787.56 1057
4788.21 1094
4788.86 1179
4789.51 1143
4790.17 1158
4790.82 1193
4791.47 1124
4792.13 1145
4792.78 1094
4793.43 1149
4794.08 1160
4794.74 1249
4795.39 1150
4796.04 1135
4796.70 1144
4797.35 1036
4798.00 1111
4798.66 1222
4799.31 1133
4799.96 1231
4800.62 1098
4801.27 1065
4801.93 1103
4802.58 1117
4803.23 1177
4803.89 1229
4804.54 1107
4805.19 1196
4805.85 1072
4806.50 1033
4807.16 1059
4807.81 1236
4808.46 1227
4809.12 1135
4809.77 1153
4810.43 1132
4811.08 1230
4811.73 1260
4812.39 1220
4813.04 1180
4813.70 1119
4814.35 1142
4815.01 1175
4815.66 1206
4816.32 1215
4816.97 1186
4817.63 1224
4818.28 1216
4818.94 1193
4819.59 1299
4820.24 1320
4820.90 1372
4821.55 1325
4822.21 1376
4822.86 1317
4823.52 1384
4824.18 1519
4824.83 1488
4825.49 1330
4826.14 1223
4826.80 1282
4827.45 1396
4828.11 1529
4828.76 1275
4829.42 1389
4830.07 1439
4830.73 1315
4831.38 1423
4832.04 1563
4832.70 1512
4833.35 1435
4834.01 1733
4834.66 1562
4835.32 1677
4835.98 1686
4836.63 1833
4837.29 1658
4837.94 1582
4838.60 1719
4839.26 2036
4839.91 1912
4840.57 1811
4841.22 1769
4841.88 1668
4842.54 1737
4843.19 1610
4843.85 1558
4844.51 1661
4845.16 1775
4845.82 1807
4846.48 1959
4847.13 2066
4847.79 2124
4848.45 2439
4849.10 2502
4849.76 2655
4850.42 2780
4851.07 2769
4851.73 2654
4852.39 2606
4853.05 2348
4853.70 2187
4854.36 2186
4855.02 2138
4855.68 2127
4856.33 2187
4856.99 2328
4857.65 2286
4858.30 2230
4858.96 2209
4859.62 2026
4860.28 2186
4860.94 2139
4861.59 1996
4862.25 1882
4862.91 1873
4863.57 2016
4864.22 2030
4864.88 1954
4865.54 1993
4866.20 2147
4866.86 2155
4867.51 1923
4868.17 1964
4868.83 2044
4869.49 1802
4870.15 2030
4870.81 1940
4871.46 1749
4872.12 1666
4872.78 1813
4873.44 1883
4874.10 1808
4874.76 1823
4875.41 1955
4876.07 1879
4876.73 1655
4877.39 1703
4878.05 1699
4878.71 1735
4879.37 1721
4880.03 1565
4880.69 1559
4881.34 1524
4882.00 1682
4882.66 1592
4883.32 1640
4883.98 1474
4884.64 1436
4885.30 1453
4885.96 1569
4886.62 1441
4887.28 1511
4887.94 1550
4888.60 1697
4889.26 1756
4889.92 1756
4890.58 1806
4891.24 1741
4891.89 1759
4892.55 1815
4893.21 1731
4893.87 1678
4894.53 1639
4895.19 1623
4895.85 1635
4896.51 1713
4897.17 1715
4897.83 1518
4898.49 1509
4899.16 1619
4899.82 1618
4900.48 1634
4901.14 1581
4901.80 1513
4902.46 1531
4903.12 1460
4903.78 1435
4904.44 1420
4905.10 1414
4905.76 1291
4906.42 1410
4907.08 1432
4907.74 1232
4908.40 1377
4909.06 1302
4909.72 1365
4910.39 1448
4911.05 1360
4911.71 1335
4912.37 1424
4913.03 1197
4913.69 1299
4914.35 1410
4915.01 1324
4915.68 1266
4916.34 1251
4917.00 1245
4917.66 1238
4918.32 1173
4918.98 1111
4919.64 1188
4920.31 1045
4920.97 1204
4921.63 1272
4922.29 1232
4922.95 1111
4923.62 1167
4924.28 1060
4924.94 1082
4925.60 1138
4926.26 1162
4926.93 1161
4927.59 1167
4928.25 1209
4928.91 1220
4929.57 1160
4930.24 1145
4930.90 1256
4931.56 1208
4932.22 1066
4932.89 1142
4933.55 1101
4934.21 1217
4934.87 1201
4935.54 1069
4936.20 1127
4936.86 1082
4937.53 1123
4938.19 1106
4938.85 990
4939.51 1042
4940.18 1118
4940.84 1171
4941.50 1120
4942.17 1088
4942.83 1122
4943.49 1072
4944.16 1060
4944.82 1121
4945.48 1121
4946.15 1045
4946.81 1083
4947.47 1170
4948.14 1099
4948.80 976
4949.46 1065
4950.13 1077
4950.79 1046
4951.45 1005
4952.12 1087
4952.78 1033
4953.45 1134
4954.11 1167
4954.77 954
4955.44 1039
4956.10 1144
4956.77 1119
4957.43 1039
4958.09 1156
4958.76 1188
4959.42 1195
4960.09 1221
4960.75 1201
4961.42 1197
4962.08 1178
4962.75 1355
4963.41 1302
4964.07 1301
4964.74 1264
4965.40 1372
4966.07 1358
4966.73 1186
4967.40 1202
4968.06 1247
4968.73 1069
4969.39 1111
4970.06 1214
4970.72 1192
4971.39 1153
4972.05 1149
4972.72 1155
4973.38 1218
4974.05 1089
4974.71 1233
4975.38 1163
4976.05 1074
4976.71 1242
4977.38 1211
4978.04 1146
4978.71 1204
4979.37 1181
4980.04 1220
4980.70 1273
4981.37 1101
4982.04 1130
4982.70 1221
4983.37 1301
4984.03 1198
4984.70 1346
4985.37 1481
4986.03 1609
4986.70 1682
4987.36 1746
4988.03 1762
4988.70 1908
4989.36 1815
4990.03 1770
4990.70 1738
4991.36 1738
4992.03 1610
4992.69 1664
4993.36 1637
4994.03 1563
4994.69 1234
4995.36 1279
4996.03 1292
4996.69 1217
4997.36 1037
4998.03 1063
4998.70 982
4999.36 935
5000.03 892
5000.70 980
5001.36 1050
5002.03 955
5002.70 963
5003.37 1071
5004.03 1007
5004.70 990
5005.37 1042
5006.03 1046
5006.70 1043
5007.37 928
5008.04 937
5008.70 1030
5009.37 937
5010.04 970
5010.71 1016
5011.38 1051
5012.04 974
5012.71 944
5013.38 947
5014.05 1059
5014.72 1050
5015.38 955
5016.05 946
5016.72 1042
5017.39 1024
5018.06 1026
5018.72 944
5019.39 1055
5020.06 1188
5020.73 1131
5021.40 1166
5022.07 1138
5022.73 1172
5023.40 1209
5024.07 1162
5024.74 1193
5025.41 1206
5026.08 1216
5026.75 1176
5027.42 1210
5028.08 1107
5028.75 1192
5029.42 1135
5030.09 1182
5030.76 1074
5031.43 1167
5032.10 1035
5032.77 976
5033.44 1023
5034.11 1049
5034.78 971
5035.45 927
5036.11 931
5036.78 1029
5037.45 1102
5038.12 1006
5038.79 1047
5039.46 1007
5040.13 981
5040.80 1126
5041.47 1016
5042.14 1038
5042.81 1054
5043.48 1046
5044.15 1121
5044.82 1036
5045.49 912
5046.16 934
5046.83 949
5047.50 975
5048.17 926
5048.84 980
5049.51 1088
5050.18 978
5050.85 969
5051.52 885
5052.19 874
5052.86 947
5053.54 937
5054.21 988
5054.88 944
5055.55 966
5056.22 940
5056.89 847
5057.56 919
5058.23 891
5058.90 921
5059.57 926
5060.24 955
5060.91 1002
5061.59 1000
5062.26 1054
5062.93 1032
5063.60 978
5064.27 865
5064.94 883
5065.61 979
5066.28 866
5066.96 851
5067.63 1085
5068.30 1039
5068.97 915
5069.64 845
5070.31 984
5070.99 949
5071.66 1007
5072.33 999
5073.00 1001
5073.67 969
5074.35 977
5075.02 1014
5075.69 986
5076.36 1088
5077.03 1016
5077.71 962
5078.38 978
5079.05 1111
5079.72 1169
5080.39 1078
5081.07 1052
5081.74 983
5082.41 1093
5083.08 1078
5083.76 1084
5084.43 1049
5085.10 1056
5085.78 1102
5086.45 1046
5087.12 1099
5087.79 1151
5088.47 1091
5089.14 1166
5089.81 1189
5090.49 1113
5091.16 1099
5091.83 1198
5092.51 1176
5093.18 1225
5093.85 1342
5094.52 1173
5095.20 1163
5095.87 1138
5096.54 1108
5097.22 1115
5097.89 1095
5098.57 1069
5099.24 1065
5099.91 1081
5100.59 1038
5101.26 1143
5101.93 1165
5102.61 1162
5103.28 1262
5103.96 1093
5104.63 1072
5105.30 1053
5105.98 869
5106.65 1049
5107.33 1049
5108.00 1129
5108.67 1087
5109.35 1115
5110.02 1077
5110.70 1104
5111.37 1026
5112.05 957
5112.72 1118
5113.40 1064
5114.07 1052
5114.74 1031
5115.42 1110
5116.09 1202
5116.77 985
5117.44 1053
5118.12 1168
5118.79 1108
5119.47 1118
5120.14 1065
5120.82 987
5121.49 1013
5122.17 1105
5122.84 1061
5123.52 1006
5124.19 1107
5124.87 1014
5125.54 1196
5126.22 1182
5126.90 1037
5127.57 983
5128.25 1134
5128.92 1058
5129.60 1065
5130.27 1041
5130.95 1023
5131.62 979
5132.30 1116
5132.98 1228
5133.65 1078
5134.33 1042
5135.00 1118
5135.68 978
5136.36 1033
5137.03 999
5137.71 1144
5138.38 1158
5139.06 1081
5139.74 1002
5140.41 1063
5141.09 985
5141.77 974
5142.44 1008
5143.12 933
5143.80 929
5144.47 1007
5145.15 901
5145.83 949
5146.50 912
5147.18 932
5147.86 989
5148.53 974
5149.21 955
5149.89 853
5150.56 880
5151.24 846
5151.92 860
5152.60 873
5153.27 816
5153.95 941
5154.63 984
5155.30 907
5155.98 932
5156.66 878
5157.34 906
5158.01 975
5158.69 938
5159.37 885
5160.05 962
5160.72 942
5161.40 951
5162.08 908
5162.76 847
5163.44 809
5164.11 903
5164.79 956
5165.47 907
5166.15 939
5166.83 999
5167.50 932
5168.18 986
5168.86 909
5169.54 1062
5170.22 951
5170.89 921
5171.57 913
5172.25 885
5172.93 846
5173.61 825
5174.29 975
5174.97 850
5175.64 893
5176.32 857
5177.00 893
5177.68 958
5178.36 986
5179.04 960
5179.72 996
5180.40 1016
5181.08 951
5181.75 939
5182.43 938
5183.11 1029
5183.79 858
5184.47 903
5185.15 970
5185.83 858
5186.51 864
5187.19 845
5187.87 811
5188.55 873
5189.23 874
5189.91 912
5190.59 857
5191.27 792
5191.95 888
5192.63 809
5193.31 871
5193.98 834
5194.66 804
5195.34 889
5196.02 863
5196.70 905
5197.38 847
5198.07 810
5198.75 845
5199.43 937
5200.11 877
5200.79 937
5201.47 994
5202.15 998
5202.83 937
5203.51 887
5204.19 1017
5204.87 1002
5205.55 976
5206.23 1020
5206.91 971
5207.59 831
5208.27 979
5208.95 950
5209.63 891
5210.31 1160
5211.00 1141
5211.68 1079
5212.36 1028
5213.04 1038
5213.72 1017
5214.40 1015
5215.08 992
5215.76 1161
5216.45 1065
5217.13 1072
5217.81 1141
5218.49 1053
5219.17 1065
5219.85 1093
5220.53 1126
5221.22 1058
5221.90 1046
5222.58 1067
5223.26 1064
5223.94 1119
5224.62 1138
5225.31 1078
5225.99 1006
5226.67 987
5227.35 1023
5228.03 991
5228.72 955
5229.40 970
5230.08 1020
5230.76 931
5231.45 1033
5232.13 939
5232.81 1095
5233.49 1079
5234.18 1045
5234.86 1022
5235.54 1080
5236.22 1170
5236.91 1119
5237.59 1070
5238.27 1247
5238.95 1183
5239.64 1079
5240.32 1086
5241.00 1053
5241.69 1000
5242.37 1000
5243.05 939
5243.73 977
5244.42 1048
5245.10 1063
5245.78 952
5246.47 999
5247.15 1043
5247.83 1021
5248.52 1057
5249.20 1042
5249.88 1096
5250.57 1136
5251.25 1298
5251.94 1264
5252.62 1102
5253.30 1108
5253.99 1089
5254.67 1080
5255.35 1047
5256.04 1012
5256.72 1173
5257.41 1027
5258.09 1051
5258.77 1186
5259.46 1132
5260.14 980
5260.83 1107
5261.51 1096
5262.20 1101
5262.88 1157
5263.56 1021
5264.25 989
5264.93 1171
5265.62 1020
5266.30 1128
5266.99 1090
5267.67 1039
5268.36 1086
5269.04 1005
5269.73 999
5270.41 907
5271.10 951
5271.78 970
5272.47 998
5273.15 914
5273.84 917
5274.52 970
5275.21 1031
5275.89 1098
5276.58 1040
5277.26 1013
5277.95 1047
5278.63 1038
5279.32 1034
5280.00 1065
5280.69 970
5281.37 1031
5282.06 979
5282.75 1037
5283.43 1089
5284.12 1018
5284.80 1132
5285.49 1082
5286.17 1031
5286.86 993
5287.55 980
5288.23 967
5288.92 987
5289.60 1006
5290.29 1007
5290.98 1032
5291.66 1086
5292.35 990
5293.04 969
5293.72 1093
5294.41 1065
5295.10 1092
5295.78 967
5296.47 1064
5297.15 1099
5297.84 1189
5298.53 1371
5299.21 1387
5299.90 1492
5300.59 1415
5301.28 1447
5301.96 1502
5302.65 1472
5303.34 1476
5304.02 1611
5304.71 1507
5305.40 1377
5306.08 1321
5306.77 1225
5307.46 1175
5308.15 1061
5308.83 1091
5309.52 1322
5310.21 1171
5310.90 1138
5311.58 1066
5312.27 1130
5312.96 1221
5313.65 1267
5314.33 1161
5315.02 1138
5315.71 1159
5316.40 1193
5317.09 1104
5317.77 1371
5318.46 1430
5319.15 1329
5319.84 1466
5320.53 1390
5321.21 1427
5321.90 1398
5322.59 1168
5323.28 1290
5323.97 1152
5324.65 1132
5325.34 1207
5326.03 1114
5326.72 1072
5327.41 1121
5328.10 1146
5328.79 1069
5329.47 1127
5330.16 1105
5330.85 1061
5331.54 1167
5332.23 1178
5332.92 1204
5333.61 1108
5334.30 1218
5334.99 1247
5335.67 1298
5336.36 1309
5337.05 1219
5337.74 1283
5338.43 1266
5339.12 1301
5339.81 1208
5340.50 1244
5341.19 1251
5341.88 1347
5342.57 1369
5343.26 1371
5343.95 1388
5344.64 1457
5345.33 1519
5346.02 1505
5346.71 1597
5347.40 1728
5348.09 1873
5348.78 2019
5349.47 2122
5350.16 2217
5350.85 2248
5351.54 2426
5352.23 2491
5352.92 2312
5353.61 2068
5354.30 1992
5354.99 1796
5355.68 1639
5356.37 1513
5357.06 1413
5357.75 1443
5358.44 1339
5359.13 1204
5359.82 1181
5360.51 1135
5361.20 1088
5361.89 1032
5362.58 1200
5363.27 1201
5363.97 1133
5364.66 1128
5365.35 1121
5366.04 1078
5366.73 1031
5367.42 1077
5368.11 1075
5368.80 1103
5369.49 1065
5370.19 905
5370.88 953
5371.57 974
5372.26 920
5372.95 954
5373.64 1044
5374.33 965
5375.03 957
5375.72 994
5376.41 955
5377.10 1046
5377.79 1003
5378.49 1017
5379.18 1070
5379.87 1012
5380.56 988
5381.25 914
5381.95 891
5382.64 911
5383.33 995
5384.02 1067
5384.71 1077
5385.41 1066
5386.10 1155
5386.79 1166
5387.48 1134
5388.18 1131
5388.87 1264
5389.56 1192
5390.25 1218
5390.95 1288
5391.64 1215
5392.33 1112
5393.02 1050
5393.72 1125
5394.41 1133
5395.10 1149
5395.80 1074
5396.49 1173
5397.18 1100
5397.88 1029
5398.57 1032
5399.26 983
5399.95 1018
5400.65 988
5401.34 1001
5402.03 968
5402.73 960
5403.42 1071
5404.12 1105
5404.81 1045
5405.50 983
5406.20 924
5406.89 1016
5407.58 911
5408.28 933
5408.97 935
5409.66 985
5410.36 1064
5411.05 991
5411.75 1055
5412.44 984
5413.13 925
5413.83 1023
5414.52 932
5415.22 928
5415.91 1033
5416.61 1005
5417.30 878
5417.99 898
5418.69 955
5419.38 972
5420.08 985
5420.77 1026
5421.47 1027
5422.16 978
5422.86 949
5423.55 932
5424.25 1015
5424.94 1119
5425.64 1055
5426.33 968
5427.03 950
5427.72 1043
5428.42 1035
5429.11 972
5429.81 1045
5430.50 981
5431.20 994
5431.89 993
5432.59 1029
5433.28 1094
5433.98 1078
5434.67 972
5435.37 1095
5436.06 1093
5436.76 1149
5437.46 1071
5438.15 1016
5438.85 1007
5439.54 1033
5440.24 1092
5440.93 1086
5441.63 1120
5442.33 1084
5443.02 1091
5443.72 1149
5444.41 1113
5445.11 1121
5445.81 1242
5446.50 1090
5447.20 1125
5447.90 1129
5448.59 1190
5449.29 1253
5449.98 1096
5450.68 1163
5451.38 1278
5452.07 1187
5452.77 1192
5453.47 1140
5454.16 1116
5454.86 1055
5455.56 1153
5456.25 1228
5456.95 1139
5457.65 1120
5458.35 1037
5459.04 1009
5459.74 1232
5460.44 1149
5461.13 1049
5461.83 1076
5462.53 1250
5463.23 1312
5463.92 1351
5464.62 1298
5465.32 1174
5466.02 1251
5466.71 1178
5467.41 1185
5468.11 1237
5468.81 1117
5469.50 1158
5470.20 1177
5470.90 1148
5471.60 1183
5472.29 1219
5472.99 1219
5473.69 1278
5474.39 1393
5475.09 1239
5475.78 1338
5476.48 1377
5477.18 1385
5477.88 1698
5478.58 1752
5479.28 1997
5479.97 2107
5480.67 2062
5481.37 1972
5482.07 1966
5482.77 1859
5483.47 1659
5484.17 1527
5484.86 1671
5485.56 1492
5486.26 1410
5486.96 1521
5487.66 1439
5488.36 1404
5489.06 1528
5489.76 1577
5490.45 1360
5491.15 1508
5491.85 1524
5492.55 1477
5493.25 1466
5493.95 1456
5494.65 1604
5495.35 1696
5496.05 1715
5496.75 1737
5497.45 1830
5498.15 1976
5498.85 2132
5499.55 2358
5500.25 2614
5500.95 2592
5501.65 2445
5502.35 2546
5503.04 2555
5503.74 2345
5504.44 2132
5505.14 1905
5505.84 1850
5506.54 1653
5507.24 1548
5507.94 1472
5508.65 1407
5509.35 1398
5510.05 1590
5510.75 1467
5511.45 1522
5512.15 1380
5512.85 1412
5513.55 1476
5514.25 1446
5514.95 1457
5515.65 1465
5516.35 1452
5517.05 1475
5517.75 1443
5518.45 1370
5519.15 1295
5519.85 1387
5520.56 1366
5521.26 1351
5521.96 1276
5522.66 1349
5523.36 1297
5524.06 1319
5524.76 1312
5525.46 1240
5526.16 1224
5526.87 1237
5527.57 1255
5528.27 1277
5528.97 1258
5529.67 1166
5530.37 1132
5531.07 1234
5531.78 1196
5532.48 1100
5533.18 1128
5533.88 1060
5534.58 999
5535.29 1051
5535.99 1074
5536.69 1064
5537.39 1010
5538.09 1177
5538.80 1178
5539.50 1097
5540.20 1163
5540.90 1177
5541.60 1001
5542.31 1068
5543.01 1071
5543.71 971
5544.41 1005
5545.12 1050
5545.82 1068
5546.52 968
5547.22 1101
5547.93 1103
5548.63 1127
5549.33 1034
5550.04 1044
5550.74 1159
5551.44 1091
5552.14 1089
5552.85 1081
5553.55 1046
5554.25 1078
5554.96 967
5555.66 961
5556.36 990
5557.07 949
5557.77 1108
5558.47 1105
5559.18 1007
5559.88 1031
5560.58 1076
5561.29 1095
5561.99 1170
5562.69 1148
5563.40 1152
5564.10 1175
5564.80 1259
5565.51 1141
5566.21 990
5566.92 1029
5567.62 1145
5568.32 1087
5569.03 1100
5569.73 973
5570.44 1090
5571.14 1091
5571.84 1063
5572.55 1059
5573.25 1005
5573.96 1086
5574.66 1036
5575.37 933
5576.07 1007
5576.78 1112
5577.48 1173
5578.18 1176
5578.89 976
5579.59 1038
5580.30 1005
5581.00 968
5581.71 942
5582.41 954
5583.12 959
5583.82 1153
5584.53 1160
5585.23 974
5585.94 983
5586.64 998
5587.35 1009
5588.05 987
5588.76 1046
5589.46 1077
5590.17 987
5590.88 1026
5591.58 955
5592.29 922
5592.99 963
5593.70 962
5594.40 944
5595.11 970
5595.81 904
5596.52 916
5597.23 887
5597.93 995
5598.64 1010
5599.34 973
5600.05 960
5600.76 947
5601.46 904
5602.17 823
5602.87 988
5603.58 944
5604.29 890
5604.99 878
5605.70 889
5606.41 914
5607.11 871
5607.82 967
5608.52 953
5609.23 946
5609.94 1040
5610.64 948
5611.35 959
5612.06 898
5612.76 1031
5613.47 960
5614.18 924
5614.89 978
5615.59 955
5616.30 950
5617.01 944
5617.71 949
5618.42 996
5619.13 908
5619.84 1030
5620.54 951
5621.25 861
5621.96 882
5622.66 1009
5623.37 885
5624.08 1003
5624.79 1022
5625.49 1027
5626.20 957
5626.91 1019
5627.62 992
5628.33 927
5629.03 965
5629.74 951
5630.45 1016
5631.16 991
5631.87 892
5632.57 836
5633.28 970
5633.99 1034
5634.70 1063
5635.41 1097
5636.11 1049
5636.82 1060
5637.53 997
5638.24 1046
5638.95 980
5639.66 1064
5640.36 1024
5641.07 1157
5641.78 1135
5642.49 1024
5643.20 1023
5643.91 1105
5644.62 863
5645.33 941
5646.03 1059
5646.74 1036
5647.45 950
5648.16 974
5648.87 924
5649.58 981
5650.29 1023
5651.00 1057
5651.71 1091
5652.42 1092
5653.13 1117
5653.84 1155
5654.54 1175
5655.25 1122
5655.96 1225
5656.67 1312
5657.38 1323
5658.09 1302
5658.80 1313
5659.51 1310
5660.22 1248
5660.93 1199
5661.64 1136
5662.35 1189
5663.06 1095
5663.77 1173
5664.48 1150
5665.19 1145
5665.90 1074
5666.61 1030
5667.32 1012
5668.03 1043
5668.74 1125
5669.45 1137
5670.16 1096
5670.87 1152
5671.58 1070
5672.29 976
5673.01 969
5673.72 1093
5674.43 1084
5675.14 985
5675.85 878
5676.56 936
5677.27 990
5677.98 971
5678.69 950
5679.40 1092
5680.11 1028
5680.82 1050
5681.54 1040
5682.25 1065
5682.96 999
5683.67 974
5684.38 1044
5685.09 1034
5685.80 1047
5686.51 985
5687.23 1052
5687.94 978
5688.65 1035
5689.36 993
5690.07 930
5690.78 1071
5691.50 1024
5692.21 1021
5692.92 904
5693.63 886
5694.34 993
5695.06 1023
5695.77 941
5696.48 964
5697.19 953
5697.90 1023
5698.62 937
5699.33 1012
5700.04 1039
5700.75 1095
5701.46 1047
5702.18 985
5702.89 942
5703.60 1018
5704.31 1070
5705.03 1013
5705.74 1055
5706.45 989
5707.17 921
5707.88 1017
5708.59 974
5709.30 950
5710.02 916
5710.73 914
5711.44 948
5712.16 1035
5712.87 1019
5713.58 914
5714.30 843
5715.01 874
5715.72 1003
5716.43 984
5717.15 888
5717.86 972
5718.58 979
5719.29 937
5720.00 1023
5720.72 1093
5721.43 937
5722.14 904
5722.86 1068
5723.57 1085
5724.28 963
5725.00 906
5725.71 1018
5726.43 1101
5727.14 1143
5727.85 1104
5728.57 1053
5729.28 1095
5730.00 1068
5730.71 1087
5731.42 1115
5732.14 1179
5732.85 1178
5733.57 1178
5734.28 1074
5735.00 1087
5735.71 1169
5736.43 1169
5737.14 1107
5737.85 1003
5738.57 1051
5739.28 1077
5740.00 1139
5740.71 1075
5741.43 1035
5742.14 1223
5742.86 1094
5743.57 969
5744.29 1058
5745.00 1058
5745.72 1050
5746.43 1151
5747.15 1123
5747.86 956
5748.58 981
5749.30 1088
5750.01 1143
5750.73 1144
5751.44 1141
5752.16 1223
5752.87 1304
5753.59 1248
5754.30 1167
5755.02 1165
5755.74 1204
5756.45 1243
5757.17 1300
5757.88 1258
5758.60 1269
5759.31 1274
5760.03 1157
5760.75 1182
5761.46 1157
5762.18 1256
5762.90 1272
5763.61 1216
5764.33 1171
5765.04 1110
5765.76 1121
5766.48 1205
5767.19 1243
5767.91 1307
5768.63 1223
5769.34 1288
5770.06 1341
5770.78 1286
5771.49 1255
5772.21 1248
5772.93 1262
5773.64 1206
5774.36 1222
5775.08 1306
5775.79 1433
5776.51 1324
5777.23 1368
5777.95 1359
5778.66 1399
5779.38 1533
5780.10 1332
5780.81 1448
5781.53 1490
5782.25 1577
5782.97 1574
5783.68 1580
5784.40 1614
5785.12 1500
5785.84 1363
5786.55 1446
5787.27 1452
5787.99 1559
5788.71 1612
5789.43 1497
5790.14 1628
5790.86 1610
5791.58 1828
5792.30 1873
5793.02 1887
5793.73 1968
5794.45 1964
5795.17 2196
5795.89 2225
5796.61 2433
5797.33 2873
5798.04 3199
5798.76 3814
5799.48 4698
5800.20 5289
5800.92 5881
5801.64 6583
5802.36 7069
5803.07 6686
5803.79 6427
5804.51 5975
5805.23 5423
5805.95 4368
5806.67 3930
5807.39 3428
5808.11 2922
5808.82 2793
5809.54 2535
5810.26 2555
5810.98 2590
5811.70 2456
5812.42 2586
5813.14 2701
5813.86 2596
5814.58 2540
5815.30 2467
5816.02 2601
5816.74 2601
5817.46 2537
5818.18 2492
5818.90 2579
5819.62 2628
5820.34 2681
5821.06 2381
5821.78 2141
5822.50 2372
5823.22 2220
5823.94 2221
5824.66 2156
5825.38 1967
5826.10 1824
5826.82 1675
5827.54 1719
5828.26 1732
5828.98 1716
5829.70 1562
5830.42 1601
5831.14 1576
5831.86 1559
5832.58 1628
5833.30 1478
5834.02 1633
5834.74 1621
5835.46 1454
5836.18 1544
5836.90 1551
5837.62 1445
5838.34 1495
5839.07 1478
5839.79 1480
5840.51 1411
5841.23 1503
5841.95 1473
5842.67 1369
5843.39 1566
5844.11 1439
5844.83 1470
5845.56 1355
5846.28 1317
5847.00 1224
5847.72 1312
5848.44 1337
5849.16 1251
5849.88 1331
5850.61 1356
5851.33 1251
5852.05 1273
5852.77 1292
5853.49 1325
5854.22 1425
5854.94 1288
5855.66 1296
5856.38 1335
5857.10 1325
5857.83 1255
5858.55 1262
5859.27 1412
5859.99 1340
5860.71 1361
5861.44 1337
5862.16 1305
5862.88 1216
5863.60 1232
5864.33 1267
5865.05 1296
5865.77 1193
5866.49 1208
5867.22 1239
5867.94 1369
5868.66 1204
5869.38 1276
5870.11 1209
5870.83 1133
5871.55 1246
5872.28 1250
5873.00 1251
5873.72 1133
5874.45 1185
5875.17 1267
5875.89 1192
5876.62 1433
5877.34 1234
5878.06 1255
5878.79 1259
5879.51 1163
5880.23 1075
5880.96 1075
5881.68 1119
5882.40 1241
5883.13 1191
5883.85 1138
5884.57 1131
5885.30 1124
5886.02 1110
5886.75 1174
5887.47 1188
5888.19 1221
5888.92 1216
5889.64 1199
5890.37 1113
5891.09 1072
5891.81 1191
5892.54 1178
5893.26 1089
5893.99 1052
5894.71 959
5895.44 1140
5896.16 1134
5896.88 1135
5897.61 1080
5898.33 1059
5899.06 1070
5899.78 1075
5900.51 1147
5901.23 1043
5901.96 1129
5902.68 1063
5903.41 1056
5904.13 1029
5904.86 1098
5905.58 1055
5906.31 1125
5907.03 1159
5907.76 1160
5908.48 1206
5909.21 1058
5909.93 1096
5910.66 1165
5911.38 1093
5912.11 1195
5912.83 1133
5913.56 1158
5914.29 1160
5915.01 1135
5915.74 1180
5916.46 1177
5917.19 1175
5917.91 1169
5918.64 1247
5919.37 1254
5920.09 1119
5920.82 1160
5921.54 1173
5922.27 1265
5923.00 1151
5923.72 1132
5924.45 1114
5925.17 1262
5925.90 1324
5926.63 1158
5927.35 1081
5928.08 1156
5928.81 1171
5929.53 1266
5930.26 1371
5930.99 1396
5931.71 1367
5932.44 1290
5933.17 1247
5933.89 1341
5934.62 1360
5935.35 1543
5936.07 1640
5936.80 1551
5937.53 1556
5938.25 1497
5938.98 1535
5939.71 1594
5940.44 1631
5941.16 1639
5941.89 1548
5942.62 1613
5943.35 1553
5944.07 1506
5944.80 1576
5945.53 1573
5946.26 1628
5946.98 1478
5947.71 1630
5948.44 1667
5949.17 1737
5949.89 1615
5950.62 1785
5951.35 1957
5952.08 1842
5952.80 1922
5953.53 2007
5954.26 2073
5954.99 1825
5955.72 1660
5956.45 1706
5957.17 1823
5957.90 1884
5958.63 1862
5959.36 1846
5960.09 2011
5960.82 1945
5961.54 1858
5962.27 2029
5963.00 2024
5963.73 2106
5964.46 2322
5965.19 2407
5965.92 2592
5966.64 2740
5967.37 2864
5968.10 2732
5968.83 2877
5969.56 2759
5970.29 2577
5971.02 2370
5971.75 2276
5972.48 2252
5973.21 2236
5973.93 2176
5974.66 2211
5975.39 2163
5976.12 2125
5976.85 2089
5977.58 2203
5978.31 2302
5979.04 2514
5979.77 2300
5980.50 2418
5981.23 2488
5981.96 2431
5982.69 2471
5983.42 2456
5984.15 2399
5984.88 2477
5985.61 2422
5986.34 2504
5987.07 2504
5987.80 2721
5988.53 2558
5989.26 2297
5989.99 2510
5990.72 2599
5991.45 2624
5992.18 2603
5992.91 2730
5993.64 2809
5994.37 2664
5995.10 2498
5995.83 2574
5996.56 2716
5997.29 2633
5998.02 2650
5998.75 2548
5999.49 2484
6000.22 2535
6000.95 2662
6001.68 2511
6002.41 2443
6003.14 2579
6003.87 2543
6004.60 2568
6005.33 2466
6006.06 2502
6006.80 2806
6007.53 2904
6008.26 3139
6008.99 3628
6009.72 3643
6010.45 4448
6011.18 4782
6011.92 5327
6012.65 5590
6013.38 5743
6014.11 5862
6014.84 5854
6015.57 5731
6016.31 5329
6017.04 4736
6017.77 4261
6018.50 4012
6019.23 3367
6019.97 3071
6020.70 2844
6021.43 2537
6022.16 2306
6022.89 2192
6023.63 1972
6024.36 2036
6025.09 2034
6025.82 1929
6026.56 1904
6027.29 1811
6028.02 1863
6028.75 1876
6029.49 1876
6030.22 1801
6030.95 1603
6031.68 1699
6032.42 1750
6033.15 1750
6033.88 1834
6034.62 1855
6035.35 1707
6036.08 1705
6036.81 1786
6037.55 1784
6038.28 1893
6039.01 1899
6039.75 1804
6040.48 1875
6041.21 1863
6041.95 1837
6042.68 1825
6043.41 1935
6044.15 2063
6044.88 1967
6045.61 2067
6046.35 2127
6047.08 2092
6047.82 2089
6048.55 2168
6049.28 2317
6050.02 2217
6050.75 2395
6051.49 2641
6052.22 2607
6052.95 2544
6053.69 2719
6054.42 2660
6055.16 2462
6055.89 2473
6056.62 2315
6057.36 2126
6058.09 2106
6058.83 2019
6059.56 1981
6060.30 1989
6061.03 1811
6061.77 1876
6062.50 2038
6063.23 1897
6063.97 1955
6064.70 1987
6065.44 1941
6066.17 1900
6066.91 1897
6067.64 1886
6068.38 1918
6069.11 1791
6069.85 1789
6070.58 1817
6071.32 1800
6072.05 1670
6072.79 1738
6073.52 1623
6074.26 1667
6075.00 1801
6075.73 1693
6076.47 1553
6077.20 1654
6077.94 1604
6078.67 1479
6079.41 1546
6080.14 1657
6080.88 1649
6081.62 1695
6082.35 1627
6083.09 1585
6083.82 1470
6084.56 1394
6085.30 1480
6086.03 1560
6086.77 1518
6087.50 1471
6088.24 1492
6088.98 1631
6089.71 1600
6090.45 1606
6091.19 1572
6091.92 1568
6092.66 1538
6093.39 1572
6094.13 1534
6094.87 1548
6095.60 1611
6096.34 1608
6097.08 1587
6097.81 1439
6098.55 1475
6099.29 1460
6100.03 1456
6100.76 1510
6101.50 1459
6102.24 1466
6102.97 1518
6103.71 1377
6104.45 1320
6105.18 1475
6105.92 1450
6106.66 1499
6107.40 1567
6108.13 1617
6108.87 1589
6109.61 1468
6110.35 1560
6111.08 1522
6111.82 1613
6112.56 1550
6113.30 1676
6114.03 1647
6114.77 1593
6115.51 1589
6116.25 1497
6116.99 1486
6117.72 1580
6118.46 1576
6119.20 1423
6119.94 1567
6120.68 1606
6121.41 1653
6122.15 1578
6122.89 1587
6123.63 1742
6124.37 1710
6125.11 1790
6125.84 1659
6126.58 1766
6127.32 1617
6128.06 1682
6128.80 1634
6129.54 1579
6130.28 1590
6131.02 1605
6131.75 1742
6132.49 1706
6133.23 1690
6133.97 1658
6134.71 1801
6135.45 1843
6136.19 1790
6136.93 1722
6137.67 1789
6138.41 1917
6139.14 1945
6139.88 1975
6140.62 1865
6141.36 1702
6142.10 1766
6142.84 1768
6143.58 1898
6144.32 1726
6145.06 1663
6145.80 1695
6146.54 1726
6147.28 1629
6148.02 1670
6148.76 1710
6149.50 1745
6150.24 1720
6150.98 1651
6151.72 1744
6152.46 1771
6153.20 1749
6153.94 1711
6154.68 1732
6155.42 1738
6156.16 1946
6156.90 1909
6157.64 1770
6158.38 1795
6159.12 1834
6159.86 1975
6160.60 2061
6161.34 2101
6162.08 2174
6162.82 2292
6163.57 2220
6164.31 2282
6165.05 2282
6165.79 2527
6166.53 2578
6167.27 2521
6168.01 2717
6168.75 2700
6169.49 2585
6170.23 2649
6170.98 2686
6171.72 2567
6172.46 2682
6173.20 2512
6173.94 2447
6174.68 2426
6175.42 2397
6176.16 2404
6176.91 2372
6177.65 2507
6178.39 2366
6179.13 2330
6179.87 2394
6180.61 2384
6181.36 2461
6182.10 2581
6182.84 2669
6183.58 2588
6184.32 2507
6185.07 2502
6185.81 2679
6186.55 2618
6187.29 2609
6188.03 2643
6188.78 2546
6189.52 2727
6190.26 2906
6191.00 2983
6191.75 2997
6192.49 3049
6193.23 3225
6193.97 3186
6194.72 3146
6195.46 3233
6196.20 3202
6196.94 3319
6197.69 3194
6198.43 3151
6199.17 3056
6199.92 3096
6200.66 3241
6201.40 3285
6202.15 3454
6202.89 3611
6203.63 3873
6204.37 4498
6205.12 5252
6205.86 6451
6206.60 7850
6207.35 9535
6208.09 10769
6208.83 12183
6209.58 12810
6210.32 13500
6211.07 13205
6211.81 12935
6212.55 11526
6213.30 9813
6214.04 8435
6214.78 6749
6215.53 5733
6216.27 4713
6217.02 3971
6217.76 3516
6218.50 3083
6219.25 2881
6219.99 2921
6220.74 2826
6221.48 2725
6222.22 2844
6222.97 2854
6223.71 2930
6224.46 2866
6225.20 2901
6225.95 2878
6226.69 2688
6227.44 2657
6228.18 2752
6228.92 2499
6229.67 2268
6230.41 2158
6231.16 2099
6231.90 2015
6232.65 1981
6233.39 1982
6234.14 1916
6234.88 1915
6235.63 2067
6236.37 2033
6237.12 1928
6237.86 1996
6238.61 2141
6239.35 2114
6240.10 2187
6240.85 2202
6241.59 2227
6242.34 2168
6243.08 2188
6243.83 2400
6244.57 2558
6245.32 2620
6246.06 2806
6246.81 3028
6247.56 3131
6248.30 3359
6249.05 3352
6249.79 3262
6250.54 3110
6251.29 2879
6252.03 2702
6252.78 2591
6253.52 2365
6254.27 2431
6255.02 2437
6255.76 2293
6256.51 2361
6257.26 2141
6258.00 2145
6258.75 2307
6259.49 2195
6260.24 2191
6260.99 2183
6261.73 2185
6262.48 2117
6263.23 2139
6263.97 2040
6264.72 2054
6265.47 2087
6266.21 2102
6266.96 2144
6267.71 2113
6268.46 1986
6269.20 2102
6269.95 2105
6270.70 2206
6271.44 2025
6272.19 1951
6272.94 2035
6273.69 2145
6274.43 2117
6275.18 2154
6275.93 2112
6276.68 2123
6277.42 2279
6278.17 2139
6278.92 2192
6279.67 2182
6280.41 2105
6281.16 2062
6281.91 2076
6282.66 1932
6283.41 1912
6284.15 1873
6284.90 1869
6285.65 1856
6286.40 1930
6287.15 2089
6287.89 2085
6288.64 1998
6289.39 1932
6290.14 1915
6290.89 1978
6291.64 1818
6292.38 1779
6293.13 1737
6293.88 1636
6294.63 1531
6295.38 1572
6296.13 1462
6296.88 1483
6297.62 1513
6298.37 1495
6299.12 1567
6299.87 1552
6300.62 1536
6301.37 1509
6302.12 1550
6302.87 1541
6303.62 1541
6304.37 1428
6305.11 1522
6305.86 1540
6306.61 1520
6307.36 1584
6308.11 1557
6308.86 1646
6309.61 1710
6310.36 1626
6311.11 1607
6311.86 1658
6312.61 1629
6313.36 1568
6314.11 1638
6314.86 1645
6315.61 1611
6316.36 1626
6317.11 1473
6317.86 1471
6318.61 1554
6319.36 1579
6320.11 1591
6320.86 1562
6321.61 1406
6322.36 1307
6323.11 1435
6323.86 1561
6324.61 1473
6325.36 1443
6326.11 1488
6326.86 1549
6327.61 1540
6328.36 1495
6329.11 1547
6329.86 1423
6330.61 1406
6331.37 1495
6332.12 1347
6332.87 1444
6333.62 1368
6334.37 1380
6335.12 1414
6335.87 1308
6336.62 1374
6337.37 1373
6338.12 1329
6338.88 1301
6339.63 1211
6340.38 1252
6341.13 1384
6341.88 1314
6342.63 1260
6343.38 1233
6344.14 1167
6344.89 1251
6345.64 1260
6346.39 1377
6347.14 1371
6347.89 1368
6348.65 1348
6349.40 1332
6350.15 1307
6350.90 1412
6351.65 1469
6352.41 1404
6353.16 1438
6353.91 1422
6354.66 1465
6355.41 1414
6356.17 1427
6356.92 1378
6357.67 1387
6358.42 1383
6359.18 1292
6359.93 1165
6360.68 1212
6361.43 1221
6362.19 1201
6362.94 1334
6363.69 1356
6364.44 1210
6365.20 1260
6365.95 1275
6366.70 1401
6367.46 1286
6368.21 1296
6368.96 1315
6369.71 1245
6370.47 1294
6371.22 1329
6371.97 1385
6372.73 1247
6373.48 1193
6374.23 1278
6374.99 1310
6375.74 1173
6376.49 1148
6377.25 1260
6378.00 1212
6378.75 1187
6379.51 1305
6380.26 1285
6381.02 1223
6381.77 1235
6382.52 1185
6383.28 1233
6384.03 1261
6384.78 1149
6385.54 1221
6386.29 1172
6387.05 1158
6387.80 1120
6388.56 1326
6389.31 1251
6390.06 1230
6390.82 1193
6391.57 1209
6392.33 1274
6393.08 1318
6393.84 1208
6394.59 1282
6395.34 1299
6396.10 1242
6396.85 1180
6397.61 1158
6398.36 1217
6399.12 1158
6399.87 1154
6400.63 1201
6401.38 1177
6402.14 1196
6402.89 1259
6403.65 1205
6404.40 1188
6405.16 1188
6405.91 1189
6406.67 1217
6407.42 1231
6408.18 1258
6408.93 1245
6409.69 1313
6410.45 1177
6411.20 1176
6411.96 1204
6412.71 1204
6413.47 1256
6414.22 1219
6414.98 1167
6415.73 1178
6416.49 1180
6417.25 1192
6418.00 1179
6418.76 1158
6419.51 1271
6420.27 1232
6421.03 1153
6421.78 1220
6422.54 1070
6423.29 1165
6424.05 1101
6424.81 1291
6425.56 1279
6426.32 1248
6427.08 1287
6427.83 1216
6428.59 1221
6429.35 1195
6430.10 1162
6430.86 1224
6431.62 1218
6432.37 1243
6433.13 1270
6433.89 1180
6434.64 1190
6435.40 1178
6436.16 1168
6436.91 1220
6437.67 1256
6438.43 1364
6439.19 1253
6439.94 1342
6440.70 1217
6441.46 1185
6442.21 1222
6442.97 1283
6443.73 1290
6444.49 1371
6445.24 1250
6446.00 1281
6446.76 1339
6447.52 1169
6448.28 1185
6449.03 1261
6449.79 1199
6450.55 1226
6451.31 1174
6452.06 1197
6452.82 1205
6453.58 1301
6454.34 1290
6455.10 1372
6455.85 1356
6456.61 1405
6457.37 1347
6458.13 1474
6458.89 1422
6459.65 1478
6460.40 1476
6461.16 1452
6461.92 1414
6462.68 1445
6463.44 1382
6464.20 1350
6464.96 1367
6465.71 1380
6466.47 1434
6467.23 1390
6467.99 1401
6468.75 1358
6469.51 1438
6470.27 1488
6471.03 1570
6471.79 1583
6472.54 1543
6473.30 1651
6474.06 1672
6474.82 1705
6475.58 1678
6476.34 1585
6477.10 1645
6477.86 1650
6478.62 1666
6479.38 1603
6480.14 1641
6480.90 1724
6481.66 1772
6482.42 1699
6483.18 1714
6483.94 1833
6484.70 1808
6485.46 1793
6486.22 1922
6486.98 1971
6487.74 1875
6488.50 1904
6489.26 1899
6490.02 1837
6490.78 1977
6491.54 2251
6492.30 2250
6493.06 2281
6493.82 2416
6494.58 2404
6495.34 2483
6496.10 2486
6496.86 2484
6497.62 2426
6498.38 2350
6499.14 2556
6499.90 2385
6500.66 2398
6501.42 2365
6502.19 2493
6502.95 2607
6503.71 2515
6504.47 2526
6505.23 2561
6505.99 2519
6506.75 2519
6507.51 2552
6508.27 2702
6509.04 2732
6509.80 2801
6510.56 2800
6511.32 2916
6512.08 2839
6512.84 2827
6513.60 2832
6514.37 2862
6515.13 2959
6515.89 3040
6516.65 3095
6517.41 3043
6518.17 3121
6518.94 3109
6519.70 3282
6520.46 3490
6521.22 3492
6521.98 3498
6522.75 3747
6523.51 3811
6524.27 4145
6525.03 4528
6525.79 4722
6526.56 4965
6527.32 5063
6528.08 5406
6528.84 5413
6529.61 5310
6530.37 5401
6531.13 5218
6531.89 5508
6532.66 6100
6533.42 6590
6534.18 7214
6534.94 8413
6535.71 9688
6536.47 10746
6537.23 11162
6538.00 11245
6538.76 10658
6539.52 9528
6540.29 8275
6541.05 7245
6541.81 6256
6542.57 5376
6543.34 4493
6544.10 3944
6544.86 3572
6545.63 3256
6546.39 3141
6547.16 2686
6547.92 2643
6548.68 2700
6549.45 2666
6550.21 2616
6550.97 2544
6551.74 2615
6552.50 2679
6553.26 2547
6554.03 2624
6554.79 2559
6555.56 2462
6556.32 2326
6557.08 2379
6557.85 2438
6558.61 2480
6559.38 2412
6560.14 2555
6560.91 2642
6561.67 2726
6562.43 2563
6563.20 2646
6563.96 2711
6564.73 2888
6565.49 2963
6566.26 2849
6567.02 2924
6567.79 2964
6568.55 3103
6569.32 2894
6570.08 3050
6570.85 3082
6571.61 2956
6572.38 3092
6573.14 3243
6573.91 3327
6574.67 3510
6575.44 3532
6576.20 3447
6576.97 3523
6577.73 3482
6578.50 3406
6579.26 3399
6580.03 3168
6580.79 2951
6581.56 3039
6582.32 2928
6583.09 2823
6583.86 2862
6584.62 2753
6585.39 2863
6586.15 2925
6586.92 2961
6587.68 2921
6588.45 2822
6589.22 3130
6589.98 3406
6590.75 3588
6591.51 3859
6592.28 3897
6593.05 4356
6593.81 4619
6594.58 4543
6595.35 4648
6596.11 4761
6596.88 4586
6597.64 4324
6598.41 4154
6599.18 3935
6599.94 3564
6600.71 3321
6601.48 3083
6602.24 2917
6603.01 2764
6603.78 2577
6604.54 2609
6605.31 2542
6606.08 2379
6606.85 2370
6607.61 2493
6608.38 2494
6609.15 2494
6609.91 2622
6610.68 2586
6611.45 2527
6612.22 2569
6612.98 2458
6613.75 2405
6614.52 2446
6615.28 2481
6616.05 2435
6616.82 2429
6617.59 2337
6618.36 2335
6619.12 2382
6619.89 2416
6620.66 2415
6621.43 2322
6622.19 2380
6622.96 2438
6623.73 2311
6624.50 2253
6625.27 2270
6626.03 2378
6626.80 2294
6627.57 2466
6628.34 2447
6629.11 2363
6629.88 2549
6630.64 2759
6631.41 3008
6632.18 3274
6632.95 3496
6633.72 3586
6634.49 4009
6635.25 4047
6636.02 4074
6636.79 3971
6637.56 3830
6638.33 3565
6639.10 3355
6639.87 3062
6640.64 2914
6641.41 2657
6642.17 2451
6642.94 2155
6643.71 2200
6644.48 2097
6645.25 2141
6646.02 2117
6646.79 1976
6647.56 2050
6648.33 2004
6649.10 2014
6649.87 1996
6650.64 1987
6651.41 1986
6652.18 2029
6652.95 2075
6653.71 1973
6654.48 2110
6655.25 2051
6656.02 2033
6656.79 1998
6657.56 1879
6658.33 1998
6659.10 1920
6659.87 1935
6660.64 1965
6661.41 1781
6662.18 1890
6662.95 1884
6663.72 1844
6664.50 1890
6665.27 1860
6666.04 1845
6666.81 1872
6667.58 2013
6668.35 1916
6669.12 1833
6669.89 1937
6670.66 1788
6671.43 1846
6672.20 1914
6672.97 1981
6673.74 1953
6674.51 2008
6675.28 2045
6676.06 1989
6676.83 1892
6677.60 1900
6678.37 1901
6679.14 1921
6679.91 1834
6680.68 1863
6681.45 1903
6682.22 1988
6683.00 1900
6683.77 2100
6684.54 2263
6685.31 2132
6686.08 2057
6686.85 1976
6687.63 1887
6688.40 1962
6689.17 1880
6689.94 1831
6690.71 1971
6691.48 1876
6692.26 1668
6693.03 1655
6693.80 1668
6694.57 1892
6695.34 1802
6696.12 1744
6696.89 1652
6697.66 1563
6698.43 1595
6699.21 1643
6699.98 1620
6700.75 1608
6701.52 1645
6702.30 1629
6703.07 1530
6703.84 1626
6704.61 1559
6705.39 1626
6706.16 1730
6706.93 1674
6707.70 1716
6708.48 1610
6709.25 1600
6710.02 1596
6710.80 1560
6711.57 1654
6712.34 1641
6713.12 1581
6713.89 1543
6714.66 1526
6715.44 1547
6716.21 1561
6716.98 1554
6717.76 1505
6718.53 1504
6719.30 1449
6720.08 1535
6720.85 1500
6721.62 1518
6722.40 1644
6723.17 1529
6723.94 1415
6724.72 1544
6725.49 1485
6726.27 1415
6727.04 1445
6727.81 1615
6728.59 1463
6729.36 1476
6730.14 1489
6730.91 1434
6731.68 1390
6732.46 1556
6733.23 1519
6734.01 1507
6734.78 1548
6735.56 1581
6736.33 1648
6737.10 1547
6737.88 1540
6738.65 1486
6739.43 1395
6740.20 1369
6740.98 1396
6741.75 1400
6742.53 1540
6743.30 1467
6744.08 1538
6744.85 1541
6745.63 1503
6746.40 1502
6747.18 1488
6747.95 1707
6748.73 1616
6749.50 1636
6750.28 1669
6751.05 1801
6751.83 1881
6752.60 1867
6753.38 2023
6754.16 1973
6754.93 1830
6755.71 1672
6756.48 1577
6757.26 1584
6758.03 1594
6758.81 1542
6759.59 1629
6760.36 1456
6761.14 1455
6761.91 1479
6762.69 1499
6763.46 1420
6764.24 1416
6765.02 1444
6765.79 1412
6766.57 1497
6767.35 1384
6768.12 1445
6768.90 1479
6769.67 1457
6770.45 1447
6771.23 1514
6772.00 1450
6772.78 1350
6773.56 1436
6774.33 1363
6775.11 1436
6775.89 1409
6776.66 1516
6777.44 1408
6778.22 1388
6778.99 1379
6779.77 1456
6780.55 1480
6781.33 1476
6782.10 1499
6782.88 1454
6783.66 1364
6784.43 1404
6785.21 1446
6785.99 1368
6786.77 1328
6787.54 1302
6788.32 1403
6789.10 1468
6789.88 1468
6790.65 1419
6791.43 1308
6792.21 1321
6792.99 1308
6793.76 1220
6794.54 1360
6795.32 1350
6796.10 1211
6796.88 1206
6797.65 1262
6798.43 1203
6799.21 1283
6799.99 1373
6800.77 1377
6801.55 1423
6802.32 1369
6803.10 1511
6803.88 1484
6804.66 1544
6805.44 1383
6806.22 1372
6806.99 1391
6807.77 1529
6808.55 1306
6809.33 1299
6810.11 1260
6810.89 1311
6811.67 1419
6812.44 1371
6813.22 1401
6814.00 1363
6814.78 1416
6815.56 1446
6816.34 1444
6817.12 1319
6817.90 1326
6818.68 1405
6819.46 1370
6820.24 1367
6821.02 1409
6821.79 1368
6822.57 1387
6823.35 1349
6824.13 1384
6824.91 1268
6825.69 1255
6826.47 1386
6827.25 1335
6828.03 1260
6828.81 1291
6829.59 1327
6830.37 1293
6831.15 1149
6831.93 1192
6832.71 1245
6833.49 1171
6834.27 1240
6835.05 1251
6835.83 1205
6836.61 1176
6837.39 1209
6838.17 1326
6838.95 1230
6839.73 1147
6840.51 1220
6841.29 1212
6842.07 1194
6842.85 1283
6843.64 1235
6844.42 1268
6845.20 1455
6845.98 1421
6846.76 1431
6847.54 1587
6848.32 1623
6849.10 1652
6849.88 1877
6850.66 2177
6851.44 2253
6852.23 2099
6853.01 2224
6853.79 2203
6854.57 2070
6855.35 1906
6856.13 1734
6856.91 1670
6857.69 1501
6858.48 1474
6859.26 1434
6860.04 1375
6860.82 1406
6861.60 1384
6862.38 1409
6863.17 1486
6863.95 1536
6864.73 1400
6865.51 1375
6866.29 1506
6867.07 1534
6867.86 1484
6868.64 1507
6869.42 1458
6870.20 1445
6870.99 1527
6871.77 1517
6872.55 1377
6873.33 1371
6874.11 1486
6874.90 1555
6875.68 1487
6876.46 1412
6877.24 1409
6878.03 1540
6878.81 1568
6879.59 1689
6880.38 1563
6881.16 1610
6881.94 1685
6882.72 1702
6883.51 1734
6884.29 1849
6885.07 1944
6885.86 2135
6886.64 2385
6887.42 2498
6888.20 2601
6888.99 2719
6889.77 2772
6890.55 2586
6891.34 2510
6892.12 2215
6892.90 1987
6893.69 1862
6894.47 1750
6895.26 1730
6896.04 1581
6896.82 1662
6897.61 1683
6898.39 1701
6899.17 1712
6899.96 1717
6900.74 1745
6901.53 1723
6902.31 1733
6903.09 1751
6903.88 1797
6904.66 1860
6905.45 1765
6906.23 1691
6907.01 1802
6907.80 1774
6908.58 1654
6909.37 1629
6910.15 1577
6910.94 1610
6911.72 1721
6912.51 1725
6913.29 1591
6914.07 1591
6914.86 1658
6915.64 1707
6916.43 1675
6917.21 1601
6918.00 1615
6918.78 1679
6919.57 1728
6920.35 1658
6921.14 1717
6921.92 1623
6922.71 1682
6923.49 1714
6924.28 1838
6925.06 1793
6925.85 1730
6926.64 1806
6927.42 1768
6928.21 1742
6928.99 1869
6929.78 1997
6930.56 1946
6931.35 1863
6932.13 1967
6932.92 2005
6933.71 1989
6934.49 2121
6935.28 2260
6936.06 2130
6936.85 2018
6937.63 1874
6938.42 2029
6939.21 2062
6939.99 2066
6940.78 2123
6941.57 2098
6942.35 2414
6943.14 2259
6943.92 2386
6944.71 2498
6945.50 2428
6946.28 2396
6947.07 2438
6947.86 2577
6948.64 2586
6949.43 2566
6950.22 2417
6951.00 2534
6951.79 2434
6952.58 2375
6953.36 2332
6954.15 2277
6954.94 2394
6955.72 2455
6956.51 2316
6957.30 2466
6958.09 2301
6958.87 2274
6959.66 2277
6960.45 2301
6961.24 2218
6962.02 2425
6962.81 2360
6963.60 2376
6964.38 2602
6965.17 2461
6965.96 2421
6966.75 2656
6967.54 2614
6968.32 2745
6969.11 2815
6969.90 3071
6970.69 3068
6971.47 2973
6972.26 2991
6973.05 3006
6973.84 2894
6974.63 2961
6975.41 2950
6976.20 3159
6976.99 3011
6977.78 3063
6978.57 3123
6979.36 3220
6980.14 3579
6980.93 3771
6981.72 4360
6982.51 5161
6983.30 5768
6984.09 7037
6984.88 7932
6985.66 9042
6986.45 9719
6987.24 9869
6988.03 9357
6988.82 8789
6989.61 7969
6990.40 6859
6991.19 5615
6991.98 4856
6992.76 4331
6993.55 3768
6994.34 3391
6995.13 3196
6995.92 3138
6996.71 3127
6997.50 3187
6998.29 3470
6999.08 3739
6999.87 3938
7000.66 4357
7001.45 4247
7002.24 4150
7003.03 3834
7003.82 3460
7004.61 3270
7005.40 2846
7006.19 2515
7006.98 2320
7007.77 2049
7008.56 2090
7009.35 2104
7010.14 2036
7010.93 2013
7011.72 1970
7012.51 2032
7013.30 1930
7014.09 1990
7014.88 2081
7015.67 2037
7016.46 2007
7017.25 2019
7018.04 2063
7018.83 1991
7019.62 2041
7020.41 2117
7021.20 2224
7021.99 2290
7022.78 2284
7023.57 2310
7024.37 2340
7025.16 2284
7025.95 2379
7026.74 2260
7027.53 2230
7028.32 2258
7029.11 2161
7029.90 2016
7030.69 2068
7031.49 1925
7032.28 2045
7033.07 1857
7033.86 1955
7034.65 1987
7035.44 2015
7036.23 2063
7037.03 1967
7037.82 2028
7038.61 2018
7039.40 2196
7040.19 2157
7040.98 2198
7041.78 2087
7042.57 2042
7043.36 2138
7044.15 2278
7044.94 2312
7045.74 2276
7046.53 2376
7047.32 2361
7048.11 2399
7048.91 2760
7049.70 2940
7050.49 2936
7051.28 2855
7052.08 2816
7052.87 2860
7053.66 2641
7054.45 2281
7055.25 2191
7056.04 2081
7056.83 2068
7057.62 2008
7058.42 1862
7059.21 1971
7060.00 1949
7060.80 2035
7061.59 2079
7062.38 1934
7063.17 1966
7063.97 2056
7064.76 2064
7065.55 1972
7066.35 1920
7067.14 1931
7067.93 1931
7068.73 1889
7069.52 1924
7070.31 1956
7071.11 1930
7071.90 1900
7072.69 1810
7073.49 1706
7074.28 1740
7075.08 1741
7075.87 1738
7076.66 1727
7077.46 1761
7078.25 1786
7079.05 1723
7079.84 1586
7080.63 1610
7081.43 1603
7082.22 1642
7083.02 1614
7083.81 1682
7084.60 1625
7085.40 1789
7086.19 1917
7086.99 1893
7087.78 1979
7088.58 2028
7089.37 2075
7090.17 2169
7090.96 2061
7091.76 1887
7092.55 1824
7093.34 1833
7094.14 1678
7094.93 1619
7095.73 1470
7096.52 1534
7097.32 1485
7098.11 1446
7098.91 1399
7099.70 1382
7100.50 1416
7101.29 1516
7102.09 1401
7102.89 1370
7103.68 1315
7104.48 1376
7105.27 1351
7106.07 1358
7106.86 1313
7107.66 1326
7108.45 1173
7109.25 1211
7110.05 1303
7110.84 1199
7111.64 1156
7112.43 1240
7113.23 1258
7114.02 1411
7114.82 1287
7115.62 1207
7116.41 1223
7117.21 1195
7118.00 1256
7118.80 1266
7119.60 1297
7120.39 1265
7121.19 1321
7121.99 1277
7122.78 1301
7123.58 1232
7124.38 1229
7125.17 1223
7125.97 1198
7126.77 1266
7127.56 1262
7128.36 1152
7129.16 1217
7129.95 1215
7130.75 1230
7131.55 1287
7132.34 1254
7133.14 1222
7133.94 1169
7134.73 1182
7135.53 1202
7136.33 1272
7137.13 1119
7137.92 1195
7138.72 1253
7139.52 1131
7140.32 1119
7141.11 1161
7141.91 1082
7142.71 1163
7143.51 1163
7144.30 1120
7145.10 1199
7145.90 1165
7146.70 1114
7147.49 1011
7148.29 1049
7149.09 1019
7149.89 1085
7150.69 1110
7151.48 953
7152.28 1095
7153.08 1052
7153.88 1056
7154.68 1034
7155.47 999
7156.27 1047
7157.07 1056
7157.87 945
7158.67 1002
7159.47 969
7160.27 991
7161.06 1070
7161.86 1083
7162.66 1101
7163.46 1013
7164.26 1005
7165.06 978
7165.86 1090
7166.66 1059
7167.45 1131
7168.25 1032
7169.05 934
7169.85 918
7170.65 967
7171.45 1053
7172.25 995
7173.05 961
7173.85 974
7174.65 1009
7175.45 1030
7176.25 1023
7177.04 961
7177.84 971
7178.64 929
7179.44 1003
7180.24 904
7181.04 907
7181.84 935
7182.64 974
7183.44 917
7184.24 922
7185.04 861
7185.84 898
7186.64 853
7187.44 899
7188.24 887
7189.04 896
7189.84 847
7190.64 869
7191.44 872
7192.24 876
7193.04 802
7193.84 960
7194.64 897
7195.44 825
7196.25 878
7197.05 937
7197.85 975
7198.65 945
7199.45 942
7200.25 943
7201.05 841
7201.85 903
7202.65 960
7203.45 854
7204.25 845
7205.05 857
7205.86 918
7206.66 1040
7207.46 908
7208.26 867
7209.06 872
7209.86 865
7210.66 899
7211.46 910
7212.27 924
7213.07 880
7213.87 900
7214.67 898
7215.47 862
7216.27 915
7217.07 905
7217.88 976
7218.68 911
7219.48 975
7220.28 930
7221.08 894
7221.89 931
7222.69 902
7223.49 942
7224.29 932
7225.09 945
7225.90 945
7226.70 853
7227.50 875
7228.30 958
7229.11 899
7229.91 877
7230.71 936
7231.51 939
7232.32 993
7233.12 939
7233.92 957
7234.72 899
7235.53 863
7236.33 963
7237.13 903
7237.93 982
7238.74 980
7239.54 887
7240.34 973
7241.15 919
7241.95 1034
7242.75 934
7243.56 945
7244.36 1031
7245.16 917
7245.97 944
7246.77 994
7247.57 1002
7248.38 1028
7249.18 1065
7249.98 1002
7250.79 970
7251.59 978
7252.39 1005
7253.20 1069
7254.00 1053
7254.81 965
7255.61 963
7256.41 973
7257.22 957
7258.02 1060
7258.82 1077
7259.63 1067
7260.43 1103
7261.24 1056
7262.04 1060
7262.85 1008
7263.65 1078
7264.45 1093
7265.26 1031
7266.06 1047
7266.87 1133
7267.67 1118
7268.48 1043
7269.28 1137
7270.09 1196
7270.89 1097
7271.70 988
7272.50 1055
7273.30 1147
7274.11 1156
7274.91 1150
7275.72 1151
7276.52 1110
7277.33 1207
7278.13 1189
7278.94 1096
7279.74 1275
7280.55 1314
7281.36 1475
7282.16 1542
7282.97 1699
7283.77 2002
7284.58 2037
7285.38 2201
7286.19 2164
7286.99 2075
7287.80 1856
7288.60 1799
7289.41 1679
7290.22 1553
7291.02 1303
7291.83 1248
7292.63 1199
7293.44 1166
7294.25 1101
7295.05 1044
7295.86 984
7296.66 1013
7297.47 1031
7298.28 1013
7299.08 1087
7299.89 1032
7300.70 1047
7301.50 1063
7302.31 1186
7303.11 1135
7303.92 1150
7304.73 1117
7305.53 1081
7306.34 1159
7307.15 1130
7307.95 1074
7308.76 1081
7309.57 1199
7310.37 1165
7311.18 1233
7311.99 1191
7312.80 1125
7313.60 1193
7314.41 1201
7315.22 1188
7316.02 1218
7316.83 1370
7317.64 1466
7318.45 1600
7319.25 1718
7320.06 1895
7320.87 1859
7321.68 1903
7322.48 1942
7323.29 1780
7324.10 1704
7324.91 1456
7325.71 1378
7326.52 1374
7327.33 1304
7328.14 1268
7328.95 1221
7329.75 1180
7330.56 1119
7331.37 1035
7332.18 1007
7332.99 1038
7333.79 1073
7334.60 1109
7335.41 1089
7336.22 1089
7337.03 1070
7337.84 1067
7338.64 1043
7339.45 1034
7340.26 965
7341.07 1064
7341.88 1052
7342.69 984
7343.50 868
7344.30 986
7345.11 1050
7345.92 1074
7346.73 1068
7347.54 1028
7348.35 972
7349.16 944
7349.97 910
7350.78 962
7351.58 890
7352.39 985
7353.20 967
7354.01 974
7354.82 957
7355.63 912
7356.44 965
7357.25 903
7358.06 915
7358.87 969
7359.68 963
7360.49 963
7361.30 887
7362.11 946
7362.92 939
7363.73 896
7364.54 955
7365.35 896
7366.16 932
7366.97 962
7367.78 956
7368.59 926
7369.40 1044
7370.21 970
7371.02 888
7371.83 996
7372.64 897
7373.45 831
7374.26 917
7375.07 1002
7375.88 935
7376.69 918
7377.50 961
7378.31 892
7379.12 890
7379.93 953
7380.74 998
7381.55 1072
7382.37 1000
7383.18 984
7383.99 1003
7384.80 995
7385.61 1029
7386.42 964
7387.23 938
7388.04 881
7388.85 943
7389.67 921
7390.48 883
7391.29 778
7392.10 809
7392.91 818
7393.72 872
7394.53 795
7395.35 814
7396.16 812
7396.97 820
7397.78 854
7398.59 875
7399.40 819
7400.22 873
7401.03 939
7401.84 939
7402.65 846
7403.46 877
7404.28 861
7405.09 770
7405.90 840
7406.71 898
7407.52 844
7408.34 800
7409.15 820
7409.96 736
7410.77 771
7411.59 809
7412.40 819
7413.21 808
7414.02 693
7414.84 784
7415.65 796
7416.46 801
7417.27 756
7418.09 799
7418.90 750
7419.71 746
7420.53 776
7421.34 829
7422.15 708
7422.97 843
7423.78 760
7424.59 746
7425.40 818
7426.22 855
7427.03 842
7427.84 809
7428.66 725
7429.47 805
7430.28 849
7431.10 870
7431.91 870
7432.73 858
7433.54 902
7434.35 882
7435.17 871
7435.98 842
7436.79 847
7437.61 766
7438.42 763
7439.24 736
7440.05 700
7440.86 803
7441.68 822
7442.49 782
7443.31 760
7444.12 741
7444.94 753
7445.75 807
7446.56 772
7447.38 729
7448.19 749
7449.01 716
7449.82 780
7450.64 782
7451.45 804
7452.27 832
7453.08 779
7453.90 775
7454.71 777
7455.52 752
7456.34 850
7457.15 740
7457.97 706
7458.78 707
7459.60 783
7460.42 759
7461.23 774
7462.05 789
7462.86 792
7463.68 823
7464.49 813
7465.31 805
7466.12 799
7466.94 787
7467.75 759
7468.57 867
7469.38 860
7470.20 769
7471.02 729
7471.83 814
7472.65 884
7473.46 856
7474.28 870
7475.10 787
7475.91 727
7476.73 722
7477.54 722
7478.36 744
7479.18 719
7479.99 713
7480.81 719
7481.62 810
7482.44 765
7483.26 799
7484.07 723
7484.89 806
7485.71 809
7486.52 770
7487.34 748
7488.16 766
7488.97 728
7489.79 666
7490.61 775
7491.42 841
7492.24 692
7493.06 790
7493.87 794
7494.69 741
7495.51 764
7496.33 794
7497.14 776
7497.96 769
7498.78 682
7499.59 753
7500.41 683
7501.23 710
7502.05 657
7502.86 787
7503.68 755
7504.50 718
7505.32 765
7506.13 668
7506.95 703
7507.77 801
7508.59 790
7509.40 729
7510.22 741
7511.04 740
7511.86 737
7512.68 824
7513.49 829
7514.31 751
7515.13 766
7515.95 761
7516.77 778
7517.59 704
7518.40 813
7519.22 739
7520.04 709
7520.86 761
7521.68 774
7522.50 822
7523.31 712
7524.13 764
7524.95 763
7525.77 758
7526.59 780
7527.41 781
7528.23 735
7529.05 754
7529.86 801
7530.68 783
7531.50 843
7532.32 736
7533.14 768
7533.96 767
7534.78 750
7535.60 773
7536.42 779
7537.24 846
7538.06 798
7538.88 795
7539.70 797
7540.51 755
7541.33 832
7542.15 855
7542.97 831
7543.79 848
7544.61 849
7545.43 914
7546.25 865
7547.07 845
7547.89 813
7548.71 820
7549.53 868
7550.35 853
7551.17 827
7551.99 777
7552.81 812
7553.63 848
7554.45 891
7555.27 900
7556.09 792
7556.91 818
7557.73 888
7558.56 897
7559.38 889
7560.20 902
7561.02 894
7561.84 945
7562.66 932
7563.48 980
7564.30 904
7565.12 819
7565.94 901
7566.76 821
7567.58 851
7568.40 829
7569.23 820
7570.05 831
7570.87 849
7571.69 851
7572.51 792
7573.33 824
7574.15 843
7574.97 889
7575.80 904
7576.62 896
7577.44 961
7578.26 911
7579.08 878
7579.90 866
7580.73 888
7581.55 887
7582.37 943
7583.19 930
7584.01 969
7584.83 920
7585.66 907
7586.48 964
7587.30 1036
7588.12 1035
7588.95 1050
7589.77 1005
7590.59 1032
7591.41 1018
7592.23 1121
7593.06 1040
7593.88 986
7594.70 988
7595.52 1006
7596.35 959
7597.17 932
7597.99 996
7598.81 1089
7599.64 1147
7600.46 1148
7601.28 1191
7602.11 1240
7602.93 1416
7603.75 1468
7604.57 1427
7605.40 1435
7606.22 1535
7607.04 1567
7607.87 1458
7608.69 1333
7609.51 1315
7610.34 1197
7611.16 1153
7611.98 1186
7612.81 1115
7613.63 1108
7614.45 1237
7615.28 1206
7616.10 1239
7616.92 1285
7617.75 1286
7618.57 1265
7619.40 1210
7620.22 1267
7621.04 1163
7621.87 1131
7622.69 1243
7623.52 1101
7624.34 1089
7625.16 1021
7625.99 1080
7626.81 1238
7627.64 1216
7628.46 1161
7629.28 1252
7630.11 1370
7630.93 1479
7631.76 1556
7632.58 1519
7633.41 1582
7634.23 1457
7635.06 1544
7635.88 1295
7636.71 1195
7637.53 1238
7638.36 1181
7639.18 1055
7640.01 1027
7640.83 968
7641.66 953
7642.48 955
7643.31 968
7644.13 943
7644.96 921
7645.78 998
7646.61 889
7647.43 809
7648.26 966
7649.08 887
7649.91 908
7650.73 853
7651.56 882
7652.38 909
7653.21 854
7654.04 854
7654.86 917
7655.69 814
7656.51 932
7657.34 859
7658.16 806
7658.99 749
7659.82 817
7660.64 849
7661.47 808
7662.29 855
7663.12 799
7663.95 857
7664.77 876
7665.60 896
7666.43 901
7667.25 838
7668.08 842
7668.91 848
7669.73 873
7670.56 904
7671.38 956
7672.21 970
7673.04 906
7673.87 866
7674.69 844
7675.52 920
7676.35 809
7677.17 859
7678.00 860
7678.83 806
7679.65 935
7680.48 886
7681.31 859
7682.13 778
7682.96 801
7683.79 883
7684.62 854
7685.44 803
7686.27 805
7687.10 875
7687.93 898
7688.75 897
7689.58 897
7690.41 839
7691.24 837
7692.06 797
7692.89 804
7693.72 827
7694.55 800
7695.38 841
7696.20 865
7697.03 830
7697.86 812
7698.69 846
7699.52 853
7700.34 902
7701.17 798
7702.00 820
7702.83 818
7703.66 768
7704.49 786
7705.31 816
7706.14 850
7706.97 886
7707.80 897
7708.63 872
7709.46 831
7710.29 756
7711.11 740
7711.94 796
7712.77 838
7713.60 812
7714.43 819
7715.26 805
7716.09 778
7716.92 902
7717.75 791
7718.58 840
7719.40 850
7720.23 819
7721.06 731
7721.89 866
7722.72 818
7723.55 825
7724.38 802
7725.21 818
7726.04 866
7726.87 840
7727.70 821
7728.53 787
7729.36 808
7730.19 789
7731.02 825
7731.85 762
7732.68 823
7733.51 845
7734.34 803
7735.17 775
7736.00 809
7736.83 792
7737.66 776
7738.49 831
7739.32 853
7740.15 897
7740.98 839
7741.81 875
7742.64 869
7743.47 968
7744.30 1025
7745.13 1105
7745.96 1242
7746.79 1365
7747.62 1465
7748.45 1505
7749.29 1613
7750.12 1520
7750.95 1289
7751.78 1269
7752.61 1116
7753.44 1077
7754.27 1030
7755.10 935
7755.93 939
7756.76 877
7757.60 818
7758.43 836
7759.26 850
7760.09 788
7760.92 837
7761.75 758
7762.58 737
7763.42 818
7764.25 815
7765.08 740
7765.91 785
7766.74 789
7767.57 769
7768.41 828
7769.24 737
7770.07 766
7770.90 777
7771.73 789
7772.57 785
7773.40 802
7774.23 780
7775.06 796
7775.90 842
7776.73 810
7777.56 760
7778.39 751
7779.22 753
7780.06 716
7780.89 777
7781.72 815
7782.55 836
7783.39 807
7784.22 849
7785.05 834
7785.89 902
7786.72 850
7787.55 804
7788.38 936
7789.22 900
7790.05 885
7790.88 896
7791.72 879
7792.55 898
7793.38 869
7794.22 755
7795.05 842
7795.88 823
7796.72 854
7797.55 828
7798.38 719
7799.22 789
7800.05 815
7800.88 895
7801.72 899
7802.55 905
7803.38 850
7804.22 929
7805.05 861
7805.89 919
7806.72 904
7807.55 914
7808.39 894
7809.22 994
7810.06 962
7810.89 951
7811.72 916
7812.56 1018
7813.39 980
7814.23 941
7815.06 987
7815.89 990
7816.73 969
7817.56 1039
7818.40 1085
7819.23 1027
7820.07 1001
7820.90 975
7821.74 1014
7822.57 971
7823.41 939
7824.24 1079
7825.08 1179
7825.91 1227
7826.75 1183
7827.58 1211
7828.42 1200
7829.25 1146
7830.09 1089
7830.92 1037
7831.76 1043
7832.59 1095
7833.43 1085
7834.26 1045
7835.10 999
7835.93 1034
7836.77 1006
7837.60 1009
7838.44 973
7839.28 1078
7840.11 1016
7840.95 975
7841.78 986
7842.62 936
7843.45 884
7844.29 909
7845.13 953
7845.96 1013
7846.80 876
7847.63 940
7848.47 1027
7849.31 909
7850.14 942
7850.98 935
7851.82 1034
7852.65 931
7853.49 988
7854.32 975
7855.16 1044
7856.00 1032
7856.83 1062
7857.67 1074
7858.51 1132
7859.34 1236
7860.18 1188
7861.02 1241
7861.85 1102
7862.69 1075
7863.53 1071
7864.37 1047
7865.20 921
7866.04 936
7866.88 940
7867.71 1001
7868.55 1080
7869.39 997
7870.23 915
7871.06 985
7871.90 992
7872.74 989
7873.57 1043
7874.41 1068
7875.25 1102
7876.09 1183
7876.93 1347
7877.76 1388
7878.60 1326
7879.44 1390
7880.28 1361
7881.11 1313
7881.95 1127
7882.79 1000
7883.63 1027
7884.47 1094
7885.30 1012
7886.14 993
7886.98 954
7887.82 990
7888.66 995
7889.50 1052
7890.33 1081
7891.17 1156
7892.01 1073
7892.85 1124
7893.69 1125
7894.53 1037
7895.36 1095
7896.20 1001
7897.04 1045
7897.88 1040
7898.72 1040
7899.56 1040
7900.40 1007
7901.24 1115
7902.08 1018
7902.91 1015
7903.75 964
7904.59 939
7905.43 905
7906.27 833
7907.11 903
7907.95 836
7908.79 894
7909.63 919
7910.47 892
7911.31 952
7912.15 886
7912.99 848
7913.83 842
7914.67 887
7915.50 856
7916.34 854
7917.18 795
7918.02 842
7918.86 896
7919.70 870
7920.54 997
7921.38 874
7922.22 965
7923.06 883
7923.90 851
7924.74 870
7925.58 776
7926.42 808
7927.27 782
7928.11 784
7928.95 767
7929.79 789
7930.63 775
7931.47 834
7932.31 802
7933.15 847
7933.99 856
7934.83 781
7935.67 809
7936.51 810
7937.35 798
7938.19 775
7939.03 859
7939.88 752
7940.72 815
7941.56 822
7942.40 802
7943.24 848
7944.08 877
7944.92 824
7945.76 844
7946.60 815
7947.45 776
7948.29 836
7949.13 835
7949.97 767
7950.81 909
7951.65 917
7952.50 943
7953.34 1006
7954.18 1020
7955.02 1131
7955.86 1061
7956.70 953
7957.55 921
7958.39 928
7959.23 914
7960.07 878
7960.91 832
7961.76 912
7962.60 852
7963.44 865
7964.28 936
7965.13 909
7965.97 952
7966.81 975
7967.65 995
7968.50 945
7969.34 934
7970.18 956
7971.02 963
7971.87 952
7972.71 894
7973.55 837
7974.39 834
7975.24 797
7976.08 802
7976.92 785
7977.77 755
7978.61 703
7979.45 770
7980.30 822
7981.14 803
7981.98 737
7982.83 708
7983.67 718
7984.51 657
7985.36 677
7986.20 791
7987.04 814
7987.89 732
7988.73 712
7989.57 728
7990.42 686
7991.26 647
7992.10 684
7992.95 686
7993.79 702
7994.64 663
7995.48 726
7996.32 689
7997.17 667
7998.01 725
7998.86 781
7999.70 675
8000.54 710
8001.39 720
8002.23 752
8003.08 776
8003.92 708
8004.77 770
8005.61 626
8006.45 627
8007.30 635
8008.14 656
8008.99 674
8009.83 687
8010.68 660
8011.52 717
8012.37 686
8013.21 733
8014.06 706
8014.90 672
8015.75 681
8016.59 637
8017.44 630
8018.28 580
8019.13 618
8019.97 624
8020.82 600
8021.66 596
8022.51 644
8023.35 697
8024.20 610
8025.05 677
8025.89 594
8026.74 647
8027.58 644
8028.43 604
8029.27 585
8030.12 598
8030.96 599
8031.81 615
8032.66 678
8033.50 669
8034.35 597
8035.19 595
8036.04 637
8036.89 658
8037.73 654
8038.58 697
8039.43 673
8040.27 672
8041.12 642
8041.96 654
8042.81 601
8043.66 595
8044.50 652
8045.35 628
8046.20 566
8047.04 535
8047.89 601
8048.74 618
8049.58 569
8050.43 574
8051.28 561
8052.12 613
8052.97 621
8053.82 599
8054.67 636
8055.51 596
8056.36 627
8057.21 569
8058.05 565
8058.90 506
8059.75 564
8060.60 579
8061.44 549
8062.29 569
8063.14 570
8063.99 583
8064.83 580
8065.68 568
8066.53 538
8067.38 542
8068.22 564
8069.07 610
8069.92 563
8070.77 582
8071.62 578
8072.46 561
8073.31 568
8074.16 601
8075.01 550
8075.86 498
8076.71 563
8077.55 556
8078.40 641
8079.25 640
8080.10 577
8080.95 561
8081.80 581
8082.64 623
8083.49 655
8084.34 564
8085.19 579
8086.04 590
8086.89 635
8087.74 580
8088.58 558
8089.43 541
8090.28 571
8091.13 517
8091.98 501
8092.83 593
8093.68 582
8094.53 543
8095.38 534
8096.23 526
8097.08 526
8097.93 557
8098.77 607
8099.62 558
8100.47 533
8101.32 604
8102.17 516
8103.02 553
8103.87 592
8104.72 594
8105.57 563
8106.42 554
8107.27 538
8108.12 561
8108.97 561
8109.82 597
8110.67 552
8111.52 546
8112.37 628
8113.22 549
8114.07 512
8114.92 575
8115.77 579
8116.62 572
8117.47 577
8118.32 651
8119.17 595
8120.02 593
8120.87 579
8121.72 602
8122.58 696
8123.43 585
8124.28 633
8125.13 613
8125.98 669
8126.83 630
8127.68 617
8128.53 648
8129.38 675
8130.23 674
8131.08 635
8131.94 685
8132.79 664
8133.64 656
8134.49 658
8135.34 647
8136.19 623
8137.04 654
8137.89 682
8138.75 739
8139.60 606
8140.45 600
8141.30 620
8142.15 627
8143.00 664
8143.86 615
8144.71 643
8145.56 744
8146.41 759
8147.26 705
8148.12 672
8148.97 608
8149.82 602
8150.67 648
8151.52 695
8152.38 714
8153.23 814
8154.08 859
8154.93 851
8155.78 771
8156.64 789
8157.49 770
8158.34 775
8159.19 745
8160.05 688
8160.90 690
8161.75 734
8162.61 676
8163.46 634
8164.31 575
8165.16 692
8166.02 743
8166.87 655
8167.72 613
8168.58 624
8169.43 610
8170.28 675
8171.14 680
8171.99 606
8172.84 641
8173.70 692
8174.55 652
8175.40 568
8176.26 601
8177.11 619
8177.96 546
8178.82 525
8179.67 589
8180.52 566
8181.38 579
8182.23 599
8183.08 571
8183.94 616
8184.79 626
8185.65 594
8186.50 588
8187.35 547
8188.21 488
8189.06 567
8189.92 578
8190.77 544
8191.63 536
8192.48 582
8193.33 581
8194.19 514
8195.04 532
8195.90 506
8196.75 526
8197.61 570
8198.46 575
8199.32 609
8200.17 644
8201.02 554
8201.88 548
8202.73 592
8203.59 594
8204.44 548
8205.30 530
8206.15 469
8207.01 557
8207.86 539
8208.72 517
8209.57 519
8210.43 595
8211.29 554
8212.14 609
8213.00 578
8213.85 562
8214.71 512
8215.56 511
8216.42 513
8217.27 568
8218.13 573
8218.98 558
8219.84 533
8220.70 549
8221.55 548
8222.41 558
8223.26 534
8224.12 589
8224.98 582
8225.83 596
8226.69 572
8227.54 582
8228.40 557
8229.26 605
8230.11 560
8230.97 603
8231.83 593
8232.68 512
8233.54 560
8234.39 602
8235.25 578
8236.11 523
8236.96 528
8237.82 581
8238.68 601
8239.53 570
8240.39 527
8241.25 510
8242.11 560
8242.96 566
8243.82 602
8244.68 579
8245.53 587
8246.39 559
8247.25 494
8248.10 564
8248.96 549
8249.82 543
8250.68 544
8251.53 515
8252.39 592
8253.25 584
8254.11 574
8254.96 530
8255.82 545
8256.68 576
8257.54 582
8258.39 540
8259.25 487
8260.11 553
8260.97 562
8261.83 567
8262.68 572
8263.54 549
8264.40 532
8265.26 546
8266.12 621
8266.97 616
8267.83 622
8268.69 606
8269.55 582
8270.41 615
8271.27 575
8272.12 539
8272.98 596
8273.84 617
8274.70 613
8275.56 630
8276.42 648
8277.28 641
8278.13 573
8278.99 558
8279.85 573
8280.71 596
8281.57 573
8282.43 603
8283.29 574
8284.15 571
8285.01 578
8285.87 695
8286.72 684
8287.58 620
8288.44 649
8289.30 669
8290.16 620
8291.02 629
8291.88 638
8292.74 579
8293.60 670
8294.46 660
8295.32 672
8296.18 661
8297.04 632
8297.90 662
8298.76 592
8299.62 595
8300.48 632
8301.34 615
8302.20 675
8303.06 649
8303.92 634
8304.78 613
8305.64 704
8306.50 653
8307.36 651
8308.22 688
8309.08 680
8309.94 652
8310.80 644
8311.66 609
8312.52 662
8313.38 654
8314.24 707
8315.10 732
8315.96 756
8316.83 753
8317.69 750
8318.55 731
8319.41 732
8320.27 691
8321.13 728
8321.99 680
8322.85 597
8323.71 592
8324.57 665
8325.44 650
8326.30 593
8327.16 630
8328.02 649
8328.88 627
8329.74 679
8330.60 655
8331.47 569
8332.33 534
8333.19 543
8334.05 589
8334.91 623
8335.77 565
8336.64 602
8337.50 634
8338.36 591
8339.22 603
8340.08 650
8340.94 645
8341.81 601
8342.67 584
8343.53 660
8344.39 650
8345.26 648
8346.12 655
8346.98 670
8347.84 604
8348.71 692
8349.57 642
8350.43 677
8351.29 672
8352.16 655
8353.02 657
8353.88 630
8354.74 621
8355.61 612
8356.47 647
8357.33 658
8358.19 655
8359.06 620
8359.92 666
8360.78 590
8361.65 616
8362.51 655
8363.37 623
8364.24 683
8365.10 692
8365.96 692
8366.83 617
8367.69 660
8368.55 638
8369.42 616
8370.28 646
8371.14 650
8372.01 625
8372.87 641
8373.73 709
8374.60 708
8375.46 604
8376.33 685
8377.19 675
8378.05 606
8378.92 730
8379.78 711
8380.65 697
8381.51 689
8382.37 719
8383.24 704
8384.10 686
8384.97 673
8385.83 756
8386.70 748
8387.56 750
8388.42 740
8389.29 695
8390.15 706
8391.02 711
8391.88 695
8392.75 710
8393.61 674
8394.48 679
8395.34 703
8396.21 792
8397.07 684
8397.94 715
8398.80 679
8399.67 698
8400.53 811
8401.40 814
8402.26 814
8403.13 803
8403.99 746
8404.86 709
8405.72 800
8406.59 757
8407.45 868
8408.32 822
8409.19 749
8410.05 765
8410.92 770
8411.78 776
8412.65 807
8413.51 805
8414.38 823
8415.25 836
8416.11 863
8416.98 812
8417.84 787
8418.71 780
8419.58 776
8420.44 773
8421.31 794
8422.17 859
8423.04 870
8423.91 848
8424.77 887
8425.64 856
8426.51 830
8427.37 856
8428.24 902
8429.11 892
8429.97 929
8430.84 928
8431.71 892
8432.57 859
8433.44 1055
8434.31 972
8435.17 1002
8436.04 928
8436.91 991
8437.77 1054
8438.64 953
8439.51 1145
8440.38 1195
8441.24 1235
8442.11 1179
8442.98 1232
8443.84 1202
8444.71 1303
8445.58 1261
8446.45 1222
8447.31 1274
8448.18 1236
8449.05 1277
8449.92 1276
8450.78 1304
8451.65 1377
8452.52 1369
8453.39 1386
8454.26 1569
8455.12 1840
8455.99 1971
8456.86 1976
8457.73 1906
8458.60 1996
8459.46 1819
8460.33 1756
8461.20 1723
8462.07 1588
8462.94 1514
8463.81 1376
8464.67 1302
8465.54 1393
8466.41 1574
8467.28 1821
8468.15 2019
8469.02 2281
8469.89 2682
8470.75 2946
8471.62 2911
8472.49 2938
8473.36 2674
8474.23 2327
8475.10 2017
8475.97 1802
8476.84 1504
8477.71 1370
8478.57 1288
8479.44 1137
8480.31 1106
8481.18 1005
8482.05 1036
8482.92 1023
8483.79 1048
8484.66 953
8485.53 956
8486.40 1017
8487.27 1007
8488.14 1106
8489.01 993
8489.88 924
8490.75 997
8491.62 1050
8492.49 978
8493.36 984
8494.23 1012
8495.10 992
8495.97 946
8496.84 915
8497.71 945
8498.58 995
8499.45 1011
8500.32 939
8501.19 933
8502.06 919
8502.93 973
8503.80 994
8504.67 1072
8505.54 1032
8506.41 1049
8507.28 1079
8508.15 1084
8509.02 1242
8509.89 1255
8510.76 1138
8511.63 1167
8512.51 1152
8513.38 1067
8514.25 962
8515.12 980
8515.99 1038
8516.86 968
8517.73 1011
8518.60 965
8519.47 897
8520.35 987
8521.22 1008
8522.09 966
8522.96 919
8523.83 958
8524.70 1072
8525.57 1044
8526.45 1093
8527.32 1054
8528.19 1021
8529.06 1057
8529.93 1075
8530.80 1122
8531.68 1075
8532.55 1059
8533.42 1133
8534.29 1246
8535.16 1160
8536.04 1213
8536.91 1173
8537.78 1099
8538.65 1056
8539.52 1119
8540.40 1079
8541.27 1135
8542.14 1094
8543.01 1008
8543.89 1104
8544.76 1044
8545.63 1054
8546.50 1062
8547.38 1023
8548.25 1197
8549.12 1121
8549.99 1156
8550.87 1252
8551.74 1232
8552.61 1392
8553.49 1437
8554.36 1483
8555.23 1524
8556.11 1570
8556.98 1514
8557.85 1385
8558.73 1205
8559.60 1156
8560.47 1056
8561.35 1008
8562.22 1036
8563.09 1025
8563.97 928
8564.84 935
8565.71 1005
8566.59 920
8567.46 844
8568.33 832
8569.21 862
8570.08 885
8570.96 925
8571.83 912
8572.70 928
8573.58 914
8574.45 834
8575.33 819
8576.20 910
8577.07 938
8577.95 876
8578.82 832
8579.70 855
8580.57 866
8581.45 860
8582.32 817
8583.19 884
8584.07 869
8584.94 863
8585.82 941
8586.69 888
8587.57 873
8588.44 829
8589.32 874
8590.19 902
8591.07 955
8591.94 910
8592.82 857
8593.69 821
8594.57 919
8595.44 903
8596.32 890
8597.19 913
8598.07 912
8598.94 857
8599.82 969
8600.69 937
8601.57 929
8602.44 955
8603.32 887
8604.20 878
8605.07 849
8605.95 870
8606.82 855
8607.70 859
8608.57 941
8609.45 933
8610.33 924
8611.20 939
8612.08 905
8612.95 890
8613.83 893
8614.71 883
8615.58 913
8616.46 935
8617.33 903
8618.21 935
8619.09 972
8619.96 1007
8620.84 1010
8621.72 1085
8622.59 1019
8623.47 998
8624.35 964
8625.22 984
8626.10 1007
8626.98 1012
8627.85 1089
8628.73 1005
8629.61 1030
8630.48 1002
8631.36 1011
8632.24 1119
8633.11 1153
8633.99 1073
8634.87 1133
8635.74 1122
8636.62 1068
8637.50 1107
8638.38 1054
8639.25 1111
8640.13 1115
8641.01 1066
8641.89 1128
8642.76 1132
8643.64 1125
8644.52 1158
8645.40 1148
8646.27 1162
8647.15 1195
8648.03 1276
8648.91 1271
8649.79 1287
8650.66 1364
8651.54 1402
8652.42 1351
8653.30 1320
8654.18 1326
8655.05 1297
8655.93 1287
8656.81 1251
8657.69 1279
8658.57 1300
8659.45 1319
8660.32 1258
8661.20 1232
8662.08 1244
8662.96 1378
8663.84 1365
8664.72 1285
8665.60 1346
8666.47 1372
8667.35 1425
8668.23 1448
8669.11 1454
8669.99 1629
8670.87 1735
8671.75 1739
8672.63 1800
8673.51 2032
8674.38 2120
8675.26 2134
8676.14 2250
8677.02 2145
8677.90 2128
8678.78 1930
8679.66 1936
8680.54 1870
8681.42 1778
8682.30 1767
8683.18 1671
8684.06 1524
8684.94 1525
8685.82 1581
8686.70 1713
8687.58 1867
8688.46 1980
8689.34 2293
8690.22 2645
8691.10 3206
8691.98 3697
8692.86 3823
8693.74 4085
8694.62 4029
8695.50 3901
8696.38 3557
8697.26 3102
8698.14 2626
8699.02 2166
8699.90 2002
8700.78 1644
8701.66 1550
8702.54 1392
8703.42 1225
8704.30 1211
8705.18 1138
8706.06 1190
8706.94 1069
8707.82 1136
8708.71 1231
8709.59 1175
8710.47 1135
8711.35 1199
8712.23 1216
8713.11 1143
8713.99 1175
8714.87 1140
8715.75 1178
8716.64 1156
8717.52 1120
8718.40 1097
8719.28 1093
8720.16 1175
8721.04 1105
8721.92 1161
8722.81 1187
8723.69 1153
8724.57 1156
8725.45 1180
8726.33 1151
8727.21 1121
8728.10 1222
8728.98 1265
8729.86 1338
8730.74 1433
8731.62 1438
8732.51 1365
8733.39 1358
8734.27 1267
8735.15 1311
8736.03 1303
8736.92 1175
8737.80 1105
8738.68 1068
8739.56 1127
8740.45 1217
8741.33 1254
8742.21 1163
8743.09 1107
8743.98 1113
8744.86 1197
8745.74 1058
8746.63 1109
8747.51 1174
8748.39 1128
8749.27 1136
8750.16 1195
8751.04 1197
8751.92 1195
8752.81 1178
8753.69 1239
8754.57 1305
8755.46 1220
8756.34 1262
8757.22 1255
8758.11 1331
8758.99 1323
8759.87 1263
8760.76 1294
8761.64 1387
8762.52 1362
8763.41 1335
8764.29 1288
8765.17 1300
8766.06 1448
8766.94 1436
8767.83 1339
8768.71 1369
8769.59 1373
8770.48 1360
8771.36 1391
8772.25 1296
8773.13 1307
8774.01 1236
8774.90 1297
8775.78 1282
8776.67 1331
8777.55 1346
8778.44 1462
8779.32 1580
8780.20 1748
8781.09 2028
8781.97 2174
8782.86 2335
8783.74 2403
8784.63 2237
8785.51 2164
8786.40 1820
8787.28 1699
8788.17 1578
8789.05 1362
8789.94 1304
8790.82 1233
8791.71 1242
8792.59 1170
8793.48 1115
8794.36 1144
8795.25 1214
8796.13 1260
8797.02 1299
8797.90 1462
8798.79 1437
8799.67 1354
8800.56 1389
8801.45 1419
8802.33 1264
8803.22 1285
8804.10 1111
8804.99 1110
8805.87 1063
8806.76 1039
8807.65 994
8808.53 1043
8809.42 1108
8810.30 1004
8811.19 1044
8812.08 1074
8812.96 1102
8813.85 1010
8814.73 1018
8815.62 1009
8816.51 1037
8817.39 1063
8818.28 1056
8819.17 1034
8820.05 1061
8820.94 1002
8821.83 1062
8822.71 939
8823.60 864
8824.49 912
8825.37 906
8826.26 893
8827.15 853
8828.03 898
8828.92 893
8829.81 886
8830.69 856
8831.58 923
8832.47 882
8833.36 900
8834.24 908
8835.13 908
8836.02 929
8836.90 928
8837.79 859
8838.68 917
8839.57 875
8840.45 812
8841.34 856
8842.23 907
8843.12 875
8844.01 817
8844.89 890
8845.78 901
8846.67 864
8847.56 812
8848.44 888
8849.33 932
8850.22 807
8851.11 829
8852.00 848
8852.88 902
8853.77 848
8854.66 879
8855.55 869
8856.44 850
8857.33 783
8858.21 755
8859.10 847
8859.99 863
8860.88 757
8861.77 764
8862.66 838
8863.55 810
8864.43 803
8865.32 818
8866.21 808
8867.10 759
8867.99 767
8868.88 805
8869.77 744
8870.66 705
8871.55 768
8872.44 741
8873.32 737
8874.21 721
8875.10 688
8875.99 766
8876.88 759
8877.77 736
8878.66 695
8879.55 715
8880.44 733
8881.33 734
8882.22 710
8883.11 686
8884.00 727
8884.89 793
8885.78 729
8886.67 688
8887.56 683
8888.45 681
8889.34 708
8890.23 676
8891.12 631
8892.01 680
8892.90 625
8893.79 616
8894.68 675
8895.57 687
8896.46 640
8897.35 614
8898.24 587
8899.13 563
8900.02 619
8900.91 648
8901.80 651
8902.69 640
8903.58 644
8904.47 578
8905.36 607
8906.26 673
8907.15 579
8908.04 629
8908.93 671
8909.82 694
8910.71 685
8911.60 612
8912.49 625
8913.38 586
8914.28 584
8915.17 542
8916.06 560
8916.95 605
8917.84 642
8918.73 608
8919.62 605
8920.52 580
8921.41 638
8922.30 638
8923.19 659
8924.08 626
8924.97 585
8925.87 619
8926.76 611
8927.65 609
8928.54 604
8929.43 613
8930.33 620
8931.22 598
8932.11 559
8933.00 593
8933.89 589
8934.79 653
8935.68 574
8936.57 577
8937.46 615
8938.36 581
8939.25 573
8940.14 553
8941.03 485
8941.93 520
8942.82 572
8943.71 614
8944.60 623
8945.50 562
8946.39 541
8947.28 590
8948.18 530
8949.07 535
8949.96 460
8950.85 481
8951.75 493
8952.64 496
8953.53 483
8954.43 515
8955.32 477
8956.21 543
8957.11 510
8958.00 511
8958.89 558
8959.79 527
8960.68 528
8961.57 532
8962.47 509
8963.36 528
8964.26 531
8965.15 523
8966.04 564
8966.94 551
8967.83 483
8968.73 493
8969.62 538
8970.51 528
8971.41 533
8972.30 541
8973.20 501
8974.09 493
8974.98 533
8975.88 541
8976.77 534
8977.67 522
8978.56 530
8979.46 494
8980.35 467
8981.25 527
8982.14 522
8983.03 524
8983.93 436
8984.82 492
8985.72 483
8986.61 515
8987.51 498
8988.40 533
8989.30 543
8990.19 457
8991.09 464
8991.98 466
8992.88 386
8993.77 435
8994.67 467
8995.56 460
8996.46 501
8997.36 512
8998.25 498
8999.15 461
9000.04 414
9000.94 444
9001.83 495
9002.73 457
9003.62 494
9004.52 425
9005.42 450
9006.31 491
9007.21 475
9008.10 484
9009.00 470
9009.90 416
9010.79 465
9011.69 471
9012.58 453
9013.48 502
9014.38 507
9015.27 432
9016.17 483
9017.07 420
9017.96 457
9018.86 450
9019.76 449
9020.65 506
9021.55 529
9022.44 500
9023.34 504
9024.24 476
9025.14 518
9026.03 490
9026.93 463
9027.83 462
9028.72 471
9029.62 486
9030.52 489
9031.41 443
9032.31 524
9033.21 488
9034.11 451
9035.00 475
9035.90 474
9036.80 463
9037.69 461
9038.59 511
9039.49 483
9040.39 437
9041.28 459
9042.18 500
9043.08 480
9043.98 410
9044.88 484
9045.77 506
9046.67 536
9047.57 483
9048.47 530
9049.36 514
9050.26 469
9051.16 490
9052.06 492
9052.96 480
9053.86 461
9054.75 449
9055.65 482
9056.55 471
9057.45 491
9058.35 471
9059.25 503
9060.14 478
9061.04 458
9061.94 446
9062.84 502
9063.74 504
9064.64 421
9065.54 460
9066.44 487
9067.33 519
9068.23 504
9069.13 530
9070.03 539
9070.93 467
9071.83 498
9072.73 491
9073.63 493
9074.53 489
9075.43 582
9076.33 540
9077.22 530
9078.12 487
9079.02 495
9079.92 523
9080.82 502
9081.72 443
9082.62 502
9083.52 552
9084.42 474
9085.32 493
9086.22 496
9087.12 436
9088.02 494
9088.92 540
9089.82 501
9090.72 520
9091.62 429
9092.52 470
9093.42 469
9094.32 507
9095.22 457
9096.12 480
9097.02 506
9097.92 543
9098.82 503
9099.72 491
9100.62 529
9101.52 512
9102.43 496
9103.33 513
9104.23 493
9105.13 480
9106.03 441
9106.93 470
9107.83 500
9108.73 469
9109.63 437
9110.53 426
9111.43 466
9112.33 455
9113.24 465
9114.14 419
9115.04 467
9115.94 448
9116.84 446
9117.74 473
9118.64 494
9119.55 439
9120.45 461
9121.35 432
9122.25 447
9123.15 467
9124.05 404
9124.96 403
9125.86 436
9126.76 455
9127.66 472
9128.56 495
9129.46 497
9130.37 481
9131.27 460
9132.17 450
9133.07 459
9133.97 432
9134.88 459
9135.78 431
9136.68 470
9137.58 472
9138.49 416
9139.39 432
9140.29 459
9141.19 493
9142.10 474
9143.00 492
9143.90 431
9144.80 435
9145.71 445
9146.61 456
9147.51 474
9148.42 437
9149.32 386
9150.22 401
9151.12 430
9152.03 411
9152.93 479
9153.83 450
9154.74 461
9155.64 424
9156.54 424
9157.45 468
9158.35 494
9159.25 483
9160.16 446
9161.06 420
9161.96 456
9162.87 451
9163.77 431
9164.68 459
9165.58 420
9166.48 406
9167.39 472
9168.29 406
9169.19 422
9170.10 470
9171.00 440
9171.91 431
9172.81 469
9173.72 445
9174.62 403
9175.52 386
9176.43 405
9177.33 382
9178.24 412
9179.14 422
9180.05 414
9180.95 433
9181.85 448
9182.76 433
9183.66 417
9184.57 397
9185.47 435
9186.38 399
9187.28 415
9188.19 430
9189.09 454
9190.00 437
9190.90 425
9191.81 493
9192.71 427
9193.62 402
9194.52 447
9195.43 441
9196.33 473
9197.24 442
9198.14 480
9199.05 450
9199.96 434
9200.86 431
9201.77 438
9202.67 466
9203.58 439
9204.48 444
9205.39 403
9206.29 440
9207.20 436
9208.11 420
9209.01 405
9209.92 405
9210.82 429
9211.73 422
9212.64 444
9213.54 444
9214.45 432
9215.35 420
9216.26 458
9217.17 488
9218.07 464
9218.98 461
9219.89 428
9220.79 460
9221.70 434
9222.61 397
9223.51 394
9224.42 418
9225.33 473
9226.23 443
9227.14 461
9228.05 439
9228.95 436
9229.86 448
9230.77 431
9231.67 398
9232.58 415
9233.49 405
9234.40 443
9235.30 482
9236.21 444
9237.12 404
9238.02 401
9238.93 456
9239.84 380
9240.75 362
9241.65 407
9242.56 429
9243.47 422
9244.38 466
9245.28 422
9246.19 401
9247.10 426
9248.01 417
9248.92 463
9249.82 400
9250.73 423
9251.64 438
9252.55 450
9253.46 472
9254.36 448
9255.27 442
9256.18 424
9257.09 394
9258.00 404
9258.90 386
9259.81 441
9260.72 417
9261.63 471
9262.54 439
9263.45 397
9264.36 401
9265.26 399
9266.17 428
9267.08 398
9267.99 453
9268.90 423
9269.81 400
9270.72 448
9271.63 459
9272.54 415
9273.44 397
9274.35 445
9275.26 396
9276.17 404
9277.08 402
9277.99 444
9278.90 432
9279.81 388
9280.72 396
9281.63 417
9282.54 425
9283.45 404
9284.36 418
9285.27 447
9286.18 441
9287.09 448
9288.00 490
9288.91 502
9289.82 454
9290.73 480
9291.64 481
9292.55 474
9293.46 448
9294.37 457
9295.28 413
9296.19 461
9297.10 480
9298.01 464
9298.92 507
9299.83 477
9300.74 512
9301.65 527
9302.56 481
9303.47 523
9304.38 464
9305.29 483
9306.20 457
9307.11 484
9308.02 494
9308.93 495
9309.84 448
9310.75 498
9311.67 530
9312.58 478
9313.49 470
9314.40 430
9315.31 461
9316.22 468
9317.13 482
9318.04 493
9318.95 502
9319.87 487
9320.78 496
9321.69 426
9322.60 488
9323.51 501
9324.42 517
9325.34 433
9326.25 473
9327.16 450
9328.07 470
9328.98 476
9329.89 461
9330.81 455
9331.72 494
9332.63 483
9333.54 465
9334.45 482
9335.37 461
9336.28 449
9337.19 508
9338.10 504
9339.01 541
9339.93 509
9340.84 460
9341.75 503
9342.66 462
9343.58 477
9344.49 499
9345.40 436
9346.31 456
9347.23 478
9348.14 423
9349.05 409
9349.97 403
9350.88 444
9351.79 484
9352.70 480
9353.62 503
9354.53 477
9355.44 442
9356.36 479
9357.27 485
9358.18 406
9359.10 497
9360.01 501
9360.92 497
9361.84 494
9362.75 425
9363.66 425
9364.58 446
9365.49 457
9366.40 470
9367.32 459
9368.23 433
9369.15 477
9370.06 421
9370.97 452
9371.89 486
9372.80 456
9373.71 451
9374.63 481
9375.54 480
9376.46 468
9377.37 431
9378.29 491
9379.20 457
9380.11 435
9381.03 452
9381.94 488
9382.86 440
9383.77 425
9384.69 464
9385.60 450
9386.51 455
9387.43 502
9388.34 456
9389.26 465
9390.17 535
9391.09 589
9392.00 571
9392.92 545
9393.83 579
9394.75 550
9395.66 510
9396.58 488
9397.49 522
9398.41 521
9399.32 551
9400.24 566
9401.15 495
9402.07 488
9402.99 480
9403.90 582
9404.82 567
9405.73 534
9406.65 543
9407.56 549
9408.48 568
9409.39 511
9410.31 535
9411.23 551
9412.14 532
9413.06 542
9413.97 547
9414.89 570
9415.81 535
9416.72 519
9417.64 540
9418.55 603
9419.47 555
9420.39 539
9421.30 509
9422.22 536
9423.14 534
9424.05 520
9424.97 587
9425.89 583
9426.80 567
9427.72 525
9428.64 542
9429.55 546
9430.47 512
9431.39 598
9432.30 615
9433.22 597
9434.14 604
9435.05 647
9435.97 636
9436.89 624
9437.80 617
9438.72 590
9439.64 559
9440.56 624
9441.47 664
9442.39 615
9443.31 541
9444.23 574
9445.14 606
9446.06 633
9446.98 606
9447.90 629
9448.81 666
9449.73 660
9450.65 763
9451.57 787
9452.48 840
9453.40 835
9454.32 840
9455.24 837
9456.16 829
9457.07 875
9457.99 816
9458.91 716
9459.83 672
9460.75 569
9461.66 638
9462.58 634
9463.50 602
9464.42 656
9465.34 562
9466.26 568
9467.18 610
9468.09 602
9469.01 603
9469.93 614
9470.85 609
9471.77 571
9472.69 675
9473.61 622
9474.53 603
9475.44 626
9476.36 622
9477.28 665
9478.20 648
9479.12 722
9480.04 818
9480.96 794
9481.88 849
9482.80 766
9483.72 715
9484.64 699
9485.56 734
9486.47 655
9487.39 613
9488.31 623
9489.23 652
9490.15 536
9491.07 518
9491.99 585
9492.91 525
9493.83 529
9494.75 641
9495.67 652
9496.59 583
9497.51 527
9498.43 585
9499.35 555
9500.27 572
9501.19 553
9502.11 549
9503.03 543
9503.95 556
9504.87 540
9505.79 490
9506.71 527
9507.64 575
9508.56 546
9509.48 545
9510.40 565
9511.32 640
9512.24 589
9513.16 623
9514.08 596
9515.00 593
9515.92 674
9516.84 647
9517.76 590
9518.68 550
9519.61 571
9520.53 573
9521.45 648
9522.37 597
9523.29 666
9524.21 682
9525.13 651
9526.05 661
9526.98 638
9527.90 659
9528.82 618
9529.74 615
9530.66 561
9531.58 658
9532.51 667
9533.43 683
9534.35 724
9535.27 694
9536.19 648
9537.11 654
9538.04 652
9538.96 626
9539.88 593
9540.80 585
9541.73 646
9542.65 542
9543.57 576
9544.49 625
9545.41 538
9546.34 548
9547.26 557
9548.18 657
9549.10 577
9550.03 532
9550.95 540
9551.87 545
9552.79 592
9553.72 588
9554.64 609
9555.56 639
9556.49 676
9557.41 634
9558.33 645
9559.25 665
9560.18 673
9561.10 680
9562.02 720
9562.95 690
9563.87 596
9564.79 683
9565.72 614
9566.64 633
9567.56 585
9568.49 565
9569.41 582
9570.33 600
9571.26 608
9572.18 640
9573.11 576
9574.03 561
9574.95 570
9575.88 592
9576.80 563
9577.72 619
9578.65 624
9579.57 631
9580.50 617
9581.42 592
9582.34 596
9583.27 631
9584.19 558
9585.12 547
9586.04 573
9586.97 575
9587.89 550
9588.81 560
9589.74 587
9590.66 587
9591.59 614
9592.51 599
9593.44 637
9594.36 603
9595.29 612
9596.21 600
9597.14 614
9598.06 579
9598.99 631
9599.91 597
9600.84 621
9601.76 685
9602.69 717
9603.61 703
9604.54 704
9605.46 679
9606.39 697
9607.31 659
9608.24 708
9609.16 691
9610.09 671
9611.01 746
9611.94 691
9612.87 697
9613.79 717
9614.72 728
9615.64 635
9616.57 635
9617.49 682
9618.42 692
9619.35 692
9620.27 600
9621.20 715
9622.12 729
9623.05 672
9623.98 734
9624.90 705
9625.83 688
9626.76 750
9627.68 783
9628.61 785
9629.53 738
9630.46 726
9631.39 739
9632.31 733
9633.24 819
9634.17 799
9635.09 803
9636.02 740
9636.95 815
9637.87 743
9638.80 784
9639.73 828
9640.65 771
9641.58 801
9642.51 773
9643.44 844
9644.36 757
9645.29 781
9646.22 795
9647.14 803
9648.07 838
9649.00 925
9649.93 967
9650.85 972
9651.78 921
9652.71 959
9653.64 970
9654.56 937
9655.49 922
9656.42 864
9657.35 907
9658.27 927
9659.20 930
9660.13 935
9661.06 904
9661.99 915
9662.91 909
9663.84 959
9664.77 970
9665.70 977
9666.63 975
9667.56 1004
9668.48 978
9669.41 996
9670.34 997
9671.27 1015
9672.20 1042
9673.13 1056
9674.05 991
9674.98 953
9675.91 983
9676.84 1050
9677.77 1108
9678.70 1054
9679.63 1058
9680.56 1062
9681.48 1102
9682.41 1221
9683.34 1173
9684.27 1106
9685.20 1092
9686.13 1110
9687.06 1173
9687.99 1115
9688.92 1095
9689.85 1093
9690.78 1087
9691.71 1192
9692.63 1225
9693.56 1270
9694.49 1305
9695.42 1365
9696.35 1423
9697.28 1628
9698.21 1765
9699.14 1935
9700.07 2028
9701.00 2005
9701.93 1949
9702.86 1865
9703.79 1649
9704.72 1517
9705.65 1492
9706.58 1218
9707.51 1257
9708.44 1165
9709.37 1197
9710.30 1134
9711.23 1081
9712.16 1145
9713.09 1119
9714.02 1172
9714.95 1138
9715.89 1205
9716.82 1249
9717.75 1126
9718.68 1176
9719.61 1093
9720.54 1116
9721.47 1137
9722.40 1099
9723.33 1018
9724.26 983
9725.19 1012
9726.12 986
9727.06 1073
9727.99 1079
9728.92 947
9729.85 969
9730.78 971
9731.71 1029
9732.64 992
9733.57 1013
9734.51 980
9735.44 998
9736.37 1019
9737.30 1060
9738.23 1003
9739.16 965
9740.10 955
9741.03 994
9741.96 973
9742.89 972
9743.82 852
9744.75 836
9745.69 849
9746.62 886
9747.55 880
9748.48 834
9749.41 856
9750.35 804
9751.28 865
9752.21 825
9753.14 856
9754.08 893
9755.01 872
9755.94 887
9756.87 864
9757.81 819
9758.74 840
9759.67 923
9760.60 948
9761.54 858
9762.47 901
9763.40 982
9764.34 941
9765.27 942
9766.20 936
9767.13 1011
9768.07 918
9769.00 919
9769.93 862
9770.87 1009
9771.80 954
9772.73 912
9773.67 894
9774.60 945
9775.53 1028
9776.47 958
9777.40 950
9778.33 892
9779.27 930
9780.20 1007
9781.14 1111
9782.07 1047
9783.00 1015
9783.94 1130
9784.87 1060
9785.80 1069
9786.74 1027
9787.67 984
9788.61 913
9789.54 901
9790.47 860
9791.41 913
9792.34 807
9793.28 843
9794.21 896
9795.15 934
9796.08 917
9797.01 951
9797.95 930
9798.88 984
9799.82 1012
9800.75 966
9801.69 888
9802.62 884
9803.56 900
9804.49 818
9805.43 783
9806.36 767
9807.30 772
9808.23 793
9809.17 794
9810.10 706
9811.04 657
9811.97 698
9812.91 793
9813.84 773
9814.78 761
9815.71 746
9816.65 661
9817.58 686
9818.52 797
9819.46 732
9820.39 664
9821.33 668
9822.26 668
9823.20 680
9824.13 721
9825.07 698
9826.00 673
9826.94 675
9827.88 701
9828.81 669
9829.75 639
9830.68 662
9831.62 685
9832.56 632
9833.49 682
9834.43 672
9835.37 649
9836.30 681
9837.24 727
9838.17 670
9839.11 673
9840.05 710
9840.98 698
9841.92 654
9842.86 665
9843.79 693
9844.73 661
9845.67 681
9846.60 648
9847.54 671
9848.48 642
9849.42 691
9850.35 705
9851.29 709
9852.23 738
9853.16 679
9854.10 692
9855.04 642
9855.98 702
9856.91 702
9857.85 638
9858.79 651
9859.72 646
9860.66 623
9861.60 611
9862.54 670
9863.47 685
9864.41 730
9865.35 720
9866.29 703
9867.23 635
9868.16 628
9869.10 688
9870.04 597
9870.98 658
9871.92 675
9872.85 669
9873.79 627
9874.73 603
9875.67 717
9876.61 659
9877.54 652
9878.48 633
9879.42 691
9880.36 724
9881.30 653
9882.24 677
9883.18 612
9884.11 575
9885.05 638
9885.99 693
9886.93 591
9887.87 643
9888.81 615
9889.75 586
9890.69 596
9891.62 562
9892.56 616
9893.50 659
9894.44 649
9895.38 587
9896.32 517
9897.26 600
9898.20 598
9899.14 584
9900.08 638
9901.02 628
9901.96 590
9902.90 592
9903.83 621
9904.77 604
9905.71 630
9906.65 624
9907.59 597
9908.53 602
9909.47 653
9910.41 625
9911.35 615
9912.29 653
9913.23 669
9914.17 595
9915.11 610
9916.05 644
9916.99 629
9917.93 592
9918.87 545
9919.81 661
9920.75 693
9921.69 655
9922.64 641
9923.58 708
9924.52 823
9925.46 918
9926.40 1006
9927.34 1061
9928.28 1188
9929.22 1152
9930.16 1081
9931.10 1022
9932.04 975
9932.98 856
9933.92 811
9934.87 749
9935.81 745
9936.75 699
9937.69 638
9938.63 648
9939.57 621
9940.51 629
9941.45 594
9942.39 557
9943.34 568
9944.28 600
9945.22 561
9946.16 585
9947.10 616
9948.04 607
9948.99 602
9949.93 593
9950.87 618
9951.81 607
9952.75 570
9953.69 552
9954.64 585
9955.58 592
9956.52 581
9957.46 554
9958.41 600
9959.35 593
9960.29 579
9961.23 527
9962.17 514
9963.12 551
9964.06 570
9965.00 567
9965.94 549
9966.89 577
9967.83 592
9968.77 573
9969.71 573
9970.66 520
9971.60 538
9972.54 511
9973.49 535
9974.43 496
9975.37 498
9976.31 516
9977.26 493
9978.20 489
9979.14 525
9980.09 523
9981.03 490
9981.97 529
9982.92 513
9983.86 610
9984.80 530
9985.75 563
9986.69 550
9987.63 580
9988.58 524
9989.52 485
9990.46 477
9991.41 561
9992.35 561
9993.30 555
9994.24 503
9995.18 512
9996.13 505
9997.07 550
9998.02 507
9998.96 439
9999.90 525
10000.85 524
10001.79 474
10002.74 509
10003.68 494
10004.62 527
10005.57 496
10006.51 549
10007.46 542
10008.40 460
10009.35 466
10010.29 502
10011.24 485
10012.18 492
10013.13 450
10014.07 491
10015.01 533
10015.96 521
10016.90 501
10017.85 504
10018.79 488
10019.74 500
10020.68 439
10021.63 450
10022.58 459
10023.52 467
10024.47 474
10025.41 456
10026.36 499
10027.30 506
10028.25 458
10029.19 504
10030.14 504
10031.08 475
10032.03 454
10032.98 494
10033.92 501
10034.87 531
10035.81 475
10036.76 442
10037.70 428
10038.65 412
10039.60 401
10040.54 454
10041.49 419
10042.43 439
10043.38 462
10044.33 446
10045.27 433
10046.22 435
10047.17 449
10048.11 455
10049.06 466
10050.00 434
10050.95 448
10051.90 472
10052.84 469
10053.79 515
10054.74 472
10055.68 445
10056.63 449
10057.58 478
10058.52 445
10059.47 429
10060.42 425
10061.37 436
10062.31 426
10063.26 407
10064.21 461
10065.15 511
10066.10 491
10067.05 462
10068.00 463
10068.94 468
10069.89 451
10070.84 398
10071.79 422
10072.73 422
10073.68 424
10074.63 421
10075.58 482
10076.52 456
10077.47 484
10078.42 445
10079.37 425
10080.32 425
10081.26 468
10082.21 467
10083.16 407
10084.11 422
10085.06 406
10086.00 437
10086.95 454
10087.90 458
10088.85 455
10089.80 470
10090.75 434
10091.69 433
10092.64 425
10093.59 442
10094.54 469
10095.49 432
10096.44 424
10097.39 431
10098.33 424
10099.28 481
10100.23 397
10101.18 415
10102.13 436
10103.08 436
10104.03 423
10104.98 412
10105.93 393
10106.87 411
10107.82 421
10108.77 407
10109.72 378
10110.67 404
10111.62 428
10112.57 410
10113.52 384
10114.47 382
10115.42 365
10116.37 378
10117.32 386
10118.27 398
10119.22 363
10120.17 412
10121.12 441
10122.07 406
10123.02 445
10123.97 428
10124.92 417
10125.87 421
10126.82 414
10127.77 384
10128.72 403
10129.67 469
10130.62 436
10131.57 415
10132.52 445
10133.47 422
10134.42 440
10135.37 467
10136.32 449
10137.27 419
10138.22 461
10139.17 422
10140.12 450
10141.07 453
10142.02 453
10142.98 441
10143.93 431
10144.88 390
10145.83 444
10146.78 379
10147.73 481
10148.68 481
10149.63 440
10150.58 446
10151.54 437
10152.49 449
10153.44 460
10154.39 471
10155.34 455
10156.29 472
10157.24 419
10158.20 465
10159.15 490
10160.10 499
10161.05 482
10162.00 503
10162.95 508
10163.91 425
10164.86 395
10165.81 442
10166.76 462
10167.71 495
10168.67 493
10169.62 473
10170.57 448
10171.52 470
10172.47 538
10173.43 521
10174.38 475
10175.33 465
10176.28 459
10177.24 439
10178.19 500
10179.14 531
10180.09 486
10181.05 487
10182.00 549
10182.95 500
10183.90 463
10184.86 569
10185.81 558
10186.76 520
10187.72 485
10188.67 593
10189.62 538
10190.58 556
10191.53 561
10192.48 534
10193.43 507
10194.39 518
10195.34 524
10196.29 568
10197.25 549
10198.20 556
10199.16 598
10200.11 560
10201.06 540
10202.02 584
10202.97 600
10203.92 639
10204.88 669
10205.83 652
10206.78 678
10207.74 691
10208.69 654
10209.65 649
10210.60 663
10211.55 638
10212.51 538
10213.46 566
10214.42 618
10215.37 584
10216.33 567
10217.28 503
10218.23 556
10219.19 545
10220.14 551
10221.10 574
10222.05 550
10223.01 513
10223.96 565
10224.92 498
10225.87 523
10226.83 493
10227.78 568
10228.74 493
10229.69 531
10230.65 507
10231.60 563
10232.56 509
10233.51 456
10234.47 444
10235.42 458
10236.38 521
10237.33 551
10238.29 577
10239.24 591
10240.20 553
10241.15 511
10242.11 504
10243.06 446
10244.02 454
10244.98 450
10245.93 477
10246.89 437
10247.84 456
10248.80 439
10249.75 435
10250.71 446
10251.67 466
10252.62 422
10253.58 426
10254.53 438
10255.49 459
10256.45 483
10257.40 450
10258.36 383
10259.32 437
10260.27 471
10261.23 399
10262.18 425
10263.14 447
10264.10 400
10265.05 404
10266.01 419
10266.97 387
10267.92 384
10268.88 442
10269.84 453
10270.79 454
10271.75 431
10272.71 415
10273.67 395
10274.62 387
10275.58 425
10276.54 422
10277.49 421
10278.45 406
10279.41 426
10280.37 464
10281.32 437
10282.28 405
10283.24 427
10284.19 416
10285.15 405
10286.11 348
10287.07 448
10288.03 397
10288.98 414
10289.94 445
10290.90 431
10291.86 400
10292.81 437
10293.77 391
10294.73 427
10295.69 438
10296.65 473
10297.60 394
10298.56 431
10299.52 458
10300.48 395
10301.44 434
10302.40 405
10303.35 400
10304.31 398
10305.27 365
10306.23 389
10307.19 372
10308.15 354
10309.10 368
10310.06 399
10311.02 400
10311.98 403
10312.94 417
10313.90 399
10314.86 379
10315.82 384
10316.78 389
10317.73 441
10318.69 417
10319.65 415
10320.61 374
10321.57 399
10322.53 372
10323.49 388
10324.45 349
10325.41 349
10326.37 373
10327.33 407
10328.29 369
10329.25 370
10330.21 378
10331.17 390
10332.13 410
10333.09 450
10334.04 431
10335.00 415
10335.96 362
10336.92 342
10337.88 377
10338.84 387
10339.80 380
10340.76 381
10341.72 342
10342.68 355
10343.65 384
10344.61 432
10345.57 379
10346.53 391
10347.49 365
10348.45 358
10349.41 339
10350.37 360
10351.33 329
10352.29 378
10353.25 333
10354.21 283
10355.17 344
10356.13 372
10357.09 412
10358.05 355
10359.02 355
10359.98 328
10360.94 326
10361.90 336
10362.86 357
10363.82 315
10364.78 301
10365.74 367
10366.70 369
10367.67 376
10368.63 389
10369.59 345
10370.55 373
10371.51 382
10372.47 355
10373.43 336
10374.40 314
10375.36 321
10376.32 357
10377.28 364
10378.24 334
10379.21 336
10380.17 363
10381.13 380
10382.09 339
10383.05 337
10384.02 346
10384.98 376
10385.94 381
10386.90 337
10387.86 389
10388.83 384
10389.79 392
10390.75 340
10391.71 372
10392.68 397
10393.64 354
10394.60 394
10395.56 342
10396.53 338
10397.49 319
10398.45 350
10399.42 353
10400.38 375
10401.34 346
10402.30 345
10403.27 339
10404.23 317
10405.19 362
10406.16 397
10407.12 323
10408.08 310
10409.05 312
10410.01 349
10410.97 381
10411.94 359
10412.90 345
10413.86 351
10414.83 390
10415.79 411
10416.75 388
10417.72 412
10418.68 384
10419.65 350
10420.61 385
10421.57 399
10422.54 347
10423.50 362
10424.46 379
10425.43 400
10426.39 426
10427.36 370
10428.32 343
10429.29 323
10430.25 373
10431.21 414
10432.18 340
10433.14 296
10434.11 343
10435.07 353
10436.04 400
10437.00 407
10437.97 332
10438.93 321
10439.90 334
10440.86 327
10441.82 328
10442.79 360
10443.75 345
10444.72 339
10445.68 369
10446.65 378
10447.61 335
10448.58 323
10449.54 353
10450.51 377
10451.48 317
10452.44 297
10453.41 308
10454.37 306
10455.34 309
10456.30 357
10457.27 376
10458.23 365
10459.20 359
10460.16 336
10461.13 318
10462.10 322
10463.06 348
10464.03 360
10464.99 354
10465.96 344
10466.93 330
10467.89 341
10468.86 316
10469.82 342
10470.79 313
10471.76 289
10472.72 294
10473.69 336
10474.65 330
10475.62 314
10476.59 322
10477.55 294
10478.52 281
10479.49 337
10480.45 389
10481.42 309
10482.39 333
10483.35 315
10484.32 339
10485.29 332
10486.25 292
10487.22 316
10488.19 353
10489.15 340
10490.12 317
10491.09 312
10492.06 325
10493.02 339
10493.99 338
10494.96 324
10495.92 332
10496.89 324
10497.86 322
10498.83 368
10499.79 372
10500.76 340
10501.73 321
10502.70 336
10503.66 343
10504.63 308
10505.60 319
10506.57 336
10507.54 329
10508.50 327
10509.47 317
10510.44 330
10511.41 326
10512.38 279
10513.34 306
10514.31 338
10515.28 326
10516.25 372
10517.22 335
10518.19 305
10519.15 343
10520.12 317
10521.09 357
10522.06 376
10523.03 334
10524.00 328
10524.96 346
10525.93 303
10526.90 340
10527.87 334
10528.84 338
10529.81 335
10530.78 348
10531.75 306
10532.72 307
10533.68 284
10534.65 299
10535.62 331
10536.59 346
10537.56 348
10538.53 311
10539.50 289
10540.47 343
10541.44 367
10542.41 334
10543.38 339
10544.35 365
10545.32 325
10546.29 332
10547.26 314
10548.23 327
10549.20 373
10550.17 331
10551.13 346
10552.10 352
10553.07 354
10554.04 332
10555.01 333
10555.98 356
10556.96 377
10557.93 373
10558.90 374
10559.87 363
10560.84 415
10561.81 422
10562.78 406
10563.75 398
10564.72 358
10565.69 383
10566.66 339
10567.63 356
10568.60 369
10569.57 361
10570.54 352
10571.51 374
10572.48 359
10573.45 358
10574.42 342
10575.40 342
10576.37 312
10577.34 362
10578.31 372
10579.28 404
10580.25 405
10581.22 368
10582.19 352
10583.17 364
10584.14 374
10585.11 333
10586.08 370
10587.05 351
10588.02 347
10588.99 427
10589.97 350
10590.94 368
10591.91 390
10592.88 389
10593.85 418
10594.82 351
10595.80 367
10596.77 382
10597.74 363
10598.71 339
10599.68 327
10600.66 328
10601.63 343
10602.60 364
10603.57 418
10604.55 373
10605.52 362
10606.49 352
10607.46 349
10608.44 363
10609.41 369
10610.38 310
10611.35 304
10612.33 325
10613.30 348
10614.27 307
10615.24 346
10616.22 340
10617.19 348
10618.16 420
10619.14 371
10620.11 337
10621.08 355
10622.05 387
10623.03 386
10624.00 369
10624.97 407
10625.95 425
10626.92 406
10627.89 372
10628.87 351
10629.84 391
10630.81 352
10631.79 393
10632.76 434
10633.74 433
10634.71 456
10635.68 485
10636.66 503
10637.63 495
10638.60 532
10639.58 510
10640.55 543
10641.53 525
10642.50 516
10643.47 518
10644.45 499
10645.42 506
10646.40 445
10647.37 429
10648.35 403
10649.32 407
10650.29 356
10651.27 355
10652.24 356
10653.22 338
10654.19 337
10655.17 363
10656.14 362
10657.12 374
10658.09 317
10659.07 331
10660.04 351
10661.02 329
10661.99 365
10662.97 364
10663.94 361
10664.92 317
10665.89 357
10666.87 353
10667.84 358
10668.82 372
10669.79 359
10670.77 337
10671.74 366
10672.72 366
10673.69 369
10674.67 340
10675.65 401
10676.62 328
10677.60 335
10678.57 374
10679.55 392
10680.52 363
10681.50 336
10682.48 387
10683.45 446
10684.43 334
10685.40 352
10686.38 409
10687.36 365
10688.33 369
10689.31 309
10690.28 333
10691.26 382
10692.24 362
10693.21 362
10694.19 356
10695.17 404
10696.14 359
10697.12 327
10698.10 348
10699.07 342
10700.05 330
10701.03 359
10702.00 324
10702.98 334
10703.96 342
10704.93 344
10705.91 365
10706.89 347
10707.86 329
10708.84 312
10709.82 316
10710.80 393
10711.77 334
10712.75 385
10713.73 379
10714.70 348
10715.68 399
10716.66 322
10717.64 373
10718.61 357
10719.59 334
10720.57 352
10721.55 373
10722.53 384
10723.50 328
10724.48 355
10725.46 347
10726.44 351
10727.41 355
10728.39 338
10729.37 346
10730.35 316
10731.33 321
10732.31 351
10733.28 350
10734.26 348
10735.24 332
10736.22 297
10737.20 329
10738.17 334
10739.15 328
10740.13 390
10741.11 338
10742.09 352
10743.07 365
10744.05 343
10745.03 407
10746.00 392
10746.98 311
10747.96 344
10748.94 386
10749.92 369
10750.90 322
10751.88 311
10752.86 277
10753.84 325
10754.82 314
10755.79 358
10756.77 375
10757.75 350
10758.73 348
10759.71 322
10760.69 342
10761.67 306
10762.65 323
10763.63 329
10764.61 308
10765.59 357
10766.57 351
10767.55 313
10768.53 312
10769.51 325
10770.49 334
10771.47 341
10772.45 342
10773.43 361
10774.41 372
10775.39 328
10776.37 394
10777.35 338
10778.33 407
10779.31 345
10780.29 398
10781.27 330
10782.25 333
10783.23 332
10784.21 335
10785.19 342
10786.17 311
10787.15 316
10788.13 352
10789.12 327
10790.10 356
10791.08 366
10792.06 345
10793.04 355
10794.02 327
10795.00 325
10795.98 352
10796.96 355
10797.94 345
10798.93 361
10799.91 350
10800.89 388
10801.87 368
10802.85 374
10803.83 358
10804.81 368
10805.80 340
10806.78 302
10807.76 299
10808.74 347
10809.72 305
10810.70 355
10811.69 388
10812.67 398
10813.65 349
10814.63 356
10815.61 363
10816.59 307
10817.58 352
10818.56 351
10819.54 364
10820.52 400
10821.51 354
10822.49 386
10823.47 357
10824.45 329
10825.43 361
10826.42 352
10827.40 317
10828.38 361
10829.37 353
10830.35 361
10831.33 343
10832.31 393
10833.30 376
10834.28 334
10835.26 341
10836.24 380
10837.23 366
10838.21 345
10839.19 326
10840.18 363
10841.16 389
10842.14 386
10843.13 372
10844.11 395
10845.09 414
10846.08 350
10847.06 402
10848.04 365
10849.03 391
10850.01 351
10850.99 368
10851.98 390
10852.96 411
10853.94 395
10854.93 434
10855.91 414
10856.90 411
10857.88 388
10858.86 335
10859.85 437
10860.83 445
10861.82 415
10862.80 411
10863.78 406
10864.77 446
10865.75 388
10866.74 381
10867.72 454
10868.71 478
10869.69 434
10870.67 377
10871.66 382
10872.64 389
10873.63 367
10874.61 428
10875.60 403
10876.58 386
10877.57 470
10878.55 460
10879.54 364
10880.52 417
10881.51 427
10882.49 397
10883.48 380
10884.46 362
10885.45 405
10886.43 438
10887.42 463
10888.40 484
10889.39 452
10890.37 452
10891.36 488
10892.34 486
10893.33 453
10894.32 440
10895.30 486
10896.29 479
10897.27 450
10898.26 428
10899.24 477
10900.23 449
10901.22 478
10902.20 505
10903.19 483
10904.17 465
10905.16 450
10906.15 493
10907.13 525
10908.12 514
10909.10 504
10910.09 607
10911.08 501
10912.06 460
10913.05 524
10914.04 475
10915.02 498
10916.01 475
10917.00 485
10917.98 540
10918.97 574
10919.96 534
10920.94 541
10921.93 544
10922.92 519
10923.90 516
10924.89 512
10925.88 494
10926.86 543
10927.85 566
10928.84 536
10929.82 521
10930.81 479
10931.80 526
10932.79 518
10933.77 496
10934.76 492
10935.75 521
10936.74 549
10937.72 577
10938.71 536
10939.70 612
10940.69 529
10941.67 553
10942.66 640
10943.65 628
10944.64 625
10945.63 565
10946.61 642
10947.60 643
10948.59 555
10949.58 637
10950.57 663
10951.55 666
10952.54 687
10953.53 645
10954.52 738
10955.51 743
10956.49 804
10957.48 889
10958.47 905
10959.46 936
10960.45 892
10961.44 854
10962.43 842
10963.41 878
10964.40 776
10965.39 755
10966.38 753
10967.37 737
10968.36 738
10969.35 644
10970.34 645
10971.33 654
10972.31 603
10973.30 548
10974.29 600
10975.28 635
10976.27 658
10977.26 634
10978.25 631
10979.24 657
10980.23 584
10981.22 632
10982.21 656
10983.20 688
10984.19 683
10985.18 651
10986.17 633
10987.16 649
10988.15 683
10989.14 695
10990.13 671
10991.12 666
10992.11 670
10993.10 690
10994.09 687
10995.08 814
10996.07 862
10997.06 869
10998.05 1023
10999.04 1034
11000.03 1110
11001.02 1112
11002.01 1129
11003.00 1125
11003.99 962
11004.98 979
11005.97 902
11006.96 803
11007.95 734
11008.94 728
11009.93 628
11010.92 608
11011.91 616
11012.91 605
11013.90 527
11014.89 569
11015.88 631
11016.87 624
11017.86 592
11018.85 554
11019.84 596
11020.83 562
11021.83 487
11022.82 482
11023.81 552
11024.80 495
11025.79 479
11026.78 477
11027.77 540
11028.77 485
11029.76 539
11030.75 537
11031.74 497
11032.73 511
11033.72 500
11034.72 512
11035.71 526
11036.70 506
11037.69 560
11038.68 561
11039.68 537
11040.67 522
11041.66 509
11042.65 512
11043.65 486
11044.64 513
11045.63 501
11046.62 479
11047.62 513
11048.61 484
11049.60 452
11050.59 467
11051.59 476
11052.58 462
11053.57 435
11054.56 414
11055.56 455
11056.55 483
11057.54 451
11058.54 466
11059.53 460
11060.52 420
11061.51 451
11062.51 474
11063.50 472
11064.49 436
11065.49 419
11066.48 465
11067.47 490
11068.47 492
11069.46 434
11070.45 520
11071.45 459
11072.44 481
11073.44 498
11074.43 518
11075.42 461
11076.42 475
11077.41 501
11078.40 444
11079.40 460
11080.39 503
11081.39 507
11082.38 455
11083.37 447
11084.37 441
11085.36 432
11086.36 471
11087.35 453
11088.35 482
11089.34 470
11090.33 465
11091.33 456
11092.32 425
11093.32 451
11094.31 461
11095.31 455
11096.30 461
11097.30 438
11098.29 415
11099.29 467
11100.28 483
11101.28 486
11102.27 466
11103.27 398
11104.26 516
11105.26 438
11106.25 425
11107.25 460
11108.24 444
11109.24 419
11110.23 459
11111.23 468
11112.22 472
11113.22 499
11114.21 445
11115.21 480
11116.20 438
11117.20 435
11118.20 416
11119.19 460
11120.19 453
11121.18 401
11122.18 438
11123.17 455
11124.17 479
11125.17 487
11126.16 435
11127.16 454
11128.15 486
11129.15 500
11130.15 463
11131.14 472
11132.14 446
11133.14 457
11134.13 475
11135.13 485
11136.13 436
11137.12 412
11138.12 430
11139.11 388
11140.11 415
11141.11 426
11142.10 412
11143.10 394
11144.10 433
11145.10 406
11146.09 415
11147.09 464
11148.09 423
11149.08 415
11150.08 390
11151.08 408
11152.07 402
11153.07 442
11154.07 399
11155.07 414
11156.06 453
11157.06 417
11158.06 435
11159.06 365
11160.05 379
11161.05 361
11162.05 382
11163.05 414
11164.04 410
11165.04 421
11166.04 361
11167.04 383
11168.04 361
11169.03 383
11170.03 392
11171.03 373
11172.03 428
11173.03 440
11174.02 409
11175.02 352
11176.02 370
11177.02 378
11178.02 411
11179.02 407
11180.01 370
11181.01 378
11182.01 445
11183.01 410
11184.01 367
11185.01 395
11186.00 431
11187.00 411
11188.00 401
11189.00 400
11190.00 428
11191.00 463
11192.00 421
11193.00 375
11194.00 408
11195.00 446
11195.99 417
11196.99 410
11197.99 362
11198.99 435
11199.99 422
11200.99 381
11201.99 455
11202.99 436
11203.99 450
11204.99 425
11205.99 440
11206.99 411
11207.99 374
11208.99 393
11209.99 457
11210.99 454
11211.99 395
11212.99 376
11213.99 383
11214.99 380
11215.99 414
11216.99 413
11217.99 387
11218.99 468
11219.99 406
11220.99 339
11221.99 447
11222.99 423
11223.99 425
11224.99 416
11225.99 378
11226.99 370
11227.99 404
11228.99 422
11229.99 432
11230.99 448
11231.99 423
11232.99 412
11233.99 387
11235.00 368
11236.00 431
11237.00 395
11238.00 450
11239.00 416
11240.00 423
11241.00 421
11242.00 419
11243.00 402
11244.01 382
11245.01 361
11246.01 345
11247.01 404
11248.01 419
11249.01 394
11250.01 401
11251.02 416
11252.02 468
11253.02 443
11254.02 410
11255.02 401
11256.02 372
11257.03 409
11258.03 450
11259.03 426
11260.03 426
11261.03 415
11262.04 411
11263.04 465
11264.04 504
11265.04 450
11266.05 434
11267.05 467
11268.05 417
11269.05 362
11270.05 426
11271.06 438
11272.06 443
11273.06 425
11274.07 439
11275.07 481
11276.07 511
11277.07 448
11278.08 424
11279.08 458
11280.08 459
11281.08 470
11282.09 450
11283.09 474
11284.09 512
11285.10 459
11286.10 431
11287.10 429
11288.11 462
11289.11 466
11290.11 421
11291.12 438
11292.12 445
11293.12 457
11294.13 451
11295.13 447
11296.13 375
11297.14 424
11298.14 442
11299.15 395
11300.15 446
11301.15 436
11302.16 430
11303.16 394
11304.16 451
11305.17 429
11306.17 425
11307.18 473
11308.18 462
11309.19 465
11310.19 470
11311.19 486
11312.20 535
11313.20 563
11314.21 547
11315.21 534
11316.22 589
11317.22 595
11318.23 521
11319.23 484
11320.23 469
11321.24 449
11322.24 435
11323.25 422
11324.25 412
11325.26 448
11326.26 432
11327.27 373
11328.27 449
11329.28 433
11330.28 418
11331.29 397
11332.29 390
11333.30 423
11334.30 427
11335.31 407
11336.32 373
11337.32 392
11338.33 405
11339.33 413
11340.34 351
11341.34 381
11342.35 381
11343.35 392
11344.36 440
11345.37 410
11346.37 437
11347.38 443
11348.38 417
11349.39 370
11350.40 403
11351.40 453
11352.41 454
11353.41 447
11354.42 421
11355.43 397
11356.43 421
11357.44 450
11358.45 484
11359.45 417
11360.46 414
11361.46 436
11362.47 415
11363.48 396
11364.48 441
11365.49 426
11366.50 396
11367.51 399
11368.51 432
11369.52 412
11370.53 412
11371.53 398
11372.54 377
11373.55 390
11374.55 424
11375.56 412
11376.57 415
11377.58 442
11378.58 400
11379.59 354
11380.60 359
11381.60 444
11382.61 459
11383.62 426
11384.63 368
11385.63 381
11386.64 424
11387.65 394
11388.66 385
11389.67 456
11390.67 425
11391.68 437
11392.69 402
11393.70 379
11394.71 372
11395.71 430
11396.72 388
11397.73 405
11398.74 409
11399.75 430
11400.75 421
11401.76 427
11402.77 404
11403.78 436
11404.79 457
11405.80 448
11406.80 428
11407.81 401
11408.82 413
11409.83 485
11410.84 455
11411.85 437
11412.86 408
11413.87 415
11414.87 448
11415.88 425
11416.89 418
11417.90 427
11418.91 410
11419.92 409
11420.93 447
11421.94 449
11422.95 420
11423.96 410
11424.97 441
11425.98 458
11426.98 435
11427.99 444
11429.00 441
11430.01 427
11431.02 446
11432.03 453
11433.04 407
11434.05 444
11435.06 483
11436.07 451
11437.08 494
11438.09 550
11439.10 446
11440.11 447
11441.12 447
11442.13 437
11443.14 474
11444.15 446
11445.16 488
11446.17 434
11447.18 472
11448.19 462
11449.20 483
11450.21 466
11451.22 455
11452.23 453
11453.25 463
11454.26 463
11455.27 505
11456.28 527
11457.29 471
11458.30 466
11459.31 478
11460.32 493
11461.33 493
11462.34 480
11463.35 511
11464.36 523
11465.38 512
11466.39 493
11467.40 479
11468.41 518
11469.42 512
11470.43 506
11471.44 462
11472.46 523
11473.47 564
11474.48 497
11475.49 491
11476.50 522
11477.51 517
11478.52 523
11479.54 486
11480.55 506
11481.56 504
11482.57 486
11483.58 509
11484.60 479
11485.61 490
11486.62 501
11487.63 547
11488.64 546
11489.66 539
11490.67 527
11491.68 550
11492.69 500
11493.71 498
11494.72 504
11495.73 540
11496.74 565
11497.76 535
11498.77 534
11499.78 515
11500.79 522
11501.81 528
11502.82 526
11503.83 562
11504.84 539
11505.86 484
11506.87 559
11507.88 555
11508.90 561
11509.91 523
11510.92 537
11511.94 548
11512.95 572
11513.96 543
11514.98 467
11515.99 502
11517.00 602
11518.02 590
11519.03 587
11520.04 627
11521.06 568
11522.07 595
11523.08 607
11524.10 597
11525.11 577
11526.13 549
11527.14 563
11528.15 607
11529.17 612
11530.18 611
11531.20 645
11532.21 639
11533.22 588
11534.24 639
11535.25 670
11536.27 660
11537.28 598
11538.29 648
11539.31 677
11540.32 669
11541.34 655
11542.35 651
11543.37 700
11544.38 720
11545.40 689
11546.41 693
11547.43 777
11548.44 741
11549.46 628
11550.47 721
11551.49 746
11552.50 700
11553.52 726
11554.53 700
11555.55 749
11556.56 851
11557.58 812
11558.59 805
11559.61 843
11560.62 846
11561.64 830
11562.65 893
11563.67 890
11564.68 922
11565.70 973
11566.71 939
11567.73 919
11568.75 922
11569.76 989
11570.78 972
11571.79 909
11572.81 973
11573.83 940
11574.84 1008
11575.86 1082
11576.87 1054
11577.89 1073
11578.91 1100
11579.92 1156
11580.94 1189
11581.95 1197
11582.97 1232
11583.99 1393
11585.00 1456
11586.02 1417
11587.04 1345
11588.05 1450
11589.07 1498
11590.09 1509
11591.10 1573
11592.12 1625
11593.14 1646
11594.15 1618
11595.17 1806
11596.19 2014
11597.20 2299
11598.22 2539
11599.24 2829
11600.25 3201
11601.27 3371
11602.29 3629
11603.31 3874
11604.32 3826
11605.34 3768
11606.36 3449
11607.38 3273
11608.39 2870
11609.41 2453
11610.43 2149
11611.45 1922
11612.46 1637
11613.48 1490
11614.50 1345
11615.52 1214
11616.53 1179
11617.55 1171
11618.57 1202
11619.59 1149
11620.61 1120
11621.62 964
11622.64 1020
11623.66 994
11624.68 1078
11625.70 966
11626.71 1002
11627.73 958
11628.75 956
11629.77 932
11630.79 889
11631.81 906
11632.82 948
11633.84 943
11634.86 890
11635.88 904
11636.90 904
11637.92 862
11638.94 962
11639.96 1065
11640.97 985
11641.99 983
11643.01 1048
11644.03 950
11645.05 889
11646.07 875
11647.09 871
11648.11 827
11649.13 848
11650.15 833
11651.17 765
11652.18 733
11653.20 745
11654.22 759
11655.24 770
11656.26 729
11657.28 784
11658.30 760
11659.32 690
11660.34 706
11661.36 741
11662.38 770
11663.40 823
11664.42 782
11665.44 757
11666.46 708
11667.48 760
11668.50 703
11669.52 771
11670.54 752
11671.56 786
11672.58 773
11673.60 813
11674.62 870
11675.64 907
11676.66 903
11677.68 891
11678.70 918
11679.72 911
11680.74 888
11681.77 839
11682.79 892
11683.81 916
11684.83 894
11685.85 882
11686.87 877
11687.89 906
11688.91 881
11689.93 846
11690.95 836
11691.97 810
11693.00 820
11694.02 814
11695.04 787
11696.06 798
11697.08 785
11698.10 778
11699.12 798
11700.14 751
11701.17 754
11702.19 743
11703.21 797
11704.23 795
11705.25 769
11706.27 682
11707.30 769
11708.32 693
11709.34 702
11710.36 682
11711.38 671
11712.41 673
11713.43 692
11714.45 704
11715.47 719
11716.49 694
11717.52 637
11718.54 643
11719.56 652
11720.58 614
11721.61 600
11722.63 631
11723.65 619
11724.67 599
11725.70 587
11726.72 612
11727.74 640
11728.76 646
11729.79 600
11730.81 570
11731.83 569
11732.86 588
11733.88 537
11734.90 591
11735.92 595
11736.95 577
11737.97 589
11738.99 558
11740.02 567
11741.04 539
11742.06 560
11743.09 560
11744.11 555
11745.13 553
11746.16 575
11747.18 557
11748.20 604
11749.23 577
11750.25 578
11751.27 601
11752.30 552
11753.32 514
11754.35 517
11755.37 559
11756.39 532
11757.42 508
11758.44 570
11759.47 522
11760.49 490
11761.51 520
11762.54 534
11763.56 527
11764.59 519
11765.61 472
11766.64 486
11767.66 518
11768.68 485
11769.71 471
11770.73 503
11771.76 491
11772.78 535
11773.81 474
11774.83 430
11775.86 493
11776.88 546
11777.91 501
11778.93 513
11779.96 436
11780.98 448
11782.01 434
11783.03 464
11784.06 442
11785.08 472
11786.11 530
11787.13 486
11788.16 507
11789.18 491
11790.21 470
11791.23 475
11792.26 487
11793.28 451
11794.31 496
11795.34 476
11796.36 467
11797.39 448
11798.41 400
11799.44 473
11800.46 477
11801.49 463
11802.52 445
11803.54 395
11804.57 463
11805.59 465
11806.62 455
11807.65 467
11808.67 471
11809.70 466
11810.73 421
11811.75 418
11812.78 449
11813.80 472
11814.83 430
11815.86 442
11816.88 407
11817.91 450
11818.94 471
11819.96 477
11820.99 400
11822.02 413
11823.04 441
11824.07 472
11825.10 457
11826.13 417
11827.15 424
11828.18 443
11829.21 426
11830.23 383
11831.26 433
11832.29 456
11833.32 415
11834.34 403
11835.37 418
11836.40 446
11837.42 435
11838.45 440
11839.48 457
11840.51 442
11841.54 464
11842.56 435
11843.59 421
11844.62 435
11845.65 431
11846.67 440
11847.70 425
11848.73 430
11849.76 388
11850.79 419
11851.81 410
11852.84 420
11853.87 427
11854.90 459
11855.93 413
11856.95 419
11857.98 419
11859.01 422
11860.04 467
11861.07 440
11862.10 475
11863.13 471
11864.15 423
11865.18 423
11866.21 434
11867.24 424
11868.27 417
11869.30 416
11870.33 447
11871.36 468
11872.38 402
11873.41 449
11874.44 471
11875.47 442
11876.50 414
11877.53 449
11878.56 445
11879.59 469
11880.62 419
11881.65 438
11882.68 430
11883.71 435
11884.74 440
11885.77 433
11886.80 480
11887.82 430
11888.85 484
11889.88 486
11890.91 488
11891.94 457
11892.97 513
11894.00 499
11895.03 520
11896.06 484
11897.09 465
11898.12 483
11899.15 507
11900.18 526
11901.21 543
11902.24 605
11903.27 602
11904.31 533
11905.34 504
11906.37 527
11907.40 524
11908.43 522
11909.46 528
11910.49 467
11911.52 484
11912.55 453
11913.58 469
11914.61 503
11915.64 489
11916.67 560
11917.70 554
11918.73 565
11919.77 506
11920.80 477
11921.83 507
11922.86 531
11923.89 512
11924.92 551
11925.95 556
11926.98 563
11928.02 612
11929.05 622
11930.08 695
11931.11 690
11932.14 695
11933.17 715
11934.21 794
11935.24 742
11936.27 608
11937.30 630
11938.33 592
11939.36 544
11940.40 522
11941.43 529
11942.46 494
11943.49 503
11944.52 482
11945.56 464
11946.59 478
11947.62 452
11948.65 462
11949.69 464
11950.72 446
11951.75 430
11952.78 468
11953.82 443
11954.85 419
11955.88 425
11956.91 390
11957.95 375
11958.98 449
11960.01 450
11961.04 458
11962.08 468
11963.11 450
11964.14 420
11965.18 444
11966.21 422
11967.24 466
11968.27 446
11969.31 520
11970.34 459
11971.37 412
11972.41 447
11973.44 465
11974.47 452
11975.51 444
11976.54 417
11977.58 472
11978.61 458
11979.64 471
11980.68 469
11981.71 464
11982.74 423
11983.78 433
11984.81 442
11985.85 487
11986.88 427
11987.91 447
11988.95 448
11989.98 447
11991.02 425
11992.05 456
11993.08 491
11994.12 419
11995.15 410
11996.19 401
11997.22 437
11998.26 453
11999.29 448
12000.32 463
12001.36 414
12002.39 441
12003.43 467
12004.46 452
12005.50 454
12006.53 477
12007.57 463
12008.60 476
12009.64 464
12010.67 507
12011.71 507
12012.74 513
12013.78 503
12014.81 497
12015.85 542
12016.88 523
12017.92 527
12018.95 569
12019.99 542
12021.02 528
12022.06 499
12023.10 453
12024.13 489
12025.17 457
12026.20 484
12027.24 488
12028.27 534
12029.31 502
12030.34 446
12031.38 496
12032.42 500
12033.45 501
12034.49 528
12035.52 482
12036.56 457
12037.60 431
12038.63 445
12039.67 487
12040.71 513
12041.74 455
12042.78 439
12043.81 455
12044.85 508
12045.89 501
12046.92 437
12047.96 434
12049.00 453
12050.03 538
12051.07 530
12052.11 510
12053.14 496
12054.18 472
12055.22 428
12056.25 462
12057.29 453
12058.33 427
12059.37 408
12060.40 477
12061.44 447
12062.48 489
12063.51 516
12064.55 465
12065.59 485
12066.63 442
12067.66 421
12068.70 481
12069.74 468
12070.78 450
12071.81 435
12072.85 424
12073.89 476
12074.93 494
12075.97 447
12077.00 458
12078.04 530
12079.08 454
12080.12 464
12081.15 437
12082.19 462
12083.23 482
12084.27 491
12085.31 509
12086.35 512
12087.38 475
12088.42 464
12089.46 501
12090.50 476
12091.54 441
12092.58 449
12093.61 461
12094.65 497
12095.69 537
12096.73 519
12097.77 501
12098.81 528
12099.85 526
12100.89 558
12101.92 555
12102.96 576
12104.00 587
12105.04 610
12106.08 603
12107.12 591
12108.16 543
12109.20 500
12110.24 465
12111.28 464
12112.32 403
12113.36 470
12114.39 416
12115.43 436
12116.47 418
12117.51 426
12118.55 435
12119.59 431
12120.63 417
12121.67 398
12122.71 388
12123.75 399
12124.79 428
12125.83 388
12126.87 386
12127.91 408
12128.95 415
12129.99 401
12131.03 387
12132.07 403
12133.11 390
12134.15 394
12135.19 386
12136.23 360
12137.27 382
12138.31 361
12139.35 374
12140.40 403
12141.44 375
12142.48 396
12143.52 344
12144.56 389
12145.60 405
12146.64 396
12147.68 444
12148.72 463
12149.76 399
12150.80 373
12151.84 376
12152.89 389
12153.93 392
12154.97 368
12156.01 342
12157.05 415
12158.09 391
12159.13 348
12160.17 350
12161.22 400
12162.26 433
12163.30 353
12164.34 347
12165.38 419
12166.42 365
12167.47 340
12168.51 356
12169.55 395
12170.59 390
12171.63 360
12172.67 373
12173.72 395
12174.76 407
12175.80 401
12176.84 447
12177.89 327
12178.93 328
12179.97 342
12181.01 393
12182.05 364
12183.10 327
12184.14 361
12185.18 387
12186.22 388
12187.27 349
12188.31 361
12189.35 362
12190.39 367
12191.44 390
12192.48 397
12193.52 329
12194.57 390
12195.61 384
12196.65 390
12197.69 388
12198.74 398
12199.78 324
12200.82 346
12201.87 382
12202.91 359
12203.95 329
12205.00 393
12206.04 371
12207.08 364
12208.13 333
12209.17 330
12210.21 356
12211.26 357
12212.30 378
12213.35 355
12214.39 358
12215.43 390
12216.48 410
12217.52 404
12218.56 367
12219.61 382
12220.65 355
12221.70 382
12222.74 385
12223.78 388
12224.83 385
12225.87 373
12226.92 364
12227.96 391
12229.01 332
12230.05 366
12231.10 390
12232.14 372
12233.18 382
12234.23 359
12235.27 392
12236.32 368
12237.36 332
12238.41 333
12239.45 362
12240.50 372
12241.54 395
12242.59 397
12243.63 399
12244.68 350
12245.72 356
12246.77 344
12247.81 384
12248.86 401
12249.90 349
12250.95 334
12251.99 330
12253.04 327
12254.08 383
12255.13 370
12256.18 322
12257.22 338
12258.27 324
12259.31 296
12260.36 314
12261.40 318
12262.45 311
12263.50 276
12264.54 317
12265.59 277
12266.63 277
12267.68 280
12268.73 313
12269.77 318
12270.82 290
12271.86 256
12272.91 315
12273.96 332
12275.00 321
12276.05 284
12277.10 294
12278.14 367
12279.19 363
12280.23 307
12281.28 318
12282.33 312
12283.37 326
12284.42 331
12285.47 332
12286.52 312
12287.56 290
12288.61 301
12289.66 344
12290.70 299
12291.75 285
12292.80 262
12293.84 334
12294.89 284
12295.94 358
12296.99 302
12298.03 294
12299.08 331
12300.13 313
12301.18 343
12302.22 306
12303.27 268
12304.32 314
12305.37 302
12306.41 312
12307.46 319
12308.51 313
12309.56 308
12310.60 309
12311.65 308
12312.70 331
12313.75 297
12314.80 345
12315.84 356
12316.89 313
12317.94 346
12318.99 307
12320.04 324
12321.09 333
12322.13 332
12323.18 343
12324.23 335
12325.28 310
12326.33 322
12327.38 298
12328.42 286
12329.47 290
12330.52 301
12331.57 346
12332.62 350
12333.67 291
12334.72 325
12335.77 315
12336.82 323
12337.86 307
12338.91 308
12339.96 315
12341.01 299
12342.06 303
12343.11 306
12344.16 299
12345.21 254
12346.26 291
12347.31 313
12348.36 305
12349.41 337
12350.46 323
12351.51 318
12352.56 308
12353.60 314
12354.65 318
12355.70 293
12356.75 349
12357.80 277
12358.85 304
12359.90 315
12360.95 395
12362.00 337
12363.05 294
12364.10 353
12365.15 294
12366.20 317
12367.25 321
12368.31 300
12369.36 335
12370.41 346
12371.46 330
12372.51 314
12373.56 311
12374.61 295
12375.66 325
12376.71 294
12377.76 285
12378.81 315
12379.86 318
12380.91 295
12381.96 362
12383.01 369
12384.07 346
12385.12 343
12386.17 368
12387.22 318
12388.27 300
12389.32 320
12390.37 292
12391.42 317
12392.47 291
12393.53 330
12394.58 303
12395.63 349
12396.68 330
12397.73 301
12398.78 361
12399.84 313
12400.89 310
12401.94 306
12402.99 298
12404.04 331
12405.09 331
12406.15 291
12407.20 304
12408.25 265
12409.30 302
12410.35 319
12411.41 321
12412.46 350
12413.51 305
12414.56 315
12415.62 295
12416.67 346
12417.72 295
12418.77 310
12419.83 349
12420.88 324
12421.93 312
12422.98 327
12424.04 302
12425.09 344
12426.14 278
12427.19 286
12428.25 309
12429.30 347
12430.35 306
12431.41 305
12432.46 292
12433.51 307
12434.57 343
12435.62 326
12436.67 329
12437.72 322
12438.78 352
12439.83 305
12440.88 292
12441.94 302
12442.99 305
12444.05 361
12445.10 342
12446.15 360
12447.21 300
12448.26 317
12449.31 336
12450.37 318
12451.42 326
12452.48 313
12453.53 322
12454.58 327
12455.64 311
12456.69 317
12457.75 334
12458.80 346
12459.85 349
12460.91 350
12461.96 318
12463.02 316
12464.07 321
12465.13 314
12466.18 329
12467.23 309
12468.29 391
12469.34 346
12470.40 359
12471.45 412
12472.51 371
12473.56 346
12474.62 358
12475.67 350
12476.73 360
12477.78 380
12478.84 379
12479.89 390
12480.95 360
12482.00 391
12483.06 382
12484.11 296
12485.17 321
12486.22 456
12487.28 430
12488.33 425
12489.39 429
12490.45 453
12491.50 542
12492.56 579
12493.61 617
12494.67 634
12495.72 626
12496.78 720
12497.84 667
12498.89 606
12499.95 573
12501.00 530
12502.06 557
12503.11 498
12504.17 456
12505.23 451
12506.28 409
12507.34 391
12508.40 403
12509.45 374
12510.51 361
12511.56 345
12512.62 375
12513.68 307
12514.73 328
12515.79 349
12516.85 391
12517.90 379
12518.96 320
12520.02 354
12521.07 367
12522.13 390
12523.19 357
12524.24 314
12525.30 325
12526.36 381
12527.42 400
12528.47 371
12529.53 383
12530.59 382
12531.64 363
12532.70 404
12533.76 397
12534.82 362
12535.87 342
12536.93 391
12537.99 387
12539.05 382
12540.10 371
12541.16 387
12542.22 368
12543.28 329
12544.34 361
12545.39 355
12546.45 368
12547.51 378
12548.57 347
12549.62 336
12550.68 341
12551.74 366
12552.80 394
12553.86 398
12554.92 398
12555.97 341
12557.03 348
12558.09 356
12559.15 403
12560.21 393
12561.27 374
12562.32 366
12563.38 386
12564.44 378
12565.50 409
12566.56 419
12567.62 395
12568.68 452
12569.74 427
12570.79 462
12571.85 502
12572.91 521
12573.97 523
12575.03 538
12576.09 543
12577.15 516
12578.21 533
12579.27 534
12580.33 547
12581.39 524
12582.45 460
12583.50 466
12584.56 442
12585.62 419
12586.68 402
12587.74 372
12588.80 417
12589.86 363
12590.92 395
12591.98 365
12593.04 352
12594.10 387
12595.16 397
12596.22 419
12597.28 384
12598.34 366
12599.40 360
12600.46 397
12601.52 327
12602.58 352
12603.64 406
12604.70 410
12605.76 341
12606.82 350
12607.88 369
12608.94 437
12610.01 366
12611.07 345
12612.13 339
12613.19 375
12614.25 407
12615.31 427
12616.37 435
12617.43 396
12618.49 400
12619.55 432
12620.61 429
12621.67 400
12622.74 389
12623.80 386
12624.86 388
12625.92 380
12626.98 347
12628.04 308
12629.10 311
12630.16 365
12631.23 318
12632.29 340
12633.35 364
12634.41 355
12635.47 356
12636.53 358
12637.60 361
12638.66 373
12639.72 361
12640.78 323
12641.84 319
12642.90 341
12643.97 381
12645.03 335
12646.09 370
12647.15 361
12648.22 379
12649.28 386
12650.34 419
12651.40 420
12652.46 337
12653.53 334
12654.59 377
12655.65 387
12656.71 419
12657.78 400
12658.84 378
12659.90 356
12660.96 408
12662.03 404
12663.09 366
12664.15 378
12665.22 359
12666.28 348
12667.34 357
12668.41 374
12669.47 359
12670.53 334
12671.59 348
12672.66 284
12673.72 293
12674.78 338
12675.85 329
12676.91 332
12677.97 335
12679.04 312
12680.10 320
12681.16 313
12682.23 271
12683.29 298
12684.36 343
12685.42 349
12686.48 350
12687.55 337
12688.61 303
12689.67 336
12690.74 342
12691.80 359
12692.87 363
12693.93 366
12695.00 312
12696.06 314
12697.12 305
12698.19 325
12699.25 349
12700.32 364
12701.38 364
12702.45 328
12703.51 349
12704.57 347
12705.64 356
12706.70 315
12707.77 298
12708.83 305
12709.90 271
12710.96 329
12712.03 304
12713.09 318
12714.16 297
12715.22 311
12716.29 330
12717.35 346
12718.42 309
12719.48 290
12720.55 347
12721.61 320
12722.68 313
12723.74 313
12724.81 312
12725.87 303
12726.94 337
12728.01 330
12729.07 315
12730.14 354
12731.20 303
12732.27 294
12733.33 318
12734.40 301
12735.47 313
12736.53 320
12737.60 347
12738.66 302
12739.73 335
12740.80 310
12741.86 347
12742.93 286
12743.99 288
12745.06 276
12746.13 301
12747.19 301
12748.26 285
12749.33 285
12750.39 285
12751.46 317
12752.53 294
12753.59 291
12754.66 270
12755.73 306
12756.79 323
12757.86 265
12758.93 275
12759.99 265
12761.06 295
12762.13 289
12763.19 300
12764.26 295
12765.33 288
12766.39 331
12767.46 313
12768.53 264
12769.60 284
12770.66 302
12771.73 290
12772.80 261
12773.87 285
12774.93 268
12776.00 251
12777.07 230
12778.14 254
12779.20 278
12780.27 281
12781.34 263
12782.41 279
12783.47 266
12784.54 270
12785.61 285
12786.68 268
12787.75 275
12788.81 323
12789.88 282
12790.95 231
12792.02 284
12793.09 287
12794.16 249
12795.22 244
12796.29 243
12797.36 246
12798.43 252
12799.50 271
12800.57 308
12801.64 282
12802.70 233
12803.77 311
12804.84 275
12805.91 268
12806.98 260
12808.05 303
12809.12 290
12810.19 252
12811.25 273
12812.32 262
12813.39 266
12814.46 299
12815.53 289
12816.60 266
12817.67 283
12818.74 299
12819.81 275
12820.88 272
12821.95 230
12823.02 260
12824.09 257
12825.16 253
12826.23 264
12827.30 242
12828.36 232
12829.43 264
12830.50 281
12831.57 304
12832.64 310
12833.71 280
12834.78 259
12835.85 252
12836.92 253
12837.99 282
12839.06 271
12840.13 242
12841.21 245
12842.28 236
12843.35 272
12844.42 281
12845.49 236
12846.56 232
12847.63 252
12848.70 252
12849.77 256
12850.84 249
12851.91 232
12852.98 249
12854.05 229
12855.12 228
12856.19 247
12857.26 254
12858.34 214
12859.41 211
12860.48 227
12861.55 239
12862.62 214
12863.69 269
12864.76 261
12865.83 263
12866.91 211
12867.98 210
12869.05 223
12870.12 205
12871.19 233
12872.26 264
12873.33 247
12874.41 243
12875.48 251
12876.55 234
12877.62 268
12878.69 242
12879.76 225
12880.84 235
12881.91 231
12882.98 217
12884.05 250
12885.12 267
12886.20 275
12887.27 241
12888.34 216
12889.41 245
12890.49 250
12891.56 247
12892.63 264
12893.70 272
12894.78 272
12895.85 241
12896.92 246
12897.99 233
12899.07 231
12900.14 199
12901.21 195
12902.28 229
12903.36 263
12904.43 233
12905.50 204
12906.58 215
12907.65 237
12908.72 197
12909.80 187
12910.87 220
12911.94 210
12913.02 239
12914.09 264
12915.16 233
12916.24 237
12917.31 208
12918.38 251
12919.46 259
12920.53 245
12921.60 212
12922.68 190
12923.75 234
12924.82 270
12925.90 271
12926.97 254
12928.05 242
12929.12 226
12930.19 242
12931.27 243
12932.34 244
12933.42 265
12934.49 245
12935.56 275
12936.64 231
12937.71 265
12938.79 227
12939.86 220
12940.94 230
12942.01 219
12943.08 245
12944.16 250
12945.23 225
12946.31 214
12947.38 249
12948.46 247
12949.53 283
12950.61 229
12951.68 245
12952.76 262
12953.83 240
12954.91 252
12955.98 207
12957.06 213
12958.13 220
12959.21 205
12960.28 238
12961.36 252
12962.43 213
12963.51 202
12964.58 245
12965.66 271
12966.74 252
12967.81 211
12968.89 247
12969.96 241
12971.04 271
12972.11 240
12973.19 227
12974.27 240
12975.34 258
12976.42 247
12977.49 256
12978.57 269
12979.65 253
12980.72 276
12981.80 287
12982.87 237
12983.95 229
12985.03 223
12986.10 263
12987.18 255
12988.26 262
12989.33 270
12990.41 262
12991.48 250
12992.56 226
12993.64 237
12994.71 230
12995.79 290
12996.87 230
12997.94 236
12999.02 244
13000.10 247
13001.18 288
13002.25 226
13003.33 260
13004.41 258
13005.48 241
13006.56 272
13007.64 305
13008.72 270
13009.79 264
13010.87 278
13011.95 267
13013.02 271
13014.10 245
13015.18 249
13016.26 276
13017.33 252
13018.41 274
13019.49 281
13020.57 273
13021.65 254
13022.72 250
13023.80 228
13024.88 277
13025.96 289
13027.04 237
13028.11 240
13029.19 258
13030.27 271
13031.35 265
13032.43 280
13033.50 304
13034.58 271
13035.66 281
13036.74 302
13037.82 297
13038.90 285
13039.98 256
13041.05 286
13042.13 299
13043.21 266
13044.29 271
13045.37 286
13046.45 311
13047.53 291
13048.61 308
13049.68 309
13050.76 335
13051.84 297
13052.92 332
13054.00 336
13055.08 346
13056.16 363
13057.24 334
13058.32 291
13059.40 270
13060.48 288
13061.56 329
13062.64 295
13063.71 273
13064.79 280
13065.87 285
13066.95 291
13068.03 297
13069.11 288
13070.19 275
13071.27 251
13072.35 304
13073.43 312
13074.51 296
13075.59 284
13076.67 269
13077.75 319
13078.83 266
13079.91 263
13080.99 296
13082.07 276
13083.15 289
13084.23 273
13085.31 230
13086.40 239
13087.48 273
13088.56 265
13089.64 295
13090.72 289
13091.80 264
13092.88 236
13093.96 245
13095.04 266
13096.12 266
13097.20 250
13098.28 257
13099.36 298
13100.45 250
13101.53 260
13102.61 267
13103.69 276
13104.77 250
13105.85 226
13106.93 254
13108.01 282
13109.10 274
13110.18 294
13111.26 272
13112.34 295
13113.42 256
13114.50 241
13115.58 276
13116.67 279
13117.75 262
13118.83 274
13119.91 266
13120.99 234
13122.08 197
13123.16 236
13124.24 263
13125.32 280
13126.40 288
13127.49 250
13128.57 288
13129.65 291
13130.73 276
13131.82 246
13132.90 245
13133.98 258
13135.06 240
13136.15 233
13137.23 278
13138.31 242
13139.39 246
13140.48 279
13141.56 282
13142.64 276
13143.72 263
13144.81 247
13145.89 286
13146.97 278
13148.06 265
13149.14 243
13150.22 252
13151.31 248
13152.39 265
13153.47 293
13154.56 272
13155.64 277
13156.72 296
13157.81 258
13158.89 311
13159.97 296
13161.06 245
13162.14 274
13163.22 281
13164.31 259
13165.39 237
13166.47 259
13167.56 275
13168.64 276
13169.73 268
13170.81 256
13171.89 239
13172.98 268
13174.06 271
13175.15 247
13176.23 241
13177.31 282
13178.40 234
13179.48 269
13180.57 250
13181.65 272
13182.74 293
13183.82 293
13184.91 250
13185.99 256
13187.07 236
13188.16 275
13189.24 269
13190.33 273
13191.41 261
13192.50 252
13193.58 273
13194.67 255
13195.75 271
13196.84 273
13197.92 277
13199.01 279
13200.09 256
13201.18 269
13202.26 258
13203.35 275
13204.44 264
13205.52 262
13206.61 241
13207.69 273
13208.78 251
13209.86 281
13210.95 241
13212.03 230
13213.12 271
13214.21 264
13215.29 268
13216.38 305
13217.46 288
13218.55 283
13219.63 253
13220.72 257
13221.81 254
13222.89 273
13223.98 291
13225.07 220
13226.15 248
13227.24 237
13228.32 239
13229.41 258
13230.50 240
13231.58 244
13232.67 252
13233.76 254
13234.84 278
13235.93 280
13237.02 263
13238.10 253
13239.19 242
13240.28 242
13241.36 253
13242.45 276
13243.54 257
13244.62 283
13245.71 225
13246.80 234
13247.89 251
13248.97 271
13250.06 271
13251.15 263
13252.23 296
13253.32 273
13254.41 255
13255.50 252
13256.58 258
13257.67 293
13258.76 313
13259.85 299
13260.94 273
13262.02 270
13263.11 250
13264.20 272
13265.29 312
13266.37 263
13267.46 250
13268.55 259
13269.64 283
13270.73 278
13271.81 234
13272.90 280
13273.99 252
13275.08 289
13276.17 308
13277.26 292
13278.34 313
13279.43 292
13280.52 316
13281.61 281
13282.70 273
13283.79 269
13284.88 272
13285.96 294
13287.05 321
13288.14 280
13289.23 268
13290.32 259
13291.41 299
13292.50 297
13293.59 289
13294.68 305
13295.76 270
13296.85 307
13297.94 300
13299.03 283
13300.12 293
13301.21 297
13302.30 303
13303.39 355
13304.48 315
13305.57 319
13306.66 309
13307.75 348
13308.84 319
13309.93 291
13311.02 297
13312.11 314
13313.20 352
13314.29 321
13315.38 303
13316.47 312
13317.56 322
13318.65 304
13319.74 299
13320.83 308
13321.92 290
13323.01 328
13324.10 297
13325.19 273
13326.28 264
13327.37 309
13328.46 341
13329.55 289
13330.64 314
13331.73 313
13332.82 335
13333.91 299
13335.00 292
13336.09 309
13337.18 324
13338.27 343
13339.37 305
13340.46 311
13341.55 300
13342.64 272
13343.73 317
13344.82 311
13345.91 307
13347.00 299
13348.09 320
13349.19 307
13350.28 307
13351.37 296
13352.46 314
13353.55 322
13354.64 358
13355.73 344
13356.83 304
13357.92 329
13359.01 327
13360.10 368
13361.19 339
13362.28 331
13363.38 316
13364.47 365
13365.56 357
13366.65 352
13367.74 365
13368.84 345
13369.93 391
13371.02 373
13372.11 373
13373.21 332
13374.30 334
13375.39 328
13376.48 336
13377.58 324
13378.67 334
13379.76 315
13380.85 320
13381.95 290
13383.04 293
13384.13 305
13385.22 301
13386.32 287
13387.41 281
13388.50 233
13389.60 242
13390.69 282
13391.78 302
13392.87 286
13393.97 288
13395.06 321
13396.15 311
13397.25 271
13398.34 283
13399.43 296
13400.53 276
13401.62 300
13402.71 315
13403.81 324
13404.90 302
13406.00 288
13407.09 294
13408.18 283
13409.28 296
13410.37 285
13411.46 293
13412.56 279
13413.65 285
13414.75 324
13415.84 329
13416.93 279
13418.03 311
13419.12 266
13420.22 265
13421.31 302
13422.41 290
13423.50 283
13424.59 241
13425.69 284
13426.78 277
13427.88 287
13428.97 278
13430.07 272
13431.16 282
13432.26 305
13433.35 272
13434.45 331
13435.54 346
13436.64 357
13437.73 338
13438.82 345
13439.92 328
13441.02 322
13442.11 320
13443.21 285
13444.30 292
13445.40 286
13446.49 306
13447.59 275
13448.68 296
13449.78 329
13450.87 286
13451.97 283
13453.06 294
13454.16 271
13455.25 330
13456.35 320
13457.45 344
13458.54 335
13459.64 324
13460.73 310
13461.83 303
13462.93 307
13464.02 337
13465.12 326
13466.21 336
13467.31 331
13468.41 302
13469.50 268
13470.60 328
13471.70 282
13472.79 328
13473.89 331
13474.98 338
13476.08 330
13477.18 333
13478.27 309
13479.37 318
13480.47 321
13481.56 344
13482.66 366
13483.76 353
13484.85 349
13485.95 334
13487.05 331
13488.15 316
13489.24 342
13490.34 377
13491.44 349
13492.53 364
13493.63 340
13494.73 359
13495.83 378
13496.92 400
13498.02 421
13499.12 352
13500.22 416
13501.31 410
13502.41 376
13503.51 409
13504.61 435
13505.70 390
13506.80 352
13507.90 398
13509.00 372
13510.09 375
13511.19 379
13512.29 347
13513.39 336
13514.49 353
13515.58 358
13516.68 356
13517.78 313
13518.88 316
13519.98 320
13521.08 303
13522.17 325
13523.27 311
13524.37 315
13525.47 286
13526.57 269
13527.67 277
13528.77 284
13529.86 329
13530.96 284
13532.06 278
13533.16 285
13534.26 279
13535.36 296
13536.46 327
13537.56 298
13538.66 295
13539.75 291
13540.85 288
13541.95 346
13543.05 277
13544.15 270
13545.25 259
13546.35 267
13547.45 326
13548.55 346
13549.65 333
13550.75 337
13551.85 258
13552.95 317
13554.05 291
13555.15 286
13556.25 335
13557.35 291
13558.45 325
13559.55 322
13560.65 279
13561.75 278
13562.85 274
13563.95 301
13565.05 279
13566.15 287
13567.25 283
13568.35 287
13569.45 281
13570.55 289
13571.65 309
13572.75 324
13573.85 297
13574.95 310
13576.05 274
13577.15 296
13578.25 288
13579.35 291
13580.45 261
13581.55 274
13582.65 281
13583.75 291
13584.86 295
13585.96 297
13587.06 326
13588.16 245
13589.26 289
13590.36 280
13591.46 303
13592.56 271
13593.66 279
13594.77 278
13595.87 253
13596.97 282
13598.07 334
13599.17 301
13600.27 285
13601.37 301
13602.48 285
13603.58 292
13604.68 333
13605.78 312
13606.88 247
13607.99 282
13609.09 307
13610.19 277
13611.29 299
13612.39 266
13613.50 295
13614.60 281
13615.70 265
13616.80 301
13617.90 301
13619.01 275
13620.11 301
13621.21 317
13622.31 295
13623.42 302
13624.52 292
13625.62 296
13626.72 282
13627.83 322
13628.93 314
13630.03 281
13631.13 303
13632.24 286
13633.34 291
13634.44 317
13635.55 298
13636.65 282
13637.75 280
13638.86 263
13639.96 301
13641.06 260
13642.17 306
13643.27 295
13644.37 285
13645.48 295
13646.58 303
13647.68 302
13648.79 256
13649.89 292
13650.99 269
13652.10 272
13653.20 314
13654.30 313
13655.41 304
13656.51 245
13657.62 260
13658.72 289
13659.82 280
13660.93 275
13662.03 302
13663.14 306
13664.24 309
13665.34 292
13666.45 302
13667.55 296
13668.66 304
13669.76 296
13670.87 295
13671.97 265
13673.07 273
13674.18 306
13675.28 329
13676.39 281
13677.49 307
13678.60 295
13679.70 283
13680.81 283
13681.91 307
13683.02 285
13684.12 292
13685.23 314
13686.33 297
13687.44 277
13688.54 266
13689.65 308
13690.75 281
13691.86 277
13692.96 289
13694.07 282
13695.17 252
13696.28 269
13697.39 318
13698.49 296
13699.60 305
13700.70 303
13701.81 264
13702.91 311
13704.02 283
13705.13 311
13706.23 338
13707.34 345
13708.44 327
13709.55 359
13710.65 296
13711.76 313
13712.87 321
13713.97 306
13715.08 311
13716.19 313
13717.29 338
13718.40 292
13719.50 337
13720.61 358
13721.72 338
13722.82 324
13723.93 351
13725.04 328
13726.14 345
13727.25 349
13728.36 360
13729.46 367
13730.57 361
13731.68 343
13732.78 342
13733.89 345
13735.00 351
13736.11 320
13737.21 376
13738.32 403
13739.43 333
13740.53 369
13741.64 350
13742.75 324
13743.86 305
13744.96 360
13746.07 351
13747.18 306
13748.29 341
13749.39 374
13750.50 398
13751.61 386
13752.72 374
13753.82 442
13754.93 396
13756.04 413
13757.15 424
13758.26 433
13759.36 414
13760.47 439
13761.58 395
13762.69 417
13763.80 463
13764.91 462
13766.01 464
13767.12 433
13768.23 498
13769.34 514
13770.45 542
13771.56 572
13772.66 599
13773.77 573
13774.88 657
13775.99 602
13777.10 573
13778.21 533
13779.32 568
13780.42 488
13781.53 483
13782.64 416
13783.75 455
13784.86 442
13785.97 405
13787.08 422
13788.19 425
13789.30 369
13790.41 431
13791.52 407
13792.63 387
13793.73 351
13794.84 343
13795.95 358
13797.06 371
13798.17 364
13799.28 345
13800.39 367
13801.50 366
13802.61 369
13803.72 385
13804.83 341
13805.94 395
13807.05 371
13808.16 348
13809.27 340
13810.38 355
13811.49 396
13812.60 388
13813.71 373
13814.82 387
13815.93 397
13817.04 379
13818.15 373
13819.26 381
13820.37 383
13821.48 344
13822.59 346
13823.71 353
13824.82 362
13825.93 341
13827.04 331
13828.15 322
13829.26 362
13830.37 377
13831.48 369
13832.59 340
13833.70 324
13834.81 341
13835.92 360
13837.04 337
13838.15 375
13839.26 367
13840.37 331
13841.48 335
13842.59 338
13843.70 359
13844.81 343
13845.93 368
13847.04 386
13848.15 420
13849.26 367
13850.37 387
13851.48 400
13852.60 395
13853.71 374
13854.82 400
13855.93 352
13857.04 378
13858.16 389
13859.27 417
13860.38 407
13861.49 394
13862.60 425
13863.72 424
13864.83 433
13865.94 459
13867.05 431
13868.17 402
13869.28 456
13870.39 454
13871.50 431
13872.62 405
13873.73 423
13874.84 392
13875.95 382
13877.07 372
13878.18 344
13879.29 347
13880.40 375
13881.52 373
13882.63 363
13883.74 382
13884.86 380
13885.97 354
13887.08 398
13888.20 406
13889.31 455
13890.42 423
13891.54 398
13892.65 431
13893.76 440
13894.88 469
13895.99 461
13897.10 421
13898.22 404
13899.33 415
13900.44 451
13901.56 418
13902.67 401
13903.79 430
13904.90 422
13906.01 361
13907.13 358
13908.24 368
13909.36 368
13910.47 367
13911.58 353
13912.70 333
13913.81 367
13914.93 389
13916.04 329
13917.16 368
13918.27 315
13919.38 309
13920.50 322
13921.61 325
13922.73 317
13923.84 328
13924.96 350
13926.07 336
13927.19 300
13928.30 341
13929.42 351
13930.53 334
13931.65 360
13932.76 345
13933.88 348
13934.99 338
13936.11 352
13937.22 343
13938.34 315
13939.45 301
13940.57 345
13941.68 350
13942.80 333
13943.91 296
13945.03 312
13946.14 350
13947.26 313
13948.38 333
13949.49 324
13950.61 306
13951.72 336
13952.84 316
13953.95 306
13955.07 307
13956.19 332
13957.30 314
13958.42 308
13959.53 300
13960.65 382
13961.77 351
13962.88 365
13964.00 334
13965.11 298
13966.23 277
13967.35 295
13968.46 257
13969.58 307
13970.70 297
13971.81 312
13972.93 332
13974.05 305
13975.16 320
13976.28 338
13977.40 334
13978.51 288
13979.63 327
13980.75 306
13981.86 333
13982.98 337
13984.10 337
13985.22 283
13986.33 311
13987.45 331
13988.57 348
13989.68 298
13990.80 287
13991.92 297
13993.04 339
13994.15 306
13995.27 292
13996.39 310
13997.51 347
13998.62 329
13999.74 338
14000.86 281
14001.98 320
14003.10 354
14004.21 293
14005.33 281
14006.45 310
14007.57 295
14008.68 326
14009.80 287
14010.92 286
14012.04 298
14013.16 315
14014.28 334
14015.39 334
14016.51 345
14017.63 283
14018.75 269
14019.87 318
14020.99 313
14022.10 325
14023.22 316
14024.34 321
14025.46 335
14026.58 309
14027.70 311
14028.82 293
14029.94 280
14031.05 294
14032.17 286
14033.29 284
14034.41 348
14035.53 381
14036.65 354
14037.77 327
14038.89 317
14040.01 356
14041.13 321
14042.25 313
14043.37 304
14044.49 302
14045.60 308
14046.72 342
14047.84 339
14048.96 343
14050.08 344
14051.20 352
14052.32 347
14053.44 377
14054.56 364
14055.68 314
14056.80 313
14057.92 338
14059.04 359
14060.16 343
14061.28 307
14062.40 353
14063.52 355
14064.64 337
14065.76 361
14066.88 366
14068.00 365
14069.12 355
14070.25 363
14071.37 348
14072.49 397
14073.61 403
14074.73 368
14075.85 398
14076.97 409
14078.09 379
14079.21 408
14080.33 407
14081.45 418
14082.57 420
14083.69 378
14084.82 409
14085.94 410
14087.06 399
14088.18 423
14089.30 379
14090.42 471
14091.54 497
14092.66 493
14093.79 502
14094.91 505
14096.03 531
14097.15 521
14098.27 534
14099.39 530
14100.52 476
14101.64 503
14102.76 514
14103.88 518
14105.00 467
14106.12 482
14107.25 413
14108.37 431
14109.49 416
14110.61 401
14111.74 385
14112.86 401
14113.98 357
14115.10 332
14116.22 366
14117.35 390
14118.47 389
14119.59 359
14120.71 352
14121.84 336
14122.96 355
14124.08 316
14125.20 299
14126.33 346
14127.45 386
14128.57 373
14129.70 367
14130.82 329
14131.94 302
14133.06 375
14134.19 343
14135.31 351
14136.43 367
14137.56 354
14138.68 325
14139.80 305
14140.93 307
14142.05 355
14143.17 379
14144.30 348
14145.42 337
14146.54 319
14147.67 296
14148.79 315
14149.91 310
14151.04 312
14152.16 308
14153.29 306
14154.41 329
14155.53 318
14156.66 332
14157.78 345
14158.91 363
14160.03 342
14161.15 342
14162.28 314
14163.40 328
14164.53 316
14165.65 288
14166.78 300
14167.90 317
14169.02 372
14170.15 329
14171.27 332
14172.40 335
14173.52 332
14174.65 279
14175.77 278
14176.90 315
14178.02 311
14179.15 321
14180.27 327
14181.40 363
14182.52 348
14183.65 333
14184.77 298
14185.90 310
14187.02 296
14188.15 267
14189.27 302
14190.40 306
14191.52 321
14192.65 327
14193.77 306
14194.90 306
14196.02 303
14197.15 322
14198.27 288
14199.40 273
14200.53 278
14201.65 327
14202.78 321
14203.90 305
14205.03 318
14206.16 293
14207.28 317
14208.41 262
14209.53 239
14210.66 300
14211.79 333
14212.91 292
14214.04 296
14215.16 289
14216.29 265
14217.42 260
14218.54 280
14219.67 311
14220.80 289
14221.92 299
14223.05 295
14224.18 280
14225.30 286
14226.43 297
14227.56 275
14228.68 303
14229.81 297
14230.94 268
14232.06 284
14233.19 296
14234.32 250
14235.44 265
14236.57 255
14237.70 277
14238.83 288
14239.95 262
14241.08 262
14242.21 269
14243.34 289
14244.46 313
14245.59 275
14246.72 230
14247.85 263
14248.97 259
14250.10 279
14251.23 248
14252.36 277
14253.48 275
14254.61 245
14255.74 249
14256.87 266
14258.00 275
14259.12 237
14260.25 217
14261.38 234
14262.51 261
14263.64 276
14264.76 262
14265.89 271
14267.02 275
14268.15 249
14269.28 234
14270.41 272
14271.53 298
14272.66 286
14273.79 260
14274.92 219
14276.05 245
14277.18 241
14278.31 239
14279.44 235
14280.56 234
14281.69 205
14282.82 242
14283.95 235
14285.08 248
14286.21 216
14287.34 254
14288.47 247
14289.60 253
14290.73 248
14291.86 244
14292.98 274
14294.11 258
14295.24 255
14296.37 232
14297.50 201
14298.63 241
14299.76 257
14300.89 230
14302.02 222
14303.15 229
14304.28 209
14305.41 211
14306.54 226
14307.67 223
14308.80 207
14309.93 200
14311.06 245
14312.19 214
14313.32 212
14314.45 257
14315.58 242
14316.71 224
14317.84 235
14318.97 207
14320.10 242
14321.23 231
14322.36 208
14323.49 221
14324.62 231
14325.76 232
14326.89 234
14328.02 220
14329.15 223
14330.28 194
14331.41 198
14332.54 250
14333.67 207
14334.80 194
14335.93 189
14337.06 232
14338.20 224
14339.33 221
14340.46 197
14341.59 205
14342.72 200
14343.85 215
14344.98 215
14346.12 241
14347.25 209
14348.38 240
14349.51 199
14350.64 238
14351.77 229
14352.90 214
14354.04 219
14355.17 230
14356.30 215
14357.43 227
14358.56 233
14359.70 240
14360.83 227
14361.96 235
14363.09 180
14364.22 208
14365.36 209
14366.49 216
14367.62 223
14368.75 191
14369.89 201
14371.02 189
14372.15 209
14373.28 216
14374.42 208
14375.55 203
14376.68 213
14377.81 201
14378.95 200
14380.08 215
14381.21 197
14382.35 236
14383.48 217
14384.61 214
14385.74 207
14386.88 204
14388.01 232
14389.14 229
14390.28 223
14391.41 202
14392.54 222
14393.68 192
14394.81 232
14395.94 209
14397.08 194
14398.21 221
14399.34 223
14400.48 225
14401.61 197
14402.75 220
14403.88 223
14405.01 223
14406.15 247
14407.28 259
14408.41 251
14409.55 227
14410.68 221
14411.82 191
14412.95 212
14414.08 204
14415.22 211
14416.35 200
14417.49 217
14418.62 224
14419.76 215
14420.89 219
14422.02 222
14423.16 206
14424.29 221
14425.43 224
14426.56 221
14427.70 233
14428.83 207
14429.97 214
14431.10 234
14432.24 228
14433.37 196
14434.51 180
14435.64 205
14436.78 238
14437.91 212
14439.05 208
14440.18 227
14441.32 214
14442.45 220
14443.59 206
14444.72 209
14445.86 211
14446.99 235
14448.13 212
14449.27 199
14450.40 220
14451.54 229
14452.67 222
14453.81 237
14454.94 236
14456.08 244
14457.22 195
14458.35 212
14459.49 230
14460.62 211
14461.76 231
14462.90 207
14464.03 238
14465.17 208
14466.30 212
14467.44 203
14468.58 245
14469.71 276
14470.85 231
14471.99 222
14473.12 202
14474.26 227
14475.40 207
14476.53 250
14477.67 255
14478.81 230
14479.94 246
14481.08 221
14482.22 229
14483.35 224
14484.49 208
14485.63 201
14486.76 217
14487.90 225
14489.04 209
14490.17 215
14491.31 204
14492.45 190
14493.59 230
14494.72 236
14495.86 220
14497.00 203
14498.14 219
14499.27 206
14500.41 239
14501.55 207
14502.69 211
14503.82 209
14504.96 221
14506.10 230
14507.24 255
14508.37 242
14509.51 236
14510.65 225
14511.79 244
14512.93 240
14514.06 217
14515.20 230
14516.34 242
14517.48 246
14518.62 225
14519.76 246
14520.89 215
14522.03 216
14523.17 231
14524.31 251
14525.45 250
14526.59 253
14527.73 290
14528.86 282
14530.00 241
14531.14 209
14532.28 238
14533.42 232
14534.56 224
14535.70 209
14536.84 206
14537.98 213
14539.11 226
14540.25 240
14541.39 218
14542.53 196
14543.67 194
14544.81 191
14545.95 194
14547.09 195
14548.23 199
14549.37 219
14550.51 190
14551.65 189
14552.79 170
14553.93 172
14555.07 208
14556.21 209
14557.35 183
14558.49 203
14559.63 184
14560.77 176
14561.91 216
14563.05 175
14564.19 183
14565.33 203
14566.47 248
14567.61 227
14568.75 218
14569.89 205
14571.03 226
14572.17 191
14573.31 204
14574.45 229
14575.59 219
14576.73 208
14577.87 188
14579.01 184
14580.15 199
14581.29 235
14582.43 193
14583.57 205
14584.71 228
14585.85 201
14587.00 200
14588.14 240
14589.28 205
14590.42 231
14591.56 215
14592.70 235
14593.84 233
14594.98 186
14596.12 208
14597.27 217
14598.41 228
14599.55 231
14600.69 216
14601.83 222
14602.97 198
14604.12 192
14605.26 230
14606.40 221
14607.54 230
14608.68 251
14609.82 263
14610.97 222
14612.11 219
14613.25 237
14614.39 236
14615.53 220
14616.68 226
14617.82 221
14618.96 281
14620.10 231
14621.25 234
14622.39 251
14623.53 204
14624.67 220
14625.81 231
14626.96 218
14628.10 240
14629.24 228
14630.39 212
14631.53 223
14632.67 222
14633.81 243
14634.96 257
14636.10 319
14637.24 264
14638.38 239
14639.53 264
14640.67 243
14641.81 225
14642.96 225
14644.10 195
14645.24 220
14646.39 232
14647.53 209
14648.67 211
14649.82 203
14650.96 219
14652.10 205
14653.25 212
14654.39 226
14655.53 211
14656.68 211
14657.82 195
14658.97 187
14660.11 200
14661.25 182
14662.40 177
14663.54 172
14664.69 231
14665.83 212
14666.97 210
14668.12 194
14669.26 195
14670.41 232
14671.55 203
14672.69 190
14673.84 177
14674.98 206
14676.13 214
14677.27 197
14678.42 192
14679.56 162
14680.71 200
14681.85 173
14683.00 160
14684.14 185
14685.29 202
14686.43 211
14687.57 181
14688.72 175
14689.86 169
14691.01 185
14692.15 187
14693.30 182
14694.45 209
14695.59 167
14696.74 193
14697.88 197
14699.03 195
14700.17 182
14701.32 161
14702.46 170
14703.61 193
14704.75 217
14705.90 200
14707.04 158
14708.19 160
14709.34 195
14710.48 200
14711.63 195
14712.77 201
14713.92 196
14715.07 161
14716.21 179
14717.36 167
14718.50 174
14719.65 176
14720.80 179
14721.94 174
14723.09 174
14724.24 179
14725.38 174
14726.53 142
14727.67 149
14728.82 155
14729.97 182
14731.11 197
14732.26 174
14733.41 174
14734.55 159
14735.70 175
14736.85 183
14737.99 155
14739.14 141
14740.29 180
14741.44 179
14742.58 173
14743.73 152
14744.88 192
14746.02 182
14747.17 183
14748.32 145
14749.47 156
14750.61 156
14751.76 194
14752.91 177
14754.06 142
14755.20 186
14756.35 171
14757.50 160
14758.65 156
14759.79 150
14760.94 139
14762.09 158
14763.24 151
14764.38 166
14765.53 164
14766.68 191
14767.83 162
14768.98 163
14770.13 149
14771.27 160
14772.42 180
14773.57 157
14774.72 157
14775.87 175
14777.01 141
14778.16 152
14779.31 187
14780.46 149
14781.61 156
14782.76 159
14783.91 153
14785.05 166
14786.20 158
14787.35 175
14788.50 160
14789.65 171
14790.80 154
14791.95 169
14793.10 152
14794.25 160
14795.39 140
14796.54 155
14797.69 183
14798.84 198
14799.99 178
14801.14 176
14802.29 178
14803.44 152
14804.59 154
14805.74 181
14806.89 167
14808.04 168
14809.19 170
14810.34 156
14811.49 143
14812.64 115
14813.79 145
14814.94 169
14816.09 154
14817.24 138
14818.39 146
14819.54 129
14820.69 148
14821.84 164
14822.99 162
14824.14 142
14825.29 134
14826.44 159
14827.59 152
14828.74 151
14829.89 125
14831.04 122
14832.19 160
14833.34 141
14834.49 165
14835.64 156
14836.79 169
14837.94 148
14839.09 139
14840.24 157
14841.40 167
14842.55 153
14843.70 160
14844.85 160
14846.00 141
14847.15 140
14848.30 143
14849.45 128
14850.60 161
14851.76 144
14852.91 120
14854.06 131
14855.21 141
14856.36 124
14857.51 148
14858.66 132
14859.82 150
14860.97 150
14862.12 135
14863.27 125
14864.42 150
14865.57 158
14866.73 133
14867.88 134
14869.03 144
14870.18 155
14871.33 154
14872.49 176
14873.64 156
14874.79 149
14875.94 139
14877.10 171
14878.25 174
14879.40 150
14880.55 123
14881.71 168
14882.86 153
14884.01 125
14885.16 111
14886.32 156
14887.47 154
14888.62 139
14889.77 143
14890.93 162
14892.08 151
14893.23 136
14894.39 150
14895.54 160
14896.69 166
14897.84 155
14899.00 146
14900.15 115
14901.30 129
14902.46 161
14903.61 164
14904.76 128
14905.92 149
14907.07 122
14908.22 166
14909.38 183
14910.53 136
14911.69 112
14912.84 149
14913.99 149
14915.15 150
14916.30 169
14917.45 161
14918.61 143
14919.76 129
14920.92 153
14922.07 150
14923.22 150
14924.38 149
14925.53 119
14926.69 143
14927.84 153
14928.99 138
14930.15 129
14931.30 149
14932.46 126
14933.61 118
14934.77 150
14935.92 147
14937.08 145
14938.23 147
14939.39 129
14940.54 137
14941.70 155
14942.85 152
14944.00 131
14945.16 136
14946.31 133
14947.47 164
14948.62 148
14949.78 177
14950.94 141
14952.09 149
14953.25 127
14954.40 152
14955.56 144
14956.71 123
14957.87 140
14959.02 138
14960.18 145
14961.33 153
14962.49 125
14963.64 160
14964.80 136
14965.96 159
14967.11 139
14968.27 129
14969.42 132
14970.58 135
14971.74 134
14972.89 157
14974.05 137
14975.20 131
14976.36 135
14977.52 152
14978.67 147
14979.83 145
14980.98 129
14982.14 145
14983.30 152
14984.45 144
14985.61 172
14986.77 127
14987.92 126
14989.08 130
14990.24 136
14991.39 127
14992.55 148
14993.71 119
14994.86 148
14996.02 144
14997.18 129
14998.33 173
14999.49 150
15000.65 149
15001.81 167
15002.96 137
15004.12 134
15005.28 118
15006.43 159
15007.59 137
15008.75 171
15009.91 144
15011.06 152
15012.22 151
15013.38 136
15014.54 118
15015.69 118
15016.85 153
15018.01 143
15019.17 123
15020.33 135
15021.48 129
15022.64 152
15023.80 134
15024.96 120
15026.12 122
15027.27 130
15028.43 153
15029.59 154
15030.75 139
15031.91 138
15033.07 132
15034.22 130
15035.38 130
15036.54 149
15037.70 120
15038.86 164
15040.02 148
15041.17 128
15042.33 151
15043.49 143
15044.65 155
15045.81 140
15046.97 120
15048.13 130
15049.29 136
15050.45 133
15051.60 136
15052.76 116
15053.92 127
15055.08 127
15056.24 130
15057.40 150
15058.56 160
15059.72 126
15060.88 143
15062.04 120
15063.20 129
15064.36 147
15065.52 133
15066.68 141
15067.84 145
15069.00 127
15070.16 137
15071.32 121
15072.48 125
15073.63 126
15074.79 137
15075.95 145
15077.11 107
15078.27 99
15079.44 121
15080.60 122
15081.76 134
15082.92 129
15084.08 127
15085.24 157
15086.40 144
15087.56 116
15088.72 143
15089.88 143
15091.04 146
15092.20 146
15093.36 131
15094.52 143
15095.68 150
15096.84 159
15098.00 155
15099.16 160
15100.32 136
15101.49 147
15102.65 158
15103.81 151
15104.97 131
15106.13 117
15107.29 132
15108.45 148
15109.61 130
15110.78 160
15111.94 173
15113.10 149
15114.26 138
15115.42 138
15116.58 115
15117.74 131
15118.91 146
15120.07 165
15121.23 151
15122.39 149
15123.55 128
15124.71 137
15125.88 144
15127.04 154
15128.20 154
15129.36 127
15130.52 115
15131.69 105
15132.85 133
15134.01 117
15135.17 132
15136.34 149
15137.50 120
15138.66 144
15139.82 139
15140.99 148
15142.15 137
15143.31 136
15144.47 165
15145.64 126
15146.80 157
15147.96 147
15149.12 134
15150.29 148
15151.45 144
15152.61 136
15153.78 161
15154.94 138
15156.10 143
15157.27 146
15158.43 144
15159.59 134
15160.75 120
15161.92 138
15163.08 179
15164.24 176
15165.41 155
15166.57 158
15167.74 157
15168.90 191
15170.06 143
15171.23 161
15172.39 179
15173.55 125
15174.72 146
15175.88 146
15177.05 147
15178.21 159
15179.37 136
15180.54 164
15181.70 167
15182.87 156
15184.03 131
15185.19 145
15186.36 170
15187.52 165
15188.69 164
15189.85 140
15191.02 152
15192.18 152
15193.34 153
15194.51 179
15195.67 170
15196.84 176
15198.00 177
15199.17 133
15200.33 178
15201.50 173
15202.66 168
15203.83 120
15204.99 146
15206.16 153
15207.32 141
15208.49 181
15209.65 160
15210.82 160
15211.98 157
15213.15 183
15214.31 164
15215.48 168
15216.64 160
15217.81 183
15218.97 167
15220.14 144
15221.31 153
15222.47 155
15223.64 172
15224.80 174
15225.97 162
15227.13 179
15228.30 188
15229.47 184
15230.63 195
15231.80 169
15232.96 149
15234.13 179
15235.30 180
15236.46 198
15237.63 171
15238.79 182
15239.96 150
15241.13 143
15242.29 154
15243.46 175
15244.63 180
15245.79 179
15246.96 160
15248.13 171
15249.29 195
15250.46 161
15251.63 140
15252.79 169
15253.96 186
15255.13 153
15256.29 174
15257.46 142
15258.63 137
15259.80 144
15260.96 155
15262.13 158
15263.30 141
15264.46 172
15265.63 167
15266.80 147
15267.97 158
15269.13 164
15270.30 177
15271.47 144
15272.64 149
15273.80 153
15274.97 163
15276.14 162
15277.31 158
15278.47 136
15279.64 136
15280.81 153
15281.98 164
15283.15 156
15284.31 160
15285.48 147
15286.65 140
15287.82 156
15288.99 156
15290.15 150
15291.32 150
15292.49 155
15293.66 158
15294.83 127
15296.00 154
15297.16 151
15298.33 145
15299.50 162
15300.67 144
15301.84 163
15303.01 189
15304.18 129
15305.35 143
15306.51 167
15307.68 171
15308.85 167
15310.02 153
15311.19 170
15312.36 161
15313.53 166
15314.70 172
15315.87 168
15317.04 168
15318.21 153
15319.37 136
15320.54 128
15321.71 137
15322.88 146
15324.05 158
15325.22 148
15326.39 137
15327.56 155
15328.73 168
15329.90 154
15331.07 126
15332.24 160
15333.41 160
15334.58 155
15335.75 153
15336.92 184
15338.09 184
15339.26 156
15340.43 168
15341.60 165
15342.77 139
15343.94 172
15345.11 173
15346.28 140
15347.45 143
15348.62 131
15349.79 130
15350.96 149
15352.13 150
15353.31 150
15354.48 159
15355.65 163
15356.82 180
15357.99 134
15359.16 126
15360.33 167
15361.50 147
15362.67 135
15363.84 134
15365.01 163
15366.19 160
15367.36 171
15368.53 163
15369.70 131
15370.87 153
15372.04 171
15373.21 163
15374.38 119
15375.56 136
15376.73 147
15377.90 169
15379.07 139
15380.24 145
15381.41 133
15382.59 145
15383.76 152
15384.93 156
15386.10 175
15387.27 188
15388.45 169
15389.62 160
15390.79 151
15391.96 140
15393.13 178
15394.31 157
15395.48 160
15396.65 150
15397.82 165
15399.00 178
15400.17 165
15401.34 141
15402.51 146
15403.69 161
15404.86 149
15406.03 152
15407.20 139
15408.38 139
15409.55 156
15410.72 132
15411.89 154
15413.07 154
15414.24 156
15415.41 167
15416.59 166
15417.76 129
15418.93 127
15420.11 146
15421.28 138
15422.45 144
15423.63 121
15424.80 149
15425.97 129
15427.15 140
15428.32 153
15429.49 162
15430.67 163
15431.84 144
15433.01 128
15434.19 152
15435.36 121
15436.54 125
15437.71 134
15438.88 141
15440.06 138
15441.23 135
15442.41 155
15443.58 143
15444.75 149
15445.93 164
15447.10 163
15448.28 145
15449.45 158
15450.63 143
15451.80 159
15452.97 141
15454.15 123
15455.32 157
15456.50 155
15457.67 152
15458.85 170
15460.02 164
15461.20 185
15462.37 153
15463.55 162
15464.72 164
15465.90 139
15467.07 153
15468.25 143
15469.42 156
15470.60 181
15471.77 128
15472.95 153
15474.12 135
15475.30 129
15476.47 150
15477.65 162
15478.82 160
15480.00 153
15481.17 126
15482.35 142
15483.53 165
15484.70 136
15485.88 130
15487.05 109
15488.23 138
15489.40 152
15490.58 128
15491.76 145
15492.93 164
15494.11 142
15495.28 148
15496.46 160
15497.64 158
15498.81 151
15499.99 144
15501.17 152
15502.34 129
15503.52 147
15504.69 159
15505.87 150
15507.05 191
15508.22 170
15509.40 144
15510.58 138
15511.75 131
15512.93 135
15514.11 130
15515.28 134
15516.46 141
15517.64 162
15518.81 140
15519.99 142
15521.17 159
15522.35 156
15523.52 142
15524.70 158
15525.88 169
15527.05 165
15528.23 145
15529.41 153
15530.59 184
15531.76 179
15532.94 167
15534.12 165
15535.30 182
15536.47 185
15537.65 161
15538.83 168
15540.01 162
15541.19 163
15542.36 142
15543.54 143
15544.72 161
15545.90 161
15547.08 172
15548.25 157
15549.43 152
15550.61 169
15551.79 178
15552.97 183
15554.14 170
15555.32 221
15556.50 201
15557.68 176
15558.86 163
15560.04 145
15561.22 167
15562.39 163
15563.57 150
15564.75 128
15565.93 161
15567.11 148
15568.29 158
15569.47 174
15570.65 183
15571.82 192
15573.00 201
15574.18 193
15575.36 217
15576.54 157
15577.72 187
15578.90 192
15580.08 193
15581.26 195
15582.44 164
15583.62 185
15584.80 162
15585.98 195
15587.16 199
15588.34 178
15589.51 208
15590.69 175
15591.87 177
15593.05 194
15594.23 152
15595.41 177
15596.59 202
15597.77 207
15598.95 193
15600.13 183
15601.31 184
15602.49 216
15603.67 215
15604.85 218
15606.03 210
15607.21 223
15608.40 224
15609.58 226
15610.76 186
15611.94 214
15613.12 201
15614.30 212
15615.48 233
15616.66 214
15617.84 181
15619.02 212
15620.20 219
15621.38 212
15622.56 246
15623.74 208
15624.93 220
15626.11 256
15627.29 223
15628.47 214
15629.65 229
15630.83 232
15632.01 250
15633.19 228
15634.37 219
15635.56 210
15636.74 230
15637.92 220
15639.10 225
15640.28 225
15641.46 211
15642.65 241
15643.83 215
15645.01 244
15646.19 236
15647.37 250
15648.55 234
15649.74 245
15650.92 238
15652.10 255
15653.28 265
15654.46 298
15655.65 277
15656.83 239
15658.01 263
15659.19 260
15660.38 257
15661.56 225
15662.74 259
15663.92 280
15665.11 258
15666.29 262
15667.47 245
15668.65 199
15669.84 284
15671.02 262
15672.20 236
15673.38 210
15674.57 255
15675.75 246
15676.93 279
15678.12 263
15679.30 260
15680.48 242
15681.67 256
15682.85 233
15684.03 214
15685.22 227
15686.40 228
15687.58 230
15688.77 251
15689.95 270
15691.13 236
15692.32 251
15693.50 244
15694.68 292
15695.87 295
15697.05 288
15698.23 268
15699.42 263
15700.60 271
15701.79 280
15702.97 277
15704.15 261
15705.34 293
15706.52 278
15707.71 337
15708.89 300
15710.07 286
15711.26 312
15712.44 305
15713.63 300
15714.81 320
15716.00 308
15717.18 316
15718.37 323
15719.55 311
15720.73 320
15721.92 327
15723.10 312
15724.29 318
15725.47 304
15726.66 300
15727.84 360
15729.03 313
15730.21 300
15731.40 284
15732.58 286
15733.77 296
15734.95 332
15736.14 317
15737.32 337
15738.51 299
15739.69 280
15740.88 295
15742.07 297
15743.25 290
15744.44 319
15745.62 329
15746.81 332
15747.99 307
15749.18 334
15750.36 307
15751.55 307
15752.74 339
15753.92 328
15755.11 325
15756.29 344
15757.48 342
15758.67 346
15759.85 330
15761.04 326
15762.22 307
15763.41 312
15764.60 339
15765.78 279
15766.97 277
15768.16 290
15769.34 279
15770.53 274
15771.72 293
15772.90 279
15774.09 242
15775.28 260
15776.46 280
15777.65 252
15778.84 266
15780.02 272
15781.21 253
15782.40 238
15783.58 241
15784.77 261
15785.96 242
15787.14 235
15788.33 273
15789.52 241
15790.71 253
15791.89 275
15793.08 261
15794.27 245
15795.46 250
15796.64 243
15797.83 251
15799.02 276
15800.21 258
15801.39 216
15802.58 240
15803.77 247
15804.96 225
15806.14 218
15807.33 223
15808.52 245
15809.71 236
15810.90 225
15812.08 234
15813.27 224
15814.46 238
15815.65 271
15816.84 201
15818.03 210
15819.21 250
15820.40 244
15821.59 229
15822.78 220
15823.97 227
15825.16 234
15826.35 219
15827.53 189
15828.72 218
15829.91 217
15831.10 224
15832.29 197
15833.48 229
15834.67 203
15835.86 208
15837.04 202
15838.23 191
15839.42 211
15840.61 215
15841.80 224
15842.99 222
15844.18 201
15845.37 202
15846.56 190
15847.75 210
15848.94 200
15850.13 249
15851.32 242
15852.51 227
15853.70 238
15854.89 218
15856.07 204
15857.26 234
15858.45 221
15859.64 218
15860.83 193
15862.02 210
15863.21 217
15864.40 193
15865.59 173
15866.78 209
15867.97 203
15869.16 203
15870.36 210
15871.55 215
15872.74 187
15873.93 201
15875.12 190
15876.31 198
15877.50 215
15878.69 212
15879.88 211
15881.07 192
15882.26 212
15883.45 224
15884.64 200
15885.83 188
15887.02 205
15888.21 211
15889.41 210
15890.60 208
15891.79 220
15892.98 211
15894.17 202
15895.36 192
15896.55 233
15897.74 225
15898.93 234
15900.13 204
15901.32 240
15902.51 230
15903.70 218
15904.89 242
15906.08 232
15907.28 209
15908.47 219
15909.66 213
15910.85 224
15912.04 206
15913.23 208
15914.43 233
15915.62 221
15916.81 254
15918.00 269
15919.19 209
15920.39 239
15921.58 206
15922.77 210
15923.96 235
15925.16 214
15926.35 235
15927.54 204
15928.73 188
15929.93 214
15931.12 222
15932.31 206
15933.50 214
15934.70 202
15935.89 201
15937.08 191
15938.27 243
15939.47 209
15940.66 193
15941.85 205
15943.05 199
15944.24 197
15945.43 166
15946.63 189
15947.82 177
15949.01 180
15950.21 158
15951.40 179
15952.59 173
15953.79 187
15954.98 166
15956.17 162
15957.37 170
15958.56 163
15959.75 208
15960.95 161
15962.14 191
15963.33 165
15964.53 157
15965.72 178
15966.92 159
15968.11 160
15969.30 175
15970.50 170
15971.69 153
15972.89 130
15974.08 148
15975.27 156
15976.47 183
15977.66 169
15978.86 163
15980.05 167
15981.25 170
15982.44 156
15983.63 132
15984.83 152
15986.02 150
15987.22 158
15988.41 153
15989.61 195
15990.80 185
15992.00 165
15993.19 161
15994.39 149
15995.58 163
15996.78 180
15997.97 169
15999.17 149
16000.36 128
16001.56 162
16002.75 154
16003.95 152
16005.14 149
16006.34 154
16007.53 144
16008.73 146
16009.93 171
16011.12 143
16012.32 138
16013.51 163
16014.71 160
16015.90 137
16017.10 139
16018.30 159
16019.49 157
16020.69 150
16021.88 170
16023.08 168
16024.28 140
16025.47 148
16026.67 167
16027.86 177
16029.06 170
16030.26 171
16031.45 176
16032.65 150
16033.85 139
16035.04 168
16036.24 150
16037.43 122
16038.63 154
16039.83 129
16041.02 149
16042.22 151
16043.42 153
16044.61 139
16045.81 138
16047.01 153
16048.21 158
16049.40 146
16050.60 156
16051.80 176
16052.99 170
16054.19 158
16055.39 142
16056.59 148
16057.78 157
16058.98 163
16060.18 155
16061.37 147
16062.57 159
16063.77 154
16064.97 151
16066.16 142
16067.36 158
16068.56 141
16069.76 150
16070.96 181
16072.15 150
16073.35 131
16074.55 161
16075.75 147
16076.95 133
16078.14 156
16079.34 140
16080.54 142
16081.74 124
16082.94 146
16084.13 128
16085.33 118
16086.53 127
16087.73 145
16088.93 120
16090.13 127
16091.33 128
16092.52 119
16093.72 130
16094.92 149
16096.12 121
16097.32 121
16098.52 138
16099.72 128
16100.92 130
16102.11 153
16103.31 132
16104.51 136
16105.71 137
16106.91 139
16108.11 114
16109.31 140
16110.51 118
16111.71 136
16112.91 148
16114.11 134
16115.31 137
16116.51 160
16117.70 156
16118.90 137
16120.10 136
16121.30 146
16122.50 117
16123.70 138
16124.90 129
16126.10 123
16127.30 113
16128.50 128
16129.70 150
16130.90 140
16132.10 158
16133.30 150
16134.50 139
16135.70 129
16136.90 123
16138.10 155
16139.30 134
16140.50 146
16141.71 114
16142.91 133
16144.11 138
16145.31 119
16146.51 116
16147.71 127
16148.91 130
16150.11 131
16151.31 136
16152.51 159
16153.71 119
16154.91 121
16156.11 150
16157.31 139
16158.52 123
16159.72 142
16160.92 129
16162.12 121
16163.32 122
16164.52 131
16165.72 160
16166.92 129
16168.13 146
16169.33 150
16170.53 164
16171.73 135
16172.93 154
16174.13 120
16175.34 118
16176.54 142
16177.74 142
16178.94 133
16180.14 121
16181.34 147
16182.55 131
16183.75 138
16184.95 128
16186.15 128
16187.35 119
16188.56 133
16189.76 149
16190.96 129
16192.16 161
16193.37 143
16194.57 125
16195.77 140
16196.97 124
16198.18 142
16199.38 144
16200.58 129
16201.78 104
16202.99 130
16204.19 136
16205.39 114
16206.60 134
16207.80 108
16209.00 137
16210.20 146
16211.41 162
16212.61 144
16213.81 142
16215.02 142
16216.22 151
16217.42 139
16218.63 161
16219.83 154
16221.03 142
16222.24 131
16223.44 145
16224.64 152
16225.85 147
16227.05 143
16228.25 152
16229.46 134
16230.66 145
16231.87 157
16233.07 118
16234.27 137
16235.48 160
16236.68 152
16237.89 140
16239.09 153
16240.29 147
16241.50 141
16242.70 124
16243.91 137
16245.11 133
16246.31 149
16247.52 147
16248.72 161
16249.93 136
16251.13 132
16252.34 137
16253.54 139
16254.75 141
16255.95 146
16257.16 155
16258.36 151
16259.57 162
16260.77 156
16261.97 117
16263.18 161
16264.38 133
16265.59 142
16266.80 175
16268.00 171
16269.21 153
16270.41 149
16271.62 149
16272.82 190
16274.03 142
16275.23 138
16276.44 147
16277.64 136
16278.85 159
16280.05 185
16281.26 145
16282.47 170
16283.67 127
16284.88 121
16286.08 142
16287.29 152
16288.49 183
16289.70 162
16290.91 147
16292.11 154
16293.32 121
16294.52 152
16295.73 177
16296.94 142
16298.14 143
16299.35 129
16300.56 159
16301.76 143
16302.97 150
16304.18 169
16305.38 152
16306.59 158
16307.79 175
16309.00 183
16310.21 161
16311.42 147
16312.62 172
16313.83 179
16315.04 150
16316.24 173
16317.45 151
16318.66 160
16319.86 142
16321.07 149
16322.28 154
16323.49 141
16324.69 144
16325.90 151
16327.11 157
16328.31 143
16329.52 135
16330.73 129
16331.94 142
16333.14 116
16334.35 113
16335.56 97
16336.77 99
16337.98 144
16339.18 123
16340.39 130
16341.60 142
16342.81 125
16344.01 147
16345.22 170
16346.43 164
16347.64 154
16348.85 138
16350.05 146
16351.26 131
16352.47 152
16353.68 136
16354.89 145
16356.10 124
16357.30 146
16358.51 147
16359.72 132
16360.93 125
16362.14 126
16363.35 134
16364.56 125
16365.77 142
16366.97 130
16368.18 129
16369.39 125
16370.60 109
16371.81 115
16373.02 122
16374.23 137
16375.44 121
16376.65 130
16377.86 133
16379.06 120
16380.27 121
16381.48 143
16382.69 147
16383.90 132
16385.11 127
16386.32 138
16387.53 126
16388.74 138
16389.95 128
16391.16 148
16392.37 146
16393.58 133
16394.79 127
16396.00 138
16397.21 107
16398.42 96
16399.63 136
16400.84 134
16402.05 144
16403.26 126
16404.47 129
16405.68 118
16406.89 114
16408.10 104
16409.31 146
16410.52 131
16411.73 155
16412.94 145
16414.15 125
16415.36 134
16416.57 134
16417.78 140
16419.00 113
16420.21 106
16421.42 112
16422.63 111
16423.84 132
16425.05 141
16426.26 126
16427.47 140
16428.68 106
16429.89 150
16431.11 129
16432.32 146
16433.53 123
16434.74 117
16435.95 117
16437.16 137
16438.37 116
16439.59 138
16440.80 103
16442.01 92
16443.22 126
16444.43 119
16445.64 102
16446.86 120
16448.07 127
16449.28 133
16450.49 128
16451.70 118
16452.91 118
16454.13 111
16455.34 114
16456.55 116
16457.76 139
16458.98 135
16460.19 105
16461.40 132
16462.61 120
16463.82 118
16465.04 111
16466.25 109
16467.46 113
16468.67 135
16469.89 127
16471.10 127
16472.31 138
16473.53 105
16474.74 138
16475.95 136
16477.16 121
16478.38 124
16479.59 107
16480.80 128
16482.02 92
16483.23 103
16484.44 109
16485.66 104
16486.87 124
16488.08 124
16489.30 147
16490.51 125
16491.72 107
16492.94 124
16494.15 113
16495.36 108
16496.58 96
16497.79 124
16499.00 111
16500.22 115
16501.43 121
16502.65 124
16503.86 118
16505.07 109
16506.29 103
16507.50 117
16508.71 115
16509.93 134
16511.14 100
16512.36 135
16513.57 141
16514.79 116
16516.00 123
16517.21 126
16518.43 144
16519.64 131
16520.86 122
16522.07 110
16523.29 112
16524.50 105
16525.72 117
16526.93 139
16528.15 113
16529.36 137
16530.58 91
16531.79 180
16533.01 94
16534.22 147
16535.44 99
16536.65 96
16537.87 114
16539.08 117
16540.30 104
16541.51 110
16542.73 88
16543.94 118
16545.16 98
16546.37 102
16547.59 130
16548.80 136
16550.02 129
16551.24 133
16552.45 121
16553.67 115
16554.88 115
16556.10 113
16557.31 116
16558.53 141
16559.75 126
16560.96 116
16562.18 137
16563.39 136
16564.61 139
16565.83 114
16567.04 142
16568.26 111
16569.47 100
16570.69 125
16571.91 105
16573.12 116
16574.34 140
16575.56 127
16576.77 112
16577.99 112
16579.21 127
16580.42 134
16581.64 141
16582.86 136
16584.07 111
16585.29 107
16586.51 124
16587.72 124
16588.94 112
16590.16 131
16591.38 133
16592.59 125
16593.81 113
16595.03 117
16596.24 137
16597.46 119
16598.68 113
16599.90 137
16601.11 117
16602.33 122
16603.55 94
16604.77 111
16605.98 81
16607.20 95
16608.42 120
16609.64 117
16610.86 104
16612.07 127
16613.29 120
16614.51 109
16615.73 116
16616.95 142
16618.16 137
16619.38 123
16620.60 99
16621.82 120
16623.04 107
16624.25 130
16625.47 107
16626.69 105
16627.91 95
16629.13 116
16630.35 117
16631.57 134
16632.78 107
16634.00 108
16635.22 120
16636.44 102
16637.66 96
16638.88 107
16640.10 118
16641.32 109
16642.53 100
16643.75 99
16644.97 101
16646.19 98
16647.41 123
16648.63 127
16649.85 121
16651.07 118
16652.29 117
16653.51 106
16654.73 95
16655.95 136
16657.17 120
16658.39 114
16659.61 114
16660.83 111
16662.04 113
16663.26 139
16664.48 118
16665.70 90
16666.92 111
16668.14 112
16669.36 110
16670.58 123
16671.80 114
16673.02 98
16674.24 118
16675.46 89
16676.68 118
16677.91 95
16679.13 88
16680.35 113
16681.57 123
16682.79 119
16684.01 108
16685.23 117
16686.45 100
16687.67 103
16688.89 92
16690.11 104
16691.33 106
16692.55 122
16693.77 100
16694.99 98
16696.21 96
16697.44 101
16698.66 106
16699.88 97
16701.10 102
16702.32 107
16703.54 101
16704.76 86
16705.98 96
16707.21 105
16708.43 99
16709.65 84
16710.87 98
16712.09 97
16713.31 92
16714.53 76
16715.76 97
16716.98 109
16718.20 115
16719.42 103
16720.64 90
16721.87 97
16723.09 110
16724.31 120
16725.53 103
16726.75 122
16727.98 101
16729.20 140
16730.42 95
16731.64 112
16732.86 114
16734.09 92
16735.31 135
16736.53 123
16737.75 117
16738.98 97
16740.20 91
16741.42 97
16742.64 116
16743.87 118
16745.09 115
16746.31 110
16747.54 101
16748.76 112
16749.98 117
16751.20 115
16752.43 111
16753.65 98
16754.87 123
16756.10 115
16757.32 105
16758.54 126
16759.77 101
16760.99 93
16762.21 91
16763.44 102
16764.66 96
16765.88 106
16767.11 103
16768.33 94
16769.55 99
16770.78 97
16772.00 102
16773.23 108
16774.45 87
16775.67 104
16776.90 92
16778.12 88
16779.35 98
16780.57 106
16781.79 100
16783.02 96
16784.24 113
16785.47 98
16786.69 82
16787.91 80
16789.14 99
16790.36 108
16791.59 95
16792.81 104
16794.04 123
16795.26 140
16796.49 101
16797.71 94
16798.94 93
16800.16 115
16801.38 105
16802.61 122
16803.83 112
16805.06 121
16806.28 112
16807.51 75
16808.73 81
16809.96 100
16811.18 97
16812.41 111
16813.64 94
16814.86 101
16816.09 99
16817.31 113
16818.54 92
16819.76 100
16820.99 144
16822.21 109
16823.44 105
16824.66 117
16825.89 106
16827.12 104
16828.34 105
16829.57 112
16830.79 113
16832.02 90
16833.25 102
16834.47 110
16835.70 107
16836.92 113
16838.15 96
16839.38 114
16840.60 123
16841.83 107
16843.06 106
16844.28 97
16845.51 103
16846.73 119
16847.96 126
16849.19 126
16850.41 114
16851.64 109
16852.87 122
16854.09 94
16855.32 105
16856.55 122
16857.77 129
16859.00 124
16860.23 128
16861.46 133
16862.68 130
16863.91 98
16865.14 101
16866.36 113
16867.59 119
16868.82 127
16870.05 133
16871.27 126
16872.50 115
16873.73 134
16874.96 121
16876.18 121
16877.41 137
16878.64 146
16879.87 165
16881.09 156
16882.32 157
16883.55 176
16884.78 159
16886.01 167
16887.23 149
16888.46 135
16889.69 140
16890.92 153
16892.15 135
16893.37 154
16894.60 155
16895.83 141
16897.06 131
16898.29 164
16899.51 122
16900.74 123
16901.97 118
16903.20 115
16904.43 136
16905.66 110
16906.89 117
16908.12 118
16909.34 84
16910.57 116
16911.80 126
16913.03 117
16914.26 115
16915.49 102
16916.72 119
16917.95 103
16919.18 107
16920.40 98
16921.63 108
16922.86 132
16924.09 113
16925.32 97
16926.55 98
16927.78 112
16929.01 120
16930.24 178
16931.47 133
16932.70 124
16933.93 132
16935.16 121
16936.39 131
16937.62 107
16938.85 101
16940.08 127
16941.31 132
16942.54 125
16943.77 99
16945.00 108
16946.23 125
16947.46 117
16948.69 113
16949.92 106
16951.15 101
16952.38 117
16953.61 79
16954.84 91
16956.07 95
16957.30 100
16958.53 99
16959.76 96
16960.99 110
16962.22 108
16963.45 100
16964.68 115
16965.92 95
16967.15 79
16968.38 120
16969.61 109
16970.84 102
16972.07 106
16973.30 106
16974.53 112
16975.76 109
16976.99 118
16978.23 103
16979.46 105
16980.69 92
16981.92 106
16983.15 106
16984.38 92
16985.61 74
16986.85 80
16988.08 100
16989.31 88
16990.54 91
16991.77 69
16993.00 89
16994.24 109
16995.47 133
16996.70 114
16997.93 83
16999.16 107
17000.40 96
17001.63 110
17002.86 105
17004.09 98
17005.32 116
17006.56 117
17007.79 109
17009.02 91
17010.25 101
17011.49 127
17012.72 104
17013.95 112
17015.18 115
17016.42 102
17017.65 116
17018.88 114
17020.12 91
17021.35 102
17022.58 101
17023.81 94
17025.05 108
17026.28 103
17027.51 108
17028.75 115
17029.98 102
17031.21 115
17032.45 93
17033.68 106
17034.91 95
17036.15 104
17037.38 126
17038.61 106
17039.85 101
17041.08 99
17042.31 95
17043.55 90
17044.78 94
17046.01 107
17047.25 130
17048.48 118
17049.72 113
17050.95 117
17052.18 106
17053.42 117
17054.65 101
17055.89 97
17057.12 72
17058.35 92
17059.59 117
17060.82 101
17062.06 96
17063.29 115
17064.53 131
17065.76 86
17066.99 91
17068.23 126
17069.46 75
17070.70 81
17071.93 94
17073.17 125
17074.40 94
17075.64 87
17076.87 115
17078.11 77
17079.34 92
17080.58 102
17081.81 111
17083.05 103
17084.28 119
17085.52 118
17086.75 100
17087.99 95
17089.22 85
17090.46 97
17091.69 95
17092.93 71
17094.16 93
17095.40 111
17096.64 111
17097.87 100
17099.11 80
17100.34 93
17101.58 87
17102.81 100
17104.05 99
17105.29 91
17106.52 117
17107.76 104
17108.99 101
17110.23 86
17111.47 94
17112.70 108
17113.94 85
17115.17 91
17116.41 98
17117.65 121
17118.88 109
17120.12 119
17121.36 100
17122.59 103
17123.83 88
17125.07 106
17126.30 119
17127.54 96
17128.78 100
17130.01 77
17131.25 107
17132.49 108
17133.72 68
17134.96 84
17136.20 86
17137.43 96
17138.67 91
17139.91 106
17141.15 89
17142.38 92
17143.62 91
17144.86 117
17146.10 114
17147.33 123
17148.57 111
17149.81 93
17151.05 111
17152.28 135
17153.52 117
17154.76 81
17156.00 66
17157.23 102
17158.47 103
17159.71 105
17160.95 97
17162.19 84
17163.42 92
17164.66 88
17165.90 115
17167.14 117
17168.38 78
17169.61 98
17170.85 89
17172.09 90
17173.33 98
17174.57 96
17175.81 91
17177.04 103
17178.28 112
17179.52 90
17180.76 94
17182.00 110
17183.24 74
17184.48 98
17185.71 100
17186.95 81
17188.19 109
17189.43 111
17190.67 91
17191.91 88
17193.15 100
17194.39 106
17195.63 80
17196.87 105
17198.11 98
17199.34 78
17200.58 93
17201.82 100
17203.06 99
17204.30 110
17205.54 76
17206.78 89
17208.02 91
17209.26 110
17210.50 86
17211.74 76
17212.98 71
17214.22 74
17215.46 86
17216.70 82
17217.94 82
17219.18 90
17220.42 106
17221.66 99
17222.90 104
17224.14 106
17225.38 93
17226.62 86
17227.86 112
17229.10 109
17230.34 91
17231.58 89
17232.82 103
17234.06 81
17235.30 79
17236.54 72
17237.78 88
17239.03 87
17240.27 103
17241.51 126
17242.75 101
17243.99 109
17245.23 108
17246.47 109
17247.71 99
17248.95 79
17250.19 86
17251.43 81
17252.68 106
17253.92 95
17255.16 86
17256.40 112
17257.64 98
17258.88 93
17260.12 68
17261.37 91
17262.61 94
17263.85 86
17265.09 98
17266.33 86
17267.57 80
17268.82 91
17270.06 96
17271.30 90
17272.54 88
17273.78 112
17275.03 93
17276.27 87
17277.51 90
17278.75 89
17279.99 97
17281.24 87
17282.48 81
17283.72 78
17284.96 94
17286.21 80
17287.45 68
17288.69 82
17289.93 87
17291.18 72
17292.42 93
17293.66 85
17294.90 93
17296.15 99
17297.39 102
17298.63 88
17299.88 83
17301.12 90
17302.36 93
17303.60 73
17304.85 81
17306.09 81
17307.33 76
17308.58 90
17309.82 91
17311.06 80
17312.31 75
17313.55 80
17314.79 88
17316.04 67
17317.28 67
17318.52 99
17319.77 83
17321.01 98
17322.26 92
17323.50 72
17324.74 100
17325.99 76
17327.23 85
17328.48 81
17329.72 90
17330.96 92
17332.21 79
17333.45 100
17334.70 92
17335.94 77
17337.18 81
17338.43 90
17339.67 105
17340.92 74
17342.16 75
17343.41 115
17344.65 96
17345.90 95
17347.14 76
17348.38 82
17349.63 65
17350.87 76
17352.12 68
17353.36 77
17354.61 73
17355.85 95
17357.10 101
17358.34 84
17359.59 93
17360.83 84
17362.08 90
17363.32 76
17364.57 90
17365.81 78
17367.06 82
17368.31 82
17369.55 99
17370.80 104
17372.04 102
17373.29 95
17374.53 76
17375.78 76
17377.02 89
17378.27 90
17379.52 87
17380.76 109
17382.01 96
17383.25 103
17384.50 105
17385.75 73
17386.99 95
17388.24 86
17389.48 75
17390.73 81
17391.98 93
17393.22 103
17394.47 60
17395.71 69
17396.96 70
17398.21 111
17399.45 100
17400.70 88
17401.95 88
17403.19 71
17404.44 69
17405.69 67
17406.93 81
17408.18 74
17409.43 80
17410.67 92
17411.92 75
17413.17 63
17414.42 78
17415.66 99
17416.91 90
17418.16 70
17419.40 102
17420.65 99
17421.90 88
17423.15 81
17424.39 81
17425.64 82
17426.89 78
17428.14 78
17429.38 103
17430.63 78
17431.88 92
17433.13 91
17434.37 107
17435.62 87
17436.87 92
17438.12 92
17439.37 95
17440.61 96
17441.86 90
17443.11 72
17444.36 91
17445.61 82
17446.85 99
17448.10 78
17449.35 92
17450.60 80
17451.85 101
17453.10 110
17454.34 93
17455.59 78
17456.84 77
17458.09 91
17459.34 89
17460.59 90
17461.84 87
17463.09 98
17464.33 111
17465.58 103
17466.83 74
17468.08 86
17469.33 61
17470.58 85
17471.83 67
17473.08 96
17474.33 86
17475.58 79
17476.83 101
17478.07 77
17479.32 76
17480.57 90
17481.82 86
17483.07 75
17484.32 70
17485.57 81
17486.82 78
17488.07 88
17489.32 103
17490.57 95
17491.82 89
17493.07 102
17494.32 86
17495.57 97
17496.82 79
17498.07 78
17499.32 87
17500.57 92
17501.82 95
17503.07 82
17504.32 91
17505.57 85
17506.82 81
17508.07 78
17509.32 110
17510.57 77
17511.82 95
17513.07 86
17514.32 71
17515.58 73
17516.83 84
17518.08 94
17519.33 90
17520.58 97
17521.83 95
17523.08 70
17524.33 91
17525.58 87
17526.83 83
17528.08 74
17529.34 85
17530.59 107
17531.84 104
17533.09 85
17534.34 79
17535.59 77
17536.84 81
17538.09 84
17539.35 88
17540.60 102
17541.85 103
17543.10 87
17544.35 82
17545.60 84
17546.86 81
17548.11 79
17549.36 75
17550.61 89
17551.86 78
17553.12 97
17554.37 84
17555.62 83
17556.87 85
17558.12 78
17559.38 84
17560.63 69
17561.88 80
17563.13 90
17564.39 82
17565.64 88
17566.89 82
17568.14 82
17569.40 72
17570.65 58
17571.90 72
17573.15 78
17574.41 82
17575.66 78
17576.91 104
17578.17 76
17579.42 89
17580.67 78
17581.92 67
17583.18 68
17584.43 102
17585.68 82
17586.94 62
17588.19 95
17589.44 85
17590.70 78
17591.95 85
17593.20 66
17594.46 66
17595.71 72
17596.97 97
17598.22 115
17599.47 91
17600.73 95
17601.98 91
17603.23 103
17604.49 80
17605.74 69
17607.00 90
17608.25 78
17609.50 90
17610.76 66
17612.01 59
17613.27 95
17614.52 98
17615.77 103
17617.03 75
17618.28 70
17619.54 87
17620.79 87
17622.05 67
17623.30 79
17624.56 71
17625.81 70
17627.06 93
17628.32 63
17629.57 86
17630.83 79
17632.08 74
17633.34 84
17634.59 75
17635.85 88
17637.10 93
17638.36 69
17639.61 71
17640.87 52
17642.12 70
17643.38 72
17644.63 83
17645.89 77
17647.15 83
17648.40 86
17649.66 113
17650.91 88
17652.17 68
17653.42 77
17654.68 71
17655.93 100
17657.19 77
17658.45 78
17659.70 84
17660.96 68
17662.21 88
17663.47 84
17664.73 84
17665.98 72
17667.24 85
17668.49 110
17669.75 76
17671.01 77
17672.26 73
17673.52 83
17674.77 77
17676.03 77
17677.29 89
17678.54 83
17679.80 78
17681.06 77
17682.31 83
17683.57 87
17684.83 82
17686.08 98
17687.34 81
17688.60 69
17689.85 78
17691.11 76
17692.37 78
17693.63 66
17694.88 76
17696.14 85
17697.40 87
17698.65 81
17699.91 66
17701.17 96
17702.43 101
17703.68 71
17704.94 66
17706.20 97
17707.46 91
17708.71 93
17709.97 113
17711.23 91
17712.49 80
17713.74 75
17715.00 88
17716.26 87
17717.52 76
17718.78 72
17720.03 84
17721.29 104
17722.55 75
17723.81 88
17725.07 73
17726.32 86
17727.58 93
17728.84 79
17730.10 89
17731.36 85
17732.62 69
17733.87 89
17735.13 108
17736.39 121
17737.65 82
17738.91 91
17740.17 83
17741.43 79
17742.69 75
17743.94 72
17745.20 89
17746.46 104
17747.72 85
17748.98 100
17750.24 100
17751.50 83
17752.76 99
17754.02 88
17755.28 85
17756.53 95
17757.79 77
17759.05 83
17760.31 93
17761.57 79
17762.83 82
17764.09 60
17765.35 79
17766.61 84
17767.87 73
17769.13 102
17770.39 83
17771.65 82
17772.91 68
17774.17 93
17775.43 101
17776.69 89
17777.95 86
17779.21 81
17780.47 64
17781.73 73
17782.99 83
17784.25 103
17785.51 85
17786.77 66
17788.03 85
17789.29 74
17790.55 90
17791.81 91
17793.07 94
17794.33 86
17795.59 86
17796.86 79
17798.12 96
17799.38 79
17800.64 59
17801.90 81
17803.16 80
17804.42 74
17805.68 94
17806.94 112
17808.20 77
17809.47 81
17810.73 73
17811.99 88
17813.25 86
17814.51 99
17815.77 73
17817.03 70
17818.29 86
17819.56 76
17820.82 77
17822.08 77
17823.34 79
17824.60 85
17825.86 70
17827.13 62
17828.39 86
17829.65 85
17830.91 84
17832.17 87
17833.44 80
17834.70 66
17835.96 77
17837.22 62
17838.48 59
17839.75 74
17841.01 86
17842.27 115
17843.53 91
17844.80 86
17846.06 65
17847.32 103
17848.58 99
17849.85 89
17851.11 76
17852.37 86
17853.63 88
17854.90 89
17856.16 80
17857.42 79
17858.69 83
17859.95 73
17861.21 53
17862.47 96
17863.74 61
17865.00 67
17866.26 67
17867.53 64
17868.79 87
17870.05 78
17871.32 78
17872.58 95
17873.84 101
17875.11 94
17876.37 89
17877.63 101
17878.90 77
17880.16 69
17881.43 81
17882.69 82
17883.95 61
17885.22 73
17886.48 56
17887.74 54
17889.01 68
17890.27 78
17891.54 73
17892.80 70
17894.07 74
17895.33 65
17896.59 69
17897.86 63
17899.12 69
17900.39 90
17901.65 90
17902.92 84
17904.18 90
17905.44 70
17906.71 75
17907.97 78
17909.24 81
17910.50 68
17911.77 73
17913.03 88
17914.30 66
17915.56 75
17916.83 67
17918.09 50
17919.36 73
17920.62 96
17921.89 98
17923.15 94
17924.42 83
17925.68 86
17926.95 67
17928.21 74
17929.48 72
17930.75 74
17932.01 80
17933.28 66
17934.54 59
17935.81 75
17937.07 79
17938.34 88
17939.61 84
17940.87 80
17942.14 68
17943.40 61
17944.67 93
17945.93 95
17947.20 80
17948.47 82
17949.73 72
17951.00 120
17952.27 92
17953.53 73
17954.80 82
17956.06 85
17957.33 80
17958.60 76
17959.86 57
17961.13 69
17962.40 77
17963.66 82
17964.93 90
17966.20 86
17967.46 92
17968.73 87
17970.00 89
17971.26 77
17972.53 87
17973.80 84
17975.07 74
17976.33 86
17977.60 75
17978.87 81
17980.13 79
17981.40 79
17982.67 83
17983.94 76
17985.20 91
17986.47 77
17987.74 85
17989.01 73
17990.27 69
17991.54 68
17992.81 74
17994.08 99
17995.34 85
17996.61 97
17997.88 73
17999.15 63
18000.42 86
18001.68 65
18002.95 54
18004.22 70
18005.49 75
18006.76 94
18008.02 91
18009.29 96
18010.56 91
18011.83 87
18013.10 81
18014.37 64
18015.63 82
18016.90 70
18018.17 67
18019.44 86
18020.71 89
18021.98 75
18023.25 61
18024.51 58
18025.78 69
18027.05 52
18028.32 71
18029.59 71
18030.86 89
18032.13 84
18033.40 74
18034.67 82
18035.94 72
18037.20 74
18038.47 77
18039.74 91
18041.01 66
18042.28 88
18043.55 83
18044.82 63
18046.09 69
18047.36 64
18048.63 108
18049.90 86
18051.17 62
18052.44 76
18053.71 61
18054.98 92
18056.25 96
18057.52 70
18058.79 71
18060.06 70
18061.33 79
18062.60 90
18063.87 74
18065.14 65
18066.41 94
18067.68 77
18068.95 90
18070.22 65
18071.49 75
18072.76 79
18074.03 80
18075.30 83
18076.57 81
18077.84 98
18079.11 115
18080.39 85
18081.66 93
18082.93 75
18084.20 74
18085.47 56
18086.74 80
18088.01 66
18089.28 69
18090.55 87
18091.82 72
18093.10 77
18094.37 73
18095.64 107
18096.91 76
18098.18 74
18099.45 85
18100.72 64
18102.00 77
18103.27 73
18104.54 59
18105.81 74
18107.08 68
18108.35 78
18109.63 93
18110.90 84
18112.17 85
18113.44 69
18114.71 90
18115.98 78
18117.26 86
18118.53 94
18119.80 86
18121.07 66
18122.35 87
18123.62 104
18124.89 65
18126.16 77
18127.43 89
18128.71 82
18129.98 78
18131.25 92
18132.52 88
18133.80 91
18135.07 72
18136.34 61
18137.62 81
18138.89 87
18140.16 84
18141.43 48
18142.71 62
18143.98 84
18145.25 78
18146.53 64
18147.80 80
18149.07 87
18150.35 84
18151.62 65
18152.89 67
18154.17 61
18155.44 55
18156.71 75
18157.99 80
18159.26 83
18160.53 64
18161.81 83
18163.08 75
18164.35 84
18165.63 95
18166.90 72
18168.18 80
18169.45 81
18170.72 98
18172.00 66
18173.27 73
18174.55 84
18175.82 98
18177.09 86
18178.37 73
18179.64 80
18180.92 81
18182.19 89
18183.47 102
18184.74 75
18186.01 77
18187.29 100
18188.56 105
18189.84 75
18191.11 62
18192.39 65
18193.66 95
18194.94 84
18196.21 108
18197.49 93
18198.76 85
18200.04 70
18201.31 84
18202.59 89
18203.86 86
18205.14 122
18206.41 88
18207.69 72
18208.96 68
18210.24 93
18211.51 97
18212.79 109
18214.06 70
18215.34 88
18216.62 82
18217.89 68
18219.17 100
18220.44 83
18221.72 89
18222.99 82
18224.27 87
18225.55 84
18226.82 62
18228.10 87
18229.37 70
18230.65 75
18231.93 79
18233.20 73
18234.48 85
18235.75 86
18237.03 75
18238.31 77
18239.58 70
18240.86 69
18242.14 76
18243.41 77
18244.69 74
18245.97 62
18247.24 72
18248.52 68
18249.80 76
18251.07 72
18252.35 74
18253.63 77
18254.90 80
18256.18 85
18257.46 95
18258.73 86
18260.01 61
18261.29 85
18262.57 77
18263.84 72
18265.12 69
18266.40 73
18267.67 64
18268.95 87
18270.23 69
18271.51 69
18272.78 68
18274.06 92
18275.34 95
18276.62 95
18277.89 63
18279.17 54
18280.45 69
18281.73 77
18283.01 89
18284.28 80
18285.56 76
18286.84 68
18288.12 83
18289.40 70
18290.67 80
18291.95 67
18293.23 93
18294.51 94
18295.79 85
18297.07 70
18298.34 89
18299.62 93
18300.90 98
18302.18 88
18303.46 82
18304.74 63
18306.02 82
18307.29 84
18308.57 78
18309.85 85
18311.13 95
18312.41 72
18313.69 80
18314.97 69
18316.25 76
18317.53 70
18318.80 87
18320.08 102
18321.36 86
18322.64 84
18323.92 87
18325.20 71
18326.48 79
18327.76 59
18329.04 57
18330.32 71
18331.60 85
18332.88 74
18334.16 83
18335.44 79
18336.72 73
18338.00 86
18339.28 83
18340.56 65
18341.84 59
18343.12 87
18344.40 65
18345.68 74
18346.96 74
18348.24 85
18349.52 78
18350.80 62
18352.08 73
18353.36 73
18354.64 94
18355.92 85
18357.20 67
18358.48 82
18359.76 75
18361.04 76
18362.32 70
18363.60 61
18364.88 89
18366.16 82
18367.45 65
18368.73 82
18370.01 56
18371.29 67
18372.57 74
18373.85 77
18375.13 63
18376.41 64
18377.69 66
18378.98 73
18380.26 67
18381.54 76
18382.82 76
18384.10 72
18385.38 61
18386.66 67
18387.95 57
18389.23 61
18390.51 77
18391.79 82
18393.07 70
18394.35 71
18395.64 69
18396.92 85
18398.20 95
18399.48 74
18400.76 62
18402.05 63
18403.33 57
18404.61 59
18405.89 102
18407.17 70
18408.46 70
18409.74 77
18411.02 88
18412.30 71
18413.59 80
18414.87 108
18416.15 86
18417.43 78
18418.72 79
18420.00 60
18421.28 71
18422.56 75
18423.85 63
18425.13 81
18426.41 75
18427.70 74
18428.98 59
18430.26 67
18431.54 59
18432.83 90
18434.11 82
18435.39 79
18436.68 71
18437.96 64
18439.24 93
18440.53 86
18441.81 86
18443.09 70
18444.38 84
18445.66 83
18446.95 72
18448.23 74
18449.51 74
18450.80 93
18452.08 82
18453.36 75
18454.65 75
18455.93 78
18457.22 71
18458.50 55
18459.78 80
18461.07 74
18462.35 68
18463.64 68
18464.92 74
18466.21 75
18467.49 84
18468.77 75
18470.06 73
18471.34 91
18472.63 87
18473.91 69
18475.20 81
18476.48 93
18477.77 78
18479.05 76
18480.34 85
18481.62 83
18482.91 93
18484.19 97
18485.47 81
18486.76 78
18488.04 86
18489.33 72
18490.62 66
18491.90 68
18493.19 58
18494.47 90
18495.76 82
18497.04 87
18498.33 75
18499.61 56
18500.90 77
18502.18 90
18503.47 65
18504.75 55
18506.04 73
18507.33 63
18508.61 57
18509.90 61
18511.18 58
18512.47 72
18513.76 87
18515.04 94
18516.33 95
18517.61 88
18518.90 90
18520.19 108
18521.47 89
18522.76 87
18524.04 81
18525.33 83
18526.62 94
18527.90 81
18529.19 85
18530.48 83
18531.76 104
18533.05 102
18534.34 59
18535.62 67
18536.91 78
18538.20 77
18539.48 88
18540.77 92
18542.06 75
18543.34 78
18544.63 78
18545.92 76
18547.21 66
18548.49 71
18549.78 98
18551.07 88
18552.36 109
18553.64 78
18554.93 61
18556.22 88
18557.50 79
18558.79 84
18560.08 74
18561.37 74
18562.66 110
18563.94 84
18565.23 92
18566.52 79
18567.81 102
18569.09 105
18570.38 78
18571.67 103
18572.96 87
18574.25 76
18575.53 89
18576.82 92
18578.11 81
18579.40 91
18580.69 89
18581.98 77
18583.26 96
18584.55 98
18585.84 81
18587.13 69
18588.42 83
18589.71 105
18590.99 100
18592.28 81
18593.57 83
18594.86 81
18596.15 74
18597.44 71
18598.73 77
18600.02 94
18601.31 62
18602.59 93
18603.88 82
18605.17 73
18606.46 70
18607.75 77
18609.04 74
18610.33 113
18611.62 108
18612.91 88
18614.20 84
18615.49 89
18616.78 88
18618.07 90
18619.36 97
18620.65 65
18621.94 101
18623.23 98
18624.52 88
18625.81 90
18627.10 75
18628.39 109
18629.68 97
18630.97 94
18632.26 83
18633.55 73
18634.84 75
18636.13 89
18637.42 100
18638.71 76
18640.00 84
18641.29 85
18642.58 96
18643.87 102
18645.16 87
18646.45 89
18647.74 78
18649.03 95
18650.32 76
18651.61 81
18652.90 82
18654.19 71
18655.48 77
18656.78 69
18658.07 79
18659.36 105
18660.65 94
18661.94 66
18663.23 72
18664.52 81
18665.81 70
18667.10 79
18668.40 82
18669.69 98
18670.98 86
18672.27 89
18673.56 97
18674.85 80
18676.14 74
18677.44 118
18678.73 58
18680.02 80
18681.31 77
18682.60 68
18683.90 77
18685.19 61
18686.48 74
18687.77 80
18689.06 91
18690.36 87
18691.65 77
18692.94 78
18694.23 70
18695.52 82
18696.82 83
18698.11 88
18699.40 66
18700.69 85
18701.99 72
18703.28 72
18704.57 53
18705.86 69
18707.16 75
18708.45 60
18709.74 73
18711.04 83
18712.33 82
18713.62 78
18714.91 85
18716.21 90
18717.50 73
18718.79 91
18720.09 85
18721.38 64
18722.67 68
18723.97 99
18725.26 80
18726.55 104
18727.85 83
18729.14 67
18730.43 76
18731.73 88
18733.02 87
18734.31 71
18735.61 69
18736.90 83
18738.19 61
18739.49 74
18740.78 68
18742.08 81
18743.37 75
18744.66 82
18745.96 91
18747.25 81
18748.55 98
18749.84 93
18751.13 89
18752.43 74
18753.72 71
18755.02 72
18756.31 71
18757.61 78
18758.90 65
18760.20 91
18761.49 82
18762.78 76
18764.08 71
18765.37 94
18766.67 80
18767.96 103
18769.26 107
18770.55 87
18771.85 85
18773.14 99
18774.44 89
18775.73 101
18777.03 86
18778.32 95
18779.62 69
18780.91 103
18782.21 72
18783.50 66
18784.80 76
18786.10 102
18787.39 92
18788.69 85
18789.98 78
18791.28 69
18792.57 90
18793.87 82
18795.16 80
18796.46 77
18797.76 86
18799.05 85
18800.35 81
18801.64 72
18802.94 66
18804.24 90
18805.53 86
18806.83 102
18808.12 74
18809.42 87
18810.72 95
18812.01 100
18813.31 84
18814.61 75
18815.90 81
18817.20 99
18818.50 77
18819.79 81
18821.09 66
18822.39 73
18823.68 94
18824.98 94
18826.28 88
18827.57 89
18828.87 96
18830.17 93
18831.46 79
18832.76 51
18834.06 63
18835.35 77
18836.65 67
18837.95 52
18839.25 68
18840.54 74
18841.84 75
18843.14 76
18844.44 69
18845.73 69
18847.03 75
18848.33 100
18849.63 72
18850.92 68
18852.22 91
18853.52 78
18854.82 80
18856.11 77
18857.41 76
18858.71 97
18860.01 85
18861.31 73
18862.60 68
18863.90 80
18865.20 89
18866.50 93
18867.80 86
18869.10 99
18870.39 72
18871.69 98
18872.99 97
18874.29 86
18875.59 66
18876.89 85
18878.18 98
18879.48 91
18880.78 76
18882.08 72
18883.38 88
18884.68 84
18885.98 87
18887.28 75
18888.57 83
18889.87 84
18891.17 69
18892.47 58
18893.77 91
18895.07 81
18896.37 79
18897.67 75
18898.97 63
18900.27 76
18901.57 82
18902.87 79
18904.17 80
18905.47 69
18906.76 87
18908.06 131
18909.36 73
18910.66 62
18911.96 73
18913.26 100
18914.56 89
18915.86 86
18917.16 75
18918.46 82
18919.76 85
18921.06 87
18922.36 77
18923.66 77
18924.96 85
18926.26 69
18927.56 81
18928.86 87
18930.17 61
18931.47 70
18932.77 75
18934.07 81
18935.37 77
18936.67 75
18937.97 72
18939.27 75
18940.57 66
18941.87 61
18943.17 75
18944.47 85
18945.77 85
18947.07 69
18948.38 60
18949.68 61
18950.98 62
18952.28 73
18953.58 73
18954.88 86
18956.18 66
18957.48 85
18958.79 72
18960.09 80
18961.39 79
18962.69 105
18963.99 105
18965.29 89
18966.59 84
18967.90 67
18969.20 79
18970.50 80
18971.80 76
18973.10 66
18974.41 78
18975.71 83
18977.01 87
18978.31 56
18979.61 66
18980.92 79
18982.22 80
18983.52 68
18984.82 63
18986.12 84
18987.43 77
18988.73 65
18990.03 69
18991.33 84
18992.64 99
18993.94 72
18995.24 64
18996.54 58
18997.85 72
18999.15 88
19000.45 69
19001.76 66
19003.06 73
19004.36 72
19005.66 66
19006.97 83
19008.27 96
19009.57 76
19010.88 60
19012.18 58
19013.48 83
19014.79 99
19016.09 70
19017.39 64
19018.70 81
19020.00 53
19021.30 58
19022.61 74
19023.91 68
19025.22 84
19026.52 64
19027.82 85
19029.13 64
19030.43 68
19031.73 74
19033.04 84
19034.34 69
19035.65 80
19036.95 91
19038.25 81
19039.56 63
19040.86 57
19042.17 65
19043.47 78
19044.78 50
19046.08 73
19047.38 57
19048.69 71
19049.99 60
19051.30 71
19052.60 84
19053.91 75
19055.21 81
19056.52 91
19057.82 73
19059.13 84
19060.43 81
19061.74 91
19063.04 71
19064.35 81
19065.65 69
19066.96 69
19068.26 62
19069.57 55
19070.87 54
19072.18 80
19073.48 68
19074.79 55
19076.09 57
19077.40 67
19078.70 78
19080.01 69
19081.32 56
19082.62 70
19083.93 73
19085.23 80
19086.54 74
19087.84 75
19089.15 59
19090.46 88
19091.76 74
19093.07 65
19094.37 81
19095.68 73
19096.99 83
19098.29 68
19099.60 68
19100.90 55
19102.21 76
19103.52 68
19104.82 60
19106.13 66
19107.44 58
19108.74 75
19110.05 81
19111.36 76
19112.66 49
19113.97 78
19115.28 71
19116.58 69
19117.89 66
19119.20 71
19120.50 65
19121.81 59
19123.12 62
19124.43 55
19125.73 67
19127.04 65
19128.35 75
19129.65 67
19130.96 72
19132.27 76
19133.58 71
19134.88 85
19136.19 71
19137.50 85
19138.81 55
19140.11 71
19141.42 58
19142.73 62
19144.04 49
19145.34 52
19146.65 70
19147.96 86
19149.27 67
19150.58 67
19151.88 61
19153.19 73
19154.50 71
19155.81 66
19157.12 79
19158.42 89
19159.73 78
19161.04 70
19162.35 71
19163.66 83
19164.97 93
19166.28 78
19167.58 83
19168.89 78
19170.20 88
19171.51 75
19172.82 87
19174.13 76
19175.44 72
19176.75 66
19178.05 84
19179.36 71
19180.67 58
19181.98 74
19183.29 89
19184.60 69
19185.91 62
19187.22 64
19188.53 74
19189.84 78
19191.15 65
19192.46 58
19193.76 74
19195.07 81
19196.38 70
19197.69 72
19199.00 80
19200.31 77
19201.62 68
19202.93 80
19204.24 56
19205.55 62
19206.86 68
19208.17 69
19209.48 66
19210.79 65
19212.10 74
19213.41 76
19214.72 74
19216.03 76
19217.34 70
19218.65 75
19219.96 76
19221.27 50
19222.58 70
19223.89 48
19225.20 85
19226.52 71
19227.83 84
19229.14 80
19230.45 67
19231.76 69
19233.07 75
19234.38 62
19235.69 54
19237.00 83
19238.31 87
19239.62 66
19240.93 75
19242.25 76
19243.56 70
19244.87 48
19246.18 57
19247.49 70
19248.80 70
19250.11 65
19251.42 47
19252.74 58
19254.05 67
19255.36 81
19256.67 92
19257.98 75
19259.29 59
19260.61 89
19261.92 68
19263.23 62
19264.54 68
19265.85 64
19267.17 62
19268.48 63
19269.79 75
19271.10 58
19272.41 61
19273.73 63
19275.04 56
19276.35 62
19277.66 56
19278.98 63
19280.29 60
19281.60 68
19282.91 68
19284.23 78
19285.54 74
19286.85 55
19288.16 72
19289.48 72
19290.79 72
19292.10 76
19293.41 64
19294.73 67
19296.04 67
19297.35 61
19298.67 58
19299.98 78
19301.29 55
19302.61 59
19303.92 64
19305.23 56
19306.55 43
19307.86 77
19309.17 69
19310.49 73
19311.80 81
19313.11 60
19314.43 67
19315.74 69
19317.05 46
19318.37 58
19319.68 67
19320.99 68
19322.31 58
19323.62 58
19324.94 69
19326.25 66
19327.56 86
19328.88 63
19330.19 67
19331.51 71
19332.82 71
19334.14 69
19335.45 62
19336.76 61
19338.08 64
19339.39 73
19340.71 80
19342.02 85
19343.34 73
19344.65 44
19345.97 70
19347.28 79
19348.59 61
19349.91 73
19351.22 88
19352.54 58
19353.85 61
19355.17 67
19356.48 84
19357.80 58
19359.11 48
19360.43 52
19361.74 71
19363.06 55
19364.38 68
19365.69 73
19367.01 100
19368.32 84
19369.64 69
19370.95 70
19372.27 65
19373.58 71
19374.90 66
19376.21 68
19377.53 53
19378.85 66
19380.16 54
19381.48 62
19382.79 68
19384.11 58
19385.43 65
19386.74 71
19388.06 77
19389.37 77
19390.69 62
19392.01 82
19393.32 84
19394.64 56
19395.96 67
19397.27 62
19398.59 74
19399.91 69
19401.22 65
19402.54 58
19403.85 60
19405.17 70
19406.49 63
19407.80 68
19409.12 67
19410.44 60
19411.76 63
19413.07 73
19414.39 57
19415.71 78
19417.02 89
19418.34 57
19419.66 70
19420.98 67
19422.29 73
19423.61 84
19424.93 96
19426.24 69
19427.56 81
19428.88 72
19430.20 57
19431.51 67
19432.83 80
19434.15 54
19435.47 77
19436.79 75
19438.10 71
19439.42 81
19440.74 65
19442.06 62
19443.37 79
19444.69 58
19446.01 56
19447.33 68
19448.65 69
19449.97 71
19451.28 57
19452.60 51
19453.92 54
19455.24 65
19456.56 72
19457.88 51
19459.19 58
19460.51 80
19461.83 56
19463.15 76
19464.47 64
19465.79 43
19467.11 51
19468.42 70
19469.74 62
19471.06 77
19472.38 65
19473.70 61
19475.02 70
19476.34 78
19477.66 77
19478.98 79
19480.30 73
19481.62 92
19482.93 82
19484.25 74
19485.57 87
19486.89 86
19488.21 59
19489.53 62
19490.85 66
19492.17 79
19493.49 91
19494.81 81
19496.13 59
19497.45 69
19498.77 93
19500.09 50
19501.41 58
19502.73 70
19504.05 76
19505.37 71
19506.69 90
19508.01 98
19509.33 65
19510.65 72
19511.97 71
19513.29 63
19514.61 67
19515.93 61
19517.25 78
19518.57 95
19519.89 90
19521.21 59
19522.54 64
19523.86 72
19525.18 67
19526.50 48
19527.82 70
19529.14 71
19530.46 76
19531.78 63
19533.10 43
19534.42 71
19535.74 75
19537.07 67
19538.39 53
19539.71 61
19541.03 61
19542.35 72
19543.67 64
19544.99 66
19546.31 57
19547.64 64
19548.96 87
19550.28 55
19551.60 55
19552.92 61
19554.24 78
19555.57 78
19556.89 59
19558.21 70
19559.53 76
19560.85 65
19562.18 77
19563.50 48
19564.82 63
19566.14 69
19567.46 69
19568.79 53
19570.11 48
19571.43 57
19572.75 48
19574.08 69
19575.40 69
19576.72 78
19578.04 57
19579.37 59
19580.69 54
19582.01 64
19583.33 59
19584.66 73
19585.98 72
19587.30 79
19588.63 85
19589.95 49
19591.27 52
19592.59 66
19593.92 90
19595.24 56
19596.56 62
19597.89 75
19599.21 56
19600.53 69
19601.86 66
19603.18 65
19604.50 59
19605.83 55
19607.15 61
19608.47 60
19609.80 71
19611.12 56
19612.45 65
19613.77 87
19615.09 67
19616.42 53
19617.74 62
19619.06 56
19620.39 80
19621.71 83
19623.04 73
19624.36 65
19625.69 50
19627.01 66
19628.33 50
19629.66 47
19630.98 64
19632.31 70
19633.63 51
19634.96 58
19636.28 66
19637.60 58
19638.93 67
19640.25 70
19641.58 77
19642.90 71
19644.23 60
19645.55 67
19646.88 47
19648.20 61
19649.53 66
19650.85 68
19652.18 64
19653.50 69
19654.83 64
19656.15 68
19657.48 60
19658.80 64
19660.13 70
19661.45 88
19662.78 61
19664.11 83
19665.43 61
19666.76 46
19668.08 56
19669.41 61
19670.73 68
19672.06 54
19673.39 57
19674.71 65
19676.04 67
19677.36 64
19678.69 59
19680.01 47
19681.34 70
19682.67 70
19683.99 73
19685.32 76
19686.65 80
19687.97 59
19689.30 73
19690.62 61
19691.95 44
19693.28 72
19694.60 56
19695.93 67
19697.26 54
19698.58 46
19699.91 53
19701.24 53
19702.56 66
19703.89 66
19705.22 67
19706.54 65
19707.87 79
19709.20 92
19710.53 79
19711.85 69
19713.18 74
19714.51 93
19715.83 56
19717.16 64
19718.49 60
19719.82 63
19721.14 68
19722.47 65
19723.80 50
19725.13 67
19726.45 63
19727.78 63
19729.11 78
19730.44 65
19731.76 56
19733.09 66
19734.42 48
19735.75 56
19737.08 49
19738.40 76
19739.73 70
19741.06 51
19742.39 54
19743.72 55
19745.04 68
19746.37 66
19747.70 83
19749.03 60
19750.36 62
19751.69 71
19753.01 75
19754.34 74
19755.67 63
19757.00 60
19758.33 84
19759.66 65
19760.99 70
19762.31 69
19763.64 73
19764.97 75
19766.30 48
19767.63 68
19768.96 63
19770.29 63
19771.62 59
19772.95 68
19774.28 63
19775.60 63
19776.93 43
19778.26 45
19779.59 50
19780.92 75
19782.25 63
19783.58 76
19784.91 78
19786.24 57
19787.57 59
19788.90 56
19790.23 76
19791.56 56
19792.89 75
19794.22 80
19795.55 65
19796.88 78
19798.21 67
19799.54 52
19800.87 67
19802.20 68
19803.53 56
19804.86 87
19806.19 66
19807.52 59
19808.85 57
19810.18 51
19811.51 55
19812.84 73
19814.17 64
19815.50 52
19816.83 67
19818.16 61
19819.49 60
19820.83 54
19822.16 66
19823.49 60
19824.82 56
19826.15 76
19827.48 59
19828.81 61
19830.14 59
19831.47 53
19832.80 54
19834.14 82
19835.47 77
19836.80 72
19838.13 58
19839.46 51
19840.79 64
19842.12 48
19843.46 62
19844.79 54
19846.12 72
19847.45 70
19848.78 70
19850.11 62
19851.45 64
19852.78 69
19854.11 83
19855.44 83
19856.77 66
19858.11 56
19859.44 59
19860.77 57
19862.10 55
19863.43 77
19864.77 75
19866.10 65
19867.43 50
19868.76 66
19870.10 57
19871.43 68
19872.76 72
19874.09 59
19875.43 59
19876.76 63
19878.09 77
19879.42 71
19880.76 70
19882.09 76
19883.42 70
19884.75 74
19886.09 70
19887.42 58
19888.75 60
19890.09 62
19891.42 80
19892.75 72
19894.09 52
19895.42 50
19896.75 51
19898.09 65
19899.42 67
19900.75 48
19902.09 63
19903.42 80
19904.75 61
19906.09 56
19907.42 65
19908.75 76
19910.09 59
19911.42 63
19912.76 74
19914.09 93
19915.42 59
19916.76 51
19918.09 75
19919.43 61
19920.76 67
19922.09 67
19923.43 64
19924.76 57
19926.10 75
19927.43 56
19928.77 54
19930.10 65
19931.43 64
19932.77 52
19934.10 66
19935.44 63
19936.77 53
19938.11 69
19939.44 62
19940.78 56
19942.11 59
19943.45 72
19944.78 60
19946.12 72
19947.45 74
19948.79 74
19950.12 58
19951.46 57
19952.79 80
19954.13 70
19955.46 51
19956.80 66
19958.13 84
19959.47 80
19960.80 72
19962.14 73
19963.48 62
19964.81 86
19966.15 59
19967.48 54
19968.82 60
19970.15 74
19971.49 72
19972.83 71
19974.16 75
19975.50 75
19976.83 69
19978.17 79
19979.51 80
19980.84 78
19982.18 50
19983.51 70
19984.85 63
19986.19 77
19987.52 83
19988.86 71
19990.20 77
19991.53 66
19992.87 73
19994.21 62
19995.54 60
19996.88 80
19998.22 62
19999.55 72
20000.89 68
20002.23 65
20003.56 54
20004.90 64
20006.24 65
20007.57 63
20008.91 59
20010.25 68
20011.59 53
20012.92 60
20014.26 72
20015.60 70
20016.94 84
20018.27 61
20019.61 85
20020.95 79
20022.28 70
20023.62 59
20024.96 60
20026.30 71
20027.64 78
20028.97 101
20030.31 92
20031.65 70
20032.99 79
20034.32 63
20035.66 66
20037.00 73
20038.34 82
20039.68 80
20041.02 84
20042.35 90
20043.69 63
20045.03 85
20046.37 80
20047.71 94
20049.05 87
20050.38 78
20051.72 92
20053.06 86
20054.40 79
20055.74 73
20057.08 63
20058.42 59
20059.75 68
20061.09 77
20062.43 66
20063.77 64
20065.11 82
20066.45 71
20067.79 71
20069.13 67
20070.47 44
20071.81 59
20073.14 69
20074.48 57
20075.82 76
20077.16 77
20078.50 45
20079.84 69
20081.18 68
20082.52 66
20083.86 59
20085.20 60
20086.54 74
20087.88 94
20089.22 76
20090.56 69
20091.90 59
20093.24 61
20094.58 67
20095.92 79
20097.26 72
20098.60 65
20099.94 74
20101.28 53
20102.62 46
20103.96 59
20105.30 63
20106.64 55
20107.98 69
20109.32 63
20110.66 84
20112.00 77
20113.34 74
20114.68 67
20116.02 68
20117.36 63
20118.71 66
20120.05 66
20121.39 69
20122.73 71
20124.07 72
20125.41 75
20126.75 72
20128.09 87
20129.43 67
20130.77 60
20132.12 52
20133.46 52
20134.80 59
20136.14 50
20137.48 65
20138.82 66
20140.16 63
20141.51 63
20142.85 61
20144.19 67
20145.53 74
