# Supplementary material for: MALDI-TOF MS typing enables the classification of brewing yeasts of the genus Saccharomyces to major beer styles
Source: PLoS One. 2017 Aug 9;12(8):e0181694. doi: 10.1371/journal.pone.0181694 (PMC5549903; doi:10.1371/journal.pone.0181694)
Supplement: S12 File — The directory includes 90 raw files and was zipped to “.zip”; the folder has three strains with 30 spectra per strain; S1 Text explains the raw files with an example and Table 1 represents the yeast strains used within the experiment. (ZIP) [file pone.0181694.s015.zip › 34-36/30343-505-OG-WB-WB-YPG-18h-E-E_2015-07-15_2_0_C2_1.dat]

2000.53 1579
2000.95 1366
2001.37 1316
2001.79 1357
2002.21 1269
2002.64 1499
2003.06 1483
2003.48 1328
2003.90 1423
2004.32 1405
2004.75 1320
2005.17 1208
2005.59 1196
2006.01 1234
2006.43 1258
2006.86 1232
2007.28 1209
2007.70 1389
2008.12 1378
2008.55 1350
2008.97 1343
2009.39 1427
2009.81 1364
2010.24 1254
2010.66 1373
2011.08 1315
2011.50 1380
2011.93 1277
2012.35 1243
2012.77 1199
2013.20 1143
2013.62 1187
2014.04 1188
2014.46 1275
2014.89 990
2015.31 1204
2015.73 1265
2016.16 1330
2016.58 1369
2017.00 1373
2017.43 1287
2017.85 1280
2018.27 1276
2018.70 1180
2019.12 1190
2019.54 1274
2019.97 1278
2020.39 1409
2020.82 1327
2021.24 1343
2021.66 1206
2022.09 1106
2022.51 1224
2022.94 1163
2023.36 1167
2023.78 1239
2024.21 1160
2024.63 1233
2025.06 1172
2025.48 1236
2025.90 1308
2026.33 1078
2026.75 1124
2027.18 1152
2027.60 1227
2028.03 1144
2028.45 1063
2028.88 1056
2029.30 1078
2029.72 1091
2030.15 1010
2030.57 1057
2031.00 1194
2031.42 1173
2031.85 1097
2032.27 1068
2032.70 1118
2033.12 1227
2033.55 1281
2033.97 1076
2034.40 1144
2034.82 1214
2035.25 1227
2035.67 1254
2036.10 1112
2036.52 1164
2036.95 1210
2037.38 1208
2037.80 1122
2038.23 1196
2038.65 1406
2039.08 1239
2039.50 1220
2039.93 1210
2040.36 1255
2040.78 1254
2041.21 1246
2041.63 1251
2042.06 1304
2042.48 1280
2042.91 1105
2043.34 1148
2043.76 1200
2044.19 1220
2044.62 1241
2045.04 1156
2045.47 1270
2045.89 1226
2046.32 1097
2046.75 1196
2047.17 1233
2047.60 1259
2048.03 1243
2048.45 1101
2048.88 1181
2049.31 1319
2049.73 1170
2050.16 1118
2050.59 1068
2051.01 1132
2051.44 1023
2051.87 1097
2052.29 1279
2052.72 1199
2053.15 1049
2053.58 1204
2054.00 1055
2054.43 1048
2054.86 1067
2055.28 1134
2055.71 1120
2056.14 1192
2056.57 1100
2056.99 1187
2057.42 1085
2057.85 1162
2058.28 1079
2058.71 1103
2059.13 1270
2059.56 1307
2059.99 1205
2060.42 1096
2060.84 1038
2061.27 1231
2061.70 1312
2062.13 1027
2062.56 1319
2062.98 1318
2063.41 1289
2063.84 1422
2064.27 1577
2064.70 1492
2065.13 1555
2065.55 1563
2065.98 1579
2066.41 1538
2066.84 1657
2067.27 1473
2067.70 1368
2068.13 1412
2068.55 1315
2068.98 1383
2069.41 1343
2069.84 1353
2070.27 1288
2070.70 1203
2071.13 1235
2071.56 1141
2071.99 1197
2072.41 1203
2072.84 1177
2073.27 1312
2073.70 1274
2074.13 1344
2074.56 1145
2074.99 1264
2075.42 1304
2075.85 1183
2076.28 1373
2076.71 1275
2077.14 1270
2077.57 1299
2078.00 1335
2078.43 1328
2078.86 1234
2079.29 1407
2079.72 1622
2080.15 1500
2080.58 1751
2081.01 1727
2081.44 1474
2081.87 1349
2082.30 1215
2082.73 1272
2083.16 1292
2083.59 1184
2084.02 1267
2084.45 1377
2084.88 1320
2085.31 1375
2085.74 1309
2086.17 1187
2086.60 1211
2087.03 1202
2087.46 1182
2087.89 1126
2088.32 1081
2088.75 1208
2089.18 1227
2089.62 1306
2090.05 1171
2090.48 1287
2090.91 1257
2091.34 1261
2091.77 1238
2092.20 1191
2092.63 1223
2093.06 1214
2093.49 1127
2093.93 1263
2094.36 1214
2094.79 1339
2095.22 1329
2095.65 1199
2096.08 1120
2096.52 1229
2096.95 1270
2097.38 1216
2097.81 1218
2098.24 1244
2098.67 1156
2099.11 1177
2099.54 1143
2099.97 1087
2100.40 1105
2100.83 1087
2101.27 1076
2101.70 1048
2102.13 1174
2102.56 1100
2102.99 1076
2103.43 1103
2103.86 1110
2104.29 1069
2104.72 1110
2105.16 1217
2105.59 1081
2106.02 1198
2106.45 1161
2106.89 1283
2107.32 1336
2107.75 1103
2108.19 1226
2108.62 1340
2109.05 1395
2109.48 1349
2109.92 1409
2110.35 1215
2110.78 1142
2111.22 1322
2111.65 1266
2112.08 1281
2112.52 1170
2112.95 1120
2113.38 1252
2113.82 1235
2114.25 1311
2114.68 1373
2115.12 1381
2115.55 1284
2115.98 1201
2116.42 1144
2116.85 1156
2117.28 1240
2117.72 1208
2118.15 1207
2118.59 1169
2119.02 1133
2119.45 1022
2119.89 1197
2120.32 1234
2120.76 1135
2121.19 1190
2121.62 1083
2122.06 1171
2122.49 1226
2122.93 1319
2123.36 1250
2123.80 1156
2124.23 1248
2124.66 1396
2125.10 1130
2125.53 1012
2125.97 1208
2126.40 1169
2126.84 1112
2127.27 1257
2127.71 1256
2128.14 1258
2128.58 1332
2129.01 1267
2129.45 1320
2129.88 1403
2130.32 1474
2130.75 1346
2131.19 1353
2131.62 1293
2132.06 1237
2132.49 1427
2132.93 1312
2133.36 1262
2133.80 1369
2134.23 1478
2134.67 1303
2135.11 1131
2135.54 1007
2135.98 1155
2136.41 1094
2136.85 1098
2137.28 1247
2137.72 1211
2138.16 1332
2138.59 1208
2139.03 1148
2139.46 1121
2139.90 1026
2140.34 1198
2140.77 1180
2141.21 1102
2141.64 1138
2142.08 998
2142.52 1137
2142.95 1221
2143.39 1341
2143.83 1125
2144.26 1025
2144.70 1060
2145.14 1194
2145.57 1157
2146.01 1134
2146.45 1141
2146.88 1188
2147.32 1234
2147.76 1442
2148.19 1523
2148.63 1538
2149.07 1750
2149.50 1597
2149.94 1602
2150.38 1764
2150.81 1684
2151.25 1662
2151.69 1765
2152.13 1550
2152.56 1374
2153.00 1537
2153.44 1524
2153.88 1478
2154.31 1357
2154.75 1212
2155.19 1205
2155.63 1170
2156.06 1168
2156.50 1152
2156.94 1159
2157.38 1115
2157.82 1300
2158.25 1316
2158.69 1161
2159.13 1288
2159.57 1160
2160.01 1093
2160.44 1331
2160.88 1277
2161.32 1314
2161.76 1201
2162.20 1146
2162.63 1262
2163.07 1192
2163.51 1330
2163.95 1354
2164.39 1232
2164.83 1246
2165.27 1361
2165.70 1259
2166.14 1260
2166.58 1193
2167.02 1360
2167.46 1265
2167.90 1225
2168.34 1304
2168.78 1346
2169.22 1294
2169.65 1381
2170.09 1414
2170.53 1377
2170.97 1413
2171.41 1544
2171.85 1545
2172.29 1603
2172.73 1429
2173.17 1308
2173.61 1345
2174.05 1491
2174.49 1434
2174.93 1735
2175.37 1904
2175.81 1753
2176.25 1742
2176.69 1532
2177.13 1559
2177.57 1844
2178.01 1771
2178.45 1500
2178.89 1487
2179.33 1514
2179.77 1501
2180.21 1254
2180.65 1207
2181.09 1266
2181.53 1278
2181.97 1382
2182.41 1407
2182.85 1319
2183.29 1345
2183.73 1164
2184.17 1211
2184.61 1257
2185.05 1263
2185.49 1202
2185.93 1134
2186.37 1286
2186.81 1124
2187.25 1307
2187.69 1369
2188.14 1312
2188.58 1277
2189.02 1328
2189.46 1421
2189.90 1371
2190.34 1284
2190.78 1347
2191.22 1305
2191.66 1351
2192.11 1257
2192.55 1399
2192.99 1531
2193.43 1530
2193.87 1441
2194.31 1357
2194.76 1430
2195.20 1626
2195.64 1542
2196.08 1384
2196.52 1593
2196.96 1554
2197.41 1370
2197.85 1299
2198.29 1204
2198.73 1291
2199.17 1373
2199.62 1155
2200.06 1280
2200.50 1274
2200.94 1233
2201.38 1233
2201.83 1242
2202.27 1195
2202.71 1338
2203.15 1229
2203.60 1268
2204.04 1357
2204.48 1386
2204.92 1248
2205.37 1340
2205.81 1370
2206.25 1435
2206.70 1317
2207.14 1352
2207.58 1556
2208.02 1701
2208.47 1569
2208.91 1641
2209.35 1492
2209.80 1424
2210.24 1348
2210.68 1366
2211.13 1372
2211.57 1346
2212.01 1352
2212.46 1263
2212.90 1296
2213.34 1239
2213.79 1321
2214.23 1332
2214.67 1168
2215.12 1404
2215.56 1392
2216.00 1327
2216.45 1209
2216.89 1233
2217.34 1264
2217.78 1181
2218.22 1169
2218.67 1064
2219.11 1177
2219.56 1347
2220.00 1316
2220.44 1318
2220.89 1266
2221.33 1283
2221.78 1353
2222.22 1313
2222.67 1513
2223.11 1458
2223.55 1471
2224.00 1375
2224.44 1365
2224.89 1579
2225.33 1669
2225.78 1516
2226.22 1627
2226.67 1664
2227.11 1596
2227.56 1436
2228.00 1599
2228.45 1540
2228.89 1475
2229.34 1531
2229.78 1447
2230.23 1462
2230.67 1578
2231.12 1596
2231.56 1584
2232.01 1517
2232.45 1468
2232.90 1563
2233.35 1546
2233.79 1504
2234.24 1504
2234.68 1622
2235.13 1400
2235.57 1538
2236.02 1503
2236.46 1348
2236.91 1461
2237.36 1336
2237.80 1205
2238.25 1312
2238.69 1183
2239.14 1239
2239.59 1402
2240.03 1248
2240.48 1235
2240.92 1226
2241.37 1249
2241.82 1197
2242.26 1223
2242.71 1285
2243.16 1445
2243.60 1291
2244.05 1196
2244.50 1288
2244.94 1294
2245.39 1179
2245.84 1192
2246.28 1248
2246.73 1414
2247.18 1244
2247.62 1150
2248.07 1175
2248.52 1250
2248.96 1160
2249.41 1160
2249.86 1086
2250.31 1298
2250.75 1378
2251.20 1254
2251.65 1074
2252.10 1259
2252.54 1383
2252.99 1257
2253.44 1237
2253.89 1198
2254.33 1251
2254.78 994
2255.23 998
2255.68 1122
2256.12 1106
2256.57 1191
2257.02 1157
2257.47 1119
2257.91 1107
2258.36 1171
2258.81 1143
2259.26 1174
2259.71 1252
2260.16 1371
2260.60 1346
2261.05 1482
2261.50 1383
2261.95 1562
2262.40 1666
2262.84 1565
2263.29 1489
2263.74 1708
2264.19 1769
2264.64 1656
2265.09 1566
2265.54 1649
2265.98 1500
2266.43 1549
2266.88 1573
2267.33 1591
2267.78 1508
2268.23 1542
2268.68 1403
2269.13 1600
2269.58 1747
2270.03 1659
2270.47 1731
2270.92 1568
2271.37 1641
2271.82 1635
2272.27 1601
2272.72 1703
2273.17 1434
2273.62 1516
2274.07 1307
2274.52 1377
2274.97 1494
2275.42 1371
2275.87 1441
2276.32 1236
2276.77 1206
2277.22 1111
2277.67 1327
2278.12 1397
2278.57 1336
2279.02 1289
2279.47 1322
2279.92 1414
2280.37 1404
2280.82 1337
2281.27 1386
2281.72 1317
2282.17 1503
2282.62 1300
2283.07 1416
2283.52 1520
2283.97 1462
2284.42 1488
2284.87 1381
2285.32 1278
2285.77 1399
2286.22 1258
2286.67 1286
2287.13 1610
2287.58 1416
2288.03 1701
2288.48 1860
2288.93 2061
2289.38 2267
2289.83 2257
2290.28 2602
2290.73 2602
2291.18 2555
2291.64 2719
2292.09 2512
2292.54 2425
2292.99 2654
2293.44 2341
2293.89 2136
2294.34 1958
2294.80 1804
2295.25 1746
2295.70 1522
2296.15 1517
2296.60 1464
2297.05 1360
2297.51 1440
2297.96 1524
2298.41 1353
2298.86 1403
2299.31 1289
2299.77 1154
2300.22 1377
2300.67 1426
2301.12 1203
2301.57 1123
2302.03 1268
2302.48 1259
2302.93 1242
2303.38 1129
2303.84 1263
2304.29 1196
2304.74 1242
2305.19 1258
2305.65 1323
2306.10 1107
2306.55 1220
2307.01 1293
2307.46 1438
2307.91 1562
2308.36 1543
2308.82 1561
2309.27 1653
2309.72 1449
2310.18 1478
2310.63 1444
2311.08 1624
2311.54 1770
2311.99 1642
2312.44 1440
2312.90 1401
2313.35 1437
2313.80 1345
2314.26 1330
2314.71 1327
2315.16 1287
2315.62 1275
2316.07 1305
2316.52 1307
2316.98 1302
2317.43 1302
2317.88 1329
2318.34 1387
2318.79 1481
2319.25 1430
2319.70 1361
2320.15 1426
2320.61 1509
2321.06 1355
2321.52 1570
2321.97 1591
2322.43 1490
2322.88 1515
2323.33 1474
2323.79 1404
2324.24 1579
2324.70 1627
2325.15 1784
2325.61 1772
2326.06 1606
2326.52 1770
2326.97 1807
2327.43 1917
2327.88 1807
2328.34 1597
2328.79 1470
2329.25 1471
2329.70 1646
2330.16 1573
2330.61 1609
2331.07 1410
2331.52 1556
2331.98 1479
2332.43 1373
2332.89 1375
2333.34 1367
2333.80 1320
2334.25 1228
2334.71 1480
2335.16 1405
2335.62 1434
2336.08 1540
2336.53 1483
2336.99 1369
2337.44 1361
2337.90 1408
2338.35 1516
2338.81 1611
2339.27 1878
2339.72 1815
2340.18 1748
2340.63 1857
2341.09 1977
2341.55 1907
2342.00 1887
2342.46 1796
2342.91 1755
2343.37 1585
2343.83 1814
2344.28 1788
2344.74 1543
2345.20 1580
2345.65 1847
2346.11 1809
2346.57 1653
2347.02 1688
2347.48 1736
2347.94 1458
2348.39 1423
2348.85 1481
2349.31 1424
2349.76 1354
2350.22 1366
2350.68 1345
2351.14 1429
2351.59 1322
2352.05 1331
2352.51 1447
2352.96 1278
2353.42 1435
2353.88 1238
2354.34 1242
2354.79 1284
2355.25 1328
2355.71 1190
2356.17 1336
2356.62 1392
2357.08 1320
2357.54 1315
2358.00 1455
2358.46 1372
2358.91 1246
2359.37 1374
2359.83 1443
2360.29 1377
2360.74 1373
2361.20 1317
2361.66 1307
2362.12 1241
2362.58 1375
2363.04 1410
2363.49 1225
2363.95 1314
2364.41 1375
2364.87 1297
2365.33 1410
2365.79 1456
2366.24 1486
2366.70 1425
2367.16 1330
2367.62 1352
2368.08 1341
2368.54 1336
2369.00 1249
2369.46 1436
2369.91 1498
2370.37 1440
2370.83 1353
2371.29 1329
2371.75 1226
2372.21 1247
2372.67 1385
2373.13 1387
2373.59 1461
2374.05 1535
2374.51 1631
2374.97 1526
2375.42 1358
2375.88 1347
2376.34 1468
2376.80 1552
2377.26 1461
2377.72 1291
2378.18 1389
2378.64 1386
2379.10 1348
2379.56 1420
2380.02 1586
2380.48 1421
2380.94 1308
2381.40 1240
2381.86 1438
2382.32 1473
2382.78 1483
2383.24 1273
2383.70 1312
2384.16 1378
2384.62 1275
2385.08 1323
2385.54 1371
2386.00 1310
2386.47 1291
2386.93 1252
2387.39 1357
2387.85 1251
2388.31 1222
2388.77 1309
2389.23 1219
2389.69 1458
2390.15 1455
2390.61 1477
2391.07 1423
2391.53 1334
2391.99 1401
2392.46 1491
2392.92 1439
2393.38 1371
2393.84 1288
2394.30 1270
2394.76 1265
2395.22 1339
2395.68 1362
2396.15 1289
2396.61 1275
2397.07 1239
2397.53 1311
2397.99 1343
2398.45 1304
2398.92 1244
2399.38 1359
2399.84 1348
2400.30 1265
2400.76 1206
2401.23 1236
2401.69 1139
2402.15 1103
2402.61 1380
2403.07 1234
2403.54 1133
2404.00 1290
2404.46 1365
2404.92 1205
2405.38 1234
2405.85 1206
2406.31 1359
2406.77 1398
2407.23 1238
2407.70 1267
2408.16 1198
2408.62 1379
2409.08 1206
2409.55 1143
2410.01 1210
2410.47 1358
2410.94 1177
2411.40 1215
2411.86 1353
2412.32 1304
2412.79 1276
2413.25 1320
2413.71 1401
2414.18 1388
2414.64 1290
2415.10 1402
2415.57 1383
2416.03 1492
2416.49 1489
2416.96 1340
2417.42 1351
2417.88 1365
2418.35 1502
2418.81 1438
2419.28 1339
2419.74 1555
2420.20 1395
2420.67 1534
2421.13 1640
2421.59 1451
2422.06 1421
2422.52 1394
2422.99 1539
2423.45 1486
2423.91 1513
2424.38 1480
2424.84 1450
2425.31 1642
2425.77 1741
2426.24 1778
2426.70 1701
2427.16 1791
2427.63 1748
2428.09 1896
2428.56 1728
2429.02 1648
2429.49 1612
2429.95 1587
2430.42 1547
2430.88 1687
2431.35 1445
2431.81 1493
2432.28 1293
2432.74 1275
2433.21 1326
2433.67 1451
2434.14 1422
2434.60 1499
2435.07 1514
2435.53 1494
2436.00 1417
2436.46 1480
2436.93 1497
2437.39 1505
2437.86 1625
2438.32 1780
2438.79 1828
2439.26 1774
2439.72 2031
2440.19 2239
2440.65 2097
2441.12 2290
2441.58 2064
2442.05 1969
2442.52 1966
2442.98 1714
2443.45 1735
2443.91 1656
2444.38 1587
2444.85 1522
2445.31 1463
2445.78 1465
2446.24 1347
2446.71 1431
2447.18 1367
2447.64 1305
2448.11 1357
2448.58 1152
2449.04 1302
2449.51 1216
2449.98 1242
2450.44 1140
2450.91 1327
2451.38 1278
2451.84 1298
2452.31 1242
2452.78 1082
2453.24 1196
2453.71 1211
2454.18 1310
2454.64 1350
2455.11 1373
2455.58 1247
2456.05 1282
2456.51 1271
2456.98 1269
2457.45 1263
2457.92 1297
2458.38 1330
2458.85 1331
2459.32 1359
2459.79 1348
2460.25 1301
2460.72 1363
2461.19 1333
2461.66 1317
2462.12 1249
2462.59 1269
2463.06 1244
2463.53 1186
2464.00 1296
2464.46 1373
2464.93 1434
2465.40 1470
2465.87 1555
2466.34 1449
2466.80 1426
2467.27 1324
2467.74 1422
2468.21 1384
2468.68 1266
2469.15 1272
2469.61 1214
2470.08 1248
2470.55 1167
2471.02 1374
2471.49 1238
2471.96 1324
2472.43 1195
2472.89 1088
2473.36 1209
2473.83 1120
2474.30 1165
2474.77 1260
2475.24 1155
2475.71 1196
2476.18 1202
2476.65 1148
2477.12 1097
2477.59 1268
2478.05 1398
2478.52 1430
2478.99 1443
2479.46 1272
2479.93 1350
2480.40 1308
2480.87 1367
2481.34 1447
2481.81 1448
2482.28 1284
2482.75 1302
2483.22 1212
2483.69 1293
2484.16 1191
2484.63 1306
2485.10 1436
2485.57 1292
2486.04 1166
2486.51 1262
2486.98 1463
2487.45 1312
2487.92 1164
2488.39 1368
2488.86 1465
2489.33 1353
2489.80 1432
2490.27 1332
2490.74 1422
2491.21 1351
2491.68 1309
2492.15 1414
2492.62 1453
2493.10 1479
2493.57 1451
2494.04 1447
2494.51 1513
2494.98 1325
2495.45 1427
2495.92 1447
2496.39 1330
2496.86 1395
2497.33 1347
2497.80 1197
2498.28 1238
2498.75 1237
2499.22 1210
2499.69 1097
2500.16 1152
2500.63 1086
2501.10 1162
2501.58 1118
2502.05 1134
2502.52 1150
2502.99 1151
2503.46 1182
2503.93 1284
2504.41 1176
2504.88 1281
2505.35 1351
2505.82 1333
2506.29 1271
2506.76 1403
2507.24 1370
2507.71 1249
2508.18 1356
2508.65 1363
2509.13 1372
2509.60 1456
2510.07 1534
2510.54 1361
2511.01 1398
2511.49 1508
2511.96 1456
2512.43 1559
2512.90 1662
2513.38 1689
2513.85 1632
2514.32 1546
2514.80 1381
2515.27 1415
2515.74 1479
2516.21 1307
2516.69 1260
2517.16 1417
2517.63 1332
2518.11 1274
2518.58 1343
2519.05 1361
2519.53 1250
2520.00 1277
2520.47 1202
2520.95 1120
2521.42 1124
2521.89 1166
2522.37 1242
2522.84 1228
2523.31 1281
2523.79 1365
2524.26 1268
2524.73 1288
2525.21 1123
2525.68 1230
2526.16 1385
2526.63 1330
2527.10 1271
2527.58 1349
2528.05 1422
2528.52 1340
2529.00 1368
2529.47 1336
2529.95 1364
2530.42 1272
2530.90 1257
2531.37 1188
2531.84 1280
2532.32 1210
2532.79 1187
2533.27 1218
2533.74 1388
2534.22 1233
2534.69 1325
2535.17 1330
2535.64 1317
2536.12 1326
2536.59 1214
2537.07 1252
2537.54 1235
2538.02 1386
2538.49 1159
2538.97 1347
2539.44 1419
2539.92 1365
2540.39 1183
2540.87 1269
2541.34 1374
2541.82 1351
2542.29 1528
2542.77 1541
2543.24 1386
2543.72 1388
2544.19 1393
2544.67 1463
2545.14 1335
2545.62 1562
2546.10 1618
2546.57 1506
2547.05 1458
2547.52 1352
2548.00 1585
2548.47 1602
2548.95 1523
2549.43 1724
2549.90 1789
2550.38 1634
2550.86 1620
2551.33 1620
2551.81 1581
2552.28 1567
2552.76 1837
2553.24 1716
2553.71 1557
2554.19 1608
2554.67 1755
2555.14 1782
2555.62 1903
2556.10 1971
2556.57 1848
2557.05 1825
2557.53 1825
2558.00 1671
2558.48 1658
2558.96 1526
2559.43 1439
2559.91 1442
2560.39 1430
2560.86 1322
2561.34 1356
2561.82 1336
2562.30 1307
2562.77 1335
2563.25 1230
2563.73 1176
2564.21 1183
2564.68 1238
2565.16 1377
2565.64 1342
2566.12 1305
2566.59 1349
2567.07 1209
2567.55 1271
2568.03 1088
2568.50 1131
2568.98 1233
2569.46 1223
2569.94 1217
2570.42 1199
2570.89 1159
2571.37 1048
2571.85 1095
2572.33 1267
2572.81 1317
2573.28 1217
2573.76 1046
2574.24 1072
2574.72 1274
2575.20 1173
2575.68 1070
2576.15 1166
2576.63 1178
2577.11 1231
2577.59 1205
2578.07 1184
2578.55 1258
2579.03 1285
2579.50 1335
2579.98 1382
2580.46 1181
2580.94 1275
2581.42 1350
2581.90 1364
2582.38 1268
2582.86 1242
2583.34 1124
2583.82 1139
2584.30 1088
2584.77 1143
2585.25 1300
2585.73 1256
2586.21 1172
2586.69 1119
2587.17 1291
2587.65 1466
2588.13 1444
2588.61 1491
2589.09 1263
2589.57 1246
2590.05 1280
2590.53 1336
2591.01 1215
2591.49 1293
2591.97 1597
2592.45 1309
2592.93 1239
2593.41 1496
2593.89 1530
2594.37 1487
2594.85 1403
2595.33 1452
2595.81 1452
2596.29 1365
2596.77 1305
2597.25 1395
2597.73 1351
2598.21 1283
2598.69 1263
2599.17 1299
2599.65 1210
2600.14 1198
2600.62 1329
2601.10 1282
2601.58 1153
2602.06 1100
2602.54 1094
2603.02 1230
2603.50 1302
2603.98 1330
2604.46 1299
2604.95 1349
2605.43 1229
2605.91 1328
2606.39 1458
2606.87 1526
2607.35 1299
2607.83 1455
2608.31 1442
2608.80 1441
2609.28 1458
2609.76 1406
2610.24 1482
2610.72 1447
2611.20 1396
2611.69 1303
2612.17 1202
2612.65 1285
2613.13 1414
2613.61 1283
2614.10 1246
2614.58 1241
2615.06 1272
2615.54 1348
2616.02 1382
2616.51 1358
2616.99 1151
2617.47 1215
2617.95 1264
2618.44 1219
2618.92 1250
2619.40 1164
2619.88 1325
2620.37 1275
2620.85 1293
2621.33 1328
2621.81 1358
2622.30 1218
2622.78 1176
2623.26 1298
2623.75 1359
2624.23 1384
2624.71 1251
2625.19 1152
2625.68 1218
2626.16 1165
2626.64 1242
2627.13 1329
2627.61 1295
2628.09 1357
2628.58 1401
2629.06 1294
2629.54 1209
2630.03 1298
2630.51 1378
2630.99 1202
2631.48 1321
2631.96 1308
2632.45 1252
2632.93 1269
2633.41 1368
2633.90 1321
2634.38 1182
2634.86 1181
2635.35 1340
2635.83 1205
2636.32 1366
2636.80 1306
2637.28 1384
2637.77 1289
2638.25 1136
2638.74 1224
2639.22 1213
2639.71 1175
2640.19 1143
2640.68 1184
2641.16 1231
2641.64 1280
2642.13 1228
2642.61 1343
2643.10 1213
2643.58 1310
2644.07 1230
2644.55 1196
2645.04 1254
2645.52 1133
2646.01 1186
2646.49 1281
2646.98 1445
2647.46 1476
2647.95 1212
2648.43 1178
2648.92 1230
2649.40 1383
2649.89 1373
2650.37 1401
2650.86 1305
2651.34 1348
2651.83 1223
2652.32 1156
2652.80 1176
2653.29 1295
2653.77 1210
2654.26 1165
2654.74 1185
2655.23 1313
2655.72 1307
2656.20 1248
2656.69 1283
2657.17 1197
2657.66 1301
2658.15 1259
2658.63 1284
2659.12 1205
2659.60 1257
2660.09 1199
2660.58 1286
2661.06 1326
2661.55 1269
2662.04 1192
2662.52 1228
2663.01 1232
2663.49 1247
2663.98 1304
2664.47 1353
2664.95 1254
2665.44 1313
2665.93 1331
2666.42 1296
2666.90 1330
2667.39 1441
2667.88 1459
2668.36 1331
2668.85 1371
2669.34 1316
2669.82 1290
2670.31 1388
2670.80 1392
2671.29 1303
2671.77 1424
2672.26 1630
2672.75 1600
2673.24 1707
2673.72 1740
2674.21 1794
2674.70 1761
2675.19 1882
2675.67 1874
2676.16 1771
2676.65 1690
2677.14 1603
2677.62 1631
2678.11 1686
2678.60 1584
2679.09 1390
2679.58 1440
2680.06 1440
2680.55 1447
2681.04 1586
2681.53 1628
2682.02 1601
2682.51 1745
2682.99 1763
2683.48 1697
2683.97 1620
2684.46 1669
2684.95 1825
2685.44 1711
2685.92 1688
2686.41 1667
2686.90 1560
2687.39 1509
2687.88 1400
2688.37 1377
2688.86 1250
2689.35 1312
2689.83 1390
2690.32 1322
2690.81 1422
2691.30 1384
2691.79 1470
2692.28 1305
2692.77 1158
2693.26 1122
2693.75 1428
2694.24 1403
2694.73 1400
2695.22 1233
2695.71 1334
2696.20 1225
2696.68 1152
2697.17 1205
2697.66 1188
2698.15 1211
2698.64 1296
2699.13 1384
2699.62 1401
2700.11 1351
2700.60 1337
2701.09 1277
2701.58 1371
2702.07 1265
2702.56 1229
2703.05 1339
2703.54 1347
2704.03 1238
2704.52 1344
2705.01 1379
2705.50 1495
2706.00 1324
2706.49 1331
2706.98 1319
2707.47 1283
2707.96 1326
2708.45 1221
2708.94 1197
2709.43 1155
2709.92 1237
2710.41 1348
2710.90 1173
2711.39 1219
2711.88 1292
2712.37 1256
2712.87 1184
2713.36 1177
2713.85 1181
2714.34 1270
2714.83 1386
2715.32 1218
2715.81 1204
2716.30 1161
2716.80 1101
2717.29 1100
2717.78 1139
2718.27 1094
2718.76 1165
2719.25 1218
2719.75 1275
2720.24 1403
2720.73 1362
2721.22 1297
2721.71 1341
2722.20 1393
2722.70 1331
2723.19 1533
2723.68 1589
2724.17 1531
2724.66 1371
2725.16 1408
2725.65 1518
2726.14 1329
2726.63 1376
2727.13 1381
2727.62 1240
2728.11 1278
2728.60 1222
2729.10 1214
2729.59 1195
2730.08 1192
2730.57 1070
2731.07 1145
2731.56 1219
2732.05 1277
2732.54 1260
2733.04 1250
2733.53 1222
2734.02 1353
2734.52 1316
2735.01 1495
2735.50 1427
2736.00 1236
2736.49 1329
2736.98 1335
2737.47 1346
2737.97 1244
2738.46 1474
2738.95 1431
2739.45 1274
2739.94 1162
2740.44 1169
2740.93 1326
2741.42 1277
2741.92 1309
2742.41 1234
2742.90 1123
2743.40 1209
2743.89 1185
2744.39 1208
2744.88 1185
2745.37 1167
2745.87 1256
2746.36 1299
2746.86 1453
2747.35 1323
2747.84 1182
2748.34 1244
2748.83 1348
2749.33 1231
2749.82 1234
2750.32 1258
2750.81 1268
2751.30 1371
2751.80 1292
2752.29 1257
2752.79 1316
2753.28 1261
2753.78 1236
2754.27 1344
2754.77 1386
2755.26 1338
2755.76 1423
2756.25 1465
2756.75 1565
2757.24 1299
2757.74 1405
2758.23 1329
2758.73 1302
2759.22 1245
2759.72 1096
2760.21 1159
2760.71 1157
2761.20 1343
2761.70 1258
2762.20 1270
2762.69 1220
2763.19 1143
2763.68 1358
2764.18 1256
2764.67 1290
2765.17 1377
2765.67 1294
2766.16 1328
2766.66 1263
2767.15 1260
2767.65 1266
2768.14 1288
2768.64 1200
2769.14 1110
2769.63 1132
2770.13 1128
2770.63 1194
2771.12 1023
2771.62 1421
2772.11 1178
2772.61 1360
2773.11 1194
2773.60 1406
2774.10 1520
2774.60 1255
2775.09 1256
2775.59 1463
2776.09 1417
2776.58 1498
2777.08 1617
2777.58 1507
2778.07 1496
2778.57 1510
2779.07 1394
2779.57 1400
2780.06 1478
2780.56 1405
2781.06 1366
2781.55 1321
2782.05 1398
2782.55 1246
2783.05 1307
2783.54 1221
2784.04 1284
2784.54 1253
2785.04 1198
2785.53 1349
2786.03 1293
2786.53 1363
2787.03 1187
2787.52 1305
2788.02 1212
2788.52 1245
2789.02 1235
2789.52 1290
2790.01 1298
2790.51 1292
2791.01 1189
2791.51 1159
2792.01 1273
2792.50 1309
2793.00 1271
2793.50 1247
2794.00 1496
2794.50 1619
2795.00 1663
2795.50 1663
2795.99 1716
2796.49 1910
2796.99 2080
2797.49 1929
2797.99 2009
2798.49 1886
2798.99 2000
2799.48 1960
2799.98 1796
2800.48 1657
2800.98 1634
2801.48 1523
2801.98 1468
2802.48 1448
2802.98 1532
2803.48 1390
2803.98 1356
2804.48 1337
2804.97 1286
2805.47 1346
2805.97 1460
2806.47 1630
2806.97 1659
2807.47 1791
2807.97 1716
2808.47 1956
2808.97 2018
2809.47 1983
2809.97 1844
2810.47 1930
2810.97 1910
2811.47 1966
2811.97 1759
2812.47 1761
2812.97 1568
2813.47 1601
2813.97 1526
2814.47 1399
2814.97 1445
2815.47 1534
2815.97 1559
2816.47 1416
2816.97 1373
2817.47 1453
2817.97 1451
2818.47 1451
2818.97 1371
2819.47 1287
2819.98 1407
2820.48 1466
2820.98 1464
2821.48 1329
2821.98 1364
2822.48 1480
2822.98 1551
2823.48 1460
2823.98 1408
2824.48 1291
2824.98 1309
2825.49 1259
2825.99 1327
2826.49 1236
2826.99 1235
2827.49 1307
2827.99 1377
2828.49 1246
2828.99 1270
2829.50 1224
2830.00 1305
2830.50 1274
2831.00 1270
2831.50 1298
2832.00 1238
2832.51 1233
2833.01 1292
2833.51 1298
2834.01 1266
2834.51 1320
2835.02 1303
2835.52 1387
2836.02 1566
2836.52 1327
2837.02 1320
2837.53 1309
2838.03 1336
2838.53 1306
2839.03 1309
2839.54 1279
2840.04 1274
2840.54 1182
2841.04 1163
2841.55 1296
2842.05 1275
2842.55 1237
2843.05 1331
2843.56 1349
2844.06 1196
2844.56 1148
2845.07 1289
2845.57 1378
2846.07 1351
2846.57 1412
2847.08 1413
2847.58 1515
2848.08 1380
2848.59 1377
2849.09 1521
2849.59 1504
2850.10 1357
2850.60 1468
2851.10 1524
2851.61 1408
2852.11 1405
2852.61 1385
2853.12 1204
2853.62 1285
2854.12 1229
2854.63 1391
2855.13 1409
2855.64 1233
2856.14 1203
2856.64 1134
2857.15 1241
2857.65 1167
2858.16 1196
2858.66 1243
2859.16 1310
2859.67 1249
2860.17 1160
2860.68 1105
2861.18 1144
2861.69 1184
2862.19 1099
2862.69 1159
2863.20 1341
2863.70 1207
2864.21 1219
2864.71 1186
2865.22 1115
2865.72 982
2866.23 1210
2866.73 1194
2867.24 1043
2867.74 1097
2868.25 1221
2868.75 1199
2869.26 1313
2869.76 1402
2870.27 1172
2870.77 1170
2871.28 1242
2871.78 1367
2872.29 1460
2872.79 1399
2873.30 1414
2873.80 1471
2874.31 1488
2874.81 1629
2875.32 1517
2875.83 1326
2876.33 1302
2876.84 1270
2877.34 1284
2877.85 1410
2878.35 1404
2878.86 1571
2879.37 1375
2879.87 1478
2880.38 1466
2880.88 1564
2881.39 1621
2881.90 1647
2882.40 1535
2882.91 1651
2883.41 1735
2883.92 1750
2884.43 1786
2884.93 1794
2885.44 1880
2885.95 1786
2886.45 1818
2886.96 1783
2887.47 2000
2887.97 2140
2888.48 2033
2888.99 2048
2889.49 1974
2890.00 1892
2890.51 1793
2891.01 1599
2891.52 1582
2892.03 1603
2892.54 1680
2893.04 1538
2893.55 1381
2894.06 1531
2894.56 1694
2895.07 1449
2895.58 1668
2896.09 1703
2896.59 1669
2897.10 1775
2897.61 1702
2898.12 1735
2898.62 1741
2899.13 1740
2899.64 1598
2900.15 1636
2900.65 1802
2901.16 1741
2901.67 1736
2902.18 1824
2902.69 1909
2903.19 1739
2903.70 1745
2904.21 1833
2904.72 1653
2905.23 1728
2905.73 1857
2906.24 1663
2906.75 1674
2907.26 1834
2907.77 1882
2908.28 1668
2908.79 1674
2909.29 1628
2909.80 1395
2910.31 1329
2910.82 1424
2911.33 1409
2911.84 1404
2912.35 1434
2912.85 1330
2913.36 1442
2913.87 1376
2914.38 1332
2914.89 1513
2915.40 1501
2915.91 1501
2916.42 1599
2916.93 1498
2917.44 1296
2917.95 1423
2918.45 1301
2918.96 1375
2919.47 1469
2919.98 1328
2920.49 1399
2921.00 1516
2921.51 1671
2922.02 1640
2922.53 1878
2923.04 2000
2923.55 1938
2924.06 2034
2924.57 2340
2925.08 2478
2925.59 2583
2926.10 2656
2926.61 2732
2927.12 2566
2927.63 2226
2928.14 2287
2928.65 2128
2929.16 1855
2929.67 1919
2930.18 1718
2930.69 1607
2931.20 1561
2931.71 1437
2932.22 1424
2932.73 1347
2933.25 1400
2933.76 1381
2934.27 1301
2934.78 1330
2935.29 1369
2935.80 1506
2936.31 1400
2936.82 1414
2937.33 1355
2937.84 1337
2938.35 1388
2938.87 1482
2939.38 1502
2939.89 1531
2940.40 1447
2940.91 1473
2941.42 1373
2941.93 1498
2942.44 1555
2942.96 1574
2943.47 1367
2943.98 1495
2944.49 1526
2945.00 1514
2945.51 1631
2946.03 1734
2946.54 1598
2947.05 1616
2947.56 1572
2948.07 1590
2948.59 1464
2949.10 1416
2949.61 1418
2950.12 1387
2950.63 1471
2951.15 1484
2951.66 1339
2952.17 1358
2952.68 1374
2953.19 1374
2953.71 1371
2954.22 1331
2954.73 1275
2955.24 1459
2955.76 1279
2956.27 1269
2956.78 1404
2957.30 1349
2957.81 1249
2958.32 1321
2958.83 1432
2959.35 1425
2959.86 1415
2960.37 1366
2960.89 1373
2961.40 1453
2961.91 1479
2962.43 1484
2962.94 1425
2963.45 1469
2963.96 1414
2964.48 1428
2964.99 1492
2965.51 1511
2966.02 1473
2966.53 1516
2967.05 1339
2967.56 1451
2968.07 1394
2968.59 1262
2969.10 1386
2969.61 1365
2970.13 1240
2970.64 1319
2971.16 1257
2971.67 1368
2972.18 1289
2972.70 1326
2973.21 1320
2973.73 1380
2974.24 1370
2974.75 1416
2975.27 1379
2975.78 1321
2976.30 1335
2976.81 1534
2977.33 1385
2977.84 1306
2978.36 1254
2978.87 1317
2979.38 1386
2979.90 1429
2980.41 1369
2980.93 1432
2981.44 1405
2981.96 1464
2982.47 1577
2982.99 1438
2983.50 1523
2984.02 1549
2984.53 1568
2985.05 1689
2985.56 1533
2986.08 1583
2986.59 1651
2987.11 1599
2987.63 1624
2988.14 1687
2988.66 1584
2989.17 1561
2989.69 1674
2990.20 1714
2990.72 1547
2991.23 1600
2991.75 1740
2992.27 1694
2992.78 1700
2993.30 1629
2993.81 1568
2994.33 1622
2994.84 1771
2995.36 1863
2995.88 1748
2996.39 1775
2996.91 1959
2997.43 2196
2997.94 2155
2998.46 2169
2998.97 2245
2999.49 2207
3000.01 1932
3000.52 2104
3001.04 2325
3001.56 2491
3002.07 2488
3002.59 2704
3003.11 2861
3003.62 3214
3004.14 3215
3004.66 3760
3005.17 3615
3005.69 3815
3006.21 3756
3006.72 3444
3007.24 3278
3007.76 3007
3008.28 2997
3008.79 2595
3009.31 2199
3009.83 2056
3010.34 1887
3010.86 1765
3011.38 1690
3011.90 1731
3012.41 1737
3012.93 1522
3013.45 1640
3013.97 1639
3014.48 1764
3015.00 1525
3015.52 1512
3016.04 1593
3016.56 1594
3017.07 1643
3017.59 1615
3018.11 1709
3018.63 1650
3019.15 1485
3019.66 1400
3020.18 1600
3020.70 1736
3021.22 1543
3021.74 1649
3022.26 1521
3022.77 1767
3023.29 1741
3023.81 1718
3024.33 1777
3024.85 1910
3025.37 1729
3025.88 1693
3026.40 1684
3026.92 1760
3027.44 1843
3027.96 1704
3028.48 1664
3029.00 1563
3029.52 1561
3030.04 1576
3030.55 1406
3031.07 1519
3031.59 1516
3032.11 1453
3032.63 1562
3033.15 1566
3033.67 1664
3034.19 1660
3034.71 1713
3035.23 1731
3035.75 1721
3036.27 1585
3036.79 1734
3037.31 1861
3037.83 1792
3038.35 1877
3038.87 1830
3039.39 1541
3039.91 1508
3040.42 1479
3040.94 1683
3041.46 1406
3041.98 1378
3042.50 1265
3043.03 1345
3043.55 1419
3044.07 1515
3044.59 1485
3045.11 1393
3045.63 1408
3046.15 1475
3046.67 1427
3047.19 1377
3047.71 1469
3048.23 1407
3048.75 1566
3049.27 1460
3049.79 1273
3050.31 1336
3050.83 1280
3051.35 1476
3051.87 1547
3052.39 1533
3052.92 1401
3053.44 1243
3053.96 1456
3054.48 1372
3055.00 1571
3055.52 1349
3056.04 1317
3056.56 1439
3057.09 1241
3057.61 1260
3058.13 1443
3058.65 1397
3059.17 1291
3059.69 1329
3060.21 1433
3060.74 1370
3061.26 1450
3061.78 1374
3062.30 1407
3062.82 1542
3063.34 1477
3063.87 1603
3064.39 1591
3064.91 1627
3065.43 1615
3065.95 1681
3066.48 1589
3067.00 1581
3067.52 1510
3068.04 1542
3068.57 1814
3069.09 1731
3069.61 1437
3070.13 1548
3070.66 1537
3071.18 1396
3071.70 1539
3072.22 1625
3072.75 1502
3073.27 1717
3073.79 1661
3074.31 1675
3074.84 1561
3075.36 1563
3075.88 1645
3076.41 1733
3076.93 1888
3077.45 1841
3077.97 1816
3078.50 1867
3079.02 1980
3079.54 1923
3080.07 1946
3080.59 2237
3081.11 2049
3081.64 2050
3082.16 2004
3082.68 1955
3083.21 1841
3083.73 1955
3084.26 1996
3084.78 1673
3085.30 1667
3085.83 1776
3086.35 1766
3086.87 1700
3087.40 1566
3087.92 1631
3088.45 1660
3088.97 1615
3089.49 1541
3090.02 1579
3090.54 1554
3091.07 1524
3091.59 1678
3092.11 1499
3092.64 1566
3093.16 1483
3093.69 1594
3094.21 1766
3094.74 1851
3095.26 2108
3095.79 1878
3096.31 1942
3096.84 1971
3097.36 2177
3097.89 2113
3098.41 2028
3098.93 2310
3099.46 2380
3099.98 2683
3100.51 2988
3101.03 3874
3101.56 4453
3102.09 5188
3102.61 6038
3103.14 6246
3103.66 7039
3104.19 7270
3104.71 7283
3105.24 6757
3105.76 5675
3106.29 5070
3106.81 4385
3107.34 3792
3107.86 3111
3108.39 2766
3108.92 2623
3109.44 2529
3109.97 2447
3110.49 2466
3111.02 2504
3111.55 2385
3112.07 2615
3112.60 2360
3113.12 2341
3113.65 2407
3114.18 2053
3114.70 2073
3115.23 1962
3115.75 1801
3116.28 1652
3116.81 1514
3117.33 1670
3117.86 1713
3118.39 1668
3118.91 1528
3119.44 1744
3119.97 1968
3120.49 1773
3121.02 1753
3121.55 1827
3122.07 1917
3122.60 1882
3123.13 1908
3123.65 1836
3124.18 1703
3124.71 1810
3125.24 1821
3125.76 1859
3126.29 1850
3126.82 1738
3127.34 1686
3127.87 1497
3128.40 1633
3128.93 1650
3129.45 1627
3129.98 1412
3130.51 1323
3131.04 1513
3131.56 1623
3132.09 1635
3132.62 1587
3133.15 1613
3133.68 1589
3134.20 1462
3134.73 1426
3135.26 1615
3135.79 1487
3136.32 1580
3136.84 1574
3137.37 1490
3137.90 1607
3138.43 1509
3138.96 1557
3139.48 1619
3140.01 1503
3140.54 1490
3141.07 1549
3141.60 1514
3142.13 1532
3142.66 1490
3143.18 1553
3143.71 1649
3144.24 1568
3144.77 1421
3145.30 1590
3145.83 1614
3146.36 1536
3146.89 1508
3147.41 1740
3147.94 1861
3148.47 1810
3149.00 1736
3149.53 1678
3150.06 1792
3150.59 1671
3151.12 1840
3151.65 1611
3152.18 1706
3152.71 1925
3153.24 1712
3153.77 1822
3154.30 1775
3154.82 1493
3155.35 1576
3155.88 1623
3156.41 1499
3156.94 1783
3157.47 1728
3158.00 1666
3158.53 1664
3159.06 1600
3159.59 1888
3160.12 1848
3160.65 1518
3161.18 1586
3161.71 1748
3162.24 1762
3162.77 1590
3163.30 1463
3163.83 1538
3164.37 1514
3164.90 1433
3165.43 1593
3165.96 1525
3166.49 1489
3167.02 1528
3167.55 1384
3168.08 1356
3168.61 1452
3169.14 1392
3169.67 1282
3170.20 1305
3170.73 1433
3171.26 1405
3171.80 1475
3172.33 1470
3172.86 1446
3173.39 1597
3173.92 1562
3174.45 1492
3174.98 1447
3175.51 1613
3176.05 1664
3176.58 1517
3177.11 1612
3177.64 1504
3178.17 1588
3178.70 1546
3179.23 1405
3179.77 1490
3180.30 1548
3180.83 1539
3181.36 1419
3181.89 1350
3182.43 1345
3182.96 1307
3183.49 1364
3184.02 1394
3184.55 1574
3185.09 1283
3185.62 1257
3186.15 1342
3186.68 1267
3187.21 1278
3187.75 1305
3188.28 1349
3188.81 1361
3189.34 1279
3189.88 1403
3190.41 1339
3190.94 1342
3191.47 1311
3192.01 1408
3192.54 1375
3193.07 1378
3193.61 1585
3194.14 1523
3194.67 1413
3195.20 1549
3195.74 1561
3196.27 1556
3196.80 1494
3197.34 1389
3197.87 1454
3198.40 1498
3198.94 1583
3199.47 1610
3200.00 1582
3200.54 1665
3201.07 1764
3201.60 1666
3202.14 1789
3202.67 1696
3203.21 1617
3203.74 1642
3204.27 1549
3204.81 1489
3205.34 1484
3205.87 1604
3206.41 1614
3206.94 1545
3207.48 1514
3208.01 1710
3208.54 1809
3209.08 1724
3209.61 1880
3210.15 2043
3210.68 1977
3211.22 2173
3211.75 2249
3212.28 2189
3212.82 2083
3213.35 1999
3213.89 2021
3214.42 1959
3214.96 1841
3215.49 1793
3216.03 1740
3216.56 1714
3217.10 1798
3217.63 1706
3218.17 1642
3218.70 1689
3219.24 1710
3219.77 1659
3220.31 1709
3220.84 1626
3221.38 1702
3221.91 1753
3222.45 1743
3222.98 1752
3223.52 1798
3224.05 1685
3224.59 1872
3225.12 1856
3225.66 2002
3226.19 1873
3226.73 1826
3227.27 1662
3227.80 1830
3228.34 1761
3228.87 1761
3229.41 1685
3229.94 1513
3230.48 1703
3231.02 1707
3231.55 1731
3232.09 1707
3232.62 1791
3233.16 1760
3233.70 1803
3234.23 1724
3234.77 1722
3235.31 1648
3235.84 1663
3236.38 1671
3236.91 1688
3237.45 1804
3237.99 1792
3238.52 1857
3239.06 1737
3239.60 1790
3240.13 1731
3240.67 1748
3241.21 1553
3241.75 1617
3242.28 1708
3242.82 1681
3243.36 1567
3243.89 1824
3244.43 1643
3244.97 1793
3245.50 1888
3246.04 1868
3246.58 1902
3247.12 1844
3247.65 1822
3248.19 1766
3248.73 1849
3249.27 1787
3249.80 1738
3250.34 1879
3250.88 1799
3251.42 1826
3251.95 1863
3252.49 1730
3253.03 1693
3253.57 1896
3254.11 1871
3254.64 1770
3255.18 1779
3255.72 1875
3256.26 2037
3256.80 2145
3257.33 2095
3257.87 1885
3258.41 2001
3258.95 2075
3259.49 2506
3260.02 2677
3260.56 2800
3261.10 3052
3261.64 3258
3262.18 3350
3262.72 3925
3263.26 3930
3263.79 4137
3264.33 4318
3264.87 4798
3265.41 4851
3265.95 5215
3266.49 5586
3267.03 5427
3267.57 5530
3268.11 5631
3268.64 5553
3269.18 5554
3269.72 4866
3270.26 4067
3270.80 3690
3271.34 3257
3271.88 3011
3272.42 2656
3272.96 2383
3273.50 2174
3274.04 2124
3274.58 2264
3275.12 2311
3275.66 2206
3276.20 2394
3276.74 2403
3277.28 2224
3277.82 2092
3278.36 2098
3278.90 2302
3279.44 2145
3279.98 2193
3280.52 2141
3281.06 2358
3281.60 2388
3282.14 2108
3282.68 2038
3283.22 2133
3283.76 2305
3284.30 2315
3284.84 2345
3285.38 2470
3285.92 2411
3286.46 2250
3287.00 2328
3287.54 2431
3288.08 2380
3288.62 2545
3289.16 2422
3289.70 2142
3290.24 2165
3290.79 2249
3291.33 2138
3291.87 2265
3292.41 2473
3292.95 2394
3293.49 2616
3294.03 2898
3294.57 3029
3295.11 3384
3295.66 3859
3296.20 3742
3296.74 3584
3297.28 3632
3297.82 4004
3298.36 3512
3298.90 3231
3299.45 3062
3299.99 2655
3300.53 2494
3301.07 2301
3301.61 2344
3302.16 2368
3302.70 2444
3303.24 2337
3303.78 2452
3304.32 2215
3304.87 2286
3305.41 2004
3305.95 2008
3306.49 2031
3307.03 1900
3307.58 2019
3308.12 2079
3308.66 2190
3309.20 1988
3309.75 1860
3310.29 1918
3310.83 2090
3311.37 2027
3311.92 2146
3312.46 2079
3313.00 1972
3313.54 2310
3314.09 2405
3314.63 2368
3315.17 2605
3315.72 2959
3316.26 2936
3316.80 3038
3317.35 2894
3317.89 2806
3318.43 2870
3318.97 2854
3319.52 2692
3320.06 2804
3320.60 2617
3321.15 2546
3321.69 2333
3322.23 2347
3322.78 2258
3323.32 2289
3323.87 2524
3324.41 2537
3324.95 2300
3325.50 2457
3326.04 2233
3326.58 2418
3327.13 2304
3327.67 2141
3328.22 2243
3328.76 2097
3329.30 2155
3329.85 2252
3330.39 2407
3330.94 2488
3331.48 2892
3332.03 3420
3332.57 3974
3333.11 4606
3333.66 5428
3334.20 6514
3334.75 7757
3335.29 9241
3335.84 10014
3336.38 11015
3336.93 11370
3337.47 11152
3338.02 10418
3338.56 9336
3339.11 8149
3339.65 6999
3340.20 6063
3340.74 5172
3341.29 4189
3341.83 3624
3342.38 3196
3342.92 2676
3343.47 2451
3344.01 2323
3344.56 2176
3345.10 1952
3345.65 1953
3346.19 1988
3346.74 2054
3347.28 2057
3347.83 2098
3348.38 2108
3348.92 2085
3349.47 2169
3350.01 2365
3350.56 2282
3351.10 2379
3351.65 2337
3352.20 2405
3352.74 2521
3353.29 2599
3353.83 2502
3354.38 2696
3354.93 2413
3355.47 2565
3356.02 2534
3356.56 2574
3357.11 2386
3357.66 2365
3358.20 2289
3358.75 2266
3359.30 2122
3359.84 2099
3360.39 1919
3360.94 1908
3361.48 1955
3362.03 1922
3362.58 1943
3363.12 1972
3363.67 1953
3364.22 1927
3364.76 1841
3365.31 1880
3365.86 1946
3366.41 1829
3366.95 1979
3367.50 1904
3368.05 1804
3368.59 1936
3369.14 1848
3369.69 1839
3370.24 1896
3370.78 2110
3371.33 2044
3371.88 2013
3372.43 2217
3372.97 2327
3373.52 2399
3374.07 2478
3374.62 2630
3375.17 2741
3375.71 2527
3376.26 2500
3376.81 2164
3377.36 2066
3377.91 1985
3378.45 1892
3379.00 1772
3379.55 1828
3380.10 1816
3380.65 1641
3381.19 1748
3381.74 1516
3382.29 1746
3382.84 1868
3383.39 1558
3383.94 1537
3384.49 1503
3385.03 1644
3385.58 1688
3386.13 1478
3386.68 1631
3387.23 1589
3387.78 1453
3388.33 1503
3388.88 1525
3389.42 1563
3389.97 1537
3390.52 1721
3391.07 1523
3391.62 1495
3392.17 1509
3392.72 1576
3393.27 1543
3393.82 1494
3394.37 1623
3394.92 1554
3395.47 1479
3396.02 1405
3396.57 1297
3397.11 1483
3397.66 1426
3398.21 1502
3398.76 1631
3399.31 1421
3399.86 1422
3400.41 1579
3400.96 1548
3401.51 1550
3402.06 1485
3402.61 1507
3403.16 1295
3403.71 1443
3404.26 1494
3404.81 1439
3405.36 1282
3405.91 1396
3406.46 1280
3407.02 1385
3407.57 1440
3408.12 1353
3408.67 1282
3409.22 1442
3409.77 1518
3410.32 1623
3410.87 1708
3411.42 1741
3411.97 1683
3412.52 1660
3413.07 1632
3413.62 1752
3414.17 1627
3414.73 1756
3415.28 1791
3415.83 1631
3416.38 1618
3416.93 1507
3417.48 1549
3418.03 1556
3418.58 1518
3419.14 1333
3419.69 1430
3420.24 1432
3420.79 1482
3421.34 1534
3421.89 1520
3422.44 1535
3423.00 1570
3423.55 1633
3424.10 1604
3424.65 1546
3425.20 1661
3425.76 1755
3426.31 1667
3426.86 1629
3427.41 1600
3427.96 1478
3428.52 1456
3429.07 1370
3429.62 1536
3430.17 1498
3430.72 1269
3431.28 1402
3431.83 1369
3432.38 1406
3432.93 1485
3433.49 1395
3434.04 1374
3434.59 1306
3435.14 1386
3435.70 1249
3436.25 1395
3436.80 1432
3437.36 1329
3437.91 1378
3438.46 1382
3439.01 1501
3439.57 1427
3440.12 1443
3440.67 1362
3441.23 1349
3441.78 1460
3442.33 1553
3442.89 1621
3443.44 1444
3443.99 1472
3444.55 1363
3445.10 1433
3445.65 1434
3446.21 1476
3446.76 1242
3447.31 1364
3447.87 1476
3448.42 1314
3448.98 1297
3449.53 1238
3450.08 1275
3450.64 1322
3451.19 1281
3451.75 1382
3452.30 1346
3452.85 1305
3453.41 1409
3453.96 1382
3454.52 1292
3455.07 1294
3455.62 1317
3456.18 1436
3456.73 1366
3457.29 1414
3457.84 1410
3458.40 1406
3458.95 1362
3459.51 1239
3460.06 1447
3460.62 1335
3461.17 1424
3461.72 1399
3462.28 1363
3462.83 1266
3463.39 1242
3463.94 1299
3464.50 1332
3465.05 1378
3465.61 1402
3466.17 1324
3466.72 1561
3467.28 1392
3467.83 1335
3468.39 1369
3468.94 1276
3469.50 1563
3470.05 1632
3470.61 1634
3471.16 1571
3471.72 1657
3472.27 1727
3472.83 1656
3473.39 1855
3473.94 1702
3474.50 1685
3475.05 1658
3475.61 1570
3476.17 1595
3476.72 1606
3477.28 1610
3477.83 1527
3478.39 1623
3478.95 1615
3479.50 1633
3480.06 1662
3480.61 1772
3481.17 1717
3481.73 1752
3482.28 1918
3482.84 1942
3483.40 1773
3483.95 1807
3484.51 1858
3485.07 1704
3485.62 1898
3486.18 2046
3486.74 1944
3487.29 2229
3487.85 2029
3488.41 2270
3488.97 2749
3489.52 3205
3490.08 3247
3490.64 3951
3491.19 4607
3491.75 4990
3492.31 5408
3492.87 5755
3493.42 5952
3493.98 5867
3494.54 5563
3495.09 4844
3495.65 4348
3496.21 3671
3496.77 3556
3497.33 3316
3497.88 3391
3498.44 3552
3499.00 3321
3499.56 3549
3500.11 3513
3500.67 3746
3501.23 3368
3501.79 3364
3502.35 3412
3502.90 3322
3503.46 3262
3504.02 3305
3504.58 3543
3505.14 3360
3505.70 3206
3506.25 3347
3506.81 3341
3507.37 3247
3507.93 2963
3508.49 2934
3509.05 2600
3509.61 2649
3510.16 2499
3510.72 2386
3511.28 2367
3511.84 2275
3512.40 2255
3512.96 2290
3513.52 2114
3514.08 2011
3514.63 1757
3515.19 1879
3515.75 1787
3516.31 1774
3516.87 1883
3517.43 1724
3517.99 1735
3518.55 1729
3519.11 1776
3519.67 1768
3520.23 1923
3520.79 1881
3521.35 1923
3521.91 1969
3522.47 2100
3523.03 1936
3523.59 2234
3524.15 2329
3524.71 2238
3525.26 1987
3525.82 2025
3526.38 2070
3526.94 1946
3527.50 1792
3528.07 1857
3528.63 1690
3529.19 1830
3529.75 1609
3530.31 1718
3530.87 1802
3531.43 1543
3531.99 1567
3532.55 1591
3533.11 1553
3533.67 1712
3534.23 1654
3534.79 1705
3535.35 1569
3535.91 1610
3536.47 1705
3537.03 1788
3537.59 1658
3538.15 1824
3538.72 1722
3539.28 1621
3539.84 1692
3540.40 1900
3540.96 1824
3541.52 1759
3542.08 1784
3542.64 1770
3543.20 1872
3543.77 1935
3544.33 1916
3544.89 1927
3545.45 1941
3546.01 1970
3546.57 1703
3547.14 1694
3547.70 1598
3548.26 1502
3548.82 1542
3549.38 1426
3549.94 1381
3550.51 1522
3551.07 1411
3551.63 1434
3552.19 1340
3552.75 1382
3553.32 1413
3553.88 1438
3554.44 1320
3555.00 1397
3555.56 1340
3556.13 1294
3556.69 1432
3557.25 1334
3557.81 1447
3558.38 1478
3558.94 1540
3559.50 1561
3560.06 1698
3560.63 1286
3561.19 1307
3561.75 1360
3562.32 1482
3562.88 1522
3563.44 1444
3564.00 1485
3564.57 1388
3565.13 1300
3565.69 1465
3566.26 1573
3566.82 1465
3567.38 1565
3567.95 1487
3568.51 1362
3569.07 1450
3569.64 1349
3570.20 1358
3570.76 1385
3571.33 1469
3571.89 1273
3572.45 1296
3573.02 1467
3573.58 1478
3574.15 1380
3574.71 1465
3575.27 1478
3575.84 1522
3576.40 1606
3576.96 1563
3577.53 1672
3578.09 1627
3578.66 1756
3579.22 1614
3579.79 1597
3580.35 1582
3580.91 1480
3581.48 1458
3582.04 1293
3582.61 1474
3583.17 1552
3583.74 1465
3584.30 1427
3584.87 1370
3585.43 1393
3585.99 1541
3586.56 1438
3587.12 1456
3587.69 1527
3588.25 1400
3588.82 1411
3589.38 1451
3589.95 1358
3590.51 1446
3591.08 1219
3591.64 1192
3592.21 1426
3592.77 1300
3593.34 1350
3593.91 1376
3594.47 1174
3595.04 1218
3595.60 1269
3596.17 1357
3596.73 1406
3597.30 1405
3597.86 1360
3598.43 1433
3599.00 1507
3599.56 1350
3600.13 1374
3600.69 1424
3601.26 1366
3601.82 1324
3602.39 1390
3602.96 1248
3603.52 1275
3604.09 1288
3604.65 1292
3605.22 1408
3605.79 1364
3606.35 1270
3606.92 1237
3607.49 1303
3608.05 1293
3608.62 1212
3609.19 1218
3609.75 1367
3610.32 1272
3610.89 1210
3611.45 1357
3612.02 1461
3612.59 1283
3613.15 1361
3613.72 1581
3614.29 1712
3614.85 1886
3615.42 2091
3615.99 2227
3616.55 2696
3617.12 3234
3617.69 3323
3618.26 3788
3618.82 4118
3619.39 4293
3619.96 4138
3620.53 3431
3621.09 3258
3621.66 3150
3622.23 2606
3622.80 2373
3623.36 2287
3623.93 1944
3624.50 1597
3625.07 1492
3625.63 1449
3626.20 1366
3626.77 1434
3627.34 1409
3627.91 1376
3628.47 1274
3629.04 1359
3629.61 1335
3630.18 1283
3630.75 1366
3631.31 1493
3631.88 1479
3632.45 1421
3633.02 1368
3633.59 1198
3634.16 1172
3634.73 1235
3635.29 1272
3635.86 1216
3636.43 1338
3637.00 1329
3637.57 1385
3638.14 1268
3638.71 1315
3639.28 1444
3639.84 1554
3640.41 1648
3640.98 1614
3641.55 1812
3642.12 1889
3642.69 1963
3643.26 1832
3643.83 1875
3644.40 1864
3644.97 1878
3645.54 1657
3646.11 1780
3646.67 1655
3647.24 1544
3647.81 1596
3648.38 1807
3648.95 1752
3649.52 1677
3650.09 1752
3650.66 1744
3651.23 1699
3651.80 1797
3652.37 1894
3652.94 1991
3653.51 1819
3654.08 1702
3654.65 1944
3655.22 1754
3655.79 1783
3656.36 1834
3656.93 1855
3657.50 1741
3658.07 1892
3658.64 1939
3659.21 1971
3659.78 2117
3660.35 1864
3660.93 1774
3661.50 1663
3662.07 1837
3662.64 1628
3663.21 1505
3663.78 1657
3664.35 1585
3664.92 1711
3665.49 1517
3666.06 1638
3666.63 1640
3667.20 1880
3667.78 1665
3668.35 1522
3668.92 1402
3669.49 1529
3670.06 1540
3670.63 1439
3671.20 1297
3671.77 1423
3672.35 1504
3672.92 1695
3673.49 1473
3674.06 1521
3674.63 1452
3675.20 1391
3675.78 1515
3676.35 1571
3676.92 1554
3677.49 1519
3678.06 1553
3678.64 1590
3679.21 1506
3679.78 1339
3680.35 1509
3680.92 1418
3681.50 1442
3682.07 1218
3682.64 1363
3683.21 1455
3683.79 1260
3684.36 1291
3684.93 1212
3685.50 1322
3686.07 1370
3686.65 1232
3687.22 1379
3687.79 1480
3688.37 1420
3688.94 1444
3689.51 1403
3690.08 1586
3690.66 1577
3691.23 1327
3691.80 1250
3692.38 1338
3692.95 1411
3693.52 1451
3694.10 1611
3694.67 1590
3695.24 1338
3695.81 1316
3696.39 1437
3696.96 1248
3697.54 1284
3698.11 1413
3698.68 1461
3699.26 1469
3699.83 1346
3700.40 1323
3700.98 1232
3701.55 1298
3702.12 1209
3702.70 1427
3703.27 1227
3703.85 1208
3704.42 1251
3704.99 1183
3705.57 1279
3706.14 1100
3706.72 1224
3707.29 1183
3707.86 1370
3708.44 1318
3709.01 1355
3709.59 1326
3710.16 1236
3710.74 1355
3711.31 1469
3711.89 1343
3712.46 1332
3713.03 1317
3713.61 1389
3714.18 1236
3714.76 1308
3715.33 1380
3715.91 1378
3716.48 1271
3717.06 1274
3717.63 1221
3718.21 1347
3718.78 1434
3719.36 1622
3719.93 1373
3720.51 1226
3721.08 1283
3721.66 1245
3722.23 1251
3722.81 1197
3723.39 1253
3723.96 1253
3724.54 1158
3725.11 1036
3725.69 1266
3726.26 1242
3726.84 1193
3727.41 1247
3727.99 1197
3728.57 1238
3729.14 1238
3729.72 1552
3730.29 1611
3730.87 1638
3731.45 1698
3732.02 1712
3732.60 1916
3733.17 1934
3733.75 2164
3734.33 1993
3734.90 1897
3735.48 1889
3736.06 1676
3736.63 1593
3737.21 1608
3737.79 1459
3738.36 1351
3738.94 1320
3739.52 1260
3740.09 1383
3740.67 1263
3741.25 1131
3741.82 1104
3742.40 1203
3742.98 1333
3743.55 1216
3744.13 1266
3744.71 1298
3745.28 1126
3745.86 1217
3746.44 1081
3747.02 1139
3747.59 1316
3748.17 1339
3748.75 1250
3749.33 1200
3749.90 1277
3750.48 1359
3751.06 1229
3751.64 1152
3752.21 1365
3752.79 1237
3753.37 1230
3753.95 1227
3754.52 1283
3755.10 1280
3755.68 1254
3756.26 1301
3756.84 1333
3757.41 1207
3757.99 1331
3758.57 1328
3759.15 1447
3759.73 1428
3760.31 1593
3760.88 1533
3761.46 1483
3762.04 1448
3762.62 1497
3763.20 1551
3763.78 1325
3764.35 1332
3764.93 1387
3765.51 1308
3766.09 1355
3766.67 1441
3767.25 1365
3767.83 1230
3768.41 1350
3768.99 1277
3769.56 1263
3770.14 1373
3770.72 1187
3771.30 1295
3771.88 1385
3772.46 1642
3773.04 1708
3773.62 1469
3774.20 1409
3774.78 1341
3775.36 1272
3775.94 1322
3776.52 1228
3777.10 1280
3777.67 1219
3778.25 1110
3778.83 1257
3779.41 1394
3779.99 1361
3780.57 1191
3781.15 1046
3781.73 1212
3782.31 1211
3782.89 1216
3783.47 1301
3784.05 1126
3784.63 1287
3785.21 1268
3785.79 1269
3786.37 1236
3786.95 1257
3787.54 1111
3788.12 1217
3788.70 1368
3789.28 1198
3789.86 1182
3790.44 1226
3791.02 1163
3791.60 1205
3792.18 1272
3792.76 1283
3793.34 1304
3793.92 1311
3794.50 1188
3795.08 1369
3795.66 1412
3796.25 1380
3796.83 1450
3797.41 1369
3797.99 1406
3798.57 1402
3799.15 1303
3799.73 1553
3800.31 1568
3800.90 1605
3801.48 1742
3802.06 1855
3802.64 1771
3803.22 1858
3803.80 1653
3804.39 1623
3804.97 1455
3805.55 1638
3806.13 1571
3806.71 1609
3807.29 1539
3807.88 1630
3808.46 1762
3809.04 1816
3809.62 1780
3810.20 1566
3810.79 1615
3811.37 1937
3811.95 1817
3812.53 1795
3813.12 1797
3813.70 1728
3814.28 1677
3814.86 1816
3815.45 1971
3816.03 1933
3816.61 1902
3817.19 1951
3817.78 1843
3818.36 1631
3818.94 1505
3819.52 1423
3820.11 1277
3820.69 1408
3821.27 1268
3821.86 1289
3822.44 1316
3823.02 1380
3823.61 1311
3824.19 1200
3824.77 1438
3825.36 1432
3825.94 1296
3826.52 1393
3827.11 1391
3827.69 1293
3828.27 1277
3828.86 1315
3829.44 1377
3830.02 1366
3830.61 1421
3831.19 1405
3831.77 1334
3832.36 1332
3832.94 1442
3833.53 1389
3834.11 1383
3834.69 1341
3835.28 1286
3835.86 1410
3836.45 1345
3837.03 1298
3837.61 1277
3838.20 1307
3838.78 1326
3839.37 1288
3839.95 1321
3840.54 1262
3841.12 1289
3841.70 1241
3842.29 1224
3842.87 1229
3843.46 1137
3844.04 1197
3844.63 1280
3845.21 1262
3845.80 1210
3846.38 1292
3846.97 1282
3847.55 1316
3848.14 1284
3848.72 1360
3849.31 1326
3849.89 1391
3850.48 1300
3851.06 1170
3851.65 1310
3852.23 1278
3852.82 1457
3853.40 1388
3853.99 1252
3854.58 1329
3855.16 1260
3855.75 1276
3856.33 1499
3856.92 1492
3857.50 1639
3858.09 1686
3858.68 1870
3859.26 1906
3859.85 2255
3860.43 2722
3861.02 2975
3861.60 3114
3862.19 3351
3862.78 3483
3863.36 3277
3863.95 3263
3864.54 3244
3865.12 3343
3865.71 3306
3866.29 3043
3866.88 2945
3867.47 3157
3868.05 3023
3868.64 2917
3869.23 2645
3869.81 2463
3870.40 2313
3870.99 1875
3871.57 1759
3872.16 2028
3872.75 2116
3873.33 1953
3873.92 2028
3874.51 2228
3875.10 2142
3875.68 2108
3876.27 1905
3876.86 1854
3877.44 1981
3878.03 1860
3878.62 1765
3879.21 1691
3879.79 1746
3880.38 1669
3880.97 1611
3881.56 1768
3882.14 1563
3882.73 1466
3883.32 1435
3883.91 1401
3884.49 1446
3885.08 1472
3885.67 1341
3886.26 1478
3886.85 1250
3887.43 1370
3888.02 1374
3888.61 1371
3889.20 1402
3889.79 1465
3890.38 1486
3890.96 1463
3891.55 1473
3892.14 1465
3892.73 1531
3893.32 1393
3893.91 1440
3894.49 1632
3895.08 1568
3895.67 1416
3896.26 1352
3896.85 1474
3897.44 1457
3898.03 1595
3898.61 1512
3899.20 1629
3899.79 1538
3900.38 1538
3900.97 1639
3901.56 1522
3902.15 1521
3902.74 1519
3903.33 1467
3903.92 1387
3904.51 1309
3905.09 1273
3905.68 1305
3906.27 1224
3906.86 1273
3907.45 1233
3908.04 1268
3908.63 1385
3909.22 1423
3909.81 1286
3910.40 1232
3910.99 1214
3911.58 1406
3912.17 1395
3912.76 1338
3913.35 1185
3913.94 1315
3914.53 1221
3915.12 1143
3915.71 1192
3916.30 1114
3916.89 1107
3917.48 1182
3918.07 1218
3918.66 1166
3919.25 1160
3919.84 1230
3920.43 1130
3921.02 1162
3921.61 1233
3922.20 1219
3922.80 1349
3923.39 1269
3923.98 1303
3924.57 1253
3925.16 1324
3925.75 1282
3926.34 1215
3926.93 1174
3927.52 1195
3928.11 1292
3928.70 1146
3929.30 1142
3929.89 1132
3930.48 1202
3931.07 1247
3931.66 1218
3932.25 1199
3932.84 1187
3933.44 1155
3934.03 1225
3934.62 1233
3935.21 1200
3935.80 1309
3936.39 1292
3936.98 1249
3937.58 1221
3938.17 1181
3938.76 1196
3939.35 1303
3939.94 1299
3940.54 1260
3941.13 1332
3941.72 1271
3942.31 1285
3942.90 1243
3943.50 1343
3944.09 1211
3944.68 1177
3945.27 1192
3945.87 1223
3946.46 1224
3947.05 1217
3947.64 1200
3948.24 1391
3948.83 1363
3949.42 1212
3950.01 1038
3950.61 1109
3951.20 1225
3951.79 1306
3952.39 1184
3952.98 1156
3953.57 1253
3954.16 1096
3954.76 1124
3955.35 1268
3955.94 1314
3956.54 1257
3957.13 1359
3957.72 1258
3958.32 1107
3958.91 1154
3959.50 1305
3960.10 1259
3960.69 1274
3961.28 1080
3961.88 1165
3962.47 1143
3963.07 1203
3963.66 1352
3964.25 1183
3964.85 1162
3965.44 1263
3966.03 1271
3966.63 1483
3967.22 1415
3967.82 1404
3968.41 1450
3969.00 1447
3969.60 1310
3970.19 1206
3970.79 1228
3971.38 1189
3971.98 1297
3972.57 1254
3973.17 1269
3973.76 1247
3974.35 1250
3974.95 1251
3975.54 1208
3976.14 1318
3976.73 1294
3977.33 1312
3977.92 1480
3978.52 1439
3979.11 1397
3979.71 1418
3980.30 1261
3980.90 1285
3981.49 1246
3982.09 1274
3982.68 1274
3983.28 1384
3983.87 1281
3984.47 1246
3985.06 1279
3985.66 1351
3986.25 1251
3986.85 1152
3987.45 1283
3988.04 1246
3988.64 1300
3989.23 1284
3989.83 1309
3990.42 1329
3991.02 1284
3991.62 1340
3992.21 1406
3992.81 1289
3993.40 1269
3994.00 1384
3994.60 1384
3995.19 1495
3995.79 1443
3996.38 1366
3996.98 1447
3997.58 1545
3998.17 1495
3998.77 1370
3999.37 1450
3999.96 1427
4000.56 1301
4001.15 1379
4001.75 1499
4002.35 1432
4002.94 1392
4003.54 1340
4004.14 1568
4004.73 1492
4005.33 1392
4005.93 1362
4006.53 1341
4007.12 1353
4007.72 1393
4008.32 1406
4008.91 1243
4009.51 1100
4010.11 1286
4010.71 1342
4011.30 1303
4011.90 1370
4012.50 1327
4013.10 1377
4013.69 1648
4014.29 1617
4014.89 1722
4015.49 1756
4016.08 1925
4016.68 2020
4017.28 2073
4017.88 2055
4018.47 2008
4019.07 2064
4019.67 2036
4020.27 1857
4020.87 1691
4021.46 1554
4022.06 1480
4022.66 1516
4023.26 1321
4023.86 1246
4024.45 1404
4025.05 1506
4025.65 1431
4026.25 1461
4026.85 1447
4027.45 1463
4028.05 1555
4028.64 1442
4029.24 1560
4029.84 1629
4030.44 1573
4031.04 1490
4031.64 1375
4032.24 1431
4032.84 1484
4033.43 1445
4034.03 1422
4034.63 1434
4035.23 1371
4035.83 1441
4036.43 1347
4037.03 1355
4037.63 1318
4038.23 1326
4038.83 1389
4039.43 1244
4040.03 1283
4040.63 1174
4041.22 1176
4041.82 1310
4042.42 1258
4043.02 1203
4043.62 1105
4044.22 1196
4044.82 1335
4045.42 1143
4046.02 1073
4046.62 1134
4047.22 1201
4047.82 1300
4048.42 1246
4049.02 1119
4049.62 1094
4050.22 1123
4050.82 1218
4051.42 1305
4052.02 1388
4052.62 1230
4053.22 1152
4053.83 1294
4054.43 1192
4055.03 1178
4055.63 1190
4056.23 1290
4056.83 1122
4057.43 1068
4058.03 1154
4058.63 1201
4059.23 1219
4059.83 1230
4060.43 1095
4061.03 1251
4061.64 1097
4062.24 1109
4062.84 1079
4063.44 1056
4064.04 1104
4064.64 1194
4065.24 1192
4065.84 1200
4066.45 1149
4067.05 1177
4067.65 1115
4068.25 1086
4068.85 1136
4069.45 1088
4070.05 1122
4070.66 1176
4071.26 1226
4071.86 1165
4072.46 1094
4073.06 1187
4073.67 1126
4074.27 1265
4074.87 1372
4075.47 1075
4076.07 977
4076.68 1219
4077.28 1325
4077.88 1167
4078.48 1107
4079.09 1236
4079.69 1029
4080.29 1069
4080.89 1127
4081.50 1129
4082.10 1146
4082.70 1070
4083.30 1088
4083.91 993
4084.51 1048
4085.11 1083
4085.71 1200
4086.32 1106
4086.92 1148
4087.52 1169
4088.13 1175
4088.73 1156
4089.33 1065
4089.94 1051
4090.54 1076
4091.14 1148
4091.74 1166
4092.35 1141
4092.95 1279
4093.55 1298
4094.16 1358
4094.76 1338
4095.37 1325
4095.97 1419
4096.57 1329
4097.18 1293
4097.78 1186
4098.38 1297
4098.99 1223
4099.59 1328
4100.20 1206
4100.80 1139
4101.40 1109
4102.01 1087
4102.61 1059
4103.22 983
4103.82 1009
4104.42 1060
4105.03 1119
4105.63 1057
4106.24 1081
4106.84 1102
4107.45 1257
4108.05 1184
4108.65 1076
4109.26 1173
4109.86 1177
4110.47 1193
4111.07 1059
4111.68 1111
4112.28 1034
4112.89 1023
4113.49 1079
4114.10 979
4114.70 956
4115.31 1018
4115.91 1039
4116.52 966
4117.12 1043
4117.73 945
4118.33 938
4118.94 952
4119.54 1016
4120.15 986
4120.75 985
4121.36 982
4121.97 1085
4122.57 1154
4123.18 1175
4123.78 988
4124.39 1043
4124.99 1149
4125.60 1179
4126.21 1024
4126.81 1119
4127.42 998
4128.02 990
4128.63 1008
4129.24 1085
4129.84 1031
4130.45 1115
4131.05 1123
4131.66 1194
4132.27 1192
4132.87 1145
4133.48 1237
4134.08 1176
4134.69 1153
4135.30 1210
4135.90 1175
4136.51 1239
4137.12 1338
4137.72 1309
4138.33 1403
4138.94 1245
4139.54 1217
4140.15 1304
4140.76 1225
4141.37 1166
4141.97 1325
4142.58 1203
4143.19 1166
4143.79 1113
4144.40 1161
4145.01 1242
4145.61 1195
4146.22 1137
4146.83 1091
4147.44 1154
4148.04 1145
4148.65 1105
4149.26 1139
4149.87 1136
4150.47 1082
4151.08 989
4151.69 981
4152.30 1152
4152.91 1028
4153.51 1019
4154.12 1043
4154.73 1073
4155.34 1216
4155.94 1259
4156.55 1256
4157.16 1108
4157.77 1063
4158.38 1063
4158.99 1070
4159.59 1179
4160.20 1195
4160.81 1075
4161.42 1016
4162.03 1055
4162.64 1196
4163.24 1195
4163.85 1152
4164.46 1201
4165.07 1366
4165.68 1323
4166.29 1278
4166.90 1254
4167.51 1232
4168.11 1209
4168.72 1134
4169.33 1158
4169.94 1299
4170.55 1147
4171.16 1195
4171.77 1179
4172.38 1116
4172.99 1149
4173.60 1127
4174.21 1172
4174.81 1184
4175.42 1164
4176.03 1097
4176.64 1154
4177.25 1158
4177.86 1213
4178.47 1186
4179.08 1091
4179.69 1163
4180.30 1072
4180.91 1271
4181.52 1307
4182.13 1285
4182.74 1172
4183.35 1228
4183.96 1251
4184.57 1186
4185.18 1165
4185.79 1137
4186.40 1017
4187.01 1125
4187.62 1096
4188.23 1083
4188.84 1017
4189.45 1096
4190.06 1177
4190.67 1212
4191.29 1260
4191.90 1254
4192.51 1396
4193.12 1354
4193.73 1530
4194.34 1480
4194.95 1313
4195.56 1388
4196.17 1374
4196.78 1301
4197.39 1417
4198.00 1531
4198.62 1522
4199.23 1377
4199.84 1366
4200.45 1252
4201.06 1173
4201.67 1197
4202.28 1147
4202.89 1181
4203.51 1212
4204.12 1299
4204.73 1284
4205.34 1204
4205.95 1282
4206.56 1240
4207.18 1315
4207.79 1254
4208.40 1328
4209.01 1318
4209.62 1200
4210.24 1177
4210.85 1143
4211.46 1345
4212.07 1242
4212.68 1304
4213.30 1165
4213.91 1256
4214.52 1350
4215.13 1448
4215.74 1490
4216.36 1435
4216.97 1422
4217.58 1463
4218.19 1512
4218.81 1564
4219.42 1724
4220.03 1881
4220.65 2003
4221.26 2085
4221.87 2288
4222.48 2352
4223.10 2247
4223.71 2438
4224.32 2439
4224.94 2469
4225.55 2655
4226.16 2804
4226.78 2431
4227.39 2262
4228.00 2250
4228.61 2200
4229.23 2175
4229.84 2199
4230.46 2090
4231.07 2204
4231.68 2152
4232.30 2142
4232.91 2128
4233.52 2447
4234.14 2473
4234.75 2555
4235.36 2561
4235.98 2579
4236.59 2611
4237.21 2641
4237.82 2311
4238.43 2100
4239.05 2062
4239.66 1761
4240.28 1756
4240.89 1594
4241.50 1588
4242.12 1644
4242.73 1544
4243.35 1453
4243.96 1430
4244.58 1303
4245.19 1390
4245.81 1564
4246.42 1580
4247.03 1405
4247.65 1489
4248.26 1319
4248.88 1280
4249.49 1348
4250.11 1413
4250.72 1416
4251.34 1521
4251.95 1496
4252.57 1369
4253.18 1411
4253.80 1408
4254.41 1374
4255.03 1463
4255.64 1357
4256.26 1389
4256.88 1519
4257.49 1455
4258.11 1391
4258.72 1411
4259.34 1317
4259.95 1344
4260.57 1358
4261.18 1439
4261.80 1557
4262.42 1443
4263.03 1382
4263.65 1367
4264.26 1408
4264.88 1481
4265.49 1432
4266.11 1395
4266.73 1638
4267.34 1671
4267.96 1473
4268.58 1529
4269.19 1457
4269.81 1364
4270.42 1431
4271.04 1383
4271.66 1420
4272.27 1509
4272.89 1407
4273.51 1391
4274.12 1306
4274.74 1510
4275.36 1512
4275.97 1556
4276.59 1590
4277.21 1628
4277.82 1822
4278.44 1830
4279.06 1723
4279.67 1656
4280.29 1625
4280.91 1330
4281.53 1307
4282.14 1235
4282.76 1182
4283.38 1198
4283.99 1190
4284.61 1100
4285.23 1183
4285.85 1274
4286.46 1347
4287.08 1259
4287.70 1326
4288.32 1174
4288.93 1161
4289.55 1109
4290.17 1166
4290.79 1212
4291.41 1076
4292.02 1171
4292.64 1177
4293.26 1160
4293.88 1126
4294.50 1171
4295.11 1061
4295.73 1199
4296.35 1159
4296.97 1195
4297.59 1283
4298.21 1169
4298.82 1147
4299.44 1218
4300.06 1224
4300.68 1299
4301.30 1394
4301.92 1247
4302.53 1159
4303.15 1193
4303.77 1135
4304.39 1166
4305.01 1252
4305.63 1266
4306.25 1297
4306.87 1388
4307.49 1334
4308.10 1280
4308.72 1311
4309.34 1384
4309.96 1409
4310.58 1269
4311.20 1386
4311.82 1342
4312.44 1361
4313.06 1273
4313.68 1267
4314.30 1299
4314.92 1232
4315.54 1250
4316.16 1236
4316.78 1327
4317.40 1216
4318.02 1185
4318.64 1216
4319.26 1107
4319.88 1085
4320.50 1090
4321.11 1243
4321.74 1221
4322.36 1205
4322.98 1260
4323.60 1213
4324.22 1407
4324.84 1404
4325.46 1453
4326.08 1456
4326.70 1401
4327.32 1232
4327.94 1491
4328.56 1325
4329.18 1422
4329.80 1357
4330.42 1369
4331.04 1403
4331.66 1496
4332.28 1482
4332.90 1396
4333.52 1443
4334.15 1563
4334.77 1730
4335.39 1826
4336.01 1954
4336.63 2010
4337.25 2006
4337.87 2141
4338.49 2144
4339.11 2265
4339.74 2231
4340.36 2200
4340.98 2140
4341.60 2062
4342.22 2147
4342.84 2330
4343.46 2379
4344.09 2544
4344.71 2977
4345.33 3549
4345.95 3806
4346.57 4100
4347.19 4144
4347.82 4241
4348.44 4237
4349.06 3987
4349.68 3680
4350.30 3091
4350.93 2777
4351.55 2351
4352.17 2285
4352.79 2065
4353.42 1755
4354.04 1828
4354.66 1666
4355.28 1502
4355.91 1509
4356.53 1489
4357.15 1529
4357.77 1566
4358.40 1592
4359.02 1628
4359.64 1604
4360.26 1646
4360.89 1608
4361.51 1628
4362.13 1483
4362.76 1499
4363.38 1475
4364.00 1376
4364.62 1393
4365.25 1532
4365.87 1695
4366.49 1626
4367.12 1494
4367.74 1544
4368.36 1588
4368.99 1483
4369.61 1262
4370.23 1118
4370.86 1307
4371.48 1387
4372.11 1230
4372.73 1326
4373.35 1328
4373.98 1238
4374.60 1224
4375.22 1173
4375.85 1380
4376.47 1425
4377.10 1364
4377.72 1385
4378.34 1383
4378.97 1389
4379.59 1493
4380.22 1328
4380.84 1310
4381.47 1580
4382.09 1458
4382.71 1519
4383.34 1327
4383.96 1436
4384.59 1406
4385.21 1446
4385.84 1556
4386.46 1573
4387.09 1574
4387.71 1649
4388.34 1608
4388.96 1645
4389.59 1846
4390.21 1939
4390.84 2187
4391.46 2182
4392.09 2281
4392.71 2255
4393.34 2106
4393.96 2006
4394.59 1827
4395.21 1782
4395.84 1758
4396.46 1767
4397.09 1710
4397.71 1791
4398.34 1674
4398.96 1784
4399.59 1784
4400.22 1736
4400.84 1681
4401.47 1752
4402.09 1751
4402.72 1795
4403.34 1767
4403.97 1722
4404.60 1597
4405.22 1518
4405.85 1523
4406.47 1515
4407.10 1595
4407.73 1647
4408.35 1668
4408.98 1672
4409.61 1589
4410.23 1622
4410.86 1564
4411.48 1593
4412.11 1372
4412.74 1417
4413.36 1432
4413.99 1408
4414.62 1442
4415.24 1399
4415.87 1385
4416.50 1332
4417.12 1310
4417.75 1271
4418.38 1149
4419.01 1267
4419.63 1270
4420.26 1154
4420.89 1285
4421.51 1294
4422.14 1224
4422.77 1153
4423.40 1210
4424.02 1174
4424.65 1200
4425.28 1094
4425.91 1113
4426.53 1192
4427.16 1076
4427.79 1181
4428.42 1180
4429.04 1234
4429.67 1126
4430.30 1204
4430.93 1140
4431.55 1082
4432.18 1056
4432.81 1125
4433.44 1095
4434.07 1041
4434.69 1150
4435.32 1212
4435.95 1156
4436.58 1088
4437.21 1014
4437.84 1182
4438.46 1186
4439.09 1250
4439.72 1186
4440.35 1062
4440.98 981
4441.61 1049
4442.24 1111
4442.86 1151
4443.49 1229
4444.12 1107
4444.75 1078
4445.38 1020
4446.01 1148
4446.64 1134
4447.27 1111
4447.90 1233
4448.52 1228
4449.15 1202
4449.78 1193
4450.41 1183
4451.04 1295
4451.67 1134
4452.30 1215
4452.93 1321
4453.56 1218
4454.19 1155
4454.82 1284
4455.45 1186
4456.08 1199
4456.71 1255
4457.34 1210
4457.97 1234
4458.60 1191
4459.23 1162
4459.86 1169
4460.49 1204
4461.12 1087
4461.75 1091
4462.38 1036
4463.01 1052
4463.64 1003
4464.27 977
4464.90 964
4465.53 1086
4466.16 1009
4466.79 910
4467.42 931
4468.05 915
4468.68 926
4469.31 1065
4469.94 971
4470.57 876
4471.20 1046
4471.83 1155
4472.46 1034
4473.09 1016
4473.72 1061
4474.35 1004
4474.99 1048
4475.62 1047
4476.25 1088
4476.88 1034
4477.51 945
4478.14 957
4478.77 1031
4479.40 1005
4480.03 1032
4480.67 1096
4481.30 1024
4481.93 1012
4482.56 1087
4483.19 1107
4483.82 1071
4484.46 1094
4485.09 1156
4485.72 1113
4486.35 1093
4486.98 1205
4487.61 1101
4488.25 963
4488.88 1199
4489.51 1212
4490.14 1184
4490.77 1213
4491.41 1075
4492.04 953
4492.67 1171
4493.30 1195
4493.94 1088
4494.57 1124
4495.20 1031
4495.83 1033
4496.46 1112
4497.10 1042
4497.73 1160
4498.36 1343
4498.99 1150
4499.63 1223
4500.26 1207
4500.89 1373
4501.53 1326
4502.16 1389
4502.79 1515
4503.42 1303
4504.06 1411
4504.69 1414
4505.32 1270
4505.96 1261
4506.59 1234
4507.22 1101
4507.86 1114
4508.49 1185
4509.12 1197
4509.76 1342
4510.39 1237
4511.02 1148
4511.66 1298
4512.29 1186
4512.92 1102
4513.56 1210
4514.19 1358
4514.83 1330
4515.46 1167
4516.09 1161
4516.73 1270
4517.36 1318
4517.99 1177
4518.63 1214
4519.26 1161
4519.90 1162
4520.53 1254
4521.17 1143
4521.80 1106
4522.43 1108
4523.07 1180
4523.70 1130
4524.34 1215
4524.97 1217
4525.61 1281
4526.24 1407
4526.88 1530
4527.51 1652
4528.14 1889
4528.78 2110
4529.41 2424
4530.05 2745
4530.68 3143
4531.32 3297
4531.95 3731
4532.59 3823
4533.22 3751
4533.86 3478
4534.49 3221
4535.13 2805
4535.76 2402
4536.40 2182
4537.04 1953
4537.67 1673
4538.31 1521
4538.94 1402
4539.58 1308
4540.21 1206
4540.85 1169
4541.48 1204
4542.12 1250
4542.76 1103
4543.39 1106
4544.03 1116
4544.66 1210
4545.30 1085
4545.93 1114
4546.57 1070
4547.21 1021
4547.84 1037
4548.48 1035
4549.11 1112
4549.75 1158
4550.39 968
4551.02 1017
4551.66 1170
4552.30 1106
4552.93 1121
4553.57 1041
4554.21 1076
4554.84 1135
4555.48 1099
4556.12 1048
4556.75 1129
4557.39 1168
4558.03 1149
4558.66 1163
4559.30 1115
4559.94 1083
4560.57 1092
4561.21 1077
4561.85 1200
4562.48 1142
4563.12 1178
4563.76 1225
4564.40 1134
4565.03 1272
4565.67 1315
4566.31 1286
4566.95 1267
4567.58 1290
4568.22 1257
4568.86 1329
4569.50 1244
4570.13 1386
4570.77 1267
4571.41 1180
4572.05 1351
4572.68 1391
4573.32 1263
4573.96 1184
4574.60 1182
4575.24 1107
4575.87 1116
4576.51 1095
4577.15 1068
4577.79 1108
4578.43 986
4579.06 1005
4579.70 1047
4580.34 1039
4580.98 1096
4581.62 1173
4582.26 1166
4582.90 998
4583.53 1035
4584.17 1083
4584.81 1083
4585.45 1076
4586.09 1099
4586.73 1157
4587.37 1223
4588.01 1271
4588.64 1172
4589.28 1387
4589.92 1382
4590.56 1596
4591.20 1475
4591.84 1494
4592.48 1613
4593.12 1533
4593.76 1498
4594.40 1387
4595.04 1259
4595.68 1202
4596.31 1096
4596.95 1216
4597.59 1182
4598.23 984
4598.87 1043
4599.51 1057
4600.15 979
4600.79 1063
4601.43 1137
4602.07 1129
4602.71 1091
4603.35 1103
4603.99 1243
4604.63 1235
4605.27 1257
4605.91 1110
4606.55 1141
4607.19 1123
4607.83 1232
4608.47 1155
4609.11 1118
4609.75 1188
4610.39 1236
4611.03 1143
4611.68 1092
4612.32 1155
4612.96 1180
4613.60 1190
4614.24 1140
4614.88 987
4615.52 1036
4616.16 1081
4616.80 1008
4617.44 927
4618.08 925
4618.72 993
4619.36 1206
4620.01 1178
4620.65 1136
4621.29 1204
4621.93 1231
4622.57 1153
4623.21 1131
4623.85 1163
4624.50 1209
4625.14 1129
4625.78 1050
4626.42 1040
4627.06 1058
4627.70 1097
4628.34 1010
4628.99 1018
4629.63 1103
4630.27 1075
4630.91 1120
4631.55 1178
4632.20 1182
4632.84 1089
4633.48 1235
4634.12 1188
4634.76 1240
4635.41 1164
4636.05 1212
4636.69 1088
4637.33 1074
4637.98 1194
4638.62 1174
4639.26 1106
4639.90 1193
4640.55 1143
4641.19 1201
4641.83 1021
4642.47 1125
4643.12 1131
4643.76 1125
4644.40 1174
4645.04 1180
4645.69 1239
4646.33 1279
4646.97 1198
4647.62 1214
4648.26 1271
4648.90 1194
4649.55 1169
4650.19 1313
4650.83 1321
4651.48 1364
4652.12 1385
4652.76 1462
4653.41 1607
4654.05 1505
4654.69 1564
4655.34 1449
4655.98 1285
4656.62 1251
4657.27 1142
4657.91 1084
4658.55 1114
4659.20 1120
4659.84 1053
4660.49 957
4661.13 949
4661.77 1023
4662.42 898
4663.06 922
4663.71 977
4664.35 980
4664.99 975
4665.64 868
4666.28 936
4666.93 938
4667.57 994
4668.22 919
4668.86 935
4669.51 981
4670.15 1052
4670.79 963
4671.44 901
4672.08 971
4672.73 927
4673.37 986
4674.02 955
4674.66 938
4675.31 961
4675.95 1023
4676.60 1042
4677.24 1060
4677.89 1055
4678.53 932
4679.18 1008
4679.82 1272
4680.47 1185
4681.12 1222
4681.76 1066
4682.41 1071
4683.05 1119
4683.70 1131
4684.34 1127
4684.99 978
4685.63 1131
4686.28 1150
4686.93 1209
4687.57 1010
4688.22 1026
4688.86 1022
4689.51 1024
4690.15 1061
4690.80 1032
4691.45 1153
4692.09 1172
4692.74 1199
4693.39 1190
4694.03 1158
4694.68 1149
4695.32 1226
4695.97 1224
4696.62 1178
4697.26 1215
4697.91 1255
4698.56 1307
4699.20 1470
4699.85 1536
4700.50 1530
4701.14 1481
4701.79 1321
4702.44 1457
4703.08 1349
4703.73 1158
4704.38 1182
4705.02 1240
4705.67 1190
4706.32 1139
4706.97 1217
4707.61 1201
4708.26 1225
4708.91 1092
4709.55 1182
4710.20 1101
4710.85 1240
4711.50 1255
4712.14 1133
4712.79 1168
4713.44 1169
4714.09 1065
4714.73 1061
4715.38 1155
4716.03 1216
4716.68 1148
4717.33 1008
4717.97 1107
4718.62 1061
4719.27 1201
4719.92 1238
4720.57 1220
4721.21 1219
4721.86 1347
4722.51 1333
4723.16 1259
4723.81 1336
4724.45 1435
4725.10 1388
4725.75 1311
4726.40 1483
4727.05 1338
4727.70 1279
4728.35 1525
4728.99 1655
4729.64 1426
4730.29 1257
4730.94 1250
4731.59 1116
4732.24 1173
4732.89 1101
4733.54 1142
4734.19 1218
4734.83 1153
4735.48 1102
4736.13 1103
4736.78 1141
4737.43 1081
4738.08 1208
4738.73 1345
4739.38 1240
4740.03 1233
4740.68 1250
4741.33 1242
4741.98 1351
4742.63 1424
4743.28 1387
4743.93 1359
4744.58 1154
4745.23 1191
4745.87 1230
4746.52 1221
4747.17 1265
4747.82 1277
4748.47 1263
4749.12 1307
4749.77 1368
4750.42 1325
4751.08 1435
4751.73 1405
4752.38 1408
4753.03 1363
4753.68 1421
4754.33 1485
4754.98 1431
4755.63 1359
4756.28 1210
4756.93 1356
4757.58 1402
4758.23 1233
4758.88 1168
4759.53 1220
4760.18 1252
4760.83 1163
4761.48 1136
4762.13 1024
4762.79 1143
4763.44 1231
4764.09 1157
4764.74 1178
4765.39 1189
4766.04 1285
4766.69 1321
4767.34 1243
4767.99 1161
4768.65 1110
4769.30 1176
4769.95 1258
4770.60 1055
4771.25 1000
4771.90 1052
4772.56 1092
4773.21 1124
4773.86 1070
4774.51 1102
4775.16 1061
4775.81 958
4776.47 1038
4777.12 939
4777.77 915
4778.42 1079
4779.07 1078
4779.73 1219
4780.38 1323
4781.03 1231
4781.68 1138
4782.34 1247
4782.99 1089
4783.64 1203
4784.29 1068
4784.94 1039
4785.60 1030
4786.25 1048
4786.90 1019
4787.56 1104
4788.21 1063
4788.86 1113
4789.51 1149
4790.17 1171
4790.82 1188
4791.47 1169
4792.13 1173
4792.78 1074
4793.43 1033
4794.08 948
4794.74 982
4795.39 1130
4796.04 999
4796.70 1010
4797.35 1027
4798.00 1071
4798.66 1169
4799.31 1044
4799.96 1085
4800.62 1021
4801.27 1046
4801.93 1020
4802.58 1101
4803.23 1054
4803.89 1091
4804.54 1072
4805.19 1017
4805.85 1072
4806.50 1081
4807.16 1102
4807.81 1036
4808.46 1023
4809.12 1169
4809.77 1115
4810.43 1046
4811.08 930
4811.73 940
4812.39 905
4813.04 1009
4813.70 1079
4814.35 1111
4815.01 1097
4815.66 1154
4816.32 1125
4816.97 1138
4817.63 1096
4818.28 1018
4818.94 1072
4819.59 1264
4820.24 1240
4820.90 1215
4821.55 1194
4822.21 1196
4822.86 1312
4823.52 1232
4824.18 1375
4824.83 1271
4825.49 1300
4826.14 1241
4826.80 1145
4827.45 1134
4828.11 1318
4828.76 1328
4829.42 1357
4830.07 1253
4830.73 1249
4831.38 1335
4832.04 1221
4832.70 1300
4833.35 1325
4834.01 1478
4834.66 1547
4835.32 1438
4835.98 1394
4836.63 1494
4837.29 1599
4837.94 1730
4838.60 1857
4839.26 1747
4839.91 1706
4840.57 1729
4841.22 1635
4841.88 1760
4842.54 1632
4843.19 1541
4843.85 1462
4844.51 1475
4845.16 1425
4845.82 1384
4846.48 1600
4847.13 1783
4847.79 1997
4848.45 2038
4849.10 2310
4849.76 2644
4850.42 2783
4851.07 2732
4851.73 2754
4852.39 2729
4853.05 2655
4853.70 2364
4854.36 2101
4855.02 2101
4855.68 2024
4856.33 2008
4856.99 1871
4857.65 2062
4858.30 2112
4858.96 2052
4859.62 2051
4860.28 2017
4860.94 1986
4861.59 1864
4862.25 1873
4862.91 1944
4863.57 1753
4864.22 1811
4864.88 1835
4865.54 2008
4866.20 2034
4866.86 1943
4867.51 1841
4868.17 1905
4868.83 1769
4869.49 1817
4870.15 1834
4870.81 1861
4871.46 1750
4872.12 1581
4872.78 1724
4873.44 1675
4874.10 1631
4874.76 1834
4875.41 1805
4876.07 1487
4876.73 1600
4877.39 1559
4878.05 1561
4878.71 1568
4879.37 1463
4880.03 1580
4880.69 1574
4881.34 1564
4882.00 1537
4882.66 1397
4883.32 1256
4883.98 1424
4884.64 1437
4885.30 1384
4885.96 1412
4886.62 1350
4887.28 1413
4887.94 1332
4888.60 1395
4889.26 1486
4889.92 1724
4890.58 1643
4891.24 1609
4891.89 1604
4892.55 1587
4893.21 1628
4893.87 1452
4894.53 1514
4895.19 1540
4895.85 1440
4896.51 1375
4897.17 1405
4897.83 1417
4898.49 1513
4899.16 1623
4899.82 1570
4900.48 1495
4901.14 1555
4901.80 1538
4902.46 1578
4903.12 1431
4903.78 1428
4904.44 1514
4905.10 1396
4905.76 1339
4906.42 1328
4907.08 1263
4907.74 1383
4908.40 1289
4909.06 1231
4909.72 1217
4910.39 1385
4911.05 1274
4911.71 1320
4912.37 1295
4913.03 1269
4913.69 1197
4914.35 1188
4915.01 1150
4915.68 1110
4916.34 1202
4917.00 1125
4917.66 1154
4918.32 1131
4918.98 953
4919.64 966
4920.31 1108
4920.97 1150
4921.63 1015
4922.29 1083
4922.95 1234
4923.62 1121
4924.28 1063
4924.94 1018
4925.60 1071
4926.26 1102
4926.93 1079
4927.59 1168
4928.25 1080
4928.91 1160
4929.57 1064
4930.24 975
4930.90 1026
4931.56 1061
4932.22 1043
4932.89 980
4933.55 967
4934.21 989
4934.87 1063
4935.54 1016
4936.20 951
4936.86 1043
4937.53 1114
4938.19 1018
4938.85 1040
4939.51 1090
4940.18 1099
4940.84 1021
4941.50 1070
4942.17 1015
4942.83 949
4943.49 1058
4944.16 974
4944.82 1085
4945.48 1113
4946.15 1041
4946.81 1142
4947.47 1040
4948.14 982
4948.80 1029
4949.46 1062
4950.13 1070
4950.79 955
4951.45 855
4952.12 963
4952.78 1012
4953.45 1025
4954.11 997
4954.77 949
4955.44 973
4956.10 910
4956.77 875
4957.43 892
4958.09 943
4958.76 968
4959.42 996
4960.09 1096
4960.75 1224
4961.42 1192
4962.08 1102
4962.75 1201
4963.41 1234
4964.07 1377
4964.74 1387
4965.40 1460
4966.07 1504
4966.73 1317
4967.40 1396
4968.06 1267
4968.73 1182
4969.39 1256
4970.06 1177
4970.72 1136
4971.39 1150
4972.05 954
4972.72 1039
4973.38 1094
4974.05 1068
4974.71 1160
4975.38 1213
4976.05 1157
4976.71 1116
4977.38 1213
4978.04 1224
4978.71 1185
4979.37 1169
4980.04 1240
4980.70 1284
4981.37 1247
4982.04 1079
4982.70 1118
4983.37 1196
4984.03 1226
4984.70 1152
4985.37 1226
4986.03 1370
4986.70 1450
4987.36 1601
4988.03 1820
4988.70 1746
4989.36 1810
4990.03 1924
4990.70 1891
4991.36 2034
4992.03 2069
4992.69 1719
4993.36 1542
4994.03 1410
4994.69 1343
4995.36 1244
4996.03 1316
4996.69 1277
4997.36 1186
4998.03 1107
4998.70 1032
4999.36 1087
5000.03 932
5000.70 989
5001.36 1005
5002.03 1038
5002.70 1024
5003.37 1039
5004.03 986
5004.70 1048
5005.37 1042
5006.03 961
5006.70 980
5007.37 973
5008.04 963
5008.70 887
5009.37 957
5010.04 916
5010.71 970
5011.38 912
5012.04 946
5012.71 883
5013.38 864
5014.05 893
5014.72 968
5015.38 845
5016.05 850
5016.72 937
5017.39 960
5018.06 1122
5018.72 1037
5019.39 999
5020.06 1032
5020.73 956
5021.40 1117
5022.07 1075
5022.73 1135
5023.40 1221
5024.07 1205
5024.74 1189
5025.41 1182
5026.08 1141
5026.75 1184
5027.42 1187
5028.08 1328
5028.75 1135
5029.42 1258
5030.09 1141
5030.76 1033
5031.43 1012
5032.10 1028
5032.77 1022
5033.44 1054
5034.11 1027
5034.78 944
5035.45 985
5036.11 1031
5036.78 1052
5037.45 1021
5038.12 909
5038.79 866
5039.46 980
5040.13 1010
5040.80 936
5041.47 928
5042.14 991
5042.81 979
5043.48 968
5044.15 1092
5044.82 1036
5045.49 953
5046.16 1026
5046.83 1050
5047.50 1029
5048.17 988
5048.84 1015
5049.51 1035
5050.18 956
5050.85 945
5051.52 918
5052.19 876
5052.86 872
5053.54 946
5054.21 1050
5054.88 1032
5055.55 843
5056.22 896
5056.89 1018
5057.56 930
5058.23 876
5058.90 912
5059.57 918
5060.24 881
5060.91 890
5061.59 969
5062.26 882
5062.93 868
5063.60 959
5064.27 941
5064.94 927
5065.61 926
5066.28 887
5066.96 1013
5067.63 964
5068.30 963
5068.97 976
5069.64 961
5070.31 910
5070.99 864
5071.66 875
5072.33 913
5073.00 982
5073.67 835
5074.35 913
5075.02 878
5075.69 858
5076.36 877
5077.03 976
5077.71 898
5078.38 955
5079.05 952
5079.72 914
5080.39 1087
5081.07 974
5081.74 1016
5082.41 1059
5083.08 1029
5083.76 1019
5084.43 891
5085.10 899
5085.78 978
5086.45 947
5087.12 883
5087.79 1081
5088.47 982
5089.14 901
5089.81 1043
5090.49 1251
5091.16 1251
5091.83 1116
5092.51 1210
5093.18 1252
5093.85 1224
5094.52 1145
5095.20 1111
5095.87 1142
5096.54 1073
5097.22 1116
5097.89 1066
5098.57 928
5099.24 953
5099.91 897
5100.59 886
5101.26 869
5101.93 890
5102.61 915
5103.28 917
5103.96 871
5104.63 1004
5105.30 1032
5105.98 934
5106.65 1024
5107.33 1054
5108.00 1108
5108.67 1004
5109.35 990
5110.02 964
5110.70 1022
5111.37 902
5112.05 889
5112.72 947
5113.40 1093
5114.07 946
5114.74 845
5115.42 892
5116.09 1054
5116.77 1016
5117.44 999
5118.12 1028
5118.79 1087
5119.47 1060
5120.14 997
5120.82 1089
5121.49 1175
5122.17 945
5122.84 1000
5123.52 978
5124.19 903
5124.87 940
5125.54 1055
5126.22 1081
5126.90 938
5127.57 1060
5128.25 1038
5128.92 1074
5129.60 1080
5130.27 989
5130.95 1019
5131.62 1059
5132.30 962
5132.98 876
5133.65 984
5134.33 1016
5135.00 926
5135.68 985
5136.36 1071
5137.03 1024
5137.71 942
5138.38 914
5139.06 989
5139.74 984
5140.41 961
5141.09 970
5141.77 875
5142.44 872
5143.12 1106
5143.80 885
5144.47 818
5145.15 912
5145.83 854
5146.50 866
5147.18 819
5147.86 788
5148.53 821
5149.21 874
5149.89 905
5150.56 980
5151.24 915
5151.92 955
5152.60 945
5153.27 839
5153.95 831
5154.63 812
5155.30 914
5155.98 885
5156.66 946
5157.34 924
5158.01 873
5158.69 851
5159.37 764
5160.05 797
5160.72 819
5161.40 901
5162.08 810
5162.76 870
5163.44 859
5164.11 936
5164.79 976
5165.47 974
5166.15 959
5166.83 974
5167.50 1091
5168.18 940
5168.86 956
5169.54 927
5170.22 920
5170.89 870
5171.57 797
5172.25 693
5172.93 721
5173.61 868
5174.29 844
5174.97 939
5175.64 886
5176.32 930
5177.00 869
5177.68 867
5178.36 788
5179.04 752
5179.72 764
5180.40 851
5181.08 782
5181.75 733
5182.43 785
5183.11 863
5183.79 791
5184.47 780
5185.15 841
5185.83 868
5186.51 846
5187.19 781
5187.87 785
5188.55 870
5189.23 855
5189.91 826
5190.59 759
5191.27 865
5191.95 821
5192.63 850
5193.31 793
5193.98 767
5194.66 819
5195.34 782
5196.02 819
5196.70 835
5197.38 778
5198.07 729
5198.75 799
5199.43 844
5200.11 892
5200.79 931
5201.47 834
5202.15 831
5202.83 853
5203.51 839
5204.19 862
5204.87 848
5205.55 785
5206.23 812
5206.91 946
5207.59 775
5208.27 882
5208.95 913
5209.63 960
5210.31 960
5211.00 1025
5211.68 933
5212.36 1022
5213.04 1054
5213.72 983
5214.40 984
5215.08 981
5215.76 1030
5216.45 1117
5217.13 1013
5217.81 1064
5218.49 1087
5219.17 1105
5219.85 1006
5220.53 961
5221.22 979
5221.90 936
5222.58 1029
5223.26 1015
5223.94 862
5224.62 738
5225.31 893
5225.99 976
5226.67 897
5227.35 960
5228.03 947
5228.72 855
5229.40 818
5230.08 929
5230.76 855
5231.45 848
5232.13 898
5232.81 893
5233.49 866
5234.18 954
5234.86 955
5235.54 866
5236.22 956
5236.91 1022
5237.59 1054
5238.27 1043
5238.95 1106
5239.64 1068
5240.32 1117
5241.00 1000
5241.69 927
5242.37 1098
5243.05 1112
5243.73 997
5244.42 910
5245.10 935
5245.78 964
5246.47 892
5247.15 855
5247.83 935
5248.52 952
5249.20 1034
5249.88 1084
5250.57 1138
5251.25 1163
5251.94 1231
5252.62 1215
5253.30 1134
5253.99 1074
5254.67 1036
5255.35 1013
5256.04 1020
5256.72 908
5257.41 913
5258.09 968
5258.77 974
5259.46 1004
5260.14 1040
5260.83 1086
5261.51 1151
5262.20 1175
5262.88 1186
5263.56 1151
5264.25 1010
5264.93 934
5265.62 982
5266.30 1153
5266.99 1016
5267.67 1013
5268.36 1027
5269.04 967
5269.73 809
5270.41 967
5271.10 1130
5271.78 1027
5272.47 1052
5273.15 869
5273.84 820
5274.52 886
5275.21 844
5275.89 894
5276.58 907
5277.26 937
5277.95 860
5278.63 821
5279.32 898
5280.00 970
5280.69 968
5281.37 1027
5282.06 964
5282.75 1038
5283.43 1063
5284.12 1080
5284.80 961
5285.49 848
5286.17 852
5286.86 901
5287.55 937
5288.23 973
5288.92 948
5289.60 890
5290.29 880
5290.98 970
5291.66 964
5292.35 950
5293.04 948
5293.72 952
5294.41 1019
5295.10 899
5295.78 907
5296.47 916
5297.15 1010
5297.84 1037
5298.53 1169
5299.21 1256
5299.90 1218
5300.59 1280
5301.28 1450
5301.96 1463
5302.65 1533
5303.34 1454
5304.02 1497
5304.71 1508
5305.40 1430
5306.08 1249
5306.77 1204
5307.46 1168
5308.15 997
5308.83 962
5309.52 1186
5310.21 1144
5310.90 1176
5311.58 1110
5312.27 1031
5312.96 1175
5313.65 1025
5314.33 959
5315.02 1093
5315.71 1033
5316.40 1093
5317.09 1165
5317.77 1105
5318.46 1145
5319.15 1296
5319.84 1178
5320.53 1329
5321.21 1383
5321.90 1374
5322.59 1296
5323.28 1185
5323.97 1203
5324.65 1017
5325.34 956
5326.03 968
5326.72 1095
5327.41 1173
5328.10 960
5328.79 930
5329.47 1042
5330.16 1067
5330.85 1135
5331.54 1043
5332.23 1269
5332.92 1149
5333.61 1055
5334.30 1120
5334.99 1107
5335.67 994
5336.36 1148
5337.05 1117
5337.74 1142
5338.43 1170
5339.12 1226
5339.81 1134
5340.50 1143
5341.19 1165
5341.88 1145
5342.57 1300
5343.26 1144
5343.95 1224
5344.64 1234
5345.33 1261
5346.02 1334
5346.71 1369
5347.40 1382
5348.09 1605
5348.78 1895
5349.47 2054
5350.16 2121
5350.85 2284
5351.54 2370
5352.23 2484
5352.92 2282
5353.61 2406
5354.30 2046
5354.99 1939
5355.68 1871
5356.37 1646
5357.06 1594
5357.75 1359
5358.44 1225
5359.13 1140
5359.82 1127
5360.51 957
5361.20 1004
5361.89 963
5362.58 1084
5363.27 1024
5363.97 989
5364.66 1069
5365.35 1033
5366.04 988
5366.73 994
5367.42 1067
5368.11 987
5368.80 999
5369.49 994
5370.19 951
5370.88 949
5371.57 850
5372.26 975
5372.95 943
5373.64 996
5374.33 911
5375.03 868
5375.72 965
5376.41 901
5377.10 957
5377.79 1048
5378.49 1028
5379.18 1089
5379.87 1115
5380.56 1009
5381.25 927
5381.95 934
5382.64 1023
5383.33 1082
5384.02 996
5384.71 950
5385.41 963
5386.10 1025
5386.79 950
5387.48 989
5388.18 1073
5388.87 1053
5389.56 1096
5390.25 1244
5390.95 1078
5391.64 1205
5392.33 1153
5393.02 1103
5393.72 1123
5394.41 1084
5395.10 967
5395.80 884
5396.49 917
5397.18 972
5397.88 1036
5398.57 830
5399.26 874
5399.95 903
5400.65 914
5401.34 834
5402.03 802
5402.73 904
5403.42 954
5404.12 871
5404.81 900
5405.50 944
5406.20 879
5406.89 890
5407.58 928
5408.28 946
5408.97 933
5409.66 863
5410.36 878
5411.05 811
5411.75 905
5412.44 967
5413.13 891
5413.83 907
5414.52 856
5415.22 817
5415.91 954
5416.61 1044
5417.30 928
5417.99 927
5418.69 931
5419.38 810
5420.08 832
5420.77 840
5421.47 868
5422.16 890
5422.86 922
5423.55 944
5424.25 910
5424.94 816
5425.64 934
5426.33 912
5427.03 911
5427.72 891
5428.42 876
5429.11 889
5429.81 873
5430.50 1002
5431.20 943
5431.89 781
5432.59 894
5433.28 858
5433.98 857
5434.67 907
5435.37 1018
5436.06 952
5436.76 972
5437.46 1065
5438.15 1100
5438.85 1156
5439.54 1081
5440.24 1048
5440.93 1078
5441.63 1085
5442.33 1064
5443.02 950
5443.72 980
5444.41 1018
5445.11 1092
5445.81 1128
5446.50 1054
5447.20 1189
5447.90 1176
5448.59 1152
5449.29 1233
5449.98 1165
5450.68 1076
5451.38 1149
5452.07 1108
5452.77 1128
5453.47 1099
5454.16 981
5454.86 990
5455.56 1078
5456.25 892
5456.95 982
5457.65 974
5458.35 931
5459.04 940
5459.74 964
5460.44 1063
5461.13 991
5461.83 1163
5462.53 1151
5463.23 1055
5463.92 1102
5464.62 1259
5465.32 1203
5466.02 1081
5466.71 1123
5467.41 1170
5468.11 1122
5468.81 1219
5469.50 1119
5470.20 1107
5470.90 1039
5471.60 1141
5472.29 1184
5472.99 1152
5473.69 1213
5474.39 1227
5475.09 1169
5475.78 1288
5476.48 1174
5477.18 1324
5477.88 1438
5478.58 1470
5479.28 1486
5479.97 1614
5480.67 1937
5481.37 2157
5482.07 2029
5482.77 1982
5483.47 1679
5484.17 1567
5484.86 1444
5485.56 1573
5486.26 1430
5486.96 1318
5487.66 1370
5488.36 1205
5489.06 1301
5489.76 1334
5490.45 1483
5491.15 1395
5491.85 1338
5492.55 1363
5493.25 1294
5493.95 1411
5494.65 1520
5495.35 1536
5496.05 1450
5496.75 1456
5497.45 1659
5498.15 1750
5498.85 1975
5499.55 2259
5500.25 2419
5500.95 2619
5501.65 2703
5502.35 2656
5503.04 2748
5503.74 2846
5504.44 2335
5505.14 2081
5505.84 1972
5506.54 1784
5507.24 1596
5507.94 1456
5508.65 1421
5509.35 1377
5510.05 1408
5510.75 1423
5511.45 1366
5512.15 1426
5512.85 1501
5513.55 1403
5514.25 1398
5514.95 1399
5515.65 1476
5516.35 1466
5517.05 1401
5517.75 1434
5518.45 1302
5519.15 1314
5519.85 1257
5520.56 1227
5521.26 1340
5521.96 1289
5522.66 1225
5523.36 1245
5524.06 1029
5524.76 1111
5525.46 1152
5526.16 1139
5526.87 1095
5527.57 1019
5528.27 1014
5528.97 1030
5529.67 1090
5530.37 1084
5531.07 1036
5531.78 1023
5532.48 1051
5533.18 1062
5533.88 983
5534.58 1055
5535.29 952
5535.99 979
5536.69 1049
5537.39 917
5538.09 999
5538.80 940
5539.50 1037
5540.20 1050
5540.90 957
5541.60 909
5542.31 986
5543.01 1128
5543.71 1070
5544.41 1076
5545.12 968
5545.82 965
5546.52 963
5547.22 948
5547.93 951
5548.63 956
5549.33 868
5550.04 1014
5550.74 1013
5551.44 978
5552.14 862
5552.85 889
5553.55 940
5554.25 1035
5554.96 1078
5555.66 1012
5556.36 884
5557.07 888
5557.77 941
5558.47 926
5559.18 979
5559.88 997
5560.58 1062
5561.29 1032
5561.99 1034
5562.69 1112
5563.40 997
5564.10 997
5564.80 1037
5565.51 1119
5566.21 1047
5566.92 1016
5567.62 1058
5568.32 1062
5569.03 916
5569.73 1014
5570.44 974
5571.14 936
5571.84 958
5572.55 926
5573.25 849
5573.96 919
5574.66 1006
5575.37 988
5576.07 1012
5576.78 931
5577.48 1079
5578.18 1031
5578.89 1026
5579.59 926
5580.30 880
5581.00 957
5581.71 917
5582.41 917
5583.12 894
5583.82 870
5584.53 987
5585.23 879
5585.94 917
5586.64 936
5587.35 1000
5588.05 949
5588.76 936
5589.46 796
5590.17 831
5590.88 843
5591.58 915
5592.29 840
5592.99 822
5593.70 859
5594.40 962
5595.11 912
5595.81 927
5596.52 887
5597.23 836
5597.93 839
5598.64 834
5599.34 876
5600.05 941
5600.76 876
5601.46 875
5602.17 808
5602.87 891
5603.58 830
5604.29 806
5604.99 848
5605.70 898
5606.41 908
5607.11 898
5607.82 857
5608.52 830
5609.23 749
5609.94 824
5610.64 872
5611.35 886
5612.06 915
5612.76 859
5613.47 945
5614.18 888
5614.89 899
5615.59 832
5616.30 907
5617.01 992
5617.71 994
5618.42 985
5619.13 923
5619.84 906
5620.54 796
5621.25 840
5621.96 929
5622.66 911
5623.37 897
5624.08 939
5624.79 964
5625.49 970
5626.20 1034
5626.91 974
5627.62 915
5628.33 897
5629.03 970
5629.74 1078
5630.45 910
5631.16 898
5631.87 919
5632.57 901
5633.28 942
5633.99 958
5634.70 967
5635.41 886
5636.11 919
5636.82 947
5637.53 953
5638.24 1010
5638.95 1029
5639.66 948
5640.36 1122
5641.07 1071
5641.78 1085
5642.49 1030
5643.20 990
5643.91 1002
5644.62 997
5645.33 842
5646.03 930
5646.74 939
5647.45 871
5648.16 884
5648.87 930
5649.58 903
5650.29 875
5651.00 865
5651.71 870
5652.42 906
5653.13 1000
5653.84 1036
5654.54 1084
5655.25 1132
5655.96 1192
5656.67 1244
5657.38 1337
5658.09 1339
5658.80 1285
5659.51 1331
5660.22 1297
5660.93 1286
5661.64 1115
5662.35 1127
5663.06 1157
5663.77 990
5664.48 1002
5665.19 1002
5665.90 946
5666.61 1036
5667.32 1124
5668.03 1065
5668.74 964
5669.45 954
5670.16 962
5670.87 992
5671.58 888
5672.29 955
5673.01 913
5673.72 875
5674.43 899
5675.14 1013
5675.85 854
5676.56 900
5677.27 882
5677.98 953
5678.69 1011
5679.40 950
5680.11 1094
5680.82 1014
5681.54 934
5682.25 1062
5682.96 1001
5683.67 988
5684.38 972
5685.09 924
5685.80 932
5686.51 902
5687.23 878
5687.94 790
5688.65 931
5689.36 1058
5690.07 906
5690.78 882
5691.50 841
5692.21 860
5692.92 980
5693.63 1037
5694.34 933
5695.06 982
5695.77 965
5696.48 980
5697.19 895
5697.90 834
5698.62 919
5699.33 883
5700.04 949
5700.75 1061
5701.46 983
5702.18 1056
5702.89 1080
5703.60 1098
5704.31 1075
5705.03 1022
5705.74 994
5706.45 1034
5707.17 910
5707.88 833
5708.59 943
5709.30 981
5710.02 893
5710.73 873
5711.44 933
5712.16 883
5712.87 891
5713.58 847
5714.30 857
5715.01 890
5715.72 861
5716.43 874
5717.15 794
5717.86 886
5718.58 970
5719.29 906
5720.00 813
5720.72 865
5721.43 953
5722.14 988
5722.86 895
5723.57 899
5724.28 980
5725.00 1052
5725.71 901
5726.43 941
5727.14 969
5727.85 924
5728.57 948
5729.28 957
5730.00 1049
5730.71 1040
5731.42 972
5732.14 982
5732.85 970
5733.57 1086
5734.28 1024
5735.00 971
5735.71 877
5736.43 946
5737.14 937
5737.85 962
5738.57 1002
5739.28 1055
5740.00 1068
5740.71 969
5741.43 1001
5742.14 1008
5742.86 1011
5743.57 975
5744.29 1025
5745.00 1030
5745.72 1033
5746.43 979
5747.15 1004
5747.86 940
5748.58 1026
5749.30 1048
5750.01 1012
5750.73 1000
5751.44 1087
5752.16 1105
5752.87 1081
5753.59 1116
5754.30 1184
5755.02 1241
5755.74 1304
5756.45 1137
5757.17 1127
5757.88 1164
5758.60 1197
5759.31 1242
5760.03 1112
5760.75 1145
5761.46 1156
5762.18 1219
5762.90 1201
5763.61 1107
5764.33 1133
5765.04 1179
5765.76 1154
5766.48 1286
5767.19 1304
5767.91 1229
5768.63 1206
5769.34 1215
5770.06 1158
5770.78 1105
5771.49 1193
5772.21 1028
5772.93 1127
5773.64 1201
5774.36 1175
5775.08 1112
5775.79 1181
5776.51 1283
5777.23 1258
5777.95 1243
5778.66 1233
5779.38 1211
5780.10 1300
5780.81 1456
5781.53 1390
5782.25 1357
5782.97 1343
5783.68 1296
5784.40 1274
5785.12 1269
5785.84 1389
5786.55 1279
5787.27 1238
5787.99 1403
5788.71 1521
5789.43 1567
5790.14 1626
5790.86 1727
5791.58 1566
5792.30 1801
5793.02 1839
5793.73 1721
5794.45 1959
5795.17 2055
5795.89 2076
5796.61 2102
5797.33 2353
5798.04 2483
5798.76 2958
5799.48 3378
5800.20 4189
5800.92 5111
5801.64 6235
5802.36 6812
5803.07 7221
5803.79 7116
5804.51 6778
5805.23 6156
5805.95 5363
5806.67 4335
5807.39 3563
5808.11 3113
5808.82 2847
5809.54 2514
5810.26 2408
5810.98 2596
5811.70 2519
5812.42 2327
5813.14 2335
5813.86 2265
5814.58 2343
5815.30 2459
5816.02 2347
5816.74 2421
5817.46 2410
5818.18 2457
5818.90 2421
5819.62 2314
5820.34 2310
5821.06 2362
5821.78 2410
5822.50 2182
5823.22 2441
5823.94 2119
5824.66 2031
5825.38 2021
5826.10 1818
5826.82 1789
5827.54 1654
5828.26 1634
5828.98 1578
5829.70 1516
5830.42 1497
5831.14 1414
5831.86 1479
5832.58 1352
5833.30 1447
5834.02 1432
5834.74 1364
5835.46 1452
5836.18 1388
5836.90 1339
5837.62 1482
5838.34 1428
5839.07 1461
5839.79 1534
5840.51 1558
5841.23 1550
5841.95 1499
5842.67 1446
5843.39 1487
5844.11 1434
5844.83 1282
5845.56 1194
5846.28 1203
5847.00 1141
5847.72 1178
5848.44 1297
5849.16 1249
5849.88 1129
5850.61 1195
5851.33 1142
5852.05 1169
5852.77 1290
5853.49 1234
5854.22 1262
5854.94 1222
5855.66 1227
5856.38 1206
5857.10 1220
5857.83 1190
5858.55 1060
5859.27 1124
5859.99 1117
5860.71 1156
5861.44 1209
5862.16 1194
5862.88 1129
5863.60 1146
5864.33 1134
5865.05 1095
5865.77 1090
5866.49 954
5867.22 1103
5867.94 1296
5868.66 1217
5869.38 1124
5870.11 1090
5870.83 1072
5871.55 1104
5872.28 1107
5873.00 1050
5873.72 1152
5874.45 1116
5875.17 1314
5875.89 1129
5876.62 1155
5877.34 1090
5878.06 1207
5878.79 1139
5879.51 1064
5880.23 1092
5880.96 1160
5881.68 1077
5882.40 1177
5883.13 1161
5883.85 1000
5884.57 1052
5885.30 1086
5886.02 1047
5886.75 1135
5887.47 1146
5888.19 1106
5888.92 1076
5889.64 1122
5890.37 1087
5891.09 1042
5891.81 1126
5892.54 1046
5893.26 1038
5893.99 1073
5894.71 955
5895.44 941
5896.16 1039
5896.88 1093
5897.61 1150
5898.33 1111
5899.06 1040
5899.78 1052
5900.51 1046
5901.23 1045
5901.96 1106
5902.68 1092
5903.41 1014
5904.13 1038
5904.86 1069
5905.58 1096
5906.31 1046
5907.03 986
5907.76 1016
5908.48 1034
5909.21 1064
5909.93 994
5910.66 1008
5911.38 1045
5912.11 987
5912.83 1171
5913.56 1046
5914.29 989
5915.01 989
5915.74 1066
5916.46 1092
5917.19 1117
5917.91 1039
5918.64 1021
5919.37 1145
5920.09 1113
5920.82 1076
5921.54 998
5922.27 1137
5923.00 983
5923.72 977
5924.45 1089
5925.17 1023
5925.90 1112
5926.63 1104
5927.35 1116
5928.08 1113
5928.81 1083
5929.53 1130
5930.26 1161
5930.99 1120
5931.71 1087
5932.44 1145
5933.17 1263
5933.89 1146
5934.62 1198
5935.35 1380
5936.07 1446
5936.80 1293
5937.53 1384
5938.25 1458
5938.98 1538
5939.71 1376
5940.44 1358
5941.16 1453
5941.89 1389
5942.62 1308
5943.35 1265
5944.07 1244
5944.80 1476
5945.53 1366
5946.26 1379
5946.98 1471
5947.71 1551
5948.44 1485
5949.17 1490
5949.89 1526
5950.62 1665
5951.35 1615
5952.08 1756
5952.80 1803
5953.53 1841
5954.26 1972
5954.99 1911
5955.72 1780
5956.45 1730
5957.17 1637
5957.90 1686
5958.63 1620
5959.36 1752
5960.09 1684
5960.82 1684
5961.54 1738
5962.27 1738
5963.00 1708
5963.73 1889
5964.46 1904
5965.19 2092
5965.92 2281
5966.64 2514
5967.37 2794
5968.10 2637
5968.83 2756
5969.56 2731
5970.29 2503
5971.02 2436
5971.75 2315
5972.48 2193
5973.21 2237
5973.93 2165
5974.66 2169
5975.39 2062
5976.12 2108
5976.85 2050
5977.58 2069
5978.31 2179
5979.04 2046
5979.77 2189
5980.50 2302
5981.23 2260
5981.96 2269
5982.69 2263
5983.42 2355
5984.15 2532
5984.88 2515
5985.61 2559
5986.34 2591
5987.07 2513
5987.80 2457
5988.53 2510
5989.26 2417
5989.99 2457
5990.72 2465
5991.45 2446
5992.18 2390
5992.91 2360
5993.64 2445
5994.37 2503
5995.10 2566
5995.83 2564
5996.56 2498
5997.29 2597
5998.02 2516
5998.75 2536
5999.49 2639
6000.22 2591
6000.95 2507
6001.68 2398
6002.41 2522
6003.14 2563
6003.87 2344
6004.60 2418
6005.33 2311
6006.06 2305
6006.80 2409
6007.53 2652
6008.26 2988
6008.99 3217
6009.72 3694
6010.45 4115
6011.18 4786
6011.92 5325
6012.65 5940
6013.38 6298
6014.11 6580
6014.84 6763
6015.57 6401
6016.31 6212
6017.04 5928
6017.77 5144
6018.50 4480
6019.23 3891
6019.97 3556
6020.70 3135
6021.43 2775
6022.16 2467
6022.89 2309
6023.63 2187
6024.36 2136
6025.09 1990
6025.82 1909
6026.56 2001
6027.29 1903
6028.02 1816
6028.75 1930
6029.49 1884
6030.22 1846
6030.95 1853
6031.68 1714
6032.42 1739
6033.15 1703
6033.88 1568
6034.62 1625
6035.35 1592
6036.08 1558
6036.81 1674
6037.55 1794
6038.28 1810
6039.01 1730
6039.75 1714
6040.48 1848
6041.21 1707
6041.95 1826
6042.68 1920
6043.41 1838
6044.15 1944
6044.88 1918
6045.61 1952
6046.35 1904
6047.08 2002
6047.82 2099
6048.55 2074
6049.28 2208
6050.02 2243
6050.75 2424
6051.49 2448
6052.22 2546
6052.95 2575
6053.69 2679
6054.42 2702
6055.16 2669
6055.89 2439
6056.62 2339
6057.36 2273
6058.09 2160
6058.83 2116
6059.56 2054
6060.30 2094
6061.03 2068
6061.77 2039
6062.50 1911
6063.23 1886
6063.97 1785
6064.70 1812
6065.44 1768
6066.17 1801
6066.91 1684
6067.64 1659
6068.38 1793
6069.11 1824
6069.85 1803
6070.58 1767
6071.32 1776
6072.05 1803
6072.79 1690
6073.52 1716
6074.26 1732
6075.00 1583
6075.73 1622
6076.47 1574
6077.20 1615
6077.94 1566
6078.67 1575
6079.41 1601
6080.14 1593
6080.88 1477
6081.62 1471
6082.35 1549
6083.09 1567
6083.82 1626
6084.56 1481
6085.30 1420
6086.03 1395
6086.77 1505
6087.50 1433
6088.24 1446
6088.98 1490
6089.71 1504
6090.45 1593
6091.19 1608
6091.92 1467
6092.66 1593
6093.39 1434
6094.13 1555
6094.87 1526
6095.60 1505
6096.34 1500
6097.08 1444
6097.81 1420
6098.55 1389
6099.29 1370
6100.03 1369
6100.76 1312
6101.50 1475
6102.24 1379
6102.97 1349
6103.71 1387
6104.45 1498
6105.18 1413
6105.92 1382
6106.66 1294
6107.40 1462
6108.13 1535
6108.87 1570
6109.61 1340
6110.35 1424
6111.08 1519
6111.82 1568
6112.56 1454
6113.30 1336
6114.03 1438
6114.77 1451
6115.51 1435
6116.25 1482
6116.99 1453
6117.72 1403
6118.46 1439
6119.20 1579
6119.94 1460
6120.68 1493
6121.41 1543
6122.15 1484
6122.89 1686
6123.63 1555
6124.37 1548
6125.11 1607
6125.84 1506
6126.58 1586
6127.32 1537
6128.06 1482
6128.80 1568
6129.54 1678
6130.28 1487
6131.02 1554
6131.75 1614
6132.49 1618
6133.23 1597
6133.97 1648
6134.71 1585
6135.45 1705
6136.19 1590
6136.93 1713
6137.67 1683
6138.41 1599
6139.14 1652
6139.88 1627
6140.62 1728
6141.36 1782
6142.10 1677
6142.84 1666
6143.58 1651
6144.32 1601
6145.06 1609
6145.80 1591
6146.54 1648
6147.28 1574
6148.02 1557
6148.76 1750
6149.50 1695
6150.24 1640
6150.98 1695
6151.72 1690
6152.46 1646
6153.20 1792
6153.94 1719
6154.68 1701
6155.42 1600
6156.16 1549
6156.90 1648
6157.64 1713
6158.38 1781
6159.12 1738
6159.86 1714
6160.60 1831
6161.34 1924
6162.08 1808
6162.82 1767
6163.57 1930
6164.31 2038
6165.05 2241
6165.79 2291
6166.53 2323
6167.27 2515
6168.01 2464
6168.75 2557
6169.49 2656
6170.23 2661
6170.98 2732
6171.72 2710
6172.46 2558
6173.20 2185
6173.94 2193
6174.68 2222
6175.42 2259
6176.16 2164
6176.91 2170
6177.65 2191
6178.39 2133
6179.13 2228
6179.87 2264
6180.61 2180
6181.36 2460
6182.10 2447
6182.84 2289
6183.58 2387
6184.32 2577
6185.07 2371
6185.81 2523
6186.55 2356
6187.29 2450
6188.03 2471
6188.78 2447
6189.52 2581
6190.26 2608
6191.00 2609
6191.75 2841
6192.49 2891
6193.23 2982
6193.97 2920
6194.72 3051
6195.46 3178
6196.20 3074
6196.94 3128
6197.69 3074
6198.43 3140
6199.17 3152
6199.92 2990
6200.66 2856
6201.40 2817
6202.15 2995
6202.89 3150
6203.63 3489
6204.37 3664
6205.12 4276
6205.86 5240
6206.60 6602
6207.35 7914
6208.09 10211
6208.83 11861
6209.58 13418
6210.32 14325
6211.07 14492
6211.81 14241
6212.55 13315
6213.30 11633
6214.04 9921
6214.78 8301
6215.53 6620
6216.27 5446
6217.02 4364
6217.76 3829
6218.50 3479
6219.25 3043
6219.99 2842
6220.74 2642
6221.48 2776
6222.22 2699
6222.97 2670
6223.71 2713
6224.46 2778
6225.20 3074
6225.95 3071
6226.69 2897
6227.44 2769
6228.18 2649
6228.92 2436
6229.67 2255
6230.41 2287
6231.16 2044
6231.90 1880
6232.65 1930
6233.39 1950
6234.14 1780
6234.88 1790
6235.63 1884
6236.37 1861
6237.12 1970
6237.86 1975
6238.61 2060
6239.35 1932
6240.10 2045
6240.85 2123
6241.59 2060
6242.34 2143
6243.08 2121
6243.83 2141
6244.57 2287
6245.32 2497
6246.06 2599
6246.81 2712
6247.56 2980
6248.30 3022
6249.05 3188
6249.79 3346
6250.54 3258
6251.29 3032
6252.03 2954
6252.78 2786
6253.52 2540
6254.27 2461
6255.02 2227
6255.76 2286
6256.51 2262
6257.26 2232
6258.00 2280
6258.75 2028
6259.49 2100
6260.24 2081
6260.99 2113
6261.73 2076
6262.48 2090
6263.23 2059
6263.97 2019
6264.72 2105
6265.47 2139
6266.21 1922
6266.96 2003
6267.71 2048
6268.46 2093
6269.20 2103
6269.95 2142
6270.70 2101
6271.44 2005
6272.19 2022
6272.94 2137
6273.69 2007
6274.43 2102
6275.18 2022
6275.93 2002
6276.68 2171
6277.42 2220
6278.17 2032
6278.92 2050
6279.67 2025
6280.41 1974
6281.16 1917
6281.91 1826
6282.66 1821
6283.41 1830
6284.15 1779
6284.90 1709
6285.65 1824
6286.40 1767
6287.15 1930
6287.89 1965
6288.64 2011
6289.39 1898
6290.14 1814
6290.89 1908
6291.64 1934
6292.38 1727
6293.13 1757
6293.88 1686
6294.63 1542
6295.38 1583
6296.13 1599
6296.88 1569
6297.62 1419
6298.37 1461
6299.12 1436
6299.87 1434
6300.62 1437
6301.37 1459
6302.12 1379
6302.87 1417
6303.62 1426
6304.37 1459
6305.11 1579
6305.86 1576
6306.61 1547
6307.36 1401
6308.11 1406
6308.86 1512
6309.61 1601
6310.36 1613
6311.11 1510
6311.86 1628
6312.61 1830
6313.36 1708
6314.11 1555
6314.86 1544
6315.61 1593
6316.36 1623
6317.11 1700
6317.86 1612
6318.61 1528
6319.36 1453
6320.11 1436
6320.86 1419
6321.61 1456
6322.36 1437
6323.11 1493
6323.86 1321
6324.61 1319
6325.36 1387
6326.11 1442
6326.86 1450
6327.61 1308
6328.36 1546
6329.11 1619
6329.86 1433
6330.61 1541
6331.37 1403
6332.12 1296
6332.87 1331
6333.62 1310
6334.37 1309
6335.12 1174
6335.87 1321
6336.62 1379
6337.37 1272
6338.12 1266
6338.88 1332
6339.63 1294
6340.38 1294
6341.13 1281
6341.88 1153
6342.63 1248
6343.38 1328
6344.14 1336
6344.89 1262
6345.64 1281
6346.39 1244
6347.14 1232
6347.89 1318
6348.65 1287
6349.40 1222
6350.15 1223
6350.90 1314
6351.65 1474
6352.41 1318
6353.16 1294
6353.91 1449
6354.66 1429
6355.41 1411
6356.17 1328
6356.92 1375
6357.67 1324
6358.42 1284
6359.18 1245
6359.93 1247
6360.68 1251
6361.43 1161
6362.19 1218
6362.94 1226
6363.69 1273
6364.44 1236
6365.20 1217
6365.95 1148
6366.70 1177
6367.46 1158
6368.21 1172
6368.96 1254
6369.71 1273
6370.47 1246
6371.22 1211
6371.97 1151
6372.73 1173
6373.48 1192
6374.23 1114
6374.99 1079
6375.74 1154
6376.49 1137
6377.25 1126
6378.00 1210
6378.75 1242
6379.51 1113
6380.26 1179
6381.02 1136
6381.77 1210
6382.52 1196
6383.28 1168
6384.03 1184
6384.78 1214
6385.54 1169
6386.29 1283
6387.05 1121
6387.80 1112
6388.56 1113
6389.31 1207
6390.06 1191
6390.82 1214
6391.57 1192
6392.33 1141
6393.08 1315
6393.84 1201
6394.59 1160
6395.34 1195
6396.10 1145
6396.85 1092
6397.61 1056
6398.36 1144
6399.12 1073
6399.87 1015
6400.63 1011
6401.38 1105
6402.14 998
6402.89 1113
6403.65 1236
6404.40 1105
6405.16 1236
6405.91 1206
6406.67 1238
6407.42 1149
6408.18 1135
6408.93 1222
6409.69 1141
6410.45 1171
6411.20 1122
6411.96 1152
6412.71 1194
6413.47 1161
6414.22 1159
6414.98 1264
6415.73 1061
6416.49 1099
6417.25 1245
6418.00 1036
6418.76 1064
6419.51 1076
6420.27 1141
6421.03 1193
6421.78 1116
6422.54 1088
6423.29 1136
6424.05 1084
6424.81 1132
6425.56 1051
6426.32 1193
6427.08 1072
6427.83 1065
6428.59 1134
6429.35 1124
6430.10 1200
6430.86 1188
6431.62 1204
6432.37 1173
6433.13 1182
6433.89 1100
6434.64 1042
6435.40 1170
6436.16 1183
6436.91 1204
6437.67 1164
6438.43 1170
6439.19 1198
6439.94 1215
6440.70 1081
6441.46 1120
6442.21 1273
6442.97 1249
6443.73 1159
6444.49 1101
6445.24 1088
6446.00 1106
6446.76 1106
6447.52 1118
6448.28 1087
6449.03 1165
6449.79 1197
6450.55 1093
6451.31 1084
6452.06 1063
6452.82 1113
6453.58 1137
6454.34 1242
6455.10 1180
6455.85 1154
6456.61 1373
6457.37 1268
6458.13 1181
6458.89 1251
6459.65 1241
6460.40 1262
6461.16 1261
6461.92 1243
6462.68 1216
6463.44 1222
6464.20 1232
6464.96 1275
6465.71 1323
6466.47 1238
6467.23 1317
6467.99 1266
6468.75 1304
6469.51 1358
6470.27 1317
6471.03 1377
6471.79 1442
6472.54 1490
6473.30 1523
6474.06 1417
6474.82 1355
6475.58 1449
6476.34 1470
6477.10 1548
6477.86 1449
6478.62 1472
6479.38 1521
6480.14 1565
6480.90 1532
6481.66 1548
6482.42 1508
6483.18 1493
6483.94 1557
6484.70 1687
6485.46 1724
6486.22 1659
6486.98 1698
6487.74 1783
6488.50 1815
6489.26 1787
6490.02 1886
6490.78 1847
6491.54 1846
6492.30 2001
6493.06 2037
6493.82 2052
6494.58 2093
6495.34 2229
6496.10 2221
6496.86 2171
6497.62 2198
6498.38 2117
6499.14 2201
6499.90 2206
6500.66 2142
6501.42 2178
6502.19 2174
6502.95 2143
6503.71 2057
6504.47 2189
6505.23 2312
6505.99 2348
6506.75 2384
6507.51 2393
6508.27 2395
6509.04 2510
6509.80 2337
6510.56 2534
6511.32 2604
6512.08 2600
6512.84 2579
6513.60 2510
6514.37 2678
6515.13 2586
6515.89 2485
6516.65 2570
6517.41 2707
6518.17 2850
6518.94 3102
6519.70 2862
6520.46 2909
6521.22 3171
6521.98 3221
6522.75 3299
6523.51 3515
6524.27 3698
6525.03 3781
6525.79 4343
6526.56 4938
6527.32 4979
6528.08 5255
6528.84 5549
6529.61 5555
6530.37 5277
6531.13 5054
6531.89 4887
6532.66 5135
6533.42 5637
6534.18 6419
6534.94 7488
6535.71 9018
6536.47 10110
6537.23 11378
6538.00 11843
6538.76 11688
6539.52 10987
6540.29 9635
6541.05 8416
6541.81 7044
6542.57 5843
6543.34 4773
6544.10 3958
6544.86 3464
6545.63 3149
6546.39 2839
6547.16 2683
6547.92 2558
6548.68 2484
6549.45 2392
6550.21 2328
6550.97 2407
6551.74 2382
6552.50 2370
6553.26 2526
6554.03 2299
6554.79 2425
6555.56 2257
6556.32 2202
6557.08 2112
6557.85 2154
6558.61 2073
6559.38 2177
6560.14 2191
6560.91 2177
6561.67 2252
6562.43 2376
6563.20 2569
6563.96 2543
6564.73 2660
6565.49 2735
6566.26 2752
6567.02 2807
6567.79 2730
6568.55 2783
6569.32 2708
6570.08 2678
6570.85 2801
6571.61 2661
6572.38 2701
6573.14 2890
6573.91 2979
6574.67 3172
6575.44 3392
6576.20 3342
6576.97 3276
6577.73 3191
6578.50 3230
6579.26 3125
6580.03 3103
6580.79 2907
6581.56 2777
6582.32 2722
6583.09 2669
6583.86 2755
6584.62 2547
6585.39 2606
6586.15 2686
6586.92 2669
6587.68 2634
6588.45 2614
6589.22 2843
6589.98 2873
6590.75 3067
6591.51 3312
6592.28 3494
6593.05 3703
6593.81 4162
6594.58 4680
6595.35 4733
6596.11 4885
6596.88 4771
6597.64 4598
6598.41 4248
6599.18 3811
6599.94 3639
6600.71 3363
6601.48 3139
6602.24 2800
6603.01 2718
6603.78 2599
6604.54 2562
6605.31 2505
6606.08 2450
6606.85 2487
6607.61 2232
6608.38 2184
6609.15 2368
6609.91 2502
6610.68 2535
6611.45 2591
6612.22 2573
6612.98 2519
6613.75 2407
6614.52 2506
6615.28 2486
6616.05 2491
6616.82 2255
6617.59 2235
6618.36 2338
6619.12 2312
6619.89 2497
6620.66 2330
6621.43 2247
6622.19 2203
6622.96 2261
6623.73 2243
6624.50 2135
6625.27 2087
6626.03 2158
6626.80 2046
6627.57 2072
6628.34 2127
6629.11 2116
6629.88 2216
6630.64 2267
6631.41 2537
6632.18 2867
6632.95 3278
6633.72 3575
6634.49 3963
6635.25 4119
6636.02 4193
6636.79 4253
6637.56 4125
6638.33 3659
6639.10 3403
6639.87 3319
6640.64 2894
6641.41 2684
6642.17 2354
6642.94 2251
6643.71 2160
6644.48 2050
6645.25 2050
6646.02 2061
6646.79 1904
6647.56 1923
6648.33 1906
6649.10 1879
6649.87 2076
6650.64 2076
6651.41 1953
6652.18 2049
6652.95 2081
6653.71 2088
6654.48 2122
6655.25 1963
6656.02 1963
6656.79 1957
6657.56 1919
6658.33 1831
6659.10 1893
6659.87 1788
6660.64 1798
6661.41 1742
6662.18 1696
6662.95 1744
6663.72 1736
6664.50 1759
6665.27 1739
6666.04 1733
6666.81 1708
6667.58 1717
6668.35 1660
6669.12 1638
6669.89 1591
6670.66 1785
6671.43 1892
6672.20 1890
6672.97 1854
6673.74 2030
6674.51 2002
6675.28 2019
6676.06 1950
6676.83 1888
6677.60 1766
6678.37 1653
6679.14 1777
6679.91 1840
6680.68 1800
6681.45 1730
6682.22 1859
6683.00 1974
6683.77 1916
6684.54 1906
6685.31 2033
6686.08 2101
6686.85 2169
6687.63 2120
6688.40 2121
6689.17 1949
6689.94 1773
6690.71 1764
6691.48 1726
6692.26 1710
6693.03 1562
6693.80 1584
6694.57 1530
6695.34 1624
6696.12 1556
6696.89 1653
6697.66 1614
6698.43 1559
6699.21 1563
6699.98 1593
6700.75 1642
6701.52 1569
6702.30 1562
6703.07 1531
6703.84 1480
6704.61 1556
6705.39 1554
6706.16 1631
6706.93 1596
6707.70 1657
6708.48 1616
6709.25 1602
6710.02 1693
6710.80 1630
6711.57 1670
6712.34 1534
6713.12 1543
6713.89 1640
6714.66 1574
6715.44 1520
6716.21 1437
6716.98 1438
6717.76 1383
6718.53 1450
6719.30 1376
6720.08 1380
6720.85 1432
6721.62 1378
6722.40 1378
6723.17 1487
6723.94 1394
6724.72 1393
6725.49 1376
6726.27 1429
6727.04 1422
6727.81 1326
6728.59 1255
6729.36 1270
6730.14 1348
6730.91 1412
6731.68 1367
6732.46 1379
6733.23 1485
6734.01 1413
6734.78 1423
6735.56 1409
6736.33 1386
6737.10 1396
6737.88 1386
6738.65 1323
6739.43 1315
6740.20 1317
6740.98 1361
6741.75 1345
6742.53 1429
6743.30 1423
6744.08 1360
6744.85 1402
6745.63 1445
6746.40 1482
6747.18 1441
6747.95 1640
6748.73 1611
6749.50 1553
6750.28 1758
6751.05 1853
6751.83 1935
6752.60 2064
6753.38 2030
6754.16 1995
6754.93 1938
6755.71 1903
6756.48 1751
6757.26 1673
6758.03 1557
6758.81 1503
6759.59 1485
6760.36 1422
6761.14 1444
6761.91 1461
6762.69 1453
6763.46 1403
6764.24 1412
6765.02 1361
6765.79 1424
6766.57 1408
6767.35 1383
6768.12 1340
6768.90 1418
6769.67 1434
6770.45 1337
6771.23 1266
6772.00 1354
6772.78 1333
6773.56 1253
6774.33 1359
6775.11 1492
6775.89 1395
6776.66 1356
6777.44 1301
6778.22 1389
6778.99 1367
6779.77 1391
6780.55 1379
6781.33 1346
6782.10 1304
6782.88 1314
6783.66 1333
6784.43 1374
6785.21 1244
6785.99 1201
6786.77 1258
6787.54 1198
6788.32 1196
6789.10 1206
6789.88 1276
6790.65 1283
6791.43 1349
6792.21 1283
6792.99 1256
6793.76 1271
6794.54 1178
6795.32 1213
6796.10 1193
6796.88 1258
6797.65 1221
6798.43 1227
6799.21 1370
6799.99 1259
6800.77 1267
6801.55 1217
6802.32 1272
6803.10 1281
6803.88 1211
6804.66 1338
6805.44 1401
6806.22 1467
6806.99 1442
6807.77 1414
6808.55 1394
6809.33 1420
6810.11 1330
6810.89 1256
6811.67 1283
6812.44 1322
6813.22 1349
6814.00 1279
6814.78 1325
6815.56 1269
6816.34 1372
6817.12 1248
6817.90 1209
6818.68 1260
6819.46 1280
6820.24 1341
6821.02 1275
6821.79 1272
6822.57 1320
6823.35 1298
6824.13 1161
6824.91 1167
6825.69 1313
6826.47 1277
6827.25 1226
6828.03 1328
6828.81 1170
6829.59 1185
6830.37 1181
6831.15 1224
6831.93 1254
6832.71 1336
6833.49 1189
6834.27 1200
6835.05 1171
6835.83 1188
6836.61 1111
6837.39 1224
6838.17 1296
6838.95 1202
6839.73 1151
6840.51 1086
6841.29 1174
6842.07 1159
6842.85 1128
6843.64 1046
6844.42 1146
6845.20 1125
6845.98 1197
6846.76 1335
6847.54 1308
6848.32 1443
6849.10 1590
6849.88 1782
6850.66 2036
6851.44 2335
6852.23 2260
6853.01 2264
6853.79 2267
6854.57 2264
6855.35 1950
6856.13 1814
6856.91 1710
6857.69 1611
6858.48 1417
6859.26 1353
6860.04 1340
6860.82 1266
6861.60 1282
6862.38 1307
6863.17 1317
6863.95 1208
6864.73 1246
6865.51 1323
6866.29 1421
6867.07 1434
6867.86 1556
6868.64 1506
6869.42 1450
6870.20 1457
6870.99 1385
6871.77 1341
6872.55 1310
6873.33 1310
6874.11 1307
6874.90 1293
6875.68 1212
6876.46 1258
6877.24 1211
6878.03 1401
6878.81 1427
6879.59 1378
6880.38 1353
6881.16 1456
6881.94 1466
6882.72 1491
6883.51 1596
6884.29 1608
6885.07 1610
6885.86 1784
6886.64 2077
6887.42 2254
6888.20 2411
6888.99 2783
6889.77 2883
6890.55 2982
6891.34 2514
6892.12 2247
6892.90 2038
6893.69 1870
6894.47 1889
6895.26 1785
6896.04 1597
6896.82 1595
6897.61 1557
6898.39 1549
6899.17 1585
6899.96 1591
6900.74 1739
6901.53 1619
6902.31 1669
6903.09 1677
6903.88 1533
6904.66 1558
6905.45 1581
6906.23 1548
6907.01 1686
6907.80 1696
6908.58 1672
6909.37 1622
6910.15 1557
6910.94 1653
6911.72 1502
6912.51 1543
6913.29 1570
6914.07 1509
6914.86 1444
6915.64 1343
6916.43 1472
6917.21 1540
6918.00 1523
6918.78 1562
6919.57 1484
6920.35 1550
6921.14 1563
6921.92 1522
6922.71 1461
6923.49 1493
6924.28 1602
6925.06 1614
6925.85 1617
6926.64 1709
6927.42 1693
6928.21 1694
6928.99 1751
6929.78 1695
6930.56 1701
6931.35 1841
6932.13 1878
6932.92 1854
6933.71 1967
6934.49 1976
6935.28 1818
6936.06 1978
6936.85 1957
6937.63 1918
6938.42 1800
6939.21 1817
6939.99 1911
6940.78 1954
6941.57 1966
6942.35 2083
6943.14 2170
6943.92 2247
6944.71 2294
6945.50 2266
6946.28 2262
6947.07 2305
6947.86 2513
6948.64 2631
6949.43 2648
6950.22 2709
6951.00 2461
6951.79 2370
6952.58 2376
6953.36 2274
6954.15 2093
6954.94 2125
6955.72 2190
6956.51 2214
6957.30 2190
6958.09 2168
6958.87 2215
6959.66 2152
6960.45 2147
6961.24 2172
6962.02 2143
6962.81 2150
6963.60 2309
6964.38 2311
6965.17 2350
6965.96 2175
6966.75 2401
6967.54 2437
6968.32 2558
6969.11 2649
6969.90 2668
6970.69 2846
6971.47 2728
6972.26 2943
6973.05 2956
6973.84 2817
6974.63 2764
6975.41 2566
6976.20 2617
6976.99 2562
6977.78 2644
6978.57 2845
6979.36 2869
6980.14 3100
6980.93 3309
6981.72 3595
6982.51 4241
6983.30 5068
6984.09 6302
6984.88 7507
6985.66 9022
6986.45 9941
6987.24 10457
6988.03 10566
6988.82 10266
6989.61 9238
6990.40 7937
6991.19 6632
6991.98 5470
6992.76 4486
6993.55 4028
6994.34 3492
6995.13 3089
6995.92 2994
6996.71 2799
6997.50 3013
6998.29 3361
6999.08 3662
6999.87 4002
7000.66 4485
7001.45 4478
7002.24 4462
7003.03 4135
7003.82 3816
7004.61 3622
7005.40 3059
7006.19 2775
7006.98 2499
7007.77 2258
7008.56 2136
7009.35 2029
7010.14 1874
7010.93 2063
7011.72 1949
7012.51 1880
7013.30 1916
7014.09 2058
7014.88 2190
7015.67 2167
7016.46 2130
7017.25 2219
7018.04 2261
7018.83 2033
7019.62 1908
7020.41 1854
7021.20 1910
7021.99 2117
7022.78 2231
7023.57 2324
7024.37 2246
7025.16 2245
7025.95 2280
7026.74 2338
7027.53 2279
7028.32 2252
7029.11 2124
7029.90 2098
7030.69 1941
7031.49 1811
7032.28 1785
7033.07 1810
7033.86 1894
7034.65 1931
7035.44 1771
7036.23 1865
7037.03 1973
7037.82 1983
7038.61 2003
7039.40 1931
7040.19 2047
7040.98 1985
7041.78 2071
7042.57 1996
7043.36 2143
7044.15 2118
7044.94 2075
7045.74 1939
7046.53 2003
7047.32 2062
7048.11 2235
7048.91 2564
7049.70 2705
7050.49 2673
7051.28 2906
7052.08 2841
7052.87 2702
7053.66 2505
7054.45 2287
7055.25 2240
7056.04 2292
7056.83 2047
7057.62 2002
7058.42 1807
7059.21 1840
7060.00 1999
7060.80 1983
7061.59 1874
7062.38 1987
7063.17 1970
7063.97 2125
7064.76 2078
7065.55 1979
7066.35 2016
7067.14 1994
7067.93 1839
7068.73 1781
7069.52 1831
7070.31 1744
7071.11 1740
7071.90 1829
7072.69 1922
7073.49 1878
7074.28 1762
7075.08 1742
7075.87 1750
7076.66 1634
7077.46 1744
7078.25 1672
7079.05 1673
7079.84 1599
7080.63 1612
7081.43 1655
7082.22 1698
7083.02 1548
7083.81 1567
7084.60 1631
7085.40 1652
7086.19 1857
7086.99 1850
7087.78 2084
7088.58 2154
7089.37 2028
7090.17 2072
7090.96 2037
7091.76 2165
7092.55 2067
7093.34 1962
7094.14 1924
7094.93 1700
7095.73 1557
7096.52 1535
7097.32 1439
7098.11 1444
7098.91 1364
7099.70 1464
7100.50 1324
7101.29 1352
7102.09 1358
7102.89 1334
7103.68 1441
7104.48 1406
7105.27 1390
7106.07 1246
7106.86 1323
7107.66 1228
7108.45 1234
7109.25 1153
7110.05 1165
7110.84 1165
7111.64 1157
7112.43 1104
7113.23 1172
7114.02 1202
7114.82 1236
7115.62 1124
7116.41 1244
7117.21 1253
7118.00 1239
7118.80 1263
7119.60 1183
7120.39 1129
7121.19 1225
7121.99 1262
7122.78 1173
7123.58 1175
7124.38 1143
7125.17 1218
7125.97 1172
7126.77 1107
7127.56 1272
7128.36 1289
7129.16 1281
7129.95 1260
7130.75 1277
7131.55 1311
7132.34 1215
7133.14 1192
7133.94 1248
7134.73 1297
7135.53 1192
7136.33 1200
7137.13 1125
7137.92 1115
7138.72 1143
7139.52 1230
7140.32 1131
7141.11 1162
7141.91 1147
7142.71 1156
7143.51 1122
7144.30 1113
7145.10 1197
7145.90 1151
7146.70 1174
7147.49 1139
7148.29 1133
7149.09 1003
7149.89 1100
7150.69 1047
7151.48 997
7152.28 1011
7153.08 1019
7153.88 1059
7154.68 1058
7155.47 1090
7156.27 1088
7157.07 1083
7157.87 1131
7158.67 1153
7159.47 1162
7160.27 1103
7161.06 1037
7161.86 1014
7162.66 998
7163.46 1083
7164.26 968
7165.06 948
7165.86 1017
7166.66 1061
7167.45 1028
7168.25 1014
7169.05 995
7169.85 946
7170.65 1013
7171.45 891
7172.25 977
7173.05 974
7173.85 923
7174.65 947
7175.45 972
7176.25 919
7177.04 916
7177.84 958
7178.64 922
7179.44 854
7180.24 898
7181.04 927
7181.84 840
7182.64 873
7183.44 835
7184.24 931
7185.04 877
7185.84 876
7186.64 786
7187.44 811
7188.24 860
7189.04 776
7189.84 751
7190.64 855
7191.44 792
7192.24 845
7193.04 880
7193.84 833
7194.64 876
7195.44 868
7196.25 868
7197.05 922
7197.85 889
7198.65 850
7199.45 807
7200.25 861
7201.05 807
7201.85 797
7202.65 840
7203.45 935
7204.25 843
7205.05 814
7205.86 939
7206.66 956
7207.46 760
7208.26 820
7209.06 920
7209.86 784
7210.66 787
7211.46 807
7212.27 811
7213.07 863
7213.87 816
7214.67 851
7215.47 861
7216.27 873
7217.07 876
7217.88 853
7218.68 957
7219.48 965
7220.28 911
7221.08 834
7221.89 854
7222.69 874
7223.49 828
7224.29 883
7225.09 946
7225.90 946
7226.70 818
7227.50 944
7228.30 934
7229.11 889
7229.91 929
7230.71 859
7231.51 825
7232.32 926
7233.12 968
7233.92 953
7234.72 910
7235.53 851
7236.33 792
7237.13 909
7237.93 969
7238.74 924
7239.54 1048
7240.34 1105
7241.15 1069
7241.95 1037
7242.75 1047
7243.56 994
7244.36 954
7245.16 996
7245.97 1039
7246.77 957
7247.57 925
7248.38 800
7249.18 843
7249.98 872
7250.79 868
7251.59 871
7252.39 896
7253.20 865
7254.00 913
7254.81 1000
7255.61 978
7256.41 1003
7257.22 946
7258.02 955
7258.82 933
7259.63 939
7260.43 931
7261.24 1004
7262.04 1047
7262.85 979
7263.65 1109
7264.45 1001
7265.26 987
7266.06 996
7266.87 971
7267.67 929
7268.48 1031
7269.28 1067
7270.09 994
7270.89 912
7271.70 974
7272.50 999
7273.30 1011
7274.11 984
7274.91 1013
7275.72 1080
7276.52 1033
7277.33 1033
7278.13 987
7278.94 1033
7279.74 1091
7280.55 1152
7281.36 1096
7282.16 1343
7282.97 1590
7283.77 1799
7284.58 1946
7285.38 2251
7286.19 2392
7286.99 2090
7287.80 1991
7288.60 1920
7289.41 1686
7290.22 1472
7291.02 1392
7291.83 1248
7292.63 1027
7293.44 1063
7294.25 989
7295.05 1088
7295.86 1129
7296.66 1119
7297.47 932
7298.28 944
7299.08 1112
7299.89 1020
7300.70 1020
7301.50 1118
7302.31 1100
7303.11 1159
7303.92 1042
7304.73 1030
7305.53 1050
7306.34 1044
7307.15 1032
7307.95 1047
7308.76 1050
7309.57 1025
7310.37 1042
7311.18 1077
7311.99 1094
7312.80 1196
7313.60 1251
7314.41 1106
7315.22 1146
7316.02 1137
7316.83 1215
7317.64 1346
7318.45 1432
7319.25 1523
7320.06 1666
7320.87 1874
7321.68 1870
7322.48 1906
7323.29 1886
7324.10 1774
7324.91 1713
7325.71 1535
7326.52 1414
7327.33 1351
7328.14 1372
7328.95 1251
7329.75 1082
7330.56 975
7331.37 1004
7332.18 956
7332.99 971
7333.79 967
7334.60 983
7335.41 1103
7336.22 1066
7337.03 895
7337.84 1002
7338.64 993
7339.45 1044
7340.26 995
7341.07 913
7341.88 1058
7342.69 1083
7343.50 1075
7344.30 996
7345.11 988
7345.92 948
7346.73 966
7347.54 982
7348.35 943
7349.16 878
7349.97 875
7350.78 908
7351.58 859
7352.39 802
7353.20 859
7354.01 840
7354.82 765
7355.63 854
7356.44 809
7357.25 892
7358.06 904
7358.87 844
7359.68 859
7360.49 925
7361.30 888
7362.11 910
7362.92 955
7363.73 979
7364.54 889
7365.35 905
7366.16 892
7366.97 831
7367.78 875
7368.59 811
7369.40 785
7370.21 886
7371.02 781
7371.83 849
7372.64 850
7373.45 882
7374.26 863
7375.07 805
7375.88 799
7376.69 804
7377.50 836
7378.31 937
7379.12 939
7379.93 954
7380.74 915
7381.55 978
7382.37 1106
7383.18 1168
7383.99 1087
7384.80 1012
7385.61 1040
7386.42 1014
7387.23 838
7388.04 884
7388.85 849
7389.67 876
7390.48 908
7391.29 853
7392.10 820
7392.91 807
7393.72 764
7394.53 797
7395.35 839
7396.16 831
7396.97 837
7397.78 863
7398.59 838
7399.40 833
7400.22 889
7401.03 943
7401.84 945
7402.65 829
7403.46 783
7404.28 801
7405.09 799
7405.90 765
7406.71 771
7407.52 735
7408.34 738
7409.15 780
7409.96 806
7410.77 804
7411.59 816
7412.40 732
7413.21 709
7414.02 657
7414.84 692
7415.65 698
7416.46 700
7417.27 702
7418.09 678
7418.90 749
7419.71 686
7420.53 736
7421.34 694
7422.15 792
7422.97 744
7423.78 771
7424.59 751
7425.40 737
7426.22 811
7427.03 790
7427.84 650
7428.66 704
7429.47 694
7430.28 783
7431.10 795
7431.91 769
7432.73 869
7433.54 964
7434.35 874
7435.17 768
7435.98 831
7436.79 810
7437.61 787
7438.42 769
7439.24 782
7440.05 775
7440.86 795
7441.68 847
7442.49 699
7443.31 712
7444.12 702
7444.94 752
7445.75 740
7446.56 684
7447.38 692
7448.19 739
7449.01 673
7449.82 676
7450.64 723
7451.45 775
7452.27 737
7453.08 694
7453.90 745
7454.71 770
7455.52 751
7456.34 736
7457.15 842
7457.97 738
7458.78 731
7459.60 689
7460.42 710
7461.23 669
7462.05 747
7462.86 737
7463.68 736
7464.49 686
7465.31 761
7466.12 867
7466.94 717
7467.75 780
7468.57 747
7469.38 731
7470.20 781
7471.02 738
7471.83 739
7472.65 776
7473.46 716
7474.28 756
7475.10 740
7475.91 722
7476.73 777
7477.54 753
7478.36 747
7479.18 683
7479.99 684
7480.81 730
7481.62 759
7482.44 741
7483.26 702
7484.07 801
7484.89 754
7485.71 793
7486.52 722
7487.34 728
7488.16 692
7488.97 670
7489.79 674
7490.61 674
7491.42 709
7492.24 670
7493.06 647
7493.87 626
7494.69 685
7495.51 695
7496.33 752
7497.14 719
7497.96 744
7498.78 751
7499.59 677
7500.41 714
7501.23 718
7502.05 737
7502.86 707
7503.68 589
7504.50 645
7505.32 711
7506.13 697
7506.95 716
7507.77 678
7508.59 622
7509.40 630
7510.22 658
7511.04 697
7511.86 727
7512.68 761
7513.49 677
7514.31 686
7515.13 716
7515.95 736
7516.77 697
7517.59 625
7518.40 677
7519.22 688
7520.04 703
7520.86 739
7521.68 701
7522.50 734
7523.31 714
7524.13 739
7524.95 719
7525.77 738
7526.59 724
7527.41 745
7528.23 709
7529.05 728
7529.86 741
7530.68 767
7531.50 712
7532.32 688
7533.14 678
7533.96 748
7534.78 720
7535.60 681
7536.42 695
7537.24 749
7538.06 704
7538.88 820
7539.70 757
7540.51 651
7541.33 712
7542.15 695
7542.97 710
7543.79 741
7544.61 768
7545.43 681
7546.25 738
7547.07 642
7547.89 731
7548.71 822
7549.53 804
7550.35 732
7551.17 856
7551.99 757
7552.81 734
7553.63 725
7554.45 739
7555.27 822
7556.09 779
7556.91 750
7557.73 831
7558.56 809
7559.38 763
7560.20 812
7561.02 860
7561.84 796
7562.66 754
7563.48 784
7564.30 828
7565.12 769
7565.94 708
7566.76 764
7567.58 789
7568.40 828
7569.23 779
7570.05 785
7570.87 793
7571.69 775
7572.51 721
7573.33 798
7574.15 865
7574.97 815
7575.80 720
7576.62 805
7577.44 901
7578.26 823
7579.08 812
7579.90 766
7580.73 803
7581.55 808
7582.37 783
7583.19 769
7584.01 761
7584.83 866
7585.66 874
7586.48 857
7587.30 857
7588.12 924
7588.95 883
7589.77 917
7590.59 977
7591.41 952
7592.23 870
7593.06 910
7593.88 926
7594.70 903
7595.52 910
7596.35 943
7597.17 811
7597.99 796
7598.81 868
7599.64 938
7600.46 1004
7601.28 1079
7602.11 1121
7602.93 1190
7603.75 1187
7604.57 1292
7605.40 1380
7606.22 1426
7607.04 1432
7607.87 1336
7608.69 1303
7609.51 1185
7610.34 1097
7611.16 1120
7611.98 1092
7612.81 982
7613.63 973
7614.45 990
7615.28 1000
7616.10 1044
7616.92 956
7617.75 1111
7618.57 1152
7619.40 1135
7620.22 1166
7621.04 1137
7621.87 1103
7622.69 1121
7623.52 1144
7624.34 997
7625.16 938
7625.99 949
7626.81 1033
7627.64 1022
7628.46 1072
7629.28 1122
7630.11 1251
7630.93 1302
7631.76 1343
7632.58 1528
7633.41 1541
7634.23 1564
7635.06 1542
7635.88 1447
7636.71 1289
7637.53 1180
7638.36 1099
7639.18 1033
7640.01 1005
7640.83 936
7641.66 846
7642.48 838
7643.31 851
7644.13 890
7644.96 849
7645.78 873
7646.61 860
7647.43 1011
7648.26 983
7649.08 818
7649.91 814
7650.73 828
7651.56 847
7652.38 844
7653.21 790
7654.04 775
7654.86 829
7655.69 826
7656.51 781
7657.34 754
7658.16 768
7658.99 817
7659.82 848
7660.64 778
7661.47 776
7662.29 810
7663.12 859
7663.95 837
7664.77 732
7665.60 752
7666.43 745
7667.25 835
7668.08 797
7668.91 777
7669.73 826
7670.56 820
7671.38 783
7672.21 795
7673.04 868
7673.87 839
7674.69 858
7675.52 820
7676.35 761
7677.17 768
7678.00 714
7678.83 701
7679.65 729
7680.48 873
7681.31 765
7682.13 771
7682.96 726
7683.79 703
7684.62 701
7685.44 712
7686.27 778
7687.10 829
7687.93 784
7688.75 823
7689.58 841
7690.41 845
7691.24 773
7692.06 798
7692.89 817
7693.72 756
7694.55 821
7695.38 818
7696.20 748
7697.03 711
7697.86 793
7698.69 781
7699.52 782
7700.34 813
7701.17 795
7702.00 819
7702.83 847
7703.66 797
7704.49 778
7705.31 827
7706.14 854
7706.97 760
7707.80 836
7708.63 889
7709.46 861
7710.29 807
7711.11 713
7711.94 793
7712.77 773
7713.60 762
7714.43 756
7715.26 850
7716.09 776
7716.92 762
7717.75 756
7718.58 765
7719.40 769
7720.23 766
7721.06 748
7721.89 761
7722.72 787
7723.55 719
7724.38 719
7725.21 709
7726.04 728
7726.87 760
7727.70 788
7728.53 782
7729.36 810
7730.19 803
7731.02 768
7731.85 791
7732.68 819
7733.51 819
7734.34 780
7735.17 761
7736.00 864
7736.83 847
7737.66 803
7738.49 792
7739.32 758
7740.15 826
7740.98 792
7741.81 869
7742.64 852
7743.47 800
7744.30 801
7745.13 999
7745.96 1155
7746.79 1317
7747.62 1477
7748.45 1746
7749.29 1769
7750.12 1607
7750.95 1527
7751.78 1478
7752.61 1387
7753.44 1311
7754.27 1037
7755.10 958
7755.93 921
7756.76 894
7757.60 861
7758.43 910
7759.26 884
7760.09 820
7760.92 825
7761.75 791
7762.58 827
7763.42 818
7764.25 857
7765.08 808
7765.91 761
7766.74 839
7767.57 735
7768.41 771
7769.24 789
7770.07 730
7770.90 698
7771.73 737
7772.57 753
7773.40 675
7774.23 718
7775.06 728
7775.90 728
7776.73 789
7777.56 792
7778.39 730
7779.22 738
7780.06 797
7780.89 838
7781.72 833
7782.55 757
7783.39 745
7784.22 738
7785.05 817
7785.89 898
7786.72 839
7787.55 833
7788.38 844
7789.22 801
7790.05 771
7790.88 799
7791.72 742
7792.55 741
7793.38 836
7794.22 843
7795.05 830
7795.88 778
7796.72 760
7797.55 760
7798.38 751
7799.22 814
7800.05 791
7800.88 793
7801.72 835
7802.55 821
7803.38 802
7804.22 778
7805.05 822
7805.89 834
7806.72 868
7807.55 885
7808.39 846
7809.22 891
7810.06 916
7810.89 946
7811.72 932
7812.56 914
7813.39 930
7814.23 988
7815.06 868
7815.89 947
7816.73 954
7817.56 997
7818.40 1104
7819.23 1074
7820.07 957
7820.90 927
7821.74 1012
7822.57 1012
7823.41 973
7824.24 946
7825.08 947
7825.91 1038
7826.75 1142
7827.58 1168
7828.42 1133
7829.25 1024
7830.09 1124
7830.92 1026
7831.76 1023
7832.59 977
7833.43 1058
7834.26 964
7835.10 992
7835.93 1061
7836.77 1116
7837.60 987
7838.44 981
7839.28 1067
7840.11 970
7840.95 879
7841.78 869
7842.62 922
7843.45 1013
7844.29 923
7845.13 863
7845.96 818
7846.80 814
7847.63 846
7848.47 952
7849.31 933
7850.14 855
7850.98 884
7851.82 826
7852.65 808
7853.49 858
7854.32 888
7855.16 1033
7856.00 967
7856.83 847
7857.67 1019
7858.51 1076
7859.34 1120
7860.18 1256
7861.02 1144
7861.85 1064
7862.69 1073
7863.53 1118
7864.37 1074
7865.20 1042
7866.04 959
7866.88 888
7867.71 927
7868.55 942
7869.39 955
7870.23 983
7871.06 997
7871.90 902
7872.74 1038
7873.57 1040
7874.41 997
7875.25 982
7876.09 1103
7876.93 1275
7877.76 1459
7878.60 1523
7879.44 1422
7880.28 1370
7881.11 1376
7881.95 1325
7882.79 1128
7883.63 1030
7884.47 1047
7885.30 1043
7886.14 1023
7886.98 1034
7887.82 998
7888.66 987
7889.50 1001
7890.33 948
7891.17 1179
7892.01 1150
7892.85 1178
7893.69 1168
7894.53 1155
7895.36 1134
7896.20 1094
7897.04 1052
7897.88 967
7898.72 983
7899.56 1000
7900.40 1027
7901.24 985
7902.08 981
7902.91 897
7903.75 961
7904.59 944
7905.43 832
7906.27 834
7907.11 874
7907.95 885
7908.79 868
7909.63 814
7910.47 760
7911.31 744
7912.15 738
7912.99 790
7913.83 796
7914.67 792
7915.50 880
7916.34 921
7917.18 949
7918.02 920
7918.86 911
7919.70 929
7920.54 883
7921.38 893
7922.22 817
7923.06 770
7923.90 872
7924.74 797
7925.58 817
7926.42 739
7927.27 660
7928.11 689
7928.95 777
7929.79 777
7930.63 710
7931.47 755
7932.31 784
7933.15 765
7933.99 710
7934.83 793
7935.67 853
7936.51 807
7937.35 814
7938.19 785
7939.03 741
7939.88 706
7940.72 802
7941.56 768
7942.40 755
7943.24 844
7944.08 834
7944.92 670
7945.76 741
7946.60 726
7947.45 664
7948.29 692
7949.13 746
7949.97 737
7950.81 745
7951.65 780
7952.50 815
7953.34 842
7954.18 840
7955.02 847
7955.86 879
7956.70 839
7957.55 825
7958.39 863
7959.23 841
7960.07 927
7960.91 871
7961.76 827
7962.60 836
7963.44 844
7964.28 886
7965.13 851
7965.97 876
7966.81 880
7967.65 944
7968.50 912
7969.34 946
7970.18 907
7971.02 868
7971.87 922
7972.71 828
7973.55 781
7974.39 762
7975.24 709
7976.08 693
7976.92 763
7977.77 812
7978.61 708
7979.45 746
7980.30 783
7981.14 781
7981.98 796
7982.83 796
7983.67 763
7984.51 723
7985.36 723
7986.20 694
7987.04 779
7987.89 776
7988.73 694
7989.57 697
7990.42 729
7991.26 651
7992.10 641
7992.95 627
7993.79 620
7994.64 672
7995.48 653
7996.32 646
7997.17 666
7998.01 693
7998.86 661
7999.70 660
8000.54 643
8001.39 636
8002.23 696
8003.08 676
8003.92 701
8004.77 642
8005.61 633
8006.45 733
8007.30 653
8008.14 645
8008.99 644
8009.83 671
8010.68 610
8011.52 635
8012.37 623
8013.21 604
8014.06 608
8014.90 576
8015.75 631
8016.59 601
8017.44 568
8018.28 607
8019.13 597
8019.97 580
8020.82 605
8021.66 584
8022.51 599
8023.35 516
8024.20 512
8025.05 545
8025.89 572
8026.74 573
8027.58 592
8028.43 647
8029.27 606
8030.12 580
8030.96 616
8031.81 620
8032.66 600
8033.50 577
8034.35 590
8035.19 567
8036.04 552
8036.89 607
8037.73 597
8038.58 645
8039.43 607
8040.27 569
8041.12 575
8041.96 584
8042.81 629
8043.66 617
8044.50 557
8045.35 562
8046.20 687
8047.04 516
8047.89 553
8048.74 583
8049.58 591
8050.43 520
8051.28 542
8052.12 560
8052.97 568
8053.82 637
8054.67 582
8055.51 562
8056.36 580
8057.21 561
8058.05 542
8058.90 475
8059.75 503
8060.60 556
8061.44 537
8062.29 575
8063.14 592
8063.99 606
8064.83 584
8065.68 565
8066.53 491
8067.38 472
8068.22 502
8069.07 612
8069.92 537
8070.77 528
8071.62 527
8072.46 601
8073.31 615
8074.16 581
8075.01 534
8075.86 507
8076.71 544
8077.55 515
8078.40 595
8079.25 567
8080.10 499
8080.95 512
8081.80 534
8082.64 569
8083.49 597
8084.34 630
8085.19 541
8086.04 496
8086.89 496
8087.74 559
8088.58 586
8089.43 584
8090.28 607
8091.13 549
8091.98 551
8092.83 595
8093.68 571
8094.53 588
8095.38 536
8096.23 542
8097.08 538
8097.93 535
8098.77 578
8099.62 564
8100.47 533
8101.32 603
8102.17 610
8103.02 619
8103.87 614
8104.72 526
8105.57 538
8106.42 548
8107.27 558
8108.12 564
8108.97 596
8109.82 594
8110.67 568
8111.52 514
8112.37 458
8113.22 465
8114.07 558
8114.92 556
8115.77 526
8116.62 542
8117.47 547
8118.32 560
8119.17 550
8120.02 557
8120.87 541
8121.72 582
8122.58 532
8123.43 570
8124.28 563
8125.13 644
8125.98 545
8126.83 569
8127.68 539
8128.53 576
8129.38 575
8130.23 557
8131.08 584
8131.94 551
8132.79 569
8133.64 596
8134.49 533
8135.34 563
8136.19 591
8137.04 678
8137.89 576
8138.75 594
8139.60 598
8140.45 601
8141.30 563
8142.15 632
8143.00 718
8143.86 619
8144.71 672
8145.56 766
8146.41 574
8147.26 629
8148.12 679
8148.97 636
8149.82 610
8150.67 675
8151.52 674
8152.38 589
8153.23 705
8154.08 736
8154.93 763
8155.78 804
8156.64 849
8157.49 778
8158.34 835
8159.19 724
8160.05 693
8160.90 633
8161.75 710
8162.61 642
8163.46 582
8164.31 596
8165.16 646
8166.02 623
8166.87 615
8167.72 657
8168.58 600
8169.43 609
8170.28 654
8171.14 611
8171.99 639
8172.84 663
8173.70 666
8174.55 641
8175.40 583
8176.26 536
8177.11 535
8177.96 637
8178.82 606
8179.67 544
8180.52 537
8181.38 547
8182.23 586
8183.08 558
8183.94 603
8184.79 620
8185.65 563
8186.50 527
8187.35 552
8188.21 582
8189.06 575
8189.92 576
8190.77 569
8191.63 529
8192.48 502
8193.33 540
8194.19 563
8195.04 533
8195.90 566
8196.75 541
8197.61 564
8198.46 586
8199.32 464
8200.17 550
8201.02 529
8201.88 537
8202.73 489
8203.59 528
8204.44 559
8205.30 523
8206.15 495
8207.01 547
8207.86 562
8208.72 603
8209.57 559
8210.43 550
8211.29 504
8212.14 564
8213.00 564
8213.85 557
8214.71 572
8215.56 566
8216.42 492
8217.27 514
8218.13 548
8218.98 557
8219.84 571
8220.70 529
8221.55 588
8222.41 577
8223.26 515
8224.12 564
8224.98 521
8225.83 551
8226.69 609
8227.54 566
8228.40 537
8229.26 546
8230.11 591
8230.97 556
8231.83 505
8232.68 536
8233.54 484
8234.39 516
8235.25 543
8236.11 546
8236.96 535
8237.82 573
8238.68 513
8239.53 515
8240.39 540
8241.25 576
8242.11 573
8242.96 531
8243.82 525
8244.68 522
8245.53 543
8246.39 508
8247.25 507
8248.10 547
8248.96 571
8249.82 521
8250.68 531
8251.53 570
8252.39 519
8253.25 602
8254.11 636
8254.96 598
8255.82 506
8256.68 602
8257.54 501
8258.39 522
8259.25 470
8260.11 493
8260.97 570
8261.83 546
8262.68 522
8263.54 499
8264.40 564
8265.26 553
8266.12 528
8266.97 583
8267.83 556
8268.69 605
8269.55 603
8270.41 586
8271.27 506
8272.12 497
8272.98 583
8273.84 504
8274.70 522
8275.56 514
8276.42 541
8277.28 573
8278.13 505
8278.99 580
8279.85 584
8280.71 606
8281.57 586
8282.43 556
8283.29 609
8284.15 560
8285.01 579
8285.87 580
8286.72 548
8287.58 602
8288.44 689
8289.30 592
8290.16 529
8291.02 552
8291.88 599
8292.74 599
8293.60 644
8294.46 678
8295.32 677
8296.18 637
8297.04 662
8297.90 571
8298.76 574
8299.62 554
8300.48 560
8301.34 607
8302.20 558
8303.06 664
8303.92 642
8304.78 580
8305.64 622
8306.50 653
8307.36 597
8308.22 581
8309.08 589
8309.94 645
8310.80 635
8311.66 667
8312.52 654
8313.38 657
8314.24 701
8315.10 738
8315.96 801
8316.83 745
8317.69 729
8318.55 792
8319.41 702
8320.27 762
8321.13 711
8321.99 664
8322.85 654
8323.71 595
8324.57 628
8325.44 616
8326.30 618
8327.16 567
8328.02 581
8328.88 583
8329.74 597
8330.60 614
8331.47 663
8332.33 640
8333.19 615
8334.05 591
8334.91 636
8335.77 564
8336.64 613
8337.50 641
8338.36 516
8339.22 598
8340.08 638
8340.94 622
8341.81 560
8342.67 557
8343.53 595
8344.39 658
8345.26 650
8346.12 710
8346.98 765
8347.84 699
8348.71 650
8349.57 602
8350.43 652
8351.29 657
8352.16 646
8353.02 603
8353.88 641
8354.74 599
8355.61 605
8356.47 629
8357.33 589
8358.19 614
8359.06 587
8359.92 605
8360.78 563
8361.65 566
8362.51 599
8363.37 621
8364.24 597
8365.10 595
8365.96 563
8366.83 616
8367.69 653
8368.55 596
8369.42 546
8370.28 573
8371.14 585
8372.01 656
8372.87 619
8373.73 594
8374.60 624
8375.46 687
8376.33 581
8377.19 572
8378.05 513
8378.92 590
8379.78 562
8380.65 635
8381.51 627
8382.37 701
8383.24 706
8384.10 678
8384.97 665
8385.83 645
8386.70 613
8387.56 611
8388.42 614
8389.29 638
8390.15 689
8391.02 701
8391.88 684
8392.75 660
8393.61 618
8394.48 624
8395.34 642
8396.21 667
8397.07 662
8397.94 687
8398.80 658
8399.67 655
8400.53 691
8401.40 734
8402.26 704
8403.13 694
8403.99 733
8404.86 744
8405.72 694
8406.59 679
8407.45 754
8408.32 688
8409.19 689
8410.05 708
8410.92 761
8411.78 721
8412.65 699
8413.51 696
8414.38 743
8415.25 691
8416.11 755
8416.98 772
8417.84 810
8418.71 788
8419.58 737
8420.44 744
8421.31 744
8422.17 754
8423.04 756
8423.91 860
8424.77 825
8425.64 845
8426.51 826
8427.37 876
8428.24 837
8429.11 842
8429.97 886
8430.84 916
8431.71 926
8432.57 903
8433.44 855
8434.31 909
8435.17 899
8436.04 968
8436.91 966
8437.77 952
8438.64 973
8439.51 964
8440.38 1076
8441.24 1099
8442.11 1120
8442.98 1128
8443.84 1169
8444.71 1227
8445.58 1185
8446.45 1246
8447.31 1259
8448.18 1174
8449.05 1207
8449.92 1312
8450.78 1237
8451.65 1322
8452.52 1400
8453.39 1477
8454.26 1538
8455.12 1632
8455.99 1853
8456.86 1918
8457.73 2010
8458.60 1979
8459.46 1952
8460.33 1875
8461.20 1643
8462.07 1643
8462.94 1462
8463.81 1424
8464.67 1264
8465.54 1406
8466.41 1498
8467.28 1587
8468.15 1895
8469.02 2188
8469.89 2555
8470.75 2919
8471.62 3095
8472.49 3121
8473.36 3020
8474.23 2817
8475.10 2368
8475.97 2071
8476.84 1786
8477.71 1617
8478.57 1344
8479.44 1249
8480.31 1255
8481.18 1146
8482.05 1027
8482.92 1079
8483.79 1047
8484.66 1029
8485.53 978
8486.40 954
8487.27 982
8488.14 946
8489.01 948
8489.88 944
8490.75 940
8491.62 910
8492.49 932
8493.36 973
8494.23 1053
8495.10 985
8495.97 987
8496.84 950
8497.71 896
8498.58 950
8499.45 978
8500.32 902
8501.19 972
8502.06 879
8502.93 905
8503.80 821
8504.67 885
8505.54 992
8506.41 1025
8507.28 1071
8508.15 1129
8509.02 1237
8509.89 1236
8510.76 1137
8511.63 1055
8512.51 1152
8513.38 1129
8514.25 1017
8515.12 995
8515.99 930
8516.86 925
8517.73 943
8518.60 907
8519.47 956
8520.35 927
8521.22 1063
8522.09 999
8522.96 983
8523.83 853
8524.70 884
8525.57 984
8526.45 979
8527.32 994
8528.19 1024
8529.06 1012
8529.93 1045
8530.80 1032
8531.68 1006
8532.55 998
8533.42 1003
8534.29 1051
8535.16 1122
8536.04 1050
8536.91 1087
8537.78 1149
8538.65 1118
8539.52 1069
8540.40 1139
8541.27 1065
8542.14 1091
8543.01 1085
8543.89 1019
8544.76 934
8545.63 1057
8546.50 1058
8547.38 1102
8548.25 985
8549.12 1038
8549.99 1089
8550.87 1212
8551.74 1207
8552.61 1179
8553.49 1309
8554.36 1423
8555.23 1441
8556.11 1478
8556.98 1548
8557.85 1436
8558.73 1283
8559.60 1158
8560.47 1063
8561.35 1058
8562.22 1080
8563.09 990
8563.97 949
8564.84 872
8565.71 835
8566.59 874
8567.46 793
8568.33 836
8569.21 860
8570.08 909
8570.96 900
8571.83 890
8572.70 823
8573.58 798
8574.45 828
8575.33 856
8576.20 811
8577.07 757
8577.95 749
8578.82 756
8579.70 773
8580.57 786
8581.45 803
8582.32 828
8583.19 776
8584.07 865
8584.94 807
8585.82 775
8586.69 848
8587.57 833
8588.44 780
8589.32 811
8590.19 750
8591.07 818
8591.94 833
8592.82 858
8593.69 834
8594.57 763
8595.44 774
8596.32 756
8597.19 763
8598.07 832
8598.94 880
8599.82 853
8600.69 852
8601.57 862
8602.44 857
8603.32 873
8604.20 759
8605.07 790
8605.95 867
8606.82 805
8607.70 852
8608.57 864
8609.45 836
8610.33 865
8611.20 808
8612.08 814
8612.95 911
8613.83 846
8614.71 855
8615.58 868
8616.46 843
8617.33 905
8618.21 865
8619.09 823
8619.96 835
8620.84 793
8621.72 845
8622.59 892
8623.47 836
8624.35 892
8625.22 983
8626.10 927
8626.98 938
8627.85 955
8628.73 1007
8629.61 941
8630.48 993
8631.36 991
8632.24 922
8633.11 990
8633.99 975
8634.87 992
8635.74 1028
8636.62 999
8637.50 1002
8638.38 1005
8639.25 1031
8640.13 1012
8641.01 1030
8641.89 1015
8642.76 1050
8643.64 958
8644.52 1073
8645.40 1058
8646.27 1120
8647.15 1193
8648.03 1124
8648.91 1102
8649.79 1140
8650.66 1182
8651.54 1252
8652.42 1214
8653.30 1273
8654.18 1223
8655.05 1241
8655.93 1165
8656.81 1214
8657.69 1175
8658.57 1224
8659.45 1237
8660.32 1187
8661.20 1267
8662.08 1223
8662.96 1274
8663.84 1221
8664.72 1253
8665.60 1199
8666.47 1195
8667.35 1167
8668.23 1303
8669.11 1384
8669.99 1404
8670.87 1471
8671.75 1545
8672.63 1719
8673.51 1783
8674.38 1913
8675.26 2042
8676.14 2151
8677.02 2175
8677.90 2088
8678.78 1985
8679.66 1857
8680.54 1859
8681.42 1791
8682.30 1534
8683.18 1576
8684.06 1452
8684.94 1489
8685.82 1519
8686.70 1527
8687.58 1587
8688.46 1689
8689.34 2000
8690.22 2194
8691.10 2758
8691.98 3293
8692.86 3705
8693.74 4206
8694.62 4294
8695.50 4102
8696.38 3832
8697.26 3449
8698.14 2979
8699.02 2445
8699.90 2059
8700.78 1787
8701.66 1545
8702.54 1455
8703.42 1306
8704.30 1379
8705.18 1300
8706.06 1165
8706.94 1142
8707.82 1197
8708.71 1222
8709.59 1155
8710.47 1215
8711.35 1246
8712.23 1106
8713.11 1180
8713.99 1137
8714.87 1138
8715.75 1026
8716.64 1003
8717.52 986
8718.40 1018
8719.28 1067
8720.16 1017
8721.04 1033
8721.92 1044
8722.81 1049
8723.69 1085
8724.57 1200
8725.45 1121
8726.33 1053
8727.21 1109
8728.10 1098
8728.98 1186
8729.86 1168
8730.74 1198
8731.62 1229
8732.51 1270
8733.39 1306
8734.27 1248
8735.15 1228
8736.03 1280
8736.92 1262
8737.80 1172
8738.68 1103
8739.56 1089
8740.45 1045
8741.33 1109
8742.21 1089
8743.09 1054
8743.98 1075
8744.86 1055
8745.74 1030
8746.63 1075
8747.51 1117
8748.39 1067
8749.27 1107
8750.16 1078
8751.04 1116
8751.92 1129
8752.81 1113
8753.69 1095
8754.57 1089
8755.46 1097
8756.34 1177
8757.22 1202
8758.11 1120
8758.99 1241
8759.87 1280
8760.76 1252
8761.64 1216
8762.52 1201
8763.41 1202
8764.29 1245
8765.17 1287
8766.06 1361
8766.94 1267
8767.83 1432
8768.71 1399
8769.59 1511
8770.48 1446
8771.36 1376
8772.25 1293
8773.13 1331
8774.01 1330
8774.90 1281
8775.78 1236
8776.67 1262
8777.55 1238
8778.44 1289
8779.32 1388
8780.20 1547
8781.09 1875
8781.97 2110
8782.86 2336
8783.74 2443
8784.63 2535
8785.51 2378
8786.40 2115
8787.28 2058
8788.17 1765
8789.05 1569
8789.94 1480
8790.82 1369
8791.71 1193
8792.59 1121
8793.48 1149
8794.36 1132
8795.25 1246
8796.13 1231
8797.02 1324
8797.90 1376
8798.79 1402
8799.67 1511
8800.56 1448
8801.45 1290
8802.33 1432
8803.22 1281
8804.10 1190
8804.99 1146
8805.87 1075
8806.76 981
8807.65 990
8808.53 1041
8809.42 1053
8810.30 1073
8811.19 1024
8812.08 968
8812.96 1022
8813.85 1048
8814.73 994
8815.62 1027
8816.51 1004
8817.39 1001
8818.28 986
8819.17 964
8820.05 987
8820.94 1037
8821.83 1021
8822.71 920
8823.60 948
8824.49 964
8825.37 818
8826.26 850
8827.15 970
8828.03 847
8828.92 867
8829.81 864
8830.69 882
8831.58 760
8832.47 806
8833.36 818
8834.24 837
8835.13 897
8836.02 833
8836.90 809
8837.79 807
8838.68 835
8839.57 895
8840.45 947
8841.34 878
8842.23 884
8843.12 871
8844.01 891
8844.89 931
8845.78 822
8846.67 928
8847.56 863
8848.44 888
8849.33 830
8850.22 806
8851.11 827
8852.00 757
8852.88 771
8853.77 841
8854.66 842
8855.55 882
8856.44 848
8857.33 800
8858.21 856
8859.10 822
8859.99 842
8860.88 816
8861.77 808
8862.66 808
8863.55 826
8864.43 847
8865.32 804
8866.21 781
8867.10 783
8867.99 764
8868.88 771
8869.77 780
8870.66 722
8871.55 718
8872.44 728
8873.32 699
8874.21 708
8875.10 666
8875.99 724
8876.88 689
8877.77 667
8878.66 701
8879.55 688
8880.44 719
8881.33 740
8882.22 699
8883.11 744
8884.00 675
8884.89 710
8885.78 690
8886.67 731
8887.56 697
8888.45 673
8889.34 687
8890.23 656
8891.12 696
8892.01 648
8892.90 637
8893.79 619
8894.68 665
8895.57 623
8896.46 645
8897.35 632
8898.24 616
8899.13 545
8900.02 575
8900.91 620
8901.80 585
8902.69 674
8903.58 646
8904.47 594
8905.36 596
8906.26 629
8907.15 632
8908.04 572
8908.93 606
8909.82 656
8910.71 646
8911.60 636
8912.49 623
8913.38 608
8914.28 609
8915.17 627
8916.06 600
8916.95 607
8917.84 621
8918.73 598
8919.62 635
8920.52 598
8921.41 640
8922.30 637
8923.19 608
8924.08 534
8924.97 540
8925.87 604
8926.76 632
8927.65 588
8928.54 618
8929.43 587
8930.33 547
8931.22 538
8932.11 552
8933.00 502
8933.89 541
8934.79 630
8935.68 619
8936.57 556
8937.46 536
8938.36 611
8939.25 604
8940.14 593
8941.03 586
8941.93 537
8942.82 555
8943.71 620
8944.60 533
8945.50 521
8946.39 554
8947.28 570
8948.18 514
8949.07 479
8949.96 567
8950.85 514
8951.75 478
8952.64 518
8953.53 490
8954.43 503
8955.32 515
8956.21 514
8957.11 511
8958.00 551
8958.89 499
8959.79 496
8960.68 532
8961.57 506
8962.47 529
8963.36 522
8964.26 604
8965.15 528
8966.04 496
8966.94 559
8967.83 511
8968.73 560
8969.62 532
8970.51 550
8971.41 526
8972.30 541
8973.20 535
8974.09 563
8974.98 516
8975.88 536
8976.77 523
8977.67 534
8978.56 563
8979.46 494
8980.35 503
8981.25 545
8982.14 459
8983.03 505
8983.93 463
8984.82 536
8985.72 459
8986.61 505
8987.51 522
8988.40 526
8989.30 483
8990.19 464
8991.09 463
8991.98 460
8992.88 515
8993.77 514
8994.67 502
8995.56 464
8996.46 477
8997.36 460
8998.25 526
8999.15 501
9000.04 486
9000.94 400
9001.83 448
9002.73 445
9003.62 414
9004.52 453
9005.42 522
9006.31 524
9007.21 479
9008.10 448
9009.00 476
9009.90 447
9010.79 461
9011.69 496
9012.58 502
9013.48 508
9014.38 487
9015.27 440
9016.17 420
9017.07 427
9017.96 456
9018.86 434
9019.76 402
9020.65 418
9021.55 423
9022.44 452
9023.34 407
9024.24 394
9025.14 424
9026.03 463
9026.93 423
9027.83 437
9028.72 472
9029.62 478
9030.52 464
9031.41 426
9032.31 422
9033.21 455
9034.11 432
9035.00 414
9035.90 454
9036.80 456
9037.69 473
9038.59 449
9039.49 468
9040.39 423
9041.28 456
9042.18 503
9043.08 447
9043.98 415
9044.88 417
9045.77 475
9046.67 456
9047.57 516
9048.47 448
9049.36 416
9050.26 453
9051.16 478
9052.06 442
9052.96 468
9053.86 483
9054.75 430
9055.65 444
9056.55 452
9057.45 462
9058.35 437
9059.25 560
9060.14 550
9061.04 497
9061.94 493
9062.84 505
9063.74 523
9064.64 468
9065.54 508
9066.44 485
9067.33 510
9068.23 485
9069.13 505
9070.03 473
9070.93 471
9071.83 466
9072.73 462
9073.63 446
9074.53 460
9075.43 492
9076.33 453
9077.22 483
9078.12 496
9079.02 420
9079.92 463
9080.82 409
9081.72 457
9082.62 443
9083.52 467
9084.42 470
9085.32 429
9086.22 425
9087.12 459
9088.02 528
9088.92 592
9089.82 546
9090.72 467
9091.62 503
9092.52 523
9093.42 494
9094.32 486
9095.22 476
9096.12 519
9097.02 467
9097.92 437
9098.82 455
9099.72 471
9100.62 433
9101.52 461
9102.43 523
9103.33 504
9104.23 528
9105.13 495
9106.03 478
9106.93 466
9107.83 497
9108.73 508
9109.63 463
9110.53 439
9111.43 438
9112.33 444
9113.24 444
9114.14 496
9115.04 518
9115.94 432
9116.84 409
9117.74 456
9118.64 459
9119.55 478
9120.45 463
9121.35 420
9122.25 452
9123.15 478
9124.05 441
9124.96 450
9125.86 387
9126.76 409
9127.66 507
9128.56 497
9129.46 396
9130.37 418
9131.27 386
9132.17 429
9133.07 407
9133.97 424
9134.88 426
9135.78 422
9136.68 438
9137.58 429
9138.49 402
9139.39 428
9140.29 436
9141.19 437
9142.10 427
9143.00 453
9143.90 428
9144.80 452
9145.71 428
9146.61 458
9147.51 458
9148.42 488
9149.32 356
9150.22 422
9151.12 419
9152.03 414
9152.93 448
9153.83 410
9154.74 432
9155.64 446
9156.54 396
9157.45 407
9158.35 430
9159.25 407
9160.16 416
9161.06 458
9161.96 458
9162.87 455
9163.77 497
9164.68 489
9165.58 442
9166.48 434
9167.39 408
9168.29 451
9169.19 428
9170.10 402
9171.00 407
9171.91 415
9172.81 473
9173.72 446
9174.62 436
9175.52 417
9176.43 387
9177.33 385
9178.24 423
9179.14 488
9180.05 374
9180.95 438
9181.85 495
9182.76 442
9183.66 431
9184.57 433
9185.47 396
9186.38 406
9187.28 475
9188.19 436
9189.09 461
9190.00 431
9190.90 421
9191.81 430
9192.71 444
9193.62 445
9194.52 483
9195.43 461
9196.33 450
9197.24 415
9198.14 450
9199.05 420
9199.96 453
9200.86 479
9201.77 456
9202.67 470
9203.58 455
9204.48 485
9205.39 471
9206.29 429
9207.20 421
9208.11 450
9209.01 494
9209.92 482
9210.82 420
9211.73 401
9212.64 458
9213.54 429
9214.45 431
9215.35 404
9216.26 447
9217.17 403
9218.07 443
9218.98 411
9219.89 433
9220.79 481
9221.70 501
9222.61 395
9223.51 444
9224.42 447
9225.33 417
9226.23 384
9227.14 456
9228.05 450
9228.95 436
9229.86 396
9230.77 427
9231.67 400
9232.58 397
9233.49 437
9234.40 338
9235.30 410
9236.21 434
9237.12 498
9238.02 381
9238.93 424
9239.84 439
9240.75 484
9241.65 428
9242.56 402
9243.47 463
9244.38 355
9245.28 350
9246.19 394
9247.10 405
9248.01 401
9248.92 442
9249.82 442
9250.73 440
9251.64 422
9252.55 449
9253.46 450
9254.36 437
9255.27 437
9256.18 413
9257.09 447
9258.00 448
9258.90 417
9259.81 408
9260.72 444
9261.63 446
9262.54 458
9263.45 436
9264.36 405
9265.26 438
9266.17 418
9267.08 439
9267.99 430
9268.90 426
9269.81 380
9270.72 387
9271.63 429
9272.54 410
9273.44 411
9274.35 441
9275.26 433
9276.17 439
9277.08 475
9277.99 490
9278.90 417
9279.81 434
9280.72 441
9281.63 398
9282.54 475
9283.45 498
9284.36 455
9285.27 418
9286.18 452
9287.09 488
9288.00 484
9288.91 466
9289.82 468
9290.73 469
9291.64 398
9292.55 437
9293.46 497
9294.37 455
9295.28 440
9296.19 509
9297.10 460
9298.01 481
9298.92 449
9299.83 407
9300.74 480
9301.65 456
9302.56 427
9303.47 526
9304.38 530
9305.29 474
9306.20 512
9307.11 497
9308.02 526
9308.93 502
9309.84 490
9310.75 524
9311.67 517
9312.58 536
9313.49 455
9314.40 439
9315.31 457
9316.22 422
9317.13 473
9318.04 506
9318.95 470
9319.87 451
9320.78 478
9321.69 553
9322.60 484
9323.51 466
9324.42 431
9325.34 441
9326.25 490
9327.16 479
9328.07 454
9328.98 408
9329.89 434
9330.81 439
9331.72 455
9332.63 493
9333.54 543
9334.45 457
9335.37 487
9336.28 506
9337.19 459
9338.10 489
9339.01 503
9339.93 522
9340.84 444
9341.75 467
9342.66 428
9343.58 448
9344.49 454
9345.40 499
9346.31 476
9347.23 478
9348.14 483
9349.05 467
9349.97 444
9350.88 468
9351.79 443
9352.70 459
9353.62 443
9354.53 440
9355.44 497
9356.36 437
9357.27 449
9358.18 419
9359.10 502
9360.01 499
9360.92 442
9361.84 442
9362.75 489
9363.66 445
9364.58 441
9365.49 464
9366.40 428
9367.32 418
9368.23 466
9369.15 387
9370.06 457
9370.97 455
9371.89 521
9372.80 493
9373.71 454
9374.63 469
9375.54 455
9376.46 488
9377.37 479
9378.29 493
9379.20 475
9380.11 500
9381.03 480
9381.94 457
9382.86 466
9383.77 528
9384.69 534
9385.60 489
9386.51 471
9387.43 493
9388.34 439
9389.26 505
9390.17 540
9391.09 509
9392.00 514
9392.92 522
9393.83 486
9394.75 493
9395.66 432
9396.58 489
9397.49 475
9398.41 468
9399.32 512
9400.24 474
9401.15 484
9402.07 476
9402.99 480
9403.90 466
9404.82 474
9405.73 511
9406.65 483
9407.56 476
9408.48 510
9409.39 505
9410.31 468
9411.23 478
9412.14 483
9413.06 500
9413.97 486
9414.89 485
9415.81 529
9416.72 525
9417.64 525
9418.55 523
9419.47 568
9420.39 565
9421.30 547
9422.22 541
9423.14 554
9424.05 526
9424.97 571
9425.89 555
9426.80 579
9427.72 493
9428.64 484
9429.55 507
9430.47 525
9431.39 503
9432.30 505
9433.22 544
9434.14 584
9435.05 543
9435.97 572
9436.89 555
9437.80 599
9438.72 529
9439.64 561
9440.56 547
9441.47 615
9442.39 530
9443.31 516
9444.23 549
9445.14 614
9446.06 607
9446.98 575
9447.90 556
9448.81 596
9449.73 593
9450.65 668
9451.57 742
9452.48 843
9453.40 859
9454.32 947
9455.24 930
9456.16 829
9457.07 841
9457.99 774
9458.91 730
9459.83 664
9460.75 639
9461.66 646
9462.58 628
9463.50 554
9464.42 562
9465.34 580
9466.26 585
9467.18 583
9468.09 565
9469.01 587
9469.93 554
9470.85 570
9471.77 567
9472.69 539
9473.61 577
9474.53 608
9475.44 614
9476.36 584
9477.28 600
9478.20 625
9479.12 699
9480.04 745
9480.96 820
9481.88 803
9482.80 821
9483.72 832
9484.64 789
9485.56 733
9486.47 722
9487.39 677
9488.31 608
9489.23 616
9490.15 511
9491.07 595
9491.99 600
9492.91 551
9493.83 566
9494.75 524
9495.67 488
9496.59 498
9497.51 573
9498.43 512
9499.35 509
9500.27 524
9501.19 515
9502.11 518
9503.03 557
9503.95 481
9504.87 525
9505.79 599
9506.71 564
9507.64 537
9508.56 554
9509.48 573
9510.40 572
9511.32 529
9512.24 516
9513.16 529
9514.08 602
9515.00 601
9515.92 535
9516.84 599
9517.76 538
9518.68 486
9519.61 545
9520.53 570
9521.45 595
9522.37 530
9523.29 563
9524.21 576
9525.13 623
9526.05 603
9526.98 634
9527.90 584
9528.82 556
9529.74 688
9530.66 649
9531.58 692
9532.51 641
9533.43 677
9534.35 698
9535.27 685
9536.19 638
9537.11 661
9538.04 636
9538.96 616
9539.88 603
9540.80 562
9541.73 631
9542.65 627
9543.57 598
9544.49 564
9545.41 628
9546.34 575
9547.26 617
9548.18 644
9549.10 563
9550.03 557
9550.95 558
9551.87 565
9552.79 533
9553.72 626
9554.64 633
9555.56 599
9556.49 635
9557.41 599
9558.33 608
9559.25 633
9560.18 725
9561.10 669
9562.02 702
9562.95 722
9563.87 674
9564.79 643
9565.72 618
9566.64 653
9567.56 629
9568.49 632
9569.41 508
9570.33 561
9571.26 563
9572.18 593
9573.11 611
9574.03 559
9574.95 549
9575.88 559
9576.80 534
9577.72 521
9578.65 553
9579.57 556
9580.50 510
9581.42 538
9582.34 553
9583.27 541
9584.19 546
9585.12 571
9586.04 599
9586.97 524
9587.89 569
9588.81 525
9589.74 548
9590.66 587
9591.59 547
9592.51 593
9593.44 585
9594.36 581
9595.29 561
9596.21 613
9597.14 673
9598.06 585
9598.99 587
9599.91 613
9600.84 622
9601.76 580
9602.69 663
9603.61 574
9604.54 529
9605.46 591
9606.39 686
9607.31 635
9608.24 589
9609.16 559
9610.09 572
9611.01 633
9611.94 649
9612.87 664
9613.79 651
9614.72 624
9615.64 714
9616.57 649
9617.49 697
9618.42 663
9619.35 675
9620.27 669
9621.20 638
9622.12 690
9623.05 620
9623.98 646
9624.90 620
9625.83 654
9626.76 671
9627.68 636
9628.61 681
9629.53 679
9630.46 638
9631.39 616
9632.31 694
9633.24 711
9634.17 635
9635.09 660
9636.02 672
9636.95 741
9637.87 714
9638.80 685
9639.73 781
9640.65 708
9641.58 700
9642.51 737
9643.44 733
9644.36 809
9645.29 794
9646.22 855
9647.14 837
9648.07 836
9649.00 799
9649.93 918
9650.85 858
9651.78 878
9652.71 893
9653.64 980
9654.56 947
9655.49 866
9656.42 924
9657.35 903
9658.27 923
9659.20 900
9660.13 836
9661.06 842
9661.99 870
9662.91 922
9663.84 894
9664.77 898
9665.70 928
9666.63 876
9667.56 907
9668.48 944
9669.41 931
9670.34 957
9671.27 969
9672.20 1083
9673.13 993
9674.05 960
9674.98 1005
9675.91 994
9676.84 992
9677.77 999
9678.70 992
9679.63 1045
9680.56 981
9681.48 1014
9682.41 1018
9683.34 1064
9684.27 1145
9685.20 1155
9686.13 1150
9687.06 1084
9687.99 1068
9688.92 1070
9689.85 998
9690.78 1171
9691.71 1170
9692.63 1114
9693.56 1159
9694.49 1148
9695.42 1206
9696.35 1421
9697.28 1523
9698.21 1658
9699.14 1771
9700.07 1850
9701.00 1861
9701.93 1894
9702.86 1854
9703.79 1804
9704.72 1621
9705.65 1534
9706.58 1431
9707.51 1394
9708.44 1300
9709.37 1203
9710.30 1192
9711.23 1147
9712.16 1060
9713.09 1136
9714.02 1167
9714.95 1181
9715.89 1141
9716.82 1222
9717.75 1238
9718.68 1235
9719.61 1164
9720.54 1084
9721.47 982
9722.40 994
9723.33 937
9724.26 996
9725.19 995
9726.12 962
9727.06 950
9727.99 925
9728.92 980
9729.85 987
9730.78 915
9731.71 934
9732.64 968
9733.57 1002
9734.51 996
9735.44 1013
9736.37 1113
9737.30 1018
9738.23 977
9739.16 1026
9740.10 1029
9741.03 974
9741.96 898
9742.89 928
9743.82 930
9744.75 886
9745.69 843
9746.62 921
9747.55 858
9748.48 799
9749.41 789
9750.35 851
9751.28 848
9752.21 808
9753.14 860
9754.08 833
9755.01 925
9755.94 891
9756.87 853
9757.81 854
9758.74 865
9759.67 843
9760.60 810
9761.54 871
9762.47 902
9763.40 951
9764.34 918
9765.27 955
9766.20 918
9767.13 837
9768.07 858
9769.00 931
9769.93 817
9770.87 839
9771.80 864
9772.73 867
9773.67 927
9774.60 952
9775.53 886
9776.47 887
9777.40 894
9778.33 949
9779.27 1010
9780.20 994
9781.14 1041
9782.07 1021
9783.00 1014
9783.94 1117
9784.87 1238
9785.80 1186
9786.74 1088
9787.67 982
9788.61 924
9789.54 960
9790.47 904
9791.41 859
9792.34 838
9793.28 869
9794.21 826
9795.15 859
9796.08 853
9797.01 828
9797.95 872
9798.88 963
9799.82 955
9800.75 948
9801.69 1026
9802.62 987
9803.56 970
9804.49 802
9805.43 820
9806.36 764
9807.30 758
9808.23 739
9809.17 760
9810.10 789
9811.04 718
9811.97 694
9812.91 717
9813.84 697
9814.78 617
9815.71 688
9816.65 706
9817.58 652
9818.52 704
9819.46 647
9820.39 767
9821.33 690
9822.26 596
9823.20 684
9824.13 685
9825.07 685
9826.00 677
9826.94 654
9827.88 698
9828.81 665
9829.75 658
9830.68 730
9831.62 710
9832.56 624
9833.49 670
9834.43 661
9835.37 661
9836.30 663
9837.24 618
9838.17 635
9839.11 692
9840.05 599
9840.98 630
9841.92 631
9842.86 574
9843.79 601
9844.73 637
9845.67 641
9846.60 653
9847.54 680
9848.48 665
9849.42 616
9850.35 597
9851.29 603
9852.23 622
9853.16 649
9854.10 641
9855.04 657
9855.98 642
9856.91 623
9857.85 615
9858.79 597
9859.72 634
9860.66 661
9861.60 698
9862.54 656
9863.47 657
9864.41 671
9865.35 630
9866.29 634
9867.23 660
9868.16 599
9869.10 594
9870.04 658
9870.98 576
9871.92 620
9872.85 595
9873.79 615
9874.73 633
9875.67 663
9876.61 664
9877.54 633
9878.48 615
9879.42 602
9880.36 609
9881.30 572
9882.24 653
9883.18 634
9884.11 674
9885.05 619
9885.99 640
9886.93 574
9887.87 618
9888.81 575
9889.75 585
9890.69 578
9891.62 566
9892.56 626
9893.50 566
9894.44 544
9895.38 570
9896.32 612
9897.26 586
9898.20 568
9899.14 551
9900.08 585
9901.02 526
9901.96 594
9902.90 607
9903.83 557
9904.77 594
9905.71 591
9906.65 573
9907.59 581
9908.53 607
9909.47 630
9910.41 596
9911.35 619
9912.29 604
9913.23 595
9914.17 617
9915.11 661
9916.05 595
9916.99 613
9917.93 606
9918.87 546
9919.81 603
9920.75 645
9921.69 678
9922.64 751
9923.58 701
9924.52 730
9925.46 847
9926.40 990
9927.34 1066
9928.28 1144
9929.22 1292
9930.16 1276
9931.10 1099
9932.04 1113
9932.98 963
9933.92 847
9934.87 813
9935.81 735
9936.75 758
9937.69 676
9938.63 607
9939.57 622
9940.51 593
9941.45 546
9942.39 547
9943.34 568
9944.28 544
9945.22 499
9946.16 512
9947.10 560
9948.04 582
9948.99 551
9949.93 586
9950.87 632
9951.81 559
9952.75 552
9953.69 588
9954.64 583
9955.58 585
9956.52 612
9957.46 572
9958.41 605
9959.35 604
9960.29 567
9961.23 574
9962.17 578
9963.12 580
9964.06 503
9965.00 532
9965.94 562
9966.89 548
9967.83 494
9968.77 526
9969.71 518
9970.66 513
9971.60 521
9972.54 558
9973.49 492
9974.43 472
9975.37 518
9976.31 558
9977.26 608
9978.20 519
9979.14 475
9980.09 502
9981.03 510
9981.97 479
9982.92 463
9983.86 454
9984.80 463
9985.75 464
9986.69 534
9987.63 518
9988.58 507
9989.52 529
9990.46 460
9991.41 507
9992.35 498
9993.30 502
9994.24 558
9995.18 477
9996.13 509
9997.07 513
9998.02 479
9998.96 499
9999.90 451
10000.85 492
10001.79 523
10002.74 485
10003.68 507
10004.62 542
10005.57 542
10006.51 515
10007.46 545
10008.40 503
10009.35 483
10010.29 532
10011.24 482
10012.18 478
10013.13 478
10014.07 478
10015.01 485
10015.96 450
10016.90 460
10017.85 503
10018.79 494
10019.74 528
10020.68 507
10021.63 512
10022.58 482
10023.52 494
10024.47 449
10025.41 426
10026.36 491
10027.30 465
10028.25 409
10029.19 396
10030.14 438
10031.08 485
10032.03 475
10032.98 482
10033.92 442
10034.87 490
10035.81 534
10036.76 517
10037.70 495
10038.65 530
10039.60 503
10040.54 505
10041.49 462
10042.43 420
10043.38 484
10044.33 480
10045.27 503
10046.22 456
10047.17 447
10048.11 480
10049.06 465
10050.00 415
10050.95 459
10051.90 474
10052.84 471
10053.79 502
10054.74 436
10055.68 465
10056.63 452
10057.58 455
10058.52 460
10059.47 434
10060.42 454
10061.37 424
10062.31 452
10063.26 453
10064.21 429
10065.15 469
10066.10 487
10067.05 447
10068.00 423
10068.94 434
10069.89 346
10070.84 417
10071.79 398
10072.73 407
10073.68 418
10074.63 435
10075.58 403
10076.52 406
10077.47 437
10078.42 471
10079.37 475
10080.32 450
10081.26 441
10082.21 421
10083.16 456
10084.11 429
10085.06 407
10086.00 393
10086.95 426
10087.90 416
10088.85 432
10089.80 405
10090.75 407
10091.69 428
10092.64 448
10093.59 457
10094.54 451
10095.49 441
10096.44 418
10097.39 435
10098.33 403
10099.28 444
10100.23 402
10101.18 384
10102.13 433
10103.08 444
10104.03 425
10104.98 417
10105.93 424
10106.87 449
10107.82 416
10108.77 396
10109.72 412
10110.67 440
10111.62 417
10112.57 409
10113.52 389
10114.47 422
10115.42 425
10116.37 428
10117.32 415
10118.27 423
10119.22 474
10120.17 443
10121.12 389
10122.07 416
10123.02 423
10123.97 461
10124.92 441
10125.87 439
10126.82 412
10127.77 442
10128.72 416
10129.67 405
10130.62 383
10131.57 395
10132.52 424
10133.47 440
10134.42 434
10135.37 431
10136.32 427
10137.27 443
10138.22 434
10139.17 479
10140.12 462
10141.07 450
10142.02 433
10142.98 427
10143.93 391
10144.88 426
10145.83 442
10146.78 491
10147.73 424
10148.68 492
10149.63 487
10150.58 426
10151.54 404
10152.49 433
10153.44 474
10154.39 471
10155.34 448
10156.29 445
10157.24 427
10158.20 413
10159.15 411
10160.10 420
10161.05 427
10162.00 433
10162.95 446
10163.91 416
10164.86 417
10165.81 411
10166.76 459
10167.71 452
10168.67 403
10169.62 463
10170.57 442
10171.52 538
10172.47 505
10173.43 477
10174.38 421
10175.33 447
10176.28 452
10177.24 436
10178.19 463
10179.14 458
10180.09 450
10181.05 430
10182.00 472
10182.95 533
10183.90 514
10184.86 497
10185.81 555
10186.76 496
10187.72 555
10188.67 557
10189.62 535
10190.58 541
10191.53 539
10192.48 550
10193.43 538
10194.39 551
10195.34 542
10196.29 449
10197.25 517
10198.20 577
10199.16 549
10200.11 558
10201.06 574
10202.02 539
10202.97 586
10203.92 611
10204.88 613
10205.83 667
10206.78 644
10207.74 634
10208.69 696
10209.65 595
10210.60 627
10211.55 648
10212.51 596
10213.46 527
10214.42 550
10215.37 569
10216.33 482
10217.28 535
10218.23 498
10219.19 483
10220.14 457
10221.10 485
10222.05 498
10223.01 521
10223.96 531
10224.92 548
10225.87 518
10226.83 491
10227.78 468
10228.74 526
10229.69 511
10230.65 527
10231.60 503
10232.56 443
10233.51 483
10234.47 523
10235.42 564
10236.38 538
10237.33 548
10238.29 529
10239.24 494
10240.20 524
10241.15 513
10242.11 483
10243.06 477
10244.02 436
10244.98 432
10245.93 467
10246.89 472
10247.84 374
10248.80 397
10249.75 425
10250.71 398
10251.67 412
10252.62 478
10253.58 457
10254.53 419
10255.49 442
10256.45 435
10257.40 422
10258.36 431
10259.32 392
10260.27 425
10261.23 411
10262.18 393
10263.14 431
10264.10 405
10265.05 417
10266.01 424
10266.97 468
10267.92 417
10268.88 446
10269.84 440
10270.79 439
10271.75 443
10272.71 424
10273.67 416
10274.62 406
10275.58 404
10276.54 381
10277.49 370
10278.45 411
10279.41 430
10280.37 411
10281.32 368
10282.28 323
10283.24 316
10284.19 407
10285.15 397
10286.11 437
10287.07 393
10288.03 407
10288.98 443
10289.94 390
10290.90 397
10291.86 409
10292.81 387
10293.77 409
10294.73 393
10295.69 435
10296.65 455
10297.60 417
10298.56 408
10299.52 401
10300.48 407
10301.44 421
10302.40 432
10303.35 396
10304.31 431
10305.27 409
10306.23 453
10307.19 394
10308.15 400
10309.10 383
10310.06 338
10311.02 424
10311.98 373
10312.94 367
10313.90 394
10314.86 376
10315.82 345
10316.78 433
10317.73 424
10318.69 353
10319.65 337
10320.61 369
10321.57 342
10322.53 344
10323.49 370
10324.45 378
10325.41 319
10326.37 380
10327.33 367
10328.29 363
10329.25 372
10330.21 385
10331.17 430
10332.13 432
10333.09 412
10334.04 417
10335.00 418
10335.96 396
10336.92 424
10337.88 376
10338.84 351
10339.80 378
10340.76 388
10341.72 379
10342.68 368
10343.65 358
10344.61 369
10345.57 350
10346.53 410
10347.49 314
10348.45 372
10349.41 405
10350.37 368
10351.33 346
10352.29 376
10353.25 378
10354.21 384
10355.17 347
10356.13 346
10357.09 365
10358.05 336
10359.02 383
10359.98 395
10360.94 348
10361.90 339
10362.86 395
10363.82 435
10364.78 340
10365.74 371
10366.70 402
10367.67 364
10368.63 357
10369.59 380
10370.55 373
10371.51 396
10372.47 408
10373.43 371
10374.40 410
10375.36 409
10376.32 352
10377.28 323
10378.24 336
10379.21 322
10380.17 325
10381.13 380
10382.09 339
10383.05 363
10384.02 355
10384.98 371
10385.94 409
10386.90 400
10387.86 386
10388.83 363
10389.79 318
10390.75 352
10391.71 349
10392.68 322
10393.64 344
10394.60 343
10395.56 350
10396.53 337
10397.49 325
10398.45 369
10399.42 319
10400.38 348
10401.34 402
10402.30 351
10403.27 272
10404.23 319
10405.19 344
10406.16 308
10407.12 346
10408.08 358
10409.05 369
10410.01 376
10410.97 345
10411.94 339
10412.90 379
10413.86 320
10414.83 377
10415.79 368
10416.75 360
10417.72 385
10418.68 426
10419.65 411
10420.61 494
10421.57 460
10422.54 409
10423.50 380
10424.46 398
10425.43 341
10426.39 359
10427.36 392
10428.32 395
10429.29 383
10430.25 353
10431.21 353
10432.18 330
10433.14 308
10434.11 330
10435.07 341
10436.04 333
10437.00 337
10437.97 341
10438.93 322
10439.90 342
10440.86 337
10441.82 337
10442.79 326
10443.75 319
10444.72 319
10445.68 295
10446.65 321
10447.61 331
10448.58 369
10449.54 359
10450.51 313
10451.48 327
10452.44 350
10453.41 352
10454.37 333
10455.34 343
10456.30 333
10457.27 319
10458.23 349
10459.20 318
10460.16 353
10461.13 318
10462.10 333
10463.06 331
10464.03 322
10464.99 295
10465.96 294
10466.93 320
10467.89 312
10468.86 360
10469.82 354
10470.79 398
10471.76 316
10472.72 289
10473.69 274
10474.65 335
10475.62 364
10476.59 363
10477.55 351
10478.52 336
10479.49 315
10480.45 338
10481.42 331
10482.39 295
10483.35 284
10484.32 326
10485.29 323
10486.25 315
10487.22 311
10488.19 304
10489.15 317
10490.12 352
10491.09 359
10492.06 366
10493.02 347
10493.99 361
10494.96 373
10495.92 347
10496.89 323
10497.86 315
10498.83 283
10499.79 276
10500.76 329
10501.73 308
10502.70 294
10503.66 354
10504.63 382
10505.60 358
10506.57 327
10507.54 319
10508.50 327
10509.47 333
10510.44 306
10511.41 316
10512.38 323
10513.34 307
10514.31 312
10515.28 328
10516.25 355
10517.22 369
10518.19 357
10519.15 326
10520.12 365
10521.09 332
10522.06 383
10523.03 338
10524.00 365
10524.96 302
10525.93 332
10526.90 305
10527.87 338
10528.84 336
10529.81 375
10530.78 342
10531.75 382
10532.72 336
10533.68 296
10534.65 342
10535.62 347
10536.59 374
10537.56 340
10538.53 298
10539.50 319
10540.47 335
10541.44 348
10542.41 279
10543.38 322
10544.35 304
10545.32 369
10546.29 363
10547.26 390
10548.23 335
10549.20 366
10550.17 374
10551.13 354
10552.10 354
10553.07 316
10554.04 331
10555.01 327
10555.98 342
10556.96 362
10557.93 332
10558.90 363
10559.87 385
10560.84 444
10561.81 390
10562.78 336
10563.75 369
10564.72 380
10565.69 385
10566.66 334
10567.63 334
10568.60 355
10569.57 353
10570.54 325
10571.51 341
10572.48 338
10573.45 348
10574.42 372
10575.40 365
10576.37 320
10577.34 320
10578.31 350
10579.28 372
10580.25 329
10581.22 351
10582.19 328
10583.17 344
10584.14 375
10585.11 370
10586.08 373
10587.05 359
10588.02 385
10588.99 324
10589.97 310
10590.94 338
10591.91 352
10592.88 339
10593.85 390
10594.82 407
10595.80 397
10596.77 360
10597.74 358
10598.71 366
10599.68 301
10600.66 341
10601.63 327
10602.60 348
10603.57 347
10604.55 290
10605.52 381
10606.49 368
10607.46 384
10608.44 330
10609.41 346
10610.38 323
10611.35 377
10612.33 315
10613.30 305
10614.27 385
10615.24 354
10616.22 356
10617.19 367
10618.16 352
10619.14 384
10620.11 396
10621.08 325
10622.05 427
10623.03 408
10624.00 377
10624.97 379
10625.95 397
10626.92 386
10627.89 396
10628.87 427
10629.84 379
10630.81 387
10631.79 406
10632.76 372
10633.74 425
10634.71 421
10635.68 471
10636.66 417
10637.63 451
10638.60 461
10639.58 511
10640.55 543
10641.53 565
10642.50 544
10643.47 528
10644.45 551
10645.42 473
10646.40 477
10647.37 434
10648.35 416
10649.32 400
10650.29 389
10651.27 375
10652.24 360
10653.22 346
10654.19 360
10655.17 355
10656.14 357
10657.12 339
10658.09 344
10659.07 379
10660.04 389
10661.02 348
10661.99 314
10662.97 350
10663.94 338
10664.92 336
10665.89 361
10666.87 395
10667.84 363
10668.82 386
10669.79 405
10670.77 410
10671.74 393
10672.72 349
10673.69 341
10674.67 327
10675.65 362
10676.62 355
10677.60 362
10678.57 351
10679.55 369
10680.52 388
10681.50 368
10682.48 414
10683.45 419
10684.43 380
10685.40 367
10686.38 366
10687.36 354
10688.33 318
10689.31 369
10690.28 333
10691.26 355
10692.24 350
10693.21 313
10694.19 293
10695.17 315
10696.14 302
10697.12 332
10698.10 338
10699.07 360
10700.05 340
10701.03 344
10702.00 396
10702.98 354
10703.96 343
10704.93 343
10705.91 325
10706.89 355
10707.86 333
10708.84 339
10709.82 327
10710.80 312
10711.77 395
10712.75 374
10713.73 350
10714.70 317
10715.68 339
10716.66 353
10717.64 339
10718.61 373
10719.59 343
10720.57 327
10721.55 347
10722.53 386
10723.50 355
10724.48 328
10725.46 330
10726.44 365
10727.41 383
10728.39 339
10729.37 329
10730.35 343
10731.33 329
10732.31 321
10733.28 330
10734.26 335
10735.24 355
10736.22 301
10737.20 310
10738.17 294
10739.15 319
10740.13 312
10741.11 357
10742.09 332
10743.07 330
10744.05 333
10745.03 331
10746.00 359
10746.98 316
10747.96 333
10748.94 344
10749.92 371
10750.90 326
10751.88 333
10752.86 327
10753.84 307
10754.82 302
10755.79 308
10756.77 313
10757.75 349
10758.73 368
10759.71 316
10760.69 304
10761.67 342
10762.65 334
10763.63 338
10764.61 319
10765.59 357
10766.57 359
10767.55 342
10768.53 330
10769.51 337
10770.49 291
10771.47 352
10772.45 378
10773.43 345
10774.41 329
10775.39 370
10776.37 345
10777.35 360
10778.33 391
10779.31 388
10780.29 360
10781.27 353
10782.25 320
10783.23 367
10784.21 316
10785.19 317
10786.17 302
10787.15 339
10788.13 329
10789.12 323
10790.10 340
10791.08 342
10792.06 332
10793.04 314
10794.02 327
10795.00 326
10795.98 327
10796.96 363
10797.94 319
10798.93 286
10799.91 333
10800.89 348
10801.87 327
10802.85 326
10803.83 342
10804.81 316
10805.80 341
10806.78 345
10807.76 336
10808.74 328
10809.72 333
10810.70 351
10811.69 339
10812.67 324
10813.65 344
10814.63 321
10815.61 371
10816.59 398
10817.58 347
10818.56 333
10819.54 323
10820.52 361
10821.51 371
10822.49 377
10823.47 356
10824.45 318
10825.43 314
10826.42 304
10827.40 321
10828.38 317
10829.37 341
10830.35 324
10831.33 343
10832.31 357
10833.30 354
10834.28 368
10835.26 381
10836.24 348
10837.23 309
10838.21 340
10839.19 323
10840.18 334
10841.16 315
10842.14 315
10843.13 305
10844.11 318
10845.09 312
10846.08 305
10847.06 354
10848.04 335
10849.03 353
10850.01 342
10850.99 360
10851.98 371
10852.96 394
10853.94 375
10854.93 374
10855.91 422
10856.90 381
10857.88 382
10858.86 339
10859.85 385
10860.83 345
10861.82 375
10862.80 362
10863.78 400
10864.77 402
10865.75 385
10866.74 374
10867.72 380
10868.71 411
10869.69 366
10870.67 387
10871.66 366
10872.64 387
10873.63 392
10874.61 397
10875.60 372
10876.58 366
10877.57 393
10878.55 381
10879.54 406
10880.52 367
10881.51 414
10882.49 406
10883.48 416
10884.46 448
10885.45 444
10886.43 470
10887.42 400
10888.40 423
10889.39 430
10890.37 454
10891.36 481
10892.34 472
10893.33 426
10894.32 418
10895.30 420
10896.29 470
10897.27 428
10898.26 473
10899.24 443
10900.23 411
10901.22 425
10902.20 433
10903.19 433
10904.17 460
10905.16 503
10906.15 486
10907.13 456
10908.12 451
10909.10 455
10910.09 447
10911.08 474
10912.06 483
10913.05 517
10914.04 481
10915.02 486
10916.01 503
10917.00 520
10917.98 516
10918.97 500
10919.96 490
10920.94 451
10921.93 452
10922.92 477
10923.90 510
10924.89 519
10925.88 486
10926.86 489
10927.85 492
10928.84 502
10929.82 499
10930.81 538
10931.80 496
10932.79 518
10933.77 489
10934.76 526
10935.75 584
10936.74 593
10937.72 537
10938.71 522
10939.70 527
10940.69 541
10941.67 608
10942.66 601
10943.65 645
10944.64 533
10945.63 546
10946.61 590
10947.60 563
10948.59 569
10949.58 584
10950.57 595
10951.55 648
10952.54 605
10953.53 647
10954.52 663
10955.51 687
10956.49 803
10957.48 866
10958.47 891
10959.46 820
10960.45 885
10961.44 910
10962.43 873
10963.41 810
10964.40 748
10965.39 804
10966.38 821
10967.37 652
10968.36 681
10969.35 673
10970.34 645
10971.33 677
10972.31 654
10973.30 550
10974.29 575
10975.28 624
10976.27 638
10977.26 616
10978.25 581
10979.24 620
10980.23 653
10981.22 721
10982.21 645
10983.20 659
10984.19 699
10985.18 663
10986.17 636
10987.16 678
10988.15 714
10989.14 635
10990.13 666
10991.12 683
10992.11 685
10993.10 747
10994.09 702
10995.08 748
10996.07 835
10997.06 871
10998.05 985
10999.04 1037
11000.03 1115
11001.02 1210
11002.01 1179
11003.00 1118
11003.99 1084
11004.98 1123
11005.97 996
11006.96 917
11007.95 813
11008.94 783
11009.93 716
11010.92 619
11011.91 648
11012.91 610
11013.90 626
11014.89 600
11015.88 585
11016.87 588
11017.86 533
11018.85 519
11019.84 562
11020.83 599
11021.83 601
11022.82 526
11023.81 480
11024.80 528
11025.79 523
11026.78 544
11027.77 484
11028.77 526
11029.76 527
11030.75 546
11031.74 543
11032.73 503
11033.72 500
11034.72 535
11035.71 537
11036.70 543
11037.69 560
11038.68 540
11039.68 539
11040.67 542
11041.66 480
11042.65 462
11043.65 489
11044.64 515
11045.63 559
11046.62 518
11047.62 498
11048.61 520
11049.60 518
11050.59 465
11051.59 431
11052.58 445
11053.57 469
11054.56 548
11055.56 488
11056.55 470
11057.54 457
11058.54 445
11059.53 474
11060.52 440
11061.51 487
11062.51 443
11063.50 442
11064.49 438
11065.49 465
11066.48 474
11067.47 462
11068.47 463
11069.46 494
11070.45 462
11071.45 470
11072.44 450
11073.44 476
11074.43 476
11075.42 472
11076.42 461
11077.41 501
11078.40 447
11079.40 473
11080.39 487
11081.39 453
11082.38 433
11083.37 458
11084.37 482
11085.36 459
11086.36 469
11087.35 438
11088.35 382
11089.34 426
11090.33 458
11091.33 453
11092.32 442
11093.32 467
11094.31 429
11095.31 455
11096.30 469
11097.30 456
11098.29 433
11099.29 439
11100.28 456
11101.28 426
11102.27 418
11103.27 480
11104.26 425
11105.26 408
11106.25 416
11107.25 421
11108.24 443
11109.24 402
11110.23 389
11111.23 366
11112.22 407
11113.22 444
11114.21 441
11115.21 418
11116.20 415
11117.20 440
11118.20 419
11119.19 406
11120.19 425
11121.18 468
11122.18 445
11123.17 471
11124.17 466
11125.17 496
11126.16 441
11127.16 454
11128.15 497
11129.15 533
11130.15 466
11131.14 456
11132.14 452
11133.14 439
11134.13 491
11135.13 443
11136.13 484
11137.12 480
11138.12 407
11139.11 429
11140.11 427
11141.11 471
11142.10 470
11143.10 441
11144.10 368
11145.10 412
11146.09 424
11147.09 454
11148.09 390
11149.08 430
11150.08 423
11151.08 418
11152.07 414
11153.07 450
11154.07 481
11155.07 416
11156.06 436
11157.06 430
11158.06 431
11159.06 386
11160.05 404
11161.05 398
11162.05 389
11163.05 377
11164.04 405
11165.04 378
11166.04 386
11167.04 390
11168.04 442
11169.03 394
11170.03 363
11171.03 401
11172.03 436
11173.03 404
11174.02 396
11175.02 393
11176.02 415
11177.02 389
11178.02 430
11179.02 368
11180.01 378
11181.01 403
11182.01 377
11183.01 412
11184.01 395
11185.01 397
11186.00 429
11187.00 404
11188.00 440
11189.00 409
11190.00 381
11191.00 384
11192.00 352
11193.00 368
11194.00 425
11195.00 415
11195.99 410
11196.99 385
11197.99 406
11198.99 400
11199.99 395
11200.99 385
11201.99 396
11202.99 368
11203.99 357
11204.99 359
11205.99 375
11206.99 376
11207.99 391
11208.99 391
11209.99 431
11210.99 399
11211.99 368
11212.99 404
11213.99 411
11214.99 405
11215.99 396
11216.99 399
11217.99 386
11218.99 420
11219.99 389
11220.99 337
11221.99 404
11222.99 438
11223.99 366
11224.99 375
11225.99 394
11226.99 421
11227.99 423
11228.99 376
11229.99 387
11230.99 378
11231.99 403
11232.99 372
11233.99 401
11235.00 420
11236.00 369
11237.00 377
11238.00 378
11239.00 402
11240.00 409
11241.00 386
11242.00 454
11243.00 419
11244.01 393
11245.01 382
11246.01 385
11247.01 419
11248.01 379
11249.01 373
11250.01 393
11251.02 431
11252.02 381
11253.02 383
11254.02 459
11255.02 451
11256.02 410
11257.03 387
11258.03 413
11259.03 398
11260.03 366
11261.03 405
11262.04 424
11263.04 391
11264.04 395
11265.04 390
11266.05 386
11267.05 391
11268.05 438
11269.05 461
11270.05 476
11271.06 449
11272.06 443
11273.06 489
11274.07 468
11275.07 468
11276.07 464
11277.07 454
11278.08 476
11279.08 496
11280.08 500
11281.08 522
11282.09 505
11283.09 457
11284.09 466
11285.10 412
11286.10 447
11287.10 454
11288.11 444
11289.11 419
11290.11 392
11291.12 436
11292.12 463
11293.12 446
11294.13 439
11295.13 399
11296.13 368
11297.14 398
11298.14 423
11299.15 423
11300.15 430
11301.15 470
11302.16 447
11303.16 422
11304.16 404
11305.17 404
11306.17 436
11307.18 450
11308.18 462
11309.19 454
11310.19 501
11311.19 566
11312.20 499
11313.20 530
11314.21 591
11315.21 591
11316.22 561
11317.22 563
11318.23 522
11319.23 545
11320.23 528
11321.24 463
11322.24 471
11323.25 411
11324.25 410
11325.26 411
11326.26 430
11327.27 400
11328.27 381
11329.28 421
11330.28 446
11331.29 414
11332.29 379
11333.30 411
11334.30 417
11335.31 380
11336.32 378
11337.32 410
11338.33 402
11339.33 409
11340.34 449
11341.34 418
11342.35 440
11343.35 407
11344.36 363
11345.37 367
11346.37 419
11347.38 397
11348.38 405
11349.39 384
11350.40 427
11351.40 380
11352.41 423
11353.41 428
11354.42 398
11355.43 348
11356.43 386
11357.44 388
11358.45 456
11359.45 433
11360.46 364
11361.46 431
11362.47 400
11363.48 388
11364.48 355
11365.49 365
11366.50 391
11367.51 383
11368.51 430
11369.52 422
11370.53 388
11371.53 376
11372.54 399
11373.55 396
11374.55 388
11375.56 380
11376.57 362
11377.58 373
11378.58 401
11379.59 394
11380.60 431
11381.60 414
11382.61 418
11383.62 433
11384.63 426
11385.63 391
11386.64 382
11387.65 408
11388.66 358
11389.67 373
11390.67 396
11391.68 398
11392.69 367
11393.70 371
11394.71 408
11395.71 390
11396.72 429
11397.73 444
11398.74 428
11399.75 432
11400.75 402
11401.76 391
11402.77 465
11403.78 370
11404.79 379
11405.80 425
11406.80 414
11407.81 421
11408.82 378
11409.83 348
11410.84 418
11411.85 446
11412.86 395
11413.87 366
11414.87 390
11415.88 395
11416.89 415
11417.90 406
11418.91 392
11419.92 400
11420.93 382
11421.94 386
11422.95 406
11423.96 408
11424.97 411
11425.98 387
11426.98 479
11427.99 469
11429.00 465
11430.01 471
11431.02 472
11432.03 397
11433.04 386
11434.05 451
11435.06 394
11436.07 410
11437.08 419
11438.09 438
11439.10 465
11440.11 470
11441.12 377
11442.13 426
11443.14 450
11444.15 465
11445.16 434
11446.17 462
11447.18 442
11448.19 431
11449.20 406
11450.21 442
11451.22 413
11452.23 453
11453.25 448
11454.26 461
11455.27 478
11456.28 465
11457.29 494
11458.30 527
11459.31 436
11460.32 466
11461.33 502
11462.34 460
11463.35 442
11464.36 434
11465.38 489
11466.39 459
11467.40 463
11468.41 514
11469.42 508
11470.43 454
11471.44 477
11472.46 525
11473.47 530
11474.48 477
11475.49 480
11476.50 436
11477.51 422
11478.52 446
11479.54 466
11480.55 458
11481.56 474
11482.57 427
11483.58 476
11484.60 463
11485.61 465
11486.62 456
11487.63 481
11488.64 467
11489.66 454
11490.67 457
11491.68 537
11492.69 503
11493.71 526
11494.72 493
11495.73 512
11496.74 458
11497.76 526
11498.77 478
11499.78 498
11500.79 500
11501.81 469
11502.82 465
11503.83 507
11504.84 501
11505.86 534
11506.87 507
11507.88 504
11508.90 526
11509.91 553
11510.92 530
11511.94 537
11512.95 518
11513.96 494
11514.98 530
11515.99 554
11517.00 525
11518.02 527
11519.03 571
11520.04 585
11521.06 550
11522.07 512
11523.08 542
11524.10 608
11525.11 564
11526.13 555
11527.14 563
11528.15 583
11529.17 571
11530.18 598
11531.20 582
11532.21 610
11533.22 616
11534.24 641
11535.25 630
11536.27 632
11537.28 603
11538.29 649
11539.31 656
11540.32 688
11541.34 637
11542.35 626
11543.37 695
11544.38 733
11545.40 697
11546.41 746
11547.43 683
11548.44 686
11549.46 717
11550.47 732
11551.49 706
11552.50 658
11553.52 713
11554.53 717
11555.55 785
11556.56 738
11557.58 789
11558.59 755
11559.61 754
11560.62 719
11561.64 819
11562.65 857
11563.67 826
11564.68 881
11565.70 900
11566.71 840
11567.73 865
11568.75 886
11569.76 834
11570.78 910
11571.79 891
11572.81 920
11573.83 909
11574.84 940
11575.86 950
11576.87 999
11577.89 1014
11578.91 1114
11579.92 1121
11580.94 1126
11581.95 1252
11582.97 1278
11583.99 1293
11585.00 1352
11586.02 1468
11587.04 1491
11588.05 1561
11589.07 1499
11590.09 1523
11591.10 1593
11592.12 1625
11593.14 1587
11594.15 1756
11595.17 1809
11596.19 2052
11597.20 2372
11598.22 2585
11599.24 2782
11600.25 3028
11601.27 3518
11602.29 3735
11603.31 3885
11604.32 3976
11605.34 4025
11606.36 3870
11607.38 3563
11608.39 3340
11609.41 3027
11610.43 2583
11611.45 2249
11612.46 1954
11613.48 1733
11614.50 1621
11615.52 1534
11616.53 1408
11617.55 1322
11618.57 1241
11619.59 1210
11620.61 1200
11621.62 1192
11622.64 1104
11623.66 1088
11624.68 1065
11625.70 1036
11626.71 1046
11627.73 988
11628.75 1025
11629.77 1043
11630.79 1024
11631.81 967
11632.82 1032
11633.84 1020
11634.86 1000
11635.88 977
11636.90 1009
11637.92 1000
11638.94 926
11639.96 1011
11640.97 1001
11641.99 1038
11643.01 1024
11644.03 1014
11645.05 983
11646.07 1011
11647.09 901
11648.11 851
11649.13 803
11650.15 851
11651.17 776
11652.18 761
11653.20 729
11654.22 690
11655.24 659
11656.26 645
11657.28 681
11658.30 715
11659.32 737
11660.34 717
11661.36 694
11662.38 706
11663.40 737
11664.42 730
11665.44 765
11666.46 735
11667.48 694
11668.50 648
11669.52 741
11670.54 779
11671.56 786
11672.58 807
11673.60 768
11674.62 793
11675.64 801
11676.66 773
11677.68 799
11678.70 835
11679.72 890
11680.74 923
11681.77 876
11682.79 899
11683.81 893
11684.83 928
11685.85 856
11686.87 922
11687.89 924
11688.91 829
11689.93 812
11690.95 829
11691.97 807
11693.00 784
11694.02 795
11695.04 785
11696.06 832
11697.08 767
11698.10 823
11699.12 769
11700.14 764
11701.17 762
11702.19 748
11703.21 747
11704.23 712
11705.25 755
11706.27 725
11707.30 687
11708.32 666
11709.34 695
11710.36 682
11711.38 652
11712.41 687
11713.43 695
11714.45 675
11715.47 700
11716.49 660
11717.52 645
11718.54 657
11719.56 661
11720.58 594
11721.61 602
11722.63 544
11723.65 584
11724.67 588
11725.70 578
11726.72 565
11727.74 584
11728.76 570
11729.79 588
11730.81 569
11731.83 573
11732.86 569
11733.88 546
11734.90 496
11735.92 491
11736.95 530
11737.97 561
11738.99 523
11740.02 550
11741.04 545
11742.06 533
11743.09 520
11744.11 575
11745.13 517
11746.16 506
11747.18 540
11748.20 598
11749.23 599
11750.25 582
11751.27 608
11752.30 581
11753.32 578
11754.35 533
11755.37 579
11756.39 544
11757.42 500
11758.44 537
11759.47 516
11760.49 496
11761.51 503
11762.54 466
11763.56 470
11764.59 492
11765.61 510
11766.64 515
11767.66 484
11768.68 487
11769.71 477
11770.73 483
11771.76 468
11772.78 461
11773.81 446
11774.83 484
11775.86 503
11776.88 470
11777.91 452
11778.93 449
11779.96 494
11780.98 477
11782.01 533
11783.03 445
11784.06 445
11785.08 454
11786.11 457
11787.13 429
11788.16 472
11789.18 486
11790.21 483
11791.23 439
11792.26 491
11793.28 482
11794.31 492
11795.34 457
11796.36 403
11797.39 412
11798.41 397
11799.44 394
11800.46 401
11801.49 423
11802.52 473
11803.54 438
11804.57 459
11805.59 452
11806.62 419
11807.65 405
11808.67 433
11809.70 445
11810.73 465
11811.75 477
11812.78 427
11813.80 405
11814.83 405
11815.86 439
11816.88 452
11817.91 467
11818.94 445
11819.96 402
11820.99 384
11822.02 411
11823.04 448
11824.07 389
11825.10 415
11826.13 469
11827.15 416
11828.18 458
11829.21 419
11830.23 419
11831.26 434
11832.29 413
11833.32 392
11834.34 413
11835.37 446
11836.40 435
11837.42 439
11838.45 384
11839.48 375
11840.51 401
11841.54 396
11842.56 405
11843.59 437
11844.62 444
11845.65 451
11846.67 419
11847.70 451
11848.73 436
11849.76 389
11850.79 381
11851.81 431
11852.84 485
11853.87 417
11854.90 414
11855.93 433
11856.95 416
11857.98 413
11859.01 428
11860.04 435
11861.07 432
11862.10 400
11863.13 447
11864.15 403
11865.18 397
11866.21 413
11867.24 444
11868.27 420
11869.30 404
11870.33 386
11871.36 448
11872.38 413
11873.41 474
11874.44 515
11875.47 438
11876.50 428
11877.53 412
11878.56 433
11879.59 448
11880.62 396
11881.65 433
11882.68 420
11883.71 401
11884.74 515
11885.77 463
11886.80 462
11887.82 489
11888.85 451
11889.88 451
11890.91 482
11891.94 492
11892.97 537
11894.00 501
11895.03 481
11896.06 488
11897.09 460
11898.12 452
11899.15 505
11900.18 526
11901.21 509
11902.24 596
11903.27 558
11904.31 572
11905.34 580
11906.37 559
11907.40 521
11908.43 472
11909.46 548
11910.49 500
11911.52 481
11912.55 511
11913.58 527
11914.61 539
11915.64 575
11916.67 514
11917.70 496
11918.73 476
11919.77 511
11920.80 497
11921.83 472
11922.86 462
11923.89 521
11924.92 520
11925.95 509
11926.98 565
11928.02 573
11929.05 573
11930.08 670
11931.11 692
11932.14 679
11933.17 680
11934.21 772
11935.24 728
11936.27 669
11937.30 695
11938.33 641
11939.36 621
11940.40 550
11941.43 528
11942.46 523
11943.49 566
11944.52 557
11945.56 508
11946.59 520
11947.62 475
11948.65 448
11949.69 440
11950.72 457
11951.75 459
11952.78 445
11953.82 421
11954.85 433
11955.88 449
11956.91 426
11957.95 442
11958.98 437
11960.01 465
11961.04 433
11962.08 406
11963.11 429
11964.14 432
11965.18 410
11966.21 392
11967.24 441
11968.27 444
11969.31 472
11970.34 471
11971.37 512
11972.41 421
11973.44 402
11974.47 418
11975.51 420
11976.54 463
11977.58 477
11978.61 417
11979.64 470
11980.68 429
11981.71 400
11982.74 386
11983.78 434
11984.81 449
11985.85 431
11986.88 409
11987.91 419
11988.95 429
11989.98 457
11991.02 407
11992.05 431
11993.08 430
11994.12 433
11995.15 486
11996.19 457
11997.22 444
11998.26 387
11999.29 405
12000.32 519
12001.36 385
12002.39 442
12003.43 422
12004.46 437
12005.50 404
12006.53 455
12007.57 513
12008.60 513
12009.64 462
12010.67 441
12011.71 462
12012.74 458
12013.78 456
12014.81 523
12015.85 506
12016.88 510
12017.92 464
12018.95 515
12019.99 575
12021.02 504
12022.06 478
12023.10 521
12024.13 567
12025.17 496
12026.20 557
12027.24 473
12028.27 474
12029.31 513
12030.34 474
12031.38 479
12032.42 506
12033.45 520
12034.49 498
12035.52 450
12036.56 468
12037.60 467
12038.63 486
12039.67 460
12040.71 439
12041.74 455
12042.78 409
12043.81 424
12044.85 463
12045.89 472
12046.92 487
12047.96 438
12049.00 453
12050.03 452
12051.07 450
12052.11 444
12053.14 468
12054.18 474
12055.22 469
12056.25 404
12057.29 415
12058.33 417
12059.37 459
12060.40 439
12061.44 461
12062.48 461
12063.51 456
12064.55 418
12065.59 447
12066.63 444
12067.66 448
12068.70 489
12069.74 481
12070.78 445
12071.81 420
12072.85 449
12073.89 418
12074.93 449
12075.97 480
12077.00 453
12078.04 486
12079.08 460
12080.12 491
12081.15 456
12082.19 467
12083.23 471
12084.27 489
12085.31 455
12086.35 490
12087.38 446
12088.42 458
12089.46 484
12090.50 510
12091.54 475
12092.58 447
12093.61 479
12094.65 498
12095.69 516
12096.73 500
12097.77 486
12098.81 500
12099.85 537
12100.89 532
12101.92 547
12102.96 529
12104.00 533
12105.04 561
12106.08 560
12107.12 571
12108.16 590
12109.20 541
12110.24 550
12111.28 518
12112.32 490
12113.36 446
12114.39 487
12115.43 473
12116.47 410
12117.51 401
12118.55 429
12119.59 441
12120.63 403
12121.67 359
12122.71 412
12123.75 381
12124.79 414
12125.83 420
12126.87 453
12127.91 458
12128.95 405
12129.99 407
12131.03 386
12132.07 411
12133.11 420
12134.15 394
12135.19 416
12136.23 414
12137.27 415
12138.31 386
12139.35 389
12140.40 420
12141.44 406
12142.48 382
12143.52 400
12144.56 373
12145.60 385
12146.64 370
12147.68 372
12148.72 371
12149.76 362
12150.80 370
12151.84 384
12152.89 364
12153.93 386
12154.97 401
12156.01 411
12157.05 371
12158.09 362
12159.13 411
12160.17 418
12161.22 398
12162.26 361
12163.30 339
12164.34 354
12165.38 356
12166.42 362
12167.47 362
12168.51 362
12169.55 355
12170.59 344
12171.63 359
12172.67 419
12173.72 439
12174.76 364
12175.80 397
12176.84 429
12177.89 385
12178.93 372
12179.97 385
12181.01 355
12182.05 383
12183.10 365
12184.14 393
12185.18 395
12186.22 353
12187.27 321
12188.31 321
12189.35 387
12190.39 405
12191.44 372
12192.48 383
12193.52 364
12194.57 350
12195.61 400
12196.65 379
12197.69 372
12198.74 381
12199.78 346
12200.82 379
12201.87 399
12202.91 390
12203.95 369
12205.00 355
12206.04 384
12207.08 374
12208.13 381
12209.17 334
12210.21 388
12211.26 425
12212.30 375
12213.35 339
12214.39 339
12215.43 385
12216.48 360
12217.52 364
12218.56 361
12219.61 384
12220.65 379
12221.70 382
12222.74 443
12223.78 410
12224.83 424
12225.87 376
12226.92 395
12227.96 350
12229.01 356
12230.05 385
12231.10 375
12232.14 352
12233.18 363
12234.23 355
12235.27 376
12236.32 410
12237.36 395
12238.41 352
12239.45 370
12240.50 331
12241.54 327
12242.59 398
12243.63 368
12244.68 378
12245.72 371
12246.77 364
12247.81 365
12248.86 398
12249.90 337
12250.95 400
12251.99 349
12253.04 360
12254.08 348
12255.13 376
12256.18 391
12257.22 360
12258.27 353
12259.31 339
12260.36 357
12261.40 352
12262.45 330
12263.50 358
12264.54 363
12265.59 351
12266.63 344
12267.68 371
12268.73 335
12269.77 336
12270.82 335
12271.86 342
12272.91 330
12273.96 305
12275.00 290
12276.05 358
12277.10 324
12278.14 302
12279.19 307
12280.23 309
12281.28 325
12282.33 334
12283.37 321
12284.42 290
12285.47 335
12286.52 317
12287.56 363
12288.61 318
12289.66 299
12290.70 304
12291.75 348
12292.80 335
12293.84 319
12294.89 310
12295.94 281
12296.99 324
12298.03 320
12299.08 330
12300.13 357
12301.18 309
12302.22 330
12303.27 325
12304.32 323
12305.37 317
12306.41 328
12307.46 336
12308.51 282
12309.56 338
12310.60 284
12311.65 297
12312.70 341
12313.75 296
12314.80 309
12315.84 298
12316.89 323
12317.94 303
12318.99 282
12320.04 274
12321.09 277
12322.13 307
12323.18 315
12324.23 293
12325.28 306
12326.33 300
12327.38 315
12328.42 289
12329.47 340
12330.52 322
12331.57 358
12332.62 292
12333.67 258
12334.72 254
12335.77 295
12336.82 311
12337.86 293
12338.91 297
12339.96 312
12341.01 335
12342.06 283
12343.11 310
12344.16 318
12345.21 276
12346.26 303
12347.31 322
12348.36 307
12349.41 286
12350.46 284
12351.51 280
12352.56 282
12353.60 300
12354.65 362
12355.70 396
12356.75 320
12357.80 322
12358.85 321
12359.90 327
12360.95 305
12362.00 274
12363.05 313
12364.10 327
12365.15 345
12366.20 310
12367.25 282
12368.31 345
12369.36 295
12370.41 292
12371.46 335
12372.51 311
12373.56 326
12374.61 327
12375.66 317
12376.71 323
12377.76 308
12378.81 325
12379.86 369
12380.91 305
12381.96 326
12383.01 315
12384.07 276
12385.12 304
12386.17 324
12387.22 331
12388.27 329
12389.32 316
12390.37 299
12391.42 315
12392.47 345
12393.53 340
12394.58 313
12395.63 323
12396.68 307
12397.73 318
12398.78 279
12399.84 316
12400.89 354
12401.94 343
12402.99 346
12404.04 373
12405.09 333
12406.15 337
12407.20 302
12408.25 306
12409.30 330
12410.35 307
12411.41 328
12412.46 309
12413.51 326
12414.56 339
12415.62 344
12416.67 309
12417.72 356
12418.77 330
12419.83 365
12420.88 296
12421.93 313
12422.98 318
12424.04 362
12425.09 320
12426.14 313
12427.19 301
12428.25 283
12429.30 318
12430.35 358
12431.41 348
12432.46 358
12433.51 331
12434.57 344
12435.62 366
12436.67 335
12437.72 319
12438.78 305
12439.83 315
12440.88 295
12441.94 330
12442.99 324
12444.05 352
12445.10 315
12446.15 321
12447.21 371
12448.26 343
12449.31 336
12450.37 339
12451.42 326
12452.48 349
12453.53 384
12454.58 327
12455.64 348
12456.69 340
12457.75 361
12458.80 325
12459.85 305
12460.91 341
12461.96 311
12463.02 298
12464.07 301
12465.13 382
12466.18 356
12467.23 352
12468.29 352
12469.34 320
12470.40 333
12471.45 359
12472.51 338
12473.56 320
12474.62 347
12475.67 397
12476.73 377
12477.78 368
12478.84 346
12479.89 354
12480.95 363
12482.00 384
12483.06 394
12484.11 401
12485.17 424
12486.22 402
12487.28 376
12488.33 439
12489.39 441
12490.45 461
12491.50 452
12492.56 542
12493.61 597
12494.67 621
12495.72 625
12496.78 673
12497.84 672
12498.89 627
12499.95 611
12501.00 638
12502.06 570
12503.11 499
12504.17 463
12505.23 446
12506.28 461
12507.34 437
12508.40 396
12509.45 427
12510.51 435
12511.56 414
12512.62 385
12513.68 385
12514.73 384
12515.79 342
12516.85 344
12517.90 324
12518.96 405
12520.02 426
12521.07 343
12522.13 344
12523.19 316
12524.24 361
12525.30 371
12526.36 400
12527.42 392
12528.47 349
12529.53 369
12530.59 352
12531.64 371
12532.70 366
12533.76 347
12534.82 346
12535.87 391
12536.93 417
12537.99 368
12539.05 401
12540.10 394
12541.16 357
12542.22 365
12543.28 386
12544.34 349
12545.39 321
12546.45 315
12547.51 335
12548.57 336
12549.62 347
12550.68 365
12551.74 339
12552.80 342
12553.86 382
12554.92 358
12555.97 372
12557.03 390
12558.09 379
12559.15 358
12560.21 387
12561.27 381
12562.32 387
12563.38 329
12564.44 329
12565.50 367
12566.56 439
12567.62 406
12568.68 414
12569.74 446
12570.79 448
12571.85 445
12572.91 456
12573.97 488
12575.03 507
12576.09 518
12577.15 503
12578.21 550
12579.27 500
12580.33 523
12581.39 528
12582.45 534
12583.50 458
12584.56 466
12585.62 399
12586.68 417
12587.74 428
12588.80 422
12589.86 393
12590.92 407
12591.98 365
12593.04 346
12594.10 343
12595.16 367
12596.22 362
12597.28 360
12598.34 366
12599.40 347
12600.46 321
12601.52 356
12602.58 311
12603.64 337
12604.70 349
12605.76 397
12606.82 403
12607.88 401
12608.94 349
12610.01 348
12611.07 375
12612.13 359
12613.19 400
12614.25 427
12615.31 385
12616.37 329
12617.43 375
12618.49 429
12619.55 435
12620.61 413
12621.67 369
12622.74 353
12623.80 372
12624.86 361
12625.92 347
12626.98 365
12628.04 398
12629.10 354
12630.16 354
12631.23 372
12632.29 392
12633.35 387
12634.41 361
12635.47 375
12636.53 333
12637.60 345
12638.66 387
12639.72 333
12640.78 347
12641.84 356
12642.90 383
12643.97 367
12645.03 353
12646.09 367
12647.15 371
12648.22 369
12649.28 373
12650.34 394
12651.40 375
12652.46 404
12653.53 456
12654.59 439
12655.65 463
12656.71 438
12657.78 433
12658.84 456
12659.90 442
12660.96 409
12662.03 416
12663.09 354
12664.15 400
12665.22 390
12666.28 383
12667.34 340
12668.41 321
12669.47 337
12670.53 362
12671.59 297
12672.66 330
12673.72 304
12674.78 305
12675.85 357
12676.91 324
12677.97 354
12679.04 341
12680.10 352
12681.16 335
12682.23 329
12683.29 312
12684.36 351
12685.42 352
12686.48 344
12687.55 321
12688.61 351
12689.67 323
12690.74 320
12691.80 320
12692.87 318
12693.93 319
12695.00 333
12696.06 343
12697.12 316
12698.19 362
12699.25 304
12700.32 321
12701.38 353
12702.45 331
12703.51 333
12704.57 324
12705.64 313
12706.70 310
12707.77 348
12708.83 351
12709.90 323
12710.96 331
12712.03 341
12713.09 323
12714.16 329
12715.22 311
12716.29 308
12717.35 315
12718.42 310
12719.48 296
12720.55 348
12721.61 331
12722.68 310
12723.74 290
12724.81 305
12725.87 322
12726.94 335
12728.01 286
12729.07 324
12730.14 342
12731.20 330
12732.27 353
12733.33 329
12734.40 356
12735.47 327
12736.53 347
12737.60 358
12738.66 360
12739.73 367
12740.80 340
12741.86 363
12742.93 384
12743.99 358
12745.06 354
12746.13 346
12747.19 333
12748.26 327
12749.33 308
12750.39 291
12751.46 324
12752.53 338
12753.59 286
12754.66 335
12755.73 332
12756.79 312
12757.86 284
12758.93 284
12759.99 294
12761.06 327
12762.13 309
12763.19 280
12764.26 257
12765.33 273
12766.39 274
12767.46 248
12768.53 243
12769.60 246
12770.66 281
12771.73 260
12772.80 296
12773.87 272
12774.93 299
12776.00 277
12777.07 286
12778.14 261
12779.20 282
12780.27 320
12781.34 277
12782.41 262
12783.47 301
12784.54 309
12785.61 287
12786.68 262
12787.75 278
12788.81 307
12789.88 280
12790.95 304
12792.02 313
12793.09 297
12794.16 253
12795.22 248
12796.29 285
12797.36 295
12798.43 258
12799.50 279
12800.57 284
12801.64 307
12802.70 254
12803.77 268
12804.84 285
12805.91 274
12806.98 272
12808.05 297
12809.12 284
12810.19 280
12811.25 300
12812.32 281
12813.39 292
12814.46 250
12815.53 269
12816.60 258
12817.67 305
12818.74 287
12819.81 257
12820.88 246
12821.95 311
12823.02 283
12824.09 290
12825.16 295
12826.23 273
12827.30 304
12828.36 293
12829.43 247
12830.50 261
12831.57 247
12832.64 267
12833.71 222
12834.78 266
12835.85 288
12836.92 248
12837.99 221
12839.06 241
12840.13 253
12841.21 281
12842.28 261
12843.35 266
12844.42 249
12845.49 224
12846.56 256
12847.63 290
12848.70 276
12849.77 306
12850.84 255
12851.91 250
12852.98 253
12854.05 263
12855.12 236
12856.19 242
12857.26 271
12858.34 269
12859.41 287
12860.48 247
12861.55 252
12862.62 253
12863.69 217
12864.76 250
12865.83 268
12866.91 260
12867.98 236
12869.05 222
12870.12 215
12871.19 226
12872.26 232
12873.33 240
12874.41 243
12875.48 261
12876.55 246
12877.62 232
12878.69 246
12879.76 246
12880.84 254
12881.91 238
12882.98 277
12884.05 281
12885.12 255
12886.20 236
12887.27 224
12888.34 227
12889.41 233
12890.49 279
12891.56 259
12892.63 261
12893.70 254
12894.78 237
12895.85 278
12896.92 231
12897.99 264
12899.07 250
12900.14 252
12901.21 229
12902.28 227
12903.36 255
12904.43 240
12905.50 232
12906.58 266
12907.65 249
12908.72 216
12909.80 199
12910.87 257
12911.94 250
12913.02 260
12914.09 237
12915.16 241
12916.24 232
12917.31 266
12918.38 229
12919.46 236
12920.53 212
12921.60 206
12922.68 265
12923.75 237
12924.82 237
12925.90 226
12926.97 233
12928.05 254
12929.12 247
12930.19 212
12931.27 264
12932.34 231
12933.42 246
12934.49 232
12935.56 220
12936.64 215
12937.71 204
12938.79 258
12939.86 226
12940.94 224
12942.01 246
12943.08 245
12944.16 222
12945.23 234
12946.31 269
12947.38 257
12948.46 278
12949.53 231
12950.61 208
12951.68 232
12952.76 254
12953.83 245
12954.91 233
12955.98 229
12957.06 253
12958.13 241
12959.21 228
12960.28 236
12961.36 240
12962.43 236
12963.51 237
12964.58 208
12965.66 245
12966.74 222
12967.81 230
12968.89 230
12969.96 276
12971.04 219
12972.11 248
12973.19 280
12974.27 270
12975.34 224
12976.42 260
12977.49 280
12978.57 251
12979.65 273
12980.72 261
12981.80 265
12982.87 237
12983.95 236
12985.03 281
12986.10 275
12987.18 284
12988.26 300
12989.33 255
12990.41 262
12991.48 256
12992.56 247
12993.64 245
12994.71 242
12995.79 238
12996.87 249
12997.94 239
12999.02 239
13000.10 245
13001.18 252
13002.25 258
13003.33 276
13004.41 282
13005.48 244
13006.56 285
13007.64 293
13008.72 268
13009.79 312
13010.87 256
13011.95 249
13013.02 262
13014.10 261
13015.18 281
13016.26 261
13017.33 254
13018.41 252
13019.49 223
13020.57 253
13021.65 270
13022.72 230
13023.80 278
13024.88 277
13025.96 258
13027.04 315
13028.11 301
13029.19 298
13030.27 316
13031.35 286
13032.43 255
13033.50 282
13034.58 303
13035.66 274
13036.74 267
13037.82 316
13038.90 266
13039.98 294
13041.05 306
13042.13 330
13043.21 324
13044.29 290
13045.37 270
13046.45 251
13047.53 276
13048.61 317
13049.68 295
13050.76 327
13051.84 294
13052.92 278
13054.00 258
13055.08 290
13056.16 275
13057.24 281
13058.32 291
13059.40 306
13060.48 280
13061.56 328
13062.64 305
13063.71 306
13064.79 263
13065.87 303
13066.95 263
13068.03 244
13069.11 269
13070.19 314
13071.27 335
13072.35 278
13073.43 289
13074.51 270
13075.59 263
13076.67 291
13077.75 287
13078.83 290
13079.91 267
13080.99 312
13082.07 273
13083.15 268
13084.23 282
13085.31 304
13086.40 318
13087.48 254
13088.56 252
13089.64 259
13090.72 289
13091.80 291
13092.88 264
13093.96 253
13095.04 311
13096.12 282
13097.20 298
13098.28 282
13099.36 296
13100.45 225
13101.53 257
13102.61 278
13103.69 255
13104.77 305
13105.85 272
13106.93 239
13108.01 267
13109.10 280
13110.18 279
13111.26 250
13112.34 285
13113.42 260
13114.50 266
13115.58 267
13116.67 233
13117.75 255
13118.83 262
13119.91 300
13120.99 283
13122.08 262
13123.16 244
13124.24 238
13125.32 257
13126.40 251
13127.49 272
13128.57 275
13129.65 255
13130.73 234
13131.82 251
13132.90 245
13133.98 238
13135.06 238
13136.15 290
13137.23 294
13138.31 250
13139.39 237
13140.48 259
13141.56 249
13142.64 249
13143.72 247
13144.81 282
13145.89 266
13146.97 266
13148.06 263
13149.14 282
13150.22 283
13151.31 242
13152.39 252
13153.47 285
13154.56 304
13155.64 255
13156.72 248
13157.81 266
13158.89 271
13159.97 259
13161.06 263
13162.14 224
13163.22 260
13164.31 265
13165.39 302
13166.47 263
13167.56 259
13168.64 273
13169.73 264
13170.81 296
13171.89 290
13172.98 224
13174.06 275
13175.15 259
13176.23 240
13177.31 228
13178.40 235
13179.48 257
13180.57 245
13181.65 243
13182.74 250
13183.82 256
13184.91 227
13185.99 249
13187.07 249
13188.16 279
13189.24 265
13190.33 263
13191.41 273
13192.50 286
13193.58 283
13194.67 235
13195.75 226
13196.84 259
13197.92 257
13199.01 274
13200.09 282
13201.18 318
13202.26 284
13203.35 274
13204.44 265
13205.52 267
13206.61 297
13207.69 276
13208.78 277
13209.86 247
13210.95 247
13212.03 253
13213.12 278
13214.21 255
13215.29 256
13216.38 227
13217.46 265
13218.55 251
13219.63 252
13220.72 258
13221.81 258
13222.89 289
13223.98 262
13225.07 279
13226.15 262
13227.24 282
13228.32 271
13229.41 266
13230.50 283
13231.58 244
13232.67 242
13233.76 275
13234.84 288
13235.93 237
13237.02 252
13238.10 304
13239.19 253
13240.28 279
13241.36 315
13242.45 263
13243.54 246
13244.62 260
13245.71 269
13246.80 242
13247.89 240
13248.97 263
13250.06 288
13251.15 243
13252.23 265
13253.32 273
13254.41 271
13255.50 277
13256.58 274
13257.67 269
13258.76 265
13259.85 278
13260.94 278
13262.02 273
13263.11 259
13264.20 245
13265.29 257
13266.37 254
13267.46 302
13268.55 273
13269.64 280
13270.73 261
13271.81 235
13272.90 283
13273.99 257
13275.08 261
13276.17 254
13277.26 283
13278.34 264
13279.43 288
13280.52 308
13281.61 310
13282.70 303
13283.79 315
13284.88 296
13285.96 288
13287.05 298
13288.14 276
13289.23 282
13290.32 269
13291.41 309
13292.50 302
13293.59 294
13294.68 324
13295.76 275
13296.85 289
13297.94 277
13299.03 288
13300.12 288
13301.21 293
13302.30 307
13303.39 318
13304.48 291
13305.57 289
13306.66 289
13307.75 288
13308.84 310
13309.93 324
13311.02 308
13312.11 314
13313.20 316
13314.29 312
13315.38 315
13316.47 305
13317.56 284
13318.65 299
13319.74 265
13320.83 284
13321.92 302
13323.01 283
13324.10 312
13325.19 304
13326.28 279
13327.37 308
13328.46 294
13329.55 297
13330.64 288
13331.73 310
13332.82 328
13333.91 299
13335.00 286
13336.09 338
13337.18 309
13338.27 284
13339.37 316
13340.46 320
13341.55 301
13342.64 320
13343.73 335
13344.82 300
13345.91 281
13347.00 327
13348.09 275
13349.19 323
13350.28 342
13351.37 336
13352.46 343
13353.55 328
13354.64 308
13355.73 320
13356.83 328
13357.92 343
13359.01 327
13360.10 371
13361.19 358
13362.28 328
13363.38 363
13364.47 354
13365.56 342
13366.65 334
13367.74 363
13368.84 367
13369.93 377
13371.02 377
13372.11 316
13373.21 332
13374.30 338
13375.39 341
13376.48 328
13377.58 335
13378.67 293
13379.76 298
13380.85 297
13381.95 302
13383.04 328
13384.13 323
13385.22 316
13386.32 276
13387.41 280
13388.50 297
13389.60 287
13390.69 297
13391.78 288
13392.87 305
13393.97 300
13395.06 304
13396.15 270
13397.25 287
13398.34 297
13399.43 325
13400.53 291
13401.62 268
13402.71 290
13403.81 282
13404.90 281
13406.00 272
13407.09 263
13408.18 244
13409.28 286
13410.37 258
13411.46 264
13412.56 257
13413.65 273
13414.75 338
13415.84 306
13416.93 297
13418.03 270
13419.12 294
13420.22 329
13421.31 263
13422.41 288
13423.50 319
13424.59 268
13425.69 287
13426.78 319
13427.88 301
13428.97 308
13430.07 343
13431.16 287
13432.26 274
13433.35 246
13434.45 303
13435.54 287
13436.64 313
13437.73 302
13438.82 319
13439.92 295
13441.02 311
13442.11 294
13443.21 310
13444.30 313
13445.40 276
13446.49 298
13447.59 321
13448.68 321
13449.78 306
13450.87 309
13451.97 315
13453.06 296
13454.16 282
13455.25 317
13456.35 301
13457.45 319
13458.54 327
13459.64 298
13460.73 326
13461.83 319
13462.93 299
13464.02 294
13465.12 295
13466.21 299
13467.31 340
13468.41 329
13469.50 331
13470.60 339
13471.70 302
13472.79 310
13473.89 329
13474.98 367
13476.08 324
13477.18 362
13478.27 344
13479.37 366
13480.47 324
13481.56 324
13482.66 348
13483.76 349
13484.85 353
13485.95 367
13487.05 341
13488.15 329
13489.24 325
13490.34 413
13491.44 340
13492.53 330
13493.63 380
13494.73 372
13495.83 370
13496.92 379
13498.02 407
13499.12 352
13500.22 350
13501.31 353
13502.41 382
13503.51 389
13504.61 396
13505.70 374
13506.80 371
13507.90 413
13509.00 373
13510.09 385
13511.19 352
13512.29 336
13513.39 309
13514.49 363
13515.58 368
13516.68 283
13517.78 322
13518.88 347
13519.98 303
13521.08 282
13522.17 296
13523.27 312
13524.37 303
13525.47 258
13526.57 260
13527.67 292
13528.77 303
13529.86 272
13530.96 262
13532.06 296
13533.16 303
13534.26 301
13535.36 243
13536.46 276
13537.56 323
13538.66 269
13539.75 280
13540.85 308
13541.95 291
13543.05 249
13544.15 283
13545.25 283
13546.35 320
13547.45 286
13548.55 294
13549.65 286
13550.75 280
13551.85 271
13552.95 273
13554.05 295
13555.15 312
13556.25 289
13557.35 248
13558.45 277
13559.55 302
13560.65 308
13561.75 236
13562.85 261
13563.95 288
13565.05 306
13566.15 308
13567.25 274
13568.35 283
13569.45 252
13570.55 289
13571.65 276
13572.75 306
13573.85 262
13574.95 271
13576.05 287
13577.15 256
13578.25 251
13579.35 281
13580.45 272
13581.55 277
13582.65 273
13583.75 284
13584.86 264
13585.96 261
13587.06 264
13588.16 293
13589.26 313
13590.36 286
13591.46 288
13592.56 247
13593.66 253
13594.77 284
13595.87 309
13596.97 275
13598.07 282
13599.17 282
13600.27 303
13601.37 319
13602.48 264
13603.58 282
13604.68 296
13605.78 318
13606.88 275
13607.99 279
13609.09 281
13610.19 257
13611.29 285
13612.39 271
13613.50 250
13614.60 270
13615.70 259
13616.80 290
13617.90 283
13619.01 300
13620.11 297
13621.21 310
13622.31 286
13623.42 278
13624.52 296
13625.62 277
13626.72 285
13627.83 285
13628.93 292
13630.03 296
13631.13 318
13632.24 299
13633.34 278
13634.44 243
13635.55 271
13636.65 315
13637.75 280
13638.86 255
13639.96 235
13641.06 277
13642.17 308
13643.27 269
13644.37 253
13645.48 259
13646.58 308
13647.68 281
13648.79 275
13649.89 252
13650.99 278
13652.10 307
13653.20 271
13654.30 297
13655.41 288
13656.51 280
13657.62 283
13658.72 320
13659.82 246
13660.93 281
13662.03 273
13663.14 257
13664.24 269
13665.34 269
13666.45 280
13667.55 297
13668.66 324
13669.76 249
13670.87 285
13671.97 287
13673.07 274
13674.18 269
13675.28 299
13676.39 252
13677.49 292
13678.60 332
13679.70 295
13680.81 282
13681.91 278
13683.02 277
13684.12 282
13685.23 265
13686.33 243
13687.44 265
13688.54 314
13689.65 300
13690.75 323
13691.86 262
13692.96 283
13694.07 256
13695.17 316
13696.28 321
13697.39 280
13698.49 306
13699.60 311
13700.70 292
13701.81 301
13702.91 282
13704.02 293
13705.13 297
13706.23 302
13707.34 292
13708.44 304
13709.55 299
13710.65 292
13711.76 289
13712.87 291
13713.97 287
13715.08 320
13716.19 314
13717.29 264
13718.40 294
13719.50 272
13720.61 282
13721.72 303
13722.82 334
13723.93 281
13725.04 303
13726.14 331
13727.25 339
13728.36 295
13729.46 308
13730.57 322
13731.68 346
13732.78 361
13733.89 344
13735.00 351
13736.11 325
13737.21 329
13738.32 355
13739.43 361
13740.53 354
13741.64 340
13742.75 374
13743.86 383
13744.96 403
13746.07 374
13747.18 360
13748.29 375
13749.39 427
13750.50 358
13751.61 326
13752.72 326
13753.82 388
13754.93 369
13756.04 397
13757.15 392
13758.26 414
13759.36 396
13760.47 438
13761.58 408
13762.69 449
13763.80 468
13764.91 428
13766.01 456
13767.12 515
13768.23 489
13769.34 489
13770.45 569
13771.56 555
13772.66 575
13773.77 565
13774.88 627
13775.99 644
13777.10 619
13778.21 562
13779.32 569
13780.42 508
13781.53 489
13782.64 467
13783.75 464
13784.86 477
13785.97 421
13787.08 411
13788.19 435
13789.30 393
13790.41 391
13791.52 377
13792.63 386
13793.73 379
13794.84 374
13795.95 389
13797.06 351
13798.17 375
13799.28 340
13800.39 349
13801.50 343
13802.61 326
13803.72 342
13804.83 353
13805.94 360
13807.05 378
13808.16 374
13809.27 370
13810.38 358
13811.49 410
13812.60 395
13813.71 369
13814.82 369
13815.93 358
13817.04 372
13818.15 354
13819.26 329
13820.37 348
13821.48 355
13822.59 385
13823.71 397
13824.82 354
13825.93 324
13827.04 331
13828.15 392
13829.26 321
13830.37 348
13831.48 367
13832.59 369
13833.70 345
13834.81 345
13835.92 366
13837.04 334
13838.15 337
13839.26 319
13840.37 326
13841.48 344
13842.59 340
13843.70 338
13844.81 375
13845.93 346
13847.04 367
13848.15 409
13849.26 394
13850.37 413
13851.48 378
13852.60 345
13853.71 372
13854.82 427
13855.93 392
13857.04 403
13858.16 364
13859.27 438
13860.38 429
13861.49 458
13862.60 402
13863.72 425
13864.83 425
13865.94 447
13867.05 442
13868.17 475
13869.28 432
13870.39 405
13871.50 414
13872.62 453
13873.73 413
13874.84 394
13875.95 406
13877.07 409
13878.18 373
13879.29 384
13880.40 422
13881.52 372
13882.63 365
13883.74 399
13884.86 413
13885.97 391
13887.08 392
13888.20 347
13889.31 398
13890.42 406
13891.54 393
13892.65 380
13893.76 430
13894.88 410
13895.99 457
13897.10 450
13898.22 428
13899.33 435
13900.44 475
13901.56 442
13902.67 456
13903.79 420
13904.90 388
13906.01 388
13907.13 389
13908.24 384
13909.36 381
13910.47 368
13911.58 345
13912.70 366
13913.81 343
13914.93 370
13916.04 370
13917.16 322
13918.27 335
13919.38 401
13920.50 335
13921.61 353
13922.73 325
13923.84 364
13924.96 335
13926.07 334
13927.19 332
13928.30 371
13929.42 372
13930.53 311
13931.65 320
13932.76 310
13933.88 305
13934.99 334
13936.11 349
13937.22 351
13938.34 347
13939.45 378
13940.57 369
13941.68 344
13942.80 341
13943.91 329
13945.03 356
13946.14 351
13947.26 328
13948.38 321
13949.49 327
13950.61 312
13951.72 318
13952.84 300
13953.95 305
13955.07 311
13956.19 308
13957.30 330
13958.42 364
13959.53 337
13960.65 308
13961.77 316
13962.88 278
13964.00 298
13965.11 305
13966.23 312
13967.35 325
13968.46 318
13969.58 258
13970.70 298
13971.81 325
13972.93 317
13974.05 331
13975.16 314
13976.28 289
13977.40 278
13978.51 274
13979.63 322
13980.75 302
13981.86 314
13982.98 342
13984.10 362
13985.22 326
13986.33 317
13987.45 334
13988.57 327
13989.68 291
13990.80 289
13991.92 301
13993.04 338
13994.15 290
13995.27 303
13996.39 318
13997.51 289
13998.62 322
13999.74 311
14000.86 339
14001.98 306
14003.10 307
14004.21 306
14005.33 320
14006.45 304
14007.57 341
14008.68 331
14009.80 338
14010.92 320
14012.04 314
14013.16 335
14014.28 301
14015.39 314
14016.51 281
14017.63 304
14018.75 280
14019.87 300
14020.99 292
14022.10 340
14023.22 354
14024.34 321
14025.46 295
14026.58 304
14027.70 323
14028.82 295
14029.94 308
14031.05 337
14032.17 306
14033.29 314
14034.41 331
14035.53 290
14036.65 298
14037.77 290
14038.89 303
14040.01 297
14041.13 322
14042.25 313
14043.37 293
14044.49 327
14045.60 319
14046.72 292
14047.84 310
14048.96 337
14050.08 352
14051.20 333
14052.32 290
14053.44 299
14054.56 334
14055.68 368
14056.80 353
14057.92 335
14059.04 365
14060.16 365
14061.28 349
14062.40 330
14063.52 339
14064.64 344
14065.76 382
14066.88 364
14068.00 328
14069.12 354
14070.25 354
14071.37 361
14072.49 379
14073.61 339
14074.73 404
14075.85 371
14076.97 344
14078.09 359
14079.21 344
14080.33 374
14081.45 380
14082.57 409
14083.69 400
14084.82 370
14085.94 379
14087.06 402
14088.18 401
14089.30 413
14090.42 439
14091.54 444
14092.66 476
14093.79 474
14094.91 454
14096.03 475
14097.15 531
14098.27 531
14099.39 466
14100.52 527
14101.64 490
14102.76 463
14103.88 464
14105.00 462
14106.12 440
14107.25 407
14108.37 433
14109.49 432
14110.61 414
14111.74 417
14112.86 373
14113.98 375
14115.10 386
14116.22 367
14117.35 360
14118.47 363
14119.59 365
14120.71 354
14121.84 332
14122.96 365
14124.08 392
14125.20 387
14126.33 358
14127.45 311
14128.57 358
14129.70 387
14130.82 364
14131.94 335
14133.06 345
14134.19 345
14135.31 357
14136.43 346
14137.56 368
14138.68 376
14139.80 369
14140.93 372
14142.05 365
14143.17 372
14144.30 370
14145.42 326
14146.54 331
14147.67 308
14148.79 324
14149.91 324
14151.04 326
14152.16 289
14153.29 331
14154.41 367
14155.53 299
14156.66 321
14157.78 343
14158.91 386
14160.03 326
14161.15 317
14162.28 302
14163.40 321
14164.53 317
14165.65 338
14166.78 305
14167.90 293
14169.02 274
14170.15 299
14171.27 298
14172.40 286
14173.52 286
14174.65 308
14175.77 310
14176.90 328
14178.02 326
14179.15 325
14180.27 277
14181.40 295
14182.52 331
14183.65 263
14184.77 303
14185.90 283
14187.02 315
14188.15 301
14189.27 324
14190.40 332
14191.52 335
14192.65 302
14193.77 293
14194.90 292
14196.02 307
14197.15 297
14198.27 306
14199.40 275
14200.53 294
14201.65 286
14202.78 271
14203.90 266
14205.03 302
14206.16 306
14207.28 280
14208.41 281
14209.53 293
14210.66 265
14211.79 290
14212.91 265
14214.04 247
14215.16 247
14216.29 293
14217.42 308
14218.54 271
14219.67 282
14220.80 285
14221.92 296
14223.05 297
14224.18 272
14225.30 292
14226.43 314
14227.56 294
14228.68 301
14229.81 272
14230.94 280
14232.06 270
14233.19 241
14234.32 260
14235.44 294
14236.57 285
14237.70 311
14238.83 320
14239.95 265
14241.08 274
14242.21 298
14243.34 263
14244.46 278
14245.59 283
14246.72 260
14247.85 268
14248.97 277
14250.10 304
14251.23 281
14252.36 272
14253.48 280
14254.61 274
14255.74 279
14256.87 256
14258.00 246
14259.12 250
14260.25 234
14261.38 285
14262.51 260
14263.64 297
14264.76 246
14265.89 248
14267.02 287
14268.15 272
14269.28 235
14270.41 259
14271.53 255
14272.66 244
14273.79 234
14274.92 239
14276.05 264
14277.18 254
14278.31 239
14279.44 271
14280.56 284
14281.69 263
14282.82 267
14283.95 279
14285.08 220
14286.21 258
14287.34 272
14288.47 272
14289.60 228
14290.73 234
14291.86 245
14292.98 260
14294.11 264
14295.24 242
14296.37 246
14297.50 241
14298.63 241
14299.76 244
14300.89 257
14302.02 229
14303.15 246
14304.28 235
14305.41 212
14306.54 227
14307.67 222
14308.80 217
14309.93 215
14311.06 237
14312.19 223
14313.32 259
14314.45 223
14315.58 243
14316.71 242
14317.84 201
14318.97 226
14320.10 255
14321.23 225
14322.36 187
14323.49 200
14324.62 208
14325.76 212
14326.89 222
14328.02 227
14329.15 236
14330.28 224
14331.41 241
14332.54 196
14333.67 224
14334.80 235
14335.93 215
14337.06 214
14338.20 212
14339.33 230
14340.46 278
14341.59 226
14342.72 212
14343.85 199
14344.98 194
14346.12 212
14347.25 238
14348.38 237
14349.51 228
14350.64 208
14351.77 230
14352.90 231
14354.04 218
14355.17 253
14356.30 226
14357.43 195
14358.56 240
14359.70 213
14360.83 234
14361.96 216
14363.09 225
14364.22 206
14365.36 207
14366.49 213
14367.62 191
14368.75 228
14369.89 241
14371.02 241
14372.15 249
14373.28 242
14374.42 228
14375.55 228
14376.68 206
14377.81 209
14378.95 272
14380.08 208
14381.21 197
14382.35 240
14383.48 218
14384.61 222
14385.74 217
14386.88 233
14388.01 242
14389.14 212
14390.28 225
14391.41 227
14392.54 221
14393.68 219
14394.81 249
14395.94 214
14397.08 225
14398.21 220
14399.34 214
14400.48 209
14401.61 224
14402.75 229
14403.88 224
14405.01 227
14406.15 191
14407.28 218
14408.41 239
14409.55 223
14410.68 215
14411.82 218
14412.95 209
14414.08 225
14415.22 231
14416.35 236
14417.49 220
14418.62 242
14419.76 243
14420.89 250
14422.02 226
14423.16 181
14424.29 232
14425.43 234
14426.56 237
14427.70 218
14428.83 234
14429.97 221
14431.10 240
14432.24 221
14433.37 249
14434.51 228
14435.64 221
14436.78 235
14437.91 249
14439.05 202
14440.18 215
14441.32 262
14442.45 206
14443.59 227
14444.72 220
14445.86 226
14446.99 243
14448.13 186
14449.27 219
14450.40 235
14451.54 242
14452.67 196
14453.81 199
14454.94 195
14456.08 222
14457.22 236
14458.35 217
14459.49 224
14460.62 244
14461.76 216
14462.90 216
14464.03 220
14465.17 236
14466.30 253
14467.44 242
14468.58 233
14469.71 263
14470.85 250
14471.99 266
14473.12 276
14474.26 214
14475.40 254
14476.53 254
14477.67 232
14478.81 242
14479.94 260
14481.08 236
14482.22 224
14483.35 248
14484.49 282
14485.63 289
14486.76 231
14487.90 225
14489.04 246
14490.17 216
14491.31 236
14492.45 231
14493.59 235
14494.72 231
14495.86 206
14497.00 207
14498.14 239
14499.27 246
14500.41 226
14501.55 226
14502.69 225
14503.82 256
14504.96 243
14506.10 230
14507.24 221
14508.37 227
14509.51 240
14510.65 227
14511.79 236
14512.93 225
14514.06 199
14515.20 233
14516.34 250
14517.48 237
14518.62 216
14519.76 274
14520.89 218
14522.03 227
14523.17 283
14524.31 248
14525.45 259
14526.59 240
14527.73 216
14528.86 225
14530.00 221
14531.14 210
14532.28 223
14533.42 195
14534.56 230
14535.70 235
14536.84 250
14537.98 248
14539.11 198
14540.25 207
14541.39 231
14542.53 216
14543.67 227
14544.81 206
14545.95 223
14547.09 226
14548.23 222
14549.37 200
14550.51 205
14551.65 225
14552.79 224
14553.93 211
14555.07 194
14556.21 202
14557.35 207
14558.49 222
14559.63 223
14560.77 243
14561.91 205
14563.05 260
14564.19 240
14565.33 236
14566.47 218
14567.61 245
14568.75 228
14569.89 207
14571.03 209
14572.17 214
14573.31 211
14574.45 209
14575.59 233
14576.73 184
14577.87 202
14579.01 225
14580.15 212
14581.29 247
14582.43 192
14583.57 231
14584.71 221
14585.85 207
14587.00 196
14588.14 209
14589.28 246
14590.42 227
14591.56 211
14592.70 223
14593.84 230
14594.98 245
14596.12 216
14597.27 258
14598.41 233
14599.55 254
14600.69 297
14601.83 238
14602.97 247
14604.12 256
14605.26 225
14606.40 223
14607.54 248
14608.68 245
14609.82 258
14610.97 259
14612.11 237
14613.25 234
14614.39 239
14615.53 249
14616.68 231
14617.82 274
14618.96 236
14620.10 234
14621.25 247
14622.39 253
14623.53 227
14624.67 249
14625.81 286
14626.96 265
14628.10 235
14629.24 270
14630.39 262
14631.53 226
14632.67 270
14633.81 246
14634.96 261
14636.10 272
14637.24 251
14638.38 259
14639.53 282
14640.67 264
14641.81 288
14642.96 235
14644.10 232
14645.24 234
14646.39 242
14647.53 245
14648.67 231
14649.82 219
14650.96 241
14652.10 232
14653.25 241
14654.39 228
14655.53 197
14656.68 225
14657.82 215
14658.97 192
14660.11 218
14661.25 202
14662.40 223
14663.54 239
14664.69 249
14665.83 211
14666.97 202
14668.12 189
14669.26 193
14670.41 229
14671.55 196
14672.69 213
14673.84 197
14674.98 235
14676.13 227
14677.27 207
14678.42 211
14679.56 221
14680.71 218
14681.85 203
14683.00 223
14684.14 189
14685.29 198
14686.43 198
14687.57 187
14688.72 211
14689.86 201
14691.01 179
14692.15 175
14693.30 163
14694.45 207
14695.59 216
14696.74 192
14697.88 195
14699.03 204
14700.17 195
14701.32 214
14702.46 205
14703.61 204
14704.75 200
14705.90 188
14707.04 209
14708.19 197
14709.34 159
14710.48 186
14711.63 200
14712.77 181
14713.92 184
14715.07 163
14716.21 190
14717.36 182
14718.50 172
14719.65 188
14720.80 178
14721.94 197
14723.09 168
14724.24 153
14725.38 186
14726.53 185
14727.67 207
14728.82 164
14729.97 175
14731.11 181
14732.26 168
14733.41 179
14734.55 178
14735.70 191
14736.85 198
14737.99 172
14739.14 184
14740.29 205
14741.44 183
14742.58 196
14743.73 166
14744.88 164
14746.02 166
14747.17 182
14748.32 193
14749.47 187
14750.61 194
14751.76 163
14752.91 147
14754.06 164
14755.20 171
14756.35 181
14757.50 172
14758.65 191
14759.79 171
14760.94 194
14762.09 161
14763.24 178
14764.38 172
14765.53 192
14766.68 153
14767.83 167
14768.98 200
14770.13 174
14771.27 186
14772.42 194
14773.57 171
14774.72 170
14775.87 177
14777.01 180
14778.16 187
14779.31 167
14780.46 159
14781.61 173
14782.76 151
14783.91 179
14785.05 173
14786.20 163
14787.35 169
14788.50 169
14789.65 156
14790.80 163
14791.95 221
14793.10 171
14794.25 185
14795.39 158
14796.54 194
14797.69 177
14798.84 177
14799.99 200
14801.14 167
14802.29 170
14803.44 139
14804.59 156
14805.74 175
14806.89 149
14808.04 192
14809.19 193
14810.34 178
14811.49 172
14812.64 149
14813.79 181
14814.94 177
14816.09 144
14817.24 154
14818.39 158
14819.54 145
14820.69 154
14821.84 170
14822.99 166
14824.14 164
14825.29 179
14826.44 172
14827.59 165
14828.74 142
14829.89 169
14831.04 155
14832.19 149
14833.34 149
14834.49 145
14835.64 135
14836.79 159
14837.94 165
14839.09 149
14840.24 153
14841.40 166
14842.55 147
14843.70 186
14844.85 171
14846.00 144
14847.15 153
14848.30 148
14849.45 169
14850.60 151
14851.76 144
14852.91 149
14854.06 134
14855.21 142
14856.36 169
14857.51 196
14858.66 180
14859.82 154
14860.97 174
14862.12 137
14863.27 126
14864.42 163
14865.57 164
14866.73 148
14867.88 157
14869.03 181
14870.18 144
14871.33 164
14872.49 167
14873.64 148
14874.79 187
14875.94 180
14877.10 131
14878.25 156
14879.40 162
14880.55 149
14881.71 176
14882.86 156
14884.01 180
14885.16 163
14886.32 140
14887.47 145
14888.62 136
14889.77 153
14890.93 152
14892.08 147
14893.23 136
14894.39 153
14895.54 152
14896.69 194
14897.84 149
14899.00 143
14900.15 159
14901.30 142
14902.46 143
14903.61 163
14904.76 165
14905.92 162
14907.07 164
14908.22 130
14909.38 135
14910.53 132
14911.69 157
14912.84 175
14913.99 166
14915.15 171
14916.30 151
14917.45 149
14918.61 124
14919.76 166
14920.92 159
14922.07 163
14923.22 150
14924.38 146
14925.53 149
14926.69 152
14927.84 149
14928.99 148
14930.15 171
14931.30 160
14932.46 156
14933.61 161
14934.77 174
14935.92 153
14937.08 163
14938.23 182
14939.39 180
14940.54 151
14941.70 139
14942.85 171
14944.00 157
14945.16 152
14946.31 146
14947.47 132
14948.62 146
14949.78 165
14950.94 150
14952.09 136
14953.25 157
14954.40 140
14955.56 162
14956.71 169
14957.87 157
14959.02 154
14960.18 180
14961.33 152
14962.49 157
14963.64 182
14964.80 169
14965.96 160
14967.11 145
14968.27 140
14969.42 143
14970.58 175
14971.74 173
14972.89 144
14974.05 150
14975.20 144
14976.36 151
14977.52 169
14978.67 147
14979.83 135
14980.98 148
14982.14 157
14983.30 147
14984.45 169
14985.61 172
14986.77 148
14987.92 141
14989.08 142
14990.24 123
14991.39 136
14992.55 149
14993.71 166
14994.86 155
14996.02 128
14997.18 138
14998.33 166
14999.49 144
15000.65 153
15001.81 134
15002.96 157
15004.12 182
15005.28 148
15006.43 145
15007.59 165
15008.75 150
15009.91 149
15011.06 129
15012.22 136
15013.38 158
15014.54 143
15015.69 151
15016.85 159
15018.01 149
15019.17 153
15020.33 129
15021.48 160
15022.64 174
15023.80 143
15024.96 164
15026.12 184
15027.27 174
15028.43 131
15029.59 137
15030.75 128
15031.91 178
15033.07 176
15034.22 164
15035.38 145
15036.54 140
15037.70 136
15038.86 130
15040.02 121
15041.17 121
15042.33 147
15043.49 146
15044.65 128
15045.81 123
15046.97 147
15048.13 158
15049.29 156
15050.45 135
15051.60 131
15052.76 142
15053.92 137
15055.08 149
15056.24 121
15057.40 146
15058.56 151
15059.72 168
15060.88 167
15062.04 151
15063.20 151
15064.36 153
15065.52 172
15066.68 134
15067.84 156
15069.00 149
15070.16 167
15071.32 150
15072.48 138
15073.63 135
15074.79 158
15075.95 152
15077.11 189
15078.27 142
15079.44 141
15080.60 169
15081.76 169
15082.92 149
15084.08 176
15085.24 175
15086.40 160
15087.56 127
15088.72 143
15089.88 154
15091.04 147
15092.20 168
15093.36 126
15094.52 123
15095.68 130
15096.84 145
15098.00 145
15099.16 139
15100.32 138
15101.49 173
15102.65 158
15103.81 148
15104.97 162
15106.13 156
15107.29 129
15108.45 161
15109.61 131
15110.78 157
15111.94 145
15113.10 142
15114.26 149
15115.42 131
15116.58 119
15117.74 115
15118.91 157
15120.07 140
15121.23 124
15122.39 162
15123.55 162
15124.71 156
15125.88 126
15127.04 120
15128.20 131
15129.36 128
15130.52 166
15131.69 144
15132.85 134
15134.01 131
15135.17 150
15136.34 168
15137.50 157
15138.66 137
15139.82 146
15140.99 153
15142.15 169
15143.31 177
15144.47 142
15145.64 169
15146.80 151
15147.96 158
15149.12 155
15150.29 148
15151.45 169
15152.61 139
15153.78 175
15154.94 142
15156.10 141
15157.27 150
15158.43 147
15159.59 153
15160.75 167
15161.92 172
15163.08 164
15164.24 165
15165.41 144
15166.57 135
15167.74 149
15168.90 141
15170.06 153
15171.23 162
15172.39 144
15173.55 124
15174.72 110
15175.88 134
15177.05 156
15178.21 181
15179.37 164
15180.54 154
15181.70 190
15182.87 153
15184.03 148
15185.19 139
15186.36 153
15187.52 152
15188.69 151
15189.85 154
15191.02 138
15192.18 152
15193.34 161
15194.51 160
15195.67 164
15196.84 180
15198.00 166
15199.17 172
15200.33 161
15201.50 172
15202.66 164
15203.83 141
15204.99 165
15206.16 151
15207.32 163
15208.49 141
15209.65 168
15210.82 164
15211.98 164
15213.15 158
15214.31 143
15215.48 146
15216.64 166
15217.81 181
15218.97 188
15220.14 181
15221.31 168
15222.47 209
15223.64 190
15224.80 195
15225.97 182
15227.13 189
15228.30 200
15229.47 169
15230.63 191
15231.80 210
15232.96 196
15234.13 189
15235.30 165
15236.46 191
15237.63 162
15238.79 187
15239.96 190
15241.13 166
15242.29 170
15243.46 166
15244.63 194
15245.79 139
15246.96 150
15248.13 179
15249.29 166
15250.46 178
15251.63 133
15252.79 150
15253.96 160
15255.13 179
15256.29 148
15257.46 161
15258.63 152
15259.80 149
15260.96 155
15262.13 164
15263.30 142
15264.46 154
15265.63 171
15266.80 147
15267.97 141
15269.13 169
15270.30 182
15271.47 168
15272.64 162
15273.80 144
15274.97 153
15276.14 168
15277.31 176
15278.47 173
15279.64 172
15280.81 174
15281.98 173
15283.15 160
15284.31 169
15285.48 144
15286.65 156
15287.82 162
15288.99 174
15290.15 151
15291.32 190
15292.49 171
15293.66 147
15294.83 153
15296.00 150
15297.16 151
15298.33 169
15299.50 170
15300.67 126
15301.84 141
15303.01 170
15304.18 172
15305.35 171
15306.51 198
15307.68 175
15308.85 154
15310.02 195
15311.19 173
15312.36 146
15313.53 149
15314.70 145
15315.87 149
15317.04 123
15318.21 164
15319.37 173
15320.54 173
15321.71 176
15322.88 156
15324.05 140
15325.22 139
15326.39 155
15327.56 143
15328.73 157
15329.90 173
15331.07 137
15332.24 151
15333.41 160
15334.58 125
15335.75 132
15336.92 139
15338.09 166
15339.26 178
15340.43 155
15341.60 158
15342.77 164
15343.94 167
15345.11 147
15346.28 148
15347.45 160
15348.62 154
15349.79 164
15350.96 158
15352.13 153
15353.31 128
15354.48 173
15355.65 180
15356.82 157
15357.99 155
15359.16 149
15360.33 161
15361.50 134
15362.67 154
15363.84 122
15365.01 143
15366.19 151
15367.36 142
15368.53 175
15369.70 174
15370.87 187
15372.04 142
15373.21 145
15374.38 154
15375.56 159
15376.73 176
15377.90 141
15379.07 172
15380.24 145
15381.41 152
15382.59 198
15383.76 196
15384.93 158
15386.10 157
15387.27 180
15388.45 159
15389.62 161
15390.79 147
15391.96 163
15393.13 136
15394.31 153
15395.48 168
15396.65 142
15397.82 159
15399.00 140
15400.17 166
15401.34 168
15402.51 160
15403.69 172
15404.86 197
15406.03 197
15407.20 149
15408.38 148
15409.55 190
15410.72 157
15411.89 118
15413.07 122
15414.24 138
15415.41 141
15416.59 158
15417.76 126
15418.93 136
15420.11 132
15421.28 153
15422.45 131
15423.63 118
15424.80 156
15425.97 144
15427.15 130
15428.32 142
15429.49 165
15430.67 164
15431.84 146
15433.01 171
15434.19 142
15435.36 137
15436.54 157
15437.71 135
15438.88 174
15440.06 149
15441.23 138
15442.41 142
15443.58 140
15444.75 139
15445.93 140
15447.10 167
15448.28 129
15449.45 129
15450.63 131
15451.80 150
15452.97 158
15454.15 155
15455.32 145
15456.50 149
15457.67 169
15458.85 150
15460.02 136
15461.20 155
15462.37 142
15463.55 147
15464.72 150
15465.90 138
15467.07 139
15468.25 144
15469.42 151
15470.60 149
15471.77 143
15472.95 117
15474.12 154
15475.30 129
15476.47 134
15477.65 129
15478.82 156
15480.00 156
15481.17 175
15482.35 171
15483.53 144
15484.70 150
15485.88 147
15487.05 148
15488.23 146
15489.40 160
15490.58 169
15491.76 197
15492.93 150
15494.11 140
15495.28 170
15496.46 151
15497.64 173
15498.81 181
15499.99 153
15501.17 159
15502.34 163
15503.52 162
15504.69 169
15505.87 162
15507.05 167
15508.22 150
15509.40 158
15510.58 138
15511.75 132
15512.93 186
15514.11 198
15515.28 157
15516.46 153
15517.64 137
15518.81 144
15519.99 168
15521.17 158
15522.35 168
15523.52 162
15524.70 175
15525.88 185
15527.05 151
15528.23 162
15529.41 148
15530.59 174
15531.76 178
15532.94 150
15534.12 153
15535.30 174
15536.47 175
15537.65 155
15538.83 133
15540.01 161
15541.19 183
15542.36 183
15543.54 151
15544.72 149
15545.90 131
15547.08 128
15548.25 149
15549.43 144
15550.61 166
15551.79 161
15552.97 180
15554.14 171
15555.32 174
15556.50 166
15557.68 174
15558.86 197
15560.04 178
15561.22 183
15562.39 165
15563.57 165
15564.75 180
15565.93 187
15567.11 153
15568.29 167
15569.47 173
15570.65 172
15571.82 167
15573.00 176
15574.18 169
15575.36 182
15576.54 211
15577.72 190
15578.90 175
15580.08 207
15581.26 203
15582.44 163
15583.62 206
15584.80 195
15585.98 189
15587.16 211
15588.34 170
15589.51 186
15590.69 191
15591.87 186
15593.05 209
15594.23 182
15595.41 199
15596.59 181
15597.77 212
15598.95 187
15600.13 183
15601.31 179
15602.49 173
15603.67 204
15604.85 197
15606.03 214
15607.21 199
15608.40 192
15609.58 212
15610.76 218
15611.94 229
15613.12 255
15614.30 214
15615.48 217
15616.66 203
15617.84 207
15619.02 224
15620.20 213
15621.38 208
15622.56 228
15623.74 227
15624.93 213
15626.11 216
15627.29 228
15628.47 237
15629.65 231
15630.83 242
15632.01 234
15633.19 266
15634.37 245
15635.56 244
15636.74 216
15637.92 242
15639.10 240
15640.28 236
15641.46 229
15642.65 210
15643.83 261
15645.01 249
15646.19 214
15647.37 241
15648.55 247
15649.74 225
15650.92 261
15652.10 274
15653.28 238
15654.46 227
15655.65 231
15656.83 253
15658.01 248
15659.19 220
15660.38 213
15661.56 244
15662.74 250
15663.92 260
15665.11 266
15666.29 256
15667.47 257
15668.65 251
15669.84 233
15671.02 237
15672.20 252
15673.38 253
15674.57 277
15675.75 287
15676.93 264
15678.12 250
15679.30 254
15680.48 243
15681.67 264
15682.85 255
15684.03 275
15685.22 242
15686.40 266
15687.58 242
15688.77 219
15689.95 290
15691.13 292
15692.32 244
15693.50 252
15694.68 259
15695.87 255
15697.05 282
15698.23 278
15699.42 251
15700.60 294
15701.79 309
15702.97 257
15704.15 306
15705.34 279
15706.52 269
15707.71 316
15708.89 301
15710.07 331
15711.26 329
15712.44 305
15713.63 312
15714.81 310
15716.00 323
15717.18 336
15718.37 344
15719.55 325
15720.73 315
15721.92 351
15723.10 302
15724.29 356
15725.47 329
15726.66 300
15727.84 320
15729.03 300
15730.21 270
15731.40 269
15732.58 265
15733.77 306
15734.95 315
15736.14 283
15737.32 281
15738.51 303
15739.69 310
15740.88 315
15742.07 326
15743.25 309
15744.44 307
15745.62 302
15746.81 311
15747.99 343
15749.18 346
15750.36 350
15751.55 327
15752.74 295
15753.92 306
15755.11 328
15756.29 312
15757.48 352
15758.67 323
15759.85 326
15761.04 318
15762.22 310
15763.41 337
15764.60 307
15765.78 269
15766.97 245
15768.16 283
15769.34 285
15770.53 265
15771.72 277
15772.90 268
15774.09 277
15775.28 285
15776.46 312
15777.65 286
15778.84 311
15780.02 278
15781.21 234
15782.40 285
15783.58 289
15784.77 319
15785.96 300
15787.14 279
15788.33 286
15789.52 261
15790.71 280
15791.89 287
15793.08 278
15794.27 248
15795.46 250
15796.64 258
15797.83 246
15799.02 225
15800.21 211
15801.39 231
15802.58 255
15803.77 266
15804.96 247
15806.14 227
15807.33 208
15808.52 242
15809.71 265
15810.90 234
15812.08 250
15813.27 244
15814.46 261
15815.65 222
15816.84 222
15818.03 226
15819.21 230
15820.40 270
15821.59 236
15822.78 246
15823.97 213
15825.16 232
15826.35 249
15827.53 209
15828.72 189
15829.91 181
15831.10 203
15832.29 199
15833.48 205
15834.67 199
15835.86 219
15837.04 192
15838.23 216
15839.42 230
15840.61 183
15841.80 212
15842.99 236
15844.18 222
15845.37 216
15846.56 207
15847.75 211
15848.94 197
15850.13 222
15851.32 219
15852.51 225
15853.70 228
15854.89 206
15856.07 230
15857.26 202
15858.45 208
15859.64 209
15860.83 225
15862.02 258
15863.21 208
15864.40 189
15865.59 183
15866.78 200
15867.97 198
15869.16 192
15870.36 212
15871.55 224
15872.74 220
15873.93 207
15875.12 213
15876.31 223
15877.50 191
15878.69 228
15879.88 207
15881.07 216
15882.26 199
15883.45 244
15884.64 228
15885.83 202
15887.02 205
15888.21 223
15889.41 231
15890.60 233
15891.79 215
15892.98 206
15894.17 238
15895.36 222
15896.55 209
15897.74 191
15898.93 202
15900.13 248
15901.32 238
15902.51 232
15903.70 231
15904.89 220
15906.08 249
15907.28 198
15908.47 237
15909.66 214
15910.85 210
15912.04 211
15913.23 204
15914.43 230
15915.62 217
15916.81 232
15918.00 212
15919.19 218
15920.39 228
15921.58 208
15922.77 231
15923.96 225
15925.16 236
15926.35 231
15927.54 224
15928.73 214
15929.93 210
15931.12 231
15932.31 216
15933.50 221
15934.70 221
15935.89 205
15937.08 230
15938.27 250
15939.47 244
15940.66 204
15941.85 211
15943.05 195
15944.24 198
15945.43 211
15946.63 173
15947.82 221
15949.01 206
15950.21 226
15951.40 200
15952.59 186
15953.79 205
15954.98 202
15956.17 218
15957.37 183
15958.56 187
15959.75 169
15960.95 204
15962.14 224
15963.33 195
15964.53 171
15965.72 181
15966.92 182
15968.11 184
15969.30 165
15970.50 171
15971.69 164
15972.89 176
15974.08 192
15975.27 165
15976.47 154
15977.66 151
15978.86 149
15980.05 178
15981.25 158
15982.44 185
15983.63 219
15984.83 202
15986.02 167
15987.22 151
15988.41 185
15989.61 168
15990.80 148
15992.00 133
15993.19 178
15994.39 166
15995.58 204
15996.78 156
15997.97 150
15999.17 135
16000.36 169
16001.56 171
16002.75 184
16003.95 147
16005.14 151
16006.34 169
16007.53 153
16008.73 155
16009.93 143
16011.12 162
16012.32 167
16013.51 154
16014.71 148
16015.90 147
16017.10 170
16018.30 162
16019.49 145
16020.69 150
16021.88 198
16023.08 172
16024.28 129
16025.47 144
16026.67 142
16027.86 176
16029.06 169
16030.26 149
16031.45 155
16032.65 160
16033.85 143
16035.04 144
16036.24 146
16037.43 157
16038.63 191
16039.83 157
16041.02 144
16042.22 117
16043.42 134
16044.61 151
16045.81 163
16047.01 163
16048.21 160
16049.40 148
16050.60 173
16051.80 183
16052.99 159
16054.19 144
16055.39 126
16056.59 159
16057.78 166
16058.98 148
16060.18 131
16061.37 138
16062.57 144
16063.77 143
16064.97 130
16066.16 166
16067.36 137
16068.56 136
16069.76 157
16070.96 137
16072.15 134
16073.35 131
16074.55 151
16075.75 152
16076.95 152
16078.14 171
16079.34 153
16080.54 136
16081.74 116
16082.94 128
16084.13 164
16085.33 181
16086.53 151
16087.73 156
16088.93 146
16090.13 134
16091.33 122
16092.52 149
16093.72 128
16094.92 139
16096.12 149
16097.32 108
16098.52 113
16099.72 145
16100.92 134
16102.11 133
16103.31 125
16104.51 138
16105.71 139
16106.91 127
16108.11 164
16109.31 150
16110.51 144
16111.71 155
16112.91 120
16114.11 136
16115.31 140
16116.51 125
16117.70 140
16118.90 150
16120.10 164
16121.30 135
16122.50 145
16123.70 132
16124.90 139
16126.10 124
16127.30 138
16128.50 136
16129.70 127
16130.90 165
16132.10 141
16133.30 150
16134.50 144
16135.70 129
16136.90 139
16138.10 149
16139.30 142
16140.50 148
16141.71 127
16142.91 116
16144.11 136
16145.31 123
16146.51 139
16147.71 140
16148.91 154
16150.11 122
16151.31 127
16152.51 167
16153.71 150
16154.91 135
16156.11 120
16157.31 140
16158.52 152
16159.72 147
16160.92 134
16162.12 144
16163.32 145
16164.52 139
16165.72 141
16166.92 135
16168.13 130
16169.33 132
16170.53 127
16171.73 141
16172.93 152
16174.13 164
16175.34 144
16176.54 144
16177.74 158
16178.94 140
16180.14 129
16181.34 157
16182.55 144
16183.75 133
16184.95 158
16186.15 167
16187.35 174
16188.56 155
16189.76 161
16190.96 151
16192.16 150
16193.37 150
16194.57 179
16195.77 146
16196.97 156
16198.18 123
16199.38 128
16200.58 151
16201.78 123
16202.99 143
16204.19 123
16205.39 119
16206.60 166
16207.80 153
16209.00 147
16210.20 149
16211.41 141
16212.61 136
16213.81 151
16215.02 152
16216.22 177
16217.42 143
16218.63 162
16219.83 149
16221.03 133
16222.24 139
16223.44 148
16224.64 133
16225.85 135
16227.05 124
16228.25 154
16229.46 171
16230.66 144
16231.87 147
16233.07 129
16234.27 153
16235.48 175
16236.68 182
16237.89 152
16239.09 155
16240.29 163
16241.50 167
16242.70 150
16243.91 132
16245.11 144
16246.31 144
16247.52 172
16248.72 166
16249.93 172
16251.13 150
16252.34 161
16253.54 165
16254.75 157
16255.95 154
16257.16 165
16258.36 162
16259.57 175
16260.77 136
16261.97 146
16263.18 144
16264.38 161
16265.59 169
16266.80 173
16268.00 170
16269.21 177
16270.41 166
16271.62 176
16272.82 154
16274.03 162
16275.23 149
16276.44 160
16277.64 147
16278.85 152
16280.05 157
16281.26 156
16282.47 175
16283.67 157
16284.88 145
16286.08 158
16287.29 158
16288.49 152
16289.70 184
16290.91 176
16292.11 176
16293.32 179
16294.52 168
16295.73 157
16296.94 172
16298.14 190
16299.35 183
16300.56 174
16301.76 150
16302.97 159
16304.18 161
16305.38 193
16306.59 178
16307.79 157
16309.00 189
16310.21 187
16311.42 156
16312.62 179
16313.83 184
16315.04 186
16316.24 184
16317.45 161
16318.66 152
16319.86 145
16321.07 166
16322.28 159
16323.49 139
16324.69 135
16325.90 138
16327.11 127
16328.31 155
16329.52 154
16330.73 156
16331.94 161
16333.14 137
16334.35 167
16335.56 150
16336.77 130
16337.98 148
16339.18 143
16340.39 132
16341.60 133
16342.81 167
16344.01 182
16345.22 171
16346.43 152
16347.64 134
16348.85 131
16350.05 178
16351.26 188
16352.47 133
16353.68 134
16354.89 145
16356.10 144
16357.30 128
16358.51 146
16359.72 131
16360.93 127
16362.14 117
16363.35 142
16364.56 150
16365.77 145
16366.97 106
16368.18 138
16369.39 168
16370.60 146
16371.81 144
16373.02 133
16374.23 127
16375.44 140
16376.65 140
16377.86 146
16379.06 136
16380.27 146
16381.48 133
16382.69 157
16383.90 152
16385.11 143
16386.32 127
16387.53 146
16388.74 139
16389.95 124
16391.16 135
16392.37 112
16393.58 140
16394.79 146
16396.00 131
16397.21 132
16398.42 128
16399.63 125
16400.84 135
16402.05 119
16403.26 125
16404.47 121
16405.68 140
16406.89 145
16408.10 149
16409.31 132
16410.52 129
16411.73 134
16412.94 134
16414.15 122
16415.36 138
16416.57 132
16417.78 154
16419.00 151
16420.21 147
16421.42 150
16422.63 144
16423.84 132
16425.05 133
16426.26 144
16427.47 154
16428.68 147
16429.89 143
16431.11 133
16432.32 123
16433.53 152
16434.74 129
16435.95 111
16437.16 129
16438.37 128
16439.59 139
16440.80 113
16442.01 126
16443.22 126
16444.43 163
16445.64 138
16446.86 133
16448.07 134
16449.28 128
16450.49 144
16451.70 128
16452.91 145
16454.13 149
16455.34 110
16456.55 111
16457.76 135
16458.98 139
16460.19 128
16461.40 135
16462.61 137
16463.82 129
16465.04 118
16466.25 119
16467.46 146
16468.67 156
16469.89 116
16471.10 109
16472.31 105
16473.53 131
16474.74 138
16475.95 115
16477.16 143
16478.38 126
16479.59 125
16480.80 112
16482.02 112
16483.23 126
16484.44 110
16485.66 111
16486.87 131
16488.08 150
16489.30 130
16490.51 111
16491.72 149
16492.94 130
16494.15 130
16495.36 135
16496.58 125
16497.79 151
16499.00 121
16500.22 124
16501.43 113
16502.65 132
16503.86 138
16505.07 121
16506.29 102
16507.50 121
16508.71 147
16509.93 114
16511.14 120
16512.36 137
16513.57 142
16514.79 137
16516.00 129
16517.21 132
16518.43 161
16519.64 117
16520.86 113
16522.07 129
16523.29 126
16524.50 128
16525.72 116
16526.93 138
16528.15 125
16529.36 122
16530.58 144
16531.79 126
16533.01 114
16534.22 127
16535.44 128
16536.65 151
16537.87 139
16539.08 138
16540.30 147
16541.51 151
16542.73 114
16543.94 114
16545.16 109
16546.37 129
16547.59 161
16548.80 135
16550.02 155
16551.24 160
16552.45 134
16553.67 119
16554.88 104
16556.10 116
16557.31 123
16558.53 109
16559.75 119
16560.96 119
16562.18 147
16563.39 141
16564.61 147
16565.83 125
16567.04 130
16568.26 143
16569.47 137
16570.69 132
16571.91 113
16573.12 132
16574.34 119
16575.56 124
16576.77 128
16577.99 169
16579.21 132
16580.42 117
16581.64 121
16582.86 119
16584.07 98
16585.29 114
16586.51 123
16587.72 139
16588.94 108
16590.16 140
16591.38 137
16592.59 104
16593.81 145
16595.03 135
16596.24 140
16597.46 146
16598.68 126
16599.90 162
16601.11 152
16602.33 160
16603.55 124
16604.77 109
16605.98 132
16607.20 128
16608.42 116
16609.64 136
16610.86 125
16612.07 146
16613.29 134
16614.51 133
16615.73 117
16616.95 127
16618.16 129
16619.38 133
16620.60 127
16621.82 130
16623.04 140
16624.25 128
16625.47 137
16626.69 147
16627.91 111
16629.13 120
16630.35 128
16631.57 124
16632.78 130
16634.00 95
16635.22 99
16636.44 115
16637.66 137
16638.88 109
16640.10 128
16641.32 139
16642.53 111
16643.75 111
16644.97 141
16646.19 131
16647.41 123
16648.63 110
16649.85 135
16651.07 127
16652.29 140
16653.51 127
16654.73 142
16655.95 125
16657.17 115
16658.39 131
16659.61 116
16660.83 123
16662.04 111
16663.26 122
16664.48 130
16665.70 113
16666.92 124
16668.14 139
16669.36 112
16670.58 131
16671.80 114
16673.02 119
16674.24 117
16675.46 137
16676.68 133
16677.91 126
16679.13 124
16680.35 151
16681.57 120
16682.79 144
16684.01 110
16685.23 124
16686.45 128
16687.67 130
16688.89 108
16690.11 119
16691.33 126
16692.55 114
16693.77 139
16694.99 120
16696.21 117
16697.44 117
16698.66 114
16699.88 98
16701.10 99
16702.32 112
16703.54 119
16704.76 119
16705.98 124
16707.21 130
16708.43 110
16709.65 122
16710.87 125
16712.09 116
16713.31 122
16714.53 110
16715.76 132
16716.98 133
16718.20 124
16719.42 141
16720.64 133
16721.87 106
16723.09 122
16724.31 120
16725.53 126
16726.75 112
16727.98 123
16729.20 102
16730.42 94
16731.64 112
16732.86 131
16734.09 123
16735.31 101
16736.53 137
16737.75 136
16738.98 125
16740.20 106
16741.42 114
16742.64 127
16743.87 119
16745.09 129
16746.31 118
16747.54 144
16748.76 111
16749.98 116
16751.20 119
16752.43 131
16753.65 112
16754.87 102
16756.10 113
16757.32 134
16758.54 117
16759.77 101
16760.99 111
16762.21 104
16763.44 126
16764.66 124
16765.88 101
16767.11 106
16768.33 115
16769.55 101
16770.78 98
16772.00 120
16773.23 149
16774.45 143
16775.67 94
16776.90 99
16778.12 125
16779.35 122
16780.57 117
16781.79 111
16783.02 121
16784.24 133
16785.47 104
16786.69 120
16787.91 101
16789.14 123
16790.36 139
16791.59 141
16792.81 113
16794.04 121
16795.26 114
16796.49 121
16797.71 129
16798.94 126
16800.16 109
16801.38 111
16802.61 105
16803.83 110
16805.06 134
16806.28 139
16807.51 107
16808.73 109
16809.96 119
16811.18 135
16812.41 127
16813.64 96
16814.86 128
16816.09 116
16817.31 112
16818.54 116
16819.76 137
16820.99 138
16822.21 127
16823.44 125
16824.66 103
16825.89 108
16827.12 117
16828.34 129
16829.57 117
16830.79 135
16832.02 110
16833.25 116
16834.47 106
16835.70 115
16836.92 112
16838.15 100
16839.38 110
16840.60 143
16841.83 138
16843.06 106
16844.28 126
16845.51 138
16846.73 158
16847.96 128
16849.19 136
16850.41 112
16851.64 145
16852.87 145
16854.09 133
16855.32 135
16856.55 135
16857.77 144
16859.00 112
16860.23 113
16861.46 148
16862.68 123
16863.91 144
16865.14 169
16866.36 133
16867.59 152
16868.82 132
16870.05 139
16871.27 122
16872.50 144
16873.73 163
16874.96 152
16876.18 138
16877.41 140
16878.64 148
16879.87 167
16881.09 166
16882.32 156
16883.55 152
16884.78 146
16886.01 197
16887.23 150
16888.46 144
16889.69 133
16890.92 154
16892.15 122
16893.37 130
16894.60 136
16895.83 161
16897.06 163
16898.29 168
16899.51 152
16900.74 131
16901.97 124
16903.20 169
16904.43 143
16905.66 117
16906.89 136
16908.12 143
16909.34 141
16910.57 153
16911.80 137
16913.03 118
16914.26 128
16915.49 159
16916.72 162
16917.95 136
16919.18 122
16920.40 126
16921.63 136
16922.86 138
16924.09 130
16925.32 122
16926.55 118
16927.78 98
16929.01 108
16930.24 125
16931.47 129
16932.70 132
16933.93 129
16935.16 118
16936.39 131
16937.62 119
16938.85 142
16940.08 123
16941.31 131
16942.54 134
16943.77 127
16945.00 111
16946.23 126
16947.46 140
16948.69 128
16949.92 101
16951.15 124
16952.38 115
16953.61 139
16954.84 123
16956.07 126
16957.30 112
16958.53 105
16959.76 128
16960.99 122
16962.22 125
16963.45 131
16964.68 108
16965.92 132
16967.15 137
16968.38 128
16969.61 119
16970.84 109
16972.07 129
16973.30 125
16974.53 119
16975.76 119
16976.99 139
16978.23 117
16979.46 112
16980.69 121
16981.92 127
16983.15 101
16984.38 127
16985.61 121
16986.85 107
16988.08 108
16989.31 101
16990.54 123
16991.77 133
16993.00 120
16994.24 102
16995.47 118
16996.70 113
16997.93 134
16999.16 89
17000.40 106
17001.63 93
17002.86 93
17004.09 90
17005.32 115
17006.56 120
17007.79 118
17009.02 115
17010.25 113
17011.49 114
17012.72 114
17013.95 120
17015.18 112
17016.42 109
17017.65 114
17018.88 95
17020.12 92
17021.35 122
17022.58 109
17023.81 105
17025.05 116
17026.28 109
17027.51 104
17028.75 94
17029.98 100
17031.21 135
17032.45 130
17033.68 123
17034.91 116
17036.15 103
17037.38 145
17038.61 91
17039.85 116
17041.08 121
17042.31 119
17043.55 105
17044.78 97
17046.01 131
17047.25 97
17048.48 103
17049.72 95
17050.95 103
17052.18 93
17053.42 116
17054.65 98
17055.89 111
17057.12 120
17058.35 103
17059.59 111
17060.82 115
17062.06 110
17063.29 124
17064.53 95
17065.76 98
17066.99 90
17068.23 93
17069.46 111
17070.70 87
17071.93 96
17073.17 117
17074.40 119
17075.64 105
17076.87 110
17078.11 114
17079.34 110
17080.58 112
17081.81 89
17083.05 128
17084.28 124
17085.52 94
17086.75 92
17087.99 115
17089.22 113
17090.46 103
17091.69 88
17092.93 90
17094.16 109
17095.40 92
17096.64 93
17097.87 97
17099.11 89
17100.34 64
17101.58 98
17102.81 117
17104.05 108
17105.29 122
17106.52 116
17107.76 108
17108.99 125
17110.23 103
17111.47 109
17112.70 92
17113.94 79
17115.17 111
17116.41 110
17117.65 114
17118.88 98
17120.12 132
17121.36 124
17122.59 112
17123.83 98
17125.07 109
17126.30 109
17127.54 104
17128.78 107
17130.01 117
17131.25 87
17132.49 93
17133.72 101
17134.96 110
17136.20 108
17137.43 106
17138.67 124
17139.91 114
17141.15 105
17142.38 100
17143.62 122
17144.86 89
17146.10 89
17147.33 109
17148.57 102
17149.81 97
17151.05 129
17152.28 89
17153.52 104
17154.76 98
17156.00 121
17157.23 128
17158.47 107
17159.71 107
17160.95 112
17162.19 124
17163.42 96
17164.66 102
17165.90 112
17167.14 100
17168.38 93
17169.61 106
17170.85 100
17172.09 107
17173.33 123
17174.57 106
17175.81 104
17177.04 99
17178.28 133
17179.52 101
17180.76 100
17182.00 73
17183.24 99
17184.48 117
17185.71 115
17186.95 95
17188.19 90
17189.43 87
17190.67 112
17191.91 117
17193.15 119
17194.39 112
17195.63 88
17196.87 93
17198.11 104
17199.34 94
17200.58 88
17201.82 114
17203.06 93
17204.30 93
17205.54 94
17206.78 108
17208.02 142
17209.26 107
17210.50 83
17211.74 78
17212.98 97
17214.22 76
17215.46 93
17216.70 105
17217.94 106
17219.18 106
17220.42 109
17221.66 86
17222.90 89
17224.14 93
17225.38 81
17226.62 107
17227.86 96
17229.10 99
17230.34 110
17231.58 99
17232.82 95
17234.06 99
17235.30 103
17236.54 106
17237.78 106
17239.03 99
17240.27 95
17241.51 85
17242.75 101
17243.99 96
17245.23 90
17246.47 87
17247.71 101
17248.95 115
17250.19 75
17251.43 122
17252.68 105
17253.92 124
17255.16 137
17256.40 148
17257.64 94
17258.88 111
17260.12 100
17261.37 96
17262.61 101
17263.85 95
17265.09 86
17266.33 109
17267.57 92
17268.82 98
17270.06 101
17271.30 102
17272.54 96
17273.78 99
17275.03 106
17276.27 109
17277.51 97
17278.75 85
17279.99 79
17281.24 107
17282.48 105
17283.72 94
17284.96 92
17286.21 107
17287.45 91
17288.69 98
17289.93 107
17291.18 111
17292.42 111
17293.66 103
17294.90 98
17296.15 96
17297.39 88
17298.63 68
17299.88 71
17301.12 85
17302.36 102
17303.60 109
17304.85 89
17306.09 107
17307.33 98
17308.58 105
17309.82 104
17311.06 99
17312.31 88
17313.55 110
17314.79 141
17316.04 113
17317.28 101
17318.52 92
17319.77 97
17321.01 96
17322.26 85
17323.50 98
17324.74 78
17325.99 92
17327.23 88
17328.48 81
17329.72 88
17330.96 94
17332.21 88
17333.45 90
17334.70 96
17335.94 91
17337.18 101
17338.43 87
17339.67 117
17340.92 121
17342.16 105
17343.41 104
17344.65 85
17345.90 73
17347.14 74
17348.38 88
17349.63 95
17350.87 89
17352.12 83
17353.36 94
17354.61 81
17355.85 84
17357.10 87
17358.34 84
17359.59 102
17360.83 76
17362.08 92
17363.32 86
17364.57 80
17365.81 75
17367.06 87
17368.31 95
17369.55 104
17370.80 81
17372.04 126
17373.29 101
17374.53 94
17375.78 80
17377.02 108
17378.27 109
17379.52 102
17380.76 99
17382.01 88
17383.25 91
17384.50 100
17385.75 89
17386.99 112
17388.24 95
17389.48 96
17390.73 91
17391.98 73
17393.22 81
17394.47 82
17395.71 89
17396.96 108
17398.21 99
17399.45 80
17400.70 82
17401.95 89
17403.19 91
17404.44 116
17405.69 99
17406.93 98
17408.18 89
17409.43 99
17410.67 111
17411.92 105
17413.17 90
17414.42 84
17415.66 101
17416.91 100
17418.16 96
17419.40 89
17420.65 75
17421.90 95
17423.15 100
17424.39 110
17425.64 93
17426.89 95
17428.14 101
17429.38 104
17430.63 103
17431.88 111
17433.13 107
17434.37 86
17435.62 86
17436.87 80
17438.12 105
17439.37 89
17440.61 84
17441.86 95
17443.11 101
17444.36 88
17445.61 84
17446.85 84
17448.10 110
17449.35 85
17450.60 83
17451.85 104
17453.10 91
17454.34 83
17455.59 92
17456.84 82
17458.09 88
17459.34 106
17460.59 89
17461.84 96
17463.09 93
17464.33 116
17465.58 96
17466.83 82
17468.08 86
17469.33 89
17470.58 72
17471.83 81
17473.08 100
17474.33 89
17475.58 107
17476.83 109
17478.07 113
17479.32 111
17480.57 117
17481.82 86
17483.07 88
17484.32 109
17485.57 125
17486.82 91
17488.07 99
17489.32 76
17490.57 88
17491.82 98
17493.07 89
17494.32 99
17495.57 91
17496.82 103
17498.07 103
17499.32 99
17500.57 87
17501.82 93
17503.07 91
17504.32 98
17505.57 96
17506.82 108
17508.07 105
17509.32 97
17510.57 90
17511.82 97
17513.07 108
17514.32 106
17515.58 90
17516.83 108
17518.08 86
17519.33 87
17520.58 96
17521.83 122
17523.08 85
17524.33 71
17525.58 93
17526.83 90
17528.08 98
17529.34 106
17530.59 80
17531.84 108
17533.09 81
17534.34 98
17535.59 98
17536.84 101
17538.09 102
17539.35 100
17540.60 114
17541.85 103
17543.10 108
17544.35 91
17545.60 86
17546.86 89
17548.11 97
17549.36 75
17550.61 86
17551.86 94
17553.12 102
17554.37 94
17555.62 97
17556.87 86
17558.12 89
17559.38 77
17560.63 92
17561.88 88
17563.13 117
17564.39 124
17565.64 93
17566.89 80
17568.14 85
17569.40 83
17570.65 84
17571.90 93
17573.15 74
17574.41 103
17575.66 77
17576.91 86
17578.17 81
17579.42 98
17580.67 75
17581.92 90
17583.18 93
17584.43 86
17585.68 98
17586.94 87
17588.19 87
17589.44 94
17590.70 91
17591.95 119
17593.20 105
17594.46 100
17595.71 88
17596.97 107
17598.22 132
17599.47 115
17600.73 85
17601.98 85
17603.23 91
17604.49 65
17605.74 68
17607.00 76
17608.25 98
17609.50 99
17610.76 96
17612.01 95
17613.27 130
17614.52 102
17615.77 111
17617.03 101
17618.28 121
17619.54 107
17620.79 85
17622.05 98
17623.30 112
17624.56 107
17625.81 86
17627.06 102
17628.32 116
17629.57 126
17630.83 130
17632.08 113
17633.34 83
17634.59 100
17635.85 99
17637.10 78
17638.36 92
17639.61 101
17640.87 99
17642.12 104
17643.38 88
17644.63 88
17645.89 78
17647.15 109
17648.40 102
17649.66 97
17650.91 92
17652.17 103
17653.42 89
17654.68 98
17655.93 90
17657.19 80
17658.45 100
17659.70 90
17660.96 94
17662.21 85
17663.47 99
17664.73 84
17665.98 97
17667.24 101
17668.49 89
17669.75 112
17671.01 96
17672.26 117
17673.52 81
17674.77 76
17676.03 100
17677.29 93
17678.54 74
17679.80 86
17681.06 71
17682.31 81
17683.57 97
17684.83 88
17686.08 100
17687.34 80
17688.60 81
17689.85 114
17691.11 97
17692.37 87
17693.63 86
17694.88 94
17696.14 143
17697.40 116
17698.65 96
17699.91 94
17701.17 109
17702.43 116
17703.68 102
17704.94 82
17706.20 84
17707.46 85
17708.71 101
17709.97 97
17711.23 80
17712.49 97
17713.74 107
17715.00 109
17716.26 117
17717.52 92
17718.78 90
17720.03 88
17721.29 77
17722.55 71
17723.81 87
17725.07 82
17726.32 76
17727.58 73
17728.84 90
17730.10 72
17731.36 87
17732.62 91
17733.87 107
17735.13 105
17736.39 116
17737.65 135
17738.91 99
17740.17 97
17741.43 97
17742.69 89
17743.94 101
17745.20 118
17746.46 99
17747.72 100
17748.98 77
17750.24 107
17751.50 95
17752.76 82
17754.02 75
17755.28 86
17756.53 92
17757.79 81
17759.05 88
17760.31 80
17761.57 115
17762.83 121
17764.09 116
17765.35 94
17766.61 70
17767.87 91
17769.13 106
17770.39 94
17771.65 87
17772.91 79
17774.17 99
17775.43 117
17776.69 91
17777.95 98
17779.21 103
17780.47 80
17781.73 95
17782.99 116
17784.25 95
17785.51 93
17786.77 96
17788.03 113
17789.29 95
17790.55 97
17791.81 95
17793.07 101
17794.33 102
17795.59 102
17796.86 89
17798.12 96
17799.38 100
17800.64 89
17801.90 87
17803.16 77
17804.42 84
17805.68 98
17806.94 98
17808.20 94
17809.47 85
17810.73 83
17811.99 111
17813.25 86
17814.51 112
17815.77 105
17817.03 105
17818.29 85
17819.56 83
17820.82 83
17822.08 85
17823.34 109
17824.60 104
17825.86 84
17827.13 113
17828.39 106
17829.65 98
17830.91 88
17832.17 73
17833.44 101
17834.70 86
17835.96 102
17837.22 87
17838.48 79
17839.75 82
17841.01 79
17842.27 81
17843.53 82
17844.80 69
17846.06 75
17847.32 94
17848.58 62
17849.85 89
17851.11 85
17852.37 90
17853.63 91
17854.90 84
17856.16 81
17857.42 92
17858.69 97
17859.95 104
17861.21 99
17862.47 119
17863.74 116
17865.00 94
17866.26 95
17867.53 73
17868.79 90
17870.05 85
17871.32 84
17872.58 90
17873.84 99
17875.11 75
17876.37 97
17877.63 91
17878.90 94
17880.16 104
17881.43 84
17882.69 83
17883.95 100
17885.22 90
17886.48 83
17887.74 83
17889.01 76
17890.27 91
17891.54 94
17892.80 75
17894.07 93
17895.33 80
17896.59 82
17897.86 86
17899.12 115
17900.39 108
17901.65 94
17902.92 105
17904.18 113
17905.44 63
17906.71 73
17907.97 69
17909.24 91
17910.50 90
17911.77 65
17913.03 79
17914.30 95
17915.56 81
17916.83 82
17918.09 86
17919.36 109
17920.62 93
17921.89 100
17923.15 80
17924.42 80
17925.68 93
17926.95 77
17928.21 89
17929.48 76
17930.75 87
17932.01 75
17933.28 66
17934.54 77
17935.81 90
17937.07 98
17938.34 88
17939.61 107
17940.87 82
17942.14 89
17943.40 81
17944.67 101
17945.93 100
17947.20 76
17948.47 72
17949.73 84
17951.00 107
17952.27 81
17953.53 86
17954.80 67
17956.06 100
17957.33 91
17958.60 90
17959.86 70
17961.13 88
17962.40 87
17963.66 95
17964.93 65
17966.20 86
17967.46 74
17968.73 91
17970.00 78
17971.26 82
17972.53 90
17973.80 95
17975.07 75
17976.33 75
17977.60 70
17978.87 93
17980.13 93
17981.40 97
17982.67 71
17983.94 93
17985.20 104
17986.47 83
17987.74 87
17989.01 94
17990.27 81
17991.54 81
17992.81 94
17994.08 80
17995.34 106
17996.61 106
17997.88 102
17999.15 89
18000.42 67
18001.68 75
18002.95 77
18004.22 80
18005.49 96
18006.76 75
18008.02 87
18009.29 88
18010.56 79
18011.83 83
18013.10 92
18014.37 87
18015.63 97
18016.90 98
18018.17 101
18019.44 100
18020.71 97
18021.98 84
18023.25 87
18024.51 73
18025.78 68
18027.05 101
18028.32 79
18029.59 98
18030.86 75
18032.13 85
18033.40 101
18034.67 81
18035.94 68
18037.20 65
18038.47 97
18039.74 141
18041.01 77
18042.28 92
18043.55 96
18044.82 99
18046.09 80
18047.36 98
18048.63 91
18049.90 80
18051.17 112
18052.44 79
18053.71 70
18054.98 101
18056.25 68
18057.52 91
18058.79 87
18060.06 88
18061.33 84
18062.60 90
18063.87 86
18065.14 90
18066.41 89
18067.68 85
18068.95 82
18070.22 66
18071.49 75
18072.76 86
18074.03 84
18075.30 83
18076.57 88
18077.84 97
18079.11 69
18080.39 77
18081.66 100
18082.93 92
18084.20 84
18085.47 94
18086.74 86
18088.01 83
18089.28 96
18090.55 88
18091.82 99
18093.10 100
18094.37 101
18095.64 87
18096.91 76
18098.18 100
18099.45 91
18100.72 106
18102.00 92
18103.27 90
18104.54 109
18105.81 98
18107.08 104
18108.35 75
18109.63 90
18110.90 112
18112.17 109
18113.44 83
18114.71 72
18115.98 96
18117.26 80
18118.53 88
18119.80 113
18121.07 97
18122.35 85
18123.62 91
18124.89 106
18126.16 107
18127.43 100
18128.71 81
18129.98 83
18131.25 89
18132.52 94
18133.80 83
18135.07 107
18136.34 99
18137.62 105
18138.89 116
18140.16 60
18141.43 82
18142.71 95
18143.98 82
18145.25 93
18146.53 88
18147.80 93
18149.07 105
18150.35 111
18151.62 109
18152.89 83
18154.17 103
18155.44 116
18156.71 102
18157.99 100
18159.26 115
18160.53 73
18161.81 96
18163.08 88
18164.35 90
18165.63 103
18166.90 83
18168.18 88
18169.45 85
18170.72 92
18172.00 89
18173.27 86
18174.55 96
18175.82 93
18177.09 110
18178.37 88
18179.64 100
18180.92 96
18182.19 87
18183.47 108
18184.74 84
18186.01 96
18187.29 99
18188.56 100
18189.84 74
18191.11 88
18192.39 104
18193.66 91
18194.94 106
18196.21 127
18197.49 95
18198.76 85
18200.04 96
18201.31 85
18202.59 86
18203.86 97
18205.14 123
18206.41 93
18207.69 71
18208.96 75
18210.24 87
18211.51 72
18212.79 87
18214.06 90
18215.34 85
18216.62 84
18217.89 82
18219.17 75
18220.44 100
18221.72 89
18222.99 90
18224.27 91
18225.55 99
18226.82 97
18228.10 99
18229.37 90
18230.65 95
18231.93 80
18233.20 108
18234.48 88
18235.75 86
18237.03 89
18238.31 104
18239.58 83
18240.86 107
18242.14 109
18243.41 106
18244.69 70
18245.97 101
18247.24 94
18248.52 110
18249.80 85
18251.07 94
18252.35 89
18253.63 95
18254.90 98
18256.18 82
18257.46 81
18258.73 88
18260.01 103
18261.29 100
18262.57 90
18263.84 86
18265.12 94
18266.40 85
18267.67 104
18268.95 101
18270.23 93
18271.51 101
18272.78 85
18274.06 98
18275.34 92
18276.62 101
18277.89 82
18279.17 89
18280.45 84
18281.73 77
18283.01 75
18284.28 87
18285.56 71
18286.84 77
18288.12 73
18289.40 81
18290.67 96
18291.95 92
18293.23 116
18294.51 82
18295.79 92
18297.07 80
18298.34 96
18299.62 109
18300.90 89
18302.18 103
18303.46 103
18304.74 99
18306.02 103
18307.29 108
18308.57 93
18309.85 97
18311.13 101
18312.41 116
18313.69 93
18314.97 81
18316.25 94
18317.53 95
18318.80 85
18320.08 85
18321.36 69
18322.64 84
18323.92 72
18325.20 94
18326.48 88
18327.76 87
18329.04 96
18330.32 94
18331.60 90
18332.88 72
18334.16 94
18335.44 73
18336.72 85
18338.00 81
18339.28 95
18340.56 94
18341.84 78
18343.12 79
18344.40 77
18345.68 75
18346.96 96
18348.24 77
18349.52 67
18350.80 105
18352.08 100
18353.36 101
18354.64 89
18355.92 93
18357.20 76
18358.48 83
18359.76 79
18361.04 85
18362.32 77
18363.60 75
18364.88 77
18366.16 97
18367.45 83
18368.73 93
18370.01 85
18371.29 77
18372.57 102
18373.85 92
18375.13 98
18376.41 110
18377.69 97
18378.98 89
18380.26 82
18381.54 89
18382.82 95
18384.10 96
18385.38 96
18386.66 104
18387.95 92
18389.23 79
18390.51 90
18391.79 71
18393.07 70
18394.35 89
18395.64 98
18396.92 83
18398.20 68
18399.48 91
18400.76 78
18402.05 80
18403.33 99
18404.61 96
18405.89 101
18407.17 84
18408.46 93
18409.74 84
18411.02 85
18412.30 93
18413.59 98
18414.87 91
18416.15 96
18417.43 93
18418.72 106
18420.00 90
18421.28 87
18422.56 66
18423.85 95
18425.13 89
18426.41 100
18427.70 75
18428.98 86
18430.26 85
18431.54 83
18432.83 76
18434.11 93
18435.39 100
18436.68 88
18437.96 101
18439.24 97
18440.53 97
18441.81 99
18443.09 86
18444.38 86
18445.66 98
18446.95 86
18448.23 83
18449.51 93
18450.80 84
18452.08 91
18453.36 95
18454.65 97
18455.93 80
18457.22 93
18458.50 87
18459.78 100
18461.07 91
18462.35 88
18463.64 86
18464.92 72
18466.21 73
18467.49 79
18468.77 69
18470.06 86
18471.34 80
18472.63 91
18473.91 91
18475.20 84
18476.48 78
18477.77 87
18479.05 89
18480.34 91
18481.62 82
18482.91 103
18484.19 105
18485.47 88
18486.76 96
18488.04 83
18489.33 100
18490.62 121
18491.90 82
18493.19 85
18494.47 83
18495.76 91
18497.04 101
18498.33 86
18499.61 76
18500.90 65
18502.18 101
18503.47 91
18504.75 91
18506.04 71
18507.33 90
18508.61 78
18509.90 111
18511.18 85
18512.47 75
18513.76 89
18515.04 98
18516.33 99
18517.61 101
18518.90 94
18520.19 92
18521.47 86
18522.76 93
18524.04 86
18525.33 86
18526.62 99
18527.90 110
18529.19 101
18530.48 79
18531.76 96
18533.05 85
18534.34 107
18535.62 75
18536.91 76
18538.20 92
18539.48 89
18540.77 94
18542.06 92
18543.34 87
18544.63 89
18545.92 90
18547.21 86
18548.49 55
18549.78 67
18551.07 88
18552.36 76
18553.64 72
18554.93 90
18556.22 89
18557.50 83
18558.79 92
18560.08 73
18561.37 85
18562.66 100
18563.94 112
18565.23 84
18566.52 103
18567.81 113
18569.09 102
18570.38 98
18571.67 97
18572.96 85
18574.25 101
18575.53 90
18576.82 94
18578.11 96
18579.40 104
18580.69 104
18581.98 91
18583.26 100
18584.55 107
18585.84 96
18587.13 99
18588.42 82
18589.71 88
18590.99 86
18592.28 90
18593.57 83
18594.86 93
18596.15 97
18597.44 87
18598.73 84
18600.02 95
18601.31 101
18602.59 114
18603.88 100
18605.17 102
18606.46 90
18607.75 118
18609.04 109
18610.33 86
18611.62 98
18612.91 91
18614.20 107
18615.49 99
18616.78 85
18618.07 96
18619.36 93
18620.65 115
18621.94 99
18623.23 100
18624.52 100
18625.81 111
18627.10 98
18628.39 103
18629.68 113
18630.97 103
18632.26 106
18633.55 97
18634.84 98
18636.13 105
18637.42 95
18638.71 89
18640.00 96
18641.29 101
18642.58 92
18643.87 102
18645.16 92
18646.45 110
18647.74 76
18649.03 84
18650.32 92
18651.61 101
18652.90 80
18654.19 81
18655.48 88
18656.78 90
18658.07 81
18659.36 93
18660.65 97
18661.94 94
18663.23 89
18664.52 109
18665.81 106
18667.10 112
18668.40 99
18669.69 86
18670.98 90
18672.27 80
18673.56 78
18674.85 98
18676.14 87
18677.44 92
18678.73 67
18680.02 93
18681.31 113
18682.60 86
18683.90 73
18685.19 84
18686.48 91
18687.77 91
18689.06 98
18690.36 97
18691.65 107
18692.94 103
18694.23 77
18695.52 62
18696.82 86
18698.11 90
18699.40 89
18700.69 88
18701.99 77
18703.28 105
18704.57 87
18705.86 110
18707.16 109
18708.45 97
18709.74 98
18711.04 100
18712.33 94
18713.62 86
18714.91 89
18716.21 86
18717.50 104
18718.79 103
18720.09 86
18721.38 86
18722.67 106
18723.97 97
18725.26 67
18726.55 78
18727.85 93
18729.14 79
18730.43 80
18731.73 95
18733.02 113
18734.31 103
18735.61 86
18736.90 79
18738.19 75
18739.49 87
18740.78 100
18742.08 81
18743.37 77
18744.66 85
18745.96 77
18747.25 103
18748.55 100
18749.84 90
18751.13 94
18752.43 90
18753.72 99
18755.02 104
18756.31 102
18757.61 92
18758.90 68
18760.20 71
18761.49 87
18762.78 108
18764.08 97
18765.37 81
18766.67 79
18767.96 104
18769.26 93
18770.55 103
18771.85 82
18773.14 96
18774.44 99
18775.73 101
18777.03 85
18778.32 91
18779.62 96
18780.91 92
18782.21 99
18783.50 97
18784.80 96
18786.10 92
18787.39 80
18788.69 73
18789.98 88
18791.28 126
18792.57 111
18793.87 100
18795.16 94
18796.46 103
18797.76 95
18799.05 84
18800.35 85
18801.64 93
18802.94 86
18804.24 94
18805.53 99
18806.83 86
18808.12 71
18809.42 98
18810.72 88
18812.01 97
18813.31 79
18814.61 74
18815.90 81
18817.20 80
18818.50 89
18819.79 98
18821.09 97
18822.39 91
18823.68 85
18824.98 101
18826.28 79
18827.57 86
18828.87 100
18830.17 117
18831.46 101
18832.76 99
18834.06 102
18835.35 86
18836.65 85
18837.95 98
18839.25 95
18840.54 89
18841.84 103
18843.14 88
18844.44 95
18845.73 79
18847.03 85
18848.33 101
18849.63 100
18850.92 98
18852.22 81
18853.52 112
18854.82 74
18856.11 77
18857.41 77
18858.71 87
18860.01 95
18861.31 91
18862.60 92
18863.90 97
18865.20 106
18866.50 78
18867.80 82
18869.10 82
18870.39 74
18871.69 76
18872.99 92
18874.29 82
18875.59 93
18876.89 86
18878.18 100
18879.48 80
18880.78 91
18882.08 85
18883.38 83
18884.68 82
18885.98 79
18887.28 77
18888.57 93
18889.87 92
18891.17 76
18892.47 73
18893.77 74
18895.07 75
18896.37 84
18897.67 81
18898.97 91
18900.27 80
18901.57 80
18902.87 76
18904.17 63
18905.47 70
18906.76 76
18908.06 81
18909.36 92
18910.66 99
18911.96 74
18913.26 81
18914.56 95
18915.86 95
18917.16 70
18918.46 88
18919.76 104
18921.06 64
18922.36 95
18923.66 87
18924.96 94
18926.26 86
18927.56 84
18928.86 110
18930.17 88
18931.47 82
18932.77 77
18934.07 88
18935.37 101
18936.67 96
18937.97 91
18939.27 78
18940.57 72
18941.87 87
18943.17 90
18944.47 84
18945.77 79
18947.07 69
18948.38 74
18949.68 82
18950.98 86
18952.28 80
18953.58 86
18954.88 76
18956.18 90
18957.48 80
18958.79 108
18960.09 79
18961.39 80
18962.69 61
18963.99 88
18965.29 105
18966.59 89
18967.90 90
18969.20 98
18970.50 72
18971.80 106
18973.10 93
18974.41 83
18975.71 81
18977.01 55
18978.31 85
18979.61 91
18980.92 97
18982.22 85
18983.52 82
18984.82 82
18986.12 86
18987.43 89
18988.73 96
18990.03 114
18991.33 87
18992.64 81
18993.94 90
18995.24 89
18996.54 82
18997.85 77
18999.15 66
19000.45 65
19001.76 98
19003.06 102
19004.36 83
19005.66 79
19006.97 103
19008.27 93
19009.57 88
19010.88 94
19012.18 62
19013.48 85
19014.79 80
19016.09 71
19017.39 68
19018.70 76
19020.00 80
19021.30 77
19022.61 66
19023.91 93
19025.22 86
19026.52 75
19027.82 66
19029.13 89
19030.43 85
19031.73 92
19033.04 86
19034.34 100
19035.65 89
19036.95 70
19038.25 76
19039.56 78
19040.86 82
19042.17 69
19043.47 82
19044.78 73
19046.08 69
19047.38 72
19048.69 83
19049.99 87
19051.30 88
19052.60 94
19053.91 77
19055.21 79
19056.52 80
19057.82 92
19059.13 84
19060.43 77
19061.74 76
19063.04 71
19064.35 77
19065.65 92
19066.96 90
19068.26 74
19069.57 84
19070.87 76
19072.18 77
19073.48 79
19074.79 63
19076.09 85
19077.40 102
19078.70 75
19080.01 76
19081.32 69
19082.62 59
19083.93 63
19085.23 79
19086.54 97
19087.84 79
19089.15 79
19090.46 97
19091.76 75
19093.07 72
19094.37 59
19095.68 70
19096.99 71
19098.29 89
19099.60 65
19100.90 74
19102.21 77
19103.52 85
19104.82 80
19106.13 81
19107.44 92
19108.74 91
19110.05 84
19111.36 87
19112.66 88
19113.97 75
19115.28 74
19116.58 67
19117.89 64
19119.20 76
19120.50 84
19121.81 95
19123.12 68
19124.43 69
19125.73 77
19127.04 76
19128.35 80
19129.65 105
19130.96 72
19132.27 79
19133.58 86
19134.88 97
19136.19 94
19137.50 76
19138.81 85
19140.11 75
19141.42 100
19142.73 78
19144.04 78
19145.34 73
19146.65 58
19147.96 77
19149.27 82
19150.58 54
19151.88 55
19153.19 67
19154.50 93
19155.81 95
19157.12 72
19158.42 71
19159.73 113
19161.04 74
19162.35 54
19163.66 80
19164.97 75
19166.28 97
19167.58 70
19168.89 71
19170.20 70
19171.51 82
19172.82 92
19174.13 89
19175.44 82
19176.75 94
19178.05 103
19179.36 75
19180.67 91
19181.98 69
19183.29 75
19184.60 80
19185.91 85
19187.22 80
19188.53 76
19189.84 66
19191.15 74
19192.46 87
19193.76 93
19195.07 84
19196.38 74
19197.69 85
19199.00 90
19200.31 83
19201.62 81
19202.93 79
19204.24 95
19205.55 66
19206.86 81
19208.17 88
19209.48 93
19210.79 86
19212.10 103
19213.41 73
19214.72 69
19216.03 65
19217.34 77
19218.65 68
19219.96 71
19221.27 77
19222.58 59
19223.89 63
19225.20 66
19226.52 75
19227.83 95
19229.14 81
19230.45 95
19231.76 82
19233.07 64
19234.38 75
19235.69 91
19237.00 76
19238.31 79
19239.62 61
19240.93 73
19242.25 79
19243.56 89
19244.87 73
19246.18 81
19247.49 59
19248.80 75
19250.11 88
19251.42 86
19252.74 74
19254.05 94
19255.36 78
19256.67 61
19257.98 73
19259.29 82
19260.61 85
19261.92 85
19263.23 96
19264.54 84
19265.85 89
19267.17 64
19268.48 74
19269.79 87
19271.10 91
19272.41 70
19273.73 91
19275.04 91
19276.35 88
19277.66 85
19278.98 67
19280.29 92
19281.60 85
19282.91 73
19284.23 78
19285.54 81
19286.85 80
19288.16 77
19289.48 80
19290.79 61
19292.10 76
19293.41 85
19294.73 63
19296.04 73
19297.35 59
19298.67 79
19299.98 85
19301.29 74
19302.61 102
19303.92 77
19305.23 80
19306.55 73
19307.86 87
19309.17 93
19310.49 106
19311.80 74
19313.11 86
19314.43 81
19315.74 88
19317.05 76
19318.37 70
19319.68 76
19320.99 79
19322.31 74
19323.62 62
19324.94 81
19326.25 68
19327.56 55
19328.88 72
19330.19 94
19331.51 93
19332.82 79
19334.14 77
19335.45 83
19336.76 80
19338.08 75
19339.39 78
19340.71 64
19342.02 94
19343.34 103
19344.65 65
19345.97 55
19347.28 97
19348.59 81
19349.91 77
19351.22 70
19352.54 82
19353.85 87
19355.17 94
19356.48 89
19357.80 81
19359.11 82
19360.43 72
19361.74 100
19363.06 94
19364.38 88
19365.69 86
19367.01 84
19368.32 98
19369.64 81
19370.95 79
19372.27 70
19373.58 83
19374.90 77
19376.21 64
19377.53 82
19378.85 75
19380.16 92
19381.48 77
19382.79 80
19384.11 84
19385.43 93
19386.74 102
19388.06 80
19389.37 85
19390.69 71
19392.01 80
19393.32 80
19394.64 65
19395.96 64
19397.27 89
19398.59 69
19399.91 60
19401.22 56
19402.54 61
19403.85 75
19405.17 79
19406.49 80
19407.80 61
19409.12 84
19410.44 77
19411.76 70
19413.07 83
19414.39 74
19415.71 86
19417.02 84
19418.34 59
19419.66 75
19420.98 74
19422.29 92
19423.61 95
19424.93 81
19426.24 64
19427.56 87
19428.88 85
19430.20 78
19431.51 79
19432.83 85
19434.15 86
19435.47 79
19436.79 61
19438.10 61
19439.42 85
19440.74 106
19442.06 94
19443.37 83
19444.69 60
19446.01 83
19447.33 78
19448.65 55
19449.97 77
19451.28 65
19452.60 82
19453.92 80
19455.24 67
19456.56 76
19457.88 71
19459.19 78
19460.51 68
19461.83 80
19463.15 71
19464.47 85
19465.79 94
19467.11 69
19468.42 66
19469.74 72
19471.06 83
19472.38 91
19473.70 62
19475.02 79
19476.34 89
19477.66 58
19478.98 69
19480.30 83
19481.62 89
19482.93 72
19484.25 62
19485.57 74
19486.89 87
19488.21 94
19489.53 83
19490.85 89
19492.17 90
19493.49 82
19494.81 81
19496.13 71
19497.45 71
19498.77 78
19500.09 77
19501.41 51
19502.73 80
19504.05 95
19505.37 67
19506.69 64
19508.01 74
19509.33 81
19510.65 86
19511.97 67
19513.29 83
19514.61 86
19515.93 79
19517.25 60
19518.57 71
19519.89 69
19521.21 78
19522.54 78
19523.86 85
19525.18 74
19526.50 78
19527.82 53
19529.14 71
19530.46 98
19531.78 88
19533.10 65
19534.42 71
19535.74 63
19537.07 73
19538.39 64
19539.71 79
19541.03 78
19542.35 63
19543.67 76
19544.99 96
19546.31 71
19547.64 59
19548.96 56
19550.28 74
19551.60 69
19552.92 77
19554.24 81
19555.57 62
19556.89 66
19558.21 55
19559.53 56
19560.85 78
19562.18 62
19563.50 70
19564.82 78
19566.14 53
19567.46 61
19568.79 64
19570.11 91
19571.43 90
19572.75 76
19574.08 92
19575.40 80
19576.72 102
19578.04 84
19579.37 67
19580.69 70
19582.01 76
19583.33 60
19584.66 82
19585.98 72
19587.30 82
19588.63 70
19589.95 65
19591.27 71
19592.59 78
19593.92 76
19595.24 90
19596.56 72
19597.89 66
19599.21 71
19600.53 81
19601.86 65
19603.18 81
19604.50 72
19605.83 76
19607.15 94
19608.47 75
19609.80 88
19611.12 71
19612.45 71
19613.77 54
19615.09 76
19616.42 76
19617.74 77
19619.06 107
19620.39 79
19621.71 80
19623.04 72
19624.36 65
19625.69 75
19627.01 88
19628.33 77
19629.66 77
19630.98 81
19632.31 74
19633.63 64
19634.96 65
19636.28 78
19637.60 72
19638.93 68
19640.25 78
19641.58 93
19642.90 92
19644.23 64
19645.55 80
19646.88 77
19648.20 77
19649.53 83
19650.85 84
19652.18 57
19653.50 66
19654.83 72
19656.15 76
19657.48 78
19658.80 65
19660.13 75
19661.45 66
19662.78 75
19664.11 73
19665.43 76
19666.76 79
19668.08 80
19669.41 86
19670.73 82
19672.06 65
19673.39 63
19674.71 69
19676.04 60
19677.36 61
19678.69 65
19680.01 68
19681.34 68
19682.67 85
19683.99 75
19685.32 47
19686.65 47
19687.97 60
19689.30 57
19690.62 74
19691.95 69
19693.28 76
19694.60 78
19695.93 88
19697.26 83
19698.58 66
19699.91 70
19701.24 77
19702.56 70
19703.89 82
19705.22 76
19706.54 68
19707.87 75
19709.20 83
19710.53 56
19711.85 45
19713.18 89
19714.51 77
19715.83 71
19717.16 94
19718.49 43
19719.82 72
19721.14 64
19722.47 67
19723.80 59
19725.13 58
19726.45 78
19727.78 68
19729.11 75
19730.44 65
19731.76 73
19733.09 76
19734.42 52
19735.75 70
19737.08 71
19738.40 99
19739.73 95
19741.06 89
19742.39 69
19743.72 77
19745.04 70
19746.37 66
19747.70 74
19749.03 53
19750.36 82
19751.69 77
19753.01 58
19754.34 64
19755.67 59
19757.00 65
19758.33 55
19759.66 60
19760.99 66
19762.31 70
19763.64 76
19764.97 67
19766.30 84
19767.63 63
19768.96 62
19770.29 79
19771.62 64
19772.95 57
19774.28 70
19775.60 77
19776.93 69
19778.26 64
19779.59 67
19780.92 71
19782.25 66
19783.58 92
19784.91 67
19786.24 81
19787.57 64
19788.90 74
19790.23 81
19791.56 81
19792.89 91
19794.22 62
19795.55 65
19796.88 57
19798.21 66
19799.54 78
19800.87 69
19802.20 77
19803.53 68
19804.86 61
19806.19 79
19807.52 78
19808.85 64
19810.18 60
19811.51 64
19812.84 91
19814.17 79
19815.50 97
19816.83 68
19818.16 62
19819.49 74
19820.83 82
19822.16 76
19823.49 62
19824.82 75
19826.15 68
19827.48 79
19828.81 67
19830.14 86
19831.47 65
19832.80 64
19834.14 83
19835.47 59
19836.80 79
19838.13 71
19839.46 68
19840.79 72
19842.12 69
19843.46 70
19844.79 50
19846.12 75
19847.45 61
19848.78 67
19850.11 85
19851.45 86
19852.78 82
19854.11 64
19855.44 70
19856.77 56
19858.11 75
19859.44 92
19860.77 74
19862.10 71
19863.43 74
19864.77 81
19866.10 57
19867.43 117
19868.76 90
19870.10 81
19871.43 78
19872.76 91
19874.09 68
19875.43 71
19876.76 70
19878.09 79
19879.42 73
19880.76 72
19882.09 61
19883.42 77
19884.75 69
19886.09 80
19887.42 90
19888.75 110
19890.09 84
19891.42 70
19892.75 62
19894.09 67
19895.42 74
19896.75 96
19898.09 65
19899.42 64
19900.75 64
19902.09 77
19903.42 81
19904.75 69
19906.09 62
19907.42 93
19908.75 53
19910.09 72
19911.42 68
19912.76 72
19914.09 86
19915.42 86
19916.76 77
19918.09 95
19919.43 72
19920.76 74
19922.09 73
19923.43 75
19924.76 62
19926.10 61
19927.43 91
19928.77 48
19930.10 44
19931.43 56
19932.77 68
19934.10 73
19935.44 81
19936.77 82
19938.11 81
19939.44 66
19940.78 63
19942.11 66
19943.45 80
19944.78 78
19946.12 92
19947.45 112
19948.79 67
19950.12 80
19951.46 74
19952.79 78
19954.13 63
19955.46 92
19956.80 69
19958.13 63
19959.47 83
19960.80 58
19962.14 71
19963.48 69
19964.81 58
19966.15 83
19967.48 79
19968.82 85
19970.15 71
19971.49 82
19972.83 67
19974.16 75
19975.50 65
19976.83 71
19978.17 56
19979.51 56
19980.84 57
19982.18 59
19983.51 89
19984.85 86
19986.19 72
19987.52 62
19988.86 60
19990.20 85
19991.53 69
19992.87 65
19994.21 78
19995.54 89
19996.88 75
19998.22 74
19999.55 81
20000.89 97
20002.23 97
20003.56 65
20004.90 73
20006.24 78
20007.57 82
20008.91 70
20010.25 67
20011.59 64
20012.92 91
20014.26 80
20015.60 70
20016.94 78
20018.27 80
20019.61 104
20020.95 74
20022.28 85
20023.62 73
20024.96 73
20026.30 63
20027.64 73
20028.97 84
20030.31 71
20031.65 77
20032.99 79
20034.32 73
20035.66 75
20037.00 73
20038.34 73
20039.68 64
20041.02 91
20042.35 63
20043.69 84
20045.03 87
20046.37 89
20047.71 82
20049.05 50
20050.38 74
20051.72 97
20053.06 77
20054.40 80
20055.74 81
20057.08 83
20058.42 89
20059.75 86
20061.09 101
20062.43 71
20063.77 66
20065.11 78
20066.45 75
20067.79 59
20069.13 79
20070.47 80
20071.81 85
20073.14 74
20074.48 81
20075.82 77
20077.16 94
20078.50 57
20079.84 53
20081.18 63
20082.52 85
20083.86 84
20085.20 78
20086.54 103
20087.88 65
20089.22 63
20090.56 79
20091.90 84
20093.24 62
20094.58 73
20095.92 85
20097.26 77
20098.60 84
20099.94 74
20101.28 75
20102.62 73
20103.96 80
20105.30 94
20106.64 78
20107.98 82
20109.32 85
20110.66 85
20112.00 83
20113.34 65
20114.68 57
20116.02 64
20117.36 74
20118.71 72
20120.05 57
20121.39 80
20122.73 92
20124.07 91
20125.41 98
20126.75 69
20128.09 79
20129.43 71
20130.77 83
20132.12 71
20133.46 83
20134.80 72
20136.14 76
20137.48 87
20138.82 88
20140.16 73
20141.51 83
20142.85 83
20144.19 62
20145.53 64
