# Supplementary material for: MALDI-TOF MS typing enables the classification of brewing yeasts of the genus Saccharomyces to major beer styles
Source: PLoS One. 2017 Aug 9;12(8):e0181694. doi: 10.1371/journal.pone.0181694 (PMC5549903; doi:10.1371/journal.pone.0181694)
Supplement: S12 File — The directory includes 90 raw files and was zipped to “.zip”; the folder has three strains with 30 spectra per strain; S1 Text explains the raw files with an example and Table 1 represents the yeast strains used within the experiment. (ZIP) [file pone.0181694.s015.zip › 34-36/30343-505-OG-WB-WB-YPG-18h-E-E_2015-07-15_3_0_C3_1.dat]

2000.53 1413
2000.95 1403
2001.37 1560
2001.79 1472
2002.21 1366
2002.64 1455
2003.06 1382
2003.48 1305
2003.90 1284
2004.32 1444
2004.75 1269
2005.17 1131
2005.59 1169
2006.01 1269
2006.43 1389
2006.86 1202
2007.28 1274
2007.70 1436
2008.12 1434
2008.55 1344
2008.97 1501
2009.39 1314
2009.81 1353
2010.24 1218
2010.66 1105
2011.08 1305
2011.50 1332
2011.93 1227
2012.35 1279
2012.77 1279
2013.20 1248
2013.62 1216
2014.04 1230
2014.46 1345
2014.89 1336
2015.31 1186
2015.73 1138
2016.16 1120
2016.58 1178
2017.00 1329
2017.43 1303
2017.85 1187
2018.27 1260
2018.70 1285
2019.12 1296
2019.54 1308
2019.97 1333
2020.39 1368
2020.82 1320
2021.24 1265
2021.66 1287
2022.09 1321
2022.51 1213
2022.94 1339
2023.36 1212
2023.78 1208
2024.21 1179
2024.63 1075
2025.06 1106
2025.48 1119
2025.90 1242
2026.33 1057
2026.75 1211
2027.18 1134
2027.60 1047
2028.03 1049
2028.45 1138
2028.88 1178
2029.30 1180
2029.72 1222
2030.15 1171
2030.57 1071
2031.00 1291
2031.42 1292
2031.85 1334
2032.27 1256
2032.70 1213
2033.12 1181
2033.55 1145
2033.97 1335
2034.40 1391
2034.82 1320
2035.25 1335
2035.67 1313
2036.10 1225
2036.52 1166
2036.95 1291
2037.38 1353
2037.80 1349
2038.23 1219
2038.65 1365
2039.08 1174
2039.50 1104
2039.93 1389
2040.36 1463
2040.78 1327
2041.21 1412
2041.63 1435
2042.06 1515
2042.48 1417
2042.91 1232
2043.34 1267
2043.76 1212
2044.19 1245
2044.62 1084
2045.04 1159
2045.47 1263
2045.89 1452
2046.32 1403
2046.75 1224
2047.17 1336
2047.60 1261
2048.03 1289
2048.45 1301
2048.88 1231
2049.31 1295
2049.73 1207
2050.16 1189
2050.59 1257
2051.01 1311
2051.44 1242
2051.87 1202
2052.29 1256
2052.72 1266
2053.15 1233
2053.58 1209
2054.00 1182
2054.43 1181
2054.86 1149
2055.28 1090
2055.71 1086
2056.14 1200
2056.57 1271
2056.99 1170
2057.42 1280
2057.85 1221
2058.28 1154
2058.71 1130
2059.13 1229
2059.56 1298
2059.99 1349
2060.42 1421
2060.84 1267
2061.27 1303
2061.70 1268
2062.13 1315
2062.56 1334
2062.98 1375
2063.41 1435
2063.84 1449
2064.27 1581
2064.70 1835
2065.13 1619
2065.55 1589
2065.98 1763
2066.41 1767
2066.84 1571
2067.27 1630
2067.70 1434
2068.13 1324
2068.55 1430
2068.98 1358
2069.41 1364
2069.84 1392
2070.27 1489
2070.70 1342
2071.13 1375
2071.56 1296
2071.99 1357
2072.41 1297
2072.84 1236
2073.27 1331
2073.70 1343
2074.13 1307
2074.56 1434
2074.99 1383
2075.42 1159
2075.85 1474
2076.28 1373
2076.71 1337
2077.14 1466
2077.57 1501
2078.00 1483
2078.43 1582
2078.86 1561
2079.29 1619
2079.72 1662
2080.15 1579
2080.58 1413
2081.01 1522
2081.44 1605
2081.87 1597
2082.30 1458
2082.73 1457
2083.16 1428
2083.59 1315
2084.02 1288
2084.45 1250
2084.88 1485
2085.31 1367
2085.74 1270
2086.17 1438
2086.60 1399
2087.03 1298
2087.46 1131
2087.89 1115
2088.32 1115
2088.75 1247
2089.18 1132
2089.62 1233
2090.05 1064
2090.48 1343
2090.91 1329
2091.34 1350
2091.77 1394
2092.20 1461
2092.63 1288
2093.06 1239
2093.49 1339
2093.93 1511
2094.36 1406
2094.79 1357
2095.22 1248
2095.65 1199
2096.08 1267
2096.52 1143
2096.95 1323
2097.38 1315
2097.81 1258
2098.24 1220
2098.67 1206
2099.11 1196
2099.54 1099
2099.97 1217
2100.40 1449
2100.83 1255
2101.27 1235
2101.70 1142
2102.13 1075
2102.56 1061
2102.99 1093
2103.43 1197
2103.86 1158
2104.29 1075
2104.72 1087
2105.16 1131
2105.59 1200
2106.02 1209
2106.45 1300
2106.89 1474
2107.32 1365
2107.75 1324
2108.19 1366
2108.62 1352
2109.05 1392
2109.48 1427
2109.92 1335
2110.35 1319
2110.78 1277
2111.22 1142
2111.65 1197
2112.08 1289
2112.52 1236
2112.95 1227
2113.38 1397
2113.82 1322
2114.25 1227
2114.68 1152
2115.12 1320
2115.55 1405
2115.98 1134
2116.42 1233
2116.85 1242
2117.28 1136
2117.72 1275
2118.15 1113
2118.59 1237
2119.02 1172
2119.45 1263
2119.89 1166
2120.32 1163
2120.76 1156
2121.19 1170
2121.62 1309
2122.06 1398
2122.49 1318
2122.93 1238
2123.36 1068
2123.80 995
2124.23 1179
2124.66 1129
2125.10 1106
2125.53 1182
2125.97 1234
2126.40 1156
2126.84 1350
2127.27 1432
2127.71 1211
2128.14 1291
2128.58 1313
2129.01 1309
2129.45 1341
2129.88 1317
2130.32 1267
2130.75 1289
2131.19 1162
2131.62 1220
2132.06 1345
2132.49 1425
2132.93 1246
2133.36 1323
2133.80 1268
2134.23 1310
2134.67 1353
2135.11 1449
2135.54 1262
2135.98 1235
2136.41 1366
2136.85 1308
2137.28 1181
2137.72 1262
2138.16 1269
2138.59 1363
2139.03 1349
2139.46 1239
2139.90 1292
2140.34 1249
2140.77 1133
2141.21 1178
2141.64 1152
2142.08 1230
2142.52 1264
2142.95 1251
2143.39 1168
2143.83 1224
2144.26 1155
2144.70 1167
2145.14 1254
2145.57 1118
2146.01 1172
2146.45 1323
2146.88 1389
2147.32 1348
2147.76 1410
2148.19 1509
2148.63 1595
2149.07 1430
2149.50 1518
2149.94 1591
2150.38 1539
2150.81 1654
2151.25 1805
2151.69 1775
2152.13 1663
2152.56 1644
2153.00 1467
2153.44 1585
2153.88 1505
2154.31 1521
2154.75 1463
2155.19 1430
2155.63 1509
2156.06 1313
2156.50 1284
2156.94 1309
2157.38 1381
2157.82 1284
2158.25 1319
2158.69 1203
2159.13 1335
2159.57 1283
2160.01 1287
2160.44 1306
2160.88 1376
2161.32 1445
2161.76 1339
2162.20 1293
2162.63 1275
2163.07 1231
2163.51 1342
2163.95 1100
2164.39 1215
2164.83 1277
2165.27 1416
2165.70 1430
2166.14 1291
2166.58 1217
2167.02 1327
2167.46 1311
2167.90 1305
2168.34 1419
2168.78 1298
2169.22 1335
2169.65 1315
2170.09 1507
2170.53 1566
2170.97 1552
2171.41 1551
2171.85 1494
2172.29 1631
2172.73 1487
2173.17 1478
2173.61 1531
2174.05 1761
2174.49 1686
2174.93 1815
2175.37 1948
2175.81 1930
2176.25 1627
2176.69 1551
2177.13 1847
2177.57 1664
2178.01 1399
2178.45 1611
2178.89 1411
2179.33 1366
2179.77 1393
2180.21 1507
2180.65 1441
2181.09 1445
2181.53 1488
2181.97 1485
2182.41 1292
2182.85 1302
2183.29 1295
2183.73 1146
2184.17 1224
2184.61 1311
2185.05 1204
2185.49 1373
2185.93 1308
2186.37 1339
2186.81 1343
2187.25 1463
2187.69 1397
2188.14 1303
2188.58 1444
2189.02 1445
2189.46 1307
2189.90 1454
2190.34 1493
2190.78 1372
2191.22 1255
2191.66 1427
2192.11 1458
2192.55 1556
2192.99 1367
2193.43 1437
2193.87 1489
2194.31 1486
2194.76 1643
2195.20 1483
2195.64 1586
2196.08 1726
2196.52 1522
2196.96 1608
2197.41 1493
2197.85 1460
2198.29 1333
2198.73 1407
2199.17 1349
2199.62 1218
2200.06 1275
2200.50 1260
2200.94 1316
2201.38 1364
2201.83 1337
2202.27 1434
2202.71 1276
2203.15 1255
2203.60 1239
2204.04 1321
2204.48 1276
2204.92 1349
2205.37 1291
2205.81 1321
2206.25 1411
2206.70 1362
2207.14 1384
2207.58 1384
2208.02 1400
2208.47 1508
2208.91 1476
2209.35 1455
2209.80 1489
2210.24 1376
2210.68 1451
2211.13 1531
2211.57 1403
2212.01 1502
2212.46 1514
2212.90 1455
2213.34 1491
2213.79 1474
2214.23 1400
2214.67 1274
2215.12 1300
2215.56 1372
2216.00 1338
2216.45 1322
2216.89 1291
2217.34 1257
2217.78 1269
2218.22 1302
2218.67 1257
2219.11 1233
2219.56 1435
2220.00 1389
2220.44 1464
2220.89 1328
2221.33 1358
2221.78 1486
2222.22 1387
2222.67 1366
2223.11 1324
2223.55 1414
2224.00 1439
2224.44 1540
2224.89 1587
2225.33 1636
2225.78 1664
2226.22 1857
2226.67 1882
2227.11 1562
2227.56 1508
2228.00 1622
2228.45 1572
2228.89 1543
2229.34 1654
2229.78 1629
2230.23 1533
2230.67 1564
2231.12 1489
2231.56 1591
2232.01 1547
2232.45 1542
2232.90 1585
2233.35 1676
2233.79 1571
2234.24 1465
2234.68 1617
2235.13 1612
2235.57 1491
2236.02 1466
2236.46 1401
2236.91 1457
2237.36 1527
2237.80 1490
2238.25 1262
2238.69 1103
2239.14 1250
2239.59 1236
2240.03 1293
2240.48 1296
2240.92 1138
2241.37 1145
2241.82 1204
2242.26 1266
2242.71 1267
2243.16 1213
2243.60 1289
2244.05 1205
2244.50 1148
2244.94 1320
2245.39 1340
2245.84 1335
2246.28 1335
2246.73 1211
2247.18 1182
2247.62 1158
2248.07 1213
2248.52 1337
2248.96 1162
2249.41 1234
2249.86 1298
2250.31 1187
2250.75 1141
2251.20 1126
2251.65 1292
2252.10 1276
2252.54 1339
2252.99 1394
2253.44 1198
2253.89 1343
2254.33 1314
2254.78 1357
2255.23 1247
2255.68 1299
2256.12 1246
2256.57 1328
2257.02 1257
2257.47 1179
2257.91 1279
2258.36 1219
2258.81 1326
2259.26 1181
2259.71 1378
2260.16 1274
2260.60 1343
2261.05 1464
2261.50 1494
2261.95 1400
2262.40 1639
2262.84 1591
2263.29 1691
2263.74 1578
2264.19 1702
2264.64 1676
2265.09 1586
2265.54 1613
2265.98 1542
2266.43 1567
2266.88 1689
2267.33 1607
2267.78 1491
2268.23 1571
2268.68 1521
2269.13 1501
2269.58 1605
2270.03 1392
2270.47 1336
2270.92 1704
2271.37 1686
2271.82 1792
2272.27 1883
2272.72 1523
2273.17 1613
2273.62 1518
2274.07 1393
2274.52 1390
2274.97 1366
2275.42 1378
2275.87 1267
2276.32 1324
2276.77 1406
2277.22 1397
2277.67 1382
2278.12 1229
2278.57 1345
2279.02 1264
2279.47 1254
2279.92 1258
2280.37 1348
2280.82 1580
2281.27 1508
2281.72 1358
2282.17 1303
2282.62 1282
2283.07 1450
2283.52 1514
2283.97 1422
2284.42 1251
2284.87 1461
2285.32 1426
2285.77 1274
2286.22 1335
2286.67 1311
2287.13 1437
2287.58 1633
2288.03 1807
2288.48 1841
2288.93 1980
2289.38 2030
2289.83 2232
2290.28 2468
2290.73 2621
2291.18 2740
2291.64 2802
2292.09 2610
2292.54 2520
2292.99 2611
2293.44 2307
2293.89 2345
2294.34 2137
2294.80 1976
2295.25 1843
2295.70 1848
2296.15 1641
2296.60 1707
2297.05 1721
2297.51 1565
2297.96 1348
2298.41 1438
2298.86 1485
2299.31 1488
2299.77 1423
2300.22 1408
2300.67 1298
2301.12 1325
2301.57 1326
2302.03 1371
2302.48 1256
2302.93 1279
2303.38 1328
2303.84 1179
2304.29 1287
2304.74 1252
2305.19 1305
2305.65 1263
2306.10 1298
2306.55 1319
2307.01 1398
2307.46 1373
2307.91 1418
2308.36 1401
2308.82 1466
2309.27 1493
2309.72 1481
2310.18 1389
2310.63 1444
2311.08 1486
2311.54 1514
2311.99 1705
2312.44 1604
2312.90 1432
2313.35 1500
2313.80 1633
2314.26 1550
2314.71 1395
2315.16 1381
2315.62 1316
2316.07 1316
2316.52 1373
2316.98 1491
2317.43 1504
2317.88 1417
2318.34 1383
2318.79 1433
2319.25 1438
2319.70 1491
2320.15 1399
2320.61 1412
2321.06 1406
2321.52 1474
2321.97 1502
2322.43 1637
2322.88 1562
2323.33 1636
2323.79 1650
2324.24 1654
2324.70 1749
2325.15 1882
2325.61 1943
2326.06 1772
2326.52 1849
2326.97 1784
2327.43 1761
2327.88 1780
2328.34 1831
2328.79 1598
2329.25 1679
2329.70 1698
2330.16 1404
2330.61 1587
2331.07 1641
2331.52 1546
2331.98 1639
2332.43 1818
2332.89 1564
2333.34 1459
2333.80 1487
2334.25 1394
2334.71 1379
2335.16 1565
2335.62 1469
2336.08 1504
2336.53 1452
2336.99 1452
2337.44 1530
2337.90 1491
2338.35 1436
2338.81 1650
2339.27 1694
2339.72 1807
2340.18 1731
2340.63 1770
2341.09 1827
2341.55 1972
2342.00 1776
2342.46 1899
2342.91 2004
2343.37 1613
2343.83 1671
2344.28 1669
2344.74 1610
2345.20 1532
2345.65 1508
2346.11 1589
2346.57 1514
2347.02 1781
2347.48 1562
2347.94 1578
2348.39 1437
2348.85 1490
2349.31 1393
2349.76 1445
2350.22 1492
2350.68 1532
2351.14 1475
2351.59 1392
2352.05 1389
2352.51 1256
2352.96 1279
2353.42 1259
2353.88 1264
2354.34 1299
2354.79 1286
2355.25 1334
2355.71 1385
2356.17 1282
2356.62 1388
2357.08 1490
2357.54 1389
2358.00 1303
2358.46 1367
2358.91 1303
2359.37 1324
2359.83 1344
2360.29 1328
2360.74 1411
2361.20 1445
2361.66 1316
2362.12 1200
2362.58 1393
2363.04 1287
2363.49 1369
2363.95 1425
2364.41 1233
2364.87 1417
2365.33 1607
2365.79 1421
2366.24 1533
2366.70 1605
2367.16 1654
2367.62 1469
2368.08 1439
2368.54 1468
2369.00 1527
2369.46 1418
2369.91 1563
2370.37 1337
2370.83 1298
2371.29 1446
2371.75 1367
2372.21 1541
2372.67 1406
2373.13 1425
2373.59 1450
2374.05 1670
2374.51 1524
2374.97 1543
2375.42 1622
2375.88 1525
2376.34 1568
2376.80 1592
2377.26 1653
2377.72 1482
2378.18 1417
2378.64 1514
2379.10 1441
2379.56 1356
2380.02 1493
2380.48 1623
2380.94 1434
2381.40 1503
2381.86 1351
2382.32 1489
2382.78 1538
2383.24 1372
2383.70 1319
2384.16 1477
2384.62 1356
2385.08 1276
2385.54 1404
2386.00 1330
2386.47 1200
2386.93 1280
2387.39 1379
2387.85 1315
2388.31 1359
2388.77 1341
2389.23 1382
2389.69 1346
2390.15 1439
2390.61 1429
2391.07 1226
2391.53 1369
2391.99 1445
2392.46 1370
2392.92 1344
2393.38 1339
2393.84 1297
2394.30 1271
2394.76 1392
2395.22 1388
2395.68 1257
2396.15 1338
2396.61 1280
2397.07 1304
2397.53 1332
2397.99 1386
2398.45 1487
2398.92 1444
2399.38 1280
2399.84 1290
2400.30 1277
2400.76 1330
2401.23 1318
2401.69 1164
2402.15 1171
2402.61 1337
2403.07 1243
2403.54 1377
2404.00 1379
2404.46 1323
2404.92 1190
2405.38 1314
2405.85 1370
2406.31 1440
2406.77 1378
2407.23 1319
2407.70 1301
2408.16 1319
2408.62 1255
2409.08 1167
2409.55 1187
2410.01 1365
2410.47 1139
2410.94 1416
2411.40 1179
2411.86 1198
2412.32 1229
2412.79 1327
2413.25 1296
2413.71 1398
2414.18 1408
2414.64 1352
2415.10 1384
2415.57 1255
2416.03 1334
2416.49 1368
2416.96 1449
2417.42 1425
2417.88 1369
2418.35 1458
2418.81 1539
2419.28 1417
2419.74 1499
2420.20 1470
2420.67 1376
2421.13 1385
2421.59 1485
2422.06 1580
2422.52 1613
2422.99 1499
2423.45 1392
2423.91 1581
2424.38 1667
2424.84 1610
2425.31 1495
2425.77 1641
2426.24 1765
2426.70 1573
2427.16 1651
2427.63 1861
2428.09 1684
2428.56 1643
2429.02 1698
2429.49 1575
2429.95 1578
2430.42 1446
2430.88 1445
2431.35 1518
2431.81 1553
2432.28 1379
2432.74 1395
2433.21 1382
2433.67 1540
2434.14 1395
2434.60 1394
2435.07 1453
2435.53 1470
2436.00 1518
2436.46 1540
2436.93 1426
2437.39 1440
2437.86 1589
2438.32 1718
2438.79 1812
2439.26 2037
2439.72 2045
2440.19 2098
2440.65 2036
2441.12 1993
2441.58 2229
2442.05 1966
2442.52 1858
2442.98 1780
2443.45 1825
2443.91 1593
2444.38 1664
2444.85 1634
2445.31 1571
2445.78 1392
2446.24 1353
2446.71 1254
2447.18 1273
2447.64 1308
2448.11 1244
2448.58 1231
2449.04 1358
2449.51 1294
2449.98 1268
2450.44 1266
2450.91 1281
2451.38 1360
2451.84 1249
2452.31 1301
2452.78 1353
2453.24 1304
2453.71 1377
2454.18 1352
2454.64 1296
2455.11 1331
2455.58 1231
2456.05 1450
2456.51 1300
2456.98 1354
2457.45 1378
2457.92 1531
2458.38 1288
2458.85 1278
2459.32 1389
2459.79 1369
2460.25 1405
2460.72 1453
2461.19 1242
2461.66 1319
2462.12 1295
2462.59 1290
2463.06 1288
2463.53 1302
2464.00 1317
2464.46 1378
2464.93 1231
2465.40 1366
2465.87 1443
2466.34 1399
2466.80 1326
2467.27 1403
2467.74 1459
2468.21 1532
2468.68 1441
2469.15 1298
2469.61 1333
2470.08 1296
2470.55 1229
2471.02 1310
2471.49 1291
2471.96 1256
2472.43 1227
2472.89 1309
2473.36 1278
2473.83 1391
2474.30 1198
2474.77 1060
2475.24 1157
2475.71 1348
2476.18 1273
2476.65 1299
2477.12 1325
2477.59 1244
2478.05 1298
2478.52 1353
2478.99 1440
2479.46 1573
2479.93 1566
2480.40 1381
2480.87 1490
2481.34 1337
2481.81 1322
2482.28 1422
2482.75 1495
2483.22 1359
2483.69 1384
2484.16 1189
2484.63 1254
2485.10 1241
2485.57 1297
2486.04 1277
2486.51 1407
2486.98 1434
2487.45 1462
2487.92 1406
2488.39 1562
2488.86 1543
2489.33 1455
2489.80 1508
2490.27 1533
2490.74 1597
2491.21 1467
2491.68 1454
2492.15 1636
2492.62 1443
2493.10 1390
2493.57 1219
2494.04 1293
2494.51 1297
2494.98 1250
2495.45 1188
2495.92 1235
2496.39 1275
2496.86 1246
2497.33 1267
2497.80 1293
2498.28 1215
2498.75 1233
2499.22 1131
2499.69 1083
2500.16 1163
2500.63 1260
2501.10 1233
2501.58 1095
2502.05 1156
2502.52 1463
2502.99 1380
2503.46 1496
2503.93 1303
2504.41 1343
2504.88 1462
2505.35 1425
2505.82 1346
2506.29 1195
2506.76 1258
2507.24 1518
2507.71 1330
2508.18 1261
2508.65 1369
2509.13 1420
2509.60 1405
2510.07 1523
2510.54 1655
2511.01 1640
2511.49 1625
2511.96 1703
2512.43 1644
2512.90 1550
2513.38 1546
2513.85 1522
2514.32 1618
2514.80 1395
2515.27 1321
2515.74 1344
2516.21 1396
2516.69 1432
2517.16 1377
2517.63 1434
2518.11 1498
2518.58 1334
2519.05 1253
2519.53 1335
2520.00 1323
2520.47 1271
2520.95 1299
2521.42 1313
2521.89 1272
2522.37 1251
2522.84 1263
2523.31 1236
2523.79 1254
2524.26 1317
2524.73 1295
2525.21 1265
2525.68 1390
2526.16 1390
2526.63 1389
2527.10 1304
2527.58 1346
2528.05 1428
2528.52 1547
2529.00 1438
2529.47 1336
2529.95 1394
2530.42 1516
2530.90 1480
2531.37 1325
2531.84 1377
2532.32 1477
2532.79 1387
2533.27 1485
2533.74 1331
2534.22 1515
2534.69 1396
2535.17 1306
2535.64 1516
2536.12 1308
2536.59 1385
2537.07 1451
2537.54 1571
2538.02 1422
2538.49 1215
2538.97 1305
2539.44 1318
2539.92 1374
2540.39 1381
2540.87 1452
2541.34 1470
2541.82 1592
2542.29 1652
2542.77 1524
2543.24 1519
2543.72 1523
2544.19 1618
2544.67 1542
2545.14 1406
2545.62 1475
2546.10 1456
2546.57 1597
2547.05 1664
2547.52 1566
2548.00 1647
2548.47 1760
2548.95 1695
2549.43 1739
2549.90 1747
2550.38 1781
2550.86 1634
2551.33 1485
2551.81 1713
2552.28 1669
2552.76 1577
2553.24 1692
2553.71 1729
2554.19 1810
2554.67 1836
2555.14 1826
2555.62 1796
2556.10 1828
2556.57 1753
2557.05 1786
2557.53 1707
2558.00 1640
2558.48 1741
2558.96 1768
2559.43 1577
2559.91 1545
2560.39 1463
2560.86 1486
2561.34 1426
2561.82 1397
2562.30 1401
2562.77 1402
2563.25 1311
2563.73 1430
2564.21 1244
2564.68 1364
2565.16 1248
2565.64 1345
2566.12 1275
2566.59 1459
2567.07 1311
2567.55 1168
2568.03 1226
2568.50 1327
2568.98 1338
2569.46 1215
2569.94 1361
2570.42 1135
2570.89 1206
2571.37 1254
2571.85 1197
2572.33 1306
2572.81 1228
2573.28 1268
2573.76 1398
2574.24 1325
2574.72 1300
2575.20 1245
2575.68 1243
2576.15 1247
2576.63 1269
2577.11 1195
2577.59 1356
2578.07 1354
2578.55 1402
2579.03 1398
2579.50 1368
2579.98 1384
2580.46 1314
2580.94 1224
2581.42 1222
2581.90 1278
2582.38 1411
2582.86 1299
2583.34 1194
2583.82 1179
2584.30 1280
2584.77 1289
2585.25 1330
2585.73 1266
2586.21 1215
2586.69 1310
2587.17 1355
2587.65 1372
2588.13 1416
2588.61 1404
2589.09 1311
2589.57 1537
2590.05 1316
2590.53 1263
2591.01 1484
2591.49 1363
2591.97 1338
2592.45 1407
2592.93 1366
2593.41 1454
2593.89 1369
2594.37 1389
2594.85 1574
2595.33 1412
2595.81 1263
2596.29 1371
2596.77 1490
2597.25 1427
2597.73 1346
2598.21 1423
2598.69 1448
2599.17 1212
2599.65 1342
2600.14 1224
2600.62 1066
2601.10 1210
2601.58 1299
2602.06 1112
2602.54 1270
2603.02 1221
2603.50 1454
2603.98 1393
2604.46 1126
2604.95 1118
2605.43 1243
2605.91 1307
2606.39 1435
2606.87 1330
2607.35 1343
2607.83 1318
2608.31 1280
2608.80 1278
2609.28 1426
2609.76 1442
2610.24 1399
2610.72 1419
2611.20 1426
2611.69 1436
2612.17 1370
2612.65 1538
2613.13 1403
2613.61 1545
2614.10 1508
2614.58 1488
2615.06 1377
2615.54 1382
2616.02 1392
2616.51 1338
2616.99 1189
2617.47 1340
2617.95 1271
2618.44 1277
2618.92 1363
2619.40 1251
2619.88 1243
2620.37 1266
2620.85 1219
2621.33 1297
2621.81 1263
2622.30 1331
2622.78 1287
2623.26 1226
2623.75 1368
2624.23 1391
2624.71 1255
2625.19 1241
2625.68 1373
2626.16 1320
2626.64 1277
2627.13 1332
2627.61 1336
2628.09 1230
2628.58 1419
2629.06 1364
2629.54 1163
2630.03 1245
2630.51 1184
2630.99 1299
2631.48 1345
2631.96 1403
2632.45 1406
2632.93 1408
2633.41 1370
2633.90 1364
2634.38 1311
2634.86 1399
2635.35 1175
2635.83 1324
2636.32 1289
2636.80 1201
2637.28 1422
2637.77 1299
2638.25 1299
2638.74 1347
2639.22 1291
2639.71 1301
2640.19 1230
2640.68 1290
2641.16 1215
2641.64 1250
2642.13 1256
2642.61 1235
2643.10 1178
2643.58 1212
2644.07 1354
2644.55 1339
2645.04 1308
2645.52 1268
2646.01 1472
2646.49 1260
2646.98 1468
2647.46 1410
2647.95 1308
2648.43 1414
2648.92 1481
2649.40 1428
2649.89 1504
2650.37 1369
2650.86 1399
2651.34 1397
2651.83 1378
2652.32 1443
2652.80 1425
2653.29 1301
2653.77 1243
2654.26 1375
2654.74 1305
2655.23 1270
2655.72 1275
2656.20 1224
2656.69 1223
2657.17 1473
2657.66 1370
2658.15 1375
2658.63 1271
2659.12 1240
2659.60 1144
2660.09 1257
2660.58 1288
2661.06 1299
2661.55 1421
2662.04 1334
2662.52 1267
2663.01 1353
2663.49 1280
2663.98 1235
2664.47 1187
2664.95 1343
2665.44 1439
2665.93 1338
2666.42 1404
2666.90 1340
2667.39 1376
2667.88 1452
2668.36 1378
2668.85 1373
2669.34 1333
2669.82 1358
2670.31 1583
2670.80 1620
2671.29 1461
2671.77 1634
2672.26 1555
2672.75 1659
2673.24 1655
2673.72 1854
2674.21 2115
2674.70 1802
2675.19 1562
2675.67 1707
2676.16 1837
2676.65 1655
2677.14 1580
2677.62 1638
2678.11 1431
2678.60 1579
2679.09 1660
2679.58 1517
2680.06 1448
2680.55 1586
2681.04 1553
2681.53 1665
2682.02 1650
2682.51 1549
2682.99 1867
2683.48 1639
2683.97 1844
2684.46 1774
2684.95 1786
2685.44 1844
2685.92 1739
2686.41 1705
2686.90 1626
2687.39 1386
2687.88 1380
2688.37 1397
2688.86 1284
2689.35 1367
2689.83 1316
2690.32 1194
2690.81 1396
2691.30 1246
2691.79 1394
2692.28 1480
2692.77 1413
2693.26 1333
2693.75 1283
2694.24 1384
2694.73 1402
2695.22 1330
2695.71 1368
2696.20 1302
2696.68 1352
2697.17 1272
2697.66 1189
2698.15 1302
2698.64 1416
2699.13 1339
2699.62 1407
2700.11 1255
2700.60 1296
2701.09 1488
2701.58 1371
2702.07 1307
2702.56 1434
2703.05 1402
2703.54 1389
2704.03 1407
2704.52 1619
2705.01 1471
2705.50 1449
2706.00 1436
2706.49 1675
2706.98 1514
2707.47 1233
2707.96 1236
2708.45 1256
2708.94 1318
2709.43 1156
2709.92 1405
2710.41 1430
2710.90 1333
2711.39 1285
2711.88 1392
2712.37 1327
2712.87 1156
2713.36 1276
2713.85 1341
2714.34 1277
2714.83 1332
2715.32 1285
2715.81 1403
2716.30 1315
2716.80 1293
2717.29 1320
2717.78 1303
2718.27 1200
2718.76 1279
2719.25 1382
2719.75 1391
2720.24 1394
2720.73 1381
2721.22 1306
2721.71 1452
2722.20 1396
2722.70 1388
2723.19 1413
2723.68 1483
2724.17 1486
2724.66 1533
2725.16 1474
2725.65 1241
2726.14 1485
2726.63 1442
2727.13 1179
2727.62 1288
2728.11 1340
2728.60 1276
2729.10 1289
2729.59 1368
2730.08 1297
2730.57 1245
2731.07 1202
2731.56 1318
2732.05 1401
2732.54 1448
2733.04 1389
2733.53 1250
2734.02 1376
2734.52 1295
2735.01 1247
2735.50 1376
2736.00 1367
2736.49 1381
2736.98 1341
2737.47 1409
2737.97 1295
2738.46 1378
2738.95 1406
2739.45 1376
2739.94 1502
2740.44 1393
2740.93 1325
2741.42 1228
2741.92 1380
2742.41 1387
2742.90 1211
2743.40 1244
2743.89 1190
2744.39 1203
2744.88 1177
2745.37 1351
2745.87 1443
2746.36 1281
2746.86 1452
2747.35 1252
2747.84 1251
2748.34 1388
2748.83 1340
2749.33 1330
2749.82 1442
2750.32 1269
2750.81 1270
2751.30 1280
2751.80 1445
2752.29 1480
2752.79 1296
2753.28 1345
2753.78 1376
2754.27 1400
2754.77 1390
2755.26 1342
2755.76 1530
2756.25 1600
2756.75 1580
2757.24 1523
2757.74 1380
2758.23 1303
2758.73 1598
2759.22 1490
2759.72 1202
2760.21 1285
2760.71 1241
2761.20 1279
2761.70 1399
2762.20 1464
2762.69 1391
2763.19 1522
2763.68 1450
2764.18 1450
2764.67 1402
2765.17 1301
2765.67 1421
2766.16 1268
2766.66 1219
2767.15 1252
2767.65 1248
2768.14 1186
2768.64 1313
2769.14 1298
2769.63 1274
2770.13 1308
2770.63 1177
2771.12 1152
2771.62 1413
2772.11 1242
2772.61 1284
2773.11 1291
2773.60 1327
2774.10 1450
2774.60 1432
2775.09 1470
2775.59 1517
2776.09 1390
2776.58 1579
2777.08 1644
2777.58 1584
2778.07 1658
2778.57 1577
2779.07 1595
2779.57 1595
2780.06 1590
2780.56 1385
2781.06 1491
2781.55 1501
2782.05 1475
2782.55 1313
2783.05 1460
2783.54 1519
2784.04 1453
2784.54 1301
2785.04 1450
2785.53 1389
2786.03 1313
2786.53 1386
2787.03 1335
2787.52 1158
2788.02 1246
2788.52 1371
2789.02 1333
2789.52 1361
2790.01 1268
2790.51 1320
2791.01 1382
2791.51 1389
2792.01 1428
2792.50 1580
2793.00 1481
2793.50 1359
2794.00 1397
2794.50 1544
2795.00 1659
2795.50 1653
2795.99 1922
2796.49 1919
2796.99 2046
2797.49 1982
2797.99 2166
2798.49 2086
2798.99 2147
2799.48 2131
2799.98 2031
2800.48 1836
2800.98 1517
2801.48 1431
2801.98 1431
2802.48 1588
2802.98 1471
2803.48 1423
2803.98 1388
2804.48 1278
2804.97 1496
2805.47 1611
2805.97 1732
2806.47 1762
2806.97 1781
2807.47 1940
2807.97 1926
2808.47 1896
2808.97 2073
2809.47 1898
2809.97 1983
2810.47 2037
2810.97 1860
2811.47 1805
2811.97 1740
2812.47 1676
2812.97 1674
2813.47 1358
2813.97 1391
2814.47 1539
2814.97 1519
2815.47 1507
2815.97 1546
2816.47 1473
2816.97 1437
2817.47 1624
2817.97 1393
2818.47 1408
2818.97 1520
2819.47 1597
2819.98 1456
2820.48 1464
2820.98 1567
2821.48 1587
2821.98 1503
2822.48 1585
2822.98 1485
2823.48 1510
2823.98 1365
2824.48 1474
2824.98 1575
2825.49 1548
2825.99 1393
2826.49 1379
2826.99 1517
2827.49 1397
2827.99 1297
2828.49 1238
2828.99 1314
2829.50 1239
2830.00 1145
2830.50 1205
2831.00 1271
2831.50 1380
2832.00 1246
2832.51 1328
2833.01 1464
2833.51 1583
2834.01 1506
2834.51 1387
2835.02 1510
2835.52 1388
2836.02 1348
2836.52 1284
2837.02 1411
2837.53 1471
2838.03 1418
2838.53 1436
2839.03 1411
2839.54 1359
2840.04 1353
2840.54 1342
2841.04 1293
2841.55 1366
2842.05 1212
2842.55 1298
2843.05 1356
2843.56 1412
2844.06 1324
2844.56 1391
2845.07 1349
2845.57 1540
2846.07 1447
2846.57 1548
2847.08 1635
2847.58 1547
2848.08 1614
2848.59 1482
2849.09 1623
2849.59 1642
2850.10 1442
2850.60 1465
2851.10 1421
2851.61 1292
2852.11 1248
2852.61 1233
2853.12 1396
2853.62 1316
2854.12 1457
2854.63 1414
2855.13 1461
2855.64 1340
2856.14 1182
2856.64 1184
2857.15 1357
2857.65 1237
2858.16 1151
2858.66 1338
2859.16 1277
2859.67 1152
2860.17 1269
2860.68 1352
2861.18 1419
2861.69 1436
2862.19 1295
2862.69 1286
2863.20 1416
2863.70 1303
2864.21 1326
2864.71 1106
2865.22 1236
2865.72 1316
2866.23 1426
2866.73 1393
2867.24 1261
2867.74 1205
2868.25 1304
2868.75 1361
2869.26 1371
2869.76 1339
2870.27 1413
2870.77 1384
2871.28 1527
2871.78 1458
2872.29 1388
2872.79 1574
2873.30 1406
2873.80 1432
2874.31 1540
2874.81 1685
2875.32 1529
2875.83 1453
2876.33 1425
2876.84 1529
2877.34 1596
2877.85 1553
2878.35 1528
2878.86 1586
2879.37 1681
2879.87 1595
2880.38 1503
2880.88 1591
2881.39 1592
2881.90 1767
2882.40 1748
2882.91 1751
2883.41 1758
2883.92 1801
2884.43 1974
2884.93 1873
2885.44 1827
2885.95 1985
2886.45 2188
2886.96 1996
2887.47 1971
2887.97 2028
2888.48 2002
2888.99 2158
2889.49 2262
2890.00 2129
2890.51 1849
2891.01 1721
2891.52 1710
2892.03 1540
2892.54 1664
2893.04 1719
2893.55 1796
2894.06 1806
2894.56 1936
2895.07 1941
2895.58 1892
2896.09 1906
2896.59 2160
2897.10 2128
2897.61 1967
2898.12 1881
2898.62 1866
2899.13 1794
2899.64 1625
2900.15 1701
2900.65 1841
2901.16 1667
2901.67 1703
2902.18 1785
2902.69 1586
2903.19 1741
2903.70 1883
2904.21 1772
2904.72 1894
2905.23 1953
2905.73 2028
2906.24 1800
2906.75 1672
2907.26 1856
2907.77 1947
2908.28 1793
2908.79 1655
2909.29 1648
2909.80 1887
2910.31 1656
2910.82 1517
2911.33 1563
2911.84 1529
2912.35 1592
2912.85 1578
2913.36 1654
2913.87 1653
2914.38 1525
2914.89 1400
2915.40 1598
2915.91 1636
2916.42 1460
2916.93 1537
2917.44 1505
2917.95 1396
2918.45 1405
2918.96 1589
2919.47 1515
2919.98 1638
2920.49 1622
2921.00 1740
2921.51 1857
2922.02 1948
2922.53 1833
2923.04 1887
2923.55 2090
2924.06 2258
2924.57 2323
2925.08 2437
2925.59 2613
2926.10 2580
2926.61 2619
2927.12 2646
2927.63 2478
2928.14 2283
2928.65 1908
2929.16 2021
2929.67 1903
2930.18 1688
2930.69 1477
2931.20 1706
2931.71 1636
2932.22 1465
2932.73 1507
2933.25 1497
2933.76 1460
2934.27 1377
2934.78 1472
2935.29 1525
2935.80 1560
2936.31 1376
2936.82 1386
2937.33 1608
2937.84 1479
2938.35 1461
2938.87 1575
2939.38 1505
2939.89 1509
2940.40 1456
2940.91 1486
2941.42 1514
2941.93 1465
2942.44 1499
2942.96 1450
2943.47 1538
2943.98 1509
2944.49 1663
2945.00 1595
2945.51 1630
2946.03 1729
2946.54 1667
2947.05 1614
2947.56 1567
2948.07 1537
2948.59 1534
2949.10 1466
2949.61 1514
2950.12 1467
2950.63 1544
2951.15 1557
2951.66 1432
2952.17 1434
2952.68 1316
2953.19 1332
2953.71 1499
2954.22 1368
2954.73 1620
2955.24 1499
2955.76 1448
2956.27 1514
2956.78 1392
2957.30 1303
2957.81 1469
2958.32 1589
2958.83 1347
2959.35 1349
2959.86 1502
2960.37 1490
2960.89 1479
2961.40 1559
2961.91 1607
2962.43 1574
2962.94 1566
2963.45 1659
2963.96 1431
2964.48 1453
2964.99 1611
2965.51 1513
2966.02 1397
2966.53 1339
2967.05 1501
2967.56 1526
2968.07 1373
2968.59 1310
2969.10 1311
2969.61 1337
2970.13 1285
2970.64 1331
2971.16 1299
2971.67 1441
2972.18 1345
2972.70 1212
2973.21 1374
2973.73 1515
2974.24 1424
2974.75 1462
2975.27 1539
2975.78 1550
2976.30 1410
2976.81 1369
2977.33 1491
2977.84 1512
2978.36 1358
2978.87 1369
2979.38 1351
2979.90 1457
2980.41 1596
2980.93 1579
2981.44 1467
2981.96 1371
2982.47 1492
2982.99 1440
2983.50 1452
2984.02 1575
2984.53 1656
2985.05 1728
2985.56 1672
2986.08 1705
2986.59 1789
2987.11 1694
2987.63 1784
2988.14 1879
2988.66 1748
2989.17 1749
2989.69 1835
2990.20 1816
2990.72 1804
2991.23 1875
2991.75 1796
2992.27 1733
2992.78 1780
2993.30 1720
2993.81 1749
2994.33 1767
2994.84 1880
2995.36 1885
2995.88 1873
2996.39 1978
2996.91 1982
2997.43 2045
2997.94 1993
2998.46 2045
2998.97 2169
2999.49 2079
3000.01 2276
3000.52 2518
3001.04 2295
3001.56 2598
3002.07 2633
3002.59 2909
3003.11 3299
3003.62 3579
3004.14 3611
3004.66 3851
3005.17 3919
3005.69 4016
3006.21 4104
3006.72 4108
3007.24 3414
3007.76 3110
3008.28 2898
3008.79 2731
3009.31 2536
3009.83 2050
3010.34 1909
3010.86 1686
3011.38 1819
3011.90 1783
3012.41 1791
3012.93 1681
3013.45 1627
3013.97 1653
3014.48 1525
3015.00 1619
3015.52 1727
3016.04 1668
3016.56 1765
3017.07 1762
3017.59 1651
3018.11 1697
3018.63 1612
3019.15 1773
3019.66 1924
3020.18 1807
3020.70 1848
3021.22 1850
3021.74 2094
3022.26 1851
3022.77 1981
3023.29 2081
3023.81 2195
3024.33 2055
3024.85 1924
3025.37 1893
3025.88 1896
3026.40 1898
3026.92 1868
3027.44 1799
3027.96 1816
3028.48 1787
3029.00 1649
3029.52 1699
3030.04 1750
3030.55 1807
3031.07 1539
3031.59 1700
3032.11 1667
3032.63 1671
3033.15 1608
3033.67 1603
3034.19 1838
3034.71 1733
3035.23 1647
3035.75 1668
3036.27 1802
3036.79 1784
3037.31 1700
3037.83 1734
3038.35 1636
3038.87 1621
3039.39 1632
3039.91 1681
3040.42 1647
3040.94 1517
3041.46 1554
3041.98 1515
3042.50 1484
3043.03 1522
3043.55 1484
3044.07 1583
3044.59 1551
3045.11 1588
3045.63 1494
3046.15 1426
3046.67 1436
3047.19 1388
3047.71 1492
3048.23 1591
3048.75 1531
3049.27 1548
3049.79 1482
3050.31 1655
3050.83 1436
3051.35 1462
3051.87 1536
3052.39 1465
3052.92 1376
3053.44 1418
3053.96 1425
3054.48 1406
3055.00 1467
3055.52 1283
3056.04 1315
3056.56 1349
3057.09 1437
3057.61 1368
3058.13 1362
3058.65 1431
3059.17 1423
3059.69 1455
3060.21 1559
3060.74 1513
3061.26 1690
3061.78 1661
3062.30 1603
3062.82 1603
3063.34 1631
3063.87 1717
3064.39 1686
3064.91 1782
3065.43 1564
3065.95 1620
3066.48 1615
3067.00 1682
3067.52 1601
3068.04 1653
3068.57 1772
3069.09 1936
3069.61 1841
3070.13 1752
3070.66 1610
3071.18 1748
3071.70 1767
3072.22 1783
3072.75 1735
3073.27 1757
3073.79 1786
3074.31 1691
3074.84 1618
3075.36 1747
3075.88 1927
3076.41 1905
3076.93 1825
3077.45 2021
3077.97 1928
3078.50 1935
3079.02 1907
3079.54 2072
3080.07 2160
3080.59 2249
3081.11 2262
3081.64 2349
3082.16 2104
3082.68 2151
3083.21 2163
3083.73 2218
3084.26 2261
3084.78 2243
3085.30 2190
3085.83 2036
3086.35 1865
3086.87 1842
3087.40 1834
3087.92 1797
3088.45 2021
3088.97 1727
3089.49 1674
3090.02 1768
3090.54 1892
3091.07 1924
3091.59 1819
3092.11 1919
3092.64 1816
3093.16 1967
3093.69 2075
3094.21 2068
3094.74 2044
3095.26 2093
3095.79 2154
3096.31 1967
3096.84 2172
3097.36 2331
3097.89 2287
3098.41 2437
3098.93 2388
3099.46 2974
3099.98 3455
3100.51 4149
3101.03 4811
3101.56 5525
3102.09 6267
3102.61 6939
3103.14 7412
3103.66 8127
3104.19 8055
3104.71 7740
3105.24 7547
3105.76 6716
3106.29 5754
3106.81 5137
3107.34 4426
3107.86 3598
3108.39 3324
3108.92 2875
3109.44 2696
3109.97 2663
3110.49 2687
3111.02 2744
3111.55 2947
3112.07 2758
3112.60 2621
3113.12 2627
3113.65 2388
3114.18 2603
3114.70 2478
3115.23 2229
3115.75 2077
3116.28 1905
3116.81 1910
3117.33 1842
3117.86 1886
3118.39 1787
3118.91 1863
3119.44 1908
3119.97 1870
3120.49 1815
3121.02 2010
3121.55 2106
3122.07 2094
3122.60 2155
3123.13 2424
3123.65 2297
3124.18 2197
3124.71 2037
3125.24 2118
3125.76 2018
3126.29 1899
3126.82 1895
3127.34 1806
3127.87 1796
3128.40 1823
3128.93 1924
3129.45 1778
3129.98 1679
3130.51 1724
3131.04 1753
3131.56 1716
3132.09 1597
3132.62 1651
3133.15 1711
3133.68 1665
3134.20 1704
3134.73 1503
3135.26 1649
3135.79 1610
3136.32 1546
3136.84 1603
3137.37 1752
3137.90 1618
3138.43 1572
3138.96 1642
3139.48 1620
3140.01 1649
3140.54 1549
3141.07 1594
3141.60 1631
3142.13 1625
3142.66 1792
3143.18 1556
3143.71 1637
3144.24 1683
3144.77 1657
3145.30 1646
3145.83 1773
3146.36 1675
3146.89 1724
3147.41 1871
3147.94 1961
3148.47 1774
3149.00 1979
3149.53 1975
3150.06 1873
3150.59 1867
3151.12 1809
3151.65 1840
3152.18 1660
3152.71 1898
3153.24 1653
3153.77 1692
3154.30 1806
3154.82 1631
3155.35 1684
3155.88 1717
3156.41 1665
3156.94 1766
3157.47 1772
3158.00 1697
3158.53 1717
3159.06 1713
3159.59 1837
3160.12 1937
3160.65 1918
3161.18 1786
3161.71 1705
3162.24 1661
3162.77 1664
3163.30 1555
3163.83 1568
3164.37 1648
3164.90 1529
3165.43 1537
3165.96 1419
3166.49 1498
3167.02 1695
3167.55 1615
3168.08 1505
3168.61 1513
3169.14 1622
3169.67 1564
3170.20 1612
3170.73 1480
3171.26 1549
3171.80 1490
3172.33 1520
3172.86 1552
3173.39 1599
3173.92 1601
3174.45 1640
3174.98 1617
3175.51 1664
3176.05 1719
3176.58 1699
3177.11 1610
3177.64 1761
3178.17 1811
3178.70 1714
3179.23 1468
3179.77 1548
3180.30 1489
3180.83 1475
3181.36 1528
3181.89 1652
3182.43 1571
3182.96 1610
3183.49 1571
3184.02 1645
3184.55 1472
3185.09 1450
3185.62 1518
3186.15 1477
3186.68 1445
3187.21 1580
3187.75 1566
3188.28 1651
3188.81 1456
3189.34 1547
3189.88 1462
3190.41 1427
3190.94 1644
3191.47 1600
3192.01 1460
3192.54 1425
3193.07 1541
3193.61 1502
3194.14 1420
3194.67 1627
3195.20 1633
3195.74 1647
3196.27 1745
3196.80 1581
3197.34 1597
3197.87 1548
3198.40 1668
3198.94 1656
3199.47 1651
3200.00 1577
3200.54 1603
3201.07 1562
3201.60 1522
3202.14 1695
3202.67 1677
3203.21 1715
3203.74 1787
3204.27 1535
3204.81 1632
3205.34 1753
3205.87 1713
3206.41 1644
3206.94 1596
3207.48 1623
3208.01 1833
3208.54 1823
3209.08 1924
3209.61 1845
3210.15 2027
3210.68 2122
3211.22 2110
3211.75 2133
3212.28 2130
3212.82 2131
3213.35 2357
3213.89 2196
3214.42 1933
3214.96 1938
3215.49 1953
3216.03 1871
3216.56 1807
3217.10 1683
3217.63 1826
3218.17 1956
3218.70 1784
3219.24 1726
3219.77 1570
3220.31 1821
3220.84 1843
3221.38 1648
3221.91 1836
3222.45 1684
3222.98 1714
3223.52 1866
3224.05 1930
3224.59 1807
3225.12 1871
3225.66 1976
3226.19 1978
3226.73 1891
3227.27 1964
3227.80 1980
3228.34 1884
3228.87 1719
3229.41 1638
3229.94 1898
3230.48 1782
3231.02 1819
3231.55 1834
3232.09 1765
3232.62 1836
3233.16 1788
3233.70 1938
3234.23 1797
3234.77 1947
3235.31 1913
3235.84 1830
3236.38 1697
3236.91 1895
3237.45 1904
3237.99 1796
3238.52 1810
3239.06 1780
3239.60 1889
3240.13 1941
3240.67 1971
3241.21 1758
3241.75 1846
3242.28 2181
3242.82 2171
3243.36 1801
3243.89 1941
3244.43 2159
3244.97 1908
3245.50 1918
3246.04 1980
3246.58 1944
3247.12 1985
3247.65 1962
3248.19 1999
3248.73 2104
3249.27 2242
3249.80 2090
3250.34 1940
3250.88 2138
3251.42 1983
3251.95 2005
3252.49 1852
3253.03 1984
3253.57 2113
3254.11 2023
3254.64 2022
3255.18 2046
3255.72 2042
3256.26 1943
3256.80 2153
3257.33 2260
3257.87 2555
3258.41 2564
3258.95 2551
3259.49 2896
3260.02 3098
3260.56 3053
3261.10 3298
3261.64 4007
3262.18 4206
3262.72 4437
3263.26 4918
3263.79 5251
3264.33 5393
3264.87 5719
3265.41 5889
3265.95 6013
3266.49 6083
3267.03 6243
3267.57 6325
3268.11 6228
3268.64 6229
3269.18 5909
3269.72 5690
3270.26 5054
3270.80 4100
3271.34 3424
3271.88 3307
3272.42 2908
3272.96 2615
3273.50 2616
3274.04 2489
3274.58 2544
3275.12 2555
3275.66 2327
3276.20 2378
3276.74 2484
3277.28 2540
3277.82 2656
3278.36 2612
3278.90 2486
3279.44 2591
3279.98 2650
3280.52 2562
3281.06 2618
3281.60 2794
3282.14 2613
3282.68 2521
3283.22 2400
3283.76 2220
3284.30 2333
3284.84 2553
3285.38 2841
3285.92 2678
3286.46 2677
3287.00 2907
3287.54 2776
3288.08 2635
3288.62 2763
3289.16 2684
3289.70 2445
3290.24 2586
3290.79 2342
3291.33 2436
3291.87 2786
3292.41 2731
3292.95 2851
3293.49 3129
3294.03 3321
3294.57 3653
3295.11 3922
3295.66 3770
3296.20 3931
3296.74 3872
3297.28 3885
3297.82 3864
3298.36 3752
3298.90 3524
3299.45 3087
3299.99 2947
3300.53 2705
3301.07 2586
3301.61 2577
3302.16 2597
3302.70 2411
3303.24 2346
3303.78 2170
3304.32 2139
3304.87 2421
3305.41 2510
3305.95 2434
3306.49 2399
3307.03 2280
3307.58 2332
3308.12 2519
3308.66 2395
3309.20 2293
3309.75 2391
3310.29 2453
3310.83 2261
3311.37 2146
3311.92 2231
3312.46 2313
3313.00 2455
3313.54 2591
3314.09 2654
3314.63 2882
3315.17 3112
3315.72 3164
3316.26 3010
3316.80 3149
3317.35 3259
3317.89 3247
3318.43 3187
3318.97 3108
3319.52 2799
3320.06 2842
3320.60 2836
3321.15 2733
3321.69 3013
3322.23 2689
3322.78 2750
3323.32 2530
3323.87 2598
3324.41 2692
3324.95 2533
3325.50 2542
3326.04 2712
3326.58 2541
3327.13 2384
3327.67 2251
3328.22 2322
3328.76 2239
3329.30 2266
3329.85 2348
3330.39 2307
3330.94 2608
3331.48 2790
3332.03 3527
3332.57 4408
3333.11 4874
3333.66 5482
3334.20 6831
3334.75 8107
3335.29 9201
3335.84 9889
3336.38 10844
3336.93 10938
3337.47 10878
3338.02 10541
3338.56 9644
3339.11 8524
3339.65 7281
3340.20 6127
3340.74 5427
3341.29 4527
3341.83 3928
3342.38 3306
3342.92 2750
3343.47 2469
3344.01 2417
3344.56 2364
3345.10 2351
3345.65 2361
3346.19 2419
3346.74 2150
3347.28 2197
3347.83 2139
3348.38 2184
3348.92 2245
3349.47 2368
3350.01 2419
3350.56 2408
3351.10 2602
3351.65 2763
3352.20 2602
3352.74 2692
3353.29 2894
3353.83 2938
3354.38 2823
3354.93 2681
3355.47 2674
3356.02 2625
3356.56 2401
3357.11 2344
3357.66 2441
3358.20 2314
3358.75 2195
3359.30 2271
3359.84 2144
3360.39 2221
3360.94 2190
3361.48 2132
3362.03 2030
3362.58 2012
3363.12 2150
3363.67 1945
3364.22 1962
3364.76 1988
3365.31 1940
3365.86 1915
3366.41 1877
3366.95 1913
3367.50 1955
3368.05 1829
3368.59 1855
3369.14 1930
3369.69 1895
3370.24 1957
3370.78 1963
3371.33 2020
3371.88 2293
3372.43 2327
3372.97 2337
3373.52 2574
3374.07 2672
3374.62 2530
3375.17 2679
3375.71 2638
3376.26 2748
3376.81 2520
3377.36 2174
3377.91 2114
3378.45 1908
3379.00 1867
3379.55 1888
3380.10 1950
3380.65 1930
3381.19 1733
3381.74 1653
3382.29 1799
3382.84 1653
3383.39 1675
3383.94 1745
3384.49 1676
3385.03 1523
3385.58 1569
3386.13 1629
3386.68 1612
3387.23 1597
3387.78 1659
3388.33 1741
3388.88 1832
3389.42 1825
3389.97 1733
3390.52 1485
3391.07 1567
3391.62 1701
3392.17 1770
3392.72 1671
3393.27 1576
3393.82 1541
3394.37 1596
3394.92 1895
3395.47 1605
3396.02 1632
3396.57 1582
3397.11 1481
3397.66 1428
3398.21 1383
3398.76 1412
3399.31 1574
3399.86 1441
3400.41 1686
3400.96 1559
3401.51 1622
3402.06 1508
3402.61 1569
3403.16 1621
3403.71 1550
3404.26 1530
3404.81 1534
3405.36 1538
3405.91 1511
3406.46 1546
3407.02 1660
3407.57 1651
3408.12 1614
3408.67 1560
3409.22 1491
3409.77 1557
3410.32 1684
3410.87 1749
3411.42 1662
3411.97 1927
3412.52 1693
3413.07 1699
3413.62 1755
3414.17 1712
3414.73 1668
3415.28 1689
3415.83 1766
3416.38 1736
3416.93 1594
3417.48 1628
3418.03 1694
3418.58 1546
3419.14 1447
3419.69 1601
3420.24 1505
3420.79 1448
3421.34 1637
3421.89 1716
3422.44 1864
3423.00 1738
3423.55 1862
3424.10 1744
3424.65 1724
3425.20 2000
3425.76 1908
3426.31 1814
3426.86 1777
3427.41 1678
3427.96 1584
3428.52 1684
3429.07 1561
3429.62 1735
3430.17 1633
3430.72 1600
3431.28 1412
3431.83 1581
3432.38 1639
3432.93 1497
3433.49 1541
3434.04 1459
3434.59 1583
3435.14 1696
3435.70 1510
3436.25 1478
3436.80 1497
3437.36 1519
3437.91 1579
3438.46 1544
3439.01 1493
3439.57 1429
3440.12 1673
3440.67 1688
3441.23 1605
3441.78 1666
3442.33 1614
3442.89 1684
3443.44 1696
3443.99 1722
3444.55 1501
3445.10 1580
3445.65 1707
3446.21 1627
3446.76 1534
3447.31 1570
3447.87 1601
3448.42 1593
3448.98 1460
3449.53 1467
3450.08 1536
3450.64 1452
3451.19 1503
3451.75 1562
3452.30 1435
3452.85 1542
3453.41 1455
3453.96 1403
3454.52 1410
3455.07 1465
3455.62 1550
3456.18 1467
3456.73 1374
3457.29 1421
3457.84 1457
3458.40 1533
3458.95 1464
3459.51 1506
3460.06 1552
3460.62 1578
3461.17 1630
3461.72 1447
3462.28 1352
3462.83 1523
3463.39 1561
3463.94 1498
3464.50 1584
3465.05 1517
3465.61 1599
3466.17 1399
3466.72 1471
3467.28 1521
3467.83 1655
3468.39 1657
3468.94 1569
3469.50 1529
3470.05 1660
3470.61 1709
3471.16 1702
3471.72 1704
3472.27 2019
3472.83 1842
3473.39 1709
3473.94 1838
3474.50 1782
3475.05 1847
3475.61 1830
3476.17 1837
3476.72 1781
3477.28 1840
3477.83 1853
3478.39 1802
3478.95 1860
3479.50 2012
3480.06 2156
3480.61 1964
3481.17 2041
3481.73 1870
3482.28 2033
3482.84 1979
3483.40 1995
3483.95 1961
3484.51 2005
3485.07 2101
3485.62 2188
3486.18 2050
3486.74 2020
3487.29 2231
3487.85 2622
3488.41 2833
3488.97 3072
3489.52 3684
3490.08 4392
3490.64 4839
3491.19 5297
3491.75 5766
3492.31 6204
3492.87 6393
3493.42 6468
3493.98 6434
3494.54 6391
3495.09 5268
3495.65 4737
3496.21 4530
3496.77 4133
3497.33 3548
3497.88 3402
3498.44 3810
3499.00 3854
3499.56 3706
3500.11 4032
3500.67 3873
3501.23 4014
3501.79 3948
3502.35 3988
3502.90 3817
3503.46 3903
3504.02 3985
3504.58 3900
3505.14 4011
3505.70 3782
3506.25 3823
3506.81 3885
3507.37 3554
3507.93 3592
3508.49 3260
3509.05 3323
3509.61 3016
3510.16 2937
3510.72 2697
3511.28 2405
3511.84 2499
3512.40 2475
3512.96 2262
3513.52 2117
3514.08 2252
3514.63 2158
3515.19 2094
3515.75 1934
3516.31 1939
3516.87 1983
3517.43 1943
3517.99 1942
3518.55 1873
3519.11 1829
3519.67 1975
3520.23 2134
3520.79 2207
3521.35 2041
3521.91 2160
3522.47 2220
3523.03 2296
3523.59 2205
3524.15 2219
3524.71 2294
3525.26 2310
3525.82 2278
3526.38 2203
3526.94 2061
3527.50 1909
3528.07 1901
3528.63 1735
3529.19 1979
3529.75 1754
3530.31 1807
3530.87 1697
3531.43 1639
3531.99 1601
3532.55 1742
3533.11 1694
3533.67 1661
3534.23 1804
3534.79 1890
3535.35 1913
3535.91 1756
3536.47 1843
3537.03 1971
3537.59 1920
3538.15 1967
3538.72 2019
3539.28 1896
3539.84 1963
3540.40 1888
3540.96 1904
3541.52 1856
3542.08 1905
3542.64 2248
3543.20 2174
3543.77 2122
3544.33 2221
3544.89 2199
3545.45 2094
3546.01 2006
3546.57 1848
3547.14 1820
3547.70 1871
3548.26 1791
3548.82 1581
3549.38 1811
3549.94 1696
3550.51 1491
3551.07 1626
3551.63 1561
3552.19 1408
3552.75 1405
3553.32 1468
3553.88 1507
3554.44 1463
3555.00 1592
3555.56 1595
3556.13 1534
3556.69 1533
3557.25 1658
3557.81 1575
3558.38 1705
3558.94 1585
3559.50 1650
3560.06 1664
3560.63 1463
3561.19 1523
3561.75 1572
3562.32 1614
3562.88 1588
3563.44 1622
3564.00 1626
3564.57 1543
3565.13 1599
3565.69 1685
3566.26 1629
3566.82 1485
3567.38 1531
3567.95 1578
3568.51 1520
3569.07 1535
3569.64 1490
3570.20 1574
3570.76 1522
3571.33 1383
3571.89 1468
3572.45 1483
3573.02 1566
3573.58 1497
3574.15 1641
3574.71 1765
3575.27 1894
3575.84 1890
3576.40 1791
3576.96 1653
3577.53 1610
3578.09 1728
3578.66 1837
3579.22 1941
3579.79 1815
3580.35 1717
3580.91 1776
3581.48 1738
3582.04 1679
3582.61 1889
3583.17 1746
3583.74 1675
3584.30 1580
3584.87 1662
3585.43 1602
3585.99 1531
3586.56 1514
3587.12 1368
3587.69 1412
3588.25 1418
3588.82 1433
3589.38 1516
3589.95 1602
3590.51 1438
3591.08 1378
3591.64 1460
3592.21 1372
3592.77 1425
3593.34 1504
3593.91 1490
3594.47 1346
3595.04 1533
3595.60 1386
3596.17 1482
3596.73 1494
3597.30 1390
3597.86 1483
3598.43 1463
3599.00 1320
3599.56 1522
3600.13 1566
3600.69 1487
3601.26 1471
3601.82 1502
3602.39 1358
3602.96 1489
3603.52 1573
3604.09 1501
3604.65 1436
3605.22 1414
3605.79 1384
3606.35 1320
3606.92 1330
3607.49 1356
3608.05 1316
3608.62 1389
3609.19 1316
3609.75 1316
3610.32 1357
3610.89 1244
3611.45 1258
3612.02 1460
3612.59 1604
3613.15 1628
3613.72 1601
3614.29 1820
3614.85 2192
3615.42 2271
3615.99 2714
3616.55 2925
3617.12 3122
3617.69 3617
3618.26 3999
3618.82 3801
3619.39 3936
3619.96 3906
3620.53 3530
3621.09 3399
3621.66 2919
3622.23 2741
3622.80 2343
3623.36 2176
3623.93 1951
3624.50 1692
3625.07 1571
3625.63 1546
3626.20 1444
3626.77 1411
3627.34 1332
3627.91 1257
3628.47 1328
3629.04 1514
3629.61 1396
3630.18 1189
3630.75 1303
3631.31 1307
3631.88 1261
3632.45 1360
3633.02 1328
3633.59 1377
3634.16 1373
3634.73 1287
3635.29 1423
3635.86 1450
3636.43 1357
3637.00 1467
3637.57 1460
3638.14 1487
3638.71 1563
3639.28 1580
3639.84 1810
3640.41 2105
3640.98 1838
3641.55 2005
3642.12 2166
3642.69 2052
3643.26 2190
3643.83 2134
3644.40 1978
3644.97 2088
3645.54 1980
3646.11 1929
3646.67 1987
3647.24 1797
3647.81 1635
3648.38 1766
3648.95 1828
3649.52 1863
3650.09 1964
3650.66 2148
3651.23 1951
3651.80 1856
3652.37 2095
3652.94 1987
3653.51 1976
3654.08 2047
3654.65 1910
3655.22 1840
3655.79 1779
3656.36 1974
3656.93 2105
3657.50 1913
3658.07 2030
3658.64 2164
3659.21 2130
3659.78 2014
3660.35 2076
3660.93 2072
3661.50 2121
3662.07 2189
3662.64 2061
3663.21 1942
3663.78 1881
3664.35 1748
3664.92 1755
3665.49 1755
3666.06 1745
3666.63 1958
3667.20 2023
3667.78 1760
3668.35 1851
3668.92 1697
3669.49 1653
3670.06 1648
3670.63 1515
3671.20 1598
3671.77 1708
3672.35 1700
3672.92 1799
3673.49 1623
3674.06 1603
3674.63 1543
3675.20 1548
3675.78 1679
3676.35 1563
3676.92 1549
3677.49 1681
3678.06 1629
3678.64 1629
3679.21 1558
3679.78 1497
3680.35 1554
3680.92 1612
3681.50 1535
3682.07 1442
3682.64 1500
3683.21 1479
3683.79 1340
3684.36 1403
3684.93 1374
3685.50 1440
3686.07 1573
3686.65 1450
3687.22 1398
3687.79 1551
3688.37 1552
3688.94 1552
3689.51 1623
3690.08 1590
3690.66 1603
3691.23 1561
3691.80 1673
3692.38 1609
3692.95 1725
3693.52 1724
3694.10 1524
3694.67 1562
3695.24 1651
3695.81 1500
3696.39 1613
3696.96 1576
3697.54 1482
3698.11 1521
3698.68 1441
3699.26 1490
3699.83 1558
3700.40 1384
3700.98 1452
3701.55 1466
3702.12 1526
3702.70 1355
3703.27 1430
3703.85 1482
3704.42 1504
3704.99 1392
3705.57 1356
3706.14 1422
3706.72 1347
3707.29 1378
3707.86 1512
3708.44 1480
3709.01 1534
3709.59 1381
3710.16 1531
3710.74 1439
3711.31 1522
3711.89 1464
3712.46 1405
3713.03 1529
3713.61 1569
3714.18 1605
3714.76 1528
3715.33 1445
3715.91 1478
3716.48 1448
3717.06 1569
3717.63 1433
3718.21 1481
3718.78 1443
3719.36 1376
3719.93 1425
3720.51 1516
3721.08 1413
3721.66 1507
3722.23 1366
3722.81 1172
3723.39 1388
3723.96 1342
3724.54 1272
3725.11 1131
3725.69 1179
3726.26 1298
3726.84 1358
3727.41 1442
3727.99 1330
3728.57 1343
3729.14 1413
3729.72 1603
3730.29 1531
3730.87 1560
3731.45 1669
3732.02 1926
3732.60 2020
3733.17 2061
3733.75 2019
3734.33 2146
3734.90 2006
3735.48 1947
3736.06 2083
3736.63 1766
3737.21 1643
3737.79 1812
3738.36 1582
3738.94 1332
3739.52 1382
3740.09 1299
3740.67 1364
3741.25 1345
3741.82 1337
3742.40 1254
3742.98 1181
3743.55 1413
3744.13 1375
3744.71 1443
3745.28 1406
3745.86 1485
3746.44 1527
3747.02 1397
3747.59 1469
3748.17 1370
3748.75 1376
3749.33 1303
3749.90 1376
3750.48 1388
3751.06 1371
3751.64 1524
3752.21 1399
3752.79 1338
3753.37 1333
3753.95 1426
3754.52 1392
3755.10 1362
3755.68 1413
3756.26 1521
3756.84 1521
3757.41 1530
3757.99 1509
3758.57 1434
3759.15 1440
3759.73 1469
3760.31 1392
3760.88 1533
3761.46 1484
3762.04 1549
3762.62 1515
3763.20 1580
3763.78 1489
3764.35 1427
3764.93 1402
3765.51 1398
3766.09 1614
3766.67 1412
3767.25 1418
3767.83 1330
3768.41 1365
3768.99 1499
3769.56 1533
3770.14 1542
3770.72 1515
3771.30 1512
3771.88 1509
3772.46 1462
3773.04 1544
3773.62 1404
3774.20 1542
3774.78 1518
3775.36 1519
3775.94 1344
3776.52 1358
3777.10 1343
3777.67 1165
3778.25 1253
3778.83 1270
3779.41 1265
3779.99 1295
3780.57 1402
3781.15 1246
3781.73 1497
3782.31 1501
3782.89 1479
3783.47 1447
3784.05 1275
3784.63 1385
3785.21 1481
3785.79 1416
3786.37 1375
3786.95 1354
3787.54 1363
3788.12 1375
3788.70 1472
3789.28 1404
3789.86 1335
3790.44 1504
3791.02 1415
3791.60 1501
3792.18 1451
3792.76 1473
3793.34 1514
3793.92 1573
3794.50 1466
3795.08 1514
3795.66 1490
3796.25 1508
3796.83 1566
3797.41 1499
3797.99 1546
3798.57 1629
3799.15 1615
3799.73 1439
3800.31 1607
3800.90 1782
3801.48 1955
3802.06 1886
3802.64 1963
3803.22 2142
3803.80 1915
3804.39 1999
3804.97 1908
3805.55 1933
3806.13 1896
3806.71 1907
3807.29 1962
3807.88 1906
3808.46 1918
3809.04 1980
3809.62 1918
3810.20 2127
3810.79 1991
3811.37 2005
3811.95 2125
3812.53 2002
3813.12 2024
3813.70 2053
3814.28 2126
3814.86 2238
3815.45 2333
3816.03 2149
3816.61 2131
3817.19 2126
3817.78 2028
3818.36 2035
3818.94 1893
3819.52 1817
3820.11 1696
3820.69 1663
3821.27 1547
3821.86 1556
3822.44 1454
3823.02 1318
3823.61 1499
3824.19 1414
3824.77 1365
3825.36 1459
3825.94 1429
3826.52 1410
3827.11 1573
3827.69 1378
3828.27 1339
3828.86 1464
3829.44 1478
3830.02 1579
3830.61 1460
3831.19 1464
3831.77 1498
3832.36 1528
3832.94 1525
3833.53 1396
3834.11 1445
3834.69 1661
3835.28 1574
3835.86 1437
3836.45 1438
3837.03 1501
3837.61 1392
3838.20 1432
3838.78 1391
3839.37 1517
3839.95 1438
3840.54 1337
3841.12 1504
3841.70 1432
3842.29 1519
3842.87 1400
3843.46 1371
3844.04 1413
3844.63 1302
3845.21 1363
3845.80 1326
3846.38 1383
3846.97 1476
3847.55 1356
3848.14 1394
3848.72 1349
3849.31 1358
3849.89 1428
3850.48 1501
3851.06 1534
3851.65 1461
3852.23 1534
3852.82 1565
3853.40 1370
3853.99 1395
3854.58 1457
3855.16 1465
3855.75 1592
3856.33 1557
3856.92 1629
3857.50 1786
3858.09 1863
3858.68 2192
3859.26 2312
3859.85 2486
3860.43 2838
3861.02 2930
3861.60 3191
3862.19 3253
3862.78 3460
3863.36 3565
3863.95 3621
3864.54 3674
3865.12 3509
3865.71 3782
3866.29 3884
3866.88 3457
3867.47 3415
3868.05 3212
3868.64 3017
3869.23 2999
3869.81 2683
3870.40 2530
3870.99 2313
3871.57 2164
3872.16 2324
3872.75 2304
3873.33 2264
3873.92 2330
3874.51 2318
3875.10 2413
3875.68 2370
3876.27 2322
3876.86 2096
3877.44 1945
3878.03 1983
3878.62 1804
3879.21 1911
3879.79 1992
3880.38 1820
3880.97 1570
3881.56 1651
3882.14 1660
3882.73 1633
3883.32 1741
3883.91 1575
3884.49 1417
3885.08 1432
3885.67 1426
3886.26 1548
3886.85 1423
3887.43 1531
3888.02 1517
3888.61 1654
3889.20 1473
3889.79 1653
3890.38 1792
3890.96 1777
3891.55 1646
3892.14 1533
3892.73 1523
3893.32 1561
3893.91 1528
3894.49 1698
3895.08 1623
3895.67 1572
3896.26 1678
3896.85 1538
3897.44 1675
3898.03 1611
3898.61 1671
3899.20 1767
3899.79 1784
3900.38 1786
3900.97 1690
3901.56 1629
3902.15 1714
3902.74 1518
3903.33 1561
3903.92 1663
3904.51 1568
3905.09 1465
3905.68 1396
3906.27 1364
3906.86 1411
3907.45 1391
3908.04 1449
3908.63 1489
3909.22 1478
3909.81 1385
3910.40 1526
3910.99 1436
3911.58 1369
3912.17 1484
3912.76 1391
3913.35 1387
3913.94 1366
3914.53 1221
3915.12 1309
3915.71 1401
3916.30 1469
3916.89 1468
3917.48 1347
3918.07 1359
3918.66 1430
3919.25 1362
3919.84 1333
3920.43 1240
3921.02 1166
3921.61 1175
3922.20 1357
3922.80 1430
3923.39 1343
3923.98 1292
3924.57 1158
3925.16 1257
3925.75 1260
3926.34 1319
3926.93 1376
3927.52 1152
3928.11 1252
3928.70 1211
3929.30 1344
3929.89 1422
3930.48 1456
3931.07 1320
3931.66 1261
3932.25 1227
3932.84 1210
3933.44 1200
3934.03 1242
3934.62 1290
3935.21 1296
3935.80 1348
3936.39 1239
3936.98 1348
3937.58 1460
3938.17 1398
3938.76 1563
3939.35 1408
3939.94 1293
3940.54 1325
3941.13 1202
3941.72 1312
3942.31 1454
3942.90 1623
3943.50 1601
3944.09 1537
3944.68 1424
3945.27 1323
3945.87 1159
3946.46 1306
3947.05 1309
3947.64 1486
3948.24 1346
3948.83 1277
3949.42 1194
3950.01 1294
3950.61 1295
3951.20 1234
3951.79 1293
3952.39 1266
3952.98 1351
3953.57 1277
3954.16 1238
3954.76 1230
3955.35 1265
3955.94 1358
3956.54 1296
3957.13 1182
3957.72 1264
3958.32 1304
3958.91 1207
3959.50 1271
3960.10 1298
3960.69 1262
3961.28 1253
3961.88 1322
3962.47 1387
3963.07 1379
3963.66 1377
3964.25 1431
3964.85 1393
3965.44 1381
3966.03 1546
3966.63 1329
3967.22 1391
3967.82 1495
3968.41 1532
3969.00 1493
3969.60 1446
3970.19 1586
3970.79 1477
3971.38 1421
3971.98 1414
3972.57 1329
3973.17 1444
3973.76 1445
3974.35 1437
3974.95 1396
3975.54 1384
3976.14 1493
3976.73 1607
3977.33 1626
3977.92 1605
3978.52 1533
3979.11 1603
3979.71 1681
3980.30 1482
3980.90 1326
3981.49 1401
3982.09 1658
3982.68 1436
3983.28 1377
3983.87 1374
3984.47 1355
3985.06 1406
3985.66 1406
3986.25 1373
3986.85 1316
3987.45 1364
3988.04 1457
3988.64 1400
3989.23 1414
3989.83 1440
3990.42 1318
3991.02 1429
3991.62 1375
3992.21 1383
3992.81 1441
3993.40 1502
3994.00 1537
3994.60 1592
3995.19 1422
3995.79 1619
3996.38 1642
3996.98 1667
3997.58 1551
3998.17 1454
3998.77 1579
3999.37 1562
3999.96 1505
4000.56 1697
4001.15 1626
4001.75 1513
4002.35 1586
4002.94 1459
4003.54 1421
4004.14 1522
4004.73 1517
4005.33 1464
4005.93 1441
4006.53 1474
4007.12 1482
4007.72 1412
4008.32 1358
4008.91 1488
4009.51 1260
4010.11 1281
4010.71 1270
4011.30 1382
4011.90 1663
4012.50 1497
4013.10 1570
4013.69 1769
4014.29 1808
4014.89 1862
4015.49 2011
4016.08 2151
4016.68 2101
4017.28 2197
4017.88 2217
4018.47 2252
4019.07 2153
4019.67 1932
4020.27 1737
4020.87 1721
4021.46 1641
4022.06 1652
4022.66 1570
4023.26 1524
4023.86 1377
4024.45 1445
4025.05 1614
4025.65 1659
4026.25 1658
4026.85 1694
4027.45 1737
4028.05 1556
4028.64 1517
4029.24 1638
4029.84 1633
4030.44 1616
4031.04 1647
4031.64 1638
4032.24 1760
4032.84 1628
4033.43 1540
4034.03 1589
4034.63 1716
4035.23 1495
4035.83 1459
4036.43 1576
4037.03 1484
4037.63 1412
4038.23 1288
4038.83 1200
4039.43 1372
4040.03 1214
4040.63 1328
4041.22 1286
4041.82 1228
4042.42 1287
4043.02 1345
4043.62 1359
4044.22 1318
4044.82 1479
4045.42 1508
4046.02 1239
4046.62 1345
4047.22 1282
4047.82 1383
4048.42 1310
4049.02 1306
4049.62 1369
4050.22 1437
4050.82 1371
4051.42 1323
4052.02 1251
4052.62 1277
4053.22 1307
4053.83 1422
4054.43 1488
4055.03 1284
4055.63 1312
4056.23 1160
4056.83 1192
4057.43 1258
4058.03 1220
4058.63 1161
4059.23 1237
4059.83 1326
4060.43 1323
4061.03 1301
4061.64 1164
4062.24 1105
4062.84 1359
4063.44 1405
4064.04 1213
4064.64 1295
4065.24 1247
4065.84 1160
4066.45 1298
4067.05 1313
4067.65 1188
4068.25 1152
4068.85 1297
4069.45 1351
4070.05 1275
4070.66 1231
4071.26 1205
4071.86 1236
4072.46 1296
4073.06 1233
4073.67 1206
4074.27 1240
4074.87 1215
4075.47 1396
4076.07 1260
4076.68 1207
4077.28 1217
4077.88 1201
4078.48 1262
4079.09 1199
4079.69 1293
4080.29 1167
4080.89 1110
4081.50 1150
4082.10 1160
4082.70 1304
4083.30 1272
4083.91 1242
4084.51 1291
4085.11 1258
4085.71 1117
4086.32 1203
4086.92 1225
4087.52 1094
4088.13 1123
4088.73 1165
4089.33 1212
4089.94 1218
4090.54 1113
4091.14 1128
4091.74 1256
4092.35 1322
4092.95 1395
4093.55 1302
4094.16 1336
4094.76 1346
4095.37 1473
4095.97 1479
4096.57 1369
4097.18 1232
4097.78 1277
4098.38 1224
4098.99 1188
4099.59 1179
4100.20 1270
4100.80 1226
4101.40 1213
4102.01 1187
4102.61 1140
4103.22 1189
4103.82 1206
4104.42 1285
4105.03 1315
4105.63 1208
4106.24 1152
4106.84 1134
4107.45 1097
4108.05 1203
4108.65 1161
4109.26 1242
4109.86 1221
4110.47 1064
4111.07 1181
4111.68 1177
4112.28 1115
4112.89 1116
4113.49 1145
4114.10 1208
4114.70 1198
4115.31 1107
4115.91 1147
4116.52 1198
4117.12 1225
4117.73 1215
4118.33 1040
4118.94 1147
4119.54 1193
4120.15 1039
4120.75 1134
4121.36 1160
4121.97 1192
4122.57 1178
4123.18 1304
4123.78 1237
4124.39 1148
4124.99 1149
4125.60 1248
4126.21 1098
4126.81 1053
4127.42 1137
4128.02 1320
4128.63 1291
4129.24 1423
4129.84 1332
4130.45 1307
4131.05 1246
4131.66 1129
4132.27 1059
4132.87 1139
4133.48 1220
4134.08 1274
4134.69 1242
4135.30 1185
4135.90 1305
4136.51 1432
4137.12 1358
4137.72 1407
4138.33 1413
4138.94 1426
4139.54 1438
4140.15 1477
4140.76 1365
4141.37 1391
4141.97 1387
4142.58 1461
4143.19 1394
4143.79 1376
4144.40 1431
4145.01 1473
4145.61 1478
4146.22 1271
4146.83 1211
4147.44 1170
4148.04 1195
4148.65 1154
4149.26 1209
4149.87 1206
4150.47 1210
4151.08 1152
4151.69 1132
4152.30 1207
4152.91 1260
4153.51 1188
4154.12 1166
4154.73 1250
4155.34 1158
4155.94 1206
4156.55 1139
4157.16 1058
4157.77 1184
4158.38 1263
4158.99 1215
4159.59 1171
4160.20 1124
4160.81 1169
4161.42 1167
4162.03 1121
4162.64 1245
4163.24 1255
4163.85 1321
4164.46 1289
4165.07 1267
4165.68 1287
4166.29 1367
4166.90 1510
4167.51 1432
4168.11 1275
4168.72 1307
4169.33 1396
4169.94 1197
4170.55 1175
4171.16 1254
4171.77 1313
4172.38 1409
4172.99 1276
4173.60 1287
4174.21 1108
4174.81 1245
4175.42 1295
4176.03 1355
4176.64 1344
4177.25 1307
4177.86 1238
4178.47 1235
4179.08 1371
4179.69 1278
4180.30 1383
4180.91 1380
4181.52 1348
4182.13 1318
4182.74 1170
4183.35 1210
4183.96 1272
4184.57 1203
4185.18 1237
4185.79 1320
4186.40 1196
4187.01 1187
4187.62 1258
4188.23 1285
4188.84 1258
4189.45 1153
4190.06 1390
4190.67 1276
4191.29 1362
4191.90 1499
4192.51 1467
4193.12 1549
4193.73 1480
4194.34 1584
4194.95 1530
4195.56 1468
4196.17 1488
4196.78 1593
4197.39 1643
4198.00 1700
4198.62 1622
4199.23 1525
4199.84 1438
4200.45 1481
4201.06 1418
4201.67 1299
4202.28 1436
4202.89 1535
4203.51 1432
4204.12 1414
4204.73 1254
4205.34 1270
4205.95 1317
4206.56 1376
4207.18 1413
4207.79 1404
4208.40 1410
4209.01 1382
4209.62 1353
4210.24 1406
4210.85 1322
4211.46 1377
4212.07 1440
4212.68 1382
4213.30 1285
4213.91 1348
4214.52 1447
4215.13 1378
4215.74 1536
4216.36 1611
4216.97 1593
4217.58 1778
4218.19 1726
4218.81 1830
4219.42 1821
4220.03 1810
4220.65 2210
4221.26 2339
4221.87 2434
4222.48 2499
4223.10 2808
4223.71 2723
4224.32 2876
4224.94 2839
4225.55 2934
4226.16 2868
4226.78 2801
4227.39 2720
4228.00 2524
4228.61 2573
4229.23 2484
4229.84 2568
4230.46 2491
4231.07 2624
4231.68 2654
4232.30 2603
4232.91 2781
4233.52 2647
4234.14 2602
4234.75 3015
4235.36 3074
4235.98 3101
4236.59 3192
4237.21 2959
4237.82 2638
4238.43 2432
4239.05 2278
4239.66 2209
4240.28 1934
4240.89 1663
4241.50 1641
4242.12 1652
4242.73 1588
4243.35 1547
4243.96 1739
4244.58 1709
4245.19 1596
4245.81 1585
4246.42 1516
4247.03 1441
4247.65 1699
4248.26 1711
4248.88 1631
4249.49 1525
4250.11 1641
4250.72 1685
4251.34 1725
4251.95 1732
4252.57 1571
4253.18 1617
4253.80 1677
4254.41 1544
4255.03 1646
4255.64 1594
4256.26 1612
4256.88 1621
4257.49 1574
4258.11 1587
4258.72 1465
4259.34 1525
4259.95 1591
4260.57 1481
4261.18 1641
4261.80 1607
4262.42 1526
4263.03 1605
4263.65 1445
4264.26 1466
4264.88 1560
4265.49 1560
4266.11 1552
4266.73 1399
4267.34 1594
4267.96 1560
4268.58 1683
4269.19 1591
4269.81 1626
4270.42 1726
4271.04 1716
4271.66 1607
4272.27 1595
4272.89 1551
4273.51 1526
4274.12 1522
4274.74 1778
4275.36 1953
4275.97 1844
4276.59 1985
4277.21 2070
4277.82 1889
4278.44 1878
4279.06 1842
4279.67 1694
4280.29 1555
4280.91 1490
4281.53 1544
4282.14 1365
4282.76 1602
4283.38 1556
4283.99 1403
4284.61 1262
4285.23 1313
4285.85 1373
4286.46 1323
4287.08 1308
4287.70 1436
4288.32 1273
4288.93 1234
4289.55 1443
4290.17 1431
4290.79 1392
4291.41 1425
4292.02 1448
4292.64 1351
4293.26 1450
4293.88 1232
4294.50 1095
4295.11 1354
4295.73 1362
4296.35 1267
4296.97 1414
4297.59 1317
4298.21 1389
4298.82 1426
4299.44 1327
4300.06 1363
4300.68 1377
4301.30 1344
4301.92 1386
4302.53 1294
4303.15 1412
4303.77 1444
4304.39 1549
4305.01 1419
4305.63 1534
4306.25 1518
4306.87 1415
4307.49 1448
4308.10 1464
4308.72 1564
4309.34 1596
4309.96 1435
4310.58 1637
4311.20 1545
4311.82 1455
4312.44 1516
4313.06 1622
4313.68 1459
4314.30 1354
4314.92 1427
4315.54 1405
4316.16 1341
4316.78 1468
4317.40 1359
4318.02 1266
4318.64 1454
4319.26 1497
4319.88 1429
4320.50 1367
4321.11 1362
4321.74 1347
4322.36 1375
4322.98 1387
4323.60 1472
4324.22 1521
4324.84 1443
4325.46 1671
4326.08 1726
4326.70 1632
4327.32 1739
4327.94 1743
4328.56 1539
4329.18 1494
4329.80 1512
4330.42 1401
4331.04 1502
4331.66 1489
4332.28 1456
4332.90 1595
4333.52 1619
4334.15 1751
4334.77 1878
4335.39 1902
4336.01 1935
4336.63 2180
4337.25 2283
4337.87 2316
4338.49 2295
4339.11 2406
4339.74 2496
4340.36 2316
4340.98 2350
4341.60 2374
4342.22 2328
4342.84 2575
4343.46 2779
4344.09 3186
4344.71 3763
4345.33 3980
4345.95 4296
4346.57 5066
4347.19 5454
4347.82 5287
4348.44 5388
4349.06 4947
4349.68 4440
4350.30 3933
4350.93 3603
4351.55 3059
4352.17 2817
4352.79 2446
4353.42 2012
4354.04 2051
4354.66 2052
4355.28 1927
4355.91 1971
4356.53 1931
4357.15 1991
4357.77 1902
4358.40 2050
4359.02 1921
4359.64 1794
4360.26 2047
4360.89 1777
4361.51 1870
4362.13 2029
4362.76 1965
4363.38 1870
4364.00 1870
4364.62 1709
4365.25 1942
4365.87 1912
4366.49 1679
4367.12 1759
4367.74 1871
4368.36 1825
4368.99 1750
4369.61 1680
4370.23 1662
4370.86 1455
4371.48 1427
4372.11 1478
4372.73 1556
4373.35 1517
4373.98 1340
4374.60 1536
4375.22 1555
4375.85 1471
4376.47 1513
4377.10 1442
4377.72 1463
4378.34 1639
4378.97 1676
4379.59 1625
4380.22 1521
4380.84 1784
4381.47 1785
4382.09 1745
4382.71 1614
4383.34 1877
4383.96 1765
4384.59 1728
4385.21 1769
4385.84 1829
4386.46 1835
4387.09 1774
4387.71 1891
4388.34 1840
4388.96 2027
4389.59 2223
4390.21 2224
4390.84 2456
4391.46 2450
4392.09 2527
4392.71 2738
4393.34 2728
4393.96 2463
4394.59 2210
4395.21 2131
4395.84 2036
4396.46 2024
4397.09 2014
4397.71 1857
4398.34 1917
4398.96 2026
4399.59 2073
4400.22 2026
4400.84 1957
4401.47 2028
4402.09 2037
4402.72 1985
4403.34 1912
4403.97 1970
4404.60 1881
4405.22 1919
4405.85 1773
4406.47 1993
4407.10 1995
4407.73 1968
4408.35 1986
4408.98 1864
4409.61 1801
4410.23 1872
4410.86 1939
4411.48 1880
4412.11 1719
4412.74 1831
4413.36 1831
4413.99 1676
4414.62 1618
4415.24 1545
4415.87 1522
4416.50 1516
4417.12 1609
4417.75 1600
4418.38 1498
4419.01 1376
4419.63 1329
4420.26 1466
4420.89 1454
4421.51 1440
4422.14 1392
4422.77 1433
4423.40 1381
4424.02 1341
4424.65 1421
4425.28 1351
4425.91 1361
4426.53 1267
4427.16 1143
4427.79 1254
4428.42 1251
4429.04 1335
4429.67 1306
4430.30 1283
4430.93 1195
4431.55 1228
4432.18 1279
4432.81 1264
4433.44 1317
4434.07 1336
4434.69 1269
4435.32 1342
4435.95 1531
4436.58 1332
4437.21 1230
4437.84 1141
4438.46 1334
4439.09 1336
4439.72 1192
4440.35 1267
4440.98 1367
4441.61 1220
4442.24 1099
4442.86 1254
4443.49 1253
4444.12 1276
4444.75 1367
4445.38 1318
4446.01 1376
4446.64 1372
4447.27 1418
4447.90 1261
4448.52 1281
4449.15 1293
4449.78 1187
4450.41 1275
4451.04 1361
4451.67 1440
4452.30 1467
4452.93 1328
4453.56 1184
4454.19 1249
4454.82 1309
4455.45 1442
4456.08 1512
4456.71 1423
4457.34 1473
4457.97 1389
4458.60 1406
4459.23 1265
4459.86 1321
4460.49 1365
4461.12 1351
4461.75 1257
4462.38 1256
4463.01 1174
4463.64 1236
4464.27 1151
4464.90 1160
4465.53 1084
4466.16 1071
4466.79 1080
4467.42 1109
4468.05 1205
4468.68 1251
4469.31 1173
4469.94 1196
4470.57 1267
4471.20 1190
4471.83 1143
4472.46 1171
4473.09 1160
4473.72 1148
4474.35 1164
4474.99 1240
4475.62 1207
4476.25 1184
4476.88 1269
4477.51 1177
4478.14 1157
4478.77 1225
4479.40 1248
4480.03 1257
4480.67 1234
4481.30 1185
4481.93 1258
4482.56 1234
4483.19 1343
4483.82 1261
4484.46 1058
4485.09 1212
4485.72 1278
4486.35 1263
4486.98 1255
4487.61 1226
4488.25 1119
4488.88 1105
4489.51 1323
4490.14 1382
4490.77 1254
4491.41 1324
4492.04 1198
4492.67 1145
4493.30 1182
4493.94 1226
4494.57 1332
4495.20 1405
4495.83 1253
4496.46 1247
4497.10 1151
4497.73 1266
4498.36 1424
4498.99 1373
4499.63 1488
4500.26 1436
4500.89 1446
4501.53 1697
4502.16 1850
4502.79 1693
4503.42 1553
4504.06 1673
4504.69 1583
4505.32 1480
4505.96 1448
4506.59 1402
4507.22 1503
4507.86 1349
4508.49 1256
4509.12 1248
4509.76 1306
4510.39 1239
4511.02 1203
4511.66 1243
4512.29 1421
4512.92 1348
4513.56 1381
4514.19 1302
4514.83 1199
4515.46 1219
4516.09 1311
4516.73 1304
4517.36 1266
4517.99 1138
4518.63 1208
4519.26 1177
4519.90 1188
4520.53 1223
4521.17 1270
4521.80 1304
4522.43 1316
4523.07 1277
4523.70 1243
4524.34 1310
4524.97 1373
4525.61 1437
4526.24 1542
4526.88 1563
4527.51 1842
4528.14 2130
4528.78 2210
4529.41 2421
4530.05 2916
4530.68 3122
4531.32 3422
4531.95 3353
4532.59 3411
4533.22 3676
4533.86 3599
4534.49 3336
4535.13 3176
4535.76 2542
4536.40 2348
4537.04 2114
4537.67 1971
4538.31 1845
4538.94 1568
4539.58 1371
4540.21 1476
4540.85 1399
4541.48 1268
4542.12 1276
4542.76 1235
4543.39 1322
4544.03 1234
4544.66 1267
4545.30 1201
4545.93 1134
4546.57 1231
4547.21 1222
4547.84 1140
4548.48 1133
4549.11 1215
4549.75 1275
4550.39 1338
4551.02 1356
4551.66 1167
4552.30 1280
4552.93 1201
4553.57 1225
4554.21 1291
4554.84 1250
4555.48 1231
4556.12 1365
4556.75 1302
4557.39 1241
4558.03 1323
4558.66 1233
4559.30 1187
4559.94 1153
4560.57 1204
4561.21 1175
4561.85 1230
4562.48 1223
4563.12 1235
4563.76 1291
4564.40 1268
4565.03 1335
4565.67 1426
4566.31 1342
4566.95 1273
4567.58 1231
4568.22 1375
4568.86 1526
4569.50 1493
4570.13 1411
4570.77 1308
4571.41 1372
4572.05 1375
4572.68 1403
4573.32 1463
4573.96 1414
4574.60 1249
4575.24 1381
4575.87 1247
4576.51 1178
4577.15 1209
4577.79 1165
4578.43 1162
4579.06 1175
4579.70 1205
4580.34 1183
4580.98 1200
4581.62 1249
4582.26 1337
4582.90 1350
4583.53 1166
4584.17 1292
4584.81 1316
4585.45 1297
4586.09 1259
4586.73 1218
4587.37 1327
4588.01 1397
4588.64 1464
4589.28 1496
4589.92 1514
4590.56 1501
4591.20 1497
4591.84 1566
4592.48 1638
4593.12 1511
4593.76 1639
4594.40 1502
4595.04 1610
4595.68 1596
4596.31 1440
4596.95 1337
4597.59 1282
4598.23 1221
4598.87 1319
4599.51 1206
4600.15 1173
4600.79 1146
4601.43 1174
4602.07 1167
4602.71 1312
4603.35 1198
4603.99 1177
4604.63 1253
4605.27 1226
4605.91 1309
4606.55 1420
4607.19 1355
4607.83 1261
4608.47 1236
4609.11 1232
4609.75 1264
4610.39 1232
4611.03 1240
4611.68 1235
4612.32 1191
4612.96 1245
4613.60 1232
4614.24 1265
4614.88 1242
4615.52 1154
4616.16 1429
4616.80 1350
4617.44 1332
4618.08 1277
4618.72 1239
4619.36 1205
4620.01 1333
4620.65 1253
4621.29 1250
4621.93 1288
4622.57 1267
4623.21 1236
4623.85 1291
4624.50 1333
4625.14 1359
4625.78 1175
4626.42 1306
4627.06 1284
4627.70 1154
4628.34 1253
4628.99 1228
4629.63 1289
4630.27 1347
4630.91 1250
4631.55 1321
4632.20 1356
4632.84 1372
4633.48 1326
4634.12 1218
4634.76 1330
4635.41 1327
4636.05 1276
4636.69 1276
4637.33 1324
4637.98 1321
4638.62 1206
4639.26 1239
4639.90 1226
4640.55 1279
4641.19 1251
4641.83 1261
4642.47 1316
4643.12 1311
4643.76 1286
4644.40 1203
4645.04 1308
4645.69 1274
4646.33 1280
4646.97 1529
4647.62 1384
4648.26 1305
4648.90 1396
4649.55 1291
4650.19 1319
4650.83 1393
4651.48 1434
4652.12 1438
4652.76 1751
4653.41 1786
4654.05 1480
4654.69 1471
4655.34 1456
4655.98 1558
4656.62 1490
4657.27 1313
4657.91 1231
4658.55 1207
4659.20 1123
4659.84 1060
4660.49 981
4661.13 1094
4661.77 1047
4662.42 1057
4663.06 1019
4663.71 1146
4664.35 1184
4664.99 1123
4665.64 1079
4666.28 1047
4666.93 1072
4667.57 1161
4668.22 942
4668.86 906
4669.51 929
4670.15 968
4670.79 1007
4671.44 1191
4672.08 1084
4672.73 1195
4673.37 1039
4674.02 1122
4674.66 955
4675.31 1028
4675.95 1159
4676.60 1144
4677.24 1183
4677.89 1159
4678.53 1069
4679.18 1037
4679.82 1204
4680.47 1178
4681.12 1229
4681.76 1054
4682.41 1225
4683.05 1296
4683.70 1236
4684.34 1144
4684.99 1209
4685.63 1140
4686.28 1218
4686.93 1160
4687.57 1182
4688.22 1183
4688.86 1145
4689.51 1253
4690.15 1196
4690.80 1181
4691.45 1364
4692.09 1211
4692.74 1270
4693.39 1218
4694.03 1182
4694.68 1214
4695.32 1324
4695.97 1420
4696.62 1249
4697.26 1397
4697.91 1616
4698.56 1635
4699.20 1762
4699.85 1762
4700.50 1728
4701.14 1639
4701.79 1619
4702.44 1586
4703.08 1478
4703.73 1514
4704.38 1364
4705.02 1293
4705.67 1361
4706.32 1361
4706.97 1273
4707.61 1330
4708.26 1269
4708.91 1297
4709.55 1400
4710.20 1459
4710.85 1420
4711.50 1417
4712.14 1272
4712.79 1287
4713.44 1464
4714.09 1433
4714.73 1571
4715.38 1379
4716.03 1304
4716.68 1322
4717.33 1392
4717.97 1426
4718.62 1268
4719.27 1353
4719.92 1229
4720.57 1316
4721.21 1449
4721.86 1419
4722.51 1251
4723.16 1262
4723.81 1424
4724.45 1536
4725.10 1589
4725.75 1528
4726.40 1689
4727.05 1574
4727.70 1729
4728.35 1701
4728.99 1546
4729.64 1514
4730.29 1516
4730.94 1434
4731.59 1328
4732.24 1269
4732.89 1270
4733.54 1317
4734.19 1333
4734.83 1324
4735.48 1309
4736.13 1294
4736.78 1308
4737.43 1384
4738.08 1326
4738.73 1464
4739.38 1521
4740.03 1488
4740.68 1632
4741.33 1637
4741.98 1670
4742.63 1629
4743.28 1482
4743.93 1412
4744.58 1463
4745.23 1428
4745.87 1418
4746.52 1432
4747.17 1396
4747.82 1479
4748.47 1428
4749.12 1399
4749.77 1459
4750.42 1563
4751.08 1615
4751.73 1542
4752.38 1679
4753.03 1694
4753.68 1612
4754.33 1688
4754.98 1579
4755.63 1481
4756.28 1503
4756.93 1558
4757.58 1515
4758.23 1447
4758.88 1320
4759.53 1324
4760.18 1329
4760.83 1228
4761.48 1254
4762.13 1201
4762.79 1314
4763.44 1351
4764.09 1439
4764.74 1330
4765.39 1218
4766.04 1343
4766.69 1407
4767.34 1373
4767.99 1280
4768.65 1201
4769.30 1376
4769.95 1221
4770.60 1314
4771.25 1275
4771.90 1175
4772.56 1066
4773.21 1166
4773.86 1130
4774.51 1081
4775.16 1104
4775.81 1156
4776.47 1247
4777.12 1266
4777.77 1201
4778.42 1252
4779.07 1159
4779.73 1271
4780.38 1341
4781.03 1254
4781.68 1311
4782.34 1213
4782.99 1326
4783.64 1279
4784.29 1271
4784.94 1179
4785.60 1171
4786.25 1167
4786.90 1119
4787.56 1117
4788.21 1175
4788.86 1132
4789.51 1163
4790.17 1121
4790.82 1158
4791.47 1209
4792.13 1262
4792.78 1181
4793.43 1124
4794.08 1072
4794.74 1058
4795.39 1102
4796.04 1105
4796.70 1105
4797.35 1143
4798.00 1189
4798.66 1211
4799.31 1243
4799.96 1288
4800.62 1196
4801.27 1219
4801.93 1160
4802.58 1096
4803.23 1190
4803.89 1285
4804.54 1165
4805.19 1212
4805.85 1203
4806.50 1193
4807.16 1152
4807.81 1185
4808.46 1031
4809.12 1106
4809.77 1202
4810.43 1150
4811.08 1149
4811.73 1262
4812.39 1205
4813.04 1225
4813.70 1080
4814.35 1007
4815.01 1146
4815.66 1103
4816.32 1192
4816.97 1291
4817.63 1368
4818.28 1200
4818.94 1342
4819.59 1314
4820.24 1385
4820.90 1439
4821.55 1306
4822.21 1426
4822.86 1578
4823.52 1447
4824.18 1519
4824.83 1458
4825.49 1464
4826.14 1489
4826.80 1399
4827.45 1451
4828.11 1578
4828.76 1519
4829.42 1617
4830.07 1555
4830.73 1487
4831.38 1438
4832.04 1505
4832.70 1623
4833.35 1708
4834.01 1630
4834.66 1546
4835.32 1562
4835.98 1663
4836.63 1741
4837.29 1739
4837.94 1954
4838.60 2088
4839.26 1855
4839.91 1890
4840.57 1871
4841.22 1948
4841.88 1874
4842.54 1810
4843.19 1773
4843.85 1845
4844.51 1934
4845.16 1869
4845.82 1943
4846.48 2014
4847.13 2165
4847.79 2385
4848.45 2415
4849.10 2645
4849.76 2944
4850.42 3222
4851.07 3156
4851.73 3244
4852.39 3160
4853.05 2887
4853.70 2817
4854.36 2622
4855.02 2501
4855.68 2358
4856.33 2190
4856.99 2407
4857.65 2279
4858.30 2579
4858.96 2411
4859.62 2024
4860.28 2139
4860.94 2112
4861.59 2078
4862.25 2171
4862.91 1998
4863.57 2130
4864.22 2112
4864.88 2229
4865.54 2315
4866.20 2207
4866.86 2047
4867.51 2235
4868.17 2235
4868.83 2177
4869.49 2061
4870.15 2088
4870.81 2097
4871.46 2103
4872.12 1998
4872.78 1822
4873.44 1973
4874.10 2003
4874.76 1868
4875.41 1835
4876.07 1670
4876.73 1742
4877.39 1877
4878.05 1887
4878.71 1814
4879.37 2023
4880.03 2018
4880.69 1883
4881.34 1669
4882.00 1633
4882.66 1632
4883.32 1655
4883.98 1628
4884.64 1665
4885.30 1723
4885.96 1681
4886.62 1625
4887.28 1597
4887.94 1547
4888.60 1502
4889.26 1703
4889.92 1742
4890.58 1918
4891.24 2135
4891.89 2049
4892.55 1908
4893.21 1848
4893.87 1845
4894.53 1713
4895.19 1772
4895.85 1745
4896.51 1571
4897.17 1617
4897.83 1718
4898.49 1735
4899.16 1762
4899.82 1896
4900.48 1967
4901.14 1880
4901.80 1725
4902.46 1781
4903.12 1707
4903.78 1520
4904.44 1496
4905.10 1568
4905.76 1587
4906.42 1599
4907.08 1475
4907.74 1493
4908.40 1411
4909.06 1463
4909.72 1511
4910.39 1411
4911.05 1421
4911.71 1404
4912.37 1350
4913.03 1491
4913.69 1360
4914.35 1291
4915.01 1277
4915.68 1324
4916.34 1380
4917.00 1277
4917.66 1181
4918.32 1257
4918.98 1323
4919.64 1229
4920.31 1240
4920.97 1244
4921.63 1206
4922.29 1351
4922.95 1380
4923.62 1261
4924.28 1264
4924.94 1130
4925.60 1204
4926.26 1260
4926.93 1267
4927.59 1299
4928.25 1289
4928.91 1297
4929.57 1229
4930.24 1202
4930.90 1155
4931.56 1204
4932.22 1305
4932.89 1251
4933.55 1184
4934.21 1201
4934.87 1117
4935.54 1181
4936.20 1192
4936.86 1151
4937.53 1293
4938.19 1290
4938.85 1275
4939.51 1211
4940.18 1068
4940.84 1055
4941.50 1221
4942.17 1099
4942.83 1183
4943.49 1151
4944.16 1152
4944.82 1300
4945.48 1261
4946.15 1138
4946.81 1156
4947.47 1150
4948.14 1032
4948.80 1145
4949.46 1231
4950.13 1152
4950.79 1124
4951.45 1132
4952.12 1225
4952.78 1155
4953.45 1111
4954.11 1090
4954.77 1205
4955.44 1176
4956.10 1115
4956.77 1162
4957.43 1092
4958.09 1251
4958.76 1132
4959.42 1083
4960.09 1214
4960.75 1232
4961.42 1279
4962.08 1341
4962.75 1405
4963.41 1271
4964.07 1373
4964.74 1495
4965.40 1543
4966.07 1393
4966.73 1648
4967.40 1571
4968.06 1429
4968.73 1381
4969.39 1154
4970.06 1254
4970.72 1194
4971.39 1219
4972.05 1046
4972.72 1063
4973.38 1148
4974.05 1116
4974.71 1259
4975.38 1252
4976.05 1239
4976.71 1428
4977.38 1510
4978.04 1303
4978.71 1321
4979.37 1281
4980.04 1347
4980.70 1314
4981.37 1253
4982.04 1387
4982.70 1378
4983.37 1238
4984.03 1339
4984.70 1421
4985.37 1371
4986.03 1421
4986.70 1561
4987.36 1705
4988.03 1753
4988.70 1766
4989.36 1936
4990.03 2276
4990.70 2135
4991.36 1993
4992.03 1894
4992.69 1894
4993.36 1668
4994.03 1703
4994.69 1475
4995.36 1319
4996.03 1284
4996.69 1219
4997.36 1139
4998.03 1292
4998.70 1146
4999.36 1157
5000.03 1055
5000.70 1120
5001.36 1150
5002.03 1206
5002.70 1162
5003.37 1132
5004.03 1099
5004.70 1069
5005.37 1212
5006.03 1116
5006.70 1032
5007.37 910
5008.04 1015
5008.70 1101
5009.37 1085
5010.04 1059
5010.71 1034
5011.38 1143
5012.04 1082
5012.71 1007
5013.38 1084
5014.05 1077
5014.72 965
5015.38 1051
5016.05 1024
5016.72 1050
5017.39 1092
5018.06 1112
5018.72 1134
5019.39 1022
5020.06 1062
5020.73 1113
5021.40 1041
5022.07 1244
5022.73 1236
5023.40 1276
5024.07 1256
5024.74 1253
5025.41 1263
5026.08 1268
5026.75 1180
5027.42 1190
5028.08 1214
5028.75 1196
5029.42 1114
5030.09 1105
5030.76 1173
5031.43 1160
5032.10 1161
5032.77 1071
5033.44 1086
5034.11 970
5034.78 1011
5035.45 1046
5036.11 980
5036.78 928
5037.45 988
5038.12 1010
5038.79 951
5039.46 1057
5040.13 1031
5040.80 1012
5041.47 1091
5042.14 1140
5042.81 1112
5043.48 1101
5044.15 1113
5044.82 1240
5045.49 1128
5046.16 1044
5046.83 1031
5047.50 1008
5048.17 1066
5048.84 1047
5049.51 976
5050.18 1023
5050.85 1041
5051.52 1070
5052.19 988
5052.86 1085
5053.54 1059
5054.21 1073
5054.88 1074
5055.55 1056
5056.22 982
5056.89 1056
5057.56 942
5058.23 995
5058.90 1082
5059.57 977
5060.24 1035
5060.91 967
5061.59 977
5062.26 1025
5062.93 1034
5063.60 1062
5064.27 1105
5064.94 1112
5065.61 1013
5066.28 1086
5066.96 1071
5067.63 1039
5068.30 1055
5068.97 1098
5069.64 1168
5070.31 1137
5070.99 1022
5071.66 1015
5072.33 932
5073.00 994
5073.67 975
5074.35 1007
5075.02 1159
5075.69 1151
5076.36 1047
5077.03 1174
5077.71 1192
5078.38 1242
5079.05 1128
5079.72 1378
5080.39 1265
5081.07 1141
5081.74 1097
5082.41 1165
5083.08 1136
5083.76 1066
5084.43 1104
5085.10 1122
5085.78 1121
5086.45 1115
5087.12 1133
5087.79 1053
5088.47 1068
5089.14 1213
5089.81 1161
5090.49 1131
5091.16 1276
5091.83 1335
5092.51 1230
5093.18 1240
5093.85 1254
5094.52 1211
5095.20 1289
5095.87 1253
5096.54 1130
5097.22 1104
5097.89 1167
5098.57 1123
5099.24 1054
5099.91 1165
5100.59 1049
5101.26 1053
5101.93 1073
5102.61 1118
5103.28 1221
5103.96 1111
5104.63 1167
5105.30 1124
5105.98 1050
5106.65 1119
5107.33 1146
5108.00 1164
5108.67 1168
5109.35 1138
5110.02 1041
5110.70 1133
5111.37 1137
5112.05 1106
5112.72 1074
5113.40 953
5114.07 1058
5114.74 1236
5115.42 1161
5116.09 1114
5116.77 1144
5117.44 1177
5118.12 1210
5118.79 1134
5119.47 1047
5120.14 1142
5120.82 1231
5121.49 1142
5122.17 1168
5122.84 1195
5123.52 1108
5124.19 1131
5124.87 1173
5125.54 1150
5126.22 1064
5126.90 1074
5127.57 1106
5128.25 1047
5128.92 1003
5129.60 1146
5130.27 1209
5130.95 1129
5131.62 1088
5132.30 1114
5132.98 1130
5133.65 1282
5134.33 1067
5135.00 1124
5135.68 1074
5136.36 1013
5137.03 1064
5137.71 1085
5138.38 915
5139.06 1066
5139.74 1168
5140.41 1228
5141.09 1106
5141.77 1138
5142.44 1036
5143.12 1055
5143.80 1004
5144.47 1029
5145.15 993
5145.83 995
5146.50 1066
5147.18 1068
5147.86 953
5148.53 887
5149.21 931
5149.89 1028
5150.56 988
5151.24 923
5151.92 1014
5152.60 917
5153.27 957
5153.95 1007
5154.63 987
5155.30 975
5155.98 891
5156.66 907
5157.34 940
5158.01 990
5158.69 898
5159.37 913
5160.05 856
5160.72 894
5161.40 848
5162.08 868
5162.76 919
5163.44 956
5164.11 975
5164.79 940
5165.47 997
5166.15 982
5166.83 1124
5167.50 1074
5168.18 1031
5168.86 1082
5169.54 967
5170.22 930
5170.89 939
5171.57 933
5172.25 905
5172.93 1044
5173.61 990
5174.29 939
5174.97 960
5175.64 1031
5176.32 876
5177.00 950
5177.68 980
5178.36 889
5179.04 989
5179.72 961
5180.40 961
5181.08 1045
5181.75 958
5182.43 946
5183.11 994
5183.79 1011
5184.47 960
5185.15 913
5185.83 908
5186.51 855
5187.19 888
5187.87 992
5188.55 943
5189.23 922
5189.91 962
5190.59 902
5191.27 913
5191.95 887
5192.63 856
5193.31 869
5193.98 859
5194.66 868
5195.34 884
5196.02 906
5196.70 945
5197.38 1004
5198.07 996
5198.75 910
5199.43 1007
5200.11 1021
5200.79 972
5201.47 957
5202.15 1040
5202.83 944
5203.51 966
5204.19 976
5204.87 963
5205.55 1128
5206.23 1012
5206.91 1000
5207.59 1031
5208.27 1080
5208.95 1001
5209.63 1091
5210.31 1055
5211.00 1089
5211.68 1171
5212.36 1085
5213.04 1053
5213.72 1111
5214.40 1170
5215.08 1133
5215.76 1203
5216.45 1295
5217.13 1111
5217.81 1142
5218.49 1209
5219.17 1221
5219.85 1189
5220.53 1127
5221.22 1112
5221.90 1128
5222.58 1125
5223.26 1157
5223.94 1080
5224.62 1150
5225.31 1077
5225.99 1106
5226.67 1115
5227.35 982
5228.03 1033
5228.72 1034
5229.40 1031
5230.08 1013
5230.76 1085
5231.45 1009
5232.13 1024
5232.81 1227
5233.49 1143
5234.18 1206
5234.86 1113
5235.54 1044
5236.22 1172
5236.91 1129
5237.59 1001
5238.27 1039
5238.95 1066
5239.64 1188
5240.32 1154
5241.00 1209
5241.69 1161
5242.37 1075
5243.05 1013
5243.73 975
5244.42 1017
5245.10 1039
5245.78 1117
5246.47 945
5247.15 994
5247.83 1043
5248.52 1112
5249.20 1156
5249.88 1231
5250.57 1308
5251.25 1228
5251.94 1246
5252.62 1222
5253.30 1163
5253.99 1217
5254.67 1149
5255.35 1120
5256.04 1218
5256.72 1273
5257.41 1095
5258.09 1023
5258.77 1103
5259.46 1229
5260.14 1167
5260.83 1089
5261.51 1336
5262.20 1339
5262.88 1219
5263.56 1258
5264.25 1190
5264.93 1081
5265.62 1272
5266.30 1448
5266.99 1132
5267.67 994
5268.36 1020
5269.04 1016
5269.73 1060
5270.41 1136
5271.10 1099
5271.78 1091
5272.47 1231
5273.15 1027
5273.84 1056
5274.52 1010
5275.21 950
5275.89 968
5276.58 1039
5277.26 978
5277.95 1044
5278.63 1064
5279.32 1130
5280.00 1271
5280.69 1178
5281.37 1196
5282.06 1244
5282.75 1325
5283.43 1234
5284.12 1211
5284.80 1296
5285.49 1176
5286.17 1099
5286.86 916
5287.55 935
5288.23 1006
5288.92 1006
5289.60 1027
5290.29 1075
5290.98 1161
5291.66 1046
5292.35 1101
5293.04 1089
5293.72 1093
5294.41 1119
5295.10 1043
5295.78 984
5296.47 1100
5297.15 1310
5297.84 1294
5298.53 1320
5299.21 1388
5299.90 1305
5300.59 1395
5301.28 1413
5301.96 1618
5302.65 1767
5303.34 1694
5304.02 1589
5304.71 1595
5305.40 1427
5306.08 1574
5306.77 1385
5307.46 1240
5308.15 1189
5308.83 1199
5309.52 1283
5310.21 1157
5310.90 1165
5311.58 1248
5312.27 1284
5312.96 1220
5313.65 1328
5314.33 1273
5315.02 1255
5315.71 1181
5316.40 1280
5317.09 1379
5317.77 1257
5318.46 1452
5319.15 1420
5319.84 1360
5320.53 1472
5321.21 1455
5321.90 1418
5322.59 1531
5323.28 1474
5323.97 1420
5324.65 1287
5325.34 1154
5326.03 1126
5326.72 1043
5327.41 1165
5328.10 1170
5328.79 1094
5329.47 1154
5330.16 1171
5330.85 1264
5331.54 1255
5332.23 1297
5332.92 1286
5333.61 1276
5334.30 1278
5334.99 1220
5335.67 1338
5336.36 1205
5337.05 1257
5337.74 1255
5338.43 1265
5339.12 1310
5339.81 1304
5340.50 1208
5341.19 1292
5341.88 1182
5342.57 1272
5343.26 1416
5343.95 1344
5344.64 1305
5345.33 1405
5346.02 1524
5346.71 1528
5347.40 1746
5348.09 1782
5348.78 1986
5349.47 2162
5350.16 2379
5350.85 2571
5351.54 2659
5352.23 2731
5352.92 2737
5353.61 2560
5354.30 2420
5354.99 2147
5355.68 2010
5356.37 1751
5357.06 1591
5357.75 1583
5358.44 1230
5359.13 1282
5359.82 1235
5360.51 1221
5361.20 1249
5361.89 1173
5362.58 1170
5363.27 1235
5363.97 1245
5364.66 1128
5365.35 1213
5366.04 1130
5366.73 1061
5367.42 1005
5368.11 1208
5368.80 1074
5369.49 1003
5370.19 1009
5370.88 970
5371.57 978
5372.26 1009
5372.95 1061
5373.64 1127
5374.33 1172
5375.03 1126
5375.72 1009
5376.41 984
5377.10 1057
5377.79 1002
5378.49 1020
5379.18 1034
5379.87 1067
5380.56 1080
5381.25 1092
5381.95 1102
5382.64 1098
5383.33 1138
5384.02 1053
5384.71 1102
5385.41 1058
5386.10 1007
5386.79 1052
5387.48 1052
5388.18 1210
5388.87 1201
5389.56 1241
5390.25 1210
5390.95 1298
5391.64 1234
5392.33 1317
5393.02 1348
5393.72 1063
5394.41 1145
5395.10 1077
5395.80 1112
5396.49 1034
5397.18 1064
5397.88 1044
5398.57 1069
5399.26 1037
5399.95 1023
5400.65 1010
5401.34 1031
5402.03 996
5402.73 873
5403.42 955
5404.12 958
5404.81 996
5405.50 1060
5406.20 1042
5406.89 1040
5407.58 1065
5408.28 1025
5408.97 1062
5409.66 1107
5410.36 1053
5411.05 1060
5411.75 953
5412.44 1095
5413.13 1059
5413.83 1106
5414.52 993
5415.22 1036
5415.91 984
5416.61 949
5417.30 944
5417.99 1007
5418.69 1099
5419.38 1086
5420.08 1038
5420.77 937
5421.47 938
5422.16 1097
5422.86 1152
5423.55 1208
5424.25 1050
5424.94 1049
5425.64 1029
5426.33 1043
5427.03 1090
5427.72 1050
5428.42 1068
5429.11 1052
5429.81 997
5430.50 1091
5431.20 1040
5431.89 1035
5432.59 1154
5433.28 1185
5433.98 1190
5434.67 1190
5435.37 1245
5436.06 1222
5436.76 1188
5437.46 1113
5438.15 1170
5438.85 1198
5439.54 1164
5440.24 1138
5440.93 1199
5441.63 1203
5442.33 1120
5443.02 1080
5443.72 1124
5444.41 1198
5445.11 1203
5445.81 1176
5446.50 1114
5447.20 1238
5447.90 1142
5448.59 1200
5449.29 1212
5449.98 1296
5450.68 1249
5451.38 1218
5452.07 1218
5452.77 1180
5453.47 1084
5454.16 1024
5454.86 1117
5455.56 1117
5456.25 1091
5456.95 1126
5457.65 1268
5458.35 1154
5459.04 1272
5459.74 1352
5460.44 1288
5461.13 1258
5461.83 1250
5462.53 1223
5463.23 1244
5463.92 1299
5464.62 1277
5465.32 1241
5466.02 1333
5466.71 1278
5467.41 1286
5468.11 1333
5468.81 1421
5469.50 1306
5470.20 1241
5470.90 1334
5471.60 1370
5472.29 1323
5472.99 1284
5473.69 1373
5474.39 1256
5475.09 1368
5475.78 1277
5476.48 1409
5477.18 1475
5477.88 1581
5478.58 1775
5479.28 1842
5479.97 2098
5480.67 2243
5481.37 2285
5482.07 2350
5482.77 2342
5483.47 2078
5484.17 1997
5484.86 1700
5485.56 1599
5486.26 1557
5486.96 1472
5487.66 1478
5488.36 1444
5489.06 1476
5489.76 1548
5490.45 1580
5491.15 1576
5491.85 1489
5492.55 1558
5493.25 1664
5493.95 1751
5494.65 1692
5495.35 1702
5496.05 1726
5496.75 1833
5497.45 1874
5498.15 2239
5498.85 2317
5499.55 2585
5500.25 2842
5500.95 3054
5501.65 3226
5502.35 3474
5503.04 3278
5503.74 3009
5504.44 2806
5505.14 2407
5505.84 2079
5506.54 1876
5507.24 1717
5507.94 1591
5508.65 1633
5509.35 1554
5510.05 1572
5510.75 1459
5511.45 1537
5512.15 1418
5512.85 1425
5513.55 1529
5514.25 1531
5514.95 1660
5515.65 1687
5516.35 1625
5517.05 1625
5517.75 1403
5518.45 1528
5519.15 1309
5519.85 1388
5520.56 1510
5521.26 1641
5521.96 1502
5522.66 1485
5523.36 1316
5524.06 1277
5524.76 1286
5525.46 1209
5526.16 1304
5526.87 1234
5527.57 1295
5528.27 1312
5528.97 1216
5529.67 1117
5530.37 1108
5531.07 1174
5531.78 1258
5532.48 1182
5533.18 1156
5533.88 1160
5534.58 1184
5535.29 1197
5535.99 1193
5536.69 1256
5537.39 1200
5538.09 1135
5538.80 1120
5539.50 1045
5540.20 1088
5540.90 1182
5541.60 1144
5542.31 1094
5543.01 1077
5543.71 1066
5544.41 1015
5545.12 1113
5545.82 1106
5546.52 996
5547.22 1075
5547.93 1125
5548.63 1187
5549.33 1155
5550.04 1105
5550.74 1145
5551.44 1200
5552.14 1169
5552.85 1110
5553.55 1183
5554.25 1206
5554.96 1155
5555.66 1099
5556.36 1169
5557.07 1139
5557.77 1150
5558.47 1210
5559.18 1132
5559.88 1152
5560.58 1090
5561.29 1095
5561.99 1022
5562.69 1100
5563.40 1206
5564.10 1205
5564.80 1217
5565.51 1222
5566.21 1276
5566.92 1134
5567.62 1154
5568.32 1030
5569.03 1075
5569.73 1067
5570.44 1121
5571.14 1173
5571.84 993
5572.55 1043
5573.25 1052
5573.96 1096
5574.66 1087
5575.37 1018
5576.07 1121
5576.78 1165
5577.48 1120
5578.18 1148
5578.89 1152
5579.59 1153
5580.30 1162
5581.00 1189
5581.71 1137
5582.41 1039
5583.12 1104
5583.82 1082
5584.53 979
5585.23 895
5585.94 936
5586.64 935
5587.35 914
5588.05 990
5588.76 1037
5589.46 1033
5590.17 956
5590.88 948
5591.58 1090
5592.29 994
5592.99 925
5593.70 952
5594.40 957
5595.11 1029
5595.81 956
5596.52 1024
5597.23 1010
5597.93 1043
5598.64 1150
5599.34 1001
5600.05 920
5600.76 1001
5601.46 1026
5602.17 980
5602.87 1040
5603.58 1134
5604.29 1109
5604.99 933
5605.70 1012
5606.41 938
5607.11 945
5607.82 993
5608.52 920
5609.23 900
5609.94 1020
5610.64 925
5611.35 1030
5612.06 1095
5612.76 1014
5613.47 978
5614.18 1034
5614.89 1042
5615.59 909
5616.30 955
5617.01 980
5617.71 1072
5618.42 981
5619.13 943
5619.84 927
5620.54 960
5621.25 975
5621.96 919
5622.66 1066
5623.37 952
5624.08 970
5624.79 1089
5625.49 1040
5626.20 1057
5626.91 1043
5627.62 992
5628.33 1182
5629.03 1081
5629.74 1067
5630.45 1070
5631.16 1070
5631.87 974
5632.57 953
5633.28 1022
5633.99 991
5634.70 1049
5635.41 1117
5636.11 1065
5636.82 1189
5637.53 1089
5638.24 1156
5638.95 1283
5639.66 1225
5640.36 1233
5641.07 1289
5641.78 1178
5642.49 1201
5643.20 1183
5643.91 1241
5644.62 1115
5645.33 1035
5646.03 1040
5646.74 1028
5647.45 1070
5648.16 1085
5648.87 1161
5649.58 1053
5650.29 1011
5651.00 1181
5651.71 1188
5652.42 1115
5653.13 1184
5653.84 1155
5654.54 1116
5655.25 1202
5655.96 1240
5656.67 1414
5657.38 1542
5658.09 1509
5658.80 1545
5659.51 1491
5660.22 1478
5660.93 1369
5661.64 1129
5662.35 1166
5663.06 1205
5663.77 1179
5664.48 1159
5665.19 1241
5665.90 1170
5666.61 1103
5667.32 1061
5668.03 1060
5668.74 1174
5669.45 1216
5670.16 1033
5670.87 993
5671.58 965
5672.29 1098
5673.01 1091
5673.72 1037
5674.43 1134
5675.14 1077
5675.85 1046
5676.56 1101
5677.27 1098
5677.98 1111
5678.69 1152
5679.40 1055
5680.11 1123
5680.82 1231
5681.54 1107
5682.25 1060
5682.96 1126
5683.67 1017
5684.38 980
5685.09 1023
5685.80 1048
5686.51 997
5687.23 1006
5687.94 1049
5688.65 965
5689.36 1082
5690.07 1069
5690.78 936
5691.50 1024
5692.21 987
5692.92 1073
5693.63 1060
5694.34 1023
5695.06 1146
5695.77 1039
5696.48 1030
5697.19 1110
5697.90 1114
5698.62 994
5699.33 1175
5700.04 1174
5700.75 1076
5701.46 1067
5702.18 1202
5702.89 1112
5703.60 1117
5704.31 1165
5705.03 1088
5705.74 1039
5706.45 1186
5707.17 1036
5707.88 952
5708.59 938
5709.30 995
5710.02 1142
5710.73 1080
5711.44 1131
5712.16 1014
5712.87 1025
5713.58 1041
5714.30 975
5715.01 946
5715.72 1106
5716.43 1139
5717.15 1023
5717.86 1012
5718.58 1049
5719.29 1099
5720.00 1095
5720.72 1091
5721.43 1033
5722.14 1108
5722.86 1035
5723.57 982
5724.28 1125
5725.00 1150
5725.71 1066
5726.43 1057
5727.14 1090
5727.85 1069
5728.57 1106
5729.28 1145
5730.00 1161
5730.71 1240
5731.42 1194
5732.14 1139
5732.85 1121
5733.57 1157
5734.28 1044
5735.00 1048
5735.71 1108
5736.43 1079
5737.14 1093
5737.85 1075
5738.57 1113
5739.28 1182
5740.00 1073
5740.71 1104
5741.43 1127
5742.14 1110
5742.86 1147
5743.57 1128
5744.29 1069
5745.00 1101
5745.72 1143
5746.43 1060
5747.15 1095
5747.86 1128
5748.58 1228
5749.30 1232
5750.01 1155
5750.73 1160
5751.44 1197
5752.16 1214
5752.87 1110
5753.59 1204
5754.30 1366
5755.02 1335
5755.74 1397
5756.45 1458
5757.17 1453
5757.88 1399
5758.60 1376
5759.31 1307
5760.03 1286
5760.75 1339
5761.46 1282
5762.18 1364
5762.90 1441
5763.61 1361
5764.33 1405
5765.04 1365
5765.76 1317
5766.48 1313
5767.19 1285
5767.91 1289
5768.63 1315
5769.34 1253
5770.06 1328
5770.78 1312
5771.49 1372
5772.21 1409
5772.93 1380
5773.64 1401
5774.36 1298
5775.08 1338
5775.79 1275
5776.51 1333
5777.23 1440
5777.95 1350
5778.66 1433
5779.38 1539
5780.10 1602
5780.81 1452
5781.53 1504
5782.25 1610
5782.97 1529
5783.68 1489
5784.40 1586
5785.12 1532
5785.84 1607
5786.55 1679
5787.27 1678
5787.99 1619
5788.71 1745
5789.43 1752
5790.14 1701
5790.86 1689
5791.58 1791
5792.30 2090
5793.02 2034
5793.73 2109
5794.45 2379
5795.17 2331
5795.89 2410
5796.61 2570
5797.33 2895
5798.04 3103
5798.76 3603
5799.48 4007
5800.20 5163
5800.92 6320
5801.64 7042
5802.36 7700
5803.07 8184
5803.79 8149
5804.51 7495
5805.23 6929
5805.95 5874
5806.67 4737
5807.39 3871
5808.11 3493
5808.82 3130
5809.54 2957
5810.26 2773
5810.98 2722
5811.70 2713
5812.42 2698
5813.14 2612
5813.86 2567
5814.58 2612
5815.30 2675
5816.02 2872
5816.74 2895
5817.46 2815
5818.18 2769
5818.90 2931
5819.62 2785
5820.34 2631
5821.06 2723
5821.78 2743
5822.50 2839
5823.22 2653
5823.94 2434
5824.66 2553
5825.38 2173
5826.10 2153
5826.82 2077
5827.54 2017
5828.26 1920
5828.98 1759
5829.70 1914
5830.42 1691
5831.14 1671
5831.86 1607
5832.58 1645
5833.30 1605
5834.02 1730
5834.74 1633
5835.46 1606
5836.18 1562
5836.90 1513
5837.62 1561
5838.34 1576
5839.07 1678
5839.79 1677
5840.51 1591
5841.23 1696
5841.95 1657
5842.67 1597
5843.39 1540
5844.11 1623
5844.83 1621
5845.56 1425
5846.28 1391
5847.00 1358
5847.72 1525
5848.44 1396
5849.16 1416
5849.88 1420
5850.61 1476
5851.33 1465
5852.05 1443
5852.77 1498
5853.49 1480
5854.22 1435
5854.94 1296
5855.66 1362
5856.38 1420
5857.10 1316
5857.83 1339
5858.55 1351
5859.27 1355
5859.99 1427
5860.71 1362
5861.44 1322
5862.16 1377
5862.88 1233
5863.60 1285
5864.33 1308
5865.05 1356
5865.77 1353
5866.49 1331
5867.22 1298
5867.94 1318
5868.66 1236
5869.38 1228
5870.11 1287
5870.83 1281
5871.55 1323
5872.28 1227
5873.00 1167
5873.72 1270
5874.45 1384
5875.17 1347
5875.89 1238
5876.62 1285
5877.34 1245
5878.06 1196
5878.79 1230
5879.51 1270
5880.23 1422
5880.96 1289
5881.68 1166
5882.40 1186
5883.13 1160
5883.85 1246
5884.57 1259
5885.30 1302
5886.02 1417
5886.75 1303
5887.47 1216
5888.19 1263
5888.92 1279
5889.64 1306
5890.37 1205
5891.09 1255
5891.81 1238
5892.54 1329
5893.26 1253
5893.99 1265
5894.71 1211
5895.44 1254
5896.16 1265
5896.88 1239
5897.61 1097
5898.33 1182
5899.06 1223
5899.78 1271
5900.51 1159
5901.23 1131
5901.96 1172
5902.68 1254
5903.41 1241
5904.13 1184
5904.86 1153
5905.58 1124
5906.31 1111
5907.03 1150
5907.76 1200
5908.48 1168
5909.21 1203
5909.93 1141
5910.66 1092
5911.38 1062
5912.11 1062
5912.83 1063
5913.56 1073
5914.29 1021
5915.01 1107
5915.74 1323
5916.46 1268
5917.19 1213
5917.91 1194
5918.64 1081
5919.37 1141
5920.09 1269
5920.82 1228
5921.54 1208
5922.27 1267
5923.00 1332
5923.72 1316
5924.45 1240
5925.17 1157
5925.90 1159
5926.63 1131
5927.35 1299
5928.08 1230
5928.81 1257
5929.53 1280
5930.26 1290
5930.99 1370
5931.71 1387
5932.44 1283
5933.17 1385
5933.89 1417
5934.62 1396
5935.35 1571
5936.07 1617
5936.80 1543
5937.53 1580
5938.25 1677
5938.98 1581
5939.71 1674
5940.44 1589
5941.16 1672
5941.89 1588
5942.62 1549
5943.35 1470
5944.07 1501
5944.80 1540
5945.53 1529
5946.26 1563
5946.98 1587
5947.71 1788
5948.44 1759
5949.17 1750
5949.89 1711
5950.62 1773
5951.35 1854
5952.08 2143
5952.80 2131
5953.53 2229
5954.26 2085
5954.99 2009
5955.72 1907
5956.45 1903
5957.17 2014
5957.90 2001
5958.63 1916
5959.36 1905
5960.09 1841
5960.82 1907
5961.54 2117
5962.27 2031
5963.00 2113
5963.73 2162
5964.46 2123
5965.19 2301
5965.92 2503
5966.64 2728
5967.37 3120
5968.10 3302
5968.83 3334
5969.56 3083
5970.29 2859
5971.02 2725
5971.75 2686
5972.48 2473
5973.21 2288
5973.93 2395
5974.66 2380
5975.39 2298
5976.12 2293
5976.85 2143
5977.58 2304
5978.31 2198
5979.04 2249
5979.77 2423
5980.50 2339
5981.23 2402
5981.96 2422
5982.69 2551
5983.42 2584
5984.15 2620
5984.88 2705
5985.61 2663
5986.34 2672
5987.07 2610
5987.80 2612
5988.53 2606
5989.26 2618
5989.99 2702
5990.72 2784
5991.45 2731
5992.18 2834
5992.91 2703
5993.64 2684
5994.37 2685
5995.10 2694
5995.83 2755
5996.56 2738
5997.29 2724
5998.02 2823
5998.75 2864
5999.49 2801
6000.22 2731
6000.95 2836
6001.68 2710
6002.41 2562
6003.14 2701
6003.87 2756
6004.60 2740
6005.33 2691
6006.06 2625
6006.80 2797
6007.53 2822
6008.26 3245
6008.99 3576
6009.72 3878
6010.45 4583
6011.18 5022
6011.92 5640
6012.65 6206
6013.38 6373
6014.11 6616
6014.84 6738
6015.57 6679
6016.31 5902
6017.04 5521
6017.77 5129
6018.50 4558
6019.23 3982
6019.97 3605
6020.70 3088
6021.43 2859
6022.16 2594
6022.89 2491
6023.63 2362
6024.36 2252
6025.09 2115
6025.82 2155
6026.56 1996
6027.29 2081
6028.02 2113
6028.75 1966
6029.49 1951
6030.22 1992
6030.95 2058
6031.68 1943
6032.42 1858
6033.15 1916
6033.88 1738
6034.62 1795
6035.35 1682
6036.08 1756
6036.81 1776
6037.55 1828
6038.28 1800
6039.01 2005
6039.75 1909
6040.48 1781
6041.21 1826
6041.95 2033
6042.68 1991
6043.41 2012
6044.15 2143
6044.88 2079
6045.61 2136
6046.35 2183
6047.08 2149
6047.82 2309
6048.55 2461
6049.28 2587
6050.02 2555
6050.75 2475
6051.49 2620
6052.22 2739
6052.95 2709
6053.69 2781
6054.42 2630
6055.16 2697
6055.89 2591
6056.62 2401
6057.36 2270
6058.09 2290
6058.83 2186
6059.56 2148
6060.30 2052
6061.03 1961
6061.77 2070
6062.50 2063
6063.23 2097
6063.97 2054
6064.70 2057
6065.44 1948
6066.17 2005
6066.91 1971
6067.64 1904
6068.38 1999
6069.11 1963
6069.85 1930
6070.58 1796
6071.32 1777
6072.05 1878
6072.79 1871
6073.52 1777
6074.26 1889
6075.00 1789
6075.73 1716
6076.47 1693
6077.20 1758
6077.94 1770
6078.67 1742
6079.41 1633
6080.14 1604
6080.88 1636
6081.62 1751
6082.35 1748
6083.09 1596
6083.82 1659
6084.56 1641
6085.30 1656
6086.03 1581
6086.77 1550
6087.50 1689
6088.24 1684
6088.98 1764
6089.71 1653
6090.45 1592
6091.19 1702
6091.92 1610
6092.66 1668
6093.39 1676
6094.13 1578
6094.87 1641
6095.60 1538
6096.34 1549
6097.08 1508
6097.81 1448
6098.55 1573
6099.29 1501
6100.03 1500
6100.76 1520
6101.50 1440
6102.24 1506
6102.97 1478
6103.71 1612
6104.45 1506
6105.18 1487
6105.92 1467
6106.66 1615
6107.40 1539
6108.13 1497
6108.87 1622
6109.61 1423
6110.35 1471
6111.08 1687
6111.82 1602
6112.56 1588
6113.30 1590
6114.03 1575
6114.77 1597
6115.51 1566
6116.25 1591
6116.99 1628
6117.72 1803
6118.46 1718
6119.20 1582
6119.94 1494
6120.68 1527
6121.41 1657
6122.15 1681
6122.89 1847
6123.63 1888
6124.37 1766
6125.11 1763
6125.84 1852
6126.58 1758
6127.32 1674
6128.06 1689
6128.80 1748
6129.54 1740
6130.28 1704
6131.02 1848
6131.75 1895
6132.49 1713
6133.23 1680
6133.97 1741
6134.71 1780
6135.45 1782
6136.19 1833
6136.93 1775
6137.67 1812
6138.41 1974
6139.14 1902
6139.88 1882
6140.62 1934
6141.36 1838
6142.10 1822
6142.84 1914
6143.58 1914
6144.32 1763
6145.06 1698
6145.80 1705
6146.54 1769
6147.28 1880
6148.02 1724
6148.76 1667
6149.50 1725
6150.24 1933
6150.98 1922
6151.72 1975
6152.46 1857
6153.20 1819
6153.94 1782
6154.68 1869
6155.42 1911
6156.16 1874
6156.90 2005
6157.64 1914
6158.38 1936
6159.12 1968
6159.86 2052
6160.60 2033
6161.34 1918
6162.08 2065
6162.82 2127
6163.57 2302
6164.31 2319
6165.05 2534
6165.79 2593
6166.53 2679
6167.27 2829
6168.01 2998
6168.75 2846
6169.49 2903
6170.23 2906
6170.98 2786
6171.72 2913
6172.46 2690
6173.20 2683
6173.94 2746
6174.68 2626
6175.42 2406
6176.16 2358
6176.91 2414
6177.65 2434
6178.39 2492
6179.13 2456
6179.87 2520
6180.61 2619
6181.36 2626
6182.10 2612
6182.84 2802
6183.58 2674
6184.32 2742
6185.07 2820
6185.81 2808
6186.55 2776
6187.29 2866
6188.03 2743
6188.78 2689
6189.52 2806
6190.26 2836
6191.00 2879
6191.75 2988
6192.49 3205
6193.23 3454
6193.97 3430
6194.72 3559
6195.46 3553
6196.20 3546
6196.94 3519
6197.69 3496
6198.43 3448
6199.17 3236
6199.92 3309
6200.66 3373
6201.40 3571
6202.15 3468
6202.89 3675
6203.63 3933
6204.37 4286
6205.12 4990
6205.86 5965
6206.60 7261
6207.35 9098
6208.09 11462
6208.83 13143
6209.58 14951
6210.32 16329
6211.07 16843
6211.81 16438
6212.55 15117
6213.30 13251
6214.04 11292
6214.78 9310
6215.53 7605
6216.27 6054
6217.02 5131
6217.76 4503
6218.50 4102
6219.25 3525
6219.99 3202
6220.74 3029
6221.48 3008
6222.22 2932
6222.97 3083
6223.71 3259
6224.46 3166
6225.20 3351
6225.95 3334
6226.69 3257
6227.44 3126
6228.18 2996
6228.92 2752
6229.67 2551
6230.41 2347
6231.16 2233
6231.90 2050
6232.65 1984
6233.39 1905
6234.14 2000
6234.88 2135
6235.63 2190
6236.37 2178
6237.12 2249
6237.86 2045
6238.61 2196
6239.35 2202
6240.10 2253
6240.85 2285
6241.59 2478
6242.34 2388
6243.08 2322
6243.83 2581
6244.57 2687
6245.32 2927
6246.06 3031
6246.81 3156
6247.56 3412
6248.30 3655
6249.05 3810
6249.79 3732
6250.54 3611
6251.29 3504
6252.03 3359
6252.78 3014
6253.52 2908
6254.27 2798
6255.02 2644
6255.76 2532
6256.51 2452
6257.26 2537
6258.00 2525
6258.75 2579
6259.49 2547
6260.24 2450
6260.99 2368
6261.73 2307
6262.48 2219
6263.23 2163
6263.97 2340
6264.72 2216
6265.47 2275
6266.21 2367
6266.96 2388
6267.71 2340
6268.46 2197
6269.20 2208
6269.95 2256
6270.70 2160
6271.44 2289
6272.19 2381
6272.94 2380
6273.69 2245
6274.43 2285
6275.18 2241
6275.93 2437
6276.68 2400
6277.42 2465
6278.17 2470
6278.92 2351
6279.67 2315
6280.41 2311
6281.16 2167
6281.91 2177
6282.66 2137
6283.41 2017
6284.15 2036
6284.90 2008
6285.65 1990
6286.40 1997
6287.15 2121
6287.89 2139
6288.64 2226
6289.39 2223
6290.14 2263
6290.89 2246
6291.64 2068
6292.38 2007
6293.13 1851
6293.88 1780
6294.63 1663
6295.38 1748
6296.13 1718
6296.88 1695
6297.62 1700
6298.37 1596
6299.12 1706
6299.87 1669
6300.62 1518
6301.37 1612
6302.12 1531
6302.87 1546
6303.62 1638
6304.37 1714
6305.11 1666
6305.86 1622
6306.61 1744
6307.36 1727
6308.11 1744
6308.86 1691
6309.61 1779
6310.36 1809
6311.11 1728
6311.86 1757
6312.61 1699
6313.36 1787
6314.11 1734
6314.86 1877
6315.61 1774
6316.36 1690
6317.11 1635
6317.86 1744
6318.61 1823
6319.36 1658
6320.11 1639
6320.86 1610
6321.61 1645
6322.36 1648
6323.11 1624
6323.86 1751
6324.61 1630
6325.36 1613
6326.11 1639
6326.86 1720
6327.61 1695
6328.36 1661
6329.11 1679
6329.86 1788
6330.61 1717
6331.37 1607
6332.12 1518
6332.87 1522
6333.62 1514
6334.37 1552
6335.12 1485
6335.87 1470
6336.62 1458
6337.37 1400
6338.12 1316
6338.88 1385
6339.63 1232
6340.38 1362
6341.13 1335
6341.88 1299
6342.63 1383
6343.38 1454
6344.14 1346
6344.89 1360
6345.64 1391
6346.39 1415
6347.14 1357
6347.89 1369
6348.65 1431
6349.40 1431
6350.15 1418
6350.90 1394
6351.65 1515
6352.41 1546
6353.16 1608
6353.91 1609
6354.66 1690
6355.41 1578
6356.17 1533
6356.92 1648
6357.67 1560
6358.42 1441
6359.18 1384
6359.93 1417
6360.68 1393
6361.43 1366
6362.19 1319
6362.94 1257
6363.69 1326
6364.44 1373
6365.20 1377
6365.95 1339
6366.70 1457
6367.46 1562
6368.21 1448
6368.96 1430
6369.71 1392
6370.47 1394
6371.22 1419
6371.97 1536
6372.73 1367
6373.48 1347
6374.23 1229
6374.99 1281
6375.74 1383
6376.49 1252
6377.25 1223
6378.00 1317
6378.75 1238
6379.51 1164
6380.26 1162
6381.02 1326
6381.77 1436
6382.52 1314
6383.28 1220
6384.03 1337
6384.78 1291
6385.54 1298
6386.29 1305
6387.05 1235
6387.80 1296
6388.56 1375
6389.31 1415
6390.06 1284
6390.82 1327
6391.57 1373
6392.33 1420
6393.08 1459
6393.84 1327
6394.59 1245
6395.34 1260
6396.10 1258
6396.85 1349
6397.61 1215
6398.36 1206
6399.12 1155
6399.87 1283
6400.63 1167
6401.38 1122
6402.14 1139
6402.89 1198
6403.65 1265
6404.40 1249
6405.16 1158
6405.91 1232
6406.67 1175
6407.42 1151
6408.18 1277
6408.93 1201
6409.69 1291
6410.45 1267
6411.20 1377
6411.96 1321
6412.71 1227
6413.47 1188
6414.22 1220
6414.98 1235
6415.73 1320
6416.49 1267
6417.25 1392
6418.00 1357
6418.76 1296
6419.51 1238
6420.27 1108
6421.03 1173
6421.78 1271
6422.54 1142
6423.29 1207
6424.05 1255
6424.81 1258
6425.56 1254
6426.32 1202
6427.08 1172
6427.83 1215
6428.59 1217
6429.35 1268
6430.10 1311
6430.86 1234
6431.62 1318
6432.37 1302
6433.13 1206
6433.89 1328
6434.64 1293
6435.40 1269
6436.16 1282
6436.91 1225
6437.67 1270
6438.43 1173
6439.19 1242
6439.94 1260
6440.70 1298
6441.46 1360
6442.21 1288
6442.97 1293
6443.73 1246
6444.49 1285
6445.24 1255
6446.00 1283
6446.76 1296
6447.52 1335
6448.28 1234
6449.03 1214
6449.79 1303
6450.55 1237
6451.31 1234
6452.06 1269
6452.82 1341
6453.58 1303
6454.34 1246
6455.10 1311
6455.85 1304
6456.61 1383
6457.37 1421
6458.13 1444
6458.89 1459
6459.65 1521
6460.40 1422
6461.16 1418
6461.92 1474
6462.68 1481
6463.44 1409
6464.20 1362
6464.96 1498
6465.71 1445
6466.47 1476
6467.23 1482
6467.99 1425
6468.75 1440
6469.51 1500
6470.27 1586
6471.03 1553
6471.79 1454
6472.54 1598
6473.30 1632
6474.06 1676
6474.82 1732
6475.58 1664
6476.34 1575
6477.10 1715
6477.86 1717
6478.62 1766
6479.38 1770
6480.14 1646
6480.90 1775
6481.66 1883
6482.42 1807
6483.18 1752
6483.94 1857
6484.70 1851
6485.46 1936
6486.22 1944
6486.98 1798
6487.74 1900
6488.50 1911
6489.26 1943
6490.02 2032
6490.78 2052
6491.54 2164
6492.30 2203
6493.06 2455
6493.82 2466
6494.58 2418
6495.34 2461
6496.10 2504
6496.86 2407
6497.62 2578
6498.38 2586
6499.14 2470
6499.90 2556
6500.66 2501
6501.42 2604
6502.19 2433
6502.95 2599
6503.71 2601
6504.47 2528
6505.23 2584
6505.99 2700
6506.75 2734
6507.51 2847
6508.27 2670
6509.04 2807
6509.80 3065
6510.56 3060
6511.32 3040
6512.08 3210
6512.84 3124
6513.60 3063
6514.37 3062
6515.13 3081
6515.89 3045
6516.65 3186
6517.41 2895
6518.17 3060
6518.94 3223
6519.70 3342
6520.46 3440
6521.22 3491
6521.98 3833
6522.75 3954
6523.51 3973
6524.27 4358
6525.03 4763
6525.79 4979
6526.56 5670
6527.32 5751
6528.08 5848
6528.84 5944
6529.61 6114
6530.37 5947
6531.13 5771
6531.89 5754
6532.66 5807
6533.42 6213
6534.18 6998
6534.94 8495
6535.71 9716
6536.47 10896
6537.23 12104
6538.00 12686
6538.76 12742
6539.52 12162
6540.29 10738
6541.05 9230
6541.81 7651
6542.57 6319
6543.34 5324
6544.10 4620
6544.86 3863
6545.63 3525
6546.39 3184
6547.16 2866
6547.92 2891
6548.68 2844
6549.45 2785
6550.21 2696
6550.97 2614
6551.74 2691
6552.50 2761
6553.26 2719
6554.03 2605
6554.79 2614
6555.56 2547
6556.32 2507
6557.08 2367
6557.85 2487
6558.61 2574
6559.38 2457
6560.14 2452
6560.91 2623
6561.67 2617
6562.43 2748
6563.20 2721
6563.96 2837
6564.73 2848
6565.49 3084
6566.26 3165
6567.02 3027
6567.79 3185
6568.55 3132
6569.32 3048
6570.08 2935
6570.85 2771
6571.61 2957
6572.38 2999
6573.14 3349
6573.91 3295
6574.67 3529
6575.44 3630
6576.20 3641
6576.97 3689
6577.73 3763
6578.50 3818
6579.26 3362
6580.03 3202
6580.79 3210
6581.56 3136
6582.32 2998
6583.09 2988
6583.86 3050
6584.62 2948
6585.39 2884
6586.15 2940
6586.92 2852
6587.68 2946
6588.45 3038
6589.22 3313
6589.98 3365
6590.75 3542
6591.51 3899
6592.28 4215
6593.05 4389
6593.81 4907
6594.58 4996
6595.35 5024
6596.11 5186
6596.88 4971
6597.64 5098
6598.41 4877
6599.18 4335
6599.94 4160
6600.71 3795
6601.48 3524
6602.24 3418
6603.01 3101
6603.78 2915
6604.54 2850
6605.31 2839
6606.08 2733
6606.85 2668
6607.61 2616
6608.38 2785
6609.15 2780
6609.91 2851
6610.68 2880
6611.45 2867
6612.22 2824
6612.98 2748
6613.75 2835
6614.52 2680
6615.28 2712
6616.05 2665
6616.82 2657
6617.59 2562
6618.36 2642
6619.12 2817
6619.89 2692
6620.66 2611
6621.43 2601
6622.19 2558
6622.96 2550
6623.73 2508
6624.50 2488
6625.27 2520
6626.03 2453
6626.80 2400
6627.57 2458
6628.34 2355
6629.11 2488
6629.88 2587
6630.64 2770
6631.41 3023
6632.18 3317
6632.95 3617
6633.72 4040
6634.49 4240
6635.25 4587
6636.02 4784
6636.79 4810
6637.56 4496
6638.33 4520
6639.10 4010
6639.87 3590
6640.64 3216
6641.41 2874
6642.17 2642
6642.94 2449
6643.71 2461
6644.48 2403
6645.25 2343
6646.02 2130
6646.79 2092
6647.56 2114
6648.33 2142
6649.10 2259
6649.87 2272
6650.64 2319
6651.41 2307
6652.18 2285
6652.95 2167
6653.71 2269
6654.48 2307
6655.25 2291
6656.02 2269
6656.79 2215
6657.56 2104
6658.33 2055
6659.10 2176
6659.87 2083
6660.64 2056
6661.41 1974
6662.18 2012
6662.95 2022
6663.72 2066
6664.50 2131
6665.27 2044
6666.04 1960
6666.81 1864
6667.58 1971
6668.35 1968
6669.12 2061
6669.89 2115
6670.66 2061
6671.43 2029
6672.20 2033
6672.97 2207
6673.74 2160
6674.51 2184
6675.28 2153
6676.06 2134
6676.83 2098
6677.60 2191
6678.37 2198
6679.14 2015
6679.91 1976
6680.68 1973
6681.45 2134
6682.22 2302
6683.00 2243
6683.77 2212
6684.54 2399
6685.31 2412
6686.08 2362
6686.85 2540
6687.63 2520
6688.40 2395
6689.17 2252
6689.94 2155
6690.71 2072
6691.48 2026
6692.26 2018
6693.03 1924
6693.80 1864
6694.57 1821
6695.34 1744
6696.12 1814
6696.89 1750
6697.66 1722
6698.43 1639
6699.21 1652
6699.98 1709
6700.75 1764
6701.52 1822
6702.30 1993
6703.07 1906
6703.84 1867
6704.61 1745
6705.39 1791
6706.16 1833
6706.93 1750
6707.70 1838
6708.48 1741
6709.25 1732
6710.02 1782
6710.80 1784
6711.57 1803
6712.34 1731
6713.12 1645
6713.89 1628
6714.66 1580
6715.44 1625
6716.21 1543
6716.98 1556
6717.76 1595
6718.53 1636
6719.30 1667
6720.08 1531
6720.85 1633
6721.62 1734
6722.40 1605
6723.17 1553
6723.94 1505
6724.72 1618
6725.49 1574
6726.27 1550
6727.04 1667
6727.81 1708
6728.59 1528
6729.36 1506
6730.14 1559
6730.91 1587
6731.68 1566
6732.46 1564
6733.23 1629
6734.01 1644
6734.78 1599
6735.56 1591
6736.33 1680
6737.10 1587
6737.88 1497
6738.65 1578
6739.43 1539
6740.20 1533
6740.98 1591
6741.75 1598
6742.53 1560
6743.30 1708
6744.08 1629
6744.85 1655
6745.63 1590
6746.40 1605
6747.18 1733
6747.95 1849
6748.73 1675
6749.50 1862
6750.28 2020
6751.05 2079
6751.83 2097
6752.60 2092
6753.38 2039
6754.16 1999
6754.93 2026
6755.71 1883
6756.48 1863
6757.26 1872
6758.03 1714
6758.81 1629
6759.59 1712
6760.36 1610
6761.14 1600
6761.91 1638
6762.69 1639
6763.46 1615
6764.24 1627
6765.02 1582
6765.79 1546
6766.57 1545
6767.35 1583
6768.12 1608
6768.90 1595
6769.67 1604
6770.45 1695
6771.23 1564
6772.00 1657
6772.78 1626
6773.56 1496
6774.33 1332
6775.11 1292
6775.89 1350
6776.66 1520
6777.44 1547
6778.22 1328
6778.99 1511
6779.77 1632
6780.55 1513
6781.33 1495
6782.10 1593
6782.88 1575
6783.66 1553
6784.43 1405
6785.21 1469
6785.99 1410
6786.77 1415
6787.54 1456
6788.32 1479
6789.10 1499
6789.88 1442
6790.65 1539
6791.43 1442
6792.21 1342
6792.99 1387
6793.76 1328
6794.54 1321
6795.32 1389
6796.10 1387
6796.88 1393
6797.65 1285
6798.43 1376
6799.21 1456
6799.99 1372
6800.77 1265
6801.55 1422
6802.32 1525
6803.10 1539
6803.88 1622
6804.66 1629
6805.44 1638
6806.22 1670
6806.99 1575
6807.77 1537
6808.55 1552
6809.33 1484
6810.11 1488
6810.89 1457
6811.67 1331
6812.44 1326
6813.22 1481
6814.00 1465
6814.78 1524
6815.56 1376
6816.34 1477
6817.12 1582
6817.90 1546
6818.68 1453
6819.46 1486
6820.24 1543
6821.02 1453
6821.79 1480
6822.57 1488
6823.35 1397
6824.13 1356
6824.91 1404
6825.69 1326
6826.47 1346
6827.25 1441
6828.03 1469
6828.81 1343
6829.59 1285
6830.37 1399
6831.15 1379
6831.93 1360
6832.71 1298
6833.49 1370
6834.27 1342
6835.05 1219
6835.83 1388
6836.61 1407
6837.39 1362
6838.17 1564
6838.95 1376
6839.73 1362
6840.51 1333
6841.29 1333
6842.07 1317
6842.85 1343
6843.64 1257
6844.42 1367
6845.20 1515
6845.98 1384
6846.76 1465
6847.54 1600
6848.32 1672
6849.10 1789
6849.88 2096
6850.66 2224
6851.44 2401
6852.23 2568
6853.01 2562
6853.79 2353
6854.57 2287
6855.35 2300
6856.13 2038
6856.91 1955
6857.69 1674
6858.48 1614
6859.26 1556
6860.04 1571
6860.82 1548
6861.60 1445
6862.38 1450
6863.17 1511
6863.95 1500
6864.73 1439
6865.51 1431
6866.29 1534
6867.07 1579
6867.86 1667
6868.64 1674
6869.42 1660
6870.20 1579
6870.99 1533
6871.77 1581
6872.55 1541
6873.33 1370
6874.11 1451
6874.90 1635
6875.68 1618
6876.46 1556
6877.24 1467
6878.03 1535
6878.81 1567
6879.59 1775
6880.38 1743
6881.16 1776
6881.94 1636
6882.72 1671
6883.51 1683
6884.29 1765
6885.07 1917
6885.86 2156
6886.64 2408
6887.42 2733
6888.20 2863
6888.99 3061
6889.77 3041
6890.55 3069
6891.34 2902
6892.12 2695
6892.90 2268
6893.69 2079
6894.47 1997
6895.26 1876
6896.04 1686
6896.82 1684
6897.61 1798
6898.39 1834
6899.17 1703
6899.96 1600
6900.74 1773
6901.53 1772
6902.31 1881
6903.09 1781
6903.88 1867
6904.66 1914
6905.45 1763
6906.23 1817
6907.01 1800
6907.80 1868
6908.58 1755
6909.37 1739
6910.15 1798
6910.94 1666
6911.72 1676
6912.51 1666
6913.29 1652
6914.07 1657
6914.86 1692
6915.64 1801
6916.43 1687
6917.21 1601
6918.00 1650
6918.78 1748
6919.57 1775
6920.35 1578
6921.14 1505
6921.92 1658
6922.71 1652
6923.49 1753
6924.28 1783
6925.06 1850
6925.85 1914
6926.64 1949
6927.42 1916
6928.21 1876
6928.99 1924
6929.78 1876
6930.56 1928
6931.35 1927
6932.13 1953
6932.92 2047
6933.71 2233
6934.49 2239
6935.28 2285
6936.06 2223
6936.85 2269
6937.63 2124
6938.42 2142
6939.21 2087
6939.99 2131
6940.78 2191
6941.57 2095
6942.35 2261
6943.14 2367
6943.92 2540
6944.71 2568
6945.50 2538
6946.28 2598
6947.07 2731
6947.86 2796
6948.64 2959
6949.43 2974
6950.22 2955
6951.00 2856
6951.79 2723
6952.58 2686
6953.36 2587
6954.15 2436
6954.94 2466
6955.72 2451
6956.51 2358
6957.30 2411
6958.09 2470
6958.87 2427
6959.66 2424
6960.45 2527
6961.24 2580
6962.02 2514
6962.81 2405
6963.60 2323
6964.38 2352
6965.17 2506
6965.96 2590
6966.75 2729
6967.54 2726
6968.32 2710
6969.11 2906
6969.90 2942
6970.69 3084
6971.47 3190
6972.26 3072
6973.05 3083
6973.84 3218
6974.63 3304
6975.41 3106
6976.20 3074
6976.99 3152
6977.78 3009
6978.57 3179
6979.36 3357
6980.14 3322
6980.93 3899
6981.72 4224
6982.51 4890
6983.30 5836
6984.09 7006
6984.88 8538
6985.66 10054
6986.45 11199
6987.24 11546
6988.03 11747
6988.82 11113
6989.61 10036
6990.40 8476
6991.19 7492
6991.98 6089
6992.76 5143
6993.55 4444
6994.34 3863
6995.13 3629
6995.92 3408
6996.71 3219
6997.50 3409
6998.29 3600
6999.08 4077
6999.87 4586
7000.66 4939
7001.45 4955
7002.24 4981
7003.03 4731
7003.82 4320
7004.61 3702
7005.40 3502
7006.19 3082
7006.98 2774
7007.77 2502
7008.56 2342
7009.35 2100
7010.14 2075
7010.93 2140
7011.72 2045
7012.51 2053
7013.30 2170
7014.09 2199
7014.88 2207
7015.67 2263
7016.46 2263
7017.25 2310
7018.04 2250
7018.83 2088
7019.62 2189
7020.41 2225
7021.20 2294
7021.99 2317
7022.78 2306
7023.57 2384
7024.37 2507
7025.16 2564
7025.95 2574
7026.74 2582
7027.53 2482
7028.32 2430
7029.11 2187
7029.90 2101
7030.69 2036
7031.49 1983
7032.28 1968
7033.07 2047
7033.86 2065
7034.65 2061
7035.44 2040
7036.23 2048
7037.03 2201
7037.82 2221
7038.61 2265
7039.40 2392
7040.19 2428
7040.98 2488
7041.78 2514
7042.57 2288
7043.36 2379
7044.15 2498
7044.94 2383
7045.74 2332
7046.53 2267
7047.32 2479
7048.11 2708
7048.91 2778
7049.70 2862
7050.49 3160
7051.28 3368
7052.08 3484
7052.87 3311
7053.66 3015
7054.45 2764
7055.25 2529
7056.04 2315
7056.83 2425
7057.62 2276
7058.42 2094
7059.21 2167
7060.00 2065
7060.80 2242
7061.59 2414
7062.38 2225
7063.17 2305
7063.97 2244
7064.76 2268
7065.55 2142
7066.35 2093
7067.14 2123
7067.93 2143
7068.73 2025
7069.52 2039
7070.31 2142
7071.11 2191
7071.90 2161
7072.69 1988
7073.49 1963
7074.28 1949
7075.08 1978
7075.87 1866
7076.66 1817
7077.46 1969
7078.25 1848
7079.05 1867
7079.84 1839
7080.63 1920
7081.43 1929
7082.22 1835
7083.02 1945
7083.81 1940
7084.60 1913
7085.40 1985
7086.19 2105
7086.99 2133
7087.78 2124
7088.58 2340
7089.37 2531
7090.17 2504
7090.96 2375
7091.76 2295
7092.55 2138
7093.34 2016
7094.14 2003
7094.93 1931
7095.73 1912
7096.52 1647
7097.32 1605
7098.11 1631
7098.91 1703
7099.70 1562
7100.50 1557
7101.29 1695
7102.09 1599
7102.89 1546
7103.68 1447
7104.48 1478
7105.27 1493
7106.07 1263
7106.86 1289
7107.66 1299
7108.45 1286
7109.25 1398
7110.05 1414
7110.84 1344
7111.64 1257
7112.43 1289
7113.23 1311
7114.02 1300
7114.82 1273
7115.62 1371
7116.41 1357
7117.21 1365
7118.00 1516
7118.80 1447
7119.60 1332
7120.39 1393
7121.19 1286
7121.99 1255
7122.78 1375
7123.58 1292
7124.38 1366
7125.17 1350
7125.97 1333
7126.77 1292
7127.56 1334
7128.36 1344
7129.16 1349
7129.95 1388
7130.75 1380
7131.55 1469
7132.34 1422
7133.14 1281
7133.94 1244
7134.73 1233
7135.53 1248
7136.33 1209
7137.13 1269
7137.92 1217
7138.72 1122
7139.52 1161
7140.32 1267
7141.11 1203
7141.91 1125
7142.71 1143
7143.51 1243
7144.30 1234
7145.10 1160
7145.90 1232
7146.70 1207
7147.49 1140
7148.29 1157
7149.09 1092
7149.89 1102
7150.69 1145
7151.48 1149
7152.28 1131
7153.08 1161
7153.88 1184
7154.68 1176
7155.47 1147
7156.27 1196
7157.07 1168
7157.87 1249
7158.67 1240
7159.47 1209
7160.27 1270
7161.06 1212
7161.86 1162
7162.66 1033
7163.46 1114
7164.26 1116
7165.06 1100
7165.86 1130
7166.66 1110
7167.45 1159
7168.25 1047
7169.05 1071
7169.85 1134
7170.65 1102
7171.45 1085
7172.25 1078
7173.05 1151
7173.85 1116
7174.65 959
7175.45 969
7176.25 997
7177.04 975
7177.84 979
7178.64 955
7179.44 895
7180.24 937
7181.04 912
7181.84 1003
7182.64 1021
7183.44 1002
7184.24 963
7185.04 1008
7185.84 1041
7186.64 1085
7187.44 1088
7188.24 987
7189.04 957
7189.84 957
7190.64 981
7191.44 956
7192.24 903
7193.04 941
7193.84 906
7194.64 848
7195.44 889
7196.25 954
7197.05 961
7197.85 953
7198.65 898
7199.45 982
7200.25 989
7201.05 1007
7201.85 935
7202.65 944
7203.45 966
7204.25 949
7205.05 981
7205.86 952
7206.66 917
7207.46 959
7208.26 870
7209.06 894
7209.86 953
7210.66 935
7211.46 920
7212.27 943
7213.07 947
7213.87 938
7214.67 843
7215.47 823
7216.27 969
7217.07 968
7217.88 953
7218.68 994
7219.48 1054
7220.28 1183
7221.08 1077
7221.89 1006
7222.69 958
7223.49 992
7224.29 931
7225.09 983
7225.90 964
7226.70 933
7227.50 983
7228.30 946
7229.11 943
7229.91 947
7230.71 972
7231.51 970
7232.32 943
7233.12 925
7233.92 912
7234.72 1016
7235.53 987
7236.33 1065
7237.13 1020
7237.93 1009
7238.74 953
7239.54 1107
7240.34 1182
7241.15 1109
7241.95 1180
7242.75 1142
7243.56 1029
7244.36 962
7245.16 1051
7245.97 1015
7246.77 1025
7247.57 1043
7248.38 1070
7249.18 943
7249.98 969
7250.79 1109
7251.59 1137
7252.39 1107
7253.20 982
7254.00 1035
7254.81 1106
7255.61 1094
7256.41 1026
7257.22 1101
7258.02 1066
7258.82 1098
7259.63 1073
7260.43 1137
7261.24 1169
7262.04 1170
7262.85 1137
7263.65 1137
7264.45 1089
7265.26 1211
7266.06 1146
7266.87 1087
7267.67 1167
7268.48 1226
7269.28 1091
7270.09 1092
7270.89 1206
7271.70 1175
7272.50 1210
7273.30 1244
7274.11 1282
7274.91 1216
7275.72 1117
7276.52 1187
7277.33 1164
7278.13 1180
7278.94 1313
7279.74 1389
7280.55 1386
7281.36 1403
7282.16 1607
7282.97 1793
7283.77 2103
7284.58 2572
7285.38 2720
7286.19 2791
7286.99 2749
7287.80 2559
7288.60 2150
7289.41 2067
7290.22 1826
7291.02 1672
7291.83 1377
7292.63 1342
7293.44 1198
7294.25 1135
7295.05 1051
7295.86 1056
7296.66 1098
7297.47 1124
7298.28 1175
7299.08 1247
7299.89 1170
7300.70 1084
7301.50 1259
7302.31 1169
7303.11 1201
7303.92 1221
7304.73 1204
7305.53 1181
7306.34 1165
7307.15 1140
7307.95 1172
7308.76 1224
7309.57 1142
7310.37 1236
7311.18 1310
7311.99 1293
7312.80 1258
7313.60 1259
7314.41 1248
7315.22 1386
7316.02 1323
7316.83 1420
7317.64 1625
7318.45 1705
7319.25 1786
7320.06 2071
7320.87 2050
7321.68 2099
7322.48 2096
7323.29 2026
7324.10 2046
7324.91 1844
7325.71 1729
7326.52 1557
7327.33 1483
7328.14 1385
7328.95 1300
7329.75 1235
7330.56 1170
7331.37 1087
7332.18 1093
7332.99 1198
7333.79 1135
7334.60 1112
7335.41 1121
7336.22 1149
7337.03 1166
7337.84 1137
7338.64 1154
7339.45 1133
7340.26 1076
7341.07 1112
7341.88 1112
7342.69 1000
7343.50 1066
7344.30 1094
7345.11 1022
7345.92 1043
7346.73 1130
7347.54 1066
7348.35 980
7349.16 979
7349.97 971
7350.78 1028
7351.58 1051
7352.39 1038
7353.20 1034
7354.01 1027
7354.82 1087
7355.63 1131
7356.44 1025
7357.25 996
7358.06 1028
7358.87 935
7359.68 958
7360.49 991
7361.30 989
7362.11 985
7362.92 1071
7363.73 938
7364.54 964
7365.35 950
7366.16 1023
7366.97 963
7367.78 870
7368.59 997
7369.40 927
7370.21 911
7371.02 915
7371.83 973
7372.64 942
7373.45 959
7374.26 1011
7375.07 1003
7375.88 999
7376.69 985
7377.50 943
7378.31 933
7379.12 1021
7379.93 1118
7380.74 1148
7381.55 1201
7382.37 1110
7383.18 1227
7383.99 1149
7384.80 1057
7385.61 992
7386.42 1057
7387.23 1039
7388.04 956
7388.85 961
7389.67 909
7390.48 926
7391.29 974
7392.10 935
7392.91 843
7393.72 905
7394.53 909
7395.35 857
7396.16 881
7396.97 885
7397.78 903
7398.59 835
7399.40 1014
7400.22 1053
7401.03 912
7401.84 956
7402.65 923
7403.46 920
7404.28 838
7405.09 861
7405.90 935
7406.71 896
7407.52 942
7408.34 978
7409.15 932
7409.96 902
7410.77 821
7411.59 827
7412.40 768
7413.21 829
7414.02 790
7414.84 808
7415.65 796
7416.46 849
7417.27 947
7418.09 834
7418.90 851
7419.71 881
7420.53 840
7421.34 840
7422.15 880
7422.97 814
7423.78 893
7424.59 826
7425.40 814
7426.22 787
7427.03 834
7427.84 826
7428.66 821
7429.47 819
7430.28 799
7431.10 821
7431.91 886
7432.73 1010
7433.54 952
7434.35 880
7435.17 962
7435.98 896
7436.79 891
7437.61 881
7438.42 844
7439.24 803
7440.05 777
7440.86 796
7441.68 859
7442.49 821
7443.31 749
7444.12 761
7444.94 802
7445.75 889
7446.56 837
7447.38 837
7448.19 901
7449.01 875
7449.82 812
7450.64 862
7451.45 905
7452.27 801
7453.08 752
7453.90 773
7454.71 746
7455.52 792
7456.34 897
7457.15 788
7457.97 801
7458.78 840
7459.60 807
7460.42 777
7461.23 807
7462.05 795
7462.86 845
7463.68 840
7464.49 822
7465.31 810
7466.12 793
7466.94 814
7467.75 881
7468.57 834
7469.38 780
7470.20 777
7471.02 816
7471.83 836
7472.65 862
7473.46 807
7474.28 811
7475.10 842
7475.91 934
7476.73 860
7477.54 860
7478.36 817
7479.18 859
7479.99 800
7480.81 854
7481.62 745
7482.44 766
7483.26 829
7484.07 820
7484.89 834
7485.71 793
7486.52 823
7487.34 719
7488.16 696
7488.97 803
7489.79 779
7490.61 747
7491.42 763
7492.24 785
7493.06 830
7493.87 776
7494.69 796
7495.51 807
7496.33 758
7497.14 734
7497.96 737
7498.78 783
7499.59 807
7500.41 770
7501.23 833
7502.05 818
7502.86 734
7503.68 762
7504.50 760
7505.32 754
7506.13 795
7506.95 829
7507.77 783
7508.59 780
7509.40 818
7510.22 760
7511.04 758
7511.86 823
7512.68 776
7513.49 817
7514.31 793
7515.13 788
7515.95 795
7516.77 755
7517.59 740
7518.40 777
7519.22 776
7520.04 743
7520.86 756
7521.68 832
7522.50 817
7523.31 831
7524.13 833
7524.95 827
7525.77 830
7526.59 832
7527.41 772
7528.23 793
7529.05 780
7529.86 833
7530.68 842
7531.50 813
7532.32 757
7533.14 821
7533.96 802
7534.78 775
7535.60 824
7536.42 783
7537.24 863
7538.06 826
7538.88 908
7539.70 884
7540.51 872
7541.33 840
7542.15 983
7542.97 885
7543.79 909
7544.61 999
7545.43 880
7546.25 881
7547.07 836
7547.89 845
7548.71 869
7549.53 870
7550.35 856
7551.17 888
7551.99 852
7552.81 796
7553.63 872
7554.45 893
7555.27 918
7556.09 978
7556.91 956
7557.73 944
7558.56 967
7559.38 906
7560.20 942
7561.02 1022
7561.84 1047
7562.66 998
7563.48 1021
7564.30 969
7565.12 930
7565.94 908
7566.76 968
7567.58 924
7568.40 910
7569.23 908
7570.05 964
7570.87 1016
7571.69 928
7572.51 820
7573.33 870
7574.15 872
7574.97 912
7575.80 902
7576.62 945
7577.44 927
7578.26 871
7579.08 947
7579.90 920
7580.73 1018
7581.55 940
7582.37 970
7583.19 969
7584.01 959
7584.83 1077
7585.66 1069
7586.48 1093
7587.30 1112
7588.12 1151
7588.95 1079
7589.77 1132
7590.59 1154
7591.41 1134
7592.23 1100
7593.06 1135
7593.88 1141
7594.70 1088
7595.52 1124
7596.35 1153
7597.17 1168
7597.99 1208
7598.81 1172
7599.64 1177
7600.46 1203
7601.28 1316
7602.11 1303
7602.93 1427
7603.75 1513
7604.57 1695
7605.40 1812
7606.22 1677
7607.04 1810
7607.87 1689
7608.69 1615
7609.51 1503
7610.34 1427
7611.16 1429
7611.98 1371
7612.81 1269
7613.63 1192
7614.45 1177
7615.28 1260
7616.10 1321
7616.92 1312
7617.75 1478
7618.57 1378
7619.40 1332
7620.22 1381
7621.04 1515
7621.87 1328
7622.69 1217
7623.52 1233
7624.34 1223
7625.16 1262
7625.99 1161
7626.81 1179
7627.64 1193
7628.46 1215
7629.28 1412
7630.11 1517
7630.93 1614
7631.76 1753
7632.58 1854
7633.41 1955
7634.23 2014
7635.06 1792
7635.88 1532
7636.71 1475
7637.53 1371
7638.36 1285
7639.18 1242
7640.01 1218
7640.83 1134
7641.66 1080
7642.48 1080
7643.31 1020
7644.13 1114
7644.96 1028
7645.78 1119
7646.61 1063
7647.43 1092
7648.26 1081
7649.08 1070
7649.91 990
7650.73 971
7651.56 1014
7652.38 907
7653.21 970
7654.04 961
7654.86 948
7655.69 954
7656.51 1013
7657.34 985
7658.16 941
7658.99 969
7659.82 862
7660.64 982
7661.47 979
7662.29 942
7663.12 941
7663.95 939
7664.77 979
7665.60 948
7666.43 914
7667.25 937
7668.08 946
7668.91 1026
7669.73 922
7670.56 991
7671.38 918
7672.21 890
7673.04 964
7673.87 862
7674.69 961
7675.52 934
7676.35 850
7677.17 879
7678.00 914
7678.83 869
7679.65 868
7680.48 843
7681.31 933
7682.13 815
7682.96 882
7683.79 910
7684.62 936
7685.44 923
7686.27 905
7687.10 871
7687.93 910
7688.75 864
7689.58 876
7690.41 938
7691.24 903
7692.06 826
7692.89 986
7693.72 887
7694.55 916
7695.38 949
7696.20 968
7697.03 965
7697.86 960
7698.69 916
7699.52 939
7700.34 877
7701.17 1002
7702.00 874
7702.83 913
7703.66 879
7704.49 910
7705.31 944
7706.14 894
7706.97 952
7707.80 928
7708.63 949
7709.46 932
7710.29 917
7711.11 857
7711.94 888
7712.77 834
7713.60 909
7714.43 885
7715.26 904
7716.09 825
7716.92 819
7717.75 868
7718.58 866
7719.40 888
7720.23 872
7721.06 897
7721.89 844
7722.72 845
7723.55 881
7724.38 894
7725.21 828
7726.04 836
7726.87 872
7727.70 903
7728.53 864
7729.36 905
7730.19 899
7731.02 862
7731.85 906
7732.68 926
7733.51 777
7734.34 831
7735.17 877
7736.00 848
7736.83 839
7737.66 857
7738.49 942
7739.32 920
7740.15 877
7740.98 798
7741.81 834
7742.64 879
7743.47 934
7744.30 961
7745.13 1080
7745.96 1319
7746.79 1534
7747.62 1711
7748.45 1689
7749.29 1753
7750.12 1731
7750.95 1718
7751.78 1423
7752.61 1414
7753.44 1380
7754.27 1169
7755.10 1128
7755.93 1003
7756.76 903
7757.60 843
7758.43 908
7759.26 890
7760.09 930
7760.92 969
7761.75 946
7762.58 881
7763.42 905
7764.25 973
7765.08 942
7765.91 1030
7766.74 1011
7767.57 896
7768.41 879
7769.24 863
7770.07 911
7770.90 779
7771.73 768
7772.57 797
7773.40 867
7774.23 846
7775.06 800
7775.90 815
7776.73 820
7777.56 791
7778.39 922
7779.22 838
7780.06 873
7780.89 809
7781.72 840
7782.55 816
7783.39 849
7784.22 906
7785.05 888
7785.89 960
7786.72 982
7787.55 938
7788.38 932
7789.22 1009
7790.05 1020
7790.88 997
7791.72 925
7792.55 937
7793.38 980
7794.22 894
7795.05 887
7795.88 886
7796.72 914
7797.55 836
7798.38 900
7799.22 882
7800.05 887
7800.88 940
7801.72 932
7802.55 992
7803.38 919
7804.22 961
7805.05 970
7805.89 984
7806.72 940
7807.55 992
7808.39 1005
7809.22 1019
7810.06 1028
7810.89 1062
7811.72 980
7812.56 1029
7813.39 1050
7814.23 1028
7815.06 1078
7815.89 1149
7816.73 1180
7817.56 1114
7818.40 1254
7819.23 1202
7820.07 1194
7820.90 1145
7821.74 1101
7822.57 1049
7823.41 1164
7824.24 1169
7825.08 1092
7825.91 1073
7826.75 1110
7827.58 1232
7828.42 1317
7829.25 1246
7830.09 1256
7830.92 1138
7831.76 1064
7832.59 1046
7833.43 1054
7834.26 1121
7835.10 1118
7835.93 1151
7836.77 1089
7837.60 1137
7838.44 1127
7839.28 1078
7840.11 1080
7840.95 1020
7841.78 1066
7842.62 1048
7843.45 1023
7844.29 1038
7845.13 1091
7845.96 1073
7846.80 985
7847.63 1056
7848.47 1006
7849.31 1001
7850.14 973
7850.98 957
7851.82 988
7852.65 1004
7853.49 1035
7854.32 989
7855.16 997
7856.00 1036
7856.83 1045
7857.67 1110
7858.51 1199
7859.34 1241
7860.18 1268
7861.02 1307
7861.85 1207
7862.69 1178
7863.53 1209
7864.37 1077
7865.20 1125
7866.04 1062
7866.88 1017
7867.71 1131
7868.55 1189
7869.39 1129
7870.23 1133
7871.06 1232
7871.90 1163
7872.74 1177
7873.57 1103
7874.41 1150
7875.25 1256
7876.09 1295
7876.93 1335
7877.76 1534
7878.60 1672
7879.44 1648
7880.28 1598
7881.11 1575
7881.95 1283
7882.79 1192
7883.63 1073
7884.47 1158
7885.30 1182
7886.14 1026
7886.98 1091
7887.82 1062
7888.66 1078
7889.50 1216
7890.33 1222
7891.17 1192
7892.01 1187
7892.85 1190
7893.69 1255
7894.53 1155
7895.36 1118
7896.20 1142
7897.04 1120
7897.88 1138
7898.72 1120
7899.56 1137
7900.40 1214
7901.24 1214
7902.08 1164
7902.91 1146
7903.75 1109
7904.59 1108
7905.43 1036
7906.27 1095
7907.11 897
7907.95 944
7908.79 978
7909.63 964
7910.47 920
7911.31 892
7912.15 819
7912.99 931
7913.83 894
7914.67 874
7915.50 929
7916.34 934
7917.18 932
7918.02 989
7918.86 988
7919.70 992
7920.54 927
7921.38 852
7922.22 788
7923.06 859
7923.90 885
7924.74 930
7925.58 866
7926.42 809
7927.27 868
7928.11 816
7928.95 856
7929.79 893
7930.63 876
7931.47 850
7932.31 832
7933.15 802
7933.99 797
7934.83 836
7935.67 822
7936.51 842
7937.35 816
7938.19 828
7939.03 879
7939.88 827
7940.72 796
7941.56 805
7942.40 779
7943.24 791
7944.08 868
7944.92 934
7945.76 805
7946.60 844
7947.45 896
7948.29 889
7949.13 856
7949.97 866
7950.81 845
7951.65 803
7952.50 882
7953.34 913
7954.18 978
7955.02 916
7955.86 985
7956.70 1014
7957.55 1036
7958.39 962
7959.23 983
7960.07 1028
7960.91 961
7961.76 953
7962.60 954
7963.44 958
7964.28 1030
7965.13 1002
7965.97 946
7966.81 985
7967.65 1087
7968.50 1048
7969.34 1086
7970.18 1094
7971.02 1070
7971.87 914
7972.71 878
7973.55 907
7974.39 884
7975.24 849
7976.08 909
7976.92 872
7977.77 850
7978.61 879
7979.45 976
7980.30 809
7981.14 759
7981.98 810
7982.83 913
7983.67 854
7984.51 840
7985.36 891
7986.20 788
7987.04 777
7987.89 776
7988.73 814
7989.57 861
7990.42 751
7991.26 739
7992.10 759
7992.95 734
7993.79 735
7994.64 708
7995.48 752
7996.32 697
7997.17 742
7998.01 747
7998.86 706
7999.70 799
8000.54 749
8001.39 794
8002.23 719
8003.08 803
8003.92 802
8004.77 741
8005.61 702
8006.45 799
8007.30 760
8008.14 690
8008.99 706
8009.83 624
8010.68 775
8011.52 772
8012.37 700
8013.21 645
8014.06 680
8014.90 661
8015.75 750
8016.59 752
8017.44 686
8018.28 698
8019.13 668
8019.97 662
8020.82 642
8021.66 685
8022.51 688
8023.35 616
8024.20 618
8025.05 620
8025.89 632
8026.74 660
8027.58 732
8028.43 695
8029.27 614
8030.12 593
8030.96 582
8031.81 651
8032.66 635
8033.50 639
8034.35 684
8035.19 748
8036.04 693
8036.89 644
8037.73 684
8038.58 656
8039.43 653
8040.27 656
8041.12 621
8041.96 733
8042.81 629
8043.66 663
8044.50 578
8045.35 635
8046.20 694
8047.04 607
8047.89 662
8048.74 597
8049.58 575
8050.43 644
8051.28 615
8052.12 646
8052.97 615
8053.82 625
8054.67 587
8055.51 622
8056.36 583
8057.21 566
8058.05 581
8058.90 655
8059.75 658
8060.60 623
8061.44 605
8062.29 551
8063.14 552
8063.99 593
8064.83 565
8065.68 517
8066.53 598
8067.38 620
8068.22 582
8069.07 629
8069.92 570
8070.77 573
8071.62 575
8072.46 615
8073.31 656
8074.16 613
8075.01 622
8075.86 570
8076.71 591
8077.55 621
8078.40 576
8079.25 592
8080.10 615
8080.95 634
8081.80 633
8082.64 613
8083.49 566
8084.34 566
8085.19 607
8086.04 598
8086.89 578
8087.74 602
8088.58 641
8089.43 603
8090.28 608
8091.13 697
8091.98 589
8092.83 575
8093.68 628
8094.53 628
8095.38 625
8096.23 531
8097.08 601
8097.93 552
8098.77 578
8099.62 573
8100.47 602
8101.32 580
8102.17 586
8103.02 605
8103.87 589
8104.72 618
8105.57 591
8106.42 499
8107.27 538
8108.12 592
8108.97 581
8109.82 613
8110.67 640
8111.52 641
8112.37 613
8113.22 626
8114.07 625
8114.92 567
8115.77 665
8116.62 599
8117.47 639
8118.32 637
8119.17 647
8120.02 655
8120.87 617
8121.72 676
8122.58 618
8123.43 596
8124.28 644
8125.13 684
8125.98 655
8126.83 643
8127.68 635
8128.53 693
8129.38 679
8130.23 715
8131.08 662
8131.94 698
8132.79 689
8133.64 681
8134.49 621
8135.34 622
8136.19 741
8137.04 741
8137.89 636
8138.75 634
8139.60 724
8140.45 748
8141.30 711
8142.15 712
8143.00 736
8143.86 636
8144.71 656
8145.56 743
8146.41 705
8147.26 681
8148.12 716
8148.97 765
8149.82 774
8150.67 831
8151.52 721
8152.38 812
8153.23 860
8154.08 755
8154.93 763
8155.78 882
8156.64 1007
8157.49 891
8158.34 855
8159.19 863
8160.05 771
8160.90 759
8161.75 738
8162.61 706
8163.46 699
8164.31 693
8165.16 755
8166.02 730
8166.87 726
8167.72 747
8168.58 693
8169.43 736
8170.28 716
8171.14 763
8171.99 722
8172.84 704
8173.70 691
8174.55 690
8175.40 699
8176.26 716
8177.11 653
8177.96 625
8178.82 653
8179.67 651
8180.52 613
8181.38 638
8182.23 648
8183.08 625
8183.94 624
8184.79 573
8185.65 581
8186.50 572
8187.35 573
8188.21 609
8189.06 603
8189.92 586
8190.77 584
8191.63 604
8192.48 616
8193.33 547
8194.19 613
8195.04 574
8195.90 577
8196.75 636
8197.61 608
8198.46 636
8199.32 614
8200.17 631
8201.02 644
8201.88 579
8202.73 591
8203.59 547
8204.44 580
8205.30 613
8206.15 625
8207.01 603
8207.86 591
8208.72 593
8209.57 557
8210.43 581
8211.29 617
8212.14 576
8213.00 664
8213.85 642
8214.71 572
8215.56 537
8216.42 538
8217.27 549
8218.13 593
8218.98 586
8219.84 631
8220.70 566
8221.55 628
8222.41 611
8223.26 660
8224.12 590
8224.98 593
8225.83 555
8226.69 588
8227.54 654
8228.40 612
8229.26 629
8230.11 661
8230.97 731
8231.83 592
8232.68 624
8233.54 622
8234.39 583
8235.25 592
8236.11 539
8236.96 587
8237.82 556
8238.68 618
8239.53 578
8240.39 605
8241.25 582
8242.11 603
8242.96 609
8243.82 647
8244.68 709
8245.53 560
8246.39 546
8247.25 621
8248.10 586
8248.96 555
8249.82 539
8250.68 613
8251.53 551
8252.39 592
8253.25 548
8254.11 581
8254.96 627
8255.82 619
8256.68 600
8257.54 612
8258.39 595
8259.25 629
8260.11 580
8260.97 558
8261.83 579
8262.68 535
8263.54 599
8264.40 622
8265.26 579
8266.12 521
8266.97 602
8267.83 551
8268.69 673
8269.55 626
8270.41 640
8271.27 656
8272.12 651
8272.98 655
8273.84 621
8274.70 674
8275.56 591
8276.42 637
8277.28 576
8278.13 606
8278.99 692
8279.85 628
8280.71 603
8281.57 620
8282.43 626
8283.29 624
8284.15 677
8285.01 719
8285.87 682
8286.72 647
8287.58 628
8288.44 597
8289.30 617
8290.16 672
8291.02 721
8291.88 704
8292.74 687
8293.60 699
8294.46 822
8295.32 722
8296.18 704
8297.04 699
8297.90 625
8298.76 646
8299.62 734
8300.48 693
8301.34 709
8302.20 709
8303.06 635
8303.92 684
8304.78 738
8305.64 669
8306.50 670
8307.36 685
8308.22 646
8309.08 606
8309.94 622
8310.80 671
8311.66 711
8312.52 747
8313.38 701
8314.24 695
8315.10 728
8315.96 794
8316.83 767
8317.69 667
8318.55 774
8319.41 809
8320.27 737
8321.13 743
8321.99 726
8322.85 688
8323.71 730
8324.57 708
8325.44 691
8326.30 679
8327.16 649
8328.02 642
8328.88 678
8329.74 669
8330.60 720
8331.47 727
8332.33 703
8333.19 655
8334.05 679
8334.91 683
8335.77 627
8336.64 695
8337.50 665
8338.36 660
8339.22 664
8340.08 659
8340.94 683
8341.81 647
8342.67 664
8343.53 744
8344.39 737
8345.26 727
8346.12 678
8346.98 701
8347.84 695
8348.71 693
8349.57 702
8350.43 712
8351.29 717
8352.16 708
8353.02 627
8353.88 637
8354.74 690
8355.61 650
8356.47 633
8357.33 745
8358.19 718
8359.06 677
8359.92 676
8360.78 695
8361.65 672
8362.51 707
8363.37 712
8364.24 664
8365.10 691
8365.96 712
8366.83 642
8367.69 573
8368.55 671
8369.42 682
8370.28 715
8371.14 699
8372.01 730
8372.87 706
8373.73 685
8374.60 717
8375.46 739
8376.33 685
8377.19 659
8378.05 717
8378.92 695
8379.78 716
8380.65 664
8381.51 632
8382.37 665
8383.24 784
8384.10 749
8384.97 731
8385.83 791
8386.70 799
8387.56 831
8388.42 783
8389.29 800
8390.15 747
8391.02 740
8391.88 769
8392.75 743
8393.61 699
8394.48 727
8395.34 768
8396.21 730
8397.07 758
8397.94 737
8398.80 775
8399.67 749
8400.53 731
8401.40 739
8402.26 796
8403.13 806
8403.99 846
8404.86 737
8405.72 728
8406.59 727
8407.45 767
8408.32 845
8409.19 868
8410.05 856
8410.92 842
8411.78 882
8412.65 877
8413.51 849
8414.38 828
8415.25 828
8416.11 829
8416.98 884
8417.84 881
8418.71 875
8419.58 883
8420.44 884
8421.31 866
8422.17 885
8423.04 916
8423.91 922
8424.77 983
8425.64 927
8426.51 984
8427.37 1010
8428.24 1030
8429.11 1080
8429.97 1072
8430.84 1134
8431.71 1075
8432.57 1052
8433.44 1043
8434.31 1057
8435.17 1011
8436.04 1081
8436.91 1076
8437.77 1136
8438.64 1219
8439.51 1173
8440.38 1215
8441.24 1277
8442.11 1467
8442.98 1350
8443.84 1370
8444.71 1389
8445.58 1334
8446.45 1314
8447.31 1372
8448.18 1352
8449.05 1390
8449.92 1421
8450.78 1393
8451.65 1559
8452.52 1612
8453.39 1691
8454.26 1756
8455.12 1945
8455.99 2150
8456.86 2313
8457.73 2366
8458.60 2386
8459.46 2331
8460.33 2128
8461.20 1975
8462.07 1942
8462.94 1698
8463.81 1611
8464.67 1654
8465.54 1509
8466.41 1553
8467.28 1683
8468.15 2045
8469.02 2535
8469.89 3022
8470.75 3445
8471.62 3651
8472.49 3689
8473.36 3454
8474.23 3053
8475.10 2562
8475.97 2387
8476.84 1990
8477.71 1720
8478.57 1670
8479.44 1457
8480.31 1308
8481.18 1140
8482.05 1133
8482.92 1112
8483.79 1096
8484.66 1113
8485.53 1153
8486.40 1199
8487.27 1110
8488.14 1171
8489.01 1059
8489.88 1080
8490.75 1069
8491.62 993
8492.49 1019
8493.36 1085
8494.23 1060
8495.10 997
8495.97 981
8496.84 1053
8497.71 1069
8498.58 1034
8499.45 1086
8500.32 1108
8501.19 1112
8502.06 1049
8502.93 1058
8503.80 1127
8504.67 1018
8505.54 1097
8506.41 1056
8507.28 1211
8508.15 1295
8509.02 1288
8509.89 1303
8510.76 1260
8511.63 1168
8512.51 1296
8513.38 1149
8514.25 1140
8515.12 1188
8515.99 1069
8516.86 1072
8517.73 1103
8518.60 1114
8519.47 1137
8520.35 1060
8521.22 1080
8522.09 1036
8522.96 1036
8523.83 1069
8524.70 1116
8525.57 1112
8526.45 1104
8527.32 1043
8528.19 1074
8529.06 1156
8529.93 1185
8530.80 1168
8531.68 1195
8532.55 1165
8533.42 1235
8534.29 1273
8535.16 1190
8536.04 1215
8536.91 1156
8537.78 1197
8538.65 1177
8539.52 1131
8540.40 1205
8541.27 1211
8542.14 1095
8543.01 1148
8543.89 1180
8544.76 1129
8545.63 1197
8546.50 1189
8547.38 1203
8548.25 1247
8549.12 1195
8549.99 1269
8550.87 1308
8551.74 1356
8552.61 1469
8553.49 1596
8554.36 1628
8555.23 1629
8556.11 1709
8556.98 1655
8557.85 1614
8558.73 1414
8559.60 1480
8560.47 1360
8561.35 1144
8562.22 1139
8563.09 1020
8563.97 1028
8564.84 957
8565.71 1000
8566.59 948
8567.46 959
8568.33 856
8569.21 1015
8570.08 1031
8570.96 977
8571.83 904
8572.70 923
8573.58 1036
8574.45 1002
8575.33 926
8576.20 878
8577.07 883
8577.95 840
8578.82 848
8579.70 887
8580.57 884
8581.45 860
8582.32 842
8583.19 887
8584.07 860
8584.94 866
8585.82 987
8586.69 951
8587.57 990
8588.44 956
8589.32 885
8590.19 871
8591.07 894
8591.94 923
8592.82 952
8593.69 913
8594.57 990
8595.44 943
8596.32 916
8597.19 902
8598.07 890
8598.94 905
8599.82 905
8600.69 933
8601.57 880
8602.44 940
8603.32 922
8604.20 898
8605.07 986
8605.95 959
8606.82 964
8607.70 941
8608.57 854
8609.45 992
8610.33 979
8611.20 940
8612.08 1042
8612.95 1009
8613.83 1007
8614.71 978
8615.58 988
8616.46 937
8617.33 941
8618.21 1051
8619.09 1053
8619.96 995
8620.84 933
8621.72 963
8622.59 1081
8623.47 1022
8624.35 991
8625.22 939
8626.10 1052
8626.98 1054
8627.85 1090
8628.73 1085
8629.61 1135
8630.48 1174
8631.36 1158
8632.24 1095
8633.11 1026
8633.99 1162
8634.87 1238
8635.74 1154
8636.62 1089
8637.50 1123
8638.38 1226
8639.25 1192
8640.13 1148
8641.01 1198
8641.89 1190
8642.76 1155
8643.64 1159
8644.52 1273
8645.40 1289
8646.27 1318
8647.15 1166
8648.03 1190
8648.91 1432
8649.79 1443
8650.66 1454
8651.54 1418
8652.42 1304
8653.30 1416
8654.18 1426
8655.05 1387
8655.93 1485
8656.81 1538
8657.69 1508
8658.57 1427
8659.45 1590
8660.32 1446
8661.20 1455
8662.08 1522
8662.96 1444
8663.84 1400
8664.72 1531
8665.60 1524
8666.47 1450
8667.35 1580
8668.23 1530
8669.11 1575
8669.99 1579
8670.87 1778
8671.75 1871
8672.63 2114
8673.51 2197
8674.38 2350
8675.26 2452
8676.14 2553
8677.02 2456
8677.90 2465
8678.78 2422
8679.66 2121
8680.54 1981
8681.42 1956
8682.30 1878
8683.18 1834
8684.06 1759
8684.94 1717
8685.82 1746
8686.70 1720
8687.58 1799
8688.46 2013
8689.34 2302
8690.22 2792
8691.10 3413
8691.98 4240
8692.86 4873
8693.74 5207
8694.62 5320
8695.50 5034
8696.38 4919
8697.26 4171
8698.14 3335
8699.02 2885
8699.90 2415
8700.78 2132
8701.66 1849
8702.54 1679
8703.42 1610
8704.30 1494
8705.18 1462
8706.06 1428
8706.94 1403
8707.82 1337
8708.71 1272
8709.59 1259
8710.47 1274
8711.35 1275
8712.23 1347
8713.11 1346
8713.99 1314
8714.87 1149
8715.75 1255
8716.64 1211
8717.52 1178
8718.40 1124
8719.28 1137
8720.16 1217
8721.04 1184
8721.92 1273
8722.81 1157
8723.69 1223
8724.57 1306
8725.45 1163
8726.33 1272
8727.21 1260
8728.10 1252
8728.98 1310
8729.86 1414
8730.74 1434
8731.62 1500
8732.51 1458
8733.39 1492
8734.27 1372
8735.15 1360
8736.03 1328
8736.92 1249
8737.80 1292
8738.68 1305
8739.56 1168
8740.45 1185
8741.33 1191
8742.21 1261
8743.09 1235
8743.98 1268
8744.86 1188
8745.74 1034
8746.63 1144
8747.51 1180
8748.39 1238
8749.27 1249
8750.16 1258
8751.04 1223
8751.92 1241
8752.81 1288
8753.69 1284
8754.57 1295
8755.46 1295
8756.34 1343
8757.22 1365
8758.11 1335
8758.99 1353
8759.87 1395
8760.76 1443
8761.64 1417
8762.52 1390
8763.41 1388
8764.29 1492
8765.17 1616
8766.06 1592
8766.94 1570
8767.83 1549
8768.71 1649
8769.59 1565
8770.48 1615
8771.36 1549
8772.25 1561
8773.13 1470
8774.01 1416
8774.90 1326
8775.78 1393
8776.67 1435
8777.55 1428
8778.44 1487
8779.32 1743
8780.20 1957
8781.09 2092
8781.97 2388
8782.86 2626
8783.74 2779
8784.63 2823
8785.51 2613
8786.40 2467
8787.28 2217
8788.17 1999
8789.05 1814
8789.94 1672
8790.82 1415
8791.71 1377
8792.59 1331
8793.48 1197
8794.36 1242
8795.25 1313
8796.13 1362
8797.02 1486
8797.90 1565
8798.79 1618
8799.67 1574
8800.56 1658
8801.45 1646
8802.33 1489
8803.22 1525
8804.10 1376
8804.99 1342
8805.87 1126
8806.76 1093
8807.65 1200
8808.53 1097
8809.42 1146
8810.30 1245
8811.19 1136
8812.08 1113
8812.96 1156
8813.85 1141
8814.73 1005
8815.62 1090
8816.51 1176
8817.39 1092
8818.28 1081
8819.17 1140
8820.05 1116
8820.94 1020
8821.83 1025
8822.71 1040
8823.60 1057
8824.49 1012
8825.37 982
8826.26 1043
8827.15 1048
8828.03 1022
8828.92 1022
8829.81 906
8830.69 1005
8831.58 957
8832.47 937
8833.36 937
8834.24 939
8835.13 966
8836.02 1022
8836.90 999
8837.79 1019
8838.68 959
8839.57 1000
8840.45 948
8841.34 904
8842.23 989
8843.12 1004
8844.01 1007
8844.89 946
8845.78 932
8846.67 925
8847.56 969
8848.44 924
8849.33 852
8850.22 823
8851.11 923
8852.00 866
8852.88 947
8853.77 973
8854.66 992
8855.55 906
8856.44 922
8857.33 899
8858.21 933
8859.10 911
8859.99 926
8860.88 913
8861.77 903
8862.66 911
8863.55 896
8864.43 902
8865.32 864
8866.21 916
8867.10 821
8867.99 866
8868.88 824
8869.77 819
8870.66 857
8871.55 799
8872.44 887
8873.32 827
8874.21 779
8875.10 743
8875.99 761
8876.88 786
8877.77 729
8878.66 756
8879.55 758
8880.44 790
8881.33 788
8882.22 720
8883.11 711
8884.00 739
8884.89 715
8885.78 734
8886.67 599
8887.56 698
8888.45 759
8889.34 785
8890.23 711
8891.12 702
8892.01 661
8892.90 696
8893.79 722
8894.68 639
8895.57 693
8896.46 661
8897.35 756
8898.24 736
8899.13 704
8900.02 654
8900.91 676
8901.80 697
8902.69 682
8903.58 645
8904.47 608
8905.36 642
8906.26 660
8907.15 709
8908.04 650
8908.93 631
8909.82 657
8910.71 604
8911.60 682
8912.49 653
8913.38 652
8914.28 630
8915.17 663
8916.06 614
8916.95 603
8917.84 605
8918.73 669
8919.62 684
8920.52 651
8921.41 664
8922.30 737
8923.19 658
8924.08 665
8924.97 729
8925.87 718
8926.76 640
8927.65 686
8928.54 626
8929.43 709
8930.33 666
8931.22 710
8932.11 628
8933.00 622
8933.89 602
8934.79 634
8935.68 645
8936.57 606
8937.46 573
8938.36 645
8939.25 587
8940.14 609
8941.03 580
8941.93 557
8942.82 611
8943.71 628
8944.60 636
8945.50 618
8946.39 577
8947.28 571
8948.18 582
8949.07 547
8949.96 576
8950.85 580
8951.75 571
8952.64 568
8953.53 566
8954.43 616
8955.32 622
8956.21 613
8957.11 580
8958.00 582
8958.89 554
8959.79 573
8960.68 549
8961.57 583
8962.47 584
8963.36 635
8964.26 579
8965.15 561
8966.04 590
8966.94 601
8967.83 562
8968.73 576
8969.62 571
8970.51 555
8971.41 539
8972.30 556
8973.20 567
8974.09 600
8974.98 605
8975.88 574
8976.77 557
8977.67 599
8978.56 564
8979.46 551
8980.35 526
8981.25 544
8982.14 493
8983.03 547
8983.93 589
8984.82 639
8985.72 609
8986.61 602
8987.51 542
8988.40 539
8989.30 478
8990.19 567
8991.09 587
8991.98 523
8992.88 537
8993.77 515
8994.67 475
8995.56 472
8996.46 505
8997.36 485
8998.25 530
8999.15 570
9000.04 513
9000.94 528
9001.83 495
9002.73 560
9003.62 515
9004.52 570
9005.42 569
9006.31 564
9007.21 546
9008.10 514
9009.00 528
9009.90 556
9010.79 535
9011.69 535
9012.58 548
9013.48 516
9014.38 523
9015.27 525
9016.17 495
9017.07 523
9017.96 531
9018.86 524
9019.76 561
9020.65 521
9021.55 483
9022.44 500
9023.34 471
9024.24 512
9025.14 515
9026.03 527
9026.93 556
9027.83 453
9028.72 507
9029.62 512
9030.52 510
9031.41 531
9032.31 532
9033.21 530
9034.11 465
9035.00 541
9035.90 539
9036.80 509
9037.69 503
9038.59 484
9039.49 519
9040.39 471
9041.28 451
9042.18 456
9043.08 459
9043.98 498
9044.88 484
9045.77 540
9046.67 533
9047.57 508
9048.47 519
9049.36 518
9050.26 590
9051.16 549
9052.06 493
9052.96 507
9053.86 466
9054.75 546
9055.65 495
9056.55 502
9057.45 537
9058.35 543
9059.25 509
9060.14 546
9061.04 530
9061.94 519
9062.84 534
9063.74 526
9064.64 595
9065.54 563
9066.44 514
9067.33 576
9068.23 546
9069.13 557
9070.03 545
9070.93 569
9071.83 579
9072.73 511
9073.63 477
9074.53 510
9075.43 540
9076.33 529
9077.22 483
9078.12 470
9079.02 484
9079.92 536
9080.82 541
9081.72 534
9082.62 497
9083.52 505
9084.42 551
9085.32 521
9086.22 462
9087.12 491
9088.02 506
9088.92 533
9089.82 547
9090.72 488
9091.62 601
9092.52 540
9093.42 500
9094.32 504
9095.22 515
9096.12 546
9097.02 554
9097.92 565
9098.82 504
9099.72 490
9100.62 484
9101.52 486
9102.43 533
9103.33 523
9104.23 560
9105.13 464
9106.03 473
9106.93 460
9107.83 483
9108.73 517
9109.63 491
9110.53 478
9111.43 465
9112.33 463
9113.24 526
9114.14 570
9115.04 475
9115.94 511
9116.84 509
9117.74 502
9118.64 512
9119.55 498
9120.45 563
9121.35 479
9122.25 524
9123.15 471
9124.05 485
9124.96 470
9125.86 464
9126.76 470
9127.66 450
9128.56 474
9129.46 503
9130.37 511
9131.27 470
9132.17 531
9133.07 491
9133.97 480
9134.88 466
9135.78 471
9136.68 496
9137.58 466
9138.49 486
9139.39 466
9140.29 468
9141.19 517
9142.10 476
9143.00 446
9143.90 446
9144.80 506
9145.71 505
9146.61 468
9147.51 481
9148.42 498
9149.32 485
9150.22 479
9151.12 528
9152.03 505
9152.93 475
9153.83 443
9154.74 450
9155.64 480
9156.54 510
9157.45 559
9158.35 521
9159.25 462
9160.16 452
9161.06 437
9161.96 468
9162.87 454
9163.77 417
9164.68 499
9165.58 454
9166.48 486
9167.39 507
9168.29 526
9169.19 480
9170.10 447
9171.00 493
9171.91 469
9172.81 481
9173.72 487
9174.62 469
9175.52 474
9176.43 486
9177.33 485
9178.24 478
9179.14 461
9180.05 510
9180.95 467
9181.85 473
9182.76 448
9183.66 502
9184.57 542
9185.47 472
9186.38 497
9187.28 459
9188.19 529
9189.09 511
9190.00 463
9190.90 520
9191.81 471
9192.71 474
9193.62 480
9194.52 474
9195.43 481
9196.33 508
9197.24 507
9198.14 549
9199.05 477
9199.96 458
9200.86 439
9201.77 500
9202.67 534
9203.58 536
9204.48 505
9205.39 478
9206.29 494
9207.20 470
9208.11 489
9209.01 478
9209.92 455
9210.82 438
9211.73 453
9212.64 450
9213.54 471
9214.45 502
9215.35 513
9216.26 472
9217.17 471
9218.07 503
9218.98 555
9219.89 494
9220.79 447
9221.70 508
9222.61 537
9223.51 450
9224.42 451
9225.33 429
9226.23 464
9227.14 499
9228.05 506
9228.95 433
9229.86 472
9230.77 493
9231.67 461
9232.58 419
9233.49 485
9234.40 487
9235.30 497
9236.21 424
9237.12 419
9238.02 522
9238.93 529
9239.84 507
9240.75 451
9241.65 472
9242.56 455
9243.47 431
9244.38 497
9245.28 442
9246.19 471
9247.10 463
9248.01 449
9248.92 458
9249.82 464
9250.73 438
9251.64 469
9252.55 497
9253.46 476
9254.36 490
9255.27 404
9256.18 459
9257.09 460
9258.00 472
9258.90 461
9259.81 498
9260.72 450
9261.63 440
9262.54 435
9263.45 494
9264.36 434
9265.26 411
9266.17 438
9267.08 463
9267.99 491
9268.90 452
9269.81 447
9270.72 421
9271.63 465
9272.54 401
9273.44 424
9274.35 469
9275.26 469
9276.17 461
9277.08 528
9277.99 473
9278.90 441
9279.81 434
9280.72 455
9281.63 523
9282.54 464
9283.45 506
9284.36 508
9285.27 522
9286.18 495
9287.09 469
9288.00 510
9288.91 513
9289.82 471
9290.73 488
9291.64 507
9292.55 511
9293.46 496
9294.37 508
9295.28 502
9296.19 484
9297.10 520
9298.01 521
9298.92 494
9299.83 496
9300.74 504
9301.65 456
9302.56 453
9303.47 496
9304.38 506
9305.29 478
9306.20 482
9307.11 480
9308.02 534
9308.93 565
9309.84 510
9310.75 525
9311.67 593
9312.58 593
9313.49 623
9314.40 540
9315.31 570
9316.22 561
9317.13 504
9318.04 505
9318.95 464
9319.87 488
9320.78 462
9321.69 519
9322.60 497
9323.51 505
9324.42 485
9325.34 476
9326.25 507
9327.16 515
9328.07 479
9328.98 462
9329.89 491
9330.81 460
9331.72 449
9332.63 456
9333.54 506
9334.45 465
9335.37 460
9336.28 496
9337.19 528
9338.10 512
9339.01 521
9339.93 486
9340.84 478
9341.75 495
9342.66 484
9343.58 501
9344.49 470
9345.40 471
9346.31 475
9347.23 536
9348.14 428
9349.05 507
9349.97 485
9350.88 488
9351.79 486
9352.70 489
9353.62 509
9354.53 516
9355.44 426
9356.36 442
9357.27 460
9358.18 437
9359.10 481
9360.01 514
9360.92 464
9361.84 467
9362.75 486
9363.66 481
9364.58 532
9365.49 488
9366.40 477
9367.32 468
9368.23 433
9369.15 487
9370.06 476
9370.97 456
9371.89 476
9372.80 501
9373.71 519
9374.63 491
9375.54 532
9376.46 524
9377.37 554
9378.29 514
9379.20 536
9380.11 458
9381.03 499
9381.94 544
9382.86 515
9383.77 509
9384.69 519
9385.60 533
9386.51 517
9387.43 530
9388.34 573
9389.26 572
9390.17 581
9391.09 503
9392.00 531
9392.92 528
9393.83 551
9394.75 545
9395.66 614
9396.58 588
9397.49 578
9398.41 582
9399.32 572
9400.24 547
9401.15 566
9402.07 553
9402.99 549
9403.90 544
9404.82 519
9405.73 504
9406.65 614
9407.56 596
9408.48 535
9409.39 594
9410.31 536
9411.23 573
9412.14 642
9413.06 554
9413.97 620
9414.89 530
9415.81 609
9416.72 544
9417.64 573
9418.55 636
9419.47 602
9420.39 583
9421.30 635
9422.22 628
9423.14 609
9424.05 573
9424.97 582
9425.89 558
9426.80 555
9427.72 537
9428.64 548
9429.55 613
9430.47 636
9431.39 627
9432.30 577
9433.22 575
9434.14 561
9435.05 675
9435.97 613
9436.89 619
9437.80 643
9438.72 633
9439.64 600
9440.56 634
9441.47 660
9442.39 645
9443.31 644
9444.23 628
9445.14 608
9446.06 607
9446.98 586
9447.90 654
9448.81 687
9449.73 727
9450.65 728
9451.57 818
9452.48 899
9453.40 881
9454.32 974
9455.24 1046
9456.16 954
9457.07 973
9457.99 855
9458.91 810
9459.83 782
9460.75 784
9461.66 718
9462.58 735
9463.50 691
9464.42 674
9465.34 625
9466.26 667
9467.18 678
9468.09 656
9469.01 632
9469.93 658
9470.85 659
9471.77 608
9472.69 653
9473.61 606
9474.53 631
9475.44 639
9476.36 706
9477.28 730
9478.20 722
9479.12 766
9480.04 840
9480.96 899
9481.88 914
9482.80 921
9483.72 926
9484.64 843
9485.56 800
9486.47 738
9487.39 727
9488.31 708
9489.23 673
9490.15 656
9491.07 613
9491.99 596
9492.91 594
9493.83 646
9494.75 610
9495.67 652
9496.59 646
9497.51 602
9498.43 621
9499.35 632
9500.27 615
9501.19 546
9502.11 606
9503.03 557
9503.95 581
9504.87 611
9505.79 588
9506.71 652
9507.64 646
9508.56 602
9509.48 544
9510.40 575
9511.32 624
9512.24 582
9513.16 632
9514.08 645
9515.00 721
9515.92 694
9516.84 611
9517.76 627
9518.68 693
9519.61 637
9520.53 599
9521.45 638
9522.37 688
9523.29 645
9524.21 687
9525.13 644
9526.05 627
9526.98 631
9527.90 616
9528.82 647
9529.74 620
9530.66 678
9531.58 731
9532.51 743
9533.43 767
9534.35 721
9535.27 724
9536.19 769
9537.11 767
9538.04 762
9538.96 724
9539.88 657
9540.80 614
9541.73 619
9542.65 610
9543.57 680
9544.49 713
9545.41 685
9546.34 590
9547.26 658
9548.18 585
9549.10 583
9550.03 656
9550.95 628
9551.87 658
9552.79 612
9553.72 616
9554.64 632
9555.56 662
9556.49 690
9557.41 654
9558.33 630
9559.25 651
9560.18 683
9561.10 680
9562.02 748
9562.95 725
9563.87 713
9564.79 741
9565.72 655
9566.64 606
9567.56 695
9568.49 659
9569.41 665
9570.33 628
9571.26 623
9572.18 570
9573.11 622
9574.03 650
9574.95 645
9575.88 665
9576.80 587
9577.72 602
9578.65 679
9579.57 656
9580.50 565
9581.42 665
9582.34 625
9583.27 589
9584.19 618
9585.12 612
9586.04 649
9586.97 618
9587.89 586
9588.81 601
9589.74 662
9590.66 654
9591.59 573
9592.51 611
9593.44 653
9594.36 654
9595.29 672
9596.21 702
9597.14 698
9598.06 627
9598.99 692
9599.91 694
9600.84 664
9601.76 633
9602.69 630
9603.61 728
9604.54 777
9605.46 695
9606.39 733
9607.31 700
9608.24 764
9609.16 691
9610.09 630
9611.01 714
9611.94 730
9612.87 662
9613.79 678
9614.72 665
9615.64 664
9616.57 659
9617.49 669
9618.42 674
9619.35 637
9620.27 692
9621.20 739
9622.12 699
9623.05 758
9623.98 745
9624.90 750
9625.83 829
9626.76 764
9627.68 765
9628.61 805
9629.53 857
9630.46 812
9631.39 761
9632.31 829
9633.24 859
9634.17 819
9635.09 798
9636.02 826
9636.95 939
9637.87 957
9638.80 898
9639.73 846
9640.65 886
9641.58 945
9642.51 948
9643.44 854
9644.36 931
9645.29 999
9646.22 980
9647.14 987
9648.07 924
9649.00 1022
9649.93 1025
9650.85 1009
9651.78 1068
9652.71 1125
9653.64 1064
9654.56 1079
9655.49 1101
9656.42 1110
9657.35 1032
9658.27 1084
9659.20 1040
9660.13 1015
9661.06 929
9661.99 1040
9662.91 1003
9663.84 1029
9664.77 1015
9665.70 1008
9666.63 1019
9667.56 1028
9668.48 1062
9669.41 1094
9670.34 1142
9671.27 1076
9672.20 1096
9673.13 1106
9674.05 1112
9674.98 1135
9675.91 1129
9676.84 1119
9677.77 1218
9678.70 1237
9679.63 1214
9680.56 1222
9681.48 1147
9682.41 1301
9683.34 1351
9684.27 1357
9685.20 1405
9686.13 1212
9687.06 1278
9687.99 1228
9688.92 1323
9689.85 1295
9690.78 1304
9691.71 1305
9692.63 1390
9693.56 1346
9694.49 1334
9695.42 1486
9696.35 1479
9697.28 1734
9698.21 2069
9699.14 2183
9700.07 2447
9701.00 2517
9701.93 2476
9702.86 2255
9703.79 2151
9704.72 1897
9705.65 1753
9706.58 1623
9707.51 1452
9708.44 1343
9709.37 1275
9710.30 1243
9711.23 1244
9712.16 1234
9713.09 1266
9714.02 1364
9714.95 1370
9715.89 1385
9716.82 1339
9717.75 1359
9718.68 1371
9719.61 1272
9720.54 1222
9721.47 1167
9722.40 1137
9723.33 1155
9724.26 1050
9725.19 1021
9726.12 1001
9727.06 1107
9727.99 1084
9728.92 1081
9729.85 1083
9730.78 1151
9731.71 1154
9732.64 1203
9733.57 1114
9734.51 1111
9735.44 1111
9736.37 1154
9737.30 1033
9738.23 1119
9739.16 1174
9740.10 1074
9741.03 1136
9741.96 1163
9742.89 1039
9743.82 1005
9744.75 996
9745.69 910
9746.62 1017
9747.55 972
9748.48 998
9749.41 1024
9750.35 1022
9751.28 952
9752.21 967
9753.14 931
9754.08 942
9755.01 905
9755.94 915
9756.87 960
9757.81 915
9758.74 1051
9759.67 967
9760.60 979
9761.54 1016
9762.47 987
9763.40 1008
9764.34 1031
9765.27 981
9766.20 941
9767.13 1040
9768.07 988
9769.00 994
9769.93 1048
9770.87 967
9771.80 972
9772.73 988
9773.67 1026
9774.60 1048
9775.53 996
9776.47 1043
9777.40 1055
9778.33 1131
9779.27 1150
9780.20 1179
9781.14 1153
9782.07 1240
9783.00 1303
9783.94 1278
9784.87 1282
9785.80 1255
9786.74 1148
9787.67 1053
9788.61 1111
9789.54 1078
9790.47 1050
9791.41 1000
9792.34 957
9793.28 920
9794.21 1005
9795.15 943
9796.08 914
9797.01 1013
9797.95 1059
9798.88 1105
9799.82 1062
9800.75 998
9801.69 1098
9802.62 1005
9803.56 1029
9804.49 997
9805.43 918
9806.36 838
9807.30 848
9808.23 832
9809.17 789
9810.10 750
9811.04 734
9811.97 782
9812.91 795
9813.84 800
9814.78 870
9815.71 837
9816.65 860
9817.58 895
9818.52 833
9819.46 802
9820.39 748
9821.33 768
9822.26 792
9823.20 725
9824.13 697
9825.07 720
9826.00 741
9826.94 762
9827.88 746
9828.81 820
9829.75 711
9830.68 681
9831.62 682
9832.56 770
9833.49 774
9834.43 747
9835.37 727
9836.30 757
9837.24 743
9838.17 792
9839.11 713
9840.05 712
9840.98 736
9841.92 691
9842.86 702
9843.79 709
9844.73 729
9845.67 702
9846.60 756
9847.54 796
9848.48 736
9849.42 690
9850.35 762
9851.29 781
9852.23 717
9853.16 723
9854.10 710
9855.04 712
9855.98 803
9856.91 778
9857.85 667
9858.79 701
9859.72 751
9860.66 695
9861.60 718
9862.54 791
9863.47 705
9864.41 702
9865.35 686
9866.29 673
9867.23 710
9868.16 655
9869.10 715
9870.04 694
9870.98 696
9871.92 723
9872.85 734
9873.79 700
9874.73 713
9875.67 708
9876.61 709
9877.54 719
9878.48 671
9879.42 669
9880.36 672
9881.30 752
9882.24 792
9883.18 678
9884.11 656
9885.05 702
9885.99 660
9886.93 665
9887.87 664
9888.81 698
9889.75 714
9890.69 639
9891.62 623
9892.56 693
9893.50 687
9894.44 638
9895.38 661
9896.32 600
9897.26 709
9898.20 638
9899.14 657
9900.08 652
9901.02 678
9901.96 647
9902.90 745
9903.83 655
9904.77 656
9905.71 685
9906.65 687
9907.59 644
9908.53 665
9909.47 682
9910.41 684
9911.35 712
9912.29 715
9913.23 728
9914.17 723
9915.11 724
9916.05 749
9916.99 725
9917.93 683
9918.87 672
9919.81 699
9920.75 689
9921.69 747
9922.64 773
9923.58 762
9924.52 874
9925.46 1011
9926.40 1076
9927.34 1244
9928.28 1229
9929.22 1253
9930.16 1250
9931.10 1204
9932.04 1256
9932.98 1155
9933.92 1000
9934.87 879
9935.81 855
9936.75 734
9937.69 697
9938.63 692
9939.57 744
9940.51 714
9941.45 649
9942.39 698
9943.34 679
9944.28 629
9945.22 697
9946.16 652
9947.10 654
9948.04 739
9948.99 780
9949.93 723
9950.87 659
9951.81 632
9952.75 634
9953.69 663
9954.64 668
9955.58 635
9956.52 667
9957.46 672
9958.41 713
9959.35 635
9960.29 561
9961.23 671
9962.17 628
9963.12 607
9964.06 588
9965.00 590
9965.94 646
9966.89 659
9967.83 639
9968.77 626
9969.71 595
9970.66 653
9971.60 611
9972.54 559
9973.49 593
9974.43 623
9975.37 584
9976.31 558
9977.26 559
9978.20 542
9979.14 567
9980.09 535
9981.03 499
9981.97 533
9982.92 576
9983.86 506
9984.80 553
9985.75 531
9986.69 548
9987.63 545
9988.58 538
9989.52 546
9990.46 574
9991.41 603
9992.35 561
9993.30 582
9994.24 566
9995.18 581
9996.13 578
9997.07 555
9998.02 506
9998.96 537
9999.90 544
10000.85 536
10001.79 539
10002.74 524
10003.68 543
10004.62 532
10005.57 569
10006.51 545
10007.46 545
10008.40 555
10009.35 591
10010.29 559
10011.24 515
10012.18 566
10013.13 530
10014.07 518
10015.01 534
10015.96 506
10016.90 533
10017.85 511
10018.79 504
10019.74 489
10020.68 544
10021.63 577
10022.58 558
10023.52 579
10024.47 535
10025.41 487
10026.36 505
10027.30 550
10028.25 544
10029.19 467
10030.14 469
10031.08 495
10032.03 490
10032.98 494
10033.92 523
10034.87 495
10035.81 514
10036.76 477
10037.70 529
10038.65 546
10039.60 486
10040.54 527
10041.49 527
10042.43 483
10043.38 463
10044.33 500
10045.27 473
10046.22 465
10047.17 514
10048.11 476
10049.06 530
10050.00 603
10050.95 498
10051.90 517
10052.84 487
10053.79 460
10054.74 442
10055.68 467
10056.63 493
10057.58 534
10058.52 451
10059.47 483
10060.42 502
10061.37 467
10062.31 461
10063.26 482
10064.21 512
10065.15 478
10066.10 447
10067.05 404
10068.00 449
10068.94 462
10069.89 525
10070.84 523
10071.79 509
10072.73 475
10073.68 471
10074.63 524
10075.58 402
10076.52 453
10077.47 460
10078.42 455
10079.37 462
10080.32 447
10081.26 457
10082.21 506
10083.16 447
10084.11 497
10085.06 515
10086.00 510
10086.95 499
10087.90 472
10088.85 474
10089.80 559
10090.75 487
10091.69 434
10092.64 469
10093.59 448
10094.54 426
10095.49 449
10096.44 465
10097.39 470
10098.33 508
10099.28 445
10100.23 418
10101.18 493
10102.13 458
10103.08 450
10104.03 526
10104.98 482
10105.93 480
10106.87 485
10107.82 417
10108.77 462
10109.72 421
10110.67 423
10111.62 449
10112.57 447
10113.52 486
10114.47 504
10115.42 477
10116.37 470
10117.32 453
10118.27 452
10119.22 467
10120.17 482
10121.12 463
10122.07 468
10123.02 512
10123.97 466
10124.92 485
10125.87 478
10126.82 441
10127.77 489
10128.72 495
10129.67 489
10130.62 488
10131.57 451
10132.52 483
10133.47 499
10134.42 515
10135.37 491
10136.32 457
10137.27 487
10138.22 472
10139.17 483
10140.12 484
10141.07 442
10142.02 433
10142.98 489
10143.93 462
10144.88 452
10145.83 503
10146.78 427
10147.73 491
10148.68 477
10149.63 488
10150.58 466
10151.54 459
10152.49 494
10153.44 476
10154.39 525
10155.34 467
10156.29 517
10157.24 496
10158.20 485
10159.15 523
10160.10 491
10161.05 509
10162.00 511
10162.95 547
10163.91 530
10164.86 533
10165.81 516
10166.76 453
10167.71 500
10168.67 506
10169.62 546
10170.57 531
10171.52 551
10172.47 457
10173.43 498
10174.38 548
10175.33 566
10176.28 539
10177.24 504
10178.19 511
10179.14 507
10180.09 526
10181.05 516
10182.00 548
10182.95 583
10183.90 593
10184.86 598
10185.81 613
10186.76 603
10187.72 606
10188.67 545
10189.62 611
10190.58 577
10191.53 569
10192.48 607
10193.43 569
10194.39 559
10195.34 629
10196.29 609
10197.25 597
10198.20 641
10199.16 591
10200.11 662
10201.06 564
10202.02 621
10202.97 603
10203.92 593
10204.88 612
10205.83 729
10206.78 751
10207.74 801
10208.69 840
10209.65 821
10210.60 768
10211.55 734
10212.51 729
10213.46 701
10214.42 625
10215.37 615
10216.33 621
10217.28 581
10218.23 628
10219.19 577
10220.14 608
10221.10 619
10222.05 655
10223.01 602
10223.96 532
10224.92 559
10225.87 581
10226.83 529
10227.78 542
10228.74 464
10229.69 538
10230.65 555
10231.60 495
10232.56 555
10233.51 576
10234.47 573
10235.42 591
10236.38 575
10237.33 600
10238.29 673
10239.24 615
10240.20 624
10241.15 557
10242.11 518
10243.06 527
10244.02 556
10244.98 548
10245.93 503
10246.89 472
10247.84 462
10248.80 498
10249.75 486
10250.71 445
10251.67 491
10252.62 489
10253.58 459
10254.53 442
10255.49 437
10256.45 455
10257.40 469
10258.36 463
10259.32 445
10260.27 428
10261.23 505
10262.18 497
10263.14 475
10264.10 484
10265.05 474
10266.01 442
10266.97 477
10267.92 486
10268.88 455
10269.84 451
10270.79 455
10271.75 523
10272.71 500
10273.67 493
10274.62 481
10275.58 442
10276.54 403
10277.49 379
10278.45 426
10279.41 483
10280.37 487
10281.32 427
10282.28 402
10283.24 447
10284.19 422
10285.15 412
10286.11 379
10287.07 444
10288.03 427
10288.98 428
10289.94 444
10290.90 419
10291.86 403
10292.81 486
10293.77 473
10294.73 411
10295.69 482
10296.65 473
10297.60 432
10298.56 456
10299.52 434
10300.48 450
10301.44 402
10302.40 402
10303.35 451
10304.31 428
10305.27 417
10306.23 408
10307.19 438
10308.15 431
10309.10 423
10310.06 476
10311.02 457
10311.98 436
10312.94 438
10313.90 414
10314.86 426
10315.82 418
10316.78 423
10317.73 395
10318.69 446
10319.65 440
10320.61 381
10321.57 388
10322.53 477
10323.49 467
10324.45 434
10325.41 486
10326.37 468
10327.33 411
10328.29 418
10329.25 441
10330.21 448
10331.17 443
10332.13 435
10333.09 450
10334.04 428
10335.00 490
10335.96 444
10336.92 402
10337.88 446
10338.84 410
10339.80 415
10340.76 429
10341.72 394
10342.68 438
10343.65 484
10344.61 390
10345.57 440
10346.53 429
10347.49 424
10348.45 469
10349.41 397
10350.37 399
10351.33 403
10352.29 388
10353.25 417
10354.21 391
10355.17 379
10356.13 404
10357.09 359
10358.05 374
10359.02 408
10359.98 407
10360.94 405
10361.90 432
10362.86 456
10363.82 437
10364.78 383
10365.74 380
10366.70 368
10367.67 391
10368.63 369
10369.59 372
10370.55 434
10371.51 442
10372.47 398
10373.43 412
10374.40 380
10375.36 363
10376.32 392
10377.28 456
10378.24 403
10379.21 350
10380.17 364
10381.13 412
10382.09 426
10383.05 444
10384.02 465
10384.98 406
10385.94 423
10386.90 389
10387.86 365
10388.83 358
10389.79 347
10390.75 363
10391.71 313
10392.68 361
10393.64 407
10394.60 421
10395.56 441
10396.53 342
10397.49 373
10398.45 383
10399.42 406
10400.38 366
10401.34 366
10402.30 384
10403.27 362
10404.23 453
10405.19 371
10406.16 340
10407.12 356
10408.08 364
10409.05 358
10410.01 334
10410.97 405
10411.94 371
10412.90 346
10413.86 364
10414.83 354
10415.79 358
10416.75 416
10417.72 448
10418.68 488
10419.65 452
10420.61 450
10421.57 462
10422.54 401
10423.50 405
10424.46 389
10425.43 391
10426.39 399
10427.36 401
10428.32 392
10429.29 355
10430.25 420
10431.21 372
10432.18 344
10433.14 323
10434.11 360
10435.07 408
10436.04 354
10437.00 361
10437.97 350
10438.93 304
10439.90 344
10440.86 382
10441.82 376
10442.79 354
10443.75 373
10444.72 377
10445.68 355
10446.65 352
10447.61 344
10448.58 335
10449.54 343
10450.51 395
10451.48 332
10452.44 344
10453.41 384
10454.37 383
10455.34 358
10456.30 368
10457.27 333
10458.23 354
10459.20 320
10460.16 346
10461.13 360
10462.10 357
10463.06 363
10464.03 404
10464.99 395
10465.96 351
10466.93 390
10467.89 337
10468.86 393
10469.82 349
10470.79 344
10471.76 330
10472.72 317
10473.69 339
10474.65 362
10475.62 398
10476.59 344
10477.55 333
10478.52 371
10479.49 418
10480.45 378
10481.42 376
10482.39 359
10483.35 337
10484.32 348
10485.29 370
10486.25 330
10487.22 347
10488.19 399
10489.15 372
10490.12 318
10491.09 351
10492.06 372
10493.02 397
10493.99 362
10494.96 306
10495.92 352
10496.89 351
10497.86 398
10498.83 375
10499.79 369
10500.76 358
10501.73 351
10502.70 302
10503.66 368
10504.63 379
10505.60 373
10506.57 346
10507.54 364
10508.50 353
10509.47 328
10510.44 358
10511.41 347
10512.38 374
10513.34 384
10514.31 347
10515.28 355
10516.25 312
10517.22 332
10518.19 381
10519.15 318
10520.12 331
10521.09 380
10522.06 357
10523.03 331
10524.00 347
10524.96 327
10525.93 345
10526.90 363
10527.87 327
10528.84 345
10529.81 285
10530.78 355
10531.75 358
10532.72 361
10533.68 355
10534.65 343
10535.62 376
10536.59 354
10537.56 338
10538.53 305
10539.50 337
10540.47 334
10541.44 325
10542.41 386
10543.38 352
10544.35 359
10545.32 374
10546.29 343
10547.26 347
10548.23 393
10549.20 421
10550.17 385
10551.13 399
10552.10 420
10553.07 432
10554.04 336
10555.01 362
10555.98 382
10556.96 430
10557.93 456
10558.90 472
10559.87 450
10560.84 423
10561.81 426
10562.78 458
10563.75 455
10564.72 393
10565.69 408
10566.66 419
10567.63 380
10568.60 412
10569.57 390
10570.54 402
10571.51 377
10572.48 380
10573.45 359
10574.42 369
10575.40 353
10576.37 361
10577.34 386
10578.31 348
10579.28 404
10580.25 416
10581.22 385
10582.19 414
10583.17 371
10584.14 364
10585.11 360
10586.08 389
10587.05 356
10588.02 397
10588.99 398
10589.97 382
10590.94 366
10591.91 394
10592.88 362
10593.85 355
10594.82 388
10595.80 442
10596.77 414
10597.74 417
10598.71 372
10599.68 418
10600.66 407
10601.63 361
10602.60 374
10603.57 425
10604.55 363
10605.52 359
10606.49 363
10607.46 443
10608.44 388
10609.41 399
10610.38 386
10611.35 406
10612.33 383
10613.30 407
10614.27 393
10615.24 395
10616.22 377
10617.19 346
10618.16 403
10619.14 412
10620.11 402
10621.08 419
10622.05 409
10623.03 404
10624.00 409
10624.97 413
10625.95 466
10626.92 462
10627.89 383
10628.87 408
10629.84 383
10630.81 444
10631.79 454
10632.76 438
10633.74 403
10634.71 425
10635.68 501
10636.66 501
10637.63 571
10638.60 623
10639.58 634
10640.55 688
10641.53 610
10642.50 586
10643.47 585
10644.45 557
10645.42 558
10646.40 487
10647.37 453
10648.35 429
10649.32 474
10650.29 435
10651.27 463
10652.24 479
10653.22 428
10654.19 420
10655.17 351
10656.14 369
10657.12 411
10658.09 389
10659.07 354
10660.04 409
10661.02 384
10661.99 342
10662.97 353
10663.94 372
10664.92 379
10665.89 377
10666.87 389
10667.84 403
10668.82 362
10669.79 393
10670.77 390
10671.74 388
10672.72 408
10673.69 381
10674.67 384
10675.65 388
10676.62 413
10677.60 411
10678.57 393
10679.55 448
10680.52 457
10681.50 414
10682.48 447
10683.45 451
10684.43 403
10685.40 446
10686.38 432
10687.36 352
10688.33 366
10689.31 327
10690.28 334
10691.26 380
10692.24 374
10693.21 305
10694.19 365
10695.17 377
10696.14 367
10697.12 385
10698.10 358
10699.07 421
10700.05 416
10701.03 382
10702.00 393
10702.98 372
10703.96 392
10704.93 391
10705.91 356
10706.89 311
10707.86 354
10708.84 409
10709.82 399
10710.80 353
10711.77 404
10712.75 397
10713.73 338
10714.70 370
10715.68 356
10716.66 369
10717.64 381
10718.61 365
10719.59 395
10720.57 376
10721.55 417
10722.53 382
10723.50 382
10724.48 407
10725.46 429
10726.44 412
10727.41 408
10728.39 359
10729.37 404
10730.35 382
10731.33 390
10732.31 381
10733.28 371
10734.26 359
10735.24 373
10736.22 431
10737.20 399
10738.17 369
10739.15 407
10740.13 375
10741.11 370
10742.09 364
10743.07 394
10744.05 385
10745.03 342
10746.00 339
10746.98 329
10747.96 348
10748.94 349
10749.92 309
10750.90 305
10751.88 358
10752.86 405
10753.84 417
10754.82 356
10755.79 332
10756.77 346
10757.75 352
10758.73 357
10759.71 361
10760.69 348
10761.67 381
10762.65 365
10763.63 347
10764.61 381
10765.59 364
10766.57 415
10767.55 374
10768.53 373
10769.51 376
10770.49 391
10771.47 396
10772.45 341
10773.43 365
10774.41 411
10775.39 423
10776.37 420
10777.35 408
10778.33 417
10779.31 379
10780.29 382
10781.27 374
10782.25 412
10783.23 423
10784.21 350
10785.19 386
10786.17 395
10787.15 376
10788.13 353
10789.12 365
10790.10 331
10791.08 372
10792.06 338
10793.04 350
10794.02 395
10795.00 357
10795.98 356
10796.96 435
10797.94 381
10798.93 336
10799.91 339
10800.89 382
10801.87 369
10802.85 344
10803.83 326
10804.81 330
10805.80 354
10806.78 354
10807.76 353
10808.74 339
10809.72 385
10810.70 382
10811.69 394
10812.67 415
10813.65 357
10814.63 380
10815.61 421
10816.59 449
10817.58 415
10818.56 354
10819.54 384
10820.52 400
10821.51 434
10822.49 427
10823.47 375
10824.45 372
10825.43 428
10826.42 386
10827.40 380
10828.38 414
10829.37 386
10830.35 356
10831.33 407
10832.31 362
10833.30 353
10834.28 402
10835.26 370
10836.24 387
10837.23 369
10838.21 344
10839.19 351
10840.18 404
10841.16 342
10842.14 384
10843.13 387
10844.11 355
10845.09 402
10846.08 405
10847.06 384
10848.04 387
10849.03 439
10850.01 385
10850.99 444
10851.98 379
10852.96 414
10853.94 461
10854.93 396
10855.91 401
10856.90 377
10857.88 423
10858.86 433
10859.85 413
10860.83 413
10861.82 404
10862.80 440
10863.78 416
10864.77 439
10865.75 422
10866.74 413
10867.72 426
10868.71 439
10869.69 427
10870.67 440
10871.66 433
10872.64 466
10873.63 447
10874.61 413
10875.60 437
10876.58 427
10877.57 425
10878.55 432
10879.54 415
10880.52 451
10881.51 512
10882.49 467
10883.48 409
10884.46 451
10885.45 474
10886.43 493
10887.42 495
10888.40 473
10889.39 479
10890.37 489
10891.36 476
10892.34 487
10893.33 506
10894.32 536
10895.30 495
10896.29 472
10897.27 530
10898.26 483
10899.24 511
10900.23 496
10901.22 492
10902.20 474
10903.19 551
10904.17 528
10905.16 527
10906.15 459
10907.13 499
10908.12 484
10909.10 500
10910.09 512
10911.08 547
10912.06 555
10913.05 542
10914.04 546
10915.02 551
10916.01 546
10917.00 588
10917.98 610
10918.97 517
10919.96 545
10920.94 561
10921.93 572
10922.92 551
10923.90 556
10924.89 587
10925.88 532
10926.86 550
10927.85 579
10928.84 579
10929.82 634
10930.81 645
10931.80 631
10932.79 619
10933.77 672
10934.76 652
10935.75 633
10936.74 621
10937.72 557
10938.71 668
10939.70 572
10940.69 586
10941.67 629
10942.66 646
10943.65 643
10944.64 662
10945.63 694
10946.61 740
10947.60 717
10948.59 707
10949.58 754
10950.57 700
10951.55 686
10952.54 723
10953.53 823
10954.52 826
10955.51 936
10956.49 916
10957.48 961
10958.47 1091
10959.46 1020
10960.45 1029
10961.44 1048
10962.43 1018
10963.41 968
10964.40 949
10965.39 882
10966.38 815
10967.37 738
10968.36 745
10969.35 759
10970.34 673
10971.33 706
10972.31 746
10973.30 741
10974.29 719
10975.28 737
10976.27 675
10977.26 668
10978.25 691
10979.24 723
10980.23 720
10981.22 680
10982.21 735
10983.20 773
10984.19 718
10985.18 815
10986.17 739
10987.16 771
10988.15 774
10989.14 771
10990.13 774
10991.12 731
10992.11 755
10993.10 844
10994.09 761
10995.08 788
10996.07 973
10997.06 1100
10998.05 1167
10999.04 1304
11000.03 1315
11001.02 1394
11002.01 1408
11003.00 1388
11003.99 1281
11004.98 1244
11005.97 1123
11006.96 997
11007.95 925
11008.94 854
11009.93 815
11010.92 779
11011.91 731
11012.91 698
11013.90 690
11014.89 676
11015.88 718
11016.87 660
11017.86 644
11018.85 626
11019.84 704
11020.83 638
11021.83 608
11022.82 610
11023.81 558
11024.80 589
11025.79 516
11026.78 610
11027.77 622
11028.77 513
11029.76 553
11030.75 529
11031.74 530
11032.73 564
11033.72 512
11034.72 556
11035.71 603
11036.70 628
11037.69 553
11038.68 608
11039.68 644
11040.67 661
11041.66 579
11042.65 573
11043.65 600
11044.64 558
11045.63 616
11046.62 590
11047.62 520
11048.61 497
11049.60 516
11050.59 544
11051.59 532
11052.58 517
11053.57 518
11054.56 489
11055.56 490
11056.55 460
11057.54 492
11058.54 487
11059.53 486
11060.52 472
11061.51 506
11062.51 518
11063.50 545
11064.49 541
11065.49 506
11066.48 504
11067.47 502
11068.47 530
11069.46 524
11070.45 531
11071.45 502
11072.44 523
11073.44 596
11074.43 542
11075.42 515
11076.42 558
11077.41 567
11078.40 587
11079.40 561
11080.39 526
11081.39 525
11082.38 515
11083.37 498
11084.37 541
11085.36 553
11086.36 554
11087.35 544
11088.35 513
11089.34 500
11090.33 524
11091.33 479
11092.32 504
11093.32 515
11094.31 489
11095.31 488
11096.30 486
11097.30 498
11098.29 503
11099.29 491
11100.28 492
11101.28 546
11102.27 535
11103.27 493
11104.26 524
11105.26 511
11106.25 514
11107.25 498
11108.24 461
11109.24 469
11110.23 476
11111.23 473
11112.22 519
11113.22 508
11114.21 533
11115.21 544
11116.20 482
11117.20 457
11118.20 478
11119.19 516
11120.19 496
11121.18 466
11122.18 477
11123.17 496
11124.17 552
11125.17 545
11126.16 516
11127.16 531
11128.15 496
11129.15 535
11130.15 535
11131.14 530
11132.14 525
11133.14 481
11134.13 491
11135.13 445
11136.13 490
11137.12 486
11138.12 468
11139.11 438
11140.11 446
11141.11 434
11142.10 472
11143.10 494
11144.10 490
11145.10 564
11146.09 463
11147.09 464
11148.09 495
11149.08 453
11150.08 505
11151.08 484
11152.07 451
11153.07 482
11154.07 493
11155.07 459
11156.06 489
11157.06 444
11158.06 470
11159.06 476
11160.05 425
11161.05 437
11162.05 490
11163.05 469
11164.04 420
11165.04 380
11166.04 443
11167.04 458
11168.04 441
11169.03 480
11170.03 413
11171.03 405
11172.03 453
11173.03 458
11174.02 443
11175.02 417
11176.02 444
11177.02 443
11178.02 478
11179.02 463
11180.01 443
11181.01 456
11182.01 433
11183.01 462
11184.01 455
11185.01 462
11186.00 490
11187.00 475
11188.00 449
11189.00 444
11190.00 417
11191.00 458
11192.00 457
11193.00 474
11194.00 386
11195.00 443
11195.99 484
11196.99 525
11197.99 465
11198.99 437
11199.99 451
11200.99 476
11201.99 465
11202.99 424
11203.99 476
11204.99 490
11205.99 494
11206.99 515
11207.99 495
11208.99 478
11209.99 454
11210.99 523
11211.99 487
11212.99 396
11213.99 397
11214.99 416
11215.99 510
11216.99 452
11217.99 434
11218.99 468
11219.99 425
11220.99 414
11221.99 421
11222.99 447
11223.99 469
11224.99 431
11225.99 439
11226.99 459
11227.99 400
11228.99 404
11229.99 461
11230.99 478
11231.99 427
11232.99 382
11233.99 435
11235.00 420
11236.00 436
11237.00 450
11238.00 395
11239.00 395
11240.00 398
11241.00 451
11242.00 432
11243.00 456
11244.01 402
11245.01 488
11246.01 428
11247.01 402
11248.01 506
11249.01 465
11250.01 500
11251.02 500
11252.02 440
11253.02 480
11254.02 430
11255.02 465
11256.02 424
11257.03 430
11258.03 453
11259.03 448
11260.03 429
11261.03 465
11262.04 485
11263.04 539
11264.04 523
11265.04 483
11266.05 494
11267.05 470
11268.05 450
11269.05 483
11270.05 526
11271.06 515
11272.06 471
11273.06 542
11274.07 526
11275.07 527
11276.07 517
11277.07 484
11278.08 522
11279.08 580
11280.08 570
11281.08 589
11282.09 582
11283.09 553
11284.09 492
11285.10 540
11286.10 586
11287.10 521
11288.11 558
11289.11 516
11290.11 512
11291.12 513
11292.12 494
11293.12 550
11294.13 531
11295.13 525
11296.13 507
11297.14 508
11298.14 486
11299.15 480
11300.15 465
11301.15 503
11302.16 500
11303.16 539
11304.16 526
11305.17 479
11306.17 544
11307.18 553
11308.18 518
11309.19 522
11310.19 565
11311.19 541
11312.20 638
11313.20 685
11314.21 677
11315.21 647
11316.22 663
11317.22 603
11318.23 626
11319.23 605
11320.23 552
11321.24 552
11322.24 573
11323.25 555
11324.25 500
11325.26 496
11326.26 471
11327.27 501
11328.27 450
11329.28 419
11330.28 471
11331.29 451
11332.29 439
11333.30 471
11334.30 463
11335.31 456
11336.32 487
11337.32 490
11338.33 438
11339.33 401
11340.34 442
11341.34 432
11342.35 428
11343.35 463
11344.36 472
11345.37 469
11346.37 476
11347.38 494
11348.38 502
11349.39 467
11350.40 491
11351.40 411
11352.41 414
11353.41 487
11354.42 516
11355.43 479
11356.43 416
11357.44 473
11358.45 505
11359.45 495
11360.46 481
11361.46 475
11362.47 531
11363.48 500
11364.48 457
11365.49 444
11366.50 456
11367.51 499
11368.51 515
11369.52 483
11370.53 429
11371.53 409
11372.54 448
11373.55 456
11374.55 414
11375.56 436
11376.57 408
11377.58 438
11378.58 459
11379.59 411
11380.60 391
11381.60 456
11382.61 480
11383.62 479
11384.63 454
11385.63 431
11386.64 467
11387.65 449
11388.66 451
11389.67 412
11390.67 406
11391.68 460
11392.69 491
11393.70 405
11394.71 511
11395.71 488
11396.72 500
11397.73 460
11398.74 488
11399.75 424
11400.75 455
11401.76 409
11402.77 431
11403.78 502
11404.79 497
11405.80 462
11406.80 434
11407.81 416
11408.82 470
11409.83 442
11410.84 440
11411.85 452
11412.86 464
11413.87 451
11414.87 476
11415.88 447
11416.89 387
11417.90 427
11418.91 414
11419.92 452
11420.93 475
11421.94 393
11422.95 465
11423.96 419
11424.97 429
11425.98 510
11426.98 455
11427.99 451
11429.00 521
11430.01 459
11431.02 468
11432.03 485
11433.04 517
11434.05 476
11435.06 434
11436.07 456
11437.08 514
11438.09 483
11439.10 486
11440.11 478
11441.12 500
11442.13 498
11443.14 453
11444.15 463
11445.16 490
11446.17 498
11447.18 433
11448.19 470
11449.20 495
11450.21 528
11451.22 524
11452.23 553
11453.25 556
11454.26 499
11455.27 507
11456.28 488
11457.29 521
11458.30 532
11459.31 533
11460.32 548
11461.33 523
11462.34 533
11463.35 553
11464.36 519
11465.38 566
11466.39 563
11467.40 522
11468.41 558
11469.42 585
11470.43 587
11471.44 503
11472.46 585
11473.47 533
11474.48 523
11475.49 530
11476.50 556
11477.51 544
11478.52 569
11479.54 587
11480.55 572
11481.56 522
11482.57 527
11483.58 482
11484.60 532
11485.61 496
11486.62 526
11487.63 539
11488.64 563
11489.66 558
11490.67 584
11491.68 573
11492.69 582
11493.71 536
11494.72 549
11495.73 534
11496.74 590
11497.76 578
11498.77 622
11499.78 608
11500.79 618
11501.81 548
11502.82 531
11503.83 632
11504.84 602
11505.86 573
11506.87 600
11507.88 569
11508.90 608
11509.91 576
11510.92 537
11511.94 636
11512.95 644
11513.96 628
11514.98 672
11515.99 665
11517.00 664
11518.02 610
11519.03 627
11520.04 705
11521.06 595
11522.07 601
11523.08 666
11524.10 655
11525.11 639
11526.13 678
11527.14 648
11528.15 616
11529.17 632
11530.18 686
11531.20 682
11532.21 657
11533.22 672
11534.24 673
11535.25 638
11536.27 668
11537.28 734
11538.29 770
11539.31 710
11540.32 716
11541.34 766
11542.35 738
11543.37 774
11544.38 789
11545.40 719
11546.41 809
11547.43 822
11548.44 789
11549.46 818
11550.47 790
11551.49 802
11552.50 839
11553.52 761
11554.53 849
11555.55 861
11556.56 853
11557.58 877
11558.59 917
11559.61 864
11560.62 948
11561.64 980
11562.65 947
11563.67 955
11564.68 981
11565.70 958
11566.71 913
11567.73 976
11568.75 1007
11569.76 1070
11570.78 1008
11571.79 996
11572.81 1095
11573.83 1059
11574.84 1114
11575.86 1164
11576.87 1167
11577.89 1145
11578.91 1145
11579.92 1178
11580.94 1326
11581.95 1419
11582.97 1445
11583.99 1508
11585.00 1565
11586.02 1554
11587.04 1666
11588.05 1678
11589.07 1659
11590.09 1843
11591.10 1783
11592.12 1829
11593.14 1936
11594.15 1968
11595.17 2247
11596.19 2348
11597.20 2578
11598.22 2930
11599.24 3270
11600.25 3542
11601.27 3776
11602.29 4116
11603.31 4532
11604.32 4516
11605.34 4325
11606.36 4162
11607.38 3968
11608.39 3524
11609.41 3110
11610.43 2820
11611.45 2405
11612.46 2023
11613.48 1818
11614.50 1663
11615.52 1462
11616.53 1480
11617.55 1338
11618.57 1269
11619.59 1350
11620.61 1212
11621.62 1152
11622.64 1226
11623.66 1226
11624.68 1118
11625.70 1099
11626.71 1081
11627.73 1080
11628.75 1066
11629.77 1040
11630.79 1078
11631.81 1108
11632.82 1182
11633.84 1112
11634.86 1086
11635.88 1111
11636.90 1112
11637.92 1053
11638.94 1032
11639.96 1005
11640.97 1061
11641.99 1134
11643.01 1115
11644.03 1099
11645.05 977
11646.07 942
11647.09 943
11648.11 882
11649.13 875
11650.15 826
11651.17 804
11652.18 869
11653.20 799
11654.22 861
11655.24 824
11656.26 807
11657.28 785
11658.30 830
11659.32 775
11660.34 738
11661.36 756
11662.38 834
11663.40 864
11664.42 800
11665.44 832
11666.46 850
11667.48 898
11668.50 832
11669.52 880
11670.54 918
11671.56 912
11672.58 942
11673.60 887
11674.62 938
11675.64 924
11676.66 923
11677.68 995
11678.70 1044
11679.72 1022
11680.74 1009
11681.77 989
11682.79 961
11683.81 976
11684.83 994
11685.85 1026
11686.87 1021
11687.89 982
11688.91 966
11689.93 964
11690.95 898
11691.97 950
11693.00 909
11694.02 977
11695.04 929
11696.06 865
11697.08 865
11698.10 778
11699.12 831
11700.14 867
11701.17 841
11702.19 852
11703.21 838
11704.23 777
11705.25 776
11706.27 792
11707.30 813
11708.32 814
11709.34 799
11710.36 766
11711.38 757
11712.41 754
11713.43 792
11714.45 750
11715.47 734
11716.49 772
11717.52 745
11718.54 707
11719.56 690
11720.58 709
11721.61 726
11722.63 691
11723.65 664
11724.67 683
11725.70 677
11726.72 624
11727.74 612
11728.76 637
11729.79 644
11730.81 660
11731.83 695
11732.86 636
11733.88 678
11734.90 681
11735.92 638
11736.95 631
11737.97 611
11738.99 583
11740.02 578
11741.04 572
11742.06 620
11743.09 616
11744.11 659
11745.13 598
11746.16 613
11747.18 622
11748.20 631
11749.23 685
11750.25 672
11751.27 647
11752.30 624
11753.32 657
11754.35 626
11755.37 630
11756.39 668
11757.42 568
11758.44 529
11759.47 595
11760.49 606
11761.51 568
11762.54 589
11763.56 518
11764.59 509
11765.61 496
11766.64 504
11767.66 540
11768.68 570
11769.71 605
11770.73 496
11771.76 558
11772.78 583
11773.81 563
11774.83 532
11775.86 550
11776.88 551
11777.91 554
11778.93 552
11779.96 553
11780.98 610
11782.01 515
11783.03 606
11784.06 540
11785.08 527
11786.11 466
11787.13 502
11788.16 508
11789.18 488
11790.21 494
11791.23 495
11792.26 472
11793.28 484
11794.31 531
11795.34 502
11796.36 456
11797.39 461
11798.41 465
11799.44 560
11800.46 502
11801.49 453
11802.52 448
11803.54 481
11804.57 472
11805.59 452
11806.62 428
11807.65 479
11808.67 451
11809.70 485
11810.73 450
11811.75 457
11812.78 450
11813.80 483
11814.83 476
11815.86 481
11816.88 439
11817.91 476
11818.94 446
11819.96 424
11820.99 441
11822.02 491
11823.04 466
11824.07 471
11825.10 477
11826.13 502
11827.15 513
11828.18 519
11829.21 508
11830.23 489
11831.26 481
11832.29 502
11833.32 480
11834.34 480
11835.37 476
11836.40 489
11837.42 467
11838.45 495
11839.48 456
11840.51 460
11841.54 453
11842.56 407
11843.59 476
11844.62 445
11845.65 439
11846.67 477
11847.70 507
11848.73 456
11849.76 498
11850.79 540
11851.81 491
11852.84 451
11853.87 469
11854.90 448
11855.93 462
11856.95 469
11857.98 462
11859.01 413
11860.04 479
11861.07 502
11862.10 502
11863.13 478
11864.15 481
11865.18 473
11866.21 462
11867.24 498
11868.27 497
11869.30 452
11870.33 447
11871.36 513
11872.38 488
11873.41 446
11874.44 436
11875.47 524
11876.50 485
11877.53 521
11878.56 506
11879.59 478
11880.62 491
11881.65 494
11882.68 506
11883.71 510
11884.74 499
11885.77 505
11886.80 503
11887.82 495
11888.85 534
11889.88 547
11890.91 514
11891.94 518
11892.97 573
11894.00 516
11895.03 507
11896.06 580
11897.09 618
11898.12 633
11899.15 614
11900.18 651
11901.21 633
11902.24 672
11903.27 658
11904.31 619
11905.34 610
11906.37 629
11907.40 574
11908.43 624
11909.46 649
11910.49 599
11911.52 583
11912.55 572
11913.58 590
11914.61 567
11915.64 575
11916.67 570
11917.70 573
11918.73 569
11919.77 567
11920.80 620
11921.83 571
11922.86 594
11923.89 607
11924.92 599
11925.95 710
11926.98 665
11928.02 653
11929.05 683
11930.08 695
11931.11 764
11932.14 838
11933.17 845
11934.21 838
11935.24 811
11936.27 800
11937.30 762
11938.33 724
11939.36 610
11940.40 577
11941.43 548
11942.46 627
11943.49 605
11944.52 545
11945.56 524
11946.59 487
11947.62 560
11948.65 524
11949.69 502
11950.72 487
11951.75 497
11952.78 475
11953.82 471
11954.85 505
11955.88 504
11956.91 496
11957.95 502
11958.98 446
11960.01 475
11961.04 483
11962.08 420
11963.11 473
11964.14 491
11965.18 474
11966.21 456
11967.24 453
11968.27 494
11969.31 484
11970.34 526
11971.37 547
11972.41 480
11973.44 515
11974.47 500
11975.51 516
11976.54 488
11977.58 483
11978.61 463
11979.64 493
11980.68 520
11981.71 515
11982.74 438
11983.78 492
11984.81 500
11985.85 451
11986.88 498
11987.91 516
11988.95 505
11989.98 448
11991.02 495
11992.05 517
11993.08 498
11994.12 522
11995.15 511
11996.19 446
11997.22 442
11998.26 525
11999.29 479
12000.32 514
12001.36 542
12002.39 477
12003.43 493
12004.46 532
12005.50 531
12006.53 530
12007.57 519
12008.60 532
12009.64 543
12010.67 562
12011.71 528
12012.74 519
12013.78 514
12014.81 525
12015.85 550
12016.88 619
12017.92 581
12018.95 566
12019.99 603
12021.02 602
12022.06 592
12023.10 605
12024.13 639
12025.17 563
12026.20 608
12027.24 567
12028.27 601
12029.31 617
12030.34 536
12031.38 523
12032.42 541
12033.45 572
12034.49 572
12035.52 537
12036.56 565
12037.60 573
12038.63 560
12039.67 502
12040.71 497
12041.74 503
12042.78 503
12043.81 484
12044.85 529
12045.89 482
12046.92 520
12047.96 505
12049.00 529
12050.03 488
12051.07 510
12052.11 486
12053.14 487
12054.18 489
12055.22 486
12056.25 492
12057.29 484
12058.33 505
12059.37 518
12060.40 535
12061.44 567
12062.48 505
12063.51 476
12064.55 524
12065.59 507
12066.63 504
12067.66 477
12068.70 490
12069.74 546
12070.78 562
12071.81 537
12072.85 591
12073.89 566
12074.93 586
12075.97 504
12077.00 530
12078.04 536
12079.08 547
12080.12 535
12081.15 500
12082.19 522
12083.23 535
12084.27 553
12085.31 586
12086.35 546
12087.38 525
12088.42 566
12089.46 562
12090.50 539
12091.54 528
12092.58 513
12093.61 544
12094.65 527
12095.69 590
12096.73 561
12097.77 554
12098.81 632
12099.85 607
12100.89 581
12101.92 652
12102.96 700
12104.00 677
12105.04 641
12106.08 598
12107.12 575
12108.16 645
12109.20 603
12110.24 564
12111.28 612
12112.32 585
12113.36 551
12114.39 500
12115.43 487
12116.47 522
12117.51 513
12118.55 507
12119.59 473
12120.63 466
12121.67 462
12122.71 428
12123.75 442
12124.79 445
12125.83 447
12126.87 432
12127.91 414
12128.95 430
12129.99 426
12131.03 401
12132.07 441
12133.11 419
12134.15 450
12135.19 435
12136.23 473
12137.27 451
12138.31 413
12139.35 436
12140.40 451
12141.44 450
12142.48 460
12143.52 413
12144.56 434
12145.60 479
12146.64 443
12147.68 381
12148.72 390
12149.76 432
12150.80 450
12151.84 423
12152.89 409
12153.93 402
12154.97 383
12156.01 401
12157.05 425
12158.09 400
12159.13 439
12160.17 404
12161.22 416
12162.26 392
12163.30 426
12164.34 380
12165.38 428
12166.42 407
12167.47 393
12168.51 420
12169.55 392
12170.59 394
12171.63 394
12172.67 384
12173.72 397
12174.76 391
12175.80 382
12176.84 407
12177.89 404
12178.93 419
12179.97 437
12181.01 389
12182.05 398
12183.10 408
12184.14 416
12185.18 398
12186.22 463
12187.27 398
12188.31 400
12189.35 407
12190.39 370
12191.44 364
12192.48 425
12193.52 457
12194.57 409
12195.61 428
12196.65 409
12197.69 454
12198.74 441
12199.78 374
12200.82 427
12201.87 423
12202.91 370
12203.95 408
12205.00 420
12206.04 418
12207.08 409
12208.13 436
12209.17 386
12210.21 356
12211.26 403
12212.30 394
12213.35 387
12214.39 384
12215.43 419
12216.48 424
12217.52 404
12218.56 421
12219.61 415
12220.65 424
12221.70 404
12222.74 387
12223.78 439
12224.83 440
12225.87 387
12226.92 422
12227.96 416
12229.01 410
12230.05 445
12231.10 415
12232.14 403
12233.18 426
12234.23 400
12235.27 416
12236.32 392
12237.36 443
12238.41 438
12239.45 418
12240.50 371
12241.54 389
12242.59 382
12243.63 382
12244.68 419
12245.72 401
12246.77 439
12247.81 407
12248.86 392
12249.90 381
12250.95 402
12251.99 416
12253.04 418
12254.08 385
12255.13 391
12256.18 385
12257.22 369
12258.27 380
12259.31 373
12260.36 396
12261.40 362
12262.45 419
12263.50 393
12264.54 337
12265.59 348
12266.63 341
12267.68 361
12268.73 377
12269.77 350
12270.82 347
12271.86 338
12272.91 368
12273.96 372
12275.00 363
12276.05 350
12277.10 391
12278.14 385
12279.19 377
12280.23 383
12281.28 339
12282.33 346
12283.37 380
12284.42 341
12285.47 352
12286.52 357
12287.56 361
12288.61 349
12289.66 369
12290.70 345
12291.75 389
12292.80 367
12293.84 331
12294.89 301
12295.94 306
12296.99 324
12298.03 349
12299.08 343
12300.13 338
12301.18 351
12302.22 319
12303.27 301
12304.32 380
12305.37 350
12306.41 314
12307.46 317
12308.51 352
12309.56 346
12310.60 329
12311.65 326
12312.70 356
12313.75 312
12314.80 336
12315.84 351
12316.89 319
12317.94 328
12318.99 381
12320.04 390
12321.09 359
12322.13 363
12323.18 355
12324.23 392
12325.28 352
12326.33 364
12327.38 350
12328.42 326
12329.47 333
12330.52 307
12331.57 325
12332.62 367
12333.67 369
12334.72 314
12335.77 290
12336.82 328
12337.86 285
12338.91 312
12339.96 361
12341.01 321
12342.06 321
12343.11 362
12344.16 304
12345.21 315
12346.26 322
12347.31 321
12348.36 309
12349.41 353
12350.46 349
12351.51 369
12352.56 332
12353.60 329
12354.65 324
12355.70 345
12356.75 354
12357.80 369
12358.85 373
12359.90 364
12360.95 356
12362.00 334
12363.05 351
12364.10 348
12365.15 363
12366.20 350
12367.25 341
12368.31 327
12369.36 364
12370.41 363
12371.46 339
12372.51 355
12373.56 362
12374.61 327
12375.66 346
12376.71 325
12377.76 326
12378.81 361
12379.86 379
12380.91 317
12381.96 350
12383.01 369
12384.07 380
12385.12 334
12386.17 342
12387.22 369
12388.27 372
12389.32 375
12390.37 318
12391.42 321
12392.47 354
12393.53 324
12394.58 362
12395.63 343
12396.68 367
12397.73 356
12398.78 330
12399.84 389
12400.89 381
12401.94 355
12402.99 334
12404.04 317
12405.09 345
12406.15 347
12407.20 372
12408.25 346
12409.30 406
12410.35 363
12411.41 321
12412.46 333
12413.51 334
12414.56 330
12415.62 333
12416.67 348
12417.72 309
12418.77 338
12419.83 342
12420.88 372
12421.93 356
12422.98 336
12424.04 356
12425.09 384
12426.14 372
12427.19 349
12428.25 334
12429.30 374
12430.35 362
12431.41 372
12432.46 363
12433.51 346
12434.57 373
12435.62 440
12436.67 357
12437.72 347
12438.78 385
12439.83 357
12440.88 370
12441.94 389
12442.99 348
12444.05 368
12445.10 396
12446.15 379
12447.21 381
12448.26 352
12449.31 380
12450.37 370
12451.42 424
12452.48 400
12453.53 424
12454.58 355
12455.64 319
12456.69 365
12457.75 388
12458.80 373
12459.85 359
12460.91 376
12461.96 377
12463.02 393
12464.07 335
12465.13 373
12466.18 367
12467.23 404
12468.29 409
12469.34 420
12470.40 385
12471.45 346
12472.51 412
12473.56 457
12474.62 457
12475.67 462
12476.73 421
12477.78 412
12478.84 440
12479.89 426
12480.95 447
12482.00 506
12483.06 496
12484.11 465
12485.17 450
12486.22 450
12487.28 484
12488.33 538
12489.39 532
12490.45 556
12491.50 600
12492.56 699
12493.61 712
12494.67 735
12495.72 759
12496.78 841
12497.84 746
12498.89 770
12499.95 756
12501.00 771
12502.06 653
12503.11 614
12504.17 588
12505.23 505
12506.28 459
12507.34 430
12508.40 430
12509.45 450
12510.51 442
12511.56 418
12512.62 375
12513.68 436
12514.73 414
12515.79 424
12516.85 403
12517.90 381
12518.96 381
12520.02 440
12521.07 442
12522.13 365
12523.19 354
12524.24 414
12525.30 419
12526.36 423
12527.42 417
12528.47 406
12529.53 392
12530.59 414
12531.64 429
12532.70 414
12533.76 415
12534.82 421
12535.87 456
12536.93 407
12537.99 387
12539.05 381
12540.10 390
12541.16 382
12542.22 431
12543.28 395
12544.34 461
12545.39 439
12546.45 435
12547.51 412
12548.57 376
12549.62 382
12550.68 431
12551.74 434
12552.80 425
12553.86 444
12554.92 405
12555.97 390
12557.03 437
12558.09 450
12559.15 461
12560.21 436
12561.27 443
12562.32 422
12563.38 459
12564.44 441
12565.50 430
12566.56 438
12567.62 465
12568.68 480
12569.74 469
12570.79 562
12571.85 535
12572.91 608
12573.97 666
12575.03 663
12576.09 656
12577.15 670
12578.21 597
12579.27 572
12580.33 588
12581.39 559
12582.45 563
12583.50 522
12584.56 498
12585.62 475
12586.68 436
12587.74 499
12588.80 448
12589.86 439
12590.92 431
12591.98 445
12593.04 450
12594.10 457
12595.16 454
12596.22 409
12597.28 395
12598.34 436
12599.40 432
12600.46 384
12601.52 381
12602.58 468
12603.64 445
12604.70 374
12605.76 412
12606.82 439
12607.88 417
12608.94 443
12610.01 362
12611.07 435
12612.13 428
12613.19 427
12614.25 413
12615.31 438
12616.37 444
12617.43 424
12618.49 467
12619.55 469
12620.61 476
12621.67 418
12622.74 403
12623.80 403
12624.86 441
12625.92 422
12626.98 433
12628.04 432
12629.10 380
12630.16 368
12631.23 367
12632.29 409
12633.35 327
12634.41 380
12635.47 398
12636.53 381
12637.60 380
12638.66 414
12639.72 424
12640.78 409
12641.84 387
12642.90 384
12643.97 402
12645.03 415
12646.09 396
12647.15 424
12648.22 455
12649.28 421
12650.34 460
12651.40 414
12652.46 466
12653.53 482
12654.59 501
12655.65 497
12656.71 504
12657.78 534
12658.84 538
12659.90 487
12660.96 429
12662.03 423
12663.09 445
12664.15 409
12665.22 380
12666.28 413
12667.34 391
12668.41 412
12669.47 404
12670.53 418
12671.59 375
12672.66 389
12673.72 386
12674.78 364
12675.85 350
12676.91 332
12677.97 347
12679.04 369
12680.10 419
12681.16 382
12682.23 383
12683.29 367
12684.36 371
12685.42 329
12686.48 359
12687.55 403
12688.61 395
12689.67 385
12690.74 379
12691.80 402
12692.87 392
12693.93 364
12695.00 378
12696.06 388
12697.12 364
12698.19 355
12699.25 390
12700.32 358
12701.38 344
12702.45 423
12703.51 413
12704.57 350
12705.64 341
12706.70 374
12707.77 391
12708.83 348
12709.90 404
12710.96 374
12712.03 382
12713.09 352
12714.16 354
12715.22 329
12716.29 330
12717.35 362
12718.42 356
12719.48 377
12720.55 320
12721.61 391
12722.68 343
12723.74 390
12724.81 351
12725.87 324
12726.94 382
12728.01 377
12729.07 411
12730.14 393
12731.20 383
12732.27 397
12733.33 402
12734.40 411
12735.47 424
12736.53 414
12737.60 358
12738.66 385
12739.73 394
12740.80 388
12741.86 358
12742.93 351
12743.99 327
12745.06 312
12746.13 351
12747.19 328
12748.26 306
12749.33 335
12750.39 296
12751.46 336
12752.53 337
12753.59 329
12754.66 283
12755.73 293
12756.79 308
12757.86 276
12758.93 298
12759.99 300
12761.06 284
12762.13 291
12763.19 347
12764.26 303
12765.33 303
12766.39 313
12767.46 306
12768.53 297
12769.60 310
12770.66 314
12771.73 279
12772.80 256
12773.87 298
12774.93 288
12776.00 280
12777.07 306
12778.14 273
12779.20 317
12780.27 347
12781.34 300
12782.41 263
12783.47 305
12784.54 313
12785.61 299
12786.68 302
12787.75 285
12788.81 286
12789.88 282
12790.95 311
12792.02 342
12793.09 348
12794.16 290
12795.22 256
12796.29 288
12797.36 310
12798.43 292
12799.50 282
12800.57 286
12801.64 294
12802.70 295
12803.77 304
12804.84 297
12805.91 319
12806.98 329
12808.05 260
12809.12 251
12810.19 319
12811.25 319
12812.32 320
12813.39 343
12814.46 269
12815.53 264
12816.60 327
12817.67 338
12818.74 344
12819.81 316
12820.88 311
12821.95 273
12823.02 313
12824.09 301
12825.16 288
12826.23 291
12827.30 318
12828.36 326
12829.43 317
12830.50 305
12831.57 289
12832.64 315
12833.71 298
12834.78 328
12835.85 293
12836.92 313
12837.99 290
12839.06 282
12840.13 270
12841.21 279
12842.28 291
12843.35 309
12844.42 279
12845.49 293
12846.56 278
12847.63 347
12848.70 297
12849.77 308
12850.84 278
12851.91 277
12852.98 298
12854.05 291
12855.12 268
12856.19 303
12857.26 290
12858.34 292
12859.41 324
12860.48 248
12861.55 281
12862.62 265
12863.69 257
12864.76 280
12865.83 287
12866.91 302
12867.98 251
12869.05 254
12870.12 263
12871.19 259
12872.26 258
12873.33 257
12874.41 262
12875.48 259
12876.55 265
12877.62 253
12878.69 258
12879.76 244
12880.84 277
12881.91 274
12882.98 261
12884.05 260
12885.12 258
12886.20 290
12887.27 248
12888.34 261
12889.41 288
12890.49 310
12891.56 248
12892.63 231
12893.70 254
12894.78 243
12895.85 260
12896.92 260
12897.99 256
12899.07 304
12900.14 301
12901.21 330
12902.28 298
12903.36 268
12904.43 261
12905.50 271
12906.58 243
12907.65 233
12908.72 243
12909.80 257
12910.87 267
12911.94 279
12913.02 231
12914.09 254
12915.16 275
12916.24 266
12917.31 254
12918.38 241
12919.46 226
12920.53 273
12921.60 306
12922.68 293
12923.75 268
12924.82 274
12925.90 258
12926.97 266
12928.05 259
12929.12 229
12930.19 254
12931.27 253
12932.34 250
12933.42 264
12934.49 273
12935.56 269
12936.64 285
12937.71 266
12938.79 228
12939.86 253
12940.94 281
12942.01 277
12943.08 240
12944.16 287
12945.23 278
12946.31 311
12947.38 278
12948.46 260
12949.53 257
12950.61 257
12951.68 265
12952.76 278
12953.83 291
12954.91 255
12955.98 253
12957.06 291
12958.13 242
12959.21 255
12960.28 229
12961.36 253
12962.43 270
12963.51 291
12964.58 254
12965.66 251
12966.74 292
12967.81 289
12968.89 259
12969.96 254
12971.04 235
12972.11 303
12973.19 254
12974.27 214
12975.34 212
12976.42 240
12977.49 244
12978.57 236
12979.65 231
12980.72 243
12981.80 244
12982.87 245
12983.95 278
12985.03 278
12986.10 277
12987.18 292
12988.26 251
12989.33 267
12990.41 245
12991.48 257
12992.56 302
12993.64 286
12994.71 276
12995.79 253
12996.87 280
12997.94 311
12999.02 259
13000.10 247
13001.18 270
13002.25 284
13003.33 297
13004.41 266
13005.48 264
13006.56 330
13007.64 294
13008.72 293
13009.79 291
13010.87 286
13011.95 274
13013.02 315
13014.10 300
13015.18 286
13016.26 258
13017.33 280
13018.41 268
13019.49 270
13020.57 287
13021.65 289
13022.72 299
13023.80 305
13024.88 284
13025.96 305
13027.04 331
13028.11 284
13029.19 274
13030.27 276
13031.35 293
13032.43 294
13033.50 319
13034.58 308
13035.66 312
13036.74 307
13037.82 324
13038.90 305
13039.98 308
13041.05 297
13042.13 318
13043.21 298
13044.29 283
13045.37 316
13046.45 356
13047.53 346
13048.61 327
13049.68 322
13050.76 311
13051.84 353
13052.92 380
13054.00 335
13055.08 322
13056.16 345
13057.24 318
13058.32 316
13059.40 327
13060.48 346
13061.56 330
13062.64 339
13063.71 326
13064.79 280
13065.87 309
13066.95 331
13068.03 337
13069.11 337
13070.19 293
13071.27 299
13072.35 364
13073.43 324
13074.51 302
13075.59 271
13076.67 312
13077.75 377
13078.83 337
13079.91 297
13080.99 296
13082.07 291
13083.15 336
13084.23 321
13085.31 295
13086.40 308
13087.48 322
13088.56 276
13089.64 334
13090.72 347
13091.80 335
13092.88 340
13093.96 334
13095.04 328
13096.12 279
13097.20 281
13098.28 305
13099.36 301
13100.45 312
13101.53 287
13102.61 272
13103.69 318
13104.77 353
13105.85 277
13106.93 289
13108.01 285
13109.10 290
13110.18 288
13111.26 273
13112.34 292
13113.42 298
13114.50 334
13115.58 319
13116.67 265
13117.75 291
13118.83 306
13119.91 292
13120.99 315
13122.08 293
13123.16 258
13124.24 299
13125.32 291
13126.40 314
13127.49 308
13128.57 292
13129.65 301
13130.73 277
13131.82 287
13132.90 270
13133.98 305
13135.06 334
13136.15 271
13137.23 267
13138.31 308
13139.39 278
13140.48 265
13141.56 306
13142.64 281
13143.72 279
13144.81 274
13145.89 299
13146.97 285
13148.06 255
13149.14 275
13150.22 286
13151.31 319
13152.39 306
13153.47 264
13154.56 326
13155.64 284
13156.72 277
13157.81 279
13158.89 288
13159.97 299
13161.06 275
13162.14 330
13163.22 300
13164.31 311
13165.39 307
13166.47 296
13167.56 277
13168.64 281
13169.73 310
13170.81 295
13171.89 290
13172.98 293
13174.06 273
13175.15 308
13176.23 289
13177.31 299
13178.40 332
13179.48 306
13180.57 279
13181.65 298
13182.74 304
13183.82 281
13184.91 265
13185.99 290
13187.07 320
13188.16 350
13189.24 264
13190.33 295
13191.41 278
13192.50 312
13193.58 336
13194.67 323
13195.75 349
13196.84 331
13197.92 318
13199.01 290
13200.09 289
13201.18 295
13202.26 323
13203.35 318
13204.44 288
13205.52 264
13206.61 290
13207.69 293
13208.78 254
13209.86 295
13210.95 289
13212.03 295
13213.12 266
13214.21 278
13215.29 283
13216.38 271
13217.46 264
13218.55 309
13219.63 267
13220.72 261
13221.81 247
13222.89 287
13223.98 277
13225.07 257
13226.15 236
13227.24 259
13228.32 269
13229.41 290
13230.50 300
13231.58 302
13232.67 297
13233.76 303
13234.84 282
13235.93 288
13237.02 319
13238.10 315
13239.19 289
13240.28 293
13241.36 297
13242.45 311
13243.54 310
13244.62 308
13245.71 291
13246.80 341
13247.89 287
13248.97 302
13250.06 286
13251.15 287
13252.23 303
13253.32 304
13254.41 321
13255.50 326
13256.58 316
13257.67 310
13258.76 325
13259.85 320
13260.94 331
13262.02 303
13263.11 294
13264.20 285
13265.29 331
13266.37 310
13267.46 333
13268.55 331
13269.64 316
13270.73 314
13271.81 323
13272.90 313
13273.99 315
13275.08 302
13276.17 374
13277.26 329
13278.34 345
13279.43 326
13280.52 338
13281.61 351
13282.70 315
13283.79 322
13284.88 312
13285.96 365
13287.05 360
13288.14 331
13289.23 351
13290.32 340
13291.41 340
13292.50 331
13293.59 315
13294.68 364
13295.76 397
13296.85 345
13297.94 338
13299.03 346
13300.12 328
13301.21 334
13302.30 314
13303.39 329
13304.48 309
13305.57 363
13306.66 430
13307.75 352
13308.84 302
13309.93 337
13311.02 418
13312.11 393
13313.20 356
13314.29 372
13315.38 375
13316.47 416
13317.56 383
13318.65 360
13319.74 364
13320.83 351
13321.92 323
13323.01 320
13324.10 362
13325.19 325
13326.28 344
13327.37 306
13328.46 320
13329.55 334
13330.64 304
13331.73 331
13332.82 410
13333.91 318
13335.00 317
13336.09 322
13337.18 346
13338.27 343
13339.37 341
13340.46 321
13341.55 328
13342.64 340
13343.73 344
13344.82 334
13345.91 348
13347.00 414
13348.09 406
13349.19 360
13350.28 365
13351.37 365
13352.46 340
13353.55 364
13354.64 334
13355.73 364
13356.83 397
13357.92 379
13359.01 362
13360.10 399
13361.19 364
13362.28 389
13363.38 426
13364.47 414
13365.56 415
13366.65 403
13367.74 425
13368.84 414
13369.93 475
13371.02 415
13372.11 436
13373.21 422
13374.30 429
13375.39 375
13376.48 354
13377.58 344
13378.67 380
13379.76 370
13380.85 334
13381.95 358
13383.04 341
13384.13 346
13385.22 326
13386.32 330
13387.41 302
13388.50 310
13389.60 343
13390.69 336
13391.78 333
13392.87 301
13393.97 337
13395.06 337
13396.15 326
13397.25 305
13398.34 303
13399.43 312
13400.53 346
13401.62 331
13402.71 329
13403.81 293
13404.90 339
13406.00 321
13407.09 306
13408.18 308
13409.28 293
13410.37 320
13411.46 297
13412.56 317
13413.65 328
13414.75 347
13415.84 382
13416.93 351
13418.03 314
13419.12 283
13420.22 279
13421.31 296
13422.41 316
13423.50 287
13424.59 306
13425.69 341
13426.78 401
13427.88 355
13428.97 309
13430.07 336
13431.16 306
13432.26 321
13433.35 306
13434.45 346
13435.54 382
13436.64 357
13437.73 321
13438.82 344
13439.92 341
13441.02 381
13442.11 393
13443.21 359
13444.30 296
13445.40 343
13446.49 327
13447.59 352
13448.68 368
13449.78 349
13450.87 368
13451.97 335
13453.06 330
13454.16 349
13455.25 365
13456.35 388
13457.45 379
13458.54 371
13459.64 366
13460.73 331
13461.83 341
13462.93 380
13464.02 403
13465.12 389
13466.21 381
13467.31 384
13468.41 399
13469.50 354
13470.60 397
13471.70 363
13472.79 353
13473.89 387
13474.98 400
13476.08 404
13477.18 367
13478.27 378
13479.37 394
13480.47 381
13481.56 356
13482.66 376
13483.76 354
13484.85 395
13485.95 410
13487.05 375
13488.15 387
13489.24 377
13490.34 379
13491.44 401
13492.53 402
13493.63 405
13494.73 414
13495.83 404
13496.92 435
13498.02 448
13499.12 426
13500.22 447
13501.31 519
13502.41 518
13503.51 491
13504.61 441
13505.70 451
13506.80 423
13507.90 435
13509.00 414
13510.09 442
13511.19 403
13512.29 408
13513.39 426
13514.49 372
13515.58 345
13516.68 353
13517.78 336
13518.88 359
13519.98 346
13521.08 317
13522.17 347
13523.27 366
13524.37 427
13525.47 334
13526.57 368
13527.67 359
13528.77 319
13529.86 286
13530.96 283
13532.06 316
13533.16 354
13534.26 349
13535.36 350
13536.46 348
13537.56 326
13538.66 302
13539.75 326
13540.85 321
13541.95 308
13543.05 322
13544.15 306
13545.25 312
13546.35 326
13547.45 304
13548.55 326
13549.65 373
13550.75 358
13551.85 338
13552.95 321
13554.05 324
13555.15 343
13556.25 342
13557.35 345
13558.45 321
13559.55 319
13560.65 315
13561.75 278
13562.85 314
13563.95 312
13565.05 312
13566.15 326
13567.25 325
13568.35 304
13569.45 323
13570.55 334
13571.65 348
13572.75 296
13573.85 298
13574.95 345
13576.05 299
13577.15 296
13578.25 321
13579.35 331
13580.45 312
13581.55 332
13582.65 310
13583.75 335
13584.86 293
13585.96 260
13587.06 268
13588.16 275
13589.26 287
13590.36 336
13591.46 329
13592.56 297
13593.66 312
13594.77 339
13595.87 338
13596.97 329
13598.07 353
13599.17 346
13600.27 322
13601.37 340
13602.48 307
13603.58 286
13604.68 355
13605.78 328
13606.88 299
13607.99 311
13609.09 317
13610.19 314
13611.29 316
13612.39 302
13613.50 298
13614.60 306
13615.70 300
13616.80 331
13617.90 297
13619.01 246
13620.11 291
13621.21 315
13622.31 357
13623.42 323
13624.52 295
13625.62 319
13626.72 328
13627.83 326
13628.93 313
13630.03 284
13631.13 348
13632.24 367
13633.34 349
13634.44 299
13635.55 325
13636.65 346
13637.75 314
13638.86 325
13639.96 319
13641.06 357
13642.17 304
13643.27 341
13644.37 351
13645.48 311
13646.58 306
13647.68 296
13648.79 330
13649.89 322
13650.99 316
13652.10 315
13653.20 338
13654.30 341
13655.41 313
13656.51 362
13657.62 363
13658.72 312
13659.82 268
13660.93 309
13662.03 315
13663.14 315
13664.24 299
13665.34 295
13666.45 293
13667.55 314
13668.66 335
13669.76 324
13670.87 310
13671.97 304
13673.07 293
13674.18 324
13675.28 286
13676.39 270
13677.49 264
13678.60 280
13679.70 268
13680.81 339
13681.91 321
13683.02 350
13684.12 333
13685.23 327
13686.33 323
13687.44 317
13688.54 343
13689.65 331
13690.75 371
13691.86 357
13692.96 314
13694.07 302
13695.17 327
13696.28 313
13697.39 336
13698.49 311
13699.60 341
13700.70 339
13701.81 355
13702.91 327
13704.02 317
13705.13 363
13706.23 354
13707.34 368
13708.44 345
13709.55 343
13710.65 346
13711.76 345
13712.87 334
13713.97 349
13715.08 324
13716.19 353
13717.29 346
13718.40 345
13719.50 362
13720.61 370
13721.72 348
13722.82 367
13723.93 350
13725.04 315
13726.14 386
13727.25 397
13728.36 415
13729.46 354
13730.57 415
13731.68 399
13732.78 394
13733.89 416
13735.00 345
13736.11 345
13737.21 456
13738.32 406
13739.43 358
13740.53 379
13741.64 400
13742.75 458
13743.86 451
13744.96 442
13746.07 382
13747.18 432
13748.29 462
13749.39 500
13750.50 489
13751.61 430
13752.72 446
13753.82 477
13754.93 483
13756.04 469
13757.15 431
13758.26 469
13759.36 456
13760.47 469
13761.58 480
13762.69 478
13763.80 564
13764.91 543
13766.01 566
13767.12 567
13768.23 610
13769.34 651
13770.45 739
13771.56 719
13772.66 686
13773.77 712
13774.88 719
13775.99 714
13777.10 582
13778.21 663
13779.32 665
13780.42 687
13781.53 643
13782.64 570
13783.75 555
13784.86 528
13785.97 480
13787.08 479
13788.19 453
13789.30 399
13790.41 422
13791.52 430
13792.63 371
13793.73 399
13794.84 456
13795.95 421
13797.06 426
13798.17 416
13799.28 376
13800.39 396
13801.50 456
13802.61 453
13803.72 392
13804.83 403
13805.94 401
13807.05 406
13808.16 396
13809.27 382
13810.38 412
13811.49 429
13812.60 447
13813.71 456
13814.82 410
13815.93 430
13817.04 445
13818.15 397
13819.26 357
13820.37 416
13821.48 409
13822.59 429
13823.71 407
13824.82 386
13825.93 383
13827.04 406
13828.15 442
13829.26 368
13830.37 408
13831.48 416
13832.59 422
13833.70 435
13834.81 414
13835.92 405
13837.04 405
13838.15 404
13839.26 402
13840.37 412
13841.48 422
13842.59 458
13843.70 423
13844.81 386
13845.93 390
13847.04 411
13848.15 429
13849.26 413
13850.37 392
13851.48 426
13852.60 427
13853.71 410
13854.82 439
13855.93 463
13857.04 452
13858.16 446
13859.27 428
13860.38 445
13861.49 498
13862.60 504
13863.72 485
13864.83 488
13865.94 493
13867.05 501
13868.17 485
13869.28 467
13870.39 475
13871.50 491
13872.62 462
13873.73 463
13874.84 498
13875.95 462
13877.07 446
13878.18 453
13879.29 466
13880.40 445
13881.52 429
13882.63 429
13883.74 432
13884.86 472
13885.97 446
13887.08 479
13888.20 537
13889.31 473
13890.42 434
13891.54 439
13892.65 464
13893.76 491
13894.88 453
13895.99 495
13897.10 516
13898.22 478
13899.33 503
13900.44 503
13901.56 476
13902.67 467
13903.79 511
13904.90 437
13906.01 439
13907.13 466
13908.24 452
13909.36 431
13910.47 407
13911.58 429
13912.70 375
13913.81 414
13914.93 395
13916.04 381
13917.16 381
13918.27 345
13919.38 391
13920.50 416
13921.61 390
13922.73 395
13923.84 395
13924.96 420
13926.07 426
13927.19 392
13928.30 407
13929.42 381
13930.53 365
13931.65 430
13932.76 390
13933.88 399
13934.99 427
13936.11 408
13937.22 414
13938.34 413
13939.45 355
13940.57 365
13941.68 361
13942.80 369
13943.91 358
13945.03 373
13946.14 414
13947.26 372
13948.38 423
13949.49 429
13950.61 389
13951.72 395
13952.84 364
13953.95 363
13955.07 329
13956.19 348
13957.30 352
13958.42 395
13959.53 346
13960.65 362
13961.77 363
13962.88 341
13964.00 375
13965.11 354
13966.23 371
13967.35 371
13968.46 337
13969.58 364
13970.70 355
13971.81 386
13972.93 355
13974.05 370
13975.16 373
13976.28 356
13977.40 356
13978.51 347
13979.63 353
13980.75 329
13981.86 314
13982.98 340
13984.10 364
13985.22 387
13986.33 359
13987.45 309
13988.57 340
13989.68 312
13990.80 367
13991.92 315
13993.04 333
13994.15 348
13995.27 357
13996.39 320
13997.51 331
13998.62 341
13999.74 351
14000.86 346
14001.98 323
14003.10 328
14004.21 322
14005.33 373
14006.45 371
14007.57 369
14008.68 362
14009.80 349
14010.92 333
14012.04 347
14013.16 360
14014.28 359
14015.39 381
14016.51 336
14017.63 336
14018.75 350
14019.87 344
14020.99 367
14022.10 389
14023.22 374
14024.34 343
14025.46 370
14026.58 353
14027.70 348
14028.82 341
14029.94 347
14031.05 317
14032.17 333
14033.29 348
14034.41 333
14035.53 370
14036.65 342
14037.77 377
14038.89 350
14040.01 369
14041.13 388
14042.25 405
14043.37 376
14044.49 381
14045.60 373
14046.72 409
14047.84 365
14048.96 379
14050.08 419
14051.20 386
14052.32 358
14053.44 393
14054.56 368
14055.68 372
14056.80 354
14057.92 353
14059.04 346
14060.16 371
14061.28 374
14062.40 380
14063.52 386
14064.64 403
14065.76 421
14066.88 397
14068.00 410
14069.12 397
14070.25 434
14071.37 428
14072.49 413
14073.61 419
14074.73 471
14075.85 442
14076.97 451
14078.09 471
14079.21 475
14080.33 467
14081.45 424
14082.57 471
14083.69 523
14084.82 485
14085.94 507
14087.06 463
14088.18 503
14089.30 507
14090.42 503
14091.54 537
14092.66 554
14093.79 546
14094.91 567
14096.03 560
14097.15 611
14098.27 648
14099.39 640
14100.52 564
14101.64 582
14102.76 596
14103.88 544
14105.00 612
14106.12 592
14107.25 544
14108.37 524
14109.49 476
14110.61 493
14111.74 462
14112.86 454
14113.98 425
14115.10 424
14116.22 425
14117.35 393
14118.47 404
14119.59 418
14120.71 442
14121.84 426
14122.96 362
14124.08 357
14125.20 388
14126.33 461
14127.45 429
14128.57 443
14129.70 390
14130.82 418
14131.94 386
14133.06 417
14134.19 375
14135.31 400
14136.43 401
14137.56 406
14138.68 380
14139.80 374
14140.93 358
14142.05 426
14143.17 389
14144.30 382
14145.42 362
14146.54 382
14147.67 383
14148.79 363
14149.91 342
14151.04 357
14152.16 356
14153.29 355
14154.41 361
14155.53 371
14156.66 372
14157.78 367
14158.91 382
14160.03 347
14161.15 367
14162.28 439
14163.40 395
14164.53 394
14165.65 343
14166.78 376
14167.90 380
14169.02 347
14170.15 371
14171.27 361
14172.40 346
14173.52 362
14174.65 371
14175.77 335
14176.90 322
14178.02 339
14179.15 349
14180.27 352
14181.40 354
14182.52 334
14183.65 339
14184.77 389
14185.90 359
14187.02 344
14188.15 332
14189.27 343
14190.40 372
14191.52 321
14192.65 350
14193.77 362
14194.90 329
14196.02 362
14197.15 321
14198.27 351
14199.40 345
14200.53 335
14201.65 340
14202.78 338
14203.90 346
14205.03 333
14206.16 343
14207.28 343
14208.41 340
14209.53 333
14210.66 370
14211.79 364
14212.91 344
14214.04 352
14215.16 306
14216.29 320
14217.42 329
14218.54 336
14219.67 322
14220.80 301
14221.92 308
14223.05 333
14224.18 340
14225.30 313
14226.43 316
14227.56 312
14228.68 305
14229.81 287
14230.94 333
14232.06 337
14233.19 325
14234.32 303
14235.44 321
14236.57 282
14237.70 320
14238.83 277
14239.95 355
14241.08 307
14242.21 278
14243.34 285
14244.46 319
14245.59 353
14246.72 337
14247.85 301
14248.97 284
14250.10 313
14251.23 305
14252.36 313
14253.48 316
14254.61 339
14255.74 338
14256.87 268
14258.00 271
14259.12 301
14260.25 250
14261.38 255
14262.51 290
14263.64 276
14264.76 287
14265.89 275
14267.02 267
14268.15 310
14269.28 311
14270.41 272
14271.53 273
14272.66 269
14273.79 282
14274.92 267
14276.05 293
14277.18 255
14278.31 259
14279.44 285
14280.56 261
14281.69 293
14282.82 268
14283.95 288
14285.08 285
14286.21 271
14287.34 266
14288.47 274
14289.60 255
14290.73 249
14291.86 270
14292.98 252
14294.11 240
14295.24 274
14296.37 293
14297.50 279
14298.63 285
14299.76 277
14300.89 265
14302.02 249
14303.15 278
14304.28 271
14305.41 282
14306.54 285
14307.67 263
14308.80 245
14309.93 233
14311.06 259
14312.19 256
14313.32 236
14314.45 231
14315.58 245
14316.71 234
14317.84 213
14318.97 234
14320.10 276
14321.23 257
14322.36 248
14323.49 210
14324.62 250
14325.76 260
14326.89 230
14328.02 240
14329.15 256
14330.28 268
14331.41 255
14332.54 271
14333.67 232
14334.80 257
14335.93 256
14337.06 253
14338.20 215
14339.33 231
14340.46 245
14341.59 265
14342.72 249
14343.85 219
14344.98 259
14346.12 237
14347.25 241
14348.38 239
14349.51 204
14350.64 238
14351.77 260
14352.90 260
14354.04 235
14355.17 252
14356.30 249
14357.43 226
14358.56 242
14359.70 220
14360.83 203
14361.96 221
14363.09 238
14364.22 268
14365.36 256
14366.49 274
14367.62 240
14368.75 236
14369.89 266
14371.02 260
14372.15 239
14373.28 249
14374.42 239
14375.55 218
14376.68 226
14377.81 218
14378.95 228
14380.08 241
14381.21 263
14382.35 250
14383.48 240
14384.61 220
14385.74 225
14386.88 238
14388.01 248
14389.14 228
14390.28 272
14391.41 240
14392.54 238
14393.68 207
14394.81 207
14395.94 236
14397.08 243
14398.21 229
14399.34 239
14400.48 228
14401.61 205
14402.75 250
14403.88 244
14405.01 222
14406.15 216
14407.28 259
14408.41 222
14409.55 212
14410.68 260
14411.82 231
14412.95 268
14414.08 257
14415.22 257
14416.35 238
14417.49 252
14418.62 235
14419.76 230
14420.89 269
14422.02 230
14423.16 257
14424.29 250
14425.43 225
14426.56 248
14427.70 243
14428.83 257
14429.97 228
14431.10 214
14432.24 226
14433.37 273
14434.51 254
14435.64 247
14436.78 240
14437.91 229
14439.05 236
14440.18 263
14441.32 265
14442.45 267
14443.59 247
14444.72 272
14445.86 265
14446.99 257
14448.13 249
14449.27 252
14450.40 247
14451.54 274
14452.67 269
14453.81 257
14454.94 259
14456.08 244
14457.22 248
14458.35 281
14459.49 242
14460.62 282
14461.76 242
14462.90 224
14464.03 232
14465.17 240
14466.30 261
14467.44 287
14468.58 260
14469.71 233
14470.85 272
14471.99 235
14473.12 295
14474.26 290
14475.40 285
14476.53 262
14477.67 284
14478.81 240
14479.94 279
14481.08 288
14482.22 248
14483.35 257
14484.49 277
14485.63 275
14486.76 252
14487.90 308
14489.04 307
14490.17 311
14491.31 278
14492.45 220
14493.59 241
14494.72 252
14495.86 251
14497.00 275
14498.14 249
14499.27 261
14500.41 272
14501.55 287
14502.69 239
14503.82 228
14504.96 260
14506.10 278
14507.24 259
14508.37 257
14509.51 263
14510.65 259
14511.79 251
14512.93 243
14514.06 245
14515.20 257
14516.34 237
14517.48 239
14518.62 236
14519.76 283
14520.89 326
14522.03 274
14523.17 243
14524.31 244
14525.45 264
14526.59 275
14527.73 301
14528.86 251
14530.00 218
14531.14 276
14532.28 277
14533.42 266
14534.56 228
14535.70 241
14536.84 223
14537.98 212
14539.11 241
14540.25 245
14541.39 241
14542.53 239
14543.67 239
14544.81 266
14545.95 278
14547.09 246
14548.23 224
14549.37 237
14550.51 237
14551.65 271
14552.79 229
14553.93 245
14555.07 250
14556.21 245
14557.35 276
14558.49 225
14559.63 233
14560.77 251
14561.91 268
14563.05 242
14564.19 232
14565.33 205
14566.47 235
14567.61 232
14568.75 216
14569.89 207
14571.03 240
14572.17 213
14573.31 213
14574.45 191
14575.59 215
14576.73 222
14577.87 251
14579.01 259
14580.15 248
14581.29 232
14582.43 243
14583.57 241
14584.71 262
14585.85 277
14587.00 289
14588.14 241
14589.28 258
14590.42 256
14591.56 277
14592.70 250
14593.84 239
14594.98 257
14596.12 249
14597.27 233
14598.41 249
14599.55 265
14600.69 272
14601.83 246
14602.97 214
14604.12 260
14605.26 297
14606.40 257
14607.54 232
14608.68 227
14609.82 248
14610.97 266
14612.11 265
14613.25 246
14614.39 278
14615.53 287
14616.68 272
14617.82 320
14618.96 276
14620.10 294
14621.25 265
14622.39 264
14623.53 279
14624.67 282
14625.81 300
14626.96 273
14628.10 286
14629.24 300
14630.39 294
14631.53 341
14632.67 303
14633.81 289
14634.96 283
14636.10 304
14637.24 321
14638.38 320
14639.53 278
14640.67 298
14641.81 326
14642.96 270
14644.10 271
14645.24 267
14646.39 287
14647.53 258
14648.67 244
14649.82 235
14650.96 214
14652.10 241
14653.25 247
14654.39 218
14655.53 230
14656.68 271
14657.82 220
14658.97 207
14660.11 217
14661.25 229
14662.40 244
14663.54 242
14664.69 221
14665.83 220
14666.97 205
14668.12 226
14669.26 200
14670.41 207
14671.55 212
14672.69 219
14673.84 210
14674.98 223
14676.13 208
14677.27 231
14678.42 240
14679.56 195
14680.71 227
14681.85 224
14683.00 188
14684.14 194
14685.29 225
14686.43 191
14687.57 210
14688.72 184
14689.86 215
14691.01 221
14692.15 198
14693.30 236
14694.45 220
14695.59 233
14696.74 217
14697.88 195
14699.03 234
14700.17 192
14701.32 180
14702.46 191
14703.61 194
14704.75 196
14705.90 220
14707.04 229
14708.19 184
14709.34 193
14710.48 193
14711.63 192
14712.77 210
14713.92 191
14715.07 179
14716.21 222
14717.36 215
14718.50 177
14719.65 192
14720.80 242
14721.94 221
14723.09 204
14724.24 205
14725.38 199
14726.53 216
14727.67 197
14728.82 199
14729.97 212
14731.11 183
14732.26 203
14733.41 204
14734.55 198
14735.70 211
14736.85 202
14737.99 205
14739.14 195
14740.29 197
14741.44 184
14742.58 184
14743.73 175
14744.88 211
14746.02 179
14747.17 209
14748.32 191
14749.47 208
14750.61 206
14751.76 182
14752.91 185
14754.06 178
14755.20 188
14756.35 178
14757.50 170
14758.65 210
14759.79 191
14760.94 165
14762.09 186
14763.24 182
14764.38 172
14765.53 182
14766.68 191
14767.83 176
14768.98 172
14770.13 182
14771.27 216
14772.42 200
14773.57 199
14774.72 192
14775.87 177
14777.01 165
14778.16 187
14779.31 186
14780.46 184
14781.61 182
14782.76 190
14783.91 166
14785.05 189
14786.20 219
14787.35 180
14788.50 180
14789.65 180
14790.80 151
14791.95 179
14793.10 216
14794.25 167
14795.39 169
14796.54 178
14797.69 183
14798.84 194
14799.99 159
14801.14 156
14802.29 191
14803.44 193
14804.59 173
14805.74 202
14806.89 178
14808.04 147
14809.19 156
14810.34 178
14811.49 186
14812.64 167
14813.79 162
14814.94 159
14816.09 143
14817.24 195
14818.39 182
14819.54 187
14820.69 173
14821.84 177
14822.99 175
14824.14 190
14825.29 171
14826.44 157
14827.59 184
14828.74 150
14829.89 182
14831.04 156
14832.19 174
14833.34 164
14834.49 154
14835.64 175
14836.79 174
14837.94 159
14839.09 174
14840.24 170
14841.40 169
14842.55 157
14843.70 150
14844.85 168
14846.00 168
14847.15 161
14848.30 153
14849.45 148
14850.60 170
14851.76 138
14852.91 143
14854.06 143
14855.21 159
14856.36 160
14857.51 136
14858.66 166
14859.82 168
14860.97 145
14862.12 151
14863.27 186
14864.42 140
14865.57 150
14866.73 166
14867.88 187
14869.03 163
14870.18 157
14871.33 134
14872.49 160
14873.64 166
14874.79 151
14875.94 176
14877.10 158
14878.25 153
14879.40 164
14880.55 171
14881.71 156
14882.86 169
14884.01 147
14885.16 133
14886.32 146
14887.47 125
14888.62 154
14889.77 151
14890.93 143
14892.08 182
14893.23 150
14894.39 153
14895.54 148
14896.69 153
14897.84 204
14899.00 166
14900.15 162
14901.30 137
14902.46 143
14903.61 158
14904.76 166
14905.92 159
14907.07 149
14908.22 157
14909.38 197
14910.53 195
14911.69 171
14912.84 167
14913.99 163
14915.15 146
14916.30 199
14917.45 163
14918.61 166
14919.76 192
14920.92 159
14922.07 159
14923.22 178
14924.38 160
14925.53 164
14926.69 151
14927.84 179
14928.99 165
14930.15 173
14931.30 162
14932.46 138
14933.61 183
14934.77 150
14935.92 179
14937.08 146
14938.23 168
14939.39 161
14940.54 148
14941.70 153
14942.85 165
14944.00 180
14945.16 174
14946.31 192
14947.47 204
14948.62 179
14949.78 184
14950.94 163
14952.09 169
14953.25 135
14954.40 154
14955.56 147
14956.71 165
14957.87 140
14959.02 153
14960.18 124
14961.33 183
14962.49 164
14963.64 151
14964.80 141
14965.96 165
14967.11 192
14968.27 152
14969.42 156
14970.58 137
14971.74 149
14972.89 117
14974.05 161
14975.20 157
14976.36 173
14977.52 186
14978.67 187
14979.83 158
14980.98 158
14982.14 136
14983.30 153
14984.45 135
14985.61 150
14986.77 150
14987.92 166
14989.08 151
14990.24 173
14991.39 159
14992.55 136
14993.71 132
14994.86 141
14996.02 150
14997.18 140
14998.33 132
14999.49 141
15000.65 141
15001.81 159
15002.96 163
15004.12 155
15005.28 131
15006.43 169
15007.59 147
15008.75 128
15009.91 136
15011.06 139
15012.22 161
15013.38 168
15014.54 159
15015.69 158
15016.85 163
15018.01 201
15019.17 179
15020.33 148
15021.48 129
15022.64 139
15023.80 160
15024.96 161
15026.12 176
15027.27 163
15028.43 153
15029.59 177
15030.75 182
15031.91 189
15033.07 154
15034.22 148
15035.38 177
15036.54 152
15037.70 162
15038.86 181
15040.02 193
15041.17 177
15042.33 147
15043.49 161
15044.65 172
15045.81 148
15046.97 125
15048.13 139
15049.29 150
15050.45 149
15051.60 154
15052.76 151
15053.92 133
15055.08 132
15056.24 147
15057.40 183
15058.56 197
15059.72 169
15060.88 181
15062.04 154
15063.20 137
15064.36 132
15065.52 148
15066.68 147
15067.84 160
15069.00 131
15070.16 159
15071.32 153
15072.48 158
15073.63 174
15074.79 138
15075.95 138
15077.11 147
15078.27 137
15079.44 144
15080.60 163
15081.76 114
15082.92 132
15084.08 139
15085.24 140
15086.40 145
15087.56 156
15088.72 165
15089.88 155
15091.04 140
15092.20 172
15093.36 131
15094.52 164
15095.68 171
15096.84 148
15098.00 138
15099.16 134
15100.32 130
15101.49 151
15102.65 141
15103.81 124
15104.97 154
15106.13 171
15107.29 208
15108.45 138
15109.61 139
15110.78 146
15111.94 120
15113.10 159
15114.26 166
15115.42 165
15116.58 150
15117.74 150
15118.91 158
15120.07 159
15121.23 171
15122.39 159
15123.55 135
15124.71 153
15125.88 140
15127.04 140
15128.20 152
15129.36 146
15130.52 153
15131.69 145
15132.85 162
15134.01 180
15135.17 144
15136.34 147
15137.50 157
15138.66 180
15139.82 153
15140.99 142
15142.15 136
15143.31 143
15144.47 148
15145.64 132
15146.80 188
15147.96 162
15149.12 164
15150.29 187
15151.45 167
15152.61 142
15153.78 159
15154.94 153
15156.10 163
15157.27 178
15158.43 161
15159.59 136
15160.75 151
15161.92 150
15163.08 145
15164.24 160
15165.41 135
15166.57 165
15167.74 171
15168.90 144
15170.06 140
15171.23 168
15172.39 168
15173.55 179
15174.72 143
15175.88 163
15177.05 156
15178.21 171
15179.37 155
15180.54 154
15181.70 173
15182.87 183
15184.03 173
15185.19 165
15186.36 165
15187.52 170
15188.69 153
15189.85 167
15191.02 171
15192.18 168
15193.34 135
15194.51 200
15195.67 184
15196.84 162
15198.00 157
15199.17 155
15200.33 185
15201.50 156
15202.66 162
15203.83 179
15204.99 186
15206.16 198
15207.32 154
15208.49 190
15209.65 203
15210.82 159
15211.98 152
15213.15 162
15214.31 175
15215.48 160
15216.64 180
15217.81 177
15218.97 192
15220.14 204
15221.31 194
15222.47 171
15223.64 195
15224.80 191
15225.97 174
15227.13 211
15228.30 210
15229.47 191
15230.63 196
15231.80 221
15232.96 189
15234.13 184
15235.30 209
15236.46 206
15237.63 214
15238.79 210
15239.96 192
15241.13 194
15242.29 185
15243.46 180
15244.63 209
15245.79 201
15246.96 176
15248.13 203
15249.29 193
15250.46 209
15251.63 186
15252.79 155
15253.96 155
15255.13 179
15256.29 161
15257.46 161
15258.63 184
15259.80 191
15260.96 181
15262.13 176
15263.30 187
15264.46 207
15265.63 172
15266.80 165
15267.97 179
15269.13 178
15270.30 158
15271.47 150
15272.64 170
15273.80 181
15274.97 150
15276.14 143
15277.31 166
15278.47 171
15279.64 182
15280.81 176
15281.98 189
15283.15 169
15284.31 135
15285.48 166
15286.65 143
15287.82 179
15288.99 146
15290.15 171
15291.32 146
15292.49 147
15293.66 166
15294.83 158
15296.00 169
15297.16 203
15298.33 183
15299.50 204
15300.67 178
15301.84 167
15303.01 146
15304.18 133
15305.35 175
15306.51 157
15307.68 178
15308.85 169
15310.02 160
15311.19 157
15312.36 183
15313.53 186
15314.70 173
15315.87 176
15317.04 158
15318.21 129
15319.37 137
15320.54 143
15321.71 160
15322.88 168
15324.05 172
15325.22 156
15326.39 153
15327.56 169
15328.73 172
15329.90 163
15331.07 142
15332.24 184
15333.41 175
15334.58 194
15335.75 149
15336.92 143
15338.09 147
15339.26 167
15340.43 168
15341.60 123
15342.77 171
15343.94 170
15345.11 155
15346.28 149
15347.45 129
15348.62 156
15349.79 210
15350.96 174
15352.13 170
15353.31 163
15354.48 160
15355.65 173
15356.82 180
15357.99 146
15359.16 140
15360.33 168
15361.50 193
15362.67 171
15363.84 190
15365.01 179
15366.19 170
15367.36 145
15368.53 166
15369.70 141
15370.87 186
15372.04 181
15373.21 167
15374.38 168
15375.56 144
15376.73 157
15377.90 163
15379.07 147
15380.24 135
15381.41 166
15382.59 185
15383.76 170
15384.93 171
15386.10 134
15387.27 185
15388.45 171
15389.62 152
15390.79 194
15391.96 149
15393.13 148
15394.31 151
15395.48 160
15396.65 140
15397.82 157
15399.00 161
15400.17 191
15401.34 189
15402.51 182
15403.69 177
15404.86 170
15406.03 153
15407.20 171
15408.38 154
15409.55 148
15410.72 151
15411.89 136
15413.07 166
15414.24 164
15415.41 174
15416.59 139
15417.76 145
15418.93 184
15420.11 147
15421.28 134
15422.45 152
15423.63 160
15424.80 171
15425.97 150
15427.15 167
15428.32 193
15429.49 146
15430.67 137
15431.84 143
15433.01 140
15434.19 166
15435.36 162
15436.54 170
15437.71 149
15438.88 179
15440.06 193
15441.23 143
15442.41 139
15443.58 171
15444.75 176
15445.93 142
15447.10 159
15448.28 156
15449.45 167
15450.63 167
15451.80 139
15452.97 160
15454.15 177
15455.32 151
15456.50 147
15457.67 140
15458.85 170
15460.02 164
15461.20 162
15462.37 140
15463.55 137
15464.72 166
15465.90 176
15467.07 181
15468.25 169
15469.42 165
15470.60 182
15471.77 165
15472.95 165
15474.12 130
15475.30 168
15476.47 172
15477.65 165
15478.82 151
15480.00 140
15481.17 172
15482.35 183
15483.53 162
15484.70 162
15485.88 175
15487.05 196
15488.23 206
15489.40 175
15490.58 187
15491.76 160
15492.93 132
15494.11 158
15495.28 144
15496.46 154
15497.64 154
15498.81 172
15499.99 185
15501.17 183
15502.34 167
15503.52 151
15504.69 173
15505.87 141
15507.05 149
15508.22 193
15509.40 158
15510.58 160
15511.75 170
15512.93 192
15514.11 152
15515.28 183
15516.46 158
15517.64 150
15518.81 174
15519.99 178
15521.17 169
15522.35 171
15523.52 191
15524.70 182
15525.88 182
15527.05 171
15528.23 159
15529.41 172
15530.59 173
15531.76 196
15532.94 150
15534.12 147
15535.30 171
15536.47 194
15537.65 136
15538.83 164
15540.01 182
15541.19 176
15542.36 183
15543.54 188
15544.72 185
15545.90 188
15547.08 181
15548.25 182
15549.43 201
15550.61 181
15551.79 176
15552.97 167
15554.14 155
15555.32 163
15556.50 182
15557.68 178
15558.86 201
15560.04 199
15561.22 163
15562.39 165
15563.57 191
15564.75 164
15565.93 179
15567.11 190
15568.29 190
15569.47 186
15570.65 227
15571.82 213
15573.00 196
15574.18 182
15575.36 178
15576.54 210
15577.72 224
15578.90 181
15580.08 188
15581.26 237
15582.44 220
15583.62 195
15584.80 187
15585.98 191
15587.16 189
15588.34 233
15589.51 218
15590.69 231
15591.87 220
15593.05 202
15594.23 217
15595.41 233
15596.59 221
15597.77 225
15598.95 219
15600.13 223
15601.31 228
15602.49 220
15603.67 215
15604.85 245
15606.03 248
15607.21 230
15608.40 230
15609.58 243
15610.76 223
15611.94 228
15613.12 265
15614.30 257
15615.48 252
15616.66 255
15617.84 242
15619.02 230
15620.20 244
15621.38 241
15622.56 244
15623.74 192
15624.93 257
15626.11 247
15627.29 224
15628.47 244
15629.65 265
15630.83 253
15632.01 222
15633.19 239
15634.37 229
15635.56 254
15636.74 268
15637.92 245
15639.10 234
15640.28 243
15641.46 243
15642.65 255
15643.83 285
15645.01 291
15646.19 275
15647.37 257
15648.55 289
15649.74 269
15650.92 291
15652.10 282
15653.28 269
15654.46 254
15655.65 304
15656.83 324
15658.01 262
15659.19 306
15660.38 276
15661.56 310
15662.74 272
15663.92 287
15665.11 280
15666.29 257
15667.47 320
15668.65 307
15669.84 279
15671.02 250
15672.20 269
15673.38 296
15674.57 300
15675.75 277
15676.93 282
15678.12 303
15679.30 297
15680.48 324
15681.67 308
15682.85 304
15684.03 280
15685.22 276
15686.40 258
15687.58 293
15688.77 284
15689.95 239
15691.13 254
15692.32 247
15693.50 322
15694.68 336
15695.87 296
15697.05 326
15698.23 293
15699.42 311
15700.60 301
15701.79 310
15702.97 335
15704.15 327
15705.34 300
15706.52 317
15707.71 301
15708.89 297
15710.07 339
15711.26 355
15712.44 337
15713.63 375
15714.81 358
15716.00 338
15717.18 337
15718.37 336
15719.55 360
15720.73 376
15721.92 338
15723.10 341
15724.29 339
15725.47 324
15726.66 353
15727.84 314
15729.03 310
15730.21 329
15731.40 289
15732.58 319
15733.77 292
15734.95 310
15736.14 311
15737.32 344
15738.51 353
15739.69 339
15740.88 349
15742.07 314
15743.25 321
15744.44 350
15745.62 348
15746.81 309
15747.99 393
15749.18 377
15750.36 380
15751.55 385
15752.74 393
15753.92 380
15755.11 421
15756.29 411
15757.48 343
15758.67 354
15759.85 379
15761.04 370
15762.22 338
15763.41 367
15764.60 338
15765.78 360
15766.97 345
15768.16 317
15769.34 285
15770.53 323
15771.72 320
15772.90 318
15774.09 332
15775.28 328
15776.46 306
15777.65 279
15778.84 292
15780.02 302
15781.21 294
15782.40 306
15783.58 321
15784.77 295
15785.96 318
15787.14 322
15788.33 328
15789.52 284
15790.71 290
15791.89 283
15793.08 280
15794.27 284
15795.46 297
15796.64 278
15797.83 272
15799.02 258
15800.21 280
15801.39 274
15802.58 286
15803.77 259
15804.96 288
15806.14 278
15807.33 273
15808.52 238
15809.71 212
15810.90 214
15812.08 223
15813.27 243
15814.46 217
15815.65 231
15816.84 269
15818.03 270
15819.21 256
15820.40 231
15821.59 228
15822.78 209
15823.97 231
15825.16 260
15826.35 225
15827.53 223
15828.72 243
15829.91 226
15831.10 229
15832.29 198
15833.48 224
15834.67 249
15835.86 226
15837.04 231
15838.23 243
15839.42 224
15840.61 242
15841.80 212
15842.99 203
15844.18 230
15845.37 211
15846.56 221
15847.75 232
15848.94 269
15850.13 247
15851.32 208
15852.51 224
15853.70 230
15854.89 230
15856.07 234
15857.26 279
15858.45 269
15859.64 223
15860.83 251
15862.02 238
15863.21 236
15864.40 254
15865.59 274
15866.78 239
15867.97 226
15869.16 257
15870.36 218
15871.55 232
15872.74 237
15873.93 230
15875.12 233
15876.31 203
15877.50 204
15878.69 217
15879.88 263
15881.07 216
15882.26 243
15883.45 247
15884.64 251
15885.83 224
15887.02 225
15888.21 223
15889.41 231
15890.60 216
15891.79 216
15892.98 218
15894.17 236
15895.36 223
15896.55 244
15897.74 242
15898.93 253
15900.13 240
15901.32 257
15902.51 255
15903.70 247
15904.89 258
15906.08 294
15907.28 251
15908.47 269
15909.66 262
15910.85 271
15912.04 263
15913.23 214
15914.43 211
15915.62 240
15916.81 244
15918.00 265
15919.19 262
15920.39 287
15921.58 246
15922.77 273
15923.96 245
15925.16 236
15926.35 232
15927.54 218
15928.73 236
15929.93 224
15931.12 202
15932.31 250
15933.50 261
15934.70 213
15935.89 232
15937.08 259
15938.27 279
15939.47 217
15940.66 216
15941.85 208
15943.05 231
15944.24 224
15945.43 231
15946.63 203
15947.82 195
15949.01 184
15950.21 178
15951.40 199
15952.59 208
15953.79 186
15954.98 197
15956.17 181
15957.37 184
15958.56 163
15959.75 178
15960.95 198
15962.14 174
15963.33 185
15964.53 184
15965.72 196
15966.92 202
15968.11 195
15969.30 188
15970.50 185
15971.69 176
15972.89 140
15974.08 171
15975.27 174
15976.47 169
15977.66 155
15978.86 186
15980.05 176
15981.25 188
15982.44 163
15983.63 166
15984.83 182
15986.02 175
15987.22 167
15988.41 157
15989.61 184
15990.80 205
15992.00 188
15993.19 162
15994.39 209
15995.58 199
15996.78 169
15997.97 152
15999.17 166
16000.36 160
16001.56 169
16002.75 167
16003.95 157
16005.14 158
16006.34 171
16007.53 184
16008.73 193
16009.93 171
16011.12 168
16012.32 175
16013.51 184
16014.71 138
16015.90 159
16017.10 180
16018.30 203
16019.49 181
16020.69 167
16021.88 177
16023.08 175
16024.28 193
16025.47 156
16026.67 170
16027.86 192
16029.06 165
16030.26 160
16031.45 147
16032.65 148
16033.85 167
16035.04 165
16036.24 180
16037.43 157
16038.63 171
16039.83 185
16041.02 165
16042.22 157
16043.42 166
16044.61 156
16045.81 200
16047.01 180
16048.21 145
16049.40 167
16050.60 182
16051.80 150
16052.99 145
16054.19 153
16055.39 168
16056.59 160
16057.78 134
16058.98 133
16060.18 165
16061.37 179
16062.57 175
16063.77 171
16064.97 163
16066.16 148
16067.36 146
16068.56 165
16069.76 158
16070.96 151
16072.15 164
16073.35 151
16074.55 145
16075.75 154
16076.95 151
16078.14 155
16079.34 155
16080.54 177
16081.74 140
16082.94 187
16084.13 154
16085.33 160
16086.53 167
16087.73 161
16088.93 156
16090.13 171
16091.33 120
16092.52 148
16093.72 170
16094.92 159
16096.12 142
16097.32 145
16098.52 162
16099.72 173
16100.92 154
16102.11 160
16103.31 176
16104.51 156
16105.71 157
16106.91 142
16108.11 141
16109.31 131
16110.51 144
16111.71 132
16112.91 150
16114.11 158
16115.31 148
16116.51 153
16117.70 153
16118.90 143
16120.10 124
16121.30 132
16122.50 160
16123.70 139
16124.90 128
16126.10 115
16127.30 124
16128.50 142
16129.70 132
16130.90 126
16132.10 162
16133.30 133
16134.50 141
16135.70 139
16136.90 137
16138.10 134
16139.30 128
16140.50 134
16141.71 129
16142.91 149
16144.11 144
16145.31 175
16146.51 153
16147.71 121
16148.91 152
16150.11 161
16151.31 149
16152.51 130
16153.71 148
16154.91 134
16156.11 148
16157.31 141
16158.52 125
16159.72 143
16160.92 120
16162.12 152
16163.32 149
16164.52 153
16165.72 142
16166.92 160
16168.13 169
16169.33 137
16170.53 130
16171.73 115
16172.93 138
16174.13 134
16175.34 156
16176.54 110
16177.74 124
16178.94 140
16180.14 167
16181.34 143
16182.55 179
16183.75 148
16184.95 139
16186.15 134
16187.35 141
16188.56 136
16189.76 160
16190.96 174
16192.16 142
16193.37 108
16194.57 156
16195.77 150
16196.97 160
16198.18 149
16199.38 148
16200.58 129
16201.78 151
16202.99 155
16204.19 147
16205.39 151
16206.60 159
16207.80 189
16209.00 135
16210.20 128
16211.41 140
16212.61 161
16213.81 172
16215.02 147
16216.22 136
16217.42 133
16218.63 177
16219.83 131
16221.03 158
16222.24 161
16223.44 178
16224.64 146
16225.85 181
16227.05 188
16228.25 155
16229.46 159
16230.66 161
16231.87 145
16233.07 153
16234.27 145
16235.48 174
16236.68 127
16237.89 132
16239.09 153
16240.29 194
16241.50 171
16242.70 170
16243.91 159
16245.11 190
16246.31 159
16247.52 166
16248.72 164
16249.93 148
16251.13 147
16252.34 156
16253.54 136
16254.75 149
16255.95 169
16257.16 144
16258.36 158
16259.57 147
16260.77 171
16261.97 173
16263.18 171
16264.38 142
16265.59 176
16266.80 170
16268.00 172
16269.21 181
16270.41 173
16271.62 184
16272.82 191
16274.03 184
16275.23 167
16276.44 191
16277.64 179
16278.85 164
16280.05 149
16281.26 178
16282.47 179
16283.67 192
16284.88 177
16286.08 169
16287.29 174
16288.49 173
16289.70 191
16290.91 174
16292.11 163
16293.32 179
16294.52 188
16295.73 159
16296.94 185
16298.14 178
16299.35 160
16300.56 186
16301.76 181
16302.97 158
16304.18 194
16305.38 178
16306.59 178
16307.79 201
16309.00 175
16310.21 182
16311.42 167
16312.62 154
16313.83 164
16315.04 166
16316.24 215
16317.45 196
16318.66 186
16319.86 194
16321.07 195
16322.28 173
16323.49 166
16324.69 181
16325.90 204
16327.11 167
16328.31 172
16329.52 186
16330.73 159
16331.94 161
16333.14 150
16334.35 150
16335.56 154
16336.77 147
16337.98 164
16339.18 135
16340.39 109
16341.60 160
16342.81 180
16344.01 156
16345.22 147
16346.43 172
16347.64 155
16348.85 165
16350.05 162
16351.26 159
16352.47 159
16353.68 133
16354.89 179
16356.10 158
16357.30 137
16358.51 148
16359.72 145
16360.93 171
16362.14 157
16363.35 154
16364.56 158
16365.77 159
16366.97 145
16368.18 147
16369.39 134
16370.60 126
16371.81 162
16373.02 130
16374.23 130
16375.44 145
16376.65 180
16377.86 151
16379.06 129
16380.27 137
16381.48 138
16382.69 140
16383.90 141
16385.11 121
16386.32 121
16387.53 151
16388.74 135
16389.95 124
16391.16 128
16392.37 158
16393.58 159
16394.79 166
16396.00 153
16397.21 141
16398.42 157
16399.63 154
16400.84 111
16402.05 149
16403.26 112
16404.47 142
16405.68 163
16406.89 148
16408.10 145
16409.31 138
16410.52 134
16411.73 141
16412.94 122
16414.15 118
16415.36 167
16416.57 159
16417.78 168
16419.00 126
16420.21 129
16421.42 149
16422.63 147
16423.84 148
16425.05 132
16426.26 144
16427.47 129
16428.68 132
16429.89 136
16431.11 134
16432.32 143
16433.53 151
16434.74 149
16435.95 141
16437.16 131
16438.37 123
16439.59 143
16440.80 124
16442.01 122
16443.22 155
16444.43 151
16445.64 122
16446.86 137
16448.07 147
16449.28 100
16450.49 109
16451.70 111
16452.91 136
16454.13 134
16455.34 132
16456.55 139
16457.76 128
16458.98 129
16460.19 169
16461.40 125
16462.61 131
16463.82 140
16465.04 140
16466.25 136
16467.46 116
16468.67 138
16469.89 115
16471.10 152
16472.31 139
16473.53 120
16474.74 128
16475.95 141
16477.16 142
16478.38 109
16479.59 95
16480.80 107
16482.02 123
16483.23 136
16484.44 113
16485.66 139
16486.87 147
16488.08 142
16489.30 130
16490.51 136
16491.72 111
16492.94 128
16494.15 118
16495.36 140
16496.58 154
16497.79 118
16499.00 113
16500.22 104
16501.43 115
16502.65 136
16503.86 132
16505.07 130
16506.29 121
16507.50 118
16508.71 127
16509.93 111
16511.14 139
16512.36 137
16513.57 145
16514.79 130
16516.00 137
16517.21 119
16518.43 132
16519.64 154
16520.86 130
16522.07 123
16523.29 137
16524.50 123
16525.72 128
16526.93 113
16528.15 126
16529.36 124
16530.58 149
16531.79 133
16533.01 128
16534.22 133
16535.44 136
16536.65 121
16537.87 126
16539.08 142
16540.30 125
16541.51 119
16542.73 128
16543.94 117
16545.16 125
16546.37 108
16547.59 141
16548.80 121
16550.02 108
16551.24 135
16552.45 139
16553.67 103
16554.88 114
16556.10 134
16557.31 121
16558.53 135
16559.75 108
16560.96 122
16562.18 127
16563.39 117
16564.61 152
16565.83 141
16567.04 144
16568.26 112
16569.47 145
16570.69 136
16571.91 152
16573.12 124
16574.34 148
16575.56 157
16576.77 145
16577.99 148
16579.21 138
16580.42 117
16581.64 156
16582.86 135
16584.07 139
16585.29 166
16586.51 124
16587.72 140
16588.94 130
16590.16 106
16591.38 136
16592.59 117
16593.81 122
16595.03 144
16596.24 145
16597.46 132
16598.68 145
16599.90 132
16601.11 134
16602.33 130
16603.55 150
16604.77 137
16605.98 132
16607.20 141
16608.42 142
16609.64 124
16610.86 126
16612.07 101
16613.29 127
16614.51 148
16615.73 110
16616.95 118
16618.16 114
16619.38 129
16620.60 99
16621.82 119
16623.04 123
16624.25 117
16625.47 142
16626.69 121
16627.91 136
16629.13 128
16630.35 126
16631.57 109
16632.78 113
16634.00 125
16635.22 123
16636.44 124
16637.66 141
16638.88 171
16640.10 134
16641.32 146
16642.53 130
16643.75 137
16644.97 151
16646.19 126
16647.41 141
16648.63 120
16649.85 141
16651.07 137
16652.29 118
16653.51 144
16654.73 147
16655.95 141
16657.17 124
16658.39 157
16659.61 131
16660.83 158
16662.04 136
16663.26 131
16664.48 138
16665.70 131
16666.92 126
16668.14 122
16669.36 105
16670.58 103
16671.80 123
16673.02 141
16674.24 131
16675.46 114
16676.68 110
16677.91 120
16679.13 146
16680.35 103
16681.57 118
16682.79 132
16684.01 121
16685.23 138
16686.45 141
16687.67 122
16688.89 133
16690.11 111
16691.33 105
16692.55 139
16693.77 155
16694.99 137
16696.21 119
16697.44 107
16698.66 114
16699.88 111
16701.10 108
16702.32 119
16703.54 133
16704.76 103
16705.98 110
16707.21 104
16708.43 117
16709.65 111
16710.87 131
16712.09 125
16713.31 122
16714.53 125
16715.76 123
16716.98 135
16718.20 129
16719.42 121
16720.64 112
16721.87 117
16723.09 107
16724.31 128
16725.53 108
16726.75 107
16727.98 98
16729.20 114
16730.42 126
16731.64 100
16732.86 111
16734.09 106
16735.31 123
16736.53 132
16737.75 139
16738.98 135
16740.20 128
16741.42 128
16742.64 125
16743.87 112
16745.09 81
16746.31 107
16747.54 77
16748.76 108
16749.98 108
16751.20 104
16752.43 97
16753.65 115
16754.87 123
16756.10 128
16757.32 117
16758.54 126
16759.77 127
16760.99 138
16762.21 108
16763.44 103
16764.66 117
16765.88 110
16767.11 130
16768.33 107
16769.55 134
16770.78 116
16772.00 125
16773.23 109
16774.45 127
16775.67 120
16776.90 126
16778.12 115
16779.35 127
16780.57 114
16781.79 124
16783.02 110
16784.24 121
16785.47 129
16786.69 111
16787.91 107
16789.14 132
16790.36 134
16791.59 117
16792.81 133
16794.04 136
16795.26 130
16796.49 105
16797.71 117
16798.94 117
16800.16 125
16801.38 124
16802.61 139
16803.83 109
16805.06 122
16806.28 140
16807.51 121
16808.73 118
16809.96 114
16811.18 119
16812.41 128
16813.64 118
16814.86 127
16816.09 123
16817.31 104
16818.54 117
16819.76 97
16820.99 137
16822.21 133
16823.44 134
16824.66 136
16825.89 116
16827.12 143
16828.34 113
16829.57 120
16830.79 131
16832.02 122
16833.25 134
16834.47 134
16835.70 122
16836.92 155
16838.15 134
16839.38 125
16840.60 130
16841.83 125
16843.06 131
16844.28 145
16845.51 130
16846.73 140
16847.96 138
16849.19 132
16850.41 134
16851.64 147
16852.87 128
16854.09 114
16855.32 128
16856.55 137
16857.77 136
16859.00 138
16860.23 138
16861.46 133
16862.68 139
16863.91 130
16865.14 113
16866.36 150
16867.59 146
16868.82 125
16870.05 154
16871.27 155
16872.50 137
16873.73 172
16874.96 167
16876.18 146
16877.41 188
16878.64 162
16879.87 183
16881.09 157
16882.32 172
16883.55 171
16884.78 142
16886.01 148
16887.23 165
16888.46 153
16889.69 172
16890.92 159
16892.15 172
16893.37 155
16894.60 159
16895.83 184
16897.06 166
16898.29 135
16899.51 145
16900.74 156
16901.97 165
16903.20 135
16904.43 133
16905.66 153
16906.89 114
16908.12 155
16909.34 148
16910.57 106
16911.80 110
16913.03 111
16914.26 126
16915.49 137
16916.72 121
16917.95 154
16919.18 134
16920.40 147
16921.63 132
16922.86 130
16924.09 139
16925.32 141
16926.55 111
16927.78 117
16929.01 124
16930.24 115
16931.47 113
16932.70 137
16933.93 119
16935.16 90
16936.39 112
16937.62 132
16938.85 117
16940.08 127
16941.31 114
16942.54 133
16943.77 112
16945.00 122
16946.23 115
16947.46 109
16948.69 109
16949.92 110
16951.15 120
16952.38 112
16953.61 130
16954.84 126
16956.07 120
16957.30 104
16958.53 104
16959.76 117
16960.99 171
16962.22 123
16963.45 127
16964.68 126
16965.92 114
16967.15 137
16968.38 144
16969.61 125
16970.84 103
16972.07 140
16973.30 135
16974.53 124
16975.76 124
16976.99 148
16978.23 126
16979.46 107
16980.69 124
16981.92 115
16983.15 98
16984.38 127
16985.61 117
16986.85 126
16988.08 117
16989.31 104
16990.54 118
16991.77 111
16993.00 87
16994.24 125
16995.47 116
16996.70 101
16997.93 95
16999.16 113
17000.40 129
17001.63 134
17002.86 118
17004.09 152
17005.32 151
17006.56 121
17007.79 107
17009.02 113
17010.25 120
17011.49 131
17012.72 116
17013.95 111
17015.18 103
17016.42 106
17017.65 117
17018.88 110
17020.12 124
17021.35 111
17022.58 102
17023.81 103
17025.05 91
17026.28 105
17027.51 104
17028.75 115
17029.98 138
17031.21 113
17032.45 108
17033.68 102
17034.91 125
17036.15 142
17037.38 82
17038.61 140
17039.85 127
17041.08 114
17042.31 89
17043.55 123
17044.78 128
17046.01 131
17047.25 136
17048.48 135
17049.72 122
17050.95 110
17052.18 88
17053.42 114
17054.65 104
17055.89 115
17057.12 110
17058.35 111
17059.59 92
17060.82 108
17062.06 98
17063.29 120
17064.53 110
17065.76 116
17066.99 98
17068.23 88
17069.46 132
17070.70 112
17071.93 106
17073.17 107
17074.40 119
17075.64 94
17076.87 98
17078.11 84
17079.34 82
17080.58 76
17081.81 101
17083.05 134
17084.28 113
17085.52 128
17086.75 114
17087.99 102
17089.22 84
17090.46 113
17091.69 104
17092.93 120
17094.16 145
17095.40 121
17096.64 111
17097.87 116
17099.11 118
17100.34 127
17101.58 118
17102.81 136
17104.05 116
17105.29 140
17106.52 86
17107.76 106
17108.99 109
17110.23 93
17111.47 76
17112.70 110
17113.94 95
17115.17 112
17116.41 111
17117.65 120
17118.88 95
17120.12 90
17121.36 101
17122.59 69
17123.83 85
17125.07 109
17126.30 115
17127.54 101
17128.78 85
17130.01 127
17131.25 102
17132.49 100
17133.72 112
17134.96 114
17136.20 121
17137.43 110
17138.67 114
17139.91 82
17141.15 116
17142.38 124
17143.62 97
17144.86 92
17146.10 117
17147.33 103
17148.57 122
17149.81 88
17151.05 97
17152.28 133
17153.52 129
17154.76 101
17156.00 92
17157.23 97
17158.47 99
17159.71 109
17160.95 95
17162.19 118
17163.42 109
17164.66 106
17165.90 96
17167.14 95
17168.38 102
17169.61 115
17170.85 90
17172.09 97
17173.33 105
17174.57 91
17175.81 105
17177.04 105
17178.28 92
17179.52 113
17180.76 109
17182.00 121
17183.24 119
17184.48 104
17185.71 102
17186.95 90
17188.19 115
17189.43 96
17190.67 104
17191.91 90
17193.15 80
17194.39 124
17195.63 100
17196.87 118
17198.11 86
17199.34 101
17200.58 81
17201.82 96
17203.06 105
17204.30 108
17205.54 86
17206.78 84
17208.02 69
17209.26 92
17210.50 117
17211.74 108
17212.98 103
17214.22 102
17215.46 116
17216.70 109
17217.94 108
17219.18 101
17220.42 109
17221.66 106
17222.90 130
17224.14 95
17225.38 78
17226.62 76
17227.86 98
17229.10 135
17230.34 96
17231.58 89
17232.82 105
17234.06 93
17235.30 112
17236.54 89
17237.78 98
17239.03 88
17240.27 123
17241.51 110
17242.75 96
17243.99 80
17245.23 96
17246.47 116
17247.71 109
17248.95 112
17250.19 99
17251.43 96
17252.68 112
17253.92 98
17255.16 96
17256.40 83
17257.64 108
17258.88 111
17260.12 89
17261.37 96
17262.61 94
17263.85 89
17265.09 89
17266.33 88
17267.57 85
17268.82 89
17270.06 111
17271.30 117
17272.54 87
17273.78 100
17275.03 89
17276.27 124
17277.51 116
17278.75 91
17279.99 111
17281.24 134
17282.48 111
17283.72 83
17284.96 101
17286.21 114
17287.45 94
17288.69 85
17289.93 80
17291.18 64
17292.42 90
17293.66 108
17294.90 102
17296.15 68
17297.39 96
17298.63 105
17299.88 121
17301.12 112
17302.36 99
17303.60 92
17304.85 127
17306.09 121
17307.33 81
17308.58 103
17309.82 106
17311.06 78
17312.31 89
17313.55 97
17314.79 114
17316.04 108
17317.28 125
17318.52 112
17319.77 72
17321.01 76
17322.26 83
17323.50 108
17324.74 86
17325.99 83
17327.23 101
17328.48 103
17329.72 111
17330.96 90
17332.21 82
17333.45 88
17334.70 88
17335.94 95
17337.18 78
17338.43 116
17339.67 113
17340.92 104
17342.16 79
17343.41 83
17344.65 92
17345.90 85
17347.14 93
17348.38 79
17349.63 91
17350.87 93
17352.12 127
17353.36 104
17354.61 95
17355.85 105
17357.10 88
17358.34 102
17359.59 92
17360.83 77
17362.08 71
17363.32 92
17364.57 97
17365.81 78
17367.06 104
17368.31 101
17369.55 92
17370.80 94
17372.04 108
17373.29 125
17374.53 100
17375.78 106
17377.02 108
17378.27 88
17379.52 85
17380.76 99
17382.01 87
17383.25 75
17384.50 79
17385.75 82
17386.99 81
17388.24 95
17389.48 106
17390.73 102
17391.98 127
17393.22 112
17394.47 89
17395.71 93
17396.96 104
17398.21 97
17399.45 79
17400.70 75
17401.95 99
17403.19 102
17404.44 86
17405.69 108
17406.93 123
17408.18 111
17409.43 107
17410.67 98
17411.92 89
17413.17 85
17414.42 113
17415.66 101
17416.91 86
17418.16 74
17419.40 100
17420.65 105
17421.90 109
17423.15 101
17424.39 99
17425.64 107
17426.89 111
17428.14 83
17429.38 86
17430.63 111
17431.88 102
17433.13 95
17434.37 96
17435.62 94
17436.87 92
17438.12 83
17439.37 107
17440.61 111
17441.86 102
17443.11 80
17444.36 107
17445.61 68
17446.85 107
17448.10 107
17449.35 89
17450.60 114
17451.85 100
17453.10 73
17454.34 98
17455.59 103
17456.84 99
17458.09 94
17459.34 86
17460.59 96
17461.84 78
17463.09 93
17464.33 117
17465.58 84
17466.83 90
17468.08 89
17469.33 101
17470.58 89
17471.83 91
17473.08 95
17474.33 90
17475.58 103
17476.83 98
17478.07 85
17479.32 92
17480.57 97
17481.82 104
17483.07 88
17484.32 98
17485.57 78
17486.82 114
17488.07 98
17489.32 109
17490.57 96
17491.82 89
17493.07 85
17494.32 98
17495.57 122
17496.82 81
17498.07 105
17499.32 129
17500.57 94
17501.82 86
17503.07 100
17504.32 85
17505.57 102
17506.82 102
17508.07 107
17509.32 102
17510.57 103
17511.82 142
17513.07 124
17514.32 101
17515.58 113
17516.83 114
17518.08 129
17519.33 115
17520.58 77
17521.83 89
17523.08 87
17524.33 79
17525.58 81
17526.83 96
17528.08 88
17529.34 77
17530.59 83
17531.84 86
17533.09 113
17534.34 106
17535.59 138
17536.84 82
17538.09 120
17539.35 116
17540.60 109
17541.85 98
17543.10 72
17544.35 90
17545.60 104
17546.86 101
17548.11 92
17549.36 95
17550.61 108
17551.86 127
17553.12 112
17554.37 102
17555.62 104
17556.87 123
17558.12 102
17559.38 87
17560.63 82
17561.88 97
17563.13 87
17564.39 94
17565.64 116
17566.89 112
17568.14 88
17569.40 106
17570.65 84
17571.90 83
17573.15 101
17574.41 101
17575.66 104
17576.91 100
17578.17 112
17579.42 89
17580.67 105
17581.92 95
17583.18 78
17584.43 100
17585.68 91
17586.94 110
17588.19 105
17589.44 75
17590.70 104
17591.95 134
17593.20 111
17594.46 114
17595.71 104
17596.97 87
17598.22 82
17599.47 87
17600.73 89
17601.98 100
17603.23 85
17604.49 65
17605.74 76
17607.00 97
17608.25 103
17609.50 81
17610.76 73
17612.01 92
17613.27 110
17614.52 119
17615.77 115
17617.03 88
17618.28 97
17619.54 98
17620.79 104
17622.05 97
17623.30 119
17624.56 118
17625.81 107
17627.06 126
17628.32 112
17629.57 100
17630.83 100
17632.08 119
17633.34 105
17634.59 91
17635.85 106
17637.10 107
17638.36 123
17639.61 101
17640.87 90
17642.12 102
17643.38 110
17644.63 80
17645.89 76
17647.15 81
17648.40 85
17649.66 84
17650.91 92
17652.17 82
17653.42 89
17654.68 97
17655.93 123
17657.19 100
17658.45 89
17659.70 89
17660.96 114
17662.21 85
17663.47 119
17664.73 119
17665.98 93
17667.24 97
17668.49 77
17669.75 93
17671.01 104
17672.26 93
17673.52 95
17674.77 100
17676.03 109
17677.29 105
17678.54 99
17679.80 85
17681.06 75
17682.31 95
17683.57 97
17684.83 97
17686.08 102
17687.34 113
17688.60 88
17689.85 98
17691.11 100
17692.37 84
17693.63 102
17694.88 96
17696.14 96
17697.40 96
17698.65 94
17699.91 84
17701.17 88
17702.43 105
17703.68 80
17704.94 75
17706.20 97
17707.46 142
17708.71 109
17709.97 113
17711.23 97
17712.49 77
17713.74 85
17715.00 98
17716.26 102
17717.52 95
17718.78 103
17720.03 83
17721.29 119
17722.55 91
17723.81 98
17725.07 83
17726.32 91
17727.58 88
17728.84 102
17730.10 97
17731.36 83
17732.62 90
17733.87 93
17735.13 98
17736.39 93
17737.65 99
17738.91 119
17740.17 88
17741.43 93
17742.69 92
17743.94 86
17745.20 94
17746.46 86
17747.72 96
17748.98 85
17750.24 85
17751.50 93
17752.76 97
17754.02 87
17755.28 97
17756.53 84
17757.79 80
17759.05 69
17760.31 97
17761.57 91
17762.83 84
17764.09 80
17765.35 88
17766.61 105
17767.87 84
17769.13 92
17770.39 87
17771.65 114
17772.91 95
17774.17 103
17775.43 92
17776.69 70
17777.95 95
17779.21 156
17780.47 99
17781.73 103
17782.99 95
17784.25 89
17785.51 94
17786.77 82
17788.03 106
17789.29 98
17790.55 106
17791.81 96
17793.07 84
17794.33 90
17795.59 83
17796.86 87
17798.12 79
17799.38 74
17800.64 80
17801.90 61
17803.16 87
17804.42 113
17805.68 88
17806.94 91
17808.20 102
17809.47 81
17810.73 90
17811.99 90
17813.25 104
17814.51 83
17815.77 93
17817.03 93
17818.29 98
17819.56 80
17820.82 86
17822.08 109
17823.34 100
17824.60 96
17825.86 83
17827.13 78
17828.39 79
17829.65 117
17830.91 101
17832.17 82
17833.44 79
17834.70 78
17835.96 85
17837.22 99
17838.48 89
17839.75 82
17841.01 115
17842.27 100
17843.53 66
17844.80 73
17846.06 78
17847.32 82
17848.58 82
17849.85 81
17851.11 87
17852.37 78
17853.63 70
17854.90 78
17856.16 56
17857.42 83
17858.69 103
17859.95 77
17861.21 77
17862.47 89
17863.74 95
17865.00 108
17866.26 92
17867.53 77
17868.79 102
17870.05 94
17871.32 83
17872.58 93
17873.84 75
17875.11 98
17876.37 83
17877.63 80
17878.90 107
17880.16 109
17881.43 93
17882.69 96
17883.95 92
17885.22 93
17886.48 102
17887.74 104
17889.01 91
17890.27 85
17891.54 72
17892.80 95
17894.07 101
17895.33 93
17896.59 65
17897.86 82
17899.12 89
17900.39 97
17901.65 89
17902.92 80
17904.18 81
17905.44 91
17906.71 102
17907.97 98
17909.24 88
17910.50 81
17911.77 86
17913.03 95
17914.30 101
17915.56 105
17916.83 81
17918.09 88
17919.36 83
17920.62 102
17921.89 114
17923.15 95
17924.42 103
17925.68 79
17926.95 86
17928.21 86
17929.48 84
17930.75 78
17932.01 89
17933.28 81
17934.54 96
17935.81 82
17937.07 88
17938.34 88
17939.61 96
17940.87 100
17942.14 100
17943.40 95
17944.67 81
17945.93 75
17947.20 88
17948.47 83
17949.73 121
17951.00 106
17952.27 82
17953.53 82
17954.80 83
17956.06 102
17957.33 84
17958.60 80
17959.86 97
17961.13 75
17962.40 77
17963.66 83
17964.93 89
17966.20 98
17967.46 78
17968.73 59
17970.00 90
17971.26 77
17972.53 92
17973.80 89
17975.07 100
17976.33 96
17977.60 94
17978.87 88
17980.13 75
17981.40 82
17982.67 73
17983.94 90
17985.20 71
17986.47 67
17987.74 90
17989.01 73
17990.27 86
17991.54 79
17992.81 97
17994.08 92
17995.34 99
17996.61 92
17997.88 81
17999.15 95
18000.42 80
18001.68 97
18002.95 108
18004.22 76
18005.49 95
18006.76 90
18008.02 82
18009.29 88
18010.56 93
18011.83 97
18013.10 94
18014.37 95
18015.63 91
18016.90 100
18018.17 109
18019.44 105
18020.71 101
18021.98 91
18023.25 80
18024.51 82
18025.78 82
18027.05 98
18028.32 88
18029.59 97
18030.86 98
18032.13 78
18033.40 124
18034.67 109
18035.94 87
18037.20 78
18038.47 91
18039.74 73
18041.01 86
18042.28 113
18043.55 105
18044.82 92
18046.09 101
18047.36 104
18048.63 74
18049.90 101
18051.17 99
18052.44 91
18053.71 105
18054.98 86
18056.25 92
18057.52 98
18058.79 92
18060.06 79
18061.33 84
18062.60 85
18063.87 74
18065.14 85
18066.41 89
18067.68 103
18068.95 84
18070.22 86
18071.49 83
18072.76 109
18074.03 89
18075.30 81
18076.57 102
18077.84 89
18079.11 93
18080.39 91
18081.66 83
18082.93 70
18084.20 104
18085.47 79
18086.74 82
18088.01 93
18089.28 68
18090.55 100
18091.82 103
18093.10 94
18094.37 81
18095.64 106
18096.91 105
18098.18 76
18099.45 82
18100.72 93
18102.00 73
18103.27 103
18104.54 118
18105.81 81
18107.08 86
18108.35 93
18109.63 85
18110.90 93
18112.17 93
18113.44 90
18114.71 102
18115.98 100
18117.26 83
18118.53 101
18119.80 110
18121.07 87
18122.35 97
18123.62 89
18124.89 85
18126.16 80
18127.43 113
18128.71 103
18129.98 101
18131.25 94
18132.52 95
18133.80 92
18135.07 92
18136.34 100
18137.62 79
18138.89 108
18140.16 110
18141.43 102
18142.71 110
18143.98 94
18145.25 96
18146.53 111
18147.80 105
18149.07 96
18150.35 93
18151.62 99
18152.89 108
18154.17 98
18155.44 93
18156.71 88
18157.99 86
18159.26 88
18160.53 90
18161.81 92
18163.08 99
18164.35 78
18165.63 85
18166.90 82
18168.18 90
18169.45 92
18170.72 87
18172.00 68
18173.27 74
18174.55 84
18175.82 103
18177.09 87
18178.37 101
18179.64 97
18180.92 82
18182.19 94
18183.47 85
18184.74 115
18186.01 101
18187.29 81
18188.56 74
18189.84 64
18191.11 97
18192.39 89
18193.66 80
18194.94 95
18196.21 71
18197.49 89
18198.76 82
18200.04 78
18201.31 87
18202.59 76
18203.86 83
18205.14 91
18206.41 95
18207.69 82
18208.96 103
18210.24 89
18211.51 78
18212.79 89
18214.06 99
18215.34 106
18216.62 80
18217.89 83
18219.17 89
18220.44 109
18221.72 91
18222.99 75
18224.27 63
18225.55 107
18226.82 104
18228.10 80
18229.37 79
18230.65 70
18231.93 90
18233.20 91
18234.48 78
18235.75 80
18237.03 100
18238.31 103
18239.58 94
18240.86 86
18242.14 68
18243.41 86
18244.69 91
18245.97 86
18247.24 84
18248.52 84
18249.80 89
18251.07 106
18252.35 82
18253.63 116
18254.90 98
18256.18 84
18257.46 80
18258.73 90
18260.01 88
18261.29 64
18262.57 81
18263.84 87
18265.12 87
18266.40 90
18267.67 94
18268.95 79
18270.23 85
18271.51 86
18272.78 93
18274.06 105
18275.34 106
18276.62 83
18277.89 104
18279.17 73
18280.45 76
18281.73 62
18283.01 89
18284.28 99
18285.56 101
18286.84 78
18288.12 86
18289.40 89
18290.67 76
18291.95 79
18293.23 78
18294.51 91
18295.79 75
18297.07 78
18298.34 82
18299.62 91
18300.90 83
18302.18 89
18303.46 84
18304.74 75
18306.02 93
18307.29 87
18308.57 75
18309.85 91
18311.13 98
18312.41 105
18313.69 89
18314.97 84
18316.25 92
18317.53 77
18318.80 64
18320.08 84
18321.36 98
18322.64 81
18323.92 81
18325.20 79
18326.48 97
18327.76 62
18329.04 85
18330.32 81
18331.60 79
18332.88 82
18334.16 83
18335.44 98
18336.72 87
18338.00 89
18339.28 93
18340.56 97
18341.84 89
18343.12 88
18344.40 98
18345.68 99
18346.96 90
18348.24 74
18349.52 74
18350.80 77
18352.08 87
18353.36 92
18354.64 76
18355.92 87
18357.20 92
18358.48 89
18359.76 87
18361.04 94
18362.32 100
18363.60 71
18364.88 128
18366.16 92
18367.45 94
18368.73 89
18370.01 86
18371.29 52
18372.57 89
18373.85 84
18375.13 82
18376.41 80
18377.69 81
18378.98 110
18380.26 81
18381.54 96
18382.82 83
18384.10 77
18385.38 109
18386.66 81
18387.95 75
18389.23 106
18390.51 104
18391.79 100
18393.07 80
18394.35 89
18395.64 78
18396.92 93
18398.20 90
18399.48 78
18400.76 96
18402.05 73
18403.33 85
18404.61 90
18405.89 74
18407.17 78
18408.46 86
18409.74 87
18411.02 91
18412.30 73
18413.59 69
18414.87 99
18416.15 88
18417.43 86
18418.72 98
18420.00 88
18421.28 91
18422.56 94
18423.85 85
18425.13 81
18426.41 89
18427.70 85
18428.98 84
18430.26 61
18431.54 88
18432.83 109
18434.11 107
18435.39 96
18436.68 77
18437.96 100
18439.24 87
18440.53 82
18441.81 85
18443.09 93
18444.38 84
18445.66 87
18446.95 70
18448.23 88
18449.51 94
18450.80 101
18452.08 110
18453.36 102
18454.65 73
18455.93 86
18457.22 72
18458.50 81
18459.78 67
18461.07 67
18462.35 80
18463.64 97
18464.92 91
18466.21 101
18467.49 87
18468.77 79
18470.06 94
18471.34 85
18472.63 66
18473.91 86
18475.20 89
18476.48 80
18477.77 76
18479.05 72
18480.34 89
18481.62 96
18482.91 100
18484.19 78
18485.47 65
18486.76 84
18488.04 81
18489.33 83
18490.62 83
18491.90 88
18493.19 96
18494.47 91
18495.76 96
18497.04 91
18498.33 88
18499.61 80
18500.90 72
18502.18 91
18503.47 93
18504.75 82
18506.04 78
18507.33 91
18508.61 89
18509.90 101
18511.18 91
18512.47 107
18513.76 114
18515.04 93
18516.33 85
18517.61 88
18518.90 73
18520.19 107
18521.47 95
18522.76 110
18524.04 94
18525.33 90
18526.62 77
18527.90 83
18529.19 74
18530.48 70
18531.76 81
18533.05 92
18534.34 118
18535.62 98
18536.91 102
18538.20 105
18539.48 120
18540.77 86
18542.06 78
18543.34 85
18544.63 85
18545.92 104
18547.21 81
18548.49 82
18549.78 109
18551.07 85
18552.36 82
18553.64 92
18554.93 82
18556.22 98
18557.50 83
18558.79 100
18560.08 85
18561.37 75
18562.66 90
18563.94 96
18565.23 66
18566.52 109
18567.81 98
18569.09 92
18570.38 112
18571.67 74
18572.96 93
18574.25 107
18575.53 119
18576.82 115
18578.11 82
18579.40 94
18580.69 95
18581.98 97
18583.26 92
18584.55 78
18585.84 97
18587.13 99
18588.42 106
18589.71 102
18590.99 108
18592.28 96
18593.57 110
18594.86 101
18596.15 110
18597.44 94
18598.73 94
18600.02 98
18601.31 101
18602.59 83
18603.88 78
18605.17 97
18606.46 107
18607.75 101
18609.04 82
18610.33 99
18611.62 96
18612.91 128
18614.20 106
18615.49 110
18616.78 113
18618.07 130
18619.36 93
18620.65 92
18621.94 97
18623.23 100
18624.52 103
18625.81 114
18627.10 99
18628.39 118
18629.68 99
18630.97 106
18632.26 99
18633.55 97
18634.84 97
18636.13 101
18637.42 85
18638.71 89
18640.00 93
18641.29 109
18642.58 85
18643.87 90
18645.16 103
18646.45 78
18647.74 92
18649.03 121
18650.32 97
18651.61 99
18652.90 70
18654.19 110
18655.48 124
18656.78 58
18658.07 96
18659.36 90
18660.65 92
18661.94 83
18663.23 83
18664.52 109
18665.81 91
18667.10 101
18668.40 89
18669.69 109
18670.98 90
18672.27 81
18673.56 106
18674.85 77
18676.14 83
18677.44 92
18678.73 111
18680.02 93
18681.31 107
18682.60 111
18683.90 84
18685.19 91
18686.48 97
18687.77 101
18689.06 82
18690.36 106
18691.65 113
18692.94 109
18694.23 122
18695.52 94
18696.82 102
18698.11 81
18699.40 71
18700.69 88
18701.99 107
18703.28 101
18704.57 108
18705.86 90
18707.16 108
18708.45 94
18709.74 109
18711.04 78
18712.33 90
18713.62 109
18714.91 108
18716.21 108
18717.50 81
18718.79 99
18720.09 100
18721.38 88
18722.67 84
18723.97 90
18725.26 90
18726.55 92
18727.85 95
18729.14 102
18730.43 92
18731.73 98
18733.02 86
18734.31 114
18735.61 97
18736.90 81
18738.19 105
18739.49 85
18740.78 97
18742.08 67
18743.37 100
18744.66 116
18745.96 103
18747.25 89
18748.55 93
18749.84 106
18751.13 101
18752.43 82
18753.72 85
18755.02 108
18756.31 103
18757.61 100
18758.90 101
18760.20 108
18761.49 95
18762.78 98
18764.08 77
18765.37 108
18766.67 85
18767.96 100
18769.26 88
18770.55 95
18771.85 93
18773.14 96
18774.44 83
18775.73 87
18777.03 94
18778.32 87
18779.62 80
18780.91 105
18782.21 95
18783.50 97
18784.80 95
18786.10 70
18787.39 69
18788.69 91
18789.98 86
18791.28 73
18792.57 96
18793.87 91
18795.16 109
18796.46 107
18797.76 86
18799.05 95
18800.35 109
18801.64 80
18802.94 83
18804.24 65
18805.53 79
18806.83 102
18808.12 111
18809.42 108
18810.72 105
18812.01 115
18813.31 163
18814.61 81
18815.90 96
18817.20 100
18818.50 103
18819.79 120
18821.09 81
18822.39 86
18823.68 102
18824.98 112
18826.28 85
18827.57 98
18828.87 72
18830.17 90
18831.46 84
18832.76 92
18834.06 94
18835.35 100
18836.65 117
18837.95 93
18839.25 103
18840.54 86
18841.84 99
18843.14 92
18844.44 89
18845.73 94
18847.03 77
18848.33 110
18849.63 104
18850.92 81
18852.22 66
18853.52 52
18854.82 95
18856.11 85
18857.41 116
18858.71 102
18860.01 94
18861.31 131
18862.60 80
18863.90 80
18865.20 69
18866.50 72
18867.80 85
18869.10 76
18870.39 89
18871.69 66
18872.99 64
18874.29 89
18875.59 105
18876.89 95
18878.18 61
18879.48 80
18880.78 91
18882.08 84
18883.38 73
18884.68 98
18885.98 84
18887.28 103
18888.57 82
18889.87 88
18891.17 78
18892.47 68
18893.77 85
18895.07 68
18896.37 76
18897.67 71
18898.97 93
18900.27 91
18901.57 67
18902.87 74
18904.17 101
18905.47 100
18906.76 67
18908.06 67
18909.36 71
18910.66 76
18911.96 78
18913.26 99
18914.56 76
18915.86 85
18917.16 68
18918.46 82
18919.76 87
18921.06 95
18922.36 70
18923.66 95
18924.96 85
18926.26 79
18927.56 85
18928.86 65
18930.17 85
18931.47 84
18932.77 98
18934.07 85
18935.37 75
18936.67 83
18937.97 80
18939.27 87
18940.57 84
18941.87 92
18943.17 108
18944.47 109
18945.77 76
18947.07 89
18948.38 77
18949.68 90
18950.98 68
18952.28 87
18953.58 74
18954.88 91
18956.18 74
18957.48 88
18958.79 108
18960.09 71
18961.39 88
18962.69 70
18963.99 63
18965.29 84
18966.59 76
18967.90 61
18969.20 80
18970.50 75
18971.80 66
18973.10 71
18974.41 82
18975.71 102
18977.01 92
18978.31 74
18979.61 82
18980.92 101
18982.22 72
18983.52 83
18984.82 83
18986.12 84
18987.43 75
18988.73 78
18990.03 101
18991.33 87
18992.64 68
18993.94 58
18995.24 47
18996.54 92
18997.85 86
18999.15 68
19000.45 75
19001.76 68
19003.06 65
19004.36 84
19005.66 85
19006.97 88
19008.27 82
19009.57 92
19010.88 71
19012.18 73
19013.48 80
19014.79 97
19016.09 99
19017.39 105
19018.70 73
19020.00 77
19021.30 98
19022.61 62
19023.91 75
19025.22 79
19026.52 66
19027.82 84
19029.13 95
19030.43 89
19031.73 68
19033.04 69
19034.34 75
19035.65 81
19036.95 84
19038.25 73
19039.56 92
19040.86 71
19042.17 80
19043.47 81
19044.78 78
19046.08 72
19047.38 87
19048.69 74
19049.99 93
19051.30 60
19052.60 84
19053.91 89
19055.21 65
19056.52 67
19057.82 95
19059.13 100
19060.43 74
19061.74 68
19063.04 61
19064.35 74
19065.65 76
19066.96 95
19068.26 80
19069.57 87
19070.87 83
19072.18 67
19073.48 81
19074.79 69
19076.09 77
19077.40 100
19078.70 82
19080.01 73
19081.32 73
19082.62 79
19083.93 95
19085.23 85
19086.54 87
19087.84 96
19089.15 95
19090.46 97
19091.76 90
19093.07 94
19094.37 84
19095.68 86
19096.99 72
19098.29 91
19099.60 88
19100.90 77
19102.21 70
19103.52 66
19104.82 71
19106.13 72
19107.44 57
19108.74 91
19110.05 68
19111.36 73
19112.66 84
19113.97 93
19115.28 97
19116.58 80
19117.89 89
19119.20 81
19120.50 90
19121.81 78
19123.12 84
19124.43 54
19125.73 64
19127.04 86
19128.35 90
19129.65 90
19130.96 70
19132.27 86
19133.58 84
19134.88 70
19136.19 62
19137.50 75
19138.81 86
19140.11 86
19141.42 92
19142.73 86
19144.04 103
19145.34 76
19146.65 64
19147.96 70
19149.27 70
19150.58 85
19151.88 72
19153.19 88
19154.50 93
19155.81 84
19157.12 76
19158.42 74
19159.73 82
19161.04 95
19162.35 76
19163.66 67
19164.97 111
19166.28 105
19167.58 83
19168.89 70
19170.20 80
19171.51 84
19172.82 91
19174.13 106
19175.44 76
19176.75 69
19178.05 79
19179.36 80
19180.67 72
19181.98 82
19183.29 67
19184.60 67
19185.91 77
19187.22 73
19188.53 78
19189.84 81
19191.15 98
19192.46 87
19193.76 71
19195.07 79
19196.38 91
19197.69 71
19199.00 90
19200.31 97
19201.62 94
19202.93 89
19204.24 86
19205.55 87
19206.86 75
19208.17 70
19209.48 83
19210.79 82
19212.10 74
19213.41 88
19214.72 88
19216.03 73
19217.34 52
19218.65 76
19219.96 104
19221.27 93
19222.58 85
19223.89 84
19225.20 82
19226.52 70
19227.83 69
19229.14 92
19230.45 80
19231.76 92
19233.07 79
19234.38 72
19235.69 77
19237.00 89
19238.31 73
19239.62 64
19240.93 80
19242.25 83
19243.56 87
19244.87 70
19246.18 79
19247.49 87
19248.80 72
19250.11 86
19251.42 96
19252.74 103
19254.05 61
19255.36 75
19256.67 75
19257.98 63
19259.29 76
19260.61 74
19261.92 65
19263.23 99
19264.54 77
19265.85 65
19267.17 98
19268.48 78
19269.79 85
19271.10 74
19272.41 82
19273.73 55
19275.04 62
19276.35 76
19277.66 71
19278.98 77
19280.29 76
19281.60 81
19282.91 78
19284.23 72
19285.54 77
19286.85 81
19288.16 59
19289.48 79
19290.79 65
19292.10 88
19293.41 79
19294.73 73
19296.04 85
19297.35 75
19298.67 76
19299.98 66
19301.29 93
19302.61 68
19303.92 66
19305.23 89
19306.55 70
19307.86 95
19309.17 56
19310.49 96
19311.80 82
19313.11 91
19314.43 80
19315.74 71
19317.05 81
19318.37 66
19319.68 69
19320.99 79
19322.31 81
19323.62 60
19324.94 92
19326.25 97
19327.56 58
19328.88 60
19330.19 69
19331.51 84
19332.82 96
19334.14 82
19335.45 67
19336.76 84
19338.08 80
19339.39 89
19340.71 71
19342.02 93
19343.34 60
19344.65 73
19345.97 101
19347.28 77
19348.59 67
19349.91 87
19351.22 94
19352.54 85
19353.85 74
19355.17 70
19356.48 72
19357.80 93
19359.11 88
19360.43 72
19361.74 76
19363.06 95
19364.38 93
19365.69 70
19367.01 71
19368.32 80
19369.64 67
19370.95 79
19372.27 73
19373.58 72
19374.90 48
19376.21 69
19377.53 65
19378.85 57
19380.16 73
19381.48 71
19382.79 72
19384.11 66
19385.43 70
19386.74 82
19388.06 87
19389.37 95
19390.69 60
19392.01 74
19393.32 73
19394.64 66
19395.96 71
19397.27 65
19398.59 62
19399.91 96
19401.22 111
19402.54 86
19403.85 88
19405.17 70
19406.49 80
19407.80 62
19409.12 78
19410.44 88
19411.76 93
19413.07 73
19414.39 88
19415.71 74
19417.02 82
19418.34 60
19419.66 83
19420.98 85
19422.29 82
19423.61 86
19424.93 64
19426.24 86
19427.56 96
19428.88 88
19430.20 78
19431.51 86
19432.83 94
19434.15 96
19435.47 63
19436.79 74
19438.10 74
19439.42 67
19440.74 81
19442.06 85
19443.37 82
19444.69 74
19446.01 77
19447.33 61
19448.65 84
19449.97 84
19451.28 83
19452.60 81
19453.92 83
19455.24 90
19456.56 76
19457.88 87
19459.19 58
19460.51 56
19461.83 84
19463.15 95
19464.47 66
19465.79 77
19467.11 75
19468.42 87
19469.74 73
19471.06 78
19472.38 70
19473.70 55
19475.02 57
19476.34 75
19477.66 73
19478.98 68
19480.30 72
19481.62 75
19482.93 66
19484.25 102
19485.57 78
19486.89 74
19488.21 70
19489.53 82
19490.85 71
19492.17 75
19493.49 71
19494.81 59
19496.13 53
19497.45 52
19498.77 57
19500.09 80
19501.41 75
19502.73 69
19504.05 79
19505.37 76
19506.69 78
19508.01 70
19509.33 83
19510.65 76
19511.97 80
19513.29 71
19514.61 62
19515.93 72
19517.25 72
19518.57 72
19519.89 94
19521.21 113
19522.54 82
19523.86 79
19525.18 80
19526.50 105
19527.82 96
19529.14 73
19530.46 58
19531.78 80
19533.10 88
19534.42 80
19535.74 85
19537.07 77
19538.39 65
19539.71 63
19541.03 83
19542.35 74
19543.67 67
19544.99 78
19546.31 81
19547.64 65
19548.96 84
19550.28 92
19551.60 94
19552.92 91
19554.24 54
19555.57 59
19556.89 87
19558.21 88
19559.53 67
19560.85 80
19562.18 73
19563.50 73
19564.82 69
19566.14 86
19567.46 90
19568.79 83
19570.11 70
19571.43 72
19572.75 96
19574.08 113
19575.40 70
19576.72 70
19578.04 71
19579.37 70
19580.69 74
19582.01 84
19583.33 83
19584.66 99
19585.98 95
19587.30 97
19588.63 86
19589.95 75
19591.27 71
19592.59 71
19593.92 78
19595.24 75
19596.56 84
19597.89 77
19599.21 71
19600.53 82
19601.86 71
19603.18 73
19604.50 70
19605.83 68
19607.15 86
19608.47 74
19609.80 63
19611.12 72
19612.45 82
19613.77 57
19615.09 76
19616.42 66
19617.74 84
19619.06 82
19620.39 53
19621.71 55
19623.04 74
19624.36 87
19625.69 65
19627.01 82
19628.33 82
19629.66 61
19630.98 66
19632.31 71
19633.63 76
19634.96 74
19636.28 89
19637.60 94
19638.93 79
19640.25 69
19641.58 79
19642.90 96
19644.23 89
19645.55 75
19646.88 79
19648.20 62
19649.53 91
19650.85 81
19652.18 63
19653.50 83
19654.83 90
19656.15 74
19657.48 61
19658.80 81
19660.13 68
19661.45 88
19662.78 72
19664.11 88
19665.43 75
19666.76 92
19668.08 81
19669.41 57
19670.73 74
19672.06 64
19673.39 73
19674.71 63
19676.04 75
19677.36 84
19678.69 79
19680.01 86
19681.34 72
19682.67 64
19683.99 99
19685.32 83
19686.65 92
19687.97 71
19689.30 70
19690.62 85
19691.95 78
19693.28 72
19694.60 49
19695.93 58
19697.26 63
19698.58 113
19699.91 103
19701.24 75
19702.56 86
19703.89 75
19705.22 69
19706.54 76
19707.87 98
19709.20 74
19710.53 77
19711.85 75
19713.18 103
19714.51 95
19715.83 68
19717.16 79
19718.49 83
19719.82 74
19721.14 87
19722.47 71
19723.80 64
19725.13 70
19726.45 83
19727.78 98
19729.11 84
19730.44 88
19731.76 57
19733.09 64
19734.42 87
19735.75 82
19737.08 69
19738.40 57
19739.73 57
19741.06 65
19742.39 68
19743.72 76
19745.04 67
19746.37 80
19747.70 84
19749.03 79
19750.36 69
19751.69 74
19753.01 79
19754.34 74
19755.67 82
19757.00 56
19758.33 66
19759.66 77
19760.99 62
19762.31 69
19763.64 71
19764.97 83
19766.30 84
19767.63 103
19768.96 63
19770.29 71
19771.62 75
19772.95 76
19774.28 77
19775.60 74
19776.93 72
19778.26 77
19779.59 77
19780.92 71
19782.25 70
19783.58 69
19784.91 67
19786.24 70
19787.57 70
19788.90 84
19790.23 86
19791.56 96
19792.89 87
19794.22 86
19795.55 83
19796.88 65
19798.21 75
19799.54 80
19800.87 61
19802.20 72
19803.53 86
19804.86 74
19806.19 62
19807.52 79
19808.85 60
19810.18 68
19811.51 71
19812.84 102
19814.17 74
19815.50 68
19816.83 75
19818.16 71
19819.49 85
19820.83 81
19822.16 63
19823.49 77
19824.82 79
19826.15 70
19827.48 83
19828.81 89
19830.14 82
19831.47 71
19832.80 70
19834.14 78
19835.47 70
19836.80 83
19838.13 65
19839.46 68
19840.79 69
19842.12 72
19843.46 89
19844.79 76
19846.12 82
19847.45 75
19848.78 85
19850.11 80
19851.45 85
19852.78 74
19854.11 56
19855.44 80
19856.77 98
19858.11 73
19859.44 69
19860.77 59
19862.10 95
19863.43 73
19864.77 64
19866.10 74
19867.43 64
19868.76 81
19870.10 78
19871.43 86
19872.76 70
19874.09 71
19875.43 69
19876.76 57
19878.09 62
19879.42 62
19880.76 66
19882.09 63
19883.42 75
19884.75 65
19886.09 75
19887.42 90
19888.75 88
19890.09 63
19891.42 87
19892.75 73
19894.09 92
19895.42 77
19896.75 72
19898.09 78
19899.42 77
19900.75 88
19902.09 75
19903.42 76
19904.75 84
19906.09 74
19907.42 80
19908.75 59
19910.09 71
19911.42 65
19912.76 72
19914.09 85
19915.42 73
19916.76 81
19918.09 90
19919.43 76
19920.76 66
19922.09 71
19923.43 76
19924.76 80
19926.10 73
19927.43 57
19928.77 64
19930.10 74
19931.43 62
19932.77 61
19934.10 65
19935.44 68
19936.77 61
19938.11 85
19939.44 88
19940.78 81
19942.11 75
19943.45 73
19944.78 73
19946.12 79
19947.45 52
19948.79 51
19950.12 83
19951.46 68
19952.79 72
19954.13 88
19955.46 80
19956.80 78
19958.13 84
19959.47 54
19960.80 78
19962.14 78
19963.48 94
19964.81 89
19966.15 75
19967.48 80
19968.82 74
19970.15 106
19971.49 78
19972.83 59
19974.16 75
19975.50 72
19976.83 76
19978.17 93
19979.51 70
19980.84 63
19982.18 77
19983.51 97
19984.85 110
19986.19 74
19987.52 95
19988.86 76
19990.20 71
19991.53 72
19992.87 52
19994.21 82
19995.54 76
19996.88 72
19998.22 79
19999.55 54
20000.89 70
20002.23 85
20003.56 81
20004.90 70
20006.24 87
20007.57 76
20008.91 81
20010.25 111
20011.59 94
20012.92 61
20014.26 90
20015.60 71
20016.94 67
20018.27 77
20019.61 79
20020.95 75
20022.28 70
20023.62 92
20024.96 84
20026.30 74
20027.64 73
20028.97 71
20030.31 57
20031.65 71
20032.99 75
20034.32 62
20035.66 66
20037.00 76
20038.34 62
20039.68 63
20041.02 59
20042.35 72
20043.69 72
20045.03 83
20046.37 69
20047.71 87
20049.05 79
20050.38 88
20051.72 90
20053.06 71
20054.40 99
20055.74 67
20057.08 89
20058.42 65
20059.75 71
20061.09 74
20062.43 79
20063.77 84
20065.11 86
20066.45 83
20067.79 82
20069.13 89
20070.47 79
20071.81 58
20073.14 75
20074.48 76
20075.82 91
20077.16 72
20078.50 91
20079.84 87
20081.18 72
20082.52 90
20083.86 88
20085.20 84
20086.54 80
20087.88 91
20089.22 78
20090.56 77
20091.90 76
20093.24 71
20094.58 80
20095.92 78
20097.26 91
20098.60 73
20099.94 89
20101.28 69
20102.62 84
20103.96 91
20105.30 80
20106.64 76
20107.98 79
20109.32 76
20110.66 74
20112.00 81
20113.34 49
20114.68 57
20116.02 54
20117.36 71
20118.71 81
20120.05 78
20121.39 86
20122.73 82
20124.07 75
20125.41 64
20126.75 60
20128.09 68
20129.43 61
20130.77 84
20132.12 102
20133.46 83
20134.80 86
20136.14 81
20137.48 69
20138.82 65
20140.16 76
20141.51 92
20142.85 108
20144.19 64
20145.53 62
