# Supplementary material for: MALDI-TOF MS typing enables the classification of brewing yeasts of the genus Saccharomyces to major beer styles
Source: PLoS One. 2017 Aug 9;12(8):e0181694. doi: 10.1371/journal.pone.0181694 (PMC5549903; doi:10.1371/journal.pone.0181694)
Supplement: S12 File — The directory includes 90 raw files and was zipped to “.zip”; the folder has three strains with 30 spectra per strain; S1 Text explains the raw files with an example and Table 1 represents the yeast strains used within the experiment. (ZIP) [file pone.0181694.s015.zip › 34-36/30343-505-OG-WB-WB-YPG-18h-E-E_2015-07-16_1_0_C1_1.dat]

2000.53 2631
2000.95 2500
2001.37 2611
2001.79 2518
2002.21 2586
2002.64 2715
2003.06 2422
2003.48 2411
2003.90 2395
2004.32 2183
2004.75 2136
2005.17 2029
2005.59 2110
2006.01 2045
2006.43 2215
2006.86 2426
2007.28 2375
2007.70 2331
2008.12 2308
2008.55 2429
2008.97 2363
2009.39 2491
2009.81 2278
2010.24 2366
2010.66 2146
2011.08 2261
2011.50 2279
2011.93 2122
2012.35 2253
2012.77 2151
2013.20 1945
2013.62 1973
2014.04 2212
2014.46 2112
2014.89 2062
2015.31 1972
2015.73 2439
2016.16 2415
2016.58 2184
2017.00 2226
2017.43 2194
2017.85 2278
2018.27 2234
2018.70 2166
2019.12 2279
2019.54 2376
2019.97 2372
2020.39 2184
2020.82 2316
2021.24 2159
2021.66 2022
2022.09 2049
2022.51 2065
2022.94 1967
2023.36 2036
2023.78 2117
2024.21 2152
2024.63 1731
2025.06 2076
2025.48 2181
2025.90 2046
2026.33 2105
2026.75 2039
2027.18 2000
2027.60 1809
2028.03 2001
2028.45 2063
2028.88 1862
2029.30 2167
2029.72 2230
2030.15 1970
2030.57 2044
2031.00 2017
2031.42 1966
2031.85 1996
2032.27 2058
2032.70 2096
2033.12 2163
2033.55 2164
2033.97 2270
2034.40 2331
2034.82 2097
2035.25 2230
2035.67 2180
2036.10 2146
2036.52 2207
2036.95 2231
2037.38 2274
2037.80 2226
2038.23 2171
2038.65 2143
2039.08 2411
2039.50 2342
2039.93 2411
2040.36 2198
2040.78 2054
2041.21 2212
2041.63 2126
2042.06 2150
2042.48 2191
2042.91 2162
2043.34 2072
2043.76 2071
2044.19 2242
2044.62 2133
2045.04 2274
2045.47 2290
2045.89 2058
2046.32 2110
2046.75 2022
2047.17 2057
2047.60 2417
2048.03 2349
2048.45 2326
2048.88 1966
2049.31 2013
2049.73 2080
2050.16 1990
2050.59 1963
2051.01 1996
2051.44 1997
2051.87 2021
2052.29 1926
2052.72 2009
2053.15 1910
2053.58 2029
2054.00 1887
2054.43 2047
2054.86 2096
2055.28 1904
2055.71 2101
2056.14 1960
2056.57 1979
2056.99 1848
2057.42 1841
2057.85 2045
2058.28 1956
2058.71 2129
2059.13 2097
2059.56 2096
2059.99 2007
2060.42 2002
2060.84 2033
2061.27 1968
2061.70 1923
2062.13 1954
2062.56 2021
2062.98 2105
2063.41 2083
2063.84 2339
2064.27 2222
2064.70 2223
2065.13 2654
2065.55 2706
2065.98 2692
2066.41 2724
2066.84 2692
2067.27 2526
2067.70 2420
2068.13 2427
2068.55 2324
2068.98 2134
2069.41 2184
2069.84 2118
2070.27 2314
2070.70 2260
2071.13 2204
2071.56 2281
2071.99 2167
2072.41 2107
2072.84 2157
2073.27 2013
2073.70 1987
2074.13 2282
2074.56 2106
2074.99 2174
2075.42 2040
2075.85 2038
2076.28 2387
2076.71 2092
2077.14 2252
2077.57 2219
2078.00 2320
2078.43 2395
2078.86 2286
2079.29 2272
2079.72 2441
2080.15 2559
2080.58 2394
2081.01 2526
2081.44 2379
2081.87 2215
2082.30 2390
2082.73 2396
2083.16 2340
2083.59 2243
2084.02 2184
2084.45 2267
2084.88 1998
2085.31 1843
2085.74 1850
2086.17 1923
2086.60 1896
2087.03 1974
2087.46 1831
2087.89 2063
2088.32 2320
2088.75 2136
2089.18 1951
2089.62 2040
2090.05 1995
2090.48 2140
2090.91 2153
2091.34 2182
2091.77 2156
2092.20 2304
2092.63 1903
2093.06 2103
2093.49 2090
2093.93 2098
2094.36 1968
2094.79 1992
2095.22 1869
2095.65 1999
2096.08 2319
2096.52 2275
2096.95 1926
2097.38 2093
2097.81 2270
2098.24 2013
2098.67 2083
2099.11 1988
2099.54 1912
2099.97 1896
2100.40 1988
2100.83 2000
2101.27 1971
2101.70 1981
2102.13 1674
2102.56 1795
2102.99 1917
2103.43 1792
2103.86 1900
2104.29 1830
2104.72 1874
2105.16 2003
2105.59 2050
2106.02 1991
2106.45 1989
2106.89 2131
2107.32 2319
2107.75 2228
2108.19 2177
2108.62 2108
2109.05 2286
2109.48 2349
2109.92 2379
2110.35 2359
2110.78 2282
2111.22 2151
2111.65 2138
2112.08 2052
2112.52 2079
2112.95 2208
2113.38 2077
2113.82 2178
2114.25 2166
2114.68 2091
2115.12 2114
2115.55 2187
2115.98 2001
2116.42 1850
2116.85 1963
2117.28 1944
2117.72 2107
2118.15 1901
2118.59 1904
2119.02 1991
2119.45 1972
2119.89 2019
2120.32 2010
2120.76 1826
2121.19 2022
2121.62 2142
2122.06 2208
2122.49 1931
2122.93 2050
2123.36 2269
2123.80 2229
2124.23 2148
2124.66 2067
2125.10 2005
2125.53 2015
2125.97 1870
2126.40 1785
2126.84 1869
2127.27 1983
2127.71 2043
2128.14 1942
2128.58 1994
2129.01 2029
2129.45 2361
2129.88 2386
2130.32 2275
2130.75 2245
2131.19 2170
2131.62 2226
2132.06 2284
2132.49 2496
2132.93 2407
2133.36 2200
2133.80 2099
2134.23 1980
2134.67 2156
2135.11 1963
2135.54 2074
2135.98 2110
2136.41 1956
2136.85 2143
2137.28 1923
2137.72 1912
2138.16 2017
2138.59 2131
2139.03 1967
2139.46 2059
2139.90 2076
2140.34 2017
2140.77 1930
2141.21 1956
2141.64 2062
2142.08 2068
2142.52 2115
2142.95 2039
2143.39 2131
2143.83 2068
2144.26 1905
2144.70 1978
2145.14 2121
2145.57 2136
2146.01 1927
2146.45 2104
2146.88 2078
2147.32 1941
2147.76 2105
2148.19 2318
2148.63 2521
2149.07 2541
2149.50 2443
2149.94 2472
2150.38 2690
2150.81 2716
2151.25 2719
2151.69 2818
2152.13 2849
2152.56 2793
2153.00 2835
2153.44 2456
2153.88 2456
2154.31 2442
2154.75 2395
2155.19 2251
2155.63 2165
2156.06 2268
2156.50 2175
2156.94 2236
2157.38 2355
2157.82 2233
2158.25 2215
2158.69 2173
2159.13 2091
2159.57 2164
2160.01 2162
2160.44 2183
2160.88 2292
2161.32 2155
2161.76 1975
2162.20 2192
2162.63 2199
2163.07 2275
2163.51 1995
2163.95 2061
2164.39 2001
2164.83 2079
2165.27 2127
2165.70 2276
2166.14 2161
2166.58 2098
2167.02 2181
2167.46 2114
2167.90 2357
2168.34 2271
2168.78 2100
2169.22 2178
2169.65 2215
2170.09 2382
2170.53 2447
2170.97 2362
2171.41 2535
2171.85 2292
2172.29 2374
2172.73 2441
2173.17 2701
2173.61 2713
2174.05 2547
2174.49 2596
2174.93 2716
2175.37 2971
2175.81 3037
2176.25 2787
2176.69 2856
2177.13 2812
2177.57 2600
2178.01 2633
2178.45 2818
2178.89 2424
2179.33 2500
2179.77 2428
2180.21 2326
2180.65 2187
2181.09 2272
2181.53 2193
2181.97 2031
2182.41 2057
2182.85 2053
2183.29 2101
2183.73 1932
2184.17 2102
2184.61 2182
2185.05 2004
2185.49 2008
2185.93 1999
2186.37 2111
2186.81 2082
2187.25 2111
2187.69 2186
2188.14 2426
2188.58 2349
2189.02 2204
2189.46 2065
2189.90 2194
2190.34 2115
2190.78 2203
2191.22 2125
2191.66 2106
2192.11 2258
2192.55 1983
2192.99 2175
2193.43 2137
2193.87 2250
2194.31 2358
2194.76 2362
2195.20 2487
2195.64 2567
2196.08 2702
2196.52 2731
2196.96 2568
2197.41 2534
2197.85 2486
2198.29 2449
2198.73 2430
2199.17 2514
2199.62 2393
2200.06 2345
2200.50 2206
2200.94 2271
2201.38 2041
2201.83 2092
2202.27 2191
2202.71 2050
2203.15 2197
2203.60 2180
2204.04 2309
2204.48 2289
2204.92 2206
2205.37 2056
2205.81 2085
2206.25 2218
2206.70 2344
2207.14 2157
2207.58 2289
2208.02 2303
2208.47 2188
2208.91 2284
2209.35 2286
2209.80 2278
2210.24 2234
2210.68 2357
2211.13 2233
2211.57 2172
2212.01 2415
2212.46 2373
2212.90 2241
2213.34 2123
2213.79 2117
2214.23 2165
2214.67 2235
2215.12 2291
2215.56 2297
2216.00 2311
2216.45 2175
2216.89 2112
2217.34 2067
2217.78 1943
2218.22 2053
2218.67 2172
2219.11 1949
2219.56 1993
2220.00 2055
2220.44 2043
2220.89 1972
2221.33 2114
2221.78 2080
2222.22 2049
2222.67 2278
2223.11 2244
2223.55 2286
2224.00 2205
2224.44 2257
2224.89 2322
2225.33 2589
2225.78 2539
2226.22 2650
2226.67 2441
2227.11 2413
2227.56 2366
2228.00 2528
2228.45 2366
2228.89 2364
2229.34 2738
2229.78 2487
2230.23 2659
2230.67 2680
2231.12 2336
2231.56 2458
2232.01 2681
2232.45 2694
2232.90 2522
2233.35 2477
2233.79 2383
2234.24 2334
2234.68 2319
2235.13 2441
2235.57 2305
2236.02 2421
2236.46 2356
2236.91 2210
2237.36 2236
2237.80 2206
2238.25 2121
2238.69 2254
2239.14 2200
2239.59 2223
2240.03 2128
2240.48 2195
2240.92 2166
2241.37 2057
2241.82 1922
2242.26 2080
2242.71 2264
2243.16 2292
2243.60 2124
2244.05 2085
2244.50 1993
2244.94 1989
2245.39 2053
2245.84 2117
2246.28 2117
2246.73 2093
2247.18 2047
2247.62 1910
2248.07 1809
2248.52 2018
2248.96 2054
2249.41 2182
2249.86 2071
2250.31 1909
2250.75 1949
2251.20 2145
2251.65 2167
2252.10 2049
2252.54 2046
2252.99 1922
2253.44 2078
2253.89 2161
2254.33 2023
2254.78 1889
2255.23 2098
2255.68 2119
2256.12 2072
2256.57 2115
2257.02 2116
2257.47 1951
2257.91 1813
2258.36 1922
2258.81 2042
2259.26 1924
2259.71 1906
2260.16 1979
2260.60 2056
2261.05 2191
2261.50 2275
2261.95 2411
2262.40 2208
2262.84 2430
2263.29 2374
2263.74 2478
2264.19 2431
2264.64 2290
2265.09 2291
2265.54 2371
2265.98 2289
2266.43 2229
2266.88 2502
2267.33 2497
2267.78 2526
2268.23 2264
2268.68 2513
2269.13 2600
2269.58 2525
2270.03 2452
2270.47 2593
2270.92 2701
2271.37 2572
2271.82 2734
2272.27 2722
2272.72 2645
2273.17 2721
2273.62 2553
2274.07 2430
2274.52 2519
2274.97 2428
2275.42 2187
2275.87 2107
2276.32 2157
2276.77 2244
2277.22 2282
2277.67 2153
2278.12 2135
2278.57 2082
2279.02 2110
2279.47 2355
2279.92 2259
2280.37 2473
2280.82 2542
2281.27 2226
2281.72 2159
2282.17 2372
2282.62 2205
2283.07 2209
2283.52 2278
2283.97 2219
2284.42 2328
2284.87 2226
2285.32 2338
2285.77 2311
2286.22 2406
2286.67 2248
2287.13 2282
2287.58 2430
2288.03 2468
2288.48 2412
2288.93 2844
2289.38 2870
2289.83 3255
2290.28 3682
2290.73 3756
2291.18 3862
2291.64 4154
2292.09 4277
2292.54 4337
2292.99 4046
2293.44 3730
2293.89 3537
2294.34 3658
2294.80 3193
2295.25 2956
2295.70 2780
2296.15 2779
2296.60 2559
2297.05 2740
2297.51 2403
2297.96 2172
2298.41 2173
2298.86 2342
2299.31 2351
2299.77 2238
2300.22 2246
2300.67 2134
2301.12 2106
2301.57 2020
2302.03 2236
2302.48 2222
2302.93 2205
2303.38 2208
2303.84 2127
2304.29 2153
2304.74 2189
2305.19 2023
2305.65 2079
2306.10 2226
2306.55 2244
2307.01 2078
2307.46 2159
2307.91 2238
2308.36 2344
2308.82 2404
2309.27 2328
2309.72 2471
2310.18 2535
2310.63 2782
2311.08 2724
2311.54 2591
2311.99 2625
2312.44 2746
2312.90 2712
2313.35 2850
2313.80 2605
2314.26 2493
2314.71 2434
2315.16 2418
2315.62 2354
2316.07 2341
2316.52 2235
2316.98 2560
2317.43 2432
2317.88 2441
2318.34 2317
2318.79 2263
2319.25 2270
2319.70 2438
2320.15 2321
2320.61 2263
2321.06 2252
2321.52 2354
2321.97 2363
2322.43 2376
2322.88 2355
2323.33 2314
2323.79 2170
2324.24 2639
2324.70 2719
2325.15 2595
2325.61 2687
2326.06 2660
2326.52 2889
2326.97 2717
2327.43 2687
2327.88 2952
2328.34 2569
2328.79 2463
2329.25 2482
2329.70 2398
2330.16 2414
2330.61 2614
2331.07 2651
2331.52 2705
2331.98 2588
2332.43 2526
2332.89 2275
2333.34 2141
2333.80 2383
2334.25 2370
2334.71 2142
2335.16 2108
2335.62 2217
2336.08 2279
2336.53 2198
2336.99 2126
2337.44 2394
2337.90 2432
2338.35 2347
2338.81 2497
2339.27 2296
2339.72 2589
2340.18 2655
2340.63 2659
2341.09 2994
2341.55 3030
2342.00 3055
2342.46 2812
2342.91 2787
2343.37 2602
2343.83 2471
2344.28 2476
2344.74 2637
2345.20 2744
2345.65 2518
2346.11 2492
2346.57 2608
2347.02 2649
2347.48 2537
2347.94 2661
2348.39 2410
2348.85 2424
2349.31 2428
2349.76 2670
2350.22 2413
2350.68 2252
2351.14 2094
2351.59 2187
2352.05 2197
2352.51 2215
2352.96 2164
2353.42 2295
2353.88 2188
2354.34 1995
2354.79 1912
2355.25 2084
2355.71 2142
2356.17 2112
2356.62 2225
2357.08 2079
2357.54 2113
2358.00 2319
2358.46 2301
2358.91 2280
2359.37 2078
2359.83 2139
2360.29 2121
2360.74 2282
2361.20 2369
2361.66 2201
2362.12 2191
2362.58 2225
2363.04 2372
2363.49 2289
2363.95 2265
2364.41 2198
2364.87 2354
2365.33 2438
2365.79 2347
2366.24 2232
2366.70 2505
2367.16 2356
2367.62 2409
2368.08 2463
2368.54 2405
2369.00 2616
2369.46 2487
2369.91 2542
2370.37 2596
2370.83 2465
2371.29 2563
2371.75 2428
2372.21 2569
2372.67 2431
2373.13 2217
2373.59 2231
2374.05 2277
2374.51 2569
2374.97 2582
2375.42 2454
2375.88 2549
2376.34 2594
2376.80 2566
2377.26 2638
2377.72 2419
2378.18 2364
2378.64 2195
2379.10 2259
2379.56 2054
2380.02 2193
2380.48 2308
2380.94 2093
2381.40 2133
2381.86 2137
2382.32 2370
2382.78 2452
2383.24 2386
2383.70 2332
2384.16 2149
2384.62 2044
2385.08 1933
2385.54 2103
2386.00 2233
2386.47 2098
2386.93 2197
2387.39 2065
2387.85 1986
2388.31 1917
2388.77 2045
2389.23 2218
2389.69 2166
2390.15 2276
2390.61 2241
2391.07 2236
2391.53 2201
2391.99 2082
2392.46 2338
2392.92 2142
2393.38 2184
2393.84 2162
2394.30 2181
2394.76 2141
2395.22 2144
2395.68 2133
2396.15 2144
2396.61 2089
2397.07 2061
2397.53 1916
2397.99 1985
2398.45 2090
2398.92 2175
2399.38 1991
2399.84 2029
2400.30 2071
2400.76 2026
2401.23 1965
2401.69 1953
2402.15 2016
2402.61 2077
2403.07 2122
2403.54 2070
2404.00 1846
2404.46 2037
2404.92 1944
2405.38 2052
2405.85 2172
2406.31 2257
2406.77 2185
2407.23 2226
2407.70 2139
2408.16 1985
2408.62 2178
2409.08 2197
2409.55 2131
2410.01 2310
2410.47 2334
2410.94 2230
2411.40 2149
2411.86 2048
2412.32 2057
2412.79 2232
2413.25 2020
2413.71 2150
2414.18 2358
2414.64 2134
2415.10 2085
2415.57 2119
2416.03 2164
2416.49 2347
2416.96 2298
2417.42 2322
2417.88 2417
2418.35 2310
2418.81 2275
2419.28 2430
2419.74 2410
2420.20 2195
2420.67 2390
2421.13 2335
2421.59 2306
2422.06 2380
2422.52 2303
2422.99 2460
2423.45 2380
2423.91 2441
2424.38 2480
2424.84 2617
2425.31 2696
2425.77 2474
2426.24 2723
2426.70 2540
2427.16 2528
2427.63 2726
2428.09 2721
2428.56 2704
2429.02 2805
2429.49 2722
2429.95 2693
2430.42 2479
2430.88 2577
2431.35 2361
2431.81 2153
2432.28 2048
2432.74 2035
2433.21 2159
2433.67 2108
2434.14 2205
2434.60 2542
2435.07 2230
2435.53 2146
2436.00 2058
2436.46 2240
2436.93 2259
2437.39 2199
2437.86 2351
2438.32 2404
2438.79 2399
2439.26 2473
2439.72 2699
2440.19 2992
2440.65 3158
2441.12 3300
2441.58 3298
2442.05 3126
2442.52 3085
2442.98 2888
2443.45 2693
2443.91 2849
2444.38 2844
2444.85 2691
2445.31 2508
2445.78 2248
2446.24 2376
2446.71 2283
2447.18 2154
2447.64 2155
2448.11 1985
2448.58 2161
2449.04 2237
2449.51 2329
2449.98 2139
2450.44 1861
2450.91 1902
2451.38 2174
2451.84 2357
2452.31 2056
2452.78 1981
2453.24 2098
2453.71 2185
2454.18 2321
2454.64 2153
2455.11 2086
2455.58 2066
2456.05 2253
2456.51 2029
2456.98 2070
2457.45 2056
2457.92 2100
2458.38 2155
2458.85 2021
2459.32 2165
2459.79 2080
2460.25 2115
2460.72 2106
2461.19 2186
2461.66 2112
2462.12 2119
2462.59 1948
2463.06 1934
2463.53 2144
2464.00 2138
2464.46 2126
2464.93 2033
2465.40 2082
2465.87 2166
2466.34 2142
2466.80 2108
2467.27 2140
2467.74 2249
2468.21 2407
2468.68 2420
2469.15 2116
2469.61 2097
2470.08 2122
2470.55 1958
2471.02 2111
2471.49 2106
2471.96 2055
2472.43 2128
2472.89 2101
2473.36 2051
2473.83 2094
2474.30 1994
2474.77 1991
2475.24 2049
2475.71 1943
2476.18 2042
2476.65 2187
2477.12 2230
2477.59 2106
2478.05 2286
2478.52 2256
2478.99 2116
2479.46 2068
2479.93 2025
2480.40 2275
2480.87 2227
2481.34 1992
2481.81 2219
2482.28 2161
2482.75 2202
2483.22 2130
2483.69 2064
2484.16 2030
2484.63 2057
2485.10 2079
2485.57 2047
2486.04 2082
2486.51 2129
2486.98 2016
2487.45 2120
2487.92 2319
2488.39 2224
2488.86 2096
2489.33 1905
2489.80 1999
2490.27 2347
2490.74 2269
2491.21 2177
2491.68 2265
2492.15 2207
2492.62 2333
2493.10 2283
2493.57 2188
2494.04 2112
2494.51 1991
2494.98 1992
2495.45 2206
2495.92 2279
2496.39 2182
2496.86 2197
2497.33 2047
2497.80 2186
2498.28 2153
2498.75 1989
2499.22 2054
2499.69 2103
2500.16 2168
2500.63 2070
2501.10 2016
2501.58 1786
2502.05 1968
2502.52 2023
2502.99 1862
2503.46 2059
2503.93 2082
2504.41 1911
2504.88 2005
2505.35 1936
2505.82 2031
2506.29 1825
2506.76 1987
2507.24 2013
2507.71 2101
2508.18 2262
2508.65 2249
2509.13 1980
2509.60 2076
2510.07 2203
2510.54 2237
2511.01 2277
2511.49 2356
2511.96 2578
2512.43 2650
2512.90 2551
2513.38 2476
2513.85 2433
2514.32 2343
2514.80 2258
2515.27 2132
2515.74 2006
2516.21 2263
2516.69 2343
2517.16 2222
2517.63 2164
2518.11 2193
2518.58 2093
2519.05 2305
2519.53 2277
2520.00 2133
2520.47 2209
2520.95 2197
2521.42 2168
2521.89 2159
2522.37 1920
2522.84 1954
2523.31 1941
2523.79 1845
2524.26 1829
2524.73 1881
2525.21 2044
2525.68 2026
2526.16 2057
2526.63 2239
2527.10 2118
2527.58 2096
2528.05 1998
2528.52 2128
2529.00 2188
2529.47 2004
2529.95 2096
2530.42 2132
2530.90 1996
2531.37 2176
2531.84 2118
2532.32 1897
2532.79 2036
2533.27 2148
2533.74 2208
2534.22 2113
2534.69 2020
2535.17 2229
2535.64 2200
2536.12 2197
2536.59 2009
2537.07 2107
2537.54 2183
2538.02 2199
2538.49 2096
2538.97 2103
2539.44 2107
2539.92 2160
2540.39 1953
2540.87 2033
2541.34 2153
2541.82 2317
2542.29 2261
2542.77 2106
2543.24 2119
2543.72 2402
2544.19 2228
2544.67 2223
2545.14 2271
2545.62 2202
2546.10 2187
2546.57 2295
2547.05 2320
2547.52 2186
2548.00 2436
2548.47 2620
2548.95 2565
2549.43 2602
2549.90 2469
2550.38 2564
2550.86 2684
2551.33 2631
2551.81 2511
2552.28 2432
2552.76 2474
2553.24 2451
2553.71 2438
2554.19 2489
2554.67 2561
2555.14 2528
2555.62 2576
2556.10 2736
2556.57 2686
2557.05 2719
2557.53 2737
2558.00 2746
2558.48 2786
2558.96 2528
2559.43 2216
2559.91 2260
2560.39 2296
2560.86 2148
2561.34 1920
2561.82 2156
2562.30 2074
2562.77 2181
2563.25 2184
2563.73 2243
2564.21 2248
2564.68 2090
2565.16 2073
2565.64 2114
2566.12 1929
2566.59 2157
2567.07 1966
2567.55 1907
2568.03 2071
2568.50 1812
2568.98 1824
2569.46 1733
2569.94 1811
2570.42 1895
2570.89 1864
2571.37 1808
2571.85 1796
2572.33 1768
2572.81 1877
2573.28 1803
2573.76 1786
2574.24 1856
2574.72 2041
2575.20 2047
2575.68 1951
2576.15 1899
2576.63 1877
2577.11 1843
2577.59 1839
2578.07 1837
2578.55 1886
2579.03 1852
2579.50 1774
2579.98 1863
2580.46 1875
2580.94 1837
2581.42 2090
2581.90 1962
2582.38 1920
2582.86 1646
2583.34 1716
2583.82 1885
2584.30 1953
2584.77 1930
2585.25 1925
2585.73 2000
2586.21 1844
2586.69 2011
2587.17 1988
2587.65 1836
2588.13 2000
2588.61 2042
2589.09 1878
2589.57 2139
2590.05 1968
2590.53 1990
2591.01 1997
2591.49 2049
2591.97 2144
2592.45 2131
2592.93 2232
2593.41 2146
2593.89 2106
2594.37 2288
2594.85 2333
2595.33 2419
2595.81 2183
2596.29 2125
2596.77 2206
2597.25 2204
2597.73 2051
2598.21 2057
2598.69 2025
2599.17 2014
2599.65 2118
2600.14 1926
2600.62 1915
2601.10 1974
2601.58 1861
2602.06 1930
2602.54 1979
2603.02 2071
2603.50 1940
2603.98 1779
2604.46 1705
2604.95 1899
2605.43 1936
2605.91 2101
2606.39 2122
2606.87 2228
2607.35 2013
2607.83 2206
2608.31 2304
2608.80 2247
2609.28 2094
2609.76 2134
2610.24 2328
2610.72 2369
2611.20 2254
2611.69 2334
2612.17 2287
2612.65 2024
2613.13 1998
2613.61 2254
2614.10 2076
2614.58 2009
2615.06 2124
2615.54 1981
2616.02 2156
2616.51 2090
2616.99 2181
2617.47 2185
2617.95 2182
2618.44 2198
2618.92 2226
2619.40 2007
2619.88 2095
2620.37 2064
2620.85 2102
2621.33 2120
2621.81 2241
2622.30 2088
2622.78 2066
2623.26 2064
2623.75 2055
2624.23 2123
2624.71 2158
2625.19 2099
2625.68 2136
2626.16 2224
2626.64 2142
2627.13 2044
2627.61 2076
2628.09 2104
2628.58 1847
2629.06 1785
2629.54 1872
2630.03 1859
2630.51 2126
2630.99 2058
2631.48 1977
2631.96 2156
2632.45 2191
2632.93 2059
2633.41 2082
2633.90 2051
2634.38 2060
2634.86 2197
2635.35 2260
2635.83 2321
2636.32 1903
2636.80 1944
2637.28 1961
2637.77 2137
2638.25 1971
2638.74 1959
2639.22 2208
2639.71 1953
2640.19 1993
2640.68 1988
2641.16 2015
2641.64 2019
2642.13 2009
2642.61 1979
2643.10 2026
2643.58 1953
2644.07 1802
2644.55 2090
2645.04 2041
2645.52 1992
2646.01 2129
2646.49 1940
2646.98 1867
2647.46 2025
2647.95 2084
2648.43 2010
2648.92 1925
2649.40 1995
2649.89 1931
2650.37 2029
2650.86 1927
2651.34 1925
2651.83 1797
2652.32 1992
2652.80 2005
2653.29 1943
2653.77 1930
2654.26 1850
2654.74 1933
2655.23 2008
2655.72 2146
2656.20 1998
2656.69 1942
2657.17 2037
2657.66 2118
2658.15 2154
2658.63 1980
2659.12 1982
2659.60 2029
2660.09 1844
2660.58 1902
2661.06 2074
2661.55 1941
2662.04 1805
2662.52 2096
2663.01 1979
2663.49 1981
2663.98 1976
2664.47 1846
2664.95 1873
2665.44 1978
2665.93 1913
2666.42 1995
2666.90 1928
2667.39 2109
2667.88 1957
2668.36 2146
2668.85 2028
2669.34 2105
2669.82 2195
2670.31 2063
2670.80 1888
2671.29 1995
2671.77 2164
2672.26 2305
2672.75 2276
2673.24 2289
2673.72 2267
2674.21 2404
2674.70 2363
2675.19 2627
2675.67 2638
2676.16 2577
2676.65 2515
2677.14 2207
2677.62 2379
2678.11 2272
2678.60 2248
2679.09 2090
2679.58 2133
2680.06 2060
2680.55 2380
2681.04 2269
2681.53 1943
2682.02 2162
2682.51 2285
2682.99 2235
2683.48 2494
2683.97 2519
2684.46 2442
2684.95 2316
2685.44 2424
2685.92 2386
2686.41 2419
2686.90 2553
2687.39 2409
2687.88 2421
2688.37 2255
2688.86 2264
2689.35 2327
2689.83 2142
2690.32 2037
2690.81 2006
2691.30 2197
2691.79 2295
2692.28 2071
2692.77 2101
2693.26 2099
2693.75 2124
2694.24 2118
2694.73 2130
2695.22 2128
2695.71 2004
2696.20 2047
2696.68 2140
2697.17 2141
2697.66 1996
2698.15 2040
2698.64 2064
2699.13 2051
2699.62 2150
2700.11 2118
2700.60 1912
2701.09 1961
2701.58 2143
2702.07 2307
2702.56 2297
2703.05 2231
2703.54 2261
2704.03 2214
2704.52 2221
2705.01 2268
2705.50 2030
2706.00 2012
2706.49 1951
2706.98 1913
2707.47 1839
2707.96 1974
2708.45 1879
2708.94 1991
2709.43 2043
2709.92 1894
2710.41 1931
2710.90 1994
2711.39 1981
2711.88 1977
2712.37 1933
2712.87 2001
2713.36 2000
2713.85 2053
2714.34 1956
2714.83 1885
2715.32 2012
2715.81 1928
2716.30 1998
2716.80 1978
2717.29 2013
2717.78 1923
2718.27 2020
2718.76 1881
2719.25 1769
2719.75 1893
2720.24 2135
2720.73 2158
2721.22 2221
2721.71 1988
2722.20 1958
2722.70 2040
2723.19 2265
2723.68 2217
2724.17 2237
2724.66 2109
2725.16 2059
2725.65 2078
2726.14 2042
2726.63 1996
2727.13 1957
2727.62 2091
2728.11 2143
2728.60 2042
2729.10 1775
2729.59 1780
2730.08 1850
2730.57 1857
2731.07 1997
2731.56 1980
2732.05 2079
2732.54 2147
2733.04 2170
2733.53 2049
2734.02 1934
2734.52 1937
2735.01 2126
2735.50 2029
2736.00 2125
2736.49 2202
2736.98 2287
2737.47 1998
2737.97 1890
2738.46 2120
2738.95 2216
2739.45 1909
2739.94 2129
2740.44 2024
2740.93 1961
2741.42 1954
2741.92 2126
2742.41 2018
2742.90 2040
2743.40 1944
2743.89 2021
2744.39 1950
2744.88 1808
2745.37 1778
2745.87 1855
2746.36 2023
2746.86 2101
2747.35 2000
2747.84 1872
2748.34 1892
2748.83 1969
2749.33 2089
2749.82 2046
2750.32 1944
2750.81 1754
2751.30 2025
2751.80 1952
2752.29 1947
2752.79 2109
2753.28 2069
2753.78 2031
2754.27 1959
2754.77 1996
2755.26 1946
2755.76 1922
2756.25 2106
2756.75 2154
2757.24 2151
2757.74 2224
2758.23 2072
2758.73 2039
2759.22 2169
2759.72 2204
2760.21 2098
2760.71 2115
2761.20 1921
2761.70 2042
2762.20 2124
2762.69 2076
2763.19 2073
2763.68 2140
2764.18 2181
2764.67 2059
2765.17 1951
2765.67 2075
2766.16 2115
2766.66 1895
2767.15 1822
2767.65 2061
2768.14 1906
2768.64 1858
2769.14 1901
2769.63 2021
2770.13 1997
2770.63 1916
2771.12 2004
2771.62 1837
2772.11 1773
2772.61 1798
2773.11 1889
2773.60 2052
2774.10 2100
2774.60 2102
2775.09 2041
2775.59 2162
2776.09 2037
2776.58 2242
2777.08 2387
2777.58 2255
2778.07 2171
2778.57 2208
2779.07 2107
2779.57 2181
2780.06 2439
2780.56 2275
2781.06 2062
2781.55 2035
2782.05 2230
2782.55 2141
2783.05 2202
2783.54 2171
2784.04 2047
2784.54 1951
2785.04 1992
2785.53 2000
2786.03 2036
2786.53 1958
2787.03 1769
2787.52 1773
2788.02 1868
2788.52 1882
2789.02 2003
2789.52 1921
2790.01 2053
2790.51 2060
2791.01 2010
2791.51 1930
2792.01 1934
2792.50 1913
2793.00 1929
2793.50 2170
2794.00 2181
2794.50 2236
2795.00 2243
2795.50 2382
2795.99 2702
2796.49 2754
2796.99 2972
2797.49 2945
2797.99 2942
2798.49 3262
2798.99 3152
2799.48 2902
2799.98 2890
2800.48 2958
2800.98 2718
2801.48 2532
2801.98 2473
2802.48 2187
2802.98 2023
2803.48 2137
2803.98 2140
2804.48 2327
2804.97 2067
2805.47 2133
2805.97 2366
2806.47 2373
2806.97 2263
2807.47 2607
2807.97 2705
2808.47 2640
2808.97 2713
2809.47 2636
2809.97 2894
2810.47 2788
2810.97 2638
2811.47 2670
2811.97 2742
2812.47 2704
2812.97 2574
2813.47 2609
2813.97 2504
2814.47 2228
2814.97 2020
2815.47 2177
2815.97 2074
2816.47 2152
2816.97 2253
2817.47 2292
2817.97 2007
2818.47 2056
2818.97 2092
2819.47 2166
2819.98 2214
2820.48 2131
2820.98 2280
2821.48 2292
2821.98 2293
2822.48 2198
2822.98 2163
2823.48 2111
2823.98 2145
2824.48 2122
2824.98 1978
2825.49 2019
2825.99 1915
2826.49 2009
2826.99 2093
2827.49 2135
2827.99 1930
2828.49 2020
2828.99 1949
2829.50 1904
2830.00 1724
2830.50 1869
2831.00 1816
2831.50 1926
2832.00 1868
2832.51 2058
2833.01 2051
2833.51 1938
2834.01 2048
2834.51 1955
2835.02 2000
2835.52 2034
2836.02 2203
2836.52 2102
2837.02 2054
2837.53 2185
2838.03 2156
2838.53 2168
2839.03 2195
2839.54 1931
2840.04 2069
2840.54 2033
2841.04 1934
2841.55 1935
2842.05 1951
2842.55 1834
2843.05 1840
2843.56 1975
2844.06 2095
2844.56 2011
2845.07 1982
2845.57 2057
2846.07 1963
2846.57 2044
2847.08 2111
2847.58 2149
2848.08 2282
2848.59 2193
2849.09 1984
2849.59 2426
2850.10 2129
2850.60 2198
2851.10 2262
2851.61 2088
2852.11 2051
2852.61 1782
2853.12 1917
2853.62 1980
2854.12 2002
2854.63 1929
2855.13 1825
2855.64 2001
2856.14 1968
2856.64 1866
2857.15 1947
2857.65 1862
2858.16 1790
2858.66 1867
2859.16 1987
2859.67 1998
2860.17 2032
2860.68 1917
2861.18 1928
2861.69 1904
2862.19 1773
2862.69 1703
2863.20 1764
2863.70 1770
2864.21 1985
2864.71 1832
2865.22 1814
2865.72 1928
2866.23 2023
2866.73 1848
2867.24 1757
2867.74 1791
2868.25 1904
2868.75 1830
2869.26 1821
2869.76 1894
2870.27 2103
2870.77 1917
2871.28 1935
2871.78 2190
2872.29 2091
2872.79 2003
2873.30 2111
2873.80 2206
2874.31 2151
2874.81 2107
2875.32 2118
2875.83 2090
2876.33 2157
2876.84 2078
2877.34 1960
2877.85 2100
2878.35 2166
2878.86 2233
2879.37 2092
2879.87 2188
2880.38 2036
2880.88 2210
2881.39 2085
2881.90 2232
2882.40 2259
2882.91 2434
2883.41 2475
2883.92 2437
2884.43 2534
2884.93 2638
2885.44 2678
2885.95 2789
2886.45 2852
2886.96 3068
2887.47 2998
2887.97 2841
2888.48 2931
2888.99 3010
2889.49 3008
2890.00 2957
2890.51 2901
2891.01 2729
2891.52 2585
2892.03 2535
2892.54 2433
2893.04 2128
2893.55 2077
2894.06 2175
2894.56 2275
2895.07 2583
2895.58 2565
2896.09 2454
2896.59 2591
2897.10 2532
2897.61 2636
2898.12 2695
2898.62 2617
2899.13 2572
2899.64 2513
2900.15 2371
2900.65 2323
2901.16 2344
2901.67 2280
2902.18 2378
2902.69 2510
2903.19 2659
2903.70 2690
2904.21 2627
2904.72 2688
2905.23 2565
2905.73 2652
2906.24 2593
2906.75 2450
2907.26 2533
2907.77 2416
2908.28 2285
2908.79 2261
2909.29 2326
2909.80 2412
2910.31 2316
2910.82 2021
2911.33 2011
2911.84 2178
2912.35 2214
2912.85 2244
2913.36 2222
2913.87 2170
2914.38 2128
2914.89 2052
2915.40 2055
2915.91 2203
2916.42 2106
2916.93 2058
2917.44 2032
2917.95 2047
2918.45 2124
2918.96 2211
2919.47 2013
2919.98 2122
2920.49 2088
2921.00 2126
2921.51 2053
2922.02 2120
2922.53 2277
2923.04 2430
2923.55 2573
2924.06 2872
2924.57 3157
2925.08 3267
2925.59 3466
2926.10 3730
2926.61 3811
2927.12 3713
2927.63 4058
2928.14 3694
2928.65 3312
2929.16 3086
2929.67 2871
2930.18 2640
2930.69 2526
2931.20 2399
2931.71 2240
2932.22 2210
2932.73 2133
2933.25 2176
2933.76 2000
2934.27 2036
2934.78 2178
2935.29 2050
2935.80 2034
2936.31 1927
2936.82 2092
2937.33 1992
2937.84 2189
2938.35 2155
2938.87 2168
2939.38 2064
2939.89 2138
2940.40 2118
2940.91 2161
2941.42 2009
2941.93 2164
2942.44 2251
2942.96 2227
2943.47 2036
2943.98 2074
2944.49 2254
2945.00 2455
2945.51 2519
2946.03 2508
2946.54 2530
2947.05 2477
2947.56 2420
2948.07 2262
2948.59 2271
2949.10 2556
2949.61 2381
2950.12 2103
2950.63 2050
2951.15 2254
2951.66 2292
2952.17 2121
2952.68 2087
2953.19 2134
2953.71 2063
2954.22 2219
2954.73 2146
2955.24 2021
2955.76 1883
2956.27 1931
2956.78 1899
2957.30 1791
2957.81 1897
2958.32 2098
2958.83 2004
2959.35 1981
2959.86 1874
2960.37 2135
2960.89 2074
2961.40 2185
2961.91 2153
2962.43 2240
2962.94 2185
2963.45 2128
2963.96 2022
2964.48 2368
2964.99 2224
2965.51 2182
2966.02 2227
2966.53 2270
2967.05 1936
2967.56 2167
2968.07 2332
2968.59 2131
2969.10 1891
2969.61 1761
2970.13 1900
2970.64 2094
2971.16 2041
2971.67 1967
2972.18 1921
2972.70 1889
2973.21 1920
2973.73 1819
2974.24 1947
2974.75 1990
2975.27 2119
2975.78 2014
2976.30 1989
2976.81 2047
2977.33 2093
2977.84 2096
2978.36 2083
2978.87 2027
2979.38 1921
2979.90 2064
2980.41 2028
2980.93 2238
2981.44 2073
2981.96 1974
2982.47 2094
2982.99 2001
2983.50 2201
2984.02 2468
2984.53 2377
2985.05 2343
2985.56 2411
2986.08 2508
2986.59 2722
2987.11 2713
2987.63 2276
2988.14 2389
2988.66 2347
2989.17 2338
2989.69 2350
2990.20 2457
2990.72 2433
2991.23 2456
2991.75 2557
2992.27 2418
2992.78 2409
2993.30 2508
2993.81 2347
2994.33 2390
2994.84 2555
2995.36 2587
2995.88 2549
2996.39 2755
2996.91 2923
2997.43 3154
2997.94 3053
2998.46 3149
2998.97 3095
2999.49 2935
3000.01 2851
3000.52 3079
3001.04 3081
3001.56 3174
3002.07 3034
3002.59 3154
3003.11 3740
3003.62 3932
3004.14 4248
3004.66 4437
3005.17 4747
3005.69 5315
3006.21 5106
3006.72 5299
3007.24 5299
3007.76 4558
3008.28 4114
3008.79 4058
3009.31 3811
3009.83 3515
3010.34 3122
3010.86 2802
3011.38 2654
3011.90 2590
3012.41 2402
3012.93 2357
3013.45 2387
3013.97 2356
3014.48 2395
3015.00 2248
3015.52 2371
3016.04 2356
3016.56 2327
3017.07 2245
3017.59 2414
3018.11 2363
3018.63 2390
3019.15 2379
3019.66 2531
3020.18 2461
3020.70 2395
3021.22 2434
3021.74 2330
3022.26 2365
3022.77 2622
3023.29 2616
3023.81 2559
3024.33 2873
3024.85 2678
3025.37 2743
3025.88 2748
3026.40 2644
3026.92 2828
3027.44 2733
3027.96 2641
3028.48 2648
3029.00 2520
3029.52 2317
3030.04 2245
3030.55 2287
3031.07 2329
3031.59 2275
3032.11 2237
3032.63 2223
3033.15 2284
3033.67 2288
3034.19 2602
3034.71 2454
3035.23 2482
3035.75 2623
3036.27 2542
3036.79 2472
3037.31 2328
3037.83 2703
3038.35 2427
3038.87 2469
3039.39 2440
3039.91 2395
3040.42 2370
3040.94 2135
3041.46 2079
3041.98 2263
3042.50 2320
3043.03 2270
3043.55 2232
3044.07 2325
3044.59 2302
3045.11 1930
3045.63 2184
3046.15 2176
3046.67 2192
3047.19 2371
3047.71 2080
3048.23 2006
3048.75 1944
3049.27 2069
3049.79 2253
3050.31 2078
3050.83 2185
3051.35 2004
3051.87 1911
3052.39 2125
3052.92 2133
3053.44 2233
3053.96 2145
3054.48 1930
3055.00 2013
3055.52 2131
3056.04 2069
3056.56 1866
3057.09 1975
3057.61 1957
3058.13 2042
3058.65 1998
3059.17 2039
3059.69 1933
3060.21 1949
3060.74 1720
3061.26 2009
3061.78 2205
3062.30 2153
3062.82 2097
3063.34 2188
3063.87 2118
3064.39 1979
3064.91 2214
3065.43 2202
3065.95 2388
3066.48 2197
3067.00 2279
3067.52 2216
3068.04 2447
3068.57 2500
3069.09 2518
3069.61 2545
3070.13 2506
3070.66 2453
3071.18 2427
3071.70 2206
3072.22 2188
3072.75 2327
3073.27 2508
3073.79 2486
3074.31 2446
3074.84 2546
3075.36 2335
3075.88 2336
3076.41 2653
3076.93 2705
3077.45 2487
3077.97 2536
3078.50 2504
3079.02 2689
3079.54 2574
3080.07 2683
3080.59 2837
3081.11 2877
3081.64 2801
3082.16 2805
3082.68 2590
3083.21 2574
3083.73 2622
3084.26 2668
3084.78 2618
3085.30 2642
3085.83 2627
3086.35 2609
3086.87 2471
3087.40 2310
3087.92 2451
3088.45 2469
3088.97 2250
3089.49 2378
3090.02 2320
3090.54 2227
3091.07 2238
3091.59 2371
3092.11 2384
3092.64 2124
3093.16 2043
3093.69 2376
3094.21 2489
3094.74 2498
3095.26 2571
3095.79 2635
3096.31 2745
3096.84 2495
3097.36 2747
3097.89 2989
3098.41 3002
3098.93 2881
3099.46 2943
3099.98 3113
3100.51 3174
3101.03 3774
3101.56 4685
3102.09 5062
3102.61 6095
3103.14 6947
3103.66 7584
3104.19 8127
3104.71 8781
3105.24 8731
3105.76 8227
3106.29 7312
3106.81 6404
3107.34 5814
3107.86 4850
3108.39 4439
3108.92 4026
3109.44 3685
3109.97 3461
3110.49 3461
3111.02 3445
3111.55 3591
3112.07 3434
3112.60 3481
3113.12 3193
3113.65 3168
3114.18 3232
3114.70 3073
3115.23 2990
3115.75 2746
3116.28 2795
3116.81 2800
3117.33 2593
3117.86 2394
3118.39 2539
3118.91 2629
3119.44 2490
3119.97 2272
3120.49 2320
3121.02 2378
3121.55 2449
3122.07 2655
3122.60 2966
3123.13 2786
3123.65 2886
3124.18 2865
3124.71 2944
3125.24 2528
3125.76 2422
3126.29 2829
3126.82 2906
3127.34 2738
3127.87 2499
3128.40 2482
3128.93 2666
3129.45 2420
3129.98 2275
3130.51 2415
3131.04 2292
3131.56 2326
3132.09 2232
3132.62 2070
3133.15 2239
3133.68 2259
3134.20 2263
3134.73 2202
3135.26 2027
3135.79 2217
3136.32 2280
3136.84 2332
3137.37 2419
3137.90 2336
3138.43 2546
3138.96 2371
3139.48 2391
3140.01 2423
3140.54 2431
3141.07 2428
3141.60 2343
3142.13 2261
3142.66 2191
3143.18 2303
3143.71 2433
3144.24 2225
3144.77 2297
3145.30 2274
3145.83 2442
3146.36 2552
3146.89 2477
3147.41 2482
3147.94 2581
3148.47 2646
3149.00 2679
3149.53 2503
3150.06 2586
3150.59 2833
3151.12 2586
3151.65 2751
3152.18 2390
3152.71 2479
3153.24 2496
3153.77 2355
3154.30 2394
3154.82 2385
3155.35 2269
3155.88 2347
3156.41 2287
3156.94 2470
3157.47 2564
3158.00 2529
3158.53 2530
3159.06 2657
3159.59 2451
3160.12 2480
3160.65 2515
3161.18 2483
3161.71 2424
3162.24 2637
3162.77 2395
3163.30 2319
3163.83 2439
3164.37 2227
3164.90 2060
3165.43 2139
3165.96 2283
3166.49 2198
3167.02 2207
3167.55 2083
3168.08 2084
3168.61 2154
3169.14 1955
3169.67 1905
3170.20 2147
3170.73 2208
3171.26 2068
3171.80 2008
3172.33 2168
3172.86 2240
3173.39 2271
3173.92 2368
3174.45 2366
3174.98 2299
3175.51 2140
3176.05 2279
3176.58 2390
3177.11 2212
3177.64 2226
3178.17 2201
3178.70 2119
3179.23 2099
3179.77 2179
3180.30 2235
3180.83 2193
3181.36 2152
3181.89 2063
3182.43 2206
3182.96 2177
3183.49 2004
3184.02 2167
3184.55 2000
3185.09 2107
3185.62 2081
3186.15 1958
3186.68 2139
3187.21 2038
3187.75 2070
3188.28 2084
3188.81 2226
3189.34 1935
3189.88 1926
3190.41 1917
3190.94 2147
3191.47 2196
3192.01 2182
3192.54 2142
3193.07 2121
3193.61 2099
3194.14 2204
3194.67 2420
3195.20 2303
3195.74 2229
3196.27 2187
3196.80 2170
3197.34 2360
3197.87 2267
3198.40 2236
3198.94 2390
3199.47 2366
3200.00 2215
3200.54 2272
3201.07 2378
3201.60 2310
3202.14 2329
3202.67 2274
3203.21 2382
3203.74 2539
3204.27 2485
3204.81 2338
3205.34 2288
3205.87 2407
3206.41 2298
3206.94 2252
3207.48 2431
3208.01 2213
3208.54 2359
3209.08 2649
3209.61 2692
3210.15 2565
3210.68 2533
3211.22 2776
3211.75 2717
3212.28 2948
3212.82 3124
3213.35 3245
3213.89 3096
3214.42 3188
3214.96 2888
3215.49 2790
3216.03 2720
3216.56 2485
3217.10 2434
3217.63 2541
3218.17 2431
3218.70 2235
3219.24 2264
3219.77 2458
3220.31 2443
3220.84 2645
3221.38 2325
3221.91 2370
3222.45 2506
3222.98 2568
3223.52 2521
3224.05 2513
3224.59 2603
3225.12 2582
3225.66 2827
3226.19 2831
3226.73 2684
3227.27 2662
3227.80 2961
3228.34 2615
3228.87 2650
3229.41 2369
3229.94 2121
3230.48 2387
3231.02 2307
3231.55 2380
3232.09 2289
3232.62 2334
3233.16 2450
3233.70 2334
3234.23 2610
3234.77 2710
3235.31 2691
3235.84 2546
3236.38 2301
3236.91 2384
3237.45 2498
3237.99 2624
3238.52 2599
3239.06 2606
3239.60 2553
3240.13 2671
3240.67 2935
3241.21 2787
3241.75 2395
3242.28 2675
3242.82 2632
3243.36 2724
3243.89 2485
3244.43 2407
3244.97 2488
3245.50 2225
3246.04 2247
3246.58 2359
3247.12 2577
3247.65 2734
3248.19 2616
3248.73 2574
3249.27 2517
3249.80 2662
3250.34 2688
3250.88 2653
3251.42 2719
3251.95 2507
3252.49 2745
3253.03 2585
3253.57 2639
3254.11 2520
3254.64 2500
3255.18 2644
3255.72 2500
3256.26 2581
3256.80 2604
3257.33 2606
3257.87 2404
3258.41 2465
3258.95 2884
3259.49 2966
3260.02 3357
3260.56 3713
3261.10 3780
3261.64 3982
3262.18 3985
3262.72 4402
3263.26 4517
3263.79 4845
3264.33 4962
3264.87 5352
3265.41 6055
3265.95 5956
3266.49 6614
3267.03 7052
3267.57 7064
3268.11 7297
3268.64 7436
3269.18 7372
3269.72 7353
3270.26 6607
3270.80 5901
3271.34 5292
3271.88 4639
3272.42 4247
3272.96 4009
3273.50 3730
3274.04 3349
3274.58 3170
3275.12 3308
3275.66 3151
3276.20 2900
3276.74 3008
3277.28 3001
3277.82 2877
3278.36 2998
3278.90 3203
3279.44 3245
3279.98 3046
3280.52 3205
3281.06 2980
3281.60 3127
3282.14 3124
3282.68 3173
3283.22 2989
3283.76 3066
3284.30 3033
3284.84 3200
3285.38 3304
3285.92 3242
3286.46 3301
3287.00 3743
3287.54 3947
3288.08 3675
3288.62 3511
3289.16 3821
3289.70 3330
3290.24 3259
3290.79 3263
3291.33 3220
3291.87 3359
3292.41 3361
3292.95 3143
3293.49 3379
3294.03 3737
3294.57 4097
3295.11 4446
3295.66 4775
3296.20 5025
3296.74 5444
3297.28 5060
3297.82 5490
3298.36 5315
3298.90 4893
3299.45 4315
3299.99 4004
3300.53 3894
3301.07 3743
3301.61 3710
3302.16 3543
3302.70 3314
3303.24 3259
3303.78 2993
3304.32 3064
3304.87 3215
3305.41 3048
3305.95 3107
3306.49 3178
3307.03 3208
3307.58 2938
3308.12 2828
3308.66 2882
3309.20 2926
3309.75 2651
3310.29 2893
3310.83 2765
3311.37 2839
3311.92 2784
3312.46 2786
3313.00 2886
3313.54 2915
3314.09 2995
3314.63 3112
3315.17 3626
3315.72 3663
3316.26 3569
3316.80 3885
3317.35 3764
3317.89 3531
3318.43 3666
3318.97 3767
3319.52 4146
3320.06 3945
3320.60 3985
3321.15 3920
3321.69 3859
3322.23 3534
3322.78 3411
3323.32 3559
3323.87 3566
3324.41 3373
3324.95 3501
3325.50 3634
3326.04 3419
3326.58 3457
3327.13 3350
3327.67 3452
3328.22 3290
3328.76 3241
3329.30 3148
3329.85 3322
3330.39 3307
3330.94 3395
3331.48 3540
3332.03 4027
3332.57 4867
3333.11 5861
3333.66 7383
3334.20 8898
3334.75 10826
3335.29 13032
3335.84 15132
3336.38 17011
3336.93 18369
3337.47 18857
3338.02 19239
3338.56 17933
3339.11 17065
3339.65 15863
3340.20 13786
3340.74 11500
3341.29 9459
3341.83 8187
3342.38 7018
3342.92 5846
3343.47 4829
3344.01 4167
3344.56 3977
3345.10 3324
3345.65 3204
3346.19 3431
3346.74 3435
3347.28 3358
3347.83 3294
3348.38 3273
3348.92 3134
3349.47 3228
3350.01 3385
3350.56 3622
3351.10 3472
3351.65 3834
3352.20 3905
3352.74 4222
3353.29 4194
3353.83 4192
3354.38 4292
3354.93 4239
3355.47 4015
3356.02 4105
3356.56 3762
3357.11 3386
3357.66 3457
3358.20 3368
3358.75 3262
3359.30 3190
3359.84 3081
3360.39 2936
3360.94 2750
3361.48 2953
3362.03 3015
3362.58 2780
3363.12 2751
3363.67 2756
3364.22 2847
3364.76 2874
3365.31 2788
3365.86 2868
3366.41 2747
3366.95 2908
3367.50 2831
3368.05 2846
3368.59 2857
3369.14 2809
3369.69 2723
3370.24 2849
3370.78 2892
3371.33 2788
3371.88 3043
3372.43 3167
3372.97 3421
3373.52 3581
3374.07 3832
3374.62 3795
3375.17 3886
3375.71 3709
3376.26 3890
3376.81 4000
3377.36 3810
3377.91 3693
3378.45 3344
3379.00 3193
3379.55 2991
3380.10 2817
3380.65 2953
3381.19 2678
3381.74 2419
3382.29 2499
3382.84 2616
3383.39 2355
3383.94 2463
3384.49 2463
3385.03 2511
3385.58 2388
3386.13 2373
3386.68 2391
3387.23 2404
3387.78 2426
3388.33 2162
3388.88 2240
3389.42 2438
3389.97 2358
3390.52 2180
3391.07 2274
3391.62 2234
3392.17 2178
3392.72 2029
3393.27 2147
3393.82 2256
3394.37 2390
3394.92 2457
3395.47 2375
3396.02 2172
3396.57 2279
3397.11 2208
3397.66 2135
3398.21 2179
3398.76 1871
3399.31 1935
3399.86 2064
3400.41 2059
3400.96 2165
3401.51 1935
3402.06 1913
3402.61 2100
3403.16 2100
3403.71 1917
3404.26 1975
3404.81 2065
3405.36 2035
3405.91 2009
3406.46 1990
3407.02 1916
3407.57 2322
3408.12 2384
3408.67 2018
3409.22 2117
3409.77 2090
3410.32 2126
3410.87 2323
3411.42 2631
3411.97 2521
3412.52 2568
3413.07 2620
3413.62 2439
3414.17 2664
3414.73 2637
3415.28 2417
3415.83 2336
3416.38 2292
3416.93 2217
3417.48 2311
3418.03 2375
3418.58 2184
3419.14 2077
3419.69 2096
3420.24 2169
3420.79 2108
3421.34 2265
3421.89 2173
3422.44 2187
3423.00 2235
3423.55 2355
3424.10 2487
3424.65 2429
3425.20 2328
3425.76 2380
3426.31 2668
3426.86 2638
3427.41 2352
3427.96 2442
3428.52 2372
3429.07 2240
3429.62 2177
3430.17 2130
3430.72 1999
3431.28 2246
3431.83 2276
3432.38 2137
3432.93 2102
3433.49 1992
3434.04 2110
3434.59 2030
3435.14 1863
3435.70 2134
3436.25 2029
3436.80 2217
3437.36 2223
3437.91 2162
3438.46 2069
3439.01 2131
3439.57 1945
3440.12 2031
3440.67 2217
3441.23 2194
3441.78 2217
3442.33 2087
3442.89 2106
3443.44 2281
3443.99 2110
3444.55 2019
3445.10 2062
3445.65 2079
3446.21 2083
3446.76 2181
3447.31 2212
3447.87 2040
3448.42 2022
3448.98 1880
3449.53 2033
3450.08 1959
3450.64 1844
3451.19 1902
3451.75 1914
3452.30 2081
3452.85 2010
3453.41 1768
3453.96 1903
3454.52 1890
3455.07 1801
3455.62 1752
3456.18 1816
3456.73 1819
3457.29 2057
3457.84 1960
3458.40 2145
3458.95 2037
3459.51 1933
3460.06 1967
3460.62 2043
3461.17 2054
3461.72 2074
3462.28 2000
3462.83 2083
3463.39 1883
3463.94 1894
3464.50 2070
3465.05 2062
3465.61 2017
3466.17 1905
3466.72 2161
3467.28 2125
3467.83 2094
3468.39 2164
3468.94 2139
3469.50 2187
3470.05 2341
3470.61 2378
3471.16 2293
3471.72 2275
3472.27 2329
3472.83 2447
3473.39 2419
3473.94 2389
3474.50 2370
3475.05 2484
3475.61 2370
3476.17 2275
3476.72 2420
3477.28 2246
3477.83 2202
3478.39 2435
3478.95 2539
3479.50 2544
3480.06 2371
3480.61 2787
3481.17 2711
3481.73 2755
3482.28 2829
3482.84 2791
3483.40 2856
3483.95 2540
3484.51 2676
3485.07 2871
3485.62 2627
3486.18 2787
3486.74 2786
3487.29 2729
3487.85 2854
3488.41 3021
3488.97 3261
3489.52 3356
3490.08 3732
3490.64 4566
3491.19 5163
3491.75 6100
3492.31 6628
3492.87 6845
3493.42 7389
3493.98 7967
3494.54 7687
3495.09 7428
3495.65 6965
3496.21 6106
3496.77 5554
3497.33 5001
3497.88 5180
3498.44 4786
3499.00 4694
3499.56 4708
3500.11 4746
3500.67 4925
3501.23 4934
3501.79 4962
3502.35 4673
3502.90 4816
3503.46 4894
3504.02 4949
3504.58 4716
3505.14 4859
3505.70 5098
3506.25 4798
3506.81 4821
3507.37 4774
3507.93 4582
3508.49 4461
3509.05 4420
3509.61 4283
3510.16 4022
3510.72 4111
3511.28 3863
3511.84 3409
3512.40 3116
3512.96 2948
3513.52 2853
3514.08 2933
3514.63 3013
3515.19 2896
3515.75 2625
3516.31 2440
3516.87 2326
3517.43 2345
3517.99 2618
3518.55 2352
3519.11 2549
3519.67 2632
3520.23 2715
3520.79 2637
3521.35 2715
3521.91 2514
3522.47 2798
3523.03 3041
3523.59 3021
3524.15 2927
3524.71 2989
3525.26 3263
3525.82 3127
3526.38 3028
3526.94 2870
3527.50 2789
3528.07 2748
3528.63 2554
3529.19 2442
3529.75 2396
3530.31 2261
3530.87 2501
3531.43 2515
3531.99 2221
3532.55 2248
3533.11 2203
3533.67 2288
3534.23 2285
3534.79 2385
3535.35 2165
3535.91 2207
3536.47 2294
3537.03 2447
3537.59 2354
3538.15 2351
3538.72 2252
3539.28 2229
3539.84 2425
3540.40 2523
3540.96 2520
3541.52 2473
3542.08 2480
3542.64 2469
3543.20 2454
3543.77 2652
3544.33 2526
3544.89 2629
3545.45 2577
3546.01 2424
3546.57 2602
3547.14 2438
3547.70 2309
3548.26 2441
3548.82 2453
3549.38 2357
3549.94 2308
3550.51 2203
3551.07 2174
3551.63 2057
3552.19 2073
3552.75 1918
3553.32 2017
3553.88 1869
3554.44 1930
3555.00 1984
3555.56 2037
3556.13 2042
3556.69 1958
3557.25 1969
3557.81 2090
3558.38 1919
3558.94 1931
3559.50 1951
3560.06 2190
3560.63 2311
3561.19 2181
3561.75 2377
3562.32 2119
3562.88 2063
3563.44 2018
3564.00 2222
3564.57 2105
3565.13 1980
3565.69 2110
3566.26 2114
3566.82 2045
3567.38 2045
3567.95 2162
3568.51 2095
3569.07 2026
3569.64 1954
3570.20 1871
3570.76 1875
3571.33 2065
3571.89 2071
3572.45 1948
3573.02 1954
3573.58 2084
3574.15 2095
3574.71 2017
3575.27 2036
3575.84 2129
3576.40 2127
3576.96 2273
3577.53 2272
3578.09 2299
3578.66 2323
3579.22 2351
3579.79 2343
3580.35 2235
3580.91 2317
3581.48 2238
3582.04 2027
3582.61 2214
3583.17 2176
3583.74 1977
3584.30 2110
3584.87 1931
3585.43 1999
3585.99 2059
3586.56 1975
3587.12 1973
3587.69 1884
3588.25 1899
3588.82 1937
3589.38 1922
3589.95 1898
3590.51 1944
3591.08 1875
3591.64 2021
3592.21 1929
3592.77 1853
3593.34 1873
3593.91 1996
3594.47 2021
3595.04 2001
3595.60 1860
3596.17 1838
3596.73 1929
3597.30 1992
3597.86 2016
3598.43 1861
3599.00 1874
3599.56 1981
3600.13 1911
3600.69 1998
3601.26 1914
3601.82 1757
3602.39 1750
3602.96 1860
3603.52 2068
3604.09 2048
3604.65 2013
3605.22 2030
3605.79 1884
3606.35 1841
3606.92 1846
3607.49 1657
3608.05 1717
3608.62 1704
3609.19 1845
3609.75 1980
3610.32 1779
3610.89 1979
3611.45 1943
3612.02 1757
3612.59 1913
3613.15 2047
3613.72 1934
3614.29 2118
3614.85 2237
3615.42 2390
3615.99 2648
3616.55 3074
3617.12 3510
3617.69 3842
3618.26 3892
3618.82 4297
3619.39 4592
3619.96 4672
3620.53 4825
3621.09 4707
3621.66 4620
3622.23 4219
3622.80 3725
3623.36 3166
3623.93 3089
3624.50 2714
3625.07 2436
3625.63 2342
3626.20 2027
3626.77 1954
3627.34 2005
3627.91 2146
3628.47 1884
3629.04 1854
3629.61 1813
3630.18 1806
3630.75 1640
3631.31 1811
3631.88 1764
3632.45 1815
3633.02 1951
3633.59 1804
3634.16 1847
3634.73 1735
3635.29 1708
3635.86 1875
3636.43 1767
3637.00 1777
3637.57 1611
3638.14 1820
3638.71 1766
3639.28 1822
3639.84 2016
3640.41 1956
3640.98 2087
3641.55 2341
3642.12 2663
3642.69 2469
3643.26 2527
3643.83 2688
3644.40 2548
3644.97 2597
3645.54 2523
3646.11 2712
3646.67 2614
3647.24 2458
3647.81 2472
3648.38 2362
3648.95 2460
3649.52 2302
3650.09 2375
3650.66 2262
3651.23 2183
3651.80 2357
3652.37 2279
3652.94 2374
3653.51 2377
3654.08 2395
3654.65 2397
3655.22 2462
3655.79 2384
3656.36 2385
3656.93 2444
3657.50 2689
3658.07 2687
3658.64 2575
3659.21 2592
3659.78 2821
3660.35 2713
3660.93 2963
3661.50 2808
3662.07 2606
3662.64 2710
3663.21 2700
3663.78 2434
3664.35 2317
3664.92 2205
3665.49 2446
3666.06 2424
3666.63 2479
3667.20 2409
3667.78 2331
3668.35 2574
3668.92 2591
3669.49 2447
3670.06 2460
3670.63 2378
3671.20 2252
3671.77 2203
3672.35 2257
3672.92 2032
3673.49 1968
3674.06 2154
3674.63 2189
3675.20 1987
3675.78 2188
3676.35 2144
3676.92 2219
3677.49 2049
3678.06 2189
3678.64 2184
3679.21 2251
3679.78 2189
3680.35 2161
3680.92 1979
3681.50 1995
3682.07 2229
3682.64 2014
3683.21 1762
3683.79 1861
3684.36 1982
3684.93 2021
3685.50 1795
3686.07 1764
3686.65 1854
3687.22 1926
3687.79 2011
3688.37 2075
3688.94 2135
3689.51 2048
3690.08 1936
3690.66 1962
3691.23 2019
3691.80 2200
3692.38 2285
3692.95 2148
3693.52 1997
3694.10 2106
3694.67 2281
3695.24 2217
3695.81 2134
3696.39 2111
3696.96 2032
3697.54 2008
3698.11 2002
3698.68 2033
3699.26 2054
3699.83 1847
3700.40 1922
3700.98 1633
3701.55 1610
3702.12 1688
3702.70 1738
3703.27 1828
3703.85 1780
3704.42 1845
3704.99 1841
3705.57 1968
3706.14 1984
3706.72 2013
3707.29 2115
3707.86 1990
3708.44 1929
3709.01 2108
3709.59 1976
3710.16 1959
3710.74 1880
3711.31 1785
3711.89 2063
3712.46 2038
3713.03 1957
3713.61 1899
3714.18 1994
3714.76 2180
3715.33 1842
3715.91 1795
3716.48 2066
3717.06 1913
3717.63 1910
3718.21 2028
3718.78 1786
3719.36 1846
3719.93 1856
3720.51 1812
3721.08 1709
3721.66 1785
3722.23 1680
3722.81 1988
3723.39 1861
3723.96 1657
3724.54 1758
3725.11 1820
3725.69 1833
3726.26 1762
3726.84 1698
3727.41 1698
3727.99 1731
3728.57 1740
3729.14 1857
3729.72 1896
3730.29 1808
3730.87 1998
3731.45 1993
3732.02 2137
3732.60 2195
3733.17 2381
3733.75 2389
3734.33 2302
3734.90 2367
3735.48 2509
3736.06 2401
3736.63 2331
3737.21 2405
3737.79 2251
3738.36 2157
3738.94 1963
3739.52 2088
3740.09 1923
3740.67 1708
3741.25 1818
3741.82 1882
3742.40 1750
3742.98 1678
3743.55 1675
3744.13 1801
3744.71 1901
3745.28 1690
3745.86 1718
3746.44 1856
3747.02 1845
3747.59 1872
3748.17 1632
3748.75 1619
3749.33 1766
3749.90 1908
3750.48 1818
3751.06 1687
3751.64 1637
3752.21 1682
3752.79 1720
3753.37 1606
3753.95 1612
3754.52 1849
3755.10 1813
3755.68 1796
3756.26 1814
3756.84 1884
3757.41 1760
3757.99 1686
3758.57 1769
3759.15 1769
3759.73 1745
3760.31 1633
3760.88 1919
3761.46 1867
3762.04 1727
3762.62 1964
3763.20 2031
3763.78 1921
3764.35 1956
3764.93 1888
3765.51 2069
3766.09 1986
3766.67 2011
3767.25 1970
3767.83 1824
3768.41 1671
3768.99 1722
3769.56 1878
3770.14 1797
3770.72 1704
3771.30 1826
3771.88 2052
3772.46 2019
3773.04 1982
3773.62 1837
3774.20 1867
3774.78 1808
3775.36 1949
3775.94 1774
3776.52 1826
3777.10 1878
3777.67 1771
3778.25 1823
3778.83 1868
3779.41 1734
3779.99 1760
3780.57 1737
3781.15 1594
3781.73 1787
3782.31 1665
3782.89 1768
3783.47 1786
3784.05 1825
3784.63 1717
3785.21 1618
3785.79 1658
3786.37 1741
3786.95 1733
3787.54 1717
3788.12 1770
3788.70 1769
3789.28 1753
3789.86 1612
3790.44 1828
3791.02 1904
3791.60 1828
3792.18 1736
3792.76 1765
3793.34 1736
3793.92 1652
3794.50 1861
3795.08 1998
3795.66 1934
3796.25 1890
3796.83 1943
3797.41 1863
3797.99 1845
3798.57 1754
3799.15 1868
3799.73 2128
3800.31 2006
3800.90 2026
3801.48 2000
3802.06 2300
3802.64 2340
3803.22 2570
3803.80 2453
3804.39 2134
3804.97 2307
3805.55 2221
3806.13 2117
3806.71 2072
3807.29 2019
3807.88 2215
3808.46 2274
3809.04 2354
3809.62 2466
3810.20 2474
3810.79 2357
3811.37 2553
3811.95 2412
3812.53 2418
3813.12 2423
3813.70 2250
3814.28 2494
3814.86 2754
3815.45 2586
3816.03 2707
3816.61 2516
3817.19 2600
3817.78 2691
3818.36 2542
3818.94 2374
3819.52 2376
3820.11 2310
3820.69 1982
3821.27 1981
3821.86 1976
3822.44 1940
3823.02 1937
3823.61 1884
3824.19 1889
3824.77 1812
3825.36 1867
3825.94 1729
3826.52 1702
3827.11 1848
3827.69 1823
3828.27 1752
3828.86 2023
3829.44 1952
3830.02 1995
3830.61 1828
3831.19 1799
3831.77 1998
3832.36 1850
3832.94 1949
3833.53 1948
3834.11 1940
3834.69 1873
3835.28 1856
3835.86 1783
3836.45 1830
3837.03 1906
3837.61 1975
3838.20 1796
3838.78 1796
3839.37 1844
3839.95 1880
3840.54 1778
3841.12 1687
3841.70 1785
3842.29 1933
3842.87 1894
3843.46 1803
3844.04 1701
3844.63 1729
3845.21 1802
3845.80 1876
3846.38 1700
3846.97 1721
3847.55 1770
3848.14 1950
3848.72 1967
3849.31 1893
3849.89 1858
3850.48 1825
3851.06 1719
3851.65 1888
3852.23 1997
3852.82 1928
3853.40 1857
3853.99 1800
3854.58 1933
3855.16 1999
3855.75 1877
3856.33 1893
3856.92 1902
3857.50 1847
3858.09 2085
3858.68 2145
3859.26 2291
3859.85 2387
3860.43 2728
3861.02 2948
3861.60 2915
3862.19 3116
3862.78 3511
3863.36 3628
3863.95 3482
3864.54 3578
3865.12 3612
3865.71 3781
3866.29 3522
3866.88 3750
3867.47 3813
3868.05 3646
3868.64 3479
3869.23 3484
3869.81 3330
3870.40 3079
3870.99 2842
3871.57 2717
3872.16 2673
3872.75 2453
3873.33 2603
3873.92 2428
3874.51 2741
3875.10 2622
3875.68 2437
3876.27 2623
3876.86 2560
3877.44 2696
3878.03 2446
3878.62 2352
3879.21 2345
3879.79 2475
3880.38 2422
3880.97 2242
3881.56 2092
3882.14 1988
3882.73 2023
3883.32 2034
3883.91 1978
3884.49 1847
3885.08 1846
3885.67 1816
3886.26 1806
3886.85 1882
3887.43 1808
3888.02 1919
3888.61 1850
3889.20 1948
3889.79 1984
3890.38 1894
3890.96 1903
3891.55 2009
3892.14 1920
3892.73 1986
3893.32 2128
3893.91 2034
3894.49 2074
3895.08 2225
3895.67 1987
3896.26 2035
3896.85 1873
3897.44 2021
3898.03 2029
3898.61 1891
3899.20 1973
3899.79 2160
3900.38 2010
3900.97 1981
3901.56 2059
3902.15 1954
3902.74 1764
3903.33 1767
3903.92 1858
3904.51 1855
3905.09 1847
3905.68 1983
3906.27 2087
3906.86 1860
3907.45 1929
3908.04 1905
3908.63 1847
3909.22 1937
3909.81 2134
3910.40 1764
3910.99 1940
3911.58 1887
3912.17 1755
3912.76 1888
3913.35 1794
3913.94 1663
3914.53 1878
3915.12 1899
3915.71 1805
3916.30 1712
3916.89 1796
3917.48 1712
3918.07 1676
3918.66 1785
3919.25 1758
3919.84 1699
3920.43 1686
3921.02 1795
3921.61 1701
3922.20 1702
3922.80 1715
3923.39 1704
3923.98 1710
3924.57 1692
3925.16 1629
3925.75 1769
3926.34 1783
3926.93 1634
3927.52 1660
3928.11 1720
3928.70 1786
3929.30 1867
3929.89 1823
3930.48 1728
3931.07 1741
3931.66 1670
3932.25 1783
3932.84 1635
3933.44 1750
3934.03 1696
3934.62 1568
3935.21 1476
3935.80 1591
3936.39 1662
3936.98 1656
3937.58 1656
3938.17 1624
3938.76 1718
3939.35 1878
3939.94 1832
3940.54 1748
3941.13 1764
3941.72 1780
3942.31 1697
3942.90 1808
3943.50 1698
3944.09 1831
3944.68 1774
3945.27 1621
3945.87 1707
3946.46 1777
3947.05 1739
3947.64 1859
3948.24 1646
3948.83 1675
3949.42 1701
3950.01 1655
3950.61 1718
3951.20 1731
3951.79 1565
3952.39 1697
3952.98 1629
3953.57 1611
3954.16 1621
3954.76 1673
3955.35 1582
3955.94 1665
3956.54 1881
3957.13 1841
3957.72 1852
3958.32 1795
3958.91 1704
3959.50 1634
3960.10 1541
3960.69 1618
3961.28 1751
3961.88 1930
3962.47 1846
3963.07 1721
3963.66 1700
3964.25 1705
3964.85 1756
3965.44 1937
3966.03 1939
3966.63 1769
3967.22 1827
3967.82 1804
3968.41 1971
3969.00 1927
3969.60 1905
3970.19 1960
3970.79 1773
3971.38 1709
3971.98 1758
3972.57 1819
3973.17 1835
3973.76 1638
3974.35 1684
3974.95 1766
3975.54 1783
3976.14 1795
3976.73 1811
3977.33 2118
3977.92 2142
3978.52 1986
3979.11 1976
3979.71 1968
3980.30 1877
3980.90 2010
3981.49 1934
3982.09 1863
3982.68 1842
3983.28 1877
3983.87 1814
3984.47 1791
3985.06 1676
3985.66 1637
3986.25 1670
3986.85 1886
3987.45 1919
3988.04 1842
3988.64 2017
3989.23 1765
3989.83 1945
3990.42 1837
3991.02 1775
3991.62 1910
3992.21 1998
3992.81 1941
3993.40 1919
3994.00 2009
3994.60 1924
3995.19 1941
3995.79 2022
3996.38 1992
3996.98 2038
3997.58 2150
3998.17 2006
3998.77 1958
3999.37 2101
3999.96 1972
4000.56 1980
4001.15 2074
4001.75 1955
4002.35 1919
4002.94 1985
4003.54 2009
4004.14 1902
4004.73 1704
4005.33 1859
4005.93 1863
4006.53 1854
4007.12 1846
4007.72 1928
4008.32 2126
4008.91 1941
4009.51 1915
4010.11 1970
4010.71 1784
4011.30 1866
4011.90 1762
4012.50 1828
4013.10 1795
4013.69 1829
4014.29 1986
4014.89 2057
4015.49 2243
4016.08 2319
4016.68 2390
4017.28 2478
4017.88 2607
4018.47 2767
4019.07 2807
4019.67 2467
4020.27 2511
4020.87 2446
4021.46 2403
4022.06 2403
4022.66 2189
4023.26 2071
4023.86 2200
4024.45 2143
4025.05 1955
4025.65 1914
4026.25 2189
4026.85 2118
4027.45 2162
4028.05 2402
4028.64 2331
4029.24 2308
4029.84 2284
4030.44 2461
4031.04 2368
4031.64 2227
4032.24 2220
4032.84 2048
4033.43 2097
4034.03 2202
4034.63 2213
4035.23 2052
4035.83 2021
4036.43 1955
4037.03 2028
4037.63 1894
4038.23 1887
4038.83 1889
4039.43 1596
4040.03 1751
4040.63 1737
4041.22 1706
4041.82 1515
4042.42 1635
4043.02 1611
4043.62 1529
4044.22 1626
4044.82 1694
4045.42 1737
4046.02 1743
4046.62 1730
4047.22 1702
4047.82 1495
4048.42 1570
4049.02 1750
4049.62 1688
4050.22 1792
4050.82 1806
4051.42 1694
4052.02 1710
4052.62 1705
4053.22 1774
4053.83 1768
4054.43 1644
4055.03 1779
4055.63 1724
4056.23 1577
4056.83 1741
4057.43 1770
4058.03 1745
4058.63 1746
4059.23 1825
4059.83 1786
4060.43 1742
4061.03 1612
4061.64 1565
4062.24 1527
4062.84 1447
4063.44 1505
4064.04 1425
4064.64 1491
4065.24 1506
4065.84 1594
4066.45 1540
4067.05 1626
4067.65 1647
4068.25 1682
4068.85 1913
4069.45 1821
4070.05 1783
4070.66 1731
4071.26 1723
4071.86 1661
4072.46 1620
4073.06 1539
4073.67 1630
4074.27 1761
4074.87 1652
4075.47 1609
4076.07 1570
4076.68 1506
4077.28 1634
4077.88 1709
4078.48 1566
4079.09 1682
4079.69 1641
4080.29 1698
4080.89 1618
4081.50 1638
4082.10 1534
4082.70 1617
4083.30 1600
4083.91 1459
4084.51 1631
4085.11 1552
4085.71 1456
4086.32 1605
4086.92 1672
4087.52 1525
4088.13 1523
4088.73 1545
4089.33 1666
4089.94 1586
4090.54 1517
4091.14 1509
4091.74 1466
4092.35 1652
4092.95 1659
4093.55 1694
4094.16 1742
4094.76 1701
4095.37 1781
4095.97 1755
4096.57 1820
4097.18 1871
4097.78 1658
4098.38 1615
4098.99 1789
4099.59 1713
4100.20 1638
4100.80 1659
4101.40 1630
4102.01 1543
4102.61 1641
4103.22 1734
4103.82 1712
4104.42 1509
4105.03 1398
4105.63 1546
4106.24 1507
4106.84 1552
4107.45 1564
4108.05 1586
4108.65 1760
4109.26 1674
4109.86 1670
4110.47 1582
4111.07 1587
4111.68 1648
4112.28 1620
4112.89 1613
4113.49 1631
4114.10 1589
4114.70 1542
4115.31 1306
4115.91 1325
4116.52 1522
4117.12 1606
4117.73 1410
4118.33 1430
4118.94 1417
4119.54 1589
4120.15 1537
4120.75 1484
4121.36 1404
4121.97 1454
4122.57 1563
4123.18 1601
4123.78 1479
4124.39 1395
4124.99 1387
4125.60 1540
4126.21 1478
4126.81 1534
4127.42 1517
4128.02 1483
4128.63 1682
4129.24 1619
4129.84 1596
4130.45 1457
4131.05 1581
4131.66 1689
4132.27 1666
4132.87 1715
4133.48 1728
4134.08 1699
4134.69 1621
4135.30 1602
4135.90 1751
4136.51 1720
4137.12 1727
4137.72 1714
4138.33 1683
4138.94 1791
4139.54 1865
4140.15 1738
4140.76 1661
4141.37 1645
4141.97 1819
4142.58 1939
4143.19 2006
4143.79 1785
4144.40 1814
4145.01 1748
4145.61 1801
4146.22 1827
4146.83 1826
4147.44 1776
4148.04 1774
4148.65 1646
4149.26 1561
4149.87 1504
4150.47 1356
4151.08 1571
4151.69 1482
4152.30 1460
4152.91 1524
4153.51 1491
4154.12 1447
4154.73 1222
4155.34 1493
4155.94 1511
4156.55 1457
4157.16 1424
4157.77 1627
4158.38 1558
4158.99 1594
4159.59 1499
4160.20 1475
4160.81 1470
4161.42 1445
4162.03 1434
4162.64 1319
4163.24 1455
4163.85 1491
4164.46 1572
4165.07 1617
4165.68 1687
4166.29 1697
4166.90 1628
4167.51 1689
4168.11 1770
4168.72 1718
4169.33 1775
4169.94 1606
4170.55 1506
4171.16 1555
4171.77 1567
4172.38 1672
4172.99 1589
4173.60 1557
4174.21 1642
4174.81 1689
4175.42 1574
4176.03 1618
4176.64 1688
4177.25 1656
4177.86 1734
4178.47 1742
4179.08 1817
4179.69 1725
4180.30 1763
4180.91 1789
4181.52 1663
4182.13 1581
4182.74 1408
4183.35 1631
4183.96 1352
4184.57 1687
4185.18 1652
4185.79 1615
4186.40 1539
4187.01 1570
4187.62 1535
4188.23 1463
4188.84 1496
4189.45 1442
4190.06 1585
4190.67 1604
4191.29 1635
4191.90 1741
4192.51 1852
4193.12 1828
4193.73 1684
4194.34 1545
4194.95 1698
4195.56 1948
4196.17 1775
4196.78 1888
4197.39 1818
4198.00 1914
4198.62 1890
4199.23 1985
4199.84 1915
4200.45 1861
4201.06 1859
4201.67 1768
4202.28 1793
4202.89 1750
4203.51 1704
4204.12 1655
4204.73 1710
4205.34 1493
4205.95 1668
4206.56 1813
4207.18 1548
4207.79 1619
4208.40 1705
4209.01 1667
4209.62 1664
4210.24 1593
4210.85 1637
4211.46 1740
4212.07 1689
4212.68 1737
4213.30 1727
4213.91 1687
4214.52 1874
4215.13 1740
4215.74 1800
4216.36 1826
4216.97 1783
4217.58 1719
4218.19 1878
4218.81 2097
4219.42 2070
4220.03 2091
4220.65 2252
4221.26 2277
4221.87 2437
4222.48 2517
4223.10 2613
4223.71 2668
4224.32 2800
4224.94 3077
4225.55 2972
4226.16 2818
4226.78 3120
4227.39 3187
4228.00 2974
4228.61 2920
4229.23 3022
4229.84 3012
4230.46 2820
4231.07 2661
4231.68 2529
4232.30 2661
4232.91 2738
4233.52 2870
4234.14 3184
4234.75 3272
4235.36 3277
4235.98 3258
4236.59 3505
4237.21 3376
4237.82 3497
4238.43 3416
4239.05 3291
4239.66 2902
4240.28 2553
4240.89 2465
4241.50 2206
4242.12 2317
4242.73 2009
4243.35 1833
4243.96 1874
4244.58 2043
4245.19 2073
4245.81 1944
4246.42 1952
4247.03 1978
4247.65 1862
4248.26 2040
4248.88 1821
4249.49 1859
4250.11 1925
4250.72 2051
4251.34 2052
4251.95 1890
4252.57 1838
4253.18 1861
4253.80 1948
4254.41 1901
4255.03 1836
4255.64 1869
4256.26 1901
4256.88 1805
4257.49 1975
4258.11 1882
4258.72 1952
4259.34 1877
4259.95 1710
4260.57 1818
4261.18 1880
4261.80 1726
4262.42 1776
4263.03 1950
4263.65 1958
4264.26 1796
4264.88 1981
4265.49 1926
4266.11 1939
4266.73 1827
4267.34 1967
4267.96 1927
4268.58 2009
4269.19 2069
4269.81 2066
4270.42 2149
4271.04 2196
4271.66 1963
4272.27 1805
4272.89 1904
4273.51 1848
4274.12 1978
4274.74 2029
4275.36 2023
4275.97 2001
4276.59 2313
4277.21 2161
4277.82 2318
4278.44 2204
4279.06 2276
4279.67 2287
4280.29 2231
4280.91 2240
4281.53 2041
4282.14 2018
4282.76 1818
4283.38 1757
4283.99 1745
4284.61 1657
4285.23 1630
4285.85 1574
4286.46 1565
4287.08 1749
4287.70 1691
4288.32 1551
4288.93 1449
4289.55 1704
4290.17 1648
4290.79 1676
4291.41 1885
4292.02 1731
4292.64 1662
4293.26 1635
4293.88 1870
4294.50 1868
4295.11 1726
4295.73 1526
4296.35 1693
4296.97 1568
4297.59 1617
4298.21 1596
4298.82 1616
4299.44 1547
4300.06 1795
4300.68 1668
4301.30 1741
4301.92 1639
4302.53 1664
4303.15 1752
4303.77 1830
4304.39 1737
4305.01 1709
4305.63 1773
4306.25 1699
4306.87 1769
4307.49 1826
4308.10 1833
4308.72 1765
4309.34 1671
4309.96 1773
4310.58 1705
4311.20 1753
4311.82 1761
4312.44 1749
4313.06 1821
4313.68 1846
4314.30 1719
4314.92 1784
4315.54 1787
4316.16 1755
4316.78 1707
4317.40 1681
4318.02 1715
4318.64 1624
4319.26 1608
4319.88 1587
4320.50 1728
4321.11 1782
4321.74 1778
4322.36 1671
4322.98 1742
4323.60 1729
4324.22 1656
4324.84 1850
4325.46 1857
4326.08 1862
4326.70 1968
4327.32 1926
4327.94 1893
4328.56 1913
4329.18 1872
4329.80 1859
4330.42 1948
4331.04 1924
4331.66 1946
4332.28 2122
4332.90 2086
4333.52 1999
4334.15 1927
4334.77 2075
4335.39 2326
4336.01 2277
4336.63 2400
4337.25 2642
4337.87 2809
4338.49 2875
4339.11 2853
4339.74 3120
4340.36 3296
4340.98 3060
4341.60 2896
4342.22 2637
4342.84 2649
4343.46 2710
4344.09 2698
4344.71 3241
4345.33 3503
4345.95 3842
4346.57 4441
4347.19 4640
4347.82 5090
4348.44 5397
4349.06 5488
4349.68 5257
4350.30 4888
4350.93 4552
4351.55 4025
4352.17 3458
4352.79 3213
4353.42 2844
4354.04 2547
4354.66 2429
4355.28 2212
4355.91 2032
4356.53 1982
4357.15 2058
4357.77 2267
4358.40 2291
4359.02 2262
4359.64 2095
4360.26 2060
4360.89 2144
4361.51 2310
4362.13 2256
4362.76 2176
4363.38 2181
4364.00 2128
4364.62 2127
4365.25 2117
4365.87 1963
4366.49 2062
4367.12 2186
4367.74 2033
4368.36 2145
4368.99 1861
4369.61 1946
4370.23 1846
4370.86 1883
4371.48 1762
4372.11 1938
4372.73 1838
4373.35 1776
4373.98 1750
4374.60 1671
4375.22 1753
4375.85 1742
4376.47 1965
4377.10 1812
4377.72 1650
4378.34 1802
4378.97 1733
4379.59 1796
4380.22 1934
4380.84 1861
4381.47 1956
4382.09 1962
4382.71 1725
4383.34 1854
4383.96 1917
4384.59 1931
4385.21 1872
4385.84 1897
4386.46 2080
4387.09 1870
4387.71 1927
4388.34 1818
4388.96 1767
4389.59 1849
4390.21 1788
4390.84 1948
4391.46 2042
4392.09 2270
4392.71 2158
4393.34 2208
4393.96 2195
4394.59 2200
4395.21 2073
4395.84 2015
4396.46 1962
4397.09 1938
4397.71 1913
4398.34 1919
4398.96 2008
4399.59 1935
4400.22 2007
4400.84 1895
4401.47 1849
4402.09 1881
4402.72 1776
4403.34 1848
4403.97 2066
4404.60 2072
4405.22 1860
4405.85 1787
4406.47 1736
4407.10 1855
4407.73 1864
4408.35 2051
4408.98 1963
4409.61 1952
4410.23 2108
4410.86 1889
4411.48 1935
4412.11 1853
4412.74 1978
4413.36 1885
4413.99 1788
4414.62 1857
4415.24 1911
4415.87 1620
4416.50 1708
4417.12 1830
4417.75 1795
4418.38 1624
4419.01 1638
4419.63 1600
4420.26 1586
4420.89 1629
4421.51 1630
4422.14 1530
4422.77 1700
4423.40 1617
4424.02 1575
4424.65 1566
4425.28 1606
4425.91 1775
4426.53 1664
4427.16 1563
4427.79 1551
4428.42 1465
4429.04 1431
4429.67 1450
4430.30 1437
4430.93 1596
4431.55 1626
4432.18 1648
4432.81 1554
4433.44 1521
4434.07 1555
4434.69 1511
4435.32 1538
4435.95 1652
4436.58 1685
4437.21 1468
4437.84 1602
4438.46 1688
4439.09 1509
4439.72 1516
4440.35 1371
4440.98 1444
4441.61 1506
4442.24 1572
4442.86 1693
4443.49 1512
4444.12 1493
4444.75 1609
4445.38 1638
4446.01 1555
4446.64 1571
4447.27 1423
4447.90 1379
4448.52 1424
4449.15 1484
4449.78 1538
4450.41 1505
4451.04 1430
4451.67 1487
4452.30 1405
4452.93 1480
4453.56 1430
4454.19 1446
4454.82 1616
4455.45 1657
4456.08 1607
4456.71 1706
4457.34 1733
4457.97 1755
4458.60 1590
4459.23 1622
4459.86 1556
4460.49 1610
4461.12 1455
4461.75 1464
4462.38 1521
4463.01 1464
4463.64 1438
4464.27 1460
4464.90 1360
4465.53 1341
4466.16 1263
4466.79 1494
4467.42 1477
4468.05 1314
4468.68 1311
4469.31 1434
4469.94 1389
4470.57 1486
4471.20 1388
4471.83 1420
4472.46 1392
4473.09 1441
4473.72 1415
4474.35 1379
4474.99 1246
4475.62 1239
4476.25 1329
4476.88 1293
4477.51 1234
4478.14 1309
4478.77 1258
4479.40 1276
4480.03 1404
4480.67 1343
4481.30 1300
4481.93 1390
4482.56 1358
4483.19 1397
4483.82 1437
4484.46 1449
4485.09 1277
4485.72 1427
4486.35 1487
4486.98 1423
4487.61 1470
4488.25 1517
4488.88 1518
4489.51 1595
4490.14 1530
4490.77 1516
4491.41 1462
4492.04 1449
4492.67 1609
4493.30 1572
4493.94 1388
4494.57 1468
4495.20 1451
4495.83 1665
4496.46 1497
4497.10 1444
4497.73 1505
4498.36 1433
4498.99 1513
4499.63 1772
4500.26 1680
4500.89 1683
4501.53 1754
4502.16 1826
4502.79 1791
4503.42 1837
4504.06 1788
4504.69 1900
4505.32 1843
4505.96 1728
4506.59 1630
4507.22 1645
4507.86 1689
4508.49 1534
4509.12 1531
4509.76 1478
4510.39 1418
4511.02 1572
4511.66 1482
4512.29 1569
4512.92 1604
4513.56 1681
4514.19 1621
4514.83 1642
4515.46 1668
4516.09 1587
4516.73 1708
4517.36 1394
4517.99 1375
4518.63 1493
4519.26 1521
4519.90 1439
4520.53 1498
4521.17 1537
4521.80 1344
4522.43 1593
4523.07 1536
4523.70 1533
4524.34 1571
4524.97 1502
4525.61 1503
4526.24 1551
4526.88 1610
4527.51 1688
4528.14 1700
4528.78 1808
4529.41 2074
4530.05 2296
4530.68 2639
4531.32 2830
4531.95 2997
4532.59 3084
4533.22 3409
4533.86 3426
4534.49 3415
4535.13 3504
4535.76 3193
4536.40 2860
4537.04 2595
4537.67 2320
4538.31 2124
4538.94 1955
4539.58 1841
4540.21 1599
4540.85 1630
4541.48 1676
4542.12 1580
4542.76 1467
4543.39 1410
4544.03 1427
4544.66 1418
4545.30 1440
4545.93 1438
4546.57 1576
4547.21 1385
4547.84 1409
4548.48 1497
4549.11 1374
4549.75 1527
4550.39 1424
4551.02 1311
4551.66 1441
4552.30 1551
4552.93 1465
4553.57 1430
4554.21 1518
4554.84 1556
4555.48 1424
4556.12 1373
4556.75 1489
4557.39 1519
4558.03 1506
4558.66 1562
4559.30 1528
4559.94 1412
4560.57 1558
4561.21 1455
4561.85 1445
4562.48 1406
4563.12 1465
4563.76 1587
4564.40 1537
4565.03 1660
4565.67 1545
4566.31 1535
4566.95 1449
4567.58 1505
4568.22 1489
4568.86 1614
4569.50 1620
4570.13 1664
4570.77 1740
4571.41 1674
4572.05 1715
4572.68 1713
4573.32 1606
4573.96 1604
4574.60 1561
4575.24 1606
4575.87 1468
4576.51 1498
4577.15 1501
4577.79 1464
4578.43 1432
4579.06 1434
4579.70 1314
4580.34 1401
4580.98 1534
4581.62 1487
4582.26 1415
4582.90 1377
4583.53 1398
4584.17 1437
4584.81 1530
4585.45 1578
4586.09 1723
4586.73 1650
4587.37 1596
4588.01 1630
4588.64 1596
4589.28 1672
4589.92 1684
4590.56 1681
4591.20 1602
4591.84 1755
4592.48 1673
4593.12 1955
4593.76 1958
4594.40 1954
4595.04 1869
4595.68 1760
4596.31 1801
4596.95 1731
4597.59 1554
4598.23 1481
4598.87 1495
4599.51 1525
4600.15 1486
4600.79 1498
4601.43 1481
4602.07 1471
4602.71 1522
4603.35 1556
4603.99 1605
4604.63 1608
4605.27 1606
4605.91 1517
4606.55 1538
4607.19 1585
4607.83 1454
4608.47 1588
4609.11 1613
4609.75 1593
4610.39 1496
4611.03 1512
4611.68 1561
4612.32 1444
4612.96 1482
4613.60 1550
4614.24 1562
4614.88 1550
4615.52 1511
4616.16 1474
4616.80 1441
4617.44 1369
4618.08 1520
4618.72 1547
4619.36 1409
4620.01 1467
4620.65 1490
4621.29 1676
4621.93 1865
4622.57 1721
4623.21 1559
4623.85 1401
4624.50 1482
4625.14 1432
4625.78 1494
4626.42 1524
4627.06 1504
4627.70 1474
4628.34 1461
4628.99 1511
4629.63 1469
4630.27 1594
4630.91 1600
4631.55 1573
4632.20 1519
4632.84 1496
4633.48 1653
4634.12 1722
4634.76 1596
4635.41 1588
4636.05 1597
4636.69 1679
4637.33 1568
4637.98 1592
4638.62 1476
4639.26 1522
4639.90 1693
4640.55 1590
4641.19 1487
4641.83 1628
4642.47 1582
4643.12 1574
4643.76 1531
4644.40 1614
4645.04 1514
4645.69 1447
4646.33 1459
4646.97 1551
4647.62 1578
4648.26 1497
4648.90 1570
4649.55 1510
4650.19 1561
4650.83 1637
4651.48 1525
4652.12 1655
4652.76 1933
4653.41 1796
4654.05 1956
4654.69 2001
4655.34 1925
4655.98 1889
4656.62 1783
4657.27 1903
4657.91 1758
4658.55 1479
4659.20 1621
4659.84 1536
4660.49 1602
4661.13 1335
4661.77 1446
4662.42 1366
4663.06 1476
4663.71 1335
4664.35 1240
4664.99 1174
4665.64 1266
4666.28 1334
4666.93 1473
4667.57 1312
4668.22 1292
4668.86 1288
4669.51 1342
4670.15 1431
4670.79 1455
4671.44 1314
4672.08 1165
4672.73 1266
4673.37 1354
4674.02 1317
4674.66 1402
4675.31 1349
4675.95 1343
4676.60 1274
4677.24 1332
4677.89 1289
4678.53 1166
4679.18 1352
4679.82 1515
4680.47 1466
4681.12 1464
4681.76 1474
4682.41 1332
4683.05 1489
4683.70 1401
4684.34 1521
4684.99 1425
4685.63 1434
4686.28 1482
4686.93 1436
4687.57 1477
4688.22 1358
4688.86 1353
4689.51 1319
4690.15 1324
4690.80 1389
4691.45 1546
4692.09 1487
4692.74 1490
4693.39 1505
4694.03 1412
4694.68 1519
4695.32 1614
4695.97 1512
4696.62 1550
4697.26 1428
4697.91 1734
4698.56 1717
4699.20 1714
4699.85 1716
4700.50 1919
4701.14 2034
4701.79 2202
4702.44 2049
4703.08 1842
4703.73 1700
4704.38 1714
4705.02 1662
4705.67 1662
4706.32 1550
4706.97 1687
4707.61 1603
4708.26 1528
4708.91 1618
4709.55 1561
4710.20 1661
4710.85 1664
4711.50 1571
4712.14 1630
4712.79 1693
4713.44 1491
4714.09 1812
4714.73 1677
4715.38 1547
4716.03 1479
4716.68 1504
4717.33 1567
4717.97 1644
4718.62 1546
4719.27 1724
4719.92 1614
4720.57 1554
4721.21 1624
4721.86 1601
4722.51 1619
4723.16 1825
4723.81 1845
4724.45 1541
4725.10 1623
4725.75 1691
4726.40 1685
4727.05 1570
4727.70 1771
4728.35 2175
4728.99 2199
4729.64 2099
4730.29 2011
4730.94 1994
4731.59 1781
4732.24 1881
4732.89 1775
4733.54 1644
4734.19 1680
4734.83 1711
4735.48 1582
4736.13 1645
4736.78 1728
4737.43 1653
4738.08 1605
4738.73 1601
4739.38 1718
4740.03 1891
4740.68 1802
4741.33 1683
4741.98 1910
4742.63 2136
4743.28 2001
4743.93 1999
4744.58 1812
4745.23 1741
4745.87 1773
4746.52 1744
4747.17 1811
4747.82 1778
4748.47 1736
4749.12 1699
4749.77 1738
4750.42 1811
4751.08 1642
4751.73 1744
4752.38 2031
4753.03 1999
4753.68 1936
4754.33 1874
4754.98 1838
4755.63 1928
4756.28 1997
4756.93 2013
4757.58 1905
4758.23 1842
4758.88 1763
4759.53 1637
4760.18 1648
4760.83 1544
4761.48 1433
4762.13 1541
4762.79 1503
4763.44 1596
4764.09 1640
4764.74 1543
4765.39 1444
4766.04 1621
4766.69 1648
4767.34 1663
4767.99 1621
4768.65 1582
4769.30 1494
4769.95 1441
4770.60 1516
4771.25 1568
4771.90 1622
4772.56 1528
4773.21 1437
4773.86 1441
4774.51 1394
4775.16 1500
4775.81 1488
4776.47 1466
4777.12 1394
4777.77 1346
4778.42 1531
4779.07 1510
4779.73 1508
4780.38 1536
4781.03 1540
4781.68 1566
4782.34 1578
4782.99 1671
4783.64 1728
4784.29 1558
4784.94 1686
4785.60 1470
4786.25 1524
4786.90 1496
4787.56 1509
4788.21 1467
4788.86 1443
4789.51 1498
4790.17 1469
4790.82 1387
4791.47 1442
4792.13 1399
4792.78 1385
4793.43 1418
4794.08 1460
4794.74 1557
4795.39 1454
4796.04 1362
4796.70 1376
4797.35 1424
4798.00 1345
4798.66 1367
4799.31 1417
4799.96 1453
4800.62 1530
4801.27 1332
4801.93 1370
4802.58 1385
4803.23 1441
4803.89 1515
4804.54 1485
4805.19 1417
4805.85 1470
4806.50 1391
4807.16 1307
4807.81 1435
4808.46 1435
4809.12 1486
4809.77 1456
4810.43 1384
4811.08 1531
4811.73 1451
4812.39 1426
4813.04 1306
4813.70 1354
4814.35 1468
4815.01 1495
4815.66 1572
4816.32 1410
4816.97 1513
4817.63 1665
4818.28 1725
4818.94 1704
4819.59 1665
4820.24 1622
4820.90 1550
4821.55 1568
4822.21 1686
4822.86 1624
4823.52 1751
4824.18 1663
4824.83 1780
4825.49 1706
4826.14 1823
4826.80 1709
4827.45 1669
4828.11 1656
4828.76 1785
4829.42 1806
4830.07 1788
4830.73 1775
4831.38 1755
4832.04 1781
4832.70 1699
4833.35 1853
4834.01 1828
4834.66 1755
4835.32 1934
4835.98 2046
4836.63 1996
4837.29 1980
4837.94 2151
4838.60 2144
4839.26 2086
4839.91 2143
4840.57 2189
4841.22 2264
4841.88 2260
4842.54 2311
4843.19 2105
4843.85 2190
4844.51 2290
4845.16 2043
4845.82 2094
4846.48 2186
4847.13 2144
4847.79 2260
4848.45 2622
4849.10 2656
4849.76 2753
4850.42 3002
4851.07 3325
4851.73 3639
4852.39 3839
4853.05 3826
4853.70 3670
4854.36 3352
4855.02 3261
4855.68 3043
4856.33 2838
4856.99 2807
4857.65 2839
4858.30 2871
4858.96 2883
4859.62 2732
4860.28 2752
4860.94 2564
4861.59 2791
4862.25 2714
4862.91 2546
4863.57 2483
4864.22 2705
4864.88 2565
4865.54 2671
4866.20 2834
4866.86 2766
4867.51 2625
4868.17 2711
4868.83 2579
4869.49 2680
4870.15 2628
4870.81 2464
4871.46 2476
4872.12 2485
4872.78 2430
4873.44 2282
4874.10 2220
4874.76 2043
4875.41 2301
4876.07 2372
4876.73 2281
4877.39 2186
4878.05 2260
4878.71 2324
4879.37 2411
4880.03 2220
4880.69 2173
4881.34 2204
4882.00 2230
4882.66 2219
4883.32 2235
4883.98 2227
4884.64 2063
4885.30 2114
4885.96 2150
4886.62 2071
4887.28 1907
4887.94 1952
4888.60 1994
4889.26 2020
4889.92 2175
4890.58 2145
4891.24 2210
4891.89 2258
4892.55 2350
4893.21 2339
4893.87 2191
4894.53 2462
4895.19 2354
4895.85 2233
4896.51 2304
4897.17 2140
4897.83 1979
4898.49 2046
4899.16 1981
4899.82 2178
4900.48 2116
4901.14 2063
4901.80 2124
4902.46 2094
4903.12 2116
4903.78 2102
4904.44 1981
4905.10 2012
4905.76 2007
4906.42 1974
4907.08 1996
4907.74 1788
4908.40 1770
4909.06 1702
4909.72 1669
4910.39 1753
4911.05 1786
4911.71 1795
4912.37 1804
4913.03 1725
4913.69 1808
4914.35 1731
4915.01 1802
4915.68 1720
4916.34 1756
4917.00 1696
4917.66 1696
4918.32 1650
4918.98 1774
4919.64 1623
4920.31 1507
4920.97 1543
4921.63 1475
4922.29 1534
4922.95 1546
4923.62 1482
4924.28 1553
4924.94 1591
4925.60 1570
4926.26 1613
4926.93 1396
4927.59 1510
4928.25 1575
4928.91 1622
4929.57 1564
4930.24 1465
4930.90 1515
4931.56 1467
4932.22 1519
4932.89 1568
4933.55 1536
4934.21 1479
4934.87 1477
4935.54 1499
4936.20 1434
4936.86 1572
4937.53 1559
4938.19 1364
4938.85 1489
4939.51 1496
4940.18 1454
4940.84 1409
4941.50 1542
4942.17 1493
4942.83 1409
4943.49 1409
4944.16 1328
4944.82 1502
4945.48 1522
4946.15 1435
4946.81 1436
4947.47 1429
4948.14 1385
4948.80 1325
4949.46 1349
4950.13 1475
4950.79 1479
4951.45 1482
4952.12 1345
4952.78 1449
4953.45 1455
4954.11 1315
4954.77 1383
4955.44 1408
4956.10 1305
4956.77 1311
4957.43 1429
4958.09 1575
4958.76 1447
4959.42 1476
4960.09 1329
4960.75 1336
4961.42 1410
4962.08 1475
4962.75 1463
4963.41 1497
4964.07 1454
4964.74 1538
4965.40 1740
4966.07 1728
4966.73 1605
4967.40 1649
4968.06 1658
4968.73 1584
4969.39 1712
4970.06 1799
4970.72 1523
4971.39 1467
4972.05 1508
4972.72 1420
4973.38 1482
4974.05 1391
4974.71 1496
4975.38 1403
4976.05 1434
4976.71 1573
4977.38 1548
4978.04 1527
4978.71 1586
4979.37 1587
4980.04 1542
4980.70 1604
4981.37 1672
4982.04 1686
4982.70 1571
4983.37 1520
4984.03 1535
4984.70 1518
4985.37 1455
4986.03 1569
4986.70 1841
4987.36 1814
4988.03 1919
4988.70 1895
4989.36 2133
4990.03 2287
4990.70 2406
4991.36 2468
4992.03 2285
4992.69 2343
4993.36 2322
4994.03 2093
4994.69 1945
4995.36 1838
4996.03 1690
4996.69 1627
4997.36 1506
4998.03 1417
4998.70 1375
4999.36 1406
5000.03 1486
5000.70 1321
5001.36 1269
5002.03 1324
5002.70 1287
5003.37 1428
5004.03 1416
5004.70 1223
5005.37 1333
5006.03 1326
5006.70 1207
5007.37 1273
5008.04 1362
5008.70 1278
5009.37 1229
5010.04 1208
5010.71 1256
5011.38 1298
5012.04 1247
5012.71 1071
5013.38 1159
5014.05 1289
5014.72 1272
5015.38 1337
5016.05 1330
5016.72 1313
5017.39 1372
5018.06 1274
5018.72 1327
5019.39 1348
5020.06 1380
5020.73 1369
5021.40 1380
5022.07 1359
5022.73 1317
5023.40 1357
5024.07 1378
5024.74 1324
5025.41 1406
5026.08 1542
5026.75 1577
5027.42 1568
5028.08 1500
5028.75 1510
5029.42 1394
5030.09 1456
5030.76 1398
5031.43 1471
5032.10 1453
5032.77 1355
5033.44 1374
5034.11 1217
5034.78 1186
5035.45 1177
5036.11 1160
5036.78 1347
5037.45 1235
5038.12 1147
5038.79 1326
5039.46 1114
5040.13 1225
5040.80 1211
5041.47 1287
5042.14 1299
5042.81 1222
5043.48 1235
5044.15 1308
5044.82 1256
5045.49 1164
5046.16 1193
5046.83 1182
5047.50 1226
5048.17 1259
5048.84 1184
5049.51 1304
5050.18 1268
5050.85 1241
5051.52 1225
5052.19 1209
5052.86 1317
5053.54 1187
5054.21 1344
5054.88 1302
5055.55 1238
5056.22 1242
5056.89 1236
5057.56 1163
5058.23 1129
5058.90 1171
5059.57 1166
5060.24 1191
5060.91 1309
5061.59 1219
5062.26 1177
5062.93 1283
5063.60 1371
5064.27 1349
5064.94 1294
5065.61 1263
5066.28 1302
5066.96 1301
5067.63 1397
5068.30 1510
5068.97 1411
5069.64 1378
5070.31 1320
5070.99 1211
5071.66 1154
5072.33 1193
5073.00 1141
5073.67 1211
5074.35 1246
5075.02 1318
5075.69 1175
5076.36 1333
5077.03 1349
5077.71 1364
5078.38 1238
5079.05 1399
5079.72 1487
5080.39 1567
5081.07 1546
5081.74 1347
5082.41 1488
5083.08 1441
5083.76 1321
5084.43 1368
5085.10 1410
5085.78 1230
5086.45 1338
5087.12 1480
5087.79 1483
5088.47 1418
5089.14 1505
5089.81 1511
5090.49 1396
5091.16 1499
5091.83 1493
5092.51 1461
5093.18 1610
5093.85 1580
5094.52 1604
5095.20 1648
5095.87 1650
5096.54 1513
5097.22 1415
5097.89 1371
5098.57 1456
5099.24 1288
5099.91 1274
5100.59 1420
5101.26 1399
5101.93 1267
5102.61 1339
5103.28 1392
5103.96 1389
5104.63 1355
5105.30 1306
5105.98 1493
5106.65 1297
5107.33 1312
5108.00 1415
5108.67 1374
5109.35 1344
5110.02 1414
5110.70 1379
5111.37 1357
5112.05 1330
5112.72 1284
5113.40 1358
5114.07 1314
5114.74 1242
5115.42 1344
5116.09 1344
5116.77 1402
5117.44 1390
5118.12 1284
5118.79 1415
5119.47 1368
5120.14 1380
5120.82 1327
5121.49 1375
5122.17 1326
5122.84 1326
5123.52 1357
5124.19 1295
5124.87 1306
5125.54 1358
5126.22 1330
5126.90 1322
5127.57 1325
5128.25 1370
5128.92 1331
5129.60 1423
5130.27 1351
5130.95 1406
5131.62 1400
5132.30 1366
5132.98 1478
5133.65 1457
5134.33 1391
5135.00 1345
5135.68 1287
5136.36 1347
5137.03 1284
5137.71 1280
5138.38 1256
5139.06 1367
5139.74 1408
5140.41 1475
5141.09 1551
5141.77 1456
5142.44 1342
5143.12 1337
5143.80 1279
5144.47 1274
5145.15 1278
5145.83 1341
5146.50 1157
5147.18 1210
5147.86 1238
5148.53 1224
5149.21 1182
5149.89 1243
5150.56 1248
5151.24 1186
5151.92 1181
5152.60 1236
5153.27 1339
5153.95 1274
5154.63 1339
5155.30 1240
5155.98 1213
5156.66 1252
5157.34 1215
5158.01 1249
5158.69 1206
5159.37 1127
5160.05 1173
5160.72 1290
5161.40 1164
5162.08 1097
5162.76 1207
5163.44 1185
5164.11 1207
5164.79 1287
5165.47 1252
5166.15 1121
5166.83 1208
5167.50 1292
5168.18 1263
5168.86 1276
5169.54 1239
5170.22 1153
5170.89 1175
5171.57 1108
5172.25 1092
5172.93 1203
5173.61 1144
5174.29 1190
5174.97 1128
5175.64 1283
5176.32 1299
5177.00 1181
5177.68 1279
5178.36 1195
5179.04 1212
5179.72 1251
5180.40 1247
5181.08 1172
5181.75 1214
5182.43 1273
5183.11 1292
5183.79 1216
5184.47 1241
5185.15 1224
5185.83 1219
5186.51 1081
5187.19 1185
5187.87 1122
5188.55 1153
5189.23 1253
5189.91 1255
5190.59 1138
5191.27 973
5191.95 1194
5192.63 1172
5193.31 1016
5193.98 1017
5194.66 1104
5195.34 1065
5196.02 1142
5196.70 1266
5197.38 1200
5198.07 1129
5198.75 1146
5199.43 1193
5200.11 1239
5200.79 1228
5201.47 1190
5202.15 1286
5202.83 1083
5203.51 1065
5204.19 1159
5204.87 1209
5205.55 1130
5206.23 1196
5206.91 1251
5207.59 1221
5208.27 1209
5208.95 1185
5209.63 1204
5210.31 1200
5211.00 1294
5211.68 1362
5212.36 1401
5213.04 1354
5213.72 1339
5214.40 1402
5215.08 1334
5215.76 1370
5216.45 1272
5217.13 1264
5217.81 1379
5218.49 1486
5219.17 1370
5219.85 1516
5220.53 1466
5221.22 1414
5221.90 1418
5222.58 1549
5223.26 1371
5223.94 1350
5224.62 1314
5225.31 1375
5225.99 1363
5226.67 1147
5227.35 1219
5228.03 1337
5228.72 1228
5229.40 1228
5230.08 1237
5230.76 1225
5231.45 1302
5232.13 1207
5232.81 1188
5233.49 1235
5234.18 1352
5234.86 1277
5235.54 1287
5236.22 1389
5236.91 1195
5237.59 1259
5238.27 1325
5238.95 1353
5239.64 1371
5240.32 1367
5241.00 1397
5241.69 1456
5242.37 1486
5243.05 1423
5243.73 1344
5244.42 1307
5245.10 1338
5245.78 1302
5246.47 1364
5247.15 1281
5247.83 1252
5248.52 1346
5249.20 1259
5249.88 1370
5250.57 1426
5251.25 1454
5251.94 1494
5252.62 1580
5253.30 1519
5253.99 1535
5254.67 1629
5255.35 1464
5256.04 1360
5256.72 1381
5257.41 1305
5258.09 1304
5258.77 1372
5259.46 1258
5260.14 1312
5260.83 1262
5261.51 1363
5262.20 1427
5262.88 1431
5263.56 1528
5264.25 1504
5264.93 1309
5265.62 1449
5266.30 1434
5266.99 1413
5267.67 1304
5268.36 1343
5269.04 1382
5269.73 1404
5270.41 1337
5271.10 1396
5271.78 1403
5272.47 1331
5273.15 1261
5273.84 1250
5274.52 1381
5275.21 1332
5275.89 1255
5276.58 1263
5277.26 1204
5277.95 1325
5278.63 1164
5279.32 1205
5280.00 1291
5280.69 1370
5281.37 1424
5282.06 1376
5282.75 1391
5283.43 1460
5284.12 1346
5284.80 1354
5285.49 1379
5286.17 1315
5286.86 1288
5287.55 1239
5288.23 1261
5288.92 1335
5289.60 1295
5290.29 1237
5290.98 1345
5291.66 1218
5292.35 1213
5293.04 1195
5293.72 1246
5294.41 1309
5295.10 1316
5295.78 1195
5296.47 1341
5297.15 1376
5297.84 1541
5298.53 1549
5299.21 1371
5299.90 1371
5300.59 1507
5301.28 1704
5301.96 1665
5302.65 1711
5303.34 1743
5304.02 1801
5304.71 1637
5305.40 1764
5306.08 1791
5306.77 1693
5307.46 1797
5308.15 1821
5308.83 1597
5309.52 1490
5310.21 1532
5310.90 1553
5311.58 1499
5312.27 1531
5312.96 1522
5313.65 1378
5314.33 1433
5315.02 1512
5315.71 1527
5316.40 1522
5317.09 1439
5317.77 1563
5318.46 1628
5319.15 1527
5319.84 1498
5320.53 1663
5321.21 1838
5321.90 1793
5322.59 1676
5323.28 1759
5323.97 1749
5324.65 1799
5325.34 1621
5326.03 1623
5326.72 1722
5327.41 1704
5328.10 1577
5328.79 1492
5329.47 1439
5330.16 1474
5330.85 1408
5331.54 1430
5332.23 1406
5332.92 1346
5333.61 1358
5334.30 1411
5334.99 1595
5335.67 1508
5336.36 1433
5337.05 1671
5337.74 1662
5338.43 1450
5339.12 1427
5339.81 1454
5340.50 1493
5341.19 1554
5341.88 1440
5342.57 1442
5343.26 1556
5343.95 1422
5344.64 1595
5345.33 1570
5346.02 1451
5346.71 1519
5347.40 1581
5348.09 1598
5348.78 1606
5349.47 1743
5350.16 1961
5350.85 2106
5351.54 2339
5352.23 2536
5352.92 2602
5353.61 2593
5354.30 2664
5354.99 2774
5355.68 2572
5356.37 2346
5357.06 2165
5357.75 1877
5358.44 1743
5359.13 1596
5359.82 1530
5360.51 1399
5361.20 1476
5361.89 1373
5362.58 1319
5363.27 1505
5363.97 1482
5364.66 1431
5365.35 1255
5366.04 1365
5366.73 1346
5367.42 1371
5368.11 1375
5368.80 1320
5369.49 1298
5370.19 1202
5370.88 1292
5371.57 1355
5372.26 1154
5372.95 1198
5373.64 1166
5374.33 1121
5375.03 1200
5375.72 1198
5376.41 1138
5377.10 1263
5377.79 1273
5378.49 1222
5379.18 1305
5379.87 1224
5380.56 1245
5381.25 1370
5381.95 1233
5382.64 1219
5383.33 1284
5384.02 1216
5384.71 1166
5385.41 1292
5386.10 1207
5386.79 1127
5387.48 1314
5388.18 1428
5388.87 1356
5389.56 1297
5390.25 1511
5390.95 1515
5391.64 1444
5392.33 1441
5393.02 1380
5393.72 1397
5394.41 1371
5395.10 1407
5395.80 1325
5396.49 1355
5397.18 1217
5397.88 1349
5398.57 1325
5399.26 1147
5399.95 1116
5400.65 1230
5401.34 1356
5402.03 1269
5402.73 1274
5403.42 1117
5404.12 1107
5404.81 1177
5405.50 1244
5406.20 1190
5406.89 1160
5407.58 1176
5408.28 1136
5408.97 1101
5409.66 1179
5410.36 1238
5411.05 1332
5411.75 1291
5412.44 1202
5413.13 1110
5413.83 1099
5414.52 1188
5415.22 1274
5415.91 1178
5416.61 1275
5417.30 1114
5417.99 1122
5418.69 1191
5419.38 1165
5420.08 1192
5420.77 1206
5421.47 1260
5422.16 1203
5422.86 1143
5423.55 1350
5424.25 1293
5424.94 1226
5425.64 1143
5426.33 1243
5427.03 1300
5427.72 1232
5428.42 1162
5429.11 1105
5429.81 1180
5430.50 1162
5431.20 1078
5431.89 1248
5432.59 1286
5433.28 1231
5433.98 1216
5434.67 1321
5435.37 1147
5436.06 1140
5436.76 1319
5437.46 1193
5438.15 1276
5438.85 1332
5439.54 1336
5440.24 1187
5440.93 1194
5441.63 1219
5442.33 1170
5443.02 1195
5443.72 1241
5444.41 1162
5445.11 1325
5445.81 1357
5446.50 1507
5447.20 1491
5447.90 1346
5448.59 1320
5449.29 1475
5449.98 1540
5450.68 1485
5451.38 1480
5452.07 1308
5452.77 1288
5453.47 1347
5454.16 1267
5454.86 1288
5455.56 1357
5456.25 1348
5456.95 1316
5457.65 1379
5458.35 1392
5459.04 1398
5459.74 1440
5460.44 1351
5461.13 1273
5461.83 1346
5462.53 1328
5463.23 1302
5463.92 1405
5464.62 1480
5465.32 1395
5466.02 1496
5466.71 1510
5467.41 1532
5468.11 1560
5468.81 1530
5469.50 1463
5470.20 1455
5470.90 1520
5471.60 1271
5472.29 1391
5472.99 1315
5473.69 1480
5474.39 1487
5475.09 1388
5475.78 1417
5476.48 1503
5477.18 1461
5477.88 1549
5478.58 1580
5479.28 1703
5479.97 1635
5480.67 1855
5481.37 2288
5482.07 2359
5482.77 2498
5483.47 2167
5484.17 2335
5484.86 2231
5485.56 2101
5486.26 2156
5486.96 1835
5487.66 1907
5488.36 1815
5489.06 1684
5489.76 1583
5490.45 1596
5491.15 1643
5491.85 1623
5492.55 1697
5493.25 1689
5493.95 1682
5494.65 1642
5495.35 1895
5496.05 1794
5496.75 1827
5497.45 1963
5498.15 1981
5498.85 2117
5499.55 2102
5500.25 2281
5500.95 2657
5501.65 3025
5502.35 3302
5503.04 3281
5503.74 3533
5504.44 3358
5505.14 3162
5505.84 2970
5506.54 2601
5507.24 2411
5507.94 2373
5508.65 1882
5509.35 1844
5510.05 1863
5510.75 1739
5511.45 1778
5512.15 1890
5512.85 1914
5513.55 1503
5514.25 1759
5514.95 1874
5515.65 1742
5516.35 1652
5517.05 1639
5517.75 1795
5518.45 1855
5519.15 1703
5519.85 1721
5520.56 1705
5521.26 1682
5521.96 1633
5522.66 1783
5523.36 1726
5524.06 1609
5524.76 1587
5525.46 1554
5526.16 1547
5526.87 1643
5527.57 1519
5528.27 1359
5528.97 1378
5529.67 1518
5530.37 1509
5531.07 1471
5531.78 1423
5532.48 1344
5533.18 1289
5533.88 1438
5534.58 1370
5535.29 1410
5535.99 1337
5536.69 1343
5537.39 1336
5538.09 1377
5538.80 1351
5539.50 1347
5540.20 1425
5540.90 1531
5541.60 1195
5542.31 1357
5543.01 1391
5543.71 1358
5544.41 1309
5545.12 1317
5545.82 1220
5546.52 1362
5547.22 1205
5547.93 1214
5548.63 1287
5549.33 1326
5550.04 1320
5550.74 1331
5551.44 1427
5552.14 1313
5552.85 1226
5553.55 1252
5554.25 1225
5554.96 1255
5555.66 1245
5556.36 1234
5557.07 1262
5557.77 1023
5558.47 1178
5559.18 1345
5559.88 1294
5560.58 1382
5561.29 1311
5561.99 1201
5562.69 1271
5563.40 1285
5564.10 1283
5564.80 1314
5565.51 1264
5566.21 1433
5566.92 1256
5567.62 1418
5568.32 1439
5569.03 1301
5569.73 1304
5570.44 1274
5571.14 1399
5571.84 1322
5572.55 1215
5573.25 1200
5573.96 1163
5574.66 1274
5575.37 1242
5576.07 1235
5576.78 1334
5577.48 1215
5578.18 1331
5578.89 1347
5579.59 1306
5580.30 1228
5581.00 1305
5581.71 1345
5582.41 1251
5583.12 1252
5583.82 1252
5584.53 1294
5585.23 1267
5585.94 1285
5586.64 1243
5587.35 1302
5588.05 1247
5588.76 1226
5589.46 1090
5590.17 1034
5590.88 1189
5591.58 1288
5592.29 1178
5592.99 1216
5593.70 1232
5594.40 1182
5595.11 1152
5595.81 1144
5596.52 1159
5597.23 1172
5597.93 1124
5598.64 1088
5599.34 1176
5600.05 1245
5600.76 1220
5601.46 1214
5602.17 1227
5602.87 1129
5603.58 1178
5604.29 1176
5604.99 1248
5605.70 1186
5606.41 1172
5607.11 1123
5607.82 1243
5608.52 1074
5609.23 1176
5609.94 1208
5610.64 1130
5611.35 1140
5612.06 1222
5612.76 1213
5613.47 1071
5614.18 1290
5614.89 1336
5615.59 1189
5616.30 1204
5617.01 1170
5617.71 1156
5618.42 1211
5619.13 1219
5619.84 1239
5620.54 1113
5621.25 1120
5621.96 1097
5622.66 1160
5623.37 1119
5624.08 1195
5624.79 1418
5625.49 1349
5626.20 1197
5626.91 1162
5627.62 1330
5628.33 1318
5629.03 1227
5629.74 1232
5630.45 1283
5631.16 1293
5631.87 1343
5632.57 1297
5633.28 1159
5633.99 1103
5634.70 1177
5635.41 1288
5636.11 1318
5636.82 1266
5637.53 1189
5638.24 1165
5638.95 1270
5639.66 1241
5640.36 1313
5641.07 1421
5641.78 1434
5642.49 1344
5643.20 1187
5643.91 1271
5644.62 1450
5645.33 1422
5646.03 1230
5646.74 1247
5647.45 1399
5648.16 1330
5648.87 1216
5649.58 1090
5650.29 1185
5651.00 1267
5651.71 1233
5652.42 1355
5653.13 1301
5653.84 1185
5654.54 1176
5655.25 1214
5655.96 1341
5656.67 1503
5657.38 1423
5658.09 1585
5658.80 1658
5659.51 1665
5660.22 1599
5660.93 1645
5661.64 1624
5662.35 1493
5663.06 1459
5663.77 1384
5664.48 1373
5665.19 1361
5665.90 1318
5666.61 1347
5667.32 1254
5668.03 1293
5668.74 1370
5669.45 1240
5670.16 1320
5670.87 1366
5671.58 1249
5672.29 1232
5673.01 1314
5673.72 1336
5674.43 1186
5675.14 1161
5675.85 1195
5676.56 1163
5677.27 1209
5677.98 1184
5678.69 1172
5679.40 1130
5680.11 1220
5680.82 1235
5681.54 1210
5682.25 1133
5682.96 1141
5683.67 1236
5684.38 1234
5685.09 1249
5685.80 1298
5686.51 1258
5687.23 1251
5687.94 1218
5688.65 1091
5689.36 1252
5690.07 1229
5690.78 1228
5691.50 1241
5692.21 1143
5692.92 1167
5693.63 1184
5694.34 1105
5695.06 1202
5695.77 1226
5696.48 1194
5697.19 1157
5697.90 1213
5698.62 1254
5699.33 1201
5700.04 1164
5700.75 1284
5701.46 1215
5702.18 1286
5702.89 1144
5703.60 1232
5704.31 1158
5705.03 1283
5705.74 1279
5706.45 1195
5707.17 1144
5707.88 1067
5708.59 1251
5709.30 1177
5710.02 1052
5710.73 1075
5711.44 1166
5712.16 1211
5712.87 1170
5713.58 1061
5714.30 1092
5715.01 1130
5715.72 1204
5716.43 1118
5717.15 1135
5717.86 1219
5718.58 1115
5719.29 1149
5720.00 1067
5720.72 1199
5721.43 1095
5722.14 1122
5722.86 1118
5723.57 1155
5724.28 1108
5725.00 1075
5725.71 1250
5726.43 1126
5727.14 1120
5727.85 1165
5728.57 1211
5729.28 1220
5730.00 1164
5730.71 1174
5731.42 1224
5732.14 1251
5732.85 1204
5733.57 1219
5734.28 1198
5735.00 1203
5735.71 1144
5736.43 1270
5737.14 1364
5737.85 1279
5738.57 1199
5739.28 1253
5740.00 1209
5740.71 1259
5741.43 1274
5742.14 1194
5742.86 1344
5743.57 1229
5744.29 1163
5745.00 1205
5745.72 1279
5746.43 1360
5747.15 1266
5747.86 1179
5748.58 1234
5749.30 1279
5750.01 1271
5750.73 1219
5751.44 1309
5752.16 1206
5752.87 1287
5753.59 1360
5754.30 1389
5755.02 1438
5755.74 1544
5756.45 1561
5757.17 1459
5757.88 1337
5758.60 1468
5759.31 1397
5760.03 1358
5760.75 1413
5761.46 1349
5762.18 1336
5762.90 1302
5763.61 1359
5764.33 1349
5765.04 1216
5765.76 1393
5766.48 1525
5767.19 1508
5767.91 1506
5768.63 1470
5769.34 1394
5770.06 1464
5770.78 1536
5771.49 1637
5772.21 1483
5772.93 1482
5773.64 1385
5774.36 1583
5775.08 1570
5775.79 1449
5776.51 1351
5777.23 1423
5777.95 1430
5778.66 1545
5779.38 1459
5780.10 1531
5780.81 1535
5781.53 1588
5782.25 1591
5782.97 1562
5783.68 1693
5784.40 1702
5785.12 1527
5785.84 1557
5786.55 1454
5787.27 1690
5787.99 1770
5788.71 1742
5789.43 1660
5790.14 1697
5790.86 1801
5791.58 1959
5792.30 1937
5793.02 2020
5793.73 1820
5794.45 2048
5795.17 2206
5795.89 2214
5796.61 2247
5797.33 2333
5798.04 2447
5798.76 2550
5799.48 2791
5800.20 3242
5800.92 3648
5801.64 4472
5802.36 5400
5803.07 6335
5803.79 7217
5804.51 7510
5805.23 7809
5805.95 7238
5806.67 6617
5807.39 5753
5808.11 5296
5808.82 4478
5809.54 3872
5810.26 3543
5810.98 3167
5811.70 3153
5812.42 2904
5813.14 2852
5813.86 2721
5814.58 2755
5815.30 2818
5816.02 2971
5816.74 3116
5817.46 2974
5818.18 3039
5818.90 3054
5819.62 3127
5820.34 3174
5821.06 3204
5821.78 2921
5822.50 2828
5823.22 2832
5823.94 2668
5824.66 2776
5825.38 2643
5826.10 2420
5826.82 2568
5827.54 2324
5828.26 2116
5828.98 2017
5829.70 1963
5830.42 1898
5831.14 1979
5831.86 1821
5832.58 1884
5833.30 1897
5834.02 1801
5834.74 1835
5835.46 1916
5836.18 1922
5836.90 1866
5837.62 1661
5838.34 1573
5839.07 1835
5839.79 1843
5840.51 1835
5841.23 1705
5841.95 1682
5842.67 1739
5843.39 1762
5844.11 1673
5844.83 1823
5845.56 1786
5846.28 1685
5847.00 1706
5847.72 1600
5848.44 1622
5849.16 1494
5849.88 1570
5850.61 1529
5851.33 1500
5852.05 1377
5852.77 1444
5853.49 1527
5854.22 1504
5854.94 1471
5855.66 1552
5856.38 1630
5857.10 1549
5857.83 1440
5858.55 1481
5859.27 1504
5859.99 1520
5860.71 1556
5861.44 1521
5862.16 1639
5862.88 1602
5863.60 1431
5864.33 1389
5865.05 1460
5865.77 1457
5866.49 1548
5867.22 1435
5867.94 1451
5868.66 1378
5869.38 1421
5870.11 1280
5870.83 1342
5871.55 1372
5872.28 1475
5873.00 1365
5873.72 1372
5874.45 1340
5875.17 1476
5875.89 1492
5876.62 1375
5877.34 1380
5878.06 1458
5878.79 1434
5879.51 1443
5880.23 1432
5880.96 1432
5881.68 1356
5882.40 1428
5883.13 1382
5883.85 1436
5884.57 1425
5885.30 1423
5886.02 1431
5886.75 1414
5887.47 1359
5888.19 1481
5888.92 1394
5889.64 1305
5890.37 1375
5891.09 1413
5891.81 1324
5892.54 1338
5893.26 1318
5893.99 1297
5894.71 1267
5895.44 1284
5896.16 1365
5896.88 1308
5897.61 1302
5898.33 1385
5899.06 1412
5899.78 1389
5900.51 1278
5901.23 1300
5901.96 1278
5902.68 1413
5903.41 1323
5904.13 1390
5904.86 1270
5905.58 1210
5906.31 1262
5907.03 1253
5907.76 1305
5908.48 1348
5909.21 1350
5909.93 1407
5910.66 1264
5911.38 1255
5912.11 1235
5912.83 1353
5913.56 1237
5914.29 1327
5915.01 1441
5915.74 1459
5916.46 1338
5917.19 1317
5917.91 1365
5918.64 1315
5919.37 1451
5920.09 1499
5920.82 1539
5921.54 1356
5922.27 1374
5923.00 1305
5923.72 1266
5924.45 1329
5925.17 1412
5925.90 1456
5926.63 1395
5927.35 1309
5928.08 1345
5928.81 1245
5929.53 1328
5930.26 1354
5930.99 1451
5931.71 1442
5932.44 1488
5933.17 1509
5933.89 1431
5934.62 1475
5935.35 1681
5936.07 1464
5936.80 1574
5937.53 1666
5938.25 1641
5938.98 1754
5939.71 1851
5940.44 1775
5941.16 1686
5941.89 1659
5942.62 1621
5943.35 1635
5944.07 1715
5944.80 1656
5945.53 1651
5946.26 1522
5946.98 1660
5947.71 1726
5948.44 1769
5949.17 1656
5949.89 1751
5950.62 1992
5951.35 1893
5952.08 1912
5952.80 1978
5953.53 2190
5954.26 2101
5954.99 2178
5955.72 2244
5956.45 2214
5957.17 2251
5957.90 2286
5958.63 2028
5959.36 2031
5960.09 2098
5960.82 2077
5961.54 1997
5962.27 2017
5963.00 2102
5963.73 2190
5964.46 2069
5965.19 2200
5965.92 2368
5966.64 2540
5967.37 2668
5968.10 3042
5968.83 3087
5969.56 3252
5970.29 3381
5971.02 3342
5971.75 3003
5972.48 3020
5973.21 2834
5973.93 2715
5974.66 2690
5975.39 2713
5976.12 2664
5976.85 2546
5977.58 2601
5978.31 2500
5979.04 2484
5979.77 2496
5980.50 2436
5981.23 2797
5981.96 2632
5982.69 2938
5983.42 2833
5984.15 2897
5984.88 3090
5985.61 2974
5986.34 2913
5987.07 3085
5987.80 3129
5988.53 3005
5989.26 3029
5989.99 3184
5990.72 3164
5991.45 3026
5992.18 3081
5992.91 2953
5993.64 2954
5994.37 2884
5995.10 2884
5995.83 2942
5996.56 2938
5997.29 3135
5998.02 3124
5998.75 3175
5999.49 3148
6000.22 3141
6000.95 3314
6001.68 3117
6002.41 3179
6003.14 3114
6003.87 3110
6004.60 3183
6005.33 2988
6006.06 2824
6006.80 2824
6007.53 3186
6008.26 3057
6008.99 3153
6009.72 3272
6010.45 3713
6011.18 4293
6011.92 4858
6012.65 5534
6013.38 6224
6014.11 6811
6014.84 7201
6015.57 7630
6016.31 7670
6017.04 7918
6017.77 7663
6018.50 6836
6019.23 6367
6019.97 5560
6020.70 5016
6021.43 4445
6022.16 3997
6022.89 3600
6023.63 3071
6024.36 2955
6025.09 2783
6025.82 2657
6026.56 2526
6027.29 2380
6028.02 2419
6028.75 2373
6029.49 2362
6030.22 2422
6030.95 2227
6031.68 2111
6032.42 2185
6033.15 2123
6033.88 2016
6034.62 1952
6035.35 1955
6036.08 1955
6036.81 2089
6037.55 2150
6038.28 2194
6039.01 2095
6039.75 2031
6040.48 2120
6041.21 2296
6041.95 2279
6042.68 2280
6043.41 2322
6044.15 2156
6044.88 2367
6045.61 2388
6046.35 2218
6047.08 2426
6047.82 2452
6048.55 2526
6049.28 2466
6050.02 2576
6050.75 2579
6051.49 2657
6052.22 2852
6052.95 3002
6053.69 3020
6054.42 3074
6055.16 3189
6055.89 3237
6056.62 3238
6057.36 2962
6058.09 2946
6058.83 2918
6059.56 2574
6060.30 2438
6061.03 2515
6061.77 2467
6062.50 2482
6063.23 2419
6063.97 2374
6064.70 2319
6065.44 2229
6066.17 2238
6066.91 2128
6067.64 2102
6068.38 2108
6069.11 2153
6069.85 2115
6070.58 2091
6071.32 2025
6072.05 2179
6072.79 1995
6073.52 2045
6074.26 2025
6075.00 1973
6075.73 1944
6076.47 2038
6077.20 2060
6077.94 1887
6078.67 1868
6079.41 2033
6080.14 2093
6080.88 1881
6081.62 1741
6082.35 1855
6083.09 1883
6083.82 1858
6084.56 1800
6085.30 1750
6086.03 1868
6086.77 1903
6087.50 1914
6088.24 2006
6088.98 1848
6089.71 1768
6090.45 1834
6091.19 1777
6091.92 1830
6092.66 1861
6093.39 1921
6094.13 1962
6094.87 1842
6095.60 1899
6096.34 1925
6097.08 1845
6097.81 1924
6098.55 1764
6099.29 1795
6100.03 1759
6100.76 1747
6101.50 1724
6102.24 1796
6102.97 1723
6103.71 1825
6104.45 1792
6105.18 1764
6105.92 1566
6106.66 1685
6107.40 1553
6108.13 1542
6108.87 1687
6109.61 1775
6110.35 1732
6111.08 1658
6111.82 1675
6112.56 1756
6113.30 1755
6114.03 1740
6114.77 1761
6115.51 1870
6116.25 1680
6116.99 1621
6117.72 1710
6118.46 1859
6119.20 1680
6119.94 1657
6120.68 1803
6121.41 1780
6122.15 1759
6122.89 1767
6123.63 1842
6124.37 1879
6125.11 1710
6125.84 1764
6126.58 1880
6127.32 1899
6128.06 1807
6128.80 1888
6129.54 1936
6130.28 1887
6131.02 1897
6131.75 1929
6132.49 1977
6133.23 1949
6133.97 1977
6134.71 1827
6135.45 1980
6136.19 1992
6136.93 1946
6137.67 1840
6138.41 1927
6139.14 1844
6139.88 1906
6140.62 1938
6141.36 2002
6142.10 1991
6142.84 1963
6143.58 1947
6144.32 1901
6145.06 1883
6145.80 1836
6146.54 1836
6147.28 2059
6148.02 2109
6148.76 1987
6149.50 1824
6150.24 1771
6150.98 1824
6151.72 1878
6152.46 1853
6153.20 1914
6153.94 1972
6154.68 1922
6155.42 1882
6156.16 2040
6156.90 1981
6157.64 2069
6158.38 2119
6159.12 1969
6159.86 1974
6160.60 1959
6161.34 1982
6162.08 1971
6162.82 2119
6163.57 2065
6164.31 2093
6165.05 2358
6165.79 2394
6166.53 2336
6167.27 2516
6168.01 2625
6168.75 2749
6169.49 2806
6170.23 2746
6170.98 2943
6171.72 2795
6172.46 2825
6173.20 2716
6173.94 2546
6174.68 2493
6175.42 2593
6176.16 2610
6176.91 2500
6177.65 2589
6178.39 2552
6179.13 2472
6179.87 2613
6180.61 2478
6181.36 2468
6182.10 2500
6182.84 2516
6183.58 2596
6184.32 2666
6185.07 2667
6185.81 2842
6186.55 2751
6187.29 2721
6188.03 2644
6188.78 2863
6189.52 2804
6190.26 2812
6191.00 2751
6191.75 2919
6192.49 3015
6193.23 3072
6193.97 3211
6194.72 3224
6195.46 3241
6196.20 3502
6196.94 3380
6197.69 3373
6198.43 3538
6199.17 3574
6199.92 3358
6200.66 3206
6201.40 3244
6202.15 3170
6202.89 3315
6203.63 3456
6204.37 3493
6205.12 3725
6205.86 3993
6206.60 4542
6207.35 5480
6208.09 6692
6208.83 7935
6209.58 9802
6210.32 11590
6211.07 13436
6211.81 14815
6212.55 15381
6213.30 15099
6214.04 14386
6214.78 12729
6215.53 11386
6216.27 9579
6217.02 7885
6217.76 6498
6218.50 5680
6219.25 4668
6219.99 4223
6220.74 3642
6221.48 3478
6222.22 3382
6222.97 2985
6223.71 3137
6224.46 3203
6225.20 3152
6225.95 3295
6226.69 3361
6227.44 3462
6228.18 3485
6228.92 3376
6229.67 3193
6230.41 2959
6231.16 2815
6231.90 2582
6232.65 2512
6233.39 2439
6234.14 2327
6234.88 2173
6235.63 2236
6236.37 2135
6237.12 2270
6237.86 2263
6238.61 2321
6239.35 2443
6240.10 2470
6240.85 2344
6241.59 2530
6242.34 2403
6243.08 2383
6243.83 2555
6244.57 2720
6245.32 2643
6246.06 2675
6246.81 2928
6247.56 2977
6248.30 3139
6249.05 3317
6249.79 3515
6250.54 3687
6251.29 3676
6252.03 3656
6252.78 3830
6253.52 3576
6254.27 3201
6255.02 2990
6255.76 2913
6256.51 2732
6257.26 2559
6258.00 2559
6258.75 2415
6259.49 2525
6260.24 2541
6260.99 2461
6261.73 2519
6262.48 2589
6263.23 2577
6263.97 2445
6264.72 2297
6265.47 2342
6266.21 2439
6266.96 2558
6267.71 2501
6268.46 2264
6269.20 2361
6269.95 2348
6270.70 2341
6271.44 2373
6272.19 2349
6272.94 2256
6273.69 2320
6274.43 2328
6275.18 2478
6275.93 2424
6276.68 2657
6277.42 2645
6278.17 2594
6278.92 2719
6279.67 2736
6280.41 2623
6281.16 2632
6281.91 2754
6282.66 2638
6283.41 2505
6284.15 2312
6284.90 2399
6285.65 2406
6286.40 2163
6287.15 2112
6287.89 2314
6288.64 2232
6289.39 2231
6290.14 2415
6290.89 2481
6291.64 2448
6292.38 2286
6293.13 2238
6293.88 2246
6294.63 2235
6295.38 2129
6296.13 1997
6296.88 1983
6297.62 1894
6298.37 1806
6299.12 1848
6299.87 1793
6300.62 1790
6301.37 1869
6302.12 1883
6302.87 1790
6303.62 1893
6304.37 1889
6305.11 1719
6305.86 1656
6306.61 1688
6307.36 1811
6308.11 1889
6308.86 1863
6309.61 1913
6310.36 1799
6311.11 1816
6311.86 1830
6312.61 1867
6313.36 1875
6314.11 1784
6314.86 1871
6315.61 1960
6316.36 2062
6317.11 1974
6317.86 1875
6318.61 1934
6319.36 1908
6320.11 1899
6320.86 1913
6321.61 1935
6322.36 1795
6323.11 1794
6323.86 1812
6324.61 1741
6325.36 1713
6326.11 1676
6326.86 1777
6327.61 1769
6328.36 1761
6329.11 1881
6329.86 1884
6330.61 1869
6331.37 1764
6332.12 1859
6332.87 1803
6333.62 1693
6334.37 1645
6335.12 1641
6335.87 1649
6336.62 1629
6337.37 1612
6338.12 1505
6338.88 1595
6339.63 1564
6340.38 1578
6341.13 1606
6341.88 1519
6342.63 1596
6343.38 1687
6344.14 1587
6344.89 1543
6345.64 1621
6346.39 1662
6347.14 1522
6347.89 1626
6348.65 1567
6349.40 1644
6350.15 1620
6350.90 1644
6351.65 1741
6352.41 1688
6353.16 1579
6353.91 1642
6354.66 1545
6355.41 1650
6356.17 1747
6356.92 1737
6357.67 1701
6358.42 1661
6359.18 1662
6359.93 1624
6360.68 1534
6361.43 1605
6362.19 1627
6362.94 1455
6363.69 1486
6364.44 1478
6365.20 1490
6365.95 1494
6366.70 1450
6367.46 1431
6368.21 1509
6368.96 1448
6369.71 1525
6370.47 1567
6371.22 1698
6371.97 1606
6372.73 1530
6373.48 1456
6374.23 1510
6374.99 1495
6375.74 1436
6376.49 1542
6377.25 1397
6378.00 1447
6378.75 1435
6379.51 1378
6380.26 1421
6381.02 1452
6381.77 1369
6382.52 1396
6383.28 1416
6384.03 1459
6384.78 1481
6385.54 1371
6386.29 1432
6387.05 1453
6387.80 1442
6388.56 1479
6389.31 1413
6390.06 1478
6390.82 1441
6391.57 1519
6392.33 1439
6393.08 1476
6393.84 1617
6394.59 1618
6395.34 1502
6396.10 1439
6396.85 1496
6397.61 1406
6398.36 1418
6399.12 1517
6399.87 1394
6400.63 1402
6401.38 1432
6402.14 1420
6402.89 1366
6403.65 1327
6404.40 1303
6405.16 1404
6405.91 1391
6406.67 1539
6407.42 1395
6408.18 1281
6408.93 1428
6409.69 1407
6410.45 1429
6411.20 1492
6411.96 1529
6412.71 1551
6413.47 1567
6414.22 1423
6414.98 1380
6415.73 1554
6416.49 1417
6417.25 1366
6418.00 1306
6418.76 1428
6419.51 1502
6420.27 1481
6421.03 1450
6421.78 1383
6422.54 1357
6423.29 1333
6424.05 1323
6424.81 1355
6425.56 1357
6426.32 1363
6427.08 1336
6427.83 1318
6428.59 1330
6429.35 1372
6430.10 1413
6430.86 1385
6431.62 1371
6432.37 1280
6433.13 1427
6433.89 1268
6434.64 1413
6435.40 1511
6436.16 1523
6436.91 1501
6437.67 1291
6438.43 1297
6439.19 1313
6439.94 1414
6440.70 1293
6441.46 1126
6442.21 1283
6442.97 1343
6443.73 1328
6444.49 1325
6445.24 1384
6446.00 1430
6446.76 1396
6447.52 1315
6448.28 1377
6449.03 1478
6449.79 1444
6450.55 1319
6451.31 1397
6452.06 1413
6452.82 1475
6453.58 1390
6454.34 1399
6455.10 1389
6455.85 1388
6456.61 1403
6457.37 1386
6458.13 1465
6458.89 1525
6459.65 1561
6460.40 1623
6461.16 1590
6461.92 1451
6462.68 1423
6463.44 1451
6464.20 1457
6464.96 1478
6465.71 1520
6466.47 1416
6467.23 1454
6467.99 1602
6468.75 1542
6469.51 1523
6470.27 1641
6471.03 1613
6471.79 1554
6472.54 1606
6473.30 1644
6474.06 1591
6474.82 1491
6475.58 1660
6476.34 1741
6477.10 1675
6477.86 1788
6478.62 1825
6479.38 1748
6480.14 1704
6480.90 1793
6481.66 1670
6482.42 1773
6483.18 1800
6483.94 1764
6484.70 1802
6485.46 1716
6486.22 1878
6486.98 1915
6487.74 1920
6488.50 1957
6489.26 1936
6490.02 2026
6490.78 2042
6491.54 2110
6492.30 2067
6493.06 2110
6493.82 2129
6494.58 2276
6495.34 2192
6496.10 2282
6496.86 2669
6497.62 2599
6498.38 2413
6499.14 2561
6499.90 2539
6500.66 2590
6501.42 2610
6502.19 2517
6502.95 2424
6503.71 2498
6504.47 2476
6505.23 2504
6505.99 2529
6506.75 2406
6507.51 2471
6508.27 2606
6509.04 2764
6509.80 2776
6510.56 2848
6511.32 2718
6512.08 2721
6512.84 2797
6513.60 2899
6514.37 2920
6515.13 3046
6515.89 3003
6516.65 3094
6517.41 3185
6518.17 3010
6518.94 3100
6519.70 3056
6520.46 3208
6521.22 3216
6521.98 3450
6522.75 3454
6523.51 3583
6524.27 3656
6525.03 3697
6525.79 3911
6526.56 4095
6527.32 4397
6528.08 4977
6528.84 5144
6529.61 5329
6530.37 5644
6531.13 5840
6531.89 5745
6532.66 5723
6533.42 5728
6534.18 5760
6534.94 5826
6535.71 6437
6536.47 7920
6537.23 9163
6538.00 10461
6538.76 11556
6539.52 12598
6540.29 13180
6541.05 13010
6541.81 11922
6542.57 10017
6543.34 8789
6544.10 7540
6544.86 6118
6545.63 5145
6546.39 4327
6547.16 3896
6547.92 3346
6548.68 3223
6549.45 3004
6550.21 2939
6550.97 2649
6551.74 2712
6552.50 2764
6553.26 2695
6554.03 2769
6554.79 2758
6555.56 2808
6556.32 2758
6557.08 2663
6557.85 2659
6558.61 2541
6559.38 2551
6560.14 2495
6560.91 2493
6561.67 2580
6562.43 2509
6563.20 2582
6563.96 2733
6564.73 2864
6565.49 3035
6566.26 3069
6567.02 3303
6567.79 3202
6568.55 3166
6569.32 3297
6570.08 3214
6570.85 3079
6571.61 3104
6572.38 3063
6573.14 3019
6573.91 3197
6574.67 3279
6575.44 3361
6576.20 3387
6576.97 3530
6577.73 3750
6578.50 3849
6579.26 3712
6580.03 3713
6580.79 3677
6581.56 3353
6582.32 3294
6583.09 3314
6583.86 3159
6584.62 3082
6585.39 2901
6586.15 3024
6586.92 2907
6587.68 2896
6588.45 2855
6589.22 3012
6589.98 3137
6590.75 3155
6591.51 3247
6592.28 3214
6593.05 3658
6593.81 3917
6594.58 4131
6595.35 4412
6596.11 4809
6596.88 5014
6597.64 4974
6598.41 5122
6599.18 4997
6599.94 4833
6600.71 4723
6601.48 4184
6602.24 3829
6603.01 3731
6603.78 3215
6604.54 3073
6605.31 3042
6606.08 2998
6606.85 2810
6607.61 2785
6608.38 2691
6609.15 2779
6609.91 2861
6610.68 2671
6611.45 2756
6612.22 2845
6612.98 2798
6613.75 2945
6614.52 2921
6615.28 2888
6616.05 2786
6616.82 2834
6617.59 2831
6618.36 2719
6619.12 2584
6619.89 2551
6620.66 2545
6621.43 2776
6622.19 2586
6622.96 2521
6623.73 2590
6624.50 2430
6625.27 2420
6626.03 2487
6626.80 2363
6627.57 2530
6628.34 2463
6629.11 2557
6629.88 2386
6630.64 2583
6631.41 2512
6632.18 2604
6632.95 2757
6633.72 2848
6634.49 3159
6635.25 3677
6636.02 3870
6636.79 4303
6637.56 4520
6638.33 4514
6639.10 4393
6639.87 4157
6640.64 3847
6641.41 3659
6642.17 3366
6642.94 3128
6643.71 2793
6644.48 2644
6645.25 2673
6646.02 2563
6646.79 2383
6647.56 2236
6648.33 2249
6649.10 2336
6649.87 2216
6650.64 2237
6651.41 2309
6652.18 2236
6652.95 2180
6653.71 2374
6654.48 2170
6655.25 2120
6656.02 2218
6656.79 2338
6657.56 2195
6658.33 2182
6659.10 2269
6659.87 2249
6660.64 2245
6661.41 2274
6662.18 2108
6662.95 2054
6663.72 2146
6664.50 2056
6665.27 2181
6666.04 2080
6666.81 2024
6667.58 2030
6668.35 2113
6669.12 2050
6669.89 2190
6670.66 2209
6671.43 2136
6672.20 2171
6672.97 2280
6673.74 2262
6674.51 2187
6675.28 2184
6676.06 2175
6676.83 2268
6677.60 2332
6678.37 2268
6679.14 2314
6679.91 2386
6680.68 2156
6681.45 2158
6682.22 2129
6683.00 2246
6683.77 2263
6684.54 2183
6685.31 2338
6686.08 2392
6686.85 2433
6687.63 2463
6688.40 2430
6689.17 2524
6689.94 2446
6690.71 2338
6691.48 2120
6692.26 2072
6693.03 2005
6693.80 2006
6694.57 1979
6695.34 1956
6696.12 2020
6696.89 1954
6697.66 1903
6698.43 1770
6699.21 1863
6699.98 1991
6700.75 1940
6701.52 1856
6702.30 1903
6703.07 1908
6703.84 1885
6704.61 1902
6705.39 1743
6706.16 1915
6706.93 1885
6707.70 1857
6708.48 1850
6709.25 1934
6710.02 1937
6710.80 1790
6711.57 1732
6712.34 1788
6713.12 1783
6713.89 1782
6714.66 1792
6715.44 1803
6716.21 1824
6716.98 1761
6717.76 1757
6718.53 1659
6719.30 1692
6720.08 1694
6720.85 1672
6721.62 1728
6722.40 1618
6723.17 1700
6723.94 1849
6724.72 1700
6725.49 1743
6726.27 1864
6727.04 1717
6727.81 1659
6728.59 1760
6729.36 1744
6730.14 1710
6730.91 1750
6731.68 1756
6732.46 1680
6733.23 1752
6734.01 1738
6734.78 1632
6735.56 1605
6736.33 1656
6737.10 1625
6737.88 1644
6738.65 1687
6739.43 1716
6740.20 1617
6740.98 1657
6741.75 1689
6742.53 1768
6743.30 1638
6744.08 1682
6744.85 1839
6745.63 1687
6746.40 1607
6747.18 1832
6747.95 1684
6748.73 1761
6749.50 1810
6750.28 1690
6751.05 1775
6751.83 1975
6752.60 2032
6753.38 2081
6754.16 2083
6754.93 2343
6755.71 2234
6756.48 2289
6757.26 2175
6758.03 2155
6758.81 1970
6759.59 1918
6760.36 1818
6761.14 1747
6761.91 1660
6762.69 1615
6763.46 1624
6764.24 1699
6765.02 1664
6765.79 1535
6766.57 1774
6767.35 1758
6768.12 1626
6768.90 1620
6769.67 1616
6770.45 1760
6771.23 1658
6772.00 1741
6772.78 1767
6773.56 1703
6774.33 1785
6775.11 1630
6775.89 1676
6776.66 1644
6777.44 1702
6778.22 1504
6778.99 1515
6779.77 1613
6780.55 1624
6781.33 1678
6782.10 1696
6782.88 1686
6783.66 1717
6784.43 1710
6785.21 1564
6785.99 1632
6786.77 1557
6787.54 1530
6788.32 1623
6789.10 1494
6789.88 1482
6790.65 1589
6791.43 1585
6792.21 1552
6792.99 1508
6793.76 1567
6794.54 1619
6795.32 1580
6796.10 1547
6796.88 1552
6797.65 1513
6798.43 1545
6799.21 1406
6799.99 1570
6800.77 1606
6801.55 1643
6802.32 1563
6803.10 1548
6803.88 1651
6804.66 1732
6805.44 1635
6806.22 1682
6806.99 1765
6807.77 1862
6808.55 1791
6809.33 1778
6810.11 1737
6810.89 1700
6811.67 1671
6812.44 1681
6813.22 1652
6814.00 1547
6814.78 1558
6815.56 1534
6816.34 1571
6817.12 1590
6817.90 1738
6818.68 1742
6819.46 1693
6820.24 1556
6821.02 1796
6821.79 1713
6822.57 1572
6823.35 1664
6824.13 1537
6824.91 1532
6825.69 1564
6826.47 1557
6827.25 1642
6828.03 1619
6828.81 1458
6829.59 1562
6830.37 1620
6831.15 1535
6831.93 1459
6832.71 1478
6833.49 1610
6834.27 1477
6835.05 1441
6835.83 1484
6836.61 1489
6837.39 1439
6838.17 1495
6838.95 1480
6839.73 1495
6840.51 1488
6841.29 1423
6842.07 1421
6842.85 1457
6843.64 1470
6844.42 1479
6845.20 1466
6845.98 1426
6846.76 1502
6847.54 1580
6848.32 1582
6849.10 1659
6849.88 1699
6850.66 1947
6851.44 2215
6852.23 2418
6853.01 2723
6853.79 3060
6854.57 3038
6855.35 3097
6856.13 2999
6856.91 2701
6857.69 2507
6858.48 2278
6859.26 2069
6860.04 2011
6860.82 1857
6861.60 1737
6862.38 1743
6863.17 1656
6863.95 1678
6864.73 1751
6865.51 1687
6866.29 1628
6867.07 1686
6867.86 1842
6868.64 1699
6869.42 1757
6870.20 1738
6870.99 1879
6871.77 1915
6872.55 1856
6873.33 1718
6874.11 1670
6874.90 1628
6875.68 1679
6876.46 1723
6877.24 1621
6878.03 1568
6878.81 1612
6879.59 1623
6880.38 1667
6881.16 1784
6881.94 1818
6882.72 1817
6883.51 1894
6884.29 1877
6885.07 1912
6885.86 2004
6886.64 2134
6887.42 2205
6888.20 2329
6888.99 2604
6889.77 2938
6890.55 3145
6891.34 3302
6892.12 3217
6892.90 3101
6893.69 2713
6894.47 2458
6895.26 2246
6896.04 2337
6896.82 2240
6897.61 2069
6898.39 1964
6899.17 2033
6899.96 2039
6900.74 1912
6901.53 1832
6902.31 1864
6903.09 1910
6903.88 2035
6904.66 2029
6905.45 2088
6906.23 2153
6907.01 2099
6907.80 2199
6908.58 2201
6909.37 2152
6910.15 1985
6910.94 1977
6911.72 2084
6912.51 1926
6913.29 2085
6914.07 1973
6914.86 1857
6915.64 1888
6916.43 1897
6917.21 1658
6918.00 1683
6918.78 1771
6919.57 1824
6920.35 1896
6921.14 1820
6921.92 1927
6922.71 1916
6923.49 1813
6924.28 1852
6925.06 1855
6925.85 1795
6926.64 1880
6927.42 2050
6928.21 1989
6928.99 1908
6929.78 2070
6930.56 2176
6931.35 2104
6932.13 2020
6932.92 2114
6933.71 2193
6934.49 2325
6935.28 2329
6936.06 2450
6936.85 2498
6937.63 2621
6938.42 2276
6939.21 2278
6939.99 2143
6940.78 2218
6941.57 2331
6942.35 2297
6943.14 2335
6943.92 2315
6944.71 2515
6945.50 2649
6946.28 2774
6947.07 2559
6947.86 2770
6948.64 2982
6949.43 2890
6950.22 2824
6951.00 3042
6951.79 3145
6952.58 3070
6953.36 2938
6954.15 2753
6954.94 2743
6955.72 2689
6956.51 2670
6957.30 2610
6958.09 2604
6958.87 2610
6959.66 2572
6960.45 2623
6961.24 2585
6962.02 2619
6962.81 2440
6963.60 2483
6964.38 2631
6965.17 2800
6965.96 2775
6966.75 2680
6967.54 2682
6968.32 2905
6969.11 2735
6969.90 2944
6970.69 3196
6971.47 3281
6972.26 3371
6973.05 3202
6973.84 3256
6974.63 3145
6975.41 3269
6976.20 3238
6976.99 3229
6977.78 3254
6978.57 3299
6979.36 3271
6980.14 3381
6980.93 3531
6981.72 3665
6982.51 3750
6983.30 4141
6984.09 4723
6984.88 5484
6985.66 6798
6986.45 8162
6987.24 9572
6988.03 10895
6988.82 11594
6989.61 12287
6990.40 12154
6991.19 11296
6991.98 9988
6992.76 8729
6993.55 7524
6994.34 6258
6995.13 5249
6995.92 4489
6996.71 4106
6997.50 3647
6998.29 3642
6999.08 3573
6999.87 4001
7000.66 4357
7001.45 4678
7002.24 5019
7003.03 5094
7003.82 5226
7004.61 5139
7005.40 5108
7006.19 4831
7006.98 4110
7007.77 3727
7008.56 3316
7009.35 2902
7010.14 2742
7010.93 2605
7011.72 2335
7012.51 2310
7013.30 2381
7014.09 2425
7014.88 2452
7015.67 2523
7016.46 2640
7017.25 2653
7018.04 2643
7018.83 2726
7019.62 2552
7020.41 2649
7021.20 2630
7021.99 2451
7022.78 2418
7023.57 2485
7024.37 2636
7025.16 2737
7025.95 2643
7026.74 2628
7027.53 2852
7028.32 2869
7029.11 2763
7029.90 2709
7030.69 2663
7031.49 2610
7032.28 2536
7033.07 2392
7033.86 2364
7034.65 2354
7035.44 2268
7036.23 2249
7037.03 2175
7037.82 2193
7038.61 2235
7039.40 2245
7040.19 2400
7040.98 2561
7041.78 2392
7042.57 2397
7043.36 2621
7044.15 2585
7044.94 2599
7045.74 2483
7046.53 2531
7047.32 2623
7048.11 2520
7048.91 2490
7049.70 2455
7050.49 2764
7051.28 2942
7052.08 3177
7052.87 3391
7053.66 3550
7054.45 3269
7055.25 3295
7056.04 3067
7056.83 2825
7057.62 2737
7058.42 2517
7059.21 2400
7060.00 2400
7060.80 2396
7061.59 2363
7062.38 2360
7063.17 2271
7063.97 2310
7064.76 2313
7065.55 2380
7066.35 2375
7067.14 2364
7067.93 2424
7068.73 2475
7069.52 2321
7070.31 2257
7071.11 2332
7071.90 2274
7072.69 2110
7073.49 2197
7074.28 2246
7075.08 2257
7075.87 2267
7076.66 2074
7077.46 2110
7078.25 2051
7079.05 2106
7079.84 2077
7080.63 1977
7081.43 2026
7082.22 2085
7083.02 2125
7083.81 2123
7084.60 2140
7085.40 1998
7086.19 1958
7086.99 2064
7087.78 2145
7088.58 2230
7089.37 2262
7090.17 2205
7090.96 2313
7091.76 2337
7092.55 2305
7093.34 2267
7094.14 2269
7094.93 2440
7095.73 2315
7096.52 2099
7097.32 2050
7098.11 1989
7098.91 1922
7099.70 1768
7100.50 1782
7101.29 1875
7102.09 1643
7102.89 1660
7103.68 1798
7104.48 1768
7105.27 1770
7106.07 1663
7106.86 1710
7107.66 1646
7108.45 1573
7109.25 1616
7110.05 1628
7110.84 1549
7111.64 1506
7112.43 1463
7113.23 1401
7114.02 1550
7114.82 1607
7115.62 1601
7116.41 1493
7117.21 1601
7118.00 1535
7118.80 1614
7119.60 1484
7120.39 1585
7121.19 1556
7121.99 1536
7122.78 1649
7123.58 1583
7124.38 1629
7125.17 1565
7125.97 1467
7126.77 1546
7127.56 1567
7128.36 1476
7129.16 1477
7129.95 1432
7130.75 1555
7131.55 1620
7132.34 1518
7133.14 1615
7133.94 1532
7134.73 1458
7135.53 1572
7136.33 1593
7137.13 1534
7137.92 1486
7138.72 1428
7139.52 1560
7140.32 1436
7141.11 1519
7141.91 1483
7142.71 1449
7143.51 1499
7144.30 1404
7145.10 1404
7145.90 1312
7146.70 1424
7147.49 1550
7148.29 1484
7149.09 1541
7149.89 1452
7150.69 1374
7151.48 1338
7152.28 1381
7153.08 1410
7153.88 1333
7154.68 1286
7155.47 1400
7156.27 1316
7157.07 1347
7157.87 1359
7158.67 1449
7159.47 1266
7160.27 1331
7161.06 1536
7161.86 1472
7162.66 1283
7163.46 1387
7164.26 1407
7165.06 1449
7165.86 1334
7166.66 1384
7167.45 1366
7168.25 1333
7169.05 1326
7169.85 1272
7170.65 1330
7171.45 1291
7172.25 1331
7173.05 1332
7173.85 1233
7174.65 1267
7175.45 1255
7176.25 1270
7177.04 1268
7177.84 1226
7178.64 1238
7179.44 1280
7180.24 1138
7181.04 1150
7181.84 1177
7182.64 1171
7183.44 1090
7184.24 1196
7185.04 1178
7185.84 1219
7186.64 1210
7187.44 1299
7188.24 1196
7189.04 1145
7189.84 1228
7190.64 1157
7191.44 1169
7192.24 1195
7193.04 1174
7193.84 1109
7194.64 1133
7195.44 1067
7196.25 1146
7197.05 1052
7197.85 1031
7198.65 1102
7199.45 1122
7200.25 1112
7201.05 1105
7201.85 1122
7202.65 1070
7203.45 1075
7204.25 1150
7205.05 1132
7205.86 1119
7206.66 1078
7207.46 1145
7208.26 1148
7209.06 1141
7209.86 1114
7210.66 1087
7211.46 1229
7212.27 1055
7213.07 1262
7213.87 1135
7214.67 1101
7215.47 1230
7216.27 1106
7217.07 1112
7217.88 1198
7218.68 1155
7219.48 1137
7220.28 1184
7221.08 1182
7221.89 1196
7222.69 1235
7223.49 1212
7224.29 1234
7225.09 1208
7225.90 1270
7226.70 1215
7227.50 1237
7228.30 1182
7229.11 1186
7229.91 1170
7230.71 1177
7231.51 1179
7232.32 1171
7233.12 1241
7233.92 1233
7234.72 1151
7235.53 1126
7236.33 1123
7237.13 1071
7237.93 1181
7238.74 1154
7239.54 1184
7240.34 1304
7241.15 1311
7241.95 1318
7242.75 1363
7243.56 1279
7244.36 1335
7245.16 1290
7245.97 1214
7246.77 1298
7247.57 1232
7248.38 1259
7249.18 1228
7249.98 1221
7250.79 1229
7251.59 1102
7252.39 1166
7253.20 1226
7254.00 1313
7254.81 1222
7255.61 1176
7256.41 1202
7257.22 1197
7258.02 1250
7258.82 1231
7259.63 1249
7260.43 1209
7261.24 1155
7262.04 1237
7262.85 1322
7263.65 1318
7264.45 1357
7265.26 1390
7266.06 1410
7266.87 1377
7267.67 1364
7268.48 1309
7269.28 1313
7270.09 1228
7270.89 1227
7271.70 1431
7272.50 1442
7273.30 1241
7274.11 1292
7274.91 1380
7275.72 1238
7276.52 1260
7277.33 1344
7278.13 1386
7278.94 1350
7279.74 1420
7280.55 1436
7281.36 1351
7282.16 1526
7282.97 1600
7283.77 1723
7284.58 1827
7285.38 2125
7286.19 2274
7286.99 2555
7287.80 2717
7288.60 2714
7289.41 2653
7290.22 2690
7291.02 2452
7291.83 2255
7292.63 2107
7293.44 1856
7294.25 1604
7295.05 1567
7295.86 1554
7296.66 1492
7297.47 1434
7298.28 1298
7299.08 1260
7299.89 1316
7300.70 1304
7301.50 1309
7302.31 1262
7303.11 1357
7303.92 1368
7304.73 1469
7305.53 1450
7306.34 1406
7307.15 1385
7307.95 1442
7308.76 1468
7309.57 1396
7310.37 1413
7311.18 1428
7311.99 1531
7312.80 1638
7313.60 1570
7314.41 1465
7315.22 1474
7316.02 1523
7316.83 1469
7317.64 1549
7318.45 1651
7319.25 1765
7320.06 1895
7320.87 2079
7321.68 2367
7322.48 2568
7323.29 2575
7324.10 2610
7324.91 2640
7325.71 2737
7326.52 2483
7327.33 2257
7328.14 2147
7328.95 1990
7329.75 1872
7330.56 1716
7331.37 1484
7332.18 1468
7332.99 1354
7333.79 1307
7334.60 1349
7335.41 1403
7336.22 1384
7337.03 1247
7337.84 1387
7338.64 1301
7339.45 1323
7340.26 1456
7341.07 1361
7341.88 1426
7342.69 1432
7343.50 1467
7344.30 1313
7345.11 1200
7345.92 1213
7346.73 1195
7347.54 1194
7348.35 1259
7349.16 1206
7349.97 1238
7350.78 1171
7351.58 1201
7352.39 1261
7353.20 1260
7354.01 1219
7354.82 1223
7355.63 1132
7356.44 1177
7357.25 1197
7358.06 1243
7358.87 1179
7359.68 1169
7360.49 1253
7361.30 1196
7362.11 1236
7362.92 1238
7363.73 1266
7364.54 1236
7365.35 1187
7366.16 1235
7366.97 1279
7367.78 1205
7368.59 1112
7369.40 1120
7370.21 1174
7371.02 1177
7371.83 1227
7372.64 1081
7373.45 1067
7374.26 1186
7375.07 1129
7375.88 1158
7376.69 1165
7377.50 1192
7378.31 1154
7379.12 1202
7379.93 1269
7380.74 1282
7381.55 1169
7382.37 1218
7383.18 1177
7383.99 1248
7384.80 1351
7385.61 1309
7386.42 1295
7387.23 1292
7388.04 1245
7388.85 1209
7389.67 1203
7390.48 1176
7391.29 1132
7392.10 1185
7392.91 1146
7393.72 1085
7394.53 1063
7395.35 1022
7396.16 1117
7396.97 1121
7397.78 1160
7398.59 1148
7399.40 1148
7400.22 1176
7401.03 1122
7401.84 1158
7402.65 1170
7403.46 1143
7404.28 1252
7405.09 1216
7405.90 1127
7406.71 1008
7407.52 1089
7408.34 1166
7409.15 1088
7409.96 1020
7410.77 929
7411.59 979
7412.40 1049
7413.21 997
7414.02 975
7414.84 930
7415.65 968
7416.46 980
7417.27 1035
7418.09 1046
7418.90 1038
7419.71 941
7420.53 996
7421.34 1010
7422.15 1091
7422.97 1019
7423.78 1005
7424.59 990
7425.40 942
7426.22 876
7427.03 859
7427.84 901
7428.66 914
7429.47 916
7430.28 1032
7431.10 999
7431.91 1016
7432.73 989
7433.54 1061
7434.35 1157
7435.17 1156
7435.98 1119
7436.79 1137
7437.61 1171
7438.42 1163
7439.24 1020
7440.05 1001
7440.86 999
7441.68 1013
7442.49 965
7443.31 1017
7444.12 1000
7444.94 1009
7445.75 993
7446.56 1006
7447.38 903
7448.19 891
7449.01 945
7449.82 1010
7450.64 981
7451.45 893
7452.27 951
7453.08 1062
7453.90 1063
7454.71 978
7455.52 1031
7456.34 902
7457.15 868
7457.97 914
7458.78 956
7459.60 1073
7460.42 966
7461.23 891
7462.05 946
7462.86 974
7463.68 945
7464.49 1004
7465.31 984
7466.12 1013
7466.94 989
7467.75 978
7468.57 1042
7469.38 1083
7470.20 1007
7471.02 1037
7471.83 1014
7472.65 1093
7473.46 1093
7474.28 1070
7475.10 1019
7475.91 967
7476.73 981
7477.54 983
7478.36 999
7479.18 981
7479.99 973
7480.81 900
7481.62 949
7482.44 1025
7483.26 957
7484.07 944
7484.89 904
7485.71 891
7486.52 909
7487.34 982
7488.16 906
7488.97 946
7489.79 921
7490.61 964
7491.42 920
7492.24 922
7493.06 881
7493.87 936
7494.69 975
7495.51 934
7496.33 934
7497.14 942
7497.96 881
7498.78 913
7499.59 952
7500.41 924
7501.23 988
7502.05 949
7502.86 974
7503.68 999
7504.50 912
7505.32 855
7506.13 831
7506.95 910
7507.77 980
7508.59 940
7509.40 929
7510.22 905
7511.04 912
7511.86 963
7512.68 1002
7513.49 941
7514.31 907
7515.13 915
7515.95 925
7516.77 1027
7517.59 935
7518.40 1009
7519.22 990
7520.04 941
7520.86 983
7521.68 874
7522.50 885
7523.31 858
7524.13 869
7524.95 891
7525.77 947
7526.59 870
7527.41 861
7528.23 942
7529.05 983
7529.86 1020
7530.68 930
7531.50 954
7532.32 969
7533.14 854
7533.96 996
7534.78 941
7535.60 975
7536.42 959
7537.24 904
7538.06 942
7538.88 995
7539.70 894
7540.51 846
7541.33 884
7542.15 902
7542.97 951
7543.79 937
7544.61 973
7545.43 994
7546.25 999
7547.07 988
7547.89 990
7548.71 923
7549.53 966
7550.35 998
7551.17 1031
7551.99 981
7552.81 1004
7553.63 1050
7554.45 988
7555.27 1001
7556.09 933
7556.91 973
7557.73 1008
7558.56 971
7559.38 981
7560.20 1086
7561.02 1116
7561.84 1007
7562.66 991
7563.48 1019
7564.30 1067
7565.12 1045
7565.94 1134
7566.76 1015
7567.58 992
7568.40 919
7569.23 1094
7570.05 1131
7570.87 1195
7571.69 1035
7572.51 971
7573.33 977
7574.15 978
7574.97 1013
7575.80 1043
7576.62 1061
7577.44 1057
7578.26 1014
7579.08 1073
7579.90 1023
7580.73 1062
7581.55 958
7582.37 1076
7583.19 1086
7584.01 1032
7584.83 1065
7585.66 1086
7586.48 1178
7587.30 1182
7588.12 1238
7588.95 1337
7589.77 1299
7590.59 1237
7591.41 1286
7592.23 1208
7593.06 1189
7593.88 1205
7594.70 1250
7595.52 1128
7596.35 1079
7597.17 1134
7597.99 1302
7598.81 1374
7599.64 1242
7600.46 1263
7601.28 1284
7602.11 1295
7602.93 1381
7603.75 1333
7604.57 1392
7605.40 1529
7606.22 1646
7607.04 1667
7607.87 1788
7608.69 1837
7609.51 1720
7610.34 1797
7611.16 1710
7611.98 1628
7612.81 1543
7613.63 1502
7614.45 1476
7615.28 1347
7616.10 1431
7616.92 1448
7617.75 1524
7618.57 1510
7619.40 1603
7620.22 1678
7621.04 1679
7621.87 1723
7622.69 1596
7623.52 1534
7624.34 1516
7625.16 1533
7625.99 1497
7626.81 1398
7627.64 1395
7628.46 1417
7629.28 1464
7630.11 1466
7630.93 1427
7631.76 1546
7632.58 1747
7633.41 1883
7634.23 2004
7635.06 2113
7635.88 2142
7636.71 2024
7637.53 1896
7638.36 1940
7639.18 1649
7640.01 1542
7640.83 1487
7641.66 1493
7642.48 1340
7643.31 1322
7644.13 1283
7644.96 1153
7645.78 1080
7646.61 1097
7647.43 1173
7648.26 1155
7649.08 1217
7649.91 1259
7650.73 1202
7651.56 1173
7652.38 1201
7653.21 1181
7654.04 1098
7654.86 1142
7655.69 1074
7656.51 1036
7657.34 1058
7658.16 1003
7658.99 1013
7659.82 1143
7660.64 1051
7661.47 1161
7662.29 1129
7663.12 1008
7663.95 1058
7664.77 1067
7665.60 979
7666.43 1055
7667.25 1095
7668.08 1046
7668.91 1172
7669.73 1124
7670.56 1046
7671.38 1034
7672.21 1146
7673.04 1054
7673.87 1112
7674.69 1028
7675.52 1057
7676.35 1099
7677.17 1074
7678.00 1064
7678.83 1175
7679.65 1105
7680.48 1089
7681.31 975
7682.13 1018
7682.96 1017
7683.79 993
7684.62 1016
7685.44 986
7686.27 1019
7687.10 1074
7687.93 1064
7688.75 984
7689.58 968
7690.41 1013
7691.24 1067
7692.06 1059
7692.89 1041
7693.72 1058
7694.55 1091
7695.38 1117
7696.20 990
7697.03 1036
7697.86 1048
7698.69 1091
7699.52 1037
7700.34 1070
7701.17 1145
7702.00 1089
7702.83 1125
7703.66 1065
7704.49 992
7705.31 1035
7706.14 1030
7706.97 1036
7707.80 988
7708.63 1017
7709.46 1082
7710.29 1014
7711.11 1059
7711.94 1076
7712.77 1063
7713.60 1022
7714.43 964
7715.26 974
7716.09 1061
7716.92 1149
7717.75 1047
7718.58 1020
7719.40 1028
7720.23 1093
7721.06 1018
7721.89 949
7722.72 949
7723.55 1008
7724.38 1035
7725.21 1007
7726.04 999
7726.87 956
7727.70 971
7728.53 1032
7729.36 1097
7730.19 1008
7731.02 1057
7731.85 1056
7732.68 984
7733.51 980
7734.34 1004
7735.17 964
7736.00 1018
7736.83 1108
7737.66 1086
7738.49 935
7739.32 961
7740.15 1019
7740.98 924
7741.81 890
7742.64 1026
7743.47 982
7744.30 977
7745.13 1039
7745.96 1102
7746.79 1154
7747.62 1336
7748.45 1495
7749.29 1727
7750.12 1791
7750.95 1903
7751.78 2022
7752.61 2033
7753.44 2029
7754.27 1830
7755.10 1567
7755.93 1363
7756.76 1351
7757.60 1222
7758.43 1164
7759.26 1053
7760.09 1062
7760.92 1113
7761.75 1015
7762.58 1067
7763.42 1124
7764.25 1101
7765.08 1021
7765.91 1092
7766.74 1080
7767.57 1033
7768.41 1044
7769.24 1126
7770.07 1063
7770.90 1063
7771.73 965
7772.57 1013
7773.40 1009
7774.23 887
7775.06 970
7775.90 943
7776.73 972
7777.56 1051
7778.39 1014
7779.22 986
7780.06 954
7780.89 1096
7781.72 1013
7782.55 992
7783.39 1037
7784.22 1003
7785.05 1029
7785.89 1056
7786.72 1133
7787.55 1166
7788.38 1221
7789.22 1183
7790.05 1156
7790.88 1155
7791.72 1170
7792.55 1068
7793.38 1085
7794.22 1029
7795.05 1005
7795.88 984
7796.72 957
7797.55 961
7798.38 961
7799.22 954
7800.05 956
7800.88 998
7801.72 993
7802.55 986
7803.38 1008
7804.22 1034
7805.05 973
7805.89 986
7806.72 1080
7807.55 1099
7808.39 1013
7809.22 1033
7810.06 1005
7810.89 1096
7811.72 1143
7812.56 1216
7813.39 1153
7814.23 1102
7815.06 1283
7815.89 1352
7816.73 1297
7817.56 1242
7818.40 1303
7819.23 1335
7820.07 1290
7820.90 1270
7821.74 1293
7822.57 1262
7823.41 1303
7824.24 1341
7825.08 1257
7825.91 1374
7826.75 1302
7827.58 1273
7828.42 1502
7829.25 1489
7830.09 1487
7830.92 1547
7831.76 1437
7832.59 1348
7833.43 1342
7834.26 1421
7835.10 1523
7835.93 1426
7836.77 1237
7837.60 1297
7838.44 1320
7839.28 1310
7840.11 1235
7840.95 1241
7841.78 1289
7842.62 1300
7843.45 1226
7844.29 1257
7845.13 1234
7845.96 1198
7846.80 1122
7847.63 1201
7848.47 1217
7849.31 1229
7850.14 1240
7850.98 1187
7851.82 1190
7852.65 1141
7853.49 1144
7854.32 1145
7855.16 1230
7856.00 1191
7856.83 1114
7857.67 1176
7858.51 1242
7859.34 1267
7860.18 1206
7861.02 1322
7861.85 1497
7862.69 1527
7863.53 1447
7864.37 1406
7865.20 1365
7866.04 1335
7866.88 1159
7867.71 1239
7868.55 1426
7869.39 1298
7870.23 1203
7871.06 1252
7871.90 1274
7872.74 1269
7873.57 1277
7874.41 1406
7875.25 1330
7876.09 1402
7876.93 1436
7877.76 1428
7878.60 1453
7879.44 1719
7880.28 1722
7881.11 1871
7881.95 1830
7882.79 1727
7883.63 1612
7884.47 1368
7885.30 1309
7886.14 1426
7886.98 1273
7887.82 1240
7888.66 1336
7889.50 1309
7890.33 1301
7891.17 1281
7892.01 1347
7892.85 1470
7893.69 1433
7894.53 1579
7895.36 1604
7896.20 1529
7897.04 1556
7897.88 1459
7898.72 1302
7899.56 1359
7900.40 1325
7901.24 1343
7902.08 1344
7902.91 1402
7903.75 1461
7904.59 1366
7905.43 1326
7906.27 1357
7907.11 1398
7907.95 1264
7908.79 1165
7909.63 1155
7910.47 1199
7911.31 1165
7912.15 1162
7912.99 1089
7913.83 1100
7914.67 1095
7915.50 1127
7916.34 1092
7917.18 1117
7918.02 1101
7918.86 1262
7919.70 1251
7920.54 1252
7921.38 1253
7922.22 1125
7923.06 1106
7923.90 1149
7924.74 1097
7925.58 1129
7926.42 1005
7927.27 989
7928.11 1000
7928.95 1026
7929.79 1030
7930.63 1101
7931.47 953
7932.31 936
7933.15 1021
7933.99 961
7934.83 1004
7935.67 1010
7936.51 1003
7937.35 1008
7938.19 1069
7939.03 1138
7939.88 976
7940.72 963
7941.56 948
7942.40 1014
7943.24 1022
7944.08 958
7944.92 910
7945.76 884
7946.60 909
7947.45 969
7948.29 992
7949.13 970
7949.97 1015
7950.81 1044
7951.65 1088
7952.50 992
7953.34 1058
7954.18 1071
7955.02 1049
7955.86 1202
7956.70 1131
7957.55 1192
7958.39 1192
7959.23 1180
7960.07 1225
7960.91 1118
7961.76 1103
7962.60 1177
7963.44 1146
7964.28 1183
7965.13 1204
7965.97 1129
7966.81 1134
7967.65 1105
7968.50 1144
7969.34 1181
7970.18 1298
7971.02 1270
7971.87 1275
7972.71 1270
7973.55 1136
7974.39 1150
7975.24 1039
7976.08 1070
7976.92 953
7977.77 1050
7978.61 1075
7979.45 1061
7980.30 992
7981.14 1058
7981.98 1088
7982.83 1063
7983.67 990
7984.51 1039
7985.36 938
7986.20 1017
7987.04 968
7987.89 963
7988.73 919
7989.57 971
7990.42 960
7991.26 993
7992.10 972
7992.95 951
7993.79 912
7994.64 904
7995.48 942
7996.32 912
7997.17 928
7998.01 836
7998.86 953
7999.70 929
8000.54 921
8001.39 990
8002.23 859
8003.08 883
8003.92 872
8004.77 845
8005.61 845
8006.45 848
8007.30 854
8008.14 861
8008.99 859
8009.83 833
8010.68 851
8011.52 788
8012.37 795
8013.21 772
8014.06 848
8014.90 908
8015.75 901
8016.59 891
8017.44 887
8018.28 810
8019.13 852
8019.97 936
8020.82 874
8021.66 738
8022.51 822
8023.35 786
8024.20 881
8025.05 848
8025.89 840
8026.74 812
8027.58 789
8028.43 760
8029.27 749
8030.12 762
8030.96 834
8031.81 831
8032.66 818
8033.50 827
8034.35 809
8035.19 768
8036.04 722
8036.89 764
8037.73 820
8038.58 814
8039.43 815
8040.27 820
8041.12 766
8041.96 792
8042.81 812
8043.66 768
8044.50 755
8045.35 719
8046.20 756
8047.04 779
8047.89 807
8048.74 801
8049.58 776
8050.43 844
8051.28 816
8052.12 769
8052.97 746
8053.82 781
8054.67 763
8055.51 755
8056.36 654
8057.21 737
8058.05 800
8058.90 769
8059.75 744
8060.60 732
8061.44 745
8062.29 771
8063.14 755
8063.99 753
8064.83 736
8065.68 739
8066.53 838
8067.38 796
8068.22 693
8069.07 727
8069.92 712
8070.77 738
8071.62 727
8072.46 700
8073.31 730
8074.16 719
8075.01 729
8075.86 766
8076.71 707
8077.55 720
8078.40 729
8079.25 667
8080.10 684
8080.95 650
8081.80 703
8082.64 714
8083.49 753
8084.34 702
8085.19 702
8086.04 652
8086.89 703
8087.74 627
8088.58 695
8089.43 723
8090.28 752
8091.13 758
8091.98 727
8092.83 701
8093.68 728
8094.53 751
8095.38 701
8096.23 683
8097.08 726
8097.93 786
8098.77 715
8099.62 745
8100.47 749
8101.32 761
8102.17 767
8103.02 774
8103.87 770
8104.72 762
8105.57 783
8106.42 689
8107.27 739
8108.12 757
8108.97 762
8109.82 688
8110.67 681
8111.52 766
8112.37 860
8113.22 737
8114.07 703
8114.92 773
8115.77 714
8116.62 706
8117.47 707
8118.32 719
8119.17 760
8120.02 682
8120.87 706
8121.72 798
8122.58 770
8123.43 714
8124.28 748
8125.13 727
8125.98 716
8126.83 698
8127.68 722
8128.53 808
8129.38 818
8130.23 797
8131.08 724
8131.94 738
8132.79 772
8133.64 720
8134.49 740
8135.34 795
8136.19 743
8137.04 819
8137.89 747
8138.75 773
8139.60 819
8140.45 847
8141.30 839
8142.15 889
8143.00 872
8143.86 829
8144.71 798
8145.56 765
8146.41 782
8147.26 866
8148.12 844
8148.97 831
8149.82 883
8150.67 856
8151.52 962
8152.38 878
8153.23 863
8154.08 906
8154.93 815
8155.78 877
8156.64 969
8157.49 1089
8158.34 1033
8159.19 1029
8160.05 1027
8160.90 1095
8161.75 1001
8162.61 915
8163.46 988
8164.31 840
8165.16 821
8166.02 797
8166.87 831
8167.72 807
8168.58 844
8169.43 883
8170.28 868
8171.14 737
8171.99 796
8172.84 788
8173.70 828
8174.55 830
8175.40 846
8176.26 807
8177.11 879
8177.96 862
8178.82 789
8179.67 834
8180.52 768
8181.38 774
8182.23 773
8183.08 760
8183.94 781
8184.79 795
8185.65 825
8186.50 778
8187.35 799
8188.21 775
8189.06 754
8189.92 721
8190.77 793
8191.63 764
8192.48 726
8193.33 799
8194.19 775
8195.04 769
8195.90 812
8196.75 703
8197.61 690
8198.46 718
8199.32 776
8200.17 730
8201.02 782
8201.88 707
8202.73 755
8203.59 772
8204.44 724
8205.30 819
8206.15 818
8207.01 767
8207.86 762
8208.72 698
8209.57 742
8210.43 735
8211.29 707
8212.14 706
8213.00 835
8213.85 724
8214.71 661
8215.56 729
8216.42 771
8217.27 749
8218.13 722
8218.98 762
8219.84 743
8220.70 846
8221.55 769
8222.41 885
8223.26 751
8224.12 805
8224.98 817
8225.83 774
8226.69 763
8227.54 706
8228.40 804
8229.26 820
8230.11 722
8230.97 700
8231.83 764
8232.68 704
8233.54 755
8234.39 810
8235.25 743
8236.11 772
8236.96 767
8237.82 752
8238.68 788
8239.53 769
8240.39 686
8241.25 794
8242.11 756
8242.96 730
8243.82 702
8244.68 700
8245.53 686
8246.39 808
8247.25 693
8248.10 708
8248.96 747
8249.82 659
8250.68 678
8251.53 722
8252.39 680
8253.25 759
8254.11 678
8254.96 731
8255.82 739
8256.68 704
8257.54 675
8258.39 719
8259.25 704
8260.11 779
8260.97 753
8261.83 656
8262.68 721
8263.54 734
8264.40 700
8265.26 776
8266.12 736
8266.97 762
8267.83 692
8268.69 697
8269.55 748
8270.41 763
8271.27 747
8272.12 724
8272.98 771
8273.84 767
8274.70 776
8275.56 819
8276.42 777
8277.28 819
8278.13 794
8278.99 792
8279.85 763
8280.71 764
8281.57 758
8282.43 747
8283.29 795
8284.15 819
8285.01 704
8285.87 789
8286.72 807
8287.58 812
8288.44 817
8289.30 815
8290.16 747
8291.02 741
8291.88 826
8292.74 790
8293.60 808
8294.46 799
8295.32 819
8296.18 796
8297.04 932
8297.90 886
8298.76 908
8299.62 845
8300.48 868
8301.34 810
8302.20 834
8303.06 880
8303.92 814
8304.78 847
8305.64 869
8306.50 865
8307.36 819
8308.22 781
8309.08 758
8309.94 743
8310.80 801
8311.66 791
8312.52 770
8313.38 773
8314.24 809
8315.10 901
8315.96 918
8316.83 906
8317.69 885
8318.55 876
8319.41 847
8320.27 859
8321.13 879
8321.99 893
8322.85 864
8323.71 838
8324.57 765
8325.44 791
8326.30 854
8327.16 796
8328.02 810
8328.88 813
8329.74 725
8330.60 758
8331.47 716
8332.33 849
8333.19 850
8334.05 792
8334.91 789
8335.77 793
8336.64 760
8337.50 800
8338.36 781
8339.22 773
8340.08 759
8340.94 754
8341.81 741
8342.67 851
8343.53 744
8344.39 816
8345.26 835
8346.12 874
8346.98 874
8347.84 878
8348.71 824
8349.57 887
8350.43 922
8351.29 845
8352.16 824
8353.02 793
8353.88 785
8354.74 779
8355.61 857
8356.47 830
8357.33 677
8358.19 826
8359.06 809
8359.92 770
8360.78 824
8361.65 861
8362.51 828
8363.37 818
8364.24 812
8365.10 740
8365.96 828
8366.83 731
8367.69 816
8368.55 706
8369.42 751
8370.28 847
8371.14 794
8372.01 773
8372.87 784
8373.73 791
8374.60 810
8375.46 787
8376.33 806
8377.19 815
8378.05 858
8378.92 832
8379.78 799
8380.65 776
8381.51 816
8382.37 848
8383.24 862
8384.10 802
8384.97 798
8385.83 827
8386.70 856
8387.56 818
8388.42 799
8389.29 782
8390.15 855
8391.02 906
8391.88 856
8392.75 815
8393.61 895
8394.48 840
8395.34 760
8396.21 858
8397.07 896
8397.94 848
8398.80 847
8399.67 902
8400.53 886
8401.40 835
8402.26 871
8403.13 904
8403.99 910
8404.86 919
8405.72 864
8406.59 907
8407.45 888
8408.32 910
8409.19 903
8410.05 976
8410.92 913
8411.78 945
8412.65 894
8413.51 954
8414.38 898
8415.25 924
8416.11 1094
8416.98 1019
8417.84 948
8418.71 950
8419.58 1060
8420.44 906
8421.31 926
8422.17 998
8423.04 986
8423.91 1002
8424.77 1010
8425.64 1034
8426.51 1120
8427.37 1057
8428.24 1035
8429.11 1052
8429.97 1041
8430.84 1093
8431.71 1079
8432.57 1160
8433.44 1155
8434.31 1133
8435.17 1126
8436.04 1228
8436.91 1152
8437.77 1146
8438.64 1172
8439.51 1151
8440.38 1263
8441.24 1313
8442.11 1340
8442.98 1418
8443.84 1509
8444.71 1541
8445.58 1599
8446.45 1733
8447.31 1673
8448.18 1630
8449.05 1569
8449.92 1441
8450.78 1527
8451.65 1536
8452.52 1530
8453.39 1604
8454.26 1635
8455.12 1760
8455.99 1848
8456.86 1895
8457.73 2021
8458.60 2316
8459.46 2474
8460.33 2545
8461.20 2404
8462.07 2332
8462.94 2398
8463.81 2132
8464.67 2084
8465.54 1906
8466.41 1912
8467.28 1781
8468.15 1752
8469.02 1888
8469.89 1965
8470.75 2247
8471.62 2558
8472.49 2926
8473.36 3387
8474.23 3879
8475.10 3881
8475.97 3724
8476.84 3501
8477.71 3104
8478.57 2562
8479.44 2177
8480.31 1930
8481.18 1771
8482.05 1596
8482.92 1409
8483.79 1328
8484.66 1303
8485.53 1371
8486.40 1325
8487.27 1359
8488.14 1228
8489.01 1216
8489.88 1216
8490.75 1300
8491.62 1322
8492.49 1139
8493.36 1125
8494.23 1081
8495.10 1250
8495.97 1215
8496.84 1221
8497.71 1189
8498.58 1234
8499.45 1148
8500.32 1178
8501.19 1177
8502.06 1299
8502.93 1333
8503.80 1197
8504.67 1080
8505.54 1170
8506.41 1198
8507.28 1231
8508.15 1141
8509.02 1180
8509.89 1416
8510.76 1420
8511.63 1509
8512.51 1475
8513.38 1481
8514.25 1413
8515.12 1365
8515.99 1362
8516.86 1353
8517.73 1375
8518.60 1330
8519.47 1174
8520.35 1211
8521.22 1202
8522.09 1172
8522.96 1157
8523.83 1178
8524.70 1175
8525.57 1130
8526.45 1153
8527.32 1268
8528.19 1172
8529.06 1208
8529.93 1186
8530.80 1286
8531.68 1212
8532.55 1194
8533.42 1199
8534.29 1240
8535.16 1152
8536.04 1228
8536.91 1268
8537.78 1359
8538.65 1315
8539.52 1371
8540.40 1322
8541.27 1297
8542.14 1334
8543.01 1325
8543.89 1325
8544.76 1287
8545.63 1355
8546.50 1281
8547.38 1241
8548.25 1298
8549.12 1305
8549.99 1310
8550.87 1301
8551.74 1327
8552.61 1292
8553.49 1452
8554.36 1556
8555.23 1550
8556.11 1603
8556.98 1644
8557.85 1751
8558.73 1854
8559.60 1739
8560.47 1741
8561.35 1706
8562.22 1484
8563.09 1367
8563.97 1221
8564.84 1280
8565.71 1218
8566.59 1113
8567.46 1066
8568.33 1006
8569.21 1048
8570.08 1065
8570.96 1073
8571.83 1072
8572.70 1049
8573.58 1101
8574.45 984
8575.33 1077
8576.20 1032
8577.07 1104
8577.95 1060
8578.82 942
8579.70 914
8580.57 894
8581.45 953
8582.32 910
8583.19 924
8584.07 996
8584.94 1106
8585.82 977
8586.69 987
8587.57 947
8588.44 999
8589.32 1049
8590.19 970
8591.07 958
8591.94 946
8592.82 999
8593.69 939
8594.57 968
8595.44 999
8596.32 1095
8597.19 1017
8598.07 987
8598.94 1063
8599.82 1075
8600.69 985
8601.57 1001
8602.44 989
8603.32 1081
8604.20 1056
8605.07 1042
8605.95 935
8606.82 908
8607.70 998
8608.57 1058
8609.45 1037
8610.33 991
8611.20 1020
8612.08 1069
8612.95 981
8613.83 1035
8614.71 988
8615.58 1033
8616.46 973
8617.33 1029
8618.21 1054
8619.09 1086
8619.96 1170
8620.84 1103
8621.72 1027
8622.59 1045
8623.47 977
8624.35 1003
8625.22 1058
8626.10 1027
8626.98 1077
8627.85 1168
8628.73 1048
8629.61 1076
8630.48 1088
8631.36 1076
8632.24 1175
8633.11 1268
8633.99 1183
8634.87 1258
8635.74 1255
8636.62 1236
8637.50 1121
8638.38 1202
8639.25 1216
8640.13 1216
8641.01 1257
8641.89 1251
8642.76 1215
8643.64 1315
8644.52 1263
8645.40 1250
8646.27 1204
8647.15 1247
8648.03 1313
8648.91 1299
8649.79 1308
8650.66 1307
8651.54 1272
8652.42 1379
8653.30 1460
8654.18 1443
8655.05 1391
8655.93 1388
8656.81 1387
8657.69 1419
8658.57 1409
8659.45 1312
8660.32 1442
8661.20 1443
8662.08 1418
8662.96 1457
8663.84 1455
8664.72 1497
8665.60 1551
8666.47 1512
8667.35 1403
8668.23 1461
8669.11 1426
8669.99 1435
8670.87 1591
8671.75 1608
8672.63 1806
8673.51 1847
8674.38 1893
8675.26 2169
8676.14 2245
8677.02 2475
8677.90 2699
8678.78 2727
8679.66 2709
8680.54 2756
8681.42 2391
8682.30 2379
8683.18 2173
8684.06 2010
8684.94 1887
8685.82 1836
8686.70 1774
8687.58 1796
8688.46 1758
8689.34 1732
8690.22 1873
8691.10 1942
8691.98 2274
8692.86 2668
8693.74 3214
8694.62 3543
8695.50 4218
8696.38 4470
8697.26 4578
8698.14 4526
8699.02 4240
8699.90 3803
8700.78 3183
8701.66 2844
8702.54 2481
8703.42 2204
8704.30 1899
8705.18 1747
8706.06 1611
8706.94 1543
8707.82 1411
8708.71 1418
8709.59 1359
8710.47 1362
8711.35 1291
8712.23 1298
8713.11 1336
8713.99 1328
8714.87 1405
8715.75 1352
8716.64 1206
8717.52 1210
8718.40 1164
8719.28 1185
8720.16 1220
8721.04 1266
8721.92 1206
8722.81 1242
8723.69 1187
8724.57 1327
8725.45 1276
8726.33 1167
8727.21 1296
8728.10 1265
8728.98 1121
8729.86 1263
8730.74 1362
8731.62 1331
8732.51 1370
8733.39 1521
8734.27 1534
8735.15 1467
8736.03 1393
8736.92 1453
8737.80 1322
8738.68 1321
8739.56 1313
8740.45 1264
8741.33 1238
8742.21 1192
8743.09 1092
8743.98 1107
8744.86 1128
8745.74 1169
8746.63 1167
8747.51 1211
8748.39 1146
8749.27 1191
8750.16 1219
8751.04 1160
8751.92 1167
8752.81 1240
8753.69 1246
8754.57 1264
8755.46 1156
8756.34 1082
8757.22 1116
8758.11 1195
8758.99 1250
8759.87 1243
8760.76 1224
8761.64 1323
8762.52 1232
8763.41 1245
8764.29 1250
8765.17 1232
8766.06 1263
8766.94 1317
8767.83 1329
8768.71 1229
8769.59 1250
8770.48 1250
8771.36 1351
8772.25 1407
8773.13 1356
8774.01 1353
8774.90 1383
8775.78 1335
8776.67 1287
8777.55 1196
8778.44 1260
8779.32 1314
8780.20 1275
8781.09 1293
8781.97 1347
8782.86 1385
8783.74 1529
8784.63 1622
8785.51 1623
8786.40 1714
8787.28 1690
8788.17 1636
8789.05 1595
8789.94 1548
8790.82 1395
8791.71 1289
8792.59 1311
8793.48 1218
8794.36 1165
8795.25 1084
8796.13 1008
8797.02 1110
8797.90 1127
8798.79 1221
8799.67 1162
8800.56 1228
8801.45 1319
8802.33 1371
8803.22 1292
8804.10 1214
8804.99 1220
8805.87 1260
8806.76 1196
8807.65 1080
8808.53 1080
8809.42 1079
8810.30 1053
8811.19 1061
8812.08 1072
8812.96 1016
8813.85 985
8814.73 1062
8815.62 1005
8816.51 1016
8817.39 1029
8818.28 1045
8819.17 1080
8820.05 1024
8820.94 1000
8821.83 992
8822.71 1068
8823.60 1014
8824.49 998
8825.37 982
8826.26 920
8827.15 942
8828.03 1025
8828.92 1023
8829.81 1043
8830.69 989
8831.58 955
8832.47 966
8833.36 993
8834.24 986
8835.13 960
8836.02 856
8836.90 900
8837.79 1051
8838.68 949
8839.57 949
8840.45 955
8841.34 856
8842.23 859
8843.12 882
8844.01 898
8844.89 913
8845.78 885
8846.67 859
8847.56 868
8848.44 902
8849.33 930
8850.22 844
8851.11 939
8852.00 908
8852.88 895
8853.77 823
8854.66 884
8855.55 932
8856.44 855
8857.33 861
8858.21 931
8859.10 828
8859.99 766
8860.88 867
8861.77 826
8862.66 839
8863.55 862
8864.43 898
8865.32 797
8866.21 841
8867.10 877
8867.99 865
8868.88 843
8869.77 859
8870.66 849
8871.55 782
8872.44 769
8873.32 836
8874.21 810
8875.10 819
8875.99 777
8876.88 770
8877.77 794
8878.66 751
8879.55 818
8880.44 793
8881.33 687
8882.22 754
8883.11 761
8884.00 788
8884.89 762
8885.78 766
8886.67 664
8887.56 706
8888.45 740
8889.34 757
8890.23 811
8891.12 790
8892.01 722
8892.90 821
8893.79 834
8894.68 840
8895.57 775
8896.46 738
8897.35 758
8898.24 669
8899.13 750
8900.02 683
8900.91 717
8901.80 703
8902.69 675
8903.58 706
8904.47 748
8905.36 757
8906.26 764
8907.15 777
8908.04 779
8908.93 769
8909.82 728
8910.71 762
8911.60 704
8912.49 651
8913.38 626
8914.28 668
8915.17 702
8916.06 672
8916.95 709
8917.84 741
8918.73 634
8919.62 652
8920.52 680
8921.41 640
8922.30 722
8923.19 668
8924.08 735
8924.97 701
8925.87 646
8926.76 654
8927.65 601
8928.54 716
8929.43 669
8930.33 701
8931.22 731
8932.11 664
8933.00 658
8933.89 676
8934.79 633
8935.68 711
8936.57 653
8937.46 639
8938.36 640
8939.25 668
8940.14 627
8941.03 668
8941.93 613
8942.82 562
8943.71 655
8944.60 611
8945.50 624
8946.39 644
8947.28 636
8948.18 656
8949.07 663
8949.96 647
8950.85 642
8951.75 658
8952.64 607
8953.53 635
8954.43 728
8955.32 674
8956.21 644
8957.11 619
8958.00 635
8958.89 646
8959.79 627
8960.68 605
8961.57 605
8962.47 649
8963.36 626
8964.26 626
8965.15 647
8966.04 658
8966.94 655
8967.83 623
8968.73 672
8969.62 680
8970.51 615
8971.41 693
8972.30 697
8973.20 698
8974.09 699
8974.98 666
8975.88 636
8976.77 587
8977.67 588
8978.56 539
8979.46 628
8980.35 690
8981.25 645
8982.14 603
8983.03 603
8983.93 673
8984.82 660
8985.72 602
8986.61 571
8987.51 623
8988.40 599
8989.30 590
8990.19 543
8991.09 591
8991.98 592
8992.88 641
8993.77 579
8994.67 580
8995.56 591
8996.46 620
8997.36 610
8998.25 638
8999.15 599
9000.04 604
9000.94 600
9001.83 616
9002.73 598
9003.62 568
9004.52 587
9005.42 572
9006.31 576
9007.21 659
9008.10 619
9009.00 576
9009.90 600
9010.79 478
9011.69 558
9012.58 638
9013.48 595
9014.38 551
9015.27 577
9016.17 592
9017.07 553
9017.96 575
9018.86 526
9019.76 555
9020.65 531
9021.55 563
9022.44 544
9023.34 512
9024.24 494
9025.14 537
9026.03 622
9026.93 535
9027.83 560
9028.72 522
9029.62 585
9030.52 548
9031.41 599
9032.31 603
9033.21 626
9034.11 565
9035.00 536
9035.90 605
9036.80 596
9037.69 629
9038.59 543
9039.49 529
9040.39 552
9041.28 538
9042.18 560
9043.08 539
9043.98 607
9044.88 581
9045.77 615
9046.67 585
9047.57 594
9048.47 532
9049.36 576
9050.26 596
9051.16 561
9052.06 574
9052.96 548
9053.86 556
9054.75 522
9055.65 528
9056.55 587
9057.45 598
9058.35 521
9059.25 527
9060.14 544
9061.04 554
9061.94 558
9062.84 594
9063.74 616
9064.64 632
9065.54 606
9066.44 612
9067.33 642
9068.23 616
9069.13 563
9070.03 645
9070.93 606
9071.83 654
9072.73 569
9073.63 615
9074.53 571
9075.43 580
9076.33 567
9077.22 582
9078.12 653
9079.02 620
9079.92 621
9080.82 616
9081.72 549
9082.62 591
9083.52 559
9084.42 664
9085.32 615
9086.22 540
9087.12 603
9088.02 611
9088.92 611
9089.82 587
9090.72 607
9091.62 673
9092.52 672
9093.42 622
9094.32 567
9095.22 636
9096.12 665
9097.02 686
9097.92 640
9098.82 622
9099.72 610
9100.62 601
9101.52 650
9102.43 639
9103.33 648
9104.23 668
9105.13 596
9106.03 583
9106.93 627
9107.83 594
9108.73 600
9109.63 602
9110.53 584
9111.43 586
9112.33 582
9113.24 581
9114.14 595
9115.04 606
9115.94 560
9116.84 581
9117.74 560
9118.64 564
9119.55 632
9120.45 568
9121.35 534
9122.25 562
9123.15 568
9124.05 531
9124.96 591
9125.86 556
9126.76 521
9127.66 538
9128.56 547
9129.46 580
9130.37 549
9131.27 555
9132.17 611
9133.07 536
9133.97 545
9134.88 552
9135.78 571
9136.68 545
9137.58 597
9138.49 583
9139.39 538
9140.29 547
9141.19 507
9142.10 565
9143.00 553
9143.90 562
9144.80 569
9145.71 528
9146.61 510
9147.51 556
9148.42 494
9149.32 554
9150.22 521
9151.12 545
9152.03 538
9152.93 533
9153.83 584
9154.74 599
9155.64 572
9156.54 560
9157.45 588
9158.35 559
9159.25 566
9160.16 562
9161.06 515
9161.96 513
9162.87 564
9163.77 537
9164.68 548
9165.58 524
9166.48 549
9167.39 570
9168.29 591
9169.19 474
9170.10 515
9171.00 527
9171.91 550
9172.81 639
9173.72 590
9174.62 517
9175.52 543
9176.43 547
9177.33 534
9178.24 556
9179.14 472
9180.05 539
9180.95 495
9181.85 515
9182.76 507
9183.66 553
9184.57 522
9185.47 523
9186.38 543
9187.28 508
9188.19 556
9189.09 530
9190.00 636
9190.90 614
9191.81 529
9192.71 591
9193.62 563
9194.52 569
9195.43 557
9196.33 552
9197.24 583
9198.14 557
9199.05 597
9199.96 555
9200.86 602
9201.77 524
9202.67 568
9203.58 580
9204.48 614
9205.39 604
9206.29 588
9207.20 593
9208.11 551
9209.01 491
9209.92 548
9210.82 572
9211.73 525
9212.64 570
9213.54 594
9214.45 503
9215.35 569
9216.26 539
9217.17 587
9218.07 559
9218.98 567
9219.89 554
9220.79 486
9221.70 551
9222.61 503
9223.51 556
9224.42 530
9225.33 617
9226.23 564
9227.14 605
9228.05 554
9228.95 526
9229.86 542
9230.77 521
9231.67 552
9232.58 545
9233.49 535
9234.40 523
9235.30 490
9236.21 554
9237.12 572
9238.02 614
9238.93 546
9239.84 520
9240.75 522
9241.65 495
9242.56 518
9243.47 510
9244.38 480
9245.28 546
9246.19 570
9247.10 576
9248.01 573
9248.92 531
9249.82 463
9250.73 503
9251.64 489
9252.55 558
9253.46 549
9254.36 508
9255.27 504
9256.18 532
9257.09 575
9258.00 551
9258.90 524
9259.81 508
9260.72 496
9261.63 502
9262.54 578
9263.45 508
9264.36 512
9265.26 579
9266.17 560
9267.08 547
9267.99 506
9268.90 499
9269.81 503
9270.72 546
9271.63 512
9272.54 499
9273.44 502
9274.35 540
9275.26 541
9276.17 494
9277.08 564
9277.99 511
9278.90 519
9279.81 558
9280.72 506
9281.63 557
9282.54 563
9283.45 563
9284.36 577
9285.27 539
9286.18 493
9287.09 500
9288.00 528
9288.91 526
9289.82 571
9290.73 568
9291.64 571
9292.55 526
9293.46 474
9294.37 535
9295.28 565
9296.19 521
9297.10 582
9298.01 590
9298.92 559
9299.83 571
9300.74 608
9301.65 592
9302.56 544
9303.47 599
9304.38 636
9305.29 599
9306.20 583
9307.11 553
9308.02 572
9308.93 554
9309.84 618
9310.75 583
9311.67 608
9312.58 609
9313.49 667
9314.40 591
9315.31 614
9316.22 569
9317.13 615
9318.04 569
9318.95 587
9319.87 608
9320.78 584
9321.69 600
9322.60 588
9323.51 603
9324.42 560
9325.34 533
9326.25 630
9327.16 633
9328.07 627
9328.98 560
9329.89 482
9330.81 542
9331.72 525
9332.63 570
9333.54 602
9334.45 582
9335.37 531
9336.28 546
9337.19 543
9338.10 566
9339.01 543
9339.93 551
9340.84 557
9341.75 614
9342.66 555
9343.58 571
9344.49 513
9345.40 522
9346.31 578
9347.23 591
9348.14 548
9349.05 546
9349.97 598
9350.88 594
9351.79 570
9352.70 599
9353.62 547
9354.53 523
9355.44 515
9356.36 557
9357.27 584
9358.18 569
9359.10 548
9360.01 566
9360.92 523
9361.84 511
9362.75 506
9363.66 492
9364.58 572
9365.49 591
9366.40 524
9367.32 536
9368.23 582
9369.15 567
9370.06 604
9370.97 515
9371.89 590
9372.80 589
9373.71 549
9374.63 519
9375.54 532
9376.46 592
9377.37 545
9378.29 583
9379.20 532
9380.11 545
9381.03 568
9381.94 553
9382.86 511
9383.77 539
9384.69 636
9385.60 596
9386.51 588
9387.43 668
9388.34 602
9389.26 606
9390.17 594
9391.09 628
9392.00 629
9392.92 639
9393.83 656
9394.75 703
9395.66 603
9396.58 641
9397.49 652
9398.41 663
9399.32 630
9400.24 682
9401.15 675
9402.07 637
9402.99 581
9403.90 643
9404.82 674
9405.73 653
9406.65 688
9407.56 668
9408.48 627
9409.39 616
9410.31 611
9411.23 605
9412.14 683
9413.06 636
9413.97 630
9414.89 601
9415.81 601
9416.72 583
9417.64 544
9418.55 645
9419.47 662
9420.39 637
9421.30 611
9422.22 600
9423.14 671
9424.05 668
9424.97 663
9425.89 721
9426.80 734
9427.72 700
9428.64 675
9429.55 707
9430.47 675
9431.39 639
9432.30 641
9433.22 668
9434.14 641
9435.05 679
9435.97 652
9436.89 686
9437.80 662
9438.72 673
9439.64 758
9440.56 732
9441.47 740
9442.39 724
9443.31 658
9444.23 784
9445.14 746
9446.06 717
9446.98 713
9447.90 644
9448.81 680
9449.73 779
9450.65 741
9451.57 728
9452.48 818
9453.40 769
9454.32 840
9455.24 943
9456.16 985
9457.07 1036
9457.99 1092
9458.91 1129
9459.83 1091
9460.75 1102
9461.66 946
9462.58 872
9463.50 812
9464.42 789
9465.34 791
9466.26 860
9467.18 753
9468.09 811
9469.01 821
9469.93 722
9470.85 784
9471.77 783
9472.69 725
9473.61 773
9474.53 816
9475.44 731
9476.36 730
9477.28 747
9478.20 770
9479.12 719
9480.04 788
9480.96 784
9481.88 878
9482.80 971
9483.72 995
9484.64 1011
9485.56 1012
9486.47 969
9487.39 955
9488.31 965
9489.23 947
9490.15 857
9491.07 772
9491.99 782
9492.91 766
9493.83 739
9494.75 754
9495.67 732
9496.59 735
9497.51 677
9498.43 664
9499.35 681
9500.27 739
9501.19 668
9502.11 643
9503.03 698
9503.95 701
9504.87 613
9505.79 601
9506.71 668
9507.64 607
9508.56 573
9509.48 626
9510.40 664
9511.32 675
9512.24 657
9513.16 672
9514.08 671
9515.00 661
9515.92 673
9516.84 683
9517.76 700
9518.68 748
9519.61 732
9520.53 704
9521.45 743
9522.37 736
9523.29 787
9524.21 703
9525.13 672
9526.05 666
9526.98 718
9527.90 706
9528.82 686
9529.74 728
9530.66 700
9531.58 663
9532.51 755
9533.43 710
9534.35 798
9535.27 832
9536.19 772
9537.11 785
9538.04 819
9538.96 843
9539.88 805
9540.80 798
9541.73 792
9542.65 800
9543.57 781
9544.49 759
9545.41 678
9546.34 736
9547.26 685
9548.18 647
9549.10 675
9550.03 664
9550.95 643
9551.87 720
9552.79 698
9553.72 685
9554.64 740
9555.56 765
9556.49 671
9557.41 717
9558.33 699
9559.25 660
9560.18 687
9561.10 836
9562.02 799
9562.95 819
9563.87 830
9564.79 811
9565.72 771
9566.64 832
9567.56 807
9568.49 785
9569.41 755
9570.33 697
9571.26 697
9572.18 745
9573.11 732
9574.03 684
9574.95 737
9575.88 696
9576.80 661
9577.72 725
9578.65 701
9579.57 710
9580.50 689
9581.42 684
9582.34 688
9583.27 714
9584.19 658
9585.12 706
9586.04 705
9586.97 636
9587.89 723
9588.81 688
9589.74 743
9590.66 765
9591.59 692
9592.51 650
9593.44 678
9594.36 684
9595.29 633
9596.21 641
9597.14 680
9598.06 680
9598.99 671
9599.91 708
9600.84 776
9601.76 697
9602.69 763
9603.61 802
9604.54 777
9605.46 723
9606.39 773
9607.31 731
9608.24 702
9609.16 787
9610.09 714
9611.01 743
9611.94 744
9612.87 773
9613.79 737
9614.72 687
9615.64 762
9616.57 750
9617.49 729
9618.42 782
9619.35 822
9620.27 816
9621.20 821
9622.12 765
9623.05 748
9623.98 758
9624.90 759
9625.83 777
9626.76 773
9627.68 788
9628.61 800
9629.53 771
9630.46 823
9631.39 832
9632.31 947
9633.24 916
9634.17 794
9635.09 815
9636.02 881
9636.95 820
9637.87 817
9638.80 809
9639.73 911
9640.65 947
9641.58 949
9642.51 902
9643.44 909
9644.36 925
9645.29 892
9646.22 939
9647.14 929
9648.07 884
9649.00 909
9649.93 945
9650.85 942
9651.78 955
9652.71 964
9653.64 1020
9654.56 990
9655.49 1082
9656.42 1113
9657.35 1075
9658.27 1069
9659.20 1063
9660.13 1015
9661.06 999
9661.99 1118
9662.91 1051
9663.84 1031
9664.77 1031
9665.70 1072
9666.63 1073
9667.56 1076
9668.48 1016
9669.41 987
9670.34 1076
9671.27 1149
9672.20 1185
9673.13 1164
9674.05 1157
9674.98 1131
9675.91 1236
9676.84 1144
9677.77 1114
9678.70 1163
9679.63 1073
9680.56 1227
9681.48 1243
9682.41 1127
9683.34 1216
9684.27 1285
9685.20 1404
9686.13 1356
9687.06 1351
9687.99 1400
9688.92 1409
9689.85 1343
9690.78 1367
9691.71 1475
9692.63 1306
9693.56 1403
9694.49 1397
9695.42 1316
9696.35 1401
9697.28 1474
9698.21 1608
9699.14 1676
9700.07 1872
9701.00 2064
9701.93 2312
9702.86 2579
9703.79 2526
9704.72 2517
9705.65 2506
9706.58 2425
9707.51 2211
9708.44 2037
9709.37 1957
9710.30 1659
9711.23 1519
9712.16 1405
9713.09 1413
9714.02 1419
9714.95 1382
9715.89 1339
9716.82 1381
9717.75 1435
9718.68 1490
9719.61 1484
9720.54 1486
9721.47 1406
9722.40 1397
9723.33 1343
9724.26 1260
9725.19 1206
9726.12 1187
9727.06 1227
9727.99 1154
9728.92 1121
9729.85 1150
9730.78 1175
9731.71 1266
9732.64 1226
9733.57 1247
9734.51 1222
9735.44 1211
9736.37 1193
9737.30 1295
9738.23 1428
9739.16 1318
9740.10 1332
9741.03 1326
9741.96 1372
9742.89 1290
9743.82 1202
9744.75 1176
9745.69 1185
9746.62 1185
9747.55 1142
9748.48 1167
9749.41 1072
9750.35 1081
9751.28 1091
9752.21 1092
9753.14 1162
9754.08 1031
9755.01 1038
9755.94 1104
9756.87 1138
9757.81 1051
9758.74 963
9759.67 1047
9760.60 1080
9761.54 1096
9762.47 1108
9763.40 1053
9764.34 1065
9765.27 1059
9766.20 985
9767.13 1112
9768.07 1172
9769.00 1100
9769.93 1126
9770.87 1059
9771.80 1100
9772.73 1185
9773.67 1133
9774.60 1113
9775.53 1089
9776.47 1134
9777.40 1124
9778.33 1069
9779.27 1118
9780.20 1156
9781.14 1194
9782.07 1284
9783.00 1294
9783.94 1259
9784.87 1241
9785.80 1302
9786.74 1348
9787.67 1338
9788.61 1386
9789.54 1265
9790.47 1257
9791.41 1205
9792.34 1179
9793.28 1200
9794.21 1057
9795.15 1093
9796.08 1146
9797.01 1059
9797.95 1062
9798.88 1089
9799.82 1113
9800.75 1062
9801.69 1192
9802.62 1225
9803.56 1265
9804.49 1262
9805.43 1205
9806.36 1131
9807.30 1065
9808.23 1007
9809.17 1051
9810.10 1042
9811.04 884
9811.97 862
9812.91 887
9813.84 934
9814.78 916
9815.71 882
9816.65 794
9817.58 860
9818.52 918
9819.46 891
9820.39 920
9821.33 904
9822.26 857
9823.20 863
9824.13 905
9825.07 851
9826.00 832
9826.94 844
9827.88 824
9828.81 826
9829.75 876
9830.68 883
9831.62 823
9832.56 831
9833.49 832
9834.43 773
9835.37 805
9836.30 820
9837.24 831
9838.17 819
9839.11 818
9840.05 869
9840.98 896
9841.92 857
9842.86 822
9843.79 856
9844.73 774
9845.67 813
9846.60 894
9847.54 826
9848.48 845
9849.42 877
9850.35 786
9851.29 777
9852.23 816
9853.16 739
9854.10 782
9855.04 798
9855.98 824
9856.91 799
9857.85 800
9858.79 818
9859.72 789
9860.66 741
9861.60 737
9862.54 776
9863.47 823
9864.41 791
9865.35 805
9866.29 825
9867.23 837
9868.16 818
9869.10 798
9870.04 752
9870.98 734
9871.92 784
9872.85 804
9873.79 777
9874.73 870
9875.67 805
9876.61 826
9877.54 798
9878.48 780
9879.42 745
9880.36 801
9881.30 767
9882.24 771
9883.18 816
9884.11 785
9885.05 745
9885.99 730
9886.93 783
9887.87 763
9888.81 721
9889.75 686
9890.69 722
9891.62 738
9892.56 723
9893.50 722
9894.44 729
9895.38 727
9896.32 769
9897.26 783
9898.20 755
9899.14 752
9900.08 774
9901.02 740
9901.96 783
9902.90 802
9903.83 742
9904.77 752
9905.71 778
9906.65 720
9907.59 781
9908.53 752
9909.47 775
9910.41 820
9911.35 763
9912.29 721
9913.23 713
9914.17 689
9915.11 776
9916.05 755
9916.99 758
9917.93 815
9918.87 807
9919.81 792
9920.75 764
9921.69 777
9922.64 834
9923.58 780
9924.52 784
9925.46 818
9926.40 809
9927.34 910
9928.28 1028
9929.22 1140
9930.16 1241
9931.10 1263
9932.04 1360
9932.98 1305
9933.92 1282
9934.87 1134
9935.81 1125
9936.75 1116
9937.69 1024
9938.63 976
9939.57 886
9940.51 822
9941.45 834
9942.39 788
9943.34 773
9944.28 794
9945.22 784
9946.16 697
9947.10 706
9948.04 729
9948.99 780
9949.93 803
9950.87 721
9951.81 748
9952.75 736
9953.69 708
9954.64 736
9955.58 740
9956.52 690
9957.46 731
9958.41 707
9959.35 714
9960.29 740
9961.23 705
9962.17 710
9963.12 715
9964.06 709
9965.00 668
9965.94 673
9966.89 704
9967.83 696
9968.77 696
9969.71 700
9970.66 672
9971.60 720
9972.54 640
9973.49 620
9974.43 688
9975.37 621
9976.31 620
9977.26 668
9978.20 660
9979.14 699
9980.09 641
9981.03 615
9981.97 621
9982.92 576
9983.86 621
9984.80 575
9985.75 592
9986.69 614
9987.63 578
9988.58 625
9989.52 627
9990.46 651
9991.41 582
9992.35 675
9993.30 651
9994.24 543
9995.18 536
9996.13 621
9997.07 576
9998.02 567
9998.96 599
9999.90 655
10000.85 624
10001.79 645
10002.74 582
10003.68 610
10004.62 605
10005.57 685
10006.51 629
10007.46 619
10008.40 640
10009.35 678
10010.29 685
10011.24 700
10012.18 604
10013.13 599
10014.07 619
10015.01 644
10015.96 582
10016.90 537
10017.85 537
10018.79 594
10019.74 587
10020.68 531
10021.63 573
10022.58 607
10023.52 581
10024.47 603
10025.41 562
10026.36 544
10027.30 619
10028.25 612
10029.19 607
10030.14 599
10031.08 597
10032.03 639
10032.98 632
10033.92 595
10034.87 576
10035.81 608
10036.76 573
10037.70 538
10038.65 605
10039.60 603
10040.54 583
10041.49 566
10042.43 583
10043.38 586
10044.33 608
10045.27 517
10046.22 567
10047.17 589
10048.11 572
10049.06 548
10050.00 561
10050.95 502
10051.90 508
10052.84 526
10053.79 546
10054.74 591
10055.68 562
10056.63 566
10057.58 559
10058.52 540
10059.47 496
10060.42 495
10061.37 493
10062.31 529
10063.26 513
10064.21 543
10065.15 553
10066.10 546
10067.05 541
10068.00 540
10068.94 487
10069.89 498
10070.84 502
10071.79 537
10072.73 560
10073.68 555
10074.63 584
10075.58 518
10076.52 484
10077.47 552
10078.42 566
10079.37 548
10080.32 579
10081.26 538
10082.21 561
10083.16 502
10084.11 476
10085.06 448
10086.00 505
10086.95 556
10087.90 590
10088.85 579
10089.80 552
10090.75 526
10091.69 541
10092.64 518
10093.59 505
10094.54 528
10095.49 535
10096.44 539
10097.39 484
10098.33 557
10099.28 500
10100.23 495
10101.18 610
10102.13 561
10103.08 553
10104.03 559
10104.98 543
10105.93 536
10106.87 542
10107.82 549
10108.77 477
10109.72 514
10110.67 545
10111.62 520
10112.57 569
10113.52 551
10114.47 562
10115.42 565
10116.37 520
10117.32 461
10118.27 482
10119.22 526
10120.17 541
10121.12 511
10122.07 524
10123.02 584
10123.97 563
10124.92 562
10125.87 511
10126.82 516
10127.77 571
10128.72 529
10129.67 534
10130.62 497
10131.57 543
10132.52 563
10133.47 487
10134.42 550
10135.37 537
10136.32 554
10137.27 537
10138.22 511
10139.17 522
10140.12 508
10141.07 566
10142.02 571
10142.98 577
10143.93 539
10144.88 566
10145.83 500
10146.78 528
10147.73 550
10148.68 565
10149.63 533
10150.58 539
10151.54 527
10152.49 495
10153.44 528
10154.39 534
10155.34 527
10156.29 556
10157.24 534
10158.20 542
10159.15 554
10160.10 538
10161.05 498
10162.00 504
10162.95 565
10163.91 587
10164.86 570
10165.81 598
10166.76 670
10167.71 586
10168.67 567
10169.62 524
10170.57 582
10171.52 601
10172.47 551
10173.43 569
10174.38 589
10175.33 569
10176.28 573
10177.24 633
10178.19 618
10179.14 599
10180.09 612
10181.05 670
10182.00 664
10182.95 663
10183.90 599
10184.86 669
10185.81 693
10186.76 681
10187.72 721
10188.67 693
10189.62 688
10190.58 669
10191.53 649
10192.48 676
10193.43 622
10194.39 666
10195.34 615
10196.29 693
10197.25 624
10198.20 696
10199.16 744
10200.11 722
10201.06 732
10202.02 694
10202.97 766
10203.92 752
10204.88 718
10205.83 734
10206.78 758
10207.74 787
10208.69 770
10209.65 868
10210.60 901
10211.55 859
10212.51 951
10213.46 895
10214.42 901
10215.37 853
10216.33 786
10217.28 772
10218.23 682
10219.19 666
10220.14 708
10221.10 670
10222.05 677
10223.01 632
10223.96 717
10224.92 713
10225.87 720
10226.83 745
10227.78 663
10228.74 708
10229.69 741
10230.65 666
10231.60 655
10232.56 669
10233.51 608
10234.47 578
10235.42 587
10236.38 648
10237.33 708
10238.29 676
10239.24 739
10240.20 694
10241.15 643
10242.11 663
10243.06 640
10244.02 658
10244.98 653
10245.93 658
10246.89 634
10247.84 587
10248.80 622
10249.75 589
10250.71 552
10251.67 590
10252.62 561
10253.58 620
10254.53 535
10255.49 528
10256.45 539
10257.40 537
10258.36 545
10259.32 573
10260.27 578
10261.23 553
10262.18 559
10263.14 544
10264.10 527
10265.05 561
10266.01 540
10266.97 489
10267.92 482
10268.88 534
10269.84 534
10270.79 529
10271.75 576
10272.71 590
10273.67 578
10274.62 525
10275.58 522
10276.54 487
10277.49 507
10278.45 560
10279.41 530
10280.37 556
10281.32 549
10282.28 554
10283.24 551
10284.19 551
10285.15 504
10286.11 487
10287.07 529
10288.03 518
10288.98 494
10289.94 489
10290.90 526
10291.86 547
10292.81 488
10293.77 527
10294.73 526
10295.69 552
10296.65 618
10297.60 532
10298.56 527
10299.52 513
10300.48 551
10301.44 501
10302.40 511
10303.35 479
10304.31 539
10305.27 501
10306.23 523
10307.19 554
10308.15 524
10309.10 536
10310.06 510
10311.02 497
10311.98 478
10312.94 499
10313.90 476
10314.86 516
10315.82 503
10316.78 528
10317.73 535
10318.69 544
10319.65 484
10320.61 473
10321.57 511
10322.53 505
10323.49 475
10324.45 476
10325.41 503
10326.37 517
10327.33 468
10328.29 486
10329.25 492
10330.21 457
10331.17 474
10332.13 480
10333.09 439
10334.04 493
10335.00 484
10335.96 477
10336.92 446
10337.88 482
10338.84 499
10339.80 471
10340.76 470
10341.72 515
10342.68 479
10343.65 509
10344.61 468
10345.57 489
10346.53 487
10347.49 461
10348.45 430
10349.41 445
10350.37 543
10351.33 468
10352.29 412
10353.25 489
10354.21 472
10355.17 517
10356.13 505
10357.09 441
10358.05 420
10359.02 490
10359.98 472
10360.94 548
10361.90 459
10362.86 473
10363.82 477
10364.78 511
10365.74 427
10366.70 518
10367.67 491
10368.63 420
10369.59 463
10370.55 525
10371.51 502
10372.47 431
10373.43 435
10374.40 451
10375.36 454
10376.32 468
10377.28 468
10378.24 423
10379.21 433
10380.17 426
10381.13 476
10382.09 435
10383.05 432
10384.02 441
10384.98 451
10385.94 459
10386.90 435
10387.86 435
10388.83 424
10389.79 443
10390.75 496
10391.71 419
10392.68 434
10393.64 468
10394.60 477
10395.56 437
10396.53 463
10397.49 453
10398.45 451
10399.42 417
10400.38 412
10401.34 439
10402.30 463
10403.27 477
10404.23 458
10405.19 468
10406.16 393
10407.12 434
10408.08 430
10409.05 445
10410.01 427
10410.97 447
10411.94 463
10412.90 457
10413.86 406
10414.83 503
10415.79 520
10416.75 490
10417.72 460
10418.68 488
10419.65 451
10420.61 490
10421.57 480
10422.54 447
10423.50 554
10424.46 543
10425.43 502
10426.39 484
10427.36 527
10428.32 491
10429.29 417
10430.25 446
10431.21 479
10432.18 429
10433.14 433
10434.11 495
10435.07 507
10436.04 455
10437.00 442
10437.97 485
10438.93 437
10439.90 410
10440.86 431
10441.82 464
10442.79 401
10443.75 426
10444.72 404
10445.68 424
10446.65 414
10447.61 438
10448.58 410
10449.54 422
10450.51 377
10451.48 456
10452.44 434
10453.41 454
10454.37 466
10455.34 432
10456.30 351
10457.27 377
10458.23 341
10459.20 410
10460.16 421
10461.13 414
10462.10 376
10463.06 368
10464.03 397
10464.99 419
10465.96 411
10466.93 410
10467.89 412
10468.86 388
10469.82 402
10470.79 388
10471.76 432
10472.72 436
10473.69 436
10474.65 423
10475.62 429
10476.59 376
10477.55 413
10478.52 417
10479.49 423
10480.45 431
10481.42 405
10482.39 410
10483.35 451
10484.32 410
10485.29 399
10486.25 422
10487.22 428
10488.19 426
10489.15 442
10490.12 433
10491.09 433
10492.06 408
10493.02 438
10493.99 468
10494.96 432
10495.92 375
10496.89 410
10497.86 369
10498.83 362
10499.79 378
10500.76 418
10501.73 422
10502.70 407
10503.66 413
10504.63 387
10505.60 427
10506.57 453
10507.54 408
10508.50 419
10509.47 412
10510.44 404
10511.41 429
10512.38 437
10513.34 431
10514.31 408
10515.28 372
10516.25 428
10517.22 410
10518.19 381
10519.15 402
10520.12 424
10521.09 362
10522.06 381
10523.03 427
10524.00 430
10524.96 434
10525.93 448
10526.90 484
10527.87 436
10528.84 388
10529.81 377
10530.78 383
10531.75 392
10532.72 444
10533.68 393
10534.65 412
10535.62 428
10536.59 414
10537.56 436
10538.53 441
10539.50 383
10540.47 384
10541.44 395
10542.41 428
10543.38 407
10544.35 407
10545.32 446
10546.29 438
10547.26 439
10548.23 394
10549.20 440
10550.17 451
10551.13 393
10552.10 403
10553.07 372
10554.04 406
10555.01 438
10555.98 453
10556.96 422
10557.93 421
10558.90 431
10559.87 468
10560.84 452
10561.81 443
10562.78 441
10563.75 494
10564.72 507
10565.69 449
10566.66 504
10567.63 539
10568.60 526
10569.57 474
10570.54 470
10571.51 498
10572.48 476
10573.45 459
10574.42 455
10575.40 380
10576.37 383
10577.34 428
10578.31 421
10579.28 449
10580.25 396
10581.22 375
10582.19 464
10583.17 424
10584.14 398
10585.11 422
10586.08 407
10587.05 420
10588.02 457
10588.99 436
10589.97 463
10590.94 461
10591.91 449
10592.88 453
10593.85 447
10594.82 454
10595.80 528
10596.77 485
10597.74 488
10598.71 455
10599.68 449
10600.66 479
10601.63 490
10602.60 449
10603.57 416
10604.55 468
10605.52 455
10606.49 479
10607.46 484
10608.44 440
10609.41 471
10610.38 441
10611.35 487
10612.33 451
10613.30 403
10614.27 462
10615.24 421
10616.22 491
10617.19 479
10618.16 505
10619.14 489
10620.11 431
10621.08 445
10622.05 454
10623.03 500
10624.00 452
10624.97 468
10625.95 526
10626.92 505
10627.89 493
10628.87 512
10629.84 489
10630.81 437
10631.79 484
10632.76 546
10633.74 543
10634.71 484
10635.68 537
10636.66 523
10637.63 519
10638.60 559
10639.58 557
10640.55 605
10641.53 596
10642.50 671
10643.47 658
10644.45 666
10645.42 715
10646.40 688
10647.37 665
10648.35 598
10649.32 567
10650.29 579
10651.27 522
10652.24 531
10653.22 557
10654.19 502
10655.17 515
10656.14 466
10657.12 511
10658.09 461
10659.07 448
10660.04 467
10661.02 492
10661.99 479
10662.97 463
10663.94 472
10664.92 453
10665.89 438
10666.87 456
10667.84 470
10668.82 446
10669.79 432
10670.77 455
10671.74 490
10672.72 429
10673.69 441
10674.67 453
10675.65 447
10676.62 438
10677.60 483
10678.57 437
10679.55 470
10680.52 490
10681.50 496
10682.48 530
10683.45 519
10684.43 511
10685.40 571
10686.38 508
10687.36 517
10688.33 434
10689.31 461
10690.28 439
10691.26 425
10692.24 402
10693.21 418
10694.19 365
10695.17 371
10696.14 432
10697.12 406
10698.10 440
10699.07 425
10700.05 392
10701.03 392
10702.00 421
10702.98 408
10703.96 432
10704.93 442
10705.91 423
10706.89 451
10707.86 451
10708.84 460
10709.82 438
10710.80 408
10711.77 431
10712.75 418
10713.73 405
10714.70 442
10715.68 445
10716.66 403
10717.64 461
10718.61 430
10719.59 438
10720.57 423
10721.55 456
10722.53 455
10723.50 463
10724.48 441
10725.46 431
10726.44 430
10727.41 408
10728.39 430
10729.37 498
10730.35 415
10731.33 401
10732.31 434
10733.28 401
10734.26 405
10735.24 381
10736.22 381
10737.20 407
10738.17 391
10739.15 396
10740.13 437
10741.11 442
10742.09 417
10743.07 463
10744.05 414
10745.03 376
10746.00 414
10746.98 457
10747.96 408
10748.94 416
10749.92 423
10750.90 434
10751.88 448
10752.86 482
10753.84 449
10754.82 451
10755.79 423
10756.77 404
10757.75 451
10758.73 402
10759.71 391
10760.69 393
10761.67 391
10762.65 420
10763.63 413
10764.61 400
10765.59 427
10766.57 439
10767.55 436
10768.53 386
10769.51 382
10770.49 413
10771.47 450
10772.45 476
10773.43 417
10774.41 411
10775.39 403
10776.37 388
10777.35 397
10778.33 459
10779.31 418
10780.29 411
10781.27 418
10782.25 439
10783.23 417
10784.21 426
10785.19 470
10786.17 438
10787.15 426
10788.13 431
10789.12 424
10790.10 375
10791.08 380
10792.06 394
10793.04 386
10794.02 427
10795.00 455
10795.98 439
10796.96 406
10797.94 394
10798.93 382
10799.91 395
10800.89 383
10801.87 411
10802.85 371
10803.83 414
10804.81 414
10805.80 389
10806.78 403
10807.76 388
10808.74 454
10809.72 469
10810.70 413
10811.69 379
10812.67 387
10813.65 401
10814.63 392
10815.61 374
10816.59 371
10817.58 420
10818.56 446
10819.54 460
10820.52 422
10821.51 394
10822.49 407
10823.47 429
10824.45 400
10825.43 434
10826.42 434
10827.40 425
10828.38 372
10829.37 389
10830.35 446
10831.33 417
10832.31 445
10833.30 449
10834.28 464
10835.26 407
10836.24 400
10837.23 429
10838.21 452
10839.19 460
10840.18 435
10841.16 419
10842.14 399
10843.13 430
10844.11 413
10845.09 415
10846.08 402
10847.06 403
10848.04 401
10849.03 394
10850.01 392
10850.99 464
10851.98 422
10852.96 434
10853.94 427
10854.93 435
10855.91 386
10856.90 446
10857.88 471
10858.86 439
10859.85 387
10860.83 475
10861.82 447
10862.80 434
10863.78 467
10864.77 458
10865.75 448
10866.74 466
10867.72 428
10868.71 427
10869.69 477
10870.67 485
10871.66 516
10872.64 468
10873.63 441
10874.61 479
10875.60 554
10876.58 532
10877.57 437
10878.55 488
10879.54 483
10880.52 458
10881.51 440
10882.49 413
10883.48 458
10884.46 497
10885.45 409
10886.43 467
10887.42 483
10888.40 485
10889.39 479
10890.37 541
10891.36 489
10892.34 464
10893.33 522
10894.32 495
10895.30 516
10896.29 467
10897.27 479
10898.26 527
10899.24 501
10900.23 486
10901.22 518
10902.20 542
10903.19 509
10904.17 509
10905.16 511
10906.15 500
10907.13 504
10908.12 545
10909.10 591
10910.09 535
10911.08 510
10912.06 545
10913.05 498
10914.04 548
10915.02 570
10916.01 518
10917.00 532
10917.98 550
10918.97 588
10919.96 550
10920.94 550
10921.93 576
10922.92 582
10923.90 554
10924.89 559
10925.88 592
10926.86 529
10927.85 556
10928.84 593
10929.82 558
10930.81 499
10931.80 544
10932.79 633
10933.77 592
10934.76 586
10935.75 593
10936.74 541
10937.72 616
10938.71 606
10939.70 666
10940.69 608
10941.67 582
10942.66 560
10943.65 586
10944.64 620
10945.63 625
10946.61 607
10947.60 626
10948.59 588
10949.58 610
10950.57 565
10951.55 658
10952.54 648
10953.53 694
10954.52 718
10955.51 679
10956.49 653
10957.48 734
10958.47 742
10959.46 796
10960.45 883
10961.44 896
10962.43 976
10963.41 958
10964.40 967
10965.39 985
10966.38 967
10967.37 931
10968.36 797
10969.35 821
10970.34 782
10971.33 790
10972.31 778
10973.30 758
10974.29 752
10975.28 717
10976.27 775
10977.26 762
10978.25 741
10979.24 748
10980.23 718
10981.22 662
10982.21 764
10983.20 730
10984.19 753
10985.18 777
10986.17 765
10987.16 739
10988.15 747
10989.14 755
10990.13 884
10991.12 729
10992.11 724
10993.10 776
10994.09 794
10995.08 837
10996.07 798
10997.06 841
10998.05 993
10999.04 951
11000.03 986
11001.02 1055
11002.01 1149
11003.00 1219
11003.99 1252
11004.98 1317
11005.97 1313
11006.96 1294
11007.95 1218
11008.94 1068
11009.93 1036
11010.92 1023
11011.91 964
11012.91 892
11013.90 788
11014.89 756
11015.88 743
11016.87 672
11017.86 647
11018.85 652
11019.84 630
11020.83 617
11021.83 656
11022.82 657
11023.81 578
11024.80 619
11025.79 623
11026.78 589
11027.77 582
11028.77 611
11029.76 634
11030.75 621
11031.74 582
11032.73 616
11033.72 634
11034.72 625
11035.71 647
11036.70 635
11037.69 639
11038.68 634
11039.68 600
11040.67 670
11041.66 655
11042.65 653
11043.65 644
11044.64 634
11045.63 603
11046.62 603
11047.62 637
11048.61 612
11049.60 541
11050.59 573
11051.59 572
11052.58 572
11053.57 533
11054.56 510
11055.56 508
11056.55 502
11057.54 510
11058.54 547
11059.53 650
11060.52 562
11061.51 510
11062.51 518
11063.50 553
11064.49 584
11065.49 559
11066.48 531
11067.47 505
11068.47 542
11069.46 526
11070.45 527
11071.45 566
11072.44 582
11073.44 544
11074.43 560
11075.42 561
11076.42 589
11077.41 564
11078.40 586
11079.40 594
11080.39 558
11081.39 547
11082.38 535
11083.37 526
11084.37 530
11085.36 555
11086.36 584
11087.35 598
11088.35 562
11089.34 560
11090.33 561
11091.33 545
11092.32 568
11093.32 527
11094.31 546
11095.31 544
11096.30 516
11097.30 511
11098.29 557
11099.29 542
11100.28 569
11101.28 588
11102.27 558
11103.27 560
11104.26 553
11105.26 506
11106.25 490
11107.25 467
11108.24 529
11109.24 529
11110.23 483
11111.23 499
11112.22 530
11113.22 530
11114.21 480
11115.21 477
11116.20 511
11117.20 490
11118.20 522
11119.19 521
11120.19 534
11121.18 555
11122.18 448
11123.17 510
11124.17 593
11125.17 506
11126.16 486
11127.16 548
11128.15 567
11129.15 598
11130.15 581
11131.14 553
11132.14 585
11133.14 605
11134.13 617
11135.13 605
11136.13 602
11137.12 576
11138.12 553
11139.11 544
11140.11 552
11141.11 504
11142.10 505
11143.10 496
11144.10 564
11145.10 493
11146.09 495
11147.09 495
11148.09 500
11149.08 544
11150.08 506
11151.08 502
11152.07 536
11153.07 475
11154.07 489
11155.07 534
11156.06 490
11157.06 481
11158.06 489
11159.06 510
11160.05 432
11161.05 521
11162.05 520
11163.05 504
11164.04 502
11165.04 526
11166.04 519
11167.04 496
11168.04 523
11169.03 456
11170.03 452
11171.03 503
11172.03 518
11173.03 459
11174.02 421
11175.02 463
11176.02 483
11177.02 487
11178.02 466
11179.02 477
11180.01 538
11181.01 531
11182.01 513
11183.01 498
11184.01 490
11185.01 491
11186.00 503
11187.00 564
11188.00 507
11189.00 538
11190.00 527
11191.00 421
11192.00 474
11193.00 501
11194.00 491
11195.00 514
11195.99 470
11196.99 507
11197.99 510
11198.99 531
11199.99 530
11200.99 520
11201.99 599
11202.99 542
11203.99 537
11204.99 547
11205.99 485
11206.99 456
11207.99 494
11208.99 545
11209.99 512
11210.99 533
11211.99 522
11212.99 537
11213.99 512
11214.99 546
11215.99 479
11216.99 511
11217.99 533
11218.99 553
11219.99 525
11220.99 502
11221.99 522
11222.99 511
11223.99 492
11224.99 514
11225.99 472
11226.99 503
11227.99 476
11228.99 474
11229.99 503
11230.99 488
11231.99 527
11232.99 507
11233.99 529
11235.00 520
11236.00 547
11237.00 514
11238.00 515
11239.00 471
11240.00 474
11241.00 451
11242.00 515
11243.00 494
11244.01 505
11245.01 580
11246.01 528
11247.01 451
11248.01 491
11249.01 513
11250.01 529
11251.02 507
11252.02 483
11253.02 490
11254.02 513
11255.02 509
11256.02 540
11257.03 498
11258.03 473
11259.03 473
11260.03 507
11261.03 467
11262.04 506
11263.04 506
11264.04 525
11265.04 512
11266.05 475
11267.05 523
11268.05 509
11269.05 481
11270.05 496
11271.06 514
11272.06 536
11273.06 487
11274.07 499
11275.07 498
11276.07 536
11277.07 596
11278.08 527
11279.08 522
11280.08 581
11281.08 525
11282.09 586
11283.09 589
11284.09 572
11285.10 492
11286.10 573
11287.10 613
11288.11 557
11289.11 495
11290.11 524
11291.12 559
11292.12 541
11293.12 543
11294.13 507
11295.13 521
11296.13 588
11297.14 588
11298.14 580
11299.15 527
11300.15 514
11301.15 559
11302.16 509
11303.16 523
11304.16 493
11305.17 564
11306.17 569
11307.18 498
11308.18 501
11309.19 509
11310.19 511
11311.19 588
11312.20 558
11313.20 563
11314.21 610
11315.21 588
11316.22 642
11317.22 632
11318.23 722
11319.23 750
11320.23 688
11321.24 621
11322.24 596
11323.25 591
11324.25 583
11325.26 548
11326.26 563
11327.27 556
11328.27 491
11329.28 476
11330.28 542
11331.29 539
11332.29 463
11333.30 489
11334.30 532
11335.31 534
11336.32 450
11337.32 473
11338.33 522
11339.33 504
11340.34 540
11341.34 461
11342.35 486
11343.35 471
11344.36 489
11345.37 491
11346.37 465
11347.38 486
11348.38 552
11349.39 485
11350.40 551
11351.40 523
11352.41 515
11353.41 537
11354.42 507
11355.43 522
11356.43 464
11357.44 492
11358.45 481
11359.45 542
11360.46 497
11361.46 485
11362.47 450
11363.48 479
11364.48 469
11365.49 456
11366.50 519
11367.51 481
11368.51 513
11369.52 491
11370.53 508
11371.53 463
11372.54 458
11373.55 501
11374.55 468
11375.56 498
11376.57 488
11377.58 471
11378.58 460
11379.59 466
11380.60 478
11381.60 444
11382.61 461
11383.62 471
11384.63 509
11385.63 481
11386.64 441
11387.65 484
11388.66 464
11389.67 474
11390.67 460
11391.68 484
11392.69 472
11393.70 452
11394.71 472
11395.71 534
11396.72 500
11397.73 480
11398.74 485
11399.75 496
11400.75 466
11401.76 457
11402.77 486
11403.78 455
11404.79 491
11405.80 417
11406.80 464
11407.81 472
11408.82 455
11409.83 451
11410.84 484
11411.85 476
11412.86 479
11413.87 399
11414.87 432
11415.88 466
11416.89 502
11417.90 474
11418.91 428
11419.92 468
11420.93 472
11421.94 493
11422.95 492
11423.96 520
11424.97 499
11425.98 501
11426.98 513
11427.99 472
11429.00 451
11430.01 436
11431.02 455
11432.03 509
11433.04 499
11434.05 494
11435.06 474
11436.07 477
11437.08 494
11438.09 482
11439.10 459
11440.11 476
11441.12 507
11442.13 503
11443.14 489
11444.15 498
11445.16 550
11446.17 547
11447.18 531
11448.19 555
11449.20 583
11450.21 477
11451.22 488
11452.23 460
11453.25 533
11454.26 494
11455.27 534
11456.28 564
11457.29 539
11458.30 559
11459.31 484
11460.32 473
11461.33 557
11462.34 492
11463.35 491
11464.36 528
11465.38 564
11466.39 564
11467.40 596
11468.41 498
11469.42 508
11470.43 580
11471.44 551
11472.46 524
11473.47 555
11474.48 549
11475.49 581
11476.50 641
11477.51 525
11478.52 522
11479.54 611
11480.55 550
11481.56 601
11482.57 549
11483.58 529
11484.60 613
11485.61 568
11486.62 523
11487.63 526
11488.64 608
11489.66 574
11490.67 563
11491.68 537
11492.69 565
11493.71 548
11494.72 554
11495.73 538
11496.74 526
11497.76 547
11498.77 558
11499.78 515
11500.79 526
11501.81 543
11502.82 558
11503.83 520
11504.84 491
11505.86 549
11506.87 538
11507.88 588
11508.90 575
11509.91 573
11510.92 541
11511.94 567
11512.95 542
11513.96 581
11514.98 580
11515.99 585
11517.00 553
11518.02 599
11519.03 612
11520.04 603
11521.06 593
11522.07 600
11523.08 611
11524.10 608
11525.11 626
11526.13 581
11527.14 632
11528.15 689
11529.17 648
11530.18 644
11531.20 592
11532.21 639
11533.22 619
11534.24 624
11535.25 699
11536.27 632
11537.28 712
11538.29 715
11539.31 717
11540.32 683
11541.34 661
11542.35 689
11543.37 708
11544.38 659
11545.40 718
11546.41 722
11547.43 733
11548.44 742
11549.46 788
11550.47 799
11551.49 689
11552.50 717
11553.52 793
11554.53 736
11555.55 760
11556.56 797
11557.58 809
11558.59 833
11559.61 875
11560.62 821
11561.64 833
11562.65 844
11563.67 915
11564.68 920
11565.70 881
11566.71 912
11567.73 966
11568.75 971
11569.76 959
11570.78 963
11571.79 924
11572.81 983
11573.83 1000
11574.84 985
11575.86 1013
11576.87 1001
11577.89 1029
11578.91 1074
11579.92 1064
11580.94 1149
11581.95 1188
11582.97 1206
11583.99 1224
11585.00 1280
11586.02 1337
11587.04 1366
11588.05 1408
11589.07 1444
11590.09 1474
11591.10 1523
11592.12 1496
11593.14 1608
11594.15 1713
11595.17 1632
11596.19 1629
11597.20 1745
11598.22 1845
11599.24 2020
11600.25 2189
11601.27 2386
11602.29 2617
11603.31 2900
11604.32 3220
11605.34 3484
11606.36 3639
11607.38 3915
11608.39 4002
11609.41 4024
11610.43 3804
11611.45 3491
11612.46 3128
11613.48 2777
11614.50 2532
11615.52 2224
11616.53 1929
11617.55 1711
11618.57 1591
11619.59 1460
11620.61 1373
11621.62 1343
11622.64 1320
11623.66 1276
11624.68 1260
11625.70 1291
11626.71 1225
11627.73 1225
11628.75 1223
11629.77 1124
11630.79 1133
11631.81 1149
11632.82 1135
11633.84 1132
11634.86 1252
11635.88 1138
11636.90 1064
11637.92 1102
11638.94 1194
11639.96 1098
11640.97 1107
11641.99 1154
11643.01 1113
11644.03 1124
11645.05 1144
11646.07 1137
11647.09 1166
11648.11 1124
11649.13 1044
11650.15 989
11651.17 918
11652.18 936
11653.20 960
11654.22 863
11655.24 811
11656.26 750
11657.28 773
11658.30 796
11659.32 758
11660.34 862
11661.36 790
11662.38 809
11663.40 843
11664.42 802
11665.44 730
11666.46 827
11667.48 811
11668.50 743
11669.52 787
11670.54 810
11671.56 792
11672.58 859
11673.60 816
11674.62 769
11675.64 896
11676.66 859
11677.68 846
11678.70 828
11679.72 885
11680.74 989
11681.77 976
11682.79 960
11683.81 932
11684.83 956
11685.85 936
11686.87 939
11687.89 961
11688.91 949
11689.93 953
11690.95 986
11691.97 992
11693.00 941
11694.02 937
11695.04 922
11696.06 944
11697.08 878
11698.10 862
11699.12 891
11700.14 895
11701.17 839
11702.19 819
11703.21 812
11704.23 818
11705.25 826
11706.27 787
11707.30 835
11708.32 769
11709.34 742
11710.36 806
11711.38 778
11712.41 782
11713.43 769
11714.45 711
11715.47 773
11716.49 766
11717.52 786
11718.54 834
11719.56 795
11720.58 797
11721.61 752
11722.63 810
11723.65 804
11724.67 734
11725.70 748
11726.72 706
11727.74 707
11728.76 696
11729.79 725
11730.81 662
11731.83 655
11732.86 660
11733.88 683
11734.90 615
11735.92 655
11736.95 625
11737.97 710
11738.99 634
11740.02 676
11741.04 646
11742.06 610
11743.09 649
11744.11 647
11745.13 603
11746.16 658
11747.18 625
11748.20 678
11749.23 684
11750.25 641
11751.27 670
11752.30 687
11753.32 664
11754.35 618
11755.37 601
11756.39 669
11757.42 683
11758.44 647
11759.47 626
11760.49 665
11761.51 668
11762.54 622
11763.56 614
11764.59 558
11765.61 578
11766.64 600
11767.66 573
11768.68 578
11769.71 545
11770.73 560
11771.76 548
11772.78 535
11773.81 581
11774.83 607
11775.86 588
11776.88 521
11777.91 563
11778.93 614
11779.96 588
11780.98 573
11782.01 593
11783.03 578
11784.06 545
11785.08 589
11786.11 558
11787.13 572
11788.16 528
11789.18 531
11790.21 486
11791.23 576
11792.26 548
11793.28 545
11794.31 521
11795.34 591
11796.36 559
11797.39 572
11798.41 562
11799.44 527
11800.46 554
11801.49 459
11802.52 501
11803.54 496
11804.57 517
11805.59 564
11806.62 526
11807.65 540
11808.67 531
11809.70 510
11810.73 512
11811.75 537
11812.78 502
11813.80 536
11814.83 517
11815.86 505
11816.88 528
11817.91 506
11818.94 470
11819.96 500
11820.99 544
11822.02 532
11823.04 458
11824.07 479
11825.10 511
11826.13 589
11827.15 497
11828.18 525
11829.21 547
11830.23 566
11831.26 603
11832.29 545
11833.32 556
11834.34 577
11835.37 555
11836.40 515
11837.42 521
11838.45 584
11839.48 513
11840.51 461
11841.54 520
11842.56 470
11843.59 472
11844.62 535
11845.65 524
11846.67 501
11847.70 459
11848.73 531
11849.76 477
11850.79 501
11851.81 493
11852.84 457
11853.87 488
11854.90 527
11855.93 473
11856.95 475
11857.98 496
11859.01 474
11860.04 546
11861.07 522
11862.10 528
11863.13 515
11864.15 513
11865.18 531
11866.21 448
11867.24 450
11868.27 487
11869.30 491
11870.33 510
11871.36 539
11872.38 509
11873.41 554
11874.44 509
11875.47 537
11876.50 542
11877.53 548
11878.56 520
11879.59 528
11880.62 547
11881.65 533
11882.68 518
11883.71 513
11884.74 496
11885.77 531
11886.80 518
11887.82 496
11888.85 514
11889.88 533
11890.91 516
11891.94 523
11892.97 533
11894.00 542
11895.03 498
11896.06 466
11897.09 522
11898.12 573
11899.15 575
11900.18 630
11901.21 630
11902.24 612
11903.27 589
11904.31 621
11905.34 644
11906.37 614
11907.40 703
11908.43 677
11909.46 662
11910.49 672
11911.52 682
11912.55 649
11913.58 671
11914.61 653
11915.64 646
11916.67 604
11917.70 567
11918.73 587
11919.77 620
11920.80 627
11921.83 609
11922.86 544
11923.89 559
11924.92 556
11925.95 580
11926.98 613
11928.02 592
11929.05 620
11930.08 615
11931.11 630
11932.14 721
11933.17 718
11934.21 728
11935.24 804
11936.27 779
11937.30 793
11938.33 759
11939.36 779
11940.40 831
11941.43 786
11942.46 728
11943.49 714
11944.52 703
11945.56 675
11946.59 620
11947.62 636
11948.65 576
11949.69 586
11950.72 594
11951.75 618
11952.78 615
11953.82 587
11954.85 512
11955.88 532
11956.91 522
11957.95 531
11958.98 485
11960.01 536
11961.04 489
11962.08 539
11963.11 552
11964.14 558
11965.18 624
11966.21 514
11967.24 566
11968.27 570
11969.31 544
11970.34 481
11971.37 558
11972.41 582
11973.44 553
11974.47 535
11975.51 517
11976.54 558
11977.58 559
11978.61 517
11979.64 506
11980.68 523
11981.71 547
11982.74 525
11983.78 529
11984.81 510
11985.85 555
11986.88 577
11987.91 528
11988.95 520
11989.98 483
11991.02 503
11992.05 523
11993.08 500
11994.12 498
11995.15 517
11996.19 559
11997.22 547
11998.26 538
11999.29 497
12000.32 520
12001.36 530
12002.39 517
12003.43 520
12004.46 496
12005.50 516
12006.53 551
12007.57 537
12008.60 535
12009.64 545
12010.67 552
12011.71 582
12012.74 591
12013.78 573
12014.81 615
12015.85 599
12016.88 566
12017.92 554
12018.95 554
12019.99 593
12021.02 616
12022.06 588
12023.10 620
12024.13 626
12025.17 660
12026.20 660
12027.24 634
12028.27 668
12029.31 663
12030.34 622
12031.38 613
12032.42 564
12033.45 579
12034.49 607
12035.52 621
12036.56 582
12037.60 644
12038.63 635
12039.67 650
12040.71 604
12041.74 591
12042.78 596
12043.81 577
12044.85 590
12045.89 538
12046.92 545
12047.96 555
12049.00 584
12050.03 613
12051.07 551
12052.11 539
12053.14 558
12054.18 576
12055.22 569
12056.25 607
12057.29 578
12058.33 532
12059.37 565
12060.40 517
12061.44 521
12062.48 513
12063.51 547
12064.55 589
12065.59 588
12066.63 597
12067.66 584
12068.70 614
12069.74 534
12070.78 607
12071.81 589
12072.85 581
12073.89 584
12074.93 588
12075.97 610
12077.00 506
12078.04 577
12079.08 523
12080.12 544
12081.15 521
12082.19 526
12083.23 557
12084.27 563
12085.31 521
12086.35 560
12087.38 597
12088.42 547
12089.46 539
12090.50 573
12091.54 575
12092.58 641
12093.61 620
12094.65 588
12095.69 554
12096.73 526
12097.77 596
12098.81 648
12099.85 586
12100.89 566
12101.92 567
12102.96 650
12104.00 651
12105.04 647
12106.08 694
12107.12 671
12108.16 711
12109.20 703
12110.24 699
12111.28 686
12112.32 624
12113.36 633
12114.39 601
12115.43 574
12116.47 589
12117.51 557
12118.55 557
12119.59 549
12120.63 489
12121.67 515
12122.71 551
12123.75 523
12124.79 516
12125.83 486
12126.87 479
12127.91 472
12128.95 494
12129.99 537
12131.03 495
12132.07 482
12133.11 491
12134.15 459
12135.19 501
12136.23 481
12137.27 477
12138.31 449
12139.35 471
12140.40 448
12141.44 424
12142.48 444
12143.52 471
12144.56 479
12145.60 448
12146.64 430
12147.68 426
12148.72 435
12149.76 459
12150.80 474
12151.84 449
12152.89 470
12153.93 491
12154.97 464
12156.01 465
12157.05 460
12158.09 512
12159.13 438
12160.17 469
12161.22 434
12162.26 461
12163.30 437
12164.34 427
12165.38 497
12166.42 443
12167.47 408
12168.51 444
12169.55 428
12170.59 435
12171.63 410
12172.67 424
12173.72 467
12174.76 426
12175.80 450
12176.84 433
12177.89 428
12178.93 415
12179.97 418
12181.01 450
12182.05 446
12183.10 400
12184.14 447
12185.18 444
12186.22 428
12187.27 459
12188.31 447
12189.35 436
12190.39 412
12191.44 430
12192.48 471
12193.52 432
12194.57 420
12195.61 390
12196.65 416
12197.69 409
12198.74 420
12199.78 378
12200.82 386
12201.87 438
12202.91 459
12203.95 422
12205.00 457
12206.04 430
12207.08 476
12208.13 503
12209.17 444
12210.21 440
12211.26 468
12212.30 481
12213.35 405
12214.39 453
12215.43 447
12216.48 456
12217.52 443
12218.56 465
12219.61 470
12220.65 407
12221.70 435
12222.74 459
12223.78 434
12224.83 414
12225.87 406
12226.92 402
12227.96 402
12229.01 444
12230.05 422
12231.10 397
12232.14 464
12233.18 482
12234.23 436
12235.27 448
12236.32 458
12237.36 390
12238.41 404
12239.45 416
12240.50 422
12241.54 412
12242.59 414
12243.63 440
12244.68 401
12245.72 438
12246.77 459
12247.81 445
12248.86 441
12249.90 416
12250.95 456
12251.99 447
12253.04 433
12254.08 424
12255.13 427
12256.18 449
12257.22 424
12258.27 394
12259.31 402
12260.36 382
12261.40 392
12262.45 356
12263.50 383
12264.54 351
12265.59 394
12266.63 390
12267.68 425
12268.73 430
12269.77 413
12270.82 412
12271.86 440
12272.91 426
12273.96 378
12275.00 388
12276.05 382
12277.10 337
12278.14 337
12279.19 335
12280.23 401
12281.28 394
12282.33 381
12283.37 368
12284.42 372
12285.47 367
12286.52 385
12287.56 381
12288.61 370
12289.66 403
12290.70 384
12291.75 361
12292.80 360
12293.84 373
12294.89 401
12295.94 355
12296.99 388
12298.03 356
12299.08 346
12300.13 357
12301.18 359
12302.22 387
12303.27 402
12304.32 373
12305.37 375
12306.41 379
12307.46 357
12308.51 335
12309.56 337
12310.60 350
12311.65 379
12312.70 356
12313.75 337
12314.80 356
12315.84 370
12316.89 367
12317.94 368
12318.99 389
12320.04 363
12321.09 338
12322.13 319
12323.18 370
12324.23 332
12325.28 340
12326.33 374
12327.38 352
12328.42 358
12329.47 349
12330.52 359
12331.57 336
12332.62 369
12333.67 314
12334.72 324
12335.77 329
12336.82 362
12337.86 356
12338.91 359
12339.96 344
12341.01 384
12342.06 372
12343.11 318
12344.16 358
12345.21 359
12346.26 357
12347.31 354
12348.36 334
12349.41 361
12350.46 374
12351.51 372
12352.56 365
12353.60 334
12354.65 335
12355.70 375
12356.75 368
12357.80 354
12358.85 362
12359.90 358
12360.95 357
12362.00 361
12363.05 344
12364.10 366
12365.15 365
12366.20 353
12367.25 381
12368.31 359
12369.36 373
12370.41 390
12371.46 343
12372.51 345
12373.56 373
12374.61 357
12375.66 381
12376.71 360
12377.76 370
12378.81 421
12379.86 375
12380.91 370
12381.96 357
12383.01 320
12384.07 320
12385.12 362
12386.17 357
12387.22 366
12388.27 369
12389.32 363
12390.37 356
12391.42 351
12392.47 357
12393.53 372
12394.58 346
12395.63 362
12396.68 370
12397.73 358
12398.78 353
12399.84 344
12400.89 355
12401.94 343
12402.99 363
12404.04 379
12405.09 367
12406.15 313
12407.20 382
12408.25 389
12409.30 388
12410.35 345
12411.41 359
12412.46 360
12413.51 353
12414.56 368
12415.62 355
12416.67 411
12417.72 407
12418.77 377
12419.83 360
12420.88 394
12421.93 367
12422.98 380
12424.04 381
12425.09 382
12426.14 385
12427.19 392
12428.25 363
12429.30 339
12430.35 368
12431.41 368
12432.46 357
12433.51 348
12434.57 359
12435.62 368
12436.67 390
12437.72 420
12438.78 405
12439.83 361
12440.88 408
12441.94 349
12442.99 371
12444.05 341
12445.10 359
12446.15 375
12447.21 355
12448.26 424
12449.31 369
12450.37 374
12451.42 410
12452.48 444
12453.53 378
12454.58 379
12455.64 387
12456.69 341
12457.75 331
12458.80 400
12459.85 367
12460.91 346
12461.96 351
12463.02 383
12464.07 382
12465.13 367
12466.18 358
12467.23 332
12468.29 371
12469.34 399
12470.40 405
12471.45 384
12472.51 417
12473.56 447
12474.62 369
12475.67 381
12476.73 423
12477.78 460
12478.84 467
12479.89 414
12480.95 440
12482.00 416
12483.06 396
12484.11 432
12485.17 459
12486.22 481
12487.28 381
12488.33 437
12489.39 442
12490.45 470
12491.50 436
12492.56 499
12493.61 450
12494.67 502
12495.72 555
12496.78 534
12497.84 648
12498.89 645
12499.95 691
12501.00 672
12502.06 650
12503.11 668
12504.17 658
12505.23 600
12506.28 584
12507.34 544
12508.40 510
12509.45 491
12510.51 459
12511.56 473
12512.62 483
12513.68 452
12514.73 413
12515.79 388
12516.85 408
12517.90 426
12518.96 404
12520.02 409
12521.07 388
12522.13 467
12523.19 439
12524.24 372
12525.30 428
12526.36 441
12527.42 431
12528.47 440
12529.53 391
12530.59 382
12531.64 410
12532.70 424
12533.76 434
12534.82 390
12535.87 442
12536.93 450
12537.99 426
12539.05 410
12540.10 426
12541.16 433
12542.22 408
12543.28 402
12544.34 363
12545.39 399
12546.45 404
12547.51 393
12548.57 375
12549.62 382
12550.68 374
12551.74 445
12552.80 369
12553.86 342
12554.92 399
12555.97 411
12557.03 419
12558.09 397
12559.15 437
12560.21 418
12561.27 418
12562.32 434
12563.38 464
12564.44 421
12565.50 436
12566.56 444
12567.62 428
12568.68 414
12569.74 428
12570.79 443
12571.85 449
12572.91 477
12573.97 520
12575.03 537
12576.09 580
12577.15 575
12578.21 553
12579.27 560
12580.33 576
12581.39 541
12582.45 535
12583.50 597
12584.56 585
12585.62 535
12586.68 513
12587.74 492
12588.80 485
12589.86 480
12590.92 432
12591.98 441
12593.04 418
12594.10 428
12595.16 419
12596.22 434
12597.28 429
12598.34 447
12599.40 419
12600.46 443
12601.52 410
12602.58 364
12603.64 414
12604.70 426
12605.76 398
12606.82 427
12607.88 392
12608.94 422
12610.01 452
12611.07 434
12612.13 410
12613.19 449
12614.25 408
12615.31 452
12616.37 414
12617.43 417
12618.49 438
12619.55 430
12620.61 509
12621.67 468
12622.74 483
12623.80 414
12624.86 402
12625.92 477
12626.98 450
12628.04 458
12629.10 423
12630.16 390
12631.23 385
12632.29 409
12633.35 370
12634.41 371
12635.47 414
12636.53 381
12637.60 329
12638.66 318
12639.72 407
12640.78 421
12641.84 415
12642.90 371
12643.97 393
12645.03 440
12646.09 431
12647.15 437
12648.22 423
12649.28 431
12650.34 439
12651.40 439
12652.46 416
12653.53 428
12654.59 490
12655.65 503
12656.71 525
12657.78 456
12658.84 502
12659.90 569
12660.96 479
12662.03 469
12663.09 472
12664.15 485
12665.22 490
12666.28 457
12667.34 465
12668.41 436
12669.47 469
12670.53 449
12671.59 437
12672.66 433
12673.72 345
12674.78 368
12675.85 401
12676.91 388
12677.97 425
12679.04 439
12680.10 382
12681.16 395
12682.23 396
12683.29 399
12684.36 355
12685.42 408
12686.48 412
12687.55 354
12688.61 383
12689.67 404
12690.74 392
12691.80 378
12692.87 380
12693.93 368
12695.00 373
12696.06 372
12697.12 378
12698.19 420
12699.25 424
12700.32 382
12701.38 381
12702.45 395
12703.51 401
12704.57 395
12705.64 396
12706.70 394
12707.77 375
12708.83 394
12709.90 374
12710.96 348
12712.03 376
12713.09 376
12714.16 367
12715.22 418
12716.29 380
12717.35 378
12718.42 306
12719.48 362
12720.55 431
12721.61 340
12722.68 324
12723.74 391
12724.81 379
12725.87 328
12726.94 373
12728.01 397
12729.07 304
12730.14 345
12731.20 344
12732.27 386
12733.33 373
12734.40 373
12735.47 370
12736.53 408
12737.60 388
12738.66 370
12739.73 389
12740.80 444
12741.86 379
12742.93 413
12743.99 365
12745.06 349
12746.13 335
12747.19 416
12748.26 408
12749.33 368
12750.39 343
12751.46 352
12752.53 334
12753.59 373
12754.66 383
12755.73 393
12756.79 342
12757.86 346
12758.93 341
12759.99 348
12761.06 343
12762.13 353
12763.19 342
12764.26 295
12765.33 296
12766.39 313
12767.46 388
12768.53 346
12769.60 343
12770.66 330
12771.73 331
12772.80 312
12773.87 336
12774.93 375
12776.00 359
12777.07 363
12778.14 348
12779.20 321
12780.27 361
12781.34 330
12782.41 313
12783.47 299
12784.54 309
12785.61 310
12786.68 302
12787.75 301
12788.81 302
12789.88 331
12790.95 331
12792.02 337
12793.09 344
12794.16 336
12795.22 327
12796.29 367
12797.36 335
12798.43 336
12799.50 317
12800.57 320
12801.64 354
12802.70 325
12803.77 320
12804.84 316
12805.91 311
12806.98 289
12808.05 338
12809.12 357
12810.19 300
12811.25 325
12812.32 278
12813.39 313
12814.46 349
12815.53 325
12816.60 310
12817.67 321
12818.74 337
12819.81 336
12820.88 371
12821.95 411
12823.02 351
12824.09 305
12825.16 342
12826.23 350
12827.30 330
12828.36 318
12829.43 328
12830.50 327
12831.57 325
12832.64 291
12833.71 307
12834.78 306
12835.85 321
12836.92 338
12837.99 335
12839.06 329
12840.13 341
12841.21 275
12842.28 281
12843.35 318
12844.42 287
12845.49 360
12846.56 331
12847.63 264
12848.70 272
12849.77 268
12850.84 294
12851.91 314
12852.98 299
12854.05 289
12855.12 310
12856.19 300
12857.26 330
12858.34 325
12859.41 273
12860.48 256
12861.55 289
12862.62 319
12863.69 304
12864.76 276
12865.83 246
12866.91 261
12867.98 280
12869.05 281
12870.12 291
12871.19 294
12872.26 275
12873.33 294
12874.41 277
12875.48 252
12876.55 275
12877.62 336
12878.69 333
12879.76 287
12880.84 286
12881.91 275
12882.98 315
12884.05 304
12885.12 306
12886.20 308
12887.27 294
12888.34 263
12889.41 271
12890.49 268
12891.56 293
12892.63 315
12893.70 296
12894.78 269
12895.85 304
12896.92 296
12897.99 284
12899.07 256
12900.14 294
12901.21 265
12902.28 282
12903.36 293
12904.43 301
12905.50 269
12906.58 288
12907.65 298
12908.72 321
12909.80 291
12910.87 265
12911.94 261
12913.02 295
12914.09 268
12915.16 254
12916.24 287
12917.31 257
12918.38 256
12919.46 258
12920.53 254
12921.60 273
12922.68 256
12923.75 287
12924.82 314
12925.90 292
12926.97 270
12928.05 298
12929.12 293
12930.19 282
12931.27 272
12932.34 275
12933.42 284
12934.49 256
12935.56 251
12936.64 239
12937.71 276
12938.79 259
12939.86 258
12940.94 269
12942.01 282
12943.08 261
12944.16 266
12945.23 283
12946.31 251
12947.38 258
12948.46 279
12949.53 267
12950.61 280
12951.68 235
12952.76 229
12953.83 245
12954.91 273
12955.98 287
12957.06 239
12958.13 245
12959.21 252
12960.28 255
12961.36 286
12962.43 295
12963.51 280
12964.58 273
12965.66 222
12966.74 233
12967.81 300
12968.89 299
12969.96 278
12971.04 266
12972.11 266
12973.19 264
12974.27 347
12975.34 294
12976.42 272
12977.49 260
12978.57 265
12979.65 267
12980.72 331
12981.80 305
12982.87 282
12983.95 270
12985.03 259
12986.10 269
12987.18 225
12988.26 282
12989.33 303
12990.41 269
12991.48 336
12992.56 280
12993.64 308
12994.71 303
12995.79 283
12996.87 316
12997.94 302
12999.02 300
13000.10 318
13001.18 275
13002.25 298
13003.33 286
13004.41 299
13005.48 285
13006.56 266
13007.64 307
13008.72 323
13009.79 358
13010.87 288
13011.95 261
13013.02 270
13014.10 289
13015.18 292
13016.26 287
13017.33 319
13018.41 301
13019.49 325
13020.57 310
13021.65 310
13022.72 306
13023.80 292
13024.88 286
13025.96 304
13027.04 308
13028.11 270
13029.19 326
13030.27 292
13031.35 307
13032.43 326
13033.50 326
13034.58 354
13035.66 327
13036.74 319
13037.82 320
13038.90 305
13039.98 305
13041.05 266
13042.13 360
13043.21 382
13044.29 333
13045.37 313
13046.45 300
13047.53 301
13048.61 296
13049.68 298
13050.76 330
13051.84 337
13052.92 359
13054.00 354
13055.08 388
13056.16 332
13057.24 305
13058.32 323
13059.40 310
13060.48 325
13061.56 308
13062.64 336
13063.71 348
13064.79 352
13065.87 301
13066.95 301
13068.03 312
13069.11 374
13070.19 380
13071.27 352
13072.35 340
13073.43 306
13074.51 299
13075.59 324
13076.67 347
13077.75 317
13078.83 324
13079.91 296
13080.99 289
13082.07 291
13083.15 324
13084.23 275
13085.31 284
13086.40 326
13087.48 272
13088.56 257
13089.64 300
13090.72 352
13091.80 309
13092.88 316
13093.96 326
13095.04 307
13096.12 279
13097.20 330
13098.28 341
13099.36 300
13100.45 308
13101.53 305
13102.61 276
13103.69 281
13104.77 305
13105.85 290
13106.93 290
13108.01 299
13109.10 296
13110.18 297
13111.26 331
13112.34 315
13113.42 299
13114.50 270
13115.58 263
13116.67 294
13117.75 309
13118.83 319
13119.91 290
13120.99 317
13122.08 306
13123.16 317
13124.24 306
13125.32 279
13126.40 280
13127.49 292
13128.57 281
13129.65 270
13130.73 281
13131.82 286
13132.90 248
13133.98 315
13135.06 295
13136.15 298
13137.23 298
13138.31 298
13139.39 279
13140.48 267
13141.56 305
13142.64 293
13143.72 315
13144.81 293
13145.89 282
13146.97 255
13148.06 273
13149.14 291
13150.22 303
13151.31 327
13152.39 301
13153.47 276
13154.56 255
13155.64 262
13156.72 283
13157.81 270
13158.89 284
13159.97 283
13161.06 325
13162.14 311
13163.22 332
13164.31 317
13165.39 294
13166.47 282
13167.56 295
13168.64 284
13169.73 284
13170.81 270
13171.89 293
13172.98 283
13174.06 259
13175.15 258
13176.23 279
13177.31 302
13178.40 322
13179.48 259
13180.57 274
13181.65 310
13182.74 303
13183.82 261
13184.91 287
13185.99 278
13187.07 299
13188.16 283
13189.24 299
13190.33 273
13191.41 290
13192.50 299
13193.58 336
13194.67 326
13195.75 300
13196.84 296
13197.92 306
13199.01 278
13200.09 284
13201.18 272
13202.26 305
13203.35 306
13204.44 310
13205.52 325
13206.61 272
13207.69 273
13208.78 280
13209.86 273
13210.95 297
13212.03 288
13213.12 268
13214.21 288
13215.29 288
13216.38 283
13217.46 266
13218.55 300
13219.63 289
13220.72 338
13221.81 316
13222.89 331
13223.98 250
13225.07 306
13226.15 305
13227.24 284
13228.32 296
13229.41 320
13230.50 343
13231.58 324
13232.67 317
13233.76 340
13234.84 320
13235.93 279
13237.02 268
13238.10 270
13239.19 254
13240.28 299
13241.36 300
13242.45 273
13243.54 322
13244.62 298
13245.71 321
13246.80 292
13247.89 296
13248.97 298
13250.06 279
13251.15 342
13252.23 306
13253.32 286
13254.41 273
13255.50 277
13256.58 281
13257.67 279
13258.76 287
13259.85 299
13260.94 266
13262.02 329
13263.11 330
13264.20 345
13265.29 356
13266.37 300
13267.46 366
13268.55 321
13269.64 300
13270.73 353
13271.81 314
13272.90 315
13273.99 332
13275.08 351
13276.17 338
13277.26 302
13278.34 347
13279.43 312
13280.52 302
13281.61 307
13282.70 362
13283.79 386
13284.88 308
13285.96 349
13287.05 327
13288.14 324
13289.23 347
13290.32 330
13291.41 297
13292.50 327
13293.59 359
13294.68 342
13295.76 318
13296.85 289
13297.94 346
13299.03 348
13300.12 307
13301.21 330
13302.30 321
13303.39 331
13304.48 317
13305.57 323
13306.66 355
13307.75 348
13308.84 370
13309.93 323
13311.02 327
13312.11 339
13313.20 326
13314.29 361
13315.38 386
13316.47 366
13317.56 372
13318.65 366
13319.74 353
13320.83 367
13321.92 325
13323.01 339
13324.10 344
13325.19 356
13326.28 314
13327.37 325
13328.46 347
13329.55 341
13330.64 321
13331.73 314
13332.82 311
13333.91 348
13335.00 333
13336.09 344
13337.18 378
13338.27 361
13339.37 356
13340.46 331
13341.55 286
13342.64 325
13343.73 322
13344.82 316
13345.91 364
13347.00 337
13348.09 358
13349.19 318
13350.28 361
13351.37 334
13352.46 387
13353.55 361
13354.64 368
13355.73 410
13356.83 410
13357.92 385
13359.01 375
13360.10 389
13361.19 351
13362.28 343
13363.38 373
13364.47 406
13365.56 415
13366.65 383
13367.74 382
13368.84 358
13369.93 380
13371.02 404
13372.11 397
13373.21 455
13374.30 440
13375.39 432
13376.48 427
13377.58 422
13378.67 372
13379.76 392
13380.85 371
13381.95 388
13383.04 369
13384.13 333
13385.22 355
13386.32 369
13387.41 322
13388.50 344
13389.60 366
13390.69 394
13391.78 346
13392.87 322
13393.97 358
13395.06 318
13396.15 311
13397.25 273
13398.34 302
13399.43 317
13400.53 307
13401.62 312
13402.71 336
13403.81 328
13404.90 276
13406.00 329
13407.09 310
13408.18 368
13409.28 321
13410.37 320
13411.46 346
13412.56 335
13413.65 319
13414.75 307
13415.84 307
13416.93 347
13418.03 294
13419.12 299
13420.22 346
13421.31 336
13422.41 295
13423.50 318
13424.59 338
13425.69 375
13426.78 310
13427.88 301
13428.97 346
13430.07 346
13431.16 334
13432.26 361
13433.35 320
13434.45 311
13435.54 295
13436.64 330
13437.73 382
13438.82 382
13439.92 332
13441.02 358
13442.11 375
13443.21 326
13444.30 308
13445.40 310
13446.49 369
13447.59 316
13448.68 314
13449.78 328
13450.87 358
13451.97 356
13453.06 324
13454.16 289
13455.25 321
13456.35 361
13457.45 349
13458.54 334
13459.64 341
13460.73 386
13461.83 395
13462.93 361
13464.02 362
13465.12 379
13466.21 324
13467.31 342
13468.41 359
13469.50 379
13470.60 377
13471.70 376
13472.79 363
13473.89 377
13474.98 338
13476.08 349
13477.18 371
13478.27 355
13479.37 341
13480.47 329
13481.56 336
13482.66 384
13483.76 337
13484.85 357
13485.95 381
13487.05 409
13488.15 404
13489.24 372
13490.34 403
13491.44 373
13492.53 369
13493.63 382
13494.73 406
13495.83 399
13496.92 390
13498.02 424
13499.12 394
13500.22 440
13501.31 415
13502.41 429
13503.51 439
13504.61 440
13505.70 445
13506.80 434
13507.90 424
13509.00 416
13510.09 397
13511.19 418
13512.29 413
13513.39 443
13514.49 425
13515.58 401
13516.68 410
13517.78 372
13518.88 380
13519.98 434
13521.08 395
13522.17 334
13523.27 359
13524.37 372
13525.47 348
13526.57 378
13527.67 301
13528.77 292
13529.86 356
13530.96 340
13532.06 317
13533.16 380
13534.26 341
13535.36 331
13536.46 325
13537.56 338
13538.66 330
13539.75 356
13540.85 352
13541.95 356
13543.05 327
13544.15 323
13545.25 321
13546.35 292
13547.45 334
13548.55 293
13549.65 313
13550.75 322
13551.85 313
13552.95 335
13554.05 317
13555.15 293
13556.25 344
13557.35 350
13558.45 317
13559.55 318
13560.65 308
13561.75 339
13562.85 358
13563.95 356
13565.05 351
13566.15 331
13567.25 327
13568.35 334
13569.45 348
13570.55 334
13571.65 336
13572.75 320
13573.85 331
13574.95 342
13576.05 312
13577.15 323
13578.25 332
13579.35 283
13580.45 297
13581.55 297
13582.65 285
13583.75 307
13584.86 338
13585.96 351
13587.06 314
13588.16 312
13589.26 326
13590.36 298
13591.46 320
13592.56 310
13593.66 302
13594.77 346
13595.87 362
13596.97 333
13598.07 322
13599.17 320
13600.27 309
13601.37 292
13602.48 290
13603.58 314
13604.68 329
13605.78 323
13606.88 324
13607.99 332
13609.09 323
13610.19 314
13611.29 318
13612.39 330
13613.50 357
13614.60 352
13615.70 370
13616.80 287
13617.90 322
13619.01 303
13620.11 286
13621.21 341
13622.31 330
13623.42 333
13624.52 365
13625.62 304
13626.72 307
13627.83 319
13628.93 329
13630.03 315
13631.13 324
13632.24 321
13633.34 336
13634.44 328
13635.55 353
13636.65 342
13637.75 362
13638.86 337
13639.96 347
13641.06 360
13642.17 303
13643.27 287
13644.37 311
13645.48 324
13646.58 305
13647.68 327
13648.79 319
13649.89 317
13650.99 297
13652.10 343
13653.20 323
13654.30 330
13655.41 334
13656.51 344
13657.62 343
13658.72 295
13659.82 338
13660.93 346
13662.03 290
13663.14 309
13664.24 311
13665.34 324
13666.45 306
13667.55 315
13668.66 283
13669.76 272
13670.87 313
13671.97 283
13673.07 288
13674.18 313
13675.28 307
13676.39 306
13677.49 296
13678.60 277
13679.70 290
13680.81 293
13681.91 324
13683.02 334
13684.12 275
13685.23 312
13686.33 373
13687.44 345
13688.54 352
13689.65 325
13690.75 345
13691.86 320
13692.96 309
13694.07 347
13695.17 331
13696.28 332
13697.39 322
13698.49 338
13699.60 327
13700.70 353
13701.81 352
13702.91 350
13704.02 329
13705.13 304
13706.23 337
13707.34 332
13708.44 323
13709.55 314
13710.65 277
13711.76 331
13712.87 324
13713.97 334
13715.08 350
13716.19 309
13717.29 333
13718.40 347
13719.50 321
13720.61 347
13721.72 353
13722.82 349
13723.93 339
13725.04 374
13726.14 370
13727.25 345
13728.36 367
13729.46 390
13730.57 360
13731.68 408
13732.78 419
13733.89 361
13735.00 360
13736.11 366
13737.21 382
13738.32 414
13739.43 405
13740.53 392
13741.64 354
13742.75 350
13743.86 423
13744.96 417
13746.07 371
13747.18 422
13748.29 399
13749.39 425
13750.50 419
13751.61 425
13752.72 467
13753.82 458
13754.93 432
13756.04 425
13757.15 422
13758.26 421
13759.36 486
13760.47 476
13761.58 454
13762.69 479
13763.80 484
13764.91 469
13766.01 487
13767.12 469
13768.23 467
13769.34 480
13770.45 538
13771.56 577
13772.66 587
13773.77 609
13774.88 622
13775.99 654
13777.10 640
13778.21 662
13779.32 678
13780.42 677
13781.53 708
13782.64 661
13783.75 650
13784.86 605
13785.97 562
13787.08 556
13788.19 548
13789.30 517
13790.41 477
13791.52 456
13792.63 427
13793.73 409
13794.84 407
13795.95 443
13797.06 398
13798.17 427
13799.28 398
13800.39 408
13801.50 445
13802.61 418
13803.72 425
13804.83 426
13805.94 436
13807.05 426
13808.16 440
13809.27 458
13810.38 413
13811.49 469
13812.60 425
13813.71 427
13814.82 429
13815.93 433
13817.04 435
13818.15 443
13819.26 438
13820.37 459
13821.48 443
13822.59 398
13823.71 414
13824.82 417
13825.93 430
13827.04 441
13828.15 399
13829.26 384
13830.37 403
13831.48 406
13832.59 437
13833.70 378
13834.81 387
13835.92 402
13837.04 400
13838.15 378
13839.26 408
13840.37 404
13841.48 392
13842.59 386
13843.70 386
13844.81 407
13845.93 394
13847.04 421
13848.15 406
13849.26 407
13850.37 392
13851.48 378
13852.60 407
13853.71 477
13854.82 454
13855.93 444
13857.04 431
13858.16 449
13859.27 494
13860.38 420
13861.49 425
13862.60 463
13863.72 465
13864.83 440
13865.94 436
13867.05 494
13868.17 457
13869.28 481
13870.39 514
13871.50 565
13872.62 547
13873.73 471
13874.84 464
13875.95 499
13877.07 475
13878.18 465
13879.29 437
13880.40 470
13881.52 458
13882.63 471
13883.74 437
13884.86 457
13885.97 450
13887.08 455
13888.20 444
13889.31 447
13890.42 418
13891.54 489
13892.65 523
13893.76 512
13894.88 493
13895.99 493
13897.10 527
13898.22 459
13899.33 521
13900.44 448
13901.56 449
13902.67 592
13903.79 568
13904.90 503
13906.01 504
13907.13 548
13908.24 485
13909.36 499
13910.47 433
13911.58 447
13912.70 448
13913.81 419
13914.93 453
13916.04 408
13917.16 414
13918.27 391
13919.38 398
13920.50 375
13921.61 378
13922.73 383
13923.84 417
13924.96 371
13926.07 382
13927.19 438
13928.30 416
13929.42 371
13930.53 373
13931.65 359
13932.76 394
13933.88 380
13934.99 417
13936.11 430
13937.22 393
13938.34 422
13939.45 386
13940.57 399
13941.68 426
13942.80 407
13943.91 369
13945.03 395
13946.14 396
13947.26 400
13948.38 408
13949.49 373
13950.61 324
13951.72 383
13952.84 400
13953.95 391
13955.07 364
13956.19 375
13957.30 379
13958.42 349
13959.53 388
13960.65 384
13961.77 373
13962.88 332
13964.00 358
13965.11 376
13966.23 382
13967.35 363
13968.46 364
13969.58 384
13970.70 377
13971.81 419
13972.93 380
13974.05 390
13975.16 370
13976.28 379
13977.40 355
13978.51 357
13979.63 344
13980.75 388
13981.86 378
13982.98 372
13984.10 375
13985.22 351
13986.33 355
13987.45 364
13988.57 339
13989.68 343
13990.80 360
13991.92 359
13993.04 351
13994.15 354
13995.27 323
13996.39 304
13997.51 350
13998.62 343
13999.74 351
14000.86 370
14001.98 377
14003.10 368
14004.21 385
14005.33 379
14006.45 330
14007.57 329
14008.68 330
14009.80 330
14010.92 359
14012.04 365
14013.16 356
14014.28 343
14015.39 391
14016.51 352
14017.63 344
14018.75 354
14019.87 315
14020.99 340
14022.10 382
14023.22 372
14024.34 361
14025.46 384
14026.58 381
14027.70 368
14028.82 345
14029.94 331
14031.05 338
14032.17 357
14033.29 339
14034.41 346
14035.53 370
14036.65 343
14037.77 376
14038.89 372
14040.01 311
14041.13 314
14042.25 348
14043.37 328
14044.49 339
14045.60 358
14046.72 358
14047.84 372
14048.96 388
14050.08 365
14051.20 353
14052.32 360
14053.44 416
14054.56 400
14055.68 377
14056.80 360
14057.92 364
14059.04 435
14060.16 391
14061.28 384
14062.40 390
14063.52 359
14064.64 354
14065.76 383
14066.88 384
14068.00 402
14069.12 396
14070.25 446
14071.37 420
14072.49 434
14073.61 412
14074.73 439
14075.85 435
14076.97 423
14078.09 451
14079.21 402
14080.33 414
14081.45 411
14082.57 435
14083.69 437
14084.82 485
14085.94 497
14087.06 447
14088.18 441
14089.30 426
14090.42 446
14091.54 486
14092.66 490
14093.79 489
14094.91 507
14096.03 523
14097.15 554
14098.27 556
14099.39 534
14100.52 535
14101.64 525
14102.76 549
14103.88 570
14105.00 551
14106.12 557
14107.25 595
14108.37 600
14109.49 556
14110.61 506
14111.74 504
14112.86 517
14113.98 489
14115.10 484
14116.22 460
14117.35 433
14118.47 461
14119.59 455
14120.71 426
14121.84 461
14122.96 429
14124.08 413
14125.20 419
14126.33 398
14127.45 413
14128.57 416
14129.70 415
14130.82 415
14131.94 384
14133.06 353
14134.19 377
14135.31 412
14136.43 358
14137.56 421
14138.68 390
14139.80 397
14140.93 409
14142.05 407
14143.17 374
14144.30 389
14145.42 397
14146.54 416
14147.67 430
14148.79 383
14149.91 375
14151.04 359
14152.16 377
14153.29 382
14154.41 355
14155.53 390
14156.66 386
14157.78 401
14158.91 393
14160.03 414
14161.15 390
14162.28 396
14163.40 352
14164.53 377
14165.65 384
14166.78 404
14167.90 399
14169.02 379
14170.15 360
14171.27 356
14172.40 380
14173.52 397
14174.65 371
14175.77 369
14176.90 357
14178.02 401
14179.15 390
14180.27 375
14181.40 362
14182.52 353
14183.65 368
14184.77 356
14185.90 334
14187.02 386
14188.15 380
14189.27 390
14190.40 371
14191.52 356
14192.65 333
14193.77 370
14194.90 390
14196.02 369
14197.15 336
14198.27 393
14199.40 341
14200.53 371
14201.65 352
14202.78 337
14203.90 365
14205.03 359
14206.16 345
14207.28 329
14208.41 323
14209.53 373
14210.66 353
14211.79 361
14212.91 374
14214.04 371
14215.16 329
14216.29 337
14217.42 351
14218.54 332
14219.67 391
14220.80 345
14221.92 352
14223.05 336
14224.18 325
14225.30 329
14226.43 350
14227.56 311
14228.68 283
14229.81 288
14230.94 337
14232.06 297
14233.19 318
14234.32 327
14235.44 324
14236.57 332
14237.70 344
14238.83 366
14239.95 344
14241.08 398
14242.21 372
14243.34 325
14244.46 349
14245.59 342
14246.72 331
14247.85 339
14248.97 389
14250.10 323
14251.23 290
14252.36 295
14253.48 331
14254.61 325
14255.74 326
14256.87 322
14258.00 327
14259.12 329
14260.25 327
14261.38 335
14262.51 295
14263.64 310
14264.76 320
14265.89 321
14267.02 316
14268.15 292
14269.28 297
14270.41 321
14271.53 265
14272.66 310
14273.79 327
14274.92 325
14276.05 306
14277.18 302
14278.31 315
14279.44 296
14280.56 269
14281.69 319
14282.82 301
14283.95 310
14285.08 284
14286.21 330
14287.34 293
14288.47 303
14289.60 336
14290.73 346
14291.86 317
14292.98 318
14294.11 309
14295.24 261
14296.37 322
14297.50 321
14298.63 295
14299.76 293
14300.89 261
14302.02 294
14303.15 308
14304.28 291
14305.41 257
14306.54 282
14307.67 243
14308.80 247
14309.93 244
14311.06 269
14312.19 255
14313.32 276
14314.45 258
14315.58 262
14316.71 259
14317.84 290
14318.97 262
14320.10 265
14321.23 268
14322.36 276
14323.49 257
14324.62 257
14325.76 297
14326.89 242
14328.02 272
14329.15 254
14330.28 305
14331.41 265
14332.54 214
14333.67 228
14334.80 241
14335.93 261
14337.06 277
14338.20 254
14339.33 293
14340.46 286
14341.59 283
14342.72 274
14343.85 303
14344.98 292
14346.12 256
14347.25 231
14348.38 282
14349.51 252
14350.64 273
14351.77 284
14352.90 237
14354.04 258
14355.17 240
14356.30 250
14357.43 234
14358.56 248
14359.70 282
14360.83 266
14361.96 283
14363.09 281
14364.22 288
14365.36 260
14366.49 241
14367.62 289
14368.75 292
14369.89 293
14371.02 241
14372.15 243
14373.28 262
14374.42 234
14375.55 254
14376.68 257
14377.81 264
14378.95 294
14380.08 250
14381.21 217
14382.35 253
14383.48 268
14384.61 281
14385.74 267
14386.88 237
14388.01 245
14389.14 247
14390.28 248
14391.41 256
14392.54 265
14393.68 265
14394.81 232
14395.94 243
14397.08 243
14398.21 243
14399.34 226
14400.48 215
14401.61 230
14402.75 267
14403.88 271
14405.01 260
14406.15 271
14407.28 248
14408.41 265
14409.55 278
14410.68 258
14411.82 296
14412.95 297
14414.08 286
14415.22 267
14416.35 267
14417.49 269
14418.62 271
14419.76 317
14420.89 262
14422.02 258
14423.16 318
14424.29 270
14425.43 271
14426.56 287
14427.70 303
14428.83 231
14429.97 267
14431.10 268
14432.24 259
14433.37 243
14434.51 280
14435.64 281
14436.78 320
14437.91 259
14439.05 275
14440.18 226
14441.32 220
14442.45 273
14443.59 271
14444.72 334
14445.86 287
14446.99 283
14448.13 244
14449.27 266
14450.40 254
14451.54 279
14452.67 283
14453.81 297
14454.94 297
14456.08 258
14457.22 253
14458.35 240
14459.49 237
14460.62 258
14461.76 280
14462.90 268
14464.03 246
14465.17 289
14466.30 295
14467.44 262
14468.58 283
14469.71 263
14470.85 285
14471.99 241
14473.12 241
14474.26 282
14475.40 264
14476.53 281
14477.67 242
14478.81 277
14479.94 268
14481.08 300
14482.22 316
14483.35 266
14484.49 272
14485.63 278
14486.76 291
14487.90 277
14489.04 301
14490.17 274
14491.31 276
14492.45 279
14493.59 294
14494.72 334
14495.86 280
14497.00 253
14498.14 307
14499.27 267
14500.41 234
14501.55 277
14502.69 224
14503.82 271
14504.96 267
14506.10 274
14507.24 279
14508.37 246
14509.51 285
14510.65 284
14511.79 284
14512.93 301
14514.06 301
14515.20 279
14516.34 308
14517.48 291
14518.62 275
14519.76 265
14520.89 297
14522.03 343
14523.17 286
14524.31 358
14525.45 369
14526.59 289
14527.73 319
14528.86 304
14530.00 290
14531.14 291
14532.28 330
14533.42 319
14534.56 283
14535.70 293
14536.84 271
14537.98 248
14539.11 271
14540.25 241
14541.39 264
14542.53 251
14543.67 281
14544.81 255
14545.95 267
14547.09 260
14548.23 229
14549.37 250
14550.51 247
14551.65 243
14552.79 254
14553.93 248
14555.07 240
14556.21 275
14557.35 285
14558.49 280
14559.63 272
14560.77 251
14561.91 241
14563.05 293
14564.19 256
14565.33 256
14566.47 273
14567.61 264
14568.75 269
14569.89 275
14571.03 274
14572.17 257
14573.31 261
14574.45 253
14575.59 271
14576.73 276
14577.87 250
14579.01 268
14580.15 247
14581.29 253
14582.43 271
14583.57 254
14584.71 245
14585.85 252
14587.00 229
14588.14 238
14589.28 247
14590.42 249
14591.56 240
14592.70 278
14593.84 273
14594.98 261
14596.12 270
14597.27 264
14598.41 303
14599.55 316
14600.69 313
14601.83 274
14602.97 277
14604.12 270
14605.26 284
14606.40 287
14607.54 278
14608.68 286
14609.82 286
14610.97 341
14612.11 304
14613.25 288
14614.39 268
14615.53 299
14616.68 288
14617.82 295
14618.96 285
14620.10 279
14621.25 306
14622.39 274
14623.53 312
14624.67 322
14625.81 301
14626.96 273
14628.10 274
14629.24 288
14630.39 345
14631.53 333
14632.67 307
14633.81 304
14634.96 315
14636.10 352
14637.24 364
14638.38 373
14639.53 351
14640.67 410
14641.81 309
14642.96 366
14644.10 334
14645.24 338
14646.39 376
14647.53 342
14648.67 340
14649.82 316
14650.96 261
14652.10 285
14653.25 283
14654.39 251
14655.53 302
14656.68 302
14657.82 285
14658.97 269
14660.11 283
14661.25 277
14662.40 284
14663.54 279
14664.69 276
14665.83 276
14666.97 291
14668.12 281
14669.26 235
14670.41 243
14671.55 267
14672.69 247
14673.84 268
14674.98 259
14676.13 271
14677.27 260
14678.42 219
14679.56 244
14680.71 276
14681.85 254
14683.00 222
14684.14 216
14685.29 223
14686.43 241
14687.57 202
14688.72 226
14689.86 253
14691.01 218
14692.15 229
14693.30 254
14694.45 243
14695.59 226
14696.74 249
14697.88 223
14699.03 214
14700.17 216
14701.32 225
14702.46 233
14703.61 237
14704.75 201
14705.90 245
14707.04 235
14708.19 231
14709.34 243
14710.48 224
14711.63 231
14712.77 222
14713.92 253
14715.07 199
14716.21 207
14717.36 211
14718.50 226
14719.65 254
14720.80 253
14721.94 220
14723.09 214
14724.24 225
14725.38 193
14726.53 236
14727.67 214
14728.82 225
14729.97 207
14731.11 188
14732.26 204
14733.41 223
14734.55 212
14735.70 256
14736.85 238
14737.99 181
14739.14 226
14740.29 229
14741.44 221
14742.58 245
14743.73 233
14744.88 214
14746.02 195
14747.17 197
14748.32 194
14749.47 246
14750.61 209
14751.76 184
14752.91 202
14754.06 209
14755.20 207
14756.35 183
14757.50 218
14758.65 212
14759.79 230
14760.94 202
14762.09 192
14763.24 198
14764.38 212
14765.53 185
14766.68 222
14767.83 210
14768.98 221
14770.13 191
14771.27 167
14772.42 185
14773.57 207
14774.72 217
14775.87 222
14777.01 209
14778.16 187
14779.31 196
14780.46 230
14781.61 209
14782.76 196
14783.91 246
14785.05 224
14786.20 210
14787.35 162
14788.50 185
14789.65 208
14790.80 191
14791.95 214
14793.10 235
14794.25 250
14795.39 210
14796.54 192
14797.69 166
14798.84 171
14799.99 185
14801.14 202
14802.29 185
14803.44 234
14804.59 174
14805.74 177
14806.89 199
14808.04 203
14809.19 222
14810.34 202
14811.49 179
14812.64 186
14813.79 184
14814.94 201
14816.09 201
14817.24 183
14818.39 177
14819.54 177
14820.69 179
14821.84 173
14822.99 180
14824.14 184
14825.29 193
14826.44 202
14827.59 215
14828.74 150
14829.89 182
14831.04 214
14832.19 192
14833.34 170
14834.49 173
14835.64 209
14836.79 190
14837.94 206
14839.09 191
14840.24 195
14841.40 192
14842.55 179
14843.70 184
14844.85 185
14846.00 143
14847.15 185
14848.30 201
14849.45 174
14850.60 190
14851.76 169
14852.91 187
14854.06 180
14855.21 186
14856.36 180
14857.51 172
14858.66 189
14859.82 206
14860.97 216
14862.12 161
14863.27 172
14864.42 170
14865.57 177
14866.73 172
14867.88 173
14869.03 186
14870.18 191
14871.33 161
14872.49 186
14873.64 187
14874.79 193
14875.94 164
14877.10 164
14878.25 174
14879.40 162
14880.55 148
14881.71 159
14882.86 150
14884.01 156
14885.16 180
14886.32 192
14887.47 185
14888.62 161
14889.77 190
14890.93 188
14892.08 195
14893.23 180
14894.39 163
14895.54 180
14896.69 181
14897.84 182
14899.00 176
14900.15 192
14901.30 193
14902.46 170
14903.61 145
14904.76 157
14905.92 163
14907.07 151
14908.22 146
14909.38 159
14910.53 179
14911.69 192
14912.84 172
14913.99 184
14915.15 185
14916.30 186
14917.45 178
14918.61 189
14919.76 211
14920.92 165
14922.07 151
14923.22 175
14924.38 183
14925.53 172
14926.69 176
14927.84 198
14928.99 186
14930.15 166
14931.30 186
14932.46 167
14933.61 196
14934.77 180
14935.92 187
14937.08 199
14938.23 175
14939.39 195
14940.54 192
14941.70 194
14942.85 178
14944.00 182
14945.16 158
14946.31 160
14947.47 178
14948.62 156
14949.78 152
14950.94 162
14952.09 162
14953.25 193
14954.40 185
14955.56 141
14956.71 166
14957.87 158
14959.02 163
14960.18 215
14961.33 211
14962.49 220
14963.64 186
14964.80 194
14965.96 150
14967.11 193
14968.27 201
14969.42 190
14970.58 173
14971.74 199
14972.89 185
14974.05 207
14975.20 181
14976.36 185
14977.52 166
14978.67 147
14979.83 178
14980.98 179
14982.14 148
14983.30 173
14984.45 166
14985.61 195
14986.77 183
14987.92 149
14989.08 180
14990.24 165
14991.39 184
14992.55 202
14993.71 186
14994.86 167
14996.02 182
14997.18 204
14998.33 169
14999.49 170
15000.65 170
15001.81 190
15002.96 182
15004.12 174
15005.28 200
15006.43 204
15007.59 171
15008.75 168
15009.91 173
15011.06 190
15012.22 174
15013.38 197
15014.54 205
15015.69 169
15016.85 183
15018.01 207
15019.17 180
15020.33 154
15021.48 153
15022.64 200
15023.80 158
15024.96 160
15026.12 151
15027.27 162
15028.43 189
15029.59 174
15030.75 156
15031.91 168
15033.07 137
15034.22 124
15035.38 178
15036.54 153
15037.70 155
15038.86 144
15040.02 141
15041.17 152
15042.33 188
15043.49 159
15044.65 190
15045.81 185
15046.97 167
15048.13 170
15049.29 142
15050.45 165
15051.60 143
15052.76 162
15053.92 150
15055.08 157
15056.24 180
15057.40 150
15058.56 158
15059.72 182
15060.88 159
15062.04 162
15063.20 145
15064.36 165
15065.52 151
15066.68 162
15067.84 173
15069.00 185
15070.16 163
15071.32 183
15072.48 145
15073.63 163
15074.79 163
15075.95 177
15077.11 179
15078.27 200
15079.44 168
15080.60 184
15081.76 194
15082.92 161
15084.08 169
15085.24 132
15086.40 155
15087.56 155
15088.72 160
15089.88 148
15091.04 169
15092.20 140
15093.36 162
15094.52 158
15095.68 178
15096.84 162
15098.00 166
15099.16 187
15100.32 178
15101.49 195
15102.65 162
15103.81 153
15104.97 145
15106.13 192
15107.29 201
15108.45 159
15109.61 156
15110.78 172
15111.94 164
15113.10 173
15114.26 167
15115.42 170
15116.58 166
15117.74 167
15118.91 179
15120.07 177
15121.23 173
15122.39 176
15123.55 157
15124.71 183
15125.88 205
15127.04 198
15128.20 168
15129.36 170
15130.52 196
15131.69 176
15132.85 160
15134.01 144
15135.17 174
15136.34 191
15137.50 193
15138.66 171
15139.82 130
15140.99 160
15142.15 143
15143.31 152
15144.47 166
15145.64 157
15146.80 208
15147.96 202
15149.12 198
15150.29 169
15151.45 163
15152.61 180
15153.78 181
15154.94 122
15156.10 160
15157.27 177
15158.43 193
15159.59 182
15160.75 186
15161.92 182
15163.08 194
15164.24 198
15165.41 193
15166.57 181
15167.74 163
15168.90 154
15170.06 181
15171.23 178
15172.39 185
15173.55 175
15174.72 195
15175.88 164
15177.05 182
15178.21 168
15179.37 161
15180.54 172
15181.70 171
15182.87 175
15184.03 176
15185.19 202
15186.36 195
15187.52 225
15188.69 185
15189.85 200
15191.02 184
15192.18 203
15193.34 196
15194.51 182
15195.67 188
15196.84 172
15198.00 167
15199.17 205
15200.33 188
15201.50 194
15202.66 180
15203.83 179
15204.99 167
15206.16 190
15207.32 189
15208.49 184
15209.65 200
15210.82 174
15211.98 211
15213.15 195
15214.31 204
15215.48 220
15216.64 209
15217.81 214
15218.97 186
15220.14 217
15221.31 201
15222.47 204
15223.64 201
15224.80 205
15225.97 231
15227.13 241
15228.30 214
15229.47 197
15230.63 208
15231.80 213
15232.96 208
15234.13 232
15235.30 234
15236.46 239
15237.63 229
15238.79 254
15239.96 256
15241.13 226
15242.29 232
15243.46 260
15244.63 272
15245.79 223
15246.96 224
15248.13 222
15249.29 189
15250.46 215
15251.63 214
15252.79 216
15253.96 172
15255.13 232
15256.29 241
15257.46 215
15258.63 217
15259.80 205
15260.96 186
15262.13 172
15263.30 209
15264.46 169
15265.63 162
15266.80 160
15267.97 171
15269.13 207
15270.30 187
15271.47 175
15272.64 203
15273.80 223
15274.97 206
15276.14 216
15277.31 170
15278.47 192
15279.64 146
15280.81 195
15281.98 189
15283.15 157
15284.31 196
15285.48 193
15286.65 211
15287.82 162
15288.99 205
15290.15 218
15291.32 175
15292.49 154
15293.66 164
15294.83 184
15296.00 194
15297.16 152
15298.33 188
15299.50 214
15300.67 170
15301.84 190
15303.01 199
15304.18 152
15305.35 229
15306.51 203
15307.68 186
15308.85 202
15310.02 218
15311.19 192
15312.36 186
15313.53 188
15314.70 200
15315.87 172
15317.04 180
15318.21 159
15319.37 166
15320.54 203
15321.71 191
15322.88 188
15324.05 180
15325.22 153
15326.39 172
15327.56 202
15328.73 187
15329.90 186
15331.07 190
15332.24 190
15333.41 175
15334.58 186
15335.75 188
15336.92 209
15338.09 195
15339.26 171
15340.43 182
15341.60 192
15342.77 176
15343.94 157
15345.11 165
15346.28 167
15347.45 182
15348.62 184
15349.79 151
15350.96 149
15352.13 192
15353.31 175
15354.48 159
15355.65 164
15356.82 160
15357.99 149
15359.16 175
15360.33 164
15361.50 155
15362.67 171
15363.84 181
15365.01 169
15366.19 145
15367.36 176
15368.53 184
15369.70 175
15370.87 180
15372.04 173
15373.21 190
15374.38 196
15375.56 182
15376.73 187
15377.90 166
15379.07 201
15380.24 174
15381.41 174
15382.59 190
15383.76 180
15384.93 179
15386.10 184
15387.27 167
15388.45 203
15389.62 181
15390.79 184
15391.96 206
15393.13 182
15394.31 200
15395.48 180
15396.65 169
15397.82 176
15399.00 183
15400.17 208
15401.34 220
15402.51 192
15403.69 179
15404.86 185
15406.03 184
15407.20 180
15408.38 173
15409.55 166
15410.72 200
15411.89 178
15413.07 178
15414.24 162
15415.41 188
15416.59 220
15417.76 203
15418.93 176
15420.11 174
15421.28 173
15422.45 176
15423.63 180
15424.80 182
15425.97 168
15427.15 184
15428.32 175
15429.49 170
15430.67 183
15431.84 177
15433.01 158
15434.19 140
15435.36 166
15436.54 164
15437.71 200
15438.88 183
15440.06 155
15441.23 190
15442.41 179
15443.58 208
15444.75 201
15445.93 145
15447.10 179
15448.28 163
15449.45 192
15450.63 163
15451.80 162
15452.97 149
15454.15 196
15455.32 160
15456.50 180
15457.67 177
15458.85 168
15460.02 217
15461.20 172
15462.37 147
15463.55 185
15464.72 189
15465.90 179
15467.07 188
15468.25 150
15469.42 177
15470.60 221
15471.77 188
15472.95 168
15474.12 156
15475.30 176
15476.47 170
15477.65 167
15478.82 172
15480.00 156
15481.17 145
15482.35 164
15483.53 171
15484.70 171
15485.88 152
15487.05 162
15488.23 167
15489.40 183
15490.58 178
15491.76 155
15492.93 188
15494.11 198
15495.28 154
15496.46 201
15497.64 205
15498.81 214
15499.99 191
15501.17 183
15502.34 158
15503.52 185
15504.69 176
15505.87 185
15507.05 176
15508.22 180
15509.40 175
15510.58 152
15511.75 162
15512.93 186
15514.11 184
15515.28 178
15516.46 175
15517.64 176
15518.81 183
15519.99 157
15521.17 151
15522.35 182
15523.52 152
15524.70 169
15525.88 182
15527.05 210
15528.23 205
15529.41 186
15530.59 183
15531.76 227
15532.94 214
15534.12 202
15535.30 165
15536.47 179
15537.65 185
15538.83 175
15540.01 190
15541.19 192
15542.36 197
15543.54 202
15544.72 181
15545.90 209
15547.08 187
15548.25 202
15549.43 209
15550.61 202
15551.79 180
15552.97 204
15554.14 210
15555.32 188
15556.50 185
15557.68 190
15558.86 194
15560.04 173
15561.22 183
15562.39 195
15563.57 189
15564.75 171
15565.93 226
15567.11 231
15568.29 197
15569.47 198
15570.65 183
15571.82 179
15573.00 197
15574.18 226
15575.36 203
15576.54 228
15577.72 199
15578.90 185
15580.08 210
15581.26 243
15582.44 213
15583.62 185
15584.80 209
15585.98 196
15587.16 222
15588.34 214
15589.51 211
15590.69 208
15591.87 203
15593.05 207
15594.23 236
15595.41 230
15596.59 235
15597.77 208
15598.95 189
15600.13 208
15601.31 216
15602.49 239
15603.67 199
15604.85 223
15606.03 198
15607.21 209
15608.40 174
15609.58 200
15610.76 242
15611.94 245
15613.12 253
15614.30 266
15615.48 229
15616.66 226
15617.84 240
15619.02 251
15620.20 256
15621.38 240
15622.56 226
15623.74 247
15624.93 255
15626.11 276
15627.29 248
15628.47 252
15629.65 252
15630.83 246
15632.01 275
15633.19 286
15634.37 250
15635.56 257
15636.74 270
15637.92 242
15639.10 257
15640.28 246
15641.46 275
15642.65 261
15643.83 262
15645.01 279
15646.19 265
15647.37 267
15648.55 273
15649.74 289
15650.92 296
15652.10 306
15653.28 285
15654.46 267
15655.65 306
15656.83 279
15658.01 274
15659.19 265
15660.38 337
15661.56 327
15662.74 306
15663.92 301
15665.11 264
15666.29 307
15667.47 288
15668.65 295
15669.84 311
15671.02 320
15672.20 323
15673.38 308
15674.57 276
15675.75 309
15676.93 323
15678.12 276
15679.30 313
15680.48 264
15681.67 271
15682.85 314
15684.03 316
15685.22 264
15686.40 295
15687.58 302
15688.77 290
15689.95 264
15691.13 269
15692.32 291
15693.50 307
15694.68 297
15695.87 286
15697.05 348
15698.23 302
15699.42 288
15700.60 280
15701.79 296
15702.97 334
15704.15 334
15705.34 319
15706.52 286
15707.71 305
15708.89 351
15710.07 349
15711.26 351
15712.44 336
15713.63 335
15714.81 346
15716.00 335
15717.18 376
15718.37 371
15719.55 364
15720.73 319
15721.92 352
15723.10 370
15724.29 355
15725.47 366
15726.66 358
15727.84 351
15729.03 344
15730.21 369
15731.40 317
15732.58 324
15733.77 342
15734.95 389
15736.14 349
15737.32 336
15738.51 334
15739.69 386
15740.88 365
15742.07 363
15743.25 355
15744.44 360
15745.62 373
15746.81 358
15747.99 346
15749.18 410
15750.36 369
15751.55 363
15752.74 442
15753.92 403
15755.11 398
15756.29 412
15757.48 393
15758.67 371
15759.85 363
15761.04 360
15762.22 391
15763.41 364
15764.60 394
15765.78 386
15766.97 339
15768.16 398
15769.34 383
15770.53 352
15771.72 329
15772.90 324
15774.09 379
15775.28 359
15776.46 361
15777.65 363
15778.84 341
15780.02 332
15781.21 328
15782.40 323
15783.58 322
15784.77 326
15785.96 337
15787.14 356
15788.33 334
15789.52 320
15790.71 320
15791.89 327
15793.08 297
15794.27 332
15795.46 326
15796.64 341
15797.83 379
15799.02 327
15800.21 315
15801.39 299
15802.58 281
15803.77 305
15804.96 306
15806.14 270
15807.33 278
15808.52 259
15809.71 280
15810.90 346
15812.08 284
15813.27 259
15814.46 284
15815.65 270
15816.84 273
15818.03 258
15819.21 236
15820.40 264
15821.59 299
15822.78 312
15823.97 274
15825.16 255
15826.35 257
15827.53 293
15828.72 248
15829.91 257
15831.10 276
15832.29 274
15833.48 246
15834.67 282
15835.86 268
15837.04 291
15838.23 270
15839.42 247
15840.61 237
15841.80 246
15842.99 249
15844.18 259
15845.37 262
15846.56 238
15847.75 258
15848.94 269
15850.13 258
15851.32 277
15852.51 279
15853.70 242
15854.89 249
15856.07 247
15857.26 280
15858.45 274
15859.64 245
15860.83 271
15862.02 239
15863.21 274
15864.40 290
15865.59 226
15866.78 248
15867.97 251
15869.16 274
15870.36 277
15871.55 249
15872.74 236
15873.93 253
15875.12 256
15876.31 279
15877.50 244
15878.69 234
15879.88 258
15881.07 270
15882.26 257
15883.45 225
15884.64 252
15885.83 265
15887.02 241
15888.21 296
15889.41 268
15890.60 244
15891.79 271
15892.98 284
15894.17 216
15895.36 254
15896.55 241
15897.74 290
15898.93 261
15900.13 205
15901.32 262
15902.51 256
15903.70 253
15904.89 260
15906.08 276
15907.28 285
15908.47 228
15909.66 235
15910.85 264
15912.04 274
15913.23 308
15914.43 308
15915.62 294
15916.81 295
15918.00 272
15919.19 267
15920.39 248
15921.58 279
15922.77 265
15923.96 259
15925.16 282
15926.35 303
15927.54 261
15928.73 228
15929.93 260
15931.12 246
15932.31 281
15933.50 227
15934.70 270
15935.89 307
15937.08 253
15938.27 247
15939.47 266
15940.66 273
15941.85 266
15943.05 237
15944.24 233
15945.43 271
15946.63 282
15947.82 239
15949.01 250
15950.21 300
15951.40 230
15952.59 229
15953.79 208
15954.98 220
15956.17 261
15957.37 268
15958.56 225
15959.75 202
15960.95 225
15962.14 243
15963.33 232
15964.53 228
15965.72 231
15966.92 228
15968.11 212
15969.30 198
15970.50 208
15971.69 220
15972.89 215
15974.08 216
15975.27 197
15976.47 189
15977.66 188
15978.86 202
15980.05 231
15981.25 202
15982.44 185
15983.63 179
15984.83 187
15986.02 188
15987.22 205
15988.41 205
15989.61 207
15990.80 178
15992.00 204
15993.19 209
15994.39 182
15995.58 164
15996.78 177
15997.97 183
15999.17 188
16000.36 164
16001.56 172
16002.75 172
16003.95 187
16005.14 172
16006.34 197
16007.53 184
16008.73 180
16009.93 221
16011.12 186
16012.32 187
16013.51 179
16014.71 195
16015.90 189
16017.10 156
16018.30 188
16019.49 193
16020.69 178
16021.88 159
16023.08 141
16024.28 174
16025.47 188
16026.67 196
16027.86 198
16029.06 166
16030.26 186
16031.45 199
16032.65 190
16033.85 186
16035.04 167
16036.24 210
16037.43 194
16038.63 178
16039.83 174
16041.02 225
16042.22 174
16043.42 160
16044.61 139
16045.81 156
16047.01 191
16048.21 189
16049.40 176
16050.60 179
16051.80 167
16052.99 182
16054.19 186
16055.39 193
16056.59 203
16057.78 165
16058.98 176
16060.18 159
16061.37 177
16062.57 168
16063.77 179
16064.97 174
16066.16 159
16067.36 166
16068.56 136
16069.76 140
16070.96 175
16072.15 180
16073.35 150
16074.55 156
16075.75 185
16076.95 159
16078.14 181
16079.34 163
16080.54 174
16081.74 182
16082.94 176
16084.13 149
16085.33 167
16086.53 169
16087.73 172
16088.93 224
16090.13 181
16091.33 153
16092.52 172
16093.72 172
16094.92 150
16096.12 180
16097.32 136
16098.52 170
16099.72 176
16100.92 151
16102.11 155
16103.31 158
16104.51 168
16105.71 184
16106.91 179
16108.11 152
16109.31 169
16110.51 150
16111.71 177
16112.91 177
16114.11 152
16115.31 148
16116.51 173
16117.70 182
16118.90 178
16120.10 137
16121.30 131
16122.50 162
16123.70 162
16124.90 139
16126.10 146
16127.30 148
16128.50 138
16129.70 139
16130.90 159
16132.10 166
16133.30 164
16134.50 163
16135.70 179
16136.90 148
16138.10 121
16139.30 158
16140.50 173
16141.71 173
16142.91 143
16144.11 161
16145.31 156
16146.51 152
16147.71 138
16148.91 146
16150.11 130
16151.31 163
16152.51 174
16153.71 168
16154.91 164
16156.11 168
16157.31 163
16158.52 141
16159.72 150
16160.92 151
16162.12 151
16163.32 163
16164.52 168
16165.72 129
16166.92 154
16168.13 150
16169.33 142
16170.53 146
16171.73 163
16172.93 164
16174.13 163
16175.34 188
16176.54 151
16177.74 143
16178.94 152
16180.14 159
16181.34 167
16182.55 152
16183.75 160
16184.95 139
16186.15 125
16187.35 155
16188.56 144
16189.76 177
16190.96 166
16192.16 153
16193.37 149
16194.57 161
16195.77 177
16196.97 135
16198.18 136
16199.38 151
16200.58 160
16201.78 193
16202.99 194
16204.19 151
16205.39 177
16206.60 156
16207.80 165
16209.00 156
16210.20 160
16211.41 198
16212.61 168
16213.81 170
16215.02 161
16216.22 174
16217.42 163
16218.63 130
16219.83 152
16221.03 185
16222.24 171
16223.44 160
16224.64 129
16225.85 150
16227.05 184
16228.25 171
16229.46 191
16230.66 158
16231.87 161
16233.07 164
16234.27 179
16235.48 176
16236.68 136
16237.89 156
16239.09 168
16240.29 174
16241.50 142
16242.70 149
16243.91 155
16245.11 168
16246.31 172
16247.52 149
16248.72 160
16249.93 188
16251.13 175
16252.34 170
16253.54 182
16254.75 187
16255.95 157
16257.16 160
16258.36 194
16259.57 162
16260.77 157
16261.97 209
16263.18 177
16264.38 188
16265.59 151
16266.80 168
16268.00 166
16269.21 207
16270.41 167
16271.62 177
16272.82 173
16274.03 183
16275.23 181
16276.44 188
16277.64 153
16278.85 168
16280.05 162
16281.26 188
16282.47 199
16283.67 202
16284.88 177
16286.08 190
16287.29 180
16288.49 185
16289.70 166
16290.91 184
16292.11 182
16293.32 167
16294.52 164
16295.73 176
16296.94 150
16298.14 178
16299.35 197
16300.56 195
16301.76 241
16302.97 197
16304.18 185
16305.38 170
16306.59 196
16307.79 210
16309.00 206
16310.21 209
16311.42 219
16312.62 193
16313.83 211
16315.04 219
16316.24 208
16317.45 199
16318.66 192
16319.86 207
16321.07 212
16322.28 196
16323.49 207
16324.69 219
16325.90 196
16327.11 174
16328.31 159
16329.52 194
16330.73 204
16331.94 211
16333.14 171
16334.35 166
16335.56 182
16336.77 170
16337.98 158
16339.18 184
16340.39 203
16341.60 185
16342.81 165
16344.01 169
16345.22 186
16346.43 157
16347.64 182
16348.85 169
16350.05 151
16351.26 145
16352.47 164
16353.68 169
16354.89 172
16356.10 163
16357.30 171
16358.51 157
16359.72 152
16360.93 158
16362.14 155
16363.35 165
16364.56 152
16365.77 173
16366.97 156
16368.18 133
16369.39 131
16370.60 135
16371.81 147
16373.02 157
16374.23 160
16375.44 155
16376.65 162
16377.86 169
16379.06 143
16380.27 138
16381.48 167
16382.69 159
16383.90 176
16385.11 148
16386.32 150
16387.53 148
16388.74 142
16389.95 168
16391.16 146
16392.37 172
16393.58 160
16394.79 145
16396.00 150
16397.21 160
16398.42 153
16399.63 161
16400.84 174
16402.05 176
16403.26 170
16404.47 140
16405.68 142
16406.89 133
16408.10 164
16409.31 162
16410.52 164
16411.73 112
16412.94 135
16414.15 134
16415.36 145
16416.57 155
16417.78 155
16419.00 130
16420.21 175
16421.42 158
16422.63 180
16423.84 131
16425.05 135
16426.26 149
16427.47 130
16428.68 122
16429.89 129
16431.11 135
16432.32 137
16433.53 160
16434.74 177
16435.95 128
16437.16 155
16438.37 131
16439.59 154
16440.80 154
16442.01 171
16443.22 153
16444.43 161
16445.64 143
16446.86 175
16448.07 164
16449.28 148
16450.49 161
16451.70 176
16452.91 133
16454.13 131
16455.34 152
16456.55 159
16457.76 151
16458.98 145
16460.19 149
16461.40 141
16462.61 162
16463.82 147
16465.04 165
16466.25 163
16467.46 119
16468.67 146
16469.89 151
16471.10 146
16472.31 177
16473.53 149
16474.74 138
16475.95 130
16477.16 115
16478.38 164
16479.59 132
16480.80 132
16482.02 154
16483.23 169
16484.44 153
16485.66 141
16486.87 130
16488.08 147
16489.30 161
16490.51 162
16491.72 138
16492.94 106
16494.15 139
16495.36 150
16496.58 164
16497.79 154
16499.00 123
16500.22 146
16501.43 150
16502.65 122
16503.86 144
16505.07 140
16506.29 142
16507.50 161
16508.71 140
16509.93 125
16511.14 154
16512.36 161
16513.57 140
16514.79 159
16516.00 135
16517.21 149
16518.43 132
16519.64 126
16520.86 97
16522.07 154
16523.29 138
16524.50 142
16525.72 110
16526.93 141
16528.15 174
16529.36 145
16530.58 136
16531.79 153
16533.01 136
16534.22 116
16535.44 128
16536.65 123
16537.87 130
16539.08 131
16540.30 157
16541.51 150
16542.73 125
16543.94 113
16545.16 140
16546.37 155
16547.59 148
16548.80 166
16550.02 165
16551.24 145
16552.45 125
16553.67 139
16554.88 136
16556.10 165
16557.31 157
16558.53 140
16559.75 140
16560.96 156
16562.18 125
16563.39 151
16564.61 169
16565.83 187
16567.04 179
16568.26 145
16569.47 123
16570.69 145
16571.91 148
16573.12 139
16574.34 160
16575.56 154
16576.77 147
16577.99 184
16579.21 192
16580.42 168
16581.64 138
16582.86 164
16584.07 160
16585.29 154
16586.51 142
16587.72 144
16588.94 190
16590.16 154
16591.38 163
16592.59 150
16593.81 160
16595.03 158
16596.24 164
16597.46 185
16598.68 147
16599.90 147
16601.11 170
16602.33 150
16603.55 153
16604.77 158
16605.98 178
16607.20 159
16608.42 165
16609.64 179
16610.86 145
16612.07 151
16613.29 134
16614.51 160
16615.73 146
16616.95 147
16618.16 141
16619.38 175
16620.60 147
16621.82 158
16623.04 133
16624.25 149
16625.47 155
16626.69 148
16627.91 152
16629.13 118
16630.35 138
16631.57 136
16632.78 150
16634.00 142
16635.22 154
16636.44 131
16637.66 139
16638.88 153
16640.10 126
16641.32 125
16642.53 160
16643.75 144
16644.97 162
16646.19 123
16647.41 123
16648.63 142
16649.85 127
16651.07 150
16652.29 141
16653.51 119
16654.73 138
16655.95 152
16657.17 113
16658.39 129
16659.61 140
16660.83 140
16662.04 143
16663.26 131
16664.48 129
16665.70 142
16666.92 152
16668.14 137
16669.36 135
16670.58 136
16671.80 148
16673.02 117
16674.24 132
16675.46 114
16676.68 135
16677.91 121
16679.13 136
16680.35 155
16681.57 144
16682.79 137
16684.01 141
16685.23 145
16686.45 124
16687.67 153
16688.89 134
16690.11 140
16691.33 134
16692.55 150
16693.77 113
16694.99 151
16696.21 125
16697.44 137
16698.66 140
16699.88 133
16701.10 106
16702.32 135
16703.54 127
16704.76 110
16705.98 117
16707.21 108
16708.43 101
16709.65 148
16710.87 124
16712.09 134
16713.31 115
16714.53 127
16715.76 121
16716.98 155
16718.20 112
16719.42 129
16720.64 139
16721.87 136
16723.09 116
16724.31 139
16725.53 146
16726.75 144
16727.98 129
16729.20 141
16730.42 140
16731.64 151
16732.86 125
16734.09 129
16735.31 118
16736.53 141
16737.75 126
16738.98 133
16740.20 146
16741.42 150
16742.64 145
16743.87 132
16745.09 148
16746.31 147
16747.54 137
16748.76 158
16749.98 167
16751.20 133
16752.43 141
16753.65 147
16754.87 144
16756.10 129
16757.32 137
16758.54 148
16759.77 137
16760.99 144
16762.21 140
16763.44 113
16764.66 145
16765.88 133
16767.11 99
16768.33 118
16769.55 157
16770.78 133
16772.00 128
16773.23 105
16774.45 124
16775.67 127
16776.90 145
16778.12 112
16779.35 110
16780.57 131
16781.79 141
16783.02 130
16784.24 121
16785.47 118
16786.69 145
16787.91 167
16789.14 130
16790.36 130
16791.59 142
16792.81 138
16794.04 149
16795.26 133
16796.49 137
16797.71 146
16798.94 152
16800.16 149
16801.38 139
16802.61 124
16803.83 126
16805.06 155
16806.28 116
16807.51 116
16808.73 132
16809.96 164
16811.18 113
16812.41 131
16813.64 130
16814.86 123
16816.09 139
16817.31 122
16818.54 136
16819.76 112
16820.99 127
16822.21 144
16823.44 113
16824.66 138
16825.89 129
16827.12 137
16828.34 145
16829.57 134
16830.79 125
16832.02 132
16833.25 113
16834.47 112
16835.70 144
16836.92 123
16838.15 151
16839.38 155
16840.60 147
16841.83 161
16843.06 154
16844.28 144
16845.51 142
16846.73 144
16847.96 156
16849.19 136
16850.41 148
16851.64 150
16852.87 173
16854.09 154
16855.32 133
16856.55 158
16857.77 172
16859.00 180
16860.23 165
16861.46 173
16862.68 171
16863.91 145
16865.14 211
16866.36 189
16867.59 207
16868.82 182
16870.05 187
16871.27 190
16872.50 182
16873.73 207
16874.96 192
16876.18 151
16877.41 180
16878.64 179
16879.87 199
16881.09 198
16882.32 183
16883.55 187
16884.78 168
16886.01 198
16887.23 232
16888.46 202
16889.69 214
16890.92 215
16892.15 203
16893.37 195
16894.60 223
16895.83 208
16897.06 196
16898.29 214
16899.51 207
16900.74 226
16901.97 201
16903.20 175
16904.43 187
16905.66 195
16906.89 173
16908.12 193
16909.34 212
16910.57 179
16911.80 162
16913.03 154
16914.26 155
16915.49 160
16916.72 181
16917.95 134
16919.18 169
16920.40 153
16921.63 146
16922.86 172
16924.09 175
16925.32 159
16926.55 183
16927.78 160
16929.01 156
16930.24 158
16931.47 149
16932.70 147
16933.93 137
16935.16 164
16936.39 140
16937.62 136
16938.85 148
16940.08 158
16941.31 135
16942.54 169
16943.77 159
16945.00 150
16946.23 156
16947.46 126
16948.69 132
16949.92 141
16951.15 138
16952.38 154
16953.61 135
16954.84 148
16956.07 117
16957.30 121
16958.53 128
16959.76 134
16960.99 175
16962.22 157
16963.45 121
16964.68 127
16965.92 121
16967.15 116
16968.38 123
16969.61 127
16970.84 144
16972.07 131
16973.30 145
16974.53 166
16975.76 145
16976.99 129
16978.23 123
16979.46 135
16980.69 129
16981.92 137
16983.15 125
16984.38 119
16985.61 159
16986.85 128
16988.08 148
16989.31 148
16990.54 148
16991.77 160
16993.00 125
16994.24 116
16995.47 134
16996.70 142
16997.93 149
16999.16 122
17000.40 125
17001.63 144
17002.86 120
17004.09 123
17005.32 121
17006.56 143
17007.79 163
17009.02 151
17010.25 127
17011.49 145
17012.72 139
17013.95 160
17015.18 140
17016.42 119
17017.65 110
17018.88 155
17020.12 157
17021.35 124
17022.58 122
17023.81 148
17025.05 136
17026.28 134
17027.51 110
17028.75 125
17029.98 138
17031.21 125
17032.45 107
17033.68 100
17034.91 104
17036.15 159
17037.38 142
17038.61 149
17039.85 115
17041.08 135
17042.31 114
17043.55 122
17044.78 107
17046.01 119
17047.25 127
17048.48 139
17049.72 126
17050.95 136
17052.18 132
17053.42 136
17054.65 136
17055.89 140
17057.12 111
17058.35 128
17059.59 142
17060.82 109
17062.06 139
17063.29 125
17064.53 144
17065.76 155
17066.99 124
17068.23 133
17069.46 122
17070.70 123
17071.93 127
17073.17 104
17074.40 139
17075.64 151
17076.87 124
17078.11 178
17079.34 126
17080.58 161
17081.81 141
17083.05 130
17084.28 108
17085.52 124
17086.75 119
17087.99 144
17089.22 128
17090.46 119
17091.69 107
17092.93 118
17094.16 108
17095.40 116
17096.64 98
17097.87 102
17099.11 125
17100.34 129
17101.58 99
17102.81 110
17104.05 151
17105.29 134
17106.52 125
17107.76 115
17108.99 139
17110.23 120
17111.47 148
17112.70 135
17113.94 114
17115.17 96
17116.41 100
17117.65 114
17118.88 117
17120.12 120
17121.36 128
17122.59 111
17123.83 121
17125.07 122
17126.30 114
17127.54 107
17128.78 115
17130.01 101
17131.25 93
17132.49 103
17133.72 141
17134.96 122
17136.20 102
17137.43 126
17138.67 97
17139.91 98
17141.15 113
17142.38 118
17143.62 125
17144.86 107
17146.10 128
17147.33 116
17148.57 124
17149.81 118
17151.05 104
17152.28 94
17153.52 111
17154.76 145
17156.00 116
17157.23 123
17158.47 105
17159.71 100
17160.95 108
17162.19 113
17163.42 124
17164.66 105
17165.90 103
17167.14 106
17168.38 100
17169.61 115
17170.85 130
17172.09 102
17173.33 96
17174.57 111
17175.81 91
17177.04 102
17178.28 133
17179.52 125
17180.76 139
17182.00 115
17183.24 114
17184.48 120
17185.71 94
17186.95 102
17188.19 142
17189.43 112
17190.67 113
17191.91 117
17193.15 106
17194.39 130
17195.63 101
17196.87 92
17198.11 85
17199.34 109
17200.58 123
17201.82 108
17203.06 105
17204.30 93
17205.54 111
17206.78 122
17208.02 118
17209.26 98
17210.50 99
17211.74 99
17212.98 138
17214.22 102
17215.46 91
17216.70 127
17217.94 110
17219.18 138
17220.42 113
17221.66 118
17222.90 112
17224.14 108
17225.38 103
17226.62 110
17227.86 104
17229.10 97
17230.34 124
17231.58 114
17232.82 111
17234.06 103
17235.30 106
17236.54 101
17237.78 87
17239.03 117
17240.27 97
17241.51 89
17242.75 98
17243.99 107
17245.23 91
17246.47 100
17247.71 100
17248.95 97
17250.19 109
17251.43 108
17252.68 88
17253.92 86
17255.16 98
17256.40 105
17257.64 104
17258.88 109
17260.12 99
17261.37 111
17262.61 93
17263.85 105
17265.09 124
17266.33 114
17267.57 106
17268.82 85
17270.06 108
17271.30 99
17272.54 106
17273.78 112
17275.03 111
17276.27 99
17277.51 95
17278.75 117
17279.99 107
17281.24 95
17282.48 100
17283.72 99
17284.96 100
17286.21 108
17287.45 103
17288.69 97
17289.93 103
17291.18 99
17292.42 96
17293.66 121
17294.90 97
17296.15 115
17297.39 108
17298.63 106
17299.88 115
17301.12 95
17302.36 103
17303.60 105
17304.85 97
17306.09 97
17307.33 93
17308.58 107
17309.82 89
17311.06 97
17312.31 100
17313.55 91
17314.79 83
17316.04 99
17317.28 99
17318.52 112
17319.77 101
17321.01 152
17322.26 131
17323.50 102
17324.74 106
17325.99 100
17327.23 121
17328.48 111
17329.72 88
17330.96 80
17332.21 95
17333.45 103
17334.70 87
17335.94 79
17337.18 93
17338.43 84
17339.67 113
17340.92 123
17342.16 77
17343.41 114
17344.65 107
17345.90 95
17347.14 98
17348.38 98
17349.63 110
17350.87 100
17352.12 84
17353.36 71
17354.61 94
17355.85 108
17357.10 113
17358.34 108
17359.59 86
17360.83 89
17362.08 119
17363.32 91
17364.57 74
17365.81 102
17367.06 91
17368.31 90
17369.55 95
17370.80 101
17372.04 99
17373.29 115
17374.53 88
17375.78 95
17377.02 90
17378.27 125
17379.52 105
17380.76 94
17382.01 97
17383.25 100
17384.50 96
17385.75 89
17386.99 107
17388.24 123
17389.48 99
17390.73 120
17391.98 91
17393.22 87
17394.47 85
17395.71 122
17396.96 96
17398.21 107
17399.45 111
17400.70 122
17401.95 140
17403.19 120
17404.44 114
17405.69 73
17406.93 99
17408.18 100
17409.43 99
17410.67 106
17411.92 103
17413.17 106
17414.42 130
17415.66 93
17416.91 64
17418.16 102
17419.40 109
17420.65 93
17421.90 103
17423.15 112
17424.39 111
17425.64 110
17426.89 111
17428.14 109
17429.38 117
17430.63 151
17431.88 108
17433.13 95
17434.37 120
17435.62 84
17436.87 111
17438.12 92
17439.37 89
17440.61 104
17441.86 112
17443.11 108
17444.36 92
17445.61 91
17446.85 103
17448.10 105
17449.35 103
17450.60 97
17451.85 106
17453.10 117
17454.34 96
17455.59 100
17456.84 74
17458.09 111
17459.34 101
17460.59 93
17461.84 87
17463.09 78
17464.33 117
17465.58 98
17466.83 104
17468.08 91
17469.33 98
17470.58 117
17471.83 105
17473.08 98
17474.33 101
17475.58 107
17476.83 131
17478.07 114
17479.32 99
17480.57 123
17481.82 117
17483.07 99
17484.32 91
17485.57 81
17486.82 85
17488.07 111
17489.32 88
17490.57 96
17491.82 101
17493.07 121
17494.32 97
17495.57 100
17496.82 93
17498.07 114
17499.32 92
17500.57 90
17501.82 96
17503.07 106
17504.32 101
17505.57 125
17506.82 128
17508.07 121
17509.32 120
17510.57 106
17511.82 118
17513.07 114
17514.32 95
17515.58 113
17516.83 85
17518.08 96
17519.33 91
17520.58 124
17521.83 114
17523.08 114
17524.33 106
17525.58 106
17526.83 115
17528.08 127
17529.34 114
17530.59 111
17531.84 97
17533.09 105
17534.34 135
17535.59 113
17536.84 104
17538.09 92
17539.35 107
17540.60 126
17541.85 122
17543.10 108
17544.35 88
17545.60 99
17546.86 92
17548.11 90
17549.36 100
17550.61 78
17551.86 88
17553.12 118
17554.37 107
17555.62 89
17556.87 86
17558.12 106
17559.38 108
17560.63 114
17561.88 88
17563.13 85
17564.39 109
17565.64 92
17566.89 79
17568.14 103
17569.40 115
17570.65 114
17571.90 112
17573.15 126
17574.41 118
17575.66 119
17576.91 122
17578.17 103
17579.42 83
17580.67 91
17581.92 118
17583.18 115
17584.43 101
17585.68 107
17586.94 114
17588.19 93
17589.44 101
17590.70 93
17591.95 102
17593.20 118
17594.46 96
17595.71 84
17596.97 117
17598.22 93
17599.47 90
17600.73 94
17601.98 97
17603.23 114
17604.49 105
17605.74 106
17607.00 112
17608.25 88
17609.50 111
17610.76 101
17612.01 116
17613.27 106
17614.52 88
17615.77 119
17617.03 98
17618.28 125
17619.54 101
17620.79 95
17622.05 100
17623.30 86
17624.56 125
17625.81 121
17627.06 99
17628.32 101
17629.57 102
17630.83 111
17632.08 101
17633.34 96
17634.59 99
17635.85 94
17637.10 86
17638.36 100
17639.61 125
17640.87 103
17642.12 83
17643.38 109
17644.63 89
17645.89 101
17647.15 106
17648.40 97
17649.66 108
17650.91 115
17652.17 118
17653.42 105
17654.68 86
17655.93 115
17657.19 99
17658.45 96
17659.70 83
17660.96 90
17662.21 88
17663.47 98
17664.73 89
17665.98 110
17667.24 98
17668.49 111
17669.75 83
17671.01 97
17672.26 105
17673.52 83
17674.77 95
17676.03 105
17677.29 80
17678.54 89
17679.80 97
17681.06 96
17682.31 94
17683.57 118
17684.83 106
17686.08 101
17687.34 97
17688.60 86
17689.85 93
17691.11 100
17692.37 103
17693.63 139
17694.88 126
17696.14 101
17697.40 110
17698.65 100
17699.91 94
17701.17 96
17702.43 107
17703.68 99
17704.94 96
17706.20 101
17707.46 90
17708.71 80
17709.97 78
17711.23 84
17712.49 81
17713.74 98
17715.00 101
17716.26 88
17717.52 106
17718.78 94
17720.03 111
17721.29 108
17722.55 121
17723.81 83
17725.07 120
17726.32 115
17727.58 83
17728.84 110
17730.10 94
17731.36 94
17732.62 77
17733.87 101
17735.13 75
17736.39 77
17737.65 97
17738.91 120
17740.17 94
17741.43 105
17742.69 88
17743.94 111
17745.20 112
17746.46 94
17747.72 105
17748.98 104
17750.24 82
17751.50 103
17752.76 81
17754.02 106
17755.28 101
17756.53 97
17757.79 118
17759.05 91
17760.31 95
17761.57 84
17762.83 104
17764.09 108
17765.35 80
17766.61 96
17767.87 104
17769.13 104
17770.39 124
17771.65 120
17772.91 104
17774.17 112
17775.43 95
17776.69 106
17777.95 101
17779.21 114
17780.47 114
17781.73 90
17782.99 106
17784.25 104
17785.51 113
17786.77 112
17788.03 103
17789.29 104
17790.55 108
17791.81 99
17793.07 103
17794.33 103
17795.59 84
17796.86 89
17798.12 92
17799.38 89
17800.64 90
17801.90 101
17803.16 107
17804.42 112
17805.68 107
17806.94 88
17808.20 104
17809.47 99
17810.73 104
17811.99 99
17813.25 77
17814.51 93
17815.77 92
17817.03 102
17818.29 91
17819.56 83
17820.82 80
17822.08 86
17823.34 73
17824.60 100
17825.86 95
17827.13 96
17828.39 94
17829.65 90
17830.91 107
17832.17 93
17833.44 87
17834.70 97
17835.96 106
17837.22 81
17838.48 78
17839.75 100
17841.01 115
17842.27 92
17843.53 100
17844.80 100
17846.06 113
17847.32 108
17848.58 70
17849.85 96
17851.11 101
17852.37 104
17853.63 105
17854.90 108
17856.16 105
17857.42 128
17858.69 105
17859.95 99
17861.21 88
17862.47 108
17863.74 120
17865.00 104
17866.26 101
17867.53 71
17868.79 79
17870.05 106
17871.32 123
17872.58 104
17873.84 91
17875.11 92
17876.37 84
17877.63 83
17878.90 92
17880.16 109
17881.43 119
17882.69 95
17883.95 104
17885.22 89
17886.48 102
17887.74 88
17889.01 73
17890.27 91
17891.54 92
17892.80 88
17894.07 91
17895.33 92
17896.59 81
17897.86 89
17899.12 102
17900.39 82
17901.65 95
17902.92 91
17904.18 79
17905.44 88
17906.71 73
17907.97 108
17909.24 118
17910.50 99
17911.77 93
17913.03 109
17914.30 97
17915.56 103
17916.83 91
17918.09 95
17919.36 104
17920.62 89
17921.89 75
17923.15 85
17924.42 84
17925.68 96
17926.95 85
17928.21 101
17929.48 85
17930.75 86
17932.01 85
17933.28 90
17934.54 101
17935.81 97
17937.07 89
17938.34 98
17939.61 83
17940.87 90
17942.14 92
17943.40 103
17944.67 81
17945.93 80
17947.20 78
17948.47 106
17949.73 101
17951.00 105
17952.27 76
17953.53 94
17954.80 98
17956.06 93
17957.33 103
17958.60 117
17959.86 75
17961.13 88
17962.40 87
17963.66 78
17964.93 67
17966.20 72
17967.46 91
17968.73 103
17970.00 103
17971.26 83
17972.53 95
17973.80 108
17975.07 104
17976.33 97
17977.60 107
17978.87 105
17980.13 99
17981.40 93
17982.67 82
17983.94 82
17985.20 93
17986.47 79
17987.74 70
17989.01 72
17990.27 86
17991.54 85
17992.81 99
17994.08 76
17995.34 84
17996.61 68
17997.88 92
17999.15 92
18000.42 87
18001.68 81
18002.95 74
18004.22 98
18005.49 95
18006.76 95
18008.02 66
18009.29 79
18010.56 84
18011.83 85
18013.10 97
18014.37 89
18015.63 81
18016.90 96
18018.17 73
18019.44 67
18020.71 82
18021.98 82
18023.25 98
18024.51 93
18025.78 76
18027.05 86
18028.32 102
18029.59 92
18030.86 74
18032.13 86
18033.40 82
18034.67 83
18035.94 87
18037.20 76
18038.47 69
18039.74 85
18041.01 86
18042.28 94
18043.55 73
18044.82 79
18046.09 66
18047.36 94
18048.63 103
18049.90 77
18051.17 79
18052.44 86
18053.71 87
18054.98 63
18056.25 71
18057.52 79
18058.79 73
18060.06 90
18061.33 97
18062.60 91
18063.87 93
18065.14 88
18066.41 94
18067.68 96
18068.95 70
18070.22 87
18071.49 88
18072.76 90
18074.03 79
18075.30 81
18076.57 83
18077.84 108
18079.11 93
18080.39 77
18081.66 99
18082.93 86
18084.20 74
18085.47 105
18086.74 102
18088.01 91
18089.28 85
18090.55 79
18091.82 76
18093.10 63
18094.37 90
18095.64 95
18096.91 87
18098.18 96
18099.45 90
18100.72 97
18102.00 88
18103.27 75
18104.54 102
18105.81 90
18107.08 100
18108.35 87
18109.63 77
18110.90 86
18112.17 94
18113.44 79
18114.71 92
18115.98 80
18117.26 87
18118.53 94
18119.80 100
18121.07 90
18122.35 77
18123.62 87
18124.89 98
18126.16 103
18127.43 79
18128.71 102
18129.98 104
18131.25 105
18132.52 96
18133.80 87
18135.07 95
18136.34 103
18137.62 97
18138.89 103
18140.16 105
18141.43 114
18142.71 113
18143.98 95
18145.25 71
18146.53 69
18147.80 77
18149.07 84
18150.35 83
18151.62 89
18152.89 90
18154.17 96
18155.44 81
18156.71 91
18157.99 86
18159.26 99
18160.53 71
18161.81 85
18163.08 83
18164.35 71
18165.63 133
18166.90 99
18168.18 98
18169.45 82
18170.72 75
18172.00 95
18173.27 72
18174.55 87
18175.82 82
18177.09 102
18178.37 84
18179.64 86
18180.92 97
18182.19 92
18183.47 88
18184.74 95
18186.01 101
18187.29 86
18188.56 104
18189.84 79
18191.11 100
18192.39 108
18193.66 97
18194.94 84
18196.21 98
18197.49 78
18198.76 86
18200.04 64
18201.31 87
18202.59 79
18203.86 114
18205.14 132
18206.41 101
18207.69 102
18208.96 109
18210.24 105
18211.51 91
18212.79 99
18214.06 77
18215.34 100
18216.62 111
18217.89 97
18219.17 110
18220.44 98
18221.72 101
18222.99 114
18224.27 103
18225.55 87
18226.82 72
18228.10 70
18229.37 101
18230.65 99
18231.93 89
18233.20 74
18234.48 91
18235.75 109
18237.03 87
18238.31 89
18239.58 87
18240.86 100
18242.14 105
18243.41 81
18244.69 82
18245.97 83
18247.24 86
18248.52 85
18249.80 86
18251.07 97
18252.35 103
18253.63 93
18254.90 84
18256.18 91
18257.46 83
18258.73 118
18260.01 87
18261.29 88
18262.57 79
18263.84 86
18265.12 79
18266.40 91
18267.67 100
18268.95 91
18270.23 81
18271.51 84
18272.78 119
18274.06 93
18275.34 95
18276.62 107
18277.89 88
18279.17 80
18280.45 95
18281.73 95
18283.01 80
18284.28 85
18285.56 96
18286.84 121
18288.12 110
18289.40 84
18290.67 78
18291.95 94
18293.23 88
18294.51 70
18295.79 92
18297.07 80
18298.34 85
18299.62 79
18300.90 80
18302.18 95
18303.46 98
18304.74 85
18306.02 92
18307.29 92
18308.57 101
18309.85 101
18311.13 85
18312.41 80
18313.69 84
18314.97 91
18316.25 81
18317.53 118
18318.80 95
18320.08 78
18321.36 88
18322.64 78
18323.92 83
18325.20 110
18326.48 111
18327.76 76
18329.04 81
18330.32 84
18331.60 78
18332.88 99
18334.16 96
18335.44 90
18336.72 90
18338.00 87
18339.28 80
18340.56 87
18341.84 85
18343.12 81
18344.40 80
18345.68 84
18346.96 84
18348.24 94
18349.52 87
18350.80 99
18352.08 97
18353.36 91
18354.64 100
18355.92 75
18357.20 90
18358.48 85
18359.76 83
18361.04 88
18362.32 104
18363.60 80
18364.88 71
18366.16 88
18367.45 103
18368.73 90
18370.01 76
18371.29 107
18372.57 113
18373.85 101
18375.13 67
18376.41 72
18377.69 77
18378.98 78
18380.26 77
18381.54 87
18382.82 71
18384.10 74
18385.38 105
18386.66 87
18387.95 80
18389.23 76
18390.51 96
18391.79 82
18393.07 91
18394.35 106
18395.64 117
18396.92 83
18398.20 107
18399.48 110
18400.76 102
18402.05 105
18403.33 95
18404.61 71
18405.89 102
18407.17 98
18408.46 96
18409.74 97
18411.02 63
18412.30 87
18413.59 83
18414.87 75
18416.15 93
18417.43 71
18418.72 85
18420.00 100
18421.28 106
18422.56 85
18423.85 61
18425.13 100
18426.41 100
18427.70 84
18428.98 95
18430.26 98
18431.54 103
18432.83 88
18434.11 106
18435.39 91
18436.68 91
18437.96 116
18439.24 116
18440.53 85
18441.81 78
18443.09 79
18444.38 80
18445.66 83
18446.95 90
18448.23 86
18449.51 93
18450.80 80
18452.08 73
18453.36 79
18454.65 84
18455.93 78
18457.22 69
18458.50 82
18459.78 82
18461.07 73
18462.35 93
18463.64 99
18464.92 99
18466.21 80
18467.49 80
18468.77 65
18470.06 90
18471.34 56
18472.63 63
18473.91 102
18475.20 74
18476.48 105
18477.77 87
18479.05 61
18480.34 94
18481.62 87
18482.91 84
18484.19 99
18485.47 90
18486.76 84
18488.04 89
18489.33 84
18490.62 100
18491.90 102
18493.19 97
18494.47 81
18495.76 79
18497.04 95
18498.33 84
18499.61 98
18500.90 93
18502.18 78
18503.47 83
18504.75 76
18506.04 71
18507.33 101
18508.61 91
18509.90 90
18511.18 84
18512.47 91
18513.76 94
18515.04 105
18516.33 101
18517.61 107
18518.90 102
18520.19 73
18521.47 88
18522.76 86
18524.04 83
18525.33 81
18526.62 81
18527.90 104
18529.19 133
18530.48 102
18531.76 72
18533.05 81
18534.34 87
18535.62 82
18536.91 94
18538.20 74
18539.48 89
18540.77 86
18542.06 81
18543.34 80
18544.63 92
18545.92 86
18547.21 98
18548.49 94
18549.78 81
18551.07 86
18552.36 93
18553.64 116
18554.93 91
18556.22 83
18557.50 84
18558.79 89
18560.08 110
18561.37 105
18562.66 75
18563.94 93
18565.23 108
18566.52 89
18567.81 86
18569.09 96
18570.38 75
18571.67 108
18572.96 103
18574.25 96
18575.53 91
18576.82 116
18578.11 100
18579.40 103
18580.69 103
18581.98 96
18583.26 78
18584.55 98
18585.84 105
18587.13 124
18588.42 95
18589.71 103
18590.99 88
18592.28 96
18593.57 96
18594.86 91
18596.15 93
18597.44 81
18598.73 81
18600.02 97
18601.31 103
18602.59 103
18603.88 77
18605.17 96
18606.46 100
18607.75 94
18609.04 112
18610.33 102
18611.62 87
18612.91 100
18614.20 88
18615.49 73
18616.78 93
18618.07 89
18619.36 112
18620.65 87
18621.94 104
18623.23 99
18624.52 77
18625.81 105
18627.10 129
18628.39 110
18629.68 107
18630.97 91
18632.26 125
18633.55 103
18634.84 89
18636.13 87
18637.42 89
18638.71 91
18640.00 113
18641.29 85
18642.58 92
18643.87 111
18645.16 90
18646.45 103
18647.74 103
18649.03 85
18650.32 80
18651.61 94
18652.90 95
18654.19 95
18655.48 95
18656.78 81
18658.07 93
18659.36 94
18660.65 83
18661.94 102
18663.23 103
18664.52 95
18665.81 103
18667.10 104
18668.40 72
18669.69 73
18670.98 94
18672.27 99
18673.56 109
18674.85 97
18676.14 99
18677.44 106
18678.73 101
18680.02 95
18681.31 93
18682.60 111
18683.90 90
18685.19 77
18686.48 101
18687.77 88
18689.06 88
18690.36 105
18691.65 79
18692.94 103
18694.23 107
18695.52 90
18696.82 102
18698.11 72
18699.40 88
18700.69 92
18701.99 89
18703.28 92
18704.57 103
18705.86 88
18707.16 68
18708.45 70
18709.74 91
18711.04 73
18712.33 93
18713.62 101
18714.91 82
18716.21 98
18717.50 98
18718.79 85
18720.09 77
18721.38 85
18722.67 95
18723.97 85
18725.26 83
18726.55 83
18727.85 83
18729.14 77
18730.43 73
18731.73 83
18733.02 104
18734.31 110
18735.61 74
18736.90 78
18738.19 69
18739.49 98
18740.78 107
18742.08 101
18743.37 89
18744.66 102
18745.96 86
18747.25 91
18748.55 87
18749.84 80
18751.13 86
18752.43 82
18753.72 108
18755.02 80
18756.31 82
18757.61 101
18758.90 102
18760.20 77
18761.49 92
18762.78 83
18764.08 121
18765.37 95
18766.67 75
18767.96 71
18769.26 87
18770.55 107
18771.85 93
18773.14 94
18774.44 88
18775.73 90
18777.03 108
18778.32 94
18779.62 71
18780.91 88
18782.21 79
18783.50 92
18784.80 108
18786.10 98
18787.39 100
18788.69 99
18789.98 113
18791.28 109
18792.57 91
18793.87 70
18795.16 88
18796.46 92
18797.76 92
18799.05 85
18800.35 108
18801.64 115
18802.94 106
18804.24 90
18805.53 103
18806.83 104
18808.12 95
18809.42 113
18810.72 76
18812.01 75
18813.31 99
18814.61 105
18815.90 120
18817.20 109
18818.50 80
18819.79 101
18821.09 90
18822.39 122
18823.68 84
18824.98 89
18826.28 110
18827.57 112
18828.87 106
18830.17 93
18831.46 86
18832.76 102
18834.06 86
18835.35 118
18836.65 109
18837.95 99
18839.25 97
18840.54 76
18841.84 102
18843.14 93
18844.44 92
18845.73 103
18847.03 103
18848.33 95
18849.63 98
18850.92 91
18852.22 113
18853.52 93
18854.82 91
18856.11 106
18857.41 95
18858.71 100
18860.01 77
18861.31 82
18862.60 81
18863.90 92
18865.20 89
18866.50 89
18867.80 116
18869.10 89
18870.39 102
18871.69 88
18872.99 78
18874.29 70
18875.59 77
18876.89 86
18878.18 101
18879.48 89
18880.78 85
18882.08 87
18883.38 100
18884.68 72
18885.98 77
18887.28 95
18888.57 89
18889.87 87
18891.17 86
18892.47 72
18893.77 90
18895.07 90
18896.37 88
18897.67 120
18898.97 91
18900.27 105
18901.57 84
18902.87 105
18904.17 81
18905.47 81
18906.76 112
18908.06 111
18909.36 73
18910.66 69
18911.96 90
18913.26 103
18914.56 76
18915.86 98
18917.16 87
18918.46 87
18919.76 100
18921.06 87
18922.36 89
18923.66 88
18924.96 99
18926.26 89
18927.56 68
18928.86 78
18930.17 61
18931.47 73
18932.77 95
18934.07 95
18935.37 81
18936.67 98
18937.97 99
18939.27 95
18940.57 85
18941.87 88
18943.17 88
18944.47 100
18945.77 77
18947.07 66
18948.38 95
18949.68 119
18950.98 112
18952.28 100
18953.58 79
18954.88 67
18956.18 76
18957.48 103
18958.79 92
18960.09 83
18961.39 77
18962.69 76
18963.99 83
18965.29 80
18966.59 89
18967.90 87
18969.20 81
18970.50 72
18971.80 98
18973.10 76
18974.41 71
18975.71 93
18977.01 85
18978.31 83
18979.61 86
18980.92 85
18982.22 70
18983.52 72
18984.82 83
18986.12 79
18987.43 86
18988.73 101
18990.03 98
18991.33 96
18992.64 97
18993.94 94
18995.24 81
18996.54 57
18997.85 74
18999.15 64
19000.45 69
19001.76 71
19003.06 72
19004.36 84
19005.66 82
19006.97 64
19008.27 76
19009.57 75
19010.88 82
19012.18 94
19013.48 109
19014.79 94
19016.09 68
19017.39 81
19018.70 90
19020.00 94
19021.30 122
19022.61 71
19023.91 99
19025.22 88
19026.52 99
19027.82 79
19029.13 74
19030.43 97
19031.73 88
19033.04 104
19034.34 84
19035.65 72
19036.95 84
19038.25 62
19039.56 65
19040.86 60
19042.17 68
19043.47 83
19044.78 76
19046.08 81
19047.38 81
19048.69 66
19049.99 91
19051.30 99
19052.60 81
19053.91 90
19055.21 78
19056.52 95
19057.82 79
19059.13 62
19060.43 74
19061.74 88
19063.04 97
19064.35 81
19065.65 55
19066.96 87
19068.26 111
19069.57 95
19070.87 69
19072.18 74
19073.48 71
19074.79 91
19076.09 88
19077.40 75
19078.70 86
19080.01 78
19081.32 98
19082.62 74
19083.93 91
19085.23 82
19086.54 83
19087.84 80
19089.15 102
19090.46 76
19091.76 56
19093.07 73
19094.37 79
19095.68 75
19096.99 74
19098.29 84
19099.60 76
19100.90 88
19102.21 74
19103.52 71
19104.82 85
19106.13 91
19107.44 96
19108.74 73
19110.05 68
19111.36 91
19112.66 93
19113.97 93
19115.28 85
19116.58 82
19117.89 69
19119.20 73
19120.50 89
19121.81 92
19123.12 81
19124.43 64
19125.73 69
19127.04 73
19128.35 58
19129.65 74
19130.96 85
19132.27 72
19133.58 97
19134.88 70
19136.19 68
19137.50 109
19138.81 91
19140.11 75
19141.42 71
19142.73 67
19144.04 76
19145.34 86
19146.65 79
19147.96 81
19149.27 78
19150.58 92
19151.88 92
19153.19 71
19154.50 69
19155.81 67
19157.12 59
19158.42 76
19159.73 57
19161.04 88
19162.35 88
19163.66 96
19164.97 77
19166.28 62
19167.58 84
19168.89 88
19170.20 73
19171.51 61
19172.82 72
19174.13 65
19175.44 79
19176.75 74
19178.05 71
19179.36 91
19180.67 75
19181.98 85
19183.29 72
19184.60 87
19185.91 62
19187.22 82
19188.53 68
19189.84 71
19191.15 68
19192.46 71
19193.76 58
19195.07 100
19196.38 75
19197.69 90
19199.00 79
19200.31 80
19201.62 91
19202.93 86
19204.24 75
19205.55 84
19206.86 81
19208.17 88
19209.48 103
19210.79 98
19212.10 72
19213.41 86
19214.72 86
19216.03 75
19217.34 77
19218.65 90
19219.96 73
19221.27 83
19222.58 82
19223.89 78
19225.20 74
19226.52 89
19227.83 109
19229.14 90
19230.45 75
19231.76 80
19233.07 78
19234.38 90
19235.69 92
19237.00 79
19238.31 82
19239.62 78
19240.93 72
19242.25 81
19243.56 75
19244.87 84
19246.18 66
19247.49 57
19248.80 84
19250.11 90
19251.42 72
19252.74 79
19254.05 95
19255.36 75
19256.67 79
19257.98 80
19259.29 78
19260.61 55
19261.92 73
19263.23 70
19264.54 86
19265.85 87
19267.17 100
19268.48 81
19269.79 96
19271.10 101
19272.41 92
19273.73 81
19275.04 79
19276.35 83
19277.66 69
19278.98 81
19280.29 88
19281.60 89
19282.91 67
19284.23 79
19285.54 69
19286.85 82
19288.16 73
19289.48 98
19290.79 70
19292.10 64
19293.41 92
19294.73 81
19296.04 71
19297.35 73
19298.67 88
19299.98 75
19301.29 75
19302.61 90
19303.92 90
19305.23 109
19306.55 77
19307.86 96
19309.17 83
19310.49 83
19311.80 86
19313.11 87
19314.43 84
19315.74 65
19317.05 69
19318.37 82
19319.68 70
19320.99 65
19322.31 79
19323.62 89
19324.94 87
19326.25 72
19327.56 69
19328.88 70
19330.19 64
19331.51 94
19332.82 82
19334.14 88
19335.45 111
19336.76 87
19338.08 91
19339.39 72
19340.71 70
19342.02 68
19343.34 64
19344.65 78
19345.97 85
19347.28 88
19348.59 69
19349.91 62
19351.22 70
19352.54 57
19353.85 74
19355.17 86
19356.48 75
19357.80 100
19359.11 67
19360.43 64
19361.74 47
19363.06 65
19364.38 108
19365.69 90
19367.01 69
19368.32 61
19369.64 65
19370.95 99
19372.27 87
19373.58 69
19374.90 67
19376.21 82
19377.53 96
19378.85 88
19380.16 83
19381.48 94
19382.79 77
19384.11 80
19385.43 62
19386.74 75
19388.06 85
19389.37 55
19390.69 69
19392.01 70
19393.32 57
19394.64 87
19395.96 63
19397.27 66
19398.59 74
19399.91 63
19401.22 89
19402.54 52
19403.85 54
19405.17 72
19406.49 64
19407.80 84
19409.12 72
19410.44 79
19411.76 76
19413.07 67
19414.39 85
19415.71 79
19417.02 83
19418.34 74
19419.66 77
19420.98 68
19422.29 79
19423.61 67
19424.93 86
19426.24 81
19427.56 99
19428.88 70
19430.20 82
19431.51 81
19432.83 72
19434.15 71
19435.47 68
19436.79 86
19438.10 85
19439.42 80
19440.74 84
19442.06 70
19443.37 73
19444.69 90
19446.01 73
19447.33 77
19448.65 82
19449.97 92
19451.28 95
19452.60 81
19453.92 81
19455.24 82
19456.56 76
19457.88 57
19459.19 73
19460.51 75
19461.83 76
19463.15 78
19464.47 89
19465.79 72
19467.11 84
19468.42 100
19469.74 65
19471.06 61
19472.38 71
19473.70 94
19475.02 72
19476.34 51
19477.66 76
19478.98 69
19480.30 81
19481.62 81
19482.93 80
19484.25 88
19485.57 65
19486.89 70
19488.21 78
19489.53 84
19490.85 79
19492.17 79
19493.49 88
19494.81 73
19496.13 86
19497.45 81
19498.77 67
19500.09 74
19501.41 56
19502.73 82
19504.05 64
19505.37 59
19506.69 69
19508.01 67
19509.33 57
19510.65 78
19511.97 67
19513.29 78
19514.61 59
19515.93 78
19517.25 85
19518.57 78
19519.89 71
19521.21 73
19522.54 61
19523.86 76
19525.18 59
19526.50 72
19527.82 61
19529.14 72
19530.46 92
19531.78 62
19533.10 80
19534.42 70
19535.74 62
19537.07 77
19538.39 78
19539.71 65
19541.03 64
19542.35 92
19543.67 68
19544.99 69
19546.31 73
19547.64 86
19548.96 77
19550.28 86
19551.60 89
19552.92 64
19554.24 74
19555.57 104
19556.89 77
19558.21 71
19559.53 67
19560.85 74
19562.18 88
19563.50 67
19564.82 74
19566.14 77
19567.46 97
19568.79 91
19570.11 59
19571.43 60
19572.75 65
19574.08 65
19575.40 73
19576.72 75
19578.04 72
19579.37 68
19580.69 71
19582.01 85
19583.33 69
19584.66 62
19585.98 63
19587.30 99
19588.63 59
19589.95 68
19591.27 65
19592.59 67
19593.92 68
19595.24 71
19596.56 75
19597.89 76
19599.21 86
19600.53 88
19601.86 80
19603.18 71
19604.50 91
19605.83 73
19607.15 66
19608.47 89
19609.80 74
19611.12 70
19612.45 66
19613.77 110
19615.09 90
19616.42 65
19617.74 82
19619.06 72
19620.39 87
19621.71 68
19623.04 84
19624.36 78
19625.69 88
19627.01 90
19628.33 79
19629.66 70
19630.98 69
19632.31 90
19633.63 73
19634.96 60
19636.28 66
19637.60 69
19638.93 75
19640.25 80
19641.58 95
19642.90 68
19644.23 94
19645.55 91
19646.88 84
19648.20 85
19649.53 60
19650.85 77
19652.18 83
19653.50 59
19654.83 68
19656.15 87
19657.48 70
19658.80 90
19660.13 75
19661.45 75
19662.78 59
19664.11 89
19665.43 75
19666.76 65
19668.08 76
19669.41 81
19670.73 90
19672.06 75
19673.39 54
19674.71 74
19676.04 87
19677.36 76
19678.69 75
19680.01 70
19681.34 77
19682.67 56
19683.99 81
19685.32 87
19686.65 89
19687.97 55
19689.30 54
19690.62 62
19691.95 92
19693.28 85
19694.60 76
19695.93 81
19697.26 65
19698.58 61
19699.91 89
19701.24 95
19702.56 65
19703.89 67
19705.22 79
19706.54 90
19707.87 75
19709.20 72
19710.53 74
19711.85 47
19713.18 59
19714.51 80
19715.83 79
19717.16 81
19718.49 78
19719.82 72
19721.14 81
19722.47 76
19723.80 79
19725.13 88
19726.45 83
19727.78 83
19729.11 92
19730.44 66
19731.76 55
19733.09 58
19734.42 74
19735.75 55
19737.08 59
19738.40 70
19739.73 64
19741.06 75
19742.39 69
19743.72 71
19745.04 67
19746.37 64
19747.70 73
19749.03 76
19750.36 63
19751.69 69
19753.01 83
19754.34 68
19755.67 73
19757.00 59
19758.33 64
19759.66 76
19760.99 53
19762.31 69
19763.64 72
19764.97 82
19766.30 88
19767.63 78
19768.96 82
19770.29 65
19771.62 65
19772.95 69
19774.28 64
19775.60 74
19776.93 66
19778.26 73
19779.59 83
19780.92 70
19782.25 81
19783.58 61
19784.91 65
19786.24 77
19787.57 73
19788.90 64
19790.23 98
19791.56 70
19792.89 63
19794.22 80
19795.55 65
19796.88 73
19798.21 83
19799.54 70
19800.87 62
19802.20 77
19803.53 69
19804.86 72
19806.19 87
19807.52 91
19808.85 85
19810.18 89
19811.51 81
19812.84 69
19814.17 61
19815.50 70
19816.83 64
19818.16 76
19819.49 76
19820.83 80
19822.16 90
19823.49 72
19824.82 75
19826.15 77
19827.48 74
19828.81 69
19830.14 75
19831.47 73
19832.80 78
19834.14 70
19835.47 84
19836.80 84
19838.13 66
19839.46 61
19840.79 79
19842.12 89
19843.46 74
19844.79 76
19846.12 73
19847.45 54
19848.78 74
19850.11 71
19851.45 71
19852.78 92
19854.11 90
19855.44 71
19856.77 94
19858.11 59
19859.44 77
19860.77 67
19862.10 92
19863.43 73
19864.77 81
19866.10 88
19867.43 77
19868.76 48
19870.10 63
19871.43 64
19872.76 85
19874.09 72
19875.43 71
19876.76 68
19878.09 59
19879.42 61
19880.76 59
19882.09 79
19883.42 66
19884.75 82
19886.09 82
19887.42 65
19888.75 70
19890.09 73
19891.42 83
19892.75 80
19894.09 61
19895.42 74
19896.75 73
19898.09 60
19899.42 77
19900.75 67
19902.09 78
19903.42 77
19904.75 67
19906.09 67
19907.42 59
19908.75 71
19910.09 60
19911.42 48
19912.76 75
19914.09 61
19915.42 72
19916.76 71
19918.09 65
19919.43 74
19920.76 75
19922.09 70
19923.43 76
19924.76 78
19926.10 56
19927.43 82
19928.77 69
19930.10 75
19931.43 88
19932.77 66
19934.10 79
19935.44 76
19936.77 75
19938.11 77
19939.44 71
19940.78 75
19942.11 61
19943.45 82
19944.78 76
19946.12 71
19947.45 70
19948.79 74
19950.12 83
19951.46 72
19952.79 79
19954.13 72
19955.46 68
19956.80 81
19958.13 77
19959.47 94
19960.80 89
19962.14 70
19963.48 63
19964.81 81
19966.15 73
19967.48 70
19968.82 63
19970.15 71
19971.49 72
19972.83 66
19974.16 68
19975.50 82
19976.83 82
19978.17 82
19979.51 79
19980.84 88
19982.18 82
19983.51 53
19984.85 63
19986.19 83
19987.52 70
19988.86 54
19990.20 70
19991.53 75
19992.87 95
19994.21 76
19995.54 79
19996.88 60
19998.22 67
19999.55 56
20000.89 71
20002.23 71
20003.56 68
20004.90 97
20006.24 75
20007.57 77
20008.91 77
20010.25 78
20011.59 79
20012.92 82
20014.26 73
20015.60 77
20016.94 61
20018.27 64
20019.61 57
20020.95 85
20022.28 74
20023.62 77
20024.96 66
20026.30 78
20027.64 71
20028.97 69
20030.31 70
20031.65 75
20032.99 51
20034.32 66
20035.66 96
20037.00 81
20038.34 78
20039.68 94
20041.02 72
20042.35 108
20043.69 96
20045.03 64
20046.37 68
20047.71 59
20049.05 65
20050.38 64
20051.72 76
20053.06 79
20054.40 61
20055.74 62
20057.08 75
20058.42 69
20059.75 75
20061.09 102
20062.43 79
20063.77 70
20065.11 91
20066.45 74
20067.79 83
20069.13 64
20070.47 81
20071.81 86
20073.14 85
20074.48 74
20075.82 73
20077.16 78
20078.50 81
20079.84 65
20081.18 87
20082.52 79
20083.86 65
20085.20 85
20086.54 54
20087.88 65
20089.22 74
20090.56 93
20091.90 81
20093.24 90
20094.58 94
20095.92 83
20097.26 53
20098.60 68
20099.94 74
20101.28 75
20102.62 74
20103.96 72
20105.30 73
20106.64 82
20107.98 60
20109.32 71
20110.66 90
20112.00 78
20113.34 48
20114.68 70
20116.02 85
20117.36 74
20118.71 84
20120.05 78
20121.39 75
20122.73 69
20124.07 73
20125.41 69
20126.75 72
20128.09 65
20129.43 52
20130.77 84
20132.12 76
20133.46 62
20134.80 78
20136.14 63
20137.48 52
20138.82 58
20140.16 61
20141.51 86
20142.85 66
20144.19 72
20145.53 85
