# Supplementary material for: MALDI-TOF MS typing enables the classification of brewing yeasts of the genus Saccharomyces to major beer styles
Source: PLoS One. 2017 Aug 9;12(8):e0181694. doi: 10.1371/journal.pone.0181694 (PMC5549903; doi:10.1371/journal.pone.0181694)
Supplement: S12 File — The directory includes 90 raw files and was zipped to “.zip”; the folder has three strains with 30 spectra per strain; S1 Text explains the raw files with an example and Table 1 represents the yeast strains used within the experiment. (ZIP) [file pone.0181694.s015.zip › 34-36/30343-505-OG-WB-WB-YPG-18h-E-E_2015-07-16_2_0_C2_1.dat]

2000.53 2413
2000.95 2790
2001.37 2670
2001.79 2358
2002.21 2309
2002.64 2642
2003.06 2535
2003.48 2433
2003.90 2356
2004.32 2484
2004.75 2416
2005.17 2127
2005.59 2020
2006.01 2104
2006.43 2243
2006.86 2350
2007.28 2372
2007.70 2339
2008.12 2327
2008.55 2453
2008.97 2360
2009.39 2553
2009.81 2585
2010.24 2552
2010.66 2530
2011.08 2624
2011.50 2280
2011.93 2686
2012.35 2312
2012.77 2168
2013.20 2155
2013.62 2142
2014.04 2209
2014.46 2119
2014.89 2187
2015.31 2108
2015.73 2390
2016.16 2432
2016.58 2348
2017.00 2220
2017.43 2440
2017.85 2383
2018.27 2255
2018.70 2134
2019.12 2265
2019.54 2361
2019.97 2265
2020.39 2414
2020.82 2400
2021.24 2514
2021.66 2546
2022.09 2306
2022.51 2215
2022.94 2300
2023.36 2287
2023.78 1922
2024.21 2107
2024.63 2290
2025.06 2234
2025.48 2291
2025.90 2426
2026.33 2180
2026.75 2505
2027.18 2150
2027.60 2113
2028.03 2175
2028.45 2222
2028.88 2088
2029.30 2066
2029.72 2171
2030.15 2057
2030.57 2049
2031.00 2267
2031.42 2221
2031.85 2203
2032.27 2365
2032.70 2260
2033.12 2086
2033.55 2032
2033.97 2207
2034.40 2324
2034.82 2254
2035.25 2402
2035.67 2319
2036.10 2337
2036.52 2021
2036.95 2106
2037.38 2244
2037.80 2270
2038.23 2195
2038.65 2220
2039.08 2319
2039.50 2595
2039.93 2430
2040.36 2328
2040.78 2599
2041.21 2552
2041.63 2552
2042.06 2512
2042.48 2298
2042.91 2315
2043.34 2151
2043.76 1928
2044.19 2137
2044.62 2280
2045.04 2114
2045.47 2238
2045.89 2184
2046.32 2223
2046.75 2369
2047.17 2164
2047.60 2180
2048.03 2300
2048.45 2357
2048.88 2248
2049.31 2311
2049.73 2330
2050.16 2305
2050.59 2304
2051.01 2059
2051.44 2331
2051.87 2146
2052.29 2095
2052.72 2244
2053.15 2100
2053.58 2174
2054.00 2127
2054.43 2220
2054.86 2263
2055.28 2035
2055.71 2098
2056.14 2296
2056.57 2375
2056.99 2233
2057.42 2012
2057.85 2114
2058.28 2171
2058.71 2105
2059.13 2153
2059.56 2189
2059.99 2088
2060.42 2334
2060.84 2184
2061.27 2155
2061.70 2151
2062.13 2344
2062.56 2191
2062.98 2226
2063.41 2407
2063.84 2473
2064.27 2436
2064.70 2704
2065.13 2592
2065.55 2447
2065.98 2611
2066.41 2913
2066.84 2651
2067.27 2674
2067.70 2675
2068.13 2811
2068.55 2543
2068.98 2415
2069.41 2658
2069.84 2563
2070.27 2613
2070.70 2541
2071.13 2358
2071.56 2403
2071.99 2221
2072.41 2526
2072.84 2329
2073.27 2192
2073.70 2145
2074.13 2035
2074.56 2127
2074.99 2223
2075.42 2382
2075.85 2475
2076.28 2243
2076.71 2088
2077.14 2384
2077.57 2393
2078.00 2430
2078.43 2388
2078.86 2784
2079.29 2482
2079.72 2535
2080.15 2545
2080.58 2706
2081.01 2607
2081.44 2445
2081.87 2606
2082.30 2488
2082.73 2464
2083.16 2460
2083.59 2430
2084.02 2565
2084.45 2451
2084.88 2391
2085.31 2528
2085.74 2277
2086.17 2299
2086.60 2410
2087.03 2454
2087.46 2222
2087.89 2445
2088.32 2267
2088.75 2133
2089.18 2207
2089.62 2244
2090.05 2323
2090.48 2121
2090.91 2153
2091.34 2149
2091.77 2104
2092.20 2565
2092.63 2299
2093.06 2108
2093.49 2237
2093.93 2313
2094.36 2204
2094.79 2187
2095.22 2283
2095.65 2345
2096.08 2242
2096.52 2080
2096.95 2099
2097.38 2221
2097.81 2341
2098.24 1959
2098.67 2021
2099.11 2153
2099.54 2054
2099.97 1925
2100.40 1945
2100.83 1966
2101.27 1910
2101.70 2003
2102.13 2227
2102.56 2098
2102.99 2024
2103.43 1997
2103.86 2197
2104.29 2122
2104.72 2186
2105.16 2041
2105.59 2224
2106.02 2231
2106.45 2302
2106.89 2066
2107.32 2359
2107.75 2488
2108.19 2660
2108.62 2287
2109.05 2498
2109.48 2400
2109.92 2563
2110.35 2317
2110.78 2265
2111.22 2321
2111.65 2308
2112.08 2076
2112.52 2285
2112.95 2370
2113.38 2213
2113.82 2244
2114.25 2114
2114.68 2354
2115.12 2305
2115.55 2294
2115.98 2350
2116.42 2235
2116.85 2451
2117.28 2094
2117.72 1997
2118.15 2079
2118.59 2063
2119.02 2017
2119.45 2116
2119.89 2194
2120.32 2092
2120.76 1975
2121.19 2129
2121.62 2278
2122.06 2367
2122.49 2261
2122.93 2127
2123.36 2240
2123.80 2299
2124.23 2257
2124.66 2261
2125.10 2211
2125.53 2409
2125.97 2275
2126.40 2200
2126.84 2301
2127.27 2119
2127.71 2086
2128.14 2223
2128.58 2327
2129.01 2329
2129.45 2480
2129.88 2322
2130.32 2306
2130.75 2224
2131.19 2339
2131.62 2487
2132.06 2381
2132.49 2251
2132.93 2416
2133.36 2250
2133.80 2075
2134.23 2169
2134.67 2333
2135.11 2201
2135.54 2201
2135.98 2065
2136.41 2156
2136.85 2037
2137.28 2006
2137.72 2260
2138.16 2421
2138.59 2317
2139.03 2255
2139.46 2091
2139.90 2189
2140.34 2130
2140.77 2074
2141.21 2193
2141.64 2269
2142.08 2228
2142.52 2165
2142.95 2325
2143.39 2362
2143.83 2250
2144.26 2371
2144.70 2403
2145.14 2260
2145.57 2064
2146.01 1979
2146.45 2030
2146.88 1997
2147.32 2275
2147.76 2297
2148.19 2264
2148.63 2561
2149.07 2571
2149.50 2650
2149.94 2758
2150.38 2896
2150.81 2975
2151.25 2959
2151.69 2730
2152.13 2836
2152.56 2811
2153.00 2724
2153.44 2699
2153.88 2593
2154.31 2413
2154.75 2457
2155.19 2324
2155.63 2412
2156.06 2296
2156.50 2502
2156.94 2399
2157.38 2313
2157.82 2287
2158.25 2350
2158.69 2385
2159.13 2335
2159.57 2408
2160.01 2381
2160.44 2307
2160.88 2353
2161.32 2356
2161.76 2314
2162.20 2299
2162.63 2398
2163.07 2216
2163.51 2123
2163.95 2396
2164.39 2360
2164.83 2288
2165.27 2227
2165.70 2175
2166.14 2178
2166.58 2146
2167.02 2137
2167.46 2265
2167.90 2233
2168.34 2304
2168.78 2334
2169.22 2226
2169.65 2488
2170.09 2708
2170.53 2470
2170.97 2510
2171.41 2657
2171.85 2554
2172.29 2519
2172.73 2790
2173.17 2757
2173.61 2953
2174.05 2871
2174.49 2773
2174.93 3012
2175.37 2687
2175.81 2681
2176.25 2846
2176.69 2775
2177.13 2989
2177.57 2924
2178.01 2934
2178.45 2739
2178.89 2913
2179.33 2434
2179.77 2493
2180.21 2438
2180.65 2389
2181.09 2166
2181.53 2103
2181.97 2281
2182.41 2175
2182.85 2171
2183.29 2298
2183.73 2111
2184.17 2161
2184.61 2095
2185.05 2109
2185.49 2185
2185.93 2203
2186.37 2122
2186.81 2417
2187.25 2380
2187.69 2236
2188.14 2294
2188.58 2225
2189.02 2400
2189.46 2403
2189.90 2293
2190.34 2331
2190.78 2320
2191.22 2394
2191.66 2609
2192.11 2367
2192.55 2329
2192.99 2318
2193.43 2236
2193.87 2500
2194.31 2817
2194.76 2661
2195.20 2581
2195.64 2698
2196.08 2864
2196.52 2769
2196.96 2675
2197.41 2476
2197.85 2373
2198.29 2486
2198.73 2342
2199.17 2206
2199.62 2637
2200.06 2500
2200.50 2398
2200.94 2394
2201.38 2387
2201.83 2403
2202.27 2326
2202.71 2393
2203.15 2462
2203.60 2402
2204.04 2423
2204.48 2273
2204.92 2558
2205.37 2261
2205.81 2349
2206.25 2501
2206.70 2482
2207.14 2281
2207.58 2394
2208.02 2416
2208.47 2560
2208.91 2588
2209.35 2489
2209.80 2483
2210.24 2563
2210.68 2558
2211.13 2666
2211.57 2490
2212.01 2530
2212.46 2551
2212.90 2365
2213.34 2476
2213.79 2473
2214.23 2564
2214.67 2399
2215.12 2315
2215.56 2373
2216.00 2290
2216.45 2314
2216.89 2342
2217.34 2259
2217.78 2148
2218.22 2272
2218.67 2134
2219.11 2161
2219.56 2084
2220.00 2104
2220.44 2085
2220.89 2127
2221.33 2252
2221.78 2367
2222.22 2321
2222.67 2311
2223.11 2334
2223.55 2235
2224.00 2339
2224.44 2549
2224.89 2784
2225.33 2556
2225.78 2692
2226.22 2837
2226.67 2566
2227.11 2596
2227.56 2674
2228.00 2642
2228.45 2472
2228.89 2582
2229.34 2786
2229.78 2805
2230.23 2665
2230.67 2658
2231.12 2883
2231.56 2832
2232.01 2783
2232.45 2740
2232.90 2566
2233.35 2641
2233.79 2541
2234.24 2781
2234.68 2684
2235.13 2751
2235.57 2602
2236.02 2484
2236.46 2599
2236.91 2425
2237.36 2402
2237.80 2446
2238.25 2600
2238.69 2729
2239.14 2720
2239.59 2360
2240.03 2316
2240.48 2292
2240.92 2290
2241.37 2267
2241.82 2224
2242.26 2340
2242.71 2283
2243.16 2230
2243.60 2129
2244.05 1972
2244.50 2141
2244.94 2279
2245.39 2271
2245.84 2208
2246.28 2121
2246.73 2042
2247.18 2153
2247.62 2346
2248.07 2103
2248.52 2297
2248.96 2275
2249.41 2381
2249.86 2338
2250.31 2195
2250.75 2354
2251.20 2237
2251.65 2292
2252.10 2369
2252.54 2409
2252.99 2308
2253.44 2116
2253.89 2126
2254.33 2371
2254.78 2342
2255.23 2446
2255.68 2171
2256.12 2091
2256.57 2117
2257.02 2117
2257.47 2027
2257.91 1908
2258.36 2068
2258.81 1845
2259.26 1970
2259.71 2066
2260.16 2419
2260.60 2396
2261.05 2436
2261.50 2479
2261.95 2503
2262.40 2673
2262.84 2610
2263.29 2645
2263.74 2621
2264.19 2605
2264.64 2724
2265.09 2528
2265.54 2648
2265.98 2714
2266.43 2533
2266.88 2496
2267.33 2842
2267.78 2591
2268.23 2501
2268.68 2597
2269.13 2690
2269.58 2788
2270.03 2819
2270.47 2606
2270.92 2820
2271.37 2962
2271.82 2744
2272.27 2934
2272.72 2852
2273.17 2853
2273.62 2960
2274.07 2862
2274.52 2742
2274.97 2518
2275.42 2457
2275.87 2503
2276.32 2448
2276.77 2298
2277.22 2396
2277.67 2489
2278.12 2295
2278.57 2254
2279.02 2269
2279.47 2490
2279.92 2627
2280.37 2442
2280.82 2315
2281.27 2387
2281.72 2353
2282.17 2521
2282.62 2391
2283.07 2299
2283.52 2397
2283.97 2505
2284.42 2452
2284.87 2678
2285.32 2322
2285.77 2250
2286.22 2381
2286.67 2311
2287.13 2485
2287.58 2565
2288.03 2900
2288.48 2991
2288.93 3128
2289.38 3282
2289.83 3412
2290.28 3559
2290.73 3910
2291.18 4303
2291.64 4467
2292.09 4168
2292.54 4064
2292.99 4076
2293.44 3957
2293.89 3852
2294.34 3632
2294.80 3503
2295.25 3013
2295.70 2875
2296.15 2825
2296.60 2938
2297.05 2514
2297.51 2577
2297.96 2598
2298.41 2252
2298.86 2271
2299.31 2299
2299.77 2357
2300.22 2485
2300.67 2193
2301.12 2340
2301.57 2302
2302.03 2140
2302.48 2217
2302.93 2078
2303.38 2234
2303.84 2422
2304.29 2304
2304.74 2261
2305.19 2215
2305.65 2183
2306.10 2357
2306.55 2149
2307.01 2016
2307.46 2362
2307.91 2341
2308.36 2483
2308.82 2559
2309.27 2442
2309.72 2583
2310.18 2793
2310.63 2975
2311.08 2794
2311.54 2636
2311.99 2682
2312.44 2616
2312.90 2580
2313.35 2588
2313.80 2485
2314.26 2392
2314.71 2594
2315.16 2445
2315.62 2391
2316.07 2248
2316.52 2273
2316.98 2310
2317.43 2423
2317.88 2512
2318.34 2318
2318.79 2426
2319.25 2588
2319.70 2422
2320.15 2774
2320.61 2646
2321.06 2550
2321.52 2608
2321.97 2681
2322.43 2764
2322.88 2726
2323.33 2586
2323.79 2840
2324.24 3057
2324.70 2966
2325.15 2754
2325.61 2894
2326.06 3147
2326.52 3129
2326.97 3106
2327.43 2994
2327.88 2978
2328.34 2848
2328.79 2996
2329.25 2973
2329.70 2824
2330.16 3000
2330.61 2893
2331.07 2914
2331.52 2874
2331.98 2855
2332.43 2685
2332.89 2575
2333.34 2663
2333.80 2711
2334.25 2572
2334.71 2391
2335.16 2344
2335.62 2492
2336.08 2586
2336.53 2318
2336.99 2483
2337.44 2367
2337.90 2576
2338.35 2672
2338.81 2821
2339.27 2878
2339.72 2806
2340.18 2757
2340.63 2711
2341.09 2903
2341.55 2971
2342.00 2931
2342.46 2960
2342.91 2693
2343.37 2787
2343.83 2952
2344.28 2787
2344.74 2725
2345.20 2671
2345.65 2668
2346.11 2697
2346.57 2638
2347.02 2717
2347.48 2783
2347.94 2526
2348.39 2615
2348.85 2642
2349.31 2497
2349.76 2609
2350.22 2460
2350.68 2342
2351.14 2370
2351.59 2473
2352.05 2343
2352.51 2333
2352.96 2261
2353.42 2545
2353.88 2588
2354.34 2467
2354.79 2375
2355.25 2354
2355.71 2411
2356.17 2468
2356.62 2442
2357.08 2355
2357.54 2324
2358.00 2255
2358.46 2203
2358.91 2413
2359.37 2507
2359.83 2605
2360.29 2183
2360.74 2403
2361.20 2307
2361.66 2426
2362.12 2535
2362.58 2585
2363.04 2403
2363.49 2432
2363.95 2397
2364.41 2532
2364.87 2615
2365.33 2687
2365.79 2739
2366.24 2668
2366.70 2550
2367.16 2516
2367.62 2534
2368.08 2727
2368.54 2607
2369.00 2625
2369.46 2640
2369.91 2674
2370.37 2636
2370.83 2598
2371.29 2567
2371.75 2456
2372.21 2342
2372.67 2538
2373.13 2577
2373.59 2509
2374.05 2706
2374.51 2728
2374.97 2634
2375.42 2828
2375.88 2500
2376.34 2685
2376.80 2841
2377.26 2604
2377.72 2657
2378.18 2615
2378.64 2437
2379.10 2533
2379.56 2305
2380.02 2335
2380.48 2318
2380.94 2425
2381.40 2375
2381.86 2195
2382.32 2315
2382.78 2453
2383.24 2446
2383.70 2537
2384.16 2346
2384.62 2422
2385.08 2450
2385.54 2394
2386.00 2097
2386.47 2350
2386.93 2445
2387.39 2379
2387.85 2293
2388.31 2278
2388.77 2265
2389.23 2412
2389.69 2546
2390.15 2575
2390.61 2478
2391.07 2448
2391.53 2555
2391.99 2324
2392.46 2367
2392.92 2497
2393.38 2477
2393.84 2496
2394.30 2442
2394.76 2229
2395.22 2112
2395.68 2214
2396.15 2424
2396.61 2565
2397.07 2467
2397.53 2341
2397.99 2324
2398.45 2228
2398.92 2383
2399.38 2435
2399.84 2382
2400.30 2039
2400.76 2239
2401.23 2199
2401.69 2261
2402.15 2334
2402.61 2304
2403.07 2292
2403.54 2131
2404.00 2251
2404.46 2233
2404.92 2287
2405.38 2234
2405.85 2297
2406.31 2264
2406.77 2351
2407.23 2434
2407.70 2341
2408.16 2298
2408.62 2422
2409.08 2552
2409.55 2407
2410.01 2304
2410.47 2209
2410.94 2254
2411.40 2172
2411.86 2326
2412.32 2273
2412.79 2276
2413.25 2311
2413.71 2274
2414.18 2335
2414.64 2371
2415.10 2502
2415.57 2495
2416.03 2366
2416.49 2259
2416.96 2463
2417.42 2619
2417.88 2546
2418.35 2582
2418.81 2482
2419.28 2248
2419.74 2555
2420.20 2360
2420.67 2385
2421.13 2508
2421.59 2463
2422.06 2513
2422.52 2582
2422.99 2623
2423.45 2487
2423.91 2687
2424.38 2831
2424.84 2795
2425.31 2552
2425.77 2740
2426.24 2895
2426.70 2944
2427.16 2842
2427.63 2768
2428.09 2948
2428.56 2950
2429.02 2638
2429.49 2821
2429.95 2960
2430.42 2604
2430.88 2425
2431.35 2399
2431.81 2407
2432.28 2166
2432.74 2277
2433.21 2278
2433.67 2386
2434.14 2444
2434.60 2526
2435.07 2463
2435.53 2640
2436.00 2435
2436.46 2202
2436.93 2497
2437.39 2640
2437.86 2616
2438.32 2680
2438.79 2658
2439.26 2862
2439.72 3172
2440.19 3193
2440.65 3095
2441.12 3203
2441.58 3152
2442.05 3154
2442.52 3612
2442.98 3155
2443.45 2858
2443.91 2825
2444.38 2677
2444.85 2830
2445.31 2639
2445.78 2409
2446.24 2662
2446.71 2514
2447.18 2287
2447.64 2277
2448.11 2427
2448.58 2422
2449.04 2359
2449.51 2107
2449.98 2163
2450.44 2191
2450.91 2178
2451.38 2200
2451.84 2176
2452.31 2208
2452.78 2275
2453.24 2065
2453.71 2180
2454.18 2193
2454.64 2163
2455.11 2370
2455.58 2114
2456.05 1992
2456.51 2088
2456.98 2240
2457.45 2309
2457.92 2154
2458.38 2072
2458.85 2281
2459.32 2248
2459.79 2277
2460.25 2371
2460.72 2477
2461.19 2255
2461.66 2451
2462.12 2257
2462.59 2054
2463.06 2283
2463.53 2385
2464.00 2318
2464.46 2291
2464.93 2462
2465.40 2288
2465.87 2311
2466.34 2340
2466.80 2543
2467.27 2532
2467.74 2416
2468.21 2603
2468.68 2308
2469.15 2098
2469.61 2565
2470.08 2410
2470.55 2172
2471.02 2389
2471.49 2429
2471.96 2180
2472.43 2056
2472.89 2159
2473.36 2152
2473.83 2175
2474.30 2283
2474.77 2386
2475.24 2156
2475.71 2166
2476.18 2302
2476.65 2282
2477.12 2276
2477.59 2223
2478.05 2185
2478.52 2201
2478.99 2353
2479.46 2257
2479.93 2538
2480.40 2306
2480.87 2261
2481.34 2346
2481.81 2367
2482.28 2403
2482.75 2345
2483.22 2186
2483.69 2279
2484.16 2256
2484.63 2184
2485.10 2145
2485.57 2147
2486.04 2239
2486.51 2226
2486.98 2211
2487.45 2581
2487.92 2686
2488.39 2338
2488.86 2404
2489.33 2662
2489.80 2401
2490.27 2395
2490.74 2427
2491.21 2340
2491.68 2409
2492.15 2442
2492.62 2354
2493.10 2435
2493.57 2426
2494.04 2231
2494.51 2416
2494.98 2392
2495.45 2361
2495.92 2530
2496.39 2437
2496.86 2506
2497.33 2375
2497.80 2441
2498.28 2367
2498.75 2145
2499.22 2087
2499.69 1884
2500.16 2069
2500.63 2142
2501.10 2175
2501.58 2173
2502.05 2295
2502.52 2115
2502.99 2216
2503.46 2052
2503.93 2149
2504.41 2049
2504.88 2102
2505.35 2328
2505.82 2232
2506.29 2111
2506.76 2330
2507.24 2214
2507.71 2098
2508.18 2224
2508.65 2278
2509.13 2201
2509.60 2303
2510.07 2385
2510.54 2569
2511.01 2507
2511.49 2466
2511.96 2621
2512.43 2641
2512.90 2719
2513.38 2720
2513.85 2646
2514.32 2691
2514.80 2524
2515.27 2502
2515.74 2502
2516.21 2361
2516.69 2398
2517.16 2573
2517.63 2475
2518.11 2381
2518.58 2318
2519.05 2271
2519.53 2325
2520.00 2371
2520.47 2485
2520.95 2639
2521.42 2308
2521.89 2419
2522.37 2481
2522.84 2133
2523.31 2340
2523.79 2331
2524.26 2193
2524.73 2278
2525.21 2359
2525.68 2221
2526.16 2286
2526.63 2292
2527.10 2548
2527.58 2497
2528.05 2422
2528.52 2561
2529.00 2388
2529.47 2562
2529.95 2583
2530.42 2338
2530.90 2357
2531.37 2462
2531.84 2391
2532.32 2274
2532.79 2387
2533.27 2377
2533.74 2320
2534.22 2228
2534.69 2315
2535.17 2142
2535.64 2487
2536.12 2346
2536.59 2198
2537.07 2254
2537.54 2224
2538.02 2377
2538.49 2411
2538.97 2444
2539.44 2506
2539.92 2541
2540.39 2570
2540.87 2450
2541.34 2472
2541.82 2632
2542.29 2478
2542.77 2853
2543.24 2360
2543.72 2181
2544.19 2409
2544.67 2355
2545.14 2366
2545.62 2387
2546.10 2636
2546.57 2620
2547.05 2462
2547.52 2644
2548.00 2659
2548.47 2707
2548.95 2887
2549.43 2551
2549.90 2596
2550.38 2821
2550.86 2776
2551.33 2656
2551.81 2692
2552.28 2736
2552.76 2748
2553.24 2804
2553.71 2787
2554.19 2743
2554.67 2896
2555.14 2889
2555.62 2977
2556.10 2835
2556.57 2705
2557.05 2886
2557.53 2862
2558.00 2746
2558.48 2716
2558.96 2557
2559.43 2833
2559.91 2525
2560.39 2387
2560.86 2380
2561.34 2466
2561.82 2226
2562.30 2211
2562.77 2263
2563.25 2226
2563.73 2243
2564.21 2212
2564.68 2336
2565.16 2463
2565.64 2276
2566.12 2178
2566.59 2335
2567.07 2195
2567.55 2358
2568.03 2159
2568.50 2206
2568.98 2063
2569.46 2096
2569.94 2239
2570.42 2313
2570.89 2216
2571.37 2000
2571.85 2275
2572.33 2115
2572.81 2282
2573.28 2140
2573.76 2239
2574.24 2102
2574.72 1955
2575.20 2077
2575.68 2201
2576.15 2048
2576.63 2193
2577.11 2216
2577.59 2288
2578.07 2168
2578.55 2107
2579.03 1854
2579.50 1932
2579.98 2020
2580.46 2239
2580.94 2252
2581.42 2328
2581.90 2235
2582.38 1968
2582.86 2141
2583.34 2172
2583.82 2152
2584.30 2201
2584.77 2622
2585.25 2349
2585.73 2123
2586.21 2086
2586.69 2247
2587.17 2243
2587.65 2147
2588.13 2329
2588.61 2248
2589.09 2218
2589.57 2180
2590.05 2319
2590.53 2420
2591.01 2375
2591.49 2330
2591.97 2421
2592.45 2585
2592.93 2292
2593.41 2241
2593.89 2391
2594.37 2356
2594.85 2269
2595.33 2124
2595.81 2279
2596.29 2464
2596.77 2422
2597.25 2208
2597.73 2082
2598.21 2360
2598.69 2350
2599.17 2192
2599.65 2035
2600.14 1984
2600.62 2092
2601.10 2204
2601.58 2114
2602.06 2180
2602.54 2224
2603.02 2127
2603.50 2161
2603.98 2265
2604.46 2088
2604.95 2217
2605.43 2064
2605.91 2184
2606.39 2236
2606.87 2308
2607.35 2373
2607.83 2550
2608.31 2483
2608.80 2311
2609.28 2375
2609.76 2157
2610.24 2257
2610.72 2161
2611.20 2235
2611.69 2289
2612.17 2171
2612.65 2209
2613.13 2238
2613.61 2340
2614.10 2445
2614.58 2413
2615.06 2106
2615.54 2035
2616.02 2338
2616.51 2342
2616.99 2177
2617.47 1947
2617.95 2226
2618.44 2277
2618.92 2447
2619.40 2353
2619.88 2367
2620.37 2191
2620.85 2284
2621.33 2417
2621.81 2347
2622.30 2265
2622.78 2094
2623.26 2212
2623.75 2165
2624.23 2167
2624.71 2162
2625.19 2365
2625.68 2245
2626.16 2124
2626.64 2260
2627.13 2142
2627.61 2032
2628.09 2236
2628.58 2104
2629.06 2117
2629.54 2199
2630.03 2276
2630.51 2306
2630.99 2435
2631.48 2169
2631.96 2155
2632.45 2264
2632.93 2206
2633.41 2253
2633.90 2316
2634.38 2257
2634.86 2266
2635.35 2072
2635.83 2401
2636.32 2359
2636.80 2326
2637.28 2135
2637.77 1955
2638.25 2271
2638.74 2178
2639.22 2274
2639.71 2347
2640.19 2263
2640.68 2220
2641.16 2172
2641.64 2184
2642.13 2013
2642.61 2161
2643.10 2252
2643.58 2149
2644.07 1908
2644.55 2004
2645.04 2299
2645.52 2005
2646.01 1916
2646.49 2124
2646.98 2277
2647.46 2292
2647.95 2104
2648.43 2088
2648.92 2106
2649.40 2094
2649.89 1993
2650.37 2070
2650.86 2217
2651.34 2198
2651.83 2228
2652.32 2101
2652.80 2100
2653.29 2341
2653.77 2244
2654.26 2091
2654.74 1928
2655.23 2037
2655.72 2013
2656.20 2250
2656.69 2193
2657.17 2163
2657.66 2243
2658.15 2359
2658.63 2279
2659.12 2100
2659.60 2114
2660.09 2088
2660.58 1983
2661.06 1963
2661.55 1896
2662.04 1901
2662.52 1859
2663.01 1954
2663.49 2221
2663.98 2303
2664.47 2260
2664.95 2349
2665.44 2115
2665.93 1980
2666.42 2251
2666.90 2305
2667.39 2162
2667.88 2249
2668.36 2204
2668.85 2227
2669.34 2293
2669.82 2084
2670.31 2239
2670.80 2372
2671.29 2287
2671.77 2415
2672.26 2604
2672.75 2395
2673.24 2600
2673.72 2746
2674.21 3028
2674.70 3001
2675.19 2870
2675.67 2763
2676.16 2487
2676.65 2595
2677.14 2621
2677.62 2355
2678.11 2407
2678.60 2415
2679.09 2293
2679.58 2525
2680.06 2383
2680.55 2465
2681.04 2366
2681.53 2420
2682.02 2630
2682.51 2655
2682.99 2635
2683.48 2659
2683.97 2609
2684.46 2809
2684.95 2997
2685.44 2585
2685.92 2648
2686.41 2664
2686.90 2519
2687.39 2387
2687.88 2178
2688.37 2146
2688.86 2363
2689.35 2256
2689.83 2100
2690.32 2186
2690.81 2339
2691.30 2340
2691.79 2348
2692.28 2066
2692.77 2024
2693.26 2236
2693.75 2235
2694.24 2189
2694.73 2077
2695.22 2214
2695.71 2192
2696.20 2042
2696.68 2109
2697.17 1982
2697.66 2150
2698.15 2222
2698.64 2190
2699.13 2196
2699.62 2379
2700.11 2331
2700.60 2350
2701.09 2449
2701.58 2381
2702.07 2162
2702.56 2171
2703.05 2414
2703.54 2222
2704.03 2546
2704.52 2493
2705.01 2374
2705.50 2400
2706.00 2395
2706.49 2303
2706.98 2324
2707.47 2391
2707.96 2150
2708.45 1972
2708.94 2198
2709.43 2131
2709.92 2179
2710.41 2162
2710.90 2184
2711.39 2085
2711.88 2066
2712.37 2215
2712.87 2161
2713.36 2116
2713.85 2088
2714.34 2243
2714.83 2165
2715.32 1988
2715.81 2112
2716.30 2201
2716.80 2120
2717.29 2141
2717.78 2164
2718.27 1957
2718.76 2057
2719.25 2134
2719.75 2100
2720.24 2201
2720.73 2321
2721.22 2291
2721.71 2201
2722.20 2282
2722.70 2482
2723.19 2539
2723.68 2403
2724.17 2422
2724.66 2501
2725.16 2535
2725.65 2183
2726.14 2182
2726.63 2286
2727.13 2309
2727.62 2239
2728.11 2230
2728.60 2122
2729.10 2067
2729.59 2063
2730.08 2121
2730.57 2202
2731.07 2176
2731.56 1999
2732.05 2118
2732.54 2258
2733.04 2259
2733.53 1986
2734.02 2215
2734.52 2173
2735.01 2132
2735.50 2189
2736.00 2195
2736.49 2156
2736.98 2169
2737.47 2097
2737.97 2327
2738.46 2304
2738.95 2266
2739.45 2240
2739.94 2425
2740.44 2216
2740.93 2322
2741.42 2343
2741.92 2277
2742.41 2277
2742.90 2181
2743.40 2152
2743.89 2015
2744.39 2070
2744.88 2052
2745.37 2143
2745.87 2110
2746.36 1964
2746.86 2265
2747.35 2274
2747.84 2157
2748.34 2156
2748.83 2177
2749.33 2025
2749.82 2047
2750.32 2311
2750.81 2197
2751.30 2091
2751.80 2253
2752.29 2257
2752.79 2267
2753.28 2146
2753.78 2171
2754.27 2210
2754.77 2425
2755.26 2362
2755.76 2251
2756.25 2434
2756.75 2657
2757.24 2570
2757.74 2621
2758.23 2276
2758.73 2293
2759.22 2384
2759.72 2357
2760.21 2327
2760.71 2210
2761.20 2151
2761.70 2268
2762.20 2238
2762.69 2317
2763.19 2356
2763.68 2275
2764.18 2112
2764.67 2265
2765.17 2360
2765.67 2249
2766.16 2182
2766.66 2150
2767.15 2123
2767.65 1904
2768.14 2213
2768.64 1927
2769.14 2065
2769.63 2066
2770.13 2015
2770.63 2067
2771.12 2192
2771.62 2184
2772.11 2080
2772.61 2128
2773.11 2204
2773.60 2351
2774.10 2381
2774.60 2337
2775.09 2320
2775.59 2359
2776.09 2402
2776.58 2486
2777.08 2709
2777.58 2558
2778.07 2334
2778.57 2313
2779.07 2401
2779.57 2407
2780.06 2317
2780.56 2347
2781.06 2255
2781.55 2304
2782.05 2065
2782.55 2103
2783.05 2014
2783.54 2095
2784.04 2268
2784.54 2463
2785.04 2275
2785.53 2140
2786.03 2204
2786.53 2168
2787.03 2193
2787.52 2299
2788.02 2025
2788.52 1940
2789.02 2227
2789.52 2343
2790.01 2299
2790.51 2134
2791.01 2112
2791.51 2111
2792.01 2238
2792.50 2224
2793.00 2173
2793.50 2292
2794.00 2251
2794.50 2294
2795.00 2542
2795.50 2676
2795.99 2958
2796.49 2787
2796.99 3004
2797.49 3280
2797.99 3263
2798.49 3022
2798.99 3328
2799.48 3189
2799.98 3034
2800.48 3004
2800.98 2944
2801.48 2762
2801.98 2756
2802.48 2567
2802.98 2646
2803.48 2519
2803.98 2743
2804.48 2315
2804.97 2388
2805.47 2378
2805.97 2435
2806.47 2510
2806.97 2537
2807.47 2729
2807.97 2800
2808.47 2930
2808.97 2977
2809.47 2912
2809.97 2971
2810.47 3008
2810.97 2919
2811.47 2884
2811.97 2687
2812.47 2749
2812.97 2697
2813.47 2608
2813.97 2514
2814.47 2506
2814.97 2227
2815.47 2214
2815.97 2473
2816.47 2268
2816.97 2277
2817.47 2299
2817.97 2295
2818.47 2307
2818.97 2264
2819.47 2213
2819.98 2543
2820.48 2589
2820.98 2508
2821.48 2405
2821.98 2494
2822.48 2707
2822.98 2454
2823.48 2315
2823.98 2440
2824.48 2362
2824.98 2393
2825.49 2220
2825.99 2285
2826.49 2152
2826.99 2216
2827.49 2087
2827.99 2179
2828.49 2221
2828.99 2289
2829.50 2388
2830.00 2146
2830.50 2172
2831.00 2162
2831.50 2091
2832.00 2251
2832.51 2429
2833.01 2170
2833.51 2107
2834.01 2158
2834.51 2332
2835.02 2410
2835.52 2287
2836.02 2350
2836.52 2240
2837.02 2264
2837.53 2167
2838.03 2255
2838.53 2352
2839.03 2372
2839.54 2260
2840.04 2183
2840.54 2317
2841.04 2308
2841.55 2067
2842.05 2086
2842.55 2196
2843.05 2058
2843.56 2045
2844.06 2100
2844.56 2130
2845.07 2086
2845.57 2348
2846.07 2313
2846.57 2263
2847.08 2347
2847.58 2335
2848.08 2530
2848.59 2588
2849.09 2478
2849.59 2450
2850.10 2558
2850.60 2586
2851.10 2236
2851.61 2286
2852.11 2158
2852.61 2455
2853.12 2149
2853.62 2043
2854.12 2093
2854.63 2263
2855.13 2271
2855.64 2197
2856.14 2099
2856.64 2094
2857.15 2154
2857.65 1959
2858.16 2073
2858.66 2073
2859.16 2001
2859.67 2107
2860.17 2078
2860.68 2115
2861.18 2018
2861.69 1996
2862.19 1999
2862.69 1978
2863.20 1947
2863.70 2075
2864.21 1904
2864.71 2024
2865.22 2050
2865.72 1888
2866.23 1828
2866.73 2033
2867.24 2032
2867.74 2059
2868.25 2205
2868.75 2224
2869.26 2214
2869.76 2211
2870.27 2329
2870.77 2402
2871.28 2431
2871.78 2561
2872.29 2252
2872.79 2183
2873.30 2327
2873.80 2367
2874.31 2455
2874.81 2533
2875.32 2347
2875.83 2287
2876.33 2423
2876.84 2334
2877.34 2229
2877.85 2330
2878.35 2441
2878.86 2155
2879.37 2225
2879.87 2224
2880.38 2529
2880.88 2744
2881.39 2499
2881.90 2599
2882.40 2622
2882.91 2635
2883.41 2685
2883.92 2694
2884.43 2930
2884.93 2754
2885.44 2809
2885.95 2853
2886.45 2940
2886.96 3127
2887.47 2970
2887.97 2916
2888.48 3293
2888.99 3393
2889.49 3369
2890.00 3135
2890.51 3093
2891.01 3043
2891.52 2746
2892.03 2817
2892.54 2877
2893.04 2708
2893.55 2596
2894.06 2886
2894.56 2942
2895.07 2802
2895.58 2958
2896.09 2783
2896.59 2762
2897.10 2813
2897.61 3053
2898.12 3173
2898.62 2813
2899.13 2808
2899.64 2850
2900.15 2733
2900.65 3000
2901.16 2801
2901.67 2645
2902.18 2684
2902.69 2835
2903.19 2963
2903.70 2962
2904.21 2994
2904.72 3038
2905.23 2995
2905.73 2835
2906.24 2871
2906.75 2837
2907.26 2961
2907.77 2998
2908.28 2637
2908.79 2704
2909.29 2647
2909.80 2607
2910.31 2463
2910.82 2224
2911.33 2242
2911.84 2395
2912.35 2284
2912.85 2517
2913.36 2462
2913.87 2571
2914.38 2170
2914.89 2259
2915.40 2344
2915.91 2479
2916.42 2452
2916.93 2354
2917.44 2323
2917.95 2466
2918.45 2473
2918.96 2514
2919.47 2695
2919.98 2552
2920.49 2378
2921.00 2317
2921.51 2571
2922.02 2729
2922.53 2773
2923.04 2841
2923.55 2984
2924.06 3227
2924.57 3083
2925.08 3425
2925.59 3830
2926.10 4020
2926.61 4025
2927.12 3676
2927.63 3617
2928.14 3642
2928.65 3397
2929.16 2992
2929.67 2937
2930.18 2793
2930.69 2610
2931.20 2564
2931.71 2458
2932.22 2292
2932.73 2410
2933.25 2171
2933.76 2356
2934.27 2494
2934.78 2361
2935.29 2230
2935.80 2291
2936.31 2194
2936.82 2082
2937.33 2394
2937.84 2398
2938.35 2414
2938.87 2257
2939.38 2299
2939.89 2460
2940.40 2252
2940.91 2279
2941.42 2301
2941.93 2530
2942.44 2424
2942.96 2356
2943.47 2511
2943.98 2567
2944.49 2606
2945.00 2413
2945.51 2590
2946.03 2632
2946.54 2690
2947.05 2693
2947.56 2710
2948.07 2602
2948.59 2630
2949.10 2574
2949.61 2505
2950.12 2425
2950.63 2496
2951.15 2546
2951.66 2415
2952.17 2287
2952.68 2254
2953.19 2110
2953.71 2132
2954.22 2104
2954.73 2376
2955.24 2267
2955.76 2346
2956.27 2278
2956.78 2230
2957.30 2191
2957.81 2355
2958.32 2298
2958.83 2252
2959.35 2287
2959.86 2150
2960.37 2217
2960.89 2428
2961.40 2340
2961.91 2223
2962.43 2448
2962.94 2514
2963.45 2720
2963.96 2565
2964.48 2383
2964.99 2379
2965.51 2487
2966.02 2713
2966.53 2530
2967.05 2530
2967.56 2405
2968.07 2232
2968.59 2306
2969.10 2356
2969.61 2309
2970.13 2242
2970.64 2121
2971.16 2142
2971.67 2116
2972.18 2165
2972.70 2228
2973.21 2126
2973.73 1920
2974.24 2074
2974.75 2126
2975.27 2326
2975.78 2153
2976.30 2174
2976.81 2314
2977.33 2325
2977.84 2258
2978.36 2131
2978.87 2216
2979.38 2130
2979.90 2283
2980.41 2116
2980.93 2230
2981.44 2291
2981.96 2379
2982.47 2493
2982.99 2524
2983.50 2411
2984.02 2306
2984.53 2320
2985.05 2576
2985.56 2593
2986.08 2545
2986.59 2832
2987.11 2590
2987.63 2617
2988.14 2343
2988.66 2332
2989.17 2450
2989.69 2755
2990.20 2710
2990.72 2682
2991.23 2581
2991.75 2593
2992.27 2722
2992.78 2853
2993.30 2706
2993.81 2677
2994.33 2704
2994.84 2839
2995.36 2795
2995.88 2807
2996.39 3080
2996.91 3130
2997.43 3119
2997.94 2990
2998.46 3172
2998.97 3411
2999.49 3119
3000.01 3142
3000.52 3315
3001.04 3428
3001.56 3175
3002.07 3337
3002.59 3680
3003.11 3748
3003.62 3872
3004.14 4218
3004.66 4418
3005.17 4677
3005.69 4937
3006.21 4580
3006.72 4605
3007.24 4232
3007.76 3945
3008.28 3871
3008.79 3771
3009.31 3450
3009.83 3444
3010.34 2920
3010.86 2746
3011.38 2864
3011.90 2638
3012.41 2682
3012.93 2765
3013.45 2696
3013.97 2695
3014.48 2495
3015.00 2537
3015.52 2441
3016.04 2503
3016.56 2617
3017.07 2645
3017.59 2660
3018.11 2479
3018.63 2452
3019.15 2687
3019.66 2896
3020.18 2799
3020.70 2983
3021.22 2741
3021.74 2636
3022.26 2888
3022.77 2763
3023.29 2900
3023.81 2964
3024.33 2904
3024.85 2907
3025.37 2985
3025.88 2893
3026.40 2974
3026.92 3150
3027.44 2907
3027.96 2861
3028.48 2786
3029.00 2653
3029.52 2685
3030.04 2593
3030.55 2634
3031.07 2644
3031.59 2601
3032.11 2510
3032.63 2314
3033.15 2395
3033.67 2380
3034.19 2514
3034.71 2621
3035.23 2561
3035.75 2654
3036.27 2753
3036.79 2792
3037.31 2535
3037.83 2599
3038.35 2772
3038.87 2742
3039.39 2640
3039.91 2634
3040.42 2664
3040.94 2395
3041.46 2380
3041.98 2530
3042.50 2449
3043.03 2545
3043.55 2558
3044.07 2438
3044.59 2365
3045.11 2503
3045.63 2577
3046.15 2332
3046.67 2473
3047.19 2567
3047.71 2497
3048.23 2454
3048.75 2313
3049.27 2541
3049.79 2287
3050.31 2502
3050.83 2471
3051.35 2358
3051.87 2355
3052.39 2338
3052.92 2206
3053.44 2162
3053.96 2173
3054.48 2156
3055.00 2237
3055.52 2258
3056.04 2159
3056.56 2195
3057.09 2044
3057.61 2147
3058.13 2132
3058.65 2319
3059.17 2136
3059.69 2142
3060.21 2360
3060.74 2225
3061.26 2397
3061.78 2239
3062.30 2322
3062.82 2302
3063.34 2470
3063.87 2597
3064.39 2748
3064.91 2644
3065.43 2551
3065.95 2490
3066.48 2578
3067.00 2642
3067.52 2658
3068.04 2716
3068.57 2633
3069.09 2526
3069.61 2691
3070.13 2717
3070.66 2531
3071.18 2454
3071.70 2490
3072.22 2443
3072.75 2526
3073.27 2548
3073.79 2335
3074.31 2790
3074.84 2940
3075.36 2899
3075.88 2871
3076.41 2974
3076.93 3079
3077.45 3019
3077.97 3048
3078.50 3108
3079.02 2932
3079.54 2979
3080.07 3127
3080.59 3220
3081.11 3302
3081.64 3178
3082.16 3125
3082.68 3158
3083.21 3076
3083.73 2980
3084.26 2808
3084.78 2962
3085.30 2775
3085.83 2702
3086.35 3192
3086.87 3157
3087.40 2876
3087.92 2903
3088.45 2706
3088.97 2669
3089.49 2679
3090.02 2599
3090.54 2669
3091.07 2563
3091.59 2622
3092.11 2750
3092.64 2703
3093.16 2720
3093.69 2710
3094.21 2821
3094.74 2882
3095.26 2870
3095.79 2928
3096.31 2974
3096.84 3150
3097.36 3349
3097.89 3332
3098.41 3302
3098.93 3439
3099.46 3514
3099.98 3755
3100.51 4108
3101.03 4707
3101.56 5375
3102.09 6833
3102.61 7654
3103.14 8531
3103.66 9443
3104.19 9636
3104.71 9796
3105.24 9628
3105.76 8746
3106.29 8070
3106.81 7386
3107.34 6337
3107.86 5010
3108.39 4653
3108.92 4475
3109.44 4269
3109.97 3965
3110.49 4141
3111.02 4318
3111.55 4422
3112.07 4433
3112.60 4279
3113.12 4114
3113.65 4064
3114.18 3869
3114.70 3705
3115.23 3631
3115.75 3721
3116.28 3256
3116.81 3171
3117.33 3009
3117.86 3066
3118.39 2883
3118.91 2778
3119.44 2874
3119.97 3094
3120.49 3083
3121.02 2975
3121.55 2970
3122.07 3124
3122.60 3094
3123.13 3219
3123.65 3219
3124.18 3399
3124.71 3531
3125.24 3411
3125.76 3239
3126.29 2928
3126.82 2944
3127.34 2864
3127.87 2859
3128.40 2958
3128.93 2807
3129.45 2899
3129.98 2963
3130.51 2701
3131.04 2815
3131.56 3045
3132.09 2934
3132.62 2478
3133.15 2391
3133.68 2532
3134.20 2652
3134.73 2842
3135.26 2690
3135.79 2685
3136.32 2830
3136.84 2567
3137.37 2698
3137.90 2724
3138.43 2690
3138.96 2828
3139.48 2834
3140.01 2612
3140.54 2771
3141.07 2672
3141.60 2865
3142.13 2583
3142.66 2516
3143.18 2644
3143.71 2561
3144.24 2402
3144.77 2516
3145.30 2708
3145.83 2693
3146.36 2670
3146.89 2713
3147.41 2773
3147.94 2777
3148.47 2957
3149.00 3058
3149.53 3044
3150.06 2971
3150.59 2916
3151.12 2918
3151.65 2791
3152.18 2885
3152.71 2747
3153.24 2685
3153.77 2745
3154.30 2847
3154.82 2808
3155.35 3074
3155.88 2797
3156.41 2708
3156.94 2654
3157.47 2643
3158.00 2679
3158.53 2802
3159.06 2889
3159.59 2914
3160.12 2655
3160.65 2640
3161.18 2846
3161.71 2572
3162.24 2667
3162.77 2628
3163.30 2654
3163.83 2626
3164.37 2591
3164.90 2423
3165.43 2437
3165.96 2524
3166.49 2521
3167.02 2434
3167.55 2351
3168.08 2359
3168.61 2282
3169.14 2264
3169.67 2201
3170.20 2550
3170.73 2402
3171.26 2242
3171.80 2439
3172.33 2482
3172.86 2437
3173.39 2342
3173.92 2411
3174.45 2611
3174.98 2601
3175.51 2740
3176.05 2645
3176.58 2759
3177.11 2583
3177.64 2651
3178.17 2634
3178.70 2760
3179.23 2526
3179.77 2595
3180.30 2400
3180.83 2363
3181.36 2370
3181.89 2256
3182.43 2338
3182.96 2302
3183.49 2559
3184.02 2355
3184.55 2459
3185.09 2494
3185.62 2436
3186.15 2292
3186.68 2472
3187.21 2330
3187.75 2344
3188.28 2406
3188.81 2248
3189.34 2295
3189.88 2365
3190.41 2258
3190.94 2167
3191.47 2271
3192.01 2393
3192.54 2265
3193.07 2395
3193.61 2423
3194.14 2497
3194.67 2613
3195.20 2606
3195.74 2563
3196.27 2485
3196.80 2537
3197.34 2635
3197.87 2619
3198.40 2759
3198.94 2652
3199.47 2547
3200.00 2589
3200.54 2389
3201.07 2568
3201.60 2685
3202.14 2755
3202.67 2661
3203.21 2715
3203.74 2902
3204.27 2740
3204.81 2703
3205.34 2876
3205.87 2871
3206.41 2618
3206.94 2561
3207.48 2622
3208.01 2623
3208.54 2876
3209.08 2864
3209.61 2800
3210.15 2950
3210.68 3211
3211.22 3428
3211.75 3165
3212.28 3156
3212.82 3223
3213.35 3315
3213.89 3472
3214.42 3093
3214.96 2781
3215.49 2650
3216.03 2652
3216.56 2641
3217.10 2736
3217.63 2785
3218.17 2653
3218.70 2803
3219.24 2856
3219.77 2580
3220.31 2706
3220.84 2742
3221.38 2894
3221.91 2795
3222.45 2735
3222.98 2912
3223.52 3016
3224.05 3148
3224.59 3101
3225.12 3107
3225.66 3204
3226.19 3177
3226.73 3292
3227.27 3216
3227.80 3102
3228.34 2959
3228.87 2910
3229.41 2881
3229.94 2906
3230.48 2834
3231.02 2717
3231.55 2800
3232.09 2918
3232.62 2887
3233.16 2775
3233.70 3052
3234.23 2877
3234.77 2957
3235.31 2989
3235.84 2900
3236.38 2876
3236.91 3046
3237.45 2987
3237.99 2806
3238.52 2920
3239.06 2965
3239.60 2882
3240.13 3024
3240.67 2911
3241.21 3008
3241.75 2885
3242.28 2715
3242.82 3040
3243.36 2914
3243.89 2911
3244.43 3094
3244.97 2994
3245.50 2909
3246.04 2881
3246.58 2891
3247.12 3041
3247.65 2821
3248.19 2912
3248.73 2787
3249.27 3021
3249.80 3201
3250.34 3103
3250.88 3000
3251.42 3235
3251.95 3271
3252.49 3099
3253.03 3089
3253.57 3203
3254.11 3160
3254.64 3057
3255.18 3189
3255.72 3033
3256.26 3181
3256.80 3065
3257.33 3165
3257.87 3438
3258.41 3037
3258.95 3166
3259.49 3392
3260.02 3782
3260.56 4153
3261.10 4463
3261.64 4649
3262.18 5062
3262.72 5280
3263.26 5544
3263.79 5723
3264.33 6100
3264.87 6476
3265.41 6954
3265.95 7572
3266.49 7794
3267.03 8207
3267.57 8300
3268.11 8442
3268.64 8038
3269.18 7920
3269.72 7513
3270.26 6926
3270.80 6259
3271.34 5649
3271.88 5301
3272.42 4472
3272.96 4067
3273.50 3907
3274.04 3675
3274.58 3541
3275.12 3535
3275.66 3573
3276.20 3366
3276.74 3519
3277.28 3643
3277.82 3569
3278.36 3586
3278.90 3628
3279.44 3854
3279.98 3464
3280.52 3652
3281.06 3845
3281.60 3792
3282.14 3650
3282.68 3714
3283.22 3502
3283.76 3550
3284.30 3441
3284.84 3825
3285.38 3978
3285.92 3963
3286.46 3800
3287.00 3782
3287.54 4089
3288.08 3841
3288.62 3962
3289.16 4285
3289.70 3845
3290.24 3924
3290.79 3860
3291.33 3866
3291.87 3621
3292.41 3902
3292.95 4097
3293.49 4207
3294.03 4358
3294.57 4596
3295.11 5125
3295.66 5633
3296.20 5597
3296.74 5690
3297.28 5838
3297.82 5650
3298.36 5206
3298.90 5215
3299.45 5181
3299.99 4824
3300.53 4357
3301.07 4368
3301.61 4153
3302.16 3988
3302.70 3683
3303.24 3689
3303.78 3799
3304.32 3651
3304.87 3803
3305.41 3720
3305.95 3558
3306.49 3672
3307.03 3567
3307.58 3243
3308.12 3365
3308.66 3273
3309.20 3448
3309.75 3303
3310.29 3136
3310.83 3091
3311.37 3065
3311.92 3437
3312.46 3299
3313.00 3393
3313.54 3520
3314.09 3874
3314.63 4116
3315.17 4015
3315.72 4203
3316.26 4607
3316.80 4859
3317.35 5133
3317.89 4851
3318.43 4575
3318.97 4204
3319.52 4226
3320.06 4198
3320.60 4280
3321.15 4320
3321.69 4196
3322.23 4287
3322.78 4236
3323.32 4291
3323.87 4245
3324.41 3960
3324.95 4005
3325.50 3805
3326.04 3954
3326.58 3795
3327.13 3856
3327.67 3998
3328.22 3852
3328.76 3792
3329.30 3823
3329.85 3790
3330.39 3808
3330.94 3987
3331.48 4345
3332.03 5032
3332.57 6427
3333.11 7581
3333.66 8824
3334.20 10876
3334.75 12870
3335.29 15072
3335.84 17224
3336.38 18776
3336.93 19969
3337.47 20292
3338.02 19388
3338.56 18852
3339.11 17146
3339.65 15189
3340.20 13129
3340.74 11256
3341.29 9750
3341.83 8055
3342.38 6659
3342.92 5878
3343.47 5189
3344.01 4672
3344.56 4132
3345.10 3848
3345.65 3803
3346.19 3635
3346.74 3760
3347.28 3958
3347.83 3748
3348.38 3927
3348.92 3699
3349.47 3869
3350.01 4143
3350.56 4206
3351.10 4377
3351.65 5070
3352.20 5189
3352.74 5050
3353.29 5014
3353.83 5101
3354.38 5020
3354.93 4622
3355.47 4792
3356.02 4655
3356.56 4094
3357.11 4137
3357.66 3913
3358.20 3618
3358.75 3614
3359.30 3431
3359.84 3412
3360.39 3215
3360.94 3179
3361.48 3389
3362.03 2971
3362.58 3207
3363.12 3253
3363.67 3411
3364.22 3404
3364.76 3334
3365.31 3332
3365.86 3400
3366.41 3341
3366.95 3240
3367.50 3447
3368.05 3114
3368.59 3038
3369.14 3265
3369.69 3296
3370.24 3386
3370.78 3365
3371.33 3481
3371.88 3455
3372.43 3671
3372.97 3986
3373.52 4126
3374.07 4415
3374.62 4596
3375.17 4685
3375.71 4425
3376.26 4542
3376.81 4621
3377.36 4188
3377.91 4022
3378.45 3968
3379.00 3534
3379.55 3437
3380.10 3183
3380.65 3235
3381.19 3016
3381.74 3113
3382.29 2883
3382.84 2874
3383.39 2915
3383.94 3022
3384.49 3012
3385.03 3034
3385.58 3077
3386.13 2790
3386.68 2898
3387.23 2822
3387.78 3037
3388.33 2977
3388.88 2930
3389.42 3071
3389.97 2806
3390.52 2870
3391.07 2648
3391.62 2641
3392.17 2626
3392.72 2645
3393.27 2769
3393.82 2799
3394.37 2570
3394.92 2529
3395.47 2630
3396.02 2551
3396.57 2615
3397.11 2615
3397.66 2522
3398.21 2536
3398.76 2521
3399.31 2612
3399.86 2534
3400.41 2494
3400.96 2346
3401.51 2317
3402.06 2271
3402.61 2263
3403.16 2243
3403.71 2413
3404.26 2661
3404.81 2415
3405.36 2418
3405.91 2525
3406.46 2318
3407.02 2497
3407.57 2692
3408.12 2651
3408.67 2528
3409.22 2573
3409.77 2522
3410.32 2573
3410.87 2524
3411.42 2739
3411.97 2864
3412.52 2973
3413.07 2844
3413.62 2951
3414.17 3014
3414.73 2989
3415.28 2826
3415.83 2806
3416.38 2872
3416.93 2790
3417.48 2718
3418.03 2862
3418.58 2599
3419.14 2490
3419.69 2555
3420.24 2486
3420.79 2477
3421.34 2608
3421.89 2444
3422.44 2548
3423.00 2678
3423.55 2652
3424.10 2653
3424.65 2638
3425.20 2794
3425.76 2634
3426.31 2835
3426.86 2866
3427.41 2770
3427.96 2756
3428.52 2616
3429.07 2378
3429.62 2475
3430.17 2464
3430.72 2401
3431.28 2519
3431.83 2579
3432.38 2488
3432.93 2429
3433.49 2406
3434.04 2268
3434.59 2423
3435.14 2439
3435.70 2432
3436.25 2395
3436.80 2544
3437.36 2348
3437.91 2439
3438.46 2438
3439.01 2256
3439.57 2374
3440.12 2450
3440.67 2592
3441.23 2529
3441.78 2371
3442.33 2454
3442.89 2341
3443.44 2546
3443.99 2518
3444.55 2523
3445.10 2667
3445.65 2612
3446.21 2692
3446.76 2539
3447.31 2458
3447.87 2294
3448.42 2216
3448.98 2230
3449.53 2198
3450.08 2399
3450.64 2283
3451.19 2197
3451.75 2235
3452.30 2194
3452.85 2287
3453.41 2276
3453.96 2313
3454.52 2173
3455.07 2337
3455.62 2290
3456.18 2224
3456.73 2295
3457.29 2365
3457.84 2272
3458.40 2454
3458.95 2469
3459.51 2401
3460.06 2411
3460.62 2360
3461.17 2274
3461.72 2352
3462.28 2219
3462.83 2269
3463.39 2293
3463.94 2359
3464.50 2454
3465.05 2445
3465.61 2567
3466.17 2436
3466.72 2450
3467.28 2466
3467.83 2523
3468.39 2637
3468.94 2551
3469.50 2550
3470.05 2480
3470.61 2654
3471.16 2872
3471.72 2711
3472.27 2635
3472.83 2788
3473.39 2827
3473.94 2862
3474.50 2834
3475.05 2926
3475.61 2741
3476.17 2639
3476.72 2417
3477.28 2615
3477.83 2812
3478.39 2734
3478.95 2620
3479.50 2831
3480.06 3072
3480.61 3345
3481.17 3287
3481.73 3210
3482.28 3224
3482.84 3260
3483.40 3092
3483.95 3305
3484.51 3132
3485.07 2979
3485.62 3089
3486.18 3189
3486.74 3161
3487.29 3201
3487.85 3083
3488.41 3488
3488.97 3762
3489.52 4242
3490.08 4920
3490.64 5316
3491.19 6690
3491.75 7215
3492.31 7673
3492.87 7898
3493.42 7983
3493.98 8230
3494.54 8226
3495.09 8102
3495.65 7560
3496.21 6655
3496.77 6181
3497.33 5581
3497.88 5016
3498.44 5223
3499.00 5325
3499.56 5259
3500.11 5631
3500.67 6211
3501.23 6082
3501.79 5914
3502.35 5986
3502.90 5557
3503.46 5923
3504.02 5618
3504.58 5643
3505.14 5863
3505.70 6163
3506.25 6242
3506.81 5958
3507.37 5682
3507.93 5335
3508.49 5270
3509.05 5335
3509.61 5140
3510.16 4596
3510.72 4169
3511.28 3778
3511.84 3533
3512.40 3805
3512.96 3803
3513.52 3829
3514.08 3498
3514.63 3345
3515.19 3314
3515.75 3074
3516.31 3149
3516.87 3065
3517.43 3121
3517.99 2822
3518.55 2937
3519.11 3136
3519.67 3019
3520.23 3064
3520.79 3278
3521.35 3434
3521.91 3109
3522.47 3034
3523.03 3114
3523.59 3377
3524.15 3303
3524.71 3379
3525.26 3536
3525.82 3569
3526.38 3295
3526.94 3227
3527.50 2951
3528.07 3155
3528.63 3042
3529.19 2912
3529.75 2786
3530.31 2946
3530.87 2730
3531.43 2724
3531.99 2805
3532.55 2780
3533.11 2678
3533.67 2781
3534.23 2747
3534.79 2681
3535.35 2741
3535.91 2821
3536.47 2944
3537.03 2988
3537.59 2795
3538.15 2922
3538.72 2876
3539.28 2881
3539.84 2852
3540.40 2888
3540.96 2876
3541.52 3009
3542.08 3026
3542.64 2867
3543.20 2901
3543.77 3098
3544.33 2992
3544.89 2786
3545.45 2944
3546.01 2999
3546.57 3043
3547.14 2850
3547.70 2842
3548.26 2569
3548.82 2512
3549.38 2579
3549.94 2668
3550.51 2504
3551.07 2409
3551.63 2500
3552.19 2495
3552.75 2224
3553.32 2319
3553.88 2381
3554.44 2353
3555.00 2155
3555.56 2135
3556.13 2442
3556.69 2195
3557.25 2186
3557.81 2388
3558.38 2370
3558.94 2522
3559.50 2421
3560.06 2330
3560.63 2454
3561.19 2328
3561.75 2363
3562.32 2406
3562.88 2585
3563.44 2542
3564.00 2359
3564.57 2375
3565.13 2467
3565.69 2504
3566.26 2584
3566.82 2503
3567.38 2426
3567.95 2327
3568.51 2288
3569.07 2194
3569.64 2388
3570.20 2358
3570.76 2271
3571.33 2303
3571.89 2111
3572.45 2222
3573.02 2344
3573.58 2432
3574.15 2368
3574.71 2455
3575.27 2518
3575.84 2515
3576.40 2642
3576.96 2601
3577.53 2738
3578.09 2781
3578.66 2753
3579.22 2811
3579.79 2598
3580.35 2552
3580.91 2695
3581.48 2636
3582.04 2372
3582.61 2154
3583.17 2246
3583.74 2350
3584.30 2244
3584.87 2283
3585.43 2283
3585.99 2350
3586.56 2168
3587.12 2405
3587.69 2164
3588.25 2124
3588.82 2361
3589.38 2281
3589.95 2203
3590.51 2063
3591.08 2151
3591.64 2285
3592.21 2165
3592.77 2052
3593.34 2190
3593.91 2197
3594.47 2322
3595.04 2172
3595.60 2249
3596.17 2184
3596.73 2072
3597.30 2192
3597.86 2313
3598.43 2093
3599.00 2040
3599.56 1966
3600.13 2178
3600.69 2399
3601.26 2292
3601.82 2191
3602.39 2192
3602.96 2114
3603.52 2254
3604.09 2155
3604.65 2177
3605.22 2357
3605.79 2231
3606.35 2064
3606.92 2096
3607.49 1999
3608.05 2026
3608.62 2110
3609.19 1987
3609.75 1982
3610.32 1987
3610.89 2134
3611.45 2105
3612.02 1991
3612.59 2050
3613.15 2104
3613.72 2296
3614.29 2415
3614.85 2636
3615.42 3123
3615.99 3294
3616.55 3509
3617.12 3905
3617.69 4078
3618.26 4543
3618.82 4829
3619.39 5026
3619.96 5236
3620.53 5094
3621.09 5008
3621.66 4753
3622.23 4391
3622.80 3865
3623.36 3352
3623.93 3068
3624.50 2800
3625.07 2667
3625.63 2377
3626.20 2259
3626.77 2369
3627.34 2112
3627.91 1983
3628.47 2104
3629.04 2067
3629.61 2275
3630.18 2296
3630.75 2128
3631.31 2251
3631.88 2213
3632.45 2332
3633.02 2013
3633.59 2076
3634.16 2063
3634.73 2004
3635.29 2212
3635.86 2109
3636.43 2186
3637.00 2178
3637.57 2010
3638.14 2009
3638.71 2246
3639.28 2385
3639.84 2406
3640.41 2647
3640.98 2693
3641.55 3041
3642.12 3293
3642.69 3407
3643.26 3390
3643.83 3054
3644.40 3105
3644.97 3063
3645.54 2749
3646.11 2874
3646.67 2949
3647.24 2785
3647.81 2683
3648.38 2581
3648.95 2665
3649.52 2800
3650.09 2740
3650.66 2627
3651.23 2581
3651.80 2671
3652.37 2552
3652.94 2743
3653.51 2845
3654.08 2765
3654.65 2800
3655.22 2887
3655.79 2820
3656.36 2681
3656.93 2774
3657.50 2929
3658.07 2867
3658.64 2926
3659.21 3036
3659.78 2970
3660.35 3075
3660.93 3195
3661.50 3141
3662.07 2899
3662.64 3001
3663.21 2889
3663.78 2711
3664.35 2721
3664.92 2880
3665.49 2961
3666.06 2997
3666.63 2694
3667.20 2848
3667.78 2825
3668.35 2755
3668.92 2813
3669.49 2523
3670.06 2477
3670.63 2461
3671.20 2333
3671.77 2350
3672.35 2468
3672.92 2284
3673.49 2340
3674.06 2491
3674.63 2479
3675.20 2509
3675.78 2386
3676.35 2399
3676.92 2416
3677.49 2431
3678.06 2430
3678.64 2477
3679.21 2518
3679.78 2309
3680.35 2367
3680.92 2442
3681.50 2322
3682.07 2264
3682.64 2250
3683.21 2039
3683.79 2123
3684.36 2168
3684.93 2183
3685.50 2089
3686.07 2183
3686.65 2339
3687.22 2189
3687.79 2215
3688.37 2336
3688.94 2216
3689.51 2455
3690.08 2474
3690.66 2363
3691.23 2511
3691.80 2563
3692.38 2530
3692.95 2504
3693.52 2351
3694.10 2410
3694.67 2573
3695.24 2498
3695.81 2556
3696.39 2312
3696.96 2289
3697.54 2284
3698.11 2271
3698.68 2229
3699.26 2210
3699.83 2234
3700.40 2215
3700.98 2021
3701.55 2141
3702.12 2070
3702.70 2181
3703.27 2078
3703.85 2112
3704.42 2100
3704.99 1992
3705.57 2266
3706.14 2341
3706.72 2055
3707.29 2147
3707.86 2267
3708.44 2005
3709.01 2177
3709.59 2321
3710.16 2010
3710.74 2102
3711.31 2379
3711.89 2343
3712.46 2247
3713.03 2313
3713.61 2220
3714.18 2304
3714.76 2191
3715.33 2131
3715.91 2273
3716.48 2242
3717.06 2217
3717.63 2077
3718.21 2232
3718.78 2201
3719.36 2121
3719.93 2153
3720.51 2061
3721.08 2307
3721.66 2241
3722.23 2129
3722.81 2205
3723.39 1955
3723.96 1991
3724.54 2031
3725.11 2005
3725.69 1967
3726.26 2053
3726.84 2092
3727.41 1997
3727.99 2010
3728.57 2134
3729.14 2001
3729.72 2094
3730.29 2140
3730.87 2531
3731.45 2437
3732.02 2401
3732.60 2591
3733.17 2762
3733.75 2891
3734.33 2842
3734.90 2772
3735.48 2777
3736.06 2504
3736.63 2388
3737.21 2441
3737.79 2483
3738.36 2315
3738.94 2324
3739.52 2270
3740.09 2372
3740.67 1984
3741.25 2025
3741.82 1965
3742.40 2180
3742.98 2086
3743.55 1974
3744.13 1995
3744.71 2043
3745.28 1994
3745.86 2075
3746.44 2116
3747.02 1990
3747.59 2018
3748.17 2033
3748.75 2009
3749.33 1995
3749.90 2022
3750.48 2014
3751.06 2146
3751.64 2107
3752.21 2071
3752.79 1995
3753.37 2133
3753.95 2226
3754.52 2218
3755.10 2032
3755.68 2047
3756.26 1979
3756.84 2051
3757.41 2090
3757.99 2043
3758.57 2050
3759.15 1972
3759.73 2036
3760.31 2338
3760.88 2228
3761.46 2120
3762.04 2175
3762.62 2175
3763.20 2228
3763.78 2261
3764.35 2311
3764.93 2371
3765.51 2241
3766.09 2148
3766.67 2082
3767.25 2223
3767.83 2074
3768.41 2073
3768.99 2101
3769.56 2039
3770.14 2023
3770.72 2147
3771.30 2044
3771.88 2112
3772.46 2142
3773.04 2286
3773.62 2155
3774.20 2164
3774.78 2185
3775.36 2091
3775.94 2080
3776.52 2004
3777.10 1885
3777.67 1999
3778.25 2129
3778.83 2003
3779.41 2016
3779.99 1915
3780.57 2084
3781.15 2001
3781.73 1939
3782.31 1972
3782.89 2005
3783.47 2000
3784.05 1918
3784.63 1999
3785.21 1929
3785.79 1966
3786.37 1822
3786.95 2013
3787.54 2159
3788.12 2056
3788.70 2011
3789.28 2096
3789.86 2134
3790.44 2064
3791.02 2179
3791.60 2073
3792.18 2048
3792.76 2054
3793.34 2160
3793.92 2088
3794.50 2193
3795.08 2192
3795.66 2336
3796.25 2210
3796.83 2244
3797.41 2461
3797.99 2352
3798.57 2084
3799.15 2430
3799.73 2381
3800.31 2657
3800.90 2378
3801.48 2385
3802.06 2502
3802.64 2642
3803.22 2640
3803.80 3024
3804.39 2981
3804.97 2773
3805.55 2692
3806.13 2732
3806.71 2530
3807.29 2380
3807.88 2638
3808.46 2935
3809.04 2792
3809.62 3014
3810.20 3131
3810.79 2828
3811.37 2997
3811.95 3002
3812.53 2828
3813.12 2819
3813.70 3095
3814.28 3124
3814.86 2897
3815.45 3111
3816.03 3052
3816.61 3025
3817.19 2925
3817.78 3018
3818.36 3096
3818.94 2960
3819.52 2866
3820.11 2603
3820.69 2725
3821.27 2566
3821.86 2401
3822.44 2421
3823.02 2394
3823.61 2363
3824.19 2218
3824.77 2205
3825.36 2446
3825.94 2366
3826.52 2178
3827.11 2188
3827.69 2306
3828.27 2231
3828.86 2173
3829.44 2310
3830.02 2409
3830.61 2385
3831.19 2225
3831.77 2215
3832.36 2050
3832.94 2187
3833.53 2309
3834.11 2283
3834.69 2109
3835.28 2127
3835.86 2315
3836.45 2272
3837.03 2290
3837.61 2401
3838.20 2477
3838.78 2382
3839.37 2258
3839.95 2099
3840.54 2141
3841.12 2053
3841.70 2002
3842.29 2047
3842.87 2144
3843.46 1962
3844.04 1981
3844.63 2056
3845.21 1994
3845.80 2019
3846.38 1978
3846.97 1961
3847.55 2164
3848.14 2103
3848.72 2001
3849.31 2211
3849.89 2164
3850.48 2075
3851.06 2181
3851.65 2131
3852.23 2162
3852.82 2102
3853.40 2133
3853.99 2185
3854.58 2083
3855.16 2153
3855.75 2304
3856.33 2251
3856.92 2176
3857.50 2378
3858.09 2597
3858.68 2401
3859.26 2642
3859.85 2697
3860.43 2906
3861.02 3298
3861.60 3407
3862.19 3585
3862.78 3810
3863.36 4021
3863.95 4135
3864.54 4107
3865.12 3990
3865.71 4050
3866.29 4249
3866.88 4146
3867.47 4205
3868.05 4301
3868.64 4031
3869.23 4056
3869.81 3823
3870.40 3433
3870.99 3495
3871.57 3244
3872.16 3080
3872.75 2926
3873.33 2968
3873.92 3239
3874.51 3242
3875.10 3070
3875.68 3461
3876.27 3250
3876.86 3081
3877.44 3027
3878.03 2927
3878.62 2797
3879.21 2670
3879.79 2482
3880.38 2599
3880.97 2763
3881.56 2639
3882.14 2561
3882.73 2482
3883.32 2467
3883.91 2326
3884.49 2310
3885.08 2284
3885.67 2221
3886.26 2212
3886.85 2208
3887.43 2242
3888.02 2243
3888.61 2139
3889.20 2360
3889.79 2346
3890.38 2150
3890.96 2227
3891.55 2181
3892.14 2192
3892.73 2276
3893.32 2379
3893.91 2497
3894.49 2343
3895.08 2333
3895.67 2425
3896.26 2194
3896.85 2300
3897.44 2253
3898.03 2249
3898.61 2183
3899.20 2041
3899.79 2159
3900.38 2323
3900.97 2229
3901.56 2293
3902.15 2205
3902.74 2210
3903.33 1938
3903.92 2127
3904.51 2261
3905.09 2187
3905.68 2221
3906.27 2291
3906.86 2354
3907.45 2275
3908.04 2342
3908.63 2247
3909.22 2192
3909.81 2129
3910.40 2145
3910.99 2196
3911.58 2094
3912.17 2159
3912.76 2262
3913.35 2039
3913.94 1925
3914.53 2162
3915.12 2094
3915.71 2052
3916.30 1846
3916.89 1959
3917.48 1896
3918.07 1928
3918.66 1835
3919.25 1902
3919.84 2026
3920.43 1851
3921.02 1886
3921.61 1901
3922.20 2121
3922.80 2387
3923.39 2110
3923.98 1802
3924.57 1946
3925.16 1900
3925.75 2142
3926.34 2059
3926.93 2004
3927.52 1923
3928.11 1888
3928.70 2021
3929.30 2028
3929.89 1927
3930.48 2096
3931.07 2061
3931.66 1910
3932.25 2078
3932.84 2146
3933.44 2004
3934.03 2021
3934.62 1826
3935.21 1653
3935.80 1824
3936.39 1959
3936.98 1945
3937.58 1838
3938.17 1906
3938.76 1943
3939.35 2099
3939.94 1938
3940.54 1942
3941.13 2017
3941.72 2108
3942.31 2109
3942.90 2044
3943.50 2062
3944.09 2140
3944.68 1990
3945.27 1970
3945.87 2030
3946.46 2100
3947.05 2154
3947.64 2197
3948.24 2168
3948.83 2212
3949.42 1951
3950.01 2176
3950.61 2013
3951.20 1943
3951.79 2084
3952.39 1989
3952.98 1933
3953.57 2028
3954.16 1918
3954.76 1843
3955.35 1911
3955.94 1922
3956.54 1938
3957.13 1962
3957.72 2013
3958.32 1944
3958.91 1953
3959.50 1873
3960.10 1868
3960.69 2008
3961.28 1929
3961.88 1913
3962.47 1695
3963.07 1876
3963.66 1948
3964.25 1718
3964.85 1916
3965.44 2074
3966.03 2134
3966.63 2176
3967.22 2094
3967.82 2094
3968.41 1969
3969.00 2102
3969.60 2155
3970.19 2172
3970.79 2155
3971.38 2198
3971.98 2111
3972.57 1966
3973.17 1907
3973.76 1937
3974.35 2129
3974.95 2177
3975.54 2184
3976.14 2274
3976.73 2290
3977.33 2245
3977.92 2386
3978.52 2331
3979.11 2308
3979.71 2212
3980.30 2209
3980.90 2174
3981.49 2225
3982.09 2260
3982.68 2405
3983.28 2292
3983.87 2088
3984.47 2168
3985.06 2023
3985.66 2023
3986.25 2097
3986.85 2051
3987.45 2248
3988.04 2033
3988.64 2034
3989.23 2141
3989.83 2065
3990.42 2038
3991.02 2174
3991.62 2076
3992.21 2066
3992.81 2068
3993.40 2052
3994.00 2229
3994.60 2241
3995.19 2137
3995.79 2383
3996.38 2363
3996.98 2274
3997.58 2385
3998.17 2454
3998.77 2360
3999.37 2425
3999.96 2572
4000.56 2401
4001.15 2195
4001.75 2096
4002.35 2032
4002.94 2126
4003.54 2325
4004.14 2240
4004.73 2111
4005.33 2263
4005.93 2186
4006.53 2389
4007.12 2444
4007.72 2302
4008.32 2346
4008.91 2242
4009.51 2019
4010.11 1926
4010.71 2160
4011.30 1995
4011.90 2036
4012.50 2179
4013.10 2351
4013.69 2306
4014.29 2315
4014.89 2406
4015.49 2331
4016.08 2569
4016.68 2889
4017.28 2877
4017.88 3029
4018.47 2951
4019.07 2804
4019.67 2880
4020.27 2879
4020.87 2810
4021.46 2563
4022.06 2501
4022.66 2443
4023.26 2309
4023.86 2241
4024.45 2082
4025.05 2168
4025.65 2283
4026.25 2309
4026.85 2375
4027.45 2409
4028.05 2550
4028.64 2749
4029.24 2786
4029.84 2628
4030.44 2748
4031.04 2788
4031.64 2677
4032.24 2577
4032.84 2460
4033.43 2434
4034.03 2297
4034.63 2228
4035.23 2272
4035.83 2214
4036.43 2155
4037.03 2201
4037.63 2260
4038.23 1927
4038.83 1955
4039.43 1859
4040.03 2103
4040.63 1860
4041.22 1800
4041.82 1874
4042.42 1804
4043.02 1732
4043.62 1865
4044.22 1826
4044.82 1982
4045.42 1911
4046.02 1767
4046.62 1911
4047.22 1985
4047.82 2031
4048.42 1734
4049.02 2022
4049.62 2121
4050.22 1988
4050.82 1772
4051.42 1945
4052.02 2038
4052.62 2037
4053.22 2250
4053.83 2180
4054.43 2099
4055.03 2044
4055.63 2005
4056.23 2100
4056.83 2204
4057.43 2008
4058.03 2015
4058.63 2024
4059.23 1941
4059.83 2034
4060.43 2049
4061.03 1967
4061.64 1889
4062.24 1814
4062.84 1905
4063.44 1881
4064.04 1785
4064.64 1935
4065.24 1943
4065.84 1832
4066.45 1633
4067.05 1876
4067.65 1771
4068.25 1692
4068.85 1725
4069.45 1819
4070.05 1794
4070.66 1857
4071.26 1858
4071.86 1875
4072.46 2013
4073.06 1810
4073.67 1740
4074.27 1905
4074.87 1971
4075.47 2073
4076.07 2089
4076.68 2023
4077.28 2078
4077.88 2103
4078.48 1973
4079.09 1789
4079.69 1952
4080.29 1872
4080.89 1817
4081.50 1777
4082.10 1795
4082.70 1768
4083.30 1749
4083.91 1710
4084.51 1731
4085.11 1832
4085.71 1877
4086.32 1867
4086.92 1870
4087.52 1857
4088.13 1725
4088.73 1768
4089.33 1881
4089.94 1826
4090.54 1821
4091.14 1882
4091.74 1853
4092.35 1816
4092.95 1784
4093.55 1830
4094.16 1838
4094.76 1910
4095.37 2037
4095.97 1954
4096.57 2088
4097.18 2168
4097.78 1921
4098.38 1936
4098.99 1946
4099.59 1979
4100.20 1805
4100.80 1944
4101.40 1912
4102.01 1872
4102.61 1773
4103.22 1658
4103.82 1725
4104.42 1745
4105.03 1740
4105.63 1819
4106.24 1772
4106.84 1824
4107.45 1844
4108.05 1851
4108.65 1658
4109.26 1599
4109.86 1753
4110.47 1605
4111.07 1821
4111.68 1805
4112.28 1913
4112.89 1816
4113.49 1794
4114.10 1663
4114.70 1763
4115.31 1900
4115.91 1780
4116.52 1691
4117.12 1845
4117.73 1825
4118.33 1690
4118.94 1663
4119.54 1646
4120.15 1686
4120.75 1681
4121.36 1731
4121.97 1707
4122.57 1775
4123.18 1813
4123.78 1930
4124.39 1832
4124.99 1754
4125.60 1773
4126.21 1949
4126.81 1706
4127.42 1603
4128.02 1688
4128.63 1611
4129.24 1654
4129.84 1851
4130.45 1898
4131.05 1846
4131.66 1767
4132.27 1794
4132.87 1810
4133.48 1850
4134.08 1864
4134.69 1948
4135.30 1921
4135.90 2044
4136.51 1969
4137.12 2059
4137.72 2002
4138.33 1990
4138.94 1981
4139.54 2079
4140.15 2045
4140.76 2104
4141.37 2129
4141.97 2268
4142.58 2097
4143.19 2155
4143.79 1985
4144.40 2099
4145.01 2074
4145.61 2145
4146.22 2009
4146.83 2061
4147.44 1914
4148.04 1840
4148.65 1837
4149.26 1619
4149.87 1699
4150.47 1754
4151.08 1820
4151.69 1795
4152.30 1690
4152.91 1695
4153.51 1651
4154.12 1710
4154.73 1670
4155.34 1792
4155.94 1771
4156.55 1849
4157.16 1857
4157.77 1766
4158.38 1713
4158.99 1705
4159.59 1809
4160.20 1686
4160.81 1597
4161.42 1649
4162.03 1745
4162.64 1743
4163.24 1733
4163.85 1789
4164.46 1768
4165.07 1853
4165.68 1890
4166.29 1968
4166.90 2012
4167.51 2074
4168.11 1920
4168.72 1841
4169.33 1762
4169.94 1782
4170.55 1871
4171.16 2041
4171.77 1974
4172.38 1942
4172.99 1873
4173.60 1870
4174.21 1876
4174.81 1888
4175.42 2009
4176.03 2001
4176.64 2098
4177.25 1872
4177.86 1792
4178.47 2016
4179.08 1874
4179.69 1780
4180.30 1855
4180.91 2038
4181.52 1817
4182.13 1840
4182.74 1903
4183.35 1824
4183.96 1915
4184.57 1872
4185.18 1582
4185.79 1777
4186.40 1779
4187.01 1983
4187.62 1838
4188.23 1817
4188.84 1968
4189.45 1884
4190.06 1901
4190.67 2087
4191.29 1970
4191.90 2026
4192.51 2028
4193.12 2016
4193.73 2129
4194.34 2030
4194.95 2119
4195.56 2230
4196.17 2165
4196.78 2186
4197.39 2288
4198.00 2358
4198.62 2207
4199.23 2149
4199.84 2054
4200.45 2002
4201.06 2154
4201.67 2091
4202.28 1955
4202.89 2043
4203.51 1940
4204.12 1942
4204.73 2056
4205.34 1947
4205.95 1977
4206.56 2016
4207.18 1802
4207.79 1788
4208.40 1785
4209.01 1925
4209.62 1892
4210.24 2062
4210.85 2099
4211.46 1904
4212.07 2048
4212.68 1845
4213.30 1939
4213.91 2050
4214.52 1998
4215.13 1999
4215.74 2076
4216.36 2014
4216.97 2035
4217.58 2185
4218.19 2441
4218.81 2446
4219.42 2628
4220.03 2701
4220.65 2830
4221.26 2989
4221.87 2853
4222.48 3145
4223.10 3251
4223.71 3247
4224.32 3560
4224.94 3547
4225.55 3396
4226.16 3456
4226.78 3511
4227.39 3700
4228.00 3729
4228.61 3343
4229.23 3396
4229.84 3236
4230.46 3149
4231.07 3233
4231.68 3272
4232.30 3168
4232.91 3474
4233.52 3659
4234.14 3809
4234.75 3972
4235.36 4077
4235.98 4252
4236.59 4346
4237.21 4678
4237.82 4386
4238.43 3863
4239.05 3682
4239.66 3177
4240.28 3025
4240.89 2996
4241.50 2529
4242.12 2347
4242.73 2521
4243.35 2333
4243.96 2437
4244.58 2374
4245.19 2396
4245.81 2486
4246.42 2367
4247.03 2436
4247.65 2485
4248.26 2410
4248.88 2507
4249.49 2387
4250.11 2345
4250.72 2547
4251.34 2420
4251.95 2471
4252.57 2356
4253.18 2384
4253.80 2316
4254.41 2303
4255.03 2223
4255.64 2415
4256.26 2346
4256.88 2444
4257.49 2495
4258.11 2041
4258.72 2114
4259.34 2227
4259.95 2234
4260.57 2220
4261.18 2147
4261.80 2175
4262.42 2048
4263.03 2265
4263.65 2260
4264.26 2358
4264.88 2233
4265.49 2425
4266.11 2442
4266.73 2214
4267.34 2155
4267.96 2467
4268.58 2371
4269.19 2348
4269.81 2342
4270.42 2267
4271.04 2125
4271.66 2247
4272.27 2343
4272.89 2227
4273.51 2336
4274.12 2459
4274.74 2585
4275.36 2520
4275.97 2524
4276.59 2673
4277.21 2698
4277.82 2819
4278.44 2808
4279.06 2868
4279.67 2695
4280.29 2492
4280.91 2454
4281.53 2436
4282.14 2470
4282.76 2187
4283.38 2142
4283.99 2076
4284.61 2039
4285.23 1905
4285.85 2006
4286.46 2230
4287.08 2130
4287.70 2161
4288.32 2139
4288.93 1992
4289.55 2041
4290.17 2069
4290.79 2001
4291.41 1942
4292.02 1962
4292.64 1930
4293.26 1927
4293.88 1982
4294.50 1969
4295.11 1875
4295.73 1936
4296.35 1976
4296.97 2087
4297.59 2029
4298.21 2025
4298.82 1932
4299.44 1978
4300.06 1955
4300.68 2045
4301.30 2201
4301.92 2002
4302.53 2128
4303.15 2103
4303.77 2124
4304.39 2042
4305.01 2087
4305.63 2132
4306.25 2148
4306.87 2201
4307.49 2040
4308.10 2023
4308.72 2075
4309.34 2078
4309.96 2143
4310.58 2167
4311.20 2055
4311.82 2072
4312.44 2128
4313.06 2067
4313.68 2076
4314.30 2062
4314.92 2144
4315.54 1935
4316.16 1902
4316.78 1921
4317.40 2000
4318.02 1940
4318.64 1987
4319.26 2004
4319.88 1988
4320.50 2064
4321.11 2063
4321.74 1973
4322.36 2057
4322.98 2298
4323.60 2266
4324.22 2053
4324.84 2055
4325.46 2059
4326.08 2037
4326.70 2118
4327.32 2207
4327.94 2096
4328.56 2439
4329.18 2350
4329.80 2365
4330.42 2233
4331.04 2286
4331.66 2222
4332.28 2196
4332.90 2297
4333.52 2400
4334.15 2339
4334.77 2692
4335.39 2618
4336.01 2591
4336.63 2970
4337.25 3075
4337.87 3402
4338.49 3512
4339.11 3644
4339.74 3402
4340.36 3462
4340.98 3383
4341.60 3330
4342.22 3237
4342.84 3338
4343.46 3138
4344.09 3427
4344.71 3782
4345.33 4428
4345.95 4886
4346.57 5612
4347.19 6399
4347.82 6533
4348.44 6819
4349.06 6847
4349.68 6470
4350.30 5937
4350.93 5160
4351.55 4438
4352.17 3727
4352.79 3384
4353.42 3054
4354.04 2827
4354.66 2583
4355.28 2597
4355.91 2506
4356.53 2582
4357.15 2532
4357.77 2605
4358.40 2559
4359.02 2510
4359.64 2651
4360.26 2597
4360.89 2542
4361.51 2523
4362.13 2639
4362.76 2485
4363.38 2620
4364.00 2617
4364.62 2634
4365.25 2644
4365.87 2577
4366.49 2444
4367.12 2596
4367.74 2367
4368.36 2267
4368.99 2296
4369.61 2548
4370.23 2375
4370.86 2294
4371.48 2225
4372.11 2013
4372.73 1978
4373.35 2120
4373.98 2167
4374.60 2040
4375.22 2109
4375.85 2111
4376.47 2145
4377.10 2108
4377.72 1964
4378.34 1944
4378.97 2075
4379.59 2194
4380.22 2266
4380.84 2278
4381.47 2263
4382.09 2275
4382.71 2205
4383.34 2124
4383.96 2019
4384.59 2020
4385.21 2147
4385.84 2104
4386.46 2189
4387.09 2199
4387.71 2237
4388.34 2114
4388.96 2221
4389.59 2193
4390.21 2324
4390.84 2480
4391.46 2540
4392.09 2352
4392.71 2439
4393.34 2417
4393.96 2277
4394.59 2352
4395.21 2332
4395.84 2165
4396.46 2168
4397.09 2098
4397.71 2291
4398.34 2197
4398.96 2255
4399.59 2261
4400.22 2191
4400.84 2306
4401.47 2279
4402.09 2301
4402.72 2397
4403.34 2284
4403.97 2171
4404.60 2224
4405.22 2162
4405.85 2166
4406.47 2191
4407.10 2089
4407.73 2242
4408.35 2242
4408.98 2247
4409.61 2234
4410.23 2263
4410.86 2482
4411.48 2350
4412.11 2223
4412.74 2375
4413.36 2286
4413.99 2238
4414.62 2291
4415.24 2220
4415.87 2084
4416.50 2028
4417.12 1968
4417.75 2121
4418.38 1945
4419.01 2039
4419.63 1945
4420.26 2019
4420.89 1974
4421.51 2006
4422.14 2199
4422.77 2019
4423.40 2089
4424.02 1984
4424.65 1885
4425.28 1788
4425.91 1891
4426.53 1766
4427.16 1802
4427.79 1806
4428.42 1784
4429.04 1849
4429.67 1815
4430.30 1750
4430.93 1635
4431.55 1715
4432.18 1810
4432.81 1804
4433.44 1719
4434.07 1712
4434.69 1843
4435.32 1833
4435.95 1700
4436.58 1860
4437.21 1855
4437.84 1728
4438.46 1746
4439.09 1900
4439.72 1944
4440.35 1756
4440.98 1631
4441.61 1667
4442.24 1602
4442.86 1880
4443.49 1786
4444.12 1667
4444.75 1815
4445.38 1669
4446.01 1839
4446.64 1733
4447.27 1672
4447.90 1635
4448.52 1734
4449.15 1767
4449.78 1763
4450.41 1781
4451.04 2012
4451.67 1920
4452.30 1825
4452.93 1690
4453.56 1764
4454.19 1738
4454.82 1718
4455.45 1611
4456.08 1702
4456.71 1903
4457.34 2126
4457.97 2089
4458.60 1978
4459.23 1877
4459.86 1798
4460.49 1673
4461.12 1872
4461.75 1751
4462.38 1721
4463.01 1731
4463.64 1625
4464.27 1748
4464.90 1777
4465.53 1586
4466.16 1595
4466.79 1671
4467.42 1561
4468.05 1437
4468.68 1489
4469.31 1662
4469.94 1649
4470.57 1561
4471.20 1691
4471.83 1643
4472.46 1512
4473.09 1643
4473.72 1591
4474.35 1479
4474.99 1346
4475.62 1480
4476.25 1435
4476.88 1462
4477.51 1486
4478.14 1517
4478.77 1386
4479.40 1558
4480.03 1548
4480.67 1518
4481.30 1723
4481.93 1633
4482.56 1585
4483.19 1597
4483.82 1764
4484.46 1788
4485.09 1792
4485.72 1653
4486.35 1638
4486.98 1566
4487.61 1697
4488.25 1669
4488.88 1725
4489.51 1682
4490.14 1769
4490.77 1844
4491.41 1796
4492.04 1770
4492.67 1683
4493.30 1635
4493.94 1709
4494.57 1678
4495.20 1730
4495.83 1777
4496.46 1796
4497.10 1889
4497.73 1717
4498.36 1658
4498.99 1830
4499.63 1819
4500.26 1778
4500.89 1879
4501.53 1958
4502.16 1940
4502.79 2126
4503.42 2077
4504.06 2049
4504.69 2093
4505.32 2096
4505.96 2016
4506.59 2088
4507.22 2172
4507.86 2093
4508.49 1955
4509.12 1871
4509.76 1717
4510.39 1789
4511.02 1646
4511.66 1742
4512.29 1670
4512.92 1604
4513.56 1670
4514.19 1770
4514.83 1879
4515.46 1810
4516.09 1763
4516.73 1743
4517.36 1823
4517.99 1783
4518.63 1898
4519.26 1784
4519.90 1799
4520.53 1822
4521.17 1679
4521.80 1829
4522.43 1755
4523.07 1724
4523.70 1976
4524.34 1822
4524.97 1890
4525.61 1836
4526.24 1930
4526.88 2054
4527.51 2020
4528.14 2112
4528.78 2350
4529.41 2384
4530.05 2538
4530.68 3233
4531.32 3288
4531.95 3444
4532.59 3848
4533.22 3902
4533.86 4065
4534.49 3932
4535.13 3676
4535.76 3446
4536.40 3017
4537.04 2896
4537.67 2635
4538.31 2247
4538.94 2173
4539.58 2068
4540.21 1907
4540.85 1777
4541.48 1599
4542.12 1698
4542.76 1659
4543.39 1658
4544.03 1742
4544.66 1715
4545.30 1753
4545.93 1758
4546.57 1726
4547.21 1811
4547.84 1655
4548.48 1713
4549.11 1739
4549.75 1823
4550.39 1962
4551.02 1970
4551.66 1939
4552.30 1714
4552.93 1763
4553.57 1776
4554.21 1804
4554.84 1898
4555.48 1699
4556.12 1612
4556.75 1620
4557.39 1710
4558.03 1657
4558.66 1707
4559.30 1685
4559.94 1728
4560.57 1718
4561.21 1711
4561.85 1862
4562.48 1933
4563.12 1741
4563.76 1581
4564.40 1645
4565.03 1809
4565.67 1721
4566.31 1855
4566.95 1750
4567.58 1862
4568.22 1853
4568.86 1958
4569.50 2020
4570.13 2060
4570.77 1980
4571.41 2025
4572.05 1993
4572.68 2030
4573.32 1938
4573.96 1827
4574.60 1867
4575.24 1741
4575.87 1743
4576.51 1580
4577.15 1553
4577.79 1666
4578.43 1686
4579.06 1745
4579.70 1635
4580.34 1655
4580.98 1882
4581.62 1682
4582.26 1692
4582.90 1856
4583.53 1857
4584.17 1733
4584.81 1808
4585.45 1779
4586.09 1788
4586.73 1795
4587.37 1900
4588.01 1938
4588.64 1779
4589.28 1793
4589.92 1888
4590.56 1783
4591.20 2128
4591.84 2088
4592.48 2270
4593.12 2189
4593.76 2162
4594.40 2411
4595.04 2300
4595.68 2071
4596.31 1911
4596.95 1817
4597.59 1868
4598.23 1911
4598.87 1948
4599.51 1904
4600.15 1806
4600.79 1862
4601.43 1738
4602.07 1879
4602.71 1879
4603.35 1733
4603.99 1831
4604.63 1875
4605.27 1897
4605.91 1969
4606.55 1930
4607.19 1798
4607.83 1924
4608.47 1887
4609.11 1899
4609.75 1852
4610.39 2086
4611.03 1787
4611.68 1729
4612.32 1833
4612.96 1793
4613.60 1979
4614.24 1776
4614.88 1809
4615.52 1709
4616.16 1751
4616.80 1741
4617.44 1704
4618.08 1812
4618.72 1749
4619.36 1880
4620.01 1875
4620.65 1858
4621.29 1830
4621.93 1886
4622.57 1918
4623.21 1836
4623.85 2206
4624.50 1797
4625.14 1811
4625.78 1836
4626.42 1666
4627.06 1625
4627.70 1682
4628.34 1588
4628.99 1767
4629.63 1691
4630.27 1551
4630.91 1556
4631.55 1778
4632.20 1820
4632.84 1902
4633.48 1948
4634.12 1858
4634.76 1925
4635.41 2014
4636.05 1908
4636.69 1893
4637.33 1806
4637.98 1856
4638.62 1901
4639.26 1948
4639.90 1749
4640.55 1851
4641.19 1855
4641.83 1788
4642.47 1687
4643.12 1840
4643.76 1727
4644.40 1754
4645.04 1817
4645.69 1874
4646.33 1919
4646.97 1815
4647.62 1749
4648.26 1842
4648.90 1649
4649.55 1744
4650.19 1861
4650.83 1988
4651.48 2114
4652.12 1963
4652.76 2051
4653.41 2194
4654.05 2236
4654.69 2340
4655.34 2187
4655.98 1966
4656.62 2190
4657.27 2182
4657.91 2040
4658.55 1920
4659.20 1805
4659.84 1719
4660.49 1747
4661.13 1714
4661.77 1606
4662.42 1577
4663.06 1584
4663.71 1500
4664.35 1608
4664.99 1677
4665.64 1626
4666.28 1676
4666.93 1632
4667.57 1582
4668.22 1576
4668.86 1614
4669.51 1622
4670.15 1637
4670.79 1533
4671.44 1496
4672.08 1608
4672.73 1789
4673.37 1685
4674.02 1629
4674.66 1620
4675.31 1516
4675.95 1552
4676.60 1633
4677.24 1635
4677.89 1727
4678.53 1742
4679.18 1774
4679.82 1746
4680.47 1633
4681.12 1546
4681.76 1601
4682.41 1586
4683.05 1553
4683.70 1626
4684.34 1682
4684.99 1683
4685.63 1813
4686.28 1886
4686.93 1544
4687.57 1664
4688.22 1635
4688.86 1678
4689.51 1684
4690.15 1634
4690.80 1723
4691.45 1673
4692.09 1718
4692.74 1712
4693.39 1698
4694.03 1697
4694.68 1917
4695.32 1776
4695.97 1841
4696.62 1668
4697.26 1726
4697.91 2055
4698.56 2147
4699.20 2494
4699.85 2360
4700.50 2338
4701.14 2338
4701.79 2364
4702.44 2359
4703.08 2237
4703.73 2038
4704.38 2026
4705.02 2016
4705.67 2011
4706.32 1991
4706.97 1869
4707.61 1829
4708.26 2086
4708.91 1873
4709.55 1863
4710.20 1908
4710.85 2015
4711.50 1974
4712.14 1961
4712.79 1892
4713.44 1957
4714.09 1826
4714.73 1846
4715.38 1999
4716.03 1947
4716.68 1922
4717.33 1889
4717.97 1963
4718.62 2063
4719.27 1909
4719.92 1916
4720.57 2004
4721.21 2083
4721.86 1783
4722.51 1823
4723.16 1971
4723.81 1924
4724.45 1937
4725.10 2173
4725.75 2256
4726.40 2199
4727.05 2320
4727.70 2394
4728.35 2448
4728.99 2383
4729.64 2286
4730.29 2267
4730.94 2147
4731.59 2044
4732.24 2182
4732.89 2054
4733.54 1946
4734.19 2045
4734.83 1957
4735.48 1800
4736.13 1913
4736.78 1901
4737.43 1982
4738.08 1787
4738.73 2078
4739.38 2194
4740.03 2211
4740.68 2111
4741.33 2174
4741.98 2366
4742.63 2096
4743.28 2335
4743.93 2401
4744.58 2203
4745.23 2256
4745.87 2190
4746.52 2152
4747.17 2021
4747.82 2033
4748.47 2119
4749.12 2095
4749.77 2098
4750.42 2040
4751.08 2135
4751.73 2085
4752.38 2378
4753.03 2326
4753.68 2565
4754.33 2422
4754.98 2424
4755.63 2468
4756.28 2368
4756.93 2281
4757.58 2331
4758.23 2307
4758.88 2116
4759.53 1913
4760.18 1855
4760.83 1856
4761.48 1871
4762.13 1791
4762.79 1837
4763.44 1913
4764.09 2112
4764.74 1924
4765.39 1856
4766.04 1864
4766.69 1918
4767.34 1844
4767.99 1796
4768.65 1964
4769.30 1975
4769.95 1793
4770.60 1617
4771.25 1683
4771.90 1809
4772.56 1784
4773.21 1717
4773.86 1619
4774.51 1685
4775.16 1661
4775.81 1696
4776.47 1708
4777.12 1730
4777.77 1666
4778.42 1814
4779.07 1890
4779.73 1827
4780.38 1921
4781.03 1858
4781.68 1945
4782.34 1860
4782.99 1955
4783.64 1885
4784.29 1855
4784.94 1896
4785.60 1846
4786.25 1966
4786.90 1741
4787.56 1846
4788.21 1802
4788.86 1847
4789.51 1771
4790.17 1684
4790.82 1823
4791.47 1914
4792.13 1747
4792.78 1681
4793.43 1675
4794.08 1626
4794.74 1699
4795.39 1645
4796.04 1671
4796.70 1840
4797.35 1659
4798.00 1804
4798.66 1721
4799.31 1918
4799.96 1831
4800.62 1750
4801.27 1763
4801.93 1689
4802.58 1646
4803.23 1596
4803.89 1736
4804.54 1683
4805.19 1680
4805.85 1676
4806.50 1659
4807.16 1743
4807.81 1862
4808.46 1819
4809.12 1819
4809.77 1713
4810.43 1814
4811.08 1873
4811.73 1734
4812.39 1710
4813.04 1613
4813.70 1798
4814.35 1895
4815.01 1842
4815.66 2006
4816.32 1926
4816.97 1956
4817.63 2012
4818.28 1883
4818.94 1894
4819.59 2040
4820.24 1916
4820.90 1934
4821.55 2120
4822.21 2114
4822.86 2039
4823.52 1965
4824.18 1999
4824.83 2023
4825.49 1931
4826.14 1853
4826.80 1994
4827.45 1972
4828.11 2106
4828.76 1972
4829.42 1839
4830.07 2006
4830.73 2037
4831.38 2074
4832.04 2118
4832.70 2102
4833.35 2022
4834.01 2122
4834.66 2172
4835.32 2176
4835.98 2293
4836.63 2354
4837.29 2429
4837.94 2358
4838.60 2516
4839.26 2526
4839.91 2579
4840.57 2715
4841.22 2723
4841.88 2602
4842.54 2531
4843.19 2527
4843.85 2555
4844.51 2427
4845.16 2581
4845.82 2945
4846.48 2721
4847.13 2641
4847.79 2764
4848.45 3153
4849.10 3460
4849.76 3842
4850.42 4194
4851.07 4431
4851.73 4399
4852.39 4629
4853.05 4611
4853.70 4569
4854.36 4102
4855.02 3809
4855.68 3502
4856.33 3325
4856.99 3205
4857.65 3017
4858.30 2902
4858.96 3008
4859.62 3210
4860.28 3251
4860.94 3235
4861.59 3098
4862.25 3112
4862.91 3119
4863.57 3281
4864.22 3170
4864.88 3077
4865.54 3268
4866.20 3192
4866.86 3110
4867.51 3029
4868.17 3129
4868.83 2934
4869.49 2933
4870.15 3073
4870.81 3070
4871.46 2953
4872.12 2836
4872.78 2789
4873.44 2744
4874.10 2704
4874.76 2741
4875.41 2674
4876.07 2767
4876.73 2874
4877.39 2709
4878.05 2574
4878.71 2660
4879.37 2907
4880.03 2892
4880.69 2703
4881.34 2485
4882.00 2534
4882.66 2450
4883.32 2581
4883.98 2444
4884.64 2451
4885.30 2354
4885.96 2278
4886.62 2299
4887.28 2471
4887.94 2460
4888.60 2587
4889.26 2608
4889.92 2605
4890.58 2418
4891.24 2689
4891.89 2899
4892.55 2947
4893.21 2879
4893.87 2894
4894.53 2867
4895.19 2773
4895.85 2679
4896.51 2736
4897.17 2629
4897.83 2424
4898.49 2502
4899.16 2704
4899.82 2531
4900.48 2737
4901.14 2454
4901.80 2532
4902.46 2518
4903.12 2611
4903.78 2510
4904.44 2643
4905.10 2390
4905.76 2280
4906.42 2217
4907.08 2269
4907.74 2483
4908.40 2239
4909.06 2337
4909.72 2142
4910.39 2090
4911.05 2257
4911.71 2241
4912.37 2262
4913.03 2202
4913.69 2235
4914.35 2153
4915.01 2062
4915.68 2126
4916.34 1963
4917.00 2290
4917.66 2291
4918.32 2010
4918.98 2009
4919.64 1943
4920.31 1856
4920.97 1859
4921.63 1759
4922.29 1800
4922.95 1896
4923.62 1798
4924.28 1848
4924.94 1839
4925.60 1845
4926.26 1798
4926.93 1685
4927.59 1847
4928.25 2047
4928.91 1972
4929.57 1627
4930.24 1725
4930.90 1796
4931.56 1832
4932.22 1798
4932.89 1740
4933.55 1721
4934.21 1739
4934.87 1769
4935.54 1878
4936.20 1751
4936.86 1769
4937.53 1874
4938.19 1743
4938.85 1803
4939.51 1860
4940.18 1686
4940.84 1970
4941.50 1931
4942.17 1836
4942.83 1759
4943.49 1632
4944.16 1646
4944.82 1733
4945.48 1679
4946.15 1712
4946.81 1808
4947.47 1782
4948.14 1673
4948.80 1583
4949.46 1760
4950.13 1734
4950.79 1696
4951.45 1730
4952.12 1665
4952.78 1771
4953.45 1668
4954.11 1595
4954.77 1715
4955.44 1683
4956.10 1738
4956.77 1821
4957.43 1692
4958.09 1593
4958.76 1689
4959.42 1638
4960.09 1677
4960.75 1590
4961.42 1683
4962.08 1735
4962.75 1805
4963.41 1967
4964.07 1967
4964.74 2139
4965.40 2344
4966.07 2267
4966.73 2267
4967.40 2185
4968.06 2207
4968.73 1986
4969.39 1854
4970.06 1795
4970.72 1824
4971.39 1816
4972.05 1911
4972.72 1783
4973.38 1757
4974.05 1764
4974.71 1812
4975.38 1799
4976.05 1791
4976.71 1845
4977.38 1783
4978.04 1941
4978.71 1937
4979.37 1903
4980.04 1856
4980.70 1930
4981.37 1762
4982.04 1843
4982.70 1834
4983.37 1786
4984.03 1822
4984.70 2000
4985.37 1955
4986.03 2151
4986.70 2317
4987.36 2209
4988.03 2134
4988.70 2351
4989.36 2581
4990.03 2643
4990.70 2873
4991.36 2764
4992.03 2546
4992.69 2617
4993.36 2446
4994.03 2360
4994.69 2180
4995.36 2007
4996.03 1946
4996.69 1840
4997.36 1859
4998.03 1787
4998.70 1797
4999.36 1738
5000.03 1716
5000.70 1665
5001.36 1628
5002.03 1584
5002.70 1629
5003.37 1384
5004.03 1504
5004.70 1613
5005.37 1662
5006.03 1620
5006.70 1575
5007.37 1471
5008.04 1543
5008.70 1494
5009.37 1353
5010.04 1478
5010.71 1641
5011.38 1568
5012.04 1607
5012.71 1483
5013.38 1525
5014.05 1575
5014.72 1564
5015.38 1622
5016.05 1461
5016.72 1426
5017.39 1610
5018.06 1569
5018.72 1571
5019.39 1639
5020.06 1594
5020.73 1544
5021.40 1626
5022.07 1779
5022.73 1712
5023.40 1741
5024.07 1769
5024.74 1655
5025.41 1812
5026.08 1702
5026.75 1866
5027.42 1659
5028.08 1756
5028.75 1755
5029.42 1683
5030.09 1764
5030.76 1795
5031.43 1698
5032.10 1581
5032.77 1458
5033.44 1616
5034.11 1573
5034.78 1552
5035.45 1555
5036.11 1476
5036.78 1506
5037.45 1595
5038.12 1705
5038.79 1543
5039.46 1438
5040.13 1428
5040.80 1576
5041.47 1604
5042.14 1490
5042.81 1574
5043.48 1633
5044.15 1462
5044.82 1517
5045.49 1526
5046.16 1480
5046.83 1643
5047.50 1581
5048.17 1609
5048.84 1511
5049.51 1585
5050.18 1473
5050.85 1503
5051.52 1461
5052.19 1459
5052.86 1416
5053.54 1473
5054.21 1416
5054.88 1429
5055.55 1449
5056.22 1483
5056.89 1450
5057.56 1514
5058.23 1424
5058.90 1391
5059.57 1534
5060.24 1539
5060.91 1462
5061.59 1484
5062.26 1407
5062.93 1515
5063.60 1534
5064.27 1539
5064.94 1544
5065.61 1532
5066.28 1559
5066.96 1434
5067.63 1515
5068.30 1514
5068.97 1534
5069.64 1576
5070.31 1504
5070.99 1670
5071.66 1535
5072.33 1377
5073.00 1423
5073.67 1475
5074.35 1582
5075.02 1444
5075.69 1534
5076.36 1557
5077.03 1618
5077.71 1721
5078.38 1810
5079.05 1817
5079.72 1872
5080.39 1744
5081.07 1778
5081.74 1852
5082.41 1855
5083.08 1782
5083.76 1709
5084.43 1722
5085.10 1619
5085.78 1791
5086.45 1673
5087.12 1678
5087.79 1611
5088.47 1552
5089.14 1646
5089.81 1689
5090.49 1871
5091.16 1981
5091.83 2021
5092.51 2027
5093.18 1951
5093.85 1973
5094.52 1991
5095.20 1950
5095.87 1797
5096.54 1750
5097.22 1745
5097.89 1679
5098.57 1669
5099.24 1652
5099.91 1660
5100.59 1650
5101.26 1555
5101.93 1575
5102.61 1637
5103.28 1751
5103.96 1628
5104.63 1553
5105.30 1852
5105.98 1869
5106.65 1666
5107.33 1789
5108.00 1791
5108.67 1648
5109.35 1502
5110.02 1595
5110.70 1629
5111.37 1599
5112.05 1643
5112.72 1727
5113.40 1574
5114.07 1677
5114.74 1721
5115.42 1459
5116.09 1481
5116.77 1517
5117.44 1620
5118.12 1507
5118.79 1709
5119.47 1689
5120.14 1654
5120.82 1600
5121.49 1662
5122.17 1674
5122.84 1461
5123.52 1639
5124.19 1499
5124.87 1571
5125.54 1634
5126.22 1514
5126.90 1545
5127.57 1603
5128.25 1775
5128.92 1792
5129.60 1686
5130.27 1581
5130.95 1585
5131.62 1658
5132.30 1667
5132.98 1705
5133.65 1603
5134.33 1611
5135.00 1435
5135.68 1525
5136.36 1556
5137.03 1633
5137.71 1677
5138.38 1638
5139.06 1661
5139.74 1710
5140.41 1736
5141.09 1680
5141.77 1611
5142.44 1633
5143.12 1590
5143.80 1610
5144.47 1517
5145.15 1504
5145.83 1402
5146.50 1466
5147.18 1543
5147.86 1592
5148.53 1419
5149.21 1514
5149.89 1549
5150.56 1362
5151.24 1469
5151.92 1549
5152.60 1383
5153.27 1460
5153.95 1485
5154.63 1486
5155.30 1520
5155.98 1444
5156.66 1343
5157.34 1350
5158.01 1468
5158.69 1324
5159.37 1515
5160.05 1415
5160.72 1391
5161.40 1298
5162.08 1273
5162.76 1406
5163.44 1449
5164.11 1288
5164.79 1490
5165.47 1435
5166.15 1435
5166.83 1470
5167.50 1491
5168.18 1427
5168.86 1377
5169.54 1481
5170.22 1536
5170.89 1479
5171.57 1364
5172.25 1314
5172.93 1337
5173.61 1341
5174.29 1360
5174.97 1390
5175.64 1360
5176.32 1324
5177.00 1363
5177.68 1333
5178.36 1410
5179.04 1478
5179.72 1311
5180.40 1357
5181.08 1376
5181.75 1389
5182.43 1492
5183.11 1602
5183.79 1641
5184.47 1449
5185.15 1452
5185.83 1493
5186.51 1487
5187.19 1375
5187.87 1379
5188.55 1356
5189.23 1415
5189.91 1331
5190.59 1404
5191.27 1302
5191.95 1196
5192.63 1391
5193.31 1352
5193.98 1427
5194.66 1340
5195.34 1472
5196.02 1389
5196.70 1360
5197.38 1297
5198.07 1271
5198.75 1357
5199.43 1456
5200.11 1429
5200.79 1362
5201.47 1345
5202.15 1396
5202.83 1347
5203.51 1320
5204.19 1247
5204.87 1282
5205.55 1369
5206.23 1288
5206.91 1325
5207.59 1328
5208.27 1322
5208.95 1502
5209.63 1402
5210.31 1496
5211.00 1687
5211.68 1529
5212.36 1492
5213.04 1501
5213.72 1532
5214.40 1585
5215.08 1747
5215.76 1771
5216.45 1714
5217.13 1650
5217.81 1661
5218.49 1701
5219.17 1693
5219.85 1726
5220.53 1853
5221.22 1717
5221.90 1714
5222.58 1749
5223.26 1485
5223.94 1496
5224.62 1540
5225.31 1723
5225.99 1575
5226.67 1525
5227.35 1491
5228.03 1581
5228.72 1475
5229.40 1355
5230.08 1473
5230.76 1622
5231.45 1538
5232.13 1521
5232.81 1556
5233.49 1473
5234.18 1418
5234.86 1506
5235.54 1475
5236.22 1534
5236.91 1539
5237.59 1603
5238.27 1653
5238.95 1629
5239.64 1620
5240.32 1644
5241.00 1675
5241.69 1795
5242.37 1592
5243.05 1462
5243.73 1500
5244.42 1507
5245.10 1535
5245.78 1520
5246.47 1538
5247.15 1495
5247.83 1596
5248.52 1435
5249.20 1306
5249.88 1598
5250.57 1884
5251.25 1957
5251.94 1951
5252.62 1893
5253.30 1791
5253.99 1918
5254.67 1790
5255.35 1757
5256.04 1760
5256.72 1634
5257.41 1655
5258.09 1619
5258.77 1671
5259.46 1673
5260.14 1625
5260.83 1596
5261.51 1708
5262.20 1758
5262.88 1798
5263.56 1588
5264.25 1755
5264.93 1710
5265.62 1744
5266.30 1567
5266.99 1622
5267.67 1772
5268.36 1701
5269.04 1631
5269.73 1702
5270.41 1586
5271.10 1609
5271.78 1556
5272.47 1695
5273.15 1657
5273.84 1556
5274.52 1478
5275.21 1555
5275.89 1518
5276.58 1455
5277.26 1519
5277.95 1550
5278.63 1391
5279.32 1479
5280.00 1391
5280.69 1450
5281.37 1664
5282.06 1633
5282.75 1630
5283.43 1686
5284.12 1671
5284.80 1524
5285.49 1521
5286.17 1520
5286.86 1542
5287.55 1621
5288.23 1485
5288.92 1463
5289.60 1452
5290.29 1471
5290.98 1520
5291.66 1462
5292.35 1530
5293.04 1565
5293.72 1499
5294.41 1530
5295.10 1516
5295.78 1618
5296.47 1497
5297.15 1559
5297.84 1614
5298.53 1695
5299.21 1796
5299.90 1632
5300.59 1733
5301.28 2053
5301.96 2080
5302.65 2185
5303.34 2223
5304.02 2235
5304.71 2176
5305.40 2252
5306.08 2124
5306.77 1968
5307.46 1981
5308.15 1941
5308.83 1805
5309.52 1759
5310.21 1784
5310.90 1810
5311.58 1921
5312.27 1790
5312.96 1879
5313.65 1875
5314.33 1834
5315.02 1860
5315.71 1826
5316.40 1700
5317.09 1895
5317.77 1844
5318.46 1809
5319.15 2080
5319.84 2149
5320.53 2170
5321.21 2375
5321.90 2140
5322.59 2201
5323.28 2165
5323.97 2206
5324.65 2024
5325.34 1879
5326.03 1845
5326.72 1854
5327.41 1735
5328.10 1653
5328.79 1847
5329.47 1815
5330.16 1847
5330.85 1831
5331.54 1747
5332.23 1661
5332.92 1718
5333.61 1775
5334.30 1689
5334.99 1798
5335.67 1671
5336.36 1690
5337.05 1732
5337.74 1852
5338.43 1949
5339.12 1813
5339.81 1833
5340.50 1732
5341.19 1787
5341.88 1863
5342.57 1794
5343.26 1982
5343.95 1953
5344.64 2110
5345.33 1938
5346.02 1876
5346.71 1866
5347.40 1964
5348.09 2138
5348.78 2186
5349.47 2390
5350.16 2691
5350.85 2740
5351.54 2993
5352.23 2981
5352.92 3066
5353.61 3306
5354.30 3066
5354.99 2948
5355.68 2800
5356.37 2634
5357.06 2417
5357.75 2084
5358.44 1845
5359.13 1909
5359.82 1742
5360.51 1722
5361.20 1688
5361.89 1788
5362.58 1765
5363.27 1802
5363.97 1749
5364.66 1712
5365.35 1738
5366.04 1756
5366.73 1736
5367.42 1642
5368.11 1600
5368.80 1611
5369.49 1481
5370.19 1503
5370.88 1504
5371.57 1421
5372.26 1380
5372.95 1388
5373.64 1407
5374.33 1544
5375.03 1616
5375.72 1510
5376.41 1495
5377.10 1432
5377.79 1371
5378.49 1397
5379.18 1438
5379.87 1422
5380.56 1472
5381.25 1480
5381.95 1466
5382.64 1486
5383.33 1452
5384.02 1475
5384.71 1479
5385.41 1540
5386.10 1367
5386.79 1512
5387.48 1564
5388.18 1607
5388.87 1715
5389.56 1784
5390.25 1647
5390.95 1612
5391.64 1628
5392.33 1669
5393.02 1774
5393.72 1680
5394.41 1554
5395.10 1542
5395.80 1552
5396.49 1469
5397.18 1520
5397.88 1411
5398.57 1490
5399.26 1447
5399.95 1423
5400.65 1457
5401.34 1497
5402.03 1436
5402.73 1404
5403.42 1288
5404.12 1404
5404.81 1538
5405.50 1570
5406.20 1403
5406.89 1523
5407.58 1467
5408.28 1525
5408.97 1397
5409.66 1456
5410.36 1624
5411.05 1707
5411.75 1627
5412.44 1461
5413.13 1482
5413.83 1503
5414.52 1566
5415.22 1373
5415.91 1494
5416.61 1312
5417.30 1362
5417.99 1443
5418.69 1450
5419.38 1514
5420.08 1464
5420.77 1409
5421.47 1427
5422.16 1424
5422.86 1382
5423.55 1426
5424.25 1449
5424.94 1445
5425.64 1355
5426.33 1531
5427.03 1569
5427.72 1444
5428.42 1529
5429.11 1325
5429.81 1344
5430.50 1429
5431.20 1536
5431.89 1571
5432.59 1427
5433.28 1469
5433.98 1400
5434.67 1407
5435.37 1351
5436.06 1489
5436.76 1704
5437.46 1662
5438.15 1595
5438.85 1659
5439.54 1701
5440.24 1620
5440.93 1605
5441.63 1681
5442.33 1576
5443.02 1551
5443.72 1583
5444.41 1513
5445.11 1666
5445.81 1608
5446.50 1628
5447.20 1718
5447.90 1727
5448.59 1826
5449.29 1941
5449.98 1956
5450.68 1772
5451.38 1717
5452.07 1664
5452.77 1669
5453.47 1733
5454.16 1888
5454.86 1846
5455.56 1644
5456.25 1566
5456.95 1521
5457.65 1471
5458.35 1524
5459.04 1591
5459.74 1624
5460.44 1588
5461.13 1744
5461.83 1651
5462.53 1709
5463.23 1736
5463.92 1714
5464.62 1687
5465.32 1686
5466.02 1872
5466.71 1702
5467.41 1828
5468.11 1633
5468.81 1748
5469.50 1670
5470.20 1615
5470.90 1735
5471.60 1708
5472.29 1610
5472.99 1837
5473.69 1887
5474.39 1721
5475.09 1758
5475.78 1721
5476.48 1815
5477.18 1991
5477.88 1889
5478.58 2061
5479.28 2153
5479.97 2439
5480.67 2607
5481.37 2553
5482.07 2786
5482.77 2863
5483.47 2921
5484.17 2798
5484.86 2587
5485.56 2401
5486.26 2327
5486.96 2212
5487.66 2286
5488.36 2232
5489.06 2186
5489.76 2067
5490.45 2146
5491.15 2145
5491.85 2234
5492.55 2250
5493.25 2036
5493.95 2274
5494.65 2258
5495.35 2427
5496.05 2511
5496.75 2189
5497.45 2184
5498.15 2390
5498.85 2418
5499.55 3061
5500.25 3245
5500.95 3393
5501.65 3702
5502.35 4179
5503.04 4312
5503.74 4102
5504.44 3896
5505.14 3614
5505.84 3312
5506.54 2762
5507.24 2663
5507.94 2570
5508.65 2454
5509.35 2479
5510.05 2206
5510.75 2166
5511.45 2195
5512.15 2333
5512.85 2180
5513.55 2151
5514.25 2162
5514.95 2089
5515.65 2117
5516.35 2152
5517.05 2209
5517.75 2197
5518.45 2159
5519.15 2186
5519.85 2181
5520.56 2056
5521.26 2262
5521.96 2231
5522.66 2183
5523.36 2211
5524.06 2245
5524.76 2172
5525.46 2179
5526.16 1922
5526.87 1732
5527.57 1909
5528.27 1831
5528.97 1682
5529.67 1655
5530.37 1605
5531.07 1759
5531.78 1842
5532.48 1707
5533.18 1705
5533.88 1558
5534.58 1628
5535.29 1694
5535.99 1718
5536.69 1701
5537.39 1658
5538.09 1710
5538.80 1638
5539.50 1573
5540.20 1730
5540.90 1765
5541.60 1718
5542.31 1644
5543.01 1627
5543.71 1703
5544.41 1565
5545.12 1487
5545.82 1532
5546.52 1519
5547.22 1547
5547.93 1647
5548.63 1700
5549.33 1567
5550.04 1716
5550.74 1677
5551.44 1577
5552.14 1637
5552.85 1647
5553.55 1612
5554.25 1614
5554.96 1561
5555.66 1653
5556.36 1642
5557.07 1520
5557.77 1501
5558.47 1541
5559.18 1568
5559.88 1448
5560.58 1677
5561.29 1579
5561.99 1645
5562.69 1702
5563.40 1566
5564.10 1532
5564.80 1558
5565.51 1635
5566.21 1562
5566.92 1534
5567.62 1692
5568.32 1579
5569.03 1594
5569.73 1521
5570.44 1482
5571.14 1504
5571.84 1463
5572.55 1559
5573.25 1499
5573.96 1563
5574.66 1570
5575.37 1635
5576.07 1550
5576.78 1484
5577.48 1768
5578.18 1730
5578.89 1626
5579.59 1593
5580.30 1458
5581.00 1496
5581.71 1514
5582.41 1501
5583.12 1472
5583.82 1574
5584.53 1402
5585.23 1523
5585.94 1418
5586.64 1499
5587.35 1424
5588.05 1483
5588.76 1612
5589.46 1544
5590.17 1529
5590.88 1405
5591.58 1374
5592.29 1495
5592.99 1547
5593.70 1469
5594.40 1434
5595.11 1401
5595.81 1380
5596.52 1439
5597.23 1430
5597.93 1423
5598.64 1386
5599.34 1353
5600.05 1371
5600.76 1501
5601.46 1425
5602.17 1412
5602.87 1345
5603.58 1313
5604.29 1381
5604.99 1548
5605.70 1483
5606.41 1456
5607.11 1552
5607.82 1309
5608.52 1397
5609.23 1387
5609.94 1385
5610.64 1454
5611.35 1340
5612.06 1350
5612.76 1330
5613.47 1410
5614.18 1481
5614.89 1295
5615.59 1260
5616.30 1375
5617.01 1380
5617.71 1432
5618.42 1490
5619.13 1491
5619.84 1396
5620.54 1345
5621.25 1403
5621.96 1343
5622.66 1354
5623.37 1344
5624.08 1234
5624.79 1400
5625.49 1531
5626.20 1455
5626.91 1455
5627.62 1595
5628.33 1643
5629.03 1637
5629.74 1510
5630.45 1722
5631.16 1632
5631.87 1573
5632.57 1547
5633.28 1350
5633.99 1435
5634.70 1362
5635.41 1414
5636.11 1494
5636.82 1494
5637.53 1645
5638.24 1369
5638.95 1470
5639.66 1626
5640.36 1690
5641.07 1611
5641.78 1560
5642.49 1639
5643.20 1619
5643.91 1548
5644.62 1489
5645.33 1560
5646.03 1503
5646.74 1521
5647.45 1387
5648.16 1396
5648.87 1674
5649.58 1649
5650.29 1435
5651.00 1496
5651.71 1575
5652.42 1435
5653.13 1386
5653.84 1518
5654.54 1604
5655.25 1684
5655.96 1589
5656.67 1697
5657.38 1820
5658.09 1852
5658.80 1876
5659.51 1818
5660.22 1979
5660.93 1902
5661.64 1824
5662.35 1742
5663.06 1808
5663.77 1672
5664.48 1572
5665.19 1623
5665.90 1409
5666.61 1470
5667.32 1479
5668.03 1509
5668.74 1429
5669.45 1521
5670.16 1563
5670.87 1567
5671.58 1559
5672.29 1460
5673.01 1340
5673.72 1391
5674.43 1445
5675.14 1572
5675.85 1484
5676.56 1431
5677.27 1420
5677.98 1565
5678.69 1537
5679.40 1507
5680.11 1414
5680.82 1468
5681.54 1533
5682.25 1463
5682.96 1458
5683.67 1453
5684.38 1442
5685.09 1453
5685.80 1379
5686.51 1442
5687.23 1396
5687.94 1467
5688.65 1342
5689.36 1365
5690.07 1481
5690.78 1475
5691.50 1479
5692.21 1410
5692.92 1427
5693.63 1438
5694.34 1338
5695.06 1317
5695.77 1410
5696.48 1404
5697.19 1290
5697.90 1398
5698.62 1315
5699.33 1392
5700.04 1404
5700.75 1447
5701.46 1490
5702.18 1380
5702.89 1475
5703.60 1385
5704.31 1314
5705.03 1449
5705.74 1386
5706.45 1393
5707.17 1485
5707.88 1342
5708.59 1381
5709.30 1422
5710.02 1378
5710.73 1288
5711.44 1331
5712.16 1285
5712.87 1259
5713.58 1390
5714.30 1380
5715.01 1259
5715.72 1437
5716.43 1403
5717.15 1471
5717.86 1401
5718.58 1346
5719.29 1428
5720.00 1375
5720.72 1354
5721.43 1390
5722.14 1410
5722.86 1406
5723.57 1347
5724.28 1549
5725.00 1421
5725.71 1321
5726.43 1475
5727.14 1371
5727.85 1355
5728.57 1493
5729.28 1419
5730.00 1438
5730.71 1543
5731.42 1483
5732.14 1405
5732.85 1441
5733.57 1517
5734.28 1500
5735.00 1288
5735.71 1470
5736.43 1509
5737.14 1465
5737.85 1379
5738.57 1595
5739.28 1511
5740.00 1486
5740.71 1456
5741.43 1372
5742.14 1492
5742.86 1437
5743.57 1388
5744.29 1451
5745.00 1531
5745.72 1534
5746.43 1424
5747.15 1448
5747.86 1503
5748.58 1511
5749.30 1538
5750.01 1526
5750.73 1410
5751.44 1562
5752.16 1678
5752.87 1716
5753.59 1564
5754.30 1678
5755.02 1798
5755.74 1729
5756.45 1757
5757.17 1774
5757.88 1800
5758.60 1726
5759.31 1780
5760.03 1768
5760.75 1741
5761.46 1666
5762.18 1645
5762.90 1680
5763.61 1828
5764.33 1691
5765.04 1540
5765.76 1603
5766.48 1651
5767.19 1663
5767.91 1601
5768.63 1622
5769.34 1708
5770.06 1679
5770.78 1739
5771.49 1662
5772.21 1754
5772.93 1714
5773.64 1737
5774.36 1686
5775.08 1666
5775.79 1717
5776.51 1868
5777.23 1736
5777.95 1891
5778.66 1795
5779.38 1759
5780.10 1729
5780.81 1840
5781.53 1987
5782.25 1832
5782.97 1864
5783.68 1947
5784.40 1983
5785.12 1910
5785.84 1926
5786.55 1972
5787.27 2065
5787.99 1953
5788.71 2050
5789.43 1981
5790.14 2061
5790.86 1987
5791.58 2043
5792.30 2228
5793.02 2392
5793.73 2506
5794.45 2489
5795.17 2667
5795.89 2664
5796.61 2662
5797.33 3198
5798.04 3234
5798.76 3083
5799.48 3749
5800.20 4370
5800.92 5190
5801.64 6454
5802.36 7390
5803.07 8285
5803.79 8821
5804.51 9310
5805.23 8959
5805.95 8305
5806.67 7333
5807.39 6486
5808.11 5590
5808.82 4794
5809.54 4121
5810.26 4001
5810.98 3718
5811.70 3836
5812.42 3584
5813.14 3342
5813.86 3323
5814.58 3394
5815.30 3445
5816.02 3488
5816.74 3828
5817.46 3778
5818.18 3440
5818.90 3500
5819.62 3632
5820.34 3607
5821.06 3500
5821.78 3551
5822.50 3523
5823.22 3502
5823.94 3289
5824.66 3386
5825.38 3267
5826.10 3103
5826.82 3084
5827.54 2720
5828.26 2540
5828.98 2511
5829.70 2531
5830.42 2483
5831.14 2433
5831.86 2271
5832.58 2192
5833.30 2375
5834.02 2258
5834.74 2175
5835.46 2277
5836.18 2281
5836.90 2254
5837.62 2171
5838.34 2123
5839.07 2275
5839.79 2229
5840.51 2198
5841.23 2252
5841.95 2208
5842.67 2216
5843.39 2189
5844.11 2203
5844.83 2015
5845.56 2019
5846.28 1965
5847.00 1996
5847.72 1932
5848.44 1865
5849.16 1908
5849.88 1922
5850.61 1806
5851.33 1869
5852.05 1803
5852.77 1952
5853.49 1905
5854.22 1932
5854.94 1850
5855.66 1836
5856.38 1828
5857.10 1803
5857.83 1785
5858.55 1873
5859.27 1804
5859.99 1812
5860.71 1759
5861.44 1776
5862.16 1766
5862.88 1770
5863.60 1772
5864.33 1768
5865.05 1680
5865.77 1695
5866.49 1711
5867.22 1594
5867.94 1558
5868.66 1664
5869.38 1558
5870.11 1731
5870.83 1634
5871.55 1711
5872.28 1633
5873.00 1775
5873.72 1753
5874.45 1772
5875.17 1805
5875.89 1766
5876.62 1701
5877.34 1716
5878.06 1677
5878.79 1802
5879.51 1739
5880.23 1609
5880.96 1593
5881.68 1577
5882.40 1555
5883.13 1696
5883.85 1746
5884.57 1651
5885.30 1735
5886.02 1639
5886.75 1747
5887.47 1601
5888.19 1565
5888.92 1634
5889.64 1673
5890.37 1645
5891.09 1687
5891.81 1667
5892.54 1705
5893.26 1582
5893.99 1642
5894.71 1649
5895.44 1645
5896.16 1604
5896.88 1645
5897.61 1638
5898.33 1706
5899.06 1602
5899.78 1550
5900.51 1607
5901.23 1705
5901.96 1566
5902.68 1554
5903.41 1509
5904.13 1471
5904.86 1525
5905.58 1529
5906.31 1522
5907.03 1513
5907.76 1556
5908.48 1591
5909.21 1745
5909.93 1437
5910.66 1451
5911.38 1612
5912.11 1481
5912.83 1574
5913.56 1515
5914.29 1603
5915.01 1577
5915.74 1589
5916.46 1684
5917.19 1611
5917.91 1652
5918.64 1566
5919.37 1578
5920.09 1703
5920.82 1592
5921.54 1552
5922.27 1528
5923.00 1499
5923.72 1613
5924.45 1612
5925.17 1598
5925.90 1605
5926.63 1613
5927.35 1693
5928.08 1655
5928.81 1582
5929.53 1599
5930.26 1637
5930.99 1642
5931.71 1583
5932.44 1563
5933.17 1588
5933.89 1702
5934.62 1762
5935.35 1815
5936.07 1864
5936.80 1897
5937.53 1970
5938.25 2145
5938.98 2007
5939.71 1961
5940.44 2003
5941.16 2178
5941.89 2116
5942.62 2052
5943.35 2063
5944.07 2019
5944.80 2047
5945.53 2024
5946.26 2054
5946.98 2016
5947.71 2018
5948.44 2111
5949.17 2219
5949.89 2180
5950.62 2133
5951.35 2156
5952.08 2316
5952.80 2471
5953.53 2455
5954.26 2368
5954.99 2726
5955.72 2778
5956.45 2577
5957.17 2519
5957.90 2470
5958.63 2330
5959.36 2499
5960.09 2565
5960.82 2414
5961.54 2559
5962.27 2548
5963.00 2497
5963.73 2466
5964.46 2475
5965.19 2660
5965.92 2921
5966.64 3021
5967.37 3181
5968.10 3403
5968.83 3711
5969.56 3815
5970.29 3618
5971.02 3662
5971.75 3453
5972.48 3333
5973.21 3174
5973.93 2981
5974.66 2881
5975.39 2840
5976.12 2749
5976.85 2772
5977.58 2934
5978.31 2865
5979.04 2721
5979.77 2783
5980.50 2892
5981.23 3176
5981.96 2960
5982.69 3046
5983.42 3142
5984.15 3205
5984.88 3174
5985.61 3229
5986.34 3202
5987.07 3228
5987.80 3412
5988.53 3290
5989.26 3363
5989.99 3503
5990.72 3212
5991.45 3190
5992.18 3227
5992.91 3368
5993.64 3271
5994.37 3110
5995.10 3101
5995.83 3181
5996.56 3412
5997.29 3255
5998.02 3479
5998.75 3333
5999.49 3133
6000.22 3262
6000.95 3463
6001.68 3102
6002.41 3102
6003.14 3044
6003.87 3124
6004.60 3108
6005.33 2945
6006.06 3197
6006.80 3192
6007.53 3034
6008.26 3238
6008.99 3566
6009.72 3882
6010.45 4345
6011.18 4903
6011.92 5780
6012.65 6209
6013.38 6542
6014.11 6689
6014.84 7107
6015.57 7329
6016.31 7025
6017.04 6619
6017.77 6405
6018.50 5722
6019.23 4987
6019.97 4743
6020.70 4380
6021.43 3831
6022.16 3561
6022.89 3343
6023.63 3157
6024.36 2963
6025.09 2855
6025.82 2922
6026.56 2652
6027.29 2728
6028.02 2675
6028.75 2476
6029.49 2519
6030.22 2613
6030.95 2625
6031.68 2378
6032.42 2374
6033.15 2507
6033.88 2365
6034.62 2332
6035.35 2538
6036.08 2371
6036.81 2421
6037.55 2448
6038.28 2394
6039.01 2443
6039.75 2410
6040.48 2428
6041.21 2434
6041.95 2426
6042.68 2593
6043.41 2799
6044.15 2760
6044.88 2641
6045.61 2644
6046.35 2638
6047.08 2710
6047.82 2708
6048.55 2807
6049.28 2834
6050.02 2732
6050.75 2938
6051.49 3062
6052.22 3262
6052.95 3456
6053.69 3448
6054.42 3532
6055.16 3530
6055.89 3424
6056.62 3339
6057.36 2970
6058.09 2919
6058.83 2776
6059.56 2659
6060.30 2566
6061.03 2459
6061.77 2487
6062.50 2530
6063.23 2612
6063.97 2603
6064.70 2343
6065.44 2440
6066.17 2446
6066.91 2376
6067.64 2292
6068.38 2383
6069.11 2445
6069.85 2238
6070.58 2227
6071.32 2174
6072.05 2230
6072.79 2316
6073.52 2270
6074.26 2286
6075.00 2284
6075.73 2260
6076.47 2264
6077.20 2271
6077.94 2173
6078.67 2106
6079.41 2185
6080.14 2379
6080.88 2271
6081.62 2115
6082.35 2112
6083.09 2233
6083.82 2156
6084.56 2189
6085.30 2227
6086.03 2175
6086.77 2330
6087.50 2322
6088.24 2113
6088.98 2142
6089.71 2199
6090.45 2168
6091.19 2197
6091.92 2263
6092.66 2214
6093.39 2206
6094.13 2357
6094.87 2363
6095.60 2195
6096.34 2190
6097.08 2126
6097.81 2058
6098.55 2100
6099.29 2118
6100.03 2146
6100.76 1983
6101.50 1919
6102.24 1970
6102.97 2040
6103.71 2122
6104.45 1902
6105.18 1937
6105.92 1988
6106.66 1941
6107.40 1968
6108.13 2066
6108.87 2148
6109.61 2011
6110.35 1963
6111.08 2061
6111.82 2154
6112.56 2132
6113.30 2070
6114.03 2016
6114.77 2146
6115.51 2105
6116.25 2095
6116.99 2027
6117.72 2027
6118.46 2146
6119.20 2054
6119.94 2193
6120.68 2271
6121.41 2182
6122.15 2223
6122.89 2239
6123.63 2139
6124.37 2190
6125.11 2368
6125.84 2493
6126.58 2435
6127.32 2367
6128.06 2317
6128.80 2356
6129.54 2355
6130.28 2382
6131.02 2322
6131.75 2322
6132.49 2326
6133.23 2244
6133.97 2367
6134.71 2387
6135.45 2554
6136.19 2494
6136.93 2394
6137.67 2435
6138.41 2331
6139.14 2356
6139.88 2245
6140.62 2273
6141.36 2401
6142.10 2325
6142.84 2360
6143.58 2244
6144.32 2191
6145.06 2307
6145.80 2294
6146.54 2167
6147.28 2244
6148.02 2252
6148.76 2179
6149.50 2145
6150.24 2235
6150.98 2316
6151.72 2276
6152.46 2201
6153.20 2371
6153.94 2245
6154.68 2411
6155.42 2481
6156.16 2507
6156.90 2497
6157.64 2555
6158.38 2608
6159.12 2577
6159.86 2724
6160.60 2780
6161.34 2698
6162.08 2630
6162.82 2715
6163.57 2700
6164.31 2781
6165.05 2754
6165.79 2837
6166.53 3028
6167.27 3151
6168.01 3294
6168.75 3336
6169.49 3459
6170.23 3652
6170.98 3518
6171.72 3365
6172.46 3405
6173.20 3507
6173.94 3236
6174.68 3183
6175.42 3201
6176.16 3203
6176.91 3138
6177.65 3167
6178.39 2968
6179.13 3106
6179.87 3097
6180.61 3201
6181.36 3094
6182.10 3135
6182.84 3218
6183.58 3310
6184.32 3285
6185.07 3317
6185.81 3532
6186.55 3358
6187.29 3476
6188.03 3415
6188.78 3394
6189.52 3431
6190.26 3553
6191.00 3455
6191.75 3348
6192.49 3667
6193.23 3880
6193.97 3904
6194.72 3987
6195.46 4084
6196.20 4087
6196.94 4013
6197.69 4119
6198.43 4331
6199.17 4287
6199.92 4295
6200.66 4200
6201.40 4228
6202.15 4094
6202.89 4194
6203.63 4280
6204.37 4431
6205.12 4890
6205.86 5300
6206.60 6260
6207.35 7676
6208.09 9247
6208.83 11163
6209.58 13532
6210.32 15886
6211.07 17465
6211.81 18327
6212.55 18617
6213.30 18186
6214.04 16067
6214.78 14496
6215.53 12413
6216.27 10125
6217.02 8622
6217.76 7059
6218.50 5978
6219.25 5184
6219.99 4465
6220.74 4060
6221.48 3988
6222.22 3937
6222.97 3987
6223.71 4183
6224.46 4259
6225.20 4551
6225.95 4837
6226.69 4716
6227.44 4829
6228.18 4784
6228.92 4667
6229.67 4359
6230.41 4040
6231.16 3669
6231.90 3386
6232.65 3099
6233.39 2813
6234.14 2850
6234.88 2899
6235.63 2982
6236.37 2988
6237.12 2929
6237.86 2833
6238.61 2941
6239.35 3062
6240.10 3048
6240.85 3025
6241.59 3035
6242.34 3364
6243.08 3344
6243.83 3362
6244.57 3248
6245.32 3346
6246.06 3563
6246.81 3705
6247.56 4010
6248.30 4178
6249.05 4495
6249.79 4777
6250.54 4892
6251.29 4799
6252.03 4596
6252.78 4404
6253.52 4265
6254.27 3873
6255.02 3615
6255.76 3494
6256.51 3149
6257.26 3126
6258.00 3222
6258.75 3146
6259.49 3151
6260.24 3177
6260.99 3091
6261.73 3076
6262.48 3167
6263.23 3038
6263.97 3166
6264.72 3127
6265.47 3096
6266.21 3114
6266.96 2947
6267.71 2980
6268.46 2964
6269.20 3012
6269.95 2839
6270.70 2879
6271.44 3046
6272.19 3059
6272.94 3060
6273.69 3176
6274.43 3141
6275.18 2898
6275.93 3146
6276.68 3214
6277.42 3345
6278.17 3341
6278.92 3227
6279.67 3402
6280.41 3222
6281.16 3126
6281.91 3216
6282.66 3176
6283.41 2957
6284.15 3035
6284.90 3019
6285.65 2947
6286.40 2914
6287.15 2955
6287.89 2983
6288.64 3095
6289.39 3130
6290.14 3052
6290.89 3104
6291.64 3003
6292.38 2866
6293.13 2938
6293.88 2690
6294.63 2528
6295.38 2520
6296.13 2391
6296.88 2343
6297.62 2326
6298.37 2428
6299.12 2418
6299.87 2227
6300.62 2398
6301.37 2305
6302.12 2218
6302.87 2393
6303.62 2263
6304.37 2302
6305.11 2335
6305.86 2187
6306.61 2225
6307.36 2371
6308.11 2486
6308.86 2421
6309.61 2409
6310.36 2431
6311.11 2607
6311.86 2509
6312.61 2516
6313.36 2453
6314.11 2619
6314.86 2520
6315.61 2495
6316.36 2385
6317.11 2356
6317.86 2494
6318.61 2321
6319.36 2340
6320.11 2316
6320.86 2281
6321.61 2289
6322.36 2202
6323.11 2222
6323.86 2221
6324.61 2220
6325.36 2247
6326.11 2065
6326.86 2196
6327.61 2261
6328.36 2273
6329.11 2318
6329.86 2416
6330.61 2402
6331.37 2347
6332.12 2266
6332.87 2395
6333.62 2337
6334.37 2171
6335.12 2193
6335.87 2101
6336.62 2147
6337.37 1959
6338.12 1894
6338.88 1955
6339.63 2001
6340.38 2057
6341.13 1928
6341.88 1953
6342.63 1862
6343.38 1975
6344.14 1876
6344.89 1796
6345.64 1902
6346.39 1953
6347.14 2039
6347.89 1934
6348.65 1999
6349.40 1928
6350.15 2000
6350.90 2023
6351.65 2020
6352.41 2063
6353.16 2098
6353.91 2154
6354.66 2229
6355.41 2223
6356.17 2295
6356.92 2151
6357.67 2152
6358.42 2059
6359.18 2064
6359.93 1968
6360.68 2043
6361.43 1976
6362.19 1853
6362.94 1938
6363.69 1827
6364.44 1669
6365.20 1811
6365.95 1731
6366.70 1791
6367.46 1843
6368.21 1932
6368.96 1925
6369.71 1790
6370.47 1879
6371.22 1892
6371.97 1959
6372.73 1865
6373.48 1948
6374.23 1970
6374.99 1754
6375.74 1816
6376.49 1801
6377.25 1688
6378.00 1968
6378.75 1829
6379.51 1653
6380.26 1659
6381.02 1845
6381.77 1792
6382.52 1889
6383.28 1910
6384.03 1860
6384.78 1849
6385.54 1852
6386.29 1687
6387.05 1710
6387.80 1830
6388.56 1873
6389.31 1882
6390.06 1863
6390.82 1783
6391.57 1723
6392.33 1813
6393.08 1771
6393.84 1881
6394.59 1833
6395.34 1736
6396.10 1726
6396.85 1727
6397.61 1722
6398.36 1753
6399.12 1678
6399.87 1678
6400.63 1709
6401.38 1636
6402.14 1507
6402.89 1591
6403.65 1601
6404.40 1625
6405.16 1548
6405.91 1744
6406.67 1769
6407.42 1694
6408.18 1565
6408.93 1694
6409.69 1778
6410.45 1809
6411.20 1918
6411.96 1838
6412.71 1828
6413.47 1886
6414.22 1766
6414.98 1830
6415.73 1906
6416.49 1831
6417.25 1711
6418.00 1773
6418.76 1723
6419.51 1632
6420.27 1713
6421.03 1801
6421.78 1636
6422.54 1743
6423.29 1662
6424.05 1698
6424.81 1774
6425.56 1690
6426.32 1713
6427.08 1651
6427.83 1829
6428.59 1770
6429.35 1746
6430.10 1768
6430.86 1661
6431.62 1756
6432.37 1705
6433.13 1782
6433.89 1778
6434.64 1646
6435.40 1737
6436.16 1837
6436.91 1770
6437.67 1707
6438.43 1791
6439.19 1856
6439.94 1722
6440.70 1792
6441.46 1766
6442.21 1771
6442.97 1762
6443.73 1785
6444.49 1775
6445.24 1718
6446.00 1727
6446.76 1737
6447.52 1680
6448.28 1631
6449.03 1774
6449.79 1735
6450.55 1771
6451.31 1668
6452.06 1568
6452.82 1626
6453.58 1741
6454.34 1819
6455.10 1776
6455.85 1773
6456.61 1716
6457.37 1865
6458.13 1819
6458.89 1934
6459.65 1930
6460.40 1779
6461.16 1824
6461.92 1806
6462.68 1802
6463.44 1837
6464.20 1870
6464.96 2050
6465.71 2085
6466.47 1931
6467.23 2058
6467.99 2012
6468.75 2035
6469.51 1915
6470.27 1833
6471.03 1824
6471.79 1914
6472.54 1990
6473.30 2035
6474.06 2061
6474.82 1989
6475.58 2024
6476.34 2029
6477.10 2191
6477.86 2258
6478.62 2093
6479.38 2141
6480.14 2101
6480.90 2223
6481.66 2230
6482.42 2094
6483.18 2161
6483.94 2139
6484.70 2033
6485.46 2225
6486.22 2237
6486.98 2209
6487.74 2281
6488.50 2399
6489.26 2492
6490.02 2448
6490.78 2505
6491.54 2565
6492.30 2641
6493.06 2746
6493.82 2660
6494.58 2748
6495.34 2887
6496.10 2871
6496.86 3056
6497.62 3040
6498.38 3066
6499.14 2867
6499.90 3072
6500.66 3186
6501.42 3103
6502.19 2980
6502.95 2997
6503.71 2922
6504.47 3140
6505.23 3065
6505.99 3046
6506.75 3101
6507.51 3210
6508.27 3283
6509.04 3330
6509.80 3585
6510.56 3614
6511.32 3655
6512.08 3609
6512.84 3570
6513.60 3652
6514.37 3691
6515.13 3569
6515.89 3820
6516.65 3727
6517.41 3704
6518.17 3845
6518.94 3830
6519.70 3848
6520.46 4017
6521.22 3812
6521.98 3945
6522.75 4156
6523.51 4390
6524.27 4606
6525.03 4761
6525.79 5197
6526.56 5447
6527.32 5916
6528.08 6168
6528.84 6713
6529.61 6979
6530.37 7196
6531.13 7066
6531.89 6926
6532.66 6760
6533.42 6735
6534.18 6953
6534.94 7240
6535.71 8650
6536.47 10342
6537.23 11997
6538.00 13539
6538.76 14750
6539.52 15227
6540.29 14662
6541.05 13450
6541.81 12175
6542.57 10397
6543.34 8604
6544.10 7291
6544.86 6332
6545.63 5193
6546.39 4609
6547.16 4049
6547.92 3958
6548.68 3561
6549.45 3473
6550.21 3473
6550.97 3246
6551.74 3423
6552.50 3357
6553.26 3146
6554.03 3203
6554.79 3285
6555.56 3117
6556.32 3090
6557.08 3156
6557.85 3144
6558.61 3021
6559.38 3233
6560.14 3281
6560.91 3080
6561.67 3105
6562.43 3317
6563.20 3484
6563.96 3661
6564.73 3735
6565.49 3813
6566.26 3815
6567.02 3776
6567.79 3741
6568.55 3874
6569.32 3773
6570.08 3769
6570.85 3726
6571.61 3845
6572.38 3773
6573.14 3930
6573.91 4036
6574.67 4229
6575.44 4436
6576.20 4643
6576.97 4599
6577.73 4728
6578.50 4890
6579.26 4545
6580.03 4445
6580.79 4349
6581.56 4320
6582.32 4166
6583.09 4041
6583.86 3797
6584.62 3509
6585.39 3577
6586.15 3648
6586.92 3659
6587.68 3667
6588.45 3657
6589.22 3660
6589.98 3640
6590.75 3930
6591.51 4146
6592.28 4386
6593.05 4754
6593.81 5114
6594.58 5377
6595.35 5597
6596.11 5929
6596.88 6169
6597.64 6258
6598.41 6146
6599.18 5710
6599.94 5589
6600.71 5083
6601.48 4536
6602.24 4444
6603.01 4187
6603.78 3997
6604.54 3823
6605.31 3733
6606.08 3676
6606.85 3423
6607.61 3465
6608.38 3361
6609.15 3428
6609.91 3475
6610.68 3424
6611.45 3540
6612.22 3579
6612.98 3668
6613.75 3689
6614.52 3829
6615.28 3995
6616.05 3678
6616.82 3491
6617.59 3498
6618.36 3283
6619.12 3113
6619.89 3214
6620.66 3241
6621.43 3112
6622.19 3200
6622.96 3116
6623.73 3213
6624.50 3133
6625.27 3156
6626.03 3171
6626.80 3078
6627.57 3112
6628.34 3077
6629.11 2926
6629.88 3041
6630.64 3161
6631.41 3371
6632.18 3481
6632.95 3716
6633.72 4099
6634.49 4301
6635.25 4780
6636.02 5201
6636.79 5115
6637.56 5473
6638.33 5482
6639.10 5138
6639.87 4800
6640.64 4347
6641.41 3963
6642.17 3736
6642.94 3533
6643.71 3261
6644.48 3237
6645.25 3144
6646.02 2970
6646.79 2876
6647.56 2823
6648.33 2779
6649.10 2921
6649.87 2809
6650.64 2854
6651.41 2986
6652.18 2944
6652.95 3004
6653.71 2963
6654.48 2975
6655.25 2854
6656.02 2814
6656.79 2896
6657.56 2806
6658.33 2949
6659.10 2868
6659.87 2729
6660.64 2669
6661.41 2499
6662.18 2559
6662.95 2599
6663.72 2706
6664.50 2716
6665.27 2771
6666.04 2652
6666.81 2712
6667.58 2703
6668.35 2588
6669.12 2629
6669.89 2634
6670.66 2585
6671.43 2576
6672.20 2693
6672.97 2712
6673.74 2822
6674.51 2859
6675.28 2923
6676.06 2920
6676.83 2884
6677.60 2854
6678.37 2799
6679.14 2735
6679.91 2826
6680.68 2786
6681.45 2716
6682.22 2743
6683.00 2719
6683.77 2843
6684.54 2847
6685.31 2982
6686.08 3115
6686.85 3015
6687.63 2970
6688.40 3010
6689.17 2830
6689.94 2629
6690.71 2770
6691.48 2618
6692.26 2532
6693.03 2512
6693.80 2453
6694.57 2474
6695.34 2331
6696.12 2345
6696.89 2357
6697.66 2417
6698.43 2389
6699.21 2315
6699.98 2322
6700.75 2395
6701.52 2367
6702.30 2367
6703.07 2359
6703.84 2252
6704.61 2476
6705.39 2484
6706.16 2335
6706.93 2174
6707.70 2366
6708.48 2356
6709.25 2229
6710.02 2223
6710.80 2381
6711.57 2370
6712.34 2383
6713.12 2367
6713.89 2213
6714.66 2307
6715.44 2178
6716.21 2065
6716.98 2158
6717.76 2138
6718.53 2125
6719.30 2094
6720.08 2221
6720.85 2125
6721.62 2080
6722.40 2136
6723.17 2230
6723.94 2277
6724.72 2194
6725.49 2197
6726.27 2134
6727.04 2147
6727.81 2042
6728.59 2123
6729.36 2005
6730.14 1994
6730.91 2051
6731.68 1948
6732.46 2021
6733.23 2086
6734.01 2038
6734.78 2101
6735.56 2011
6736.33 2094
6737.10 2071
6737.88 2106
6738.65 2157
6739.43 2143
6740.20 2164
6740.98 2150
6741.75 2110
6742.53 2206
6743.30 2258
6744.08 2212
6744.85 2147
6745.63 2136
6746.40 2242
6747.18 2386
6747.95 2284
6748.73 2207
6749.50 2239
6750.28 2488
6751.05 2551
6751.83 2619
6752.60 2635
6753.38 2640
6754.16 2841
6754.93 2812
6755.71 2637
6756.48 2711
6757.26 2684
6758.03 2494
6758.81 2241
6759.59 2135
6760.36 2387
6761.14 2188
6761.91 2245
6762.69 2265
6763.46 2118
6764.24 2185
6765.02 2175
6765.79 2063
6766.57 2109
6767.35 2104
6768.12 2186
6768.90 2226
6769.67 2169
6770.45 2050
6771.23 2139
6772.00 2116
6772.78 2066
6773.56 2144
6774.33 2133
6775.11 2044
6775.89 1957
6776.66 2192
6777.44 2148
6778.22 1983
6778.99 2009
6779.77 1981
6780.55 1970
6781.33 2079
6782.10 2118
6782.88 2155
6783.66 1956
6784.43 1926
6785.21 1886
6785.99 1899
6786.77 1939
6787.54 1870
6788.32 1844
6789.10 2013
6789.88 2153
6790.65 1926
6791.43 1986
6792.21 1931
6792.99 1953
6793.76 1855
6794.54 2007
6795.32 2018
6796.10 1910
6796.88 1808
6797.65 1852
6798.43 1949
6799.21 2096
6799.99 1985
6800.77 1809
6801.55 1846
6802.32 2065
6803.10 2025
6803.88 2072
6804.66 2061
6805.44 2104
6806.22 2037
6806.99 2103
6807.77 2218
6808.55 2345
6809.33 2248
6810.11 2185
6810.89 2026
6811.67 1995
6812.44 1987
6813.22 1972
6814.00 2007
6814.78 1952
6815.56 1974
6816.34 2001
6817.12 2127
6817.90 2120
6818.68 2048
6819.46 2021
6820.24 2001
6821.02 2130
6821.79 2055
6822.57 2115
6823.35 2087
6824.13 2018
6824.91 1944
6825.69 1923
6826.47 1963
6827.25 2019
6828.03 2058
6828.81 1996
6829.59 1919
6830.37 1877
6831.15 1963
6831.93 2088
6832.71 1805
6833.49 1841
6834.27 1950
6835.05 1932
6835.83 1927
6836.61 1919
6837.39 1966
6838.17 1837
6838.95 1917
6839.73 1960
6840.51 1882
6841.29 1764
6842.07 1770
6842.85 1822
6843.64 1865
6844.42 1949
6845.20 1892
6845.98 1860
6846.76 1860
6847.54 1824
6848.32 1896
6849.10 2165
6849.88 2289
6850.66 2617
6851.44 2946
6852.23 3063
6853.01 3312
6853.79 3490
6854.57 3617
6855.35 3482
6856.13 3175
6856.91 2956
6857.69 2745
6858.48 2440
6859.26 2259
6860.04 2177
6860.82 2072
6861.60 2040
6862.38 2026
6863.17 2063
6863.95 2202
6864.73 2108
6865.51 2057
6866.29 2218
6867.07 2234
6867.86 2267
6868.64 2225
6869.42 2253
6870.20 2385
6870.99 2386
6871.77 2201
6872.55 2173
6873.33 2177
6874.11 2096
6874.90 1929
6875.68 2062
6876.46 2153
6877.24 2116
6878.03 2026
6878.81 2071
6879.59 2245
6880.38 2231
6881.16 2264
6881.94 2417
6882.72 2425
6883.51 2469
6884.29 2461
6885.07 2385
6885.86 2550
6886.64 2725
6887.42 2933
6888.20 3219
6888.99 3534
6889.77 3862
6890.55 4001
6891.34 3920
6892.12 4216
6892.90 3782
6893.69 3476
6894.47 3067
6895.26 2892
6896.04 2746
6896.82 2597
6897.61 2501
6898.39 2384
6899.17 2438
6899.96 2468
6900.74 2617
6901.53 2441
6902.31 2412
6903.09 2503
6903.88 2660
6904.66 2454
6905.45 2534
6906.23 2506
6907.01 2415
6907.80 2550
6908.58 2583
6909.37 2569
6910.15 2480
6910.94 2380
6911.72 2460
6912.51 2391
6913.29 2369
6914.07 2268
6914.86 2300
6915.64 2255
6916.43 2063
6917.21 2118
6918.00 2178
6918.78 2227
6919.57 2363
6920.35 2287
6921.14 2307
6921.92 2368
6922.71 2293
6923.49 2345
6924.28 2402
6925.06 2486
6925.85 2445
6926.64 2489
6927.42 2529
6928.21 2603
6928.99 2616
6929.78 2700
6930.56 2600
6931.35 2497
6932.13 2503
6932.92 2643
6933.71 2583
6934.49 2765
6935.28 2968
6936.06 2983
6936.85 2923
6937.63 3105
6938.42 2901
6939.21 2770
6939.99 2620
6940.78 2817
6941.57 2901
6942.35 2900
6943.14 2972
6943.92 3075
6944.71 3036
6945.50 3163
6946.28 3270
6947.07 3419
6947.86 3461
6948.64 3554
6949.43 3417
6950.22 3484
6951.00 3812
6951.79 3607
6952.58 3528
6953.36 3354
6954.15 3427
6954.94 3200
6955.72 3123
6956.51 3037
6957.30 3086
6958.09 3168
6958.87 3180
6959.66 3274
6960.45 3216
6961.24 3304
6962.02 3161
6962.81 3275
6963.60 3228
6964.38 3222
6965.17 3179
6965.96 3151
6966.75 3374
6967.54 3380
6968.32 3520
6969.11 3731
6969.90 3875
6970.69 3746
6971.47 3898
6972.26 4058
6973.05 3991
6973.84 3888
6974.63 3936
6975.41 4054
6976.20 4008
6976.99 3929
6977.78 3982
6978.57 4244
6979.36 4221
6980.14 4101
6980.93 4184
6981.72 4576
6982.51 4824
6983.30 5436
6984.09 6482
6984.88 7825
6985.66 9003
6986.45 10619
6987.24 12272
6988.03 14033
6988.82 14440
6989.61 14358
6990.40 13147
6991.19 11676
6991.98 10451
6992.76 8856
6993.55 7479
6994.34 6058
6995.13 5550
6995.92 4773
6996.71 4510
6997.50 4342
6998.29 4296
6999.08 4329
6999.87 4652
7000.66 5288
7001.45 5650
7002.24 6054
7003.03 6248
7003.82 6124
7004.61 6011
7005.40 5600
7006.19 5353
7006.98 4696
7007.77 4075
7008.56 3643
7009.35 3335
7010.14 3091
7010.93 2994
7011.72 2830
7012.51 2883
7013.30 2854
7014.09 2953
7014.88 3093
7015.67 3125
7016.46 3289
7017.25 3202
7018.04 3179
7018.83 3135
7019.62 3068
7020.41 3149
7021.20 3073
7021.99 3154
7022.78 3071
7023.57 3073
7024.37 3077
7025.16 3329
7025.95 3438
7026.74 3606
7027.53 3843
7028.32 3529
7029.11 3492
7029.90 3336
7030.69 3224
7031.49 3132
7032.28 2944
7033.07 2968
7033.86 2763
7034.65 2792
7035.44 2910
7036.23 2864
7037.03 2788
7037.82 2701
7038.61 2874
7039.40 2861
7040.19 2855
7040.98 2993
7041.78 2997
7042.57 3226
7043.36 3235
7044.15 3298
7044.94 3301
7045.74 3290
7046.53 3363
7047.32 3281
7048.11 3279
7048.91 3363
7049.70 3451
7050.49 3814
7051.28 4109
7052.08 4263
7052.87 4266
7053.66 4161
7054.45 4162
7055.25 3945
7056.04 3656
7056.83 3363
7057.62 3163
7058.42 3178
7059.21 3193
7060.00 3088
7060.80 3006
7061.59 3088
7062.38 2955
7063.17 3036
7063.97 2967
7064.76 3029
7065.55 3111
7066.35 3055
7067.14 2965
7067.93 2942
7068.73 3063
7069.52 2852
7070.31 2780
7071.11 2739
7071.90 2735
7072.69 2734
7073.49 2819
7074.28 2728
7075.08 2797
7075.87 2582
7076.66 2834
7077.46 2612
7078.25 2624
7079.05 2707
7079.84 2787
7080.63 2516
7081.43 2574
7082.22 2553
7083.02 2551
7083.81 2557
7084.60 2537
7085.40 2460
7086.19 2408
7086.99 2453
7087.78 2776
7088.58 2713
7089.37 2705
7090.17 2733
7090.96 2664
7091.76 2764
7092.55 2740
7093.34 2601
7094.14 2772
7094.93 2652
7095.73 2596
7096.52 2454
7097.32 2396
7098.11 2339
7098.91 2114
7099.70 2080
7100.50 2197
7101.29 2173
7102.09 2080
7102.89 2195
7103.68 2226
7104.48 2089
7105.27 2064
7106.07 2095
7106.86 1924
7107.66 1851
7108.45 1956
7109.25 1991
7110.05 1858
7110.84 1872
7111.64 1964
7112.43 2012
7113.23 2020
7114.02 1874
7114.82 1926
7115.62 1875
7116.41 1909
7117.21 1986
7118.00 1923
7118.80 2112
7119.60 2050
7120.39 2048
7121.19 2053
7121.99 1814
7122.78 1942
7123.58 1918
7124.38 1833
7125.17 1902
7125.97 1787
7126.77 1805
7127.56 1974
7128.36 1830
7129.16 1903
7129.95 1888
7130.75 1903
7131.55 1868
7132.34 1852
7133.14 1821
7133.94 1818
7134.73 1716
7135.53 1830
7136.33 1891
7137.13 1809
7137.92 1755
7138.72 1895
7139.52 1780
7140.32 1652
7141.11 1700
7141.91 1665
7142.71 1739
7143.51 1843
7144.30 1753
7145.10 1692
7145.90 1689
7146.70 1776
7147.49 1902
7148.29 1750
7149.09 1642
7149.89 1691
7150.69 1713
7151.48 1659
7152.28 1628
7153.08 1651
7153.88 1747
7154.68 1591
7155.47 1724
7156.27 1720
7157.07 1577
7157.87 1638
7158.67 1736
7159.47 1664
7160.27 1721
7161.06 1637
7161.86 1642
7162.66 1636
7163.46 1602
7164.26 1715
7165.06 1643
7165.86 1624
7166.66 1621
7167.45 1643
7168.25 1581
7169.05 1604
7169.85 1598
7170.65 1587
7171.45 1481
7172.25 1527
7173.05 1688
7173.85 1677
7174.65 1560
7175.45 1596
7176.25 1474
7177.04 1556
7177.84 1503
7178.64 1472
7179.44 1424
7180.24 1436
7181.04 1462
7181.84 1358
7182.64 1342
7183.44 1431
7184.24 1407
7185.04 1438
7185.84 1549
7186.64 1513
7187.44 1359
7188.24 1428
7189.04 1322
7189.84 1374
7190.64 1475
7191.44 1333
7192.24 1283
7193.04 1273
7193.84 1318
7194.64 1349
7195.44 1364
7196.25 1376
7197.05 1364
7197.85 1336
7198.65 1378
7199.45 1408
7200.25 1404
7201.05 1503
7201.85 1307
7202.65 1344
7203.45 1419
7204.25 1395
7205.05 1393
7205.86 1334
7206.66 1354
7207.46 1418
7208.26 1381
7209.06 1342
7209.86 1416
7210.66 1427
7211.46 1349
7212.27 1305
7213.07 1319
7213.87 1241
7214.67 1315
7215.47 1474
7216.27 1450
7217.07 1378
7217.88 1535
7218.68 1439
7219.48 1354
7220.28 1318
7221.08 1469
7221.89 1402
7222.69 1439
7223.49 1456
7224.29 1359
7225.09 1320
7225.90 1384
7226.70 1422
7227.50 1409
7228.30 1337
7229.11 1406
7229.91 1411
7230.71 1447
7231.51 1329
7232.32 1355
7233.12 1476
7233.92 1440
7234.72 1363
7235.53 1378
7236.33 1380
7237.13 1339
7237.93 1414
7238.74 1484
7239.54 1522
7240.34 1559
7241.15 1581
7241.95 1593
7242.75 1537
7243.56 1512
7244.36 1626
7245.16 1490
7245.97 1468
7246.77 1485
7247.57 1429
7248.38 1432
7249.18 1421
7249.98 1367
7250.79 1381
7251.59 1385
7252.39 1413
7253.20 1424
7254.00 1392
7254.81 1406
7255.61 1442
7256.41 1538
7257.22 1492
7258.02 1526
7258.82 1444
7259.63 1465
7260.43 1629
7261.24 1471
7262.04 1665
7262.85 1758
7263.65 1848
7264.45 1781
7265.26 1693
7266.06 1759
7266.87 1637
7267.67 1623
7268.48 1742
7269.28 1798
7270.09 1728
7270.89 1517
7271.70 1560
7272.50 1592
7273.30 1619
7274.11 1705
7274.91 1690
7275.72 1651
7276.52 1615
7277.33 1691
7278.13 1749
7278.94 1665
7279.74 1694
7280.55 1779
7281.36 1776
7282.16 1961
7282.97 2130
7283.77 2399
7284.58 2629
7285.38 2766
7286.19 3164
7286.99 3412
7287.80 3706
7288.60 3610
7289.41 3292
7290.22 3125
7291.02 2772
7291.83 2577
7292.63 2193
7293.44 2042
7294.25 1932
7295.05 1870
7295.86 1704
7296.66 1743
7297.47 1694
7298.28 1622
7299.08 1616
7299.89 1621
7300.70 1679
7301.50 1682
7302.31 1679
7303.11 1731
7303.92 1765
7304.73 1701
7305.53 1617
7306.34 1812
7307.15 1785
7307.95 1802
7308.76 1709
7309.57 1762
7310.37 1802
7311.18 1758
7311.99 1844
7312.80 1913
7313.60 1788
7314.41 1788
7315.22 1844
7316.02 1874
7316.83 1903
7317.64 1916
7318.45 2220
7319.25 2351
7320.06 2406
7320.87 2682
7321.68 2959
7322.48 3135
7323.29 3251
7324.10 3287
7324.91 3233
7325.71 3110
7326.52 2791
7327.33 2568
7328.14 2313
7328.95 2258
7329.75 2048
7330.56 1894
7331.37 1780
7332.18 1665
7332.99 1668
7333.79 1605
7334.60 1610
7335.41 1595
7336.22 1586
7337.03 1613
7337.84 1591
7338.64 1611
7339.45 1695
7340.26 1634
7341.07 1695
7341.88 1656
7342.69 1546
7343.50 1524
7344.30 1629
7345.11 1589
7345.92 1572
7346.73 1591
7347.54 1499
7348.35 1486
7349.16 1412
7349.97 1483
7350.78 1441
7351.58 1424
7352.39 1479
7353.20 1530
7354.01 1448
7354.82 1464
7355.63 1534
7356.44 1506
7357.25 1461
7358.06 1450
7358.87 1505
7359.68 1637
7360.49 1634
7361.30 1568
7362.11 1638
7362.92 1603
7363.73 1556
7364.54 1597
7365.35 1507
7366.16 1612
7366.97 1392
7367.78 1366
7368.59 1323
7369.40 1319
7370.21 1304
7371.02 1384
7371.83 1321
7372.64 1426
7373.45 1367
7374.26 1310
7375.07 1461
7375.88 1335
7376.69 1406
7377.50 1406
7378.31 1355
7379.12 1390
7379.93 1366
7380.74 1510
7381.55 1446
7382.37 1557
7383.18 1628
7383.99 1587
7384.80 1538
7385.61 1597
7386.42 1536
7387.23 1559
7388.04 1529
7388.85 1453
7389.67 1467
7390.48 1394
7391.29 1359
7392.10 1306
7392.91 1431
7393.72 1416
7394.53 1308
7395.35 1281
7396.16 1310
7396.97 1317
7397.78 1402
7398.59 1384
7399.40 1243
7400.22 1286
7401.03 1334
7401.84 1362
7402.65 1308
7403.46 1424
7404.28 1412
7405.09 1320
7405.90 1361
7406.71 1320
7407.52 1259
7408.34 1161
7409.15 1097
7409.96 1269
7410.77 1298
7411.59 1223
7412.40 1190
7413.21 1137
7414.02 1252
7414.84 1236
7415.65 1144
7416.46 1214
7417.27 1221
7418.09 1223
7418.90 1212
7419.71 1152
7420.53 1189
7421.34 1216
7422.15 1251
7422.97 1164
7423.78 1173
7424.59 1157
7425.40 1160
7426.22 1271
7427.03 1209
7427.84 1207
7428.66 1238
7429.47 1289
7430.28 1336
7431.10 1282
7431.91 1274
7432.73 1282
7433.54 1344
7434.35 1300
7435.17 1300
7435.98 1274
7436.79 1234
7437.61 1283
7438.42 1185
7439.24 1253
7440.05 1256
7440.86 1192
7441.68 1297
7442.49 1228
7443.31 1269
7444.12 1202
7444.94 1112
7445.75 1210
7446.56 1175
7447.38 1040
7448.19 1109
7449.01 1137
7449.82 1141
7450.64 1232
7451.45 1130
7452.27 1181
7453.08 1193
7453.90 1180
7454.71 1099
7455.52 1139
7456.34 1200
7457.15 1137
7457.97 1161
7458.78 1085
7459.60 1122
7460.42 1200
7461.23 1210
7462.05 1195
7462.86 1180
7463.68 1173
7464.49 1042
7465.31 1092
7466.12 1226
7466.94 1223
7467.75 1244
7468.57 1227
7469.38 1287
7470.20 1261
7471.02 1186
7471.83 1200
7472.65 1165
7473.46 1159
7474.28 1218
7475.10 1208
7475.91 1253
7476.73 1238
7477.54 1234
7478.36 1100
7479.18 1210
7479.99 1250
7480.81 1201
7481.62 1216
7482.44 1210
7483.26 1172
7484.07 1134
7484.89 1126
7485.71 1176
7486.52 1163
7487.34 1094
7488.16 1109
7488.97 1246
7489.79 1162
7490.61 1227
7491.42 1130
7492.24 1058
7493.06 1068
7493.87 1099
7494.69 1194
7495.51 1145
7496.33 1180
7497.14 1202
7497.96 1151
7498.78 1147
7499.59 1086
7500.41 1027
7501.23 1086
7502.05 1078
7502.86 1120
7503.68 1122
7504.50 1080
7505.32 1120
7506.13 1195
7506.95 1060
7507.77 1207
7508.59 1156
7509.40 1173
7510.22 1119
7511.04 1083
7511.86 1199
7512.68 1134
7513.49 1098
7514.31 1150
7515.13 1180
7515.95 1193
7516.77 1146
7517.59 1235
7518.40 1154
7519.22 1153
7520.04 1136
7520.86 1141
7521.68 1159
7522.50 1145
7523.31 1200
7524.13 1093
7524.95 1155
7525.77 1143
7526.59 1241
7527.41 1170
7528.23 1124
7529.05 1137
7529.86 1206
7530.68 1142
7531.50 1180
7532.32 1164
7533.14 1193
7533.96 1190
7534.78 1140
7535.60 1233
7536.42 1163
7537.24 1074
7538.06 1108
7538.88 1165
7539.70 1232
7540.51 1199
7541.33 1173
7542.15 1243
7542.97 1236
7543.79 1190
7544.61 1098
7545.43 1175
7546.25 1190
7547.07 1210
7547.89 1137
7548.71 1241
7549.53 1282
7550.35 1273
7551.17 1183
7551.99 1218
7552.81 1273
7553.63 1220
7554.45 1099
7555.27 1117
7556.09 1236
7556.91 1243
7557.73 1196
7558.56 1213
7559.38 1222
7560.20 1263
7561.02 1365
7561.84 1352
7562.66 1331
7563.48 1343
7564.30 1275
7565.12 1399
7565.94 1370
7566.76 1276
7567.58 1351
7568.40 1387
7569.23 1332
7570.05 1296
7570.87 1212
7571.69 1249
7572.51 1231
7573.33 1259
7574.15 1251
7574.97 1302
7575.80 1288
7576.62 1328
7577.44 1376
7578.26 1348
7579.08 1436
7579.90 1408
7580.73 1417
7581.55 1419
7582.37 1379
7583.19 1382
7584.01 1431
7584.83 1455
7585.66 1341
7586.48 1382
7587.30 1559
7588.12 1504
7588.95 1481
7589.77 1559
7590.59 1614
7591.41 1521
7592.23 1511
7593.06 1442
7593.88 1474
7594.70 1508
7595.52 1498
7596.35 1611
7597.17 1510
7597.99 1503
7598.81 1471
7599.64 1512
7600.46 1580
7601.28 1624
7602.11 1805
7602.93 1795
7603.75 1797
7604.57 1911
7605.40 2044
7606.22 2320
7607.04 2425
7607.87 2429
7608.69 2329
7609.51 2253
7610.34 2215
7611.16 2087
7611.98 2022
7612.81 2030
7613.63 1964
7614.45 1829
7615.28 1752
7616.10 1801
7616.92 1788
7617.75 2042
7618.57 2134
7619.40 1972
7620.22 2130
7621.04 2437
7621.87 2255
7622.69 2194
7623.52 2120
7624.34 2007
7625.16 1766
7625.99 1818
7626.81 1858
7627.64 1818
7628.46 1887
7629.28 1864
7630.11 1860
7630.93 2004
7631.76 2141
7632.58 2369
7633.41 2614
7634.23 2676
7635.06 2617
7635.88 2596
7636.71 2431
7637.53 2257
7638.36 2182
7639.18 2041
7640.01 2049
7640.83 1770
7641.66 1607
7642.48 1631
7643.31 1625
7644.13 1512
7644.96 1518
7645.78 1532
7646.61 1637
7647.43 1570
7648.26 1551
7649.08 1473
7649.91 1441
7650.73 1451
7651.56 1438
7652.38 1498
7653.21 1434
7654.04 1534
7654.86 1476
7655.69 1386
7656.51 1367
7657.34 1380
7658.16 1404
7658.99 1365
7659.82 1355
7660.64 1345
7661.47 1281
7662.29 1431
7663.12 1438
7663.95 1278
7664.77 1367
7665.60 1400
7666.43 1474
7667.25 1341
7668.08 1409
7668.91 1269
7669.73 1299
7670.56 1311
7671.38 1278
7672.21 1368
7673.04 1366
7673.87 1482
7674.69 1479
7675.52 1362
7676.35 1463
7677.17 1373
7678.00 1352
7678.83 1343
7679.65 1226
7680.48 1236
7681.31 1250
7682.13 1313
7682.96 1276
7683.79 1182
7684.62 1299
7685.44 1302
7686.27 1232
7687.10 1313
7687.93 1291
7688.75 1269
7689.58 1233
7690.41 1267
7691.24 1370
7692.06 1199
7692.89 1243
7693.72 1303
7694.55 1285
7695.38 1331
7696.20 1354
7697.03 1340
7697.86 1287
7698.69 1334
7699.52 1351
7700.34 1312
7701.17 1366
7702.00 1492
7702.83 1425
7703.66 1322
7704.49 1259
7705.31 1257
7706.14 1261
7706.97 1397
7707.80 1380
7708.63 1313
7709.46 1295
7710.29 1228
7711.11 1250
7711.94 1292
7712.77 1316
7713.60 1209
7714.43 1253
7715.26 1178
7716.09 1208
7716.92 1252
7717.75 1222
7718.58 1241
7719.40 1368
7720.23 1343
7721.06 1224
7721.89 1222
7722.72 1289
7723.55 1250
7724.38 1211
7725.21 1147
7726.04 1202
7726.87 1204
7727.70 1205
7728.53 1256
7729.36 1297
7730.19 1263
7731.02 1256
7731.85 1163
7732.68 1324
7733.51 1207
7734.34 1233
7735.17 1247
7736.00 1281
7736.83 1266
7737.66 1257
7738.49 1290
7739.32 1196
7740.15 1187
7740.98 1187
7741.81 1164
7742.64 1229
7743.47 1157
7744.30 1216
7745.13 1336
7745.96 1375
7746.79 1474
7747.62 1633
7748.45 1890
7749.29 2168
7750.12 2092
7750.95 2210
7751.78 2295
7752.61 2211
7753.44 1915
7754.27 1842
7755.10 1807
7755.93 1596
7756.76 1448
7757.60 1344
7758.43 1271
7759.26 1258
7760.09 1322
7760.92 1305
7761.75 1344
7762.58 1389
7763.42 1375
7764.25 1283
7765.08 1333
7765.91 1349
7766.74 1330
7767.57 1351
7768.41 1183
7769.24 1197
7770.07 1161
7770.90 1151
7771.73 1198
7772.57 1117
7773.40 1190
7774.23 1133
7775.06 1175
7775.90 1176
7776.73 1131
7777.56 1118
7778.39 1221
7779.22 1194
7780.06 1111
7780.89 1187
7781.72 1156
7782.55 1131
7783.39 1167
7784.22 1209
7785.05 1211
7785.89 1165
7786.72 1229
7787.55 1241
7788.38 1278
7789.22 1397
7790.05 1367
7790.88 1333
7791.72 1320
7792.55 1222
7793.38 1234
7794.22 1236
7795.05 1199
7795.88 1213
7796.72 1200
7797.55 1191
7798.38 1160
7799.22 1158
7800.05 1164
7800.88 1167
7801.72 1185
7802.55 1213
7803.38 1158
7804.22 1333
7805.05 1240
7805.89 1349
7806.72 1364
7807.55 1379
7808.39 1376
7809.22 1383
7810.06 1373
7810.89 1346
7811.72 1417
7812.56 1458
7813.39 1508
7814.23 1536
7815.06 1537
7815.89 1699
7816.73 1574
7817.56 1615
7818.40 1612
7819.23 1610
7820.07 1672
7820.90 1603
7821.74 1593
7822.57 1636
7823.41 1603
7824.24 1554
7825.08 1732
7825.91 1618
7826.75 1841
7827.58 1898
7828.42 1798
7829.25 1809
7830.09 1856
7830.92 1693
7831.76 1706
7832.59 1622
7833.43 1562
7834.26 1468
7835.10 1684
7835.93 1692
7836.77 1608
7837.60 1702
7838.44 1676
7839.28 1575
7840.11 1541
7840.95 1412
7841.78 1387
7842.62 1471
7843.45 1528
7844.29 1451
7845.13 1486
7845.96 1442
7846.80 1451
7847.63 1481
7848.47 1463
7849.31 1411
7850.14 1505
7850.98 1390
7851.82 1398
7852.65 1496
7853.49 1601
7854.32 1448
7855.16 1488
7856.00 1475
7856.83 1451
7857.67 1390
7858.51 1584
7859.34 1688
7860.18 1579
7861.02 1646
7861.85 1732
7862.69 1793
7863.53 1690
7864.37 1751
7865.20 1642
7866.04 1595
7866.88 1570
7867.71 1600
7868.55 1570
7869.39 1516
7870.23 1634
7871.06 1607
7871.90 1516
7872.74 1611
7873.57 1588
7874.41 1539
7875.25 1661
7876.09 1659
7876.93 1746
7877.76 1797
7878.60 1894
7879.44 2066
7880.28 2041
7881.11 2042
7881.95 2153
7882.79 2098
7883.63 1837
7884.47 1737
7885.30 1637
7886.14 1625
7886.98 1632
7887.82 1639
7888.66 1598
7889.50 1659
7890.33 1714
7891.17 1692
7892.01 1729
7892.85 1663
7893.69 1704
7894.53 1768
7895.36 1716
7896.20 1666
7897.04 1706
7897.88 1733
7898.72 1629
7899.56 1734
7900.40 1841
7901.24 1699
7902.08 1671
7902.91 1689
7903.75 1635
7904.59 1713
7905.43 1659
7906.27 1503
7907.11 1452
7907.95 1436
7908.79 1369
7909.63 1320
7910.47 1431
7911.31 1355
7912.15 1337
7912.99 1253
7913.83 1293
7914.67 1312
7915.50 1330
7916.34 1353
7917.18 1302
7918.02 1394
7918.86 1395
7919.70 1401
7920.54 1315
7921.38 1290
7922.22 1269
7923.06 1366
7923.90 1357
7924.74 1329
7925.58 1274
7926.42 1266
7927.27 1217
7928.11 1272
7928.95 1258
7929.79 1289
7930.63 1110
7931.47 1171
7932.31 1251
7933.15 1225
7933.99 1258
7934.83 1197
7935.67 1258
7936.51 1201
7937.35 1220
7938.19 1250
7939.03 1206
7939.88 1199
7940.72 1182
7941.56 1199
7942.40 1112
7943.24 1217
7944.08 1115
7944.92 1241
7945.76 1207
7946.60 1187
7947.45 1237
7948.29 1240
7949.13 1280
7949.97 1311
7950.81 1283
7951.65 1270
7952.50 1208
7953.34 1339
7954.18 1320
7955.02 1295
7955.86 1429
7956.70 1287
7957.55 1394
7958.39 1497
7959.23 1396
7960.07 1420
7960.91 1356
7961.76 1285
7962.60 1312
7963.44 1378
7964.28 1386
7965.13 1359
7965.97 1487
7966.81 1382
7967.65 1463
7968.50 1553
7969.34 1517
7970.18 1576
7971.02 1748
7971.87 1669
7972.71 1572
7973.55 1408
7974.39 1300
7975.24 1294
7976.08 1333
7976.92 1292
7977.77 1221
7978.61 1179
7979.45 1304
7980.30 1176
7981.14 1285
7981.98 1261
7982.83 1231
7983.67 1323
7984.51 1153
7985.36 1292
7986.20 1194
7987.04 1184
7987.89 1122
7988.73 1179
7989.57 1198
7990.42 1183
7991.26 1125
7992.10 1045
7992.95 1069
7993.79 1066
7994.64 1098
7995.48 1123
7996.32 1062
7997.17 1083
7998.01 1014
7998.86 1132
7999.70 1107
8000.54 1134
8001.39 1145
8002.23 1144
8003.08 1106
8003.92 1051
8004.77 978
8005.61 963
8006.45 1056
8007.30 1113
8008.14 1154
8008.99 1094
8009.83 1074
8010.68 1045
8011.52 993
8012.37 1009
8013.21 1020
8014.06 937
8014.90 972
8015.75 1062
8016.59 984
8017.44 1078
8018.28 1061
8019.13 979
8019.97 978
8020.82 1090
8021.66 936
8022.51 972
8023.35 1020
8024.20 922
8025.05 950
8025.89 979
8026.74 1003
8027.58 940
8028.43 1026
8029.27 1000
8030.12 988
8030.96 1005
8031.81 1063
8032.66 1017
8033.50 971
8034.35 980
8035.19 939
8036.04 956
8036.89 958
8037.73 884
8038.58 865
8039.43 1004
8040.27 1041
8041.12 980
8041.96 1001
8042.81 1059
8043.66 1032
8044.50 935
8045.35 977
8046.20 999
8047.04 942
8047.89 978
8048.74 935
8049.58 897
8050.43 927
8051.28 880
8052.12 953
8052.97 929
8053.82 1003
8054.67 912
8055.51 966
8056.36 950
8057.21 946
8058.05 917
8058.90 924
8059.75 865
8060.60 910
8061.44 888
8062.29 874
8063.14 934
8063.99 970
8064.83 923
8065.68 913
8066.53 888
8067.38 889
8068.22 893
8069.07 953
8069.92 822
8070.77 861
8071.62 889
8072.46 843
8073.31 834
8074.16 811
8075.01 859
8075.86 913
8076.71 858
8077.55 883
8078.40 865
8079.25 896
8080.10 915
8080.95 904
8081.80 926
8082.64 814
8083.49 838
8084.34 897
8085.19 849
8086.04 918
8086.89 927
8087.74 904
8088.58 815
8089.43 870
8090.28 924
8091.13 969
8091.98 865
8092.83 942
8093.68 904
8094.53 860
8095.38 832
8096.23 894
8097.08 879
8097.93 796
8098.77 899
8099.62 850
8100.47 921
8101.32 975
8102.17 888
8103.02 871
8103.87 870
8104.72 920
8105.57 949
8106.42 882
8107.27 812
8108.12 872
8108.97 895
8109.82 904
8110.67 838
8111.52 848
8112.37 863
8113.22 900
8114.07 843
8114.92 917
8115.77 1017
8116.62 954
8117.47 979
8118.32 863
8119.17 841
8120.02 913
8120.87 894
8121.72 904
8122.58 917
8123.43 905
8124.28 1023
8125.13 962
8125.98 914
8126.83 838
8127.68 889
8128.53 866
8129.38 934
8130.23 896
8131.08 877
8131.94 889
8132.79 963
8133.64 933
8134.49 948
8135.34 912
8136.19 947
8137.04 967
8137.89 921
8138.75 972
8139.60 968
8140.45 949
8141.30 990
8142.15 948
8143.00 841
8143.86 871
8144.71 896
8145.56 1004
8146.41 1042
8147.26 1037
8148.12 1054
8148.97 1001
8149.82 962
8150.67 1021
8151.52 1041
8152.38 1067
8153.23 1026
8154.08 1036
8154.93 1100
8155.78 1272
8156.64 1197
8157.49 1240
8158.34 1224
8159.19 1194
8160.05 1242
8160.90 1167
8161.75 1100
8162.61 1201
8163.46 1082
8164.31 1021
8165.16 1021
8166.02 1011
8166.87 1044
8167.72 1011
8168.58 957
8169.43 937
8170.28 1009
8171.14 1068
8171.99 1040
8172.84 1082
8173.70 1004
8174.55 1049
8175.40 1020
8176.26 988
8177.11 926
8177.96 1002
8178.82 946
8179.67 935
8180.52 930
8181.38 961
8182.23 994
8183.08 932
8183.94 963
8184.79 795
8185.65 844
8186.50 884
8187.35 925
8188.21 873
8189.06 886
8189.92 952
8190.77 973
8191.63 859
8192.48 797
8193.33 887
8194.19 819
8195.04 840
8195.90 831
8196.75 810
8197.61 856
8198.46 933
8199.32 865
8200.17 799
8201.02 803
8201.88 868
8202.73 823
8203.59 834
8204.44 896
8205.30 937
8206.15 871
8207.01 805
8207.86 869
8208.72 874
8209.57 803
8210.43 837
8211.29 877
8212.14 876
8213.00 936
8213.85 860
8214.71 882
8215.56 870
8216.42 901
8217.27 821
8218.13 932
8218.98 924
8219.84 895
8220.70 856
8221.55 866
8222.41 894
8223.26 862
8224.12 884
8224.98 916
8225.83 879
8226.69 794
8227.54 820
8228.40 861
8229.26 935
8230.11 915
8230.97 848
8231.83 845
8232.68 929
8233.54 879
8234.39 823
8235.25 867
8236.11 861
8236.96 817
8237.82 801
8238.68 845
8239.53 809
8240.39 785
8241.25 831
8242.11 843
8242.96 923
8243.82 833
8244.68 838
8245.53 895
8246.39 883
8247.25 847
8248.10 822
8248.96 840
8249.82 838
8250.68 896
8251.53 855
8252.39 860
8253.25 876
8254.11 812
8254.96 799
8255.82 854
8256.68 901
8257.54 868
8258.39 884
8259.25 925
8260.11 892
8260.97 824
8261.83 883
8262.68 874
8263.54 837
8264.40 808
8265.26 846
8266.12 742
8266.97 818
8267.83 849
8268.69 807
8269.55 855
8270.41 859
8271.27 833
8272.12 809
8272.98 832
8273.84 856
8274.70 861
8275.56 850
8276.42 898
8277.28 928
8278.13 931
8278.99 907
8279.85 842
8280.71 846
8281.57 892
8282.43 930
8283.29 830
8284.15 904
8285.01 921
8285.87 890
8286.72 839
8287.58 899
8288.44 974
8289.30 907
8290.16 884
8291.02 917
8291.88 924
8292.74 982
8293.60 1037
8294.46 1030
8295.32 1018
8296.18 968
8297.04 951
8297.90 976
8298.76 1024
8299.62 1037
8300.48 948
8301.34 993
8302.20 984
8303.06 1019
8303.92 1011
8304.78 1066
8305.64 1020
8306.50 1029
8307.36 905
8308.22 999
8309.08 1041
8309.94 938
8310.80 985
8311.66 974
8312.52 927
8313.38 1000
8314.24 1031
8315.10 989
8315.96 984
8316.83 1013
8317.69 1055
8318.55 1088
8319.41 1127
8320.27 1087
8321.13 1091
8321.99 1034
8322.85 921
8323.71 936
8324.57 1021
8325.44 912
8326.30 917
8327.16 896
8328.02 886
8328.88 919
8329.74 887
8330.60 900
8331.47 947
8332.33 940
8333.19 1005
8334.05 1012
8334.91 978
8335.77 931
8336.64 938
8337.50 989
8338.36 968
8339.22 879
8340.08 884
8340.94 983
8341.81 983
8342.67 1020
8343.53 988
8344.39 978
8345.26 985
8346.12 1012
8346.98 1065
8347.84 1051
8348.71 1071
8349.57 924
8350.43 983
8351.29 1002
8352.16 1045
8353.02 989
8353.88 941
8354.74 978
8355.61 902
8356.47 923
8357.33 954
8358.19 960
8359.06 997
8359.92 959
8360.78 951
8361.65 968
8362.51 986
8363.37 934
8364.24 899
8365.10 894
8365.96 1051
8366.83 1052
8367.69 971
8368.55 912
8369.42 1022
8370.28 934
8371.14 977
8372.01 963
8372.87 950
8373.73 1034
8374.60 1043
8375.46 942
8376.33 969
8377.19 965
8378.05 986
8378.92 986
8379.78 1101
8380.65 1004
8381.51 978
8382.37 1043
8383.24 984
8384.10 925
8384.97 1048
8385.83 1125
8386.70 1106
8387.56 1085
8388.42 1126
8389.29 1138
8390.15 1128
8391.02 1052
8391.88 1011
8392.75 1094
8393.61 1035
8394.48 1057
8395.34 1101
8396.21 1085
8397.07 1009
8397.94 1028
8398.80 1100
8399.67 1131
8400.53 1069
8401.40 1006
8402.26 1084
8403.13 1070
8403.99 1014
8404.86 1110
8405.72 1108
8406.59 1133
8407.45 1140
8408.32 1077
8409.19 1125
8410.05 1159
8410.92 1071
8411.78 1098
8412.65 1182
8413.51 1177
8414.38 1153
8415.25 1137
8416.11 1203
8416.98 1069
8417.84 1183
8418.71 1213
8419.58 1188
8420.44 1163
8421.31 1145
8422.17 1224
8423.04 1272
8423.91 1215
8424.77 1347
8425.64 1330
8426.51 1403
8427.37 1295
8428.24 1296
8429.11 1288
8429.97 1382
8430.84 1419
8431.71 1461
8432.57 1412
8433.44 1462
8434.31 1499
8435.17 1457
8436.04 1478
8436.91 1374
8437.77 1566
8438.64 1590
8439.51 1578
8440.38 1709
8441.24 1632
8442.11 1717
8442.98 1831
8443.84 1950
8444.71 1980
8445.58 2013
8446.45 2166
8447.31 2169
8448.18 2136
8449.05 2059
8449.92 1895
8450.78 1930
8451.65 1859
8452.52 1895
8453.39 2057
8454.26 2066
8455.12 2282
8455.99 2304
8456.86 2538
8457.73 2752
8458.60 2992
8459.46 3234
8460.33 3197
8461.20 3152
8462.07 3117
8462.94 2824
8463.81 2541
8464.67 2453
8465.54 2428
8466.41 2249
8467.28 2249
8468.15 2263
8469.02 2490
8469.89 2794
8470.75 3372
8471.62 4070
8472.49 4726
8473.36 5064
8474.23 5166
8475.10 4927
8475.97 4687
8476.84 4133
8477.71 3481
8478.57 3053
8479.44 2544
8480.31 2185
8481.18 1989
8482.05 1894
8482.92 1749
8483.79 1633
8484.66 1572
8485.53 1546
8486.40 1559
8487.27 1673
8488.14 1561
8489.01 1551
8489.88 1497
8490.75 1512
8491.62 1521
8492.49 1539
8493.36 1581
8494.23 1434
8495.10 1412
8495.97 1409
8496.84 1440
8497.71 1580
8498.58 1631
8499.45 1450
8500.32 1479
8501.19 1648
8502.06 1566
8502.93 1488
8503.80 1467
8504.67 1415
8505.54 1406
8506.41 1395
8507.28 1573
8508.15 1731
8509.02 1727
8509.89 1815
8510.76 1973
8511.63 1879
8512.51 1965
8513.38 1982
8514.25 1798
8515.12 1770
8515.99 1764
8516.86 1749
8517.73 1550
8518.60 1669
8519.47 1577
8520.35 1466
8521.22 1379
8522.09 1483
8522.96 1393
8523.83 1373
8524.70 1489
8525.57 1508
8526.45 1478
8527.32 1508
8528.19 1573
8529.06 1546
8529.93 1577
8530.80 1608
8531.68 1570
8532.55 1634
8533.42 1637
8534.29 1724
8535.16 1725
8536.04 1659
8536.91 1636
8537.78 1702
8538.65 1755
8539.52 1754
8540.40 1682
8541.27 1721
8542.14 1741
8543.01 1723
8543.89 1682
8544.76 1566
8545.63 1538
8546.50 1580
8547.38 1628
8548.25 1638
8549.12 1757
8549.99 1692
8550.87 1757
8551.74 1905
8552.61 1825
8553.49 1865
8554.36 1881
8555.23 1971
8556.11 2197
8556.98 2234
8557.85 2304
8558.73 2273
8559.60 2133
8560.47 2015
8561.35 1917
8562.22 1899
8563.09 1629
8563.97 1623
8564.84 1494
8565.71 1478
8566.59 1449
8567.46 1514
8568.33 1408
8569.21 1346
8570.08 1350
8570.96 1344
8571.83 1349
8572.70 1316
8573.58 1290
8574.45 1346
8575.33 1292
8576.20 1255
8577.07 1315
8577.95 1263
8578.82 1249
8579.70 1228
8580.57 1200
8581.45 1194
8582.32 1245
8583.19 1288
8584.07 1288
8584.94 1226
8585.82 1221
8586.69 1316
8587.57 1321
8588.44 1262
8589.32 1267
8590.19 1257
8591.07 1257
8591.94 1164
8592.82 1211
8593.69 1294
8594.57 1276
8595.44 1246
8596.32 1359
8597.19 1406
8598.07 1344
8598.94 1250
8599.82 1308
8600.69 1306
8601.57 1240
8602.44 1245
8603.32 1293
8604.20 1299
8605.07 1191
8605.95 1190
8606.82 1270
8607.70 1290
8608.57 1278
8609.45 1226
8610.33 1229
8611.20 1227
8612.08 1266
8612.95 1261
8613.83 1249
8614.71 1301
8615.58 1282
8616.46 1300
8617.33 1250
8618.21 1260
8619.09 1273
8619.96 1290
8620.84 1282
8621.72 1323
8622.59 1323
8623.47 1257
8624.35 1311
8625.22 1313
8626.10 1319
8626.98 1362
8627.85 1445
8628.73 1371
8629.61 1413
8630.48 1395
8631.36 1445
8632.24 1492
8633.11 1407
8633.99 1422
8634.87 1494
8635.74 1600
8636.62 1545
8637.50 1449
8638.38 1497
8639.25 1492
8640.13 1443
8641.01 1466
8641.89 1530
8642.76 1594
8643.64 1611
8644.52 1648
8645.40 1511
8646.27 1555
8647.15 1664
8648.03 1612
8648.91 1636
8649.79 1648
8650.66 1735
8651.54 1765
8652.42 1812
8653.30 1850
8654.18 1823
8655.05 1792
8655.93 1751
8656.81 1796
8657.69 1857
8658.57 1922
8659.45 1732
8660.32 1712
8661.20 1827
8662.08 1832
8662.96 1822
8663.84 1870
8664.72 1888
8665.60 1892
8666.47 1931
8667.35 1992
8668.23 1940
8669.11 1919
8669.99 1939
8670.87 1981
8671.75 2067
8672.63 2199
8673.51 2476
8674.38 2580
8675.26 2702
8676.14 2810
8677.02 3100
8677.90 3259
8678.78 3376
8679.66 3162
8680.54 2967
8681.42 2922
8682.30 2654
8683.18 2472
8684.06 2404
8684.94 2262
8685.82 2246
8686.70 2250
8687.58 2175
8688.46 2275
8689.34 2448
8690.22 2537
8691.10 2861
8691.98 3288
8692.86 3923
8693.74 4863
8694.62 5407
8695.50 5769
8696.38 6141
8697.26 6107
8698.14 5839
8699.02 4945
8699.90 4322
8700.78 3697
8701.66 3190
8702.54 2842
8703.42 2425
8704.30 2149
8705.18 2059
8706.06 1878
8706.94 1783
8707.82 1757
8708.71 1700
8709.59 1729
8710.47 1638
8711.35 1619
8712.23 1618
8713.11 1627
8713.99 1622
8714.87 1710
8715.75 1631
8716.64 1535
8717.52 1539
8718.40 1696
8719.28 1514
8720.16 1352
8721.04 1492
8721.92 1587
8722.81 1490
8723.69 1637
8724.57 1750
8725.45 1572
8726.33 1616
8727.21 1579
8728.10 1603
8728.98 1636
8729.86 1688
8730.74 1640
8731.62 1646
8732.51 1772
8733.39 1774
8734.27 1873
8735.15 1856
8736.03 1879
8736.92 1710
8737.80 1555
8738.68 1583
8739.56 1540
8740.45 1520
8741.33 1470
8742.21 1497
8743.09 1457
8743.98 1316
8744.86 1332
8745.74 1376
8746.63 1430
8747.51 1374
8748.39 1388
8749.27 1454
8750.16 1348
8751.04 1482
8751.92 1465
8752.81 1356
8753.69 1450
8754.57 1456
8755.46 1502
8756.34 1522
8757.22 1450
8758.11 1516
8758.99 1555
8759.87 1618
8760.76 1572
8761.64 1680
8762.52 1662
8763.41 1617
8764.29 1548
8765.17 1584
8766.06 1707
8766.94 1615
8767.83 1568
8768.71 1573
8769.59 1633
8770.48 1662
8771.36 1673
8772.25 1646
8773.13 1685
8774.01 1725
8774.90 1663
8775.78 1647
8776.67 1586
8777.55 1529
8778.44 1509
8779.32 1507
8780.20 1509
8781.09 1516
8781.97 1667
8782.86 1755
8783.74 1821
8784.63 1916
8785.51 1982
8786.40 1890
8787.28 1945
8788.17 1808
8789.05 1750
8789.94 1670
8790.82 1598
8791.71 1481
8792.59 1473
8793.48 1419
8794.36 1376
8795.25 1350
8796.13 1385
8797.02 1424
8797.90 1421
8798.79 1490
8799.67 1502
8800.56 1593
8801.45 1603
8802.33 1748
8803.22 1561
8804.10 1516
8804.99 1534
8805.87 1503
8806.76 1402
8807.65 1406
8808.53 1459
8809.42 1424
8810.30 1378
8811.19 1407
8812.08 1383
8812.96 1388
8813.85 1379
8814.73 1324
8815.62 1300
8816.51 1291
8817.39 1221
8818.28 1235
8819.17 1245
8820.05 1240
8820.94 1240
8821.83 1288
8822.71 1280
8823.60 1286
8824.49 1242
8825.37 1295
8826.26 1235
8827.15 1196
8828.03 1191
8828.92 1197
8829.81 1174
8830.69 1244
8831.58 1162
8832.47 1177
8833.36 1171
8834.24 1229
8835.13 1108
8836.02 1129
8836.90 1070
8837.79 1149
8838.68 1067
8839.57 1097
8840.45 1112
8841.34 974
8842.23 1029
8843.12 1122
8844.01 1122
8844.89 1073
8845.78 1074
8846.67 1068
8847.56 1094
8848.44 1129
8849.33 1141
8850.22 1098
8851.11 1011
8852.00 1013
8852.88 1022
8853.77 1012
8854.66 1039
8855.55 1089
8856.44 1033
8857.33 1006
8858.21 1103
8859.10 1056
8859.99 1081
8860.88 1105
8861.77 1035
8862.66 960
8863.55 1048
8864.43 1027
8865.32 932
8866.21 1028
8867.10 993
8867.99 1066
8868.88 1003
8869.77 984
8870.66 1091
8871.55 955
8872.44 997
8873.32 963
8874.21 993
8875.10 1052
8875.99 1001
8876.88 995
8877.77 1040
8878.66 1028
8879.55 1000
8880.44 897
8881.33 935
8882.22 946
8883.11 936
8884.00 910
8884.89 1013
8885.78 1029
8886.67 967
8887.56 978
8888.45 997
8889.34 932
8890.23 906
8891.12 958
8892.01 847
8892.90 840
8893.79 866
8894.68 897
8895.57 790
8896.46 886
8897.35 831
8898.24 881
8899.13 844
8900.02 842
8900.91 884
8901.80 941
8902.69 912
8903.58 900
8904.47 848
8905.36 853
8906.26 866
8907.15 899
8908.04 848
8908.93 954
8909.82 939
8910.71 923
8911.60 840
8912.49 795
8913.38 799
8914.28 789
8915.17 765
8916.06 889
8916.95 899
8917.84 836
8918.73 864
8919.62 824
8920.52 880
8921.41 836
8922.30 873
8923.19 818
8924.08 781
8924.97 871
8925.87 816
8926.76 864
8927.65 795
8928.54 798
8929.43 756
8930.33 811
8931.22 796
8932.11 779
8933.00 751
8933.89 784
8934.79 817
8935.68 840
8936.57 749
8937.46 846
8938.36 741
8939.25 800
8940.14 847
8941.03 812
8941.93 812
8942.82 793
8943.71 747
8944.60 786
8945.50 803
8946.39 801
8947.28 710
8948.18 700
8949.07 748
8949.96 714
8950.85 750
8951.75 792
8952.64 730
8953.53 681
8954.43 755
8955.32 790
8956.21 760
8957.11 748
8958.00 766
8958.89 786
8959.79 733
8960.68 790
8961.57 765
8962.47 786
8963.36 756
8964.26 777
8965.15 854
8966.04 807
8966.94 787
8967.83 845
8968.73 878
8969.62 788
8970.51 721
8971.41 784
8972.30 753
8973.20 818
8974.09 853
8974.98 827
8975.88 822
8976.77 741
8977.67 736
8978.56 801
8979.46 774
8980.35 779
8981.25 708
8982.14 801
8983.03 742
8983.93 737
8984.82 758
8985.72 756
8986.61 675
8987.51 718
8988.40 780
8989.30 791
8990.19 840
8991.09 725
8991.98 684
8992.88 638
8993.77 669
8994.67 703
8995.56 762
8996.46 692
8997.36 672
8998.25 659
8999.15 675
9000.04 668
9000.94 700
9001.83 688
9002.73 678
9003.62 699
9004.52 712
9005.42 734
9006.31 771
9007.21 698
9008.10 667
9009.00 752
9009.90 760
9010.79 771
9011.69 709
9012.58 702
9013.48 695
9014.38 675
9015.27 678
9016.17 679
9017.07 669
9017.96 725
9018.86 692
9019.76 705
9020.65 706
9021.55 711
9022.44 732
9023.34 686
9024.24 711
9025.14 671
9026.03 654
9026.93 651
9027.83 725
9028.72 695
9029.62 689
9030.52 689
9031.41 635
9032.31 633
9033.21 654
9034.11 645
9035.00 669
9035.90 646
9036.80 647
9037.69 600
9038.59 605
9039.49 632
9040.39 679
9041.28 652
9042.18 654
9043.08 640
9043.98 601
9044.88 619
9045.77 668
9046.67 662
9047.57 656
9048.47 701
9049.36 693
9050.26 701
9051.16 615
9052.06 613
9052.96 634
9053.86 634
9054.75 675
9055.65 687
9056.55 699
9057.45 680
9058.35 741
9059.25 689
9060.14 644
9061.04 694
9061.94 748
9062.84 746
9063.74 760
9064.64 699
9065.54 719
9066.44 693
9067.33 745
9068.23 706
9069.13 694
9070.03 796
9070.93 733
9071.83 691
9072.73 742
9073.63 737
9074.53 767
9075.43 689
9076.33 691
9077.22 715
9078.12 721
9079.02 708
9079.92 746
9080.82 759
9081.72 753
9082.62 759
9083.52 728
9084.42 716
9085.32 677
9086.22 773
9087.12 778
9088.02 700
9088.92 712
9089.82 722
9090.72 761
9091.62 753
9092.52 836
9093.42 793
9094.32 762
9095.22 703
9096.12 728
9097.02 711
9097.92 697
9098.82 713
9099.72 786
9100.62 728
9101.52 704
9102.43 725
9103.33 714
9104.23 765
9105.13 730
9106.03 708
9106.93 754
9107.83 682
9108.73 660
9109.63 657
9110.53 681
9111.43 647
9112.33 669
9113.24 678
9114.14 710
9115.04 687
9115.94 666
9116.84 702
9117.74 672
9118.64 739
9119.55 683
9120.45 669
9121.35 624
9122.25 621
9123.15 541
9124.05 659
9124.96 688
9125.86 669
9126.76 659
9127.66 668
9128.56 656
9129.46 604
9130.37 644
9131.27 716
9132.17 690
9133.07 707
9133.97 716
9134.88 580
9135.78 603
9136.68 671
9137.58 693
9138.49 699
9139.39 663
9140.29 702
9141.19 641
9142.10 651
9143.00 662
9143.90 622
9144.80 656
9145.71 733
9146.61 646
9147.51 663
9148.42 678
9149.32 691
9150.22 633
9151.12 644
9152.03 693
9152.93 598
9153.83 650
9154.74 657
9155.64 682
9156.54 680
9157.45 667
9158.35 617
9159.25 668
9160.16 626
9161.06 668
9161.96 637
9162.87 609
9163.77 659
9164.68 625
9165.58 614
9166.48 664
9167.39 734
9168.29 694
9169.19 626
9170.10 688
9171.00 631
9171.91 650
9172.81 681
9173.72 681
9174.62 601
9175.52 592
9176.43 627
9177.33 625
9178.24 676
9179.14 641
9180.05 621
9180.95 600
9181.85 682
9182.76 669
9183.66 609
9184.57 622
9185.47 585
9186.38 605
9187.28 626
9188.19 645
9189.09 658
9190.00 638
9190.90 599
9191.81 614
9192.71 660
9193.62 638
9194.52 613
9195.43 646
9196.33 656
9197.24 643
9198.14 650
9199.05 622
9199.96 637
9200.86 693
9201.77 679
9202.67 642
9203.58 714
9204.48 655
9205.39 661
9206.29 701
9207.20 604
9208.11 660
9209.01 706
9209.92 613
9210.82 670
9211.73 685
9212.64 678
9213.54 613
9214.45 652
9215.35 654
9216.26 687
9217.17 729
9218.07 689
9218.98 678
9219.89 696
9220.79 726
9221.70 658
9222.61 656
9223.51 695
9224.42 725
9225.33 660
9226.23 628
9227.14 618
9228.05 616
9228.95 662
9229.86 653
9230.77 581
9231.67 593
9232.58 602
9233.49 613
9234.40 591
9235.30 601
9236.21 601
9237.12 627
9238.02 601
9238.93 564
9239.84 607
9240.75 662
9241.65 632
9242.56 625
9243.47 639
9244.38 653
9245.28 686
9246.19 711
9247.10 600
9248.01 603
9248.92 587
9249.82 564
9250.73 624
9251.64 625
9252.55 657
9253.46 611
9254.36 646
9255.27 660
9256.18 646
9257.09 640
9258.00 637
9258.90 664
9259.81 619
9260.72 604
9261.63 624
9262.54 657
9263.45 593
9264.36 567
9265.26 579
9266.17 580
9267.08 594
9267.99 610
9268.90 617
9269.81 616
9270.72 575
9271.63 601
9272.54 642
9273.44 645
9274.35 563
9275.26 535
9276.17 592
9277.08 625
9277.99 665
9278.90 659
9279.81 623
9280.72 577
9281.63 652
9282.54 623
9283.45 560
9284.36 560
9285.27 556
9286.18 606
9287.09 604
9288.00 628
9288.91 727
9289.82 709
9290.73 711
9291.64 674
9292.55 661
9293.46 732
9294.37 647
9295.28 615
9296.19 672
9297.10 638
9298.01 617
9298.92 714
9299.83 622
9300.74 612
9301.65 696
9302.56 691
9303.47 699
9304.38 631
9305.29 636
9306.20 708
9307.11 656
9308.02 682
9308.93 721
9309.84 707
9310.75 730
9311.67 718
9312.58 645
9313.49 712
9314.40 752
9315.31 749
9316.22 673
9317.13 652
9318.04 716
9318.95 715
9319.87 674
9320.78 710
9321.69 705
9322.60 627
9323.51 756
9324.42 667
9325.34 670
9326.25 653
9327.16 663
9328.07 717
9328.98 707
9329.89 626
9330.81 677
9331.72 719
9332.63 687
9333.54 679
9334.45 664
9335.37 644
9336.28 632
9337.19 689
9338.10 619
9339.01 630
9339.93 624
9340.84 687
9341.75 691
9342.66 693
9343.58 774
9344.49 645
9345.40 678
9346.31 685
9347.23 681
9348.14 657
9349.05 659
9349.97 677
9350.88 684
9351.79 655
9352.70 617
9353.62 654
9354.53 646
9355.44 681
9356.36 626
9357.27 659
9358.18 653
9359.10 643
9360.01 608
9360.92 641
9361.84 700
9362.75 736
9363.66 627
9364.58 671
9365.49 652
9366.40 678
9367.32 676
9368.23 600
9369.15 613
9370.06 657
9370.97 675
9371.89 641
9372.80 671
9373.71 621
9374.63 650
9375.54 680
9376.46 659
9377.37 646
9378.29 699
9379.20 717
9380.11 748
9381.03 790
9381.94 801
9382.86 707
9383.77 672
9384.69 640
9385.60 622
9386.51 731
9387.43 711
9388.34 710
9389.26 690
9390.17 722
9391.09 700
9392.00 740
9392.92 716
9393.83 774
9394.75 775
9395.66 787
9396.58 765
9397.49 813
9398.41 817
9399.32 811
9400.24 788
9401.15 830
9402.07 835
9402.99 763
9403.90 764
9404.82 805
9405.73 792
9406.65 772
9407.56 682
9408.48 761
9409.39 828
9410.31 853
9411.23 814
9412.14 805
9413.06 760
9413.97 807
9414.89 802
9415.81 785
9416.72 808
9417.64 780
9418.55 792
9419.47 775
9420.39 859
9421.30 846
9422.22 851
9423.14 772
9424.05 755
9424.97 801
9425.89 782
9426.80 741
9427.72 797
9428.64 819
9429.55 882
9430.47 796
9431.39 791
9432.30 832
9433.22 770
9434.14 781
9435.05 809
9435.97 825
9436.89 833
9437.80 910
9438.72 922
9439.64 870
9440.56 867
9441.47 830
9442.39 850
9443.31 908
9444.23 879
9445.14 828
9446.06 854
9446.98 849
9447.90 892
9448.81 919
9449.73 903
9450.65 886
9451.57 913
9452.48 938
9453.40 1026
9454.32 1117
9455.24 1210
9456.16 1252
9457.07 1398
9457.99 1337
9458.91 1342
9459.83 1268
9460.75 1229
9461.66 1087
9462.58 1060
9463.50 958
9464.42 1008
9465.34 957
9466.26 941
9467.18 935
9468.09 897
9469.01 901
9469.93 867
9470.85 937
9471.77 967
9472.69 886
9473.61 844
9474.53 816
9475.44 853
9476.36 965
9477.28 930
9478.20 935
9479.12 913
9480.04 966
9480.96 1045
9481.88 1067
9482.80 1149
9483.72 1224
9484.64 1189
9485.56 1214
9486.47 1264
9487.39 1156
9488.31 1095
9489.23 935
9490.15 931
9491.07 903
9491.99 856
9492.91 901
9493.83 906
9494.75 886
9495.67 820
9496.59 915
9497.51 858
9498.43 848
9499.35 879
9500.27 756
9501.19 784
9502.11 813
9503.03 832
9503.95 844
9504.87 839
9505.79 817
9506.71 781
9507.64 825
9508.56 842
9509.48 845
9510.40 847
9511.32 790
9512.24 815
9513.16 832
9514.08 809
9515.00 867
9515.92 853
9516.84 852
9517.76 953
9518.68 862
9519.61 896
9520.53 893
9521.45 903
9522.37 911
9523.29 898
9524.21 859
9525.13 897
9526.05 877
9526.98 877
9527.90 833
9528.82 846
9529.74 839
9530.66 851
9531.58 843
9532.51 933
9533.43 979
9534.35 982
9535.27 929
9536.19 972
9537.11 951
9538.04 959
9538.96 978
9539.88 982
9540.80 942
9541.73 934
9542.65 912
9543.57 863
9544.49 829
9545.41 910
9546.34 916
9547.26 930
9548.18 852
9549.10 825
9550.03 877
9550.95 818
9551.87 849
9552.79 840
9553.72 883
9554.64 857
9555.56 804
9556.49 821
9557.41 979
9558.33 892
9559.25 926
9560.18 934
9561.10 937
9562.02 1027
9562.95 1021
9563.87 993
9564.79 916
9565.72 935
9566.64 996
9567.56 1003
9568.49 854
9569.41 837
9570.33 852
9571.26 912
9572.18 863
9573.11 842
9574.03 846
9574.95 854
9575.88 760
9576.80 874
9577.72 847
9578.65 824
9579.57 757
9580.50 848
9581.42 827
9582.34 858
9583.27 966
9584.19 841
9585.12 787
9586.04 809
9586.97 833
9587.89 828
9588.81 824
9589.74 866
9590.66 826
9591.59 841
9592.51 830
9593.44 851
9594.36 814
9595.29 840
9596.21 841
9597.14 865
9598.06 880
9598.99 933
9599.91 951
9600.84 994
9601.76 929
9602.69 922
9603.61 1014
9604.54 950
9605.46 915
9606.39 905
9607.31 969
9608.24 967
9609.16 918
9610.09 916
9611.01 882
9611.94 931
9612.87 917
9613.79 993
9614.72 980
9615.64 979
9616.57 1047
9617.49 917
9618.42 965
9619.35 950
9620.27 993
9621.20 927
9622.12 957
9623.05 1024
9623.98 1022
9624.90 991
9625.83 914
9626.76 931
9627.68 1000
9628.61 999
9629.53 986
9630.46 1026
9631.39 1080
9632.31 1052
9633.24 1118
9634.17 1051
9635.09 1040
9636.02 1080
9636.95 1002
9637.87 1094
9638.80 1075
9639.73 971
9640.65 1035
9641.58 1007
9642.51 1093
9643.44 1162
9644.36 1090
9645.29 1131
9646.22 1150
9647.14 1197
9648.07 1151
9649.00 1203
9649.93 1191
9650.85 1247
9651.78 1175
9652.71 1194
9653.64 1222
9654.56 1210
9655.49 1225
9656.42 1298
9657.35 1264
9658.27 1247
9659.20 1289
9660.13 1283
9661.06 1337
9661.99 1301
9662.91 1300
9663.84 1317
9664.77 1280
9665.70 1303
9666.63 1315
9667.56 1395
9668.48 1389
9669.41 1304
9670.34 1370
9671.27 1384
9672.20 1428
9673.13 1490
9674.05 1461
9674.98 1476
9675.91 1478
9676.84 1467
9677.77 1402
9678.70 1405
9679.63 1453
9680.56 1428
9681.48 1505
9682.41 1549
9683.34 1605
9684.27 1672
9685.20 1632
9686.13 1604
9687.06 1667
9687.99 1732
9688.92 1799
9689.85 1808
9690.78 1701
9691.71 1628
9692.63 1706
9693.56 1715
9694.49 1726
9695.42 1707
9696.35 1755
9697.28 1852
9698.21 2012
9699.14 2216
9700.07 2589
9701.00 2976
9701.93 3131
9702.86 3207
9703.79 3237
9704.72 3145
9705.65 2991
9706.58 2667
9707.51 2490
9708.44 2300
9709.37 2001
9710.30 1904
9711.23 1776
9712.16 1692
9713.09 1670
9714.02 1695
9714.95 1690
9715.89 1749
9716.82 1724
9717.75 1714
9718.68 1741
9719.61 1671
9720.54 1650
9721.47 1692
9722.40 1605
9723.33 1745
9724.26 1594
9725.19 1557
9726.12 1464
9727.06 1446
9727.99 1455
9728.92 1405
9729.85 1475
9730.78 1542
9731.71 1534
9732.64 1466
9733.57 1555
9734.51 1584
9735.44 1589
9736.37 1577
9737.30 1566
9738.23 1627
9739.16 1692
9740.10 1650
9741.03 1605
9741.96 1622
9742.89 1496
9743.82 1489
9744.75 1401
9745.69 1465
9746.62 1460
9747.55 1422
9748.48 1333
9749.41 1308
9750.35 1363
9751.28 1368
9752.21 1371
9753.14 1340
9754.08 1326
9755.01 1294
9755.94 1350
9756.87 1307
9757.81 1318
9758.74 1347
9759.67 1327
9760.60 1400
9761.54 1353
9762.47 1370
9763.40 1294
9764.34 1341
9765.27 1370
9766.20 1448
9767.13 1356
9768.07 1366
9769.00 1437
9769.93 1513
9770.87 1469
9771.80 1405
9772.73 1406
9773.67 1423
9774.60 1452
9775.53 1412
9776.47 1474
9777.40 1494
9778.33 1405
9779.27 1534
9780.20 1536
9781.14 1522
9782.07 1581
9783.00 1563
9783.94 1602
9784.87 1680
9785.80 1723
9786.74 1655
9787.67 1723
9788.61 1739
9789.54 1640
9790.47 1605
9791.41 1639
9792.34 1457
9793.28 1447
9794.21 1344
9795.15 1382
9796.08 1304
9797.01 1283
9797.95 1428
9798.88 1422
9799.82 1450
9800.75 1481
9801.69 1549
9802.62 1536
9803.56 1619
9804.49 1541
9805.43 1422
9806.36 1474
9807.30 1419
9808.23 1392
9809.17 1276
9810.10 1252
9811.04 1143
9811.97 1187
9812.91 1261
9813.84 1145
9814.78 1154
9815.71 1149
9816.65 1223
9817.58 1276
9818.52 1208
9819.46 1218
9820.39 1181
9821.33 1133
9822.26 1137
9823.20 1084
9824.13 1077
9825.07 1039
9826.00 1110
9826.94 1051
9827.88 1134
9828.81 1056
9829.75 1082
9830.68 1141
9831.62 1108
9832.56 1071
9833.49 1072
9834.43 1062
9835.37 1044
9836.30 1096
9837.24 1101
9838.17 1078
9839.11 1044
9840.05 1060
9840.98 1110
9841.92 1096
9842.86 1092
9843.79 1102
9844.73 1083
9845.67 1029
9846.60 1080
9847.54 1021
9848.48 985
9849.42 1004
9850.35 1000
9851.29 1099
9852.23 1022
9853.16 1069
9854.10 1014
9855.04 1002
9855.98 1050
9856.91 989
9857.85 1004
9858.79 1069
9859.72 986
9860.66 993
9861.60 1025
9862.54 1042
9863.47 1004
9864.41 1016
9865.35 1006
9866.29 1025
9867.23 927
9868.16 907
9869.10 973
9870.04 1059
9870.98 1037
9871.92 1089
9872.85 1146
9873.79 1062
9874.73 1060
9875.67 1020
9876.61 1072
9877.54 1039
9878.48 1013
9879.42 1050
9880.36 981
9881.30 915
9882.24 919
9883.18 945
9884.11 965
9885.05 1012
9885.99 1073
9886.93 985
9887.87 956
9888.81 1046
9889.75 1004
9890.69 944
9891.62 1029
9892.56 1004
9893.50 988
9894.44 960
9895.38 886
9896.32 902
9897.26 931
9898.20 927
9899.14 877
9900.08 906
9901.02 956
9901.96 929
9902.90 943
9903.83 871
9904.77 844
9905.71 960
9906.65 962
9907.59 926
9908.53 950
9909.47 947
9910.41 901
9911.35 942
9912.29 928
9913.23 969
9914.17 912
9915.11 902
9916.05 1029
9916.99 989
9917.93 952
9918.87 1026
9919.81 996
9920.75 974
9921.69 964
9922.64 1014
9923.58 992
9924.52 1040
9925.46 1109
9926.40 1126
9927.34 1217
9928.28 1470
9929.22 1441
9930.16 1538
9931.10 1635
9932.04 1688
9932.98 1677
9933.92 1674
9934.87 1587
9935.81 1410
9936.75 1257
9937.69 1227
9938.63 1113
9939.57 995
9940.51 957
9941.45 996
9942.39 928
9943.34 980
9944.28 1036
9945.22 984
9946.16 952
9947.10 935
9948.04 992
9948.99 927
9949.93 986
9950.87 932
9951.81 887
9952.75 915
9953.69 952
9954.64 945
9955.58 882
9956.52 875
9957.46 961
9958.41 935
9959.35 940
9960.29 978
9961.23 962
9962.17 892
9963.12 858
9964.06 880
9965.00 853
9965.94 904
9966.89 1004
9967.83 911
9968.77 861
9969.71 853
9970.66 872
9971.60 915
9972.54 888
9973.49 845
9974.43 785
9975.37 921
9976.31 861
9977.26 820
9978.20 820
9979.14 792
9980.09 832
9981.03 780
9981.97 822
9982.92 870
9983.86 844
9984.80 841
9985.75 774
9986.69 756
9987.63 806
9988.58 779
9989.52 776
9990.46 746
9991.41 798
9992.35 792
9993.30 732
9994.24 797
9995.18 730
9996.13 797
9997.07 750
9998.02 754
9998.96 785
9999.90 776
10000.85 834
10001.79 846
10002.74 796
10003.68 832
10004.62 811
10005.57 824
10006.51 780
10007.46 763
10008.40 790
10009.35 765
10010.29 791
10011.24 774
10012.18 812
10013.13 802
10014.07 805
10015.01 769
10015.96 690
10016.90 700
10017.85 798
10018.79 787
10019.74 835
10020.68 775
10021.63 791
10022.58 711
10023.52 745
10024.47 798
10025.41 796
10026.36 670
10027.30 698
10028.25 736
10029.19 656
10030.14 680
10031.08 730
10032.03 716
10032.98 744
10033.92 748
10034.87 683
10035.81 732
10036.76 696
10037.70 704
10038.65 672
10039.60 732
10040.54 747
10041.49 709
10042.43 701
10043.38 710
10044.33 705
10045.27 724
10046.22 766
10047.17 772
10048.11 733
10049.06 719
10050.00 728
10050.95 724
10051.90 699
10052.84 663
10053.79 636
10054.74 705
10055.68 683
10056.63 718
10057.58 710
10058.52 669
10059.47 682
10060.42 685
10061.37 656
10062.31 679
10063.26 725
10064.21 659
10065.15 640
10066.10 679
10067.05 683
10068.00 685
10068.94 712
10069.89 743
10070.84 738
10071.79 730
10072.73 710
10073.68 669
10074.63 688
10075.58 697
10076.52 705
10077.47 709
10078.42 680
10079.37 620
10080.32 646
10081.26 677
10082.21 627
10083.16 676
10084.11 691
10085.06 673
10086.00 666
10086.95 715
10087.90 654
10088.85 648
10089.80 638
10090.75 700
10091.69 673
10092.64 679
10093.59 686
10094.54 637
10095.49 633
10096.44 711
10097.39 712
10098.33 704
10099.28 594
10100.23 596
10101.18 663
10102.13 706
10103.08 679
10104.03 644
10104.98 715
10105.93 633
10106.87 607
10107.82 697
10108.77 610
10109.72 640
10110.67 663
10111.62 618
10112.57 629
10113.52 733
10114.47 680
10115.42 687
10116.37 690
10117.32 718
10118.27 661
10119.22 640
10120.17 608
10121.12 651
10122.07 669
10123.02 670
10123.97 718
10124.92 654
10125.87 694
10126.82 591
10127.77 614
10128.72 611
10129.67 641
10130.62 619
10131.57 649
10132.52 649
10133.47 667
10134.42 690
10135.37 652
10136.32 666
10137.27 622
10138.22 647
10139.17 669
10140.12 723
10141.07 711
10142.02 686
10142.98 681
10143.93 728
10144.88 608
10145.83 599
10146.78 677
10147.73 724
10148.68 684
10149.63 716
10150.58 714
10151.54 724
10152.49 687
10153.44 688
10154.39 628
10155.34 662
10156.29 773
10157.24 689
10158.20 630
10159.15 677
10160.10 621
10161.05 694
10162.00 740
10162.95 725
10163.91 701
10164.86 647
10165.81 757
10166.76 773
10167.71 682
10168.67 736
10169.62 700
10170.57 728
10171.52 745
10172.47 721
10173.43 736
10174.38 677
10175.33 709
10176.28 780
10177.24 750
10178.19 759
10179.14 691
10180.09 752
10181.05 800
10182.00 781
10182.95 779
10183.90 793
10184.86 794
10185.81 779
10186.76 840
10187.72 843
10188.67 843
10189.62 797
10190.58 869
10191.53 906
10192.48 854
10193.43 822
10194.39 763
10195.34 876
10196.29 807
10197.25 869
10198.20 858
10199.16 864
10200.11 871
10201.06 851
10202.02 860
10202.97 851
10203.92 887
10204.88 919
10205.83 942
10206.78 1009
10207.74 1051
10208.69 1105
10209.65 1114
10210.60 1089
10211.55 1111
10212.51 1094
10213.46 1154
10214.42 1079
10215.37 920
10216.33 934
10217.28 942
10218.23 918
10219.19 899
10220.14 900
10221.10 841
10222.05 884
10223.01 855
10223.96 821
10224.92 889
10225.87 846
10226.83 766
10227.78 821
10228.74 809
10229.69 824
10230.65 848
10231.60 855
10232.56 802
10233.51 776
10234.47 833
10235.42 839
10236.38 804
10237.33 846
10238.29 793
10239.24 826
10240.20 907
10241.15 849
10242.11 806
10243.06 757
10244.02 724
10244.98 827
10245.93 723
10246.89 735
10247.84 737
10248.80 694
10249.75 728
10250.71 755
10251.67 711
10252.62 689
10253.58 667
10254.53 715
10255.49 714
10256.45 775
10257.40 749
10258.36 716
10259.32 709
10260.27 677
10261.23 677
10262.18 634
10263.14 668
10264.10 653
10265.05 737
10266.01 700
10266.97 665
10267.92 662
10268.88 629
10269.84 621
10270.79 603
10271.75 615
10272.71 660
10273.67 629
10274.62 613
10275.58 623
10276.54 651
10277.49 677
10278.45 649
10279.41 636
10280.37 611
10281.32 602
10282.28 699
10283.24 680
10284.19 664
10285.15 705
10286.11 638
10287.07 654
10288.03 624
10288.98 638
10289.94 603
10290.90 675
10291.86 643
10292.81 666
10293.77 707
10294.73 649
10295.69 648
10296.65 607
10297.60 635
10298.56 634
10299.52 654
10300.48 609
10301.44 601
10302.40 646
10303.35 617
10304.31 608
10305.27 646
10306.23 613
10307.19 625
10308.15 598
10309.10 616
10310.06 576
10311.02 577
10311.98 622
10312.94 612
10313.90 629
10314.86 677
10315.82 671
10316.78 615
10317.73 616
10318.69 620
10319.65 610
10320.61 629
10321.57 612
10322.53 545
10323.49 539
10324.45 578
10325.41 628
10326.37 605
10327.33 561
10328.29 605
10329.25 605
10330.21 640
10331.17 621
10332.13 657
10333.09 620
10334.04 630
10335.00 671
10335.96 631
10336.92 631
10337.88 641
10338.84 571
10339.80 549
10340.76 590
10341.72 586
10342.68 592
10343.65 574
10344.61 599
10345.57 612
10346.53 595
10347.49 600
10348.45 614
10349.41 573
10350.37 588
10351.33 646
10352.29 580
10353.25 553
10354.21 536
10355.17 548
10356.13 579
10357.09 561
10358.05 586
10359.02 515
10359.98 523
10360.94 592
10361.90 533
10362.86 506
10363.82 554
10364.78 575
10365.74 608
10366.70 545
10367.67 533
10368.63 586
10369.59 537
10370.55 559
10371.51 625
10372.47 607
10373.43 513
10374.40 563
10375.36 495
10376.32 545
10377.28 516
10378.24 544
10379.21 572
10380.17 537
10381.13 529
10382.09 521
10383.05 498
10384.02 542
10384.98 569
10385.94 527
10386.90 559
10387.86 547
10388.83 522
10389.79 495
10390.75 555
10391.71 532
10392.68 502
10393.64 513
10394.60 479
10395.56 577
10396.53 568
10397.49 546
10398.45 575
10399.42 517
10400.38 492
10401.34 536
10402.30 573
10403.27 502
10404.23 544
10405.19 504
10406.16 498
10407.12 556
10408.08 545
10409.05 457
10410.01 480
10410.97 527
10411.94 458
10412.90 501
10413.86 527
10414.83 515
10415.79 479
10416.75 516
10417.72 464
10418.68 547
10419.65 621
10420.61 607
10421.57 631
10422.54 602
10423.50 639
10424.46 662
10425.43 627
10426.39 570
10427.36 615
10428.32 583
10429.29 575
10430.25 605
10431.21 510
10432.18 527
10433.14 572
10434.11 518
10435.07 508
10436.04 502
10437.00 583
10437.97 548
10438.93 527
10439.90 533
10440.86 472
10441.82 527
10442.79 490
10443.75 495
10444.72 522
10445.68 522
10446.65 500
10447.61 522
10448.58 524
10449.54 508
10450.51 506
10451.48 519
10452.44 504
10453.41 482
10454.37 485
10455.34 518
10456.30 540
10457.27 521
10458.23 532
10459.20 532
10460.16 492
10461.13 500
10462.10 538
10463.06 518
10464.03 507
10464.99 574
10465.96 522
10466.93 505
10467.89 488
10468.86 481
10469.82 454
10470.79 504
10471.76 512
10472.72 522
10473.69 503
10474.65 496
10475.62 509
10476.59 499
10477.55 551
10478.52 528
10479.49 465
10480.45 488
10481.42 540
10482.39 544
10483.35 534
10484.32 571
10485.29 515
10486.25 423
10487.22 482
10488.19 541
10489.15 494
10490.12 485
10491.09 492
10492.06 517
10493.02 517
10493.99 541
10494.96 492
10495.92 492
10496.89 475
10497.86 492
10498.83 500
10499.79 494
10500.76 483
10501.73 512
10502.70 551
10503.66 513
10504.63 476
10505.60 469
10506.57 473
10507.54 455
10508.50 474
10509.47 501
10510.44 507
10511.41 485
10512.38 471
10513.34 476
10514.31 479
10515.28 499
10516.25 482
10517.22 470
10518.19 465
10519.15 552
10520.12 520
10521.09 485
10522.06 490
10523.03 543
10524.00 548
10524.96 548
10525.93 527
10526.90 485
10527.87 486
10528.84 506
10529.81 496
10530.78 491
10531.75 528
10532.72 511
10533.68 445
10534.65 480
10535.62 489
10536.59 499
10537.56 495
10538.53 499
10539.50 508
10540.47 533
10541.44 552
10542.41 467
10543.38 477
10544.35 559
10545.32 529
10546.29 518
10547.26 496
10548.23 457
10549.20 493
10550.17 476
10551.13 453
10552.10 511
10553.07 536
10554.04 518
10555.01 532
10555.98 508
10556.96 495
10557.93 503
10558.90 551
10559.87 536
10560.84 602
10561.81 533
10562.78 499
10563.75 518
10564.72 575
10565.69 630
10566.66 614
10567.63 558
10568.60 609
10569.57 593
10570.54 532
10571.51 498
10572.48 542
10573.45 504
10574.42 539
10575.40 507
10576.37 537
10577.34 503
10578.31 512
10579.28 508
10580.25 552
10581.22 488
10582.19 501
10583.17 551
10584.14 521
10585.11 544
10586.08 573
10587.05 534
10588.02 556
10588.99 563
10589.97 503
10590.94 507
10591.91 550
10592.88 595
10593.85 522
10594.82 458
10595.80 510
10596.77 578
10597.74 604
10598.71 591
10599.68 536
10600.66 569
10601.63 567
10602.60 592
10603.57 548
10604.55 539
10605.52 563
10606.49 525
10607.46 484
10608.44 492
10609.41 526
10610.38 523
10611.35 563
10612.33 559
10613.30 563
10614.27 515
10615.24 514
10616.22 529
10617.19 540
10618.16 558
10619.14 510
10620.11 497
10621.08 524
10622.05 552
10623.03 574
10624.00 582
10624.97 599
10625.95 561
10626.92 571
10627.89 601
10628.87 602
10629.84 580
10630.81 549
10631.79 626
10632.76 615
10633.74 604
10634.71 635
10635.68 646
10636.66 632
10637.63 630
10638.60 647
10639.58 699
10640.55 754
10641.53 814
10642.50 885
10643.47 934
10644.45 938
10645.42 929
10646.40 798
10647.37 800
10648.35 752
10649.32 729
10650.29 702
10651.27 708
10652.24 673
10653.22 651
10654.19 589
10655.17 558
10656.14 563
10657.12 638
10658.09 606
10659.07 580
10660.04 592
10661.02 493
10661.99 542
10662.97 528
10663.94 556
10664.92 563
10665.89 575
10666.87 549
10667.84 616
10668.82 553
10669.79 513
10670.77 597
10671.74 554
10672.72 539
10673.69 586
10674.67 516
10675.65 550
10676.62 519
10677.60 573
10678.57 563
10679.55 551
10680.52 566
10681.50 548
10682.48 614
10683.45 625
10684.43 643
10685.40 661
10686.38 583
10687.36 566
10688.33 616
10689.31 605
10690.28 602
10691.26 503
10692.24 483
10693.21 503
10694.19 482
10695.17 514
10696.14 520
10697.12 495
10698.10 473
10699.07 507
10700.05 474
10701.03 519
10702.00 466
10702.98 520
10703.96 570
10704.93 550
10705.91 517
10706.89 506
10707.86 502
10708.84 519
10709.82 526
10710.80 525
10711.77 474
10712.75 489
10713.73 518
10714.70 495
10715.68 518
10716.66 485
10717.64 516
10718.61 488
10719.59 522
10720.57 535
10721.55 538
10722.53 577
10723.50 560
10724.48 549
10725.46 541
10726.44 541
10727.41 558
10728.39 508
10729.37 515
10730.35 535
10731.33 496
10732.31 458
10733.28 481
10734.26 526
10735.24 539
10736.22 505
10737.20 508
10738.17 469
10739.15 457
10740.13 451
10741.11 502
10742.09 496
10743.07 458
10744.05 481
10745.03 559
10746.00 543
10746.98 567
10747.96 494
10748.94 501
10749.92 498
10750.90 536
10751.88 484
10752.86 449
10753.84 463
10754.82 496
10755.79 500
10756.77 467
10757.75 471
10758.73 542
10759.71 482
10760.69 501
10761.67 495
10762.65 486
10763.63 448
10764.61 464
10765.59 482
10766.57 459
10767.55 475
10768.53 508
10769.51 511
10770.49 523
10771.47 483
10772.45 486
10773.43 491
10774.41 495
10775.39 544
10776.37 524
10777.35 549
10778.33 505
10779.31 532
10780.29 511
10781.27 512
10782.25 511
10783.23 525
10784.21 513
10785.19 510
10786.17 511
10787.15 526
10788.13 500
10789.12 530
10790.10 515
10791.08 511
10792.06 528
10793.04 503
10794.02 477
10795.00 514
10795.98 497
10796.96 431
10797.94 478
10798.93 550
10799.91 490
10800.89 528
10801.87 458
10802.85 501
10803.83 495
10804.81 492
10805.80 504
10806.78 454
10807.76 429
10808.74 436
10809.72 458
10810.70 504
10811.69 567
10812.67 518
10813.65 478
10814.63 437
10815.61 508
10816.59 529
10817.58 475
10818.56 509
10819.54 509
10820.52 454
10821.51 485
10822.49 532
10823.47 509
10824.45 466
10825.43 511
10826.42 511
10827.40 464
10828.38 495
10829.37 495
10830.35 463
10831.33 478
10832.31 475
10833.30 518
10834.28 544
10835.26 525
10836.24 522
10837.23 528
10838.21 591
10839.19 506
10840.18 528
10841.16 601
10842.14 543
10843.13 497
10844.11 512
10845.09 518
10846.08 491
10847.06 502
10848.04 482
10849.03 570
10850.01 513
10850.99 484
10851.98 500
10852.96 508
10853.94 531
10854.93 501
10855.91 471
10856.90 469
10857.88 495
10858.86 522
10859.85 574
10860.83 582
10861.82 547
10862.80 564
10863.78 565
10864.77 576
10865.75 609
10866.74 597
10867.72 590
10868.71 585
10869.69 607
10870.67 598
10871.66 537
10872.64 568
10873.63 556
10874.61 543
10875.60 531
10876.58 521
10877.57 524
10878.55 536
10879.54 609
10880.52 589
10881.51 572
10882.49 564
10883.48 587
10884.46 590
10885.45 609
10886.43 546
10887.42 578
10888.40 558
10889.39 580
10890.37 605
10891.36 591
10892.34 616
10893.33 625
10894.32 628
10895.30 635
10896.29 618
10897.27 643
10898.26 668
10899.24 677
10900.23 592
10901.22 598
10902.20 657
10903.19 654
10904.17 676
10905.16 637
10906.15 635
10907.13 632
10908.12 668
10909.10 653
10910.09 696
10911.08 709
10912.06 706
10913.05 673
10914.04 715
10915.02 723
10916.01 725
10917.00 713
10917.98 687
10918.97 693
10919.96 681
10920.94 729
10921.93 726
10922.92 746
10923.90 708
10924.89 676
10925.88 744
10926.86 711
10927.85 766
10928.84 781
10929.82 756
10930.81 709
10931.80 734
10932.79 724
10933.77 718
10934.76 731
10935.75 761
10936.74 757
10937.72 816
10938.71 768
10939.70 734
10940.69 747
10941.67 717
10942.66 680
10943.65 773
10944.64 860
10945.63 826
10946.61 815
10947.60 768
10948.59 813
10949.58 917
10950.57 853
10951.55 839
10952.54 788
10953.53 828
10954.52 901
10955.51 879
10956.49 933
10957.48 1035
10958.47 1123
10959.46 1174
10960.45 1129
10961.44 1149
10962.43 1154
10963.41 1217
10964.40 1222
10965.39 1198
10966.38 1195
10967.37 1122
10968.36 1108
10969.35 1074
10970.34 1015
10971.33 983
10972.31 906
10973.30 966
10974.29 912
10975.28 907
10976.27 872
10977.26 898
10978.25 897
10979.24 915
10980.23 961
10981.22 910
10982.21 876
10983.20 922
10984.19 917
10985.18 941
10986.17 968
10987.16 954
10988.15 966
10989.14 978
10990.13 1001
10991.12 1048
10992.11 1003
10993.10 973
10994.09 954
10995.08 1008
10996.07 1001
10997.06 1142
10998.05 1253
10999.04 1307
11000.03 1275
11001.02 1483
11002.01 1625
11003.00 1691
11003.99 1684
11004.98 1704
11005.97 1639
11006.96 1511
11007.95 1555
11008.94 1410
11009.93 1321
11010.92 1200
11011.91 1172
11012.91 1107
11013.90 1026
11014.89 971
11015.88 879
11016.87 923
11017.86 873
11018.85 936
11019.84 849
11020.83 854
11021.83 841
11022.82 850
11023.81 827
11024.80 799
11025.79 826
11026.78 797
11027.77 794
11028.77 782
11029.76 851
11030.75 790
11031.74 809
11032.73 812
11033.72 797
11034.72 757
11035.71 766
11036.70 832
11037.69 780
11038.68 798
11039.68 825
11040.67 804
11041.66 819
11042.65 805
11043.65 783
11044.64 758
11045.63 740
11046.62 803
11047.62 833
11048.61 812
11049.60 756
11050.59 723
11051.59 700
11052.58 715
11053.57 713
11054.56 713
11055.56 692
11056.55 680
11057.54 599
11058.54 627
11059.53 709
11060.52 731
11061.51 688
11062.51 663
11063.50 696
11064.49 667
11065.49 707
11066.48 738
11067.47 717
11068.47 669
11069.46 650
11070.45 708
11071.45 745
11072.44 661
11073.44 736
11074.43 635
11075.42 686
11076.42 733
11077.41 729
11078.40 670
11079.40 737
11080.39 729
11081.39 672
11082.38 717
11083.37 704
11084.37 646
11085.36 664
11086.36 634
11087.35 728
11088.35 732
11089.34 620
11090.33 729
11091.33 706
11092.32 654
11093.32 634
11094.31 666
11095.31 703
11096.30 683
11097.30 667
11098.29 675
11099.29 616
11100.28 662
11101.28 694
11102.27 701
11103.27 674
11104.26 645
11105.26 638
11106.25 637
11107.25 657
11108.24 667
11109.24 666
11110.23 635
11111.23 623
11112.22 670
11113.22 662
11114.21 650
11115.21 650
11116.20 610
11117.20 639
11118.20 653
11119.19 647
11120.19 697
11121.18 669
11122.18 673
11123.17 671
11124.17 694
11125.17 694
11126.16 698
11127.16 616
11128.15 664
11129.15 671
11130.15 703
11131.14 668
11132.14 696
11133.14 659
11134.13 706
11135.13 688
11136.13 683
11137.12 601
11138.12 596
11139.11 647
11140.11 654
11141.11 643
11142.10 686
11143.10 733
11144.10 666
11145.10 711
11146.09 671
11147.09 690
11148.09 683
11149.08 674
11150.08 689
11151.08 685
11152.07 654
11153.07 661
11154.07 681
11155.07 630
11156.06 618
11157.06 604
11158.06 618
11159.06 593
11160.05 603
11161.05 553
11162.05 529
11163.05 606
11164.04 600
11165.04 625
11166.04 610
11167.04 634
11168.04 598
11169.03 597
11170.03 588
11171.03 616
11172.03 596
11173.03 576
11174.02 610
11175.02 599
11176.02 625
11177.02 617
11178.02 583
11179.02 582
11180.01 603
11181.01 654
11182.01 589
11183.01 629
11184.01 639
11185.01 595
11186.00 601
11187.00 686
11188.00 678
11189.00 634
11190.00 560
11191.00 566
11192.00 597
11193.00 592
11194.00 580
11195.00 630
11195.99 643
11196.99 661
11197.99 654
11198.99 587
11199.99 595
11200.99 586
11201.99 592
11202.99 636
11203.99 625
11204.99 595
11205.99 587
11206.99 678
11207.99 626
11208.99 603
11209.99 617
11210.99 653
11211.99 595
11212.99 675
11213.99 707
11214.99 624
11215.99 605
11216.99 611
11217.99 590
11218.99 595
11219.99 635
11220.99 599
11221.99 623
11222.99 628
11223.99 604
11224.99 673
11225.99 546
11226.99 551
11227.99 635
11228.99 621
11229.99 603
11230.99 597
11231.99 581
11232.99 559
11233.99 625
11235.00 586
11236.00 606
11237.00 568
11238.00 587
11239.00 527
11240.00 564
11241.00 587
11242.00 594
11243.00 575
11244.01 615
11245.01 571
11246.01 561
11247.01 586
11248.01 591
11249.01 604
11250.01 634
11251.02 592
11252.02 557
11253.02 591
11254.02 606
11255.02 525
11256.02 543
11257.03 555
11258.03 646
11259.03 670
11260.03 641
11261.03 605
11262.04 648
11263.04 584
11264.04 595
11265.04 566
11266.05 615
11267.05 610
11268.05 531
11269.05 512
11270.05 576
11271.06 576
11272.06 619
11273.06 571
11274.07 625
11275.07 619
11276.07 602
11277.07 664
11278.08 638
11279.08 703
11280.08 689
11281.08 660
11282.09 588
11283.09 668
11284.09 669
11285.10 685
11286.10 706
11287.10 638
11288.11 632
11289.11 624
11290.11 608
11291.12 661
11292.12 626
11293.12 604
11294.13 589
11295.13 588
11296.13 616
11297.14 621
11298.14 631
11299.15 609
11300.15 664
11301.15 632
11302.16 630
11303.16 592
11304.16 621
11305.17 588
11306.17 618
11307.18 609
11308.18 605
11309.19 670
11310.19 704
11311.19 725
11312.20 677
11313.20 709
11314.21 746
11315.21 796
11316.22 826
11317.22 830
11318.23 781
11319.23 823
11320.23 763
11321.24 815
11322.24 747
11323.25 695
11324.25 733
11325.26 672
11326.26 695
11327.27 620
11328.27 608
11329.28 599
11330.28 602
11331.29 609
11332.29 587
11333.30 609
11334.30 620
11335.31 637
11336.32 559
11337.32 589
11338.33 602
11339.33 610
11340.34 585
11341.34 586
11342.35 606
11343.35 645
11344.36 574
11345.37 589
11346.37 548
11347.38 559
11348.38 583
11349.39 583
11350.40 570
11351.40 568
11352.41 599
11353.41 631
11354.42 590
11355.43 602
11356.43 608
11357.44 594
11358.45 583
11359.45 597
11360.46 618
11361.46 611
11362.47 596
11363.48 585
11364.48 590
11365.49 571
11366.50 588
11367.51 558
11368.51 528
11369.52 610
11370.53 580
11371.53 549
11372.54 539
11373.55 546
11374.55 545
11375.56 553
11376.57 552
11377.58 603
11378.58 603
11379.59 584
11380.60 555
11381.60 591
11382.61 528
11383.62 547
11384.63 599
11385.63 541
11386.64 548
11387.65 578
11388.66 574
11389.67 597
11390.67 551
11391.68 549
11392.69 545
11393.70 555
11394.71 577
11395.71 627
11396.72 653
11397.73 642
11398.74 583
11399.75 570
11400.75 598
11401.76 597
11402.77 576
11403.78 559
11404.79 578
11405.80 591
11406.80 559
11407.81 549
11408.82 614
11409.83 624
11410.84 559
11411.85 558
11412.86 536
11413.87 542
11414.87 596
11415.88 566
11416.89 595
11417.90 559
11418.91 595
11419.92 584
11420.93 592
11421.94 562
11422.95 589
11423.96 609
11424.97 546
11425.98 582
11426.98 604
11427.99 580
11429.00 555
11430.01 561
11431.02 564
11432.03 654
11433.04 628
11434.05 595
11435.06 604
11436.07 671
11437.08 640
11438.09 647
11439.10 636
11440.11 601
11441.12 580
11442.13 572
11443.14 566
11444.15 530
11445.16 593
11446.17 638
11447.18 589
11448.19 587
11449.20 570
11450.21 614
11451.22 616
11452.23 640
11453.25 639
11454.26 635
11455.27 616
11456.28 653
11457.29 613
11458.30 550
11459.31 561
11460.32 616
11461.33 605
11462.34 619
11463.35 634
11464.36 618
11465.38 705
11466.39 653
11467.40 661
11468.41 643
11469.42 659
11470.43 618
11471.44 632
11472.46 657
11473.47 678
11474.48 670
11475.49 640
11476.50 633
11477.51 671
11478.52 686
11479.54 658
11480.55 657
11481.56 674
11482.57 645
11483.58 685
11484.60 688
11485.61 661
11486.62 615
11487.63 653
11488.64 679
11489.66 684
11490.67 655
11491.68 672
11492.69 658
11493.71 650
11494.72 668
11495.73 665
11496.74 703
11497.76 654
11498.77 676
11499.78 651
11500.79 690
11501.81 696
11502.82 683
11503.83 633
11504.84 675
11505.86 747
11506.87 710
11507.88 650
11508.90 729
11509.91 688
11510.92 707
11511.94 703
11512.95 708
11513.96 743
11514.98 707
11515.99 765
11517.00 742
11518.02 680
11519.03 774
11520.04 744
11521.06 704
11522.07 756
11523.08 706
11524.10 762
11525.11 774
11526.13 740
11527.14 761
11528.15 778
11529.17 773
11530.18 765
11531.20 802
11532.21 776
11533.22 806
11534.24 780
11535.25 829
11536.27 755
11537.28 840
11538.29 866
11539.31 829
11540.32 812
11541.34 850
11542.35 879
11543.37 910
11544.38 862
11545.40 892
11546.41 927
11547.43 857
11548.44 965
11549.46 1007
11550.47 942
11551.49 921
11552.50 933
11553.52 921
11554.53 968
11555.55 916
11556.56 1019
11557.58 980
11558.59 966
11559.61 1027
11560.62 1066
11561.64 1048
11562.65 1066
11563.67 1133
11564.68 1082
11565.70 1093
11566.71 1066
11567.73 1128
11568.75 1153
11569.76 1106
11570.78 1171
11571.79 1140
11572.81 1193
11573.83 1218
11574.84 1114
11575.86 1190
11576.87 1249
11577.89 1255
11578.91 1261
11579.92 1264
11580.94 1282
11581.95 1417
11582.97 1492
11583.99 1534
11585.00 1602
11586.02 1604
11587.04 1630
11588.05 1811
11589.07 1749
11590.09 1836
11591.10 1861
11592.12 1902
11593.14 1884
11594.15 1988
11595.17 2066
11596.19 2196
11597.20 2217
11598.22 2354
11599.24 2458
11600.25 2747
11601.27 3069
11602.29 3599
11603.31 3868
11604.32 4159
11605.34 4640
11606.36 4743
11607.38 4644
11608.39 4696
11609.41 4456
11610.43 4114
11611.45 3796
11612.46 3444
11613.48 2956
11614.50 2601
11615.52 2346
11616.53 2237
11617.55 2052
11618.57 1842
11619.59 1792
11620.61 1800
11621.62 1817
11622.64 1688
11623.66 1604
11624.68 1636
11625.70 1606
11626.71 1497
11627.73 1521
11628.75 1452
11629.77 1414
11630.79 1424
11631.81 1461
11632.82 1427
11633.84 1414
11634.86 1440
11635.88 1387
11636.90 1327
11637.92 1436
11638.94 1407
11639.96 1391
11640.97 1410
11641.99 1373
11643.01 1429
11644.03 1459
11645.05 1400
11646.07 1402
11647.09 1337
11648.11 1326
11649.13 1317
11650.15 1253
11651.17 1165
11652.18 1127
11653.20 1125
11654.22 1149
11655.24 1089
11656.26 949
11657.28 1050
11658.30 1028
11659.32 975
11660.34 969
11661.36 972
11662.38 1078
11663.40 1042
11664.42 974
11665.44 905
11666.46 952
11667.48 977
11668.50 1026
11669.52 1037
11670.54 1031
11671.56 994
11672.58 1014
11673.60 995
11674.62 1041
11675.64 1033
11676.66 1059
11677.68 1126
11678.70 1160
11679.72 1096
11680.74 1152
11681.77 1267
11682.79 1134
11683.81 1151
11684.83 1231
11685.85 1175
11686.87 1235
11687.89 1181
11688.91 1130
11689.93 1146
11690.95 1098
11691.97 1171
11693.00 1104
11694.02 1087
11695.04 1041
11696.06 1046
11697.08 1039
11698.10 1038
11699.12 1023
11700.14 1009
11701.17 1003
11702.19 1064
11703.21 1021
11704.23 961
11705.25 1040
11706.27 1072
11707.30 1007
11708.32 1003
11709.34 1004
11710.36 1032
11711.38 984
11712.41 923
11713.43 894
11714.45 978
11715.47 949
11716.49 927
11717.52 955
11718.54 918
11719.56 950
11720.58 947
11721.61 936
11722.63 900
11723.65 891
11724.67 876
11725.70 818
11726.72 875
11727.74 805
11728.76 831
11729.79 825
11730.81 811
11731.83 842
11732.86 805
11733.88 735
11734.90 761
11735.92 815
11736.95 808
11737.97 819
11738.99 775
11740.02 749
11741.04 778
11742.06 780
11743.09 817
11744.11 760
11745.13 730
11746.16 776
11747.18 765
11748.20 774
11749.23 781
11750.25 799
11751.27 773
11752.30 784
11753.32 765
11754.35 814
11755.37 807
11756.39 834
11757.42 795
11758.44 741
11759.47 757
11760.49 709
11761.51 690
11762.54 748
11763.56 813
11764.59 728
11765.61 689
11766.64 687
11767.66 704
11768.68 686
11769.71 707
11770.73 684
11771.76 680
11772.78 739
11773.81 693
11774.83 696
11775.86 722
11776.88 696
11777.91 731
11778.93 722
11779.96 727
11780.98 697
11782.01 705
11783.03 696
11784.06 735
11785.08 687
11786.11 643
11787.13 736
11788.16 771
11789.18 702
11790.21 597
11791.23 645
11792.26 681
11793.28 698
11794.31 687
11795.34 675
11796.36 628
11797.39 636
11798.41 687
11799.44 702
11800.46 705
11801.49 623
11802.52 635
11803.54 626
11804.57 610
11805.59 657
11806.62 672
11807.65 694
11808.67 636
11809.70 645
11810.73 588
11811.75 644
11812.78 642
11813.80 641
11814.83 591
11815.86 632
11816.88 637
11817.91 691
11818.94 652
11819.96 701
11820.99 652
11822.02 649
11823.04 641
11824.07 542
11825.10 644
11826.13 641
11827.15 612
11828.18 681
11829.21 651
11830.23 594
11831.26 608
11832.29 630
11833.32 619
11834.34 681
11835.37 654
11836.40 639
11837.42 686
11838.45 690
11839.48 714
11840.51 622
11841.54 674
11842.56 637
11843.59 636
11844.62 618
11845.65 547
11846.67 617
11847.70 669
11848.73 650
11849.76 608
11850.79 612
11851.81 586
11852.84 545
11853.87 599
11854.90 653
11855.93 646
11856.95 612
11857.98 625
11859.01 687
11860.04 613
11861.07 614
11862.10 629
11863.13 613
11864.15 618
11865.18 593
11866.21 673
11867.24 712
11868.27 642
11869.30 621
11870.33 637
11871.36 629
11872.38 625
11873.41 627
11874.44 606
11875.47 629
11876.50 690
11877.53 639
11878.56 621
11879.59 649
11880.62 627
11881.65 642
11882.68 605
11883.71 637
11884.74 662
11885.77 654
11886.80 660
11887.82 678
11888.85 679
11889.88 644
11890.91 647
11891.94 655
11892.97 673
11894.00 713
11895.03 726
11896.06 769
11897.09 684
11898.12 643
11899.15 733
11900.18 785
11901.21 733
11902.24 807
11903.27 794
11904.31 798
11905.34 768
11906.37 767
11907.40 790
11908.43 721
11909.46 768
11910.49 793
11911.52 824
11912.55 814
11913.58 830
11914.61 769
11915.64 780
11916.67 745
11917.70 745
11918.73 821
11919.77 776
11920.80 744
11921.83 714
11922.86 778
11923.89 779
11924.92 687
11925.95 742
11926.98 738
11928.02 775
11929.05 847
11930.08 864
11931.11 882
11932.14 962
11933.17 986
11934.21 1004
11935.24 1023
11936.27 1049
11937.30 1081
11938.33 1138
11939.36 1058
11940.40 997
11941.43 1008
11942.46 953
11943.49 878
11944.52 836
11945.56 778
11946.59 789
11947.62 816
11948.65 770
11949.69 737
11950.72 717
11951.75 665
11952.78 678
11953.82 688
11954.85 687
11955.88 702
11956.91 652
11957.95 737
11958.98 729
11960.01 745
11961.04 688
11962.08 704
11963.11 741
11964.14 659
11965.18 655
11966.21 648
11967.24 688
11968.27 715
11969.31 729
11970.34 696
11971.37 665
11972.41 698
11973.44 760
11974.47 692
11975.51 703
11976.54 717
11977.58 714
11978.61 684
11979.64 693
11980.68 709
11981.71 654
11982.74 710
11983.78 741
11984.81 708
11985.85 671
11986.88 657
11987.91 628
11988.95 684
11989.98 677
11991.02 650
11992.05 680
11993.08 714
11994.12 735
11995.15 684
11996.19 625
11997.22 652
11998.26 681
11999.29 677
12000.32 602
12001.36 685
12002.39 738
12003.43 678
12004.46 630
12005.50 660
12006.53 642
12007.57 700
12008.60 711
12009.64 754
12010.67 712
12011.71 725
12012.74 677
12013.78 727
12014.81 733
12015.85 763
12016.88 784
12017.92 764
12018.95 830
12019.99 787
12021.02 877
12022.06 851
12023.10 803
12024.13 878
12025.17 860
12026.20 882
12027.24 854
12028.27 827
12029.31 763
12030.34 766
12031.38 767
12032.42 735
12033.45 776
12034.49 762
12035.52 721
12036.56 745
12037.60 749
12038.63 739
12039.67 704
12040.71 728
12041.74 726
12042.78 715
12043.81 751
12044.85 726
12045.89 701
12046.92 708
12047.96 770
12049.00 682
12050.03 617
12051.07 609
12052.11 689
12053.14 668
12054.18 668
12055.22 667
12056.25 716
12057.29 763
12058.33 776
12059.37 730
12060.40 766
12061.44 674
12062.48 677
12063.51 700
12064.55 668
12065.59 710
12066.63 724
12067.66 684
12068.70 693
12069.74 670
12070.78 675
12071.81 689
12072.85 650
12073.89 612
12074.93 668
12075.97 708
12077.00 702
12078.04 676
12079.08 641
12080.12 653
12081.15 668
12082.19 659
12083.23 666
12084.27 701
12085.31 677
12086.35 719
12087.38 672
12088.42 714
12089.46 693
12090.50 697
12091.54 735
12092.58 664
12093.61 706
12094.65 682
12095.69 665
12096.73 688
12097.77 668
12098.81 692
12099.85 752
12100.89 782
12101.92 770
12102.96 714
12104.00 753
12105.04 799
12106.08 827
12107.12 865
12108.16 851
12109.20 740
12110.24 820
12111.28 797
12112.32 831
12113.36 765
12114.39 678
12115.43 742
12116.47 758
12117.51 705
12118.55 621
12119.59 684
12120.63 614
12121.67 634
12122.71 666
12123.75 621
12124.79 635
12125.83 617
12126.87 631
12127.91 630
12128.95 668
12129.99 612
12131.03 595
12132.07 574
12133.11 588
12134.15 598
12135.19 602
12136.23 560
12137.27 573
12138.31 618
12139.35 525
12140.40 546
12141.44 559
12142.48 602
12143.52 571
12144.56 597
12145.60 608
12146.64 538
12147.68 528
12148.72 517
12149.76 534
12150.80 562
12151.84 558
12152.89 571
12153.93 565
12154.97 551
12156.01 551
12157.05 519
12158.09 551
12159.13 575
12160.17 544
12161.22 549
12162.26 560
12163.30 539
12164.34 578
12165.38 540
12166.42 581
12167.47 634
12168.51 585
12169.55 592
12170.59 554
12171.63 603
12172.67 532
12173.72 513
12174.76 536
12175.80 518
12176.84 551
12177.89 595
12178.93 540
12179.97 548
12181.01 569
12182.05 518
12183.10 485
12184.14 508
12185.18 506
12186.22 548
12187.27 546
12188.31 557
12189.35 574
12190.39 552
12191.44 547
12192.48 512
12193.52 547
12194.57 601
12195.61 555
12196.65 545
12197.69 512
12198.74 490
12199.78 544
12200.82 513
12201.87 529
12202.91 534
12203.95 497
12205.00 480
12206.04 523
12207.08 523
12208.13 531
12209.17 501
12210.21 551
12211.26 519
12212.30 519
12213.35 508
12214.39 543
12215.43 539
12216.48 523
12217.52 511
12218.56 514
12219.61 480
12220.65 493
12221.70 550
12222.74 566
12223.78 546
12224.83 526
12225.87 495
12226.92 536
12227.96 566
12229.01 596
12230.05 525
12231.10 517
12232.14 544
12233.18 516
12234.23 538
12235.27 489
12236.32 527
12237.36 564
12238.41 514
12239.45 561
12240.50 560
12241.54 538
12242.59 558
12243.63 570
12244.68 525
12245.72 575
12246.77 599
12247.81 543
12248.86 522
12249.90 518
12250.95 581
12251.99 528
12253.04 541
12254.08 563
12255.13 576
12256.18 558
12257.22 499
12258.27 464
12259.31 482
12260.36 504
12261.40 493
12262.45 523
12263.50 567
12264.54 482
12265.59 450
12266.63 459
12267.68 454
12268.73 468
12269.77 451
12270.82 463
12271.86 459
12272.91 467
12273.96 433
12275.00 487
12276.05 489
12277.10 476
12278.14 487
12279.19 503
12280.23 480
12281.28 395
12282.33 453
12283.37 485
12284.42 494
12285.47 482
12286.52 454
12287.56 434
12288.61 444
12289.66 430
12290.70 433
12291.75 444
12292.80 467
12293.84 486
12294.89 438
12295.94 415
12296.99 428
12298.03 429
12299.08 440
12300.13 431
12301.18 428
12302.22 440
12303.27 445
12304.32 459
12305.37 430
12306.41 440
12307.46 461
12308.51 493
12309.56 439
12310.60 423
12311.65 430
12312.70 453
12313.75 430
12314.80 416
12315.84 413
12316.89 364
12317.94 445
12318.99 436
12320.04 440
12321.09 458
12322.13 436
12323.18 440
12324.23 436
12325.28 406
12326.33 431
12327.38 430
12328.42 440
12329.47 409
12330.52 406
12331.57 406
12332.62 472
12333.67 432
12334.72 418
12335.77 441
12336.82 491
12337.86 458
12338.91 443
12339.96 409
12341.01 406
12342.06 424
12343.11 405
12344.16 392
12345.21 356
12346.26 434
12347.31 497
12348.36 482
12349.41 443
12350.46 456
12351.51 498
12352.56 485
12353.60 399
12354.65 391
12355.70 444
12356.75 453
12357.80 449
12358.85 413
12359.90 412
12360.95 460
12362.00 461
12363.05 401
12364.10 386
12365.15 402
12366.20 378
12367.25 419
12368.31 420
12369.36 424
12370.41 419
12371.46 420
12372.51 378
12373.56 407
12374.61 425
12375.66 407
12376.71 441
12377.76 402
12378.81 431
12379.86 465
12380.91 450
12381.96 443
12383.01 421
12384.07 408
12385.12 470
12386.17 482
12387.22 445
12388.27 409
12389.32 470
12390.37 445
12391.42 472
12392.47 475
12393.53 472
12394.58 491
12395.63 504
12396.68 488
12397.73 460
12398.78 473
12399.84 490
12400.89 459
12401.94 490
12402.99 451
12404.04 430
12405.09 435
12406.15 503
12407.20 492
12408.25 481
12409.30 467
12410.35 485
12411.41 452
12412.46 469
12413.51 479
12414.56 518
12415.62 492
12416.67 455
12417.72 483
12418.77 466
12419.83 480
12420.88 483
12421.93 460
12422.98 448
12424.04 463
12425.09 479
12426.14 450
12427.19 467
12428.25 432
12429.30 439
12430.35 471
12431.41 493
12432.46 454
12433.51 493
12434.57 445
12435.62 474
12436.67 508
12437.72 467
12438.78 515
12439.83 492
12440.88 509
12441.94 518
12442.99 469
12444.05 416
12445.10 471
12446.15 508
12447.21 496
12448.26 467
12449.31 466
12450.37 500
12451.42 475
12452.48 500
12453.53 524
12454.58 508
12455.64 470
12456.69 540
12457.75 459
12458.80 413
12459.85 472
12460.91 478
12461.96 480
12463.02 446
12464.07 475
12465.13 450
12466.18 451
12467.23 505
12468.29 479
12469.34 478
12470.40 462
12471.45 471
12472.51 482
12473.56 439
12474.62 471
12475.67 529
12476.73 516
12477.78 448
12478.84 527
12479.89 548
12480.95 549
12482.00 561
12483.06 539
12484.11 583
12485.17 539
12486.22 554
12487.28 563
12488.33 556
12489.39 600
12490.45 611
12491.50 621
12492.56 615
12493.61 645
12494.67 655
12495.72 757
12496.78 800
12497.84 880
12498.89 854
12499.95 979
12501.00 890
12502.06 927
12503.11 853
12504.17 731
12505.23 750
12506.28 693
12507.34 651
12508.40 642
12509.45 643
12510.51 568
12511.56 541
12512.62 541
12513.68 557
12514.73 560
12515.79 546
12516.85 528
12517.90 499
12518.96 476
12520.02 516
12521.07 521
12522.13 516
12523.19 541
12524.24 525
12525.30 483
12526.36 565
12527.42 492
12528.47 500
12529.53 524
12530.59 535
12531.64 540
12532.70 498
12533.76 539
12534.82 509
12535.87 535
12536.93 532
12537.99 503
12539.05 489
12540.10 533
12541.16 541
12542.22 549
12543.28 521
12544.34 514
12545.39 516
12546.45 491
12547.51 485
12548.57 476
12549.62 512
12550.68 545
12551.74 524
12552.80 484
12553.86 525
12554.92 509
12555.97 540
12557.03 535
12558.09 529
12559.15 578
12560.21 569
12561.27 555
12562.32 531
12563.38 576
12564.44 575
12565.50 579
12566.56 561
12567.62 557
12568.68 665
12569.74 624
12570.79 628
12571.85 618
12572.91 617
12573.97 660
12575.03 694
12576.09 685
12577.15 746
12578.21 732
12579.27 773
12580.33 771
12581.39 750
12582.45 746
12583.50 764
12584.56 698
12585.62 722
12586.68 678
12587.74 608
12588.80 604
12589.86 638
12590.92 602
12591.98 578
12593.04 479
12594.10 523
12595.16 547
12596.22 522
12597.28 521
12598.34 561
12599.40 543
12600.46 591
12601.52 567
12602.58 561
12603.64 558
12604.70 487
12605.76 531
12606.82 553
12607.88 513
12608.94 520
12610.01 507
12611.07 552
12612.13 576
12613.19 580
12614.25 548
12615.31 558
12616.37 590
12617.43 563
12618.49 642
12619.55 595
12620.61 534
12621.67 558
12622.74 578
12623.80 590
12624.86 577
12625.92 548
12626.98 553
12628.04 596
12629.10 577
12630.16 584
12631.23 520
12632.29 496
12633.35 492
12634.41 489
12635.47 501
12636.53 498
12637.60 510
12638.66 476
12639.72 528
12640.78 542
12641.84 565
12642.90 552
12643.97 491
12645.03 518
12646.09 516
12647.15 522
12648.22 515
12649.28 495
12650.34 505
12651.40 536
12652.46 581
12653.53 633
12654.59 636
12655.65 610
12656.71 625
12657.78 664
12658.84 668
12659.90 692
12660.96 653
12662.03 615
12663.09 607
12664.15 650
12665.22 573
12666.28 584
12667.34 565
12668.41 528
12669.47 528
12670.53 525
12671.59 533
12672.66 520
12673.72 477
12674.78 522
12675.85 469
12676.91 509
12677.97 486
12679.04 488
12680.10 480
12681.16 470
12682.23 470
12683.29 488
12684.36 469
12685.42 488
12686.48 496
12687.55 499
12688.61 454
12689.67 479
12690.74 457
12691.80 479
12692.87 494
12693.93 462
12695.00 469
12696.06 571
12697.12 494
12698.19 499
12699.25 502
12700.32 519
12701.38 482
12702.45 400
12703.51 407
12704.57 476
12705.64 509
12706.70 456
12707.77 419
12708.83 460
12709.90 406
12710.96 440
12712.03 470
12713.09 445
12714.16 484
12715.22 450
12716.29 418
12717.35 422
12718.42 425
12719.48 440
12720.55 477
12721.61 498
12722.68 470
12723.74 471
12724.81 501
12725.87 419
12726.94 442
12728.01 442
12729.07 430
12730.14 448
12731.20 466
12732.27 431
12733.33 483
12734.40 483
12735.47 482
12736.53 481
12737.60 454
12738.66 427
12739.73 426
12740.80 477
12741.86 478
12742.93 491
12743.99 459
12745.06 465
12746.13 465
12747.19 446
12748.26 508
12749.33 431
12750.39 426
12751.46 434
12752.53 421
12753.59 367
12754.66 471
12755.73 447
12756.79 431
12757.86 408
12758.93 408
12759.99 397
12761.06 376
12762.13 429
12763.19 428
12764.26 417
12765.33 422
12766.39 396
12767.46 439
12768.53 426
12769.60 388
12770.66 420
12771.73 383
12772.80 416
12773.87 402
12774.93 377
12776.00 362
12777.07 417
12778.14 416
12779.20 426
12780.27 382
12781.34 382
12782.41 343
12783.47 384
12784.54 375
12785.61 367
12786.68 415
12787.75 387
12788.81 387
12789.88 392
12790.95 346
12792.02 369
12793.09 419
12794.16 374
12795.22 377
12796.29 403
12797.36 424
12798.43 412
12799.50 370
12800.57 374
12801.64 414
12802.70 412
12803.77 390
12804.84 403
12805.91 411
12806.98 393
12808.05 361
12809.12 354
12810.19 366
12811.25 398
12812.32 344
12813.39 397
12814.46 386
12815.53 391
12816.60 425
12817.67 426
12818.74 401
12819.81 352
12820.88 392
12821.95 422
12823.02 427
12824.09 427
12825.16 402
12826.23 409
12827.30 400
12828.36 416
12829.43 378
12830.50 374
12831.57 380
12832.64 405
12833.71 397
12834.78 378
12835.85 381
12836.92 369
12837.99 387
12839.06 392
12840.13 384
12841.21 418
12842.28 400
12843.35 412
12844.42 355
12845.49 419
12846.56 423
12847.63 418
12848.70 359
12849.77 342
12850.84 363
12851.91 306
12852.98 338
12854.05 352
12855.12 377
12856.19 355
12857.26 376
12858.34 352
12859.41 333
12860.48 353
12861.55 335
12862.62 365
12863.69 344
12864.76 359
12865.83 383
12866.91 373
12867.98 363
12869.05 363
12870.12 329
12871.19 369
12872.26 352
12873.33 337
12874.41 389
12875.48 387
12876.55 348
12877.62 362
12878.69 343
12879.76 328
12880.84 361
12881.91 346
12882.98 343
12884.05 369
12885.12 370
12886.20 330
12887.27 339
12888.34 303
12889.41 338
12890.49 317
12891.56 371
12892.63 345
12893.70 326
12894.78 365
12895.85 340
12896.92 332
12897.99 312
12899.07 333
12900.14 299
12901.21 350
12902.28 335
12903.36 371
12904.43 369
12905.50 345
12906.58 352
12907.65 367
12908.72 341
12909.80 338
12910.87 340
12911.94 365
12913.02 345
12914.09 370
12915.16 344
12916.24 314
12917.31 340
12918.38 313
12919.46 364
12920.53 332
12921.60 325
12922.68 328
12923.75 348
12924.82 369
12925.90 379
12926.97 374
12928.05 341
12929.12 363
12930.19 335
12931.27 349
12932.34 343
12933.42 374
12934.49 305
12935.56 324
12936.64 342
12937.71 356
12938.79 328
12939.86 280
12940.94 329
12942.01 297
12943.08 326
12944.16 346
12945.23 321
12946.31 279
12947.38 292
12948.46 346
12949.53 369
12950.61 347
12951.68 318
12952.76 321
12953.83 338
12954.91 354
12955.98 374
12957.06 343
12958.13 323
12959.21 292
12960.28 298
12961.36 337
12962.43 341
12963.51 320
12964.58 338
12965.66 304
12966.74 282
12967.81 344
12968.89 354
12969.96 349
12971.04 322
12972.11 364
12973.19 332
12974.27 342
12975.34 338
12976.42 370
12977.49 355
12978.57 329
12979.65 366
12980.72 338
12981.80 343
12982.87 338
12983.95 352
12985.03 370
12986.10 321
12987.18 330
12988.26 345
12989.33 353
12990.41 315
12991.48 310
12992.56 319
12993.64 325
12994.71 343
12995.79 331
12996.87 370
12997.94 321
12999.02 336
13000.10 362
13001.18 342
13002.25 353
13003.33 388
13004.41 356
13005.48 338
13006.56 347
13007.64 343
13008.72 359
13009.79 377
13010.87 364
13011.95 337
13013.02 375
13014.10 362
13015.18 350
13016.26 309
13017.33 372
13018.41 343
13019.49 337
13020.57 361
13021.65 358
13022.72 315
13023.80 390
13024.88 412
13025.96 374
13027.04 380
13028.11 358
13029.19 354
13030.27 366
13031.35 358
13032.43 349
13033.50 384
13034.58 401
13035.66 402
13036.74 403
13037.82 365
13038.90 430
13039.98 394
13041.05 379
13042.13 334
13043.21 386
13044.29 427
13045.37 398
13046.45 413
13047.53 378
13048.61 445
13049.68 426
13050.76 409
13051.84 369
13052.92 379
13054.00 419
13055.08 434
13056.16 409
13057.24 425
13058.32 381
13059.40 428
13060.48 383
13061.56 401
13062.64 361
13063.71 405
13064.79 426
13065.87 361
13066.95 400
13068.03 389
13069.11 363
13070.19 366
13071.27 398
13072.35 381
13073.43 385
13074.51 340
13075.59 399
13076.67 390
13077.75 374
13078.83 390
13079.91 414
13080.99 377
13082.07 375
13083.15 425
13084.23 439
13085.31 423
13086.40 361
13087.48 401
13088.56 387
13089.64 409
13090.72 412
13091.80 440
13092.88 408
13093.96 381
13095.04 376
13096.12 381
13097.20 389
13098.28 359
13099.36 380
13100.45 349
13101.53 399
13102.61 364
13103.69 385
13104.77 374
13105.85 400
13106.93 363
13108.01 359
13109.10 372
13110.18 360
13111.26 341
13112.34 336
13113.42 383
13114.50 354
13115.58 347
13116.67 390
13117.75 428
13118.83 347
13119.91 354
13120.99 402
13122.08 393
13123.16 396
13124.24 354
13125.32 417
13126.40 395
13127.49 361
13128.57 374
13129.65 339
13130.73 339
13131.82 366
13132.90 407
13133.98 355
13135.06 357
13136.15 344
13137.23 366
13138.31 385
13139.39 374
13140.48 339
13141.56 339
13142.64 354
13143.72 323
13144.81 331
13145.89 353
13146.97 390
13148.06 346
13149.14 365
13150.22 381
13151.31 387
13152.39 403
13153.47 356
13154.56 334
13155.64 374
13156.72 408
13157.81 365
13158.89 353
13159.97 338
13161.06 383
13162.14 368
13163.22 364
13164.31 347
13165.39 318
13166.47 376
13167.56 378
13168.64 362
13169.73 313
13170.81 373
13171.89 380
13172.98 398
13174.06 368
13175.15 367
13176.23 393
13177.31 386
13178.40 352
13179.48 379
13180.57 392
13181.65 412
13182.74 355
13183.82 354
13184.91 402
13185.99 358
13187.07 391
13188.16 361
13189.24 377
13190.33 365
13191.41 341
13192.50 325
13193.58 354
13194.67 390
13195.75 418
13196.84 371
13197.92 357
13199.01 357
13200.09 344
13201.18 373
13202.26 357
13203.35 395
13204.44 404
13205.52 358
13206.61 377
13207.69 381
13208.78 347
13209.86 355
13210.95 379
13212.03 435
13213.12 371
13214.21 340
13215.29 362
13216.38 393
13217.46 399
13218.55 341
13219.63 348
13220.72 357
13221.81 362
13222.89 381
13223.98 378
13225.07 342
13226.15 351
13227.24 348
13228.32 377
13229.41 370
13230.50 346
13231.58 347
13232.67 362
13233.76 388
13234.84 408
13235.93 330
13237.02 340
13238.10 429
13239.19 402
13240.28 368
13241.36 364
13242.45 350
13243.54 382
13244.62 401
13245.71 426
13246.80 399
13247.89 366
13248.97 329
13250.06 361
13251.15 354
13252.23 377
13253.32 385
13254.41 385
13255.50 329
13256.58 344
13257.67 370
13258.76 378
13259.85 370
13260.94 354
13262.02 345
13263.11 366
13264.20 358
13265.29 352
13266.37 377
13267.46 407
13268.55 362
13269.64 408
13270.73 414
13271.81 399
13272.90 382
13273.99 407
13275.08 414
13276.17 394
13277.26 407
13278.34 421
13279.43 396
13280.52 402
13281.61 441
13282.70 422
13283.79 435
13284.88 424
13285.96 405
13287.05 411
13288.14 403
13289.23 457
13290.32 413
13291.41 391
13292.50 416
13293.59 430
13294.68 420
13295.76 395
13296.85 421
13297.94 426
13299.03 397
13300.12 411
13301.21 411
13302.30 388
13303.39 436
13304.48 436
13305.57 413
13306.66 422
13307.75 447
13308.84 460
13309.93 426
13311.02 402
13312.11 404
13313.20 435
13314.29 448
13315.38 429
13316.47 431
13317.56 411
13318.65 373
13319.74 378
13320.83 410
13321.92 437
13323.01 426
13324.10 413
13325.19 393
13326.28 419
13327.37 412
13328.46 385
13329.55 405
13330.64 426
13331.73 419
13332.82 400
13333.91 398
13335.00 419
13336.09 441
13337.18 460
13338.27 422
13339.37 396
13340.46 443
13341.55 422
13342.64 452
13343.73 466
13344.82 451
13345.91 451
13347.00 455
13348.09 446
13349.19 458
13350.28 456
13351.37 466
13352.46 464
13353.55 474
13354.64 462
13355.73 453
13356.83 476
13357.92 474
13359.01 480
13360.10 486
13361.19 485
13362.28 487
13363.38 436
13364.47 475
13365.56 463
13366.65 516
13367.74 477
13368.84 464
13369.93 502
13371.02 472
13372.11 474
13373.21 459
13374.30 449
13375.39 508
13376.48 497
13377.58 457
13378.67 465
13379.76 403
13380.85 407
13381.95 468
13383.04 465
13384.13 448
13385.22 371
13386.32 410
13387.41 451
13388.50 427
13389.60 434
13390.69 416
13391.78 449
13392.87 413
13393.97 417
13395.06 435
13396.15 436
13397.25 396
13398.34 387
13399.43 399
13400.53 440
13401.62 422
13402.71 410
13403.81 431
13404.90 376
13406.00 363
13407.09 440
13408.18 467
13409.28 419
13410.37 429
13411.46 440
13412.56 410
13413.65 423
13414.75 422
13415.84 385
13416.93 397
13418.03 415
13419.12 421
13420.22 399
13421.31 407
13422.41 431
13423.50 393
13424.59 396
13425.69 413
13426.78 415
13427.88 376
13428.97 384
13430.07 391
13431.16 407
13432.26 445
13433.35 387
13434.45 399
13435.54 454
13436.64 442
13437.73 445
13438.82 459
13439.92 413
13441.02 416
13442.11 439
13443.21 448
13444.30 399
13445.40 446
13446.49 415
13447.59 414
13448.68 418
13449.78 434
13450.87 445
13451.97 455
13453.06 450
13454.16 458
13455.25 418
13456.35 420
13457.45 443
13458.54 450
13459.64 433
13460.73 455
13461.83 488
13462.93 471
13464.02 474
13465.12 506
13466.21 472
13467.31 491
13468.41 460
13469.50 473
13470.60 413
13471.70 452
13472.79 475
13473.89 448
13474.98 443
13476.08 463
13477.18 449
13478.27 388
13479.37 408
13480.47 431
13481.56 442
13482.66 464
13483.76 427
13484.85 515
13485.95 467
13487.05 454
13488.15 450
13489.24 511
13490.34 511
13491.44 504
13492.53 474
13493.63 462
13494.73 487
13495.83 489
13496.92 493
13498.02 504
13499.12 494
13500.22 546
13501.31 522
13502.41 570
13503.51 533
13504.61 535
13505.70 564
13506.80 554
13507.90 572
13509.00 589
13510.09 499
13511.19 531
13512.29 553
13513.39 514
13514.49 479
13515.58 493
13516.68 457
13517.78 493
13518.88 520
13519.98 429
13521.08 468
13522.17 454
13523.27 411
13524.37 401
13525.47 435
13526.57 434
13527.67 433
13528.77 445
13529.86 444
13530.96 418
13532.06 435
13533.16 407
13534.26 420
13535.36 412
13536.46 439
13537.56 433
13538.66 455
13539.75 474
13540.85 383
13541.95 442
13543.05 405
13544.15 452
13545.25 427
13546.35 416
13547.45 444
13548.55 463
13549.65 412
13550.75 415
13551.85 456
13552.95 404
13554.05 401
13555.15 418
13556.25 418
13557.35 446
13558.45 408
13559.55 411
13560.65 441
13561.75 413
13562.85 428
13563.95 433
13565.05 465
13566.15 416
13567.25 419
13568.35 387
13569.45 438
13570.55 424
13571.65 402
13572.75 421
13573.85 382
13574.95 366
13576.05 427
13577.15 442
13578.25 403
13579.35 379
13580.45 386
13581.55 424
13582.65 408
13583.75 420
13584.86 409
13585.96 422
13587.06 396
13588.16 404
13589.26 379
13590.36 427
13591.46 383
13592.56 434
13593.66 401
13594.77 442
13595.87 422
13596.97 454
13598.07 443
13599.17 406
13600.27 392
13601.37 384
13602.48 427
13603.58 433
13604.68 375
13605.78 429
13606.88 435
13607.99 432
13609.09 442
13610.19 440
13611.29 469
13612.39 446
13613.50 413
13614.60 436
13615.70 447
13616.80 450
13617.90 443
13619.01 433
13620.11 400
13621.21 442
13622.31 440
13623.42 434
13624.52 355
13625.62 403
13626.72 425
13627.83 422
13628.93 390
13630.03 463
13631.13 437
13632.24 445
13633.34 427
13634.44 419
13635.55 419
13636.65 404
13637.75 449
13638.86 497
13639.96 494
13641.06 479
13642.17 403
13643.27 416
13644.37 483
13645.48 378
13646.58 428
13647.68 475
13648.79 437
13649.89 416
13650.99 388
13652.10 388
13653.20 416
13654.30 414
13655.41 450
13656.51 416
13657.62 427
13658.72 409
13659.82 426
13660.93 403
13662.03 418
13663.14 396
13664.24 453
13665.34 414
13666.45 413
13667.55 435
13668.66 393
13669.76 380
13670.87 403
13671.97 385
13673.07 375
13674.18 386
13675.28 393
13676.39 418
13677.49 399
13678.60 405
13679.70 400
13680.81 426
13681.91 385
13683.02 372
13684.12 426
13685.23 452
13686.33 415
13687.44 405
13688.54 410
13689.65 437
13690.75 460
13691.86 468
13692.96 438
13694.07 426
13695.17 402
13696.28 401
13697.39 447
13698.49 382
13699.60 375
13700.70 440
13701.81 459
13702.91 422
13704.02 425
13705.13 447
13706.23 428
13707.34 412
13708.44 418
13709.55 415
13710.65 443
13711.76 405
13712.87 414
13713.97 449
13715.08 470
13716.19 469
13717.29 431
13718.40 434
13719.50 438
13720.61 428
13721.72 418
13722.82 450
13723.93 475
13725.04 502
13726.14 486
13727.25 452
13728.36 468
13729.46 500
13730.57 493
13731.68 530
13732.78 461
13733.89 440
13735.00 458
13736.11 493
13737.21 506
13738.32 529
13739.43 503
13740.53 476
13741.64 483
13742.75 532
13743.86 497
13744.96 474
13746.07 487
13747.18 523
13748.29 528
13749.39 517
13750.50 516
13751.61 577
13752.72 583
13753.82 570
13754.93 578
13756.04 548
13757.15 544
13758.26 615
13759.36 585
13760.47 598
13761.58 565
13762.69 552
13763.80 604
13764.91 638
13766.01 687
13767.12 643
13768.23 610
13769.34 652
13770.45 707
13771.56 746
13772.66 790
13773.77 796
13774.88 830
13775.99 828
13777.10 852
13778.21 850
13779.32 853
13780.42 838
13781.53 861
13782.64 845
13783.75 787
13784.86 740
13785.97 749
13787.08 671
13788.19 660
13789.30 640
13790.41 608
13791.52 603
13792.63 596
13793.73 553
13794.84 545
13795.95 526
13797.06 566
13798.17 499
13799.28 575
13800.39 580
13801.50 555
13802.61 529
13803.72 519
13804.83 521
13805.94 553
13807.05 558
13808.16 528
13809.27 611
13810.38 566
13811.49 559
13812.60 535
13813.71 552
13814.82 575
13815.93 552
13817.04 553
13818.15 530
13819.26 500
13820.37 498
13821.48 535
13822.59 533
13823.71 489
13824.82 532
13825.93 548
13827.04 537
13828.15 504
13829.26 500
13830.37 516
13831.48 489
13832.59 487
13833.70 504
13834.81 521
13835.92 561
13837.04 509
13838.15 477
13839.26 491
13840.37 522
13841.48 496
13842.59 509
13843.70 509
13844.81 507
13845.93 503
13847.04 530
13848.15 556
13849.26 481
13850.37 509
13851.48 554
13852.60 534
13853.71 546
13854.82 580
13855.93 512
13857.04 517
13858.16 532
13859.27 530
13860.38 610
13861.49 585
13862.60 549
13863.72 542
13864.83 577
13865.94 630
13867.05 610
13868.17 606
13869.28 591
13870.39 613
13871.50 578
13872.62 577
13873.73 590
13874.84 591
13875.95 600
13877.07 569
13878.18 615
13879.29 564
13880.40 592
13881.52 588
13882.63 611
13883.74 593
13884.86 564
13885.97 549
13887.08 547
13888.20 532
13889.31 558
13890.42 570
13891.54 550
13892.65 531
13893.76 555
13894.88 609
13895.99 613
13897.10 615
13898.22 649
13899.33 656
13900.44 614
13901.56 591
13902.67 607
13903.79 649
13904.90 670
13906.01 612
13907.13 603
13908.24 572
13909.36 559
13910.47 572
13911.58 584
13912.70 576
13913.81 555
13914.93 542
13916.04 497
13917.16 537
13918.27 571
13919.38 530
13920.50 535
13921.61 578
13922.73 503
13923.84 514
13924.96 474
13926.07 544
13927.19 499
13928.30 491
13929.42 502
13930.53 524
13931.65 510
13932.76 492
13933.88 469
13934.99 436
13936.11 497
13937.22 469
13938.34 457
13939.45 462
13940.57 465
13941.68 488
13942.80 494
13943.91 454
13945.03 460
13946.14 466
13947.26 489
13948.38 499
13949.49 502
13950.61 451
13951.72 440
13952.84 437
13953.95 466
13955.07 492
13956.19 467
13957.30 478
13958.42 454
13959.53 433
13960.65 470
13961.77 450
13962.88 453
13964.00 480
13965.11 465
13966.23 469
13967.35 462
13968.46 506
13969.58 511
13970.70 442
13971.81 463
13972.93 483
13974.05 462
13975.16 453
13976.28 450
13977.40 424
13978.51 443
13979.63 475
13980.75 463
13981.86 458
13982.98 464
13984.10 443
13985.22 460
13986.33 495
13987.45 441
13988.57 457
13989.68 426
13990.80 437
13991.92 444
13993.04 467
13994.15 430
13995.27 443
13996.39 411
13997.51 453
13998.62 441
13999.74 450
14000.86 462
14001.98 436
14003.10 394
14004.21 439
14005.33 462
14006.45 435
14007.57 408
14008.68 419
14009.80 435
14010.92 454
14012.04 482
14013.16 517
14014.28 439
14015.39 440
14016.51 422
14017.63 471
14018.75 457
14019.87 441
14020.99 453
14022.10 443
14023.22 435
14024.34 418
14025.46 445
14026.58 420
14027.70 449
14028.82 435
14029.94 442
14031.05 459
14032.17 446
14033.29 440
14034.41 482
14035.53 507
14036.65 459
14037.77 480
14038.89 464
14040.01 498
14041.13 476
14042.25 466
14043.37 494
14044.49 457
14045.60 439
14046.72 459
14047.84 451
14048.96 475
14050.08 490
14051.20 454
14052.32 444
14053.44 420
14054.56 417
14055.68 523
14056.80 515
14057.92 511
14059.04 516
14060.16 522
14061.28 481
14062.40 534
14063.52 506
14064.64 546
14065.76 529
14066.88 504
14068.00 528
14069.12 538
14070.25 556
14071.37 573
14072.49 567
14073.61 572
14074.73 564
14075.85 556
14076.97 567
14078.09 540
14079.21 563
14080.33 572
14081.45 626
14082.57 610
14083.69 598
14084.82 625
14085.94 575
14087.06 647
14088.18 599
14089.30 670
14090.42 700
14091.54 675
14092.66 664
14093.79 671
14094.91 643
14096.03 639
14097.15 661
14098.27 751
14099.39 761
14100.52 689
14101.64 762
14102.76 833
14103.88 836
14105.00 820
14106.12 809
14107.25 774
14108.37 722
14109.49 724
14110.61 763
14111.74 637
14112.86 604
14113.98 603
14115.10 610
14116.22 586
14117.35 546
14118.47 578
14119.59 544
14120.71 474
14121.84 536
14122.96 591
14124.08 586
14125.20 556
14126.33 571
14127.45 557
14128.57 521
14129.70 528
14130.82 512
14131.94 515
14133.06 530
14134.19 529
14135.31 550
14136.43 543
14137.56 545
14138.68 505
14139.80 558
14140.93 573
14142.05 519
14143.17 514
14144.30 523
14145.42 518
14146.54 500
14147.67 523
14148.79 552
14149.91 512
14151.04 477
14152.16 478
14153.29 519
14154.41 497
14155.53 510
14156.66 537
14157.78 526
14158.91 500
14160.03 547
14161.15 486
14162.28 519
14163.40 486
14164.53 485
14165.65 494
14166.78 514
14167.90 510
14169.02 515
14170.15 504
14171.27 506
14172.40 514
14173.52 474
14174.65 492
14175.77 526
14176.90 514
14178.02 482
14179.15 480
14180.27 483
14181.40 444
14182.52 476
14183.65 505
14184.77 489
14185.90 467
14187.02 474
14188.15 487
14189.27 490
14190.40 507
14191.52 501
14192.65 429
14193.77 477
14194.90 506
14196.02 504
14197.15 479
14198.27 477
14199.40 441
14200.53 460
14201.65 510
14202.78 533
14203.90 495
14205.03 473
14206.16 482
14207.28 450
14208.41 481
14209.53 501
14210.66 436
14211.79 424
14212.91 410
14214.04 415
14215.16 436
14216.29 469
14217.42 473
14218.54 489
14219.67 442
14220.80 483
14221.92 438
14223.05 462
14224.18 474
14225.30 492
14226.43 446
14227.56 433
14228.68 433
14229.81 448
14230.94 422
14232.06 407
14233.19 410
14234.32 461
14235.44 408
14236.57 371
14237.70 426
14238.83 450
14239.95 407
14241.08 385
14242.21 406
14243.34 424
14244.46 413
14245.59 404
14246.72 398
14247.85 436
14248.97 459
14250.10 474
14251.23 462
14252.36 444
14253.48 405
14254.61 396
14255.74 435
14256.87 396
14258.00 390
14259.12 375
14260.25 407
14261.38 426
14262.51 359
14263.64 367
14264.76 384
14265.89 409
14267.02 405
14268.15 397
14269.28 384
14270.41 396
14271.53 416
14272.66 397
14273.79 371
14274.92 408
14276.05 396
14277.18 354
14278.31 372
14279.44 403
14280.56 383
14281.69 405
14282.82 452
14283.95 418
14285.08 410
14286.21 384
14287.34 359
14288.47 366
14289.60 375
14290.73 368
14291.86 371
14292.98 417
14294.11 425
14295.24 381
14296.37 383
14297.50 383
14298.63 409
14299.76 395
14300.89 369
14302.02 407
14303.15 386
14304.28 372
14305.41 392
14306.54 387
14307.67 360
14308.80 405
14309.93 414
14311.06 358
14312.19 354
14313.32 400
14314.45 430
14315.58 368
14316.71 388
14317.84 400
14318.97 374
14320.10 363
14321.23 336
14322.36 384
14323.49 344
14324.62 353
14325.76 380
14326.89 348
14328.02 325
14329.15 354
14330.28 362
14331.41 359
14332.54 360
14333.67 336
14334.80 338
14335.93 342
14337.06 352
14338.20 330
14339.33 350
14340.46 342
14341.59 340
14342.72 345
14343.85 344
14344.98 328
14346.12 338
14347.25 355
14348.38 355
14349.51 314
14350.64 320
14351.77 298
14352.90 290
14354.04 290
14355.17 310
14356.30 315
14357.43 360
14358.56 369
14359.70 316
14360.83 334
14361.96 344
14363.09 312
14364.22 339
14365.36 369
14366.49 307
14367.62 305
14368.75 336
14369.89 313
14371.02 342
14372.15 294
14373.28 329
14374.42 340
14375.55 322
14376.68 304
14377.81 364
14378.95 316
14380.08 324
14381.21 308
14382.35 321
14383.48 339
14384.61 309
14385.74 372
14386.88 389
14388.01 372
14389.14 297
14390.28 278
14391.41 311
14392.54 329
14393.68 316
14394.81 337
14395.94 298
14397.08 300
14398.21 312
14399.34 328
14400.48 292
14401.61 303
14402.75 367
14403.88 316
14405.01 306
14406.15 314
14407.28 329
14408.41 315
14409.55 313
14410.68 318
14411.82 326
14412.95 340
14414.08 323
14415.22 296
14416.35 286
14417.49 314
14418.62 342
14419.76 322
14420.89 282
14422.02 305
14423.16 305
14424.29 309
14425.43 300
14426.56 322
14427.70 334
14428.83 377
14429.97 354
14431.10 355
14432.24 286
14433.37 304
14434.51 333
14435.64 335
14436.78 324
14437.91 315
14439.05 378
14440.18 343
14441.32 392
14442.45 345
14443.59 335
14444.72 352
14445.86 373
14446.99 328
14448.13 352
14449.27 375
14450.40 331
14451.54 355
14452.67 320
14453.81 297
14454.94 293
14456.08 339
14457.22 320
14458.35 300
14459.49 355
14460.62 328
14461.76 352
14462.90 333
14464.03 368
14465.17 345
14466.30 328
14467.44 334
14468.58 349
14469.71 386
14470.85 387
14471.99 337
14473.12 337
14474.26 385
14475.40 364
14476.53 363
14477.67 384
14478.81 337
14479.94 337
14481.08 356
14482.22 377
14483.35 402
14484.49 370
14485.63 346
14486.76 340
14487.90 369
14489.04 360
14490.17 344
14491.31 356
14492.45 363
14493.59 336
14494.72 318
14495.86 318
14497.00 343
14498.14 323
14499.27 332
14500.41 389
14501.55 359
14502.69 356
14503.82 370
14504.96 355
14506.10 364
14507.24 314
14508.37 346
14509.51 315
14510.65 329
14511.79 347
14512.93 328
14514.06 344
14515.20 332
14516.34 313
14517.48 354
14518.62 390
14519.76 363
14520.89 319
14522.03 323
14523.17 350
14524.31 363
14525.45 344
14526.59 320
14527.73 372
14528.86 369
14530.00 356
14531.14 334
14532.28 361
14533.42 366
14534.56 356
14535.70 361
14536.84 344
14537.98 365
14539.11 352
14540.25 338
14541.39 329
14542.53 313
14543.67 299
14544.81 350
14545.95 363
14547.09 336
14548.23 304
14549.37 293
14550.51 296
14551.65 315
14552.79 355
14553.93 362
14555.07 370
14556.21 352
14557.35 321
14558.49 346
14559.63 344
14560.77 328
14561.91 330
14563.05 346
14564.19 350
14565.33 322
14566.47 328
14567.61 363
14568.75 348
14569.89 320
14571.03 329
14572.17 338
14573.31 358
14574.45 322
14575.59 301
14576.73 337
14577.87 301
14579.01 300
14580.15 318
14581.29 355
14582.43 323
14583.57 352
14584.71 345
14585.85 315
14587.00 330
14588.14 344
14589.28 388
14590.42 385
14591.56 353
14592.70 315
14593.84 351
14594.98 344
14596.12 340
14597.27 384
14598.41 373
14599.55 404
14600.69 385
14601.83 322
14602.97 327
14604.12 324
14605.26 336
14606.40 328
14607.54 346
14608.68 354
14609.82 331
14610.97 364
14612.11 316
14613.25 322
14614.39 334
14615.53 368
14616.68 354
14617.82 345
14618.96 376
14620.10 342
14621.25 370
14622.39 370
14623.53 341
14624.67 385
14625.81 405
14626.96 390
14628.10 394
14629.24 410
14630.39 392
14631.53 426
14632.67 396
14633.81 411
14634.96 426
14636.10 434
14637.24 422
14638.38 438
14639.53 430
14640.67 456
14641.81 402
14642.96 400
14644.10 417
14645.24 408
14646.39 413
14647.53 415
14648.67 378
14649.82 404
14650.96 344
14652.10 379
14653.25 347
14654.39 352
14655.53 339
14656.68 399
14657.82 335
14658.97 329
14660.11 316
14661.25 310
14662.40 321
14663.54 324
14664.69 302
14665.83 295
14666.97 317
14668.12 370
14669.26 328
14670.41 318
14671.55 314
14672.69 316
14673.84 299
14674.98 302
14676.13 266
14677.27 275
14678.42 302
14679.56 293
14680.71 277
14681.85 331
14683.00 295
14684.14 312
14685.29 298
14686.43 289
14687.57 312
14688.72 322
14689.86 308
14691.01 261
14692.15 297
14693.30 279
14694.45 284
14695.59 300
14696.74 281
14697.88 284
14699.03 297
14700.17 254
14701.32 254
14702.46 257
14703.61 326
14704.75 308
14705.90 313
14707.04 284
14708.19 269
14709.34 327
14710.48 264
14711.63 277
14712.77 269
14713.92 311
14715.07 297
14716.21 267
14717.36 223
14718.50 275
14719.65 273
14720.80 264
14721.94 265
14723.09 272
14724.24 271
14725.38 238
14726.53 248
14727.67 284
14728.82 275
14729.97 278
14731.11 234
14732.26 278
14733.41 257
14734.55 245
14735.70 295
14736.85 286
14737.99 251
14739.14 282
14740.29 275
14741.44 276
14742.58 242
14743.73 257
14744.88 285
14746.02 255
14747.17 274
14748.32 266
14749.47 238
14750.61 252
14751.76 261
14752.91 238
14754.06 248
14755.20 280
14756.35 234
14757.50 235
14758.65 227
14759.79 246
14760.94 257
14762.09 247
14763.24 268
14764.38 236
14765.53 242
14766.68 231
14767.83 270
14768.98 265
14770.13 282
14771.27 252
14772.42 227
14773.57 213
14774.72 233
14775.87 275
14777.01 239
14778.16 224
14779.31 221
14780.46 237
14781.61 260
14782.76 244
14783.91 249
14785.05 293
14786.20 255
14787.35 260
14788.50 254
14789.65 261
14790.80 261
14791.95 285
14793.10 227
14794.25 233
14795.39 235
14796.54 254
14797.69 281
14798.84 243
14799.99 224
14801.14 233
14802.29 227
14803.44 217
14804.59 226
14805.74 166
14806.89 199
14808.04 218
14809.19 201
14810.34 230
14811.49 261
14812.64 226
14813.79 208
14814.94 238
14816.09 214
14817.24 242
14818.39 239
14819.54 256
14820.69 245
14821.84 230
14822.99 241
14824.14 236
14825.29 223
14826.44 230
14827.59 250
14828.74 228
14829.89 201
14831.04 198
14832.19 239
14833.34 224
14834.49 251
14835.64 248
14836.79 236
14837.94 236
14839.09 211
14840.24 196
14841.40 234
14842.55 247
14843.70 217
14844.85 235
14846.00 225
14847.15 210
14848.30 201
14849.45 217
14850.60 215
14851.76 214
14852.91 197
14854.06 194
14855.21 197
14856.36 210
14857.51 208
14858.66 205
14859.82 180
14860.97 216
14862.12 223
14863.27 208
14864.42 233
14865.57 233
14866.73 228
14867.88 246
14869.03 266
14870.18 232
14871.33 224
14872.49 231
14873.64 208
14874.79 247
14875.94 220
14877.10 230
14878.25 251
14879.40 190
14880.55 230
14881.71 202
14882.86 231
14884.01 230
14885.16 218
14886.32 243
14887.47 244
14888.62 203
14889.77 211
14890.93 198
14892.08 205
14893.23 223
14894.39 214
14895.54 203
14896.69 217
14897.84 209
14899.00 198
14900.15 230
14901.30 230
14902.46 215
14903.61 210
14904.76 218
14905.92 218
14907.07 206
14908.22 204
14909.38 234
14910.53 226
14911.69 204
14912.84 205
14913.99 207
14915.15 233
14916.30 240
14917.45 205
14918.61 244
14919.76 227
14920.92 233
14922.07 250
14923.22 257
14924.38 197
14925.53 210
14926.69 217
14927.84 217
14928.99 219
14930.15 233
14931.30 236
14932.46 204
14933.61 208
14934.77 229
14935.92 218
14937.08 226
14938.23 211
14939.39 203
14940.54 226
14941.70 229
14942.85 238
14944.00 247
14945.16 245
14946.31 235
14947.47 212
14948.62 215
14949.78 212
14950.94 221
14952.09 256
14953.25 223
14954.40 189
14955.56 211
14956.71 225
14957.87 221
14959.02 228
14960.18 242
14961.33 223
14962.49 293
14963.64 294
14964.80 222
14965.96 236
14967.11 200
14968.27 222
14969.42 210
14970.58 209
14971.74 193
14972.89 204
14974.05 210
14975.20 183
14976.36 224
14977.52 202
14978.67 242
14979.83 229
14980.98 228
14982.14 221
14983.30 199
14984.45 192
14985.61 191
14986.77 199
14987.92 227
14989.08 237
14990.24 231
14991.39 212
14992.55 223
14993.71 244
14994.86 177
14996.02 195
14997.18 193
14998.33 202
14999.49 212
15000.65 258
15001.81 209
15002.96 202
15004.12 214
15005.28 206
15006.43 195
15007.59 217
15008.75 216
15009.91 230
15011.06 212
15012.22 209
15013.38 201
15014.54 215
15015.69 207
15016.85 205
15018.01 194
15019.17 180
15020.33 183
15021.48 234
15022.64 219
15023.80 233
15024.96 241
15026.12 232
15027.27 250
15028.43 204
15029.59 196
15030.75 225
15031.91 215
15033.07 230
15034.22 205
15035.38 194
15036.54 235
15037.70 227
15038.86 218
15040.02 218
15041.17 214
15042.33 207
15043.49 223
15044.65 236
15045.81 190
15046.97 198
15048.13 176
15049.29 180
15050.45 189
15051.60 204
15052.76 162
15053.92 206
15055.08 180
15056.24 177
15057.40 211
15058.56 221
15059.72 229
15060.88 209
15062.04 200
15063.20 217
15064.36 230
15065.52 215
15066.68 195
15067.84 225
15069.00 217
15070.16 191
15071.32 191
15072.48 210
15073.63 214
15074.79 193
15075.95 199
15077.11 229
15078.27 222
15079.44 203
15080.60 210
15081.76 191
15082.92 232
15084.08 211
15085.24 227
15086.40 244
15087.56 205
15088.72 200
15089.88 200
15091.04 200
15092.20 190
15093.36 231
15094.52 220
15095.68 196
15096.84 207
15098.00 215
15099.16 222
15100.32 185
15101.49 198
15102.65 199
15103.81 184
15104.97 204
15106.13 227
15107.29 218
15108.45 242
15109.61 203
15110.78 204
15111.94 205
15113.10 215
15114.26 216
15115.42 213
15116.58 226
15117.74 213
15118.91 221
15120.07 221
15121.23 235
15122.39 213
15123.55 210
15124.71 240
15125.88 242
15127.04 203
15128.20 232
15129.36 221
15130.52 215
15131.69 208
15132.85 210
15134.01 223
15135.17 224
15136.34 226
15137.50 209
15138.66 210
15139.82 199
15140.99 196
15142.15 200
15143.31 178
15144.47 185
15145.64 235
15146.80 258
15147.96 196
15149.12 210
15150.29 197
15151.45 203
15152.61 208
15153.78 199
15154.94 196
15156.10 203
15157.27 231
15158.43 216
15159.59 213
15160.75 213
15161.92 206
15163.08 228
15164.24 238
15165.41 184
15166.57 192
15167.74 192
15168.90 215
15170.06 219
15171.23 204
15172.39 206
15173.55 210
15174.72 232
15175.88 187
15177.05 189
15178.21 221
15179.37 252
15180.54 236
15181.70 203
15182.87 218
15184.03 241
15185.19 218
15186.36 220
15187.52 197
15188.69 206
15189.85 271
15191.02 261
15192.18 226
15193.34 237
15194.51 238
15195.67 266
15196.84 225
15198.00 202
15199.17 247
15200.33 257
15201.50 258
15202.66 261
15203.83 273
15204.99 246
15206.16 216
15207.32 272
15208.49 253
15209.65 238
15210.82 260
15211.98 239
15213.15 250
15214.31 276
15215.48 249
15216.64 254
15217.81 251
15218.97 269
15220.14 269
15221.31 286
15222.47 289
15223.64 283
15224.80 278
15225.97 282
15227.13 275
15228.30 271
15229.47 286
15230.63 238
15231.80 277
15232.96 289
15234.13 298
15235.30 303
15236.46 290
15237.63 288
15238.79 298
15239.96 280
15241.13 273
15242.29 273
15243.46 273
15244.63 285
15245.79 311
15246.96 287
15248.13 270
15249.29 243
15250.46 239
15251.63 273
15252.79 257
15253.96 241
15255.13 239
15256.29 230
15257.46 237
15258.63 233
15259.80 239
15260.96 271
15262.13 239
15263.30 234
15264.46 206
15265.63 239
15266.80 256
15267.97 217
15269.13 207
15270.30 243
15271.47 236
15272.64 253
15273.80 254
15274.97 269
15276.14 235
15277.31 243
15278.47 235
15279.64 219
15280.81 209
15281.98 218
15283.15 208
15284.31 197
15285.48 202
15286.65 226
15287.82 211
15288.99 208
15290.15 237
15291.32 246
15292.49 234
15293.66 236
15294.83 255
15296.00 270
15297.16 235
15298.33 218
15299.50 220
15300.67 208
15301.84 198
15303.01 218
15304.18 253
15305.35 239
15306.51 219
15307.68 200
15308.85 199
15310.02 212
15311.19 229
15312.36 215
15313.53 222
15314.70 231
15315.87 231
15317.04 233
15318.21 246
15319.37 208
15320.54 212
15321.71 235
15322.88 203
15324.05 233
15325.22 243
15326.39 224
15327.56 231
15328.73 214
15329.90 222
15331.07 221
15332.24 234
15333.41 206
15334.58 194
15335.75 200
15336.92 205
15338.09 208
15339.26 194
15340.43 203
15341.60 191
15342.77 210
15343.94 227
15345.11 235
15346.28 237
15347.45 248
15348.62 208
15349.79 218
15350.96 239
15352.13 219
15353.31 213
15354.48 229
15355.65 248
15356.82 234
15357.99 254
15359.16 219
15360.33 213
15361.50 214
15362.67 199
15363.84 226
15365.01 236
15366.19 234
15367.36 226
15368.53 220
15369.70 222
15370.87 236
15372.04 206
15373.21 176
15374.38 236
15375.56 221
15376.73 228
15377.90 228
15379.07 226
15380.24 239
15381.41 241
15382.59 252
15383.76 228
15384.93 239
15386.10 234
15387.27 262
15388.45 242
15389.62 238
15390.79 254
15391.96 237
15393.13 203
15394.31 209
15395.48 237
15396.65 230
15397.82 234
15399.00 304
15400.17 267
15401.34 265
15402.51 257
15403.69 256
15404.86 230
15406.03 208
15407.20 227
15408.38 236
15409.55 241
15410.72 203
15411.89 229
15413.07 245
15414.24 230
15415.41 214
15416.59 225
15417.76 237
15418.93 234
15420.11 251
15421.28 236
15422.45 222
15423.63 231
15424.80 212
15425.97 235
15427.15 204
15428.32 224
15429.49 232
15430.67 244
15431.84 251
15433.01 221
15434.19 216
15435.36 243
15436.54 208
15437.71 215
15438.88 217
15440.06 200
15441.23 216
15442.41 225
15443.58 215
15444.75 215
15445.93 208
15447.10 210
15448.28 193
15449.45 221
15450.63 198
15451.80 248
15452.97 211
15454.15 216
15455.32 216
15456.50 205
15457.67 184
15458.85 204
15460.02 229
15461.20 201
15462.37 202
15463.55 218
15464.72 205
15465.90 204
15467.07 220
15468.25 211
15469.42 220
15470.60 198
15471.77 188
15472.95 189
15474.12 211
15475.30 216
15476.47 244
15477.65 208
15478.82 241
15480.00 269
15481.17 244
15482.35 246
15483.53 236
15484.70 220
15485.88 217
15487.05 207
15488.23 227
15489.40 211
15490.58 205
15491.76 248
15492.93 239
15494.11 228
15495.28 237
15496.46 205
15497.64 238
15498.81 225
15499.99 219
15501.17 248
15502.34 231
15503.52 214
15504.69 197
15505.87 215
15507.05 237
15508.22 213
15509.40 211
15510.58 214
15511.75 233
15512.93 208
15514.11 207
15515.28 218
15516.46 241
15517.64 201
15518.81 198
15519.99 242
15521.17 227
15522.35 226
15523.52 246
15524.70 247
15525.88 225
15527.05 230
15528.23 213
15529.41 211
15530.59 213
15531.76 231
15532.94 226
15534.12 239
15535.30 227
15536.47 225
15537.65 246
15538.83 195
15540.01 227
15541.19 232
15542.36 242
15543.54 250
15544.72 240
15545.90 244
15547.08 207
15548.25 271
15549.43 261
15550.61 260
15551.79 242
15552.97 253
15554.14 223
15555.32 211
15556.50 235
15557.68 250
15558.86 250
15560.04 262
15561.22 244
15562.39 276
15563.57 247
15564.75 247
15565.93 272
15567.11 258
15568.29 204
15569.47 228
15570.65 289
15571.82 258
15573.00 284
15574.18 258
15575.36 247
15576.54 279
15577.72 270
15578.90 271
15580.08 233
15581.26 277
15582.44 257
15583.62 280
15584.80 273
15585.98 289
15587.16 257
15588.34 266
15589.51 272
15590.69 289
15591.87 271
15593.05 287
15594.23 276
15595.41 316
15596.59 265
15597.77 286
15598.95 283
15600.13 247
15601.31 284
15602.49 290
15603.67 276
15604.85 253
15606.03 277
15607.21 302
15608.40 278
15609.58 278
15610.76 299
15611.94 292
15613.12 315
15614.30 328
15615.48 312
15616.66 306
15617.84 281
15619.02 326
15620.20 318
15621.38 342
15622.56 324
15623.74 329
15624.93 282
15626.11 306
15627.29 341
15628.47 364
15629.65 316
15630.83 314
15632.01 303
15633.19 335
15634.37 336
15635.56 346
15636.74 317
15637.92 318
15639.10 317
15640.28 375
15641.46 364
15642.65 350
15643.83 379
15645.01 406
15646.19 364
15647.37 373
15648.55 334
15649.74 348
15650.92 332
15652.10 353
15653.28 353
15654.46 398
15655.65 391
15656.83 401
15658.01 392
15659.19 374
15660.38 388
15661.56 406
15662.74 404
15663.92 324
15665.11 362
15666.29 416
15667.47 399
15668.65 388
15669.84 373
15671.02 402
15672.20 375
15673.38 395
15674.57 405
15675.75 385
15676.93 347
15678.12 404
15679.30 392
15680.48 354
15681.67 395
15682.85 400
15684.03 386
15685.22 359
15686.40 363
15687.58 403
15688.77 390
15689.95 362
15691.13 380
15692.32 349
15693.50 404
15694.68 427
15695.87 395
15697.05 393
15698.23 462
15699.42 404
15700.60 400
15701.79 385
15702.97 390
15704.15 350
15705.34 386
15706.52 401
15707.71 408
15708.89 392
15710.07 364
15711.26 406
15712.44 427
15713.63 465
15714.81 429
15716.00 494
15717.18 499
15718.37 478
15719.55 498
15720.73 474
15721.92 469
15723.10 467
15724.29 465
15725.47 475
15726.66 504
15727.84 503
15729.03 488
15730.21 470
15731.40 421
15732.58 436
15733.77 450
15734.95 439
15736.14 433
15737.32 434
15738.51 432
15739.69 447
15740.88 483
15742.07 517
15743.25 454
15744.44 477
15745.62 503
15746.81 455
15747.99 441
15749.18 466
15750.36 539
15751.55 520
15752.74 491
15753.92 479
15755.11 486
15756.29 473
15757.48 491
15758.67 510
15759.85 506
15761.04 463
15762.22 481
15763.41 459
15764.60 473
15765.78 479
15766.97 460
15768.16 462
15769.34 443
15770.53 419
15771.72 470
15772.90 417
15774.09 441
15775.28 455
15776.46 431
15777.65 451
15778.84 463
15780.02 420
15781.21 420
15782.40 405
15783.58 430
15784.77 426
15785.96 444
15787.14 404
15788.33 445
15789.52 423
15790.71 401
15791.89 410
15793.08 394
15794.27 429
15795.46 395
15796.64 401
15797.83 400
15799.02 380
15800.21 362
15801.39 382
15802.58 350
15803.77 384
15804.96 379
15806.14 372
15807.33 364
15808.52 361
15809.71 401
15810.90 365
15812.08 341
15813.27 377
15814.46 374
15815.65 353
15816.84 366
15818.03 372
15819.21 379
15820.40 324
15821.59 364
15822.78 355
15823.97 371
15825.16 359
15826.35 347
15827.53 351
15828.72 325
15829.91 344
15831.10 329
15832.29 361
15833.48 352
15834.67 310
15835.86 308
15837.04 336
15838.23 334
15839.42 330
15840.61 349
15841.80 351
15842.99 322
15844.18 321
15845.37 328
15846.56 305
15847.75 330
15848.94 320
15850.13 318
15851.32 325
15852.51 320
15853.70 314
15854.89 337
15856.07 312
15857.26 301
15858.45 313
15859.64 303
15860.83 311
15862.02 346
15863.21 340
15864.40 340
15865.59 314
15866.78 344
15867.97 319
15869.16 344
15870.36 318
15871.55 310
15872.74 325
15873.93 355
15875.12 366
15876.31 313
15877.50 326
15878.69 357
15879.88 342
15881.07 314
15882.26 319
15883.45 383
15884.64 296
15885.83 309
15887.02 332
15888.21 337
15889.41 357
15890.60 360
15891.79 339
15892.98 337
15894.17 335
15895.36 317
15896.55 339
15897.74 359
15898.93 353
15900.13 356
15901.32 315
15902.51 355
15903.70 374
15904.89 349
15906.08 364
15907.28 373
15908.47 350
15909.66 313
15910.85 376
15912.04 367
15913.23 340
15914.43 343
15915.62 329
15916.81 357
15918.00 376
15919.19 352
15920.39 313
15921.58 308
15922.77 324
15923.96 340
15925.16 359
15926.35 346
15927.54 328
15928.73 326
15929.93 358
15931.12 346
15932.31 313
15933.50 376
15934.70 336
15935.89 345
15937.08 327
15938.27 311
15939.47 384
15940.66 368
15941.85 334
15943.05 295
15944.24 296
15945.43 308
15946.63 323
15947.82 314
15949.01 314
15950.21 321
15951.40 332
15952.59 309
15953.79 332
15954.98 298
15956.17 277
15957.37 289
15958.56 301
15959.75 267
15960.95 284
15962.14 295
15963.33 286
15964.53 249
15965.72 249
15966.92 260
15968.11 279
15969.30 237
15970.50 245
15971.69 235
15972.89 269
15974.08 231
15975.27 224
15976.47 234
15977.66 261
15978.86 245
15980.05 246
15981.25 242
15982.44 231
15983.63 242
15984.83 225
15986.02 216
15987.22 225
15988.41 242
15989.61 223
15990.80 253
15992.00 271
15993.19 243
15994.39 228
15995.58 248
15996.78 243
15997.97 231
15999.17 252
16000.36 264
16001.56 251
16002.75 231
16003.95 218
16005.14 246
16006.34 259
16007.53 264
16008.73 247
16009.93 253
16011.12 220
16012.32 223
16013.51 292
16014.71 272
16015.90 262
16017.10 269
16018.30 224
16019.49 271
16020.69 215
16021.88 207
16023.08 229
16024.28 233
16025.47 222
16026.67 209
16027.86 204
16029.06 203
16030.26 238
16031.45 195
16032.65 203
16033.85 224
16035.04 226
16036.24 229
16037.43 232
16038.63 228
16039.83 241
16041.02 220
16042.22 234
16043.42 258
16044.61 226
16045.81 234
16047.01 198
16048.21 243
16049.40 231
16050.60 216
16051.80 237
16052.99 222
16054.19 230
16055.39 234
16056.59 214
16057.78 206
16058.98 200
16060.18 227
16061.37 206
16062.57 202
16063.77 216
16064.97 190
16066.16 189
16067.36 210
16068.56 216
16069.76 212
16070.96 220
16072.15 201
16073.35 216
16074.55 214
16075.75 208
16076.95 200
16078.14 231
16079.34 193
16080.54 214
16081.74 223
16082.94 225
16084.13 194
16085.33 182
16086.53 202
16087.73 197
16088.93 200
16090.13 217
16091.33 217
16092.52 187
16093.72 204
16094.92 208
16096.12 227
16097.32 221
16098.52 196
16099.72 200
16100.92 220
16102.11 233
16103.31 216
16104.51 199
16105.71 220
16106.91 208
16108.11 220
16109.31 222
16110.51 180
16111.71 190
16112.91 199
16114.11 176
16115.31 199
16116.51 212
16117.70 215
16118.90 234
16120.10 205
16121.30 202
16122.50 183
16123.70 201
16124.90 201
16126.10 182
16127.30 192
16128.50 186
16129.70 199
16130.90 207
16132.10 196
16133.30 205
16134.50 194
16135.70 191
16136.90 209
16138.10 201
16139.30 210
16140.50 216
16141.71 190
16142.91 209
16144.11 199
16145.31 195
16146.51 211
16147.71 221
16148.91 167
16150.11 193
16151.31 179
16152.51 177
16153.71 186
16154.91 195
16156.11 194
16157.31 204
16158.52 198
16159.72 184
16160.92 166
16162.12 205
16163.32 220
16164.52 177
16165.72 193
16166.92 218
16168.13 204
16169.33 193
16170.53 193
16171.73 201
16172.93 186
16174.13 170
16175.34 201
16176.54 183
16177.74 167
16178.94 181
16180.14 196
16181.34 194
16182.55 198
16183.75 235
16184.95 211
16186.15 185
16187.35 195
16188.56 215
16189.76 198
16190.96 185
16192.16 178
16193.37 217
16194.57 234
16195.77 216
16196.97 233
16198.18 181
16199.38 203
16200.58 206
16201.78 211
16202.99 202
16204.19 200
16205.39 211
16206.60 194
16207.80 176
16209.00 217
16210.20 202
16211.41 197
16212.61 211
16213.81 207
16215.02 217
16216.22 223
16217.42 207
16218.63 201
16219.83 174
16221.03 190
16222.24 212
16223.44 174
16224.64 207
16225.85 223
16227.05 216
16228.25 193
16229.46 211
16230.66 211
16231.87 189
16233.07 168
16234.27 196
16235.48 207
16236.68 192
16237.89 228
16239.09 197
16240.29 185
16241.50 200
16242.70 200
16243.91 205
16245.11 222
16246.31 188
16247.52 236
16248.72 241
16249.93 246
16251.13 236
16252.34 205
16253.54 245
16254.75 258
16255.95 215
16257.16 203
16258.36 233
16259.57 208
16260.77 177
16261.97 227
16263.18 224
16264.38 213
16265.59 232
16266.80 231
16268.00 198
16269.21 236
16270.41 251
16271.62 233
16272.82 210
16274.03 217
16275.23 253
16276.44 227
16277.64 219
16278.85 245
16280.05 208
16281.26 196
16282.47 232
16283.67 240
16284.88 206
16286.08 239
16287.29 248
16288.49 223
16289.70 228
16290.91 249
16292.11 221
16293.32 256
16294.52 276
16295.73 227
16296.94 272
16298.14 240
16299.35 228
16300.56 252
16301.76 264
16302.97 273
16304.18 231
16305.38 252
16306.59 240
16307.79 252
16309.00 248
16310.21 238
16311.42 242
16312.62 210
16313.83 251
16315.04 280
16316.24 261
16317.45 231
16318.66 233
16319.86 230
16321.07 260
16322.28 272
16323.49 263
16324.69 253
16325.90 268
16327.11 251
16328.31 237
16329.52 239
16330.73 224
16331.94 246
16333.14 228
16334.35 229
16335.56 226
16336.77 198
16337.98 194
16339.18 225
16340.39 222
16341.60 232
16342.81 223
16344.01 208
16345.22 225
16346.43 230
16347.64 202
16348.85 210
16350.05 208
16351.26 193
16352.47 187
16353.68 212
16354.89 214
16356.10 214
16357.30 190
16358.51 180
16359.72 206
16360.93 204
16362.14 208
16363.35 216
16364.56 201
16365.77 220
16366.97 220
16368.18 230
16369.39 221
16370.60 190
16371.81 208
16373.02 219
16374.23 176
16375.44 171
16376.65 194
16377.86 173
16379.06 189
16380.27 175
16381.48 164
16382.69 180
16383.90 185
16385.11 197
16386.32 185
16387.53 197
16388.74 189
16389.95 188
16391.16 208
16392.37 209
16393.58 192
16394.79 198
16396.00 178
16397.21 171
16398.42 208
16399.63 196
16400.84 200
16402.05 204
16403.26 193
16404.47 186
16405.68 163
16406.89 180
16408.10 193
16409.31 207
16410.52 215
16411.73 210
16412.94 177
16414.15 218
16415.36 183
16416.57 177
16417.78 196
16419.00 195
16420.21 178
16421.42 190
16422.63 182
16423.84 175
16425.05 150
16426.26 170
16427.47 210
16428.68 189
16429.89 179
16431.11 206
16432.32 197
16433.53 194
16434.74 178
16435.95 189
16437.16 177
16438.37 201
16439.59 247
16440.80 200
16442.01 178
16443.22 186
16444.43 150
16445.64 177
16446.86 195
16448.07 177
16449.28 199
16450.49 220
16451.70 198
16452.91 187
16454.13 209
16455.34 219
16456.55 188
16457.76 176
16458.98 172
16460.19 182
16461.40 175
16462.61 181
16463.82 165
16465.04 186
16466.25 183
16467.46 203
16468.67 173
16469.89 215
16471.10 211
16472.31 189
16473.53 182
16474.74 195
16475.95 192
16477.16 200
16478.38 191
16479.59 170
16480.80 180
16482.02 160
16483.23 191
16484.44 175
16485.66 153
16486.87 145
16488.08 204
16489.30 187
16490.51 192
16491.72 187
16492.94 180
16494.15 218
16495.36 163
16496.58 173
16497.79 156
16499.00 176
16500.22 163
16501.43 188
16502.65 174
16503.86 184
16505.07 172
16506.29 178
16507.50 172
16508.71 176
16509.93 157
16511.14 183
16512.36 220
16513.57 187
16514.79 154
16516.00 167
16517.21 175
16518.43 164
16519.64 172
16520.86 172
16522.07 187
16523.29 187
16524.50 148
16525.72 159
16526.93 152
16528.15 191
16529.36 185
16530.58 159
16531.79 175
16533.01 199
16534.22 194
16535.44 166
16536.65 152
16537.87 148
16539.08 167
16540.30 183
16541.51 180
16542.73 144
16543.94 194
16545.16 228
16546.37 188
16547.59 167
16548.80 149
16550.02 169
16551.24 189
16552.45 150
16553.67 173
16554.88 160
16556.10 165
16557.31 201
16558.53 169
16559.75 164
16560.96 173
16562.18 174
16563.39 163
16564.61 184
16565.83 164
16567.04 180
16568.26 178
16569.47 194
16570.69 176
16571.91 171
16573.12 192
16574.34 183
16575.56 174
16576.77 168
16577.99 171
16579.21 191
16580.42 212
16581.64 176
16582.86 173
16584.07 169
16585.29 182
16586.51 160
16587.72 161
16588.94 189
16590.16 181
16591.38 199
16592.59 197
16593.81 188
16595.03 185
16596.24 200
16597.46 197
16598.68 188
16599.90 173
16601.11 187
16602.33 197
16603.55 209
16604.77 167
16605.98 182
16607.20 159
16608.42 176
16609.64 172
16610.86 204
16612.07 201
16613.29 202
16614.51 165
16615.73 185
16616.95 183
16618.16 203
16619.38 189
16620.60 182
16621.82 186
16623.04 167
16624.25 171
16625.47 170
16626.69 208
16627.91 211
16629.13 192
16630.35 197
16631.57 169
16632.78 181
16634.00 168
16635.22 157
16636.44 166
16637.66 178
16638.88 174
16640.10 164
16641.32 201
16642.53 190
16643.75 159
16644.97 173
16646.19 165
16647.41 168
16648.63 177
16649.85 197
16651.07 163
16652.29 156
16653.51 167
16654.73 170
16655.95 192
16657.17 155
16658.39 160
16659.61 154
16660.83 158
16662.04 160
16663.26 144
16664.48 199
16665.70 163
16666.92 191
16668.14 171
16669.36 171
16670.58 165
16671.80 162
16673.02 157
16674.24 195
16675.46 184
16676.68 170
16677.91 167
16679.13 155
16680.35 148
16681.57 172
16682.79 152
16684.01 164
16685.23 200
16686.45 189
16687.67 172
16688.89 180
16690.11 162
16691.33 159
16692.55 171
16693.77 168
16694.99 166
16696.21 150
16697.44 165
16698.66 174
16699.88 150
16701.10 146
16702.32 162
16703.54 205
16704.76 174
16705.98 169
16707.21 183
16708.43 156
16709.65 172
16710.87 159
16712.09 173
16713.31 162
16714.53 157
16715.76 154
16716.98 158
16718.20 173
16719.42 163
16720.64 157
16721.87 133
16723.09 152
16724.31 178
16725.53 162
16726.75 166
16727.98 156
16729.20 153
16730.42 159
16731.64 172
16732.86 168
16734.09 153
16735.31 134
16736.53 160
16737.75 163
16738.98 159
16740.20 151
16741.42 163
16742.64 138
16743.87 152
16745.09 138
16746.31 111
16747.54 132
16748.76 168
16749.98 167
16751.20 138
16752.43 144
16753.65 134
16754.87 168
16756.10 157
16757.32 148
16758.54 161
16759.77 170
16760.99 182
16762.21 135
16763.44 158
16764.66 119
16765.88 143
16767.11 186
16768.33 157
16769.55 164
16770.78 133
16772.00 158
16773.23 156
16774.45 171
16775.67 159
16776.90 151
16778.12 198
16779.35 159
16780.57 161
16781.79 167
16783.02 140
16784.24 166
16785.47 155
16786.69 138
16787.91 146
16789.14 163
16790.36 138
16791.59 149
16792.81 165
16794.04 162
16795.26 159
16796.49 180
16797.71 151
16798.94 166
16800.16 141
16801.38 137
16802.61 168
16803.83 150
16805.06 167
16806.28 169
16807.51 180
16808.73 159
16809.96 156
16811.18 169
16812.41 165
16813.64 144
16814.86 177
16816.09 170
16817.31 128
16818.54 139
16819.76 156
16820.99 170
16822.21 164
16823.44 169
16824.66 160
16825.89 181
16827.12 195
16828.34 149
16829.57 152
16830.79 156
16832.02 167
16833.25 217
16834.47 196
16835.70 182
16836.92 168
16838.15 193
16839.38 183
16840.60 146
16841.83 180
16843.06 181
16844.28 174
16845.51 175
16846.73 199
16847.96 166
16849.19 196
16850.41 220
16851.64 216
16852.87 202
16854.09 238
16855.32 194
16856.55 176
16857.77 161
16859.00 168
16860.23 188
16861.46 189
16862.68 183
16863.91 181
16865.14 204
16866.36 217
16867.59 231
16868.82 224
16870.05 237
16871.27 221
16872.50 210
16873.73 210
16874.96 217
16876.18 214
16877.41 208
16878.64 210
16879.87 221
16881.09 229
16882.32 215
16883.55 245
16884.78 244
16886.01 233
16887.23 232
16888.46 251
16889.69 257
16890.92 266
16892.15 259
16893.37 249
16894.60 237
16895.83 286
16897.06 262
16898.29 248
16899.51 242
16900.74 242
16901.97 236
16903.20 234
16904.43 203
16905.66 223
16906.89 194
16908.12 203
16909.34 221
16910.57 199
16911.80 211
16913.03 195
16914.26 219
16915.49 241
16916.72 205
16917.95 169
16919.18 195
16920.40 196
16921.63 168
16922.86 205
16924.09 208
16925.32 194
16926.55 192
16927.78 190
16929.01 183
16930.24 174
16931.47 189
16932.70 216
16933.93 183
16935.16 170
16936.39 158
16937.62 209
16938.85 200
16940.08 171
16941.31 177
16942.54 176
16943.77 172
16945.00 168
16946.23 190
16947.46 159
16948.69 199
16949.92 153
16951.15 148
16952.38 146
16953.61 188
16954.84 181
16956.07 153
16957.30 160
16958.53 149
16959.76 180
16960.99 160
16962.22 178
16963.45 188
16964.68 188
16965.92 168
16967.15 193
16968.38 163
16969.61 185
16970.84 181
16972.07 180
16973.30 173
16974.53 164
16975.76 210
16976.99 190
16978.23 158
16979.46 175
16980.69 186
16981.92 150
16983.15 171
16984.38 182
16985.61 161
16986.85 149
16988.08 168
16989.31 156
16990.54 142
16991.77 159
16993.00 160
16994.24 160
16995.47 138
16996.70 161
16997.93 161
16999.16 161
17000.40 129
17001.63 163
17002.86 177
17004.09 164
17005.32 169
17006.56 153
17007.79 138
17009.02 160
17010.25 149
17011.49 138
17012.72 158
17013.95 176
17015.18 191
17016.42 173
17017.65 172
17018.88 152
17020.12 174
17021.35 169
17022.58 173
17023.81 166
17025.05 157
17026.28 158
17027.51 134
17028.75 143
17029.98 132
17031.21 169
17032.45 147
17033.68 183
17034.91 164
17036.15 145
17037.38 158
17038.61 161
17039.85 181
17041.08 147
17042.31 160
17043.55 160
17044.78 151
17046.01 145
17047.25 158
17048.48 164
17049.72 142
17050.95 116
17052.18 145
17053.42 133
17054.65 142
17055.89 155
17057.12 140
17058.35 171
17059.59 131
17060.82 142
17062.06 172
17063.29 147
17064.53 151
17065.76 162
17066.99 137
17068.23 149
17069.46 115
17070.70 139
17071.93 153
17073.17 159
17074.40 146
17075.64 137
17076.87 151
17078.11 149
17079.34 122
17080.58 115
17081.81 131
17083.05 160
17084.28 153
17085.52 137
17086.75 147
17087.99 135
17089.22 122
17090.46 108
17091.69 115
17092.93 133
17094.16 143
17095.40 139
17096.64 170
17097.87 146
17099.11 155
17100.34 147
17101.58 141
17102.81 141
17104.05 135
17105.29 144
17106.52 153
17107.76 148
17108.99 157
17110.23 151
17111.47 164
17112.70 133
17113.94 138
17115.17 136
17116.41 144
17117.65 138
17118.88 131
17120.12 142
17121.36 142
17122.59 135
17123.83 151
17125.07 143
17126.30 131
17127.54 154
17128.78 143
17130.01 143
17131.25 178
17132.49 151
17133.72 115
17134.96 139
17136.20 153
17137.43 143
17138.67 127
17139.91 117
17141.15 145
17142.38 143
17143.62 132
17144.86 118
17146.10 131
17147.33 132
17148.57 124
17149.81 141
17151.05 126
17152.28 136
17153.52 143
17154.76 142
17156.00 120
17157.23 145
17158.47 123
17159.71 131
17160.95 122
17162.19 164
17163.42 138
17164.66 147
17165.90 133
17167.14 146
17168.38 150
17169.61 145
17170.85 137
17172.09 138
17173.33 151
17174.57 135
17175.81 102
17177.04 139
17178.28 111
17179.52 147
17180.76 139
17182.00 141
17183.24 145
17184.48 141
17185.71 124
17186.95 144
17188.19 135
17189.43 146
17190.67 145
17191.91 132
17193.15 123
17194.39 120
17195.63 110
17196.87 122
17198.11 139
17199.34 132
17200.58 132
17201.82 149
17203.06 141
17204.30 123
17205.54 138
17206.78 121
17208.02 112
17209.26 131
17210.50 139
17211.74 134
17212.98 115
17214.22 124
17215.46 132
17216.70 119
17217.94 121
17219.18 107
17220.42 101
17221.66 143
17222.90 135
17224.14 147
17225.38 119
17226.62 121
17227.86 105
17229.10 140
17230.34 125
17231.58 111
17232.82 112
17234.06 124
17235.30 147
17236.54 148
17237.78 147
17239.03 115
17240.27 122
17241.51 115
17242.75 135
17243.99 143
17245.23 152
17246.47 175
17247.71 126
17248.95 128
17250.19 98
17251.43 118
17252.68 140
17253.92 130
17255.16 116
17256.40 122
17257.64 117
17258.88 116
17260.12 121
17261.37 110
17262.61 106
17263.85 134
17265.09 131
17266.33 103
17267.57 117
17268.82 119
17270.06 83
17271.30 104
17272.54 123
17273.78 129
17275.03 136
17276.27 127
17277.51 143
17278.75 114
17279.99 108
17281.24 129
17282.48 126
17283.72 135
17284.96 110
17286.21 116
17287.45 129
17288.69 117
17289.93 111
17291.18 114
17292.42 150
17293.66 133
17294.90 113
17296.15 107
17297.39 98
17298.63 115
17299.88 122
17301.12 134
17302.36 107
17303.60 123
17304.85 129
17306.09 122
17307.33 103
17308.58 110
17309.82 130
17311.06 142
17312.31 119
17313.55 115
17314.79 97
17316.04 96
17317.28 119
17318.52 109
17319.77 137
17321.01 121
17322.26 123
17323.50 122
17324.74 108
17325.99 128
17327.23 117
17328.48 104
17329.72 109
17330.96 129
17332.21 124
17333.45 124
17334.70 105
17335.94 104
17337.18 103
17338.43 131
17339.67 117
17340.92 118
17342.16 111
17343.41 106
17344.65 107
17345.90 102
17347.14 128
17348.38 120
17349.63 129
17350.87 146
17352.12 119
17353.36 154
17354.61 140
17355.85 126
17357.10 130
17358.34 142
17359.59 144
17360.83 147
17362.08 119
17363.32 104
17364.57 112
17365.81 120
17367.06 153
17368.31 128
17369.55 140
17370.80 128
17372.04 127
17373.29 139
17374.53 120
17375.78 98
17377.02 106
17378.27 110
17379.52 155
17380.76 144
17382.01 110
17383.25 124
17384.50 143
17385.75 136
17386.99 128
17388.24 102
17389.48 106
17390.73 122
17391.98 98
17393.22 109
17394.47 126
17395.71 125
17396.96 124
17398.21 129
17399.45 129
17400.70 108
17401.95 131
17403.19 111
17404.44 114
17405.69 107
17406.93 117
17408.18 133
17409.43 102
17410.67 98
17411.92 119
17413.17 141
17414.42 142
17415.66 103
17416.91 122
17418.16 141
17419.40 116
17420.65 129
17421.90 141
17423.15 130
17424.39 170
17425.64 159
17426.89 133
17428.14 120
17429.38 116
17430.63 125
17431.88 139
17433.13 116
17434.37 135
17435.62 127
17436.87 101
17438.12 124
17439.37 139
17440.61 118
17441.86 134
17443.11 126
17444.36 105
17445.61 128
17446.85 99
17448.10 118
17449.35 84
17450.60 116
17451.85 135
17453.10 147
17454.34 117
17455.59 102
17456.84 95
17458.09 134
17459.34 122
17460.59 119
17461.84 120
17463.09 105
17464.33 136
17465.58 122
17466.83 135
17468.08 149
17469.33 107
17470.58 121
17471.83 108
17473.08 99
17474.33 129
17475.58 130
17476.83 142
17478.07 132
17479.32 133
17480.57 104
17481.82 123
17483.07 131
17484.32 136
17485.57 134
17486.82 141
17488.07 111
17489.32 100
17490.57 108
17491.82 140
17493.07 119
17494.32 132
17495.57 116
17496.82 161
17498.07 150
17499.32 121
17500.57 84
17501.82 100
17503.07 135
17504.32 125
17505.57 120
17506.82 96
17508.07 116
17509.32 126
17510.57 134
17511.82 135
17513.07 115
17514.32 126
17515.58 111
17516.83 120
17518.08 120
17519.33 106
17520.58 104
17521.83 111
17523.08 110
17524.33 120
17525.58 101
17526.83 111
17528.08 105
17529.34 128
17530.59 153
17531.84 116
17533.09 136
17534.34 135
17535.59 120
17536.84 97
17538.09 119
17539.35 121
17540.60 129
17541.85 114
17543.10 137
17544.35 144
17545.60 121
17546.86 127
17548.11 120
17549.36 132
17550.61 102
17551.86 107
17553.12 100
17554.37 116
17555.62 130
17556.87 100
17558.12 115
17559.38 117
17560.63 119
17561.88 108
17563.13 124
17564.39 138
17565.64 109
17566.89 140
17568.14 117
17569.40 111
17570.65 131
17571.90 119
17573.15 116
17574.41 129
17575.66 125
17576.91 113
17578.17 111
17579.42 97
17580.67 112
17581.92 112
17583.18 127
17584.43 120
17585.68 130
17586.94 137
17588.19 105
17589.44 116
17590.70 117
17591.95 120
17593.20 109
17594.46 126
17595.71 130
17596.97 124
17598.22 115
17599.47 127
17600.73 119
17601.98 96
17603.23 112
17604.49 136
17605.74 142
17607.00 136
17608.25 137
17609.50 125
17610.76 145
17612.01 135
17613.27 124
17614.52 130
17615.77 152
17617.03 128
17618.28 116
17619.54 121
17620.79 105
17622.05 125
17623.30 130
17624.56 144
17625.81 125
17627.06 137
17628.32 125
17629.57 107
17630.83 117
17632.08 122
17633.34 131
17634.59 116
17635.85 97
17637.10 93
17638.36 115
17639.61 126
17640.87 113
17642.12 132
17643.38 109
17644.63 126
17645.89 139
17647.15 129
17648.40 101
17649.66 119
17650.91 147
17652.17 120
17653.42 136
17654.68 124
17655.93 128
17657.19 129
17658.45 142
17659.70 115
17660.96 144
17662.21 130
17663.47 99
17664.73 99
17665.98 122
17667.24 119
17668.49 115
17669.75 103
17671.01 136
17672.26 119
17673.52 108
17674.77 100
17676.03 107
17677.29 105
17678.54 112
17679.80 137
17681.06 115
17682.31 141
17683.57 124
17684.83 137
17686.08 116
17687.34 113
17688.60 118
17689.85 132
17691.11 140
17692.37 111
17693.63 117
17694.88 119
17696.14 127
17697.40 111
17698.65 136
17699.91 135
17701.17 102
17702.43 109
17703.68 136
17704.94 111
17706.20 133
17707.46 107
17708.71 115
17709.97 133
17711.23 115
17712.49 101
17713.74 106
17715.00 116
17716.26 136
17717.52 118
17718.78 99
17720.03 95
17721.29 104
17722.55 122
17723.81 115
17725.07 99
17726.32 114
17727.58 134
17728.84 148
17730.10 105
17731.36 111
17732.62 133
17733.87 144
17735.13 130
17736.39 126
17737.65 113
17738.91 144
17740.17 147
17741.43 129
17742.69 86
17743.94 127
17745.20 122
17746.46 120
17747.72 122
17748.98 133
17750.24 117
17751.50 134
17752.76 103
17754.02 125
17755.28 109
17756.53 112
17757.79 117
17759.05 116
17760.31 117
17761.57 132
17762.83 157
17764.09 127
17765.35 93
17766.61 137
17767.87 130
17769.13 123
17770.39 123
17771.65 111
17772.91 97
17774.17 100
17775.43 107
17776.69 99
17777.95 117
17779.21 116
17780.47 117
17781.73 117
17782.99 118
17784.25 112
17785.51 100
17786.77 120
17788.03 97
17789.29 124
17790.55 114
17791.81 118
17793.07 123
17794.33 101
17795.59 105
17796.86 83
17798.12 116
17799.38 120
17800.64 130
17801.90 113
17803.16 113
17804.42 110
17805.68 99
17806.94 134
17808.20 134
17809.47 123
17810.73 109
17811.99 108
17813.25 121
17814.51 109
17815.77 135
17817.03 136
17818.29 132
17819.56 124
17820.82 129
17822.08 131
17823.34 135
17824.60 119
17825.86 121
17827.13 118
17828.39 117
17829.65 118
17830.91 104
17832.17 114
17833.44 119
17834.70 130
17835.96 119
17837.22 118
17838.48 116
17839.75 104
17841.01 100
17842.27 85
17843.53 109
17844.80 158
17846.06 121
17847.32 127
17848.58 120
17849.85 111
17851.11 121
17852.37 127
17853.63 132
17854.90 105
17856.16 137
17857.42 101
17858.69 130
17859.95 119
17861.21 121
17862.47 115
17863.74 123
17865.00 115
17866.26 104
17867.53 140
17868.79 121
17870.05 125
17871.32 96
17872.58 98
17873.84 85
17875.11 115
17876.37 104
17877.63 94
17878.90 86
17880.16 108
17881.43 91
17882.69 103
17883.95 107
17885.22 93
17886.48 111
17887.74 114
17889.01 150
17890.27 116
17891.54 130
17892.80 120
17894.07 108
17895.33 98
17896.59 102
17897.86 90
17899.12 109
17900.39 118
17901.65 128
17902.92 140
17904.18 108
17905.44 94
17906.71 92
17907.97 102
17909.24 114
17910.50 113
17911.77 101
17913.03 93
17914.30 91
17915.56 101
17916.83 120
17918.09 114
17919.36 120
17920.62 115
17921.89 95
17923.15 116
17924.42 103
17925.68 113
17926.95 117
17928.21 95
17929.48 107
17930.75 92
17932.01 116
17933.28 94
17934.54 104
17935.81 113
17937.07 118
17938.34 103
17939.61 117
17940.87 135
17942.14 113
17943.40 111
17944.67 111
17945.93 114
17947.20 124
17948.47 139
17949.73 133
17951.00 95
17952.27 107
17953.53 104
17954.80 92
17956.06 87
17957.33 89
17958.60 122
17959.86 133
17961.13 106
17962.40 114
17963.66 118
17964.93 130
17966.20 126
17967.46 145
17968.73 111
17970.00 111
17971.26 124
17972.53 107
17973.80 102
17975.07 92
17976.33 124
17977.60 124
17978.87 109
17980.13 104
17981.40 110
17982.67 116
17983.94 95
17985.20 127
17986.47 124
17987.74 110
17989.01 108
17990.27 102
17991.54 123
17992.81 126
17994.08 91
17995.34 111
17996.61 107
17997.88 122
17999.15 109
18000.42 93
18001.68 82
18002.95 95
18004.22 96
18005.49 105
18006.76 128
18008.02 116
18009.29 102
18010.56 107
18011.83 115
18013.10 114
18014.37 116
18015.63 107
18016.90 105
18018.17 102
18019.44 93
18020.71 113
18021.98 113
18023.25 101
18024.51 118
18025.78 117
18027.05 114
18028.32 104
18029.59 136
18030.86 97
18032.13 114
18033.40 117
18034.67 113
18035.94 89
18037.20 83
18038.47 90
18039.74 97
18041.01 118
18042.28 97
18043.55 84
18044.82 94
18046.09 114
18047.36 135
18048.63 101
18049.90 122
18051.17 100
18052.44 111
18053.71 101
18054.98 100
18056.25 101
18057.52 110
18058.79 103
18060.06 97
18061.33 101
18062.60 103
18063.87 111
18065.14 117
18066.41 110
18067.68 113
18068.95 97
18070.22 122
18071.49 103
18072.76 83
18074.03 119
18075.30 113
18076.57 115
18077.84 81
18079.11 95
18080.39 103
18081.66 104
18082.93 99
18084.20 109
18085.47 97
18086.74 111
18088.01 101
18089.28 97
18090.55 107
18091.82 96
18093.10 118
18094.37 120
18095.64 119
18096.91 128
18098.18 99
18099.45 110
18100.72 131
18102.00 128
18103.27 115
18104.54 118
18105.81 101
18107.08 110
18108.35 116
18109.63 111
18110.90 103
18112.17 92
18113.44 120
18114.71 123
18115.98 143
18117.26 134
18118.53 135
18119.80 122
18121.07 95
18122.35 111
18123.62 112
18124.89 104
18126.16 120
18127.43 108
18128.71 113
18129.98 123
18131.25 112
18132.52 118
18133.80 94
18135.07 94
18136.34 109
18137.62 92
18138.89 102
18140.16 103
18141.43 134
18142.71 107
18143.98 118
18145.25 100
18146.53 109
18147.80 102
18149.07 119
18150.35 104
18151.62 88
18152.89 115
18154.17 99
18155.44 105
18156.71 92
18157.99 90
18159.26 118
18160.53 121
18161.81 134
18163.08 107
18164.35 96
18165.63 90
18166.90 111
18168.18 118
18169.45 107
18170.72 100
18172.00 109
18173.27 109
18174.55 118
18175.82 105
18177.09 130
18178.37 132
18179.64 115
18180.92 146
18182.19 98
18183.47 104
18184.74 105
18186.01 115
18187.29 128
18188.56 109
18189.84 92
18191.11 117
18192.39 128
18193.66 128
18194.94 118
18196.21 100
18197.49 110
18198.76 111
18200.04 120
18201.31 128
18202.59 130
18203.86 110
18205.14 108
18206.41 102
18207.69 113
18208.96 92
18210.24 116
18211.51 129
18212.79 131
18214.06 115
18215.34 110
18216.62 121
18217.89 117
18219.17 119
18220.44 123
18221.72 144
18222.99 108
18224.27 101
18225.55 90
18226.82 119
18228.10 122
18229.37 105
18230.65 111
18231.93 133
18233.20 128
18234.48 120
18235.75 100
18237.03 101
18238.31 116
18239.58 102
18240.86 121
18242.14 109
18243.41 125
18244.69 115
18245.97 118
18247.24 125
18248.52 103
18249.80 126
18251.07 122
18252.35 114
18253.63 137
18254.90 120
18256.18 125
18257.46 117
18258.73 92
18260.01 117
18261.29 91
18262.57 133
18263.84 123
18265.12 108
18266.40 110
18267.67 105
18268.95 100
18270.23 108
18271.51 110
18272.78 125
18274.06 112
18275.34 99
18276.62 87
18277.89 109
18279.17 105
18280.45 101
18281.73 138
18283.01 103
18284.28 116
18285.56 108
18286.84 97
18288.12 120
18289.40 99
18290.67 103
18291.95 107
18293.23 111
18294.51 96
18295.79 95
18297.07 123
18298.34 98
18299.62 101
18300.90 97
18302.18 94
18303.46 98
18304.74 116
18306.02 126
18307.29 102
18308.57 127
18309.85 123
18311.13 124
18312.41 112
18313.69 122
18314.97 125
18316.25 101
18317.53 112
18318.80 132
18320.08 119
18321.36 103
18322.64 97
18323.92 104
18325.20 117
18326.48 120
18327.76 101
18329.04 100
18330.32 105
18331.60 116
18332.88 115
18334.16 100
18335.44 104
18336.72 106
18338.00 116
18339.28 112
18340.56 110
18341.84 118
18343.12 98
18344.40 97
18345.68 89
18346.96 127
18348.24 129
18349.52 125
18350.80 103
18352.08 94
18353.36 97
18354.64 118
18355.92 92
18357.20 92
18358.48 107
18359.76 125
18361.04 96
18362.32 112
18363.60 99
18364.88 96
18366.16 90
18367.45 123
18368.73 108
18370.01 103
18371.29 110
18372.57 95
18373.85 100
18375.13 115
18376.41 101
18377.69 124
18378.98 118
18380.26 98
18381.54 106
18382.82 107
18384.10 116
18385.38 127
18386.66 132
18387.95 103
18389.23 87
18390.51 85
18391.79 114
18393.07 99
18394.35 124
18395.64 120
18396.92 110
18398.20 125
18399.48 133
18400.76 88
18402.05 111
18403.33 110
18404.61 117
18405.89 118
18407.17 117
18408.46 112
18409.74 112
18411.02 113
18412.30 113
18413.59 100
18414.87 107
18416.15 98
18417.43 92
18418.72 98
18420.00 101
18421.28 102
18422.56 102
18423.85 99
18425.13 106
18426.41 122
18427.70 116
18428.98 92
18430.26 128
18431.54 109
18432.83 112
18434.11 142
18435.39 101
18436.68 108
18437.96 116
18439.24 105
18440.53 113
18441.81 106
18443.09 115
18444.38 115
18445.66 105
18446.95 114
18448.23 128
18449.51 110
18450.80 105
18452.08 130
18453.36 107
18454.65 115
18455.93 105
18457.22 102
18458.50 107
18459.78 121
18461.07 133
18462.35 130
18463.64 115
18464.92 106
18466.21 125
18467.49 116
18468.77 133
18470.06 98
18471.34 94
18472.63 105
18473.91 118
18475.20 97
18476.48 101
18477.77 123
18479.05 98
18480.34 123
18481.62 118
18482.91 105
18484.19 107
18485.47 105
18486.76 96
18488.04 92
18489.33 107
18490.62 118
18491.90 109
18493.19 120
18494.47 100
18495.76 110
18497.04 133
18498.33 114
18499.61 112
18500.90 98
18502.18 76
18503.47 95
18504.75 109
18506.04 115
18507.33 102
18508.61 104
18509.90 117
18511.18 124
18512.47 117
18513.76 93
18515.04 99
18516.33 118
18517.61 106
18518.90 126
18520.19 110
18521.47 102
18522.76 121
18524.04 106
18525.33 84
18526.62 106
18527.90 97
18529.19 140
18530.48 128
18531.76 127
18533.05 110
18534.34 124
18535.62 120
18536.91 96
18538.20 113
18539.48 111
18540.77 150
18542.06 108
18543.34 110
18544.63 93
18545.92 112
18547.21 102
18548.49 102
18549.78 114
18551.07 89
18552.36 115
18553.64 120
18554.93 100
18556.22 106
18557.50 103
18558.79 125
18560.08 108
18561.37 104
18562.66 110
18563.94 131
18565.23 116
18566.52 135
18567.81 125
18569.09 108
18570.38 117
18571.67 119
18572.96 133
18574.25 121
18575.53 108
18576.82 123
18578.11 111
18579.40 109
18580.69 114
18581.98 92
18583.26 121
18584.55 109
18585.84 122
18587.13 150
18588.42 120
18589.71 147
18590.99 124
18592.28 126
18593.57 139
18594.86 135
18596.15 111
18597.44 156
18598.73 142
18600.02 114
18601.31 106
18602.59 126
18603.88 124
18605.17 133
18606.46 126
18607.75 136
18609.04 139
18610.33 119
18611.62 131
18612.91 136
18614.20 144
18615.49 134
18616.78 135
18618.07 123
18619.36 123
18620.65 136
18621.94 145
18623.23 127
18624.52 117
18625.81 130
18627.10 109
18628.39 147
18629.68 120
18630.97 119
18632.26 112
18633.55 114
18634.84 107
18636.13 114
18637.42 130
18638.71 137
18640.00 134
18641.29 119
18642.58 109
18643.87 129
18645.16 148
18646.45 102
18647.74 152
18649.03 95
18650.32 112
18651.61 115
18652.90 100
18654.19 103
18655.48 118
18656.78 117
18658.07 112
18659.36 93
18660.65 98
18661.94 131
18663.23 142
18664.52 134
18665.81 110
18667.10 127
18668.40 115
18669.69 118
18670.98 131
18672.27 87
18673.56 141
18674.85 130
18676.14 132
18677.44 115
18678.73 99
18680.02 111
18681.31 128
18682.60 115
18683.90 102
18685.19 101
18686.48 107
18687.77 114
18689.06 107
18690.36 104
18691.65 108
18692.94 126
18694.23 120
18695.52 114
18696.82 88
18698.11 133
18699.40 120
18700.69 124
18701.99 107
18703.28 101
18704.57 118
18705.86 136
18707.16 114
18708.45 133
18709.74 125
18711.04 114
18712.33 127
18713.62 151
18714.91 113
18716.21 86
18717.50 119
18718.79 109
18720.09 130
18721.38 93
18722.67 90
18723.97 112
18725.26 130
18726.55 126
18727.85 134
18729.14 131
18730.43 116
18731.73 117
18733.02 131
18734.31 126
18735.61 107
18736.90 119
18738.19 140
18739.49 152
18740.78 114
18742.08 112
18743.37 104
18744.66 102
18745.96 131
18747.25 149
18748.55 108
18749.84 129
18751.13 108
18752.43 106
18753.72 118
18755.02 128
18756.31 113
18757.61 110
18758.90 120
18760.20 111
18761.49 138
18762.78 119
18764.08 158
18765.37 100
18766.67 104
18767.96 133
18769.26 117
18770.55 127
18771.85 132
18773.14 135
18774.44 121
18775.73 125
18777.03 137
18778.32 117
18779.62 111
18780.91 116
18782.21 100
18783.50 112
18784.80 140
18786.10 120
18787.39 140
18788.69 133
18789.98 110
18791.28 133
18792.57 136
18793.87 114
18795.16 103
18796.46 97
18797.76 85
18799.05 112
18800.35 137
18801.64 121
18802.94 125
18804.24 110
18805.53 126
18806.83 121
18808.12 106
18809.42 110
18810.72 114
18812.01 127
18813.31 112
18814.61 132
18815.90 123
18817.20 118
18818.50 106
18819.79 110
18821.09 106
18822.39 114
18823.68 112
18824.98 113
18826.28 116
18827.57 135
18828.87 114
18830.17 141
18831.46 118
18832.76 104
18834.06 104
18835.35 103
18836.65 116
18837.95 115
18839.25 152
18840.54 120
18841.84 111
18843.14 87
18844.44 123
18845.73 111
18847.03 120
18848.33 109
18849.63 122
18850.92 106
18852.22 140
18853.52 136
18854.82 95
18856.11 112
18857.41 108
18858.71 108
18860.01 101
18861.31 98
18862.60 111
18863.90 106
18865.20 119
18866.50 132
18867.80 115
18869.10 128
18870.39 117
18871.69 97
18872.99 115
18874.29 101
18875.59 109
18876.89 106
18878.18 79
18879.48 80
18880.78 113
18882.08 111
18883.38 95
18884.68 116
18885.98 120
18887.28 111
18888.57 92
18889.87 121
18891.17 138
18892.47 131
18893.77 98
18895.07 104
18896.37 110
18897.67 106
18898.97 91
18900.27 95
18901.57 122
18902.87 110
18904.17 97
18905.47 107
18906.76 125
18908.06 94
18909.36 114
18910.66 116
18911.96 112
18913.26 110
18914.56 110
18915.86 112
18917.16 111
18918.46 131
18919.76 97
18921.06 135
18922.36 121
18923.66 107
18924.96 97
18926.26 92
18927.56 91
18928.86 100
18930.17 105
18931.47 107
18932.77 113
18934.07 97
18935.37 88
18936.67 104
18937.97 110
18939.27 98
18940.57 116
18941.87 109
18943.17 101
18944.47 107
18945.77 108
18947.07 104
18948.38 88
18949.68 105
18950.98 100
18952.28 110
18953.58 92
18954.88 99
18956.18 104
18957.48 100
18958.79 109
18960.09 92
18961.39 92
18962.69 105
18963.99 117
18965.29 96
18966.59 125
18967.90 107
18969.20 89
18970.50 109
18971.80 99
18973.10 97
18974.41 103
18975.71 112
18977.01 97
18978.31 97
18979.61 93
18980.92 98
18982.22 110
18983.52 115
18984.82 89
18986.12 95
18987.43 88
18988.73 85
18990.03 124
18991.33 99
18992.64 107
18993.94 88
18995.24 123
18996.54 101
18997.85 94
18999.15 118
19000.45 118
19001.76 95
19003.06 120
19004.36 110
19005.66 113
19006.97 127
19008.27 107
19009.57 101
19010.88 106
19012.18 115
19013.48 101
19014.79 108
19016.09 107
19017.39 108
19018.70 94
19020.00 84
19021.30 91
19022.61 107
19023.91 105
19025.22 109
19026.52 103
19027.82 96
19029.13 86
19030.43 96
19031.73 113
19033.04 117
19034.34 106
19035.65 116
19036.95 90
19038.25 112
19039.56 115
19040.86 88
19042.17 86
19043.47 78
19044.78 81
19046.08 76
19047.38 104
19048.69 95
19049.99 91
19051.30 73
19052.60 90
19053.91 86
19055.21 103
19056.52 93
19057.82 109
19059.13 105
19060.43 88
19061.74 89
19063.04 95
19064.35 118
19065.65 94
19066.96 109
19068.26 95
19069.57 92
19070.87 114
19072.18 98
19073.48 92
19074.79 109
19076.09 107
19077.40 111
19078.70 106
19080.01 102
19081.32 93
19082.62 100
19083.93 110
19085.23 87
19086.54 101
19087.84 76
19089.15 88
19090.46 101
19091.76 113
19093.07 105
19094.37 103
19095.68 100
19096.99 114
19098.29 133
19099.60 150
19100.90 121
19102.21 106
19103.52 109
19104.82 97
19106.13 101
19107.44 107
19108.74 97
19110.05 91
19111.36 120
19112.66 82
19113.97 130
19115.28 120
19116.58 112
19117.89 116
19119.20 101
19120.50 105
19121.81 128
19123.12 99
19124.43 105
19125.73 120
19127.04 94
19128.35 84
19129.65 75
19130.96 102
19132.27 92
19133.58 100
19134.88 92
19136.19 97
19137.50 85
19138.81 101
19140.11 114
19141.42 122
19142.73 100
19144.04 99
19145.34 114
19146.65 103
19147.96 96
19149.27 97
19150.58 91
19151.88 85
19153.19 118
19154.50 86
19155.81 97
19157.12 98
19158.42 90
19159.73 103
19161.04 90
19162.35 108
19163.66 106
19164.97 108
19166.28 102
19167.58 111
19168.89 106
19170.20 88
19171.51 117
19172.82 96
19174.13 91
19175.44 96
19176.75 108
19178.05 96
19179.36 94
19180.67 112
19181.98 88
19183.29 85
19184.60 117
19185.91 102
19187.22 84
19188.53 86
19189.84 95
19191.15 93
19192.46 105
19193.76 113
19195.07 90
19196.38 104
19197.69 106
19199.00 96
19200.31 90
19201.62 89
19202.93 79
19204.24 87
19205.55 98
19206.86 88
19208.17 108
19209.48 96
19210.79 120
19212.10 99
19213.41 99
19214.72 80
19216.03 116
19217.34 125
19218.65 114
19219.96 108
19221.27 90
19222.58 101
19223.89 110
19225.20 110
19226.52 103
19227.83 113
19229.14 133
19230.45 105
19231.76 102
19233.07 108
19234.38 109
19235.69 99
19237.00 106
19238.31 106
19239.62 94
19240.93 99
19242.25 81
19243.56 92
19244.87 101
19246.18 91
19247.49 118
19248.80 88
19250.11 98
19251.42 117
19252.74 120
19254.05 105
19255.36 102
19256.67 83
19257.98 98
19259.29 89
19260.61 71
19261.92 109
19263.23 86
19264.54 86
19265.85 94
19267.17 106
19268.48 97
19269.79 96
19271.10 102
19272.41 107
19273.73 99
19275.04 99
19276.35 109
19277.66 95
19278.98 98
19280.29 88
19281.60 110
19282.91 101
19284.23 98
19285.54 100
19286.85 90
19288.16 118
19289.48 116
19290.79 99
19292.10 103
19293.41 90
19294.73 109
19296.04 105
19297.35 95
19298.67 87
19299.98 101
19301.29 106
19302.61 104
19303.92 120
19305.23 116
19306.55 126
19307.86 124
19309.17 116
19310.49 125
19311.80 101
19313.11 112
19314.43 118
19315.74 118
19317.05 86
19318.37 98
19319.68 99
19320.99 111
19322.31 108
19323.62 98
19324.94 67
19326.25 86
19327.56 88
19328.88 96
19330.19 88
19331.51 97
19332.82 101
19334.14 95
19335.45 98
19336.76 106
19338.08 106
19339.39 105
19340.71 100
19342.02 86
19343.34 106
19344.65 114
19345.97 95
19347.28 113
19348.59 94
19349.91 99
19351.22 99
19352.54 111
19353.85 104
19355.17 84
19356.48 93
19357.80 95
19359.11 100
19360.43 82
19361.74 78
19363.06 132
19364.38 107
19365.69 103
19367.01 85
19368.32 92
19369.64 101
19370.95 100
19372.27 122
19373.58 104
19374.90 99
19376.21 108
19377.53 100
19378.85 96
19380.16 81
19381.48 117
19382.79 95
19384.11 91
19385.43 81
19386.74 81
19388.06 75
19389.37 90
19390.69 98
19392.01 112
19393.32 93
19394.64 90
19395.96 92
19397.27 94
19398.59 80
19399.91 90
19401.22 80
19402.54 75
19403.85 82
19405.17 83
19406.49 94
19407.80 91
19409.12 76
19410.44 110
19411.76 92
19413.07 84
19414.39 101
19415.71 88
19417.02 90
19418.34 115
19419.66 90
19420.98 77
19422.29 70
19423.61 87
19424.93 91
19426.24 108
19427.56 81
19428.88 92
19430.20 68
19431.51 82
19432.83 98
19434.15 78
19435.47 71
19436.79 88
19438.10 85
19439.42 107
19440.74 100
19442.06 78
19443.37 80
19444.69 95
19446.01 107
19447.33 102
19448.65 90
19449.97 90
19451.28 96
19452.60 101
19453.92 96
19455.24 91
19456.56 103
19457.88 104
19459.19 103
19460.51 78
19461.83 101
19463.15 98
19464.47 104
19465.79 81
19467.11 79
19468.42 90
19469.74 116
19471.06 104
19472.38 90
19473.70 72
19475.02 75
19476.34 110
19477.66 108
19478.98 91
19480.30 95
19481.62 79
19482.93 84
19484.25 87
19485.57 70
19486.89 91
19488.21 74
19489.53 93
19490.85 92
19492.17 97
19493.49 89
19494.81 78
19496.13 115
19497.45 89
19498.77 98
19500.09 76
19501.41 105
19502.73 76
19504.05 62
19505.37 74
19506.69 82
19508.01 76
19509.33 96
19510.65 120
19511.97 106
19513.29 93
19514.61 87
19515.93 94
19517.25 79
19518.57 95
19519.89 113
19521.21 100
19522.54 97
19523.86 114
19525.18 90
19526.50 95
19527.82 100
19529.14 68
19530.46 97
19531.78 102
19533.10 95
19534.42 80
19535.74 106
19537.07 91
19538.39 77
19539.71 87
19541.03 65
19542.35 85
19543.67 79
19544.99 80
19546.31 86
19547.64 83
19548.96 82
19550.28 84
19551.60 91
19552.92 83
19554.24 104
19555.57 92
19556.89 105
19558.21 80
19559.53 99
19560.85 106
19562.18 80
19563.50 75
19564.82 89
19566.14 105
19567.46 74
19568.79 84
19570.11 99
19571.43 84
19572.75 93
19574.08 86
19575.40 104
19576.72 89
19578.04 84
19579.37 98
19580.69 92
19582.01 81
19583.33 104
19584.66 103
19585.98 97
19587.30 109
19588.63 92
19589.95 82
19591.27 89
19592.59 69
19593.92 97
19595.24 81
19596.56 86
19597.89 86
19599.21 76
19600.53 87
19601.86 108
19603.18 83
19604.50 80
19605.83 89
19607.15 110
19608.47 110
19609.80 96
19611.12 77
19612.45 73
19613.77 107
19615.09 88
19616.42 90
19617.74 78
19619.06 82
19620.39 79
19621.71 76
19623.04 87
19624.36 104
19625.69 105
19627.01 84
19628.33 102
19629.66 91
19630.98 102
19632.31 98
19633.63 106
19634.96 113
19636.28 109
19637.60 89
19638.93 67
19640.25 95
19641.58 124
19642.90 86
19644.23 102
19645.55 89
19646.88 84
19648.20 109
19649.53 108
19650.85 91
19652.18 103
19653.50 85
19654.83 70
19656.15 98
19657.48 84
19658.80 86
19660.13 82
19661.45 84
19662.78 89
19664.11 107
19665.43 77
19666.76 103
19668.08 93
19669.41 116
19670.73 104
19672.06 106
19673.39 82
19674.71 84
19676.04 113
19677.36 104
19678.69 84
19680.01 78
19681.34 116
19682.67 98
19683.99 108
19685.32 93
19686.65 91
19687.97 71
19689.30 88
19690.62 89
19691.95 92
19693.28 86
19694.60 95
19695.93 91
19697.26 91
19698.58 92
19699.91 65
19701.24 64
19702.56 86
19703.89 96
19705.22 82
19706.54 63
19707.87 83
19709.20 101
19710.53 72
19711.85 73
19713.18 89
19714.51 103
19715.83 96
19717.16 100
19718.49 98
19719.82 84
19721.14 114
19722.47 97
19723.80 77
19725.13 85
19726.45 81
19727.78 83
19729.11 90
19730.44 86
19731.76 78
19733.09 67
19734.42 74
19735.75 119
19737.08 118
19738.40 109
19739.73 85
19741.06 77
19742.39 75
19743.72 101
19745.04 87
19746.37 88
19747.70 85
19749.03 89
19750.36 95
19751.69 96
19753.01 98
19754.34 94
19755.67 86
19757.00 113
19758.33 105
19759.66 103
19760.99 104
19762.31 90
19763.64 79
19764.97 97
19766.30 105
19767.63 74
19768.96 108
19770.29 104
19771.62 92
19772.95 72
19774.28 65
19775.60 97
19776.93 107
19778.26 82
19779.59 89
19780.92 92
19782.25 101
19783.58 66
19784.91 83
19786.24 88
19787.57 98
19788.90 82
19790.23 84
19791.56 102
19792.89 90
19794.22 90
19795.55 73
19796.88 79
19798.21 85
19799.54 86
19800.87 86
19802.20 111
19803.53 93
19804.86 85
19806.19 84
19807.52 80
19808.85 96
19810.18 82
19811.51 85
19812.84 103
19814.17 88
19815.50 77
19816.83 87
19818.16 68
19819.49 80
19820.83 81
19822.16 72
19823.49 82
19824.82 100
19826.15 104
19827.48 83
19828.81 74
19830.14 86
19831.47 87
19832.80 72
19834.14 90
19835.47 76
19836.80 77
19838.13 92
19839.46 74
19840.79 89
19842.12 107
19843.46 108
19844.79 99
19846.12 88
19847.45 98
19848.78 83
19850.11 91
19851.45 102
19852.78 100
19854.11 87
19855.44 87
19856.77 72
19858.11 63
19859.44 79
19860.77 73
19862.10 86
19863.43 104
19864.77 106
19866.10 88
19867.43 76
19868.76 93
19870.10 73
19871.43 75
19872.76 63
19874.09 81
19875.43 83
19876.76 94
19878.09 93
19879.42 95
19880.76 76
19882.09 121
19883.42 115
19884.75 116
19886.09 80
19887.42 83
19888.75 98
19890.09 101
19891.42 102
19892.75 98
19894.09 88
19895.42 82
19896.75 95
19898.09 95
19899.42 86
19900.75 74
19902.09 88
19903.42 98
19904.75 107
19906.09 99
19907.42 90
19908.75 61
19910.09 77
19911.42 94
19912.76 81
19914.09 102
19915.42 98
19916.76 92
19918.09 82
19919.43 66
19920.76 86
19922.09 85
19923.43 98
19924.76 92
19926.10 88
19927.43 86
19928.77 90
19930.10 81
19931.43 96
19932.77 102
19934.10 89
19935.44 103
19936.77 96
19938.11 78
19939.44 94
19940.78 72
19942.11 92
19943.45 111
19944.78 78
19946.12 88
19947.45 69
19948.79 91
19950.12 87
19951.46 85
19952.79 104
19954.13 83
19955.46 85
19956.80 100
19958.13 89
19959.47 100
19960.80 70
19962.14 89
19963.48 90
19964.81 99
19966.15 104
19967.48 103
19968.82 109
19970.15 79
19971.49 84
19972.83 80
19974.16 72
19975.50 80
19976.83 80
19978.17 93
19979.51 95
19980.84 83
19982.18 96
19983.51 100
19984.85 73
19986.19 89
19987.52 86
19988.86 86
19990.20 87
19991.53 70
19992.87 71
19994.21 96
19995.54 94
19996.88 81
19998.22 82
19999.55 81
20000.89 87
20002.23 76
20003.56 104
20004.90 74
20006.24 103
20007.57 93
20008.91 88
20010.25 86
20011.59 74
20012.92 87
20014.26 98
20015.60 110
20016.94 73
20018.27 100
20019.61 97
20020.95 120
20022.28 114
20023.62 105
20024.96 82
20026.30 102
20027.64 113
20028.97 87
20030.31 86
20031.65 84
20032.99 89
20034.32 86
20035.66 78
20037.00 96
20038.34 94
20039.68 95
20041.02 90
20042.35 91
20043.69 91
20045.03 91
20046.37 106
20047.71 84
20049.05 89
20050.38 101
20051.72 67
20053.06 75
20054.40 107
20055.74 94
20057.08 90
20058.42 92
20059.75 103
20061.09 92
20062.43 97
20063.77 104
20065.11 87
20066.45 83
20067.79 89
20069.13 112
20070.47 141
20071.81 116
20073.14 91
20074.48 98
20075.82 96
20077.16 94
20078.50 91
20079.84 81
20081.18 102
20082.52 78
20083.86 98
20085.20 110
20086.54 97
20087.88 94
20089.22 86
20090.56 116
20091.90 120
20093.24 95
20094.58 101
20095.92 71
20097.26 87
20098.60 99
20099.94 83
20101.28 87
20102.62 87
20103.96 98
20105.30 98
20106.64 100
20107.98 92
20109.32 108
20110.66 84
20112.00 100
20113.34 99
20114.68 104
20116.02 102
20117.36 112
20118.71 94
20120.05 100
20121.39 78
20122.73 96
20124.07 82
20125.41 81
20126.75 100
20128.09 88
20129.43 103
20130.77 85
20132.12 91
20133.46 103
20134.80 89
20136.14 73
20137.48 75
20138.82 98
20140.16 91
20141.51 72
20142.85 66
20144.19 85
20145.53 89
