# Supplementary material for: MALDI-TOF MS typing enables the classification of brewing yeasts of the genus Saccharomyces to major beer styles
Source: PLoS One. 2017 Aug 9;12(8):e0181694. doi: 10.1371/journal.pone.0181694 (PMC5549903; doi:10.1371/journal.pone.0181694)
Supplement: S12 File — The directory includes 90 raw files and was zipped to “.zip”; the folder has three strains with 30 spectra per strain; S1 Text explains the raw files with an example and Table 1 represents the yeast strains used within the experiment. (ZIP) [file pone.0181694.s015.zip › 34-36/30343-505-OG-WB-WB-YPG-18h-E-E_2015-07-16_3_0_C3_1.dat]

2000.53 3489
2000.95 3368
2001.37 3289
2001.79 3340
2002.21 3583
2002.64 3345
2003.06 3470
2003.48 3405
2003.90 3244
2004.32 3529
2004.75 3169
2005.17 3174
2005.59 3087
2006.01 3233
2006.43 3404
2006.86 3179
2007.28 3185
2007.70 3384
2008.12 3221
2008.55 3485
2008.97 3290
2009.39 3148
2009.81 3481
2010.24 3292
2010.66 3285
2011.08 3309
2011.50 3148
2011.93 3163
2012.35 3194
2012.77 3186
2013.20 3033
2013.62 3012
2014.04 3062
2014.46 2738
2014.89 2995
2015.31 3052
2015.73 3074
2016.16 3022
2016.58 2908
2017.00 3257
2017.43 3257
2017.85 3119
2018.27 3094
2018.70 3131
2019.12 3242
2019.54 3224
2019.97 3236
2020.39 3096
2020.82 3194
2021.24 2996
2021.66 2972
2022.09 3147
2022.51 3226
2022.94 3145
2023.36 3112
2023.78 2897
2024.21 2918
2024.63 2954
2025.06 2978
2025.48 2830
2025.90 2916
2026.33 2894
2026.75 2909
2027.18 2679
2027.60 2823
2028.03 2919
2028.45 2800
2028.88 2683
2029.30 2903
2029.72 2859
2030.15 2738
2030.57 2950
2031.00 2788
2031.42 2659
2031.85 2855
2032.27 3127
2032.70 2800
2033.12 3005
2033.55 3000
2033.97 3164
2034.40 3002
2034.82 2937
2035.25 2763
2035.67 2774
2036.10 2884
2036.52 3071
2036.95 3069
2037.38 3169
2037.80 3194
2038.23 3074
2038.65 3122
2039.08 3299
2039.50 3082
2039.93 2996
2040.36 3199
2040.78 3173
2041.21 3044
2041.63 2938
2042.06 2822
2042.48 2943
2042.91 3135
2043.34 2928
2043.76 2922
2044.19 2985
2044.62 2950
2045.04 2962
2045.47 2844
2045.89 2822
2046.32 2966
2046.75 2781
2047.17 2676
2047.60 2815
2048.03 2883
2048.45 2928
2048.88 2888
2049.31 3196
2049.73 2940
2050.16 2885
2050.59 2974
2051.01 2880
2051.44 2865
2051.87 2768
2052.29 2728
2052.72 2930
2053.15 2849
2053.58 2905
2054.00 3050
2054.43 2927
2054.86 3119
2055.28 2884
2055.71 3003
2056.14 2839
2056.57 2913
2056.99 2936
2057.42 2842
2057.85 2785
2058.28 2743
2058.71 2949
2059.13 2892
2059.56 2951
2059.99 2995
2060.42 2906
2060.84 2880
2061.27 3014
2061.70 2937
2062.13 2925
2062.56 3019
2062.98 3023
2063.41 3124
2063.84 3141
2064.27 3219
2064.70 3132
2065.13 3234
2065.55 3304
2065.98 3680
2066.41 3993
2066.84 3738
2067.27 3718
2067.70 3729
2068.13 3342
2068.55 3225
2068.98 3105
2069.41 2961
2069.84 2960
2070.27 3166
2070.70 3435
2071.13 3240
2071.56 3267
2071.99 3062
2072.41 2971
2072.84 2955
2073.27 2990
2073.70 3208
2074.13 3090
2074.56 3294
2074.99 3029
2075.42 3069
2075.85 3172
2076.28 3387
2076.71 3340
2077.14 3149
2077.57 3186
2078.00 3373
2078.43 3197
2078.86 3210
2079.29 3494
2079.72 3504
2080.15 3579
2080.58 3746
2081.01 3485
2081.44 3603
2081.87 3520
2082.30 3348
2082.73 3308
2083.16 3181
2083.59 3255
2084.02 3364
2084.45 3090
2084.88 3185
2085.31 3134
2085.74 3037
2086.17 3333
2086.60 3070
2087.03 3119
2087.46 3040
2087.89 2892
2088.32 3042
2088.75 2898
2089.18 2658
2089.62 2819
2090.05 3042
2090.48 3045
2090.91 2985
2091.34 2864
2091.77 2982
2092.20 2845
2092.63 2932
2093.06 3054
2093.49 3271
2093.93 3281
2094.36 3298
2094.79 3339
2095.22 2985
2095.65 2816
2096.08 2785
2096.52 2921
2096.95 3010
2097.38 2888
2097.81 2705
2098.24 2937
2098.67 2612
2099.11 2523
2099.54 2703
2099.97 2802
2100.40 2929
2100.83 2899
2101.27 2786
2101.70 2709
2102.13 2792
2102.56 2657
2102.99 2771
2103.43 2809
2103.86 2794
2104.29 2896
2104.72 2744
2105.16 2615
2105.59 2965
2106.02 2835
2106.45 2899
2106.89 2876
2107.32 2953
2107.75 3179
2108.19 3339
2108.62 3277
2109.05 3383
2109.48 3396
2109.92 3410
2110.35 3277
2110.78 3310
2111.22 3124
2111.65 2704
2112.08 2913
2112.52 3082
2112.95 2821
2113.38 2832
2113.82 2844
2114.25 2882
2114.68 3065
2115.12 2920
2115.55 2838
2115.98 2691
2116.42 2726
2116.85 2911
2117.28 2894
2117.72 2931
2118.15 2850
2118.59 2842
2119.02 2672
2119.45 2871
2119.89 2780
2120.32 2812
2120.76 2698
2121.19 2788
2121.62 2857
2122.06 2975
2122.49 3078
2122.93 3060
2123.36 3002
2123.80 2966
2124.23 2913
2124.66 2751
2125.10 3073
2125.53 3169
2125.97 2807
2126.40 2824
2126.84 2986
2127.27 2964
2127.71 2922
2128.14 2972
2128.58 3112
2129.01 3157
2129.45 3151
2129.88 3189
2130.32 3296
2130.75 3327
2131.19 3336
2131.62 3355
2132.06 3316
2132.49 3515
2132.93 3377
2133.36 3148
2133.80 3100
2134.23 3017
2134.67 2973
2135.11 3027
2135.54 2909
2135.98 2880
2136.41 3163
2136.85 3156
2137.28 3089
2137.72 3182
2138.16 3086
2138.59 3143
2139.03 3067
2139.46 3043
2139.90 2846
2140.34 2725
2140.77 2789
2141.21 3073
2141.64 3274
2142.08 2943
2142.52 2632
2142.95 2915
2143.39 2818
2143.83 2705
2144.26 2785
2144.70 2898
2145.14 2919
2145.57 2984
2146.01 2908
2146.45 2811
2146.88 3094
2147.32 3229
2147.76 3050
2148.19 3058
2148.63 3136
2149.07 3441
2149.50 3817
2149.94 3782
2150.38 3541
2150.81 3892
2151.25 3907
2151.69 3898
2152.13 3973
2152.56 3768
2153.00 3814
2153.44 3393
2153.88 3257
2154.31 3251
2154.75 3176
2155.19 3153
2155.63 3295
2156.06 3394
2156.50 3498
2156.94 3644
2157.38 3379
2157.82 3085
2158.25 3080
2158.69 3102
2159.13 3112
2159.57 3205
2160.01 3014
2160.44 3155
2160.88 2981
2161.32 3106
2161.76 3039
2162.20 3291
2162.63 3235
2163.07 3147
2163.51 3057
2163.95 3348
2164.39 3311
2164.83 3008
2165.27 3144
2165.70 3172
2166.14 3188
2166.58 3083
2167.02 3334
2167.46 3230
2167.90 3086
2168.34 3081
2168.78 3206
2169.22 3275
2169.65 3359
2170.09 3336
2170.53 3348
2170.97 3092
2171.41 3096
2171.85 3235
2172.29 3163
2172.73 3496
2173.17 3505
2173.61 3619
2174.05 3557
2174.49 3558
2174.93 3661
2175.37 3915
2175.81 3819
2176.25 3873
2176.69 3970
2177.13 3724
2177.57 3449
2178.01 3615
2178.45 3608
2178.89 3405
2179.33 3539
2179.77 3310
2180.21 3214
2180.65 3136
2181.09 3219
2181.53 3088
2181.97 3041
2182.41 3102
2182.85 3120
2183.29 3131
2183.73 3136
2184.17 3215
2184.61 2920
2185.05 2921
2185.49 3133
2185.93 3041
2186.37 2991
2186.81 2924
2187.25 3030
2187.69 3116
2188.14 3026
2188.58 3293
2189.02 3379
2189.46 3382
2189.90 3388
2190.34 3311
2190.78 3118
2191.22 3333
2191.66 3350
2192.11 3490
2192.55 3372
2192.99 3210
2193.43 3390
2193.87 3497
2194.31 3676
2194.76 3648
2195.20 3317
2195.64 3309
2196.08 3439
2196.52 3838
2196.96 3599
2197.41 3528
2197.85 3690
2198.29 3720
2198.73 3372
2199.17 3312
2199.62 3512
2200.06 3258
2200.50 3290
2200.94 3308
2201.38 3178
2201.83 3325
2202.27 3521
2202.71 3331
2203.15 3233
2203.60 3298
2204.04 3426
2204.48 3243
2204.92 3123
2205.37 3163
2205.81 3146
2206.25 3131
2206.70 3292
2207.14 3184
2207.58 3404
2208.02 3621
2208.47 3649
2208.91 3551
2209.35 3552
2209.80 3493
2210.24 3451
2210.68 3258
2211.13 3523
2211.57 3419
2212.01 3256
2212.46 3109
2212.90 3127
2213.34 3041
2213.79 3134
2214.23 3087
2214.67 3141
2215.12 3256
2215.56 3089
2216.00 3179
2216.45 3240
2216.89 3216
2217.34 3192
2217.78 3039
2218.22 3158
2218.67 3177
2219.11 3219
2219.56 2854
2220.00 3013
2220.44 3009
2220.89 2925
2221.33 2977
2221.78 3105
2222.22 3169
2222.67 3254
2223.11 2882
2223.55 3073
2224.00 3321
2224.44 3252
2224.89 3345
2225.33 3663
2225.78 3747
2226.22 3514
2226.67 3425
2227.11 3660
2227.56 4025
2228.00 3848
2228.45 3835
2228.89 3762
2229.34 3595
2229.78 3717
2230.23 3718
2230.67 3596
2231.12 3763
2231.56 3766
2232.01 3692
2232.45 3871
2232.90 3798
2233.35 3543
2233.79 3709
2234.24 3505
2234.68 3672
2235.13 3465
2235.57 3600
2236.02 3398
2236.46 3321
2236.91 3206
2237.36 3373
2237.80 3100
2238.25 3308
2238.69 3385
2239.14 3158
2239.59 3292
2240.03 3378
2240.48 3189
2240.92 3144
2241.37 3109
2241.82 2968
2242.26 3080
2242.71 3037
2243.16 3214
2243.60 3179
2244.05 3115
2244.50 3192
2244.94 2986
2245.39 3048
2245.84 3122
2246.28 3139
2246.73 2991
2247.18 3081
2247.62 3255
2248.07 3303
2248.52 3028
2248.96 3148
2249.41 2893
2249.86 3082
2250.31 3091
2250.75 2928
2251.20 3122
2251.65 3075
2252.10 2882
2252.54 2872
2252.99 2877
2253.44 3010
2253.89 3014
2254.33 2963
2254.78 2903
2255.23 2869
2255.68 2949
2256.12 2989
2256.57 2959
2257.02 2845
2257.47 2873
2257.91 2739
2258.36 2841
2258.81 3041
2259.26 2855
2259.71 2796
2260.16 2840
2260.60 3128
2261.05 3324
2261.50 3222
2261.95 3218
2262.40 3312
2262.84 3805
2263.29 3725
2263.74 3476
2264.19 3425
2264.64 3311
2265.09 3552
2265.54 3689
2265.98 3314
2266.43 3481
2266.88 3559
2267.33 3509
2267.78 3691
2268.23 3591
2268.68 3436
2269.13 3520
2269.58 3378
2270.03 3516
2270.47 3781
2270.92 3838
2271.37 3853
2271.82 3935
2272.27 3552
2272.72 3428
2273.17 3820
2273.62 3510
2274.07 3501
2274.52 3532
2274.97 3464
2275.42 3341
2275.87 3252
2276.32 3234
2276.77 3375
2277.22 3127
2277.67 3002
2278.12 3157
2278.57 3331
2279.02 3253
2279.47 3084
2279.92 3212
2280.37 3231
2280.82 3390
2281.27 3120
2281.72 3190
2282.17 3209
2282.62 3408
2283.07 3405
2283.52 3442
2283.97 3494
2284.42 3094
2284.87 3224
2285.32 3011
2285.77 3153
2286.22 3266
2286.67 3282
2287.13 3141
2287.58 3539
2288.03 3638
2288.48 3979
2288.93 4210
2289.38 4528
2289.83 5004
2290.28 5474
2290.73 5626
2291.18 5780
2291.64 5825
2292.09 6068
2292.54 6292
2292.99 6079
2293.44 5547
2293.89 5537
2294.34 5074
2294.80 4698
2295.25 4226
2295.70 4059
2296.15 4140
2296.60 3819
2297.05 3319
2297.51 3465
2297.96 3444
2298.41 3272
2298.86 3106
2299.31 3194
2299.77 3258
2300.22 3141
2300.67 3218
2301.12 3075
2301.57 3081
2302.03 3176
2302.48 3079
2302.93 2977
2303.38 3193
2303.84 3302
2304.29 3103
2304.74 3091
2305.19 3213
2305.65 3230
2306.10 3320
2306.55 3522
2307.01 3302
2307.46 3494
2307.91 3435
2308.36 3737
2308.82 3780
2309.27 3782
2309.72 3932
2310.18 4041
2310.63 3751
2311.08 4063
2311.54 3975
2311.99 3843
2312.44 3687
2312.90 3663
2313.35 3786
2313.80 3735
2314.26 3761
2314.71 3196
2315.16 3190
2315.62 3230
2316.07 3265
2316.52 3369
2316.98 3336
2317.43 3436
2317.88 3213
2318.34 3627
2318.79 3428
2319.25 3751
2319.70 3417
2320.15 3401
2320.61 3636
2321.06 3660
2321.52 3484
2321.97 3585
2322.43 3529
2322.88 3542
2323.33 3619
2323.79 3416
2324.24 3774
2324.70 3752
2325.15 3792
2325.61 3780
2326.06 4032
2326.52 4185
2326.97 4114
2327.43 4203
2327.88 4347
2328.34 4091
2328.79 3816
2329.25 3783
2329.70 4073
2330.16 3978
2330.61 4036
2331.07 3897
2331.52 3680
2331.98 3670
2332.43 3624
2332.89 3774
2333.34 3709
2333.80 3558
2334.25 3506
2334.71 3578
2335.16 3488
2335.62 3464
2336.08 3391
2336.53 3267
2336.99 3151
2337.44 3358
2337.90 3208
2338.35 3303
2338.81 3300
2339.27 3602
2339.72 3482
2340.18 3610
2340.63 3707
2341.09 3754
2341.55 3902
2342.00 3984
2342.46 3982
2342.91 3988
2343.37 3968
2343.83 3727
2344.28 3489
2344.74 3470
2345.20 3663
2345.65 3736
2346.11 3570
2346.57 3623
2347.02 3548
2347.48 3602
2347.94 3599
2348.39 3503
2348.85 3824
2349.31 3716
2349.76 3400
2350.22 3159
2350.68 3249
2351.14 3240
2351.59 3299
2352.05 3068
2352.51 3265
2352.96 3470
2353.42 3226
2353.88 3042
2354.34 3031
2354.79 3340
2355.25 3126
2355.71 3134
2356.17 3216
2356.62 3180
2357.08 3057
2357.54 3207
2358.00 3296
2358.46 3338
2358.91 3546
2359.37 3371
2359.83 3319
2360.29 3418
2360.74 3299
2361.20 3138
2361.66 3300
2362.12 3355
2362.58 3326
2363.04 3200
2363.49 3361
2363.95 3403
2364.41 3342
2364.87 3526
2365.33 3513
2365.79 3364
2366.24 3359
2366.70 3619
2367.16 3685
2367.62 3735
2368.08 3788
2368.54 3634
2369.00 3822
2369.46 3817
2369.91 3744
2370.37 3596
2370.83 3655
2371.29 3799
2371.75 3586
2372.21 3390
2372.67 3586
2373.13 3541
2373.59 3664
2374.05 3675
2374.51 3584
2374.97 3530
2375.42 3805
2375.88 3529
2376.34 3477
2376.80 3365
2377.26 3371
2377.72 3294
2378.18 3344
2378.64 3316
2379.10 3323
2379.56 3227
2380.02 2978
2380.48 3193
2380.94 3160
2381.40 3214
2381.86 3410
2382.32 3270
2382.78 3232
2383.24 3347
2383.70 3471
2384.16 3185
2384.62 2929
2385.08 3242
2385.54 3187
2386.00 3195
2386.47 3336
2386.93 3049
2387.39 3081
2387.85 3241
2388.31 3130
2388.77 3264
2389.23 3170
2389.69 3244
2390.15 3300
2390.61 3508
2391.07 3368
2391.53 3458
2391.99 3624
2392.46 3475
2392.92 3597
2393.38 3258
2393.84 3153
2394.30 3131
2394.76 3181
2395.22 3229
2395.68 3189
2396.15 3135
2396.61 3136
2397.07 3171
2397.53 3258
2397.99 3248
2398.45 3134
2398.92 3228
2399.38 3234
2399.84 2909
2400.30 3185
2400.76 3022
2401.23 3029
2401.69 3089
2402.15 3109
2402.61 3079
2403.07 2941
2403.54 3093
2404.00 3189
2404.46 3118
2404.92 3111
2405.38 2945
2405.85 3055
2406.31 3444
2406.77 3121
2407.23 3216
2407.70 3410
2408.16 3336
2408.62 3321
2409.08 3283
2409.55 3233
2410.01 3248
2410.47 3154
2410.94 3082
2411.40 2972
2411.86 3198
2412.32 3243
2412.79 3221
2413.25 3180
2413.71 3194
2414.18 3052
2414.64 3276
2415.10 3239
2415.57 3387
2416.03 3374
2416.49 3486
2416.96 3225
2417.42 3241
2417.88 3249
2418.35 3398
2418.81 3438
2419.28 3491
2419.74 3461
2420.20 3326
2420.67 3540
2421.13 3435
2421.59 3523
2422.06 3578
2422.52 3576
2422.99 3579
2423.45 3476
2423.91 3726
2424.38 3753
2424.84 3719
2425.31 3802
2425.77 3499
2426.24 3690
2426.70 3868
2427.16 3900
2427.63 3946
2428.09 4017
2428.56 3849
2429.02 3580
2429.49 3694
2429.95 3504
2430.42 3649
2430.88 3551
2431.35 3272
2431.81 3240
2432.28 3264
2432.74 3228
2433.21 3349
2433.67 3335
2434.14 3155
2434.60 3289
2435.07 3518
2435.53 3116
2436.00 3150
2436.46 3347
2436.93 3293
2437.39 3251
2437.86 3291
2438.32 3452
2438.79 3751
2439.26 3975
2439.72 3971
2440.19 4112
2440.65 4172
2441.12 4378
2441.58 4456
2442.05 4530
2442.52 4316
2442.98 4111
2443.45 3926
2443.91 4050
2444.38 3737
2444.85 3499
2445.31 3339
2445.78 3410
2446.24 3294
2446.71 3071
2447.18 2958
2447.64 3071
2448.11 3172
2448.58 3238
2449.04 3244
2449.51 3044
2449.98 3016
2450.44 3073
2450.91 2921
2451.38 3348
2451.84 3363
2452.31 3019
2452.78 3126
2453.24 3376
2453.71 3356
2454.18 3385
2454.64 3085
2455.11 2963
2455.58 2904
2456.05 3089
2456.51 3145
2456.98 3125
2457.45 3001
2457.92 3183
2458.38 3101
2458.85 3209
2459.32 3156
2459.79 3185
2460.25 3033
2460.72 3045
2461.19 3195
2461.66 3525
2462.12 3307
2462.59 3447
2463.06 3203
2463.53 3173
2464.00 3242
2464.46 3214
2464.93 3131
2465.40 3202
2465.87 3137
2466.34 3243
2466.80 3392
2467.27 3300
2467.74 3102
2468.21 3145
2468.68 3156
2469.15 3231
2469.61 3033
2470.08 2976
2470.55 2969
2471.02 3048
2471.49 2993
2471.96 3032
2472.43 2926
2472.89 2909
2473.36 3064
2473.83 3030
2474.30 2845
2474.77 2875
2475.24 2908
2475.71 2843
2476.18 3042
2476.65 3287
2477.12 3099
2477.59 3264
2478.05 3205
2478.52 3257
2478.99 3192
2479.46 3371
2479.93 3354
2480.40 3229
2480.87 3221
2481.34 3216
2481.81 3102
2482.28 3099
2482.75 3155
2483.22 3241
2483.69 3183
2484.16 3193
2484.63 2975
2485.10 2913
2485.57 2896
2486.04 2897
2486.51 3118
2486.98 3097
2487.45 3162
2487.92 3251
2488.39 3295
2488.86 3202
2489.33 3172
2489.80 3259
2490.27 3238
2490.74 3400
2491.21 3465
2491.68 3417
2492.15 3300
2492.62 3139
2493.10 3152
2493.57 3168
2494.04 3124
2494.51 3506
2494.98 3448
2495.45 3183
2495.92 3228
2496.39 3129
2496.86 3161
2497.33 3129
2497.80 3201
2498.28 3106
2498.75 3069
2499.22 3162
2499.69 2997
2500.16 3183
2500.63 2999
2501.10 3038
2501.58 3067
2502.05 3181
2502.52 3015
2502.99 2899
2503.46 2814
2503.93 2761
2504.41 2788
2504.88 2729
2505.35 2924
2505.82 3126
2506.29 3199
2506.76 3107
2507.24 3327
2507.71 3207
2508.18 3055
2508.65 3303
2509.13 3320
2509.60 3401
2510.07 3416
2510.54 3243
2511.01 3362
2511.49 3309
2511.96 3575
2512.43 3622
2512.90 3740
2513.38 3627
2513.85 3573
2514.32 3874
2514.80 3530
2515.27 3551
2515.74 3259
2516.21 3362
2516.69 3483
2517.16 3045
2517.63 3093
2518.11 3229
2518.58 3051
2519.05 3050
2519.53 2992
2520.00 3143
2520.47 3116
2520.95 3139
2521.42 3233
2521.89 3038
2522.37 2941
2522.84 2946
2523.31 2961
2523.79 3067
2524.26 2885
2524.73 3022
2525.21 3166
2525.68 3225
2526.16 2946
2526.63 3158
2527.10 3054
2527.58 3221
2528.05 3294
2528.52 3127
2529.00 3053
2529.47 3086
2529.95 3193
2530.42 3297
2530.90 3337
2531.37 3338
2531.84 3464
2532.32 3192
2532.79 3176
2533.27 3228
2533.74 3185
2534.22 3338
2534.69 3148
2535.17 2994
2535.64 3182
2536.12 3228
2536.59 3469
2537.07 3222
2537.54 3305
2538.02 3183
2538.49 3282
2538.97 3298
2539.44 3431
2539.92 3397
2540.39 3695
2540.87 3541
2541.34 3457
2541.82 3498
2542.29 3352
2542.77 3137
2543.24 3386
2543.72 3433
2544.19 3511
2544.67 3364
2545.14 3289
2545.62 3341
2546.10 3123
2546.57 3224
2547.05 3526
2547.52 3841
2548.00 3992
2548.47 3827
2548.95 3757
2549.43 4006
2549.90 3760
2550.38 3971
2550.86 3916
2551.33 3810
2551.81 3895
2552.28 3772
2552.76 3801
2553.24 3876
2553.71 3957
2554.19 3846
2554.67 3908
2555.14 4090
2555.62 3908
2556.10 4091
2556.57 3980
2557.05 4129
2557.53 4020
2558.00 3763
2558.48 3491
2558.96 3580
2559.43 3426
2559.91 3270
2560.39 3325
2560.86 3229
2561.34 3167
2561.82 3171
2562.30 3149
2562.77 2960
2563.25 2814
2563.73 2907
2564.21 3115
2564.68 3202
2565.16 2865
2565.64 2915
2566.12 3089
2566.59 2960
2567.07 3145
2567.55 3127
2568.03 2977
2568.50 2999
2568.98 2994
2569.46 3113
2569.94 3090
2570.42 2991
2570.89 2817
2571.37 2858
2571.85 2820
2572.33 2920
2572.81 3092
2573.28 2957
2573.76 3135
2574.24 3169
2574.72 3177
2575.20 3184
2575.68 3035
2576.15 2757
2576.63 2834
2577.11 2925
2577.59 3091
2578.07 2845
2578.55 3051
2579.03 3057
2579.50 3178
2579.98 3167
2580.46 3092
2580.94 3153
2581.42 3242
2581.90 3262
2582.38 3294
2582.86 3232
2583.34 2960
2583.82 2888
2584.30 3098
2584.77 3074
2585.25 3205
2585.73 3287
2586.21 3274
2586.69 2942
2587.17 3129
2587.65 3029
2588.13 3169
2588.61 2939
2589.09 3303
2589.57 3021
2590.05 2990
2590.53 3299
2591.01 3207
2591.49 2998
2591.97 3069
2592.45 3267
2592.93 3256
2593.41 3184
2593.89 3338
2594.37 3216
2594.85 3385
2595.33 3422
2595.81 3601
2596.29 3275
2596.77 3225
2597.25 3021
2597.73 3046
2598.21 3016
2598.69 3272
2599.17 3154
2599.65 3130
2600.14 2944
2600.62 2843
2601.10 2823
2601.58 2972
2602.06 2974
2602.54 2909
2603.02 2835
2603.50 2684
2603.98 3030
2604.46 3078
2604.95 3413
2605.43 3198
2605.91 3068
2606.39 2915
2606.87 3175
2607.35 3236
2607.83 3098
2608.31 3342
2608.80 3296
2609.28 3339
2609.76 3354
2610.24 3130
2610.72 3434
2611.20 3515
2611.69 3430
2612.17 3484
2612.65 3176
2613.13 3325
2613.61 3152
2614.10 3053
2614.58 3115
2615.06 3149
2615.54 3279
2616.02 3055
2616.51 3086
2616.99 3057
2617.47 3097
2617.95 3017
2618.44 3041
2618.92 3042
2619.40 3204
2619.88 3311
2620.37 3142
2620.85 3125
2621.33 3155
2621.81 3122
2622.30 3128
2622.78 3053
2623.26 2987
2623.75 3053
2624.23 3002
2624.71 3142
2625.19 3018
2625.68 2970
2626.16 2911
2626.64 3072
2627.13 3083
2627.61 3010
2628.09 2887
2628.58 2927
2629.06 3041
2629.54 3302
2630.03 3436
2630.51 3129
2630.99 3203
2631.48 3307
2631.96 3190
2632.45 3276
2632.93 3289
2633.41 3279
2633.90 3255
2634.38 3103
2634.86 3110
2635.35 3194
2635.83 3248
2636.32 3148
2636.80 2963
2637.28 2761
2637.77 3054
2638.25 3289
2638.74 3046
2639.22 2986
2639.71 2983
2640.19 2975
2640.68 2973
2641.16 3034
2641.64 3166
2642.13 2845
2642.61 2990
2643.10 2916
2643.58 2895
2644.07 2934
2644.55 3015
2645.04 3058
2645.52 2999
2646.01 3121
2646.49 2961
2646.98 3100
2647.46 3098
2647.95 3104
2648.43 3408
2648.92 3011
2649.40 3122
2649.89 3295
2650.37 3245
2650.86 3080
2651.34 3020
2651.83 3060
2652.32 3155
2652.80 3147
2653.29 3061
2653.77 3325
2654.26 3061
2654.74 3027
2655.23 3029
2655.72 3083
2656.20 2807
2656.69 2958
2657.17 2970
2657.66 3064
2658.15 2996
2658.63 2976
2659.12 2850
2659.60 3057
2660.09 3003
2660.58 3151
2661.06 2827
2661.55 2717
2662.04 3096
2662.52 3252
2663.01 3049
2663.49 3302
2663.98 3286
2664.47 3116
2664.95 3160
2665.44 3237
2665.93 3080
2666.42 3079
2666.90 3385
2667.39 3298
2667.88 3094
2668.36 3218
2668.85 3273
2669.34 3337
2669.82 3375
2670.31 3434
2670.80 3034
2671.29 3329
2671.77 3436
2672.26 3452
2672.75 3349
2673.24 3274
2673.72 3520
2674.21 3780
2674.70 3782
2675.19 3770
2675.67 3684
2676.16 3833
2676.65 3767
2677.14 3676
2677.62 3560
2678.11 3539
2678.60 3467
2679.09 3496
2679.58 3391
2680.06 3562
2680.55 3485
2681.04 3488
2681.53 3445
2682.02 3489
2682.51 3555
2682.99 3504
2683.48 3442
2683.97 3525
2684.46 3578
2684.95 3735
2685.44 3587
2685.92 3741
2686.41 3529
2686.90 3268
2687.39 3417
2687.88 3446
2688.37 3242
2688.86 3307
2689.35 3138
2689.83 3001
2690.32 2901
2690.81 3059
2691.30 2937
2691.79 3125
2692.28 3055
2692.77 3035
2693.26 2972
2693.75 3066
2694.24 3329
2694.73 3272
2695.22 2907
2695.71 3106
2696.20 3048
2696.68 2921
2697.17 2944
2697.66 3096
2698.15 3056
2698.64 2976
2699.13 2940
2699.62 2990
2700.11 3262
2700.60 3002
2701.09 3147
2701.58 3202
2702.07 3072
2702.56 3056
2703.05 3300
2703.54 3342
2704.03 3466
2704.52 3382
2705.01 3234
2705.50 3323
2706.00 3265
2706.49 3114
2706.98 2990
2707.47 2901
2707.96 2966
2708.45 2866
2708.94 3049
2709.43 3183
2709.92 2938
2710.41 2945
2710.90 2888
2711.39 2848
2711.88 3101
2712.37 3004
2712.87 2824
2713.36 2963
2713.85 3025
2714.34 3164
2714.83 3209
2715.32 2984
2715.81 2914
2716.30 3005
2716.80 3246
2717.29 2995
2717.78 2875
2718.27 3063
2718.76 2863
2719.25 2918
2719.75 2950
2720.24 3133
2720.73 3239
2721.22 3150
2721.71 3062
2722.20 3036
2722.70 3342
2723.19 3334
2723.68 3297
2724.17 3320
2724.66 3255
2725.16 3271
2725.65 3237
2726.14 3281
2726.63 3151
2727.13 2959
2727.62 2852
2728.11 2880
2728.60 2919
2729.10 2964
2729.59 3091
2730.08 2895
2730.57 2927
2731.07 3002
2731.56 2997
2732.05 3019
2732.54 3102
2733.04 2986
2733.53 3269
2734.02 3385
2734.52 3206
2735.01 3249
2735.50 2975
2736.00 3069
2736.49 3212
2736.98 3090
2737.47 3276
2737.97 3496
2738.46 3319
2738.95 3173
2739.45 3167
2739.94 3143
2740.44 3208
2740.93 3074
2741.42 3166
2741.92 3218
2742.41 3067
2742.90 2951
2743.40 2912
2743.89 2856
2744.39 2863
2744.88 2813
2745.37 2961
2745.87 2829
2746.36 2932
2746.86 2984
2747.35 3128
2747.84 3081
2748.34 2871
2748.83 3066
2749.33 3284
2749.82 3373
2750.32 3250
2750.81 3058
2751.30 3279
2751.80 2878
2752.29 2783
2752.79 2800
2753.28 2910
2753.78 3056
2754.27 3158
2754.77 3117
2755.26 3120
2755.76 3215
2756.25 3322
2756.75 3090
2757.24 3281
2757.74 3337
2758.23 3291
2758.73 3222
2759.22 3397
2759.72 3230
2760.21 3154
2760.71 3019
2761.20 3024
2761.70 3111
2762.20 3221
2762.69 3121
2763.19 3059
2763.68 2982
2764.18 3230
2764.67 3200
2765.17 3068
2765.67 3061
2766.16 3100
2766.66 3141
2767.15 2882
2767.65 2957
2768.14 2955
2768.64 2924
2769.14 2815
2769.63 3053
2770.13 3058
2770.63 2881
2771.12 2995
2771.62 2932
2772.11 3056
2772.61 2938
2773.11 3164
2773.60 3356
2774.10 3283
2774.60 3294
2775.09 3127
2775.59 3190
2776.09 3378
2776.58 3300
2777.08 3364
2777.58 3516
2778.07 3491
2778.57 3519
2779.07 3754
2779.57 3567
2780.06 3220
2780.56 3182
2781.06 3226
2781.55 3343
2782.05 3270
2782.55 2910
2783.05 2946
2783.54 2876
2784.04 3021
2784.54 3212
2785.04 3320
2785.53 3169
2786.03 3131
2786.53 3011
2787.03 2894
2787.52 3130
2788.02 2972
2788.52 2920
2789.02 3030
2789.52 2860
2790.01 2849
2790.51 2712
2791.01 2731
2791.51 2867
2792.01 2836
2792.50 2764
2793.00 2691
2793.50 3044
2794.00 3195
2794.50 3141
2795.00 3312
2795.50 3451
2795.99 3604
2796.49 3712
2796.99 4121
2797.49 4379
2797.99 4498
2798.49 4414
2798.99 4242
2799.48 4251
2799.98 4109
2800.48 4171
2800.98 4001
2801.48 3772
2801.98 3680
2802.48 3483
2802.98 3461
2803.48 3594
2803.98 3467
2804.48 3481
2804.97 3535
2805.47 3499
2805.97 3591
2806.47 3829
2806.97 3806
2807.47 3888
2807.97 3899
2808.47 3902
2808.97 4152
2809.47 4242
2809.97 4145
2810.47 4101
2810.97 3856
2811.47 3980
2811.97 3747
2812.47 3617
2812.97 3478
2813.47 3591
2813.97 3452
2814.47 3435
2814.97 3286
2815.47 3327
2815.97 3173
2816.47 3189
2816.97 3378
2817.47 3209
2817.97 3159
2818.47 3051
2818.97 3299
2819.47 3332
2819.98 3124
2820.48 3237
2820.98 3448
2821.48 3512
2821.98 3452
2822.48 3282
2822.98 3280
2823.48 3226
2823.98 3240
2824.48 3264
2824.98 3331
2825.49 3284
2825.99 3329
2826.49 3240
2826.99 3222
2827.49 3137
2827.99 2991
2828.49 2947
2828.99 2895
2829.50 3115
2830.00 2970
2830.50 3016
2831.00 3052
2831.50 3285
2832.00 3037
2832.51 2912
2833.01 2899
2833.51 2821
2834.01 3141
2834.51 3166
2835.02 3090
2835.52 3211
2836.02 3412
2836.52 3024
2837.02 3075
2837.53 3177
2838.03 3116
2838.53 3391
2839.03 3072
2839.54 3226
2840.04 3194
2840.54 2981
2841.04 2915
2841.55 2726
2842.05 2889
2842.55 3076
2843.05 3177
2843.56 3131
2844.06 3163
2844.56 3062
2845.07 3139
2845.57 2993
2846.07 3251
2846.57 3344
2847.08 3347
2847.58 3309
2848.08 3476
2848.59 3354
2849.09 3410
2849.59 3474
2850.10 3204
2850.60 3255
2851.10 3414
2851.61 3292
2852.11 3243
2852.61 3108
2853.12 2987
2853.62 2995
2854.12 3027
2854.63 2985
2855.13 2970
2855.64 2946
2856.14 2965
2856.64 3013
2857.15 2843
2857.65 2928
2858.16 3022
2858.66 2846
2859.16 2911
2859.67 2938
2860.17 2852
2860.68 2769
2861.18 2745
2861.69 2738
2862.19 2822
2862.69 2620
2863.20 2849
2863.70 3005
2864.21 2961
2864.71 2853
2865.22 2794
2865.72 2992
2866.23 2986
2866.73 3009
2867.24 2631
2867.74 2878
2868.25 2997
2868.75 2996
2869.26 2957
2869.76 2747
2870.27 2906
2870.77 3093
2871.28 3081
2871.78 3327
2872.29 3138
2872.79 3246
2873.30 3188
2873.80 3244
2874.31 3329
2874.81 3248
2875.32 3276
2875.83 3360
2876.33 3435
2876.84 3399
2877.34 3519
2877.85 3406
2878.35 3399
2878.86 3248
2879.37 3380
2879.87 3413
2880.38 3458
2880.88 3443
2881.39 3512
2881.90 3577
2882.40 3586
2882.91 3554
2883.41 3680
2883.92 3686
2884.43 3826
2884.93 3928
2885.44 3965
2885.95 3972
2886.45 4166
2886.96 4153
2887.47 4249
2887.97 4269
2888.48 3945
2888.99 4006
2889.49 4059
2890.00 4215
2890.51 4244
2891.01 4018
2891.52 3920
2892.03 3493
2892.54 3485
2893.04 3882
2893.55 3688
2894.06 3564
2894.56 3443
2895.07 3611
2895.58 3589
2896.09 3797
2896.59 3804
2897.10 3702
2897.61 3903
2898.12 3937
2898.62 4072
2899.13 4060
2899.64 3967
2900.15 3813
2900.65 4033
2901.16 3831
2901.67 3797
2902.18 4016
2902.69 4033
2903.19 3939
2903.70 3887
2904.21 4159
2904.72 3995
2905.23 3949
2905.73 3951
2906.24 3928
2906.75 3843
2907.26 3837
2907.77 3983
2908.28 3653
2908.79 3570
2909.29 3687
2909.80 3434
2910.31 3454
2910.82 3644
2911.33 3389
2911.84 3448
2912.35 3125
2912.85 3018
2913.36 3217
2913.87 3297
2914.38 3244
2914.89 3292
2915.40 3261
2915.91 3174
2916.42 3279
2916.93 3416
2917.44 3188
2917.95 3274
2918.45 3423
2918.96 3455
2919.47 3226
2919.98 3282
2920.49 3406
2921.00 3271
2921.51 3617
2922.02 3649
2922.53 3622
2923.04 3683
2923.55 3960
2924.06 4323
2924.57 4447
2925.08 4586
2925.59 4753
2926.10 5128
2926.61 4940
2927.12 4899
2927.63 4999
2928.14 4953
2928.65 4727
2929.16 4338
2929.67 3979
2930.18 3827
2930.69 3737
2931.20 3523
2931.71 3374
2932.22 2987
2932.73 3136
2933.25 3021
2933.76 3049
2934.27 3166
2934.78 3052
2935.29 2992
2935.80 3013
2936.31 3216
2936.82 3184
2937.33 3266
2937.84 3408
2938.35 3186
2938.87 3073
2939.38 3168
2939.89 3328
2940.40 3141
2940.91 3226
2941.42 3311
2941.93 3409
2942.44 3380
2942.96 3389
2943.47 3485
2943.98 3494
2944.49 3550
2945.00 3654
2945.51 3749
2946.03 3799
2946.54 3722
2947.05 3863
2947.56 3926
2948.07 3976
2948.59 3707
2949.10 3484
2949.61 3555
2950.12 3406
2950.63 3361
2951.15 3155
2951.66 3188
2952.17 3389
2952.68 3328
2953.19 3377
2953.71 3332
2954.22 3322
2954.73 3282
2955.24 3255
2955.76 3363
2956.27 3038
2956.78 2931
2957.30 3166
2957.81 3221
2958.32 3126
2958.83 3248
2959.35 3272
2959.86 3334
2960.37 3239
2960.89 3153
2961.40 3453
2961.91 3283
2962.43 3312
2962.94 3314
2963.45 3491
2963.96 3439
2964.48 3379
2964.99 3408
2965.51 3631
2966.02 3571
2966.53 3343
2967.05 3408
2967.56 3482
2968.07 3169
2968.59 3308
2969.10 3265
2969.61 2966
2970.13 3040
2970.64 2954
2971.16 2786
2971.67 2865
2972.18 2871
2972.70 3198
2973.21 3197
2973.73 3064
2974.24 3093
2974.75 3068
2975.27 3242
2975.78 3313
2976.30 3078
2976.81 3035
2977.33 3142
2977.84 3188
2978.36 3241
2978.87 3348
2979.38 3208
2979.90 3246
2980.41 3350
2980.93 3358
2981.44 3416
2981.96 3461
2982.47 3363
2982.99 3492
2983.50 3712
2984.02 3474
2984.53 3552
2985.05 3416
2985.56 3367
2986.08 3621
2986.59 3786
2987.11 3653
2987.63 3852
2988.14 3561
2988.66 3587
2989.17 3486
2989.69 3520
2990.20 3764
2990.72 3909
2991.23 3550
2991.75 3781
2992.27 3723
2992.78 3654
2993.30 3852
2993.81 3984
2994.33 3671
2994.84 3837
2995.36 3926
2995.88 4081
2996.39 4016
2996.91 4464
2997.43 4444
2997.94 4188
2998.46 4411
2998.97 4559
2999.49 4696
3000.01 4548
3000.52 4788
3001.04 4706
3001.56 4417
3002.07 4415
3002.59 5005
3003.11 5318
3003.62 5322
3004.14 5931
3004.66 6293
3005.17 6716
3005.69 7010
3006.21 6760
3006.72 6761
3007.24 6626
3007.76 6177
3008.28 6023
3008.79 5448
3009.31 4810
3009.83 4546
3010.34 4273
3010.86 4119
3011.38 3740
3011.90 3636
3012.41 3670
3012.93 3532
3013.45 3360
3013.97 3562
3014.48 3644
3015.00 3607
3015.52 3510
3016.04 3646
3016.56 3636
3017.07 3706
3017.59 3764
3018.11 3823
3018.63 3749
3019.15 3794
3019.66 3733
3020.18 3767
3020.70 3788
3021.22 3789
3021.74 3724
3022.26 4033
3022.77 3899
3023.29 3872
3023.81 3950
3024.33 4093
3024.85 4187
3025.37 4282
3025.88 4088
3026.40 4110
3026.92 3776
3027.44 3807
3027.96 3860
3028.48 3749
3029.00 3676
3029.52 3393
3030.04 3713
3030.55 3820
3031.07 3748
3031.59 3674
3032.11 3702
3032.63 3595
3033.15 3550
3033.67 3774
3034.19 3784
3034.71 3697
3035.23 3699
3035.75 3806
3036.27 3757
3036.79 3861
3037.31 3744
3037.83 3793
3038.35 3694
3038.87 3663
3039.39 3589
3039.91 3363
3040.42 3570
3040.94 3618
3041.46 3486
3041.98 3591
3042.50 3396
3043.03 3420
3043.55 3222
3044.07 3423
3044.59 3572
3045.11 3471
3045.63 3369
3046.15 3390
3046.67 3429
3047.19 3318
3047.71 3429
3048.23 3386
3048.75 3340
3049.27 3374
3049.79 3348
3050.31 3466
3050.83 3165
3051.35 3230
3051.87 3202
3052.39 3178
3052.92 3315
3053.44 3333
3053.96 3310
3054.48 3111
3055.00 3544
3055.52 3483
3056.04 3160
3056.56 3434
3057.09 3026
3057.61 3019
3058.13 3275
3058.65 3278
3059.17 3307
3059.69 3465
3060.21 3198
3060.74 3203
3061.26 3257
3061.78 3295
3062.30 3429
3062.82 3496
3063.34 3715
3063.87 3856
3064.39 3578
3064.91 3589
3065.43 3636
3065.95 3617
3066.48 3787
3067.00 3614
3067.52 3699
3068.04 3732
3068.57 3684
3069.09 3467
3069.61 3687
3070.13 3597
3070.66 3719
3071.18 3916
3071.70 3755
3072.22 3593
3072.75 3633
3073.27 3846
3073.79 3909
3074.31 4101
3074.84 3899
3075.36 4060
3075.88 4144
3076.41 4285
3076.93 4526
3077.45 4465
3077.97 4459
3078.50 4946
3079.02 5034
3079.54 4808
3080.07 4751
3080.59 4894
3081.11 4649
3081.64 4792
3082.16 4880
3082.68 4769
3083.21 4415
3083.73 4536
3084.26 4549
3084.78 4530
3085.30 4299
3085.83 4253
3086.35 4074
3086.87 4082
3087.40 3951
3087.92 3852
3088.45 3905
3088.97 3683
3089.49 3821
3090.02 3874
3090.54 3745
3091.07 3843
3091.59 3897
3092.11 3728
3092.64 3873
3093.16 3965
3093.69 4091
3094.21 4050
3094.74 4006
3095.26 4254
3095.79 4494
3096.31 4181
3096.84 4539
3097.36 4453
3097.89 4682
3098.41 4948
3098.93 4897
3099.46 4890
3099.98 5770
3100.51 6299
3101.03 6895
3101.56 7552
3102.09 9115
3102.61 10192
3103.14 11089
3103.66 11774
3104.19 12601
3104.71 12811
3105.24 12557
3105.76 12015
3106.29 10459
3106.81 9517
3107.34 8262
3107.86 7205
3108.39 6421
3108.92 5876
3109.44 5376
3109.97 5263
3110.49 5333
3111.02 5595
3111.55 5474
3112.07 5701
3112.60 5602
3113.12 5405
3113.65 5260
3114.18 5220
3114.70 5143
3115.23 4752
3115.75 4616
3116.28 4429
3116.81 4191
3117.33 4084
3117.86 4035
3118.39 3936
3118.91 3934
3119.44 3803
3119.97 3920
3120.49 4293
3121.02 4313
3121.55 4450
3122.07 4488
3122.60 4412
3123.13 4564
3123.65 4609
3124.18 4596
3124.71 4394
3125.24 4489
3125.76 4268
3126.29 3997
3126.82 4238
3127.34 4293
3127.87 3984
3128.40 3932
3128.93 4046
3129.45 4091
3129.98 3762
3130.51 4025
3131.04 3976
3131.56 3847
3132.09 3908
3132.62 3692
3133.15 3705
3133.68 3697
3134.20 3582
3134.73 3488
3135.26 3371
3135.79 3624
3136.32 3836
3136.84 3656
3137.37 3684
3137.90 3532
3138.43 3584
3138.96 3634
3139.48 3826
3140.01 3797
3140.54 3954
3141.07 3642
3141.60 3575
3142.13 3631
3142.66 3419
3143.18 3297
3143.71 3479
3144.24 3824
3144.77 3658
3145.30 3751
3145.83 3710
3146.36 3610
3146.89 3894
3147.41 4020
3147.94 3833
3148.47 3944
3149.00 3996
3149.53 3992
3150.06 4058
3150.59 3965
3151.12 4026
3151.65 4182
3152.18 4274
3152.71 3915
3153.24 3702
3153.77 3444
3154.30 3432
3154.82 3788
3155.35 3713
3155.88 3469
3156.41 3788
3156.94 3786
3157.47 3641
3158.00 3579
3158.53 3760
3159.06 3899
3159.59 3824
3160.12 3800
3160.65 3794
3161.18 3785
3161.71 3864
3162.24 3708
3162.77 3793
3163.30 3889
3163.83 3743
3164.37 3480
3164.90 3519
3165.43 3734
3165.96 3764
3166.49 3458
3167.02 3314
3167.55 3330
3168.08 3465
3168.61 3238
3169.14 3230
3169.67 3216
3170.20 3405
3170.73 3184
3171.26 3242
3171.80 3305
3172.33 3247
3172.86 3379
3173.39 3525
3173.92 3635
3174.45 3584
3174.98 3731
3175.51 3778
3176.05 3985
3176.58 3708
3177.11 3660
3177.64 3578
3178.17 3552
3178.70 3407
3179.23 3446
3179.77 3477
3180.30 3418
3180.83 3466
3181.36 3478
3181.89 3382
3182.43 3280
3182.96 3309
3183.49 3437
3184.02 3250
3184.55 3225
3185.09 3191
3185.62 3262
3186.15 3504
3186.68 3256
3187.21 3217
3187.75 3121
3188.28 3176
3188.81 3327
3189.34 3135
3189.88 3285
3190.41 3309
3190.94 3108
3191.47 3140
3192.01 3094
3192.54 3350
3193.07 3436
3193.61 3199
3194.14 3222
3194.67 3347
3195.20 3492
3195.74 3367
3196.27 3505
3196.80 3441
3197.34 3357
3197.87 3510
3198.40 3459
3198.94 3419
3199.47 3605
3200.00 3651
3200.54 3793
3201.07 3798
3201.60 3938
3202.14 3813
3202.67 3600
3203.21 3465
3203.74 3770
3204.27 3839
3204.81 3878
3205.34 3634
3205.87 3361
3206.41 3767
3206.94 3449
3207.48 3453
3208.01 3688
3208.54 3934
3209.08 3867
3209.61 4301
3210.15 4358
3210.68 4352
3211.22 4538
3211.75 4659
3212.28 4842
3212.82 5037
3213.35 4663
3213.89 4587
3214.42 4460
3214.96 4338
3215.49 4013
3216.03 4049
3216.56 3954
3217.10 3932
3217.63 3905
3218.17 3943
3218.70 3820
3219.24 3787
3219.77 3663
3220.31 3738
3220.84 4243
3221.38 3894
3221.91 4121
3222.45 4050
3222.98 4005
3223.52 4045
3224.05 4466
3224.59 4608
3225.12 4398
3225.66 4269
3226.19 4519
3226.73 4486
3227.27 4288
3227.80 4249
3228.34 4034
3228.87 4023
3229.41 4032
3229.94 3877
3230.48 3841
3231.02 3981
3231.55 4151
3232.09 3869
3232.62 3754
3233.16 3930
3233.70 3727
3234.23 3954
3234.77 3943
3235.31 3822
3235.84 3854
3236.38 4008
3236.91 3882
3237.45 3873
3237.99 3911
3238.52 3876
3239.06 4035
3239.60 4037
3240.13 4100
3240.67 3973
3241.21 3979
3241.75 3949
3242.28 3926
3242.82 4156
3243.36 3831
3243.89 3983
3244.43 4023
3244.97 4063
3245.50 3912
3246.04 3696
3246.58 3816
3247.12 4382
3247.65 4564
3248.19 4138
3248.73 3957
3249.27 3981
3249.80 4043
3250.34 4174
3250.88 4163
3251.42 4193
3251.95 4101
3252.49 4246
3253.03 4093
3253.57 4200
3254.11 4178
3254.64 4128
3255.18 4287
3255.72 3985
3256.26 4245
3256.80 4364
3257.33 4148
3257.87 4298
3258.41 4219
3258.95 4578
3259.49 4544
3260.02 5106
3260.56 5460
3261.10 5978
3261.64 6364
3262.18 6647
3262.72 6956
3263.26 6860
3263.79 7869
3264.33 7856
3264.87 8228
3265.41 9051
3265.95 9377
3266.49 9813
3267.03 10813
3267.57 10805
3268.11 11163
3268.64 11014
3269.18 10447
3269.72 9676
3270.26 9276
3270.80 7992
3271.34 7221
3271.88 6429
3272.42 5930
3272.96 5676
3273.50 5139
3274.04 4853
3274.58 4855
3275.12 4840
3275.66 4755
3276.20 4544
3276.74 4658
3277.28 4961
3277.82 4930
3278.36 4873
3278.90 5043
3279.44 4968
3279.98 4890
3280.52 4899
3281.06 5218
3281.60 5116
3282.14 4819
3282.68 5056
3283.22 5042
3283.76 5144
3284.30 5043
3284.84 4969
3285.38 5006
3285.92 5244
3286.46 5430
3287.00 5291
3287.54 5492
3288.08 5433
3288.62 5615
3289.16 5606
3289.70 5331
3290.24 5238
3290.79 5276
3291.33 5145
3291.87 5322
3292.41 5508
3292.95 5486
3293.49 6136
3294.03 6098
3294.57 6610
3295.11 6828
3295.66 7175
3296.20 7664
3296.74 8032
3297.28 8240
3297.82 8038
3298.36 7154
3298.90 7055
3299.45 6765
3299.99 6417
3300.53 6172
3301.07 5844
3301.61 5536
3302.16 5364
3302.70 5295
3303.24 4975
3303.78 5115
3304.32 4958
3304.87 5068
3305.41 4983
3305.95 4742
3306.49 5235
3307.03 4898
3307.58 4762
3308.12 4727
3308.66 4545
3309.20 4968
3309.75 4899
3310.29 4541
3310.83 4573
3311.37 4488
3311.92 4591
3312.46 4740
3313.00 4813
3313.54 4627
3314.09 4816
3314.63 5017
3315.17 5259
3315.72 5688
3316.26 6076
3316.80 5871
3317.35 6108
3317.89 6143
3318.43 6146
3318.97 6556
3319.52 5983
3320.06 6254
3320.60 6012
3321.15 6248
3321.69 5883
3322.23 6078
3322.78 6177
3323.32 5913
3323.87 5771
3324.41 5737
3324.95 5446
3325.50 5445
3326.04 5670
3326.58 5444
3327.13 5066
3327.67 5172
3328.22 5160
3328.76 5119
3329.30 5080
3329.85 5299
3330.39 5495
3330.94 5677
3331.48 6224
3332.03 7278
3332.57 8569
3333.11 10090
3333.66 11871
3334.20 13858
3334.75 16867
3335.29 19023
3335.84 20585
3336.38 21749
3336.93 22471
3337.47 22304
3338.02 22503
3338.56 22230
3339.11 21115
3339.65 19823
3340.20 17066
3340.74 14830
3341.29 12665
3341.83 10820
3342.38 9130
3342.92 7730
3343.47 6894
3344.01 5907
3344.56 5516
3345.10 5236
3345.65 4952
3346.19 4938
3346.74 5103
3347.28 4915
3347.83 4702
3348.38 5071
3348.92 5247
3349.47 5207
3350.01 5188
3350.56 5187
3351.10 5557
3351.65 5486
3352.20 5779
3352.74 5628
3353.29 5452
3353.83 5546
3354.38 5852
3354.93 5693
3355.47 5719
3356.02 5792
3356.56 5656
3357.11 5483
3357.66 5147
3358.20 5218
3358.75 4990
3359.30 4730
3359.84 4712
3360.39 4511
3360.94 4535
3361.48 4581
3362.03 4379
3362.58 4361
3363.12 4420
3363.67 4600
3364.22 4663
3364.76 4566
3365.31 4624
3365.86 4871
3366.41 4507
3366.95 4354
3367.50 4616
3368.05 4474
3368.59 4492
3369.14 4369
3369.69 4645
3370.24 4633
3370.78 4588
3371.33 4892
3371.88 5327
3372.43 5590
3372.97 5650
3373.52 5984
3374.07 6097
3374.62 6553
3375.17 6521
3375.71 6482
3376.26 6400
3376.81 6037
3377.36 5978
3377.91 5475
3378.45 5165
3379.00 4842
3379.55 4561
3380.10 4416
3380.65 4343
3381.19 3944
3381.74 3994
3382.29 4070
3382.84 4124
3383.39 4140
3383.94 3970
3384.49 4005
3385.03 3841
3385.58 3682
3386.13 3539
3386.68 3521
3387.23 3831
3387.78 3735
3388.33 3599
3388.88 3724
3389.42 3692
3389.97 3496
3390.52 3814
3391.07 3787
3391.62 3750
3392.17 3806
3392.72 3791
3393.27 3663
3393.82 3653
3394.37 3529
3394.92 3586
3395.47 3366
3396.02 3543
3396.57 3527
3397.11 3337
3397.66 3448
3398.21 3613
3398.76 3463
3399.31 3367
3399.86 3487
3400.41 3372
3400.96 3206
3401.51 3279
3402.06 3401
3402.61 3331
3403.16 3447
3403.71 3312
3404.26 3269
3404.81 3371
3405.36 3365
3405.91 3301
3406.46 3243
3407.02 3452
3407.57 3390
3408.12 3363
3408.67 3443
3409.22 3407
3409.77 3489
3410.32 3567
3410.87 3945
3411.42 3743
3411.97 3869
3412.52 4010
3413.07 4188
3413.62 4231
3414.17 4305
3414.73 4216
3415.28 4087
3415.83 4295
3416.38 3956
3416.93 3740
3417.48 3735
3418.03 3703
3418.58 3893
3419.14 3565
3419.69 3454
3420.24 3526
3420.79 3408
3421.34 3526
3421.89 3349
3422.44 3584
3423.00 3681
3423.55 3693
3424.10 3567
3424.65 3895
3425.20 4010
3425.76 3883
3426.31 3680
3426.86 3619
3427.41 3628
3427.96 3564
3428.52 3592
3429.07 3505
3429.62 3412
3430.17 3434
3430.72 3533
3431.28 3632
3431.83 3471
3432.38 3350
3432.93 3220
3433.49 3166
3434.04 3273
3434.59 3422
3435.14 3125
3435.70 3162
3436.25 3204
3436.80 3145
3437.36 3025
3437.91 3146
3438.46 3068
3439.01 3128
3439.57 3223
3440.12 3302
3440.67 3241
3441.23 3271
3441.78 3357
3442.33 3555
3442.89 3516
3443.44 3377
3443.99 3272
3444.55 3460
3445.10 3545
3445.65 3433
3446.21 3501
3446.76 3317
3447.31 3074
3447.87 3195
3448.42 3241
3448.98 2962
3449.53 3189
3450.08 3205
3450.64 3114
3451.19 3031
3451.75 3136
3452.30 3118
3452.85 3199
3453.41 3216
3453.96 2981
3454.52 3055
3455.07 3123
3455.62 3428
3456.18 3368
3456.73 3131
3457.29 3200
3457.84 3221
3458.40 3046
3458.95 2972
3459.51 3032
3460.06 3341
3460.62 3316
3461.17 3215
3461.72 3313
3462.28 3094
3462.83 3176
3463.39 3335
3463.94 3456
3464.50 3295
3465.05 3235
3465.61 3383
3466.17 3301
3466.72 3252
3467.28 3245
3467.83 3423
3468.39 3396
3468.94 3321
3469.50 3482
3470.05 3411
3470.61 3548
3471.16 3625
3471.72 3744
3472.27 3823
3472.83 4149
3473.39 3916
3473.94 3676
3474.50 3726
3475.05 3591
3475.61 3891
3476.17 3880
3476.72 3635
3477.28 3503
3477.83 3772
3478.39 3886
3478.95 3935
3479.50 4020
3480.06 3888
3480.61 4260
3481.17 4175
3481.73 4337
3482.28 4284
3482.84 4324
3483.40 4244
3483.95 4395
3484.51 4251
3485.07 4234
3485.62 4383
3486.18 4414
3486.74 4239
3487.29 4694
3487.85 4836
3488.41 4626
3488.97 5134
3489.52 5911
3490.08 6600
3490.64 7006
3491.19 8158
3491.75 9388
3492.31 9863
3492.87 10653
3493.42 11439
3493.98 11258
3494.54 10632
3495.09 10185
3495.65 9545
3496.21 8848
3496.77 8167
3497.33 7291
3497.88 6766
3498.44 6493
3499.00 6845
3499.56 7187
3500.11 7595
3500.67 7688
3501.23 7797
3501.79 7851
3502.35 7655
3502.90 7444
3503.46 7324
3504.02 7513
3504.58 7079
3505.14 7253
3505.70 7716
3506.25 7894
3506.81 7858
3507.37 7633
3507.93 7321
3508.49 6909
3509.05 6548
3509.61 6136
3510.16 5904
3510.72 5369
3511.28 5215
3511.84 5271
3512.40 5006
3512.96 4940
3513.52 5109
3514.08 4812
3514.63 4663
3515.19 4316
3515.75 4174
3516.31 4035
3516.87 3927
3517.43 3881
3517.99 4048
3518.55 3957
3519.11 4130
3519.67 4133
3520.23 4012
3520.79 4282
3521.35 4466
3521.91 4578
3522.47 4577
3523.03 4499
3523.59 4447
3524.15 4854
3524.71 4900
3525.26 4837
3525.82 4548
3526.38 4487
3526.94 4159
3527.50 4109
3528.07 4009
3528.63 3822
3529.19 3938
3529.75 3995
3530.31 4188
3530.87 3932
3531.43 3567
3531.99 3631
3532.55 3708
3533.11 3796
3533.67 3364
3534.23 3567
3534.79 3688
3535.35 3705
3535.91 3791
3536.47 3468
3537.03 3749
3537.59 4061
3538.15 3996
3538.72 3971
3539.28 3682
3539.84 3897
3540.40 3872
3540.96 4018
3541.52 3904
3542.08 3715
3542.64 4091
3543.20 4043
3543.77 4112
3544.33 4064
3544.89 4162
3545.45 3949
3546.01 3966
3546.57 3879
3547.14 3979
3547.70 3643
3548.26 3722
3548.82 3710
3549.38 3580
3549.94 3669
3550.51 3631
3551.07 3561
3551.63 3506
3552.19 3340
3552.75 3224
3553.32 3245
3553.88 3165
3554.44 3161
3555.00 3058
3555.56 3093
3556.13 3165
3556.69 3289
3557.25 3301
3557.81 3287
3558.38 3438
3558.94 3240
3559.50 3268
3560.06 3203
3560.63 3183
3561.19 3261
3561.75 3228
3562.32 3300
3562.88 3415
3563.44 3465
3564.00 3387
3564.57 3426
3565.13 3392
3565.69 3343
3566.26 3397
3566.82 3435
3567.38 3561
3567.95 3318
3568.51 3043
3569.07 2949
3569.64 3205
3570.20 3287
3570.76 3108
3571.33 3246
3571.89 3301
3572.45 3197
3573.02 3094
3573.58 3378
3574.15 3285
3574.71 3376
3575.27 3480
3575.84 3473
3576.40 3439
3576.96 3535
3577.53 3546
3578.09 3710
3578.66 3509
3579.22 3598
3579.79 3737
3580.35 3692
3580.91 3470
3581.48 3560
3582.04 3391
3582.61 3462
3583.17 3431
3583.74 3304
3584.30 3184
3584.87 3546
3585.43 3372
3585.99 3170
3586.56 3163
3587.12 3020
3587.69 3020
3588.25 3145
3588.82 2937
3589.38 2672
3589.95 3019
3590.51 3035
3591.08 2923
3591.64 3202
3592.21 2994
3592.77 2953
3593.34 3021
3593.91 2897
3594.47 3162
3595.04 2940
3595.60 2784
3596.17 3051
3596.73 3063
3597.30 3037
3597.86 3020
3598.43 2992
3599.00 2981
3599.56 2713
3600.13 2959
3600.69 2999
3601.26 3046
3601.82 3184
3602.39 2953
3602.96 3117
3603.52 3044
3604.09 3028
3604.65 3163
3605.22 3060
3605.79 3009
3606.35 3290
3606.92 3056
3607.49 3032
3608.05 3030
3608.62 2874
3609.19 3041
3609.75 2868
3610.32 2865
3610.89 2943
3611.45 2919
3612.02 2903
3612.59 2779
3613.15 2711
3613.72 2931
3614.29 3218
3614.85 3655
3615.42 3971
3615.99 4355
3616.55 4735
3617.12 5187
3617.69 5468
3618.26 6296
3618.82 6556
3619.39 6820
3619.96 6736
3620.53 6833
3621.09 6665
3621.66 5981
3622.23 5426
3622.80 5062
3623.36 4799
3623.93 4409
3624.50 3929
3625.07 3555
3625.63 3548
3626.20 3263
3626.77 3032
3627.34 3058
3627.91 3103
3628.47 2903
3629.04 2764
3629.61 3054
3630.18 3024
3630.75 3124
3631.31 3190
3631.88 2872
3632.45 2986
3633.02 2850
3633.59 2771
3634.16 2916
3634.73 2952
3635.29 2923
3635.86 2633
3636.43 2736
3637.00 2853
3637.57 2896
3638.14 2836
3638.71 3129
3639.28 3340
3639.84 3341
3640.41 3218
3640.98 3459
3641.55 3836
3642.12 4121
3642.69 4171
3643.26 4124
3643.83 4111
3644.40 3988
3644.97 4014
3645.54 4002
3646.11 3851
3646.67 3726
3647.24 3882
3647.81 3598
3648.38 3691
3648.95 3733
3649.52 3448
3650.09 3399
3650.66 3841
3651.23 3929
3651.80 3688
3652.37 3436
3652.94 3588
3653.51 3600
3654.08 3643
3654.65 3592
3655.22 3850
3655.79 3945
3656.36 3909
3656.93 3837
3657.50 3838
3658.07 3788
3658.64 3888
3659.21 4089
3659.78 4079
3660.35 4124
3660.93 4037
3661.50 3884
3662.07 3887
3662.64 3734
3663.21 3739
3663.78 3510
3664.35 3467
3664.92 3422
3665.49 3587
3666.06 3628
3666.63 3624
3667.20 3779
3667.78 3970
3668.35 3659
3668.92 3434
3669.49 3408
3670.06 3383
3670.63 3445
3671.20 3282
3671.77 3165
3672.35 3337
3672.92 3473
3673.49 3309
3674.06 3246
3674.63 3247
3675.20 3227
3675.78 3345
3676.35 3481
3676.92 3413
3677.49 3379
3678.06 3407
3678.64 3542
3679.21 3584
3679.78 3371
3680.35 3338
3680.92 3346
3681.50 3076
3682.07 3071
3682.64 3152
3683.21 2837
3683.79 2976
3684.36 3016
3684.93 2856
3685.50 2913
3686.07 3061
3686.65 3089
3687.22 3204
3687.79 3088
3688.37 2906
3688.94 3026
3689.51 3176
3690.08 3207
3690.66 3322
3691.23 3343
3691.80 3283
3692.38 3318
3692.95 3531
3693.52 3359
3694.10 3271
3694.67 3289
3695.24 3013
3695.81 3318
3696.39 3343
3696.96 3170
3697.54 3173
3698.11 3104
3698.68 3203
3699.26 3131
3699.83 2966
3700.40 2938
3700.98 2866
3701.55 2748
3702.12 2829
3702.70 2807
3703.27 2967
3703.85 3019
3704.42 2892
3704.99 2984
3705.57 2893
3706.14 3130
3706.72 2989
3707.29 2842
3707.86 3049
3708.44 3125
3709.01 3124
3709.59 3073
3710.16 3098
3710.74 3192
3711.31 3275
3711.89 3393
3712.46 3335
3713.03 3258
3713.61 3162
3714.18 3208
3714.76 3152
3715.33 2970
3715.91 2948
3716.48 3326
3717.06 3034
3717.63 2944
3718.21 3123
3718.78 3125
3719.36 3090
3719.93 2909
3720.51 2759
3721.08 2828
3721.66 2864
3722.23 2856
3722.81 2853
3723.39 2862
3723.96 2691
3724.54 2640
3725.11 2687
3725.69 2700
3726.26 2632
3726.84 2711
3727.41 2637
3727.99 2755
3728.57 2855
3729.14 3071
3729.72 3114
3730.29 3233
3730.87 3167
3731.45 3192
3732.02 3396
3732.60 3634
3733.17 3866
3733.75 3992
3734.33 4057
3734.90 3790
3735.48 3955
3736.06 4061
3736.63 3955
3737.21 3695
3737.79 3512
3738.36 3323
3738.94 3200
3739.52 3129
3740.09 2927
3740.67 2954
3741.25 2925
3741.82 2764
3742.40 2827
3742.98 2949
3743.55 2957
3744.13 2926
3744.71 2753
3745.28 2691
3745.86 2778
3746.44 2787
3747.02 2816
3747.59 2807
3748.17 2756
3748.75 2766
3749.33 2848
3749.90 2899
3750.48 2795
3751.06 2731
3751.64 2959
3752.21 2861
3752.79 2745
3753.37 2762
3753.95 3102
3754.52 2882
3755.10 2797
3755.68 2678
3756.26 2822
3756.84 2859
3757.41 2832
3757.99 2866
3758.57 2761
3759.15 3013
3759.73 2992
3760.31 3018
3760.88 3028
3761.46 2909
3762.04 2951
3762.62 2957
3763.20 3232
3763.78 3139
3764.35 3063
3764.93 3137
3765.51 2763
3766.09 2792
3766.67 2818
3767.25 2839
3767.83 2712
3768.41 2709
3768.99 2771
3769.56 2899
3770.14 2910
3770.72 2974
3771.30 3060
3771.88 2965
3772.46 2998
3773.04 3192
3773.62 3246
3774.20 3196
3774.78 3012
3775.36 2975
3775.94 2876
3776.52 2761
3777.10 2716
3777.67 2750
3778.25 2761
3778.83 2695
3779.41 2550
3779.99 2644
3780.57 2778
3781.15 2646
3781.73 2705
3782.31 2810
3782.89 2629
3783.47 2819
3784.05 2940
3784.63 2845
3785.21 2610
3785.79 2855
3786.37 2848
3786.95 2710
3787.54 2898
3788.12 2843
3788.70 2786
3789.28 2777
3789.86 2896
3790.44 2956
3791.02 2892
3791.60 2939
3792.18 2882
3792.76 2801
3793.34 3024
3793.92 3132
3794.50 3103
3795.08 2926
3795.66 3001
3796.25 3085
3796.83 3073
3797.41 2852
3797.99 2949
3798.57 3138
3799.15 3247
3799.73 3265
3800.31 3124
3800.90 3246
3801.48 3333
3802.06 3339
3802.64 3243
3803.22 3473
3803.80 3453
3804.39 3431
3804.97 3637
3805.55 3542
3806.13 3420
3806.71 3493
3807.29 3544
3807.88 3376
3808.46 3582
3809.04 3622
3809.62 3569
3810.20 3789
3810.79 3947
3811.37 4152
3811.95 3788
3812.53 3832
3813.12 3849
3813.70 3576
3814.28 3748
3814.86 3956
3815.45 3911
3816.03 3915
3816.61 3785
3817.19 3830
3817.78 3677
3818.36 3594
3818.94 3538
3819.52 3425
3820.11 3294
3820.69 3145
3821.27 3073
3821.86 2976
3822.44 3095
3823.02 3152
3823.61 2987
3824.19 2921
3824.77 2869
3825.36 3044
3825.94 2791
3826.52 2711
3827.11 2890
3827.69 2832
3828.27 3033
3828.86 3178
3829.44 2977
3830.02 2936
3830.61 3065
3831.19 2948
3831.77 3138
3832.36 3013
3832.94 3008
3833.53 3067
3834.11 2921
3834.69 3021
3835.28 2867
3835.86 2803
3836.45 2930
3837.03 2917
3837.61 2906
3838.20 2934
3838.78 3147
3839.37 2987
3839.95 2923
3840.54 2985
3841.12 2971
3841.70 2748
3842.29 2859
3842.87 2789
3843.46 2787
3844.04 2898
3844.63 2846
3845.21 2801
3845.80 2925
3846.38 3115
3846.97 3006
3847.55 2798
3848.14 2739
3848.72 2857
3849.31 2932
3849.89 2831
3850.48 2939
3851.06 2993
3851.65 2831
3852.23 2878
3852.82 2711
3853.40 2878
3853.99 2963
3854.58 2840
3855.16 3103
3855.75 3078
3856.33 2924
3856.92 2804
3857.50 3051
3858.09 3317
3858.68 3589
3859.26 3506
3859.85 3508
3860.43 3940
3861.02 4379
3861.60 4695
3862.19 5006
3862.78 5274
3863.36 5381
3863.95 5130
3864.54 5138
3865.12 5392
3865.71 5348
3866.29 5386
3866.88 5240
3867.47 5140
3868.05 5065
3868.64 5217
3869.23 4737
3869.81 4507
3870.40 4351
3870.99 4402
3871.57 4063
3872.16 4038
3872.75 3831
3873.33 3795
3873.92 3776
3874.51 4040
3875.10 4125
3875.68 3913
3876.27 3876
3876.86 3827
3877.44 3820
3878.03 3847
3878.62 3687
3879.21 3512
3879.79 3389
3880.38 3316
3880.97 3419
3881.56 3416
3882.14 3259
3882.73 3360
3883.32 3243
3883.91 3147
3884.49 2998
3885.08 3083
3885.67 3129
3886.26 2922
3886.85 2968
3887.43 3061
3888.02 3001
3888.61 3100
3889.20 3080
3889.79 2888
3890.38 3021
3890.96 2993
3891.55 2903
3892.14 3067
3892.73 3271
3893.32 3145
3893.91 3148
3894.49 3125
3895.08 3121
3895.67 3131
3896.26 3249
3896.85 3396
3897.44 3146
3898.03 3110
3898.61 3054
3899.20 3007
3899.79 3090
3900.38 3040
3900.97 2832
3901.56 3053
3902.15 3241
3902.74 3176
3903.33 3013
3903.92 3041
3904.51 2973
3905.09 2967
3905.68 3077
3906.27 2907
3906.86 2960
3907.45 2838
3908.04 2993
3908.63 2870
3909.22 3001
3909.81 3011
3910.40 2959
3910.99 2996
3911.58 2846
3912.17 2921
3912.76 2966
3913.35 2969
3913.94 2881
3914.53 2845
3915.12 2968
3915.71 2935
3916.30 2728
3916.89 2749
3917.48 2721
3918.07 2774
3918.66 2750
3919.25 2925
3919.84 2823
3920.43 2857
3921.02 2852
3921.61 2750
3922.20 2717
3922.80 2834
3923.39 2925
3923.98 2692
3924.57 2601
3925.16 2753
3925.75 2696
3926.34 2649
3926.93 2644
3927.52 2800
3928.11 2646
3928.70 2686
3929.30 2764
3929.89 2900
3930.48 2658
3931.07 2695
3931.66 2888
3932.25 2917
3932.84 2699
3933.44 2655
3934.03 2624
3934.62 2657
3935.21 2594
3935.80 2572
3936.39 2785
3936.98 2862
3937.58 2757
3938.17 2675
3938.76 2805
3939.35 2864
3939.94 2836
3940.54 2805
3941.13 2771
3941.72 2949
3942.31 3046
3942.90 2916
3943.50 2974
3944.09 2978
3944.68 3040
3945.27 2937
3945.87 2775
3946.46 2669
3947.05 2723
3947.64 2799
3948.24 2608
3948.83 2578
3949.42 2902
3950.01 2811
3950.61 2762
3951.20 2715
3951.79 2621
3952.39 2749
3952.98 2631
3953.57 2648
3954.16 2437
3954.76 2674
3955.35 2429
3955.94 2594
3956.54 2599
3957.13 2703
3957.72 2521
3958.32 2724
3958.91 2710
3959.50 2557
3960.10 2602
3960.69 2634
3961.28 2721
3961.88 2871
3962.47 2601
3963.07 2699
3963.66 2635
3964.25 2548
3964.85 2619
3965.44 2600
3966.03 2891
3966.63 2803
3967.22 2964
3967.82 2989
3968.41 2766
3969.00 2853
3969.60 3089
3970.19 3308
3970.79 2922
3971.38 2974
3971.98 2910
3972.57 2917
3973.17 2693
3973.76 2703
3974.35 2808
3974.95 3011
3975.54 3048
3976.14 3188
3976.73 2917
3977.33 2867
3977.92 3167
3978.52 3199
3979.11 3347
3979.71 3115
3980.30 3062
3980.90 3085
3981.49 3048
3982.09 3185
3982.68 3029
3983.28 3018
3983.87 2992
3984.47 3020
3985.06 3018
3985.66 2756
3986.25 2758
3986.85 2950
3987.45 3109
3988.04 2848
3988.64 2858
3989.23 2867
3989.83 2982
3990.42 2918
3991.02 2945
3991.62 3049
3992.21 2975
3992.81 3145
3993.40 3145
3994.00 3270
3994.60 3112
3995.19 3176
3995.79 3258
3996.38 3208
3996.98 3362
3997.58 3492
3998.17 3281
3998.77 3411
3999.37 3223
3999.96 3272
4000.56 3367
4001.15 3196
4001.75 3195
4002.35 3056
4002.94 3051
4003.54 3262
4004.14 3320
4004.73 3045
4005.33 3091
4005.93 3010
4006.53 2846
4007.12 3003
4007.72 3098
4008.32 3077
4008.91 3153
4009.51 2865
4010.11 2889
4010.71 2884
4011.30 3007
4011.90 3009
4012.50 2862
4013.10 2884
4013.69 3029
4014.29 3211
4014.89 3338
4015.49 3370
4016.08 3651
4016.68 3776
4017.28 3814
4017.88 3972
4018.47 4056
4019.07 4132
4019.67 4324
4020.27 3971
4020.87 3727
4021.46 3495
4022.06 3158
4022.66 3198
4023.26 3171
4023.86 3266
4024.45 3118
4025.05 2892
4025.65 2915
4026.25 3111
4026.85 3203
4027.45 3221
4028.05 3404
4028.64 3582
4029.24 3653
4029.84 3652
4030.44 3747
4031.04 3446
4031.64 3526
4032.24 3516
4032.84 3372
4033.43 3397
4034.03 3311
4034.63 3379
4035.23 3221
4035.83 3246
4036.43 3054
4037.03 3114
4037.63 3190
4038.23 2957
4038.83 2827
4039.43 2892
4040.03 2882
4040.63 2654
4041.22 2630
4041.82 2751
4042.42 2721
4043.02 2887
4043.62 2645
4044.22 2552
4044.82 2615
4045.42 2774
4046.02 2758
4046.62 2835
4047.22 2900
4047.82 2841
4048.42 2828
4049.02 2887
4049.62 2955
4050.22 2736
4050.82 2755
4051.42 3007
4052.02 3001
4052.62 3006
4053.22 2854
4053.83 2710
4054.43 2790
4055.03 2835
4055.63 2805
4056.23 2719
4056.83 2824
4057.43 2944
4058.03 2810
4058.63 2731
4059.23 2530
4059.83 2687
4060.43 2720
4061.03 2784
4061.64 2608
4062.24 2654
4062.84 2657
4063.44 2542
4064.04 2480
4064.64 2694
4065.24 2835
4065.84 2702
4066.45 2549
4067.05 2624
4067.65 2614
4068.25 2701
4068.85 2728
4069.45 2692
4070.05 2598
4070.66 2657
4071.26 2772
4071.86 2703
4072.46 2737
4073.06 2660
4073.67 2619
4074.27 2481
4074.87 2519
4075.47 2530
4076.07 2631
4076.68 2518
4077.28 2510
4077.88 2628
4078.48 2696
4079.09 2662
4079.69 2607
4080.29 2442
4080.89 2535
4081.50 2664
4082.10 2435
4082.70 2635
4083.30 2563
4083.91 2584
4084.51 2804
4085.11 2657
4085.71 2562
4086.32 2658
4086.92 2588
4087.52 2373
4088.13 2382
4088.73 2597
4089.33 2733
4089.94 2445
4090.54 2532
4091.14 2504
4091.74 2637
4092.35 2694
4092.95 2613
4093.55 2624
4094.16 2755
4094.76 2718
4095.37 2765
4095.97 2906
4096.57 2897
4097.18 2875
4097.78 2790
4098.38 2718
4098.99 2696
4099.59 2579
4100.20 2593
4100.80 2682
4101.40 2614
4102.01 2424
4102.61 2558
4103.22 2457
4103.82 2498
4104.42 2451
4105.03 2277
4105.63 2487
4106.24 2566
4106.84 2579
4107.45 2486
4108.05 2448
4108.65 2595
4109.26 2583
4109.86 2687
4110.47 2598
4111.07 2416
4111.68 2351
4112.28 2326
4112.89 2417
4113.49 2548
4114.10 2491
4114.70 2436
4115.31 2290
4115.91 2273
4116.52 2305
4117.12 2342
4117.73 2505
4118.33 2514
4118.94 2558
4119.54 2605
4120.15 2439
4120.75 2500
4121.36 2362
4121.97 2298
4122.57 2550
4123.18 2601
4123.78 2686
4124.39 2519
4124.99 2527
4125.60 2276
4126.21 2460
4126.81 2569
4127.42 2528
4128.02 2442
4128.63 2541
4129.24 2438
4129.84 2377
4130.45 2372
4131.05 2526
4131.66 2392
4132.27 2362
4132.87 2644
4133.48 2625
4134.08 2600
4134.69 2671
4135.30 2713
4135.90 2843
4136.51 2764
4137.12 2793
4137.72 2794
4138.33 2900
4138.94 2798
4139.54 2707
4140.15 2657
4140.76 2774
4141.37 2889
4141.97 2846
4142.58 2764
4143.19 2999
4143.79 3165
4144.40 2915
4145.01 2904
4145.61 2767
4146.22 2936
4146.83 2801
4147.44 2746
4148.04 2766
4148.65 2524
4149.26 2526
4149.87 2388
4150.47 2449
4151.08 2406
4151.69 2280
4152.30 2432
4152.91 2317
4153.51 2394
4154.12 2367
4154.73 2486
4155.34 2454
4155.94 2443
4156.55 2544
4157.16 2527
4157.77 2547
4158.38 2598
4158.99 2539
4159.59 2487
4160.20 2565
4160.81 2417
4161.42 2347
4162.03 2397
4162.64 2541
4163.24 2554
4163.85 2506
4164.46 2726
4165.07 2653
4165.68 2578
4166.29 2751
4166.90 2479
4167.51 2448
4168.11 2406
4168.72 2550
4169.33 2501
4169.94 2429
4170.55 2447
4171.16 2611
4171.77 2754
4172.38 2675
4172.99 2683
4173.60 2778
4174.21 2458
4174.81 2470
4175.42 2648
4176.03 2552
4176.64 2609
4177.25 2758
4177.86 2804
4178.47 2794
4179.08 2597
4179.69 2618
4180.30 2675
4180.91 2674
4181.52 2452
4182.13 2536
4182.74 2564
4183.35 2475
4183.96 2451
4184.57 2457
4185.18 2465
4185.79 2402
4186.40 2553
4187.01 2508
4187.62 2606
4188.23 2582
4188.84 2619
4189.45 2725
4190.06 2606
4190.67 2732
4191.29 2873
4191.90 2755
4192.51 2824
4193.12 2787
4193.73 2949
4194.34 3020
4194.95 3176
4195.56 3181
4196.17 3047
4196.78 3167
4197.39 3222
4198.00 3123
4198.62 2924
4199.23 3089
4199.84 2919
4200.45 2924
4201.06 2960
4201.67 2862
4202.28 2836
4202.89 2834
4203.51 2671
4204.12 2717
4204.73 2723
4205.34 2894
4205.95 2930
4206.56 2764
4207.18 2741
4207.79 2764
4208.40 2625
4209.01 2781
4209.62 2783
4210.24 2755
4210.85 2839
4211.46 2740
4212.07 2826
4212.68 3070
4213.30 2859
4213.91 2718
4214.52 2752
4215.13 2753
4215.74 2804
4216.36 2852
4216.97 2885
4217.58 3188
4218.19 3327
4218.81 3249
4219.42 3626
4220.03 3545
4220.65 3692
4221.26 3901
4221.87 3918
4222.48 4137
4223.10 4487
4223.71 4250
4224.32 4540
4224.94 4402
4225.55 4614
4226.16 4475
4226.78 4607
4227.39 4758
4228.00 4640
4228.61 4767
4229.23 4553
4229.84 4183
4230.46 4339
4231.07 4298
4231.68 4485
4232.30 4559
4232.91 4402
4233.52 4478
4234.14 4497
4234.75 4715
4235.36 4744
4235.98 5302
4236.59 5352
4237.21 5571
4237.82 5304
4238.43 4592
4239.05 4453
4239.66 4246
4240.28 3798
4240.89 3517
4241.50 3522
4242.12 3381
4242.73 3218
4243.35 3303
4243.96 3298
4244.58 2947
4245.19 3151
4245.81 3313
4246.42 3056
4247.03 3070
4247.65 3269
4248.26 3209
4248.88 3022
4249.49 3177
4250.11 3195
4250.72 2995
4251.34 2891
4251.95 3088
4252.57 3148
4253.18 3053
4253.80 3221
4254.41 3263
4255.03 3288
4255.64 3024
4256.26 2989
4256.88 3096
4257.49 3160
4258.11 3355
4258.72 3248
4259.34 3009
4259.95 2944
4260.57 3105
4261.18 3013
4261.80 3035
4262.42 3078
4263.03 3034
4263.65 3067
4264.26 3167
4264.88 2952
4265.49 3014
4266.11 3024
4266.73 2957
4267.34 3295
4267.96 3182
4268.58 3068
4269.19 3112
4269.81 3222
4270.42 3142
4271.04 3198
4271.66 3119
4272.27 3295
4272.89 3086
4273.51 3013
4274.12 3130
4274.74 2987
4275.36 3115
4275.97 3131
4276.59 3287
4277.21 3275
4277.82 3245
4278.44 3307
4279.06 3268
4279.67 3424
4280.29 3439
4280.91 3184
4281.53 3057
4282.14 3138
4282.76 3057
4283.38 2829
4283.99 2737
4284.61 2843
4285.23 2833
4285.85 2714
4286.46 2557
4287.08 2769
4287.70 2623
4288.32 2787
4288.93 2814
4289.55 2765
4290.17 2770
4290.79 2518
4291.41 2652
4292.02 2873
4292.64 2685
4293.26 2694
4293.88 2756
4294.50 2687
4295.11 2576
4295.73 2522
4296.35 2692
4296.97 2694
4297.59 2752
4298.21 2915
4298.82 2772
4299.44 2627
4300.06 2813
4300.68 2805
4301.30 2840
4301.92 2957
4302.53 2570
4303.15 2698
4303.77 2955
4304.39 3042
4305.01 2962
4305.63 2895
4306.25 2990
4306.87 3153
4307.49 2971
4308.10 2987
4308.72 2940
4309.34 3038
4309.96 2910
4310.58 2824
4311.20 2816
4311.82 2896
4312.44 2787
4313.06 2913
4313.68 2563
4314.30 2670
4314.92 2767
4315.54 2731
4316.16 2691
4316.78 2655
4317.40 2771
4318.02 2784
4318.64 2814
4319.26 2687
4319.88 2721
4320.50 2853
4321.11 2838
4321.74 2594
4322.36 2769
4322.98 2826
4323.60 2806
4324.22 2777
4324.84 2731
4325.46 2783
4326.08 3041
4326.70 2859
4327.32 2945
4327.94 3007
4328.56 2898
4329.18 2792
4329.80 3265
4330.42 3030
4331.04 3030
4331.66 3213
4332.28 3111
4332.90 3031
4333.52 3192
4334.15 3217
4334.77 3206
4335.39 3505
4336.01 3695
4336.63 3927
4337.25 3920
4337.87 4251
4338.49 4616
4339.11 4695
4339.74 4642
4340.36 4839
4340.98 4655
4341.60 4375
4342.22 4125
4342.84 4142
4343.46 4318
4344.09 4397
4344.71 4957
4345.33 5283
4345.95 6219
4346.57 6735
4347.19 7128
4347.82 7448
4348.44 8012
4349.06 7967
4349.68 7785
4350.30 6949
4350.93 6376
4351.55 5605
4352.17 4743
4352.79 4275
4353.42 4052
4354.04 3767
4354.66 3803
4355.28 3732
4355.91 3568
4356.53 3510
4357.15 3543
4357.77 3274
4358.40 3579
4359.02 3682
4359.64 3549
4360.26 3621
4360.89 3459
4361.51 3567
4362.13 3692
4362.76 3500
4363.38 3662
4364.00 3642
4364.62 3307
4365.25 3232
4365.87 3330
4366.49 3337
4367.12 3234
4367.74 3448
4368.36 3372
4368.99 3161
4369.61 3015
4370.23 3087
4370.86 3135
4371.48 2960
4372.11 2765
4372.73 2811
4373.35 2921
4373.98 2745
4374.60 2734
4375.22 2644
4375.85 2742
4376.47 2804
4377.10 2765
4377.72 2827
4378.34 2861
4378.97 3024
4379.59 3011
4380.22 3195
4380.84 2843
4381.47 2802
4382.09 3035
4382.71 3067
4383.34 2866
4383.96 3145
4384.59 3175
4385.21 3174
4385.84 3043
4386.46 3024
4387.09 2987
4387.71 2906
4388.34 2783
4388.96 2686
4389.59 2745
4390.21 2983
4390.84 3151
4391.46 3196
4392.09 3256
4392.71 3110
4393.34 3295
4393.96 3125
4394.59 3322
4395.21 3244
4395.84 3055
4396.46 2962
4397.09 2944
4397.71 2759
4398.34 3024
4398.96 3276
4399.59 3216
4400.22 3070
4400.84 3136
4401.47 3042
4402.09 3339
4402.72 3260
4403.34 3134
4403.97 3141
4404.60 2966
4405.22 3103
4405.85 3005
4406.47 3093
4407.10 2913
4407.73 2966
4408.35 3189
4408.98 3194
4409.61 3282
4410.23 3175
4410.86 3136
4411.48 3017
4412.11 3024
4412.74 3034
4413.36 3012
4413.99 2842
4414.62 3033
4415.24 2934
4415.87 2860
4416.50 2719
4417.12 2682
4417.75 2947
4418.38 2860
4419.01 2675
4419.63 2717
4420.26 2636
4420.89 2670
4421.51 2907
4422.14 2676
4422.77 2576
4423.40 2802
4424.02 2783
4424.65 2422
4425.28 2426
4425.91 2350
4426.53 2587
4427.16 2428
4427.79 2483
4428.42 2398
4429.04 2526
4429.67 2481
4430.30 2363
4430.93 2557
4431.55 2394
4432.18 2309
4432.81 2447
4433.44 2386
4434.07 2427
4434.69 2486
4435.32 2500
4435.95 2692
4436.58 2642
4437.21 2588
4437.84 2559
4438.46 2512
4439.09 2522
4439.72 2376
4440.35 2472
4440.98 2456
4441.61 2454
4442.24 2516
4442.86 2316
4443.49 2447
4444.12 2599
4444.75 2483
4445.38 2329
4446.01 2402
4446.64 2476
4447.27 2430
4447.90 2558
4448.52 2441
4449.15 2420
4449.78 2441
4450.41 2538
4451.04 2500
4451.67 2513
4452.30 2477
4452.93 2538
4453.56 2493
4454.19 2653
4454.82 2705
4455.45 2599
4456.08 2602
4456.71 2601
4457.34 2571
4457.97 2487
4458.60 2619
4459.23 2720
4459.86 2341
4460.49 2369
4461.12 2649
4461.75 2582
4462.38 2222
4463.01 2391
4463.64 2556
4464.27 2402
4464.90 2422
4465.53 2531
4466.16 2456
4466.79 2298
4467.42 2312
4468.05 2416
4468.68 2429
4469.31 2224
4469.94 2213
4470.57 2346
4471.20 2348
4471.83 2237
4472.46 2395
4473.09 2258
4473.72 2311
4474.35 2298
4474.99 2221
4475.62 2141
4476.25 2314
4476.88 2294
4477.51 2374
4478.14 2335
4478.77 2390
4479.40 2399
4480.03 2378
4480.67 2261
4481.30 2148
4481.93 2214
4482.56 2329
4483.19 2458
4483.82 2260
4484.46 2157
4485.09 2127
4485.72 2315
4486.35 2326
4486.98 2361
4487.61 2591
4488.25 2433
4488.88 2359
4489.51 2465
4490.14 2475
4490.77 2714
4491.41 2561
4492.04 2455
4492.67 2498
4493.30 2474
4493.94 2485
4494.57 2480
4495.20 2314
4495.83 2306
4496.46 2310
4497.10 2349
4497.73 2463
4498.36 2437
4498.99 2356
4499.63 2555
4500.26 2798
4500.89 2792
4501.53 2982
4502.16 2887
4502.79 2964
4503.42 2991
4504.06 3232
4504.69 3138
4505.32 3044
4505.96 2939
4506.59 2698
4507.22 2796
4507.86 2584
4508.49 2524
4509.12 2614
4509.76 2466
4510.39 2532
4511.02 2412
4511.66 2391
4512.29 2427
4512.92 2413
4513.56 2462
4514.19 2548
4514.83 2547
4515.46 2647
4516.09 2375
4516.73 2406
4517.36 2381
4517.99 2312
4518.63 2467
4519.26 2482
4519.90 2287
4520.53 2463
4521.17 2463
4521.80 2486
4522.43 2537
4523.07 2454
4523.70 2593
4524.34 2458
4524.97 2587
4525.61 2629
4526.24 2537
4526.88 2546
4527.51 2605
4528.14 2708
4528.78 3013
4529.41 3494
4530.05 3742
4530.68 3838
4531.32 4133
4531.95 4757
4532.59 4907
4533.22 5313
4533.86 5362
4534.49 5011
4535.13 4982
4535.76 4699
4536.40 4102
4537.04 3831
4537.67 3882
4538.31 3277
4538.94 3098
4539.58 2857
4540.21 2628
4540.85 2669
4541.48 2466
4542.12 2372
4542.76 2617
4543.39 2539
4544.03 2485
4544.66 2491
4545.30 2425
4545.93 2369
4546.57 2331
4547.21 2399
4547.84 2376
4548.48 2268
4549.11 2554
4549.75 2570
4550.39 2379
4551.02 2431
4551.66 2610
4552.30 2541
4552.93 2415
4553.57 2387
4554.21 2455
4554.84 2539
4555.48 2481
4556.12 2365
4556.75 2363
4557.39 2317
4558.03 2556
4558.66 2560
4559.30 2565
4559.94 2551
4560.57 2415
4561.21 2499
4561.85 2466
4562.48 2452
4563.12 2380
4563.76 2557
4564.40 2393
4565.03 2377
4565.67 2474
4566.31 2499
4566.95 2513
4567.58 2653
4568.22 2611
4568.86 2490
4569.50 2650
4570.13 2644
4570.77 2565
4571.41 2661
4572.05 2667
4572.68 2608
4573.32 2563
4573.96 2646
4574.60 2716
4575.24 2422
4575.87 2520
4576.51 2528
4577.15 2500
4577.79 2360
4578.43 2155
4579.06 2443
4579.70 2326
4580.34 2241
4580.98 2318
4581.62 2382
4582.26 2328
4582.90 2525
4583.53 2637
4584.17 2530
4584.81 2571
4585.45 2555
4586.09 2452
4586.73 2434
4587.37 2376
4588.01 2397
4588.64 2456
4589.28 2600
4589.92 2559
4590.56 2556
4591.20 2611
4591.84 3054
4592.48 3147
4593.12 2924
4593.76 3141
4594.40 2996
4595.04 2971
4595.68 2786
4596.31 2626
4596.95 2449
4597.59 2502
4598.23 2336
4598.87 2344
4599.51 2482
4600.15 2312
4600.79 2173
4601.43 2250
4602.07 2555
4602.71 2596
4603.35 2505
4603.99 2431
4604.63 2540
4605.27 2608
4605.91 2593
4606.55 2473
4607.19 2419
4607.83 2535
4608.47 2626
4609.11 2710
4609.75 2390
4610.39 2490
4611.03 2549
4611.68 2505
4612.32 2520
4612.96 2630
4613.60 2618
4614.24 2541
4614.88 2452
4615.52 2348
4616.16 2288
4616.80 2426
4617.44 2497
4618.08 2290
4618.72 2420
4619.36 2302
4620.01 2392
4620.65 2529
4621.29 2605
4621.93 2350
4622.57 2471
4623.21 2677
4623.85 2774
4624.50 2594
4625.14 2640
4625.78 2525
4626.42 2579
4627.06 2451
4627.70 2268
4628.34 2320
4628.99 2350
4629.63 2368
4630.27 2543
4630.91 2345
4631.55 2391
4632.20 2664
4632.84 2616
4633.48 2510
4634.12 2603
4634.76 2883
4635.41 2712
4636.05 2590
4636.69 2598
4637.33 2656
4637.98 2609
4638.62 2523
4639.26 2508
4639.90 2439
4640.55 2469
4641.19 2549
4641.83 2431
4642.47 2596
4643.12 2644
4643.76 2612
4644.40 2440
4645.04 2320
4645.69 2426
4646.33 2499
4646.97 2573
4647.62 2744
4648.26 2674
4648.90 2556
4649.55 2585
4650.19 2492
4650.83 2632
4651.48 2850
4652.12 3144
4652.76 2887
4653.41 3027
4654.05 3037
4654.69 3064
4655.34 3005
4655.98 3053
4656.62 3037
4657.27 2962
4657.91 2775
4658.55 2573
4659.20 2418
4659.84 2582
4660.49 2387
4661.13 2437
4661.77 2359
4662.42 2342
4663.06 2200
4663.71 2224
4664.35 2077
4664.99 2237
4665.64 2269
4666.28 2075
4666.93 2193
4667.57 2218
4668.22 2187
4668.86 2339
4669.51 2357
4670.15 2080
4670.79 2157
4671.44 2161
4672.08 2097
4672.73 2207
4673.37 2176
4674.02 2259
4674.66 2241
4675.31 2278
4675.95 2221
4676.60 2134
4677.24 2247
4677.89 2243
4678.53 2416
4679.18 2189
4679.82 2148
4680.47 2280
4681.12 2219
4681.76 2386
4682.41 2326
4683.05 2280
4683.70 2325
4684.34 2336
4684.99 2251
4685.63 2273
4686.28 2422
4686.93 2297
4687.57 2273
4688.22 2331
4688.86 2354
4689.51 2272
4690.15 2285
4690.80 2262
4691.45 2326
4692.09 2443
4692.74 2455
4693.39 2422
4694.03 2376
4694.68 2443
4695.32 2386
4695.97 2350
4696.62 2486
4697.26 2471
4697.91 2582
4698.56 2711
4699.20 2630
4699.85 2962
4700.50 3283
4701.14 3366
4701.79 3248
4702.44 2985
4703.08 2829
4703.73 2948
4704.38 2811
4705.02 2728
4705.67 2440
4706.32 2404
4706.97 2539
4707.61 2654
4708.26 2669
4708.91 2539
4709.55 2547
4710.20 2663
4710.85 2642
4711.50 2701
4712.14 2702
4712.79 2542
4713.44 2499
4714.09 2641
4714.73 2358
4715.38 2450
4716.03 2380
4716.68 2626
4717.33 2651
4717.97 2690
4718.62 2502
4719.27 2618
4719.92 2570
4720.57 2487
4721.21 2542
4721.86 2519
4722.51 2658
4723.16 2604
4723.81 2705
4724.45 2769
4725.10 2840
4725.75 2876
4726.40 3031
4727.05 2974
4727.70 2907
4728.35 3059
4728.99 3180
4729.64 3265
4730.29 3049
4730.94 2958
4731.59 2840
4732.24 2778
4732.89 2708
4733.54 2660
4734.19 2666
4734.83 2611
4735.48 2491
4736.13 2562
4736.78 2450
4737.43 2547
4738.08 2655
4738.73 2671
4739.38 2738
4740.03 2863
4740.68 2960
4741.33 3004
4741.98 3192
4742.63 3027
4743.28 2959
4743.93 2915
4744.58 2779
4745.23 2897
4745.87 2732
4746.52 2800
4747.17 2770
4747.82 2803
4748.47 2909
4749.12 2896
4749.77 3024
4750.42 3281
4751.08 3044
4751.73 3161
4752.38 3144
4753.03 3056
4753.68 3275
4754.33 3400
4754.98 3168
4755.63 3099
4756.28 3115
4756.93 3060
4757.58 2986
4758.23 2863
4758.88 2858
4759.53 2604
4760.18 2670
4760.83 2581
4761.48 2683
4762.13 2648
4762.79 2572
4763.44 2420
4764.09 2473
4764.74 2518
4765.39 2610
4766.04 2629
4766.69 2746
4767.34 2611
4767.99 2731
4768.65 2696
4769.30 2660
4769.95 2429
4770.60 2634
4771.25 2464
4771.90 2445
4772.56 2567
4773.21 2472
4773.86 2413
4774.51 2243
4775.16 2192
4775.81 2407
4776.47 2361
4777.12 2549
4777.77 2456
4778.42 2430
4779.07 2418
4779.73 2336
4780.38 2364
4781.03 2557
4781.68 2651
4782.34 2614
4782.99 2636
4783.64 2704
4784.29 2600
4784.94 2480
4785.60 2518
4786.25 2556
4786.90 2464
4787.56 2408
4788.21 2430
4788.86 2639
4789.51 2744
4790.17 2620
4790.82 2418
4791.47 2543
4792.13 2396
4792.78 2363
4793.43 2402
4794.08 2402
4794.74 2388
4795.39 2456
4796.04 2388
4796.70 2418
4797.35 2478
4798.00 2485
4798.66 2470
4799.31 2604
4799.96 2556
4800.62 2402
4801.27 2506
4801.93 2402
4802.58 2468
4803.23 2448
4803.89 2485
4804.54 2420
4805.19 2378
4805.85 2261
4806.50 2207
4807.16 2311
4807.81 2411
4808.46 2370
4809.12 2259
4809.77 2143
4810.43 2386
4811.08 2439
4811.73 2314
4812.39 2467
4813.04 2466
4813.70 2576
4814.35 2529
4815.01 2361
4815.66 2483
4816.32 2573
4816.97 2658
4817.63 2556
4818.28 2403
4818.94 2628
4819.59 2772
4820.24 2791
4820.90 2721
4821.55 2711
4822.21 2746
4822.86 2717
4823.52 2828
4824.18 3009
4824.83 3121
4825.49 2973
4826.14 2778
4826.80 2728
4827.45 2829
4828.11 2726
4828.76 2781
4829.42 2991
4830.07 2882
4830.73 2764
4831.38 2760
4832.04 2750
4832.70 3125
4833.35 3027
4834.01 2923
4834.66 2962
4835.32 2971
4835.98 3147
4836.63 3212
4837.29 3384
4837.94 3442
4838.60 3440
4839.26 3640
4839.91 3614
4840.57 3367
4841.22 3470
4841.88 3549
4842.54 3528
4843.19 3353
4843.85 3370
4844.51 3482
4845.16 3407
4845.82 3275
4846.48 3489
4847.13 3720
4847.79 3786
4848.45 4070
4849.10 4360
4849.76 4974
4850.42 5470
4851.07 5661
4851.73 6059
4852.39 5854
4853.05 5612
4853.70 5631
4854.36 5418
4855.02 4831
4855.68 4678
4856.33 4294
4856.99 4264
4857.65 4157
4858.30 4047
4858.96 4267
4859.62 4166
4860.28 4282
4860.94 4277
4861.59 3989
4862.25 4008
4862.91 4232
4863.57 4210
4864.22 4042
4864.88 3882
4865.54 3891
4866.20 4143
4866.86 4202
4867.51 4239
4868.17 4211
4868.83 4284
4869.49 4262
4870.15 3980
4870.81 3854
4871.46 3905
4872.12 3768
4872.78 3577
4873.44 3772
4874.10 3566
4874.76 3506
4875.41 3679
4876.07 3690
4876.73 3718
4877.39 3731
4878.05 3705
4878.71 3669
4879.37 3770
4880.03 3577
4880.69 3307
4881.34 3518
4882.00 3320
4882.66 3227
4883.32 3348
4883.98 3094
4884.64 3055
4885.30 3173
4885.96 3117
4886.62 2876
4887.28 3024
4887.94 3237
4888.60 3090
4889.26 3431
4889.92 3271
4890.58 3384
4891.24 3575
4891.89 3556
4892.55 3859
4893.21 3695
4893.87 3776
4894.53 3485
4895.19 3382
4895.85 3299
4896.51 3189
4897.17 3069
4897.83 3234
4898.49 3259
4899.16 3410
4899.82 3309
4900.48 3348
4901.14 3334
4901.80 3276
4902.46 3199
4903.12 3166
4903.78 3206
4904.44 3145
4905.10 2943
4905.76 2789
4906.42 2932
4907.08 2940
4907.74 2893
4908.40 3009
4909.06 2951
4909.72 2999
4910.39 3026
4911.05 2833
4911.71 2945
4912.37 2861
4913.03 2846
4913.69 2788
4914.35 2846
4915.01 2899
4915.68 2743
4916.34 2637
4917.00 2710
4917.66 2545
4918.32 2501
4918.98 2633
4919.64 2463
4920.31 2404
4920.97 2516
4921.63 2453
4922.29 2541
4922.95 2584
4923.62 2535
4924.28 2419
4924.94 2403
4925.60 2544
4926.26 2568
4926.93 2599
4927.59 2508
4928.25 2432
4928.91 2380
4929.57 2487
4930.24 2523
4930.90 2696
4931.56 2529
4932.22 2510
4932.89 2538
4933.55 2564
4934.21 2543
4934.87 2520
4935.54 2286
4936.20 2330
4936.86 2485
4937.53 2366
4938.19 2356
4938.85 2394
4939.51 2439
4940.18 2431
4940.84 2452
4941.50 2362
4942.17 2305
4942.83 2332
4943.49 2203
4944.16 2263
4944.82 2248
4945.48 2217
4946.15 2242
4946.81 2257
4947.47 2323
4948.14 2433
4948.80 2357
4949.46 2323
4950.13 2299
4950.79 2290
4951.45 2206
4952.12 2158
4952.78 2294
4953.45 2445
4954.11 2296
4954.77 2334
4955.44 2184
4956.10 2277
4956.77 2228
4957.43 2237
4958.09 2329
4958.76 2382
4959.42 2289
4960.09 2192
4960.75 2371
4961.42 2380
4962.08 2424
4962.75 2462
4963.41 2668
4964.07 2676
4964.74 2560
4965.40 2607
4966.07 2925
4966.73 2807
4967.40 2928
4968.06 2894
4968.73 2646
4969.39 2521
4970.06 2496
4970.72 2646
4971.39 2462
4972.05 2341
4972.72 2470
4973.38 2405
4974.05 2256
4974.71 2377
4975.38 2561
4976.05 2449
4976.71 2493
4977.38 2543
4978.04 2567
4978.71 2564
4979.37 2525
4980.04 2558
4980.70 2631
4981.37 2812
4982.04 2546
4982.70 2537
4983.37 2434
4984.03 2490
4984.70 2608
4985.37 2529
4986.03 2862
4986.70 2839
4987.36 2850
4988.03 2894
4988.70 3064
4989.36 3441
4990.03 3508
4990.70 3709
4991.36 3639
4992.03 3500
4992.69 3589
4993.36 3375
4994.03 3093
4994.69 2889
4995.36 2659
4996.03 2501
4996.69 2302
4997.36 2249
4998.03 2144
4998.70 2228
4999.36 2196
5000.03 2260
5000.70 2221
5001.36 2169
5002.03 2145
5002.70 2173
5003.37 2052
5004.03 2020
5004.70 1996
5005.37 1920
5006.03 2120
5006.70 2167
5007.37 2185
5008.04 2054
5008.70 2127
5009.37 2294
5010.04 2131
5010.71 2153
5011.38 2018
5012.04 2045
5012.71 2099
5013.38 2172
5014.05 2045
5014.72 2150
5015.38 2264
5016.05 2088
5016.72 2075
5017.39 2213
5018.06 2100
5018.72 2057
5019.39 2155
5020.06 2222
5020.73 2177
5021.40 2192
5022.07 2259
5022.73 2455
5023.40 2443
5024.07 2361
5024.74 2354
5025.41 2592
5026.08 2616
5026.75 2498
5027.42 2568
5028.08 2478
5028.75 2562
5029.42 2424
5030.09 2395
5030.76 2161
5031.43 2360
5032.10 2313
5032.77 2320
5033.44 2270
5034.11 2129
5034.78 2320
5035.45 2270
5036.11 2142
5036.78 2105
5037.45 2133
5038.12 2115
5038.79 2143
5039.46 2072
5040.13 2027
5040.80 2074
5041.47 2007
5042.14 2068
5042.81 1989
5043.48 2059
5044.15 2066
5044.82 2073
5045.49 2064
5046.16 2154
5046.83 2077
5047.50 2083
5048.17 2147
5048.84 2203
5049.51 2061
5050.18 1969
5050.85 2003
5051.52 2148
5052.19 2159
5052.86 2110
5053.54 1958
5054.21 1975
5054.88 1983
5055.55 1987
5056.22 1954
5056.89 1891
5057.56 2071
5058.23 2073
5058.90 1972
5059.57 1990
5060.24 2106
5060.91 1977
5061.59 2100
5062.26 2115
5062.93 2207
5063.60 2048
5064.27 2026
5064.94 2143
5065.61 2154
5066.28 2081
5066.96 2046
5067.63 2093
5068.30 1993
5068.97 2129
5069.64 2105
5070.31 2234
5070.99 2209
5071.66 2035
5072.33 2217
5073.00 2099
5073.67 2069
5074.35 2079
5075.02 2024
5075.69 2099
5076.36 2103
5077.03 2133
5077.71 2144
5078.38 2208
5079.05 2143
5079.72 2515
5080.39 2313
5081.07 2238
5081.74 2604
5082.41 2578
5083.08 2346
5083.76 2303
5084.43 2188
5085.10 2222
5085.78 2122
5086.45 2142
5087.12 2152
5087.79 2248
5088.47 2342
5089.14 2425
5089.81 2375
5090.49 2460
5091.16 2671
5091.83 2609
5092.51 2708
5093.18 2618
5093.85 2640
5094.52 2716
5095.20 2683
5095.87 2454
5096.54 2339
5097.22 2384
5097.89 2285
5098.57 2315
5099.24 2366
5099.91 2203
5100.59 2145
5101.26 2254
5101.93 2245
5102.61 2227
5103.28 2126
5103.96 2190
5104.63 2249
5105.30 2252
5105.98 2301
5106.65 2145
5107.33 2296
5108.00 2300
5108.67 2267
5109.35 2327
5110.02 2322
5110.70 2226
5111.37 2040
5112.05 2010
5112.72 2174
5113.40 2225
5114.07 2211
5114.74 2282
5115.42 2292
5116.09 2279
5116.77 2298
5117.44 2185
5118.12 2189
5118.79 2160
5119.47 2336
5120.14 2292
5120.82 2360
5121.49 2286
5122.17 2456
5122.84 2403
5123.52 2202
5124.19 2147
5124.87 2222
5125.54 2340
5126.22 2254
5126.90 2327
5127.57 2265
5128.25 2278
5128.92 2210
5129.60 2251
5130.27 2153
5130.95 2130
5131.62 2235
5132.30 2105
5132.98 2205
5133.65 2325
5134.33 2263
5135.00 2202
5135.68 2243
5136.36 2194
5137.03 2169
5137.71 2115
5138.38 2012
5139.06 2097
5139.74 2070
5140.41 2020
5141.09 2113
5141.77 2155
5142.44 2212
5143.12 2278
5143.80 2053
5144.47 2034
5145.15 2043
5145.83 1941
5146.50 1974
5147.18 1994
5147.86 1982
5148.53 2182
5149.21 2015
5149.89 1943
5150.56 2064
5151.24 2001
5151.92 2040
5152.60 2048
5153.27 1977
5153.95 1996
5154.63 1957
5155.30 1887
5155.98 1926
5156.66 2006
5157.34 1985
5158.01 2095
5158.69 1971
5159.37 1882
5160.05 1926
5160.72 2015
5161.40 1911
5162.08 1967
5162.76 2051
5163.44 1940
5164.11 1933
5164.79 1930
5165.47 1956
5166.15 2036
5166.83 2038
5167.50 1907
5168.18 2217
5168.86 2318
5169.54 1985
5170.22 2086
5170.89 2078
5171.57 2053
5172.25 2020
5172.93 2027
5173.61 1940
5174.29 1899
5174.97 1887
5175.64 1994
5176.32 1916
5177.00 1980
5177.68 1838
5178.36 1944
5179.04 1900
5179.72 1926
5180.40 1959
5181.08 2066
5181.75 2130
5182.43 2066
5183.11 2048
5183.79 1937
5184.47 1855
5185.15 1991
5185.83 2050
5186.51 1978
5187.19 1968
5187.87 1898
5188.55 1915
5189.23 1921
5189.91 2090
5190.59 1952
5191.27 1955
5191.95 2017
5192.63 1871
5193.31 1973
5193.98 1921
5194.66 1926
5195.34 1996
5196.02 1855
5196.70 1994
5197.38 2003
5198.07 1827
5198.75 1922
5199.43 1854
5200.11 1888
5200.79 1955
5201.47 1865
5202.15 1999
5202.83 2037
5203.51 1935
5204.19 2080
5204.87 1982
5205.55 2100
5206.23 1875
5206.91 1882
5207.59 2010
5208.27 2143
5208.95 2046
5209.63 1950
5210.31 1853
5211.00 2109
5211.68 2136
5212.36 2072
5213.04 2146
5213.72 2318
5214.40 2224
5215.08 2387
5215.76 2363
5216.45 2258
5217.13 2286
5217.81 2383
5218.49 2408
5219.17 2428
5219.85 2326
5220.53 2408
5221.22 2219
5221.90 2276
5222.58 2175
5223.26 2189
5223.94 2360
5224.62 2469
5225.31 2149
5225.99 2030
5226.67 2174
5227.35 2090
5228.03 2024
5228.72 1993
5229.40 2109
5230.08 2260
5230.76 2194
5231.45 2074
5232.13 2053
5232.81 2191
5233.49 2077
5234.18 2172
5234.86 2215
5235.54 2139
5236.22 2220
5236.91 2193
5237.59 2189
5238.27 2194
5238.95 2241
5239.64 2168
5240.32 2373
5241.00 2345
5241.69 2315
5242.37 2428
5243.05 2275
5243.73 2239
5244.42 2358
5245.10 2177
5245.78 2071
5246.47 2149
5247.15 2219
5247.83 2052
5248.52 2129
5249.20 2098
5249.88 2112
5250.57 2292
5251.25 2211
5251.94 2657
5252.62 2482
5253.30 2417
5253.99 2555
5254.67 2531
5255.35 2341
5256.04 2343
5256.72 2244
5257.41 2208
5258.09 2264
5258.77 2162
5259.46 2173
5260.14 2173
5260.83 2130
5261.51 2153
5262.20 2353
5262.88 2329
5263.56 2346
5264.25 2436
5264.93 2436
5265.62 2462
5266.30 2404
5266.99 2357
5267.67 2275
5268.36 2263
5269.04 2208
5269.73 2162
5270.41 2421
5271.10 2458
5271.78 2205
5272.47 2188
5273.15 2305
5273.84 2119
5274.52 2076
5275.21 2143
5275.89 2295
5276.58 2111
5277.26 2259
5277.95 2078
5278.63 1993
5279.32 2132
5280.00 2196
5280.69 2085
5281.37 2289
5282.06 2392
5282.75 2288
5283.43 2326
5284.12 2364
5284.80 2404
5285.49 2333
5286.17 2208
5286.86 2031
5287.55 2167
5288.23 2084
5288.92 2173
5289.60 2052
5290.29 2010
5290.98 1994
5291.66 2063
5292.35 2048
5293.04 2035
5293.72 2211
5294.41 2198
5295.10 2020
5295.78 2173
5296.47 2181
5297.15 2172
5297.84 2279
5298.53 2213
5299.21 2398
5299.90 2439
5300.59 2588
5301.28 2797
5301.96 2750
5302.65 2776
5303.34 2766
5304.02 2853
5304.71 3043
5305.40 2900
5306.08 2723
5306.77 2684
5307.46 2628
5308.15 2649
5308.83 2666
5309.52 2435
5310.21 2479
5310.90 2454
5311.58 2374
5312.27 2536
5312.96 2473
5313.65 2668
5314.33 2387
5315.02 2357
5315.71 2295
5316.40 2420
5317.09 2377
5317.77 2521
5318.46 2625
5319.15 2552
5319.84 2524
5320.53 2736
5321.21 2763
5321.90 2616
5322.59 2886
5323.28 2771
5323.97 2764
5324.65 2814
5325.34 2725
5326.03 2694
5326.72 2505
5327.41 2373
5328.10 2347
5328.79 2254
5329.47 2309
5330.16 2432
5330.85 2485
5331.54 2537
5332.23 2391
5332.92 2377
5333.61 2634
5334.30 2496
5334.99 2460
5335.67 2584
5336.36 2421
5337.05 2194
5337.74 2363
5338.43 2438
5339.12 2653
5339.81 2645
5340.50 2725
5341.19 2635
5341.88 2625
5342.57 2570
5343.26 2479
5343.95 2517
5344.64 2584
5345.33 2690
5346.02 2709
5346.71 2725
5347.40 2775
5348.09 2844
5348.78 2990
5349.47 3272
5350.16 3587
5350.85 3750
5351.54 3921
5352.23 4232
5352.92 4134
5353.61 4272
5354.30 4043
5354.99 3907
5355.68 3857
5356.37 3534
5357.06 3032
5357.75 3055
5358.44 2815
5359.13 2562
5359.82 2374
5360.51 2387
5361.20 2370
5361.89 2228
5362.58 2288
5363.27 2418
5363.97 2417
5364.66 2471
5365.35 2369
5366.04 2300
5366.73 2407
5367.42 2137
5368.11 2053
5368.80 2058
5369.49 2094
5370.19 2184
5370.88 2145
5371.57 2000
5372.26 2033
5372.95 2059
5373.64 2010
5374.33 2064
5375.03 1900
5375.72 1953
5376.41 1999
5377.10 1999
5377.79 2052
5378.49 2132
5379.18 2154
5379.87 2055
5380.56 2150
5381.25 2133
5381.95 2108
5382.64 2052
5383.33 2076
5384.02 2053
5384.71 1946
5385.41 2143
5386.10 2262
5386.79 2196
5387.48 2299
5388.18 2282
5388.87 2254
5389.56 2256
5390.25 2357
5390.95 2361
5391.64 2438
5392.33 2479
5393.02 2407
5393.72 2326
5394.41 2192
5395.10 2313
5395.80 2314
5396.49 2166
5397.18 2201
5397.88 2081
5398.57 2099
5399.26 2078
5399.95 2004
5400.65 1979
5401.34 1828
5402.03 1943
5402.73 2107
5403.42 2183
5404.12 1954
5404.81 2063
5405.50 2108
5406.20 2036
5406.89 1955
5407.58 1968
5408.28 2035
5408.97 1984
5409.66 2078
5410.36 2150
5411.05 2111
5411.75 2005
5412.44 2016
5413.13 1918
5413.83 1976
5414.52 2053
5415.22 1921
5415.91 1960
5416.61 2056
5417.30 2126
5417.99 2007
5418.69 2005
5419.38 2096
5420.08 2181
5420.77 1974
5421.47 2111
5422.16 2029
5422.86 1978
5423.55 1967
5424.25 2028
5424.94 1989
5425.64 1986
5426.33 2049
5427.03 1996
5427.72 2020
5428.42 2159
5429.11 1999
5429.81 2107
5430.50 2061
5431.20 2130
5431.89 1936
5432.59 1994
5433.28 2266
5433.98 2061
5434.67 2066
5435.37 2020
5436.06 2079
5436.76 2093
5437.46 2204
5438.15 2425
5438.85 2377
5439.54 2380
5440.24 2183
5440.93 2197
5441.63 2206
5442.33 2237
5443.02 2281
5443.72 2081
5444.41 2129
5445.11 2208
5445.81 2302
5446.50 2445
5447.20 2364
5447.90 2329
5448.59 2287
5449.29 2261
5449.98 2390
5450.68 2407
5451.38 2276
5452.07 2337
5452.77 2373
5453.47 2202
5454.16 2413
5454.86 2300
5455.56 2225
5456.25 2292
5456.95 2293
5457.65 2310
5458.35 2248
5459.04 2272
5459.74 2266
5460.44 2360
5461.13 2337
5461.83 2351
5462.53 2337
5463.23 2471
5463.92 2545
5464.62 2425
5465.32 2513
5466.02 2389
5466.71 2437
5467.41 2517
5468.11 2437
5468.81 2575
5469.50 2636
5470.20 2591
5470.90 2448
5471.60 2419
5472.29 2397
5472.99 2381
5473.69 2414
5474.39 2482
5475.09 2602
5475.78 2608
5476.48 2532
5477.18 2588
5477.88 2697
5478.58 2749
5479.28 2826
5479.97 2962
5480.67 3412
5481.37 3485
5482.07 3598
5482.77 3718
5483.47 3765
5484.17 3570
5484.86 3256
5485.56 3395
5486.26 3276
5486.96 3134
5487.66 3016
5488.36 2863
5489.06 2840
5489.76 2872
5490.45 2797
5491.15 3003
5491.85 2902
5492.55 2848
5493.25 2943
5493.95 2856
5494.65 3018
5495.35 3322
5496.05 3256
5496.75 3253
5497.45 3235
5498.15 3322
5498.85 3573
5499.55 3696
5500.25 4207
5500.95 4641
5501.65 4882
5502.35 5247
5503.04 5158
5503.74 5388
5504.44 5397
5505.14 4859
5505.84 4228
5506.54 3884
5507.24 3637
5507.94 3423
5508.65 3113
5509.35 3013
5510.05 3044
5510.75 2930
5511.45 3179
5512.15 3046
5512.85 2875
5513.55 2811
5514.25 2883
5514.95 2941
5515.65 3063
5516.35 2890
5517.05 2829
5517.75 2927
5518.45 2850
5519.15 2868
5519.85 2912
5520.56 2850
5521.26 2720
5521.96 2922
5522.66 2889
5523.36 2817
5524.06 2843
5524.76 2793
5525.46 2708
5526.16 2581
5526.87 2356
5527.57 2422
5528.27 2441
5528.97 2481
5529.67 2466
5530.37 2506
5531.07 2659
5531.78 2379
5532.48 2227
5533.18 2375
5533.88 2228
5534.58 2274
5535.29 2186
5535.99 2216
5536.69 2273
5537.39 2224
5538.09 2060
5538.80 2137
5539.50 2290
5540.20 2347
5540.90 2343
5541.60 2412
5542.31 2234
5543.01 2185
5543.71 2283
5544.41 2326
5545.12 2295
5545.82 2391
5546.52 2318
5547.22 2178
5547.93 2020
5548.63 2224
5549.33 2168
5550.04 2248
5550.74 2215
5551.44 2225
5552.14 2180
5552.85 2182
5553.55 1984
5554.25 2092
5554.96 2162
5555.66 2191
5556.36 2194
5557.07 2110
5557.77 2134
5558.47 2156
5559.18 2135
5559.88 2095
5560.58 2058
5561.29 2190
5561.99 2153
5562.69 2115
5563.40 2200
5564.10 2307
5564.80 2277
5565.51 2222
5566.21 2241
5566.92 2291
5567.62 2302
5568.32 2291
5569.03 2126
5569.73 2128
5570.44 2319
5571.14 2243
5571.84 2150
5572.55 2146
5573.25 2205
5573.96 2210
5574.66 2132
5575.37 2219
5576.07 2197
5576.78 2227
5577.48 2314
5578.18 2160
5578.89 2237
5579.59 2256
5580.30 2196
5581.00 2211
5581.71 2245
5582.41 2185
5583.12 2179
5583.82 2088
5584.53 2153
5585.23 2057
5585.94 2215
5586.64 2110
5587.35 2210
5588.05 2110
5588.76 2125
5589.46 1962
5590.17 2192
5590.88 2056
5591.58 1975
5592.29 1976
5592.99 1989
5593.70 1999
5594.40 2088
5595.11 1955
5595.81 2035
5596.52 1980
5597.23 1995
5597.93 2000
5598.64 2157
5599.34 1983
5600.05 2072
5600.76 1955
5601.46 1871
5602.17 1920
5602.87 1872
5603.58 1996
5604.29 2147
5604.99 2054
5605.70 2039
5606.41 2008
5607.11 2012
5607.82 2051
5608.52 1968
5609.23 1891
5609.94 2018
5610.64 2039
5611.35 2009
5612.06 1937
5612.76 1950
5613.47 2115
5614.18 2091
5614.89 1933
5615.59 1886
5616.30 1899
5617.01 1999
5617.71 2024
5618.42 1964
5619.13 2008
5619.84 2120
5620.54 1932
5621.25 1962
5621.96 2082
5622.66 2045
5623.37 2017
5624.08 2019
5624.79 2074
5625.49 1992
5626.20 2087
5626.91 2244
5627.62 2174
5628.33 2174
5629.03 2199
5629.74 2133
5630.45 2088
5631.16 2281
5631.87 2210
5632.57 2355
5633.28 2081
5633.99 2132
5634.70 2303
5635.41 2228
5636.11 2204
5636.82 1997
5637.53 2082
5638.24 2192
5638.95 2244
5639.66 2242
5640.36 2220
5641.07 2319
5641.78 2251
5642.49 2334
5643.20 2524
5643.91 2322
5644.62 2271
5645.33 2250
5646.03 2226
5646.74 2099
5647.45 1917
5648.16 2037
5648.87 2053
5649.58 2055
5650.29 2047
5651.00 2125
5651.71 2038
5652.42 2088
5653.13 2119
5653.84 2192
5654.54 2131
5655.25 2120
5655.96 2226
5656.67 2274
5657.38 2557
5658.09 2730
5658.80 2720
5659.51 2705
5660.22 2587
5660.93 2701
5661.64 2656
5662.35 2466
5663.06 2307
5663.77 2331
5664.48 2310
5665.19 2321
5665.90 2267
5666.61 2278
5667.32 2157
5668.03 2215
5668.74 2063
5669.45 2079
5670.16 2143
5670.87 2230
5671.58 2096
5672.29 2091
5673.01 2177
5673.72 2167
5674.43 1997
5675.14 2083
5675.85 1923
5676.56 1936
5677.27 2067
5677.98 2105
5678.69 2139
5679.40 2287
5680.11 2072
5680.82 1999
5681.54 2192
5682.25 2148
5682.96 2103
5683.67 1997
5684.38 2100
5685.09 2139
5685.80 2050
5686.51 2119
5687.23 2181
5687.94 2210
5688.65 2015
5689.36 2130
5690.07 2294
5690.78 2083
5691.50 2226
5692.21 2050
5692.92 2114
5693.63 2014
5694.34 2099
5695.06 2236
5695.77 2087
5696.48 1983
5697.19 2123
5697.90 2033
5698.62 2032
5699.33 2077
5700.04 1886
5700.75 2074
5701.46 2082
5702.18 2182
5702.89 2244
5703.60 2300
5704.31 2091
5705.03 2231
5705.74 2057
5706.45 2092
5707.17 2100
5707.88 2182
5708.59 2049
5709.30 2067
5710.02 1914
5710.73 1853
5711.44 1898
5712.16 1964
5712.87 2049
5713.58 1985
5714.30 1983
5715.01 2058
5715.72 1931
5716.43 1947
5717.15 1896
5717.86 1965
5718.58 2029
5719.29 2043
5720.00 2092
5720.72 1953
5721.43 1873
5722.14 2056
5722.86 1999
5723.57 1962
5724.28 2001
5725.00 2069
5725.71 2108
5726.43 2118
5727.14 2044
5727.85 2119
5728.57 2093
5729.28 2089
5730.00 2201
5730.71 2170
5731.42 2081
5732.14 2141
5732.85 2027
5733.57 1950
5734.28 2137
5735.00 2196
5735.71 2162
5736.43 2126
5737.14 2093
5737.85 1978
5738.57 2167
5739.28 2250
5740.00 2096
5740.71 2160
5741.43 2134
5742.14 2085
5742.86 1993
5743.57 2054
5744.29 2050
5745.00 2194
5745.72 2241
5746.43 2024
5747.15 2054
5747.86 2164
5748.58 1982
5749.30 2126
5750.01 2113
5750.73 2106
5751.44 2261
5752.16 2249
5752.87 2219
5753.59 2281
5754.30 2332
5755.02 2331
5755.74 2608
5756.45 2441
5757.17 2492
5757.88 2584
5758.60 2527
5759.31 2431
5760.03 2478
5760.75 2282
5761.46 2277
5762.18 2344
5762.90 2129
5763.61 2141
5764.33 2200
5765.04 2212
5765.76 2314
5766.48 2346
5767.19 2252
5767.91 2200
5768.63 2392
5769.34 2356
5770.06 2337
5770.78 2357
5771.49 2451
5772.21 2446
5772.93 2423
5773.64 2285
5774.36 2391
5775.08 2575
5775.79 2411
5776.51 2285
5777.23 2392
5777.95 2518
5778.66 2594
5779.38 2580
5780.10 2441
5780.81 2467
5781.53 2555
5782.25 2633
5782.97 2664
5783.68 2595
5784.40 2657
5785.12 2730
5785.84 2647
5786.55 2650
5787.27 2738
5787.99 2711
5788.71 2774
5789.43 2744
5790.14 2875
5790.86 2943
5791.58 3123
5792.30 3119
5793.02 3202
5793.73 3443
5794.45 3531
5795.17 3504
5795.89 3654
5796.61 3628
5797.33 3910
5798.04 4112
5798.76 4371
5799.48 4648
5800.20 5385
5800.92 6335
5801.64 7368
5802.36 8525
5803.07 9632
5803.79 10686
5804.51 10996
5805.23 11114
5805.95 10118
5806.67 9164
5807.39 7923
5808.11 6449
5808.82 5741
5809.54 5352
5810.26 4865
5810.98 4611
5811.70 4546
5812.42 4311
5813.14 4477
5813.86 4143
5814.58 4469
5815.30 4488
5816.02 4688
5816.74 4478
5817.46 4399
5818.18 4516
5818.90 4651
5819.62 4625
5820.34 4647
5821.06 4897
5821.78 4492
5822.50 4585
5823.22 4632
5823.94 4471
5824.66 4247
5825.38 4057
5826.10 4003
5826.82 3374
5827.54 3453
5828.26 3399
5828.98 3316
5829.70 3282
5830.42 3206
5831.14 3032
5831.86 3110
5832.58 3172
5833.30 3041
5834.02 2996
5834.74 2946
5835.46 2949
5836.18 2883
5836.90 2728
5837.62 2804
5838.34 2871
5839.07 2993
5839.79 2963
5840.51 2933
5841.23 2964
5841.95 2893
5842.67 3160
5843.39 3048
5844.11 3031
5844.83 2830
5845.56 2691
5846.28 2755
5847.00 2909
5847.72 2535
5848.44 2688
5849.16 2585
5849.88 2693
5850.61 2522
5851.33 2335
5852.05 2653
5852.77 2618
5853.49 2594
5854.22 2573
5854.94 2432
5855.66 2487
5856.38 2553
5857.10 2539
5857.83 2539
5858.55 2574
5859.27 2654
5859.99 2497
5860.71 2496
5861.44 2471
5862.16 2495
5862.88 2648
5863.60 2569
5864.33 2463
5865.05 2460
5865.77 2435
5866.49 2262
5867.22 2314
5867.94 2427
5868.66 2297
5869.38 2263
5870.11 2279
5870.83 2414
5871.55 2462
5872.28 2513
5873.00 2429
5873.72 2372
5874.45 2436
5875.17 2525
5875.89 2549
5876.62 2586
5877.34 2449
5878.06 2460
5878.79 2434
5879.51 2423
5880.23 2322
5880.96 2336
5881.68 2141
5882.40 2352
5883.13 2485
5883.85 2429
5884.57 2336
5885.30 2262
5886.02 2202
5886.75 2164
5887.47 2326
5888.19 2259
5888.92 2275
5889.64 2221
5890.37 2137
5891.09 2264
5891.81 2137
5892.54 2085
5893.26 2239
5893.99 2340
5894.71 2220
5895.44 2216
5896.16 2295
5896.88 2359
5897.61 2292
5898.33 2318
5899.06 2328
5899.78 2298
5900.51 2207
5901.23 2218
5901.96 2108
5902.68 2238
5903.41 2201
5904.13 2165
5904.86 2275
5905.58 2242
5906.31 2192
5907.03 2166
5907.76 2257
5908.48 2268
5909.21 2327
5909.93 2220
5910.66 2213
5911.38 2218
5912.11 2369
5912.83 2428
5913.56 2300
5914.29 2194
5915.01 2328
5915.74 2329
5916.46 2270
5917.19 2384
5917.91 2378
5918.64 2390
5919.37 2334
5920.09 2363
5920.82 2445
5921.54 2364
5922.27 2389
5923.00 2409
5923.72 2352
5924.45 2427
5925.17 2431
5925.90 2425
5926.63 2501
5927.35 2500
5928.08 2335
5928.81 2488
5929.53 2401
5930.26 2402
5930.99 2492
5931.71 2484
5932.44 2566
5933.17 2667
5933.89 2826
5934.62 2729
5935.35 2678
5936.07 2761
5936.80 2905
5937.53 2907
5938.25 3062
5938.98 3057
5939.71 3015
5940.44 2952
5941.16 3145
5941.89 2892
5942.62 2778
5943.35 2823
5944.07 2778
5944.80 2818
5945.53 2689
5946.26 2800
5946.98 2926
5947.71 3029
5948.44 2959
5949.17 3090
5949.89 3232
5950.62 3194
5951.35 3293
5952.08 3616
5952.80 3478
5953.53 3571
5954.26 3733
5954.99 3695
5955.72 3686
5956.45 3535
5957.17 3287
5957.90 3440
5958.63 3470
5959.36 3346
5960.09 3561
5960.82 3621
5961.54 3678
5962.27 3661
5963.00 3731
5963.73 3829
5964.46 3699
5965.19 3831
5965.92 4098
5966.64 4401
5967.37 4589
5968.10 4858
5968.83 5048
5969.56 5223
5970.29 5332
5971.02 5023
5971.75 4778
5972.48 4470
5973.21 4397
5973.93 4501
5974.66 4283
5975.39 4044
5976.12 4078
5976.85 4147
5977.58 4161
5978.31 4182
5979.04 4362
5979.77 4213
5980.50 4398
5981.23 4342
5981.96 4561
5982.69 4792
5983.42 4815
5984.15 4830
5984.88 4684
5985.61 4726
5986.34 4891
5987.07 4954
5987.80 5148
5988.53 5068
5989.26 4822
5989.99 4653
5990.72 4830
5991.45 4918
5992.18 4981
5992.91 4971
5993.64 4712
5994.37 4951
5995.10 4788
5995.83 4945
5996.56 4989
5997.29 5080
5998.02 5133
5998.75 4882
5999.49 4920
6000.22 5208
6000.95 5559
6001.68 5191
6002.41 5039
6003.14 4882
6003.87 4683
6004.60 4764
6005.33 4743
6006.06 4838
6006.80 4775
6007.53 4737
6008.26 4839
6008.99 5167
6009.72 5675
6010.45 6031
6011.18 6731
6011.92 7331
6012.65 8245
6013.38 9286
6014.11 10192
6014.84 10468
6015.57 10850
6016.31 10648
6017.04 10434
6017.77 9606
6018.50 8830
6019.23 8313
6019.97 7285
6020.70 6651
6021.43 5960
6022.16 5626
6022.89 5183
6023.63 4655
6024.36 4230
6025.09 4066
6025.82 4052
6026.56 4244
6027.29 4026
6028.02 3979
6028.75 3945
6029.49 3802
6030.22 3741
6030.95 3954
6031.68 3658
6032.42 3696
6033.15 3692
6033.88 3651
6034.62 3620
6035.35 3599
6036.08 3583
6036.81 3555
6037.55 3637
6038.28 3486
6039.01 3619
6039.75 3800
6040.48 3939
6041.21 3891
6041.95 3855
6042.68 3691
6043.41 3890
6044.15 3807
6044.88 3791
6045.61 3855
6046.35 4025
6047.08 4112
6047.82 3955
6048.55 4082
6049.28 4213
6050.02 4070
6050.75 4388
6051.49 4396
6052.22 4619
6052.95 4802
6053.69 4982
6054.42 5265
6055.16 5129
6055.89 5090
6056.62 5134
6057.36 4831
6058.09 4508
6058.83 4323
6059.56 4127
6060.30 4042
6061.03 3937
6061.77 3878
6062.50 3707
6063.23 3756
6063.97 3723
6064.70 3661
6065.44 3710
6066.17 3751
6066.91 3563
6067.64 3429
6068.38 3696
6069.11 3771
6069.85 3560
6070.58 3520
6071.32 3491
6072.05 3567
6072.79 3605
6073.52 3539
6074.26 3586
6075.00 3577
6075.73 3492
6076.47 3308
6077.20 3157
6077.94 3305
6078.67 3214
6079.41 3346
6080.14 3308
6080.88 3295
6081.62 3278
6082.35 3246
6083.09 3278
6083.82 3405
6084.56 3252
6085.30 3148
6086.03 3267
6086.77 3374
6087.50 3175
6088.24 3096
6088.98 3350
6089.71 3201
6090.45 3121
6091.19 3223
6091.92 3241
6092.66 3372
6093.39 3378
6094.13 3473
6094.87 3532
6095.60 3402
6096.34 3388
6097.08 3327
6097.81 3206
6098.55 3156
6099.29 3207
6100.03 3144
6100.76 3270
6101.50 3232
6102.24 3052
6102.97 3205
6103.71 3269
6104.45 3182
6105.18 2924
6105.92 2972
6106.66 2951
6107.40 2952
6108.13 2892
6108.87 3028
6109.61 3014
6110.35 3013
6111.08 3248
6111.82 3217
6112.56 3261
6113.30 3167
6114.03 3219
6114.77 3054
6115.51 3005
6116.25 3338
6116.99 3322
6117.72 3206
6118.46 3335
6119.20 3338
6119.94 3420
6120.68 3328
6121.41 3226
6122.15 3277
6122.89 3495
6123.63 3556
6124.37 3352
6125.11 3499
6125.84 3595
6126.58 3563
6127.32 3722
6128.06 3552
6128.80 3626
6129.54 3653
6130.28 3451
6131.02 3522
6131.75 3759
6132.49 3771
6133.23 3619
6133.97 3667
6134.71 3513
6135.45 3591
6136.19 3696
6136.93 3662
6137.67 3820
6138.41 3672
6139.14 3712
6139.88 3704
6140.62 3925
6141.36 3883
6142.10 3655
6142.84 3799
6143.58 3931
6144.32 3927
6145.06 3785
6145.80 3723
6146.54 3690
6147.28 3679
6148.02 3590
6148.76 3737
6149.50 3799
6150.24 3732
6150.98 3906
6151.72 3852
6152.46 3772
6153.20 3795
6153.94 3993
6154.68 4152
6155.42 4200
6156.16 4268
6156.90 4597
6157.64 4488
6158.38 4701
6159.12 4718
6159.86 4729
6160.60 4772
6161.34 4698
6162.08 4826
6162.82 4920
6163.57 4796
6164.31 4812
6165.05 4969
6165.79 5114
6166.53 5196
6167.27 5338
6168.01 5593
6168.75 5595
6169.49 5514
6170.23 5543
6170.98 5634
6171.72 5672
6172.46 5716
6173.20 5514
6173.94 5259
6174.68 5090
6175.42 4916
6176.16 4879
6176.91 5153
6177.65 5059
6178.39 4865
6179.13 4969
6179.87 4914
6180.61 4935
6181.36 4954
6182.10 5151
6182.84 5252
6183.58 5322
6184.32 5109
6185.07 5184
6185.81 5306
6186.55 5469
6187.29 5235
6188.03 5168
6188.78 5255
6189.52 5512
6190.26 5553
6191.00 5625
6191.75 5805
6192.49 5802
6193.23 5966
6193.97 6002
6194.72 6272
6195.46 6403
6196.20 6554
6196.94 6655
6197.69 6551
6198.43 6687
6199.17 6594
6199.92 6707
6200.66 6750
6201.40 6672
6202.15 6570
6202.89 6472
6203.63 6718
6204.37 7019
6205.12 7359
6205.86 7961
6206.60 9085
6207.35 10920
6208.09 13013
6208.83 15905
6209.58 18939
6210.32 21388
6211.07 22814
6211.81 23746
6212.55 23671
6213.30 23309
6214.04 21579
6214.78 19603
6215.53 17115
6216.27 14063
6217.02 11892
6217.76 9968
6218.50 8671
6219.25 7591
6219.99 6641
6220.74 6192
6221.48 5784
6222.22 5664
6222.97 5791
6223.71 5791
6224.46 6030
6225.20 5930
6225.95 6321
6226.69 6478
6227.44 6602
6228.18 6475
6228.92 6056
6229.67 5833
6230.41 5525
6231.16 5047
6231.90 4756
6232.65 4411
6233.39 4530
6234.14 4302
6234.88 4224
6235.63 4139
6236.37 4085
6237.12 4273
6237.86 4293
6238.61 4304
6239.35 4527
6240.10 4552
6240.85 4578
6241.59 4579
6242.34 4627
6243.08 4591
6243.83 4615
6244.57 4642
6245.32 4960
6246.06 5113
6246.81 5338
6247.56 5798
6248.30 6091
6249.05 6350
6249.79 6590
6250.54 6748
6251.29 6958
6252.03 6663
6252.78 6410
6253.52 5696
6254.27 5470
6255.02 5299
6255.76 4795
6256.51 4596
6257.26 4456
6258.00 4472
6258.75 4484
6259.49 4549
6260.24 4328
6260.99 4373
6261.73 4363
6262.48 4395
6263.23 4477
6263.97 4424
6264.72 4344
6265.47 4233
6266.21 4325
6266.96 4440
6267.71 4569
6268.46 4408
6269.20 4403
6269.95 4077
6270.70 4144
6271.44 4276
6272.19 4181
6272.94 4286
6273.69 4234
6274.43 4055
6275.18 3991
6275.93 4230
6276.68 4501
6277.42 4578
6278.17 4658
6278.92 4509
6279.67 4496
6280.41 4596
6281.16 4414
6281.91 4291
6282.66 4096
6283.41 4051
6284.15 4068
6284.90 3998
6285.65 4096
6286.40 4179
6287.15 3912
6287.89 4029
6288.64 4059
6289.39 4069
6290.14 4104
6290.89 4019
6291.64 4187
6292.38 3916
6293.13 3748
6293.88 3722
6294.63 3639
6295.38 3550
6296.13 3438
6296.88 3282
6297.62 3447
6298.37 3294
6299.12 3112
6299.87 3277
6300.62 3362
6301.37 3348
6302.12 3292
6302.87 3309
6303.62 3453
6304.37 3420
6305.11 3326
6305.86 3160
6306.61 3311
6307.36 3409
6308.11 3281
6308.86 3259
6309.61 3360
6310.36 3353
6311.11 3439
6311.86 3359
6312.61 3579
6313.36 3487
6314.11 3520
6314.86 3472
6315.61 3497
6316.36 3293
6317.11 3276
6317.86 3311
6318.61 3026
6319.36 3384
6320.11 3136
6320.86 3005
6321.61 3088
6322.36 3144
6323.11 3107
6323.86 2935
6324.61 2971
6325.36 3012
6326.11 2946
6326.86 3021
6327.61 3056
6328.36 2968
6329.11 3120
6329.86 3060
6330.61 3078
6331.37 3059
6332.12 3110
6332.87 3167
6333.62 2957
6334.37 2897
6335.12 2762
6335.87 2896
6336.62 3030
6337.37 2722
6338.12 2723
6338.88 2587
6339.63 2544
6340.38 2795
6341.13 2655
6341.88 2592
6342.63 2600
6343.38 2786
6344.14 2651
6344.89 2817
6345.64 2689
6346.39 2814
6347.14 2741
6347.89 2702
6348.65 2667
6349.40 2702
6350.15 2691
6350.90 2784
6351.65 2933
6352.41 2900
6353.16 2883
6353.91 2880
6354.66 3028
6355.41 3087
6356.17 3153
6356.92 3048
6357.67 3174
6358.42 2974
6359.18 2845
6359.93 2637
6360.68 2773
6361.43 2801
6362.19 2787
6362.94 2662
6363.69 2664
6364.44 2540
6365.20 2567
6365.95 2472
6366.70 2521
6367.46 2519
6368.21 2641
6368.96 2573
6369.71 2761
6370.47 2816
6371.22 2750
6371.97 2880
6372.73 2622
6373.48 2632
6374.23 2562
6374.99 2695
6375.74 2539
6376.49 2626
6377.25 2466
6378.00 2606
6378.75 2468
6379.51 2439
6380.26 2563
6381.02 2438
6381.77 2633
6382.52 2743
6383.28 2621
6384.03 2537
6384.78 2487
6385.54 2517
6386.29 2523
6387.05 2389
6387.80 2486
6388.56 2572
6389.31 2627
6390.06 2546
6390.82 2610
6391.57 2646
6392.33 2672
6393.08 2658
6393.84 2502
6394.59 2436
6395.34 2484
6396.10 2480
6396.85 2526
6397.61 2417
6398.36 2441
6399.12 2492
6399.87 2444
6400.63 2470
6401.38 2431
6402.14 2334
6402.89 2237
6403.65 2299
6404.40 2395
6405.16 2535
6405.91 2388
6406.67 2449
6407.42 2462
6408.18 2566
6408.93 2453
6409.69 2456
6410.45 2594
6411.20 2819
6411.96 2604
6412.71 2681
6413.47 2669
6414.22 2622
6414.98 2574
6415.73 2632
6416.49 2593
6417.25 2524
6418.00 2519
6418.76 2454
6419.51 2389
6420.27 2605
6421.03 2551
6421.78 2581
6422.54 2429
6423.29 2344
6424.05 2355
6424.81 2303
6425.56 2524
6426.32 2485
6427.08 2491
6427.83 2532
6428.59 2544
6429.35 2346
6430.10 2380
6430.86 2632
6431.62 2472
6432.37 2417
6433.13 2496
6433.89 2652
6434.64 2471
6435.40 2484
6436.16 2513
6436.91 2652
6437.67 2631
6438.43 2600
6439.19 2544
6439.94 2524
6440.70 2497
6441.46 2425
6442.21 2680
6442.97 2551
6443.73 2575
6444.49 2413
6445.24 2355
6446.00 2449
6446.76 2480
6447.52 2546
6448.28 2478
6449.03 2389
6449.79 2445
6450.55 2598
6451.31 2455
6452.06 2575
6452.82 2590
6453.58 2616
6454.34 2573
6455.10 2613
6455.85 2507
6456.61 2529
6457.37 2641
6458.13 2639
6458.89 2732
6459.65 2792
6460.40 2793
6461.16 2785
6461.92 2865
6462.68 2956
6463.44 2698
6464.20 2733
6464.96 2920
6465.71 2979
6466.47 2904
6467.23 2977
6467.99 3038
6468.75 2963
6469.51 2926
6470.27 2993
6471.03 2990
6471.79 2853
6472.54 3107
6473.30 3112
6474.06 3128
6474.82 3150
6475.58 2943
6476.34 2943
6477.10 3167
6477.86 3322
6478.62 3311
6479.38 3105
6480.14 3327
6480.90 3159
6481.66 3216
6482.42 3412
6483.18 3472
6483.94 3460
6484.70 3396
6485.46 3452
6486.22 3688
6486.98 3608
6487.74 3664
6488.50 3574
6489.26 3806
6490.02 3836
6490.78 3812
6491.54 3736
6492.30 3805
6493.06 3926
6493.82 4129
6494.58 4271
6495.34 4453
6496.10 4409
6496.86 4405
6497.62 4690
6498.38 4608
6499.14 4537
6499.90 4747
6500.66 4745
6501.42 4671
6502.19 4568
6502.95 4723
6503.71 4586
6504.47 4714
6505.23 4623
6505.99 4853
6506.75 4884
6507.51 4903
6508.27 4885
6509.04 4990
6509.80 5126
6510.56 5198
6511.32 5383
6512.08 5466
6512.84 5397
6513.60 5325
6514.37 5374
6515.13 5412
6515.89 5437
6516.65 5462
6517.41 5379
6518.17 5336
6518.94 5555
6519.70 5861
6520.46 5725
6521.22 5955
6521.98 6098
6522.75 6383
6523.51 6508
6524.27 6724
6525.03 6788
6525.79 7229
6526.56 7472
6527.32 7932
6528.08 8510
6528.84 9144
6529.61 9500
6530.37 9749
6531.13 9629
6531.89 9485
6532.66 9497
6533.42 9535
6534.18 9743
6534.94 10513
6535.71 11426
6536.47 13650
6537.23 15888
6538.00 18446
6538.76 19572
6539.52 20124
6540.29 20015
6541.05 18474
6541.81 16472
6542.57 14307
6543.34 12194
6544.10 10402
6544.86 8731
6545.63 7403
6546.39 6496
6547.16 5922
6547.92 5733
6548.68 5367
6549.45 4922
6550.21 5121
6550.97 5023
6551.74 4942
6552.50 4797
6553.26 4755
6554.03 4858
6554.79 4787
6555.56 4896
6556.32 4871
6557.08 4924
6557.85 4692
6558.61 4688
6559.38 4526
6560.14 4526
6560.91 4555
6561.67 4708
6562.43 4814
6563.20 4749
6563.96 4832
6564.73 5016
6565.49 5175
6566.26 5440
6567.02 5428
6567.79 5585
6568.55 5607
6569.32 5581
6570.08 5374
6570.85 5363
6571.61 5546
6572.38 5673
6573.14 5853
6573.91 5787
6574.67 5914
6575.44 6345
6576.20 6446
6576.97 6750
6577.73 6926
6578.50 7055
6579.26 6602
6580.03 6261
6580.79 6142
6581.56 6057
6582.32 6013
6583.09 5927
6583.86 5508
6584.62 5455
6585.39 5456
6586.15 5345
6586.92 5277
6587.68 5233
6588.45 5502
6589.22 5536
6589.98 5645
6590.75 5737
6591.51 5833
6592.28 6171
6593.05 6395
6593.81 6978
6594.58 7207
6595.35 7933
6596.11 8132
6596.88 8409
6597.64 8576
6598.41 8477
6599.18 8137
6599.94 7620
6600.71 7107
6601.48 6847
6602.24 6384
6603.01 6146
6603.78 5764
6604.54 5405
6605.31 5050
6606.08 5033
6606.85 4835
6607.61 5007
6608.38 4878
6609.15 4965
6609.91 4964
6610.68 5114
6611.45 4994
6612.22 5174
6612.98 5019
6613.75 5034
6614.52 5113
6615.28 5099
6616.05 4938
6616.82 4716
6617.59 4715
6618.36 4664
6619.12 4481
6619.89 4599
6620.66 4613
6621.43 4496
6622.19 4625
6622.96 4621
6623.73 4728
6624.50 4659
6625.27 4613
6626.03 4519
6626.80 4385
6627.57 4300
6628.34 4287
6629.11 4443
6629.88 4435
6630.64 4500
6631.41 4610
6632.18 4954
6632.95 5056
6633.72 5385
6634.49 5852
6635.25 6459
6636.02 6808
6636.79 7331
6637.56 7254
6638.33 7432
6639.10 7169
6639.87 6526
6640.64 6215
6641.41 5741
6642.17 5311
6642.94 4784
6643.71 4447
6644.48 4305
6645.25 4308
6646.02 4144
6646.79 4134
6647.56 4011
6648.33 3839
6649.10 3846
6649.87 4025
6650.64 4167
6651.41 4022
6652.18 4107
6652.95 4184
6653.71 4003
6654.48 3991
6655.25 4153
6656.02 3976
6656.79 3886
6657.56 3918
6658.33 3943
6659.10 3879
6659.87 3748
6660.64 3740
6661.41 3634
6662.18 3660
6662.95 3617
6663.72 3407
6664.50 3567
6665.27 3633
6666.04 3631
6666.81 3676
6667.58 3782
6668.35 3653
6669.12 3594
6669.89 3711
6670.66 3765
6671.43 3705
6672.20 3749
6672.97 3796
6673.74 3924
6674.51 4044
6675.28 3948
6676.06 4124
6676.83 4136
6677.60 3975
6678.37 4085
6679.14 4011
6679.91 3932
6680.68 3749
6681.45 3675
6682.22 3755
6683.00 3834
6683.77 3950
6684.54 4119
6685.31 3951
6686.08 3932
6686.85 3951
6687.63 4037
6688.40 4077
6689.17 3913
6689.94 3793
6690.71 3704
6691.48 3699
6692.26 3756
6693.03 3638
6693.80 3429
6694.57 3360
6695.34 3394
6696.12 3400
6696.89 3234
6697.66 3249
6698.43 3359
6699.21 3426
6699.98 3337
6700.75 3354
6701.52 3305
6702.30 3249
6703.07 3247
6703.84 3213
6704.61 3308
6705.39 3160
6706.16 3094
6706.93 3318
6707.70 3340
6708.48 3289
6709.25 3208
6710.02 3344
6710.80 3319
6711.57 3265
6712.34 3324
6713.12 3249
6713.89 3310
6714.66 3166
6715.44 3122
6716.21 3057
6716.98 3200
6717.76 3015
6718.53 3017
6719.30 2900
6720.08 3072
6720.85 3051
6721.62 3030
6722.40 2970
6723.17 3035
6723.94 3097
6724.72 3005
6725.49 3003
6726.27 3051
6727.04 3092
6727.81 2984
6728.59 2904
6729.36 2967
6730.14 3047
6730.91 2928
6731.68 2858
6732.46 2962
6733.23 3130
6734.01 2944
6734.78 2920
6735.56 2954
6736.33 2859
6737.10 2895
6737.88 2975
6738.65 2993
6739.43 3077
6740.20 2949
6740.98 3166
6741.75 3277
6742.53 3089
6743.30 2967
6744.08 3028
6744.85 2972
6745.63 2938
6746.40 2845
6747.18 3058
6747.95 3182
6748.73 3273
6749.50 3254
6750.28 3303
6751.05 3373
6751.83 3397
6752.60 3405
6753.38 3479
6754.16 3675
6754.93 3532
6755.71 3731
6756.48 3468
6757.26 3533
6758.03 3501
6758.81 3420
6759.59 3284
6760.36 3075
6761.14 3014
6761.91 3148
6762.69 3039
6763.46 3008
6764.24 3076
6765.02 2929
6765.79 2964
6766.57 2986
6767.35 2866
6768.12 2861
6768.90 2994
6769.67 2994
6770.45 3060
6771.23 3021
6772.00 2996
6772.78 2993
6773.56 3050
6774.33 2948
6775.11 2834
6775.89 2877
6776.66 2913
6777.44 2820
6778.22 2927
6778.99 3071
6779.77 2927
6780.55 2885
6781.33 2942
6782.10 2922
6782.88 2822
6783.66 2890
6784.43 2898
6785.21 2807
6785.99 2684
6786.77 2801
6787.54 2862
6788.32 2760
6789.10 2783
6789.88 2849
6790.65 2773
6791.43 2773
6792.21 2777
6792.99 2691
6793.76 2678
6794.54 2622
6795.32 2927
6796.10 2780
6796.88 2775
6797.65 2642
6798.43 2728
6799.21 2785
6799.99 2586
6800.77 2664
6801.55 2648
6802.32 2888
6803.10 2905
6803.88 2810
6804.66 2917
6805.44 2936
6806.22 2993
6806.99 3123
6807.77 3080
6808.55 2935
6809.33 3034
6810.11 2696
6810.89 2804
6811.67 2755
6812.44 2679
6813.22 2672
6814.00 2699
6814.78 2704
6815.56 2856
6816.34 2958
6817.12 2843
6817.90 2961
6818.68 2600
6819.46 2643
6820.24 3019
6821.02 2855
6821.79 2887
6822.57 2738
6823.35 2739
6824.13 2856
6824.91 2693
6825.69 2713
6826.47 2793
6827.25 2684
6828.03 2814
6828.81 2775
6829.59 2565
6830.37 2663
6831.15 2636
6831.93 2658
6832.71 2631
6833.49 2706
6834.27 2685
6835.05 2680
6835.83 2594
6836.61 2672
6837.39 2521
6838.17 2395
6838.95 2700
6839.73 2644
6840.51 2591
6841.29 2572
6842.07 2550
6842.85 2554
6843.64 2483
6844.42 2429
6845.20 2476
6845.98 2584
6846.76 2680
6847.54 2678
6848.32 2833
6849.10 3012
6849.88 3179
6850.66 3378
6851.44 3765
6852.23 4194
6853.01 4598
6853.79 4844
6854.57 4905
6855.35 4812
6856.13 4621
6856.91 4227
6857.69 3805
6858.48 3562
6859.26 3473
6860.04 3122
6860.82 2914
6861.60 2859
6862.38 2780
6863.17 2845
6863.95 3006
6864.73 2937
6865.51 2829
6866.29 2973
6867.07 3035
6867.86 2945
6868.64 3191
6869.42 3344
6870.20 3297
6870.99 3036
6871.77 3082
6872.55 3068
6873.33 2947
6874.11 3038
6874.90 3065
6875.68 2941
6876.46 2867
6877.24 2857
6878.03 2901
6878.81 2926
6879.59 3009
6880.38 2981
6881.16 3122
6881.94 3224
6882.72 3305
6883.51 3280
6884.29 3306
6885.07 3314
6885.86 3589
6886.64 3742
6887.42 3936
6888.20 4231
6888.99 4693
6889.77 5095
6890.55 5248
6891.34 5475
6892.12 5246
6892.90 5191
6893.69 4654
6894.47 4346
6895.26 4010
6896.04 3774
6896.82 3504
6897.61 3394
6898.39 3436
6899.17 3372
6899.96 3378
6900.74 3353
6901.53 3462
6902.31 3521
6903.09 3702
6903.88 3706
6904.66 3728
6905.45 3714
6906.23 3747
6907.01 3753
6907.80 3683
6908.58 3777
6909.37 3555
6910.15 3484
6910.94 3583
6911.72 3621
6912.51 3584
6913.29 3365
6914.07 3247
6914.86 3172
6915.64 3314
6916.43 3170
6917.21 3291
6918.00 3538
6918.78 3405
6919.57 3535
6920.35 3375
6921.14 3515
6921.92 3431
6922.71 3386
6923.49 3456
6924.28 3592
6925.06 3575
6925.85 3603
6926.64 3758
6927.42 3683
6928.21 3667
6928.99 3748
6929.78 3811
6930.56 3701
6931.35 3732
6932.13 3716
6932.92 3791
6933.71 4030
6934.49 4240
6935.28 4446
6936.06 4456
6936.85 4608
6937.63 4572
6938.42 4286
6939.21 4236
6939.99 4194
6940.78 4038
6941.57 4183
6942.35 4412
6943.14 4414
6943.92 4548
6944.71 4708
6945.50 4743
6946.28 4873
6947.07 4900
6947.86 4828
6948.64 5184
6949.43 5248
6950.22 5269
6951.00 5709
6951.79 5464
6952.58 5350
6953.36 5481
6954.15 4906
6954.94 5019
6955.72 4879
6956.51 4736
6957.30 4695
6958.09 4780
6958.87 4751
6959.66 4944
6960.45 4882
6961.24 4900
6962.02 4886
6962.81 4969
6963.60 4827
6964.38 4870
6965.17 4873
6965.96 5003
6966.75 4916
6967.54 5056
6968.32 5132
6969.11 5434
6969.90 5666
6970.69 5750
6971.47 5791
6972.26 5942
6973.05 6152
6973.84 6158
6974.63 6258
6975.41 6248
6976.20 6173
6976.99 6123
6977.78 6033
6978.57 5907
6979.36 6213
6980.14 6356
6980.93 6430
6981.72 6816
6982.51 7356
6983.30 7798
6984.09 9017
6984.88 10365
6985.66 12177
6986.45 14560
6987.24 16754
6988.03 18553
6988.82 18940
6989.61 19086
6990.40 17949
6991.19 16542
6991.98 14534
6992.76 12421
6993.55 10807
6994.34 9227
6995.13 7743
6995.92 6891
6996.71 6540
6997.50 6231
6998.29 6106
6999.08 6410
6999.87 6757
7000.66 7557
7001.45 8235
7002.24 8512
7003.03 8531
7003.82 8590
7004.61 8530
7005.40 7751
7006.19 7038
7006.98 6375
7007.77 5682
7008.56 5031
7009.35 4697
7010.14 4734
7010.93 4514
7011.72 4173
7012.51 4046
7013.30 4072
7014.09 4262
7014.88 4467
7015.67 4552
7016.46 4580
7017.25 4640
7018.04 4677
7018.83 4590
7019.62 4658
7020.41 4412
7021.20 4405
7021.99 4471
7022.78 4513
7023.57 4532
7024.37 4634
7025.16 4753
7025.95 4989
7026.74 5046
7027.53 5056
7028.32 5124
7029.11 5067
7029.90 4800
7030.69 4760
7031.49 4446
7032.28 4314
7033.07 4137
7033.86 4020
7034.65 3930
7035.44 3849
7036.23 3996
7037.03 3968
7037.82 4066
7038.61 4043
7039.40 3906
7040.19 4365
7040.98 4380
7041.78 4188
7042.57 4303
7043.36 4436
7044.15 4530
7044.94 4565
7045.74 4473
7046.53 4435
7047.32 4525
7048.11 4391
7048.91 4281
7049.70 4552
7050.49 4735
7051.28 5062
7052.08 5255
7052.87 5489
7053.66 5509
7054.45 5431
7055.25 5237
7056.04 4863
7056.83 4715
7057.62 4178
7058.42 4106
7059.21 4096
7060.00 4000
7060.80 3947
7061.59 4088
7062.38 4279
7063.17 4206
7063.97 3985
7064.76 3993
7065.55 4014
7066.35 4105
7067.14 4037
7067.93 3916
7068.73 3934
7069.52 4083
7070.31 3867
7071.11 3763
7071.90 3938
7072.69 3651
7073.49 3706
7074.28 3788
7075.08 3636
7075.87 3592
7076.66 3473
7077.46 3514
7078.25 3462
7079.05 3512
7079.84 3466
7080.63 3437
7081.43 3341
7082.22 3380
7083.02 3577
7083.81 3580
7084.60 3389
7085.40 3377
7086.19 3311
7086.99 3416
7087.78 3686
7088.58 3523
7089.37 3714
7090.17 3811
7090.96 3783
7091.76 3770
7092.55 3808
7093.34 3730
7094.14 3422
7094.93 3278
7095.73 3327
7096.52 3441
7097.32 3332
7098.11 3054
7098.91 3025
7099.70 2760
7100.50 2843
7101.29 2907
7102.09 3050
7102.89 3025
7103.68 2893
7104.48 2904
7105.27 2735
7106.07 2813
7106.86 2749
7107.66 2766
7108.45 2633
7109.25 2540
7110.05 2594
7110.84 2728
7111.64 2664
7112.43 2556
7113.23 2633
7114.02 2637
7114.82 2534
7115.62 2548
7116.41 2631
7117.21 2692
7118.00 2575
7118.80 2693
7119.60 2681
7120.39 2678
7121.19 2812
7121.99 2796
7122.78 2543
7123.58 2459
7124.38 2598
7125.17 2422
7125.97 2543
7126.77 2621
7127.56 2473
7128.36 2482
7129.16 2573
7129.95 2556
7130.75 2479
7131.55 2534
7132.34 2560
7133.14 2681
7133.94 2597
7134.73 2577
7135.53 2547
7136.33 2572
7137.13 2564
7137.92 2542
7138.72 2542
7139.52 2424
7140.32 2410
7141.11 2351
7141.91 2302
7142.71 2257
7143.51 2252
7144.30 2267
7145.10 2531
7145.90 2566
7146.70 2463
7147.49 2396
7148.29 2387
7149.09 2360
7149.89 2318
7150.69 2335
7151.48 2244
7152.28 2209
7153.08 2274
7153.88 2233
7154.68 2229
7155.47 2211
7156.27 2179
7157.07 2131
7157.87 2224
7158.67 2265
7159.47 2265
7160.27 2290
7161.06 2389
7161.86 2254
7162.66 2208
7163.46 2241
7164.26 2161
7165.06 2176
7165.86 2158
7166.66 2119
7167.45 2193
7168.25 2178
7169.05 2050
7169.85 2038
7170.65 2076
7171.45 2066
7172.25 1976
7173.05 1986
7173.85 1991
7174.65 2032
7175.45 1947
7176.25 2091
7177.04 2026
7177.84 1996
7178.64 1895
7179.44 1997
7180.24 1918
7181.04 2020
7181.84 2039
7182.64 1858
7183.44 1979
7184.24 2010
7185.04 1992
7185.84 2052
7186.64 2155
7187.44 2038
7188.24 2037
7189.04 1870
7189.84 1829
7190.64 1925
7191.44 1857
7192.24 1915
7193.04 1883
7193.84 1907
7194.64 1871
7195.44 1929
7196.25 1895
7197.05 1898
7197.85 1826
7198.65 1948
7199.45 1970
7200.25 1920
7201.05 1966
7201.85 1996
7202.65 1974
7203.45 1983
7204.25 2110
7205.05 1959
7205.86 1849
7206.66 1848
7207.46 2013
7208.26 1845
7209.06 1896
7209.86 1839
7210.66 1936
7211.46 1848
7212.27 1795
7213.07 1831
7213.87 1866
7214.67 1836
7215.47 1911
7216.27 1792
7217.07 1786
7217.88 1900
7218.68 1980
7219.48 1985
7220.28 1868
7221.08 1971
7221.89 2037
7222.69 2046
7223.49 2039
7224.29 2053
7225.09 2151
7225.90 2077
7226.70 1953
7227.50 1946
7228.30 1902
7229.11 2035
7229.91 1981
7230.71 1921
7231.51 1895
7232.32 1936
7233.12 1953
7233.92 1808
7234.72 1834
7235.53 1941
7236.33 1918
7237.13 2005
7237.93 1944
7238.74 2011
7239.54 1959
7240.34 2092
7241.15 2118
7241.95 2089
7242.75 2063
7243.56 2133
7244.36 2007
7245.16 2125
7245.97 2095
7246.77 2069
7247.57 2121
7248.38 2042
7249.18 2074
7249.98 2070
7250.79 1932
7251.59 1938
7252.39 1966
7253.20 1960
7254.00 1919
7254.81 1978
7255.61 2015
7256.41 2023
7257.22 2051
7258.02 2108
7258.82 2134
7259.63 2007
7260.43 2040
7261.24 1992
7262.04 2172
7262.85 2226
7263.65 2307
7264.45 2363
7265.26 2306
7266.06 2258
7266.87 2272
7267.67 2250
7268.48 2223
7269.28 2153
7270.09 2211
7270.89 2327
7271.70 2422
7272.50 2262
7273.30 2240
7274.11 2339
7274.91 2287
7275.72 2364
7276.52 2379
7277.33 2246
7278.13 2324
7278.94 2228
7279.74 2184
7280.55 2397
7281.36 2482
7282.16 2698
7282.97 2868
7283.77 3082
7284.58 3515
7285.38 3766
7286.19 4129
7286.99 4371
7287.80 4545
7288.60 4574
7289.41 4470
7290.22 4286
7291.02 3696
7291.83 3365
7292.63 3119
7293.44 2686
7294.25 2592
7295.05 2574
7295.86 2420
7296.66 2277
7297.47 2291
7298.28 2375
7299.08 2363
7299.89 2350
7300.70 2324
7301.50 2365
7302.31 2222
7303.11 2177
7303.92 2386
7304.73 2374
7305.53 2272
7306.34 2364
7307.15 2465
7307.95 2557
7308.76 2436
7309.57 2390
7310.37 2538
7311.18 2451
7311.99 2444
7312.80 2473
7313.60 2451
7314.41 2494
7315.22 2382
7316.02 2512
7316.83 2644
7317.64 2760
7318.45 2860
7319.25 2833
7320.06 3112
7320.87 3368
7321.68 3673
7322.48 4073
7323.29 4087
7324.10 4162
7324.91 4050
7325.71 4006
7326.52 3742
7327.33 3545
7328.14 3222
7328.95 3012
7329.75 2815
7330.56 2718
7331.37 2590
7332.18 2439
7332.99 2327
7333.79 2375
7334.60 2475
7335.41 2346
7336.22 2201
7337.03 2349
7337.84 2319
7338.64 2369
7339.45 2501
7340.26 2474
7341.07 2373
7341.88 2356
7342.69 2355
7343.50 2362
7344.30 2226
7345.11 2198
7345.92 2207
7346.73 2163
7347.54 2208
7348.35 2140
7349.16 2133
7349.97 2250
7350.78 2212
7351.58 2056
7352.39 1975
7353.20 2049
7354.01 1938
7354.82 1968
7355.63 2014
7356.44 1872
7357.25 2014
7358.06 2067
7358.87 2035
7359.68 1967
7360.49 2127
7361.30 2115
7362.11 2210
7362.92 2135
7363.73 2087
7364.54 2075
7365.35 2086
7366.16 2242
7366.97 2155
7367.78 2256
7368.59 2077
7369.40 1928
7370.21 1906
7371.02 1900
7371.83 2029
7372.64 1940
7373.45 2051
7374.26 2117
7375.07 1962
7375.88 1910
7376.69 1911
7377.50 1941
7378.31 1917
7379.12 1907
7379.93 1998
7380.74 2109
7381.55 2105
7382.37 2097
7383.18 2243
7383.99 2222
7384.80 2232
7385.61 2235
7386.42 2226
7387.23 2169
7388.04 1999
7388.85 2207
7389.67 2086
7390.48 1945
7391.29 1929
7392.10 1791
7392.91 1875
7393.72 1855
7394.53 1862
7395.35 1799
7396.16 1821
7396.97 1880
7397.78 1892
7398.59 1908
7399.40 1816
7400.22 1963
7401.03 1888
7401.84 1936
7402.65 2014
7403.46 2023
7404.28 2022
7405.09 2006
7405.90 1939
7406.71 1857
7407.52 1753
7408.34 1749
7409.15 1770
7409.96 1839
7410.77 1760
7411.59 1764
7412.40 1741
7413.21 1685
7414.02 1617
7414.84 1613
7415.65 1721
7416.46 1727
7417.27 1676
7418.09 1695
7418.90 1696
7419.71 1719
7420.53 1701
7421.34 1617
7422.15 1633
7422.97 1672
7423.78 1745
7424.59 1665
7425.40 1690
7426.22 1576
7427.03 1580
7427.84 1734
7428.66 1739
7429.47 1848
7430.28 1729
7431.10 1737
7431.91 1685
7432.73 1879
7433.54 1897
7434.35 1884
7435.17 1751
7435.98 1892
7436.79 1930
7437.61 1762
7438.42 1760
7439.24 1774
7440.05 1732
7440.86 1717
7441.68 1744
7442.49 1867
7443.31 1706
7444.12 1682
7444.94 1669
7445.75 1673
7446.56 1600
7447.38 1560
7448.19 1654
7449.01 1605
7449.82 1609
7450.64 1597
7451.45 1535
7452.27 1640
7453.08 1685
7453.90 1576
7454.71 1697
7455.52 1673
7456.34 1695
7457.15 1655
7457.97 1680
7458.78 1761
7459.60 1687
7460.42 1789
7461.23 1753
7462.05 1625
7462.86 1632
7463.68 1569
7464.49 1534
7465.31 1652
7466.12 1640
7466.94 1582
7467.75 1624
7468.57 1640
7469.38 1659
7470.20 1674
7471.02 1733
7471.83 1788
7472.65 1796
7473.46 1810
7474.28 1734
7475.10 1667
7475.91 1667
7476.73 1723
7477.54 1622
7478.36 1789
7479.18 1670
7479.99 1665
7480.81 1709
7481.62 1700
7482.44 1645
7483.26 1637
7484.07 1716
7484.89 1735
7485.71 1706
7486.52 1703
7487.34 1734
7488.16 1653
7488.97 1625
7489.79 1670
7490.61 1573
7491.42 1595
7492.24 1544
7493.06 1577
7493.87 1580
7494.69 1572
7495.51 1599
7496.33 1572
7497.14 1532
7497.96 1590
7498.78 1556
7499.59 1531
7500.41 1504
7501.23 1459
7502.05 1571
7502.86 1515
7503.68 1497
7504.50 1481
7505.32 1512
7506.13 1575
7506.95 1556
7507.77 1560
7508.59 1534
7509.40 1496
7510.22 1535
7511.04 1525
7511.86 1563
7512.68 1681
7513.49 1664
7514.31 1532
7515.13 1563
7515.95 1602
7516.77 1566
7517.59 1565
7518.40 1581
7519.22 1640
7520.04 1642
7520.86 1591
7521.68 1559
7522.50 1633
7523.31 1609
7524.13 1656
7524.95 1636
7525.77 1589
7526.59 1509
7527.41 1502
7528.23 1560
7529.05 1618
7529.86 1616
7530.68 1682
7531.50 1569
7532.32 1577
7533.14 1492
7533.96 1524
7534.78 1611
7535.60 1673
7536.42 1730
7537.24 1690
7538.06 1620
7538.88 1639
7539.70 1643
7540.51 1592
7541.33 1700
7542.15 1743
7542.97 1698
7543.79 1784
7544.61 1712
7545.43 1761
7546.25 1684
7547.07 1655
7547.89 1758
7548.71 1745
7549.53 1749
7550.35 1708
7551.17 1694
7551.99 1645
7552.81 1660
7553.63 1656
7554.45 1654
7555.27 1673
7556.09 1661
7556.91 1662
7557.73 1579
7558.56 1632
7559.38 1676
7560.20 1773
7561.02 1806
7561.84 1811
7562.66 1765
7563.48 1794
7564.30 1789
7565.12 1861
7565.94 1870
7566.76 1693
7567.58 1667
7568.40 1757
7569.23 1807
7570.05 1802
7570.87 1749
7571.69 1754
7572.51 1800
7573.33 1691
7574.15 1655
7574.97 1721
7575.80 1720
7576.62 1774
7577.44 1716
7578.26 1743
7579.08 1754
7579.90 1795
7580.73 1779
7581.55 1669
7582.37 1800
7583.19 1964
7584.01 1866
7584.83 1865
7585.66 1944
7586.48 1846
7587.30 1908
7588.12 1943
7588.95 1928
7589.77 1921
7590.59 2032
7591.41 1959
7592.23 1907
7593.06 1997
7593.88 2136
7594.70 2111
7595.52 2085
7596.35 2168
7597.17 2072
7597.99 2005
7598.81 1937
7599.64 2079
7600.46 1962
7601.28 2054
7602.11 2106
7602.93 2233
7603.75 2224
7604.57 2232
7605.40 2447
7606.22 2535
7607.04 2775
7607.87 2756
7608.69 2770
7609.51 2596
7610.34 2508
7611.16 2352
7611.98 2462
7612.81 2465
7613.63 2199
7614.45 2287
7615.28 2300
7616.10 2278
7616.92 2319
7617.75 2363
7618.57 2359
7619.40 2424
7620.22 2601
7621.04 2629
7621.87 2600
7622.69 2687
7623.52 2512
7624.34 2469
7625.16 2260
7625.99 2377
7626.81 2378
7627.64 2321
7628.46 2299
7629.28 2301
7630.11 2397
7630.93 2432
7631.76 2646
7632.58 2614
7633.41 2863
7634.23 2773
7635.06 2911
7635.88 3027
7636.71 2869
7637.53 2848
7638.36 2761
7639.18 2668
7640.01 2424
7640.83 2320
7641.66 2131
7642.48 2016
7643.31 1974
7644.13 2010
7644.96 1985
7645.78 2028
7646.61 1810
7647.43 1813
7648.26 1872
7649.08 1875
7649.91 1841
7650.73 1816
7651.56 1940
7652.38 1969
7653.21 1851
7654.04 1964
7654.86 1785
7655.69 1760
7656.51 1714
7657.34 1729
7658.16 1794
7658.99 1700
7659.82 1848
7660.64 1780
7661.47 1693
7662.29 1748
7663.12 1790
7663.95 1858
7664.77 1883
7665.60 1755
7666.43 1719
7667.25 1738
7668.08 1692
7668.91 1784
7669.73 1703
7670.56 1756
7671.38 1946
7672.21 1852
7673.04 1899
7673.87 1864
7674.69 1845
7675.52 1728
7676.35 1807
7677.17 1818
7678.00 1757
7678.83 1715
7679.65 1686
7680.48 1690
7681.31 1774
7682.13 1647
7682.96 1626
7683.79 1684
7684.62 1592
7685.44 1703
7686.27 1733
7687.10 1832
7687.93 1786
7688.75 1803
7689.58 1698
7690.41 1812
7691.24 1799
7692.06 1815
7692.89 1715
7693.72 1822
7694.55 1929
7695.38 1787
7696.20 1837
7697.03 1786
7697.86 1689
7698.69 1752
7699.52 1788
7700.34 1791
7701.17 1852
7702.00 1881
7702.83 1799
7703.66 1760
7704.49 1754
7705.31 1714
7706.14 1746
7706.97 1783
7707.80 1776
7708.63 1793
7709.46 1794
7710.29 1768
7711.11 1786
7711.94 1717
7712.77 1833
7713.60 1763
7714.43 1842
7715.26 1821
7716.09 1747
7716.92 1682
7717.75 1760
7718.58 1793
7719.40 1710
7720.23 1725
7721.06 1758
7721.89 1790
7722.72 1724
7723.55 1670
7724.38 1698
7725.21 1743
7726.04 1727
7726.87 1679
7727.70 1683
7728.53 1718
7729.36 1651
7730.19 1736
7731.02 1775
7731.85 1807
7732.68 1724
7733.51 1766
7734.34 1670
7735.17 1632
7736.00 1720
7736.83 1698
7737.66 1709
7738.49 1795
7739.32 1814
7740.15 1691
7740.98 1668
7741.81 1676
7742.64 1754
7743.47 1753
7744.30 1748
7745.13 1813
7745.96 1857
7746.79 1992
7747.62 2227
7748.45 2390
7749.29 2713
7750.12 2948
7750.95 3041
7751.78 3045
7752.61 2990
7753.44 2739
7754.27 2576
7755.10 2462
7755.93 2210
7756.76 2093
7757.60 1845
7758.43 1762
7759.26 1850
7760.09 1696
7760.92 1710
7761.75 1746
7762.58 1797
7763.42 1710
7764.25 1790
7765.08 1808
7765.91 1859
7766.74 1995
7767.57 2003
7768.41 1704
7769.24 1668
7770.07 1750
7770.90 1728
7771.73 1640
7772.57 1596
7773.40 1570
7774.23 1649
7775.06 1679
7775.90 1592
7776.73 1704
7777.56 1619
7778.39 1717
7779.22 1704
7780.06 1619
7780.89 1703
7781.72 1817
7782.55 1887
7783.39 1801
7784.22 1650
7785.05 1897
7785.89 1840
7786.72 1694
7787.55 1865
7788.38 1966
7789.22 1876
7790.05 1842
7790.88 1910
7791.72 1891
7792.55 1864
7793.38 1785
7794.22 1776
7795.05 1841
7795.88 1735
7796.72 1777
7797.55 1832
7798.38 1825
7799.22 1671
7800.05 1732
7800.88 1772
7801.72 1792
7802.55 1755
7803.38 1827
7804.22 1889
7805.05 1774
7805.89 1879
7806.72 1930
7807.55 1894
7808.39 2059
7809.22 2103
7810.06 2034
7810.89 1946
7811.72 2017
7812.56 2042
7813.39 1966
7814.23 2098
7815.06 2164
7815.89 2154
7816.73 2182
7817.56 2147
7818.40 2210
7819.23 2168
7820.07 2156
7820.90 2213
7821.74 2251
7822.57 2226
7823.41 2235
7824.24 2320
7825.08 2229
7825.91 2372
7826.75 2242
7827.58 2402
7828.42 2585
7829.25 2593
7830.09 2597
7830.92 2441
7831.76 2380
7832.59 2483
7833.43 2436
7834.26 2270
7835.10 2290
7835.93 2310
7836.77 2203
7837.60 2230
7838.44 2128
7839.28 2153
7840.11 2216
7840.95 2101
7841.78 2144
7842.62 2026
7843.45 2014
7844.29 2062
7845.13 1992
7845.96 2053
7846.80 2034
7847.63 2019
7848.47 2063
7849.31 2017
7850.14 2043
7850.98 2042
7851.82 1946
7852.65 2040
7853.49 2069
7854.32 2006
7855.16 2064
7856.00 1979
7856.83 2021
7857.67 1945
7858.51 2123
7859.34 2150
7860.18 2166
7861.02 2293
7861.85 2342
7862.69 2317
7863.53 2276
7864.37 2200
7865.20 2160
7866.04 2221
7866.88 2205
7867.71 2069
7868.55 2045
7869.39 1979
7870.23 2089
7871.06 2132
7871.90 2208
7872.74 2127
7873.57 2187
7874.41 2249
7875.25 2352
7876.09 2406
7876.93 2345
7877.76 2398
7878.60 2637
7879.44 2771
7880.28 3014
7881.11 3003
7881.95 2974
7882.79 2879
7883.63 2715
7884.47 2559
7885.30 2475
7886.14 2277
7886.98 2290
7887.82 2143
7888.66 2242
7889.50 2344
7890.33 2411
7891.17 2372
7892.01 2325
7892.85 2405
7893.69 2473
7894.53 2473
7895.36 2381
7896.20 2542
7897.04 2379
7897.88 2413
7898.72 2385
7899.56 2395
7900.40 2313
7901.24 2333
7902.08 2293
7902.91 2309
7903.75 2294
7904.59 2304
7905.43 2203
7906.27 2056
7907.11 2147
7907.95 2153
7908.79 2118
7909.63 1981
7910.47 1918
7911.31 1915
7912.15 1832
7912.99 1999
7913.83 1946
7914.67 2020
7915.50 1990
7916.34 1918
7917.18 1937
7918.02 2028
7918.86 2131
7919.70 2002
7920.54 2006
7921.38 2087
7922.22 2055
7923.06 1856
7923.90 1961
7924.74 1988
7925.58 1901
7926.42 1821
7927.27 1832
7928.11 1790
7928.95 1771
7929.79 1757
7930.63 1814
7931.47 1625
7932.31 1672
7933.15 1743
7933.99 1697
7934.83 1709
7935.67 1822
7936.51 1816
7937.35 1815
7938.19 1674
7939.03 1672
7939.88 1772
7940.72 1720
7941.56 1835
7942.40 1751
7943.24 1780
7944.08 1755
7944.92 1730
7945.76 1665
7946.60 1719
7947.45 1716
7948.29 1690
7949.13 1698
7949.97 1625
7950.81 1729
7951.65 1753
7952.50 1820
7953.34 1828
7954.18 1835
7955.02 1892
7955.86 1943
7956.70 1974
7957.55 1967
7958.39 2057
7959.23 1956
7960.07 1999
7960.91 2074
7961.76 2087
7962.60 2077
7963.44 2122
7964.28 1961
7965.13 1810
7965.97 1827
7966.81 1982
7967.65 1965
7968.50 1998
7969.34 2103
7970.18 2114
7971.02 2253
7971.87 2243
7972.71 2085
7973.55 1944
7974.39 1866
7975.24 1890
7976.08 1883
7976.92 1768
7977.77 1861
7978.61 1760
7979.45 1828
7980.30 1683
7981.14 1729
7981.98 1726
7982.83 1848
7983.67 1879
7984.51 1847
7985.36 1740
7986.20 1838
7987.04 1886
7987.89 1713
7988.73 1673
7989.57 1614
7990.42 1651
7991.26 1592
7992.10 1560
7992.95 1634
7993.79 1581
7994.64 1491
7995.48 1523
7996.32 1535
7997.17 1523
7998.01 1617
7998.86 1561
7999.70 1446
8000.54 1478
8001.39 1577
8002.23 1442
8003.08 1537
8003.92 1588
8004.77 1534
8005.61 1466
8006.45 1589
8007.30 1556
8008.14 1422
8008.99 1445
8009.83 1432
8010.68 1471
8011.52 1517
8012.37 1552
8013.21 1418
8014.06 1434
8014.90 1371
8015.75 1344
8016.59 1455
8017.44 1376
8018.28 1343
8019.13 1440
8019.97 1288
8020.82 1384
8021.66 1410
8022.51 1420
8023.35 1318
8024.20 1392
8025.05 1530
8025.89 1462
8026.74 1360
8027.58 1318
8028.43 1376
8029.27 1488
8030.12 1549
8030.96 1376
8031.81 1332
8032.66 1354
8033.50 1363
8034.35 1301
8035.19 1333
8036.04 1404
8036.89 1393
8037.73 1352
8038.58 1409
8039.43 1449
8040.27 1377
8041.12 1379
8041.96 1379
8042.81 1248
8043.66 1288
8044.50 1283
8045.35 1260
8046.20 1285
8047.04 1282
8047.89 1330
8048.74 1266
8049.58 1284
8050.43 1345
8051.28 1353
8052.12 1248
8052.97 1279
8053.82 1338
8054.67 1386
8055.51 1278
8056.36 1324
8057.21 1262
8058.05 1311
8058.90 1304
8059.75 1269
8060.60 1334
8061.44 1372
8062.29 1331
8063.14 1386
8063.99 1334
8064.83 1311
8065.68 1375
8066.53 1353
8067.38 1180
8068.22 1293
8069.07 1355
8069.92 1368
8070.77 1332
8071.62 1260
8072.46 1313
8073.31 1355
8074.16 1401
8075.01 1327
8075.86 1348
8076.71 1194
8077.55 1261
8078.40 1328
8079.25 1255
8080.10 1248
8080.95 1216
8081.80 1241
8082.64 1223
8083.49 1230
8084.34 1218
8085.19 1314
8086.04 1286
8086.89 1239
8087.74 1277
8088.58 1302
8089.43 1306
8090.28 1295
8091.13 1296
8091.98 1364
8092.83 1286
8093.68 1317
8094.53 1409
8095.38 1415
8096.23 1310
8097.08 1239
8097.93 1245
8098.77 1241
8099.62 1218
8100.47 1326
8101.32 1334
8102.17 1313
8103.02 1315
8103.87 1301
8104.72 1340
8105.57 1205
8106.42 1305
8107.27 1308
8108.12 1215
8108.97 1345
8109.82 1223
8110.67 1273
8111.52 1293
8112.37 1229
8113.22 1272
8114.07 1240
8114.92 1318
8115.77 1246
8116.62 1152
8117.47 1123
8118.32 1183
8119.17 1226
8120.02 1234
8120.87 1279
8121.72 1304
8122.58 1244
8123.43 1294
8124.28 1382
8125.13 1286
8125.98 1392
8126.83 1341
8127.68 1264
8128.53 1302
8129.38 1296
8130.23 1284
8131.08 1298
8131.94 1294
8132.79 1296
8133.64 1326
8134.49 1398
8135.34 1336
8136.19 1338
8137.04 1314
8137.89 1269
8138.75 1298
8139.60 1336
8140.45 1385
8141.30 1432
8142.15 1321
8143.00 1284
8143.86 1398
8144.71 1387
8145.56 1473
8146.41 1411
8147.26 1460
8148.12 1572
8148.97 1495
8149.82 1453
8150.67 1449
8151.52 1437
8152.38 1456
8153.23 1454
8154.08 1435
8154.93 1571
8155.78 1589
8156.64 1581
8157.49 1676
8158.34 1753
8159.19 1785
8160.05 1756
8160.90 1574
8161.75 1634
8162.61 1481
8163.46 1462
8164.31 1456
8165.16 1450
8166.02 1477
8166.87 1361
8167.72 1422
8168.58 1404
8169.43 1360
8170.28 1392
8171.14 1439
8171.99 1424
8172.84 1411
8173.70 1425
8174.55 1422
8175.40 1343
8176.26 1373
8177.11 1347
8177.96 1332
8178.82 1331
8179.67 1377
8180.52 1290
8181.38 1326
8182.23 1290
8183.08 1200
8183.94 1193
8184.79 1182
8185.65 1255
8186.50 1240
8187.35 1250
8188.21 1260
8189.06 1265
8189.92 1231
8190.77 1365
8191.63 1355
8192.48 1180
8193.33 1239
8194.19 1301
8195.04 1278
8195.90 1308
8196.75 1379
8197.61 1362
8198.46 1168
8199.32 1168
8200.17 1211
8201.02 1312
8201.88 1164
8202.73 1162
8203.59 1268
8204.44 1247
8205.30 1231
8206.15 1315
8207.01 1302
8207.86 1321
8208.72 1278
8209.57 1323
8210.43 1250
8211.29 1200
8212.14 1305
8213.00 1318
8213.85 1167
8214.71 1209
8215.56 1264
8216.42 1265
8217.27 1248
8218.13 1212
8218.98 1262
8219.84 1336
8220.70 1284
8221.55 1280
8222.41 1255
8223.26 1210
8224.12 1173
8224.98 1198
8225.83 1250
8226.69 1294
8227.54 1341
8228.40 1298
8229.26 1280
8230.11 1218
8230.97 1291
8231.83 1263
8232.68 1210
8233.54 1255
8234.39 1241
8235.25 1259
8236.11 1245
8236.96 1212
8237.82 1263
8238.68 1217
8239.53 1130
8240.39 1248
8241.25 1227
8242.11 1182
8242.96 1193
8243.82 1153
8244.68 1241
8245.53 1153
8246.39 1265
8247.25 1205
8248.10 1098
8248.96 1261
8249.82 1183
8250.68 1219
8251.53 1215
8252.39 1204
8253.25 1180
8254.11 1199
8254.96 1339
8255.82 1226
8256.68 1117
8257.54 1203
8258.39 1270
8259.25 1229
8260.11 1267
8260.97 1293
8261.83 1268
8262.68 1258
8263.54 1246
8264.40 1268
8265.26 1134
8266.12 1216
8266.97 1227
8267.83 1249
8268.69 1184
8269.55 1244
8270.41 1362
8271.27 1318
8272.12 1232
8272.98 1213
8273.84 1323
8274.70 1326
8275.56 1390
8276.42 1295
8277.28 1169
8278.13 1331
8278.99 1286
8279.85 1292
8280.71 1257
8281.57 1392
8282.43 1469
8283.29 1306
8284.15 1276
8285.01 1270
8285.87 1343
8286.72 1351
8287.58 1432
8288.44 1382
8289.30 1312
8290.16 1314
8291.02 1274
8291.88 1312
8292.74 1436
8293.60 1395
8294.46 1459
8295.32 1592
8296.18 1598
8297.04 1569
8297.90 1569
8298.76 1548
8299.62 1433
8300.48 1495
8301.34 1396
8302.20 1439
8303.06 1507
8303.92 1514
8304.78 1530
8305.64 1559
8306.50 1515
8307.36 1397
8308.22 1447
8309.08 1401
8309.94 1440
8310.80 1398
8311.66 1447
8312.52 1383
8313.38 1419
8314.24 1353
8315.10 1343
8315.96 1349
8316.83 1429
8317.69 1561
8318.55 1517
8319.41 1481
8320.27 1651
8321.13 1573
8321.99 1621
8322.85 1684
8323.71 1539
8324.57 1527
8325.44 1433
8326.30 1397
8327.16 1330
8328.02 1359
8328.88 1395
8329.74 1417
8330.60 1484
8331.47 1463
8332.33 1495
8333.19 1425
8334.05 1367
8334.91 1449
8335.77 1338
8336.64 1289
8337.50 1336
8338.36 1322
8339.22 1271
8340.08 1247
8340.94 1293
8341.81 1336
8342.67 1360
8343.53 1486
8344.39 1533
8345.26 1508
8346.12 1506
8346.98 1524
8347.84 1584
8348.71 1534
8349.57 1638
8350.43 1496
8351.29 1519
8352.16 1384
8353.02 1350
8353.88 1414
8354.74 1444
8355.61 1512
8356.47 1488
8357.33 1507
8358.19 1497
8359.06 1456
8359.92 1476
8360.78 1463
8361.65 1430
8362.51 1326
8363.37 1293
8364.24 1449
8365.10 1461
8365.96 1441
8366.83 1345
8367.69 1434
8368.55 1386
8369.42 1402
8370.28 1427
8371.14 1474
8372.01 1458
8372.87 1424
8373.73 1499
8374.60 1425
8375.46 1510
8376.33 1476
8377.19 1516
8378.05 1518
8378.92 1523
8379.78 1466
8380.65 1472
8381.51 1448
8382.37 1507
8383.24 1535
8384.10 1598
8384.97 1551
8385.83 1564
8386.70 1501
8387.56 1525
8388.42 1602
8389.29 1551
8390.15 1577
8391.02 1512
8391.88 1545
8392.75 1541
8393.61 1573
8394.48 1595
8395.34 1561
8396.21 1610
8397.07 1559
8397.94 1569
8398.80 1536
8399.67 1544
8400.53 1491
8401.40 1569
8402.26 1613
8403.13 1613
8403.99 1621
8404.86 1606
8405.72 1662
8406.59 1572
8407.45 1607
8408.32 1596
8409.19 1640
8410.05 1623
8410.92 1737
8411.78 1659
8412.65 1625
8413.51 1589
8414.38 1760
8415.25 1822
8416.11 1767
8416.98 1694
8417.84 1655
8418.71 1671
8419.58 1707
8420.44 1828
8421.31 1804
8422.17 1830
8423.04 1738
8423.91 1866
8424.77 1860
8425.64 1893
8426.51 1820
8427.37 1829
8428.24 1917
8429.11 1999
8429.97 2082
8430.84 2047
8431.71 2019
8432.57 2056
8433.44 2047
8434.31 2068
8435.17 1986
8436.04 2098
8436.91 2152
8437.77 2168
8438.64 2328
8439.51 2335
8440.38 2320
8441.24 2445
8442.11 2252
8442.98 2410
8443.84 2575
8444.71 2652
8445.58 2924
8446.45 2945
8447.31 2797
8448.18 2768
8449.05 2817
8449.92 2806
8450.78 2766
8451.65 2838
8452.52 2696
8453.39 2713
8454.26 2787
8455.12 3020
8455.99 3284
8456.86 3457
8457.73 3724
8458.60 3982
8459.46 4128
8460.33 4178
8461.20 4130
8462.07 3937
8462.94 3741
8463.81 3576
8464.67 3201
8465.54 3055
8466.41 3186
8467.28 3135
8468.15 2977
8469.02 3075
8469.89 3535
8470.75 4104
8471.62 4847
8472.49 5573
8473.36 6162
8474.23 6367
8475.10 5991
8475.97 5735
8476.84 5139
8477.71 4758
8478.57 4043
8479.44 3422
8480.31 3084
8481.18 2907
8482.05 2553
8482.92 2471
8483.79 2361
8484.66 2305
8485.53 2168
8486.40 2213
8487.27 2257
8488.14 2145
8489.01 2203
8489.88 2182
8490.75 2153
8491.62 2079
8492.49 2121
8493.36 2244
8494.23 2252
8495.10 2311
8495.97 2239
8496.84 2106
8497.71 2131
8498.58 2193
8499.45 2252
8500.32 2225
8501.19 2190
8502.06 2123
8502.93 2147
8503.80 2138
8504.67 2198
8505.54 2282
8506.41 2077
8507.28 2123
8508.15 2286
8509.02 2385
8509.89 2519
8510.76 2564
8511.63 2426
8512.51 2564
8513.38 2625
8514.25 2691
8515.12 2412
8515.99 2381
8516.86 2259
8517.73 2206
8518.60 2217
8519.47 2208
8520.35 2155
8521.22 2161
8522.09 2075
8522.96 2001
8523.83 2028
8524.70 2027
8525.57 2044
8526.45 2152
8527.32 2145
8528.19 2119
8529.06 2183
8529.93 2308
8530.80 2248
8531.68 2060
8532.55 2150
8533.42 2316
8534.29 2336
8535.16 2435
8536.04 2442
8536.91 2324
8537.78 2424
8538.65 2389
8539.52 2409
8540.40 2349
8541.27 2395
8542.14 2299
8543.01 2340
8543.89 2286
8544.76 2333
8545.63 2315
8546.50 2337
8547.38 2289
8548.25 2223
8549.12 2349
8549.99 2394
8550.87 2404
8551.74 2360
8552.61 2458
8553.49 2460
8554.36 2634
8555.23 2711
8556.11 2778
8556.98 2985
8557.85 3040
8558.73 2840
8559.60 2757
8560.47 2663
8561.35 2588
8562.22 2317
8563.09 2258
8563.97 2162
8564.84 2063
8565.71 2024
8566.59 2002
8567.46 2004
8568.33 1915
8569.21 1760
8570.08 1850
8570.96 2017
8571.83 1841
8572.70 1857
8573.58 1935
8574.45 1875
8575.33 1977
8576.20 1869
8577.07 1867
8577.95 1848
8578.82 1836
8579.70 1847
8580.57 1786
8581.45 1694
8582.32 1693
8583.19 1770
8584.07 1776
8584.94 1675
8585.82 1848
8586.69 1820
8587.57 1817
8588.44 1908
8589.32 1845
8590.19 1782
8591.07 1756
8591.94 1825
8592.82 1769
8593.69 1769
8594.57 1811
8595.44 1723
8596.32 1876
8597.19 1907
8598.07 1883
8598.94 1874
8599.82 1896
8600.69 1857
8601.57 1835
8602.44 1709
8603.32 1780
8604.20 1783
8605.07 1764
8605.95 1901
8606.82 1856
8607.70 1828
8608.57 1849
8609.45 1852
8610.33 1925
8611.20 1783
8612.08 1874
8612.95 1851
8613.83 1815
8614.71 1845
8615.58 1950
8616.46 1971
8617.33 1859
8618.21 1981
8619.09 1939
8619.96 2106
8620.84 2026
8621.72 1957
8622.59 1879
8623.47 1954
8624.35 2017
8625.22 2006
8626.10 1946
8626.98 1988
8627.85 2171
8628.73 2048
8629.61 2077
8630.48 2105
8631.36 2063
8632.24 2186
8633.11 2075
8633.99 2176
8634.87 2135
8635.74 2219
8636.62 2310
8637.50 2136
8638.38 2200
8639.25 2387
8640.13 2272
8641.01 2258
8641.89 2333
8642.76 2410
8643.64 2340
8644.52 2321
8645.40 2363
8646.27 2455
8647.15 2409
8648.03 2490
8648.91 2508
8649.79 2468
8650.66 2468
8651.54 2535
8652.42 2619
8653.30 2476
8654.18 2535
8655.05 2645
8655.93 2804
8656.81 2648
8657.69 2620
8658.57 2597
8659.45 2691
8660.32 2674
8661.20 2662
8662.08 2681
8662.96 2659
8663.84 2735
8664.72 2739
8665.60 2602
8666.47 2717
8667.35 2702
8668.23 2805
8669.11 2738
8669.99 2881
8670.87 2942
8671.75 2975
8672.63 3033
8673.51 3232
8674.38 3452
8675.26 3756
8676.14 4043
8677.02 4258
8677.90 4472
8678.78 4324
8679.66 4340
8680.54 4254
8681.42 4063
8682.30 3775
8683.18 3538
8684.06 3416
8684.94 3414
8685.82 3239
8686.70 3162
8687.58 3070
8688.46 3333
8689.34 3310
8690.22 3464
8691.10 3845
8691.98 4303
8692.86 5057
8693.74 5756
8694.62 6385
8695.50 6982
8696.38 7073
8697.26 7067
8698.14 7007
8699.02 6325
8699.90 5445
8700.78 4797
8701.66 4358
8702.54 3767
8703.42 3456
8704.30 3181
8705.18 2975
8706.06 2749
8706.94 2635
8707.82 2486
8708.71 2535
8709.59 2393
8710.47 2353
8711.35 2283
8712.23 2334
8713.11 2427
8713.99 2309
8714.87 2319
8715.75 2314
8716.64 2223
8717.52 2273
8718.40 2248
8719.28 2216
8720.16 2155
8721.04 2157
8721.92 2331
8722.81 2280
8723.69 2244
8724.57 2346
8725.45 2315
8726.33 2265
8727.21 2322
8728.10 2235
8728.98 2152
8729.86 2162
8730.74 2259
8731.62 2329
8732.51 2473
8733.39 2557
8734.27 2614
8735.15 2698
8736.03 2620
8736.92 2472
8737.80 2352
8738.68 2334
8739.56 2352
8740.45 2232
8741.33 2152
8742.21 2145
8743.09 1983
8743.98 2013
8744.86 2105
8745.74 2069
8746.63 2069
8747.51 2072
8748.39 2007
8749.27 2052
8750.16 2166
8751.04 2138
8751.92 2051
8752.81 2050
8753.69 2137
8754.57 2065
8755.46 2179
8756.34 2184
8757.22 2280
8758.11 2226
8758.99 2172
8759.87 2290
8760.76 2221
8761.64 2278
8762.52 2143
8763.41 2239
8764.29 2308
8765.17 2418
8766.06 2219
8766.94 2195
8767.83 2292
8768.71 2325
8769.59 2307
8770.48 2149
8771.36 2345
8772.25 2246
8773.13 2242
8774.01 2258
8774.90 2305
8775.78 2157
8776.67 2124
8777.55 2077
8778.44 2134
8779.32 2109
8780.20 2133
8781.09 2164
8781.97 2345
8782.86 2393
8783.74 2426
8784.63 2686
8785.51 2799
8786.40 2781
8787.28 2569
8788.17 2602
8789.05 2515
8789.94 2374
8790.82 2192
8791.71 2064
8792.59 2099
8793.48 2081
8794.36 2046
8795.25 1980
8796.13 1920
8797.02 1990
8797.90 2168
8798.79 2287
8799.67 2231
8800.56 2276
8801.45 2317
8802.33 2205
8803.22 2057
8804.10 2166
8804.99 2130
8805.87 2060
8806.76 2083
8807.65 1963
8808.53 1906
8809.42 1872
8810.30 1772
8811.19 1880
8812.08 1861
8812.96 1731
8813.85 1806
8814.73 1860
8815.62 1834
8816.51 1819
8817.39 1702
8818.28 1687
8819.17 1762
8820.05 1879
8820.94 1768
8821.83 1846
8822.71 1801
8823.60 1861
8824.49 1843
8825.37 1803
8826.26 1773
8827.15 1848
8828.03 1845
8828.92 1659
8829.81 1781
8830.69 1672
8831.58 1683
8832.47 1658
8833.36 1683
8834.24 1631
8835.13 1593
8836.02 1624
8836.90 1654
8837.79 1729
8838.68 1666
8839.57 1617
8840.45 1599
8841.34 1590
8842.23 1623
8843.12 1609
8844.01 1566
8844.89 1528
8845.78 1523
8846.67 1568
8847.56 1588
8848.44 1597
8849.33 1632
8850.22 1603
8851.11 1574
8852.00 1552
8852.88 1578
8853.77 1519
8854.66 1438
8855.55 1478
8856.44 1536
8857.33 1516
8858.21 1499
8859.10 1436
8859.99 1435
8860.88 1434
8861.77 1441
8862.66 1449
8863.55 1555
8864.43 1476
8865.32 1386
8866.21 1434
8867.10 1468
8867.99 1531
8868.88 1394
8869.77 1431
8870.66 1403
8871.55 1466
8872.44 1470
8873.32 1344
8874.21 1337
8875.10 1349
8875.99 1364
8876.88 1490
8877.77 1416
8878.66 1451
8879.55 1351
8880.44 1313
8881.33 1326
8882.22 1353
8883.11 1305
8884.00 1362
8884.89 1381
8885.78 1353
8886.67 1366
8887.56 1417
8888.45 1393
8889.34 1278
8890.23 1272
8891.12 1365
8892.01 1399
8892.90 1282
8893.79 1300
8894.68 1297
8895.57 1288
8896.46 1341
8897.35 1332
8898.24 1323
8899.13 1355
8900.02 1288
8900.91 1274
8901.80 1329
8902.69 1336
8903.58 1298
8904.47 1266
8905.36 1267
8906.26 1327
8907.15 1243
8908.04 1312
8908.93 1337
8909.82 1401
8910.71 1328
8911.60 1219
8912.49 1184
8913.38 1191
8914.28 1202
8915.17 1170
8916.06 1210
8916.95 1215
8917.84 1224
8918.73 1278
8919.62 1296
8920.52 1226
8921.41 1230
8922.30 1292
8923.19 1232
8924.08 1275
8924.97 1253
8925.87 1164
8926.76 1131
8927.65 1227
8928.54 1169
8929.43 1078
8930.33 1229
8931.22 1131
8932.11 1076
8933.00 1128
8933.89 1096
8934.79 1154
8935.68 1173
8936.57 1128
8937.46 1157
8938.36 1094
8939.25 1102
8940.14 1153
8941.03 1092
8941.93 1101
8942.82 1108
8943.71 1077
8944.60 1174
8945.50 1134
8946.39 1091
8947.28 1084
8948.18 1112
8949.07 1104
8949.96 1035
8950.85 1119
8951.75 1087
8952.64 1058
8953.53 1101
8954.43 1086
8955.32 1048
8956.21 1074
8957.11 1124
8958.00 1179
8958.89 1114
8959.79 1147
8960.68 1152
8961.57 1220
8962.47 1190
8963.36 1149
8964.26 1101
8965.15 1171
8966.04 1077
8966.94 1116
8967.83 1088
8968.73 1205
8969.62 1151
8970.51 1111
8971.41 1083
8972.30 1145
8973.20 1093
8974.09 1119
8974.98 1106
8975.88 1119
8976.77 1033
8977.67 1168
8978.56 1070
8979.46 1087
8980.35 1082
8981.25 1138
8982.14 1057
8983.03 1031
8983.93 1081
8984.82 1062
8985.72 1060
8986.61 1163
8987.51 1139
8988.40 1086
8989.30 1031
8990.19 957
8991.09 966
8991.98 1094
8992.88 1032
8993.77 1025
8994.67 1052
8995.56 1031
8996.46 1096
8997.36 1088
8998.25 1028
8999.15 993
9000.04 991
9000.94 1031
9001.83 1046
9002.73 993
9003.62 1067
9004.52 1097
9005.42 998
9006.31 965
9007.21 917
9008.10 985
9009.00 1009
9009.90 1073
9010.79 1016
9011.69 1058
9012.58 1050
9013.48 1077
9014.38 1008
9015.27 1019
9016.17 1051
9017.07 1087
9017.96 984
9018.86 946
9019.76 980
9020.65 911
9021.55 922
9022.44 946
9023.34 962
9024.24 1064
9025.14 1032
9026.03 1101
9026.93 995
9027.83 999
9028.72 963
9029.62 967
9030.52 942
9031.41 1002
9032.31 1006
9033.21 1097
9034.11 998
9035.00 983
9035.90 960
9036.80 953
9037.69 964
9038.59 993
9039.49 1056
9040.39 993
9041.28 964
9042.18 1049
9043.08 936
9043.98 961
9044.88 1004
9045.77 1020
9046.67 1129
9047.57 1046
9048.47 1042
9049.36 932
9050.26 982
9051.16 981
9052.06 971
9052.96 1003
9053.86 1064
9054.75 1002
9055.65 958
9056.55 1014
9057.45 987
9058.35 1030
9059.25 1021
9060.14 1007
9061.04 1083
9061.94 1021
9062.84 1017
9063.74 994
9064.64 1035
9065.54 1048
9066.44 1045
9067.33 1001
9068.23 1051
9069.13 1116
9070.03 1056
9070.93 983
9071.83 987
9072.73 1105
9073.63 1031
9074.53 1016
9075.43 996
9076.33 966
9077.22 1065
9078.12 1058
9079.02 994
9079.92 1012
9080.82 960
9081.72 1028
9082.62 1013
9083.52 985
9084.42 1073
9085.32 1039
9086.22 1145
9087.12 1161
9088.02 1051
9088.92 1071
9089.82 1009
9090.72 983
9091.62 1028
9092.52 1123
9093.42 1113
9094.32 1098
9095.22 1008
9096.12 1077
9097.02 1074
9097.92 1030
9098.82 1129
9099.72 1073
9100.62 1030
9101.52 1068
9102.43 1014
9103.33 1047
9104.23 1060
9105.13 1066
9106.03 1082
9106.93 1047
9107.83 1125
9108.73 1132
9109.63 1059
9110.53 1044
9111.43 1045
9112.33 1010
9113.24 1065
9114.14 1002
9115.04 903
9115.94 1042
9116.84 996
9117.74 1038
9118.64 1024
9119.55 1079
9120.45 994
9121.35 930
9122.25 998
9123.15 1014
9124.05 1010
9124.96 963
9125.86 985
9126.76 1014
9127.66 977
9128.56 907
9129.46 1025
9130.37 1008
9131.27 1015
9132.17 984
9133.07 959
9133.97 1024
9134.88 994
9135.78 1005
9136.68 961
9137.58 899
9138.49 928
9139.39 944
9140.29 959
9141.19 911
9142.10 905
9143.00 917
9143.90 950
9144.80 932
9145.71 944
9146.61 951
9147.51 948
9148.42 974
9149.32 990
9150.22 935
9151.12 927
9152.03 961
9152.93 940
9153.83 1018
9154.74 1025
9155.64 975
9156.54 956
9157.45 961
9158.35 970
9159.25 954
9160.16 920
9161.06 987
9161.96 965
9162.87 967
9163.77 982
9164.68 967
9165.58 996
9166.48 955
9167.39 921
9168.29 982
9169.19 1055
9170.10 1020
9171.00 973
9171.91 905
9172.81 967
9173.72 973
9174.62 920
9175.52 1035
9176.43 960
9177.33 1032
9178.24 987
9179.14 951
9180.05 936
9180.95 1009
9181.85 955
9182.76 983
9183.66 962
9184.57 964
9185.47 977
9186.38 974
9187.28 934
9188.19 913
9189.09 894
9190.00 938
9190.90 938
9191.81 1024
9192.71 960
9193.62 979
9194.52 1011
9195.43 975
9196.33 936
9197.24 933
9198.14 942
9199.05 925
9199.96 1014
9200.86 999
9201.77 1042
9202.67 1055
9203.58 989
9204.48 992
9205.39 1068
9206.29 1037
9207.20 970
9208.11 949
9209.01 971
9209.92 975
9210.82 1006
9211.73 1036
9212.64 920
9213.54 901
9214.45 897
9215.35 941
9216.26 898
9217.17 897
9218.07 903
9218.98 972
9219.89 926
9220.79 917
9221.70 937
9222.61 943
9223.51 1020
9224.42 999
9225.33 995
9226.23 1065
9227.14 985
9228.05 895
9228.95 875
9229.86 927
9230.77 928
9231.67 1016
9232.58 960
9233.49 973
9234.40 989
9235.30 986
9236.21 1013
9237.12 957
9238.02 1032
9238.93 966
9239.84 961
9240.75 952
9241.65 986
9242.56 911
9243.47 929
9244.38 908
9245.28 885
9246.19 918
9247.10 894
9248.01 904
9248.92 928
9249.82 914
9250.73 900
9251.64 940
9252.55 937
9253.46 903
9254.36 953
9255.27 957
9256.18 965
9257.09 882
9258.00 910
9258.90 927
9259.81 871
9260.72 860
9261.63 855
9262.54 869
9263.45 901
9264.36 999
9265.26 1015
9266.17 940
9267.08 913
9267.99 928
9268.90 913
9269.81 932
9270.72 1021
9271.63 1031
9272.54 891
9273.44 871
9274.35 948
9275.26 945
9276.17 940
9277.08 911
9277.99 998
9278.90 1007
9279.81 971
9280.72 981
9281.63 1016
9282.54 1041
9283.45 958
9284.36 902
9285.27 972
9286.18 976
9287.09 958
9288.00 980
9288.91 976
9289.82 1000
9290.73 932
9291.64 951
9292.55 952
9293.46 968
9294.37 958
9295.28 943
9296.19 1013
9297.10 1117
9298.01 1018
9298.92 975
9299.83 988
9300.74 1013
9301.65 1073
9302.56 999
9303.47 1071
9304.38 1113
9305.29 1100
9306.20 1072
9307.11 952
9308.02 1014
9308.93 1054
9309.84 1043
9310.75 1078
9311.67 1052
9312.58 1117
9313.49 1240
9314.40 1230
9315.31 1025
9316.22 1047
9317.13 1109
9318.04 1104
9318.95 1039
9319.87 1032
9320.78 1044
9321.69 1113
9322.60 1042
9323.51 958
9324.42 963
9325.34 931
9326.25 1028
9327.16 983
9328.07 936
9328.98 1023
9329.89 1010
9330.81 1065
9331.72 1005
9332.63 1046
9333.54 903
9334.45 951
9335.37 1004
9336.28 1023
9337.19 1000
9338.10 1027
9339.01 983
9339.93 960
9340.84 924
9341.75 976
9342.66 966
9343.58 1028
9344.49 1042
9345.40 1012
9346.31 946
9347.23 960
9348.14 1012
9349.05 935
9349.97 853
9350.88 973
9351.79 1020
9352.70 965
9353.62 1036
9354.53 1016
9355.44 973
9356.36 1005
9357.27 975
9358.18 926
9359.10 1004
9360.01 993
9360.92 1000
9361.84 969
9362.75 1078
9363.66 1069
9364.58 1062
9365.49 1029
9366.40 986
9367.32 1025
9368.23 985
9369.15 1001
9370.06 1069
9370.97 979
9371.89 1007
9372.80 1033
9373.71 1020
9374.63 1012
9375.54 1095
9376.46 1083
9377.37 1043
9378.29 1015
9379.20 1033
9380.11 1037
9381.03 1069
9381.94 1037
9382.86 1151
9383.77 1030
9384.69 994
9385.60 1026
9386.51 1124
9387.43 1081
9388.34 1059
9389.26 1055
9390.17 1067
9391.09 1101
9392.00 1074
9392.92 1083
9393.83 1089
9394.75 1125
9395.66 1127
9396.58 1217
9397.49 1221
9398.41 1186
9399.32 1218
9400.24 1176
9401.15 1157
9402.07 1141
9402.99 1219
9403.90 1150
9404.82 1136
9405.73 1120
9406.65 1124
9407.56 1129
9408.48 1092
9409.39 1144
9410.31 1146
9411.23 1160
9412.14 1060
9413.06 1195
9413.97 1222
9414.89 1184
9415.81 1192
9416.72 1153
9417.64 1244
9418.55 1171
9419.47 1221
9420.39 1207
9421.30 1195
9422.22 1163
9423.14 1242
9424.05 1198
9424.97 1238
9425.89 1229
9426.80 1243
9427.72 1197
9428.64 1186
9429.55 1170
9430.47 1265
9431.39 1204
9432.30 1230
9433.22 1193
9434.14 1213
9435.05 1286
9435.97 1239
9436.89 1330
9437.80 1291
9438.72 1368
9439.64 1431
9440.56 1324
9441.47 1300
9442.39 1299
9443.31 1327
9444.23 1365
9445.14 1367
9446.06 1349
9446.98 1297
9447.90 1316
9448.81 1350
9449.73 1357
9450.65 1332
9451.57 1430
9452.48 1534
9453.40 1601
9454.32 1640
9455.24 1740
9456.16 1838
9457.07 1930
9457.99 1867
9458.91 1759
9459.83 1846
9460.75 1842
9461.66 1582
9462.58 1559
9463.50 1519
9464.42 1487
9465.34 1440
9466.26 1418
9467.18 1347
9468.09 1264
9469.01 1324
9469.93 1432
9470.85 1333
9471.77 1346
9472.69 1326
9473.61 1301
9474.53 1244
9475.44 1310
9476.36 1303
9477.28 1253
9478.20 1326
9479.12 1384
9480.04 1383
9480.96 1543
9481.88 1588
9482.80 1547
9483.72 1670
9484.64 1750
9485.56 1826
9486.47 1741
9487.39 1624
9488.31 1654
9489.23 1632
9490.15 1408
9491.07 1407
9491.99 1399
9492.91 1368
9493.83 1346
9494.75 1286
9495.67 1345
9496.59 1348
9497.51 1217
9498.43 1204
9499.35 1387
9500.27 1275
9501.19 1283
9502.11 1245
9503.03 1169
9503.95 1184
9504.87 1233
9505.79 1252
9506.71 1249
9507.64 1189
9508.56 1215
9509.48 1290
9510.40 1302
9511.32 1269
9512.24 1257
9513.16 1336
9514.08 1281
9515.00 1390
9515.92 1288
9516.84 1234
9517.76 1279
9518.68 1366
9519.61 1290
9520.53 1335
9521.45 1377
9522.37 1427
9523.29 1293
9524.21 1305
9525.13 1299
9526.05 1269
9526.98 1260
9527.90 1357
9528.82 1428
9529.74 1332
9530.66 1404
9531.58 1306
9532.51 1417
9533.43 1399
9534.35 1503
9535.27 1527
9536.19 1486
9537.11 1598
9538.04 1501
9538.96 1504
9539.88 1484
9540.80 1453
9541.73 1376
9542.65 1344
9543.57 1413
9544.49 1302
9545.41 1333
9546.34 1313
9547.26 1308
9548.18 1367
9549.10 1392
9550.03 1196
9550.95 1277
9551.87 1350
9552.79 1321
9553.72 1320
9554.64 1276
9555.56 1333
9556.49 1342
9557.41 1312
9558.33 1276
9559.25 1352
9560.18 1444
9561.10 1374
9562.02 1463
9562.95 1493
9563.87 1513
9564.79 1561
9565.72 1522
9566.64 1435
9567.56 1398
9568.49 1430
9569.41 1264
9570.33 1291
9571.26 1341
9572.18 1381
9573.11 1436
9574.03 1381
9574.95 1427
9575.88 1403
9576.80 1352
9577.72 1283
9578.65 1305
9579.57 1384
9580.50 1310
9581.42 1430
9582.34 1362
9583.27 1419
9584.19 1414
9585.12 1364
9586.04 1320
9586.97 1321
9587.89 1391
9588.81 1394
9589.74 1310
9590.66 1354
9591.59 1287
9592.51 1269
9593.44 1360
9594.36 1372
9595.29 1314
9596.21 1372
9597.14 1337
9598.06 1402
9598.99 1391
9599.91 1434
9600.84 1400
9601.76 1379
9602.69 1459
9603.61 1418
9604.54 1427
9605.46 1409
9606.39 1402
9607.31 1422
9608.24 1436
9609.16 1414
9610.09 1385
9611.01 1450
9611.94 1460
9612.87 1496
9613.79 1517
9614.72 1561
9615.64 1487
9616.57 1538
9617.49 1453
9618.42 1362
9619.35 1482
9620.27 1534
9621.20 1493
9622.12 1513
9623.05 1531
9623.98 1613
9624.90 1488
9625.83 1572
9626.76 1611
9627.68 1561
9628.61 1490
9629.53 1595
9630.46 1521
9631.39 1470
9632.31 1537
9633.24 1592
9634.17 1610
9635.09 1576
9636.02 1653
9636.95 1573
9637.87 1547
9638.80 1562
9639.73 1716
9640.65 1767
9641.58 1598
9642.51 1722
9643.44 1747
9644.36 1711
9645.29 1750
9646.22 1740
9647.14 1727
9648.07 1847
9649.00 1878
9649.93 1840
9650.85 1844
9651.78 1892
9652.71 1962
9653.64 1917
9654.56 1896
9655.49 2002
9656.42 1962
9657.35 2073
9658.27 2042
9659.20 1902
9660.13 1936
9661.06 2005
9661.99 1976
9662.91 1922
9663.84 1960
9664.77 1980
9665.70 2013
9666.63 1972
9667.56 1986
9668.48 2019
9669.41 2107
9670.34 2070
9671.27 2118
9672.20 2112
9673.13 2155
9674.05 2219
9674.98 2129
9675.91 2220
9676.84 2310
9677.77 2229
9678.70 2091
9679.63 2141
9680.56 2221
9681.48 2338
9682.41 2329
9683.34 2338
9684.27 2420
9685.20 2365
9686.13 2481
9687.06 2543
9687.99 2536
9688.92 2474
9689.85 2487
9690.78 2484
9691.71 2534
9692.63 2425
9693.56 2483
9694.49 2597
9695.42 2531
9696.35 2614
9697.28 2783
9698.21 2846
9699.14 3122
9700.07 3566
9701.00 3745
9701.93 3974
9702.86 4196
9703.79 4186
9704.72 4098
9705.65 4059
9706.58 3837
9707.51 3494
9708.44 3246
9709.37 3048
9710.30 2860
9711.23 2665
9712.16 2475
9713.09 2428
9714.02 2511
9714.95 2490
9715.89 2536
9716.82 2516
9717.75 2471
9718.68 2514
9719.61 2434
9720.54 2556
9721.47 2553
9722.40 2416
9723.33 2384
9724.26 2260
9725.19 2234
9726.12 2206
9727.06 2139
9727.99 2126
9728.92 2145
9729.85 2216
9730.78 2199
9731.71 2142
9732.64 2256
9733.57 2324
9734.51 2239
9735.44 2267
9736.37 2246
9737.30 2289
9738.23 2302
9739.16 2336
9740.10 2271
9741.03 2208
9741.96 2184
9742.89 2255
9743.82 2274
9744.75 2152
9745.69 2006
9746.62 2113
9747.55 2065
9748.48 1977
9749.41 2011
9750.35 1911
9751.28 1922
9752.21 1916
9753.14 1854
9754.08 1881
9755.01 1844
9755.94 1962
9756.87 1929
9757.81 1946
9758.74 1854
9759.67 1838
9760.60 1912
9761.54 1928
9762.47 1871
9763.40 1839
9764.34 1805
9765.27 2005
9766.20 1975
9767.13 1910
9768.07 2060
9769.00 1948
9769.93 1898
9770.87 1966
9771.80 1993
9772.73 1973
9773.67 1918
9774.60 1926
9775.53 2043
9776.47 2064
9777.40 2046
9778.33 1991
9779.27 2026
9780.20 2188
9781.14 2151
9782.07 2227
9783.00 2073
9783.94 2071
9784.87 2085
9785.80 2190
9786.74 2283
9787.67 2259
9788.61 2271
9789.54 2189
9790.47 2169
9791.41 2051
9792.34 2030
9793.28 1961
9794.21 1906
9795.15 1939
9796.08 1980
9797.01 1946
9797.95 1808
9798.88 1866
9799.82 1910
9800.75 2003
9801.69 1975
9802.62 2012
9803.56 2038
9804.49 1945
9805.43 1897
9806.36 1906
9807.30 1818
9808.23 1731
9809.17 1834
9810.10 1774
9811.04 1725
9811.97 1556
9812.91 1637
9813.84 1725
9814.78 1646
9815.71 1669
9816.65 1718
9817.58 1639
9818.52 1605
9819.46 1568
9820.39 1658
9821.33 1580
9822.26 1551
9823.20 1625
9824.13 1615
9825.07 1569
9826.00 1557
9826.94 1524
9827.88 1551
9828.81 1551
9829.75 1574
9830.68 1585
9831.62 1577
9832.56 1521
9833.49 1473
9834.43 1515
9835.37 1512
9836.30 1450
9837.24 1463
9838.17 1465
9839.11 1546
9840.05 1512
9840.98 1524
9841.92 1522
9842.86 1476
9843.79 1567
9844.73 1563
9845.67 1579
9846.60 1562
9847.54 1470
9848.48 1521
9849.42 1577
9850.35 1464
9851.29 1455
9852.23 1495
9853.16 1458
9854.10 1398
9855.04 1423
9855.98 1328
9856.91 1335
9857.85 1481
9858.79 1470
9859.72 1422
9860.66 1447
9861.60 1445
9862.54 1472
9863.47 1423
9864.41 1412
9865.35 1366
9866.29 1399
9867.23 1473
9868.16 1430
9869.10 1426
9870.04 1409
9870.98 1383
9871.92 1495
9872.85 1425
9873.79 1440
9874.73 1459
9875.67 1389
9876.61 1427
9877.54 1382
9878.48 1375
9879.42 1484
9880.36 1462
9881.30 1488
9882.24 1385
9883.18 1348
9884.11 1391
9885.05 1345
9885.99 1361
9886.93 1313
9887.87 1338
9888.81 1429
9889.75 1402
9890.69 1392
9891.62 1323
9892.56 1314
9893.50 1359
9894.44 1329
9895.38 1299
9896.32 1330
9897.26 1290
9898.20 1296
9899.14 1298
9900.08 1278
9901.02 1344
9901.96 1310
9902.90 1317
9903.83 1300
9904.77 1219
9905.71 1358
9906.65 1410
9907.59 1349
9908.53 1318
9909.47 1411
9910.41 1385
9911.35 1437
9912.29 1409
9913.23 1289
9914.17 1328
9915.11 1284
9916.05 1357
9916.99 1356
9917.93 1412
9918.87 1423
9919.81 1369
9920.75 1369
9921.69 1354
9922.64 1356
9923.58 1363
9924.52 1446
9925.46 1549
9926.40 1633
9927.34 1737
9928.28 1830
9929.22 1956
9930.16 2094
9931.10 2081
9932.04 2187
9932.98 2183
9933.92 2041
9934.87 1985
9935.81 1913
9936.75 1788
9937.69 1663
9938.63 1636
9939.57 1465
9940.51 1344
9941.45 1383
9942.39 1404
9943.34 1334
9944.28 1318
9945.22 1334
9946.16 1357
9947.10 1366
9948.04 1354
9948.99 1267
9949.93 1251
9950.87 1238
9951.81 1283
9952.75 1334
9953.69 1255
9954.64 1311
9955.58 1311
9956.52 1306
9957.46 1292
9958.41 1384
9959.35 1355
9960.29 1312
9961.23 1350
9962.17 1323
9963.12 1305
9964.06 1313
9965.00 1273
9965.94 1160
9966.89 1208
9967.83 1204
9968.77 1288
9969.71 1231
9970.66 1259
9971.60 1202
9972.54 1253
9973.49 1327
9974.43 1286
9975.37 1319
9976.31 1277
9977.26 1184
9978.20 1172
9979.14 1218
9980.09 1222
9981.03 1181
9981.97 1117
9982.92 1177
9983.86 1112
9984.80 1184
9985.75 1140
9986.69 1136
9987.63 1051
9988.58 1111
9989.52 1165
9990.46 1121
9991.41 1133
9992.35 1064
9993.30 1089
9994.24 1178
9995.18 1185
9996.13 1095
9997.07 1143
9998.02 1091
9998.96 1077
9999.90 1085
10000.85 1151
10001.79 1168
10002.74 1145
10003.68 1119
10004.62 1074
10005.57 1155
10006.51 1202
10007.46 1161
10008.40 1121
10009.35 1139
10010.29 1180
10011.24 1178
10012.18 1152
10013.13 1127
10014.07 1219
10015.01 1195
10015.96 1118
10016.90 1142
10017.85 1104
10018.79 1096
10019.74 1087
10020.68 1167
10021.63 1138
10022.58 1094
10023.52 1081
10024.47 1084
10025.41 1190
10026.36 1053
10027.30 1124
10028.25 1088
10029.19 1091
10030.14 1109
10031.08 1087
10032.03 1129
10032.98 1058
10033.92 1054
10034.87 1092
10035.81 1029
10036.76 1017
10037.70 986
10038.65 947
10039.60 1063
10040.54 1026
10041.49 1084
10042.43 1065
10043.38 1023
10044.33 1046
10045.27 1101
10046.22 1028
10047.17 993
10048.11 1055
10049.06 1005
10050.00 980
10050.95 1069
10051.90 1043
10052.84 1001
10053.79 1023
10054.74 949
10055.68 958
10056.63 931
10057.58 961
10058.52 917
10059.47 958
10060.42 940
10061.37 983
10062.31 1009
10063.26 1018
10064.21 997
10065.15 997
10066.10 990
10067.05 1056
10068.00 975
10068.94 969
10069.89 1006
10070.84 1054
10071.79 930
10072.73 850
10073.68 1015
10074.63 1002
10075.58 1011
10076.52 985
10077.47 920
10078.42 960
10079.37 946
10080.32 1014
10081.26 949
10082.21 957
10083.16 1027
10084.11 1027
10085.06 1039
10086.00 955
10086.95 984
10087.90 969
10088.85 960
10089.80 911
10090.75 937
10091.69 885
10092.64 887
10093.59 948
10094.54 924
10095.49 997
10096.44 1020
10097.39 925
10098.33 938
10099.28 993
10100.23 997
10101.18 938
10102.13 939
10103.08 1017
10104.03 1035
10104.98 984
10105.93 1002
10106.87 949
10107.82 929
10108.77 966
10109.72 896
10110.67 912
10111.62 964
10112.57 908
10113.52 916
10114.47 944
10115.42 947
10116.37 945
10117.32 943
10118.27 921
10119.22 944
10120.17 892
10121.12 872
10122.07 1022
10123.02 908
10123.97 893
10124.92 985
10125.87 944
10126.82 970
10127.77 974
10128.72 928
10129.67 973
10130.62 1020
10131.57 938
10132.52 985
10133.47 939
10134.42 935
10135.37 914
10136.32 917
10137.27 1012
10138.22 955
10139.17 921
10140.12 986
10141.07 1031
10142.02 1025
10142.98 989
10143.93 928
10144.88 992
10145.83 977
10146.78 960
10147.73 1004
10148.68 900
10149.63 974
10150.58 1036
10151.54 1061
10152.49 1021
10153.44 996
10154.39 1033
10155.34 946
10156.29 970
10157.24 990
10158.20 1033
10159.15 937
10160.10 955
10161.05 935
10162.00 985
10162.95 1016
10163.91 994
10164.86 996
10165.81 1035
10166.76 1040
10167.71 984
10168.67 1046
10169.62 1054
10170.57 970
10171.52 1043
10172.47 1021
10173.43 1069
10174.38 1114
10175.33 1075
10176.28 977
10177.24 1135
10178.19 1124
10179.14 1176
10180.09 1191
10181.05 1170
10182.00 1081
10182.95 1110
10183.90 1158
10184.86 1142
10185.81 1087
10186.76 1164
10187.72 1167
10188.67 1196
10189.62 1205
10190.58 1176
10191.53 1153
10192.48 1221
10193.43 1141
10194.39 1223
10195.34 1209
10196.29 1236
10197.25 1253
10198.20 1225
10199.16 1320
10200.11 1261
10201.06 1231
10202.02 1258
10202.97 1261
10203.92 1334
10204.88 1245
10205.83 1323
10206.78 1380
10207.74 1387
10208.69 1428
10209.65 1542
10210.60 1539
10211.55 1431
10212.51 1502
10213.46 1508
10214.42 1523
10215.37 1296
10216.33 1302
10217.28 1318
10218.23 1352
10219.19 1246
10220.14 1234
10221.10 1255
10222.05 1222
10223.01 1232
10223.96 1232
10224.92 1231
10225.87 1169
10226.83 1203
10227.78 1195
10228.74 1217
10229.69 1250
10230.65 1187
10231.60 1191
10232.56 1198
10233.51 1135
10234.47 1128
10235.42 1136
10236.38 1280
10237.33 1106
10238.29 1147
10239.24 1211
10240.20 1286
10241.15 1299
10242.11 1242
10243.06 1134
10244.02 1103
10244.98 1136
10245.93 1121
10246.89 1021
10247.84 1016
10248.80 1057
10249.75 1064
10250.71 1050
10251.67 1055
10252.62 975
10253.58 969
10254.53 985
10255.49 930
10256.45 912
10257.40 928
10258.36 965
10259.32 949
10260.27 947
10261.23 1037
10262.18 997
10263.14 979
10264.10 963
10265.05 922
10266.01 864
10266.97 899
10267.92 971
10268.88 965
10269.84 993
10270.79 973
10271.75 1002
10272.71 1047
10273.67 988
10274.62 942
10275.58 968
10276.54 935
10277.49 946
10278.45 960
10279.41 924
10280.37 1003
10281.32 1006
10282.28 971
10283.24 963
10284.19 937
10285.15 986
10286.11 1003
10287.07 959
10288.03 935
10288.98 831
10289.94 894
10290.90 897
10291.86 949
10292.81 922
10293.77 942
10294.73 955
10295.69 976
10296.65 970
10297.60 943
10298.56 959
10299.52 988
10300.48 994
10301.44 986
10302.40 925
10303.35 933
10304.31 922
10305.27 852
10306.23 862
10307.19 806
10308.15 840
10309.10 888
10310.06 894
10311.02 859
10311.98 868
10312.94 840
10313.90 887
10314.86 818
10315.82 899
10316.78 943
10317.73 1022
10318.69 891
10319.65 895
10320.61 930
10321.57 840
10322.53 868
10323.49 822
10324.45 816
10325.41 833
10326.37 809
10327.33 812
10328.29 840
10329.25 867
10330.21 902
10331.17 840
10332.13 845
10333.09 934
10334.04 911
10335.00 934
10335.96 970
10336.92 945
10337.88 949
10338.84 850
10339.80 809
10340.76 780
10341.72 847
10342.68 799
10343.65 829
10344.61 783
10345.57 834
10346.53 874
10347.49 832
10348.45 869
10349.41 849
10350.37 825
10351.33 813
10352.29 795
10353.25 791
10354.21 850
10355.17 863
10356.13 871
10357.09 856
10358.05 877
10359.02 828
10359.98 798
10360.94 818
10361.90 824
10362.86 851
10363.82 794
10364.78 841
10365.74 843
10366.70 836
10367.67 822
10368.63 843
10369.59 903
10370.55 814
10371.51 816
10372.47 869
10373.43 826
10374.40 846
10375.36 824
10376.32 897
10377.28 830
10378.24 772
10379.21 790
10380.17 820
10381.13 855
10382.09 867
10383.05 775
10384.02 760
10384.98 796
10385.94 844
10386.90 757
10387.86 809
10388.83 785
10389.79 818
10390.75 756
10391.71 675
10392.68 771
10393.64 782
10394.60 780
10395.56 734
10396.53 759
10397.49 749
10398.45 751
10399.42 807
10400.38 778
10401.34 749
10402.30 734
10403.27 789
10404.23 762
10405.19 754
10406.16 719
10407.12 746
10408.08 797
10409.05 771
10410.01 750
10410.97 812
10411.94 837
10412.90 748
10413.86 732
10414.83 742
10415.79 781
10416.75 834
10417.72 872
10418.68 809
10419.65 847
10420.61 908
10421.57 918
10422.54 918
10423.50 907
10424.46 882
10425.43 941
10426.39 894
10427.36 904
10428.32 892
10429.29 858
10430.25 863
10431.21 805
10432.18 784
10433.14 821
10434.11 838
10435.07 828
10436.04 819
10437.00 775
10437.97 848
10438.93 765
10439.90 777
10440.86 780
10441.82 743
10442.79 752
10443.75 769
10444.72 776
10445.68 831
10446.65 809
10447.61 782
10448.58 724
10449.54 704
10450.51 710
10451.48 711
10452.44 728
10453.41 751
10454.37 746
10455.34 722
10456.30 823
10457.27 717
10458.23 721
10459.20 770
10460.16 781
10461.13 721
10462.10 800
10463.06 731
10464.03 733
10464.99 759
10465.96 796
10466.93 811
10467.89 784
10468.86 719
10469.82 759
10470.79 718
10471.76 727
10472.72 711
10473.69 740
10474.65 747
10475.62 786
10476.59 784
10477.55 797
10478.52 757
10479.49 744
10480.45 758
10481.42 716
10482.39 780
10483.35 822
10484.32 827
10485.29 715
10486.25 723
10487.22 756
10488.19 760
10489.15 777
10490.12 809
10491.09 758
10492.06 716
10493.02 748
10493.99 741
10494.96 758
10495.92 802
10496.89 813
10497.86 745
10498.83 717
10499.79 783
10500.76 809
10501.73 771
10502.70 734
10503.66 734
10504.63 712
10505.60 765
10506.57 755
10507.54 696
10508.50 772
10509.47 729
10510.44 728
10511.41 730
10512.38 739
10513.34 780
10514.31 756
10515.28 750
10516.25 793
10517.22 776
10518.19 729
10519.15 689
10520.12 672
10521.09 704
10522.06 796
10523.03 771
10524.00 767
10524.96 769
10525.93 770
10526.90 733
10527.87 757
10528.84 745
10529.81 798
10530.78 813
10531.75 812
10532.72 791
10533.68 770
10534.65 788
10535.62 786
10536.59 754
10537.56 833
10538.53 779
10539.50 720
10540.47 774
10541.44 824
10542.41 774
10543.38 767
10544.35 775
10545.32 795
10546.29 800
10547.26 824
10548.23 802
10549.20 756
10550.17 747
10551.13 751
10552.10 781
10553.07 768
10554.04 771
10555.01 718
10555.98 746
10556.96 774
10557.93 759
10558.90 804
10559.87 786
10560.84 810
10561.81 901
10562.78 832
10563.75 831
10564.72 855
10565.69 841
10566.66 891
10567.63 942
10568.60 857
10569.57 839
10570.54 830
10571.51 850
10572.48 838
10573.45 827
10574.42 763
10575.40 770
10576.37 745
10577.34 740
10578.31 795
10579.28 787
10580.25 748
10581.22 796
10582.19 769
10583.17 775
10584.14 809
10585.11 787
10586.08 793
10587.05 774
10588.02 777
10588.99 799
10589.97 796
10590.94 755
10591.91 825
10592.88 844
10593.85 798
10594.82 791
10595.80 827
10596.77 804
10597.74 821
10598.71 865
10599.68 800
10600.66 875
10601.63 764
10602.60 774
10603.57 792
10604.55 805
10605.52 832
10606.49 833
10607.46 828
10608.44 898
10609.41 800
10610.38 796
10611.35 794
10612.33 866
10613.30 915
10614.27 869
10615.24 840
10616.22 830
10617.19 719
10618.16 823
10619.14 815
10620.11 844
10621.08 862
10622.05 830
10623.03 888
10624.00 887
10624.97 894
10625.95 898
10626.92 868
10627.89 894
10628.87 933
10629.84 965
10630.81 897
10631.79 907
10632.76 894
10633.74 918
10634.71 843
10635.68 921
10636.66 951
10637.63 927
10638.60 966
10639.58 1089
10640.55 1058
10641.53 1187
10642.50 1171
10643.47 1155
10644.45 1175
10645.42 1153
10646.40 1186
10647.37 1178
10648.35 1087
10649.32 1002
10650.29 923
10651.27 918
10652.24 873
10653.22 911
10654.19 909
10655.17 875
10656.14 866
10657.12 848
10658.09 852
10659.07 861
10660.04 854
10661.02 899
10661.99 894
10662.97 832
10663.94 801
10664.92 812
10665.89 834
10666.87 856
10667.84 804
10668.82 688
10669.79 864
10670.77 879
10671.74 802
10672.72 881
10673.69 958
10674.67 880
10675.65 823
10676.62 848
10677.60 826
10678.57 869
10679.55 844
10680.52 843
10681.50 832
10682.48 862
10683.45 897
10684.43 888
10685.40 913
10686.38 908
10687.36 928
10688.33 888
10689.31 840
10690.28 905
10691.26 927
10692.24 871
10693.21 778
10694.19 809
10695.17 793
10696.14 815
10697.12 764
10698.10 805
10699.07 727
10700.05 751
10701.03 790
10702.00 750
10702.98 767
10703.96 814
10704.93 801
10705.91 789
10706.89 758
10707.86 749
10708.84 768
10709.82 776
10710.80 836
10711.77 749
10712.75 762
10713.73 775
10714.70 798
10715.68 805
10716.66 808
10717.64 822
10718.61 822
10719.59 864
10720.57 896
10721.55 870
10722.53 857
10723.50 791
10724.48 844
10725.46 793
10726.44 764
10727.41 813
10728.39 793
10729.37 879
10730.35 828
10731.33 849
10732.31 777
10733.28 811
10734.26 817
10735.24 804
10736.22 764
10737.20 746
10738.17 759
10739.15 779
10740.13 790
10741.11 813
10742.09 786
10743.07 830
10744.05 838
10745.03 817
10746.00 814
10746.98 811
10747.96 831
10748.94 777
10749.92 806
10750.90 812
10751.88 775
10752.86 760
10753.84 824
10754.82 766
10755.79 744
10756.77 757
10757.75 829
10758.73 774
10759.71 756
10760.69 804
10761.67 795
10762.65 822
10763.63 783
10764.61 773
10765.59 757
10766.57 720
10767.55 784
10768.53 787
10769.51 791
10770.49 782
10771.47 725
10772.45 756
10773.43 790
10774.41 768
10775.39 776
10776.37 809
10777.35 779
10778.33 820
10779.31 867
10780.29 831
10781.27 819
10782.25 836
10783.23 833
10784.21 806
10785.19 783
10786.17 778
10787.15 755
10788.13 759
10789.12 770
10790.10 770
10791.08 791
10792.06 805
10793.04 780
10794.02 734
10795.00 738
10795.98 732
10796.96 773
10797.94 744
10798.93 766
10799.91 755
10800.89 804
10801.87 752
10802.85 696
10803.83 755
10804.81 703
10805.80 785
10806.78 749
10807.76 743
10808.74 771
10809.72 761
10810.70 859
10811.69 814
10812.67 817
10813.65 831
10814.63 906
10815.61 837
10816.59 842
10817.58 798
10818.56 771
10819.54 805
10820.52 795
10821.51 673
10822.49 741
10823.47 768
10824.45 834
10825.43 765
10826.42 798
10827.40 826
10828.38 792
10829.37 801
10830.35 801
10831.33 811
10832.31 828
10833.30 828
10834.28 764
10835.26 771
10836.24 712
10837.23 833
10838.21 773
10839.19 776
10840.18 798
10841.16 860
10842.14 836
10843.13 871
10844.11 793
10845.09 864
10846.08 864
10847.06 829
10848.04 834
10849.03 852
10850.01 792
10850.99 794
10851.98 788
10852.96 804
10853.94 863
10854.93 826
10855.91 829
10856.90 841
10857.88 971
10858.86 915
10859.85 898
10860.83 820
10861.82 812
10862.80 872
10863.78 892
10864.77 834
10865.75 871
10866.74 835
10867.72 857
10868.71 869
10869.69 866
10870.67 919
10871.66 813
10872.64 826
10873.63 853
10874.61 894
10875.60 889
10876.58 916
10877.57 876
10878.55 880
10879.54 924
10880.52 919
10881.51 922
10882.49 939
10883.48 842
10884.46 914
10885.45 961
10886.43 906
10887.42 920
10888.40 893
10889.39 983
10890.37 939
10891.36 968
10892.34 926
10893.33 968
10894.32 1040
10895.30 952
10896.29 974
10897.27 965
10898.26 959
10899.24 1052
10900.23 923
10901.22 980
10902.20 1088
10903.19 1019
10904.17 992
10905.16 1095
10906.15 1042
10907.13 1059
10908.12 990
10909.10 923
10910.09 1027
10911.08 1104
10912.06 1135
10913.05 1083
10914.04 1070
10915.02 1110
10916.01 1072
10917.00 1114
10917.98 1050
10918.97 1083
10919.96 1084
10920.94 1053
10921.93 1055
10922.92 1110
10923.90 1120
10924.89 1078
10925.88 1031
10926.86 1092
10927.85 1115
10928.84 1103
10929.82 1160
10930.81 1207
10931.80 1170
10932.79 1080
10933.77 1157
10934.76 1069
10935.75 1106
10936.74 1181
10937.72 1128
10938.71 1097
10939.70 1140
10940.69 1137
10941.67 1217
10942.66 1202
10943.65 1130
10944.64 1263
10945.63 1173
10946.61 1167
10947.60 1226
10948.59 1346
10949.58 1265
10950.57 1282
10951.55 1253
10952.54 1296
10953.53 1251
10954.52 1287
10955.51 1298
10956.49 1425
10957.48 1377
10958.47 1616
10959.46 1673
10960.45 1685
10961.44 1697
10962.43 1752
10963.41 1771
10964.40 1697
10965.39 1799
10966.38 1698
10967.37 1597
10968.36 1631
10969.35 1498
10970.34 1499
10971.33 1491
10972.31 1403
10973.30 1388
10974.29 1349
10975.28 1402
10976.27 1431
10977.26 1312
10978.25 1251
10979.24 1284
10980.23 1379
10981.22 1373
10982.21 1421
10983.20 1375
10984.19 1403
10985.18 1432
10986.17 1531
10987.16 1462
10988.15 1424
10989.14 1374
10990.13 1468
10991.12 1424
10992.11 1560
10993.10 1463
10994.09 1569
10995.08 1582
10996.07 1487
10997.06 1547
10998.05 1671
10999.04 1842
11000.03 2000
11001.02 2086
11002.01 2181
11003.00 2220
11003.99 2277
11004.98 2247
11005.97 2244
11006.96 2307
11007.95 2153
11008.94 1952
11009.93 1875
11010.92 1812
11011.91 1670
11012.91 1551
11013.90 1451
11014.89 1402
11015.88 1321
11016.87 1316
11017.86 1310
11018.85 1275
11019.84 1196
11020.83 1249
11021.83 1277
11022.82 1212
11023.81 1221
11024.80 1220
11025.79 1172
11026.78 1144
11027.77 1216
11028.77 1114
11029.76 1167
11030.75 1196
11031.74 1201
11032.73 1205
11033.72 1182
11034.72 1162
11035.71 1204
11036.70 1183
11037.69 1215
11038.68 1212
11039.68 1128
11040.67 1170
11041.66 1186
11042.65 1144
11043.65 1108
11044.64 1225
11045.63 1099
11046.62 1131
11047.62 1159
11048.61 1131
11049.60 1131
11050.59 1071
11051.59 1128
11052.58 1017
11053.57 1064
11054.56 1073
11055.56 1037
11056.55 1022
11057.54 1059
11058.54 1132
11059.53 1080
11060.52 1058
11061.51 1030
11062.51 1069
11063.50 1043
11064.49 1004
11065.49 1080
11066.48 1164
11067.47 1062
11068.47 1098
11069.46 1034
11070.45 1049
11071.45 1082
11072.44 969
11073.44 1023
11074.43 1012
11075.42 1072
11076.42 1084
11077.41 1171
11078.40 1068
11079.40 1055
11080.39 1116
11081.39 1055
11082.38 1067
11083.37 1047
11084.37 1073
11085.36 1015
11086.36 1080
11087.35 1080
11088.35 1015
11089.34 1040
11090.33 1007
11091.33 1028
11092.32 989
11093.32 995
11094.31 996
11095.31 970
11096.30 983
11097.30 1019
11098.29 1002
11099.29 988
11100.28 1021
11101.28 1054
11102.27 1054
11103.27 949
11104.26 1008
11105.26 1071
11106.25 1034
11107.25 1024
11108.24 994
11109.24 1020
11110.23 1031
11111.23 966
11112.22 1012
11113.22 968
11114.21 985
11115.21 900
11116.20 947
11117.20 999
11118.20 953
11119.19 932
11120.19 1017
11121.18 957
11122.18 962
11123.17 1039
11124.17 1009
11125.17 1001
11126.16 1073
11127.16 1027
11128.15 1080
11129.15 1028
11130.15 1007
11131.14 1060
11132.14 949
11133.14 1008
11134.13 1089
11135.13 1093
11136.13 1070
11137.12 998
11138.12 1004
11139.11 1030
11140.11 1018
11141.11 1026
11142.10 942
11143.10 929
11144.10 1011
11145.10 965
11146.09 921
11147.09 1048
11148.09 1004
11149.08 1000
11150.08 1030
11151.08 979
11152.07 997
11153.07 966
11154.07 980
11155.07 933
11156.06 996
11157.06 966
11158.06 902
11159.06 934
11160.05 896
11161.05 888
11162.05 853
11163.05 909
11164.04 887
11165.04 959
11166.04 917
11167.04 913
11168.04 980
11169.03 882
11170.03 881
11171.03 940
11172.03 935
11173.03 967
11174.02 922
11175.02 1010
11176.02 935
11177.02 955
11178.02 903
11179.02 938
11180.01 946
11181.01 875
11182.01 930
11183.01 907
11184.01 947
11185.01 919
11186.00 879
11187.00 925
11188.00 975
11189.00 986
11190.00 981
11191.00 958
11192.00 957
11193.00 921
11194.00 961
11195.00 975
11195.99 921
11196.99 1037
11197.99 993
11198.99 950
11199.99 985
11200.99 991
11201.99 994
11202.99 1059
11203.99 1001
11204.99 973
11205.99 956
11206.99 1003
11207.99 1001
11208.99 972
11209.99 985
11210.99 975
11211.99 969
11212.99 987
11213.99 982
11214.99 1014
11215.99 1082
11216.99 1029
11217.99 974
11218.99 972
11219.99 1049
11220.99 969
11221.99 970
11222.99 954
11223.99 943
11224.99 885
11225.99 915
11226.99 913
11227.99 936
11228.99 906
11229.99 917
11230.99 894
11231.99 967
11232.99 925
11233.99 951
11235.00 941
11236.00 969
11237.00 942
11238.00 967
11239.00 928
11240.00 949
11241.00 959
11242.00 981
11243.00 950
11244.01 971
11245.01 866
11246.01 882
11247.01 883
11248.01 871
11249.01 930
11250.01 922
11251.02 903
11252.02 863
11253.02 902
11254.02 999
11255.02 942
11256.02 954
11257.03 951
11258.03 924
11259.03 893
11260.03 903
11261.03 978
11262.04 965
11263.04 987
11264.04 963
11265.04 953
11266.05 974
11267.05 979
11268.05 911
11269.05 879
11270.05 900
11271.06 949
11272.06 933
11273.06 1011
11274.07 1027
11275.07 954
11276.07 1018
11277.07 999
11278.08 1026
11279.08 1087
11280.08 1046
11281.08 1058
11282.09 1088
11283.09 1082
11284.09 1117
11285.10 1059
11286.10 1079
11287.10 1107
11288.11 1059
11289.11 1000
11290.11 1004
11291.12 1024
11292.12 1022
11293.12 1001
11294.13 936
11295.13 959
11296.13 1004
11297.14 1048
11298.14 970
11299.15 955
11300.15 976
11301.15 1057
11302.16 971
11303.16 956
11304.16 1005
11305.17 1026
11306.17 1037
11307.18 974
11308.18 970
11309.19 1001
11310.19 1032
11311.19 1115
11312.20 1028
11313.20 1098
11314.21 1240
11315.21 1184
11316.22 1205
11317.22 1232
11318.23 1229
11319.23 1259
11320.23 1291
11321.24 1208
11322.24 1144
11323.25 1129
11324.25 1170
11325.26 1098
11326.26 1065
11327.27 1019
11328.27 1032
11329.28 981
11330.28 939
11331.29 947
11332.29 987
11333.30 931
11334.30 930
11335.31 910
11336.32 903
11337.32 935
11338.33 972
11339.33 943
11340.34 891
11341.34 842
11342.35 898
11343.35 899
11344.36 962
11345.37 1009
11346.37 1024
11347.38 895
11348.38 882
11349.39 903
11350.40 959
11351.40 903
11352.41 878
11353.41 882
11354.42 891
11355.43 935
11356.43 907
11357.44 894
11358.45 904
11359.45 924
11360.46 971
11361.46 1011
11362.47 1002
11363.48 938
11364.48 991
11365.49 988
11366.50 935
11367.51 918
11368.51 944
11369.52 943
11370.53 908
11371.53 948
11372.54 940
11373.55 899
11374.55 858
11375.56 889
11376.57 943
11377.58 908
11378.58 893
11379.59 861
11380.60 853
11381.60 958
11382.61 946
11383.62 909
11384.63 946
11385.63 899
11386.64 863
11387.65 911
11388.66 930
11389.67 924
11390.67 984
11391.68 978
11392.69 875
11393.70 905
11394.71 904
11395.71 867
11396.72 925
11397.73 878
11398.74 879
11399.75 880
11400.75 876
11401.76 900
11402.77 953
11403.78 972
11404.79 910
11405.80 906
11406.80 883
11407.81 951
11408.82 892
11409.83 905
11410.84 856
11411.85 927
11412.86 940
11413.87 930
11414.87 953
11415.88 950
11416.89 930
11417.90 999
11418.91 981
11419.92 952
11420.93 978
11421.94 918
11422.95 909
11423.96 946
11424.97 956
11425.98 907
11426.98 950
11427.99 997
11429.00 1021
11430.01 955
11431.02 889
11432.03 913
11433.04 974
11434.05 1006
11435.06 976
11436.07 944
11437.08 973
11438.09 929
11439.10 1000
11440.11 1035
11441.12 962
11442.13 922
11443.14 962
11444.15 960
11445.16 936
11446.17 982
11447.18 958
11448.19 999
11449.20 1028
11450.21 983
11451.22 1004
11452.23 1007
11453.25 983
11454.26 980
11455.27 1012
11456.28 993
11457.29 1011
11458.30 1017
11459.31 969
11460.32 949
11461.33 976
11462.34 1066
11463.35 1015
11464.36 1049
11465.38 1003
11466.39 1056
11467.40 1088
11468.41 1092
11469.42 958
11470.43 1018
11471.44 1071
11472.46 1061
11473.47 1007
11474.48 969
11475.49 1015
11476.50 1052
11477.51 1082
11478.52 1088
11479.54 974
11480.55 1077
11481.56 1027
11482.57 1071
11483.58 1017
11484.60 1032
11485.61 988
11486.62 997
11487.63 974
11488.64 1011
11489.66 1088
11490.67 1186
11491.68 1076
11492.69 1054
11493.71 1061
11494.72 1051
11495.73 1039
11496.74 1031
11497.76 1060
11498.77 1083
11499.78 1051
11500.79 1126
11501.81 1060
11502.82 1068
11503.83 1064
11504.84 1077
11505.86 1042
11506.87 1136
11507.88 1103
11508.90 1127
11509.91 1167
11510.92 1139
11511.94 999
11512.95 1066
11513.96 1109
11514.98 1225
11515.99 1133
11517.00 1118
11518.02 1151
11519.03 1093
11520.04 1136
11521.06 1264
11522.07 1155
11523.08 1106
11524.10 1193
11525.11 1117
11526.13 1153
11527.14 1124
11528.15 1176
11529.17 1156
11530.18 1166
11531.20 1259
11532.21 1299
11533.22 1191
11534.24 1235
11535.25 1234
11536.27 1286
11537.28 1280
11538.29 1304
11539.31 1334
11540.32 1409
11541.34 1334
11542.35 1301
11543.37 1356
11544.38 1288
11545.40 1243
11546.41 1304
11547.43 1290
11548.44 1380
11549.46 1381
11550.47 1374
11551.49 1377
11552.50 1417
11553.52 1418
11554.53 1444
11555.55 1507
11556.56 1504
11557.58 1486
11558.59 1543
11559.61 1555
11560.62 1575
11561.64 1597
11562.65 1534
11563.67 1553
11564.68 1620
11565.70 1700
11566.71 1781
11567.73 1725
11568.75 1691
11569.76 1710
11570.78 1661
11571.79 1672
11572.81 1836
11573.83 1812
11574.84 1711
11575.86 1759
11576.87 1792
11577.89 1913
11578.91 1980
11579.92 1933
11580.94 1994
11581.95 2043
11582.97 2143
11583.99 2174
11585.00 2307
11586.02 2331
11587.04 2292
11588.05 2466
11589.07 2495
11590.09 2572
11591.10 2580
11592.12 2692
11593.14 2750
11594.15 2818
11595.17 2863
11596.19 2970
11597.20 3080
11598.22 3342
11599.24 3478
11600.25 3697
11601.27 4079
11602.29 4517
11603.31 4807
11604.32 5182
11605.34 5414
11606.36 5655
11607.38 5780
11608.39 5897
11609.41 5817
11610.43 5522
11611.45 5061
11612.46 4717
11613.48 4226
11614.50 3961
11615.52 3460
11616.53 3042
11617.55 3029
11618.57 2815
11619.59 2503
11620.61 2505
11621.62 2221
11622.64 2249
11623.66 2240
11624.68 2199
11625.70 2189
11626.71 2047
11627.73 2093
11628.75 2000
11629.77 2089
11630.79 2096
11631.81 2011
11632.82 1936
11633.84 1939
11634.86 1977
11635.88 1903
11636.90 1916
11637.92 1925
11638.94 1962
11639.96 1938
11640.97 1992
11641.99 1943
11643.01 1995
11644.03 2039
11645.05 1995
11646.07 1883
11647.09 1955
11648.11 1958
11649.13 1935
11650.15 1831
11651.17 1736
11652.18 1740
11653.20 1650
11654.22 1619
11655.24 1558
11656.26 1597
11657.28 1515
11658.30 1484
11659.32 1540
11660.34 1511
11661.36 1453
11662.38 1453
11663.40 1478
11664.42 1471
11665.44 1454
11666.46 1615
11667.48 1580
11668.50 1479
11669.52 1490
11670.54 1515
11671.56 1582
11672.58 1592
11673.60 1492
11674.62 1584
11675.64 1664
11676.66 1586
11677.68 1627
11678.70 1689
11679.72 1754
11680.74 1658
11681.77 1690
11682.79 1729
11683.81 1747
11684.83 1697
11685.85 1720
11686.87 1725
11687.89 1753
11688.91 1806
11689.93 1812
11690.95 1707
11691.97 1643
11693.00 1689
11694.02 1747
11695.04 1668
11696.06 1588
11697.08 1627
11698.10 1603
11699.12 1504
11700.14 1510
11701.17 1478
11702.19 1584
11703.21 1502
11704.23 1505
11705.25 1464
11706.27 1492
11707.30 1447
11708.32 1563
11709.34 1505
11710.36 1521
11711.38 1424
11712.41 1368
11713.43 1486
11714.45 1446
11715.47 1420
11716.49 1397
11717.52 1369
11718.54 1404
11719.56 1438
11720.58 1367
11721.61 1306
11722.63 1379
11723.65 1354
11724.67 1297
11725.70 1362
11726.72 1301
11727.74 1317
11728.76 1283
11729.79 1306
11730.81 1255
11731.83 1255
11732.86 1221
11733.88 1192
11734.90 1185
11735.92 1198
11736.95 1149
11737.97 1173
11738.99 1201
11740.02 1145
11741.04 1223
11742.06 1216
11743.09 1207
11744.11 1190
11745.13 1171
11746.16 1208
11747.18 1197
11748.20 1146
11749.23 1162
11750.25 1250
11751.27 1177
11752.30 1190
11753.32 1208
11754.35 1173
11755.37 1167
11756.39 1192
11757.42 1191
11758.44 1225
11759.47 1183
11760.49 1169
11761.51 1138
11762.54 1146
11763.56 1073
11764.59 1127
11765.61 1098
11766.64 1110
11767.66 1121
11768.68 1054
11769.71 1023
11770.73 1023
11771.76 1059
11772.78 996
11773.81 1021
11774.83 1021
11775.86 1045
11776.88 1091
11777.91 1086
11778.93 1027
11779.96 1081
11780.98 1018
11782.01 1009
11783.03 1053
11784.06 1047
11785.08 1092
11786.11 1071
11787.13 1083
11788.16 1057
11789.18 1044
11790.21 1048
11791.23 1038
11792.26 1046
11793.28 1030
11794.31 1008
11795.34 1065
11796.36 1043
11797.39 997
11798.41 925
11799.44 980
11800.46 1016
11801.49 1030
11802.52 981
11803.54 940
11804.57 971
11805.59 1033
11806.62 997
11807.65 985
11808.67 996
11809.70 1027
11810.73 1021
11811.75 1009
11812.78 1001
11813.80 946
11814.83 992
11815.86 967
11816.88 988
11817.91 969
11818.94 1054
11819.96 1088
11820.99 986
11822.02 973
11823.04 906
11824.07 961
11825.10 971
11826.13 1001
11827.15 966
11828.18 925
11829.21 949
11830.23 982
11831.26 986
11832.29 973
11833.32 1021
11834.34 966
11835.37 1003
11836.40 1044
11837.42 940
11838.45 909
11839.48 947
11840.51 936
11841.54 926
11842.56 991
11843.59 1021
11844.62 944
11845.65 918
11846.67 900
11847.70 899
11848.73 964
11849.76 969
11850.79 955
11851.81 922
11852.84 960
11853.87 980
11854.90 947
11855.93 995
11856.95 980
11857.98 917
11859.01 953
11860.04 958
11861.07 931
11862.10 907
11863.13 889
11864.15 928
11865.18 952
11866.21 1011
11867.24 1057
11868.27 949
11869.30 920
11870.33 984
11871.36 976
11872.38 1041
11873.41 987
11874.44 979
11875.47 989
11876.50 952
11877.53 958
11878.56 985
11879.59 983
11880.62 1024
11881.65 979
11882.68 1016
11883.71 965
11884.74 1002
11885.77 983
11886.80 986
11887.82 980
11888.85 994
11889.88 1002
11890.91 1043
11891.94 1079
11892.97 1032
11894.00 1005
11895.03 1045
11896.06 1066
11897.09 1081
11898.12 1093
11899.15 1081
11900.18 1071
11901.21 1059
11902.24 1112
11903.27 1151
11904.31 1174
11905.34 1121
11906.37 1079
11907.40 1167
11908.43 1211
11909.46 1161
11910.49 1145
11911.52 1084
11912.55 1140
11913.58 1112
11914.61 1061
11915.64 1062
11916.67 1039
11917.70 1143
11918.73 1104
11919.77 1060
11920.80 1098
11921.83 1095
11922.86 1116
11923.89 1038
11924.92 1063
11925.95 1133
11926.98 1067
11928.02 1126
11929.05 1159
11930.08 1201
11931.11 1385
11932.14 1339
11933.17 1356
11934.21 1358
11935.24 1347
11936.27 1418
11937.30 1467
11938.33 1452
11939.36 1406
11940.40 1359
11941.43 1327
11942.46 1232
11943.49 1298
11944.52 1224
11945.56 1131
11946.59 1131
11947.62 1093
11948.65 1076
11949.69 1054
11950.72 1087
11951.75 1090
11952.78 1019
11953.82 951
11954.85 1037
11955.88 963
11956.91 939
11957.95 948
11958.98 993
11960.01 1037
11961.04 1021
11962.08 1026
11963.11 1047
11964.14 998
11965.18 1009
11966.21 1041
11967.24 955
11968.27 993
11969.31 1005
11970.34 957
11971.37 1032
11972.41 1025
11973.44 987
11974.47 1070
11975.51 1036
11976.54 1068
11977.58 1017
11978.61 1044
11979.64 1052
11980.68 1034
11981.71 1007
11982.74 1048
11983.78 1000
11984.81 941
11985.85 978
11986.88 1001
11987.91 1039
11988.95 962
11989.98 1023
11991.02 976
11992.05 965
11993.08 989
11994.12 990
11995.15 998
11996.19 1000
11997.22 995
11998.26 978
11999.29 994
12000.32 1015
12001.36 1012
12002.39 997
12003.43 976
12004.46 1026
12005.50 996
12006.53 942
12007.57 1009
12008.60 1027
12009.64 1032
12010.67 1076
12011.71 1099
12012.74 1059
12013.78 1058
12014.81 1024
12015.85 1051
12016.88 1042
12017.92 1077
12018.95 1148
12019.99 1093
12021.02 1104
12022.06 1108
12023.10 1150
12024.13 1152
12025.17 1168
12026.20 1144
12027.24 1108
12028.27 1098
12029.31 1152
12030.34 1154
12031.38 1082
12032.42 929
12033.45 1032
12034.49 1143
12035.52 1110
12036.56 1117
12037.60 1113
12038.63 1092
12039.67 1090
12040.71 1064
12041.74 1089
12042.78 1112
12043.81 1045
12044.85 1006
12045.89 1043
12046.92 1012
12047.96 1060
12049.00 1010
12050.03 1071
12051.07 1089
12052.11 1020
12053.14 1075
12054.18 1026
12055.22 1035
12056.25 1030
12057.29 1016
12058.33 1059
12059.37 1101
12060.40 1097
12061.44 1004
12062.48 1008
12063.51 1077
12064.55 1087
12065.59 1028
12066.63 1034
12067.66 1012
12068.70 1003
12069.74 1034
12070.78 1002
12071.81 1010
12072.85 1006
12073.89 997
12074.93 1047
12075.97 1023
12077.00 1089
12078.04 1061
12079.08 1074
12080.12 1071
12081.15 1038
12082.19 1022
12083.23 1005
12084.27 1007
12085.31 1031
12086.35 1027
12087.38 1024
12088.42 1080
12089.46 1036
12090.50 1017
12091.54 1087
12092.58 1074
12093.61 1040
12094.65 1145
12095.69 1167
12096.73 1073
12097.77 1096
12098.81 1127
12099.85 1063
12100.89 1127
12101.92 1105
12102.96 1054
12104.00 1119
12105.04 1180
12106.08 1180
12107.12 1239
12108.16 1174
12109.20 1171
12110.24 1192
12111.28 1197
12112.32 1147
12113.36 1141
12114.39 1094
12115.43 1048
12116.47 997
12117.51 993
12118.55 920
12119.59 971
12120.63 906
12121.67 900
12122.71 947
12123.75 939
12124.79 897
12125.83 904
12126.87 900
12127.91 971
12128.95 931
12129.99 877
12131.03 906
12132.07 923
12133.11 943
12134.15 905
12135.19 874
12136.23 873
12137.27 888
12138.31 918
12139.35 860
12140.40 896
12141.44 881
12142.48 884
12143.52 896
12144.56 885
12145.60 920
12146.64 920
12147.68 846
12148.72 896
12149.76 880
12150.80 888
12151.84 853
12152.89 849
12153.93 899
12154.97 867
12156.01 904
12157.05 885
12158.09 829
12159.13 829
12160.17 810
12161.22 870
12162.26 815
12163.30 817
12164.34 790
12165.38 871
12166.42 857
12167.47 801
12168.51 819
12169.55 809
12170.59 818
12171.63 839
12172.67 852
12173.72 824
12174.76 898
12175.80 853
12176.84 810
12177.89 827
12178.93 853
12179.97 905
12181.01 905
12182.05 886
12183.10 770
12184.14 814
12185.18 859
12186.22 824
12187.27 830
12188.31 807
12189.35 791
12190.39 826
12191.44 862
12192.48 797
12193.52 776
12194.57 799
12195.61 897
12196.65 831
12197.69 765
12198.74 805
12199.78 839
12200.82 778
12201.87 753
12202.91 847
12203.95 896
12205.00 835
12206.04 799
12207.08 790
12208.13 797
12209.17 818
12210.21 828
12211.26 801
12212.30 807
12213.35 890
12214.39 854
12215.43 808
12216.48 780
12217.52 821
12218.56 862
12219.61 866
12220.65 862
12221.70 796
12222.74 916
12223.78 845
12224.83 851
12225.87 793
12226.92 837
12227.96 853
12229.01 811
12230.05 829
12231.10 796
12232.14 796
12233.18 776
12234.23 829
12235.27 827
12236.32 816
12237.36 752
12238.41 796
12239.45 845
12240.50 848
12241.54 844
12242.59 871
12243.63 840
12244.68 810
12245.72 847
12246.77 798
12247.81 819
12248.86 847
12249.90 876
12250.95 872
12251.99 783
12253.04 780
12254.08 811
12255.13 826
12256.18 801
12257.22 786
12258.27 818
12259.31 822
12260.36 769
12261.40 750
12262.45 762
12263.50 790
12264.54 787
12265.59 751
12266.63 721
12267.68 710
12268.73 706
12269.77 712
12270.82 734
12271.86 813
12272.91 739
12273.96 700
12275.00 684
12276.05 710
12277.10 714
12278.14 784
12279.19 823
12280.23 808
12281.28 744
12282.33 760
12283.37 706
12284.42 713
12285.47 746
12286.52 754
12287.56 747
12288.61 741
12289.66 703
12290.70 718
12291.75 662
12292.80 695
12293.84 700
12294.89 699
12295.94 716
12296.99 768
12298.03 718
12299.08 680
12300.13 688
12301.18 690
12302.22 700
12303.27 710
12304.32 710
12305.37 686
12306.41 714
12307.46 734
12308.51 747
12309.56 686
12310.60 754
12311.65 732
12312.70 707
12313.75 743
12314.80 786
12315.84 747
12316.89 713
12317.94 735
12318.99 715
12320.04 665
12321.09 726
12322.13 694
12323.18 697
12324.23 678
12325.28 679
12326.33 652
12327.38 711
12328.42 722
12329.47 648
12330.52 647
12331.57 687
12332.62 763
12333.67 680
12334.72 655
12335.77 685
12336.82 658
12337.86 659
12338.91 652
12339.96 608
12341.01 608
12342.06 709
12343.11 669
12344.16 651
12345.21 690
12346.26 722
12347.31 711
12348.36 704
12349.41 653
12350.46 698
12351.51 675
12352.56 693
12353.60 655
12354.65 636
12355.70 721
12356.75 708
12357.80 692
12358.85 625
12359.90 653
12360.95 700
12362.00 681
12363.05 655
12364.10 701
12365.15 704
12366.20 676
12367.25 732
12368.31 723
12369.36 646
12370.41 667
12371.46 717
12372.51 687
12373.56 705
12374.61 656
12375.66 717
12376.71 698
12377.76 676
12378.81 702
12379.86 752
12380.91 724
12381.96 690
12383.01 665
12384.07 697
12385.12 665
12386.17 656
12387.22 728
12388.27 719
12389.32 685
12390.37 707
12391.42 655
12392.47 654
12393.53 725
12394.58 720
12395.63 731
12396.68 752
12397.73 772
12398.78 736
12399.84 727
12400.89 660
12401.94 687
12402.99 752
12404.04 732
12405.09 722
12406.15 731
12407.20 717
12408.25 661
12409.30 681
12410.35 736
12411.41 736
12412.46 723
12413.51 768
12414.56 762
12415.62 707
12416.67 717
12417.72 713
12418.77 715
12419.83 700
12420.88 732
12421.93 766
12422.98 767
12424.04 745
12425.09 751
12426.14 757
12427.19 744
12428.25 702
12429.30 688
12430.35 711
12431.41 696
12432.46 733
12433.51 724
12434.57 703
12435.62 722
12436.67 731
12437.72 770
12438.78 756
12439.83 776
12440.88 800
12441.94 756
12442.99 798
12444.05 788
12445.10 780
12446.15 749
12447.21 718
12448.26 756
12449.31 757
12450.37 780
12451.42 735
12452.48 744
12453.53 753
12454.58 711
12455.64 709
12456.69 714
12457.75 726
12458.80 755
12459.85 730
12460.91 711
12461.96 676
12463.02 725
12464.07 641
12465.13 675
12466.18 760
12467.23 796
12468.29 758
12469.34 771
12470.40 785
12471.45 786
12472.51 718
12473.56 738
12474.62 738
12475.67 765
12476.73 723
12477.78 811
12478.84 826
12479.89 811
12480.95 823
12482.00 783
12483.06 751
12484.11 829
12485.17 800
12486.22 795
12487.28 838
12488.33 831
12489.39 812
12490.45 883
12491.50 901
12492.56 898
12493.61 1011
12494.67 1094
12495.72 1124
12496.78 1133
12497.84 1213
12498.89 1191
12499.95 1316
12501.00 1332
12502.06 1220
12503.11 1235
12504.17 1188
12505.23 1202
12506.28 1086
12507.34 986
12508.40 1055
12509.45 925
12510.51 988
12511.56 965
12512.62 920
12513.68 907
12514.73 813
12515.79 773
12516.85 821
12517.90 865
12518.96 780
12520.02 796
12521.07 876
12522.13 793
12523.19 815
12524.24 833
12525.30 875
12526.36 847
12527.42 797
12528.47 837
12529.53 904
12530.59 800
12531.64 837
12532.70 854
12533.76 879
12534.82 816
12535.87 828
12536.93 845
12537.99 778
12539.05 803
12540.10 866
12541.16 870
12542.22 793
12543.28 744
12544.34 768
12545.39 781
12546.45 818
12547.51 777
12548.57 800
12549.62 830
12550.68 816
12551.74 814
12552.80 831
12553.86 815
12554.92 835
12555.97 813
12557.03 803
12558.09 797
12559.15 836
12560.21 865
12561.27 805
12562.32 840
12563.38 836
12564.44 918
12565.50 868
12566.56 850
12567.62 816
12568.68 828
12569.74 843
12570.79 899
12571.85 945
12572.91 893
12573.97 894
12575.03 982
12576.09 1088
12577.15 1089
12578.21 1069
12579.27 1067
12580.33 1087
12581.39 1125
12582.45 1079
12583.50 1048
12584.56 1042
12585.62 1070
12586.68 976
12587.74 928
12588.80 950
12589.86 867
12590.92 862
12591.98 842
12593.04 805
12594.10 869
12595.16 901
12596.22 833
12597.28 835
12598.34 792
12599.40 779
12600.46 801
12601.52 813
12602.58 799
12603.64 845
12604.70 840
12605.76 831
12606.82 815
12607.88 840
12608.94 778
12610.01 826
12611.07 824
12612.13 823
12613.19 832
12614.25 861
12615.31 871
12616.37 864
12617.43 890
12618.49 931
12619.55 900
12620.61 902
12621.67 881
12622.74 829
12623.80 902
12624.86 827
12625.92 855
12626.98 822
12628.04 867
12629.10 793
12630.16 822
12631.23 915
12632.29 788
12633.35 798
12634.41 813
12635.47 837
12636.53 837
12637.60 829
12638.66 835
12639.72 815
12640.78 801
12641.84 768
12642.90 785
12643.97 723
12645.03 817
12646.09 851
12647.15 828
12648.22 832
12649.28 855
12650.34 839
12651.40 844
12652.46 819
12653.53 751
12654.59 830
12655.65 912
12656.71 919
12657.78 978
12658.84 952
12659.90 942
12660.96 881
12662.03 970
12663.09 969
12664.15 930
12665.22 915
12666.28 852
12667.34 822
12668.41 844
12669.47 833
12670.53 877
12671.59 781
12672.66 774
12673.72 721
12674.78 777
12675.85 786
12676.91 749
12677.97 771
12679.04 825
12680.10 790
12681.16 807
12682.23 765
12683.29 751
12684.36 801
12685.42 749
12686.48 788
12687.55 792
12688.61 782
12689.67 746
12690.74 750
12691.80 747
12692.87 775
12693.93 763
12695.00 832
12696.06 782
12697.12 790
12698.19 793
12699.25 781
12700.32 802
12701.38 727
12702.45 771
12703.51 830
12704.57 747
12705.64 762
12706.70 729
12707.77 741
12708.83 778
12709.90 801
12710.96 786
12712.03 748
12713.09 741
12714.16 681
12715.22 679
12716.29 738
12717.35 643
12718.42 687
12719.48 743
12720.55 690
12721.61 693
12722.68 702
12723.74 730
12724.81 669
12725.87 751
12726.94 698
12728.01 749
12729.07 739
12730.14 757
12731.20 745
12732.27 735
12733.33 767
12734.40 742
12735.47 671
12736.53 731
12737.60 738
12738.66 780
12739.73 702
12740.80 745
12741.86 735
12742.93 720
12743.99 749
12745.06 777
12746.13 729
12747.19 720
12748.26 689
12749.33 671
12750.39 705
12751.46 694
12752.53 656
12753.59 708
12754.66 658
12755.73 637
12756.79 649
12757.86 675
12758.93 663
12759.99 679
12761.06 610
12762.13 683
12763.19 697
12764.26 680
12765.33 682
12766.39 632
12767.46 641
12768.53 684
12769.60 608
12770.66 616
12771.73 662
12772.80 650
12773.87 611
12774.93 670
12776.00 667
12777.07 670
12778.14 700
12779.20 631
12780.27 617
12781.34 673
12782.41 618
12783.47 618
12784.54 635
12785.61 602
12786.68 580
12787.75 627
12788.81 695
12789.88 672
12790.95 666
12792.02 636
12793.09 588
12794.16 611
12795.22 690
12796.29 622
12797.36 648
12798.43 687
12799.50 669
12800.57 636
12801.64 670
12802.70 632
12803.77 605
12804.84 610
12805.91 623
12806.98 618
12808.05 589
12809.12 635
12810.19 603
12811.25 601
12812.32 593
12813.39 665
12814.46 630
12815.53 634
12816.60 620
12817.67 619
12818.74 665
12819.81 678
12820.88 699
12821.95 653
12823.02 625
12824.09 699
12825.16 656
12826.23 638
12827.30 684
12828.36 674
12829.43 670
12830.50 634
12831.57 637
12832.64 637
12833.71 622
12834.78 663
12835.85 580
12836.92 622
12837.99 642
12839.06 650
12840.13 660
12841.21 589
12842.28 570
12843.35 575
12844.42 611
12845.49 607
12846.56 622
12847.63 627
12848.70 642
12849.77 597
12850.84 605
12851.91 554
12852.98 535
12854.05 586
12855.12 586
12856.19 558
12857.26 631
12858.34 611
12859.41 572
12860.48 541
12861.55 594
12862.62 595
12863.69 575
12864.76 593
12865.83 582
12866.91 527
12867.98 515
12869.05 562
12870.12 568
12871.19 565
12872.26 561
12873.33 594
12874.41 540
12875.48 518
12876.55 549
12877.62 525
12878.69 572
12879.76 535
12880.84 532
12881.91 542
12882.98 591
12884.05 563
12885.12 568
12886.20 548
12887.27 576
12888.34 555
12889.41 559
12890.49 542
12891.56 562
12892.63 558
12893.70 533
12894.78 569
12895.85 614
12896.92 560
12897.99 542
12899.07 545
12900.14 552
12901.21 550
12902.28 504
12903.36 530
12904.43 550
12905.50 531
12906.58 511
12907.65 513
12908.72 554
12909.80 591
12910.87 547
12911.94 500
12913.02 505
12914.09 576
12915.16 512
12916.24 502
12917.31 560
12918.38 566
12919.46 589
12920.53 558
12921.60 577
12922.68 547
12923.75 538
12924.82 497
12925.90 560
12926.97 531
12928.05 560
12929.12 513
12930.19 543
12931.27 600
12932.34 523
12933.42 540
12934.49 529
12935.56 548
12936.64 566
12937.71 556
12938.79 510
12939.86 577
12940.94 573
12942.01 568
12943.08 534
12944.16 561
12945.23 583
12946.31 543
12947.38 509
12948.46 510
12949.53 555
12950.61 560
12951.68 564
12952.76 532
12953.83 536
12954.91 566
12955.98 581
12957.06 559
12958.13 534
12959.21 547
12960.28 589
12961.36 571
12962.43 535
12963.51 556
12964.58 538
12965.66 577
12966.74 535
12967.81 552
12968.89 561
12969.96 575
12971.04 560
12972.11 571
12973.19 497
12974.27 524
12975.34 492
12976.42 530
12977.49 526
12978.57 538
12979.65 527
12980.72 539
12981.80 521
12982.87 539
12983.95 556
12985.03 537
12986.10 591
12987.18 607
12988.26 537
12989.33 594
12990.41 612
12991.48 560
12992.56 584
12993.64 583
12994.71 606
12995.79 546
12996.87 557
12997.94 569
12999.02 552
13000.10 566
13001.18 589
13002.25 596
13003.33 539
13004.41 595
13005.48 585
13006.56 605
13007.64 591
13008.72 593
13009.79 652
13010.87 582
13011.95 590
13013.02 584
13014.10 590
13015.18 549
13016.26 618
13017.33 615
13018.41 590
13019.49 560
13020.57 593
13021.65 546
13022.72 566
13023.80 634
13024.88 614
13025.96 607
13027.04 573
13028.11 628
13029.19 617
13030.27 638
13031.35 683
13032.43 576
13033.50 627
13034.58 601
13035.66 627
13036.74 653
13037.82 578
13038.90 609
13039.98 634
13041.05 599
13042.13 633
13043.21 644
13044.29 649
13045.37 636
13046.45 666
13047.53 655
13048.61 673
13049.68 649
13050.76 689
13051.84 634
13052.92 676
13054.00 654
13055.08 668
13056.16 683
13057.24 657
13058.32 706
13059.40 653
13060.48 623
13061.56 629
13062.64 646
13063.71 681
13064.79 650
13065.87 606
13066.95 605
13068.03 628
13069.11 621
13070.19 588
13071.27 609
13072.35 642
13073.43 664
13074.51 629
13075.59 601
13076.67 600
13077.75 613
13078.83 610
13079.91 605
13080.99 645
13082.07 625
13083.15 619
13084.23 657
13085.31 639
13086.40 582
13087.48 605
13088.56 624
13089.64 606
13090.72 646
13091.80 607
13092.88 628
13093.96 613
13095.04 604
13096.12 593
13097.20 634
13098.28 617
13099.36 630
13100.45 623
13101.53 625
13102.61 596
13103.69 655
13104.77 659
13105.85 701
13106.93 611
13108.01 632
13109.10 612
13110.18 577
13111.26 598
13112.34 588
13113.42 601
13114.50 657
13115.58 600
13116.67 609
13117.75 595
13118.83 584
13119.91 622
13120.99 641
13122.08 597
13123.16 544
13124.24 582
13125.32 595
13126.40 606
13127.49 568
13128.57 601
13129.65 558
13130.73 577
13131.82 652
13132.90 581
13133.98 594
13135.06 591
13136.15 555
13137.23 548
13138.31 541
13139.39 580
13140.48 588
13141.56 597
13142.64 655
13143.72 579
13144.81 576
13145.89 576
13146.97 631
13148.06 565
13149.14 598
13150.22 645
13151.31 595
13152.39 564
13153.47 530
13154.56 564
13155.64 616
13156.72 630
13157.81 627
13158.89 563
13159.97 547
13161.06 567
13162.14 572
13163.22 584
13164.31 596
13165.39 616
13166.47 621
13167.56 632
13168.64 643
13169.73 592
13170.81 633
13171.89 648
13172.98 683
13174.06 599
13175.15 610
13176.23 571
13177.31 597
13178.40 636
13179.48 626
13180.57 606
13181.65 587
13182.74 596
13183.82 597
13184.91 625
13185.99 607
13187.07 629
13188.16 629
13189.24 623
13190.33 658
13191.41 575
13192.50 588
13193.58 657
13194.67 585
13195.75 605
13196.84 574
13197.92 610
13199.01 588
13200.09 614
13201.18 626
13202.26 630
13203.35 647
13204.44 630
13205.52 606
13206.61 582
13207.69 562
13208.78 592
13209.86 605
13210.95 582
13212.03 601
13213.12 584
13214.21 541
13215.29 583
13216.38 592
13217.46 595
13218.55 558
13219.63 575
13220.72 525
13221.81 613
13222.89 626
13223.98 605
13225.07 558
13226.15 592
13227.24 588
13228.32 550
13229.41 558
13230.50 608
13231.58 591
13232.67 563
13233.76 590
13234.84 621
13235.93 646
13237.02 591
13238.10 585
13239.19 593
13240.28 603
13241.36 641
13242.45 587
13243.54 560
13244.62 610
13245.71 576
13246.80 580
13247.89 609
13248.97 578
13250.06 590
13251.15 614
13252.23 639
13253.32 615
13254.41 611
13255.50 572
13256.58 557
13257.67 610
13258.76 626
13259.85 572
13260.94 612
13262.02 599
13263.11 569
13264.20 628
13265.29 624
13266.37 581
13267.46 598
13268.55 660
13269.64 611
13270.73 644
13271.81 661
13272.90 666
13273.99 688
13275.08 655
13276.17 709
13277.26 679
13278.34 621
13279.43 639
13280.52 653
13281.61 651
13282.70 654
13283.79 618
13284.88 604
13285.96 667
13287.05 677
13288.14 660
13289.23 634
13290.32 649
13291.41 664
13292.50 656
13293.59 662
13294.68 666
13295.76 692
13296.85 646
13297.94 667
13299.03 674
13300.12 686
13301.21 652
13302.30 730
13303.39 640
13304.48 681
13305.57 610
13306.66 649
13307.75 693
13308.84 716
13309.93 707
13311.02 698
13312.11 680
13313.20 705
13314.29 713
13315.38 724
13316.47 678
13317.56 718
13318.65 726
13319.74 705
13320.83 695
13321.92 737
13323.01 705
13324.10 677
13325.19 736
13326.28 665
13327.37 677
13328.46 696
13329.55 655
13330.64 696
13331.73 682
13332.82 700
13333.91 719
13335.00 744
13336.09 670
13337.18 664
13338.27 675
13339.37 694
13340.46 708
13341.55 687
13342.64 725
13343.73 704
13344.82 754
13345.91 731
13347.00 695
13348.09 701
13349.19 765
13350.28 717
13351.37 684
13352.46 676
13353.55 686
13354.64 706
13355.73 712
13356.83 704
13357.92 714
13359.01 720
13360.10 667
13361.19 670
13362.28 677
13363.38 705
13364.47 742
13365.56 754
13366.65 791
13367.74 729
13368.84 773
13369.93 789
13371.02 810
13372.11 765
13373.21 713
13374.30 703
13375.39 752
13376.48 827
13377.58 740
13378.67 760
13379.76 727
13380.85 668
13381.95 739
13383.04 689
13384.13 694
13385.22 742
13386.32 678
13387.41 696
13388.50 674
13389.60 657
13390.69 589
13391.78 668
13392.87 651
13393.97 645
13395.06 609
13396.15 641
13397.25 666
13398.34 692
13399.43 676
13400.53 662
13401.62 662
13402.71 639
13403.81 643
13404.90 673
13406.00 608
13407.09 709
13408.18 745
13409.28 655
13410.37 608
13411.46 641
13412.56 597
13413.65 645
13414.75 644
13415.84 686
13416.93 708
13418.03 665
13419.12 659
13420.22 716
13421.31 662
13422.41 736
13423.50 664
13424.59 643
13425.69 689
13426.78 645
13427.88 626
13428.97 678
13430.07 629
13431.16 647
13432.26 679
13433.35 661
13434.45 668
13435.54 714
13436.64 677
13437.73 659
13438.82 632
13439.92 643
13441.02 673
13442.11 707
13443.21 715
13444.30 695
13445.40 686
13446.49 691
13447.59 717
13448.68 678
13449.78 662
13450.87 707
13451.97 701
13453.06 693
13454.16 703
13455.25 700
13456.35 686
13457.45 708
13458.54 758
13459.64 758
13460.73 692
13461.83 747
13462.93 709
13464.02 671
13465.12 717
13466.21 721
13467.31 740
13468.41 739
13469.50 756
13470.60 752
13471.70 752
13472.79 714
13473.89 706
13474.98 696
13476.08 702
13477.18 744
13478.27 770
13479.37 762
13480.47 730
13481.56 717
13482.66 735
13483.76 765
13484.85 752
13485.95 745
13487.05 756
13488.15 734
13489.24 729
13490.34 757
13491.44 713
13492.53 723
13493.63 782
13494.73 731
13495.83 767
13496.92 750
13498.02 788
13499.12 766
13500.22 848
13501.31 846
13502.41 781
13503.51 784
13504.61 846
13505.70 844
13506.80 849
13507.90 747
13509.00 802
13510.09 867
13511.19 835
13512.29 765
13513.39 786
13514.49 813
13515.58 849
13516.68 800
13517.78 739
13518.88 779
13519.98 732
13521.08 801
13522.17 726
13523.27 728
13524.37 687
13525.47 733
13526.57 794
13527.67 741
13528.77 770
13529.86 722
13530.96 656
13532.06 726
13533.16 716
13534.26 636
13535.36 669
13536.46 712
13537.56 708
13538.66 679
13539.75 660
13540.85 657
13541.95 658
13543.05 646
13544.15 667
13545.25 699
13546.35 695
13547.45 675
13548.55 716
13549.65 716
13550.75 684
13551.85 666
13552.95 684
13554.05 677
13555.15 638
13556.25 675
13557.35 662
13558.45 654
13559.55 646
13560.65 693
13561.75 680
13562.85 666
13563.95 652
13565.05 646
13566.15 709
13567.25 681
13568.35 645
13569.45 625
13570.55 640
13571.65 690
13572.75 709
13573.85 712
13574.95 743
13576.05 626
13577.15 665
13578.25 673
13579.35 675
13580.45 697
13581.55 683
13582.65 659
13583.75 645
13584.86 581
13585.96 617
13587.06 669
13588.16 640
13589.26 654
13590.36 656
13591.46 632
13592.56 691
13593.66 650
13594.77 662
13595.87 634
13596.97 663
13598.07 689
13599.17 634
13600.27 642
13601.37 581
13602.48 605
13603.58 684
13604.68 663
13605.78 678
13606.88 666
13607.99 741
13609.09 761
13610.19 698
13611.29 677
13612.39 670
13613.50 681
13614.60 713
13615.70 627
13616.80 666
13617.90 656
13619.01 643
13620.11 646
13621.21 656
13622.31 732
13623.42 697
13624.52 637
13625.62 666
13626.72 664
13627.83 686
13628.93 729
13630.03 710
13631.13 671
13632.24 645
13633.34 674
13634.44 735
13635.55 747
13636.65 697
13637.75 717
13638.86 784
13639.96 773
13641.06 676
13642.17 673
13643.27 673
13644.37 707
13645.48 660
13646.58 659
13647.68 699
13648.79 634
13649.89 689
13650.99 664
13652.10 606
13653.20 676
13654.30 660
13655.41 662
13656.51 683
13657.62 672
13658.72 676
13659.82 677
13660.93 716
13662.03 666
13663.14 686
13664.24 682
13665.34 679
13666.45 711
13667.55 703
13668.66 627
13669.76 678
13670.87 685
13671.97 634
13673.07 682
13674.18 676
13675.28 668
13676.39 716
13677.49 686
13678.60 690
13679.70 646
13680.81 674
13681.91 724
13683.02 668
13684.12 686
13685.23 674
13686.33 686
13687.44 684
13688.54 631
13689.65 652
13690.75 686
13691.86 692
13692.96 673
13694.07 660
13695.17 709
13696.28 722
13697.39 733
13698.49 697
13699.60 694
13700.70 749
13701.81 712
13702.91 675
13704.02 750
13705.13 750
13706.23 704
13707.34 710
13708.44 688
13709.55 684
13710.65 686
13711.76 668
13712.87 646
13713.97 659
13715.08 731
13716.19 691
13717.29 734
13718.40 697
13719.50 700
13720.61 720
13721.72 696
13722.82 724
13723.93 742
13725.04 784
13726.14 744
13727.25 772
13728.36 778
13729.46 813
13730.57 860
13731.68 825
13732.78 798
13733.89 801
13735.00 768
13736.11 743
13737.21 807
13738.32 760
13739.43 820
13740.53 863
13741.64 816
13742.75 768
13743.86 790
13744.96 792
13746.07 849
13747.18 831
13748.29 825
13749.39 842
13750.50 889
13751.61 831
13752.72 760
13753.82 840
13754.93 875
13756.04 922
13757.15 852
13758.26 851
13759.36 930
13760.47 978
13761.58 940
13762.69 939
13763.80 952
13764.91 924
13766.01 1015
13767.12 990
13768.23 1020
13769.34 1039
13770.45 1090
13771.56 1084
13772.66 1121
13773.77 1144
13774.88 1169
13775.99 1261
13777.10 1238
13778.21 1207
13779.32 1219
13780.42 1241
13781.53 1184
13782.64 1219
13783.75 1223
13784.86 1154
13785.97 1098
13787.08 1092
13788.19 1029
13789.30 973
13790.41 974
13791.52 958
13792.63 945
13793.73 878
13794.84 894
13795.95 945
13797.06 914
13798.17 842
13799.28 824
13800.39 827
13801.50 863
13802.61 919
13803.72 896
13804.83 850
13805.94 907
13807.05 939
13808.16 864
13809.27 809
13810.38 819
13811.49 781
13812.60 833
13813.71 832
13814.82 862
13815.93 912
13817.04 881
13818.15 830
13819.26 871
13820.37 797
13821.48 880
13822.59 885
13823.71 811
13824.82 815
13825.93 861
13827.04 872
13828.15 837
13829.26 769
13830.37 777
13831.48 769
13832.59 817
13833.70 822
13834.81 840
13835.92 834
13837.04 808
13838.15 804
13839.26 824
13840.37 805
13841.48 870
13842.59 868
13843.70 837
13844.81 872
13845.93 847
13847.04 835
13848.15 887
13849.26 870
13850.37 837
13851.48 775
13852.60 842
13853.71 861
13854.82 883
13855.93 928
13857.04 924
13858.16 950
13859.27 850
13860.38 885
13861.49 886
13862.60 888
13863.72 872
13864.83 896
13865.94 960
13867.05 1031
13868.17 993
13869.28 1037
13870.39 981
13871.50 1021
13872.62 955
13873.73 1020
13874.84 1024
13875.95 1071
13877.07 1013
13878.18 935
13879.29 976
13880.40 983
13881.52 936
13882.63 917
13883.74 913
13884.86 929
13885.97 946
13887.08 957
13888.20 942
13889.31 904
13890.42 883
13891.54 895
13892.65 977
13893.76 964
13894.88 960
13895.99 998
13897.10 1005
13898.22 974
13899.33 977
13900.44 1032
13901.56 1083
13902.67 1029
13903.79 1039
13904.90 1034
13906.01 1015
13907.13 1013
13908.24 1016
13909.36 1012
13910.47 909
13911.58 906
13912.70 977
13913.81 985
13914.93 943
13916.04 918
13917.16 876
13918.27 869
13919.38 875
13920.50 832
13921.61 844
13922.73 810
13923.84 862
13924.96 811
13926.07 815
13927.19 811
13928.30 846
13929.42 812
13930.53 858
13931.65 785
13932.76 815
13933.88 832
13934.99 823
13936.11 732
13937.22 794
13938.34 803
13939.45 789
13940.57 837
13941.68 764
13942.80 806
13943.91 856
13945.03 807
13946.14 783
13947.26 858
13948.38 779
13949.49 802
13950.61 803
13951.72 833
13952.84 785
13953.95 846
13955.07 710
13956.19 741
13957.30 769
13958.42 770
13959.53 739
13960.65 743
13961.77 788
13962.88 741
13964.00 723
13965.11 743
13966.23 728
13967.35 763
13968.46 779
13969.58 785
13970.70 769
13971.81 741
13972.93 781
13974.05 792
13975.16 744
13976.28 736
13977.40 743
13978.51 785
13979.63 761
13980.75 734
13981.86 755
13982.98 771
13984.10 748
13985.22 746
13986.33 731
13987.45 775
13988.57 719
13989.68 762
13990.80 776
13991.92 757
13993.04 704
13994.15 752
13995.27 637
13996.39 709
13997.51 731
13998.62 660
13999.74 708
14000.86 752
14001.98 743
14003.10 732
14004.21 720
14005.33 761
14006.45 777
14007.57 737
14008.68 679
14009.80 661
14010.92 719
14012.04 751
14013.16 725
14014.28 736
14015.39 723
14016.51 779
14017.63 736
14018.75 777
14019.87 758
14020.99 698
14022.10 774
14023.22 729
14024.34 711
14025.46 720
14026.58 729
14027.70 726
14028.82 734
14029.94 726
14031.05 769
14032.17 749
14033.29 710
14034.41 754
14035.53 719
14036.65 701
14037.77 683
14038.89 676
14040.01 700
14041.13 749
14042.25 747
14043.37 712
14044.49 776
14045.60 753
14046.72 757
14047.84 780
14048.96 752
14050.08 792
14051.20 748
14052.32 781
14053.44 729
14054.56 742
14055.68 792
14056.80 772
14057.92 701
14059.04 715
14060.16 735
14061.28 792
14062.40 800
14063.52 711
14064.64 774
14065.76 822
14066.88 807
14068.00 853
14069.12 765
14070.25 814
14071.37 753
14072.49 768
14073.61 795
14074.73 825
14075.85 885
14076.97 863
14078.09 817
14079.21 838
14080.33 799
14081.45 819
14082.57 912
14083.69 850
14084.82 878
14085.94 845
14087.06 868
14088.18 918
14089.30 976
14090.42 893
14091.54 900
14092.66 916
14093.79 944
14094.91 998
14096.03 984
14097.15 970
14098.27 1063
14099.39 981
14100.52 1016
14101.64 1053
14102.76 1122
14103.88 1037
14105.00 1036
14106.12 1020
14107.25 1034
14108.37 1011
14109.49 1003
14110.61 953
14111.74 912
14112.86 922
14113.98 954
14115.10 876
14116.22 868
14117.35 882
14118.47 909
14119.59 903
14120.71 804
14121.84 831
14122.96 830
14124.08 869
14125.20 830
14126.33 804
14127.45 795
14128.57 797
14129.70 791
14130.82 746
14131.94 770
14133.06 721
14134.19 743
14135.31 732
14136.43 781
14137.56 805
14138.68 772
14139.80 769
14140.93 817
14142.05 843
14143.17 799
14144.30 859
14145.42 746
14146.54 762
14147.67 735
14148.79 713
14149.91 813
14151.04 780
14152.16 764
14153.29 711
14154.41 766
14155.53 723
14156.66 773
14157.78 811
14158.91 811
14160.03 767
14161.15 816
14162.28 789
14163.40 759
14164.53 778
14165.65 760
14166.78 690
14167.90 736
14169.02 740
14170.15 703
14171.27 705
14172.40 724
14173.52 712
14174.65 726
14175.77 745
14176.90 757
14178.02 750
14179.15 695
14180.27 727
14181.40 706
14182.52 740
14183.65 751
14184.77 706
14185.90 742
14187.02 668
14188.15 735
14189.27 766
14190.40 761
14191.52 778
14192.65 773
14193.77 741
14194.90 756
14196.02 669
14197.15 676
14198.27 703
14199.40 737
14200.53 713
14201.65 686
14202.78 643
14203.90 701
14205.03 674
14206.16 667
14207.28 705
14208.41 751
14209.53 747
14210.66 705
14211.79 666
14212.91 648
14214.04 672
14215.16 712
14216.29 668
14217.42 701
14218.54 684
14219.67 741
14220.80 692
14221.92 659
14223.05 702
14224.18 698
14225.30 688
14226.43 701
14227.56 609
14228.68 649
14229.81 719
14230.94 648
14232.06 677
14233.19 640
14234.32 665
14235.44 661
14236.57 684
14237.70 658
14238.83 695
14239.95 622
14241.08 684
14242.21 606
14243.34 639
14244.46 653
14245.59 629
14246.72 635
14247.85 680
14248.97 653
14250.10 663
14251.23 612
14252.36 655
14253.48 634
14254.61 632
14255.74 634
14256.87 598
14258.00 662
14259.12 637
14260.25 609
14261.38 630
14262.51 643
14263.64 577
14264.76 610
14265.89 604
14267.02 643
14268.15 664
14269.28 648
14270.41 624
14271.53 586
14272.66 613
14273.79 624
14274.92 613
14276.05 606
14277.18 626
14278.31 650
14279.44 598
14280.56 591
14281.69 598
14282.82 590
14283.95 586
14285.08 612
14286.21 669
14287.34 671
14288.47 623
14289.60 562
14290.73 594
14291.86 558
14292.98 580
14294.11 617
14295.24 612
14296.37 645
14297.50 626
14298.63 612
14299.76 575
14300.89 566
14302.02 549
14303.15 599
14304.28 555
14305.41 543
14306.54 574
14307.67 552
14308.80 557
14309.93 497
14311.06 529
14312.19 545
14313.32 604
14314.45 580
14315.58 566
14316.71 598
14317.84 567
14318.97 530
14320.10 558
14321.23 542
14322.36 582
14323.49 584
14324.62 523
14325.76 550
14326.89 596
14328.02 607
14329.15 563
14330.28 577
14331.41 550
14332.54 562
14333.67 558
14334.80 577
14335.93 531
14337.06 561
14338.20 604
14339.33 577
14340.46 626
14341.59 573
14342.72 551
14343.85 531
14344.98 552
14346.12 532
14347.25 493
14348.38 539
14349.51 563
14350.64 498
14351.77 494
14352.90 533
14354.04 517
14355.17 512
14356.30 497
14357.43 514
14358.56 501
14359.70 493
14360.83 523
14361.96 484
14363.09 480
14364.22 515
14365.36 555
14366.49 555
14367.62 525
14368.75 497
14369.89 498
14371.02 484
14372.15 456
14373.28 505
14374.42 501
14375.55 504
14376.68 506
14377.81 501
14378.95 517
14380.08 524
14381.21 512
14382.35 548
14383.48 578
14384.61 520
14385.74 522
14386.88 546
14388.01 544
14389.14 522
14390.28 520
14391.41 513
14392.54 497
14393.68 529
14394.81 501
14395.94 503
14397.08 522
14398.21 529
14399.34 530
14400.48 544
14401.61 503
14402.75 550
14403.88 502
14405.01 512
14406.15 536
14407.28 503
14408.41 532
14409.55 532
14410.68 486
14411.82 536
14412.95 506
14414.08 508
14415.22 523
14416.35 537
14417.49 513
14418.62 544
14419.76 554
14420.89 551
14422.02 553
14423.16 546
14424.29 538
14425.43 561
14426.56 535
14427.70 522
14428.83 505
14429.97 502
14431.10 516
14432.24 559
14433.37 529
14434.51 522
14435.64 517
14436.78 546
14437.91 534
14439.05 535
14440.18 514
14441.32 549
14442.45 548
14443.59 535
14444.72 539
14445.86 555
14446.99 571
14448.13 558
14449.27 554
14450.40 623
14451.54 552
14452.67 534
14453.81 556
14454.94 540
14456.08 557
14457.22 540
14458.35 556
14459.49 560
14460.62 549
14461.76 549
14462.90 516
14464.03 516
14465.17 557
14466.30 603
14467.44 563
14468.58 559
14469.71 569
14470.85 541
14471.99 536
14473.12 610
14474.26 612
14475.40 607
14476.53 540
14477.67 573
14478.81 585
14479.94 549
14481.08 533
14482.22 571
14483.35 526
14484.49 576
14485.63 564
14486.76 556
14487.90 556
14489.04 572
14490.17 589
14491.31 560
14492.45 570
14493.59 506
14494.72 554
14495.86 594
14497.00 514
14498.14 584
14499.27 536
14500.41 570
14501.55 544
14502.69 528
14503.82 530
14504.96 543
14506.10 575
14507.24 568
14508.37 599
14509.51 614
14510.65 602
14511.79 610
14512.93 546
14514.06 491
14515.20 565
14516.34 545
14517.48 527
14518.62 588
14519.76 590
14520.89 597
14522.03 584
14523.17 558
14524.31 566
14525.45 566
14526.59 573
14527.73 529
14528.86 544
14530.00 566
14531.14 557
14532.28 613
14533.42 583
14534.56 549
14535.70 528
14536.84 538
14537.98 552
14539.11 582
14540.25 593
14541.39 611
14542.53 578
14543.67 501
14544.81 527
14545.95 535
14547.09 511
14548.23 525
14549.37 529
14550.51 503
14551.65 476
14552.79 511
14553.93 549
14555.07 606
14556.21 553
14557.35 518
14558.49 496
14559.63 523
14560.77 492
14561.91 521
14563.05 580
14564.19 549
14565.33 520
14566.47 518
14567.61 570
14568.75 513
14569.89 501
14571.03 513
14572.17 519
14573.31 523
14574.45 539
14575.59 515
14576.73 556
14577.87 587
14579.01 520
14580.15 507
14581.29 543
14582.43 586
14583.57 542
14584.71 504
14585.85 548
14587.00 515
14588.14 502
14589.28 523
14590.42 506
14591.56 559
14592.70 542
14593.84 523
14594.98 554
14596.12 550
14597.27 510
14598.41 544
14599.55 552
14600.69 600
14601.83 541
14602.97 542
14604.12 566
14605.26 569
14606.40 561
14607.54 557
14608.68 557
14609.82 500
14610.97 575
14612.11 554
14613.25 584
14614.39 569
14615.53 574
14616.68 548
14617.82 576
14618.96 632
14620.10 612
14621.25 579
14622.39 541
14623.53 546
14624.67 557
14625.81 577
14626.96 602
14628.10 648
14629.24 614
14630.39 633
14631.53 664
14632.67 641
14633.81 602
14634.96 646
14636.10 660
14637.24 660
14638.38 660
14639.53 659
14640.67 585
14641.81 629
14642.96 628
14644.10 601
14645.24 628
14646.39 643
14647.53 613
14648.67 585
14649.82 534
14650.96 580
14652.10 580
14653.25 607
14654.39 591
14655.53 523
14656.68 506
14657.82 529
14658.97 554
14660.11 507
14661.25 511
14662.40 566
14663.54 509
14664.69 469
14665.83 473
14666.97 507
14668.12 521
14669.26 516
14670.41 463
14671.55 529
14672.69 514
14673.84 530
14674.98 476
14676.13 505
14677.27 546
14678.42 517
14679.56 528
14680.71 484
14681.85 516
14683.00 512
14684.14 493
14685.29 496
14686.43 480
14687.57 499
14688.72 466
14689.86 481
14691.01 463
14692.15 469
14693.30 487
14694.45 459
14695.59 444
14696.74 486
14697.88 495
14699.03 458
14700.17 457
14701.32 480
14702.46 452
14703.61 418
14704.75 433
14705.90 427
14707.04 431
14708.19 402
14709.34 430
14710.48 457
14711.63 418
14712.77 414
14713.92 472
14715.07 449
14716.21 453
14717.36 469
14718.50 460
14719.65 462
14720.80 463
14721.94 450
14723.09 447
14724.24 474
14725.38 455
14726.53 425
14727.67 443
14728.82 450
14729.97 441
14731.11 443
14732.26 423
14733.41 435
14734.55 470
14735.70 470
14736.85 501
14737.99 455
14739.14 426
14740.29 507
14741.44 415
14742.58 394
14743.73 407
14744.88 395
14746.02 406
14747.17 428
14748.32 406
14749.47 420
14750.61 444
14751.76 461
14752.91 415
14754.06 439
14755.20 400
14756.35 437
14757.50 437
14758.65 431
14759.79 435
14760.94 409
14762.09 447
14763.24 394
14764.38 389
14765.53 389
14766.68 416
14767.83 442
14768.98 427
14770.13 411
14771.27 402
14772.42 420
14773.57 422
14774.72 451
14775.87 416
14777.01 391
14778.16 396
14779.31 389
14780.46 398
14781.61 403
14782.76 397
14783.91 337
14785.05 378
14786.20 379
14787.35 394
14788.50 411
14789.65 400
14790.80 389
14791.95 382
14793.10 447
14794.25 398
14795.39 407
14796.54 381
14797.69 358
14798.84 390
14799.99 406
14801.14 416
14802.29 383
14803.44 361
14804.59 409
14805.74 433
14806.89 405
14808.04 401
14809.19 369
14810.34 387
14811.49 379
14812.64 415
14813.79 437
14814.94 380
14816.09 403
14817.24 388
14818.39 408
14819.54 357
14820.69 371
14821.84 414
14822.99 392
14824.14 390
14825.29 392
14826.44 417
14827.59 367
14828.74 383
14829.89 344
14831.04 345
14832.19 335
14833.34 369
14834.49 345
14835.64 350
14836.79 374
14837.94 370
14839.09 387
14840.24 333
14841.40 346
14842.55 334
14843.70 355
14844.85 339
14846.00 334
14847.15 335
14848.30 357
14849.45 367
14850.60 329
14851.76 361
14852.91 311
14854.06 343
14855.21 362
14856.36 360
14857.51 381
14858.66 402
14859.82 380
14860.97 322
14862.12 343
14863.27 365
14864.42 378
14865.57 358
14866.73 305
14867.88 333
14869.03 375
14870.18 385
14871.33 359
14872.49 330
14873.64 337
14874.79 337
14875.94 358
14877.10 329
14878.25 378
14879.40 364
14880.55 367
14881.71 367
14882.86 381
14884.01 348
14885.16 386
14886.32 376
14887.47 404
14888.62 386
14889.77 382
14890.93 383
14892.08 386
14893.23 348
14894.39 353
14895.54 388
14896.69 375
14897.84 359
14899.00 336
14900.15 330
14901.30 374
14902.46 357
14903.61 347
14904.76 373
14905.92 368
14907.07 303
14908.22 320
14909.38 398
14910.53 390
14911.69 371
14912.84 331
14913.99 340
14915.15 344
14916.30 328
14917.45 342
14918.61 349
14919.76 358
14920.92 363
14922.07 327
14923.22 388
14924.38 361
14925.53 367
14926.69 402
14927.84 325
14928.99 371
14930.15 417
14931.30 378
14932.46 350
14933.61 386
14934.77 378
14935.92 379
14937.08 376
14938.23 357
14939.39 343
14940.54 359
14941.70 341
14942.85 402
14944.00 377
14945.16 386
14946.31 396
14947.47 374
14948.62 367
14949.78 375
14950.94 322
14952.09 375
14953.25 379
14954.40 406
14955.56 418
14956.71 400
14957.87 386
14959.02 358
14960.18 353
14961.33 374
14962.49 338
14963.64 360
14964.80 350
14965.96 350
14967.11 351
14968.27 363
14969.42 378
14970.58 381
14971.74 362
14972.89 340
14974.05 370
14975.20 378
14976.36 356
14977.52 365
14978.67 406
14979.83 391
14980.98 356
14982.14 346
14983.30 397
14984.45 377
14985.61 347
14986.77 369
14987.92 387
14989.08 368
14990.24 380
14991.39 329
14992.55 337
14993.71 367
14994.86 354
14996.02 353
14997.18 324
14998.33 322
14999.49 345
15000.65 351
15001.81 301
15002.96 350
15004.12 361
15005.28 372
15006.43 384
15007.59 408
15008.75 334
15009.91 363
15011.06 391
15012.22 372
15013.38 373
15014.54 366
15015.69 342
15016.85 352
15018.01 333
15019.17 330
15020.33 334
15021.48 388
15022.64 368
15023.80 355
15024.96 345
15026.12 338
15027.27 336
15028.43 361
15029.59 364
15030.75 345
15031.91 331
15033.07 343
15034.22 355
15035.38 353
15036.54 323
15037.70 329
15038.86 334
15040.02 304
15041.17 325
15042.33 361
15043.49 361
15044.65 359
15045.81 347
15046.97 357
15048.13 375
15049.29 373
15050.45 366
15051.60 330
15052.76 333
15053.92 361
15055.08 366
15056.24 346
15057.40 356
15058.56 389
15059.72 320
15060.88 338
15062.04 328
15063.20 323
15064.36 345
15065.52 363
15066.68 331
15067.84 301
15069.00 336
15070.16 367
15071.32 354
15072.48 326
15073.63 301
15074.79 342
15075.95 371
15077.11 357
15078.27 363
15079.44 356
15080.60 355
15081.76 390
15082.92 324
15084.08 331
15085.24 310
15086.40 314
15087.56 373
15088.72 379
15089.88 358
15091.04 346
15092.20 343
15093.36 354
15094.52 363
15095.68 349
15096.84 346
15098.00 368
15099.16 354
15100.32 337
15101.49 316
15102.65 334
15103.81 376
15104.97 322
15106.13 331
15107.29 364
15108.45 366
15109.61 371
15110.78 371
15111.94 350
15113.10 367
15114.26 366
15115.42 326
15116.58 388
15117.74 381
15118.91 327
15120.07 357
15121.23 337
15122.39 370
15123.55 406
15124.71 368
15125.88 394
15127.04 338
15128.20 333
15129.36 363
15130.52 387
15131.69 360
15132.85 381
15134.01 308
15135.17 347
15136.34 368
15137.50 407
15138.66 369
15139.82 355
15140.99 347
15142.15 385
15143.31 366
15144.47 369
15145.64 351
15146.80 329
15147.96 312
15149.12 330
15150.29 354
15151.45 344
15152.61 357
15153.78 374
15154.94 336
15156.10 352
15157.27 384
15158.43 377
15159.59 353
15160.75 354
15161.92 321
15163.08 348
15164.24 359
15165.41 394
15166.57 342
15167.74 351
15168.90 375
15170.06 369
15171.23 358
15172.39 392
15173.55 394
15174.72 396
15175.88 338
15177.05 408
15178.21 422
15179.37 411
15180.54 406
15181.70 357
15182.87 418
15184.03 361
15185.19 367
15186.36 394
15187.52 388
15188.69 387
15189.85 383
15191.02 349
15192.18 425
15193.34 419
15194.51 392
15195.67 374
15196.84 410
15198.00 381
15199.17 420
15200.33 402
15201.50 407
15202.66 402
15203.83 416
15204.99 421
15206.16 410
15207.32 418
15208.49 379
15209.65 399
15210.82 415
15211.98 364
15213.15 411
15214.31 431
15215.48 394
15216.64 392
15217.81 385
15218.97 414
15220.14 446
15221.31 441
15222.47 428
15223.64 410
15224.80 408
15225.97 459
15227.13 449
15228.30 419
15229.47 389
15230.63 410
15231.80 412
15232.96 414
15234.13 417
15235.30 444
15236.46 456
15237.63 458
15238.79 462
15239.96 399
15241.13 420
15242.29 447
15243.46 446
15244.63 428
15245.79 406
15246.96 397
15248.13 417
15249.29 406
15250.46 441
15251.63 403
15252.79 381
15253.96 402
15255.13 373
15256.29 362
15257.46 399
15258.63 412
15259.80 394
15260.96 379
15262.13 386
15263.30 397
15264.46 376
15265.63 388
15266.80 366
15267.97 366
15269.13 353
15270.30 366
15271.47 383
15272.64 408
15273.80 364
15274.97 354
15276.14 373
15277.31 349
15278.47 384
15279.64 410
15280.81 390
15281.98 385
15283.15 422
15284.31 355
15285.48 367
15286.65 385
15287.82 361
15288.99 416
15290.15 399
15291.32 377
15292.49 360
15293.66 382
15294.83 390
15296.00 381
15297.16 357
15298.33 381
15299.50 347
15300.67 336
15301.84 378
15303.01 337
15304.18 354
15305.35 357
15306.51 391
15307.68 392
15308.85 338
15310.02 360
15311.19 396
15312.36 378
15313.53 349
15314.70 366
15315.87 430
15317.04 359
15318.21 396
15319.37 424
15320.54 386
15321.71 344
15322.88 359
15324.05 350
15325.22 359
15326.39 378
15327.56 368
15328.73 380
15329.90 357
15331.07 352
15332.24 386
15333.41 373
15334.58 360
15335.75 401
15336.92 365
15338.09 364
15339.26 345
15340.43 348
15341.60 368
15342.77 385
15343.94 365
15345.11 392
15346.28 371
15347.45 373
15348.62 382
15349.79 367
15350.96 387
15352.13 383
15353.31 374
15354.48 399
15355.65 361
15356.82 393
15357.99 402
15359.16 361
15360.33 364
15361.50 437
15362.67 360
15363.84 363
15365.01 372
15366.19 346
15367.36 342
15368.53 348
15369.70 353
15370.87 431
15372.04 406
15373.21 385
15374.38 399
15375.56 362
15376.73 394
15377.90 448
15379.07 405
15380.24 428
15381.41 407
15382.59 362
15383.76 384
15384.93 376
15386.10 346
15387.27 388
15388.45 417
15389.62 373
15390.79 378
15391.96 364
15393.13 342
15394.31 374
15395.48 389
15396.65 347
15397.82 353
15399.00 401
15400.17 353
15401.34 351
15402.51 376
15403.69 377
15404.86 373
15406.03 360
15407.20 347
15408.38 353
15409.55 333
15410.72 382
15411.89 386
15413.07 418
15414.24 408
15415.41 398
15416.59 316
15417.76 364
15418.93 335
15420.11 348
15421.28 343
15422.45 336
15423.63 367
15424.80 346
15425.97 424
15427.15 382
15428.32 332
15429.49 328
15430.67 390
15431.84 372
15433.01 344
15434.19 382
15435.36 306
15436.54 344
15437.71 385
15438.88 365
15440.06 350
15441.23 318
15442.41 363
15443.58 433
15444.75 434
15445.93 387
15447.10 405
15448.28 366
15449.45 357
15450.63 384
15451.80 384
15452.97 398
15454.15 400
15455.32 385
15456.50 362
15457.67 380
15458.85 357
15460.02 372
15461.20 369
15462.37 360
15463.55 402
15464.72 349
15465.90 355
15467.07 402
15468.25 383
15469.42 352
15470.60 350
15471.77 366
15472.95 349
15474.12 382
15475.30 350
15476.47 340
15477.65 362
15478.82 385
15480.00 424
15481.17 365
15482.35 387
15483.53 356
15484.70 376
15485.88 340
15487.05 371
15488.23 345
15489.40 376
15490.58 338
15491.76 335
15492.93 379
15494.11 388
15495.28 360
15496.46 404
15497.64 389
15498.81 347
15499.99 339
15501.17 365
15502.34 393
15503.52 417
15504.69 406
15505.87 381
15507.05 378
15508.22 371
15509.40 355
15510.58 344
15511.75 364
15512.93 365
15514.11 372
15515.28 375
15516.46 345
15517.64 414
15518.81 408
15519.99 390
15521.17 380
15522.35 393
15523.52 396
15524.70 346
15525.88 344
15527.05 374
15528.23 387
15529.41 395
15530.59 355
15531.76 398
15532.94 401
15534.12 358
15535.30 429
15536.47 405
15537.65 416
15538.83 353
15540.01 377
15541.19 426
15542.36 417
15543.54 375
15544.72 391
15545.90 406
15547.08 381
15548.25 363
15549.43 370
15550.61 426
15551.79 389
15552.97 394
15554.14 464
15555.32 406
15556.50 442
15557.68 452
15558.86 449
15560.04 424
15561.22 423
15562.39 406
15563.57 401
15564.75 397
15565.93 392
15567.11 426
15568.29 425
15569.47 428
15570.65 441
15571.82 422
15573.00 430
15574.18 467
15575.36 429
15576.54 505
15577.72 450
15578.90 409
15580.08 419
15581.26 439
15582.44 404
15583.62 478
15584.80 459
15585.98 510
15587.16 408
15588.34 439
15589.51 431
15590.69 443
15591.87 431
15593.05 431
15594.23 486
15595.41 447
15596.59 432
15597.77 449
15598.95 472
15600.13 458
15601.31 469
15602.49 497
15603.67 484
15604.85 475
15606.03 464
15607.21 453
15608.40 504
15609.58 510
15610.76 483
15611.94 500
15613.12 452
15614.30 460
15615.48 482
15616.66 466
15617.84 508
15619.02 482
15620.20 503
15621.38 521
15622.56 514
15623.74 545
15624.93 571
15626.11 505
15627.29 500
15628.47 501
15629.65 498
15630.83 575
15632.01 609
15633.19 538
15634.37 491
15635.56 533
15636.74 547
15637.92 574
15639.10 537
15640.28 591
15641.46 548
15642.65 539
15643.83 566
15645.01 587
15646.19 596
15647.37 618
15648.55 641
15649.74 599
15650.92 573
15652.10 609
15653.28 608
15654.46 624
15655.65 591
15656.83 643
15658.01 691
15659.19 636
15660.38 620
15661.56 620
15662.74 612
15663.92 621
15665.11 596
15666.29 592
15667.47 622
15668.65 545
15669.84 581
15671.02 615
15672.20 589
15673.38 586
15674.57 561
15675.75 575
15676.93 610
15678.12 605
15679.30 586
15680.48 652
15681.67 601
15682.85 591
15684.03 635
15685.22 576
15686.40 637
15687.58 649
15688.77 656
15689.95 641
15691.13 584
15692.32 568
15693.50 561
15694.68 557
15695.87 590
15697.05 600
15698.23 635
15699.42 615
15700.60 604
15701.79 596
15702.97 635
15704.15 654
15705.34 642
15706.52 690
15707.71 631
15708.89 646
15710.07 692
15711.26 667
15712.44 664
15713.63 664
15714.81 674
15716.00 678
15717.18 756
15718.37 749
15719.55 769
15720.73 716
15721.92 711
15723.10 693
15724.29 688
15725.47 716
15726.66 709
15727.84 722
15729.03 731
15730.21 721
15731.40 670
15732.58 718
15733.77 750
15734.95 771
15736.14 712
15737.32 689
15738.51 677
15739.69 722
15740.88 707
15742.07 687
15743.25 658
15744.44 705
15745.62 675
15746.81 673
15747.99 669
15749.18 673
15750.36 731
15751.55 725
15752.74 730
15753.92 735
15755.11 754
15756.29 804
15757.48 755
15758.67 771
15759.85 817
15761.04 836
15762.22 823
15763.41 784
15764.60 762
15765.78 750
15766.97 727
15768.16 708
15769.34 715
15770.53 691
15771.72 713
15772.90 747
15774.09 756
15775.28 770
15776.46 693
15777.65 702
15778.84 745
15780.02 672
15781.21 644
15782.40 652
15783.58 635
15784.77 655
15785.96 675
15787.14 666
15788.33 604
15789.52 653
15790.71 678
15791.89 660
15793.08 663
15794.27 623
15795.46 674
15796.64 666
15797.83 650
15799.02 692
15800.21 659
15801.39 654
15802.58 657
15803.77 625
15804.96 620
15806.14 652
15807.33 648
15808.52 580
15809.71 607
15810.90 596
15812.08 612
15813.27 611
15814.46 621
15815.65 571
15816.84 561
15818.03 573
15819.21 576
15820.40 618
15821.59 582
15822.78 609
15823.97 539
15825.16 521
15826.35 542
15827.53 494
15828.72 510
15829.91 554
15831.10 526
15832.29 537
15833.48 580
15834.67 530
15835.86 560
15837.04 557
15838.23 520
15839.42 557
15840.61 509
15841.80 514
15842.99 507
15844.18 519
15845.37 529
15846.56 523
15847.75 544
15848.94 527
15850.13 495
15851.32 518
15852.51 553
15853.70 515
15854.89 467
15856.07 543
15857.26 508
15858.45 563
15859.64 499
15860.83 504
15862.02 560
15863.21 567
15864.40 526
15865.59 542
15866.78 593
15867.97 536
15869.16 530
15870.36 504
15871.55 526
15872.74 533
15873.93 551
15875.12 531
15876.31 553
15877.50 552
15878.69 516
15879.88 529
15881.07 548
15882.26 562
15883.45 544
15884.64 544
15885.83 527
15887.02 498
15888.21 482
15889.41 526
15890.60 485
15891.79 580
15892.98 589
15894.17 558
15895.36 553
15896.55 549
15897.74 562
15898.93 523
15900.13 563
15901.32 533
15902.51 571
15903.70 558
15904.89 572
15906.08 586
15907.28 551
15908.47 550
15909.66 575
15910.85 522
15912.04 560
15913.23 540
15914.43 553
15915.62 571
15916.81 555
15918.00 545
15919.19 541
15920.39 565
15921.58 518
15922.77 542
15923.96 527
15925.16 507
15926.35 541
15927.54 573
15928.73 518
15929.93 561
15931.12 528
15932.31 482
15933.50 510
15934.70 544
15935.89 517
15937.08 516
15938.27 510
15939.47 531
15940.66 515
15941.85 521
15943.05 518
15944.24 524
15945.43 557
15946.63 510
15947.82 497
15949.01 487
15950.21 472
15951.40 476
15952.59 487
15953.79 483
15954.98 488
15956.17 434
15957.37 407
15958.56 470
15959.75 488
15960.95 475
15962.14 452
15963.33 485
15964.53 443
15965.72 418
15966.92 466
15968.11 429
15969.30 429
15970.50 422
15971.69 421
15972.89 414
15974.08 436
15975.27 464
15976.47 432
15977.66 389
15978.86 389
15980.05 409
15981.25 422
15982.44 455
15983.63 470
15984.83 472
15986.02 471
15987.22 464
15988.41 427
15989.61 413
15990.80 421
15992.00 419
15993.19 401
15994.39 362
15995.58 370
15996.78 437
15997.97 408
15999.17 385
16000.36 413
16001.56 403
16002.75 425
16003.95 404
16005.14 413
16006.34 383
16007.53 436
16008.73 412
16009.93 418
16011.12 392
16012.32 381
16013.51 373
16014.71 384
16015.90 396
16017.10 406
16018.30 376
16019.49 378
16020.69 362
16021.88 345
16023.08 373
16024.28 383
16025.47 363
16026.67 401
16027.86 391
16029.06 392
16030.26 386
16031.45 411
16032.65 417
16033.85 379
16035.04 343
16036.24 396
16037.43 375
16038.63 378
16039.83 397
16041.02 405
16042.22 397
16043.42 424
16044.61 403
16045.81 373
16047.01 390
16048.21 334
16049.40 361
16050.60 350
16051.80 361
16052.99 364
16054.19 352
16055.39 336
16056.59 379
16057.78 379
16058.98 380
16060.18 398
16061.37 376
16062.57 351
16063.77 356
16064.97 372
16066.16 367
16067.36 373
16068.56 366
16069.76 391
16070.96 372
16072.15 371
16073.35 395
16074.55 371
16075.75 352
16076.95 377
16078.14 351
16079.34 348
16080.54 346
16081.74 362
16082.94 356
16084.13 353
16085.33 326
16086.53 324
16087.73 345
16088.93 346
16090.13 337
16091.33 349
16092.52 358
16093.72 351
16094.92 344
16096.12 365
16097.32 351
16098.52 349
16099.72 377
16100.92 384
16102.11 372
16103.31 388
16104.51 329
16105.71 336
16106.91 363
16108.11 330
16109.31 318
16110.51 346
16111.71 341
16112.91 335
16114.11 329
16115.31 360
16116.51 322
16117.70 331
16118.90 318
16120.10 327
16121.30 312
16122.50 327
16123.70 368
16124.90 330
16126.10 320
16127.30 327
16128.50 360
16129.70 327
16130.90 338
16132.10 352
16133.30 359
16134.50 369
16135.70 332
16136.90 339
16138.10 352
16139.30 340
16140.50 389
16141.71 371
16142.91 369
16144.11 357
16145.31 331
16146.51 387
16147.71 357
16148.91 323
16150.11 344
16151.31 378
16152.51 336
16153.71 358
16154.91 330
16156.11 348
16157.31 353
16158.52 332
16159.72 330
16160.92 302
16162.12 314
16163.32 311
16164.52 315
16165.72 314
16166.92 318
16168.13 323
16169.33 346
16170.53 325
16171.73 340
16172.93 354
16174.13 340
16175.34 333
16176.54 328
16177.74 323
16178.94 337
16180.14 341
16181.34 313
16182.55 308
16183.75 332
16184.95 290
16186.15 357
16187.35 332
16188.56 323
16189.76 326
16190.96 351
16192.16 337
16193.37 316
16194.57 323
16195.77 316
16196.97 359
16198.18 338
16199.38 342
16200.58 342
16201.78 370
16202.99 358
16204.19 325
16205.39 343
16206.60 342
16207.80 328
16209.00 327
16210.20 343
16211.41 349
16212.61 378
16213.81 345
16215.02 323
16216.22 352
16217.42 364
16218.63 324
16219.83 329
16221.03 342
16222.24 352
16223.44 387
16224.64 374
16225.85 354
16227.05 337
16228.25 338
16229.46 348
16230.66 340
16231.87 367
16233.07 372
16234.27 355
16235.48 356
16236.68 354
16237.89 358
16239.09 356
16240.29 344
16241.50 365
16242.70 388
16243.91 353
16245.11 339
16246.31 340
16247.52 373
16248.72 353
16249.93 352
16251.13 343
16252.34 359
16253.54 385
16254.75 349
16255.95 366
16257.16 355
16258.36 376
16259.57 403
16260.77 387
16261.97 386
16263.18 368
16264.38 385
16265.59 412
16266.80 361
16268.00 387
16269.21 406
16270.41 356
16271.62 334
16272.82 357
16274.03 373
16275.23 419
16276.44 352
16277.64 364
16278.85 400
16280.05 368
16281.26 385
16282.47 394
16283.67 349
16284.88 375
16286.08 397
16287.29 414
16288.49 350
16289.70 372
16290.91 438
16292.11 400
16293.32 396
16294.52 391
16295.73 352
16296.94 405
16298.14 392
16299.35 390
16300.56 358
16301.76 374
16302.97 403
16304.18 387
16305.38 362
16306.59 377
16307.79 430
16309.00 395
16310.21 419
16311.42 418
16312.62 400
16313.83 415
16315.04 416
16316.24 394
16317.45 406
16318.66 422
16319.86 410
16321.07 397
16322.28 351
16323.49 374
16324.69 444
16325.90 407
16327.11 393
16328.31 349
16329.52 352
16330.73 433
16331.94 431
16333.14 403
16334.35 399
16335.56 389
16336.77 374
16337.98 375
16339.18 361
16340.39 376
16341.60 386
16342.81 372
16344.01 377
16345.22 332
16346.43 329
16347.64 369
16348.85 370
16350.05 340
16351.26 367
16352.47 340
16353.68 356
16354.89 383
16356.10 383
16357.30 353
16358.51 413
16359.72 404
16360.93 383
16362.14 365
16363.35 361
16364.56 375
16365.77 336
16366.97 356
16368.18 281
16369.39 339
16370.60 357
16371.81 361
16373.02 315
16374.23 309
16375.44 341
16376.65 352
16377.86 318
16379.06 331
16380.27 308
16381.48 330
16382.69 338
16383.90 339
16385.11 370
16386.32 326
16387.53 340
16388.74 334
16389.95 310
16391.16 313
16392.37 369
16393.58 335
16394.79 330
16396.00 359
16397.21 334
16398.42 340
16399.63 343
16400.84 327
16402.05 334
16403.26 349
16404.47 346
16405.68 354
16406.89 343
16408.10 329
16409.31 320
16410.52 297
16411.73 322
16412.94 315
16414.15 334
16415.36 343
16416.57 352
16417.78 331
16419.00 340
16420.21 349
16421.42 345
16422.63 339
16423.84 301
16425.05 348
16426.26 343
16427.47 326
16428.68 339
16429.89 330
16431.11 303
16432.32 286
16433.53 287
16434.74 318
16435.95 341
16437.16 316
16438.37 340
16439.59 346
16440.80 350
16442.01 310
16443.22 300
16444.43 315
16445.64 328
16446.86 341
16448.07 305
16449.28 321
16450.49 315
16451.70 316
16452.91 318
16454.13 299
16455.34 335
16456.55 338
16457.76 304
16458.98 330
16460.19 303
16461.40 309
16462.61 283
16463.82 303
16465.04 272
16466.25 293
16467.46 325
16468.67 322
16469.89 268
16471.10 268
16472.31 299
16473.53 307
16474.74 298
16475.95 313
16477.16 313
16478.38 297
16479.59 304
16480.80 308
16482.02 281
16483.23 283
16484.44 305
16485.66 276
16486.87 321
16488.08 321
16489.30 308
16490.51 290
16491.72 285
16492.94 300
16494.15 292
16495.36 310
16496.58 298
16497.79 317
16499.00 318
16500.22 314
16501.43 315
16502.65 305
16503.86 340
16505.07 304
16506.29 342
16507.50 287
16508.71 313
16509.93 285
16511.14 309
16512.36 343
16513.57 310
16514.79 330
16516.00 299
16517.21 322
16518.43 298
16519.64 345
16520.86 328
16522.07 294
16523.29 311
16524.50 358
16525.72 329
16526.93 293
16528.15 296
16529.36 292
16530.58 279
16531.79 318
16533.01 294
16534.22 320
16535.44 328
16536.65 320
16537.87 310
16539.08 323
16540.30 317
16541.51 285
16542.73 312
16543.94 346
16545.16 324
16546.37 305
16547.59 313
16548.80 295
16550.02 311
16551.24 307
16552.45 323
16553.67 323
16554.88 291
16556.10 297
16557.31 274
16558.53 293
16559.75 290
16560.96 292
16562.18 286
16563.39 299
16564.61 339
16565.83 300
16567.04 331
16568.26 315
16569.47 339
16570.69 313
16571.91 302
16573.12 318
16574.34 343
16575.56 302
16576.77 297
16577.99 338
16579.21 350
16580.42 323
16581.64 374
16582.86 364
16584.07 315
16585.29 299
16586.51 304
16587.72 352
16588.94 356
16590.16 374
16591.38 344
16592.59 301
16593.81 312
16595.03 321
16596.24 304
16597.46 311
16598.68 342
16599.90 330
16601.11 327
16602.33 342
16603.55 309
16604.77 348
16605.98 319
16607.20 315
16608.42 318
16609.64 310
16610.86 310
16612.07 311
16613.29 292
16614.51 322
16615.73 324
16616.95 309
16618.16 321
16619.38 315
16620.60 305
16621.82 309
16623.04 283
16624.25 270
16625.47 313
16626.69 264
16627.91 308
16629.13 298
16630.35 319
16631.57 317
16632.78 285
16634.00 298
16635.22 300
16636.44 305
16637.66 319
16638.88 333
16640.10 301
16641.32 291
16642.53 275
16643.75 347
16644.97 315
16646.19 340
16647.41 296
16648.63 326
16649.85 327
16651.07 280
16652.29 290
16653.51 282
16654.73 302
16655.95 323
16657.17 304
16658.39 301
16659.61 298
16660.83 287
16662.04 337
16663.26 318
16664.48 314
16665.70 280
16666.92 245
16668.14 276
16669.36 304
16670.58 277
16671.80 289
16673.02 292
16674.24 305
16675.46 294
16676.68 266
16677.91 245
16679.13 286
16680.35 303
16681.57 293
16682.79 281
16684.01 298
16685.23 282
16686.45 262
16687.67 247
16688.89 272
16690.11 270
16691.33 272
16692.55 276
16693.77 276
16694.99 258
16696.21 282
16697.44 292
16698.66 292
16699.88 321
16701.10 304
16702.32 295
16703.54 249
16704.76 291
16705.98 279
16707.21 275
16708.43 274
16709.65 270
16710.87 287
16712.09 300
16713.31 295
16714.53 280
16715.76 257
16716.98 271
16718.20 286
16719.42 264
16720.64 286
16721.87 247
16723.09 277
16724.31 262
16725.53 267
16726.75 321
16727.98 290
16729.20 292
16730.42 290
16731.64 266
16732.86 261
16734.09 291
16735.31 291
16736.53 270
16737.75 258
16738.98 286
16740.20 282
16741.42 267
16742.64 270
16743.87 274
16745.09 280
16746.31 294
16747.54 318
16748.76 270
16749.98 269
16751.20 285
16752.43 259
16753.65 273
16754.87 294
16756.10 326
16757.32 245
16758.54 283
16759.77 252
16760.99 244
16762.21 271
16763.44 256
16764.66 240
16765.88 279
16767.11 286
16768.33 272
16769.55 285
16770.78 308
16772.00 295
16773.23 276
16774.45 259
16775.67 259
16776.90 289
16778.12 303
16779.35 275
16780.57 229
16781.79 268
16783.02 274
16784.24 240
16785.47 269
16786.69 291
16787.91 311
16789.14 269
16790.36 264
16791.59 280
16792.81 321
16794.04 261
16795.26 271
16796.49 274
16797.71 274
16798.94 294
16800.16 303
16801.38 255
16802.61 279
16803.83 312
16805.06 283
16806.28 290
16807.51 314
16808.73 280
16809.96 290
16811.18 279
16812.41 259
16813.64 252
16814.86 254
16816.09 296
16817.31 277
16818.54 285
16819.76 275
16820.99 267
16822.21 300
16823.44 316
16824.66 276
16825.89 268
16827.12 310
16828.34 293
16829.57 277
16830.79 285
16832.02 302
16833.25 308
16834.47 269
16835.70 262
16836.92 274
16838.15 280
16839.38 292
16840.60 318
16841.83 307
16843.06 296
16844.28 328
16845.51 296
16846.73 286
16847.96 304
16849.19 319
16850.41 326
16851.64 308
16852.87 321
16854.09 318
16855.32 333
16856.55 299
16857.77 317
16859.00 338
16860.23 303
16861.46 339
16862.68 332
16863.91 321
16865.14 348
16866.36 362
16867.59 362
16868.82 329
16870.05 358
16871.27 392
16872.50 359
16873.73 351
16874.96 385
16876.18 338
16877.41 363
16878.64 383
16879.87 390
16881.09 389
16882.32 381
16883.55 414
16884.78 391
16886.01 399
16887.23 376
16888.46 387
16889.69 412
16890.92 417
16892.15 418
16893.37 411
16894.60 387
16895.83 415
16897.06 361
16898.29 352
16899.51 347
16900.74 370
16901.97 356
16903.20 352
16904.43 384
16905.66 372
16906.89 380
16908.12 385
16909.34 316
16910.57 338
16911.80 335
16913.03 347
16914.26 320
16915.49 323
16916.72 322
16917.95 325
16919.18 316
16920.40 368
16921.63 359
16922.86 325
16924.09 340
16925.32 313
16926.55 324
16927.78 320
16929.01 307
16930.24 292
16931.47 305
16932.70 293
16933.93 338
16935.16 307
16936.39 333
16937.62 312
16938.85 339
16940.08 346
16941.31 351
16942.54 325
16943.77 288
16945.00 303
16946.23 297
16947.46 309
16948.69 321
16949.92 288
16951.15 270
16952.38 278
16953.61 295
16954.84 321
16956.07 264
16957.30 277
16958.53 272
16959.76 283
16960.99 304
16962.22 276
16963.45 314
16964.68 337
16965.92 286
16967.15 288
16968.38 242
16969.61 262
16970.84 305
16972.07 315
16973.30 276
16974.53 300
16975.76 317
16976.99 280
16978.23 278
16979.46 294
16980.69 249
16981.92 292
16983.15 292
16984.38 292
16985.61 270
16986.85 312
16988.08 291
16989.31 261
16990.54 268
16991.77 307
16993.00 314
16994.24 306
16995.47 308
16996.70 301
16997.93 313
16999.16 267
17000.40 294
17001.63 312
17002.86 303
17004.09 292
17005.32 259
17006.56 292
17007.79 280
17009.02 287
17010.25 270
17011.49 262
17012.72 301
17013.95 316
17015.18 272
17016.42 293
17017.65 283
17018.88 262
17020.12 274
17021.35 292
17022.58 296
17023.81 269
17025.05 260
17026.28 276
17027.51 277
17028.75 304
17029.98 312
17031.21 312
17032.45 277
17033.68 293
17034.91 291
17036.15 283
17037.38 274
17038.61 246
17039.85 284
17041.08 293
17042.31 271
17043.55 268
17044.78 250
17046.01 281
17047.25 278
17048.48 272
17049.72 282
17050.95 308
17052.18 292
17053.42 268
17054.65 267
17055.89 255
17057.12 282
17058.35 266
17059.59 273
17060.82 267
17062.06 238
17063.29 273
17064.53 270
17065.76 264
17066.99 237
17068.23 237
17069.46 251
17070.70 268
17071.93 274
17073.17 266
17074.40 218
17075.64 251
17076.87 289
17078.11 276
17079.34 256
17080.58 240
17081.81 226
17083.05 229
17084.28 234
17085.52 238
17086.75 298
17087.99 239
17089.22 258
17090.46 260
17091.69 268
17092.93 286
17094.16 257
17095.40 269
17096.64 264
17097.87 269
17099.11 220
17100.34 261
17101.58 243
17102.81 271
17104.05 264
17105.29 257
17106.52 231
17107.76 225
17108.99 252
17110.23 228
17111.47 241
17112.70 241
17113.94 256
17115.17 262
17116.41 263
17117.65 254
17118.88 242
17120.12 247
17121.36 244
17122.59 229
17123.83 246
17125.07 234
17126.30 264
17127.54 228
17128.78 258
17130.01 248
17131.25 211
17132.49 253
17133.72 247
17134.96 230
17136.20 226
17137.43 272
17138.67 247
17139.91 254
17141.15 237
17142.38 271
17143.62 260
17144.86 236
17146.10 288
17147.33 234
17148.57 241
17149.81 246
17151.05 258
17152.28 238
17153.52 223
17154.76 249
17156.00 212
17157.23 262
17158.47 251
17159.71 253
17160.95 252
17162.19 226
17163.42 227
17164.66 235
17165.90 222
17167.14 229
17168.38 246
17169.61 235
17170.85 256
17172.09 216
17173.33 239
17174.57 247
17175.81 238
17177.04 237
17178.28 222
17179.52 251
17180.76 222
17182.00 239
17183.24 242
17184.48 230
17185.71 229
17186.95 225
17188.19 256
17189.43 232
17190.67 219
17191.91 226
17193.15 225
17194.39 201
17195.63 228
17196.87 194
17198.11 203
17199.34 214
17200.58 218
17201.82 229
17203.06 211
17204.30 232
17205.54 212
17206.78 236
17208.02 200
17209.26 240
17210.50 218
17211.74 242
17212.98 228
17214.22 216
17215.46 222
17216.70 214
17217.94 188
17219.18 227
17220.42 202
17221.66 216
17222.90 195
17224.14 200
17225.38 217
17226.62 223
17227.86 229
17229.10 232
17230.34 236
17231.58 210
17232.82 261
17234.06 223
17235.30 234
17236.54 237
17237.78 200
17239.03 212
17240.27 220
17241.51 243
17242.75 219
17243.99 228
17245.23 254
17246.47 235
17247.71 228
17248.95 220
17250.19 260
17251.43 224
17252.68 231
17253.92 217
17255.16 226
17256.40 204
17257.64 203
17258.88 236
17260.12 206
17261.37 215
17262.61 205
17263.85 198
17265.09 229
17266.33 226
17267.57 244
17268.82 209
17270.06 222
17271.30 222
17272.54 218
17273.78 207
17275.03 210
17276.27 194
17277.51 242
17278.75 234
17279.99 203
17281.24 207
17282.48 219
17283.72 224
17284.96 205
17286.21 201
17287.45 236
17288.69 230
17289.93 208
17291.18 216
17292.42 226
17293.66 229
17294.90 230
17296.15 205
17297.39 222
17298.63 209
17299.88 239
17301.12 222
17302.36 195
17303.60 206
17304.85 238
17306.09 243
17307.33 209
17308.58 191
17309.82 193
17311.06 203
17312.31 199
17313.55 208
17314.79 208
17316.04 219
17317.28 197
17318.52 232
17319.77 221
17321.01 248
17322.26 223
17323.50 250
17324.74 235
17325.99 227
17327.23 247
17328.48 229
17329.72 238
17330.96 240
17332.21 234
17333.45 243
17334.70 257
17335.94 224
17337.18 245
17338.43 221
17339.67 181
17340.92 205
17342.16 183
17343.41 221
17344.65 191
17345.90 218
17347.14 198
17348.38 186
17349.63 199
17350.87 179
17352.12 200
17353.36 213
17354.61 222
17355.85 251
17357.10 201
17358.34 204
17359.59 204
17360.83 217
17362.08 229
17363.32 188
17364.57 206
17365.81 202
17367.06 212
17368.31 211
17369.55 217
17370.80 200
17372.04 209
17373.29 236
17374.53 229
17375.78 212
17377.02 213
17378.27 235
17379.52 210
17380.76 188
17382.01 190
17383.25 221
17384.50 209
17385.75 203
17386.99 208
17388.24 212
17389.48 181
17390.73 193
17391.98 189
17393.22 188
17394.47 222
17395.71 212
17396.96 221
17398.21 208
17399.45 220
17400.70 228
17401.95 193
17403.19 219
17404.44 237
17405.69 227
17406.93 224
17408.18 229
17409.43 225
17410.67 221
17411.92 205
17413.17 190
17414.42 211
17415.66 195
17416.91 199
17418.16 242
17419.40 248
17420.65 237
17421.90 212
17423.15 252
17424.39 230
17425.64 221
17426.89 200
17428.14 184
17429.38 223
17430.63 218
17431.88 241
17433.13 220
17434.37 247
17435.62 238
17436.87 202
17438.12 199
17439.37 209
17440.61 222
17441.86 218
17443.11 228
17444.36 228
17445.61 209
17446.85 226
17448.10 250
17449.35 200
17450.60 232
17451.85 203
17453.10 228
17454.34 220
17455.59 198
17456.84 237
17458.09 222
17459.34 221
17460.59 236
17461.84 242
17463.09 234
17464.33 228
17465.58 205
17466.83 208
17468.08 206
17469.33 226
17470.58 211
17471.83 228
17473.08 214
17474.33 199
17475.58 224
17476.83 237
17478.07 215
17479.32 216
17480.57 218
17481.82 217
17483.07 245
17484.32 236
17485.57 200
17486.82 206
17488.07 241
17489.32 219
17490.57 237
17491.82 232
17493.07 235
17494.32 220
17495.57 231
17496.82 221
17498.07 216
17499.32 232
17500.57 208
17501.82 237
17503.07 198
17504.32 213
17505.57 218
17506.82 241
17508.07 218
17509.32 199
17510.57 232
17511.82 206
17513.07 187
17514.32 205
17515.58 214
17516.83 224
17518.08 215
17519.33 198
17520.58 209
17521.83 213
17523.08 189
17524.33 219
17525.58 225
17526.83 232
17528.08 206
17529.34 232
17530.59 251
17531.84 219
17533.09 229
17534.34 234
17535.59 220
17536.84 208
17538.09 265
17539.35 224
17540.60 233
17541.85 240
17543.10 198
17544.35 187
17545.60 182
17546.86 196
17548.11 214
17549.36 224
17550.61 196
17551.86 200
17553.12 215
17554.37 225
17555.62 184
17556.87 209
17558.12 200
17559.38 244
17560.63 215
17561.88 216
17563.13 223
17564.39 214
17565.64 211
17566.89 197
17568.14 203
17569.40 192
17570.65 225
17571.90 191
17573.15 196
17574.41 217
17575.66 210
17576.91 219
17578.17 245
17579.42 212
17580.67 207
17581.92 232
17583.18 222
17584.43 221
17585.68 201
17586.94 229
17588.19 223
17589.44 205
17590.70 200
17591.95 196
17593.20 215
17594.46 212
17595.71 218
17596.97 188
17598.22 214
17599.47 237
17600.73 216
17601.98 231
17603.23 226
17604.49 233
17605.74 203
17607.00 220
17608.25 240
17609.50 199
17610.76 217
17612.01 219
17613.27 222
17614.52 196
17615.77 233
17617.03 238
17618.28 219
17619.54 206
17620.79 223
17622.05 200
17623.30 213
17624.56 219
17625.81 214
17627.06 224
17628.32 230
17629.57 225
17630.83 201
17632.08 194
17633.34 219
17634.59 205
17635.85 213
17637.10 211
17638.36 221
17639.61 229
17640.87 205
17642.12 195
17643.38 239
17644.63 227
17645.89 239
17647.15 199
17648.40 202
17649.66 243
17650.91 206
17652.17 241
17653.42 234
17654.68 225
17655.93 209
17657.19 262
17658.45 225
17659.70 208
17660.96 248
17662.21 234
17663.47 214
17664.73 213
17665.98 243
17667.24 274
17668.49 229
17669.75 266
17671.01 248
17672.26 235
17673.52 196
17674.77 200
17676.03 221
17677.29 221
17678.54 200
17679.80 218
17681.06 216
17682.31 194
17683.57 194
17684.83 216
17686.08 207
17687.34 215
17688.60 188
17689.85 203
17691.11 226
17692.37 216
17693.63 207
17694.88 207
17696.14 216
17697.40 211
17698.65 200
17699.91 208
17701.17 220
17702.43 208
17703.68 198
17704.94 183
17706.20 211
17707.46 207
17708.71 174
17709.97 222
17711.23 235
17712.49 226
17713.74 214
17715.00 226
17716.26 200
17717.52 190
17718.78 264
17720.03 238
17721.29 216
17722.55 213
17723.81 235
17725.07 255
17726.32 216
17727.58 200
17728.84 184
17730.10 224
17731.36 214
17732.62 187
17733.87 213
17735.13 250
17736.39 206
17737.65 226
17738.91 235
17740.17 223
17741.43 201
17742.69 213
17743.94 187
17745.20 185
17746.46 200
17747.72 223
17748.98 230
17750.24 250
17751.50 203
17752.76 205
17754.02 190
17755.28 212
17756.53 225
17757.79 195
17759.05 247
17760.31 223
17761.57 212
17762.83 216
17764.09 176
17765.35 197
17766.61 188
17767.87 233
17769.13 201
17770.39 211
17771.65 184
17772.91 209
17774.17 210
17775.43 197
17776.69 215
17777.95 232
17779.21 203
17780.47 205
17781.73 214
17782.99 210
17784.25 219
17785.51 208
17786.77 214
17788.03 198
17789.29 215
17790.55 244
17791.81 250
17793.07 238
17794.33 205
17795.59 215
17796.86 247
17798.12 198
17799.38 210
17800.64 192
17801.90 207
17803.16 213
17804.42 171
17805.68 168
17806.94 199
17808.20 239
17809.47 214
17810.73 220
17811.99 232
17813.25 213
17814.51 210
17815.77 198
17817.03 228
17818.29 192
17819.56 246
17820.82 244
17822.08 205
17823.34 181
17824.60 201
17825.86 209
17827.13 185
17828.39 171
17829.65 227
17830.91 163
17832.17 178
17833.44 184
17834.70 197
17835.96 241
17837.22 216
17838.48 200
17839.75 220
17841.01 196
17842.27 178
17843.53 193
17844.80 208
17846.06 203
17847.32 226
17848.58 200
17849.85 224
17851.11 204
17852.37 179
17853.63 220
17854.90 218
17856.16 193
17857.42 211
17858.69 209
17859.95 239
17861.21 254
17862.47 218
17863.74 233
17865.00 203
17866.26 224
17867.53 221
17868.79 215
17870.05 202
17871.32 214
17872.58 178
17873.84 198
17875.11 202
17876.37 201
17877.63 204
17878.90 222
17880.16 215
17881.43 205
17882.69 201
17883.95 200
17885.22 229
17886.48 193
17887.74 213
17889.01 211
17890.27 214
17891.54 192
17892.80 196
17894.07 197
17895.33 207
17896.59 202
17897.86 182
17899.12 198
17900.39 186
17901.65 186
17902.92 176
17904.18 201
17905.44 223
17906.71 177
17907.97 172
17909.24 198
17910.50 179
17911.77 190
17913.03 199
17914.30 201
17915.56 192
17916.83 191
17918.09 218
17919.36 178
17920.62 196
17921.89 191
17923.15 207
17924.42 214
17925.68 197
17926.95 199
17928.21 213
17929.48 219
17930.75 211
17932.01 187
17933.28 228
17934.54 215
17935.81 197
17937.07 210
17938.34 202
17939.61 216
17940.87 200
17942.14 228
17943.40 210
17944.67 206
17945.93 216
17947.20 179
17948.47 149
17949.73 156
17951.00 193
17952.27 218
17953.53 226
17954.80 185
17956.06 216
17957.33 208
17958.60 203
17959.86 191
17961.13 188
17962.40 194
17963.66 205
17964.93 207
17966.20 173
17967.46 166
17968.73 177
17970.00 205
17971.26 169
17972.53 181
17973.80 177
17975.07 185
17976.33 177
17977.60 169
17978.87 151
17980.13 201
17981.40 214
17982.67 218
17983.94 171
17985.20 187
17986.47 201
17987.74 220
17989.01 200
17990.27 190
17991.54 183
17992.81 185
17994.08 203
17995.34 207
17996.61 189
17997.88 180
17999.15 182
18000.42 191
18001.68 176
18002.95 188
18004.22 224
18005.49 191
18006.76 193
18008.02 155
18009.29 180
18010.56 183
18011.83 187
18013.10 220
18014.37 199
18015.63 192
18016.90 207
18018.17 214
18019.44 199
18020.71 210
18021.98 201
18023.25 208
18024.51 163
18025.78 196
18027.05 198
18028.32 210
18029.59 174
18030.86 182
18032.13 197
18033.40 205
18034.67 200
18035.94 194
18037.20 169
18038.47 191
18039.74 205
18041.01 221
18042.28 190
18043.55 177
18044.82 203
18046.09 177
18047.36 198
18048.63 197
18049.90 193
18051.17 216
18052.44 203
18053.71 204
18054.98 176
18056.25 197
18057.52 191
18058.79 183
18060.06 205
18061.33 188
18062.60 179
18063.87 168
18065.14 193
18066.41 191
18067.68 195
18068.95 191
18070.22 212
18071.49 181
18072.76 180
18074.03 203
18075.30 200
18076.57 204
18077.84 188
18079.11 192
18080.39 172
18081.66 181
18082.93 211
18084.20 190
18085.47 192
18086.74 205
18088.01 190
18089.28 217
18090.55 215
18091.82 184
18093.10 185
18094.37 236
18095.64 195
18096.91 196
18098.18 209
18099.45 235
18100.72 223
18102.00 220
18103.27 220
18104.54 216
18105.81 203
18107.08 170
18108.35 197
18109.63 197
18110.90 220
18112.17 169
18113.44 199
18114.71 195
18115.98 185
18117.26 211
18118.53 191
18119.80 204
18121.07 236
18122.35 223
18123.62 200
18124.89 185
18126.16 212
18127.43 199
18128.71 204
18129.98 188
18131.25 240
18132.52 219
18133.80 187
18135.07 173
18136.34 216
18137.62 223
18138.89 213
18140.16 209
18141.43 194
18142.71 165
18143.98 179
18145.25 217
18146.53 233
18147.80 210
18149.07 203
18150.35 203
18151.62 202
18152.89 174
18154.17 182
18155.44 212
18156.71 233
18157.99 199
18159.26 193
18160.53 212
18161.81 215
18163.08 211
18164.35 201
18165.63 240
18166.90 223
18168.18 181
18169.45 182
18170.72 182
18172.00 181
18173.27 171
18174.55 180
18175.82 201
18177.09 210
18178.37 154
18179.64 190
18180.92 162
18182.19 201
18183.47 191
18184.74 191
18186.01 203
18187.29 207
18188.56 195
18189.84 183
18191.11 187
18192.39 175
18193.66 202
18194.94 195
18196.21 205
18197.49 181
18198.76 176
18200.04 190
18201.31 163
18202.59 204
18203.86 197
18205.14 189
18206.41 165
18207.69 182
18208.96 182
18210.24 197
18211.51 208
18212.79 236
18214.06 200
18215.34 194
18216.62 215
18217.89 243
18219.17 190
18220.44 198
18221.72 216
18222.99 195
18224.27 197
18225.55 204
18226.82 186
18228.10 197
18229.37 216
18230.65 194
18231.93 164
18233.20 195
18234.48 189
18235.75 158
18237.03 168
18238.31 181
18239.58 190
18240.86 214
18242.14 189
18243.41 199
18244.69 231
18245.97 209
18247.24 181
18248.52 186
18249.80 201
18251.07 186
18252.35 178
18253.63 211
18254.90 221
18256.18 202
18257.46 194
18258.73 175
18260.01 194
18261.29 216
18262.57 234
18263.84 211
18265.12 209
18266.40 203
18267.67 219
18268.95 188
18270.23 207
18271.51 212
18272.78 229
18274.06 206
18275.34 208
18276.62 221
18277.89 213
18279.17 223
18280.45 221
18281.73 204
18283.01 225
18284.28 196
18285.56 193
18286.84 169
18288.12 181
18289.40 195
18290.67 166
18291.95 197
18293.23 164
18294.51 203
18295.79 172
18297.07 218
18298.34 231
18299.62 188
18300.90 178
18302.18 202
18303.46 195
18304.74 185
18306.02 181
18307.29 175
18308.57 205
18309.85 214
18311.13 190
18312.41 167
18313.69 179
18314.97 202
18316.25 183
18317.53 190
18318.80 162
18320.08 189
18321.36 203
18322.64 192
18323.92 225
18325.20 213
18326.48 200
18327.76 174
18329.04 181
18330.32 189
18331.60 185
18332.88 179
18334.16 182
18335.44 172
18336.72 208
18338.00 202
18339.28 199
18340.56 202
18341.84 206
18343.12 188
18344.40 204
18345.68 215
18346.96 189
18348.24 195
18349.52 192
18350.80 183
18352.08 217
18353.36 210
18354.64 215
18355.92 179
18357.20 192
18358.48 177
18359.76 197
18361.04 193
18362.32 203
18363.60 190
18364.88 210
18366.16 247
18367.45 238
18368.73 195
18370.01 172
18371.29 177
18372.57 197
18373.85 203
18375.13 193
18376.41 193
18377.69 207
18378.98 185
18380.26 217
18381.54 188
18382.82 173
18384.10 189
18385.38 226
18386.66 193
18387.95 196
18389.23 203
18390.51 200
18391.79 208
18393.07 186
18394.35 193
18395.64 227
18396.92 216
18398.20 196
18399.48 179
18400.76 217
18402.05 199
18403.33 202
18404.61 219
18405.89 194
18407.17 203
18408.46 234
18409.74 209
18411.02 190
18412.30 200
18413.59 179
18414.87 176
18416.15 183
18417.43 168
18418.72 156
18420.00 190
18421.28 201
18422.56 192
18423.85 180
18425.13 176
18426.41 223
18427.70 182
18428.98 188
18430.26 211
18431.54 184
18432.83 189
18434.11 195
18435.39 176
18436.68 174
18437.96 200
18439.24 215
18440.53 213
18441.81 179
18443.09 178
18444.38 187
18445.66 221
18446.95 171
18448.23 195
18449.51 183
18450.80 198
18452.08 209
18453.36 182
18454.65 179
18455.93 182
18457.22 197
18458.50 210
18459.78 211
18461.07 205
18462.35 200
18463.64 204
18464.92 209
18466.21 195
18467.49 229
18468.77 193
18470.06 207
18471.34 172
18472.63 185
18473.91 198
18475.20 204
18476.48 205
18477.77 161
18479.05 193
18480.34 196
18481.62 178
18482.91 175
18484.19 198
18485.47 174
18486.76 193
18488.04 199
18489.33 195
18490.62 212
18491.90 218
18493.19 219
18494.47 174
18495.76 171
18497.04 177
18498.33 212
18499.61 187
18500.90 181
18502.18 177
18503.47 203
18504.75 209
18506.04 205
18507.33 176
18508.61 163
18509.90 171
18511.18 212
18512.47 186
18513.76 145
18515.04 179
18516.33 199
18517.61 210
18518.90 205
18520.19 210
18521.47 214
18522.76 197
18524.04 224
18525.33 184
18526.62 218
18527.90 204
18529.19 205
18530.48 206
18531.76 217
18533.05 192
18534.34 199
18535.62 192
18536.91 204
18538.20 160
18539.48 197
18540.77 214
18542.06 190
18543.34 213
18544.63 215
18545.92 188
18547.21 212
18548.49 219
18549.78 204
18551.07 201
18552.36 215
18553.64 204
18554.93 213
18556.22 211
18557.50 202
18558.79 187
18560.08 212
18561.37 201
18562.66 194
18563.94 188
18565.23 233
18566.52 192
18567.81 195
18569.09 191
18570.38 216
18571.67 228
18572.96 186
18574.25 189
18575.53 214
18576.82 214
18578.11 204
18579.40 227
18580.69 188
18581.98 203
18583.26 236
18584.55 223
18585.84 245
18587.13 208
18588.42 183
18589.71 249
18590.99 211
18592.28 184
18593.57 200
18594.86 199
18596.15 223
18597.44 239
18598.73 192
18600.02 185
18601.31 233
18602.59 212
18603.88 241
18605.17 219
18606.46 202
18607.75 210
18609.04 205
18610.33 208
18611.62 222
18612.91 225
18614.20 216
18615.49 226
18616.78 196
18618.07 240
18619.36 212
18620.65 211
18621.94 182
18623.23 197
18624.52 225
18625.81 222
18627.10 215
18628.39 235
18629.68 226
18630.97 248
18632.26 224
18633.55 184
18634.84 212
18636.13 221
18637.42 230
18638.71 188
18640.00 210
18641.29 213
18642.58 192
18643.87 250
18645.16 243
18646.45 221
18647.74 182
18649.03 218
18650.32 238
18651.61 240
18652.90 202
18654.19 209
18655.48 233
18656.78 205
18658.07 214
18659.36 209
18660.65 237
18661.94 210
18663.23 219
18664.52 228
18665.81 207
18667.10 213
18668.40 218
18669.69 212
18670.98 215
18672.27 213
18673.56 247
18674.85 231
18676.14 206
18677.44 195
18678.73 194
18680.02 191
18681.31 209
18682.60 214
18683.90 178
18685.19 213
18686.48 205
18687.77 193
18689.06 210
18690.36 203
18691.65 195
18692.94 215
18694.23 207
18695.52 195
18696.82 217
18698.11 241
18699.40 200
18700.69 207
18701.99 192
18703.28 210
18704.57 211
18705.86 185
18707.16 205
18708.45 225
18709.74 204
18711.04 207
18712.33 176
18713.62 189
18714.91 220
18716.21 210
18717.50 221
18718.79 197
18720.09 212
18721.38 197
18722.67 218
18723.97 193
18725.26 214
18726.55 181
18727.85 203
18729.14 228
18730.43 214
18731.73 229
18733.02 216
18734.31 204
18735.61 203
18736.90 205
18738.19 187
18739.49 212
18740.78 228
18742.08 215
18743.37 203
18744.66 211
18745.96 207
18747.25 222
18748.55 200
18749.84 205
18751.13 191
18752.43 225
18753.72 222
18755.02 192
18756.31 199
18757.61 209
18758.90 195
18760.20 191
18761.49 228
18762.78 182
18764.08 202
18765.37 207
18766.67 239
18767.96 227
18769.26 230
18770.55 200
18771.85 193
18773.14 204
18774.44 216
18775.73 200
18777.03 208
18778.32 222
18779.62 203
18780.91 187
18782.21 209
18783.50 201
18784.80 199
18786.10 245
18787.39 199
18788.69 202
18789.98 201
18791.28 186
18792.57 191
18793.87 207
18795.16 218
18796.46 233
18797.76 244
18799.05 212
18800.35 187
18801.64 198
18802.94 214
18804.24 207
18805.53 185
18806.83 202
18808.12 197
18809.42 223
18810.72 211
18812.01 195
18813.31 230
18814.61 209
18815.90 213
18817.20 200
18818.50 176
18819.79 169
18821.09 192
18822.39 217
18823.68 205
18824.98 208
18826.28 186
18827.57 191
18828.87 201
18830.17 235
18831.46 200
18832.76 226
18834.06 229
18835.35 195
18836.65 179
18837.95 195
18839.25 206
18840.54 197
18841.84 233
18843.14 220
18844.44 208
18845.73 183
18847.03 205
18848.33 182
18849.63 214
18850.92 234
18852.22 212
18853.52 188
18854.82 203
18856.11 195
18857.41 216
18858.71 199
18860.01 185
18861.31 179
18862.60 191
18863.90 232
18865.20 205
18866.50 228
18867.80 198
18869.10 200
18870.39 182
18871.69 179
18872.99 186
18874.29 236
18875.59 216
18876.89 169
18878.18 198
18879.48 174
18880.78 201
18882.08 199
18883.38 171
18884.68 166
18885.98 196
18887.28 206
18888.57 217
18889.87 193
18891.17 194
18892.47 176
18893.77 217
18895.07 204
18896.37 187
18897.67 179
18898.97 183
18900.27 167
18901.57 198
18902.87 199
18904.17 197
18905.47 216
18906.76 177
18908.06 190
18909.36 202
18910.66 215
18911.96 210
18913.26 206
18914.56 168
18915.86 174
18917.16 211
18918.46 199
18919.76 201
18921.06 222
18922.36 183
18923.66 166
18924.96 170
18926.26 213
18927.56 166
18928.86 202
18930.17 174
18931.47 189
18932.77 196
18934.07 163
18935.37 191
18936.67 184
18937.97 212
18939.27 199
18940.57 191
18941.87 194
18943.17 183
18944.47 175
18945.77 177
18947.07 198
18948.38 175
18949.68 196
18950.98 181
18952.28 174
18953.58 141
18954.88 143
18956.18 164
18957.48 194
18958.79 180
18960.09 172
18961.39 191
18962.69 179
18963.99 184
18965.29 162
18966.59 192
18967.90 151
18969.20 192
18970.50 174
18971.80 158
18973.10 182
18974.41 190
18975.71 229
18977.01 187
18978.31 163
18979.61 180
18980.92 182
18982.22 190
18983.52 185
18984.82 209
18986.12 165
18987.43 160
18988.73 176
18990.03 167
18991.33 165
18992.64 202
18993.94 198
18995.24 198
18996.54 180
18997.85 164
18999.15 175
19000.45 193
19001.76 173
19003.06 187
19004.36 158
19005.66 176
19006.97 165
19008.27 189
19009.57 165
19010.88 168
19012.18 193
19013.48 174
19014.79 138
19016.09 152
19017.39 171
19018.70 180
19020.00 144
19021.30 170
19022.61 182
19023.91 149
19025.22 196
19026.52 174
19027.82 187
19029.13 200
19030.43 195
19031.73 196
19033.04 195
19034.34 154
19035.65 178
19036.95 197
19038.25 193
19039.56 166
19040.86 189
19042.17 181
19043.47 170
19044.78 179
19046.08 179
19047.38 143
19048.69 133
19049.99 154
19051.30 175
19052.60 152
19053.91 162
19055.21 155
19056.52 155
19057.82 168
19059.13 175
19060.43 153
19061.74 170
19063.04 154
19064.35 185
19065.65 160
19066.96 186
19068.26 160
19069.57 176
19070.87 173
19072.18 140
19073.48 166
19074.79 183
19076.09 192
19077.40 169
19078.70 143
19080.01 159
19081.32 176
19082.62 150
19083.93 163
19085.23 188
19086.54 154
19087.84 178
19089.15 173
19090.46 191
19091.76 186
19093.07 187
19094.37 206
19095.68 203
19096.99 206
19098.29 185
19099.60 218
19100.90 195
19102.21 174
19103.52 170
19104.82 175
19106.13 185
19107.44 171
19108.74 197
19110.05 202
19111.36 181
19112.66 181
19113.97 163
19115.28 174
19116.58 205
19117.89 161
19119.20 167
19120.50 190
19121.81 180
19123.12 185
19124.43 158
19125.73 183
19127.04 183
19128.35 189
19129.65 171
19130.96 203
19132.27 171
19133.58 189
19134.88 171
19136.19 204
19137.50 223
19138.81 162
19140.11 166
19141.42 162
19142.73 188
19144.04 171
19145.34 176
19146.65 164
19147.96 177
19149.27 160
19150.58 187
19151.88 175
19153.19 165
19154.50 167
19155.81 174
19157.12 180
19158.42 151
19159.73 174
19161.04 191
19162.35 173
19163.66 161
19164.97 158
19166.28 168
19167.58 148
19168.89 181
19170.20 157
19171.51 145
19172.82 177
19174.13 162
19175.44 175
19176.75 171
19178.05 153
19179.36 180
19180.67 193
19181.98 178
19183.29 174
19184.60 183
19185.91 170
19187.22 167
19188.53 172
19189.84 168
19191.15 200
19192.46 177
19193.76 157
19195.07 173
19196.38 182
19197.69 207
19199.00 152
19200.31 170
19201.62 170
19202.93 158
19204.24 182
19205.55 186
19206.86 149
19208.17 148
19209.48 170
19210.79 160
19212.10 170
19213.41 172
19214.72 187
19216.03 167
19217.34 169
19218.65 185
19219.96 156
19221.27 139
19222.58 149
19223.89 202
19225.20 170
19226.52 170
19227.83 177
19229.14 177
19230.45 177
19231.76 155
19233.07 191
19234.38 199
19235.69 166
19237.00 181
19238.31 161
19239.62 174
19240.93 181
19242.25 164
19243.56 165
19244.87 166
19246.18 158
19247.49 181
19248.80 173
19250.11 190
19251.42 171
19252.74 198
19254.05 168
19255.36 151
19256.67 178
19257.98 186
19259.29 223
19260.61 199
19261.92 155
19263.23 142
19264.54 156
19265.85 194
19267.17 195
19268.48 157
19269.79 172
19271.10 172
19272.41 146
19273.73 169
19275.04 186
19276.35 166
19277.66 170
19278.98 184
19280.29 146
19281.60 165
19282.91 193
19284.23 159
19285.54 182
19286.85 185
19288.16 165
19289.48 159
19290.79 165
19292.10 170
19293.41 179
19294.73 165
19296.04 173
19297.35 163
19298.67 173
19299.98 158
19301.29 196
19302.61 174
19303.92 188
19305.23 170
19306.55 170
19307.86 194
19309.17 170
19310.49 164
19311.80 186
19313.11 175
19314.43 171
19315.74 173
19317.05 164
19318.37 181
19319.68 155
19320.99 127
19322.31 165
19323.62 171
19324.94 181
19326.25 151
19327.56 150
19328.88 152
19330.19 197
19331.51 175
19332.82 173
19334.14 197
19335.45 185
19336.76 161
19338.08 180
19339.39 170
19340.71 164
19342.02 158
19343.34 165
19344.65 179
19345.97 158
19347.28 177
19348.59 181
19349.91 164
19351.22 160
19352.54 168
19353.85 176
19355.17 202
19356.48 175
19357.80 168
19359.11 174
19360.43 155
19361.74 189
19363.06 184
19364.38 183
19365.69 213
19367.01 175
19368.32 161
19369.64 189
19370.95 166
19372.27 151
19373.58 171
19374.90 179
19376.21 181
19377.53 177
19378.85 158
19380.16 182
19381.48 162
19382.79 147
19384.11 183
19385.43 166
19386.74 168
19388.06 164
19389.37 172
19390.69 163
19392.01 145
19393.32 190
19394.64 171
19395.96 167
19397.27 188
19398.59 184
19399.91 168
19401.22 186
19402.54 191
19403.85 188
19405.17 174
19406.49 172
19407.80 172
19409.12 168
19410.44 183
19411.76 187
19413.07 176
19414.39 168
19415.71 193
19417.02 180
19418.34 155
19419.66 148
19420.98 185
19422.29 197
19423.61 161
19424.93 178
19426.24 183
19427.56 155
19428.88 180
19430.20 176
19431.51 149
19432.83 177
19434.15 156
19435.47 191
19436.79 166
19438.10 148
19439.42 170
19440.74 156
19442.06 166
19443.37 159
19444.69 167
19446.01 176
19447.33 188
19448.65 174
19449.97 153
19451.28 161
19452.60 196
19453.92 164
19455.24 168
19456.56 172
19457.88 159
19459.19 210
19460.51 203
19461.83 154
19463.15 175
19464.47 184
19465.79 178
19467.11 157
19468.42 146
19469.74 147
19471.06 159
19472.38 173
19473.70 143
19475.02 164
19476.34 173
19477.66 189
19478.98 200
19480.30 186
19481.62 165
19482.93 174
19484.25 178
19485.57 154
19486.89 149
19488.21 166
19489.53 197
19490.85 197
19492.17 151
19493.49 151
19494.81 160
19496.13 181
19497.45 173
19498.77 171
19500.09 167
19501.41 183
19502.73 178
19504.05 150
19505.37 151
19506.69 173
19508.01 170
19509.33 151
19510.65 164
19511.97 179
19513.29 201
19514.61 160
19515.93 177
19517.25 155
19518.57 174
19519.89 170
19521.21 196
19522.54 152
19523.86 126
19525.18 161
19526.50 162
19527.82 185
19529.14 150
19530.46 149
19531.78 130
19533.10 147
19534.42 171
19535.74 177
19537.07 152
19538.39 178
19539.71 169
19541.03 157
19542.35 154
19543.67 150
19544.99 169
19546.31 172
19547.64 137
19548.96 173
19550.28 156
19551.60 137
19552.92 156
19554.24 163
19555.57 211
19556.89 157
19558.21 154
19559.53 194
19560.85 172
19562.18 182
19563.50 214
19564.82 172
19566.14 145
19567.46 177
19568.79 132
19570.11 160
19571.43 205
19572.75 171
19574.08 180
19575.40 179
19576.72 175
19578.04 142
19579.37 144
19580.69 174
19582.01 153
19583.33 191
19584.66 189
19585.98 181
19587.30 151
19588.63 164
19589.95 157
19591.27 171
19592.59 171
19593.92 165
19595.24 188
19596.56 159
19597.89 167
19599.21 210
19600.53 144
19601.86 161
19603.18 155
19604.50 169
19605.83 170
19607.15 163
19608.47 153
19609.80 134
19611.12 175
19612.45 184
19613.77 170
19615.09 147
19616.42 147
19617.74 178
19619.06 145
19620.39 159
19621.71 150
19623.04 179
19624.36 184
19625.69 172
19627.01 164
19628.33 159
19629.66 149
19630.98 181
19632.31 177
19633.63 177
19634.96 176
19636.28 158
19637.60 183
19638.93 185
19640.25 157
19641.58 155
19642.90 182
19644.23 183
19645.55 189
19646.88 168
19648.20 163
19649.53 181
19650.85 142
19652.18 184
19653.50 145
19654.83 150
19656.15 154
19657.48 188
19658.80 177
19660.13 145
19661.45 183
19662.78 177
19664.11 159
19665.43 155
19666.76 170
19668.08 167
19669.41 184
19670.73 191
19672.06 164
19673.39 163
19674.71 164
19676.04 151
19677.36 161
19678.69 178
19680.01 164
19681.34 177
19682.67 183
19683.99 174
19685.32 166
19686.65 159
19687.97 176
19689.30 192
19690.62 163
19691.95 176
19693.28 151
19694.60 145
19695.93 185
19697.26 167
19698.58 155
19699.91 155
19701.24 168
19702.56 180
19703.89 176
19705.22 153
19706.54 153
19707.87 140
19709.20 169
19710.53 187
19711.85 159
19713.18 154
19714.51 156
19715.83 201
19717.16 164
19718.49 156
19719.82 142
19721.14 166
19722.47 162
19723.80 152
19725.13 163
19726.45 159
19727.78 163
19729.11 167
19730.44 150
19731.76 165
19733.09 163
19734.42 166
19735.75 166
19737.08 166
19738.40 141
19739.73 154
19741.06 158
19742.39 146
19743.72 160
19745.04 138
19746.37 165
19747.70 156
19749.03 138
19750.36 125
19751.69 158
19753.01 165
19754.34 172
19755.67 140
19757.00 159
19758.33 163
19759.66 171
19760.99 149
19762.31 162
19763.64 164
19764.97 155
19766.30 175
19767.63 182
19768.96 163
19770.29 154
19771.62 151
19772.95 150
19774.28 144
19775.60 139
19776.93 140
19778.26 167
19779.59 183
19780.92 137
19782.25 141
19783.58 184
19784.91 175
19786.24 163
19787.57 150
19788.90 176
19790.23 139
19791.56 177
19792.89 149
19794.22 133
19795.55 141
19796.88 146
19798.21 145
19799.54 167
19800.87 157
19802.20 136
19803.53 162
19804.86 166
19806.19 163
19807.52 141
19808.85 115
19810.18 170
19811.51 163
19812.84 149
19814.17 149
19815.50 156
19816.83 187
19818.16 196
19819.49 162
19820.83 154
19822.16 163
19823.49 168
19824.82 156
19826.15 132
19827.48 185
19828.81 150
19830.14 193
19831.47 152
19832.80 139
19834.14 157
19835.47 187
19836.80 174
19838.13 170
19839.46 160
19840.79 163
19842.12 165
19843.46 179
19844.79 148
19846.12 186
19847.45 156
19848.78 187
19850.11 187
19851.45 170
19852.78 190
19854.11 157
19855.44 192
19856.77 166
19858.11 151
19859.44 168
19860.77 195
19862.10 152
19863.43 165
19864.77 168
19866.10 150
19867.43 163
19868.76 178
19870.10 182
19871.43 181
19872.76 164
19874.09 153
19875.43 163
19876.76 179
19878.09 198
19879.42 157
19880.76 189
19882.09 199
19883.42 181
19884.75 171
19886.09 175
19887.42 174
19888.75 178
19890.09 156
19891.42 150
19892.75 183
19894.09 167
19895.42 151
19896.75 204
19898.09 154
19899.42 174
19900.75 147
19902.09 165
19903.42 160
19904.75 159
19906.09 172
19907.42 184
19908.75 174
19910.09 162
19911.42 170
19912.76 152
19914.09 192
19915.42 163
19916.76 170
19918.09 172
19919.43 154
19920.76 154
19922.09 175
19923.43 162
19924.76 153
19926.10 182
19927.43 177
19928.77 164
19930.10 133
19931.43 156
19932.77 136
19934.10 136
19935.44 144
19936.77 146
19938.11 155
19939.44 138
19940.78 180
19942.11 169
19943.45 154
19944.78 170
19946.12 153
19947.45 135
19948.79 152
19950.12 190
19951.46 153
19952.79 163
19954.13 169
19955.46 155
19956.80 163
19958.13 176
19959.47 148
19960.80 148
19962.14 157
19963.48 180
19964.81 155
19966.15 164
19967.48 166
19968.82 156
19970.15 146
19971.49 172
19972.83 186
19974.16 154
19975.50 156
19976.83 187
19978.17 188
19979.51 179
19980.84 158
19982.18 150
19983.51 169
19984.85 163
19986.19 192
19987.52 191
19988.86 173
19990.20 145
19991.53 170
19992.87 164
19994.21 161
19995.54 186
19996.88 174
19998.22 176
19999.55 161
20000.89 162
20002.23 167
20003.56 166
20004.90 157
20006.24 168
20007.57 141
20008.91 140
20010.25 176
20011.59 146
20012.92 118
20014.26 152
20015.60 169
20016.94 186
20018.27 189
20019.61 182
20020.95 159
20022.28 159
20023.62 179
20024.96 147
20026.30 155
20027.64 174
20028.97 183
20030.31 157
20031.65 181
20032.99 176
20034.32 176
20035.66 173
20037.00 158
20038.34 170
20039.68 163
20041.02 148
20042.35 156
20043.69 162
20045.03 156
20046.37 167
20047.71 163
20049.05 179
20050.38 157
20051.72 170
20053.06 157
20054.40 146
20055.74 151
20057.08 151
20058.42 170
20059.75 152
20061.09 148
20062.43 141
20063.77 169
20065.11 165
20066.45 176
20067.79 172
20069.13 198
20070.47 202
20071.81 181
20073.14 181
20074.48 187
20075.82 187
20077.16 163
20078.50 165
20079.84 176
20081.18 150
20082.52 151
20083.86 165
20085.20 166
20086.54 166
20087.88 155
20089.22 184
20090.56 167
20091.90 164
20093.24 154
20094.58 156
20095.92 151
20097.26 168
20098.60 157
20099.94 206
20101.28 153
20102.62 157
20103.96 156
20105.30 196
20106.64 148
20107.98 176
20109.32 215
20110.66 190
20112.00 140
20113.34 163
20114.68 185
20116.02 175
20117.36 169
20118.71 168
20120.05 175
20121.39 174
20122.73 168
20124.07 154
20125.41 147
20126.75 166
20128.09 195
20129.43 189
20130.77 168
20132.12 153
20133.46 160
20134.80 178
20136.14 199
20137.48 225
20138.82 175
20140.16 168
20141.51 187
20142.85 141
20144.19 160
20145.53 191
