# Supplementary material for: MALDI-TOF MS typing enables the classification of brewing yeasts of the genus Saccharomyces to major beer styles
Source: PLoS One. 2017 Aug 9;12(8):e0181694. doi: 10.1371/journal.pone.0181694 (PMC5549903; doi:10.1371/journal.pone.0181694)
Supplement: S12 File — The directory includes 90 raw files and was zipped to “.zip”; the folder has three strains with 30 spectra per strain; S1 Text explains the raw files with an example and Table 1 represents the yeast strains used within the experiment. (ZIP) [file pone.0181694.s015.zip › 34-36/30343-505-OG-WB-WB-YPG-18h-E-E_2015-07-17_1_0_C1_1.dat]

1999.70 1714
2000.13 1860
2000.55 1914
2000.97 1857
2001.39 1744
2001.81 1798
2002.23 1734
2002.66 1717
2003.08 1729
2003.50 1775
2003.92 1664
2004.34 1715
2004.77 1673
2005.19 1652
2005.61 1711
2006.03 1630
2006.46 1832
2006.88 1883
2007.30 1662
2007.72 1741
2008.15 1756
2008.57 1833
2008.99 1750
2009.41 1682
2009.84 1637
2010.26 1691
2010.68 1806
2011.10 1776
2011.53 1711
2011.95 1615
2012.37 1517
2012.80 1578
2013.22 1382
2013.64 1497
2014.07 1428
2014.49 1435
2014.91 1504
2015.33 1477
2015.76 1415
2016.18 1549
2016.60 1609
2017.03 1743
2017.45 1639
2017.88 1712
2018.30 1534
2018.72 1505
2019.15 1788
2019.57 1782
2019.99 1621
2020.42 1535
2020.84 1895
2021.26 1766
2021.69 1552
2022.11 1756
2022.54 1675
2022.96 1460
2023.38 1452
2023.81 1538
2024.23 1521
2024.66 1449
2025.08 1532
2025.51 1543
2025.93 1430
2026.35 1537
2026.78 1618
2027.20 1605
2027.63 1690
2028.05 1490
2028.48 1596
2028.90 1661
2029.33 1526
2029.75 1606
2030.18 1532
2030.60 1568
2031.03 1483
2031.45 1588
2031.88 1472
2032.30 1464
2032.73 1629
2033.15 1584
2033.58 1798
2034.00 1567
2034.43 1687
2034.85 1617
2035.28 1606
2035.70 1606
2036.13 1597
2036.55 1568
2036.98 1706
2037.40 1733
2037.83 1476
2038.26 1527
2038.68 1597
2039.11 1681
2039.53 1429
2039.96 1602
2040.39 1691
2040.81 1608
2041.24 1636
2041.66 1565
2042.09 1529
2042.52 1532
2042.94 1596
2043.37 1594
2043.79 1614
2044.22 1731
2044.65 1589
2045.07 1757
2045.50 1629
2045.93 1555
2046.35 1635
2046.78 1601
2047.21 1662
2047.63 1656
2048.06 1567
2048.49 1611
2048.91 1648
2049.34 1492
2049.77 1459
2050.19 1472
2050.62 1609
2051.05 1570
2051.47 1647
2051.90 1638
2052.33 1526
2052.75 1532
2053.18 1755
2053.61 1516
2054.04 1495
2054.46 1403
2054.89 1426
2055.32 1394
2055.75 1488
2056.17 1521
2056.60 1575
2057.03 1602
2057.46 1500
2057.88 1529
2058.31 1487
2058.74 1493
2059.17 1509
2059.60 1604
2060.02 1351
2060.45 1515
2060.88 1712
2061.31 1593
2061.74 1675
2062.16 1610
2062.59 1669
2063.02 1648
2063.45 1766
2063.88 2082
2064.31 1834
2064.73 1957
2065.16 2039
2065.59 1941
2066.02 1945
2066.45 2114
2066.88 1926
2067.30 1824
2067.73 1894
2068.16 1816
2068.59 1743
2069.02 1723
2069.45 1936
2069.88 1753
2070.31 1650
2070.74 1688
2071.16 1851
2071.59 1634
2072.02 1681
2072.45 1584
2072.88 1870
2073.31 1785
2073.74 1684
2074.17 1826
2074.60 1762
2075.03 1471
2075.46 1507
2075.89 1909
2076.32 1838
2076.75 1690
2077.18 1706
2077.61 1762
2078.04 1865
2078.47 1713
2078.90 1846
2079.33 1803
2079.76 1975
2080.19 1961
2080.62 1813
2081.05 1789
2081.48 1597
2081.91 1719
2082.34 1847
2082.77 1740
2083.20 1610
2083.63 1871
2084.06 1806
2084.49 1727
2084.92 1771
2085.35 1669
2085.78 1477
2086.21 1573
2086.64 1520
2087.07 1508
2087.50 1473
2087.93 1574
2088.36 1625
2088.80 1685
2089.23 1665
2089.66 1628
2090.09 1563
2090.52 1557
2090.95 1500
2091.38 1492
2091.81 1529
2092.24 1558
2092.68 1697
2093.11 1767
2093.54 1632
2093.97 1711
2094.40 1563
2094.83 1513
2095.26 1556
2095.70 1361
2096.13 1540
2096.56 1513
2096.99 1689
2097.42 1661
2097.85 1703
2098.29 1575
2098.72 1566
2099.15 1495
2099.58 1336
2100.01 1407
2100.45 1510
2100.88 1336
2101.31 1505
2101.74 1487
2102.18 1513
2102.61 1604
2103.04 1403
2103.47 1498
2103.90 1559
2104.34 1477
2104.77 1436
2105.20 1601
2105.64 1487
2106.07 1636
2106.50 1692
2106.93 1641
2107.37 1520
2107.80 1601
2108.23 1605
2108.66 1857
2109.10 1868
2109.53 1637
2109.96 1674
2110.40 1710
2110.83 1686
2111.26 1626
2111.70 1590
2112.13 1526
2112.56 1657
2113.00 1678
2113.43 1687
2113.86 1468
2114.30 1550
2114.73 1660
2115.16 1576
2115.60 1672
2116.03 1579
2116.47 1471
2116.90 1622
2117.33 1353
2117.77 1460
2118.20 1583
2118.64 1516
2119.07 1456
2119.50 1524
2119.94 1597
2120.37 1485
2120.81 1483
2121.24 1512
2121.67 1543
2122.11 1575
2122.54 1539
2122.98 1568
2123.41 1627
2123.85 1816
2124.28 1602
2124.72 1545
2125.15 1511
2125.58 1534
2126.02 1783
2126.45 1593
2126.89 1462
2127.32 1669
2127.76 1623
2128.19 1431
2128.63 1551
2129.06 1830
2129.50 1694
2129.93 1703
2130.37 1715
2130.80 1607
2131.24 1586
2131.67 1598
2132.11 1669
2132.55 1666
2132.98 1554
2133.42 1546
2133.85 1508
2134.29 1534
2134.72 1691
2135.16 1646
2135.59 1576
2136.03 1658
2136.47 1657
2136.90 1663
2137.34 1752
2137.77 1646
2138.21 1727
2138.65 1611
2139.08 1578
2139.52 1444
2139.95 1647
2140.39 1625
2140.83 1573
2141.26 1661
2141.70 1599
2142.14 1661
2142.57 1442
2143.01 1582
2143.44 1638
2143.88 1526
2144.32 1547
2144.75 1615
2145.19 1702
2145.63 1740
2146.06 1576
2146.50 1535
2146.94 1516
2147.38 1677
2147.81 1810
2148.25 1920
2148.69 1817
2149.12 1857
2149.56 1944
2150.00 1975
2150.44 1963
2150.87 1916
2151.31 1799
2151.75 1794
2152.18 1696
2152.62 1903
2153.06 1787
2153.50 1784
2153.93 1714
2154.37 1616
2154.81 1688
2155.25 1672
2155.69 1608
2156.12 1648
2156.56 1631
2157.00 1681
2157.44 1661
2157.87 1758
2158.31 1876
2158.75 1812
2159.19 1565
2159.63 1514
2160.07 1669
2160.50 1757
2160.94 1524
2161.38 1459
2161.82 1570
2162.26 1799
2162.70 1659
2163.13 1602
2163.57 1567
2164.01 1640
2164.45 1628
2164.89 1660
2165.33 1632
2165.77 1563
2166.20 1580
2166.64 1744
2167.08 1593
2167.52 1569
2167.96 1627
2168.40 1731
2168.84 1814
2169.28 1788
2169.72 1826
2170.16 1766
2170.60 1734
2171.03 1991
2171.47 2032
2171.91 1869
2172.35 2068
2172.79 2152
2173.23 2197
2173.67 2043
2174.11 2176
2174.55 2213
2174.99 2486
2175.43 2249
2175.87 2044
2176.31 2295
2176.75 2240
2177.19 1916
2177.63 1740
2178.07 1715
2178.51 1794
2178.95 1663
2179.39 1518
2179.83 1703
2180.27 1742
2180.71 1615
2181.15 1647
2181.59 1668
2182.03 1647
2182.47 1774
2182.91 1802
2183.35 1708
2183.79 1509
2184.23 1505
2184.68 1589
2185.12 1565
2185.56 1590
2186.00 1588
2186.44 1706
2186.88 1626
2187.32 1678
2187.76 1703
2188.20 1582
2188.64 1626
2189.08 1730
2189.53 1657
2189.97 1707
2190.41 1839
2190.85 1709
2191.29 1702
2191.73 1667
2192.17 1612
2192.62 1805
2193.06 1869
2193.50 1905
2193.94 1940
2194.38 1756
2194.82 1805
2195.27 1840
2195.71 1792
2196.15 1900
2196.59 1895
2197.03 1717
2197.47 1844
2197.92 1684
2198.36 1698
2198.80 1611
2199.24 1648
2199.69 1607
2200.13 1524
2200.57 1617
2201.01 1824
2201.45 1649
2201.90 1836
2202.34 1669
2202.78 1612
2203.22 1778
2203.67 1699
2204.11 1714
2204.55 1769
2205.00 1754
2205.44 1780
2205.88 1834
2206.32 1896
2206.77 1868
2207.21 1652
2207.65 1734
2208.10 1831
2208.54 1684
2208.98 1490
2209.43 1483
2209.87 1526
2210.31 1657
2210.76 1709
2211.20 1570
2211.64 1600
2212.09 1739
2212.53 1677
2212.97 1737
2213.42 1597
2213.86 1442
2214.30 1617
2214.75 1448
2215.19 1525
2215.63 1669
2216.08 1616
2216.52 1569
2216.97 1516
2217.41 1720
2217.85 1734
2218.30 1425
2218.74 1500
2219.19 1532
2219.63 1403
2220.07 1482
2220.52 1669
2220.96 1659
2221.41 1620
2221.85 1467
2222.30 1539
2222.74 1709
2223.19 1723
2223.63 1716
2224.08 1622
2224.52 1745
2224.96 1760
2225.41 1921
2225.85 2043
2226.30 1985
2226.74 1984
2227.19 1843
2227.63 1863
2228.08 1817
2228.52 1814
2228.97 1949
2229.41 1923
2229.86 1743
2230.31 1818
2230.75 1891
2231.20 1773
2231.64 1892
2232.09 1911
2232.53 1955
2232.98 1926
2233.42 1855
2233.87 1842
2234.31 1698
2234.76 1636
2235.21 1646
2235.65 1661
2236.10 1774
2236.54 1730
2236.99 1609
2237.44 1541
2237.88 1637
2238.33 1599
2238.77 1726
2239.22 1736
2239.67 1629
2240.11 1443
2240.56 1754
2241.01 1759
2241.45 1753
2241.90 1715
2242.34 1642
2242.79 1531
2243.24 1593
2243.68 1662
2244.13 1677
2244.58 1394
2245.02 1595
2245.47 1565
2245.92 1474
2246.36 1523
2246.81 1591
2247.26 1850
2247.71 1851
2248.15 1720
2248.60 1414
2249.05 1473
2249.49 1590
2249.94 1527
2250.39 1469
2250.84 1487
2251.28 1493
2251.73 1484
2252.18 1517
2252.63 1440
2253.07 1604
2253.52 1505
2253.97 1443
2254.42 1444
2254.86 1610
2255.31 1578
2255.76 1465
2256.21 1489
2256.66 1589
2257.10 1470
2257.55 1551
2258.00 1558
2258.45 1482
2258.90 1614
2259.34 1685
2259.79 1893
2260.24 1928
2260.69 2085
2261.14 2123
2261.58 2213
2262.03 2212
2262.48 1933
2262.93 2045
2263.38 2212
2263.83 2005
2264.28 2028
2264.72 1938
2265.17 1842
2265.62 1824
2266.07 1819
2266.52 1787
2266.97 1860
2267.42 1722
2267.87 1888
2268.32 1803
2268.77 1972
2269.21 2065
2269.66 1961
2270.11 1985
2270.56 1807
2271.01 2046
2271.46 2161
2271.91 1891
2272.36 1795
2272.81 1827
2273.26 1774
2273.71 1595
2274.16 1711
2274.61 1748
2275.06 1510
2275.51 1507
2275.96 1643
2276.41 1703
2276.86 1658
2277.31 1562
2277.76 1561
2278.21 1705
2278.66 1743
2279.11 1835
2279.56 1754
2280.01 1673
2280.46 1778
2280.91 1649
2281.36 1890
2281.81 1640
2282.26 1615
2282.71 1714
2283.16 1637
2283.61 1548
2284.06 1532
2284.51 1678
2284.96 1669
2285.41 1523
2285.86 1592
2286.31 1826
2286.77 1750
2287.22 1947
2287.67 2403
2288.12 2241
2288.57 2402
2289.02 2940
2289.47 2965
2289.92 2785
2290.37 2784
2290.83 2789
2291.28 2896
2291.73 2883
2292.18 2853
2292.63 2633
2293.08 2397
2293.53 2283
2293.99 2437
2294.44 2108
2294.89 2045
2295.34 2001
2295.79 1986
2296.24 1993
2296.70 1864
2297.15 1699
2297.60 1666
2298.05 1573
2298.50 1646
2298.96 1789
2299.41 1784
2299.86 1753
2300.31 1684
2300.77 1578
2301.22 1665
2301.67 1680
2302.12 1608
2302.57 1594
2303.03 1627
2303.48 1539
2303.93 1531
2304.38 1635
2304.84 1615
2305.29 1743
2305.74 1642
2306.20 1641
2306.65 1585
2307.10 1662
2307.55 1795
2308.01 1805
2308.46 1820
2308.91 1898
2309.37 2176
2309.82 2100
2310.27 1843
2310.73 1780
2311.18 1819
2311.63 1680
2312.09 1794
2312.54 1739
2312.99 1727
2313.45 1495
2313.90 1352
2314.35 1588
2314.81 1842
2315.26 1627
2315.71 1566
2316.17 1720
2316.62 1777
2317.08 1659
2317.53 1806
2317.98 1752
2318.44 1759
2318.89 1850
2319.35 1780
2319.80 1828
2320.25 2064
2320.71 1874
2321.16 1787
2321.62 1904
2322.07 1839
2322.53 1757
2322.98 1781
2323.44 1750
2323.89 1783
2324.34 1796
2324.80 2035
2325.25 1788
2325.71 1967
2326.16 1986
2326.62 2099
2327.07 2314
2327.53 1909
2327.98 1787
2328.44 1781
2328.89 1773
2329.35 1845
2329.80 1987
2330.26 1819
2330.71 1705
2331.17 1618
2331.62 1636
2332.08 1692
2332.53 1515
2332.99 1501
2333.45 1524
2333.90 1609
2334.36 1646
2334.81 1598
2335.27 1649
2335.72 1620
2336.18 1598
2336.63 1684
2337.09 1737
2337.55 1683
2338.00 1952
2338.46 2054
2338.91 1989
2339.37 2076
2339.83 2018
2340.28 1818
2340.74 2214
2341.19 2348
2341.65 1961
2342.11 1998
2342.56 1928
2343.02 1982
2343.48 1886
2343.93 1873
2344.39 1840
2344.85 1972
2345.30 2058
2345.76 1969
2346.22 1739
2346.67 1862
2347.13 1880
2347.59 1858
2348.04 1889
2348.50 1895
2348.96 1768
2349.41 1694
2349.87 1687
2350.33 1622
2350.79 1562
2351.24 1469
2351.70 1644
2352.16 1558
2352.61 1518
2353.07 1539
2353.53 1475
2353.99 1570
2354.44 1503
2354.90 1523
2355.36 1533
2355.82 1582
2356.28 1610
2356.73 1708
2357.19 1718
2357.65 1830
2358.11 1728
2358.56 1679
2359.02 1693
2359.48 1835
2359.94 1903
2360.40 1850
2360.85 1745
2361.31 1653
2361.77 1541
2362.23 1531
2362.69 1757
2363.15 1846
2363.60 1705
2364.06 1814
2364.52 1880
2364.98 1870
2365.44 1876
2365.90 1916
2366.36 2023
2366.81 1796
2367.27 1896
2367.73 1983
2368.19 1971
2368.65 1811
2369.11 1828
2369.57 1950
2370.03 1752
2370.49 1879
2370.94 1743
2371.40 1711
2371.86 1682
2372.32 1950
2372.78 2041
2373.24 1799
2373.70 1825
2374.16 1884
2374.62 1860
2375.08 1749
2375.54 1819
2376.00 1730
2376.46 1862
2376.92 1695
2377.38 1637
2377.84 1888
2378.30 1616
2378.76 1675
2379.22 1597
2379.68 1757
2380.14 1700
2380.60 1832
2381.06 1863
2381.52 1687
2381.98 1578
2382.44 1623
2382.90 1727
2383.36 1805
2383.82 1716
2384.28 1773
2384.74 1762
2385.20 1657
2385.66 1552
2386.12 1511
2386.58 1561
2387.04 1670
2387.50 1609
2387.96 1583
2388.42 1684
2388.89 1637
2389.35 1516
2389.81 1676
2390.27 1853
2390.73 1792
2391.19 1776
2391.65 1787
2392.11 1654
2392.57 1634
2393.03 1780
2393.50 1658
2393.96 1631
2394.42 1525
2394.88 1543
2395.34 1579
2395.80 1809
2396.26 1735
2396.73 1619
2397.19 1604
2397.65 1558
2398.11 1693
2398.57 1557
2399.04 1611
2399.50 1527
2399.96 1604
2400.42 1480
2400.88 1547
2401.35 1522
2401.81 1601
2402.27 1675
2402.73 1711
2403.19 1697
2403.66 1621
2404.12 1591
2404.58 1628
2405.04 1750
2405.51 1892
2405.97 1775
2406.43 1733
2406.89 1666
2407.36 1596
2407.82 1620
2408.28 1497
2408.74 1585
2409.21 1611
2409.67 1388
2410.13 1517
2410.60 1391
2411.06 1501
2411.52 1673
2411.98 1692
2412.45 1572
2412.91 1453
2413.37 1662
2413.84 1603
2414.30 1562
2414.76 1654
2415.23 1742
2415.69 1626
2416.15 1694
2416.62 1665
2417.08 1909
2417.54 1801
2418.01 1767
2418.47 1667
2418.94 1766
2419.40 1790
2419.86 1791
2420.33 1674
2420.79 1544
2421.26 1806
2421.72 1788
2422.18 1841
2422.65 1887
2423.11 1922
2423.58 1939
2424.04 2011
2424.50 2098
2424.97 2137
2425.43 2093
2425.90 1919
2426.36 1915
2426.83 1879
2427.29 2150
2427.76 2273
2428.22 1973
2428.69 1872
2429.15 1877
2429.61 1800
2430.08 1784
2430.54 1769
2431.01 1570
2431.47 1675
2431.94 1934
2432.40 1734
2432.87 1646
2433.33 1684
2433.80 1609
2434.26 1688
2434.73 1667
2435.20 1809
2435.66 1657
2436.13 1612
2436.59 1701
2437.06 1949
2437.52 1964
2437.99 2238
2438.45 1966
2438.92 2311
2439.38 2427
2439.85 2301
2440.32 2246
2440.78 2290
2441.25 2314
2441.71 2359
2442.18 2164
2442.65 2016
2443.11 1845
2443.58 1828
2444.04 1964
2444.51 1874
2444.98 1616
2445.44 1886
2445.91 1777
2446.38 1698
2446.84 1474
2447.31 1551
2447.78 1547
2448.24 1452
2448.71 1431
2449.18 1578
2449.64 1814
2450.11 1527
2450.58 1659
2451.04 1693
2451.51 1732
2451.98 1738
2452.44 1645
2452.91 1650
2453.38 1619
2453.84 1576
2454.31 1626
2454.78 1595
2455.25 1521
2455.71 1511
2456.18 1493
2456.65 1573
2457.11 1453
2457.58 1502
2458.05 1598
2458.52 1479
2458.98 1592
2459.45 1482
2459.92 1492
2460.39 1527
2460.86 1639
2461.32 1589
2461.79 1601
2462.26 1602
2462.73 1581
2463.19 1631
2463.66 1596
2464.13 1741
2464.60 1767
2465.07 1636
2465.54 1542
2466.00 1565
2466.47 1564
2466.94 1646
2467.41 1800
2467.88 1663
2468.35 1686
2468.81 1641
2469.28 1542
2469.75 1522
2470.22 1421
2470.69 1458
2471.16 1579
2471.63 1458
2472.09 1378
2472.56 1378
2473.03 1482
2473.50 1462
2473.97 1432
2474.44 1461
2474.91 1559
2475.38 1728
2475.85 1719
2476.32 1414
2476.79 1355
2477.25 1551
2477.72 1666
2478.19 1685
2478.66 1595
2479.13 1550
2479.60 1617
2480.07 1585
2480.54 1508
2481.01 1300
2481.48 1495
2481.95 1600
2482.42 1547
2482.89 1596
2483.36 1648
2483.83 1609
2484.30 1695
2484.77 1661
2485.24 1436
2485.71 1728
2486.18 1681
2486.65 1798
2487.12 1681
2487.59 1581
2488.06 1772
2488.53 1799
2489.00 2030
2489.47 1835
2489.94 1916
2490.41 1876
2490.88 1847
2491.35 1918
2491.83 1800
2492.30 1810
2492.77 1758
2493.24 1795
2493.71 1701
2494.18 1700
2494.65 1591
2495.12 1571
2495.59 1649
2496.06 1625
2496.53 1609
2497.01 1574
2497.48 1628
2497.95 1640
2498.42 1521
2498.89 1417
2499.36 1556
2499.83 1605
2500.31 1710
2500.78 1562
2501.25 1504
2501.72 1530
2502.19 1512
2502.66 1421
2503.14 1402
2503.61 1471
2504.08 1502
2504.55 1583
2505.02 1493
2505.49 1615
2505.97 1552
2506.44 1344
2506.91 1421
2507.38 1488
2507.86 1742
2508.33 1683
2508.80 1569
2509.27 1610
2509.74 1748
2510.22 1694
2510.69 1734
2511.16 1942
2511.63 1897
2512.11 1774
2512.58 1763
2513.05 1657
2513.53 1648
2514.00 1672
2514.47 1677
2514.94 1573
2515.42 1620
2515.89 1621
2516.36 1589
2516.84 1776
2517.31 1692
2517.78 1546
2518.26 1544
2518.73 1599
2519.20 1788
2519.68 1722
2520.15 1615
2520.62 1637
2521.10 1698
2521.57 1600
2522.04 1381
2522.52 1489
2522.99 1569
2523.46 1568
2523.94 1500
2524.41 1718
2524.88 1546
2525.36 1562
2525.83 1556
2526.31 1472
2526.78 1752
2527.25 1736
2527.73 1586
2528.20 1616
2528.68 1734
2529.15 1652
2529.62 1830
2530.10 1734
2530.57 1730
2531.05 1619
2531.52 1696
2532.00 1972
2532.47 1810
2532.95 1680
2533.42 1884
2533.90 1734
2534.37 1671
2534.84 1639
2535.32 1632
2535.79 1610
2536.27 1488
2536.74 1530
2537.22 1618
2537.69 1636
2538.17 1800
2538.64 1825
2539.12 2008
2539.59 1909
2540.07 1894
2540.54 1877
2541.02 1837
2541.50 1733
2541.97 1960
2542.45 1947
2542.92 1817
2543.40 1694
2543.87 1666
2544.35 1709
2544.82 1675
2545.30 1788
2545.78 1823
2546.25 1970
2546.73 1838
2547.20 1873
2547.68 1994
2548.16 1865
2548.63 1812
2549.11 1811
2549.58 1779
2550.06 1813
2550.54 2009
2551.01 1940
2551.49 1932
2551.96 2075
2552.44 1883
2552.92 1958
2553.39 2136
2553.87 2074
2554.35 2056
2554.82 2082
2555.30 2022
2555.78 2034
2556.25 1899
2556.73 1860
2557.21 1865
2557.68 1971
2558.16 1881
2558.64 1845
2559.12 1768
2559.59 1698
2560.07 1626
2560.55 1584
2561.02 1666
2561.50 1482
2561.98 1557
2562.46 1570
2562.93 1605
2563.41 1618
2563.89 1465
2564.37 1604
2564.84 1356
2565.32 1466
2565.80 1470
2566.28 1343
2566.75 1392
2567.23 1346
2567.71 1532
2568.19 1528
2568.66 1613
2569.14 1646
2569.62 1553
2570.10 1612
2570.58 1465
2571.06 1440
2571.53 1433
2572.01 1538
2572.49 1526
2572.97 1640
2573.45 1526
2573.92 1364
2574.40 1400
2574.88 1395
2575.36 1395
2575.84 1503
2576.32 1402
2576.80 1370
2577.27 1338
2577.75 1429
2578.23 1613
2578.71 1567
2579.19 1628
2579.67 1569
2580.15 1680
2580.63 1532
2581.11 1593
2581.59 1546
2582.06 1397
2582.54 1439
2583.02 1315
2583.50 1441
2583.98 1514
2584.46 1483
2584.94 1467
2585.42 1365
2585.90 1538
2586.38 1474
2586.86 1553
2587.34 1554
2587.82 1622
2588.30 1630
2588.78 1657
2589.26 1749
2589.74 1626
2590.22 1510
2590.70 1579
2591.18 1709
2591.66 1517
2592.14 1500
2592.62 1565
2593.10 1543
2593.58 1838
2594.06 1749
2594.54 1711
2595.02 1855
2595.50 1769
2595.98 1699
2596.46 1585
2596.94 1552
2597.42 1559
2597.90 1469
2598.38 1623
2598.86 1600
2599.34 1496
2599.82 1610
2600.30 1427
2600.79 1324
2601.27 1415
2601.75 1541
2602.23 1619
2602.71 1430
2603.19 1507
2603.67 1516
2604.15 1617
2604.63 1612
2605.12 1440
2605.60 1568
2606.08 1630
2606.56 1798
2607.04 1801
2607.52 1659
2608.00 1554
2608.49 1556
2608.97 1701
2609.45 1764
2609.93 1636
2610.41 1704
2610.89 1589
2611.38 1756
2611.86 1636
2612.34 1471
2612.82 1738
2613.30 1634
2613.79 1633
2614.27 1574
2614.75 1586
2615.23 1680
2615.72 1694
2616.20 1621
2616.68 1517
2617.16 1521
2617.64 1589
2618.13 1663
2618.61 1570
2619.09 1567
2619.57 1517
2620.06 1644
2620.54 1532
2621.02 1446
2621.51 1482
2621.99 1508
2622.47 1544
2622.95 1487
2623.44 1477
2623.92 1480
2624.40 1445
2624.89 1511
2625.37 1362
2625.85 1555
2626.34 1571
2626.82 1539
2627.30 1543
2627.79 1522
2628.27 1507
2628.75 1676
2629.24 1665
2629.72 1490
2630.20 1533
2630.69 1449
2631.17 1519
2631.65 1502
2632.14 1614
2632.62 1685
2633.11 1533
2633.59 1615
2634.07 1512
2634.56 1615
2635.04 1714
2635.53 1464
2636.01 1416
2636.49 1563
2636.98 1550
2637.46 1410
2637.95 1516
2638.43 1494
2638.92 1560
2639.40 1608
2639.89 1622
2640.37 1669
2640.85 1555
2641.34 1357
2641.82 1492
2642.31 1512
2642.79 1534
2643.28 1397
2643.76 1472
2644.25 1341
2644.73 1444
2645.22 1463
2645.70 1596
2646.19 1537
2646.67 1543
2647.16 1647
2647.64 1572
2648.13 1435
2648.61 1586
2649.10 1549
2649.58 1525
2650.07 1502
2650.56 1478
2651.04 1459
2651.53 1406
2652.01 1573
2652.50 1539
2652.98 1622
2653.47 1474
2653.95 1474
2654.44 1535
2654.93 1430
2655.41 1567
2655.90 1546
2656.38 1531
2656.87 1490
2657.36 1497
2657.84 1495
2658.33 1579
2658.81 1467
2659.30 1703
2659.79 1463
2660.27 1466
2660.76 1483
2661.25 1536
2661.73 1616
2662.22 1479
2662.71 1502
2663.19 1653
2663.68 1695
2664.17 1465
2664.65 1519
2665.14 1636
2665.63 1635
2666.11 1507
2666.60 1659
2667.09 1557
2667.57 1606
2668.06 1607
2668.55 1774
2669.04 1734
2669.52 1745
2670.01 1718
2670.50 1627
2670.99 1660
2671.47 1709
2671.96 1843
2672.45 1888
2672.93 1916
2673.42 1914
2673.91 1986
2674.40 2125
2674.89 1830
2675.37 2055
2675.86 1911
2676.35 1696
2676.84 2155
2677.32 2014
2677.81 1848
2678.30 1715
2678.79 1776
2679.28 1809
2679.76 1724
2680.25 1777
2680.74 1805
2681.23 1873
2681.72 1938
2682.21 2076
2682.69 2072
2683.18 1830
2683.67 1787
2684.16 1680
2684.65 1799
2685.14 1772
2685.63 1891
2686.11 1854
2686.60 1588
2687.09 1643
2687.58 1678
2688.07 1684
2688.56 1437
2689.05 1546
2689.54 1668
2690.03 1575
2690.52 1628
2691.00 1592
2691.49 1448
2691.98 1455
2692.47 1570
2692.96 1493
2693.45 1498
2693.94 1458
2694.43 1525
2694.92 1543
2695.41 1514
2695.90 1477
2696.39 1509
2696.88 1482
2697.37 1516
2697.86 1527
2698.35 1479
2698.84 1455
2699.33 1484
2699.82 1577
2700.31 1556
2700.80 1480
2701.29 1632
2701.78 1713
2702.27 1553
2702.76 1486
2703.25 1513
2703.74 1544
2704.23 1635
2704.72 1547
2705.21 1581
2705.70 1531
2706.19 1497
2706.68 1694
2707.17 1580
2707.66 1395
2708.15 1588
2708.64 1635
2709.13 1578
2709.63 1480
2710.12 1420
2710.61 1475
2711.10 1477
2711.59 1640
2712.08 1587
2712.57 1517
2713.06 1480
2713.55 1424
2714.05 1387
2714.54 1422
2715.03 1754
2715.52 1428
2716.01 1562
2716.50 1589
2716.99 1442
2717.49 1538
2717.98 1592
2718.47 1522
2718.96 1499
2719.45 1511
2719.94 1509
2720.44 1579
2720.93 1465
2721.42 1500
2721.91 1696
2722.40 1539
2722.90 1521
2723.39 1565
2723.88 1495
2724.37 1629
2724.86 1599
2725.36 1707
2725.85 1407
2726.34 1501
2726.83 1390
2727.33 1343
2727.82 1334
2728.31 1237
2728.80 1501
2729.30 1502
2729.79 1470
2730.28 1481
2730.77 1574
2731.27 1565
2731.76 1453
2732.25 1504
2732.75 1454
2733.24 1481
2733.73 1482
2734.23 1732
2734.72 1553
2735.21 1666
2735.70 1598
2736.20 1570
2736.69 1555
2737.18 1567
2737.68 1490
2738.17 1468
2738.66 1495
2739.16 1444
2739.65 1582
2740.15 1603
2740.64 1664
2741.13 1554
2741.63 1427
2742.12 1430
2742.61 1373
2743.11 1445
2743.60 1541
2744.10 1443
2744.59 1482
2745.08 1451
2745.58 1593
2746.07 1445
2746.57 1431
2747.06 1492
2747.56 1588
2748.05 1482
2748.54 1458
2749.04 1589
2749.53 1456
2750.03 1496
2750.52 1466
2751.02 1419
2751.51 1522
2752.01 1513
2752.50 1446
2753.00 1494
2753.49 1552
2753.98 1529
2754.48 1604
2754.97 1607
2755.47 1566
2755.96 1521
2756.46 1595
2756.95 1668
2757.45 1434
2757.95 1487
2758.44 1672
2758.94 1645
2759.43 1585
2759.93 1591
2760.42 1605
2760.92 1532
2761.41 1517
2761.91 1764
2762.40 1592
2762.90 1576
2763.40 1768
2763.89 1515
2764.39 1630
2764.88 1655
2765.38 1464
2765.87 1496
2766.37 1512
2766.87 1518
2767.36 1384
2767.86 1616
2768.36 1477
2768.85 1453
2769.35 1429
2769.84 1505
2770.34 1364
2770.84 1404
2771.33 1421
2771.83 1443
2772.33 1500
2772.82 1529
2773.32 1347
2773.82 1639
2774.31 1668
2774.81 1756
2775.31 1686
2775.80 1783
2776.30 1742
2776.80 1660
2777.29 1745
2777.79 1649
2778.29 1643
2778.78 1726
2779.28 1613
2779.78 1621
2780.28 1766
2780.77 1558
2781.27 1579
2781.77 1564
2782.27 1735
2782.76 1689
2783.26 1580
2783.76 1578
2784.26 1604
2784.75 1413
2785.25 1371
2785.75 1437
2786.25 1474
2786.74 1475
2787.24 1493
2787.74 1313
2788.24 1404
2788.74 1389
2789.23 1438
2789.73 1468
2790.23 1445
2790.73 1493
2791.23 1673
2791.72 1533
2792.22 1483
2792.72 1566
2793.22 1658
2793.72 1772
2794.22 1825
2794.72 1937
2795.21 1973
2795.71 1989
2796.21 2127
2796.71 2161
2797.21 2150
2797.71 2190
2798.21 2252
2798.70 2045
2799.20 1976
2799.70 2005
2800.20 1833
2800.70 1729
2801.20 1616
2801.70 1532
2802.20 1599
2802.70 1510
2803.20 1411
2803.70 1618
2804.20 1579
2804.69 1666
2805.19 1789
2805.69 1698
2806.19 1954
2806.69 1996
2807.19 1809
2807.69 2036
2808.19 2110
2808.69 1950
2809.19 1916
2809.69 1994
2810.19 1981
2810.69 2094
2811.19 1904
2811.69 1918
2812.19 1811
2812.69 1476
2813.19 1558
2813.69 1637
2814.19 1753
2814.69 1732
2815.19 1519
2815.69 1646
2816.19 1708
2816.69 1703
2817.19 1712
2817.69 1768
2818.20 1568
2818.70 1623
2819.20 1679
2819.70 1587
2820.20 1717
2820.70 1707
2821.20 1536
2821.70 1564
2822.20 1682
2822.70 1782
2823.20 1742
2823.70 1748
2824.21 1624
2824.71 1528
2825.21 1692
2825.71 1767
2826.21 1543
2826.71 1252
2827.21 1483
2827.72 1601
2828.22 1473
2828.72 1552
2829.22 1530
2829.72 1516
2830.22 1411
2830.72 1392
2831.23 1475
2831.73 1524
2832.23 1465
2832.73 1489
2833.23 1369
2833.74 1406
2834.24 1533
2834.74 1456
2835.24 1652
2835.74 1570
2836.25 1498
2836.75 1467
2837.25 1529
2837.75 1510
2838.26 1438
2838.76 1617
2839.26 1585
2839.76 1408
2840.27 1764
2840.77 1547
2841.27 1468
2841.77 1622
2842.28 1633
2842.78 1608
2843.28 1574
2843.79 1603
2844.29 1514
2844.79 1540
2845.29 1589
2845.80 1438
2846.30 1521
2846.80 1562
2847.31 1619
2847.81 1656
2848.31 1763
2848.82 1661
2849.32 1807
2849.82 1836
2850.33 1746
2850.83 1816
2851.33 1781
2851.84 1642
2852.34 1497
2852.84 1501
2853.35 1552
2853.85 1585
2854.36 1555
2854.86 1379
2855.36 1478
2855.87 1432
2856.37 1485
2856.88 1523
2857.38 1462
2857.88 1457
2858.39 1388
2858.89 1576
2859.40 1625
2859.90 1473
2860.41 1445
2860.91 1292
2861.41 1401
2861.92 1475
2862.42 1378
2862.93 1413
2863.43 1410
2863.94 1365
2864.44 1368
2864.95 1343
2865.45 1446
2865.96 1330
2866.46 1384
2866.97 1337
2867.47 1467
2867.98 1446
2868.48 1494
2868.99 1505
2869.49 1508
2870.00 1581
2870.50 1403
2871.01 1439
2871.51 1514
2872.02 1578
2872.52 1623
2873.03 1562
2873.53 1677
2874.04 1732
2874.54 1750
2875.05 1803
2875.56 1680
2876.06 1794
2876.57 1655
2877.07 1779
2877.58 1789
2878.09 1634
2878.59 1804
2879.10 1664
2879.60 1687
2880.11 1737
2880.62 2037
2881.12 1928
2881.63 1952
2882.13 1863
2882.64 1827
2883.15 2024
2883.65 1976
2884.16 1841
2884.67 1922
2885.17 2096
2885.68 2089
2886.19 2102
2886.69 1943
2887.20 1934
2887.71 1962
2888.21 2176
2888.72 2084
2889.23 2128
2889.73 2042
2890.24 1870
2890.75 1892
2891.25 1763
2891.76 1861
2892.27 1823
2892.78 1731
2893.28 1826
2893.79 1855
2894.30 1796
2894.81 1963
2895.31 1964
2895.82 2018
2896.33 2020
2896.84 2121
2897.34 2141
2897.85 1891
2898.36 2089
2898.87 1962
2899.37 1884
2899.88 1840
2900.39 1903
2900.90 1867
2901.41 1999
2901.91 1981
2902.42 1969
2902.93 1878
2903.44 2052
2903.95 2242
2904.45 2023
2904.96 1963
2905.47 2001
2905.98 1979
2906.49 1956
2907.00 1824
2907.50 1927
2908.01 1820
2908.52 1822
2909.03 1772
2909.54 1617
2910.05 1620
2910.56 1579
2911.06 1752
2911.57 1653
2912.08 1726
2912.59 1695
2913.10 1628
2913.61 1505
2914.12 1583
2914.63 1684
2915.14 1575
2915.65 1638
2916.16 1629
2916.66 1580
2917.17 1533
2917.68 1599
2918.19 1731
2918.70 1733
2919.21 1938
2919.72 1641
2920.23 1585
2920.74 1585
2921.25 1912
2921.76 1992
2922.27 2279
2922.78 2360
2923.29 2451
2923.80 2266
2924.31 2637
2924.82 2753
2925.33 2449
2925.84 2381
2926.35 2554
2926.86 2541
2927.37 2378
2927.88 2157
2928.39 1948
2928.90 2008
2929.41 1786
2929.92 1848
2930.43 1886
2930.94 1670
2931.45 1515
2931.96 1434
2932.47 1423
2932.99 1541
2933.50 1537
2934.01 1471
2934.52 1474
2935.03 1562
2935.54 1476
2936.05 1408
2936.56 1416
2937.07 1543
2937.58 1583
2938.09 1683
2938.61 1675
2939.12 1623
2939.63 1525
2940.14 1588
2940.65 1648
2941.16 1613
2941.67 1576
2942.19 1597
2942.70 1755
2943.21 1814
2943.72 1640
2944.23 1768
2944.74 1621
2945.26 1586
2945.77 1556
2946.28 1754
2946.79 1673
2947.30 1571
2947.82 1692
2948.33 1568
2948.84 1574
2949.35 1556
2949.86 1547
2950.38 1614
2950.89 1634
2951.40 1486
2951.91 1553
2952.43 1540
2952.94 1627
2953.45 1452
2953.96 1629
2954.48 1589
2954.99 1396
2955.50 1488
2956.01 1566
2956.53 1497
2957.04 1422
2957.55 1465
2958.06 1498
2958.58 1474
2959.09 1400
2959.60 1472
2960.12 1618
2960.63 1624
2961.14 1683
2961.66 1581
2962.17 1666
2962.68 1734
2963.20 1640
2963.71 1639
2964.22 1626
2964.74 1708
2965.25 1752
2965.76 1658
2966.28 1442
2966.79 1355
2967.30 1424
2967.82 1474
2968.33 1529
2968.85 1376
2969.36 1352
2969.87 1371
2970.39 1643
2970.90 1434
2971.42 1449
2971.93 1422
2972.44 1407
2972.96 1355
2973.47 1332
2973.99 1428
2974.50 1368
2975.02 1473
2975.53 1432
2976.04 1708
2976.56 1685
2977.07 1552
2977.59 1473
2978.10 1545
2978.62 1587
2979.13 1522
2979.65 1512
2980.16 1587
2980.68 1546
2981.19 1585
2981.71 1666
2982.22 1702
2982.74 1842
2983.25 1735
2983.77 1685
2984.28 1658
2984.80 1647
2985.31 1613
2985.83 1900
2986.34 1952
2986.86 1800
2987.37 1715
2987.89 1602
2988.40 1566
2988.92 1600
2989.44 1511
2989.95 1639
2990.47 1714
2990.98 1526
2991.50 1621
2992.01 1607
2992.53 1777
2993.05 1662
2993.56 1628
2994.08 1693
2994.59 2045
2995.11 2063
2995.63 2088
2996.14 1962
2996.66 1849
2997.17 1862
2997.69 1969
2998.21 1963
2998.72 2030
2999.24 1951
2999.76 1854
3000.27 1796
3000.79 2068
3001.31 2164
3001.82 2495
3002.34 2476
3002.86 2442
3003.37 2662
3003.89 2632
3004.41 2584
3004.92 2555
3005.44 2366
3005.96 2282
3006.48 2252
3006.99 2156
3007.51 2132
3008.03 1959
3008.54 1901
3009.06 1868
3009.58 1929
3010.10 1806
3010.61 1730
3011.13 1752
3011.65 1615
3012.17 1716
3012.68 1797
3013.20 1809
3013.72 1754
3014.24 1536
3014.75 1665
3015.27 1675
3015.79 1726
3016.31 1678
3016.83 1827
3017.34 1802
3017.86 1740
3018.38 1871
3018.90 1850
3019.42 1867
3019.94 1776
3020.45 1835
3020.97 1954
3021.49 1768
3022.01 1882
3022.53 1815
3023.05 1801
3023.56 1835
3024.08 1826
3024.60 1964
3025.12 1633
3025.64 1642
3026.16 1794
3026.68 1852
3027.20 1978
3027.71 1826
3028.23 1724
3028.75 1630
3029.27 1755
3029.79 1709
3030.31 1787
3030.83 1648
3031.35 1640
3031.87 1547
3032.39 1626
3032.91 1751
3033.43 1660
3033.94 1689
3034.46 1584
3034.98 1765
3035.50 1627
3036.02 1747
3036.54 1865
3037.06 1684
3037.58 1615
3038.10 1735
3038.62 1819
3039.14 1671
3039.66 1548
3040.18 1730
3040.70 1627
3041.22 1475
3041.74 1433
3042.26 1589
3042.78 1638
3043.30 1534
3043.82 1646
3044.34 1613
3044.86 1635
3045.38 1761
3045.90 1541
3046.42 1592
3046.94 1566
3047.47 1612
3047.99 1613
3048.51 1565
3049.03 1624
3049.55 1577
3050.07 1653
3050.59 1739
3051.11 1669
3051.63 1546
3052.15 1508
3052.67 1559
3053.20 1502
3053.72 1669
3054.24 1446
3054.76 1458
3055.28 1567
3055.80 1519
3056.32 1451
3056.84 1624
3057.37 1506
3057.89 1558
3058.41 1532
3058.93 1631
3059.45 1649
3059.97 1654
3060.49 1614
3061.02 1552
3061.54 1434
3062.06 1618
3062.58 1657
3063.10 1553
3063.63 1626
3064.15 1644
3064.67 1523
3065.19 1568
3065.71 1673
3066.24 1511
3066.76 1520
3067.28 1749
3067.80 1815
3068.33 1558
3068.85 1530
3069.37 1627
3069.89 1579
3070.42 1798
3070.94 1634
3071.46 1526
3071.98 1684
3072.51 1778
3073.03 1624
3073.55 1707
3074.08 1623
3074.60 1624
3075.12 1714
3075.64 1736
3076.17 1797
3076.69 1716
3077.21 1716
3077.74 1862
3078.26 1871
3078.78 1752
3079.31 1928
3079.83 1773
3080.35 1886
3080.88 2084
3081.40 2142
3081.92 1963
3082.45 1821
3082.97 1860
3083.49 2001
3084.02 1901
3084.54 1782
3085.07 1780
3085.59 1684
3086.11 2055
3086.64 1892
3087.16 1853
3087.69 1822
3088.21 1688
3088.73 1637
3089.26 1741
3089.78 1837
3090.31 1941
3090.83 1944
3091.35 1810
3091.88 1800
3092.40 1781
3092.93 1874
3093.45 1993
3093.98 1952
3094.50 1754
3095.03 1916
3095.55 2160
3096.08 2054
3096.60 2007
3097.13 2230
3097.65 2240
3098.18 2279
3098.70 2508
3099.23 2615
3099.75 2908
3100.28 3582
3100.80 3886
3101.33 4469
3101.85 4954
3102.38 5209
3102.90 5659
3103.43 5832
3103.95 5738
3104.48 5744
3105.00 5134
3105.53 4299
3106.05 3680
3106.58 3463
3107.11 3253
3107.63 2850
3108.16 2620
3108.68 2620
3109.21 2661
3109.73 2686
3110.26 2793
3110.79 3006
3111.31 2805
3111.84 2876
3112.36 2896
3112.89 2869
3113.42 2598
3113.94 2417
3114.47 2150
3115.00 2202
3115.52 2065
3116.05 2015
3116.58 2025
3117.10 2052
3117.63 1891
3118.16 1888
3118.68 1871
3119.21 1851
3119.74 2076
3120.26 2165
3120.79 2107
3121.32 1953
3121.84 2098
3122.37 2160
3122.90 2068
3123.42 2162
3123.95 2165
3124.48 2185
3125.01 1937
3125.53 2092
3126.06 1971
3126.59 2036
3127.11 1983
3127.64 1904
3128.17 1965
3128.70 1980
3129.22 1859
3129.75 1745
3130.28 1902
3130.81 2058
3131.33 1931
3131.86 2006
3132.39 1860
3132.92 1713
3133.45 1725
3133.97 1776
3134.50 1896
3135.03 1703
3135.56 1835
3136.09 1954
3136.61 1761
3137.14 1789
3137.67 1730
3138.20 1682
3138.73 1673
3139.26 1873
3139.78 1826
3140.31 1771
3140.84 1652
3141.37 1767
3141.90 1780
3142.43 1855
3142.96 1751
3143.48 1770
3144.01 1774
3144.54 1813
3145.07 1789
3145.60 1821
3146.13 1947
3146.66 1863
3147.19 2100
3147.72 1899
3148.25 1783
3148.77 1896
3149.30 1920
3149.83 1992
3150.36 1900
3150.89 1878
3151.42 1861
3151.95 1763
3152.48 1820
3153.01 1720
3153.54 1589
3154.07 1715
3154.60 1779
3155.13 1948
3155.66 2071
3156.19 2077
3156.72 2027
3157.25 2174
3157.78 2105
3158.31 1802
3158.84 1873
3159.37 2007
3159.90 1863
3160.43 1878
3160.96 2043
3161.49 1940
3162.02 1862
3162.55 1850
3163.08 1875
3163.61 1650
3164.14 1552
3164.67 1640
3165.20 1827
3165.73 1725
3166.26 1697
3166.79 1735
3167.32 1628
3167.86 1429
3168.39 1487
3168.92 1637
3169.45 1768
3169.98 1669
3170.51 1735
3171.04 1732
3171.57 1602
3172.10 1675
3172.63 1705
3173.17 1882
3173.70 1882
3174.23 1887
3174.76 1839
3175.29 1785
3175.82 1757
3176.35 1833
3176.89 1841
3177.42 1799
3177.95 1844
3178.48 1757
3179.01 1757
3179.54 1638
3180.08 1631
3180.61 1580
3181.14 1782
3181.67 1691
3182.20 1715
3182.74 1652
3183.27 1602
3183.80 1617
3184.33 1771
3184.86 1688
3185.40 1738
3185.93 1691
3186.46 1681
3186.99 1572
3187.53 1634
3188.06 1675
3188.59 1608
3189.12 1603
3189.66 1609
3190.19 1650
3190.72 1598
3191.25 1639
3191.79 1593
3192.32 1711
3192.85 1871
3193.39 1772
3193.92 1781
3194.45 1801
3194.98 1756
3195.52 1732
3196.05 1868
3196.58 1928
3197.12 1769
3197.65 1758
3198.18 1849
3198.72 1874
3199.25 1952
3199.78 1773
3200.32 1870
3200.85 1943
3201.39 1846
3201.92 1870
3202.45 1951
3202.99 2008
3203.52 1820
3204.05 1886
3204.59 1754
3205.12 1755
3205.66 1716
3206.19 1828
3206.72 1808
3207.26 1851
3207.79 1942
3208.33 1862
3208.86 1912
3209.39 2107
3209.93 2098
3210.46 2133
3211.00 2238
3211.53 2076
3212.07 2047
3212.60 2075
3213.14 2056
3213.67 1844
3214.20 2007
3214.74 1973
3215.27 1887
3215.81 1744
3216.34 1873
3216.88 1911
3217.41 1988
3217.95 1888
3218.48 1867
3219.02 1994
3219.55 1968
3220.09 1761
3220.62 1915
3221.16 2046
3221.70 2036
3222.23 2145
3222.77 2045
3223.30 2131
3223.84 1972
3224.37 2101
3224.91 2159
3225.44 2153
3225.98 1886
3226.51 2083
3227.05 1937
3227.59 1846
3228.12 2040
3228.66 1900
3229.19 2078
3229.73 2137
3230.27 2120
3230.80 2011
3231.34 2063
3231.87 2215
3232.41 2465
3232.95 2413
3233.48 2253
3234.02 2151
3234.56 2139
3235.09 2055
3235.63 2095
3236.16 2125
3236.70 2171
3237.24 2057
3237.77 2089
3238.31 2138
3238.85 2241
3239.38 2095
3239.92 2112
3240.46 2180
3241.00 2066
3241.53 1914
3242.07 2062
3242.61 2171
3243.14 2029
3243.68 1975
3244.22 1962
3244.75 1904
3245.29 2073
3245.83 2078
3246.37 2172
3246.90 2212
3247.44 2226
3247.98 2097
3248.52 2078
3249.05 2158
3249.59 2216
3250.13 2152
3250.67 2111
3251.20 2209
3251.74 2163
3252.28 2029
3252.82 2176
3253.36 2171
3253.89 2032
3254.43 1849
3254.97 2106
3255.51 2195
3256.05 2055
3256.58 2076
3257.12 2213
3257.66 2488
3258.20 2455
3258.74 2831
3259.28 2936
3259.81 2931
3260.35 3350
3260.89 3519
3261.43 3635
3261.97 3764
3262.51 4082
3263.05 4245
3263.59 4607
3264.12 5475
3264.66 5998
3265.20 6769
3265.74 6579
3266.28 7059
3266.82 7385
3267.36 7209
3267.90 6845
3268.44 6739
3268.98 6200
3269.51 5667
3270.05 5087
3270.59 4598
3271.13 3787
3271.67 3436
3272.21 2922
3272.75 2810
3273.29 2679
3273.83 2692
3274.37 2491
3274.91 2614
3275.45 2652
3275.99 2627
3276.53 2649
3277.07 2447
3277.61 2462
3278.15 2429
3278.69 2419
3279.23 2601
3279.77 2634
3280.31 2716
3280.85 2680
3281.39 2638
3281.93 2463
3282.47 2595
3283.01 2603
3283.55 2635
3284.09 2845
3284.63 2877
3285.17 3007
3285.71 3121
3286.25 2860
3286.79 2888
3287.34 2922
3287.88 2771
3288.42 2577
3288.96 2413
3289.50 2496
3290.04 2422
3290.58 2445
3291.12 2674
3291.66 2648
3292.20 2750
3292.74 2899
3293.29 2977
3293.83 3326
3294.37 3191
3294.91 3126
3295.45 3323
3295.99 3443
3296.53 3304
3297.08 3292
3297.62 3106
3298.16 3246
3298.70 2893
3299.24 2725
3299.78 2651
3300.33 2396
3300.87 2542
3301.41 2396
3301.95 2547
3302.49 2525
3303.04 2380
3303.58 2410
3304.12 2486
3304.66 2581
3305.20 2324
3305.75 2430
3306.29 2360
3306.83 2345
3307.37 2306
3307.92 2296
3308.46 2466
3309.00 2340
3309.54 2280
3310.09 2436
3310.63 2380
3311.17 2226
3311.71 2335
3312.26 2503
3312.80 2526
3313.34 2420
3313.89 2670
3314.43 2851
3314.97 2999
3315.51 3238
3316.06 3478
3316.60 3390
3317.14 3366
3317.69 3383
3318.23 3225
3318.77 3178
3319.32 3176
3319.86 2928
3320.40 2829
3320.95 2773
3321.49 2929
3322.03 3008
3322.58 2855
3323.12 2835
3323.67 2793
3324.21 2819
3324.75 2675
3325.30 2581
3325.84 2516
3326.38 2450
3326.93 2523
3327.47 2628
3328.02 2721
3328.56 2754
3329.10 2641
3329.65 2599
3330.19 2935
3330.74 3134
3331.28 4005
3331.83 5000
3332.37 5969
3332.92 6985
3333.46 8390
3334.00 9601
3334.55 10986
3335.09 12276
3335.64 12493
3336.18 12500
3336.73 12458
3337.27 11692
3337.82 10820
3338.36 9619
3338.91 8575
3339.45 7495
3340.00 6627
3340.54 5558
3341.09 4876
3341.63 4037
3342.18 3567
3342.72 3160
3343.27 3075
3343.81 2882
3344.36 2699
3344.90 2461
3345.45 2488
3346.00 2746
3346.54 2882
3347.09 2915
3347.63 2926
3348.18 2948
3348.72 3176
3349.27 3282
3349.82 3666
3350.36 3937
3350.91 3984
3351.45 4036
3352.00 4242
3352.55 4077
3353.09 4208
3353.64 3888
3354.18 3687
3354.73 3675
3355.28 3497
3355.82 3347
3356.37 3023
3356.92 2911
3357.46 2860
3358.01 2725
3358.56 2680
3359.10 2710
3359.65 2531
3360.20 2548
3360.74 2301
3361.29 2294
3361.84 2318
3362.38 2436
3362.93 2506
3363.48 2380
3364.02 2422
3364.57 2475
3365.12 2595
3365.66 2407
3366.21 2284
3366.76 2191
3367.31 2386
3367.85 2293
3368.40 2392
3368.95 2362
3369.50 2409
3370.04 2628
3370.59 2487
3371.14 2460
3371.69 2845
3372.23 2838
3372.78 2886
3373.33 3000
3373.88 3048
3374.42 3124
3374.97 3064
3375.52 3053
3376.07 2745
3376.62 2689
3377.16 2642
3377.71 2480
3378.26 2375
3378.81 2451
3379.36 2251
3379.91 2199
3380.45 2405
3381.00 2270
3381.55 2291
3382.10 2344
3382.65 2341
3383.20 2370
3383.75 2343
3384.29 2238
3384.84 2127
3385.39 1988
3385.94 2053
3386.49 2181
3387.04 1961
3387.59 2044
3388.14 2276
3388.68 2112
3389.23 2020
3389.78 1955
3390.33 2088
3390.88 2085
3391.43 1962
3391.98 2062
3392.53 2123
3393.08 1984
3393.63 1991
3394.18 2040
3394.73 1935
3395.28 1999
3395.83 1906
3396.38 1780
3396.93 1847
3397.48 1753
3398.02 1787
3398.57 1836
3399.12 1789
3399.67 1569
3400.22 1639
3400.77 1933
3401.32 1835
3401.87 1686
3402.42 1630
3402.97 1814
3403.52 1646
3404.08 1602
3404.63 1647
3405.18 1724
3405.73 1663
3406.28 1780
3406.83 1862
3407.38 1780
3407.93 1757
3408.48 1991
3409.03 1953
3409.58 1824
3410.13 2080
3410.68 1970
3411.23 1957
3411.78 2056
3412.33 2188
3412.89 2073
3413.44 2062
3413.99 2172
3414.54 2238
3415.09 2020
3415.64 1840
3416.19 1700
3416.74 1867
3417.29 1728
3417.85 1744
3418.40 1791
3418.95 1870
3419.50 1855
3420.05 1870
3420.60 1898
3421.16 2037
3421.71 1920
3422.26 1917
3422.81 2007
3423.36 2103
3423.91 2064
3424.47 2073
3425.02 2067
3425.57 1920
3426.12 2039
3426.67 1972
3427.23 1953
3427.78 1856
3428.33 1806
3428.88 1911
3429.44 1751
3429.99 1879
3430.54 1869
3431.09 1755
3431.64 1711
3432.20 1830
3432.75 1958
3433.30 1867
3433.86 1680
3434.41 1865
3434.96 1800
3435.51 1886
3436.07 1719
3436.62 1575
3437.17 1781
3437.73 1751
3438.28 1745
3438.83 1661
3439.38 1651
3439.94 1680
3440.49 1667
3441.04 1656
3441.60 1752
3442.15 1908
3442.70 1832
3443.26 1864
3443.81 1772
3444.36 1680
3444.92 1801
3445.47 1844
3446.03 1547
3446.58 1655
3447.13 1746
3447.69 1695
3448.24 1823
3448.79 1826
3449.35 1582
3449.90 1646
3450.46 1759
3451.01 1759
3451.56 1601
3452.12 1607
3452.67 1570
3453.23 1672
3453.78 1680
3454.34 1542
3454.89 1470
3455.44 1651
3456.00 1655
3456.55 1556
3457.11 1563
3457.66 1734
3458.22 1684
3458.77 1700
3459.33 1676
3459.88 1522
3460.44 1641
3460.99 1776
3461.55 1779
3462.10 1888
3462.66 1730
3463.21 1614
3463.77 1689
3464.32 1738
3464.88 1618
3465.43 1803
3465.99 1689
3466.54 1848
3467.10 1661
3467.65 1689
3468.21 1880
3468.76 1859
3469.32 1804
3469.87 1801
3470.43 1898
3470.99 1899
3471.54 1920
3472.10 1862
3472.65 1790
3473.21 1769
3473.76 1816
3474.32 1834
3474.88 1915
3475.43 1812
3475.99 1874
3476.54 1936
3477.10 1881
3477.66 2026
3478.21 2140
3478.77 1987
3479.33 2169
3479.88 1937
3480.44 1984
3480.99 2102
3481.55 2116
3482.11 2006
3482.66 1735
3483.22 1967
3483.78 2085
3484.33 2107
3484.89 1983
3485.45 2121
3486.00 2239
3486.56 2452
3487.12 2327
3487.68 2689
3488.23 2829
3488.79 3051
3489.35 3400
3489.90 3966
3490.46 4060
3491.02 4219
3491.58 4438
3492.13 4648
3492.69 4933
3493.25 4255
3493.81 3952
3494.36 3844
3494.92 3792
3495.48 3481
3496.04 3327
3496.59 3110
3497.15 3213
3497.71 3365
3498.27 3477
3498.82 3469
3499.38 3804
3499.94 4067
3500.50 4371
3501.06 4900
3501.61 5416
3502.17 6122
3502.73 6957
3503.29 7486
3503.85 8035
3504.41 7996
3504.96 8760
3505.52 8701
3506.08 8739
3506.64 8239
3507.20 7431
3507.76 6936
3508.32 6379
3508.87 5502
3509.43 4945
3509.99 3969
3510.55 3543
3511.11 3142
3511.67 2809
3512.23 2778
3512.79 2739
3513.34 2515
3513.90 2332
3514.46 2305
3515.02 2092
3515.58 2080
3516.14 2258
3516.70 2309
3517.26 2128
3517.82 2264
3518.38 2236
3518.94 2114
3519.50 2196
3520.06 2352
3520.62 2356
3521.18 2389
3521.74 2533
3522.30 2360
3522.86 2397
3523.42 2532
3523.97 2545
3524.53 2649
3525.09 2605
3525.65 2290
3526.21 2237
3526.77 2143
3527.34 2138
3527.90 2050
3528.46 2086
3529.02 1899
3529.58 2019
3530.14 2014
3530.70 1956
3531.26 1974
3531.82 2142
3532.38 2273
3532.94 2247
3533.50 2548
3534.06 2340
3534.62 2087
3535.18 2102
3535.74 2215
3536.30 2271
3536.86 2427
3537.43 2240
3537.99 2279
3538.55 2405
3539.11 2392
3539.67 2293
3540.23 2389
3540.79 2394
3541.35 2511
3541.91 2592
3542.48 2594
3543.04 2659
3543.60 2941
3544.16 2916
3544.72 2790
3545.28 2475
3545.84 2422
3546.41 2195
3546.97 2383
3547.53 2352
3548.09 2076
3548.65 2050
3549.22 2004
3549.78 1963
3550.34 1817
3550.90 1787
3551.46 1798
3552.03 1710
3552.59 1723
3553.15 1703
3553.71 1591
3554.27 1617
3554.84 1797
3555.40 1729
3555.96 1648
3556.52 1737
3557.09 1851
3557.65 1938
3558.21 1814
3558.77 1756
3559.34 1660
3559.90 1804
3560.46 1758
3561.03 1754
3561.59 1715
3562.15 1821
3562.71 1951
3563.28 1769
3563.84 1611
3564.40 1751
3564.97 1746
3565.53 1764
3566.09 1811
3566.66 1848
3567.22 1745
3567.78 1622
3568.35 1685
3568.91 1617
3569.47 1723
3570.04 1709
3570.60 1630
3571.16 1612
3571.73 1714
3572.29 1802
3572.85 1914
3573.42 1817
3573.98 2055
3574.55 2154
3575.11 2205
3575.67 2375
3576.24 2293
3576.80 2456
3577.37 2472
3577.93 2441
3578.49 2427
3579.06 2413
3579.62 2303
3580.19 2297
3580.75 2180
3581.32 2113
3581.88 1987
3582.45 2017
3583.01 1925
3583.57 1717
3584.14 1815
3584.70 1936
3585.27 1762
3585.83 1733
3586.40 1786
3586.96 1651
3587.53 1727
3588.09 1694
3588.66 1652
3589.22 1679
3589.79 1603
3590.35 1619
3590.92 1615
3591.48 1439
3592.05 1460
3592.61 1461
3593.18 1641
3593.75 1759
3594.31 1526
3594.88 1717
3595.44 1630
3596.01 1658
3596.57 1478
3597.14 1469
3597.70 1563
3598.27 1684
3598.84 1673
3599.40 1583
3599.97 1785
3600.53 1897
3601.10 1660
3601.67 1744
3602.23 1671
3602.80 1483
3603.36 1624
3603.93 1518
3604.50 1778
3605.06 1655
3605.63 1527
3606.20 1610
3606.76 1581
3607.33 1461
3607.89 1662
3608.46 1500
3609.03 1511
3609.59 1612
3610.16 1532
3610.73 1686
3611.29 1684
3611.86 1532
3612.43 1684
3613.00 1665
3613.56 1985
3614.13 2141
3614.70 2395
3615.26 2850
3615.83 3134
3616.40 3445
3616.97 3605
3617.53 4087
3618.10 4239
3618.67 4249
3619.23 4277
3619.80 4139
3620.37 3920
3620.94 3651
3621.50 3344
3622.07 2635
3622.64 2566
3623.21 2174
3623.78 2007
3624.34 1989
3624.91 1794
3625.48 1717
3626.05 1720
3626.61 1551
3627.18 1650
3627.75 1691
3628.32 1665
3628.89 1584
3629.46 1516
3630.02 1633
3630.59 1603
3631.16 1438
3631.73 1577
3632.30 1601
3632.87 1441
3633.43 1512
3634.00 1546
3634.57 1530
3635.14 1565
3635.71 1547
3636.28 1652
3636.85 1691
3637.41 1714
3637.98 1552
3638.55 1856
3639.12 1928
3639.69 2166
3640.26 2133
3640.83 2251
3641.40 2437
3641.97 2466
3642.54 2369
3643.11 2326
3643.68 2140
3644.24 2148
3644.81 2073
3645.38 1885
3645.95 2040
3646.52 2064
3647.09 1987
3647.66 1900
3648.23 1998
3648.80 1915
3649.37 1748
3649.94 1966
3650.51 2185
3651.08 2044
3651.65 1992
3652.22 2074
3652.79 2157
3653.36 2044
3653.93 1984
3654.50 1948
3655.07 1991
3655.64 2052
3656.21 2052
3656.78 1862
3657.35 2159
3657.92 2194
3658.49 2147
3659.06 2070
3659.63 2221
3660.20 2201
3660.78 2082
3661.35 2060
3661.92 2036
3662.49 1922
3663.06 1947
3663.63 1947
3664.20 1902
3664.77 1733
3665.34 1917
3665.91 1775
3666.48 1876
3667.06 1919
3667.63 1855
3668.20 1733
3668.77 1873
3669.34 1712
3669.91 1685
3670.48 1732
3671.05 1669
3671.63 1628
3672.20 1564
3672.77 1689
3673.34 1704
3673.91 1740
3674.48 1877
3675.06 1821
3675.63 1827
3676.20 1755
3676.77 1682
3677.34 1707
3677.92 1733
3678.49 1785
3679.06 1733
3679.63 1778
3680.20 1723
3680.78 1700
3681.35 1484
3681.92 1503
3682.49 1551
3683.07 1463
3683.64 1579
3684.21 1611
3684.78 1614
3685.36 1403
3685.93 1437
3686.50 1625
3687.07 1649
3687.65 1623
3688.22 1706
3688.79 1690
3689.37 1560
3689.94 1583
3690.51 1481
3691.08 1569
3691.66 1419
3692.23 1576
3692.80 1644
3693.38 1615
3693.95 1593
3694.52 1586
3695.10 1641
3695.67 1595
3696.24 1512
3696.82 1448
3697.39 1603
3697.96 1591
3698.54 1572
3699.11 1426
3699.68 1533
3700.26 1487
3700.83 1658
3701.41 1582
3701.98 1468
3702.55 1521
3703.13 1451
3703.70 1598
3704.28 1332
3704.85 1444
3705.42 1643
3706.00 1475
3706.57 1440
3707.15 1428
3707.72 1599
3708.30 1684
3708.87 1562
3709.44 1655
3710.02 1553
3710.59 1570
3711.17 1469
3711.74 1645
3712.32 1629
3712.89 1491
3713.47 1551
3714.04 1852
3714.62 1640
3715.19 1567
3715.77 1685
3716.34 1550
3716.92 1518
3717.49 1532
3718.07 1477
3718.64 1713
3719.22 1727
3719.79 1662
3720.37 1683
3720.94 1771
3721.52 1572
3722.09 1401
3722.67 1496
3723.24 1559
3723.82 1735
3724.40 1758
3724.97 1527
3725.55 1452
3726.12 1474
3726.70 1457
3727.27 1479
3727.85 1515
3728.43 1478
3729.00 1605
3729.58 1645
3730.15 1742
3730.73 1764
3731.31 2062
3731.88 2188
3732.46 2307
3733.03 2101
3733.61 2094
3734.19 2129
3734.76 2100
3735.34 1939
3735.92 2039
3736.49 1816
3737.07 1844
3737.65 1624
3738.22 1731
3738.80 1624
3739.38 1695
3739.95 1502
3740.53 1437
3741.11 1375
3741.68 1342
3742.26 1171
3742.84 1494
3743.42 1444
3743.99 1408
3744.57 1492
3745.15 1416
3745.72 1465
3746.30 1382
3746.88 1288
3747.46 1455
3748.03 1534
3748.61 1625
3749.19 1583
3749.77 1437
3750.34 1471
3750.92 1559
3751.50 1531
3752.08 1436
3752.65 1468
3753.23 1472
3753.81 1466
3754.39 1448
3754.97 1280
3755.54 1494
3756.12 1531
3756.70 1571
3757.28 1494
3757.86 1484
3758.44 1495
3759.01 1563
3759.59 1694
3760.17 1587
3760.75 1622
3761.33 1600
3761.91 1605
3762.48 1743
3763.06 1576
3763.64 1563
3764.22 1541
3764.80 1663
3765.38 1548
3765.96 1552
3766.53 1533
3767.11 1514
3767.69 1440
3768.27 1555
3768.85 1641
3769.43 1654
3770.01 1542
3770.59 1523
3771.17 1626
3771.75 1658
3772.33 1634
3772.91 1662
3773.48 1652
3774.06 1545
3774.64 1555
3775.22 1491
3775.80 1460
3776.38 1627
3776.96 1535
3777.54 1555
3778.12 1484
3778.70 1393
3779.28 1489
3779.86 1432
3780.44 1546
3781.02 1648
3781.60 1740
3782.18 1725
3782.76 1513
3783.34 1592
3783.92 1546
3784.50 1622
3785.08 1699
3785.66 1507
3786.24 1417
3786.82 1517
3787.40 1695
3787.98 1617
3788.56 1624
3789.15 1615
3789.73 1652
3790.31 1616
3790.89 1740
3791.47 1720
3792.05 1787
3792.63 1654
3793.21 1715
3793.79 1774
3794.37 1748
3794.95 1768
3795.53 1718
3796.12 1885
3796.70 1760
3797.28 1669
3797.86 1725
3798.44 1975
3799.02 1984
3799.60 2247
3800.18 2443
3800.77 2598
3801.35 2624
3801.93 2532
3802.51 2529
3803.09 2584
3803.67 2465
3804.26 2569
3804.84 2344
3805.42 2353
3806.00 2460
3806.58 2448
3807.17 2443
3807.75 2487
3808.33 2674
3808.91 2682
3809.49 2282
3810.08 2384
3810.66 2555
3811.24 2592
3811.82 2407
3812.41 2521
3812.99 2865
3813.57 2709
3814.15 2747
3814.74 2633
3815.32 2913
3815.90 2982
3816.48 3078
3817.07 2978
3817.65 2724
3818.23 2667
3818.81 2639
3819.40 2150
3819.98 2139
3820.56 2023
3821.15 2120
3821.73 1991
3822.31 1936
3822.90 2155
3823.48 2008
3824.06 1909
3824.65 1924
3825.23 1841
3825.81 1744
3826.40 1686
3826.98 1785
3827.56 1777
3828.15 1779
3828.73 1764
3829.31 1703
3829.90 1674
3830.48 1745
3831.06 1748
3831.65 1755
3832.23 1774
3832.82 1903
3833.40 1788
3833.98 1663
3834.57 1783
3835.15 1833
3835.74 1690
3836.32 1511
3836.91 1617
3837.49 1724
3838.07 1654
3838.66 1640
3839.24 1742
3839.83 1673
3840.41 1522
3841.00 1355
3841.58 1472
3842.17 1531
3842.75 1561
3843.34 1557
3843.92 1495
3844.50 1523
3845.09 1604
3845.67 1646
3846.26 1486
3846.84 1548
3847.43 1593
3848.01 1522
3848.60 1519
3849.18 1548
3849.77 1610
3850.36 1715
3850.94 1652
3851.53 1783
3852.11 1719
3852.70 1654
3853.28 1627
3853.87 1458
3854.45 1573
3855.04 1650
3855.62 1802
3856.21 1735
3856.80 1899
3857.38 1973
3857.97 2325
3858.55 2660
3859.14 2806
3859.73 3106
3860.31 3493
3860.90 3458
3861.48 3456
3862.07 3669
3862.66 3745
3863.24 3799
3863.83 3804
3864.42 4016
3865.00 3992
3865.59 3743
3866.17 3569
3866.76 3633
3867.35 4186
3867.93 3842
3868.52 3385
3869.11 3272
3869.69 2994
3870.28 2706
3870.87 2644
3871.45 2876
3872.04 2652
3872.63 2553
3873.22 2423
3873.80 2549
3874.39 2376
3874.98 2225
3875.56 2190
3876.15 2236
3876.74 2192
3877.33 2193
3877.91 2320
3878.50 2288
3879.09 2116
3879.68 2221
3880.26 1981
3880.85 1818
3881.44 1873
3882.03 1845
3882.61 1863
3883.20 1647
3883.79 1764
3884.38 1803
3884.97 1756
3885.55 1857
3886.14 1740
3886.73 1695
3887.32 1673
3887.91 1753
3888.49 1824
3889.08 1803
3889.67 1711
3890.26 1607
3890.85 1528
3891.44 1685
3892.02 1692
3892.61 1679
3893.20 1751
3893.79 1927
3894.38 1848
3894.97 1662
3895.56 1593
3896.14 1663
3896.73 1648
3897.32 1756
3897.91 1893
3898.50 1901
3899.09 1668
3899.68 1975
3900.27 1796
3900.86 1723
3901.44 1497
3902.03 1544
3902.62 1680
3903.21 1581
3903.80 1470
3904.39 1529
3904.98 1732
3905.57 1736
3906.16 1636
3906.75 1537
3907.34 1634
3907.93 1626
3908.52 1786
3909.11 1727
3909.70 1678
3910.29 1560
3910.88 1411
3911.47 1450
3912.06 1384
3912.65 1394
3913.24 1537
3913.83 1472
3914.42 1426
3915.01 1344
3915.60 1443
3916.19 1564
3916.78 1439
3917.37 1428
3917.96 1447
3918.55 1487
3919.14 1442
3919.73 1349
3920.32 1366
3920.91 1423
3921.50 1322
3922.09 1338
3922.68 1350
3923.27 1299
3923.87 1358
3924.46 1448
3925.05 1497
3925.64 1309
3926.23 1272
3926.82 1177
3927.41 1411
3928.00 1440
3928.59 1368
3929.18 1539
3929.78 1534
3930.37 1378
3930.96 1280
3931.55 1353
3932.14 1404
3932.73 1414
3933.32 1395
3933.92 1413
3934.51 1259
3935.10 1384
3935.69 1344
3936.28 1378
3936.87 1382
3937.47 1445
3938.06 1722
3938.65 1615
3939.24 1489
3939.83 1398
3940.43 1526
3941.02 1383
3941.61 1386
3942.20 1566
3942.80 1558
3943.39 1400
3943.98 1241
3944.57 1378
3945.17 1459
3945.76 1411
3946.35 1450
3946.94 1502
3947.54 1205
3948.13 1280
3948.72 1204
3949.31 1280
3949.91 1282
3950.50 1214
3951.09 1403
3951.68 1396
3952.28 1302
3952.87 1427
3953.46 1351
3954.06 1389
3954.65 1497
3955.24 1463
3955.84 1440
3956.43 1398
3957.02 1267
3957.62 1276
3958.21 1313
3958.80 1470
3959.40 1382
3959.99 1398
3960.58 1337
3961.18 1311
3961.77 1498
3962.37 1416
3962.96 1420
3963.55 1387
3964.15 1667
3964.74 1593
3965.33 1550
3965.93 1340
3966.52 1441
3967.12 1475
3967.71 1377
3968.31 1366
3968.90 1397
3969.49 1390
3970.09 1395
3970.68 1483
3971.28 1429
3971.87 1286
3972.47 1351
3973.06 1380
3973.65 1376
3974.25 1398
3974.84 1461
3975.44 1523
3976.03 1607
3976.63 1434
3977.22 1570
3977.82 1643
3978.41 1640
3979.01 1530
3979.60 1424
3980.20 1455
3980.79 1477
3981.39 1647
3981.98 1634
3982.58 1548
3983.17 1703
3983.77 1524
3984.36 1617
3984.96 1706
3985.56 1563
3986.15 1487
3986.75 1515
3987.34 1483
3987.94 1462
3988.53 1464
3989.13 1557
3989.73 1482
3990.32 1481
3990.92 1491
3991.51 1516
3992.11 1532
3992.71 1438
3993.30 1691
3993.90 1623
3994.49 1568
3995.09 1632
3995.69 1614
3996.28 1614
3996.88 1534
3997.47 1556
3998.07 1624
3998.67 1597
3999.26 1512
3999.86 1505
4000.46 1507
4001.05 1397
4001.65 1410
4002.25 1548
4002.84 1523
4003.44 1489
4004.04 1603
4004.63 1603
4005.23 1617
4005.83 1601
4006.43 1570
4007.02 1618
4007.62 1650
4008.22 1507
4008.81 1259
4009.41 1514
4010.01 1496
4010.61 1509
4011.20 1600
4011.80 1597
4012.40 1612
4013.00 1681
4013.59 1750
4014.19 1763
4014.79 1828
4015.39 1754
4015.98 1820
4016.58 1838
4017.18 1861
4017.78 1891
4018.38 1944
4018.97 2046
4019.57 1860
4020.17 1754
4020.77 1560
4021.37 1651
4021.96 1554
4022.56 1599
4023.16 1560
4023.76 1534
4024.36 1619
4024.96 1698
4025.55 1751
4026.15 1782
4026.75 1997
4027.35 1925
4027.95 1723
4028.55 1905
4029.15 1948
4029.74 1912
4030.34 1991
4030.94 1909
4031.54 1641
4032.14 1750
4032.74 1636
4033.34 1812
4033.94 1581
4034.54 1656
4035.14 1633
4035.73 1452
4036.33 1525
4036.93 1380
4037.53 1269
4038.13 1208
4038.73 1276
4039.33 1206
4039.93 1333
4040.53 1403
4041.13 1383
4041.73 1323
4042.33 1378
4042.93 1358
4043.53 1250
4044.13 1325
4044.73 1254
4045.33 1279
4045.93 1303
4046.53 1224
4047.13 1361
4047.73 1387
4048.33 1294
4048.93 1466
4049.53 1432
4050.13 1459
4050.73 1403
4051.33 1295
4051.93 1341
4052.53 1311
4053.13 1282
4053.73 1275
4054.33 1328
4054.93 1436
4055.53 1383
4056.13 1314
4056.74 1225
4057.34 1283
4057.94 1320
4058.54 1403
4059.14 1399
4059.74 1363
4060.34 1326
4060.94 1298
4061.54 1333
4062.14 1183
4062.75 1220
4063.35 1397
4063.95 1363
4064.55 1279
4065.15 1297
4065.75 1260
4066.35 1448
4066.96 1378
4067.56 1361
4068.16 1383
4068.76 1407
4069.36 1232
4069.96 1261
4070.57 1351
4071.17 1419
4071.77 1357
4072.37 1255
4072.97 1361
4073.58 1435
4074.18 1391
4074.78 1225
4075.38 1363
4075.98 1254
4076.59 1239
4077.19 1260
4077.79 1352
4078.39 1437
4079.00 1406
4079.60 1363
4080.20 1469
4080.80 1348
4081.41 1336
4082.01 1346
4082.61 1336
4083.21 1314
4083.82 1325
4084.42 1386
4085.02 1240
4085.63 1225
4086.23 1219
4086.83 1343
4087.43 1370
4088.04 1425
4088.64 1172
4089.24 1240
4089.85 1343
4090.45 1295
4091.05 1304
4091.66 1362
4092.26 1580
4092.86 1473
4093.47 1440
4094.07 1472
4094.67 1494
4095.28 1492
4095.88 1467
4096.49 1365
4097.09 1502
4097.69 1387
4098.30 1437
4098.90 1338
4099.50 1228
4100.11 1331
4100.71 1348
4101.32 1377
4101.92 1198
4102.52 1212
4103.13 1182
4103.73 1265
4104.34 1308
4104.94 1275
4105.55 1364
4106.15 1159
4106.76 1185
4107.36 1305
4107.96 1301
4108.57 1391
4109.17 1303
4109.78 1330
4110.38 1392
4110.99 1368
4111.59 1234
4112.20 1236
4112.80 1325
4113.41 1275
4114.01 1178
4114.62 1195
4115.22 1157
4115.83 1151
4116.43 1120
4117.04 1168
4117.64 1220
4118.25 1158
4118.85 1150
4119.46 1354
4120.06 1230
4120.67 1197
4121.28 1155
4121.88 1259
4122.49 1307
4123.09 1243
4123.70 1142
4124.30 1250
4124.91 1215
4125.52 1344
4126.12 1335
4126.73 1180
4127.33 1203
4127.94 1234
4128.55 1278
4129.15 1297
4129.76 1238
4130.36 1345
4130.97 1367
4131.58 1214
4132.18 1279
4132.79 1426
4133.40 1361
4134.00 1371
4134.61 1409
4135.22 1404
4135.82 1464
4136.43 1498
4137.04 1511
4137.64 1359
4138.25 1303
4138.86 1426
4139.46 1324
4140.07 1457
4140.68 1539
4141.28 1531
4141.89 1518
4142.50 1648
4143.11 1563
4143.71 1469
4144.32 1400
4144.93 1567
4145.53 1564
4146.14 1462
4146.75 1316
4147.36 1353
4147.96 1287
4148.57 1208
4149.18 1215
4149.79 1268
4150.39 1255
4151.00 1097
4151.61 1303
4152.22 1204
4152.83 1211
4153.43 1128
4154.04 1097
4154.65 1142
4155.26 1044
4155.87 1094
4156.47 1259
4157.08 1275
4157.69 1202
4158.30 1153
4158.91 1143
4159.52 1356
4160.12 1270
4160.73 1247
4161.34 1119
4161.95 1199
4162.56 1234
4163.17 1228
4163.77 1443
4164.38 1346
4164.99 1394
4165.60 1544
4166.21 1534
4166.82 1454
4167.43 1322
4168.04 1361
4168.65 1336
4169.25 1293
4169.86 1301
4170.47 1333
4171.08 1311
4171.69 1431
4172.30 1295
4172.91 1326
4173.52 1360
4174.13 1352
4174.74 1399
4175.35 1340
4175.96 1381
4176.57 1361
4177.18 1392
4177.79 1358
4178.40 1426
4179.01 1451
4179.62 1450
4180.23 1295
4180.84 1256
4181.45 1373
4182.06 1371
4182.67 1422
4183.28 1330
4183.89 1368
4184.50 1407
4185.11 1458
4185.72 1353
4186.33 1270
4186.94 1313
4187.55 1311
4188.16 1270
4188.77 1217
4189.38 1204
4189.99 1237
4190.60 1305
4191.21 1424
4191.82 1370
4192.43 1454
4193.04 1397
4193.65 1511
4194.26 1646
4194.88 1478
4195.49 1478
4196.10 1738
4196.71 1736
4197.32 1567
4197.93 1489
4198.54 1585
4199.15 1480
4199.76 1518
4200.38 1466
4200.99 1368
4201.60 1348
4202.21 1303
4202.82 1294
4203.43 1268
4204.05 1340
4204.66 1365
4205.27 1426
4205.88 1428
4206.49 1468
4207.10 1329
4207.72 1266
4208.33 1301
4208.94 1263
4209.55 1379
4210.16 1229
4210.78 1188
4211.39 1132
4212.00 1157
4212.61 1354
4213.22 1311
4213.84 1391
4214.45 1301
4215.06 1368
4215.67 1520
4216.29 1390
4216.90 1473
4217.51 1484
4218.12 1511
4218.74 1827
4219.35 1835
4219.96 1898
4220.58 1956
4221.19 2099
4221.80 2230
4222.41 2199
4223.03 2214
4223.64 2234
4224.25 2231
4224.87 2291
4225.48 2220
4226.09 1933
4226.71 2046
4227.32 2019
4227.93 2164
4228.55 1971
4229.16 1851
4229.77 2070
4230.39 2239
4231.00 2083
4231.61 2009
4232.23 1975
4232.84 1904
4233.45 2073
4234.07 2235
4234.68 2243
4235.30 2322
4235.91 2663
4236.52 2339
4237.14 2218
4237.75 2280
4238.37 1942
4238.98 1813
4239.59 1833
4240.21 1658
4240.82 1679
4241.44 1591
4242.05 1541
4242.67 1499
4243.28 1422
4243.90 1537
4244.51 1617
4245.12 1706
4245.74 1624
4246.35 1430
4246.97 1441
4247.58 1593
4248.20 1603
4248.81 1605
4249.43 1440
4250.04 1484
4250.66 1510
4251.27 1419
4251.89 1453
4252.50 1395
4253.12 1597
4253.73 1624
4254.35 1626
4254.96 1557
4255.58 1493
4256.19 1501
4256.81 1495
4257.43 1576
4258.04 1421
4258.66 1555
4259.27 1472
4259.89 1464
4260.50 1459
4261.12 1544
4261.73 1518
4262.35 1400
4262.97 1570
4263.58 1527
4264.20 1442
4264.81 1455
4265.43 1520
4266.05 1632
4266.66 1545
4267.28 1528
4267.90 1637
4268.51 1478
4269.13 1559
4269.74 1538
4270.36 1662
4270.98 1710
4271.59 1507
4272.21 1642
4272.83 1755
4273.44 1887
4274.06 1904
4274.68 1980
4275.29 1979
4275.91 2216
4276.53 2520
4277.14 2485
4277.76 2535
4278.38 2407
4279.00 2259
4279.61 2521
4280.23 2184
4280.85 1767
4281.46 1773
4282.08 1758
4282.70 1580
4283.32 1495
4283.93 1460
4284.55 1697
4285.17 1588
4285.79 1536
4286.40 1447
4287.02 1391
4287.64 1391
4288.26 1459
4288.87 1410
4289.49 1367
4290.11 1344
4290.73 1331
4291.35 1309
4291.96 1391
4292.58 1385
4293.20 1514
4293.82 1386
4294.44 1344
4295.05 1382
4295.67 1247
4296.29 1421
4296.91 1479
4297.53 1321
4298.15 1456
4298.76 1496
4299.38 1417
4300.00 1412
4300.62 1488
4301.24 1582
4301.86 1470
4302.48 1408
4303.09 1497
4303.71 1441
4304.33 1364
4304.95 1402
4305.57 1446
4306.19 1517
4306.81 1442
4307.43 1462
4308.05 1361
4308.67 1343
4309.28 1516
4309.90 1443
4310.52 1340
4311.14 1407
4311.76 1540
4312.38 1420
4313.00 1479
4313.62 1368
4314.24 1379
4314.86 1282
4315.48 1235
4316.10 1362
4316.72 1297
4317.34 1244
4317.96 1281
4318.58 1350
4319.20 1494
4319.82 1384
4320.44 1380
4321.06 1327
4321.68 1242
4322.30 1281
4322.92 1299
4323.54 1325
4324.16 1312
4324.78 1207
4325.40 1267
4326.02 1385
4326.64 1404
4327.26 1285
4327.88 1394
4328.50 1365
4329.12 1441
4329.74 1504
4330.36 1417
4330.99 1438
4331.61 1482
4332.23 1520
4332.85 1505
4333.47 1651
4334.09 1708
4334.71 1757
4335.33 1746
4335.95 1866
4336.57 1994
4337.20 2009
4337.82 2050
4338.44 1964
4339.06 1853
4339.68 1610
4340.30 1594
4340.92 1724
4341.55 1732
4342.17 1747
4342.79 1985
4343.41 2167
4344.03 2279
4344.65 2585
4345.28 3014
4345.90 2971
4346.52 2811
4347.14 3134
4347.76 3294
4348.39 3014
4349.01 2789
4349.63 2704
4350.25 2348
4350.87 2048
4351.50 1899
4352.12 1839
4352.74 1782
4353.36 1518
4353.99 1537
4354.61 1533
4355.23 1456
4355.85 1594
4356.48 1528
4357.10 1545
4357.72 1542
4358.34 1571
4358.97 1517
4359.59 1616
4360.21 1704
4360.84 1490
4361.46 1522
4362.08 1405
4362.70 1578
4363.33 1547
4363.95 1445
4364.57 1522
4365.20 1598
4365.82 1527
4366.44 1402
4367.07 1435
4367.69 1574
4368.31 1461
4368.94 1350
4369.56 1324
4370.19 1465
4370.81 1539
4371.43 1342
4372.06 1382
4372.68 1364
4373.30 1284
4373.93 1230
4374.55 1217
4375.18 1292
4375.80 1465
4376.42 1335
4377.05 1360
4377.67 1431
4378.30 1476
4378.92 1503
4379.54 1543
4380.17 1511
4380.79 1577
4381.42 1563
4382.04 1581
4382.67 1593
4383.29 1442
4383.92 1645
4384.54 1635
4385.16 1505
4385.79 1548
4386.41 1514
4387.04 1532
4387.66 1430
4388.29 1535
4388.91 1440
4389.54 1395
4390.16 1506
4390.79 1438
4391.41 1420
4392.04 1290
4392.66 1513
4393.29 1361
4393.91 1439
4394.54 1424
4395.17 1336
4395.79 1457
4396.42 1329
4397.04 1438
4397.67 1449
4398.29 1558
4398.92 1482
4399.54 1459
4400.17 1526
4400.80 1580
4401.42 1349
4402.05 1489
4402.67 1428
4403.30 1461
4403.93 1489
4404.55 1337
4405.18 1466
4405.80 1486
4406.43 1468
4407.06 1490
4407.68 1407
4408.31 1617
4408.93 1557
4409.56 1503
4410.19 1586
4410.81 1606
4411.44 1557
4412.07 1412
4412.69 1625
4413.32 1375
4413.95 1356
4414.57 1406
4415.20 1438
4415.83 1363
4416.45 1374
4417.08 1314
4417.71 1283
4418.34 1363
4418.96 1341
4419.59 1349
4420.22 1364
4420.84 1270
4421.47 1189
4422.10 1168
4422.73 1202
4423.35 1286
4423.98 1335
4424.61 1241
4425.24 1232
4425.86 1284
4426.49 1143
4427.12 1194
4427.75 1279
4428.37 1373
4429.00 1313
4429.63 1273
4430.26 1310
4430.89 1165
4431.51 1186
4432.14 1213
4432.77 1155
4433.40 1123
4434.03 1255
4434.65 1133
4435.28 1101
4435.91 1135
4436.54 1235
4437.17 1174
4437.80 1128
4438.42 1166
4439.05 1118
4439.68 1132
4440.31 1147
4440.94 1110
4441.57 1051
4442.20 985
4442.82 1144
4443.45 1147
4444.08 1056
4444.71 1149
4445.34 1122
4445.97 1212
4446.60 1155
4447.23 1202
4447.86 1371
4448.48 1273
4449.11 1315
4449.74 1270
4450.37 1294
4451.00 1310
4451.63 1293
4452.26 1274
4452.89 1224
4453.52 1199
4454.15 1228
4454.78 1252
4455.41 1182
4456.04 1338
4456.67 1320
4457.30 1382
4457.93 1350
4458.56 1141
4459.19 1148
4459.82 1210
4460.45 1116
4461.08 1095
4461.71 1057
4462.34 1186
4462.97 1152
4463.60 1045
4464.23 1004
4464.86 1186
4465.49 1128
4466.12 1235
4466.75 1089
4467.38 1015
4468.01 1014
4468.64 1090
4469.27 1129
4469.90 1191
4470.53 1203
4471.16 1235
4471.80 1200
4472.43 1242
4473.06 1195
4473.69 1165
4474.32 1134
4474.95 1094
4475.58 1063
4476.21 1056
4476.84 1044
4477.47 1084
4478.11 1080
4478.74 1076
4479.37 1106
4480.00 1027
4480.63 1147
4481.26 1089
4481.89 1196
4482.53 1148
4483.16 1316
4483.79 1322
4484.42 1256
4485.05 1146
4485.68 1207
4486.32 1167
4486.95 1173
4487.58 1234
4488.21 1241
4488.84 1192
4489.48 1160
4490.11 1262
4490.74 1187
4491.37 1124
4492.00 1214
4492.64 1353
4493.27 1365
4493.90 1168
4494.53 1141
4495.17 1310
4495.80 1354
4496.43 1178
4497.06 1223
4497.70 1235
4498.33 1244
4498.96 1285
4499.60 1275
4500.23 1195
4500.86 1448
4501.49 1377
4502.13 1364
4502.76 1358
4503.39 1227
4504.03 1412
4504.66 1484
4505.29 1325
4505.93 1327
4506.56 1259
4507.19 1342
4507.83 1181
4508.46 1122
4509.09 1180
4509.73 1285
4510.36 1218
4510.99 1307
4511.63 1294
4512.26 1198
4512.89 1340
4513.53 1174
4514.16 1218
4514.80 1275
4515.43 1308
4516.06 1273
4516.70 1304
4517.33 1314
4517.96 1252
4518.60 1175
4519.23 1188
4519.87 1138
4520.50 1379
4521.14 1293
4521.77 1256
4522.40 1238
4523.04 1380
4523.67 1295
4524.31 1327
4524.94 1321
4525.58 1513
4526.21 1728
4526.85 1656
4527.48 1820
4528.12 2026
4528.75 2555
4529.39 2803
4530.02 3317
4530.66 3478
4531.29 3779
4531.93 3837
4532.56 3804
4533.20 3786
4533.83 3490
4534.47 3344
4535.10 3007
4535.74 2706
4536.37 2175
4537.01 2019
4537.64 1844
4538.28 1572
4538.91 1595
4539.55 1457
4540.19 1354
4540.82 1350
4541.46 1212
4542.09 1241
4542.73 1220
4543.36 1214
4544.00 1249
4544.64 1172
4545.27 1366
4545.91 1342
4546.54 1261
4547.18 1289
4547.82 1175
4548.45 1180
4549.09 1323
4549.73 1236
4550.36 1203
4551.00 1264
4551.63 1198
4552.27 1209
4552.91 1130
4553.54 1371
4554.18 1208
4554.82 1312
4555.45 1240
4556.09 1232
4556.73 1226
4557.36 1156
4558.00 1287
4558.64 1266
4559.27 1212
4559.91 1244
4560.55 1220
4561.19 1236
4561.82 1252
4562.46 1295
4563.10 1286
4563.73 1365
4564.37 1327
4565.01 1238
4565.65 1476
4566.28 1635
4566.92 1456
4567.56 1478
4568.20 1397
4568.83 1432
4569.47 1554
4570.11 1605
4570.75 1586
4571.39 1378
4572.02 1555
4572.66 1500
4573.30 1322
4573.94 1405
4574.58 1381
4575.21 1235
4575.85 1135
4576.49 1092
4577.13 1027
4577.77 1049
4578.40 1117
4579.04 1176
4579.68 1191
4580.32 1255
4580.96 1192
4581.60 1207
4582.24 1275
4582.87 1269
4583.51 1347
4584.15 1399
4584.79 1256
4585.43 1135
4586.07 1168
4586.71 1106
4587.35 1191
4587.98 1337
4588.62 1198
4589.26 1263
4589.90 1266
4590.54 1339
4591.18 1405
4591.82 1522
4592.46 1487
4593.10 1390
4593.74 1560
4594.38 1427
4595.02 1360
4595.66 1386
4596.29 1309
4596.93 1311
4597.57 1143
4598.21 1218
4598.85 1231
4599.49 1293
4600.13 1267
4600.77 1135
4601.41 1204
4602.05 1281
4602.69 1332
4603.33 1277
4603.97 1349
4604.61 1303
4605.25 1241
4605.89 1243
4606.53 1136
4607.17 1172
4607.81 1289
4608.45 1206
4609.10 1299
4609.74 1345
4610.38 1289
4611.02 1268
4611.66 1212
4612.30 1279
4612.94 1329
4613.58 1212
4614.22 1169
4614.86 1162
4615.50 1174
4616.14 1172
4616.78 1129
4617.42 1114
4618.07 1092
4618.71 1249
4619.35 1310
4619.99 1265
4620.63 1272
4621.27 1322
4621.91 1289
4622.55 1199
4623.20 1128
4623.84 1237
4624.48 1195
4625.12 1020
4625.76 1056
4626.40 1148
4627.05 1215
4627.69 1146
4628.33 1002
4628.97 1143
4629.61 1231
4630.25 1282
4630.90 1364
4631.54 1325
4632.18 1344
4632.82 1314
4633.46 1258
4634.11 1256
4634.75 1335
4635.39 1138
4636.03 1156
4636.68 1239
4637.32 1230
4637.96 1177
4638.60 1125
4639.25 1162
4639.89 1180
4640.53 1180
4641.17 1273
4641.82 1169
4642.46 1161
4643.10 1074
4643.75 1251
4644.39 1221
4645.03 1234
4645.67 1238
4646.32 1343
4646.96 1266
4647.60 1210
4648.25 1329
4648.89 1428
4649.53 1459
4650.18 1393
4650.82 1399
4651.46 1571
4652.11 1564
4652.75 1512
4653.39 1444
4654.04 1482
4654.68 1275
4655.32 1333
4655.97 1309
4656.61 1213
4657.26 1150
4657.90 1109
4658.54 1145
4659.19 1099
4659.83 1122
4660.47 1084
4661.12 1182
4661.76 1050
4662.41 1034
4663.05 1001
4663.70 995
4664.34 1071
4664.98 1098
4665.63 1150
4666.27 1108
4666.92 1038
4667.56 1025
4668.21 1015
4668.85 1002
4669.50 1069
4670.14 1040
4670.78 1083
4671.43 1078
4672.07 1067
4672.72 1062
4673.36 1007
4674.01 1036
4674.65 1153
4675.30 1127
4675.94 1106
4676.59 1066
4677.23 1143
4677.88 1126
4678.52 1092
4679.17 1160
4679.82 1222
4680.46 1189
4681.11 1149
4681.75 1312
4682.40 1232
4683.04 1138
4683.69 1152
4684.33 1127
4684.98 1150
4685.63 1054
4686.27 1118
4686.92 1219
4687.56 1168
4688.21 1067
4688.85 1097
4689.50 1211
4690.15 1116
4690.79 1196
4691.44 1235
4692.09 1242
4692.73 1134
4693.38 1121
4694.02 1265
4694.67 1232
4695.32 1279
4695.96 1246
4696.61 1306
4697.26 1429
4697.90 1477
4698.55 1468
4699.20 1420
4699.84 1419
4700.49 1547
4701.14 1593
4701.78 1502
4702.43 1599
4703.08 1427
4703.72 1389
4704.37 1374
4705.02 1315
4705.67 1278
4706.31 1304
4706.96 1220
4707.61 1332
4708.25 1439
4708.90 1346
4709.55 1365
4710.20 1271
4710.84 1431
4711.49 1400
4712.14 1277
4712.79 1184
4713.43 1286
4714.08 1375
4714.73 1359
4715.38 1207
4716.03 1177
4716.67 1318
4717.32 1276
4717.97 1212
4718.62 1322
4719.27 1300
4719.91 1359
4720.56 1431
4721.21 1460
4721.86 1457
4722.51 1551
4723.15 1462
4723.80 1415
4724.45 1471
4725.10 1544
4725.75 1768
4726.40 1767
4727.05 1869
4727.69 1973
4728.34 1854
4728.99 1705
4729.64 1847
4730.29 1633
4730.94 1459
4731.59 1450
4732.24 1423
4732.89 1675
4733.53 1440
4734.18 1338
4734.83 1504
4735.48 1419
4736.13 1260
4736.78 1425
4737.43 1429
4738.08 1450
4738.73 1513
4739.38 1565
4740.03 1676
4740.68 1935
4741.33 1819
4741.98 1834
4742.63 1871
4743.28 1714
4743.92 1766
4744.57 1771
4745.22 1668
4745.87 1548
4746.52 1630
4747.17 1512
4747.82 1514
4748.47 1497
4749.12 1565
4749.77 1655
4750.42 1721
4751.08 1736
4751.73 1669
4752.38 1610
4753.03 1672
4753.68 1601
4754.33 1630
4754.98 1732
4755.63 1604
4756.28 1471
4756.93 1487
4757.58 1533
4758.23 1443
4758.88 1474
4759.53 1486
4760.18 1376
4760.83 1400
4761.49 1297
4762.14 1400
4762.79 1361
4763.44 1574
4764.09 1463
4764.74 1329
4765.39 1372
4766.04 1582
4766.69 1541
4767.35 1492
4768.00 1505
4768.65 1406
4769.30 1449
4769.95 1282
4770.60 1239
4771.25 1129
4771.91 1238
4772.56 1308
4773.21 1231
4773.86 1310
4774.51 1185
4775.17 1134
4775.82 1131
4776.47 1216
4777.12 1105
4777.77 1254
4778.43 1367
4779.08 1401
4779.73 1322
4780.38 1233
4781.03 1291
4781.69 1394
4782.34 1426
4782.99 1430
4783.64 1418
4784.30 1338
4784.95 1329
4785.60 1258
4786.25 1222
4786.91 1389
4787.56 1390
4788.21 1346
4788.87 1282
4789.52 1263
4790.17 1241
4790.82 1168
4791.48 1342
4792.13 1361
4792.78 1212
4793.44 1281
4794.09 1441
4794.74 1304
4795.40 1181
4796.05 1188
4796.70 1227
4797.36 1328
4798.01 1218
4798.66 1038
4799.32 1231
4799.97 1280
4800.62 1309
4801.28 1163
4801.93 1191
4802.59 1321
4803.24 1266
4803.89 1116
4804.55 1110
4805.20 1182
4805.85 1172
4806.51 1210
4807.16 1184
4807.82 1191
4808.47 1241
4809.13 1189
4809.78 1118
4810.43 1182
4811.09 1328
4811.74 1304
4812.40 1301
4813.05 1308
4813.71 1311
4814.36 1231
4815.02 1212
4815.67 1239
4816.32 1243
4816.98 1355
4817.63 1344
4818.29 1306
4818.94 1210
4819.60 1424
4820.25 1442
4820.91 1365
4821.56 1345
4822.22 1402
4822.87 1608
4823.53 1580
4824.18 1581
4824.84 1549
4825.50 1461
4826.15 1428
4826.81 1520
4827.46 1425
4828.12 1469
4828.77 1389
4829.43 1307
4830.08 1506
4830.74 1490
4831.40 1531
4832.05 1552
4832.71 1581
4833.36 1549
4834.02 1514
4834.67 1783
4835.33 1954
4835.99 1997
4836.64 1787
4837.30 1650
4837.95 1751
4838.61 1777
4839.27 1824
4839.92 1825
4840.58 1718
4841.24 1918
4841.89 1884
4842.55 1896
4843.21 1836
4843.86 1824
4844.52 1835
4845.18 1751
4845.83 1848
4846.49 2035
4847.15 2127
4847.80 2229
4848.46 2496
4849.12 2971
4849.77 3105
4850.43 3107
4851.09 3213
4851.74 3025
4852.40 2983
4853.06 2920
4853.72 2687
4854.37 2487
4855.03 2459
4855.69 2393
4856.35 2267
4857.00 2112
4857.66 2207
4858.32 2259
4858.98 2115
4859.63 2080
4860.29 1986
4860.95 1947
4861.61 1971
4862.26 2037
4862.92 2094
4863.58 2071
4864.24 2118
4864.90 1938
4865.55 2016
4866.21 1863
4866.87 1992
4867.53 2113
4868.19 1890
4868.85 2041
4869.50 1913
4870.16 1849
4870.82 1763
4871.48 1915
4872.14 1790
4872.80 1661
4873.45 1701
4874.11 1661
4874.77 1765
4875.43 1781
4876.09 1819
4876.75 1700
4877.41 1646
4878.07 1653
4878.72 1710
4879.38 1669
4880.04 1657
4880.70 1765
4881.36 1849
4882.02 1803
4882.68 1783
4883.34 1761
4884.00 1738
4884.66 1778
4885.32 1736
4885.98 1737
4886.64 1756
4887.29 1716
4887.95 1743
4888.61 1804
4889.27 1904
4889.93 1837
4890.59 1922
4891.25 2013
4891.91 2176
4892.57 2154
4893.23 2133
4893.89 2072
4894.55 2009
4895.21 2087
4895.87 1872
4896.53 1632
4897.19 1911
4897.85 1881
4898.51 2001
4899.17 2229
4899.83 2133
4900.49 2078
4901.16 1935
4901.82 2044
4902.48 2060
4903.14 1940
4903.80 1913
4904.46 1911
4905.12 1676
4905.78 1539
4906.44 1592
4907.10 1622
4907.76 1782
4908.42 1691
4909.08 1742
4909.74 1655
4910.41 1683
4911.07 1772
4911.73 1482
4912.39 1545
4913.05 1538
4913.71 1395
4914.37 1552
4915.03 1382
4915.70 1342
4916.36 1388
4917.02 1432
4917.68 1302
4918.34 1297
4919.00 1377
4919.67 1241
4920.33 1292
4920.99 1327
4921.65 1472
4922.31 1370
4922.97 1330
4923.64 1390
4924.30 1544
4924.96 1403
4925.62 1342
4926.29 1198
4926.95 1176
4927.61 1208
4928.27 1248
4928.93 1140
4929.60 1259
4930.26 1377
4930.92 1502
4931.58 1289
4932.25 1237
4932.91 1291
4933.57 1348
4934.23 1234
4934.90 1230
4935.56 1292
4936.22 1325
4936.89 1243
4937.55 1337
4938.21 1416
4938.87 1359
4939.54 1352
4940.20 1289
4940.86 1295
4941.53 1406
4942.19 1311
4942.85 1261
4943.52 1175
4944.18 1196
4944.84 1208
4945.51 1201
4946.17 1108
4946.83 1173
4947.50 1261
4948.16 1168
4948.82 1250
4949.49 1265
4950.15 1311
4950.82 1309
4951.48 1361
4952.14 1346
4952.81 1106
4953.47 1296
4954.14 1251
4954.80 1226
4955.46 1213
4956.13 1243
4956.79 1314
4957.46 1431
4958.12 1396
4958.79 1377
4959.45 1340
4960.11 1344
4960.78 1480
4961.44 1531
4962.11 1707
4962.77 1801
4963.44 1910
4964.10 1911
4964.77 1909
4965.43 1947
4966.10 1878
4966.76 2040
4967.43 2064
4968.09 1903
4968.76 1619
4969.42 1454
4970.09 1475
4970.75 1624
4971.42 1361
4972.08 1510
4972.75 1625
4973.41 1577
4974.08 1444
4974.74 1468
4975.41 1538
4976.07 1521
4976.74 1560
4977.40 1426
4978.07 1501
4978.74 1644
4979.40 1621
4980.07 1384
4980.73 1350
4981.40 1359
4982.06 1652
4982.73 1427
4983.40 1375
4984.06 1517
4984.73 1500
4985.39 1701
4986.06 1914
4986.73 2006
4987.39 2143
4988.06 2471
4988.73 2459
4989.39 2421
4990.06 2312
4990.73 2407
4991.39 2510
4992.06 2218
4992.73 1955
4993.39 1816
4994.06 1676
4994.73 1544
4995.39 1379
4996.06 1267
4996.73 1325
4997.39 1285
4998.06 1243
4998.73 1249
4999.39 1305
5000.06 1286
5000.73 1193
5001.39 1167
5002.06 1055
5002.73 1065
5003.40 1099
5004.06 1046
5004.73 1100
5005.40 1115
5006.07 1177
5006.73 1283
5007.40 1194
5008.07 1126
5008.74 1168
5009.40 1071
5010.07 992
5010.74 1033
5011.41 1044
5012.08 1025
5012.74 1094
5013.41 1048
5014.08 1119
5014.75 1148
5015.42 1252
5016.08 1231
5016.75 1136
5017.42 1226
5018.09 1055
5018.76 1061
5019.43 1137
5020.09 1151
5020.76 1164
5021.43 1163
5022.10 1187
5022.77 1173
5023.44 1091
5024.11 1341
5024.77 1407
5025.44 1294
5026.11 1238
5026.78 1254
5027.45 1230
5028.12 1258
5028.79 1222
5029.46 1200
5030.13 1239
5030.80 1203
5031.46 1172
5032.13 1107
5032.80 1099
5033.47 1046
5034.14 1082
5034.81 1078
5035.48 1053
5036.15 1015
5036.82 1027
5037.49 1011
5038.16 1089
5038.83 1106
5039.50 1090
5040.17 1077
5040.84 1101
5041.51 1061
5042.18 976
5042.85 1085
5043.52 1007
5044.19 917
5044.86 935
5045.53 1009
5046.20 1092
5046.87 973
5047.54 1028
5048.21 1045
5048.88 1055
5049.55 1063
5050.22 978
5050.89 1104
5051.56 1152
5052.23 998
5052.90 1042
5053.57 1056
5054.24 1068
5054.91 991
5055.58 1097
5056.26 931
5056.93 929
5057.60 1012
5058.27 1051
5058.94 1127
5059.61 962
5060.28 1020
5060.95 943
5061.62 1173
5062.30 1047
5062.97 1022
5063.64 981
5064.31 1030
5064.98 1220
5065.65 1049
5066.32 1085
5067.00 1025
5067.67 1099
5068.34 1126
5069.01 967
5069.68 1014
5070.35 1139
5071.03 1043
5071.70 1208
5072.37 1045
5073.04 1047
5073.71 1002
5074.39 1027
5075.06 1126
5075.73 1181
5076.40 1120
5077.07 1154
5077.75 1242
5078.42 1133
5079.09 1305
5079.76 1282
5080.44 1119
5081.11 1160
5081.78 1148
5082.45 1101
5083.13 1124
5083.80 1116
5084.47 1150
5085.14 1093
5085.82 975
5086.49 1054
5087.16 1083
5087.84 1209
5088.51 1155
5089.18 1345
5089.85 1253
5090.53 1192
5091.20 1266
5091.87 1326
5092.55 1324
5093.22 1237
5093.89 1186
5094.57 1192
5095.24 1227
5095.91 1138
5096.59 1155
5097.26 1173
5097.93 1050
5098.61 1055
5099.28 1009
5099.96 999
5100.63 1027
5101.30 1043
5101.98 1095
5102.65 1153
5103.33 1016
5104.00 1171
5104.67 1251
5105.35 1105
5106.02 992
5106.70 1168
5107.37 1082
5108.04 1058
5108.72 1029
5109.39 1005
5110.07 1098
5110.74 1105
5111.42 1116
5112.09 1083
5112.77 1084
5113.44 1055
5114.11 1031
5114.79 1119
5115.46 1083
5116.14 1025
5116.81 1086
5117.49 1080
5118.16 1053
5118.84 1101
5119.51 1082
5120.19 1099
5120.86 1204
5121.54 1190
5122.21 1191
5122.89 1060
5123.56 1129
5124.24 1217
5124.92 1031
5125.59 1144
5126.27 1126
5126.94 1092
5127.62 1147
5128.29 1126
5128.97 1024
5129.64 1021
5130.32 1069
5131.00 1037
5131.67 1061
5132.35 1121
5133.02 1210
5133.70 1148
5134.38 1037
5135.05 991
5135.73 954
5136.40 1062
5137.08 1158
5137.76 1097
5138.43 1087
5139.11 1127
5139.79 1121
5140.46 1227
5141.14 1182
5141.81 1080
5142.49 1120
5143.17 1041
5143.84 1006
5144.52 1041
5145.20 920
5145.87 914
5146.55 1013
5147.23 1081
5147.91 946
5148.58 1010
5149.26 978
5149.94 967
5150.61 940
5151.29 1069
5151.97 1049
5152.64 1127
5153.32 1006
5154.00 985
5154.68 1002
5155.35 918
5156.03 1054
5156.71 1012
5157.39 914
5158.06 922
5158.74 970
5159.42 944
5160.10 928
5160.77 905
5161.45 987
5162.13 986
5162.81 988
5163.49 1040
5164.16 985
5164.84 1064
5165.52 1088
5166.20 966
5166.88 974
5167.55 1112
5168.23 1047
5168.91 1074
5169.59 997
5170.27 1005
5170.95 988
5171.62 836
5172.30 872
5172.98 913
5173.66 1008
5174.34 995
5175.02 965
5175.70 950
5176.38 984
5177.05 1068
5177.73 1069
5178.41 981
5179.09 914
5179.77 968
5180.45 948
5181.13 956
5181.81 917
5182.49 1130
5183.17 1018
5183.84 1012
5184.52 982
5185.20 1089
5185.88 850
5186.56 887
5187.24 939
5187.92 848
5188.60 912
5189.28 921
5189.96 915
5190.64 893
5191.32 879
5192.00 888
5192.68 870
5193.36 895
5194.04 915
5194.72 917
5195.40 858
5196.08 827
5196.76 949
5197.44 901
5198.12 937
5198.80 968
5199.48 981
5200.16 926
5200.84 943
5201.52 985
5202.20 977
5202.88 894
5203.56 961
5204.24 912
5204.92 1001
5205.60 932
5206.29 912
5206.97 1016
5207.65 1057
5208.33 998
5209.01 961
5209.69 956
5210.37 933
5211.05 1099
5211.73 1120
5212.41 1079
5213.10 985
5213.78 1051
5214.46 1086
5215.14 1043
5215.82 1131
5216.50 1129
5217.18 1145
5217.86 1160
5218.55 974
5219.23 1051
5219.91 1128
5220.59 1034
5221.27 1134
5221.95 1073
5222.64 978
5223.32 1020
5224.00 1077
5224.68 1058
5225.36 1016
5226.05 907
5226.73 1045
5227.41 1082
5228.09 1020
5228.77 999
5229.46 962
5230.14 982
5230.82 1044
5231.50 1096
5232.19 962
5232.87 932
5233.55 1073
5234.23 1133
5234.92 1151
5235.60 1117
5236.28 1101
5236.96 1076
5237.65 1150
5238.33 1108
5239.01 1081
5239.70 1141
5240.38 1189
5241.06 1303
5241.75 1156
5242.43 1049
5243.11 1081
5243.79 1049
5244.48 1056
5245.16 1033
5245.84 1012
5246.53 1167
5247.21 1113
5247.89 1067
5248.58 903
5249.26 1027
5249.95 1216
5250.63 1192
5251.31 1093
5252.00 1167
5252.68 1227
5253.36 1119
5254.05 1078
5254.73 1126
5255.42 1139
5256.10 1098
5256.78 1073
5257.47 983
5258.15 1005
5258.84 1045
5259.52 1138
5260.20 1088
5260.89 1155
5261.57 1154
5262.26 1084
5262.94 1087
5263.63 1300
5264.31 1263
5265.00 1166
5265.68 1035
5266.37 1030
5267.05 1105
5267.73 1251
5268.42 1129
5269.10 1061
5269.79 1097
5270.47 1068
5271.16 993
5271.84 1154
5272.53 1121
5273.21 1023
5273.90 1040
5274.58 1074
5275.27 1141
5275.95 1130
5276.64 985
5277.33 949
5278.01 966
5278.70 977
5279.38 982
5280.07 1113
5280.75 1016
5281.44 1055
5282.12 1176
5282.81 1210
5283.50 1009
5284.18 935
5284.87 1088
5285.55 1000
5286.24 988
5286.93 974
5287.61 988
5288.30 948
5288.98 938
5289.67 966
5290.36 1087
5291.04 964
5291.73 966
5292.42 1009
5293.10 1010
5293.79 992
5294.47 1070
5295.16 1070
5295.85 1116
5296.53 1019
5297.22 1096
5297.91 1158
5298.59 1211
5299.28 1218
5299.97 1150
5300.65 1278
5301.34 1398
5302.03 1482
5302.72 1523
5303.40 1565
5304.09 1577
5304.78 1522
5305.46 1312
5306.15 1396
5306.84 1423
5307.53 1182
5308.21 1162
5308.90 1255
5309.59 1207
5310.28 1200
5310.96 1102
5311.65 1094
5312.34 1177
5313.03 1246
5313.71 1190
5314.40 1137
5315.09 1194
5315.78 1215
5316.47 1235
5317.15 1241
5317.84 1210
5318.53 1215
5319.22 1325
5319.91 1196
5320.59 1358
5321.28 1359
5321.97 1306
5322.66 1331
5323.35 1349
5324.04 1211
5324.72 1157
5325.41 1059
5326.10 1075
5326.79 1020
5327.48 1009
5328.17 1095
5328.86 1143
5329.54 1174
5330.23 1100
5330.92 1166
5331.61 1156
5332.30 1075
5332.99 1111
5333.68 1143
5334.37 1186
5335.06 1243
5335.75 1160
5336.43 1166
5337.12 1170
5337.81 1227
5338.50 1131
5339.19 1105
5339.88 1145
5340.57 1179
5341.26 1179
5341.95 959
5342.64 1093
5343.33 1176
5344.02 1222
5344.71 1270
5345.40 1354
5346.09 1380
5346.78 1500
5347.47 1531
5348.16 1632
5348.85 1642
5349.54 1854
5350.23 2009
5350.92 2211
5351.61 2138
5352.30 2140
5352.99 2031
5353.68 2117
5354.37 2005
5355.06 1767
5355.75 1528
5356.44 1565
5357.13 1398
5357.82 1279
5358.51 1179
5359.20 1170
5359.89 1120
5360.58 1102
5361.28 1077
5361.97 1066
5362.66 1091
5363.35 1112
5364.04 1085
5364.73 1138
5365.42 1064
5366.11 1037
5366.80 956
5367.50 1027
5368.19 1048
5368.88 1066
5369.57 945
5370.26 991
5370.95 1046
5371.64 1114
5372.33 983
5373.03 882
5373.72 863
5374.41 937
5375.10 853
5375.79 927
5376.48 936
5377.18 911
5377.87 907
5378.56 1020
5379.25 1057
5379.94 799
5380.64 949
5381.33 925
5382.02 966
5382.71 1000
5383.41 1105
5384.10 1138
5384.79 1001
5385.48 964
5386.17 1008
5386.87 990
5387.56 1093
5388.25 1022
5388.94 1087
5389.64 1124
5390.33 1136
5391.02 1035
5391.72 1085
5392.41 963
5393.10 1049
5393.79 1069
5394.49 1088
5395.18 974
5395.87 893
5396.57 1066
5397.26 1092
5397.95 922
5398.65 878
5399.34 946
5400.03 915
5400.73 830
5401.42 886
5402.11 864
5402.81 875
5403.50 921
5404.19 1018
5404.89 969
5405.58 898
5406.27 1024
5406.97 1006
5407.66 1012
5408.36 994
5409.05 1001
5409.74 970
5410.44 974
5411.13 981
5411.83 1086
5412.52 1007
5413.21 1009
5413.91 902
5414.60 917
5415.30 1015
5415.99 965
5416.69 1033
5417.38 946
5418.07 925
5418.77 1016
5419.46 1010
5420.16 999
5420.85 930
5421.55 860
5422.24 902
5422.94 1010
5423.63 980
5424.33 1011
5425.02 962
5425.72 823
5426.41 934
5427.11 1106
5427.80 1124
5428.50 1025
5429.19 974
5429.89 1000
5430.58 952
5431.28 1006
5431.97 1025
5432.67 922
5433.36 966
5434.06 901
5434.75 1049
5435.45 1083
5436.15 1103
5436.84 1056
5437.54 1103
5438.23 1083
5438.93 1010
5439.62 1088
5440.32 1145
5441.02 1042
5441.71 1039
5442.41 1168
5443.10 1179
5443.80 1120
5444.50 1071
5445.19 1122
5445.89 1056
5446.59 1106
5447.28 1189
5447.98 1200
5448.68 1098
5449.37 1152
5450.07 1047
5450.76 1013
5451.46 1059
5452.16 1083
5452.85 1077
5453.55 1104
5454.25 1028
5454.94 1072
5455.64 1169
5456.34 1070
5457.04 1054
5457.73 1071
5458.43 1021
5459.13 990
5459.82 1071
5460.52 1108
5461.22 979
5461.92 966
5462.61 1034
5463.31 1005
5464.01 1080
5464.71 1242
5465.40 1220
5466.10 1194
5466.80 1196
5467.50 1135
5468.19 1139
5468.89 1101
5469.59 1153
5470.29 1176
5470.98 1139
5471.68 1007
5472.38 1059
5473.08 1121
5473.78 1154
5474.47 1116
5475.17 1131
5475.87 1178
5476.57 1211
5477.27 1246
5477.97 1218
5478.66 1257
5479.36 1424
5480.06 1427
5480.76 1345
5481.46 1495
5482.16 1396
5482.85 1448
5483.55 1280
5484.25 1261
5484.95 1384
5485.65 1318
5486.35 1287
5487.05 1308
5487.75 1277
5488.45 1328
5489.14 1386
5489.84 1176
5490.54 1262
5491.24 1322
5491.94 1304
5492.64 1395
5493.34 1396
5494.04 1357
5494.74 1341
5495.44 1212
5496.14 1169
5496.84 1192
5497.54 1286
5498.24 1457
5498.94 1715
5499.63 1800
5500.33 1923
5501.03 1852
5501.73 1957
5502.43 1900
5503.13 1824
5503.83 1792
5504.53 1713
5505.23 1630
5505.93 1495
5506.63 1448
5507.33 1282
5508.03 1322
5508.73 1299
5509.44 1206
5510.14 1225
5510.84 1217
5511.54 1291
5512.24 1227
5512.94 1268
5513.64 1192
5514.34 1234
5515.04 1213
5515.74 1200
5516.44 1254
5517.14 1188
5517.84 1236
5518.54 1257
5519.24 1234
5519.95 1177
5520.65 1180
5521.35 1172
5522.05 1117
5522.75 1154
5523.45 1144
5524.15 1025
5524.85 1043
5525.55 1044
5526.26 1054
5526.96 1051
5527.66 1048
5528.36 1118
5529.06 1119
5529.76 964
5530.47 968
5531.17 1049
5531.87 908
5532.57 998
5533.27 844
5533.97 933
5534.68 1005
5535.38 965
5536.08 1025
5536.78 1096
5537.48 989
5538.19 1057
5538.89 964
5539.59 874
5540.29 987
5541.00 988
5541.70 900
5542.40 936
5543.10 891
5543.81 875
5544.51 972
5545.21 1041
5545.91 940
5546.62 938
5547.32 938
5548.02 1069
5548.72 1093
5549.43 1013
5550.13 1007
5550.83 966
5551.54 944
5552.24 956
5552.94 1021
5553.64 1045
5554.35 1062
5555.05 1039
5555.75 935
5556.46 980
5557.16 1087
5557.86 1064
5558.57 1018
5559.27 1044
5559.97 926
5560.68 1077
5561.38 1074
5562.09 1046
5562.79 1169
5563.49 1095
5564.20 1042
5564.90 1062
5565.60 1029
5566.31 1168
5567.01 1146
5567.72 1115
5568.42 1037
5569.12 1027
5569.83 1068
5570.53 948
5571.24 1047
5571.94 1003
5572.65 1030
5573.35 935
5574.05 942
5574.76 1017
5575.46 1037
5576.17 928
5576.87 998
5577.58 1019
5578.28 1053
5578.99 1107
5579.69 1091
5580.40 1083
5581.10 1055
5581.81 922
5582.51 1020
5583.22 1023
5583.92 1016
5584.63 995
5585.33 891
5586.04 909
5586.74 907
5587.45 882
5588.15 936
5588.86 956
5589.56 961
5590.27 1025
5590.97 972
5591.68 888
5592.39 929
5593.09 954
5593.80 971
5594.50 966
5595.21 985
5595.91 1024
5596.62 874
5597.33 965
5598.03 903
5598.74 862
5599.44 857
5600.15 905
5600.86 871
5601.56 934
5602.27 924
5602.97 964
5603.68 967
5604.39 1007
5605.09 1066
5605.80 993
5606.51 962
5607.21 1014
5607.92 956
5608.63 1071
5609.33 1019
5610.04 980
5610.75 978
5611.45 840
5612.16 890
5612.87 944
5613.57 901
5614.28 887
5614.99 874
5615.69 840
5616.40 897
5617.11 996
5617.82 947
5618.52 907
5619.23 892
5619.94 969
5620.64 1026
5621.35 910
5622.06 889
5622.77 937
5623.47 877
5624.18 893
5624.89 966
5625.60 883
5626.30 1000
5627.01 906
5627.72 1037
5628.43 1011
5629.14 993
5629.84 1047
5630.55 973
5631.26 1076
5631.97 1019
5632.68 984
5633.38 961
5634.09 968
5634.80 996
5635.51 954
5636.22 996
5636.93 958
5637.63 1025
5638.34 1063
5639.05 1268
5639.76 1220
5640.47 1214
5641.18 1183
5641.89 1169
5642.59 1203
5643.30 1203
5644.01 1234
5644.72 1110
5645.43 1170
5646.14 1110
5646.85 1086
5647.56 1081
5648.27 1030
5648.98 1037
5649.68 1001
5650.39 1053
5651.10 1092
5651.81 1134
5652.52 1063
5653.23 1094
5653.94 1107
5654.65 1151
5655.36 1110
5656.07 1296
5656.78 1346
5657.49 1538
5658.20 1415
5658.91 1389
5659.62 1256
5660.33 1257
5661.04 1238
5661.75 1177
5662.46 1035
5663.17 1110
5663.88 1130
5664.59 1029
5665.30 1153
5666.01 1078
5666.72 1139
5667.43 1053
5668.14 978
5668.85 977
5669.56 1037
5670.27 1064
5670.98 954
5671.69 903
5672.40 1087
5673.11 1031
5673.82 972
5674.53 949
5675.24 1045
5675.96 1114
5676.67 955
5677.38 953
5678.09 938
5678.80 1005
5679.51 1115
5680.22 1133
5680.93 999
5681.64 1069
5682.36 955
5683.07 1008
5683.78 1040
5684.49 1027
5685.20 1039
5685.91 905
5686.62 933
5687.34 958
5688.05 991
5688.76 901
5689.47 843
5690.18 895
5690.89 870
5691.61 889
5692.32 887
5693.03 960
5693.74 909
5694.45 910
5695.17 910
5695.88 1003
5696.59 1033
5697.30 1013
5698.01 938
5698.73 886
5699.44 951
5700.15 959
5700.86 924
5701.58 933
5702.29 902
5703.00 1071
5703.71 1028
5704.43 874
5705.14 1041
5705.85 1051
5706.56 1076
5707.28 950
5707.99 926
5708.70 966
5709.42 923
5710.13 933
5710.84 896
5711.55 921
5712.27 962
5712.98 1013
5713.69 917
5714.41 893
5715.12 906
5715.83 957
5716.55 911
5717.26 1011
5717.97 1016
5718.69 967
5719.40 877
5720.11 940
5720.83 999
5721.54 950
5722.26 876
5722.97 932
5723.68 1054
5724.40 1044
5725.11 1109
5725.82 992
5726.54 974
5727.25 998
5727.97 1000
5728.68 1002
5729.40 972
5730.11 1005
5730.82 1090
5731.54 977
5732.25 1036
5732.97 1063
5733.68 975
5734.40 960
5735.11 1109
5735.83 932
5736.54 914
5737.25 856
5737.97 968
5738.68 1054
5739.40 1047
5740.11 1032
5740.83 1052
5741.54 1074
5742.26 1136
5742.97 1023
5743.69 1011
5744.40 992
5745.12 1016
5745.83 1143
5746.55 1046
5747.26 1024
5747.98 1013
5748.70 1027
5749.41 1080
5750.13 1102
5750.84 1192
5751.56 1231
5752.27 1180
5752.99 1243
5753.70 1206
5754.42 1253
5755.14 1254
5755.85 1231
5756.57 1318
5757.28 1180
5758.00 1188
5758.72 1174
5759.43 1235
5760.15 1186
5760.86 1166
5761.58 1065
5762.30 1044
5763.01 1026
5763.73 1039
5764.44 1129
5765.16 1098
5765.88 1132
5766.59 1163
5767.31 1110
5768.03 1124
5768.74 1169
5769.46 1315
5770.18 1284
5770.89 1207
5771.61 1233
5772.33 1240
5773.04 1267
5773.76 1280
5774.48 1333
5775.20 1221
5775.91 1245
5776.63 1321
5777.35 1372
5778.06 1439
5778.78 1373
5779.50 1452
5780.22 1447
5780.93 1347
5781.65 1467
5782.37 1398
5783.09 1435
5783.80 1573
5784.52 1420
5785.24 1510
5785.96 1443
5786.67 1367
5787.39 1462
5788.11 1569
5788.83 1470
5789.55 1556
5790.26 1588
5790.98 1860
5791.70 1775
5792.42 1803
5793.14 1878
5793.85 1973
5794.57 2140
5795.29 2273
5796.01 2462
5796.73 2388
5797.45 2870
5798.16 3299
5798.88 3541
5799.60 4310
5800.32 5205
5801.04 5911
5801.76 6973
5802.48 7650
5803.19 7614
5803.91 7880
5804.63 7394
5805.35 6804
5806.07 5969
5806.79 4993
5807.51 4618
5808.23 3897
5808.95 3681
5809.67 3428
5810.38 3271
5811.10 3263
5811.82 3106
5812.54 2921
5813.26 3007
5813.98 2847
5814.70 2919
5815.42 2858
5816.14 2984
5816.86 3015
5817.58 2834
5818.30 2954
5819.02 2933
5819.74 2776
5820.46 2742
5821.18 2749
5821.90 2758
5822.62 2759
5823.34 2620
5824.06 2598
5824.78 2544
5825.50 2229
5826.22 2195
5826.94 2028
5827.66 1985
5828.38 2029
5829.10 1934
5829.82 1858
5830.54 1892
5831.26 1785
5831.98 1655
5832.70 1569
5833.42 1626
5834.14 1605
5834.86 1648
5835.59 1620
5836.31 1578
5837.03 1476
5837.75 1433
5838.47 1544
5839.19 1677
5839.91 1704
5840.63 1609
5841.35 1658
5842.07 1709
5842.80 1549
5843.52 1530
5844.24 1487
5844.96 1529
5845.68 1437
5846.40 1365
5847.12 1402
5847.85 1367
5848.57 1270
5849.29 1190
5850.01 1197
5850.73 1230
5851.45 1335
5852.18 1347
5852.90 1189
5853.62 1264
5854.34 1368
5855.06 1301
5855.79 1416
5856.51 1272
5857.23 1341
5857.95 1434
5858.67 1262
5859.40 1344
5860.12 1378
5860.84 1243
5861.56 1388
5862.29 1350
5863.01 1257
5863.73 1357
5864.45 1336
5865.18 1275
5865.90 1289
5866.62 1214
5867.34 1226
5868.07 1339
5868.79 1209
5869.51 1252
5870.24 1116
5870.96 1222
5871.68 1230
5872.40 1282
5873.13 1221
5873.85 1244
5874.57 1335
5875.30 1481
5876.02 1310
5876.74 1222
5877.47 1160
5878.19 1304
5878.91 1268
5879.64 1305
5880.36 1263
5881.08 1193
5881.81 1238
5882.53 1166
5883.26 1083
5883.98 1197
5884.70 1237
5885.43 1193
5886.15 1056
5886.88 1210
5887.60 1117
5888.32 1139
5889.05 1118
5889.77 1038
5890.50 1130
5891.22 1157
5891.94 1097
5892.67 1149
5893.39 1067
5894.12 1144
5894.84 1154
5895.57 1095
5896.29 1231
5897.01 1185
5897.74 1117
5898.46 1054
5899.19 966
5899.91 1113
5900.64 1156
5901.36 996
5902.09 1031
5902.81 972
5903.54 969
5904.26 1082
5904.99 996
5905.71 1116
5906.44 1133
5907.16 1120
5907.89 1119
5908.61 975
5909.34 869
5910.06 1036
5910.79 1001
5911.52 935
5912.24 866
5912.97 929
5913.69 976
5914.42 951
5915.14 991
5915.87 1013
5916.60 912
5917.32 934
5918.05 992
5918.77 978
5919.50 1006
5920.22 989
5920.95 1016
5921.68 976
5922.40 946
5923.13 945
5923.86 1037
5924.58 988
5925.31 973
5926.03 971
5926.76 923
5927.49 948
5928.21 919
5928.94 947
5929.67 1130
5930.39 994
5931.12 958
5931.85 1008
5932.57 1018
5933.30 1005
5934.03 1176
5934.75 1128
5935.48 1050
5936.21 1120
5936.94 1161
5937.66 1235
5938.39 1302
5939.12 1325
5939.84 1264
5940.57 1184
5941.30 1134
5942.03 1208
5942.75 1127
5943.48 1053
5944.21 1098
5944.94 1095
5945.66 1122
5946.39 1076
5947.12 1137
5947.85 1181
5948.57 1080
5949.30 1274
5950.03 1228
5950.76 1219
5951.48 1308
5952.21 1275
5952.94 1421
5953.67 1384
5954.40 1365
5955.13 1318
5955.85 1414
5956.58 1434
5957.31 1395
5958.04 1244
5958.77 1232
5959.49 1221
5960.22 1288
5960.95 1265
5961.68 1334
5962.41 1369
5963.14 1393
5963.87 1461
5964.60 1475
5965.32 1547
5966.05 1535
5966.78 1682
5967.51 1763
5968.24 1784
5968.97 1783
5969.70 1836
5970.43 1717
5971.16 1593
5971.88 1677
5972.61 1577
5973.34 1498
5974.07 1508
5974.80 1435
5975.53 1364
5976.26 1397
5976.99 1439
5977.72 1445
5978.45 1347
5979.18 1430
5979.91 1518
5980.64 1485
5981.37 1413
5982.10 1404
5982.83 1471
5983.56 1519
5984.29 1579
5985.02 1503
5985.75 1487
5986.48 1684
5987.21 1639
5987.94 1589
5988.67 1630
5989.40 1577
5990.13 1545
5990.86 1606
5991.59 1603
5992.32 1595
5993.05 1710
5993.78 1734
5994.51 1638
5995.24 1630
5995.97 1525
5996.70 1608
5997.43 1600
5998.16 1418
5998.90 1581
5999.63 1632
6000.36 1637
6001.09 1601
6001.82 1538
6002.55 1555
6003.28 1468
6004.01 1528
6004.74 1492
6005.47 1492
6006.21 1534
6006.94 1695
6007.67 1783
6008.40 1824
6009.13 2166
6009.86 2256
6010.59 2354
6011.33 2623
6012.06 3000
6012.79 2936
6013.52 2775
6014.25 2762
6014.98 2686
6015.72 2525
6016.45 2328
6017.18 2330
6017.91 2246
6018.64 2010
6019.38 1851
6020.11 1738
6020.84 1689
6021.57 1632
6022.30 1476
6023.04 1444
6023.77 1399
6024.50 1410
6025.23 1356
6025.97 1395
6026.70 1367
6027.43 1287
6028.16 1274
6028.90 1204
6029.63 1276
6030.36 1244
6031.10 1181
6031.83 1250
6032.56 1291
6033.29 1292
6034.03 1101
6034.76 1275
6035.49 1195
6036.23 1096
6036.96 1211
6037.69 1202
6038.43 1236
6039.16 1202
6039.89 1223
6040.63 1242
6041.36 1351
6042.09 1260
6042.83 1356
6043.56 1412
6044.29 1313
6045.03 1444
6045.76 1392
6046.49 1509
6047.23 1534
6047.96 1477
6048.70 1488
6049.43 1436
6050.16 1416
6050.90 1552
6051.63 1431
6052.37 1452
6053.10 1542
6053.83 1554
6054.57 1464
6055.30 1490
6056.04 1558
6056.77 1444
6057.50 1254
6058.24 1377
6058.97 1331
6059.71 1263
6060.44 1241
6061.18 1280
6061.91 1227
6062.65 1219
6063.38 1258
6064.12 1192
6064.85 1216
6065.59 1278
6066.32 1241
6067.06 1244
6067.79 1271
6068.53 1232
6069.26 1230
6070.00 1126
6070.73 1155
6071.47 1210
6072.20 1199
6072.94 1121
6073.67 1100
6074.41 1103
6075.14 1177
6075.88 1179
6076.61 1151
6077.35 1221
6078.09 1111
6078.82 1344
6079.56 1225
6080.29 1097
6081.03 1163
6081.76 1152
6082.50 1059
6083.24 1183
6083.97 1131
6084.71 1195
6085.44 1201
6086.18 1100
6086.92 1044
6087.65 1087
6088.39 1110
6089.13 1167
6089.86 1060
6090.60 1048
6091.33 1093
6092.07 1193
6092.81 1111
6093.54 1192
6094.28 1152
6095.02 1127
6095.75 1009
6096.49 1143
6097.23 1224
6097.96 1081
6098.70 1134
6099.44 1149
6100.18 1058
6100.91 1111
6101.65 1135
6102.39 1026
6103.12 1030
6103.86 1117
6104.60 1164
6105.34 1114
6106.07 1080
6106.81 1175
6107.55 1092
6108.28 1112
6109.02 1059
6109.76 1064
6110.50 1105
6111.24 1199
6111.97 1168
6112.71 1098
6113.45 1163
6114.19 1246
6114.92 1167
6115.66 1143
6116.40 1151
6117.14 1265
6117.88 1355
6118.61 1196
6119.35 1276
6120.09 1161
6120.83 1266
6121.57 1316
6122.31 1449
6123.04 1345
6123.78 1396
6124.52 1328
6125.26 1328
6126.00 1302
6126.74 1238
6127.47 1258
6128.21 1292
6128.95 1212
6129.69 1232
6130.43 1193
6131.17 1311
6131.91 1292
6132.65 1325
6133.39 1300
6134.12 1338
6134.86 1362
6135.60 1197
6136.34 1294
6137.08 1281
6137.82 1216
6138.56 1331
6139.30 1404
6140.04 1194
6140.78 1156
6141.52 1246
6142.26 1210
6143.00 1278
6143.74 1306
6144.48 1269
6145.21 1209
6145.95 1216
6146.69 1193
6147.43 1235
6148.17 1285
6148.91 1312
6149.65 1218
6150.39 1171
6151.13 1167
6151.87 1229
6152.61 1217
6153.35 1246
6154.09 1264
6154.83 1286
6155.58 1267
6156.32 1342
6157.06 1334
6157.80 1210
6158.54 1237
6159.28 1319
6160.02 1214
6160.76 1323
6161.50 1466
6162.24 1410
6162.98 1472
6163.72 1480
6164.46 1451
6165.20 1495
6165.94 1589
6166.69 1651
6167.43 1711
6168.17 1657
6168.91 1612
6169.65 1643
6170.39 1662
6171.13 1769
6171.87 1597
6172.61 1716
6173.36 1719
6174.10 1522
6174.84 1469
6175.58 1481
6176.32 1517
6177.06 1551
6177.81 1597
6178.55 1603
6179.29 1509
6180.03 1672
6180.77 1624
6181.51 1538
6182.26 1464
6183.00 1615
6183.74 1753
6184.48 1645
6185.22 1728
6185.97 1586
6186.71 1502
6187.45 1577
6188.19 1703
6188.94 1698
6189.68 1588
6190.42 1706
6191.16 1887
6191.91 1914
6192.65 1935
6193.39 1992
6194.13 1945
6194.88 1934
6195.62 1979
6196.36 2016
6197.10 2030
6197.85 1993
6198.59 1984
6199.33 2158
6200.08 1993
6200.82 1964
6201.56 2067
6202.31 2162
6203.05 2148
6203.79 2397
6204.53 2839
6205.28 2947
6206.02 3531
6206.76 4206
6207.51 4935
6208.25 6083
6209.00 6939
6209.74 7654
6210.48 7851
6211.23 8264
6211.97 7921
6212.71 7448
6213.46 6427
6214.20 5597
6214.94 4795
6215.69 4103
6216.43 3556
6217.18 2966
6217.92 2740
6218.67 2434
6219.41 2467
6220.15 2214
6220.90 2086
6221.64 2114
6222.39 2269
6223.13 2443
6223.88 2473
6224.62 2495
6225.36 2622
6226.11 2636
6226.85 2618
6227.60 2654
6228.34 2420
6229.09 2344
6229.83 2333
6230.58 2121
6231.32 1742
6232.07 1613
6232.81 1569
6233.56 1664
6234.30 1562
6235.05 1549
6235.79 1537
6236.54 1629
6237.28 1610
6238.03 1714
6238.77 1668
6239.52 1611
6240.26 1741
6241.01 1726
6241.75 1722
6242.50 1750
6243.25 1785
6243.99 1787
6244.74 1990
6245.48 1820
6246.23 1975
6246.97 1931
6247.72 2086
6248.47 2194
6249.21 2244
6249.96 2393
6250.70 2430
6251.45 2198
6252.20 2108
6252.94 2072
6253.69 1869
6254.43 1885
6255.18 1886
6255.93 1732
6256.67 1769
6257.42 1855
6258.17 1665
6258.91 1698
6259.66 1663
6260.41 1755
6261.15 1651
6261.90 1617
6262.65 1586
6263.39 1552
6264.14 1636
6264.89 1540
6265.63 1624
6266.38 1635
6267.13 1647
6267.87 1579
6268.62 1616
6269.37 1616
6270.12 1623
6270.86 1763
6271.61 1632
6272.36 1656
6273.11 1665
6273.85 1593
6274.60 1657
6275.35 1682
6276.10 1766
6276.84 1789
6277.59 1732
6278.34 1655
6279.09 1756
6279.83 1701
6280.58 1656
6281.33 1587
6282.08 1519
6282.83 1527
6283.57 1399
6284.32 1471
6285.07 1518
6285.82 1539
6286.57 1522
6287.31 1357
6288.06 1448
6288.81 1469
6289.56 1462
6290.31 1468
6291.06 1460
6291.80 1460
6292.55 1408
6293.30 1353
6294.05 1401
6294.80 1278
6295.55 1272
6296.30 1318
6297.04 1264
6297.79 1227
6298.54 1220
6299.29 1375
6300.04 1330
6300.79 1249
6301.54 1090
6302.29 1144
6303.04 1295
6303.79 1270
6304.53 1283
6305.28 1318
6306.03 1276
6306.78 1367
6307.53 1254
6308.28 1216
6309.03 1370
6309.78 1388
6310.53 1285
6311.28 1236
6312.03 1230
6312.78 1341
6313.53 1330
6314.28 1362
6315.03 1339
6315.78 1264
6316.53 1222
6317.28 1200
6318.03 1213
6318.78 1203
6319.53 1203
6320.28 1188
6321.03 1129
6321.78 1294
6322.53 1268
6323.28 1193
6324.03 1188
6324.78 1182
6325.53 1133
6326.28 1038
6327.03 1113
6327.78 1274
6328.53 1218
6329.28 1231
6330.04 1224
6330.79 1242
6331.54 1175
6332.29 1176
6333.04 1157
6333.79 1106
6334.54 1185
6335.29 1175
6336.04 1081
6336.79 1023
6337.55 1051
6338.30 1095
6339.05 989
6339.80 1000
6340.55 949
6341.30 1016
6342.05 1091
6342.81 1042
6343.56 1084
6344.31 1094
6345.06 1036
6345.81 1104
6346.56 1079
6347.32 1147
6348.07 1003
6348.82 1126
6349.57 1139
6350.32 1040
6351.07 1062
6351.83 1179
6352.58 1239
6353.33 1181
6354.08 1231
6354.84 1053
6355.59 1118
6356.34 1154
6357.09 1132
6357.84 1134
6358.60 1054
6359.35 1043
6360.10 1147
6360.85 1039
6361.61 993
6362.36 941
6363.11 974
6363.87 951
6364.62 925
6365.37 939
6366.12 1025
6366.88 957
6367.63 1024
6368.38 990
6369.14 1036
6369.89 1177
6370.64 1106
6371.40 980
6372.15 988
6372.90 1014
6373.66 963
6374.41 939
6375.16 903
6375.92 907
6376.67 974
6377.42 878
6378.18 977
6378.93 1017
6379.68 989
6380.44 909
6381.19 942
6381.95 1020
6382.70 901
6383.45 1063
6384.21 948
6384.96 949
6385.71 958
6386.47 952
6387.22 946
6387.98 1040
6388.73 1032
6389.49 996
6390.24 1083
6390.99 1048
6391.75 949
6392.50 998
6393.26 1031
6394.01 1014
6394.77 960
6395.52 983
6396.28 1050
6397.03 1034
6397.79 909
6398.54 1085
6399.30 919
6400.05 942
6400.81 1005
6401.56 951
6402.32 914
6403.07 965
6403.83 932
6404.58 933
6405.34 927
6406.09 992
6406.85 928
6407.60 1079
6408.36 1086
6409.11 884
6409.87 908
6410.62 915
6411.38 1072
6412.13 1036
6412.89 1021
6413.65 1021
6414.40 966
6415.16 919
6415.91 1106
6416.67 921
6417.43 913
6418.18 890
6418.94 983
6419.69 895
6420.45 926
6421.21 1015
6421.96 1021
6422.72 987
6423.47 964
6424.23 1031
6424.99 1051
6425.74 966
6426.50 892
6427.26 929
6428.01 924
6428.77 1044
6429.53 1045
6430.28 966
6431.04 920
6431.80 1063
6432.55 976
6433.31 923
6434.07 1045
6434.82 1139
6435.58 1098
6436.34 1002
6437.10 967
6437.85 987
6438.61 933
6439.37 1046
6440.12 1034
6440.88 923
6441.64 942
6442.40 987
6443.15 877
6443.91 936
6444.67 946
6445.43 918
6446.18 986
6446.94 952
6447.70 892
6448.46 964
6449.21 973
6449.97 1026
6450.73 948
6451.49 1040
6452.25 1001
6453.00 886
6453.76 1005
6454.52 990
6455.28 1063
6456.04 1036
6456.80 1092
6457.55 1068
6458.31 1142
6459.07 1159
6459.83 1102
6460.59 1025
6461.35 982
6462.10 1064
6462.86 1103
6463.62 1080
6464.38 1026
6465.14 1106
6465.90 1044
6466.66 1031
6467.42 1123
6468.17 1168
6468.93 1109
6469.69 1130
6470.45 1114
6471.21 1159
6471.97 1136
6472.73 1185
6473.49 1137
6474.25 1153
6475.01 1119
6475.77 1176
6476.53 1127
6477.28 1215
6478.04 1215
6478.80 1215
6479.56 1225
6480.32 1213
6481.08 1242
6481.84 1345
6482.60 1290
6483.36 1330
6484.12 1382
6484.88 1304
6485.64 1278
6486.40 1289
6487.16 1346
6487.92 1387
6488.68 1422
6489.44 1407
6490.20 1373
6490.96 1405
6491.72 1686
6492.48 1726
6493.24 1723
6494.00 1737
6494.76 1692
6495.53 1715
6496.29 1780
6497.05 1833
6497.81 1930
6498.57 1888
6499.33 1835
6500.09 1839
6500.85 1709
6501.61 1683
6502.37 1667
6503.13 1808
6503.89 1792
6504.65 1695
6505.42 1696
6506.18 1734
6506.94 1903
6507.70 1890
6508.46 1829
6509.22 1846
6509.98 2062
6510.74 2010
6511.51 2015
6512.27 2027
6513.03 1907
6513.79 1953
6514.55 2042
6515.31 1923
6516.08 2060
6516.84 2216
6517.60 2120
6518.36 2238
6519.12 2330
6519.89 2167
6520.65 2427
6521.41 2505
6522.17 2677
6522.93 2752
6523.70 2883
6524.46 3116
6525.22 3083
6525.98 3192
6526.74 3363
6527.51 3579
6528.27 3765
6529.03 3660
6529.79 3667
6530.56 3582
6531.32 3596
6532.08 3695
6532.85 4088
6533.61 4799
6534.37 5767
6535.13 6835
6535.90 8002
6536.66 8861
6537.42 9660
6538.19 10213
6538.95 9731
6539.71 9398
6540.47 8538
6541.24 7213
6542.00 5971
6542.76 5116
6543.53 4381
6544.29 3554
6545.05 3040
6545.82 2685
6546.58 2477
6547.35 2328
6548.11 2128
6548.87 2045
6549.64 1889
6550.40 1898
6551.16 1800
6551.93 1853
6552.69 1875
6553.46 1781
6554.22 1822
6554.98 1762
6555.75 1733
6556.51 1913
6557.28 1802
6558.04 1804
6558.80 1770
6559.57 1650
6560.33 1811
6561.10 1761
6561.86 1747
6562.63 1880
6563.39 1960
6564.15 1942
6564.92 1984
6565.68 2091
6566.45 2063
6567.21 2159
6567.98 1950
6568.74 1998
6569.51 2036
6570.27 2044
6571.04 2075
6571.80 2203
6572.57 2238
6573.33 2272
6574.10 2382
6574.86 2436
6575.63 2623
6576.39 2715
6577.16 2562
6577.92 2600
6578.69 2499
6579.45 2518
6580.22 2331
6580.99 2118
6581.75 2122
6582.52 2165
6583.28 2226
6584.05 2018
6584.81 1947
6585.58 2050
6586.35 2091
6587.11 2238
6587.88 2090
6588.64 1993
6589.41 2192
6590.18 2295
6590.94 2288
6591.71 2446
6592.47 2589
6593.24 2725
6594.01 2958
6594.77 2821
6595.54 2854
6596.31 2787
6597.07 2780
6597.84 2651
6598.61 2482
6599.37 2479
6600.14 2303
6600.91 2155
6601.67 2087
6602.44 2004
6603.21 1988
6603.97 1990
6604.74 1945
6605.51 1848
6606.27 2134
6607.04 1966
6607.81 1879
6608.57 1869
6609.34 2019
6610.11 2148
6610.88 2057
6611.64 2083
6612.41 2209
6613.18 2265
6613.95 2182
6614.71 2131
6615.48 1984
6616.25 1999
6617.02 1995
6617.78 1813
6618.55 1929
6619.32 1920
6620.09 1847
6620.85 1872
6621.62 1902
6622.39 1935
6623.16 1763
6623.93 1721
6624.69 1802
6625.46 1726
6626.23 1787
6627.00 1708
6627.77 1748
6628.54 1796
6629.30 1786
6630.07 1853
6630.84 2062
6631.61 2196
6632.38 2326
6633.15 2509
6633.91 2782
6634.68 2989
6635.45 3220
6636.22 3277
6636.99 3284
6637.76 3012
6638.53 2951
6639.30 2884
6640.06 2407
6640.83 2229
6641.60 2052
6642.37 2011
6643.14 1901
6643.91 1779
6644.68 1672
6645.45 1696
6646.22 1680
6646.99 1708
6647.76 1700
6648.53 1601
6649.30 1758
6650.07 1717
6650.83 1798
6651.60 1762
6652.37 1769
6653.14 1735
6653.91 1645
6654.68 1705
6655.45 1548
6656.22 1654
6656.99 1462
6657.76 1558
6658.53 1485
6659.30 1379
6660.07 1393
6660.84 1475
6661.61 1527
6662.38 1430
6663.15 1396
6663.92 1397
6664.70 1365
6665.47 1415
6666.24 1486
6667.01 1513
6667.78 1457
6668.55 1501
6669.32 1405
6670.09 1469
6670.86 1560
6671.63 1506
6672.40 1568
6673.17 1624
6673.94 1649
6674.71 1520
6675.49 1515
6676.26 1570
6677.03 1528
6677.80 1533
6678.57 1509
6679.34 1511
6680.11 1530
6680.88 1535
6681.65 1538
6682.43 1449
6683.20 1632
6683.97 1572
6684.74 1626
6685.51 1657
6686.28 1630
6687.06 1723
6687.83 1603
6688.60 1609
6689.37 1603
6690.14 1621
6690.91 1621
6691.69 1483
6692.46 1423
6693.23 1404
6694.00 1324
6694.77 1278
6695.55 1375
6696.32 1390
6697.09 1244
6697.86 1331
6698.64 1340
6699.41 1266
6700.18 1413
6700.95 1505
6701.73 1320
6702.50 1206
6703.27 1234
6704.04 1178
6704.82 1363
6705.59 1335
6706.36 1245
6707.13 1285
6707.91 1322
6708.68 1238
6709.45 1257
6710.23 1303
6711.00 1271
6711.77 1313
6712.55 1273
6713.32 1257
6714.09 1160
6714.87 1247
6715.64 1256
6716.41 1186
6717.19 1080
6717.96 1175
6718.73 1156
6719.51 1141
6720.28 1221
6721.05 1288
6721.83 1222
6722.60 1209
6723.37 1164
6724.15 1182
6724.92 1198
6725.70 1142
6726.47 1240
6727.24 996
6728.02 1036
6728.79 1103
6729.57 1117
6730.34 1132
6731.11 1126
6731.89 1148
6732.66 1130
6733.44 1151
6734.21 1138
6734.99 1177
6735.76 1049
6736.54 1138
6737.31 1205
6738.08 1244
6738.86 1163
6739.63 1153
6740.41 1054
6741.18 1075
6741.96 1069
6742.73 1073
6743.51 1110
6744.28 1169
6745.06 1208
6745.83 1243
6746.61 1189
6747.38 1241
6748.16 1294
6748.93 1351
6749.71 1333
6750.48 1236
6751.26 1336
6752.04 1372
6752.81 1306
6753.59 1303
6754.36 1261
6755.14 1282
6755.91 1334
6756.69 1335
6757.46 1286
6758.24 1141
6759.02 1174
6759.79 1122
6760.57 1152
6761.34 1160
6762.12 1159
6762.90 1155
6763.67 1111
6764.45 1048
6765.22 1063
6766.00 1141
6766.78 1188
6767.55 1105
6768.33 1097
6769.11 1025
6769.88 1069
6770.66 1151
6771.44 1117
6772.21 1063
6772.99 1063
6773.77 1119
6774.54 1137
6775.32 1039
6776.10 1051
6776.87 1094
6777.65 1163
6778.43 1165
6779.20 1196
6779.98 1131
6780.76 1169
6781.53 1161
6782.31 1090
6783.09 1205
6783.87 1193
6784.64 1146
6785.42 1046
6786.20 1208
6786.98 1164
6787.75 1104
6788.53 1072
6789.31 1130
6790.09 1191
6790.86 1086
6791.64 1086
6792.42 1051
6793.20 1029
6793.97 1009
6794.75 1024
6795.53 1003
6796.31 1059
6797.09 1040
6797.86 1033
6798.64 1040
6799.42 1078
6800.20 932
6800.98 1046
6801.76 1128
6802.53 1111
6803.31 1078
6804.09 1110
6804.87 1194
6805.65 1178
6806.43 1121
6807.20 1138
6807.98 1115
6808.76 1087
6809.54 1119
6810.32 1170
6811.10 1031
6811.88 1034
6812.66 1073
6813.44 1160
6814.21 1095
6814.99 1031
6815.77 1078
6816.55 1087
6817.33 1194
6818.11 1158
6818.89 1192
6819.67 1228
6820.45 1133
6821.23 1130
6822.01 1116
6822.79 1103
6823.57 1071
6824.35 1126
6825.12 1066
6825.90 1090
6826.68 1079
6827.46 1085
6828.24 1053
6829.02 995
6829.80 992
6830.58 1001
6831.36 1012
6832.14 1034
6832.92 1042
6833.70 1051
6834.48 1004
6835.26 1058
6836.04 996
6836.82 1051
6837.60 1074
6838.39 1038
6839.17 1068
6839.95 969
6840.73 970
6841.51 1028
6842.29 944
6843.07 1066
6843.85 1009
6844.63 966
6845.41 1023
6846.19 1077
6846.97 1197
6847.75 1207
6848.53 1253
6849.32 1418
6850.10 1607
6850.88 1779
6851.66 1834
6852.44 1903
6853.22 1908
6854.00 1846
6854.78 1760
6855.56 1715
6856.35 1636
6857.13 1345
6857.91 1317
6858.69 1240
6859.47 1209
6860.25 1239
6861.04 1194
6861.82 1103
6862.60 1136
6863.38 1182
6864.16 1105
6864.94 1222
6865.73 1208
6866.51 1229
6867.29 1398
6868.07 1343
6868.85 1281
6869.64 1357
6870.42 1300
6871.20 1185
6871.98 1238
6872.77 1175
6873.55 1121
6874.33 1186
6875.11 1180
6875.90 1091
6876.68 1072
6877.46 1124
6878.24 1224
6879.03 1087
6879.81 1141
6880.59 1197
6881.37 1163
6882.16 1303
6882.94 1180
6883.72 1190
6884.51 1330
6885.29 1374
6886.07 1428
6886.86 1509
6887.64 1592
6888.42 1573
6889.21 1736
6889.99 1758
6890.77 1855
6891.56 1651
6892.34 1544
6893.12 1490
6893.91 1463
6894.69 1370
6895.47 1370
6896.26 1245
6897.04 1249
6897.82 1298
6898.61 1253
6899.39 1302
6900.18 1208
6900.96 1111
6901.74 1219
6902.53 1371
6903.31 1312
6904.10 1353
6904.88 1250
6905.66 1343
6906.45 1343
6907.23 1354
6908.02 1270
6908.80 1296
6909.59 1423
6910.37 1319
6911.16 1241
6911.94 1295
6912.72 1291
6913.51 1198
6914.29 1194
6915.08 1187
6915.86 1123
6916.65 1213
6917.43 1209
6918.22 1228
6919.00 1120
6919.79 1200
6920.57 1124
6921.36 1220
6922.14 1278
6922.93 1317
6923.71 1140
6924.50 1247
6925.28 1340
6926.07 1304
6926.86 1367
6927.64 1361
6928.43 1399
6929.21 1312
6930.00 1285
6930.78 1387
6931.57 1382
6932.35 1446
6933.14 1378
6933.93 1493
6934.71 1410
6935.50 1367
6936.28 1366
6937.07 1470
6937.86 1448
6938.64 1344
6939.43 1316
6940.21 1339
6941.00 1350
6941.79 1360
6942.57 1328
6943.36 1339
6944.15 1397
6944.93 1583
6945.72 1562
6946.51 1544
6947.29 1501
6948.08 1549
6948.86 1548
6949.65 1590
6950.44 1589
6951.23 1627
6952.01 1580
6952.80 1504
6953.59 1520
6954.37 1518
6955.16 1514
6955.95 1492
6956.73 1459
6957.52 1482
6958.31 1489
6959.10 1414
6959.88 1434
6960.67 1502
6961.46 1418
6962.25 1347
6963.03 1390
6963.82 1472
6964.61 1474
6965.40 1533
6966.18 1582
6966.97 1649
6967.76 1572
6968.55 1674
6969.33 1666
6970.12 1746
6970.91 1789
6971.70 1806
6972.49 1765
6973.27 1821
6974.06 1718
6974.85 1819
6975.64 1721
6976.43 1772
6977.21 1841
6978.00 1803
6978.79 1841
6979.58 1869
6980.37 1957
6981.16 1920
6981.95 2145
6982.73 2320
6983.52 2629
6984.31 3137
6985.10 3628
6985.89 4143
6986.68 4637
6987.47 4579
6988.26 4658
6989.04 4583
6989.83 4134
6990.62 3746
6991.41 3311
6992.20 2970
6992.99 2605
6993.78 2360
6994.57 2047
6995.36 1908
6996.15 1764
6996.94 1829
6997.73 1907
6998.51 2035
6999.30 2175
7000.09 2116
7000.88 2472
7001.67 2567
7002.46 2489
7003.25 2385
7004.04 2293
7004.83 2133
7005.62 1953
7006.41 1727
7007.20 1740
7007.99 1594
7008.78 1488
7009.57 1437
7010.36 1297
7011.15 1311
7011.94 1450
7012.73 1445
7013.52 1393
7014.31 1385
7015.10 1428
7015.89 1373
7016.69 1376
7017.48 1363
7018.27 1343
7019.06 1420
7019.85 1426
7020.64 1424
7021.43 1401
7022.22 1465
7023.01 1419
7023.80 1462
7024.59 1455
7025.38 1474
7026.17 1401
7026.97 1402
7027.76 1433
7028.55 1396
7029.34 1330
7030.13 1410
7030.92 1375
7031.71 1223
7032.50 1196
7033.30 1227
7034.09 1323
7034.88 1330
7035.67 1265
7036.46 1206
7037.25 1322
7038.05 1357
7038.84 1453
7039.63 1527
7040.42 1438
7041.21 1525
7042.01 1462
7042.80 1584
7043.59 1437
7044.38 1469
7045.17 1546
7045.97 1460
7046.76 1595
7047.55 1647
7048.34 1670
7049.13 1834
7049.93 1887
7050.72 1940
7051.51 1999
7052.30 2012
7053.10 2041
7053.89 1978
7054.68 1801
7055.47 1844
7056.27 1624
7057.06 1448
7057.85 1450
7058.65 1491
7059.44 1373
7060.23 1377
7061.02 1347
7061.82 1400
7062.61 1573
7063.40 1517
7064.20 1419
7064.99 1517
7065.78 1498
7066.58 1513
7067.37 1426
7068.16 1391
7068.96 1406
7069.75 1359
7070.54 1354
7071.34 1400
7072.13 1396
7072.93 1419
7073.72 1370
7074.51 1425
7075.31 1365
7076.10 1355
7076.89 1265
7077.69 1319
7078.48 1269
7079.28 1274
7080.07 1332
7080.86 1309
7081.66 1226
7082.45 1347
7083.25 1332
7084.04 1406
7084.84 1529
7085.63 1487
7086.42 1480
7087.22 1455
7088.01 1575
7088.81 1677
7089.60 1810
7090.40 1849
7091.19 1749
7091.99 1706
7092.78 1686
7093.58 1475
7094.37 1467
7095.17 1462
7095.96 1314
7096.76 1193
7097.55 1142
7098.35 1169
7099.14 1132
7099.94 1071
7100.73 1111
7101.53 1061
7102.32 1115
7103.12 1103
7103.91 1093
7104.71 1152
7105.50 1054
7106.30 1048
7107.10 998
7107.89 1013
7108.69 1097
7109.48 1019
7110.28 1025
7111.07 991
7111.87 1000
7112.67 1015
7113.46 1041
7114.26 993
7115.05 1021
7115.85 1049
7116.65 1030
7117.44 994
7118.24 1010
7119.03 965
7119.83 959
7120.63 1001
7121.42 1106
7122.22 1064
7123.02 1104
7123.81 959
7124.61 978
7125.41 935
7126.20 968
7127.00 1054
7127.80 1036
7128.59 1082
7129.39 1025
7130.19 999
7130.98 1054
7131.78 1085
7132.58 1072
7133.37 1053
7134.17 1087
7134.97 1032
7135.77 1026
7136.56 1076
7137.36 1028
7138.16 1027
7138.96 979
7139.75 901
7140.55 974
7141.35 1037
7142.15 1034
7142.94 982
7143.74 1014
7144.54 1035
7145.34 972
7146.13 898
7146.93 947
7147.73 998
7148.53 921
7149.33 1033
7150.12 1004
7150.92 918
7151.72 943
7152.52 1011
7153.32 1029
7154.11 1036
7154.91 945
7155.71 983
7156.51 1001
7157.31 992
7158.11 950
7158.90 1091
7159.70 1084
7160.50 1067
7161.30 990
7162.10 946
7162.90 910
7163.70 925
7164.50 933
7165.29 898
7166.09 887
7166.89 962
7167.69 1046
7168.49 1006
7169.29 985
7170.09 876
7170.89 847
7171.69 972
7172.49 898
7173.29 926
7174.08 930
7174.88 906
7175.68 885
7176.48 851
7177.28 831
7178.08 898
7178.88 925
7179.68 859
7180.48 856
7181.28 866
7182.08 888
7182.88 838
7183.68 839
7184.48 850
7185.28 854
7186.08 930
7186.88 896
7187.68 798
7188.48 828
7189.28 920
7190.08 865
7190.88 765
7191.68 796
7192.48 812
7193.28 844
7194.08 841
7194.88 738
7195.68 874
7196.48 779
7197.28 771
7198.09 816
7198.89 815
7199.69 885
7200.49 824
7201.29 900
7202.09 897
7202.89 776
7203.69 797
7204.49 779
7205.29 841
7206.09 857
7206.90 810
7207.70 809
7208.50 843
7209.30 869
7210.10 836
7210.90 774
7211.70 762
7212.51 791
7213.31 873
7214.11 753
7214.91 802
7215.71 906
7216.51 912
7217.32 934
7218.12 861
7218.92 857
7219.72 913
7220.52 886
7221.32 859
7222.13 903
7222.93 830
7223.73 982
7224.53 996
7225.34 926
7226.14 870
7226.94 834
7227.74 924
7228.54 912
7229.35 816
7230.15 838
7230.95 860
7231.75 875
7232.56 874
7233.36 854
7234.16 813
7234.96 979
7235.77 840
7236.57 893
7237.37 851
7238.18 863
7238.98 867
7239.78 844
7240.59 895
7241.39 865
7242.19 965
7242.99 943
7243.80 983
7244.60 989
7245.40 960
7246.21 904
7247.01 838
7247.81 838
7248.62 867
7249.42 898
7250.23 840
7251.03 828
7251.83 855
7252.64 780
7253.44 785
7254.24 912
7255.05 932
7255.85 876
7256.66 848
7257.46 834
7258.26 881
7259.07 942
7259.87 971
7260.68 1039
7261.48 993
7262.28 937
7263.09 872
7263.89 971
7264.70 998
7265.50 1037
7266.31 990
7267.11 937
7267.92 894
7268.72 949
7269.52 901
7270.33 933
7271.13 944
7271.94 931
7272.74 909
7273.55 921
7274.35 973
7275.16 982
7275.96 908
7276.77 964
7277.57 1007
7278.38 1042
7279.18 1006
7279.99 1048
7280.79 1099
7281.60 1115
7282.41 1256
7283.21 1440
7284.02 1537
7284.82 1562
7285.63 1661
7286.43 1832
7287.24 1831
7288.04 1766
7288.85 1587
7289.66 1538
7290.46 1361
7291.27 1262
7292.07 1124
7292.88 1024
7293.68 987
7294.49 955
7295.30 903
7296.10 990
7296.91 957
7297.72 925
7298.52 928
7299.33 874
7300.13 959
7300.94 912
7301.75 937
7302.55 966
7303.36 931
7304.17 933
7304.97 879
7305.78 906
7306.59 895
7307.39 887
7308.20 946
7309.01 908
7309.81 932
7310.62 910
7311.43 923
7312.24 969
7313.04 1030
7313.85 1029
7314.66 1020
7315.46 1007
7316.27 1023
7317.08 1104
7317.89 1150
7318.69 1267
7319.50 1411
7320.31 1531
7321.12 1533
7321.92 1588
7322.73 1475
7323.54 1427
7324.35 1513
7325.15 1394
7325.96 1283
7326.77 1198
7327.58 1279
7328.38 1051
7329.19 1031
7330.00 1008
7330.81 1067
7331.62 972
7332.43 937
7333.23 947
7334.04 868
7334.85 959
7335.66 922
7336.47 875
7337.27 980
7338.08 992
7338.89 999
7339.70 948
7340.51 809
7341.32 778
7342.13 990
7342.93 896
7343.74 930
7344.55 941
7345.36 764
7346.17 858
7346.98 811
7347.79 751
7348.60 814
7349.41 867
7350.22 845
7351.02 808
7351.83 818
7352.64 839
7353.45 885
7354.26 840
7355.07 789
7355.88 738
7356.69 758
7357.50 720
7358.31 801
7359.12 853
7359.93 805
7360.74 805
7361.55 773
7362.36 832
7363.17 853
7363.98 824
7364.79 834
7365.60 759
7366.41 701
7367.22 733
7368.03 735
7368.84 752
7369.65 770
7370.46 756
7371.27 806
7372.08 755
7372.89 886
7373.70 789
7374.51 799
7375.32 824
7376.13 847
7376.94 778
7377.75 820
7378.56 741
7379.37 780
7380.18 806
7380.99 812
7381.81 888
7382.62 850
7383.43 892
7384.24 877
7385.05 933
7385.86 913
7386.67 907
7387.48 834
7388.29 779
7389.11 838
7389.92 834
7390.73 773
7391.54 745
7392.35 788
7393.16 800
7393.97 724
7394.79 790
7395.60 808
7396.41 766
7397.22 779
7398.03 737
7398.84 773
7399.66 769
7400.47 786
7401.28 787
7402.09 799
7402.90 836
7403.72 818
7404.53 796
7405.34 819
7406.15 782
7406.96 764
7407.78 787
7408.59 892
7409.40 783
7410.21 670
7411.03 718
7411.84 652
7412.65 655
7413.46 700
7414.28 760
7415.09 791
7415.90 684
7416.71 683
7417.53 644
7418.34 694
7419.15 792
7419.97 742
7420.78 698
7421.59 618
7422.41 639
7423.22 703
7424.03 762
7424.84 776
7425.66 694
7426.47 722
7427.28 742
7428.10 775
7428.91 734
7429.72 749
7430.54 748
7431.35 790
7432.17 777
7432.98 827
7433.79 910
7434.61 764
7435.42 745
7436.23 733
7437.05 729
7437.86 703
7438.68 767
7439.49 822
7440.30 700
7441.12 586
7441.93 715
7442.75 724
7443.56 688
7444.38 645
7445.19 703
7446.00 728
7446.82 630
7447.63 597
7448.45 727
7449.26 765
7450.08 672
7450.89 701
7451.71 718
7452.52 700
7453.34 697
7454.15 688
7454.97 619
7455.78 749
7456.60 726
7457.41 749
7458.23 695
7459.04 732
7459.86 705
7460.67 632
7461.49 740
7462.30 695
7463.12 676
7463.93 706
7464.75 681
7465.56 715
7466.38 782
7467.19 677
7468.01 753
7468.82 735
7469.64 690
7470.46 672
7471.27 751
7472.09 761
7472.90 755
7473.72 820
7474.54 714
7475.35 709
7476.17 742
7476.98 730
7477.80 751
7478.62 733
7479.43 704
7480.25 708
7481.06 620
7481.88 666
7482.70 702
7483.51 690
7484.33 734
7485.15 708
7485.96 737
7486.78 704
7487.60 706
7488.41 721
7489.23 694
7490.05 667
7490.86 717
7491.68 714
7492.50 667
7493.31 667
7494.13 687
7494.95 729
7495.77 711
7496.58 712
7497.40 722
7498.22 708
7499.03 661
7499.85 640
7500.67 668
7501.49 656
7502.30 635
7503.12 723
7503.94 764
7504.76 720
7505.57 771
7506.39 741
7507.21 697
7508.03 676
7508.85 715
7509.66 737
7510.48 716
7511.30 685
7512.12 712
7512.94 658
7513.75 609
7514.57 672
7515.39 746
7516.21 726
7517.03 740
7517.84 677
7518.66 676
7519.48 710
7520.30 669
7521.12 658
7521.94 669
7522.76 695
7523.57 749
7524.39 656
7525.21 704
7526.03 753
7526.85 677
7527.67 696
7528.49 693
7529.31 689
7530.12 746
7530.94 756
7531.76 735
7532.58 676
7533.40 635
7534.22 728
7535.04 723
7535.86 711
7536.68 714
7537.50 706
7538.32 720
7539.14 758
7539.96 767
7540.78 854
7541.59 721
7542.41 819
7543.23 758
7544.05 782
7544.87 744
7545.69 782
7546.51 769
7547.33 838
7548.15 785
7548.97 765
7549.79 747
7550.61 804
7551.43 880
7552.25 871
7553.07 771
7553.89 802
7554.71 803
7555.53 781
7556.36 779
7557.18 812
7558.00 878
7558.82 870
7559.64 827
7560.46 841
7561.28 892
7562.10 950
7562.92 893
7563.74 894
7564.56 847
7565.38 864
7566.20 982
7567.02 895
7567.85 897
7568.67 924
7569.49 1039
7570.31 962
7571.13 961
7571.95 874
7572.77 849
7573.59 845
7574.42 972
7575.24 1022
7576.06 996
7576.88 862
7577.70 808
7578.52 956
7579.34 949
7580.17 924
7580.99 884
7581.81 941
7582.63 997
7583.45 933
7584.28 971
7585.10 963
7585.92 1022
7586.74 1075
7587.56 1114
7588.39 1115
7589.21 1119
7590.03 1112
7590.85 1226
7591.67 1256
7592.50 1111
7593.32 1116
7594.14 1086
7594.96 1150
7595.79 1157
7596.61 1157
7597.43 1094
7598.26 1230
7599.08 1139
7599.90 1254
7600.72 1218
7601.55 1289
7602.37 1399
7603.19 1452
7604.02 1610
7604.84 1717
7605.66 1807
7606.48 1903
7607.31 1889
7608.13 1977
7608.95 1875
7609.78 1640
7610.60 1528
7611.42 1406
7612.25 1445
7613.07 1364
7613.89 1306
7614.72 1324
7615.54 1259
7616.37 1363
7617.19 1433
7618.01 1390
7618.84 1431
7619.66 1515
7620.48 1481
7621.31 1553
7622.13 1554
7622.96 1453
7623.78 1500
7624.60 1479
7625.43 1318
7626.25 1344
7627.08 1385
7627.90 1439
7628.73 1482
7629.55 1553
7630.37 1884
7631.20 2027
7632.02 2072
7632.85 2183
7633.67 2206
7634.50 2188
7635.32 2004
7636.15 1980
7636.97 1947
7637.80 1717
7638.62 1639
7639.45 1445
7640.27 1360
7641.10 1189
7641.92 1192
7642.75 1188
7643.57 1237
7644.40 1228
7645.22 1232
7646.05 1134
7646.87 1124
7647.70 1164
7648.52 1225
7649.35 1148
7650.17 1045
7651.00 1035
7651.83 1044
7652.65 989
7653.48 944
7654.30 957
7655.13 916
7655.95 909
7656.78 916
7657.61 943
7658.43 963
7659.26 907
7660.08 875
7660.91 920
7661.74 953
7662.56 866
7663.39 927
7664.21 901
7665.04 934
7665.87 847
7666.69 903
7667.52 931
7668.35 922
7669.17 920
7670.00 965
7670.83 967
7671.65 990
7672.48 972
7673.31 904
7674.13 899
7674.96 854
7675.79 899
7676.61 887
7677.44 993
7678.27 949
7679.09 854
7679.92 800
7680.75 864
7681.58 897
7682.40 818
7683.23 795
7684.06 826
7684.89 842
7685.71 822
7686.54 797
7687.37 794
7688.19 770
7689.02 851
7689.85 935
7690.68 827
7691.51 845
7692.33 822
7693.16 768
7693.99 834
7694.82 867
7695.64 939
7696.47 816
7697.30 796
7698.13 825
7698.96 848
7699.79 880
7700.61 833
7701.44 841
7702.27 872
7703.10 859
7703.93 845
7704.76 851
7705.58 805
7706.41 811
7707.24 809
7708.07 829
7708.90 730
7709.73 826
7710.56 862
7711.38 807
7712.21 777
7713.04 715
7713.87 743
7714.70 812
7715.53 831
7716.36 791
7717.19 798
7718.02 722
7718.85 819
7719.67 774
7720.50 768
7721.33 714
7722.16 793
7722.99 820
7723.82 798
7724.65 780
7725.48 710
7726.31 767
7727.14 727
7727.97 717
7728.80 729
7729.63 725
7730.46 710
7731.29 714
7732.12 769
7732.95 682
7733.78 684
7734.61 774
7735.44 707
7736.27 776
7737.10 771
7737.93 697
7738.76 694
7739.59 699
7740.42 750
7741.25 722
7742.08 771
7742.91 724
7743.74 734
7744.57 751
7745.40 838
7746.23 959
7747.06 1026
7747.90 952
7748.73 1068
7749.56 1150
7750.39 979
7751.22 974
7752.05 929
7752.88 993
7753.71 922
7754.54 866
7755.37 804
7756.21 804
7757.04 843
7757.87 771
7758.70 749
7759.53 762
7760.36 800
7761.19 713
7762.03 823
7762.86 773
7763.69 669
7764.52 674
7765.35 795
7766.18 823
7767.02 797
7767.85 764
7768.68 694
7769.51 756
7770.34 691
7771.18 730
7772.01 698
7772.84 660
7773.67 729
7774.50 650
7775.34 656
7776.17 679
7777.00 607
7777.83 631
7778.67 628
7779.50 680
7780.33 669
7781.16 703
7782.00 677
7782.83 641
7783.66 739
7784.49 796
7785.33 763
7786.16 729
7786.99 690
7787.82 646
7788.66 732
7789.49 729
7790.32 741
7791.16 735
7791.99 665
7792.82 681
7793.66 643
7794.49 708
7795.32 660
7796.16 643
7796.99 570
7797.82 654
7798.66 668
7799.49 649
7800.32 760
7801.16 743
7801.99 665
7802.82 734
7803.66 648
7804.49 681
7805.33 763
7806.16 725
7806.99 721
7807.83 775
7808.66 836
7809.50 748
7810.33 767
7811.16 778
7812.00 721
7812.83 716
7813.67 869
7814.50 864
7815.34 881
7816.17 883
7817.00 847
7817.84 841
7818.67 831
7819.51 783
7820.34 840
7821.18 848
7822.01 838
7822.85 766
7823.68 797
7824.52 842
7825.35 826
7826.19 831
7827.02 795
7827.86 894
7828.69 895
7829.53 857
7830.36 845
7831.20 783
7832.03 830
7832.87 770
7833.70 827
7834.54 795
7835.37 814
7836.21 791
7837.04 743
7837.88 748
7838.72 768
7839.55 748
7840.39 828
7841.22 763
7842.06 849
7842.89 696
7843.73 812
7844.57 815
7845.40 794
7846.24 809
7847.07 825
7847.91 739
7848.75 705
7849.58 773
7850.42 882
7851.26 809
7852.09 891
7852.93 906
7853.77 820
7854.60 911
7855.44 880
7856.27 876
7857.11 888
7857.95 945
7858.78 1128
7859.62 1077
7860.46 1241
7861.29 1132
7862.13 1123
7862.97 1256
7863.81 1127
7864.64 978
7865.48 952
7866.32 953
7867.15 965
7867.99 937
7868.83 954
7869.67 1010
7870.50 868
7871.34 926
7872.18 888
7873.02 937
7873.85 946
7874.69 948
7875.53 962
7876.37 1057
7877.20 1181
7878.04 1239
7878.88 1321
7879.72 1258
7880.55 1138
7881.39 1117
7882.23 1111
7883.07 1031
7883.91 1037
7884.74 999
7885.58 952
7886.42 951
7887.26 907
7888.10 945
7888.94 875
7889.77 936
7890.61 937
7891.45 924
7892.29 942
7893.13 1053
7893.97 1001
7894.80 948
7895.64 1000
7896.48 1036
7897.32 946
7898.16 865
7899.00 917
7899.84 937
7900.68 940
7901.52 962
7902.35 915
7903.19 944
7904.03 837
7904.87 896
7905.71 864
7906.55 846
7907.39 806
7908.23 838
7909.07 826
7909.91 791
7910.75 804
7911.59 769
7912.43 808
7913.27 759
7914.11 729
7914.94 819
7915.78 805
7916.62 825
7917.46 829
7918.30 833
7919.14 808
7919.98 869
7920.82 823
7921.66 818
7922.50 752
7923.34 747
7924.18 731
7925.02 716
7925.87 733
7926.71 722
7927.55 667
7928.39 741
7929.23 735
7930.07 662
7930.91 660
7931.75 795
7932.59 762
7933.43 708
7934.27 725
7935.11 699
7935.95 790
7936.79 767
7937.63 669
7938.47 702
7939.32 708
7940.16 714
7941.00 760
7941.84 735
7942.68 715
7943.52 716
7944.36 685
7945.20 670
7946.04 742
7946.89 774
7947.73 689
7948.57 718
7949.41 684
7950.25 737
7951.09 709
7951.94 682
7952.78 669
7953.62 761
7954.46 756
7955.30 751
7956.14 763
7956.99 753
7957.83 799
7958.67 811
7959.51 786
7960.35 884
7961.20 770
7962.04 770
7962.88 763
7963.72 765
7964.57 737
7965.41 687
7966.25 886
7967.09 903
7967.94 974
7968.78 893
7969.62 932
7970.46 949
7971.31 881
7972.15 865
7972.99 867
7973.83 830
7974.68 797
7975.52 820
7976.36 732
7977.21 743
7978.05 729
7978.89 711
7979.74 692
7980.58 750
7981.42 724
7982.26 789
7983.11 834
7983.95 677
7984.79 722
7985.64 814
7986.48 774
7987.33 732
7988.17 745
7989.01 704
7989.86 678
7990.70 660
7991.54 666
7992.39 702
7993.23 645
7994.08 582
7994.92 618
7995.76 581
7996.61 641
7997.45 673
7998.30 586
7999.14 560
7999.98 549
8000.83 555
8001.67 639
8002.52 644
8003.36 656
8004.21 690
8005.05 615
8005.89 593
8006.74 595
8007.58 661
8008.43 657
8009.27 557
8010.12 656
8010.96 695
8011.81 739
8012.65 659
8013.50 635
8014.34 600
8015.19 559
8016.03 639
8016.88 600
8017.72 607
8018.57 597
8019.41 551
8020.26 604
8021.10 632
8021.95 590
8022.79 582
8023.64 665
8024.48 606
8025.33 567
8026.18 600
8027.02 694
8027.87 599
8028.71 566
8029.56 574
8030.40 536
8031.25 568
8032.10 555
8032.94 641
8033.79 602
8034.63 494
8035.48 551
8036.33 640
8037.17 600
8038.02 554
8038.86 570
8039.71 608
8040.56 557
8041.40 559
8042.25 618
8043.10 554
8043.94 579
8044.79 507
8045.64 524
8046.48 562
8047.33 546
8048.18 540
8049.02 617
8049.87 564
8050.72 544
8051.56 559
8052.41 595
8053.26 574
8054.10 524
8054.95 486
8055.80 541
8056.65 513
8057.49 510
8058.34 549
8059.19 474
8060.04 489
8060.88 480
8061.73 504
8062.58 484
8063.43 485
8064.27 549
8065.12 528
8065.97 502
8066.82 489
8067.66 493
8068.51 527
8069.36 601
8070.21 580
8071.06 583
8071.90 532
8072.75 465
8073.60 511
8074.45 592
8075.30 497
8076.14 541
8076.99 554
8077.84 582
8078.69 540
8079.54 512
8080.39 548
8081.23 543
8082.08 578
8082.93 578
8083.78 531
8084.63 529
8085.48 508
8086.33 514
8087.17 520
8088.02 587
8088.87 505
8089.72 530
8090.57 518
8091.42 509
8092.27 529
8093.12 483
8093.97 515
8094.82 530
8095.67 543
8096.51 562
8097.36 516
8098.21 477
8099.06 490
8099.91 495
8100.76 501
8101.61 504
8102.46 532
8103.31 539
8104.16 526
8105.01 516
8105.86 614
8106.71 562
8107.56 557
8108.41 559
8109.26 504
8110.11 531
8110.96 527
8111.81 524
8112.66 499
8113.51 474
8114.36 528
8115.21 453
8116.06 497
8116.91 542
8117.76 575
8118.61 552
8119.46 510
8120.31 570
8121.16 524
8122.01 572
8122.86 569
8123.72 538
8124.57 621
8125.42 585
8126.27 569
8127.12 549
8127.97 569
8128.82 539
8129.67 585
8130.52 548
8131.37 631
8132.22 607
8133.08 537
8133.93 589
8134.78 575
8135.63 567
8136.48 583
8137.33 573
8138.18 566
8139.04 615
8139.89 595
8140.74 615
8141.59 589
8142.44 613
8143.29 670
8144.15 632
8145.00 611
8145.85 649
8146.70 650
8147.55 693
8148.41 654
8149.26 663
8150.11 678
8150.96 665
8151.81 627
8152.67 632
8153.52 754
8154.37 784
8155.22 794
8156.08 850
8156.93 768
8157.78 825
8158.63 817
8159.49 708
8160.34 688
8161.19 686
8162.04 680
8162.90 683
8163.75 681
8164.60 690
8165.45 597
8166.31 618
8167.16 592
8168.01 602
8168.87 628
8169.72 577
8170.57 639
8171.43 663
8172.28 565
8173.13 612
8173.99 537
8174.84 576
8175.69 664
8176.55 620
8177.40 627
8178.25 651
8179.11 628
8179.96 605
8180.81 562
8181.67 518
8182.52 564
8183.38 563
8184.23 610
8185.08 513
8185.94 497
8186.79 567
8187.65 507
8188.50 529
8189.35 494
8190.21 527
8191.06 463
8191.92 591
8192.77 476
8193.63 534
8194.48 502
8195.33 492
8196.19 494
8197.04 513
8197.90 462
8198.75 579
8199.61 568
8200.46 556
8201.32 479
8202.17 501
8203.03 496
8203.88 526
8204.74 553
8205.59 483
8206.45 460
8207.30 534
8208.16 470
8209.01 523
8209.87 529
8210.72 568
8211.58 621
8212.43 498
8213.29 509
8214.14 523
8215.00 514
8215.86 548
8216.71 551
8217.57 514
8218.42 563
8219.28 568
8220.13 536
8220.99 566
8221.85 547
8222.70 567
8223.56 499
8224.41 549
8225.27 491
8226.13 509
8226.98 591
8227.84 518
8228.69 602
8229.55 534
8230.41 519
8231.26 546
8232.12 522
8232.98 531
8233.83 533
8234.69 515
8235.54 520
8236.40 486
8237.26 492
8238.11 474
8238.97 546
8239.83 572
8240.69 522
8241.54 494
8242.40 474
8243.26 502
8244.11 474
8244.97 486
8245.83 479
8246.68 490
8247.54 452
8248.40 501
8249.26 476
8250.11 567
8250.97 460
8251.83 468
8252.69 490
8253.54 467
8254.40 449
8255.26 446
8256.12 454
8256.97 524
8257.83 508
8258.69 449
8259.55 473
8260.40 496
8261.26 442
8262.12 484
8262.98 538
8263.84 478
8264.69 525
8265.55 483
8266.41 479
8267.27 551
8268.13 550
8268.99 504
8269.84 511
8270.70 528
8271.56 502
8272.42 490
8273.28 507
8274.14 486
8275.00 457
8275.85 470
8276.71 482
8277.57 553
8278.43 511
8279.29 502
8280.15 583
8281.01 513
8281.87 501
8282.72 450
8283.58 528
8284.44 512
8285.30 476
8286.16 498
8287.02 467
8287.88 488
8288.74 507
8289.60 513
8290.46 495
8291.32 530
8292.18 571
8293.04 573
8293.90 574
8294.76 545
8295.62 542
8296.47 565
8297.33 538
8298.19 512
8299.05 521
8299.91 511
8300.77 555
8301.63 509
8302.49 524
8303.35 558
8304.21 599
8305.07 618
8305.93 573
8306.80 595
8307.66 561
8308.52 561
8309.38 477
8310.24 567
8311.10 565
8311.96 630
8312.82 532
8313.68 533
8314.54 591
8315.40 616
8316.26 589
8317.12 606
8317.98 634
8318.84 650
8319.70 655
8320.57 671
8321.43 602
8322.29 579
8323.15 565
8324.01 567
8324.87 547
8325.73 506
8326.59 544
8327.46 512
8328.32 569
8329.18 512
8330.04 509
8330.90 508
8331.76 509
8332.62 495
8333.49 483
8334.35 534
8335.21 504
8336.07 468
8336.93 476
8337.79 524
8338.66 494
8339.52 473
8340.38 460
8341.24 533
8342.10 467
8342.97 483
8343.83 566
8344.69 569
8345.55 542
8346.42 561
8347.28 591
8348.14 568
8349.00 562
8349.87 495
8350.73 501
8351.59 487
8352.45 515
8353.32 502
8354.18 525
8355.04 488
8355.90 547
8356.77 562
8357.63 592
8358.49 537
8359.36 543
8360.22 573
8361.08 534
8361.95 617
8362.81 576
8363.67 510
8364.53 472
8365.40 527
8366.26 494
8367.12 525
8367.99 536
8368.85 512
8369.72 506
8370.58 472
8371.44 539
8372.31 534
8373.17 578
8374.03 559
8374.90 562
8375.76 551
8376.63 577
8377.49 571
8378.35 577
8379.22 589
8380.08 523
8380.95 537
8381.81 567
8382.67 552
8383.54 561
8384.40 553
8385.27 556
8386.13 592
8387.00 623
8387.86 595
8388.72 537
8389.59 616
8390.45 590
8391.32 603
8392.18 548
8393.05 537
8393.91 541
8394.78 575
8395.64 540
8396.51 523
8397.37 552
8398.24 564
8399.10 499
8399.97 507
8400.83 585
8401.70 588
8402.56 495
8403.43 509
8404.29 552
8405.16 572
8406.02 617
8406.89 665
8407.75 576
8408.62 520
8409.49 621
8410.35 660
8411.22 597
8412.08 602
8412.95 589
8413.81 616
8414.68 600
8415.55 631
8416.41 628
8417.28 669
8418.14 620
8419.01 615
8419.88 626
8420.74 622
8421.61 615
8422.48 609
8423.34 600
8424.21 666
8425.07 682
8425.94 666
8426.81 703
8427.67 774
8428.54 758
8429.41 643
8430.27 674
8431.14 759
8432.01 697
8432.87 758
8433.74 703
8434.61 670
8435.47 662
8436.34 691
8437.21 700
8438.08 775
8438.94 822
8439.81 851
8440.68 860
8441.54 873
8442.41 893
8443.28 978
8444.15 945
8445.01 979
8445.88 953
8446.75 895
8447.62 1001
8448.48 881
8449.35 909
8450.22 948
8451.09 946
8451.95 817
8452.82 865
8453.69 984
8454.56 1028
8455.43 1106
8456.29 1149
8457.16 1193
8458.03 1212
8458.90 1298
8459.77 1343
8460.63 1267
8461.50 1280
8462.37 1214
8463.24 1097
8464.11 1012
8464.98 1035
8465.84 1025
8466.71 1035
8467.58 1096
8468.45 1197
8469.32 1406
8470.19 1588
8471.06 1802
8471.93 1914
8472.79 1925
8473.66 2016
8474.53 1881
8475.40 1560
8476.27 1402
8477.14 1247
8478.01 1219
8478.88 1080
8479.75 922
8480.62 829
8481.48 821
8482.35 851
8483.22 899
8484.09 833
8484.96 793
8485.83 778
8486.70 802
8487.57 840
8488.44 838
8489.31 756
8490.18 771
8491.05 776
8491.92 784
8492.79 706
8493.66 713
8494.53 744
8495.40 698
8496.27 724
8497.14 683
8498.01 769
8498.88 741
8499.75 755
8500.62 759
8501.49 733
8502.36 755
8503.23 703
8504.10 793
8504.97 760
8505.84 744
8506.71 757
8507.58 843
8508.45 895
8509.33 873
8510.20 837
8511.07 819
8511.94 919
8512.81 945
8513.68 979
8514.55 870
8515.42 825
8516.29 817
8517.16 817
8518.04 797
8518.91 766
8519.78 782
8520.65 717
8521.52 767
8522.39 766
8523.26 683
8524.13 747
8525.01 821
8525.88 904
8526.75 885
8527.62 913
8528.49 891
8529.36 902
8530.24 912
8531.11 861
8531.98 855
8532.85 864
8533.72 883
8534.60 926
8535.47 1030
8536.34 999
8537.21 1032
8538.08 945
8538.96 918
8539.83 922
8540.70 979
8541.57 1052
8542.45 1005
8543.32 981
8544.19 909
8545.06 965
8545.94 847
8546.81 793
8547.68 885
8548.55 962
8549.43 958
8550.30 982
8551.17 1018
8552.05 1134
8552.92 1291
8553.79 1489
8554.66 1736
8555.54 1870
8556.41 1901
8557.28 1800
8558.16 1768
8559.03 1569
8559.90 1443
8560.78 1254
8561.65 1127
8562.52 1090
8563.40 1022
8564.27 952
8565.14 822
8566.02 828
8566.89 765
8567.77 772
8568.64 722
8569.51 699
8570.39 701
8571.26 794
8572.13 831
8573.01 785
8573.88 756
8574.76 737
8575.63 817
8576.50 762
8577.38 764
8578.25 663
8579.13 606
8580.00 694
8580.88 746
8581.75 694
8582.63 735
8583.50 680
8584.37 687
8585.25 672
8586.12 708
8587.00 678
8587.87 671
8588.75 675
8589.62 669
8590.50 621
8591.37 702
8592.25 691
8593.12 684
8594.00 782
8594.87 728
8595.75 769
8596.62 754
8597.50 764
8598.37 733
8599.25 680
8600.12 708
8601.00 670
8601.87 677
8602.75 634
8603.63 639
8604.50 615
8605.38 697
8606.25 690
8607.13 672
8608.00 642
8608.88 624
8609.76 635
8610.63 638
8611.51 637
8612.38 654
8613.26 674
8614.14 761
8615.01 723
8615.89 664
8616.76 674
8617.64 700
8618.52 757
8619.39 728
8620.27 673
8621.15 676
8622.02 656
8622.90 728
8623.78 733
8624.65 711
8625.53 759
8626.41 705
8627.28 724
8628.16 707
8629.04 741
8629.91 733
8630.79 751
8631.67 771
8632.54 809
8633.42 777
8634.30 766
8635.17 734
8636.05 717
8636.93 699
8637.81 762
8638.68 700
8639.56 732
8640.44 766
8641.32 703
8642.19 794
8643.07 755
8643.95 822
8644.83 799
8645.70 777
8646.58 737
8647.46 732
8648.34 761
8649.22 801
8650.09 801
8650.97 755
8651.85 817
8652.73 809
8653.61 808
8654.48 849
8655.36 835
8656.24 867
8657.12 775
8658.00 750
8658.87 809
8659.75 823
8660.63 772
8661.51 774
8662.39 779
8663.27 774
8664.15 904
8665.02 842
8665.90 786
8666.78 796
8667.66 891
8668.54 880
8669.42 867
8670.30 891
8671.18 939
8672.06 994
8672.93 1056
8673.81 1100
8674.69 1116
8675.57 1153
8676.45 1234
8677.33 1234
8678.21 1124
8679.09 1081
8679.97 1122
8680.85 1117
8681.73 1080
8682.61 1067
8683.49 968
8684.37 1003
8685.25 941
8686.13 826
8687.01 902
8687.89 1029
8688.77 1006
8689.65 1065
8690.53 1151
8691.41 1431
8692.29 1689
8693.17 1789
8694.05 2098
8694.93 2122
8695.81 2003
8696.69 1917
8697.57 1873
8698.45 1609
8699.33 1436
8700.21 1294
8701.09 1111
8701.97 989
8702.85 932
8703.73 833
8704.61 787
8705.49 802
8706.37 820
8707.25 719
8708.13 757
8709.01 807
8709.90 769
8710.78 732
8711.66 717
8712.54 755
8713.42 816
8714.30 770
8715.18 761
8716.06 686
8716.94 667
8717.83 685
8718.71 698
8719.59 657
8720.47 639
8721.35 693
8722.23 685
8723.11 662
8724.00 667
8724.88 720
8725.76 688
8726.64 668
8727.52 777
8728.41 747
8729.29 757
8730.17 747
8731.05 741
8731.93 811
8732.82 862
8733.70 760
8734.58 710
8735.46 772
8736.34 740
8737.23 742
8738.11 742
8738.99 779
8739.87 730
8740.76 747
8741.64 692
8742.52 670
8743.40 641
8744.29 663
8745.17 674
8746.05 659
8746.94 643
8747.82 634
8748.70 725
8749.58 685
8750.47 668
8751.35 667
8752.23 715
8753.12 766
8754.00 712
8754.88 723
8755.77 822
8756.65 773
8757.53 833
8758.42 911
8759.30 897
8760.18 923
8761.07 968
8761.95 885
8762.83 886
8763.72 820
8764.60 787
8765.48 761
8766.37 707
8767.25 810
8768.14 814
8769.02 796
8769.90 818
8770.79 791
8771.67 720
8772.56 749
8773.44 730
8774.32 745
8775.21 689
8776.09 704
8776.98 744
8777.86 730
8778.75 716
8779.63 748
8780.52 733
8781.40 768
8782.28 809
8783.17 785
8784.05 798
8784.94 760
8785.82 857
8786.71 816
8787.59 750
8788.48 737
8789.36 712
8790.25 723
8791.13 658
8792.02 638
8792.90 672
8793.79 674
8794.67 645
8795.56 665
8796.44 701
8797.33 757
8798.22 758
8799.10 834
8799.99 797
8800.87 819
8801.76 790
8802.64 743
8803.53 779
8804.41 796
8805.30 683
8806.19 680
8807.07 638
8807.96 629
8808.84 667
8809.73 672
8810.62 607
8811.50 600
8812.39 636
8813.27 718
8814.16 695
8815.05 609
8815.93 627
8816.82 666
8817.71 716
8818.59 702
8819.48 692
8820.36 664
8821.25 618
8822.14 631
8823.02 684
8823.91 628
8824.80 609
8825.68 622
8826.57 611
8827.46 645
8828.35 616
8829.23 538
8830.12 589
8831.01 619
8831.89 569
8832.78 558
8833.67 629
8834.56 594
8835.44 603
8836.33 613
8837.22 608
8838.10 618
8838.99 578
8839.88 583
8840.77 579
8841.65 536
8842.54 550
8843.43 611
8844.32 596
8845.21 534
8846.09 575
8846.98 614
8847.87 560
8848.76 508
8849.65 565
8850.53 538
8851.42 563
8852.31 530
8853.20 519
8854.09 528
8854.97 570
8855.86 558
8856.75 517
8857.64 496
8858.53 523
8859.42 532
8860.30 537
8861.19 543
8862.08 548
8862.97 567
8863.86 528
8864.75 576
8865.64 514
8866.53 484
8867.41 559
8868.30 556
8869.19 511
8870.08 477
8870.97 572
8871.86 589
8872.75 475
8873.64 481
8874.53 417
8875.42 476
8876.31 504
8877.20 431
8878.08 518
8878.97 493
8879.86 552
8880.75 505
8881.64 510
8882.53 522
8883.42 486
8884.31 480
8885.20 473
8886.09 497
8886.98 517
8887.87 542
8888.76 494
8889.65 497
8890.54 483
8891.43 519
8892.32 519
8893.21 528
8894.10 503
8894.99 484
8895.88 469
8896.77 464
8897.66 417
8898.55 469
8899.44 469
8900.33 498
8901.23 541
8902.12 506
8903.01 472
8903.90 487
8904.79 491
8905.68 495
8906.57 463
8907.46 475
8908.35 457
8909.24 453
8910.13 439
8911.02 441
8911.92 435
8912.81 513
8913.70 467
8914.59 469
8915.48 426
8916.37 429
8917.26 494
8918.15 443
8919.05 452
8919.94 390
8920.83 434
8921.72 440
8922.61 455
8923.50 420
8924.40 499
8925.29 441
8926.18 436
8927.07 455
8927.96 423
8928.86 440
8929.75 419
8930.64 491
8931.53 444
8932.42 427
8933.32 480
8934.21 502
8935.10 420
8935.99 430
8936.89 415
8937.78 419
8938.67 407
8939.56 393
8940.46 420
8941.35 448
8942.24 445
8943.13 453
8944.03 447
8944.92 482
8945.81 443
8946.70 401
8947.60 424
8948.49 419
8949.38 426
8950.28 408
8951.17 386
8952.06 459
8952.96 447
8953.85 423
8954.74 400
8955.64 442
8956.53 427
8957.42 435
8958.32 466
8959.21 445
8960.10 469
8961.00 465
8961.89 451
8962.78 474
8963.68 473
8964.57 468
8965.46 422
8966.36 402
8967.25 421
8968.15 475
8969.04 425
8969.93 393
8970.83 415
8971.72 489
8972.62 453
8973.51 423
8974.41 400
8975.30 413
8976.19 443
8977.09 442
8977.98 401
8978.88 417
8979.77 435
8980.67 364
8981.56 426
8982.46 467
8983.35 442
8984.25 462
8985.14 366
8986.03 372
8986.93 382
8987.82 366
8988.72 372
8989.61 383
8990.51 363
8991.40 395
8992.30 380
8993.19 404
8994.09 382
8994.99 423
8995.88 423
8996.78 407
8997.67 362
8998.57 398
8999.46 398
9000.36 368
9001.25 361
9002.15 456
9003.04 465
9003.94 407
9004.84 357
9005.73 396
9006.63 381
9007.52 358
9008.42 390
9009.32 378
9010.21 345
9011.11 339
9012.00 368
9012.90 408
9013.80 376
9014.69 362
9015.59 372
9016.49 382
9017.38 379
9018.28 372
9019.17 391
9020.07 371
9020.97 380
9021.86 374
9022.76 385
9023.66 412
9024.55 433
9025.45 409
9026.35 406
9027.25 409
9028.14 370
9029.04 404
9029.94 395
9030.83 345
9031.73 334
9032.63 362
9033.52 436
9034.42 359
9035.32 403
9036.22 379
9037.11 347
9038.01 374
9038.91 399
9039.81 411
9040.70 418
9041.60 391
9042.50 391
9043.40 341
9044.29 360
9045.19 380
9046.09 352
9046.99 369
9047.89 413
9048.78 392
9049.68 416
9050.58 439
9051.48 416
9052.38 400
9053.27 403
9054.17 340
9055.07 354
9055.97 351
9056.87 429
9057.77 373
9058.66 409
9059.56 418
9060.46 402
9061.36 394
9062.26 408
9063.16 398
9064.06 381
9064.95 375
9065.85 381
9066.75 405
9067.65 429
9068.55 363
9069.45 402
9070.35 365
9071.25 412
9072.15 400
9073.05 406
9073.94 427
9074.84 370
9075.74 342
9076.64 410
9077.54 415
9078.44 375
9079.34 365
9080.24 350
9081.14 322
9082.04 401
9082.94 373
9083.84 391
9084.74 419
9085.64 389
9086.54 411
9087.44 375
9088.34 389
9089.24 410
9090.14 449
9091.04 461
9091.94 395
9092.84 374
9093.74 390
9094.64 385
9095.54 405
9096.44 401
9097.34 436
9098.24 419
9099.14 367
9100.04 411
9100.94 408
9101.84 390
9102.74 317
9103.64 384
9104.54 392
9105.44 403
9106.35 342
9107.25 359
9108.15 378
9109.05 356
9109.95 377
9110.85 343
9111.75 351
9112.65 357
9113.55 336
9114.46 359
9115.36 398
9116.26 396
9117.16 417
9118.06 382
9118.96 483
9119.86 425
9120.76 390
9121.67 422
9122.57 342
9123.47 375
9124.37 408
9125.27 338
9126.17 322
9127.08 374
9127.98 361
9128.88 340
9129.78 329
9130.68 366
9131.59 328
9132.49 344
9133.39 376
9134.29 368
9135.20 292
9136.10 394
9137.00 382
9137.90 378
9138.80 355
9139.71 342
9140.61 401
9141.51 349
9142.41 310
9143.32 350
9144.22 360
9145.12 391
9146.03 412
9146.93 318
9147.83 298
9148.73 388
9149.64 367
9150.54 407
9151.44 318
9152.35 370
9153.25 420
9154.15 366
9155.06 331
9155.96 366
9156.86 343
9157.77 360
9158.67 345
9159.57 421
9160.48 404
9161.38 333
9162.28 355
9163.19 350
9164.09 361
9164.99 416
9165.90 366
9166.80 326
9167.71 361
9168.61 291
9169.51 326
9170.42 413
9171.32 373
9172.23 372
9173.13 344
9174.03 345
9174.94 310
9175.84 361
9176.75 339
9177.65 377
9178.56 358
9179.46 384
9180.36 382
9181.27 353
9182.17 397
9183.08 339
9183.98 297
9184.89 303
9185.79 339
9186.70 343
9187.60 373
9188.51 330
9189.41 316
9190.32 328
9191.22 313
9192.13 364
9193.03 350
9193.94 406
9194.84 360
9195.75 316
9196.65 357
9197.56 370
9198.46 407
9199.37 366
9200.27 371
9201.18 416
9202.09 443
9202.99 398
9203.90 384
9204.80 379
9205.71 370
9206.61 411
9207.52 338
9208.43 338
9209.33 355
9210.24 344
9211.14 333
9212.05 375
9212.96 326
9213.86 365
9214.77 354
9215.67 347
9216.58 326
9217.49 338
9218.39 420
9219.30 388
9220.21 337
9221.11 355
9222.02 327
9222.93 332
9223.83 379
9224.74 416
9225.65 352
9226.55 347
9227.46 414
9228.37 322
9229.27 345
9230.18 361
9231.09 376
9231.99 362
9232.90 363
9233.81 367
9234.71 374
9235.62 363
9236.53 340
9237.44 349
9238.34 383
9239.25 378
9240.16 374
9241.07 397
9241.97 312
9242.88 301
9243.79 328
9244.70 341
9245.60 347
9246.51 379
9247.42 334
9248.33 363
9249.24 389
9250.14 376
9251.05 387
9251.96 377
9252.87 364
9253.78 376
9254.68 371
9255.59 363
9256.50 359
9257.41 343
9258.32 328
9259.22 335
9260.13 366
9261.04 307
9261.95 384
9262.86 359
9263.77 312
9264.68 384
9265.58 343
9266.49 346
9267.40 378
9268.31 390
9269.22 362
9270.13 329
9271.04 335
9271.95 333
9272.86 303
9273.76 346
9274.67 362
9275.58 360
9276.49 349
9277.40 358
9278.31 353
9279.22 382
9280.13 349
9281.04 376
9281.95 343
9282.86 375
9283.77 382
9284.68 389
9285.59 336
9286.50 354
9287.41 355
9288.32 354
9289.23 396
9290.14 403
9291.05 376
9291.96 386
9292.87 374
9293.78 395
9294.69 385
9295.60 344
9296.51 387
9297.42 377
9298.33 373
9299.24 411
9300.15 374
9301.06 430
9301.97 419
9302.88 364
9303.79 386
9304.70 381
9305.61 335
9306.52 374
9307.43 382
9308.34 402
9309.25 459
9310.16 444
9311.08 438
9311.99 456
9312.90 440
9313.81 382
9314.72 414
9315.63 368
9316.54 405
9317.45 424
9318.36 413
9319.28 427
9320.19 357
9321.10 444
9322.01 425
9322.92 454
9323.83 443
9324.74 429
9325.66 420
9326.57 401
9327.48 438
9328.39 401
9329.30 398
9330.21 378
9331.13 437
9332.04 404
9332.95 379
9333.86 356
9334.77 348
9335.69 374
9336.60 362
9337.51 392
9338.42 389
9339.34 406
9340.25 376
9341.16 427
9342.07 401
9342.98 437
9343.90 429
9344.81 413
9345.72 399
9346.64 377
9347.55 364
9348.46 408
9349.37 405
9350.29 409
9351.20 441
9352.11 336
9353.03 402
9353.94 412
9354.85 442
9355.76 342
9356.68 352
9357.59 374
9358.50 363
9359.42 355
9360.33 386
9361.24 399
9362.16 434
9363.07 382
9363.98 384
9364.90 357
9365.81 387
9366.72 397
9367.64 393
9368.55 366
9369.47 384
9370.38 365
9371.29 367
9372.21 426
9373.12 409
9374.04 399
9374.95 392
9375.86 402
9376.78 378
9377.69 409
9378.61 375
9379.52 417
9380.43 416
9381.35 424
9382.26 398
9383.18 412
9384.09 396
9385.01 411
9385.92 433
9386.84 429
9387.75 444
9388.67 422
9389.58 467
9390.49 460
9391.41 449
9392.32 456
9393.24 466
9394.15 482
9395.07 462
9395.98 463
9396.90 447
9397.81 477
9398.73 419
9399.65 471
9400.56 527
9401.48 500
9402.39 503
9403.31 515
9404.22 478
9405.14 473
9406.05 461
9406.97 492
9407.88 459
9408.80 430
9409.72 417
9410.63 470
9411.55 525
9412.46 527
9413.38 498
9414.30 490
9415.21 513
9416.13 512
9417.04 458
9417.96 440
9418.88 482
9419.79 497
9420.71 525
9421.62 494
9422.54 488
9423.46 504
9424.37 493
9425.29 413
9426.21 463
9427.12 478
9428.04 557
9428.96 539
9429.87 499
9430.79 442
9431.71 491
9432.62 555
9433.54 530
9434.46 511
9435.37 555
9436.29 577
9437.21 597
9438.13 627
9439.04 551
9439.96 559
9440.88 556
9441.79 626
9442.71 588
9443.63 575
9444.55 539
9445.46 539
9446.38 589
9447.30 536
9448.22 527
9449.13 598
9450.05 607
9450.97 662
9451.89 708
9452.81 790
9453.72 784
9454.64 905
9455.56 1000
9456.48 977
9457.40 953
9458.31 926
9459.23 852
9460.15 729
9461.07 732
9461.99 703
9462.90 595
9463.82 564
9464.74 558
9465.66 620
9466.58 613
9467.50 634
9468.42 567
9469.33 530
9470.25 546
9471.17 574
9472.09 544
9473.01 493
9473.93 548
9474.85 577
9475.77 561
9476.68 642
9477.60 630
9478.52 623
9479.44 665
9480.36 702
9481.28 766
9482.20 828
9483.12 960
9484.04 903
9484.96 835
9485.88 810
9486.80 796
9487.72 703
9488.64 668
9489.56 634
9490.48 593
9491.39 616
9492.31 561
9493.23 644
9494.15 619
9495.07 558
9495.99 605
9496.91 568
9497.83 537
9498.75 534
9499.67 561
9500.59 493
9501.51 524
9502.43 525
9503.36 521
9504.28 573
9505.20 496
9506.12 491
9507.04 511
9507.96 470
9508.88 481
9509.80 517
9510.72 509
9511.64 525
9512.56 550
9513.48 520
9514.40 559
9515.32 633
9516.24 539
9517.16 520
9518.09 559
9519.01 589
9519.93 532
9520.85 568
9521.77 548
9522.69 486
9523.61 488
9524.53 530
9525.46 533
9526.38 531
9527.30 564
9528.22 544
9529.14 526
9530.06 530
9530.98 605
9531.91 636
9532.83 587
9533.75 566
9534.67 616
9535.59 631
9536.52 594
9537.44 577
9538.36 612
9539.28 606
9540.20 586
9541.13 522
9542.05 554
9542.97 514
9543.89 549
9544.81 556
9545.74 521
9546.66 560
9547.58 515
9548.50 523
9549.43 533
9550.35 528
9551.27 493
9552.19 498
9553.12 517
9554.04 503
9554.96 521
9555.89 545
9556.81 551
9557.73 571
9558.65 586
9559.58 537
9560.50 591
9561.42 603
9562.35 624
9563.27 635
9564.19 558
9565.12 599
9566.04 585
9566.96 598
9567.89 509
9568.81 556
9569.73 529
9570.66 503
9571.58 504
9572.50 515
9573.43 485
9574.35 498
9575.28 513
9576.20 532
9577.12 525
9578.05 569
9578.97 507
9579.89 522
9580.82 486
9581.74 536
9582.67 527
9583.59 501
9584.52 516
9585.44 480
9586.36 483
9587.29 502
9588.21 530
9589.14 520
9590.06 475
9590.99 487
9591.91 465
9592.84 509
9593.76 520
9594.68 492
9595.61 572
9596.53 536
9597.46 485
9598.38 494
9599.31 465
9600.23 527
9601.16 494
9602.08 483
9603.01 493
9603.93 501
9604.86 516
9605.78 521
9606.71 526
9607.64 572
9608.56 577
9609.49 498
9610.41 517
9611.34 540
9612.26 605
9613.19 588
9614.11 517
9615.04 559
9615.97 587
9616.89 588
9617.82 576
9618.74 524
9619.67 563
9620.59 598
9621.52 584
9622.45 567
9623.37 526
9624.30 582
9625.22 581
9626.15 604
9627.08 591
9628.00 662
9628.93 571
9629.86 582
9630.78 582
9631.71 582
9632.64 565
9633.56 572
9634.49 660
9635.42 651
9636.34 626
9637.27 645
9638.20 634
9639.12 685
9640.05 661
9640.98 719
9641.90 664
9642.83 677
9643.76 689
9644.69 710
9645.61 731
9646.54 727
9647.47 721
9648.39 751
9649.32 781
9650.25 800
9651.18 775
9652.10 740
9653.03 762
9653.96 756
9654.89 794
9655.81 766
9656.74 745
9657.67 766
9658.60 838
9659.53 739
9660.45 808
9661.38 744
9662.31 748
9663.24 735
9664.16 738
9665.09 733
9666.02 719
9666.95 797
9667.88 808
9668.81 891
9669.73 877
9670.66 863
9671.59 879
9672.52 831
9673.45 818
9674.38 854
9675.31 817
9676.23 787
9677.16 811
9678.09 761
9679.02 799
9679.95 847
9680.88 835
9681.81 867
9682.74 903
9683.66 942
9684.59 938
9685.52 909
9686.45 972
9687.38 952
9688.31 895
9689.24 980
9690.17 1012
9691.10 918
9692.03 945
9692.96 989
9693.89 1079
9694.82 1120
9695.75 1128
9696.68 1189
9697.60 1377
9698.53 1446
9699.46 1570
9700.39 1675
9701.32 1797
9702.25 1818
9703.18 1740
9704.11 1735
9705.04 1569
9705.97 1442
9706.90 1228
9707.83 1201
9708.76 1141
9709.69 1053
9710.62 1050
9711.56 976
9712.49 946
9713.42 995
9714.35 916
9715.28 909
9716.21 1038
9717.14 958
9718.07 942
9719.00 871
9719.93 837
9720.86 886
9721.79 860
9722.72 863
9723.65 826
9724.58 734
9725.52 819
9726.45 815
9727.38 806
9728.31 816
9729.24 844
9730.17 837
9731.10 842
9732.03 859
9732.97 864
9733.90 907
9734.83 905
9735.76 945
9736.69 873
9737.62 896
9738.55 917
9739.49 917
9740.42 884
9741.35 861
9742.28 824
9743.21 844
9744.15 817
9745.08 781
9746.01 715
9746.94 802
9747.87 818
9748.81 819
9749.74 797
9750.67 776
9751.60 762
9752.53 723
9753.47 761
9754.40 765
9755.33 800
9756.26 766
9757.20 755
9758.13 765
9759.06 780
9759.99 797
9760.93 719
9761.86 766
9762.79 814
9763.73 802
9764.66 848
9765.59 877
9766.52 858
9767.46 878
9768.39 836
9769.32 868
9770.26 871
9771.19 848
9772.12 847
9773.06 921
9773.99 828
9774.92 825
9775.86 865
9776.79 880
9777.72 823
9778.66 846
9779.59 938
9780.52 1008
9781.46 980
9782.39 999
9783.33 1015
9784.26 1003
9785.19 1101
9786.13 1106
9787.06 1012
9787.99 1007
9788.93 1028
9789.86 971
9790.80 948
9791.73 854
9792.67 873
9793.60 875
9794.53 861
9795.47 822
9796.40 833
9797.34 828
9798.27 908
9799.21 977
9800.14 901
9801.08 1073
9802.01 1040
9802.94 985
9803.88 1021
9804.81 929
9805.75 861
9806.68 824
9807.62 807
9808.55 783
9809.49 715
9810.42 715
9811.36 787
9812.29 679
9813.23 611
9814.16 717
9815.10 721
9816.04 664
9816.97 732
9817.91 761
9818.84 656
9819.78 644
9820.71 732
9821.65 737
9822.58 685
9823.52 702
9824.46 662
9825.39 666
9826.33 684
9827.26 650
9828.20 668
9829.14 633
9830.07 616
9831.01 672
9831.94 617
9832.88 642
9833.82 619
9834.75 691
9835.69 699
9836.62 654
9837.56 703
9838.50 707
9839.43 701
9840.37 685
9841.31 674
9842.24 670
9843.18 660
9844.12 653
9845.05 635
9845.99 602
9846.93 650
9847.86 611
9848.80 633
9849.74 654
9850.67 578
9851.61 645
9852.55 705
9853.49 655
9854.42 619
9855.36 648
9856.30 647
9857.23 631
9858.17 609
9859.11 596
9860.05 623
9860.98 591
9861.92 587
9862.86 663
9863.80 676
9864.73 645
9865.67 691
9866.61 701
9867.55 686
9868.49 650
9869.42 578
9870.36 583
9871.30 611
9872.24 615
9873.18 630
9874.11 576
9875.05 622
9875.99 638
9876.93 666
9877.87 682
9878.81 668
9879.74 659
9880.68 657
9881.62 645
9882.56 667
9883.50 626
9884.44 581
9885.37 633
9886.31 706
9887.25 659
9888.19 666
9889.13 672
9890.07 644
9891.01 685
9891.95 637
9892.89 658
9893.82 622
9894.76 620
9895.70 579
9896.64 576
9897.58 635
9898.52 572
9899.46 592
9900.40 548
9901.34 574
9902.28 616
9903.22 652
9904.16 659
9905.10 620
9906.04 629
9906.98 617
9907.92 650
9908.86 728
9909.80 631
9910.73 636
9911.67 693
9912.61 731
9913.55 714
9914.49 689
9915.43 685
9916.38 689
9917.32 631
9918.26 693
9919.20 706
9920.14 643
9921.08 653
9922.02 599
9922.96 662
9923.90 755
9924.84 923
9925.78 1025
9926.72 1135
9927.66 1283
9928.60 1407
9929.54 1530
9930.48 1443
9931.42 1425
9932.36 1454
9933.30 1258
9934.25 1078
9935.19 1080
9936.13 946
9937.07 874
9938.01 810
9938.95 761
9939.89 677
9940.83 702
9941.78 729
9942.72 725
9943.66 736
9944.60 759
9945.54 718
9946.48 731
9947.42 688
9948.37 714
9949.31 648
9950.25 662
9951.19 660
9952.13 671
9953.07 633
9954.02 613
9954.96 578
9955.90 644
9956.84 623
9957.78 656
9958.73 627
9959.67 599
9960.61 575
9961.55 633
9962.50 614
9963.44 613
9964.38 607
9965.32 641
9966.27 635
9967.21 636
9968.15 573
9969.09 572
9970.04 573
9970.98 566
9971.92 557
9972.86 557
9973.81 560
9974.75 514
9975.69 563
9976.64 594
9977.58 559
9978.52 558
9979.46 552
9980.41 556
9981.35 491
9982.29 521
9983.24 522
9984.18 523
9985.12 507
9986.07 505
9987.01 537
9987.95 556
9988.90 530
9989.84 542
9990.79 514
9991.73 505
9992.67 477
9993.62 479
9994.56 557
9995.50 553
9996.45 535
9997.39 549
9998.34 536
9999.28 491
10000.22 524
10001.17 529
10002.11 528
10003.06 500
10004.00 495
10004.95 512
10005.89 520
10006.83 575
10007.78 566
10008.72 545
10009.67 560
10010.61 545
10011.56 543
10012.50 519
10013.45 501
10014.39 544
10015.34 518
10016.28 494
10017.23 517
10018.17 447
10019.12 520
10020.06 471
10021.01 528
10021.95 524
10022.90 462
10023.84 446
10024.79 447
10025.73 455
10026.68 498
10027.62 484
10028.57 455
10029.51 415
10030.46 429
10031.40 473
10032.35 468
10033.30 534
10034.24 464
10035.19 441
10036.13 449
10037.08 460
10038.03 497
10038.97 446
10039.92 445
10040.86 403
10041.81 449
10042.76 494
10043.70 473
10044.65 446
10045.59 410
10046.54 507
10047.49 489
10048.43 522
10049.38 419
10050.33 408
10051.27 429
10052.22 466
10053.17 436
10054.11 428
10055.06 431
10056.01 465
10056.95 455
10057.90 449
10058.85 445
10059.79 432
10060.74 421
10061.69 480
10062.63 512
10063.58 435
10064.53 492
10065.48 401
10066.42 413
10067.37 390
10068.32 435
10069.26 424
10070.21 471
10071.16 452
10072.11 454
10073.05 427
10074.00 417
10074.95 393
10075.90 387
10076.84 459
10077.79 465
10078.74 425
10079.69 455
10080.64 416
10081.58 403
10082.53 425
10083.48 421
10084.43 448
10085.38 424
10086.32 400
10087.27 419
10088.22 400
10089.17 414
10090.12 369
10091.07 381
10092.01 365
10092.96 406
10093.91 427
10094.86 408
10095.81 396
10096.76 435
10097.71 364
10098.65 397
10099.60 434
10100.55 419
10101.50 377
10102.45 404
10103.40 386
10104.35 377
10105.30 410
10106.25 360
10107.20 407
10108.14 428
10109.09 427
10110.04 432
10110.99 403
10111.94 395
10112.89 377
10113.84 405
10114.79 424
10115.74 438
10116.69 444
10117.64 369
10118.59 361
10119.54 446
10120.49 409
10121.44 416
10122.39 458
10123.34 397
10124.29 352
10125.24 388
10126.19 407
10127.14 409
10128.09 425
10129.04 418
10129.99 397
10130.94 403
10131.89 378
10132.84 411
10133.79 401
10134.74 365
10135.69 340
10136.64 366
10137.59 405
10138.54 381
10139.49 359
10140.44 378
10141.39 404
10142.34 424
10143.30 346
10144.25 403
10145.20 426
10146.15 402
10147.10 392
10148.05 393
10149.00 424
10149.95 372
10150.90 379
10151.86 400
10152.81 403
10153.76 368
10154.71 416
10155.66 379
10156.61 363
10157.56 413
10158.52 395
10159.47 375
10160.42 389
10161.37 366
10162.32 426
10163.27 403
10164.23 355
10165.18 413
10166.13 403
10167.08 425
10168.03 410
10168.99 431
10169.94 389
10170.89 403
10171.84 458
10172.79 395
10173.75 388
10174.70 374
10175.65 372
10176.60 387
10177.56 417
10178.51 422
10179.46 349
10180.41 369
10181.37 384
10182.32 397
10183.27 435
10184.22 426
10185.18 427
10186.13 411
10187.08 420
10188.04 433
10188.99 437
10189.94 466
10190.89 391
10191.85 431
10192.80 533
10193.75 425
10194.71 425
10195.66 445
10196.61 426
10197.57 437
10198.52 435
10199.47 454
10200.43 501
10201.38 449
10202.34 463
10203.29 406
10204.24 431
10205.20 495
10206.15 513
10207.10 457
10208.06 526
10209.01 513
10209.97 485
10210.92 541
10211.87 587
10212.83 497
10213.78 481
10214.74 481
10215.69 461
10216.64 513
10217.60 447
10218.55 449
10219.51 454
10220.46 450
10221.42 404
10222.37 405
10223.33 463
10224.28 451
10225.24 437
10226.19 437
10227.14 452
10228.10 461
10229.05 449
10230.01 418
10230.96 451
10231.92 448
10232.87 415
10233.83 450
10234.78 428
10235.74 528
10236.70 479
10237.65 413
10238.61 469
10239.56 462
10240.52 449
10241.47 466
10242.43 461
10243.38 423
10244.34 413
10245.29 402
10246.25 422
10247.21 475
10248.16 412
10249.12 421
10250.07 445
10251.03 397
10251.98 383
10252.94 395
10253.90 400
10254.85 378
10255.81 417
10256.76 424
10257.72 396
10258.68 385
10259.63 361
10260.59 347
10261.55 355
10262.50 392
10263.46 385
10264.42 337
10265.37 350
10266.33 364
10267.29 373
10268.24 426
10269.20 343
10270.16 378
10271.11 384
10272.07 342
10273.03 378
10273.98 383
10274.94 403
10275.90 397
10276.85 358
10277.81 386
10278.77 380
10279.73 372
10280.68 353
10281.64 383
10282.60 325
10283.56 310
10284.51 367
10285.47 346
10286.43 373
10287.39 352
10288.34 321
10289.30 380
10290.26 405
10291.22 350
10292.17 354
10293.13 363
10294.09 395
10295.05 416
10296.01 368
10296.96 369
10297.92 383
10298.88 339
10299.84 345
10300.80 381
10301.75 406
10302.71 343
10303.67 343
10304.63 344
10305.59 324
10306.55 399
10307.51 384
10308.46 358
10309.42 317
10310.38 347
10311.34 449
10312.30 394
10313.26 405
10314.22 357
10315.18 348
10316.13 357
10317.09 304
10318.05 381
10319.01 363
10319.97 331
10320.93 340
10321.89 330
10322.85 352
10323.81 325
10324.77 376
10325.73 382
10326.69 331
10327.64 383
10328.60 385
10329.56 404
10330.52 347
10331.48 391
10332.44 430
10333.40 384
10334.36 357
10335.32 379
10336.28 347
10337.24 357
10338.20 343
10339.16 362
10340.12 349
10341.08 340
10342.04 308
10343.00 330
10343.96 321
10344.92 335
10345.88 315
10346.84 315
10347.80 357
10348.76 355
10349.72 372
10350.69 413
10351.65 328
10352.61 324
10353.57 315
10354.53 364
10355.49 375
10356.45 367
10357.41 337
10358.37 324
10359.33 372
10360.29 334
10361.25 388
10362.22 333
10363.18 308
10364.14 363
10365.10 280
10366.06 289
10367.02 330
10367.98 354
10368.94 323
10369.91 318
10370.87 316
10371.83 316
10372.79 342
10373.75 337
10374.71 286
10375.67 293
10376.64 280
10377.60 299
10378.56 335
10379.52 334
10380.48 296
10381.45 312
10382.41 304
10383.37 281
10384.33 225
10385.29 286
10386.26 283
10387.22 311
10388.18 302
10389.14 284
10390.11 341
10391.07 330
10392.03 267
10392.99 267
10393.96 292
10394.92 322
10395.88 297
10396.84 270
10397.81 291
10398.77 334
10399.73 288
10400.69 300
10401.66 314
10402.62 305
10403.58 284
10404.55 280
10405.51 303
10406.47 288
10407.44 288
10408.40 298
10409.36 309
10410.33 343
10411.29 325
10412.25 299
10413.22 362
10414.18 339
10415.14 315
10416.11 330
10417.07 316
10418.03 358
10419.00 353
10419.96 370
10420.93 359
10421.89 358
10422.85 358
10423.82 341
10424.78 352
10425.74 370
10426.71 361
10427.67 339
10428.64 328
10429.60 334
10430.57 313
10431.53 303
10432.49 262
10433.46 272
10434.42 266
10435.39 269
10436.35 311
10437.32 285
10438.28 331
10439.25 317
10440.21 317
10441.18 271
10442.14 328
10443.10 311
10444.07 335
10445.03 307
10446.00 286
10446.96 244
10447.93 300
10448.89 306
10449.86 290
10450.83 259
10451.79 331
10452.76 308
10453.72 314
10454.69 274
10455.65 320
10456.62 284
10457.58 257
10458.55 257
10459.51 308
10460.48 268
10461.45 243
10462.41 292
10463.38 304
10464.34 284
10465.31 277
10466.27 299
10467.24 317
10468.21 311
10469.17 249
10470.14 259
10471.10 246
10472.07 291
10473.04 282
10474.00 257
10474.97 281
10475.94 237
10476.90 267
10477.87 227
10478.83 265
10479.80 248
10480.77 271
10481.73 296
10482.70 294
10483.67 292
10484.63 280
10485.60 291
10486.57 266
10487.54 245
10488.50 288
10489.47 292
10490.44 306
10491.40 348
10492.37 280
10493.34 255
10494.30 294
10495.27 315
10496.24 278
10497.21 270
10498.17 279
10499.14 267
10500.11 264
10501.08 275
10502.04 276
10503.01 290
10503.98 273
10504.95 264
10505.91 284
10506.88 257
10507.85 300
10508.82 302
10509.79 337
10510.75 292
10511.72 259
10512.69 275
10513.66 268
10514.63 297
10515.59 294
10516.56 281
10517.53 284
10518.50 286
10519.47 279
10520.44 280
10521.40 271
10522.37 253
10523.34 265
10524.31 297
10525.28 278
10526.25 251
10527.22 273
10528.18 323
10529.15 268
10530.12 292
10531.09 278
10532.06 304
10533.03 277
10534.00 236
10534.97 232
10535.94 274
10536.91 301
10537.87 294
10538.84 272
10539.81 279
10540.78 277
10541.75 280
10542.72 279
10543.69 276
10544.66 291
10545.63 252
10546.60 233
10547.57 295
10548.54 259
10549.51 302
10550.48 276
10551.45 320
10552.42 271
10553.39 307
10554.36 274
10555.33 302
10556.30 300
10557.27 285
10558.24 284
10559.21 308
10560.18 328
10561.15 309
10562.12 315
10563.09 302
10564.06 309
10565.03 325
10566.00 323
10566.97 302
10567.94 334
10568.91 267
10569.88 311
10570.85 348
10571.82 317
10572.80 272
10573.77 308
10574.74 297
10575.71 263
10576.68 246
10577.65 251
10578.62 300
10579.59 299
10580.56 270
10581.54 238
10582.51 252
10583.48 319
10584.45 277
10585.42 251
10586.39 287
10587.36 286
10588.33 301
10589.31 298
10590.28 283
10591.25 286
10592.22 285
10593.19 291
10594.16 295
10595.14 263
10596.11 251
10597.08 286
10598.05 248
10599.02 270
10600.00 334
10600.97 280
10601.94 289
10602.91 292
10603.89 311
10604.86 256
10605.83 260
10606.80 309
10607.77 269
10608.75 269
10609.72 286
10610.69 278
10611.66 302
10612.64 280
10613.61 241
10614.58 325
10615.56 271
10616.53 292
10617.50 303
10618.47 286
10619.45 283
10620.42 335
10621.39 321
10622.37 293
10623.34 300
10624.31 323
10625.29 313
10626.26 295
10627.23 247
10628.21 302
10629.18 279
10630.15 325
10631.13 273
10632.10 322
10633.07 326
10634.05 314
10635.02 301
10635.99 280
10636.97 326
10637.94 297
10638.92 390
10639.89 344
10640.86 379
10641.84 365
10642.81 370
10643.79 385
10644.76 394
10645.73 344
10646.71 343
10647.68 367
10648.66 319
10649.63 337
10650.61 341
10651.58 311
10652.55 312
10653.53 304
10654.50 272
10655.48 285
10656.45 276
10657.43 285
10658.40 303
10659.38 283
10660.35 307
10661.33 282
10662.30 271
10663.28 275
10664.25 274
10665.23 291
10666.20 290
10667.18 310
10668.15 285
10669.13 284
10670.10 281
10671.08 315
10672.05 297
10673.03 297
10674.00 344
10674.98 321
10675.96 263
10676.93 221
10677.91 266
10678.88 261
10679.86 284
10680.83 298
10681.81 296
10682.79 321
10683.76 327
10684.74 315
10685.71 277
10686.69 280
10687.67 242
10688.64 282
10689.62 247
10690.59 251
10691.57 268
10692.55 280
10693.52 264
10694.50 250
10695.48 244
10696.45 257
10697.43 236
10698.41 235
10699.38 237
10700.36 255
10701.34 258
10702.31 232
10703.29 260
10704.27 319
10705.24 254
10706.22 269
10707.20 236
10708.17 219
10709.15 236
10710.13 315
10711.10 258
10712.08 273
10713.06 280
10714.04 237
10715.01 272
10715.99 237
10716.97 256
10717.95 246
10718.92 264
10719.90 233
10720.88 260
10721.86 282
10722.83 275
10723.81 240
10724.79 223
10725.77 309
10726.75 268
10727.72 238
10728.70 258
10729.68 273
10730.66 271
10731.64 257
10732.61 249
10733.59 258
10734.57 303
10735.55 287
10736.53 254
10737.51 292
10738.48 276
10739.46 255
10740.44 212
10741.42 258
10742.40 271
10743.38 244
10744.35 232
10745.33 277
10746.31 257
10747.29 243
10748.27 278
10749.25 247
10750.23 246
10751.21 259
10752.19 249
10753.17 250
10754.14 274
10755.12 242
10756.10 261
10757.08 267
10758.06 276
10759.04 277
10760.02 240
10761.00 274
10761.98 301
10762.96 262
10763.94 295
10764.92 294
10765.90 231
10766.88 239
10767.86 231
10768.84 251
10769.82 226
10770.80 271
10771.78 288
10772.76 238
10773.74 243
10774.72 261
10775.70 297
10776.68 267
10777.66 285
10778.64 308
10779.62 267
10780.60 282
10781.58 272
10782.56 260
10783.54 276
10784.52 295
10785.50 283
10786.48 280
10787.46 264
10788.44 261
10789.42 237
10790.40 269
10791.38 259
10792.36 232
10793.35 255
10794.33 260
10795.31 236
10796.29 229
10797.27 256
10798.25 236
10799.23 226
10800.21 274
10801.19 255
10802.18 281
10803.16 233
10804.14 249
10805.12 269
10806.10 236
10807.08 223
10808.06 287
10809.05 286
10810.03 265
10811.01 274
10811.99 280
10812.97 263
10813.96 253
10814.94 270
10815.92 307
10816.90 282
10817.88 264
10818.87 245
10819.85 276
10820.83 246
10821.81 289
10822.79 280
10823.78 238
10824.76 244
10825.74 243
10826.72 226
10827.71 221
10828.69 266
10829.67 227
10830.65 253
10831.64 271
10832.62 286
10833.60 232
10834.58 255
10835.57 292
10836.55 252
10837.53 254
10838.52 223
10839.50 242
10840.48 285
10841.47 252
10842.45 234
10843.43 239
10844.41 257
10845.40 264
10846.38 258
10847.36 301
10848.35 227
10849.33 194
10850.32 247
10851.30 236
10852.28 276
10853.27 271
10854.25 272
10855.23 251
10856.22 302
10857.20 277
10858.18 243
10859.17 292
10860.15 255
10861.14 256
10862.12 222
10863.10 284
10864.09 283
10865.07 283
10866.06 245
10867.04 266
10868.03 240
10869.01 249
10869.99 262
10870.98 288
10871.96 341
10872.95 331
10873.93 328
10874.92 301
10875.90 261
10876.89 266
10877.87 253
10878.86 277
10879.84 297
10880.83 300
10881.81 309
10882.80 290
10883.78 263
10884.77 276
10885.75 300
10886.74 283
10887.72 281
10888.71 251
10889.69 238
10890.68 272
10891.66 330
10892.65 293
10893.63 311
10894.62 279
10895.60 278
10896.59 284
10897.58 290
10898.56 334
10899.55 290
10900.53 332
10901.52 273
10902.50 259
10903.49 289
10904.48 343
10905.46 295
10906.45 301
10907.44 295
10908.42 274
10909.41 277
10910.39 331
10911.38 324
10912.37 301
10913.35 300
10914.34 286
10915.33 322
10916.31 312
10917.30 314
10918.29 338
10919.27 277
10920.26 325
10921.25 333
10922.23 315
10923.22 298
10924.21 333
10925.19 313
10926.18 319
10927.17 334
10928.15 327
10929.14 313
10930.13 300
10931.11 322
10932.10 309
10933.09 337
10934.08 329
10935.06 359
10936.05 337
10937.04 307
10938.03 338
10939.01 377
10940.00 336
10940.99 292
10941.98 346
10942.96 351
10943.95 349
10944.94 289
10945.93 374
10946.92 379
10947.90 360
10948.89 395
10949.88 418
10950.87 388
10951.86 360
10952.84 396
10953.83 400
10954.82 422
10955.81 458
10956.80 415
10957.79 456
10958.77 480
10959.76 445
10960.75 506
10961.74 502
10962.73 467
10963.72 451
10964.71 457
10965.69 455
10966.68 440
10967.67 434
10968.66 460
10969.65 384
10970.64 418
10971.63 396
10972.62 403
10973.61 418
10974.59 373
10975.58 426
10976.57 423
10977.56 372
10978.55 389
10979.54 388
10980.53 410
10981.52 388
10982.51 419
10983.50 426
10984.49 345
10985.48 388
10986.47 357
10987.46 382
10988.45 342
10989.44 366
10990.43 383
10991.42 400
10992.41 392
10993.40 390
10994.39 444
10995.38 424
10996.37 472
10997.36 488
10998.35 541
10999.34 529
11000.33 561
11001.32 590
11002.31 613
11003.30 625
11004.29 663
11005.28 592
11006.27 557
11007.26 506
11008.25 489
11009.24 435
11010.23 450
11011.22 484
11012.21 476
11013.21 413
11014.20 410
11015.19 470
11016.18 404
11017.17 381
11018.16 411
11019.15 442
11020.14 458
11021.13 410
11022.13 364
11023.12 376
11024.11 325
11025.10 341
11026.09 396
11027.08 371
11028.07 369
11029.07 341
11030.06 361
11031.05 345
11032.04 365
11033.03 348
11034.02 336
11035.02 379
11036.01 312
11037.00 337
11037.99 349
11038.98 377
11039.98 403
11040.97 405
11041.96 366
11042.95 391
11043.94 366
11044.94 317
11045.93 309
11046.92 362
11047.91 340
11048.91 338
11049.90 348
11050.89 297
11051.88 323
11052.88 345
11053.87 302
11054.86 296
11055.86 329
11056.85 354
11057.84 328
11058.83 329
11059.83 308
11060.82 283
11061.81 286
11062.81 309
11063.80 331
11064.79 301
11065.79 366
11066.78 301
11067.77 317
11068.77 319
11069.76 309
11070.75 276
11071.75 336
11072.74 326
11073.73 337
11074.73 278
11075.72 330
11076.71 337
11077.71 326
11078.70 352
11079.70 293
11080.69 324
11081.68 334
11082.68 320
11083.67 349
11084.67 308
11085.66 307
11086.65 277
11087.65 341
11088.64 334
11089.64 358
11090.63 363
11091.63 320
11092.62 305
11093.62 271
11094.61 331
11095.60 308
11096.60 317
11097.59 374
11098.59 340
11099.58 354
11100.58 364
11101.57 382
11102.57 353
11103.56 285
11104.56 341
11105.55 372
11106.55 343
11107.54 289
11108.54 333
11109.53 355
11110.53 360
11111.52 354
11112.52 351
11113.51 330
11114.51 330
11115.51 347
11116.50 306
11117.50 346
11118.49 326
11119.49 360
11120.48 336
11121.48 396
11122.48 403
11123.47 345
11124.47 350
11125.46 389
11126.46 410
11127.45 352
11128.45 409
11129.45 396
11130.44 417
11131.44 411
11132.44 447
11133.43 400
11134.43 366
11135.42 360
11136.42 341
11137.42 354
11138.41 389
11139.41 354
11140.41 366
11141.40 333
11142.40 345
11143.40 384
11144.39 388
11145.39 392
11146.39 412
11147.38 370
11148.38 339
11149.38 351
11150.38 341
11151.37 336
11152.37 322
11153.37 367
11154.36 340
11155.36 326
11156.36 293
11157.36 287
11158.35 348
11159.35 346
11160.35 298
11161.35 296
11162.34 336
11163.34 309
11164.34 306
11165.34 369
11166.33 319
11167.33 307
11168.33 340
11169.33 356
11170.33 344
11171.32 323
11172.32 316
11173.32 310
11174.32 307
11175.32 347
11176.31 321
11177.31 367
11178.31 334
11179.31 292
11180.31 304
11181.31 314
11182.30 358
11183.30 320
11184.30 309
11185.30 303
11186.30 316
11187.30 360
11188.30 375
11189.30 327
11190.29 268
11191.29 345
11192.29 369
11193.29 352
11194.29 381
11195.29 328
11196.29 300
11197.29 377
11198.29 369
11199.29 340
11200.28 322
11201.28 344
11202.28 355
11203.28 383
11204.28 331
11205.28 365
11206.28 353
11207.28 367
11208.28 341
11209.28 325
11210.28 327
11211.28 359
11212.28 343
11213.28 370
11214.28 314
11215.28 350
11216.28 322
11217.28 312
11218.28 309
11219.28 287
11220.28 296
11221.28 355
11222.28 319
11223.28 284
11224.28 329
11225.28 355
11226.28 331
11227.28 290
11228.28 288
11229.28 340
11230.28 315
11231.28 300
11232.29 305
11233.29 299
11234.29 335
11235.29 342
11236.29 308
11237.29 321
11238.29 321
11239.29 335
11240.29 367
11241.29 306
11242.29 309
11243.30 310
11244.30 335
11245.30 339
11246.30 330
11247.30 368
11248.30 335
11249.30 357
11250.31 371
11251.31 333
11252.31 288
11253.31 371
11254.31 342
11255.31 314
11256.32 319
11257.32 343
11258.32 302
11259.32 345
11260.32 331
11261.33 343
11262.33 376
11263.33 404
11264.33 363
11265.33 391
11266.34 402
11267.34 393
11268.34 379
11269.34 349
11270.35 374
11271.35 336
11272.35 352
11273.35 343
11274.36 353
11275.36 374
11276.36 402
11277.36 384
11278.37 414
11279.37 497
11280.37 461
11281.37 485
11282.38 440
11283.38 434
11284.38 472
11285.39 438
11286.39 407
11287.39 425
11288.40 386
11289.40 352
11290.40 369
11291.41 387
11292.41 388
11293.41 360
11294.42 370
11295.42 385
11296.42 375
11297.43 366
11298.43 368
11299.43 382
11300.44 372
11301.44 360
11302.45 363
11303.45 400
11304.45 387
11305.46 361
11306.46 380
11307.47 472
11308.47 386
11309.47 373
11310.48 405
11311.48 399
11312.49 431
11313.49 453
11314.50 486
11315.50 513
11316.50 481
11317.51 475
11318.51 496
11319.52 434
11320.52 463
11321.53 410
11322.53 387
11323.54 357
11324.54 381
11325.55 369
11326.55 346
11327.56 354
11328.56 330
11329.57 337
11330.57 372
11331.58 371
11332.58 368
11333.59 319
11334.59 345
11335.60 334
11336.60 383
11337.61 305
11338.61 332
11339.62 361
11340.63 331
11341.63 328
11342.64 362
11343.64 332
11344.65 302
11345.65 318
11346.66 315
11347.67 316
11348.67 302
11349.68 283
11350.68 305
11351.69 320
11352.70 325
11353.70 328
11354.71 365
11355.71 322
11356.72 357
11357.73 358
11358.73 322
11359.74 362
11360.75 339
11361.75 331
11362.76 302
11363.76 355
11364.77 311
11365.78 325
11366.78 323
11367.79 285
11368.80 320
11369.81 313
11370.81 311
11371.82 311
11372.83 361
11373.83 357
11374.84 336
11375.85 336
11376.85 343
11377.86 324
11378.87 292
11379.88 304
11380.88 369
11381.89 327
11382.90 314
11383.91 303
11384.91 349
11385.92 360
11386.93 351
11387.94 354
11388.94 313
11389.95 361
11390.96 313
11391.97 292
11392.97 318
11393.98 305
11394.99 330
11396.00 339
11397.01 302
11398.01 292
11399.02 309
11400.03 343
11401.04 334
11402.05 351
11403.06 328
11404.06 324
11405.07 389
11406.08 349
11407.09 334
11408.10 352
11409.11 319
11410.12 319
11411.12 294
11412.13 289
11413.14 271
11414.15 280
11415.16 293
11416.17 319
11417.18 307
11418.19 341
11419.19 340
11420.20 328
11421.21 362
11422.22 348
11423.23 288
11424.24 301
11425.25 357
11426.26 348
11427.27 362
11428.28 333
11429.29 320
11430.30 354
11431.31 341
11432.32 333
11433.33 305
11434.34 310
11435.35 323
11436.36 329
11437.36 328
11438.37 340
11439.38 363
11440.39 322
11441.40 365
11442.41 341
11443.42 347
11444.43 337
11445.45 344
11446.46 320
11447.47 325
11448.48 346
11449.49 385
11450.50 382
11451.51 376
11452.52 329
11453.53 363
11454.54 366
11455.55 314
11456.56 358
11457.57 332
11458.58 332
11459.59 382
11460.60 355
11461.61 325
11462.63 334
11463.64 359
11464.65 365
11465.66 323
11466.67 333
11467.68 380
11468.69 376
11469.70 342
11470.71 353
11471.73 382
11472.74 363
11473.75 402
11474.76 385
11475.77 342
11476.78 393
11477.79 383
11478.81 402
11479.82 387
11480.83 401
11481.84 406
11482.85 372
11483.87 408
11484.88 397
11485.89 403
11486.90 403
11487.91 401
11488.93 413
11489.94 407
11490.95 429
11491.96 439
11492.97 412
11493.99 402
11495.00 392
11496.01 382
11497.02 390
11498.04 379
11499.05 371
11500.06 413
11501.07 398
11502.09 381
11503.10 420
11504.11 413
11505.13 434
11506.14 400
11507.15 390
11508.16 424
11509.18 409
11510.19 420
11511.20 389
11512.22 394
11513.23 458
11514.24 480
11515.26 471
11516.27 423
11517.28 375
11518.30 441
11519.31 470
11520.32 427
11521.34 435
11522.35 476
11523.36 441
11524.38 502
11525.39 474
11526.40 506
11527.42 480
11528.43 493
11529.45 448
11530.46 459
11531.47 489
11532.49 496
11533.50 500
11534.52 485
11535.53 445
11536.54 435
11537.56 477
11538.57 531
11539.59 472
11540.60 470
11541.62 550
11542.63 552
11543.65 545
11544.66 518
11545.67 568
11546.69 549
11547.70 578
11548.72 545
11549.73 532
11550.75 521
11551.76 563
11552.78 550
11553.79 607
11554.81 546
11555.82 633
11556.84 668
11557.85 686
11558.87 675
11559.88 682
11560.90 667
11561.91 681
11562.93 672
11563.95 723
11564.96 733
11565.98 781
11566.99 729
11568.01 715
11569.02 775
11570.04 731
11571.05 825
11572.07 749
11573.09 759
11574.10 809
11575.12 882
11576.13 870
11577.15 905
11578.17 868
11579.18 926
11580.20 956
11581.21 1031
11582.23 1080
11583.25 1046
11584.26 1188
11585.28 1205
11586.30 1271
11587.31 1246
11588.33 1334
11589.35 1316
11590.36 1371
11591.38 1360
11592.40 1337
11593.41 1424
11594.43 1519
11595.45 1573
11596.46 1699
11597.48 1826
11598.50 2116
11599.51 2357
11600.53 2528
11601.55 2966
11602.56 3094
11603.58 3363
11604.60 3597
11605.62 3609
11606.63 3520
11607.65 3260
11608.67 2983
11609.69 2729
11610.70 2565
11611.72 2206
11612.74 1872
11613.76 1656
11614.77 1489
11615.79 1460
11616.81 1393
11617.83 1362
11618.84 1232
11619.86 1219
11620.88 1201
11621.90 1267
11622.92 1180
11623.93 1131
11624.95 1089
11625.97 1052
11626.99 985
11628.01 975
11629.03 962
11630.04 962
11631.06 1008
11632.08 986
11633.10 975
11634.12 893
11635.14 892
11636.15 860
11637.17 857
11638.19 890
11639.21 910
11640.23 939
11641.25 937
11642.27 960
11643.29 974
11644.30 859
11645.32 880
11646.34 796
11647.36 750
11648.38 670
11649.40 741
11650.42 752
11651.44 667
11652.46 645
11653.48 635
11654.50 603
11655.52 615
11656.54 591
11657.55 556
11658.57 627
11659.59 699
11660.61 606
11661.63 608
11662.65 648
11663.67 625
11664.69 668
11665.71 669
11666.73 658
11667.75 642
11668.77 719
11669.79 668
11670.81 605
11671.83 622
11672.85 618
11673.87 705
11674.89 685
11675.91 631
11676.93 702
11677.95 767
11678.98 757
11680.00 768
11681.02 734
11682.04 712
11683.06 762
11684.08 829
11685.10 758
11686.12 758
11687.14 710
11688.16 742
11689.18 713
11690.20 727
11691.22 682
11692.25 661
11693.27 689
11694.29 695
11695.31 688
11696.33 628
11697.35 680
11698.37 753
11699.39 684
11700.42 674
11701.44 644
11702.46 681
11703.48 697
11704.50 682
11705.52 613
11706.54 606
11707.57 666
11708.59 710
11709.61 642
11710.63 558
11711.65 579
11712.68 573
11713.70 579
11714.72 557
11715.74 551
11716.76 606
11717.79 640
11718.81 616
11719.83 549
11720.85 569
11721.88 523
11722.90 560
11723.92 588
11724.94 555
11725.97 504
11726.99 517
11728.01 536
11729.03 488
11730.06 448
11731.08 460
11732.10 485
11733.12 475
11734.15 501
11735.17 511
11736.19 514
11737.22 512
11738.24 524
11739.26 521
11740.29 462
11741.31 452
11742.33 463
11743.35 442
11744.38 477
11745.40 508
11746.43 468
11747.45 511
11748.47 498
11749.50 478
11750.52 509
11751.54 500
11752.57 467
11753.59 471
11754.61 465
11755.64 477
11756.66 503
11757.69 497
11758.71 496
11759.73 419
11760.76 398
11761.78 389
11762.81 445
11763.83 391
11764.85 447
11765.88 420
11766.90 415
11767.93 388
11768.95 398
11769.98 434
11771.00 459
11772.02 402
11773.05 390
11774.07 427
11775.10 450
11776.12 441
11777.15 453
11778.17 429
11779.20 385
11780.22 434
11781.25 401
11782.27 408
11783.30 421
11784.32 381
11785.35 382
11786.37 400
11787.40 357
11788.42 381
11789.45 361
11790.47 394
11791.50 382
11792.53 360
11793.55 341
11794.58 387
11795.60 388
11796.63 366
11797.65 374
11798.68 380
11799.70 422
11800.73 400
11801.76 341
11802.78 377
11803.81 336
11804.83 351
11805.86 301
11806.89 363
11807.91 373
11808.94 360
11809.96 366
11810.99 360
11812.02 342
11813.04 346
11814.07 316
11815.10 304
11816.12 317
11817.15 350
11818.18 348
11819.20 364
11820.23 348
11821.26 336
11822.28 306
11823.31 334
11824.34 352
11825.36 352
11826.39 375
11827.42 326
11828.44 354
11829.47 347
11830.50 341
11831.52 384
11832.55 344
11833.58 313
11834.61 305
11835.63 327
11836.66 331
11837.69 343
11838.72 339
11839.74 313
11840.77 309
11841.80 305
11842.83 335
11843.85 311
11844.88 293
11845.91 324
11846.94 328
11847.96 291
11848.99 310
11850.02 306
11851.05 301
11852.08 282
11853.10 309
11854.13 324
11855.16 293
11856.19 280
11857.22 289
11858.25 306
11859.27 327
11860.30 330
11861.33 296
11862.36 281
11863.39 338
11864.42 325
11865.44 347
11866.47 340
11867.50 340
11868.53 280
11869.56 325
11870.59 329
11871.62 341
11872.65 313
11873.68 335
11874.70 331
11875.73 362
11876.76 330
11877.79 320
11878.82 310
11879.85 312
11880.88 299
11881.91 297
11882.94 301
11883.97 331
11885.00 298
11886.03 265
11887.06 334
11888.09 351
11889.11 343
11890.14 320
11891.17 320
11892.20 346
11893.23 337
11894.26 380
11895.29 339
11896.32 317
11897.35 327
11898.38 371
11899.41 337
11900.44 336
11901.47 380
11902.50 344
11903.53 349
11904.56 350
11905.60 344
11906.63 406
11907.66 383
11908.69 364
11909.72 340
11910.75 376
11911.78 394
11912.81 403
11913.84 372
11914.87 348
11915.90 360
11916.93 390
11917.96 365
11918.99 378
11920.02 385
11921.06 347
11922.09 338
11923.12 400
11924.15 356
11925.18 341
11926.21 348
11927.24 384
11928.27 372
11929.31 382
11930.34 439
11931.37 437
11932.40 433
11933.43 454
11934.46 522
11935.49 483
11936.53 500
11937.56 446
11938.59 398
11939.62 401
11940.65 416
11941.69 358
11942.72 336
11943.75 375
11944.78 358
11945.81 330
11946.85 371
11947.88 363
11948.91 375
11949.94 344
11950.97 331
11952.01 325
11953.04 310
11954.07 330
11955.10 299
11956.14 343
11957.17 306
11958.20 301
11959.23 334
11960.27 322
11961.30 288
11962.33 374
11963.37 321
11964.40 314
11965.43 349
11966.46 340
11967.50 331
11968.53 348
11969.56 345
11970.60 286
11971.63 349
11972.66 341
11973.70 281
11974.73 317
11975.76 304
11976.80 331
11977.83 331
11978.86 317
11979.90 322
11980.93 305
11981.96 330
11983.00 310
11984.03 346
11985.07 305
11986.10 303
11987.13 302
11988.17 339
11989.20 350
11990.24 337
11991.27 308
11992.30 329
11993.34 319
11994.37 289
11995.41 307
11996.44 333
11997.48 332
11998.51 305
11999.54 337
12000.58 359
12001.61 322
12002.65 303
12003.68 343
12004.72 357
12005.75 333
12006.79 303
12007.82 354
12008.86 313
12009.89 316
12010.93 345
12011.96 366
12013.00 345
12014.03 337
12015.07 350
12016.10 343
12017.14 374
12018.17 358
12019.21 380
12020.24 373
12021.28 376
12022.31 356
12023.35 363
12024.38 398
12025.42 351
12026.45 362
12027.49 357
12028.53 382
12029.56 411
12030.60 367
12031.63 371
12032.67 344
12033.70 362
12034.74 387
12035.78 336
12036.81 356
12037.85 358
12038.88 348
12039.92 362
12040.96 343
12041.99 322
12043.03 289
12044.07 330
12045.10 326
12046.14 333
12047.18 347
12048.21 310
12049.25 341
12050.28 345
12051.32 288
12052.36 296
12053.39 299
12054.43 353
12055.47 321
12056.51 305
12057.54 321
12058.58 341
12059.62 325
12060.65 344
12061.69 345
12062.73 349
12063.76 336
12064.80 363
12065.84 314
12066.88 291
12067.91 295
12068.95 296
12069.99 358
12071.03 343
12072.06 277
12073.10 383
12074.14 328
12075.18 291
12076.21 300
12077.25 334
12078.29 334
12079.33 288
12080.37 327
12081.40 306
12082.44 306
12083.48 286
12084.52 338
12085.56 309
12086.59 307
12087.63 287
12088.67 316
12089.71 343
12090.75 321
12091.79 296
12092.82 333
12093.86 320
12094.90 311
12095.94 322
12096.98 354
12098.02 336
12099.06 310
12100.09 387
12101.13 382
12102.17 352
12103.21 325
12104.25 325
12105.29 312
12106.33 354
12107.37 332
12108.41 370
12109.45 367
12110.48 296
12111.52 332
12112.56 352
12113.60 326
12114.64 292
12115.68 311
12116.72 289
12117.76 333
12118.80 311
12119.84 266
12120.88 305
12121.92 276
12122.96 297
12124.00 295
12125.04 261
12126.08 287
12127.12 274
12128.16 295
12129.20 305
12130.24 307
12131.28 311
12132.32 336
12133.36 321
12134.40 286
12135.44 277
12136.48 291
12137.52 257
12138.56 259
12139.60 283
12140.64 297
12141.68 297
12142.72 306
12143.76 296
12144.80 281
12145.84 274
12146.88 318
12147.93 260
12148.97 257
12150.01 255
12151.05 278
12152.09 289
12153.13 281
12154.17 253
12155.21 271
12156.25 251
12157.29 263
12158.34 268
12159.38 281
12160.42 286
12161.46 249
12162.50 238
12163.54 249
12164.58 241
12165.63 249
12166.67 298
12167.71 237
12168.75 303
12169.79 263
12170.83 275
12171.88 282
12172.92 280
12173.96 268
12175.00 233
12176.04 246
12177.09 244
12178.13 281
12179.17 288
12180.21 280
12181.25 245
12182.30 277
12183.34 276
12184.38 294
12185.42 275
12186.47 244
12187.51 266
12188.55 279
12189.59 243
12190.64 282
12191.68 298
12192.72 281
12193.77 266
12194.81 265
12195.85 240
12196.89 300
12197.94 272
12198.98 244
12200.02 271
12201.07 262
12202.11 267
12203.15 248
12204.20 268
12205.24 279
12206.28 265
12207.33 268
12208.37 289
12209.41 286
12210.46 254
12211.50 292
12212.54 282
12213.59 281
12214.63 278
12215.67 280
12216.72 254
12217.76 301
12218.81 259
12219.85 213
12220.89 257
12221.94 309
12222.98 268
12224.03 251
12225.07 267
12226.11 286
12227.16 315
12228.20 304
12229.25 309
12230.29 294
12231.33 282
12232.38 296
12233.42 278
12234.47 236
12235.51 281
12236.56 295
12237.60 274
12238.65 280
12239.69 267
12240.74 262
12241.78 304
12242.83 326
12243.87 307
12244.92 346
12245.96 337
12247.01 338
12248.05 309
12249.10 316
12250.14 283
12251.19 274
12252.23 305
12253.28 317
12254.32 299
12255.37 308
12256.41 272
12257.46 268
12258.50 233
12259.55 225
12260.60 251
12261.64 315
12262.69 235
12263.73 231
12264.78 243
12265.82 275
12266.87 222
12267.92 203
12268.96 257
12270.01 224
12271.05 239
12272.10 254
12273.15 264
12274.19 234
12275.24 214
12276.29 279
12277.33 284
12278.38 248
12279.42 264
12280.47 289
12281.52 274
12282.56 259
12283.61 241
12284.66 263
12285.70 229
12286.75 264
12287.80 215
12288.84 228
12289.89 233
12290.94 240
12291.99 273
12293.03 237
12294.08 230
12295.13 274
12296.17 290
12297.22 269
12298.27 245
12299.32 234
12300.36 243
12301.41 274
12302.46 252
12303.51 256
12304.55 233
12305.60 264
12306.65 262
12307.70 225
12308.74 242
12309.79 246
12310.84 245
12311.89 214
12312.93 223
12313.98 231
12315.03 232
12316.08 237
12317.13 204
12318.17 245
12319.22 244
12320.27 226
12321.32 247
12322.37 273
12323.42 233
12324.46 236
12325.51 217
12326.56 238
12327.61 212
12328.66 209
12329.71 196
12330.76 230
12331.80 208
12332.85 228
12333.90 261
12334.95 237
12336.00 236
12337.05 196
12338.10 212
12339.15 236
12340.19 235
12341.24 198
12342.29 214
12343.34 198
12344.39 223
12345.44 237
12346.49 217
12347.54 224
12348.59 239
12349.64 219
12350.69 244
12351.74 225
12352.79 215
12353.84 218
12354.89 213
12355.94 214
12356.99 214
12358.04 207
12359.09 223
12360.14 202
12361.18 199
12362.23 240
12363.28 207
12364.33 191
12365.39 192
12366.44 181
12367.49 192
12368.54 212
12369.59 217
12370.64 196
12371.69 178
12372.74 199
12373.79 253
12374.84 234
12375.89 220
12376.94 213
12377.99 228
12379.04 216
12380.09 198
12381.14 229
12382.19 257
12383.24 215
12384.29 234
12385.35 245
12386.40 231
12387.45 217
12388.50 239
12389.55 213
12390.60 221
12391.65 258
12392.70 215
12393.75 212
12394.81 220
12395.86 226
12396.91 216
12397.96 205
12399.01 204
12400.06 216
12401.12 218
12402.17 198
12403.22 213
12404.27 202
12405.32 235
12406.37 204
12407.43 222
12408.48 222
12409.53 197
12410.58 199
12411.63 216
12412.69 269
12413.74 208
12414.79 219
12415.84 211
12416.90 212
12417.95 219
12419.00 218
12420.05 222
12421.10 189
12422.16 207
12423.21 201
12424.26 189
12425.32 213
12426.37 259
12427.42 234
12428.47 214
12429.53 205
12430.58 190
12431.63 201
12432.68 201
12433.74 196
12434.79 241
12435.84 226
12436.90 222
12437.95 171
12439.00 230
12440.06 235
12441.11 247
12442.16 217
12443.22 210
12444.27 196
12445.32 186
12446.38 215
12447.43 217
12448.48 211
12449.54 180
12450.59 188
12451.65 226
12452.70 218
12453.75 214
12454.81 209
12455.86 202
12456.92 231
12457.97 196
12459.02 227
12460.08 230
12461.13 210
12462.19 198
12463.24 249
12464.29 223
12465.35 229
12466.40 207
12467.46 201
12468.51 213
12469.57 222
12470.62 236
12471.68 205
12472.73 208
12473.79 230
12474.84 224
12475.90 230
12476.95 250
12478.00 234
12479.06 281
12480.11 207
12481.17 228
12482.22 235
12483.28 208
12484.34 225
12485.39 232
12486.45 276
12487.50 232
12488.56 258
12489.61 262
12490.67 254
12491.72 282
12492.78 335
12493.83 308
12494.89 356
12495.94 405
12497.00 358
12498.06 387
12499.11 418
12500.17 408
12501.22 364
12502.28 384
12503.34 318
12504.39 339
12505.45 343
12506.50 294
12507.56 270
12508.62 271
12509.67 273
12510.73 248
12511.79 223
12512.84 232
12513.90 232
12514.95 226
12516.01 237
12517.07 233
12518.12 256
12519.18 243
12520.24 221
12521.29 234
12522.35 255
12523.41 264
12524.46 227
12525.52 235
12526.58 229
12527.64 213
12528.69 224
12529.75 250
12530.81 261
12531.86 244
12532.92 253
12533.98 275
12535.04 248
12536.09 218
12537.15 244
12538.21 223
12539.27 214
12540.32 212
12541.38 284
12542.44 253
12543.50 226
12544.55 194
12545.61 194
12546.67 248
12547.73 233
12548.78 213
12549.84 197
12550.90 222
12551.96 249
12553.02 259
12554.07 215
12555.13 196
12556.19 226
12557.25 234
12558.31 235
12559.37 224
12560.42 211
12561.48 241
12562.54 284
12563.60 262
12564.66 202
12565.72 237
12566.78 239
12567.83 257
12568.89 269
12569.95 277
12571.01 276
12572.07 292
12573.13 271
12574.19 253
12575.25 249
12576.31 292
12577.36 314
12578.42 295
12579.48 294
12580.54 298
12581.60 305
12582.66 300
12583.72 249
12584.78 255
12585.84 226
12586.90 286
12587.96 297
12589.02 258
12590.08 212
12591.14 255
12592.20 188
12593.26 229
12594.32 211
12595.38 230
12596.44 232
12597.50 227
12598.56 219
12599.62 206
12600.68 229
12601.74 239
12602.80 252
12603.86 187
12604.92 182
12605.98 222
12607.04 252
12608.10 190
12609.16 186
12610.22 220
12611.28 228
12612.34 205
12613.40 199
12614.46 240
12615.52 280
12616.58 224
12617.64 205
12618.70 231
12619.76 245
12620.83 229
12621.89 216
12622.95 208
12624.01 208
12625.07 234
12626.13 255
12627.19 242
12628.25 230
12629.31 225
12630.38 202
12631.44 215
12632.50 218
12633.56 227
12634.62 222
12635.68 194
12636.74 234
12637.81 220
12638.87 207
12639.93 214
12640.99 201
12642.05 230
12643.12 247
12644.18 216
12645.24 246
12646.30 228
12647.36 243
12648.43 220
12649.49 220
12650.55 254
12651.61 273
12652.67 232
12653.74 230
12654.80 262
12655.86 270
12656.92 272
12657.99 231
12659.05 243
12660.11 218
12661.17 252
12662.24 235
12663.30 229
12664.36 207
12665.42 222
12666.49 218
12667.55 211
12668.61 203
12669.68 187
12670.74 203
12671.80 208
12672.87 228
12673.93 209
12674.99 232
12676.06 196
12677.12 221
12678.18 217
12679.25 227
12680.31 225
12681.37 199
12682.44 197
12683.50 197
12684.56 207
12685.63 221
12686.69 225
12687.75 212
12688.82 233
12689.88 224
12690.95 214
12692.01 209
12693.07 186
12694.14 198
12695.20 218
12696.27 219
12697.33 228
12698.39 184
12699.46 188
12700.52 200
12701.59 188
12702.65 167
12703.72 178
12704.78 197
12705.84 167
12706.91 219
12707.97 202
12709.04 179
12710.10 214
12711.17 214
12712.23 193
12713.30 201
12714.36 165
12715.43 197
12716.49 217
12717.56 205
12718.62 228
12719.69 208
12720.75 185
12721.82 193
12722.88 170
12723.95 190
12725.01 206
12726.08 216
12727.14 216
12728.21 207
12729.28 196
12730.34 217
12731.41 211
12732.47 202
12733.54 209
12734.60 180
12735.67 232
12736.73 221
12737.80 212
12738.87 218
12739.93 223
12741.00 220
12742.06 247
12743.13 213
12744.20 243
12745.26 234
12746.33 188
12747.40 197
12748.46 206
12749.53 213
12750.59 226
12751.66 229
12752.73 182
12753.79 186
12754.86 190
12755.93 221
12756.99 212
12758.06 173
12759.13 204
12760.19 159
12761.26 162
12762.33 211
12763.39 199
12764.46 174
12765.53 168
12766.60 199
12767.66 193
12768.73 185
12769.80 158
12770.86 163
12771.93 193
12773.00 186
12774.07 181
12775.13 182
12776.20 175
12777.27 201
12778.34 181
12779.40 172
12780.47 172
12781.54 205
12782.61 174
12783.67 222
12784.74 171
12785.81 208
12786.88 179
12787.95 189
12789.01 180
12790.08 142
12791.15 204
12792.22 183
12793.29 198
12794.35 148
12795.42 207
12796.49 206
12797.56 185
12798.63 155
12799.70 165
12800.76 193
12801.83 184
12802.90 168
12803.97 176
12805.04 190
12806.11 178
12807.18 140
12808.25 212
12809.31 204
12810.38 183
12811.45 183
12812.52 160
12813.59 149
12814.66 182
12815.73 226
12816.80 209
12817.87 216
12818.94 189
12820.01 198
12821.07 216
12822.14 193
12823.21 185
12824.28 176
12825.35 177
12826.42 191
12827.49 248
12828.56 186
12829.63 196
12830.70 192
12831.77 193
12832.84 185
12833.91 167
12834.98 176
12836.05 174
12837.12 156
12838.19 156
12839.26 182
12840.33 177
12841.40 179
12842.47 154
12843.54 149
12844.61 149
12845.68 170
12846.75 203
12847.82 206
12848.89 153
12849.96 148
12851.03 192
12852.10 154
12853.18 134
12854.25 180
12855.32 217
12856.39 181
12857.46 151
12858.53 146
12859.60 167
12860.67 202
12861.74 184
12862.81 138
12863.88 140
12864.96 188
12866.03 173
12867.10 168
12868.17 179
12869.24 152
12870.31 154
12871.38 198
12872.46 140
12873.53 155
12874.60 207
12875.67 148
12876.74 131
12877.81 155
12878.88 147
12879.96 159
12881.03 162
12882.10 163
12883.17 157
12884.24 172
12885.32 178
12886.39 166
12887.46 160
12888.53 193
12889.60 177
12890.68 170
12891.75 152
12892.82 163
12893.89 155
12894.97 153
12896.04 164
12897.11 148
12898.18 155
12899.26 159
12900.33 156
12901.40 143
12902.47 165
12903.55 159
12904.62 162
12905.69 150
12906.77 156
12907.84 153
12908.91 156
12909.99 166
12911.06 166
12912.13 171
12913.20 165
12914.28 149
12915.35 144
12916.42 155
12917.50 171
12918.57 201
12919.64 203
12920.72 186
12921.79 140
12922.87 151
12923.94 172
12925.01 169
12926.09 191
12927.16 174
12928.23 155
12929.31 175
12930.38 179
12931.46 123
12932.53 145
12933.60 141
12934.68 168
12935.75 157
12936.83 157
12937.90 149
12938.97 162
12940.05 140
12941.12 172
12942.20 160
12943.27 155
12944.35 147
12945.42 152
12946.50 135
12947.57 131
12948.64 152
12949.72 189
12950.79 139
12951.87 166
12952.94 174
12954.02 145
12955.09 142
12956.17 179
12957.24 157
12958.32 142
12959.39 136
12960.47 155
12961.54 140
12962.62 164
12963.69 189
12964.77 157
12965.85 137
12966.92 149
12968.00 141
12969.07 132
12970.15 147
12971.22 149
12972.30 153
12973.37 148
12974.45 141
12975.53 148
12976.60 176
12977.68 150
12978.75 142
12979.83 137
12980.90 152
12981.98 135
12983.06 164
12984.13 134
12985.21 141
12986.29 158
12987.36 165
12988.44 170
12989.51 137
12990.59 165
12991.67 186
12992.74 124
12993.82 174
12994.90 173
12995.97 161
12997.05 179
12998.13 160
12999.20 159
13000.28 145
13001.36 173
13002.43 159
13003.51 128
13004.59 133
13005.67 161
13006.74 165
13007.82 180
13008.90 172
13009.97 162
13011.05 174
13012.13 173
13013.21 170
13014.28 152
13015.36 145
13016.44 158
13017.52 200
13018.59 166
13019.67 184
13020.75 145
13021.83 162
13022.90 186
13023.98 163
13025.06 176
13026.14 223
13027.22 168
13028.29 166
13029.37 172
13030.45 186
13031.53 192
13032.61 156
13033.68 182
13034.76 182
13035.84 216
13036.92 200
13038.00 188
13039.08 188
13040.15 181
13041.23 165
13042.31 188
13043.39 175
13044.47 162
13045.55 214
13046.63 192
13047.70 191
13048.78 172
13049.86 201
13050.94 197
13052.02 217
13053.10 187
13054.18 182
13055.26 185
13056.34 159
13057.42 173
13058.49 187
13059.57 205
13060.65 207
13061.73 223
13062.81 168
13063.89 171
13064.97 193
13066.05 213
13067.13 172
13068.21 163
13069.29 151
13070.37 183
13071.45 162
13072.53 177
13073.61 138
13074.69 162
13075.77 238
13076.85 181
13077.93 163
13079.01 187
13080.09 218
13081.17 180
13082.25 172
13083.33 226
13084.41 185
13085.49 162
13086.57 154
13087.65 209
13088.73 185
13089.81 180
13090.89 198
13091.97 176
13093.05 199
13094.13 213
13095.21 185
13096.30 173
13097.38 161
13098.46 197
13099.54 183
13100.62 171
13101.70 170
13102.78 164
13103.86 174
13104.94 178
13106.02 183
13107.11 161
13108.19 175
13109.27 185
13110.35 200
13111.43 171
13112.51 168
13113.59 176
13114.68 185
13115.76 196
13116.84 176
13117.92 158
13119.00 182
13120.08 200
13121.17 166
13122.25 191
13123.33 209
13124.41 188
13125.49 193
13126.58 172
13127.66 203
13128.74 187
13129.82 144
13130.90 153
13131.99 157
13133.07 153
13134.15 197
13135.23 201
13136.32 192
13137.40 166
13138.48 166
13139.56 172
13140.65 171
13141.73 175
13142.81 157
13143.89 160
13144.98 174
13146.06 185
13147.14 181
13148.23 211
13149.31 165
13150.39 143
13151.47 148
13152.56 159
13153.64 165
13154.72 145
13155.81 168
13156.89 175
13157.97 170
13159.06 198
13160.14 155
13161.22 190
13162.31 179
13163.39 153
13164.47 169
13165.56 159
13166.64 153
13167.73 127
13168.81 140
13169.89 194
13170.98 167
13172.06 179
13173.14 173
13174.23 163
13175.31 139
13176.40 157
13177.48 163
13178.57 180
13179.65 177
13180.73 152
13181.82 175
13182.90 190
13183.99 178
13185.07 165
13186.16 196
13187.24 197
13188.32 163
13189.41 178
13190.49 146
13191.58 169
13192.66 168
13193.75 163
13194.83 166
13195.92 182
13197.00 186
13198.09 175
13199.17 172
13200.26 175
13201.34 154
13202.43 174
13203.51 202
13204.60 181
13205.68 142
13206.77 208
13207.86 153
13208.94 154
13210.03 168
13211.11 165
13212.20 177
13213.28 185
13214.37 164
13215.45 166
13216.54 170
13217.63 154
13218.71 140
13219.80 169
13220.88 154
13221.97 155
13223.06 138
13224.14 157
13225.23 167
13226.31 193
13227.40 165
13228.49 136
13229.57 168
13230.66 172
13231.74 171
13232.83 149
13233.92 132
13235.00 159
13236.09 140
13237.18 179
13238.26 166
13239.35 152
13240.44 171
13241.52 201
13242.61 177
13243.70 163
13244.78 130
13245.87 145
13246.96 167
13248.05 147
13249.13 171
13250.22 209
13251.31 188
13252.39 173
13253.48 172
13254.57 152
13255.66 161
13256.74 162
13257.83 179
13258.92 128
13260.01 159
13261.09 138
13262.18 157
13263.27 163
13264.36 140
13265.44 160
13266.53 185
13267.62 152
13268.71 152
13269.80 160
13270.88 175
13271.97 174
13273.06 159
13274.15 182
13275.24 146
13276.32 152
13277.41 200
13278.50 161
13279.59 190
13280.68 186
13281.77 188
13282.85 196
13283.94 182
13285.03 202
13286.12 206
13287.21 171
13288.30 177
13289.39 217
13290.48 170
13291.56 171
13292.65 168
13293.74 189
13294.83 174
13295.92 180
13297.01 146
13298.10 153
13299.19 192
13300.28 168
13301.37 158
13302.46 156
13303.54 179
13304.63 178
13305.72 161
13306.81 219
13307.90 203
13308.99 188
13310.08 176
13311.17 181
13312.26 185
13313.35 167
13314.44 167
13315.53 193
13316.62 188
13317.71 172
13318.80 177
13319.89 165
13320.98 185
13322.07 196
13323.16 212
13324.25 191
13325.34 187
13326.43 207
13327.52 194
13328.61 181
13329.70 202
13330.79 150
13331.88 164
13332.97 156
13334.06 180
13335.15 203
13336.24 179
13337.34 191
13338.43 167
13339.52 211
13340.61 179
13341.70 201
13342.79 186
13343.88 211
13344.97 169
13346.06 161
13347.15 206
13348.25 242
13349.34 215
13350.43 185
13351.52 220
13352.61 152
13353.70 189
13354.79 216
13355.88 203
13356.98 195
13358.07 233
13359.16 218
13360.25 205
13361.34 210
13362.43 177
13363.53 194
13364.62 203
13365.71 215
13366.80 218
13367.89 189
13368.99 221
13370.08 206
13371.17 192
13372.26 219
13373.35 215
13374.45 201
13375.54 208
13376.63 180
13377.72 173
13378.82 197
13379.91 214
13381.00 216
13382.09 182
13383.19 184
13384.28 195
13385.37 196
13386.46 211
13387.56 201
13388.65 195
13389.74 215
13390.84 180
13391.93 167
13393.02 172
13394.11 166
13395.21 175
13396.30 155
13397.39 178
13398.49 172
13399.58 158
13400.67 172
13401.77 194
13402.86 152
13403.95 182
13405.05 191
13406.14 204
13407.23 171
13408.33 155
13409.42 173
13410.52 197
13411.61 193
13412.70 169
13413.80 185
13414.89 179
13415.98 203
13417.08 183
13418.17 179
13419.27 137
13420.36 182
13421.45 198
13422.55 170
13423.64 208
13424.74 177
13425.83 181
13426.93 154
13428.02 199
13429.12 185
13430.21 143
13431.30 175
13432.40 188
13433.49 182
13434.59 167
13435.68 158
13436.78 176
13437.87 172
13438.97 138
13440.06 176
13441.16 201
13442.25 166
13443.35 167
13444.44 160
13445.54 185
13446.63 174
13447.73 184
13448.82 193
13449.92 172
13451.01 208
13452.11 192
13453.20 199
13454.30 176
13455.40 179
13456.49 195
13457.59 193
13458.68 191
13459.78 146
13460.87 168
13461.97 197
13463.07 206
13464.16 169
13465.26 143
13466.35 199
13467.45 212
13468.55 203
13469.64 205
13470.74 177
13471.83 182
13472.93 179
13474.03 183
13475.12 176
13476.22 173
13477.32 172
13478.41 175
13479.51 177
13480.61 144
13481.70 185
13482.80 186
13483.90 138
13484.99 157
13486.09 195
13487.19 187
13488.28 176
13489.38 187
13490.48 180
13491.57 207
13492.67 216
13493.77 207
13494.86 195
13495.96 195
13497.06 183
13498.16 204
13499.25 204
13500.35 188
13501.45 209
13502.55 217
13503.64 215
13504.74 217
13505.84 200
13506.94 193
13508.03 212
13509.13 207
13510.23 194
13511.33 198
13512.43 185
13513.52 188
13514.62 222
13515.72 216
13516.82 203
13517.92 165
13519.01 204
13520.11 180
13521.21 197
13522.31 198
13523.41 194
13524.50 191
13525.60 176
13526.70 172
13527.80 152
13528.90 191
13530.00 172
13531.10 179
13532.19 139
13533.29 169
13534.39 175
13535.49 176
13536.59 161
13537.69 161
13538.79 167
13539.89 143
13540.99 165
13542.08 143
13543.18 186
13544.28 179
13545.38 161
13546.48 179
13547.58 183
13548.68 163
13549.78 188
13550.88 155
13551.98 155
13553.08 151
13554.18 161
13555.28 177
13556.38 183
13557.48 180
13558.58 138
13559.68 149
13560.78 182
13561.88 165
13562.98 156
13564.08 140
13565.18 139
13566.28 199
13567.38 198
13568.48 197
13569.58 182
13570.68 158
13571.78 162
13572.88 162
13573.98 184
13575.08 155
13576.18 172
13577.28 168
13578.38 177
13579.48 184
13580.58 157
13581.68 177
13582.78 169
13583.88 137
13584.98 157
13586.08 185
13587.19 170
13588.29 174
13589.39 165
13590.49 169
13591.59 191
13592.69 157
13593.79 142
13594.89 164
13595.99 209
13597.10 161
13598.20 182
13599.30 189
13600.40 208
13601.50 172
13602.60 155
13603.70 194
13604.81 186
13605.91 192
13607.01 185
13608.11 200
13609.21 174
13610.31 169
13611.42 158
13612.52 163
13613.62 199
13614.72 164
13615.82 195
13616.93 203
13618.03 190
13619.13 144
13620.23 178
13621.34 185
13622.44 207
13623.54 167
13624.64 162
13625.75 185
13626.85 203
13627.95 180
13629.05 166
13630.16 169
13631.26 181
13632.36 215
13633.46 165
13634.57 144
13635.67 163
13636.77 179
13637.88 168
13638.98 156
13640.08 146
13641.18 221
13642.29 193
13643.39 197
13644.49 207
13645.60 179
13646.70 178
13647.80 171
13648.91 190
13650.01 155
13651.11 149
13652.22 189
13653.32 162
13654.43 149
13655.53 162
13656.63 136
13657.74 157
13658.84 179
13659.94 175
13661.05 175
13662.15 182
13663.26 205
13664.36 148
13665.46 157
13666.57 132
13667.67 164
13668.78 177
13669.88 165
13670.99 174
13672.09 167
13673.19 157
13674.30 167
13675.40 193
13676.51 171
13677.61 193
13678.72 191
13679.82 172
13680.93 143
13682.03 141
13683.14 149
13684.24 144
13685.35 165
13686.45 178
13687.56 177
13688.66 161
13689.77 163
13690.87 185
13691.98 182
13693.08 191
13694.19 185
13695.29 205
13696.40 180
13697.50 192
13698.61 160
13699.71 154
13700.82 179
13701.92 163
13703.03 201
13704.14 192
13705.24 188
13706.35 170
13707.45 165
13708.56 149
13709.66 188
13710.77 212
13711.88 207
13712.98 248
13714.09 180
13715.19 202
13716.30 194
13717.41 158
13718.51 184
13719.62 198
13720.73 180
13721.83 185
13722.94 153
13724.04 192
13725.15 167
13726.26 168
13727.36 210
13728.47 198
13729.58 199
13730.68 221
13731.79 202
13732.90 235
13734.00 193
13735.11 178
13736.22 202
13737.33 174
13738.43 214
13739.54 219
13740.65 200
13741.75 179
13742.86 201
13743.97 242
13745.08 200
13746.18 204
13747.29 204
13748.40 197
13749.51 193
13750.61 183
13751.72 188
13752.83 203
13753.94 175
13755.04 184
13756.15 225
13757.26 188
13758.37 236
13759.47 232
13760.58 238
13761.69 249
13762.80 245
13763.91 247
13765.01 247
13766.12 241
13767.23 212
13768.34 258
13769.45 244
13770.56 254
13771.66 256
13772.77 264
13773.88 290
13774.99 294
13776.10 303
13777.21 304
13778.32 326
13779.42 310
13780.53 290
13781.64 319
13782.75 283
13783.86 238
13784.97 223
13786.08 216
13787.19 210
13788.30 226
13789.40 223
13790.51 207
13791.62 217
13792.73 175
13793.84 176
13794.95 187
13796.06 206
13797.17 222
13798.28 182
13799.39 189
13800.50 205
13801.61 186
13802.72 223
13803.83 239
13804.94 211
13806.05 215
13807.16 199
13808.27 187
13809.38 217
13810.49 203
13811.60 231
13812.71 241
13813.82 227
13814.93 213
13816.04 241
13817.15 229
13818.26 216
13819.37 231
13820.48 239
13821.59 195
13822.70 197
13823.81 232
13824.92 206
13826.03 205
13827.14 219
13828.25 199
13829.36 202
13830.47 207
13831.58 231
13832.69 246
13833.81 215
13834.92 233
13836.03 173
13837.14 201
13838.25 203
13839.36 200
13840.47 198
13841.58 225
13842.69 216
13843.81 207
13844.92 216
13846.03 207
13847.14 211
13848.25 210
13849.36 221
13850.47 196
13851.59 196
13852.70 197
13853.81 234
13854.92 187
13856.03 208
13857.14 222
13858.26 245
13859.37 263
13860.48 241
13861.59 194
13862.70 192
13863.82 208
13864.93 282
13866.04 284
13867.15 241
13868.26 270
13869.38 245
13870.49 267
13871.60 244
13872.71 253
13873.83 259
13874.94 269
13876.05 253
13877.16 222
13878.28 250
13879.39 176
13880.50 203
13881.62 228
13882.73 260
13883.84 254
13884.95 237
13886.07 225
13887.18 224
13888.29 226
13889.41 224
13890.52 210
13891.63 257
13892.75 270
13893.86 233
13894.97 218
13896.09 231
13897.20 235
13898.31 244
13899.43 234
13900.54 230
13901.65 261
13902.77 270
13903.88 265
13904.99 285
13906.11 272
13907.22 241
13908.34 237
13909.45 247
13910.56 245
13911.68 203
13912.79 190
13913.91 204
13915.02 220
13916.13 202
13917.25 175
13918.36 193
13919.48 199
13920.59 230
13921.71 225
13922.82 212
13923.94 198
13925.05 228
13926.16 202
13927.28 214
13928.39 212
13929.51 213
13930.62 234
13931.74 196
13932.85 206
13933.97 183
13935.08 205
13936.20 208
13937.31 199
13938.43 176
13939.54 210
13940.66 209
13941.77 200
13942.89 203
13944.00 160
13945.12 181
13946.23 186
13947.35 178
13948.47 185
13949.58 172
13950.70 198
13951.81 212
13952.93 197
13954.04 213
13955.16 179
13956.28 199
13957.39 220
13958.51 164
13959.62 192
13960.74 207
13961.85 153
13962.97 180
13964.09 178
13965.20 176
13966.32 186
13967.44 175
13968.55 214
13969.67 169
13970.78 165
13971.90 151
13973.02 170
13974.13 177
13975.25 177
13976.37 170
13977.48 209
13978.60 224
13979.72 199
13980.83 180
13981.95 180
13983.07 198
13984.18 193
13985.30 190
13986.42 183
13987.54 232
13988.65 212
13989.77 177
13990.89 172
13992.00 163
13993.12 177
13994.24 204
13995.36 198
13996.47 203
13997.59 176
13998.71 186
13999.83 196
14000.94 170
14002.06 190
14003.18 198
14004.30 183
14005.41 187
14006.53 199
14007.65 197
14008.77 172
14009.89 164
14011.00 159
14012.12 168
14013.24 194
14014.36 220
14015.48 192
14016.60 183
14017.71 170
14018.83 181
14019.95 167
14021.07 213
14022.19 190
14023.31 172
14024.42 205
14025.54 177
14026.66 164
14027.78 189
14028.90 162
14030.02 205
14031.14 202
14032.25 176
14033.37 197
14034.49 197
14035.61 185
14036.73 170
14037.85 202
14038.97 199
14040.09 195
14041.21 190
14042.33 175
14043.45 188
14044.57 184
14045.68 209
14046.80 196
14047.92 191
14049.04 196
14050.16 174
14051.28 211
14052.40 214
14053.52 217
14054.64 201
14055.76 181
14056.88 198
14058.00 179
14059.12 171
14060.24 205
14061.36 202
14062.48 193
14063.60 218
14064.72 231
14065.84 214
14066.96 184
14068.08 192
14069.20 227
14070.32 206
14071.44 224
14072.56 192
14073.68 215
14074.80 193
14075.92 230
14077.05 227
14078.17 222
14079.29 215
14080.41 248
14081.53 260
14082.65 247
14083.77 249
14084.89 250
14086.01 229
14087.13 251
14088.25 280
14089.38 290
14090.50 297
14091.62 267
14092.74 250
14093.86 257
14094.98 275
14096.10 253
14097.22 258
14098.35 270
14099.47 299
14100.59 328
14101.71 340
14102.83 285
14103.95 321
14105.08 286
14106.20 316
14107.32 278
14108.44 250
14109.56 261
14110.69 248
14111.81 231
14112.93 226
14114.05 224
14115.17 186
14116.30 193
14117.42 214
14118.54 214
14119.66 198
14120.79 197
14121.91 202
14123.03 200
14124.15 176
14125.28 202
14126.40 202
14127.52 175
14128.64 215
14129.77 219
14130.89 191
14132.01 204
14133.13 203
14134.26 171
14135.38 168
14136.50 200
14137.63 220
14138.75 224
14139.87 218
14141.00 212
14142.12 199
14143.24 211
14144.37 157
14145.49 215
14146.61 210
14147.74 174
14148.86 194
14149.98 151
14151.11 183
14152.23 254
14153.35 231
14154.48 168
14155.60 173
14156.72 195
14157.85 205
14158.97 234
14160.10 215
14161.22 184
14162.34 198
14163.47 204
14164.59 203
14165.72 192
14166.84 155
14167.97 207
14169.09 218
14170.21 209
14171.34 198
14172.46 170
14173.59 176
14174.71 176
14175.84 179
14176.96 216
14178.09 201
14179.21 190
14180.34 178
14181.46 174
14182.58 202
14183.71 204
14184.83 208
14185.96 239
14187.08 257
14188.21 182
14189.33 166
14190.46 158
14191.59 159
14192.71 165
14193.84 176
14194.96 169
14196.09 198
14197.21 161
14198.34 151
14199.46 198
14200.59 208
14201.71 194
14202.84 199
14203.97 174
14205.09 181
14206.22 180
14207.34 181
14208.47 174
14209.59 168
14210.72 183
14211.85 190
14212.97 212
14214.10 167
14215.22 157
14216.35 160
14217.48 177
14218.60 195
14219.73 174
14220.86 175
14221.98 171
14223.11 182
14224.24 179
14225.36 164
14226.49 169
14227.62 177
14228.74 186
14229.87 176
14231.00 154
14232.12 172
14233.25 165
14234.38 182
14235.50 181
14236.63 156
14237.76 156
14238.88 196
14240.01 192
14241.14 172
14242.27 165
14243.39 154
14244.52 154
14245.65 157
14246.77 158
14247.90 173
14249.03 199
14250.16 160
14251.28 189
14252.41 192
14253.54 200
14254.67 194
14255.80 164
14256.92 167
14258.05 156
14259.18 171
14260.31 171
14261.43 168
14262.56 164
14263.69 185
14264.82 133
14265.95 168
14267.08 156
14268.20 151
14269.33 159
14270.46 178
14271.59 183
14272.72 151
14273.85 183
14274.97 188
14276.10 143
14277.23 160
14278.36 170
14279.49 169
14280.62 157
14281.75 161
14282.87 153
14284.00 182
14285.13 167
14286.26 144
14287.39 168
14288.52 171
14289.65 152
14290.78 174
14291.91 152
14293.04 166
14294.17 174
14295.29 172
14296.42 158
14297.55 174
14298.68 180
14299.81 208
14300.94 176
14302.07 170
14303.20 195
14304.33 184
14305.46 181
14306.59 175
14307.72 152
14308.85 161
14309.98 185
14311.11 150
14312.24 135
14313.37 168
14314.50 185
14315.63 159
14316.76 147
14317.89 152
14319.02 183
14320.15 199
14321.28 162
14322.41 146
14323.54 135
14324.67 161
14325.80 157
14326.93 144
14328.06 139
14329.20 161
14330.33 161
14331.46 140
14332.59 169
14333.72 143
14334.85 165
14335.98 164
14337.11 146
14338.24 162
14339.37 160
14340.50 139
14341.64 115
14342.77 155
14343.90 172
14345.03 169
14346.16 149
14347.29 150
14348.42 137
14349.55 132
14350.69 156
14351.82 158
14352.95 179
14354.08 164
14355.21 157
14356.34 161
14357.48 164
14358.61 150
14359.74 138
14360.87 151
14362.00 147
14363.14 147
14364.27 170
14365.40 165
14366.53 171
14367.66 150
14368.80 145
14369.93 132
14371.06 153
14372.19 146
14373.33 154
14374.46 140
14375.59 167
14376.72 163
14377.86 156
14378.99 139
14380.12 155
14381.25 162
14382.39 137
14383.52 155
14384.65 164
14385.78 135
14386.92 166
14388.05 142
14389.18 157
14390.32 166
14391.45 146
14392.58 149
14393.72 130
14394.85 126
14395.98 173
14397.12 148
14398.25 150
14399.38 170
14400.52 165
14401.65 169
14402.78 174
14403.92 125
14405.05 160
14406.18 170
14407.32 165
14408.45 156
14409.59 147
14410.72 179
14411.85 163
14412.99 181
14414.12 195
14415.26 133
14416.39 144
14417.52 172
14418.66 167
14419.79 167
14420.93 180
14422.06 159
14423.20 184
14424.33 168
14425.46 146
14426.60 147
14427.73 181
14428.87 181
14430.00 153
14431.14 154
14432.27 164
14433.41 171
14434.54 175
14435.68 186
14436.81 159
14437.95 151
14439.08 182
14440.22 180
14441.35 174
14442.49 168
14443.62 156
14444.76 158
14445.89 158
14447.03 179
14448.16 178
14449.30 156
14450.43 170
14451.57 156
14452.70 144
14453.84 147
14454.98 154
14456.11 160
14457.25 157
14458.38 172
14459.52 170
14460.65 160
14461.79 176
14462.93 181
14464.06 164
14465.20 156
14466.33 182
14467.47 134
14468.61 150
14469.74 131
14470.88 173
14472.02 156
14473.15 165
14474.29 176
14475.42 160
14476.56 164
14477.70 201
14478.83 173
14479.97 133
14481.11 160
14482.24 143
14483.38 139
14484.52 160
14485.65 161
14486.79 170
14487.93 161
14489.07 153
14490.20 163
14491.34 154
14492.48 148
14493.61 159
14494.75 142
14495.89 174
14497.03 137
14498.16 146
14499.30 159
14500.44 158
14501.57 169
14502.71 165
14503.85 160
14504.99 155
14506.13 153
14507.26 145
14508.40 160
14509.54 147
14510.68 143
14511.81 146
14512.95 142
14514.09 162
14515.23 151
14516.37 144
14517.50 162
14518.64 153
14519.78 132
14520.92 145
14522.06 155
14523.20 143
14524.33 141
14525.47 183
14526.61 182
14527.75 154
14528.89 174
14530.03 171
14531.16 142
14532.30 114
14533.44 159
14534.58 136
14535.72 144
14536.86 136
14538.00 145
14539.14 139
14540.28 140
14541.41 149
14542.55 114
14543.69 144
14544.83 137
14545.97 143
14547.11 146
14548.25 148
14549.39 168
14550.53 183
14551.67 144
14552.81 131
14553.95 156
14555.09 151
14556.23 167
14557.37 159
14558.50 141
14559.64 133
14560.78 154
14561.92 143
14563.06 142
14564.20 152
14565.34 160
14566.48 138
14567.62 129
14568.76 130
14569.90 141
14571.04 163
14572.18 166
14573.32 158
14574.47 145
14575.61 142
14576.75 167
14577.89 128
14579.03 147
14580.17 131
14581.31 133
14582.45 148
14583.59 132
14584.73 95
14585.87 120
14587.01 143
14588.15 131
14589.29 152
14590.43 128
14591.58 160
14592.72 136
14593.86 155
14595.00 131
14596.14 143
14597.28 104
14598.42 142
14599.56 120
14600.70 141
14601.85 147
14602.99 172
14604.13 178
14605.27 161
14606.41 148
14607.55 137
14608.70 131
14609.84 145
14610.98 157
14612.12 186
14613.26 184
14614.40 173
14615.55 153
14616.69 170
14617.83 171
14618.97 188
14620.11 153
14621.26 149
14622.40 164
14623.54 137
14624.68 152
14625.83 175
14626.97 170
14628.11 167
14629.25 175
14630.40 165
14631.54 167
14632.68 168
14633.82 164
14634.97 157
14636.11 173
14637.25 189
14638.39 197
14639.54 215
14640.68 199
14641.82 197
14642.97 190
14644.11 171
14645.25 167
14646.40 192
14647.54 163
14648.68 169
14649.83 176
14650.97 151
14652.11 145
14653.26 160
14654.40 162
14655.54 141
14656.69 143
14657.83 148
14658.97 117
14660.12 138
14661.26 158
14662.40 144
14663.55 151
14664.69 127
14665.84 156
14666.98 163
14668.12 144
14669.27 133
14670.41 140
14671.56 134
14672.70 156
14673.84 144
14674.99 147
14676.13 149
14677.28 130
14678.42 141
14679.57 145
14680.71 149
14681.86 154
14683.00 131
14684.14 140
14685.29 109
14686.43 126
14687.58 136
14688.72 133
14689.87 160
14691.01 142
14692.16 131
14693.30 114
14694.45 114
14695.59 120
14696.74 116
14697.88 125
14699.03 159
14700.17 124
14701.32 135
14702.46 112
14703.61 120
14704.75 138
14705.90 124
14707.05 117
14708.19 119
14709.34 123
14710.48 138
14711.63 135
14712.77 97
14713.92 100
14715.07 123
14716.21 117
14717.36 133
14718.50 123
14719.65 98
14720.80 133
14721.94 123
14723.09 85
14724.23 115
14725.38 133
14726.53 136
14727.67 115
14728.82 121
14729.97 117
14731.11 127
14732.26 138
14733.41 125
14734.55 128
14735.70 115
14736.84 132
14737.99 127
14739.14 118
14740.29 127
14741.43 138
14742.58 131
14743.73 114
14744.87 116
14746.02 114
14747.17 111
14748.31 113
14749.46 124
14750.61 132
14751.76 139
14752.90 111
14754.05 114
14755.20 128
14756.35 148
14757.49 126
14758.64 115
14759.79 125
14760.94 141
14762.08 134
14763.23 125
14764.38 120
14765.53 112
14766.67 115
14767.82 100
14768.97 106
14770.12 109
14771.27 109
14772.41 102
14773.56 138
14774.71 116
14775.86 110
14777.01 115
14778.15 101
14779.30 101
14780.45 128
14781.60 98
14782.75 125
14783.90 172
14785.05 118
14786.19 142
14787.34 131
14788.49 107
14789.64 120
14790.79 118
14791.94 123
14793.09 115
14794.24 107
14795.38 124
14796.53 121
14797.68 125
14798.83 108
14799.98 115
14801.13 118
14802.28 108
14803.43 96
14804.58 100
14805.73 111
14806.88 113
14808.03 118
14809.18 92
14810.33 113
14811.47 94
14812.62 106
14813.77 123
14814.92 112
14816.07 107
14817.22 106
14818.37 107
14819.52 107
14820.67 105
14821.82 93
14822.97 93
14824.12 115
14825.27 114
14826.42 98
14827.57 111
14828.72 114
14829.87 121
14831.02 99
14832.17 92
14833.33 99
14834.48 114
14835.63 110
14836.78 109
14837.93 93
14839.08 83
14840.23 97
14841.38 116
14842.53 90
14843.68 102
14844.83 104
14845.98 107
14847.13 98
14848.28 123
14849.44 109
14850.59 69
14851.74 102
14852.89 98
14854.04 77
14855.19 117
14856.34 99
14857.49 99
14858.65 109
14859.80 99
14860.95 94
14862.10 117
14863.25 137
14864.40 94
14865.56 131
14866.71 118
14867.86 97
14869.01 105
14870.16 82
14871.31 106
14872.47 91
14873.62 97
14874.77 122
14875.92 112
14877.07 94
14878.23 106
14879.38 97
14880.53 107
14881.68 114
14882.84 91
14883.99 108
14885.14 99
14886.29 108
14887.45 104
14888.60 116
14889.75 124
14890.90 102
14892.06 103
14893.21 92
14894.36 122
14895.52 109
14896.67 106
14897.82 111
14898.97 99
14900.13 101
14901.28 113
14902.43 129
14903.59 112
14904.74 123
14905.89 135
14907.05 110
14908.20 99
14909.35 137
14910.51 142
14911.66 122
14912.81 97
14913.97 119
14915.12 110
14916.27 133
14917.43 106
14918.58 113
14919.74 119
14920.89 97
14922.04 113
14923.20 125
14924.35 107
14925.50 100
14926.66 95
14927.81 102
14928.97 101
14930.12 101
14931.28 123
14932.43 126
14933.58 122
14934.74 120
14935.89 103
14937.05 110
14938.20 120
14939.36 109
14940.51 121
14941.67 97
14942.82 102
14943.98 100
14945.13 111
14946.28 124
14947.44 107
14948.59 105
14949.75 145
14950.90 99
14952.06 75
14953.21 106
14954.37 99
14955.52 108
14956.68 95
14957.84 119
14958.99 105
14960.15 98
14961.30 84
14962.46 100
14963.61 83
14964.77 92
14965.92 111
14967.08 104
14968.23 104
14969.39 111
14970.55 108
14971.70 116
14972.86 99
14974.01 128
14975.17 109
14976.33 113
14977.48 110
14978.64 99
14979.79 92
14980.95 85
14982.11 103
14983.26 91
14984.42 75
14985.58 113
14986.73 107
14987.89 126
14989.04 93
14990.20 83
14991.36 86
14992.51 85
14993.67 94
14994.83 107
14995.98 102
14997.14 115
14998.30 129
14999.45 98
15000.61 88
15001.77 107
15002.93 104
15004.08 99
15005.24 89
15006.40 83
15007.55 84
15008.71 103
15009.87 104
15011.03 102
15012.18 89
15013.34 118
15014.50 109
15015.66 107
15016.81 100
15017.97 100
15019.13 107
15020.29 113
15021.44 91
15022.60 99
15023.76 96
15024.92 90
15026.08 85
15027.23 77
15028.39 88
15029.55 99
15030.71 108
15031.87 110
15033.02 109
15034.18 103
15035.34 96
15036.50 85
15037.66 101
15038.81 104
15039.97 74
15041.13 81
15042.29 123
15043.45 106
15044.61 96
15045.77 84
15046.93 100
15048.08 89
15049.24 85
15050.40 86
15051.56 98
15052.72 102
15053.88 84
15055.04 94
15056.20 102
15057.36 79
15058.51 71
15059.67 111
15060.83 82
15061.99 82
15063.15 77
15064.31 105
15065.47 139
15066.63 83
15067.79 90
15068.95 91
15070.11 86
15071.27 92
15072.43 103
15073.59 100
15074.75 105
15075.91 95
15077.07 110
15078.23 85
15079.39 78
15080.55 100
15081.71 92
15082.87 77
15084.03 93
15085.19 95
15086.35 85
15087.51 89
15088.67 95
15089.83 123
15090.99 97
15092.15 113
15093.31 80
15094.47 54
15095.63 84
15096.79 91
15097.95 90
15099.11 98
15100.27 96
15101.43 121
15102.60 97
15103.76 89
15104.92 74
15106.08 73
15107.24 86
15108.40 122
15109.56 136
15110.72 83
15111.88 72
15113.05 87
15114.21 91
15115.37 91
15116.53 100
15117.69 102
15118.85 75
15120.01 88
15121.18 100
15122.34 75
15123.50 86
15124.66 103
15125.82 89
15126.98 122
15128.15 108
15129.31 84
15130.47 91
15131.63 97
15132.79 102
15133.96 95
15135.12 98
15136.28 107
15137.44 98
15138.60 89
15139.77 99
15140.93 113
15142.09 94
15143.25 96
15144.42 90
15145.58 83
15146.74 115
15147.90 103
15149.07 93
15150.23 81
15151.39 82
15152.55 83
15153.72 97
15154.88 112
15156.04 111
15157.21 88
15158.37 103
15159.53 80
15160.70 91
15161.86 90
15163.02 84
15164.19 106
15165.35 101
15166.51 89
15167.68 94
15168.84 85
15170.00 82
15171.17 100
15172.33 105
15173.49 113
15174.66 102
15175.82 102
15176.98 95
15178.15 110
15179.31 95
15180.48 105
15181.64 82
15182.80 85
15183.97 87
15185.13 112
15186.30 139
15187.46 107
15188.62 88
15189.79 101
15190.95 124
15192.12 128
15193.28 106
15194.44 95
15195.61 94
15196.77 119
15197.94 89
15199.10 97
15200.27 101
15201.43 131
15202.60 119
15203.76 111
15204.93 111
15206.09 96
15207.26 121
15208.42 109
15209.59 117
15210.75 92
15211.92 112
15213.08 105
15214.25 106
15215.41 117
15216.58 114
15217.74 139
15218.91 110
15220.07 103
15221.24 149
15222.40 129
15223.57 114
15224.73 111
15225.90 94
15227.07 121
15228.23 103
15229.40 112
15230.56 119
15231.73 113
15232.89 121
15234.06 126
15235.23 138
15236.39 110
15237.56 107
15238.73 109
15239.89 105
15241.06 89
15242.22 102
15243.39 98
15244.56 115
15245.72 111
15246.89 127
15248.06 112
15249.22 105
15250.39 118
15251.55 127
15252.72 110
15253.89 134
15255.06 118
15256.22 75
15257.39 108
15258.56 115
15259.72 107
15260.89 85
15262.06 75
15263.22 110
15264.39 111
15265.56 112
15266.72 89
15267.89 97
15269.06 85
15270.23 108
15271.39 103
15272.56 90
15273.73 87
15274.90 88
15276.06 97
15277.23 78
15278.40 82
15279.57 87
15280.73 112
15281.90 89
15283.07 78
15284.24 79
15285.41 96
15286.57 121
15287.74 96
15288.91 83
15290.08 75
15291.25 99
15292.41 92
15293.58 111
15294.75 93
15295.92 118
15297.09 121
15298.26 110
15299.42 84
15300.59 80
15301.76 95
15302.93 110
15304.10 92
15305.27 99
15306.44 100
15307.60 89
15308.77 96
15309.94 104
15311.11 105
15312.28 92
15313.45 108
15314.62 108
15315.79 84
15316.96 86
15318.12 83
15319.29 101
15320.46 96
15321.63 105
15322.80 93
15323.97 93
15325.14 84
15326.31 75
15327.48 99
15328.65 112
15329.82 119
15330.99 117
15332.16 118
15333.33 120
15334.50 94
15335.67 95
15336.84 128
15338.01 92
15339.18 90
15340.35 103
15341.52 101
15342.69 84
15343.86 99
15345.03 106
15346.20 80
15347.37 83
15348.54 86
15349.71 100
15350.88 110
15352.05 104
15353.22 70
15354.39 97
15355.56 100
15356.73 102
15357.90 118
15359.07 96
15360.24 118
15361.41 104
15362.58 97
15363.76 97
15364.93 109
15366.10 109
15367.27 110
15368.44 97
15369.61 80
15370.78 89
15371.95 76
15373.12 106
15374.30 104
15375.47 122
15376.64 114
15377.81 101
15378.98 110
15380.15 99
15381.32 94
15382.50 80
15383.67 114
15384.84 105
15386.01 120
15387.18 102
15388.35 112
15389.53 125
15390.70 115
15391.87 110
15393.04 126
15394.21 115
15395.39 103
15396.56 95
15397.73 113
15398.90 120
15400.08 114
15401.25 128
15402.42 114
15403.59 106
15404.76 113
15405.94 119
15407.11 113
15408.28 110
15409.45 103
15410.63 104
15411.80 84
15412.97 101
15414.15 115
15415.32 91
15416.49 96
15417.66 97
15418.84 104
15420.01 104
15421.18 101
15422.36 120
15423.53 101
15424.70 83
15425.88 85
15427.05 93
15428.22 105
15429.40 111
15430.57 96
15431.74 81
15432.92 73
15434.09 103
15435.26 79
15436.44 93
15437.61 93
15438.79 86
15439.96 89
15441.13 128
15442.31 113
15443.48 124
15444.65 111
15445.83 93
15447.00 77
15448.18 97
15449.35 103
15450.53 104
15451.70 89
15452.87 120
15454.05 77
15455.22 60
15456.40 87
15457.57 83
15458.75 95
15459.92 99
15461.09 91
15462.27 93
15463.44 93
15464.62 107
15465.79 108
15466.97 81
15468.14 83
15469.32 94
15470.49 109
15471.67 90
15472.84 80
15474.02 76
15475.19 113
15476.37 95
15477.54 101
15478.72 101
15479.89 98
15481.07 106
15482.25 95
15483.42 96
15484.60 103
15485.77 96
15486.95 90
15488.12 87
15489.30 102
15490.47 100
15491.65 100
15492.83 113
15494.00 102
15495.18 91
15496.35 94
15497.53 83
15498.71 106
15499.88 97
15501.06 102
15502.23 102
15503.41 107
15504.59 107
15505.76 117
15506.94 107
15508.12 126
15509.29 124
15510.47 90
15511.64 95
15512.82 106
15514.00 105
15515.17 91
15516.35 110
15517.53 121
15518.70 120
15519.88 113
15521.06 97
15522.24 87
15523.41 97
15524.59 102
15525.77 106
15526.94 110
15528.12 98
15529.30 122
15530.48 87
15531.65 89
15532.83 110
15534.01 124
15535.18 110
15536.36 93
15537.54 100
15538.72 116
15539.89 94
15541.07 99
15542.25 86
15543.43 109
15544.61 91
15545.78 120
15546.96 113
15548.14 98
15549.32 102
15550.50 114
15551.67 109
15552.85 97
15554.03 105
15555.21 78
15556.39 86
15557.56 109
15558.74 107
15559.92 127
15561.10 108
15562.28 133
15563.46 92
15564.63 108
15565.81 113
15566.99 101
15568.17 122
15569.35 124
15570.53 107
15571.71 109
15572.89 131
15574.06 109
15575.24 95
15576.42 87
15577.60 113
15578.78 112
15579.96 99
15581.14 98
15582.32 111
15583.50 112
15584.68 85
15585.86 95
15587.04 102
15588.21 131
15589.39 118
15590.57 115
15591.75 112
15592.93 113
15594.11 122
15595.29 109
15596.47 99
15597.65 105
15598.83 106
15600.01 118
15601.19 99
15602.37 115
15603.55 122
15604.73 139
15605.91 113
15607.09 112
15608.27 110
15609.45 124
15610.63 141
15611.81 117
15612.99 110
15614.17 98
15615.35 134
15616.53 143
15617.71 117
15618.90 112
15620.08 119
15621.26 137
15622.44 136
15623.62 100
15624.80 104
15625.98 133
15627.16 136
15628.34 119
15629.52 119
15630.70 133
15631.89 121
15633.07 134
15634.25 137
15635.43 160
15636.61 132
15637.79 138
15638.97 169
15640.15 175
15641.34 132
15642.52 139
15643.70 147
15644.88 149
15646.06 153
15647.24 148
15648.42 146
15649.61 152
15650.79 141
15651.97 128
15653.15 128
15654.33 153
15655.52 151
15656.70 171
15657.88 163
15659.06 167
15660.24 176
15661.43 160
15662.61 182
15663.79 162
15664.97 150
15666.16 159
15667.34 147
15668.52 134
15669.70 146
15670.89 140
15672.07 141
15673.25 142
15674.43 142
15675.62 153
15676.80 140
15677.98 153
15679.17 149
15680.35 151
15681.53 148
15682.71 172
15683.90 176
15685.08 145
15686.26 153
15687.45 132
15688.63 164
15689.81 158
15691.00 164
15692.18 154
15693.36 143
15694.55 147
15695.73 160
15696.91 168
15698.10 193
15699.28 178
15700.46 202
15701.65 178
15702.83 172
15704.02 170
15705.20 212
15706.38 211
15707.57 185
15708.75 204
15709.94 216
15711.12 220
15712.30 223
15713.49 206
15714.67 218
15715.86 232
15717.04 207
15718.23 210
15719.41 231
15720.59 207
15721.78 249
15722.96 239
15724.15 243
15725.33 238
15726.52 220
15727.70 199
15728.89 207
15730.07 227
15731.26 230
15732.44 197
15733.63 230
15734.81 200
15736.00 195
15737.18 197
15738.37 217
15739.55 215
15740.74 207
15741.92 207
15743.11 208
15744.29 226
15745.48 191
15746.66 226
15747.85 231
15749.03 243
15750.22 224
15751.41 221
15752.59 234
15753.78 239
15754.96 243
15756.15 237
15757.33 191
15758.52 236
15759.71 233
15760.89 209
15762.08 217
15763.26 228
15764.45 226
15765.64 198
15766.82 175
15768.01 217
15769.19 184
15770.38 199
15771.57 231
15772.75 189
15773.94 192
15775.13 217
15776.31 227
15777.50 183
15778.69 195
15779.87 220
15781.06 212
15782.25 178
15783.43 198
15784.62 189
15785.81 201
15786.99 223
15788.18 185
15789.37 191
15790.56 203
15791.74 192
15792.93 202
15794.12 195
15795.30 195
15796.49 175
15797.68 198
15798.87 191
15800.05 197
15801.24 192
15802.43 188
15803.62 189
15804.80 173
15805.99 184
15807.18 187
15808.37 162
15809.55 180
15810.74 132
15811.93 150
15813.12 185
15814.31 164
15815.49 150
15816.68 144
15817.87 163
15819.06 171
15820.25 131
15821.44 160
15822.62 166
15823.81 161
15825.00 146
15826.19 157
15827.38 140
15828.57 157
15829.75 164
15830.94 147
15832.13 160
15833.32 148
15834.51 157
15835.70 143
15836.89 147
15838.08 146
15839.26 157
15840.45 170
15841.64 156
15842.83 139
15844.02 137
15845.21 138
15846.40 137
15847.59 139
15848.78 172
15849.97 160
15851.16 163
15852.35 152
15853.53 155
15854.72 165
15855.91 150
15857.10 128
15858.29 151
15859.48 123
15860.67 157
15861.86 161
15863.05 151
15864.24 179
15865.43 154
15866.62 151
15867.81 122
15869.00 112
15870.19 125
15871.38 161
15872.57 162
15873.76 155
15874.95 164
15876.14 166
15877.33 183
15878.52 185
15879.71 165
15880.90 166
15882.10 157
15883.29 183
15884.48 158
15885.67 181
15886.86 165
15888.05 168
15889.24 162
15890.43 169
15891.62 162
15892.81 119
15894.00 118
15895.19 150
15896.39 125
15897.58 128
15898.77 166
15899.96 156
15901.15 150
15902.34 176
15903.53 166
15904.72 179
15905.92 138
15907.11 196
15908.30 165
15909.49 137
15910.68 180
15911.87 168
15913.06 158
15914.26 166
15915.45 185
15916.64 176
15917.83 151
15919.02 159
15920.22 137
15921.41 150
15922.60 152
15923.79 190
15924.98 156
15926.18 152
15927.37 150
15928.56 159
15929.75 174
15930.95 156
15932.14 141
15933.33 167
15934.52 141
15935.72 148
15936.91 171
15938.10 164
15939.29 166
15940.49 145
15941.68 132
15942.87 150
15944.06 161
15945.26 118
15946.45 146
15947.64 139
15948.84 157
15950.03 160
15951.22 129
15952.42 131
15953.61 148
15954.80 147
15956.00 148
15957.19 168
15958.38 138
15959.58 166
15960.77 157
15961.96 114
15963.16 98
15964.35 106
15965.54 127
15966.74 132
15967.93 130
15969.12 122
15970.32 81
15971.51 110
15972.71 142
15973.90 130
15975.09 101
15976.29 103
15977.48 139
15978.68 131
15979.87 124
15981.07 127
15982.26 143
15983.45 115
15984.65 130
15985.84 100
15987.04 116
15988.23 117
15989.43 141
15990.62 137
15991.82 100
15993.01 114
15994.20 131
15995.40 112
15996.59 115
15997.79 107
15998.98 104
16000.18 132
16001.37 131
16002.57 96
16003.76 117
16004.96 105
16006.15 136
16007.35 123
16008.55 119
16009.74 121
16010.94 123
16012.13 120
16013.33 107
16014.52 114
16015.72 136
16016.91 120
16018.11 112
16019.30 107
16020.50 79
16021.70 97
16022.89 119
16024.09 92
16025.28 98
16026.48 118
16027.68 123
16028.87 102
16030.07 110
16031.26 93
16032.46 96
16033.66 77
16034.85 156
16036.05 128
16037.25 92
16038.44 100
16039.64 89
16040.83 103
16042.03 81
16043.23 79
16044.42 102
16045.62 104
16046.82 85
16048.01 88
16049.21 116
16050.41 97
16051.60 106
16052.80 96
16054.00 102
16055.20 86
16056.39 103
16057.59 109
16058.79 98
16059.98 91
16061.18 100
16062.38 94
16063.58 103
16064.77 103
16065.97 95
16067.17 98
16068.37 91
16069.56 98
16070.76 101
16071.96 97
16073.16 102
16074.35 104
16075.55 119
16076.75 114
16077.95 105
16079.15 93
16080.34 111
16081.54 85
16082.74 94
16083.94 109
16085.14 116
16086.33 91
16087.53 93
16088.73 96
16089.93 99
16091.13 92
16092.33 86
16093.52 105
16094.72 96
16095.92 104
16097.12 88
16098.32 93
16099.52 94
16100.72 98
16101.91 98
16103.11 113
16104.31 104
16105.51 103
16106.71 106
16107.91 85
16109.11 81
16110.31 93
16111.51 131
16112.71 108
16113.90 94
16115.10 83
16116.30 94
16117.50 99
16118.70 98
16119.90 84
16121.10 90
16122.30 77
16123.50 85
16124.70 82
16125.90 94
16127.10 94
16128.30 94
16129.50 93
16130.70 93
16131.90 97
16133.10 91
16134.30 114
16135.50 81
16136.70 93
16137.90 104
16139.10 96
16140.30 65
16141.50 86
16142.70 88
16143.90 104
16145.10 85
16146.30 84
16147.50 86
16148.70 89
16149.90 90
16151.10 100
16152.30 83
16153.50 86
16154.70 90
16155.91 101
16157.11 99
16158.31 99
16159.51 105
16160.71 94
16161.91 85
16163.11 83
16164.31 108
16165.51 96
16166.71 96
16167.92 79
16169.12 92
16170.32 87
16171.52 114
16172.72 103
16173.92 79
16175.12 114
16176.33 100
16177.53 86
16178.73 89
16179.93 84
16181.13 76
16182.33 88
16183.54 73
16184.74 105
16185.94 105
16187.14 108
16188.34 103
16189.55 97
16190.75 97
16191.95 100
16193.15 92
16194.35 77
16195.56 104
16196.76 101
16197.96 97
16199.16 80
16200.37 89
16201.57 82
16202.77 113
16203.97 106
16205.18 105
16206.38 125
16207.58 119
16208.78 113
16209.99 105
16211.19 99
16212.39 100
16213.60 83
16214.80 95
16216.00 104
16217.20 85
16218.41 92
16219.61 112
16220.81 110
16222.02 110
16223.22 96
16224.42 115
16225.63 110
16226.83 117
16228.03 111
16229.24 125
16230.44 114
16231.64 99
16232.85 91
16234.05 94
16235.26 115
16236.46 105
16237.66 91
16238.87 81
16240.07 94
16241.28 105
16242.48 97
16243.68 115
16244.89 110
16246.09 110
16247.30 121
16248.50 108
16249.70 117
16250.91 92
16252.11 108
16253.32 103
16254.52 115
16255.73 100
16256.93 105
16258.14 108
16259.34 128
16260.54 102
16261.75 108
16262.95 118
16264.16 100
16265.36 106
16266.57 113
16267.77 110
16268.98 114
16270.18 97
16271.39 120
16272.59 86
16273.80 84
16275.00 105
16276.21 114
16277.41 127
16278.62 99
16279.83 124
16281.03 151
16282.24 143
16283.44 132
16284.65 162
16285.85 137
16287.06 107
16288.26 114
16289.47 120
16290.68 134
16291.88 122
16293.09 113
16294.29 103
16295.50 113
16296.71 150
16297.91 133
16299.12 138
16300.32 128
16301.53 127
16302.74 137
16303.94 119
16305.15 127
16306.36 141
16307.56 140
16308.77 138
16309.97 145
16311.18 147
16312.39 130
16313.59 130
16314.80 123
16316.01 142
16317.21 141
16318.42 125
16319.63 135
16320.84 107
16322.04 154
16323.25 142
16324.46 131
16325.66 131
16326.87 102
16328.08 110
16329.28 97
16330.49 118
16331.70 129
16332.91 120
16334.11 92
16335.32 92
16336.53 107
16337.74 127
16338.94 140
16340.15 125
16341.36 92
16342.57 127
16343.78 131
16344.98 102
16346.19 109
16347.40 98
16348.61 117
16349.81 100
16351.02 92
16352.23 89
16353.44 94
16354.65 121
16355.86 87
16357.06 74
16358.27 114
16359.48 130
16360.69 100
16361.90 94
16363.11 93
16364.31 101
16365.52 94
16366.73 110
16367.94 100
16369.15 109
16370.36 109
16371.57 103
16372.77 94
16373.98 89
16375.19 94
16376.40 87
16377.61 105
16378.82 91
16380.03 105
16381.24 99
16382.45 94
16383.66 90
16384.87 89
16386.08 80
16387.28 91
16388.49 125
16389.70 86
16390.91 87
16392.12 106
16393.33 97
16394.54 87
16395.75 105
16396.96 107
16398.17 107
16399.38 90
16400.59 88
16401.80 101
16403.01 90
16404.22 89
16405.43 95
16406.64 99
16407.85 104
16409.06 105
16410.27 117
16411.48 96
16412.69 82
16413.90 94
16415.11 96
16416.32 86
16417.53 88
16418.74 86
16419.95 80
16421.17 85
16422.38 95
16423.59 89
16424.80 86
16426.01 68
16427.22 96
16428.43 84
16429.64 113
16430.85 95
16432.06 111
16433.27 94
16434.48 66
16435.70 80
16436.91 90
16438.12 71
16439.33 66
16440.54 80
16441.75 79
16442.96 97
16444.18 70
16445.39 66
16446.60 94
16447.81 103
16449.02 77
16450.23 79
16451.45 88
16452.66 91
16453.87 81
16455.08 94
16456.29 103
16457.50 85
16458.72 75
16459.93 71
16461.14 66
16462.35 78
16463.57 95
16464.78 89
16465.99 103
16467.20 88
16468.41 93
16469.63 77
16470.84 83
16472.05 82
16473.26 78
16474.48 62
16475.69 67
16476.90 94
16478.12 72
16479.33 72
16480.54 80
16481.75 80
16482.97 87
16484.18 79
16485.39 103
16486.61 76
16487.82 82
16489.03 87
16490.24 88
16491.46 76
16492.67 68
16493.88 80
16495.10 62
16496.31 69
16497.52 88
16498.74 103
16499.95 80
16501.17 85
16502.38 74
16503.59 76
16504.81 79
16506.02 82
16507.23 66
16508.45 81
16509.66 106
16510.88 78
16512.09 69
16513.30 82
16514.52 60
16515.73 77
16516.95 84
16518.16 76
16519.37 84
16520.59 77
16521.80 68
16523.02 67
16524.23 62
16525.45 100
16526.66 82
16527.88 90
16529.09 75
16530.30 69
16531.52 97
16532.73 76
16533.95 74
16535.16 96
16536.38 104
16537.59 81
16538.81 76
16540.02 92
16541.24 94
16542.45 67
16543.67 60
16544.88 73
16546.10 81
16547.31 68
16548.53 77
16549.75 92
16550.96 97
16552.18 68
16553.39 77
16554.61 99
16555.82 87
16557.04 62
16558.25 71
16559.47 95
16560.69 74
16561.90 91
16563.12 85
16564.33 106
16565.55 83
16566.77 88
16567.98 95
16569.20 100
16570.41 74
16571.63 69
16572.85 87
16574.06 108
16575.28 77
16576.50 81
16577.71 80
16578.93 82
16580.14 70
16581.36 89
16582.58 123
16583.79 82
16585.01 75
16586.23 104
16587.44 95
16588.66 84
16589.88 86
16591.09 87
16592.31 82
16593.53 85
16594.75 81
16595.96 89
16597.18 95
16598.40 79
16599.61 79
16600.83 70
16602.05 63
16603.27 75
16604.48 79
16605.70 71
16606.92 104
16608.14 81
16609.35 87
16610.57 61
16611.79 83
16613.01 82
16614.22 84
16615.44 72
16616.66 97
16617.88 79
16619.10 81
16620.31 85
16621.53 82
16622.75 69
16623.97 72
16625.19 85
16626.40 78
16627.62 75
16628.84 87
16630.06 86
16631.28 73
16632.50 76
16633.71 82
16634.93 68
16636.15 95
16637.37 79
16638.59 73
16639.81 73
16641.03 70
16642.24 64
16643.46 83
16644.68 88
16645.90 81
16647.12 83
16648.34 82
16649.56 88
16650.78 76
16652.00 80
16653.22 83
16654.44 74
16655.65 68
16656.87 52
16658.09 77
16659.31 63
16660.53 82
16661.75 62
16662.97 81
16664.19 75
16665.41 82
16666.63 87
16667.85 68
16669.07 100
16670.29 81
16671.51 77
16672.73 71
16673.95 84
16675.17 79
16676.39 69
16677.61 101
16678.83 91
16680.05 74
16681.27 94
16682.49 90
16683.71 81
16684.93 88
16686.15 76
16687.37 85
16688.59 86
16689.81 67
16691.03 78
16692.25 88
16693.47 86
16694.69 80
16695.92 70
16697.14 74
16698.36 70
16699.58 80
16700.80 86
16702.02 72
16703.24 72
16704.46 95
16705.68 91
16706.90 67
16708.13 75
16709.35 86
16710.57 73
16711.79 64
16713.01 76
16714.23 91
16715.45 80
16716.67 73
16717.90 68
16719.12 71
16720.34 50
16721.56 72
16722.78 64
16724.00 67
16725.23 71
16726.45 84
16727.67 100
16728.89 96
16730.11 70
16731.34 65
16732.56 70
16733.78 62
16735.00 61
16736.23 68
16737.45 66
16738.67 63
16739.89 72
16741.11 69
16742.34 70
16743.56 74
16744.78 90
16746.00 72
16747.23 52
16748.45 52
16749.67 82
16750.90 65
16752.12 65
16753.34 60
16754.56 76
16755.79 73
16757.01 73
16758.23 70
16759.46 58
16760.68 75
16761.90 61
16763.13 83
16764.35 61
16765.57 80
16766.80 79
16768.02 64
16769.24 75
16770.47 88
16771.69 67
16772.91 60
16774.14 47
16775.36 76
16776.58 71
16777.81 92
16779.03 69
16780.25 68
16781.48 74
16782.70 75
16783.93 67
16785.15 61
16786.37 85
16787.60 70
16788.82 69
16790.05 67
16791.27 67
16792.50 71
16793.72 62
16794.94 78
16796.17 71
16797.39 65
16798.62 76
16799.84 64
16801.07 101
16802.29 94
16803.52 62
16804.74 66
16805.97 70
16807.19 66
16808.42 66
16809.64 62
16810.87 74
16812.09 85
16813.32 72
16814.54 65
16815.77 77
16816.99 90
16818.22 61
16819.44 62
16820.67 65
16821.89 59
16823.12 74
16824.34 75
16825.57 97
16826.79 79
16828.02 63
16829.25 68
16830.47 70
16831.70 61
16832.92 101
16834.15 85
16835.37 66
16836.60 67
16837.83 79
16839.05 79
16840.28 75
16841.50 70
16842.73 80
16843.96 73
16845.18 78
16846.41 98
16847.63 94
16848.86 92
16850.09 82
16851.31 91
16852.54 91
16853.77 79
16854.99 92
16856.22 78
16857.45 108
16858.67 82
16859.90 86
16861.13 95
16862.35 124
16863.58 87
16864.81 90
16866.03 66
16867.26 71
16868.49 65
16869.72 89
16870.94 81
16872.17 115
16873.40 138
16874.62 109
16875.85 96
16877.08 93
16878.31 93
16879.53 96
16880.76 99
16881.99 105
16883.22 115
16884.44 104
16885.67 126
16886.90 99
16888.13 94
16889.36 125
16890.58 109
16891.81 139
16893.04 95
16894.27 101
16895.50 117
16896.72 121
16897.95 84
16899.18 91
16900.41 86
16901.64 104
16902.86 102
16904.09 96
16905.32 79
16906.55 107
16907.78 79
16909.01 89
16910.24 88
16911.46 87
16912.69 89
16913.92 110
16915.15 94
16916.38 86
16917.61 67
16918.84 61
16920.07 72
16921.29 71
16922.52 71
16923.75 82
16924.98 103
16926.21 99
16927.44 91
16928.67 85
16929.90 67
16931.13 62
16932.36 60
16933.59 74
16934.82 74
16936.05 64
16937.28 76
16938.51 70
16939.73 89
16940.96 52
16942.19 74
16943.42 84
16944.65 82
16945.88 73
16947.11 65
16948.34 106
16949.57 96
16950.80 107
16952.03 85
16953.26 69
16954.49 75
16955.72 71
16956.95 87
16958.18 70
16959.42 68
16960.65 77
16961.88 89
16963.11 74
16964.34 72
16965.57 62
16966.80 72
16968.03 62
16969.26 79
16970.49 75
16971.72 89
16972.95 78
16974.18 92
16975.41 77
16976.65 70
16977.88 66
16979.11 80
16980.34 84
16981.57 71
16982.80 80
16984.03 85
16985.26 99
16986.49 96
16987.73 72
16988.96 73
16990.19 53
16991.42 74
16992.65 55
16993.88 58
16995.12 70
16996.35 75
16997.58 84
16998.81 68
17000.04 73
17001.27 60
17002.51 71
17003.74 78
17004.97 85
17006.20 84
17007.43 89
17008.67 77
17009.90 69
17011.13 68
17012.36 67
17013.60 59
17014.83 62
17016.06 72
17017.29 74
17018.53 69
17019.76 61
17020.99 79
17022.22 66
17023.46 66
17024.69 72
17025.92 72
17027.15 83
17028.39 53
17029.62 78
17030.85 63
17032.09 70
17033.32 80
17034.55 70
17035.79 70
17037.02 73
17038.25 69
17039.49 65
17040.72 63
17041.95 82
17043.19 74
17044.42 83
17045.65 63
17046.89 78
17048.12 63
17049.35 70
17050.59 79
17051.82 68
17053.05 67
17054.29 70
17055.52 77
17056.76 64
17057.99 71
17059.22 74
17060.46 64
17061.69 87
17062.93 75
17064.16 66
17065.39 59
17066.63 64
17067.86 90
17069.10 78
17070.33 79
17071.57 63
17072.80 67
17074.04 69
17075.27 58
17076.50 85
17077.74 69
17078.97 53
17080.21 69
17081.44 62
17082.68 56
17083.91 61
17085.15 78
17086.38 73
17087.62 45
17088.85 75
17090.09 52
17091.32 52
17092.56 56
17093.79 52
17095.03 63
17096.26 68
17097.50 83
17098.74 74
17099.97 67
17101.21 74
17102.44 62
17103.68 44
17104.91 53
17106.15 64
17107.38 73
17108.62 69
17109.86 67
17111.09 65
17112.33 42
17113.56 55
17114.80 48
17116.04 64
17117.27 69
17118.51 68
17119.74 50
17120.98 58
17122.22 66
17123.45 65
17124.69 65
17125.93 61
17127.16 52
17128.40 67
17129.64 60
17130.87 70
17132.11 74
17133.35 69
17134.58 77
17135.82 63
17137.06 72
17138.29 69
17139.53 74
17140.77 68
17142.00 86
17143.24 59
17144.48 69
17145.72 71
17146.95 53
17148.19 70
17149.43 62
17150.66 50
17151.90 69
17153.14 58
17154.38 76
17155.61 57
17156.85 47
17158.09 51
17159.33 49
17160.56 55
17161.80 45
17163.04 50
17164.28 50
17165.52 49
17166.75 57
17167.99 72
17169.23 48
17170.47 60
17171.71 62
17172.94 92
17174.18 64
17175.42 60
17176.66 60
17177.90 58
17179.13 60
17180.37 73
17181.61 61
17182.85 64
17184.09 71
17185.33 71
17186.57 68
17187.80 68
17189.04 64
17190.28 63
17191.52 71
17192.76 59
17194.00 52
17195.24 43
17196.48 56
17197.72 76
17198.95 54
17200.19 64
17201.43 56
17202.67 59
17203.91 50
17205.15 42
17206.39 49
17207.63 59
17208.87 63
17210.11 74
17211.35 69
17212.59 58
17213.83 57
17215.07 74
17216.31 67
17217.55 59
17218.79 58
17220.03 58
17221.26 65
17222.50 59
17223.74 70
17224.98 72
17226.22 54
17227.46 71
17228.71 72
17229.95 59
17231.19 64
17232.43 62
17233.67 49
17234.91 61
17236.15 48
17237.39 67
17238.63 74
17239.87 57
17241.11 68
17242.35 52
17243.59 72
17244.83 63
17246.07 46
17247.31 59
17248.55 61
17249.79 60
17251.04 75
17252.28 59
17253.52 65
17254.76 56
17256.00 43
17257.24 69
17258.48 70
17259.72 62
17260.96 63
17262.21 51
17263.45 58
17264.69 47
17265.93 54
17267.17 49
17268.41 65
17269.65 54
17270.90 64
17272.14 75
17273.38 45
17274.62 63
17275.86 72
17277.11 68
17278.35 48
17279.59 43
17280.83 49
17282.07 60
17283.32 70
17284.56 63
17285.80 51
17287.04 60
17288.28 65
17289.53 68
17290.77 51
17292.01 58
17293.25 59
17294.50 67
17295.74 70
17296.98 55
17298.22 56
17299.47 53
17300.71 52
17301.95 73
17303.19 56
17304.44 47
17305.68 63
17306.92 68
17308.17 61
17309.41 49
17310.65 67
17311.90 60
17313.14 40
17314.38 49
17315.63 73
17316.87 76
17318.11 57
17319.36 51
17320.60 54
17321.84 48
17323.09 48
17324.33 54
17325.57 60
17326.82 52
17328.06 52
17329.30 37
17330.55 43
17331.79 40
17333.04 49
17334.28 73
17335.52 52
17336.77 55
17338.01 84
17339.26 62
17340.50 73
17341.74 64
17342.99 71
17344.23 69
17345.48 56
17346.72 53
17347.97 58
17349.21 47
17350.46 55
17351.70 40
17352.94 66
17354.19 48
17355.43 68
17356.68 41
17357.92 71
17359.17 58
17360.41 41
17361.66 61
17362.90 66
17364.15 57
17365.39 56
17366.64 44
17367.88 54
17369.13 69
17370.37 76
17371.62 60
17372.86 55
17374.11 50
17375.35 66
17376.60 55
17377.85 57
17379.09 73
17380.34 68
17381.58 51
17382.83 62
17384.07 49
17385.32 60
17386.57 45
17387.81 55
17389.06 49
17390.30 60
17391.55 62
17392.80 49
17394.04 38
17395.29 50
17396.53 69
17397.78 55
17399.03 44
17400.27 55
17401.52 56
17402.77 63
17404.01 58
17405.26 61
17406.50 63
17407.75 66
17409.00 71
17410.24 60
17411.49 62
17412.74 46
17413.99 66
17415.23 71
17416.48 72
17417.73 54
17418.97 60
17420.22 72
17421.47 64
17422.71 54
17423.96 40
17425.21 70
17426.46 60
17427.70 79
17428.95 41
17430.20 50
17431.45 43
17432.69 62
17433.94 44
17435.19 61
17436.44 65
17437.68 54
17438.93 53
17440.18 65
17441.43 43
17442.67 62
17443.92 56
17445.17 68
17446.42 60
17447.67 70
17448.91 45
17450.16 40
17451.41 70
17452.66 66
17453.91 61
17455.15 50
17456.40 63
17457.65 61
17458.90 46
17460.15 56
17461.40 55
17462.65 79
17463.89 48
17465.14 52
17466.39 57
17467.64 58
17468.89 49
17470.14 47
17471.39 60
17472.64 67
17473.88 74
17475.13 53
17476.38 68
17477.63 61
17478.88 42
17480.13 48
17481.38 55
17482.63 55
17483.88 39
17485.13 55
17486.38 55
17487.63 54
17488.88 70
17490.12 56
17491.37 45
17492.62 48
17493.87 54
17495.12 45
17496.37 50
17497.62 60
17498.87 65
17500.12 77
17501.37 61
17502.62 62
17503.87 62
17505.12 61
17506.37 67
17507.62 65
17508.87 60
17510.12 66
17511.37 52
17512.62 60
17513.87 68
17515.12 68
17516.38 68
17517.63 60
17518.88 70
17520.13 76
17521.38 72
17522.63 68
17523.88 52
17525.13 51
17526.38 64
17527.63 68
17528.88 67
17530.13 80
17531.38 51
17532.64 71
17533.89 68
17535.14 58
17536.39 73
17537.64 58
17538.89 55
17540.14 58
17541.39 54
17542.65 62
17543.90 71
17545.15 76
17546.40 64
17547.65 53
17548.90 61
17550.16 77
17551.41 67
17552.66 48
17553.91 61
17555.16 59
17556.41 69
17557.67 63
17558.92 71
17560.17 55
17561.42 57
17562.67 80
17563.93 78
17565.18 59
17566.43 55
17567.68 67
17568.94 50
17570.19 49
17571.44 62
17572.69 63
17573.95 70
17575.20 58
17576.45 68
17577.70 64
17578.96 69
17580.21 65
17581.46 61
17582.71 59
17583.97 78
17585.22 55
17586.47 66
17587.73 46
17588.98 50
17590.23 68
17591.49 60
17592.74 45
17593.99 41
17595.25 41
17596.50 70
17597.75 56
17599.01 56
17600.26 49
17601.51 57
17602.77 65
17604.02 72
17605.27 56
17606.53 52
17607.78 39
17609.03 69
17610.29 53
17611.54 57
17612.80 42
17614.05 59
17615.30 44
17616.56 49
17617.81 65
17619.07 67
17620.32 62
17621.58 46
17622.83 49
17624.08 60
17625.34 52
17626.59 52
17627.85 60
17629.10 66
17630.36 61
17631.61 51
17632.87 52
17634.12 54
17635.37 47
17636.63 71
17637.88 71
17639.14 51
17640.39 50
17641.65 71
17642.90 71
17644.16 68
17645.41 53
17646.67 55
17647.92 60
17649.18 49
17650.44 51
17651.69 40
17652.95 51
17654.20 71
17655.46 65
17656.71 76
17657.97 47
17659.22 66
17660.48 57
17661.73 52
17662.99 63
17664.25 55
17665.50 74
17666.76 58
17668.01 58
17669.27 54
17670.53 61
17671.78 57
17673.04 33
17674.29 51
17675.55 47
17676.81 37
17678.06 62
17679.32 62
17680.57 62
17681.83 63
17683.09 56
17684.34 54
17685.60 35
17686.86 68
17688.11 65
17689.37 54
17690.63 50
17691.88 48
17693.14 32
17694.40 50
17695.65 55
17696.91 63
17698.17 57
17699.43 52
17700.68 49
17701.94 48
17703.20 58
17704.45 64
17705.71 61
17706.97 44
17708.23 46
17709.48 49
17710.74 62
17712.00 51
17713.26 50
17714.51 55
17715.77 57
17717.03 63
17718.29 56
17719.54 51
17720.80 57
17722.06 47
17723.32 65
17724.58 57
17725.83 51
17727.09 59
17728.35 71
17729.61 53
17730.87 49
17732.12 53
17733.38 34
17734.64 52
17735.90 56
17737.16 47
17738.42 32
17739.67 46
17740.93 58
17742.19 76
17743.45 57
17744.71 56
17745.97 54
17747.23 65
17748.48 67
17749.74 63
17751.00 56
17752.26 48
17753.52 51
17754.78 53
17756.04 61
17757.30 66
17758.56 39
17759.81 55
17761.07 49
17762.33 46
17763.59 54
17764.85 48
17766.11 54
17767.37 50
17768.63 67
17769.89 56
17771.15 68
17772.41 60
17773.67 41
17774.93 45
17776.19 61
17777.45 56
17778.71 61
17779.97 59
17781.23 51
17782.49 61
17783.75 67
17785.01 58
17786.27 61
17787.53 61
17788.79 60
17790.05 68
17791.31 52
17792.57 54
17793.83 52
17795.09 64
17796.35 54
17797.61 54
17798.87 52
17800.13 75
17801.39 68
17802.65 46
17803.91 44
17805.17 44
17806.44 57
17807.70 57
17808.96 48
17810.22 50
17811.48 59
17812.74 46
17814.00 55
17815.26 50
17816.52 70
17817.78 53
17819.05 54
17820.31 58
17821.57 61
17822.83 48
17824.09 39
17825.35 53
17826.61 56
17827.88 56
17829.14 56
17830.40 45
17831.66 45
17832.92 52
17834.18 49
17835.45 72
17836.71 57
17837.97 47
17839.23 51
17840.49 50
17841.76 71
17843.02 64
17844.28 38
17845.54 42
17846.81 53
17848.07 55
17849.33 68
17850.59 64
17851.85 52
17853.12 59
17854.38 59
17855.64 40
17856.90 58
17858.17 72
17859.43 48
17860.69 45
17861.96 61
17863.22 33
17864.48 60
17865.74 48
17867.01 46
17868.27 62
17869.53 49
17870.80 80
17872.06 71
17873.32 48
17874.59 58
17875.85 43
17877.11 33
17878.38 39
17879.64 52
17880.90 46
17882.17 57
17883.43 57
17884.69 56
17885.96 37
17887.22 44
17888.48 51
17889.75 43
17891.01 67
17892.28 60
17893.54 45
17894.80 70
17896.07 53
17897.33 51
17898.60 41
17899.86 50
17901.12 65
17902.39 72
17903.65 50
17904.92 52
17906.18 55
17907.45 28
17908.71 46
17909.97 42
17911.24 64
17912.50 53
17913.77 59
17915.03 48
17916.30 37
17917.56 66
17918.83 61
17920.09 54
17921.36 40
17922.62 48
17923.89 51
17925.15 54
17926.42 60
17927.68 38
17928.95 57
17930.21 48
17931.48 54
17932.74 50
17934.01 59
17935.27 57
17936.54 40
17937.81 53
17939.07 47
17940.34 56
17941.60 62
17942.87 55
17944.13 46
17945.40 45
17946.66 67
17947.93 54
17949.20 57
17950.46 38
17951.73 54
17952.99 55
17954.26 56
17955.53 63
17956.79 55
17958.06 48
17959.33 65
17960.59 45
17961.86 70
17963.12 48
17964.39 36
17965.66 44
17966.92 50
17968.19 53
17969.46 56
17970.72 48
17971.99 45
17973.26 45
17974.52 58
17975.79 49
17977.06 46
17978.32 55
17979.59 41
17980.86 46
17982.12 48
17983.39 50
17984.66 60
17985.93 46
17987.19 48
17988.46 56
17989.73 57
17991.00 46
17992.26 62
17993.53 47
17994.80 48
17996.07 52
17997.33 45
17998.60 47
17999.87 47
18001.14 54
18002.40 53
18003.67 54
18004.94 47
18006.21 63
18007.48 50
18008.74 44
18010.01 57
18011.28 43
18012.55 45
18013.82 64
18015.08 49
18016.35 39
18017.62 49
18018.89 63
18020.16 58
18021.43 57
18022.69 48
18023.96 51
18025.23 59
18026.50 49
18027.77 51
18029.04 45
18030.31 46
18031.57 64
18032.84 57
18034.11 54
18035.38 47
18036.65 52
18037.92 69
18039.19 55
18040.46 48
18041.73 49
18043.00 45
18044.27 61
18045.53 55
18046.80 46
18048.07 51
18049.34 53
18050.61 54
18051.88 40
18053.15 35
18054.42 23
18055.69 51
18056.96 44
18058.23 52
18059.50 45
18060.77 62
18062.04 54
18063.31 53
18064.58 36
18065.85 52
18067.12 53
18068.39 44
18069.66 50
18070.93 52
18072.20 40
18073.47 59
18074.74 74
18076.01 43
18077.28 64
18078.55 57
18079.82 54
18081.09 58
18082.36 61
18083.63 56
18084.90 50
18086.18 48
18087.45 73
18088.72 61
18089.99 57
18091.26 62
18092.53 50
18093.80 68
18095.07 40
18096.34 42
18097.61 41
18098.88 52
18100.16 65
18101.43 44
18102.70 34
18103.97 41
18105.24 67
18106.51 44
18107.78 36
18109.06 54
18110.33 55
18111.60 49
18112.87 47
18114.14 49
18115.41 44
18116.69 48
18117.96 51
18119.23 44
18120.50 35
18121.77 45
18123.05 55
18124.32 50
18125.59 36
18126.86 43
18128.13 54
18129.41 69
18130.68 36
18131.95 38
18133.22 56
18134.50 73
18135.77 57
18137.04 48
18138.31 43
18139.59 41
18140.86 52
18142.13 50
18143.40 42
18144.68 46
18145.95 58
18147.22 55
18148.50 39
18149.77 45
18151.04 53
18152.31 44
18153.59 50
18154.86 38
18156.13 48
18157.41 46
18158.68 59
18159.95 45
18161.23 31
18162.50 48
18163.77 41
18165.05 45
18166.32 38
18167.59 35
18168.87 39
18170.14 38
18171.42 57
18172.69 50
18173.96 46
18175.24 49
18176.51 57
18177.78 59
18179.06 43
18180.33 63
18181.61 50
18182.88 57
18184.15 64
18185.43 49
18186.70 62
18187.98 43
18189.25 37
18190.53 57
18191.80 46
18193.08 37
18194.35 53
18195.62 58
18196.90 43
18198.17 46
18199.45 57
18200.72 66
18202.00 46
18203.27 56
18204.55 74
18205.82 57
18207.10 54
18208.37 56
18209.65 39
18210.92 45
18212.20 42
18213.47 62
18214.75 45
18216.02 52
18217.30 37
18218.57 38
18219.85 60
18221.13 62
18222.40 41
18223.68 33
18224.95 59
18226.23 47
18227.50 37
18228.78 53
18230.05 80
18231.33 51
18232.61 44
18233.88 47
18235.16 56
18236.43 51
18237.71 61
18238.99 55
18240.26 48
18241.54 53
18242.81 54
18244.09 48
18245.37 50
18246.64 63
18247.92 47
18249.20 57
18250.47 50
18251.75 56
18253.03 56
18254.30 45
18255.58 47
18256.86 59
18258.13 42
18259.41 68
18260.69 49
18261.96 45
18263.24 46
18264.52 49
18265.79 71
18267.07 61
18268.35 52
18269.63 51
18270.90 62
18272.18 54
18273.46 51
18274.74 41
18276.01 46
18277.29 52
18278.57 39
18279.84 60
18281.12 56
18282.40 53
18283.68 43
18284.96 52
18286.23 39
18287.51 52
18288.79 55
18290.07 40
18291.34 36
18292.62 51
18293.90 58
18295.18 52
18296.46 40
18297.74 42
18299.01 54
18300.29 53
18301.57 50
18302.85 38
18304.13 51
18305.40 44
18306.68 41
18307.96 58
18309.24 39
18310.52 46
18311.80 57
18313.08 51
18314.36 46
18315.63 52
18316.91 64
18318.19 70
18319.47 60
18320.75 47
18322.03 39
18323.31 53
18324.59 42
18325.87 31
18327.14 60
18328.42 61
18329.70 67
18330.98 44
18332.26 46
18333.54 46
18334.82 41
18336.10 45
18337.38 45
18338.66 57
18339.94 57
18341.22 51
18342.50 50
18343.78 51
18345.06 43
18346.34 52
18347.62 40
18348.90 49
18350.18 42
18351.46 56
18352.74 57
18354.02 49
18355.30 33
18356.58 49
18357.86 42
18359.14 58
18360.42 50
18361.70 53
18362.98 52
18364.26 35
18365.54 75
18366.82 58
18368.10 43
18369.38 41
18370.66 44
18371.94 51
18373.23 56
18374.51 69
18375.79 67
18377.07 47
18378.35 49
18379.63 49
18380.91 52
18382.19 68
18383.47 51
18384.75 56
18386.04 64
18387.32 60
18388.60 53
18389.88 47
18391.16 46
18392.44 49
18393.72 62
18395.01 40
18396.29 49
18397.57 48
18398.85 56
18400.13 46
18401.41 34
18402.70 39
18403.98 41
18405.26 50
18406.54 43
18407.82 44
18409.11 54
18410.39 56
18411.67 57
18412.95 48
18414.23 42
18415.52 47
18416.80 57
18418.08 55
18419.36 57
18420.65 53
18421.93 46
18423.21 55
18424.49 79
18425.78 54
18427.06 44
18428.34 61
18429.62 53
18430.91 44
18432.19 52
18433.47 51
18434.76 38
18436.04 46
18437.32 49
18438.61 45
18439.89 40
18441.17 49
18442.45 50
18443.74 39
18445.02 31
18446.30 29
18447.59 38
18448.87 59
18450.15 67
18451.44 47
18452.72 40
18454.01 57
18455.29 55
18456.57 47
18457.86 46
18459.14 46
18460.42 46
18461.71 50
18462.99 43
18464.28 45
18465.56 53
18466.84 31
18468.13 41
18469.41 42
18470.70 39
18471.98 79
18473.27 72
18474.55 58
18475.83 73
18477.12 48
18478.40 59
18479.69 52
18480.97 27
18482.26 44
18483.54 28
18484.83 59
18486.11 45
18487.40 28
18488.68 43
18489.97 53
18491.25 42
18492.54 53
18493.82 48
18495.11 45
18496.39 49
18497.68 45
18498.96 48
18500.25 33
18501.53 57
18502.82 59
18504.10 58
18505.39 38
18506.67 53
18507.96 49
18509.24 58
18510.53 37
18511.81 40
18513.10 39
18514.39 44
18515.67 66
18516.96 41
18518.24 43
18519.53 51
18520.82 47
18522.10 41
18523.39 52
18524.67 48
18525.96 55
18527.25 39
18528.53 58
18529.82 44
18531.10 49
18532.39 54
18533.68 38
18534.96 36
18536.25 48
18537.54 54
18538.82 40
18540.11 49
18541.40 38
18542.68 48
18543.97 48
18545.26 49
18546.54 50
18547.83 52
18549.12 45
18550.40 51
18551.69 43
18552.98 40
18554.27 57
18555.55 56
18556.84 48
18558.13 61
18559.41 46
18560.70 46
18561.99 55
18563.28 66
18564.56 52
18565.85 41
18567.14 52
18568.43 45
18569.71 63
18571.00 46
18572.29 58
18573.58 61
18574.87 55
18576.15 50
18577.44 50
18578.73 58
18580.02 46
18581.31 71
18582.59 56
18583.88 43
18585.17 33
18586.46 57
18587.75 77
18589.03 51
18590.32 46
18591.61 48
18592.90 45
18594.19 55
18595.48 41
18596.77 52
18598.05 58
18599.34 67
18600.63 73
18601.92 62
18603.21 49
18604.50 67
18605.79 77
18607.08 54
18608.36 66
18609.65 76
18610.94 66
18612.23 85
18613.52 61
18614.81 52
18616.10 71
18617.39 53
18618.68 77
18619.97 66
18621.26 58
18622.55 51
18623.84 67
18625.13 52
18626.42 51
18627.71 60
18628.99 60
18630.28 76
18631.57 61
18632.86 73
18634.15 61
18635.44 65
18636.73 74
18638.02 72
18639.31 45
18640.60 78
18641.89 67
18643.18 79
18644.47 59
18645.77 54
18647.06 54
18648.35 52
18649.64 78
18650.93 65
18652.22 61
18653.51 59
18654.80 59
18656.09 55
18657.38 63
18658.67 74
18659.96 73
18661.25 49
18662.54 52
18663.83 60
18665.12 58
18666.42 63
18667.71 54
18669.00 70
18670.29 61
18671.58 47
18672.87 45
18674.16 66
18675.45 62
18676.75 52
18678.04 62
18679.33 51
18680.62 46
18681.91 54
18683.20 52
18684.49 34
18685.79 65
18687.08 71
18688.37 50
18689.66 52
18690.95 50
18692.25 64
18693.54 62
18694.83 56
18696.12 51
18697.41 51
18698.71 46
18700.00 49
18701.29 34
18702.58 41
18703.87 48
18705.17 55
18706.46 46
18707.75 47
18709.04 50
18710.34 53
18711.63 54
18712.92 55
18714.21 52
18715.51 49
18716.80 51
18718.09 47
18719.39 50
18720.68 42
18721.97 42
18723.26 56
18724.56 59
18725.85 38
18727.14 37
18728.44 78
18729.73 54
18731.02 48
18732.32 39
18733.61 50
18734.90 67
18736.20 37
18737.49 52
18738.78 48
18740.08 45
18741.37 36
18742.66 58
18743.96 39
18745.25 41
18746.55 43
18747.84 60
18749.13 48
18750.43 50
18751.72 66
18753.02 44
18754.31 51
18755.60 51
18756.90 44
18758.19 43
18759.49 57
18760.78 54
18762.07 66
18763.37 47
18764.66 49
18765.96 55
18767.25 56
18768.55 62
18769.84 45
18771.14 57
18772.43 60
18773.73 49
18775.02 54
18776.32 57
18777.61 59
18778.91 62
18780.20 56
18781.49 57
18782.79 68
18784.09 70
18785.38 62
18786.68 50
18787.97 59
18789.27 56
18790.56 49
18791.86 61
18793.15 58
18794.45 60
18795.74 48
18797.04 68
18798.33 56
18799.63 34
18800.93 58
18802.22 43
18803.52 39
18804.81 55
18806.11 46
18807.40 40
18808.70 43
18810.00 55
18811.29 33
18812.59 52
18813.88 68
18815.18 58
18816.48 57
18817.77 42
18819.07 45
18820.37 57
18821.66 57
18822.96 46
18824.25 59
18825.55 38
18826.85 48
18828.14 54
18829.44 49
18830.74 56
18832.03 42
18833.33 42
18834.63 44
18835.93 56
18837.22 47
18838.52 48
18839.82 37
18841.11 41
18842.41 42
18843.71 59
18845.00 43
18846.30 38
18847.60 58
18848.90 46
18850.19 27
18851.49 63
18852.79 49
18854.09 42
18855.38 32
18856.68 49
18857.98 50
18859.28 45
18860.57 35
18861.87 37
18863.17 55
18864.47 53
18865.77 46
18867.06 51
18868.36 41
18869.66 51
18870.96 50
18872.26 31
18873.55 27
18874.85 37
18876.15 70
18877.45 64
18878.75 30
18880.05 38
18881.34 46
18882.64 39
18883.94 51
18885.24 59
18886.54 53
18887.84 51
18889.14 53
18890.43 42
18891.73 35
18893.03 63
18894.33 53
18895.63 58
18896.93 38
18898.23 50
18899.53 58
18900.83 55
18902.13 55
18903.42 44
18904.72 56
18906.02 57
18907.32 44
18908.62 56
18909.92 38
18911.22 50
18912.52 54
18913.82 51
18915.12 36
18916.42 46
18917.72 45
18919.02 49
18920.32 55
18921.62 50
18922.92 66
18924.22 45
18925.52 53
18926.82 53
18928.12 36
18929.42 57
18930.72 59
18932.02 50
18933.32 46
18934.62 43
18935.92 48
18937.22 51
18938.52 47
18939.82 42
18941.12 40
18942.42 41
18943.72 40
18945.02 43
18946.32 45
18947.62 41
18948.92 52
18950.23 58
18951.53 45
18952.83 45
18954.13 62
18955.43 68
18956.73 52
18958.03 35
18959.33 40
18960.63 42
18961.94 40
18963.24 51
18964.54 40
18965.84 49
18967.14 45
18968.44 40
18969.74 45
18971.04 37
18972.35 47
18973.65 56
18974.95 61
18976.25 53
18977.55 67
18978.85 61
18980.16 68
18981.46 62
18982.76 35
18984.06 41
18985.36 53
18986.67 47
18987.97 49
18989.27 42
18990.57 46
18991.88 47
18993.18 49
18994.48 54
18995.78 39
18997.08 43
18998.39 49
18999.69 45
19000.99 41
19002.30 61
19003.60 46
19004.90 51
19006.20 50
19007.51 56
19008.81 49
19010.11 47
19011.41 52
19012.72 59
19014.02 50
19015.32 46
19016.63 45
19017.93 41
19019.23 52
19020.54 45
19021.84 47
19023.14 42
19024.45 47
19025.75 38
19027.05 39
19028.36 34
19029.66 43
19030.96 34
19032.27 42
19033.57 30
19034.87 44
19036.18 41
19037.48 35
19038.79 41
19040.09 30
19041.39 36
19042.70 34
19044.00 41
19045.31 31
19046.61 36
19047.91 41
19049.22 51
19050.52 54
19051.83 48
19053.13 40
19054.44 33
19055.74 47
19057.05 41
19058.35 64
19059.65 49
19060.96 49
19062.26 40
19063.57 49
19064.87 51
19066.18 45
19067.48 33
19068.79 47
19070.09 39
19071.40 59
19072.70 39
19074.01 35
19075.31 41
19076.62 35
19077.92 37
19079.23 39
19080.53 43
19081.84 37
19083.14 35
19084.45 49
19085.76 47
19087.06 39
19088.37 42
19089.67 53
19090.98 48
19092.28 39
19093.59 42
19094.89 53
19096.20 52
19097.51 57
19098.81 46
19100.12 59
19101.42 39
19102.73 49
19104.04 43
19105.34 53
19106.65 47
19107.96 53
19109.26 58
19110.57 49
19111.87 47
19113.18 64
19114.49 57
19115.79 49
19117.10 51
19118.41 47
19119.71 40
19121.02 37
19122.33 48
19123.63 40
19124.94 39
19126.25 45
19127.55 41
19128.86 49
19130.17 42
19131.48 41
19132.78 62
19134.09 41
19135.40 34
19136.70 51
19138.01 46
19139.32 38
19140.63 32
19141.93 39
19143.24 47
19144.55 71
19145.86 39
19147.16 38
19148.47 43
19149.78 49
19151.09 22
19152.39 39
19153.70 85
19155.01 54
19156.32 54
19157.63 49
19158.93 41
19160.24 55
19161.55 56
19162.86 40
19164.17 34
19165.47 39
19166.78 44
19168.09 44
19169.40 28
19170.71 50
19172.02 47
19173.32 49
19174.63 41
19175.94 54
19177.25 42
19178.56 43
19179.87 41
19181.18 60
19182.48 52
19183.79 42
19185.10 42
19186.41 43
19187.72 50
19189.03 45
19190.34 53
19191.65 57
19192.96 53
19194.27 50
19195.58 37
19196.88 40
19198.19 63
19199.50 48
19200.81 56
19202.12 46
19203.43 45
19204.74 57
19206.05 37
19207.36 57
19208.67 34
19209.98 47
19211.29 30
19212.60 38
19213.91 46
19215.22 39
19216.53 46
19217.84 70
19219.15 37
19220.46 38
19221.77 41
19223.08 67
19224.39 54
19225.70 52
19227.01 43
19228.32 45
19229.63 46
19230.94 37
19232.25 42
19233.56 40
19234.87 41
19236.18 42
19237.49 61
19238.81 43
19240.12 33
19241.43 55
19242.74 43
19244.05 54
19245.36 70
19246.67 41
19247.98 44
19249.29 31
19250.60 45
19251.91 38
19253.23 42
19254.54 42
19255.85 56
19257.16 42
19258.47 44
19259.78 55
19261.09 44
19262.41 47
19263.72 40
19265.03 43
19266.34 59
19267.65 52
19268.96 48
19270.28 37
19271.59 53
19272.90 60
19274.21 41
19275.52 47
19276.84 40
19278.15 62
19279.46 55
19280.77 34
19282.08 37
19283.40 55
19284.71 56
19286.02 40
19287.33 46
19288.65 39
19289.96 64
19291.27 62
19292.58 49
19293.90 52
19295.21 34
19296.52 46
19297.83 54
19299.15 56
19300.46 49
19301.77 43
19303.09 68
19304.40 40
19305.71 50
19307.02 46
19308.34 54
19309.65 49
19310.96 48
19312.28 44
19313.59 50
19314.90 41
19316.22 28
19317.53 31
19318.84 32
19320.16 32
19321.47 35
19322.78 36
19324.10 31
19325.41 46
19326.73 55
19328.04 67
19329.35 44
19330.67 40
19331.98 46
19333.29 37
19334.61 40
19335.92 46
19337.24 49
19338.55 50
19339.87 48
19341.18 44
19342.49 43
19343.81 45
19345.12 41
19346.44 40
19347.75 28
19349.07 50
19350.38 65
19351.69 63
19353.01 57
19354.32 48
19355.64 47
19356.95 41
19358.27 39
19359.58 39
19360.90 40
19362.21 48
19363.53 44
19364.84 48
19366.16 43
19367.47 67
19368.79 50
19370.10 48
19371.42 54
19372.73 53
19374.05 47
19375.36 49
19376.68 51
19378.00 42
19379.31 45
19380.63 57
19381.94 46
19383.26 41
19384.57 44
19385.89 47
19387.20 51
19388.52 50
19389.84 39
19391.15 40
19392.47 42
19393.78 50
19395.10 59
19396.42 60
19397.73 47
19399.05 53
19400.37 34
19401.68 47
19403.00 26
19404.31 37
19405.63 43
19406.95 42
19408.26 43
19409.58 46
19410.90 42
19412.21 46
19413.53 65
19414.85 46
19416.16 46
19417.48 47
19418.80 37
19420.11 51
19421.43 41
19422.75 50
19424.07 49
19425.38 49
19426.70 39
19428.02 39
19429.33 52
19430.65 47
19431.97 47
19433.29 33
19434.60 35
19435.92 50
19437.24 58
19438.56 46
19439.87 60
19441.19 52
19442.51 34
19443.83 43
19445.14 35
19446.46 53
19447.78 60
19449.10 50
19450.42 37
19451.73 29
19453.05 47
19454.37 41
19455.69 54
19457.01 38
19458.32 32
19459.64 36
19460.96 43
19462.28 52
19463.60 56
19464.92 37
19466.23 36
19467.55 50
19468.87 43
19470.19 42
19471.51 38
19472.83 40
19474.15 38
19475.46 46
19476.78 57
19478.10 40
19479.42 39
19480.74 34
19482.06 34
19483.38 33
19484.70 45
19486.02 35
19487.34 43
19488.65 45
19489.97 37
19491.29 34
19492.61 29
19493.93 31
19495.25 30
19496.57 38
19497.89 44
19499.21 35
19500.53 38
19501.85 33
19503.17 41
19504.49 41
19505.81 33
19507.13 36
19508.45 32
19509.77 34
19511.09 47
19512.41 35
19513.73 41
19515.05 40
19516.37 39
19517.69 44
19519.01 36
19520.33 51
19521.65 43
19522.97 46
19524.29 36
19525.61 44
19526.93 35
19528.25 32
19529.57 37
19530.89 32
19532.21 50
19533.54 56
19534.86 35
19536.18 41
19537.50 48
19538.82 40
19540.14 41
19541.46 42
19542.78 42
19544.10 34
19545.42 45
19546.75 33
19548.07 36
19549.39 35
19550.71 41
19552.03 44
19553.35 50
19554.67 54
19555.99 55
19557.32 52
19558.64 46
19559.96 48
19561.28 39
19562.60 45
19563.92 43
19565.25 47
19566.57 47
19567.89 43
19569.21 35
19570.53 34
19571.86 37
19573.18 35
19574.50 40
19575.82 40
19577.15 47
19578.47 43
19579.79 49
19581.11 42
19582.43 33
19583.76 29
19585.08 53
19586.40 40
19587.72 44
19589.05 38
19590.37 34
19591.69 34
19593.02 49
19594.34 30
19595.66 48
19596.98 29
19598.31 29
19599.63 39
19600.95 41
19602.28 34
19603.60 43
19604.92 40
19606.25 32
19607.57 33
19608.89 39
19610.22 42
19611.54 47
19612.86 42
19614.19 44
19615.51 27
19616.83 35
19618.16 40
19619.48 49
19620.80 29
19622.13 32
19623.45 21
19624.78 54
19626.10 37
19627.42 46
19628.75 45
19630.07 50
19631.40 43
19632.72 38
19634.04 43
19635.37 41
19636.69 45
19638.02 43
19639.34 40
19640.66 40
19641.99 39
19643.31 42
19644.64 46
19645.96 56
19647.29 48
19648.61 29
19649.94 43
19651.26 43
19652.59 50
19653.91 36
19655.24 56
19656.56 45
19657.89 47
19659.21 44
19660.54 38
19661.86 38
19663.19 36
19664.51 39
19665.84 57
19667.16 35
19668.49 45
19669.81 52
19671.14 26
19672.46 47
19673.79 51
19675.11 42
19676.44 39
19677.77 42
19679.09 38
19680.42 45
19681.74 48
19683.07 28
19684.39 35
19685.72 43
19687.05 51
19688.37 40
19689.70 31
19691.02 41
19692.35 44
19693.68 47
19695.00 44
19696.33 52
19697.66 57
19698.98 57
19700.31 66
19701.63 54
19702.96 59
19704.29 58
19705.61 47
19706.94 44
19708.27 47
19709.59 52
19710.92 45
19712.25 52
19713.57 40
19714.90 34
19716.23 54
19717.56 54
19718.88 38
19720.21 23
19721.54 48
19722.86 30
19724.19 42
19725.52 47
19726.85 42
19728.17 51
19729.50 44
19730.83 54
19732.16 31
19733.48 42
19734.81 45
19736.14 47
19737.47 45
19738.79 40
19740.12 51
19741.45 37
19742.78 41
19744.10 36
19745.43 48
19746.76 39
19748.09 24
19749.42 47
19750.74 52
19752.07 33
19753.40 24
19754.73 40
19756.06 42
19757.39 32
19758.71 35
19760.04 38
19761.37 39
19762.70 41
19764.03 43
19765.36 32
19766.69 32
19768.01 44
19769.34 44
19770.67 40
19772.00 41
19773.33 40
19774.66 48
19775.99 46
19777.32 33
19778.65 39
19779.97 62
19781.30 51
19782.63 40
19783.96 37
19785.29 50
19786.62 44
19787.95 34
19789.28 32
19790.61 40
19791.94 27
19793.27 30
19794.60 56
19795.93 48
19797.26 39
19798.59 37
19799.92 47
19801.25 31
19802.58 25
19803.91 38
19805.24 38
19806.57 47
19807.90 30
19809.23 45
19810.56 46
19811.89 24
19813.22 32
19814.55 36
19815.88 38
19817.21 32
19818.54 37
19819.87 35
19821.20 40
19822.53 45
19823.86 41
19825.19 34
19826.52 44
19827.85 27
19829.18 45
19830.51 41
19831.84 59
19833.17 28
19834.51 41
19835.84 51
19837.17 38
19838.50 27
19839.83 38
19841.16 45
19842.49 31
19843.82 40
19845.15 60
19846.49 67
19847.82 37
19849.15 44
19850.48 36
19851.81 64
19853.14 31
19854.47 45
19855.81 46
19857.14 44
19858.47 24
19859.80 47
19861.13 44
19862.47 55
19863.80 49
19865.13 36
19866.46 39
19867.79 37
19869.13 61
19870.46 33
19871.79 49
19873.12 41
19874.45 45
19875.79 59
19877.12 43
19878.45 38
19879.78 37
19881.12 37
19882.45 40
19883.78 41
19885.11 39
19886.45 40
19887.78 50
19889.11 32
19890.44 49
19891.78 39
19893.11 35
19894.44 38
19895.78 34
19897.11 51
19898.44 35
19899.78 41
19901.11 32
19902.44 33
19903.78 44
19905.11 49
19906.44 29
19907.78 34
19909.11 40
19910.44 53
19911.78 47
19913.11 35
19914.44 39
19915.78 30
19917.11 22
19918.44 26
19919.78 46
19921.11 31
19922.45 40
19923.78 41
19925.11 51
19926.45 37
19927.78 40
19929.12 55
19930.45 42
19931.78 31
19933.12 30
19934.45 27
19935.79 41
19937.12 39
19938.46 43
19939.79 48
19941.12 41
19942.46 25
19943.79 48
19945.13 44
19946.46 43
19947.80 31
19949.13 36
19950.47 30
19951.80 37
19953.14 37
19954.47 47
19955.81 41
19957.14 33
19958.48 20
19959.81 30
19961.15 50
19962.48 38
19963.82 29
19965.15 42
19966.49 49
19967.82 30
19969.16 46
19970.50 40
19971.83 35
19973.17 36
19974.50 33
19975.84 42
19977.17 41
19978.51 34
19979.85 40
19981.18 29
19982.52 52
19983.85 36
19985.19 34
19986.52 41
19987.86 37
19989.20 23
19990.53 32
19991.87 46
19993.21 40
19994.54 40
19995.88 37
19997.21 48
19998.55 36
19999.89 33
20001.22 48
20002.56 34
20003.90 32
20005.23 39
20006.57 32
20007.91 32
20009.24 42
20010.58 50
20011.92 43
20013.25 37
20014.59 31
20015.93 43
20017.27 49
20018.60 54
20019.94 48
20021.28 43
20022.61 44
20023.95 50
20025.29 40
20026.63 36
20027.96 34
20029.30 47
20030.64 39
20031.98 35
20033.31 32
20034.65 38
20035.99 47
20037.33 39
20038.66 48
20040.00 46
20041.34 49
20042.68 51
20044.02 51
20045.35 50
20046.69 28
20048.03 46
20049.37 35
20050.71 36
20052.05 33
20053.38 39
20054.72 42
20056.06 67
20057.40 45
20058.74 26
20060.08 38
20061.41 41
20062.75 33
20064.09 39
20065.43 36
20066.77 46
20068.11 39
20069.45 34
20070.79 37
20072.12 31
20073.46 41
20074.80 46
20076.14 35
20077.48 34
20078.82 46
20080.16 38
20081.50 41
20082.84 33
20084.18 40
20085.52 54
20086.85 54
20088.19 56
20089.53 41
20090.87 28
20092.21 36
20093.55 33
20094.89 37
20096.23 43
20097.57 53
20098.91 41
20100.25 48
20101.59 44
20102.93 57
20104.27 44
20105.61 41
20106.95 46
20108.29 35
20109.63 40
20110.97 63
20112.31 74
20113.65 36
20114.99 41
20116.33 47
20117.67 47
20119.01 35
20120.35 49
20121.69 43
20123.04 37
20124.38 46
20125.72 42
20127.06 39
20128.40 32
20129.74 34
20131.08 35
20132.42 58
20133.76 50
20135.10 38
20136.44 35
20137.79 44
20139.13 45
20140.47 44
20141.81 38
20143.15 38
