# Supplementary material for: MALDI-TOF MS typing enables the classification of brewing yeasts of the genus Saccharomyces to major beer styles
Source: PLoS One. 2017 Aug 9;12(8):e0181694. doi: 10.1371/journal.pone.0181694 (PMC5549903; doi:10.1371/journal.pone.0181694)
Supplement: S12 File — The directory includes 90 raw files and was zipped to “.zip”; the folder has three strains with 30 spectra per strain; S1 Text explains the raw files with an example and Table 1 represents the yeast strains used within the experiment. (ZIP) [file pone.0181694.s015.zip › 34-36/30343-505-OG-WB-WB-YPG-18h-E-E_2015-07-17_2_0_C2_1.dat]

1999.70 1817
2000.13 2006
2000.55 1848
2000.97 1858
2001.39 1729
2001.81 1768
2002.23 1882
2002.66 1827
2003.08 1784
2003.50 1792
2003.92 1678
2004.34 1678
2004.77 1628
2005.19 1739
2005.61 1723
2006.03 1664
2006.46 1776
2006.88 1756
2007.30 1704
2007.72 1755
2008.15 1783
2008.57 2241
2008.99 1928
2009.41 1729
2009.84 1694
2010.26 1962
2010.68 1694
2011.10 1794
2011.53 1705
2011.95 1602
2012.37 1664
2012.80 1768
2013.22 1488
2013.64 1661
2014.07 1669
2014.49 1428
2014.91 1597
2015.33 1630
2015.76 1615
2016.18 1656
2016.60 1554
2017.03 1698
2017.45 1739
2017.88 1741
2018.30 1814
2018.72 1928
2019.15 1884
2019.57 1798
2019.99 1874
2020.42 1755
2020.84 1745
2021.26 1569
2021.69 1670
2022.11 1774
2022.54 1707
2022.96 1524
2023.38 1666
2023.81 1674
2024.23 1628
2024.66 1575
2025.08 1343
2025.51 1541
2025.93 1545
2026.35 1613
2026.78 1525
2027.20 1662
2027.63 1650
2028.05 1574
2028.48 1616
2028.90 1668
2029.33 1717
2029.75 1557
2030.18 1559
2030.60 1567
2031.03 1716
2031.45 1858
2031.88 1669
2032.30 1537
2032.73 1614
2033.15 1784
2033.58 1722
2034.00 1668
2034.43 1828
2034.85 1809
2035.28 1707
2035.70 1642
2036.13 1660
2036.55 1774
2036.98 1714
2037.40 1675
2037.83 1694
2038.26 1711
2038.68 1672
2039.11 1638
2039.53 1878
2039.96 1667
2040.39 1623
2040.81 1949
2041.24 1723
2041.66 1567
2042.09 1771
2042.52 1661
2042.94 1688
2043.37 1735
2043.79 1656
2044.22 1624
2044.65 1642
2045.07 1666
2045.50 1705
2045.93 1710
2046.35 1796
2046.78 1625
2047.21 1610
2047.63 1826
2048.06 1824
2048.49 1734
2048.91 1640
2049.34 1713
2049.77 1714
2050.19 1617
2050.62 1681
2051.05 1655
2051.47 1847
2051.90 1637
2052.33 1783
2052.75 1611
2053.18 1825
2053.61 1653
2054.04 1649
2054.46 1769
2054.89 1799
2055.32 1636
2055.75 1659
2056.17 1814
2056.60 1765
2057.03 1692
2057.46 1539
2057.88 1579
2058.31 1695
2058.74 1713
2059.17 1708
2059.60 1638
2060.02 1751
2060.45 1845
2060.88 1715
2061.31 1578
2061.74 1683
2062.16 1735
2062.59 1743
2063.02 2055
2063.45 2014
2063.88 2029
2064.31 1941
2064.73 1906
2065.16 2040
2065.59 2110
2066.02 2256
2066.45 2078
2066.88 1920
2067.30 1855
2067.73 1848
2068.16 1902
2068.59 1818
2069.02 1735
2069.45 1661
2069.88 1787
2070.31 1771
2070.74 1724
2071.16 1782
2071.59 1744
2072.02 1781
2072.45 1804
2072.88 1856
2073.31 1843
2073.74 1750
2074.17 1633
2074.60 1732
2075.03 1759
2075.46 1836
2075.89 1909
2076.32 1787
2076.75 1858
2077.18 1997
2077.61 1860
2078.04 1768
2078.47 1981
2078.90 1949
2079.33 2058
2079.76 1803
2080.19 1752
2080.62 1841
2081.05 1921
2081.48 1856
2081.91 1897
2082.34 1837
2082.77 1746
2083.20 1955
2083.63 1867
2084.06 1943
2084.49 1879
2084.92 1841
2085.35 1911
2085.78 1723
2086.21 1782
2086.64 1754
2087.07 1799
2087.50 1681
2087.93 1631
2088.36 1723
2088.80 1806
2089.23 1863
2089.66 1818
2090.09 1655
2090.52 1769
2090.95 1836
2091.38 1694
2091.81 1661
2092.24 1595
2092.68 1548
2093.11 1612
2093.54 1673
2093.97 1660
2094.40 1747
2094.83 1768
2095.26 1689
2095.70 1595
2096.13 1546
2096.56 1589
2096.99 1647
2097.42 1671
2097.85 1603
2098.29 1661
2098.72 1539
2099.15 1540
2099.58 1709
2100.01 1598
2100.45 1659
2100.88 1537
2101.31 1509
2101.74 1704
2102.18 1551
2102.61 1521
2103.04 1538
2103.47 1732
2103.90 1749
2104.34 1616
2104.77 1571
2105.20 1676
2105.64 1831
2106.07 1832
2106.50 1722
2106.93 1931
2107.37 1863
2107.80 1820
2108.23 1828
2108.66 1777
2109.10 1751
2109.53 1763
2109.96 1658
2110.40 1684
2110.83 1677
2111.26 1710
2111.70 1711
2112.13 1807
2112.56 1873
2113.00 1769
2113.43 1789
2113.86 1781
2114.30 1695
2114.73 1666
2115.16 1496
2115.60 1700
2116.03 1870
2116.47 1862
2116.90 1605
2117.33 1710
2117.77 1734
2118.20 1791
2118.64 1703
2119.07 1690
2119.50 1758
2119.94 1773
2120.37 1773
2120.81 1791
2121.24 1778
2121.67 1639
2122.11 1691
2122.54 1594
2122.98 1680
2123.41 1663
2123.85 1772
2124.28 1772
2124.72 1644
2125.15 1638
2125.58 1622
2126.02 1632
2126.45 1733
2126.89 1761
2127.32 1623
2127.76 1714
2128.19 1835
2128.63 1806
2129.06 2003
2129.50 1922
2129.93 1998
2130.37 1914
2130.80 1907
2131.24 2048
2131.67 1944
2132.11 1825
2132.55 1722
2132.98 1794
2133.42 1730
2133.85 1799
2134.29 1842
2134.72 1854
2135.16 1613
2135.59 1671
2136.03 1876
2136.47 1981
2136.90 1901
2137.34 1936
2137.77 1817
2138.21 1810
2138.65 1779
2139.08 1728
2139.52 1811
2139.95 1812
2140.39 1761
2140.83 1631
2141.26 1710
2141.70 1459
2142.14 1586
2142.57 1845
2143.01 1830
2143.44 1684
2143.88 1760
2144.32 1833
2144.75 1664
2145.19 1758
2145.63 1673
2146.06 1627
2146.50 1534
2146.94 1769
2147.38 1860
2147.81 1905
2148.25 2016
2148.69 2098
2149.12 2245
2149.56 2317
2150.00 2098
2150.44 2273
2150.87 2109
2151.31 1973
2151.75 2086
2152.18 2155
2152.62 1957
2153.06 2050
2153.50 1928
2153.93 1887
2154.37 1784
2154.81 1743
2155.25 1788
2155.69 1752
2156.12 1663
2156.56 1713
2157.00 1654
2157.44 1755
2157.87 1704
2158.31 1798
2158.75 1897
2159.19 1809
2159.63 1735
2160.07 1703
2160.50 1806
2160.94 1797
2161.38 1695
2161.82 1648
2162.26 1700
2162.70 1552
2163.13 1725
2163.57 1582
2164.01 1718
2164.45 1644
2164.89 1516
2165.33 1795
2165.77 1738
2166.20 1626
2166.64 1853
2167.08 1876
2167.52 1826
2167.96 2028
2168.40 2038
2168.84 2042
2169.28 1882
2169.72 1941
2170.16 1923
2170.60 1939
2171.03 1824
2171.47 2052
2171.91 1951
2172.35 2368
2172.79 2475
2173.23 2281
2173.67 2258
2174.11 2514
2174.55 1943
2174.99 2022
2175.43 2176
2175.87 2322
2176.31 2191
2176.75 2174
2177.19 2257
2177.63 2106
2178.07 2000
2178.51 1990
2178.95 1780
2179.39 1749
2179.83 1885
2180.27 1934
2180.71 1843
2181.15 1973
2181.59 1992
2182.03 1920
2182.47 1677
2182.91 1825
2183.35 1696
2183.79 1795
2184.23 1728
2184.68 1693
2185.12 1789
2185.56 1782
2186.00 1814
2186.44 1885
2186.88 1798
2187.32 1862
2187.76 2046
2188.20 1953
2188.64 1923
2189.08 1721
2189.53 1875
2189.97 1960
2190.41 1683
2190.85 1706
2191.29 1687
2191.73 1835
2192.17 2021
2192.62 1855
2193.06 1955
2193.50 2084
2193.94 2060
2194.38 2252
2194.82 2121
2195.27 2045
2195.71 2163
2196.15 1996
2196.59 1922
2197.03 1966
2197.47 1977
2197.92 1817
2198.36 1759
2198.80 1782
2199.24 1697
2199.69 1767
2200.13 1930
2200.57 1645
2201.01 1700
2201.45 1867
2201.90 1736
2202.34 1644
2202.78 1866
2203.22 1933
2203.67 1720
2204.11 1798
2204.55 1902
2205.00 1659
2205.44 1767
2205.88 1713
2206.32 1820
2206.77 1831
2207.21 1989
2207.65 1934
2208.10 2034
2208.54 2028
2208.98 1966
2209.43 1950
2209.87 1799
2210.31 1692
2210.76 2050
2211.20 1932
2211.64 1929
2212.09 1822
2212.53 1827
2212.97 1931
2213.42 1821
2213.86 1739
2214.30 1731
2214.75 1874
2215.19 1755
2215.63 1749
2216.08 1714
2216.52 1773
2216.97 2001
2217.41 1844
2217.85 1943
2218.30 2043
2218.74 2059
2219.19 2031
2219.63 1787
2220.07 1859
2220.52 1765
2220.96 1804
2221.41 1777
2221.85 1797
2222.30 1812
2222.74 1801
2223.19 1768
2223.63 1667
2224.08 1730
2224.52 1878
2224.96 1994
2225.41 1991
2225.85 1897
2226.30 2210
2226.74 2071
2227.19 2019
2227.63 2049
2228.08 2210
2228.52 2128
2228.97 2170
2229.41 2109
2229.86 2017
2230.31 2074
2230.75 2136
2231.20 1983
2231.64 2015
2232.09 2008
2232.53 2218
2232.98 2169
2233.42 2125
2233.87 2035
2234.31 2122
2234.76 1886
2235.21 2023
2235.65 1955
2236.10 2024
2236.54 2001
2236.99 1761
2237.44 1842
2237.88 1869
2238.33 1795
2238.77 1714
2239.22 1804
2239.67 1691
2240.11 1748
2240.56 1590
2241.01 1538
2241.45 1744
2241.90 1916
2242.34 1684
2242.79 1678
2243.24 1744
2243.68 1774
2244.13 1748
2244.58 1676
2245.02 1868
2245.47 1779
2245.92 1578
2246.36 1608
2246.81 1690
2247.26 1693
2247.71 1643
2248.15 1615
2248.60 1657
2249.05 1490
2249.49 1460
2249.94 1690
2250.39 1615
2250.84 1706
2251.28 1608
2251.73 1692
2252.18 1880
2252.63 1742
2253.07 1597
2253.52 1744
2253.97 1724
2254.42 1800
2254.86 1688
2255.31 1541
2255.76 1747
2256.21 1861
2256.66 1679
2257.10 1567
2257.55 1594
2258.00 1651
2258.45 1543
2258.90 1723
2259.34 1715
2259.79 1761
2260.24 1894
2260.69 1972
2261.14 1873
2261.58 2148
2262.03 2210
2262.48 2200
2262.93 2225
2263.38 2456
2263.83 2352
2264.28 2299
2264.72 2114
2265.17 2166
2265.62 2070
2266.07 2219
2266.52 2086
2266.97 1814
2267.42 1832
2267.87 1881
2268.32 2017
2268.77 1993
2269.21 2106
2269.66 2198
2270.11 2243
2270.56 2209
2271.01 2038
2271.46 2070
2271.91 2075
2272.36 1980
2272.81 1976
2273.26 2206
2273.71 1954
2274.16 2073
2274.61 1914
2275.06 2113
2275.51 1907
2275.96 1746
2276.41 1720
2276.86 1810
2277.31 1727
2277.76 1703
2278.21 1925
2278.66 1904
2279.11 1779
2279.56 1889
2280.01 1754
2280.46 1919
2280.91 2023
2281.36 2150
2281.81 1972
2282.26 2186
2282.71 1810
2283.16 1779
2283.61 1853
2284.06 1879
2284.51 1854
2284.96 1725
2285.41 1906
2285.86 1830
2286.31 1779
2286.77 1942
2287.22 2007
2287.67 2196
2288.12 2649
2288.57 2773
2289.02 3235
2289.47 3122
2289.92 3378
2290.37 3573
2290.83 3647
2291.28 3745
2291.73 3845
2292.18 3589
2292.63 3579
2293.08 3322
2293.53 3040
2293.99 2914
2294.44 2701
2294.89 2481
2295.34 2389
2295.79 2387
2296.24 2372
2296.70 2177
2297.15 1991
2297.60 2070
2298.05 1893
2298.50 2069
2298.96 1953
2299.41 1815
2299.86 1720
2300.31 1899
2300.77 1953
2301.22 1821
2301.67 1839
2302.12 1860
2302.57 1870
2303.03 1886
2303.48 1750
2303.93 1834
2304.38 1812
2304.84 1769
2305.29 1826
2305.74 1783
2306.20 1767
2306.65 1851
2307.10 1954
2307.55 1878
2308.01 2008
2308.46 2074
2308.91 2083
2309.37 2220
2309.82 2161
2310.27 2348
2310.73 2309
2311.18 2208
2311.63 2166
2312.09 2135
2312.54 2013
2312.99 2093
2313.45 2185
2313.90 1923
2314.35 1674
2314.81 1798
2315.26 1724
2315.71 1929
2316.17 1811
2316.62 1941
2317.08 1974
2317.53 1970
2317.98 1978
2318.44 1988
2318.89 1948
2319.35 2022
2319.80 2121
2320.25 1997
2320.71 1971
2321.16 1943
2321.62 1996
2322.07 1982
2322.53 1993
2322.98 2021
2323.44 2054
2323.89 2092
2324.34 2272
2324.80 2011
2325.25 2173
2325.71 2264
2326.16 2543
2326.62 2188
2327.07 2196
2327.53 2201
2327.98 2124
2328.44 1927
2328.89 1927
2329.35 2009
2329.80 2103
2330.26 2080
2330.71 2113
2331.17 2127
2331.62 1974
2332.08 1970
2332.53 2012
2332.99 1945
2333.45 2034
2333.90 1941
2334.36 1928
2334.81 2079
2335.27 1970
2335.72 1929
2336.18 1923
2336.63 1885
2337.09 1802
2337.55 1886
2338.00 1899
2338.46 1884
2338.91 2016
2339.37 2131
2339.83 2167
2340.28 2251
2340.74 2126
2341.19 2149
2341.65 2270
2342.11 2144
2342.56 2156
2343.02 2231
2343.48 1990
2343.93 2090
2344.39 2096
2344.85 2171
2345.30 2315
2345.76 2073
2346.22 2172
2346.67 2108
2347.13 2198
2347.59 1936
2348.04 2107
2348.50 1968
2348.96 2019
2349.41 2081
2349.87 2049
2350.33 1990
2350.79 1856
2351.24 1789
2351.70 1839
2352.16 1736
2352.61 1770
2353.07 1792
2353.53 1755
2353.99 1748
2354.44 1800
2354.90 1840
2355.36 1886
2355.82 1708
2356.28 1885
2356.73 2011
2357.19 1808
2357.65 1725
2358.11 1873
2358.56 1947
2359.02 1869
2359.48 1959
2359.94 1838
2360.40 1783
2360.85 1960
2361.31 1914
2361.77 2091
2362.23 1958
2362.69 1718
2363.15 1826
2363.60 2073
2364.06 2020
2364.52 1946
2364.98 2044
2365.44 2105
2365.90 2164
2366.36 2124
2366.81 2221
2367.27 2136
2367.73 2089
2368.19 1887
2368.65 2089
2369.11 2036
2369.57 2209
2370.03 2193
2370.49 2181
2370.94 1921
2371.40 1917
2371.86 2051
2372.32 1957
2372.78 1876
2373.24 1971
2373.70 1975
2374.16 1853
2374.62 1938
2375.08 2178
2375.54 2217
2376.00 2023
2376.46 2199
2376.92 2154
2377.38 1902
2377.84 1880
2378.30 1748
2378.76 1852
2379.22 1771
2379.68 1867
2380.14 1817
2380.60 1757
2381.06 1786
2381.52 1647
2381.98 1863
2382.44 1747
2382.90 1721
2383.36 1859
2383.82 1969
2384.28 1975
2384.74 1843
2385.20 1738
2385.66 1836
2386.12 1927
2386.58 2000
2387.04 2003
2387.50 2052
2387.96 1911
2388.42 2012
2388.89 1929
2389.35 1738
2389.81 1760
2390.27 1959
2390.73 1966
2391.19 1910
2391.65 1879
2392.11 1791
2392.57 1847
2393.03 1929
2393.50 2008
2393.96 1862
2394.42 1925
2394.88 1826
2395.34 1886
2395.80 1756
2396.26 1751
2396.73 1881
2397.19 1689
2397.65 1746
2398.11 1904
2398.57 1861
2399.04 1770
2399.50 1718
2399.96 1749
2400.42 1709
2400.88 1859
2401.35 1918
2401.81 1965
2402.27 1888
2402.73 1765
2403.19 1802
2403.66 1762
2404.12 1882
2404.58 1812
2405.04 1889
2405.51 1827
2405.97 1742
2406.43 1725
2406.89 1779
2407.36 1666
2407.82 1794
2408.28 1893
2408.74 1765
2409.21 1781
2409.67 1834
2410.13 1811
2410.60 1740
2411.06 1804
2411.52 1832
2411.98 1916
2412.45 1913
2412.91 2005
2413.37 1996
2413.84 1910
2414.30 2006
2414.76 1824
2415.23 2044
2415.69 2009
2416.15 2076
2416.62 1935
2417.08 1821
2417.54 1734
2418.01 1903
2418.47 1954
2418.94 1893
2419.40 1875
2419.86 2191
2420.33 2111
2420.79 2165
2421.26 2077
2421.72 2090
2422.18 2072
2422.65 2200
2423.11 2279
2423.58 2395
2424.04 2283
2424.50 2344
2424.97 2239
2425.43 2395
2425.90 2260
2426.36 2175
2426.83 2167
2427.29 2289
2427.76 2132
2428.22 2117
2428.69 2430
2429.15 2371
2429.61 1956
2430.08 2143
2430.54 2175
2431.01 2200
2431.47 1891
2431.94 1971
2432.40 1911
2432.87 1844
2433.33 1930
2433.80 1851
2434.26 1809
2434.73 1801
2435.20 2102
2435.66 2162
2436.13 2078
2436.59 1739
2437.06 1894
2437.52 2132
2437.99 2119
2438.45 2366
2438.92 2371
2439.38 2281
2439.85 2406
2440.32 2793
2440.78 2546
2441.25 2557
2441.71 2584
2442.18 2575
2442.65 2475
2443.11 2200
2443.58 2199
2444.04 2192
2444.51 1900
2444.98 1913
2445.44 1757
2445.91 1686
2446.38 1712
2446.84 1764
2447.31 1897
2447.78 1852
2448.24 1786
2448.71 1768
2449.18 1715
2449.64 1717
2450.11 1811
2450.58 1776
2451.04 1786
2451.51 1861
2451.98 1910
2452.44 1796
2452.91 1837
2453.38 1670
2453.84 1675
2454.31 1957
2454.78 1840
2455.25 1784
2455.71 1809
2456.18 1774
2456.65 1834
2457.11 1828
2457.58 1840
2458.05 1793
2458.52 1808
2458.98 1691
2459.45 1707
2459.92 1710
2460.39 1816
2460.86 1823
2461.32 1699
2461.79 1812
2462.26 1929
2462.73 1927
2463.19 1898
2463.66 2218
2464.13 2034
2464.60 1957
2465.07 2015
2465.54 1977
2466.00 1859
2466.47 1795
2466.94 1935
2467.41 1832
2467.88 1716
2468.35 1802
2468.81 1946
2469.28 1923
2469.75 1855
2470.22 1800
2470.69 1812
2471.16 1835
2471.63 1730
2472.09 1602
2472.56 1652
2473.03 1802
2473.50 1770
2473.97 1680
2474.44 1708
2474.91 1775
2475.38 1762
2475.85 1786
2476.32 1675
2476.79 1649
2477.25 1757
2477.72 1927
2478.19 1651
2478.66 1778
2479.13 1820
2479.60 1845
2480.07 1766
2480.54 1835
2481.01 1618
2481.48 1624
2481.95 1771
2482.42 1724
2482.89 1849
2483.36 1775
2483.83 1717
2484.30 1916
2484.77 1905
2485.24 1819
2485.71 1879
2486.18 1948
2486.65 1792
2487.12 1929
2487.59 1902
2488.06 2036
2488.53 2099
2489.00 1967
2489.47 2041
2489.94 2085
2490.41 2108
2490.88 2088
2491.35 2193
2491.83 2187
2492.30 2096
2492.77 2117
2493.24 1892
2493.71 1752
2494.18 1884
2494.65 1919
2495.12 1908
2495.59 2069
2496.06 1796
2496.53 1923
2497.01 1997
2497.48 1871
2497.95 1965
2498.42 1785
2498.89 1812
2499.36 1954
2499.83 1927
2500.31 1620
2500.78 1510
2501.25 1756
2501.72 1780
2502.19 1623
2502.66 1579
2503.14 1536
2503.61 1701
2504.08 1780
2504.55 1833
2505.02 1795
2505.49 1849
2505.97 1903
2506.44 1811
2506.91 1977
2507.38 1873
2507.86 1868
2508.33 1853
2508.80 1779
2509.27 1908
2509.74 1967
2510.22 2023
2510.69 2067
2511.16 2047
2511.63 2018
2512.11 1973
2512.58 2162
2513.05 2148
2513.53 2016
2514.00 2088
2514.47 2008
2514.94 1864
2515.42 2008
2515.89 1891
2516.36 1964
2516.84 1920
2517.31 1892
2517.78 1835
2518.26 1781
2518.73 1901
2519.20 1786
2519.68 1847
2520.15 1796
2520.62 1635
2521.10 1806
2521.57 1786
2522.04 1745
2522.52 1700
2522.99 1836
2523.46 1974
2523.94 1874
2524.41 1937
2524.88 1954
2525.36 1836
2525.83 1929
2526.31 2087
2526.78 2171
2527.25 2052
2527.73 2129
2528.20 2341
2528.68 2153
2529.15 1968
2529.62 1912
2530.10 1891
2530.57 1951
2531.05 1837
2531.52 1972
2532.00 1934
2532.47 1853
2532.95 1929
2533.42 1804
2533.90 1798
2534.37 1790
2534.84 1680
2535.32 1712
2535.79 1765
2536.27 1737
2536.74 1844
2537.22 2001
2537.69 1995
2538.17 1916
2538.64 1928
2539.12 1936
2539.59 2053
2540.07 2045
2540.54 2058
2541.02 1961
2541.50 2012
2541.97 1771
2542.45 1910
2542.92 1929
2543.40 1814
2543.87 1870
2544.35 2113
2544.82 2070
2545.30 2133
2545.78 2086
2546.25 2122
2546.73 2138
2547.20 2075
2547.68 2240
2548.16 2332
2548.63 2280
2549.11 2097
2549.58 2223
2550.06 2174
2550.54 2011
2551.01 1950
2551.49 1958
2551.96 2160
2552.44 2256
2552.92 2323
2553.39 2267
2553.87 2268
2554.35 2319
2554.82 2174
2555.30 2292
2555.78 2440
2556.25 2452
2556.73 2337
2557.21 2375
2557.68 2219
2558.16 2136
2558.64 2017
2559.12 1980
2559.59 1944
2560.07 2060
2560.55 2013
2561.02 1878
2561.50 1860
2561.98 1681
2562.46 1792
2562.93 1759
2563.41 1628
2563.89 1714
2564.37 1882
2564.84 1932
2565.32 2078
2565.80 1765
2566.28 1726
2566.75 1773
2567.23 1746
2567.71 1824
2568.19 1587
2568.66 1644
2569.14 1734
2569.62 1789
2570.10 1778
2570.58 1798
2571.06 1815
2571.53 1590
2572.01 1652
2572.49 1710
2572.97 1662
2573.45 1736
2573.92 1704
2574.40 1636
2574.88 1668
2575.36 1673
2575.84 1740
2576.32 1675
2576.80 1545
2577.27 1667
2577.75 1748
2578.23 1719
2578.71 1671
2579.19 1675
2579.67 1882
2580.15 1803
2580.63 1837
2581.11 1907
2581.59 1870
2582.06 1725
2582.54 1824
2583.02 1794
2583.50 1617
2583.98 1752
2584.46 1661
2584.94 1752
2585.42 1795
2585.90 1735
2586.38 1722
2586.86 1791
2587.34 1768
2587.82 1784
2588.30 1909
2588.78 1787
2589.26 1801
2589.74 1716
2590.22 1530
2590.70 1798
2591.18 1947
2591.66 1870
2592.14 1811
2592.62 1877
2593.10 1909
2593.58 1905
2594.06 1878
2594.54 1905
2595.02 1832
2595.50 1838
2595.98 1868
2596.46 1950
2596.94 1789
2597.42 1839
2597.90 1779
2598.38 1736
2598.86 1752
2599.34 1948
2599.82 1902
2600.30 1713
2600.79 1948
2601.27 1712
2601.75 1766
2602.23 1693
2602.71 1636
2603.19 1708
2603.67 1918
2604.15 1822
2604.63 1860
2605.12 1646
2605.60 1669
2606.08 1719
2606.56 2060
2607.04 1886
2607.52 1816
2608.00 1857
2608.49 1925
2608.97 1688
2609.45 1855
2609.93 1765
2610.41 1728
2610.89 1841
2611.38 1811
2611.86 1899
2612.34 1856
2612.82 1893
2613.30 1860
2613.79 1935
2614.27 1972
2614.75 1867
2615.23 1904
2615.72 1948
2616.20 1873
2616.68 1858
2617.16 1841
2617.64 2026
2618.13 2000
2618.61 1925
2619.09 1879
2619.57 1909
2620.06 1888
2620.54 1735
2621.02 1892
2621.51 1845
2621.99 1716
2622.47 1672
2622.95 1662
2623.44 1878
2623.92 1753
2624.40 1784
2624.89 1824
2625.37 1798
2625.85 1669
2626.34 1624
2626.82 1662
2627.30 1560
2627.79 1851
2628.27 1784
2628.75 1842
2629.24 1976
2629.72 2110
2630.20 1998
2630.69 1873
2631.17 1830
2631.65 2044
2632.14 1954
2632.62 1831
2633.11 1911
2633.59 2028
2634.07 1903
2634.56 2169
2635.04 2037
2635.53 2020
2636.01 2052
2636.49 1780
2636.98 1802
2637.46 1745
2637.95 1758
2638.43 1787
2638.92 1710
2639.40 1610
2639.89 1767
2640.37 1652
2640.85 1688
2641.34 1777
2641.82 1805
2642.31 1808
2642.79 1704
2643.28 1715
2643.76 1750
2644.25 1806
2644.73 1809
2645.22 1718
2645.70 1819
2646.19 1817
2646.67 1768
2647.16 1745
2647.64 1712
2648.13 1794
2648.61 1792
2649.10 1762
2649.58 1816
2650.07 1807
2650.56 1738
2651.04 1881
2651.53 1890
2652.01 1691
2652.50 1718
2652.98 1843
2653.47 1741
2653.95 1639
2654.44 1830
2654.93 1686
2655.41 1876
2655.90 1991
2656.38 1783
2656.87 1713
2657.36 1670
2657.84 1799
2658.33 1569
2658.81 1616
2659.30 1968
2659.79 1845
2660.27 1805
2660.76 1852
2661.25 1707
2661.73 1714
2662.22 1842
2662.71 1908
2663.19 1800
2663.68 1728
2664.17 1864
2664.65 1776
2665.14 1837
2665.63 1954
2666.11 1834
2666.60 1818
2667.09 1869
2667.57 1762
2668.06 1710
2668.55 1925
2669.04 2017
2669.52 1913
2670.01 1994
2670.50 1938
2670.99 2147
2671.47 2159
2671.96 2238
2672.45 2222
2672.93 2034
2673.42 2308
2673.91 2351
2674.40 2290
2674.89 2361
2675.37 2219
2675.86 2176
2676.35 2208
2676.84 2207
2677.32 2231
2677.81 2033
2678.30 2044
2678.79 2034
2679.28 2178
2679.76 2030
2680.25 2074
2680.74 2076
2681.23 2070
2681.72 2222
2682.21 2118
2682.69 2220
2683.18 2102
2683.67 2081
2684.16 2244
2684.65 2192
2685.14 2017
2685.63 2054
2686.11 2006
2686.60 2089
2687.09 2178
2687.58 1970
2688.07 1903
2688.56 1741
2689.05 1836
2689.54 1848
2690.03 1772
2690.52 2016
2691.00 1990
2691.49 1873
2691.98 1715
2692.47 1858
2692.96 1879
2693.45 1650
2693.94 1876
2694.43 1828
2694.92 1735
2695.41 1760
2695.90 1828
2696.39 1877
2696.88 1743
2697.37 1654
2697.86 1794
2698.35 1790
2698.84 1528
2699.33 1762
2699.82 1931
2700.31 1862
2700.80 1785
2701.29 1767
2701.78 1857
2702.27 1801
2702.76 1782
2703.25 1860
2703.74 1932
2704.23 1940
2704.72 1917
2705.21 1900
2705.70 1922
2706.19 1771
2706.68 1630
2707.17 1699
2707.66 1665
2708.15 1732
2708.64 1712
2709.13 1654
2709.63 1466
2710.12 1697
2710.61 1798
2711.10 1753
2711.59 1734
2712.08 1763
2712.57 1707
2713.06 1840
2713.55 1703
2714.05 1737
2714.54 1835
2715.03 1873
2715.52 1684
2716.01 1840
2716.50 1939
2716.99 1867
2717.49 1784
2717.98 1758
2718.47 1967
2718.96 2095
2719.45 1848
2719.94 1871
2720.44 2100
2720.93 1854
2721.42 2062
2721.91 2003
2722.40 1812
2722.90 2090
2723.39 2035
2723.88 1925
2724.37 1840
2724.86 1937
2725.36 1791
2725.85 1990
2726.34 1830
2726.83 1780
2727.33 1723
2727.82 1623
2728.31 1585
2728.80 1697
2729.30 1638
2729.79 1575
2730.28 1731
2730.77 1801
2731.27 1768
2731.76 1936
2732.25 1866
2732.75 1728
2733.24 1862
2733.73 1970
2734.23 1815
2734.72 1819
2735.21 1726
2735.70 1892
2736.20 1911
2736.69 1808
2737.18 1728
2737.68 1909
2738.17 1883
2738.66 1811
2739.16 1815
2739.65 2024
2740.15 1855
2740.64 1896
2741.13 1735
2741.63 1767
2742.12 1701
2742.61 1675
2743.11 1686
2743.60 1736
2744.10 1636
2744.59 1744
2745.08 1918
2745.58 1986
2746.07 1899
2746.57 1739
2747.06 1578
2747.56 1728
2748.05 1628
2748.54 1621
2749.04 1708
2749.53 1613
2750.03 1683
2750.52 1728
2751.02 1615
2751.51 1735
2752.01 1815
2752.50 1863
2753.00 1927
2753.49 1645
2753.98 1919
2754.48 1897
2754.97 1838
2755.47 1800
2755.96 1996
2756.46 1890
2756.95 1857
2757.45 1858
2757.95 1878
2758.44 1774
2758.94 1836
2759.43 1921
2759.93 1907
2760.42 1904
2760.92 2045
2761.41 2142
2761.91 1987
2762.40 1833
2762.90 1733
2763.40 1780
2763.89 1829
2764.39 1948
2764.88 1843
2765.38 1850
2765.87 1820
2766.37 1921
2766.87 1973
2767.36 1801
2767.86 1638
2768.36 1786
2768.85 1839
2769.35 1864
2769.84 1878
2770.34 1876
2770.84 1926
2771.33 1568
2771.83 1639
2772.33 1858
2772.82 1858
2773.32 1774
2773.82 1839
2774.31 1849
2774.81 2057
2775.31 2110
2775.80 2147
2776.30 2101
2776.80 1844
2777.29 2055
2777.79 2103
2778.29 2026
2778.78 2263
2779.28 2062
2779.78 2041
2780.28 1994
2780.77 1998
2781.27 1861
2781.77 1764
2782.27 1977
2782.76 1814
2783.26 1806
2783.76 1874
2784.26 1856
2784.75 1839
2785.25 1870
2785.75 1802
2786.25 1647
2786.74 1723
2787.24 1794
2787.74 1737
2788.24 1696
2788.74 1730
2789.23 1637
2789.73 1711
2790.23 1687
2790.73 1758
2791.23 1707
2791.72 1706
2792.22 1741
2792.72 1775
2793.22 1804
2793.72 2118
2794.22 1940
2794.72 2111
2795.21 2224
2795.71 2295
2796.21 2410
2796.71 2511
2797.21 2490
2797.71 2668
2798.21 2594
2798.70 2478
2799.20 2521
2799.70 2177
2800.20 2015
2800.70 2148
2801.20 2103
2801.70 2098
2802.20 1896
2802.70 1764
2803.20 1833
2803.70 1786
2804.20 1957
2804.69 2050
2805.19 1969
2805.69 1994
2806.19 2049
2806.69 2311
2807.19 2222
2807.69 2387
2808.19 2154
2808.69 2341
2809.19 2509
2809.69 2302
2810.19 2532
2810.69 2250
2811.19 2198
2811.69 2105
2812.19 2082
2812.69 2170
2813.19 1871
2813.69 1746
2814.19 1902
2814.69 1760
2815.19 1751
2815.69 1866
2816.19 1789
2816.69 1890
2817.19 1843
2817.69 1865
2818.20 1809
2818.70 1757
2819.20 1934
2819.70 2001
2820.20 2037
2820.70 1750
2821.20 1717
2821.70 1991
2822.20 1954
2822.70 1928
2823.20 2020
2823.70 2040
2824.21 1900
2824.71 1929
2825.21 2059
2825.71 1826
2826.21 1920
2826.71 2074
2827.21 1844
2827.72 1904
2828.22 2062
2828.72 1891
2829.22 1768
2829.72 1598
2830.22 1803
2830.72 1813
2831.23 1719
2831.73 1689
2832.23 1645
2832.73 1668
2833.23 1708
2833.74 1894
2834.24 1877
2834.74 1725
2835.24 1948
2835.74 1912
2836.25 1828
2836.75 1882
2837.25 1897
2837.75 1828
2838.26 1818
2838.76 1817
2839.26 1793
2839.76 1813
2840.27 1793
2840.77 1712
2841.27 1806
2841.77 1796
2842.28 1853
2842.78 1936
2843.28 1738
2843.79 1866
2844.29 1959
2844.79 1753
2845.29 1847
2845.80 1909
2846.30 1971
2846.80 1801
2847.31 1881
2847.81 2110
2848.31 2068
2848.82 2077
2849.32 2048
2849.82 1963
2850.33 2214
2850.83 1989
2851.33 2028
2851.84 1939
2852.34 1878
2852.84 1784
2853.35 1703
2853.85 1724
2854.36 1869
2854.86 1803
2855.36 1776
2855.87 1807
2856.37 1804
2856.88 1708
2857.38 1606
2857.88 1835
2858.39 1810
2858.89 1729
2859.40 1785
2859.90 1822
2860.41 1830
2860.91 1713
2861.41 1686
2861.92 1689
2862.42 1631
2862.93 1648
2863.43 1638
2863.94 1707
2864.44 1570
2864.95 1834
2865.45 1935
2865.96 1827
2866.46 1708
2866.97 1793
2867.47 1803
2867.98 1741
2868.48 1676
2868.99 1769
2869.49 1868
2870.00 1864
2870.50 1816
2871.01 1675
2871.51 1797
2872.02 1984
2872.52 1946
2873.03 1799
2873.53 1850
2874.04 1955
2874.54 1917
2875.05 1888
2875.56 1867
2876.06 1864
2876.57 2004
2877.07 1936
2877.58 1785
2878.09 1897
2878.59 2087
2879.10 2134
2879.60 2182
2880.11 2206
2880.62 2112
2881.12 2206
2881.63 2240
2882.13 2344
2882.64 2394
2883.15 2291
2883.65 2136
2884.16 2147
2884.67 2133
2885.17 2216
2885.68 2357
2886.19 2437
2886.69 2303
2887.20 2390
2887.71 2443
2888.21 2304
2888.72 2384
2889.23 2097
2889.73 2146
2890.24 2325
2890.75 2211
2891.25 1914
2891.76 2309
2892.27 2440
2892.78 2242
2893.28 2247
2893.79 2163
2894.30 2034
2894.81 2240
2895.31 2434
2895.82 2411
2896.33 2396
2896.84 2272
2897.34 2213
2897.85 2419
2898.36 2260
2898.87 2182
2899.37 2205
2899.88 2215
2900.39 2298
2900.90 2429
2901.41 2394
2901.91 2266
2902.42 2031
2902.93 2316
2903.44 2365
2903.95 2290
2904.45 2222
2904.96 2366
2905.47 2427
2905.98 2280
2906.49 2209
2907.00 2338
2907.50 2430
2908.01 2286
2908.52 2197
2909.03 2172
2909.54 2005
2910.05 1818
2910.56 1856
2911.06 1951
2911.57 2088
2912.08 2102
2912.59 2032
2913.10 1994
2913.61 1972
2914.12 1977
2914.63 1966
2915.14 2014
2915.65 1905
2916.16 2008
2916.66 1943
2917.17 2035
2917.68 1901
2918.19 2047
2918.70 1931
2919.21 1993
2919.72 2023
2920.23 2212
2920.74 2215
2921.25 2043
2921.76 2163
2922.27 2452
2922.78 2627
2923.29 2751
2923.80 2801
2924.31 2839
2924.82 3007
2925.33 3180
2925.84 3207
2926.35 3145
2926.86 2814
2927.37 2694
2927.88 2414
2928.39 2362
2928.90 2472
2929.41 2366
2929.92 2218
2930.43 2073
2930.94 1958
2931.45 2016
2931.96 1892
2932.47 1829
2932.99 1833
2933.50 1778
2934.01 1803
2934.52 1879
2935.03 2054
2935.54 2006
2936.05 2043
2936.56 1940
2937.07 1784
2937.58 1987
2938.09 1937
2938.61 1912
2939.12 1929
2939.63 1967
2940.14 1958
2940.65 1928
2941.16 1874
2941.67 1908
2942.19 2045
2942.70 1676
2943.21 1863
2943.72 1950
2944.23 2162
2944.74 1989
2945.26 1935
2945.77 2124
2946.28 2012
2946.79 2126
2947.30 2163
2947.82 1930
2948.33 2079
2948.84 1982
2949.35 1853
2949.86 1943
2950.38 1975
2950.89 1846
2951.40 1797
2951.91 1888
2952.43 1751
2952.94 1635
2953.45 1785
2953.96 1740
2954.48 1803
2954.99 1962
2955.50 1893
2956.01 1843
2956.53 2010
2957.04 1908
2957.55 1913
2958.06 1895
2958.58 1904
2959.09 2001
2959.60 1881
2960.12 1731
2960.63 1826
2961.14 2004
2961.66 1967
2962.17 1683
2962.68 1990
2963.20 2153
2963.71 1930
2964.22 1671
2964.74 1820
2965.25 1834
2965.76 1862
2966.28 1812
2966.79 1800
2967.30 1730
2967.82 1756
2968.33 1738
2968.85 1942
2969.36 1804
2969.87 1499
2970.39 1637
2970.90 1713
2971.42 1719
2971.93 1758
2972.44 1859
2972.96 1693
2973.47 1793
2973.99 1812
2974.50 1883
2975.02 1773
2975.53 1850
2976.04 1834
2976.56 1775
2977.07 1712
2977.59 1845
2978.10 1990
2978.62 1864
2979.13 1752
2979.65 1910
2980.16 1716
2980.68 1888
2981.19 2005
2981.71 1865
2982.22 1896
2982.74 1938
2983.25 1954
2983.77 1988
2984.28 1943
2984.80 1981
2985.31 1847
2985.83 2036
2986.34 2031
2986.86 1893
2987.37 2135
2987.89 2250
2988.40 1972
2988.92 1940
2989.44 1833
2989.95 1813
2990.47 2050
2990.98 2039
2991.50 2000
2992.01 2017
2992.53 1842
2993.05 2065
2993.56 2067
2994.08 2129
2994.59 2228
2995.11 2215
2995.63 2240
2996.14 2186
2996.66 2372
2997.17 2253
2997.69 2413
2998.21 2285
2998.72 2358
2999.24 2279
2999.76 2399
3000.27 2395
3000.79 2319
3001.31 2676
3001.82 2585
3002.34 2778
3002.86 2815
3003.37 2835
3003.89 2862
3004.41 3135
3004.92 2919
3005.44 2740
3005.96 2743
3006.48 2602
3006.99 2449
3007.51 2326
3008.03 2435
3008.54 2452
3009.06 2069
3009.58 2039
3010.10 2098
3010.61 1934
3011.13 1820
3011.65 1964
3012.17 1903
3012.68 1879
3013.20 1935
3013.72 1865
3014.24 1892
3014.75 1996
3015.27 1952
3015.79 2077
3016.31 2012
3016.83 1991
3017.34 1939
3017.86 2039
3018.38 2319
3018.90 2196
3019.42 2099
3019.94 2190
3020.45 2115
3020.97 2178
3021.49 1980
3022.01 2193
3022.53 2317
3023.05 2130
3023.56 2102
3024.08 2221
3024.60 2189
3025.12 2168
3025.64 2129
3026.16 2194
3026.68 2215
3027.20 2089
3027.71 1895
3028.23 1967
3028.75 1989
3029.27 2036
3029.79 1983
3030.31 1886
3030.83 1985
3031.35 1907
3031.87 1874
3032.39 1988
3032.91 2038
3033.43 2030
3033.94 2005
3034.46 1908
3034.98 2207
3035.50 2194
3036.02 2109
3036.54 2089
3037.06 2073
3037.58 2043
3038.10 2071
3038.62 2112
3039.14 2065
3039.66 1893
3040.18 1876
3040.70 1917
3041.22 1982
3041.74 1934
3042.26 1776
3042.78 1894
3043.30 2066
3043.82 2037
3044.34 1990
3044.86 1870
3045.38 2153
3045.90 1945
3046.42 1938
3046.94 1810
3047.47 1900
3047.99 1828
3048.51 1872
3049.03 1825
3049.55 1994
3050.07 1852
3050.59 1835
3051.11 1882
3051.63 1895
3052.15 1764
3052.67 1919
3053.20 1848
3053.72 1873
3054.24 1790
3054.76 2002
3055.28 1888
3055.80 1958
3056.32 1961
3056.84 1898
3057.37 1748
3057.89 1885
3058.41 1881
3058.93 1782
3059.45 1884
3059.97 1773
3060.49 1761
3061.02 1763
3061.54 1842
3062.06 1896
3062.58 1955
3063.10 2066
3063.63 1981
3064.15 2114
3064.67 2195
3065.19 2063
3065.71 1925
3066.24 2005
3066.76 1948
3067.28 1840
3067.80 1818
3068.33 2125
3068.85 1922
3069.37 2053
3069.89 2042
3070.42 1842
3070.94 1905
3071.46 1973
3071.98 2031
3072.51 2216
3073.03 2145
3073.55 2202
3074.08 2180
3074.60 2031
3075.12 2099
3075.64 2146
3076.17 2192
3076.69 2222
3077.21 2172
3077.74 2102
3078.26 2139
3078.78 2366
3079.31 2613
3079.83 2288
3080.35 2441
3080.88 2507
3081.40 2535
3081.92 2382
3082.45 2649
3082.97 2542
3083.49 2431
3084.02 2487
3084.54 2632
3085.07 2332
3085.59 2366
3086.11 2136
3086.64 2230
3087.16 2146
3087.69 2227
3088.21 2288
3088.73 2164
3089.26 2239
3089.78 2295
3090.31 2088
3090.83 2211
3091.35 2091
3091.88 2296
3092.40 2040
3092.93 2219
3093.45 2158
3093.98 2404
3094.50 2398
3095.03 2507
3095.55 2509
3096.08 2423
3096.60 2628
3097.13 2519
3097.65 2546
3098.18 2579
3098.70 2597
3099.23 2871
3099.75 3393
3100.28 4000
3100.80 4294
3101.33 4537
3101.85 5053
3102.38 5546
3102.90 6098
3103.43 6464
3103.95 6367
3104.48 6144
3105.00 5734
3105.53 5560
3106.05 5132
3106.58 4571
3107.11 4026
3107.63 3756
3108.16 3476
3108.68 3292
3109.21 3294
3109.73 3276
3110.26 3031
3110.79 3157
3111.31 3550
3111.84 3627
3112.36 3499
3112.89 3239
3113.42 3042
3113.94 3198
3114.47 2846
3115.00 2852
3115.52 2466
3116.05 2368
3116.58 2570
3117.10 2450
3117.63 2486
3118.16 2561
3118.68 2506
3119.21 2352
3119.74 2357
3120.26 2444
3120.79 2521
3121.32 2532
3121.84 2692
3122.37 2607
3122.90 2384
3123.42 2484
3123.95 2491
3124.48 2491
3125.01 2383
3125.53 2460
3126.06 2516
3126.59 2268
3127.11 2362
3127.64 2405
3128.17 2462
3128.70 2412
3129.22 2504
3129.75 2540
3130.28 2591
3130.81 2431
3131.33 2226
3131.86 2263
3132.39 2434
3132.92 2152
3133.45 2060
3133.97 2181
3134.50 2076
3135.03 2145
3135.56 2117
3136.09 2146
3136.61 2284
3137.14 2318
3137.67 2191
3138.20 2200
3138.73 2088
3139.26 2082
3139.78 2174
3140.31 2063
3140.84 1920
3141.37 2102
3141.90 1954
3142.43 1952
3142.96 2133
3143.48 2080
3144.01 2219
3144.54 2270
3145.07 1902
3145.60 2077
3146.13 2146
3146.66 2168
3147.19 2189
3147.72 2322
3148.25 2309
3148.77 2487
3149.30 2411
3149.83 2426
3150.36 2425
3150.89 2183
3151.42 2130
3151.95 2166
3152.48 2376
3153.01 2485
3153.54 2418
3154.07 2252
3154.60 2235
3155.13 2272
3155.66 2293
3156.19 2515
3156.72 2373
3157.25 2324
3157.78 2309
3158.31 2222
3158.84 2198
3159.37 2069
3159.90 2182
3160.43 2439
3160.96 2309
3161.49 2208
3162.02 2291
3162.55 2061
3163.08 1969
3163.61 2004
3164.14 2022
3164.67 2075
3165.20 2061
3165.73 2188
3166.26 2053
3166.79 1933
3167.32 1895
3167.86 1949
3168.39 1967
3168.92 1905
3169.45 2075
3169.98 2120
3170.51 2099
3171.04 1949
3171.57 2130
3172.10 2102
3172.63 2160
3173.17 2199
3173.70 2118
3174.23 2382
3174.76 2389
3175.29 2360
3175.82 2420
3176.35 2308
3176.89 2414
3177.42 2340
3177.95 2054
3178.48 2432
3179.01 2356
3179.54 2085
3180.08 1899
3180.61 1996
3181.14 2053
3181.67 1980
3182.20 2017
3182.74 1797
3183.27 1798
3183.80 1923
3184.33 1958
3184.86 1981
3185.40 2006
3185.93 2098
3186.46 2034
3186.99 1979
3187.53 1987
3188.06 1977
3188.59 1836
3189.12 1894
3189.66 1891
3190.19 1888
3190.72 2118
3191.25 2158
3191.79 2011
3192.32 1942
3192.85 2054
3193.39 2153
3193.92 2121
3194.45 1942
3194.98 2099
3195.52 2229
3196.05 2312
3196.58 2350
3197.12 2214
3197.65 2155
3198.18 2364
3198.72 2360
3199.25 2204
3199.78 2584
3200.32 2328
3200.85 2276
3201.39 2233
3201.92 2236
3202.45 2380
3202.99 2322
3203.52 2296
3204.05 2349
3204.59 2316
3205.12 2403
3205.66 2384
3206.19 2299
3206.72 2244
3207.26 2296
3207.79 2335
3208.33 2460
3208.86 2285
3209.39 2384
3209.93 2360
3210.46 2480
3211.00 2453
3211.53 2564
3212.07 2731
3212.60 2772
3213.14 2564
3213.67 2576
3214.20 2724
3214.74 2467
3215.27 2408
3215.81 2293
3216.34 2135
3216.88 2046
3217.41 2160
3217.95 2296
3218.48 2514
3219.02 2324
3219.55 2266
3220.09 2425
3220.62 2367
3221.16 2436
3221.70 2283
3222.23 2419
3222.77 2454
3223.30 2539
3223.84 2527
3224.37 2356
3224.91 2636
3225.44 2692
3225.98 2431
3226.51 2516
3227.05 2483
3227.59 2482
3228.12 2446
3228.66 2626
3229.19 2508
3229.73 2389
3230.27 2549
3230.80 2620
3231.34 2469
3231.87 2533
3232.41 2438
3232.95 2425
3233.48 2670
3234.02 2494
3234.56 2499
3235.09 2521
3235.63 2510
3236.16 2531
3236.70 2328
3237.24 2509
3237.77 2778
3238.31 2821
3238.85 2558
3239.38 2511
3239.92 2561
3240.46 2627
3241.00 2522
3241.53 2383
3242.07 2507
3242.61 2318
3243.14 2253
3243.68 2337
3244.22 2568
3244.75 2501
3245.29 2409
3245.83 2442
3246.37 2381
3246.90 2421
3247.44 2504
3247.98 2395
3248.52 2409
3249.05 2415
3249.59 2617
3250.13 2641
3250.67 2595
3251.20 2662
3251.74 2800
3252.28 2699
3252.82 2718
3253.36 2689
3253.89 2580
3254.43 2526
3254.97 2693
3255.51 2539
3256.05 2678
3256.58 2660
3257.12 2708
3257.66 3109
3258.20 3246
3258.74 3335
3259.28 3454
3259.81 3707
3260.35 3814
3260.89 4035
3261.43 3961
3261.97 4143
3262.51 4351
3263.05 4703
3263.59 5027
3264.12 5547
3264.66 5517
3265.20 6047
3265.74 6861
3266.28 7136
3266.82 6925
3267.36 7005
3267.90 6969
3268.44 6791
3268.98 6805
3269.51 6100
3270.05 5416
3270.59 4530
3271.13 4229
3271.67 3921
3272.21 3642
3272.75 3304
3273.29 3030
3273.83 3082
3274.37 2967
3274.91 3160
3275.45 3150
3275.99 3298
3276.53 3074
3277.07 3074
3277.61 3039
3278.15 2976
3278.69 2903
3279.23 2933
3279.77 2997
3280.31 3069
3280.85 2896
3281.39 2914
3281.93 3114
3282.47 2887
3283.01 3096
3283.55 3228
3284.09 3334
3284.63 2886
3285.17 2840
3285.71 3096
3286.25 3229
3286.79 3260
3287.34 3305
3287.88 3350
3288.42 3307
3288.96 3221
3289.50 3260
3290.04 3184
3290.58 3187
3291.12 3166
3291.66 3213
3292.20 3228
3292.74 3597
3293.29 3411
3293.83 3561
3294.37 3841
3294.91 4045
3295.45 4026
3295.99 3876
3296.53 3893
3297.08 3928
3297.62 3847
3298.16 3575
3298.70 3378
3299.24 3292
3299.78 3234
3300.33 2980
3300.87 2775
3301.41 2892
3301.95 2883
3302.49 3122
3303.04 2943
3303.58 2872
3304.12 3026
3304.66 2939
3305.20 2886
3305.75 3110
3306.29 3090
3306.83 2830
3307.37 3088
3307.92 3320
3308.46 3000
3309.00 2718
3309.54 2901
3310.09 2989
3310.63 2842
3311.17 2930
3311.71 3038
3312.26 2997
3312.80 2935
3313.34 3166
3313.89 3369
3314.43 3468
3314.97 3467
3315.51 3696
3316.06 3646
3316.60 3757
3317.14 3691
3317.69 4011
3318.23 3765
3318.77 3789
3319.32 3712
3319.86 3493
3320.40 3685
3320.95 3563
3321.49 3476
3322.03 3223
3322.58 3347
3323.12 3293
3323.67 3450
3324.21 3494
3324.75 3293
3325.30 3056
3325.84 3144
3326.38 3069
3326.93 3010
3327.47 3072
3328.02 3117
3328.56 3084
3329.10 3028
3329.65 3226
3330.19 3398
3330.74 3504
3331.28 4305
3331.83 5221
3332.37 5539
3332.92 6835
3333.46 7768
3334.00 9166
3334.55 10814
3335.09 11835
3335.64 12518
3336.18 12568
3336.73 12681
3337.27 12654
3337.82 12510
3338.36 11299
3338.91 9534
3339.45 8516
3340.00 7543
3340.54 6252
3341.09 5500
3341.63 4867
3342.18 4321
3342.72 3716
3343.27 3645
3343.81 3308
3344.36 3156
3344.90 3112
3345.45 3063
3346.00 3103
3346.54 3220
3347.09 3157
3347.63 3370
3348.18 3410
3348.72 3526
3349.27 3786
3349.82 4035
3350.36 4172
3350.91 4289
3351.45 4354
3352.00 4930
3352.55 4720
3353.09 4615
3353.64 4476
3354.18 4308
3354.73 4085
3355.28 3900
3355.82 3951
3356.37 3622
3356.92 3552
3357.46 3378
3358.01 3132
3358.56 3062
3359.10 2941
3359.65 2935
3360.20 3103
3360.74 2820
3361.29 2854
3361.84 2836
3362.38 2742
3362.93 2866
3363.48 3062
3364.02 3108
3364.57 3031
3365.12 2856
3365.66 2560
3366.21 2774
3366.76 2870
3367.31 2866
3367.85 3012
3368.40 3044
3368.95 3079
3369.50 2968
3370.04 2982
3370.59 3012
3371.14 2990
3371.69 3267
3372.23 3299
3372.78 3437
3373.33 3613
3373.88 3477
3374.42 3532
3374.97 3396
3375.52 3533
3376.07 3348
3376.62 3265
3377.16 3340
3377.71 3189
3378.26 2904
3378.81 2727
3379.36 2776
3379.91 2582
3380.45 2641
3381.00 2733
3381.55 2766
3382.10 2844
3382.65 2733
3383.20 2635
3383.75 2844
3384.29 2664
3384.84 2409
3385.39 2500
3385.94 2682
3386.49 2801
3387.04 2597
3387.59 2449
3388.14 2235
3388.68 2515
3389.23 2651
3389.78 2565
3390.33 2413
3390.88 2537
3391.43 2573
3391.98 2483
3392.53 2300
3393.08 2432
3393.63 2374
3394.18 2402
3394.73 2427
3395.28 2377
3395.83 2282
3396.38 2245
3396.93 2019
3397.48 2094
3398.02 2150
3398.57 2277
3399.12 2184
3399.67 2088
3400.22 2169
3400.77 2193
3401.32 2283
3401.87 2133
3402.42 2184
3402.97 2152
3403.52 2135
3404.08 2100
3404.63 1954
3405.18 2210
3405.73 2073
3406.28 2128
3406.83 2161
3407.38 2195
3407.93 2187
3408.48 2237
3409.03 2226
3409.58 2386
3410.13 2348
3410.68 2455
3411.23 2287
3411.78 2475
3412.33 2516
3412.89 2364
3413.44 2324
3413.99 2479
3414.54 2440
3415.09 2464
3415.64 2356
3416.19 2263
3416.74 2289
3417.29 2051
3417.85 2007
3418.40 2039
3418.95 2130
3419.50 2003
3420.05 2141
3420.60 2105
3421.16 2180
3421.71 2321
3422.26 2321
3422.81 2274
3423.36 2357
3423.91 2284
3424.47 2513
3425.02 2263
3425.57 2243
3426.12 2399
3426.67 2387
3427.23 2251
3427.78 1959
3428.33 2022
3428.88 2212
3429.44 2238
3429.99 2088
3430.54 2193
3431.09 2125
3431.64 2148
3432.20 2191
3432.75 2285
3433.30 2196
3433.86 2221
3434.41 2150
3434.96 2343
3435.51 2209
3436.07 2212
3436.62 2170
3437.17 2119
3437.73 2071
3438.28 2015
3438.83 2130
3439.38 2187
3439.94 2301
3440.49 2061
3441.04 2063
3441.60 2251
3442.15 2203
3442.70 2304
3443.26 2202
3443.81 2290
3444.36 2135
3444.92 2145
3445.47 2187
3446.03 2081
3446.58 2111
3447.13 2049
3447.69 2156
3448.24 2031
3448.79 2207
3449.35 2152
3449.90 1939
3450.46 2069
3451.01 1878
3451.56 1799
3452.12 1840
3452.67 1879
3453.23 1887
3453.78 1882
3454.34 2202
3454.89 2162
3455.44 2024
3456.00 1961
3456.55 1992
3457.11 1884
3457.66 2132
3458.22 1956
3458.77 2083
3459.33 2067
3459.88 2114
3460.44 2114
3460.99 2106
3461.55 2292
3462.10 2476
3462.66 2245
3463.21 2117
3463.77 2112
3464.32 2269
3464.88 2277
3465.43 2263
3465.99 2141
3466.54 2249
3467.10 2344
3467.65 2309
3468.21 2570
3468.76 2500
3469.32 2542
3469.87 2693
3470.43 2370
3470.99 2357
3471.54 2365
3472.10 2425
3472.65 2235
3473.21 2307
3473.76 2432
3474.32 2458
3474.88 2316
3475.43 2222
3475.99 2236
3476.54 2330
3477.10 2377
3477.66 2436
3478.21 2330
3478.77 2443
3479.33 2719
3479.88 2851
3480.44 2739
3480.99 2932
3481.55 2767
3482.11 2772
3482.66 2645
3483.22 2595
3483.78 2642
3484.33 2638
3484.89 2764
3485.45 2833
3486.00 2864
3486.56 2867
3487.12 3146
3487.68 3404
3488.23 3347
3488.79 3722
3489.35 4641
3489.90 4986
3490.46 4902
3491.02 5120
3491.58 5584
3492.13 5659
3492.69 5663
3493.25 5555
3493.81 5499
3494.36 5460
3494.92 5235
3495.48 4556
3496.04 4713
3496.59 4338
3497.15 4177
3497.71 4083
3498.27 4189
3498.82 4481
3499.38 4835
3499.94 5217
3500.50 5798
3501.06 6257
3501.61 7116
3502.17 7515
3502.73 8394
3503.29 9362
3503.85 10346
3504.41 10956
3504.96 11740
3505.52 11955
3506.08 11821
3506.64 11380
3507.20 10971
3507.76 9942
3508.32 8902
3508.87 8003
3509.43 7272
3509.99 6180
3510.55 5403
3511.11 4814
3511.67 4240
3512.23 3911
3512.79 3689
3513.34 3151
3513.90 3044
3514.46 2913
3515.02 2977
3515.58 2931
3516.14 2724
3516.70 2942
3517.26 2807
3517.82 2820
3518.38 2831
3518.94 2780
3519.50 3212
3520.06 3015
3520.62 2891
3521.18 2909
3521.74 3101
3522.30 3181
3522.86 3251
3523.42 3148
3523.97 3316
3524.53 3115
3525.09 3111
3525.65 2950
3526.21 2774
3526.77 2681
3527.34 2556
3527.90 2601
3528.46 2436
3529.02 2484
3529.58 2451
3530.14 2772
3530.70 2772
3531.26 2603
3531.82 2575
3532.38 2626
3532.94 2783
3533.50 2813
3534.06 3003
3534.62 2964
3535.18 2761
3535.74 3029
3536.30 2828
3536.86 2820
3537.43 2774
3537.99 3076
3538.55 2925
3539.11 2733
3539.67 2805
3540.23 2938
3540.79 2987
3541.35 3025
3541.91 3164
3542.48 2929
3543.04 3207
3543.60 3655
3544.16 3578
3544.72 3404
3545.28 3441
3545.84 3112
3546.41 3088
3546.97 3020
3547.53 2844
3548.09 2586
3548.65 2448
3549.22 2543
3549.78 2475
3550.34 2327
3550.90 2312
3551.46 2348
3552.03 2267
3552.59 2202
3553.15 2197
3553.71 2218
3554.27 2104
3554.84 2219
3555.40 2176
3555.96 2269
3556.52 2261
3557.09 2300
3557.65 2031
3558.21 2238
3558.77 2265
3559.34 2348
3559.90 2372
3560.46 2096
3561.03 2237
3561.59 2317
3562.15 2332
3562.71 2342
3563.28 2410
3563.84 2297
3564.40 2162
3564.97 2193
3565.53 2210
3566.09 2195
3566.66 2206
3567.22 2233
3567.78 2160
3568.35 2178
3568.91 2143
3569.47 2106
3570.04 2214
3570.60 2097
3571.16 2078
3571.73 2171
3572.29 2292
3572.85 2346
3573.42 2429
3573.98 2450
3574.55 2640
3575.11 2930
3575.67 2973
3576.24 2947
3576.80 3174
3577.37 3360
3577.93 3333
3578.49 3126
3579.06 3152
3579.62 3226
3580.19 3094
3580.75 2914
3581.32 2649
3581.88 2914
3582.45 2815
3583.01 2441
3583.57 2340
3584.14 2325
3584.70 2203
3585.27 2251
3585.83 2037
3586.40 2099
3586.96 2101
3587.53 1967
3588.09 2092
3588.66 1951
3589.22 2166
3589.79 2151
3590.35 1964
3590.92 1988
3591.48 1872
3592.05 2031
3592.61 2218
3593.18 2082
3593.75 2131
3594.31 2097
3594.88 1990
3595.44 2028
3596.01 2039
3596.57 1835
3597.14 1872
3597.70 1906
3598.27 2072
3598.84 2029
3599.40 1898
3599.97 2050
3600.53 1908
3601.10 1985
3601.67 1992
3602.23 1948
3602.80 2001
3603.36 2111
3603.93 2182
3604.50 2075
3605.06 2147
3605.63 2052
3606.20 2009
3606.76 1832
3607.33 1708
3607.89 1776
3608.46 1838
3609.03 1897
3609.59 1835
3610.16 1662
3610.73 2005
3611.29 2042
3611.86 2008
3612.43 2075
3613.00 2391
3613.56 2484
3614.13 2620
3614.70 2652
3615.26 3028
3615.83 3631
3616.40 4050
3616.97 4600
3617.53 4696
3618.10 4842
3618.67 5011
3619.23 4859
3619.80 4916
3620.37 4624
3620.94 4546
3621.50 4083
3622.07 3527
3622.64 3302
3623.21 2939
3623.78 2756
3624.34 2457
3624.91 2414
3625.48 2211
3626.05 2032
3626.61 2128
3627.18 2115
3627.75 1932
3628.32 1971
3628.89 1925
3629.46 1875
3630.02 1796
3630.59 1730
3631.16 1803
3631.73 1807
3632.30 1904
3632.87 2016
3633.43 1762
3634.00 1816
3634.57 2005
3635.14 2011
3635.71 1944
3636.28 1946
3636.85 2057
3637.41 2081
3637.98 1921
3638.55 1958
3639.12 2064
3639.69 2163
3640.26 2362
3640.83 2426
3641.40 2674
3641.97 2660
3642.54 2769
3643.11 2670
3643.68 2628
3644.24 2592
3644.81 2819
3645.38 2747
3645.95 2508
3646.52 2505
3647.09 2444
3647.66 2515
3648.23 2432
3648.80 2414
3649.37 2463
3649.94 2536
3650.51 2536
3651.08 2358
3651.65 2182
3652.22 2316
3652.79 2473
3653.36 2483
3653.93 2357
3654.50 2362
3655.07 2613
3655.64 2513
3656.21 2564
3656.78 2626
3657.35 2689
3657.92 2628
3658.49 2599
3659.06 2505
3659.63 2508
3660.20 2417
3660.78 2355
3661.35 2263
3661.92 2293
3662.49 2451
3663.06 2353
3663.63 2295
3664.20 2195
3664.77 2310
3665.34 2228
3665.91 2114
3666.48 2102
3667.06 2167
3667.63 2083
3668.20 2077
3668.77 2117
3669.34 1986
3669.91 1955
3670.48 1867
3671.05 1873
3671.63 2057
3672.20 1904
3672.77 2060
3673.34 2168
3673.91 2057
3674.48 2171
3675.06 2163
3675.63 2211
3676.20 2110
3676.77 2109
3677.34 2154
3677.92 2181
3678.49 2139
3679.06 2115
3679.63 2141
3680.20 1946
3680.78 1895
3681.35 2003
3681.92 1942
3682.49 1918
3683.07 1710
3683.64 1870
3684.21 1865
3684.78 1961
3685.36 1959
3685.93 1901
3686.50 1840
3687.07 1810
3687.65 1757
3688.22 2110
3688.79 2005
3689.37 2030
3689.94 2030
3690.51 2056
3691.08 2137
3691.66 2122
3692.23 1919
3692.80 2065
3693.38 1910
3693.95 2039
3694.52 2075
3695.10 2052
3695.67 2168
3696.24 1924
3696.82 1936
3697.39 1998
3697.96 1912
3698.54 1988
3699.11 1948
3699.68 1949
3700.26 1881
3700.83 1921
3701.41 1953
3701.98 1854
3702.55 2033
3703.13 2000
3703.70 1927
3704.28 1916
3704.85 1894
3705.42 2117
3706.00 2138
3706.57 1967
3707.15 1927
3707.72 1945
3708.30 2130
3708.87 2041
3709.44 1948
3710.02 2067
3710.59 2004
3711.17 1913
3711.74 1909
3712.32 2063
3712.89 2045
3713.47 1972
3714.04 1942
3714.62 1939
3715.19 1978
3715.77 2122
3716.34 1971
3716.92 1939
3717.49 1960
3718.07 2021
3718.64 2162
3719.22 2169
3719.79 2042
3720.37 2031
3720.94 1984
3721.52 2083
3722.09 1938
3722.67 1930
3723.24 1942
3723.82 1854
3724.40 1881
3724.97 1749
3725.55 1764
3726.12 2038
3726.70 1903
3727.27 1778
3727.85 1956
3728.43 1725
3729.00 2080
3729.58 1938
3730.15 2171
3730.73 2233
3731.31 2355
3731.88 2391
3732.46 2488
3733.03 2657
3733.61 2743
3734.19 2693
3734.76 2636
3735.34 2554
3735.92 2278
3736.49 2440
3737.07 2304
3737.65 2222
3738.22 2022
3738.80 1879
3739.38 2031
3739.95 2022
3740.53 1779
3741.11 1740
3741.68 1762
3742.26 1821
3742.84 1882
3743.42 1793
3743.99 1705
3744.57 1764
3745.15 1594
3745.72 1660
3746.30 1758
3746.88 1860
3747.46 1920
3748.03 1952
3748.61 1720
3749.19 1778
3749.77 1874
3750.34 1885
3750.92 1869
3751.50 1846
3752.08 1907
3752.65 1878
3753.23 1846
3753.81 1827
3754.39 1701
3754.97 1712
3755.54 1763
3756.12 1916
3756.70 1859
3757.28 1844
3757.86 1937
3758.44 1864
3759.01 1890
3759.59 1869
3760.17 1848
3760.75 1968
3761.33 2201
3761.91 2084
3762.48 2053
3763.06 2116
3763.64 2183
3764.22 1946
3764.80 2096
3765.38 2055
3765.96 2087
3766.53 1872
3767.11 1884
3767.69 1748
3768.27 1795
3768.85 2023
3769.43 1895
3770.01 1910
3770.59 2055
3771.17 1951
3771.75 1906
3772.33 1983
3772.91 1968
3773.48 2016
3774.06 1830
3774.64 1844
3775.22 1758
3775.80 1735
3776.38 1751
3776.96 1785
3777.54 1831
3778.12 1713
3778.70 1844
3779.28 1904
3779.86 1823
3780.44 1983
3781.02 1834
3781.60 1780
3782.18 1803
3782.76 1813
3783.34 1778
3783.92 1833
3784.50 1910
3785.08 1973
3785.66 1902
3786.24 1783
3786.82 1917
3787.40 1867
3787.98 1976
3788.56 1956
3789.15 1923
3789.73 2028
3790.31 2025
3790.89 2078
3791.47 2007
3792.05 2053
3792.63 2215
3793.21 2120
3793.79 2096
3794.37 2119
3794.95 2017
3795.53 2154
3796.12 2119
3796.70 2207
3797.28 2365
3797.86 2221
3798.44 2265
3799.02 2379
3799.60 2543
3800.18 2618
3800.77 2800
3801.35 2574
3801.93 2738
3802.51 2847
3803.09 2979
3803.67 2964
3804.26 2911
3804.84 2808
3805.42 2636
3806.00 2493
3806.58 2652
3807.17 2792
3807.75 2696
3808.33 2801
3808.91 2997
3809.49 2857
3810.08 2840
3810.66 2730
3811.24 2679
3811.82 3035
3812.41 3299
3812.99 3069
3813.57 3360
3814.15 3619
3814.74 3445
3815.32 3306
3815.90 3627
3816.48 3540
3817.07 3281
3817.65 3083
3818.23 2971
3818.81 2787
3819.40 2669
3819.98 2509
3820.56 2334
3821.15 2356
3821.73 2103
3822.31 2210
3822.90 2361
3823.48 2402
3824.06 2454
3824.65 2323
3825.23 2202
3825.81 2139
3826.40 2179
3826.98 2180
3827.56 2014
3828.15 2008
3828.73 2013
3829.31 2020
3829.90 2225
3830.48 2160
3831.06 2089
3831.65 2005
3832.23 2063
3832.82 2161
3833.40 2068
3833.98 2126
3834.57 2148
3835.15 1974
3835.74 1982
3836.32 2130
3836.91 2183
3837.49 2168
3838.07 2058
3838.66 1851
3839.24 2087
3839.83 2057
3840.41 2002
3841.00 2030
3841.58 1933
3842.17 1884
3842.75 1801
3843.34 1892
3843.92 1883
3844.50 1820
3845.09 1818
3845.67 1829
3846.26 2004
3846.84 1972
3847.43 2003
3848.01 2010
3848.60 1928
3849.18 1992
3849.77 1846
3850.36 1775
3850.94 1915
3851.53 1944
3852.11 1861
3852.70 1924
3853.28 2019
3853.87 1969
3854.45 1950
3855.04 1855
3855.62 2004
3856.21 2030
3856.80 2234
3857.38 2595
3857.97 2469
3858.55 2666
3859.14 3065
3859.73 3321
3860.31 3365
3860.90 3715
3861.48 4125
3862.07 3912
3862.66 4282
3863.24 4328
3863.83 4099
3864.42 4267
3865.00 3991
3865.59 3953
3866.17 3958
3866.76 3912
3867.35 4010
3867.93 3758
3868.52 3470
3869.11 3196
3869.69 3158
3870.28 3015
3870.87 2781
3871.45 2813
3872.04 2779
3872.63 2693
3873.22 2652
3873.80 2439
3874.39 2600
3874.98 2687
3875.56 2886
3876.15 2734
3876.74 2394
3877.33 2513
3877.91 2545
3878.50 2507
3879.09 2368
3879.68 2465
3880.26 2299
3880.85 2232
3881.44 2226
3882.03 2214
3882.61 1981
3883.20 2007
3883.79 1952
3884.38 1957
3884.97 1962
3885.55 1962
3886.14 1957
3886.73 2140
3887.32 2128
3887.91 1821
3888.49 2081
3889.08 2081
3889.67 2026
3890.26 2033
3890.85 2084
3891.44 2120
3892.02 2071
3892.61 2280
3893.20 2240
3893.79 2059
3894.38 2186
3894.97 2258
3895.56 2158
3896.14 2073
3896.73 2024
3897.32 2195
3897.91 2195
3898.50 2195
3899.09 1972
3899.68 1858
3900.27 1990
3900.86 2114
3901.44 1948
3902.03 1936
3902.62 2071
3903.21 2059
3903.80 2027
3904.39 1880
3904.98 2000
3905.57 1870
3906.16 1947
3906.75 1893
3907.34 2085
3907.93 1745
3908.52 1613
3909.11 1926
3909.70 1821
3910.29 1796
3910.88 2025
3911.47 1812
3912.06 1803
3912.65 1856
3913.24 1880
3913.83 2018
3914.42 1841
3915.01 1745
3915.60 1813
3916.19 1620
3916.78 1765
3917.37 1754
3917.96 1766
3918.55 1711
3919.14 1699
3919.73 1662
3920.32 1720
3920.91 1657
3921.50 1664
3922.09 1704
3922.68 1636
3923.27 1620
3923.87 1686
3924.46 1675
3925.05 1570
3925.64 1764
3926.23 1666
3926.82 1558
3927.41 1498
3928.00 1646
3928.59 1729
3929.18 1789
3929.78 1832
3930.37 1781
3930.96 1819
3931.55 1699
3932.14 1620
3932.73 1657
3933.32 1663
3933.92 1685
3934.51 1645
3935.10 1614
3935.69 1646
3936.28 1754
3936.87 1723
3937.47 1769
3938.06 1723
3938.65 1729
3939.24 1805
3939.83 1788
3940.43 1778
3941.02 1673
3941.61 1676
3942.20 1783
3942.80 1785
3943.39 1774
3943.98 1933
3944.57 1849
3945.17 1717
3945.76 1716
3946.35 1583
3946.94 1577
3947.54 1586
3948.13 1678
3948.72 1659
3949.31 1524
3949.91 1586
3950.50 1496
3951.09 1686
3951.68 1656
3952.28 1681
3952.87 1621
3953.46 1795
3954.06 1679
3954.65 1584
3955.24 1712
3955.84 1670
3956.43 1748
3957.02 1570
3957.62 1613
3958.21 1696
3958.80 1672
3959.40 1706
3959.99 1663
3960.58 1582
3961.18 1553
3961.77 1663
3962.37 1653
3962.96 1579
3963.55 1586
3964.15 1630
3964.74 1567
3965.33 1739
3965.93 1904
3966.52 1880
3967.12 1926
3967.71 1789
3968.31 1824
3968.90 1895
3969.49 1958
3970.09 1744
3970.68 1652
3971.28 1702
3971.87 1688
3972.47 1637
3973.06 1621
3973.65 1707
3974.25 1767
3974.84 1872
3975.44 1921
3976.03 1899
3976.63 1750
3977.22 1711
3977.82 1811
3978.41 1973
3979.01 1913
3979.60 2009
3980.20 1986
3980.79 1871
3981.39 1823
3981.98 1760
3982.58 1812
3983.17 1752
3983.77 1705
3984.36 1705
3984.96 1722
3985.56 1834
3986.15 1833
3986.75 1890
3987.34 1862
3987.94 1827
3988.53 1721
3989.13 1871
3989.73 1789
3990.32 1806
3990.92 1878
3991.51 1911
3992.11 1789
3992.71 1910
3993.30 1798
3993.90 1981
3994.49 2047
3995.09 1967
3995.69 2018
3996.28 1943
3996.88 1877
3997.47 1966
3998.07 1909
3998.67 2072
3999.26 2083
3999.86 1908
4000.46 1977
4001.05 1850
4001.65 1733
4002.25 1823
4002.84 2067
4003.44 1875
4004.04 1841
4004.63 1838
4005.23 1633
4005.83 1830
4006.43 1873
4007.02 1959
4007.62 1888
4008.22 1834
4008.81 1957
4009.41 1830
4010.01 1901
4010.61 1882
4011.20 1943
4011.80 1848
4012.40 1815
4013.00 2019
4013.59 2093
4014.19 2032
4014.79 2072
4015.39 2215
4015.98 2551
4016.58 2566
4017.18 2504
4017.78 2435
4018.38 2267
4018.97 2317
4019.57 2285
4020.17 2231
4020.77 2151
4021.37 2031
4021.96 2011
4022.56 1884
4023.16 1985
4023.76 1976
4024.36 1955
4024.96 1860
4025.55 1988
4026.15 1985
4026.75 2084
4027.35 2141
4027.95 2178
4028.55 2282
4029.15 2430
4029.74 2323
4030.34 2230
4030.94 2399
4031.54 2127
4032.14 2291
4032.74 2120
4033.34 2131
4033.94 2137
4034.54 1840
4035.14 1978
4035.73 1824
4036.33 1754
4036.93 1797
4037.53 1815
4038.13 1697
4038.73 1726
4039.33 1650
4039.93 1702
4040.53 1692
4041.13 1669
4041.73 1694
4042.33 1619
4042.93 1581
4043.53 1545
4044.13 1541
4044.73 1737
4045.33 1523
4045.93 1566
4046.53 1529
4047.13 1433
4047.73 1690
4048.33 1575
4048.93 1712
4049.53 1692
4050.13 1619
4050.73 1603
4051.33 1802
4051.93 1752
4052.53 1720
4053.13 1613
4053.73 1820
4054.33 1892
4054.93 1691
4055.53 1605
4056.13 1578
4056.74 1591
4057.34 1792
4057.94 1783
4058.54 1634
4059.14 1707
4059.74 1615
4060.34 1634
4060.94 1701
4061.54 1717
4062.14 1784
4062.75 1743
4063.35 1667
4063.95 1694
4064.55 1572
4065.15 1751
4065.75 1665
4066.35 1664
4066.96 1808
4067.56 1620
4068.16 1500
4068.76 1722
4069.36 1677
4069.96 1632
4070.57 1727
4071.17 1714
4071.77 1766
4072.37 1734
4072.97 1583
4073.58 1600
4074.18 1585
4074.78 1479
4075.38 1586
4075.98 1605
4076.59 1573
4077.19 1510
4077.79 1561
4078.39 1616
4079.00 1648
4079.60 1543
4080.20 1664
4080.80 1800
4081.41 1644
4082.01 1836
4082.61 1563
4083.21 1602
4083.82 1675
4084.42 1657
4085.02 1686
4085.63 1575
4086.23 1648
4086.83 1586
4087.43 1518
4088.04 1443
4088.64 1492
4089.24 1672
4089.85 1668
4090.45 1623
4091.05 1547
4091.66 1583
4092.26 1636
4092.86 1627
4093.47 1793
4094.07 1705
4094.67 1639
4095.28 1705
4095.88 1679
4096.49 1614
4097.09 1729
4097.69 1617
4098.30 1664
4098.90 1718
4099.50 1646
4100.11 1589
4100.71 1574
4101.32 1492
4101.92 1484
4102.52 1493
4103.13 1567
4103.73 1670
4104.34 1544
4104.94 1529
4105.55 1583
4106.15 1478
4106.76 1591
4107.36 1463
4107.96 1477
4108.57 1559
4109.17 1530
4109.78 1483
4110.38 1632
4110.99 1506
4111.59 1547
4112.20 1633
4112.80 1637
4113.41 1561
4114.01 1608
4114.62 1499
4115.22 1425
4115.83 1437
4116.43 1508
4117.04 1436
4117.64 1531
4118.25 1322
4118.85 1445
4119.46 1531
4120.06 1449
4120.67 1558
4121.28 1450
4121.88 1518
4122.49 1630
4123.09 1583
4123.70 1666
4124.30 1624
4124.91 1528
4125.52 1585
4126.12 1514
4126.73 1558
4127.33 1495
4127.94 1458
4128.55 1583
4129.15 1548
4129.76 1555
4130.36 1596
4130.97 1561
4131.58 1466
4132.18 1575
4132.79 1730
4133.40 1655
4134.00 1678
4134.61 1702
4135.22 1679
4135.82 1790
4136.43 1811
4137.04 1720
4137.64 1795
4138.25 1863
4138.86 1887
4139.46 1958
4140.07 1945
4140.68 1900
4141.28 2031
4141.89 1908
4142.50 1985
4143.11 2127
4143.71 2062
4144.32 1877
4144.93 1990
4145.53 1974
4146.14 1962
4146.75 1892
4147.36 1833
4147.96 1733
4148.57 1699
4149.18 1740
4149.79 1662
4150.39 1577
4151.00 1478
4151.61 1466
4152.22 1557
4152.83 1549
4153.43 1491
4154.04 1602
4154.65 1510
4155.26 1402
4155.87 1391
4156.47 1454
4157.08 1552
4157.69 1579
4158.30 1570
4158.91 1506
4159.52 1501
4160.12 1573
4160.73 1565
4161.34 1459
4161.95 1486
4162.56 1674
4163.17 1496
4163.77 1637
4164.38 1605
4164.99 1665
4165.60 1764
4166.21 1736
4166.82 1595
4167.43 1667
4168.04 1734
4168.65 1646
4169.25 1580
4169.86 1607
4170.47 1672
4171.08 1614
4171.69 1620
4172.30 1629
4172.91 1540
4173.52 1630
4174.13 1632
4174.74 1559
4175.35 1614
4175.96 1510
4176.57 1630
4177.18 1741
4177.79 1797
4178.40 1743
4179.01 1647
4179.62 1692
4180.23 1575
4180.84 1654
4181.45 1706
4182.06 1760
4182.67 1678
4183.28 1677
4183.89 1711
4184.50 1562
4185.11 1633
4185.72 1684
4186.33 1633
4186.94 1789
4187.55 1714
4188.16 1671
4188.77 1642
4189.38 1735
4189.99 1779
4190.60 1762
4191.21 1723
4191.82 1812
4192.43 1920
4193.04 1942
4193.65 1798
4194.26 1743
4194.88 1881
4195.49 2064
4196.10 2067
4196.71 1991
4197.32 1934
4197.93 1910
4198.54 1906
4199.15 1751
4199.76 1939
4200.38 1822
4200.99 1812
4201.60 1805
4202.21 1803
4202.82 1747
4203.43 1743
4204.05 1664
4204.66 1699
4205.27 1856
4205.88 1692
4206.49 1672
4207.10 1837
4207.72 1707
4208.33 1669
4208.94 1726
4209.55 1628
4210.16 1642
4210.78 1743
4211.39 1683
4212.00 1653
4212.61 1685
4213.22 1682
4213.84 1741
4214.45 1823
4215.06 1901
4215.67 1826
4216.29 1828
4216.90 1973
4217.51 1883
4218.12 2078
4218.74 2382
4219.35 2434
4219.96 2357
4220.58 2484
4221.19 2618
4221.80 2737
4222.41 2822
4223.03 2817
4223.64 3058
4224.25 2899
4224.87 2956
4225.48 2737
4226.09 2837
4226.71 2801
4227.32 2836
4227.93 2751
4228.55 2783
4229.16 2616
4229.77 2536
4230.39 2528
4231.00 2552
4231.61 2610
4232.23 2691
4232.84 2724
4233.45 2798
4234.07 3069
4234.68 3016
4235.30 2969
4235.91 2885
4236.52 2978
4237.14 2873
4237.75 2667
4238.37 2856
4238.98 2610
4239.59 2366
4240.21 2148
4240.82 2100
4241.44 1977
4242.05 2017
4242.67 1985
4243.28 1953
4243.90 1898
4244.51 1957
4245.12 1888
4245.74 1994
4246.35 2010
4246.97 2077
4247.58 2072
4248.20 1917
4248.81 2068
4249.43 1955
4250.04 1942
4250.66 2055
4251.27 1926
4251.89 2014
4252.50 1818
4253.12 1901
4253.73 2036
4254.35 1863
4254.96 1847
4255.58 1988
4256.19 2066
4256.81 1911
4257.43 1797
4258.04 1881
4258.66 1870
4259.27 1866
4259.89 1870
4260.50 1955
4261.12 2019
4261.73 1938
4262.35 1931
4262.97 1965
4263.58 1805
4264.20 1970
4264.81 1957
4265.43 2056
4266.05 2031
4266.66 2109
4267.28 2048
4267.90 2058
4268.51 1983
4269.13 1989
4269.74 1951
4270.36 1945
4270.98 1856
4271.59 1769
4272.21 1851
4272.83 1991
4273.44 2162
4274.06 2114
4274.68 2166
4275.29 2362
4275.91 2346
4276.53 2514
4277.14 2592
4277.76 2559
4278.38 2604
4279.00 2639
4279.61 2431
4280.23 2584
4280.85 2176
4281.46 2135
4282.08 1876
4282.70 1854
4283.32 1893
4283.93 1715
4284.55 1632
4285.17 1699
4285.79 1619
4286.40 1702
4287.02 1719
4287.64 1748
4288.26 1665
4288.87 1668
4289.49 1713
4290.11 1651
4290.73 1720
4291.35 1792
4291.96 1828
4292.58 1834
4293.20 1757
4293.82 1722
4294.44 1864
4295.05 1789
4295.67 1513
4296.29 1597
4296.91 1596
4297.53 1826
4298.15 1647
4298.76 1694
4299.38 1663
4300.00 1659
4300.62 1685
4301.24 1758
4301.86 1828
4302.48 1921
4303.09 1965
4303.71 1830
4304.33 1803
4304.95 1826
4305.57 1914
4306.19 1941
4306.81 1653
4307.43 1747
4308.05 1727
4308.67 1842
4309.28 1796
4309.90 1856
4310.52 1860
4311.14 1808
4311.76 1719
4312.38 1677
4313.00 1775
4313.62 1794
4314.24 1616
4314.86 1616
4315.48 1651
4316.10 1664
4316.72 1583
4317.34 1703
4317.96 1691
4318.58 1624
4319.20 1569
4319.82 1580
4320.44 1603
4321.06 1696
4321.68 1599
4322.30 1786
4322.92 1703
4323.54 1687
4324.16 1689
4324.78 1626
4325.40 1649
4326.02 1568
4326.64 1750
4327.26 1702
4327.88 1746
4328.50 1696
4329.12 1793
4329.74 1747
4330.36 1780
4330.99 1741
4331.61 1671
4332.23 1785
4332.85 1901
4333.47 1776
4334.09 1868
4334.71 1882
4335.33 1927
4335.95 2138
4336.57 2201
4337.20 2221
4337.82 2211
4338.44 2303
4339.06 2329
4339.68 2333
4340.30 2327
4340.92 2212
4341.55 2153
4342.17 2193
4342.79 2384
4343.41 2673
4344.03 2866
4344.65 3262
4345.28 3448
4345.90 3534
4346.52 3608
4347.14 3905
4347.76 3684
4348.39 3714
4349.01 3583
4349.63 3176
4350.25 3165
4350.87 2844
4351.50 2430
4352.12 2300
4352.74 2151
4353.36 2184
4353.99 1978
4354.61 2051
4355.23 1964
4355.85 2036
4356.48 1808
4357.10 1883
4357.72 1950
4358.34 1824
4358.97 1920
4359.59 1994
4360.21 1822
4360.84 1875
4361.46 1981
4362.08 1801
4362.70 1760
4363.33 1723
4363.95 1868
4364.57 1927
4365.20 1797
4365.82 1840
4366.44 1787
4367.07 1745
4367.69 1714
4368.31 1814
4368.94 1876
4369.56 1816
4370.19 1784
4370.81 1660
4371.43 1658
4372.06 1501
4372.68 1602
4373.30 1648
4373.93 1684
4374.55 1593
4375.18 1648
4375.80 1680
4376.42 1615
4377.05 1710
4377.67 1795
4378.30 1825
4378.92 1774
4379.54 1918
4380.17 1916
4380.79 1911
4381.42 1924
4382.04 1969
4382.67 1816
4383.29 1727
4383.92 1846
4384.54 1677
4385.16 1718
4385.79 1689
4386.41 1746
4387.04 1899
4387.66 1824
4388.29 1704
4388.91 1935
4389.54 1749
4390.16 1670
4390.79 1615
4391.41 1767
4392.04 1768
4392.66 1738
4393.29 1748
4393.91 1634
4394.54 1596
4395.17 1632
4395.79 1619
4396.42 1592
4397.04 1499
4397.67 1497
4398.29 1822
4398.92 1689
4399.54 1953
4400.17 1844
4400.80 1785
4401.42 1885
4402.05 1682
4402.67 1629
4403.30 1783
4403.93 1647
4404.55 1801
4405.18 1954
4405.80 1809
4406.43 1821
4407.06 1914
4407.68 1720
4408.31 1737
4408.93 1760
4409.56 1729
4410.19 1749
4410.81 1769
4411.44 1624
4412.07 1709
4412.69 1571
4413.32 1727
4413.95 1834
4414.57 1547
4415.20 1577
4415.83 1705
4416.45 1707
4417.08 1672
4417.71 1790
4418.34 1641
4418.96 1689
4419.59 1704
4420.22 1609
4420.84 1620
4421.47 1580
4422.10 1662
4422.73 1629
4423.35 1621
4423.98 1531
4424.61 1459
4425.24 1532
4425.86 1594
4426.49 1695
4427.12 1696
4427.75 1426
4428.37 1462
4429.00 1500
4429.63 1538
4430.26 1575
4430.89 1494
4431.51 1594
4432.14 1541
4432.77 1444
4433.40 1516
4434.03 1467
4434.65 1551
4435.28 1463
4435.91 1545
4436.54 1587
4437.17 1428
4437.80 1387
4438.42 1371
4439.05 1386
4439.68 1460
4440.31 1417
4440.94 1306
4441.57 1370
4442.20 1478
4442.82 1297
4443.45 1459
4444.08 1447
4444.71 1417
4445.34 1522
4445.97 1462
4446.60 1526
4447.23 1493
4447.86 1439
4448.48 1544
4449.11 1582
4449.74 1573
4450.37 1609
4451.00 1692
4451.63 1702
4452.26 1457
4452.89 1486
4453.52 1546
4454.15 1608
4454.78 1461
4455.41 1466
4456.04 1441
4456.67 1430
4457.30 1348
4457.93 1428
4458.56 1405
4459.19 1429
4459.82 1614
4460.45 1518
4461.08 1399
4461.71 1337
4462.34 1374
4462.97 1463
4463.60 1329
4464.23 1297
4464.86 1402
4465.49 1330
4466.12 1427
4466.75 1350
4467.38 1440
4468.01 1492
4468.64 1446
4469.27 1452
4469.90 1370
4470.53 1426
4471.16 1486
4471.80 1507
4472.43 1530
4473.06 1276
4473.69 1489
4474.32 1520
4474.95 1318
4475.58 1334
4476.21 1406
4476.84 1263
4477.47 1211
4478.11 1363
4478.74 1413
4479.37 1396
4480.00 1486
4480.63 1492
4481.26 1533
4481.89 1443
4482.53 1497
4483.16 1504
4483.79 1587
4484.42 1539
4485.05 1600
4485.68 1628
4486.32 1604
4486.95 1523
4487.58 1332
4488.21 1471
4488.84 1581
4489.48 1540
4490.11 1472
4490.74 1477
4491.37 1459
4492.00 1539
4492.64 1599
4493.27 1563
4493.90 1571
4494.53 1528
4495.17 1576
4495.80 1542
4496.43 1508
4497.06 1486
4497.70 1586
4498.33 1602
4498.96 1599
4499.60 1652
4500.23 1650
4500.86 1631
4501.49 1798
4502.13 1710
4502.76 1689
4503.39 1617
4504.03 1774
4504.66 1816
4505.29 1651
4505.93 1581
4506.56 1621
4507.19 1517
4507.83 1451
4508.46 1569
4509.09 1469
4509.73 1493
4510.36 1428
4510.99 1451
4511.63 1546
4512.26 1488
4512.89 1629
4513.53 1619
4514.16 1486
4514.80 1508
4515.43 1534
4516.06 1500
4516.70 1603
4517.33 1566
4517.96 1526
4518.60 1534
4519.23 1529
4519.87 1528
4520.50 1490
4521.14 1602
4521.77 1647
4522.40 1592
4523.04 1539
4523.67 1635
4524.31 1754
4524.94 1684
4525.58 1707
4526.21 1947
4526.85 2085
4527.48 2194
4528.12 2560
4528.75 2869
4529.39 3091
4530.02 3345
4530.66 3779
4531.29 4081
4531.93 4384
4532.56 4486
4533.20 4287
4533.83 4398
4534.47 4045
4535.10 3727
4535.74 3102
4536.37 2896
4537.01 2678
4537.64 2394
4538.28 2206
4538.91 2011
4539.55 1836
4540.19 1788
4540.82 1707
4541.46 1612
4542.09 1595
4542.73 1552
4543.36 1684
4544.00 1658
4544.64 1559
4545.27 1481
4545.91 1546
4546.54 1586
4547.18 1527
4547.82 1565
4548.45 1610
4549.09 1610
4549.73 1600
4550.36 1514
4551.00 1446
4551.63 1581
4552.27 1641
4552.91 1467
4553.54 1499
4554.18 1512
4554.82 1491
4555.45 1425
4556.09 1501
4556.73 1511
4557.36 1546
4558.00 1532
4558.64 1499
4559.27 1638
4559.91 1594
4560.55 1692
4561.19 1642
4561.82 1609
4562.46 1733
4563.10 1853
4563.73 1681
4564.37 1542
4565.01 1578
4565.65 1827
4566.28 1851
4566.92 1745
4567.56 1820
4568.20 1746
4568.83 1773
4569.47 1881
4570.11 1850
4570.75 1951
4571.39 1943
4572.02 1787
4572.66 1767
4573.30 1780
4573.94 1712
4574.58 1562
4575.21 1459
4575.85 1485
4576.49 1523
4577.13 1424
4577.77 1403
4578.40 1474
4579.04 1396
4579.68 1521
4580.32 1620
4580.96 1545
4581.60 1540
4582.24 1698
4582.87 1608
4583.51 1531
4584.15 1578
4584.79 1498
4585.43 1567
4586.07 1600
4586.71 1606
4587.35 1625
4587.98 1522
4588.62 1586
4589.26 1479
4589.90 1572
4590.54 1551
4591.18 1752
4591.82 1755
4592.46 1733
4593.10 1817
4593.74 1822
4594.38 1724
4595.02 1881
4595.66 1641
4596.29 1528
4596.93 1343
4597.57 1367
4598.21 1504
4598.85 1481
4599.49 1386
4600.13 1593
4600.77 1598
4601.41 1565
4602.05 1509
4602.69 1597
4603.33 1655
4603.97 1511
4604.61 1595
4605.25 1479
4605.89 1542
4606.53 1595
4607.17 1639
4607.81 1575
4608.45 1662
4609.10 1699
4609.74 1608
4610.38 1596
4611.02 1564
4611.66 1485
4612.30 1516
4612.94 1522
4613.58 1566
4614.22 1468
4614.86 1569
4615.50 1596
4616.14 1592
4616.78 1529
4617.42 1605
4618.07 1611
4618.71 1482
4619.35 1481
4619.99 1524
4620.63 1607
4621.27 1489
4621.91 1564
4622.55 1679
4623.20 1578
4623.84 1653
4624.48 1590
4625.12 1544
4625.76 1519
4626.40 1493
4627.05 1534
4627.69 1538
4628.33 1651
4628.97 1623
4629.61 1664
4630.25 1626
4630.90 1485
4631.54 1644
4632.18 1578
4632.82 1533
4633.46 1580
4634.11 1622
4634.75 1773
4635.39 1715
4636.03 1508
4636.68 1388
4637.32 1606
4637.96 1509
4638.60 1466
4639.25 1433
4639.89 1652
4640.53 1558
4641.17 1485
4641.82 1508
4642.46 1583
4643.10 1628
4643.75 1532
4644.39 1574
4645.03 1543
4645.67 1584
4646.32 1574
4646.96 1688
4647.60 1507
4648.25 1555
4648.89 1693
4649.53 1604
4650.18 1692
4650.82 1685
4651.46 1825
4652.11 1760
4652.75 1820
4653.39 1939
4654.04 1860
4654.68 1690
4655.32 1819
4655.97 1787
4656.61 1660
4657.26 1547
4657.90 1559
4658.54 1601
4659.19 1479
4659.83 1531
4660.47 1454
4661.12 1413
4661.76 1381
4662.41 1458
4663.05 1467
4663.70 1499
4664.34 1447
4664.98 1336
4665.63 1386
4666.27 1386
4666.92 1362
4667.56 1422
4668.21 1394
4668.85 1342
4669.50 1541
4670.14 1427
4670.78 1547
4671.43 1490
4672.07 1478
4672.72 1291
4673.36 1327
4674.01 1268
4674.65 1408
4675.30 1263
4675.94 1331
4676.59 1348
4677.23 1271
4677.88 1335
4678.52 1282
4679.17 1393
4679.82 1451
4680.46 1382
4681.11 1533
4681.75 1566
4682.40 1634
4683.04 1609
4683.69 1508
4684.33 1487
4684.98 1529
4685.63 1496
4686.27 1590
4686.92 1490
4687.56 1385
4688.21 1466
4688.85 1373
4689.50 1418
4690.15 1424
4690.79 1433
4691.44 1516
4692.09 1444
4692.73 1566
4693.38 1469
4694.02 1591
4694.67 1492
4695.32 1479
4695.96 1603
4696.61 1747
4697.26 1873
4697.90 1943
4698.55 1843
4699.20 1874
4699.84 1978
4700.49 1746
4701.14 1752
4701.78 1772
4702.43 1811
4703.08 1614
4703.72 1553
4704.37 1720
4705.02 1560
4705.67 1567
4706.31 1653
4706.96 1590
4707.61 1608
4708.25 1570
4708.90 1684
4709.55 1719
4710.20 1801
4710.84 1628
4711.49 1796
4712.14 1776
4712.79 1809
4713.43 1690
4714.08 1704
4714.73 1705
4715.38 1625
4716.03 1718
4716.67 1795
4717.32 1734
4717.97 1565
4718.62 1604
4719.27 1739
4719.91 1786
4720.56 1755
4721.21 1724
4721.86 1796
4722.51 1749
4723.15 1749
4723.80 1805
4724.45 1816
4725.10 1970
4725.75 2150
4726.40 2064
4727.05 1897
4727.69 2126
4728.34 2221
4728.99 2190
4729.64 2215
4730.29 2142
4730.94 2021
4731.59 1880
4732.24 2059
4732.89 1870
4733.53 1823
4734.18 1814
4734.83 1706
4735.48 1741
4736.13 1754
4736.78 1855
4737.43 1935
4738.08 1931
4738.73 1764
4739.38 1898
4740.03 1975
4740.68 2133
4741.33 2152
4741.98 2218
4742.63 2028
4743.28 1922
4743.92 1956
4744.57 2157
4745.22 2087
4745.87 1911
4746.52 1875
4747.17 1989
4747.82 1875
4748.47 1920
4749.12 1844
4749.77 1915
4750.42 1960
4751.08 2075
4751.73 2002
4752.38 2156
4753.03 2131
4753.68 2124
4754.33 2187
4754.98 2124
4755.63 2068
4756.28 2019
4756.93 1932
4757.58 1717
4758.23 1735
4758.88 1666
4759.53 1788
4760.18 1742
4760.83 1645
4761.49 1634
4762.14 1768
4762.79 1592
4763.44 1633
4764.09 1687
4764.74 1725
4765.39 1790
4766.04 1565
4766.69 1686
4767.35 1764
4768.00 1737
4768.65 1632
4769.30 1668
4769.95 1779
4770.60 1527
4771.25 1485
4771.91 1560
4772.56 1511
4773.21 1525
4773.86 1498
4774.51 1444
4775.17 1470
4775.82 1497
4776.47 1565
4777.12 1644
4777.77 1696
4778.43 1633
4779.08 1558
4779.73 1610
4780.38 1574
4781.03 1727
4781.69 1698
4782.34 1681
4782.99 1593
4783.64 1687
4784.30 1617
4784.95 1583
4785.60 1550
4786.25 1555
4786.91 1450
4787.56 1505
4788.21 1457
4788.87 1485
4789.52 1567
4790.17 1525
4790.82 1431
4791.48 1446
4792.13 1517
4792.78 1467
4793.44 1529
4794.09 1395
4794.74 1374
4795.40 1550
4796.05 1487
4796.70 1587
4797.36 1584
4798.01 1609
4798.66 1600
4799.32 1633
4799.97 1601
4800.62 1478
4801.28 1583
4801.93 1590
4802.59 1411
4803.24 1482
4803.89 1553
4804.55 1433
4805.20 1549
4805.85 1561
4806.51 1453
4807.16 1450
4807.82 1550
4808.47 1420
4809.13 1499
4809.78 1584
4810.43 1701
4811.09 1670
4811.74 1484
4812.40 1591
4813.05 1563
4813.71 1462
4814.36 1524
4815.02 1578
4815.67 1551
4816.32 1598
4816.98 1552
4817.63 1493
4818.29 1550
4818.94 1499
4819.60 1607
4820.25 1561
4820.91 1578
4821.56 1685
4822.22 1654
4822.87 1721
4823.53 1791
4824.18 1797
4824.84 1736
4825.50 1816
4826.15 1930
4826.81 1884
4827.46 1946
4828.12 1764
4828.77 1912
4829.43 1742
4830.08 1745
4830.74 1931
4831.40 1781
4832.05 1789
4832.71 1803
4833.36 1964
4834.02 1901
4834.67 1875
4835.33 2053
4835.99 2088
4836.64 2097
4837.30 2074
4837.95 2268
4838.61 2244
4839.27 2205
4839.92 2076
4840.58 2123
4841.24 2228
4841.89 2202
4842.55 2149
4843.21 2068
4843.86 2051
4844.52 1984
4845.18 2196
4845.83 2205
4846.49 2428
4847.15 2464
4847.80 2733
4848.46 2947
4849.12 3458
4849.77 3461
4850.43 3511
4851.09 3907
4851.74 3515
4852.40 3490
4853.06 3360
4853.72 3284
4854.37 3097
4855.03 2861
4855.69 2776
4856.35 2624
4857.00 2530
4857.66 2605
4858.32 2789
4858.98 2636
4859.63 2542
4860.29 2538
4860.95 2495
4861.61 2489
4862.26 2481
4862.92 2272
4863.58 2427
4864.24 2605
4864.90 2390
4865.55 2467
4866.21 2644
4866.87 2465
4867.53 2426
4868.19 2435
4868.85 2469
4869.50 2365
4870.16 2245
4870.82 2246
4871.48 2219
4872.14 2279
4872.80 2315
4873.45 2106
4874.11 2196
4874.77 2284
4875.43 2176
4876.09 2179
4876.75 2131
4877.41 2262
4878.07 2247
4878.72 2276
4879.38 2338
4880.04 2163
4880.70 2138
4881.36 2165
4882.02 2099
4882.68 2039
4883.34 1869
4884.00 1906
4884.66 2005
4885.32 2106
4885.98 2003
4886.64 1846
4887.29 1933
4887.95 2057
4888.61 2226
4889.27 2159
4889.93 2228
4890.59 2340
4891.25 2319
4891.91 2516
4892.57 2684
4893.23 2442
4893.89 2498
4894.55 2359
4895.21 2282
4895.87 2443
4896.53 2411
4897.19 2334
4897.85 2311
4898.51 2549
4899.17 2344
4899.83 2232
4900.49 2440
4901.16 2384
4901.82 2388
4902.48 2588
4903.14 2328
4903.80 2131
4904.46 2125
4905.12 2041
4905.78 2038
4906.44 2110
4907.10 2035
4907.76 2196
4908.42 2054
4909.08 2008
4909.74 1864
4910.41 1846
4911.07 1966
4911.73 2038
4912.39 1872
4913.05 1881
4913.71 1836
4914.37 1882
4915.03 1823
4915.70 1724
4916.36 1664
4917.02 1838
4917.68 1730
4918.34 1812
4919.00 1925
4919.67 1816
4920.33 1680
4920.99 1690
4921.65 1723
4922.31 1818
4922.97 1830
4923.64 1625
4924.30 1669
4924.96 1709
4925.62 1579
4926.29 1508
4926.95 1679
4927.61 1693
4928.27 1761
4928.93 1686
4929.60 1720
4930.26 1580
4930.92 1470
4931.58 1529
4932.25 1624
4932.91 1636
4933.57 1649
4934.23 1634
4934.90 1734
4935.56 1708
4936.22 1591
4936.89 1615
4937.55 1519
4938.21 1533
4938.87 1603
4939.54 1703
4940.20 1752
4940.86 1590
4941.53 1605
4942.19 1538
4942.85 1611
4943.52 1605
4944.18 1547
4944.84 1572
4945.51 1522
4946.17 1478
4946.83 1449
4947.50 1475
4948.16 1536
4948.82 1484
4949.49 1432
4950.15 1510
4950.82 1576
4951.48 1518
4952.14 1557
4952.81 1550
4953.47 1468
4954.14 1581
4954.80 1599
4955.46 1610
4956.13 1519
4956.79 1479
4957.46 1490
4958.12 1517
4958.79 1646
4959.45 1449
4960.11 1680
4960.78 1764
4961.44 1790
4962.11 1652
4962.77 1896
4963.44 1888
4964.10 2045
4964.77 2115
4965.43 2236
4966.10 2441
4966.76 2235
4967.43 2010
4968.09 2006
4968.76 2038
4969.42 1736
4970.09 1683
4970.75 1665
4971.42 1745
4972.08 1646
4972.75 1794
4973.41 1761
4974.08 1920
4974.74 1853
4975.41 1811
4976.07 1782
4976.74 1823
4977.40 1714
4978.07 1718
4978.74 1826
4979.40 1754
4980.07 1713
4980.73 1717
4981.40 1810
4982.06 2028
4982.73 1792
4983.40 1737
4984.06 1792
4984.73 1790
4985.39 1947
4986.06 2142
4986.73 2127
4987.39 2336
4988.06 2422
4988.73 2813
4989.39 2992
4990.06 3110
4990.73 3077
4991.39 2872
4992.06 2718
4992.73 2606
4993.39 2366
4994.06 2265
4994.73 2247
4995.39 2008
4996.06 1768
4996.73 1630
4997.39 1593
4998.06 1546
4998.73 1593
4999.39 1482
5000.06 1453
5000.73 1561
5001.39 1445
5002.06 1339
5002.73 1403
5003.40 1473
5004.06 1453
5004.73 1472
5005.40 1452
5006.07 1481
5006.73 1464
5007.40 1332
5008.07 1371
5008.74 1486
5009.40 1318
5010.07 1325
5010.74 1354
5011.41 1383
5012.08 1361
5012.74 1260
5013.41 1316
5014.08 1365
5014.75 1359
5015.42 1434
5016.08 1285
5016.75 1449
5017.42 1552
5018.09 1614
5018.76 1615
5019.43 1581
5020.09 1462
5020.76 1593
5021.43 1597
5022.10 1560
5022.77 1679
5023.44 1618
5024.11 1645
5024.77 1641
5025.44 1517
5026.11 1617
5026.78 1674
5027.45 1672
5028.12 1586
5028.79 1695
5029.46 1608
5030.13 1575
5030.80 1482
5031.46 1378
5032.13 1449
5032.80 1524
5033.47 1448
5034.14 1456
5034.81 1302
5035.48 1301
5036.15 1443
5036.82 1479
5037.49 1366
5038.16 1327
5038.83 1272
5039.50 1363
5040.17 1423
5040.84 1404
5041.51 1355
5042.18 1298
5042.85 1344
5043.52 1438
5044.19 1365
5044.86 1408
5045.53 1375
5046.20 1403
5046.87 1243
5047.54 1330
5048.21 1324
5048.88 1314
5049.55 1313
5050.22 1342
5050.89 1259
5051.56 1347
5052.23 1268
5052.90 1388
5053.57 1503
5054.24 1378
5054.91 1349
5055.58 1391
5056.26 1275
5056.93 1227
5057.60 1436
5058.27 1437
5058.94 1408
5059.61 1265
5060.28 1258
5060.95 1332
5061.62 1394
5062.30 1309
5062.97 1316
5063.64 1329
5064.31 1385
5064.98 1246
5065.65 1292
5066.32 1310
5067.00 1261
5067.67 1316
5068.34 1407
5069.01 1349
5069.68 1221
5070.35 1249
5071.03 1472
5071.70 1360
5072.37 1326
5073.04 1416
5073.71 1219
5074.39 1241
5075.06 1206
5075.73 1313
5076.40 1411
5077.07 1320
5077.75 1338
5078.42 1406
5079.09 1453
5079.76 1540
5080.44 1631
5081.11 1588
5081.78 1539
5082.45 1425
5083.13 1488
5083.80 1357
5084.47 1361
5085.14 1359
5085.82 1389
5086.49 1465
5087.16 1556
5087.84 1514
5088.51 1571
5089.18 1410
5089.85 1488
5090.53 1446
5091.20 1479
5091.87 1542
5092.55 1587
5093.22 1535
5093.89 1660
5094.57 1580
5095.24 1498
5095.91 1519
5096.59 1386
5097.26 1470
5097.93 1473
5098.61 1420
5099.28 1448
5099.96 1442
5100.63 1283
5101.30 1250
5101.98 1354
5102.65 1481
5103.33 1442
5104.00 1528
5104.67 1436
5105.35 1373
5106.02 1321
5106.70 1466
5107.37 1379
5108.04 1309
5108.72 1390
5109.39 1372
5110.07 1387
5110.74 1358
5111.42 1431
5112.09 1400
5112.77 1356
5113.44 1382
5114.11 1457
5114.79 1408
5115.46 1350
5116.14 1389
5116.81 1468
5117.49 1498
5118.16 1466
5118.84 1464
5119.51 1508
5120.19 1478
5120.86 1519
5121.54 1420
5122.21 1428
5122.89 1399
5123.56 1406
5124.24 1351
5124.92 1389
5125.59 1438
5126.27 1475
5126.94 1313
5127.62 1413
5128.29 1464
5128.97 1583
5129.64 1451
5130.32 1400
5131.00 1402
5131.67 1490
5132.35 1493
5133.02 1486
5133.70 1586
5134.38 1663
5135.05 1474
5135.73 1432
5136.40 1452
5137.08 1477
5137.76 1302
5138.43 1464
5139.11 1313
5139.79 1252
5140.46 1452
5141.14 1422
5141.81 1391
5142.49 1250
5143.17 1474
5143.84 1344
5144.52 1410
5145.20 1340
5145.87 1360
5146.55 1386
5147.23 1366
5147.91 1374
5148.58 1319
5149.26 1303
5149.94 1439
5150.61 1475
5151.29 1331
5151.97 1245
5152.64 1234
5153.32 1338
5154.00 1390
5154.68 1353
5155.35 1326
5156.03 1231
5156.71 1316
5157.39 1252
5158.06 1200
5158.74 1226
5159.42 1248
5160.10 1216
5160.77 1078
5161.45 1248
5162.13 1198
5162.81 1227
5163.49 1239
5164.16 1280
5164.84 1269
5165.52 1317
5166.20 1273
5166.88 1285
5167.55 1399
5168.23 1370
5168.91 1321
5169.59 1228
5170.27 1274
5170.95 1255
5171.62 1227
5172.30 1227
5172.98 1400
5173.66 1237
5174.34 1285
5175.02 1315
5175.70 1259
5176.38 1203
5177.05 1244
5177.73 1292
5178.41 1289
5179.09 1201
5179.77 1210
5180.45 1320
5181.13 1235
5181.81 1232
5182.49 1296
5183.17 1282
5183.84 1383
5184.52 1328
5185.20 1268
5185.88 1281
5186.56 1242
5187.24 1141
5187.92 1129
5188.60 1229
5189.28 1343
5189.96 1244
5190.64 1123
5191.32 1132
5192.00 1190
5192.68 1227
5193.36 1163
5194.04 1159
5194.72 1136
5195.40 1186
5196.08 1277
5196.76 1186
5197.44 1151
5198.12 1312
5198.80 1124
5199.48 1251
5200.16 1166
5200.84 1179
5201.52 1166
5202.20 1277
5202.88 1341
5203.56 1238
5204.24 1239
5204.92 1217
5205.60 1216
5206.29 1324
5206.97 1211
5207.65 1249
5208.33 1137
5209.01 1308
5209.69 1385
5210.37 1329
5211.05 1271
5211.73 1341
5212.41 1376
5213.10 1283
5213.78 1245
5214.46 1379
5215.14 1431
5215.82 1533
5216.50 1355
5217.18 1535
5217.86 1503
5218.55 1401
5219.23 1413
5219.91 1410
5220.59 1360
5221.27 1371
5221.95 1339
5222.64 1241
5223.32 1326
5224.00 1231
5224.68 1261
5225.36 1353
5226.05 1299
5226.73 1262
5227.41 1282
5228.09 1319
5228.77 1273
5229.46 1352
5230.14 1248
5230.82 1312
5231.50 1227
5232.19 1356
5232.87 1320
5233.55 1276
5234.23 1291
5234.92 1371
5235.60 1324
5236.28 1385
5236.96 1373
5237.65 1385
5238.33 1416
5239.01 1576
5239.70 1676
5240.38 1477
5241.06 1455
5241.75 1421
5242.43 1451
5243.11 1461
5243.79 1378
5244.48 1381
5245.16 1435
5245.84 1328
5246.53 1351
5247.21 1387
5247.89 1449
5248.58 1435
5249.26 1450
5249.95 1523
5250.63 1562
5251.31 1508
5252.00 1470
5252.68 1505
5253.36 1485
5254.05 1490
5254.73 1438
5255.42 1407
5256.10 1451
5256.78 1524
5257.47 1516
5258.15 1422
5258.84 1517
5259.52 1513
5260.20 1454
5260.89 1506
5261.57 1363
5262.26 1429
5262.94 1606
5263.63 1526
5264.31 1584
5265.00 1523
5265.68 1442
5266.37 1399
5267.05 1357
5267.73 1422
5268.42 1390
5269.10 1362
5269.79 1512
5270.47 1390
5271.16 1417
5271.84 1371
5272.53 1415
5273.21 1437
5273.90 1342
5274.58 1333
5275.27 1374
5275.95 1346
5276.64 1277
5277.33 1309
5278.01 1354
5278.70 1365
5279.38 1233
5280.07 1469
5280.75 1503
5281.44 1394
5282.12 1362
5282.81 1339
5283.50 1395
5284.18 1443
5284.87 1367
5285.55 1288
5286.24 1247
5286.93 1275
5287.61 1300
5288.30 1282
5288.98 1343
5289.67 1347
5290.36 1302
5291.04 1311
5291.73 1296
5292.42 1357
5293.10 1350
5293.79 1231
5294.47 1344
5295.16 1308
5295.85 1371
5296.53 1335
5297.22 1286
5297.91 1463
5298.59 1476
5299.28 1646
5299.97 1709
5300.65 1877
5301.34 1737
5302.03 1698
5302.72 1852
5303.40 1936
5304.09 1825
5304.78 1879
5305.46 1769
5306.15 1721
5306.84 1765
5307.53 1565
5308.21 1519
5308.90 1524
5309.59 1542
5310.28 1706
5310.96 1614
5311.65 1648
5312.34 1589
5313.03 1566
5313.71 1520
5314.40 1480
5315.09 1547
5315.78 1496
5316.47 1481
5317.15 1520
5317.84 1599
5318.53 1682
5319.22 1593
5319.91 1748
5320.59 1561
5321.28 1622
5321.97 1545
5322.66 1553
5323.35 1601
5324.04 1639
5324.72 1561
5325.41 1505
5326.10 1412
5326.79 1429
5327.48 1335
5328.17 1362
5328.86 1448
5329.54 1361
5330.23 1467
5330.92 1370
5331.61 1335
5332.30 1495
5332.99 1539
5333.68 1611
5334.37 1479
5335.06 1608
5335.75 1476
5336.43 1688
5337.12 1559
5337.81 1526
5338.50 1471
5339.19 1372
5339.88 1522
5340.57 1653
5341.26 1665
5341.95 1587
5342.64 1536
5343.33 1567
5344.02 1530
5344.71 1577
5345.40 1714
5346.09 1814
5346.78 1738
5347.47 1843
5348.16 2066
5348.85 2162
5349.54 2397
5350.23 2641
5350.92 2707
5351.61 2815
5352.30 2924
5352.99 2877
5353.68 2626
5354.37 2467
5355.06 2358
5355.75 2213
5356.44 2071
5357.13 1898
5357.82 1846
5358.51 1719
5359.20 1571
5359.89 1448
5360.58 1516
5361.28 1456
5361.97 1480
5362.66 1498
5363.35 1541
5364.04 1600
5364.73 1584
5365.42 1567
5366.11 1573
5366.80 1432
5367.50 1519
5368.19 1515
5368.88 1379
5369.57 1402
5370.26 1440
5370.95 1368
5371.64 1267
5372.33 1301
5373.03 1332
5373.72 1363
5374.41 1338
5375.10 1406
5375.79 1281
5376.48 1336
5377.18 1385
5377.87 1315
5378.56 1310
5379.25 1367
5379.94 1394
5380.64 1275
5381.33 1346
5382.02 1256
5382.71 1262
5383.41 1286
5384.10 1368
5384.79 1292
5385.48 1220
5386.17 1288
5386.87 1412
5387.56 1461
5388.25 1386
5388.94 1497
5389.64 1621
5390.33 1407
5391.02 1368
5391.72 1458
5392.41 1406
5393.10 1444
5393.79 1491
5394.49 1372
5395.18 1451
5395.87 1465
5396.57 1271
5397.26 1222
5397.95 1302
5398.65 1347
5399.34 1324
5400.03 1298
5400.73 1348
5401.42 1336
5402.11 1292
5402.81 1202
5403.50 1352
5404.19 1389
5404.89 1349
5405.58 1376
5406.27 1337
5406.97 1288
5407.66 1250
5408.36 1265
5409.05 1269
5409.74 1296
5410.44 1231
5411.13 1297
5411.83 1344
5412.52 1108
5413.21 1186
5413.91 1130
5414.60 1241
5415.30 1268
5415.99 1232
5416.69 1239
5417.38 1239
5418.07 1184
5418.77 1158
5419.46 1062
5420.16 1265
5420.85 1262
5421.55 1273
5422.24 1227
5422.94 1239
5423.63 1312
5424.33 1283
5425.02 1345
5425.72 1229
5426.41 1184
5427.11 1301
5427.80 1314
5428.50 1309
5429.19 1256
5429.89 1299
5430.58 1300
5431.28 1247
5431.97 1291
5432.67 1371
5433.36 1381
5434.06 1372
5434.75 1365
5435.45 1479
5436.15 1453
5436.84 1470
5437.54 1505
5438.23 1463
5438.93 1442
5439.62 1344
5440.32 1417
5441.02 1367
5441.71 1391
5442.41 1357
5443.10 1343
5443.80 1360
5444.50 1483
5445.19 1401
5445.89 1445
5446.59 1553
5447.28 1559
5447.98 1500
5448.68 1402
5449.37 1375
5450.07 1361
5450.76 1396
5451.46 1359
5452.16 1505
5452.85 1492
5453.55 1401
5454.25 1500
5454.94 1401
5455.64 1354
5456.34 1301
5457.04 1247
5457.73 1242
5458.43 1215
5459.13 1395
5459.82 1311
5460.52 1313
5461.22 1296
5461.92 1338
5462.61 1442
5463.31 1402
5464.01 1310
5464.71 1345
5465.40 1384
5466.10 1492
5466.80 1456
5467.50 1426
5468.19 1362
5468.89 1477
5469.59 1322
5470.29 1415
5470.98 1439
5471.68 1375
5472.38 1570
5473.08 1486
5473.78 1376
5474.47 1459
5475.17 1444
5475.87 1511
5476.57 1486
5477.27 1473
5477.97 1693
5478.66 1644
5479.36 1702
5480.06 1792
5480.76 1861
5481.46 2030
5482.16 1969
5482.85 1965
5483.55 1966
5484.25 1827
5484.95 1853
5485.65 1909
5486.35 1762
5487.05 1663
5487.75 1600
5488.45 1573
5489.14 1726
5489.84 1666
5490.54 1565
5491.24 1642
5491.94 1535
5492.64 1672
5493.34 1631
5494.04 1653
5494.74 1593
5495.44 1710
5496.14 1802
5496.84 1757
5497.54 1861
5498.24 1950
5498.94 2013
5499.63 2028
5500.33 2191
5501.03 2276
5501.73 2368
5502.43 2335
5503.13 2470
5503.83 2402
5504.53 2117
5505.23 2059
5505.93 2023
5506.63 1837
5507.33 1720
5508.03 1715
5508.73 1668
5509.44 1580
5510.14 1625
5510.84 1583
5511.54 1588
5512.24 1555
5512.94 1563
5513.64 1556
5514.34 1634
5515.04 1607
5515.74 1606
5516.44 1670
5517.14 1650
5517.84 1622
5518.54 1583
5519.24 1714
5519.95 1658
5520.65 1730
5521.35 1419
5522.05 1523
5522.75 1561
5523.45 1750
5524.15 1499
5524.85 1541
5525.55 1500
5526.26 1546
5526.96 1499
5527.66 1387
5528.36 1367
5529.06 1193
5529.76 1230
5530.47 1381
5531.17 1352
5531.87 1265
5532.57 1248
5533.27 1351
5533.97 1309
5534.68 1321
5535.38 1233
5536.08 1302
5536.78 1270
5537.48 1197
5538.19 1290
5538.89 1393
5539.59 1294
5540.29 1261
5541.00 1238
5541.70 1282
5542.40 1285
5543.10 1365
5543.81 1158
5544.51 1320
5545.21 1452
5545.91 1366
5546.62 1139
5547.32 1295
5548.02 1232
5548.72 1183
5549.43 1219
5550.13 1347
5550.83 1195
5551.54 1276
5552.24 1172
5552.94 1203
5553.64 1222
5554.35 1332
5555.05 1273
5555.75 1275
5556.46 1294
5557.16 1236
5557.86 1219
5558.57 1305
5559.27 1334
5559.97 1280
5560.68 1397
5561.38 1317
5562.09 1354
5562.79 1483
5563.49 1481
5564.20 1586
5564.90 1366
5565.60 1302
5566.31 1333
5567.01 1335
5567.72 1396
5568.42 1501
5569.12 1420
5569.83 1408
5570.53 1364
5571.24 1496
5571.94 1382
5572.65 1396
5573.35 1343
5574.05 1337
5574.76 1263
5575.46 1279
5576.17 1435
5576.87 1499
5577.58 1444
5578.28 1397
5578.99 1345
5579.69 1467
5580.40 1495
5581.10 1358
5581.81 1335
5582.51 1251
5583.22 1228
5583.92 1212
5584.63 1258
5585.33 1237
5586.04 1280
5586.74 1205
5587.45 1264
5588.15 1312
5588.86 1380
5589.56 1362
5590.27 1362
5590.97 1222
5591.68 1288
5592.39 1305
5593.09 1337
5593.80 1202
5594.50 1174
5595.21 1293
5595.91 1274
5596.62 1214
5597.33 1244
5598.03 1311
5598.74 1331
5599.44 1284
5600.15 1251
5600.86 1280
5601.56 1187
5602.27 1228
5602.97 1334
5603.68 1237
5604.39 1221
5605.09 1247
5605.80 1210
5606.51 1206
5607.21 1313
5607.92 1363
5608.63 1278
5609.33 1177
5610.04 1326
5610.75 1287
5611.45 1161
5612.16 1153
5612.87 1155
5613.57 1221
5614.28 1301
5614.99 1257
5615.69 1339
5616.40 1255
5617.11 1332
5617.82 1297
5618.52 1229
5619.23 1269
5619.94 1284
5620.64 1143
5621.35 1154
5622.06 1282
5622.77 1197
5623.47 1180
5624.18 1224
5624.89 1195
5625.60 1360
5626.30 1317
5627.01 1313
5627.72 1335
5628.43 1424
5629.14 1574
5629.84 1355
5630.55 1288
5631.26 1262
5631.97 1376
5632.68 1392
5633.38 1271
5634.09 1334
5634.80 1322
5635.51 1335
5636.22 1300
5636.93 1323
5637.63 1416
5638.34 1453
5639.05 1403
5639.76 1521
5640.47 1455
5641.18 1582
5641.89 1724
5642.59 1486
5643.30 1614
5644.01 1507
5644.72 1357
5645.43 1468
5646.14 1608
5646.85 1431
5647.56 1322
5648.27 1343
5648.98 1307
5649.68 1394
5650.39 1350
5651.10 1496
5651.81 1398
5652.52 1409
5653.23 1417
5653.94 1489
5654.65 1566
5655.36 1442
5656.07 1655
5656.78 1648
5657.49 1640
5658.20 1469
5658.91 1464
5659.62 1616
5660.33 1544
5661.04 1484
5661.75 1373
5662.46 1536
5663.17 1542
5663.88 1435
5664.59 1451
5665.30 1342
5666.01 1478
5666.72 1429
5667.43 1407
5668.14 1371
5668.85 1421
5669.56 1396
5670.27 1361
5670.98 1407
5671.69 1257
5672.40 1195
5673.11 1260
5673.82 1418
5674.53 1256
5675.24 1266
5675.96 1404
5676.67 1332
5677.38 1241
5678.09 1329
5678.80 1328
5679.51 1266
5680.22 1335
5680.93 1380
5681.64 1262
5682.36 1147
5683.07 1358
5683.78 1230
5684.49 1241
5685.20 1262
5685.91 1248
5686.62 1325
5687.34 1393
5688.05 1325
5688.76 1230
5689.47 1250
5690.18 1328
5690.89 1238
5691.61 1375
5692.32 1317
5693.03 1162
5693.74 1243
5694.45 1196
5695.17 1237
5695.88 1255
5696.59 1108
5697.30 1212
5698.01 1321
5698.73 1231
5699.44 1293
5700.15 1314
5700.86 1124
5701.58 1210
5702.29 1455
5703.00 1243
5703.71 1326
5704.43 1278
5705.14 1417
5705.85 1277
5706.56 1348
5707.28 1372
5707.99 1313
5708.70 1259
5709.42 1301
5710.13 1283
5710.84 1363
5711.55 1242
5712.27 1234
5712.98 1212
5713.69 1136
5714.41 1256
5715.12 1135
5715.83 1192
5716.55 1246
5717.26 1163
5717.97 1205
5718.69 1192
5719.40 1308
5720.11 1218
5720.83 1197
5721.54 1184
5722.26 1181
5722.97 1219
5723.68 1282
5724.40 1184
5725.11 1201
5725.82 1271
5726.54 1279
5727.25 1306
5727.97 1311
5728.68 1263
5729.40 1346
5730.11 1348
5730.82 1312
5731.54 1331
5732.25 1355
5732.97 1297
5733.68 1325
5734.40 1320
5735.11 1303
5735.83 1312
5736.54 1259
5737.25 1359
5737.97 1262
5738.68 1227
5739.40 1321
5740.11 1318
5740.83 1206
5741.54 1325
5742.26 1252
5742.97 1250
5743.69 1401
5744.40 1351
5745.12 1357
5745.83 1405
5746.55 1374
5747.26 1346
5747.98 1259
5748.70 1343
5749.41 1280
5750.13 1345
5750.84 1486
5751.56 1547
5752.27 1447
5752.99 1518
5753.70 1514
5754.42 1557
5755.14 1445
5755.85 1691
5756.57 1621
5757.28 1560
5758.00 1484
5758.72 1489
5759.43 1519
5760.15 1464
5760.86 1472
5761.58 1419
5762.30 1427
5763.01 1394
5763.73 1452
5764.44 1439
5765.16 1351
5765.88 1472
5766.59 1479
5767.31 1496
5768.03 1466
5768.74 1397
5769.46 1464
5770.18 1528
5770.89 1446
5771.61 1619
5772.33 1682
5773.04 1628
5773.76 1531
5774.48 1601
5775.20 1574
5775.91 1562
5776.63 1612
5777.35 1621
5778.06 1736
5778.78 1758
5779.50 1744
5780.22 1737
5780.93 1785
5781.65 1955
5782.37 1764
5783.09 1740
5783.80 1787
5784.52 1786
5785.24 1709
5785.96 1787
5786.67 1785
5787.39 1912
5788.11 1861
5788.83 1920
5789.55 1860
5790.26 1968
5790.98 2119
5791.70 2217
5792.42 2273
5793.14 2269
5793.85 2201
5794.57 2391
5795.29 2676
5796.01 2715
5796.73 2822
5797.45 3004
5798.16 3456
5798.88 3941
5799.60 4472
5800.32 5180
5801.04 5923
5801.76 6758
5802.48 7717
5803.19 7833
5803.91 7969
5804.63 7743
5805.35 7244
5806.07 6372
5806.79 5291
5807.51 4711
5808.23 4214
5808.95 3841
5809.67 3666
5810.38 3449
5811.10 3647
5811.82 3643
5812.54 3284
5813.26 3356
5813.98 3305
5814.70 3498
5815.42 3491
5816.14 3303
5816.86 3270
5817.58 3219
5818.30 3260
5819.02 3327
5819.74 3228
5820.46 3128
5821.18 3044
5821.90 3135
5822.62 3193
5823.34 2935
5824.06 2855
5824.78 2899
5825.50 2467
5826.22 2446
5826.94 2471
5827.66 2383
5828.38 2306
5829.10 2307
5829.82 2194
5830.54 2330
5831.26 2285
5831.98 2255
5832.70 2072
5833.42 2077
5834.14 2023
5834.86 1978
5835.59 1915
5836.31 1954
5837.03 1822
5837.75 1989
5838.47 1879
5839.19 1796
5839.91 1814
5840.63 1862
5841.35 1938
5842.07 1817
5842.80 1806
5843.52 1865
5844.24 1707
5844.96 1733
5845.68 1729
5846.40 1636
5847.12 1665
5847.85 1734
5848.57 1647
5849.29 1490
5850.01 1528
5850.73 1545
5851.45 1593
5852.18 1593
5852.90 1688
5853.62 1672
5854.34 1542
5855.06 1612
5855.79 1729
5856.51 1688
5857.23 1540
5857.95 1574
5858.67 1732
5859.40 1625
5860.12 1535
5860.84 1605
5861.56 1618
5862.29 1722
5863.01 1667
5863.73 1555
5864.45 1614
5865.18 1504
5865.90 1519
5866.62 1383
5867.34 1398
5868.07 1530
5868.79 1430
5869.51 1515
5870.24 1553
5870.96 1456
5871.68 1431
5872.40 1401
5873.13 1412
5873.85 1380
5874.57 1469
5875.30 1564
5876.02 1378
5876.74 1476
5877.47 1492
5878.19 1526
5878.91 1539
5879.64 1591
5880.36 1429
5881.08 1460
5881.81 1422
5882.53 1418
5883.26 1461
5883.98 1452
5884.70 1452
5885.43 1443
5886.15 1496
5886.88 1498
5887.60 1499
5888.32 1385
5889.05 1402
5889.77 1443
5890.50 1498
5891.22 1532
5891.94 1398
5892.67 1315
5893.39 1486
5894.12 1370
5894.84 1316
5895.57 1415
5896.29 1386
5897.01 1297
5897.74 1292
5898.46 1378
5899.19 1375
5899.91 1515
5900.64 1358
5901.36 1294
5902.09 1247
5902.81 1358
5903.54 1294
5904.26 1297
5904.99 1386
5905.71 1376
5906.44 1408
5907.16 1339
5907.89 1248
5908.61 1386
5909.34 1350
5910.06 1465
5910.79 1463
5911.52 1394
5912.24 1449
5912.97 1400
5913.69 1405
5914.42 1322
5915.14 1372
5915.87 1320
5916.60 1384
5917.32 1361
5918.05 1482
5918.77 1351
5919.50 1310
5920.22 1351
5920.95 1291
5921.68 1354
5922.40 1473
5923.13 1450
5923.86 1407
5924.58 1324
5925.31 1299
5926.03 1451
5926.76 1432
5927.49 1353
5928.21 1321
5928.94 1379
5929.67 1340
5930.39 1401
5931.12 1375
5931.85 1373
5932.57 1398
5933.30 1401
5934.03 1453
5934.75 1456
5935.48 1463
5936.21 1524
5936.94 1706
5937.66 1686
5938.39 1719
5939.12 1663
5939.84 1768
5940.57 1575
5941.30 1452
5942.03 1445
5942.75 1529
5943.48 1594
5944.21 1448
5944.94 1625
5945.66 1721
5946.39 1698
5947.12 1568
5947.85 1583
5948.57 1506
5949.30 1544
5950.03 1745
5950.76 1649
5951.48 1735
5952.21 1807
5952.94 1801
5953.67 1987
5954.40 2050
5955.13 1819
5955.85 1796
5956.58 1786
5957.31 1766
5958.04 1761
5958.77 1812
5959.49 1779
5960.22 1760
5960.95 1685
5961.68 1691
5962.41 1696
5963.14 1740
5963.87 1965
5964.60 1901
5965.32 1989
5966.05 1997
5966.78 2247
5967.51 2400
5968.24 2348
5968.97 2292
5969.70 2240
5970.43 2393
5971.16 2273
5971.88 2109
5972.61 2034
5973.34 2009
5974.07 1955
5974.80 1935
5975.53 2114
5976.26 1930
5976.99 1886
5977.72 1865
5978.45 1955
5979.18 2016
5979.91 1951
5980.64 1997
5981.37 2044
5982.10 2040
5982.83 2012
5983.56 2125
5984.29 2176
5985.02 2043
5985.75 2224
5986.48 2137
5987.21 2061
5987.94 2042
5988.67 2171
5989.40 2158
5990.13 2287
5990.86 2143
5991.59 1999
5992.32 2189
5993.05 2137
5993.78 2208
5994.51 2336
5995.24 2159
5995.97 2181
5996.70 2180
5997.43 2105
5998.16 2047
5998.90 2097
5999.63 2164
6000.36 2163
6001.09 2081
6001.82 2034
6002.55 2064
6003.28 2074
6004.01 2063
6004.74 2146
6005.47 2184
6006.21 2075
6006.94 1944
6007.67 2233
6008.40 2508
6009.13 2815
6009.86 2903
6010.59 3031
6011.33 3329
6012.06 3587
6012.79 3639
6013.52 3490
6014.25 3274
6014.98 3213
6015.72 3133
6016.45 3014
6017.18 2778
6017.91 2472
6018.64 2323
6019.38 2184
6020.11 2097
6020.84 1965
6021.57 1948
6022.30 1922
6023.04 1876
6023.77 1942
6024.50 1809
6025.23 1857
6025.97 1807
6026.70 1853
6027.43 1737
6028.16 1710
6028.90 1845
6029.63 1892
6030.36 1779
6031.10 1622
6031.83 1650
6032.56 1708
6033.29 1725
6034.03 1666
6034.76 1537
6035.49 1664
6036.23 1615
6036.96 1685
6037.69 1685
6038.43 2003
6039.16 1781
6039.89 1747
6040.63 1759
6041.36 1695
6042.09 1767
6042.83 1775
6043.56 1777
6044.29 1672
6045.03 1792
6045.76 1890
6046.49 1906
6047.23 1886
6047.96 1789
6048.70 1801
6049.43 1961
6050.16 2015
6050.90 1977
6051.63 2036
6052.37 2017
6053.10 1855
6053.83 1851
6054.57 1914
6055.30 2006
6056.04 1927
6056.77 1850
6057.50 1708
6058.24 1700
6058.97 1781
6059.71 1721
6060.44 1747
6061.18 1695
6061.91 1738
6062.65 1678
6063.38 1752
6064.12 1664
6064.85 1591
6065.59 1655
6066.32 1619
6067.06 1673
6067.79 1637
6068.53 1624
6069.26 1533
6070.00 1511
6070.73 1631
6071.47 1539
6072.20 1654
6072.94 1549
6073.67 1607
6074.41 1604
6075.14 1670
6075.88 1664
6076.61 1535
6077.35 1601
6078.09 1628
6078.82 1715
6079.56 1739
6080.29 1597
6081.03 1631
6081.76 1592
6082.50 1614
6083.24 1575
6083.97 1565
6084.71 1608
6085.44 1548
6086.18 1607
6086.92 1517
6087.65 1548
6088.39 1464
6089.13 1572
6089.86 1745
6090.60 1567
6091.33 1489
6092.07 1603
6092.81 1549
6093.54 1612
6094.28 1704
6095.02 1604
6095.75 1553
6096.49 1520
6097.23 1665
6097.96 1487
6098.70 1462
6099.44 1546
6100.18 1618
6100.91 1567
6101.65 1552
6102.39 1553
6103.12 1499
6103.86 1605
6104.60 1477
6105.34 1510
6106.07 1623
6106.81 1537
6107.55 1502
6108.28 1535
6109.02 1506
6109.76 1410
6110.50 1528
6111.24 1510
6111.97 1554
6112.71 1702
6113.45 1635
6114.19 1779
6114.92 1581
6115.66 1510
6116.40 1446
6117.14 1582
6117.88 1642
6118.61 1573
6119.35 1507
6120.09 1636
6120.83 1688
6121.57 1703
6122.31 1812
6123.04 1685
6123.78 1820
6124.52 1888
6125.26 1836
6126.00 1961
6126.74 1858
6127.47 1842
6128.21 1791
6128.95 1694
6129.69 1689
6130.43 1685
6131.17 1751
6131.91 1851
6132.65 1738
6133.39 1686
6134.12 1724
6134.86 1691
6135.60 1709
6136.34 1717
6137.08 1687
6137.82 1667
6138.56 1783
6139.30 1816
6140.04 1860
6140.78 1773
6141.52 1823
6142.26 1829
6143.00 1994
6143.74 1827
6144.48 1790
6145.21 1811
6145.95 1858
6146.69 1751
6147.43 1756
6148.17 1908
6148.91 1813
6149.65 1736
6150.39 1795
6151.13 1737
6151.87 1773
6152.61 1862
6153.35 1898
6154.09 1976
6154.83 1899
6155.58 2014
6156.32 1781
6157.06 1777
6157.80 1813
6158.54 1777
6159.28 1781
6160.02 1908
6160.76 2066
6161.50 1942
6162.24 1912
6162.98 2016
6163.72 2101
6164.46 2195
6165.20 2202
6165.94 2403
6166.69 2538
6167.43 2685
6168.17 2542
6168.91 2661
6169.65 2663
6170.39 2621
6171.13 2535
6171.87 2625
6172.61 2547
6173.36 2430
6174.10 2525
6174.84 2376
6175.58 2359
6176.32 2290
6177.06 2268
6177.81 2361
6178.55 2374
6179.29 2348
6180.03 2412
6180.77 2477
6181.51 2462
6182.26 2353
6183.00 2470
6183.74 2585
6184.48 2700
6185.22 2642
6185.97 2531
6186.71 2436
6187.45 2534
6188.19 2472
6188.94 2588
6189.68 2580
6190.42 2731
6191.16 2826
6191.91 2827
6192.65 2953
6193.39 2954
6194.13 3125
6194.88 3162
6195.62 3174
6196.36 3210
6197.10 3284
6197.85 3095
6198.59 3001
6199.33 3188
6200.08 3166
6200.82 3192
6201.56 3191
6202.31 3250
6203.05 3274
6203.79 3341
6204.53 3641
6205.28 4155
6206.02 4798
6206.76 5670
6207.51 6692
6208.25 8016
6209.00 9584
6209.74 10619
6210.48 11387
6211.23 11866
6211.97 11317
6212.71 10876
6213.46 10069
6214.20 8912
6214.94 7512
6215.69 6418
6216.43 5224
6217.18 4697
6217.92 4058
6218.67 3399
6219.41 3249
6220.15 3228
6220.90 3005
6221.64 3164
6222.39 3455
6223.13 3426
6223.88 3672
6224.62 3995
6225.36 3786
6226.11 3956
6226.85 4168
6227.60 4060
6228.34 3914
6229.09 3651
6229.83 3364
6230.58 3036
6231.32 2898
6232.07 2682
6232.81 2400
6233.56 2365
6234.30 2290
6235.05 2274
6235.79 2350
6236.54 2342
6237.28 2263
6238.03 2235
6238.77 2261
6239.52 2229
6240.26 2342
6241.01 2445
6241.75 2401
6242.50 2463
6243.25 2408
6243.99 2472
6244.74 2433
6245.48 2560
6246.23 2739
6246.97 2826
6247.72 2909
6248.47 2909
6249.21 3180
6249.96 3169
6250.70 2976
6251.45 2933
6252.20 2931
6252.94 2820
6253.69 2571
6254.43 2496
6255.18 2462
6255.93 2492
6256.67 2379
6257.42 2435
6258.17 2435
6258.91 2538
6259.66 2387
6260.41 2455
6261.15 2425
6261.90 2388
6262.65 2253
6263.39 2253
6264.14 2212
6264.89 2359
6265.63 2235
6266.38 2200
6267.13 2344
6267.87 2311
6268.62 2229
6269.37 2224
6270.12 2269
6270.86 2296
6271.61 2303
6272.36 2220
6273.11 2111
6273.85 2286
6274.60 2217
6275.35 2270
6276.10 2412
6276.84 2349
6277.59 2307
6278.34 2244
6279.09 2309
6279.83 2418
6280.58 2437
6281.33 2291
6282.08 2117
6282.83 1999
6283.57 2079
6284.32 1997
6285.07 2033
6285.82 1996
6286.57 1904
6287.31 1961
6288.06 2181
6288.81 2123
6289.56 2193
6290.31 2351
6291.06 2046
6291.80 2005
6292.55 2013
6293.30 1934
6294.05 1941
6294.80 1799
6295.55 1795
6296.30 1837
6297.04 1848
6297.79 1817
6298.54 1789
6299.29 1852
6300.04 1802
6300.79 1747
6301.54 1735
6302.29 1714
6303.04 1664
6303.79 1744
6304.53 1610
6305.28 1672
6306.03 1601
6306.78 1646
6307.53 1745
6308.28 1849
6309.03 1762
6309.78 1786
6310.53 1764
6311.28 1749
6312.03 1701
6312.78 1735
6313.53 1743
6314.28 1758
6315.03 1876
6315.78 1873
6316.53 1699
6317.28 1624
6318.03 1576
6318.78 1707
6319.53 1635
6320.28 1632
6321.03 1601
6321.78 1597
6322.53 1754
6323.28 1596
6324.03 1477
6324.78 1510
6325.53 1484
6326.28 1635
6327.03 1738
6327.78 1706
6328.53 1684
6329.28 1746
6330.04 1671
6330.79 1692
6331.54 1727
6332.29 1590
6333.04 1539
6333.79 1538
6334.54 1459
6335.29 1422
6336.04 1551
6336.79 1537
6337.55 1393
6338.30 1380
6339.05 1518
6339.80 1422
6340.55 1432
6341.30 1423
6342.05 1473
6342.81 1326
6343.56 1317
6344.31 1436
6345.06 1515
6345.81 1457
6346.56 1375
6347.32 1436
6348.07 1372
6348.82 1563
6349.57 1499
6350.32 1558
6351.07 1601
6351.83 1471
6352.58 1556
6353.33 1660
6354.08 1519
6354.84 1548
6355.59 1533
6356.34 1597
6357.09 1676
6357.84 1598
6358.60 1544
6359.35 1496
6360.10 1542
6360.85 1480
6361.61 1513
6362.36 1689
6363.11 1484
6363.87 1346
6364.62 1362
6365.37 1421
6366.12 1373
6366.88 1395
6367.63 1463
6368.38 1524
6369.14 1565
6369.89 1692
6370.64 1625
6371.40 1586
6372.15 1555
6372.90 1565
6373.66 1487
6374.41 1505
6375.16 1484
6375.92 1467
6376.67 1471
6377.42 1292
6378.18 1340
6378.93 1314
6379.68 1295
6380.44 1428
6381.19 1360
6381.95 1357
6382.70 1280
6383.45 1306
6384.21 1414
6384.96 1403
6385.71 1441
6386.47 1379
6387.22 1509
6387.98 1474
6388.73 1499
6389.49 1407
6390.24 1386
6390.99 1487
6391.75 1414
6392.50 1502
6393.26 1508
6394.01 1516
6394.77 1429
6395.52 1353
6396.28 1455
6397.03 1493
6397.79 1339
6398.54 1285
6399.30 1363
6400.05 1444
6400.81 1369
6401.56 1385
6402.32 1346
6403.07 1312
6403.83 1284
6404.58 1344
6405.34 1407
6406.09 1367
6406.85 1283
6407.60 1271
6408.36 1374
6409.11 1428
6409.87 1505
6410.62 1422
6411.38 1316
6412.13 1389
6412.89 1432
6413.65 1475
6414.40 1349
6415.16 1310
6415.91 1296
6416.67 1410
6417.43 1451
6418.18 1431
6418.94 1329
6419.69 1338
6420.45 1417
6421.21 1530
6421.96 1362
6422.72 1422
6423.47 1467
6424.23 1426
6424.99 1413
6425.74 1514
6426.50 1359
6427.26 1428
6428.01 1419
6428.77 1374
6429.53 1312
6430.28 1397
6431.04 1417
6431.80 1421
6432.55 1349
6433.31 1396
6434.07 1319
6434.82 1459
6435.58 1420
6436.34 1378
6437.10 1429
6437.85 1386
6438.61 1481
6439.37 1533
6440.12 1401
6440.88 1380
6441.64 1412
6442.40 1460
6443.15 1409
6443.91 1411
6444.67 1371
6445.43 1382
6446.18 1533
6446.94 1396
6447.70 1451
6448.46 1379
6449.21 1385
6449.97 1344
6450.73 1361
6451.49 1538
6452.25 1455
6453.00 1620
6453.76 1550
6454.52 1512
6455.28 1496
6456.04 1421
6456.80 1496
6457.55 1514
6458.31 1469
6459.07 1565
6459.83 1464
6460.59 1528
6461.35 1620
6462.10 1685
6462.86 1677
6463.62 1673
6464.38 1607
6465.14 1539
6465.90 1519
6466.66 1625
6467.42 1607
6468.17 1590
6468.93 1597
6469.69 1667
6470.45 1764
6471.21 1602
6471.97 1670
6472.73 1641
6473.49 1662
6474.25 1893
6475.01 1838
6475.77 1862
6476.53 1777
6477.28 1700
6478.04 1845
6478.80 1914
6479.56 1869
6480.32 1899
6481.08 1991
6481.84 1904
6482.60 1865
6483.36 1914
6484.12 1820
6484.88 1883
6485.64 1977
6486.40 2068
6487.16 2030
6487.92 1944
6488.68 2054
6489.44 1974
6490.20 2021
6490.96 2191
6491.72 2200
6492.48 2348
6493.24 2503
6494.00 2408
6494.76 2477
6495.53 2449
6496.29 2467
6497.05 2605
6497.81 2540
6498.57 2611
6499.33 2600
6500.09 2496
6500.85 2514
6501.61 2440
6502.37 2583
6503.13 2608
6503.89 2631
6504.65 2719
6505.42 2662
6506.18 2624
6506.94 2620
6507.70 2709
6508.46 2721
6509.22 2925
6509.98 2987
6510.74 2958
6511.51 2917
6512.27 3058
6513.03 3071
6513.79 3187
6514.55 3037
6515.31 3011
6516.08 2997
6516.84 3087
6517.60 3139
6518.36 3291
6519.12 3320
6519.89 3375
6520.65 3520
6521.41 3647
6522.17 3725
6522.93 3862
6523.70 4050
6524.46 4176
6525.22 4409
6525.98 4453
6526.74 4610
6527.51 4844
6528.27 4922
6529.03 5198
6529.79 4914
6530.56 4864
6531.32 5009
6532.08 5019
6532.85 5119
6533.61 5674
6534.37 6342
6535.13 7882
6535.90 9287
6536.66 10687
6537.42 11720
6538.19 12576
6538.95 12334
6539.71 11787
6540.47 11033
6541.24 9655
6542.00 7967
6542.76 6756
6543.53 5784
6544.29 4799
6545.05 3977
6545.82 3671
6546.58 3281
6547.35 3073
6548.11 2837
6548.87 2931
6549.64 2839
6550.40 2700
6551.16 2726
6551.93 2847
6552.69 2680
6553.46 2599
6554.22 2639
6554.98 2647
6555.75 2824
6556.51 2665
6557.28 2510
6558.04 2417
6558.80 2408
6559.57 2629
6560.33 2508
6561.10 2621
6561.86 2627
6562.63 2625
6563.39 2707
6564.15 2769
6564.92 2753
6565.68 2882
6566.45 2960
6567.21 2988
6567.98 3024
6568.74 2867
6569.51 2914
6570.27 3008
6571.04 2933
6571.80 2987
6572.57 2918
6573.33 3093
6574.10 3272
6574.86 3192
6575.63 3484
6576.39 3735
6577.16 3572
6577.92 3538
6578.69 3376
6579.45 3393
6580.22 3229
6580.99 3083
6581.75 3014
6582.52 3021
6583.28 3026
6584.05 2945
6584.81 3031
6585.58 2883
6586.35 2904
6587.11 3041
6587.88 3097
6588.64 2995
6589.41 2934
6590.18 3114
6590.94 3337
6591.71 3341
6592.47 3512
6593.24 3789
6594.01 3757
6594.77 3846
6595.54 3857
6596.31 3908
6597.07 3849
6597.84 3756
6598.61 3611
6599.37 3319
6600.14 3429
6600.91 3159
6601.67 2920
6602.44 2885
6603.21 2676
6603.97 2639
6604.74 2739
6605.51 2771
6606.27 2746
6607.04 2699
6607.81 2656
6608.57 2732
6609.34 2768
6610.11 2915
6610.88 2921
6611.64 2982
6612.41 2912
6613.18 2987
6613.95 2908
6614.71 2843
6615.48 2829
6616.25 2864
6617.02 2780
6617.78 2834
6618.55 2727
6619.32 2564
6620.09 2717
6620.85 2591
6621.62 2558
6622.39 2602
6623.16 2688
6623.93 2701
6624.69 2414
6625.46 2343
6626.23 2548
6627.00 2509
6627.77 2517
6628.54 2395
6629.30 2525
6630.07 2616
6630.84 2634
6631.61 2968
6632.38 3133
6633.15 3369
6633.91 3745
6634.68 4067
6635.45 4319
6636.22 4440
6636.99 4414
6637.76 4321
6638.53 4202
6639.30 4009
6640.06 3644
6640.83 3383
6641.60 3074
6642.37 2770
6643.14 2568
6643.91 2421
6644.68 2471
6645.45 2396
6646.22 2322
6646.99 2303
6647.76 2281
6648.53 2136
6649.30 2311
6650.07 2345
6650.83 2486
6651.60 2591
6652.37 2596
6653.14 2386
6653.91 2461
6654.68 2488
6655.45 2201
6656.22 2287
6656.99 2174
6657.76 2173
6658.53 2150
6659.30 2048
6660.07 2048
6660.84 1946
6661.61 1852
6662.38 1910
6663.15 1942
6663.92 1931
6664.70 1909
6665.47 1920
6666.24 1925
6667.01 1994
6667.78 2011
6668.55 2015
6669.32 2072
6670.09 2172
6670.86 2146
6671.63 2190
6672.40 2036
6673.17 2160
6673.94 2154
6674.71 2212
6675.49 2115
6676.26 2162
6677.03 2095
6677.80 2048
6678.57 2101
6679.34 2160
6680.11 1967
6680.88 2196
6681.65 2152
6682.43 2157
6683.20 2125
6683.97 2225
6684.74 2344
6685.51 2306
6686.28 2409
6687.06 2304
6687.83 2234
6688.60 2378
6689.37 2373
6690.14 2069
6690.91 1961
6691.69 2006
6692.46 2047
6693.23 2009
6694.00 1878
6694.77 1965
6695.55 1990
6696.32 1857
6697.09 1879
6697.86 1906
6698.64 1874
6699.41 1893
6700.18 1869
6700.95 1849
6701.73 1856
6702.50 1840
6703.27 1825
6704.04 1789
6704.82 1824
6705.59 1800
6706.36 1842
6707.13 1773
6707.91 1777
6708.68 1779
6709.45 1844
6710.23 1849
6711.00 1898
6711.77 1884
6712.55 1848
6713.32 1674
6714.09 1773
6714.87 1825
6715.64 1793
6716.41 1810
6717.19 1793
6717.96 1752
6718.73 1809
6719.51 1807
6720.28 1860
6721.05 1736
6721.83 1736
6722.60 1654
6723.37 1643
6724.15 1680
6724.92 1664
6725.70 1667
6726.47 1664
6727.24 1609
6728.02 1546
6728.79 1559
6729.57 1681
6730.34 1712
6731.11 1601
6731.89 1633
6732.66 1561
6733.44 1712
6734.21 1628
6734.99 1630
6735.76 1659
6736.54 1611
6737.31 1621
6738.08 1629
6738.86 1714
6739.63 1547
6740.41 1611
6741.18 1715
6741.96 1679
6742.73 1605
6743.51 1622
6744.28 1615
6745.06 1576
6745.83 1611
6746.61 1598
6747.38 1757
6748.16 1771
6748.93 1937
6749.71 1894
6750.48 1831
6751.26 1879
6752.04 1909
6752.81 1922
6753.59 1960
6754.36 1785
6755.14 1817
6755.91 1737
6756.69 1694
6757.46 1787
6758.24 1593
6759.02 1630
6759.79 1674
6760.57 1593
6761.34 1561
6762.12 1527
6762.90 1596
6763.67 1669
6764.45 1555
6765.22 1581
6766.00 1603
6766.78 1554
6767.55 1587
6768.33 1559
6769.11 1535
6769.88 1602
6770.66 1614
6771.44 1568
6772.21 1422
6772.99 1521
6773.77 1532
6774.54 1674
6775.32 1508
6776.10 1541
6776.87 1547
6777.65 1572
6778.43 1723
6779.20 1753
6779.98 1623
6780.76 1685
6781.53 1562
6782.31 1587
6783.09 1596
6783.87 1635
6784.64 1646
6785.42 1627
6786.20 1542
6786.98 1526
6787.75 1444
6788.53 1570
6789.31 1633
6790.09 1567
6790.86 1693
6791.64 1562
6792.42 1507
6793.20 1470
6793.97 1408
6794.75 1387
6795.53 1419
6796.31 1447
6797.09 1368
6797.86 1321
6798.64 1474
6799.42 1500
6800.20 1454
6800.98 1446
6801.76 1438
6802.53 1567
6803.31 1611
6804.09 1533
6804.87 1639
6805.65 1689
6806.43 1604
6807.20 1592
6807.98 1759
6808.76 1580
6809.54 1569
6810.32 1624
6811.10 1559
6811.88 1538
6812.66 1406
6813.44 1414
6814.21 1563
6814.99 1631
6815.77 1564
6816.55 1495
6817.33 1489
6818.11 1531
6818.89 1584
6819.67 1609
6820.45 1526
6821.23 1606
6822.01 1647
6822.79 1565
6823.57 1564
6824.35 1497
6825.12 1578
6825.90 1625
6826.68 1629
6827.46 1648
6828.24 1517
6829.02 1439
6829.80 1431
6830.58 1536
6831.36 1493
6832.14 1437
6832.92 1481
6833.70 1576
6834.48 1478
6835.26 1463
6836.04 1415
6836.82 1553
6837.60 1562
6838.39 1585
6839.17 1484
6839.95 1536
6840.73 1426
6841.51 1515
6842.29 1476
6843.07 1439
6843.85 1491
6844.63 1461
6845.41 1463
6846.19 1405
6846.97 1465
6847.75 1642
6848.53 1859
6849.32 2031
6850.10 2055
6850.88 2159
6851.66 2327
6852.44 2411
6853.22 2495
6854.00 2515
6854.78 2407
6855.56 2225
6856.35 2020
6857.13 2003
6857.91 1882
6858.69 1699
6859.47 1588
6860.25 1654
6861.04 1667
6861.82 1582
6862.60 1618
6863.38 1699
6864.16 1827
6864.94 1743
6865.73 1715
6866.51 1766
6867.29 1891
6868.07 1922
6868.85 2012
6869.64 1909
6870.42 1927
6871.20 1838
6871.98 1828
6872.77 1771
6873.55 1827
6874.33 1635
6875.11 1558
6875.90 1584
6876.68 1600
6877.46 1614
6878.24 1745
6879.03 1793
6879.81 1696
6880.59 1630
6881.37 1807
6882.16 1886
6882.94 1905
6883.72 1847
6884.51 1906
6885.29 1905
6886.07 1955
6886.86 2126
6887.64 2314
6888.42 2363
6889.21 2321
6889.99 2500
6890.77 2648
6891.56 2392
6892.34 2423
6893.12 2085
6893.91 1979
6894.69 1959
6895.47 1944
6896.26 1886
6897.04 1865
6897.82 1936
6898.61 1919
6899.39 1782
6900.18 1830
6900.96 1859
6901.74 1869
6902.53 1922
6903.31 1849
6904.10 1844
6904.88 1903
6905.66 1934
6906.45 1909
6907.23 1934
6908.02 1937
6908.80 1813
6909.59 1958
6910.37 1924
6911.16 1851
6911.94 1894
6912.72 1826
6913.51 1770
6914.29 1807
6915.08 1668
6915.86 1800
6916.65 1783
6917.43 1782
6918.22 1801
6919.00 1703
6919.79 1743
6920.57 1914
6921.36 1822
6922.14 1899
6922.93 1962
6923.71 1982
6924.50 1999
6925.28 1863
6926.07 1810
6926.86 1918
6927.64 2041
6928.43 2094
6929.21 2046
6930.00 1855
6930.78 1929
6931.57 2029
6932.35 2052
6933.14 2057
6933.93 2241
6934.71 2377
6935.50 2326
6936.28 2165
6937.07 2191
6937.86 2004
6938.64 2154
6939.43 2222
6940.21 2167
6941.00 2075
6941.79 2097
6942.57 2216
6943.36 2219
6944.15 2209
6944.93 2333
6945.72 2542
6946.51 2610
6947.29 2495
6948.08 2372
6948.86 2480
6949.65 2732
6950.44 2631
6951.23 2634
6952.01 2737
6952.80 2504
6953.59 2439
6954.37 2432
6955.16 2321
6955.95 2299
6956.73 2297
6957.52 2141
6958.31 2319
6959.10 2461
6959.88 2333
6960.67 2340
6961.46 2279
6962.25 2350
6963.03 2489
6963.82 2512
6964.61 2436
6965.40 2421
6966.18 2412
6966.97 2332
6967.76 2462
6968.55 2435
6969.33 2829
6970.12 2774
6970.91 2618
6971.70 2777
6972.49 2773
6973.27 2710
6974.06 2808
6974.85 2752
6975.64 2758
6976.43 2807
6977.21 2740
6978.00 2718
6978.79 2933
6979.58 2921
6980.37 3050
6981.16 3194
6981.95 3384
6982.73 3718
6983.52 4233
6984.31 4806
6985.10 5325
6985.89 6470
6986.68 7194
6987.47 7517
6988.26 7513
6989.04 7374
6989.83 6761
6990.62 6300
6991.41 5606
6992.20 4644
6992.99 4029
6993.78 3572
6994.57 3165
6995.36 2971
6996.15 2938
6996.94 2924
6997.73 2739
6998.51 3051
6999.30 3329
7000.09 3493
7000.88 3774
7001.67 3920
7002.46 4068
7003.25 4015
7004.04 3878
7004.83 3628
7005.62 3257
7006.41 3147
7007.20 2732
7007.99 2410
7008.78 2299
7009.57 2106
7010.36 1937
7011.15 2048
7011.94 2206
7012.73 2166
7013.52 2081
7014.31 2156
7015.10 2168
7015.89 2125
7016.69 2010
7017.48 2144
7018.27 2186
7019.06 2160
7019.85 2217
7020.64 2098
7021.43 2183
7022.22 2040
7023.01 2158
7023.80 2060
7024.59 2224
7025.38 2187
7026.17 2199
7026.97 2328
7027.76 2058
7028.55 1960
7029.34 2080
7030.13 2029
7030.92 1937
7031.71 2000
7032.50 1934
7033.30 1951
7034.09 1804
7034.88 1839
7035.67 1843
7036.46 1833
7037.25 2052
7038.05 2105
7038.84 2083
7039.63 2125
7040.42 2152
7041.21 2122
7042.01 2215
7042.80 2271
7043.59 2234
7044.38 2140
7045.17 2338
7045.97 2188
7046.76 2163
7047.55 2145
7048.34 2236
7049.13 2387
7049.93 2523
7050.72 2599
7051.51 2539
7052.30 2709
7053.10 2684
7053.89 2495
7054.68 2454
7055.47 2459
7056.27 2302
7057.06 2160
7057.85 2049
7058.65 2206
7059.44 2026
7060.23 2085
7061.02 1997
7061.82 2139
7062.61 2204
7063.40 2148
7064.20 2077
7064.99 1970
7065.78 1944
7066.58 1941
7067.37 1951
7068.16 2018
7068.96 2069
7069.75 1921
7070.54 2075
7071.34 2036
7072.13 2025
7072.93 1878
7073.72 1980
7074.51 1974
7075.31 1816
7076.10 1831
7076.89 1869
7077.69 1763
7078.48 1747
7079.28 1865
7080.07 1838
7080.86 1777
7081.66 1886
7082.45 1909
7083.25 1946
7084.04 1840
7084.84 1776
7085.63 1870
7086.42 2017
7087.22 2058
7088.01 2225
7088.81 2287
7089.60 2354
7090.40 2294
7091.19 2255
7091.99 2288
7092.78 2193
7093.58 2099
7094.37 1977
7095.17 1993
7095.96 1834
7096.76 1758
7097.55 1669
7098.35 1619
7099.14 1597
7099.94 1679
7100.73 1645
7101.53 1499
7102.32 1563
7103.12 1499
7103.91 1463
7104.71 1441
7105.50 1458
7106.30 1484
7107.10 1412
7107.89 1496
7108.69 1386
7109.48 1346
7110.28 1521
7111.07 1452
7111.87 1424
7112.67 1485
7113.46 1367
7114.26 1407
7115.05 1463
7115.85 1393
7116.65 1443
7117.44 1428
7118.24 1498
7119.03 1473
7119.83 1386
7120.63 1379
7121.42 1242
7122.22 1296
7123.02 1340
7123.81 1427
7124.61 1452
7125.41 1382
7126.20 1404
7127.00 1344
7127.80 1481
7128.59 1439
7129.39 1405
7130.19 1354
7130.98 1426
7131.78 1504
7132.58 1420
7133.37 1471
7134.17 1510
7134.97 1411
7135.77 1405
7136.56 1390
7137.36 1317
7138.16 1366
7138.96 1362
7139.75 1313
7140.55 1220
7141.35 1245
7142.15 1369
7142.94 1388
7143.74 1459
7144.54 1440
7145.34 1395
7146.13 1378
7146.93 1427
7147.73 1310
7148.53 1417
7149.33 1319
7150.12 1326
7150.92 1430
7151.72 1507
7152.52 1325
7153.32 1235
7154.11 1288
7154.91 1432
7155.71 1375
7156.51 1246
7157.31 1354
7158.11 1368
7158.90 1264
7159.70 1274
7160.50 1306
7161.30 1324
7162.10 1348
7162.90 1299
7163.70 1342
7164.50 1287
7165.29 1217
7166.09 1176
7166.89 1165
7167.69 1203
7168.49 1183
7169.29 1267
7170.09 1257
7170.89 1318
7171.69 1319
7172.49 1218
7173.29 1193
7174.08 1173
7174.88 1133
7175.68 1151
7176.48 1189
7177.28 1167
7178.08 1147
7178.88 1265
7179.68 1142
7180.48 1217
7181.28 1127
7182.08 1173
7182.88 1171
7183.68 1147
7184.48 1136
7185.28 1101
7186.08 1147
7186.88 1140
7187.68 1213
7188.48 1130
7189.28 1178
7190.08 1216
7190.88 1082
7191.68 1182
7192.48 1131
7193.28 1094
7194.08 1151
7194.88 1007
7195.68 1168
7196.48 1142
7197.28 1163
7198.09 1162
7198.89 1098
7199.69 1063
7200.49 1111
7201.29 1091
7202.09 1129
7202.89 1232
7203.69 1102
7204.49 1165
7205.29 1073
7206.09 1087
7206.90 1261
7207.70 1240
7208.50 1071
7209.30 1133
7210.10 1188
7210.90 1242
7211.70 1142
7212.51 1160
7213.31 1157
7214.11 1140
7214.91 1151
7215.71 1186
7216.51 1252
7217.32 1238
7218.12 1242
7218.92 1188
7219.72 1201
7220.52 1204
7221.32 1206
7222.13 1194
7222.93 1227
7223.73 1292
7224.53 1237
7225.34 1223
7226.14 1220
7226.94 1194
7227.74 1257
7228.54 1275
7229.35 1188
7230.15 1225
7230.95 1213
7231.75 1175
7232.56 1172
7233.36 1153
7234.16 1192
7234.96 1245
7235.77 1279
7236.57 1262
7237.37 1199
7238.18 1201
7238.98 1255
7239.78 1274
7240.59 1267
7241.39 1327
7242.19 1249
7242.99 1220
7243.80 1154
7244.60 1159
7245.40 1241
7246.21 1198
7247.01 1275
7247.81 1315
7248.62 1247
7249.42 1164
7250.23 1070
7251.03 1165
7251.83 1210
7252.64 1190
7253.44 1235
7254.24 1228
7255.05 1164
7255.85 1153
7256.66 1220
7257.46 1168
7258.26 1246
7259.07 1344
7259.87 1213
7260.68 1219
7261.48 1334
7262.28 1331
7263.09 1448
7263.89 1449
7264.70 1282
7265.50 1326
7266.31 1320
7267.11 1209
7267.92 1261
7268.72 1169
7269.52 1246
7270.33 1257
7271.13 1272
7271.94 1280
7272.74 1283
7273.55 1282
7274.35 1276
7275.16 1363
7275.96 1367
7276.77 1367
7277.57 1350
7278.38 1332
7279.18 1363
7279.99 1475
7280.79 1443
7281.60 1635
7282.41 1629
7283.21 1816
7284.02 2103
7284.82 2308
7285.63 2484
7286.43 2494
7287.24 2620
7288.04 2530
7288.85 2278
7289.66 2135
7290.46 2002
7291.27 1846
7292.07 1587
7292.88 1452
7293.68 1349
7294.49 1288
7295.30 1323
7296.10 1254
7296.91 1360
7297.72 1341
7298.52 1283
7299.33 1394
7300.13 1377
7300.94 1304
7301.75 1318
7302.55 1377
7303.36 1409
7304.17 1408
7304.97 1366
7305.78 1301
7306.59 1329
7307.39 1391
7308.20 1321
7309.01 1238
7309.81 1373
7310.62 1332
7311.43 1372
7312.24 1284
7313.04 1331
7313.85 1345
7314.66 1383
7315.46 1424
7316.27 1434
7317.08 1632
7317.89 1585
7318.69 1703
7319.50 1862
7320.31 1896
7321.12 1990
7321.92 2056
7322.73 2059
7323.54 1974
7324.35 1886
7325.15 1835
7325.96 1764
7326.77 1735
7327.58 1576
7328.38 1484
7329.19 1382
7330.00 1397
7330.81 1291
7331.62 1293
7332.43 1253
7333.23 1296
7334.04 1210
7334.85 1268
7335.66 1276
7336.47 1408
7337.27 1327
7338.08 1279
7338.89 1323
7339.70 1406
7340.51 1419
7341.32 1332
7342.13 1273
7342.93 1242
7343.74 1201
7344.55 1243
7345.36 1133
7346.17 1129
7346.98 1187
7347.79 1201
7348.60 1195
7349.41 1172
7350.22 1171
7351.02 1154
7351.83 1161
7352.64 1121
7353.45 1257
7354.26 1223
7355.07 1195
7355.88 1189
7356.69 1117
7357.50 1137
7358.31 1096
7359.12 1199
7359.93 1137
7360.74 1129
7361.55 1157
7362.36 1137
7363.17 1145
7363.98 1044
7364.79 1100
7365.60 1202
7366.41 1080
7367.22 1095
7368.03 1157
7368.84 1114
7369.65 1123
7370.46 1141
7371.27 1200
7372.08 1100
7372.89 1067
7373.70 1146
7374.51 1096
7375.32 1169
7376.13 1110
7376.94 1073
7377.75 1129
7378.56 1172
7379.37 1124
7380.18 1171
7380.99 1200
7381.81 1218
7382.62 1180
7383.43 1222
7384.24 1173
7385.05 1160
7385.86 1325
7386.67 1248
7387.48 1100
7388.29 1159
7389.11 1142
7389.92 1102
7390.73 1113
7391.54 1103
7392.35 1016
7393.16 1076
7393.97 1108
7394.79 1094
7395.60 1144
7396.41 1072
7397.22 1027
7398.03 1099
7398.84 1143
7399.66 1092
7400.47 1038
7401.28 1103
7402.09 1215
7402.90 1147
7403.72 1031
7404.53 1107
7405.34 1114
7406.15 1136
7406.96 1139
7407.78 1139
7408.59 1056
7409.40 956
7410.21 1059
7411.03 1041
7411.84 990
7412.65 959
7413.46 1011
7414.28 964
7415.09 991
7415.90 1000
7416.71 1039
7417.53 1028
7418.34 994
7419.15 925
7419.97 945
7420.78 929
7421.59 984
7422.41 899
7423.22 970
7424.03 1002
7424.84 986
7425.66 960
7426.47 993
7427.28 983
7428.10 1004
7428.91 940
7429.72 1062
7430.54 1116
7431.35 1122
7432.17 1127
7432.98 1144
7433.79 1191
7434.61 1162
7435.42 1097
7436.23 1115
7437.05 1084
7437.86 1046
7438.68 1108
7439.49 984
7440.30 977
7441.12 950
7441.93 1037
7442.75 1042
7443.56 979
7444.38 1013
7445.19 1066
7446.00 977
7446.82 953
7447.63 1032
7448.45 941
7449.26 959
7450.08 943
7450.89 938
7451.71 950
7452.52 949
7453.34 914
7454.15 881
7454.97 994
7455.78 1054
7456.60 1022
7457.41 1056
7458.23 987
7459.04 1015
7459.86 1004
7460.67 1005
7461.49 1012
7462.30 1003
7463.12 977
7463.93 1044
7464.75 960
7465.56 1035
7466.38 934
7467.19 1013
7468.01 984
7468.82 1002
7469.64 1065
7470.46 1067
7471.27 1146
7472.09 976
7472.90 1022
7473.72 966
7474.54 1047
7475.35 990
7476.17 1039
7476.98 1031
7477.80 1043
7478.62 1091
7479.43 1007
7480.25 1133
7481.06 967
7481.88 922
7482.70 934
7483.51 987
7484.33 946
7485.15 959
7485.96 974
7486.78 978
7487.60 1015
7488.41 1002
7489.23 1055
7490.05 1017
7490.86 1060
7491.68 1031
7492.50 958
7493.31 966
7494.13 1047
7494.95 1053
7495.77 1069
7496.58 1014
7497.40 1042
7498.22 1048
7499.03 1018
7499.85 963
7500.67 984
7501.49 996
7502.30 978
7503.12 1012
7503.94 1005
7504.76 1015
7505.57 1000
7506.39 969
7507.21 951
7508.03 1038
7508.85 1025
7509.66 958
7510.48 921
7511.30 927
7512.12 1065
7512.94 1019
7513.75 1078
7514.57 1029
7515.39 1057
7516.21 1062
7517.03 944
7517.84 1022
7518.66 999
7519.48 984
7520.30 928
7521.12 949
7521.94 981
7522.76 1003
7523.57 943
7524.39 970
7525.21 995
7526.03 1019
7526.85 1019
7527.67 1040
7528.49 1014
7529.31 1099
7530.12 1084
7530.94 1049
7531.76 1078
7532.58 1076
7533.40 978
7534.22 1066
7535.04 1042
7535.86 1011
7536.68 1006
7537.50 1044
7538.32 1033
7539.14 1058
7539.96 1127
7540.78 1125
7541.59 1076
7542.41 1049
7543.23 1092
7544.05 1136
7544.87 1116
7545.69 1098
7546.51 1151
7547.33 1214
7548.15 1140
7548.97 1165
7549.79 1166
7550.61 1165
7551.43 1161
7552.25 1186
7553.07 1202
7553.89 1155
7554.71 1137
7555.53 1235
7556.36 1255
7557.18 1249
7558.00 1203
7558.82 1195
7559.64 1278
7560.46 1314
7561.28 1297
7562.10 1286
7562.92 1363
7563.74 1378
7564.56 1326
7565.38 1244
7566.20 1294
7567.02 1334
7567.85 1343
7568.67 1225
7569.49 1310
7570.31 1305
7571.13 1300
7571.95 1186
7572.77 1249
7573.59 1355
7574.42 1338
7575.24 1239
7576.06 1307
7576.88 1269
7577.70 1164
7578.52 1310
7579.34 1210
7580.17 1180
7580.99 1213
7581.81 1351
7582.63 1330
7583.45 1422
7584.28 1434
7585.10 1472
7585.92 1452
7586.74 1422
7587.56 1407
7588.39 1402
7589.21 1575
7590.03 1517
7590.85 1607
7591.67 1623
7592.50 1682
7593.32 1573
7594.14 1582
7594.96 1537
7595.79 1551
7596.61 1568
7597.43 1492
7598.26 1566
7599.08 1522
7599.90 1613
7600.72 1748
7601.55 1731
7602.37 1809
7603.19 1889
7604.02 2057
7604.84 2316
7605.66 2479
7606.48 2467
7607.31 2536
7608.13 2531
7608.95 2432
7609.78 2278
7610.60 2124
7611.42 2055
7612.25 1936
7613.07 1686
7613.89 1689
7614.72 1817
7615.54 1850
7616.37 1772
7617.19 1884
7618.01 1946
7618.84 2096
7619.66 2064
7620.48 2018
7621.31 1994
7622.13 1963
7622.96 1845
7623.78 1757
7624.60 1755
7625.43 1792
7626.25 1667
7627.08 1722
7627.90 1777
7628.73 1819
7629.55 1943
7630.37 2043
7631.20 2344
7632.02 2530
7632.85 2618
7633.67 2726
7634.50 2700
7635.32 2570
7636.15 2449
7636.97 2304
7637.80 2195
7638.62 1993
7639.45 1814
7640.27 1840
7641.10 1641
7641.92 1534
7642.75 1431
7643.57 1511
7644.40 1540
7645.22 1523
7646.05 1452
7646.87 1417
7647.70 1525
7648.52 1550
7649.35 1567
7650.17 1636
7651.00 1568
7651.83 1511
7652.65 1443
7653.48 1324
7654.30 1269
7655.13 1309
7655.95 1288
7656.78 1217
7657.61 1169
7658.43 1206
7659.26 1320
7660.08 1178
7660.91 1174
7661.74 1278
7662.56 1274
7663.39 1216
7664.21 1232
7665.04 1243
7665.87 1278
7666.69 1090
7667.52 1098
7668.35 1208
7669.17 1278
7670.00 1326
7670.83 1374
7671.65 1277
7672.48 1148
7673.31 1370
7674.13 1313
7674.96 1167
7675.79 1222
7676.61 1185
7677.44 1191
7678.27 1173
7679.09 1199
7679.92 1138
7680.75 1134
7681.58 1070
7682.40 1017
7683.23 1118
7684.06 1191
7684.89 1205
7685.71 1044
7686.54 1176
7687.37 1224
7688.19 1253
7689.02 1220
7689.85 1213
7690.68 1190
7691.51 1191
7692.33 1084
7693.16 1167
7693.99 1125
7694.82 1161
7695.64 1188
7696.47 1155
7697.30 1225
7698.13 1328
7698.96 1272
7699.79 1206
7700.61 1212
7701.44 1264
7702.27 1150
7703.10 1148
7703.93 1125
7704.76 1060
7705.58 1160
7706.41 1262
7707.24 1160
7708.07 1124
7708.90 1139
7709.73 1157
7710.56 1095
7711.38 1056
7712.21 1127
7713.04 1099
7713.87 1140
7714.70 1150
7715.53 1081
7716.36 1027
7717.19 1040
7718.02 1068
7718.85 1059
7719.67 1062
7720.50 998
7721.33 1044
7722.16 1040
7722.99 995
7723.82 1112
7724.65 1082
7725.48 1060
7726.31 1013
7727.14 973
7727.97 979
7728.80 1058
7729.63 1016
7730.46 1020
7731.29 1085
7732.12 976
7732.95 1010
7733.78 1008
7734.61 1046
7735.44 1000
7736.27 973
7737.10 1001
7737.93 981
7738.76 962
7739.59 1004
7740.42 908
7741.25 961
7742.08 966
7742.91 1053
7743.74 1071
7744.57 1093
7745.40 1121
7746.23 1054
7747.06 1130
7747.90 1305
7748.73 1301
7749.56 1400
7750.39 1474
7751.22 1456
7752.05 1338
7752.88 1230
7753.71 1273
7754.54 1183
7755.37 1066
7756.21 1009
7757.04 992
7757.87 1063
7758.70 1117
7759.53 1038
7760.36 1027
7761.19 1053
7762.03 1141
7762.86 1120
7763.69 1053
7764.52 1113
7765.35 1085
7766.18 1046
7767.02 1031
7767.85 995
7768.68 977
7769.51 927
7770.34 938
7771.18 963
7772.01 939
7772.84 990
7773.67 898
7774.50 998
7775.34 1005
7776.17 973
7777.00 960
7777.83 964
7778.67 944
7779.50 990
7780.33 871
7781.16 907
7782.00 911
7782.83 977
7783.66 1059
7784.49 956
7785.33 938
7786.16 1004
7786.99 1041
7787.82 1072
7788.66 906
7789.49 899
7790.32 946
7791.16 940
7791.99 951
7792.82 966
7793.66 927
7794.49 964
7795.32 922
7796.16 891
7796.99 926
7797.82 928
7798.66 975
7799.49 941
7800.32 966
7801.16 933
7801.99 949
7802.82 1003
7803.66 959
7804.49 1008
7805.33 989
7806.16 1012
7806.99 1036
7807.83 1091
7808.66 1000
7809.50 1064
7810.33 1092
7811.16 1056
7812.00 1037
7812.83 1045
7813.67 1111
7814.50 1026
7815.34 1121
7816.17 1107
7817.00 1133
7817.84 1199
7818.67 1154
7819.51 1104
7820.34 1207
7821.18 1168
7822.01 1166
7822.85 1100
7823.68 1077
7824.52 1142
7825.35 1180
7826.19 1179
7827.02 1136
7827.86 1124
7828.69 1165
7829.53 1189
7830.36 1198
7831.20 1222
7832.03 1210
7832.87 1132
7833.70 1142
7834.54 1149
7835.37 1190
7836.21 1236
7837.04 1149
7837.88 1134
7838.72 1110
7839.55 1175
7840.39 1165
7841.22 1188
7842.06 1188
7842.89 1193
7843.73 1056
7844.57 1095
7845.40 1084
7846.24 1070
7847.07 1102
7847.91 1112
7848.75 1130
7849.58 1078
7850.42 1061
7851.26 1116
7852.09 1081
7852.93 1155
7853.77 1145
7854.60 1132
7855.44 1250
7856.27 1263
7857.11 1345
7857.95 1288
7858.78 1326
7859.62 1502
7860.46 1691
7861.29 1693
7862.13 1609
7862.97 1517
7863.81 1381
7864.64 1332
7865.48 1331
7866.32 1317
7867.15 1251
7867.99 1293
7868.83 1319
7869.67 1228
7870.50 1313
7871.34 1268
7872.18 1269
7873.02 1386
7873.85 1500
7874.69 1304
7875.53 1326
7876.37 1476
7877.20 1434
7878.04 1552
7878.88 1719
7879.72 1786
7880.55 1636
7881.39 1653
7882.23 1598
7883.07 1464
7883.91 1425
7884.74 1353
7885.58 1402
7886.42 1381
7887.26 1374
7888.10 1373
7888.94 1318
7889.77 1345
7890.61 1332
7891.45 1344
7892.29 1397
7893.13 1321
7893.97 1336
7894.80 1327
7895.64 1429
7896.48 1361
7897.32 1352
7898.16 1273
7899.00 1338
7899.84 1315
7900.68 1369
7901.52 1348
7902.35 1301
7903.19 1216
7904.03 1261
7904.87 1243
7905.71 1198
7906.55 1191
7907.39 1181
7908.23 1137
7909.07 1127
7909.91 1095
7910.75 1092
7911.59 1078
7912.43 1158
7913.27 1048
7914.11 1071
7914.94 1147
7915.78 1165
7916.62 1150
7917.46 1090
7918.30 1192
7919.14 1184
7919.98 1231
7920.82 1199
7921.66 1176
7922.50 1123
7923.34 1081
7924.18 1058
7925.02 1061
7925.87 1032
7926.71 1019
7927.55 942
7928.39 973
7929.23 1017
7930.07 931
7930.91 919
7931.75 955
7932.59 1039
7933.43 996
7934.27 977
7935.11 1012
7935.95 1014
7936.79 996
7937.63 1005
7938.47 1000
7939.32 1079
7940.16 1151
7941.00 889
7941.84 891
7942.68 941
7943.52 1077
7944.36 1025
7945.20 1036
7946.04 1145
7946.89 1063
7947.73 1090
7948.57 1036
7949.41 988
7950.25 1032
7951.09 1061
7951.94 1025
7952.78 1072
7953.62 1136
7954.46 1118
7955.30 1196
7956.14 1256
7956.99 1165
7957.83 1139
7958.67 1101
7959.51 1289
7960.35 1195
7961.20 1101
7962.04 1145
7962.88 1214
7963.72 1188
7964.57 1079
7965.41 1043
7966.25 1154
7967.09 1264
7967.94 1124
7968.78 1240
7969.62 1328
7970.46 1316
7971.31 1336
7972.15 1169
7972.99 1210
7973.83 1244
7974.68 1155
7975.52 1071
7976.36 1148
7977.21 1040
7978.05 1023
7978.89 991
7979.74 1065
7980.58 991
7981.42 1019
7982.26 1027
7983.11 956
7983.95 1094
7984.79 1087
7985.64 1018
7986.48 905
7987.33 919
7988.17 937
7989.01 890
7989.86 1049
7990.70 942
7991.54 931
7992.39 938
7993.23 923
7994.08 855
7994.92 849
7995.76 916
7996.61 909
7997.45 930
7998.30 810
7999.14 875
7999.98 841
8000.83 877
8001.67 921
8002.52 911
8003.36 890
8004.21 974
8005.05 982
8005.89 902
8006.74 825
8007.58 793
8008.43 844
8009.27 804
8010.12 929
8010.96 899
8011.81 928
8012.65 936
8013.50 943
8014.34 921
8015.19 903
8016.03 893
8016.88 785
8017.72 842
8018.57 893
8019.41 890
8020.26 889
8021.10 866
8021.95 889
8022.79 807
8023.64 821
8024.48 801
8025.33 786
8026.18 888
8027.02 905
8027.87 856
8028.71 824
8029.56 857
8030.40 867
8031.25 898
8032.10 750
8032.94 773
8033.79 847
8034.63 811
8035.48 785
8036.33 817
8037.17 814
8038.02 878
8038.86 846
8039.71 788
8040.56 836
8041.40 877
8042.25 810
8043.10 901
8043.94 850
8044.79 853
8045.64 887
8046.48 779
8047.33 741
8048.18 764
8049.02 761
8049.87 761
8050.72 800
8051.56 812
8052.41 777
8053.26 777
8054.10 895
8054.95 834
8055.80 790
8056.65 759
8057.49 777
8058.34 776
8059.19 800
8060.04 711
8060.88 755
8061.73 730
8062.58 719
8063.43 829
8064.27 780
8065.12 797
8065.97 822
8066.82 804
8067.66 760
8068.51 733
8069.36 803
8070.21 816
8071.06 741
8071.90 784
8072.75 778
8073.60 771
8074.45 748
8075.30 771
8076.14 707
8076.99 738
8077.84 770
8078.69 781
8079.54 685
8080.39 686
8081.23 708
8082.08 755
8082.93 759
8083.78 795
8084.63 742
8085.48 731
8086.33 737
8087.17 772
8088.02 756
8088.87 688
8089.72 715
8090.57 814
8091.42 786
8092.27 768
8093.12 688
8093.97 714
8094.82 717
8095.67 717
8096.51 677
8097.36 718
8098.21 701
8099.06 678
8099.91 718
8100.76 690
8101.61 680
8102.46 693
8103.31 765
8104.16 807
8105.01 764
8105.86 750
8106.71 701
8107.56 676
8108.41 676
8109.26 713
8110.11 730
8110.96 781
8111.81 793
8112.66 699
8113.51 720
8114.36 749
8115.21 747
8116.06 750
8116.91 800
8117.76 725
8118.61 736
8119.46 784
8120.31 726
8121.16 735
8122.01 742
8122.86 821
8123.72 824
8124.57 709
8125.42 774
8126.27 793
8127.12 790
8127.97 762
8128.82 823
8129.67 857
8130.52 784
8131.37 770
8132.22 805
8133.08 842
8133.93 874
8134.78 833
8135.63 902
8136.48 827
8137.33 816
8138.18 759
8139.04 742
8139.89 757
8140.74 820
8141.59 804
8142.44 833
8143.29 937
8144.15 874
8145.00 849
8145.85 797
8146.70 880
8147.55 894
8148.41 802
8149.26 835
8150.11 958
8150.96 948
8151.81 878
8152.67 901
8153.52 975
8154.37 1037
8155.22 995
8156.08 1132
8156.93 1141
8157.78 1179
8158.63 1117
8159.49 1150
8160.34 1149
8161.19 1014
8162.04 877
8162.90 852
8163.75 831
8164.60 842
8165.45 810
8166.31 870
8167.16 847
8168.01 788
8168.87 877
8169.72 786
8170.57 819
8171.43 910
8172.28 945
8173.13 885
8173.99 809
8174.84 914
8175.69 865
8176.55 865
8177.40 834
8178.25 834
8179.11 840
8179.96 838
8180.81 790
8181.67 769
8182.52 791
8183.38 704
8184.23 705
8185.08 753
8185.94 735
8186.79 777
8187.65 831
8188.50 858
8189.35 869
8190.21 838
8191.06 845
8191.92 802
8192.77 741
8193.63 771
8194.48 798
8195.33 758
8196.19 742
8197.04 770
8197.90 737
8198.75 702
8199.61 823
8200.46 789
8201.32 738
8202.17 666
8203.03 693
8203.88 727
8204.74 695
8205.59 741
8206.45 771
8207.30 787
8208.16 748
8209.01 707
8209.87 729
8210.72 761
8211.58 773
8212.43 786
8213.29 744
8214.14 751
8215.00 765
8215.86 735
8216.71 731
8217.57 727
8218.42 676
8219.28 653
8220.13 703
8220.99 743
8221.85 793
8222.70 758
8223.56 732
8224.41 730
8225.27 776
8226.13 705
8226.98 754
8227.84 837
8228.69 820
8229.55 752
8230.41 730
8231.26 766
8232.12 753
8232.98 780
8233.83 776
8234.69 775
8235.54 732
8236.40 776
8237.26 724
8238.11 697
8238.97 676
8239.83 764
8240.69 780
8241.54 722
8242.40 667
8243.26 730
8244.11 802
8244.97 746
8245.83 694
8246.68 663
8247.54 695
8248.40 684
8249.26 700
8250.11 654
8250.97 643
8251.83 718
8252.69 673
8253.54 708
8254.40 791
8255.26 749
8256.12 730
8256.97 640
8257.83 784
8258.69 743
8259.55 755
8260.40 692
8261.26 710
8262.12 729
8262.98 749
8263.84 707
8264.69 743
8265.55 734
8266.41 704
8267.27 712
8268.13 747
8268.99 717
8269.84 683
8270.70 718
8271.56 709
8272.42 717
8273.28 721
8274.14 769
8275.00 724
8275.85 728
8276.71 764
8277.57 768
8278.43 729
8279.29 705
8280.15 682
8281.01 708
8281.87 744
8282.72 760
8283.58 655
8284.44 709
8285.30 810
8286.16 771
8287.02 805
8287.88 763
8288.74 720
8289.60 735
8290.46 702
8291.32 727
8292.18 743
8293.04 841
8293.90 846
8294.76 777
8295.62 786
8296.47 798
8297.33 780
8298.19 776
8299.05 756
8299.91 759
8300.77 781
8301.63 840
8302.49 764
8303.35 774
8304.21 780
8305.07 731
8305.93 816
8306.80 780
8307.66 802
8308.52 767
8309.38 782
8310.24 792
8311.10 769
8311.96 836
8312.82 781
8313.68 809
8314.54 817
8315.40 819
8316.26 890
8317.12 889
8317.98 961
8318.84 979
8319.70 991
8320.57 948
8321.43 854
8322.29 840
8323.15 874
8324.01 862
8324.87 841
8325.73 784
8326.59 785
8327.46 809
8328.32 669
8329.18 824
8330.04 799
8330.90 742
8331.76 754
8332.62 740
8333.49 775
8334.35 775
8335.21 811
8336.07 727
8336.93 751
8337.79 801
8338.66 772
8339.52 765
8340.38 722
8341.24 764
8342.10 707
8342.97 696
8343.83 765
8344.69 759
8345.55 839
8346.42 859
8347.28 867
8348.14 802
8349.00 782
8349.87 845
8350.73 868
8351.59 800
8352.45 729
8353.32 770
8354.18 805
8355.04 861
8355.90 712
8356.77 737
8357.63 819
8358.49 871
8359.36 846
8360.22 838
8361.08 847
8361.95 779
8362.81 824
8363.67 788
8364.53 736
8365.40 754
8366.26 794
8367.12 836
8367.99 758
8368.85 797
8369.72 706
8370.58 715
8371.44 782
8372.31 771
8373.17 752
8374.03 802
8374.90 752
8375.76 757
8376.63 818
8377.49 851
8378.35 797
8379.22 790
8380.08 763
8380.95 722
8381.81 838
8382.67 828
8383.54 863
8384.40 857
8385.27 908
8386.13 854
8387.00 880
8387.86 875
8388.72 923
8389.59 883
8390.45 826
8391.32 778
8392.18 856
8393.05 772
8393.91 800
8394.78 877
8395.64 896
8396.51 817
8397.37 828
8398.24 889
8399.10 768
8399.97 794
8400.83 855
8401.70 871
8402.56 955
8403.43 871
8404.29 734
8405.16 811
8406.02 827
8406.89 855
8407.75 801
8408.62 873
8409.49 886
8410.35 903
8411.22 846
8412.08 903
8412.95 956
8413.81 914
8414.68 899
8415.55 959
8416.41 966
8417.28 912
8418.14 921
8419.01 903
8419.88 944
8420.74 941
8421.61 947
8422.48 978
8423.34 1035
8424.21 1016
8425.07 1001
8425.94 1040
8426.81 1011
8427.67 1047
8428.54 1095
8429.41 1068
8430.27 1093
8431.14 1119
8432.01 1088
8432.87 1116
8433.74 1114
8434.61 1005
8435.47 1087
8436.34 1131
8437.21 1143
8438.08 1037
8438.94 1156
8439.81 1206
8440.68 1139
8441.54 1224
8442.41 1254
8443.28 1341
8444.15 1480
8445.01 1543
8445.88 1428
8446.75 1374
8447.62 1421
8448.48 1304
8449.35 1249
8450.22 1441
8451.09 1500
8451.95 1471
8452.82 1340
8453.69 1436
8454.56 1437
8455.43 1585
8456.29 1653
8457.16 1831
8458.03 1994
8458.90 2003
8459.77 1950
8460.63 1889
8461.50 1894
8462.37 1754
8463.24 1621
8464.11 1583
8464.98 1530
8465.84 1517
8466.71 1399
8467.58 1577
8468.45 1671
8469.32 1911
8470.19 2214
8471.06 2614
8471.93 2838
8472.79 2926
8473.66 2879
8474.53 2726
8475.40 2610
8476.27 2352
8477.14 2056
8478.01 1683
8478.88 1567
8479.75 1504
8480.62 1382
8481.48 1299
8482.35 1153
8483.22 1176
8484.09 1202
8484.96 1189
8485.83 1188
8486.70 1160
8487.57 1202
8488.44 1178
8489.31 1175
8490.18 1058
8491.05 1134
8491.92 1154
8492.79 1107
8493.66 984
8494.53 1047
8495.40 1115
8496.27 1105
8497.14 1118
8498.01 1056
8498.88 1117
8499.75 1176
8500.62 1106
8501.49 1110
8502.36 1119
8503.23 1071
8504.10 1050
8504.97 1074
8505.84 1083
8506.71 1172
8507.58 1204
8508.45 1280
8509.33 1290
8510.20 1352
8511.07 1354
8511.94 1317
8512.81 1278
8513.68 1273
8514.55 1306
8515.42 1259
8516.29 1144
8517.16 1142
8518.04 1190
8518.91 1186
8519.78 1203
8520.65 1138
8521.52 1113
8522.39 1210
8523.26 1124
8524.13 1216
8525.01 1133
8525.88 1174
8526.75 1174
8527.62 1251
8528.49 1256
8529.36 1216
8530.24 1250
8531.11 1213
8531.98 1247
8532.85 1297
8533.72 1213
8534.60 1216
8535.47 1255
8536.34 1330
8537.21 1397
8538.08 1295
8538.96 1289
8539.83 1441
8540.70 1379
8541.57 1310
8542.45 1307
8543.32 1312
8544.19 1250
8545.06 1265
8545.94 1223
8546.81 1206
8547.68 1223
8548.55 1390
8549.43 1400
8550.30 1389
8551.17 1274
8552.05 1420
8552.92 1609
8553.79 1849
8554.66 1928
8555.54 2015
8556.41 2180
8557.28 2217
8558.16 2160
8559.03 1852
8559.90 1718
8560.78 1663
8561.65 1475
8562.52 1380
8563.40 1267
8564.27 1202
8565.14 1150
8566.02 1107
8566.89 1020
8567.77 1086
8568.64 1115
8569.51 1133
8570.39 1206
8571.26 1064
8572.13 1067
8573.01 1013
8573.88 1042
8574.76 1037
8575.63 990
8576.50 983
8577.38 1046
8578.25 1007
8579.13 1011
8580.00 970
8580.88 1016
8581.75 1012
8582.63 1012
8583.50 964
8584.37 969
8585.25 946
8586.12 934
8587.00 933
8587.87 914
8588.75 994
8589.62 950
8590.50 954
8591.37 904
8592.25 900
8593.12 980
8594.00 1080
8594.87 1106
8595.75 1014
8596.62 1038
8597.50 971
8598.37 1007
8599.25 1062
8600.12 1023
8601.00 1013
8601.87 995
8602.75 1056
8603.63 951
8604.50 933
8605.38 979
8606.25 1007
8607.13 984
8608.00 1050
8608.88 1071
8609.76 1036
8610.63 1040
8611.51 980
8612.38 964
8613.26 984
8614.14 1000
8615.01 977
8615.89 900
8616.76 952
8617.64 990
8618.52 983
8619.39 1013
8620.27 1017
8621.15 986
8622.02 1010
8622.90 1061
8623.78 1047
8624.65 1077
8625.53 1036
8626.41 1098
8627.28 1119
8628.16 1075
8629.04 1013
8629.91 1052
8630.79 1121
8631.67 1175
8632.54 1152
8633.42 1118
8634.30 1168
8635.17 1030
8636.05 1038
8636.93 1134
8637.81 1083
8638.68 1109
8639.56 1161
8640.44 1182
8641.32 1064
8642.19 1079
8643.07 1129
8643.95 1118
8644.83 1122
8645.70 1120
8646.58 1150
8647.46 1112
8648.34 1135
8649.22 1132
8650.09 1212
8650.97 1196
8651.85 1180
8652.73 1181
8653.61 1196
8654.48 1261
8655.36 1290
8656.24 1245
8657.12 1207
8658.00 1197
8658.87 1240
8659.75 1210
8660.63 1283
8661.51 1258
8662.39 1249
8663.27 1239
8664.15 1171
8665.02 1338
8665.90 1241
8666.78 1287
8667.66 1215
8668.54 1287
8669.42 1271
8670.30 1276
8671.18 1392
8672.06 1503
8672.93 1659
8673.81 1743
8674.69 1743
8675.57 1655
8676.45 1714
8677.33 1780
8678.21 1805
8679.09 1746
8679.97 1484
8680.85 1571
8681.73 1518
8682.61 1504
8683.49 1482
8684.37 1488
8685.25 1357
8686.13 1338
8687.01 1407
8687.89 1541
8688.77 1552
8689.65 1618
8690.53 1780
8691.41 2003
8692.29 2341
8693.17 2644
8694.05 2949
8694.93 3041
8695.81 3119
8696.69 3051
8697.57 2666
8698.45 2606
8699.33 2159
8700.21 1852
8701.09 1628
8701.97 1529
8702.85 1428
8703.73 1247
8704.61 1212
8705.49 1127
8706.37 1116
8707.25 1153
8708.13 1198
8709.01 1262
8709.90 1017
8710.78 1017
8711.66 1077
8712.54 1036
8713.42 1045
8714.30 1050
8715.18 1101
8716.06 1023
8716.94 1009
8717.83 985
8718.71 983
8719.59 994
8720.47 923
8721.35 969
8722.23 1037
8723.11 1052
8724.00 1137
8724.88 1024
8725.76 1102
8726.64 1054
8727.52 1042
8728.41 1152
8729.29 1114
8730.17 1067
8731.05 1068
8731.93 1085
8732.82 1157
8733.70 1139
8734.58 1181
8735.46 1074
8736.34 1034
8737.23 1045
8738.11 1071
8738.99 1081
8739.87 974
8740.76 927
8741.64 963
8742.52 1031
8743.40 1090
8744.29 999
8745.17 935
8746.05 972
8746.94 1022
8747.82 1007
8748.70 1006
8749.58 1015
8750.47 981
8751.35 1004
8752.23 1039
8753.12 1043
8754.00 1021
8754.88 1037
8755.77 1066
8756.65 1096
8757.53 1165
8758.42 1156
8759.30 1215
8760.18 1358
8761.07 1362
8761.95 1312
8762.83 1223
8763.72 1211
8764.60 1239
8765.48 1187
8766.37 1141
8767.25 1108
8768.14 1153
8769.02 1115
8769.90 1101
8770.79 1082
8771.67 1119
8772.56 1128
8773.44 1175
8774.32 1130
8775.21 1091
8776.09 1110
8776.98 1113
8777.86 1083
8778.75 1016
8779.63 1020
8780.52 1025
8781.40 1045
8782.28 1046
8783.17 1052
8784.05 1058
8784.94 1111
8785.82 1063
8786.71 1078
8787.59 1150
8788.48 1100
8789.36 997
8790.25 1009
8791.13 1005
8792.02 973
8792.90 913
8793.79 935
8794.67 911
8795.56 980
8796.44 1118
8797.33 1087
8798.22 1050
8799.10 1130
8799.99 1146
8800.87 1082
8801.76 1113
8802.64 1126
8803.53 1096
8804.41 1095
8805.30 1004
8806.19 1015
8807.07 954
8807.96 944
8808.84 983
8809.73 832
8810.62 928
8811.50 956
8812.39 969
8813.27 1002
8814.16 890
8815.05 994
8815.93 979
8816.82 951
8817.71 950
8818.59 1056
8819.48 973
8820.36 944
8821.25 877
8822.14 893
8823.02 823
8823.91 787
8824.80 762
8825.68 757
8826.57 777
8827.46 829
8828.35 882
8829.23 900
8830.12 847
8831.01 861
8831.89 892
8832.78 951
8833.67 807
8834.56 820
8835.44 810
8836.33 858
8837.22 864
8838.10 917
8838.99 844
8839.88 782
8840.77 893
8841.65 841
8842.54 769
8843.43 798
8844.32 860
8845.21 896
8846.09 844
8846.98 795
8847.87 814
8848.76 888
8849.65 815
8850.53 775
8851.42 768
8852.31 755
8853.20 773
8854.09 821
8854.97 817
8855.86 731
8856.75 724
8857.64 747
8858.53 752
8859.42 762
8860.30 755
8861.19 760
8862.08 780
8862.97 744
8863.86 750
8864.75 826
8865.64 843
8866.53 734
8867.41 741
8868.30 735
8869.19 732
8870.08 742
8870.97 688
8871.86 708
8872.75 785
8873.64 718
8874.53 708
8875.42 774
8876.31 747
8877.20 676
8878.08 701
8878.97 686
8879.86 721
8880.75 660
8881.64 672
8882.53 680
8883.42 703
8884.31 700
8885.20 666
8886.09 727
8886.98 756
8887.87 744
8888.76 704
8889.65 699
8890.54 691
8891.43 805
8892.32 708
8893.21 755
8894.10 767
8894.99 737
8895.88 681
8896.77 706
8897.66 710
8898.55 699
8899.44 686
8900.33 716
8901.23 685
8902.12 743
8903.01 741
8903.90 660
8904.79 644
8905.68 739
8906.57 709
8907.46 698
8908.35 642
8909.24 676
8910.13 717
8911.02 704
8911.92 659
8912.81 666
8913.70 620
8914.59 652
8915.48 692
8916.37 656
8917.26 701
8918.15 686
8919.05 638
8919.94 627
8920.83 617
8921.72 623
8922.61 660
8923.50 644
8924.40 670
8925.29 695
8926.18 638
8927.07 597
8927.96 630
8928.86 588
8929.75 647
8930.64 637
8931.53 640
8932.42 599
8933.32 596
8934.21 606
8935.10 633
8935.99 624
8936.89 623
8937.78 615
8938.67 596
8939.56 589
8940.46 575
8941.35 558
8942.24 604
8943.13 643
8944.03 586
8944.92 634
8945.81 656
8946.70 614
8947.60 597
8948.49 660
8949.38 614
8950.28 652
8951.17 646
8952.06 601
8952.96 679
8953.85 606
8954.74 593
8955.64 592
8956.53 599
8957.42 600
8958.32 555
8959.21 621
8960.10 569
8961.00 595
8961.89 630
8962.78 593
8963.68 581
8964.57 608
8965.46 598
8966.36 610
8967.25 625
8968.15 626
8969.04 666
8969.93 716
8970.83 633
8971.72 654
8972.62 598
8973.51 657
8974.41 652
8975.30 594
8976.19 605
8977.09 719
8977.98 669
8978.88 621
8979.77 588
8980.67 570
8981.56 611
8982.46 639
8983.35 641
8984.25 611
8985.14 647
8986.03 626
8986.93 625
8987.82 543
8988.72 569
8989.61 615
8990.51 590
8991.40 577
8992.30 581
8993.19 584
8994.09 604
8994.99 553
8995.88 500
8996.78 483
8997.67 575
8998.57 549
8999.46 487
9000.36 542
9001.25 573
9002.15 570
9003.04 612
9003.94 565
9004.84 604
9005.73 640
9006.63 612
9007.52 517
9008.42 524
9009.32 470
9010.21 516
9011.11 558
9012.00 564
9012.90 540
9013.80 542
9014.69 467
9015.59 593
9016.49 615
9017.38 596
9018.28 596
9019.17 585
9020.07 560
9020.97 573
9021.86 619
9022.76 542
9023.66 533
9024.55 564
9025.45 540
9026.35 524
9027.25 532
9028.14 511
9029.04 579
9029.94 574
9030.83 555
9031.73 507
9032.63 500
9033.52 546
9034.42 524
9035.32 513
9036.22 602
9037.11 569
9038.01 558
9038.91 604
9039.81 542
9040.70 576
9041.60 551
9042.50 611
9043.40 591
9044.29 522
9045.19 556
9046.09 520
9046.99 609
9047.89 650
9048.78 547
9049.68 558
9050.58 537
9051.48 516
9052.38 639
9053.27 530
9054.17 551
9055.07 554
9055.97 551
9056.87 601
9057.77 572
9058.66 528
9059.56 573
9060.46 543
9061.36 585
9062.26 596
9063.16 648
9064.06 570
9064.95 596
9065.85 595
9066.75 584
9067.65 643
9068.55 657
9069.45 651
9070.35 578
9071.25 581
9072.15 663
9073.05 599
9073.94 567
9074.84 606
9075.74 664
9076.64 527
9077.54 589
9078.44 569
9079.34 637
9080.24 609
9081.14 568
9082.04 585
9082.94 540
9083.84 612
9084.74 597
9085.64 586
9086.54 570
9087.44 548
9088.34 584
9089.24 602
9090.14 611
9091.04 609
9091.94 620
9092.84 667
9093.74 612
9094.64 546
9095.54 544
9096.44 615
9097.34 558
9098.24 553
9099.14 583
9100.04 656
9100.94 592
9101.84 518
9102.74 642
9103.64 692
9104.54 606
9105.44 607
9106.35 583
9107.25 605
9108.15 522
9109.05 513
9109.95 557
9110.85 583
9111.75 589
9112.65 497
9113.55 586
9114.46 548
9115.36 567
9116.26 591
9117.16 526
9118.06 557
9118.96 543
9119.86 518
9120.76 528
9121.67 563
9122.57 506
9123.47 546
9124.37 595
9125.27 607
9126.17 566
9127.08 539
9127.98 608
9128.88 583
9129.78 583
9130.68 529
9131.59 550
9132.49 520
9133.39 520
9134.29 557
9135.20 566
9136.10 588
9137.00 556
9137.90 558
9138.80 547
9139.71 601
9140.61 628
9141.51 548
9142.41 518
9143.32 528
9144.22 535
9145.12 533
9146.03 480
9146.93 529
9147.83 573
9148.73 543
9149.64 561
9150.54 564
9151.44 482
9152.35 553
9153.25 538
9154.15 525
9155.06 506
9155.96 536
9156.86 610
9157.77 564
9158.67 519
9159.57 580
9160.48 595
9161.38 552
9162.28 545
9163.19 606
9164.09 604
9164.99 565
9165.90 528
9166.80 509
9167.71 557
9168.61 496
9169.51 559
9170.42 508
9171.32 535
9172.23 569
9173.13 517
9174.03 467
9174.94 471
9175.84 490
9176.75 528
9177.65 544
9178.56 564
9179.46 498
9180.36 527
9181.27 519
9182.17 510
9183.08 508
9183.98 492
9184.89 497
9185.79 520
9186.70 518
9187.60 539
9188.51 552
9189.41 519
9190.32 506
9191.22 546
9192.13 610
9193.03 583
9193.94 538
9194.84 551
9195.75 502
9196.65 503
9197.56 535
9198.46 554
9199.37 623
9200.27 667
9201.18 575
9202.09 592
9202.99 580
9203.90 549
9204.80 525
9205.71 573
9206.61 548
9207.52 525
9208.43 583
9209.33 543
9210.24 476
9211.14 568
9212.05 517
9212.96 540
9213.86 528
9214.77 504
9215.67 459
9216.58 547
9217.49 533
9218.39 505
9219.30 532
9220.21 541
9221.11 548
9222.02 584
9222.93 541
9223.83 533
9224.74 588
9225.65 513
9226.55 557
9227.46 597
9228.37 548
9229.27 486
9230.18 559
9231.09 536
9231.99 559
9232.90 557
9233.81 533
9234.71 529
9235.62 562
9236.53 577
9237.44 554
9238.34 537
9239.25 523
9240.16 545
9241.07 520
9241.97 528
9242.88 523
9243.79 476
9244.70 530
9245.60 534
9246.51 501
9247.42 505
9248.33 513
9249.24 500
9250.14 461
9251.05 601
9251.96 509
9252.87 548
9253.78 532
9254.68 552
9255.59 548
9256.50 522
9257.41 498
9258.32 525
9259.22 524
9260.13 522
9261.04 538
9261.95 496
9262.86 520
9263.77 566
9264.68 507
9265.58 527
9266.49 502
9267.40 564
9268.31 497
9269.22 512
9270.13 538
9271.04 483
9271.95 529
9272.86 571
9273.76 475
9274.67 586
9275.58 532
9276.49 518
9277.40 551
9278.31 559
9279.22 554
9280.13 522
9281.04 545
9281.95 568
9282.86 537
9283.77 564
9284.68 552
9285.59 491
9286.50 580
9287.41 561
9288.32 618
9289.23 583
9290.14 583
9291.05 625
9291.96 571
9292.87 539
9293.78 537
9294.69 558
9295.60 552
9296.51 585
9297.42 573
9298.33 585
9299.24 569
9300.15 578
9301.06 577
9301.97 522
9302.88 578
9303.79 643
9304.70 593
9305.61 538
9306.52 577
9307.43 559
9308.34 594
9309.25 599
9310.16 528
9311.08 640
9311.99 622
9312.90 644
9313.81 614
9314.72 547
9315.63 610
9316.54 604
9317.45 603
9318.36 642
9319.28 555
9320.19 540
9321.10 623
9322.01 631
9322.92 627
9323.83 619
9324.74 577
9325.66 581
9326.57 557
9327.48 578
9328.39 564
9329.30 595
9330.21 558
9331.13 566
9332.04 567
9332.95 502
9333.86 609
9334.77 622
9335.69 562
9336.60 573
9337.51 580
9338.42 592
9339.34 567
9340.25 559
9341.16 580
9342.07 578
9342.98 598
9343.90 599
9344.81 612
9345.72 565
9346.64 573
9347.55 626
9348.46 605
9349.37 553
9350.29 545
9351.20 526
9352.11 554
9353.03 539
9353.94 551
9354.85 594
9355.76 520
9356.68 652
9357.59 621
9358.50 565
9359.42 593
9360.33 603
9361.24 593
9362.16 583
9363.07 548
9363.98 500
9364.90 563
9365.81 515
9366.72 568
9367.64 576
9368.55 605
9369.47 617
9370.38 614
9371.29 609
9372.21 570
9373.12 529
9374.04 559
9374.95 554
9375.86 573
9376.78 613
9377.69 631
9378.61 591
9379.52 610
9380.43 594
9381.35 652
9382.26 604
9383.18 660
9384.09 622
9385.01 661
9385.92 636
9386.84 587
9387.75 654
9388.67 626
9389.58 620
9390.49 662
9391.41 612
9392.32 627
9393.24 662
9394.15 702
9395.07 735
9395.98 704
9396.90 674
9397.81 729
9398.73 758
9399.65 702
9400.56 712
9401.48 708
9402.39 700
9403.31 707
9404.22 644
9405.14 636
9406.05 692
9406.97 648
9407.88 613
9408.80 606
9409.72 704
9410.63 669
9411.55 729
9412.46 710
9413.38 679
9414.30 741
9415.21 737
9416.13 714
9417.04 733
9417.96 695
9418.88 744
9419.79 679
9420.71 646
9421.62 704
9422.54 701
9423.46 702
9424.37 721
9425.29 748
9426.21 659
9427.12 702
9428.04 747
9428.96 699
9429.87 743
9430.79 714
9431.71 752
9432.62 759
9433.54 797
9434.46 808
9435.37 807
9436.29 739
9437.21 892
9438.13 843
9439.04 867
9439.96 845
9440.88 893
9441.79 859
9442.71 807
9443.63 809
9444.55 772
9445.46 796
9446.38 830
9447.30 864
9448.22 838
9449.13 851
9450.05 868
9450.97 985
9451.89 1041
9452.81 1094
9453.72 1130
9454.64 1289
9455.56 1327
9456.48 1238
9457.40 1208
9458.31 1186
9459.23 1085
9460.15 1065
9461.07 1029
9461.99 1004
9462.90 904
9463.82 934
9464.74 976
9465.66 787
9466.58 850
9467.50 880
9468.42 850
9469.33 879
9470.25 865
9471.17 824
9472.09 902
9473.01 854
9473.93 793
9474.85 815
9475.77 868
9476.68 863
9477.60 828
9478.52 919
9479.44 956
9480.36 1032
9481.28 1122
9482.20 1126
9483.12 1113
9484.04 1111
9484.96 1139
9485.88 1065
9486.80 1053
9487.72 994
9488.64 972
9489.56 885
9490.48 833
9491.39 884
9492.31 737
9493.23 806
9494.15 795
9495.07 803
9495.99 803
9496.91 768
9497.83 722
9498.75 741
9499.67 746
9500.59 731
9501.51 797
9502.43 835
9503.36 809
9504.28 746
9505.20 709
9506.12 739
9507.04 716
9507.96 756
9508.88 772
9509.80 747
9510.72 731
9511.64 750
9512.56 803
9513.48 798
9514.40 772
9515.32 751
9516.24 786
9517.16 772
9518.09 787
9519.01 802
9519.93 842
9520.85 825
9521.77 783
9522.69 722
9523.61 789
9524.53 839
9525.46 825
9526.38 772
9527.30 779
9528.22 742
9529.14 760
9530.06 802
9530.98 821
9531.91 782
9532.83 850
9533.75 833
9534.67 909
9535.59 877
9536.52 864
9537.44 901
9538.36 878
9539.28 863
9540.20 827
9541.13 864
9542.05 815
9542.97 800
9543.89 822
9544.81 817
9545.74 817
9546.66 776
9547.58 780
9548.50 797
9549.43 766
9550.35 782
9551.27 707
9552.19 733
9553.12 826
9554.04 730
9554.96 755
9555.89 763
9556.81 772
9557.73 848
9558.65 907
9559.58 829
9560.50 835
9561.42 885
9562.35 887
9563.27 819
9564.19 867
9565.12 918
9566.04 867
9566.96 829
9567.89 781
9568.81 869
9569.73 855
9570.66 790
9571.58 735
9572.50 733
9573.43 764
9574.35 822
9575.28 758
9576.20 738
9577.12 779
9578.05 748
9578.97 735
9579.89 782
9580.82 779
9581.74 769
9582.67 732
9583.59 744
9584.52 773
9585.44 802
9586.36 801
9587.29 775
9588.21 710
9589.14 742
9590.06 788
9590.99 789
9591.91 775
9592.84 714
9593.76 757
9594.68 778
9595.61 787
9596.53 786
9597.46 749
9598.38 775
9599.31 785
9600.23 802
9601.16 766
9602.08 799
9603.01 816
9603.93 811
9604.86 802
9605.78 842
9606.71 801
9607.64 827
9608.56 780
9609.49 776
9610.41 852
9611.34 881
9612.26 870
9613.19 841
9614.11 847
9615.04 881
9615.97 810
9616.89 857
9617.82 821
9618.74 898
9619.67 885
9620.59 811
9621.52 862
9622.45 834
9623.37 809
9624.30 916
9625.22 905
9626.15 906
9627.08 905
9628.00 933
9628.93 933
9629.86 889
9630.78 876
9631.71 967
9632.64 900
9633.56 998
9634.49 986
9635.42 933
9636.34 924
9637.27 911
9638.20 892
9639.12 1045
9640.05 1071
9640.98 1032
9641.90 991
9642.83 973
9643.76 1076
9644.69 1016
9645.61 1030
9646.54 1113
9647.47 1065
9648.39 1116
9649.32 1138
9650.25 1181
9651.18 1161
9652.10 1218
9653.03 1197
9653.96 1236
9654.89 1175
9655.81 1046
9656.74 1116
9657.67 1192
9658.60 1164
9659.53 1169
9660.45 1111
9661.38 1097
9662.31 1118
9663.24 1103
9664.16 1096
9665.09 1148
9666.02 1246
9666.95 1218
9667.88 1191
9668.81 1315
9669.73 1269
9670.66 1200
9671.59 1192
9672.52 1153
9673.45 1150
9674.38 1261
9675.31 1226
9676.23 1207
9677.16 1191
9678.09 1204
9679.02 1341
9679.95 1376
9680.88 1356
9681.81 1376
9682.74 1336
9683.66 1290
9684.59 1391
9685.52 1333
9686.45 1320
9687.38 1325
9688.31 1264
9689.24 1374
9690.17 1361
9691.10 1389
9692.03 1337
9692.96 1428
9693.89 1442
9694.82 1367
9695.75 1516
9696.68 1670
9697.60 1796
9698.53 1852
9699.46 2056
9700.39 2346
9701.32 2529
9702.25 2537
9703.18 2607
9704.11 2481
9705.04 2218
9705.97 2064
9706.90 1819
9707.83 1697
9708.76 1597
9709.69 1476
9710.62 1451
9711.56 1446
9712.49 1421
9713.42 1423
9714.35 1345
9715.28 1325
9716.21 1408
9717.14 1337
9718.07 1377
9719.00 1319
9719.93 1355
9720.86 1363
9721.79 1310
9722.72 1211
9723.65 1222
9724.58 1154
9725.52 1202
9726.45 1198
9727.38 1206
9728.31 1252
9729.24 1254
9730.17 1240
9731.10 1164
9732.03 1201
9732.97 1260
9733.90 1293
9734.83 1267
9735.76 1305
9736.69 1274
9737.62 1326
9738.55 1262
9739.49 1292
9740.42 1291
9741.35 1225
9742.28 1314
9743.21 1219
9744.15 1236
9745.08 1191
9746.01 1067
9746.94 1099
9747.87 1152
9748.81 1160
9749.74 1138
9750.67 1069
9751.60 1163
9752.53 1137
9753.47 1110
9754.40 1170
9755.33 1201
9756.26 1186
9757.20 1128
9758.13 1166
9759.06 1167
9759.99 1147
9760.93 1116
9761.86 1180
9762.79 1160
9763.73 1184
9764.66 1199
9765.59 1291
9766.52 1303
9767.46 1190
9768.39 1215
9769.32 1172
9770.26 1211
9771.19 1194
9772.12 1280
9773.06 1291
9773.99 1323
9774.92 1373
9775.86 1357
9776.79 1259
9777.72 1315
9778.66 1412
9779.59 1401
9780.52 1402
9781.46 1449
9782.39 1353
9783.33 1404
9784.26 1526
9785.19 1523
9786.13 1556
9787.06 1585
9787.99 1525
9788.93 1357
9789.86 1329
9790.80 1320
9791.73 1210
9792.67 1215
9793.60 1290
9794.53 1224
9795.47 1223
9796.40 1207
9797.34 1348
9798.27 1313
9799.21 1326
9800.14 1487
9801.08 1460
9802.01 1424
9802.94 1344
9803.88 1350
9804.81 1281
9805.75 1290
9806.68 1205
9807.62 1184
9808.55 1074
9809.49 1117
9810.42 1055
9811.36 1040
9812.29 1076
9813.23 1050
9814.16 1075
9815.10 1067
9816.04 1048
9816.97 1045
9817.91 1004
9818.84 1016
9819.78 1050
9820.71 981
9821.65 993
9822.58 993
9823.52 984
9824.46 1006
9825.39 982
9826.33 1023
9827.26 963
9828.20 923
9829.14 924
9830.07 962
9831.01 882
9831.94 965
9832.88 944
9833.82 902
9834.75 912
9835.69 902
9836.62 824
9837.56 892
9838.50 864
9839.43 930
9840.37 945
9841.31 919
9842.24 1037
9843.18 935
9844.12 868
9845.05 866
9845.99 920
9846.93 938
9847.86 898
9848.80 944
9849.74 942
9850.67 938
9851.61 937
9852.55 949
9853.49 921
9854.42 864
9855.36 926
9856.30 981
9857.23 981
9858.17 918
9859.11 868
9860.05 913
9860.98 957
9861.92 973
9862.86 950
9863.80 926
9864.73 890
9865.67 959
9866.61 972
9867.55 917
9868.49 907
9869.42 916
9870.36 881
9871.30 891
9872.24 897
9873.18 867
9874.11 923
9875.05 880
9875.99 891
9876.93 876
9877.87 978
9878.81 1005
9879.74 911
9880.68 876
9881.62 958
9882.56 905
9883.50 893
9884.44 890
9885.37 881
9886.31 943
9887.25 905
9888.19 909
9889.13 894
9890.07 887
9891.01 926
9891.95 942
9892.89 927
9893.82 920
9894.76 890
9895.70 865
9896.64 879
9897.58 840
9898.52 868
9899.46 879
9900.40 898
9901.34 824
9902.28 867
9903.22 915
9904.16 817
9905.10 877
9906.04 883
9906.98 867
9907.92 880
9908.86 905
9909.80 854
9910.73 943
9911.67 952
9912.61 980
9913.55 935
9914.49 891
9915.43 923
9916.38 943
9917.32 939
9918.26 949
9919.20 928
9920.14 1021
9921.08 913
9922.02 941
9922.96 968
9923.90 957
9924.84 1078
9925.78 1176
9926.72 1369
9927.66 1534
9928.60 1623
9929.54 1678
9930.48 1826
9931.42 1855
9932.36 1794
9933.30 1638
9934.25 1512
9935.19 1399
9936.13 1264
9937.07 1207
9938.01 1087
9938.95 928
9939.89 955
9940.83 895
9941.78 922
9942.72 915
9943.66 854
9944.60 954
9945.54 960
9946.48 1024
9947.42 975
9948.37 915
9949.31 930
9950.25 946
9951.19 948
9952.13 879
9953.07 849
9954.02 849
9954.96 853
9955.90 844
9956.84 867
9957.78 765
9958.73 750
9959.67 821
9960.61 849
9961.55 856
9962.50 850
9963.44 778
9964.38 775
9965.32 834
9966.27 773
9967.21 803
9968.15 814
9969.09 825
9970.04 784
9970.98 885
9971.92 815
9972.86 741
9973.81 708
9974.75 792
9975.69 803
9976.64 809
9977.58 767
9978.52 691
9979.46 773
9980.41 807
9981.35 753
9982.29 714
9983.24 722
9984.18 786
9985.12 824
9986.07 745
9987.01 738
9987.95 748
9988.90 739
9989.84 749
9990.79 720
9991.73 690
9992.67 745
9993.62 729
9994.56 709
9995.50 718
9996.45 678
9997.39 736
9998.34 741
9999.28 701
10000.22 663
10001.17 722
10002.11 715
10003.06 808
10004.00 766
10004.95 787
10005.89 725
10006.83 797
10007.78 830
10008.72 754
10009.67 712
10010.61 706
10011.56 784
10012.50 750
10013.45 749
10014.39 716
10015.34 743
10016.28 728
10017.23 742
10018.17 752
10019.12 660
10020.06 707
10021.01 664
10021.95 682
10022.90 734
10023.84 692
10024.79 667
10025.73 704
10026.68 727
10027.62 754
10028.57 658
10029.51 681
10030.46 718
10031.40 705
10032.35 701
10033.30 696
10034.24 587
10035.19 663
10036.13 685
10037.08 636
10038.03 653
10038.97 641
10039.92 712
10040.86 668
10041.81 639
10042.76 709
10043.70 699
10044.65 674
10045.59 695
10046.54 656
10047.49 711
10048.43 707
10049.38 664
10050.33 623
10051.27 667
10052.22 701
10053.17 666
10054.11 603
10055.06 647
10056.01 651
10056.95 675
10057.90 627
10058.85 629
10059.79 670
10060.74 634
10061.69 636
10062.63 631
10063.58 618
10064.53 606
10065.48 689
10066.42 677
10067.37 640
10068.32 611
10069.26 628
10070.21 645
10071.16 621
10072.11 656
10073.05 658
10074.00 685
10074.95 645
10075.90 671
10076.84 590
10077.79 583
10078.74 636
10079.69 594
10080.64 604
10081.58 611
10082.53 559
10083.48 595
10084.43 647
10085.38 527
10086.32 598
10087.27 576
10088.22 596
10089.17 592
10090.12 618
10091.07 667
10092.01 602
10092.96 548
10093.91 594
10094.86 668
10095.81 603
10096.76 567
10097.71 615
10098.65 619
10099.60 606
10100.55 573
10101.50 588
10102.45 638
10103.40 592
10104.35 597
10105.30 598
10106.25 565
10107.20 531
10108.14 569
10109.09 616
10110.04 579
10110.99 592
10111.94 604
10112.89 560
10113.84 589
10114.79 590
10115.74 605
10116.69 636
10117.64 599
10118.59 594
10119.54 541
10120.49 557
10121.44 577
10122.39 607
10123.34 564
10124.29 576
10125.24 580
10126.19 598
10127.14 488
10128.09 545
10129.04 638
10129.99 622
10130.94 536
10131.89 608
10132.84 570
10133.79 567
10134.74 521
10135.69 524
10136.64 540
10137.59 631
10138.54 582
10139.49 587
10140.44 541
10141.39 560
10142.34 596
10143.30 615
10144.25 641
10145.20 632
10146.15 566
10147.10 539
10148.05 572
10149.00 564
10149.95 561
10150.90 558
10151.86 544
10152.81 594
10153.76 606
10154.71 586
10155.66 604
10156.61 576
10157.56 565
10158.52 543
10159.47 569
10160.42 595
10161.37 595
10162.32 611
10163.27 597
10164.23 597
10165.18 588
10166.13 586
10167.08 591
10168.03 593
10168.99 642
10169.94 590
10170.89 630
10171.84 563
10172.79 602
10173.75 624
10174.70 642
10175.65 626
10176.60 652
10177.56 626
10178.51 621
10179.46 658
10180.41 657
10181.37 618
10182.32 616
10183.27 633
10184.22 629
10185.18 643
10186.13 682
10187.08 678
10188.04 744
10188.99 667
10189.94 663
10190.89 615
10191.85 698
10192.80 668
10193.75 588
10194.71 618
10195.66 682
10196.61 704
10197.57 700
10198.52 687
10199.47 732
10200.43 698
10201.38 740
10202.34 790
10203.29 773
10204.24 761
10205.20 766
10206.15 716
10207.10 755
10208.06 831
10209.01 822
10209.97 827
10210.92 750
10211.87 765
10212.83 803
10213.78 763
10214.74 765
10215.69 703
10216.64 715
10217.60 696
10218.55 669
10219.51 698
10220.46 684
10221.42 660
10222.37 628
10223.33 668
10224.28 606
10225.24 619
10226.19 660
10227.14 647
10228.10 642
10229.05 639
10230.01 666
10230.96 654
10231.92 639
10232.87 658
10233.83 636
10234.78 633
10235.74 656
10236.70 726
10237.65 731
10238.61 712
10239.56 699
10240.52 656
10241.47 723
10242.43 646
10243.38 650
10244.34 694
10245.29 616
10246.25 616
10247.21 662
10248.16 640
10249.12 604
10250.07 593
10251.03 614
10251.98 675
10252.94 680
10253.90 659
10254.85 659
10255.81 595
10256.76 602
10257.72 609
10258.68 569
10259.63 493
10260.59 494
10261.55 567
10262.50 576
10263.46 617
10264.42 580
10265.37 520
10266.33 565
10267.29 584
10268.24 561
10269.20 535
10270.16 544
10271.11 559
10272.07 544
10273.03 587
10273.98 630
10274.94 554
10275.90 503
10276.85 519
10277.81 543
10278.77 530
10279.73 484
10280.68 481
10281.64 524
10282.60 521
10283.56 511
10284.51 568
10285.47 571
10286.43 534
10287.39 517
10288.34 516
10289.30 523
10290.26 552
10291.22 575
10292.17 545
10293.13 578
10294.09 589
10295.05 523
10296.01 549
10296.96 565
10297.92 545
10298.88 629
10299.84 570
10300.80 583
10301.75 643
10302.71 541
10303.67 534
10304.63 500
10305.59 528
10306.55 484
10307.51 520
10308.46 548
10309.42 539
10310.38 487
10311.34 556
10312.30 482
10313.26 524
10314.22 531
10315.18 527
10316.13 476
10317.09 484
10318.05 485
10319.01 503
10319.97 486
10320.93 515
10321.89 532
10322.85 503
10323.81 482
10324.77 536
10325.73 496
10326.69 522
10327.64 534
10328.60 518
10329.56 568
10330.52 553
10331.48 581
10332.44 532
10333.40 526
10334.36 531
10335.32 518
10336.28 519
10337.24 474
10338.20 475
10339.16 486
10340.12 512
10341.08 482
10342.04 448
10343.00 512
10343.96 439
10344.92 466
10345.88 475
10346.84 451
10347.80 492
10348.76 528
10349.72 546
10350.69 505
10351.65 522
10352.61 537
10353.57 516
10354.53 474
10355.49 550
10356.45 459
10357.41 497
10358.37 496
10359.33 507
10360.29 507
10361.25 403
10362.22 479
10363.18 436
10364.14 457
10365.10 500
10366.06 510
10367.02 495
10367.98 536
10368.94 530
10369.91 543
10370.87 509
10371.83 495
10372.79 507
10373.75 508
10374.71 505
10375.67 495
10376.64 451
10377.60 491
10378.56 464
10379.52 484
10380.48 497
10381.45 465
10382.41 490
10383.37 484
10384.33 448
10385.29 460
10386.26 481
10387.22 484
10388.18 511
10389.14 463
10390.11 441
10391.07 419
10392.03 445
10392.99 448
10393.96 490
10394.92 472
10395.88 439
10396.84 445
10397.81 419
10398.77 439
10399.73 470
10400.69 488
10401.66 522
10402.62 541
10403.58 477
10404.55 485
10405.51 499
10406.47 484
10407.44 438
10408.40 480
10409.36 499
10410.33 447
10411.29 429
10412.25 469
10413.22 491
10414.18 416
10415.14 471
10416.11 468
10417.07 480
10418.03 493
10419.00 569
10419.96 582
10420.93 554
10421.89 535
10422.85 511
10423.82 553
10424.78 504
10425.74 517
10426.71 505
10427.67 477
10428.64 449
10429.60 472
10430.57 451
10431.53 411
10432.49 464
10433.46 498
10434.42 503
10435.39 444
10436.35 395
10437.32 414
10438.28 467
10439.25 470
10440.21 433
10441.18 437
10442.14 440
10443.10 428
10444.07 436
10445.03 440
10446.00 408
10446.96 433
10447.93 433
10448.89 451
10449.86 443
10450.83 428
10451.79 401
10452.76 459
10453.72 484
10454.69 437
10455.65 436
10456.62 394
10457.58 435
10458.55 409
10459.51 403
10460.48 456
10461.45 460
10462.41 446
10463.38 392
10464.34 478
10465.31 453
10466.27 455
10467.24 439
10468.21 464
10469.17 405
10470.14 399
10471.10 423
10472.07 458
10473.04 442
10474.00 425
10474.97 439
10475.94 457
10476.90 390
10477.87 403
10478.83 375
10479.80 431
10480.77 416
10481.73 454
10482.70 484
10483.67 478
10484.63 419
10485.60 447
10486.57 419
10487.54 423
10488.50 488
10489.47 439
10490.44 479
10491.40 442
10492.37 393
10493.34 401
10494.30 483
10495.27 444
10496.24 446
10497.21 433
10498.17 449
10499.14 448
10500.11 388
10501.08 386
10502.04 398
10503.01 409
10503.98 396
10504.95 406
10505.91 401
10506.88 452
10507.85 403
10508.82 413
10509.79 408
10510.75 439
10511.72 452
10512.69 465
10513.66 438
10514.63 457
10515.59 459
10516.56 471
10517.53 425
10518.50 415
10519.47 427
10520.44 447
10521.40 419
10522.37 401
10523.34 408
10524.31 385
10525.28 386
10526.25 402
10527.22 392
10528.18 446
10529.15 382
10530.12 388
10531.09 421
10532.06 395
10533.03 388
10534.00 393
10534.97 437
10535.94 397
10536.91 343
10537.87 375
10538.84 422
10539.81 378
10540.78 418
10541.75 446
10542.72 395
10543.69 435
10544.66 426
10545.63 391
10546.60 374
10547.57 380
10548.54 446
10549.51 457
10550.48 415
10551.45 444
10552.42 440
10553.39 462
10554.36 431
10555.33 418
10556.30 426
10557.27 515
10558.24 449
10559.21 417
10560.18 429
10561.15 430
10562.12 487
10563.09 442
10564.06 418
10565.03 426
10566.00 449
10566.97 466
10567.94 458
10568.91 445
10569.88 443
10570.85 426
10571.82 426
10572.80 419
10573.77 435
10574.74 402
10575.71 401
10576.68 412
10577.65 399
10578.62 414
10579.59 403
10580.56 432
10581.54 442
10582.51 413
10583.48 406
10584.45 405
10585.42 472
10586.39 424
10587.36 358
10588.33 387
10589.31 406
10590.28 427
10591.25 405
10592.22 401
10593.19 422
10594.16 443
10595.14 464
10596.11 413
10597.08 444
10598.05 438
10599.02 482
10600.00 422
10600.97 399
10601.94 406
10602.91 412
10603.89 434
10604.86 411
10605.83 418
10606.80 413
10607.77 408
10608.75 399
10609.72 377
10610.69 408
10611.66 439
10612.64 463
10613.61 417
10614.58 420
10615.56 354
10616.53 449
10617.50 425
10618.47 399
10619.45 446
10620.42 445
10621.39 441
10622.37 442
10623.34 428
10624.31 429
10625.29 420
10626.26 467
10627.23 429
10628.21 438
10629.18 441
10630.15 437
10631.13 474
10632.10 402
10633.07 452
10634.05 404
10635.02 447
10635.99 445
10636.97 397
10637.94 450
10638.92 455
10639.89 501
10640.86 575
10641.84 511
10642.81 575
10643.79 540
10644.76 536
10645.73 521
10646.71 497
10647.68 547
10648.66 472
10649.63 484
10650.61 514
10651.58 506
10652.55 435
10653.53 446
10654.50 441
10655.48 428
10656.45 448
10657.43 394
10658.40 411
10659.38 403
10660.35 431
10661.33 436
10662.30 384
10663.28 439
10664.25 402
10665.23 430
10666.20 434
10667.18 447
10668.15 456
10669.13 455
10670.10 407
10671.08 435
10672.05 440
10673.03 447
10674.00 405
10674.98 452
10675.96 441
10676.93 440
10677.91 429
10678.88 458
10679.86 433
10680.83 454
10681.81 434
10682.79 473
10683.76 482
10684.74 435
10685.71 429
10686.69 420
10687.67 406
10688.64 406
10689.62 436
10690.59 441
10691.57 369
10692.55 402
10693.52 376
10694.50 371
10695.48 409
10696.45 422
10697.43 454
10698.41 359
10699.38 368
10700.36 408
10701.34 395
10702.31 399
10703.29 401
10704.27 402
10705.24 405
10706.22 431
10707.20 353
10708.17 353
10709.15 444
10710.13 406
10711.10 381
10712.08 395
10713.06 419
10714.04 433
10715.01 421
10715.99 362
10716.97 432
10717.95 452
10718.92 402
10719.90 423
10720.88 443
10721.86 388
10722.83 393
10723.81 433
10724.79 454
10725.77 447
10726.75 442
10727.72 439
10728.70 441
10729.68 442
10730.66 369
10731.64 397
10732.61 388
10733.59 386
10734.57 419
10735.55 413
10736.53 379
10737.51 412
10738.48 426
10739.46 386
10740.44 396
10741.42 409
10742.40 475
10743.38 442
10744.35 404
10745.33 417
10746.31 414
10747.29 418
10748.27 393
10749.25 392
10750.23 414
10751.21 372
10752.19 411
10753.17 410
10754.14 388
10755.12 374
10756.10 410
10757.08 469
10758.06 505
10759.04 461
10760.02 429
10761.00 465
10761.98 431
10762.96 414
10763.94 404
10764.92 385
10765.90 405
10766.88 373
10767.86 381
10768.84 433
10769.82 402
10770.80 433
10771.78 466
10772.76 438
10773.74 428
10774.72 417
10775.70 431
10776.68 419
10777.66 422
10778.64 420
10779.62 393
10780.60 432
10781.58 458
10782.56 406
10783.54 424
10784.52 417
10785.50 430
10786.48 417
10787.46 469
10788.44 446
10789.42 388
10790.40 425
10791.38 401
10792.36 415
10793.35 402
10794.33 394
10795.31 409
10796.29 403
10797.27 376
10798.25 408
10799.23 428
10800.21 440
10801.19 416
10802.18 393
10803.16 398
10804.14 381
10805.12 403
10806.10 354
10807.08 420
10808.06 416
10809.05 349
10810.03 412
10811.01 394
10811.99 366
10812.97 365
10813.96 411
10814.94 414
10815.92 411
10816.90 364
10817.88 392
10818.87 392
10819.85 376
10820.83 367
10821.81 433
10822.79 408
10823.78 367
10824.76 367
10825.74 391
10826.72 435
10827.71 454
10828.69 438
10829.67 410
10830.65 441
10831.64 456
10832.62 396
10833.60 396
10834.58 394
10835.57 401
10836.55 379
10837.53 370
10838.52 415
10839.50 414
10840.48 400
10841.47 412
10842.45 430
10843.43 432
10844.41 464
10845.40 471
10846.38 473
10847.36 490
10848.35 417
10849.33 451
10850.32 426
10851.30 417
10852.28 409
10853.27 425
10854.25 448
10855.23 418
10856.22 409
10857.20 451
10858.18 448
10859.17 447
10860.15 393
10861.14 424
10862.12 441
10863.10 416
10864.09 428
10865.07 476
10866.06 450
10867.04 441
10868.03 452
10869.01 408
10869.99 437
10870.98 427
10871.96 457
10872.95 440
10873.93 430
10874.92 489
10875.90 460
10876.89 417
10877.87 432
10878.86 444
10879.84 432
10880.83 447
10881.81 439
10882.80 416
10883.78 416
10884.77 472
10885.75 498
10886.74 441
10887.72 485
10888.71 548
10889.69 523
10890.68 551
10891.66 508
10892.65 455
10893.63 439
10894.62 502
10895.60 456
10896.59 443
10897.58 519
10898.56 494
10899.55 520
10900.53 503
10901.52 479
10902.50 503
10903.49 499
10904.48 489
10905.46 449
10906.45 487
10907.44 469
10908.42 497
10909.41 475
10910.39 514
10911.38 533
10912.37 526
10913.35 500
10914.34 466
10915.33 537
10916.31 504
10917.30 555
10918.29 559
10919.27 504
10920.26 528
10921.25 582
10922.23 546
10923.22 519
10924.21 510
10925.19 518
10926.18 529
10927.17 581
10928.15 554
10929.14 529
10930.13 563
10931.11 594
10932.10 572
10933.09 503
10934.08 560
10935.06 604
10936.05 613
10937.04 542
10938.03 553
10939.01 572
10940.00 547
10940.99 562
10941.98 571
10942.96 577
10943.95 580
10944.94 596
10945.93 552
10946.92 612
10947.90 642
10948.89 642
10949.88 598
10950.87 673
10951.86 625
10952.84 618
10953.83 632
10954.82 656
10955.81 666
10956.80 664
10957.79 764
10958.77 833
10959.76 752
10960.75 783
10961.74 823
10962.73 826
10963.72 783
10964.71 753
10965.69 752
10966.68 763
10967.67 753
10968.66 723
10969.65 653
10970.64 628
10971.63 630
10972.62 626
10973.61 640
10974.59 606
10975.58 720
10976.57 645
10977.56 547
10978.55 608
10979.54 610
10980.53 572
10981.52 678
10982.51 638
10983.50 565
10984.49 609
10985.48 615
10986.47 628
10987.46 670
10988.45 658
10989.44 693
10990.43 672
10991.42 632
10992.41 604
10993.40 620
10994.39 666
10995.38 696
10996.37 636
10997.36 719
10998.35 751
10999.34 754
11000.33 902
11001.32 895
11002.31 919
11003.30 952
11004.29 1000
11005.28 933
11006.27 858
11007.26 824
11008.25 778
11009.24 751
11010.23 653
11011.22 657
11012.21 633
11013.21 624
11014.20 642
11015.19 726
11016.18 627
11017.17 635
11018.16 612
11019.15 650
11020.14 639
11021.13 627
11022.13 595
11023.12 574
11024.11 617
11025.10 591
11026.09 601
11027.08 598
11028.07 590
11029.07 584
11030.06 513
11031.05 606
11032.04 584
11033.03 546
11034.02 576
11035.02 491
11036.01 521
11037.00 593
11037.99 619
11038.98 575
11039.98 595
11040.97 568
11041.96 568
11042.95 581
11043.94 596
11044.94 561
11045.93 569
11046.92 547
11047.91 567
11048.91 519
11049.90 481
11050.89 515
11051.88 523
11052.88 547
11053.87 549
11054.86 551
11055.86 575
11056.85 488
11057.84 466
11058.83 542
11059.83 554
11060.82 517
11061.81 506
11062.81 522
11063.80 543
11064.79 510
11065.79 512
11066.78 573
11067.77 626
11068.77 565
11069.76 586
11070.75 509
11071.75 520
11072.74 560
11073.73 573
11074.73 575
11075.72 570
11076.71 576
11077.71 570
11078.70 531
11079.70 497
11080.69 526
11081.68 517
11082.68 514
11083.67 492
11084.67 532
11085.66 525
11086.65 533
11087.65 569
11088.64 554
11089.64 515
11090.63 501
11091.63 516
11092.62 555
11093.62 530
11094.61 523
11095.60 482
11096.60 530
11097.59 517
11098.59 469
11099.58 539
11100.58 476
11101.57 502
11102.57 523
11103.56 466
11104.56 425
11105.55 506
11106.55 539
11107.54 533
11108.54 559
11109.53 520
11110.53 477
11111.52 518
11112.52 539
11113.51 489
11114.51 549
11115.51 542
11116.50 517
11117.50 542
11118.49 516
11119.49 541
11120.48 519
11121.48 525
11122.48 550
11123.47 543
11124.47 571
11125.46 597
11126.46 578
11127.45 606
11128.45 591
11129.45 591
11130.44 618
11131.44 706
11132.44 634
11133.43 546
11134.43 543
11135.42 566
11136.42 531
11137.42 529
11138.41 545
11139.41 515
11140.41 536
11141.40 589
11142.40 529
11143.40 547
11144.39 557
11145.39 589
11146.39 550
11147.38 537
11148.38 539
11149.38 573
11150.38 558
11151.37 519
11152.37 559
11153.37 572
11154.36 489
11155.36 522
11156.36 463
11157.36 516
11158.35 535
11159.35 533
11160.35 512
11161.35 537
11162.34 555
11163.34 530
11164.34 523
11165.34 490
11166.33 504
11167.33 567
11168.33 578
11169.33 568
11170.33 544
11171.32 579
11172.32 569
11173.32 520
11174.32 513
11175.32 494
11176.31 521
11177.31 492
11178.31 532
11179.31 520
11180.31 504
11181.31 567
11182.30 514
11183.30 493
11184.30 548
11185.30 521
11186.30 496
11187.30 498
11188.30 534
11189.30 519
11190.29 513
11191.29 541
11192.29 562
11193.29 534
11194.29 525
11195.29 549
11196.29 515
11197.29 538
11198.29 461
11199.29 508
11200.28 551
11201.28 536
11202.28 559
11203.28 576
11204.28 497
11205.28 535
11206.28 558
11207.28 537
11208.28 500
11209.28 536
11210.28 589
11211.28 552
11212.28 524
11213.28 524
11214.28 555
11215.28 491
11216.28 555
11217.28 487
11218.28 476
11219.28 520
11220.28 550
11221.28 539
11222.28 501
11223.28 494
11224.28 514
11225.28 526
11226.28 567
11227.28 596
11228.28 606
11229.28 498
11230.28 539
11231.28 557
11232.29 461
11233.29 505
11234.29 538
11235.29 547
11236.29 542
11237.29 583
11238.29 568
11239.29 510
11240.29 517
11241.29 489
11242.29 515
11243.30 509
11244.30 558
11245.30 594
11246.30 599
11247.30 522
11248.30 524
11249.30 569
11250.31 525
11251.31 524
11252.31 591
11253.31 563
11254.31 545
11255.31 486
11256.32 513
11257.32 547
11258.32 527
11259.32 529
11260.32 542
11261.33 559
11262.33 562
11263.33 605
11264.33 597
11265.33 560
11266.34 584
11267.34 581
11268.34 589
11269.34 588
11270.35 608
11271.35 546
11272.35 572
11273.35 582
11274.36 624
11275.36 597
11276.36 583
11277.36 630
11278.37 690
11279.37 720
11280.37 711
11281.37 764
11282.38 727
11283.38 638
11284.38 675
11285.39 625
11286.39 672
11287.39 673
11288.40 689
11289.40 681
11290.40 564
11291.41 566
11292.41 653
11293.41 578
11294.42 609
11295.42 565
11296.42 543
11297.43 553
11298.43 610
11299.43 588
11300.44 542
11301.44 575
11302.45 574
11303.45 572
11304.45 522
11305.46 616
11306.46 615
11307.47 570
11308.47 604
11309.47 637
11310.48 655
11311.48 678
11312.49 636
11313.49 697
11314.50 737
11315.50 728
11316.50 781
11317.51 701
11318.51 640
11319.52 663
11320.52 668
11321.53 643
11322.53 646
11323.54 596
11324.54 596
11325.55 538
11326.55 530
11327.56 511
11328.56 558
11329.57 540
11330.57 568
11331.58 553
11332.58 476
11333.59 521
11334.59 463
11335.60 537
11336.60 570
11337.61 566
11338.61 498
11339.62 532
11340.63 601
11341.63 533
11342.64 494
11343.64 503
11344.65 482
11345.65 489
11346.66 494
11347.67 507
11348.67 494
11349.68 510
11350.68 503
11351.69 489
11352.70 535
11353.70 590
11354.71 543
11355.71 500
11356.72 502
11357.73 525
11358.73 536
11359.74 571
11360.75 563
11361.75 503
11362.76 520
11363.76 472
11364.77 546
11365.78 569
11366.78 519
11367.79 512
11368.80 491
11369.81 483
11370.81 529
11371.82 552
11372.83 518
11373.83 534
11374.84 500
11375.85 518
11376.85 540
11377.86 483
11378.87 465
11379.88 501
11380.88 550
11381.89 495
11382.90 531
11383.91 504
11384.91 518
11385.92 528
11386.93 499
11387.94 520
11388.94 536
11389.95 552
11390.96 550
11391.97 542
11392.97 569
11393.98 493
11394.99 502
11396.00 539
11397.01 547
11398.01 573
11399.02 533
11400.03 504
11401.04 505
11402.05 501
11403.06 565
11404.06 540
11405.07 529
11406.08 516
11407.09 511
11408.10 551
11409.11 507
11410.12 533
11411.12 511
11412.13 531
11413.14 549
11414.15 522
11415.16 527
11416.17 509
11417.18 496
11418.19 520
11419.19 521
11420.20 493
11421.21 514
11422.22 515
11423.23 486
11424.24 523
11425.25 554
11426.26 585
11427.27 544
11428.28 590
11429.29 544
11430.30 566
11431.31 556
11432.32 568
11433.33 530
11434.34 537
11435.35 542
11436.36 535
11437.36 572
11438.37 559
11439.38 496
11440.39 517
11441.40 530
11442.41 559
11443.42 527
11444.43 565
11445.45 593
11446.46 560
11447.47 634
11448.48 567
11449.49 534
11450.50 500
11451.51 512
11452.52 524
11453.53 628
11454.54 567
11455.55 593
11456.56 607
11457.57 572
11458.58 596
11459.59 533
11460.60 564
11461.61 595
11462.63 604
11463.64 605
11464.65 601
11465.66 581
11466.67 586
11467.68 593
11468.69 621
11469.70 579
11470.71 572
11471.73 646
11472.74 589
11473.75 549
11474.76 600
11475.77 592
11476.78 546
11477.79 606
11478.81 629
11479.82 593
11480.83 590
11481.84 588
11482.85 604
11483.87 583
11484.88 595
11485.89 546
11486.90 546
11487.91 608
11488.93 650
11489.94 592
11490.95 581
11491.96 622
11492.97 565
11493.99 632
11495.00 633
11496.01 630
11497.02 668
11498.04 657
11499.05 638
11500.06 600
11501.07 628
11502.09 594
11503.10 633
11504.11 638
11505.13 692
11506.14 679
11507.15 692
11508.16 648
11509.18 630
11510.19 661
11511.20 722
11512.22 712
11513.23 682
11514.24 612
11515.26 610
11516.27 661
11517.28 715
11518.30 710
11519.31 661
11520.32 692
11521.34 708
11522.35 715
11523.36 693
11524.38 715
11525.39 709
11526.40 743
11527.42 732
11528.43 719
11529.45 750
11530.46 745
11531.47 728
11532.49 676
11533.50 797
11534.52 799
11535.53 757
11536.54 785
11537.56 796
11538.57 776
11539.59 805
11540.60 811
11541.62 868
11542.63 828
11543.65 765
11544.66 776
11545.67 791
11546.69 874
11547.70 867
11548.72 874
11549.73 929
11550.75 909
11551.76 877
11552.78 871
11553.79 928
11554.81 893
11555.82 944
11556.84 982
11557.85 1071
11558.87 988
11559.88 1003
11560.90 1063
11561.91 1041
11562.93 964
11563.95 1101
11564.96 1056
11565.98 1088
11566.99 1034
11568.01 1082
11569.02 1097
11570.04 1155
11571.05 1109
11572.07 1197
11573.09 1226
11574.10 1121
11575.12 1226
11576.13 1250
11577.15 1258
11578.17 1271
11579.18 1250
11580.20 1306
11581.21 1403
11582.23 1407
11583.25 1478
11584.26 1584
11585.28 1694
11586.30 1728
11587.31 1727
11588.33 1777
11589.35 1754
11590.36 1770
11591.38 1826
11592.40 1945
11593.41 1948
11594.43 1949
11595.45 2073
11596.46 2194
11597.48 2434
11598.50 2653
11599.51 2812
11600.53 3143
11601.55 3478
11602.56 3710
11603.58 4069
11604.60 4273
11605.62 4488
11606.63 4426
11607.65 4400
11608.67 4009
11609.69 3685
11610.70 3316
11611.72 2879
11612.74 2635
11613.76 2441
11614.77 2075
11615.79 1997
11616.81 1780
11617.83 1752
11618.84 1792
11619.86 1750
11620.88 1614
11621.90 1607
11622.92 1498
11623.93 1561
11624.95 1487
11625.97 1488
11626.99 1372
11628.01 1300
11629.03 1353
11630.04 1358
11631.06 1290
11632.08 1259
11633.10 1220
11634.12 1218
11635.14 1224
11636.15 1173
11637.17 1217
11638.19 1242
11639.21 1213
11640.23 1143
11641.25 1196
11642.27 1199
11643.29 1219
11644.30 1172
11645.32 1160
11646.34 1091
11647.36 1079
11648.38 1079
11649.40 1087
11650.42 1064
11651.44 1049
11652.46 1027
11653.48 936
11654.50 921
11655.52 893
11656.54 912
11657.55 855
11658.57 923
11659.59 972
11660.61 918
11661.63 922
11662.65 871
11663.67 902
11664.69 956
11665.71 936
11666.73 980
11667.75 962
11668.77 964
11669.79 934
11670.81 852
11671.83 913
11672.85 970
11673.87 913
11674.89 942
11675.91 966
11676.93 992
11677.95 995
11678.98 1086
11680.00 1087
11681.02 1088
11682.04 1112
11683.06 1112
11684.08 1141
11685.10 1096
11686.12 1111
11687.14 1048
11688.16 993
11689.18 1093
11690.20 982
11691.22 989
11692.25 994
11693.27 1007
11694.29 1063
11695.31 995
11696.33 978
11697.35 985
11698.37 1017
11699.39 1050
11700.42 984
11701.44 924
11702.46 968
11703.48 1009
11704.50 950
11705.52 899
11706.54 908
11707.57 897
11708.59 844
11709.61 928
11710.63 927
11711.65 840
11712.68 869
11713.70 843
11714.72 830
11715.74 840
11716.76 879
11717.79 944
11718.81 866
11719.83 804
11720.85 823
11721.88 800
11722.90 839
11723.92 929
11724.94 744
11725.97 761
11726.99 778
11728.01 753
11729.03 730
11730.06 687
11731.08 645
11732.10 666
11733.12 726
11734.15 676
11735.17 692
11736.19 735
11737.22 711
11738.24 717
11739.26 790
11740.29 740
11741.31 732
11742.33 743
11743.35 664
11744.38 667
11745.40 666
11746.43 742
11747.45 744
11748.47 714
11749.50 708
11750.52 712
11751.54 699
11752.57 686
11753.59 655
11754.61 675
11755.64 608
11756.66 579
11757.69 680
11758.71 644
11759.73 637
11760.76 596
11761.78 656
11762.81 660
11763.83 655
11764.85 627
11765.88 644
11766.90 579
11767.93 569
11768.95 574
11769.98 656
11771.00 582
11772.02 560
11773.05 668
11774.07 635
11775.10 657
11776.12 630
11777.15 577
11778.17 616
11779.20 569
11780.22 629
11781.25 574
11782.27 494
11783.30 534
11784.32 556
11785.35 622
11786.37 562
11787.40 555
11788.42 561
11789.45 595
11790.47 622
11791.50 620
11792.53 615
11793.55 627
11794.58 606
11795.60 589
11796.63 557
11797.65 567
11798.68 554
11799.70 593
11800.73 534
11801.76 548
11802.78 579
11803.81 559
11804.83 537
11805.86 553
11806.89 521
11807.91 470
11808.94 460
11809.96 507
11810.99 481
11812.02 542
11813.04 555
11814.07 581
11815.10 458
11816.12 525
11817.15 502
11818.18 525
11819.20 542
11820.23 528
11821.26 569
11822.28 504
11823.31 506
11824.34 543
11825.36 542
11826.39 552
11827.42 503
11828.44 557
11829.47 507
11830.50 503
11831.52 482
11832.55 540
11833.58 523
11834.61 474
11835.63 531
11836.66 521
11837.69 472
11838.72 519
11839.74 510
11840.77 485
11841.80 513
11842.83 466
11843.85 461
11844.88 454
11845.91 501
11846.94 522
11847.96 525
11848.99 480
11850.02 464
11851.05 495
11852.08 511
11853.10 560
11854.13 508
11855.16 538
11856.19 508
11857.22 520
11858.25 464
11859.27 493
11860.30 517
11861.33 424
11862.36 474
11863.39 451
11864.42 468
11865.44 519
11866.47 494
11867.50 530
11868.53 502
11869.56 531
11870.59 528
11871.62 449
11872.65 450
11873.68 497
11874.70 507
11875.73 443
11876.76 501
11877.79 477
11878.82 487
11879.85 464
11880.88 434
11881.91 454
11882.94 471
11883.97 501
11885.00 528
11886.03 516
11887.06 492
11888.09 561
11889.11 515
11890.14 501
11891.17 542
11892.20 507
11893.23 579
11894.26 553
11895.29 555
11896.32 553
11897.35 506
11898.38 540
11899.41 584
11900.44 553
11901.47 527
11902.50 555
11903.53 577
11904.56 589
11905.60 602
11906.63 559
11907.66 570
11908.69 557
11909.72 587
11910.75 559
11911.78 547
11912.81 557
11913.84 549
11914.87 532
11915.90 536
11916.93 544
11917.96 525
11918.99 542
11920.02 538
11921.06 551
11922.09 533
11923.12 523
11924.15 562
11925.18 528
11926.21 540
11927.24 531
11928.27 605
11929.31 598
11930.34 582
11931.37 634
11932.40 670
11933.43 683
11934.46 711
11935.49 678
11936.53 654
11937.56 667
11938.59 692
11939.62 578
11940.65 594
11941.69 596
11942.72 584
11943.75 537
11944.78 569
11945.81 573
11946.85 518
11947.88 518
11948.91 512
11949.94 551
11950.97 539
11952.01 506
11953.04 521
11954.07 525
11955.10 505
11956.14 489
11957.17 476
11958.20 525
11959.23 517
11960.27 520
11961.30 494
11962.33 544
11963.37 521
11964.40 480
11965.43 459
11966.46 483
11967.50 536
11968.53 525
11969.56 518
11970.60 451
11971.63 488
11972.66 475
11973.70 468
11974.73 517
11975.76 493
11976.80 510
11977.83 542
11978.86 511
11979.90 439
11980.93 508
11981.96 507
11983.00 529
11984.03 494
11985.07 513
11986.10 506
11987.13 503
11988.17 464
11989.20 478
11990.24 467
11991.27 474
11992.30 532
11993.34 538
11994.37 573
11995.41 537
11996.44 505
11997.48 462
11998.51 500
11999.54 432
12000.58 511
12001.61 499
12002.65 586
12003.68 580
12004.72 538
12005.75 513
12006.79 474
12007.82 516
12008.86 504
12009.89 490
12010.93 538
12011.96 576
12013.00 592
12014.03 535
12015.07 615
12016.10 620
12017.14 604
12018.17 618
12019.21 597
12020.24 599
12021.28 569
12022.31 582
12023.35 599
12024.38 534
12025.42 555
12026.45 565
12027.49 579
12028.53 583
12029.56 548
12030.60 542
12031.63 535
12032.67 553
12033.70 575
12034.74 566
12035.78 592
12036.81 575
12037.85 580
12038.88 562
12039.92 545
12040.96 500
12041.99 432
12043.03 502
12044.07 513
12045.10 510
12046.14 517
12047.18 568
12048.21 513
12049.25 505
12050.28 483
12051.32 517
12052.36 539
12053.39 484
12054.43 493
12055.47 511
12056.51 545
12057.54 505
12058.58 541
12059.62 501
12060.65 496
12061.69 477
12062.73 469
12063.76 515
12064.80 476
12065.84 507
12066.88 476
12067.91 480
12068.95 573
12069.99 511
12071.03 469
12072.06 509
12073.10 486
12074.14 461
12075.18 496
12076.21 471
12077.25 523
12078.29 490
12079.33 464
12080.37 493
12081.40 483
12082.44 451
12083.48 455
12084.52 541
12085.56 519
12086.59 470
12087.63 525
12088.67 525
12089.71 499
12090.75 493
12091.79 478
12092.82 493
12093.86 489
12094.90 472
12095.94 493
12096.98 505
12098.02 510
12099.06 474
12100.09 471
12101.13 564
12102.17 543
12103.21 529
12104.25 500
12105.29 498
12106.33 504
12107.37 549
12108.41 501
12109.45 498
12110.48 505
12111.52 525
12112.56 525
12113.60 502
12114.64 520
12115.68 481
12116.72 466
12117.76 466
12118.80 452
12119.84 450
12120.88 426
12121.92 456
12122.96 416
12124.00 432
12125.04 442
12126.08 435
12127.12 463
12128.16 493
12129.20 448
12130.24 422
12131.28 442
12132.32 473
12133.36 466
12134.40 480
12135.44 513
12136.48 400
12137.52 424
12138.56 439
12139.60 415
12140.64 406
12141.68 447
12142.72 455
12143.76 389
12144.80 446
12145.84 444
12146.88 410
12147.93 388
12148.97 430
12150.01 424
12151.05 463
12152.09 422
12153.13 413
12154.17 418
12155.21 404
12156.25 438
12157.29 448
12158.34 403
12159.38 418
12160.42 468
12161.46 445
12162.50 415
12163.54 409
12164.58 404
12165.63 394
12166.67 384
12167.71 411
12168.75 446
12169.79 427
12170.83 409
12171.88 419
12172.92 466
12173.96 368
12175.00 382
12176.04 414
12177.09 391
12178.13 440
12179.17 395
12180.21 380
12181.25 406
12182.30 466
12183.34 442
12184.38 399
12185.42 399
12186.47 415
12187.51 419
12188.55 416
12189.59 394
12190.64 435
12191.68 455
12192.72 422
12193.77 386
12194.81 452
12195.85 410
12196.89 373
12197.94 402
12198.98 414
12200.02 431
12201.07 419
12202.11 385
12203.15 388
12204.20 367
12205.24 405
12206.28 410
12207.33 440
12208.37 400
12209.41 391
12210.46 426
12211.50 379
12212.54 366
12213.59 391
12214.63 428
12215.67 430
12216.72 466
12217.76 432
12218.81 445
12219.85 410
12220.89 433
12221.94 417
12222.98 385
12224.03 400
12225.07 431
12226.11 397
12227.16 442
12228.20 445
12229.25 433
12230.29 452
12231.33 460
12232.38 398
12233.42 414
12234.47 466
12235.51 447
12236.56 446
12237.60 403
12238.65 383
12239.69 423
12240.74 450
12241.78 463
12242.83 455
12243.87 440
12244.92 474
12245.96 431
12247.01 422
12248.05 450
12249.10 468
12250.14 423
12251.19 427
12252.23 428
12253.28 406
12254.32 386
12255.37 488
12256.41 409
12257.46 386
12258.50 384
12259.55 422
12260.60 413
12261.64 395
12262.69 403
12263.73 416
12264.78 385
12265.82 369
12266.87 377
12267.92 409
12268.96 388
12270.01 369
12271.05 346
12272.10 349
12273.15 378
12274.19 356
12275.24 398
12276.29 393
12277.33 360
12278.38 384
12279.42 399
12280.47 423
12281.52 393
12282.56 401
12283.61 417
12284.66 401
12285.70 332
12286.75 351
12287.80 404
12288.84 376
12289.89 405
12290.94 421
12291.99 385
12293.03 379
12294.08 369
12295.13 369
12296.17 376
12297.22 365
12298.27 374
12299.32 370
12300.36 353
12301.41 351
12302.46 335
12303.51 358
12304.55 354
12305.60 319
12306.65 364
12307.70 364
12308.74 383
12309.79 373
12310.84 321
12311.89 336
12312.93 392
12313.98 357
12315.03 392
12316.08 388
12317.13 374
12318.17 324
12319.22 345
12320.27 341
12321.32 334
12322.37 343
12323.42 424
12324.46 372
12325.51 345
12326.56 332
12327.61 341
12328.66 370
12329.71 393
12330.76 331
12331.80 351
12332.85 354
12333.90 366
12334.95 392
12336.00 355
12337.05 336
12338.10 392
12339.15 342
12340.19 344
12341.24 342
12342.29 321
12343.34 337
12344.39 343
12345.44 341
12346.49 342
12347.54 375
12348.59 364
12349.64 318
12350.69 320
12351.74 363
12352.79 353
12353.84 303
12354.89 356
12355.94 346
12356.99 331
12358.04 341
12359.09 342
12360.14 370
12361.18 342
12362.23 327
12363.28 334
12364.33 356
12365.39 359
12366.44 387
12367.49 413
12368.54 367
12369.59 348
12370.64 340
12371.69 339
12372.74 332
12373.79 339
12374.84 342
12375.89 423
12376.94 387
12377.99 321
12379.04 327
12380.09 322
12381.14 335
12382.19 346
12383.24 350
12384.29 334
12385.35 359
12386.40 343
12387.45 342
12388.50 378
12389.55 344
12390.60 389
12391.65 348
12392.70 397
12393.75 336
12394.81 372
12395.86 350
12396.91 354
12397.96 335
12399.01 363
12400.06 386
12401.12 366
12402.17 356
12403.22 330
12404.27 387
12405.32 339
12406.37 343
12407.43 338
12408.48 360
12409.53 368
12410.58 369
12411.63 343
12412.69 346
12413.74 343
12414.79 328
12415.84 337
12416.90 350
12417.95 327
12419.00 326
12420.05 326
12421.10 368
12422.16 326
12423.21 335
12424.26 338
12425.32 360
12426.37 345
12427.42 344
12428.47 337
12429.53 323
12430.58 340
12431.63 302
12432.68 330
12433.74 343
12434.79 370
12435.84 357
12436.90 367
12437.95 333
12439.00 372
12440.06 390
12441.11 323
12442.16 320
12443.22 342
12444.27 357
12445.32 383
12446.38 381
12447.43 375
12448.48 350
12449.54 366
12450.59 373
12451.65 385
12452.70 391
12453.75 364
12454.81 365
12455.86 388
12456.92 362
12457.97 331
12459.02 388
12460.08 342
12461.13 368
12462.19 336
12463.24 358
12464.29 379
12465.35 380
12466.40 412
12467.46 354
12468.51 362
12469.57 381
12470.62 372
12471.68 372
12472.73 326
12473.79 343
12474.84 326
12475.90 396
12476.95 403
12478.00 407
12479.06 438
12480.11 379
12481.17 423
12482.22 451
12483.28 422
12484.34 419
12485.39 442
12486.45 420
12487.50 375
12488.56 440
12489.61 433
12490.67 477
12491.72 473
12492.78 461
12493.83 520
12494.89 546
12495.94 551
12497.00 614
12498.06 550
12499.11 561
12500.17 542
12501.22 558
12502.28 523
12503.34 512
12504.39 520
12505.45 493
12506.50 477
12507.56 464
12508.62 410
12509.67 378
12510.73 401
12511.79 411
12512.84 365
12513.90 349
12514.95 421
12516.01 409
12517.07 448
12518.12 379
12519.18 365
12520.24 406
12521.29 414
12522.35 387
12523.41 356
12524.46 370
12525.52 369
12526.58 368
12527.64 371
12528.69 393
12529.75 349
12530.81 374
12531.86 338
12532.92 350
12533.98 330
12535.04 331
12536.09 389
12537.15 384
12538.21 374
12539.27 374
12540.32 392
12541.38 372
12542.44 339
12543.50 371
12544.55 361
12545.61 364
12546.67 358
12547.73 380
12548.78 341
12549.84 340
12550.90 370
12551.96 374
12553.02 346
12554.07 388
12555.13 388
12556.19 383
12557.25 380
12558.31 364
12559.37 371
12560.42 362
12561.48 368
12562.54 371
12563.60 366
12564.66 348
12565.72 390
12566.78 392
12567.83 393
12568.89 452
12569.95 436
12571.01 430
12572.07 426
12573.13 445
12574.19 480
12575.25 478
12576.31 523
12577.36 492
12578.42 482
12579.48 474
12580.54 511
12581.60 476
12582.66 442
12583.72 447
12584.78 382
12585.84 440
12586.90 440
12587.96 377
12589.02 412
12590.08 421
12591.14 393
12592.20 348
12593.26 407
12594.32 369
12595.38 395
12596.44 400
12597.50 374
12598.56 392
12599.62 353
12600.68 390
12601.74 408
12602.80 374
12603.86 356
12604.92 362
12605.98 395
12607.04 375
12608.10 382
12609.16 371
12610.22 381
12611.28 349
12612.34 338
12613.40 353
12614.46 358
12615.52 332
12616.58 363
12617.64 368
12618.70 349
12619.76 394
12620.83 391
12621.89 408
12622.95 394
12624.01 349
12625.07 370
12626.13 358
12627.19 309
12628.25 342
12629.31 350
12630.38 318
12631.44 334
12632.50 279
12633.56 335
12634.62 331
12635.68 329
12636.74 324
12637.81 381
12638.87 366
12639.93 334
12640.99 352
12642.05 353
12643.12 333
12644.18 362
12645.24 372
12646.30 349
12647.36 400
12648.43 382
12649.49 393
12650.55 411
12651.61 394
12652.67 411
12653.74 439
12654.80 470
12655.86 374
12656.92 456
12657.99 403
12659.05 428
12660.11 476
12661.17 432
12662.24 377
12663.30 434
12664.36 406
12665.42 416
12666.49 405
12667.55 364
12668.61 419
12669.68 384
12670.74 381
12671.80 364
12672.87 376
12673.93 352
12674.99 328
12676.06 339
12677.12 332
12678.18 339
12679.25 346
12680.31 325
12681.37 338
12682.44 330
12683.50 354
12684.56 326
12685.63 352
12686.69 361
12687.75 350
12688.82 352
12689.88 291
12690.95 317
12692.01 349
12693.07 374
12694.14 386
12695.20 367
12696.27 365
12697.33 314
12698.39 351
12699.46 351
12700.52 299
12701.59 365
12702.65 328
12703.72 320
12704.78 349
12705.84 326
12706.91 323
12707.97 314
12709.04 307
12710.10 323
12711.17 319
12712.23 358
12713.30 346
12714.36 292
12715.43 344
12716.49 380
12717.56 361
12718.62 312
12719.69 298
12720.75 291
12721.82 361
12722.88 347
12723.95 350
12725.01 394
12726.08 335
12727.14 334
12728.21 292
12729.28 347
12730.34 356
12731.41 344
12732.47 320
12733.54 325
12734.60 352
12735.67 381
12736.73 384
12737.80 352
12738.87 329
12739.93 356
12741.00 359
12742.06 355
12743.13 377
12744.20 373
12745.26 337
12746.33 314
12747.40 342
12748.46 357
12749.53 303
12750.59 345
12751.66 320
12752.73 340
12753.79 362
12754.86 304
12755.93 289
12756.99 305
12758.06 315
12759.13 276
12760.19 311
12761.26 333
12762.33 327
12763.39 308
12764.46 326
12765.53 288
12766.60 309
12767.66 279
12768.73 254
12769.80 281
12770.86 301
12771.93 321
12773.00 300
12774.07 285
12775.13 270
12776.20 285
12777.27 283
12778.34 265
12779.40 273
12780.47 285
12781.54 261
12782.61 285
12783.67 291
12784.74 294
12785.81 302
12786.88 299
12787.95 324
12789.01 258
12790.08 302
12791.15 295
12792.22 350
12793.29 384
12794.35 254
12795.42 282
12796.49 324
12797.56 324
12798.63 269
12799.70 266
12800.76 299
12801.83 310
12802.90 267
12803.97 233
12805.04 230
12806.11 292
12807.18 268
12808.25 273
12809.31 307
12810.38 312
12811.45 288
12812.52 335
12813.59 338
12814.66 326
12815.73 332
12816.80 352
12817.87 318
12818.94 297
12820.01 298
12821.07 302
12822.14 345
12823.21 329
12824.28 284
12825.35 359
12826.42 350
12827.49 323
12828.56 326
12829.63 313
12830.70 306
12831.77 321
12832.84 300
12833.91 292
12834.98 305
12836.05 301
12837.12 338
12838.19 359
12839.26 303
12840.33 310
12841.40 306
12842.47 313
12843.54 298
12844.61 275
12845.68 277
12846.75 262
12847.82 295
12848.89 300
12849.96 313
12851.03 274
12852.10 298
12853.18 319
12854.25 247
12855.32 275
12856.39 272
12857.46 294
12858.53 339
12859.60 287
12860.67 244
12861.74 296
12862.81 287
12863.88 282
12864.96 271
12866.03 298
12867.10 253
12868.17 274
12869.24 299
12870.31 261
12871.38 260
12872.46 269
12873.53 292
12874.60 253
12875.67 265
12876.74 266
12877.81 229
12878.88 279
12879.96 282
12881.03 268
12882.10 241
12883.17 235
12884.24 281
12885.32 291
12886.39 266
12887.46 257
12888.53 270
12889.60 295
12890.68 239
12891.75 279
12892.82 290
12893.89 282
12894.97 297
12896.04 269
12897.11 251
12898.18 250
12899.26 261
12900.33 228
12901.40 258
12902.47 313
12903.55 307
12904.62 259
12905.69 243
12906.77 230
12907.84 259
12908.91 260
12909.99 258
12911.06 226
12912.13 273
12913.20 253
12914.28 236
12915.35 265
12916.42 243
12917.50 298
12918.57 286
12919.64 256
12920.72 247
12921.79 271
12922.87 258
12923.94 331
12925.01 281
12926.09 255
12927.16 248
12928.23 248
12929.31 267
12930.38 242
12931.46 244
12932.53 236
12933.60 258
12934.68 219
12935.75 239
12936.83 245
12937.90 268
12938.97 268
12940.05 265
12941.12 276
12942.20 264
12943.27 257
12944.35 281
12945.42 270
12946.50 292
12947.57 289
12948.64 268
12949.72 304
12950.79 271
12951.87 241
12952.94 242
12954.02 278
12955.09 229
12956.17 251
12957.24 231
12958.32 251
12959.39 258
12960.47 247
12961.54 245
12962.62 244
12963.69 239
12964.77 267
12965.85 249
12966.92 241
12968.00 284
12969.07 244
12970.15 256
12971.22 243
12972.30 228
12973.37 280
12974.45 301
12975.53 308
12976.60 227
12977.68 220
12978.75 221
12979.83 232
12980.90 294
12981.98 292
12983.06 281
12984.13 299
12985.21 281
12986.29 228
12987.36 236
12988.44 252
12989.51 284
12990.59 251
12991.67 264
12992.74 263
12993.82 263
12994.90 272
12995.97 269
12997.05 277
12998.13 228
12999.20 284
13000.28 264
13001.36 258
13002.43 253
13003.51 247
13004.59 265
13005.67 243
13006.74 275
13007.82 280
13008.90 283
13009.97 288
13011.05 317
13012.13 311
13013.21 248
13014.28 294
13015.36 270
13016.44 250
13017.52 256
13018.59 322
13019.67 306
13020.75 241
13021.83 255
13022.90 310
13023.98 310
13025.06 281
13026.14 259
13027.22 261
13028.29 279
13029.37 299
13030.45 292
13031.53 337
13032.61 323
13033.68 310
13034.76 308
13035.84 281
13036.92 328
13038.00 317
13039.08 269
13040.15 292
13041.23 269
13042.31 351
13043.39 300
13044.47 279
13045.55 317
13046.63 325
13047.70 292
13048.78 292
13049.86 283
13050.94 296
13052.02 274
13053.10 272
13054.18 283
13055.26 328
13056.34 339
13057.42 300
13058.49 300
13059.57 325
13060.65 338
13061.73 310
13062.81 309
13063.89 293
13064.97 279
13066.05 260
13067.13 283
13068.21 310
13069.29 290
13070.37 319
13071.45 302
13072.53 288
13073.61 266
13074.69 302
13075.77 350
13076.85 316
13077.93 314
13079.01 312
13080.09 288
13081.17 281
13082.25 289
13083.33 305
13084.41 302
13085.49 264
13086.57 270
13087.65 313
13088.73 255
13089.81 270
13090.89 254
13091.97 259
13093.05 297
13094.13 284
13095.21 326
13096.30 316
13097.38 284
13098.46 311
13099.54 329
13100.62 266
13101.70 305
13102.78 264
13103.86 298
13104.94 278
13106.02 299
13107.11 273
13108.19 287
13109.27 263
13110.35 283
13111.43 280
13112.51 281
13113.59 285
13114.68 281
13115.76 295
13116.84 296
13117.92 321
13119.00 299
13120.08 298
13121.17 290
13122.25 308
13123.33 326
13124.41 298
13125.49 310
13126.58 293
13127.66 281
13128.74 329
13129.82 305
13130.90 303
13131.99 301
13133.07 284
13134.15 278
13135.23 288
13136.32 288
13137.40 312
13138.48 303
13139.56 319
13140.65 316
13141.73 307
13142.81 297
13143.89 281
13144.98 268
13146.06 268
13147.14 268
13148.23 324
13149.31 296
13150.39 262
13151.47 310
13152.56 321
13153.64 270
13154.72 278
13155.81 286
13156.89 270
13157.97 295
13159.06 294
13160.14 260
13161.22 282
13162.31 286
13163.39 309
13164.47 298
13165.56 290
13166.64 279
13167.73 284
13168.81 272
13169.89 277
13170.98 267
13172.06 295
13173.14 294
13174.23 286
13175.31 261
13176.40 249
13177.48 238
13178.57 254
13179.65 289
13180.73 285
13181.82 276
13182.90 265
13183.99 291
13185.07 273
13186.16 284
13187.24 291
13188.32 273
13189.41 293
13190.49 269
13191.58 253
13192.66 291
13193.75 312
13194.83 302
13195.92 299
13197.00 281
13198.09 312
13199.17 276
13200.26 310
13201.34 256
13202.43 286
13203.51 245
13204.60 269
13205.68 273
13206.77 265
13207.86 272
13208.94 245
13210.03 263
13211.11 269
13212.20 296
13213.28 271
13214.37 256
13215.45 318
13216.54 304
13217.63 289
13218.71 265
13219.80 303
13220.88 284
13221.97 265
13223.06 236
13224.14 254
13225.23 239
13226.31 277
13227.40 273
13228.49 241
13229.57 234
13230.66 281
13231.74 282
13232.83 276
13233.92 258
13235.00 269
13236.09 249
13237.18 269
13238.26 272
13239.35 293
13240.44 239
13241.52 259
13242.61 250
13243.70 298
13244.78 295
13245.87 328
13246.96 275
13248.05 293
13249.13 276
13250.22 291
13251.31 271
13252.39 309
13253.48 292
13254.57 277
13255.66 274
13256.74 293
13257.83 288
13258.92 265
13260.01 296
13261.09 288
13262.18 272
13263.27 286
13264.36 275
13265.44 247
13266.53 257
13267.62 275
13268.71 301
13269.80 266
13270.88 311
13271.97 344
13273.06 319
13274.15 245
13275.24 251
13276.32 286
13277.41 306
13278.50 270
13279.59 264
13280.68 354
13281.77 282
13282.85 308
13283.94 320
13285.03 273
13286.12 267
13287.21 302
13288.30 308
13289.39 315
13290.48 301
13291.56 290
13292.65 314
13293.74 282
13294.83 272
13295.92 294
13297.01 304
13298.10 274
13299.19 259
13300.28 267
13301.37 304
13302.46 294
13303.54 290
13304.63 341
13305.72 324
13306.81 302
13307.90 297
13308.99 319
13310.08 297
13311.17 268
13312.26 261
13313.35 302
13314.44 286
13315.53 307
13316.62 306
13317.71 321
13318.80 278
13319.89 345
13320.98 305
13322.07 307
13323.16 282
13324.25 281
13325.34 264
13326.43 288
13327.52 342
13328.61 322
13329.70 306
13330.79 303
13331.88 285
13332.97 298
13334.06 299
13335.15 298
13336.24 280
13337.34 337
13338.43 363
13339.52 311
13340.61 284
13341.70 302
13342.79 320
13343.88 316
13344.97 289
13346.06 303
13347.15 330
13348.25 335
13349.34 277
13350.43 272
13351.52 310
13352.61 304
13353.70 333
13354.79 325
13355.88 325
13356.98 355
13358.07 307
13359.16 330
13360.25 303
13361.34 293
13362.43 359
13363.53 312
13364.62 323
13365.71 313
13366.80 349
13367.89 334
13368.99 331
13370.08 323
13371.17 297
13372.26 289
13373.35 330
13374.45 347
13375.54 340
13376.63 306
13377.72 316
13378.82 319
13379.91 310
13381.00 292
13382.09 279
13383.19 296
13384.28 287
13385.37 298
13386.46 282
13387.56 258
13388.65 246
13389.74 294
13390.84 322
13391.93 264
13393.02 269
13394.11 269
13395.21 316
13396.30 246
13397.39 294
13398.49 281
13399.58 274
13400.67 280
13401.77 299
13402.86 272
13403.95 317
13405.05 270
13406.14 247
13407.23 258
13408.33 278
13409.42 310
13410.52 306
13411.61 285
13412.70 276
13413.80 299
13414.89 286
13415.98 272
13417.08 293
13418.17 273
13419.27 295
13420.36 337
13421.45 325
13422.55 328
13423.64 261
13424.74 241
13425.83 259
13426.93 258
13428.02 284
13429.12 264
13430.21 251
13431.30 277
13432.40 279
13433.49 305
13434.59 262
13435.68 260
13436.78 288
13437.87 266
13438.97 276
13440.06 328
13441.16 300
13442.25 281
13443.35 307
13444.44 292
13445.54 281
13446.63 230
13447.73 291
13448.82 316
13449.92 312
13451.01 331
13452.11 282
13453.20 325
13454.30 318
13455.40 314
13456.49 303
13457.59 307
13458.68 304
13459.78 282
13460.87 305
13461.97 316
13463.07 319
13464.16 313
13465.26 311
13466.35 309
13467.45 307
13468.55 313
13469.64 339
13470.74 328
13471.83 295
13472.93 279
13474.03 324
13475.12 270
13476.22 290
13477.32 289
13478.41 271
13479.51 317
13480.61 335
13481.70 337
13482.80 321
13483.90 351
13484.99 335
13486.09 343
13487.19 310
13488.28 284
13489.38 302
13490.48 373
13491.57 344
13492.67 345
13493.77 329
13494.86 313
13495.96 357
13497.06 344
13498.16 352
13499.25 330
13500.35 328
13501.45 341
13502.55 338
13503.64 365
13504.74 348
13505.84 377
13506.94 341
13508.03 330
13509.13 353
13510.23 326
13511.33 326
13512.43 318
13513.52 330
13514.62 319
13515.72 321
13516.82 276
13517.92 312
13519.01 338
13520.11 330
13521.21 331
13522.31 321
13523.41 300
13524.50 338
13525.60 248
13526.70 251
13527.80 283
13528.90 318
13530.00 320
13531.10 311
13532.19 320
13533.29 298
13534.39 276
13535.49 256
13536.59 275
13537.69 297
13538.79 300
13539.89 304
13540.99 289
13542.08 252
13543.18 285
13544.28 294
13545.38 274
13546.48 288
13547.58 294
13548.68 244
13549.78 277
13550.88 255
13551.98 249
13553.08 280
13554.18 309
13555.28 271
13556.38 262
13557.48 259
13558.58 290
13559.68 254
13560.78 335
13561.88 317
13562.98 282
13564.08 302
13565.18 300
13566.28 281
13567.38 275
13568.48 282
13569.58 294
13570.68 329
13571.78 313
13572.88 290
13573.98 320
13575.08 251
13576.18 250
13577.28 332
13578.38 321
13579.48 309
13580.58 289
13581.68 250
13582.78 253
13583.88 293
13584.98 294
13586.08 265
13587.19 291
13588.29 293
13589.39 338
13590.49 312
13591.59 310
13592.69 334
13593.79 329
13594.89 317
13595.99 277
13597.10 299
13598.20 264
13599.30 268
13600.40 305
13601.50 314
13602.60 328
13603.70 308
13604.81 291
13605.91 297
13607.01 324
13608.11 346
13609.21 349
13610.31 352
13611.42 324
13612.52 326
13613.62 297
13614.72 306
13615.82 306
13616.93 288
13618.03 272
13619.13 287
13620.23 298
13621.34 326
13622.44 294
13623.54 277
13624.64 345
13625.75 333
13626.85 313
13627.95 292
13629.05 279
13630.16 279
13631.26 328
13632.36 352
13633.46 314
13634.57 288
13635.67 308
13636.77 301
13637.88 370
13638.98 306
13640.08 314
13641.18 287
13642.29 302
13643.39 342
13644.49 336
13645.60 312
13646.70 336
13647.80 333
13648.91 272
13650.01 303
13651.11 337
13652.22 326
13653.32 318
13654.43 290
13655.53 285
13656.63 324
13657.74 304
13658.84 293
13659.94 347
13661.05 268
13662.15 285
13663.26 304
13664.36 273
13665.46 301
13666.57 298
13667.67 312
13668.78 281
13669.88 295
13670.99 278
13672.09 304
13673.19 314
13674.30 274
13675.40 291
13676.51 336
13677.61 298
13678.72 303
13679.82 263
13680.93 321
13682.03 308
13683.14 267
13684.24 274
13685.35 286
13686.45 294
13687.56 318
13688.66 279
13689.77 307
13690.87 269
13691.98 281
13693.08 295
13694.19 272
13695.29 286
13696.40 319
13697.50 293
13698.61 284
13699.71 250
13700.82 302
13701.92 336
13703.03 321
13704.14 355
13705.24 296
13706.35 335
13707.45 286
13708.56 286
13709.66 314
13710.77 338
13711.88 300
13712.98 330
13714.09 329
13715.19 319
13716.30 343
13717.41 345
13718.51 332
13719.62 320
13720.73 332
13721.83 338
13722.94 279
13724.04 334
13725.15 317
13726.26 321
13727.36 361
13728.47 349
13729.58 329
13730.68 318
13731.79 373
13732.90 360
13734.00 391
13735.11 406
13736.22 338
13737.33 337
13738.43 355
13739.54 363
13740.65 370
13741.75 354
13742.86 342
13743.97 373
13745.08 378
13746.18 371
13747.29 349
13748.40 381
13749.51 357
13750.61 344
13751.72 392
13752.83 402
13753.94 408
13755.04 366
13756.15 408
13757.26 373
13758.37 352
13759.47 433
13760.58 404
13761.69 382
13762.80 411
13763.91 458
13765.01 405
13766.12 400
13767.23 416
13768.34 494
13769.45 507
13770.56 503
13771.66 494
13772.77 480
13773.88 531
13774.99 526
13776.10 529
13777.21 559
13778.32 503
13779.42 500
13780.53 513
13781.64 508
13782.75 478
13783.86 465
13784.97 441
13786.08 437
13787.19 420
13788.30 419
13789.40 401
13790.51 414
13791.62 395
13792.73 393
13793.84 423
13794.95 380
13796.06 397
13797.17 399
13798.28 381
13799.39 372
13800.50 375
13801.61 364
13802.72 432
13803.83 418
13804.94 386
13806.05 365
13807.16 385
13808.27 392
13809.38 358
13810.49 358
13811.60 401
13812.71 421
13813.82 346
13814.93 357
13816.04 415
13817.15 430
13818.26 385
13819.37 417
13820.48 391
13821.59 381
13822.70 393
13823.81 358
13824.92 351
13826.03 348
13827.14 354
13828.25 356
13829.36 374
13830.47 348
13831.58 394
13832.69 398
13833.81 336
13834.92 334
13836.03 342
13837.14 341
13838.25 313
13839.36 369
13840.47 347
13841.58 360
13842.69 375
13843.81 373
13844.92 365
13846.03 394
13847.14 359
13848.25 366
13849.36 406
13850.47 393
13851.59 390
13852.70 407
13853.81 426
13854.92 387
13856.03 383
13857.14 408
13858.26 427
13859.37 421
13860.48 421
13861.59 429
13862.70 471
13863.82 411
13864.93 411
13866.04 433
13867.15 477
13868.26 459
13869.38 425
13870.49 419
13871.60 429
13872.71 420
13873.83 393
13874.94 437
13876.05 444
13877.16 391
13878.28 420
13879.39 414
13880.50 379
13881.62 392
13882.73 429
13883.84 412
13884.95 404
13886.07 412
13887.18 462
13888.29 419
13889.41 431
13890.52 409
13891.63 408
13892.75 392
13893.86 400
13894.97 432
13896.09 394
13897.20 447
13898.31 386
13899.43 438
13900.54 452
13901.65 441
13902.77 437
13903.88 439
13904.99 409
13906.11 394
13907.22 404
13908.34 409
13909.45 408
13910.56 391
13911.68 416
13912.79 358
13913.91 396
13915.02 373
13916.13 370
13917.25 382
13918.36 354
13919.48 383
13920.59 416
13921.71 362
13922.82 352
13923.94 346
13925.05 396
13926.16 373
13927.28 359
13928.39 332
13929.51 331
13930.62 342
13931.74 369
13932.85 374
13933.97 368
13935.08 327
13936.20 379
13937.31 352
13938.43 353
13939.54 381
13940.66 385
13941.77 420
13942.89 354
13944.00 381
13945.12 396
13946.23 387
13947.35 389
13948.47 384
13949.58 347
13950.70 376
13951.81 375
13952.93 392
13954.04 345
13955.16 338
13956.28 373
13957.39 357
13958.51 318
13959.62 319
13960.74 343
13961.85 337
13962.97 353
13964.09 299
13965.20 344
13966.32 315
13967.44 325
13968.55 326
13969.67 305
13970.78 333
13971.90 353
13973.02 349
13974.13 365
13975.25 342
13976.37 316
13977.48 354
13978.60 381
13979.72 345
13980.83 314
13981.95 323
13983.07 362
13984.18 335
13985.30 345
13986.42 324
13987.54 310
13988.65 314
13989.77 355
13990.89 359
13992.00 327
13993.12 351
13994.24 317
13995.36 314
13996.47 312
13997.59 325
13998.71 323
13999.83 306
14000.94 329
14002.06 328
14003.18 368
14004.30 343
14005.41 314
14006.53 333
14007.65 357
14008.77 364
14009.89 372
14011.00 313
14012.12 303
14013.24 357
14014.36 304
14015.48 329
14016.60 352
14017.71 322
14018.83 338
14019.95 309
14021.07 306
14022.19 349
14023.31 315
14024.42 367
14025.54 346
14026.66 359
14027.78 320
14028.90 398
14030.02 353
14031.14 277
14032.25 313
14033.37 311
14034.49 323
14035.61 331
14036.73 327
14037.85 297
14038.97 304
14040.09 328
14041.21 328
14042.33 379
14043.45 354
14044.57 291
14045.68 325
14046.80 326
14047.92 308
14049.04 336
14050.16 346
14051.28 347
14052.40 342
14053.52 326
14054.64 325
14055.76 324
14056.88 337
14058.00 352
14059.12 390
14060.24 379
14061.36 360
14062.48 370
14063.60 327
14064.72 328
14065.84 364
14066.96 395
14068.08 389
14069.20 399
14070.32 371
14071.44 364
14072.56 368
14073.68 377
14074.80 365
14075.92 409
14077.05 407
14078.17 378
14079.29 376
14080.41 363
14081.53 422
14082.65 395
14083.77 403
14084.89 428
14086.01 423
14087.13 473
14088.25 412
14089.38 410
14090.50 430
14091.62 467
14092.74 426
14093.86 445
14094.98 442
14096.10 442
14097.22 437
14098.35 517
14099.47 506
14100.59 503
14101.71 508
14102.83 545
14103.95 506
14105.08 476
14106.20 498
14107.32 474
14108.44 448
14109.56 435
14110.69 398
14111.81 380
14112.93 368
14114.05 415
14115.17 426
14116.30 364
14117.42 342
14118.54 374
14119.66 383
14120.79 366
14121.91 397
14123.03 339
14124.15 322
14125.28 325
14126.40 343
14127.52 327
14128.64 358
14129.77 350
14130.89 339
14132.01 359
14133.13 336
14134.26 340
14135.38 320
14136.50 340
14137.63 399
14138.75 390
14139.87 366
14141.00 326
14142.12 338
14143.24 352
14144.37 308
14145.49 334
14146.61 332
14147.74 318
14148.86 322
14149.98 367
14151.11 345
14152.23 339
14153.35 308
14154.48 311
14155.60 331
14156.72 343
14157.85 349
14158.97 294
14160.10 287
14161.22 334
14162.34 320
14163.47 316
14164.59 302
14165.72 329
14166.84 344
14167.97 328
14169.09 313
14170.21 323
14171.34 346
14172.46 313
14173.59 289
14174.71 289
14175.84 309
14176.96 328
14178.09 311
14179.21 315
14180.34 313
14181.46 322
14182.58 310
14183.71 287
14184.83 288
14185.96 304
14187.08 269
14188.21 311
14189.33 315
14190.46 294
14191.59 322
14192.71 333
14193.84 335
14194.96 299
14196.09 313
14197.21 308
14198.34 301
14199.46 316
14200.59 326
14201.71 275
14202.84 300
14203.97 299
14205.09 292
14206.22 314
14207.34 324
14208.47 321
14209.59 296
14210.72 258
14211.85 292
14212.97 290
14214.10 289
14215.22 296
14216.35 290
14217.48 320
14218.60 299
14219.73 307
14220.86 352
14221.98 305
14223.11 295
14224.24 285
14225.36 280
14226.49 340
14227.62 261
14228.74 280
14229.87 282
14231.00 313
14232.12 302
14233.25 296
14234.38 311
14235.50 310
14236.63 323
14237.76 299
14238.88 297
14240.01 300
14241.14 300
14242.27 281
14243.39 327
14244.52 280
14245.65 292
14246.77 293
14247.90 307
14249.03 281
14250.16 288
14251.28 285
14252.41 296
14253.54 276
14254.67 271
14255.80 257
14256.92 260
14258.05 310
14259.18 308
14260.31 273
14261.43 268
14262.56 301
14263.69 274
14264.82 322
14265.95 279
14267.08 295
14268.20 253
14269.33 263
14270.46 274
14271.59 240
14272.72 274
14273.85 301
14274.97 266
14276.10 266
14277.23 305
14278.36 256
14279.49 274
14280.62 290
14281.75 266
14282.87 247
14284.00 268
14285.13 272
14286.26 228
14287.39 270
14288.52 327
14289.65 258
14290.78 269
14291.91 295
14293.04 292
14294.17 255
14295.29 273
14296.42 292
14297.55 305
14298.68 271
14299.81 271
14300.94 291
14302.07 272
14303.20 238
14304.33 243
14305.46 270
14306.59 230
14307.72 234
14308.85 267
14309.98 257
14311.11 274
14312.24 271
14313.37 250
14314.50 264
14315.63 267
14316.76 261
14317.89 270
14319.02 284
14320.15 285
14321.28 267
14322.41 261
14323.54 247
14324.67 265
14325.80 249
14326.93 256
14328.06 258
14329.20 239
14330.33 250
14331.46 266
14332.59 258
14333.72 257
14334.85 238
14335.98 289
14337.11 225
14338.24 274
14339.37 280
14340.50 276
14341.64 267
14342.77 271
14343.90 262
14345.03 248
14346.16 246
14347.29 257
14348.42 231
14349.55 288
14350.69 226
14351.82 226
14352.95 217
14354.08 226
14355.21 239
14356.34 281
14357.48 222
14358.61 248
14359.74 240
14360.87 242
14362.00 253
14363.14 237
14364.27 260
14365.40 265
14366.53 266
14367.66 265
14368.80 262
14369.93 281
14371.06 262
14372.19 241
14373.33 255
14374.46 250
14375.59 244
14376.72 269
14377.86 268
14378.99 252
14380.12 246
14381.25 261
14382.39 222
14383.52 222
14384.65 232
14385.78 238
14386.92 263
14388.05 279
14389.18 251
14390.32 232
14391.45 226
14392.58 213
14393.72 241
14394.85 254
14395.98 267
14397.12 274
14398.25 220
14399.38 242
14400.52 253
14401.65 266
14402.78 234
14403.92 235
14405.05 256
14406.18 251
14407.32 241
14408.45 232
14409.59 244
14410.72 273
14411.85 259
14412.99 237
14414.12 252
14415.26 277
14416.39 257
14417.52 262
14418.66 280
14419.79 231
14420.93 262
14422.06 237
14423.20 263
14424.33 297
14425.46 306
14426.60 300
14427.73 258
14428.87 248
14430.00 267
14431.14 264
14432.27 240
14433.41 272
14434.54 291
14435.68 256
14436.81 273
14437.95 255
14439.08 260
14440.22 279
14441.35 314
14442.49 286
14443.62 277
14444.76 225
14445.89 259
14447.03 275
14448.16 277
14449.30 258
14450.43 270
14451.57 266
14452.70 267
14453.84 279
14454.98 267
14456.11 243
14457.25 257
14458.38 304
14459.52 291
14460.65 265
14461.79 262
14462.93 305
14464.06 290
14465.20 259
14466.33 303
14467.47 266
14468.61 258
14469.74 290
14470.88 236
14472.02 223
14473.15 292
14474.29 277
14475.42 262
14476.56 296
14477.70 318
14478.83 266
14479.97 294
14481.11 265
14482.24 283
14483.38 294
14484.52 306
14485.65 284
14486.79 268
14487.93 263
14489.07 281
14490.20 260
14491.34 214
14492.48 280
14493.61 244
14494.75 278
14495.89 283
14497.03 295
14498.16 269
14499.30 248
14500.44 278
14501.57 250
14502.71 237
14503.85 237
14504.99 269
14506.13 286
14507.26 268
14508.40 271
14509.54 269
14510.68 280
14511.81 288
14512.95 285
14514.09 289
14515.23 297
14516.37 265
14517.50 289
14518.64 233
14519.78 245
14520.92 251
14522.06 289
14523.20 264
14524.33 265
14525.47 274
14526.61 266
14527.75 261
14528.89 264
14530.03 247
14531.16 245
14532.30 250
14533.44 299
14534.58 277
14535.72 279
14536.86 264
14538.00 292
14539.14 269
14540.28 238
14541.41 234
14542.55 222
14543.69 262
14544.83 253
14545.97 253
14547.11 261
14548.25 251
14549.39 255
14550.53 264
14551.67 268
14552.81 280
14553.95 295
14555.09 231
14556.23 226
14557.37 265
14558.50 266
14559.64 267
14560.78 253
14561.92 262
14563.06 250
14564.20 239
14565.34 250
14566.48 263
14567.62 266
14568.76 278
14569.90 251
14571.04 266
14572.18 260
14573.32 261
14574.47 216
14575.61 264
14576.75 251
14577.89 290
14579.03 314
14580.17 288
14581.31 286
14582.45 247
14583.59 226
14584.73 265
14585.87 260
14587.01 251
14588.15 224
14589.29 259
14590.43 239
14591.58 290
14592.72 285
14593.86 318
14595.00 278
14596.14 245
14597.28 241
14598.42 249
14599.56 249
14600.70 277
14601.85 271
14602.99 255
14604.13 232
14605.27 249
14606.41 265
14607.55 279
14608.70 240
14609.84 257
14610.98 281
14612.12 291
14613.26 292
14614.40 257
14615.55 269
14616.69 286
14617.83 292
14618.97 290
14620.11 317
14621.26 278
14622.40 294
14623.54 264
14624.68 299
14625.83 300
14626.97 345
14628.11 299
14629.25 294
14630.40 293
14631.54 330
14632.68 299
14633.82 308
14634.97 305
14636.11 309
14637.25 373
14638.39 318
14639.54 355
14640.68 304
14641.82 288
14642.97 301
14644.11 315
14645.25 308
14646.40 312
14647.54 336
14648.68 289
14649.83 299
14650.97 256
14652.11 280
14653.26 236
14654.40 251
14655.54 235
14656.69 266
14657.83 269
14658.97 216
14660.12 249
14661.26 244
14662.40 205
14663.55 240
14664.69 213
14665.84 231
14666.98 239
14668.12 242
14669.27 234
14670.41 256
14671.56 253
14672.70 239
14673.84 225
14674.99 245
14676.13 270
14677.28 236
14678.42 219
14679.57 211
14680.71 229
14681.86 224
14683.00 235
14684.14 188
14685.29 198
14686.43 198
14687.58 219
14688.72 213
14689.87 247
14691.01 226
14692.16 184
14693.30 222
14694.45 208
14695.59 250
14696.74 230
14697.88 203
14699.03 223
14700.17 226
14701.32 211
14702.46 218
14703.61 227
14704.75 222
14705.90 214
14707.05 207
14708.19 206
14709.34 195
14710.48 190
14711.63 235
14712.77 228
14713.92 225
14715.07 222
14716.21 184
14717.36 194
14718.50 192
14719.65 240
14720.80 239
14721.94 259
14723.09 203
14724.23 208
14725.38 243
14726.53 230
14727.67 225
14728.82 224
14729.97 250
14731.11 234
14732.26 238
14733.41 225
14734.55 218
14735.70 209
14736.84 203
14737.99 219
14739.14 229
14740.29 213
14741.43 239
14742.58 211
14743.73 201
14744.87 213
14746.02 195
14747.17 230
14748.31 195
14749.46 183
14750.61 224
14751.76 207
14752.90 181
14754.05 226
14755.20 191
14756.35 233
14757.49 209
14758.64 210
14759.79 231
14760.94 182
14762.08 205
14763.23 182
14764.38 203
14765.53 204
14766.67 202
14767.82 198
14768.97 215
14770.12 216
14771.27 183
14772.41 203
14773.56 213
14774.71 198
14775.86 158
14777.01 191
14778.15 187
14779.30 178
14780.45 182
14781.60 234
14782.75 234
14783.90 235
14785.05 200
14786.19 205
14787.34 180
14788.49 205
14789.64 196
14790.79 192
14791.94 161
14793.09 186
14794.24 185
14795.38 159
14796.53 180
14797.68 180
14798.83 185
14799.98 203
14801.13 240
14802.28 225
14803.43 204
14804.58 182
14805.73 195
14806.88 185
14808.03 164
14809.18 184
14810.33 201
14811.47 197
14812.62 200
14813.77 204
14814.92 188
14816.07 195
14817.22 213
14818.37 209
14819.52 182
14820.67 189
14821.82 175
14822.97 146
14824.12 185
14825.27 159
14826.42 163
14827.57 193
14828.72 171
14829.87 208
14831.02 182
14832.17 176
14833.33 176
14834.48 176
14835.63 190
14836.78 185
14837.93 205
14839.08 189
14840.23 174
14841.38 178
14842.53 163
14843.68 176
14844.83 169
14845.98 150
14847.13 163
14848.28 182
14849.44 173
14850.59 182
14851.74 175
14852.89 201
14854.04 159
14855.19 225
14856.34 200
14857.49 174
14858.65 170
14859.80 161
14860.95 171
14862.10 168
14863.25 172
14864.40 179
14865.56 198
14866.71 207
14867.86 178
14869.01 177
14870.16 197
14871.31 180
14872.47 160
14873.62 156
14874.77 143
14875.92 174
14877.07 184
14878.23 176
14879.38 164
14880.53 174
14881.68 183
14882.84 181
14883.99 170
14885.14 169
14886.29 168
14887.45 172
14888.60 201
14889.75 166
14890.90 197
14892.06 153
14893.21 165
14894.36 152
14895.52 158
14896.67 151
14897.82 157
14898.97 163
14900.13 167
14901.28 148
14902.43 165
14903.59 173
14904.74 158
14905.89 181
14907.05 232
14908.20 207
14909.35 182
14910.51 178
14911.66 154
14912.81 150
14913.97 158
14915.12 161
14916.27 163
14917.43 181
14918.58 181
14919.74 188
14920.89 157
14922.04 167
14923.20 145
14924.35 193
14925.50 176
14926.66 175
14927.81 149
14928.97 173
14930.12 176
14931.28 174
14932.43 161
14933.58 177
14934.74 187
14935.89 199
14937.05 190
14938.20 169
14939.36 160
14940.51 180
14941.67 164
14942.82 171
14943.98 162
14945.13 153
14946.28 150
14947.44 177
14948.59 161
14949.75 170
14950.90 199
14952.06 192
14953.21 161
14954.37 158
14955.52 150
14956.68 156
14957.84 167
14958.99 147
14960.15 150
14961.30 185
14962.46 174
14963.61 214
14964.77 176
14965.92 177
14967.08 172
14968.23 224
14969.39 233
14970.55 204
14971.70 202
14972.86 202
14974.01 175
14975.17 177
14976.33 167
14977.48 191
14978.64 194
14979.79 150
14980.95 158
14982.11 177
14983.26 188
14984.42 167
14985.58 187
14986.73 182
14987.89 159
14989.04 169
14990.20 198
14991.36 188
14992.51 192
14993.67 159
14994.83 162
14995.98 162
14997.14 158
14998.30 168
14999.45 176
15000.61 135
15001.77 139
15002.93 183
15004.08 153
15005.24 157
15006.40 165
15007.55 167
15008.71 134
15009.87 167
15011.03 180
15012.18 169
15013.34 186
15014.50 173
15015.66 187
15016.81 174
15017.97 156
15019.13 190
15020.29 187
15021.44 167
15022.60 171
15023.76 172
15024.92 142
15026.08 163
15027.23 142
15028.39 149
15029.55 185
15030.71 156
15031.87 147
15033.02 168
15034.18 156
15035.34 185
15036.50 199
15037.66 177
15038.81 163
15039.97 145
15041.13 161
15042.29 186
15043.45 171
15044.61 128
15045.77 159
15046.93 159
15048.08 161
15049.24 158
15050.40 147
15051.56 158
15052.72 150
15053.88 149
15055.04 145
15056.20 132
15057.36 161
15058.51 150
15059.67 126
15060.83 137
15061.99 165
15063.15 184
15064.31 172
15065.47 182
15066.63 137
15067.79 180
15068.95 177
15070.11 164
15071.27 170
15072.43 152
15073.59 154
15074.75 166
15075.91 224
15077.07 170
15078.23 165
15079.39 187
15080.55 182
15081.71 155
15082.87 166
15084.03 175
15085.19 186
15086.35 180
15087.51 170
15088.67 164
15089.83 171
15090.99 179
15092.15 177
15093.31 137
15094.47 152
15095.63 170
15096.79 187
15097.95 159
15099.11 127
15100.27 155
15101.43 170
15102.60 159
15103.76 160
15104.92 154
15106.08 137
15107.24 148
15108.40 212
15109.56 183
15110.72 179
15111.88 151
15113.05 153
15114.21 170
15115.37 158
15116.53 152
15117.69 184
15118.85 161
15120.01 160
15121.18 149
15122.34 167
15123.50 171
15124.66 198
15125.82 169
15126.98 164
15128.15 176
15129.31 147
15130.47 129
15131.63 162
15132.79 153
15133.96 166
15135.12 160
15136.28 181
15137.44 158
15138.60 147
15139.77 194
15140.93 173
15142.09 201
15143.25 177
15144.42 166
15145.58 187
15146.74 197
15147.90 171
15149.07 160
15150.23 151
15151.39 156
15152.55 178
15153.72 176
15154.88 184
15156.04 165
15157.21 162
15158.37 177
15159.53 172
15160.70 162
15161.86 141
15163.02 164
15164.19 189
15165.35 172
15166.51 157
15167.68 190
15168.84 220
15170.00 197
15171.17 159
15172.33 191
15173.49 158
15174.66 171
15175.82 167
15176.98 228
15178.15 177
15179.31 180
15180.48 173
15181.64 183
15182.80 170
15183.97 216
15185.13 201
15186.30 221
15187.46 189
15188.62 172
15189.79 171
15190.95 194
15192.12 176
15193.28 187
15194.44 187
15195.61 206
15196.77 192
15197.94 178
15199.10 175
15200.27 158
15201.43 192
15202.60 209
15203.76 185
15204.93 175
15206.09 209
15207.26 227
15208.42 194
15209.59 163
15210.75 175
15211.92 212
15213.08 195
15214.25 196
15215.41 177
15216.58 182
15217.74 188
15218.91 184
15220.07 189
15221.24 202
15222.40 198
15223.57 181
15224.73 193
15225.90 210
15227.07 218
15228.23 214
15229.40 226
15230.56 203
15231.73 221
15232.89 224
15234.06 218
15235.23 219
15236.39 210
15237.56 192
15238.73 210
15239.89 218
15241.06 247
15242.22 192
15243.39 195
15244.56 189
15245.72 208
15246.89 225
15248.06 221
15249.22 191
15250.39 165
15251.55 199
15252.72 176
15253.89 185
15255.06 192
15256.22 185
15257.39 205
15258.56 216
15259.72 207
15260.89 194
15262.06 198
15263.22 196
15264.39 177
15265.56 195
15266.72 194
15267.89 166
15269.06 172
15270.23 186
15271.39 174
15272.56 180
15273.73 176
15274.90 209
15276.06 160
15277.23 132
15278.40 146
15279.57 161
15280.73 173
15281.90 167
15283.07 171
15284.24 159
15285.41 195
15286.57 218
15287.74 208
15288.91 205
15290.08 154
15291.25 193
15292.41 154
15293.58 194
15294.75 216
15295.92 189
15297.09 167
15298.26 196
15299.42 168
15300.59 178
15301.76 183
15302.93 180
15304.10 157
15305.27 194
15306.44 168
15307.60 175
15308.77 219
15309.94 189
15311.11 194
15312.28 166
15313.45 180
15314.62 184
15315.79 149
15316.96 168
15318.12 182
15319.29 203
15320.46 181
15321.63 149
15322.80 181
15323.97 170
15325.14 158
15326.31 194
15327.48 184
15328.65 179
15329.82 165
15330.99 161
15332.16 179
15333.33 171
15334.50 173
15335.67 177
15336.84 172
15338.01 191
15339.18 191
15340.35 198
15341.52 177
15342.69 175
15343.86 162
15345.03 188
15346.20 203
15347.37 209
15348.54 184
15349.71 205
15350.88 192
15352.05 153
15353.22 172
15354.39 179
15355.56 171
15356.73 187
15357.90 183
15359.07 177
15360.24 173
15361.41 168
15362.58 173
15363.76 190
15364.93 197
15366.10 184
15367.27 206
15368.44 203
15369.61 185
15370.78 214
15371.95 169
15373.12 169
15374.30 183
15375.47 168
15376.64 177
15377.81 164
15378.98 171
15380.15 197
15381.32 191
15382.50 180
15383.67 178
15384.84 239
15386.01 219
15387.18 225
15388.35 205
15389.53 177
15390.70 218
15391.87 221
15393.04 219
15394.21 208
15395.39 229
15396.56 182
15397.73 178
15398.90 186
15400.08 181
15401.25 213
15402.42 209
15403.59 221
15404.76 180
15405.94 195
15407.11 177
15408.28 160
15409.45 167
15410.63 161
15411.80 153
15412.97 201
15414.15 173
15415.32 190
15416.49 158
15417.66 171
15418.84 183
15420.01 191
15421.18 177
15422.36 170
15423.53 185
15424.70 174
15425.88 168
15427.05 151
15428.22 188
15429.40 177
15430.57 140
15431.74 184
15432.92 166
15434.09 154
15435.26 194
15436.44 198
15437.61 213
15438.79 192
15439.96 213
15441.13 195
15442.31 178
15443.48 189
15444.65 191
15445.83 190
15447.00 190
15448.18 161
15449.35 162
15450.53 175
15451.70 167
15452.87 188
15454.05 192
15455.22 210
15456.40 200
15457.57 201
15458.75 152
15459.92 172
15461.09 160
15462.27 158
15463.44 167
15464.62 176
15465.79 199
15466.97 172
15468.14 169
15469.32 188
15470.49 182
15471.67 175
15472.84 193
15474.02 200
15475.19 203
15476.37 202
15477.54 159
15478.72 149
15479.89 151
15481.07 184
15482.25 192
15483.42 187
15484.60 176
15485.77 185
15486.95 194
15488.12 200
15489.30 161
15490.47 160
15491.65 160
15492.83 154
15494.00 139
15495.18 148
15496.35 161
15497.53 163
15498.71 194
15499.88 192
15501.06 162
15502.23 186
15503.41 174
15504.59 171
15505.76 185
15506.94 166
15508.12 185
15509.29 193
15510.47 208
15511.64 185
15512.82 193
15514.00 203
15515.17 182
15516.35 185
15517.53 193
15518.70 189
15519.88 204
15521.06 172
15522.24 170
15523.41 170
15524.59 210
15525.77 183
15526.94 193
15528.12 180
15529.30 225
15530.48 180
15531.65 194
15532.83 208
15534.01 200
15535.18 230
15536.36 203
15537.54 209
15538.72 195
15539.89 186
15541.07 169
15542.25 213
15543.43 185
15544.61 198
15545.78 203
15546.96 177
15548.14 155
15549.32 162
15550.50 201
15551.67 207
15552.85 170
15554.03 175
15555.21 209
15556.39 189
15557.56 214
15558.74 207
15559.92 192
15561.10 186
15562.28 226
15563.46 206
15564.63 183
15565.81 194
15566.99 176
15568.17 177
15569.35 191
15570.53 199
15571.71 226
15572.89 211
15574.06 199
15575.24 194
15576.42 201
15577.60 191
15578.78 193
15579.96 203
15581.14 237
15582.32 235
15583.50 221
15584.68 215
15585.86 241
15587.04 210
15588.21 214
15589.39 221
15590.57 230
15591.75 205
15592.93 189
15594.11 229
15595.29 229
15596.47 188
15597.65 212
15598.83 188
15600.01 165
15601.19 215
15602.37 204
15603.55 201
15604.73 215
15605.91 208
15607.09 214
15608.27 231
15609.45 195
15610.63 233
15611.81 267
15612.99 258
15614.17 236
15615.35 246
15616.53 225
15617.71 226
15618.90 218
15620.08 244
15621.26 252
15622.44 226
15623.62 234
15624.80 247
15625.98 233
15627.16 216
15628.34 239
15629.52 238
15630.70 233
15631.89 233
15633.07 281
15634.25 244
15635.43 250
15636.61 273
15637.79 283
15638.97 263
15640.15 296
15641.34 264
15642.52 228
15643.70 239
15644.88 266
15646.06 253
15647.24 262
15648.42 297
15649.61 263
15650.79 211
15651.97 232
15653.15 266
15654.33 293
15655.52 270
15656.70 275
15657.88 289
15659.06 274
15660.24 315
15661.43 265
15662.61 291
15663.79 269
15664.97 265
15666.16 301
15667.34 272
15668.52 272
15669.70 291
15670.89 287
15672.07 303
15673.25 276
15674.43 278
15675.62 323
15676.80 301
15677.98 310
15679.17 304
15680.35 274
15681.53 277
15682.71 261
15683.90 306
15685.08 294
15686.26 311
15687.45 290
15688.63 293
15689.81 312
15691.00 298
15692.18 272
15693.36 320
15694.55 315
15695.73 281
15696.91 332
15698.10 329
15699.28 307
15700.46 326
15701.65 334
15702.83 338
15704.02 338
15705.20 317
15706.38 349
15707.57 329
15708.75 328
15709.94 350
15711.12 403
15712.30 390
15713.49 362
15714.67 366
15715.86 384
15717.04 367
15718.23 355
15719.41 403
15720.59 395
15721.78 383
15722.96 357
15724.15 426
15725.33 376
15726.52 345
15727.70 394
15728.89 389
15730.07 379
15731.26 371
15732.44 452
15733.63 389
15734.81 379
15736.00 385
15737.18 337
15738.37 364
15739.55 375
15740.74 368
15741.92 389
15743.11 387
15744.29 382
15745.48 402
15746.66 388
15747.85 394
15749.03 405
15750.22 400
15751.41 397
15752.59 421
15753.78 440
15754.96 411
15756.15 384
15757.33 396
15758.52 384
15759.71 405
15760.89 423
15762.08 388
15763.26 363
15764.45 362
15765.64 392
15766.82 424
15768.01 383
15769.19 352
15770.38 363
15771.57 375
15772.75 360
15773.94 360
15775.13 359
15776.31 295
15777.50 353
15778.69 344
15779.87 352
15781.06 332
15782.25 330
15783.43 329
15784.62 340
15785.81 361
15786.99 337
15788.18 342
15789.37 353
15790.56 312
15791.74 336
15792.93 338
15794.12 343
15795.30 357
15796.49 315
15797.68 334
15798.87 331
15800.05 338
15801.24 293
15802.43 273
15803.62 322
15804.80 304
15805.99 312
15807.18 303
15808.37 300
15809.55 316
15810.74 277
15811.93 283
15813.12 305
15814.31 288
15815.49 302
15816.68 298
15817.87 305
15819.06 294
15820.25 309
15821.44 305
15822.62 278
15823.81 299
15825.00 295
15826.19 339
15827.38 284
15828.57 256
15829.75 278
15830.94 304
15832.13 316
15833.32 296
15834.51 251
15835.70 263
15836.89 261
15838.08 296
15839.26 252
15840.45 265
15841.64 286
15842.83 304
15844.02 280
15845.21 233
15846.40 298
15847.59 287
15848.78 301
15849.97 292
15851.16 277
15852.35 224
15853.53 257
15854.72 267
15855.91 270
15857.10 270
15858.29 276
15859.48 265
15860.67 264
15861.86 285
15863.05 280
15864.24 237
15865.43 249
15866.62 293
15867.81 272
15869.00 261
15870.19 265
15871.38 256
15872.57 295
15873.76 289
15874.95 272
15876.14 297
15877.33 291
15878.52 279
15879.71 265
15880.90 295
15882.10 310
15883.29 311
15884.48 275
15885.67 278
15886.86 289
15888.05 272
15889.24 265
15890.43 247
15891.62 264
15892.81 263
15894.00 266
15895.19 271
15896.39 301
15897.58 279
15898.77 282
15899.96 268
15901.15 270
15902.34 271
15903.53 261
15904.72 288
15905.92 265
15907.11 287
15908.30 291
15909.49 283
15910.68 282
15911.87 267
15913.06 289
15914.26 281
15915.45 273
15916.64 309
15917.83 291
15919.02 289
15920.22 274
15921.41 301
15922.60 323
15923.79 287
15924.98 308
15926.18 299
15927.37 278
15928.56 293
15929.75 283
15930.95 268
15932.14 236
15933.33 271
15934.52 270
15935.72 290
15936.91 328
15938.10 308
15939.29 321
15940.49 316
15941.68 306
15942.87 281
15944.06 262
15945.26 241
15946.45 237
15947.64 272
15948.84 263
15950.03 266
15951.22 273
15952.42 264
15953.61 246
15954.80 252
15956.00 287
15957.19 282
15958.38 275
15959.58 213
15960.77 211
15961.96 222
15963.16 231
15964.35 208
15965.54 201
15966.74 262
15967.93 247
15969.12 250
15970.32 189
15971.51 236
15972.71 221
15973.90 257
15975.09 239
15976.29 216
15977.48 218
15978.68 206
15979.87 221
15981.07 221
15982.26 209
15983.45 220
15984.65 205
15985.84 230
15987.04 230
15988.23 205
15989.43 195
15990.62 213
15991.82 215
15993.01 206
15994.20 225
15995.40 210
15996.59 240
15997.79 195
15998.98 206
16000.18 185
16001.37 188
16002.57 209
16003.76 212
16004.96 218
16006.15 260
16007.35 225
16008.55 204
16009.74 225
16010.94 222
16012.13 235
16013.33 214
16014.52 187
16015.72 246
16016.91 213
16018.11 214
16019.30 180
16020.50 188
16021.70 188
16022.89 193
16024.09 219
16025.28 209
16026.48 208
16027.68 176
16028.87 235
16030.07 233
16031.26 177
16032.46 220
16033.66 201
16034.85 209
16036.05 177
16037.25 183
16038.44 205
16039.64 168
16040.83 169
16042.03 193
16043.23 187
16044.42 203
16045.62 182
16046.82 213
16048.01 169
16049.21 195
16050.41 196
16051.60 174
16052.80 179
16054.00 190
16055.20 169
16056.39 184
16057.59 193
16058.79 198
16059.98 189
16061.18 157
16062.38 168
16063.58 156
16064.77 188
16065.97 182
16067.17 179
16068.37 148
16069.56 179
16070.76 161
16071.96 188
16073.16 174
16074.35 151
16075.55 155
16076.75 154
16077.95 166
16079.15 197
16080.34 194
16081.54 183
16082.74 187
16083.94 172
16085.14 139
16086.33 152
16087.53 172
16088.73 174
16089.93 172
16091.13 185
16092.33 180
16093.52 160
16094.72 156
16095.92 152
16097.12 205
16098.32 204
16099.52 181
16100.72 172
16101.91 166
16103.11 186
16104.31 206
16105.51 142
16106.71 152
16107.91 175
16109.11 175
16110.31 184
16111.51 167
16112.71 156
16113.90 143
16115.10 157
16116.30 181
16117.50 161
16118.70 173
16119.90 172
16121.10 165
16122.30 153
16123.50 136
16124.70 152
16125.90 152
16127.10 150
16128.30 171
16129.50 161
16130.70 177
16131.90 175
16133.10 170
16134.30 168
16135.50 155
16136.70 145
16137.90 162
16139.10 163
16140.30 128
16141.50 152
16142.70 144
16143.90 161
16145.10 173
16146.30 155
16147.50 166
16148.70 163
16149.90 140
16151.10 155
16152.30 164
16153.50 162
16154.70 141
16155.91 167
16157.11 178
16158.31 138
16159.51 161
16160.71 150
16161.91 181
16163.11 214
16164.31 198
16165.51 175
16166.71 160
16167.92 172
16169.12 170
16170.32 169
16171.52 175
16172.72 160
16173.92 170
16175.12 162
16176.33 158
16177.53 173
16178.73 173
16179.93 149
16181.13 153
16182.33 178
16183.54 147
16184.74 167
16185.94 174
16187.14 168
16188.34 147
16189.55 185
16190.75 175
16191.95 185
16193.15 168
16194.35 185
16195.56 210
16196.76 170
16197.96 165
16199.16 162
16200.37 144
16201.57 162
16202.77 168
16203.97 191
16205.18 179
16206.38 167
16207.58 193
16208.78 186
16209.99 169
16211.19 197
16212.39 151
16213.60 153
16214.80 149
16216.00 176
16217.20 176
16218.41 166
16219.61 168
16220.81 177
16222.02 195
16223.22 175
16224.42 181
16225.63 204
16226.83 208
16228.03 178
16229.24 164
16230.44 169
16231.64 165
16232.85 178
16234.05 169
16235.26 160
16236.46 162
16237.66 178
16238.87 150
16240.07 167
16241.28 189
16242.48 162
16243.68 170
16244.89 160
16246.09 200
16247.30 215
16248.50 197
16249.70 185
16250.91 181
16252.11 182
16253.32 145
16254.52 181
16255.73 184
16256.93 177
16258.14 179
16259.34 194
16260.54 206
16261.75 195
16262.95 174
16264.16 198
16265.36 189
16266.57 180
16267.77 207
16268.98 215
16270.18 214
16271.39 185
16272.59 172
16273.80 190
16275.00 182
16276.21 185
16277.41 198
16278.62 234
16279.83 221
16281.03 226
16282.24 229
16283.44 205
16284.65 201
16285.85 197
16287.06 206
16288.26 211
16289.47 197
16290.68 198
16291.88 215
16293.09 220
16294.29 207
16295.50 222
16296.71 210
16297.91 213
16299.12 201
16300.32 221
16301.53 219
16302.74 210
16303.94 213
16305.15 227
16306.36 213
16307.56 220
16308.77 211
16309.97 213
16311.18 229
16312.39 207
16313.59 202
16314.80 234
16316.01 235
16317.21 222
16318.42 211
16319.63 208
16320.84 234
16322.04 256
16323.25 230
16324.46 221
16325.66 229
16326.87 215
16328.08 216
16329.28 188
16330.49 188
16331.70 222
16332.91 199
16334.11 200
16335.32 226
16336.53 196
16337.74 175
16338.94 189
16340.15 213
16341.36 205
16342.57 188
16343.78 204
16344.98 207
16346.19 168
16347.40 221
16348.61 199
16349.81 216
16351.02 224
16352.23 165
16353.44 196
16354.65 175
16355.86 186
16357.06 170
16358.27 179
16359.48 201
16360.69 182
16361.90 184
16363.11 205
16364.31 162
16365.52 157
16366.73 189
16367.94 145
16369.15 151
16370.36 196
16371.57 161
16372.77 158
16373.98 169
16375.19 171
16376.40 188
16377.61 230
16378.82 192
16380.03 174
16381.24 150
16382.45 147
16383.66 165
16384.87 164
16386.08 163
16387.28 152
16388.49 131
16389.70 152
16390.91 182
16392.12 159
16393.33 160
16394.54 156
16395.75 171
16396.96 212
16398.17 170
16399.38 171
16400.59 153
16401.80 149
16403.01 156
16404.22 155
16405.43 153
16406.64 159
16407.85 165
16409.06 176
16410.27 178
16411.48 162
16412.69 193
16413.90 180
16415.11 194
16416.32 157
16417.53 161
16418.74 171
16419.95 149
16421.17 157
16422.38 182
16423.59 160
16424.80 169
16426.01 175
16427.22 178
16428.43 168
16429.64 142
16430.85 150
16432.06 179
16433.27 144
16434.48 148
16435.70 137
16436.91 167
16438.12 163
16439.33 131
16440.54 171
16441.75 158
16442.96 161
16444.18 160
16445.39 121
16446.60 143
16447.81 154
16449.02 171
16450.23 147
16451.45 163
16452.66 187
16453.87 168
16455.08 149
16456.29 138
16457.50 152
16458.72 190
16459.93 134
16461.14 177
16462.35 151
16463.57 135
16464.78 147
16465.99 178
16467.20 150
16468.41 139
16469.63 133
16470.84 143
16472.05 156
16473.26 132
16474.48 155
16475.69 157
16476.90 138
16478.12 155
16479.33 184
16480.54 159
16481.75 180
16482.97 175
16484.18 132
16485.39 131
16486.61 149
16487.82 136
16489.03 161
16490.24 130
16491.46 138
16492.67 128
16493.88 155
16495.10 152
16496.31 140
16497.52 164
16498.74 153
16499.95 152
16501.17 148
16502.38 154
16503.59 160
16504.81 131
16506.02 123
16507.23 141
16508.45 145
16509.66 130
16510.88 137
16512.09 148
16513.30 153
16514.52 148
16515.73 150
16516.95 176
16518.16 142
16519.37 161
16520.59 141
16521.80 167
16523.02 150
16524.23 158
16525.45 150
16526.66 148
16527.88 131
16529.09 152
16530.30 130
16531.52 133
16532.73 120
16533.95 121
16535.16 123
16536.38 138
16537.59 151
16538.81 130
16540.02 137
16541.24 155
16542.45 152
16543.67 142
16544.88 118
16546.10 128
16547.31 130
16548.53 147
16549.75 127
16550.96 119
16552.18 146
16553.39 153
16554.61 142
16555.82 152
16557.04 137
16558.25 158
16559.47 141
16560.69 160
16561.90 166
16563.12 152
16564.33 172
16565.55 144
16566.77 120
16567.98 164
16569.20 192
16570.41 138
16571.63 136
16572.85 185
16574.06 145
16575.28 143
16576.50 125
16577.71 149
16578.93 133
16580.14 193
16581.36 133
16582.58 152
16583.79 154
16585.01 136
16586.23 156
16587.44 148
16588.66 155
16589.88 118
16591.09 130
16592.31 144
16593.53 143
16594.75 151
16595.96 143
16597.18 130
16598.40 136
16599.61 170
16600.83 144
16602.05 173
16603.27 158
16604.48 150
16605.70 157
16606.92 154
16608.14 120
16609.35 129
16610.57 136
16611.79 136
16613.01 142
16614.22 149
16615.44 128
16616.66 129
16617.88 150
16619.10 171
16620.31 130
16621.53 139
16622.75 110
16623.97 136
16625.19 149
16626.40 155
16627.62 145
16628.84 143
16630.06 144
16631.28 149
16632.50 147
16633.71 139
16634.93 155
16636.15 153
16637.37 160
16638.59 131
16639.81 157
16641.03 167
16642.24 144
16643.46 150
16644.68 142
16645.90 130
16647.12 128
16648.34 168
16649.56 140
16650.78 136
16652.00 154
16653.22 147
16654.44 115
16655.65 145
16656.87 117
16658.09 134
16659.31 140
16660.53 144
16661.75 135
16662.97 119
16664.19 131
16665.41 129
16666.63 125
16667.85 130
16669.07 133
16670.29 140
16671.51 124
16672.73 148
16673.95 140
16675.17 111
16676.39 127
16677.61 156
16678.83 148
16680.05 114
16681.27 118
16682.49 123
16683.71 137
16684.93 131
16686.15 128
16687.37 119
16688.59 161
16689.81 122
16691.03 131
16692.25 127
16693.47 141
16694.69 163
16695.92 150
16697.14 137
16698.36 105
16699.58 129
16700.80 132
16702.02 129
16703.24 132
16704.46 134
16705.68 130
16706.90 124
16708.13 120
16709.35 99
16710.57 119
16711.79 140
16713.01 132
16714.23 135
16715.45 138
16716.67 140
16717.90 139
16719.12 142
16720.34 130
16721.56 120
16722.78 137
16724.00 139
16725.23 119
16726.45 112
16727.67 125
16728.89 147
16730.11 132
16731.34 136
16732.56 144
16733.78 152
16735.00 134
16736.23 137
16737.45 127
16738.67 137
16739.89 149
16741.11 141
16742.34 135
16743.56 111
16744.78 118
16746.00 112
16747.23 125
16748.45 141
16749.67 119
16750.90 140
16752.12 155
16753.34 150
16754.56 144
16755.79 144
16757.01 129
16758.23 138
16759.46 121
16760.68 120
16761.90 130
16763.13 110
16764.35 129
16765.57 145
16766.80 124
16768.02 164
16769.24 129
16770.47 130
16771.69 133
16772.91 132
16774.14 126
16775.36 129
16776.58 153
16777.81 131
16779.03 133
16780.25 131
16781.48 111
16782.70 135
16783.93 124
16785.15 109
16786.37 112
16787.60 150
16788.82 142
16790.05 118
16791.27 132
16792.50 128
16793.72 148
16794.94 137
16796.17 112
16797.39 134
16798.62 126
16799.84 114
16801.07 123
16802.29 135
16803.52 144
16804.74 122
16805.97 144
16807.19 155
16808.42 116
16809.64 134
16810.87 117
16812.09 138
16813.32 145
16814.54 135
16815.77 104
16816.99 120
16818.22 130
16819.44 139
16820.67 150
16821.89 128
16823.12 141
16824.34 122
16825.57 137
16826.79 139
16828.02 106
16829.25 149
16830.47 118
16831.70 122
16832.92 141
16834.15 130
16835.37 152
16836.60 141
16837.83 129
16839.05 127
16840.28 139
16841.50 153
16842.73 173
16843.96 180
16845.18 162
16846.41 159
16847.63 143
16848.86 107
16850.09 144
16851.31 148
16852.54 155
16853.77 152
16854.99 121
16856.22 147
16857.45 155
16858.67 155
16859.90 147
16861.13 124
16862.35 156
16863.58 155
16864.81 146
16866.03 146
16867.26 154
16868.49 169
16869.72 161
16870.94 145
16872.17 132
16873.40 155
16874.62 168
16875.85 161
16877.08 185
16878.31 181
16879.53 178
16880.76 183
16881.99 177
16883.22 175
16884.44 192
16885.67 203
16886.90 171
16888.13 193
16889.36 185
16890.58 165
16891.81 170
16893.04 180
16894.27 171
16895.50 153
16896.72 180
16897.95 197
16899.18 169
16900.41 157
16901.64 175
16902.86 206
16904.09 184
16905.32 187
16906.55 167
16907.78 169
16909.01 166
16910.24 178
16911.46 194
16912.69 161
16913.92 150
16915.15 194
16916.38 147
16917.61 136
16918.84 155
16920.07 140
16921.29 147
16922.52 155
16923.75 158
16924.98 127
16926.21 134
16927.44 123
16928.67 166
16929.90 132
16931.13 126
16932.36 146
16933.59 167
16934.82 151
16936.05 133
16937.28 154
16938.51 165
16939.73 144
16940.96 129
16942.19 125
16943.42 123
16944.65 129
16945.88 147
16947.11 146
16948.34 142
16949.57 136
16950.80 138
16952.03 144
16953.26 154
16954.49 133
16955.72 103
16956.95 140
16958.18 125
16959.42 147
16960.65 132
16961.88 137
16963.11 107
16964.34 115
16965.57 132
16966.80 143
16968.03 130
16969.26 121
16970.49 114
16971.72 140
16972.95 135
16974.18 111
16975.41 104
16976.65 134
16977.88 132
16979.11 153
16980.34 126
16981.57 133
16982.80 127
16984.03 130
16985.26 140
16986.49 125
16987.73 129
16988.96 141
16990.19 138
16991.42 148
16992.65 116
16993.88 126
16995.12 137
16996.35 112
16997.58 114
16998.81 133
17000.04 135
17001.27 121
17002.51 140
17003.74 138
17004.97 130
17006.20 145
17007.43 126
17008.67 93
17009.90 126
17011.13 107
17012.36 120
17013.60 125
17014.83 124
17016.06 117
17017.29 137
17018.53 121
17019.76 122
17020.99 123
17022.22 121
17023.46 120
17024.69 127
17025.92 125
17027.15 122
17028.39 107
17029.62 137
17030.85 132
17032.09 131
17033.32 120
17034.55 115
17035.79 142
17037.02 139
17038.25 125
17039.49 124
17040.72 110
17041.95 109
17043.19 114
17044.42 141
17045.65 98
17046.89 121
17048.12 121
17049.35 101
17050.59 108
17051.82 107
17053.05 91
17054.29 135
17055.52 128
17056.76 121
17057.99 114
17059.22 130
17060.46 118
17061.69 136
17062.93 119
17064.16 111
17065.39 114
17066.63 110
17067.86 120
17069.10 111
17070.33 101
17071.57 105
17072.80 131
17074.04 150
17075.27 106
17076.50 138
17077.74 101
17078.97 109
17080.21 112
17081.44 116
17082.68 100
17083.91 128
17085.15 139
17086.38 119
17087.62 135
17088.85 114
17090.09 122
17091.32 137
17092.56 127
17093.79 93
17095.03 108
17096.26 145
17097.50 116
17098.74 120
17099.97 141
17101.21 136
17102.44 100
17103.68 88
17104.91 92
17106.15 101
17107.38 102
17108.62 102
17109.86 136
17111.09 105
17112.33 95
17113.56 116
17114.80 121
17116.04 108
17117.27 122
17118.51 120
17119.74 81
17120.98 100
17122.22 112
17123.45 94
17124.69 123
17125.93 133
17127.16 118
17128.40 132
17129.64 97
17130.87 86
17132.11 110
17133.35 131
17134.58 98
17135.82 88
17137.06 110
17138.29 106
17139.53 116
17140.77 103
17142.00 122
17143.24 107
17144.48 98
17145.72 118
17146.95 136
17148.19 104
17149.43 80
17150.66 85
17151.90 100
17153.14 94
17154.38 110
17155.61 106
17156.85 107
17158.09 102
17159.33 109
17160.56 91
17161.80 102
17163.04 104
17164.28 127
17165.52 111
17166.75 105
17167.99 90
17169.23 97
17170.47 106
17171.71 95
17172.94 99
17174.18 111
17175.42 81
17176.66 123
17177.90 119
17179.13 115
17180.37 119
17181.61 102
17182.85 105
17184.09 104
17185.33 113
17186.57 113
17187.80 106
17189.04 108
17190.28 125
17191.52 113
17192.76 123
17194.00 91
17195.24 83
17196.48 85
17197.72 87
17198.95 80
17200.19 80
17201.43 102
17202.67 103
17203.91 92
17205.15 115
17206.39 109
17207.63 122
17208.87 105
17210.11 109
17211.35 129
17212.59 116
17213.83 117
17215.07 96
17216.31 110
17217.55 98
17218.79 112
17220.03 93
17221.26 133
17222.50 116
17223.74 104
17224.98 103
17226.22 97
17227.46 120
17228.71 119
17229.95 137
17231.19 103
17232.43 148
17233.67 146
17234.91 113
17236.15 99
17237.39 100
17238.63 94
17239.87 86
17241.11 91
17242.35 118
17243.59 118
17244.83 109
17246.07 129
17247.31 112
17248.55 112
17249.79 101
17251.04 106
17252.28 75
17253.52 78
17254.76 88
17256.00 91
17257.24 107
17258.48 96
17259.72 84
17260.96 97
17262.21 114
17263.45 117
17264.69 90
17265.93 126
17267.17 118
17268.41 117
17269.65 84
17270.90 111
17272.14 116
17273.38 106
17274.62 100
17275.86 107
17277.11 74
17278.35 74
17279.59 109
17280.83 92
17282.07 86
17283.32 100
17284.56 93
17285.80 115
17287.04 119
17288.28 115
17289.53 113
17290.77 117
17292.01 79
17293.25 99
17294.50 94
17295.74 100
17296.98 109
17298.22 76
17299.47 82
17300.71 87
17301.95 86
17303.19 100
17304.44 53
17305.68 67
17306.92 93
17308.17 95
17309.41 96
17310.65 79
17311.90 94
17313.14 107
17314.38 91
17315.63 85
17316.87 93
17318.11 111
17319.36 115
17320.60 95
17321.84 95
17323.09 86
17324.33 88
17325.57 107
17326.82 101
17328.06 94
17329.30 89
17330.55 102
17331.79 134
17333.04 112
17334.28 114
17335.52 107
17336.77 94
17338.01 109
17339.26 114
17340.50 93
17341.74 90
17342.99 100
17344.23 110
17345.48 119
17346.72 113
17347.97 105
17349.21 89
17350.46 110
17351.70 101
17352.94 117
17354.19 76
17355.43 78
17356.68 107
17357.92 104
17359.17 118
17360.41 88
17361.66 88
17362.90 123
17364.15 117
17365.39 92
17366.64 101
17367.88 118
17369.13 109
17370.37 100
17371.62 78
17372.86 112
17374.11 93
17375.35 93
17376.60 107
17377.85 109
17379.09 98
17380.34 113
17381.58 80
17382.83 86
17384.07 121
17385.32 113
17386.57 110
17387.81 102
17389.06 98
17390.30 96
17391.55 109
17392.80 79
17394.04 83
17395.29 95
17396.53 88
17397.78 93
17399.03 85
17400.27 89
17401.52 98
17402.77 76
17404.01 77
17405.26 98
17406.50 109
17407.75 124
17409.00 97
17410.24 94
17411.49 77
17412.74 91
17413.99 100
17415.23 95
17416.48 94
17417.73 86
17418.97 84
17420.22 92
17421.47 89
17422.71 97
17423.96 110
17425.21 99
17426.46 119
17427.70 117
17428.95 104
17430.20 84
17431.45 77
17432.69 98
17433.94 109
17435.19 91
17436.44 84
17437.68 73
17438.93 88
17440.18 92
17441.43 74
17442.67 118
17443.92 99
17445.17 137
17446.42 94
17447.67 107
17448.91 104
17450.16 108
17451.41 96
17452.66 112
17453.91 100
17455.15 84
17456.40 98
17457.65 117
17458.90 110
17460.15 73
17461.40 93
17462.65 120
17463.89 121
17465.14 147
17466.39 107
17467.64 93
17468.89 100
17470.14 88
17471.39 115
17472.64 107
17473.88 95
17475.13 102
17476.38 82
17477.63 93
17478.88 87
17480.13 99
17481.38 94
17482.63 72
17483.88 103
17485.13 109
17486.38 120
17487.63 127
17488.88 106
17490.12 103
17491.37 94
17492.62 91
17493.87 112
17495.12 119
17496.37 101
17497.62 119
17498.87 99
17500.12 92
17501.37 90
17502.62 83
17503.87 106
17505.12 103
17506.37 87
17507.62 89
17508.87 106
17510.12 96
17511.37 98
17512.62 96
17513.87 88
17515.12 92
17516.38 108
17517.63 89
17518.88 91
17520.13 102
17521.38 81
17522.63 95
17523.88 84
17525.13 122
17526.38 119
17527.63 98
17528.88 108
17530.13 96
17531.38 102
17532.64 118
17533.89 126
17535.14 100
17536.39 109
17537.64 94
17538.89 101
17540.14 86
17541.39 107
17542.65 124
17543.90 110
17545.15 93
17546.40 99
17547.65 128
17548.90 112
17550.16 118
17551.41 95
17552.66 85
17553.91 84
17555.16 109
17556.41 123
17557.67 122
17558.92 77
17560.17 101
17561.42 84
17562.67 104
17563.93 117
17565.18 74
17566.43 85
17567.68 106
17568.94 93
17570.19 98
17571.44 93
17572.69 100
17573.95 99
17575.20 90
17576.45 84
17577.70 67
17578.96 74
17580.21 113
17581.46 95
17582.71 93
17583.97 98
17585.22 89
17586.47 84
17587.73 86
17588.98 97
17590.23 101
17591.49 98
17592.74 115
17593.99 85
17595.25 98
17596.50 95
17597.75 111
17599.01 95
17600.26 126
17601.51 111
17602.77 98
17604.02 117
17605.27 122
17606.53 108
17607.78 93
17609.03 93
17610.29 69
17611.54 100
17612.80 96
17614.05 106
17615.30 88
17616.56 98
17617.81 96
17619.07 107
17620.32 102
17621.58 90
17622.83 99
17624.08 125
17625.34 97
17626.59 98
17627.85 101
17629.10 100
17630.36 92
17631.61 115
17632.87 117
17634.12 105
17635.37 93
17636.63 112
17637.88 123
17639.14 98
17640.39 101
17641.65 115
17642.90 118
17644.16 90
17645.41 82
17646.67 86
17647.92 87
17649.18 88
17650.44 93
17651.69 93
17652.95 99
17654.20 94
17655.46 101
17656.71 75
17657.97 92
17659.22 108
17660.48 118
17661.73 120
17662.99 67
17664.25 88
17665.50 90
17666.76 108
17668.01 99
17669.27 91
17670.53 84
17671.78 95
17673.04 103
17674.29 100
17675.55 85
17676.81 95
17678.06 97
17679.32 95
17680.57 81
17681.83 79
17683.09 82
17684.34 121
17685.60 126
17686.86 86
17688.11 98
17689.37 77
17690.63 97
17691.88 84
17693.14 87
17694.40 83
17695.65 93
17696.91 82
17698.17 81
17699.43 81
17700.68 107
17701.94 101
17703.20 112
17704.45 103
17705.71 111
17706.97 94
17708.23 101
17709.48 92
17710.74 81
17712.00 99
17713.26 77
17714.51 109
17715.77 95
17717.03 74
17718.29 81
17719.54 81
17720.80 103
17722.06 100
17723.32 88
17724.58 94
17725.83 95
17727.09 111
17728.35 108
17729.61 86
17730.87 96
17732.12 89
17733.38 123
17734.64 91
17735.90 102
17737.16 85
17738.42 102
17739.67 92
17740.93 80
17742.19 85
17743.45 100
17744.71 88
17745.97 74
17747.23 85
17748.48 106
17749.74 99
17751.00 96
17752.26 80
17753.52 85
17754.78 88
17756.04 99
17757.30 100
17758.56 112
17759.81 91
17761.07 66
17762.33 91
17763.59 81
17764.85 94
17766.11 107
17767.37 106
17768.63 109
17769.89 90
17771.15 66
17772.41 73
17773.67 83
17774.93 86
17776.19 86
17777.45 86
17778.71 92
17779.97 89
17781.23 89
17782.49 73
17783.75 81
17785.01 88
17786.27 74
17787.53 94
17788.79 86
17790.05 89
17791.31 89
17792.57 107
17793.83 112
17795.09 98
17796.35 94
17797.61 80
17798.87 111
17800.13 112
17801.39 95
17802.65 93
17803.91 95
17805.17 98
17806.44 95
17807.70 90
17808.96 69
17810.22 94
17811.48 74
17812.74 92
17814.00 80
17815.26 83
17816.52 82
17817.78 70
17819.05 95
17820.31 93
17821.57 97
17822.83 93
17824.09 121
17825.35 93
17826.61 103
17827.88 96
17829.14 81
17830.40 101
17831.66 100
17832.92 76
17834.18 100
17835.45 104
17836.71 86
17837.97 80
17839.23 74
17840.49 75
17841.76 90
17843.02 88
17844.28 83
17845.54 97
17846.81 78
17848.07 86
17849.33 103
17850.59 95
17851.85 103
17853.12 82
17854.38 106
17855.64 83
17856.90 96
17858.17 81
17859.43 90
17860.69 80
17861.96 119
17863.22 94
17864.48 82
17865.74 95
17867.01 72
17868.27 82
17869.53 74
17870.80 95
17872.06 66
17873.32 87
17874.59 79
17875.85 95
17877.11 97
17878.38 106
17879.64 67
17880.90 78
17882.17 78
17883.43 75
17884.69 99
17885.96 91
17887.22 78
17888.48 89
17889.75 89
17891.01 73
17892.28 114
17893.54 77
17894.80 90
17896.07 88
17897.33 86
17898.60 85
17899.86 79
17901.12 83
17902.39 87
17903.65 88
17904.92 108
17906.18 82
17907.45 84
17908.71 68
17909.97 79
17911.24 80
17912.50 73
17913.77 89
17915.03 79
17916.30 88
17917.56 98
17918.83 73
17920.09 105
17921.36 77
17922.62 81
17923.89 88
17925.15 82
17926.42 84
17927.68 93
17928.95 85
17930.21 69
17931.48 83
17932.74 82
17934.01 66
17935.27 74
17936.54 79
17937.81 104
17939.07 60
17940.34 71
17941.60 70
17942.87 96
17944.13 80
17945.40 107
17946.66 86
17947.93 79
17949.20 83
17950.46 93
17951.73 67
17952.99 84
17954.26 86
17955.53 83
17956.79 99
17958.06 75
17959.33 92
17960.59 100
17961.86 84
17963.12 76
17964.39 79
17965.66 91
17966.92 67
17968.19 72
17969.46 74
17970.72 96
17971.99 97
17973.26 94
17974.52 94
17975.79 80
17977.06 86
17978.32 74
17979.59 87
17980.86 86
17982.12 115
17983.39 99
17984.66 94
17985.93 80
17987.19 87
17988.46 89
17989.73 89
17991.00 88
17992.26 105
17993.53 62
17994.80 100
17996.07 72
17997.33 85
17998.60 86
17999.87 83
18001.14 98
18002.40 101
18003.67 80
18004.94 97
18006.21 86
18007.48 103
18008.74 98
18010.01 97
18011.28 79
18012.55 73
18013.82 73
18015.08 73
18016.35 80
18017.62 81
18018.89 74
18020.16 88
18021.43 89
18022.69 83
18023.96 96
18025.23 93
18026.50 79
18027.77 71
18029.04 96
18030.31 73
18031.57 80
18032.84 99
18034.11 82
18035.38 75
18036.65 83
18037.92 95
18039.19 98
18040.46 96
18041.73 105
18043.00 92
18044.27 78
18045.53 61
18046.80 80
18048.07 87
18049.34 79
18050.61 48
18051.88 66
18053.15 83
18054.42 85
18055.69 83
18056.96 82
18058.23 91
18059.50 83
18060.77 87
18062.04 92
18063.31 83
18064.58 96
18065.85 114
18067.12 109
18068.39 100
18069.66 76
18070.93 89
18072.20 90
18073.47 94
18074.74 90
18076.01 62
18077.28 88
18078.55 97
18079.82 83
18081.09 91
18082.36 72
18083.63 84
18084.90 92
18086.18 113
18087.45 81
18088.72 92
18089.99 73
18091.26 105
18092.53 99
18093.80 79
18095.07 101
18096.34 101
18097.61 65
18098.88 78
18100.16 90
18101.43 90
18102.70 91
18103.97 83
18105.24 90
18106.51 94
18107.78 100
18109.06 96
18110.33 101
18111.60 97
18112.87 91
18114.14 96
18115.41 94
18116.69 85
18117.96 72
18119.23 96
18120.50 88
18121.77 92
18123.05 94
18124.32 83
18125.59 86
18126.86 89
18128.13 88
18129.41 89
18130.68 107
18131.95 109
18133.22 112
18134.50 80
18135.77 115
18137.04 83
18138.31 99
18139.59 97
18140.86 64
18142.13 81
18143.40 85
18144.68 96
18145.95 85
18147.22 100
18148.50 90
18149.77 95
18151.04 72
18152.31 86
18153.59 83
18154.86 73
18156.13 86
18157.41 70
18158.68 81
18159.95 83
18161.23 97
18162.50 78
18163.77 81
18165.05 89
18166.32 75
18167.59 84
18168.87 86
18170.14 94
18171.42 87
18172.69 73
18173.96 56
18175.24 78
18176.51 80
18177.78 75
18179.06 73
18180.33 97
18181.61 87
18182.88 97
18184.15 101
18185.43 105
18186.70 77
18187.98 77
18189.25 63
18190.53 89
18191.80 77
18193.08 89
18194.35 97
18195.62 89
18196.90 93
18198.17 97
18199.45 82
18200.72 90
18202.00 72
18203.27 72
18204.55 74
18205.82 80
18207.10 89
18208.37 81
18209.65 79
18210.92 74
18212.20 89
18213.47 79
18214.75 81
18216.02 84
18217.30 100
18218.57 67
18219.85 81
18221.13 100
18222.40 91
18223.68 79
18224.95 69
18226.23 94
18227.50 71
18228.78 64
18230.05 98
18231.33 90
18232.61 87
18233.88 80
18235.16 74
18236.43 92
18237.71 81
18238.99 108
18240.26 106
18241.54 87
18242.81 84
18244.09 82
18245.37 101
18246.64 86
18247.92 90
18249.20 69
18250.47 80
18251.75 70
18253.03 74
18254.30 76
18255.58 71
18256.86 84
18258.13 69
18259.41 88
18260.69 70
18261.96 88
18263.24 84
18264.52 90
18265.79 93
18267.07 94
18268.35 80
18269.63 83
18270.90 91
18272.18 77
18273.46 87
18274.74 94
18276.01 90
18277.29 79
18278.57 96
18279.84 90
18281.12 103
18282.40 82
18283.68 63
18284.96 51
18286.23 90
18287.51 102
18288.79 77
18290.07 76
18291.34 80
18292.62 73
18293.90 73
18295.18 78
18296.46 77
18297.74 81
18299.01 71
18300.29 78
18301.57 87
18302.85 75
18304.13 92
18305.40 75
18306.68 78
18307.96 93
18309.24 87
18310.52 104
18311.80 104
18313.08 71
18314.36 74
18315.63 91
18316.91 95
18318.19 91
18319.47 76
18320.75 73
18322.03 102
18323.31 92
18324.59 64
18325.87 78
18327.14 84
18328.42 104
18329.70 77
18330.98 81
18332.26 80
18333.54 81
18334.82 77
18336.10 73
18337.38 86
18338.66 115
18339.94 101
18341.22 72
18342.50 68
18343.78 74
18345.06 90
18346.34 96
18347.62 71
18348.90 85
18350.18 90
18351.46 106
18352.74 93
18354.02 89
18355.30 96
18356.58 77
18357.86 84
18359.14 81
18360.42 88
18361.70 97
18362.98 85
18364.26 82
18365.54 78
18366.82 79
18368.10 72
18369.38 101
18370.66 86
18371.94 81
18373.23 67
18374.51 83
18375.79 93
18377.07 94
18378.35 82
18379.63 74
18380.91 78
18382.19 77
18383.47 91
18384.75 81
18386.04 82
18387.32 84
18388.60 114
18389.88 82
18391.16 92
18392.44 66
18393.72 105
18395.01 81
18396.29 91
18397.57 115
18398.85 84
18400.13 82
18401.41 96
18402.70 88
18403.98 97
18405.26 97
18406.54 89
18407.82 90
18409.11 81
18410.39 96
18411.67 92
18412.95 75
18414.23 88
18415.52 67
18416.80 76
18418.08 62
18419.36 108
18420.65 107
18421.93 73
18423.21 101
18424.49 91
18425.78 94
18427.06 77
18428.34 65
18429.62 89
18430.91 108
18432.19 95
18433.47 78
18434.76 66
18436.04 75
18437.32 69
18438.61 80
18439.89 69
18441.17 76
18442.45 84
18443.74 76
18445.02 64
18446.30 80
18447.59 91
18448.87 69
18450.15 88
18451.44 85
18452.72 91
18454.01 100
18455.29 88
18456.57 85
18457.86 86
18459.14 89
18460.42 68
18461.71 82
18462.99 73
18464.28 71
18465.56 84
18466.84 76
18468.13 99
18469.41 93
18470.70 93
18471.98 82
18473.27 93
18474.55 106
18475.83 63
18477.12 88
18478.40 85
18479.69 92
18480.97 97
18482.26 64
18483.54 93
18484.83 84
18486.11 75
18487.40 78
18488.68 78
18489.97 96
18491.25 90
18492.54 112
18493.82 83
18495.11 74
18496.39 65
18497.68 68
18498.96 92
18500.25 103
18501.53 66
18502.82 90
18504.10 82
18505.39 85
18506.67 83
18507.96 72
18509.24 94
18510.53 81
18511.81 68
18513.10 97
18514.39 116
18515.67 87
18516.96 98
18518.24 98
18519.53 98
18520.82 87
18522.10 68
18523.39 70
18524.67 66
18525.96 70
18527.25 92
18528.53 88
18529.82 91
18531.10 104
18532.39 92
18533.68 105
18534.96 109
18536.25 106
18537.54 82
18538.82 85
18540.11 87
18541.40 89
18542.68 74
18543.97 102
18545.26 85
18546.54 71
18547.83 87
18549.12 83
18550.40 98
18551.69 85
18552.98 93
18554.27 103
18555.55 81
18556.84 90
18558.13 90
18559.41 94
18560.70 111
18561.99 97
18563.28 101
18564.56 83
18565.85 102
18567.14 86
18568.43 92
18569.71 86
18571.00 89
18572.29 90
18573.58 95
18574.87 104
18576.15 96
18577.44 73
18578.73 87
18580.02 84
18581.31 78
18582.59 87
18583.88 72
18585.17 93
18586.46 110
18587.75 94
18589.03 77
18590.32 102
18591.61 78
18592.90 68
18594.19 117
18595.48 110
18596.77 89
18598.05 75
18599.34 89
18600.63 95
18601.92 82
18603.21 68
18604.50 77
18605.79 100
18607.08 123
18608.36 101
18609.65 99
18610.94 112
18612.23 82
18613.52 85
18614.81 86
18616.10 74
18617.39 94
18618.68 96
18619.97 132
18621.26 98
18622.55 103
18623.84 99
18625.13 116
18626.42 100
18627.71 86
18628.99 92
18630.28 126
18631.57 117
18632.86 93
18634.15 91
18635.44 94
18636.73 95
18638.02 100
18639.31 75
18640.60 91
18641.89 76
18643.18 91
18644.47 90
18645.77 92
18647.06 94
18648.35 90
18649.64 87
18650.93 96
18652.22 95
18653.51 72
18654.80 79
18656.09 81
18657.38 101
18658.67 72
18659.96 81
18661.25 84
18662.54 94
18663.83 101
18665.12 92
18666.42 100
18667.71 108
18669.00 80
18670.29 75
18671.58 95
18672.87 108
18674.16 98
18675.45 82
18676.75 80
18678.04 92
18679.33 98
18680.62 73
18681.91 80
18683.20 102
18684.49 87
18685.79 70
18687.08 74
18688.37 68
18689.66 87
18690.95 73
18692.25 83
18693.54 91
18694.83 71
18696.12 90
18697.41 90
18698.71 97
18700.00 86
18701.29 69
18702.58 95
18703.87 88
18705.17 85
18706.46 78
18707.75 78
18709.04 77
18710.34 96
18711.63 79
18712.92 91
18714.21 86
18715.51 80
18716.80 72
18718.09 74
18719.39 87
18720.68 88
18721.97 79
18723.26 77
18724.56 73
18725.85 90
18727.14 105
18728.44 67
18729.73 94
18731.02 106
18732.32 81
18733.61 70
18734.90 59
18736.20 86
18737.49 89
18738.78 74
18740.08 88
18741.37 92
18742.66 87
18743.96 98
18745.25 108
18746.55 107
18747.84 105
18749.13 81
18750.43 79
18751.72 75
18753.02 68
18754.31 69
18755.60 71
18756.90 82
18758.19 79
18759.49 87
18760.78 74
18762.07 100
18763.37 88
18764.66 93
18765.96 85
18767.25 76
18768.55 109
18769.84 112
18771.14 101
18772.43 86
18773.73 97
18775.02 99
18776.32 89
18777.61 71
18778.91 96
18780.20 88
18781.49 105
18782.79 89
18784.09 95
18785.38 86
18786.68 71
18787.97 104
18789.27 87
18790.56 75
18791.86 62
18793.15 54
18794.45 91
18795.74 116
18797.04 106
18798.33 85
18799.63 76
18800.93 92
18802.22 83
18803.52 79
18804.81 69
18806.11 84
18807.40 61
18808.70 96
18810.00 84
18811.29 83
18812.59 92
18813.88 96
18815.18 90
18816.48 81
18817.77 89
18819.07 83
18820.37 60
18821.66 65
18822.96 78
18824.25 102
18825.55 97
18826.85 104
18828.14 85
18829.44 88
18830.74 85
18832.03 106
18833.33 59
18834.63 81
18835.93 103
18837.22 84
18838.52 68
18839.82 81
18841.11 79
18842.41 58
18843.71 94
18845.00 94
18846.30 71
18847.60 86
18848.90 103
18850.19 87
18851.49 80
18852.79 94
18854.09 88
18855.38 68
18856.68 77
18857.98 63
18859.28 82
18860.57 85
18861.87 93
18863.17 79
18864.47 82
18865.77 92
18867.06 110
18868.36 112
18869.66 84
18870.96 64
18872.26 69
18873.55 101
18874.85 101
18876.15 91
18877.45 89
18878.75 64
18880.05 55
18881.34 76
18882.64 68
18883.94 103
18885.24 98
18886.54 81
18887.84 98
18889.14 85
18890.43 88
18891.73 81
18893.03 72
18894.33 74
18895.63 93
18896.93 95
18898.23 66
18899.53 78
18900.83 79
18902.13 82
18903.42 55
18904.72 74
18906.02 81
18907.32 64
18908.62 69
18909.92 71
18911.22 113
18912.52 113
18913.82 79
18915.12 98
18916.42 99
18917.72 87
18919.02 61
18920.32 75
18921.62 71
18922.92 72
18924.22 102
18925.52 110
18926.82 50
18928.12 78
18929.42 72
18930.72 88
18932.02 85
18933.32 78
18934.62 86
18935.92 94
18937.22 78
18938.52 63
18939.82 70
18941.12 77
18942.42 78
18943.72 81
18945.02 76
18946.32 70
18947.62 74
18948.92 79
18950.23 72
18951.53 82
18952.83 70
18954.13 82
18955.43 73
18956.73 75
18958.03 91
18959.33 66
18960.63 73
18961.94 75
18963.24 74
18964.54 80
18965.84 75
18967.14 80
18968.44 77
18969.74 78
18971.04 64
18972.35 72
18973.65 72
18974.95 105
18976.25 93
18977.55 90
18978.85 79
18980.16 85
18981.46 85
18982.76 84
18984.06 80
18985.36 75
18986.67 75
18987.97 90
18989.27 72
18990.57 108
18991.88 75
18993.18 72
18994.48 83
18995.78 91
18997.08 84
18998.39 108
18999.69 91
19000.99 64
19002.30 69
19003.60 87
19004.90 79
19006.20 71
19007.51 78
19008.81 86
19010.11 98
19011.41 65
19012.72 73
19014.02 72
19015.32 75
19016.63 70
19017.93 77
19019.23 83
19020.54 76
19021.84 73
19023.14 76
19024.45 80
19025.75 76
19027.05 88
19028.36 81
19029.66 70
19030.96 76
19032.27 71
19033.57 90
19034.87 68
19036.18 69
19037.48 61
19038.79 70
19040.09 85
19041.39 90
19042.70 75
19044.00 85
19045.31 68
19046.61 77
19047.91 56
19049.22 65
19050.52 80
19051.83 102
19053.13 85
19054.44 79
19055.74 78
19057.05 90
19058.35 81
19059.65 61
19060.96 73
19062.26 101
19063.57 89
19064.87 83
19066.18 73
19067.48 63
19068.79 77
19070.09 78
19071.40 85
19072.70 67
19074.01 83
19075.31 80
19076.62 86
19077.92 81
19079.23 53
19080.53 56
19081.84 75
19083.14 72
19084.45 81
19085.76 66
19087.06 96
19088.37 109
19089.67 78
19090.98 59
19092.28 80
19093.59 79
19094.89 98
19096.20 68
19097.51 68
19098.81 66
19100.12 92
19101.42 64
19102.73 73
19104.04 74
19105.34 68
19106.65 80
19107.96 86
19109.26 95
19110.57 67
19111.87 63
19113.18 80
19114.49 69
19115.79 78
19117.10 64
19118.41 112
19119.71 88
19121.02 85
19122.33 63
19123.63 62
19124.94 94
19126.25 94
19127.55 81
19128.86 54
19130.17 67
19131.48 84
19132.78 62
19134.09 70
19135.40 71
19136.70 72
19138.01 77
19139.32 83
19140.63 65
19141.93 81
19143.24 66
19144.55 70
19145.86 76
19147.16 101
19148.47 105
19149.78 73
19151.09 86
19152.39 81
19153.70 76
19155.01 82
19156.32 77
19157.63 71
19158.93 78
19160.24 80
19161.55 74
19162.86 76
19164.17 59
19165.47 84
19166.78 82
19168.09 72
19169.40 48
19170.71 59
19172.02 74
19173.32 79
19174.63 69
19175.94 74
19177.25 81
19178.56 94
19179.87 84
19181.18 78
19182.48 61
19183.79 91
19185.10 68
19186.41 87
19187.72 88
19189.03 80
19190.34 82
19191.65 68
19192.96 80
19194.27 104
19195.58 79
19196.88 78
19198.19 69
19199.50 81
19200.81 83
19202.12 82
19203.43 78
19204.74 71
19206.05 79
19207.36 79
19208.67 90
19209.98 69
19211.29 52
19212.60 71
19213.91 77
19215.22 72
19216.53 73
19217.84 86
19219.15 84
19220.46 68
19221.77 63
19223.08 52
19224.39 74
19225.70 81
19227.01 63
19228.32 65
19229.63 77
19230.94 83
19232.25 72
19233.56 67
19234.87 79
19236.18 91
19237.49 87
19238.81 78
19240.12 88
19241.43 74
19242.74 84
19244.05 76
19245.36 90
19246.67 84
19247.98 65
19249.29 73
19250.60 95
19251.91 72
19253.23 76
19254.54 86
19255.85 79
19257.16 71
19258.47 65
19259.78 80
19261.09 86
19262.41 80
19263.72 72
19265.03 77
19266.34 77
19267.65 58
19268.96 72
19270.28 68
19271.59 89
19272.90 102
19274.21 91
19275.52 84
19276.84 73
19278.15 78
19279.46 79
19280.77 71
19282.08 74
19283.40 86
19284.71 83
19286.02 88
19287.33 59
19288.65 72
19289.96 68
19291.27 73
19292.58 68
19293.90 83
19295.21 72
19296.52 77
19297.83 91
19299.15 84
19300.46 80
19301.77 80
19303.09 71
19304.40 88
19305.71 83
19307.02 59
19308.34 73
19309.65 76
19310.96 69
19312.28 66
19313.59 66
19314.90 80
19316.22 62
19317.53 81
19318.84 81
19320.16 68
19321.47 94
19322.78 75
19324.10 80
19325.41 69
19326.73 55
19328.04 73
19329.35 93
19330.67 75
19331.98 75
19333.29 88
19334.61 75
19335.92 66
19337.24 77
19338.55 84
19339.87 71
19341.18 89
19342.49 75
19343.81 71
19345.12 83
19346.44 84
19347.75 76
19349.07 70
19350.38 71
19351.69 89
19353.01 75
19354.32 72
19355.64 70
19356.95 75
19358.27 74
19359.58 62
19360.90 71
19362.21 58
19363.53 72
19364.84 81
19366.16 81
19367.47 68
19368.79 61
19370.10 83
19371.42 80
19372.73 61
19374.05 65
19375.36 88
19376.68 89
19378.00 101
19379.31 82
19380.63 70
19381.94 82
19383.26 73
19384.57 82
19385.89 74
19387.20 102
19388.52 77
19389.84 68
19391.15 76
19392.47 63
19393.78 63
19395.10 74
19396.42 74
19397.73 68
19399.05 52
19400.37 66
19401.68 69
19403.00 88
19404.31 72
19405.63 89
19406.95 89
19408.26 84
19409.58 86
19410.90 62
19412.21 62
19413.53 70
19414.85 102
19416.16 77
19417.48 81
19418.80 83
19420.11 91
19421.43 87
19422.75 69
19424.07 82
19425.38 70
19426.70 66
19428.02 73
19429.33 81
19430.65 71
19431.97 63
19433.29 79
19434.60 76
19435.92 71
19437.24 72
19438.56 76
19439.87 68
19441.19 93
19442.51 72
19443.83 96
19445.14 70
19446.46 73
19447.78 62
19449.10 85
19450.42 99
19451.73 83
19453.05 59
19454.37 84
19455.69 68
19457.01 55
19458.32 47
19459.64 75
19460.96 66
19462.28 80
19463.60 68
19464.92 67
19466.23 77
19467.55 84
19468.87 80
19470.19 80
19471.51 79
19472.83 64
19474.15 79
19475.46 76
19476.78 72
19478.10 64
19479.42 62
19480.74 73
19482.06 75
19483.38 79
19484.70 59
19486.02 64
19487.34 61
19488.65 72
19489.97 52
19491.29 65
19492.61 67
19493.93 84
19495.25 63
19496.57 49
19497.89 58
19499.21 76
19500.53 83
19501.85 75
19503.17 68
19504.49 69
19505.81 55
19507.13 61
19508.45 72
19509.77 86
19511.09 82
19512.41 50
19513.73 88
19515.05 77
19516.37 91
19517.69 79
19519.01 68
19520.33 60
19521.65 61
19522.97 80
19524.29 60
19525.61 79
19526.93 75
19528.25 78
19529.57 65
19530.89 40
19532.21 79
19533.54 81
19534.86 50
19536.18 56
19537.50 53
19538.82 43
19540.14 68
19541.46 74
19542.78 60
19544.10 61
19545.42 67
19546.75 72
19548.07 75
19549.39 75
19550.71 80
19552.03 68
19553.35 95
19554.67 81
19555.99 88
19557.32 66
19558.64 57
19559.96 88
19561.28 72
19562.60 71
19563.92 72
19565.25 75
19566.57 72
19567.89 67
19569.21 78
19570.53 87
19571.86 58
19573.18 64
19574.50 52
19575.82 50
19577.15 94
19578.47 76
19579.79 54
19581.11 75
19582.43 71
19583.76 53
19585.08 67
19586.40 81
19587.72 99
19589.05 85
19590.37 61
19591.69 54
19593.02 61
19594.34 69
19595.66 82
19596.98 71
19598.31 62
19599.63 79
19600.95 66
19602.28 60
19603.60 94
19604.92 89
19606.25 73
19607.57 61
19608.89 60
19610.22 75
19611.54 59
19612.86 72
19614.19 54
19615.51 69
19616.83 74
19618.16 57
19619.48 66
19620.80 87
19622.13 60
19623.45 84
19624.78 49
19626.10 71
19627.42 64
19628.75 75
19630.07 70
19631.40 51
19632.72 73
19634.04 62
19635.37 74
19636.69 60
19638.02 64
19639.34 58
19640.66 60
19641.99 56
19643.31 89
19644.64 66
19645.96 52
19647.29 63
19648.61 73
19649.94 72
19651.26 62
19652.59 73
19653.91 90
19655.24 98
19656.56 75
19657.89 65
19659.21 61
19660.54 86
19661.86 82
19663.19 60
19664.51 59
19665.84 79
19667.16 76
19668.49 58
19669.81 73
19671.14 55
19672.46 61
19673.79 70
19675.11 76
19676.44 70
19677.77 68
19679.09 79
19680.42 73
19681.74 72
19683.07 77
19684.39 51
19685.72 57
19687.05 90
19688.37 77
19689.70 64
19691.02 67
19692.35 71
19693.68 78
19695.00 67
19696.33 59
19697.66 61
19698.98 58
19700.31 49
19701.63 61
19702.96 71
19704.29 55
19705.61 70
19706.94 78
19708.27 72
19709.59 71
19710.92 75
19712.25 58
19713.57 58
19714.90 64
19716.23 70
19717.56 84
19718.88 74
19720.21 55
19721.54 63
19722.86 64
19724.19 85
19725.52 83
19726.85 61
19728.17 75
19729.50 75
19730.83 70
19732.16 80
19733.48 60
19734.81 70
19736.14 58
19737.47 62
19738.79 76
19740.12 82
19741.45 75
19742.78 72
19744.10 81
19745.43 83
19746.76 66
19748.09 66
19749.42 89
19750.74 78
19752.07 50
19753.40 49
19754.73 69
19756.06 80
19757.39 53
19758.71 57
19760.04 75
19761.37 102
19762.70 77
19764.03 81
19765.36 73
19766.69 75
19768.01 67
19769.34 63
19770.67 54
19772.00 60
19773.33 74
19774.66 95
19775.99 70
19777.32 57
19778.65 83
19779.97 72
19781.30 70
19782.63 75
19783.96 70
19785.29 79
19786.62 69
19787.95 62
19789.28 68
19790.61 86
19791.94 61
19793.27 75
19794.60 73
19795.93 86
19797.26 84
19798.59 86
19799.92 73
19801.25 73
19802.58 75
19803.91 73
19805.24 75
19806.57 50
19807.90 53
19809.23 61
19810.56 81
19811.89 77
19813.22 80
19814.55 79
19815.88 61
19817.21 55
19818.54 69
19819.87 81
19821.20 79
19822.53 69
19823.86 62
19825.19 66
19826.52 81
19827.85 52
19829.18 54
19830.51 66
19831.84 53
19833.17 63
19834.51 83
19835.84 63
19837.17 50
19838.50 73
19839.83 55
19841.16 59
19842.49 71
19843.82 67
19845.15 75
19846.49 72
19847.82 72
19849.15 64
19850.48 54
19851.81 52
19853.14 61
19854.47 56
19855.81 62
19857.14 70
19858.47 82
19859.80 72
19861.13 60
19862.47 69
19863.80 63
19865.13 59
19866.46 56
19867.79 57
19869.13 73
19870.46 52
19871.79 65
19873.12 81
19874.45 80
19875.79 77
19877.12 73
19878.45 76
19879.78 73
19881.12 63
19882.45 67
19883.78 76
19885.11 66
19886.45 64
19887.78 56
19889.11 71
19890.44 73
19891.78 53
19893.11 62
19894.44 75
19895.78 68
19897.11 64
19898.44 66
19899.78 70
19901.11 87
19902.44 60
19903.78 65
19905.11 84
19906.44 78
19907.78 51
19909.11 65
19910.44 59
19911.78 66
19913.11 86
19914.44 65
19915.78 69
19917.11 70
19918.44 79
19919.78 51
19921.11 72
19922.45 65
19923.78 54
19925.11 64
19926.45 68
19927.78 79
19929.12 81
19930.45 76
19931.78 82
19933.12 86
19934.45 84
19935.79 71
19937.12 59
19938.46 65
19939.79 70
19941.12 68
19942.46 64
19943.79 67
19945.13 59
19946.46 76
19947.80 62
19949.13 65
19950.47 61
19951.80 75
19953.14 75
19954.47 79
19955.81 62
19957.14 80
19958.48 67
19959.81 73
19961.15 83
19962.48 74
19963.82 94
19965.15 71
19966.49 73
19967.82 71
19969.16 80
19970.50 63
19971.83 77
19973.17 57
19974.50 55
19975.84 74
19977.17 74
19978.51 57
19979.85 47
19981.18 53
19982.52 62
19983.85 61
19985.19 77
19986.52 69
19987.86 75
19989.20 72
19990.53 63
19991.87 69
19993.21 57
19994.54 80
19995.88 69
19997.21 66
19998.55 43
19999.89 73
20001.22 76
20002.56 70
20003.90 63
20005.23 74
20006.57 77
20007.91 94
20009.24 76
20010.58 63
20011.92 70
20013.25 78
20014.59 62
20015.93 70
20017.27 68
20018.60 59
20019.94 76
20021.28 75
20022.61 93
20023.95 70
20025.29 75
20026.63 70
20027.96 71
20029.30 57
20030.64 72
20031.98 73
20033.31 77
20034.65 79
20035.99 63
20037.33 60
20038.66 60
20040.00 75
20041.34 74
20042.68 93
20044.02 76
20045.35 62
20046.69 58
20048.03 75
20049.37 75
20050.71 51
20052.05 51
20053.38 75
20054.72 91
20056.06 79
20057.40 74
20058.74 65
20060.08 75
20061.41 73
20062.75 68
20064.09 63
20065.43 50
20066.77 84
20068.11 66
20069.45 66
20070.79 81
20072.12 88
20073.46 76
20074.80 79
20076.14 64
20077.48 46
20078.82 67
20080.16 73
20081.50 71
20082.84 71
20084.18 73
20085.52 74
20086.85 64
20088.19 51
20089.53 47
20090.87 56
20092.21 66
20093.55 64
20094.89 81
20096.23 94
20097.57 91
20098.91 95
20100.25 79
20101.59 74
20102.93 72
20104.27 72
20105.61 67
20106.95 91
20108.29 96
20109.63 95
20110.97 77
20112.31 81
20113.65 62
20114.99 85
20116.33 82
20117.67 72
20119.01 73
20120.35 73
20121.69 64
20123.04 72
20124.38 82
20125.72 83
20127.06 67
20128.40 69
20129.74 58
20131.08 67
20132.42 63
20133.76 70
20135.10 81
20136.44 65
20137.79 69
20139.13 62
20140.47 70
20141.81 72
20143.15 62
