# Supplementary material for: MALDI-TOF MS typing enables the classification of brewing yeasts of the genus Saccharomyces to major beer styles
Source: PLoS One. 2017 Aug 9;12(8):e0181694. doi: 10.1371/journal.pone.0181694 (PMC5549903; doi:10.1371/journal.pone.0181694)
Supplement: S12 File — The directory includes 90 raw files and was zipped to “.zip”; the folder has three strains with 30 spectra per strain; S1 Text explains the raw files with an example and Table 1 represents the yeast strains used within the experiment. (ZIP) [file pone.0181694.s015.zip › 34-36/30343-505-OG-WB-WB-YPG-18h-E-E_2015-07-17_3_0_C3_1.dat]

1999.70 2187
2000.13 2206
2000.55 2292
2000.97 2196
2001.39 2348
2001.81 2147
2002.23 2156
2002.66 2167
2003.08 2101
2003.50 2176
2003.92 2166
2004.34 2128
2004.77 2237
2005.19 2048
2005.61 2298
2006.03 2236
2006.46 2301
2006.88 2424
2007.30 2403
2007.72 2375
2008.15 2002
2008.57 2053
2008.99 2157
2009.41 2214
2009.84 2119
2010.26 2277
2010.68 2087
2011.10 1912
2011.53 2033
2011.95 1954
2012.37 1844
2012.80 2001
2013.22 1905
2013.64 1883
2014.07 1969
2014.49 1967
2014.91 1908
2015.33 1976
2015.76 2024
2016.18 2020
2016.60 2070
2017.03 2012
2017.45 2027
2017.88 2037
2018.30 2045
2018.72 2018
2019.15 2083
2019.57 2041
2019.99 2174
2020.42 2125
2020.84 2019
2021.26 2193
2021.69 2180
2022.11 2071
2022.54 2034
2022.96 1925
2023.38 1884
2023.81 2155
2024.23 2014
2024.66 2136
2025.08 2065
2025.51 2055
2025.93 1959
2026.35 2069
2026.78 2113
2027.20 2044
2027.63 2122
2028.05 2102
2028.48 2048
2028.90 2023
2029.33 2102
2029.75 1957
2030.18 2115
2030.60 2109
2031.03 2020
2031.45 2080
2031.88 2118
2032.30 2082
2032.73 2119
2033.15 2168
2033.58 2009
2034.00 1896
2034.43 1864
2034.85 1999
2035.28 2122
2035.70 2027
2036.13 1968
2036.55 1962
2036.98 2042
2037.40 2047
2037.83 2119
2038.26 2206
2038.68 2126
2039.11 2064
2039.53 2109
2039.96 2343
2040.39 2274
2040.81 2229
2041.24 2093
2041.66 1975
2042.09 2111
2042.52 2053
2042.94 1915
2043.37 2222
2043.79 2169
2044.22 2192
2044.65 2224
2045.07 2246
2045.50 2154
2045.93 1921
2046.35 1993
2046.78 2109
2047.21 2136
2047.63 2012
2048.06 1927
2048.49 2161
2048.91 2299
2049.34 2274
2049.77 2136
2050.19 2040
2050.62 1896
2051.05 1850
2051.47 1976
2051.90 2092
2052.33 2078
2052.75 2039
2053.18 2015
2053.61 2082
2054.04 2010
2054.46 1984
2054.89 2010
2055.32 1978
2055.75 2100
2056.17 2122
2056.60 1968
2057.03 1969
2057.46 1997
2057.88 1990
2058.31 2069
2058.74 2131
2059.17 1928
2059.60 2039
2060.02 2076
2060.45 1995
2060.88 1890
2061.31 2110
2061.74 2099
2062.16 2054
2062.59 2185
2063.02 2195
2063.45 2172
2063.88 2281
2064.31 2441
2064.73 2345
2065.16 2430
2065.59 2461
2066.02 2408
2066.45 2681
2066.88 2717
2067.30 2441
2067.73 2228
2068.16 2041
2068.59 2280
2069.02 2148
2069.45 2134
2069.88 2232
2070.31 2116
2070.74 2041
2071.16 2084
2071.59 2102
2072.02 2092
2072.45 2079
2072.88 2028
2073.31 2024
2073.74 2048
2074.17 2225
2074.60 2218
2075.03 2185
2075.46 2164
2075.89 2186
2076.32 2290
2076.75 2042
2077.18 2088
2077.61 2349
2078.04 2219
2078.47 2313
2078.90 2277
2079.33 2308
2079.76 2533
2080.19 2412
2080.62 2358
2081.05 2320
2081.48 2443
2081.91 2273
2082.34 2079
2082.77 2095
2083.20 2032
2083.63 1960
2084.06 2122
2084.49 2161
2084.92 2057
2085.35 2225
2085.78 2050
2086.21 1924
2086.64 2084
2087.07 2092
2087.50 2097
2087.93 2040
2088.36 1871
2088.80 2096
2089.23 2035
2089.66 2087
2090.09 2093
2090.52 2296
2090.95 2193
2091.38 2302
2091.81 2096
2092.24 2090
2092.68 2225
2093.11 2029
2093.54 2011
2093.97 2158
2094.40 2199
2094.83 2202
2095.26 2234
2095.70 1998
2096.13 1937
2096.56 2017
2096.99 2081
2097.42 2038
2097.85 2033
2098.29 2048
2098.72 1943
2099.15 2058
2099.58 1915
2100.01 1934
2100.45 2025
2100.88 1951
2101.31 1890
2101.74 1989
2102.18 1855
2102.61 1670
2103.04 1723
2103.47 1980
2103.90 1866
2104.34 2008
2104.77 2133
2105.20 2089
2105.64 2251
2106.07 2147
2106.50 2229
2106.93 2408
2107.37 2188
2107.80 2229
2108.23 2164
2108.66 2271
2109.10 2057
2109.53 2043
2109.96 2170
2110.40 2145
2110.83 1969
2111.26 1871
2111.70 2152
2112.13 2042
2112.56 2287
2113.00 2279
2113.43 1985
2113.86 1939
2114.30 2082
2114.73 1986
2115.16 2038
2115.60 1875
2116.03 1795
2116.47 2093
2116.90 2012
2117.33 1942
2117.77 1916
2118.20 1926
2118.64 2020
2119.07 2054
2119.50 1960
2119.94 2000
2120.37 2203
2120.81 1974
2121.24 1977
2121.67 2157
2122.11 2059
2122.54 2075
2122.98 1962
2123.41 1978
2123.85 1960
2124.28 2082
2124.72 2082
2125.15 1998
2125.58 2049
2126.02 1970
2126.45 1936
2126.89 2009
2127.32 1870
2127.76 1978
2128.19 1996
2128.63 2059
2129.06 2071
2129.50 2131
2129.93 2074
2130.37 2036
2130.80 2103
2131.24 2216
2131.67 2160
2132.11 2203
2132.55 2277
2132.98 2129
2133.42 2033
2133.85 1945
2134.29 1991
2134.72 2196
2135.16 2209
2135.59 2179
2136.03 2114
2136.47 2226
2136.90 2095
2137.34 2037
2137.77 1912
2138.21 1892
2138.65 2163
2139.08 2051
2139.52 1900
2139.95 1932
2140.39 1999
2140.83 2025
2141.26 2073
2141.70 2099
2142.14 2048
2142.57 1957
2143.01 2137
2143.44 2050
2143.88 1842
2144.32 2051
2144.75 2248
2145.19 2208
2145.63 2117
2146.06 2064
2146.50 2146
2146.94 2302
2147.38 2624
2147.81 2395
2148.25 2274
2148.69 2396
2149.12 2477
2149.56 2541
2150.00 2537
2150.44 2501
2150.87 2700
2151.31 2606
2151.75 2413
2152.18 2677
2152.62 2486
2153.06 2474
2153.50 2207
2153.93 2186
2154.37 2169
2154.81 1982
2155.25 2052
2155.69 2175
2156.12 1892
2156.56 1886
2157.00 2133
2157.44 2072
2157.87 2222
2158.31 2210
2158.75 2241
2159.19 2143
2159.63 2149
2160.07 2144
2160.50 2010
2160.94 1947
2161.38 2097
2161.82 2167
2162.26 2069
2162.70 1853
2163.13 2034
2163.57 2070
2164.01 1974
2164.45 2081
2164.89 2007
2165.33 2146
2165.77 2124
2166.20 2032
2166.64 2015
2167.08 2052
2167.52 2038
2167.96 2036
2168.40 2081
2168.84 2409
2169.28 2514
2169.72 2567
2170.16 2385
2170.60 2577
2171.03 2511
2171.47 2273
2171.91 2307
2172.35 2255
2172.79 2162
2173.23 2572
2173.67 2874
2174.11 2758
2174.55 2956
2174.99 2820
2175.43 2763
2175.87 2654
2176.31 2622
2176.75 2594
2177.19 2474
2177.63 2383
2178.07 2454
2178.51 2308
2178.95 2412
2179.39 2350
2179.83 2120
2180.27 2070
2180.71 2181
2181.15 2354
2181.59 2087
2182.03 2084
2182.47 1965
2182.91 2025
2183.35 2099
2183.79 2138
2184.23 2298
2184.68 2205
2185.12 2183
2185.56 2156
2186.00 2013
2186.44 2021
2186.88 2126
2187.32 2199
2187.76 2099
2188.20 2342
2188.64 2123
2189.08 2071
2189.53 2164
2189.97 2125
2190.41 1996
2190.85 2109
2191.29 2363
2191.73 2332
2192.17 2305
2192.62 2189
2193.06 2343
2193.50 2233
2193.94 2279
2194.38 2468
2194.82 2719
2195.27 2630
2195.71 2511
2196.15 2528
2196.59 2578
2197.03 2509
2197.47 2318
2197.92 2156
2198.36 2192
2198.80 2129
2199.24 2064
2199.69 2049
2200.13 2157
2200.57 2236
2201.01 2240
2201.45 2167
2201.90 2188
2202.34 2051
2202.78 2023
2203.22 2009
2203.67 2186
2204.11 2249
2204.55 2105
2205.00 2339
2205.44 2379
2205.88 2363
2206.32 2386
2206.77 2233
2207.21 2122
2207.65 2166
2208.10 2182
2208.54 2210
2208.98 2182
2209.43 2240
2209.87 2073
2210.31 2197
2210.76 2372
2211.20 2169
2211.64 2112
2212.09 2099
2212.53 2003
2212.97 2221
2213.42 2210
2213.86 2031
2214.30 1914
2214.75 2038
2215.19 2076
2215.63 2103
2216.08 2039
2216.52 1989
2216.97 2052
2217.41 1909
2217.85 2031
2218.30 1909
2218.74 1960
2219.19 1943
2219.63 2033
2220.07 2206
2220.52 2192
2220.96 2281
2221.41 2208
2221.85 2093
2222.30 1979
2222.74 2164
2223.19 2238
2223.63 2222
2224.08 2191
2224.52 2223
2224.96 2423
2225.41 2391
2225.85 2362
2226.30 2337
2226.74 2245
2227.19 2450
2227.63 2515
2228.08 2499
2228.52 2611
2228.97 2204
2229.41 2373
2229.86 2599
2230.31 2496
2230.75 2375
2231.20 2336
2231.64 2387
2232.09 2584
2232.53 2468
2232.98 2573
2233.42 2645
2233.87 2451
2234.31 2466
2234.76 2167
2235.21 2137
2235.65 2193
2236.10 2051
2236.54 2105
2236.99 2120
2237.44 2229
2237.88 2166
2238.33 2099
2238.77 1965
2239.22 2005
2239.67 1964
2240.11 2091
2240.56 2012
2241.01 2100
2241.45 2180
2241.90 2044
2242.34 2016
2242.79 2189
2243.24 2004
2243.68 2003
2244.13 2112
2244.58 2128
2245.02 2209
2245.47 1851
2245.92 1928
2246.36 1921
2246.81 2024
2247.26 2100
2247.71 2214
2248.15 2265
2248.60 2134
2249.05 2045
2249.49 2055
2249.94 2092
2250.39 1890
2250.84 1888
2251.28 2250
2251.73 2109
2252.18 2098
2252.63 2098
2253.07 2014
2253.52 2053
2253.97 1979
2254.42 1990
2254.86 2177
2255.31 2063
2255.76 1867
2256.21 1944
2256.66 1948
2257.10 2040
2257.55 2068
2258.00 2003
2258.45 1820
2258.90 1973
2259.34 2255
2259.79 2280
2260.24 2275
2260.69 2500
2261.14 2691
2261.58 2493
2262.03 2450
2262.48 2376
2262.93 2371
2263.38 2536
2263.83 2774
2264.28 2559
2264.72 2478
2265.17 2510
2265.62 2392
2266.07 2358
2266.52 2263
2266.97 2362
2267.42 2465
2267.87 2505
2268.32 2411
2268.77 2528
2269.21 2502
2269.66 2310
2270.11 2406
2270.56 2495
2271.01 2349
2271.46 2505
2271.91 2368
2272.36 2424
2272.81 2299
2273.26 2247
2273.71 2332
2274.16 2230
2274.61 2220
2275.06 2115
2275.51 2259
2275.96 2170
2276.41 2105
2276.86 2155
2277.31 2220
2277.76 2154
2278.21 2232
2278.66 2393
2279.11 2315
2279.56 2191
2280.01 2230
2280.46 2185
2280.91 2098
2281.36 2155
2281.81 2360
2282.26 2252
2282.71 2235
2283.16 2198
2283.61 2116
2284.06 2033
2284.51 2134
2284.96 2254
2285.41 2292
2285.86 2173
2286.31 2467
2286.77 2435
2287.22 2510
2287.67 2667
2288.12 2682
2288.57 3099
2289.02 3187
2289.47 3497
2289.92 3721
2290.37 3729
2290.83 3647
2291.28 3727
2291.73 3744
2292.18 3792
2292.63 3846
2293.08 3678
2293.53 3387
2293.99 3100
2294.44 2740
2294.89 2697
2295.34 2765
2295.79 2540
2296.24 2367
2296.70 2361
2297.15 2434
2297.60 2336
2298.05 2261
2298.50 2144
2298.96 2289
2299.41 2172
2299.86 2310
2300.31 2163
2300.77 2104
2301.22 1932
2301.67 1995
2302.12 2178
2302.57 2177
2303.03 1976
2303.48 2053
2303.93 2286
2304.38 2168
2304.84 1989
2305.29 2039
2305.74 2135
2306.20 1988
2306.65 2054
2307.10 2048
2307.55 2297
2308.01 2516
2308.46 2265
2308.91 2194
2309.37 2295
2309.82 2329
2310.27 2401
2310.73 2312
2311.18 2431
2311.63 2269
2312.09 2326
2312.54 2266
2312.99 2223
2313.45 2433
2313.90 2304
2314.35 2296
2314.81 2231
2315.26 1944
2315.71 2030
2316.17 2037
2316.62 2159
2317.08 2272
2317.53 2307
2317.98 2333
2318.44 2204
2318.89 2307
2319.35 2204
2319.80 2309
2320.25 2464
2320.71 2282
2321.16 2281
2321.62 2186
2322.07 2341
2322.53 2420
2322.98 2296
2323.44 2474
2323.89 2435
2324.34 2334
2324.80 2534
2325.25 2557
2325.71 2577
2326.16 2475
2326.62 2394
2327.07 2538
2327.53 2416
2327.98 2398
2328.44 2276
2328.89 2318
2329.35 2558
2329.80 2613
2330.26 2582
2330.71 2337
2331.17 2373
2331.62 2484
2332.08 2246
2332.53 2201
2332.99 2117
2333.45 2125
2333.90 2130
2334.36 2116
2334.81 2048
2335.27 2379
2335.72 2180
2336.18 2001
2336.63 2193
2337.09 2194
2337.55 2268
2338.00 2490
2338.46 2376
2338.91 2384
2339.37 2372
2339.83 2302
2340.28 2736
2340.74 2761
2341.19 2508
2341.65 2473
2342.11 2598
2342.56 2512
2343.02 2260
2343.48 2407
2343.93 2353
2344.39 2335
2344.85 2356
2345.30 2512
2345.76 2448
2346.22 2161
2346.67 2382
2347.13 2327
2347.59 2412
2348.04 2537
2348.50 2289
2348.96 2361
2349.41 2253
2349.87 2036
2350.33 1984
2350.79 1963
2351.24 1946
2351.70 2008
2352.16 1908
2352.61 2089
2353.07 2116
2353.53 2085
2353.99 2057
2354.44 2120
2354.90 2060
2355.36 2052
2355.82 2069
2356.28 1974
2356.73 1992
2357.19 1991
2357.65 2074
2358.11 2102
2358.56 2318
2359.02 2109
2359.48 2063
2359.94 2240
2360.40 2145
2360.85 2195
2361.31 2185
2361.77 2191
2362.23 2091
2362.69 2148
2363.15 2228
2363.60 2391
2364.06 2288
2364.52 2182
2364.98 2321
2365.44 2518
2365.90 2476
2366.36 2501
2366.81 2474
2367.27 2311
2367.73 2585
2368.19 2493
2368.65 2392
2369.11 2280
2369.57 2104
2370.03 2300
2370.49 2212
2370.94 2211
2371.40 2058
2371.86 2315
2372.32 2316
2372.78 2227
2373.24 2242
2373.70 2211
2374.16 2458
2374.62 2295
2375.08 2173
2375.54 2359
2376.00 2141
2376.46 2060
2376.92 2309
2377.38 2309
2377.84 2128
2378.30 2202
2378.76 2155
2379.22 1999
2379.68 2122
2380.14 2141
2380.60 2232
2381.06 2225
2381.52 2209
2381.98 1991
2382.44 2012
2382.90 2166
2383.36 2094
2383.82 1944
2384.28 2073
2384.74 2135
2385.20 2224
2385.66 1907
2386.12 1911
2386.58 2099
2387.04 2167
2387.50 2151
2387.96 2230
2388.42 2184
2388.89 2023
2389.35 2200
2389.81 2393
2390.27 2217
2390.73 2144
2391.19 1987
2391.65 2022
2392.11 2259
2392.57 2220
2393.03 2057
2393.50 2244
2393.96 1964
2394.42 1843
2394.88 2053
2395.34 2157
2395.80 1997
2396.26 1994
2396.73 1989
2397.19 2045
2397.65 1911
2398.11 1844
2398.57 2009
2399.04 2106
2399.50 2063
2399.96 2084
2400.42 1966
2400.88 1943
2401.35 1994
2401.81 1936
2402.27 1898
2402.73 1866
2403.19 2134
2403.66 2061
2404.12 2040
2404.58 1966
2405.04 2114
2405.51 2308
2405.97 2180
2406.43 2127
2406.89 2228
2407.36 2133
2407.82 2099
2408.28 2083
2408.74 2074
2409.21 1919
2409.67 2081
2410.13 2190
2410.60 1895
2411.06 1837
2411.52 2011
2411.98 2049
2412.45 2078
2412.91 2192
2413.37 2100
2413.84 2053
2414.30 1995
2414.76 1997
2415.23 2173
2415.69 2158
2416.15 2169
2416.62 2118
2417.08 2144
2417.54 2308
2418.01 2337
2418.47 2181
2418.94 2237
2419.40 2166
2419.86 2297
2420.33 2340
2420.79 2325
2421.26 2531
2421.72 2377
2422.18 2469
2422.65 2575
2423.11 2407
2423.58 2489
2424.04 2419
2424.50 2458
2424.97 2659
2425.43 2534
2425.90 2403
2426.36 2740
2426.83 2550
2427.29 2646
2427.76 2518
2428.22 2341
2428.69 2441
2429.15 2298
2429.61 2323
2430.08 2298
2430.54 2302
2431.01 2279
2431.47 2394
2431.94 2407
2432.40 2157
2432.87 2164
2433.33 2202
2433.80 2127
2434.26 2169
2434.73 2203
2435.20 2059
2435.66 2047
2436.13 2201
2436.59 2321
2437.06 2357
2437.52 2293
2437.99 2290
2438.45 2526
2438.92 2601
2439.38 2775
2439.85 2552
2440.32 2853
2440.78 2779
2441.25 2664
2441.71 2726
2442.18 2664
2442.65 2702
2443.11 2529
2443.58 2523
2444.04 2523
2444.51 2218
2444.98 2240
2445.44 2189
2445.91 2258
2446.38 2248
2446.84 2131
2447.31 2124
2447.78 1993
2448.24 2098
2448.71 1929
2449.18 1867
2449.64 1937
2450.11 1982
2450.58 2101
2451.04 2118
2451.51 2051
2451.98 2168
2452.44 2032
2452.91 1943
2453.38 2026
2453.84 1838
2454.31 2128
2454.78 2117
2455.25 2147
2455.71 2042
2456.18 2079
2456.65 1906
2457.11 1793
2457.58 1913
2458.05 1945
2458.52 2050
2458.98 1994
2459.45 2000
2459.92 2084
2460.39 2075
2460.86 2120
2461.32 2049
2461.79 1908
2462.26 2061
2462.73 2134
2463.19 2071
2463.66 2068
2464.13 2132
2464.60 2214
2465.07 2165
2465.54 2100
2466.00 2196
2466.47 2093
2466.94 2240
2467.41 2260
2467.88 2189
2468.35 2169
2468.81 2245
2469.28 2126
2469.75 1964
2470.22 2093
2470.69 1854
2471.16 1963
2471.63 2010
2472.09 2051
2472.56 2001
2473.03 1765
2473.50 1921
2473.97 1954
2474.44 1893
2474.91 1790
2475.38 1941
2475.85 1879
2476.32 1858
2476.79 1964
2477.25 2091
2477.72 1950
2478.19 1910
2478.66 1987
2479.13 2050
2479.60 1947
2480.07 2049
2480.54 1969
2481.01 1881
2481.48 2031
2481.95 2132
2482.42 1912
2482.89 2005
2483.36 2015
2483.83 1889
2484.30 2038
2484.77 1943
2485.24 1997
2485.71 2070
2486.18 2109
2486.65 2145
2487.12 2188
2487.59 2167
2488.06 2290
2488.53 2142
2489.00 2274
2489.47 2371
2489.94 2327
2490.41 2178
2490.88 2154
2491.35 2340
2491.83 2252
2492.30 2216
2492.77 2084
2493.24 2379
2493.71 2041
2494.18 2197
2494.65 2154
2495.12 2044
2495.59 1952
2496.06 1840
2496.53 2025
2497.01 2064
2497.48 2068
2497.95 1969
2498.42 2011
2498.89 1919
2499.36 1915
2499.83 1977
2500.31 2017
2500.78 1995
2501.25 2008
2501.72 1964
2502.19 2009
2502.66 2081
2503.14 2068
2503.61 2119
2504.08 2100
2504.55 2072
2505.02 1850
2505.49 1898
2505.97 1922
2506.44 2028
2506.91 1950
2507.38 2162
2507.86 2082
2508.33 2049
2508.80 1959
2509.27 2101
2509.74 2273
2510.22 2142
2510.69 2321
2511.16 2413
2511.63 2530
2512.11 2385
2512.58 2152
2513.05 2290
2513.53 2270
2514.00 2306
2514.47 2181
2514.94 2075
2515.42 2085
2515.89 1978
2516.36 2041
2516.84 2137
2517.31 2174
2517.78 2028
2518.26 1917
2518.73 2065
2519.20 2153
2519.68 2129
2520.15 2202
2520.62 2101
2521.10 2064
2521.57 1979
2522.04 2089
2522.52 1880
2522.99 1804
2523.46 2129
2523.94 2139
2524.41 1966
2524.88 2225
2525.36 2241
2525.83 2103
2526.31 2281
2526.78 2240
2527.25 2189
2527.73 2276
2528.20 2225
2528.68 2172
2529.15 2304
2529.62 2351
2530.10 1999
2530.57 2197
2531.05 2201
2531.52 2188
2532.00 2273
2532.47 2220
2532.95 2195
2533.42 1992
2533.90 2299
2534.37 2122
2534.84 2161
2535.32 2155
2535.79 1998
2536.27 1986
2536.74 2080
2537.22 2102
2537.69 2102
2538.17 1966
2538.64 2179
2539.12 2239
2539.59 2321
2540.07 2208
2540.54 2278
2541.02 2477
2541.50 2302
2541.97 2258
2542.45 2390
2542.92 2254
2543.40 2215
2543.87 2251
2544.35 2369
2544.82 2072
2545.30 2080
2545.78 2363
2546.25 2276
2546.73 2393
2547.20 2378
2547.68 2386
2548.16 2338
2548.63 2424
2549.11 2383
2549.58 2473
2550.06 2337
2550.54 2448
2551.01 2478
2551.49 2478
2551.96 2457
2552.44 2430
2552.92 2485
2553.39 2564
2553.87 2550
2554.35 2650
2554.82 2666
2555.30 2576
2555.78 2588
2556.25 2687
2556.73 2635
2557.21 2433
2557.68 2272
2558.16 2351
2558.64 2280
2559.12 2174
2559.59 2185
2560.07 2270
2560.55 2242
2561.02 2323
2561.50 2060
2561.98 2114
2562.46 2034
2562.93 1904
2563.41 1966
2563.89 2033
2564.37 2060
2564.84 2038
2565.32 1854
2565.80 1954
2566.28 1991
2566.75 1958
2567.23 1969
2567.71 1991
2568.19 1846
2568.66 1798
2569.14 1959
2569.62 1930
2570.10 1848
2570.58 1858
2571.06 1800
2571.53 1929
2572.01 2032
2572.49 1967
2572.97 1970
2573.45 1893
2573.92 1849
2574.40 1832
2574.88 2032
2575.36 2176
2575.84 1829
2576.32 1953
2576.80 1720
2577.27 1863
2577.75 2057
2578.23 1960
2578.71 1962
2579.19 1896
2579.67 1988
2580.15 2016
2580.63 2014
2581.11 1973
2581.59 1874
2582.06 1781
2582.54 1943
2583.02 2088
2583.50 2019
2583.98 1913
2584.46 1839
2584.94 1878
2585.42 1922
2585.90 1994
2586.38 1951
2586.86 1970
2587.34 1934
2587.82 1984
2588.30 2088
2588.78 2149
2589.26 1985
2589.74 1892
2590.22 2046
2590.70 2062
2591.18 1898
2591.66 1918
2592.14 2118
2592.62 1952
2593.10 1908
2593.58 1821
2594.06 1829
2594.54 2127
2595.02 2033
2595.50 1933
2595.98 2178
2596.46 2000
2596.94 1982
2597.42 1973
2597.90 2075
2598.38 2084
2598.86 1921
2599.34 1838
2599.82 1886
2600.30 1735
2600.79 1820
2601.27 2010
2601.75 1963
2602.23 1958
2602.71 1865
2603.19 1960
2603.67 2223
2604.15 2303
2604.63 2068
2605.12 2135
2605.60 2088
2606.08 2033
2606.56 2056
2607.04 2113
2607.52 2086
2608.00 1877
2608.49 2010
2608.97 2008
2609.45 1963
2609.93 2083
2610.41 2098
2610.89 1878
2611.38 1961
2611.86 2027
2612.34 2056
2612.82 2074
2613.30 1974
2613.79 2104
2614.27 2134
2614.75 2083
2615.23 2004
2615.72 1942
2616.20 1925
2616.68 1917
2617.16 1877
2617.64 2026
2618.13 1988
2618.61 1940
2619.09 1739
2619.57 1853
2620.06 2028
2620.54 2058
2621.02 1939
2621.51 1935
2621.99 1903
2622.47 2033
2622.95 2008
2623.44 2090
2623.92 2040
2624.40 1891
2624.89 1907
2625.37 2038
2625.85 1975
2626.34 2083
2626.82 2181
2627.30 1987
2627.79 2016
2628.27 1795
2628.75 1860
2629.24 1966
2629.72 1999
2630.20 2064
2630.69 2078
2631.17 2064
2631.65 2015
2632.14 2174
2632.62 2238
2633.11 2312
2633.59 2092
2634.07 1907
2634.56 2099
2635.04 1975
2635.53 1921
2636.01 1923
2636.49 1879
2636.98 1931
2637.46 1885
2637.95 1904
2638.43 1843
2638.92 1779
2639.40 2014
2639.89 1957
2640.37 2041
2640.85 1850
2641.34 1831
2641.82 2075
2642.31 2108
2642.79 1815
2643.28 1896
2643.76 1936
2644.25 1956
2644.73 1752
2645.22 1986
2645.70 2135
2646.19 2012
2646.67 2077
2647.16 1999
2647.64 1934
2648.13 2039
2648.61 1897
2649.10 1908
2649.58 2104
2650.07 1840
2650.56 1832
2651.04 1907
2651.53 2096
2652.01 1977
2652.50 1831
2652.98 1983
2653.47 2061
2653.95 2071
2654.44 1938
2654.93 1880
2655.41 1948
2655.90 1893
2656.38 1807
2656.87 1849
2657.36 1841
2657.84 1848
2658.33 1934
2658.81 1855
2659.30 1931
2659.79 1965
2660.27 1909
2660.76 1843
2661.25 1965
2661.73 2021
2662.22 1987
2662.71 1808
2663.19 1950
2663.68 1987
2664.17 1887
2664.65 1986
2665.14 1893
2665.63 2181
2666.11 2239
2666.60 1981
2667.09 1796
2667.57 2030
2668.06 1987
2668.55 1917
2669.04 1776
2669.52 1892
2670.01 2030
2670.50 2079
2670.99 2170
2671.47 2150
2671.96 2130
2672.45 2300
2672.93 2420
2673.42 2441
2673.91 2403
2674.40 2487
2674.89 2422
2675.37 2263
2675.86 2367
2676.35 2409
2676.84 2313
2677.32 2277
2677.81 2047
2678.30 2138
2678.79 1947
2679.28 2028
2679.76 2064
2680.25 2205
2680.74 2168
2681.23 2118
2681.72 2144
2682.21 2356
2682.69 2447
2683.18 2555
2683.67 2486
2684.16 2177
2684.65 2076
2685.14 2260
2685.63 2323
2686.11 2222
2686.60 2078
2687.09 2113
2687.58 2150
2688.07 2270
2688.56 2174
2689.05 2080
2689.54 1951
2690.03 2013
2690.52 2106
2691.00 2071
2691.49 2010
2691.98 2274
2692.47 2186
2692.96 1861
2693.45 1944
2693.94 1929
2694.43 1955
2694.92 1958
2695.41 1805
2695.90 1943
2696.39 1963
2696.88 1880
2697.37 1979
2697.86 2106
2698.35 2082
2698.84 1973
2699.33 2054
2699.82 2173
2700.31 2057
2700.80 2074
2701.29 2192
2701.78 2034
2702.27 2123
2702.76 2160
2703.25 2185
2703.74 2257
2704.23 2348
2704.72 2055
2705.21 2115
2705.70 2042
2706.19 1915
2706.68 1840
2707.17 1947
2707.66 2026
2708.15 2014
2708.64 1867
2709.13 1754
2709.63 1856
2710.12 1851
2710.61 1925
2711.10 1924
2711.59 2159
2712.08 2132
2712.57 1984
2713.06 1904
2713.55 1935
2714.05 1869
2714.54 2097
2715.03 2012
2715.52 1855
2716.01 1884
2716.50 1961
2716.99 1885
2717.49 1945
2717.98 2158
2718.47 2124
2718.96 2206
2719.45 2090
2719.94 2054
2720.44 1975
2720.93 2056
2721.42 2076
2721.91 1938
2722.40 2050
2722.90 2038
2723.39 2152
2723.88 2089
2724.37 2139
2724.86 2304
2725.36 2154
2725.85 1980
2726.34 1803
2726.83 1785
2727.33 1835
2727.82 1861
2728.31 1847
2728.80 1941
2729.30 1842
2729.79 1861
2730.28 1942
2730.77 2188
2731.27 1989
2731.76 1896
2732.25 2133
2732.75 2009
2733.24 2098
2733.73 2235
2734.23 2062
2734.72 1947
2735.21 1884
2735.70 1880
2736.20 1916
2736.69 2050
2737.18 1915
2737.68 1785
2738.17 1911
2738.66 2028
2739.16 1961
2739.65 2070
2740.15 1871
2740.64 1967
2741.13 2095
2741.63 2054
2742.12 1916
2742.61 1816
2743.11 1810
2743.60 1947
2744.10 1820
2744.59 1774
2745.08 1813
2745.58 1916
2746.07 1943
2746.57 2199
2747.06 1984
2747.56 2100
2748.05 1992
2748.54 1787
2749.04 1814
2749.53 1941
2750.03 1949
2750.52 1887
2751.02 1888
2751.51 1971
2752.01 1968
2752.50 1999
2753.00 1985
2753.49 1920
2753.98 2161
2754.48 1930
2754.97 2085
2755.47 2102
2755.96 1990
2756.46 1999
2756.95 1962
2757.45 2073
2757.95 1969
2758.44 1912
2758.94 1905
2759.43 1933
2759.93 1942
2760.42 1967
2760.92 1883
2761.41 1984
2761.91 2003
2762.40 2093
2762.90 2052
2763.40 2183
2763.89 1977
2764.39 2003
2764.88 2039
2765.38 1865
2765.87 2141
2766.37 1908
2766.87 1837
2767.36 1900
2767.86 1932
2768.36 1865
2768.85 1802
2769.35 1902
2769.84 1915
2770.34 1805
2770.84 1841
2771.33 1781
2771.83 1831
2772.33 1907
2772.82 1948
2773.32 2045
2773.82 1908
2774.31 2019
2774.81 2190
2775.31 2090
2775.80 1930
2776.30 2109
2776.80 2266
2777.29 2191
2777.79 2301
2778.29 2122
2778.78 2037
2779.28 2080
2779.78 2060
2780.28 2011
2780.77 1940
2781.27 1840
2781.77 1796
2782.27 1842
2782.76 1757
2783.26 1880
2783.76 2020
2784.26 1894
2784.75 1904
2785.25 1817
2785.75 1978
2786.25 1931
2786.74 1853
2787.24 1813
2787.74 1799
2788.24 1846
2788.74 1755
2789.23 1856
2789.73 1914
2790.23 1808
2790.73 1932
2791.23 1900
2791.72 1935
2792.22 1715
2792.72 1967
2793.22 1958
2793.72 2032
2794.22 2025
2794.72 2269
2795.21 2038
2795.71 2143
2796.21 2519
2796.71 2395
2797.21 2647
2797.71 2788
2798.21 2686
2798.70 2641
2799.20 2659
2799.70 2436
2800.20 2427
2800.70 2239
2801.20 2378
2801.70 2274
2802.20 2103
2802.70 2186
2803.20 1955
2803.70 2023
2804.20 2001
2804.69 2109
2805.19 2316
2805.69 2223
2806.19 2321
2806.69 2169
2807.19 2269
2807.69 2414
2808.19 2360
2808.69 2264
2809.19 2293
2809.69 2357
2810.19 2302
2810.69 2428
2811.19 2241
2811.69 2188
2812.19 2223
2812.69 2001
2813.19 2043
2813.69 2127
2814.19 2143
2814.69 2137
2815.19 1996
2815.69 2165
2816.19 2000
2816.69 2007
2817.19 1887
2817.69 2020
2818.20 1995
2818.70 1816
2819.20 1976
2819.70 1949
2820.20 1887
2820.70 1939
2821.20 2091
2821.70 2035
2822.20 2075
2822.70 2008
2823.20 2137
2823.70 2175
2824.21 2203
2824.71 2134
2825.21 1801
2825.71 1978
2826.21 2047
2826.71 2057
2827.21 2035
2827.72 2031
2828.22 2042
2828.72 2159
2829.22 2017
2829.72 2074
2830.22 1851
2830.72 1797
2831.23 1948
2831.73 1979
2832.23 2035
2832.73 1803
2833.23 1958
2833.74 2031
2834.24 2035
2834.74 2060
2835.24 2161
2835.74 2073
2836.25 1954
2836.75 2043
2837.25 2278
2837.75 2039
2838.26 1938
2838.76 2025
2839.26 1856
2839.76 1797
2840.27 1915
2840.77 1966
2841.27 2102
2841.77 1935
2842.28 1981
2842.78 2258
2843.28 2167
2843.79 2039
2844.29 1948
2844.79 1935
2845.29 1932
2845.80 1950
2846.30 2066
2846.80 2069
2847.31 2052
2847.81 1999
2848.31 2128
2848.82 2409
2849.32 2181
2849.82 2190
2850.33 2160
2850.83 2144
2851.33 1985
2851.84 2062
2852.34 2150
2852.84 2007
2853.35 2027
2853.85 2162
2854.36 2015
2854.86 1915
2855.36 1663
2855.87 1728
2856.37 1846
2856.88 1801
2857.38 1788
2857.88 1874
2858.39 1835
2858.89 1750
2859.40 1860
2859.90 1886
2860.41 1729
2860.91 1859
2861.41 1789
2861.92 1706
2862.42 1747
2862.93 1812
2863.43 1835
2863.94 1730
2864.44 1806
2864.95 1859
2865.45 1922
2865.96 1821
2866.46 1904
2866.97 1868
2867.47 1882
2867.98 1878
2868.48 2008
2868.99 1857
2869.49 1801
2870.00 2064
2870.50 1965
2871.01 1910
2871.51 2075
2872.02 1930
2872.52 1795
2873.03 2032
2873.53 2031
2874.04 2089
2874.54 2160
2875.05 2088
2875.56 1989
2876.06 1841
2876.57 1972
2877.07 1984
2877.58 2145
2878.09 1975
2878.59 2274
2879.10 2146
2879.60 2016
2880.11 2049
2880.62 2058
2881.12 2299
2881.63 2322
2882.13 2279
2882.64 2455
2883.15 2409
2883.65 2326
2884.16 2254
2884.67 2283
2885.17 2303
2885.68 2556
2886.19 2610
2886.69 2447
2887.20 2459
2887.71 2403
2888.21 2494
2888.72 2580
2889.23 2408
2889.73 2413
2890.24 2293
2890.75 2204
2891.25 2174
2891.76 2210
2892.27 2292
2892.78 2380
2893.28 2053
2893.79 2108
2894.30 2341
2894.81 2534
2895.31 2356
2895.82 2477
2896.33 2442
2896.84 2664
2897.34 2710
2897.85 2493
2898.36 2471
2898.87 2471
2899.37 2358
2899.88 2532
2900.39 2423
2900.90 2324
2901.41 2381
2901.91 2348
2902.42 2244
2902.93 2349
2903.44 2353
2903.95 2359
2904.45 2485
2904.96 2596
2905.47 2574
2905.98 2288
2906.49 2215
2907.00 2229
2907.50 2237
2908.01 2466
2908.52 2144
2909.03 2259
2909.54 2284
2910.05 2040
2910.56 2169
2911.06 2033
2911.57 1960
2912.08 2287
2912.59 2169
2913.10 2138
2913.61 2144
2914.12 2011
2914.63 1908
2915.14 2214
2915.65 2246
2916.16 2156
2916.66 2112
2917.17 2026
2917.68 1995
2918.19 2224
2918.70 2265
2919.21 2318
2919.72 2100
2920.23 2172
2920.74 2116
2921.25 2234
2921.76 2255
2922.27 2521
2922.78 2798
2923.29 2859
2923.80 2871
2924.31 2906
2924.82 3074
2925.33 3218
2925.84 3192
2926.35 3128
2926.86 3137
2927.37 3163
2927.88 2947
2928.39 2820
2928.90 2655
2929.41 2651
2929.92 2381
2930.43 2321
2930.94 2224
2931.45 2223
2931.96 1975
2932.47 2032
2932.99 2046
2933.50 2024
2934.01 2032
2934.52 2007
2935.03 2062
2935.54 1992
2936.05 1972
2936.56 2061
2937.07 1992
2937.58 1955
2938.09 2015
2938.61 1989
2939.12 2046
2939.63 2148
2940.14 2004
2940.65 2076
2941.16 1986
2941.67 2007
2942.19 2001
2942.70 2140
2943.21 2162
2943.72 2168
2944.23 2079
2944.74 2069
2945.26 2141
2945.77 2337
2946.28 2280
2946.79 2231
2947.30 2176
2947.82 2420
2948.33 2211
2948.84 2091
2949.35 2128
2949.86 2042
2950.38 1878
2950.89 2191
2951.40 2186
2951.91 2184
2952.43 2154
2952.94 2041
2953.45 2044
2953.96 2045
2954.48 1961
2954.99 1909
2955.50 1842
2956.01 1719
2956.53 2006
2957.04 2238
2957.55 2082
2958.06 1829
2958.58 1799
2959.09 2027
2959.60 1984
2960.12 1991
2960.63 2108
2961.14 2096
2961.66 2097
2962.17 2008
2962.68 2010
2963.20 2203
2963.71 2121
2964.22 1997
2964.74 2098
2965.25 1973
2965.76 1978
2966.28 1973
2966.79 2036
2967.30 2092
2967.82 1916
2968.33 1938
2968.85 2122
2969.36 2075
2969.87 1950
2970.39 1873
2970.90 1790
2971.42 1872
2971.93 1816
2972.44 1786
2972.96 1877
2973.47 1940
2973.99 1991
2974.50 2006
2975.02 1831
2975.53 1798
2976.04 1843
2976.56 1920
2977.07 2116
2977.59 1877
2978.10 1880
2978.62 2092
2979.13 2018
2979.65 1976
2980.16 2252
2980.68 2112
2981.19 2015
2981.71 2003
2982.22 2017
2982.74 2080
2983.25 2101
2983.77 1964
2984.28 1947
2984.80 2111
2985.31 2404
2985.83 2326
2986.34 2254
2986.86 2150
2987.37 2125
2987.89 2021
2988.40 1930
2988.92 1975
2989.44 1943
2989.95 2148
2990.47 2269
2990.98 2147
2991.50 2177
2992.01 2121
2992.53 2198
2993.05 2249
2993.56 2278
2994.08 2264
2994.59 2171
2995.11 2253
2995.63 2302
2996.14 2355
2996.66 2252
2997.17 2231
2997.69 2413
2998.21 2371
2998.72 2490
2999.24 2448
2999.76 2285
3000.27 2422
3000.79 2475
3001.31 2574
3001.82 2895
3002.34 2947
3002.86 2826
3003.37 2902
3003.89 3011
3004.41 2864
3004.92 2705
3005.44 2772
3005.96 2672
3006.48 2692
3006.99 2671
3007.51 2591
3008.03 2367
3008.54 2463
3009.06 2147
3009.58 2196
3010.10 2219
3010.61 2132
3011.13 2121
3011.65 2087
3012.17 2170
3012.68 2037
3013.20 2160
3013.72 2106
3014.24 2188
3014.75 2134
3015.27 2154
3015.79 2134
3016.31 1967
3016.83 2088
3017.34 2194
3017.86 2241
3018.38 2133
3018.90 2506
3019.42 2201
3019.94 2256
3020.45 2075
3020.97 2082
3021.49 2141
3022.01 2290
3022.53 2351
3023.05 2086
3023.56 2222
3024.08 2550
3024.60 2564
3025.12 2227
3025.64 2278
3026.16 2273
3026.68 2230
3027.20 2144
3027.71 2076
3028.23 2230
3028.75 2155
3029.27 2095
3029.79 2208
3030.31 2124
3030.83 2033
3031.35 2017
3031.87 2017
3032.39 1897
3032.91 2094
3033.43 2012
3033.94 2072
3034.46 2122
3034.98 2218
3035.50 2255
3036.02 2134
3036.54 2202
3037.06 2258
3037.58 2150
3038.10 2062
3038.62 2185
3039.14 2173
3039.66 2100
3040.18 2212
3040.70 2165
3041.22 2150
3041.74 1978
3042.26 1952
3042.78 2081
3043.30 2279
3043.82 2059
3044.34 1993
3044.86 2014
3045.38 1888
3045.90 1836
3046.42 1825
3046.94 2059
3047.47 1900
3047.99 1804
3048.51 1823
3049.03 2002
3049.55 2142
3050.07 2105
3050.59 2122
3051.11 2125
3051.63 2028
3052.15 2021
3052.67 1926
3053.20 1910
3053.72 1712
3054.24 1875
3054.76 1798
3055.28 1929
3055.80 1849
3056.32 1896
3056.84 2000
3057.37 2029
3057.89 1828
3058.41 1853
3058.93 1969
3059.45 1832
3059.97 1849
3060.49 1893
3061.02 1942
3061.54 1923
3062.06 1844
3062.58 1744
3063.10 2081
3063.63 2170
3064.15 2096
3064.67 2053
3065.19 2071
3065.71 1968
3066.24 2085
3066.76 2068
3067.28 1880
3067.80 2021
3068.33 2116
3068.85 2117
3069.37 2188
3069.89 2155
3070.42 2230
3070.94 2181
3071.46 2161
3071.98 1977
3072.51 1955
3073.03 2054
3073.55 2004
3074.08 1997
3074.60 2271
3075.12 2310
3075.64 2079
3076.17 2248
3076.69 2263
3077.21 2397
3077.74 2329
3078.26 2355
3078.78 2325
3079.31 2383
3079.83 2395
3080.35 2546
3080.88 2636
3081.40 2429
3081.92 2459
3082.45 2647
3082.97 2635
3083.49 2256
3084.02 2218
3084.54 2129
3085.07 2391
3085.59 2239
3086.11 2145
3086.64 2052
3087.16 2260
3087.69 2218
3088.21 2127
3088.73 2169
3089.26 2184
3089.78 2265
3090.31 2348
3090.83 2251
3091.35 2279
3091.88 1986
3092.40 2161
3092.93 2302
3093.45 2411
3093.98 2261
3094.50 2293
3095.03 2358
3095.55 2463
3096.08 2540
3096.60 2632
3097.13 2562
3097.65 2534
3098.18 2704
3098.70 2693
3099.23 2905
3099.75 3387
3100.28 3758
3100.80 3866
3101.33 4374
3101.85 4697
3102.38 5621
3102.90 5983
3103.43 6063
3103.95 5916
3104.48 5953
3105.00 5570
3105.53 5524
3106.05 4826
3106.58 4282
3107.11 4078
3107.63 3689
3108.16 3527
3108.68 3557
3109.21 3362
3109.73 3345
3110.26 3620
3110.79 3640
3111.31 3650
3111.84 3794
3112.36 3657
3112.89 3603
3113.42 3326
3113.94 3065
3114.47 3003
3115.00 2958
3115.52 2650
3116.05 2584
3116.58 2648
3117.10 2603
3117.63 2517
3118.16 2447
3118.68 2413
3119.21 2624
3119.74 2666
3120.26 2737
3120.79 2571
3121.32 2565
3121.84 2812
3122.37 2780
3122.90 2582
3123.42 2693
3123.95 2323
3124.48 2358
3125.01 2549
3125.53 2511
3126.06 2462
3126.59 2274
3127.11 2513
3127.64 2438
3128.17 2379
3128.70 2385
3129.22 2490
3129.75 2557
3130.28 2576
3130.81 2316
3131.33 2329
3131.86 2266
3132.39 2310
3132.92 2182
3133.45 2282
3133.97 2186
3134.50 2211
3135.03 2492
3135.56 2268
3136.09 2427
3136.61 2432
3137.14 2309
3137.67 2293
3138.20 2224
3138.73 2273
3139.26 2298
3139.78 2255
3140.31 2290
3140.84 2163
3141.37 2050
3141.90 2187
3142.43 2062
3142.96 2004
3143.48 2345
3144.01 2299
3144.54 2323
3145.07 2141
3145.60 2085
3146.13 2443
3146.66 2223
3147.19 2266
3147.72 2472
3148.25 2500
3148.77 2485
3149.30 2617
3149.83 2654
3150.36 2546
3150.89 2428
3151.42 2440
3151.95 2334
3152.48 2337
3153.01 2415
3153.54 2406
3154.07 2252
3154.60 2307
3155.13 2075
3155.66 2329
3156.19 2356
3156.72 2234
3157.25 2254
3157.78 2296
3158.31 2111
3158.84 2443
3159.37 2420
3159.90 2402
3160.43 2325
3160.96 2165
3161.49 2229
3162.02 2206
3162.55 2221
3163.08 2288
3163.61 2266
3164.14 2319
3164.67 2252
3165.20 2303
3165.73 2056
3166.26 2057
3166.79 2050
3167.32 2099
3167.86 2072
3168.39 2078
3168.92 2143
3169.45 2095
3169.98 2063
3170.51 2088
3171.04 2141
3171.57 2038
3172.10 2118
3172.63 2014
3173.17 2246
3173.70 2409
3174.23 2257
3174.76 2218
3175.29 2389
3175.82 2379
3176.35 2368
3176.89 2329
3177.42 2399
3177.95 2188
3178.48 2031
3179.01 1896
3179.54 2027
3180.08 2072
3180.61 2046
3181.14 2068
3181.67 2162
3182.20 2114
3182.74 2108
3183.27 2089
3183.80 2055
3184.33 2344
3184.86 1990
3185.40 2045
3185.93 2076
3186.46 2089
3186.99 2216
3187.53 2304
3188.06 2159
3188.59 2070
3189.12 2122
3189.66 1976
3190.19 2054
3190.72 2020
3191.25 2044
3191.79 2164
3192.32 2153
3192.85 2276
3193.39 2300
3193.92 2291
3194.45 2331
3194.98 2352
3195.52 2257
3196.05 2323
3196.58 2336
3197.12 2297
3197.65 2245
3198.18 2423
3198.72 2183
3199.25 2258
3199.78 2353
3200.32 2391
3200.85 2224
3201.39 2392
3201.92 2398
3202.45 2333
3202.99 2415
3203.52 2434
3204.05 2509
3204.59 2413
3205.12 2292
3205.66 2374
3206.19 2390
3206.72 2352
3207.26 2279
3207.79 2125
3208.33 2484
3208.86 2447
3209.39 2545
3209.93 2634
3210.46 2816
3211.00 2801
3211.53 2730
3212.07 2694
3212.60 2613
3213.14 2679
3213.67 2791
3214.20 2763
3214.74 2543
3215.27 2431
3215.81 2544
3216.34 2544
3216.88 2468
3217.41 2503
3217.95 2360
3218.48 2651
3219.02 2714
3219.55 2250
3220.09 2473
3220.62 2704
3221.16 2629
3221.70 2418
3222.23 2357
3222.77 2471
3223.30 2517
3223.84 2708
3224.37 2539
3224.91 2425
3225.44 2566
3225.98 2498
3226.51 2517
3227.05 2573
3227.59 2553
3228.12 2598
3228.66 2518
3229.19 2643
3229.73 2501
3230.27 2466
3230.80 2652
3231.34 2602
3231.87 2684
3232.41 2702
3232.95 2703
3233.48 2871
3234.02 2694
3234.56 2498
3235.09 2579
3235.63 2559
3236.16 2537
3236.70 2600
3237.24 2658
3237.77 2666
3238.31 2530
3238.85 2721
3239.38 2720
3239.92 2550
3240.46 2743
3241.00 2676
3241.53 2593
3242.07 2655
3242.61 2539
3243.14 2516
3243.68 2592
3244.22 2783
3244.75 2678
3245.29 2685
3245.83 2714
3246.37 2524
3246.90 2738
3247.44 2763
3247.98 2780
3248.52 2877
3249.05 2795
3249.59 2764
3250.13 2755
3250.67 2751
3251.20 2726
3251.74 2727
3252.28 2905
3252.82 2888
3253.36 2524
3253.89 2686
3254.43 2716
3254.97 2743
3255.51 2825
3256.05 2866
3256.58 2914
3257.12 2716
3257.66 2746
3258.20 3023
3258.74 3234
3259.28 3462
3259.81 3726
3260.35 3919
3260.89 4179
3261.43 4091
3261.97 4830
3262.51 4821
3263.05 5071
3263.59 5501
3264.12 5792
3264.66 6023
3265.20 6723
3265.74 7052
3266.28 7516
3266.82 7987
3267.36 7908
3267.90 8056
3268.44 8130
3268.98 7656
3269.51 6805
3270.05 6009
3270.59 5512
3271.13 5404
3271.67 4601
3272.21 4106
3272.75 3625
3273.29 3141
3273.83 3140
3274.37 3152
3274.91 3162
3275.45 3176
3275.99 3359
3276.53 3137
3277.07 3254
3277.61 3438
3278.15 3261
3278.69 3327
3279.23 3213
3279.77 3254
3280.31 3227
3280.85 3230
3281.39 3381
3281.93 3284
3282.47 3226
3283.01 3013
3283.55 3134
3284.09 3331
3284.63 3568
3285.17 3577
3285.71 3713
3286.25 3881
3286.79 3837
3287.34 3675
3287.88 3638
3288.42 3672
3288.96 3351
3289.50 3307
3290.04 3444
3290.58 3338
3291.12 3549
3291.66 3347
3292.20 3503
3292.74 3433
3293.29 3784
3293.83 3934
3294.37 3946
3294.91 4234
3295.45 4307
3295.99 4546
3296.53 4403
3297.08 4235
3297.62 4192
3298.16 4114
3298.70 3861
3299.24 3583
3299.78 3619
3300.33 3594
3300.87 3555
3301.41 3243
3301.95 3271
3302.49 3296
3303.04 3335
3303.58 3281
3304.12 3240
3304.66 3398
3305.20 3287
3305.75 3245
3306.29 3185
3306.83 3259
3307.37 3620
3307.92 3252
3308.46 3100
3309.00 3225
3309.54 3132
3310.09 3144
3310.63 3400
3311.17 3210
3311.71 3352
3312.26 3438
3312.80 3517
3313.34 3453
3313.89 3871
3314.43 3919
3314.97 3862
3315.51 4014
3316.06 4511
3316.60 4218
3317.14 4140
3317.69 4187
3318.23 4270
3318.77 4221
3319.32 4454
3319.86 4371
3320.40 4489
3320.95 4105
3321.49 4034
3322.03 4066
3322.58 4224
3323.12 3944
3323.67 3988
3324.21 4021
3324.75 3771
3325.30 3998
3325.84 3879
3326.38 3686
3326.93 3706
3327.47 3694
3328.02 3796
3328.56 3672
3329.10 3660
3329.65 3798
3330.19 4148
3330.74 4646
3331.28 5261
3331.83 6371
3332.37 7557
3332.92 8884
3333.46 10646
3334.00 12404
3334.55 13472
3335.09 15214
3335.64 16254
3336.18 17256
3336.73 17805
3337.27 17753
3337.82 17128
3338.36 16160
3338.91 15517
3339.45 13481
3340.00 11558
3340.54 9951
3341.09 8500
3341.63 7535
3342.18 6539
3342.72 5388
3343.27 4845
3343.81 4455
3344.36 4207
3344.90 3948
3345.45 3768
3346.00 3825
3346.54 3946
3347.09 3876
3347.63 4001
3348.18 4363
3348.72 4731
3349.27 5115
3349.82 5694
3350.36 6130
3350.91 6294
3351.45 6314
3352.00 6354
3352.55 6597
3353.09 6232
3353.64 6244
3354.18 6057
3354.73 5985
3355.28 5354
3355.82 5137
3356.37 4988
3356.92 4609
3357.46 4301
3358.01 3941
3358.56 3620
3359.10 3325
3359.65 3417
3360.20 3298
3360.74 3382
3361.29 3575
3361.84 3259
3362.38 3316
3362.93 3404
3363.48 3503
3364.02 3398
3364.57 3313
3365.12 3460
3365.66 3603
3366.21 3754
3366.76 3778
3367.31 3800
3367.85 3655
3368.40 3648
3368.95 3617
3369.50 3593
3370.04 3689
3370.59 3704
3371.14 3924
3371.69 3609
3372.23 3637
3372.78 4096
3373.33 4121
3373.88 4186
3374.42 4460
3374.97 4623
3375.52 4347
3376.07 4153
3376.62 4231
3377.16 4062
3377.71 3837
3378.26 3556
3378.81 3560
3379.36 3456
3379.91 3212
3380.45 3205
3381.00 3265
3381.55 3247
3382.10 3285
3382.65 3409
3383.20 3120
3383.75 3195
3384.29 3188
3384.84 3425
3385.39 3298
3385.94 3348
3386.49 3148
3387.04 3059
3387.59 3012
3388.14 3078
3388.68 2963
3389.23 2990
3389.78 2979
3390.33 2950
3390.88 2739
3391.43 2858
3391.98 2822
3392.53 2771
3393.08 2755
3393.63 2769
3394.18 2668
3394.73 2640
3395.28 2656
3395.83 2492
3396.38 2512
3396.93 2543
3397.48 2645
3398.02 2411
3398.57 2394
3399.12 2466
3399.67 2474
3400.22 2576
3400.77 2520
3401.32 2365
3401.87 2316
3402.42 2320
3402.97 2423
3403.52 2475
3404.08 2350
3404.63 2411
3405.18 2416
3405.73 2394
3406.28 2358
3406.83 2342
3407.38 2273
3407.93 2457
3408.48 2446
3409.03 2539
3409.58 2529
3410.13 2550
3410.68 2699
3411.23 2800
3411.78 2719
3412.33 2789
3412.89 2719
3413.44 2851
3413.99 2783
3414.54 2728
3415.09 2676
3415.64 2716
3416.19 2605
3416.74 2389
3417.29 2445
3417.85 2609
3418.40 2474
3418.95 2258
3419.50 2185
3420.05 2292
3420.60 2306
3421.16 2471
3421.71 2446
3422.26 2516
3422.81 2444
3423.36 2573
3423.91 2595
3424.47 2667
3425.02 2533
3425.57 2788
3426.12 2685
3426.67 2428
3427.23 2718
3427.78 2840
3428.33 2505
3428.88 2453
3429.44 2273
3429.99 2525
3430.54 2327
3431.09 2227
3431.64 2253
3432.20 2465
3432.75 2576
3433.30 2344
3433.86 2321
3434.41 2506
3434.96 2520
3435.51 2343
3436.07 2225
3436.62 2139
3437.17 2159
3437.73 2054
3438.28 2326
3438.83 2377
3439.38 2302
3439.94 2223
3440.49 2176
3441.04 2346
3441.60 2227
3442.15 2236
3442.70 2276
3443.26 2161
3443.81 2353
3444.36 2400
3444.92 2217
3445.47 2419
3446.03 2363
3446.58 2292
3447.13 2150
3447.69 2130
3448.24 2178
3448.79 2066
3449.35 2027
3449.90 2064
3450.46 2180
3451.01 2135
3451.56 2197
3452.12 2026
3452.67 1996
3453.23 2152
3453.78 2233
3454.34 2194
3454.89 2030
3455.44 2057
3456.00 2240
3456.55 2153
3457.11 2120
3457.66 2109
3458.22 2170
3458.77 2239
3459.33 2429
3459.88 2371
3460.44 2396
3460.99 2160
3461.55 2371
3462.10 2339
3462.66 2423
3463.21 2386
3463.77 2379
3464.32 2491
3464.88 2201
3465.43 2324
3465.99 2454
3466.54 2540
3467.10 2652
3467.65 2461
3468.21 2294
3468.76 2380
3469.32 2364
3469.87 2341
3470.43 2314
3470.99 2298
3471.54 2506
3472.10 2404
3472.65 2224
3473.21 2333
3473.76 2328
3474.32 2278
3474.88 2410
3475.43 2346
3475.99 2409
3476.54 2326
3477.10 2550
3477.66 2628
3478.21 2566
3478.77 2514
3479.33 2621
3479.88 2643
3480.44 2709
3480.99 2694
3481.55 2755
3482.11 2781
3482.66 2940
3483.22 2771
3483.78 2772
3484.33 3050
3484.89 2817
3485.45 2756
3486.00 2864
3486.56 3373
3487.12 3037
3487.68 3341
3488.23 3362
3488.79 3497
3489.35 3940
3489.90 4266
3490.46 4565
3491.02 4866
3491.58 5615
3492.13 5592
3492.69 5639
3493.25 5351
3493.81 5817
3494.36 5301
3494.92 5023
3495.48 4967
3496.04 4779
3496.59 4249
3497.15 4091
3497.71 4014
3498.27 4301
3498.82 4728
3499.38 4722
3499.94 4964
3500.50 5458
3501.06 5852
3501.61 6537
3502.17 6934
3502.73 7482
3503.29 8248
3503.85 9241
3504.41 9780
3504.96 10976
3505.52 11519
3506.08 11920
3506.64 11489
3507.20 11254
3507.76 10571
3508.32 9775
3508.87 8648
3509.43 7771
3509.99 6599
3510.55 5963
3511.11 5122
3511.67 4768
3512.23 4059
3512.79 3715
3513.34 3314
3513.90 3115
3514.46 2929
3515.02 3107
3515.58 2909
3516.14 2733
3516.70 2794
3517.26 2742
3517.82 2785
3518.38 2688
3518.94 2755
3519.50 2819
3520.06 2887
3520.62 3120
3521.18 3096
3521.74 3182
3522.30 3283
3522.86 3085
3523.42 3187
3523.97 2932
3524.53 3063
3525.09 2957
3525.65 2837
3526.21 2931
3526.77 2902
3527.34 2603
3527.90 2599
3528.46 2498
3529.02 2509
3529.58 2344
3530.14 2597
3530.70 2585
3531.26 2615
3531.82 2459
3532.38 2656
3532.94 2802
3533.50 2768
3534.06 2628
3534.62 2612
3535.18 2889
3535.74 2796
3536.30 2722
3536.86 2763
3537.43 2600
3537.99 2556
3538.55 2854
3539.11 2757
3539.67 2685
3540.23 2597
3540.79 2760
3541.35 2890
3541.91 2931
3542.48 3168
3543.04 3434
3543.60 3466
3544.16 3563
3544.72 3422
3545.28 3391
3545.84 3297
3546.41 3239
3546.97 2928
3547.53 2736
3548.09 2748
3548.65 2708
3549.22 2528
3549.78 2434
3550.34 2365
3550.90 2328
3551.46 2262
3552.03 2291
3552.59 2332
3553.15 2096
3553.71 2222
3554.27 2244
3554.84 2086
3555.40 2081
3555.96 2034
3556.52 2218
3557.09 2324
3557.65 2108
3558.21 2151
3558.77 2350
3559.34 2330
3559.90 2510
3560.46 2517
3561.03 2353
3561.59 2388
3562.15 2314
3562.71 2452
3563.28 2338
3563.84 2404
3564.40 2354
3564.97 2297
3565.53 2083
3566.09 2241
3566.66 2354
3567.22 2029
3567.78 2031
3568.35 2071
3568.91 2194
3569.47 2149
3570.04 2167
3570.60 2231
3571.16 2341
3571.73 2307
3572.29 2104
3572.85 2493
3573.42 2366
3573.98 2466
3574.55 2621
3575.11 2797
3575.67 2864
3576.24 2833
3576.80 2912
3577.37 2917
3577.93 3008
3578.49 3138
3579.06 3020
3579.62 3142
3580.19 3152
3580.75 3101
3581.32 3028
3581.88 2904
3582.45 2707
3583.01 2625
3583.57 2401
3584.14 2446
3584.70 2484
3585.27 2216
3585.83 2133
3586.40 2143
3586.96 2108
3587.53 1911
3588.09 1858
3588.66 1984
3589.22 2008
3589.79 2037
3590.35 2037
3590.92 2253
3591.48 2095
3592.05 1953
3592.61 1942
3593.18 1875
3593.75 1965
3594.31 1984
3594.88 2003
3595.44 1817
3596.01 1881
3596.57 2039
3597.14 2010
3597.70 2054
3598.27 2151
3598.84 2100
3599.40 2044
3599.97 2150
3600.53 2160
3601.10 2209
3601.67 2016
3602.23 2016
3602.80 2114
3603.36 2012
3603.93 2191
3604.50 2163
3605.06 2179
3605.63 2109
3606.20 2060
3606.76 2006
3607.33 2033
3607.89 2040
3608.46 2003
3609.03 1988
3609.59 2017
3610.16 1881
3610.73 2162
3611.29 2066
3611.86 1951
3612.43 2047
3613.00 2064
3613.56 2330
3614.13 2567
3614.70 2701
3615.26 3082
3615.83 3475
3616.40 3757
3616.97 4149
3617.53 4520
3618.10 4750
3618.67 4812
3619.23 4936
3619.80 4707
3620.37 4880
3620.94 4423
3621.50 4077
3622.07 3807
3622.64 3484
3623.21 3221
3623.78 3043
3624.34 2739
3624.91 2294
3625.48 2215
3626.05 2185
3626.61 2052
3627.18 1952
3627.75 1891
3628.32 1909
3628.89 1885
3629.46 1941
3630.02 1961
3630.59 1977
3631.16 1943
3631.73 1861
3632.30 2066
3632.87 2015
3633.43 2062
3634.00 2019
3634.57 1958
3635.14 1941
3635.71 2075
3636.28 2230
3636.85 2086
3637.41 2149
3637.98 2240
3638.55 2252
3639.12 2073
3639.69 2207
3640.26 2484
3640.83 2505
3641.40 2533
3641.97 2570
3642.54 2632
3643.11 2711
3643.68 2833
3644.24 2712
3644.81 2523
3645.38 2503
3645.95 2533
3646.52 2560
3647.09 2513
3647.66 2447
3648.23 2390
3648.80 2530
3649.37 2437
3649.94 2442
3650.51 2521
3651.08 2613
3651.65 2499
3652.22 2477
3652.79 2502
3653.36 2594
3653.93 2801
3654.50 2627
3655.07 2531
3655.64 2558
3656.21 2410
3656.78 2354
3657.35 2500
3657.92 2549
3658.49 2733
3659.06 2763
3659.63 2738
3660.20 2686
3660.78 2448
3661.35 2631
3661.92 2723
3662.49 2488
3663.06 2470
3663.63 2429
3664.20 2270
3664.77 2218
3665.34 2383
3665.91 2310
3666.48 2342
3667.06 2319
3667.63 2282
3668.20 2364
3668.77 2323
3669.34 2308
3669.91 2174
3670.48 2238
3671.05 2371
3671.63 2123
3672.20 2102
3672.77 2265
3673.34 2198
3673.91 2137
3674.48 2096
3675.06 2081
3675.63 2206
3676.20 2316
3676.77 2109
3677.34 2311
3677.92 2124
3678.49 1929
3679.06 1988
3679.63 2058
3680.20 1993
3680.78 2006
3681.35 1805
3681.92 2199
3682.49 2185
3683.07 1762
3683.64 1960
3684.21 1778
3684.78 1886
3685.36 1884
3685.93 1803
3686.50 1842
3687.07 2130
3687.65 1960
3688.22 1876
3688.79 1910
3689.37 1930
3689.94 1966
3690.51 2002
3691.08 1811
3691.66 1991
3692.23 1988
3692.80 2094
3693.38 2161
3693.95 1997
3694.52 1895
3695.10 1908
3695.67 2097
3696.24 2197
3696.82 2115
3697.39 2094
3697.96 2232
3698.54 2031
3699.11 2001
3699.68 1969
3700.26 2059
3700.83 1961
3701.41 2018
3701.98 1892
3702.55 1938
3703.13 2030
3703.70 1988
3704.28 1897
3704.85 1985
3705.42 2157
3706.00 1990
3706.57 1832
3707.15 2040
3707.72 2041
3708.30 2018
3708.87 1956
3709.44 2162
3710.02 2036
3710.59 2137
3711.17 2142
3711.74 2239
3712.32 2362
3712.89 2046
3713.47 1995
3714.04 2013
3714.62 1949
3715.19 1947
3715.77 2043
3716.34 2026
3716.92 2046
3717.49 2050
3718.07 2070
3718.64 2114
3719.22 2202
3719.79 2160
3720.37 2055
3720.94 2179
3721.52 2085
3722.09 2022
3722.67 2165
3723.24 1889
3723.82 1885
3724.40 1998
3724.97 1964
3725.55 2003
3726.12 1961
3726.70 2011
3727.27 2102
3727.85 1956
3728.43 1979
3729.00 2068
3729.58 2050
3730.15 2084
3730.73 2139
3731.31 2254
3731.88 2346
3732.46 2734
3733.03 2563
3733.61 2344
3734.19 2486
3734.76 2538
3735.34 2616
3735.92 2535
3736.49 2360
3737.07 2442
3737.65 2149
3738.22 2138
3738.80 2137
3739.38 2168
3739.95 2106
3740.53 1951
3741.11 1812
3741.68 1945
3742.26 2008
3742.84 1806
3743.42 1804
3743.99 1967
3744.57 1871
3745.15 1718
3745.72 1735
3746.30 1782
3746.88 1757
3747.46 1757
3748.03 2088
3748.61 1847
3749.19 1905
3749.77 2004
3750.34 2035
3750.92 1992
3751.50 1859
3752.08 1852
3752.65 1856
3753.23 1948
3753.81 1987
3754.39 2018
3754.97 1975
3755.54 1820
3756.12 1861
3756.70 1827
3757.28 1932
3757.86 1898
3758.44 2004
3759.01 2118
3759.59 1958
3760.17 1876
3760.75 1875
3761.33 1991
3761.91 2228
3762.48 2149
3763.06 2202
3763.64 2279
3764.22 2111
3764.80 2074
3765.38 1861
3765.96 1986
3766.53 1867
3767.11 1906
3767.69 2018
3768.27 1937
3768.85 1996
3769.43 1978
3770.01 2003
3770.59 1922
3771.17 1921
3771.75 2025
3772.33 1993
3772.91 2015
3773.48 1937
3774.06 1991
3774.64 1902
3775.22 1905
3775.80 2066
3776.38 2102
3776.96 1931
3777.54 1950
3778.12 1947
3778.70 1910
3779.28 1992
3779.86 1943
3780.44 2070
3781.02 1949
3781.60 1858
3782.18 2025
3782.76 2094
3783.34 1915
3783.92 1950
3784.50 2029
3785.08 1972
3785.66 1917
3786.24 1832
3786.82 1892
3787.40 1900
3787.98 2083
3788.56 1968
3789.15 1957
3789.73 2186
3790.31 2042
3790.89 2190
3791.47 2128
3792.05 2115
3792.63 2069
3793.21 2217
3793.79 2178
3794.37 2068
3794.95 2433
3795.53 2307
3796.12 2143
3796.70 2244
3797.28 2667
3797.86 2443
3798.44 2483
3799.02 2588
3799.60 2808
3800.18 2814
3800.77 2998
3801.35 3048
3801.93 3391
3802.51 3283
3803.09 3440
3803.67 3454
3804.26 3110
3804.84 3214
3805.42 3106
3806.00 3112
3806.58 2984
3807.17 2896
3807.75 2978
3808.33 3254
3808.91 3167
3809.49 3209
3810.08 3195
3810.66 3231
3811.24 3158
3811.82 3361
3812.41 3475
3812.99 3363
3813.57 3519
3814.15 3661
3814.74 3937
3815.32 4018
3815.90 3931
3816.48 3696
3817.07 3743
3817.65 3758
3818.23 3372
3818.81 3219
3819.40 3043
3819.98 3009
3820.56 2686
3821.15 2824
3821.73 2530
3822.31 2477
3822.90 2462
3823.48 2562
3824.06 2501
3824.65 2620
3825.23 2793
3825.81 2649
3826.40 2374
3826.98 2373
3827.56 2407
3828.15 2214
3828.73 2303
3829.31 2260
3829.90 2393
3830.48 2181
3831.06 2350
3831.65 2057
3832.23 2083
3832.82 2133
3833.40 2324
3833.98 2299
3834.57 2204
3835.15 2154
3835.74 2125
3836.32 2172
3836.91 2097
3837.49 2268
3838.07 2235
3838.66 2145
3839.24 2194
3839.83 2257
3840.41 2183
3841.00 1983
3841.58 2023
3842.17 2210
3842.75 2031
3843.34 2230
3843.92 2143
3844.50 2046
3845.09 2027
3845.67 2091
3846.26 2231
3846.84 2084
3847.43 2230
3848.01 2153
3848.60 2051
3849.18 2236
3849.77 1986
3850.36 2172
3850.94 2100
3851.53 1985
3852.11 1933
3852.70 2131
3853.28 2233
3853.87 2203
3854.45 2022
3855.04 2190
3855.62 2292
3856.21 2135
3856.80 2214
3857.38 2353
3857.97 2496
3858.55 2666
3859.14 3031
3859.73 3347
3860.31 3673
3860.90 3783
3861.48 4120
3862.07 4465
3862.66 4382
3863.24 4653
3863.83 4571
3864.42 4348
3865.00 4421
3865.59 4641
3866.17 4677
3866.76 4603
3867.35 4629
3867.93 4427
3868.52 4322
3869.11 3976
3869.69 3743
3870.28 3880
3870.87 3298
3871.45 2877
3872.04 3033
3872.63 3160
3873.22 3097
3873.80 3111
3874.39 2982
3874.98 2856
3875.56 2960
3876.15 2685
3876.74 2727
3877.33 2933
3877.91 2635
3878.50 2680
3879.09 2653
3879.68 2492
3880.26 2441
3880.85 2464
3881.44 2377
3882.03 2210
3882.61 2171
3883.20 2266
3883.79 2185
3884.38 2348
3884.97 2319
3885.55 2033
3886.14 2001
3886.73 1992
3887.32 2011
3887.91 1947
3888.49 1955
3889.08 1954
3889.67 2035
3890.26 2010
3890.85 2034
3891.44 2018
3892.02 2062
3892.61 2181
3893.20 2138
3893.79 2195
3894.38 2193
3894.97 2039
3895.56 2112
3896.14 2195
3896.73 2215
3897.32 2252
3897.91 2328
3898.50 2416
3899.09 2056
3899.68 1925
3900.27 2038
3900.86 1922
3901.44 1981
3902.03 2068
3902.62 2006
3903.21 2060
3903.80 1958
3904.39 1957
3904.98 1941
3905.57 1934
3906.16 2056
3906.75 2044
3907.34 2106
3907.93 1874
3908.52 1918
3909.11 1883
3909.70 1760
3910.29 1836
3910.88 1922
3911.47 1858
3912.06 1693
3912.65 1734
3913.24 1680
3913.83 1617
3914.42 1786
3915.01 1847
3915.60 1878
3916.19 1845
3916.78 1774
3917.37 1816
3917.96 1853
3918.55 1774
3919.14 1730
3919.73 1839
3920.32 1672
3920.91 1784
3921.50 1767
3922.09 1873
3922.68 1832
3923.27 1849
3923.87 1795
3924.46 1815
3925.05 1757
3925.64 1787
3926.23 1754
3926.82 1905
3927.41 1768
3928.00 1901
3928.59 1824
3929.18 1909
3929.78 1761
3930.37 1712
3930.96 1604
3931.55 1671
3932.14 1826
3932.73 1881
3933.32 1839
3933.92 1841
3934.51 1748
3935.10 1812
3935.69 1850
3936.28 1953
3936.87 1795
3937.47 1809
3938.06 1710
3938.65 1795
3939.24 1721
3939.83 1705
3940.43 1842
3941.02 2004
3941.61 1803
3942.20 1693
3942.80 1832
3943.39 1898
3943.98 2052
3944.57 1873
3945.17 1738
3945.76 1856
3946.35 1647
3946.94 1785
3947.54 1832
3948.13 1880
3948.72 1644
3949.31 1688
3949.91 1788
3950.50 1992
3951.09 1828
3951.68 1769
3952.28 1786
3952.87 1767
3953.46 1645
3954.06 1769
3954.65 1723
3955.24 1738
3955.84 1645
3956.43 1481
3957.02 1684
3957.62 1774
3958.21 1685
3958.80 1524
3959.40 1536
3959.99 1723
3960.58 1696
3961.18 1705
3961.77 1787
3962.37 1727
3962.96 1621
3963.55 1887
3964.15 1885
3964.74 1836
3965.33 1756
3965.93 1747
3966.52 1786
3967.12 2007
3967.71 1886
3968.31 1814
3968.90 1887
3969.49 2008
3970.09 1894
3970.68 1678
3971.28 1677
3971.87 1762
3972.47 1658
3973.06 1668
3973.65 1814
3974.25 1871
3974.84 1794
3975.44 1906
3976.03 1974
3976.63 1968
3977.22 1924
3977.82 1821
3978.41 1918
3979.01 1999
3979.60 1916
3980.20 1916
3980.79 1960
3981.39 1902
3981.98 1802
3982.58 1964
3983.17 2080
3983.77 2015
3984.36 2074
3984.96 2019
3985.56 1935
3986.15 1935
3986.75 1817
3987.34 1940
3987.94 1926
3988.53 1991
3989.13 1796
3989.73 1830
3990.32 1822
3990.92 1910
3991.51 2050
3992.11 1949
3992.71 2007
3993.30 1976
3993.90 1906
3994.49 1924
3995.09 2024
3995.69 2097
3996.28 2096
3996.88 2211
3997.47 2160
3998.07 2040
3998.67 1990
3999.26 1887
3999.86 1936
4000.46 1936
4001.05 1819
4001.65 1804
4002.25 1714
4002.84 1694
4003.44 1885
4004.04 1946
4004.63 1878
4005.23 1974
4005.83 2035
4006.43 2064
4007.02 2064
4007.62 1966
4008.22 1913
4008.81 1885
4009.41 2055
4010.01 2016
4010.61 2062
4011.20 1955
4011.80 1963
4012.40 1935
4013.00 1914
4013.59 1885
4014.19 2012
4014.79 2232
4015.39 2204
4015.98 2263
4016.58 2454
4017.18 2482
4017.78 2476
4018.38 2354
4018.97 2285
4019.57 2306
4020.17 2288
4020.77 2203
4021.37 2027
4021.96 2066
4022.56 2047
4023.16 1922
4023.76 1945
4024.36 2059
4024.96 2050
4025.55 2009
4026.15 2091
4026.75 2263
4027.35 1996
4027.95 2259
4028.55 2513
4029.15 2417
4029.74 2522
4030.34 2392
4030.94 2423
4031.54 2375
4032.14 2437
4032.74 2229
4033.34 2067
4033.94 2064
4034.54 2189
4035.14 2086
4035.73 1860
4036.33 1905
4036.93 2002
4037.53 2021
4038.13 1782
4038.73 1648
4039.33 1768
4039.93 1687
4040.53 1556
4041.13 1628
4041.73 1702
4042.33 1708
4042.93 1668
4043.53 1641
4044.13 1778
4044.73 1653
4045.33 1736
4045.93 1686
4046.53 1599
4047.13 1746
4047.73 1752
4048.33 1681
4048.93 1710
4049.53 1682
4050.13 1566
4050.73 1706
4051.33 1749
4051.93 1865
4052.53 1851
4053.13 1908
4053.73 1915
4054.33 1803
4054.93 1767
4055.53 1944
4056.13 1864
4056.74 1611
4057.34 1793
4057.94 1785
4058.54 1678
4059.14 1519
4059.74 1618
4060.34 1690
4060.94 1737
4061.54 1639
4062.14 1641
4062.75 1525
4063.35 1663
4063.95 1597
4064.55 1720
4065.15 1763
4065.75 1598
4066.35 1724
4066.96 1734
4067.56 1744
4068.16 1636
4068.76 1806
4069.36 1704
4069.96 1716
4070.57 1869
4071.17 1796
4071.77 1779
4072.37 1628
4072.97 1580
4073.58 1779
4074.18 1556
4074.78 1664
4075.38 1741
4075.98 1505
4076.59 1648
4077.19 1706
4077.79 1906
4078.39 1649
4079.00 1677
4079.60 1766
4080.20 1614
4080.80 1687
4081.41 1758
4082.01 1758
4082.61 1685
4083.21 1771
4083.82 1801
4084.42 1727
4085.02 1778
4085.63 1770
4086.23 1792
4086.83 1707
4087.43 1427
4088.04 1508
4088.64 1604
4089.24 1644
4089.85 1602
4090.45 1530
4091.05 1614
4091.66 1614
4092.26 1676
4092.86 1735
4093.47 1620
4094.07 1670
4094.67 1656
4095.28 1814
4095.88 1695
4096.49 1761
4097.09 1740
4097.69 1692
4098.30 1602
4098.90 1713
4099.50 1649
4100.11 1677
4100.71 1721
4101.32 1698
4101.92 1573
4102.52 1385
4103.13 1584
4103.73 1599
4104.34 1466
4104.94 1580
4105.55 1583
4106.15 1643
4106.76 1649
4107.36 1635
4107.96 1632
4108.57 1530
4109.17 1555
4109.78 1643
4110.38 1661
4110.99 1727
4111.59 1735
4112.20 1684
4112.80 1730
4113.41 1632
4114.01 1676
4114.62 1737
4115.22 1585
4115.83 1614
4116.43 1519
4117.04 1621
4117.64 1597
4118.25 1612
4118.85 1529
4119.46 1544
4120.06 1509
4120.67 1520
4121.28 1498
4121.88 1516
4122.49 1574
4123.09 1474
4123.70 1493
4124.30 1530
4124.91 1525
4125.52 1546
4126.12 1665
4126.73 1509
4127.33 1636
4127.94 1546
4128.55 1443
4129.15 1562
4129.76 1560
4130.36 1630
4130.97 1656
4131.58 1657
4132.18 1689
4132.79 1561
4133.40 1613
4134.00 1737
4134.61 1724
4135.22 1530
4135.82 1751
4136.43 1796
4137.04 1718
4137.64 1677
4138.25 1780
4138.86 1802
4139.46 1819
4140.07 1917
4140.68 1847
4141.28 1910
4141.89 1830
4142.50 1884
4143.11 1929
4143.71 1951
4144.32 1931
4144.93 1889
4145.53 1804
4146.14 1701
4146.75 1846
4147.36 1861
4147.96 1880
4148.57 1708
4149.18 1639
4149.79 1632
4150.39 1596
4151.00 1589
4151.61 1412
4152.22 1437
4152.83 1548
4153.43 1554
4154.04 1577
4154.65 1576
4155.26 1527
4155.87 1366
4156.47 1497
4157.08 1549
4157.69 1585
4158.30 1665
4158.91 1668
4159.52 1722
4160.12 1626
4160.73 1642
4161.34 1549
4161.95 1597
4162.56 1536
4163.17 1539
4163.77 1565
4164.38 1551
4164.99 1601
4165.60 1669
4166.21 1665
4166.82 1751
4167.43 1804
4168.04 1858
4168.65 1801
4169.25 1825
4169.86 1870
4170.47 1818
4171.08 1721
4171.69 1536
4172.30 1614
4172.91 1680
4173.52 1683
4174.13 1795
4174.74 1858
4175.35 1734
4175.96 1542
4176.57 1661
4177.18 1790
4177.79 1766
4178.40 1554
4179.01 1625
4179.62 1756
4180.23 1650
4180.84 1538
4181.45 1566
4182.06 1620
4182.67 1550
4183.28 1457
4183.89 1516
4184.50 1580
4185.11 1552
4185.72 1636
4186.33 1711
4186.94 1599
4187.55 1643
4188.16 1639
4188.77 1639
4189.38 1786
4189.99 1776
4190.60 1742
4191.21 1749
4191.82 1785
4192.43 1964
4193.04 1908
4193.65 1950
4194.26 2139
4194.88 2064
4195.49 1946
4196.10 1850
4196.71 1958
4197.32 1985
4197.93 2089
4198.54 2068
4199.15 2033
4199.76 1843
4200.38 1718
4200.99 1820
4201.60 1927
4202.21 1775
4202.82 1933
4203.43 1670
4204.05 1780
4204.66 1695
4205.27 1593
4205.88 1530
4206.49 1573
4207.10 1641
4207.72 1696
4208.33 1867
4208.94 1837
4209.55 1711
4210.16 1669
4210.78 1871
4211.39 1744
4212.00 1752
4212.61 1821
4213.22 1696
4213.84 1749
4214.45 1866
4215.06 1798
4215.67 1799
4216.29 1893
4216.90 1949
4217.51 2018
4218.12 1979
4218.74 2244
4219.35 2212
4219.96 2050
4220.58 2469
4221.19 2562
4221.80 2605
4222.41 2602
4223.03 2524
4223.64 2637
4224.25 2795
4224.87 2776
4225.48 2693
4226.09 2736
4226.71 2809
4227.32 2573
4227.93 2675
4228.55 2602
4229.16 2428
4229.77 2405
4230.39 2655
4231.00 2656
4231.61 2570
4232.23 2756
4232.84 2800
4233.45 3001
4234.07 3100
4234.68 2925
4235.30 3092
4235.91 3123
4236.52 3047
4237.14 2984
4237.75 2725
4238.37 2684
4238.98 2703
4239.59 2379
4240.21 2360
4240.82 2265
4241.44 2197
4242.05 2122
4242.67 1996
4243.28 1918
4243.90 1994
4244.51 1990
4245.12 2009
4245.74 1957
4246.35 1867
4246.97 1923
4247.58 2012
4248.20 1952
4248.81 2177
4249.43 1982
4250.04 1947
4250.66 1915
4251.27 2061
4251.89 1895
4252.50 1976
4253.12 1940
4253.73 1939
4254.35 1846
4254.96 1766
4255.58 1856
4256.19 1876
4256.81 2129
4257.43 1931
4258.04 2004
4258.66 1889
4259.27 1929
4259.89 2011
4260.50 1868
4261.12 1750
4261.73 1982
4262.35 1909
4262.97 1893
4263.58 2035
4264.20 1891
4264.81 2049
4265.43 2048
4266.05 1813
4266.66 2104
4267.28 2097
4267.90 2062
4268.51 2020
4269.13 2045
4269.74 2088
4270.36 1957
4270.98 2060
4271.59 2169
4272.21 2154
4272.83 2103
4273.44 2197
4274.06 2249
4274.68 2162
4275.29 2419
4275.91 2630
4276.53 2796
4277.14 3126
4277.76 3128
4278.38 3035
4279.00 2992
4279.61 2953
4280.23 2822
4280.85 2554
4281.46 2402
4282.08 2422
4282.70 2245
4283.32 2270
4283.93 2271
4284.55 2049
4285.17 1872
4285.79 1947
4286.40 2075
4287.02 2042
4287.64 1882
4288.26 1845
4288.87 1802
4289.49 1763
4290.11 1801
4290.73 1747
4291.35 1740
4291.96 1863
4292.58 1699
4293.20 1778
4293.82 1845
4294.44 1766
4295.05 1844
4295.67 1746
4296.29 1639
4296.91 1773
4297.53 1796
4298.15 1714
4298.76 1787
4299.38 1894
4300.00 1883
4300.62 1908
4301.24 2025
4301.86 1892
4302.48 1996
4303.09 1915
4303.71 1851
4304.33 1771
4304.95 1718
4305.57 1692
4306.19 1650
4306.81 1837
4307.43 1751
4308.05 1849
4308.67 1968
4309.28 1926
4309.90 1950
4310.52 1678
4311.14 1753
4311.76 1960
4312.38 1749
4313.00 1844
4313.62 1821
4314.24 1918
4314.86 1779
4315.48 1839
4316.10 1736
4316.72 1709
4317.34 1785
4317.96 1745
4318.58 1699
4319.20 1513
4319.82 1675
4320.44 1717
4321.06 1674
4321.68 1528
4322.30 1630
4322.92 1724
4323.54 1659
4324.16 1851
4324.78 1670
4325.40 1799
4326.02 1760
4326.64 1942
4327.26 1754
4327.88 1905
4328.50 1872
4329.12 1833
4329.74 1829
4330.36 1877
4330.99 1980
4331.61 1847
4332.23 1851
4332.85 1851
4333.47 1894
4334.09 1984
4334.71 2028
4335.33 2223
4335.95 2352
4336.57 2280
4337.20 2276
4337.82 2120
4338.44 2263
4339.06 2449
4339.68 2621
4340.30 2574
4340.92 2558
4341.55 2364
4342.17 2184
4342.79 2402
4343.41 2561
4344.03 2791
4344.65 2789
4345.28 3152
4345.90 3509
4346.52 3512
4347.14 3815
4347.76 4071
4348.39 4168
4349.01 3939
4349.63 3718
4350.25 3594
4350.87 3108
4351.50 2860
4352.12 2652
4352.74 2333
4353.36 2186
4353.99 2046
4354.61 2032
4355.23 2049
4355.85 2017
4356.48 1927
4357.10 1814
4357.72 1790
4358.34 1950
4358.97 2114
4359.59 1994
4360.21 1870
4360.84 1896
4361.46 1953
4362.08 2098
4362.70 1946
4363.33 2122
4363.95 2086
4364.57 1905
4365.20 1939
4365.82 1863
4366.44 1817
4367.07 1839
4367.69 1838
4368.31 1806
4368.94 1804
4369.56 1792
4370.19 1685
4370.81 1821
4371.43 1753
4372.06 1615
4372.68 1607
4373.30 1690
4373.93 1749
4374.55 1738
4375.18 1804
4375.80 1855
4376.42 1704
4377.05 1904
4377.67 1863
4378.30 2038
4378.92 2063
4379.54 1940
4380.17 1963
4380.79 2012
4381.42 2071
4382.04 2064
4382.67 2155
4383.29 1947
4383.92 1742
4384.54 2010
4385.16 1953
4385.79 2002
4386.41 1742
4387.04 1794
4387.66 1974
4388.29 1845
4388.91 1739
4389.54 1765
4390.16 1771
4390.79 1823
4391.41 1880
4392.04 1829
4392.66 1665
4393.29 1560
4393.91 1676
4394.54 1515
4395.17 1596
4395.79 1733
4396.42 1731
4397.04 1875
4397.67 1689
4398.29 2020
4398.92 1916
4399.54 1922
4400.17 1783
4400.80 1878
4401.42 1962
4402.05 1830
4402.67 1793
4403.30 1789
4403.93 1760
4404.55 1675
4405.18 1835
4405.80 1865
4406.43 1853
4407.06 1794
4407.68 1935
4408.31 1896
4408.93 1887
4409.56 1908
4410.19 1776
4410.81 1858
4411.44 1698
4412.07 1702
4412.69 1745
4413.32 1791
4413.95 1736
4414.57 1856
4415.20 1677
4415.83 1715
4416.45 1774
4417.08 1788
4417.71 1830
4418.34 1766
4418.96 1747
4419.59 1677
4420.22 1733
4420.84 1713
4421.47 1640
4422.10 1702
4422.73 1533
4423.35 1547
4423.98 1630
4424.61 1724
4425.24 1703
4425.86 1678
4426.49 1515
4427.12 1609
4427.75 1535
4428.37 1599
4429.00 1678
4429.63 1605
4430.26 1648
4430.89 1549
4431.51 1405
4432.14 1555
4432.77 1641
4433.40 1501
4434.03 1500
4434.65 1663
4435.28 1627
4435.91 1604
4436.54 1551
4437.17 1676
4437.80 1519
4438.42 1640
4439.05 1581
4439.68 1591
4440.31 1491
4440.94 1405
4441.57 1501
4442.20 1436
4442.82 1497
4443.45 1410
4444.08 1456
4444.71 1485
4445.34 1531
4445.97 1670
4446.60 1654
4447.23 1538
4447.86 1712
4448.48 1642
4449.11 1696
4449.74 1689
4450.37 1627
4451.00 1612
4451.63 1500
4452.26 1503
4452.89 1440
4453.52 1434
4454.15 1470
4454.78 1551
4455.41 1605
4456.04 1644
4456.67 1692
4457.30 1673
4457.93 1634
4458.56 1578
4459.19 1522
4459.82 1632
4460.45 1512
4461.08 1423
4461.71 1455
4462.34 1451
4462.97 1481
4463.60 1441
4464.23 1467
4464.86 1414
4465.49 1483
4466.12 1515
4466.75 1421
4467.38 1546
4468.01 1546
4468.64 1438
4469.27 1399
4469.90 1398
4470.53 1497
4471.16 1455
4471.80 1615
4472.43 1464
4473.06 1414
4473.69 1383
4474.32 1375
4474.95 1406
4475.58 1484
4476.21 1436
4476.84 1434
4477.47 1481
4478.11 1409
4478.74 1395
4479.37 1459
4480.00 1361
4480.63 1256
4481.26 1369
4481.89 1311
4482.53 1472
4483.16 1333
4483.79 1339
4484.42 1494
4485.05 1428
4485.68 1434
4486.32 1500
4486.95 1622
4487.58 1506
4488.21 1477
4488.84 1570
4489.48 1598
4490.11 1588
4490.74 1649
4491.37 1601
4492.00 1541
4492.64 1632
4493.27 1652
4493.90 1533
4494.53 1648
4495.17 1511
4495.80 1517
4496.43 1456
4497.06 1495
4497.70 1560
4498.33 1625
4498.96 1781
4499.60 1581
4500.23 1633
4500.86 1649
4501.49 1669
4502.13 1694
4502.76 1603
4503.39 1766
4504.03 1658
4504.66 1818
4505.29 1646
4505.93 1628
4506.56 1734
4507.19 1643
4507.83 1707
4508.46 1592
4509.09 1603
4509.73 1446
4510.36 1493
4510.99 1690
4511.63 1708
4512.26 1732
4512.89 1674
4513.53 1665
4514.16 1638
4514.80 1677
4515.43 1560
4516.06 1419
4516.70 1578
4517.33 1523
4517.96 1654
4518.60 1598
4519.23 1641
4519.87 1594
4520.50 1672
4521.14 1442
4521.77 1516
4522.40 1730
4523.04 1566
4523.67 1599
4524.31 1757
4524.94 1767
4525.58 1737
4526.21 1753
4526.85 1919
4527.48 2176
4528.12 2330
4528.75 2407
4529.39 2759
4530.02 3136
4530.66 3640
4531.29 4044
4531.93 4174
4532.56 4431
4533.20 4546
4533.83 4487
4534.47 4335
4535.10 3813
4535.74 3272
4536.37 3166
4537.01 2850
4537.64 2494
4538.28 2185
4538.91 2218
4539.55 1973
4540.19 1926
4540.82 1782
4541.46 1776
4542.09 1788
4542.73 1733
4543.36 1591
4544.00 1620
4544.64 1527
4545.27 1673
4545.91 1604
4546.54 1597
4547.18 1452
4547.82 1379
4548.45 1460
4549.09 1630
4549.73 1579
4550.36 1411
4551.00 1474
4551.63 1666
4552.27 1615
4552.91 1448
4553.54 1558
4554.18 1593
4554.82 1502
4555.45 1478
4556.09 1522
4556.73 1572
4557.36 1578
4558.00 1446
4558.64 1481
4559.27 1595
4559.91 1482
4560.55 1566
4561.19 1644
4561.82 1655
4562.46 1693
4563.10 1639
4563.73 1645
4564.37 1605
4565.01 1590
4565.65 1644
4566.28 1725
4566.92 1761
4567.56 1731
4568.20 1854
4568.83 1918
4569.47 1977
4570.11 1959
4570.75 2029
4571.39 1893
4572.02 1939
4572.66 1792
4573.30 1757
4573.94 1715
4574.58 1735
4575.21 1675
4575.85 1687
4576.49 1587
4577.13 1541
4577.77 1466
4578.40 1568
4579.04 1542
4579.68 1384
4580.32 1525
4580.96 1478
4581.60 1488
4582.24 1464
4582.87 1425
4583.51 1482
4584.15 1636
4584.79 1604
4585.43 1593
4586.07 1547
4586.71 1504
4587.35 1398
4587.98 1690
4588.62 1571
4589.26 1563
4589.90 1535
4590.54 1760
4591.18 1687
4591.82 1640
4592.46 1712
4593.10 1887
4593.74 2012
4594.38 2038
4595.02 1748
4595.66 1644
4596.29 1675
4596.93 1520
4597.57 1495
4598.21 1586
4598.85 1566
4599.49 1551
4600.13 1432
4600.77 1494
4601.41 1486
4602.05 1468
4602.69 1587
4603.33 1652
4603.97 1630
4604.61 1627
4605.25 1608
4605.89 1530
4606.53 1550
4607.17 1618
4607.81 1714
4608.45 1604
4609.10 1566
4609.74 1541
4610.38 1613
4611.02 1607
4611.66 1691
4612.30 1728
4612.94 1701
4613.58 1549
4614.22 1634
4614.86 1540
4615.50 1578
4616.14 1602
4616.78 1535
4617.42 1540
4618.07 1447
4618.71 1594
4619.35 1506
4619.99 1548
4620.63 1617
4621.27 1648
4621.91 1549
4622.55 1487
4623.20 1538
4623.84 1481
4624.48 1597
4625.12 1615
4625.76 1545
4626.40 1498
4627.05 1630
4627.69 1560
4628.33 1547
4628.97 1577
4629.61 1510
4630.25 1580
4630.90 1763
4631.54 1563
4632.18 1588
4632.82 1528
4633.46 1510
4634.11 1520
4634.75 1573
4635.39 1701
4636.03 1569
4636.68 1536
4637.32 1604
4637.96 1571
4638.60 1630
4639.25 1680
4639.89 1669
4640.53 1669
4641.17 1536
4641.82 1559
4642.46 1465
4643.10 1438
4643.75 1538
4644.39 1516
4645.03 1511
4645.67 1570
4646.32 1650
4646.96 1729
4647.60 1714
4648.25 1645
4648.89 1693
4649.53 1677
4650.18 1649
4650.82 1731
4651.46 1699
4652.11 1627
4652.75 1723
4653.39 1690
4654.04 1634
4654.68 1630
4655.32 1699
4655.97 1677
4656.61 1605
4657.26 1663
4657.90 1543
4658.54 1642
4659.19 1527
4659.83 1488
4660.47 1558
4661.12 1521
4661.76 1470
4662.41 1409
4663.05 1335
4663.70 1442
4664.34 1429
4664.98 1378
4665.63 1349
4666.27 1557
4666.92 1490
4667.56 1463
4668.21 1344
4668.85 1421
4669.50 1459
4670.14 1378
4670.78 1410
4671.43 1509
4672.07 1468
4672.72 1482
4673.36 1407
4674.01 1419
4674.65 1361
4675.30 1421
4675.94 1457
4676.59 1490
4677.23 1512
4677.88 1443
4678.52 1612
4679.17 1448
4679.82 1533
4680.46 1528
4681.11 1378
4681.75 1440
4682.40 1474
4683.04 1447
4683.69 1372
4684.33 1433
4684.98 1551
4685.63 1616
4686.27 1570
4686.92 1459
4687.56 1523
4688.21 1501
4688.85 1459
4689.50 1406
4690.15 1502
4690.79 1595
4691.44 1476
4692.09 1409
4692.73 1437
4693.38 1635
4694.02 1589
4694.67 1474
4695.32 1593
4695.96 1650
4696.61 1664
4697.26 1807
4697.90 1786
4698.55 1882
4699.20 1952
4699.84 1956
4700.49 1987
4701.14 2023
4701.78 1931
4702.43 2081
4703.08 2002
4703.72 1816
4704.37 1778
4705.02 1714
4705.67 1601
4706.31 1582
4706.96 1621
4707.61 1662
4708.25 1729
4708.90 1856
4709.55 1672
4710.20 1770
4710.84 1738
4711.49 1769
4712.14 1707
4712.79 1676
4713.43 1655
4714.08 1603
4714.73 1506
4715.38 1599
4716.03 1524
4716.67 1646
4717.32 1749
4717.97 1732
4718.62 1712
4719.27 1745
4719.91 1628
4720.56 1867
4721.21 1809
4721.86 1809
4722.51 1809
4723.15 1770
4723.80 1913
4724.45 1964
4725.10 2063
4725.75 1962
4726.40 1970
4727.05 2003
4727.69 1973
4728.34 2030
4728.99 2094
4729.64 2251
4730.29 2219
4730.94 2087
4731.59 1903
4732.24 1915
4732.89 1989
4733.53 1906
4734.18 2015
4734.83 1694
4735.48 1791
4736.13 1696
4736.78 1819
4737.43 1828
4738.08 1893
4738.73 2029
4739.38 2034
4740.03 2021
4740.68 2199
4741.33 2149
4741.98 2224
4742.63 2232
4743.28 2199
4743.92 2183
4744.57 2084
4745.22 2029
4745.87 2116
4746.52 1952
4747.17 1927
4747.82 1967
4748.47 2009
4749.12 1794
4749.77 1931
4750.42 1987
4751.08 2056
4751.73 1945
4752.38 2094
4753.03 2093
4753.68 2146
4754.33 2198
4754.98 2196
4755.63 2067
4756.28 1996
4756.93 1938
4757.58 1821
4758.23 1872
4758.88 1803
4759.53 1747
4760.18 1766
4760.83 1765
4761.49 1805
4762.14 1700
4762.79 1662
4763.44 1606
4764.09 1589
4764.74 1638
4765.39 1794
4766.04 1879
4766.69 1831
4767.35 1676
4768.00 1717
4768.65 1766
4769.30 1620
4769.95 1771
4770.60 1646
4771.25 1674
4771.91 1650
4772.56 1696
4773.21 1569
4773.86 1476
4774.51 1667
4775.17 1501
4775.82 1525
4776.47 1675
4777.12 1495
4777.77 1612
4778.43 1504
4779.08 1617
4779.73 1634
4780.38 1504
4781.03 1632
4781.69 1743
4782.34 1800
4782.99 1777
4783.64 1744
4784.30 1812
4784.95 1667
4785.60 1703
4786.25 1556
4786.91 1672
4787.56 1620
4788.21 1569
4788.87 1645
4789.52 1579
4790.17 1537
4790.82 1501
4791.48 1548
4792.13 1519
4792.78 1652
4793.44 1614
4794.09 1577
4794.74 1694
4795.40 1607
4796.05 1494
4796.70 1522
4797.36 1464
4798.01 1504
4798.66 1483
4799.32 1610
4799.97 1655
4800.62 1642
4801.28 1615
4801.93 1625
4802.59 1703
4803.24 1629
4803.89 1410
4804.55 1485
4805.20 1537
4805.85 1634
4806.51 1598
4807.16 1604
4807.82 1570
4808.47 1584
4809.13 1516
4809.78 1490
4810.43 1503
4811.09 1569
4811.74 1604
4812.40 1647
4813.05 1456
4813.71 1458
4814.36 1573
4815.02 1535
4815.67 1563
4816.32 1749
4816.98 1579
4817.63 1672
4818.29 1686
4818.94 1672
4819.60 1727
4820.25 1780
4820.91 1753
4821.56 1753
4822.22 1813
4822.87 1810
4823.53 1857
4824.18 1742
4824.84 1857
4825.50 1791
4826.15 1797
4826.81 1916
4827.46 1934
4828.12 1856
4828.77 1804
4829.43 2012
4830.08 2046
4830.74 1856
4831.40 1765
4832.05 1981
4832.71 1882
4833.36 2080
4834.02 2118
4834.67 2076
4835.33 2200
4835.99 2118
4836.64 2156
4837.30 2147
4837.95 2166
4838.61 2076
4839.27 2069
4839.92 2190
4840.58 2141
4841.24 2004
4841.89 2122
4842.55 2173
4843.21 2186
4843.86 2199
4844.52 2260
4845.18 2138
4845.83 2021
4846.49 2242
4847.15 2211
4847.80 2513
4848.46 2715
4849.12 2967
4849.77 3407
4850.43 3436
4851.09 3444
4851.74 3754
4852.40 3572
4853.06 3393
4853.72 3563
4854.37 3195
4855.03 3021
4855.69 3039
4856.35 2680
4857.00 2603
4857.66 2607
4858.32 2601
4858.98 2541
4859.63 2402
4860.29 2620
4860.95 2473
4861.61 2705
4862.26 2529
4862.92 2638
4863.58 2419
4864.24 2539
4864.90 2560
4865.55 2596
4866.21 2768
4866.87 2766
4867.53 2765
4868.19 2401
4868.85 2451
4869.50 2451
4870.16 2403
4870.82 2464
4871.48 2453
4872.14 2280
4872.80 2265
4873.45 2228
4874.11 2296
4874.77 2141
4875.43 2309
4876.09 2354
4876.75 2169
4877.41 2306
4878.07 2282
4878.72 2358
4879.38 2230
4880.04 2065
4880.70 2210
4881.36 2347
4882.02 2261
4882.68 2077
4883.34 2014
4884.00 2080
4884.66 2144
4885.32 2031
4885.98 2150
4886.64 2215
4887.29 2241
4887.95 2104
4888.61 2066
4889.27 2200
4889.93 2215
4890.59 2355
4891.25 2410
4891.91 2462
4892.57 2503
4893.23 2616
4893.89 2596
4894.55 2689
4895.21 2569
4895.87 2430
4896.53 2511
4897.19 2646
4897.85 2669
4898.51 2638
4899.17 2584
4899.83 2790
4900.49 2568
4901.16 2540
4901.82 2654
4902.48 2551
4903.14 2333
4903.80 2455
4904.46 2440
4905.12 2278
4905.78 2128
4906.44 2190
4907.10 2158
4907.76 2295
4908.42 2164
4909.08 2129
4909.74 2062
4910.41 2079
4911.07 1956
4911.73 1975
4912.39 2031
4913.05 2033
4913.71 1867
4914.37 1913
4915.03 2009
4915.70 2009
4916.36 1873
4917.02 1918
4917.68 1835
4918.34 1833
4919.00 1877
4919.67 1787
4920.33 1747
4920.99 1773
4921.65 1726
4922.31 1800
4922.97 1847
4923.64 1779
4924.30 1874
4924.96 1839
4925.62 1682
4926.29 1723
4926.95 1880
4927.61 1752
4928.27 1777
4928.93 1650
4929.60 1728
4930.26 1773
4930.92 1690
4931.58 1651
4932.25 1656
4932.91 1649
4933.57 1589
4934.23 1735
4934.90 1702
4935.56 1598
4936.22 1627
4936.89 1710
4937.55 1760
4938.21 1687
4938.87 1564
4939.54 1643
4940.20 1797
4940.86 1685
4941.53 1572
4942.19 1761
4942.85 1730
4943.52 1737
4944.18 1705
4944.84 1507
4945.51 1558
4946.17 1590
4946.83 1586
4947.50 1563
4948.16 1443
4948.82 1568
4949.49 1495
4950.15 1511
4950.82 1594
4951.48 1637
4952.14 1458
4952.81 1508
4953.47 1567
4954.14 1492
4954.80 1602
4955.46 1621
4956.13 1591
4956.79 1538
4957.46 1638
4958.12 1692
4958.79 1778
4959.45 1633
4960.11 1898
4960.78 1855
4961.44 1802
4962.11 2022
4962.77 2122
4963.44 2019
4964.10 2004
4964.77 2137
4965.43 2316
4966.10 2264
4966.76 2332
4967.43 2180
4968.09 2305
4968.76 2262
4969.42 2144
4970.09 1904
4970.75 1892
4971.42 1777
4972.08 1760
4972.75 1671
4973.41 1858
4974.08 1972
4974.74 2011
4975.41 1969
4976.07 1876
4976.74 1762
4977.40 1809
4978.07 1894
4978.74 1949
4979.40 1861
4980.07 1854
4980.73 1863
4981.40 1877
4982.06 1832
4982.73 2014
4983.40 1875
4984.06 1920
4984.73 1825
4985.39 2005
4986.06 2016
4986.73 2106
4987.39 2321
4988.06 2629
4988.73 2713
4989.39 2768
4990.06 3056
4990.73 3072
4991.39 3057
4992.06 2778
4992.73 2682
4993.39 2760
4994.06 2439
4994.73 2295
4995.39 2120
4996.06 1968
4996.73 1785
4997.39 1807
4998.06 1790
4998.73 1569
4999.39 1438
5000.06 1511
5000.73 1495
5001.39 1474
5002.06 1444
5002.73 1449
5003.40 1394
5004.06 1473
5004.73 1493
5005.40 1696
5006.07 1508
5006.73 1368
5007.40 1461
5008.07 1572
5008.74 1328
5009.40 1501
5010.07 1343
5010.74 1509
5011.41 1432
5012.08 1507
5012.74 1446
5013.41 1477
5014.08 1415
5014.75 1385
5015.42 1461
5016.08 1408
5016.75 1437
5017.42 1449
5018.09 1541
5018.76 1576
5019.43 1423
5020.09 1529
5020.76 1671
5021.43 1456
5022.10 1412
5022.77 1489
5023.44 1567
5024.11 1528
5024.77 1590
5025.44 1675
5026.11 1544
5026.78 1739
5027.45 1640
5028.12 1638
5028.79 1615
5029.46 1736
5030.13 1791
5030.80 1695
5031.46 1721
5032.13 1553
5032.80 1574
5033.47 1555
5034.14 1592
5034.81 1358
5035.48 1427
5036.15 1469
5036.82 1544
5037.49 1497
5038.16 1588
5038.83 1439
5039.50 1391
5040.17 1366
5040.84 1366
5041.51 1378
5042.18 1447
5042.85 1488
5043.52 1463
5044.19 1494
5044.86 1347
5045.53 1391
5046.20 1317
5046.87 1350
5047.54 1403
5048.21 1395
5048.88 1359
5049.55 1306
5050.22 1349
5050.89 1350
5051.56 1306
5052.23 1326
5052.90 1290
5053.57 1384
5054.24 1399
5054.91 1426
5055.58 1363
5056.26 1236
5056.93 1205
5057.60 1299
5058.27 1305
5058.94 1357
5059.61 1507
5060.28 1404
5060.95 1375
5061.62 1333
5062.30 1394
5062.97 1400
5063.64 1604
5064.31 1490
5064.98 1489
5065.65 1480
5066.32 1321
5067.00 1365
5067.67 1315
5068.34 1304
5069.01 1328
5069.68 1292
5070.35 1377
5071.03 1254
5071.70 1379
5072.37 1339
5073.04 1398
5073.71 1341
5074.39 1416
5075.06 1307
5075.73 1320
5076.40 1381
5077.07 1432
5077.75 1399
5078.42 1447
5079.09 1498
5079.76 1485
5080.44 1607
5081.11 1557
5081.78 1445
5082.45 1389
5083.13 1351
5083.80 1363
5084.47 1275
5085.14 1373
5085.82 1389
5086.49 1362
5087.16 1397
5087.84 1420
5088.51 1316
5089.18 1414
5089.85 1482
5090.53 1531
5091.20 1577
5091.87 1549
5092.55 1565
5093.22 1469
5093.89 1520
5094.57 1605
5095.24 1553
5095.91 1464
5096.59 1456
5097.26 1480
5097.93 1559
5098.61 1475
5099.28 1408
5099.96 1363
5100.63 1359
5101.30 1357
5101.98 1486
5102.65 1442
5103.33 1435
5104.00 1529
5104.67 1578
5105.35 1583
5106.02 1598
5106.70 1380
5107.37 1407
5108.04 1471
5108.72 1461
5109.39 1456
5110.07 1472
5110.74 1481
5111.42 1392
5112.09 1389
5112.77 1440
5113.44 1295
5114.11 1411
5114.79 1582
5115.46 1454
5116.14 1465
5116.81 1336
5117.49 1401
5118.16 1405
5118.84 1537
5119.51 1449
5120.19 1352
5120.86 1402
5121.54 1521
5122.21 1539
5122.89 1611
5123.56 1534
5124.24 1414
5124.92 1469
5125.59 1514
5126.27 1521
5126.94 1441
5127.62 1635
5128.29 1461
5128.97 1295
5129.64 1351
5130.32 1429
5131.00 1406
5131.67 1426
5132.35 1443
5133.02 1449
5133.70 1439
5134.38 1401
5135.05 1546
5135.73 1557
5136.40 1286
5137.08 1290
5137.76 1273
5138.43 1374
5139.11 1440
5139.79 1479
5140.46 1562
5141.14 1539
5141.81 1519
5142.49 1452
5143.17 1459
5143.84 1397
5144.52 1363
5145.20 1342
5145.87 1367
5146.55 1231
5147.23 1284
5147.91 1305
5148.58 1188
5149.26 1344
5149.94 1403
5150.61 1156
5151.29 1211
5151.97 1324
5152.64 1331
5153.32 1237
5154.00 1316
5154.68 1305
5155.35 1301
5156.03 1368
5156.71 1327
5157.39 1296
5158.06 1355
5158.74 1208
5159.42 1170
5160.10 1266
5160.77 1214
5161.45 1250
5162.13 1187
5162.81 1193
5163.49 1187
5164.16 1218
5164.84 1342
5165.52 1403
5166.20 1277
5166.88 1214
5167.55 1334
5168.23 1234
5168.91 1310
5169.59 1184
5170.27 1225
5170.95 1158
5171.62 1317
5172.30 1256
5172.98 1331
5173.66 1285
5174.34 1316
5175.02 1385
5175.70 1256
5176.38 1323
5177.05 1308
5177.73 1251
5178.41 1198
5179.09 1284
5179.77 1264
5180.45 1293
5181.13 1277
5181.81 1286
5182.49 1260
5183.17 1317
5183.84 1357
5184.52 1273
5185.20 1314
5185.88 1283
5186.56 1240
5187.24 1195
5187.92 1138
5188.60 1262
5189.28 1228
5189.96 1230
5190.64 1153
5191.32 1171
5192.00 1112
5192.68 1167
5193.36 1162
5194.04 1182
5194.72 1183
5195.40 1293
5196.08 1232
5196.76 1257
5197.44 1230
5198.12 1204
5198.80 1282
5199.48 1272
5200.16 1280
5200.84 1236
5201.52 1280
5202.20 1217
5202.88 1166
5203.56 1271
5204.24 1241
5204.92 1283
5205.60 1196
5206.29 1324
5206.97 1388
5207.65 1384
5208.33 1435
5209.01 1351
5209.69 1339
5210.37 1352
5211.05 1328
5211.73 1424
5212.41 1424
5213.10 1286
5213.78 1336
5214.46 1422
5215.14 1453
5215.82 1351
5216.50 1398
5217.18 1505
5217.86 1515
5218.55 1398
5219.23 1444
5219.91 1388
5220.59 1408
5221.27 1419
5221.95 1421
5222.64 1378
5223.32 1444
5224.00 1293
5224.68 1280
5225.36 1335
5226.05 1366
5226.73 1519
5227.41 1410
5228.09 1396
5228.77 1357
5229.46 1207
5230.14 1275
5230.82 1235
5231.50 1151
5232.19 1225
5232.87 1221
5233.55 1238
5234.23 1326
5234.92 1268
5235.60 1345
5236.28 1550
5236.96 1384
5237.65 1381
5238.33 1451
5239.01 1493
5239.70 1535
5240.38 1634
5241.06 1685
5241.75 1548
5242.43 1490
5243.11 1527
5243.79 1419
5244.48 1450
5245.16 1434
5245.84 1483
5246.53 1497
5247.21 1439
5247.89 1409
5248.58 1409
5249.26 1561
5249.95 1567
5250.63 1523
5251.31 1493
5252.00 1625
5252.68 1651
5253.36 1731
5254.05 1661
5254.73 1582
5255.42 1531
5256.10 1576
5256.78 1323
5257.47 1413
5258.15 1535
5258.84 1483
5259.52 1335
5260.20 1370
5260.89 1375
5261.57 1503
5262.26 1417
5262.94 1479
5263.63 1354
5264.31 1585
5265.00 1578
5265.68 1380
5266.37 1473
5267.05 1408
5267.73 1335
5268.42 1400
5269.10 1607
5269.79 1446
5270.47 1385
5271.16 1278
5271.84 1463
5272.53 1393
5273.21 1317
5273.90 1278
5274.58 1415
5275.27 1304
5275.95 1359
5276.64 1314
5277.33 1404
5278.01 1415
5278.70 1351
5279.38 1446
5280.07 1390
5280.75 1412
5281.44 1496
5282.12 1565
5282.81 1463
5283.50 1428
5284.18 1510
5284.87 1555
5285.55 1453
5286.24 1487
5286.93 1324
5287.61 1396
5288.30 1277
5288.98 1443
5289.67 1404
5290.36 1440
5291.04 1294
5291.73 1235
5292.42 1365
5293.10 1425
5293.79 1251
5294.47 1182
5295.16 1387
5295.85 1268
5296.53 1315
5297.22 1363
5297.91 1357
5298.59 1581
5299.28 1489
5299.97 1585
5300.65 1681
5301.34 1701
5302.03 1759
5302.72 1753
5303.40 1799
5304.09 1814
5304.78 1841
5305.46 1929
5306.15 1782
5306.84 1712
5307.53 1561
5308.21 1600
5308.90 1598
5309.59 1525
5310.28 1561
5310.96 1535
5311.65 1453
5312.34 1607
5313.03 1729
5313.71 1692
5314.40 1645
5315.09 1474
5315.78 1472
5316.47 1339
5317.15 1337
5317.84 1520
5318.53 1578
5319.22 1675
5319.91 1687
5320.59 1620
5321.28 1691
5321.97 1771
5322.66 1750
5323.35 1633
5324.04 1537
5324.72 1522
5325.41 1469
5326.10 1362
5326.79 1356
5327.48 1381
5328.17 1427
5328.86 1419
5329.54 1444
5330.23 1435
5330.92 1536
5331.61 1517
5332.30 1519
5332.99 1556
5333.68 1529
5334.37 1603
5335.06 1513
5335.75 1496
5336.43 1545
5337.12 1548
5337.81 1525
5338.50 1528
5339.19 1453
5339.88 1478
5340.57 1530
5341.26 1647
5341.95 1683
5342.64 1585
5343.33 1501
5344.02 1621
5344.71 1512
5345.40 1495
5346.09 1570
5346.78 1645
5347.47 1732
5348.16 1891
5348.85 2057
5349.54 2139
5350.23 2278
5350.92 2446
5351.61 2646
5352.30 2665
5352.99 2593
5353.68 2628
5354.37 2405
5355.06 2313
5355.75 2222
5356.44 2023
5357.13 1940
5357.82 1837
5358.51 1677
5359.20 1530
5359.89 1448
5360.58 1441
5361.28 1546
5361.97 1491
5362.66 1360
5363.35 1556
5364.04 1452
5364.73 1441
5365.42 1381
5366.11 1342
5366.80 1464
5367.50 1477
5368.19 1535
5368.88 1372
5369.57 1280
5370.26 1478
5370.95 1392
5371.64 1262
5372.33 1361
5373.03 1416
5373.72 1454
5374.41 1242
5375.10 1255
5375.79 1378
5376.48 1281
5377.18 1455
5377.87 1271
5378.56 1322
5379.25 1304
5379.94 1288
5380.64 1230
5381.33 1298
5382.02 1314
5382.71 1269
5383.41 1331
5384.10 1463
5384.79 1393
5385.48 1377
5386.17 1215
5386.87 1256
5387.56 1313
5388.25 1400
5388.94 1405
5389.64 1373
5390.33 1358
5391.02 1380
5391.72 1392
5392.41 1312
5393.10 1366
5393.79 1406
5394.49 1448
5395.18 1396
5395.87 1354
5396.57 1364
5397.26 1334
5397.95 1219
5398.65 1249
5399.34 1247
5400.03 1161
5400.73 1177
5401.42 1350
5402.11 1276
5402.81 1134
5403.50 1144
5404.19 1229
5404.89 1261
5405.58 1385
5406.27 1205
5406.97 1225
5407.66 1204
5408.36 1314
5409.05 1230
5409.74 1199
5410.44 1121
5411.13 1201
5411.83 1276
5412.52 1284
5413.21 1260
5413.91 1170
5414.60 1206
5415.30 1483
5415.99 1272
5416.69 1308
5417.38 1365
5418.07 1247
5418.77 1210
5419.46 1168
5420.16 1100
5420.85 1092
5421.55 1037
5422.24 1170
5422.94 1271
5423.63 1195
5424.33 1188
5425.02 1255
5425.72 1274
5426.41 1287
5427.11 1221
5427.80 1193
5428.50 1161
5429.19 1149
5429.89 1153
5430.58 1132
5431.28 1227
5431.97 1162
5432.67 1213
5433.36 1348
5434.06 1325
5434.75 1209
5435.45 1284
5436.15 1335
5436.84 1479
5437.54 1375
5438.23 1360
5438.93 1396
5439.62 1474
5440.32 1341
5441.02 1464
5441.71 1387
5442.41 1291
5443.10 1291
5443.80 1312
5444.50 1285
5445.19 1266
5445.89 1371
5446.59 1374
5447.28 1432
5447.98 1411
5448.68 1481
5449.37 1382
5450.07 1392
5450.76 1379
5451.46 1483
5452.16 1403
5452.85 1245
5453.55 1271
5454.25 1283
5454.94 1268
5455.64 1246
5456.34 1339
5457.04 1346
5457.73 1437
5458.43 1288
5459.13 1308
5459.82 1246
5460.52 1229
5461.22 1247
5461.92 1342
5462.61 1319
5463.31 1273
5464.01 1294
5464.71 1304
5465.40 1433
5466.10 1312
5466.80 1349
5467.50 1296
5468.19 1394
5468.89 1271
5469.59 1336
5470.29 1465
5470.98 1406
5471.68 1355
5472.38 1254
5473.08 1358
5473.78 1462
5474.47 1456
5475.17 1454
5475.87 1423
5476.57 1344
5477.27 1464
5477.97 1622
5478.66 1634
5479.36 1596
5480.06 1689
5480.76 1620
5481.46 1808
5482.16 1896
5482.85 1740
5483.55 1911
5484.25 1918
5484.95 1690
5485.65 1770
5486.35 1654
5487.05 1663
5487.75 1753
5488.45 1558
5489.14 1449
5489.84 1478
5490.54 1553
5491.24 1535
5491.94 1427
5492.64 1566
5493.34 1580
5494.04 1558
5494.74 1606
5495.44 1619
5496.14 1578
5496.84 1678
5497.54 1538
5498.24 1667
5498.94 1905
5499.63 2117
5500.33 2161
5501.03 2210
5501.73 2356
5502.43 2276
5503.13 2240
5503.83 2152
5504.53 2139
5505.23 2117
5505.93 1906
5506.63 1864
5507.33 1804
5508.03 1661
5508.73 1706
5509.44 1670
5510.14 1526
5510.84 1712
5511.54 1577
5512.24 1533
5512.94 1533
5513.64 1466
5514.34 1460
5515.04 1423
5515.74 1404
5516.44 1634
5517.14 1602
5517.84 1545
5518.54 1647
5519.24 1549
5519.95 1445
5520.65 1495
5521.35 1565
5522.05 1538
5522.75 1373
5523.45 1397
5524.15 1367
5524.85 1362
5525.55 1342
5526.26 1369
5526.96 1201
5527.66 1305
5528.36 1304
5529.06 1254
5529.76 1245
5530.47 1300
5531.17 1301
5531.87 1294
5532.57 1351
5533.27 1294
5533.97 1278
5534.68 1313
5535.38 1294
5536.08 1158
5536.78 1250
5537.48 1249
5538.19 1179
5538.89 1231
5539.59 1301
5540.29 1414
5541.00 1330
5541.70 1301
5542.40 1289
5543.10 1303
5543.81 1283
5544.51 1272
5545.21 1256
5545.91 1255
5546.62 1154
5547.32 1294
5548.02 1299
5548.72 1305
5549.43 1249
5550.13 1247
5550.83 1302
5551.54 1232
5552.24 1270
5552.94 1254
5553.64 1309
5554.35 1277
5555.05 1279
5555.75 1305
5556.46 1193
5557.16 1298
5557.86 1267
5558.57 1309
5559.27 1236
5559.97 1277
5560.68 1272
5561.38 1237
5562.09 1415
5562.79 1425
5563.49 1416
5564.20 1441
5564.90 1403
5565.60 1415
5566.31 1392
5567.01 1464
5567.72 1432
5568.42 1383
5569.12 1435
5569.83 1265
5570.53 1299
5571.24 1404
5571.94 1348
5572.65 1484
5573.35 1480
5574.05 1244
5574.76 1286
5575.46 1451
5576.17 1389
5576.87 1283
5577.58 1357
5578.28 1283
5578.99 1410
5579.69 1346
5580.40 1382
5581.10 1345
5581.81 1301
5582.51 1244
5583.22 1344
5583.92 1285
5584.63 1214
5585.33 1258
5586.04 1240
5586.74 1334
5587.45 1296
5588.15 1285
5588.86 1258
5589.56 1104
5590.27 1194
5590.97 1280
5591.68 1171
5592.39 1188
5593.09 1192
5593.80 1137
5594.50 1137
5595.21 1156
5595.91 1139
5596.62 1243
5597.33 1154
5598.03 1145
5598.74 1128
5599.44 1139
5600.15 1259
5600.86 1360
5601.56 1172
5602.27 1205
5602.97 1282
5603.68 1303
5604.39 1192
5605.09 1231
5605.80 1197
5606.51 1228
5607.21 1296
5607.92 1279
5608.63 1235
5609.33 1122
5610.04 1207
5610.75 1206
5611.45 1227
5612.16 1300
5612.87 1274
5613.57 1242
5614.28 1317
5614.99 1452
5615.69 1186
5616.40 1160
5617.11 1276
5617.82 1198
5618.52 1183
5619.23 1332
5619.94 1168
5620.64 1094
5621.35 1152
5622.06 1220
5622.77 1296
5623.47 1288
5624.18 1252
5624.89 1193
5625.60 1360
5626.30 1340
5627.01 1349
5627.72 1300
5628.43 1287
5629.14 1299
5629.84 1365
5630.55 1440
5631.26 1361
5631.97 1278
5632.68 1391
5633.38 1321
5634.09 1467
5634.80 1410
5635.51 1267
5636.22 1217
5636.93 1257
5637.63 1311
5638.34 1463
5639.05 1444
5639.76 1499
5640.47 1501
5641.18 1454
5641.89 1608
5642.59 1611
5643.30 1630
5644.01 1602
5644.72 1555
5645.43 1523
5646.14 1538
5646.85 1474
5647.56 1479
5648.27 1417
5648.98 1334
5649.68 1459
5650.39 1512
5651.10 1452
5651.81 1444
5652.52 1577
5653.23 1580
5653.94 1373
5654.65 1564
5655.36 1493
5656.07 1495
5656.78 1699
5657.49 1565
5658.20 1581
5658.91 1476
5659.62 1644
5660.33 1600
5661.04 1631
5661.75 1642
5662.46 1435
5663.17 1518
5663.88 1491
5664.59 1452
5665.30 1382
5666.01 1260
5666.72 1336
5667.43 1485
5668.14 1302
5668.85 1285
5669.56 1264
5670.27 1357
5670.98 1311
5671.69 1316
5672.40 1332
5673.11 1287
5673.82 1216
5674.53 1333
5675.24 1342
5675.96 1290
5676.67 1255
5677.38 1267
5678.09 1226
5678.80 1289
5679.51 1345
5680.22 1399
5680.93 1304
5681.64 1327
5682.36 1222
5683.07 1173
5683.78 1292
5684.49 1392
5685.20 1339
5685.91 1286
5686.62 1335
5687.34 1228
5688.05 1239
5688.76 1319
5689.47 1283
5690.18 1250
5690.89 1362
5691.61 1286
5692.32 1233
5693.03 1163
5693.74 1206
5694.45 1205
5695.17 1200
5695.88 1141
5696.59 1171
5697.30 1133
5698.01 1119
5698.73 1223
5699.44 1230
5700.15 1096
5700.86 1198
5701.58 1228
5702.29 1155
5703.00 1243
5703.71 1225
5704.43 1313
5705.14 1395
5705.85 1290
5706.56 1289
5707.28 1366
5707.99 1366
5708.70 1208
5709.42 1136
5710.13 1123
5710.84 1221
5711.55 1280
5712.27 1244
5712.98 1119
5713.69 1200
5714.41 1161
5715.12 1210
5715.83 1142
5716.55 1177
5717.26 1223
5717.97 1224
5718.69 1166
5719.40 1335
5720.11 1279
5720.83 1341
5721.54 1242
5722.26 1202
5722.97 1250
5723.68 1117
5724.40 1313
5725.11 1455
5725.82 1285
5726.54 1333
5727.25 1390
5727.97 1427
5728.68 1332
5729.40 1229
5730.11 1349
5730.82 1431
5731.54 1420
5732.25 1303
5732.97 1269
5733.68 1273
5734.40 1292
5735.11 1277
5735.83 1310
5736.54 1352
5737.25 1322
5737.97 1353
5738.68 1309
5739.40 1348
5740.11 1319
5740.83 1292
5741.54 1288
5742.26 1356
5742.97 1245
5743.69 1291
5744.40 1307
5745.12 1430
5745.83 1488
5746.55 1316
5747.26 1177
5747.98 1278
5748.70 1267
5749.41 1316
5750.13 1244
5750.84 1333
5751.56 1401
5752.27 1357
5752.99 1401
5753.70 1391
5754.42 1488
5755.14 1514
5755.85 1509
5756.57 1523
5757.28 1574
5758.00 1547
5758.72 1544
5759.43 1638
5760.15 1544
5760.86 1475
5761.58 1495
5762.30 1420
5763.01 1483
5763.73 1398
5764.44 1478
5765.16 1478
5765.88 1427
5766.59 1387
5767.31 1534
5768.03 1526
5768.74 1504
5769.46 1450
5770.18 1397
5770.89 1486
5771.61 1441
5772.33 1484
5773.04 1395
5773.76 1372
5774.48 1417
5775.20 1570
5775.91 1712
5776.63 1691
5777.35 1768
5778.06 1589
5778.78 1576
5779.50 1684
5780.22 1733
5780.93 1710
5781.65 1846
5782.37 1804
5783.09 1745
5783.80 1715
5784.52 1789
5785.24 1715
5785.96 1709
5786.67 1791
5787.39 1872
5788.11 1801
5788.83 1892
5789.55 1902
5790.26 1836
5790.98 1907
5791.70 1890
5792.42 2179
5793.14 2287
5793.85 2229
5794.57 2193
5795.29 2424
5796.01 2496
5796.73 2813
5797.45 3049
5798.16 3318
5798.88 3650
5799.60 4052
5800.32 4419
5801.04 5525
5801.76 6430
5802.48 7055
5803.19 8053
5803.91 8297
5804.63 8229
5805.35 7678
5806.07 6895
5806.79 6266
5807.51 5435
5808.23 4691
5808.95 4269
5809.67 4042
5810.38 3936
5811.10 3900
5811.82 3733
5812.54 3410
5813.26 3435
5813.98 3564
5814.70 3633
5815.42 3702
5816.14 3385
5816.86 3397
5817.58 3314
5818.30 3306
5819.02 3133
5819.74 3134
5820.46 3220
5821.18 3120
5821.90 3098
5822.62 3102
5823.34 3044
5824.06 2956
5824.78 2883
5825.50 2652
5826.22 2509
5826.94 2512
5827.66 2414
5828.38 2215
5829.10 2291
5829.82 2274
5830.54 2226
5831.26 2109
5831.98 2041
5832.70 1942
5833.42 2183
5834.14 2022
5834.86 1999
5835.59 1938
5836.31 1756
5837.03 1751
5837.75 1771
5838.47 1997
5839.19 1960
5839.91 1751
5840.63 1836
5841.35 1864
5842.07 1785
5842.80 1810
5843.52 1945
5844.24 1899
5844.96 1897
5845.68 1830
5846.40 1647
5847.12 1743
5847.85 1836
5848.57 1530
5849.29 1555
5850.01 1574
5850.73 1497
5851.45 1602
5852.18 1579
5852.90 1608
5853.62 1626
5854.34 1525
5855.06 1664
5855.79 1611
5856.51 1597
5857.23 1747
5857.95 1726
5858.67 1575
5859.40 1562
5860.12 1642
5860.84 1666
5861.56 1599
5862.29 1741
5863.01 1598
5863.73 1674
5864.45 1550
5865.18 1601
5865.90 1441
5866.62 1446
5867.34 1523
5868.07 1568
5868.79 1559
5869.51 1382
5870.24 1508
5870.96 1485
5871.68 1594
5872.40 1495
5873.13 1502
5873.85 1421
5874.57 1588
5875.30 1671
5876.02 1513
5876.74 1595
5877.47 1619
5878.19 1539
5878.91 1436
5879.64 1408
5880.36 1562
5881.08 1518
5881.81 1449
5882.53 1356
5883.26 1463
5883.98 1495
5884.70 1421
5885.43 1448
5886.15 1355
5886.88 1535
5887.60 1514
5888.32 1420
5889.05 1355
5889.77 1410
5890.50 1413
5891.22 1448
5891.94 1406
5892.67 1441
5893.39 1303
5894.12 1359
5894.84 1387
5895.57 1372
5896.29 1394
5897.01 1333
5897.74 1400
5898.46 1375
5899.19 1219
5899.91 1342
5900.64 1322
5901.36 1327
5902.09 1318
5902.81 1174
5903.54 1416
5904.26 1407
5904.99 1332
5905.71 1335
5906.44 1320
5907.16 1292
5907.89 1244
5908.61 1230
5909.34 1333
5910.06 1341
5910.79 1161
5911.52 1188
5912.24 1268
5912.97 1164
5913.69 1161
5914.42 1275
5915.14 1215
5915.87 1271
5916.60 1338
5917.32 1283
5918.05 1341
5918.77 1440
5919.50 1449
5920.22 1342
5920.95 1328
5921.68 1297
5922.40 1235
5923.13 1317
5923.86 1120
5924.58 1227
5925.31 1245
5926.03 1179
5926.76 1270
5927.49 1266
5928.21 1254
5928.94 1293
5929.67 1292
5930.39 1237
5931.12 1341
5931.85 1289
5932.57 1382
5933.30 1469
5934.03 1320
5934.75 1337
5935.48 1376
5936.21 1448
5936.94 1565
5937.66 1518
5938.39 1579
5939.12 1621
5939.84 1547
5940.57 1528
5941.30 1449
5942.03 1417
5942.75 1452
5943.48 1609
5944.21 1488
5944.94 1356
5945.66 1542
5946.39 1523
5947.12 1488
5947.85 1425
5948.57 1408
5949.30 1499
5950.03 1465
5950.76 1499
5951.48 1477
5952.21 1574
5952.94 1626
5953.67 1741
5954.40 1788
5955.13 1728
5955.85 1592
5956.58 1727
5957.31 1737
5958.04 1757
5958.77 1649
5959.49 1515
5960.22 1597
5960.95 1666
5961.68 1564
5962.41 1737
5963.14 1674
5963.87 1705
5964.60 1707
5965.32 1734
5966.05 1839
5966.78 2162
5967.51 2078
5968.24 1972
5968.97 2096
5969.70 2244
5970.43 2238
5971.16 2143
5971.88 2274
5972.61 2009
5973.34 1793
5974.07 1836
5974.80 1881
5975.53 1824
5976.26 1971
5976.99 1814
5977.72 1828
5978.45 1758
5979.18 1711
5979.91 1646
5980.64 1702
5981.37 1711
5982.10 1714
5982.83 1741
5983.56 1737
5984.29 1823
5985.02 1862
5985.75 1965
5986.48 2052
5987.21 2084
5987.94 1913
5988.67 1879
5989.40 1873
5990.13 1861
5990.86 1894
5991.59 1960
5992.32 1953
5993.05 2096
5993.78 1948
5994.51 1989
5995.24 1872
5995.97 1835
5996.70 1889
5997.43 1739
5998.16 1654
5998.90 1688
5999.63 1975
6000.36 1803
6001.09 1921
6001.82 1850
6002.55 1892
6003.28 1740
6004.01 1932
6004.74 1828
6005.47 1814
6006.21 1774
6006.94 1877
6007.67 1946
6008.40 2176
6009.13 2268
6009.86 2175
6010.59 2477
6011.33 2758
6012.06 2735
6012.79 2687
6013.52 2831
6014.25 2928
6014.98 2893
6015.72 2894
6016.45 2670
6017.18 2451
6017.91 2421
6018.64 2210
6019.38 2105
6020.11 1962
6020.84 1895
6021.57 1928
6022.30 1853
6023.04 1633
6023.77 1753
6024.50 1746
6025.23 1754
6025.97 1741
6026.70 1800
6027.43 1724
6028.16 1806
6028.90 1602
6029.63 1547
6030.36 1590
6031.10 1725
6031.83 1588
6032.56 1602
6033.29 1604
6034.03 1527
6034.76 1572
6035.49 1592
6036.23 1544
6036.96 1564
6037.69 1655
6038.43 1505
6039.16 1546
6039.89 1599
6040.63 1513
6041.36 1466
6042.09 1459
6042.83 1533
6043.56 1592
6044.29 1611
6045.03 1586
6045.76 1560
6046.49 1618
6047.23 1736
6047.96 1698
6048.70 1710
6049.43 1718
6050.16 1776
6050.90 1671
6051.63 1656
6052.37 1742
6053.10 1899
6053.83 1816
6054.57 1854
6055.30 1837
6056.04 1808
6056.77 1796
6057.50 1735
6058.24 1771
6058.97 1718
6059.71 1653
6060.44 1614
6061.18 1390
6061.91 1609
6062.65 1554
6063.38 1513
6064.12 1555
6064.85 1628
6065.59 1625
6066.32 1468
6067.06 1374
6067.79 1549
6068.53 1514
6069.26 1510
6070.00 1583
6070.73 1501
6071.47 1499
6072.20 1513
6072.94 1467
6073.67 1439
6074.41 1565
6075.14 1482
6075.88 1401
6076.61 1334
6077.35 1494
6078.09 1380
6078.82 1387
6079.56 1499
6080.29 1426
6081.03 1473
6081.76 1385
6082.50 1482
6083.24 1506
6083.97 1437
6084.71 1318
6085.44 1416
6086.18 1426
6086.92 1404
6087.65 1369
6088.39 1394
6089.13 1430
6089.86 1487
6090.60 1505
6091.33 1307
6092.07 1260
6092.81 1432
6093.54 1497
6094.28 1475
6095.02 1511
6095.75 1490
6096.49 1449
6097.23 1329
6097.96 1300
6098.70 1321
6099.44 1291
6100.18 1325
6100.91 1392
6101.65 1322
6102.39 1378
6103.12 1509
6103.86 1523
6104.60 1442
6105.34 1362
6106.07 1421
6106.81 1486
6107.55 1465
6108.28 1458
6109.02 1327
6109.76 1417
6110.50 1467
6111.24 1406
6111.97 1529
6112.71 1477
6113.45 1398
6114.19 1465
6114.92 1404
6115.66 1515
6116.40 1506
6117.14 1604
6117.88 1638
6118.61 1560
6119.35 1546
6120.09 1497
6120.83 1573
6121.57 1507
6122.31 1606
6123.04 1669
6123.78 1715
6124.52 1699
6125.26 1575
6126.00 1631
6126.74 1675
6127.47 1512
6128.21 1578
6128.95 1555
6129.69 1613
6130.43 1655
6131.17 1534
6131.91 1628
6132.65 1504
6133.39 1480
6134.12 1547
6134.86 1675
6135.60 1622
6136.34 1540
6137.08 1516
6137.82 1471
6138.56 1480
6139.30 1468
6140.04 1624
6140.78 1684
6141.52 1523
6142.26 1581
6143.00 1596
6143.74 1524
6144.48 1603
6145.21 1612
6145.95 1545
6146.69 1503
6147.43 1609
6148.17 1697
6148.91 1727
6149.65 1600
6150.39 1506
6151.13 1561
6151.87 1579
6152.61 1535
6153.35 1589
6154.09 1556
6154.83 1562
6155.58 1557
6156.32 1568
6157.06 1607
6157.80 1523
6158.54 1550
6159.28 1633
6160.02 1690
6160.76 1775
6161.50 1696
6162.24 1757
6162.98 1776
6163.72 1694
6164.46 1823
6165.20 1916
6165.94 1996
6166.69 1981
6167.43 1928
6168.17 2041
6168.91 2082
6169.65 2104
6170.39 2229
6171.13 2131
6171.87 2107
6172.61 2030
6173.36 2124
6174.10 2109
6174.84 2017
6175.58 1946
6176.32 1999
6177.06 1980
6177.81 2030
6178.55 1997
6179.29 2004
6180.03 2017
6180.77 2043
6181.51 2038
6182.26 2016
6183.00 1976
6183.74 1981
6184.48 2066
6185.22 2029
6185.97 1964
6186.71 2137
6187.45 2210
6188.19 2200
6188.94 2097
6189.68 2077
6190.42 2188
6191.16 2384
6191.91 2348
6192.65 2253
6193.39 2244
6194.13 2489
6194.88 2541
6195.62 2480
6196.36 2309
6197.10 2533
6197.85 2602
6198.59 2519
6199.33 2576
6200.08 2448
6200.82 2454
6201.56 2534
6202.31 2541
6203.05 2525
6203.79 2610
6204.53 2952
6205.28 3304
6206.02 3661
6206.76 4026
6207.51 4572
6208.25 5502
6209.00 6586
6209.74 7334
6210.48 8220
6211.23 8668
6211.97 8874
6212.71 8690
6213.46 8349
6214.20 7449
6214.94 6572
6215.69 5799
6216.43 4970
6217.18 4290
6217.92 3778
6218.67 3320
6219.41 2946
6220.15 2765
6220.90 2734
6221.64 2550
6222.39 2636
6223.13 2704
6223.88 2877
6224.62 3072
6225.36 3300
6226.11 3223
6226.85 3479
6227.60 3414
6228.34 3509
6229.09 3400
6229.83 3057
6230.58 2754
6231.32 2615
6232.07 2416
6232.81 2252
6233.56 2173
6234.30 2200
6235.05 2135
6235.79 1969
6236.54 1937
6237.28 2008
6238.03 1980
6238.77 1908
6239.52 1933
6240.26 1967
6241.01 2068
6241.75 2123
6242.50 2131
6243.25 2190
6243.99 2061
6244.74 2113
6245.48 2248
6246.23 2278
6246.97 2378
6247.72 2400
6248.47 2547
6249.21 2574
6249.96 2731
6250.70 2707
6251.45 2717
6252.20 2483
6252.94 2503
6253.69 2448
6254.43 2427
6255.18 2334
6255.93 2187
6256.67 2080
6257.42 2212
6258.17 2118
6258.91 2136
6259.66 2117
6260.41 2061
6261.15 2169
6261.90 2080
6262.65 2192
6263.39 2075
6264.14 1953
6264.89 1990
6265.63 2071
6266.38 2076
6267.13 2083
6267.87 1934
6268.62 1824
6269.37 1853
6270.12 1969
6270.86 1864
6271.61 2003
6272.36 2048
6273.11 1801
6273.85 1912
6274.60 1998
6275.35 1977
6276.10 1939
6276.84 1857
6277.59 1973
6278.34 1944
6279.09 2039
6279.83 2097
6280.58 2051
6281.33 1998
6282.08 2028
6282.83 1809
6283.57 1827
6284.32 1791
6285.07 1859
6285.82 1760
6286.57 1849
6287.31 1894
6288.06 1760
6288.81 1913
6289.56 1889
6290.31 1972
6291.06 1958
6291.80 1813
6292.55 1848
6293.30 1721
6294.05 1776
6294.80 1724
6295.55 1799
6296.30 1674
6297.04 1641
6297.79 1684
6298.54 1674
6299.29 1632
6300.04 1572
6300.79 1505
6301.54 1496
6302.29 1621
6303.04 1648
6303.79 1516
6304.53 1590
6305.28 1793
6306.03 1545
6306.78 1571
6307.53 1578
6308.28 1561
6309.03 1437
6309.78 1568
6310.53 1568
6311.28 1615
6312.03 1567
6312.78 1666
6313.53 1588
6314.28 1516
6315.03 1622
6315.78 1681
6316.53 1550
6317.28 1436
6318.03 1426
6318.78 1463
6319.53 1569
6320.28 1507
6321.03 1476
6321.78 1369
6322.53 1462
6323.28 1369
6324.03 1301
6324.78 1359
6325.53 1364
6326.28 1417
6327.03 1546
6327.78 1483
6328.53 1594
6329.28 1414
6330.04 1517
6330.79 1643
6331.54 1490
6332.29 1583
6333.04 1655
6333.79 1426
6334.54 1294
6335.29 1356
6336.04 1388
6336.79 1302
6337.55 1328
6338.30 1362
6339.05 1317
6339.80 1313
6340.55 1271
6341.30 1247
6342.05 1331
6342.81 1389
6343.56 1420
6344.31 1313
6345.06 1345
6345.81 1282
6346.56 1367
6347.32 1352
6348.07 1307
6348.82 1391
6349.57 1341
6350.32 1332
6351.07 1427
6351.83 1426
6352.58 1375
6353.33 1421
6354.08 1403
6354.84 1472
6355.59 1421
6356.34 1539
6357.09 1534
6357.84 1432
6358.60 1368
6359.35 1354
6360.10 1294
6360.85 1374
6361.61 1357
6362.36 1269
6363.11 1242
6363.87 1301
6364.62 1372
6365.37 1302
6366.12 1163
6366.88 1396
6367.63 1541
6368.38 1421
6369.14 1421
6369.89 1434
6370.64 1485
6371.40 1344
6372.15 1418
6372.90 1399
6373.66 1438
6374.41 1453
6375.16 1346
6375.92 1345
6376.67 1331
6377.42 1296
6378.18 1301
6378.93 1318
6379.68 1296
6380.44 1224
6381.19 1262
6381.95 1339
6382.70 1339
6383.45 1342
6384.21 1325
6384.96 1277
6385.71 1323
6386.47 1286
6387.22 1455
6387.98 1321
6388.73 1257
6389.49 1237
6390.24 1318
6390.99 1370
6391.75 1286
6392.50 1361
6393.26 1377
6394.01 1405
6394.77 1306
6395.52 1369
6396.28 1325
6397.03 1288
6397.79 1196
6398.54 1250
6399.30 1350
6400.05 1341
6400.81 1260
6401.56 1224
6402.32 1288
6403.07 1220
6403.83 1229
6404.58 1311
6405.34 1291
6406.09 1347
6406.85 1262
6407.60 1255
6408.36 1177
6409.11 1221
6409.87 1287
6410.62 1351
6411.38 1351
6412.13 1361
6412.89 1392
6413.65 1384
6414.40 1338
6415.16 1345
6415.91 1351
6416.67 1279
6417.43 1203
6418.18 1344
6418.94 1295
6419.69 1281
6420.45 1304
6421.21 1341
6421.96 1213
6422.72 1178
6423.47 1198
6424.23 1272
6424.99 1324
6425.74 1161
6426.50 1276
6427.26 1324
6428.01 1328
6428.77 1233
6429.53 1395
6430.28 1270
6431.04 1183
6431.80 1280
6432.55 1329
6433.31 1343
6434.07 1258
6434.82 1270
6435.58 1344
6436.34 1245
6437.10 1214
6437.85 1280
6438.61 1347
6439.37 1242
6440.12 1220
6440.88 1127
6441.64 1254
6442.40 1254
6443.15 1377
6443.91 1336
6444.67 1229
6445.43 1199
6446.18 1228
6446.94 1243
6447.70 1201
6448.46 1247
6449.21 1274
6449.97 1309
6450.73 1248
6451.49 1357
6452.25 1298
6453.00 1280
6453.76 1299
6454.52 1233
6455.28 1297
6456.04 1248
6456.80 1298
6457.55 1360
6458.31 1366
6459.07 1410
6459.83 1411
6460.59 1356
6461.35 1297
6462.10 1390
6462.86 1443
6463.62 1358
6464.38 1396
6465.14 1341
6465.90 1340
6466.66 1414
6467.42 1424
6468.17 1419
6468.93 1430
6469.69 1485
6470.45 1439
6471.21 1393
6471.97 1418
6472.73 1523
6473.49 1493
6474.25 1552
6475.01 1443
6475.77 1527
6476.53 1495
6477.28 1672
6478.04 1570
6478.80 1571
6479.56 1713
6480.32 1636
6481.08 1598
6481.84 1578
6482.60 1707
6483.36 1723
6484.12 1608
6484.88 1561
6485.64 1667
6486.40 1686
6487.16 1791
6487.92 1834
6488.68 1822
6489.44 1744
6490.20 1843
6490.96 1807
6491.72 1806
6492.48 1779
6493.24 2001
6494.00 1952
6494.76 1971
6495.53 2078
6496.29 2214
6497.05 2227
6497.81 2318
6498.57 2363
6499.33 2204
6500.09 2273
6500.85 2270
6501.61 2188
6502.37 2029
6503.13 2226
6503.89 2302
6504.65 2175
6505.42 2237
6506.18 2123
6506.94 2278
6507.70 2435
6508.46 2498
6509.22 2409
6509.98 2538
6510.74 2593
6511.51 2575
6512.27 2753
6513.03 2719
6513.79 2629
6514.55 2670
6515.31 2596
6516.08 2615
6516.84 2682
6517.60 2492
6518.36 2600
6519.12 2728
6519.89 2785
6520.65 2907
6521.41 3057
6522.17 3272
6522.93 3426
6523.70 3372
6524.46 3701
6525.22 3652
6525.98 3751
6526.74 3843
6527.51 4109
6528.27 4152
6529.03 4275
6529.79 4170
6530.56 3901
6531.32 4009
6532.08 4213
6532.85 4522
6533.61 4725
6534.37 5466
6535.13 6204
6535.90 7414
6536.66 8317
6537.42 9590
6538.19 10577
6538.95 11028
6539.71 11187
6540.47 10839
6541.24 9501
6542.00 8694
6542.76 7430
6543.53 6357
6544.29 5398
6545.05 4315
6545.82 3796
6546.58 3258
6547.35 2960
6548.11 2699
6548.87 2667
6549.64 2491
6550.40 2468
6551.16 2458
6551.93 2332
6552.69 2192
6553.46 2323
6554.22 2346
6554.98 2276
6555.75 2202
6556.51 2269
6557.28 2222
6558.04 2269
6558.80 2175
6559.57 2138
6560.33 2085
6561.10 2162
6561.86 2079
6562.63 2235
6563.39 2370
6564.15 2329
6564.92 2479
6565.68 2453
6566.45 2381
6567.21 2373
6567.98 2543
6568.74 2602
6569.51 2566
6570.27 2489
6571.04 2426
6571.80 2522
6572.57 2595
6573.33 2751
6574.10 2795
6574.86 2836
6575.63 2995
6576.39 2966
6577.16 2937
6577.92 2919
6578.69 2977
6579.45 2918
6580.22 3000
6580.99 2924
6581.75 2763
6582.52 2636
6583.28 2509
6584.05 2494
6584.81 2539
6585.58 2445
6586.35 2516
6587.11 2559
6587.88 2623
6588.64 2662
6589.41 2685
6590.18 2687
6590.94 2700
6591.71 2932
6592.47 3098
6593.24 3054
6594.01 3002
6594.77 3275
6595.54 3361
6596.31 3361
6597.07 3361
6597.84 3247
6598.61 3220
6599.37 2997
6600.14 2919
6600.91 2820
6601.67 2759
6602.44 2618
6603.21 2471
6603.97 2424
6604.74 2290
6605.51 2388
6606.27 2279
6607.04 2304
6607.81 2414
6608.57 2375
6609.34 2299
6610.11 2324
6610.88 2461
6611.64 2465
6612.41 2508
6613.18 2458
6613.95 2475
6614.71 2555
6615.48 2577
6616.25 2483
6617.02 2390
6617.78 2348
6618.55 2439
6619.32 2259
6620.09 2234
6620.85 2300
6621.62 2202
6622.39 2116
6623.16 2185
6623.93 2341
6624.69 2282
6625.46 2215
6626.23 2275
6627.00 2180
6627.77 2167
6628.54 2132
6629.30 2008
6630.07 2226
6630.84 2167
6631.61 2416
6632.38 2554
6633.15 2857
6633.91 3051
6634.68 3195
6635.45 3335
6636.22 3528
6636.99 3734
6637.76 3815
6638.53 3726
6639.30 3603
6640.06 3416
6640.83 3241
6641.60 2942
6642.37 2820
6643.14 2552
6643.91 2374
6644.68 2305
6645.45 2198
6646.22 2170
6646.99 2025
6647.76 2056
6648.53 2157
6649.30 2164
6650.07 2043
6650.83 2071
6651.60 2206
6652.37 2330
6653.14 2279
6653.91 2218
6654.68 2253
6655.45 2171
6656.22 1948
6656.99 2004
6657.76 1930
6658.53 1780
6659.30 1920
6660.07 1802
6660.84 1756
6661.61 1795
6662.38 1766
6663.15 1831
6663.92 1824
6664.70 1870
6665.47 1752
6666.24 1673
6667.01 1804
6667.78 1852
6668.55 1838
6669.32 1951
6670.09 1854
6670.86 1803
6671.63 1808
6672.40 1791
6673.17 1834
6673.94 1771
6674.71 1786
6675.49 1901
6676.26 1768
6677.03 1847
6677.80 1893
6678.57 1896
6679.34 1704
6680.11 1717
6680.88 1905
6681.65 1818
6682.43 1937
6683.20 2052
6683.97 2014
6684.74 1846
6685.51 2095
6686.28 2128
6687.06 2140
6687.83 2073
6688.60 2034
6689.37 2123
6690.14 1981
6690.91 1944
6691.69 1799
6692.46 1748
6693.23 1874
6694.00 1741
6694.77 1820
6695.55 1643
6696.32 1651
6697.09 1683
6697.86 1673
6698.64 1585
6699.41 1582
6700.18 1554
6700.95 1643
6701.73 1659
6702.50 1606
6703.27 1640
6704.04 1700
6704.82 1605
6705.59 1658
6706.36 1602
6707.13 1627
6707.91 1536
6708.68 1486
6709.45 1547
6710.23 1629
6711.00 1580
6711.77 1586
6712.55 1662
6713.32 1715
6714.09 1573
6714.87 1538
6715.64 1527
6716.41 1527
6717.19 1560
6717.96 1540
6718.73 1478
6719.51 1580
6720.28 1566
6721.05 1454
6721.83 1506
6722.60 1558
6723.37 1629
6724.15 1538
6724.92 1498
6725.70 1554
6726.47 1549
6727.24 1495
6728.02 1496
6728.79 1544
6729.57 1427
6730.34 1385
6731.11 1394
6731.89 1526
6732.66 1512
6733.44 1546
6734.21 1491
6734.99 1464
6735.76 1440
6736.54 1302
6737.31 1440
6738.08 1523
6738.86 1544
6739.63 1440
6740.41 1494
6741.18 1521
6741.96 1536
6742.73 1476
6743.51 1461
6744.28 1556
6745.06 1408
6745.83 1523
6746.61 1578
6747.38 1591
6748.16 1630
6748.93 1584
6749.71 1667
6750.48 1645
6751.26 1579
6752.04 1632
6752.81 1665
6753.59 1713
6754.36 1823
6755.14 1686
6755.91 1707
6756.69 1613
6757.46 1616
6758.24 1708
6759.02 1654
6759.79 1388
6760.57 1373
6761.34 1410
6762.12 1573
6762.90 1408
6763.67 1365
6764.45 1544
6765.22 1435
6766.00 1353
6766.78 1371
6767.55 1434
6768.33 1386
6769.11 1384
6769.88 1501
6770.66 1528
6771.44 1360
6772.21 1294
6772.99 1432
6773.77 1380
6774.54 1317
6775.32 1320
6776.10 1427
6776.87 1519
6777.65 1475
6778.43 1473
6779.20 1485
6779.98 1473
6780.76 1503
6781.53 1454
6782.31 1535
6783.09 1417
6783.87 1411
6784.64 1316
6785.42 1360
6786.20 1419
6786.98 1437
6787.75 1461
6788.53 1351
6789.31 1354
6790.09 1426
6790.86 1457
6791.64 1334
6792.42 1327
6793.20 1416
6793.97 1389
6794.75 1428
6795.53 1406
6796.31 1311
6797.09 1259
6797.86 1276
6798.64 1341
6799.42 1340
6800.20 1350
6800.98 1360
6801.76 1398
6802.53 1407
6803.31 1418
6804.09 1449
6804.87 1396
6805.65 1320
6806.43 1483
6807.20 1499
6807.98 1452
6808.76 1439
6809.54 1444
6810.32 1535
6811.10 1390
6811.88 1300
6812.66 1365
6813.44 1437
6814.21 1361
6814.99 1351
6815.77 1380
6816.55 1435
6817.33 1477
6818.11 1445
6818.89 1386
6819.67 1499
6820.45 1534
6821.23 1580
6822.01 1388
6822.79 1376
6823.57 1374
6824.35 1330
6825.12 1421
6825.90 1449
6826.68 1494
6827.46 1439
6828.24 1458
6829.02 1351
6829.80 1426
6830.58 1448
6831.36 1384
6832.14 1377
6832.92 1340
6833.70 1380
6834.48 1352
6835.26 1285
6836.04 1251
6836.82 1378
6837.60 1353
6838.39 1259
6839.17 1375
6839.95 1386
6840.73 1350
6841.51 1379
6842.29 1489
6843.07 1385
6843.85 1387
6844.63 1391
6845.41 1339
6846.19 1344
6846.97 1318
6847.75 1378
6848.53 1500
6849.32 1533
6850.10 1647
6850.88 1785
6851.66 2060
6852.44 2201
6853.22 2118
6854.00 2125
6854.78 2233
6855.56 2280
6856.35 2055
6857.13 1913
6857.91 1896
6858.69 1719
6859.47 1582
6860.25 1574
6861.04 1511
6861.82 1394
6862.60 1423
6863.38 1493
6864.16 1453
6864.94 1489
6865.73 1549
6866.51 1622
6867.29 1736
6868.07 1689
6868.85 1631
6869.64 1818
6870.42 1641
6871.20 1678
6871.98 1705
6872.77 1603
6873.55 1657
6874.33 1577
6875.11 1367
6875.90 1492
6876.68 1384
6877.46 1535
6878.24 1518
6879.03 1544
6879.81 1556
6880.59 1626
6881.37 1673
6882.16 1664
6882.94 1709
6883.72 1732
6884.51 1739
6885.29 1676
6886.07 1670
6886.86 1874
6887.64 2058
6888.42 2048
6889.21 2058
6889.99 2129
6890.77 2276
6891.56 2238
6892.34 2111
6893.12 2070
6893.91 1931
6894.69 1958
6895.47 1797
6896.26 1684
6897.04 1644
6897.82 1702
6898.61 1695
6899.39 1674
6900.18 1655
6900.96 1572
6901.74 1655
6902.53 1662
6903.31 1533
6904.10 1619
6904.88 1619
6905.66 1649
6906.45 1760
6907.23 1722
6908.02 1762
6908.80 1814
6909.59 1891
6910.37 1804
6911.16 1657
6911.94 1748
6912.72 1561
6913.51 1709
6914.29 1510
6915.08 1436
6915.86 1518
6916.65 1459
6917.43 1535
6918.22 1482
6919.00 1514
6919.79 1585
6920.57 1511
6921.36 1586
6922.14 1597
6922.93 1561
6923.71 1577
6924.50 1643
6925.28 1654
6926.07 1661
6926.86 1777
6927.64 1687
6928.43 1778
6929.21 1765
6930.00 1749
6930.78 1701
6931.57 1752
6932.35 1742
6933.14 1740
6933.93 1897
6934.71 1920
6935.50 2034
6936.28 1909
6937.07 1781
6937.86 1861
6938.64 1791
6939.43 1921
6940.21 1874
6941.00 1796
6941.79 1807
6942.57 1838
6943.36 1860
6944.15 1927
6944.93 1967
6945.72 1848
6946.51 1996
6947.29 2010
6948.08 2033
6948.86 2102
6949.65 2075
6950.44 2158
6951.23 2290
6952.01 2200
6952.80 2175
6953.59 2069
6954.37 2062
6955.16 1987
6955.95 2017
6956.73 1994
6957.52 1987
6958.31 1817
6959.10 1877
6959.88 1864
6960.67 1825
6961.46 1879
6962.25 1976
6963.03 1949
6963.82 2025
6964.61 2026
6965.40 2001
6966.18 2041
6966.97 2070
6967.76 2028
6968.55 2057
6969.33 2215
6970.12 2323
6970.91 2133
6971.70 2213
6972.49 2158
6973.27 2200
6974.06 2134
6974.85 2221
6975.64 2234
6976.43 2271
6977.21 2256
6978.00 2370
6978.79 2398
6979.58 2404
6980.37 2404
6981.16 2618
6981.95 2671
6982.73 2811
6983.52 3330
6984.31 3529
6985.10 3927
6985.89 4664
6986.68 5120
6987.47 5377
6988.26 5672
6989.04 5874
6989.83 5659
6990.62 5385
6991.41 4878
6992.20 4405
6992.99 3788
6993.78 3310
6994.57 2919
6995.36 2680
6996.15 2502
6996.94 2375
6997.73 2355
6998.51 2526
6999.30 2570
7000.09 2842
7000.88 2945
7001.67 2996
7002.46 3138
7003.25 3135
7004.04 3199
7004.83 3077
7005.62 2882
7006.41 2702
7007.20 2500
7007.99 2273
7008.78 2169
7009.57 1947
7010.36 1933
7011.15 1880
7011.94 1754
7012.73 1797
7013.52 1795
7014.31 1892
7015.10 1871
7015.89 1785
7016.69 1906
7017.48 1812
7018.27 1866
7019.06 1968
7019.85 1974
7020.64 1851
7021.43 1802
7022.22 1822
7023.01 1760
7023.80 1777
7024.59 1944
7025.38 1887
7026.17 1881
7026.97 1811
7027.76 1928
7028.55 1915
7029.34 1893
7030.13 1928
7030.92 1776
7031.71 1756
7032.50 1826
7033.30 1768
7034.09 1700
7034.88 1709
7035.67 1760
7036.46 1738
7037.25 1700
7038.05 1708
7038.84 1796
7039.63 1799
7040.42 1890
7041.21 1848
7042.01 1858
7042.80 1961
7043.59 1865
7044.38 2009
7045.17 2023
7045.97 1853
7046.76 2098
7047.55 2064
7048.34 2077
7049.13 2171
7049.93 2343
7050.72 2475
7051.51 2608
7052.30 2621
7053.10 2573
7053.89 2429
7054.68 2296
7055.47 2235
7056.27 2144
7057.06 1955
7057.85 1996
7058.65 1870
7059.44 1795
7060.23 1859
7061.02 1807
7061.82 1792
7062.61 1838
7063.40 1801
7064.20 1867
7064.99 1762
7065.78 1811
7066.58 1936
7067.37 1744
7068.16 1632
7068.96 1788
7069.75 1822
7070.54 1735
7071.34 1792
7072.13 1684
7072.93 1796
7073.72 1842
7074.51 1785
7075.31 1823
7076.10 1661
7076.89 1728
7077.69 1592
7078.48 1567
7079.28 1660
7080.07 1735
7080.86 1639
7081.66 1548
7082.45 1673
7083.25 1651
7084.04 1682
7084.84 1761
7085.63 1805
7086.42 1861
7087.22 1842
7088.01 1853
7088.81 1964
7089.60 2021
7090.40 2045
7091.19 2056
7091.99 2031
7092.78 2044
7093.58 2036
7094.37 1866
7095.17 1800
7095.96 1752
7096.76 1731
7097.55 1548
7098.35 1494
7099.14 1515
7099.94 1518
7100.73 1388
7101.53 1371
7102.32 1429
7103.12 1377
7103.91 1357
7104.71 1352
7105.50 1455
7106.30 1393
7107.10 1362
7107.89 1326
7108.69 1330
7109.48 1240
7110.28 1316
7111.07 1218
7111.87 1321
7112.67 1282
7113.46 1284
7114.26 1311
7115.05 1239
7115.85 1279
7116.65 1257
7117.44 1269
7118.24 1185
7119.03 1228
7119.83 1317
7120.63 1288
7121.42 1248
7122.22 1271
7123.02 1254
7123.81 1298
7124.61 1313
7125.41 1252
7126.20 1309
7127.00 1216
7127.80 1332
7128.59 1405
7129.39 1350
7130.19 1322
7130.98 1251
7131.78 1274
7132.58 1352
7133.37 1292
7134.17 1342
7134.97 1409
7135.77 1342
7136.56 1420
7137.36 1331
7138.16 1353
7138.96 1352
7139.75 1193
7140.55 1258
7141.35 1339
7142.15 1295
7142.94 1339
7143.74 1345
7144.54 1344
7145.34 1273
7146.13 1284
7146.93 1226
7147.73 1300
7148.53 1274
7149.33 1276
7150.12 1147
7150.92 1234
7151.72 1264
7152.52 1273
7153.32 1344
7154.11 1225
7154.91 1295
7155.71 1263
7156.51 1281
7157.31 1322
7158.11 1359
7158.90 1262
7159.70 1267
7160.50 1346
7161.30 1274
7162.10 1176
7162.90 1375
7163.70 1312
7164.50 1209
7165.29 1266
7166.09 1184
7166.89 1224
7167.69 1221
7168.49 1259
7169.29 1139
7170.09 1281
7170.89 1267
7171.69 1194
7172.49 1141
7173.29 1192
7174.08 1204
7174.88 1182
7175.68 1195
7176.48 1100
7177.28 1140
7178.08 1098
7178.88 974
7179.68 1106
7180.48 1104
7181.28 1123
7182.08 1050
7182.88 1040
7183.68 997
7184.48 1107
7185.28 1034
7186.08 1059
7186.88 1157
7187.68 1099
7188.48 1240
7189.28 1185
7190.08 1080
7190.88 1035
7191.68 1110
7192.48 1111
7193.28 1091
7194.08 977
7194.88 1019
7195.68 1070
7196.48 1072
7197.28 1118
7198.09 995
7198.89 1000
7199.69 959
7200.49 1046
7201.29 1012
7202.09 1070
7202.89 1011
7203.69 1058
7204.49 1116
7205.29 1132
7206.09 1074
7206.90 1062
7207.70 1047
7208.50 980
7209.30 1069
7210.10 1087
7210.90 1090
7211.70 1075
7212.51 1017
7213.31 1054
7214.11 1204
7214.91 1175
7215.71 985
7216.51 1038
7217.32 1157
7218.12 1128
7218.92 1073
7219.72 1162
7220.52 1164
7221.32 1177
7222.13 1189
7222.93 1215
7223.73 1161
7224.53 1183
7225.34 1218
7226.14 1264
7226.94 1165
7227.74 1183
7228.54 1233
7229.35 1134
7230.15 1093
7230.95 1148
7231.75 1155
7232.56 1130
7233.36 1130
7234.16 1123
7234.96 1102
7235.77 1073
7236.57 1166
7237.37 1184
7238.18 1162
7238.98 1127
7239.78 1143
7240.59 1184
7241.39 1231
7242.19 1174
7242.99 1214
7243.80 1276
7244.60 1148
7245.40 1114
7246.21 1071
7247.01 1174
7247.81 1142
7248.62 1080
7249.42 1204
7250.23 1152
7251.03 1124
7251.83 1018
7252.64 1079
7253.44 1084
7254.24 1151
7255.05 1138
7255.85 1148
7256.66 1087
7257.46 1154
7258.26 1216
7259.07 1030
7259.87 995
7260.68 1116
7261.48 1178
7262.28 1172
7263.09 1153
7263.89 1232
7264.70 1279
7265.50 1234
7266.31 1208
7267.11 1222
7267.92 1153
7268.72 1214
7269.52 1144
7270.33 1101
7271.13 1176
7271.94 1151
7272.74 1139
7273.55 1204
7274.35 1170
7275.16 1185
7275.96 1234
7276.77 1237
7277.57 1232
7278.38 1166
7279.18 1194
7279.99 1278
7280.79 1289
7281.60 1369
7282.41 1461
7283.21 1451
7284.02 1638
7284.82 1918
7285.63 1885
7286.43 2026
7287.24 2117
7288.04 2160
7288.85 2134
7289.66 2082
7290.46 1902
7291.27 1814
7292.07 1671
7292.88 1475
7293.68 1502
7294.49 1341
7295.30 1244
7296.10 1222
7296.91 1141
7297.72 1196
7298.52 1150
7299.33 1091
7300.13 1120
7300.94 1168
7301.75 1161
7302.55 1303
7303.36 1243
7304.17 1168
7304.97 1265
7305.78 1287
7306.59 1242
7307.39 1232
7308.20 1156
7309.01 1183
7309.81 1196
7310.62 1209
7311.43 1280
7312.24 1209
7313.04 1254
7313.85 1295
7314.66 1242
7315.46 1379
7316.27 1293
7317.08 1317
7317.89 1335
7318.69 1473
7319.50 1570
7320.31 1777
7321.12 1742
7321.92 1887
7322.73 1963
7323.54 1789
7324.35 1885
7325.15 1869
7325.96 1698
7326.77 1581
7327.58 1510
7328.38 1591
7329.19 1439
7330.00 1360
7330.81 1264
7331.62 1120
7332.43 1189
7333.23 1156
7334.04 1167
7334.85 1234
7335.66 1245
7336.47 1143
7337.27 1101
7338.08 1234
7338.89 1256
7339.70 1283
7340.51 1225
7341.32 1160
7342.13 1157
7342.93 1123
7343.74 1262
7344.55 1180
7345.36 1166
7346.17 1089
7346.98 1130
7347.79 1125
7348.60 1084
7349.41 1170
7350.22 1049
7351.02 1012
7351.83 1055
7352.64 1033
7353.45 1118
7354.26 1051
7355.07 1044
7355.88 1119
7356.69 1019
7357.50 1047
7358.31 1087
7359.12 986
7359.93 1046
7360.74 1022
7361.55 1029
7362.36 973
7363.17 1050
7363.98 1111
7364.79 977
7365.60 1040
7366.41 994
7367.22 1021
7368.03 1070
7368.84 996
7369.65 972
7370.46 979
7371.27 939
7372.08 909
7372.89 964
7373.70 1021
7374.51 1012
7375.32 992
7376.13 925
7376.94 1048
7377.75 1043
7378.56 1041
7379.37 1053
7380.18 1105
7380.99 1030
7381.81 1071
7382.62 1149
7383.43 1219
7384.24 1139
7385.05 1149
7385.86 1132
7386.67 1083
7387.48 1100
7388.29 1016
7389.11 1075
7389.92 942
7390.73 943
7391.54 1012
7392.35 995
7393.16 939
7393.97 934
7394.79 1049
7395.60 937
7396.41 946
7397.22 1085
7398.03 1047
7398.84 964
7399.66 982
7400.47 1072
7401.28 963
7402.09 1004
7402.90 1045
7403.72 989
7404.53 1022
7405.34 1024
7406.15 925
7406.96 955
7407.78 939
7408.59 984
7409.40 947
7410.21 896
7411.03 968
7411.84 887
7412.65 901
7413.46 856
7414.28 913
7415.09 959
7415.90 955
7416.71 965
7417.53 890
7418.34 912
7419.15 970
7419.97 915
7420.78 963
7421.59 982
7422.41 864
7423.22 832
7424.03 892
7424.84 946
7425.66 847
7426.47 916
7427.28 894
7428.10 946
7428.91 974
7429.72 974
7430.54 1022
7431.35 990
7432.17 976
7432.98 1128
7433.79 1164
7434.61 1036
7435.42 1051
7436.23 976
7437.05 993
7437.86 951
7438.68 949
7439.49 896
7440.30 876
7441.12 901
7441.93 910
7442.75 921
7443.56 882
7444.38 888
7445.19 921
7446.00 943
7446.82 852
7447.63 894
7448.45 890
7449.26 975
7450.08 958
7450.89 982
7451.71 878
7452.52 866
7453.34 925
7454.15 914
7454.97 927
7455.78 901
7456.60 912
7457.41 985
7458.23 914
7459.04 882
7459.86 909
7460.67 894
7461.49 867
7462.30 918
7463.12 919
7463.93 913
7464.75 901
7465.56 985
7466.38 935
7467.19 864
7468.01 969
7468.82 932
7469.64 926
7470.46 976
7471.27 1005
7472.09 1004
7472.90 938
7473.72 973
7474.54 1010
7475.35 1074
7476.17 1108
7476.98 1032
7477.80 1010
7478.62 978
7479.43 895
7480.25 888
7481.06 939
7481.88 933
7482.70 994
7483.51 976
7484.33 926
7485.15 912
7485.96 902
7486.78 847
7487.60 878
7488.41 989
7489.23 950
7490.05 986
7490.86 936
7491.68 919
7492.50 906
7493.31 897
7494.13 932
7494.95 928
7495.77 920
7496.58 909
7497.40 845
7498.22 976
7499.03 933
7499.85 973
7500.67 848
7501.49 930
7502.30 893
7503.12 868
7503.94 936
7504.76 842
7505.57 812
7506.39 962
7507.21 930
7508.03 879
7508.85 878
7509.66 910
7510.48 889
7511.30 928
7512.12 974
7512.94 950
7513.75 934
7514.57 974
7515.39 1068
7516.21 927
7517.03 887
7517.84 993
7518.66 982
7519.48 1005
7520.30 966
7521.12 1039
7521.94 1037
7522.76 1057
7523.57 992
7524.39 967
7525.21 936
7526.03 955
7526.85 970
7527.67 984
7528.49 900
7529.31 941
7530.12 982
7530.94 953
7531.76 967
7532.58 1005
7533.40 1051
7534.22 1050
7535.04 997
7535.86 1025
7536.68 1069
7537.50 977
7538.32 1002
7539.14 962
7539.96 984
7540.78 979
7541.59 995
7542.41 992
7543.23 987
7544.05 994
7544.87 1023
7545.69 1049
7546.51 1038
7547.33 1008
7548.15 1056
7548.97 1028
7549.79 1055
7550.61 1029
7551.43 1033
7552.25 1031
7553.07 1069
7553.89 1075
7554.71 1096
7555.53 1175
7556.36 1203
7557.18 1220
7558.00 1190
7558.82 1191
7559.64 1229
7560.46 1220
7561.28 1232
7562.10 1218
7562.92 1223
7563.74 1302
7564.56 1290
7565.38 1351
7566.20 1386
7567.02 1356
7567.85 1389
7568.67 1303
7569.49 1233
7570.31 1244
7571.13 1265
7571.95 1247
7572.77 1249
7573.59 1234
7574.42 1305
7575.24 1324
7576.06 1333
7576.88 1284
7577.70 1319
7578.52 1301
7579.34 1304
7580.17 1320
7580.99 1227
7581.81 1397
7582.63 1257
7583.45 1260
7584.28 1428
7585.10 1487
7585.92 1443
7586.74 1335
7587.56 1409
7588.39 1487
7589.21 1582
7590.03 1648
7590.85 1627
7591.67 1625
7592.50 1659
7593.32 1634
7594.14 1589
7594.96 1572
7595.79 1583
7596.61 1628
7597.43 1572
7598.26 1516
7599.08 1520
7599.90 1531
7600.72 1640
7601.55 1798
7602.37 1842
7603.19 1993
7604.02 2075
7604.84 2209
7605.66 2433
7606.48 2419
7607.31 2617
7608.13 2620
7608.95 2530
7609.78 2490
7610.60 2437
7611.42 2375
7612.25 2141
7613.07 1910
7613.89 1809
7614.72 1831
7615.54 1824
7616.37 1737
7617.19 1830
7618.01 1934
7618.84 1952
7619.66 2010
7620.48 2216
7621.31 2084
7622.13 2058
7622.96 2030
7623.78 1981
7624.60 1936
7625.43 1806
7626.25 1831
7627.08 1943
7627.90 1772
7628.73 1778
7629.55 1931
7630.37 2167
7631.20 2371
7632.02 2567
7632.85 2789
7633.67 3001
7634.50 3041
7635.32 3027
7636.15 2961
7636.97 2877
7637.80 2551
7638.62 2287
7639.45 2089
7640.27 1795
7641.10 1759
7641.92 1602
7642.75 1621
7643.57 1544
7644.40 1515
7645.22 1537
7646.05 1412
7646.87 1474
7647.70 1531
7648.52 1492
7649.35 1626
7650.17 1626
7651.00 1457
7651.83 1504
7652.65 1503
7653.48 1446
7654.30 1324
7655.13 1326
7655.95 1334
7656.78 1242
7657.61 1271
7658.43 1191
7659.26 1125
7660.08 1180
7660.91 1132
7661.74 1160
7662.56 1202
7663.39 1140
7664.21 1175
7665.04 1201
7665.87 1200
7666.69 1185
7667.52 1239
7668.35 1199
7669.17 1217
7670.00 1212
7670.83 1275
7671.65 1197
7672.48 1274
7673.31 1296
7674.13 1176
7674.96 1180
7675.79 1228
7676.61 1227
7677.44 1111
7678.27 1125
7679.09 1132
7679.92 1055
7680.75 1110
7681.58 1168
7682.40 1085
7683.23 1066
7684.06 1146
7684.89 1152
7685.71 1142
7686.54 1220
7687.37 1119
7688.19 1120
7689.02 1187
7689.85 1163
7690.68 1166
7691.51 1136
7692.33 1077
7693.16 1123
7693.99 1168
7694.82 1070
7695.64 1124
7696.47 1160
7697.30 1152
7698.13 1094
7698.96 1182
7699.79 1225
7700.61 1278
7701.44 1274
7702.27 1275
7703.10 1284
7703.93 1193
7704.76 1154
7705.58 1138
7706.41 1060
7707.24 1018
7708.07 1026
7708.90 1020
7709.73 1096
7710.56 1090
7711.38 1047
7712.21 1075
7713.04 1032
7713.87 1041
7714.70 980
7715.53 952
7716.36 1094
7717.19 1085
7718.02 950
7718.85 1068
7719.67 1132
7720.50 1067
7721.33 1078
7722.16 1025
7722.99 1003
7723.82 1035
7724.65 1015
7725.48 989
7726.31 1019
7727.14 962
7727.97 987
7728.80 1074
7729.63 1009
7730.46 1012
7731.29 1022
7732.12 978
7732.95 966
7733.78 1002
7734.61 981
7735.44 917
7736.27 915
7737.10 953
7737.93 912
7738.76 993
7739.59 1048
7740.42 964
7741.25 951
7742.08 984
7742.91 1018
7743.74 932
7744.57 997
7745.40 998
7746.23 1062
7747.06 1120
7747.90 1243
7748.73 1186
7749.56 1232
7750.39 1222
7751.22 1285
7752.05 1298
7752.88 1236
7753.71 1330
7754.54 1148
7755.37 1103
7756.21 1035
7757.04 993
7757.87 1086
7758.70 1093
7759.53 1103
7760.36 1037
7761.19 967
7762.03 1046
7762.86 1112
7763.69 1043
7764.52 1020
7765.35 1038
7766.18 969
7767.02 1030
7767.85 1031
7768.68 973
7769.51 925
7770.34 934
7771.18 963
7772.01 873
7772.84 916
7773.67 857
7774.50 871
7775.34 921
7776.17 887
7777.00 969
7777.83 925
7778.67 895
7779.50 902
7780.33 943
7781.16 946
7782.00 889
7782.83 888
7783.66 902
7784.49 929
7785.33 894
7786.16 922
7786.99 900
7787.82 870
7788.66 906
7789.49 886
7790.32 968
7791.16 954
7791.99 911
7792.82 887
7793.66 855
7794.49 874
7795.32 859
7796.16 868
7796.99 942
7797.82 940
7798.66 895
7799.49 899
7800.32 931
7801.16 839
7801.99 925
7802.82 909
7803.66 921
7804.49 961
7805.33 942
7806.16 949
7806.99 970
7807.83 980
7808.66 1018
7809.50 984
7810.33 989
7811.16 1101
7812.00 981
7812.83 985
7813.67 976
7814.50 956
7815.34 1083
7816.17 1105
7817.00 1114
7817.84 1246
7818.67 1042
7819.51 1049
7820.34 1045
7821.18 1016
7822.01 1069
7822.85 1007
7823.68 1105
7824.52 1120
7825.35 1075
7826.19 1045
7827.02 1063
7827.86 1114
7828.69 1175
7829.53 1046
7830.36 1065
7831.20 1085
7832.03 1146
7832.87 1061
7833.70 1020
7834.54 1015
7835.37 1043
7836.21 1061
7837.04 1018
7837.88 1070
7838.72 1028
7839.55 1114
7840.39 966
7841.22 1019
7842.06 1033
7842.89 1018
7843.73 1063
7844.57 1068
7845.40 1108
7846.24 1038
7847.07 1027
7847.91 1026
7848.75 1030
7849.58 965
7850.42 973
7851.26 1028
7852.09 954
7852.93 958
7853.77 1015
7854.60 1100
7855.44 1148
7856.27 1124
7857.11 1241
7857.95 1191
7858.78 1293
7859.62 1420
7860.46 1419
7861.29 1537
7862.13 1531
7862.97 1518
7863.81 1452
7864.64 1459
7865.48 1376
7866.32 1259
7867.15 1148
7867.99 1136
7868.83 1174
7869.67 1235
7870.50 1208
7871.34 1326
7872.18 1308
7873.02 1298
7873.85 1274
7874.69 1251
7875.53 1337
7876.37 1325
7877.20 1310
7878.04 1377
7878.88 1469
7879.72 1616
7880.55 1698
7881.39 1596
7882.23 1488
7883.07 1409
7883.91 1449
7884.74 1342
7885.58 1235
7886.42 1190
7887.26 1235
7888.10 1306
7888.94 1388
7889.77 1232
7890.61 1283
7891.45 1219
7892.29 1279
7893.13 1396
7893.97 1362
7894.80 1246
7895.64 1262
7896.48 1309
7897.32 1224
7898.16 1157
7899.00 1242
7899.84 1196
7900.68 1239
7901.52 1213
7902.35 1194
7903.19 1077
7904.03 1147
7904.87 1131
7905.71 1140
7906.55 1070
7907.39 1122
7908.23 1122
7909.07 1079
7909.91 1029
7910.75 1033
7911.59 1040
7912.43 962
7913.27 1013
7914.11 1016
7914.94 994
7915.78 1008
7916.62 1009
7917.46 957
7918.30 984
7919.14 1032
7919.98 1019
7920.82 917
7921.66 924
7922.50 931
7923.34 931
7924.18 919
7925.02 918
7925.87 969
7926.71 956
7927.55 925
7928.39 956
7929.23 898
7930.07 926
7930.91 925
7931.75 1019
7932.59 969
7933.43 909
7934.27 914
7935.11 911
7935.95 960
7936.79 865
7937.63 894
7938.47 980
7939.32 960
7940.16 870
7941.00 966
7941.84 948
7942.68 946
7943.52 958
7944.36 953
7945.20 912
7946.04 1103
7946.89 930
7947.73 887
7948.57 824
7949.41 942
7950.25 966
7951.09 937
7951.94 926
7952.78 981
7953.62 1012
7954.46 994
7955.30 1015
7956.14 1052
7956.99 1077
7957.83 1179
7958.67 1204
7959.51 1179
7960.35 1035
7961.20 1073
7962.04 1082
7962.88 1060
7963.72 1156
7964.57 1102
7965.41 1101
7966.25 1155
7967.09 1129
7967.94 1231
7968.78 1292
7969.62 1235
7970.46 1287
7971.31 1148
7972.15 1113
7972.99 1120
7973.83 1126
7974.68 1047
7975.52 980
7976.36 1008
7977.21 1025
7978.05 1013
7978.89 961
7979.74 947
7980.58 1018
7981.42 1025
7982.26 991
7983.11 934
7983.95 944
7984.79 912
7985.64 985
7986.48 909
7987.33 927
7988.17 928
7989.01 948
7989.86 909
7990.70 1007
7991.54 935
7992.39 852
7993.23 872
7994.08 867
7994.92 849
7995.76 888
7996.61 854
7997.45 978
7998.30 888
7999.14 839
7999.98 810
8000.83 870
8001.67 875
8002.52 973
8003.36 949
8004.21 890
8005.05 851
8005.89 879
8006.74 861
8007.58 865
8008.43 843
8009.27 852
8010.12 823
8010.96 889
8011.81 826
8012.65 804
8013.50 845
8014.34 840
8015.19 865
8016.03 755
8016.88 738
8017.72 807
8018.57 861
8019.41 873
8020.26 762
8021.10 774
8021.95 784
8022.79 887
8023.64 795
8024.48 803
8025.33 831
8026.18 819
8027.02 773
8027.87 718
8028.71 687
8029.56 708
8030.40 724
8031.25 691
8032.10 745
8032.94 703
8033.79 746
8034.63 766
8035.48 733
8036.33 731
8037.17 781
8038.02 819
8038.86 790
8039.71 723
8040.56 831
8041.40 777
8042.25 829
8043.10 804
8043.94 765
8044.79 764
8045.64 827
8046.48 785
8047.33 741
8048.18 725
8049.02 698
8049.87 740
8050.72 762
8051.56 689
8052.41 726
8053.26 669
8054.10 720
8054.95 683
8055.80 694
8056.65 677
8057.49 666
8058.34 655
8059.19 675
8060.04 683
8060.88 776
8061.73 827
8062.58 754
8063.43 756
8064.27 764
8065.12 648
8065.97 659
8066.82 763
8067.66 723
8068.51 671
8069.36 742
8070.21 767
8071.06 706
8071.90 677
8072.75 719
8073.60 641
8074.45 639
8075.30 673
8076.14 667
8076.99 691
8077.84 742
8078.69 653
8079.54 687
8080.39 714
8081.23 645
8082.08 744
8082.93 683
8083.78 743
8084.63 698
8085.48 644
8086.33 700
8087.17 735
8088.02 682
8088.87 732
8089.72 727
8090.57 676
8091.42 682
8092.27 706
8093.12 723
8093.97 757
8094.82 727
8095.67 609
8096.51 657
8097.36 689
8098.21 653
8099.06 599
8099.91 682
8100.76 659
8101.61 631
8102.46 643
8103.31 666
8104.16 693
8105.01 674
8105.86 703
8106.71 697
8107.56 636
8108.41 663
8109.26 647
8110.11 646
8110.96 691
8111.81 696
8112.66 728
8113.51 687
8114.36 718
8115.21 709
8116.06 687
8116.91 692
8117.76 637
8118.61 704
8119.46 672
8120.31 682
8121.16 647
8122.01 700
8122.86 745
8123.72 734
8124.57 675
8125.42 740
8126.27 746
8127.12 740
8127.97 772
8128.82 693
8129.67 750
8130.52 689
8131.37 675
8132.22 710
8133.08 718
8133.93 763
8134.78 751
8135.63 758
8136.48 752
8137.33 753
8138.18 734
8139.04 802
8139.89 762
8140.74 723
8141.59 804
8142.44 779
8143.29 688
8144.15 714
8145.00 812
8145.85 831
8146.70 802
8147.55 864
8148.41 848
8149.26 796
8150.11 882
8150.96 825
8151.81 781
8152.67 857
8153.52 888
8154.37 883
8155.22 892
8156.08 1001
8156.93 1017
8157.78 1117
8158.63 1044
8159.49 963
8160.34 983
8161.19 921
8162.04 850
8162.90 911
8163.75 938
8164.60 875
8165.45 877
8166.31 831
8167.16 897
8168.01 837
8168.87 900
8169.72 809
8170.57 786
8171.43 869
8172.28 869
8173.13 845
8173.99 866
8174.84 770
8175.69 731
8176.55 750
8177.40 751
8178.25 738
8179.11 698
8179.96 699
8180.81 677
8181.67 649
8182.52 661
8183.38 695
8184.23 706
8185.08 710
8185.94 708
8186.79 728
8187.65 679
8188.50 667
8189.35 639
8190.21 608
8191.06 615
8191.92 671
8192.77 673
8193.63 659
8194.48 602
8195.33 661
8196.19 720
8197.04 606
8197.90 634
8198.75 669
8199.61 691
8200.46 643
8201.32 724
8202.17 715
8203.03 713
8203.88 678
8204.74 634
8205.59 661
8206.45 642
8207.30 700
8208.16 737
8209.01 686
8209.87 682
8210.72 704
8211.58 714
8212.43 608
8213.29 596
8214.14 627
8215.00 687
8215.86 700
8216.71 686
8217.57 723
8218.42 738
8219.28 620
8220.13 669
8220.99 687
8221.85 659
8222.70 680
8223.56 689
8224.41 720
8225.27 622
8226.13 658
8226.98 692
8227.84 734
8228.69 685
8229.55 654
8230.41 660
8231.26 631
8232.12 605
8232.98 694
8233.83 687
8234.69 662
8235.54 654
8236.40 632
8237.26 658
8238.11 635
8238.97 603
8239.83 734
8240.69 652
8241.54 647
8242.40 662
8243.26 640
8244.11 658
8244.97 646
8245.83 651
8246.68 620
8247.54 572
8248.40 554
8249.26 672
8250.11 653
8250.97 547
8251.83 609
8252.69 663
8253.54 706
8254.40 620
8255.26 676
8256.12 669
8256.97 636
8257.83 729
8258.69 718
8259.55 677
8260.40 721
8261.26 694
8262.12 632
8262.98 607
8263.84 623
8264.69 666
8265.55 667
8266.41 683
8267.27 665
8268.13 552
8268.99 642
8269.84 759
8270.70 691
8271.56 697
8272.42 699
8273.28 712
8274.14 662
8275.00 652
8275.85 710
8276.71 717
8277.57 686
8278.43 727
8279.29 628
8280.15 677
8281.01 670
8281.87 639
8282.72 574
8283.58 654
8284.44 657
8285.30 593
8286.16 591
8287.02 601
8287.88 688
8288.74 644
8289.60 634
8290.46 560
8291.32 635
8292.18 666
8293.04 699
8293.90 676
8294.76 680
8295.62 741
8296.47 742
8297.33 624
8298.19 664
8299.05 670
8299.91 681
8300.77 687
8301.63 633
8302.49 678
8303.35 682
8304.21 711
8305.07 649
8305.93 694
8306.80 718
8307.66 712
8308.52 664
8309.38 672
8310.24 712
8311.10 776
8311.96 782
8312.82 775
8313.68 770
8314.54 685
8315.40 709
8316.26 732
8317.12 755
8317.98 809
8318.84 811
8319.70 845
8320.57 843
8321.43 809
8322.29 760
8323.15 765
8324.01 739
8324.87 709
8325.73 731
8326.59 642
8327.46 654
8328.32 648
8329.18 670
8330.04 677
8330.90 700
8331.76 731
8332.62 642
8333.49 733
8334.35 747
8335.21 690
8336.07 649
8336.93 668
8337.79 632
8338.66 617
8339.52 630
8340.38 679
8341.24 694
8342.10 699
8342.97 694
8343.83 715
8344.69 715
8345.55 806
8346.42 732
8347.28 707
8348.14 718
8349.00 746
8349.87 774
8350.73 707
8351.59 764
8352.45 714
8353.32 704
8354.18 754
8355.04 670
8355.90 728
8356.77 729
8357.63 697
8358.49 646
8359.36 699
8360.22 728
8361.08 678
8361.95 597
8362.81 673
8363.67 718
8364.53 751
8365.40 687
8366.26 688
8367.12 770
8367.99 708
8368.85 621
8369.72 651
8370.58 632
8371.44 698
8372.31 732
8373.17 669
8374.03 651
8374.90 663
8375.76 693
8376.63 662
8377.49 685
8378.35 703
8379.22 727
8380.08 697
8380.95 726
8381.81 678
8382.67 678
8383.54 739
8384.40 712
8385.27 757
8386.13 718
8387.00 695
8387.86 737
8388.72 771
8389.59 829
8390.45 747
8391.32 779
8392.18 754
8393.05 718
8393.91 665
8394.78 704
8395.64 740
8396.51 746
8397.37 748
8398.24 748
8399.10 763
8399.97 716
8400.83 725
8401.70 726
8402.56 810
8403.43 895
8404.29 832
8405.16 846
8406.02 809
8406.89 711
8407.75 714
8408.62 721
8409.49 766
8410.35 790
8411.22 762
8412.08 782
8412.95 846
8413.81 775
8414.68 787
8415.55 773
8416.41 780
8417.28 830
8418.14 804
8419.01 804
8419.88 758
8420.74 849
8421.61 859
8422.48 823
8423.34 800
8424.21 770
8425.07 831
8425.94 850
8426.81 806
8427.67 797
8428.54 870
8429.41 929
8430.27 925
8431.14 947
8432.01 1013
8432.87 931
8433.74 937
8434.61 940
8435.47 842
8436.34 883
8437.21 921
8438.08 872
8438.94 888
8439.81 969
8440.68 951
8441.54 993
8442.41 1076
8443.28 1173
8444.15 1166
8445.01 1259
8445.88 1260
8446.75 1275
8447.62 1248
8448.48 1277
8449.35 1135
8450.22 1179
8451.09 1178
8451.95 1252
8452.82 1201
8453.69 1239
8454.56 1280
8455.43 1321
8456.29 1423
8457.16 1471
8458.03 1592
8458.90 1696
8459.77 1786
8460.63 1632
8461.50 1661
8462.37 1583
8463.24 1535
8464.11 1508
8464.98 1422
8465.84 1414
8466.71 1391
8467.58 1438
8468.45 1466
8469.32 1440
8470.19 1725
8471.06 1823
8471.93 2003
8472.79 2326
8473.66 2405
8474.53 2426
8475.40 2368
8476.27 2196
8477.14 1907
8478.01 1821
8478.88 1524
8479.75 1369
8480.62 1288
8481.48 1167
8482.35 1134
8483.22 1066
8484.09 1065
8484.96 1063
8485.83 1025
8486.70 997
8487.57 1031
8488.44 1033
8489.31 1004
8490.18 1013
8491.05 1016
8491.92 993
8492.79 1004
8493.66 881
8494.53 971
8495.40 983
8496.27 1074
8497.14 1041
8498.01 920
8498.88 1000
8499.75 1068
8500.62 1104
8501.49 1025
8502.36 985
8503.23 971
8504.10 1034
8504.97 1013
8505.84 1022
8506.71 1081
8507.58 1050
8508.45 1002
8509.33 1121
8510.20 1136
8511.07 1192
8511.94 1187
8512.81 1221
8513.68 1146
8514.55 1095
8515.42 1118
8516.29 1108
8517.16 1086
8518.04 1100
8518.91 1072
8519.78 1015
8520.65 1125
8521.52 1154
8522.39 976
8523.26 966
8524.13 1011
8525.01 999
8525.88 982
8526.75 967
8527.62 1112
8528.49 1075
8529.36 1131
8530.24 1174
8531.11 1118
8531.98 1087
8532.85 1078
8533.72 1131
8534.60 1175
8535.47 1181
8536.34 1293
8537.21 1259
8538.08 1273
8538.96 1295
8539.83 1259
8540.70 1284
8541.57 1336
8542.45 1301
8543.32 1252
8544.19 1134
8545.06 1211
8545.94 1218
8546.81 1208
8547.68 1190
8548.55 1125
8549.43 1187
8550.30 1260
8551.17 1314
8552.05 1333
8552.92 1427
8553.79 1615
8554.66 1706
8555.54 1958
8556.41 2068
8557.28 2131
8558.16 2317
8559.03 2193
8559.90 2151
8560.78 1970
8561.65 1768
8562.52 1578
8563.40 1352
8564.27 1307
8565.14 1179
8566.02 1261
8566.89 1229
8567.77 1090
8568.64 1011
8569.51 987
8570.39 1028
8571.26 1083
8572.13 1004
8573.01 981
8573.88 1010
8574.76 1028
8575.63 1010
8576.50 922
8577.38 921
8578.25 974
8579.13 890
8580.00 903
8580.88 893
8581.75 894
8582.63 912
8583.50 865
8584.37 953
8585.25 923
8586.12 967
8587.00 933
8587.87 893
8588.75 846
8589.62 889
8590.50 906
8591.37 938
8592.25 874
8593.12 902
8594.00 923
8594.87 879
8595.75 970
8596.62 891
8597.50 923
8598.37 921
8599.25 911
8600.12 904
8601.00 960
8601.87 975
8602.75 881
8603.63 956
8604.50 1003
8605.38 909
8606.25 885
8607.13 862
8608.00 921
8608.88 891
8609.76 958
8610.63 904
8611.51 982
8612.38 962
8613.26 879
8614.14 888
8615.01 938
8615.89 973
8616.76 954
8617.64 946
8618.52 944
8619.39 1017
8620.27 950
8621.15 906
8622.02 997
8622.90 1036
8623.78 1000
8624.65 952
8625.53 880
8626.41 887
8627.28 963
8628.16 1003
8629.04 1038
8629.91 972
8630.79 1002
8631.67 981
8632.54 1019
8633.42 985
8634.30 1051
8635.17 1030
8636.05 999
8636.93 956
8637.81 955
8638.68 1054
8639.56 1056
8640.44 1028
8641.32 1010
8642.19 1077
8643.07 1027
8643.95 974
8644.83 1062
8645.70 1051
8646.58 988
8647.46 978
8648.34 1024
8649.22 1043
8650.09 1102
8650.97 1073
8651.85 1108
8652.73 1081
8653.61 1043
8654.48 1048
8655.36 1012
8656.24 1068
8657.12 1059
8658.00 1062
8658.87 1068
8659.75 1143
8660.63 1090
8661.51 1069
8662.39 1091
8663.27 1069
8664.15 1095
8665.02 1079
8665.90 1052
8666.78 1202
8667.66 1201
8668.54 1058
8669.42 1136
8670.30 1213
8671.18 1202
8672.06 1337
8672.93 1388
8673.81 1338
8674.69 1512
8675.57 1590
8676.45 1487
8677.33 1598
8678.21 1652
8679.09 1541
8679.97 1601
8680.85 1414
8681.73 1373
8682.61 1281
8683.49 1321
8684.37 1202
8685.25 1284
8686.13 1252
8687.01 1281
8687.89 1214
8688.77 1215
8689.65 1228
8690.53 1497
8691.41 1759
8692.29 1907
8693.17 2037
8694.05 2320
8694.93 2437
8695.81 2605
8696.69 2609
8697.57 2516
8698.45 2252
8699.33 1985
8700.21 1902
8701.09 1757
8701.97 1453
8702.85 1371
8703.73 1323
8704.61 1216
8705.49 1154
8706.37 1004
8707.25 960
8708.13 1000
8709.01 1013
8709.90 1013
8710.78 984
8711.66 952
8712.54 959
8713.42 961
8714.30 925
8715.18 911
8716.06 883
8716.94 939
8717.83 856
8718.71 897
8719.59 890
8720.47 926
8721.35 997
8722.23 984
8723.11 967
8724.00 939
8724.88 908
8725.76 916
8726.64 912
8727.52 874
8728.41 956
8729.29 937
8730.17 937
8731.05 879
8731.93 891
8732.82 1019
8733.70 1058
8734.58 1026
8735.46 942
8736.34 941
8737.23 967
8738.11 981
8738.99 957
8739.87 898
8740.76 888
8741.64 903
8742.52 842
8743.40 897
8744.29 854
8745.17 924
8746.05 949
8746.94 884
8747.82 878
8748.70 864
8749.58 850
8750.47 886
8751.35 932
8752.23 944
8753.12 939
8754.00 949
8754.88 975
8755.77 973
8756.65 942
8757.53 972
8758.42 1064
8759.30 1091
8760.18 1117
8761.07 1272
8761.95 1238
8762.83 1239
8763.72 1170
8764.60 1131
8765.48 1113
8766.37 1095
8767.25 1027
8768.14 1019
8769.02 1084
8769.90 1052
8770.79 923
8771.67 971
8772.56 938
8773.44 968
8774.32 1013
8775.21 964
8776.09 986
8776.98 985
8777.86 903
8778.75 1011
8779.63 915
8780.52 950
8781.40 939
8782.28 968
8783.17 895
8784.05 865
8784.94 979
8785.82 986
8786.71 994
8787.59 939
8788.48 887
8789.36 880
8790.25 833
8791.13 827
8792.02 890
8792.90 915
8793.79 812
8794.67 853
8795.56 841
8796.44 833
8797.33 877
8798.22 879
8799.10 989
8799.99 975
8800.87 906
8801.76 879
8802.64 904
8803.53 965
8804.41 922
8805.30 930
8806.19 963
8807.07 881
8807.96 828
8808.84 921
8809.73 869
8810.62 790
8811.50 752
8812.39 788
8813.27 838
8814.16 861
8815.05 779
8815.93 756
8816.82 794
8817.71 785
8818.59 796
8819.48 781
8820.36 829
8821.25 815
8822.14 850
8823.02 833
8823.91 741
8824.80 734
8825.68 776
8826.57 809
8827.46 788
8828.35 812
8829.23 893
8830.12 819
8831.01 764
8831.89 808
8832.78 776
8833.67 752
8834.56 847
8835.44 835
8836.33 778
8837.22 690
8838.10 800
8838.99 727
8839.88 724
8840.77 775
8841.65 729
8842.54 711
8843.43 775
8844.32 702
8845.21 729
8846.09 757
8846.98 770
8847.87 728
8848.76 734
8849.65 669
8850.53 726
8851.42 693
8852.31 704
8853.20 691
8854.09 684
8854.97 671
8855.86 718
8856.75 713
8857.64 675
8858.53 645
8859.42 606
8860.30 612
8861.19 643
8862.08 631
8862.97 678
8863.86 675
8864.75 629
8865.64 599
8866.53 660
8867.41 691
8868.30 699
8869.19 686
8870.08 630
8870.97 679
8871.86 704
8872.75 665
8873.64 649
8874.53 662
8875.42 619
8876.31 709
8877.20 673
8878.08 646
8878.97 693
8879.86 723
8880.75 659
8881.64 669
8882.53 641
8883.42 667
8884.31 641
8885.20 638
8886.09 584
8886.98 637
8887.87 662
8888.76 674
8889.65 653
8890.54 582
8891.43 632
8892.32 660
8893.21 639
8894.10 686
8894.99 616
8895.88 590
8896.77 631
8897.66 635
8898.55 645
8899.44 610
8900.33 640
8901.23 669
8902.12 654
8903.01 602
8903.90 557
8904.79 601
8905.68 594
8906.57 632
8907.46 563
8908.35 509
8909.24 595
8910.13 632
8911.02 560
8911.92 547
8912.81 634
8913.70 613
8914.59 577
8915.48 618
8916.37 594
8917.26 559
8918.15 619
8919.05 572
8919.94 561
8920.83 637
8921.72 524
8922.61 550
8923.50 543
8924.40 538
8925.29 581
8926.18 578
8927.07 598
8927.96 599
8928.86 575
8929.75 564
8930.64 549
8931.53 560
8932.42 543
8933.32 537
8934.21 574
8935.10 533
8935.99 476
8936.89 482
8937.78 567
8938.67 519
8939.56 572
8940.46 577
8941.35 556
8942.24 572
8943.13 568
8944.03 564
8944.92 534
8945.81 474
8946.70 492
8947.60 494
8948.49 550
8949.38 566
8950.28 550
8951.17 510
8952.06 494
8952.96 553
8953.85 559
8954.74 526
8955.64 538
8956.53 525
8957.42 553
8958.32 543
8959.21 562
8960.10 559
8961.00 529
8961.89 550
8962.78 546
8963.68 502
8964.57 512
8965.46 514
8966.36 514
8967.25 514
8968.15 589
8969.04 603
8969.93 553
8970.83 495
8971.72 544
8972.62 541
8973.51 568
8974.41 583
8975.30 565
8976.19 559
8977.09 531
8977.98 551
8978.88 516
8979.77 517
8980.67 548
8981.56 522
8982.46 512
8983.35 520
8984.25 519
8985.14 511
8986.03 535
8986.93 556
8987.82 516
8988.72 516
8989.61 464
8990.51 509
8991.40 523
8992.30 510
8993.19 518
8994.09 552
8994.99 492
8995.88 536
8996.78 580
8997.67 550
8998.57 539
8999.46 506
9000.36 517
9001.25 575
9002.15 549
9003.04 496
9003.94 436
9004.84 471
9005.73 490
9006.63 454
9007.52 482
9008.42 430
9009.32 464
9010.21 490
9011.11 469
9012.00 569
9012.90 521
9013.80 492
9014.69 434
9015.59 483
9016.49 473
9017.38 487
9018.28 532
9019.17 428
9020.07 465
9020.97 512
9021.86 519
9022.76 516
9023.66 507
9024.55 504
9025.45 488
9026.35 507
9027.25 520
9028.14 555
9029.04 464
9029.94 498
9030.83 491
9031.73 512
9032.63 461
9033.52 475
9034.42 496
9035.32 463
9036.22 439
9037.11 439
9038.01 496
9038.91 518
9039.81 457
9040.70 524
9041.60 504
9042.50 475
9043.40 457
9044.29 470
9045.19 430
9046.09 433
9046.99 491
9047.89 506
9048.78 520
9049.68 495
9050.58 474
9051.48 483
9052.38 439
9053.27 523
9054.17 474
9055.07 492
9055.97 506
9056.87 491
9057.77 541
9058.66 557
9059.56 541
9060.46 517
9061.36 470
9062.26 477
9063.16 550
9064.06 507
9064.95 497
9065.85 537
9066.75 511
9067.65 528
9068.55 536
9069.45 578
9070.35 530
9071.25 416
9072.15 430
9073.05 561
9073.94 509
9074.84 545
9075.74 532
9076.64 459
9077.54 506
9078.44 538
9079.34 545
9080.24 499
9081.14 510
9082.04 516
9082.94 499
9083.84 638
9084.74 582
9085.64 525
9086.54 547
9087.44 564
9088.34 485
9089.24 481
9090.14 530
9091.04 535
9091.94 597
9092.84 545
9093.74 563
9094.64 567
9095.54 547
9096.44 577
9097.34 494
9098.24 473
9099.14 531
9100.04 527
9100.94 486
9101.84 544
9102.74 586
9103.64 571
9104.54 548
9105.44 474
9106.35 481
9107.25 534
9108.15 566
9109.05 508
9109.95 538
9110.85 517
9111.75 466
9112.65 471
9113.55 475
9114.46 519
9115.36 513
9116.26 501
9117.16 395
9118.06 502
9118.96 475
9119.86 515
9120.76 486
9121.67 478
9122.57 505
9123.47 507
9124.37 483
9125.27 480
9126.17 461
9127.08 454
9127.98 483
9128.88 473
9129.78 460
9130.68 415
9131.59 448
9132.49 442
9133.39 426
9134.29 466
9135.20 474
9136.10 526
9137.00 472
9137.90 454
9138.80 415
9139.71 470
9140.61 525
9141.51 534
9142.41 508
9143.32 420
9144.22 440
9145.12 481
9146.03 464
9146.93 454
9147.83 492
9148.73 508
9149.64 487
9150.54 496
9151.44 483
9152.35 436
9153.25 454
9154.15 448
9155.06 479
9155.96 426
9156.86 491
9157.77 527
9158.67 510
9159.57 422
9160.48 510
9161.38 484
9162.28 455
9163.19 434
9164.09 460
9164.99 519
9165.90 539
9166.80 517
9167.71 486
9168.61 488
9169.51 416
9170.42 478
9171.32 521
9172.23 473
9173.13 512
9174.03 488
9174.94 427
9175.84 424
9176.75 433
9177.65 440
9178.56 472
9179.46 495
9180.36 479
9181.27 496
9182.17 470
9183.08 460
9183.98 468
9184.89 462
9185.79 422
9186.70 472
9187.60 503
9188.51 454
9189.41 469
9190.32 506
9191.22 518
9192.13 532
9193.03 476
9193.94 436
9194.84 411
9195.75 467
9196.65 476
9197.56 466
9198.46 479
9199.37 456
9200.27 436
9201.18 517
9202.09 579
9202.99 503
9203.90 490
9204.80 497
9205.71 524
9206.61 515
9207.52 490
9208.43 478
9209.33 472
9210.24 506
9211.14 489
9212.05 495
9212.96 440
9213.86 460
9214.77 452
9215.67 470
9216.58 413
9217.49 482
9218.39 475
9219.30 429
9220.21 463
9221.11 464
9222.02 461
9222.93 465
9223.83 451
9224.74 421
9225.65 450
9226.55 473
9227.46 496
9228.37 458
9229.27 427
9230.18 446
9231.09 468
9231.99 520
9232.90 457
9233.81 479
9234.71 456
9235.62 463
9236.53 455
9237.44 409
9238.34 399
9239.25 449
9240.16 482
9241.07 476
9241.97 507
9242.88 437
9243.79 450
9244.70 467
9245.60 460
9246.51 450
9247.42 450
9248.33 515
9249.24 509
9250.14 446
9251.05 474
9251.96 466
9252.87 427
9253.78 516
9254.68 528
9255.59 467
9256.50 500
9257.41 452
9258.32 452
9259.22 467
9260.13 391
9261.04 422
9261.95 535
9262.86 478
9263.77 473
9264.68 400
9265.58 464
9266.49 448
9267.40 494
9268.31 503
9269.22 446
9270.13 459
9271.04 500
9271.95 436
9272.86 481
9273.76 431
9274.67 500
9275.58 496
9276.49 483
9277.40 458
9278.31 462
9279.22 433
9280.13 486
9281.04 449
9281.95 496
9282.86 504
9283.77 480
9284.68 460
9285.59 506
9286.50 469
9287.41 480
9288.32 480
9289.23 457
9290.14 400
9291.05 489
9291.96 539
9292.87 498
9293.78 471
9294.69 499
9295.60 438
9296.51 477
9297.42 437
9298.33 436
9299.24 492
9300.15 495
9301.06 509
9301.97 484
9302.88 439
9303.79 521
9304.70 491
9305.61 496
9306.52 486
9307.43 508
9308.34 495
9309.25 577
9310.16 555
9311.08 495
9311.99 522
9312.90 548
9313.81 517
9314.72 537
9315.63 530
9316.54 467
9317.45 508
9318.36 505
9319.28 510
9320.19 529
9321.10 531
9322.01 545
9322.92 545
9323.83 560
9324.74 516
9325.66 520
9326.57 520
9327.48 553
9328.39 568
9329.30 544
9330.21 534
9331.13 508
9332.04 522
9332.95 559
9333.86 511
9334.77 511
9335.69 525
9336.60 530
9337.51 484
9338.42 475
9339.34 478
9340.25 474
9341.16 548
9342.07 548
9342.98 506
9343.90 484
9344.81 519
9345.72 477
9346.64 493
9347.55 471
9348.46 497
9349.37 536
9350.29 494
9351.20 456
9352.11 525
9353.03 535
9353.94 487
9354.85 511
9355.76 537
9356.68 514
9357.59 510
9358.50 468
9359.42 466
9360.33 485
9361.24 499
9362.16 500
9363.07 488
9363.98 517
9364.90 499
9365.81 481
9366.72 463
9367.64 501
9368.55 488
9369.47 496
9370.38 519
9371.29 499
9372.21 500
9373.12 474
9374.04 431
9374.95 504
9375.86 569
9376.78 540
9377.69 509
9378.61 540
9379.52 461
9380.43 505
9381.35 562
9382.26 538
9383.18 541
9384.09 521
9385.01 491
9385.92 490
9386.84 553
9387.75 527
9388.67 544
9389.58 576
9390.49 543
9391.41 607
9392.32 591
9393.24 587
9394.15 661
9395.07 693
9395.98 682
9396.90 615
9397.81 660
9398.73 647
9399.65 667
9400.56 620
9401.48 529
9402.39 599
9403.31 612
9404.22 626
9405.14 629
9406.05 630
9406.97 600
9407.88 577
9408.80 588
9409.72 569
9410.63 590
9411.55 636
9412.46 604
9413.38 556
9414.30 600
9415.21 611
9416.13 592
9417.04 591
9417.96 594
9418.88 573
9419.79 599
9420.71 572
9421.62 591
9422.54 633
9423.46 622
9424.37 599
9425.29 693
9426.21 596
9427.12 626
9428.04 635
9428.96 583
9429.87 687
9430.79 689
9431.71 665
9432.62 653
9433.54 667
9434.46 725
9435.37 639
9436.29 665
9437.21 698
9438.13 701
9439.04 675
9439.96 665
9440.88 744
9441.79 710
9442.71 725
9443.63 736
9444.55 718
9445.46 719
9446.38 736
9447.30 634
9448.22 706
9449.13 680
9450.05 678
9450.97 744
9451.89 816
9452.81 811
9453.72 882
9454.64 923
9455.56 965
9456.48 1124
9457.40 1082
9458.31 1069
9459.23 1125
9460.15 1055
9461.07 853
9461.99 792
9462.90 843
9463.82 821
9464.74 831
9465.66 779
9466.58 723
9467.50 717
9468.42 753
9469.33 769
9470.25 796
9471.17 731
9472.09 743
9473.01 741
9473.93 791
9474.85 704
9475.77 699
9476.68 673
9477.60 736
9478.52 801
9479.44 851
9480.36 784
9481.28 810
9482.20 930
9483.12 960
9484.04 980
9484.96 1062
9485.88 1026
9486.80 957
9487.72 859
9488.64 814
9489.56 853
9490.48 839
9491.39 768
9492.31 758
9493.23 698
9494.15 695
9495.07 656
9495.99 686
9496.91 669
9497.83 683
9498.75 633
9499.67 611
9500.59 639
9501.51 632
9502.43 658
9503.36 696
9504.28 676
9505.20 624
9506.12 619
9507.04 631
9507.96 628
9508.88 690
9509.80 623
9510.72 644
9511.64 630
9512.56 672
9513.48 652
9514.40 616
9515.32 656
9516.24 635
9517.16 675
9518.09 660
9519.01 694
9519.93 651
9520.85 708
9521.77 705
9522.69 671
9523.61 752
9524.53 721
9525.46 728
9526.38 597
9527.30 645
9528.22 676
9529.14 670
9530.06 592
9530.98 614
9531.91 709
9532.83 701
9533.75 662
9534.67 666
9535.59 696
9536.52 762
9537.44 779
9538.36 733
9539.28 699
9540.20 720
9541.13 732
9542.05 712
9542.97 667
9543.89 648
9544.81 653
9545.74 668
9546.66 686
9547.58 647
9548.50 686
9549.43 585
9550.35 645
9551.27 654
9552.19 609
9553.12 635
9554.04 661
9554.96 693
9555.89 644
9556.81 684
9557.73 683
9558.65 692
9559.58 693
9560.50 711
9561.42 740
9562.35 646
9563.27 697
9564.19 711
9565.12 634
9566.04 657
9566.96 700
9567.89 616
9568.81 661
9569.73 602
9570.66 646
9571.58 685
9572.50 706
9573.43 661
9574.35 654
9575.28 611
9576.20 623
9577.12 650
9578.05 668
9578.97 680
9579.89 635
9580.82 612
9581.74 656
9582.67 593
9583.59 638
9584.52 678
9585.44 629
9586.36 653
9587.29 636
9588.21 627
9589.14 659
9590.06 636
9590.99 626
9591.91 616
9592.84 651
9593.76 629
9594.68 599
9595.61 630
9596.53 669
9597.46 626
9598.38 636
9599.31 646
9600.23 655
9601.16 706
9602.08 619
9603.01 667
9603.93 688
9604.86 631
9605.78 621
9606.71 689
9607.64 685
9608.56 656
9609.49 690
9610.41 634
9611.34 661
9612.26 723
9613.19 717
9614.11 644
9615.04 660
9615.97 709
9616.89 692
9617.82 669
9618.74 666
9619.67 658
9620.59 745
9621.52 781
9622.45 707
9623.37 716
9624.30 689
9625.22 671
9626.15 715
9627.08 702
9628.00 712
9628.93 741
9629.86 720
9630.78 713
9631.71 707
9632.64 777
9633.56 758
9634.49 742
9635.42 725
9636.34 716
9637.27 748
9638.20 818
9639.12 806
9640.05 753
9640.98 805
9641.90 846
9642.83 803
9643.76 793
9644.69 768
9645.61 813
9646.54 810
9647.47 878
9648.39 869
9649.32 908
9650.25 912
9651.18 876
9652.10 864
9653.03 968
9653.96 926
9654.89 961
9655.81 988
9656.74 939
9657.67 973
9658.60 1004
9659.53 1021
9660.45 934
9661.38 912
9662.31 923
9663.24 969
9664.16 910
9665.09 933
9666.02 961
9666.95 951
9667.88 944
9668.81 996
9669.73 982
9670.66 1032
9671.59 1050
9672.52 966
9673.45 1051
9674.38 1100
9675.31 1010
9676.23 945
9677.16 952
9678.09 1040
9679.02 1076
9679.95 1072
9680.88 1073
9681.81 1044
9682.74 1027
9683.66 1112
9684.59 1187
9685.52 1097
9686.45 1131
9687.38 1188
9688.31 1182
9689.24 1160
9690.17 1123
9691.10 1137
9692.03 1122
9692.96 1226
9693.89 1168
9694.82 1260
9695.75 1291
9696.68 1304
9697.60 1332
9698.53 1548
9699.46 1675
9700.39 1786
9701.32 1897
9702.25 1851
9703.18 1910
9704.11 1926
9705.04 2028
9705.97 1920
9706.90 1683
9707.83 1530
9708.76 1358
9709.69 1362
9710.62 1292
9711.56 1256
9712.49 1211
9713.42 1154
9714.35 1141
9715.28 1239
9716.21 1089
9717.14 1140
9718.07 1087
9719.00 1154
9719.93 1183
9720.86 1094
9721.79 1092
9722.72 1079
9723.65 1065
9724.58 998
9725.52 973
9726.45 982
9727.38 1036
9728.31 1002
9729.24 1007
9730.17 1033
9731.10 996
9732.03 1057
9732.97 1126
9733.90 1055
9734.83 1110
9735.76 1042
9736.69 1073
9737.62 1004
9738.55 1078
9739.49 1163
9740.42 1101
9741.35 1079
9742.28 1054
9743.21 1046
9744.15 1033
9745.08 1039
9746.01 1020
9746.94 987
9747.87 980
9748.81 1012
9749.74 1130
9750.67 1043
9751.60 1003
9752.53 985
9753.47 995
9754.40 969
9755.33 1012
9756.26 1002
9757.20 1002
9758.13 1008
9759.06 1020
9759.99 910
9760.93 1001
9761.86 1001
9762.79 966
9763.73 1008
9764.66 979
9765.59 961
9766.52 992
9767.46 1030
9768.39 1025
9769.32 1067
9770.26 1073
9771.19 1152
9772.12 1091
9773.06 1021
9773.99 1075
9774.92 1098
9775.86 1033
9776.79 1077
9777.72 1031
9778.66 1136
9779.59 1116
9780.52 1189
9781.46 1223
9782.39 1179
9783.33 1219
9784.26 1332
9785.19 1317
9786.13 1346
9787.06 1440
9787.99 1349
9788.93 1281
9789.86 1294
9790.80 1296
9791.73 1233
9792.67 1132
9793.60 1169
9794.53 1118
9795.47 1057
9796.40 1152
9797.34 1154
9798.27 1154
9799.21 1142
9800.14 1182
9801.08 1229
9802.01 1379
9802.94 1397
9803.88 1317
9804.81 1262
9805.75 1208
9806.68 1170
9807.62 1089
9808.55 1084
9809.49 1009
9810.42 975
9811.36 927
9812.29 915
9813.23 873
9814.16 855
9815.10 839
9816.04 898
9816.97 911
9817.91 930
9818.84 885
9819.78 934
9820.71 884
9821.65 870
9822.58 888
9823.52 898
9824.46 810
9825.39 811
9826.33 887
9827.26 924
9828.20 871
9829.14 841
9830.07 844
9831.01 839
9831.94 820
9832.88 877
9833.82 834
9834.75 830
9835.69 774
9836.62 854
9837.56 840
9838.50 869
9839.43 814
9840.37 909
9841.31 888
9842.24 781
9843.18 829
9844.12 801
9845.05 793
9845.99 796
9846.93 813
9847.86 845
9848.80 762
9849.74 801
9850.67 808
9851.61 863
9852.55 802
9853.49 774
9854.42 917
9855.36 808
9856.30 729
9857.23 770
9858.17 834
9859.11 818
9860.05 832
9860.98 856
9861.92 801
9862.86 802
9863.80 859
9864.73 858
9865.67 830
9866.61 805
9867.55 789
9868.49 728
9869.42 760
9870.36 914
9871.30 807
9872.24 809
9873.18 821
9874.11 870
9875.05 829
9875.99 832
9876.93 875
9877.87 874
9878.81 835
9879.74 830
9880.68 778
9881.62 798
9882.56 784
9883.50 761
9884.44 833
9885.37 839
9886.31 823
9887.25 796
9888.19 801
9889.13 814
9890.07 764
9891.01 751
9891.95 726
9892.89 791
9893.82 860
9894.76 716
9895.70 710
9896.64 747
9897.58 797
9898.52 781
9899.46 755
9900.40 792
9901.34 761
9902.28 795
9903.22 827
9904.16 775
9905.10 786
9906.04 775
9906.98 766
9907.92 763
9908.86 771
9909.80 771
9910.73 745
9911.67 829
9912.61 819
9913.55 825
9914.49 882
9915.43 848
9916.38 763
9917.32 826
9918.26 868
9919.20 887
9920.14 871
9921.08 832
9922.02 811
9922.96 841
9923.90 904
9924.84 942
9925.78 1010
9926.72 1181
9927.66 1173
9928.60 1239
9929.54 1401
9930.48 1627
9931.42 1716
9932.36 1529
9933.30 1683
9934.25 1489
9935.19 1338
9936.13 1278
9937.07 1188
9938.01 1116
9938.95 982
9939.89 877
9940.83 912
9941.78 914
9942.72 842
9943.66 772
9944.60 875
9945.54 878
9946.48 903
9947.42 892
9948.37 888
9949.31 868
9950.25 877
9951.19 869
9952.13 807
9953.07 781
9954.02 775
9954.96 756
9955.90 763
9956.84 725
9957.78 771
9958.73 746
9959.67 727
9960.61 701
9961.55 739
9962.50 805
9963.44 797
9964.38 774
9965.32 753
9966.27 722
9967.21 745
9968.15 757
9969.09 756
9970.04 741
9970.98 685
9971.92 717
9972.86 711
9973.81 717
9974.75 713
9975.69 708
9976.64 753
9977.58 745
9978.52 687
9979.46 644
9980.41 756
9981.35 732
9982.29 707
9983.24 659
9984.18 648
9985.12 626
9986.07 626
9987.01 633
9987.95 648
9988.90 610
9989.84 604
9990.79 655
9991.73 582
9992.67 601
9993.62 692
9994.56 671
9995.50 657
9996.45 634
9997.39 687
9998.34 707
9999.28 584
10000.22 639
10001.17 691
10002.11 593
10003.06 610
10004.00 656
10004.95 657
10005.89 636
10006.83 649
10007.78 602
10008.72 620
10009.67 710
10010.61 630
10011.56 629
10012.50 632
10013.45 686
10014.39 646
10015.34 705
10016.28 607
10017.23 593
10018.17 618
10019.12 606
10020.06 646
10021.01 682
10021.95 682
10022.90 590
10023.84 545
10024.79 550
10025.73 598
10026.68 632
10027.62 611
10028.57 659
10029.51 563
10030.46 577
10031.40 580
10032.35 549
10033.30 607
10034.24 573
10035.19 579
10036.13 579
10037.08 563
10038.03 584
10038.97 567
10039.92 565
10040.86 554
10041.81 528
10042.76 509
10043.70 570
10044.65 600
10045.59 621
10046.54 548
10047.49 512
10048.43 557
10049.38 515
10050.33 540
10051.27 510
10052.22 569
10053.17 593
10054.11 575
10055.06 517
10056.01 575
10056.95 553
10057.90 496
10058.85 536
10059.79 553
10060.74 600
10061.69 567
10062.63 548
10063.58 562
10064.53 555
10065.48 485
10066.42 500
10067.37 550
10068.32 571
10069.26 510
10070.21 527
10071.16 556
10072.11 549
10073.05 550
10074.00 524
10074.95 547
10075.90 548
10076.84 539
10077.79 562
10078.74 547
10079.69 515
10080.64 538
10081.58 527
10082.53 525
10083.48 509
10084.43 559
10085.38 533
10086.32 560
10087.27 529
10088.22 493
10089.17 538
10090.12 516
10091.07 545
10092.01 506
10092.96 507
10093.91 526
10094.86 466
10095.81 560
10096.76 503
10097.71 510
10098.65 539
10099.60 502
10100.55 492
10101.50 523
10102.45 504
10103.40 519
10104.35 536
10105.30 545
10106.25 524
10107.20 472
10108.14 466
10109.09 447
10110.04 422
10110.99 512
10111.94 510
10112.89 413
10113.84 450
10114.79 502
10115.74 506
10116.69 502
10117.64 519
10118.59 545
10119.54 493
10120.49 529
10121.44 518
10122.39 491
10123.34 451
10124.29 546
10125.24 513
10126.19 461
10127.14 484
10128.09 515
10129.04 518
10129.99 477
10130.94 469
10131.89 519
10132.84 488
10133.79 504
10134.74 519
10135.69 484
10136.64 478
10137.59 462
10138.54 462
10139.49 476
10140.44 527
10141.39 505
10142.34 521
10143.30 486
10144.25 531
10145.20 558
10146.15 534
10147.10 556
10148.05 479
10149.00 527
10149.95 492
10150.90 465
10151.86 437
10152.81 506
10153.76 573
10154.71 494
10155.66 480
10156.61 464
10157.56 494
10158.52 481
10159.47 519
10160.42 498
10161.37 500
10162.32 518
10163.27 506
10164.23 482
10165.18 444
10166.13 521
10167.08 520
10168.03 521
10168.99 478
10169.94 491
10170.89 522
10171.84 533
10172.79 494
10173.75 493
10174.70 545
10175.65 552
10176.60 542
10177.56 539
10178.51 536
10179.46 517
10180.41 512
10181.37 509
10182.32 530
10183.27 575
10184.22 534
10185.18 542
10186.13 571
10187.08 530
10188.04 551
10188.99 591
10189.94 542
10190.89 576
10191.85 560
10192.80 581
10193.75 610
10194.71 606
10195.66 594
10196.61 583
10197.57 555
10198.52 597
10199.47 550
10200.43 547
10201.38 522
10202.34 514
10203.29 560
10204.24 563
10205.20 632
10206.15 651
10207.10 612
10208.06 645
10209.01 676
10209.97 711
10210.92 717
10211.87 735
10212.83 717
10213.78 652
10214.74 606
10215.69 626
10216.64 640
10217.60 578
10218.55 549
10219.51 584
10220.46 503
10221.42 573
10222.37 597
10223.33 522
10224.28 542
10225.24 607
10226.19 596
10227.14 578
10228.10 540
10229.05 517
10230.01 561
10230.96 567
10231.92 604
10232.87 588
10233.83 511
10234.78 550
10235.74 558
10236.70 569
10237.65 573
10238.61 567
10239.56 646
10240.52 669
10241.47 572
10242.43 564
10243.38 563
10244.34 542
10245.29 554
10246.25 523
10247.21 512
10248.16 492
10249.12 421
10250.07 509
10251.03 597
10251.98 542
10252.94 445
10253.90 492
10254.85 528
10255.81 483
10256.76 495
10257.72 457
10258.68 502
10259.63 488
10260.59 466
10261.55 488
10262.50 492
10263.46 482
10264.42 468
10265.37 516
10266.33 517
10267.29 478
10268.24 478
10269.20 468
10270.16 482
10271.11 486
10272.07 491
10273.03 454
10273.98 495
10274.94 441
10275.90 468
10276.85 478
10277.81 486
10278.77 493
10279.73 471
10280.68 444
10281.64 497
10282.60 510
10283.56 447
10284.51 476
10285.47 477
10286.43 458
10287.39 448
10288.34 421
10289.30 443
10290.26 454
10291.22 481
10292.17 484
10293.13 492
10294.09 496
10295.05 470
10296.01 453
10296.96 479
10297.92 510
10298.88 448
10299.84 506
10300.80 522
10301.75 525
10302.71 423
10303.67 416
10304.63 520
10305.59 433
10306.55 424
10307.51 454
10308.46 502
10309.42 456
10310.38 434
10311.34 425
10312.30 461
10313.26 459
10314.22 487
10315.18 477
10316.13 443
10317.09 424
10318.05 449
10319.01 453
10319.97 445
10320.93 432
10321.89 459
10322.85 487
10323.81 441
10324.77 409
10325.73 430
10326.69 426
10327.64 435
10328.60 435
10329.56 441
10330.52 420
10331.48 484
10332.44 432
10333.40 407
10334.36 447
10335.32 438
10336.28 472
10337.24 464
10338.20 438
10339.16 390
10340.12 416
10341.08 414
10342.04 420
10343.00 395
10343.96 427
10344.92 405
10345.88 480
10346.84 377
10347.80 411
10348.76 427
10349.72 415
10350.69 442
10351.65 407
10352.61 438
10353.57 456
10354.53 453
10355.49 418
10356.45 390
10357.41 416
10358.37 451
10359.33 428
10360.29 392
10361.25 353
10362.22 407
10363.18 395
10364.14 415
10365.10 403
10366.06 401
10367.02 418
10367.98 460
10368.94 392
10369.91 386
10370.87 433
10371.83 401
10372.79 442
10373.75 371
10374.71 417
10375.67 431
10376.64 401
10377.60 377
10378.56 374
10379.52 373
10380.48 363
10381.45 420
10382.41 484
10383.37 413
10384.33 393
10385.29 373
10386.26 369
10387.22 364
10388.18 379
10389.14 430
10390.11 419
10391.07 383
10392.03 402
10392.99 388
10393.96 419
10394.92 407
10395.88 390
10396.84 384
10397.81 398
10398.77 409
10399.73 386
10400.69 416
10401.66 399
10402.62 389
10403.58 401
10404.55 396
10405.51 370
10406.47 364
10407.44 396
10408.40 446
10409.36 357
10410.33 377
10411.29 450
10412.25 405
10413.22 439
10414.18 417
10415.14 394
10416.11 407
10417.07 400
10418.03 411
10419.00 466
10419.96 430
10420.93 465
10421.89 471
10422.85 487
10423.82 456
10424.78 442
10425.74 437
10426.71 471
10427.67 385
10428.64 418
10429.60 440
10430.57 444
10431.53 455
10432.49 417
10433.46 385
10434.42 361
10435.39 376
10436.35 433
10437.32 422
10438.28 407
10439.25 415
10440.21 414
10441.18 430
10442.14 375
10443.10 444
10444.07 428
10445.03 432
10446.00 391
10446.96 374
10447.93 363
10448.89 376
10449.86 411
10450.83 370
10451.79 315
10452.76 358
10453.72 351
10454.69 456
10455.65 377
10456.62 346
10457.58 390
10458.55 364
10459.51 369
10460.48 396
10461.45 357
10462.41 350
10463.38 374
10464.34 371
10465.31 379
10466.27 386
10467.24 363
10468.21 374
10469.17 367
10470.14 324
10471.10 331
10472.07 366
10473.04 332
10474.00 333
10474.97 334
10475.94 354
10476.90 336
10477.87 342
10478.83 315
10479.80 341
10480.77 362
10481.73 358
10482.70 349
10483.67 395
10484.63 375
10485.60 374
10486.57 385
10487.54 336
10488.50 336
10489.47 356
10490.44 369
10491.40 361
10492.37 362
10493.34 399
10494.30 404
10495.27 366
10496.24 361
10497.21 370
10498.17 366
10499.14 375
10500.11 316
10501.08 360
10502.04 395
10503.01 364
10503.98 366
10504.95 338
10505.91 349
10506.88 368
10507.85 334
10508.82 331
10509.79 334
10510.75 339
10511.72 322
10512.69 367
10513.66 353
10514.63 367
10515.59 322
10516.56 358
10517.53 330
10518.50 338
10519.47 383
10520.44 377
10521.40 361
10522.37 365
10523.34 332
10524.31 338
10525.28 348
10526.25 367
10527.22 344
10528.18 368
10529.15 358
10530.12 422
10531.09 391
10532.06 338
10533.03 405
10534.00 370
10534.97 356
10535.94 352
10536.91 380
10537.87 363
10538.84 335
10539.81 341
10540.78 310
10541.75 344
10542.72 378
10543.69 353
10544.66 360
10545.63 339
10546.60 371
10547.57 382
10548.54 319
10549.51 400
10550.48 350
10551.45 338
10552.42 351
10553.39 362
10554.36 390
10555.33 388
10556.30 369
10557.27 384
10558.24 349
10559.21 353
10560.18 382
10561.15 382
10562.12 376
10563.09 372
10564.06 388
10565.03 375
10566.00 408
10566.97 414
10567.94 396
10568.91 416
10569.88 395
10570.85 350
10571.82 349
10572.80 371
10573.77 387
10574.74 350
10575.71 318
10576.68 362
10577.65 340
10578.62 359
10579.59 341
10580.56 316
10581.54 340
10582.51 362
10583.48 372
10584.45 347
10585.42 350
10586.39 355
10587.36 350
10588.33 379
10589.31 360
10590.28 330
10591.25 327
10592.22 308
10593.19 332
10594.16 375
10595.14 394
10596.11 404
10597.08 330
10598.05 359
10599.02 356
10600.00 392
10600.97 339
10601.94 340
10602.91 406
10603.89 360
10604.86 318
10605.83 373
10606.80 361
10607.77 380
10608.75 383
10609.72 353
10610.69 316
10611.66 348
10612.64 420
10613.61 355
10614.58 349
10615.56 342
10616.53 344
10617.50 352
10618.47 311
10619.45 326
10620.42 336
10621.39 339
10622.37 319
10623.34 333
10624.31 368
10625.29 374
10626.26 387
10627.23 370
10628.21 369
10629.18 338
10630.15 339
10631.13 338
10632.10 381
10633.07 389
10634.05 347
10635.02 384
10635.99 377
10636.97 417
10637.94 395
10638.92 392
10639.89 411
10640.86 419
10641.84 390
10642.81 457
10643.79 443
10644.76 445
10645.73 466
10646.71 462
10647.68 445
10648.66 390
10649.63 431
10650.61 407
10651.58 406
10652.55 372
10653.53 349
10654.50 335
10655.48 330
10656.45 380
10657.43 392
10658.40 398
10659.38 368
10660.35 370
10661.33 362
10662.30 351
10663.28 378
10664.25 320
10665.23 298
10666.20 342
10667.18 381
10668.15 334
10669.13 342
10670.10 357
10671.08 283
10672.05 369
10673.03 325
10674.00 350
10674.98 358
10675.96 312
10676.93 359
10677.91 399
10678.88 403
10679.86 408
10680.83 371
10681.81 350
10682.79 368
10683.76 323
10684.74 364
10685.71 392
10686.69 360
10687.67 326
10688.64 346
10689.62 362
10690.59 353
10691.57 350
10692.55 341
10693.52 318
10694.50 337
10695.48 335
10696.45 324
10697.43 293
10698.41 338
10699.38 318
10700.36 330
10701.34 339
10702.31 323
10703.29 342
10704.27 343
10705.24 362
10706.22 327
10707.20 306
10708.17 317
10709.15 336
10710.13 356
10711.10 331
10712.08 292
10713.06 301
10714.04 293
10715.01 334
10715.99 327
10716.97 305
10717.95 340
10718.92 347
10719.90 381
10720.88 335
10721.86 355
10722.83 351
10723.81 312
10724.79 303
10725.77 321
10726.75 330
10727.72 329
10728.70 305
10729.68 334
10730.66 328
10731.64 287
10732.61 275
10733.59 294
10734.57 307
10735.55 345
10736.53 314
10737.51 293
10738.48 340
10739.46 321
10740.44 341
10741.42 389
10742.40 317
10743.38 318
10744.35 346
10745.33 298
10746.31 308
10747.29 353
10748.27 328
10749.25 317
10750.23 309
10751.21 325
10752.19 309
10753.17 330
10754.14 363
10755.12 341
10756.10 352
10757.08 336
10758.06 310
10759.04 332
10760.02 320
10761.00 333
10761.98 372
10762.96 354
10763.94 346
10764.92 314
10765.90 349
10766.88 329
10767.86 346
10768.84 371
10769.82 349
10770.80 366
10771.78 353
10772.76 337
10773.74 291
10774.72 352
10775.70 351
10776.68 339
10777.66 308
10778.64 352
10779.62 417
10780.60 395
10781.58 401
10782.56 377
10783.54 355
10784.52 383
10785.50 373
10786.48 320
10787.46 330
10788.44 335
10789.42 351
10790.40 314
10791.38 275
10792.36 316
10793.35 347
10794.33 328
10795.31 334
10796.29 331
10797.27 289
10798.25 313
10799.23 325
10800.21 362
10801.19 299
10802.18 330
10803.16 370
10804.14 332
10805.12 345
10806.10 345
10807.08 331
10808.06 322
10809.05 345
10810.03 376
10811.01 336
10811.99 361
10812.97 322
10813.96 363
10814.94 351
10815.92 365
10816.90 350
10817.88 382
10818.87 349
10819.85 373
10820.83 365
10821.81 337
10822.79 354
10823.78 321
10824.76 337
10825.74 372
10826.72 366
10827.71 363
10828.69 374
10829.67 412
10830.65 355
10831.64 326
10832.62 367
10833.60 307
10834.58 301
10835.57 331
10836.55 328
10837.53 346
10838.52 316
10839.50 352
10840.48 311
10841.47 358
10842.45 340
10843.43 338
10844.41 355
10845.40 367
10846.38 361
10847.36 343
10848.35 310
10849.33 385
10850.32 351
10851.30 352
10852.28 344
10853.27 351
10854.25 408
10855.23 352
10856.22 346
10857.20 338
10858.18 337
10859.17 362
10860.15 351
10861.14 367
10862.12 320
10863.10 344
10864.09 377
10865.07 372
10866.06 366
10867.04 358
10868.03 365
10869.01 343
10869.99 363
10870.98 326
10871.96 363
10872.95 356
10873.93 329
10874.92 345
10875.90 372
10876.89 339
10877.87 374
10878.86 404
10879.84 333
10880.83 329
10881.81 363
10882.80 368
10883.78 346
10884.77 388
10885.75 375
10886.74 380
10887.72 370
10888.71 354
10889.69 377
10890.68 402
10891.66 404
10892.65 393
10893.63 399
10894.62 416
10895.60 388
10896.59 368
10897.58 370
10898.56 379
10899.55 359
10900.53 393
10901.52 422
10902.50 408
10903.49 389
10904.48 358
10905.46 407
10906.45 393
10907.44 393
10908.42 403
10909.41 388
10910.39 389
10911.38 466
10912.37 432
10913.35 406
10914.34 373
10915.33 387
10916.31 379
10917.30 388
10918.29 413
10919.27 418
10920.26 419
10921.25 370
10922.23 365
10923.22 430
10924.21 417
10925.19 425
10926.18 432
10927.17 407
10928.15 376
10929.14 417
10930.13 462
10931.11 411
10932.10 487
10933.09 445
10934.08 439
10935.06 395
10936.05 392
10937.04 416
10938.03 420
10939.01 418
10940.00 428
10940.99 432
10941.98 466
10942.96 432
10943.95 461
10944.94 487
10945.93 443
10946.92 477
10947.90 494
10948.89 509
10949.88 442
10950.87 454
10951.86 438
10952.84 452
10953.83 459
10954.82 470
10955.81 522
10956.80 497
10957.79 597
10958.77 551
10959.76 604
10960.75 576
10961.74 616
10962.73 664
10963.72 634
10964.71 614
10965.69 609
10966.68 594
10967.67 616
10968.66 505
10969.65 567
10970.64 594
10971.63 509
10972.62 543
10973.61 543
10974.59 478
10975.58 492
10976.57 507
10977.56 497
10978.55 485
10979.54 492
10980.53 528
10981.52 545
10982.51 511
10983.50 513
10984.49 487
10985.48 529
10986.47 578
10987.46 518
10988.45 509
10989.44 510
10990.43 530
10991.42 521
10992.41 567
10993.40 555
10994.39 553
10995.38 520
10996.37 577
10997.36 639
10998.35 643
10999.34 662
11000.33 672
11001.32 658
11002.31 657
11003.30 723
11004.29 697
11005.28 733
11006.27 684
11007.26 661
11008.25 661
11009.24 621
11010.23 640
11011.22 608
11012.21 569
11013.21 506
11014.20 568
11015.19 490
11016.18 496
11017.17 532
11018.16 576
11019.15 512
11020.14 494
11021.13 447
11022.13 531
11023.12 441
11024.11 478
11025.10 459
11026.09 484
11027.08 480
11028.07 413
11029.07 432
11030.06 428
11031.05 487
11032.04 486
11033.03 449
11034.02 419
11035.02 430
11036.01 451
11037.00 518
11037.99 472
11038.98 437
11039.98 474
11040.97 471
11041.96 476
11042.95 469
11043.94 481
11044.94 466
11045.93 456
11046.92 497
11047.91 428
11048.91 427
11049.90 415
11050.89 465
11051.88 453
11052.88 406
11053.87 447
11054.86 422
11055.86 414
11056.85 381
11057.84 430
11058.83 380
11059.83 429
11060.82 456
11061.81 399
11062.81 432
11063.80 397
11064.79 409
11065.79 441
11066.78 451
11067.77 407
11068.77 469
11069.76 407
11070.75 414
11071.75 447
11072.74 416
11073.73 472
11074.73 401
11075.72 396
11076.71 434
11077.71 420
11078.70 416
11079.70 440
11080.69 434
11081.68 446
11082.68 385
11083.67 382
11084.67 430
11085.66 403
11086.65 422
11087.65 432
11088.64 412
11089.64 424
11090.63 396
11091.63 405
11092.62 485
11093.62 448
11094.61 398
11095.60 386
11096.60 402
11097.59 451
11098.59 439
11099.58 441
11100.58 412
11101.57 440
11102.57 437
11103.56 422
11104.56 403
11105.55 435
11106.55 432
11107.54 411
11108.54 444
11109.53 471
11110.53 475
11111.52 450
11112.52 441
11113.51 437
11114.51 452
11115.51 475
11116.50 393
11117.50 445
11118.49 516
11119.49 476
11120.48 456
11121.48 482
11122.48 524
11123.47 457
11124.47 466
11125.46 439
11126.46 466
11127.45 538
11128.45 532
11129.45 499
11130.44 519
11131.44 492
11132.44 509
11133.43 549
11134.43 499
11135.42 480
11136.42 492
11137.42 489
11138.41 510
11139.41 466
11140.41 477
11141.40 472
11142.40 483
11143.40 511
11144.39 445
11145.39 444
11146.39 499
11147.38 470
11148.38 438
11149.38 495
11150.38 501
11151.37 507
11152.37 476
11153.37 493
11154.36 443
11155.36 516
11156.36 438
11157.36 428
11158.35 425
11159.35 411
11160.35 394
11161.35 429
11162.34 416
11163.34 428
11164.34 395
11165.34 444
11166.33 424
11167.33 409
11168.33 444
11169.33 428
11170.33 460
11171.32 426
11172.32 376
11173.32 377
11174.32 429
11175.32 414
11176.31 453
11177.31 436
11178.31 422
11179.31 412
11180.31 430
11181.31 437
11182.30 439
11183.30 375
11184.30 425
11185.30 449
11186.30 436
11187.30 400
11188.30 452
11189.30 404
11190.29 471
11191.29 462
11192.29 405
11193.29 378
11194.29 446
11195.29 470
11196.29 442
11197.29 412
11198.29 483
11199.29 453
11200.28 496
11201.28 434
11202.28 498
11203.28 487
11204.28 434
11205.28 478
11206.28 461
11207.28 429
11208.28 477
11209.28 426
11210.28 464
11211.28 501
11212.28 492
11213.28 466
11214.28 510
11215.28 452
11216.28 484
11217.28 470
11218.28 424
11219.28 444
11220.28 477
11221.28 465
11222.28 425
11223.28 448
11224.28 430
11225.28 404
11226.28 407
11227.28 473
11228.28 471
11229.28 414
11230.28 416
11231.28 377
11232.29 421
11233.29 424
11234.29 445
11235.29 427
11236.29 442
11237.29 458
11238.29 418
11239.29 459
11240.29 451
11241.29 427
11242.29 470
11243.30 450
11244.30 384
11245.30 404
11246.30 464
11247.30 483
11248.30 419
11249.30 419
11250.31 419
11251.31 443
11252.31 434
11253.31 451
11254.31 469
11255.31 414
11256.32 371
11257.32 428
11258.32 498
11259.32 474
11260.32 462
11261.33 406
11262.33 443
11263.33 481
11264.33 494
11265.33 464
11266.34 506
11267.34 481
11268.34 440
11269.34 500
11270.35 508
11271.35 451
11272.35 523
11273.35 501
11274.36 502
11275.36 504
11276.36 510
11277.36 570
11278.37 533
11279.37 574
11280.37 630
11281.37 655
11282.38 656
11283.38 660
11284.38 670
11285.39 601
11286.39 611
11287.39 564
11288.40 589
11289.40 576
11290.40 481
11291.41 503
11292.41 503
11293.41 495
11294.42 536
11295.42 510
11296.42 527
11297.43 502
11298.43 470
11299.43 481
11300.44 466
11301.44 505
11302.45 501
11303.45 559
11304.45 485
11305.46 463
11306.46 499
11307.47 515
11308.47 526
11309.47 459
11310.48 540
11311.48 553
11312.49 584
11313.49 553
11314.50 628
11315.50 591
11316.50 620
11317.51 589
11318.51 638
11319.52 583
11320.52 604
11321.53 578
11322.53 604
11323.54 521
11324.54 533
11325.55 506
11326.55 532
11327.56 477
11328.56 498
11329.57 503
11330.57 478
11331.58 435
11332.58 412
11333.59 457
11334.59 419
11335.60 447
11336.60 442
11337.61 416
11338.61 444
11339.62 429
11340.63 436
11341.63 513
11342.64 447
11343.64 432
11344.65 448
11345.65 448
11346.66 454
11347.67 405
11348.67 425
11349.68 423
11350.68 430
11351.69 397
11352.70 374
11353.70 433
11354.71 416
11355.71 432
11356.72 419
11357.73 472
11358.73 457
11359.74 452
11360.75 464
11361.75 457
11362.76 466
11363.76 455
11364.77 419
11365.78 419
11366.78 378
11367.79 443
11368.80 456
11369.81 372
11370.81 409
11371.82 383
11372.83 449
11373.83 424
11374.84 407
11375.85 417
11376.85 426
11377.86 459
11378.87 431
11379.88 366
11380.88 421
11381.89 416
11382.90 418
11383.91 408
11384.91 396
11385.92 432
11386.93 438
11387.94 433
11388.94 401
11389.95 402
11390.96 424
11391.97 425
11392.97 437
11393.98 410
11394.99 411
11396.00 441
11397.01 459
11398.01 425
11399.02 421
11400.03 456
11401.04 437
11402.05 387
11403.06 375
11404.06 456
11405.07 451
11406.08 417
11407.09 427
11408.10 434
11409.11 436
11410.12 413
11411.12 402
11412.13 407
11413.14 400
11414.15 382
11415.16 409
11416.17 399
11417.18 427
11418.19 436
11419.19 399
11420.20 404
11421.21 406
11422.22 418
11423.23 425
11424.24 463
11425.25 430
11426.26 375
11427.27 451
11428.28 447
11429.29 425
11430.30 451
11431.31 430
11432.32 432
11433.33 459
11434.34 452
11435.35 409
11436.36 410
11437.36 477
11438.37 464
11439.38 454
11440.39 452
11441.40 451
11442.41 460
11443.42 422
11444.43 461
11445.45 462
11446.46 465
11447.47 450
11448.48 457
11449.49 452
11450.50 478
11451.51 499
11452.52 486
11453.53 537
11454.54 438
11455.55 421
11456.56 443
11457.57 435
11458.58 472
11459.59 471
11460.60 469
11461.61 420
11462.63 424
11463.64 447
11464.65 444
11465.66 442
11466.67 419
11467.68 482
11468.69 499
11469.70 492
11470.71 453
11471.73 501
11472.74 514
11473.75 496
11474.76 524
11475.77 520
11476.78 460
11477.79 448
11478.81 466
11479.82 445
11480.83 467
11481.84 419
11482.85 481
11483.87 473
11484.88 468
11485.89 480
11486.90 475
11487.91 536
11488.93 508
11489.94 450
11490.95 488
11491.96 487
11492.97 462
11493.99 468
11495.00 483
11496.01 503
11497.02 469
11498.04 438
11499.05 470
11500.06 503
11501.07 508
11502.09 506
11503.10 456
11504.11 485
11505.13 491
11506.14 529
11507.15 519
11508.16 464
11509.18 493
11510.19 516
11511.20 540
11512.22 578
11513.23 499
11514.24 560
11515.26 539
11516.27 547
11517.28 505
11518.30 526
11519.31 570
11520.32 498
11521.34 479
11522.35 510
11523.36 539
11524.38 561
11525.39 529
11526.40 585
11527.42 608
11528.43 595
11529.45 558
11530.46 585
11531.47 582
11532.49 582
11533.50 560
11534.52 559
11535.53 573
11536.54 597
11537.56 601
11538.57 628
11539.59 616
11540.60 593
11541.62 597
11542.63 644
11543.65 669
11544.66 634
11545.67 683
11546.69 711
11547.70 669
11548.72 692
11549.73 708
11550.75 685
11551.76 645
11552.78 677
11553.79 693
11554.81 743
11555.82 785
11556.84 747
11557.85 763
11558.87 715
11559.88 820
11560.90 863
11561.91 828
11562.93 831
11563.95 832
11564.96 824
11565.98 899
11566.99 880
11568.01 874
11569.02 874
11570.04 867
11571.05 881
11572.07 858
11573.09 873
11574.10 916
11575.12 968
11576.13 962
11577.15 966
11578.17 1004
11579.18 988
11580.20 1033
11581.21 1105
11582.23 1152
11583.25 1181
11584.26 1187
11585.28 1240
11586.30 1359
11587.31 1297
11588.33 1378
11589.35 1317
11590.36 1456
11591.38 1352
11592.40 1443
11593.41 1496
11594.43 1581
11595.45 1534
11596.46 1743
11597.48 1869
11598.50 1966
11599.51 2088
11600.53 2428
11601.55 2559
11602.56 2885
11603.58 3192
11604.60 3428
11605.62 3556
11606.63 3698
11607.65 3636
11608.67 3564
11609.69 3293
11610.70 2987
11611.72 2620
11612.74 2523
11613.76 2281
11614.77 2121
11615.79 1897
11616.81 1704
11617.83 1555
11618.84 1495
11619.86 1447
11620.88 1387
11621.90 1424
11622.92 1381
11623.93 1293
11624.95 1277
11625.97 1218
11626.99 1230
11628.01 1181
11629.03 1136
11630.04 1140
11631.06 1055
11632.08 1088
11633.10 1113
11634.12 1015
11635.14 953
11636.15 977
11637.17 1060
11638.19 1058
11639.21 989
11640.23 1027
11641.25 1029
11642.27 1023
11643.29 978
11644.30 1001
11645.32 982
11646.34 951
11647.36 882
11648.38 865
11649.40 886
11650.42 808
11651.44 790
11652.46 784
11653.48 720
11654.50 755
11655.52 768
11656.54 769
11657.55 728
11658.57 738
11659.59 711
11660.61 700
11661.63 758
11662.65 745
11663.67 692
11664.69 698
11665.71 730
11666.73 699
11667.75 723
11668.77 747
11669.79 738
11670.81 764
11671.83 794
11672.85 806
11673.87 797
11674.89 827
11675.91 824
11676.93 814
11677.95 773
11678.98 876
11680.00 871
11681.02 828
11682.04 851
11683.06 863
11684.08 893
11685.10 871
11686.12 909
11687.14 904
11688.16 929
11689.18 840
11690.20 862
11691.22 827
11692.25 829
11693.27 849
11694.29 844
11695.31 768
11696.33 774
11697.35 818
11698.37 726
11699.39 826
11700.42 804
11701.44 806
11702.46 759
11703.48 758
11704.50 777
11705.52 806
11706.54 739
11707.57 752
11708.59 778
11709.61 727
11710.63 694
11711.65 739
11712.68 696
11713.70 729
11714.72 736
11715.74 634
11716.76 674
11717.79 697
11718.81 684
11719.83 643
11720.85 662
11721.88 670
11722.90 729
11723.92 672
11724.94 661
11725.97 620
11726.99 604
11728.01 615
11729.03 604
11730.06 600
11731.08 550
11732.10 582
11733.12 618
11734.15 593
11735.17 548
11736.19 594
11737.22 559
11738.24 535
11739.26 520
11740.29 503
11741.31 545
11742.33 501
11743.35 517
11744.38 516
11745.40 534
11746.43 553
11747.45 567
11748.47 586
11749.50 583
11750.52 617
11751.54 608
11752.57 660
11753.59 565
11754.61 543
11755.64 599
11756.66 609
11757.69 516
11758.71 495
11759.73 523
11760.76 550
11761.78 498
11762.81 502
11763.83 527
11764.85 556
11765.88 543
11766.90 493
11767.93 512
11768.95 490
11769.98 475
11771.00 533
11772.02 533
11773.05 490
11774.07 506
11775.10 506
11776.12 496
11777.15 482
11778.17 495
11779.20 497
11780.22 539
11781.25 478
11782.27 481
11783.30 469
11784.32 507
11785.35 518
11786.37 541
11787.40 507
11788.42 441
11789.45 412
11790.47 461
11791.50 446
11792.53 489
11793.55 448
11794.58 451
11795.60 472
11796.63 487
11797.65 472
11798.68 433
11799.70 425
11800.73 418
11801.76 463
11802.78 408
11803.81 447
11804.83 440
11805.86 484
11806.89 428
11807.91 387
11808.94 452
11809.96 502
11810.99 432
11812.02 369
11813.04 396
11814.07 424
11815.10 400
11816.12 381
11817.15 400
11818.18 430
11819.20 394
11820.23 407
11821.26 391
11822.28 419
11823.31 434
11824.34 398
11825.36 421
11826.39 423
11827.42 439
11828.44 441
11829.47 470
11830.50 440
11831.52 394
11832.55 438
11833.58 422
11834.61 402
11835.63 419
11836.66 395
11837.69 423
11838.72 436
11839.74 415
11840.77 415
11841.80 361
11842.83 384
11843.85 367
11844.88 396
11845.91 378
11846.94 380
11847.96 377
11848.99 354
11850.02 381
11851.05 416
11852.08 448
11853.10 398
11854.13 415
11855.16 433
11856.19 408
11857.22 426
11858.25 413
11859.27 399
11860.30 409
11861.33 446
11862.36 391
11863.39 404
11864.42 398
11865.44 411
11866.47 405
11867.50 386
11868.53 390
11869.56 423
11870.59 420
11871.62 432
11872.65 424
11873.68 392
11874.70 402
11875.73 476
11876.76 444
11877.79 380
11878.82 405
11879.85 465
11880.88 452
11881.91 432
11882.94 430
11883.97 398
11885.00 367
11886.03 417
11887.06 412
11888.09 405
11889.11 407
11890.14 427
11891.17 420
11892.20 420
11893.23 480
11894.26 445
11895.29 440
11896.32 385
11897.35 408
11898.38 396
11899.41 423
11900.44 463
11901.47 454
11902.50 454
11903.53 443
11904.56 458
11905.60 475
11906.63 480
11907.66 534
11908.69 501
11909.72 464
11910.75 493
11911.78 450
11912.81 423
11913.84 476
11914.87 507
11915.90 506
11916.93 468
11917.96 467
11918.99 426
11920.02 462
11921.06 504
11922.09 477
11923.12 451
11924.15 419
11925.18 463
11926.21 424
11927.24 514
11928.27 448
11929.31 470
11930.34 519
11931.37 480
11932.40 445
11933.43 502
11934.46 497
11935.49 543
11936.53 496
11937.56 515
11938.59 554
11939.62 588
11940.65 532
11941.69 521
11942.72 589
11943.75 488
11944.78 493
11945.81 496
11946.85 434
11947.88 439
11948.91 387
11949.94 420
11950.97 418
11952.01 440
11953.04 409
11954.07 379
11955.10 420
11956.14 428
11957.17 413
11958.20 427
11959.23 434
11960.27 395
11961.30 407
11962.33 371
11963.37 369
11964.40 397
11965.43 417
11966.46 406
11967.50 394
11968.53 369
11969.56 399
11970.60 382
11971.63 396
11972.66 418
11973.70 430
11974.73 413
11975.76 427
11976.80 445
11977.83 444
11978.86 400
11979.90 422
11980.93 433
11981.96 403
11983.00 420
11984.03 412
11985.07 415
11986.10 410
11987.13 415
11988.17 433
11989.20 407
11990.24 415
11991.27 437
11992.30 436
11993.34 427
11994.37 457
11995.41 415
11996.44 459
11997.48 416
11998.51 416
11999.54 415
12000.58 401
12001.61 437
12002.65 420
12003.68 414
12004.72 416
12005.75 460
12006.79 435
12007.82 457
12008.86 427
12009.89 431
12010.93 403
12011.96 465
12013.00 512
12014.03 450
12015.07 469
12016.10 508
12017.14 489
12018.17 537
12019.21 470
12020.24 456
12021.28 524
12022.31 475
12023.35 498
12024.38 522
12025.42 559
12026.45 517
12027.49 508
12028.53 459
12029.56 420
12030.60 442
12031.63 460
12032.67 431
12033.70 493
12034.74 466
12035.78 419
12036.81 441
12037.85 477
12038.88 476
12039.92 452
12040.96 454
12041.99 443
12043.03 428
12044.07 392
12045.10 440
12046.14 398
12047.18 444
12048.21 428
12049.25 414
12050.28 422
12051.32 446
12052.36 403
12053.39 427
12054.43 474
12055.47 464
12056.51 425
12057.54 381
12058.58 389
12059.62 409
12060.65 453
12061.69 406
12062.73 362
12063.76 410
12064.80 424
12065.84 431
12066.88 413
12067.91 398
12068.95 421
12069.99 455
12071.03 408
12072.06 378
12073.10 408
12074.14 424
12075.18 407
12076.21 404
12077.25 428
12078.29 397
12079.33 421
12080.37 418
12081.40 407
12082.44 436
12083.48 447
12084.52 399
12085.56 367
12086.59 377
12087.63 418
12088.67 419
12089.71 381
12090.75 392
12091.79 390
12092.82 407
12093.86 404
12094.90 391
12095.94 411
12096.98 384
12098.02 367
12099.06 406
12100.09 408
12101.13 409
12102.17 408
12103.21 422
12104.25 424
12105.29 410
12106.33 443
12107.37 459
12108.41 427
12109.45 421
12110.48 407
12111.52 410
12112.56 403
12113.60 398
12114.64 365
12115.68 390
12116.72 333
12117.76 359
12118.80 357
12119.84 366
12120.88 365
12121.92 351
12122.96 362
12124.00 387
12125.04 415
12126.08 410
12127.12 379
12128.16 361
12129.20 321
12130.24 329
12131.28 328
12132.32 360
12133.36 395
12134.40 340
12135.44 371
12136.48 419
12137.52 387
12138.56 361
12139.60 356
12140.64 373
12141.68 388
12142.72 390
12143.76 358
12144.80 367
12145.84 374
12146.88 345
12147.93 356
12148.97 342
12150.01 352
12151.05 332
12152.09 314
12153.13 341
12154.17 369
12155.21 334
12156.25 300
12157.29 309
12158.34 293
12159.38 353
12160.42 362
12161.46 383
12162.50 323
12163.54 327
12164.58 355
12165.63 347
12166.67 325
12167.71 355
12168.75 344
12169.79 349
12170.83 370
12171.88 347
12172.92 360
12173.96 350
12175.00 352
12176.04 342
12177.09 332
12178.13 313
12179.17 349
12180.21 333
12181.25 342
12182.30 325
12183.34 325
12184.38 301
12185.42 329
12186.47 302
12187.51 286
12188.55 310
12189.59 374
12190.64 336
12191.68 336
12192.72 349
12193.77 326
12194.81 309
12195.85 320
12196.89 372
12197.94 341
12198.98 332
12200.02 340
12201.07 332
12202.11 338
12203.15 301
12204.20 309
12205.24 346
12206.28 321
12207.33 330
12208.37 317
12209.41 314
12210.46 358
12211.50 334
12212.54 356
12213.59 304
12214.63 315
12215.67 312
12216.72 343
12217.76 329
12218.81 323
12219.85 345
12220.89 383
12221.94 376
12222.98 363
12224.03 325
12225.07 315
12226.11 340
12227.16 338
12228.20 341
12229.25 330
12230.29 335
12231.33 385
12232.38 343
12233.42 334
12234.47 346
12235.51 363
12236.56 312
12237.60 318
12238.65 371
12239.69 365
12240.74 357
12241.78 330
12242.83 389
12243.87 362
12244.92 373
12245.96 386
12247.01 359
12248.05 389
12249.10 339
12250.14 382
12251.19 364
12252.23 346
12253.28 377
12254.32 333
12255.37 320
12256.41 318
12257.46 308
12258.50 339
12259.55 319
12260.60 325
12261.64 312
12262.69 301
12263.73 336
12264.78 319
12265.82 335
12266.87 311
12267.92 303
12268.96 296
12270.01 296
12271.05 322
12272.10 300
12273.15 337
12274.19 319
12275.24 321
12276.29 310
12277.33 286
12278.38 306
12279.42 321
12280.47 256
12281.52 321
12282.56 354
12283.61 329
12284.66 335
12285.70 353
12286.75 316
12287.80 332
12288.84 326
12289.89 300
12290.94 286
12291.99 291
12293.03 297
12294.08 294
12295.13 316
12296.17 283
12297.22 289
12298.27 284
12299.32 273
12300.36 262
12301.41 258
12302.46 266
12303.51 306
12304.55 327
12305.60 301
12306.65 290
12307.70 292
12308.74 318
12309.79 285
12310.84 299
12311.89 312
12312.93 335
12313.98 325
12315.03 316
12316.08 303
12317.13 270
12318.17 270
12319.22 300
12320.27 311
12321.32 300
12322.37 275
12323.42 264
12324.46 253
12325.51 254
12326.56 296
12327.61 278
12328.66 300
12329.71 278
12330.76 280
12331.80 285
12332.85 252
12333.90 258
12334.95 271
12336.00 255
12337.05 256
12338.10 288
12339.15 332
12340.19 328
12341.24 282
12342.29 269
12343.34 318
12344.39 318
12345.44 294
12346.49 290
12347.54 245
12348.59 285
12349.64 306
12350.69 266
12351.74 235
12352.79 293
12353.84 297
12354.89 291
12355.94 256
12356.99 275
12358.04 268
12359.09 322
12360.14 283
12361.18 246
12362.23 297
12363.28 280
12364.33 280
12365.39 295
12366.44 296
12367.49 325
12368.54 335
12369.59 308
12370.64 306
12371.69 281
12372.74 284
12373.79 304
12374.84 305
12375.89 296
12376.94 253
12377.99 224
12379.04 261
12380.09 308
12381.14 260
12382.19 282
12383.24 273
12384.29 286
12385.35 302
12386.40 239
12387.45 242
12388.50 267
12389.55 294
12390.60 291
12391.65 286
12392.70 253
12393.75 303
12394.81 276
12395.86 321
12396.91 316
12397.96 291
12399.01 291
12400.06 269
12401.12 285
12402.17 310
12403.22 266
12404.27 310
12405.32 302
12406.37 305
12407.43 268
12408.48 277
12409.53 299
12410.58 324
12411.63 274
12412.69 298
12413.74 271
12414.79 292
12415.84 311
12416.90 321
12417.95 304
12419.00 291
12420.05 254
12421.10 306
12422.16 308
12423.21 293
12424.26 272
12425.32 271
12426.37 289
12427.42 260
12428.47 250
12429.53 288
12430.58 350
12431.63 315
12432.68 260
12433.74 289
12434.79 232
12435.84 246
12436.90 263
12437.95 264
12439.00 278
12440.06 291
12441.11 315
12442.16 283
12443.22 287
12444.27 314
12445.32 303
12446.38 330
12447.43 287
12448.48 275
12449.54 305
12450.59 303
12451.65 297
12452.70 303
12453.75 300
12454.81 279
12455.86 318
12456.92 290
12457.97 274
12459.02 323
12460.08 276
12461.13 263
12462.19 286
12463.24 262
12464.29 254
12465.35 294
12466.40 329
12467.46 258
12468.51 249
12469.57 264
12470.62 289
12471.68 270
12472.73 243
12473.79 296
12474.84 300
12475.90 317
12476.95 261
12478.00 265
12479.06 332
12480.11 337
12481.17 322
12482.22 284
12483.28 281
12484.34 297
12485.39 353
12486.45 358
12487.50 305
12488.56 291
12489.61 345
12490.67 345
12491.72 305
12492.78 334
12493.83 382
12494.89 386
12495.94 412
12497.00 456
12498.06 447
12499.11 464
12500.17 494
12501.22 466
12502.28 426
12503.34 413
12504.39 425
12505.45 422
12506.50 345
12507.56 336
12508.62 341
12509.67 330
12510.73 335
12511.79 320
12512.84 308
12513.90 330
12514.95 281
12516.01 286
12517.07 316
12518.12 295
12519.18 311
12520.24 283
12521.29 318
12522.35 306
12523.41 264
12524.46 303
12525.52 282
12526.58 303
12527.64 307
12528.69 258
12529.75 286
12530.81 307
12531.86 261
12532.92 289
12533.98 251
12535.04 286
12536.09 321
12537.15 284
12538.21 315
12539.27 314
12540.32 310
12541.38 299
12542.44 275
12543.50 278
12544.55 270
12545.61 272
12546.67 308
12547.73 296
12548.78 281
12549.84 296
12550.90 317
12551.96 282
12553.02 281
12554.07 281
12555.13 284
12556.19 287
12557.25 321
12558.31 291
12559.37 263
12560.42 311
12561.48 320
12562.54 294
12563.60 284
12564.66 368
12565.72 319
12566.78 324
12567.83 324
12568.89 304
12569.95 298
12571.01 364
12572.07 308
12573.13 306
12574.19 355
12575.25 354
12576.31 367
12577.36 373
12578.42 377
12579.48 364
12580.54 401
12581.60 395
12582.66 399
12583.72 371
12584.78 333
12585.84 322
12586.90 318
12587.96 323
12589.02 288
12590.08 285
12591.14 278
12592.20 285
12593.26 266
12594.32 264
12595.38 308
12596.44 288
12597.50 270
12598.56 272
12599.62 278
12600.68 286
12601.74 274
12602.80 303
12603.86 289
12604.92 300
12605.98 292
12607.04 302
12608.10 254
12609.16 266
12610.22 284
12611.28 269
12612.34 267
12613.40 278
12614.46 278
12615.52 269
12616.58 271
12617.64 262
12618.70 277
12619.76 300
12620.83 288
12621.89 289
12622.95 293
12624.01 313
12625.07 299
12626.13 303
12627.19 301
12628.25 284
12629.31 254
12630.38 314
12631.44 253
12632.50 242
12633.56 268
12634.62 281
12635.68 262
12636.74 267
12637.81 253
12638.87 260
12639.93 261
12640.99 242
12642.05 270
12643.12 295
12644.18 264
12645.24 286
12646.30 265
12647.36 238
12648.43 286
12649.49 287
12650.55 275
12651.61 304
12652.67 275
12653.74 283
12654.80 311
12655.86 338
12656.92 292
12657.99 310
12659.05 337
12660.11 331
12661.17 300
12662.24 323
12663.30 313
12664.36 278
12665.42 313
12666.49 290
12667.55 265
12668.61 292
12669.68 282
12670.74 287
12671.80 276
12672.87 290
12673.93 285
12674.99 247
12676.06 277
12677.12 290
12678.18 267
12679.25 277
12680.31 290
12681.37 257
12682.44 274
12683.50 278
12684.56 264
12685.63 267
12686.69 279
12687.75 276
12688.82 298
12689.88 266
12690.95 266
12692.01 290
12693.07 296
12694.14 267
12695.20 317
12696.27 270
12697.33 289
12698.39 289
12699.46 260
12700.52 237
12701.59 246
12702.65 265
12703.72 221
12704.78 213
12705.84 250
12706.91 280
12707.97 246
12709.04 259
12710.10 247
12711.17 262
12712.23 231
12713.30 222
12714.36 257
12715.43 259
12716.49 276
12717.56 255
12718.62 252
12719.69 222
12720.75 226
12721.82 223
12722.88 256
12723.95 216
12725.01 252
12726.08 250
12727.14 228
12728.21 247
12729.28 246
12730.34 249
12731.41 285
12732.47 269
12733.54 252
12734.60 251
12735.67 282
12736.73 312
12737.80 318
12738.87 314
12739.93 306
12741.00 288
12742.06 312
12743.13 255
12744.20 254
12745.26 283
12746.33 240
12747.40 226
12748.46 227
12749.53 233
12750.59 222
12751.66 240
12752.73 265
12753.79 242
12754.86 254
12755.93 266
12756.99 263
12758.06 253
12759.13 228
12760.19 228
12761.26 216
12762.33 235
12763.39 218
12764.46 231
12765.53 222
12766.60 216
12767.66 198
12768.73 217
12769.80 230
12770.86 237
12771.93 240
12773.00 225
12774.07 247
12775.13 218
12776.20 235
12777.27 242
12778.34 220
12779.40 230
12780.47 224
12781.54 224
12782.61 223
12783.67 229
12784.74 226
12785.81 232
12786.88 222
12787.95 228
12789.01 226
12790.08 186
12791.15 220
12792.22 240
12793.29 208
12794.35 226
12795.42 220
12796.49 221
12797.56 258
12798.63 238
12799.70 254
12800.76 227
12801.83 223
12802.90 223
12803.97 219
12805.04 240
12806.11 255
12807.18 266
12808.25 258
12809.31 245
12810.38 236
12811.45 243
12812.52 275
12813.59 253
12814.66 233
12815.73 212
12816.80 247
12817.87 234
12818.94 262
12820.01 232
12821.07 244
12822.14 243
12823.21 232
12824.28 230
12825.35 235
12826.42 245
12827.49 223
12828.56 242
12829.63 256
12830.70 279
12831.77 226
12832.84 229
12833.91 278
12834.98 259
12836.05 210
12837.12 225
12838.19 202
12839.26 234
12840.33 245
12841.40 217
12842.47 194
12843.54 234
12844.61 224
12845.68 223
12846.75 198
12847.82 210
12848.89 190
12849.96 192
12851.03 197
12852.10 198
12853.18 213
12854.25 252
12855.32 209
12856.39 226
12857.46 210
12858.53 216
12859.60 233
12860.67 246
12861.74 230
12862.81 204
12863.88 194
12864.96 190
12866.03 219
12867.10 217
12868.17 199
12869.24 212
12870.31 186
12871.38 183
12872.46 208
12873.53 217
12874.60 230
12875.67 239
12876.74 215
12877.81 186
12878.88 215
12879.96 205
12881.03 207
12882.10 212
12883.17 197
12884.24 173
12885.32 220
12886.39 199
12887.46 191
12888.53 205
12889.60 185
12890.68 235
12891.75 207
12892.82 233
12893.89 258
12894.97 206
12896.04 223
12897.11 216
12898.18 259
12899.26 232
12900.33 190
12901.40 216
12902.47 219
12903.55 190
12904.62 190
12905.69 212
12906.77 213
12907.84 221
12908.91 236
12909.99 208
12911.06 223
12912.13 226
12913.20 197
12914.28 218
12915.35 194
12916.42 206
12917.50 164
12918.57 162
12919.64 177
12920.72 179
12921.79 232
12922.87 210
12923.94 187
12925.01 146
12926.09 185
12927.16 209
12928.23 215
12929.31 192
12930.38 247
12931.46 208
12932.53 188
12933.60 238
12934.68 207
12935.75 178
12936.83 184
12937.90 172
12938.97 209
12940.05 200
12941.12 201
12942.20 185
12943.27 182
12944.35 173
12945.42 207
12946.50 222
12947.57 195
12948.64 177
12949.72 193
12950.79 179
12951.87 203
12952.94 163
12954.02 159
12955.09 201
12956.17 197
12957.24 200
12958.32 214
12959.39 193
12960.47 223
12961.54 207
12962.62 231
12963.69 234
12964.77 229
12965.85 215
12966.92 241
12968.00 213
12969.07 224
12970.15 189
12971.22 200
12972.30 203
12973.37 181
12974.45 170
12975.53 179
12976.60 172
12977.68 202
12978.75 205
12979.83 176
12980.90 193
12981.98 210
12983.06 224
12984.13 201
12985.21 210
12986.29 209
12987.36 207
12988.44 182
12989.51 205
12990.59 202
12991.67 193
12992.74 206
12993.82 196
12994.90 186
12995.97 225
12997.05 197
12998.13 206
12999.20 228
13000.28 194
13001.36 197
13002.43 221
13003.51 214
13004.59 253
13005.67 199
13006.74 262
13007.82 221
13008.90 209
13009.97 224
13011.05 193
13012.13 229
13013.21 200
13014.28 219
13015.36 203
13016.44 227
13017.52 213
13018.59 212
13019.67 224
13020.75 241
13021.83 252
13022.90 205
13023.98 191
13025.06 227
13026.14 215
13027.22 198
13028.29 207
13029.37 197
13030.45 235
13031.53 240
13032.61 219
13033.68 217
13034.76 233
13035.84 218
13036.92 218
13038.00 209
13039.08 209
13040.15 221
13041.23 235
13042.31 246
13043.39 206
13044.47 238
13045.55 213
13046.63 230
13047.70 236
13048.78 249
13049.86 229
13050.94 208
13052.02 252
13053.10 223
13054.18 220
13055.26 235
13056.34 217
13057.42 263
13058.49 214
13059.57 242
13060.65 205
13061.73 248
13062.81 232
13063.89 244
13064.97 204
13066.05 245
13067.13 267
13068.21 203
13069.29 184
13070.37 210
13071.45 202
13072.53 239
13073.61 236
13074.69 231
13075.77 239
13076.85 236
13077.93 221
13079.01 249
13080.09 188
13081.17 168
13082.25 215
13083.33 226
13084.41 206
13085.49 235
13086.57 227
13087.65 194
13088.73 211
13089.81 234
13090.89 214
13091.97 213
13093.05 203
13094.13 231
13095.21 200
13096.30 217
13097.38 173
13098.46 198
13099.54 183
13100.62 201
13101.70 187
13102.78 205
13103.86 223
13104.94 236
13106.02 227
13107.11 249
13108.19 232
13109.27 204
13110.35 219
13111.43 191
13112.51 203
13113.59 237
13114.68 197
13115.76 158
13116.84 210
13117.92 210
13119.00 230
13120.08 223
13121.17 210
13122.25 220
13123.33 202
13124.41 208
13125.49 228
13126.58 214
13127.66 223
13128.74 195
13129.82 227
13130.90 230
13131.99 203
13133.07 199
13134.15 230
13135.23 263
13136.32 235
13137.40 205
13138.48 242
13139.56 211
13140.65 248
13141.73 212
13142.81 213
13143.89 218
13144.98 216
13146.06 203
13147.14 210
13148.23 235
13149.31 197
13150.39 213
13151.47 188
13152.56 201
13153.64 200
13154.72 185
13155.81 198
13156.89 211
13157.97 243
13159.06 209
13160.14 230
13161.22 240
13162.31 217
13163.39 201
13164.47 208
13165.56 222
13166.64 246
13167.73 212
13168.81 210
13169.89 256
13170.98 162
13172.06 190
13173.14 228
13174.23 227
13175.31 216
13176.40 198
13177.48 202
13178.57 203
13179.65 232
13180.73 261
13181.82 232
13182.90 218
13183.99 220
13185.07 212
13186.16 232
13187.24 244
13188.32 211
13189.41 216
13190.49 199
13191.58 190
13192.66 182
13193.75 218
13194.83 181
13195.92 221
13197.00 217
13198.09 240
13199.17 233
13200.26 214
13201.34 234
13202.43 200
13203.51 225
13204.60 229
13205.68 240
13206.77 232
13207.86 237
13208.94 192
13210.03 228
13211.11 212
13212.20 185
13213.28 195
13214.37 235
13215.45 213
13216.54 220
13217.63 185
13218.71 189
13219.80 195
13220.88 201
13221.97 233
13223.06 264
13224.14 234
13225.23 223
13226.31 211
13227.40 229
13228.49 194
13229.57 190
13230.66 195
13231.74 214
13232.83 197
13233.92 226
13235.00 190
13236.09 239
13237.18 210
13238.26 189
13239.35 230
13240.44 180
13241.52 211
13242.61 222
13243.70 199
13244.78 235
13245.87 207
13246.96 199
13248.05 176
13249.13 228
13250.22 231
13251.31 212
13252.39 240
13253.48 230
13254.57 197
13255.66 166
13256.74 198
13257.83 205
13258.92 224
13260.01 232
13261.09 190
13262.18 200
13263.27 228
13264.36 227
13265.44 246
13266.53 213
13267.62 188
13268.71 200
13269.80 233
13270.88 213
13271.97 195
13273.06 257
13274.15 217
13275.24 205
13276.32 236
13277.41 255
13278.50 262
13279.59 225
13280.68 225
13281.77 209
13282.85 225
13283.94 244
13285.03 243
13286.12 257
13287.21 218
13288.30 235
13289.39 214
13290.48 270
13291.56 246
13292.65 218
13293.74 225
13294.83 218
13295.92 218
13297.01 238
13298.10 221
13299.19 247
13300.28 221
13301.37 196
13302.46 219
13303.54 240
13304.63 208
13305.72 229
13306.81 219
13307.90 222
13308.99 229
13310.08 245
13311.17 245
13312.26 214
13313.35 215
13314.44 234
13315.53 228
13316.62 225
13317.71 198
13318.80 206
13319.89 219
13320.98 252
13322.07 221
13323.16 211
13324.25 255
13325.34 215
13326.43 232
13327.52 215
13328.61 219
13329.70 249
13330.79 228
13331.88 263
13332.97 239
13334.06 190
13335.15 207
13336.24 208
13337.34 217
13338.43 264
13339.52 233
13340.61 225
13341.70 244
13342.79 238
13343.88 225
13344.97 237
13346.06 226
13347.15 205
13348.25 230
13349.34 273
13350.43 206
13351.52 215
13352.61 261
13353.70 220
13354.79 195
13355.88 221
13356.98 245
13358.07 255
13359.16 281
13360.25 234
13361.34 232
13362.43 257
13363.53 263
13364.62 259
13365.71 239
13366.80 240
13367.89 227
13368.99 254
13370.08 224
13371.17 256
13372.26 253
13373.35 277
13374.45 236
13375.54 240
13376.63 257
13377.72 208
13378.82 231
13379.91 218
13381.00 240
13382.09 239
13383.19 237
13384.28 261
13385.37 223
13386.46 199
13387.56 166
13388.65 246
13389.74 226
13390.84 242
13391.93 224
13393.02 225
13394.11 232
13395.21 224
13396.30 224
13397.39 236
13398.49 221
13399.58 245
13400.67 205
13401.77 211
13402.86 223
13403.95 218
13405.05 197
13406.14 180
13407.23 218
13408.33 254
13409.42 238
13410.52 211
13411.61 195
13412.70 218
13413.80 212
13414.89 231
13415.98 206
13417.08 237
13418.17 230
13419.27 236
13420.36 228
13421.45 227
13422.55 235
13423.64 241
13424.74 234
13425.83 196
13426.93 216
13428.02 240
13429.12 198
13430.21 222
13431.30 249
13432.40 250
13433.49 212
13434.59 201
13435.68 222
13436.78 233
13437.87 248
13438.97 184
13440.06 244
13441.16 203
13442.25 234
13443.35 233
13444.44 229
13445.54 205
13446.63 239
13447.73 236
13448.82 218
13449.92 214
13451.01 211
13452.11 229
13453.20 255
13454.30 234
13455.40 206
13456.49 207
13457.59 210
13458.68 227
13459.78 212
13460.87 253
13461.97 277
13463.07 245
13464.16 252
13465.26 239
13466.35 242
13467.45 225
13468.55 224
13469.64 235
13470.74 243
13471.83 217
13472.93 232
13474.03 223
13475.12 240
13476.22 207
13477.32 209
13478.41 229
13479.51 243
13480.61 270
13481.70 251
13482.80 257
13483.90 249
13484.99 267
13486.09 279
13487.19 229
13488.28 226
13489.38 242
13490.48 217
13491.57 238
13492.67 249
13493.77 231
13494.86 232
13495.96 244
13497.06 228
13498.16 254
13499.25 279
13500.35 289
13501.45 275
13502.55 224
13503.64 271
13504.74 274
13505.84 279
13506.94 292
13508.03 265
13509.13 270
13510.23 253
13511.33 259
13512.43 249
13513.52 227
13514.62 209
13515.72 233
13516.82 238
13517.92 220
13519.01 198
13520.11 233
13521.21 231
13522.31 245
13523.41 200
13524.50 240
13525.60 220
13526.70 218
13527.80 201
13528.90 198
13530.00 212
13531.10 201
13532.19 207
13533.29 194
13534.39 207
13535.49 204
13536.59 213
13537.69 179
13538.79 187
13539.89 202
13540.99 228
13542.08 195
13543.18 191
13544.28 189
13545.38 181
13546.48 226
13547.58 220
13548.68 211
13549.78 194
13550.88 222
13551.98 188
13553.08 216
13554.18 199
13555.28 228
13556.38 184
13557.48 184
13558.58 226
13559.68 213
13560.78 226
13561.88 223
13562.98 200
13564.08 189
13565.18 194
13566.28 214
13567.38 211
13568.48 184
13569.58 187
13570.68 223
13571.78 231
13572.88 202
13573.98 215
13575.08 207
13576.18 192
13577.28 197
13578.38 228
13579.48 207
13580.58 244
13581.68 193
13582.78 212
13583.88 228
13584.98 227
13586.08 206
13587.19 199
13588.29 212
13589.39 191
13590.49 224
13591.59 233
13592.69 245
13593.79 215
13594.89 214
13595.99 254
13597.10 252
13598.20 194
13599.30 237
13600.40 218
13601.50 201
13602.60 171
13603.70 195
13604.81 245
13605.91 208
13607.01 226
13608.11 254
13609.21 216
13610.31 262
13611.42 233
13612.52 234
13613.62 234
13614.72 212
13615.82 212
13616.93 234
13618.03 260
13619.13 254
13620.23 230
13621.34 216
13622.44 257
13623.54 240
13624.64 246
13625.75 247
13626.85 247
13627.95 239
13629.05 221
13630.16 230
13631.26 214
13632.36 231
13633.46 221
13634.57 217
13635.67 256
13636.77 247
13637.88 267
13638.98 232
13640.08 224
13641.18 210
13642.29 263
13643.39 219
13644.49 257
13645.60 199
13646.70 224
13647.80 232
13648.91 224
13650.01 252
13651.11 237
13652.22 242
13653.32 227
13654.43 232
13655.53 224
13656.63 223
13657.74 202
13658.84 217
13659.94 245
13661.05 219
13662.15 235
13663.26 247
13664.36 213
13665.46 235
13666.57 249
13667.67 265
13668.78 230
13669.88 220
13670.99 220
13672.09 209
13673.19 235
13674.30 217
13675.40 199
13676.51 238
13677.61 224
13678.72 213
13679.82 223
13680.93 249
13682.03 243
13683.14 215
13684.24 211
13685.35 244
13686.45 212
13687.56 201
13688.66 217
13689.77 229
13690.87 196
13691.98 236
13693.08 223
13694.19 197
13695.29 218
13696.40 228
13697.50 232
13698.61 199
13699.71 208
13700.82 219
13701.92 228
13703.03 203
13704.14 211
13705.24 214
13706.35 231
13707.45 232
13708.56 244
13709.66 254
13710.77 223
13711.88 249
13712.98 233
13714.09 245
13715.19 240
13716.30 244
13717.41 248
13718.51 240
13719.62 235
13720.73 222
13721.83 267
13722.94 228
13724.04 239
13725.15 224
13726.26 258
13727.36 261
13728.47 261
13729.58 266
13730.68 261
13731.79 217
13732.90 232
13734.00 244
13735.11 258
13736.22 301
13737.33 258
13738.43 234
13739.54 258
13740.65 285
13741.75 240
13742.86 260
13743.97 237
13745.08 275
13746.18 261
13747.29 252
13748.40 335
13749.51 293
13750.61 247
13751.72 264
13752.83 271
13753.94 294
13755.04 264
13756.15 257
13757.26 253
13758.37 277
13759.47 290
13760.58 252
13761.69 241
13762.80 268
13763.91 320
13765.01 333
13766.12 271
13767.23 294
13768.34 307
13769.45 325
13770.56 321
13771.66 299
13772.77 326
13773.88 412
13774.99 397
13776.10 397
13777.21 391
13778.32 331
13779.42 369
13780.53 328
13781.64 321
13782.75 334
13783.86 335
13784.97 356
13786.08 324
13787.19 288
13788.30 320
13789.40 292
13790.51 303
13791.62 310
13792.73 303
13793.84 299
13794.95 293
13796.06 250
13797.17 246
13798.28 261
13799.39 252
13800.50 281
13801.61 265
13802.72 290
13803.83 308
13804.94 299
13806.05 281
13807.16 301
13808.27 306
13809.38 246
13810.49 237
13811.60 268
13812.71 296
13813.82 278
13814.93 270
13816.04 265
13817.15 283
13818.26 284
13819.37 300
13820.48 307
13821.59 307
13822.70 284
13823.81 306
13824.92 312
13826.03 272
13827.14 289
13828.25 306
13829.36 252
13830.47 273
13831.58 259
13832.69 286
13833.81 310
13834.92 267
13836.03 252
13837.14 272
13838.25 261
13839.36 245
13840.47 246
13841.58 246
13842.69 281
13843.81 294
13844.92 281
13846.03 297
13847.14 254
13848.25 271
13849.36 258
13850.47 287
13851.59 281
13852.70 260
13853.81 305
13854.92 273
13856.03 252
13857.14 288
13858.26 294
13859.37 270
13860.48 302
13861.59 291
13862.70 324
13863.82 301
13864.93 310
13866.04 295
13867.15 281
13868.26 309
13869.38 333
13870.49 323
13871.60 308
13872.71 326
13873.83 364
13874.94 315
13876.05 307
13877.16 291
13878.28 297
13879.39 305
13880.50 296
13881.62 316
13882.73 301
13883.84 316
13884.95 320
13886.07 287
13887.18 297
13888.29 273
13889.41 297
13890.52 304
13891.63 285
13892.75 277
13893.86 302
13894.97 342
13896.09 385
13897.20 359
13898.31 297
13899.43 367
13900.54 320
13901.65 280
13902.77 335
13903.88 326
13904.99 320
13906.11 286
13907.22 321
13908.34 283
13909.45 306
13910.56 285
13911.68 296
13912.79 283
13913.91 304
13915.02 269
13916.13 272
13917.25 272
13918.36 274
13919.48 281
13920.59 307
13921.71 269
13922.82 267
13923.94 276
13925.05 270
13926.16 234
13927.28 250
13928.39 222
13929.51 233
13930.62 242
13931.74 244
13932.85 255
13933.97 293
13935.08 246
13936.20 271
13937.31 248
13938.43 252
13939.54 252
13940.66 270
13941.77 283
13942.89 233
13944.00 244
13945.12 258
13946.23 275
13947.35 278
13948.47 273
13949.58 264
13950.70 248
13951.81 245
13952.93 236
13954.04 246
13955.16 232
13956.28 264
13957.39 271
13958.51 234
13959.62 246
13960.74 251
13961.85 257
13962.97 249
13964.09 235
13965.20 240
13966.32 256
13967.44 281
13968.55 254
13969.67 261
13970.78 251
13971.90 250
13973.02 245
13974.13 241
13975.25 250
13976.37 238
13977.48 247
13978.60 251
13979.72 227
13980.83 241
13981.95 263
13983.07 270
13984.18 257
13985.30 224
13986.42 255
13987.54 268
13988.65 274
13989.77 215
13990.89 212
13992.00 231
13993.12 259
13994.24 255
13995.36 302
13996.47 212
13997.59 220
13998.71 245
13999.83 245
14000.94 259
14002.06 233
14003.18 249
14004.30 235
14005.41 230
14006.53 245
14007.65 233
14008.77 224
14009.89 237
14011.00 252
14012.12 233
14013.24 225
14014.36 225
14015.48 213
14016.60 235
14017.71 249
14018.83 271
14019.95 251
14021.07 251
14022.19 261
14023.31 206
14024.42 252
14025.54 238
14026.66 231
14027.78 244
14028.90 249
14030.02 237
14031.14 216
14032.25 218
14033.37 263
14034.49 243
14035.61 227
14036.73 253
14037.85 233
14038.97 244
14040.09 245
14041.21 274
14042.33 271
14043.45 296
14044.57 248
14045.68 216
14046.80 262
14047.92 274
14049.04 252
14050.16 231
14051.28 216
14052.40 271
14053.52 256
14054.64 220
14055.76 252
14056.88 252
14058.00 253
14059.12 282
14060.24 287
14061.36 254
14062.48 271
14063.60 315
14064.72 292
14065.84 284
14066.96 258
14068.08 273
14069.20 286
14070.32 272
14071.44 312
14072.56 276
14073.68 310
14074.80 255
14075.92 297
14077.05 300
14078.17 297
14079.29 312
14080.41 317
14081.53 284
14082.65 278
14083.77 302
14084.89 347
14086.01 327
14087.13 279
14088.25 287
14089.38 329
14090.50 331
14091.62 338
14092.74 344
14093.86 357
14094.98 333
14096.10 352
14097.22 376
14098.35 380
14099.47 402
14100.59 379
14101.71 380
14102.83 395
14103.95 374
14105.08 415
14106.20 356
14107.32 354
14108.44 342
14109.56 376
14110.69 371
14111.81 344
14112.93 307
14114.05 325
14115.17 337
14116.30 314
14117.42 297
14118.54 263
14119.66 295
14120.79 273
14121.91 314
14123.03 344
14124.15 336
14125.28 242
14126.40 294
14127.52 303
14128.64 275
14129.77 256
14130.89 304
14132.01 287
14133.13 267
14134.26 260
14135.38 275
14136.50 258
14137.63 241
14138.75 237
14139.87 239
14141.00 275
14142.12 254
14143.24 274
14144.37 283
14145.49 250
14146.61 219
14147.74 225
14148.86 255
14149.98 283
14151.11 271
14152.23 252
14153.35 261
14154.48 254
14155.60 234
14156.72 232
14157.85 226
14158.97 245
14160.10 233
14161.22 294
14162.34 248
14163.47 234
14164.59 258
14165.72 220
14166.84 259
14167.97 236
14169.09 263
14170.21 258
14171.34 267
14172.46 261
14173.59 250
14174.71 286
14175.84 282
14176.96 254
14178.09 258
14179.21 246
14180.34 269
14181.46 301
14182.58 257
14183.71 284
14184.83 241
14185.96 248
14187.08 265
14188.21 255
14189.33 253
14190.46 253
14191.59 211
14192.71 255
14193.84 235
14194.96 221
14196.09 271
14197.21 285
14198.34 300
14199.46 235
14200.59 259
14201.71 273
14202.84 254
14203.97 244
14205.09 222
14206.22 218
14207.34 237
14208.47 295
14209.59 228
14210.72 203
14211.85 214
14212.97 253
14214.10 252
14215.22 248
14216.35 222
14217.48 215
14218.60 230
14219.73 243
14220.86 281
14221.98 249
14223.11 200
14224.24 207
14225.36 211
14226.49 223
14227.62 229
14228.74 238
14229.87 202
14231.00 233
14232.12 247
14233.25 247
14234.38 260
14235.50 204
14236.63 201
14237.76 216
14238.88 234
14240.01 211
14241.14 224
14242.27 228
14243.39 254
14244.52 238
14245.65 237
14246.77 235
14247.90 240
14249.03 245
14250.16 223
14251.28 250
14252.41 252
14253.54 217
14254.67 228
14255.80 196
14256.92 172
14258.05 203
14259.18 238
14260.31 246
14261.43 228
14262.56 225
14263.69 226
14264.82 208
14265.95 185
14267.08 208
14268.20 239
14269.33 233
14270.46 230
14271.59 208
14272.72 210
14273.85 245
14274.97 225
14276.10 225
14277.23 227
14278.36 208
14279.49 212
14280.62 210
14281.75 241
14282.87 221
14284.00 222
14285.13 215
14286.26 229
14287.39 187
14288.52 225
14289.65 212
14290.78 217
14291.91 222
14293.04 221
14294.17 223
14295.29 212
14296.42 231
14297.55 214
14298.68 228
14299.81 233
14300.94 236
14302.07 241
14303.20 245
14304.33 233
14305.46 210
14306.59 203
14307.72 204
14308.85 221
14309.98 235
14311.11 251
14312.24 243
14313.37 258
14314.50 224
14315.63 214
14316.76 254
14317.89 227
14319.02 231
14320.15 207
14321.28 215
14322.41 214
14323.54 211
14324.67 243
14325.80 239
14326.93 239
14328.06 225
14329.20 214
14330.33 222
14331.46 224
14332.59 172
14333.72 210
14334.85 219
14335.98 212
14337.11 214
14338.24 196
14339.37 198
14340.50 196
14341.64 184
14342.77 201
14343.90 206
14345.03 210
14346.16 197
14347.29 188
14348.42 194
14349.55 170
14350.69 208
14351.82 195
14352.95 227
14354.08 187
14355.21 185
14356.34 192
14357.48 209
14358.61 191
14359.74 181
14360.87 189
14362.00 205
14363.14 182
14364.27 173
14365.40 186
14366.53 180
14367.66 206
14368.80 199
14369.93 211
14371.06 214
14372.19 211
14373.33 212
14374.46 175
14375.59 210
14376.72 197
14377.86 209
14378.99 224
14380.12 215
14381.25 188
14382.39 204
14383.52 217
14384.65 225
14385.78 209
14386.92 208
14388.05 217
14389.18 193
14390.32 221
14391.45 193
14392.58 181
14393.72 189
14394.85 177
14395.98 197
14397.12 205
14398.25 222
14399.38 199
14400.52 191
14401.65 211
14402.78 228
14403.92 198
14405.05 179
14406.18 188
14407.32 202
14408.45 196
14409.59 221
14410.72 214
14411.85 231
14412.99 228
14414.12 202
14415.26 216
14416.39 186
14417.52 224
14418.66 226
14419.79 188
14420.93 192
14422.06 202
14423.20 210
14424.33 216
14425.46 214
14426.60 231
14427.73 197
14428.87 216
14430.00 215
14431.14 199
14432.27 219
14433.41 226
14434.54 194
14435.68 193
14436.81 227
14437.95 230
14439.08 197
14440.22 200
14441.35 247
14442.49 244
14443.62 237
14444.76 190
14445.89 218
14447.03 232
14448.16 233
14449.30 223
14450.43 218
14451.57 214
14452.70 206
14453.84 192
14454.98 182
14456.11 206
14457.25 201
14458.38 190
14459.52 202
14460.65 203
14461.79 203
14462.93 221
14464.06 219
14465.20 233
14466.33 234
14467.47 221
14468.61 190
14469.74 225
14470.88 225
14472.02 201
14473.15 218
14474.29 251
14475.42 216
14476.56 211
14477.70 210
14478.83 221
14479.97 219
14481.11 202
14482.24 205
14483.38 240
14484.52 218
14485.65 232
14486.79 260
14487.93 218
14489.07 231
14490.20 244
14491.34 203
14492.48 201
14493.61 230
14494.75 239
14495.89 203
14497.03 184
14498.16 216
14499.30 212
14500.44 208
14501.57 211
14502.71 218
14503.85 230
14504.99 206
14506.13 248
14507.26 232
14508.40 222
14509.54 229
14510.68 227
14511.81 196
14512.95 224
14514.09 195
14515.23 182
14516.37 222
14517.50 219
14518.64 197
14519.78 188
14520.92 227
14522.06 203
14523.20 200
14524.33 205
14525.47 205
14526.61 234
14527.75 221
14528.89 222
14530.03 216
14531.16 207
14532.30 219
14533.44 197
14534.58 175
14535.72 191
14536.86 220
14538.00 244
14539.14 212
14540.28 203
14541.41 212
14542.55 218
14543.69 196
14544.83 202
14545.97 176
14547.11 174
14548.25 202
14549.39 200
14550.53 181
14551.67 196
14552.81 207
14553.95 189
14555.09 205
14556.23 184
14557.37 184
14558.50 192
14559.64 183
14560.78 203
14561.92 197
14563.06 179
14564.20 195
14565.34 196
14566.48 192
14567.62 204
14568.76 195
14569.90 238
14571.04 220
14572.18 198
14573.32 174
14574.47 218
14575.61 198
14576.75 190
14577.89 210
14579.03 211
14580.17 161
14581.31 165
14582.45 173
14583.59 207
14584.73 211
14585.87 177
14587.01 190
14588.15 186
14589.29 201
14590.43 191
14591.58 223
14592.72 185
14593.86 204
14595.00 186
14596.14 178
14597.28 180
14598.42 213
14599.56 183
14600.70 182
14601.85 198
14602.99 191
14604.13 201
14605.27 240
14606.41 174
14607.55 193
14608.70 162
14609.84 174
14610.98 188
14612.12 252
14613.26 220
14614.40 198
14615.55 211
14616.69 228
14617.83 211
14618.97 184
14620.11 229
14621.26 208
14622.40 211
14623.54 180
14624.68 209
14625.83 216
14626.97 235
14628.11 210
14629.25 232
14630.40 241
14631.54 261
14632.68 237
14633.82 222
14634.97 238
14636.11 253
14637.25 241
14638.39 230
14639.54 221
14640.68 216
14641.82 248
14642.97 222
14644.11 214
14645.25 232
14646.40 286
14647.54 250
14648.68 213
14649.83 211
14650.97 220
14652.11 200
14653.26 205
14654.40 210
14655.54 187
14656.69 180
14657.83 193
14658.97 210
14660.12 202
14661.26 187
14662.40 186
14663.55 201
14664.69 174
14665.84 191
14666.98 202
14668.12 169
14669.27 151
14670.41 166
14671.56 189
14672.70 198
14673.84 175
14674.99 191
14676.13 179
14677.28 172
14678.42 173
14679.57 191
14680.71 200
14681.86 177
14683.00 188
14684.14 188
14685.29 159
14686.43 171
14687.58 154
14688.72 171
14689.87 197
14691.01 208
14692.16 153
14693.30 168
14694.45 214
14695.59 172
14696.74 169
14697.88 157
14699.03 159
14700.17 172
14701.32 136
14702.46 142
14703.61 155
14704.75 156
14705.90 183
14707.05 183
14708.19 179
14709.34 144
14710.48 154
14711.63 164
14712.77 154
14713.92 144
14715.07 158
14716.21 142
14717.36 157
14718.50 162
14719.65 164
14720.80 177
14721.94 181
14723.09 157
14724.23 149
14725.38 145
14726.53 135
14727.67 130
14728.82 171
14729.97 187
14731.11 164
14732.26 153
14733.41 158
14734.55 124
14735.70 154
14736.84 172
14737.99 171
14739.14 171
14740.29 167
14741.43 163
14742.58 154
14743.73 170
14744.87 172
14746.02 166
14747.17 145
14748.31 152
14749.46 136
14750.61 153
14751.76 158
14752.90 193
14754.05 178
14755.20 145
14756.35 177
14757.49 169
14758.64 167
14759.79 162
14760.94 157
14762.08 162
14763.23 148
14764.38 160
14765.53 152
14766.67 148
14767.82 151
14768.97 153
14770.12 143
14771.27 139
14772.41 157
14773.56 152
14774.71 140
14775.86 125
14777.01 138
14778.15 165
14779.30 132
14780.45 123
14781.60 140
14782.75 140
14783.90 155
14785.05 144
14786.19 127
14787.34 118
14788.49 121
14789.64 147
14790.79 155
14791.94 152
14793.09 172
14794.24 161
14795.38 125
14796.53 147
14797.68 165
14798.83 125
14799.98 134
14801.13 118
14802.28 150
14803.43 173
14804.58 149
14805.73 142
14806.88 160
14808.03 167
14809.18 153
14810.33 134
14811.47 134
14812.62 130
14813.77 145
14814.92 151
14816.07 146
14817.22 121
14818.37 156
14819.52 154
14820.67 131
14821.82 181
14822.97 157
14824.12 157
14825.27 163
14826.42 145
14827.57 131
14828.72 155
14829.87 118
14831.02 136
14832.17 100
14833.33 147
14834.48 149
14835.63 143
14836.78 116
14837.93 123
14839.08 134
14840.23 132
14841.38 121
14842.53 132
14843.68 138
14844.83 137
14845.98 109
14847.13 131
14848.28 135
14849.44 137
14850.59 139
14851.74 129
14852.89 130
14854.04 146
14855.19 156
14856.34 135
14857.49 116
14858.65 130
14859.80 117
14860.95 143
14862.10 126
14863.25 129
14864.40 155
14865.56 162
14866.71 128
14867.86 119
14869.01 112
14870.16 127
14871.31 138
14872.47 161
14873.62 128
14874.77 124
14875.92 169
14877.07 135
14878.23 107
14879.38 127
14880.53 151
14881.68 161
14882.84 173
14883.99 124
14885.14 135
14886.29 147
14887.45 163
14888.60 140
14889.75 128
14890.90 158
14892.06 154
14893.21 144
14894.36 137
14895.52 168
14896.67 160
14897.82 147
14898.97 131
14900.13 137
14901.28 131
14902.43 99
14903.59 147
14904.74 141
14905.89 130
14907.05 125
14908.20 135
14909.35 128
14910.51 145
14911.66 123
14912.81 134
14913.97 137
14915.12 127
14916.27 133
14917.43 149
14918.58 148
14919.74 133
14920.89 124
14922.04 124
14923.20 112
14924.35 138
14925.50 127
14926.66 123
14927.81 131
14928.97 170
14930.12 125
14931.28 141
14932.43 130
14933.58 133
14934.74 153
14935.89 134
14937.05 122
14938.20 143
14939.36 147
14940.51 150
14941.67 130
14942.82 132
14943.98 142
14945.13 147
14946.28 109
14947.44 114
14948.59 125
14949.75 127
14950.90 139
14952.06 107
14953.21 154
14954.37 144
14955.52 138
14956.68 160
14957.84 144
14958.99 142
14960.15 130
14961.30 134
14962.46 167
14963.61 154
14964.77 122
14965.92 146
14967.08 140
14968.23 127
14969.39 109
14970.55 119
14971.70 144
14972.86 151
14974.01 165
14975.17 158
14976.33 124
14977.48 135
14978.64 115
14979.79 114
14980.95 127
14982.11 162
14983.26 151
14984.42 138
14985.58 111
14986.73 109
14987.89 142
14989.04 152
14990.20 118
14991.36 122
14992.51 123
14993.67 140
14994.83 126
14995.98 162
14997.14 125
14998.30 150
14999.45 127
15000.61 120
15001.77 139
15002.93 114
15004.08 156
15005.24 140
15006.40 121
15007.55 134
15008.71 125
15009.87 126
15011.03 165
15012.18 142
15013.34 117
15014.50 115
15015.66 100
15016.81 139
15017.97 140
15019.13 110
15020.29 129
15021.44 116
15022.60 121
15023.76 115
15024.92 133
15026.08 132
15027.23 125
15028.39 127
15029.55 128
15030.71 118
15031.87 130
15033.02 154
15034.18 123
15035.34 155
15036.50 160
15037.66 131
15038.81 150
15039.97 113
15041.13 119
15042.29 133
15043.45 149
15044.61 100
15045.77 132
15046.93 128
15048.08 123
15049.24 110
15050.40 138
15051.56 140
15052.72 126
15053.88 117
15055.04 116
15056.20 107
15057.36 141
15058.51 127
15059.67 143
15060.83 141
15061.99 110
15063.15 132
15064.31 119
15065.47 108
15066.63 124
15067.79 113
15068.95 117
15070.11 136
15071.27 118
15072.43 121
15073.59 95
15074.75 105
15075.91 131
15077.07 121
15078.23 117
15079.39 99
15080.55 105
15081.71 134
15082.87 128
15084.03 127
15085.19 115
15086.35 142
15087.51 134
15088.67 122
15089.83 123
15090.99 147
15092.15 174
15093.31 126
15094.47 128
15095.63 120
15096.79 142
15097.95 148
15099.11 129
15100.27 134
15101.43 149
15102.60 131
15103.76 144
15104.92 116
15106.08 130
15107.24 137
15108.40 122
15109.56 126
15110.72 110
15111.88 127
15113.05 120
15114.21 119
15115.37 122
15116.53 108
15117.69 143
15118.85 135
15120.01 129
15121.18 124
15122.34 143
15123.50 147
15124.66 127
15125.82 134
15126.98 128
15128.15 135
15129.31 130
15130.47 116
15131.63 122
15132.79 120
15133.96 136
15135.12 102
15136.28 136
15137.44 123
15138.60 122
15139.77 136
15140.93 134
15142.09 103
15143.25 115
15144.42 123
15145.58 131
15146.74 118
15147.90 128
15149.07 135
15150.23 126
15151.39 112
15152.55 122
15153.72 102
15154.88 121
15156.04 157
15157.21 140
15158.37 109
15159.53 130
15160.70 148
15161.86 143
15163.02 141
15164.19 138
15165.35 128
15166.51 105
15167.68 118
15168.84 124
15170.00 145
15171.17 143
15172.33 143
15173.49 130
15174.66 135
15175.82 141
15176.98 144
15178.15 104
15179.31 134
15180.48 118
15181.64 154
15182.80 124
15183.97 126
15185.13 140
15186.30 137
15187.46 150
15188.62 149
15189.79 148
15190.95 140
15192.12 142
15193.28 149
15194.44 136
15195.61 153
15196.77 156
15197.94 127
15199.10 137
15200.27 135
15201.43 103
15202.60 140
15203.76 149
15204.93 147
15206.09 139
15207.26 154
15208.42 157
15209.59 144
15210.75 166
15211.92 135
15213.08 134
15214.25 144
15215.41 144
15216.58 139
15217.74 116
15218.91 152
15220.07 142
15221.24 135
15222.40 144
15223.57 163
15224.73 168
15225.90 163
15227.07 153
15228.23 173
15229.40 180
15230.56 195
15231.73 163
15232.89 164
15234.06 153
15235.23 179
15236.39 165
15237.56 144
15238.73 137
15239.89 141
15241.06 157
15242.22 160
15243.39 154
15244.56 150
15245.72 126
15246.89 146
15248.06 149
15249.22 121
15250.39 121
15251.55 116
15252.72 152
15253.89 133
15255.06 161
15256.22 118
15257.39 157
15258.56 166
15259.72 152
15260.89 142
15262.06 124
15263.22 144
15264.39 147
15265.56 149
15266.72 140
15267.89 143
15269.06 138
15270.23 136
15271.39 131
15272.56 123
15273.73 118
15274.90 141
15276.06 123
15277.23 143
15278.40 131
15279.57 129
15280.73 174
15281.90 142
15283.07 131
15284.24 125
15285.41 120
15286.57 135
15287.74 127
15288.91 125
15290.08 133
15291.25 124
15292.41 118
15293.58 117
15294.75 115
15295.92 152
15297.09 143
15298.26 122
15299.42 102
15300.59 120
15301.76 125
15302.93 113
15304.10 143
15305.27 108
15306.44 127
15307.60 137
15308.77 127
15309.94 120
15311.11 116
15312.28 140
15313.45 131
15314.62 109
15315.79 106
15316.96 111
15318.12 132
15319.29 117
15320.46 138
15321.63 117
15322.80 142
15323.97 131
15325.14 127
15326.31 130
15327.48 133
15328.65 134
15329.82 114
15330.99 116
15332.16 143
15333.33 131
15334.50 104
15335.67 106
15336.84 143
15338.01 115
15339.18 121
15340.35 137
15341.52 114
15342.69 144
15343.86 129
15345.03 125
15346.20 125
15347.37 120
15348.54 134
15349.71 123
15350.88 146
15352.05 125
15353.22 136
15354.39 152
15355.56 151
15356.73 146
15357.90 116
15359.07 123
15360.24 123
15361.41 103
15362.58 119
15363.76 119
15364.93 119
15366.10 124
15367.27 133
15368.44 124
15369.61 124
15370.78 125
15371.95 125
15373.12 124
15374.30 126
15375.47 132
15376.64 89
15377.81 134
15378.98 109
15380.15 127
15381.32 143
15382.50 140
15383.67 146
15384.84 104
15386.01 133
15387.18 143
15388.35 132
15389.53 135
15390.70 146
15391.87 121
15393.04 157
15394.21 156
15395.39 160
15396.56 148
15397.73 152
15398.90 165
15400.08 133
15401.25 152
15402.42 155
15403.59 153
15404.76 156
15405.94 142
15407.11 165
15408.28 147
15409.45 134
15410.63 127
15411.80 138
15412.97 135
15414.15 116
15415.32 110
15416.49 143
15417.66 157
15418.84 143
15420.01 141
15421.18 135
15422.36 121
15423.53 129
15424.70 134
15425.88 145
15427.05 118
15428.22 135
15429.40 126
15430.57 145
15431.74 114
15432.92 141
15434.09 134
15435.26 134
15436.44 124
15437.61 117
15438.79 131
15439.96 133
15441.13 119
15442.31 167
15443.48 142
15444.65 128
15445.83 142
15447.00 115
15448.18 111
15449.35 113
15450.53 119
15451.70 109
15452.87 142
15454.05 144
15455.22 141
15456.40 125
15457.57 129
15458.75 114
15459.92 131
15461.09 145
15462.27 139
15463.44 132
15464.62 115
15465.79 136
15466.97 134
15468.14 130
15469.32 110
15470.49 136
15471.67 119
15472.84 136
15474.02 133
15475.19 149
15476.37 133
15477.54 131
15478.72 140
15479.89 130
15481.07 148
15482.25 118
15483.42 134
15484.60 145
15485.77 149
15486.95 147
15488.12 126
15489.30 163
15490.47 160
15491.65 142
15492.83 121
15494.00 121
15495.18 138
15496.35 138
15497.53 135
15498.71 134
15499.88 141
15501.06 144
15502.23 144
15503.41 122
15504.59 133
15505.76 121
15506.94 136
15508.12 134
15509.29 136
15510.47 129
15511.64 144
15512.82 126
15514.00 113
15515.17 123
15516.35 144
15517.53 147
15518.70 139
15519.88 124
15521.06 133
15522.24 117
15523.41 114
15524.59 153
15525.77 134
15526.94 128
15528.12 145
15529.30 137
15530.48 167
15531.65 139
15532.83 124
15534.01 139
15535.18 128
15536.36 132
15537.54 132
15538.72 128
15539.89 123
15541.07 143
15542.25 142
15543.43 147
15544.61 155
15545.78 151
15546.96 138
15548.14 165
15549.32 154
15550.50 140
15551.67 134
15552.85 130
15554.03 111
15555.21 116
15556.39 143
15557.56 175
15558.74 146
15559.92 137
15561.10 140
15562.28 157
15563.46 118
15564.63 128
15565.81 132
15566.99 120
15568.17 127
15569.35 137
15570.53 154
15571.71 166
15572.89 163
15574.06 138
15575.24 137
15576.42 138
15577.60 148
15578.78 153
15579.96 158
15581.14 164
15582.32 134
15583.50 137
15584.68 141
15585.86 126
15587.04 122
15588.21 122
15589.39 147
15590.57 149
15591.75 129
15592.93 145
15594.11 140
15595.29 132
15596.47 129
15597.65 143
15598.83 125
15600.01 161
15601.19 132
15602.37 140
15603.55 128
15604.73 126
15605.91 153
15607.09 153
15608.27 149
15609.45 132
15610.63 149
15611.81 156
15612.99 188
15614.17 174
15615.35 175
15616.53 136
15617.71 160
15618.90 146
15620.08 144
15621.26 182
15622.44 156
15623.62 167
15624.80 163
15625.98 180
15627.16 180
15628.34 164
15629.52 154
15630.70 205
15631.89 206
15633.07 156
15634.25 148
15635.43 176
15636.61 176
15637.79 172
15638.97 189
15640.15 189
15641.34 178
15642.52 192
15643.70 190
15644.88 177
15646.06 188
15647.24 179
15648.42 181
15649.61 182
15650.79 183
15651.97 182
15653.15 180
15654.33 197
15655.52 193
15656.70 181
15657.88 197
15659.06 204
15660.24 211
15661.43 226
15662.61 195
15663.79 210
15664.97 204
15666.16 234
15667.34 230
15668.52 202
15669.70 226
15670.89 209
15672.07 237
15673.25 208
15674.43 235
15675.62 181
15676.80 198
15677.98 228
15679.17 224
15680.35 214
15681.53 178
15682.71 198
15683.90 229
15685.08 225
15686.26 245
15687.45 235
15688.63 211
15689.81 224
15691.00 216
15692.18 207
15693.36 191
15694.55 229
15695.73 238
15696.91 218
15698.10 247
15699.28 241
15700.46 251
15701.65 259
15702.83 230
15704.02 253
15705.20 265
15706.38 279
15707.57 301
15708.75 280
15709.94 275
15711.12 307
15712.30 273
15713.49 314
15714.67 269
15715.86 280
15717.04 336
15718.23 361
15719.41 359
15720.59 298
15721.78 327
15722.96 320
15724.15 346
15725.33 279
15726.52 301
15727.70 345
15728.89 306
15730.07 289
15731.26 273
15732.44 271
15733.63 305
15734.81 307
15736.00 324
15737.18 281
15738.37 329
15739.55 282
15740.74 307
15741.92 308
15743.11 273
15744.29 286
15745.48 325
15746.66 306
15747.85 288
15749.03 313
15750.22 289
15751.41 331
15752.59 319
15753.78 304
15754.96 326
15756.15 316
15757.33 296
15758.52 308
15759.71 318
15760.89 291
15762.08 255
15763.26 293
15764.45 253
15765.64 256
15766.82 288
15768.01 247
15769.19 279
15770.38 285
15771.57 313
15772.75 285
15773.94 254
15775.13 278
15776.31 304
15777.50 247
15778.69 279
15779.87 288
15781.06 236
15782.25 204
15783.43 245
15784.62 249
15785.81 275
15786.99 246
15788.18 230
15789.37 221
15790.56 217
15791.74 226
15792.93 269
15794.12 234
15795.30 216
15796.49 234
15797.68 247
15798.87 258
15800.05 234
15801.24 224
15802.43 226
15803.62 237
15804.80 198
15805.99 241
15807.18 239
15808.37 212
15809.55 200
15810.74 234
15811.93 225
15813.12 199
15814.31 224
15815.49 197
15816.68 213
15817.87 207
15819.06 190
15820.25 198
15821.44 198
15822.62 190
15823.81 219
15825.00 194
15826.19 199
15827.38 209
15828.57 199
15829.75 197
15830.94 198
15832.13 185
15833.32 214
15834.51 217
15835.70 193
15836.89 167
15838.08 179
15839.26 174
15840.45 211
15841.64 220
15842.83 203
15844.02 230
15845.21 194
15846.40 199
15847.59 212
15848.78 195
15849.97 166
15851.16 197
15852.35 210
15853.53 205
15854.72 207
15855.91 202
15857.10 204
15858.29 194
15859.48 201
15860.67 232
15861.86 224
15863.05 202
15864.24 223
15865.43 210
15866.62 197
15867.81 189
15869.00 208
15870.19 172
15871.38 201
15872.57 192
15873.76 223
15874.95 193
15876.14 173
15877.33 185
15878.52 206
15879.71 205
15880.90 208
15882.10 166
15883.29 211
15884.48 198
15885.67 225
15886.86 205
15888.05 216
15889.24 208
15890.43 182
15891.62 182
15892.81 215
15894.00 209
15895.19 166
15896.39 187
15897.58 204
15898.77 192
15899.96 193
15901.15 227
15902.34 209
15903.53 224
15904.72 208
15905.92 215
15907.11 225
15908.30 196
15909.49 210
15910.68 225
15911.87 248
15913.06 197
15914.26 218
15915.45 220
15916.64 209
15917.83 204
15919.02 219
15920.22 224
15921.41 235
15922.60 227
15923.79 215
15924.98 238
15926.18 225
15927.37 229
15928.56 191
15929.75 211
15930.95 187
15932.14 188
15933.33 211
15934.52 205
15935.72 224
15936.91 206
15938.10 201
15939.29 198
15940.49 199
15941.68 189
15942.87 223
15944.06 197
15945.26 191
15946.45 167
15947.64 206
15948.84 223
15950.03 201
15951.22 169
15952.42 184
15953.61 188
15954.80 154
15956.00 167
15957.19 158
15958.38 163
15959.58 157
15960.77 161
15961.96 153
15963.16 163
15964.35 150
15965.54 162
15966.74 160
15967.93 159
15969.12 162
15970.32 170
15971.51 157
15972.71 140
15973.90 129
15975.09 156
15976.29 182
15977.48 160
15978.68 160
15979.87 145
15981.07 152
15982.26 166
15983.45 146
15984.65 149
15985.84 152
15987.04 142
15988.23 170
15989.43 177
15990.62 158
15991.82 160
15993.01 126
15994.20 154
15995.40 157
15996.59 157
15997.79 163
15998.98 130
16000.18 157
16001.37 164
16002.57 138
16003.76 153
16004.96 152
16006.15 127
16007.35 148
16008.55 164
16009.74 153
16010.94 147
16012.13 144
16013.33 165
16014.52 171
16015.72 165
16016.91 154
16018.11 135
16019.30 128
16020.50 151
16021.70 140
16022.89 145
16024.09 164
16025.28 147
16026.48 147
16027.68 128
16028.87 140
16030.07 133
16031.26 146
16032.46 126
16033.66 137
16034.85 134
16036.05 147
16037.25 158
16038.44 135
16039.64 121
16040.83 152
16042.03 132
16043.23 142
16044.42 141
16045.62 132
16046.82 110
16048.01 149
16049.21 161
16050.41 153
16051.60 144
16052.80 142
16054.00 146
16055.20 147
16056.39 152
16057.59 139
16058.79 143
16059.98 149
16061.18 158
16062.38 156
16063.58 129
16064.77 138
16065.97 121
16067.17 106
16068.37 112
16069.56 141
16070.76 120
16071.96 146
16073.16 149
16074.35 135
16075.55 117
16076.75 133
16077.95 151
16079.15 139
16080.34 122
16081.54 118
16082.74 137
16083.94 118
16085.14 112
16086.33 136
16087.53 106
16088.73 117
16089.93 140
16091.13 127
16092.33 126
16093.52 135
16094.72 160
16095.92 128
16097.12 149
16098.32 115
16099.52 112
16100.72 119
16101.91 127
16103.11 132
16104.31 96
16105.51 147
16106.71 148
16107.91 119
16109.11 135
16110.31 122
16111.51 126
16112.71 149
16113.90 123
16115.10 115
16116.30 133
16117.50 133
16118.70 116
16119.90 122
16121.10 115
16122.30 131
16123.50 128
16124.70 96
16125.90 130
16127.10 131
16128.30 140
16129.50 108
16130.70 134
16131.90 136
16133.10 120
16134.30 129
16135.50 141
16136.70 124
16137.90 118
16139.10 118
16140.30 118
16141.50 154
16142.70 132
16143.90 133
16145.10 119
16146.30 123
16147.50 125
16148.70 110
16149.90 86
16151.10 81
16152.30 112
16153.50 113
16154.70 131
16155.91 116
16157.11 131
16158.31 108
16159.51 114
16160.71 119
16161.91 121
16163.11 130
16164.31 121
16165.51 94
16166.71 125
16167.92 143
16169.12 135
16170.32 120
16171.52 106
16172.72 110
16173.92 122
16175.12 120
16176.33 96
16177.53 112
16178.73 119
16179.93 115
16181.13 118
16182.33 120
16183.54 106
16184.74 93
16185.94 125
16187.14 112
16188.34 122
16189.55 99
16190.75 130
16191.95 121
16193.15 144
16194.35 121
16195.56 113
16196.76 111
16197.96 114
16199.16 109
16200.37 110
16201.57 106
16202.77 142
16203.97 122
16205.18 144
16206.38 121
16207.58 146
16208.78 147
16209.99 120
16211.19 101
16212.39 128
16213.60 132
16214.80 112
16216.00 116
16217.20 135
16218.41 145
16219.61 111
16220.81 127
16222.02 127
16223.22 155
16224.42 137
16225.63 124
16226.83 129
16228.03 139
16229.24 140
16230.44 141
16231.64 157
16232.85 152
16234.05 132
16235.26 108
16236.46 127
16237.66 127
16238.87 122
16240.07 140
16241.28 169
16242.48 145
16243.68 128
16244.89 146
16246.09 159
16247.30 131
16248.50 117
16249.70 134
16250.91 118
16252.11 150
16253.32 133
16254.52 120
16255.73 138
16256.93 149
16258.14 137
16259.34 139
16260.54 137
16261.75 158
16262.95 163
16264.16 150
16265.36 137
16266.57 139
16267.77 157
16268.98 169
16270.18 148
16271.39 163
16272.59 140
16273.80 152
16275.00 154
16276.21 147
16277.41 169
16278.62 145
16279.83 146
16281.03 144
16282.24 145
16283.44 150
16284.65 150
16285.85 154
16287.06 162
16288.26 161
16289.47 124
16290.68 136
16291.88 142
16293.09 156
16294.29 165
16295.50 143
16296.71 123
16297.91 162
16299.12 144
16300.32 158
16301.53 162
16302.74 170
16303.94 125
16305.15 145
16306.36 168
16307.56 158
16308.77 152
16309.97 131
16311.18 189
16312.39 183
16313.59 193
16314.80 161
16316.01 155
16317.21 175
16318.42 148
16319.63 157
16320.84 145
16322.04 129
16323.25 148
16324.46 136
16325.66 155
16326.87 142
16328.08 144
16329.28 164
16330.49 128
16331.70 140
16332.91 137
16334.11 165
16335.32 153
16336.53 114
16337.74 119
16338.94 134
16340.15 127
16341.36 119
16342.57 123
16343.78 131
16344.98 131
16346.19 136
16347.40 119
16348.61 126
16349.81 140
16351.02 143
16352.23 135
16353.44 136
16354.65 129
16355.86 137
16357.06 149
16358.27 133
16359.48 128
16360.69 113
16361.90 144
16363.11 154
16364.31 137
16365.52 119
16366.73 142
16367.94 149
16369.15 123
16370.36 111
16371.57 134
16372.77 146
16373.98 141
16375.19 117
16376.40 126
16377.61 114
16378.82 142
16380.03 118
16381.24 129
16382.45 142
16383.66 132
16384.87 132
16386.08 108
16387.28 117
16388.49 115
16389.70 113
16390.91 123
16392.12 150
16393.33 123
16394.54 103
16395.75 126
16396.96 139
16398.17 114
16399.38 93
16400.59 104
16401.80 134
16403.01 145
16404.22 96
16405.43 108
16406.64 117
16407.85 92
16409.06 109
16410.27 122
16411.48 103
16412.69 109
16413.90 145
16415.11 101
16416.32 93
16417.53 125
16418.74 115
16419.95 99
16421.17 103
16422.38 122
16423.59 118
16424.80 101
16426.01 101
16427.22 97
16428.43 139
16429.64 142
16430.85 117
16432.06 137
16433.27 130
16434.48 122
16435.70 112
16436.91 123
16438.12 123
16439.33 112
16440.54 130
16441.75 117
16442.96 124
16444.18 102
16445.39 132
16446.60 122
16447.81 130
16449.02 128
16450.23 105
16451.45 110
16452.66 121
16453.87 124
16455.08 102
16456.29 120
16457.50 109
16458.72 131
16459.93 126
16461.14 97
16462.35 111
16463.57 95
16464.78 115
16465.99 122
16467.20 127
16468.41 104
16469.63 113
16470.84 110
16472.05 115
16473.26 127
16474.48 107
16475.69 118
16476.90 82
16478.12 102
16479.33 109
16480.54 92
16481.75 104
16482.97 112
16484.18 116
16485.39 118
16486.61 92
16487.82 103
16489.03 91
16490.24 94
16491.46 96
16492.67 104
16493.88 95
16495.10 114
16496.31 99
16497.52 99
16498.74 103
16499.95 104
16501.17 97
16502.38 98
16503.59 88
16504.81 116
16506.02 101
16507.23 106
16508.45 92
16509.66 116
16510.88 83
16512.09 89
16513.30 122
16514.52 122
16515.73 133
16516.95 118
16518.16 98
16519.37 111
16520.59 90
16521.80 68
16523.02 84
16524.23 117
16525.45 115
16526.66 87
16527.88 84
16529.09 106
16530.30 105
16531.52 100
16532.73 95
16533.95 104
16535.16 107
16536.38 108
16537.59 90
16538.81 93
16540.02 66
16541.24 98
16542.45 102
16543.67 102
16544.88 102
16546.10 109
16547.31 101
16548.53 105
16549.75 104
16550.96 97
16552.18 81
16553.39 105
16554.61 95
16555.82 96
16557.04 88
16558.25 104
16559.47 106
16560.69 115
16561.90 109
16563.12 102
16564.33 126
16565.55 88
16566.77 111
16567.98 125
16569.20 104
16570.41 100
16571.63 98
16572.85 117
16574.06 113
16575.28 103
16576.50 100
16577.71 99
16578.93 100
16580.14 111
16581.36 109
16582.58 88
16583.79 113
16585.01 102
16586.23 90
16587.44 101
16588.66 104
16589.88 87
16591.09 94
16592.31 111
16593.53 111
16594.75 98
16595.96 87
16597.18 96
16598.40 84
16599.61 107
16600.83 97
16602.05 98
16603.27 111
16604.48 93
16605.70 123
16606.92 127
16608.14 120
16609.35 101
16610.57 91
16611.79 113
16613.01 123
16614.22 102
16615.44 99
16616.66 89
16617.88 114
16619.10 106
16620.31 96
16621.53 90
16622.75 108
16623.97 104
16625.19 122
16626.40 131
16627.62 102
16628.84 97
16630.06 89
16631.28 113
16632.50 108
16633.71 92
16634.93 92
16636.15 100
16637.37 103
16638.59 85
16639.81 108
16641.03 114
16642.24 99
16643.46 78
16644.68 113
16645.90 123
16647.12 109
16648.34 98
16649.56 88
16650.78 95
16652.00 119
16653.22 113
16654.44 106
16655.65 106
16656.87 106
16658.09 81
16659.31 98
16660.53 102
16661.75 97
16662.97 97
16664.19 103
16665.41 110
16666.63 82
16667.85 80
16669.07 104
16670.29 104
16671.51 101
16672.73 89
16673.95 99
16675.17 102
16676.39 116
16677.61 105
16678.83 86
16680.05 94
16681.27 111
16682.49 109
16683.71 114
16684.93 68
16686.15 88
16687.37 90
16688.59 109
16689.81 102
16691.03 106
16692.25 98
16693.47 86
16694.69 90
16695.92 93
16697.14 103
16698.36 95
16699.58 89
16700.80 100
16702.02 88
16703.24 67
16704.46 84
16705.68 76
16706.90 105
16708.13 94
16709.35 80
16710.57 83
16711.79 106
16713.01 98
16714.23 100
16715.45 100
16716.67 102
16717.90 108
16719.12 98
16720.34 82
16721.56 76
16722.78 100
16724.00 71
16725.23 83
16726.45 74
16727.67 89
16728.89 127
16730.11 84
16731.34 105
16732.56 79
16733.78 106
16735.00 115
16736.23 105
16737.45 97
16738.67 103
16739.89 103
16741.11 96
16742.34 98
16743.56 94
16744.78 92
16746.00 96
16747.23 69
16748.45 82
16749.67 106
16750.90 72
16752.12 90
16753.34 100
16754.56 90
16755.79 73
16757.01 86
16758.23 91
16759.46 93
16760.68 72
16761.90 85
16763.13 87
16764.35 82
16765.57 99
16766.80 84
16768.02 104
16769.24 89
16770.47 101
16771.69 103
16772.91 96
16774.14 84
16775.36 88
16776.58 114
16777.81 86
16779.03 99
16780.25 115
16781.48 105
16782.70 105
16783.93 84
16785.15 87
16786.37 97
16787.60 81
16788.82 88
16790.05 86
16791.27 85
16792.50 75
16793.72 119
16794.94 129
16796.17 98
16797.39 77
16798.62 117
16799.84 73
16801.07 77
16802.29 107
16803.52 92
16804.74 82
16805.97 92
16807.19 102
16808.42 94
16809.64 87
16810.87 85
16812.09 98
16813.32 96
16814.54 86
16815.77 103
16816.99 94
16818.22 94
16819.44 88
16820.67 113
16821.89 121
16823.12 104
16824.34 80
16825.57 86
16826.79 114
16828.02 92
16829.25 101
16830.47 100
16831.70 97
16832.92 112
16834.15 112
16835.37 104
16836.60 97
16837.83 105
16839.05 97
16840.28 105
16841.50 82
16842.73 80
16843.96 97
16845.18 128
16846.41 107
16847.63 97
16848.86 100
16850.09 91
16851.31 110
16852.54 97
16853.77 128
16854.99 120
16856.22 106
16857.45 99
16858.67 129
16859.90 82
16861.13 99
16862.35 113
16863.58 130
16864.81 124
16866.03 129
16867.26 132
16868.49 108
16869.72 109
16870.94 124
16872.17 126
16873.40 141
16874.62 118
16875.85 139
16877.08 141
16878.31 127
16879.53 131
16880.76 156
16881.99 127
16883.22 131
16884.44 126
16885.67 159
16886.90 140
16888.13 136
16889.36 132
16890.58 137
16891.81 132
16893.04 153
16894.27 138
16895.50 146
16896.72 155
16897.95 123
16899.18 144
16900.41 142
16901.64 121
16902.86 116
16904.09 123
16905.32 138
16906.55 117
16907.78 113
16909.01 122
16910.24 104
16911.46 109
16912.69 130
16913.92 139
16915.15 123
16916.38 107
16917.61 121
16918.84 99
16920.07 101
16921.29 113
16922.52 112
16923.75 97
16924.98 108
16926.21 94
16927.44 98
16928.67 125
16929.90 124
16931.13 126
16932.36 100
16933.59 92
16934.82 97
16936.05 128
16937.28 120
16938.51 140
16939.73 106
16940.96 94
16942.19 108
16943.42 129
16944.65 103
16945.88 100
16947.11 112
16948.34 114
16949.57 99
16950.80 86
16952.03 86
16953.26 100
16954.49 95
16955.72 117
16956.95 128
16958.18 116
16959.42 89
16960.65 101
16961.88 85
16963.11 91
16964.34 89
16965.57 66
16966.80 85
16968.03 85
16969.26 78
16970.49 93
16971.72 98
16972.95 104
16974.18 106
16975.41 90
16976.65 91
16977.88 81
16979.11 95
16980.34 74
16981.57 71
16982.80 87
16984.03 102
16985.26 115
16986.49 93
16987.73 88
16988.96 88
16990.19 98
16991.42 91
16992.65 88
16993.88 89
16995.12 92
16996.35 86
16997.58 95
16998.81 97
17000.04 103
17001.27 95
17002.51 132
17003.74 84
17004.97 101
17006.20 80
17007.43 107
17008.67 90
17009.90 77
17011.13 98
17012.36 84
17013.60 110
17014.83 101
17016.06 94
17017.29 101
17018.53 111
17019.76 102
17020.99 116
17022.22 85
17023.46 95
17024.69 90
17025.92 94
17027.15 87
17028.39 101
17029.62 82
17030.85 93
17032.09 92
17033.32 81
17034.55 93
17035.79 102
17037.02 89
17038.25 79
17039.49 87
17040.72 84
17041.95 96
17043.19 87
17044.42 81
17045.65 90
17046.89 91
17048.12 103
17049.35 97
17050.59 84
17051.82 87
17053.05 87
17054.29 75
17055.52 88
17056.76 75
17057.99 93
17059.22 77
17060.46 69
17061.69 65
17062.93 97
17064.16 80
17065.39 100
17066.63 65
17067.86 75
17069.10 85
17070.33 102
17071.57 91
17072.80 71
17074.04 97
17075.27 81
17076.50 73
17077.74 90
17078.97 68
17080.21 75
17081.44 97
17082.68 84
17083.91 60
17085.15 83
17086.38 90
17087.62 117
17088.85 93
17090.09 115
17091.32 96
17092.56 86
17093.79 80
17095.03 110
17096.26 104
17097.50 68
17098.74 66
17099.97 72
17101.21 125
17102.44 80
17103.68 74
17104.91 73
17106.15 114
17107.38 81
17108.62 72
17109.86 77
17111.09 77
17112.33 69
17113.56 80
17114.80 77
17116.04 52
17117.27 83
17118.51 101
17119.74 111
17120.98 57
17122.22 81
17123.45 77
17124.69 80
17125.93 88
17127.16 84
17128.40 84
17129.64 89
17130.87 75
17132.11 64
17133.35 71
17134.58 77
17135.82 78
17137.06 93
17138.29 75
17139.53 81
17140.77 73
17142.00 78
17143.24 77
17144.48 84
17145.72 90
17146.95 87
17148.19 72
17149.43 71
17150.66 66
17151.90 80
17153.14 51
17154.38 53
17155.61 67
17156.85 81
17158.09 74
17159.33 72
17160.56 68
17161.80 62
17163.04 73
17164.28 90
17165.52 85
17166.75 68
17167.99 58
17169.23 78
17170.47 91
17171.71 76
17172.94 70
17174.18 60
17175.42 85
17176.66 86
17177.90 64
17179.13 84
17180.37 57
17181.61 79
17182.85 78
17184.09 70
17185.33 82
17186.57 90
17187.80 72
17189.04 75
17190.28 62
17191.52 67
17192.76 93
17194.00 106
17195.24 74
17196.48 72
17197.72 82
17198.95 62
17200.19 64
17201.43 73
17202.67 82
17203.91 81
17205.15 72
17206.39 73
17207.63 89
17208.87 66
17210.11 57
17211.35 80
17212.59 92
17213.83 96
17215.07 90
17216.31 81
17217.55 98
17218.79 79
17220.03 89
17221.26 87
17222.50 84
17223.74 82
17224.98 72
17226.22 49
17227.46 73
17228.71 96
17229.95 89
17231.19 87
17232.43 74
17233.67 67
17234.91 63
17236.15 67
17237.39 79
17238.63 64
17239.87 78
17241.11 68
17242.35 58
17243.59 71
17244.83 70
17246.07 69
17247.31 80
17248.55 97
17249.79 81
17251.04 87
17252.28 77
17253.52 81
17254.76 75
17256.00 77
17257.24 66
17258.48 84
17259.72 77
17260.96 78
17262.21 55
17263.45 54
17264.69 84
17265.93 81
17267.17 52
17268.41 73
17269.65 65
17270.90 58
17272.14 58
17273.38 77
17274.62 66
17275.86 87
17277.11 76
17278.35 71
17279.59 105
17280.83 90
17282.07 59
17283.32 66
17284.56 84
17285.80 87
17287.04 63
17288.28 79
17289.53 85
17290.77 70
17292.01 65
17293.25 79
17294.50 78
17295.74 61
17296.98 79
17298.22 72
17299.47 60
17300.71 61
17301.95 73
17303.19 81
17304.44 76
17305.68 68
17306.92 86
17308.17 89
17309.41 70
17310.65 79
17311.90 59
17313.14 65
17314.38 101
17315.63 84
17316.87 90
17318.11 89
17319.36 77
17320.60 99
17321.84 76
17323.09 96
17324.33 73
17325.57 114
17326.82 97
17328.06 54
17329.30 55
17330.55 77
17331.79 89
17333.04 79
17334.28 73
17335.52 70
17336.77 72
17338.01 78
17339.26 81
17340.50 70
17341.74 58
17342.99 64
17344.23 76
17345.48 78
17346.72 85
17347.97 85
17349.21 77
17350.46 76
17351.70 75
17352.94 59
17354.19 82
17355.43 70
17356.68 87
17357.92 57
17359.17 65
17360.41 74
17361.66 89
17362.90 90
17364.15 49
17365.39 73
17366.64 64
17367.88 71
17369.13 71
17370.37 78
17371.62 87
17372.86 68
17374.11 76
17375.35 75
17376.60 60
17377.85 81
17379.09 73
17380.34 96
17381.58 61
17382.83 86
17384.07 80
17385.32 95
17386.57 84
17387.81 67
17389.06 75
17390.30 74
17391.55 87
17392.80 89
17394.04 65
17395.29 83
17396.53 79
17397.78 78
17399.03 53
17400.27 68
17401.52 62
17402.77 75
17404.01 87
17405.26 92
17406.50 70
17407.75 72
17409.00 77
17410.24 93
17411.49 79
17412.74 65
17413.99 56
17415.23 75
17416.48 67
17417.73 64
17418.97 72
17420.22 64
17421.47 88
17422.71 81
17423.96 73
17425.21 70
17426.46 70
17427.70 78
17428.95 62
17430.20 61
17431.45 68
17432.69 71
17433.94 66
17435.19 71
17436.44 91
17437.68 73
17438.93 76
17440.18 73
17441.43 75
17442.67 102
17443.92 75
17445.17 72
17446.42 42
17447.67 66
17448.91 74
17450.16 88
17451.41 69
17452.66 47
17453.91 73
17455.15 64
17456.40 69
17457.65 71
17458.90 64
17460.15 77
17461.40 89
17462.65 58
17463.89 68
17465.14 59
17466.39 68
17467.64 79
17468.89 58
17470.14 62
17471.39 67
17472.64 81
17473.88 79
17475.13 76
17476.38 60
17477.63 81
17478.88 67
17480.13 61
17481.38 56
17482.63 65
17483.88 84
17485.13 66
17486.38 64
17487.63 71
17488.88 73
17490.12 67
17491.37 66
17492.62 69
17493.87 87
17495.12 89
17496.37 89
17497.62 61
17498.87 67
17500.12 72
17501.37 78
17502.62 76
17503.87 67
17505.12 62
17506.37 76
17507.62 67
17508.87 69
17510.12 62
17511.37 73
17512.62 59
17513.87 58
17515.12 64
17516.38 80
17517.63 62
17518.88 56
17520.13 68
17521.38 79
17522.63 56
17523.88 68
17525.13 63
17526.38 71
17527.63 55
17528.88 76
17530.13 51
17531.38 54
17532.64 54
17533.89 64
17535.14 58
17536.39 64
17537.64 53
17538.89 55
17540.14 70
17541.39 96
17542.65 106
17543.90 76
17545.15 74
17546.40 76
17547.65 86
17548.90 67
17550.16 73
17551.41 68
17552.66 65
17553.91 70
17555.16 83
17556.41 58
17557.67 62
17558.92 77
17560.17 63
17561.42 75
17562.67 88
17563.93 68
17565.18 76
17566.43 91
17567.68 76
17568.94 61
17570.19 85
17571.44 115
17572.69 62
17573.95 81
17575.20 67
17576.45 84
17577.70 79
17578.96 57
17580.21 54
17581.46 64
17582.71 70
17583.97 78
17585.22 61
17586.47 68
17587.73 67
17588.98 62
17590.23 84
17591.49 62
17592.74 76
17593.99 62
17595.25 65
17596.50 60
17597.75 43
17599.01 71
17600.26 71
17601.51 77
17602.77 69
17604.02 70
17605.27 82
17606.53 65
17607.78 71
17609.03 58
17610.29 56
17611.54 71
17612.80 79
17614.05 87
17615.30 60
17616.56 73
17617.81 85
17619.07 71
17620.32 59
17621.58 72
17622.83 83
17624.08 73
17625.34 59
17626.59 62
17627.85 61
17629.10 70
17630.36 101
17631.61 77
17632.87 76
17634.12 85
17635.37 57
17636.63 61
17637.88 85
17639.14 54
17640.39 76
17641.65 84
17642.90 68
17644.16 61
17645.41 64
17646.67 55
17647.92 56
17649.18 75
17650.44 60
17651.69 66
17652.95 77
17654.20 70
17655.46 60
17656.71 81
17657.97 72
17659.22 75
17660.48 63
17661.73 74
17662.99 76
17664.25 85
17665.50 80
17666.76 59
17668.01 77
17669.27 94
17670.53 87
17671.78 71
17673.04 89
17674.29 85
17675.55 113
17676.81 68
17678.06 47
17679.32 66
17680.57 64
17681.83 80
17683.09 77
17684.34 74
17685.60 70
17686.86 72
17688.11 62
17689.37 73
17690.63 70
17691.88 65
17693.14 61
17694.40 64
17695.65 71
17696.91 87
17698.17 73
17699.43 61
17700.68 71
17701.94 59
17703.20 70
17704.45 66
17705.71 71
17706.97 47
17708.23 62
17709.48 61
17710.74 73
17712.00 80
17713.26 89
17714.51 79
17715.77 71
17717.03 57
17718.29 57
17719.54 80
17720.80 61
17722.06 60
17723.32 72
17724.58 77
17725.83 68
17727.09 71
17728.35 58
17729.61 65
17730.87 57
17732.12 66
17733.38 60
17734.64 64
17735.90 75
17737.16 63
17738.42 57
17739.67 70
17740.93 61
17742.19 93
17743.45 81
17744.71 88
17745.97 67
17747.23 73
17748.48 66
17749.74 39
17751.00 54
17752.26 98
17753.52 64
17754.78 63
17756.04 68
17757.30 59
17758.56 65
17759.81 40
17761.07 79
17762.33 96
17763.59 60
17764.85 77
17766.11 67
17767.37 47
17768.63 60
17769.89 72
17771.15 73
17772.41 73
17773.67 58
17774.93 52
17776.19 63
17777.45 80
17778.71 65
17779.97 60
17781.23 65
17782.49 83
17783.75 83
17785.01 86
17786.27 66
17787.53 62
17788.79 63
17790.05 54
17791.31 59
17792.57 64
17793.83 55
17795.09 61
17796.35 62
17797.61 77
17798.87 74
17800.13 90
17801.39 74
17802.65 62
17803.91 75
17805.17 66
17806.44 70
17807.70 73
17808.96 68
17810.22 65
17811.48 70
17812.74 72
17814.00 72
17815.26 49
17816.52 52
17817.78 87
17819.05 56
17820.31 84
17821.57 48
17822.83 75
17824.09 65
17825.35 52
17826.61 64
17827.88 81
17829.14 76
17830.40 72
17831.66 59
17832.92 60
17834.18 60
17835.45 60
17836.71 90
17837.97 57
17839.23 59
17840.49 90
17841.76 81
17843.02 78
17844.28 47
17845.54 74
17846.81 63
17848.07 68
17849.33 68
17850.59 62
17851.85 62
17853.12 69
17854.38 66
17855.64 84
17856.90 64
17858.17 52
17859.43 55
17860.69 68
17861.96 68
17863.22 50
17864.48 71
17865.74 85
17867.01 67
17868.27 59
17869.53 60
17870.80 83
17872.06 68
17873.32 57
17874.59 62
17875.85 69
17877.11 66
17878.38 80
17879.64 75
17880.90 61
17882.17 67
17883.43 56
17884.69 49
17885.96 57
17887.22 74
17888.48 64
17889.75 78
17891.01 57
17892.28 67
17893.54 54
17894.80 42
17896.07 70
17897.33 61
17898.60 56
17899.86 79
17901.12 69
17902.39 59
17903.65 60
17904.92 52
17906.18 57
17907.45 71
17908.71 82
17909.97 67
17911.24 60
17912.50 70
17913.77 61
17915.03 70
17916.30 88
17917.56 67
17918.83 72
17920.09 46
17921.36 51
17922.62 54
17923.89 63
17925.15 68
17926.42 55
17927.68 65
17928.95 67
17930.21 58
17931.48 56
17932.74 76
17934.01 71
17935.27 53
17936.54 65
17937.81 45
17939.07 47
17940.34 52
17941.60 58
17942.87 64
17944.13 48
17945.40 47
17946.66 58
17947.93 76
17949.20 68
17950.46 59
17951.73 72
17952.99 84
17954.26 77
17955.53 68
17956.79 64
17958.06 65
17959.33 68
17960.59 55
17961.86 64
17963.12 59
17964.39 66
17965.66 73
17966.92 59
17968.19 55
17969.46 58
17970.72 54
17971.99 76
17973.26 61
17974.52 53
17975.79 77
17977.06 66
17978.32 59
17979.59 64
17980.86 64
17982.12 82
17983.39 73
17984.66 50
17985.93 45
17987.19 58
17988.46 58
17989.73 74
17991.00 65
17992.26 59
17993.53 49
17994.80 87
17996.07 64
17997.33 60
17998.60 50
17999.87 51
18001.14 61
18002.40 52
18003.67 64
18004.94 61
18006.21 53
18007.48 61
18008.74 57
18010.01 68
18011.28 62
18012.55 77
18013.82 51
18015.08 57
18016.35 61
18017.62 63
18018.89 64
18020.16 61
18021.43 71
18022.69 51
18023.96 62
18025.23 59
18026.50 71
18027.77 77
18029.04 60
18030.31 52
18031.57 86
18032.84 78
18034.11 67
18035.38 70
18036.65 65
18037.92 72
18039.19 68
18040.46 90
18041.73 73
18043.00 70
18044.27 75
18045.53 72
18046.80 68
18048.07 82
18049.34 63
18050.61 67
18051.88 59
18053.15 50
18054.42 50
18055.69 77
18056.96 70
18058.23 74
18059.50 72
18060.77 72
18062.04 55
18063.31 55
18064.58 68
18065.85 64
18067.12 46
18068.39 58
18069.66 49
18070.93 60
18072.20 54
18073.47 50
18074.74 53
18076.01 79
18077.28 44
18078.55 78
18079.82 83
18081.09 63
18082.36 56
18083.63 74
18084.90 58
18086.18 63
18087.45 72
18088.72 56
18089.99 74
18091.26 46
18092.53 77
18093.80 73
18095.07 69
18096.34 48
18097.61 75
18098.88 59
18100.16 59
18101.43 65
18102.70 68
18103.97 68
18105.24 64
18106.51 63
18107.78 77
18109.06 83
18110.33 90
18111.60 96
18112.87 67
18114.14 59
18115.41 86
18116.69 58
18117.96 66
18119.23 68
18120.50 44
18121.77 89
18123.05 75
18124.32 64
18125.59 52
18126.86 57
18128.13 65
18129.41 76
18130.68 71
18131.95 67
18133.22 67
18134.50 60
18135.77 48
18137.04 62
18138.31 70
18139.59 70
18140.86 56
18142.13 60
18143.40 57
18144.68 79
18145.95 60
18147.22 72
18148.50 56
18149.77 67
18151.04 66
18152.31 62
18153.59 44
18154.86 52
18156.13 58
18157.41 66
18158.68 43
18159.95 56
18161.23 47
18162.50 67
18163.77 55
18165.05 51
18166.32 50
18167.59 61
18168.87 67
18170.14 51
18171.42 51
18172.69 64
18173.96 59
18175.24 54
18176.51 55
18177.78 37
18179.06 45
18180.33 55
18181.61 69
18182.88 65
18184.15 62
18185.43 67
18186.70 78
18187.98 62
18189.25 59
18190.53 46
18191.80 69
18193.08 56
18194.35 46
18195.62 65
18196.90 88
18198.17 84
18199.45 66
18200.72 74
18202.00 51
18203.27 58
18204.55 59
18205.82 61
18207.10 62
18208.37 59
18209.65 49
18210.92 53
18212.20 66
18213.47 63
18214.75 64
18216.02 76
18217.30 67
18218.57 55
18219.85 53
18221.13 41
18222.40 56
18223.68 40
18224.95 86
18226.23 45
18227.50 47
18228.78 43
18230.05 59
18231.33 55
18232.61 43
18233.88 61
18235.16 49
18236.43 67
18237.71 55
18238.99 62
18240.26 69
18241.54 71
18242.81 52
18244.09 42
18245.37 54
18246.64 63
18247.92 75
18249.20 53
18250.47 55
18251.75 60
18253.03 83
18254.30 62
18255.58 55
18256.86 57
18258.13 53
18259.41 66
18260.69 62
18261.96 46
18263.24 65
18264.52 57
18265.79 51
18267.07 73
18268.35 77
18269.63 60
18270.90 63
18272.18 67
18273.46 57
18274.74 60
18276.01 69
18277.29 69
18278.57 55
18279.84 67
18281.12 58
18282.40 55
18283.68 46
18284.96 68
18286.23 58
18287.51 67
18288.79 80
18290.07 59
18291.34 59
18292.62 60
18293.90 84
18295.18 74
18296.46 65
18297.74 76
18299.01 73
18300.29 69
18301.57 73
18302.85 76
18304.13 57
18305.40 65
18306.68 85
18307.96 69
18309.24 54
18310.52 60
18311.80 75
18313.08 59
18314.36 57
18315.63 57
18316.91 51
18318.19 61
18319.47 62
18320.75 57
18322.03 65
18323.31 65
18324.59 60
18325.87 72
18327.14 51
18328.42 49
18329.70 73
18330.98 87
18332.26 61
18333.54 42
18334.82 51
18336.10 52
18337.38 52
18338.66 69
18339.94 52
18341.22 62
18342.50 41
18343.78 45
18345.06 55
18346.34 60
18347.62 62
18348.90 51
18350.18 55
18351.46 56
18352.74 67
18354.02 59
18355.30 72
18356.58 80
18357.86 67
18359.14 62
18360.42 43
18361.70 69
18362.98 73
18364.26 64
18365.54 68
18366.82 63
18368.10 66
18369.38 57
18370.66 69
18371.94 43
18373.23 64
18374.51 87
18375.79 57
18377.07 70
18378.35 71
18379.63 72
18380.91 59
18382.19 49
18383.47 52
18384.75 74
18386.04 56
18387.32 54
18388.60 51
18389.88 58
18391.16 74
18392.44 71
18393.72 79
18395.01 53
18396.29 64
18397.57 66
18398.85 47
18400.13 59
18401.41 69
18402.70 55
18403.98 61
18405.26 54
18406.54 39
18407.82 45
18409.11 57
18410.39 47
18411.67 56
18412.95 61
18414.23 65
18415.52 70
18416.80 50
18418.08 58
18419.36 53
18420.65 53
18421.93 48
18423.21 59
18424.49 51
18425.78 49
18427.06 48
18428.34 47
18429.62 52
18430.91 67
18432.19 63
18433.47 62
18434.76 44
18436.04 48
18437.32 55
18438.61 63
18439.89 71
18441.17 63
18442.45 53
18443.74 69
18445.02 48
18446.30 63
18447.59 68
18448.87 56
18450.15 45
18451.44 51
18452.72 41
18454.01 38
18455.29 51
18456.57 71
18457.86 50
18459.14 43
18460.42 52
18461.71 74
18462.99 56
18464.28 57
18465.56 57
18466.84 52
18468.13 57
18469.41 71
18470.70 61
18471.98 56
18473.27 64
18474.55 78
18475.83 76
18477.12 52
18478.40 48
18479.69 61
18480.97 72
18482.26 78
18483.54 53
18484.83 40
18486.11 45
18487.40 54
18488.68 64
18489.97 74
18491.25 49
18492.54 60
18493.82 57
18495.11 70
18496.39 72
18497.68 51
18498.96 42
18500.25 48
18501.53 68
18502.82 52
18504.10 56
18505.39 74
18506.67 52
18507.96 54
18509.24 47
18510.53 54
18511.81 55
18513.10 55
18514.39 62
18515.67 66
18516.96 58
18518.24 60
18519.53 56
18520.82 62
18522.10 53
18523.39 65
18524.67 65
18525.96 52
18527.25 73
18528.53 55
18529.82 66
18531.10 65
18532.39 59
18533.68 67
18534.96 61
18536.25 74
18537.54 59
18538.82 57
18540.11 52
18541.40 58
18542.68 62
18543.97 63
18545.26 72
18546.54 56
18547.83 59
18549.12 51
18550.40 56
18551.69 74
18552.98 72
18554.27 77
18555.55 63
18556.84 82
18558.13 57
18559.41 60
18560.70 63
18561.99 75
18563.28 67
18564.56 70
18565.85 54
18567.14 62
18568.43 62
18569.71 60
18571.00 68
18572.29 61
18573.58 54
18574.87 64
18576.15 73
18577.44 70
18578.73 70
18580.02 64
18581.31 74
18582.59 59
18583.88 57
18585.17 60
18586.46 67
18587.75 53
18589.03 62
18590.32 63
18591.61 94
18592.90 90
18594.19 70
18595.48 63
18596.77 64
18598.05 75
18599.34 86
18600.63 71
18601.92 79
18603.21 82
18604.50 68
18605.79 67
18607.08 84
18608.36 63
18609.65 60
18610.94 65
18612.23 78
18613.52 59
18614.81 61
18616.10 79
18617.39 76
18618.68 74
18619.97 85
18621.26 69
18622.55 62
18623.84 79
18625.13 69
18626.42 67
18627.71 77
18628.99 83
18630.28 82
18631.57 70
18632.86 76
18634.15 65
18635.44 71
18636.73 64
18638.02 74
18639.31 72
18640.60 69
18641.89 65
18643.18 76
18644.47 63
18645.77 58
18647.06 62
18648.35 77
18649.64 73
18650.93 50
18652.22 63
18653.51 54
18654.80 62
18656.09 66
18657.38 70
18658.67 93
18659.96 60
18661.25 87
18662.54 54
18663.83 59
18665.12 53
18666.42 79
18667.71 69
18669.00 68
18670.29 73
18671.58 65
18672.87 59
18674.16 55
18675.45 63
18676.75 56
18678.04 58
18679.33 59
18680.62 60
18681.91 72
18683.20 63
18684.49 77
18685.79 73
18687.08 72
18688.37 84
18689.66 77
18690.95 61
18692.25 60
18693.54 55
18694.83 66
18696.12 56
18697.41 80
18698.71 66
18700.00 59
18701.29 75
18702.58 70
18703.87 47
18705.17 75
18706.46 58
18707.75 66
18709.04 58
18710.34 63
18711.63 69
18712.92 72
18714.21 84
18715.51 49
18716.80 55
18718.09 72
18719.39 66
18720.68 76
18721.97 66
18723.26 64
18724.56 71
18725.85 44
18727.14 66
18728.44 64
18729.73 91
18731.02 60
18732.32 74
18733.61 63
18734.90 51
18736.20 69
18737.49 62
18738.78 62
18740.08 42
18741.37 57
18742.66 71
18743.96 62
18745.25 67
18746.55 60
18747.84 67
18749.13 80
18750.43 59
18751.72 60
18753.02 62
18754.31 77
18755.60 69
18756.90 88
18758.19 69
18759.49 71
18760.78 62
18762.07 65
18763.37 61
18764.66 49
18765.96 56
18767.25 80
18768.55 64
18769.84 56
18771.14 67
18772.43 75
18773.73 78
18775.02 76
18776.32 59
18777.61 75
18778.91 82
18780.20 74
18781.49 69
18782.79 56
18784.09 55
18785.38 67
18786.68 58
18787.97 72
18789.27 77
18790.56 72
18791.86 78
18793.15 73
18794.45 65
18795.74 82
18797.04 72
18798.33 54
18799.63 60
18800.93 69
18802.22 50
18803.52 46
18804.81 51
18806.11 64
18807.40 57
18808.70 71
18810.00 69
18811.29 63
18812.59 72
18813.88 63
18815.18 76
18816.48 69
18817.77 57
18819.07 60
18820.37 52
18821.66 45
18822.96 60
18824.25 78
18825.55 54
18826.85 47
18828.14 53
18829.44 67
18830.74 53
18832.03 69
18833.33 60
18834.63 63
18835.93 56
18837.22 57
18838.52 67
18839.82 62
18841.11 75
18842.41 65
18843.71 83
18845.00 62
18846.30 69
18847.60 67
18848.90 76
18850.19 62
18851.49 45
18852.79 59
18854.09 55
18855.38 61
18856.68 67
18857.98 65
18859.28 59
18860.57 63
18861.87 84
18863.17 74
18864.47 69
18865.77 61
18867.06 84
18868.36 65
18869.66 66
18870.96 47
18872.26 54
18873.55 45
18874.85 63
18876.15 67
18877.45 50
18878.75 45
18880.05 58
18881.34 68
18882.64 62
18883.94 67
18885.24 64
18886.54 63
18887.84 52
18889.14 43
18890.43 74
18891.73 70
18893.03 58
18894.33 56
18895.63 56
18896.93 53
18898.23 61
18899.53 59
18900.83 46
18902.13 47
18903.42 53
18904.72 71
18906.02 59
18907.32 55
18908.62 61
18909.92 52
18911.22 45
18912.52 64
18913.82 45
18915.12 63
18916.42 52
18917.72 47
18919.02 39
18920.32 42
18921.62 64
18922.92 46
18924.22 50
18925.52 61
18926.82 53
18928.12 66
18929.42 67
18930.72 61
18932.02 46
18933.32 56
18934.62 55
18935.92 55
18937.22 49
18938.52 54
18939.82 60
18941.12 55
18942.42 61
18943.72 49
18945.02 41
18946.32 47
18947.62 62
18948.92 58
18950.23 68
18951.53 55
18952.83 73
18954.13 47
18955.43 48
18956.73 61
18958.03 58
18959.33 55
18960.63 71
18961.94 48
18963.24 58
18964.54 52
18965.84 54
18967.14 70
18968.44 63
18969.74 54
18971.04 43
18972.35 59
18973.65 76
18974.95 55
18976.25 63
18977.55 53
18978.85 60
18980.16 55
18981.46 52
18982.76 58
18984.06 63
18985.36 67
18986.67 47
18987.97 42
18989.27 59
18990.57 61
18991.88 64
18993.18 48
18994.48 44
18995.78 45
18997.08 53
18998.39 54
18999.69 55
19000.99 57
19002.30 48
19003.60 48
19004.90 60
19006.20 41
19007.51 44
19008.81 57
19010.11 53
19011.41 34
19012.72 37
19014.02 57
19015.32 62
19016.63 88
19017.93 52
19019.23 51
19020.54 52
19021.84 49
19023.14 71
19024.45 35
19025.75 41
19027.05 42
19028.36 57
19029.66 46
19030.96 60
19032.27 54
19033.57 59
19034.87 66
19036.18 38
19037.48 50
19038.79 37
19040.09 48
19041.39 47
19042.70 51
19044.00 44
19045.31 52
19046.61 76
19047.91 44
19049.22 55
19050.52 78
19051.83 57
19053.13 63
19054.44 50
19055.74 58
19057.05 66
19058.35 66
19059.65 52
19060.96 41
19062.26 46
19063.57 53
19064.87 63
19066.18 72
19067.48 34
19068.79 46
19070.09 59
19071.40 56
19072.70 40
19074.01 53
19075.31 48
19076.62 58
19077.92 41
19079.23 52
19080.53 56
19081.84 61
19083.14 63
19084.45 48
19085.76 39
19087.06 55
19088.37 39
19089.67 53
19090.98 63
19092.28 75
19093.59 49
19094.89 64
19096.20 63
19097.51 49
19098.81 48
19100.12 54
19101.42 64
19102.73 41
19104.04 52
19105.34 30
19106.65 46
19107.96 69
19109.26 66
19110.57 52
19111.87 61
19113.18 63
19114.49 50
19115.79 70
19117.10 50
19118.41 53
19119.71 64
19121.02 59
19122.33 54
19123.63 44
19124.94 54
19126.25 59
19127.55 71
19128.86 50
19130.17 53
19131.48 57
19132.78 53
19134.09 60
19135.40 45
19136.70 40
19138.01 47
19139.32 50
19140.63 56
19141.93 57
19143.24 51
19144.55 58
19145.86 60
19147.16 66
19148.47 51
19149.78 60
19151.09 63
19152.39 71
19153.70 71
19155.01 79
19156.32 66
19157.63 51
19158.93 62
19160.24 58
19161.55 73
19162.86 57
19164.17 59
19165.47 47
19166.78 61
19168.09 59
19169.40 57
19170.71 58
19172.02 56
19173.32 51
19174.63 69
19175.94 56
19177.25 52
19178.56 64
19179.87 58
19181.18 44
19182.48 56
19183.79 69
19185.10 80
19186.41 72
19187.72 76
19189.03 71
19190.34 70
19191.65 63
19192.96 75
19194.27 66
19195.58 53
19196.88 51
19198.19 40
19199.50 66
19200.81 69
19202.12 63
19203.43 75
19204.74 36
19206.05 54
19207.36 60
19208.67 96
19209.98 62
19211.29 47
19212.60 66
19213.91 51
19215.22 51
19216.53 58
19217.84 56
19219.15 46
19220.46 76
19221.77 63
19223.08 54
19224.39 56
19225.70 53
19227.01 53
19228.32 62
19229.63 62
19230.94 65
19232.25 49
19233.56 56
19234.87 59
19236.18 55
19237.49 59
19238.81 51
19240.12 50
19241.43 67
19242.74 47
19244.05 42
19245.36 53
19246.67 55
19247.98 43
19249.29 52
19250.60 63
19251.91 58
19253.23 52
19254.54 37
19255.85 66
19257.16 56
19258.47 69
19259.78 63
19261.09 40
19262.41 53
19263.72 48
19265.03 53
19266.34 49
19267.65 60
19268.96 44
19270.28 56
19271.59 61
19272.90 59
19274.21 60
19275.52 51
19276.84 45
19278.15 46
19279.46 45
19280.77 47
19282.08 55
19283.40 65
19284.71 58
19286.02 52
19287.33 67
19288.65 63
19289.96 48
19291.27 46
19292.58 66
19293.90 49
19295.21 75
19296.52 42
19297.83 51
19299.15 49
19300.46 47
19301.77 55
19303.09 57
19304.40 63
19305.71 49
19307.02 40
19308.34 47
19309.65 72
19310.96 43
19312.28 60
19313.59 61
19314.90 54
19316.22 51
19317.53 63
19318.84 43
19320.16 36
19321.47 47
19322.78 45
19324.10 43
19325.41 33
19326.73 48
19328.04 67
19329.35 63
19330.67 66
19331.98 67
19333.29 65
19334.61 63
19335.92 53
19337.24 46
19338.55 54
19339.87 61
19341.18 76
19342.49 48
19343.81 51
19345.12 35
19346.44 53
19347.75 63
19349.07 48
19350.38 58
19351.69 68
19353.01 62
19354.32 42
19355.64 57
19356.95 52
19358.27 56
19359.58 45
19360.90 55
19362.21 69
19363.53 49
19364.84 63
19366.16 71
19367.47 38
19368.79 61
19370.10 61
19371.42 59
19372.73 60
19374.05 46
19375.36 42
19376.68 46
19378.00 47
19379.31 50
19380.63 54
19381.94 49
19383.26 53
19384.57 65
19385.89 54
19387.20 40
19388.52 45
19389.84 63
19391.15 43
19392.47 56
19393.78 33
19395.10 65
19396.42 80
19397.73 55
19399.05 47
19400.37 61
19401.68 54
19403.00 55
19404.31 42
19405.63 59
19406.95 58
19408.26 67
19409.58 82
19410.90 52
19412.21 38
19413.53 56
19414.85 53
19416.16 48
19417.48 53
19418.80 57
19420.11 64
19421.43 57
19422.75 51
19424.07 57
19425.38 66
19426.70 47
19428.02 51
19429.33 52
19430.65 52
19431.97 65
19433.29 58
19434.60 48
19435.92 65
19437.24 51
19438.56 51
19439.87 65
19441.19 43
19442.51 47
19443.83 45
19445.14 49
19446.46 49
19447.78 41
19449.10 50
19450.42 48
19451.73 46
19453.05 61
19454.37 45
19455.69 38
19457.01 37
19458.32 37
19459.64 47
19460.96 61
19462.28 59
19463.60 53
19464.92 67
19466.23 47
19467.55 57
19468.87 64
19470.19 55
19471.51 38
19472.83 41
19474.15 54
19475.46 37
19476.78 41
19478.10 57
19479.42 50
19480.74 45
19482.06 55
19483.38 58
19484.70 56
19486.02 43
19487.34 40
19488.65 53
19489.97 43
19491.29 57
19492.61 53
19493.93 60
19495.25 51
19496.57 55
19497.89 50
19499.21 60
19500.53 57
19501.85 46
19503.17 38
19504.49 54
19505.81 50
19507.13 47
19508.45 64
19509.77 57
19511.09 77
19512.41 96
19513.73 75
19515.05 50
19516.37 63
19517.69 52
19519.01 39
19520.33 63
19521.65 49
19522.97 52
19524.29 48
19525.61 60
19526.93 66
19528.25 67
19529.57 46
19530.89 39
19532.21 56
19533.54 67
19534.86 67
19536.18 59
19537.50 42
19538.82 53
19540.14 46
19541.46 39
19542.78 57
19544.10 42
19545.42 50
19546.75 62
19548.07 52
19549.39 61
19550.71 60
19552.03 48
19553.35 35
19554.67 55
19555.99 55
19557.32 60
19558.64 39
19559.96 62
19561.28 60
19562.60 48
19563.92 48
19565.25 54
19566.57 83
19567.89 64
19569.21 39
19570.53 51
19571.86 51
19573.18 49
19574.50 48
19575.82 53
19577.15 48
19578.47 59
19579.79 50
19581.11 56
19582.43 47
19583.76 44
19585.08 48
19586.40 56
19587.72 62
19589.05 54
19590.37 44
19591.69 56
19593.02 60
19594.34 54
19595.66 49
19596.98 42
19598.31 60
19599.63 75
19600.95 74
19602.28 64
19603.60 65
19604.92 77
19606.25 61
19607.57 59
19608.89 63
19610.22 52
19611.54 67
19612.86 44
19614.19 54
19615.51 58
19616.83 60
19618.16 41
19619.48 51
19620.80 24
19622.13 48
19623.45 46
19624.78 47
19626.10 43
19627.42 41
19628.75 65
19630.07 43
19631.40 46
19632.72 57
19634.04 44
19635.37 33
19636.69 65
19638.02 50
19639.34 63
19640.66 58
19641.99 57
19643.31 36
19644.64 39
19645.96 62
19647.29 56
19648.61 54
19649.94 48
19651.26 43
19652.59 46
19653.91 41
19655.24 51
19656.56 45
19657.89 56
19659.21 48
19660.54 46
19661.86 47
19663.19 63
19664.51 47
19665.84 35
19667.16 60
19668.49 63
19669.81 61
19671.14 58
19672.46 56
19673.79 43
19675.11 49
19676.44 54
19677.77 48
19679.09 58
19680.42 60
19681.74 75
19683.07 49
19684.39 54
19685.72 48
19687.05 51
19688.37 49
19689.70 43
19691.02 58
19692.35 39
19693.68 60
19695.00 55
19696.33 53
19697.66 55
19698.98 53
19700.31 43
19701.63 46
19702.96 60
19704.29 68
19705.61 61
19706.94 58
19708.27 67
19709.59 68
19710.92 63
19712.25 40
19713.57 36
19714.90 48
19716.23 48
19717.56 47
19718.88 54
19720.21 56
19721.54 65
19722.86 62
19724.19 57
19725.52 57
19726.85 42
19728.17 40
19729.50 44
19730.83 68
19732.16 60
19733.48 53
19734.81 56
19736.14 47
19737.47 53
19738.79 35
19740.12 40
19741.45 41
19742.78 51
19744.10 50
19745.43 58
19746.76 39
19748.09 57
19749.42 41
19750.74 57
19752.07 56
19753.40 51
19754.73 52
19756.06 53
19757.39 56
19758.71 44
19760.04 59
19761.37 41
19762.70 44
19764.03 70
19765.36 57
19766.69 45
19768.01 49
19769.34 39
19770.67 62
19772.00 36
19773.33 37
19774.66 45
19775.99 67
19777.32 56
19778.65 32
19779.97 53
19781.30 55
19782.63 49
19783.96 48
19785.29 54
19786.62 58
19787.95 56
19789.28 40
19790.61 40
19791.94 48
19793.27 69
19794.60 49
19795.93 55
19797.26 52
19798.59 54
19799.92 47
19801.25 52
19802.58 50
19803.91 50
19805.24 58
19806.57 65
19807.90 37
19809.23 57
19810.56 56
19811.89 56
19813.22 40
19814.55 57
19815.88 66
19817.21 52
19818.54 50
19819.87 65
19821.20 79
19822.53 47
19823.86 42
19825.19 56
19826.52 67
19827.85 60
19829.18 51
19830.51 50
19831.84 66
19833.17 48
19834.51 54
19835.84 58
19837.17 56
19838.50 53
19839.83 75
19841.16 40
19842.49 59
19843.82 65
19845.15 47
19846.49 36
19847.82 43
19849.15 46
19850.48 56
19851.81 51
19853.14 46
19854.47 45
19855.81 55
19857.14 56
19858.47 48
19859.80 54
19861.13 37
19862.47 47
19863.80 75
19865.13 62
19866.46 52
19867.79 41
19869.13 51
19870.46 55
19871.79 35
19873.12 41
19874.45 52
19875.79 47
19877.12 45
19878.45 60
19879.78 49
19881.12 55
19882.45 69
19883.78 56
19885.11 39
19886.45 36
19887.78 46
19889.11 51
19890.44 64
19891.78 44
19893.11 66
19894.44 70
19895.78 84
19897.11 65
19898.44 46
19899.78 53
19901.11 55
19902.44 45
19903.78 66
19905.11 67
19906.44 61
19907.78 59
19909.11 52
19910.44 52
19911.78 48
19913.11 67
19914.44 61
19915.78 59
19917.11 63
19918.44 52
19919.78 54
19921.11 67
19922.45 46
19923.78 49
19925.11 43
19926.45 39
19927.78 44
19929.12 37
19930.45 40
19931.78 37
19933.12 51
19934.45 42
19935.79 41
19937.12 54
19938.46 44
19939.79 65
19941.12 43
19942.46 51
19943.79 44
19945.13 53
19946.46 50
19947.80 58
19949.13 44
19950.47 60
19951.80 77
19953.14 57
19954.47 70
19955.81 58
19957.14 50
19958.48 57
19959.81 46
19961.15 47
19962.48 35
19963.82 27
19965.15 48
19966.49 37
19967.82 49
19969.16 55
19970.50 55
19971.83 55
19973.17 45
19974.50 48
19975.84 58
19977.17 51
19978.51 63
19979.85 43
19981.18 49
19982.52 61
19983.85 56
19985.19 49
19986.52 64
19987.86 68
19989.20 75
19990.53 79
19991.87 47
19993.21 35
19994.54 61
19995.88 69
19997.21 60
19998.55 39
19999.89 49
20001.22 64
20002.56 48
20003.90 52
20005.23 39
20006.57 43
20007.91 40
20009.24 76
20010.58 50
20011.92 55
20013.25 52
20014.59 54
20015.93 43
20017.27 39
20018.60 59
20019.94 72
20021.28 37
20022.61 56
20023.95 55
20025.29 49
20026.63 39
20027.96 44
20029.30 44
20030.64 60
20031.98 40
20033.31 50
20034.65 65
20035.99 60
20037.33 54
20038.66 52
20040.00 64
20041.34 69
20042.68 54
20044.02 57
20045.35 43
20046.69 31
20048.03 62
20049.37 56
20050.71 45
20052.05 35
20053.38 51
20054.72 50
20056.06 55
20057.40 50
20058.74 42
20060.08 46
20061.41 46
20062.75 48
20064.09 37
20065.43 48
20066.77 55
20068.11 62
20069.45 48
20070.79 58
20072.12 51
20073.46 70
20074.80 62
20076.14 48
20077.48 54
20078.82 56
20080.16 74
20081.50 44
20082.84 43
20084.18 48
20085.52 40
20086.85 48
20088.19 53
20089.53 64
20090.87 52
20092.21 55
20093.55 56
20094.89 57
20096.23 70
20097.57 65
20098.91 67
20100.25 60
20101.59 62
20102.93 50
20104.27 58
20105.61 62
20106.95 70
20108.29 48
20109.63 45
20110.97 62
20112.31 49
20113.65 48
20114.99 49
20116.33 48
20117.67 49
20119.01 58
20120.35 63
20121.69 65
20123.04 46
20124.38 34
20125.72 49
20127.06 36
20128.40 52
20129.74 60
20131.08 47
20132.42 65
20133.76 62
20135.10 36
20136.44 52
20137.79 55
20139.13 45
20140.47 52
20141.81 57
20143.15 46
