# Supplementary material for: MALDI-TOF MS typing enables the classification of brewing yeasts of the genus Saccharomyces to major beer styles
Source: PLoS One. 2017 Aug 9;12(8):e0181694. doi: 10.1371/journal.pone.0181694 (PMC5549903; doi:10.1371/journal.pone.0181694)
Supplement: S12 File — The directory includes 90 raw files and was zipped to “.zip”; the folder has three strains with 30 spectra per strain; S1 Text explains the raw files with an example and Table 1 represents the yeast strains used within the experiment. (ZIP) [file pone.0181694.s015.zip › 34-36/30624-PI105-Dias-Dias-Dias-YPG-18h-E-E_2015-08-06__0_F7_1.dat]

2000.64 3916
2001.06 3804
2001.49 4030
2001.91 3682
2002.33 3647
2002.75 3896
2003.17 4235
2003.60 3938
2004.02 3877
2004.44 3892
2004.86 3912
2005.28 3658
2005.70 3832
2006.13 3863
2006.55 4099
2006.97 3987
2007.39 3948
2007.82 3967
2008.24 4164
2008.66 4011
2009.08 3938
2009.51 4116
2009.93 4055
2010.35 3811
2010.77 3745
2011.20 4114
2011.62 3983
2012.04 3858
2012.46 3525
2012.89 3609
2013.31 3917
2013.73 3736
2014.15 3407
2014.58 3535
2015.00 3653
2015.42 3938
2015.85 3957
2016.27 3785
2016.69 3951
2017.12 4201
2017.54 4143
2017.96 4404
2018.39 4216
2018.81 4167
2019.23 4500
2019.66 4262
2020.08 3967
2020.50 4132
2020.93 4359
2021.35 4266
2021.78 4137
2022.20 4180
2022.62 4227
2023.05 4061
2023.47 4024
2023.89 3829
2024.32 3920
2024.74 3791
2025.17 3935
2025.59 3894
2026.01 4061
2026.44 3720
2026.86 3864
2027.29 3702
2027.71 3799
2028.14 3739
2028.56 3787
2028.99 3849
2029.41 3402
2029.83 3677
2030.26 3661
2030.68 3482
2031.11 3538
2031.53 3454
2031.96 3720
2032.38 3810
2032.81 3753
2033.23 3682
2033.66 3474
2034.08 3431
2034.51 3786
2034.93 3648
2035.36 3534
2035.78 3600
2036.21 3713
2036.63 3742
2037.06 3847
2037.48 3697
2037.91 3838
2038.33 3897
2038.76 3987
2039.19 3996
2039.61 3919
2040.04 4016
2040.46 3693
2040.89 3943
2041.31 4050
2041.74 4070
2042.17 4332
2042.59 4157
2043.02 4178
2043.44 3889
2043.87 3739
2044.30 3936
2044.72 3719
2045.15 3803
2045.57 3765
2046.00 3663
2046.43 3480
2046.85 3506
2047.28 3846
2047.71 3826
2048.13 3529
2048.56 3757
2048.99 3505
2049.41 3467
2049.84 3652
2050.27 3680
2050.69 3605
2051.12 3629
2051.55 3612
2051.97 3511
2052.40 3779
2052.83 3374
2053.25 3366
2053.68 3624
2054.11 3610
2054.54 3579
2054.96 3851
2055.39 3650
2055.82 3724
2056.24 3523
2056.67 3711
2057.10 3960
2057.53 3661
2057.95 3419
2058.38 3671
2058.81 3662
2059.24 3431
2059.66 3543
2060.09 3602
2060.52 3751
2060.95 3815
2061.38 3830
2061.80 3854
2062.23 3465
2062.66 3556
2063.09 3601
2063.52 3836
2063.94 3728
2064.37 3531
2064.80 3711
2065.23 4016
2065.66 4201
2066.09 4169
2066.51 4093
2066.94 3818
2067.37 3608
2067.80 3768
2068.23 3929
2068.66 3819
2069.08 3858
2069.51 3873
2069.94 3585
2070.37 3438
2070.80 3378
2071.23 3557
2071.66 3617
2072.09 3698
2072.52 3684
2072.94 3495
2073.37 3820
2073.80 3621
2074.23 3513
2074.66 3470
2075.09 3568
2075.52 3579
2075.95 3686
2076.38 3796
2076.81 4113
2077.24 3927
2077.67 3797
2078.10 3646
2078.53 3768
2078.96 3998
2079.39 3827
2079.82 3965
2080.25 4214
2080.68 4249
2081.11 4097
2081.54 4075
2081.97 3949
2082.40 4005
2082.83 3983
2083.26 3898
2083.69 4210
2084.12 4179
2084.55 3939
2084.98 3883
2085.41 4126
2085.84 4060
2086.27 3960
2086.70 4064
2087.13 3723
2087.56 3998
2087.99 3757
2088.42 3820
2088.85 3580
2089.28 3473
2089.71 3644
2090.14 3843
2090.57 3503
2091.01 3578
2091.44 3849
2091.87 3677
2092.30 4036
2092.73 3995
2093.16 3893
2093.59 4176
2094.02 4369
2094.45 4331
2094.89 4245
2095.32 4013
2095.75 4128
2096.18 4157
2096.61 4053
2097.04 3890
2097.47 3756
2097.91 3754
2098.34 3555
2098.77 3897
2099.20 3805
2099.63 3614
2100.07 3531
2100.50 3873
2100.93 3662
2101.36 3502
2101.79 3560
2102.23 3565
2102.66 3785
2103.09 3671
2103.52 3772
2103.95 3619
2104.39 3647
2104.82 3625
2105.25 3495
2105.68 3560
2106.12 3416
2106.55 3788
2106.98 3715
2107.41 3845
2107.85 3956
2108.28 4094
2108.71 3887
2109.14 3735
2109.58 3691
2110.01 3937
2110.44 4035
2110.88 3611
2111.31 3488
2111.74 3771
2112.18 3928
2112.61 3802
2113.04 3994
2113.48 4000
2113.91 3891
2114.34 3653
2114.78 3713
2115.21 3801
2115.64 3714
2116.08 3606
2116.51 3734
2116.94 3912
2117.38 3600
2117.81 3445
2118.24 3469
2118.68 3524
2119.11 3543
2119.55 3534
2119.98 3662
2120.41 3753
2120.85 3749
2121.28 3694
2121.72 3735
2122.15 3748
2122.58 3889
2123.02 3932
2123.45 3740
2123.89 3595
2124.32 3691
2124.75 3647
2125.19 3617
2125.62 3553
2126.06 3566
2126.49 3511
2126.93 3624
2127.36 3589
2127.80 3935
2128.23 3838
2128.67 3561
2129.10 3450
2129.54 3481
2129.97 3624
2130.41 3811
2130.84 4041
2131.28 3891
2131.71 3893
2132.15 4034
2132.58 4223
2133.02 3999
2133.45 4183
2133.89 4002
2134.32 4002
2134.76 3930
2135.19 3869
2135.63 3991
2136.06 3769
2136.50 3703
2136.94 3838
2137.37 4058
2137.81 4221
2138.24 3849
2138.68 4116
2139.12 4022
2139.55 4020
2139.99 3897
2140.42 3844
2140.86 3727
2141.30 4025
2141.73 3944
2142.17 3714
2142.60 3603
2143.04 3463
2143.48 3414
2143.91 3554
2144.35 3410
2144.79 3287
2145.22 3445
2145.66 3370
2146.09 3329
2146.53 3347
2146.97 3290
2147.40 3544
2147.84 3715
2148.28 3791
2148.72 4294
2149.15 4339
2149.59 4419
2150.03 4671
2150.46 4877
2150.90 5184
2151.34 4895
2151.77 5152
2152.21 5209
2152.65 4727
2153.09 4658
2153.52 4596
2153.96 4507
2154.40 4224
2154.84 4091
2155.27 3977
2155.71 3760
2156.15 3716
2156.59 3462
2157.02 3541
2157.46 3552
2157.90 3677
2158.34 3684
2158.78 3311
2159.21 3459
2159.65 3459
2160.09 3559
2160.53 3864
2160.97 3809
2161.40 3584
2161.84 3572
2162.28 3558
2162.72 3443
2163.16 3678
2163.59 3452
2164.03 3361
2164.47 3672
2164.91 3932
2165.35 3865
2165.79 3781
2166.23 3626
2166.66 3565
2167.10 3576
2167.54 3811
2167.98 3880
2168.42 3917
2168.86 3939
2169.30 3987
2169.74 4051
2170.18 3786
2170.61 4003
2171.05 4052
2171.49 3869
2171.93 4009
2172.37 4005
2172.81 3896
2173.25 3787
2173.69 3797
2174.13 3850
2174.57 3955
2175.01 4030
2175.45 3801
2175.89 3704
2176.33 3899
2176.77 3981
2177.21 3916
2177.65 3916
2178.09 4036
2178.53 4038
2178.97 4004
2179.41 3976
2179.85 4037
2180.29 4376
2180.73 4109
2181.17 4014
2181.61 4180
2182.05 4057
2182.49 3771
2182.93 3663
2183.37 3592
2183.81 3514
2184.25 3696
2184.69 3720
2185.13 3676
2185.57 3519
2186.01 3825
2186.45 3917
2186.89 3939
2187.33 3936
2187.77 4115
2188.21 4133
2188.65 4054
2189.10 4369
2189.54 4260
2189.98 4606
2190.42 4518
2190.86 4512
2191.30 4301
2191.74 4245
2192.18 4284
2192.62 4214
2193.07 3940
2193.51 4287
2193.95 3990
2194.39 4138
2194.83 4303
2195.27 4358
2195.71 4109
2196.16 4132
2196.60 3984
2197.04 4228
2197.48 4105
2197.92 4189
2198.37 4100
2198.81 3831
2199.25 3793
2199.69 3810
2200.13 4010
2200.58 3860
2201.02 3754
2201.46 4049
2201.90 3983
2202.34 3839
2202.79 3828
2203.23 3685
2203.67 3823
2204.11 3738
2204.56 3990
2205.00 4099
2205.44 4086
2205.88 3702
2206.33 3675
2206.77 3665
2207.21 3767
2207.65 3860
2208.10 3999
2208.54 3894
2208.98 4014
2209.43 4202
2209.87 3903
2210.31 4042
2210.76 4216
2211.20 4237
2211.64 4051
2212.09 4219
2212.53 4334
2212.97 4181
2213.42 4192
2213.86 4004
2214.30 4147
2214.75 4340
2215.19 4171
2215.63 3947
2216.08 3841
2216.52 3548
2216.96 3899
2217.41 3571
2217.85 3792
2218.30 3704
2218.74 3583
2219.18 3851
2219.63 3797
2220.07 3860
2220.52 3748
2220.96 3596
2221.40 4052
2221.85 4205
2222.29 4393
2222.74 4671
2223.18 4715
2223.63 5121
2224.07 5449
2224.51 5724
2224.96 5811
2225.40 6430
2225.85 6358
2226.29 6217
2226.74 6237
2227.18 6299
2227.63 6108
2228.07 5689
2228.52 5452
2228.96 5261
2229.41 5247
2229.85 4889
2230.30 4706
2230.74 4728
2231.19 4626
2231.63 4414
2232.08 4280
2232.52 4299
2232.97 4495
2233.41 4536
2233.86 4773
2234.30 4543
2234.75 4769
2235.20 4561
2235.64 4558
2236.09 4541
2236.53 4648
2236.98 4634
2237.42 4579
2237.87 4588
2238.32 4557
2238.76 4666
2239.21 4725
2239.65 4657
2240.10 4699
2240.55 4534
2240.99 4593
2241.44 4908
2241.88 4655
2242.33 4446
2242.78 4273
2243.22 4169
2243.67 4202
2244.12 4161
2244.56 4059
2245.01 3767
2245.46 4078
2245.90 3988
2246.35 4091
2246.80 3990
2247.24 4137
2247.69 4080
2248.14 3715
2248.58 3796
2249.03 3908
2249.48 3846
2249.92 3618
2250.37 3731
2250.82 3753
2251.27 3673
2251.71 3868
2252.16 3889
2252.61 3789
2253.05 3979
2253.50 3793
2253.95 3864
2254.40 3793
2254.84 3946
2255.29 4203
2255.74 3908
2256.19 4145
2256.64 3843
2257.08 3749
2257.53 3942
2257.98 3909
2258.43 3958
2258.87 3793
2259.32 3757
2259.77 3685
2260.22 3925
2260.67 3978
2261.11 4262
2261.56 4323
2262.01 4419
2262.46 4509
2262.91 4819
2263.36 4947
2263.80 4812
2264.25 4682
2264.70 5082
2265.15 4840
2265.60 4570
2266.05 4788
2266.50 4542
2266.94 4476
2267.39 4663
2267.84 4708
2268.29 4658
2268.74 4825
2269.19 4641
2269.64 4569
2270.09 4594
2270.54 4694
2270.99 4846
2271.43 5127
2271.88 5143
2272.33 4968
2272.78 4964
2273.23 4943
2273.68 4734
2274.13 4800
2274.58 4506
2275.03 4533
2275.48 4367
2275.93 4204
2276.38 3935
2276.83 4255
2277.28 4175
2277.73 4282
2278.18 4261
2278.63 4118
2279.08 4213
2279.53 4211
2279.98 4288
2280.43 4280
2280.88 4222
2281.33 4251
2281.78 4357
2282.23 4359
2282.68 4609
2283.13 4318
2283.58 4345
2284.03 4411
2284.48 4482
2284.93 4322
2285.38 4404
2285.83 4171
2286.28 4090
2286.73 4169
2287.18 4230
2287.63 4177
2288.08 4521
2288.54 4545
2288.99 4920
2289.44 5142
2289.89 5760
2290.34 6051
2290.79 6022
2291.24 6547
2291.69 7043
2292.14 7355
2292.60 7390
2293.05 7420
2293.50 7272
2293.95 6829
2294.40 6708
2294.85 6929
2295.30 6376
2295.76 5934
2296.21 5709
2296.66 5667
2297.11 5663
2297.56 5233
2298.01 4920
2298.47 4695
2298.92 4926
2299.37 4752
2299.82 4382
2300.27 4401
2300.73 4416
2301.18 4466
2301.63 4419
2302.08 4480
2302.53 4340
2302.99 4353
2303.44 4544
2303.89 4363
2304.34 4367
2304.80 4390
2305.25 4249
2305.70 4228
2306.15 4285
2306.61 4252
2307.06 4196
2307.51 3985
2307.96 4283
2308.42 4575
2308.87 4960
2309.32 4917
2309.78 4959
2310.23 5230
2310.68 4998
2311.14 5196
2311.59 5358
2312.04 5400
2312.49 5278
2312.95 5026
2313.40 4866
2313.85 4921
2314.31 4787
2314.76 4368
2315.22 4425
2315.67 4390
2316.12 4453
2316.58 4296
2317.03 4124
2317.48 4137
2317.94 4328
2318.39 4407
2318.84 4140
2319.30 4104
2319.75 4591
2320.21 4281
2320.66 4296
2321.11 4434
2321.57 4407
2322.02 4295
2322.48 4452
2322.93 4114
2323.39 4275
2323.84 4209
2324.29 4269
2324.75 4358
2325.20 4142
2325.66 4157
2326.11 4067
2326.57 4062
2327.02 4228
2327.48 4318
2327.93 4690
2328.39 4840
2328.84 5080
2329.30 5184
2329.75 4795
2330.21 4569
2330.66 5139
2331.12 5243
2331.57 5321
2332.03 5265
2332.48 4940
2332.94 4994
2333.39 4774
2333.85 4871
2334.30 4900
2334.76 4776
2335.21 4790
2335.67 4600
2336.12 4601
2336.58 4682
2337.03 4278
2337.49 4498
2337.95 4629
2338.40 4815
2338.86 4888
2339.31 4833
2339.77 4900
2340.23 5076
2340.68 5126
2341.14 5349
2341.59 5505
2342.05 5593
2342.51 5508
2342.96 5352
2343.42 5404
2343.87 5457
2344.33 5155
2344.79 5359
2345.24 5306
2345.70 5123
2346.16 5318
2346.61 5198
2347.07 5277
2347.53 5003
2347.98 5503
2348.44 5001
2348.90 5229
2349.35 5246
2349.81 5281
2350.27 4977
2350.72 5216
2351.18 5049
2351.64 4838
2352.10 5003
2352.55 5038
2353.01 4871
2353.47 4644
2353.92 4571
2354.38 4507
2354.84 4546
2355.30 4419
2355.75 4476
2356.21 4053
2356.67 4335
2357.13 4399
2357.58 4234
2358.04 4288
2358.50 4383
2358.96 4355
2359.41 4448
2359.87 4366
2360.33 4647
2360.79 4394
2361.25 4439
2361.70 4843
2362.16 4618
2362.62 4723
2363.08 4717
2363.54 4569
2363.99 4547
2364.45 4642
2364.91 4861
2365.37 4732
2365.83 4806
2366.29 4725
2366.75 4655
2367.20 4814
2367.66 4957
2368.12 4989
2368.58 4792
2369.04 4851
2369.50 4992
2369.96 4751
2370.42 4652
2370.87 4908
2371.33 4764
2371.79 4680
2372.25 4605
2372.71 4687
2373.17 4574
2373.63 4416
2374.09 4254
2374.55 4279
2375.01 4486
2375.47 4565
2375.92 4708
2376.38 4439
2376.84 4260
2377.30 4434
2377.76 4636
2378.22 5072
2378.68 4642
2379.14 4918
2379.60 5171
2380.06 4962
2380.52 4956
2380.98 4930
2381.44 4878
2381.90 4624
2382.36 4559
2382.82 4558
2383.28 4264
2383.74 4423
2384.20 4466
2384.66 4319
2385.12 4441
2385.58 4451
2386.04 4373
2386.50 4574
2386.96 4366
2387.42 4070
2387.88 4283
2388.35 4481
2388.81 4376
2389.27 4145
2389.73 4205
2390.19 4242
2390.65 4107
2391.11 4337
2391.57 4439
2392.03 4178
2392.49 3963
2392.95 3993
2393.42 3901
2393.88 4145
2394.34 4091
2394.80 4114
2395.26 4106
2395.72 4121
2396.18 3942
2396.64 4113
2397.11 4065
2397.57 4140
2398.03 4176
2398.49 4070
2398.95 4198
2399.41 4169
2399.88 4412
2400.34 4560
2400.80 4538
2401.26 4404
2401.72 4240
2402.18 4402
2402.65 4332
2403.11 4139
2403.57 4332
2404.03 4511
2404.49 4239
2404.96 4134
2405.42 4504
2405.88 4536
2406.34 4757
2406.81 4741
2407.27 4775
2407.73 5034
2408.19 4801
2408.66 4596
2409.12 4310
2409.58 4464
2410.04 4402
2410.51 4496
2410.97 4141
2411.43 4030
2411.90 4201
2412.36 4233
2412.82 3996
2413.28 4178
2413.75 4075
2414.21 4363
2414.67 4194
2415.14 4036
2415.60 4202
2416.06 4258
2416.53 4475
2416.99 4645
2417.45 4792
2417.92 5149
2418.38 5247
2418.84 5554
2419.31 5467
2419.77 5282
2420.23 5271
2420.70 5152
2421.16 5153
2421.63 5420
2422.09 5194
2422.55 4895
2423.02 4872
2423.48 4589
2423.95 4647
2424.41 4787
2424.87 4550
2425.34 4926
2425.80 5125
2426.27 5549
2426.73 5271
2427.20 5795
2427.66 5846
2428.12 5834
2428.59 6056
2429.05 6191
2429.52 6085
2429.98 5826
2430.45 5363
2430.91 5297
2431.38 5343
2431.84 5001
2432.31 4616
2432.77 4692
2433.24 4640
2433.70 4236
2434.17 4127
2434.63 4531
2435.10 4521
2435.56 4380
2436.03 4561
2436.49 4651
2436.96 4639
2437.42 4791
2437.89 4808
2438.35 5200
2438.82 5016
2439.28 5220
2439.75 5500
2440.21 5682
2440.68 5901
2441.15 5873
2441.61 5952
2442.08 6068
2442.54 6263
2443.01 6032
2443.48 5854
2443.94 5671
2444.41 5460
2444.87 5232
2445.34 5013
2445.81 4913
2446.27 4919
2446.74 4776
2447.20 4523
2447.67 4271
2448.14 4346
2448.60 4150
2449.07 4063
2449.54 4128
2450.00 4095
2450.47 4082
2450.94 4207
2451.40 4239
2451.87 4032
2452.34 3932
2452.80 4166
2453.27 4413
2453.74 4109
2454.20 4114
2454.67 4436
2455.14 4134
2455.60 4088
2456.07 4232
2456.54 4262
2457.01 4465
2457.47 4479
2457.94 4482
2458.41 4383
2458.87 4245
2459.34 4260
2459.81 4148
2460.28 3955
2460.74 4036
2461.21 4385
2461.68 4263
2462.15 4104
2462.62 4230
2463.08 4480
2463.55 4433
2464.02 4376
2464.49 4851
2464.95 4640
2465.42 4546
2465.89 4734
2466.36 5107
2466.83 4655
2467.29 4759
2467.76 4834
2468.23 5048
2468.70 4837
2469.17 4824
2469.64 4740
2470.10 4682
2470.57 4523
2471.04 4447
2471.51 4556
2471.98 4674
2472.45 4524
2472.92 4165
2473.39 4312
2473.85 4501
2474.32 4209
2474.79 4069
2475.26 4414
2475.73 4276
2476.20 4212
2476.67 3995
2477.14 4018
2477.61 4314
2478.08 4342
2478.54 4376
2479.01 4495
2479.48 4925
2479.95 4860
2480.42 4957
2480.89 5071
2481.36 5288
2481.83 5184
2482.30 5092
2482.77 5190
2483.24 4798
2483.71 4695
2484.18 4480
2484.65 4414
2485.12 4153
2485.59 4194
2486.06 4195
2486.53 4338
2487.00 4342
2487.47 4124
2487.94 4187
2488.41 3859
2488.88 4084
2489.35 4023
2489.82 4141
2490.29 4140
2490.76 4079
2491.23 4033
2491.70 4101
2492.17 4247
2492.64 4025
2493.11 4064
2493.58 4295
2494.05 4386
2494.52 4192
2495.00 4240
2495.47 4473
2495.94 4436
2496.41 4430
2496.88 4418
2497.35 4315
2497.82 4394
2498.29 4256
2498.76 4286
2499.23 4083
2499.71 4224
2500.18 3906
2500.65 3993
2501.12 3948
2501.59 4079
2502.06 4193
2502.53 4055
2503.01 4169
2503.48 4240
2503.95 4282
2504.42 4250
2504.89 4131
2505.36 4275
2505.84 4466
2506.31 4388
2506.78 4286
2507.25 4406
2507.72 4509
2508.20 4601
2508.67 4758
2509.14 4888
2509.61 4981
2510.08 4741
2510.56 4786
2511.03 5003
2511.50 5017
2511.97 4849
2512.45 4871
2512.92 4802
2513.39 4708
2513.86 4720
2514.34 4791
2514.81 4588
2515.28 4586
2515.75 4608
2516.23 4338
2516.70 4454
2517.17 4539
2517.65 4588
2518.12 4668
2518.59 4489
2519.07 4702
2519.54 4617
2520.01 4667
2520.48 4371
2520.96 4476
2521.43 4277
2521.90 4541
2522.38 4391
2522.85 4208
2523.32 4054
2523.80 4098
2524.27 4197
2524.75 4239
2525.22 4077
2525.69 4276
2526.17 4225
2526.64 4510
2527.11 4396
2527.59 4132
2528.06 4056
2528.54 4241
2529.01 4398
2529.48 4231
2529.96 4269
2530.43 4353
2530.91 4238
2531.38 4437
2531.85 4370
2532.33 4682
2532.80 4650
2533.28 4511
2533.75 4598
2534.23 4608
2534.70 4988
2535.18 4835
2535.65 4619
2536.12 4492
2536.60 4579
2537.07 4357
2537.55 4206
2538.02 4358
2538.50 4136
2538.97 4233
2539.45 4296
2539.92 4286
2540.40 4054
2540.87 4284
2541.35 4494
2541.82 4475
2542.30 4413
2542.77 4256
2543.25 4332
2543.73 4656
2544.20 4544
2544.68 4393
2545.15 4876
2545.63 5027
2546.10 4977
2546.58 5173
2547.05 5222
2547.53 5260
2548.01 5562
2548.48 5563
2548.96 6094
2549.43 5954
2549.91 5917
2550.39 5654
2550.86 5597
2551.34 5558
2551.81 5251
2552.29 5266
2552.77 5375
2553.24 5465
2553.72 5199
2554.20 5649
2554.67 5955
2555.15 5669
2555.62 5919
2556.10 6005
2556.58 6314
2557.05 6354
2557.53 6202
2558.01 5859
2558.48 5818
2558.96 5684
2559.44 5284
2559.91 5103
2560.39 5112
2560.87 4635
2561.35 4859
2561.82 4641
2562.30 4576
2562.78 4244
2563.25 4001
2563.73 4407
2564.21 4356
2564.69 4332
2565.16 4362
2565.64 4393
2566.12 4212
2566.60 4178
2567.07 4239
2567.55 4506
2568.03 4158
2568.51 4054
2568.98 4324
2569.46 4351
2569.94 4231
2570.42 4025
2570.90 3925
2571.37 4235
2571.85 4362
2572.33 4325
2572.81 4187
2573.29 4326
2573.76 4179
2574.24 4173
2574.72 4302
2575.20 4410
2575.68 4233
2576.16 4424
2576.63 4399
2577.11 4050
2577.59 4083
2578.07 4227
2578.55 4310
2579.03 4063
2579.51 3879
2579.98 4059
2580.46 4092
2580.94 3984
2581.42 4023
2581.90 3982
2582.38 4142
2582.86 4324
2583.34 4257
2583.82 4378
2584.30 4433
2584.77 4404
2585.25 4261
2585.73 4455
2586.21 4598
2586.69 4642
2587.17 4860
2587.65 4728
2588.13 4399
2588.61 4554
2589.09 4587
2589.57 4574
2590.05 4680
2590.53 4886
2591.01 4921
2591.49 4950
2591.97 4760
2592.45 4811
2592.93 5213
2593.41 5286
2593.89 5220
2594.37 5233
2594.85 5510
2595.33 5609
2595.81 5384
2596.29 5345
2596.77 5322
2597.25 5108
2597.73 5055
2598.21 4815
2598.69 5053
2599.17 4955
2599.65 4734
2600.13 4600
2600.61 4540
2601.09 4644
2601.57 4621
2602.06 4819
2602.54 4556
2603.02 4327
2603.50 4376
2603.98 4299
2604.46 4278
2604.94 4308
2605.42 4680
2605.90 4565
2606.38 4609
2606.87 4651
2607.35 4643
2607.83 4567
2608.31 4818
2608.79 4795
2609.27 5243
2609.75 5514
2610.24 5422
2610.72 5258
2611.20 5454
2611.68 5547
2612.16 5509
2612.64 4957
2613.13 5360
2613.61 5292
2614.09 5044
2614.57 5026
2615.05 5078
2615.54 4846
2616.02 4614
2616.50 4835
2616.98 4470
2617.46 4482
2617.95 4238
2618.43 4385
2618.91 4174
2619.39 3906
2619.88 4118
2620.36 4102
2620.84 4192
2621.32 4424
2621.81 4377
2622.29 4236
2622.77 4138
2623.26 4463
2623.74 4448
2624.22 4357
2624.70 4434
2625.19 4520
2625.67 4513
2626.15 4418
2626.64 4444
2627.12 4637
2627.60 4622
2628.09 4573
2628.57 4416
2629.05 4257
2629.54 4320
2630.02 4538
2630.50 4506
2630.99 4341
2631.47 4458
2631.95 4593
2632.44 4808
2632.92 4731
2633.40 4722
2633.89 4691
2634.37 4597
2634.85 4503
2635.34 4649
2635.82 4374
2636.31 4710
2636.79 4775
2637.27 4542
2637.76 4290
2638.24 4338
2638.73 4310
2639.21 4344
2639.70 4611
2640.18 4650
2640.66 4496
2641.15 4372
2641.63 4400
2642.12 4482
2642.60 4366
2643.09 4419
2643.57 4654
2644.06 4493
2644.54 4152
2645.03 4509
2645.51 4378
2646.00 4366
2646.48 4568
2646.97 4636
2647.45 4496
2647.94 4552
2648.42 4488
2648.91 4756
2649.39 4902
2649.88 4705
2650.36 4716
2650.85 4524
2651.33 4571
2651.82 4920
2652.30 4535
2652.79 4700
2653.27 4424
2653.76 4338
2654.24 4681
2654.73 4376
2655.22 4407
2655.70 4541
2656.19 4562
2656.67 4631
2657.16 4750
2657.65 4511
2658.13 4420
2658.62 4218
2659.10 4225
2659.59 4372
2660.08 4226
2660.56 4305
2661.05 4144
2661.53 4144
2662.02 4132
2662.51 4029
2662.99 4212
2663.48 4328
2663.97 4307
2664.45 4331
2664.94 4299
2665.43 4461
2665.91 4572
2666.40 4765
2666.89 4443
2667.37 4250
2667.86 4377
2668.35 4336
2668.83 4336
2669.32 4495
2669.81 4500
2670.29 4309
2670.78 4137
2671.27 4361
2671.76 4373
2672.24 4637
2672.73 4667
2673.22 4685
2673.71 4877
2674.19 5003
2674.68 5323
2675.17 5463
2675.66 5284
2676.14 5645
2676.63 5471
2677.12 5313
2677.61 5522
2678.09 5423
2678.58 5717
2679.07 5430
2679.56 4965
2680.05 5632
2680.53 5638
2681.02 5667
2681.51 5819
2682.00 6018
2682.49 6576
2682.97 6337
2683.46 6625
2683.95 6923
2684.44 6987
2684.93 6946
2685.42 6468
2685.91 6242
2686.39 6161
2686.88 5883
2687.37 5897
2687.86 5542
2688.35 5348
2688.84 5162
2689.33 5049
2689.81 4912
2690.30 5077
2690.79 4831
2691.28 4735
2691.77 4506
2692.26 4663
2692.75 4352
2693.24 4296
2693.73 4459
2694.22 4441
2694.71 4445
2695.20 4500
2695.68 4644
2696.17 4614
2696.66 4711
2697.15 4797
2697.64 4643
2698.13 4512
2698.62 4736
2699.11 4631
2699.60 4772
2700.09 4881
2700.58 4864
2701.07 4895
2701.56 4788
2702.05 5292
2702.54 5158
2703.03 5209
2703.52 5208
2704.01 5054
2704.50 5182
2704.99 5007
2705.48 4970
2705.97 4819
2706.46 4725
2706.95 4705
2707.44 4673
2707.93 4602
2708.42 4508
2708.92 4389
2709.41 4526
2709.90 4372
2710.39 4421
2710.88 4241
2711.37 4266
2711.86 4297
2712.35 4534
2712.84 4677
2713.33 4711
2713.82 4600
2714.31 4264
2714.81 4583
2715.30 4540
2715.79 4391
2716.28 4323
2716.77 4536
2717.26 4365
2717.75 4252
2718.24 4388
2718.74 4560
2719.23 4533
2719.72 4477
2720.21 4542
2720.70 4812
2721.19 4687
2721.69 5035
2722.18 5454
2722.67 5338
2723.16 5320
2723.65 5093
2724.15 4990
2724.64 5317
2725.13 5392
2725.62 5032
2726.11 5250
2726.61 5155
2727.10 4834
2727.59 4764
2728.08 4749
2728.58 4684
2729.07 4259
2729.56 4189
2730.05 4670
2730.55 4473
2731.04 4278
2731.53 4420
2732.02 4606
2732.52 4662
2733.01 4708
2733.50 4750
2733.99 4730
2734.49 5067
2734.98 4933
2735.47 4459
2735.97 4590
2736.46 4746
2736.95 4887
2737.45 4723
2737.94 4604
2738.43 4702
2738.93 4820
2739.42 4861
2739.91 4728
2740.41 4804
2740.90 4824
2741.39 4802
2741.89 4687
2742.38 4527
2742.87 4722
2743.37 4673
2743.86 4493
2744.36 4396
2744.85 4433
2745.34 4367
2745.84 4308
2746.33 4369
2746.82 4373
2747.32 4547
2747.81 4149
2748.31 4326
2748.80 4401
2749.30 4347
2749.79 4636
2750.28 4472
2750.78 4672
2751.27 4429
2751.77 4569
2752.26 4692
2752.76 4634
2753.25 4643
2753.75 4824
2754.24 4829
2754.74 4849
2755.23 4967
2755.72 5118
2756.22 5180
2756.71 5184
2757.21 4903
2757.70 4970
2758.20 4992
2758.69 4831
2759.19 5019
2759.69 4699
2760.18 4784
2760.68 4816
2761.17 4564
2761.67 4724
2762.16 4768
2762.66 4651
2763.15 4787
2763.65 4638
2764.14 4604
2764.64 4853
2765.14 5027
2765.63 4837
2766.13 4658
2766.62 4364
2767.12 4474
2767.61 4545
2768.11 4582
2768.61 4524
2769.10 4426
2769.60 4696
2770.09 4472
2770.59 4600
2771.09 4526
2771.58 4634
2772.08 4769
2772.58 4722
2773.07 4869
2773.57 4951
2774.06 4818
2774.56 4689
2775.06 4978
2775.55 5189
2776.05 5334
2776.55 5385
2777.04 5281
2777.54 5248
2778.04 5215
2778.54 5403
2779.03 5389
2779.53 5352
2780.03 5347
2780.52 5025
2781.02 5281
2781.52 5299
2782.01 5050
2782.51 5003
2783.01 4576
2783.51 4634
2784.00 4820
2784.50 4637
2785.00 4726
2785.50 4900
2785.99 5085
2786.49 4883
2786.99 4644
2787.49 4614
2787.98 4851
2788.48 4765
2788.98 4671
2789.48 4691
2789.98 4643
2790.47 4733
2790.97 4604
2791.47 4530
2791.97 4610
2792.47 4690
2792.96 4677
2793.46 4655
2793.96 4819
2794.46 4921
2794.96 5094
2795.46 5481
2795.95 5517
2796.45 5409
2796.95 5515
2797.45 5668
2797.95 5924
2798.45 5911
2798.95 6297
2799.44 5977
2799.94 5834
2800.44 5940
2800.94 5850
2801.44 5527
2801.94 5483
2802.44 5611
2802.94 5407
2803.44 5277
2803.93 5521
2804.43 5303
2804.93 5241
2805.43 5621
2805.93 6061
2806.43 6216
2806.93 6586
2807.43 6604
2807.93 7277
2808.43 7358
2808.93 7795
2809.43 8251
2809.93 8064
2810.43 7877
2810.93 7949
2811.43 7636
2811.93 7402
2812.43 7233
2812.93 6543
2813.43 5985
2813.93 5785
2814.43 5836
2814.93 5714
2815.43 5477
2815.93 5547
2816.43 5401
2816.93 5878
2817.43 5869
2817.93 6167
2818.43 6249
2818.93 6241
2819.43 6235
2819.93 6127
2820.43 6587
2820.93 6532
2821.43 6693
2821.93 6370
2822.43 6241
2822.94 5777
2823.44 5618
2823.94 5529
2824.44 5270
2824.94 5228
2825.44 5152
2825.94 4988
2826.44 4947
2826.94 5222
2827.44 4904
2827.95 4805
2828.45 4890
2828.95 4846
2829.45 4527
2829.95 4782
2830.45 4549
2830.95 4751
2831.46 4751
2831.96 4602
2832.46 4596
2832.96 4618
2833.46 4820
2833.97 4746
2834.47 4594
2834.97 4536
2835.47 4527
2835.97 4773
2836.47 4999
2836.98 4554
2837.48 4763
2837.98 4833
2838.48 4776
2838.99 4761
2839.49 4717
2839.99 4611
2840.49 4844
2841.00 4594
2841.50 4621
2842.00 4773
2842.50 4732
2843.01 4768
2843.51 5016
2844.01 5007
2844.51 4884
2845.02 4752
2845.52 5053
2846.02 5126
2846.52 4978
2847.03 5346
2847.53 5536
2848.03 5555
2848.54 5592
2849.04 5573
2849.54 5487
2850.05 5388
2850.55 5244
2851.05 5123
2851.56 5119
2852.06 5159
2852.56 5013
2853.07 4914
2853.57 4584
2854.07 4900
2854.58 4732
2855.08 4749
2855.59 4916
2856.09 5202
2856.59 5083
2857.10 4966
2857.60 5005
2858.10 5035
2858.61 5181
2859.11 4972
2859.62 4953
2860.12 5332
2860.63 5342
2861.13 5080
2861.63 5158
2862.14 5149
2862.64 5403
2863.15 5186
2863.65 4920
2864.16 4960
2864.66 4521
2865.16 4602
2865.67 4844
2866.17 4692
2866.68 4441
2867.18 4274
2867.69 4282
2868.19 4401
2868.70 4184
2869.20 4262
2869.71 4042
2870.21 4084
2870.72 4230
2871.22 4270
2871.73 4379
2872.23 4295
2872.74 4235
2873.24 4565
2873.75 4747
2874.25 4782
2874.76 4594
2875.27 4630
2875.77 4508
2876.28 4671
2876.78 4728
2877.29 4542
2877.79 4689
2878.30 4640
2878.81 4787
2879.31 4815
2879.82 4779
2880.32 4852
2880.83 4883
2881.33 4911
2881.84 5083
2882.35 5329
2882.85 5151
2883.36 5237
2883.87 5010
2884.37 5115
2884.88 5399
2885.38 5746
2885.89 5900
2886.40 5836
2886.90 6035
2887.41 6344
2887.92 6740
2888.42 6774
2888.93 6685
2889.44 6709
2889.94 6402
2890.45 5941
2890.96 5936
2891.46 5903
2891.97 5984
2892.48 5316
2892.98 5278
2893.49 5334
2894.00 5066
2894.51 5190
2895.01 5013
2895.52 5186
2896.03 5062
2896.54 5177
2897.04 5182
2897.55 5336
2898.06 5635
2898.57 5423
2899.07 5457
2899.58 5389
2900.09 5626
2900.60 5603
2901.10 5405
2901.61 5727
2902.12 5505
2902.63 5334
2903.13 5642
2903.64 5691
2904.15 5518
2904.66 5331
2905.17 5494
2905.68 5513
2906.18 5674
2906.69 5377
2907.20 5358
2907.71 5264
2908.22 5268
2908.72 5430
2909.23 5491
2909.74 5660
2910.25 5181
2910.76 5152
2911.27 5012
2911.78 5356
2912.28 4977
2912.79 5032
2913.30 5272
2913.81 5122
2914.32 5395
2914.83 5163
2915.34 5048
2915.85 5091
2916.36 5170
2916.87 5082
2917.37 5059
2917.88 5222
2918.39 4770
2918.90 4840
2919.41 4661
2919.92 4621
2920.43 4858
2920.94 4845
2921.45 4963
2921.96 5174
2922.47 5318
2922.98 5576
2923.49 5550
2924.00 6088
2924.51 6411
2925.02 6556
2925.53 6532
2926.04 6818
2926.55 6809
2927.06 7160
2927.57 7034
2928.08 6791
2928.59 6601
2929.10 6042
2929.61 6064
2930.12 5572
2930.63 5414
2931.14 5261
2931.65 5174
2932.16 4851
2932.67 4724
2933.18 4709
2933.69 4952
2934.20 4822
2934.71 4894
2935.22 5069
2935.73 4983
2936.24 4915
2936.76 4901
2937.27 4928
2937.78 5094
2938.29 5035
2938.80 5044
2939.31 5312
2939.82 5200
2940.33 5335
2940.84 5115
2941.36 4953
2941.87 4972
2942.38 5075
2942.89 5010
2943.40 4934
2943.91 5193
2944.42 5461
2944.94 5461
2945.45 5611
2945.96 5777
2946.47 5792
2946.98 6045
2947.49 6100
2948.01 6078
2948.52 6256
2949.03 5895
2949.54 6047
2950.05 6074
2950.57 5931
2951.08 5700
2951.59 5400
2952.10 5479
2952.61 5322
2953.13 5390
2953.64 5318
2954.15 5076
2954.66 5046
2955.18 4992
2955.69 4843
2956.20 4870
2956.71 4904
2957.23 4606
2957.74 4638
2958.25 4751
2958.76 4826
2959.28 4807
2959.79 4902
2960.30 5430
2960.82 5486
2961.33 5493
2961.84 5675
2962.36 5667
2962.87 5558
2963.38 5791
2963.89 5612
2964.41 5563
2964.92 5536
2965.43 5870
2965.95 5947
2966.46 5556
2966.97 5203
2967.49 4875
2968.00 4760
2968.52 4849
2969.03 4833
2969.54 4992
2970.06 4774
2970.57 4831
2971.08 4891
2971.60 4760
2972.11 4753
2972.63 4690
2973.14 4710
2973.65 5063
2974.17 4577
2974.68 4648
2975.20 5026
2975.71 4891
2976.23 4704
2976.74 4299
2977.25 4671
2977.77 4902
2978.28 4851
2978.80 4667
2979.31 4748
2979.83 4688
2980.34 4725
2980.86 4827
2981.37 4793
2981.89 5097
2982.40 5283
2982.91 5402
2983.43 5162
2983.94 5320
2984.46 5317
2984.97 5173
2985.49 5603
2986.00 5625
2986.52 5882
2987.04 5486
2987.55 5294
2988.07 5409
2988.58 5639
2989.10 5568
2989.61 5381
2990.13 5631
2990.64 5417
2991.16 5504
2991.67 5813
2992.19 6051
2992.71 6162
2993.22 5967
2993.74 6118
2994.25 6304
2994.77 6288
2995.28 6315
2995.80 6468
2996.32 6712
2996.83 6613
2997.35 7029
2997.87 6988
2998.38 7019
2998.90 7762
2999.41 7654
2999.93 7693
3000.45 7240
3000.96 7381
3001.48 7443
3002.00 7101
3002.51 6787
3003.03 6840
3003.55 6627
3004.06 6409
3004.58 6504
3005.10 6429
3005.61 6222
3006.13 6148
3006.65 6472
3007.16 6198
3007.68 6181
3008.20 5949
3008.71 5571
3009.23 5309
3009.75 5361
3010.27 5300
3010.78 5338
3011.30 5368
3011.82 5088
3012.34 4977
3012.85 5023
3013.37 5066
3013.89 5436
3014.41 5254
3014.92 5000
3015.44 5008
3015.96 4992
3016.48 5284
3016.99 5332
3017.51 5453
3018.03 5226
3018.55 5267
3019.07 5389
3019.58 5691
3020.10 5765
3020.62 5504
3021.14 5483
3021.66 5591
3022.17 5971
3022.69 5751
3023.21 5904
3023.73 6008
3024.25 6194
3024.77 6031
3025.28 6066
3025.80 5992
3026.32 6141
3026.84 6202
3027.36 6118
3027.88 5690
3028.40 5755
3028.92 5601
3029.43 5561
3029.95 5365
3030.47 5443
3030.99 5320
3031.51 5310
3032.03 5462
3032.55 5917
3033.07 6166
3033.59 6204
3034.11 6420
3034.63 6828
3035.15 6924
3035.66 7246
3036.18 7568
3036.70 7653
3037.22 7727
3037.74 7840
3038.26 7784
3038.78 7740
3039.30 7558
3039.82 7237
3040.34 6604
3040.86 6622
3041.38 5935
3041.90 5704
3042.42 5557
3042.94 5587
3043.46 5365
3043.98 5433
3044.50 5454
3045.02 5227
3045.54 5165
3046.06 5217
3046.58 5209
3047.10 5111
3047.62 5227
3048.14 5164
3048.66 5065
3049.18 5020
3049.71 4933
3050.23 5117
3050.75 5322
3051.27 5352
3051.79 5279
3052.31 5335
3052.83 5326
3053.35 5274
3053.87 5121
3054.39 5229
3054.91 5094
3055.43 5281
3055.96 5307
3056.48 5093
3057.00 5064
3057.52 5128
3058.04 5185
3058.56 4995
3059.08 5239
3059.61 5277
3060.13 4900
3060.65 4917
3061.17 5143
3061.69 5353
3062.21 5099
3062.73 5334
3063.26 5299
3063.78 5265
3064.30 5321
3064.82 5254
3065.34 5590
3065.87 5341
3066.39 5258
3066.91 5253
3067.43 5170
3067.95 5364
3068.48 5231
3069.00 5281
3069.52 5186
3070.04 4978
3070.57 5289
3071.09 5259
3071.61 5349
3072.13 5265
3072.66 5495
3073.18 5846
3073.70 5353
3074.22 5884
3074.75 6196
3075.27 6328
3075.79 6244
3076.32 6240
3076.84 5943
3077.36 6213
3077.88 6117
3078.41 6195
3078.93 6273
3079.45 5987
3079.98 6019
3080.50 6117
3081.02 5899
3081.55 6081
3082.07 5845
3082.59 5637
3083.12 5678
3083.64 5945
3084.16 5811
3084.69 5483
3085.21 5775
3085.73 5857
3086.26 5861
3086.78 5446
3087.31 5272
3087.83 5591
3088.35 5517
3088.88 5561
3089.40 5629
3089.93 5202
3090.45 5448
3090.97 5605
3091.50 5482
3092.02 5735
3092.55 5889
3093.07 5554
3093.60 5305
3094.12 5387
3094.64 5356
3095.17 5640
3095.69 5672
3096.22 5695
3096.74 5834
3097.27 5896
3097.79 5924
3098.32 6059
3098.84 6516
3099.37 6210
3099.89 6059
3100.42 6805
3100.94 7058
3101.47 7361
3101.99 7903
3102.52 8696
3103.04 9463
3103.57 9740
3104.09 10061
3104.62 10105
3105.14 9834
3105.67 9859
3106.19 9251
3106.72 8817
3107.24 7877
3107.77 7392
3108.29 6782
3108.82 6460
3109.35 6255
3109.87 6047
3110.40 5690
3110.92 6004
3111.45 5930
3111.98 6234
3112.50 6309
3113.03 6225
3113.55 6060
3114.08 6168
3114.61 6079
3115.13 5713
3115.66 5510
3116.18 5828
3116.71 5738
3117.24 5435
3117.76 5498
3118.29 5500
3118.82 5176
3119.34 5368
3119.87 5384
3120.40 5457
3120.92 5344
3121.45 5347
3121.98 5572
3122.50 5308
3123.03 5437
3123.56 5631
3124.08 5471
3124.61 5297
3125.14 5442
3125.66 5861
3126.19 5382
3126.72 5223
3127.25 5596
3127.77 5369
3128.30 5258
3128.83 5375
3129.36 5486
3129.88 5250
3130.41 5180
3130.94 5324
3131.46 5264
3131.99 4940
3132.52 4751
3133.05 4807
3133.58 4971
3134.10 5105
3134.63 5043
3135.16 5167
3135.69 5181
3136.21 5378
3136.74 5210
3137.27 5284
3137.80 5364
3138.33 5323
3138.86 4922
3139.38 5032
3139.91 4978
3140.44 5045
3140.97 5045
3141.50 4998
3142.03 5048
3142.55 4950
3143.08 5080
3143.61 4931
3144.14 4690
3144.67 5155
3145.20 5280
3145.73 5041
3146.25 5091
3146.78 5292
3147.31 5291
3147.84 5364
3148.37 5411
3148.90 5280
3149.43 5429
3149.96 5460
3150.49 6048
3151.02 5807
3151.54 5755
3152.07 5424
3152.60 5799
3153.13 5369
3153.66 5148
3154.19 5369
3154.72 5085
3155.25 4903
3155.78 4866
3156.31 5193
3156.84 4959
3157.37 5007
3157.90 5315
3158.43 5114
3158.96 5438
3159.49 5201
3160.02 4931
3160.55 4904
3161.08 5095
3161.61 5141
3162.14 4993
3162.67 4960
3163.20 5095
3163.73 4991
3164.26 4859
3164.79 4881
3165.32 4821
3165.85 4994
3166.38 4863
3166.91 4859
3167.44 5317
3167.97 5297
3168.50 5322
3169.03 5138
3169.57 4990
3170.10 5338
3170.63 5090
3171.16 5040
3171.69 4897
3172.22 4763
3172.75 4715
3173.28 4993
3173.81 4802
3174.34 4555
3174.88 4399
3175.41 4689
3175.94 4794
3176.47 4892
3177.00 4624
3177.53 4737
3178.06 4823
3178.60 4554
3179.13 4959
3179.66 4911
3180.19 4731
3180.72 5085
3181.25 5052
3181.79 4761
3182.32 4580
3182.85 4740
3183.38 4664
3183.91 4746
3184.44 4625
3184.98 4643
3185.51 4745
3186.04 4868
3186.57 4800
3187.11 5058
3187.64 4928
3188.17 5047
3188.70 5044
3189.24 5064
3189.77 4732
3190.30 4760
3190.83 4859
3191.37 4631
3191.90 4768
3192.43 4553
3192.96 4528
3193.50 4528
3194.03 4235
3194.56 4407
3195.09 4690
3195.63 4512
3196.16 4533
3196.69 4638
3197.23 4766
3197.76 4595
3198.29 4727
3198.83 4598
3199.36 4776
3199.89 4914
3200.43 4897
3200.96 4964
3201.49 4667
3202.03 4819
3202.56 5243
3203.09 5210
3203.63 5069
3204.16 5142
3204.69 5234
3205.23 5172
3205.76 5181
3206.30 5020
3206.83 5097
3207.36 5237
3207.90 5143
3208.43 5324
3208.97 5443
3209.50 5157
3210.03 5144
3210.57 5144
3211.10 5471
3211.64 5812
3212.17 5641
3212.70 5717
3213.24 5602
3213.77 5637
3214.31 5349
3214.84 5316
3215.38 5452
3215.91 5113
3216.45 5017
3216.98 4897
3217.52 4983
3218.05 5028
3218.59 4832
3219.12 4702
3219.66 4861
3220.19 4799
3220.73 4711
3221.26 4810
3221.80 5177
3222.33 4893
3222.87 5248
3223.40 5447
3223.94 5411
3224.47 5820
3225.01 5863
3225.54 5773
3226.08 5603
3226.61 5579
3227.15 5691
3227.69 5425
3228.22 5713
3228.76 5588
3229.29 5353
3229.83 5064
3230.36 5102
3230.90 4933
3231.44 4871
3231.97 4876
3232.51 5012
3233.04 5095
3233.58 5178
3234.12 5228
3234.65 5141
3235.19 5134
3235.72 5050
3236.26 5202
3236.80 5237
3237.33 5353
3237.87 5666
3238.41 5667
3238.94 5579
3239.48 6138
3240.02 5814
3240.55 6108
3241.09 6197
3241.63 5861
3242.16 5611
3242.70 5234
3243.24 5598
3243.77 5316
3244.31 5279
3244.85 5053
3245.39 5147
3245.92 5001
3246.46 4776
3247.00 4838
3247.53 4584
3248.07 5100
3248.61 5082
3249.15 4897
3249.68 5128
3250.22 5381
3250.76 5278
3251.30 4927
3251.83 5072
3252.37 5246
3252.91 5266
3253.45 5493
3253.98 5544
3254.52 5313
3255.06 5687
3255.60 5926
3256.14 5999
3256.67 5819
3257.21 5700
3257.75 5717
3258.29 5585
3258.83 5604
3259.37 5243
3259.90 5620
3260.44 6035
3260.98 5958
3261.52 5878
3262.06 5942
3262.60 6230
3263.13 6467
3263.67 6509
3264.21 6782
3264.75 6986
3265.29 7130
3265.83 7063
3266.37 7152
3266.91 7106
3267.44 7245
3267.98 7443
3268.52 7534
3269.06 7587
3269.60 7038
3270.14 6880
3270.68 6872
3271.22 6804
3271.76 6174
3272.30 6231
3272.84 6099
3273.38 5647
3273.91 5634
3274.45 5769
3274.99 5739
3275.53 5420
3276.07 5588
3276.61 6003
3277.15 6014
3277.69 6081
3278.23 6316
3278.77 6358
3279.31 6050
3279.85 5844
3280.39 6058
3280.93 5733
3281.47 5807
3282.01 6063
3282.55 5760
3283.09 5993
3283.63 5667
3284.17 5392
3284.71 5504
3285.25 5233
3285.79 5367
3286.33 5711
3286.87 5570
3287.42 5358
3287.96 5237
3288.50 5348
3289.04 5354
3289.58 5350
3290.12 5454
3290.66 5371
3291.20 5436
3291.74 5838
3292.28 6135
3292.82 6331
3293.36 6401
3293.91 6822
3294.45 7362
3294.99 7896
3295.53 8314
3296.07 8691
3296.61 8483
3297.15 8606
3297.69 8437
3298.24 8529
3298.78 8344
3299.32 7932
3299.86 7719
3300.40 7322
3300.94 7029
3301.49 6826
3302.03 6390
3302.57 6321
3303.11 6333
3303.65 6065
3304.19 6031
3304.74 6115
3305.28 6018
3305.82 5967
3306.36 6115
3306.90 5857
3307.45 5722
3307.99 5935
3308.53 5745
3309.07 5618
3309.62 5782
3310.16 5643
3310.70 5748
3311.24 5690
3311.79 5809
3312.33 5737
3312.87 5837
3313.41 6115
3313.96 6251
3314.50 6503
3315.04 6747
3315.59 6906
3316.13 7168
3316.67 7375
3317.21 7591
3317.76 7195
3318.30 7342
3318.84 7278
3319.39 7083
3319.93 7245
3320.47 7201
3321.02 7314
3321.56 6989
3322.10 6952
3322.65 6982
3323.19 6856
3323.73 7045
3324.28 7007
3324.82 6739
3325.36 6768
3325.91 6905
3326.45 6824
3327.00 6538
3327.54 6069
3328.08 6322
3328.63 6162
3329.17 5924
3329.72 6088
3330.26 6185
3330.80 6503
3331.35 6430
3331.89 6882
3332.44 7424
3332.98 7987
3333.53 8327
3334.07 9471
3334.61 10585
3335.16 12005
3335.70 13044
3336.25 14014
3336.79 15217
3337.34 15087
3337.88 15236
3338.43 15097
3338.97 14051
3339.52 13041
3340.06 12141
3340.61 10849
3341.15 9713
3341.70 8366
3342.24 7756
3342.79 7290
3343.33 6785
3343.88 6221
3344.42 6212
3344.97 6001
3345.51 5778
3346.06 5698
3346.60 5715
3347.15 5677
3347.69 5660
3348.24 5855
3348.78 5932
3349.33 5978
3349.88 6059
3350.42 6322
3350.97 6630
3351.51 6687
3352.06 6481
3352.61 6782
3353.15 6685
3353.70 6297
3354.24 6498
3354.79 6597
3355.34 6343
3355.88 6384
3356.43 6485
3356.97 6144
3357.52 5889
3358.07 5983
3358.61 6063
3359.16 5433
3359.71 5372
3360.25 5549
3360.80 5365
3361.35 5241
3361.89 5250
3362.44 5386
3362.99 5747
3363.53 5368
3364.08 5216
3364.63 5375
3365.17 5463
3365.72 5321
3366.27 5263
3366.81 5168
3367.36 5175
3367.91 5277
3368.46 5250
3369.00 5368
3369.55 5559
3370.10 5541
3370.64 5673
3371.19 5763
3371.74 5715
3372.29 6181
3372.83 6220
3373.38 6845
3373.93 6807
3374.48 6795
3375.03 6751
3375.57 6721
3376.12 6746
3376.67 6676
3377.22 6401
3377.76 6025
3378.31 5882
3378.86 5770
3379.41 5410
3379.96 5362
3380.50 5384
3381.05 5339
3381.60 4839
3382.15 4579
3382.70 4815
3383.25 5004
3383.79 4738
3384.34 4677
3384.89 4767
3385.44 5003
3385.99 4953
3386.54 4772
3387.09 4717
3387.64 4730
3388.18 4739
3388.73 4821
3389.28 4824
3389.83 5068
3390.38 5018
3390.93 4842
3391.48 5221
3392.03 5115
3392.58 4847
3393.13 4784
3393.67 4881
3394.22 4823
3394.77 4818
3395.32 4906
3395.87 5035
3396.42 4980
3396.97 4879
3397.52 4586
3398.07 4812
3398.62 4721
3399.17 4885
3399.72 4733
3400.27 4709
3400.82 4639
3401.37 4714
3401.92 4526
3402.47 4662
3403.02 4790
3403.57 4681
3404.12 4543
3404.67 4739
3405.22 4440
3405.77 4360
3406.32 4409
3406.87 4611
3407.42 4623
3407.97 4670
3408.52 4769
3409.07 4703
3409.62 4522
3410.17 4488
3410.72 4657
3411.27 4685
3411.82 4939
3412.38 5278
3412.93 5337
3413.48 5375
3414.03 5270
3414.58 4996
3415.13 4891
3415.68 5059
3416.23 5045
3416.78 4998
3417.33 4746
3417.89 4929
3418.44 4624
3418.99 4366
3419.54 4093
3420.09 4331
3420.64 4608
3421.19 4564
3421.74 4121
3422.30 4525
3422.85 4577
3423.40 4748
3423.95 4404
3424.50 4398
3425.05 4711
3425.61 4501
3426.16 4461
3426.71 4542
3427.26 4500
3427.81 4565
3428.37 4494
3428.92 4420
3429.47 4358
3430.02 4267
3430.58 4308
3431.13 4370
3431.68 4378
3432.23 4403
3432.78 4622
3433.34 4674
3433.89 4587
3434.44 4540
3434.99 4533
3435.55 4668
3436.10 4409
3436.65 4362
3437.21 4358
3437.76 4547
3438.31 4476
3438.86 4507
3439.42 4586
3439.97 4534
3440.52 4821
3441.08 4990
3441.63 4758
3442.18 5031
3442.74 4588
3443.29 4716
3443.84 4503
3444.40 4459
3444.95 4546
3445.50 4750
3446.06 4719
3446.61 4623
3447.16 4416
3447.72 4442
3448.27 4407
3448.82 4287
3449.38 4107
3449.93 4095
3450.48 4108
3451.04 4333
3451.59 4157
3452.15 4035
3452.70 3913
3453.25 4040
3453.81 4115
3454.36 4018
3454.92 3869
3455.47 4108
3456.03 4166
3456.58 4299
3457.13 4127
3457.69 4347
3458.24 4364
3458.80 4242
3459.35 4241
3459.91 4096
3460.46 3937
3461.02 4176
3461.57 4163
3462.13 4104
3462.68 3907
3463.24 3888
3463.79 4138
3464.34 4276
3464.90 4256
3465.46 4086
3466.01 4484
3466.57 4472
3467.12 4423
3467.68 4309
3468.23 4393
3468.79 4451
3469.34 4456
3469.90 4611
3470.45 4690
3471.01 4467
3471.56 4527
3472.12 4582
3472.67 4590
3473.23 4535
3473.79 4719
3474.34 4701
3474.90 4644
3475.45 4619
3476.01 4542
3476.56 4586
3477.12 4514
3477.68 4585
3478.23 4608
3478.79 4853
3479.35 4792
3479.90 4861
3480.46 5030
3481.01 4857
3481.57 5001
3482.13 5101
3482.68 4995
3483.24 5122
3483.80 4993
3484.35 5267
3484.91 5011
3485.47 4933
3486.02 5220
3486.58 5096
3487.14 5133
3487.69 4871
3488.25 5025
3488.81 5407
3489.36 5531
3489.92 5552
3490.48 6079
3491.03 6229
3491.59 6482
3492.15 6905
3492.71 6959
3493.26 7095
3493.82 7534
3494.38 7314
3494.94 7286
3495.49 6894
3496.05 6950
3496.61 6693
3497.17 6171
3497.72 6496
3498.28 6667
3498.84 6847
3499.40 7419
3499.95 7265
3500.51 7561
3501.07 7886
3501.63 7886
3502.19 7803
3502.74 8130
3503.30 7853
3503.86 8052
3504.42 8044
3504.98 8332
3505.53 8398
3506.09 8415
3506.65 8358
3507.21 8131
3507.77 8352
3508.33 8168
3508.88 7699
3509.44 7283
3510.00 6734
3510.56 6426
3511.12 6212
3511.68 6018
3512.24 6020
3512.80 5947
3513.35 5658
3513.91 5547
3514.47 5307
3515.03 4995
3515.59 4803
3516.15 4962
3516.71 4805
3517.27 4933
3517.83 4936
3518.39 4714
3518.95 4553
3519.50 4996
3520.06 5337
3520.62 5299
3521.18 5231
3521.74 5203
3522.30 5165
3522.86 5043
3523.42 5055
3523.98 5057
3524.54 4853
3525.10 5034
3525.66 4799
3526.22 4870
3526.78 4941
3527.34 4802
3527.90 4603
3528.46 4631
3529.02 4765
3529.58 4474
3530.14 4603
3530.70 4486
3531.26 4849
3531.82 4666
3532.38 4555
3532.94 4436
3533.50 4782
3534.06 4646
3534.62 4583
3535.18 4544
3535.75 4698
3536.31 4974
3536.87 4920
3537.43 4976
3537.99 4803
3538.55 4868
3539.11 5026
3539.67 5263
3540.23 5318
3540.79 5212
3541.35 4875
3541.92 4976
3542.48 4994
3543.04 5212
3543.60 4871
3544.16 5046
3544.72 5057
3545.28 5166
3545.84 5348
3546.41 5127
3546.97 4788
3547.53 4774
3548.09 4824
3548.65 4729
3549.21 4787
3549.78 4584
3550.34 4254
3550.90 4322
3551.46 4364
3552.02 4375
3552.59 4475
3553.15 4693
3553.71 4760
3554.27 4673
3554.83 4605
3555.40 4611
3555.96 4628
3556.52 4627
3557.08 4736
3557.65 4870
3558.21 4926
3558.77 4682
3559.33 4669
3559.90 4656
3560.46 4522
3561.02 4375
3561.58 4511
3562.15 4394
3562.71 4372
3563.27 4440
3563.83 4368
3564.40 4200
3564.96 4383
3565.52 4373
3566.09 4284
3566.65 4427
3567.21 4426
3567.78 4410
3568.34 4431
3568.90 4303
3569.47 4235
3570.03 4106
3570.59 4231
3571.16 4338
3571.72 4413
3572.28 4267
3572.85 4163
3573.41 4459
3573.97 4289
3574.54 4252
3575.10 4494
3575.66 4310
3576.23 4615
3576.79 4458
3577.36 4472
3577.92 4466
3578.48 4412
3579.05 4356
3579.61 4254
3580.18 4386
3580.74 4511
3581.31 4538
3581.87 4748
3582.43 4762
3583.00 4399
3583.56 4254
3584.13 4258
3584.69 4344
3585.26 4216
3585.82 4255
3586.39 4157
3586.95 4084
3587.52 4150
3588.08 4409
3588.64 4333
3589.21 4314
3589.77 4336
3590.34 4279
3590.90 4178
3591.47 4173
3592.03 4303
3592.60 4176
3593.17 4198
3593.73 4194
3594.30 4241
3594.86 4454
3595.43 4418
3595.99 4298
3596.56 4211
3597.12 4155
3597.69 4358
3598.25 4269
3598.82 4454
3599.39 4488
3599.95 4419
3600.52 4408
3601.08 4527
3601.65 4266
3602.21 4294
3602.78 4450
3603.35 4189
3603.91 4318
3604.48 4133
3605.04 4167
3605.61 4347
3606.18 4049
3606.74 3992
3607.31 4039
3607.88 4119
3608.44 4108
3609.01 3981
3609.57 3850
3610.14 4122
3610.71 4175
3611.27 3867
3611.84 4006
3612.41 3996
3612.97 4067
3613.54 4170
3614.11 4156
3614.68 4329
3615.24 4779
3615.81 5054
3616.38 5155
3616.94 5630
3617.51 5974
3618.08 6441
3618.64 6759
3619.21 7047
3619.78 7445
3620.35 7419
3620.91 7080
3621.48 6893
3622.05 6648
3622.62 6352
3623.18 5962
3623.75 5302
3624.32 4870
3624.89 4822
3625.45 4533
3626.02 4164
3626.59 4077
3627.16 3940
3627.73 3976
3628.29 3812
3628.86 4035
3629.43 3868
3630.00 3941
3630.57 3907
3631.13 3702
3631.70 4132
3632.27 4278
3632.84 4047
3633.41 4020
3633.98 3920
3634.54 4084
3635.11 3876
3635.68 3875
3636.25 3986
3636.82 3763
3637.39 3905
3637.96 4132
3638.52 3967
3639.09 3923
3639.66 3997
3640.23 3957
3640.80 4287
3641.37 4513
3641.94 4699
3642.51 4597
3643.08 4448
3643.65 4486
3644.21 4646
3644.78 4625
3645.35 4779
3645.92 4785
3646.49 4267
3647.06 4647
3647.63 4701
3648.20 4682
3648.77 4544
3649.34 4588
3649.91 4360
3650.48 4306
3651.05 4575
3651.62 4435
3652.19 4520
3652.76 4373
3653.33 4603
3653.90 4680
3654.47 4461
3655.04 4547
3655.61 4789
3656.18 4997
3656.75 5078
3657.32 5028
3657.89 4824
3658.46 5129
3659.03 5005
3659.60 5227
3660.17 5165
3660.74 5098
3661.31 4815
3661.88 4736
3662.45 4856
3663.02 4668
3663.59 4632
3664.16 4127
3664.74 4362
3665.31 4379
3665.88 4284
3666.45 4335
3667.02 3991
3667.59 4048
3668.16 4035
3668.73 3920
3669.30 4038
3669.87 4207
3670.45 4117
3671.02 3967
3671.59 4278
3672.16 4440
3672.73 4310
3673.30 4201
3673.87 4533
3674.45 4192
3675.02 4269
3675.59 4478
3676.16 4633
3676.73 4831
3677.30 4603
3677.88 4494
3678.45 4694
3679.02 4717
3679.59 4596
3680.16 4370
3680.74 4634
3681.31 3998
3681.88 4014
3682.45 4178
3683.02 3965
3683.60 4063
3684.17 4284
3684.74 4080
3685.31 4149
3685.89 4290
3686.46 4450
3687.03 4523
3687.60 4534
3688.18 4650
3688.75 4755
3689.32 4921
3689.89 5126
3690.47 5062
3691.04 5220
3691.61 5074
3692.19 5299
3692.76 5163
3693.33 4961
3693.91 4857
3694.48 4744
3695.05 4480
3695.62 4396
3696.20 4801
3696.77 4546
3697.34 4472
3697.92 4209
3698.49 4373
3699.06 4249
3699.64 4329
3700.21 4190
3700.79 4223
3701.36 3993
3701.93 4355
3702.51 4450
3703.08 4430
3703.65 4480
3704.23 4345
3704.80 4303
3705.38 4447
3705.95 4673
3706.52 4225
3707.10 4403
3707.67 4477
3708.25 4293
3708.82 4395
3709.39 4182
3709.97 4347
3710.54 4216
3711.12 4231
3711.69 4045
3712.27 4309
3712.84 4420
3713.42 4284
3713.99 4391
3714.57 4045
3715.14 4195
3715.71 4247
3716.29 4300
3716.86 3956
3717.44 4461
3718.01 4437
3718.59 4323
3719.16 4299
3719.74 4124
3720.31 4190
3720.89 4364
3721.47 4141
3722.04 4054
3722.62 4371
3723.19 4116
3723.77 4057
3724.34 4000
3724.92 4165
3725.49 4156
3726.07 4230
3726.64 4305
3727.22 4270
3727.80 4154
3728.37 4474
3728.95 4421
3729.52 4715
3730.10 4698
3730.67 4808
3731.25 5024
3731.83 5210
3732.40 5015
3732.98 5207
3733.55 5374
3734.13 5391
3734.71 5368
3735.28 5244
3735.86 5272
3736.44 5162
3737.01 5293
3737.59 4876
3738.17 4706
3738.74 4508
3739.32 4477
3739.90 4473
3740.47 4425
3741.05 4289
3741.63 4330
3742.20 4245
3742.78 4163
3743.36 4108
3743.93 4177
3744.51 4276
3745.09 4312
3745.66 4215
3746.24 4237
3746.82 4119
3747.40 4186
3747.97 4291
3748.55 4266
3749.13 4041
3749.70 4177
3750.28 4212
3750.86 4278
3751.44 4062
3752.02 3964
3752.59 3903
3753.17 4089
3753.75 4257
3754.33 4123
3754.90 4290
3755.48 4094
3756.06 4258
3756.64 4437
3757.22 4349
3757.79 4291
3758.37 4495
3758.95 4396
3759.53 4688
3760.11 4832
3760.68 4721
3761.26 4914
3761.84 4755
3762.42 4891
3763.00 4928
3763.58 4801
3764.15 4768
3764.73 4771
3765.31 4754
3765.89 4574
3766.47 4524
3767.05 4563
3767.63 4724
3768.21 4366
3768.78 4320
3769.36 4297
3769.94 4243
3770.52 4162
3771.10 4271
3771.68 4315
3772.26 4330
3772.84 4477
3773.42 4212
3774.00 4227
3774.58 4208
3775.15 4215
3775.73 4328
3776.31 4106
3776.89 4109
3777.47 4191
3778.05 4172
3778.63 4141
3779.21 3997
3779.79 3984
3780.37 4055
3780.95 3921
3781.53 3985
3782.11 4126
3782.69 4137
3783.27 4082
3783.85 4281
3784.43 4053
3785.01 3888
3785.59 4127
3786.17 4173
3786.75 4168
3787.33 4053
3787.91 3951
3788.49 4034
3789.07 3964
3789.65 4059
3790.23 4090
3790.81 3852
3791.39 3800
3791.98 3999
3792.56 4278
3793.14 4080
3793.72 4186
3794.30 3924
3794.88 3870
3795.46 3967
3796.04 4009
3796.62 3873
3797.20 3899
3797.78 4190
3798.37 4338
3798.95 4306
3799.53 4105
3800.11 4322
3800.69 4352
3801.27 4642
3801.85 4777
3802.43 4792
3803.02 4646
3803.60 4755
3804.18 4528
3804.76 4602
3805.34 4723
3805.92 4807
3806.51 4406
3807.09 4643
3807.67 4772
3808.25 4476
3808.83 4484
3809.42 4408
3810.00 4402
3810.58 4428
3811.16 4243
3811.74 4431
3812.33 4440
3812.91 4487
3813.49 4434
3814.07 4616
3814.66 4590
3815.24 4414
3815.82 4805
3816.40 4787
3816.99 4879
3817.57 4968
3818.15 4544
3818.73 4515
3819.32 4455
3819.90 4419
3820.48 4180
3821.06 4254
3821.65 4432
3822.23 4163
3822.81 4100
3823.40 4061
3823.98 4130
3824.56 4056
3825.15 3940
3825.73 4111
3826.31 4160
3826.90 3878
3827.48 3767
3828.06 4008
3828.65 4006
3829.23 4079
3829.81 4065
3830.40 4043
3830.98 4181
3831.56 4237
3832.15 4115
3832.73 4270
3833.32 4288
3833.90 4324
3834.48 4289
3835.07 4302
3835.65 4418
3836.23 4380
3836.82 4321
3837.40 4264
3837.99 4336
3838.57 4381
3839.16 4234
3839.74 4015
3840.32 4075
3840.91 3900
3841.49 4262
3842.08 4229
3842.66 3990
3843.25 4178
3843.83 4196
3844.42 3920
3845.00 4181
3845.59 4067
3846.17 4007
3846.76 4213
3847.34 3936
3847.92 3925
3848.51 4102
3849.09 4180
3849.68 4049
3850.27 4213
3850.85 3927
3851.44 3943
3852.02 4030
3852.61 4196
3853.19 4135
3853.78 3927
3854.36 4310
3854.95 4275
3855.53 4383
3856.12 4432
3856.70 4440
3857.29 4402
3857.88 4598
3858.46 4836
3859.05 5224
3859.63 5692
3860.22 6022
3860.80 6375
3861.39 6779
3861.98 7449
3862.56 7761
3863.15 7861
3863.73 8093
3864.32 7707
3864.91 7720
3865.49 7219
3866.08 6789
3866.67 6529
3867.25 6382
3867.84 6019
3868.43 6131
3869.01 5877
3869.60 5566
3870.19 5405
3870.77 5117
3871.36 4892
3871.95 4733
3872.53 4743
3873.12 4708
3873.71 4732
3874.29 4855
3874.88 4692
3875.47 4542
3876.05 4755
3876.64 4824
3877.23 4894
3877.82 4897
3878.40 4688
3878.99 4691
3879.58 4749
3880.16 4289
3880.75 4206
3881.34 4435
3881.93 4537
3882.51 4501
3883.10 4359
3883.69 4193
3884.28 4218
3884.87 4079
3885.45 4140
3886.04 4209
3886.63 4431
3887.22 4156
3887.80 4200
3888.39 4218
3888.98 4319
3889.57 4464
3890.16 4634
3890.74 4784
3891.33 4878
3891.92 5045
3892.51 4957
3893.10 5139
3893.69 5072
3894.27 5123
3894.86 5197
3895.45 5182
3896.04 5378
3896.63 5519
3897.22 5410
3897.81 5303
3898.40 5460
3898.98 5535
3899.57 5688
3900.16 5569
3900.75 5410
3901.34 5547
3901.93 5423
3902.52 5292
3903.11 5112
3903.70 4835
3904.29 4555
3904.87 4459
3905.46 4602
3906.05 4635
3906.64 4380
3907.23 4220
3907.82 3987
3908.41 3963
3909.00 3998
3909.59 3948
3910.18 4114
3910.77 4058
3911.36 4029
3911.95 3977
3912.54 3938
3913.13 3584
3913.72 3745
3914.31 3824
3914.90 3829
3915.49 3926
3916.08 3855
3916.67 3840
3917.26 3827
3917.85 3791
3918.44 4115
3919.03 4024
3919.62 4064
3920.21 3977
3920.80 4035
3921.39 3801
3921.98 3688
3922.57 3863
3923.16 3829
3923.75 3902
3924.34 3935
3924.94 3841
3925.53 3799
3926.12 3854
3926.71 3837
3927.30 3846
3927.89 3775
3928.48 3718
3929.07 3961
3929.66 3944
3930.25 3896
3930.85 3844
3931.44 3984
3932.03 3839
3932.62 3922
3933.21 3685
3933.80 3932
3934.39 3999
3934.99 3921
3935.58 3897
3936.17 4056
3936.76 4218
3937.35 4241
3937.94 3905
3938.54 4115
3939.13 4199
3939.72 4160
3940.31 4177
3940.90 4020
3941.49 4260
3942.09 4305
3942.68 4196
3943.27 4177
3943.86 4264
3944.46 4074
3945.05 3896
3945.64 3991
3946.23 4133
3946.82 4081
3947.42 3859
3948.01 3753
3948.60 3877
3949.20 3676
3949.79 3743
3950.38 3571
3950.97 3604
3951.57 3785
3952.16 3863
3952.75 3608
3953.34 3613
3953.94 3564
3954.53 3598
3955.12 3550
3955.72 3735
3956.31 3817
3956.90 3743
3957.50 3808
3958.09 3722
3958.68 3583
3959.28 3784
3959.87 3660
3960.46 3884
3961.06 3860
3961.65 3832
3962.24 3778
3962.84 3927
3963.43 3846
3964.02 3918
3964.62 3919
3965.21 3934
3965.81 4303
3966.40 4403
3966.99 4397
3967.59 4356
3968.18 4602
3968.78 4779
3969.37 4678
3969.96 4521
3970.56 4443
3971.15 4365
3971.75 3952
3972.34 3890
3972.94 3977
3973.53 4039
3974.12 3852
3974.72 3811
3975.31 3786
3975.91 3671
3976.50 3702
3977.10 3639
3977.69 3864
3978.29 4045
3978.88 4143
3979.48 4182
3980.07 3777
3980.67 3888
3981.26 4072
3981.86 3877
3982.45 3758
3983.05 3784
3983.64 3869
3984.24 3841
3984.83 3959
3985.43 3791
3986.02 3796
3986.62 4030
3987.21 4014
3987.81 3733
3988.40 3873
3989.00 3973
3989.60 3871
3990.19 3890
3990.79 4035
3991.38 3879
3991.98 3904
3992.57 3933
3993.17 3887
3993.77 3753
3994.36 3623
3994.96 3796
3995.55 3817
3996.15 3854
3996.75 3851
3997.34 3947
3997.94 4168
3998.54 4309
3999.13 4028
3999.73 3914
4000.32 3886
4000.92 4003
4001.52 4089
4002.11 4113
4002.71 4093
4003.31 4205
4003.90 4065
4004.50 4169
4005.10 4257
4005.69 4017
4006.29 4070
4006.89 4178
4007.49 4267
4008.08 4175
4008.68 4316
4009.28 4157
4009.87 4213
4010.47 4266
4011.07 4165
4011.67 4097
4012.26 4002
4012.86 4128
4013.46 4218
4014.05 4437
4014.65 4414
4015.25 4513
4015.85 4688
4016.44 4746
4017.04 4761
4017.64 5007
4018.24 5081
4018.84 5292
4019.43 5219
4020.03 5069
4020.63 4794
4021.23 4783
4021.83 4651
4022.42 4406
4023.02 4238
4023.62 4225
4024.22 4378
4024.82 4306
4025.41 3865
4026.01 3733
4026.61 4023
4027.21 4032
4027.81 3976
4028.41 4099
4029.01 4132
4029.60 3919
4030.20 3853
4030.80 3979
4031.40 4064
4032.00 3931
4032.60 3943
4033.20 3863
4033.80 3814
4034.39 4206
4034.99 4279
4035.59 4038
4036.19 4004
4036.79 3970
4037.39 3995
4037.99 4177
4038.59 4299
4039.19 4583
4039.79 4571
4040.39 4646
4040.99 4509
4041.59 4579
4042.18 4506
4042.78 4468
4043.38 4350
4043.98 4340
4044.58 4206
4045.18 4085
4045.78 4276
4046.38 4141
4046.98 4200
4047.58 4093
4048.18 4035
4048.78 3876
4049.38 3848
4049.98 3842
4050.58 3674
4051.18 4083
4051.78 4314
4052.38 4295
4052.98 4292
4053.58 4453
4054.19 4375
4054.79 4467
4055.39 4487
4055.99 4567
4056.59 4510
4057.19 4607
4057.79 4573
4058.39 4619
4058.99 4519
4059.59 4385
4060.19 4372
4060.79 4178
4061.39 4084
4061.99 4204
4062.60 4044
4063.20 3879
4063.80 3901
4064.40 3705
4065.00 3880
4065.60 3736
4066.20 3725
4066.80 3768
4067.41 3812
4068.01 3660
4068.61 3610
4069.21 3734
4069.81 3678
4070.41 3917
4071.02 4041
4071.62 3988
4072.22 3809
4072.82 3775
4073.42 3756
4074.02 3793
4074.63 3826
4075.23 3887
4075.83 3911
4076.43 4261
4077.03 4184
4077.64 4098
4078.24 4157
4078.84 4098
4079.44 3996
4080.05 3940
4080.65 3833
4081.25 3884
4081.85 4083
4082.46 4135
4083.06 4028
4083.66 3707
4084.26 3747
4084.87 3925
4085.47 4313
4086.07 4171
4086.67 4057
4087.28 4082
4087.88 4150
4088.48 4115
4089.09 4100
4089.69 4215
4090.29 4241
4090.90 4376
4091.50 4484
4092.10 4789
4092.71 4880
4093.31 5117
4093.91 5539
4094.52 5655
4095.12 6093
4095.72 6235
4096.33 6285
4096.93 6520
4097.53 6523
4098.14 6236
4098.74 6150
4099.34 5754
4099.95 5478
4100.55 4953
4101.16 4583
4101.76 4276
4102.36 4065
4102.97 3795
4103.57 3757
4104.18 3770
4104.78 3671
4105.38 3696
4105.99 3706
4106.59 3611
4107.20 3732
4107.80 3645
4108.41 3879
4109.01 4081
4109.62 3738
4110.22 3720
4110.82 3845
4111.43 3815
4112.03 3979
4112.64 3772
4113.24 3758
4113.85 3820
4114.45 3835
4115.06 3946
4115.66 3704
4116.27 3875
4116.87 3961
4117.48 3724
4118.08 3800
4118.69 3893
4119.29 3768
4119.90 3795
4120.50 3847
4121.11 3825
4121.72 4046
4122.32 3980
4122.93 3919
4123.53 4115
4124.14 4011
4124.74 4081
4125.35 4180
4125.95 3867
4126.56 3862
4127.17 3950
4127.77 4019
4128.38 3936
4128.98 4083
4129.59 4051
4130.20 4003
4130.80 4076
4131.41 4156
4132.01 4119
4132.62 4185
4133.23 4389
4133.83 4446
4134.44 4646
4135.05 4882
4135.65 4457
4136.26 4333
4136.87 4464
4137.47 4195
4138.08 4125
4138.69 4124
4139.29 4105
4139.90 3985
4140.51 3993
4141.11 4071
4141.72 4205
4142.33 4203
4142.93 4117
4143.54 4078
4144.15 4098
4144.75 4092
4145.36 4318
4145.97 4338
4146.58 4142
4147.18 4147
4147.79 4051
4148.40 3794
4149.01 3631
4149.61 3742
4150.22 3623
4150.83 3544
4151.44 3767
4152.04 3642
4152.65 3567
4153.26 3645
4153.87 3582
4154.47 3556
4155.08 3711
4155.69 3790
4156.30 3661
4156.91 3671
4157.51 3481
4158.12 3510
4158.73 3772
4159.34 3516
4159.95 3477
4160.56 3472
4161.16 3489
4161.77 3652
4162.38 3524
4162.99 3499
4163.60 3804
4164.21 3868
4164.81 3864
4165.42 3919
4166.03 3970
4166.64 3934
4167.25 3804
4167.86 4027
4168.47 4125
4169.08 3963
4169.69 3992
4170.29 4069
4170.90 4042
4171.51 4053
4172.12 3997
4172.73 3856
4173.34 3850
4173.95 3826
4174.56 3982
4175.17 3955
4175.78 4269
4176.39 4036
4177.00 4041
4177.61 3813
4178.22 3678
4178.82 3663
4179.43 3718
4180.04 3805
4180.65 3544
4181.26 3783
4181.87 3975
4182.48 3709
4183.09 3581
4183.70 3620
4184.31 3753
4184.92 3535
4185.53 3543
4186.14 3778
4186.75 3787
4187.36 3664
4187.97 3553
4188.58 3572
4189.19 3562
4189.81 3604
4190.42 3680
4191.03 3507
4191.64 3732
4192.25 4064
4192.86 4373
4193.47 4380
4194.08 4316
4194.69 4333
4195.30 4441
4195.91 4299
4196.52 4493
4197.13 4382
4197.74 4282
4198.36 4436
4198.97 4451
4199.58 4299
4200.19 3855
4200.80 4130
4201.41 4207
4202.02 4048
4202.63 4182
4203.25 4258
4203.86 4165
4204.47 4089
4205.08 3928
4205.69 3809
4206.30 3944
4206.92 3938
4207.53 3959
4208.14 4112
4208.75 4028
4209.36 3905
4209.97 4020
4210.59 4086
4211.20 3834
4211.81 3894
4212.42 3898
4213.03 4088
4213.65 4039
4214.26 3912
4214.87 3804
4215.48 4004
4216.10 3936
4216.71 4039
4217.32 4163
4217.93 4054
4218.55 4103
4219.16 4256
4219.77 4432
4220.38 4697
4221.00 4893
4221.61 5072
4222.22 5406
4222.83 5625
4223.45 5747
4224.06 5889
4224.67 6089
4225.29 6032
4225.90 6285
4226.51 6477
4227.13 6640
4227.74 7123
4228.35 7403
4228.96 7450
4229.58 7667
4230.19 7651
4230.80 7353
4231.42 7197
4232.03 6730
4232.65 6322
4233.26 5759
4233.87 5394
4234.49 5376
4235.10 5311
4235.71 5055
4236.33 4997
4236.94 4714
4237.56 4579
4238.17 4524
4238.78 4617
4239.40 4503
4240.01 4503
4240.63 4673
4241.24 4577
4241.85 4121
4242.47 4289
4243.08 4084
4243.70 3996
4244.31 4058
4244.93 4265
4245.54 4057
4246.15 3941
4246.77 4260
4247.38 4395
4248.00 4751
4248.61 4799
4249.23 4476
4249.84 4448
4250.46 4416
4251.07 4310
4251.69 4149
4252.30 4165
4252.92 4092
4253.53 4045
4254.15 3998
4254.76 3973
4255.38 3971
4255.99 4167
4256.61 4136
4257.22 4112
4257.84 3984
4258.45 4205
4259.07 3950
4259.69 4083
4260.30 4130
4260.92 4077
4261.53 4228
4262.15 4240
4262.76 4159
4263.38 4116
4263.99 4015
4264.61 4123
4265.23 4440
4265.84 4135
4266.46 4236
4267.07 4468
4267.69 4429
4268.31 4387
4268.92 4371
4269.54 4385
4270.16 4128
4270.77 4102
4271.39 4361
4272.00 4172
4272.62 4006
4273.24 4017
4273.85 3921
4274.47 3853
4275.09 3753
4275.70 3651
4276.32 3836
4276.94 3828
4277.55 3830
4278.17 3721
4278.79 3608
4279.40 3826
4280.02 3967
4280.64 3536
4281.26 3498
4281.87 3564
4282.49 3650
4283.11 3656
4283.72 3695
4284.34 3849
4284.96 3658
4285.58 3710
4286.19 3724
4286.81 3738
4287.43 3730
4288.05 3772
4288.66 3800
4289.28 3844
4289.90 3871
4290.52 3930
4291.13 3948
4291.75 3632
4292.37 3536
4292.99 3554
4293.61 3666
4294.22 3770
4294.84 3771
4295.46 3548
4296.08 3746
4296.70 3733
4297.31 3590
4297.93 3599
4298.55 3475
4299.17 3876
4299.79 3903
4300.41 3628
4301.03 3635
4301.64 3519
4302.26 3474
4302.88 3587
4303.50 3429
4304.12 3404
4304.74 3783
4305.36 3549
4305.97 3872
4306.59 3810
4307.21 3630
4307.83 3815
4308.45 4090
4309.07 4000
4309.69 3971
4310.31 4130
4310.93 3881
4311.55 4223
4312.17 3996
4312.78 4241
4313.40 4025
4314.02 3781
4314.64 3804
4315.26 3750
4315.88 3559
4316.50 3546
4317.12 3547
4317.74 3595
4318.36 3449
4318.98 3811
4319.60 3613
4320.22 3540
4320.84 3547
4321.46 3381
4322.08 3719
4322.70 3637
4323.32 3651
4323.94 3669
4324.56 3674
4325.18 3646
4325.80 3704
4326.42 3955
4327.04 3862
4327.66 3810
4328.28 3498
4328.90 3380
4329.52 3675
4330.14 3601
4330.76 3587
4331.39 3516
4332.01 3431
4332.63 3598
4333.25 3444
4333.87 3426
4334.49 3424
4335.11 3267
4335.73 3513
4336.35 3439
4336.97 3537
4337.59 3542
4338.22 3563
4338.84 3527
4339.46 3615
4340.08 3567
4340.70 3615
4341.32 3947
4341.94 3731
4342.57 3801
4343.19 3621
4343.81 3748
4344.43 3991
4345.05 4302
4345.67 4572
4346.29 4619
4346.92 4845
4347.54 5132
4348.16 5216
4348.78 5262
4349.40 5134
4350.03 5117
4350.65 4799
4351.27 4493
4351.89 4502
4352.51 4371
4353.14 3929
4353.76 3713
4354.38 3723
4355.00 3718
4355.63 3752
4356.25 3599
4356.87 3875
4357.49 3626
4358.12 3708
4358.74 3689
4359.36 3726
4359.98 3802
4360.61 3680
4361.23 4015
4361.85 4021
4362.48 3676
4363.10 3925
4363.72 3779
4364.34 3664
4364.97 3722
4365.59 3868
4366.21 3836
4366.84 3850
4367.46 3936
4368.08 3855
4368.71 3702
4369.33 3726
4369.95 3762
4370.58 3505
4371.20 3643
4371.82 3542
4372.45 3640
4373.07 3695
4373.70 3501
4374.32 3752
4374.94 3531
4375.57 3687
4376.19 3619
4376.81 3591
4377.44 3645
4378.06 3702
4378.69 3731
4379.31 3673
4379.94 3733
4380.56 3986
4381.18 3962
4381.81 3876
4382.43 3985
4383.06 4101
4383.68 4147
4384.31 3995
4384.93 4017
4385.55 4180
4386.18 3995
4386.80 4275
4387.43 4409
4388.05 4442
4388.68 4299
4389.30 4416
4389.93 4716
4390.55 5024
4391.18 5379
4391.80 5354
4392.43 5167
4393.05 5309
4393.68 5451
4394.30 5556
4394.93 5400
4395.55 5263
4396.18 4823
4396.80 4690
4397.43 4672
4398.05 4660
4398.68 4762
4399.31 5049
4399.93 5195
4400.56 4892
4401.18 5135
4401.81 5108
4402.43 4956
4403.06 5002
4403.69 5000
4404.31 4802
4404.94 4720
4405.56 4892
4406.19 4654
4406.82 4374
4407.44 4558
4408.07 4728
4408.69 4410
4409.32 4454
4409.95 4585
4410.57 4508
4411.20 4316
4411.83 4342
4412.45 4300
4413.08 4410
4413.71 4373
4414.33 4423
4414.96 4181
4415.59 4273
4416.21 4087
4416.84 3897
4417.47 4144
4418.09 4444
4418.72 4293
4419.35 4029
4419.97 4213
4420.60 4061
4421.23 3932
4421.85 3794
4422.48 3711
4423.11 3974
4423.74 4048
4424.36 3780
4424.99 3729
4425.62 3908
4426.25 3897
4426.87 3796
4427.50 3660
4428.13 3770
4428.76 3593
4429.38 3562
4430.01 3597
4430.64 3683
4431.27 3581
4431.89 3750
4432.52 3689
4433.15 3678
4433.78 3468
4434.41 3535
4435.03 3654
4435.66 3938
4436.29 3826
4436.92 3699
4437.55 3908
4438.18 3860
4438.80 3921
4439.43 3922
4440.06 3867
4440.69 3751
4441.32 3559
4441.95 3540
4442.57 3625
4443.20 3506
4443.83 3354
4444.46 3428
4445.09 3526
4445.72 3284
4446.35 3305
4446.98 3338
4447.61 3398
4448.23 3191
4448.86 3326
4449.49 3391
4450.12 3297
4450.75 3256
4451.38 3401
4452.01 3281
4452.64 3384
4453.27 3441
4453.90 3447
4454.53 3342
4455.16 3290
4455.79 3395
4456.42 3458
4457.05 3282
4457.67 3288
4458.30 3236
4458.93 3369
4459.56 3415
4460.19 3311
4460.82 3304
4461.45 3280
4462.08 3264
4462.71 3155
4463.34 3258
4463.97 3271
4464.60 3377
4465.23 3405
4465.86 3263
4466.49 3289
4467.13 3303
4467.76 3179
4468.39 3231
4469.02 3011
4469.65 3017
4470.28 3260
4470.91 3132
4471.54 3145
4472.17 3158
4472.80 3108
4473.43 3131
4474.06 3250
4474.69 3079
4475.32 3020
4475.95 3256
4476.59 3261
4477.22 3124
4477.85 3142
4478.48 3061
4479.11 3188
4479.74 3207
4480.37 3282
4481.00 3043
4481.64 3143
4482.27 3227
4482.90 3197
4483.53 3247
4484.16 3340
4484.79 3403
4485.42 3367
4486.06 3384
4486.69 3287
4487.32 3093
4487.95 3230
4488.58 3361
4489.22 3219
4489.85 3247
4490.48 3350
4491.11 3164
4491.74 3117
4492.38 3355
4493.01 3261
4493.64 3370
4494.27 3415
4494.90 3414
4495.54 3396
4496.17 3298
4496.80 3207
4497.43 3188
4498.07 3355
4498.70 3238
4499.33 3066
4499.96 3126
4500.60 3218
4501.23 3148
4501.86 3549
4502.50 3529
4503.13 3568
4503.76 3705
4504.39 3775
4505.03 3653
4505.66 3665
4506.29 3708
4506.93 3690
4507.56 3424
4508.19 3400
4508.83 3399
4509.46 3191
4510.09 3209
4510.73 3303
4511.36 3435
4511.99 3340
4512.63 3333
4513.26 3231
4513.89 3297
4514.53 3189
4515.16 3227
4515.80 3124
4516.43 3115
4517.06 3250
4517.70 3190
4518.33 3003
4518.97 3053
4519.60 3126
4520.23 3044
4520.87 3239
4521.50 3333
4522.14 3355
4522.77 3158
4523.40 3194
4524.04 3189
4524.67 3512
4525.31 3627
4525.94 3365
4526.58 3445
4527.21 3562
4527.85 3732
4528.48 4128
4529.12 4172
4529.75 4580
4530.38 5288
4531.02 5645
4531.65 5866
4532.29 6346
4532.92 6617
4533.56 6560
4534.19 6872
4534.83 6693
4535.46 6009
4536.10 5513
4536.74 5251
4537.37 4696
4538.01 4379
4538.64 3880
4539.28 3856
4539.91 3756
4540.55 3610
4541.18 3378
4541.82 3377
4542.45 3318
4543.09 3319
4543.73 3113
4544.36 3236
4545.00 3189
4545.63 3205
4546.27 3275
4546.91 3057
4547.54 3145
4548.18 3123
4548.81 3116
4549.45 3112
4550.09 3240
4550.72 3363
4551.36 3290
4551.99 3370
4552.63 3548
4553.27 3582
4553.90 3633
4554.54 3586
4555.18 3521
4555.81 3634
4556.45 3505
4557.09 3438
4557.72 3478
4558.36 3280
4559.00 3386
4559.63 3362
4560.27 3420
4560.91 3467
4561.54 3249
4562.18 3272
4562.82 3301
4563.46 3352
4564.09 3463
4564.73 3336
4565.37 3208
4566.00 3369
4566.64 3423
4567.28 3367
4567.92 3442
4568.55 3574
4569.19 3740
4569.83 3905
4570.47 3852
4571.10 4000
4571.74 3950
4572.38 3833
4573.02 3652
4573.66 3521
4574.29 3413
4574.93 3541
4575.57 3486
4576.21 3257
4576.85 3150
4577.48 3047
4578.12 3037
4578.76 3116
4579.40 3205
4580.04 3177
4580.67 3196
4581.31 3192
4581.95 3312
4582.59 3089
4583.23 3199
4583.87 3040
4584.51 3032
4585.14 2928
4585.78 3036
4586.42 2995
4587.06 2990
4587.70 3038
4588.34 3087
4588.98 3007
4589.62 3026
4590.26 3066
4590.89 3097
4591.53 3133
4592.17 3035
4592.81 3129
4593.45 3179
4594.09 3007
4594.73 3255
4595.37 3309
4596.01 3072
4596.65 2869
4597.29 2996
4597.93 2980
4598.57 3116
4599.21 3113
4599.85 3124
4600.49 3044
4601.12 2849
4601.76 2977
4602.40 3236
4603.04 3099
4603.68 3116
4604.32 2978
4604.96 2980
4605.60 3040
4606.24 3343
4606.88 3309
4607.52 3504
4608.17 3253
4608.81 3307
4609.45 3314
4610.09 3281
4610.73 3365
4611.37 3071
4612.01 3314
4612.65 3267
4613.29 3117
4613.93 3025
4614.57 2896
4615.21 3077
4615.85 3057
4616.49 2977
4617.13 3183
4617.77 3116
4618.41 3002
4619.06 2970
4619.70 2808
4620.34 2904
4620.98 3014
4621.62 3004
4622.26 2736
4622.90 3053
4623.54 2946
4624.19 3119
4624.83 2989
4625.47 2823
4626.11 2971
4626.75 2869
4627.39 2839
4628.03 2811
4628.68 2901
4629.32 2891
4629.96 2910
4630.60 2893
4631.24 2935
4631.89 2963
4632.53 3001
4633.17 2829
4633.81 2805
4634.45 2976
4635.10 2820
4635.74 2896
4636.38 2979
4637.02 2949
4637.66 2925
4638.31 3019
4638.95 3115
4639.59 3166
4640.23 3104
4640.88 3096
4641.52 3021
4642.16 3184
4642.80 3122
4643.45 3131
4644.09 2861
4644.73 2973
4645.38 3127
4646.02 3036
4646.66 3105
4647.30 3066
4647.95 3060
4648.59 3089
4649.23 2978
4649.88 2923
4650.52 3106
4651.16 3149
4651.81 2977
4652.45 2927
4653.09 2919
4653.74 2949
4654.38 3039
4655.02 3094
4655.67 2984
4656.31 2950
4656.95 2906
4657.60 2784
4658.24 2643
4658.89 2724
4659.53 2880
4660.17 2583
4660.82 2732
4661.46 2782
4662.10 2870
4662.75 2879
4663.39 2675
4664.04 2690
4664.68 2633
4665.33 2701
4665.97 2619
4666.61 2688
4667.26 2540
4667.90 2846
4668.55 2813
4669.19 2848
4669.84 2863
4670.48 2931
4671.12 2781
4671.77 2787
4672.41 2637
4673.06 2641
4673.70 2699
4674.35 2636
4674.99 2681
4675.64 2709
4676.28 2890
4676.93 2763
4677.57 2816
4678.22 2631
4678.86 2660
4679.51 2822
4680.15 2993
4680.80 2805
4681.44 2718
4682.09 2900
4682.74 3022
4683.38 2937
4684.03 2887
4684.67 3095
4685.32 3042
4685.96 2922
4686.61 2893
4687.25 2917
4687.90 2924
4688.55 2844
4689.19 2946
4689.84 2854
4690.48 2681
4691.13 2695
4691.78 2594
4692.42 2647
4693.07 2770
4693.71 2702
4694.36 2627
4695.01 2799
4695.65 2928
4696.30 2835
4696.95 2753
4697.59 2841
4698.24 2818
4698.89 2990
4699.53 2985
4700.18 2815
4700.83 2722
4701.47 2780
4702.12 2911
4702.77 2980
4703.41 2868
4704.06 2707
4704.71 2758
4705.35 2612
4706.00 2776
4706.65 2735
4707.29 2834
4707.94 3015
4708.59 2875
4709.24 2699
4709.88 2766
4710.53 2972
4711.18 2761
4711.83 2757
4712.47 2886
4713.12 2956
4713.77 2910
4714.42 2771
4715.06 2832
4715.71 2853
4716.36 2770
4717.01 2891
4717.65 2766
4718.30 2919
4718.95 2745
4719.60 2946
4720.25 3003
4720.89 3009
4721.54 3002
4722.19 3025
4722.84 2979
4723.49 2787
4724.13 3178
4724.78 3264
4725.43 3085
4726.08 3022
4726.73 3039
4727.38 3219
4728.03 2995
4728.67 2892
4729.32 3209
4729.97 3000
4730.62 2758
4731.27 2798
4731.92 2913
4732.57 2864
4733.22 2799
4733.86 2633
4734.51 2719
4735.16 2834
4735.81 2774
4736.46 2689
4737.11 2857
4737.76 2969
4738.41 2921
4739.06 2983
4739.71 3059
4740.36 3086
4741.01 3103
4741.65 3101
4742.30 3151
4742.95 2987
4743.60 3023
4744.25 2981
4744.90 3186
4745.55 3178
4746.20 2762
4746.85 2835
4747.50 2889
4748.15 2867
4748.80 2960
4749.45 2890
4750.10 2906
4750.75 3052
4751.40 3018
4752.05 3242
4752.70 3378
4753.35 3198
4754.00 3167
4754.65 3151
4755.30 3190
4755.95 3316
4756.61 3276
4757.26 2981
4757.91 3018
4758.56 3081
4759.21 2991
4759.86 2859
4760.51 2975
4761.16 3006
4761.81 2687
4762.46 2789
4763.11 2700
4763.76 2799
4764.41 2967
4765.07 2693
4765.72 2664
4766.37 2605
4767.02 2703
4767.67 2771
4768.32 2886
4768.97 2731
4769.62 2730
4770.28 2837
4770.93 2966
4771.58 2792
4772.23 2876
4772.88 2687
4773.53 2767
4774.19 2834
4774.84 2735
4775.49 2753
4776.14 2709
4776.79 2675
4777.44 2622
4778.10 2555
4778.75 2643
4779.40 2589
4780.05 2704
4780.70 2896
4781.36 2871
4782.01 2847
4782.66 2733
4783.31 2736
4783.97 2906
4784.62 2677
4785.27 2800
4785.92 2677
4786.58 2665
4787.23 2633
4787.88 2731
4788.53 2942
4789.19 2851
4789.84 2893
4790.49 2814
4791.15 2693
4791.80 2870
4792.45 2759
4793.10 2470
4793.76 2710
4794.41 2792
4795.06 2678
4795.72 2779
4796.37 2728
4797.02 2659
4797.68 2707
4798.33 2753
4798.98 2735
4799.64 2663
4800.29 2632
4800.94 2642
4801.60 2573
4802.25 2705
4802.90 2773
4803.56 2472
4804.21 2636
4804.87 2672
4805.52 2610
4806.17 2682
4806.83 2730
4807.48 2669
4808.14 2617
4808.79 2731
4809.44 2635
4810.10 2755
4810.75 2603
4811.41 2540
4812.06 2646
4812.71 2630
4813.37 2808
4814.02 2691
4814.68 2612
4815.33 2651
4815.99 2869
4816.64 2935
4817.30 2946
4817.95 3124
4818.61 2923
4819.26 3035
4819.92 2948
4820.57 2944
4821.23 2990
4821.88 3006
4822.53 3094
4823.19 3156
4823.85 3132
4824.50 2884
4825.16 2904
4825.81 2886
4826.47 2900
4827.12 2965
4827.78 2880
4828.43 3005
4829.09 2966
4829.74 2835
4830.40 2791
4831.05 2811
4831.71 2899
4832.37 2959
4833.02 2993
4833.68 3012
4834.33 3086
4834.99 3010
4835.64 3197
4836.30 3275
4836.96 3317
4837.61 3336
4838.27 3385
4838.92 3466
4839.58 3329
4840.24 3239
4840.89 3123
4841.55 3123
4842.21 3164
4842.86 3301
4843.52 3294
4844.18 3265
4844.83 2898
4845.49 2963
4846.14 3036
4846.80 3329
4847.46 3324
4848.11 3205
4848.77 3307
4849.43 3267
4850.09 3255
4850.74 3417
4851.40 3581
4852.06 3598
4852.71 3507
4853.37 3368
4854.03 3533
4854.68 3522
4855.34 3359
4856.00 3271
4856.66 3359
4857.31 3303
4857.97 3079
4858.63 3068
4859.29 3310
4859.94 3205
4860.60 3261
4861.26 3229
4861.92 3094
4862.57 3153
4863.23 3103
4863.89 3214
4864.55 3101
4865.21 3055
4865.86 3177
4866.52 3183
4867.18 3083
4867.84 3228
4868.50 3177
4869.15 3132
4869.81 3216
4870.47 3294
4871.13 3011
4871.79 3118
4872.45 3191
4873.10 3131
4873.76 3187
4874.42 3116
4875.08 3116
4875.74 2975
4876.40 2974
4877.06 3068
4877.71 3123
4878.37 2989
4879.03 3090
4879.69 3098
4880.35 3042
4881.01 2984
4881.67 3040
4882.33 3154
4882.99 3003
4883.65 3115
4884.30 2962
4884.96 2879
4885.62 2915
4886.28 2870
4886.94 2885
4887.60 2852
4888.26 2871
4888.92 2915
4889.58 3009
4890.24 2847
4890.90 2845
4891.56 3030
4892.22 2982
4892.88 2926
4893.54 2909
4894.20 2983
4894.86 2920
4895.52 3026
4896.18 2986
4896.84 2985
4897.50 2859
4898.16 2769
4898.82 2835
4899.48 2883
4900.14 2923
4900.80 2783
4901.46 2943
4902.12 2940
4902.78 2753
4903.44 2830
4904.10 2780
4904.76 2881
4905.42 2927
4906.08 2810
4906.74 2835
4907.40 2782
4908.06 2889
4908.73 2803
4909.39 2869
4910.05 2905
4910.71 2736
4911.37 2610
4912.03 2736
4912.69 2633
4913.35 2746
4914.01 2858
4914.68 2710
4915.34 3023
4916.00 2807
4916.66 2751
4917.32 2821
4917.98 2681
4918.64 2899
4919.31 2738
4919.97 2681
4920.63 2764
4921.29 2665
4921.95 2631
4922.61 2626
4923.28 2671
4923.94 2673
4924.60 2481
4925.26 2491
4925.92 2619
4926.59 2518
4927.25 2427
4927.91 2488
4928.57 2484
4929.23 2421
4929.90 2511
4930.56 2560
4931.22 2663
4931.88 2559
4932.55 2591
4933.21 2589
4933.87 2667
4934.53 2884
4935.20 2737
4935.86 2698
4936.52 2813
4937.18 2882
4937.85 2759
4938.51 2869
4939.17 2723
4939.84 2637
4940.50 2609
4941.16 2729
4941.82 2817
4942.49 2668
4943.15 2691
4943.81 2689
4944.48 2735
4945.14 2575
4945.80 2751
4946.47 2550
4947.13 2481
4947.79 2670
4948.46 2442
4949.12 2446
4949.79 2580
4950.45 2550
4951.11 2394
4951.78 2511
4952.44 2732
4953.10 2671
4953.77 2506
4954.43 2531
4955.10 2429
4955.76 2757
4956.42 2597
4957.09 2578
4957.75 2615
4958.42 2571
4959.08 2559
4959.74 2610
4960.41 2658
4961.07 2759
4961.74 2686
4962.40 2539
4963.07 2651
4963.73 2666
4964.40 2685
4965.06 2745
4965.73 2877
4966.39 2808
4967.05 2643
4967.72 2591
4968.38 2631
4969.05 2799
4969.71 2692
4970.38 2661
4971.04 2851
4971.71 2766
4972.37 2661
4973.04 2761
4973.70 2622
4974.37 2625
4975.04 2549
4975.70 2717
4976.37 2727
4977.03 2767
4977.70 2676
4978.36 2522
4979.03 2610
4979.69 2663
4980.36 2597
4981.03 2683
4981.69 2545
4982.36 2626
4983.02 2615
4983.69 2582
4984.35 2620
4985.02 2670
4985.69 2730
4986.35 2750
4987.02 2970
4987.68 3104
4988.35 3068
4989.02 3158
4989.68 3480
4990.35 3681
4991.02 3744
4991.68 3565
4992.35 3550
4993.02 3409
4993.68 3297
4994.35 3279
4995.02 3057
4995.68 2969
4996.35 2759
4997.02 2738
4997.68 2717
4998.35 2769
4999.02 2530
4999.68 2513
5000.35 2470
5001.02 2582
5001.68 2530
5002.35 2574
5003.02 2639
5003.69 2516
5004.35 2502
5005.02 2749
5005.69 2623
5006.35 2498
5007.02 2652
5007.69 2652
5008.36 2601
5009.02 2622
5009.69 2700
5010.36 2696
5011.03 2629
5011.70 2588
5012.36 2779
5013.03 2712
5013.70 2599
5014.37 2741
5015.04 2588
5015.70 2686
5016.37 2807
5017.04 2716
5017.71 2663
5018.38 2779
5019.04 2830
5019.71 2787
5020.38 2791
5021.05 3036
5021.72 2921
5022.39 3153
5023.05 3347
5023.72 3521
5024.39 3359
5025.06 3450
5025.73 3373
5026.40 3291
5027.07 3226
5027.74 3044
5028.40 2963
5029.07 3029
5029.74 3274
5030.41 3178
5031.08 3052
5031.75 2859
5032.42 2804
5033.09 2795
5033.76 2748
5034.43 2665
5035.10 2759
5035.76 2879
5036.43 2749
5037.10 2794
5037.77 2873
5038.44 2771
5039.11 2644
5039.78 2687
5040.45 2539
5041.12 2583
5041.79 2887
5042.46 2780
5043.13 2780
5043.80 3076
5044.47 3436
5045.14 3328
5045.81 3270
5046.48 3377
5047.15 3442
5047.82 3292
5048.49 3255
5049.16 3127
5049.83 2976
5050.50 2916
5051.17 2992
5051.84 2781
5052.51 2727
5053.18 2773
5053.85 2695
5054.52 2626
5055.20 2768
5055.87 2710
5056.54 2502
5057.21 2519
5057.88 2696
5058.55 2804
5059.22 2697
5059.89 2876
5060.56 2844
5061.23 2699
5061.90 2820
5062.58 2731
5063.25 2781
5063.92 2664
5064.59 2608
5065.26 2754
5065.93 2716
5066.60 2509
5067.27 2683
5067.95 2680
5068.62 2655
5069.29 2658
5069.96 2613
5070.63 2696
5071.30 2632
5071.98 2655
5072.65 2706
5073.32 2642
5073.99 2512
5074.66 2525
5075.34 2697
5076.01 2589
5076.68 2504
5077.35 2635
5078.02 2590
5078.70 2685
5079.37 2742
5080.04 2759
5080.71 2706
5081.39 2657
5082.06 2673
5082.73 2736
5083.40 2750
5084.08 2687
5084.75 2686
5085.42 2611
5086.09 2657
5086.77 2920
5087.44 2726
5088.11 2632
5088.79 2761
5089.46 2644
5090.13 2637
5090.80 2729
5091.48 2594
5092.15 2755
5092.82 2949
5093.50 2706
5094.17 2933
5094.84 2955
5095.52 2796
5096.19 2746
5096.86 2737
5097.54 2878
5098.21 2770
5098.88 2618
5099.56 2555
5100.23 2633
5100.90 2632
5101.58 2573
5102.25 2496
5102.93 2605
5103.60 2585
5104.27 2481
5104.95 2541
5105.62 2438
5106.30 2572
5106.97 2720
5107.64 2623
5108.32 2639
5108.99 2744
5109.67 2716
5110.34 2555
5111.02 2506
5111.69 2411
5112.36 2360
5113.04 2265
5113.71 2436
5114.39 2565
5115.06 2530
5115.74 2528
5116.41 2595
5117.09 2548
5117.76 2683
5118.44 2490
5119.11 2553
5119.79 2764
5120.46 2834
5121.14 2707
5121.81 2651
5122.49 2778
5123.16 2728
5123.84 2623
5124.51 2551
5125.19 2507
5125.86 2738
5126.54 2609
5127.21 2548
5127.89 2639
5128.56 2759
5129.24 2599
5129.92 2684
5130.59 2707
5131.27 2921
5131.94 2630
5132.62 2689
5133.29 2570
5133.97 2524
5134.65 2538
5135.32 2383
5136.00 2467
5136.67 2363
5137.35 2717
5138.03 2731
5138.70 2667
5139.38 2693
5140.05 2832
5140.73 2849
5141.41 2759
5142.08 2715
5142.76 2712
5143.44 2765
5144.11 2700
5144.79 2689
5145.47 2739
5146.14 2589
5146.82 2560
5147.50 2567
5148.17 2544
5148.85 2515
5149.53 2487
5150.20 2404
5150.88 2451
5151.56 2479
5152.24 2418
5152.91 2451
5153.59 2401
5154.27 2518
5154.94 2339
5155.62 2382
5156.30 2453
5156.98 2530
5157.65 2582
5158.33 2433
5159.01 2568
5159.69 2424
5160.36 2467
5161.04 2444
5161.72 2498
5162.40 2418
5163.07 2450
5163.75 2454
5164.43 2479
5165.11 2394
5165.79 2451
5166.46 2478
5167.14 2631
5167.82 2515
5168.50 2343
5169.18 2478
5169.86 2477
5170.53 2582
5171.21 2526
5171.89 2481
5172.57 2323
5173.25 2344
5173.93 2397
5174.60 2307
5175.28 2351
5175.96 2334
5176.64 2346
5177.32 2403
5178.00 2395
5178.68 2344
5179.36 2465
5180.03 2483
5180.71 2474
5181.39 2597
5182.07 2675
5182.75 2452
5183.43 2415
5184.11 2361
5184.79 2484
5185.47 2527
5186.15 2457
5186.83 2420
5187.51 2483
5188.18 2490
5188.86 2307
5189.54 2232
5190.22 2303
5190.90 2400
5191.58 2338
5192.26 2364
5192.94 2306
5193.62 2321
5194.30 2243
5194.98 2089
5195.66 2124
5196.34 2234
5197.02 2378
5197.70 2345
5198.38 2248
5199.06 2139
5199.74 2209
5200.42 2303
5201.10 2351
5201.78 2498
5202.46 2382
5203.14 2349
5203.82 2293
5204.50 2374
5205.19 2432
5205.87 2389
5206.55 2495
5207.23 2424
5207.91 2439
5208.59 2626
5209.27 2570
5209.95 2486
5210.63 2446
5211.31 2592
5211.99 2558
5212.67 2523
5213.36 2572
5214.04 2635
5214.72 2622
5215.40 2512
5216.08 2361
5216.76 2225
5217.44 2417
5218.12 2440
5218.81 2442
5219.49 2566
5220.17 2354
5220.85 2346
5221.53 2459
5222.21 2415
5222.90 2290
5223.58 2464
5224.26 2351
5224.94 2496
5225.62 2429
5226.30 2580
5226.99 2557
5227.67 2297
5228.35 2295
5229.03 2293
5229.71 2477
5230.40 2365
5231.08 2311
5231.76 2303
5232.44 2367
5233.13 2368
5233.81 2333
5234.49 2478
5235.17 2466
5235.86 2441
5236.54 2568
5237.22 2576
5237.90 2416
5238.59 2411
5239.27 2541
5239.95 2389
5240.64 2457
5241.32 2474
5242.00 2536
5242.68 2367
5243.37 2529
5244.05 2691
5244.73 2558
5245.42 2580
5246.10 2581
5246.78 2451
5247.47 2612
5248.15 2501
5248.83 2672
5249.52 2708
5250.20 2751
5250.88 2808
5251.57 2707
5252.25 2726
5252.93 2694
5253.62 2732
5254.30 2440
5254.99 2513
5255.67 2391
5256.35 2417
5257.04 2359
5257.72 2359
5258.41 2367
5259.09 2410
5259.77 2426
5260.46 2412
5261.14 2538
5261.83 2623
5262.51 2563
5263.20 2562
5263.88 2466
5264.56 2631
5265.25 2613
5265.93 2575
5266.62 2460
5267.30 2361
5267.99 2520
5268.67 2637
5269.36 2718
5270.04 2720
5270.73 2632
5271.41 2588
5272.10 2620
5272.78 2615
5273.47 2504
5274.15 2455
5274.84 2543
5275.52 2480
5276.21 2692
5276.89 2613
5277.58 2667
5278.26 2550
5278.95 2548
5279.63 2777
5280.32 2783
5281.00 2689
5281.69 2726
5282.38 2706
5283.06 2809
5283.75 2810
5284.43 2888
5285.12 2936
5285.80 2803
5286.49 2743
5287.18 2784
5287.86 2702
5288.55 2765
5289.23 2791
5289.92 2760
5290.61 2712
5291.29 2630
5291.98 2704
5292.66 2814
5293.35 2863
5294.04 2770
5294.72 2799
5295.41 2926
5296.10 3096
5296.78 3248
5297.47 3061
5298.16 3007
5298.84 3097
5299.53 3231
5300.22 3439
5300.90 3476
5301.59 3778
5302.28 4015
5302.96 4103
5303.65 3974
5304.34 4174
5305.03 4091
5305.71 3806
5306.40 3540
5307.09 3352
5307.77 3092
5308.46 2886
5309.15 2789
5309.84 2956
5310.52 2683
5311.21 2684
5311.90 2803
5312.59 2676
5313.27 2583
5313.96 2607
5314.65 2735
5315.34 2733
5316.02 2655
5316.71 2622
5317.40 2584
5318.09 2541
5318.78 2636
5319.46 2730
5320.15 2860
5320.84 2655
5321.53 2659
5322.22 2618
5322.90 2502
5323.59 2626
5324.28 2738
5324.97 2691
5325.66 2879
5326.35 2708
5327.04 2587
5327.72 2692
5328.41 2654
5329.10 2779
5329.79 2593
5330.48 2706
5331.17 2631
5331.86 2745
5332.54 2762
5333.23 2796
5333.92 2732
5334.61 2805
5335.30 2845
5335.99 2795
5336.68 2805
5337.37 2848
5338.06 2847
5338.75 3065
5339.44 2936
5340.12 3040
5340.81 3069
5341.50 3006
5342.19 3031
5342.88 2976
5343.57 2966
5344.26 2865
5344.95 2958
5345.64 2899
5346.33 2966
5347.02 3018
5347.71 3173
5348.40 3287
5349.09 3367
5349.78 3434
5350.47 3587
5351.16 3827
5351.85 4039
5352.54 4086
5353.23 3905
5353.92 3795
5354.61 3896
5355.30 3712
5355.99 3468
5356.68 3303
5357.37 3288
5358.06 3093
5358.75 2959
5359.44 2776
5360.14 2774
5360.83 2768
5361.52 2733
5362.21 2875
5362.90 2740
5363.59 2712
5364.28 2632
5364.97 2661
5365.66 2758
5366.35 2642
5367.04 2645
5367.74 2745
5368.43 2640
5369.12 2735
5369.81 2641
5370.50 2619
5371.19 2601
5371.88 2589
5372.57 2604
5373.27 2643
5373.96 2602
5374.65 2580
5375.34 2570
5376.03 2719
5376.72 2662
5377.42 2711
5378.11 2572
5378.80 2665
5379.49 2601
5380.18 2646
5380.88 2657
5381.57 2571
5382.26 2500
5382.95 2592
5383.64 2630
5384.34 2621
5385.03 2591
5385.72 2470
5386.41 2490
5387.11 2583
5387.80 2612
5388.49 2808
5389.18 2801
5389.88 2773
5390.57 2721
5391.26 2653
5391.95 2805
5392.65 2892
5393.34 2808
5394.03 2754
5394.72 2727
5395.42 2631
5396.11 2621
5396.80 2675
5397.50 2371
5398.19 2519
5398.88 2531
5399.58 2574
5400.27 2492
5400.96 2519
5401.66 2439
5402.35 2486
5403.04 2547
5403.74 2531
5404.43 2331
5405.12 2454
5405.82 2367
5406.51 2455
5407.20 2361
5407.90 2351
5408.59 2487
5409.28 2459
5409.98 2532
5410.67 2504
5411.37 2464
5412.06 2470
5412.75 2474
5413.45 2453
5414.14 2383
5414.84 2426
5415.53 2462
5416.23 2437
5416.92 2513
5417.61 2560
5418.31 2312
5419.00 2278
5419.70 2432
5420.39 2401
5421.09 2477
5421.78 2324
5422.48 2487
5423.17 2361
5423.87 2366
5424.56 2410
5425.25 2607
5425.95 2619
5426.64 2408
5427.34 2388
5428.03 2348
5428.73 2412
5429.42 2466
5430.12 2396
5430.82 2382
5431.51 2304
5432.21 2377
5432.90 2461
5433.60 2296
5434.29 2322
5434.99 2423
5435.68 2454
5436.38 2448
5437.07 2411
5437.77 2512
5438.47 2509
5439.16 2659
5439.86 2699
5440.55 2406
5441.25 2459
5441.94 2551
5442.64 2482
5443.34 2510
5444.03 2486
5444.73 2684
5445.42 2636
5446.12 2635
5446.82 2662
5447.51 2830
5448.21 2726
5448.91 2933
5449.60 2906
5450.30 2841
5450.99 2912
5451.69 2879
5452.39 2829
5453.08 2805
5453.78 2695
5454.48 2615
5455.17 2513
5455.87 2567
5456.57 2594
5457.27 2539
5457.96 2525
5458.66 2511
5459.36 2609
5460.05 2691
5460.75 2499
5461.45 2478
5462.14 2563
5462.84 2609
5463.54 2817
5464.24 2966
5464.93 2902
5465.63 2881
5466.33 2934
5467.03 3035
5467.72 3258
5468.42 3009
5469.12 2897
5469.82 2859
5470.51 2845
5471.21 2818
5471.91 2709
5472.61 2733
5473.31 2662
5474.00 2834
5474.70 2893
5475.40 2623
5476.10 2706
5476.80 2569
5477.49 2678
5478.19 2752
5478.89 2622
5479.59 2714
5480.29 2933
5480.99 2910
5481.68 2953
5482.38 2852
5483.08 2776
5483.78 2870
5484.48 2811
5485.18 2911
5485.88 2849
5486.57 2799
5487.27 3009
5487.97 2841
5488.67 2757
5489.37 2867
5490.07 2902
5490.77 2957
5491.47 2961
5492.17 3069
5492.87 3111
5493.56 3126
5494.26 3081
5494.96 3094
5495.66 3163
5496.36 3277
5497.06 3214
5497.76 3241
5498.46 3349
5499.16 3460
5499.86 3648
5500.56 3749
5501.26 3852
5501.96 3641
5502.66 3869
5503.36 3927
5504.06 3843
5504.76 3718
5505.46 3922
5506.16 3993
5506.86 3969
5507.56 3661
5508.26 3731
5508.96 3594
5509.66 3715
5510.36 3760
5511.06 3814
5511.76 3714
5512.46 3694
5513.16 3700
5513.86 3837
5514.56 3852
5515.26 3989
5515.96 4016
5516.66 4167
5517.36 4153
5518.07 3906
5518.77 3654
5519.47 3621
5520.17 3713
5520.87 3529
5521.57 3431
5522.27 3445
5522.97 3397
5523.67 3474
5524.37 3453
5525.08 3406
5525.78 3176
5526.48 3102
5527.18 3151
5527.88 3028
5528.58 2961
5529.28 3047
5529.99 2904
5530.69 2848
5531.39 2865
5532.09 2952
5532.79 2872
5533.49 2686
5534.20 2815
5534.90 2748
5535.60 2663
5536.30 2760
5537.00 2696
5537.70 2743
5538.41 2809
5539.11 2803
5539.81 2886
5540.51 2747
5541.22 2613
5541.92 2773
5542.62 2779
5543.32 2784
5544.02 2896
5544.73 2849
5545.43 2819
5546.13 2726
5546.84 2603
5547.54 2699
5548.24 2792
5548.94 2771
5549.65 2798
5550.35 2765
5551.05 2800
5551.75 2933
5552.46 3015
5553.16 3000
5553.86 2891
5554.57 2667
5555.27 2721
5555.97 2970
5556.68 2700
5557.38 2773
5558.08 2678
5558.79 2628
5559.49 2736
5560.19 2641
5560.90 2661
5561.60 2799
5562.30 2771
5563.01 2792
5563.71 2749
5564.41 2684
5565.12 2685
5565.82 2699
5566.53 2598
5567.23 2622
5567.93 2645
5568.64 2518
5569.34 2545
5570.05 2488
5570.75 2511
5571.45 2434
5572.16 2609
5572.86 2817
5573.57 2500
5574.27 2732
5574.98 2723
5575.68 2591
5576.38 2680
5577.09 2775
5577.79 2716
5578.50 2738
5579.20 2756
5579.91 2681
5580.61 2550
5581.32 2459
5582.02 2552
5582.73 2639
5583.43 2700
5584.14 2532
5584.84 2452
5585.55 2331
5586.25 2421
5586.96 2461
5587.66 2487
5588.37 2426
5589.07 2585
5589.78 2560
5590.48 2332
5591.19 2344
5591.89 2552
5592.60 2464
5593.31 2504
5594.01 2387
5594.72 2312
5595.42 2351
5596.13 2397
5596.83 2354
5597.54 2556
5598.25 2470
5598.95 2417
5599.66 2360
5600.36 2276
5601.07 2185
5601.78 2327
5602.48 2350
5603.19 2300
5603.89 2506
5604.60 2327
5605.31 2312
5606.01 2226
5606.72 2259
5607.43 2338
5608.13 2243
5608.84 2331
5609.54 2317
5610.25 2293
5610.96 2215
5611.66 2240
5612.37 2425
5613.08 2364
5613.79 2437
5614.49 2286
5615.20 2269
5615.91 2318
5616.61 2330
5617.32 2304
5618.03 2314
5618.73 2228
5619.44 2278
5620.15 2212
5620.86 2331
5621.56 2366
5622.27 2411
5622.98 2330
5623.69 2219
5624.39 2406
5625.10 2355
5625.81 2271
5626.52 2282
5627.22 2279
5627.93 2287
5628.64 2257
5629.35 2289
5630.05 2291
5630.76 2283
5631.47 2302
5632.18 2414
5632.89 2448
5633.59 2373
5634.30 2493
5635.01 2476
5635.72 2172
5636.43 2421
5637.14 2436
5637.84 2336
5638.55 2520
5639.26 2482
5639.97 2525
5640.68 2360
5641.39 2474
5642.10 2547
5642.80 2331
5643.51 2381
5644.22 2359
5644.93 2266
5645.64 2531
5646.35 2438
5647.06 2359
5647.77 2406
5648.47 2401
5649.18 2401
5649.89 2526
5650.60 2450
5651.31 2407
5652.02 2437
5652.73 2334
5653.44 2267
5654.15 2191
5654.86 2318
5655.57 2320
5656.28 2357
5656.99 2476
5657.70 2379
5658.41 2313
5659.12 2344
5659.83 2127
5660.54 2233
5661.24 2326
5661.95 2396
5662.66 2558
5663.37 2542
5664.08 2418
5664.79 2278
5665.50 2269
5666.21 2476
5666.93 2314
5667.64 2350
5668.35 2474
5669.06 2286
5669.77 2408
5670.48 2462
5671.19 2526
5671.90 2496
5672.61 2588
5673.32 2506
5674.03 2510
5674.74 2509
5675.45 2348
5676.16 2473
5676.87 2457
5677.58 2388
5678.29 2356
5679.01 2421
5679.72 2338
5680.43 2504
5681.14 2383
5681.85 2384
5682.56 2409
5683.27 2425
5683.98 2392
5684.69 2305
5685.41 2378
5686.12 2376
5686.83 2534
5687.54 2549
5688.25 2583
5688.96 2343
5689.67 2280
5690.39 2251
5691.10 2396
5691.81 2515
5692.52 2377
5693.23 2341
5693.95 2297
5694.66 2242
5695.37 2294
5696.08 2397
5696.79 2377
5697.51 2285
5698.22 2505
5698.93 2552
5699.64 2569
5700.35 2265
5701.07 2295
5701.78 2369
5702.49 2421
5703.20 2415
5703.92 2492
5704.63 2421
5705.34 2451
5706.05 2294
5706.77 2350
5707.48 2525
5708.19 2412
5708.90 2266
5709.62 2398
5710.33 2394
5711.04 2430
5711.76 2507
5712.47 2519
5713.18 2463
5713.90 2533
5714.61 2579
5715.32 2384
5716.04 2343
5716.75 2419
5717.46 2421
5718.18 2386
5718.89 2483
5719.60 2488
5720.32 2451
5721.03 2484
5721.74 2413
5722.46 2420
5723.17 2579
5723.88 2631
5724.60 2466
5725.31 2469
5726.03 2665
5726.74 2808
5727.45 2982
5728.17 3031
5728.88 2927
5729.60 3253
5730.31 3311
5731.02 3120
5731.74 3126
5732.45 3061
5733.17 2934
5733.88 2942
5734.60 2827
5735.31 2710
5736.02 2673
5736.74 2589
5737.45 2653
5738.17 2636
5738.88 2637
5739.60 2492
5740.31 2549
5741.03 2576
5741.74 2600
5742.46 2437
5743.17 2686
5743.89 2661
5744.60 2613
5745.32 2729
5746.03 2733
5746.75 2766
5747.46 2823
5748.18 2708
5748.89 2654
5749.61 2749
5750.32 2703
5751.04 2732
5751.76 2890
5752.47 2874
5753.19 2924
5753.90 2804
5754.62 2850
5755.33 2942
5756.05 3101
5756.77 3103
5757.48 3114
5758.20 3064
5758.91 3133
5759.63 3100
5760.34 3163
5761.06 3473
5761.78 3149
5762.49 3368
5763.21 3543
5763.93 3399
5764.64 3502
5765.36 3637
5766.07 3852
5766.79 3715
5767.51 3759
5768.22 3776
5768.94 3761
5769.66 3607
5770.37 3469
5771.09 3274
5771.81 3245
5772.52 3207
5773.24 3207
5773.96 3178
5774.67 3089
5775.39 2918
5776.11 3063
5776.83 3053
5777.54 3182
5778.26 3457
5778.98 3506
5779.69 3606
5780.41 3730
5781.13 3625
5781.85 3733
5782.56 3938
5783.28 3878
5784.00 3806
5784.72 3775
5785.43 3704
5786.15 3615
5786.87 3596
5787.59 3601
5788.30 3351
5789.02 3338
5789.74 3365
5790.46 3444
5791.18 3471
5791.89 3479
5792.61 3566
5793.33 3629
5794.05 3685
5794.77 3972
5795.48 3858
5796.20 3944
5796.92 4070
5797.64 4216
5798.36 4510
5799.08 4667
5799.80 4783
5800.51 5499
5801.23 6412
5801.95 6914
5802.67 7812
5803.39 8437
5804.11 8566
5804.83 8922
5805.54 8763
5806.26 8208
5806.98 7268
5807.70 6558
5808.42 5848
5809.14 5280
5809.86 4637
5810.58 4616
5811.30 4483
5812.02 4412
5812.74 4248
5813.45 4271
5814.17 4342
5814.89 4328
5815.61 4285
5816.33 4488
5817.05 4543
5817.77 4370
5818.49 4547
5819.21 4737
5819.93 4710
5820.65 4657
5821.37 4613
5822.09 4496
5822.81 4523
5823.53 4493
5824.25 4241
5824.97 4254
5825.69 4093
5826.41 4027
5827.13 3990
5827.85 3789
5828.57 3605
5829.29 3680
5830.01 3649
5830.73 3372
5831.45 3496
5832.17 3581
5832.89 3389
5833.61 3325
5834.33 3252
5835.06 3466
5835.78 3294
5836.50 3278
5837.22 3297
5837.94 3249
5838.66 3333
5839.38 3266
5840.10 3399
5840.82 3371
5841.54 3354
5842.26 3422
5842.99 3564
5843.71 3366
5844.43 3361
5845.15 3335
5845.87 3284
5846.59 3113
5847.31 3138
5848.04 3128
5848.76 2993
5849.48 2916
5850.20 2897
5850.92 3166
5851.64 3146
5852.36 3156
5853.09 2922
5853.81 3078
5854.53 3068
5855.25 3046
5855.97 3070
5856.70 2923
5857.42 2859
5858.14 2938
5858.86 2853
5859.58 3000
5860.31 3101
5861.03 3016
5861.75 3011
5862.47 2876
5863.20 2852
5863.92 2830
5864.64 2819
5865.36 2776
5866.09 2634
5866.81 2528
5867.53 2771
5868.25 2688
5868.98 2608
5869.70 2607
5870.42 2724
5871.15 2664
5871.87 2674
5872.59 2746
5873.31 2741
5874.04 2843
5874.76 2919
5875.48 2830
5876.21 2748
5876.93 2881
5877.65 2719
5878.38 2702
5879.10 2796
5879.82 2810
5880.55 2862
5881.27 2815
5881.99 2777
5882.72 2703
5883.44 2715
5884.17 2783
5884.89 2623
5885.61 2612
5886.34 2673
5887.06 2676
5887.78 2553
5888.51 2681
5889.23 2718
5889.96 2731
5890.68 2724
5891.41 2620
5892.13 2543
5892.85 2601
5893.58 2654
5894.30 2479
5895.03 2530
5895.75 2630
5896.48 2462
5897.20 2363
5897.92 2519
5898.65 2635
5899.37 2668
5900.10 2620
5900.82 2689
5901.55 2775
5902.27 2799
5903.00 2725
5903.72 2755
5904.45 2677
5905.17 2634
5905.90 2668
5906.62 2698
5907.35 2655
5908.07 2728
5908.80 2687
5909.52 2672
5910.25 2669
5910.97 2680
5911.70 2532
5912.43 2557
5913.15 2544
5913.88 2656
5914.60 2613
5915.33 2567
5916.05 2653
5916.78 2527
5917.50 2568
5918.23 2520
5918.96 2711
5919.68 2668
5920.41 2676
5921.13 2678
5921.86 2564
5922.59 2757
5923.31 2694
5924.04 2669
5924.76 2637
5925.49 2624
5926.22 2620
5926.94 2624
5927.67 2668
5928.40 2585
5929.12 2533
5929.85 2751
5930.58 2727
5931.30 2816
5932.03 2714
5932.76 2664
5933.48 2728
5934.21 2931
5934.94 2899
5935.66 2968
5936.39 3124
5937.12 3187
5937.84 3169
5938.57 3292
5939.30 3131
5940.02 3214
5940.75 3204
5941.48 3101
5942.21 3030
5942.93 3100
5943.66 2907
5944.39 2752
5945.12 2950
5945.84 2948
5946.57 2817
5947.30 2919
5948.03 2905
5948.75 2936
5949.48 2971
5950.21 2903
5950.94 2979
5951.67 2999
5952.39 2930
5953.12 3182
5953.85 3106
5954.58 3054
5955.31 2948
5956.03 3093
5956.76 3076
5957.49 3133
5958.22 2997
5958.95 3246
5959.67 3081
5960.40 3194
5961.13 3108
5961.86 3086
5962.59 3115
5963.32 3082
5964.05 3210
5964.77 3064
5965.50 3290
5966.23 3363
5966.96 3323
5967.69 3342
5968.42 3269
5969.15 3348
5969.88 3426
5970.61 3212
5971.33 3355
5972.06 3446
5972.79 3299
5973.52 3333
5974.25 3418
5974.98 3361
5975.71 3342
5976.44 3413
5977.17 3492
5977.90 3321
5978.63 3495
5979.36 3574
5980.09 3827
5980.82 3712
5981.55 3639
5982.28 3586
5983.01 3800
5983.74 3834
5984.46 3710
5985.19 3782
5985.92 3763
5986.65 3731
5987.38 3910
5988.11 3820
5988.85 3834
5989.58 3970
5990.31 3796
5991.04 3729
5991.77 3791
5992.50 3841
5993.23 3945
5993.96 4019
5994.69 3983
5995.42 3887
5996.15 3818
5996.88 4049
5997.61 4252
5998.34 4149
5999.07 3888
5999.80 3999
6000.53 4031
6001.26 4074
6002.00 3915
6002.73 4052
6003.46 3866
6004.19 3749
6004.92 3760
6005.65 3698
6006.38 3757
6007.11 3676
6007.84 3938
6008.58 4052
6009.31 4222
6010.04 4616
6010.77 4786
6011.50 5181
6012.23 5527
6012.96 5863
6013.70 6112
6014.43 6277
6015.16 6356
6015.89 6252
6016.62 6026
6017.36 5658
6018.09 5435
6018.82 5013
6019.55 4498
6020.28 4320
6021.02 4319
6021.75 4051
6022.48 3788
6023.21 3571
6023.94 3533
6024.68 3409
6025.41 3419
6026.14 3541
6026.87 3296
6027.61 3285
6028.34 3179
6029.07 3386
6029.80 3369
6030.54 3297
6031.27 3370
6032.00 3306
6032.73 3352
6033.47 3199
6034.20 3191
6034.93 3123
6035.67 2995
6036.40 3097
6037.13 3199
6037.87 3122
6038.60 3260
6039.33 3341
6040.07 3252
6040.80 3368
6041.53 3175
6042.27 3217
6043.00 3329
6043.73 3237
6044.47 3189
6045.20 3296
6045.93 3287
6046.67 3397
6047.40 3503
6048.13 3604
6048.87 3627
6049.60 3724
6050.34 3661
6051.07 3668
6051.80 3658
6052.54 3748
6053.27 3950
6054.01 3875
6054.74 3831
6055.47 3697
6056.21 3702
6056.94 3672
6057.68 3645
6058.41 3488
6059.15 3459
6059.88 3475
6060.61 3410
6061.35 3391
6062.08 3326
6062.82 3367
6063.55 3269
6064.29 3396
6065.02 3390
6065.76 3415
6066.49 3346
6067.23 3237
6067.96 3227
6068.70 3325
6069.43 3268
6070.17 3327
6070.90 3378
6071.64 3350
6072.37 3254
6073.11 3300
6073.84 3302
6074.58 3160
6075.31 3158
6076.05 3064
6076.78 3113
6077.52 2965
6078.26 3037
6078.99 3326
6079.73 3213
6080.46 3236
6081.20 3080
6081.93 3110
6082.67 3202
6083.41 3291
6084.14 3230
6084.88 3171
6085.61 3148
6086.35 3195
6087.09 3034
6087.82 3076
6088.56 3299
6089.30 3330
6090.03 3077
6090.77 3116
6091.50 2985
6092.24 2960
6092.98 2984
6093.71 3043
6094.45 3074
6095.19 2975
6095.92 3061
6096.66 3122
6097.40 3159
6098.13 3129
6098.87 2934
6099.61 3029
6100.34 2889
6101.08 3031
6101.82 2997
6102.56 2926
6103.29 3079
6104.03 3189
6104.77 3156
6105.50 3175
6106.24 3208
6106.98 3163
6107.72 3042
6108.45 3105
6109.19 3127
6109.93 3001
6110.67 3257
6111.40 3130
6112.14 3155
6112.88 3200
6113.62 3382
6114.35 3427
6115.09 3310
6115.83 3172
6116.57 3183
6117.31 3354
6118.04 3263
6118.78 3263
6119.52 3254
6120.26 3323
6121.00 3203
6121.73 3429
6122.47 3395
6123.21 3366
6123.95 3439
6124.69 3420
6125.43 3417
6126.16 3472
6126.90 3516
6127.64 3318
6128.38 3426
6129.12 3358
6129.86 3455
6130.60 3336
6131.33 3287
6132.07 3342
6132.81 3428
6133.55 3371
6134.29 3304
6135.03 3236
6135.77 3122
6136.51 3279
6137.25 3389
6137.99 3288
6138.73 3362
6139.46 3361
6140.20 3391
6140.94 3341
6141.68 3394
6142.42 3344
6143.16 3509
6143.90 3426
6144.64 3535
6145.38 3380
6146.12 3331
6146.86 3465
6147.60 3477
6148.34 3460
6149.08 3554
6149.82 3524
6150.56 3606
6151.30 3666
6152.04 3691
6152.78 3655
6153.52 3713
6154.26 3681
6155.00 3802
6155.74 3848
6156.48 3829
6157.22 3849
6157.96 3733
6158.70 3682
6159.44 3899
6160.18 4059
6160.92 4011
6161.66 4226
6162.40 4054
6163.15 3985
6163.89 4108
6164.63 4519
6165.37 4604
6166.11 4595
6166.85 4755
6167.59 4690
6168.33 4725
6169.07 5035
6169.81 5166
6170.55 5146
6171.30 5301
6172.04 5260
6172.78 5082
6173.52 5072
6174.26 5351
6175.00 5271
6175.74 5265
6176.49 5419
6177.23 5560
6177.97 5451
6178.71 5284
6179.45 5119
6180.19 5194
6180.94 4867
6181.68 4935
6182.42 4945
6183.16 4954
6183.90 4902
6184.65 4759
6185.39 4645
6186.13 4790
6186.87 4653
6187.61 4888
6188.36 4832
6189.10 4806
6189.84 4903
6190.58 4926
6191.33 5127
6192.07 5066
6192.81 5091
6193.55 5256
6194.30 5421
6195.04 5593
6195.78 5577
6196.52 5506
6197.27 5520
6198.01 5757
6198.75 5539
6199.49 5638
6200.24 5622
6200.98 5621
6201.72 5685
6202.47 5624
6203.21 5780
6203.95 6161
6204.70 6053
6205.44 6568
6206.18 7433
6206.93 8189
6207.67 9892
6208.41 11484
6209.16 13104
6209.90 14924
6210.64 15646
6211.39 16380
6212.13 16641
6212.87 16398
6213.62 15056
6214.36 13898
6215.11 12038
6215.85 10579
6216.59 9155
6217.34 8026
6218.08 6899
6218.83 6281
6219.57 5747
6220.31 5435
6221.06 5238
6221.80 5154
6222.55 5068
6223.29 5212
6224.04 5282
6224.78 5338
6225.52 5445
6226.27 5527
6227.01 5600
6227.76 5539
6228.50 5372
6229.25 5304
6229.99 5077
6230.74 4651
6231.48 4590
6232.23 4356
6232.97 4182
6233.72 4126
6234.46 4154
6235.21 4168
6235.95 4196
6236.70 4056
6237.44 4105
6238.19 4286
6238.93 4296
6239.68 4368
6240.42 4400
6241.17 4585
6241.91 4343
6242.66 4333
6243.40 4370
6244.15 4336
6244.90 4714
6245.64 4799
6246.39 5058
6247.13 5294
6247.88 5360
6248.62 5558
6249.37 5629
6250.12 5745
6250.86 5677
6251.61 5423
6252.35 5352
6253.10 5087
6253.85 4933
6254.59 4696
6255.34 4597
6256.09 4587
6256.83 4497
6257.58 4436
6258.32 4361
6259.07 4382
6259.82 4337
6260.56 4294
6261.31 4330
6262.06 4420
6262.80 4208
6263.55 4280
6264.30 4327
6265.04 4329
6265.79 3979
6266.54 4069
6267.29 4123
6268.03 3991
6268.78 3922
6269.53 3945
6270.27 4024
6271.02 3871
6271.77 3884
6272.52 3985
6273.26 4213
6274.01 4161
6274.76 4342
6275.50 4351
6276.25 4516
6277.00 4652
6277.75 4715
6278.49 4764
6279.24 4876
6279.99 4974
6280.74 4801
6281.49 4930
6282.23 4580
6282.98 4410
6283.73 4143
6284.48 3986
6285.23 3859
6285.97 3975
6286.72 3947
6287.47 3943
6288.22 3799
6288.97 3668
6289.71 3601
6290.46 3525
6291.21 3535
6291.96 3574
6292.71 3656
6293.46 3588
6294.21 3508
6294.95 3461
6295.70 3556
6296.45 3432
6297.20 3435
6297.95 3563
6298.70 3441
6299.45 3454
6300.20 3586
6300.94 3662
6301.69 3566
6302.44 3555
6303.19 3329
6303.94 3249
6304.69 3305
6305.44 3613
6306.19 3319
6306.94 3398
6307.69 3416
6308.44 3353
6309.19 3256
6309.94 3253
6310.69 3416
6311.43 3387
6312.18 3381
6312.93 3451
6313.68 3526
6314.43 3496
6315.18 3404
6315.93 3475
6316.68 3479
6317.43 3670
6318.18 3717
6318.93 3714
6319.68 3607
6320.43 3550
6321.18 3227
6321.93 3220
6322.68 3297
6323.43 3227
6324.18 3130
6324.94 3091
6325.69 3052
6326.44 3005
6327.19 2930
6327.94 3020
6328.69 2912
6329.44 2826
6330.19 3096
6330.94 2923
6331.69 2767
6332.44 2847
6333.19 2892
6333.94 2908
6334.69 2790
6335.45 2888
6336.20 2977
6336.95 2853
6337.70 2837
6338.45 2768
6339.20 2819
6339.95 2841
6340.70 2990
6341.46 2777
6342.21 2870
6342.96 2801
6343.71 2903
6344.46 2818
6345.21 2797
6345.96 2779
6346.72 2840
6347.47 2786
6348.22 2696
6348.97 2739
6349.72 2750
6350.48 2848
6351.23 2715
6351.98 2771
6352.73 2961
6353.48 2977
6354.24 3076
6354.99 3055
6355.74 3039
6356.49 3193
6357.24 3009
6358.00 3070
6358.75 3115
6359.50 3059
6360.25 2899
6361.01 2846
6361.76 2909
6362.51 2784
6363.26 2741
6364.02 2746
6364.77 2762
6365.52 2707
6366.28 2762
6367.03 2666
6367.78 2659
6368.53 2742
6369.29 2689
6370.04 2580
6370.79 2595
6371.55 2560
6372.30 2690
6373.05 2609
6373.81 2535
6374.56 2730
6375.31 2608
6376.07 2656
6376.82 2682
6377.57 2693
6378.33 2780
6379.08 2711
6379.83 2700
6380.59 2674
6381.34 2689
6382.10 2703
6382.85 2805
6383.60 2844
6384.36 2765
6385.11 2667
6385.87 2700
6386.62 2746
6387.37 2640
6388.13 2731
6388.88 2692
6389.64 2532
6390.39 2520
6391.14 2545
6391.90 2614
6392.65 2628
6393.41 2472
6394.16 2528
6394.92 2662
6395.67 2542
6396.43 2652
6397.18 2800
6397.94 2515
6398.69 2537
6399.45 2466
6400.20 2594
6400.96 2674
6401.71 2628
6402.47 2562
6403.22 2485
6403.98 2463
6404.73 2516
6405.49 2382
6406.24 2358
6407.00 2515
6407.75 2448
6408.51 2460
6409.26 2648
6410.02 2449
6410.77 2664
6411.53 2577
6412.28 2503
6413.04 2456
6413.80 2581
6414.55 2592
6415.31 2479
6416.06 2589
6416.82 2559
6417.57 2563
6418.33 2594
6419.09 2507
6419.84 2551
6420.60 2577
6421.35 2479
6422.11 2533
6422.87 2570
6423.62 2687
6424.38 2545
6425.14 2656
6425.89 2544
6426.65 2659
6427.40 2696
6428.16 2594
6428.92 2560
6429.67 2451
6430.43 2545
6431.19 2467
6431.94 2626
6432.70 2639
6433.46 2803
6434.22 2697
6434.97 2765
6435.73 2637
6436.49 2626
6437.24 2591
6438.00 2583
6438.76 2662
6439.51 2714
6440.27 2600
6441.03 2760
6441.79 2725
6442.54 2522
6443.30 2679
6444.06 2685
6444.82 2618
6445.57 2615
6446.33 2663
6447.09 2714
6447.85 2579
6448.60 2649
6449.36 2643
6450.12 2552
6450.88 2780
6451.64 2711
6452.39 2731
6453.15 2762
6453.91 2719
6454.67 2762
6455.43 2764
6456.18 2799
6456.94 2896
6457.70 2651
6458.46 2762
6459.22 2796
6459.98 2849
6460.73 2973
6461.49 2908
6462.25 2914
6463.01 2849
6463.77 2689
6464.53 2870
6465.29 2808
6466.04 2806
6466.80 2931
6467.56 2934
6468.32 2990
6469.08 2982
6469.84 2960
6470.60 3018
6471.36 2982
6472.12 2796
6472.87 2893
6473.63 3041
6474.39 3021
6475.15 3071
6475.91 2979
6476.67 3086
6477.43 3140
6478.19 3113
6478.95 3223
6479.71 2983
6480.47 3089
6481.23 3047
6481.99 3057
6482.75 3181
6483.51 3274
6484.27 3295
6485.03 3172
6485.79 3368
6486.55 3367
6487.31 3192
6488.07 3412
6488.83 3451
6489.59 3462
6490.35 3422
6491.11 3298
6491.87 3435
6492.63 3522
6493.39 3608
6494.15 3684
6494.91 3530
6495.67 3707
6496.43 3777
6497.19 3898
6497.95 3771
6498.71 3794
6499.47 3911
6500.23 3860
6500.99 3902
6501.76 3838
6502.52 3922
6503.28 4125
6504.04 4025
6504.80 3873
6505.56 3769
6506.32 3846
6507.08 4074
6507.84 4098
6508.61 3995
6509.37 4192
6510.13 4415
6510.89 4740
6511.65 4937
6512.41 5084
6513.17 5539
6513.94 6049
6514.70 6096
6515.46 6094
6516.22 6091
6516.98 6179
6517.74 5773
6518.51 5365
6519.27 5223
6520.03 4974
6520.79 4717
6521.55 5021
6522.32 4850
6523.08 4827
6523.84 4960
6524.60 5059
6525.36 5330
6526.13 5654
6526.89 5682
6527.65 5920
6528.41 5950
6529.18 6135
6529.94 6303
6530.70 6170
6531.46 6283
6532.23 5982
6532.99 5668
6533.75 5768
6534.51 5970
6535.28 6499
6536.04 7130
6536.80 7448
6537.57 7887
6538.33 8309
6539.09 8603
6539.85 9048
6540.62 8687
6541.38 7702
6542.14 6841
6542.91 6344
6543.67 6010
6544.43 5655
6545.20 5251
6545.96 4875
6546.72 4580
6547.49 4265
6548.25 4301
6549.02 4346
6549.78 4313
6550.54 4327
6551.31 4240
6552.07 4245
6552.83 4348
6553.60 4396
6554.36 4337
6555.13 4511
6555.89 4377
6556.65 4222
6557.42 4161
6558.18 4129
6558.95 4207
6559.71 4041
6560.47 4137
6561.24 4284
6562.00 4418
6562.77 4430
6563.53 4525
6564.30 4502
6565.06 4527
6565.83 4706
6566.59 4781
6567.36 4659
6568.12 4672
6568.88 4672
6569.65 4688
6570.41 4504
6571.18 4557
6571.94 4706
6572.71 4701
6573.47 4676
6574.24 4922
6575.00 5318
6575.77 5452
6576.53 5279
6577.30 5295
6578.07 5302
6578.83 5299
6579.60 5247
6580.36 5286
6581.13 4931
6581.89 4966
6582.66 4774
6583.42 4703
6584.19 4390
6584.96 4390
6585.72 4553
6586.49 4588
6587.25 4596
6588.02 4721
6588.78 4551
6589.55 4630
6590.32 4994
6591.08 5136
6591.85 5335
6592.61 5486
6593.38 5803
6594.15 5901
6594.91 6194
6595.68 6237
6596.45 6287
6597.21 6256
6597.98 5992
6598.75 5778
6599.51 5560
6600.28 5454
6601.05 5230
6601.81 4882
6602.58 4772
6603.35 4766
6604.11 4686
6604.88 4701
6605.65 4598
6606.41 4457
6607.18 4588
6607.95 4505
6608.71 4531
6609.48 4633
6610.25 4766
6611.02 4829
6611.78 5006
6612.55 5068
6613.32 5134
6614.09 5097
6614.85 4976
6615.62 4938
6616.39 4856
6617.16 4637
6617.92 4737
6618.69 4482
6619.46 4300
6620.23 4606
6620.99 4684
6621.76 4576
6622.53 4558
6623.30 4554
6624.07 4623
6624.83 4519
6625.60 4438
6626.37 4377
6627.14 4518
6627.91 4319
6628.67 4359
6629.44 4455
6630.21 4616
6630.98 4562
6631.75 4844
6632.52 5293
6633.29 5519
6634.05 6074
6634.82 6688
6635.59 7241
6636.36 7400
6637.13 7585
6637.90 7641
6638.67 7283
6639.43 6948
6640.20 6353
6640.97 6020
6641.74 5389
6642.51 4940
6643.28 4522
6644.05 4573
6644.82 4389
6645.59 4300
6646.36 3980
6647.13 3874
6647.90 3904
6648.66 4023
6649.43 3856
6650.20 3885
6650.97 3996
6651.74 3944
6652.51 4195
6653.28 4290
6654.05 4026
6654.82 3749
6655.59 3645
6656.36 3566
6657.13 3397
6657.90 3402
6658.67 3447
6659.44 3539
6660.21 3548
6660.98 3488
6661.75 3263
6662.52 3502
6663.29 3555
6664.06 3539
6664.83 3652
6665.60 3586
6666.37 3686
6667.14 3706
6667.91 3631
6668.69 3653
6669.46 3614
6670.23 3692
6671.00 3841
6671.77 3989
6672.54 3899
6673.31 3909
6674.08 4165
6674.85 4026
6675.62 4059
6676.39 4052
6677.16 4021
6677.94 3826
6678.71 3860
6679.48 3674
6680.25 3655
6681.02 3457
6681.79 3544
6682.56 3508
6683.33 3572
6684.11 3454
6684.88 3603
6685.65 3749
6686.42 3887
6687.19 3781
6687.96 3802
6688.74 3913
6689.51 3847
6690.28 3744
6691.05 3652
6691.82 3662
6692.60 3576
6693.37 3412
6694.14 3285
6694.91 3197
6695.68 3168
6696.46 3182
6697.23 3001
6698.00 3158
6698.77 3328
6699.55 3195
6700.32 3170
6701.09 3293
6701.86 3140
6702.64 3255
6703.41 3239
6704.18 3188
6704.95 3129
6705.73 3136
6706.50 3170
6707.27 3115
6708.04 3101
6708.82 3073
6709.59 3178
6710.36 3219
6711.14 3172
6711.91 3155
6712.68 3294
6713.46 3162
6714.23 3173
6715.00 3215
6715.78 3142
6716.55 3118
6717.32 3064
6718.10 2906
6718.87 2872
6719.64 2842
6720.42 2849
6721.19 2799
6721.96 2859
6722.74 2946
6723.51 2843
6724.28 2807
6725.06 2738
6725.83 2870
6726.61 2809
6727.38 2745
6728.15 2758
6728.93 2668
6729.70 2871
6730.48 2673
6731.25 2721
6732.02 2631
6732.80 2617
6733.57 2569
6734.35 2662
6735.12 2715
6735.90 2782
6736.67 2681
6737.45 2734
6738.22 2722
6738.99 2713
6739.77 2642
6740.54 2689
6741.32 2868
6742.09 2697
6742.87 2620
6743.64 2633
6744.42 2528
6745.19 2560
6745.97 2703
6746.74 2755
6747.52 2657
6748.29 2757
6749.07 2764
6749.84 2731
6750.62 2718
6751.40 2670
6752.17 2697
6752.95 2885
6753.72 2665
6754.50 2745
6755.27 2660
6756.05 2487
6756.82 2717
6757.60 2644
6758.38 2782
6759.15 2782
6759.93 2572
6760.70 2611
6761.48 2598
6762.25 2635
6763.03 2672
6763.81 2743
6764.58 2700
6765.36 2611
6766.14 2643
6766.91 2703
6767.69 2522
6768.46 2405
6769.24 2564
6770.02 2541
6770.79 2693
6771.57 2528
6772.35 2493
6773.12 2704
6773.90 2530
6774.68 2524
6775.45 2552
6776.23 2594
6777.01 2541
6777.78 2455
6778.56 2518
6779.34 2516
6780.11 2616
6780.89 2551
6781.67 2663
6782.45 2641
6783.22 2471
6784.00 2397
6784.78 2480
6785.56 2535
6786.33 2424
6787.11 2466
6787.89 2630
6788.66 2633
6789.44 2495
6790.22 2447
6791.00 2414
6791.78 2386
6792.55 2608
6793.33 2461
6794.11 2233
6794.89 2276
6795.66 2393
6796.44 2285
6797.22 2305
6798.00 2334
6798.78 2404
6799.55 2375
6800.33 2352
6801.11 2491
6801.89 2371
6802.67 2419
6803.45 2488
6804.22 2520
6805.00 2424
6805.78 2457
6806.56 2499
6807.34 2400
6808.12 2331
6808.90 2316
6809.67 2311
6810.45 2322
6811.23 2445
6812.01 2340
6812.79 2284
6813.57 2395
6814.35 2446
6815.13 2397
6815.91 2424
6816.68 2347
6817.46 2417
6818.24 2369
6819.02 2244
6819.80 2386
6820.58 2518
6821.36 2443
6822.14 2587
6822.92 2491
6823.70 2449
6824.48 2486
6825.26 2574
6826.04 2407
6826.82 2515
6827.60 2462
6828.38 2511
6829.16 2330
6829.94 2339
6830.72 2540
6831.50 2501
6832.28 2359
6833.06 2258
6833.84 2363
6834.62 2314
6835.40 2293
6836.18 2396
6836.96 2389
6837.74 2447
6838.52 2393
6839.30 2299
6840.08 2399
6840.86 2496
6841.64 2412
6842.42 2396
6843.20 2420
6843.98 2455
6844.76 2418
6845.54 2443
6846.32 2462
6847.10 2488
6847.89 2617
6848.67 2565
6849.45 2664
6850.23 2918
6851.01 3012
6851.79 3268
6852.57 3514
6853.35 3499
6854.13 3540
6854.92 3397
6855.70 3335
6856.48 3130
6857.26 3076
6858.04 2920
6858.82 2809
6859.60 2668
6860.39 2700
6861.17 2527
6861.95 2563
6862.73 2431
6863.51 2467
6864.29 2452
6865.08 2544
6865.86 2560
6866.64 2654
6867.42 2621
6868.20 2573
6868.99 2648
6869.77 2599
6870.55 2622
6871.33 2607
6872.12 2552
6872.90 2533
6873.68 2497
6874.46 2330
6875.24 2461
6876.03 2454
6876.81 2313
6877.59 2424
6878.38 2382
6879.16 2565
6879.94 2551
6880.72 2423
6881.51 2509
6882.29 2532
6883.07 2536
6883.85 2596
6884.64 2599
6885.42 2628
6886.20 2640
6886.99 2622
6887.77 2744
6888.55 2842
6889.34 2982
6890.12 2917
6890.90 2960
6891.69 2900
6892.47 2900
6893.25 3048
6894.04 2870
6894.82 2956
6895.60 2843
6896.39 2691
6897.17 2645
6897.96 2753
6898.74 2811
6899.52 2805
6900.31 2777
6901.09 2846
6901.88 2825
6902.66 2887
6903.44 2754
6904.23 2746
6905.01 2828
6905.80 2871
6906.58 2778
6907.36 2585
6908.15 2654
6908.93 2687
6909.72 2848
6910.50 2930
6911.29 2721
6912.07 2616
6912.86 2629
6913.64 2722
6914.42 2808
6915.21 2727
6915.99 2692
6916.78 2886
6917.56 2816
6918.35 2765
6919.13 2736
6919.92 2745
6920.70 2765
6921.49 2629
6922.27 2800
6923.06 2869
6923.84 2777
6924.63 2969
6925.42 2876
6926.20 2854
6926.99 3051
6927.77 2759
6928.56 2805
6929.34 2839
6930.13 3024
6930.91 2974
6931.70 2835
6932.48 2822
6933.27 2907
6934.06 2904
6934.84 2804
6935.63 2863
6936.41 2927
6937.20 2953
6937.99 3045
6938.77 2893
6939.56 2920
6940.34 3000
6941.13 2946
6941.92 3039
6942.70 3199
6943.49 3249
6944.28 3381
6945.06 3494
6945.85 3413
6946.64 3499
6947.42 3641
6948.21 3659
6949.00 3817
6949.78 3815
6950.57 3868
6951.36 3632
6952.14 3797
6952.93 3537
6953.72 3564
6954.50 3592
6955.29 3390
6956.08 3515
6956.86 3615
6957.65 3487
6958.44 3487
6959.23 3629
6960.01 3790
6960.80 3720
6961.59 3778
6962.38 3696
6963.16 3766
6963.95 3743
6964.74 3645
6965.53 3756
6966.31 3757
6967.10 3785
6967.89 3926
6968.68 4076
6969.46 3801
6970.25 3754
6971.04 4143
6971.83 4262
6972.62 4178
6973.40 4183
6974.19 4199
6974.98 4168
6975.77 4108
6976.56 4320
6977.34 4459
6978.13 4680
6978.92 4556
6979.71 4623
6980.50 4820
6981.29 4984
6982.08 5357
6982.86 5332
6983.65 5684
6984.44 6186
6985.23 6815
6986.02 7354
6986.81 8107
6987.60 8732
6988.39 8884
6989.17 8852
6989.96 8199
6990.75 7714
6991.54 7264
6992.33 6730
6993.12 5980
6993.91 5507
6994.70 5062
6995.49 4933
6996.28 4938
6997.07 4918
6997.86 5131
6998.64 5554
6999.43 6390
7000.22 7051
7001.01 7475
7001.80 7771
7002.59 8243
7003.38 8093
7004.17 7549
7004.96 7393
7005.75 6697
7006.54 6154
7007.33 5466
7008.12 4976
7008.91 4650
7009.70 4230
7010.49 3988
7011.28 3848
7012.07 3801
7012.86 3761
7013.65 3680
7014.44 3877
7015.23 3956
7016.02 3972
7016.81 3940
7017.61 3850
7018.40 3800
7019.19 3770
7019.98 3892
7020.77 4033
7021.56 3819
7022.35 3668
7023.14 3805
7023.93 3850
7024.72 3813
7025.51 3852
7026.30 4112
7027.10 4041
7027.89 4010
7028.68 3936
7029.47 3935
7030.26 3773
7031.05 3763
7031.84 3747
7032.63 3528
7033.43 3618
7034.22 3347
7035.01 3411
7035.80 3500
7036.59 3579
7037.38 3676
7038.18 3633
7038.97 3634
7039.76 3935
7040.55 3950
7041.34 3851
7042.13 3864
7042.93 3861
7043.72 3795
7044.51 3682
7045.30 3554
7046.09 3396
7046.89 3352
7047.68 3388
7048.47 3162
7049.26 3344
7050.06 3445
7050.85 3593
7051.64 3589
7052.43 3555
7053.23 3431
7054.02 3572
7054.81 3253
7055.60 3217
7056.40 3187
7057.19 3321
7057.98 3160
7058.77 3344
7059.57 3336
7060.36 3175
7061.15 3246
7061.95 3295
7062.74 3242
7063.53 3135
7064.33 3215
7065.12 3426
7065.91 3171
7066.71 3007
7067.50 2954
7068.29 3081
7069.09 3068
7069.88 3150
7070.67 3135
7071.47 3066
7072.26 3001
7073.05 3094
7073.85 3198
7074.64 3090
7075.44 2945
7076.23 3013
7077.02 2944
7077.82 2911
7078.61 3022
7079.41 3008
7080.20 2924
7080.99 3030
7081.79 2985
7082.58 2884
7083.38 2830
7084.17 2703
7084.96 2679
7085.76 2665
7086.55 2610
7087.35 2587
7088.14 2623
7088.94 2735
7089.73 2828
7090.53 3008
7091.32 2925
7092.12 2982
7092.91 3082
7093.71 3141
7094.50 3291
7095.29 3244
7096.09 3203
7096.88 3156
7097.68 2863
7098.48 2877
7099.27 2808
7100.07 2699
7100.86 2612
7101.66 2607
7102.45 2423
7103.25 2501
7104.04 2470
7104.84 2362
7105.63 2300
7106.43 2501
7107.22 2455
7108.02 2460
7108.82 2449
7109.61 2582
7110.41 2480
7111.20 2423
7112.00 2355
7112.79 2325
7113.59 2345
7114.39 2260
7115.18 2454
7115.98 2403
7116.77 2288
7117.57 2255
7118.37 2328
7119.16 2336
7119.96 2310
7120.76 2347
7121.55 2397
7122.35 2419
7123.15 2391
7123.94 2168
7124.74 2288
7125.53 2268
7126.33 2342
7127.13 2331
7127.93 2270
7128.72 2187
7129.52 2239
7130.32 2388
7131.11 2439
7131.91 2356
7132.71 2274
7133.50 2483
7134.30 2366
7135.10 2331
7135.90 2358
7136.69 2431
7137.49 2327
7138.29 2275
7139.08 2171
7139.88 2238
7140.68 2226
7141.48 2161
7142.27 2110
7143.07 2122
7143.87 2129
7144.67 2237
7145.46 2227
7146.26 2200
7147.06 2191
7147.86 2211
7148.66 2266
7149.45 2281
7150.25 2226
7151.05 2197
7151.85 2227
7152.65 2175
7153.44 2312
7154.24 2170
7155.04 2135
7155.84 2100
7156.64 2065
7157.44 2129
7158.23 2131
7159.03 2083
7159.83 2095
7160.63 2224
7161.43 2188
7162.23 2095
7163.03 2140
7163.83 2183
7164.62 2110
7165.42 2158
7166.22 2153
7167.02 2038
7167.82 2267
7168.62 2277
7169.42 2321
7170.22 2216
7171.02 2342
7171.82 2447
7172.61 2250
7173.41 2196
7174.21 2313
7175.01 2238
7175.81 2051
7176.61 2070
7177.41 2141
7178.21 2056
7179.01 2007
7179.81 2038
7180.61 2039
7181.41 2173
7182.21 2172
7183.01 2124
7183.81 2154
7184.61 2124
7185.41 2145
7186.21 2154
7187.01 2272
7187.81 2160
7188.61 2084
7189.41 2006
7190.21 2105
7191.01 2179
7191.81 1998
7192.61 1982
7193.41 1834
7194.21 1807
7195.01 1863
7195.81 1973
7196.61 1963
7197.41 1882
7198.21 1831
7199.01 1871
7199.82 1848
7200.62 1850
7201.42 1912
7202.22 1918
7203.02 1897
7203.82 1853
7204.62 1814
7205.42 1867
7206.22 1890
7207.02 1889
7207.83 1808
7208.63 1785
7209.43 1910
7210.23 1832
7211.03 1775
7211.83 1912
7212.63 1899
7213.44 1854
7214.24 1845
7215.04 1808
7215.84 1761
7216.64 1812
7217.44 1886
7218.25 1744
7219.05 1787
7219.85 1793
7220.65 1799
7221.45 1669
7222.26 1818
7223.06 1886
7223.86 1897
7224.66 1826
7225.46 1777
7226.27 1790
7227.07 1872
7227.87 1786
7228.67 1736
7229.48 1758
7230.28 1758
7231.08 1903
7231.88 1867
7232.69 1704
7233.49 1776
7234.29 1810
7235.09 1799
7235.90 1896
7236.70 1877
7237.50 1838
7238.30 1795
7239.11 1748
7239.91 1772
7240.71 1875
7241.52 1815
7242.32 1733
7243.12 1848
7243.93 1878
7244.73 1890
7245.53 1965
7246.34 1877
7247.14 1915
7247.94 1867
7248.75 1919
7249.55 1863
7250.35 1941
7251.16 1842
7251.96 1911
7252.76 1868
7253.57 1858
7254.37 1890
7255.18 1937
7255.98 1828
7256.78 1933
7257.59 1936
7258.39 2016
7259.20 2020
7260.00 1984
7260.80 1888
7261.61 1912
7262.41 2025
7263.22 2078
7264.02 2000
7264.83 1971
7265.63 2021
7266.43 1927
7267.24 2056
7268.04 1926
7268.85 2037
7269.65 2036
7270.46 2200
7271.26 2304
7272.07 2163
7272.87 2105
7273.68 2203
7274.48 2095
7275.29 2159
7276.09 2045
7276.90 2035
7277.70 2256
7278.51 2140
7279.31 2165
7280.12 2177
7280.92 2236
7281.73 2430
7282.53 2439
7283.34 2781
7284.14 3021
7284.95 3163
7285.76 3468
7286.56 3646
7287.37 3597
7288.17 3497
7288.98 3562
7289.78 3279
7290.59 3053
7291.40 2946
7292.20 2688
7293.01 2484
7293.81 2373
7294.62 2198
7295.43 2209
7296.23 2256
7297.04 2141
7297.84 2077
7298.65 2148
7299.46 2226
7300.26 2165
7301.07 2202
7301.88 2352
7302.68 2219
7303.49 2167
7304.30 2177
7305.10 2225
7305.91 2331
7306.72 2258
7307.52 2322
7308.33 2448
7309.14 2455
7309.94 2450
7310.75 2465
7311.56 2611
7312.36 2584
7313.17 2553
7313.98 2575
7314.79 2607
7315.59 2568
7316.40 2632
7317.21 2523
7318.01 2629
7318.82 2685
7319.63 2710
7320.44 2922
7321.24 3015
7322.05 3076
7322.86 3207
7323.67 3380
7324.47 3398
7325.28 3338
7326.09 3193
7326.90 3203
7327.71 2973
7328.51 2783
7329.32 2629
7330.13 2561
7330.94 2465
7331.75 2284
7332.55 2262
7333.36 2236
7334.17 2258
7334.98 2320
7335.79 2220
7336.60 2250
7337.40 2285
7338.21 2469
7339.02 2470
7339.83 2338
7340.64 2156
7341.45 2363
7342.26 2255
7343.06 2243
7343.87 2157
7344.68 2217
7345.49 2247
7346.30 2299
7347.11 2162
7347.92 2133
7348.73 2326
7349.54 2418
7350.34 2346
7351.15 2221
7351.96 2296
7352.77 2379
7353.58 2238
7354.39 2227
7355.20 2249
7356.01 2314
7356.82 2175
7357.63 2293
7358.44 2328
7359.25 2303
7360.06 2319
7360.87 2416
7361.68 2423
7362.49 2522
7363.30 2448
7364.11 2384
7364.92 2566
7365.73 2395
7366.54 2406
7367.35 2317
7368.16 2338
7368.97 2383
7369.78 2340
7370.59 2386
7371.40 2289
7372.21 2519
7373.02 2484
7373.83 2358
7374.64 2370
7375.45 2358
7376.26 2394
7377.07 2402
7377.88 2367
7378.69 2555
7379.50 2576
7380.31 2710
7381.12 2882
7381.94 3041
7382.75 3206
7383.56 3187
7384.37 3173
7385.18 3086
7385.99 2997
7386.80 2915
7387.61 2779
7388.42 2645
7389.23 2581
7390.05 2649
7390.86 2473
7391.67 2334
7392.48 2305
7393.29 2330
7394.10 2242
7394.92 2316
7395.73 2240
7396.54 2220
7397.35 2345
7398.16 2402
7398.97 2448
7399.79 2655
7400.60 2857
7401.41 2916
7402.22 3142
7403.03 3101
7403.85 3008
7404.66 2947
7405.47 2796
7406.28 2662
7407.09 2596
7407.91 2601
7408.72 2458
7409.53 2389
7410.34 2406
7411.16 2331
7411.97 2171
7412.78 2206
7413.59 2149
7414.41 2276
7415.22 2251
7416.03 2063
7416.84 2307
7417.66 2197
7418.47 2124
7419.28 2066
7420.10 2082
7420.91 2181
7421.72 2112
7422.54 2004
7423.35 2116
7424.16 2085
7424.97 1991
7425.79 2085
7426.60 2129
7427.41 2076
7428.23 2031
7429.04 2003
7429.86 1958
7430.67 1863
7431.48 1969
7432.30 1846
7433.11 1981
7433.92 1958
7434.74 1961
7435.55 1939
7436.36 1906
7437.18 2055
7437.99 2074
7438.81 2183
7439.62 2165
7440.43 2149
7441.25 2190
7442.06 2193
7442.88 2224
7443.69 2171
7444.51 2236
7445.32 2098
7446.13 2036
7446.95 2026
7447.76 2029
7448.58 1998
7449.39 1978
7450.21 2052
7451.02 2018
7451.84 1963
7452.65 1945
7453.47 1940
7454.28 1958
7455.10 1950
7455.91 1999
7456.73 2006
7457.54 1962
7458.36 1886
7459.17 1955
7459.99 2099
7460.80 1974
7461.62 1841
7462.43 1882
7463.25 1864
7464.06 1911
7464.88 1971
7465.69 2024
7466.51 1948
7467.32 1959
7468.14 1864
7468.96 1895
7469.77 1857
7470.59 1961
7471.40 2001
7472.22 1933
7473.03 1768
7473.85 1971
7474.67 2016
7475.48 1946
7476.30 1896
7477.11 2038
7477.93 2060
7478.75 1975
7479.56 2012
7480.38 1891
7481.20 1892
7482.01 1920
7482.83 1777
7483.65 1931
7484.46 1826
7485.28 1776
7486.09 1777
7486.91 1788
7487.73 1896
7488.54 1811
7489.36 1757
7490.18 1794
7491.00 1851
7491.81 1945
7492.63 1808
7493.45 1873
7494.26 1810
7495.08 1828
7495.90 1862
7496.71 1773
7497.53 1833
7498.35 1815
7499.17 1761
7499.98 1751
7500.80 1773
7501.62 1733
7502.44 1820
7503.25 1703
7504.07 1674
7504.89 1744
7505.71 1672
7506.52 1735
7507.34 1763
7508.16 1753
7508.98 1764
7509.80 1702
7510.61 1664
7511.43 1696
7512.25 1730
7513.07 1737
7513.89 1803
7514.70 1857
7515.52 1871
7516.34 1756
7517.16 1786
7517.98 1788
7518.79 1815
7519.61 1688
7520.43 1723
7521.25 1645
7522.07 1715
7522.89 1726
7523.71 1614
7524.52 1700
7525.34 1752
7526.16 1805
7526.98 1646
7527.80 1700
7528.62 1849
7529.44 1721
7530.26 1737
7531.08 1698
7531.89 1666
7532.71 1750
7533.53 1755
7534.35 1789
7535.17 1734
7535.99 1830
7536.81 1793
7537.63 1699
7538.45 1778
7539.27 1829
7540.09 1733
7540.91 1734
7541.73 1851
7542.55 1648
7543.37 1729
7544.19 1731
7545.01 1772
7545.83 1913
7546.65 1882
7547.47 1880
7548.29 1815
7549.11 1899
7549.93 1886
7550.75 1730
7551.57 1777
7552.39 1728
7553.21 1807
7554.03 1865
7554.85 1797
7555.67 1916
7556.49 1761
7557.31 1732
7558.13 1785
7558.95 1821
7559.77 1942
7560.59 1928
7561.41 1921
7562.23 1943
7563.05 1911
7563.87 1889
7564.69 1840
7565.52 1909
7566.34 1779
7567.16 1792
7567.98 1755
7568.80 1855
7569.62 1768
7570.44 1761
7571.26 1748
7572.08 1779
7572.91 1729
7573.73 1653
7574.55 1860
7575.37 1870
7576.19 1746
7577.01 1670
7577.83 1757
7578.66 1829
7579.48 1966
7580.30 1836
7581.12 1899
7581.94 1868
7582.77 1919
7583.59 1982
7584.41 1930
7585.23 1839
7586.05 1790
7586.88 1863
7587.70 1817
7588.52 1917
7589.34 1942
7590.16 2009
7590.99 1856
7591.81 1872
7592.63 1931
7593.45 1953
7594.28 2023
7595.10 1967
7595.92 1954
7596.74 1996
7597.57 1967
7598.39 1946
7599.21 1978
7600.03 1883
7600.86 1958
7601.68 1963
7602.50 1956
7603.33 2128
7604.15 2255
7604.97 2384
7605.80 2372
7606.62 2488
7607.44 2546
7608.26 2569
7609.09 2442
7609.91 2194
7610.73 2238
7611.56 2207
7612.38 2165
7613.21 2171
7614.03 2039
7614.85 2105
7615.68 1961
7616.50 1926
7617.32 1909
7618.15 2053
7618.97 2014
7619.80 2076
7620.62 2083
7621.44 2051
7622.27 1929
7623.09 1955
7623.92 2012
7624.74 2026
7625.56 1979
7626.39 1915
7627.21 2096
7628.04 2013
7628.86 1972
7629.68 1981
7630.51 2030
7631.33 2044
7632.16 2318
7632.98 2456
7633.81 2444
7634.63 2440
7635.46 2483
7636.28 2244
7637.11 2396
7637.93 2189
7638.76 1984
7639.58 1887
7640.41 1880
7641.23 1852
7642.06 1771
7642.88 1846
7643.71 1783
7644.53 1715
7645.36 1840
7646.18 1843
7647.01 1792
7647.83 1936
7648.66 1795
7649.48 1733
7650.31 1967
7651.14 1851
7651.96 1762
7652.79 1798
7653.61 1642
7654.44 1657
7655.26 1796
7656.09 1714
7656.92 1683
7657.74 1774
7658.57 1678
7659.39 1671
7660.22 1633
7661.05 1819
7661.87 1786
7662.70 1773
7663.52 1664
7664.35 1738
7665.18 1766
7666.00 1729
7666.83 1683
7667.66 1676
7668.48 1671
7669.31 1605
7670.14 1602
7670.96 1778
7671.79 1736
7672.62 1723
7673.44 1758
7674.27 1840
7675.10 1708
7675.92 1839
7676.75 1685
7677.58 1686
7678.40 1686
7679.23 1716
7680.06 1773
7680.89 1690
7681.71 1652
7682.54 1700
7683.37 1739
7684.19 1661
7685.02 1547
7685.85 1667
7686.68 1592
7687.50 1601
7688.33 1692
7689.16 1611
7689.99 1621
7690.81 1624
7691.64 1666
7692.47 1558
7693.30 1570
7694.13 1633
7694.95 1556
7695.78 1606
7696.61 1589
7697.44 1595
7698.27 1605
7699.09 1587
7699.92 1585
7700.75 1498
7701.58 1584
7702.41 1726
7703.24 1823
7704.06 1646
7704.89 1746
7705.72 1692
7706.55 1645
7707.38 1653
7708.21 1669
7709.04 1689
7709.86 1625
7710.69 1568
7711.52 1621
7712.35 1615
7713.18 1643
7714.01 1665
7714.84 1633
7715.67 1614
7716.50 1655
7717.32 1555
7718.15 1642
7718.98 1629
7719.81 1572
7720.64 1607
7721.47 1659
7722.30 1628
7723.13 1548
7723.96 1609
7724.79 1586
7725.62 1600
7726.45 1558
7727.28 1594
7728.11 1551
7728.94 1560
7729.77 1612
7730.60 1555
7731.43 1616
7732.26 1682
7733.09 1521
7733.92 1555
7734.75 1713
7735.58 1657
7736.41 1577
7737.24 1577
7738.07 1552
7738.90 1513
7739.73 1560
7740.56 1545
7741.39 1594
7742.22 1637
7743.05 1617
7743.88 1699
7744.71 1730
7745.54 1810
7746.37 1830
7747.20 1830
7748.03 2049
7748.87 2188
7749.70 2328
7750.53 2361
7751.36 2288
7752.19 2232
7753.02 2229
7753.85 2055
7754.68 1975
7755.51 1795
7756.34 1617
7757.18 1559
7758.01 1652
7758.84 1664
7759.67 1534
7760.50 1584
7761.33 1694
7762.16 1626
7763.00 1729
7763.83 1675
7764.66 1686
7765.49 1790
7766.32 1658
7767.16 1542
7767.99 1614
7768.82 1743
7769.65 1681
7770.48 1674
7771.31 1524
7772.15 1469
7772.98 1515
7773.81 1485
7774.64 1497
7775.48 1441
7776.31 1440
7777.14 1470
7777.97 1638
7778.81 1551
7779.64 1501
7780.47 1532
7781.30 1520
7782.14 1498
7782.97 1571
7783.80 1585
7784.63 1556
7785.47 1547
7786.30 1570
7787.13 1655
7787.97 1653
7788.80 1612
7789.63 1621
7790.46 1631
7791.30 1518
7792.13 1545
7792.96 1532
7793.80 1501
7794.63 1505
7795.46 1500
7796.30 1504
7797.13 1436
7797.96 1427
7798.80 1424
7799.63 1589
7800.46 1575
7801.30 1436
7802.13 1322
7802.97 1459
7803.80 1505
7804.63 1522
7805.47 1518
7806.30 1485
7807.13 1487
7807.97 1584
7808.80 1478
7809.64 1500
7810.47 1411
7811.31 1536
7812.14 1527
7812.97 1482
7813.81 1467
7814.64 1477
7815.48 1542
7816.31 1600
7817.15 1684
7817.98 1493
7818.82 1524
7819.65 1419
7820.48 1566
7821.32 1546
7822.15 1556
7822.99 1534
7823.82 1492
7824.66 1517
7825.49 1478
7826.33 1557
7827.16 1615
7828.00 1513
7828.83 1437
7829.67 1592
7830.50 1514
7831.34 1551
7832.17 1445
7833.01 1386
7833.85 1480
7834.68 1544
7835.52 1564
7836.35 1483
7837.19 1411
7838.02 1406
7838.86 1374
7839.69 1512
7840.53 1501
7841.37 1438
7842.20 1485
7843.04 1471
7843.87 1477
7844.71 1573
7845.55 1519
7846.38 1461
7847.22 1548
7848.05 1467
7848.89 1426
7849.73 1495
7850.56 1450
7851.40 1422
7852.24 1395
7853.07 1423
7853.91 1411
7854.74 1440
7855.58 1455
7856.42 1467
7857.25 1451
7858.09 1392
7858.93 1370
7859.76 1419
7860.60 1396
7861.44 1400
7862.28 1602
7863.11 1479
7863.95 1406
7864.79 1516
7865.62 1447
7866.46 1367
7867.30 1403
7868.14 1393
7868.97 1400
7869.81 1478
7870.65 1398
7871.48 1454
7872.32 1437
7873.16 1341
7874.00 1398
7874.83 1477
7875.67 1490
7876.51 1422
7877.35 1375
7878.19 1395
7879.02 1485
7879.86 1458
7880.70 1469
7881.54 1446
7882.37 1349
7883.21 1451
7884.05 1460
7884.89 1361
7885.73 1431
7886.57 1519
7887.40 1521
7888.24 1493
7889.08 1539
7889.92 1476
7890.76 1408
7891.60 1551
7892.43 1581
7893.27 1519
7894.11 1384
7894.95 1362
7895.79 1524
7896.63 1453
7897.47 1488
7898.30 1382
7899.14 1474
7899.98 1526
7900.82 1456
7901.66 1471
7902.50 1463
7903.34 1404
7904.18 1450
7905.02 1466
7905.86 1454
7906.70 1404
7907.54 1505
7908.37 1436
7909.21 1346
7910.05 1384
7910.89 1387
7911.73 1555
7912.57 1575
7913.41 1475
7914.25 1544
7915.09 1518
7915.93 1670
7916.77 1687
7917.61 1603
7918.45 1747
7919.29 1785
7920.13 1736
7920.97 1682
7921.81 1683
7922.65 1645
7923.49 1642
7924.33 1600
7925.17 1542
7926.01 1467
7926.85 1409
7927.69 1407
7928.53 1427
7929.37 1412
7930.21 1398
7931.05 1437
7931.90 1420
7932.74 1456
7933.58 1508
7934.42 1477
7935.26 1536
7936.10 1480
7936.94 1454
7937.78 1458
7938.62 1385
7939.46 1310
7940.30 1476
7941.14 1317
7941.99 1374
7942.83 1296
7943.67 1328
7944.51 1371
7945.35 1360
7946.19 1379
7947.03 1314
7947.88 1327
7948.72 1430
7949.56 1436
7950.40 1366
7951.24 1453
7952.08 1449
7952.93 1427
7953.77 1445
7954.61 1387
7955.45 1404
7956.29 1342
7957.13 1319
7957.98 1327
7958.82 1419
7959.66 1434
7960.50 1388
7961.35 1339
7962.19 1340
7963.03 1365
7963.87 1353
7964.71 1378
7965.56 1379
7966.40 1428
7967.24 1396
7968.08 1359
7968.93 1316
7969.77 1352
7970.61 1304
7971.45 1382
7972.30 1446
7973.14 1350
7973.98 1300
7974.83 1339
7975.67 1304
7976.51 1303
7977.36 1329
7978.20 1434
7979.04 1344
7979.88 1310
7980.73 1326
7981.57 1353
7982.41 1351
7983.26 1258
7984.10 1291
7984.94 1311
7985.79 1304
7986.63 1324
7987.47 1299
7988.32 1253
7989.16 1411
7990.01 1403
7990.85 1305
7991.69 1294
7992.54 1294
7993.38 1322
7994.23 1312
7995.07 1288
7995.91 1328
7996.76 1323
7997.60 1324
7998.45 1324
7999.29 1377
8000.13 1305
8000.98 1320
8001.82 1345
8002.67 1313
8003.51 1302
8004.36 1325
8005.20 1359
8006.04 1362
8006.89 1374
8007.73 1413
8008.58 1266
8009.42 1311
8010.27 1462
8011.11 1402
8011.96 1268
8012.80 1377
8013.65 1363
8014.49 1459
8015.34 1261
8016.18 1257
8017.03 1320
8017.87 1260
8018.72 1239
8019.56 1295
8020.41 1347
8021.25 1273
8022.10 1263
8022.95 1180
8023.79 1166
8024.64 1210
8025.48 1282
8026.33 1256
8027.17 1174
8028.02 1134
8028.86 1256
8029.71 1209
8030.56 1253
8031.40 1255
8032.25 1277
8033.09 1252
8033.94 1179
8034.79 1317
8035.63 1300
8036.48 1322
8037.32 1305
8038.17 1308
8039.02 1223
8039.86 1339
8040.71 1280
8041.56 1221
8042.40 1201
8043.25 1165
8044.10 1212
8044.94 1219
8045.79 1184
8046.64 1248
8047.48 1237
8048.33 1218
8049.18 1235
8050.02 1167
8050.87 1194
8051.72 1249
8052.56 1257
8053.41 1266
8054.26 1242
8055.11 1203
8055.95 1224
8056.80 1154
8057.65 1214
8058.49 1165
8059.34 1171
8060.19 1232
8061.04 1208
8061.88 1137
8062.73 1169
8063.58 1219
8064.43 1172
8065.27 1213
8066.12 1250
8066.97 1230
8067.82 1215
8068.67 1187
8069.51 1276
8070.36 1188
8071.21 1190
8072.06 1226
8072.91 1177
8073.75 1208
8074.60 1232
8075.45 1137
8076.30 1138
8077.15 1219
8078.00 1188
8078.84 1158
8079.69 1134
8080.54 1251
8081.39 1288
8082.24 1253
8083.09 1168
8083.94 1141
8084.78 1213
8085.63 1245
8086.48 1153
8087.33 1219
8088.18 1209
8089.03 1222
8089.88 1231
8090.73 1213
8091.58 1222
8092.42 1220
8093.27 1210
8094.12 1072
8094.97 1129
8095.82 1180
8096.67 1230
8097.52 1209
8098.37 1138
8099.22 1186
8100.07 1293
8100.92 1195
8101.77 1218
8102.62 1236
8103.47 1093
8104.32 1160
8105.17 1228
8106.02 1164
8106.87 1216
8107.72 1253
8108.57 1177
8109.42 1221
8110.27 1198
8111.12 1133
8111.97 1073
8112.82 1180
8113.67 1211
8114.52 1148
8115.37 1170
8116.22 1257
8117.07 1171
8117.92 1176
8118.77 1221
8119.62 1155
8120.47 1139
8121.32 1207
8122.17 1200
8123.02 1245
8123.87 1240
8124.72 1205
8125.57 1246
8126.43 1151
8127.28 1083
8128.13 1110
8128.98 1185
8129.83 1243
8130.68 1239
8131.53 1135
8132.38 1084
8133.23 1081
8134.09 1164
8134.94 1074
8135.79 1161
8136.64 1139
8137.49 1125
8138.34 1210
8139.19 1254
8140.05 1161
8140.90 1259
8141.75 1249
8142.60 1179
8143.45 1173
8144.30 1174
8145.16 1134
8146.01 1080
8146.86 1118
8147.71 1218
8148.56 1236
8149.42 1123
8150.27 1141
8151.12 1145
8151.97 1156
8152.83 1170
8153.68 1247
8154.53 1240
8155.38 1140
8156.24 1207
8157.09 1238
8157.94 1191
8158.79 1197
8159.65 1286
8160.50 1346
8161.35 1192
8162.20 1140
8163.06 1175
8163.91 1165
8164.76 1075
8165.62 1117
8166.47 1103
8167.32 1180
8168.17 1148
8169.03 1116
8169.88 1109
8170.73 1120
8171.59 1087
8172.44 1076
8173.29 1119
8174.15 1164
8175.00 1143
8175.85 1128
8176.71 1075
8177.56 1124
8178.42 1172
8179.27 1107
8180.12 1079
8180.98 1049
8181.83 1097
8182.68 1011
8183.54 1094
8184.39 1084
8185.25 1145
8186.10 1163
8186.95 1205
8187.81 1061
8188.66 1085
8189.52 1098
8190.37 1125
8191.22 1119
8192.08 1149
8192.93 1154
8193.79 1021
8194.64 1045
8195.50 1123
8196.35 1099
8197.21 1094
8198.06 1073
8198.92 1126
8199.77 1152
8200.63 1136
8201.48 1143
8202.33 1155
8203.19 1171
8204.04 1129
8204.90 1129
8205.75 1069
8206.61 993
8207.47 1087
8208.32 1054
8209.18 1178
8210.03 1171
8210.89 1228
8211.74 1165
8212.60 1133
8213.45 1115
8214.31 1183
8215.16 1132
8216.02 1110
8216.87 1108
8217.73 1117
8218.59 1134
8219.44 1084
8220.30 1047
8221.15 1078
8222.01 1080
8222.87 1129
8223.72 1122
8224.58 1139
8225.43 1198
8226.29 1154
8227.15 1235
8228.00 1200
8228.86 1214
8229.71 1106
8230.57 1127
8231.43 1168
8232.28 1151
8233.14 1154
8234.00 1069
8234.85 1087
8235.71 1093
8236.57 1111
8237.42 1117
8238.28 1113
8239.14 1087
8239.99 1131
8240.85 1249
8241.71 1292
8242.56 1232
8243.42 1088
8244.28 1181
8245.14 1167
8245.99 1199
8246.85 1107
8247.71 1069
8248.56 1171
8249.42 1153
8250.28 1107
8251.14 1084
8251.99 1172
8252.85 1046
8253.71 1067
8254.57 1079
8255.42 1090
8256.28 1134
8257.14 1025
8258.00 1066
8258.86 1094
8259.71 1130
8260.57 1063
8261.43 1105
8262.29 1152
8263.15 1042
8264.00 1150
8264.86 1143
8265.72 1111
8266.58 1103
8267.44 1090
8268.29 1090
8269.15 1151
8270.01 1103
8270.87 1052
8271.73 1094
8272.59 1161
8273.45 1108
8274.30 1059
8275.16 1063
8276.02 1134
8276.88 1131
8277.74 1085
8278.60 1161
8279.46 1079
8280.32 1066
8281.18 1041
8282.03 1098
8282.89 1103
8283.75 1153
8284.61 1090
8285.47 1020
8286.33 1155
8287.19 1190
8288.05 1158
8288.91 1143
8289.77 1150
8290.63 1124
8291.49 1140
8292.35 1159
8293.21 1187
8294.07 1103
8294.93 1155
8295.78 1195
8296.64 1168
8297.50 1214
8298.36 1130
8299.22 1145
8300.08 1158
8300.94 1162
8301.80 1227
8302.66 1215
8303.52 1153
8304.38 1258
8305.25 1226
8306.11 1165
8306.97 1148
8307.83 1172
8308.69 1198
8309.55 1193
8310.41 1122
8311.27 1102
8312.13 1173
8312.99 1118
8313.85 1231
8314.71 1183
8315.57 1209
8316.43 1218
8317.29 1174
8318.15 1248
8319.02 1202
8319.88 1022
8320.74 1163
8321.60 1262
8322.46 1235
8323.32 1262
8324.18 1156
8325.04 1161
8325.90 1178
8326.77 1237
8327.63 1162
8328.49 1162
8329.35 1270
8330.21 1267
8331.07 1242
8331.93 1206
8332.80 1238
8333.66 1315
8334.52 1156
8335.38 1164
8336.24 1253
8337.11 1259
8337.97 1211
8338.83 1240
8339.69 1243
8340.55 1204
8341.42 1093
8342.28 1259
8343.14 1264
8344.00 1242
8344.86 1279
8345.73 1188
8346.59 1189
8347.45 1249
8348.31 1227
8349.18 1293
8350.04 1348
8350.90 1354
8351.76 1255
8352.63 1254
8353.49 1148
8354.35 1199
8355.22 1245
8356.08 1198
8356.94 1266
8357.80 1236
8358.67 1287
8359.53 1241
8360.39 1336
8361.26 1264
8362.12 1314
8362.98 1352
8363.85 1282
8364.71 1292
8365.57 1274
8366.44 1254
8367.30 1276
8368.16 1336
8369.03 1376
8369.89 1388
8370.75 1352
8371.62 1399
8372.48 1372
8373.35 1302
8374.21 1391
8375.07 1368
8375.94 1318
8376.80 1285
8377.67 1305
8378.53 1413
8379.39 1518
8380.26 1428
8381.12 1370
8381.99 1400
8382.85 1524
8383.71 1505
8384.58 1477
8385.44 1467
8386.31 1499
8387.17 1416
8388.04 1499
8388.90 1492
8389.77 1451
8390.63 1459
8391.50 1582
8392.36 1641
8393.22 1484
8394.09 1432
8394.95 1475
8395.82 1614
8396.68 1568
8397.55 1591
8398.41 1539
8399.28 1636
8400.14 1635
8401.01 1715
8401.88 1653
8402.74 1634
8403.61 1574
8404.47 1714
8405.34 1733
8406.20 1642
8407.07 1723
8407.93 1734
8408.80 1667
8409.66 1669
8410.53 1661
8411.40 1816
8412.26 1857
8413.13 1815
8413.99 1899
8414.86 1957
8415.73 1872
8416.59 1852
8417.46 1889
8418.32 1878
8419.19 1936
8420.06 1914
8420.92 1931
8421.79 1896
8422.65 2018
8423.52 1893
8424.39 1945
8425.25 2065
8426.12 2091
8426.99 2104
8427.85 2158
8428.72 2206
8429.59 2184
8430.45 2197
8431.32 2328
8432.19 2333
8433.05 2357
8433.92 2264
8434.79 2264
8435.65 2468
8436.52 2421
8437.39 2434
8438.26 2403
8439.12 2481
8439.99 2579
8440.86 2729
8441.73 2744
8442.59 2775
8443.46 3025
8444.33 2935
8445.19 3017
8446.06 2949
8446.93 2977
8447.80 2953
8448.67 2964
8449.53 2866
8450.40 2924
8451.27 3043
8452.14 3107
8453.00 3378
8453.87 3514
8454.74 4047
8455.61 4758
8456.48 5530
8457.34 6710
8458.21 7666
8459.08 8491
8459.95 8824
8460.82 8308
8461.69 7654
8462.55 6952
8463.42 5958
8464.29 5339
8465.16 4571
8466.03 3949
8466.90 3418
8467.77 3094
8468.63 2907
8469.50 2806
8470.37 2637
8471.24 2494
8472.11 2294
8472.98 2193
8473.85 2269
8474.72 2411
8475.58 2278
8476.45 2297
8477.32 2275
8478.19 2219
8479.06 2250
8479.93 2206
8480.80 2226
8481.67 2208
8482.54 2321
8483.41 2316
8484.28 2291
8485.15 2308
8486.02 2360
8486.89 2539
8487.76 2535
8488.63 2456
8489.50 2417
8490.37 2360
8491.24 2485
8492.11 2455
8492.98 2457
8493.85 2631
8494.72 3012
8495.59 3112
8496.46 3219
8497.33 3316
8498.20 3271
8499.07 3346
8499.94 3153
8500.81 2940
8501.68 2824
8502.55 2741
8503.42 2498
8504.29 2372
8505.16 2346
8506.03 2256
8506.90 2304
8507.77 2148
8508.64 2211
8509.51 2195
8510.38 2117
8511.25 2213
8512.13 2326
8513.00 2255
8513.87 2201
8514.74 2287
8515.61 2321
8516.48 2304
8517.35 2321
8518.22 2321
8519.09 2341
8519.97 2395
8520.84 2435
8521.71 2439
8522.58 2320
8523.45 2430
8524.32 2484
8525.19 2412
8526.07 2380
8526.94 2393
8527.81 2477
8528.68 2379
8529.55 2442
8530.43 2412
8531.30 2485
8532.17 2655
8533.04 2550
8533.91 2620
8534.79 2715
8535.66 2720
8536.53 2687
8537.40 2708
8538.27 2680
8539.15 2492
8540.02 2540
8540.89 2395
8541.76 2232
8542.64 2279
8543.51 2219
8544.38 2164
8545.25 2074
8546.13 2045
8547.00 2035
8547.87 2160
8548.74 2032
8549.62 2002
8550.49 1975
8551.36 1965
8552.24 1948
8553.11 2006
8553.98 1969
8554.86 1943
8555.73 2080
8556.60 2136
8557.48 2018
8558.35 2037
8559.22 2016
8560.10 2019
8560.97 2066
8561.84 1898
8562.72 1959
8563.59 1904
8564.46 1910
8565.34 1902
8566.21 1875
8567.08 1884
8567.96 1886
8568.83 1901
8569.71 2105
8570.58 1862
8571.45 1736
8572.33 1918
8573.20 1979
8574.08 1916
8574.95 1974
8575.82 1864
8576.70 1954
8577.57 1945
8578.45 1800
8579.32 1840
8580.20 1740
8581.07 1746
8581.94 1666
8582.82 1669
8583.69 1718
8584.57 1719
8585.44 1753
8586.32 1765
8587.19 1635
8588.07 1661
8588.94 1746
8589.82 1709
8590.69 1681
8591.57 1676
8592.44 1785
8593.32 1780
8594.19 1839
8595.07 1896
8595.94 1716
8596.82 1698
8597.69 1819
8598.57 1827
8599.44 1786
8600.32 1723
8601.19 1765
8602.07 1801
8602.95 1768
8603.82 1769
8604.70 1718
8605.57 1798
8606.45 1789
8607.32 1893
8608.20 1809
8609.08 1830
8609.95 1735
8610.83 1768
8611.70 1849
8612.58 1847
8613.46 1818
8614.33 1857
8615.21 1841
8616.08 1728
8616.96 1679
8617.84 1738
8618.71 1729
8619.59 1761
8620.47 1659
8621.34 1701
8622.22 1730
8623.10 1665
8623.97 1669
8624.85 1673
8625.73 1620
8626.60 1650
8627.48 1642
8628.36 1661
8629.23 1708
8630.11 1741
8630.99 1734
8631.87 1735
8632.74 1782
8633.62 1792
8634.50 1705
8635.37 1726
8636.25 1659
8637.13 1753
8638.01 1734
8638.88 1752
8639.76 1695
8640.64 1743
8641.52 1800
8642.39 1866
8643.27 1904
8644.15 1767
8645.03 1900
8645.90 1929
8646.78 1868
8647.66 1900
8648.54 1928
8649.42 2000
8650.29 1948
8651.17 1951
8652.05 2001
8652.93 2010
8653.81 1962
8654.68 1896
8655.56 1915
8656.44 1857
8657.32 1919
8658.20 2003
8659.08 1990
8659.95 1875
8660.83 1854
8661.71 1941
8662.59 1944
8663.47 2024
8664.35 2005
8665.23 2011
8666.10 2016
8666.98 1951
8667.86 1918
8668.74 1981
8669.62 2057
8670.50 2075
8671.38 2073
8672.26 2059
8673.14 2156
8674.02 2165
8674.90 2251
8675.77 2291
8676.65 2266
8677.53 2285
8678.41 2372
8679.29 2349
8680.17 2338
8681.05 2248
8681.93 2154
8682.81 2282
8683.69 2375
8684.57 2403
8685.45 2385
8686.33 2253
8687.21 2229
8688.09 2308
8688.97 2381
8689.85 2472
8690.73 2587
8691.61 2779
8692.49 2816
8693.37 3118
8694.25 3517
8695.13 3747
8696.01 3759
8696.89 3834
8697.77 3647
8698.65 3410
8699.53 3092
8700.41 2799
8701.29 2694
8702.17 2522
8703.05 2398
8703.94 2341
8704.82 2270
8705.70 2187
8706.58 2092
8707.46 2067
8708.34 2119
8709.22 2152
8710.10 2214
8710.98 2207
8711.86 2191
8712.75 2179
8713.63 2192
8714.51 2165
8715.39 2187
8716.27 2266
8717.15 2172
8718.03 2124
8718.91 2204
8719.80 2240
8720.68 2237
8721.56 2112
8722.44 2109
8723.32 2203
8724.20 2245
8725.09 2336
8725.97 2360
8726.85 2244
8727.73 2307
8728.61 2353
8729.50 2350
8730.38 2427
8731.26 2451
8732.14 2499
8733.02 2540
8733.91 2540
8734.79 2584
8735.67 2505
8736.55 2475
8737.44 2368
8738.32 2434
8739.20 2568
8740.08 2532
8740.97 2442
8741.85 2429
8742.73 2483
8743.61 2553
8744.50 2473
8745.38 2391
8746.26 2344
8747.15 2312
8748.03 2419
8748.91 2510
8749.79 2507
8750.68 2395
8751.56 2411
8752.44 2586
8753.33 2743
8754.21 2657
8755.09 2630
8755.98 2454
8756.86 2615
8757.74 2615
8758.63 2626
8759.51 2784
8760.39 2731
8761.28 2691
8762.16 2707
8763.05 2638
8763.93 2740
8764.81 2820
8765.70 2797
8766.58 2910
8767.46 3036
8768.35 3089
8769.23 3113
8770.12 3101
8771.00 3034
8771.89 3180
8772.77 3144
8773.65 3089
8774.54 3089
8775.42 2996
8776.31 2968
8777.19 2973
8778.08 3004
8778.96 3075
8779.84 3259
8780.73 3438
8781.61 4135
8782.50 4391
8783.38 5003
8784.27 5391
8785.15 5729
8786.04 5713
8786.92 5701
8787.81 5432
8788.69 5019
8789.58 4455
8790.46 4011
8791.35 3692
8792.23 3642
8793.12 3294
8794.00 3142
8794.89 3062
8795.77 3098
8796.66 3178
8797.55 3396
8798.43 3757
8799.32 3987
8800.20 4160
8801.09 4292
8801.97 4471
8802.86 4161
8803.74 3923
8804.63 3915
8805.52 3541
8806.40 3379
8807.29 3143
8808.17 3200
8809.06 2969
8809.95 2728
8810.83 2754
8811.72 2880
8812.60 2841
8813.49 2881
8814.38 2998
8815.26 3013
8816.15 3164
8817.04 3051
8817.92 3181
8818.81 3161
8819.70 3115
8820.58 3063
8821.47 3091
8822.36 2847
8823.24 2802
8824.13 2897
8825.02 2812
8825.90 2791
8826.79 2607
8827.68 2637
8828.56 2544
8829.45 2566
8830.34 2491
8831.23 2565
8832.11 2622
8833.00 2621
8833.89 2617
8834.77 2483
8835.66 2520
8836.55 2634
8837.44 2582
8838.32 2625
8839.21 2423
8840.10 2517
8840.99 2521
8841.88 2419
8842.76 2428
8843.65 2597
8844.54 2507
8845.43 2452
8846.31 2415
8847.20 2299
8848.09 2374
8848.98 2425
8849.87 2425
8850.75 2494
8851.64 2421
8852.53 2375
8853.42 2367
8854.31 2398
8855.20 2398
8856.08 2368
8856.97 2416
8857.86 2338
8858.75 2439
8859.64 2296
8860.53 2320
8861.42 2267
8862.30 2283
8863.19 2299
8864.08 2260
8864.97 2298
8865.86 2183
8866.75 2205
8867.64 2290
8868.53 2176
8869.42 2271
8870.30 2148
8871.19 2172
8872.08 2154
8872.97 2139
8873.86 2110
8874.75 2202
8875.64 2138
8876.53 2082
8877.42 2206
8878.31 2150
8879.20 2114
8880.09 2062
8880.98 2084
8881.87 1997
8882.76 1908
8883.65 1863
8884.54 1860
8885.43 1831
8886.32 1821
8887.21 1909
8888.10 1790
8888.99 1845
8889.88 1829
8890.77 1845
8891.66 1859
8892.55 1875
8893.44 1767
8894.33 1795
8895.22 1766
8896.11 1752
8897.00 1770
8897.89 1854
8898.78 1813
8899.67 1777
8900.56 1748
8901.45 1778
8902.34 1751
8903.23 1787
8904.12 1753
8905.02 1685
8905.91 1731
8906.80 1645
8907.69 1623
8908.58 1708
8909.47 1716
8910.36 1586
8911.25 1747
8912.14 1660
8913.04 1676
8913.93 1713
8914.82 1774
8915.71 1664
8916.60 1665
8917.49 1649
8918.38 1523
8919.28 1569
8920.17 1632
8921.06 1559
8921.95 1553
8922.84 1587
8923.73 1516
8924.63 1551
8925.52 1447
8926.41 1439
8927.30 1503
8928.19 1506
8929.09 1551
8929.98 1569
8930.87 1599
8931.76 1582
8932.65 1572
8933.55 1572
8934.44 1447
8935.33 1518
8936.22 1570
8937.12 1539
8938.01 1470
8938.90 1424
8939.79 1420
8940.69 1410
8941.58 1400
8942.47 1381
8943.37 1396
8944.26 1389
8945.15 1349
8946.04 1415
8946.94 1440
8947.83 1425
8948.72 1484
8949.62 1341
8950.51 1332
8951.40 1380
8952.30 1323
8953.19 1354
8954.08 1356
8954.98 1414
8955.87 1295
8956.76 1344
8957.66 1355
8958.55 1320
8959.44 1397
8960.34 1394
8961.23 1276
8962.12 1337
8963.02 1297
8963.91 1321
8964.81 1373
8965.70 1343
8966.59 1296
8967.49 1285
8968.38 1237
8969.28 1236
8970.17 1232
8971.06 1299
8971.96 1330
8972.85 1383
8973.75 1359
8974.64 1254
8975.54 1266
8976.43 1212
8977.32 1243
8978.22 1258
8979.11 1338
8980.01 1330
8980.90 1226
8981.80 1172
8982.69 1139
8983.59 1213
8984.48 1161
8985.38 1201
8986.27 1192
8987.17 1182
8988.06 1236
8988.96 1274
8989.85 1241
8990.75 1245
8991.64 1188
8992.54 1189
8993.43 1139
8994.33 1124
8995.22 1153
8996.12 1157
8997.01 1135
8997.91 1096
8998.81 1124
8999.70 1198
9000.60 1146
9001.49 1191
9002.39 1207
9003.28 1158
9004.18 1167
9005.08 1114
9005.97 1181
9006.87 1114
9007.76 1136
9008.66 1155
9009.56 1214
9010.45 1154
9011.35 1169
9012.24 1125
9013.14 1060
9014.04 1059
9014.93 1023
9015.83 1051
9016.73 1069
9017.62 1074
9018.52 1076
9019.42 1188
9020.31 1104
9021.21 1082
9022.11 1078
9023.00 1114
9023.90 1047
9024.80 996
9025.69 1097
9026.59 1100
9027.49 1077
9028.38 1172
9029.28 1065
9030.18 1085
9031.08 1018
9031.97 935
9032.87 1027
9033.77 1041
9034.66 1018
9035.56 981
9036.46 978
9037.36 963
9038.25 1008
9039.15 1018
9040.05 1037
9040.95 1100
9041.85 1012
9042.74 1030
9043.64 1019
9044.54 1005
9045.44 961
9046.33 1129
9047.23 1103
9048.13 1065
9049.03 1085
9049.93 1028
9050.82 936
9051.72 983
9052.62 1074
9053.52 1032
9054.42 1033
9055.32 1060
9056.21 1089
9057.11 1086
9058.01 1072
9058.91 981
9059.81 985
9060.71 970
9061.61 993
9062.50 1032
9063.40 999
9064.30 916
9065.20 1005
9066.10 1067
9067.00 1000
9067.90 1005
9068.80 1038
9069.70 1078
9070.60 1019
9071.49 1033
9072.39 1019
9073.29 1033
9074.19 1002
9075.09 999
9075.99 1031
9076.89 971
9077.79 934
9078.69 943
9079.59 941
9080.49 953
9081.39 1024
9082.29 990
9083.19 924
9084.09 975
9084.99 978
9085.89 1049
9086.79 1008
9087.69 1003
9088.59 1016
9089.49 1015
9090.39 947
9091.29 995
9092.19 951
9093.09 957
9093.99 987
9094.89 1030
9095.79 993
9096.69 1013
9097.59 932
9098.49 958
9099.39 988
9100.29 1001
9101.19 952
9102.09 929
9102.99 1017
9103.90 968
9104.80 932
9105.70 967
9106.60 983
9107.50 1024
9108.40 1066
9109.30 939
9110.20 988
9111.10 972
9112.00 1026
9112.91 1007
9113.81 908
9114.71 964
9115.61 934
9116.51 900
9117.41 1005
9118.31 949
9119.22 953
9120.12 940
9121.02 976
9121.92 961
9122.82 937
9123.72 1012
9124.63 1009
9125.53 965
9126.43 927
9127.33 955
9128.23 997
9129.14 857
9130.04 949
9130.94 951
9131.84 908
9132.74 930
9133.65 902
9134.55 875
9135.45 901
9136.35 869
9137.26 980
9138.16 967
9139.06 950
9139.96 985
9140.87 919
9141.77 894
9142.67 897
9143.57 909
9144.48 955
9145.38 986
9146.28 948
9147.19 949
9148.09 926
9148.99 887
9149.90 908
9150.80 916
9151.70 919
9152.60 939
9153.51 962
9154.41 924
9155.31 945
9156.22 1010
9157.12 892
9158.02 950
9158.93 969
9159.83 941
9160.74 920
9161.64 926
9162.54 953
9163.45 887
9164.35 893
9165.25 873
9166.16 966
9167.06 908
9167.97 930
9168.87 889
9169.77 820
9170.68 883
9171.58 923
9172.49 893
9173.39 868
9174.30 990
9175.20 947
9176.10 872
9177.01 925
9177.91 868
9178.82 960
9179.72 923
9180.63 872
9181.53 942
9182.44 905
9183.34 911
9184.25 873
9185.15 905
9186.05 965
9186.96 922
9187.86 888
9188.77 909
9189.67 874
9190.58 852
9191.48 945
9192.39 957
9193.30 912
9194.20 925
9195.11 929
9196.01 855
9196.92 865
9197.82 898
9198.73 874
9199.63 898
9200.54 941
9201.44 878
9202.35 874
9203.26 914
9204.16 1019
9205.07 977
9205.97 967
9206.88 958
9207.78 937
9208.69 958
9209.60 915
9210.50 957
9211.41 898
9212.32 895
9213.22 869
9214.13 875
9215.03 925
9215.94 940
9216.85 886
9217.75 945
9218.66 970
9219.57 919
9220.47 942
9221.38 871
9222.29 935
9223.19 957
9224.10 912
9225.01 919
9225.91 959
9226.82 922
9227.73 950
9228.63 900
9229.54 902
9230.45 874
9231.36 901
9232.26 933
9233.17 882
9234.08 834
9234.98 896
9235.89 913
9236.80 876
9237.71 912
9238.61 885
9239.52 890
9240.43 908
9241.34 931
9242.24 908
9243.15 922
9244.06 895
9244.97 886
9245.87 851
9246.78 858
9247.69 936
9248.60 905
9249.51 899
9250.41 843
9251.32 821
9252.23 882
9253.14 818
9254.05 869
9254.96 891
9255.86 906
9256.77 854
9257.68 864
9258.59 850
9259.50 894
9260.41 897
9261.31 834
9262.22 897
9263.13 840
9264.04 837
9264.95 854
9265.86 836
9266.77 847
9267.68 829
9268.58 878
9269.49 857
9270.40 870
9271.31 875
9272.22 918
9273.13 854
9274.04 909
9274.95 891
9275.86 878
9276.77 894
9277.68 861
9278.59 859
9279.50 895
9280.40 844
9281.31 865
9282.22 817
9283.13 828
9284.04 845
9284.95 837
9285.86 910
9286.77 944
9287.68 868
9288.59 817
9289.50 881
9290.41 876
9291.32 878
9292.23 896
9293.14 851
9294.05 869
9294.96 896
9295.87 919
9296.78 856
9297.69 854
9298.60 940
9299.52 913
9300.43 828
9301.34 818
9302.25 927
9303.16 947
9304.07 879
9304.98 886
9305.89 928
9306.80 823
9307.71 914
9308.62 879
9309.53 839
9310.44 825
9311.36 844
9312.27 876
9313.18 809
9314.09 816
9315.00 846
9315.91 863
9316.82 876
9317.73 882
9318.64 826
9319.56 829
9320.47 824
9321.38 827
9322.29 805
9323.20 829
9324.11 842
9325.03 857
9325.94 861
9326.85 832
9327.76 858
9328.67 868
9329.59 866
9330.50 821
9331.41 901
9332.32 814
9333.23 869
9334.15 837
9335.06 792
9335.97 837
9336.88 822
9337.79 867
9338.71 921
9339.62 875
9340.53 860
9341.44 801
9342.36 831
9343.27 862
9344.18 880
9345.09 846
9346.01 865
9346.92 845
9347.83 802
9348.75 855
9349.66 894
9350.57 860
9351.48 888
9352.40 858
9353.31 851
9354.22 894
9355.14 868
9356.05 870
9356.96 833
9357.88 898
9358.79 888
9359.70 835
9360.62 866
9361.53 847
9362.44 845
9363.36 897
9364.27 922
9365.19 902
9366.10 890
9367.01 870
9367.93 824
9368.84 890
9369.75 866
9370.67 875
9371.58 910
9372.50 890
9373.41 881
9374.32 885
9375.24 839
9376.15 862
9377.07 886
9377.98 945
9378.90 842
9379.81 802
9380.72 822
9381.64 901
9382.55 885
9383.47 849
9384.38 878
9385.30 890
9386.21 869
9387.13 868
9388.04 869
9388.96 924
9389.87 955
9390.79 909
9391.70 881
9392.62 880
9393.53 945
9394.45 1021
9395.36 934
9396.28 976
9397.19 980
9398.11 993
9399.02 1035
9399.94 993
9400.85 941
9401.77 984
9402.68 951
9403.60 923
9404.52 919
9405.43 919
9406.35 861
9407.26 874
9408.18 865
9409.09 865
9410.01 895
9410.93 944
9411.84 899
9412.76 896
9413.67 852
9414.59 846
9415.51 927
9416.42 902
9417.34 877
9418.26 869
9419.17 826
9420.09 934
9421.00 923
9421.92 867
9422.84 897
9423.75 889
9424.67 895
9425.59 905
9426.50 937
9427.42 900
9428.34 838
9429.25 847
9430.17 889
9431.09 904
9432.00 874
9432.92 891
9433.84 941
9434.76 941
9435.67 976
9436.59 935
9437.51 895
9438.42 888
9439.34 994
9440.26 927
9441.18 972
9442.09 984
9443.01 989
9443.93 994
9444.85 1011
9445.76 977
9446.68 980
9447.60 927
9448.52 954
9449.43 884
9450.35 936
9451.27 931
9452.19 1029
9453.11 1074
9454.02 1118
9454.94 1180
9455.86 1196
9456.78 1241
9457.70 1217
9458.62 1157
9459.53 1069
9460.45 1052
9461.37 1049
9462.29 1027
9463.21 1040
9464.13 999
9465.04 897
9465.96 944
9466.88 925
9467.80 893
9468.72 911
9469.64 898
9470.56 933
9471.48 961
9472.39 932
9473.31 930
9474.23 943
9475.15 962
9476.07 930
9476.99 935
9477.91 953
9478.83 959
9479.75 983
9480.67 986
9481.59 919
9482.51 997
9483.42 1021
9484.34 1092
9485.26 1017
9486.18 1005
9487.10 998
9488.02 956
9488.94 964
9489.86 1019
9490.78 968
9491.70 911
9492.62 913
9493.54 947
9494.46 1017
9495.38 924
9496.30 953
9497.22 908
9498.14 946
9499.06 897
9499.98 871
9500.90 959
9501.82 925
9502.74 853
9503.66 848
9504.58 890
9505.50 856
9506.43 875
9507.35 930
9508.27 883
9509.19 878
9510.11 880
9511.03 945
9511.95 850
9512.87 935
9513.79 912
9514.71 861
9515.63 838
9516.55 833
9517.48 877
9518.40 931
9519.32 958
9520.24 975
9521.16 922
9522.08 911
9523.00 874
9523.92 912
9524.85 886
9525.77 870
9526.69 871
9527.61 951
9528.53 914
9529.45 895
9530.38 905
9531.30 873
9532.22 852
9533.14 872
9534.06 906
9534.98 1014
9535.91 975
9536.83 885
9537.75 916
9538.67 927
9539.60 869
9540.52 935
9541.44 951
9542.36 1013
9543.28 988
9544.21 963
9545.13 977
9546.05 901
9546.97 942
9547.90 912
9548.82 876
9549.74 866
9550.66 814
9551.59 872
9552.51 960
9553.43 961
9554.36 899
9555.28 911
9556.20 951
9557.13 874
9558.05 888
9558.97 894
9559.89 842
9560.82 922
9561.74 859
9562.66 877
9563.59 906
9564.51 866
9565.43 866
9566.36 886
9567.28 846
9568.20 954
9569.13 958
9570.05 858
9570.98 937
9571.90 869
9572.82 892
9573.75 871
9574.67 838
9575.60 826
9576.52 876
9577.44 900
9578.37 905
9579.29 859
9580.22 887
9581.14 871
9582.06 875
9582.99 820
9583.91 947
9584.84 947
9585.76 935
9586.69 979
9587.61 896
9588.53 872
9589.46 868
9590.38 865
9591.31 903
9592.23 903
9593.16 956
9594.08 899
9595.01 861
9595.93 882
9596.86 895
9597.78 858
9598.71 878
9599.63 890
9600.56 952
9601.48 988
9602.41 918
9603.33 965
9604.26 959
9605.18 953
9606.11 933
9607.03 943
9607.96 995
9608.89 997
9609.81 981
9610.74 919
9611.66 976
9612.59 860
9613.51 895
9614.44 967
9615.37 933
9616.29 937
9617.22 966
9618.14 974
9619.07 995
9620.00 1012
9620.92 1034
9621.85 1018
9622.77 1027
9623.70 1007
9624.63 958
9625.55 982
9626.48 986
9627.41 1017
9628.33 999
9629.26 995
9630.19 1011
9631.11 1025
9632.04 1024
9632.97 995
9633.89 1045
9634.82 998
9635.75 1012
9636.67 1036
9637.60 1029
9638.53 985
9639.45 1045
9640.38 1008
9641.31 1053
9642.23 1025
9643.16 1103
9644.09 1069
9645.02 1120
9645.94 1042
9646.87 1037
9647.80 1104
9648.73 1165
9649.65 1243
9650.58 1225
9651.51 1188
9652.44 1257
9653.36 1287
9654.29 1343
9655.22 1234
9656.15 1236
9657.08 1210
9658.00 1167
9658.93 1182
9659.86 1224
9660.79 1249
9661.72 1175
9662.64 1159
9663.57 1122
9664.50 1245
9665.43 1133
9666.36 1096
9667.28 1094
9668.21 1124
9669.14 1188
9670.07 1111
9671.00 1080
9671.93 1258
9672.86 1186
9673.78 1214
9674.71 1303
9675.64 1276
9676.57 1224
9677.50 1238
9678.43 1128
9679.36 1166
9680.29 1251
9681.21 1338
9682.14 1275
9683.07 1259
9684.00 1269
9684.93 1264
9685.86 1199
9686.79 1214
9687.72 1337
9688.65 1321
9689.58 1299
9690.51 1378
9691.44 1239
9692.37 1299
9693.30 1271
9694.23 1304
9695.16 1316
9696.09 1282
9697.02 1333
9697.94 1418
9698.87 1479
9699.80 1527
9700.73 1631
9701.66 1616
9702.59 1634
9703.52 1756
9704.45 1656
9705.39 1634
9706.32 1511
9707.25 1482
9708.18 1406
9709.11 1343
9710.04 1306
9710.97 1326
9711.90 1214
9712.83 1246
9713.76 1232
9714.69 1205
9715.62 1296
9716.55 1391
9717.48 1221
9718.41 1201
9719.34 1198
9720.27 1174
9721.21 1158
9722.14 1186
9723.07 1167
9724.00 1179
9724.93 1172
9725.86 1156
9726.79 1255
9727.72 1178
9728.65 1187
9729.59 1214
9730.52 1162
9731.45 1129
9732.38 1088
9733.31 1136
9734.24 1160
9735.17 1186
9736.11 1194
9737.04 1117
9737.97 1089
9738.90 1137
9739.83 1155
9740.77 1178
9741.70 1133
9742.63 1178
9743.56 1145
9744.49 1116
9745.43 1139
9746.36 1116
9747.29 1190
9748.22 1111
9749.15 1159
9750.09 1136
9751.02 1084
9751.95 1085
9752.88 1087
9753.82 1076
9754.75 1112
9755.68 1129
9756.61 1080
9757.55 1095
9758.48 1079
9759.41 996
9760.35 1137
9761.28 1026
9762.21 1065
9763.14 1014
9764.08 1082
9765.01 1108
9765.94 1102
9766.88 1071
9767.81 1081
9768.74 1114
9769.68 1046
9770.61 1119
9771.54 1142
9772.48 1065
9773.41 1048
9774.34 1085
9775.28 1064
9776.21 1092
9777.14 1114
9778.08 1124
9779.01 1124
9779.94 1086
9780.88 1136
9781.81 1170
9782.75 1166
9783.68 1104
9784.61 1108
9785.55 1111
9786.48 1147
9787.42 1130
9788.35 1111
9789.28 1132
9790.22 1142
9791.15 1113
9792.09 1067
9793.02 1049
9793.96 1020
9794.89 1041
9795.83 1037
9796.76 1074
9797.69 1003
9798.63 1032
9799.56 997
9800.50 1054
9801.43 1110
9802.37 1073
9803.30 1080
9804.24 1065
9805.17 1039
9806.11 1005
9807.04 1029
9807.98 929
9808.91 962
9809.85 1052
9810.78 966
9811.72 994
9812.65 953
9813.59 959
9814.53 941
9815.46 983
9816.40 946
9817.33 908
9818.27 935
9819.20 948
9820.14 871
9821.07 954
9822.01 923
9822.95 887
9823.88 933
9824.82 970
9825.75 944
9826.69 951
9827.63 910
9828.56 896
9829.50 881
9830.43 917
9831.37 948
9832.31 913
9833.24 924
9834.18 896
9835.12 902
9836.05 849
9836.99 868
9837.93 947
9838.86 879
9839.80 864
9840.73 907
9841.67 923
9842.61 859
9843.55 917
9844.48 874
9845.42 965
9846.36 921
9847.29 853
9848.23 892
9849.17 859
9850.10 842
9851.04 837
9851.98 903
9852.92 861
9853.85 931
9854.79 927
9855.73 864
9856.67 889
9857.60 852
9858.54 919
9859.48 880
9860.42 814
9861.35 820
9862.29 805
9863.23 850
9864.17 837
9865.10 808
9866.04 919
9866.98 847
9867.92 842
9868.86 817
9869.79 846
9870.73 816
9871.67 884
9872.61 812
9873.55 844
9874.48 880
9875.42 890
9876.36 885
9877.30 870
9878.24 806
9879.18 725
9880.12 821
9881.05 836
9881.99 845
9882.93 826
9883.87 847
9884.81 908
9885.75 855
9886.69 880
9887.63 790
9888.56 785
9889.50 725
9890.44 809
9891.38 743
9892.32 813
9893.26 808
9894.20 777
9895.14 748
9896.08 774
9897.02 879
9897.96 761
9898.90 730
9899.84 807
9900.77 826
9901.71 741
9902.65 817
9903.59 811
9904.53 714
9905.47 779
9906.41 852
9907.35 805
9908.29 849
9909.23 887
9910.17 879
9911.11 835
9912.05 815
9912.99 794
9913.93 883
9914.87 803
9915.81 801
9916.75 800
9917.69 827
9918.63 849
9919.57 862
9920.52 849
9921.46 819
9922.40 834
9923.34 843
9924.28 845
9925.22 827
9926.16 881
9927.10 876
9928.04 904
9928.98 1030
9929.92 1105
9930.86 1044
9931.80 1062
9932.75 988
9933.69 968
9934.63 882
9935.57 899
9936.51 833
9937.45 828
9938.39 843
9939.33 785
9940.28 822
9941.22 761
9942.16 773
9943.10 819
9944.04 783
9944.98 810
9945.92 787
9946.87 741
9947.81 772
9948.75 849
9949.69 796
9950.63 747
9951.58 803
9952.52 700
9953.46 708
9954.40 811
9955.34 814
9956.29 745
9957.23 725
9958.17 718
9959.11 755
9960.06 762
9961.00 733
9961.94 679
9962.88 700
9963.83 775
9964.77 777
9965.71 799
9966.65 789
9967.60 784
9968.54 754
9969.48 806
9970.42 845
9971.37 801
9972.31 752
9973.25 680
9974.20 724
9975.14 671
9976.08 736
9977.03 721
9977.97 678
9978.91 755
9979.86 768
9980.80 690
9981.74 719
9982.69 727
9983.63 715
9984.57 726
9985.52 739
9986.46 724
9987.40 725
9988.35 710
9989.29 682
9990.23 742
9991.18 758
9992.12 763
9993.07 685
9994.01 706
9994.95 763
9995.90 732
9996.84 730
9997.79 721
9998.73 710
9999.67 700
10000.62 720
10001.56 709
10002.51 684
10003.45 722
10004.40 786
10005.34 690
10006.29 699
10007.23 757
10008.17 769
10009.12 709
10010.06 691
10011.01 714
10011.95 747
10012.90 767
10013.84 756
10014.79 696
10015.73 658
10016.68 721
10017.62 678
10018.57 718
10019.51 689
10020.46 701
10021.40 689
10022.35 670
10023.29 706
10024.24 678
10025.19 610
10026.13 671
10027.08 694
10028.02 737
10028.97 683
10029.91 695
10030.86 717
10031.80 706
10032.75 708
10033.70 709
10034.64 702
10035.59 710
10036.53 711
10037.48 721
10038.43 708
10039.37 729
10040.32 763
10041.26 747
10042.21 746
10043.16 715
10044.10 677
10045.05 696
10046.00 729
10046.94 735
10047.89 687
10048.84 659
10049.78 736
10050.73 724
10051.68 697
10052.62 674
10053.57 733
10054.52 720
10055.46 723
10056.41 692
10057.36 717
10058.30 670
10059.25 674
10060.20 642
10061.15 630
10062.09 672
10063.04 678
10063.99 666
10064.93 678
10065.88 773
10066.83 705
10067.78 712
10068.72 702
10069.67 643
10070.62 694
10071.57 644
10072.51 650
10073.46 705
10074.41 707
10075.36 697
10076.31 639
10077.25 634
10078.20 688
10079.15 671
10080.10 703
10081.05 641
10081.99 625
10082.94 654
10083.89 676
10084.84 680
10085.79 619
10086.74 619
10087.68 616
10088.63 653
10089.58 645
10090.53 639
10091.48 632
10092.43 646
10093.37 686
10094.32 578
10095.27 618
10096.22 638
10097.17 681
10098.12 693
10099.07 615
10100.02 580
10100.97 652
10101.91 683
10102.86 631
10103.81 587
10104.76 585
10105.71 661
10106.66 714
10107.61 694
10108.56 607
10109.51 574
10110.46 599
10111.41 581
10112.36 617
10113.31 655
10114.26 671
10115.21 677
10116.16 607
10117.11 562
10118.06 667
10119.01 716
10119.96 636
10120.91 608
10121.86 599
10122.81 671
10123.76 671
10124.71 612
10125.66 638
10126.61 617
10127.56 668
10128.51 652
10129.46 621
10130.41 685
10131.36 636
10132.31 598
10133.26 670
10134.21 659
10135.16 593
10136.11 612
10137.06 730
10138.01 672
10138.96 689
10139.91 677
10140.86 691
10141.82 661
10142.77 641
10143.72 643
10144.67 624
10145.62 608
10146.57 635
10147.52 673
10148.47 622
10149.42 596
10150.38 617
10151.33 641
10152.28 649
10153.23 613
10154.18 612
10155.13 583
10156.09 666
10157.04 670
10157.99 686
10158.94 642
10159.89 657
10160.84 667
10161.80 695
10162.75 675
10163.70 660
10164.65 609
10165.60 647
10166.56 648
10167.51 660
10168.46 630
10169.41 633
10170.36 659
10171.32 636
10172.27 690
10173.22 721
10174.17 727
10175.13 726
10176.08 634
10177.03 662
10177.98 648
10178.94 692
10179.89 653
10180.84 647
10181.80 653
10182.75 629
10183.70 700
10184.65 691
10185.61 645
10186.56 648
10187.51 633
10188.47 664
10189.42 642
10190.37 669
10191.33 712
10192.28 731
10193.23 761
10194.19 731
10195.14 642
10196.09 648
10197.05 620
10198.00 654
10198.95 658
10199.91 642
10200.86 681
10201.82 676
10202.77 674
10203.72 688
10204.68 713
10205.63 671
10206.58 644
10207.54 688
10208.49 731
10209.45 814
10210.40 758
10211.36 758
10212.31 693
10213.26 704
10214.22 738
10215.17 690
10216.13 616
10217.08 684
10218.04 725
10218.99 676
10219.94 679
10220.90 672
10221.85 652
10222.81 698
10223.76 612
10224.72 681
10225.67 680
10226.63 681
10227.58 645
10228.54 614
10229.49 695
10230.45 745
10231.40 715
10232.36 647
10233.31 672
10234.27 700
10235.22 724
10236.18 709
10237.14 757
10238.09 726
10239.05 721
10240.00 716
10240.96 706
10241.91 721
10242.87 759
10243.82 730
10244.78 719
10245.74 696
10246.69 632
10247.65 676
10248.60 660
10249.56 649
10250.52 615
10251.47 624
10252.43 598
10253.38 670
10254.34 706
10255.30 645
10256.25 654
10257.21 644
10258.17 617
10259.12 628
10260.08 646
10261.04 681
10261.99 685
10262.95 566
10263.91 571
10264.86 564
10265.82 635
10266.78 606
10267.73 618
10268.69 597
10269.65 635
10270.60 636
10271.56 744
10272.52 652
10273.47 627
10274.43 656
10275.39 663
10276.35 648
10277.30 626
10278.26 621
10279.22 576
10280.18 628
10281.13 624
10282.09 630
10283.05 598
10284.01 561
10284.96 595
10285.92 628
10286.88 593
10287.84 696
10288.79 657
10289.75 647
10290.71 657
10291.67 627
10292.63 590
10293.58 619
10294.54 585
10295.50 637
10296.46 681
10297.42 620
10298.38 546
10299.33 572
10300.29 629
10301.25 648
10302.21 600
10303.17 616
10304.13 586
10305.08 586
10306.04 579
10307.00 570
10307.96 620
10308.92 624
10309.88 628
10310.84 647
10311.80 590
10312.75 585
10313.71 558
10314.67 591
10315.63 561
10316.59 605
10317.55 562
10318.51 562
10319.47 598
10320.43 627
10321.39 671
10322.35 588
10323.31 606
10324.27 595
10325.23 541
10326.18 563
10327.14 587
10328.10 612
10329.06 589
10330.02 620
10330.98 545
10331.94 567
10332.90 526
10333.86 550
10334.82 592
10335.78 578
10336.74 566
10337.70 599
10338.66 619
10339.62 575
10340.58 545
10341.54 501
10342.50 598
10343.46 608
10344.43 592
10345.39 567
10346.35 584
10347.31 578
10348.27 642
10349.23 587
10350.19 579
10351.15 555
10352.11 562
10353.07 559
10354.03 586
10354.99 578
10355.95 535
10356.91 637
10357.88 619
10358.84 597
10359.80 587
10360.76 594
10361.72 553
10362.68 634
10363.64 611
10364.60 610
10365.57 623
10366.53 614
10367.49 584
10368.45 549
10369.41 574
10370.37 591
10371.34 604
10372.30 574
10373.26 590
10374.22 570
10375.18 613
10376.14 581
10377.11 560
10378.07 540
10379.03 496
10379.99 507
10380.95 539
10381.92 529
10382.88 494
10383.84 553
10384.80 547
10385.77 536
10386.73 555
10387.69 541
10388.65 554
10389.62 585
10390.58 579
10391.54 559
10392.50 574
10393.47 543
10394.43 539
10395.39 556
10396.35 563
10397.32 558
10398.28 512
10399.24 547
10400.21 571
10401.17 614
10402.13 557
10403.10 509
10404.06 604
10405.02 607
10405.99 609
10406.95 598
10407.91 623
10408.88 570
10409.84 565
10410.80 576
10411.77 572
10412.73 586
10413.69 554
10414.66 619
10415.62 647
10416.58 662
10417.55 578
10418.51 571
10419.48 680
10420.44 618
10421.40 628
10422.37 658
10423.33 680
10424.30 705
10425.26 677
10426.23 602
10427.19 677
10428.15 644
10429.12 666
10430.08 550
10431.05 553
10432.01 640
10432.98 587
10433.94 623
10434.91 596
10435.87 620
10436.83 583
10437.80 633
10438.76 636
10439.73 585
10440.69 596
10441.66 589
10442.62 535
10443.59 588
10444.55 559
10445.52 563
10446.48 544
10447.45 544
10448.41 592
10449.38 552
10450.35 547
10451.31 537
10452.28 538
10453.24 562
10454.21 567
10455.17 577
10456.14 556
10457.10 556
10458.07 580
10459.04 570
10460.00 566
10460.97 598
10461.93 591
10462.90 567
10463.87 526
10464.83 516
10465.80 567
10466.76 584
10467.73 512
10468.70 550
10469.66 564
10470.63 504
10471.59 565
10472.56 610
10473.53 621
10474.49 641
10475.46 612
10476.43 574
10477.39 553
10478.36 555
10479.33 581
10480.29 544
10481.26 524
10482.23 574
10483.19 572
10484.16 603
10485.13 598
10486.09 550
10487.06 602
10488.03 594
10489.00 567
10489.96 626
10490.93 566
10491.90 505
10492.87 574
10493.83 538
10494.80 563
10495.77 588
10496.73 624
10497.70 601
10498.67 591
10499.64 594
10500.61 561
10501.57 619
10502.54 601
10503.51 606
10504.48 580
10505.44 645
10506.41 678
10507.38 606
10508.35 562
10509.32 544
10510.28 555
10511.25 560
10512.22 535
10513.19 574
10514.16 536
10515.13 532
10516.09 539
10517.06 593
10518.03 630
10519.00 607
10519.97 619
10520.94 585
10521.91 596
10522.87 579
10523.84 574
10524.81 531
10525.78 584
10526.75 569
10527.72 590
10528.69 559
10529.66 595
10530.63 513
10531.59 593
10532.56 552
10533.53 546
10534.50 589
10535.47 590
10536.44 552
10537.41 552
10538.38 626
10539.35 575
10540.32 645
10541.29 624
10542.26 596
10543.23 584
10544.20 609
10545.17 608
10546.14 628
10547.11 606
10548.08 594
10549.05 618
10550.02 607
10550.99 576
10551.96 552
10552.93 732
10553.90 661
10554.87 614
10555.84 579
10556.81 636
10557.78 700
10558.75 626
10559.72 614
10560.69 611
10561.66 708
10562.63 696
10563.60 759
10564.57 755
10565.54 743
10566.51 711
10567.48 725
10568.45 752
10569.42 724
10570.40 659
10571.37 632
10572.34 685
10573.31 655
10574.28 598
10575.25 587
10576.22 618
10577.19 622
10578.16 601
10579.14 659
10580.11 647
10581.08 581
10582.05 637
10583.02 620
10583.99 687
10584.96 605
10585.94 667
10586.91 618
10587.88 677
10588.85 649
10589.82 605
10590.79 668
10591.77 600
10592.74 606
10593.71 599
10594.68 618
10595.65 657
10596.63 684
10597.60 626
10598.57 592
10599.54 624
10600.52 629
10601.49 626
10602.46 626
10603.43 606
10604.41 590
10605.38 554
10606.35 553
10607.32 619
10608.30 589
10609.27 616
10610.24 556
10611.21 620
10612.19 592
10613.16 550
10614.13 600
10615.11 601
10616.08 556
10617.05 589
10618.02 565
10619.00 620
10619.97 581
10620.94 575
10621.92 560
10622.89 606
10623.86 550
10624.84 576
10625.81 617
10626.78 572
10627.76 653
10628.73 626
10629.71 558
10630.68 586
10631.65 598
10632.63 567
10633.60 542
10634.57 565
10635.55 552
10636.52 577
10637.50 660
10638.47 612
10639.44 596
10640.42 627
10641.39 679
10642.37 632
10643.34 608
10644.31 654
10645.29 676
10646.26 644
10647.24 574
10648.21 608
10649.19 589
10650.16 558
10651.14 591
10652.11 548
10653.09 545
10654.06 537
10655.04 591
10656.01 572
10656.98 552
10657.96 544
10658.93 561
10659.91 552
10660.88 596
10661.86 613
10662.84 584
10663.81 596
10664.79 604
10665.76 570
10666.74 595
10667.71 571
10668.69 564
10669.66 579
10670.64 561
10671.61 530
10672.59 622
10673.56 575
10674.54 584
10675.52 596
10676.49 576
10677.47 551
10678.44 595
10679.42 605
10680.40 568
10681.37 557
10682.35 589
10683.32 637
10684.30 581
10685.28 592
10686.25 607
10687.23 515
10688.20 531
10689.18 477
10690.16 502
10691.13 534
10692.11 537
10693.09 551
10694.06 554
10695.04 583
10696.02 556
10696.99 570
10697.97 496
10698.95 528
10699.92 520
10700.90 577
10701.88 543
10702.85 509
10703.83 519
10704.81 511
10705.79 527
10706.76 559
10707.74 541
10708.72 517
10709.70 578
10710.67 603
10711.65 565
10712.63 492
10713.60 540
10714.58 543
10715.56 558
10716.54 545
10717.52 539
10718.49 597
10719.47 604
10720.45 557
10721.43 592
10722.40 590
10723.38 552
10724.36 585
10725.34 623
10726.32 599
10727.29 473
10728.27 569
10729.25 571
10730.23 558
10731.21 532
10732.19 531
10733.16 560
10734.14 605
10735.12 533
10736.10 522
10737.08 547
10738.06 527
10739.03 489
10740.01 532
10740.99 558
10741.97 569
10742.95 588
10743.93 548
10744.91 530
10745.89 577
10746.87 531
10747.84 554
10748.82 559
10749.80 576
10750.78 531
10751.76 544
10752.74 623
10753.72 536
10754.70 509
10755.68 547
10756.66 569
10757.64 532
10758.62 511
10759.60 540
10760.58 567
10761.56 570
10762.54 571
10763.52 521
10764.50 554
10765.48 552
10766.45 571
10767.43 581
10768.41 503
10769.39 504
10770.38 570
10771.36 529
10772.34 480
10773.32 500
10774.30 495
10775.28 478
10776.26 513
10777.24 537
10778.22 489
10779.20 559
10780.18 564
10781.16 488
10782.14 519
10783.12 581
10784.10 577
10785.08 524
10786.06 497
10787.04 580
10788.02 568
10789.00 616
10789.99 609
10790.97 569
10791.95 594
10792.93 634
10793.91 562
10794.89 534
10795.87 552
10796.85 507
10797.84 535
10798.82 505
10799.80 592
10800.78 537
10801.76 522
10802.74 531
10803.72 566
10804.71 557
10805.69 534
10806.67 530
10807.65 506
10808.63 517
10809.61 530
10810.60 529
10811.58 525
10812.56 524
10813.54 592
10814.52 580
10815.51 546
10816.49 534
10817.47 529
10818.45 554
10819.44 532
10820.42 564
10821.40 503
10822.38 501
10823.37 489
10824.35 559
10825.33 574
10826.31 555
10827.30 577
10828.28 551
10829.26 501
10830.24 524
10831.23 521
10832.21 574
10833.19 574
10834.18 550
10835.16 573
10836.14 580
10837.13 555
10838.11 542
10839.09 595
10840.07 577
10841.06 554
10842.04 550
10843.02 575
10844.01 573
10844.99 556
10845.98 550
10846.96 555
10847.94 581
10848.93 552
10849.91 537
10850.89 526
10851.88 537
10852.86 522
10853.84 512
10854.83 584
10855.81 588
10856.80 564
10857.78 541
10858.77 512
10859.75 480
10860.73 558
10861.72 566
10862.70 588
10863.69 585
10864.67 609
10865.66 550
10866.64 552
10867.62 564
10868.61 589
10869.59 566
10870.58 524
10871.56 566
10872.55 585
10873.53 558
10874.52 548
10875.50 582
10876.49 603
10877.47 581
10878.46 575
10879.44 581
10880.43 603
10881.41 586
10882.40 574
10883.38 605
10884.37 575
10885.35 589
10886.34 604
10887.32 548
10888.31 575
10889.29 580
10890.28 593
10891.27 554
10892.25 558
10893.24 580
10894.22 561
10895.21 609
10896.19 598
10897.18 607
10898.17 569
10899.15 581
10900.14 603
10901.12 554
10902.11 654
10903.10 634
10904.08 603
10905.07 656
10906.05 587
10907.04 638
10908.03 636
10909.01 619
10910.00 591
10910.99 645
10911.97 657
10912.96 603
10913.95 599
10914.93 717
10915.92 663
10916.91 658
10917.89 589
10918.88 615
10919.87 665
10920.85 604
10921.84 639
10922.83 550
10923.81 587
10924.80 655
10925.79 658
10926.78 633
10927.76 642
10928.75 665
10929.74 663
10930.73 654
10931.71 541
10932.70 664
10933.69 639
10934.68 680
10935.66 660
10936.65 661
10937.64 649
10938.63 630
10939.61 635
10940.60 679
10941.59 668
10942.58 641
10943.57 606
10944.55 767
10945.54 718
10946.53 684
10947.52 704
10948.51 714
10949.49 733
10950.48 772
10951.47 817
10952.46 775
10953.45 720
10954.44 743
10955.42 697
10956.41 686
10957.40 707
10958.39 655
10959.38 703
10960.37 754
10961.36 782
10962.34 737
10963.33 725
10964.32 691
10965.31 692
10966.30 738
10967.29 745
10968.28 728
10969.27 708
10970.26 749
10971.25 763
10972.24 680
10973.22 680
10974.21 740
10975.20 834
10976.19 733
10977.18 732
10978.17 754
10979.16 799
10980.15 766
10981.14 733
10982.13 743
10983.12 779
10984.11 735
10985.10 751
10986.09 756
10987.08 837
10988.07 799
10989.06 754
10990.05 848
10991.04 888
10992.03 881
10993.02 902
10994.01 868
10995.00 906
10995.99 899
10996.98 919
10997.97 902
10998.96 951
10999.95 908
11000.94 927
11001.93 951
11002.92 1011
11003.92 1084
11004.91 1014
11005.90 966
11006.89 930
11007.88 907
11008.87 839
11009.86 797
11010.85 882
11011.84 822
11012.83 794
11013.82 766
11014.82 720
11015.81 717
11016.80 752
11017.79 762
11018.78 748
11019.77 688
11020.76 718
11021.76 706
11022.75 717
11023.74 739
11024.73 723
11025.72 705
11026.71 700
11027.70 781
11028.70 744
11029.69 678
11030.68 715
11031.67 706
11032.66 725
11033.66 755
11034.65 725
11035.64 785
11036.63 811
11037.62 802
11038.62 756
11039.61 771
11040.60 692
11041.59 717
11042.59 778
11043.58 686
11044.57 714
11045.56 708
11046.56 674
11047.55 689
11048.54 742
11049.53 685
11050.53 661
11051.52 647
11052.51 696
11053.51 689
11054.50 656
11055.49 629
11056.49 642
11057.48 632
11058.47 641
11059.46 660
11060.46 601
11061.45 668
11062.44 606
11063.44 637
11064.43 632
11065.42 625
11066.42 650
11067.41 658
11068.41 690
11069.40 700
11070.39 747
11071.39 655
11072.38 700
11073.37 615
11074.37 650
11075.36 646
11076.36 631
11077.35 648
11078.34 663
11079.34 682
11080.33 684
11081.33 626
11082.32 647
11083.31 728
11084.31 679
11085.30 656
11086.30 649
11087.29 644
11088.29 637
11089.28 644
11090.28 634
11091.27 651
11092.27 642
11093.26 648
11094.25 702
11095.25 658
11096.24 641
11097.24 636
11098.23 628
11099.23 648
11100.22 622
11101.22 577
11102.21 657
11103.21 591
11104.20 599
11105.20 577
11106.20 592
11107.19 612
11108.19 669
11109.18 610
11110.18 672
11111.17 594
11112.17 656
11113.16 631
11114.16 642
11115.15 680
11116.15 661
11117.15 619
11118.14 606
11119.14 589
11120.13 597
11121.13 623
11122.13 644
11123.12 605
11124.12 694
11125.11 666
11126.11 608
11127.11 611
11128.10 661
11129.10 687
11130.10 624
11131.09 652
11132.09 648
11133.09 611
11134.08 664
11135.08 663
11136.07 668
11137.07 634
11138.07 574
11139.07 602
11140.06 664
11141.06 644
11142.06 630
11143.05 647
11144.05 651
11145.05 608
11146.04 656
11147.04 652
11148.04 616
11149.04 621
11150.03 609
11151.03 579
11152.03 655
11153.02 661
11154.02 619
11155.02 608
11156.02 626
11157.01 620
11158.01 529
11159.01 557
11160.01 633
11161.01 549
11162.00 627
11163.00 561
11164.00 598
11165.00 604
11165.99 596
11166.99 530
11167.99 581
11168.99 571
11169.99 607
11170.99 609
11171.98 646
11172.98 632
11173.98 550
11174.98 562
11175.98 602
11176.98 579
11177.97 544
11178.97 585
11179.97 589
11180.97 591
11181.97 633
11182.97 650
11183.97 536
11184.96 581
11185.96 598
11186.96 578
11187.96 584
11188.96 574
11189.96 647
11190.96 575
11191.96 587
11192.96 593
11193.96 554
11194.96 618
11195.96 567
11196.95 585
11197.95 611
11198.95 546
11199.95 585
11200.95 597
11201.95 549
11202.95 617
11203.95 571
11204.95 603
11205.95 602
11206.95 577
11207.95 561
11208.95 530
11209.95 540
11210.95 553
11211.95 552
11212.95 570
11213.95 524
11214.95 516
11215.95 582
11216.95 602
11217.95 555
11218.95 533
11219.95 575
11220.95 510
11221.95 530
11222.95 616
11223.95 559
11224.95 562
11225.96 558
11226.96 605
11227.96 551
11228.96 623
11229.96 660
11230.96 556
11231.96 564
11232.96 538
11233.96 537
11234.96 606
11235.96 573
11236.97 610
11237.97 526
11238.97 569
11239.97 617
11240.97 554
11241.97 540
11242.97 610
11243.98 533
11244.98 572
11245.98 597
11246.98 585
11247.98 565
11248.98 558
11249.98 595
11250.99 568
11251.99 597
11252.99 547
11253.99 519
11254.99 597
11256.00 554
11257.00 566
11258.00 662
11259.00 560
11260.00 628
11261.01 615
11262.01 577
11263.01 579
11264.01 588
11265.02 547
11266.02 613
11267.02 530
11268.02 539
11269.03 548
11270.03 565
11271.03 592
11272.03 544
11273.04 567
11274.04 562
11275.04 589
11276.05 582
11277.05 552
11278.05 590
11279.05 590
11280.06 579
11281.06 612
11282.06 650
11283.07 577
11284.07 638
11285.07 649
11286.08 617
11287.08 671
11288.08 598
11289.09 557
11290.09 577
11291.09 638
11292.10 582
11293.10 620
11294.11 595
11295.11 604
11296.11 556
11297.12 635
11298.12 628
11299.13 562
11300.13 608
11301.13 558
11302.14 580
11303.14 616
11304.15 636
11305.15 593
11306.15 654
11307.16 636
11308.16 571
11309.17 598
11310.17 637
11311.18 611
11312.18 620
11313.18 601
11314.19 609
11315.19 618
11316.20 586
11317.20 623
11318.21 589
11319.21 569
11320.22 616
11321.22 633
11322.23 573
11323.23 592
11324.24 678
11325.24 636
11326.25 612
11327.25 616
11328.26 578
11329.26 623
11330.27 604
11331.27 620
11332.28 613
11333.29 608
11334.29 618
11335.30 653
11336.30 617
11337.31 633
11338.31 651
11339.32 627
11340.33 606
11341.33 621
11342.34 593
11343.34 622
11344.35 656
11345.35 677
11346.36 719
11347.37 676
11348.37 619
11349.38 674
11350.39 636
11351.39 718
11352.40 636
11353.40 622
11354.41 632
11355.42 624
11356.42 596
11357.43 614
11358.44 654
11359.44 644
11360.45 618
11361.46 575
11362.46 563
11363.47 704
11364.48 676
11365.48 561
11366.49 556
11367.50 602
11368.50 603
11369.51 567
11370.52 634
11371.53 661
11372.53 614
11373.54 602
11374.55 643
11375.56 679
11376.56 591
11377.57 646
11378.58 639
11379.59 582
11380.59 595
11381.60 633
11382.61 641
11383.62 655
11384.62 582
11385.63 608
11386.64 654
11387.65 625
11388.65 669
11389.66 597
11390.67 699
11391.68 617
11392.69 584
11393.69 654
11394.70 627
11395.71 594
11396.72 640
11397.73 661
11398.74 635
11399.74 665
11400.75 652
11401.76 583
11402.77 656
11403.78 619
11404.79 625
11405.80 703
11406.80 697
11407.81 734
11408.82 659
11409.83 646
11410.84 648
11411.85 600
11412.86 688
11413.87 698
11414.88 673
11415.89 621
11416.89 664
11417.90 707
11418.91 717
11419.92 659
11420.93 662
11421.94 651
11422.95 679
11423.96 704
11424.97 673
11425.98 685
11426.99 658
11428.00 714
11429.01 729
11430.02 769
11431.03 713
11432.04 720
11433.05 724
11434.06 696
11435.07 682
11436.08 657
11437.09 701
11438.10 740
11439.11 662
11440.12 725
11441.13 695
11442.14 681
11443.15 691
11444.16 649
11445.17 685
11446.18 722
11447.19 732
11448.20 814
11449.21 712
11450.22 763
11451.23 758
11452.24 752
11453.25 749
11454.27 716
11455.28 692
11456.29 793
11457.30 792
11458.31 775
11459.32 750
11460.33 765
11461.34 834
11462.35 773
11463.36 794
11464.38 825
11465.39 811
11466.40 750
11467.41 789
11468.42 782
11469.43 722
11470.44 787
11471.46 759
11472.47 759
11473.48 762
11474.49 770
11475.50 793
11476.52 795
11477.53 789
11478.54 780
11479.55 848
11480.56 829
11481.57 807
11482.59 771
11483.60 829
11484.61 780
11485.62 795
11486.64 806
11487.65 873
11488.66 792
11489.67 849
11490.69 796
11491.70 828
11492.71 870
11493.72 832
11494.74 891
11495.75 865
11496.76 829
11497.77 821
11498.79 822
11499.80 838
11500.81 831
11501.83 858
11502.84 880
11503.85 862
11504.86 846
11505.88 869
11506.89 924
11507.90 903
11508.92 860
11509.93 827
11510.94 885
11511.96 837
11512.97 899
11513.98 956
11515.00 954
11516.01 900
11517.02 861
11518.04 874
11519.05 869
11520.07 885
11521.08 889
11522.09 891
11523.11 912
11524.12 960
11525.13 918
11526.15 902
11527.16 994
11528.18 1021
11529.19 1037
11530.21 980
11531.22 935
11532.23 972
11533.25 1021
11534.26 1017
11535.28 956
11536.29 975
11537.31 1048
11538.32 1062
11539.34 1094
11540.35 1009
11541.36 1067
11542.38 1055
11543.39 971
11544.41 1039
11545.42 1010
11546.44 1042
11547.45 1034
11548.47 1093
11549.48 1137
11550.50 1131
11551.51 1111
11552.53 1103
11553.54 1065
11554.56 1072
11555.57 1129
11556.59 1202
11557.61 1135
11558.62 1161
11559.64 1235
11560.65 1281
11561.67 1257
11562.68 1269
11563.70 1251
11564.71 1266
11565.73 1284
11566.75 1257
11567.76 1256
11568.78 1264
11569.79 1257
11570.81 1321
11571.83 1349
11572.84 1265
11573.86 1381
11574.87 1345
11575.89 1312
11576.91 1459
11577.92 1423
11578.94 1376
11579.96 1486
11580.97 1474
11581.99 1457
11583.00 1547
11584.02 1541
11585.04 1647
11586.05 1682
11587.07 1724
11588.09 1757
11589.10 1858
11590.12 1911
11591.14 1974
11592.16 1982
11593.17 2058
11594.19 2087
11595.21 2132
11596.22 2105
11597.24 2167
11598.26 2088
11599.28 2274
11600.29 2451
11601.31 2604
11602.33 2875
11603.34 3237
11604.36 3662
11605.38 3988
11606.40 4398
11607.41 4555
11608.43 4726
11609.45 4571
11610.47 4285
11611.49 3950
11612.50 3619
11613.52 3036
11614.54 2688
11615.56 2403
11616.58 2139
11617.59 1978
11618.61 1842
11619.63 1778
11620.65 1791
11621.67 1679
11622.68 1651
11623.70 1750
11624.72 1707
11625.74 1710
11626.76 1685
11627.78 1720
11628.79 1661
11629.81 1574
11630.83 1608
11631.85 1561
11632.87 1516
11633.89 1533
11634.91 1564
11635.93 1549
11636.94 1538
11637.96 1575
11638.98 1563
11640.00 1524
11641.02 1615
11642.04 1623
11643.06 1581
11644.08 1669
11645.10 1803
11646.12 1772
11647.14 1768
11648.16 1732
11649.17 1637
11650.19 1628
11651.21 1459
11652.23 1424
11653.25 1393
11654.27 1356
11655.29 1277
11656.31 1233
11657.33 1225
11658.35 1293
11659.37 1222
11660.39 1146
11661.41 1240
11662.43 1299
11663.45 1255
11664.47 1166
11665.49 1213
11666.51 1208
11667.53 1256
11668.55 1327
11669.57 1284
11670.59 1323
11671.61 1301
11672.63 1312
11673.65 1318
11674.67 1265
11675.70 1285
11676.72 1311
11677.74 1314
11678.76 1322
11679.78 1327
11680.80 1377
11681.82 1466
11682.84 1474
11683.86 1484
11684.88 1521
11685.90 1591
11686.92 1509
11687.95 1537
11688.97 1488
11689.99 1454
11691.01 1418
11692.03 1424
11693.05 1370
11694.07 1381
11695.10 1317
11696.12 1317
11697.14 1317
11698.16 1308
11699.18 1326
11700.20 1304
11701.22 1281
11702.25 1243
11703.27 1275
11704.29 1275
11705.31 1271
11706.33 1214
11707.36 1235
11708.38 1206
11709.40 1202
11710.42 1244
11711.44 1234
11712.47 1143
11713.49 1206
11714.51 1170
11715.53 1201
11716.56 1117
11717.58 1154
11718.60 1115
11719.62 1157
11720.65 1199
11721.67 1183
11722.69 1149
11723.71 1142
11724.74 1162
11725.76 1065
11726.78 1053
11727.80 1079
11728.83 1041
11729.85 1097
11730.87 1026
11731.90 980
11732.92 970
11733.94 1010
11734.97 1030
11735.99 947
11737.01 989
11738.04 980
11739.06 1002
11740.08 984
11741.11 1025
11742.13 978
11743.15 965
11744.18 981
11745.20 957
11746.22 950
11747.25 939
11748.27 989
11749.30 1028
11750.32 970
11751.34 1011
11752.37 1022
11753.39 997
11754.42 980
11755.44 988
11756.46 941
11757.49 932
11758.51 912
11759.54 985
11760.56 943
11761.58 988
11762.61 979
11763.63 850
11764.66 849
11765.68 870
11766.71 861
11767.73 823
11768.76 831
11769.78 830
11770.81 844
11771.83 833
11772.86 841
11773.88 828
11774.91 821
11775.93 805
11776.96 843
11777.98 884
11779.01 874
11780.03 865
11781.06 830
11782.08 889
11783.11 919
11784.13 810
11785.16 847
11786.18 820
11787.21 763
11788.23 734
11789.26 726
11790.28 738
11791.31 763
11792.34 800
11793.36 817
11794.39 871
11795.41 834
11796.44 816
11797.47 790
11798.49 773
11799.52 818
11800.54 778
11801.57 804
11802.60 844
11803.62 760
11804.65 705
11805.67 727
11806.70 711
11807.73 727
11808.75 720
11809.78 745
11810.81 771
11811.83 750
11812.86 704
11813.89 768
11814.91 754
11815.94 726
11816.97 719
11817.99 729
11819.02 766
11820.05 767
11821.07 660
11822.10 653
11823.13 718
11824.16 764
11825.18 751
11826.21 698
11827.24 714
11828.26 704
11829.29 658
11830.32 740
11831.35 733
11832.37 698
11833.40 712
11834.43 753
11835.46 749
11836.48 664
11837.51 695
11838.54 695
11839.57 756
11840.59 662
11841.62 653
11842.65 680
11843.68 699
11844.71 721
11845.73 644
11846.76 599
11847.79 662
11848.82 616
11849.85 667
11850.88 633
11851.90 608
11852.93 622
11853.96 660
11854.99 669
11856.02 603
11857.05 662
11858.07 656
11859.10 651
11860.13 642
11861.16 610
11862.19 638
11863.22 637
11864.25 650
11865.28 623
11866.30 619
11867.33 706
11868.36 656
11869.39 664
11870.42 670
11871.45 638
11872.48 677
11873.51 710
11874.54 713
11875.57 661
11876.60 639
11877.63 662
11878.65 652
11879.68 622
11880.71 592
11881.74 599
11882.77 617
11883.80 608
11884.83 546
11885.86 601
11886.89 675
11887.92 648
11888.95 640
11889.98 621
11891.01 658
11892.04 612
11893.07 639
11894.10 579
11895.13 658
11896.16 687
11897.19 642
11898.22 644
11899.25 631
11900.28 658
11901.31 634
11902.34 627
11903.38 653
11904.41 610
11905.44 604
11906.47 666
11907.50 632
11908.53 673
11909.56 691
11910.59 700
11911.62 698
11912.65 673
11913.68 643
11914.71 650
11915.75 626
11916.78 629
11917.81 639
11918.84 609
11919.87 609
11920.90 630
11921.93 670
11922.96 682
11924.00 664
11925.03 640
11926.06 649
11927.09 642
11928.12 616
11929.15 634
11930.18 610
11931.22 603
11932.25 694
11933.28 653
11934.31 682
11935.34 718
11936.38 691
11937.41 752
11938.44 728
11939.47 691
11940.50 661
11941.54 672
11942.57 674
11943.60 648
11944.63 601
11945.67 625
11946.70 668
11947.73 642
11948.76 659
11949.80 613
11950.83 615
11951.86 604
11952.89 660
11953.93 631
11954.96 605
11955.99 654
11957.02 636
11958.06 589
11959.09 567
11960.12 584
11961.16 610
11962.19 613
11963.22 581
11964.26 550
11965.29 579
11966.32 579
11967.36 619
11968.39 565
11969.42 547
11970.46 565
11971.49 615
11972.52 601
11973.56 579
11974.59 598
11975.62 618
11976.66 577
11977.69 589
11978.73 655
11979.76 594
11980.79 589
11981.83 607
11982.86 574
11983.89 614
11984.93 591
11985.96 629
11987.00 606
11988.03 582
11989.07 567
11990.10 600
11991.13 585
11992.17 593
11993.20 602
11994.24 630
11995.27 567
11996.31 560
11997.34 535
11998.38 613
11999.41 581
12000.45 576
12001.48 614
12002.51 586
12003.55 580
12004.58 654
12005.62 616
12006.65 606
12007.69 620
12008.72 601
12009.76 616
12010.80 637
12011.83 596
12012.87 646
12013.90 606
12014.94 684
12015.97 692
12017.01 668
12018.04 673
12019.08 648
12020.11 629
12021.15 599
12022.19 583
12023.22 682
12024.26 643
12025.29 587
12026.33 610
12027.36 673
12028.40 640
12029.44 598
12030.47 625
12031.51 659
12032.54 681
12033.58 620
12034.62 614
12035.65 647
12036.69 685
12037.73 583
12038.76 601
12039.80 604
12040.84 668
12041.87 630
12042.91 584
12043.94 619
12044.98 634
12046.02 606
12047.06 627
12048.09 658
12049.13 640
12050.17 590
12051.20 612
12052.24 644
12053.28 631
12054.31 608
12055.35 613
12056.39 648
12057.43 612
12058.46 625
12059.50 658
12060.54 623
12061.57 626
12062.61 618
12063.65 624
12064.69 631
12065.72 614
12066.76 638
12067.80 630
12068.84 628
12069.88 616
12070.91 594
12071.95 567
12072.99 615
12074.03 632
12075.06 585
12076.10 588
12077.14 555
12078.18 582
12079.22 623
12080.26 581
12081.29 577
12082.33 605
12083.37 615
12084.41 617
12085.45 582
12086.49 621
12087.52 640
12088.56 655
12089.60 629
12090.64 567
12091.68 594
12092.72 585
12093.76 584
12094.79 630
12095.83 652
12096.87 611
12097.91 630
12098.95 677
12099.99 588
12101.03 585
12102.07 621
12103.11 672
12104.15 654
12105.19 692
12106.22 646
12107.26 608
12108.30 603
12109.34 605
12110.38 678
12111.42 669
12112.46 634
12113.50 620
12114.54 580
12115.58 608
12116.62 618
12117.66 584
12118.70 588
12119.74 535
12120.78 551
12121.82 603
12122.86 601
12123.90 602
12124.94 604
12125.98 584
12127.02 579
12128.06 580
12129.10 517
12130.14 556
12131.18 524
12132.22 591
12133.26 564
12134.30 565
12135.34 585
12136.38 605
12137.42 573
12138.47 577
12139.51 576
12140.55 541
12141.59 561
12142.63 586
12143.67 577
12144.71 602
12145.75 572
12146.79 557
12147.83 547
12148.87 573
12149.92 587
12150.96 527
12152.00 562
12153.04 576
12154.08 569
12155.12 561
12156.16 576
12157.21 539
12158.25 497
12159.29 524
12160.33 551
12161.37 569
12162.41 581
12163.46 571
12164.50 562
12165.54 556
12166.58 597
12167.62 537
12168.67 534
12169.71 593
12170.75 568
12171.79 582
12172.83 598
12173.88 545
12174.92 521
12175.96 569
12177.00 529
12178.05 500
12179.09 534
12180.13 608
12181.17 580
12182.22 514
12183.26 513
12184.30 544
12185.34 540
12186.39 506
12187.43 569
12188.47 541
12189.51 522
12190.56 508
12191.60 521
12192.64 457
12193.69 482
12194.73 529
12195.77 520
12196.82 531
12197.86 504
12198.90 525
12199.95 564
12200.99 546
12202.03 521
12203.08 556
12204.12 526
12205.16 552
12206.21 526
12207.25 506
12208.29 454
12209.34 486
12210.38 530
12211.43 492
12212.47 504
12213.51 510
12214.56 528
12215.60 519
12216.65 486
12217.69 459
12218.73 491
12219.78 497
12220.82 500
12221.87 517
12222.91 528
12223.96 493
12225.00 520
12226.04 530
12227.09 487
12228.13 509
12229.18 550
12230.22 498
12231.27 498
12232.31 501
12233.36 489
12234.40 525
12235.45 507
12236.49 510
12237.54 551
12238.58 548
12239.63 488
12240.67 551
12241.72 594
12242.76 565
12243.81 547
12244.85 528
12245.90 557
12246.94 525
12247.99 503
12249.03 539
12250.08 505
12251.12 494
12252.17 505
12253.22 507
12254.26 500
12255.31 502
12256.35 502
12257.40 527
12258.44 506
12259.49 515
12260.54 535
12261.58 483
12262.63 519
12263.67 515
12264.72 486
12265.77 520
12266.81 521
12267.86 538
12268.91 498
12269.95 494
12271.00 452
12272.04 471
12273.09 519
12274.14 471
12275.18 511
12276.23 505
12277.28 494
12278.32 486
12279.37 470
12280.42 518
12281.46 483
12282.51 485
12283.56 552
12284.61 476
12285.65 539
12286.70 423
12287.75 482
12288.79 503
12289.84 459
12290.89 466
12291.94 433
12292.98 469
12294.03 490
12295.08 471
12296.13 518
12297.17 477
12298.22 467
12299.27 451
12300.32 506
12301.36 492
12302.41 438
12303.46 439
12304.51 486
12305.55 441
12306.60 458
12307.65 511
12308.70 468
12309.75 482
12310.79 457
12311.84 473
12312.89 474
12313.94 474
12314.99 435
12316.04 460
12317.08 505
12318.13 527
12319.18 475
12320.23 470
12321.28 451
12322.33 484
12323.37 506
12324.42 464
12325.47 491
12326.52 489
12327.57 479
12328.62 500
12329.67 460
12330.72 445
12331.77 458
12332.81 477
12333.86 443
12334.91 442
12335.96 480
12337.01 395
12338.06 457
12339.11 428
12340.16 454
12341.21 453
12342.26 466
12343.31 448
12344.36 439
12345.41 432
12346.46 444
12347.51 485
12348.56 453
12349.61 487
12350.65 486
12351.70 495
12352.75 447
12353.80 464
12354.85 428
12355.90 442
12356.95 439
12358.00 451
12359.05 475
12360.11 435
12361.16 443
12362.21 454
12363.26 448
12364.31 407
12365.36 410
12366.41 446
12367.46 480
12368.51 482
12369.56 470
12370.61 417
12371.66 467
12372.71 429
12373.76 499
12374.81 479
12375.86 467
12376.91 451
12377.97 475
12379.02 487
12380.07 497
12381.12 454
12382.17 433
12383.22 420
12384.27 433
12385.32 455
12386.37 402
12387.43 449
12388.48 473
12389.53 498
12390.58 463
12391.63 463
12392.68 469
12393.74 453
12394.79 484
12395.84 473
12396.89 474
12397.94 419
12398.99 424
12400.05 421
12401.10 449
12402.15 440
12403.20 442
12404.25 451
12405.31 485
12406.36 489
12407.41 484
12408.46 433
12409.51 443
12410.57 422
12411.62 422
12412.67 420
12413.72 443
12414.78 416
12415.83 397
12416.88 431
12417.93 453
12418.99 415
12420.04 378
12421.09 471
12422.15 465
12423.20 456
12424.25 455
12425.30 450
12426.36 502
12427.41 507
12428.46 485
12429.52 480
12430.57 432
12431.62 470
12432.68 413
12433.73 434
12434.78 453
12435.84 417
12436.89 411
12437.94 422
12439.00 464
12440.05 447
12441.10 493
12442.16 452
12443.21 443
12444.27 447
12445.32 421
12446.37 461
12447.43 455
12448.48 471
12449.54 422
12450.59 430
12451.64 461
12452.70 482
12453.75 428
12454.81 468
12455.86 451
12456.91 439
12457.97 416
12459.02 437
12460.08 428
12461.13 449
12462.19 437
12463.24 525
12464.30 472
12465.35 462
12466.41 477
12467.46 438
12468.52 463
12469.57 420
12470.63 462
12471.68 447
12472.73 439
12473.79 466
12474.85 499
12475.90 449
12476.96 432
12478.01 423
12479.07 475
12480.12 488
12481.18 455
12482.23 430
12483.29 388
12484.34 449
12485.40 468
12486.45 417
12487.51 445
12488.57 448
12489.62 429
12490.68 458
12491.73 446
12492.79 507
12493.84 488
12494.90 512
12495.96 464
12497.01 418
12498.07 428
12499.12 435
12500.18 443
12501.24 458
12502.29 471
12503.35 389
12504.41 411
12505.46 473
12506.52 493
12507.57 489
12508.63 443
12509.69 465
12510.74 449
12511.80 465
12512.86 468
12513.91 486
12514.97 440
12516.03 427
12517.08 461
12518.14 523
12519.20 486
12520.26 462
12521.31 463
12522.37 458
12523.43 485
12524.48 485
12525.54 468
12526.60 425
12527.66 455
12528.71 446
12529.77 458
12530.83 474
12531.89 474
12532.94 455
12534.00 488
12535.06 494
12536.12 479
12537.17 485
12538.23 528
12539.29 510
12540.35 557
12541.41 498
12542.46 540
12543.52 529
12544.58 532
12545.64 557
12546.70 554
12547.75 570
12548.81 515
12549.87 464
12550.93 527
12551.99 605
12553.05 624
12554.10 610
12555.16 645
12556.22 676
12557.28 735
12558.34 702
12559.40 775
12560.46 671
12561.51 734
12562.57 661
12563.63 639
12564.69 648
12565.75 551
12566.81 551
12567.87 535
12568.93 520
12569.99 506
12571.04 528
12572.10 520
12573.16 444
12574.22 477
12575.28 453
12576.34 519
12577.40 519
12578.46 522
12579.52 510
12580.58 516
12581.64 506
12582.70 514
12583.76 517
12584.82 520
12585.88 518
12586.94 523
12588.00 551
12589.06 496
12590.12 528
12591.18 527
12592.24 500
12593.30 493
12594.36 565
12595.42 595
12596.48 566
12597.54 480
12598.60 534
12599.66 570
12600.72 518
12601.78 503
12602.84 486
12603.90 477
12604.96 487
12606.02 468
12607.08 434
12608.14 480
12609.20 478
12610.27 486
12611.33 517
12612.39 527
12613.45 523
12614.51 568
12615.57 506
12616.63 499
12617.69 542
12618.75 560
12619.81 586
12620.88 542
12621.94 520
12623.00 551
12624.06 528
12625.12 561
12626.18 550
12627.24 573
12628.31 536
12629.37 599
12630.43 570
12631.49 566
12632.55 584
12633.61 646
12634.68 638
12635.74 623
12636.80 696
12637.86 719
12638.92 737
12639.99 663
12641.05 602
12642.11 617
12643.17 594
12644.23 576
12645.30 586
12646.36 536
12647.42 535
12648.48 568
12649.55 546
12650.61 495
12651.67 521
12652.73 496
12653.80 516
12654.86 532
12655.92 524
12656.99 519
12658.05 517
12659.11 534
12660.17 549
12661.24 564
12662.30 512
12663.36 526
12664.43 535
12665.49 497
12666.55 510
12667.62 551
12668.68 511
12669.74 504
12670.81 501
12671.87 493
12672.93 503
12674.00 524
12675.06 498
12676.12 543
12677.19 547
12678.25 544
12679.31 545
12680.38 573
12681.44 546
12682.51 489
12683.57 505
12684.63 497
12685.70 492
12686.76 462
12687.83 498
12688.89 517
12689.95 499
12691.02 482
12692.08 474
12693.15 546
12694.21 515
12695.28 490
12696.34 497
12697.40 550
12698.47 492
12699.53 468
12700.60 507
12701.66 489
12702.73 493
12703.79 493
12704.86 472
12705.92 516
12706.99 509
12708.05 497
12709.12 560
12710.18 453
12711.25 486
12712.31 529
12713.38 550
12714.44 574
12715.51 542
12716.57 550
12717.64 510
12718.70 504
12719.77 524
12720.83 451
12721.90 480
12722.97 499
12724.03 513
12725.10 499
12726.16 504
12727.23 474
12728.29 492
12729.36 482
12730.43 491
12731.49 474
12732.56 455
12733.62 488
12734.69 492
12735.76 443
12736.82 460
12737.89 475
12738.95 456
12740.02 486
12741.09 509
12742.15 473
12743.22 458
12744.29 499
12745.35 391
12746.42 400
12747.49 465
12748.55 457
12749.62 504
12750.69 433
12751.75 405
12752.82 466
12753.89 497
12754.95 478
12756.02 440
12757.09 459
12758.15 453
12759.22 432
12760.29 474
12761.36 486
12762.42 422
12763.49 457
12764.56 489
12765.62 419
12766.69 431
12767.76 438
12768.83 469
12769.89 427
12770.96 467
12772.03 466
12773.10 429
12774.17 423
12775.23 402
12776.30 440
12777.37 463
12778.44 453
12779.50 403
12780.57 383
12781.64 413
12782.71 434
12783.78 424
12784.84 440
12785.91 420
12786.98 435
12788.05 498
12789.12 428
12790.19 401
12791.25 437
12792.32 402
12793.39 413
12794.46 417
12795.53 445
12796.60 424
12797.67 416
12798.73 421
12799.80 429
12800.87 423
12801.94 434
12803.01 382
12804.08 412
12805.15 443
12806.22 415
12807.29 436
12808.36 431
12809.42 383
12810.49 404
12811.56 363
12812.63 370
12813.70 399
12814.77 347
12815.84 389
12816.91 402
12817.98 415
12819.05 418
12820.12 407
12821.19 413
12822.26 474
12823.33 396
12824.40 428
12825.47 444
12826.54 429
12827.61 441
12828.68 402
12829.75 376
12830.82 439
12831.89 411
12832.96 404
12834.03 419
12835.10 446
12836.17 445
12837.24 434
12838.31 413
12839.38 416
12840.45 368
12841.52 439
12842.59 434
12843.66 413
12844.73 421
12845.80 426
12846.87 388
12847.95 426
12849.02 423
12850.09 373
12851.16 389
12852.23 408
12853.30 379
12854.37 355
12855.44 378
12856.51 401
12857.58 411
12858.66 400
12859.73 391
12860.80 405
12861.87 411
12862.94 365
12864.01 389
12865.08 384
12866.16 412
12867.23 389
12868.30 353
12869.37 379
12870.44 430
12871.51 364
12872.59 392
12873.66 388
12874.73 401
12875.80 397
12876.87 404
12877.95 387
12879.02 428
12880.09 418
12881.16 425
12882.23 380
12883.31 393
12884.38 403
12885.45 376
12886.52 405
12887.60 369
12888.67 414
12889.74 378
12890.81 352
12891.89 378
12892.96 398
12894.03 393
12895.11 380
12896.18 386
12897.25 354
12898.32 384
12899.40 415
12900.47 399
12901.54 450
12902.62 397
12903.69 398
12904.76 361
12905.84 398
12906.91 400
12907.98 387
12909.06 394
12910.13 379
12911.20 362
12912.28 378
12913.35 391
12914.42 374
12915.50 385
12916.57 365
12917.64 394
12918.72 374
12919.79 374
12920.87 378
12921.94 345
12923.01 380
12924.09 369
12925.16 326
12926.24 376
12927.31 389
12928.38 363
12929.46 394
12930.53 386
12931.61 402
12932.68 346
12933.76 345
12934.83 362
12935.90 386
12936.98 386
12938.05 387
12939.13 330
12940.20 366
12941.28 336
12942.35 358
12943.43 344
12944.50 339
12945.58 341
12946.65 402
12947.73 351
12948.80 342
12949.88 381
12950.95 367
12952.03 373
12953.10 373
12954.18 391
12955.25 368
12956.33 314
12957.40 344
12958.48 384
12959.55 329
12960.63 331
12961.70 364
12962.78 377
12963.86 348
12964.93 378
12966.01 358
12967.08 333
12968.16 384
12969.24 342
12970.31 362
12971.39 326
12972.46 371
12973.54 379
12974.62 341
12975.69 348
12976.77 325
12977.84 345
12978.92 352
12980.00 354
12981.07 414
12982.15 343
12983.23 333
12984.30 361
12985.38 338
12986.46 373
12987.53 369
12988.61 345
12989.69 351
12990.76 358
12991.84 389
12992.92 401
12993.99 297
12995.07 360
12996.15 335
12997.22 317
12998.30 330
12999.38 373
13000.45 390
13001.53 362
13002.61 355
13003.69 369
13004.76 358
13005.84 330
13006.92 307
13008.00 367
13009.07 362
13010.15 421
13011.23 353
13012.31 357
13013.38 378
13014.46 329
13015.54 336
13016.62 336
13017.70 352
13018.77 361
13019.85 367
13020.93 395
13022.01 359
13023.09 314
13024.16 390
13025.24 372
13026.32 311
13027.40 314
13028.48 368
13029.56 377
13030.63 345
13031.71 337
13032.79 368
13033.87 391
13034.95 385
13036.03 379
13037.11 349
13038.18 298
13039.26 349
13040.34 388
13041.42 403
13042.50 329
13043.58 346
13044.66 349
13045.74 396
13046.82 358
13047.89 344
13048.97 353
13050.05 337
13051.13 359
13052.21 321
13053.29 336
13054.37 360
13055.45 415
13056.53 413
13057.61 376
13058.69 354
13059.77 364
13060.85 362
13061.93 322
13063.01 332
13064.09 348
13065.17 373
13066.25 358
13067.33 352
13068.41 308
13069.49 323
13070.57 375
13071.65 387
13072.73 326
13073.81 346
13074.89 369
13075.97 346
13077.05 360
13078.13 332
13079.21 334
13080.29 342
13081.37 344
13082.45 327
13083.53 378
13084.61 340
13085.69 360
13086.77 338
13087.85 369
13088.94 314
13090.02 360
13091.10 357
13092.18 338
13093.26 370
13094.34 322
13095.42 347
13096.50 344
13097.58 372
13098.66 351
13099.75 340
13100.83 343
13101.91 316
13102.99 341
13104.07 341
13105.15 292
13106.23 352
13107.32 322
13108.40 358
13109.48 388
13110.56 364
13111.64 380
13112.72 378
13113.81 352
13114.89 339
13115.97 351
13117.05 354
13118.13 375
13119.22 359
13120.30 372
13121.38 336
13122.46 347
13123.55 354
13124.63 353
13125.71 318
13126.79 319
13127.88 343
13128.96 356
13130.04 371
13131.12 293
13132.21 309
13133.29 323
13134.37 365
13135.45 348
13136.54 339
13137.62 324
13138.70 321
13139.79 320
13140.87 333
13141.95 333
13143.03 361
13144.12 351
13145.20 337
13146.28 384
13147.37 394
13148.45 388
13149.53 392
13150.62 379
13151.70 339
13152.78 344
13153.87 387
13154.95 367
13156.03 317
13157.12 338
13158.20 377
13159.29 360
13160.37 331
13161.45 357
13162.54 346
13163.62 348
13164.71 295
13165.79 321
13166.87 348
13167.96 355
13169.04 347
13170.13 341
13171.21 355
13172.29 331
13173.38 311
13174.46 340
13175.55 319
13176.63 336
13177.72 349
13178.80 387
13179.89 375
13180.97 364
13182.06 358
13183.14 309
13184.22 320
13185.31 345
13186.39 352
13187.48 312
13188.56 334
13189.65 338
13190.73 338
13191.82 410
13192.90 383
13193.99 350
13195.07 339
13196.16 337
13197.25 355
13198.33 316
13199.42 321
13200.50 356
13201.59 354
13202.67 327
13203.76 339
13204.84 332
13205.93 310
13207.02 326
13208.10 322
13209.19 318
13210.27 306
13211.36 314
13212.44 299
13213.53 325
13214.62 338
13215.70 334
13216.79 340
13217.88 319
13218.96 364
13220.05 365
13221.13 350
13222.22 378
13223.31 366
13224.39 329
13225.48 313
13226.57 345
13227.65 336
13228.74 349
13229.83 336
13230.91 299
13232.00 306
13233.09 335
13234.17 327
13235.26 328
13236.35 329
13237.43 351
13238.52 298
13239.61 308
13240.70 323
13241.78 332
13242.87 321
13243.96 354
13245.04 306
13246.13 303
13247.22 297
13248.31 298
13249.39 314
13250.48 317
13251.57 301
13252.66 333
13253.74 386
13254.83 346
13255.92 299
13257.01 344
13258.10 348
13259.18 347
13260.27 377
13261.36 328
13262.45 312
13263.54 328
13264.62 342
13265.71 352
13266.80 352
13267.89 354
13268.98 316
13270.06 319
13271.15 326
13272.24 317
13273.33 343
13274.42 351
13275.51 306
13276.60 352
13277.68 361
13278.77 329
13279.86 327
13280.95 333
13282.04 300
13283.13 310
13284.22 323
13285.31 305
13286.39 345
13287.48 329
13288.57 313
13289.66 300
13290.75 326
13291.84 339
13292.93 313
13294.02 315
13295.11 313
13296.20 335
13297.29 365
13298.38 391
13299.47 358
13300.56 314
13301.65 334
13302.73 322
13303.82 342
13304.91 329
13306.00 331
13307.09 362
13308.18 335
13309.27 345
13310.36 360
13311.45 363
13312.54 338
13313.63 375
13314.72 344
13315.81 342
13316.90 332
13318.00 339
13319.09 353
13320.18 332
13321.27 324
13322.36 332
13323.45 360
13324.54 311
13325.63 330
13326.72 328
13327.81 352
13328.90 349
13329.99 381
13331.08 318
13332.17 338
13333.26 313
13334.35 314
13335.45 325
13336.54 364
13337.63 329
13338.72 349
13339.81 306
13340.90 317
13341.99 335
13343.08 356
13344.18 329
13345.27 316
13346.36 323
13347.45 333
13348.54 339
13349.63 295
13350.72 357
13351.82 316
13352.91 323
13354.00 329
13355.09 334
13356.18 367
13357.28 352
13358.37 334
13359.46 325
13360.55 301
13361.64 295
13362.74 302
13363.83 310
13364.92 325
13366.01 318
13367.10 355
13368.20 338
13369.29 359
13370.38 367
13371.47 334
13372.57 374
13373.66 340
13374.75 372
13375.84 330
13376.94 344
13378.03 360
13379.12 302
13380.22 329
13381.31 341
13382.40 300
13383.49 309
13384.59 321
13385.68 343
13386.77 309
13387.87 307
13388.96 358
13390.05 365
13391.15 344
13392.24 348
13393.33 317
13394.43 279
13395.52 330
13396.61 351
13397.71 348
13398.80 343
13399.90 325
13400.99 293
13402.08 272
13403.18 277
13404.27 322
13405.36 347
13406.46 324
13407.55 320
13408.65 319
13409.74 366
13410.83 337
13411.93 309
13413.02 329
13414.12 336
13415.21 342
13416.31 323
13417.40 316
13418.49 340
13419.59 348
13420.68 371
13421.78 388
13422.87 344
13423.97 333
13425.06 333
13426.16 304
13427.25 326
13428.35 322
13429.44 335
13430.54 324
13431.63 348
13432.73 371
13433.82 342
13434.92 324
13436.01 327
13437.11 311
13438.20 310
13439.30 335
13440.39 310
13441.49 371
13442.58 317
13443.68 296
13444.77 333
13445.87 340
13446.96 383
13448.06 358
13449.16 342
13450.25 333
13451.35 300
13452.44 305
13453.54 329
13454.64 331
13455.73 346
13456.83 350
13457.92 299
13459.02 348
13460.12 356
13461.21 331
13462.31 361
13463.40 340
13464.50 363
13465.60 351
13466.69 338
13467.79 344
13468.89 333
13469.98 329
13471.08 336
13472.18 284
13473.27 331
13474.37 353
13475.47 324
13476.56 360
13477.66 352
13478.76 339
13479.85 332
13480.95 357
13482.05 308
13483.14 333
13484.24 365
13485.34 359
13486.44 326
13487.53 322
13488.63 304
13489.73 325
13490.83 314
13491.92 335
13493.02 338
13494.12 336
13495.21 314
13496.31 352
13497.41 339
13498.51 313
13499.61 306
13500.70 330
13501.80 377
13502.90 383
13504.00 378
13505.10 371
13506.19 359
13507.29 371
13508.39 353
13509.49 365
13510.59 349
13511.68 377
13512.78 367
13513.88 353
13514.98 385
13516.08 372
13517.18 336
13518.27 347
13519.37 339
13520.47 397
13521.57 368
13522.67 386
13523.77 358
13524.87 318
13525.96 371
13527.06 338
13528.16 309
13529.26 335
13530.36 358
13531.46 371
13532.56 374
13533.66 324
13534.76 353
13535.86 371
13536.96 369
13538.05 363
13539.15 384
13540.25 364
13541.35 314
13542.45 357
13543.55 324
13544.65 328
13545.75 344
13546.85 351
13547.95 328
13549.05 332
13550.15 331
13551.25 363
13552.35 354
13553.45 309
13554.55 347
13555.65 314
13556.75 351
13557.85 322
13558.95 288
13560.05 339
13561.15 346
13562.25 369
13563.35 309
13564.45 287
13565.55 340
13566.65 323
13567.75 325
13568.85 324
13569.95 368
13571.05 366
13572.16 315
13573.26 313
13574.36 314
13575.46 307
13576.56 304
13577.66 366
13578.76 330
13579.86 319
13580.96 344
13582.06 371
13583.16 342
13584.27 324
13585.37 328
13586.47 339
13587.57 384
13588.67 352
13589.77 327
13590.87 291
13591.98 297
13593.08 362
13594.18 351
13595.28 357
13596.38 315
13597.48 367
13598.59 350
13599.69 358
13600.79 323
13601.89 305
13602.99 314
13604.10 288
13605.20 284
13606.30 293
13607.40 343
13608.50 309
13609.61 292
13610.71 329
13611.81 357
13612.91 307
13614.02 308
13615.12 296
13616.22 335
13617.32 329
13618.43 320
13619.53 329
13620.63 340
13621.73 372
13622.84 341
13623.94 352
13625.04 310
13626.14 320
13627.25 323
13628.35 322
13629.45 322
13630.56 347
13631.66 343
13632.76 319
13633.87 361
13634.97 314
13636.07 364
13637.18 326
13638.28 309
13639.38 313
13640.49 336
13641.59 317
13642.69 359
13643.80 299
13644.90 296
13646.00 316
13647.11 327
13648.21 343
13649.32 328
13650.42 303
13651.52 332
13652.63 378
13653.73 324
13654.84 332
13655.94 310
13657.04 298
13658.15 298
13659.25 286
13660.36 303
13661.46 302
13662.57 317
13663.67 295
13664.77 339
13665.88 355
13666.98 363
13668.09 318
13669.19 314
13670.30 268
13671.40 292
13672.51 343
13673.61 371
13674.72 313
13675.82 273
13676.93 293
13678.03 318
13679.14 322
13680.24 328
13681.35 312
13682.45 306
13683.56 344
13684.66 382
13685.77 381
13686.87 344
13687.98 345
13689.08 333
13690.19 284
13691.29 299
13692.40 291
13693.51 332
13694.61 329
13695.72 315
13696.82 337
13697.93 297
13699.03 299
13700.14 318
13701.25 318
13702.35 340
13703.46 315
13704.56 273
13705.67 312
13706.78 300
13707.88 286
13708.99 323
13710.10 303
13711.20 298
13712.31 329
13713.41 352
13714.52 304
13715.63 292
13716.73 300
13717.84 298
13718.95 334
13720.05 312
13721.16 318
13722.27 379
13723.37 349
13724.48 342
13725.59 356
13726.70 330
13727.80 275
13728.91 282
13730.02 361
13731.12 358
13732.23 327
13733.34 354
13734.45 336
13735.55 310
13736.66 329
13737.77 348
13738.87 344
13739.98 325
13741.09 319
13742.20 369
13743.31 360
13744.41 317
13745.52 322
13746.63 355
13747.74 322
13748.84 326
13749.95 341
13751.06 318
13752.17 326
13753.28 320
13754.38 334
13755.49 349
13756.60 343
13757.71 386
13758.82 389
13759.93 344
13761.03 369
13762.14 388
13763.25 402
13764.36 397
13765.47 381
13766.58 399
13767.68 408
13768.79 397
13769.90 394
13771.01 394
13772.12 420
13773.23 457
13774.34 382
13775.45 429
13776.56 454
13777.66 452
13778.77 487
13779.88 509
13780.99 463
13782.10 386
13783.21 362
13784.32 423
13785.43 364
13786.54 379
13787.65 383
13788.76 370
13789.87 361
13790.98 333
13792.09 357
13793.20 351
13794.31 386
13795.42 335
13796.52 341
13797.63 340
13798.74 345
13799.85 361
13800.96 353
13802.07 349
13803.18 306
13804.29 372
13805.40 350
13806.51 316
13807.63 339
13808.74 330
13809.85 322
13810.96 316
13812.07 336
13813.18 320
13814.29 343
13815.40 334
13816.51 351
13817.62 365
13818.73 327
13819.84 383
13820.95 358
13822.06 391
13823.17 326
13824.28 376
13825.40 363
13826.51 345
13827.62 319
13828.73 339
13829.84 341
13830.95 311
13832.06 382
13833.17 327
13834.28 334
13835.40 325
13836.51 323
13837.62 336
13838.73 338
13839.84 356
13840.95 345
13842.06 341
13843.18 329
13844.29 295
13845.40 332
13846.51 362
13847.62 347
13848.74 302
13849.85 303
13850.96 315
13852.07 332
13853.18 343
13854.30 365
13855.41 364
13856.52 333
13857.63 317
13858.74 315
13859.86 304
13860.97 314
13862.08 332
13863.19 349
13864.31 363
13865.42 326
13866.53 329
13867.64 336
13868.76 327
13869.87 357
13870.98 326
13872.10 386
13873.21 368
13874.32 364
13875.43 349
13876.55 346
13877.66 380
13878.77 368
13879.89 349
13881.00 345
13882.11 337
13883.23 394
13884.34 382
13885.45 373
13886.57 368
13887.68 359
13888.79 357
13889.91 405
13891.02 385
13892.13 403
13893.25 405
13894.36 337
13895.48 394
13896.59 388
13897.70 390
13898.82 422
13899.93 385
13901.05 405
13902.16 321
13903.27 360
13904.39 393
13905.50 393
13906.62 352
13907.73 368
13908.85 374
13909.96 362
13911.07 357
13912.19 341
13913.30 356
13914.42 387
13915.53 348
13916.65 345
13917.76 328
13918.88 367
13919.99 337
13921.11 352
13922.22 317
13923.34 367
13924.45 331
13925.57 329
13926.68 351
13927.80 355
13928.91 371
13930.03 348
13931.14 317
13932.26 304
13933.37 318
13934.49 385
13935.60 324
13936.72 326
13937.83 343
13938.95 315
13940.06 282
13941.18 326
13942.30 375
13943.41 358
13944.53 309
13945.64 337
13946.76 313
13947.87 309
13948.99 353
13950.11 377
13951.22 330
13952.34 290
13953.45 269
13954.57 330
13955.69 329
13956.80 336
13957.92 361
13959.04 341
13960.15 318
13961.27 343
13962.39 325
13963.50 386
13964.62 320
13965.73 318
13966.85 292
13967.97 305
13969.08 341
13970.20 369
13971.32 338
13972.44 314
13973.55 330
13974.67 347
13975.79 323
13976.90 316
13978.02 315
13979.14 324
13980.25 334
13981.37 328
13982.49 314
13983.61 326
13984.72 366
13985.84 357
13986.96 371
13988.08 348
13989.19 321
13990.31 306
13991.43 347
13992.55 352
13993.66 342
13994.78 319
13995.90 354
13997.02 319
13998.14 317
13999.25 345
14000.37 342
14001.49 322
14002.61 318
14003.73 356
14004.84 343
14005.96 354
14007.08 350
14008.20 369
14009.32 293
14010.44 317
14011.55 309
14012.67 304
14013.79 314
14014.91 328
14016.03 302
14017.15 327
14018.27 371
14019.38 352
14020.50 313
14021.62 341
14022.74 314
14023.86 336
14024.98 384
14026.10 333
14027.22 294
14028.34 290
14029.46 315
14030.57 309
14031.69 364
14032.81 319
14033.93 306
14035.05 312
14036.17 306
14037.29 360
14038.41 364
14039.53 376
14040.65 392
14041.77 339
14042.89 333
14044.01 378
14045.13 317
14046.25 337
14047.37 343
14048.49 352
14049.61 289
14050.73 309
14051.85 338
14052.97 314
14054.09 364
14055.21 353
14056.33 345
14057.45 362
14058.57 332
14059.69 334
14060.81 351
14061.93 375
14063.05 351
14064.17 308
14065.29 323
14066.41 336
14067.53 304
14068.65 321
14069.78 332
14070.90 354
14072.02 359
14073.14 360
14074.26 379
14075.38 352
14076.50 334
14077.62 343
14078.74 330
14079.86 343
14080.99 381
14082.11 347
14083.23 335
14084.35 344
14085.47 382
14086.59 314
14087.71 332
14088.84 346
14089.96 389
14091.08 353
14092.20 386
14093.32 386
14094.44 376
14095.57 413
14096.69 420
14097.81 354
14098.93 379
14100.05 405
14101.18 404
14102.30 374
14103.42 374
14104.54 389
14105.66 422
14106.79 395
14107.91 374
14109.03 336
14110.15 354
14111.28 381
14112.40 358
14113.52 327
14114.64 316
14115.77 344
14116.89 328
14118.01 303
14119.13 342
14120.26 339
14121.38 325
14122.50 358
14123.63 305
14124.75 296
14125.87 331
14126.99 344
14128.12 387
14129.24 361
14130.36 357
14131.49 305
14132.61 317
14133.73 307
14134.86 336
14135.98 345
14137.10 381
14138.23 355
14139.35 345
14140.47 329
14141.60 332
14142.72 345
14143.85 352
14144.97 330
14146.09 334
14147.22 355
14148.34 322
14149.47 351
14150.59 370
14151.71 305
14152.84 344
14153.96 322
14155.09 352
14156.21 361
14157.33 331
14158.46 297
14159.58 309
14160.71 273
14161.83 306
14162.96 312
14164.08 318
14165.21 324
14166.33 317
14167.45 345
14168.58 345
14169.70 328
14170.83 327
14171.95 324
14173.08 301
14174.20 320
14175.33 321
14176.45 311
14177.58 300
14178.70 305
14179.83 285
14180.95 348
14182.08 313
14183.20 354
14184.33 291
14185.46 318
14186.58 313
14187.71 270
14188.83 328
14189.96 331
14191.08 315
14192.21 309
14193.33 329
14194.46 318
14195.59 324
14196.71 295
14197.84 325
14198.96 300
14200.09 349
14201.22 334
14202.34 298
14203.47 314
14204.59 330
14205.72 271
14206.85 303
14207.97 319
14209.10 303
14210.23 320
14211.35 320
14212.48 334
14213.61 294
14214.73 277
14215.86 276
14216.99 274
14218.11 332
14219.24 294
14220.37 301
14221.49 315
14222.62 325
14223.75 350
14224.87 327
14226.00 318
14227.13 326
14228.25 283
14229.38 292
14230.51 327
14231.64 332
14232.76 332
14233.89 313
14235.02 308
14236.14 304
14237.27 301
14238.40 301
14239.53 358
14240.66 367
14241.78 338
14242.91 290
14244.04 287
14245.17 306
14246.29 337
14247.42 298
14248.55 282
14249.68 322
14250.81 335
14251.93 320
14253.06 311
14254.19 307
14255.32 340
14256.45 305
14257.57 302
14258.70 286
14259.83 325
14260.96 339
14262.09 306
14263.22 293
14264.34 280
14265.47 298
14266.60 291
14267.73 293
14268.86 268
14269.99 292
14271.12 255
14272.25 271
14273.37 278
14274.50 296
14275.63 302
14276.76 302
14277.89 326
14279.02 335
14280.15 308
14281.28 257
14282.41 271
14283.54 292
14284.67 255
14285.80 258
14286.92 275
14288.05 317
14289.18 344
14290.31 292
14291.44 293
14292.57 270
14293.70 313
14294.83 304
14295.96 319
14297.09 334
14298.22 329
14299.35 306
14300.48 333
14301.61 280
14302.74 327
14303.87 317
14305.00 293
14306.13 301
14307.26 267
14308.39 327
14309.52 305
14310.65 334
14311.78 301
14312.91 295
14314.04 348
14315.18 315
14316.31 317
14317.44 319
14318.57 297
14319.70 275
14320.83 270
14321.96 339
14323.09 300
14324.22 349
14325.35 304
14326.48 292
14327.61 327
14328.75 302
14329.88 298
14331.01 310
14332.14 329
14333.27 329
14334.40 328
14335.53 331
14336.66 311
14337.80 312
14338.93 309
14340.06 370
14341.19 312
14342.32 305
14343.45 315
14344.59 351
14345.72 327
14346.85 355
14347.98 322
14349.11 309
14350.24 323
14351.38 284
14352.51 284
14353.64 319
14354.77 331
14355.91 333
14357.04 290
14358.17 258
14359.30 266
14360.43 319
14361.57 285
14362.70 295
14363.83 310
14364.96 298
14366.10 302
14367.23 248
14368.36 267
14369.49 295
14370.63 305
14371.76 309
14372.89 297
14374.03 274
14375.16 339
14376.29 296
14377.42 296
14378.56 291
14379.69 269
14380.82 311
14381.96 287
14383.09 295
14384.22 302
14385.36 308
14386.49 271
14387.62 274
14388.76 280
14389.89 281
14391.02 310
14392.16 293
14393.29 263
14394.43 275
14395.56 271
14396.69 282
14397.83 299
14398.96 264
14400.09 259
14401.23 264
14402.36 269
14403.50 235
14404.63 270
14405.76 279
14406.90 259
14408.03 265
14409.17 279
14410.30 305
14411.44 277
14412.57 281
14413.70 277
14414.84 285
14415.97 276
14417.11 277
14418.24 243
14419.38 280
14420.51 263
14421.65 298
14422.78 297
14423.92 290
14425.05 301
14426.19 261
14427.32 290
14428.46 282
14429.59 289
14430.73 264
14431.86 269
14433.00 268
14434.13 272
14435.27 274
14436.40 277
14437.54 257
14438.67 297
14439.81 258
14440.95 266
14442.08 275
14443.22 304
14444.35 271
14445.49 269
14446.62 308
14447.76 290
14448.90 245
14450.03 272
14451.17 303
14452.30 305
14453.44 277
14454.58 216
14455.71 211
14456.85 251
14457.98 272
14459.12 263
14460.26 250
14461.39 268
14462.53 289
14463.67 274
14464.80 273
14465.94 275
14467.07 261
14468.21 269
14469.35 288
14470.48 262
14471.62 273
14472.76 270
14473.90 261
14475.03 265
14476.17 260
14477.31 251
14478.44 322
14479.58 312
14480.72 264
14481.85 259
14482.99 256
14484.13 242
14485.27 272
14486.40 256
14487.54 263
14488.68 267
14489.82 274
14490.95 280
14492.09 275
14493.23 238
14494.37 292
14495.50 250
14496.64 233
14497.78 240
14498.92 265
14500.05 276
14501.19 242
14502.33 261
14503.47 222
14504.61 267
14505.74 251
14506.88 254
14508.02 255
14509.16 249
14510.30 224
14511.44 255
14512.57 307
14513.71 273
14514.85 201
14515.99 262
14517.13 290
14518.27 257
14519.41 240
14520.54 238
14521.68 276
14522.82 250
14523.96 251
14525.10 267
14526.24 255
14527.38 288
14528.52 264
14529.65 268
14530.79 286
14531.93 292
14533.07 319
14534.21 262
14535.35 278
14536.49 262
14537.63 258
14538.77 263
14539.91 232
14541.05 215
14542.19 252
14543.33 278
14544.47 245
14545.61 237
14546.75 238
14547.89 273
14549.02 262
14550.16 268
14551.30 247
14552.44 232
14553.58 264
14554.72 264
14555.86 239
14557.00 244
14558.14 279
14559.29 282
14560.43 233
14561.57 226
14562.71 268
14563.85 257
14564.99 256
14566.13 261
14567.27 250
14568.41 255
14569.55 223
14570.69 256
14571.83 243
14572.97 257
14574.11 248
14575.25 275
14576.39 288
14577.53 225
14578.68 256
14579.82 243
14580.96 251
14582.10 273
14583.24 237
14584.38 235
14585.52 236
14586.66 242
14587.80 237
14588.95 233
14590.09 240
14591.23 260
14592.37 252
14593.51 251
14594.65 252
14595.79 260
14596.94 257
14598.08 245
14599.22 251
14600.36 231
14601.50 232
14602.65 299
14603.79 284
14604.93 261
14606.07 264
14607.21 263
14608.36 224
14609.50 256
14610.64 261
14611.78 215
14612.92 223
14614.07 272
14615.21 262
14616.35 275
14617.49 245
14618.64 249
14619.78 249
14620.92 214
14622.06 220
14623.21 219
14624.35 222
14625.49 223
14626.64 234
14627.78 244
14628.92 207
14630.06 254
14631.21 240
14632.35 267
14633.49 273
14634.64 251
14635.78 293
14636.92 290
14638.07 239
14639.21 269
14640.35 278
14641.50 235
14642.64 265
14643.78 255
14644.93 245
14646.07 275
14647.21 273
14648.36 255
14649.50 269
14650.65 267
14651.79 262
14652.93 236
14654.08 236
14655.22 241
14656.37 215
14657.51 239
14658.65 262
14659.80 272
14660.94 222
14662.09 249
14663.23 246
14664.37 239
14665.52 238
14666.66 247
14667.81 239
14668.95 256
14670.10 248
14671.24 270
14672.39 236
14673.53 245
14674.68 261
14675.82 258
14676.97 230
14678.11 241
14679.25 274
14680.40 246
14681.54 205
14682.69 223
14683.83 226
14684.98 244
14686.13 268
14687.27 258
14688.42 236
14689.56 235
14690.71 261
14691.85 271
14693.00 232
14694.14 232
14695.29 262
14696.43 251
14697.58 237
14698.72 254
14699.87 223
14701.02 222
14702.16 232
14703.31 242
14704.45 262
14705.60 228
14706.75 241
14707.89 249
14709.04 224
14710.18 245
14711.33 235
14712.48 241
14713.62 276
14714.77 235
14715.92 248
14717.06 201
14718.21 200
14719.35 247
14720.50 233
14721.65 218
14722.79 238
14723.94 234
14725.09 260
14726.23 240
14727.38 256
14728.53 233
14729.67 226
14730.82 241
14731.97 232
14733.12 248
14734.26 237
14735.41 235
14736.56 251
14737.70 195
14738.85 220
14740.00 231
14741.15 226
14742.29 266
14743.44 207
14744.59 237
14745.74 244
14746.88 248
14748.03 231
14749.18 213
14750.33 225
14751.47 214
14752.62 248
14753.77 241
14754.92 219
14756.07 212
14757.21 239
14758.36 230
14759.51 211
14760.66 192
14761.81 244
14762.95 248
14764.10 239
14765.25 253
14766.40 253
14767.55 228
14768.70 218
14769.84 215
14770.99 202
14772.14 206
14773.29 212
14774.44 209
14775.59 243
14776.74 228
14777.88 210
14779.03 209
14780.18 213
14781.33 211
14782.48 212
14783.63 228
14784.78 231
14785.93 193
14787.08 222
14788.22 204
14789.37 193
14790.52 251
14791.67 266
14792.82 239
14793.97 259
14795.12 253
14796.27 247
14797.42 236
14798.57 237
14799.72 243
14800.87 216
14802.02 242
14803.17 219
14804.32 248
14805.47 225
14806.62 204
14807.77 195
14808.92 212
14810.07 235
14811.22 201
14812.37 237
14813.52 220
14814.67 251
14815.82 265
14816.97 279
14818.12 204
14819.27 209
14820.42 225
14821.57 224
14822.72 210
14823.87 238
14825.02 251
14826.17 266
14827.32 239
14828.47 239
14829.62 234
14830.78 211
14831.93 246
14833.08 249
14834.23 229
14835.38 237
14836.53 234
14837.68 224
14838.83 235
14839.98 231
14841.13 207
14842.29 205
14843.44 216
14844.59 236
14845.74 213
14846.89 214
14848.04 224
14849.19 238
14850.35 224
14851.50 205
14852.65 237
14853.80 233
14854.95 246
14856.10 213
14857.26 222
14858.41 173
14859.56 221
14860.71 219
14861.86 207
14863.02 248
14864.17 203
14865.32 200
14866.47 220
14867.63 249
14868.78 224
14869.93 252
14871.08 236
14872.23 208
14873.39 189
14874.54 189
14875.69 249
14876.84 229
14878.00 255
14879.15 218
14880.30 203
14881.46 224
14882.61 206
14883.76 195
14884.91 227
14886.07 225
14887.22 239
14888.37 239
14889.53 229
14890.68 221
14891.83 237
14892.99 247
14894.14 254
14895.29 226
14896.45 243
14897.60 249
14898.75 250
14899.91 216
14901.06 205
14902.21 226
14903.37 255
14904.52 255
14905.67 170
14906.83 193
14907.98 206
14909.14 270
14910.29 273
14911.44 223
14912.60 236
14913.75 202
14914.91 250
14916.06 196
14917.21 206
14918.37 186
14919.52 248
14920.68 225
14921.83 231
14922.99 234
14924.14 248
14925.30 198
14926.45 212
14927.60 212
14928.76 183
14929.91 215
14931.07 212
14932.22 250
14933.38 226
14934.53 202
14935.69 202
14936.84 221
14938.00 271
14939.15 239
14940.31 215
14941.46 228
14942.62 234
14943.77 217
14944.93 212
14946.08 215
14947.24 249
14948.39 194
14949.55 250
14950.71 214
14951.86 208
14953.02 205
14954.17 200
14955.33 227
14956.48 230
14957.64 185
14958.80 242
14959.95 258
14961.11 238
14962.26 226
14963.42 211
14964.57 221
14965.73 224
14966.89 217
14968.04 199
14969.20 208
14970.36 229
14971.51 231
14972.67 224
14973.82 244
14974.98 243
14976.14 210
14977.29 240
14978.45 230
14979.61 178
14980.76 213
14981.92 248
14983.08 265
14984.23 244
14985.39 230
14986.55 227
14987.70 257
14988.86 243
14990.02 231
14991.18 213
14992.33 218
14993.49 262
14994.65 215
14995.80 200
14996.96 221
14998.12 212
14999.28 224
15000.43 232
15001.59 239
15002.75 216
15003.91 237
15005.06 223
15006.22 190
15007.38 191
15008.54 212
15009.69 228
15010.85 230
15012.01 242
15013.17 219
15014.33 236
15015.48 212
15016.64 240
15017.80 184
15018.96 223
15020.12 228
15021.27 236
15022.43 229
15023.59 243
15024.75 177
15025.91 221
15027.07 220
15028.23 228
15029.38 220
15030.54 217
15031.70 240
15032.86 246
15034.02 264
15035.18 218
15036.34 252
15037.49 234
15038.65 274
15039.81 213
15040.97 203
15042.13 233
15043.29 256
15044.45 236
15045.61 219
15046.77 209
15047.93 223
15049.09 209
15050.24 180
15051.40 230
15052.56 220
15053.72 209
15054.88 215
15056.04 200
15057.20 210
15058.36 197
15059.52 247
15060.68 232
15061.84 256
15063.00 243
15064.16 214
15065.32 221
15066.48 206
15067.64 200
15068.80 219
15069.96 202
15071.12 187
15072.28 219
15073.44 250
15074.60 204
15075.76 190
15076.92 224
15078.08 226
15079.24 201
15080.40 258
15081.56 214
15082.72 202
15083.89 252
15085.05 205
15086.21 201
15087.37 193
15088.53 226
15089.69 214
15090.85 220
15092.01 254
15093.17 253
15094.33 214
15095.49 263
15096.66 201
15097.82 219
15098.98 204
15100.14 214
15101.30 235
15102.46 222
15103.62 248
15104.78 210
15105.95 212
15107.11 211
15108.27 223
15109.43 179
15110.59 200
15111.75 215
15112.92 219
15114.08 237
15115.24 212
15116.40 208
15117.56 209
15118.73 209
15119.89 205
15121.05 220
15122.21 214
15123.37 212
15124.54 204
15125.70 221
15126.86 227
15128.02 227
15129.19 202
15130.35 217
15131.51 214
15132.67 237
15133.84 197
15135.00 220
15136.16 198
15137.32 209
15138.49 207
15139.65 222
15140.81 227
15141.97 204
15143.14 196
15144.30 230
15145.46 196
15146.63 201
15147.79 235
15148.95 228
15150.12 231
15151.28 185
15152.44 223
15153.61 216
15154.77 212
15155.93 204
15157.10 198
15158.26 210
15159.42 239
15160.59 226
15161.75 214
15162.91 178
15164.08 179
15165.24 198
15166.41 210
15167.57 247
15168.73 200
15169.90 204
15171.06 202
15172.23 212
15173.39 227
15174.55 256
15175.72 229
15176.88 207
15178.05 239
15179.21 248
15180.38 226
15181.54 204
15182.70 198
15183.87 181
15185.03 224
15186.20 220
15187.36 205
15188.53 211
15189.69 221
15190.86 231
15192.02 209
15193.19 199
15194.35 226
15195.52 253
15196.68 194
15197.85 213
15199.01 209
15200.18 231
15201.34 194
15202.51 229
15203.67 199
15204.84 232
15206.00 198
15207.17 232
15208.33 236
15209.50 217
15210.66 229
15211.83 209
15213.00 208
15214.16 212
15215.33 222
15216.49 222
15217.66 233
15218.82 196
15219.99 194
15221.16 197
15222.32 220
15223.49 201
15224.65 198
15225.82 198
15226.99 221
15228.15 217
15229.32 212
15230.49 203
15231.65 236
15232.82 221
15233.98 220
15235.15 212
15236.32 187
15237.48 230
15238.65 227
15239.82 223
15240.98 226
15242.15 217
15243.32 240
15244.48 241
15245.65 217
15246.82 210
15247.98 202
15249.15 232
15250.32 198
15251.49 207
15252.65 224
15253.82 225
15254.99 240
15256.16 196
15257.32 223
15258.49 225
15259.66 213
15260.82 213
15261.99 196
15263.16 180
15264.33 262
15265.49 210
15266.66 216
15267.83 188
15269.00 195
15270.17 179
15271.33 186
15272.50 215
15273.67 177
15274.84 159
15276.01 198
15277.17 237
15278.34 228
15279.51 219
15280.68 211
15281.85 207
15283.01 202
15284.18 201
15285.35 211
15286.52 213
15287.69 204
15288.86 184
15290.03 227
15291.19 208
15292.36 201
15293.53 196
15294.70 219
15295.87 211
15297.04 200
15298.21 202
15299.38 209
15300.54 187
15301.71 186
15302.88 217
15304.05 186
15305.22 159
15306.39 177
15307.56 230
15308.73 221
15309.90 268
15311.07 266
15312.24 291
15313.41 241
15314.58 219
15315.75 222
15316.92 256
15318.09 233
15319.25 197
15320.42 208
15321.59 208
15322.76 205
15323.93 203
15325.10 216
15326.27 179
15327.44 192
15328.61 226
15329.78 205
15330.95 211
15332.12 203
15333.29 181
15334.46 199
15335.64 229
15336.81 222
15337.98 237
15339.15 245
15340.32 234
15341.49 207
15342.66 191
15343.83 208
15345.00 232
15346.17 176
15347.34 186
15348.51 221
15349.68 257
15350.85 254
15352.02 196
15353.20 217
15354.37 206
15355.54 189
15356.71 191
15357.88 202
15359.05 192
15360.22 227
15361.39 197
15362.57 193
15363.74 219
15364.91 257
15366.08 250
15367.25 210
15368.42 184
15369.59 216
15370.77 207
15371.94 220
15373.11 199
15374.28 207
15375.45 220
15376.63 228
15377.80 204
15378.97 204
15380.14 210
15381.31 194
15382.49 201
15383.66 210
15384.83 196
15386.00 202
15387.17 219
15388.35 225
15389.52 239
15390.69 207
15391.86 230
15393.04 240
15394.21 218
15395.38 235
15396.55 235
15397.73 220
15398.90 234
15400.07 227
15401.25 209
15402.42 212
15403.59 200
15404.76 208
15405.94 189
15407.11 217
15408.28 200
15409.46 236
15410.63 241
15411.80 189
15412.98 205
15414.15 199
15415.32 193
15416.50 209
15417.67 199
15418.84 230
15420.02 233
15421.19 212
15422.36 236
15423.54 233
15424.71 229
15425.89 223
15427.06 222
15428.23 220
15429.41 210
15430.58 185
15431.76 199
15432.93 241
15434.10 199
15435.28 226
15436.45 251
15437.63 191
15438.80 215
15439.97 212
15441.15 218
15442.32 201
15443.50 204
15444.67 219
15445.85 220
15447.02 187
15448.20 207
15449.37 223
15450.55 200
15451.72 197
15452.89 206
15454.07 198
15455.24 222
15456.42 201
15457.59 198
15458.77 208
15459.94 191
15461.12 204
15462.30 239
15463.47 190
15464.65 179
15465.82 191
15467.00 192
15468.17 218
15469.35 190
15470.52 193
15471.70 222
15472.87 208
15474.05 204
15475.22 195
15476.40 212
15477.58 200
15478.75 210
15479.93 212
15481.10 198
15482.28 268
15483.46 240
15484.63 218
15485.81 209
15486.98 225
15488.16 188
15489.34 190
15490.51 223
15491.69 212
15492.87 204
15494.04 186
15495.22 211
15496.39 227
15497.57 202
15498.75 224
15499.92 213
15501.10 203
15502.28 215
15503.45 190
15504.63 210
15505.81 223
15506.98 184
15508.16 181
15509.34 221
15510.52 196
15511.69 210
15512.87 191
15514.05 176
15515.22 201
15516.40 237
15517.58 222
15518.76 215
15519.93 193
15521.11 191
15522.29 240
15523.47 215
15524.64 214
15525.82 181
15527.00 165
15528.18 201
15529.35 184
15530.53 227
15531.71 197
15532.89 211
15534.07 177
15535.24 198
15536.42 195
15537.60 214
15538.78 228
15539.96 205
15541.13 198
15542.31 212
15543.49 196
15544.67 190
15545.85 223
15547.03 219
15548.20 210
15549.38 227
15550.56 214
15551.74 207
15552.92 167
15554.10 172
15555.28 210
15556.45 209
15557.63 229
15558.81 211
15559.99 191
15561.17 208
15562.35 197
15563.53 224
15564.71 186
15565.89 184
15567.07 206
15568.24 187
15569.42 160
15570.60 188
15571.78 196
15572.96 223
15574.14 175
15575.32 192
15576.50 179
15577.68 191
15578.86 196
15580.04 171
15581.22 213
15582.40 209
15583.58 200
15584.76 224
15585.94 212
15587.12 198
15588.30 198
15589.48 236
15590.66 228
15591.84 211
15593.02 217
15594.20 191
15595.38 185
15596.56 186
15597.74 183
15598.92 196
15600.10 217
15601.28 210
15602.46 217
15603.64 196
15604.82 186
15606.00 187
15607.18 199
15608.36 221
15609.55 194
15610.73 198
15611.91 211
15613.09 189
15614.27 203
15615.45 215
15616.63 219
15617.81 237
15618.99 228
15620.17 231
15621.36 208
15622.54 202
15623.72 196
15624.90 202
15626.08 202
15627.26 207
15628.44 203
15629.63 197
15630.81 201
15631.99 203
15633.17 207
15634.35 245
15635.53 216
15636.72 221
15637.90 199
15639.08 189
15640.26 191
15641.44 167
15642.63 192
15643.81 221
15644.99 247
15646.17 236
15647.35 174
15648.54 197
15649.72 166
15650.90 198
15652.08 232
15653.27 214
15654.45 210
15655.63 212
15656.81 236
15658.00 220
15659.18 249
15660.36 232
15661.54 210
15662.73 260
15663.91 211
15665.09 208
15666.28 180
15667.46 229
15668.64 255
15669.82 208
15671.01 209
15672.19 241
15673.37 215
15674.56 205
15675.74 230
15676.92 203
15678.11 206
15679.29 197
15680.47 260
15681.66 228
15682.84 236
15684.03 218
15685.21 241
15686.39 212
15687.58 207
15688.76 234
15689.94 248
15691.13 226
15692.31 229
15693.50 246
15694.68 237
15695.86 217
15697.05 208
15698.23 213
15699.42 200
15700.60 222
15701.78 253
15702.97 216
15704.15 201
15705.34 227
15706.52 225
15707.71 215
15708.89 192
15710.08 226
15711.26 232
15712.45 220
15713.63 223
15714.81 222
15716.00 237
15717.18 196
15718.37 187
15719.55 193
15720.74 240
15721.92 222
15723.11 217
15724.29 221
15725.48 214
15726.66 231
15727.85 234
15729.04 232
15730.22 237
15731.41 202
15732.59 230
15733.78 248
15734.96 204
15736.15 217
15737.33 201
15738.52 189
15739.71 201
15740.89 210
15742.08 222
15743.26 227
15744.45 228
15745.63 252
15746.82 236
15748.01 211
15749.19 180
15750.38 201
15751.56 226
15752.75 220
15753.94 212
15755.12 211
15756.31 217
15757.50 216
15758.68 234
15759.87 237
15761.06 217
15762.24 224
15763.43 249
15764.62 223
15765.80 238
15766.99 233
15768.18 260
15769.36 247
15770.55 220
15771.74 207
15772.92 208
15774.11 190
15775.30 211
15776.48 216
15777.67 227
15778.86 241
15780.05 211
15781.23 195
15782.42 210
15783.61 238
15784.80 219
15785.98 210
15787.17 244
15788.36 240
15789.55 217
15790.73 209
15791.92 224
15793.11 230
15794.30 194
15795.48 223
15796.67 244
15797.86 220
15799.05 225
15800.24 194
15801.42 188
15802.61 239
15803.80 220
15804.99 212
15806.18 197
15807.37 198
15808.55 248
15809.74 216
15810.93 214
15812.12 220
15813.31 225
15814.50 216
15815.68 196
15816.87 215
15818.06 236
15819.25 229
15820.44 214
15821.63 225
15822.82 213
15824.01 216
15825.19 225
15826.38 219
15827.57 229
15828.76 195
15829.95 206
15831.14 195
15832.33 221
15833.52 209
15834.71 199
15835.90 202
15837.09 187
15838.28 219
15839.47 206
15840.66 201
15841.84 161
15843.03 204
15844.22 230
15845.41 209
15846.60 198
15847.79 209
15848.98 201
15850.17 204
15851.36 228
15852.55 217
15853.74 212
15854.93 238
15856.12 222
15857.31 199
15858.50 188
15859.69 237
15860.88 200
15862.07 194
15863.26 239
15864.46 208
15865.65 190
15866.84 195
15868.03 185
15869.22 186
15870.41 191
15871.60 178
15872.79 197
15873.98 207
15875.17 229
15876.36 252
15877.55 218
15878.74 211
15879.94 152
15881.13 175
15882.32 161
15883.51 170
15884.70 188
15885.89 209
15887.08 191
15888.27 215
15889.46 209
15890.66 227
15891.85 210
15893.04 175
15894.23 224
15895.42 204
15896.61 214
15897.81 217
15899.00 194
15900.19 206
15901.38 204
15902.57 187
15903.76 201
15904.96 209
15906.15 237
15907.34 192
15908.53 193
15909.72 198
15910.92 178
15912.11 208
15913.30 184
15914.49 228
15915.69 216
15916.88 211
15918.07 213
15919.26 214
15920.46 200
15921.65 210
15922.84 206
15924.03 212
15925.23 214
15926.42 223
15927.61 187
15928.81 210
15930.00 235
15931.19 227
15932.38 192
15933.58 202
15934.77 175
15935.96 220
15937.16 218
15938.35 189
15939.54 212
15940.74 192
15941.93 234
15943.12 233
15944.32 207
15945.51 205
15946.70 198
15947.90 217
15949.09 192
15950.28 197
15951.48 256
15952.67 233
15953.87 212
15955.06 223
15956.25 197
15957.45 239
15958.64 221
15959.84 220
15961.03 197
15962.22 205
15963.42 186
15964.61 187
15965.81 185
15967.00 200
15968.19 213
15969.39 217
15970.58 203
15971.78 200
15972.97 209
15974.17 191
15975.36 207
15976.56 210
15977.75 206
15978.95 187
15980.14 210
15981.34 171
15982.53 180
15983.72 168
15984.92 216
15986.11 227
15987.31 199
15988.50 224
15989.70 178
15990.90 224
15992.09 202
15993.29 232
15994.48 211
15995.68 215
15996.87 228
15998.07 213
15999.26 213
16000.46 206
16001.65 198
16002.85 192
16004.05 156
16005.24 194
16006.44 193
16007.63 181
16008.83 221
16010.02 203
16011.22 202
16012.42 232
16013.61 188
16014.81 192
16016.00 193
16017.20 174
16018.40 188
16019.59 180
16020.79 202
16021.99 220
16023.18 217
16024.38 198
16025.58 176
16026.77 181
16027.97 175
16029.16 174
16030.36 138
16031.56 167
16032.76 184
16033.95 202
16035.15 171
16036.35 198
16037.54 199
16038.74 200
16039.94 185
16041.13 173
16042.33 194
16043.53 229
16044.73 208
16045.92 189
16047.12 215
16048.32 175
16049.51 193
16050.71 203
16051.91 201
16053.11 201
16054.30 207
16055.50 158
16056.70 207
16057.90 201
16059.10 201
16060.29 221
16061.49 215
16062.69 175
16063.89 193
16065.08 198
16066.28 177
16067.48 201
16068.68 167
16069.88 147
16071.07 163
16072.27 202
16073.47 175
16074.67 188
16075.87 161
16077.07 199
16078.26 161
16079.46 183
16080.66 194
16081.86 182
16083.06 185
16084.26 218
16085.46 184
16086.66 154
16087.85 190
16089.05 170
16090.25 175
16091.45 191
16092.65 187
16093.85 194
16095.05 185
16096.25 181
16097.45 164
16098.65 175
16099.84 169
16101.04 175
16102.24 146
16103.44 177
16104.64 203
16105.84 227
16107.04 195
16108.24 202
16109.44 181
16110.64 171
16111.84 175
16113.04 188
16114.24 181
16115.44 197
16116.64 227
16117.84 179
16119.04 180
16120.24 182
16121.44 216
16122.64 188
16123.84 171
16125.04 180
16126.24 155
16127.44 201
16128.64 171
16129.84 196
16131.04 188
16132.24 184
16133.44 175
16134.64 179
16135.84 213
16137.04 200
16138.25 180
16139.45 202
16140.65 193
16141.85 177
16143.05 167
16144.25 182
16145.45 185
16146.65 209
16147.85 177
16149.05 189
16150.25 196
16151.46 201
16152.66 192
16153.86 189
16155.06 174
16156.26 204
16157.46 201
16158.66 215
16159.87 206
16161.07 168
16162.27 164
16163.47 173
16164.67 194
16165.87 156
16167.08 183
16168.28 177
16169.48 210
16170.68 181
16171.88 183
16173.09 207
16174.29 196
16175.49 189
16176.69 179
16177.89 180
16179.10 224
16180.30 203
16181.50 157
16182.70 159
16183.91 183
16185.11 154
16186.31 168
16187.51 166
16188.72 157
16189.92 143
16191.12 179
16192.32 152
16193.53 178
16194.73 162
16195.93 155
16197.13 158
16198.34 212
16199.54 166
16200.74 177
16201.95 173
16203.15 169
16204.35 172
16205.56 188
16206.76 180
16207.96 181
16209.17 172
16210.37 190
16211.57 166
16212.78 167
16213.98 181
16215.18 141
16216.39 173
16217.59 195
16218.79 175
16220.00 179
16221.20 162
16222.41 201
16223.61 181
16224.81 188
16226.02 203
16227.22 159
16228.43 193
16229.63 175
16230.83 200
16232.04 198
16233.24 174
16234.45 178
16235.65 176
16236.86 178
16238.06 169
16239.26 189
16240.47 190
16241.67 167
16242.88 163
16244.08 196
16245.29 172
16246.49 195
16247.70 214
16248.90 191
16250.11 136
16251.31 156
16252.52 150
16253.72 177
16254.93 192
16256.13 134
16257.34 164
16258.54 192
16259.75 182
16260.95 165
16262.16 174
16263.36 174
16264.57 181
16265.77 171
16266.98 162
16268.19 195
16269.39 182
16270.60 184
16271.80 179
16273.01 229
16274.21 197
16275.42 225
16276.63 195
16277.83 178
16279.04 171
16280.24 163
16281.45 161
16282.66 206
16283.86 205
16285.07 145
16286.27 198
16287.48 201
16288.69 168
16289.89 176
16291.10 204
16292.31 163
16293.51 183
16294.72 189
16295.93 220
16297.13 162
16298.34 173
16299.55 159
16300.75 175
16301.96 205
16303.17 227
16304.37 159
16305.58 162
16306.79 176
16307.99 200
16309.20 197
16310.41 185
16311.62 198
16312.82 215
16314.03 200
16315.24 184
16316.44 185
16317.65 182
16318.86 189
16320.07 161
16321.27 172
16322.48 164
16323.69 181
16324.90 172
16326.10 171
16327.31 164
16328.52 166
16329.73 173
16330.94 156
16332.14 175
16333.35 153
16334.56 184
16335.77 163
16336.98 175
16338.18 183
16339.39 174
16340.60 159
16341.81 173
16343.02 179
16344.23 190
16345.43 171
16346.64 183
16347.85 183
16349.06 185
16350.27 197
16351.48 189
16352.69 199
16353.89 165
16355.10 155
16356.31 158
16357.52 159
16358.73 161
16359.94 165
16361.15 208
16362.36 206
16363.57 180
16364.77 164
16365.98 129
16367.19 155
16368.40 168
16369.61 147
16370.82 171
16372.03 172
16373.24 163
16374.45 162
16375.66 199
16376.87 150
16378.08 171
16379.29 155
16380.50 168
16381.71 178
16382.92 143
16384.13 151
16385.34 151
16386.55 151
16387.76 169
16388.97 183
16390.18 205
16391.39 184
16392.60 184
16393.81 210
16395.02 183
16396.23 186
16397.44 219
16398.65 163
16399.86 188
16401.07 164
16402.28 194
16403.49 184
16404.70 171
16405.91 182
16407.12 173
16408.33 173
16409.54 184
16410.76 142
16411.97 162
16413.18 181
16414.39 193
16415.60 174
16416.81 158
16418.02 145
16419.23 151
16420.44 156
16421.66 165
16422.87 164
16424.08 158
16425.29 181
16426.50 169
16427.71 166
16428.92 137
16430.14 154
16431.35 192
16432.56 178
16433.77 155
16434.98 168
16436.19 172
16437.41 124
16438.62 169
16439.83 183
16441.04 155
16442.25 150
16443.47 193
16444.68 179
16445.89 160
16447.10 127
16448.31 172
16449.53 144
16450.74 171
16451.95 204
16453.16 179
16454.38 166
16455.59 176
16456.80 149
16458.01 161
16459.23 164
16460.44 141
16461.65 152
16462.86 169
16464.08 161
16465.29 157
16466.50 168
16467.72 149
16468.93 165
16470.14 142
16471.35 152
16472.57 179
16473.78 187
16474.99 192
16476.21 165
16477.42 182
16478.63 166
16479.85 167
16481.06 169
16482.27 148
16483.49 149
16484.70 142
16485.92 178
16487.13 145
16488.34 139
16489.56 179
16490.77 173
16491.98 169
16493.20 174
16494.41 130
16495.63 126
16496.84 150
16498.05 176
16499.27 158
16500.48 168
16501.70 167
16502.91 166
16504.13 156
16505.34 156
16506.55 177
16507.77 198
16508.98 153
16510.20 123
16511.41 146
16512.63 142
16513.84 157
16515.06 194
16516.27 160
16517.49 141
16518.70 135
16519.92 171
16521.13 180
16522.35 164
16523.56 209
16524.78 165
16525.99 166
16527.21 158
16528.42 149
16529.64 145
16530.85 159
16532.07 183
16533.28 156
16534.50 149
16535.71 153
16536.93 131
16538.14 160
16539.36 188
16540.58 158
16541.79 169
16543.01 147
16544.22 149
16545.44 148
16546.65 151
16547.87 171
16549.09 171
16550.30 182
16551.52 139
16552.73 161
16553.95 172
16555.17 164
16556.38 143
16557.60 193
16558.82 197
16560.03 183
16561.25 165
16562.46 150
16563.68 170
16564.90 152
16566.11 162
16567.33 145
16568.55 158
16569.76 186
16570.98 138
16572.20 124
16573.41 181
16574.63 173
16575.85 167
16577.07 159
16578.28 142
16579.50 151
16580.72 158
16581.93 146
16583.15 168
16584.37 174
16585.59 162
16586.80 165
16588.02 161
16589.24 156
16590.46 159
16591.67 179
16592.89 193
16594.11 160
16595.33 172
16596.54 177
16597.76 174
16598.98 143
16600.20 159
16601.41 175
16602.63 186
16603.85 172
16605.07 143
16606.29 166
16607.50 155
16608.72 152
16609.94 153
16611.16 161
16612.38 198
16613.60 158
16614.81 178
16616.03 157
16617.25 132
16618.47 155
16619.69 175
16620.91 194
16622.13 172
16623.34 134
16624.56 146
16625.78 158
16627.00 168
16628.22 186
16629.44 182
16630.66 167
16631.88 141
16633.10 172
16634.31 136
16635.53 123
16636.75 112
16637.97 165
16639.19 163
16640.41 150
16641.63 141
16642.85 142
16644.07 153
16645.29 176
16646.51 165
16647.73 162
16648.95 125
16650.17 122
16651.39 140
16652.61 137
16653.83 144
16655.05 162
16656.27 175
16657.49 159
16658.71 137
16659.93 146
16661.15 143
16662.37 184
16663.59 168
16664.81 135
16666.03 137
16667.25 164
16668.47 156
16669.69 179
16670.91 152
16672.13 155
16673.35 150
16674.57 140
16675.79 144
16677.01 170
16678.23 168
16679.45 149
16680.67 157
16681.89 176
16683.12 145
16684.34 170
16685.56 151
16686.78 158
16688.00 174
16689.22 176
16690.44 143
16691.66 146
16692.88 171
16694.11 156
16695.33 154
16696.55 144
16697.77 131
16698.99 154
16700.21 155
16701.43 178
16702.66 164
16703.88 158
16705.10 177
16706.32 160
16707.54 132
16708.77 150
16709.99 144
16711.21 144
16712.43 152
16713.65 116
16714.87 178
16716.10 180
16717.32 162
16718.54 160
16719.76 133
16720.99 131
16722.21 172
16723.43 201
16724.65 171
16725.88 145
16727.10 176
16728.32 181
16729.54 181
16730.77 157
16731.99 171
16733.21 168
16734.43 171
16735.66 164
16736.88 176
16738.10 133
16739.33 147
16740.55 162
16741.77 147
16742.99 158
16744.22 149
16745.44 154
16746.66 181
16747.89 120
16749.11 139
16750.33 140
16751.56 169
16752.78 141
16754.00 139
16755.23 149
16756.45 182
16757.68 171
16758.90 159
16760.12 140
16761.35 166
16762.57 165
16763.79 162
16765.02 162
16766.24 160
16767.47 152
16768.69 166
16769.91 153
16771.14 151
16772.36 147
16773.59 143
16774.81 146
16776.04 157
16777.26 159
16778.48 146
16779.71 177
16780.93 166
16782.16 180
16783.38 187
16784.61 193
16785.83 130
16787.06 165
16788.28 169
16789.51 162
16790.73 136
16791.96 152
16793.18 146
16794.41 149
16795.63 160
16796.86 153
16798.08 157
16799.31 124
16800.53 129
16801.76 142
16802.98 126
16804.21 138
16805.43 144
16806.66 140
16807.88 179
16809.11 165
16810.33 160
16811.56 148
16812.79 135
16814.01 138
16815.24 166
16816.46 131
16817.69 142
16818.91 145
16820.14 158
16821.37 128
16822.59 139
16823.82 137
16825.04 160
16826.27 137
16827.50 153
16828.72 160
16829.95 119
16831.18 144
16832.40 127
16833.63 158
16834.86 135
16836.08 137
16837.31 138
16838.53 159
16839.76 134
16840.99 144
16842.21 157
16843.44 166
16844.67 147
16845.90 139
16847.12 166
16848.35 161
16849.58 146
16850.80 157
16852.03 151
16853.26 138
16854.48 143
16855.71 141
16856.94 172
16858.17 185
16859.39 177
16860.62 181
16861.85 140
16863.08 137
16864.30 135
16865.53 127
16866.76 166
16867.99 150
16869.21 149
16870.44 164
16871.67 172
16872.90 140
16874.13 140
16875.35 167
16876.58 148
16877.81 159
16879.04 154
16880.27 145
16881.49 149
16882.72 156
16883.95 147
16885.18 149
16886.41 124
16887.64 178
16888.86 175
16890.09 153
16891.32 143
16892.55 147
16893.78 161
16895.01 144
16896.24 148
16897.46 146
16898.69 126
16899.92 152
16901.15 159
16902.38 176
16903.61 174
16904.84 140
16906.07 162
16907.30 148
16908.53 158
16909.75 134
16910.98 158
16912.21 137
16913.44 165
16914.67 156
16915.90 159
16917.13 176
16918.36 148
16919.59 156
16920.82 107
16922.05 159
16923.28 137
16924.51 171
16925.74 177
16926.97 138
16928.20 160
16929.43 149
16930.66 146
16931.89 150
16933.12 152
16934.35 142
16935.58 143
16936.81 127
16938.04 128
16939.27 150
16940.50 162
16941.73 154
16942.96 142
16944.19 135
16945.42 168
16946.65 157
16947.88 156
16949.11 140
16950.34 176
16951.57 146
16952.80 141
16954.04 127
16955.27 139
16956.50 127
16957.73 140
16958.96 152
16960.19 139
16961.42 141
16962.65 133
16963.88 129
16965.11 134
16966.35 156
16967.58 138
16968.81 165
16970.04 183
16971.27 160
16972.50 128
16973.73 126
16974.97 138
16976.20 137
16977.43 144
16978.66 140
16979.89 172
16981.12 145
16982.36 167
16983.59 125
16984.82 164
16986.05 200
16987.28 152
16988.52 167
16989.75 136
16990.98 154
16992.21 149
16993.45 149
16994.68 129
16995.91 142
16997.14 154
16998.37 134
16999.61 145
17000.84 136
17002.07 159
17003.31 151
17004.54 157
17005.77 167
17007.00 124
17008.24 119
17009.47 170
17010.70 154
17011.93 150
17013.17 150
17014.40 160
17015.63 128
17016.87 151
17018.10 107
17019.33 138
17020.57 141
17021.80 129
17023.03 124
17024.27 149
17025.50 134
17026.73 150
17027.97 146
17029.20 175
17030.43 133
17031.67 131
17032.90 142
17034.14 143
17035.37 161
17036.60 158
17037.84 147
17039.07 121
17040.30 143
17041.54 158
17042.77 152
17044.01 132
17045.24 167
17046.47 144
17047.71 143
17048.94 129
17050.18 148
17051.41 161
17052.65 150
17053.88 168
17055.12 153
17056.35 169
17057.58 143
17058.82 132
17060.05 144
17061.29 142
17062.52 151
17063.76 139
17064.99 126
17066.23 135
17067.46 149
17068.70 151
17069.93 151
17071.17 154
17072.40 140
17073.64 146
17074.87 150
17076.11 147
17077.34 121
17078.58 137
17079.81 149
17081.05 150
17082.29 160
17083.52 140
17084.76 140
17085.99 138
17087.23 148
17088.46 142
17089.70 147
17090.94 135
17092.17 134
17093.41 129
17094.64 125
17095.88 130
17097.12 104
17098.35 123
17099.59 112
17100.82 121
17102.06 145
17103.30 140
17104.53 129
17105.77 129
17107.00 133
17108.24 147
17109.48 143
17110.71 147
17111.95 148
17113.19 143
17114.42 133
17115.66 135
17116.90 148
17118.13 127
17119.37 139
17120.61 173
17121.85 146
17123.08 153
17124.32 103
17125.56 153
17126.79 143
17128.03 127
17129.27 137
17130.50 143
17131.74 133
17132.98 130
17134.22 137
17135.45 143
17136.69 166
17137.93 189
17139.17 130
17140.40 149
17141.64 161
17142.88 131
17144.12 135
17145.36 154
17146.59 138
17147.83 136
17149.07 142
17150.31 124
17151.54 135
17152.78 144
17154.02 127
17155.26 137
17156.50 151
17157.74 133
17158.97 135
17160.21 144
17161.45 136
17162.69 161
17163.93 149
17165.17 137
17166.40 129
17167.64 116
17168.88 114
17170.12 116
17171.36 124
17172.60 120
17173.84 114
17175.08 140
17176.31 167
17177.55 143
17178.79 142
17180.03 160
17181.27 140
17182.51 147
17183.75 135
17184.99 151
17186.23 159
17187.47 140
17188.71 168
17189.94 165
17191.18 140
17192.42 151
17193.66 159
17194.90 133
17196.14 157
17197.38 171
17198.62 160
17199.86 134
17201.10 138
17202.34 129
17203.58 121
17204.82 138
17206.06 176
17207.30 151
17208.54 124
17209.78 127
17211.02 147
17212.26 136
17213.50 165
17214.74 118
17215.98 125
17217.22 134
17218.46 127
17219.70 133
17220.94 152
17222.18 132
17223.43 103
17224.67 112
17225.91 125
17227.15 130
17228.39 163
17229.63 126
17230.87 163
17232.11 143
17233.35 116
17234.59 155
17235.83 150
17237.08 134
17238.32 155
17239.56 166
17240.80 178
17242.04 130
17243.28 116
17244.52 139
17245.76 127
17247.01 144
17248.25 167
17249.49 158
17250.73 143
17251.97 137
17253.21 117
17254.46 121
17255.70 138
17256.94 132
17258.18 140
17259.42 175
17260.66 122
17261.91 136
17263.15 177
17264.39 149
17265.63 151
17266.87 164
17268.12 153
17269.36 154
17270.60 142
17271.84 129
17273.09 124
17274.33 145
17275.57 142
17276.81 140
17278.06 167
17279.30 138
17280.54 145
17281.78 144
17283.03 141
17284.27 125
17285.51 140
17286.76 132
17288.00 133
17289.24 115
17290.48 155
17291.73 146
17292.97 150
17294.21 142
17295.46 180
17296.70 120
17297.94 131
17299.19 155
17300.43 133
17301.67 161
17302.92 144
17304.16 135
17305.40 134
17306.65 110
17307.89 166
17309.14 129
17310.38 172
17311.62 137
17312.87 130
17314.11 127
17315.35 123
17316.60 147
17317.84 141
17319.09 136
17320.33 141
17321.58 127
17322.82 137
17324.06 141
17325.31 159
17326.55 131
17327.80 124
17329.04 139
17330.29 131
17331.53 121
17332.77 151
17334.02 131
17335.26 137
17336.51 135
17337.75 140
17339.00 138
17340.24 133
17341.49 124
17342.73 140
17343.98 147
17345.22 127
17346.47 132
17347.71 136
17348.96 130
17350.20 136
17351.45 171
17352.69 147
17353.94 131
17355.18 157
17356.43 139
17357.68 127
17358.92 136
17360.17 155
17361.41 135
17362.66 125
17363.90 117
17365.15 111
17366.39 124
17367.64 147
17368.89 151
17370.13 151
17371.38 133
17372.62 124
17373.87 121
17375.12 132
17376.36 121
17377.61 144
17378.85 142
17380.10 141
17381.35 116
17382.59 108
17383.84 114
17385.09 141
17386.33 127
17387.58 140
17388.83 132
17390.07 121
17391.32 148
17392.57 149
17393.81 117
17395.06 135
17396.31 141
17397.55 127
17398.80 117
17400.05 108
17401.29 124
17402.54 132
17403.79 132
17405.04 112
17406.28 114
17407.53 130
17408.78 157
17410.02 141
17411.27 139
17412.52 143
17413.77 146
17415.01 142
17416.26 145
17417.51 144
17418.76 138
17420.00 132
17421.25 145
17422.50 138
17423.75 132
17425.00 156
17426.24 127
17427.49 139
17428.74 109
17429.99 116
17431.24 127
17432.48 130
17433.73 125
17434.98 116
17436.23 133
17437.48 137
17438.73 123
17439.97 116
17441.22 141
17442.47 126
17443.72 127
17444.97 139
17446.22 111
17447.47 134
17448.71 130
17449.96 140
17451.21 128
17452.46 126
17453.71 123
17454.96 138
17456.21 147
17457.46 149
17458.71 155
17459.95 126
17461.20 108
17462.45 132
17463.70 120
17464.95 112
17466.20 148
17467.45 120
17468.70 110
17469.95 100
17471.20 123
17472.45 123
17473.70 138
17474.95 116
17476.20 94
17477.45 123
17478.70 99
17479.95 116
17481.20 131
17482.45 139
17483.70 150
17484.95 155
17486.20 138
17487.45 121
17488.70 133
17489.95 146
17491.20 137
17492.45 133
17493.70 111
17494.95 153
17496.20 141
17497.45 133
17498.70 139
17499.95 149
17501.20 129
17502.45 119
17503.70 135
17504.95 116
17506.20 142
17507.46 127
17508.71 128
17509.96 124
17511.21 144
17512.46 138
17513.71 142
17514.96 142
17516.21 128
17517.46 139
17518.71 134
17519.97 142
17521.22 111
17522.47 142
17523.72 165
17524.97 150
17526.22 135
17527.47 149
17528.73 146
17529.98 167
17531.23 145
17532.48 135
17533.73 139
17534.99 129
17536.24 122
17537.49 120
17538.74 120
17539.99 122
17541.25 139
17542.50 148
17543.75 112
17545.00 98
17546.25 123
17547.51 131
17548.76 139
17550.01 150
17551.26 135
17552.52 136
17553.77 119
17555.02 124
17556.27 112
17557.53 161
17558.78 149
17560.03 134
17561.28 117
17562.54 108
17563.79 127
17565.04 129
17566.30 127
17567.55 121
17568.80 136
17570.05 144
17571.31 165
17572.56 155
17573.81 140
17575.07 151
17576.32 150
17577.57 140
17578.83 138
17580.08 139
17581.33 121
17582.59 98
17583.84 140
17585.10 124
17586.35 157
17587.60 136
17588.86 116
17590.11 134
17591.36 113
17592.62 134
17593.87 129
17595.13 140
17596.38 147
17597.63 122
17598.89 104
17600.14 95
17601.40 127
17602.65 124
17603.90 143
17605.16 125
17606.41 113
17607.67 154
17608.92 119
17610.18 121
17611.43 115
17612.69 128
17613.94 117
17615.20 109
17616.45 121
17617.71 118
17618.96 118
17620.21 129
17621.47 120
17622.72 129
17623.98 139
17625.23 121
17626.49 110
17627.75 105
17629.00 106
17630.26 151
17631.51 120
17632.77 135
17634.02 141
17635.28 131
17636.53 125
17637.79 130
17639.04 135
17640.30 136
17641.55 152
17642.81 165
17644.07 133
17645.32 132
17646.58 124
17647.83 125
17649.09 139
17650.35 130
17651.60 158
17652.86 143
17654.11 135
17655.37 141
17656.63 134
17657.88 122
17659.14 142
17660.39 165
17661.65 150
17662.91 156
17664.16 147
17665.42 137
17666.68 126
17667.93 147
17669.19 178
17670.45 142
17671.70 134
17672.96 155
17674.22 143
17675.47 147
17676.73 111
17677.99 110
17679.24 121
17680.50 121
17681.76 130
17683.02 116
17684.27 123
17685.53 118
17686.79 137
17688.05 127
17689.30 154
17690.56 135
17691.82 143
17693.07 176
17694.33 136
17695.59 139
17696.85 142
17698.11 151
17699.36 168
17700.62 137
17701.88 152
17703.14 141
17704.39 133
17705.65 130
17706.91 149
17708.17 147
17709.43 125
17710.68 145
17711.94 112
17713.20 122
17714.46 135
17715.72 145
17716.98 108
17718.23 125
17719.49 141
17720.75 117
17722.01 120
17723.27 161
17724.53 149
17725.79 117
17727.04 124
17728.30 117
17729.56 106
17730.82 117
17732.08 139
17733.34 145
17734.60 123
17735.86 103
17737.12 137
17738.37 140
17739.63 122
17740.89 118
17742.15 143
17743.41 117
17744.67 125
17745.93 132
17747.19 120
17748.45 145
17749.71 141
17750.97 124
17752.23 94
17753.49 128
17754.75 153
17756.01 142
17757.27 121
17758.53 112
17759.79 135
17761.05 129
17762.31 136
17763.57 150
17764.83 145
17766.09 130
17767.35 162
17768.61 133
17769.87 111
17771.13 121
17772.39 128
17773.65 137
17774.91 138
17776.17 103
17777.43 119
17778.69 116
17779.95 121
17781.21 121
17782.47 142
17783.73 105
17784.99 112
17786.25 119
17787.51 108
17788.78 130
17790.04 122
17791.30 121
17792.56 111
17793.82 121
17795.08 137
17796.34 143
17797.60 134
17798.86 103
17800.13 152
17801.39 119
17802.65 141
17803.91 119
17805.17 105
17806.43 144
17807.69 142
17808.96 134
17810.22 127
17811.48 130
17812.74 158
17814.00 135
17815.26 143
17816.53 165
17817.79 140
17819.05 147
17820.31 142
17821.57 145
17822.84 133
17824.10 121
17825.36 131
17826.62 147
17827.89 119
17829.15 158
17830.41 119
17831.67 138
17832.93 145
17834.20 137
17835.46 114
17836.72 136
17837.99 149
17839.25 145
17840.51 129
17841.77 132
17843.04 135
17844.30 134
17845.56 134
17846.82 125
17848.09 140
17849.35 140
17850.61 114
17851.88 125
17853.14 140
17854.40 122
17855.67 149
17856.93 136
17858.19 129
17859.46 131
17860.72 115
17861.98 135
17863.25 144
17864.51 145
17865.77 117
17867.04 111
17868.30 138
17869.57 152
17870.83 143
17872.09 147
17873.36 172
17874.62 136
17875.89 140
17877.15 151
17878.41 128
17879.68 125
17880.94 128
17882.21 116
17883.47 122
17884.73 109
17886.00 107
17887.26 118
17888.53 125
17889.79 146
17891.06 143
17892.32 102
17893.59 154
17894.85 131
17896.12 114
17897.38 130
17898.65 128
17899.91 140
17901.17 121
17902.44 149
17903.70 122
17904.97 126
17906.23 128
17907.50 164
17908.77 141
17910.03 134
17911.30 124
17912.56 148
17913.83 110
17915.09 117
17916.36 91
17917.62 135
17918.89 121
17920.15 113
17921.42 136
17922.68 133
17923.95 112
17925.22 106
17926.48 94
17927.75 104
17929.01 103
17930.28 129
17931.55 135
17932.81 117
17934.08 138
17935.34 160
17936.61 165
17937.88 130
17939.14 103
17940.41 111
17941.68 140
17942.94 132
17944.21 107
17945.47 118
17946.74 121
17948.01 119
17949.27 122
17950.54 131
17951.81 124
17953.07 134
17954.34 123
17955.61 109
17956.87 109
17958.14 114
17959.41 129
17960.68 110
17961.94 134
17963.21 126
17964.48 127
17965.74 120
17967.01 123
17968.28 127
17969.55 105
17970.81 117
17972.08 147
17973.35 144
17974.62 135
17975.88 115
17977.15 122
17978.42 124
17979.69 117
17980.95 118
17982.22 122
17983.49 129
17984.76 125
17986.03 107
17987.29 125
17988.56 136
17989.83 105
17991.10 128
17992.37 122
17993.63 134
17994.90 103
17996.17 137
17997.44 114
17998.71 93
17999.98 152
18001.24 157
18002.51 134
18003.78 112
18005.05 114
18006.32 114
18007.59 146
18008.86 127
18010.12 150
18011.39 152
18012.66 103
18013.93 112
18015.20 135
18016.47 144
18017.74 108
18019.01 101
18020.28 118
18021.54 104
18022.81 120
18024.08 135
18025.35 129
18026.62 110
18027.89 137
18029.16 127
18030.43 129
18031.70 141
18032.97 133
18034.24 122
18035.51 122
18036.78 110
18038.05 130
18039.32 129
18040.59 120
18041.86 111
18043.13 138
18044.40 113
18045.67 124
18046.94 130
18048.21 154
18049.48 138
18050.75 128
18052.02 123
18053.29 126
18054.56 122
18055.83 131
18057.10 150
18058.37 117
18059.64 115
18060.91 149
18062.18 121
18063.45 138
18064.72 138
18065.99 99
18067.26 122
18068.54 124
18069.81 131
18071.08 139
18072.35 132
18073.62 152
18074.89 139
18076.16 138
18077.43 101
18078.70 133
18079.97 150
18081.25 123
18082.52 130
18083.79 106
18085.06 133
18086.33 121
18087.60 132
18088.87 134
18090.15 136
18091.42 119
18092.69 110
18093.96 150
18095.23 128
18096.50 132
18097.78 138
18099.05 156
18100.32 124
18101.59 130
18102.86 118
18104.14 144
18105.41 129
18106.68 130
18107.95 116
18109.23 140
18110.50 137
18111.77 151
18113.04 125
18114.31 122
18115.59 129
18116.86 133
18118.13 128
18119.40 113
18120.68 120
18121.95 135
18123.22 155
18124.50 141
18125.77 130
18127.04 110
18128.31 126
18129.59 119
18130.86 84
18132.13 121
18133.41 141
18134.68 142
18135.95 131
18137.23 95
18138.50 124
18139.77 144
18141.05 127
18142.32 159
18143.59 147
18144.87 134
18146.14 151
18147.41 154
18148.69 116
18149.96 142
18151.23 153
18152.51 124
18153.78 129
18155.06 121
18156.33 125
18157.60 127
18158.88 125
18160.15 106
18161.43 158
18162.70 158
18163.97 122
18165.25 142
18166.52 104
18167.80 129
18169.07 130
18170.35 166
18171.62 135
18172.90 105
18174.17 107
18175.44 128
18176.72 132
18177.99 135
18179.27 136
18180.54 135
18181.82 140
18183.09 126
18184.37 120
18185.64 156
18186.92 139
18188.19 148
18189.47 111
18190.74 129
18192.02 104
18193.29 131
18194.57 109
18195.84 139
18197.12 146
18198.39 148
18199.67 151
18200.95 130
18202.22 127
18203.50 138
18204.77 139
18206.05 112
18207.32 136
18208.60 105
18209.88 135
18211.15 121
18212.43 130
18213.70 156
18214.98 142
18216.26 121
18217.53 148
18218.81 123
18220.08 124
18221.36 128
18222.64 117
18223.91 151
18225.19 147
18226.47 157
18227.74 155
18229.02 131
18230.29 123
18231.57 107
18232.85 117
18234.12 151
18235.40 128
18236.68 127
18237.95 150
18239.23 130
18240.51 119
18241.79 120
18243.06 163
18244.34 124
18245.62 110
18246.89 133
18248.17 121
18249.45 157
18250.73 121
18252.00 115
18253.28 171
18254.56 141
18255.83 122
18257.11 123
18258.39 144
18259.67 129
18260.94 126
18262.22 131
18263.50 122
18264.78 131
18266.06 116
18267.33 113
18268.61 152
18269.89 135
18271.17 129
18272.45 159
18273.72 153
18275.00 127
18276.28 162
18277.56 141
18278.84 134
18280.11 128
18281.39 137
18282.67 140
18283.95 110
18285.23 115
18286.51 130
18287.78 117
18289.06 122
18290.34 123
18291.62 127
18292.90 132
18294.18 96
18295.46 128
18296.74 142
18298.01 114
18299.29 126
18300.57 131
18301.85 130
18303.13 144
18304.41 111
18305.69 110
18306.97 123
18308.25 129
18309.53 122
18310.81 135
18312.09 133
18313.37 131
18314.64 131
18315.92 147
18317.20 143
18318.48 129
18319.76 136
18321.04 147
18322.32 142
18323.60 145
18324.88 131
18326.16 155
18327.44 154
18328.72 120
18330.00 128
18331.28 137
18332.56 140
18333.84 124
18335.12 129
18336.40 122
18337.68 101
18338.96 108
18340.24 152
18341.52 158
18342.80 115
18344.09 109
18345.37 101
18346.65 126
18347.93 126
18349.21 109
18350.49 148
18351.77 142
18353.05 155
18354.33 135
18355.61 127
18356.89 129
18358.17 113
18359.46 130
18360.74 122
18362.02 137
18363.30 141
18364.58 145
18365.86 120
18367.14 113
18368.42 140
18369.71 108
18370.99 126
18372.27 132
18373.55 136
18374.83 155
18376.11 126
18377.39 133
18378.68 125
18379.96 111
18381.24 112
18382.52 107
18383.80 132
18385.09 151
18386.37 115
18387.65 154
18388.93 124
18390.21 132
18391.50 142
18392.78 129
18394.06 125
18395.34 117
18396.63 121
18397.91 134
18399.19 120
18400.47 115
18401.76 114
18403.04 115
18404.32 116
18405.60 116
18406.89 112
18408.17 106
18409.45 117
18410.73 143
18412.02 129
18413.30 121
18414.58 132
18415.87 124
18417.15 119
18418.43 88
18419.72 90
18421.00 131
18422.28 116
18423.57 162
18424.85 98
18426.13 107
18427.42 103
18428.70 105
18429.98 121
18431.27 116
18432.55 95
18433.83 123
18435.12 132
18436.40 146
18437.68 117
18438.97 131
18440.25 109
18441.54 116
18442.82 124
18444.10 125
18445.39 135
18446.67 127
18447.96 129
18449.24 115
18450.53 127
18451.81 107
18453.09 114
18454.38 129
18455.66 93
18456.95 124
18458.23 128
18459.52 139
18460.80 138
18462.09 147
18463.37 135
18464.65 142
18465.94 134
18467.22 126
18468.51 145
18469.79 122
18471.08 132
18472.36 145
18473.65 135
18474.93 138
18476.22 126
18477.50 125
18478.79 117
18480.08 121
18481.36 108
18482.65 117
18483.93 140
18485.22 137
18486.50 155
18487.79 132
18489.07 134
18490.36 107
18491.64 117
18492.93 115
18494.22 117
18495.50 133
18496.79 121
18498.07 121
18499.36 113
18500.65 123
18501.93 135
18503.22 135
18504.50 101
18505.79 113
18507.08 137
18508.36 139
18509.65 127
18510.94 144
18512.22 141
18513.51 127
18514.80 126
18516.08 147
18517.37 127
18518.65 101
18519.94 147
18521.23 121
18522.51 127
18523.80 112
18525.09 137
18526.38 135
18527.66 135
18528.95 104
18530.24 120
18531.52 134
18532.81 131
18534.10 120
18535.39 111
18536.67 118
18537.96 114
18539.25 105
18540.53 110
18541.82 130
18543.11 109
18544.40 144
18545.68 137
18546.97 139
18548.26 116
18549.55 128
18550.84 144
18552.12 153
18553.41 135
18554.70 121
18555.99 136
18557.27 138
18558.56 125
18559.85 127
18561.14 112
18562.43 110
18563.72 142
18565.00 138
18566.29 138
18567.58 107
18568.87 153
18570.16 138
18571.45 131
18572.73 106
18574.02 125
18575.31 126
18576.60 146
18577.89 139
18579.18 116
18580.47 153
18581.75 145
18583.04 106
18584.33 96
18585.62 129
18586.91 128
18588.20 150
18589.49 124
18590.78 125
18592.07 152
18593.36 129
18594.65 128
18595.93 110
18597.22 123
18598.51 126
18599.80 107
18601.09 121
18602.38 119
18603.67 111
18604.96 122
18606.25 124
18607.54 105
18608.83 113
18610.12 102
18611.41 111
18612.70 135
18613.99 128
18615.28 141
18616.57 130
18617.86 132
18619.15 133
18620.44 129
18621.73 128
18623.02 111
18624.31 117
18625.60 130
18626.89 159
18628.18 111
18629.47 119
18630.76 155
18632.05 140
18633.34 113
18634.64 115
18635.93 130
18637.22 117
18638.51 132
18639.80 112
18641.09 91
18642.38 110
18643.67 133
18644.96 128
18646.25 118
18647.54 99
18648.84 126
18650.13 115
18651.42 125
18652.71 88
18654.00 111
18655.29 108
18656.58 108
18657.88 103
18659.17 133
18660.46 122
18661.75 129
18663.04 129
18664.33 121
18665.63 115
18666.92 114
18668.21 131
18669.50 136
18670.79 169
18672.08 150
18673.38 140
18674.67 142
18675.96 119
18677.25 123
18678.55 118
18679.84 133
18681.13 111
18682.42 118
18683.71 126
18685.01 131
18686.30 126
18687.59 115
18688.88 107
18690.18 130
18691.47 131
18692.76 143
18694.06 115
18695.35 112
18696.64 120
18697.93 127
18699.23 129
18700.52 123
18701.81 139
18703.11 111
18704.40 117
18705.69 103
18706.99 123
18708.28 127
18709.57 106
18710.86 93
18712.16 111
18713.45 93
18714.75 112
18716.04 100
18717.33 104
18718.63 119
18719.92 118
18721.21 130
18722.51 135
18723.80 102
18725.09 122
18726.39 126
18727.68 145
18728.98 133
18730.27 131
18731.56 128
18732.86 120
18734.15 114
18735.45 114
18736.74 111
18738.04 114
18739.33 120
18740.62 104
18741.92 107
18743.21 138
18744.51 120
18745.80 94
18747.10 105
18748.39 116
18749.69 123
18750.98 132
18752.27 115
18753.57 111
18754.86 116
18756.16 110
18757.45 101
18758.75 97
18760.04 115
18761.34 109
18762.63 131
18763.93 131
18765.23 108
18766.52 108
18767.82 137
18769.11 150
18770.41 136
18771.70 128
18773.00 128
18774.29 124
18775.59 150
18776.88 123
18778.18 129
18779.48 112
18780.77 131
18782.07 139
18783.36 163
18784.66 130
18785.95 136
18787.25 111
18788.55 127
18789.84 134
18791.14 108
18792.43 142
18793.73 103
18795.03 112
18796.32 132
18797.62 132
18798.92 139
18800.21 117
18801.51 114
18802.81 135
18804.10 120
18805.40 129
18806.70 132
18807.99 144
18809.29 128
18810.59 132
18811.88 103
18813.18 113
18814.48 94
18815.77 141
18817.07 130
18818.37 121
18819.66 147
18820.96 117
18822.26 95
18823.56 132
18824.85 113
18826.15 129
18827.45 133
18828.75 111
18830.04 115
18831.34 114
18832.64 121
18833.94 96
18835.23 141
18836.53 134
18837.83 120
18839.13 100
18840.42 116
18841.72 113
18843.02 120
18844.32 110
18845.62 123
18846.91 120
18848.21 134
18849.51 113
18850.81 140
18852.11 139
18853.40 119
18854.70 130
18856.00 120
18857.30 138
18858.60 103
18859.90 113
18861.20 129
18862.49 158
18863.79 130
18865.09 125
18866.39 137
18867.69 111
18868.99 87
18870.29 138
18871.59 115
18872.88 117
18874.18 100
18875.48 117
18876.78 151
18878.08 121
18879.38 118
18880.68 106
18881.98 109
18883.28 121
18884.58 100
18885.88 114
18887.18 107
18888.47 117
18889.77 114
18891.07 100
18892.37 110
18893.67 104
18894.97 104
18896.27 112
18897.57 111
18898.87 94
18900.17 120
18901.47 136
18902.77 108
18904.07 93
18905.37 100
18906.67 119
18907.97 117
18909.27 130
18910.57 122
18911.87 96
18913.17 111
18914.47 91
18915.77 110
18917.07 97
18918.38 111
18919.68 119
18920.98 126
18922.28 122
18923.58 98
18924.88 98
18926.18 114
18927.48 122
18928.78 126
18930.08 128
18931.38 94
18932.68 99
18933.98 89
18935.29 105
18936.59 119
18937.89 117
18939.19 92
18940.49 106
18941.79 119
18943.09 117
18944.39 99
18945.70 116
18947.00 129
18948.30 119
18949.60 108
18950.90 126
18952.20 141
18953.51 103
18954.81 107
18956.11 123
18957.41 161
18958.71 105
18960.02 118
18961.32 101
18962.62 112
18963.92 120
18965.22 71
18966.53 100
18967.83 120
18969.13 121
18970.43 107
18971.73 109
18973.04 121
18974.34 118
18975.64 110
18976.94 113
18978.25 108
18979.55 113
18980.85 142
18982.16 104
18983.46 105
18984.76 112
18986.06 103
18987.37 103
18988.67 143
18989.97 101
18991.28 106
18992.58 91
18993.88 92
18995.18 103
18996.49 97
18997.79 102
18999.09 133
19000.40 109
19001.70 101
19003.00 110
19004.31 110
19005.61 103
19006.92 103
19008.22 90
19009.52 90
19010.83 111
19012.13 125
19013.43 118
19014.74 105
19016.04 96
19017.35 120
19018.65 109
19019.95 100
19021.26 107
19022.56 97
19023.87 121
19025.17 102
19026.47 104
19027.78 93
19029.08 102
19030.39 129
19031.69 99
19033.00 99
19034.30 105
19035.61 108
19036.91 118
19038.21 95
19039.52 108
19040.82 118
19042.13 123
19043.43 135
19044.74 106
19046.04 103
19047.35 117
19048.65 117
19049.96 94
19051.26 109
19052.57 116
19053.87 92
19055.18 91
19056.48 97
19057.79 95
19059.09 107
19060.40 111
19061.71 120
19063.01 89
19064.32 116
19065.62 119
19066.93 109
19068.23 98
19069.54 103
19070.85 95
19072.15 107
19073.46 116
19074.76 111
19076.07 110
19077.37 125
19078.68 128
19079.99 90
19081.29 95
19082.60 90
19083.91 116
19085.21 105
19086.52 102
19087.82 90
19089.13 107
19090.44 116
19091.74 105
19093.05 104
19094.36 110
19095.66 105
19096.97 90
19098.28 120
19099.58 100
19100.89 96
19102.20 91
19103.50 105
19104.81 91
19106.12 135
19107.42 121
19108.73 114
19110.04 110
19111.35 75
19112.65 87
19113.96 110
19115.27 103
19116.58 130
19117.88 128
19119.19 117
19120.50 107
19121.81 102
19123.11 94
19124.42 85
19125.73 107
19127.04 95
19128.34 126
19129.65 96
19130.96 101
19132.27 108
19133.57 104
19134.88 92
19136.19 103
19137.50 102
19138.81 106
19140.12 89
19141.42 106
19142.73 109
19144.04 89
19145.35 114
19146.66 104
19147.97 88
19149.27 81
19150.58 93
19151.89 98
19153.20 103
19154.51 94
19155.82 102
19157.13 107
19158.43 115
19159.74 145
19161.05 136
19162.36 95
19163.67 97
19164.98 124
19166.29 127
19167.60 109
19168.91 92
19170.22 130
19171.52 120
19172.83 94
19174.14 83
19175.45 74
19176.76 92
19178.07 87
19179.38 97
19180.69 103
19182.00 113
19183.31 100
19184.62 99
19185.93 93
19187.24 84
19188.55 108
19189.86 92
19191.17 65
19192.48 92
19193.79 109
19195.10 103
19196.41 113
19197.72 100
19199.03 98
19200.34 103
19201.65 102
19202.96 107
19204.27 107
19205.58 82
19206.89 99
19208.20 110
19209.51 105
19210.82 110
19212.13 106
19213.44 108
19214.75 103
19216.06 75
19217.38 93
19218.69 100
19220.00 105
19221.31 91
19222.62 111
19223.93 99
19225.24 113
19226.55 100
19227.86 103
19229.17 81
19230.49 110
19231.80 98
19233.11 93
19234.42 104
19235.73 138
19237.04 137
19238.35 105
19239.67 111
19240.98 92
19242.29 90
19243.60 112
19244.91 124
19246.22 119
19247.54 99
19248.85 97
19250.16 118
19251.47 123
19252.78 116
19254.10 117
19255.41 101
19256.72 102
19258.03 107
19259.34 70
19260.66 86
19261.97 80
19263.28 102
19264.59 98
19265.91 116
19267.22 88
19268.53 97
19269.84 98
19271.16 104
19272.47 99
19273.78 119
19275.10 110
19276.41 111
19277.72 103
19279.03 114
19280.35 89
19281.66 123
19282.97 109
19284.29 96
19285.60 98
19286.91 98
19288.23 97
19289.54 102
19290.85 107
19292.17 100
19293.48 99
19294.79 101
19296.11 98
19297.42 87
19298.73 100
19300.05 77
19301.36 80
19302.67 86
19303.99 121
19305.30 104
19306.62 103
19307.93 103
19309.24 101
19310.56 90
19311.87 92
19313.19 108
19314.50 118
19315.81 99
19317.13 86
19318.44 129
19319.76 103
19321.07 98
19322.39 132
19323.70 108
19325.01 80
19326.33 83
19327.64 108
19328.96 99
19330.27 102
19331.59 95
19332.90 109
19334.22 90
19335.53 129
19336.85 103
19338.16 106
19339.48 96
19340.79 118
19342.11 118
19343.42 120
19344.74 108
19346.05 99
19347.37 103
19348.68 98
19350.00 97
19351.31 90
19352.63 91
19353.94 80
19355.26 104
19356.58 89
19357.89 95
19359.21 104
19360.52 105
19361.84 97
19363.15 113
19364.47 123
19365.79 100
19367.10 106
19368.42 124
19369.73 93
19371.05 80
19372.37 97
19373.68 92
19375.00 110
19376.31 115
19377.63 121
19378.95 103
19380.26 109
19381.58 109
19382.90 118
19384.21 90
19385.53 84
19386.85 104
19388.16 118
19389.48 112
19390.80 106
19392.11 120
19393.43 112
19394.75 112
19396.06 101
19397.38 103
19398.70 107
19400.01 110
19401.33 98
19402.65 104
19403.97 97
19405.28 120
19406.60 103
19407.92 114
19409.23 104
19410.55 124
19411.87 111
19413.19 99
19414.50 108
19415.82 107
19417.14 85
19418.46 104
19419.77 103
19421.09 125
19422.41 93
19423.73 92
19425.05 105
19426.36 72
19427.68 96
19429.00 91
19430.32 104
19431.64 79
19432.95 102
19434.27 84
19435.59 86
19436.91 97
19438.23 93
19439.55 102
19440.86 92
19442.18 124
19443.50 119
19444.82 99
19446.14 95
19447.46 118
19448.78 114
19450.09 106
19451.41 106
19452.73 95
19454.05 98
19455.37 102
19456.69 106
19458.01 101
19459.33 130
19460.65 102
19461.97 122
19463.28 103
19464.60 107
19465.92 92
19467.24 110
19468.56 98
19469.88 101
19471.20 116
19472.52 108
19473.84 106
19475.16 108
19476.48 105
19477.80 93
19479.12 96
19480.44 98
19481.76 130
19483.08 106
19484.40 105
19485.72 75
19487.04 119
19488.36 105
19489.68 98
19491.00 93
19492.32 86
19493.64 79
19494.96 105
19496.28 103
19497.60 84
19498.92 96
19500.24 117
19501.56 109
19502.88 100
19504.20 112
19505.52 133
19506.84 143
19508.16 137
19509.49 121
19510.81 93
19512.13 97
19513.45 124
19514.77 85
19516.09 93
19517.41 84
19518.73 81
19520.05 93
19521.37 98
19522.70 95
19524.02 113
19525.34 98
19526.66 104
19527.98 105
19529.30 105
19530.62 76
19531.95 113
19533.27 115
19534.59 104
19535.91 98
19537.23 90
19538.55 106
19539.88 100
19541.20 109
19542.52 86
19543.84 107
19545.16 80
19546.49 90
19547.81 95
19549.13 99
19550.45 99
19551.77 112
19553.10 111
19554.42 114
19555.74 85
19557.06 118
19558.39 101
19559.71 72
19561.03 96
19562.35 112
19563.68 111
19565.00 108
19566.32 116
19567.64 114
19568.97 92
19570.29 106
19571.61 100
19572.94 87
19574.26 101
19575.58 93
19576.90 92
19578.23 97
19579.55 109
19580.87 105
19582.20 102
19583.52 104
19584.84 96
19586.17 90
19587.49 88
19588.81 121
19590.14 98
19591.46 109
19592.78 129
19594.11 109
19595.43 129
19596.76 96
19598.08 85
19599.40 81
19600.73 85
19602.05 94
19603.37 97
19604.70 91
19606.02 88
19607.35 104
19608.67 75
19610.00 91
19611.32 91
19612.64 103
19613.97 97
19615.29 80
19616.62 111
19617.94 110
19619.27 83
19620.59 80
19621.92 80
19623.24 79
19624.56 107
19625.89 108
19627.21 100
19628.54 88
19629.86 84
19631.19 110
19632.51 116
19633.84 103
19635.16 105
19636.49 83
19637.81 88
19639.14 73
19640.46 88
19641.79 114
19643.11 92
19644.44 75
19645.77 90
19647.09 87
19648.42 88
19649.74 84
19651.07 89
19652.39 91
19653.72 76
19655.04 108
19656.37 94
19657.70 85
19659.02 110
19660.35 94
19661.67 87
19663.00 77
19664.33 91
19665.65 93
19666.98 96
19668.30 84
19669.63 72
19670.96 72
19672.28 92
19673.61 84
19674.94 85
19676.26 87
19677.59 127
19678.92 99
19680.24 97
19681.57 97
19682.90 81
19684.22 89
19685.55 87
19686.88 88
19688.20 104
19689.53 89
19690.86 109
19692.18 110
19693.51 96
19694.84 95
19696.16 90
19697.49 100
19698.82 106
19700.15 95
19701.47 111
19702.80 89
19704.13 111
19705.46 92
19706.78 95
19708.11 102
19709.44 95
19710.77 93
19712.09 72
19713.42 90
19714.75 93
19716.08 108
19717.40 80
19718.73 87
19720.06 88
19721.39 103
19722.72 73
19724.04 89
19725.37 100
19726.70 104
19728.03 115
19729.36 89
19730.68 93
19732.01 99
19733.34 128
19734.67 99
19736.00 85
19737.33 102
19738.66 95
19739.98 95
19741.31 88
19742.64 95
19743.97 85
19745.30 82
19746.63 86
19747.96 141
19749.29 112
19750.61 81
19751.94 93
19753.27 96
19754.60 116
19755.93 104
19757.26 107
19758.59 98
19759.92 103
19761.25 97
19762.58 112
19763.91 108
19765.24 100
19766.57 97
19767.89 87
19769.22 96
19770.55 85
19771.88 92
19773.21 85
19774.54 99
19775.87 123
19777.20 71
19778.53 95
19779.86 88
19781.19 78
19782.52 107
19783.85 97
19785.18 103
19786.51 94
19787.84 84
19789.17 84
19790.50 90
19791.83 102
19793.16 92
19794.49 100
19795.83 98
19797.16 82
19798.49 87
19799.82 93
19801.15 100
19802.48 81
19803.81 76
19805.14 111
19806.47 97
19807.80 76
19809.13 78
19810.46 66
19811.79 94
19813.13 105
19814.46 112
19815.79 94
19817.12 65
19818.45 75
19819.78 101
19821.11 91
19822.44 81
19823.78 124
19825.11 89
19826.44 93
19827.77 87
19829.10 82
19830.43 97
19831.77 101
19833.10 97
19834.43 110
19835.76 109
19837.09 115
19838.42 87
19839.76 88
19841.09 69
19842.42 91
19843.75 93
19845.08 102
19846.42 109
19847.75 101
19849.08 78
19850.41 86
19851.75 86
19853.08 82
19854.41 78
19855.74 88
19857.08 101
19858.41 89
19859.74 89
19861.07 84
19862.41 77
19863.74 91
19865.07 107
19866.41 90
19867.74 64
19869.07 87
19870.40 98
19871.74 98
19873.07 93
19874.40 87
19875.74 116
19877.07 102
19878.40 112
19879.74 101
19881.07 102
19882.40 98
19883.74 106
19885.07 107
19886.40 108
19887.74 76
19889.07 87
19890.40 82
19891.74 102
19893.07 95
19894.41 94
19895.74 91
19897.07 101
19898.41 93
19899.74 90
19901.08 79
19902.41 98
19903.74 99
19905.08 94
19906.41 101
19907.75 111
19909.08 88
19910.41 91
19911.75 106
19913.08 107
19914.42 101
19915.75 97
19917.09 81
19918.42 76
19919.76 107
19921.09 95
19922.43 84
19923.76 93
19925.10 83
19926.43 100
19927.77 100
19929.10 82
19930.44 88
19931.77 101
19933.11 69
19934.44 78
19935.78 86
19937.11 83
19938.45 76
19939.78 105
19941.12 122
19942.45 103
19943.79 89
19945.12 98
19946.46 95
19947.79 103
19949.13 89
19950.47 108
19951.80 89
19953.14 90
19954.47 96
19955.81 99
19957.15 93
19958.48 110
19959.82 77
19961.15 78
19962.49 91
19963.83 91
19965.16 84
19966.50 89
19967.83 108
19969.17 97
19970.51 96
19971.84 88
19973.18 93
19974.52 97
19975.85 114
19977.19 99
19978.53 88
19979.86 92
19981.20 89
19982.54 115
19983.87 96
19985.21 100
19986.55 71
19987.88 104
19989.22 93
19990.56 79
19991.89 99
19993.23 71
19994.57 110
19995.91 112
19997.24 108
19998.58 105
19999.92 102
20001.26 80
20002.59 97
20003.93 89
20005.27 112
20006.61 96
20007.94 110
20009.28 79
20010.62 88
20011.96 70
20013.29 73
20014.63 95
20015.97 99
20017.31 95
20018.65 85
20019.98 84
20021.32 83
20022.66 122
20024.00 95
20025.34 100
20026.67 106
20028.01 134
20029.35 99
20030.69 96
20032.03 109
20033.37 112
20034.71 94
20036.04 97
20037.38 93
20038.72 94
20040.06 100
20041.40 78
20042.74 93
20044.08 112
20045.42 129
20046.75 105
20048.09 114
20049.43 84
20050.77 120
20052.11 102
20053.45 88
20054.79 115
20056.13 104
20057.47 118
20058.81 116
20060.15 107
20061.49 92
20062.82 93
20064.16 104
20065.50 103
20066.84 82
20068.18 83
20069.52 104
20070.86 96
20072.20 95
20073.54 97
20074.88 90
20076.22 126
20077.56 97
20078.90 79
20080.24 72
20081.58 69
20082.92 125
20084.26 125
20085.60 102
20086.94 96
20088.28 115
20089.62 95
20090.96 85
20092.30 100
20093.64 99
20094.99 104
20096.33 96
20097.67 95
20099.01 90
20100.35 85
20101.69 132
20103.03 128
20104.37 116
20105.71 102
20107.05 87
20108.39 87
20109.73 93
20111.08 88
20112.42 104
20113.76 115
20115.10 101
20116.44 90
20117.78 90
20119.12 91
20120.46 103
20121.81 116
20123.15 107
20124.49 111
20125.83 88
20127.17 97
20128.51 90
20129.86 80
20131.20 91
20132.54 100
20133.88 95
20135.22 74
20136.56 103
20137.91 84
20139.25 96
