# Supplementary material for: MALDI-TOF MS typing enables the classification of brewing yeasts of the genus Saccharomyces to major beer styles
Source: PLoS One. 2017 Aug 9;12(8):e0181694. doi: 10.1371/journal.pone.0181694 (PMC5549903; doi:10.1371/journal.pone.0181694)
Supplement: S12 File — The directory includes 90 raw files and was zipped to “.zip”; the folder has three strains with 30 spectra per strain; S1 Text explains the raw files with an example and Table 1 represents the yeast strains used within the experiment. (ZIP) [file pone.0181694.s015.zip › 34-36/30624-PI105-Dias-Dias-Dias-YPG-18h-E-E_2015-08-06__0_F8_1.dat]

2000.64 4652
2001.06 4513
2001.49 4831
2001.91 4800
2002.33 4610
2002.75 4518
2003.17 4405
2003.60 4795
2004.02 4859
2004.44 4688
2004.86 4872
2005.28 4688
2005.70 4729
2006.13 4892
2006.55 4701
2006.97 4722
2007.39 4537
2007.82 4601
2008.24 4823
2008.66 4745
2009.08 4631
2009.51 4522
2009.93 4267
2010.35 4405
2010.77 4451
2011.20 4650
2011.62 4894
2012.04 4439
2012.46 4460
2012.89 4597
2013.31 4470
2013.73 4300
2014.15 4207
2014.58 4299
2015.00 4430
2015.42 4374
2015.85 4334
2016.27 4540
2016.69 4740
2017.12 4941
2017.54 4923
2017.96 4908
2018.39 5204
2018.81 5172
2019.23 5113
2019.66 4875
2020.08 4898
2020.50 4822
2020.93 4778
2021.35 4831
2021.78 4729
2022.20 4833
2022.62 4772
2023.05 4923
2023.47 4850
2023.89 4702
2024.32 4491
2024.74 4353
2025.17 4359
2025.59 4300
2026.01 4366
2026.44 4402
2026.86 4598
2027.29 4519
2027.71 4456
2028.14 4320
2028.56 4304
2028.99 4228
2029.41 4415
2029.83 4410
2030.26 3987
2030.68 3910
2031.11 3922
2031.53 4092
2031.96 4246
2032.38 4288
2032.81 4112
2033.23 4401
2033.66 4258
2034.08 4323
2034.51 4304
2034.93 4211
2035.36 4132
2035.78 4353
2036.21 4697
2036.63 4469
2037.06 4451
2037.48 4704
2037.91 4616
2038.33 4964
2038.76 4732
2039.19 4546
2039.61 4551
2040.04 4505
2040.46 4462
2040.89 4401
2041.31 4530
2041.74 4571
2042.17 4571
2042.59 4726
2043.02 4607
2043.44 4436
2043.87 4576
2044.30 4666
2044.72 4453
2045.15 4469
2045.57 4431
2046.00 4461
2046.43 4613
2046.85 4782
2047.28 4479
2047.71 4213
2048.13 4081
2048.56 4221
2048.99 4376
2049.41 4279
2049.84 4228
2050.27 4419
2050.69 4265
2051.12 4368
2051.55 4256
2051.97 4169
2052.40 4286
2052.83 4272
2053.25 4129
2053.68 4309
2054.11 4290
2054.54 4129
2054.96 4224
2055.39 4278
2055.82 4155
2056.24 4298
2056.67 4227
2057.10 4239
2057.53 4218
2057.95 4317
2058.38 4222
2058.81 4242
2059.24 4510
2059.66 4514
2060.09 4188
2060.52 4335
2060.95 4410
2061.38 4317
2061.80 4330
2062.23 4245
2062.66 4301
2063.09 4303
2063.52 4341
2063.94 4432
2064.37 4594
2064.80 4430
2065.23 4187
2065.66 4671
2066.09 4396
2066.51 4440
2066.94 4704
2067.37 4752
2067.80 4552
2068.23 4544
2068.66 4403
2069.08 4482
2069.51 4523
2069.94 4254
2070.37 4243
2070.80 4383
2071.23 4455
2071.66 4555
2072.09 4415
2072.52 4311
2072.94 4436
2073.37 4338
2073.80 4013
2074.23 4325
2074.66 4444
2075.09 4427
2075.52 4332
2075.95 4265
2076.38 4275
2076.81 4522
2077.24 4584
2077.67 4381
2078.10 4684
2078.53 4712
2078.96 4878
2079.39 4931
2079.82 4662
2080.25 4623
2080.68 4537
2081.11 4780
2081.54 4983
2081.97 4762
2082.40 4720
2082.83 4674
2083.26 4664
2083.69 4731
2084.12 4595
2084.55 4570
2084.98 4744
2085.41 4564
2085.84 4463
2086.27 4455
2086.70 4481
2087.13 4256
2087.56 4224
2087.99 4513
2088.42 4283
2088.85 4601
2089.28 4710
2089.71 4557
2090.14 4283
2090.57 4428
2091.01 4479
2091.44 4408
2091.87 4483
2092.30 4892
2092.73 4919
2093.16 4721
2093.59 4886
2094.02 5115
2094.45 5052
2094.89 4980
2095.32 5194
2095.75 5181
2096.18 4790
2096.61 4906
2097.04 4778
2097.47 4931
2097.91 4564
2098.34 4433
2098.77 4333
2099.20 4280
2099.63 4363
2100.07 4364
2100.50 4207
2100.93 4398
2101.36 4304
2101.79 4220
2102.23 3990
2102.66 4213
2103.09 4216
2103.52 4218
2103.95 4336
2104.39 4296
2104.82 4029
2105.25 4143
2105.68 4136
2106.12 4215
2106.55 4084
2106.98 4248
2107.41 4229
2107.85 4083
2108.28 4398
2108.71 4504
2109.14 4736
2109.58 4524
2110.01 4493
2110.44 4691
2110.88 4826
2111.31 4460
2111.74 4838
2112.18 4347
2112.61 4281
2113.04 4634
2113.48 4739
2113.91 4524
2114.34 4511
2114.78 4481
2115.21 4561
2115.64 4447
2116.08 4422
2116.51 4351
2116.94 4567
2117.38 4369
2117.81 3904
2118.24 4005
2118.68 4202
2119.11 3923
2119.55 4240
2119.98 4217
2120.41 4280
2120.85 4393
2121.28 4216
2121.72 4250
2122.15 4179
2122.58 4193
2123.02 4372
2123.45 4388
2123.89 4106
2124.32 4108
2124.75 4312
2125.19 4163
2125.62 3971
2126.06 4232
2126.49 4324
2126.93 3975
2127.36 4166
2127.80 4065
2128.23 4308
2128.67 4389
2129.10 4328
2129.54 4364
2129.97 4667
2130.41 4635
2130.84 4851
2131.28 4580
2131.71 4700
2132.15 4680
2132.58 4751
2133.02 4705
2133.45 4840
2133.89 4735
2134.32 4858
2134.76 4881
2135.19 4843
2135.63 4709
2136.06 4539
2136.50 4627
2136.94 4578
2137.37 4440
2137.81 4600
2138.24 4648
2138.68 4970
2139.12 4762
2139.55 4806
2139.99 4492
2140.42 4629
2140.86 4522
2141.30 4357
2141.73 4375
2142.17 4482
2142.60 4376
2143.04 4267
2143.48 4348
2143.91 4453
2144.35 4494
2144.79 4243
2145.22 4189
2145.66 3998
2146.09 3982
2146.53 4024
2146.97 4377
2147.40 4324
2147.84 4356
2148.28 4472
2148.72 4787
2149.15 5070
2149.59 5180
2150.03 5312
2150.46 5501
2150.90 5771
2151.34 6248
2151.77 6085
2152.21 6317
2152.65 5945
2153.09 5609
2153.52 5765
2153.96 5538
2154.40 4953
2154.84 4971
2155.27 4589
2155.71 4463
2156.15 4428
2156.59 4186
2157.02 4398
2157.46 4476
2157.90 4404
2158.34 4281
2158.78 4282
2159.21 4285
2159.65 4321
2160.09 4565
2160.53 4343
2160.97 4413
2161.40 4602
2161.84 4365
2162.28 4234
2162.72 4832
2163.16 4408
2163.59 4280
2164.03 4214
2164.47 4094
2164.91 4132
2165.35 4246
2165.79 4259
2166.23 4392
2166.66 4425
2167.10 4380
2167.54 4361
2167.98 4197
2168.42 4323
2168.86 4807
2169.30 4310
2169.74 4337
2170.18 4641
2170.61 4748
2171.05 4504
2171.49 4359
2171.93 4607
2172.37 4728
2172.81 4614
2173.25 4608
2173.69 4717
2174.13 4842
2174.57 4765
2175.01 4491
2175.45 4652
2175.89 4723
2176.33 4682
2176.77 4741
2177.21 4958
2177.65 4906
2178.09 4738
2178.53 4861
2178.97 4937
2179.41 5013
2179.85 4962
2180.29 4841
2180.73 4741
2181.17 4681
2181.61 4644
2182.05 4730
2182.49 4250
2182.93 4326
2183.37 4388
2183.81 4293
2184.25 4368
2184.69 4184
2185.13 4123
2185.57 3993
2186.01 4363
2186.45 4341
2186.89 4428
2187.33 4691
2187.77 4761
2188.21 4909
2188.65 5022
2189.10 5174
2189.54 5304
2189.98 5424
2190.42 5636
2190.86 5497
2191.30 5163
2191.74 5171
2192.18 5461
2192.62 5310
2193.07 4934
2193.51 5192
2193.95 4951
2194.39 4414
2194.83 4827
2195.27 5138
2195.71 5044
2196.16 4861
2196.60 4895
2197.04 4668
2197.48 4864
2197.92 4674
2198.37 4682
2198.81 4708
2199.25 4701
2199.69 4515
2200.13 4583
2200.58 4687
2201.02 4627
2201.46 4582
2201.90 4702
2202.34 4526
2202.79 4477
2203.23 4639
2203.67 4478
2204.11 4591
2204.56 4385
2205.00 4447
2205.44 4398
2205.88 4529
2206.33 4823
2206.77 4804
2207.21 4691
2207.65 4907
2208.10 4963
2208.54 4759
2208.98 4782
2209.43 4993
2209.87 4939
2210.31 4879
2210.76 5148
2211.20 5044
2211.64 5043
2212.09 5043
2212.53 4749
2212.97 4837
2213.42 4770
2213.86 4694
2214.30 4736
2214.75 4902
2215.19 4849
2215.63 4664
2216.08 4537
2216.52 4612
2216.96 4510
2217.41 4382
2217.85 4396
2218.30 4457
2218.74 4607
2219.18 4712
2219.63 4620
2220.07 4653
2220.52 4556
2220.96 4335
2221.40 4468
2221.85 4672
2222.29 4922
2222.74 5411
2223.18 5554
2223.63 6105
2224.07 6589
2224.51 6869
2224.96 7168
2225.40 7394
2225.85 7512
2226.29 7381
2226.74 7447
2227.18 7291
2227.63 6807
2228.07 6501
2228.52 6315
2228.96 6096
2229.41 5952
2229.85 5512
2230.30 5312
2230.74 5199
2231.19 5142
2231.63 5378
2232.08 5028
2232.52 5203
2232.97 5589
2233.41 5206
2233.86 5135
2234.30 5266
2234.75 5168
2235.20 5316
2235.64 5775
2236.09 5771
2236.53 5407
2236.98 5345
2237.42 5413
2237.87 5515
2238.32 5429
2238.76 5429
2239.21 5589
2239.65 5542
2240.10 5541
2240.55 5629
2240.99 5612
2241.44 5195
2241.88 5289
2242.33 5277
2242.78 5015
2243.22 5126
2243.67 5158
2244.12 4942
2244.56 4827
2245.01 4496
2245.46 4650
2245.90 4721
2246.35 4612
2246.80 4594
2247.24 4433
2247.69 4616
2248.14 4625
2248.58 4479
2249.03 4552
2249.48 4565
2249.92 4654
2250.37 4421
2250.82 4541
2251.27 4527
2251.71 4402
2252.16 4512
2252.61 4553
2253.05 4454
2253.50 4599
2253.95 4613
2254.40 4590
2254.84 4531
2255.29 4580
2255.74 4507
2256.19 4696
2256.64 4397
2257.08 4542
2257.53 4779
2257.98 4519
2258.43 4431
2258.87 4235
2259.32 4309
2259.77 4469
2260.22 4654
2260.67 4871
2261.11 4973
2261.56 5206
2262.01 5453
2262.46 5751
2262.91 6062
2263.36 5720
2263.80 5887
2264.25 5798
2264.70 5816
2265.15 5796
2265.60 5593
2266.05 5655
2266.50 5522
2266.94 5480
2267.39 5569
2267.84 5236
2268.29 5153
2268.74 5265
2269.19 5595
2269.64 5601
2270.09 5381
2270.54 5401
2270.99 5420
2271.43 5488
2271.88 5710
2272.33 5580
2272.78 5354
2273.23 5294
2273.68 5604
2274.13 5489
2274.58 4825
2275.03 4924
2275.48 5344
2275.93 5064
2276.38 4895
2276.83 4847
2277.28 4874
2277.73 5034
2278.18 4823
2278.63 5034
2279.08 5125
2279.53 4935
2279.98 4913
2280.43 5196
2280.88 5172
2281.33 5207
2281.78 5500
2282.23 5634
2282.68 5372
2283.13 5305
2283.58 5163
2284.03 5316
2284.48 4886
2284.93 5176
2285.38 4998
2285.83 4882
2286.28 4876
2286.73 4967
2287.18 4993
2287.63 5196
2288.08 5281
2288.54 5564
2288.99 5988
2289.44 6303
2289.89 6633
2290.34 6979
2290.79 7395
2291.24 7544
2291.69 7971
2292.14 8290
2292.60 8228
2293.05 8539
2293.50 8339
2293.95 8172
2294.40 8088
2294.85 7948
2295.30 7523
2295.76 7087
2296.21 6740
2296.66 6511
2297.11 6176
2297.56 5985
2298.01 5878
2298.47 5726
2298.92 5292
2299.37 5477
2299.82 5476
2300.27 5283
2300.73 5259
2301.18 5031
2301.63 5021
2302.08 5018
2302.53 5266
2302.99 5215
2303.44 4936
2303.89 4776
2304.34 4936
2304.80 4921
2305.25 4810
2305.70 4773
2306.15 5241
2306.61 5216
2307.06 4940
2307.51 5127
2307.96 5458
2308.42 5362
2308.87 5765
2309.32 5785
2309.78 6176
2310.23 6175
2310.68 6254
2311.14 6406
2311.59 6412
2312.04 6411
2312.49 6350
2312.95 6207
2313.40 5853
2313.85 5501
2314.31 5311
2314.76 5271
2315.22 5180
2315.67 4939
2316.12 5071
2316.58 5279
2317.03 5196
2317.48 5042
2317.94 4660
2318.39 4820
2318.84 5033
2319.30 5093
2319.75 5070
2320.21 4782
2320.66 5112
2321.11 5332
2321.57 5138
2322.02 5007
2322.48 5128
2322.93 5257
2323.39 5337
2323.84 5028
2324.29 4797
2324.75 4876
2325.20 5133
2325.66 5229
2326.11 5115
2326.57 5227
2327.02 5180
2327.48 5471
2327.93 5679
2328.39 5773
2328.84 5629
2329.30 5680
2329.75 5763
2330.21 6056
2330.66 5877
2331.12 6059
2331.57 6112
2332.03 6157
2332.48 5926
2332.94 5919
2333.39 5937
2333.85 5781
2334.30 5740
2334.76 5595
2335.21 5194
2335.67 5213
2336.12 5209
2336.58 5179
2337.03 5432
2337.49 5770
2337.95 5479
2338.40 5574
2338.86 5451
2339.31 5496
2339.77 5745
2340.23 6099
2340.68 6173
2341.14 6146
2341.59 6437
2342.05 6350
2342.51 6567
2342.96 6485
2343.42 6422
2343.87 6179
2344.33 5984
2344.79 5750
2345.24 5992
2345.70 6239
2346.16 6387
2346.61 5948
2347.07 5792
2347.53 6156
2347.98 5952
2348.44 6129
2348.90 5914
2349.35 5842
2349.81 6049
2350.27 6099
2350.72 5711
2351.18 5543
2351.64 5768
2352.10 5480
2352.55 5467
2353.01 5195
2353.47 5211
2353.92 5328
2354.38 5373
2354.84 5027
2355.30 5142
2355.75 5306
2356.21 5209
2356.67 5235
2357.13 4799
2357.58 4812
2358.04 4843
2358.50 4978
2358.96 4898
2359.41 4815
2359.87 5143
2360.33 5232
2360.79 5465
2361.25 5415
2361.70 5368
2362.16 5332
2362.62 5738
2363.08 5549
2363.54 5464
2363.99 5717
2364.45 5553
2364.91 5485
2365.37 5388
2365.83 5245
2366.29 5137
2366.75 5305
2367.20 5470
2367.66 5485
2368.12 5910
2368.58 5404
2369.04 5434
2369.50 5434
2369.96 5611
2370.42 5756
2370.87 5595
2371.33 5602
2371.79 5140
2372.25 5040
2372.71 4983
2373.17 5140
2373.63 5091
2374.09 4968
2374.55 4827
2375.01 4941
2375.47 5253
2375.92 5447
2376.38 5330
2376.84 4972
2377.30 5070
2377.76 5528
2378.22 5565
2378.68 5299
2379.14 5658
2379.60 5523
2380.06 5762
2380.52 5526
2380.98 5633
2381.44 5601
2381.90 5525
2382.36 5218
2382.82 5111
2383.28 5185
2383.74 4990
2384.20 5205
2384.66 5138
2385.12 5521
2385.58 5338
2386.04 5345
2386.50 5057
2386.96 5221
2387.42 5116
2387.88 5051
2388.35 4933
2388.81 4821
2389.27 5353
2389.73 5195
2390.19 5063
2390.65 4814
2391.11 4801
2391.57 4749
2392.03 4449
2392.49 4495
2392.95 4691
2393.42 4902
2393.88 5038
2394.34 5049
2394.80 4643
2395.26 4280
2395.72 4448
2396.18 4435
2396.64 4816
2397.11 4704
2397.57 4615
2398.03 4724
2398.49 5107
2398.95 5056
2399.41 5141
2399.88 4847
2400.34 4853
2400.80 4957
2401.26 4627
2401.72 4721
2402.18 4999
2402.65 4764
2403.11 4865
2403.57 5198
2404.03 5021
2404.49 4978
2404.96 5049
2405.42 4953
2405.88 5049
2406.34 4986
2406.81 5163
2407.27 5460
2407.73 5202
2408.19 5398
2408.66 5433
2409.12 5305
2409.58 4965
2410.04 4964
2410.51 5122
2410.97 4876
2411.43 4763
2411.90 4772
2412.36 4928
2412.82 4607
2413.28 4639
2413.75 4849
2414.21 4816
2414.67 4588
2415.14 4622
2415.60 4621
2416.06 4905
2416.53 5553
2416.99 5574
2417.45 5532
2417.92 5812
2418.38 5857
2418.84 5742
2419.31 5828
2419.77 6125
2420.23 5945
2420.70 5926
2421.16 5813
2421.63 5861
2422.09 5458
2422.55 5354
2423.02 5670
2423.48 5509
2423.95 5466
2424.41 5616
2424.87 5824
2425.34 5815
2425.80 6169
2426.27 6639
2426.73 6640
2427.20 6690
2427.66 7003
2428.12 6920
2428.59 7043
2429.05 6886
2429.52 6882
2429.98 6599
2430.45 6305
2430.91 6386
2431.38 6203
2431.84 5684
2432.31 5442
2432.77 5285
2433.24 5187
2433.70 5190
2434.17 5108
2434.63 4987
2435.10 5400
2435.56 5308
2436.03 5247
2436.49 5176
2436.96 5201
2437.42 5457
2437.89 5669
2438.35 5855
2438.82 6058
2439.28 6057
2439.75 6398
2440.21 6580
2440.68 6584
2441.15 6672
2441.61 6859
2442.08 7140
2442.54 6817
2443.01 6471
2443.48 6192
2443.94 6149
2444.41 5982
2444.87 5810
2445.34 5592
2445.81 5730
2446.27 5430
2446.74 5211
2447.20 5285
2447.67 5354
2448.14 5058
2448.60 5077
2449.07 4993
2449.54 5034
2450.00 4773
2450.47 4628
2450.94 4695
2451.40 4725
2451.87 4798
2452.34 4789
2452.80 5047
2453.27 5122
2453.74 4717
2454.20 4913
2454.67 4950
2455.14 4795
2455.60 4695
2456.07 5002
2456.54 5255
2457.01 4983
2457.47 5124
2457.94 4951
2458.41 5076
2458.87 5030
2459.34 4996
2459.81 5138
2460.28 5118
2460.74 5102
2461.21 4856
2461.68 4877
2462.15 4526
2462.62 4841
2463.08 4946
2463.55 4932
2464.02 5027
2464.49 5071
2464.95 5397
2465.42 5362
2465.89 5239
2466.36 5440
2466.83 5668
2467.29 5729
2467.76 6003
2468.23 5843
2468.70 5701
2469.17 6007
2469.64 5839
2470.10 5293
2470.57 5444
2471.04 5381
2471.51 5273
2471.98 5142
2472.45 5238
2472.92 5164
2473.39 4945
2473.85 5013
2474.32 4919
2474.79 4874
2475.26 4901
2475.73 4729
2476.20 4705
2476.67 4782
2477.14 5111
2477.61 5106
2478.08 5235
2478.54 5534
2479.01 5486
2479.48 5768
2479.95 5671
2480.42 6306
2480.89 6297
2481.36 6102
2481.83 5823
2482.30 5870
2482.77 5838
2483.24 5665
2483.71 5342
2484.18 5549
2484.65 5238
2485.12 5203
2485.59 5030
2486.06 5036
2486.53 4815
2487.00 4893
2487.47 4966
2487.94 4689
2488.41 4598
2488.88 4889
2489.35 4978
2489.82 4726
2490.29 4811
2490.76 4754
2491.23 4939
2491.70 5023
2492.17 4991
2492.64 4564
2493.11 4778
2493.58 4899
2494.05 5091
2494.52 4884
2495.00 5029
2495.47 5128
2495.94 4998
2496.41 4968
2496.88 5155
2497.35 5102
2497.82 4738
2498.29 5134
2498.76 5089
2499.23 5023
2499.71 4837
2500.18 5012
2500.65 4906
2501.12 4746
2501.59 4692
2502.06 4624
2502.53 4696
2503.01 4903
2503.48 4963
2503.95 4973
2504.42 5029
2504.89 4666
2505.36 4685
2505.84 4926
2506.31 5148
2506.78 5360
2507.25 5358
2507.72 5288
2508.20 5278
2508.67 5349
2509.14 5228
2509.61 5500
2510.08 5374
2510.56 5501
2511.03 5463
2511.50 5596
2511.97 5505
2512.45 5554
2512.92 5307
2513.39 5467
2513.86 5470
2514.34 5308
2514.81 5122
2515.28 5391
2515.75 5200
2516.23 5020
2516.70 5162
2517.17 5513
2517.65 5485
2518.12 5268
2518.59 5002
2519.07 5221
2519.54 4936
2520.01 4918
2520.48 4754
2520.96 5000
2521.43 4988
2521.90 5104
2522.38 4970
2522.85 4852
2523.32 4807
2523.80 5036
2524.27 4698
2524.75 4661
2525.22 4552
2525.69 4480
2526.17 4562
2526.64 4666
2527.11 4745
2527.59 4656
2528.06 4789
2528.54 4932
2529.01 4782
2529.48 4871
2529.96 4894
2530.43 4875
2530.91 5109
2531.38 4882
2531.85 5116
2532.33 5364
2532.80 5204
2533.28 5241
2533.75 4973
2534.23 4941
2534.70 5201
2535.18 5301
2535.65 5227
2536.12 5315
2536.60 5061
2537.07 5136
2537.55 5065
2538.02 5004
2538.50 4934
2538.97 5139
2539.45 5185
2539.92 5136
2540.40 5217
2540.87 5206
2541.35 5320
2541.82 5260
2542.30 5238
2542.77 5006
2543.25 5445
2543.73 5335
2544.20 5236
2544.68 5059
2545.15 5318
2545.63 5433
2546.10 5713
2546.58 5855
2547.05 6029
2547.53 6499
2548.01 6555
2548.48 6652
2548.96 6772
2549.43 6892
2549.91 6390
2550.39 6739
2550.86 6958
2551.34 6495
2551.81 6359
2552.29 6098
2552.77 6418
2553.24 6550
2553.72 6457
2554.20 6584
2554.67 6762
2555.15 6740
2555.62 7170
2556.10 7358
2556.58 7285
2557.05 7027
2557.53 6874
2558.01 6941
2558.48 6657
2558.96 6348
2559.44 6205
2559.91 5929
2560.39 5789
2560.87 5619
2561.35 5276
2561.82 5270
2562.30 5297
2562.78 5088
2563.25 4924
2563.73 4982
2564.21 5199
2564.69 5571
2565.16 5052
2565.64 4952
2566.12 4910
2566.60 5082
2567.07 4802
2567.55 4682
2568.03 4850
2568.51 4983
2568.98 4971
2569.46 4936
2569.94 4856
2570.42 4828
2570.90 4713
2571.37 4784
2571.85 5073
2572.33 5120
2572.81 4879
2573.29 5091
2573.76 4994
2574.24 4842
2574.72 4872
2575.20 4844
2575.68 4908
2576.16 5013
2576.63 5019
2577.11 4711
2577.59 5166
2578.07 4995
2578.55 4853
2579.03 4817
2579.51 4643
2579.98 4729
2580.46 4758
2580.94 4786
2581.42 4758
2581.90 4570
2582.38 4454
2582.86 4657
2583.34 4858
2583.82 4807
2584.30 4692
2584.77 4650
2585.25 4936
2585.73 5030
2586.21 5033
2586.69 4867
2587.17 5146
2587.65 5328
2588.13 5544
2588.61 5429
2589.09 5234
2589.57 5345
2590.05 5400
2590.53 5510
2591.01 5460
2591.49 5490
2591.97 5657
2592.45 5864
2592.93 5673
2593.41 5615
2593.89 5947
2594.37 5900
2594.85 6000
2595.33 6119
2595.81 5928
2596.29 5889
2596.77 5885
2597.25 6068
2597.73 5984
2598.21 5954
2598.69 5539
2599.17 5424
2599.65 5435
2600.13 5361
2600.61 5200
2601.09 5072
2601.57 4983
2602.06 4893
2602.54 5163
2603.02 5184
2603.50 5146
2603.98 4930
2604.46 5198
2604.94 5241
2605.42 5085
2605.90 5339
2606.38 5320
2606.87 5544
2607.35 5318
2607.83 5695
2608.31 5833
2608.79 6054
2609.27 6082
2609.75 6235
2610.24 5744
2610.72 6056
2611.20 6066
2611.68 6032
2612.16 5980
2612.64 6417
2613.13 6276
2613.61 5753
2614.09 5805
2614.57 5835
2615.05 5838
2615.54 5525
2616.02 5408
2616.50 5402
2616.98 5098
2617.46 5019
2617.95 4675
2618.43 4679
2618.91 4859
2619.39 4963
2619.88 4689
2620.36 4723
2620.84 4527
2621.32 4785
2621.81 5018
2622.29 4827
2622.77 4777
2623.26 4803
2623.74 4817
2624.22 4959
2624.70 5165
2625.19 5200
2625.67 5052
2626.15 5113
2626.64 5163
2627.12 5173
2627.60 5206
2628.09 4948
2628.57 5073
2629.05 4885
2629.54 4985
2630.02 4888
2630.50 5260
2630.99 5311
2631.47 5244
2631.95 5418
2632.44 5194
2632.92 5161
2633.40 5383
2633.89 5563
2634.37 5413
2634.85 5303
2635.34 5118
2635.82 5181
2636.31 5249
2636.79 5402
2637.27 5323
2637.76 5349
2638.24 5112
2638.73 4982
2639.21 4850
2639.70 5085
2640.18 5221
2640.66 5159
2641.15 5074
2641.63 5034
2642.12 5052
2642.60 4979
2643.09 5042
2643.57 4883
2644.06 4851
2644.54 4839
2645.03 4967
2645.51 5048
2646.00 5118
2646.48 5038
2646.97 4954
2647.45 5262
2647.94 5067
2648.42 5411
2648.91 5282
2649.39 5160
2649.88 5472
2650.36 5540
2650.85 5338
2651.33 5351
2651.82 5414
2652.30 5769
2652.79 5591
2653.27 5236
2653.76 5222
2654.24 5064
2654.73 5016
2655.22 5198
2655.70 5010
2656.19 4969
2656.67 5034
2657.16 5035
2657.65 4971
2658.13 4968
2658.62 4850
2659.10 4681
2659.59 4757
2660.08 4926
2660.56 4910
2661.05 4645
2661.53 4740
2662.02 4859
2662.51 4823
2662.99 5136
2663.48 4925
2663.97 4754
2664.45 4789
2664.94 4688
2665.43 4742
2665.91 4725
2666.40 5020
2666.89 5063
2667.37 4942
2667.86 4712
2668.35 4913
2668.83 5009
2669.32 5022
2669.81 5211
2670.29 4680
2670.78 5150
2671.27 5664
2671.76 5327
2672.24 5299
2672.73 5384
2673.22 5394
2673.71 5527
2674.19 5445
2674.68 5766
2675.17 5922
2675.66 5996
2676.14 5836
2676.63 6278
2677.12 6219
2677.61 6177
2678.09 6141
2678.58 6075
2679.07 6362
2679.56 6473
2680.05 6164
2680.53 6247
2681.02 6554
2681.51 6611
2682.00 6862
2682.49 7167
2682.97 7018
2683.46 7155
2683.95 7303
2684.44 7457
2684.93 7467
2685.42 7561
2685.91 7503
2686.39 7181
2686.88 6771
2687.37 6554
2687.86 6066
2688.35 6191
2688.84 6087
2689.33 5878
2689.81 5590
2690.30 5381
2690.79 5291
2691.28 4916
2691.77 5039
2692.26 5331
2692.75 4980
2693.24 5052
2693.73 4999
2694.22 5186
2694.71 5498
2695.20 5277
2695.68 5212
2696.17 5274
2696.66 5313
2697.15 5610
2697.64 5774
2698.13 5570
2698.62 5341
2699.11 5462
2699.60 5751
2700.09 5578
2700.58 5520
2701.07 5738
2701.56 5754
2702.05 5740
2702.54 5673
2703.03 6163
2703.52 6392
2704.01 5999
2704.50 5511
2704.99 5566
2705.48 5589
2705.97 5792
2706.46 5641
2706.95 5851
2707.44 5522
2707.93 5177
2708.42 5116
2708.92 4997
2709.41 5052
2709.90 5063
2710.39 4948
2710.88 5059
2711.37 5007
2711.86 5153
2712.35 5170
2712.84 5096
2713.33 5101
2713.82 5046
2714.31 4958
2714.81 5245
2715.30 5073
2715.79 5334
2716.28 4970
2716.77 4966
2717.26 5058
2717.75 4825
2718.24 5302
2718.74 5197
2719.23 5286
2719.72 5119
2720.21 5280
2720.70 5231
2721.19 5608
2721.69 5442
2722.18 5809
2722.67 6081
2723.16 5804
2723.65 5909
2724.15 6225
2724.64 5949
2725.13 5701
2725.62 5795
2726.11 5682
2726.61 5375
2727.10 5541
2727.59 5370
2728.08 5534
2728.58 5262
2729.07 5104
2729.56 5078
2730.05 5084
2730.55 4908
2731.04 4979
2731.53 4742
2732.02 4935
2732.52 4796
2733.01 5026
2733.50 4988
2733.99 5019
2734.49 5144
2734.98 5491
2735.47 5560
2735.97 5259
2736.46 5073
2736.95 5300
2737.45 5309
2737.94 5129
2738.43 5259
2738.93 5166
2739.42 5138
2739.91 5294
2740.41 5188
2740.90 5256
2741.39 5048
2741.89 5270
2742.38 5191
2742.87 4974
2743.37 5040
2743.86 5028
2744.36 5179
2744.85 5049
2745.34 4760
2745.84 5040
2746.33 4978
2746.82 4844
2747.32 5116
2747.81 4903
2748.31 4803
2748.80 4910
2749.30 4927
2749.79 4950
2750.28 4987
2750.78 5086
2751.27 4867
2751.77 4788
2752.26 5089
2752.76 5159
2753.25 5523
2753.75 5377
2754.24 5219
2754.74 5508
2755.23 5675
2755.72 5824
2756.22 5891
2756.71 5667
2757.21 5634
2757.70 5660
2758.20 5771
2758.69 5370
2759.19 5241
2759.69 5249
2760.18 5329
2760.68 5241
2761.17 5576
2761.67 5416
2762.16 5344
2762.66 5369
2763.15 5491
2763.65 5287
2764.14 5242
2764.64 5299
2765.14 5368
2765.63 5208
2766.13 4816
2766.62 5194
2767.12 5035
2767.61 4993
2768.11 4993
2768.61 5004
2769.10 4766
2769.60 5141
2770.09 5270
2770.59 5148
2771.09 5051
2771.58 5127
2772.08 5375
2772.58 5161
2773.07 5158
2773.57 5124
2774.06 5622
2774.56 5681
2775.06 5838
2775.55 5648
2776.05 5851
2776.55 5783
2777.04 6039
2777.54 5971
2778.04 6133
2778.54 6210
2779.03 6208
2779.53 6174
2780.03 6009
2780.52 5789
2781.02 5564
2781.52 5580
2782.01 5766
2782.51 5707
2783.01 5746
2783.51 5619
2784.00 5662
2784.50 5640
2785.00 5305
2785.50 5272
2785.99 5559
2786.49 5377
2786.99 5470
2787.49 5508
2787.98 5503
2788.48 5433
2788.98 5419
2789.48 5354
2789.98 5240
2790.47 5398
2790.97 5066
2791.47 5190
2791.97 5103
2792.47 5312
2792.96 5439
2793.46 5339
2793.96 5376
2794.46 5540
2794.96 5799
2795.46 5922
2795.95 6282
2796.45 6244
2796.95 6956
2797.45 7162
2797.95 7192
2798.45 6797
2798.95 6980
2799.44 6972
2799.94 6681
2800.44 6667
2800.94 6282
2801.44 6108
2801.94 6174
2802.44 6160
2802.94 6061
2803.44 5986
2803.93 6118
2804.43 6078
2804.93 6148
2805.43 6298
2805.93 6623
2806.43 6976
2806.93 7536
2807.43 8188
2807.93 8204
2808.43 8507
2808.93 9069
2809.43 9283
2809.93 9357
2810.43 8902
2810.93 8708
2811.43 8643
2811.93 8374
2812.43 8063
2812.93 7236
2813.43 6831
2813.93 6517
2814.43 6388
2814.93 6223
2815.43 5833
2815.93 6013
2816.43 6495
2816.93 6519
2817.43 6797
2817.93 6857
2818.43 6687
2818.93 7266
2819.43 7583
2819.93 7845
2820.43 7712
2820.93 7840
2821.43 8180
2821.93 7724
2822.43 7185
2822.94 6903
2823.44 6806
2823.94 6773
2824.44 6395
2824.94 5927
2825.44 6042
2825.94 5828
2826.44 5680
2826.94 5789
2827.44 5663
2827.95 5721
2828.45 5711
2828.95 5569
2829.45 5297
2829.95 5341
2830.45 5296
2830.95 5307
2831.46 4962
2831.96 4799
2832.46 5185
2832.96 5336
2833.46 5174
2833.97 4971
2834.47 5078
2834.97 5168
2835.47 5262
2835.97 5405
2836.47 5334
2836.98 5576
2837.48 5571
2837.98 5424
2838.48 5446
2838.99 5427
2839.49 5383
2839.99 5660
2840.49 5592
2841.00 5348
2841.50 5292
2842.00 5336
2842.50 5460
2843.01 5547
2843.51 5505
2844.01 5672
2844.51 5892
2845.02 5992
2845.52 5882
2846.02 5868
2846.52 6389
2847.03 6220
2847.53 6533
2848.03 6578
2848.54 6606
2849.04 6504
2849.54 6373
2850.05 6316
2850.55 6182
2851.05 6206
2851.56 5973
2852.06 5848
2852.56 5164
2853.07 5347
2853.57 5454
2854.07 5469
2854.58 5541
2855.08 5834
2855.59 5380
2856.09 5228
2856.59 5438
2857.10 5762
2857.60 5552
2858.10 5716
2858.61 5755
2859.11 5980
2859.62 6137
2860.12 5966
2860.63 6012
2861.13 5775
2861.63 6010
2862.14 6045
2862.64 5833
2863.15 5730
2863.65 5518
2864.16 5435
2864.66 5386
2865.16 5275
2865.67 5208
2866.17 5254
2866.68 4901
2867.18 5013
2867.69 4633
2868.19 4715
2868.70 4422
2869.20 4454
2869.71 4613
2870.21 4685
2870.72 4746
2871.22 5147
2871.73 5039
2872.23 5103
2872.74 5030
2873.24 4943
2873.75 5139
2874.25 5042
2874.76 5327
2875.27 5289
2875.77 5052
2876.28 5303
2876.78 5337
2877.29 5020
2877.79 5210
2878.30 5309
2878.81 5336
2879.31 5578
2879.82 5469
2880.32 5463
2880.83 5477
2881.33 5836
2881.84 5576
2882.35 5553
2882.85 5751
2883.36 5730
2883.87 5880
2884.37 5908
2884.88 6074
2885.38 6436
2885.89 6810
2886.40 7122
2886.90 7548
2887.41 7374
2887.92 7246
2888.42 7648
2888.93 7522
2889.44 7338
2889.94 7436
2890.45 7175
2890.96 6880
2891.46 6455
2891.97 6206
2892.48 5973
2892.98 5657
2893.49 6105
2894.00 5935
2894.51 5706
2895.01 5909
2895.52 5890
2896.03 5897
2896.54 5980
2897.04 6115
2897.55 5792
2898.06 5962
2898.57 5888
2899.07 6115
2899.58 6332
2900.09 6245
2900.60 6096
2901.10 6468
2901.61 6303
2902.12 6104
2902.63 6239
2903.13 6266
2903.64 6450
2904.15 6602
2904.66 6528
2905.17 6278
2905.68 6486
2906.18 6626
2906.69 6524
2907.20 6362
2907.71 6115
2908.22 6258
2908.72 6193
2909.23 6129
2909.74 6097
2910.25 5968
2910.76 5965
2911.27 5943
2911.78 5838
2912.28 5851
2912.79 5909
2913.30 5910
2913.81 6059
2914.32 5895
2914.83 6006
2915.34 5856
2915.85 5886
2916.36 5658
2916.87 5826
2917.37 5916
2917.88 5610
2918.39 5510
2918.90 5530
2919.41 5583
2919.92 5423
2920.43 5138
2920.94 5500
2921.45 5860
2921.96 6041
2922.47 6178
2922.98 6166
2923.49 6493
2924.00 6732
2924.51 7135
2925.02 7654
2925.53 8028
2926.04 8132
2926.55 8314
2927.06 8293
2927.57 7830
2928.08 7554
2928.59 7463
2929.10 7138
2929.61 6758
2930.12 6432
2930.63 6009
2931.14 5844
2931.65 6220
2932.16 5729
2932.67 5675
2933.18 5715
2933.69 5580
2934.20 5506
2934.71 5367
2935.22 5789
2935.73 5551
2936.24 5677
2936.76 5812
2937.27 5669
2937.78 5558
2938.29 5606
2938.80 5633
2939.31 5685
2939.82 5845
2940.33 5739
2940.84 5601
2941.36 5530
2941.87 5695
2942.38 5649
2942.89 5660
2943.40 5792
2943.91 6164
2944.42 6258
2944.94 6123
2945.45 6543
2945.96 6765
2946.47 6766
2946.98 7096
2947.49 6878
2948.01 6902
2948.52 7113
2949.03 7056
2949.54 7001
2950.05 6704
2950.57 6778
2951.08 6758
2951.59 6404
2952.10 6213
2952.61 6062
2953.13 6026
2953.64 5593
2954.15 5525
2954.66 5769
2955.18 5495
2955.69 5565
2956.20 5276
2956.71 5282
2957.23 5286
2957.74 5525
2958.25 5377
2958.76 5615
2959.28 5520
2959.79 5535
2960.30 5387
2960.82 5918
2961.33 5695
2961.84 6012
2962.36 6377
2962.87 6398
2963.38 6579
2963.89 6822
2964.41 6673
2964.92 6488
2965.43 6305
2965.95 6171
2966.46 6161
2966.97 5929
2967.49 5666
2968.00 5566
2968.52 5722
2969.03 5487
2969.54 5285
2970.06 5190
2970.57 5485
2971.08 5678
2971.60 5389
2972.11 5287
2972.63 5348
2973.14 5445
2973.65 5191
2974.17 5114
2974.68 5391
2975.20 5569
2975.71 5245
2976.23 5483
2976.74 5538
2977.25 5607
2977.77 5542
2978.28 5470
2978.80 5492
2979.31 5449
2979.83 5266
2980.34 5643
2980.86 5684
2981.37 5490
2981.89 5660
2982.40 5847
2982.91 5776
2983.43 6122
2983.94 5923
2984.46 6133
2984.97 5919
2985.49 6070
2986.00 6076
2986.52 5902
2987.04 5853
2987.55 6225
2988.07 6066
2988.58 6121
2989.10 6160
2989.61 6105
2990.13 6303
2990.64 6218
2991.16 6226
2991.67 6341
2992.19 6589
2992.71 6776
2993.22 6810
2993.74 6755
2994.25 7051
2994.77 6866
2995.28 6817
2995.80 7426
2996.32 7376
2996.83 7350
2997.35 7842
2997.87 8318
2998.38 7921
2998.90 8157
2999.41 8376
2999.93 8388
3000.45 7918
3000.96 7977
3001.48 8058
3002.00 7751
3002.51 7595
3003.03 7418
3003.55 7222
3004.06 7535
3004.58 7450
3005.10 7203
3005.61 7230
3006.13 7287
3006.65 7027
3007.16 7273
3007.68 6865
3008.20 6791
3008.71 6790
3009.23 6560
3009.75 6190
3010.27 6086
3010.78 6007
3011.30 5748
3011.82 5644
3012.34 5334
3012.85 5405
3013.37 5559
3013.89 6072
3014.41 5792
3014.92 5775
3015.44 5814
3015.96 5534
3016.48 5819
3016.99 6048
3017.51 6031
3018.03 5970
3018.55 6161
3019.07 5974
3019.58 6110
3020.10 6401
3020.62 6340
3021.14 6406
3021.66 6029
3022.17 6455
3022.69 6483
3023.21 6605
3023.73 6507
3024.25 6582
3024.77 6939
3025.28 6987
3025.80 7194
3026.32 7081
3026.84 7065
3027.36 6727
3027.88 6516
3028.40 6506
3028.92 6180
3029.43 6021
3029.95 6054
3030.47 5974
3030.99 5882
3031.51 6043
3032.03 6269
3032.55 6472
3033.07 6614
3033.59 7336
3034.11 7531
3034.63 8033
3035.15 8260
3035.66 8630
3036.18 9008
3036.70 9058
3037.22 9207
3037.74 9146
3038.26 8769
3038.78 8347
3039.30 8207
3039.82 7994
3040.34 7196
3040.86 6901
3041.38 6641
3041.90 6415
3042.42 6223
3042.94 6154
3043.46 5755
3043.98 5758
3044.50 5753
3045.02 5725
3045.54 5675
3046.06 5672
3046.58 5661
3047.10 5666
3047.62 5708
3048.14 5681
3048.66 5702
3049.18 5878
3049.71 5821
3050.23 5831
3050.75 5838
3051.27 5736
3051.79 5683
3052.31 5698
3052.83 5884
3053.35 5973
3053.87 6116
3054.39 6035
3054.91 6171
3055.43 5916
3055.96 5626
3056.48 5588
3057.00 5634
3057.52 5662
3058.04 5565
3058.56 5649
3059.08 5891
3059.61 5667
3060.13 5633
3060.65 5669
3061.17 5708
3061.69 5721
3062.21 5762
3062.73 5758
3063.26 5909
3063.78 5638
3064.30 5957
3064.82 6098
3065.34 6141
3065.87 6052
3066.39 5980
3066.91 6038
3067.43 6156
3067.95 5942
3068.48 5799
3069.00 5872
3069.52 5722
3070.04 5746
3070.57 5724
3071.09 5775
3071.61 6035
3072.13 6234
3072.66 6187
3073.18 6075
3073.70 6573
3074.22 6839
3074.75 6841
3075.27 6919
3075.79 6668
3076.32 7139
3076.84 7009
3077.36 6797
3077.88 6965
3078.41 6587
3078.93 6559
3079.45 6496
3079.98 6650
3080.50 6787
3081.02 6904
3081.55 6944
3082.07 6630
3082.59 6565
3083.12 6333
3083.64 6430
3084.16 6521
3084.69 6337
3085.21 6277
3085.73 6409
3086.26 6308
3086.78 6110
3087.31 6329
3087.83 6310
3088.35 6001
3088.88 5898
3089.40 6116
3089.93 6344
3090.45 6355
3090.97 6169
3091.50 6426
3092.02 6224
3092.55 6179
3093.07 6039
3093.60 5960
3094.12 6168
3094.64 6275
3095.17 6388
3095.69 5994
3096.22 6517
3096.74 6748
3097.27 6704
3097.79 7056
3098.32 6943
3098.84 7153
3099.37 7033
3099.89 7462
3100.42 7519
3100.94 7840
3101.47 8584
3101.99 9371
3102.52 9999
3103.04 10403
3103.57 11503
3104.09 11736
3104.62 11603
3105.14 11373
3105.67 11176
3106.19 10779
3106.72 10099
3107.24 8956
3107.77 8121
3108.29 7113
3108.82 6709
3109.35 6906
3109.87 6817
3110.40 6747
3110.92 6788
3111.45 6721
3111.98 6991
3112.50 7016
3113.03 7039
3113.55 6790
3114.08 6606
3114.61 6922
3115.13 6626
3115.66 6552
3116.18 6401
3116.71 5838
3117.24 5934
3117.76 5989
3118.29 5898
3118.82 5674
3119.34 5529
3119.87 5770
3120.40 5831
3120.92 5717
3121.45 5916
3121.98 5876
3122.50 6196
3123.03 6337
3123.56 6235
3124.08 6523
3124.61 6126
3125.14 6207
3125.66 6081
3126.19 6062
3126.72 6226
3127.25 6348
3127.77 6235
3128.30 6296
3128.83 6240
3129.36 6056
3129.88 5782
3130.41 6058
3130.94 5801
3131.46 5681
3131.99 5815
3132.52 5529
3133.05 5353
3133.58 5158
3134.10 5452
3134.63 5792
3135.16 5705
3135.69 5366
3136.21 5480
3136.74 5703
3137.27 5887
3137.80 5707
3138.33 5704
3138.86 5799
3139.38 5962
3139.91 5825
3140.44 5787
3140.97 5779
3141.50 5849
3142.03 5496
3142.55 5327
3143.08 5545
3143.61 5536
3144.14 5482
3144.67 5422
3145.20 5624
3145.73 5471
3146.25 5626
3146.78 5891
3147.31 6179
3147.84 6314
3148.37 5964
3148.90 5596
3149.43 5996
3149.96 6094
3150.49 6292
3151.02 6189
3151.54 6085
3152.07 6132
3152.60 6182
3153.13 5773
3153.66 6145
3154.19 5871
3154.72 5675
3155.25 5588
3155.78 5574
3156.31 5772
3156.84 5613
3157.37 5455
3157.90 5742
3158.43 5800
3158.96 5679
3159.49 5718
3160.02 5681
3160.55 5836
3161.08 5878
3161.61 5559
3162.14 5433
3162.67 5541
3163.20 5436
3163.73 5214
3164.26 5488
3164.79 5809
3165.32 5410
3165.85 5520
3166.38 5556
3166.91 5652
3167.44 5484
3167.97 5482
3168.50 5698
3169.03 5601
3169.57 5692
3170.10 5722
3170.63 5890
3171.16 5425
3171.69 5443
3172.22 5244
3172.75 5474
3173.28 5316
3173.81 5248
3174.34 5530
3174.88 5135
3175.41 5167
3175.94 5302
3176.47 5410
3177.00 5387
3177.53 5209
3178.06 5193
3178.60 5343
3179.13 5607
3179.66 5141
3180.19 5343
3180.72 5420
3181.25 5174
3181.79 5418
3182.32 5689
3182.85 5236
3183.38 5246
3183.91 5609
3184.44 5173
3184.98 5118
3185.51 5287
3186.04 5507
3186.57 5398
3187.11 5444
3187.64 5551
3188.17 5657
3188.70 5436
3189.24 5223
3189.77 5458
3190.30 5552
3190.83 5367
3191.37 5176
3191.90 5007
3192.43 5371
3192.96 5271
3193.50 5268
3194.03 5304
3194.56 5271
3195.09 5324
3195.63 5177
3196.16 4954
3196.69 5257
3197.23 5215
3197.76 5201
3198.29 5365
3198.83 5403
3199.36 5054
3199.89 5294
3200.43 5518
3200.96 5394
3201.49 5770
3202.03 5700
3202.56 5815
3203.09 5931
3203.63 5902
3204.16 5951
3204.69 5939
3205.23 5827
3205.76 5956
3206.30 5993
3206.83 5724
3207.36 5653
3207.90 5583
3208.43 5730
3208.97 5644
3209.50 5741
3210.03 5899
3210.57 6027
3211.10 6171
3211.64 6088
3212.17 6365
3212.70 6486
3213.24 6516
3213.77 6312
3214.31 6100
3214.84 6200
3215.38 6015
3215.91 5761
3216.45 5617
3216.98 5397
3217.52 5435
3218.05 5198
3218.59 5338
3219.12 5325
3219.66 5298
3220.19 5316
3220.73 5327
3221.26 5452
3221.80 5760
3222.33 5745
3222.87 5706
3223.40 5818
3223.94 6101
3224.47 6234
3225.01 6495
3225.54 6477
3226.08 6351
3226.61 6343
3227.15 6458
3227.69 6350
3228.22 6163
3228.76 5905
3229.29 5843
3229.83 5876
3230.36 5607
3230.90 5411
3231.44 5548
3231.97 5484
3232.51 5297
3233.04 5229
3233.58 5415
3234.12 5481
3234.65 5705
3235.19 5742
3235.72 5651
3236.26 5623
3236.80 5713
3237.33 5997
3237.87 6223
3238.41 6718
3238.94 6767
3239.48 6474
3240.02 6330
3240.55 6538
3241.09 6653
3241.63 6282
3242.16 6180
3242.70 5628
3243.24 6025
3243.77 6006
3244.31 5586
3244.85 5802
3245.39 5912
3245.92 5852
3246.46 5680
3247.00 5180
3247.53 5756
3248.07 5535
3248.61 5667
3249.15 5707
3249.68 5823
3250.22 5710
3250.76 5726
3251.30 5809
3251.83 5961
3252.37 5881
3252.91 6112
3253.45 6015
3253.98 5982
3254.52 6059
3255.06 5805
3255.60 6127
3256.14 6244
3256.67 6436
3257.21 6333
3257.75 6471
3258.29 6352
3258.83 6248
3259.37 6110
3259.90 6386
3260.44 6149
3260.98 6592
3261.52 6802
3262.06 7295
3262.60 7457
3263.13 7248
3263.67 7467
3264.21 7667
3264.75 7866
3265.29 8086
3265.83 7397
3266.37 7994
3266.91 8411
3267.44 8520
3267.98 8813
3268.52 8771
3269.06 8561
3269.60 8255
3270.14 7855
3270.68 7747
3271.22 7074
3271.76 6819
3272.30 6641
3272.84 6459
3273.38 6207
3273.91 6444
3274.45 6342
3274.99 6191
3275.53 6242
3276.07 6139
3276.61 6482
3277.15 6490
3277.69 6144
3278.23 6334
3278.77 6643
3279.31 6758
3279.85 6642
3280.39 6641
3280.93 6518
3281.47 6136
3282.01 6062
3282.55 6276
3283.09 6345
3283.63 6284
3284.17 6137
3284.71 6160
3285.25 6057
3285.79 6267
3286.33 6018
3286.87 6342
3287.42 6452
3287.96 6137
3288.50 6082
3289.04 6472
3289.58 6254
3290.12 6005
3290.66 6252
3291.20 6459
3291.74 6658
3292.28 6770
3292.82 6854
3293.36 7008
3293.91 7703
3294.45 8193
3294.99 8397
3295.53 9121
3296.07 9428
3296.61 9483
3297.15 9494
3297.69 9334
3298.24 9648
3298.78 9570
3299.32 9288
3299.86 8926
3300.40 8030
3300.94 7308
3301.49 7351
3302.03 7049
3302.57 6858
3303.11 6754
3303.65 6572
3304.19 6383
3304.74 6432
3305.28 6432
3305.82 6166
3306.36 6659
3306.90 6539
3307.45 6188
3307.99 6301
3308.53 6233
3309.07 6104
3309.62 5985
3310.16 5973
3310.70 6303
3311.24 6490
3311.79 6503
3312.33 6536
3312.87 6666
3313.41 6899
3313.96 7009
3314.50 7207
3315.04 7452
3315.59 7891
3316.13 7866
3316.67 8314
3317.21 8370
3317.76 8169
3318.30 7924
3318.84 8140
3319.39 8209
3319.93 7837
3320.47 7865
3321.02 7778
3321.56 7794
3322.10 7914
3322.65 7693
3323.19 7839
3323.73 7793
3324.28 7763
3324.82 7752
3325.36 7263
3325.91 7607
3326.45 7470
3327.00 7351
3327.54 6884
3328.08 6670
3328.63 6701
3329.17 6312
3329.72 6493
3330.26 6332
3330.80 6812
3331.35 7261
3331.89 7271
3332.44 7574
3332.98 8167
3333.53 9225
3334.07 10642
3334.61 11519
3335.16 12703
3335.70 13880
3336.25 14609
3336.79 15179
3337.34 15748
3337.88 15951
3338.43 15592
3338.97 14856
3339.52 13234
3340.06 12026
3340.61 10835
3341.15 10020
3341.70 8847
3342.24 8371
3342.79 7788
3343.33 7414
3343.88 6694
3344.42 6540
3344.97 6435
3345.51 6158
3346.06 6176
3346.60 6300
3347.15 5999
3347.69 5976
3348.24 6132
3348.78 6179
3349.33 6595
3349.88 6977
3350.42 7040
3350.97 6708
3351.51 6915
3352.06 7351
3352.61 7198
3353.15 7415
3353.70 7144
3354.24 7272
3354.79 7127
3355.34 7072
3355.88 6964
3356.43 7027
3356.97 6698
3357.52 7011
3358.07 6796
3358.61 6038
3359.16 6090
3359.71 5954
3360.25 6169
3360.80 5771
3361.35 5555
3361.89 5705
3362.44 5708
3362.99 5608
3363.53 5597
3364.08 5496
3364.63 5405
3365.17 5451
3365.72 5600
3366.27 5663
3366.81 5713
3367.36 5781
3367.91 5838
3368.46 5578
3369.00 5571
3369.55 5665
3370.10 5926
3370.64 6042
3371.19 6151
3371.74 6339
3372.29 6648
3372.83 6744
3373.38 6706
3373.93 6779
3374.48 7019
3375.03 7142
3375.57 6689
3376.12 6961
3376.67 6962
3377.22 6502
3377.76 6146
3378.31 5993
3378.86 6017
3379.41 5954
3379.96 5847
3380.50 5871
3381.05 5505
3381.60 5258
3382.15 5303
3382.70 5137
3383.25 5336
3383.79 5164
3384.34 5058
3384.89 5034
3385.44 5077
3385.99 5199
3386.54 5342
3387.09 5446
3387.64 5032
3388.18 5285
3388.73 5312
3389.28 5162
3389.83 5106
3390.38 5176
3390.93 5150
3391.48 5342
3392.03 5334
3392.58 5154
3393.13 5145
3393.67 5379
3394.22 5659
3394.77 5532
3395.32 5141
3395.87 5424
3396.42 5361
3396.97 5281
3397.52 4936
3398.07 5096
3398.62 5096
3399.17 5008
3399.72 4988
3400.27 5031
3400.82 5293
3401.37 4876
3401.92 4847
3402.47 4884
3403.02 5035
3403.57 4952
3404.12 4992
3404.67 4676
3405.22 4954
3405.77 4956
3406.32 4933
3406.87 4752
3407.42 4984
3407.97 4891
3408.52 4720
3409.07 4836
3409.62 5056
3410.17 4908
3410.72 5022
3411.27 5333
3411.82 5494
3412.38 5579
3412.93 5507
3413.48 5584
3414.03 5661
3414.58 5642
3415.13 5571
3415.68 5445
3416.23 5273
3416.78 5117
3417.33 5172
3417.89 5228
3418.44 5131
3418.99 5054
3419.54 4817
3420.09 4612
3420.64 4663
3421.19 4768
3421.74 4640
3422.30 4750
3422.85 4745
3423.40 5005
3423.95 5022
3424.50 4916
3425.05 5190
3425.61 4957
3426.16 5257
3426.71 5021
3427.26 4795
3427.81 4960
3428.37 4989
3428.92 5071
3429.47 5131
3430.02 4822
3430.58 4782
3431.13 4923
3431.68 5224
3432.23 5039
3432.78 4836
3433.34 5083
3433.89 4916
3434.44 5148
3434.99 4815
3435.55 4774
3436.10 4826
3436.65 4992
3437.21 5050
3437.76 5066
3438.31 5089
3438.86 5102
3439.42 5162
3439.97 5161
3440.52 5122
3441.08 5062
3441.63 5324
3442.18 5179
3442.74 5164
3443.29 5083
3443.84 5080
3444.40 5215
3444.95 5151
3445.50 4950
3446.06 4943
3446.61 4779
3447.16 4900
3447.72 4869
3448.27 4723
3448.82 4701
3449.38 4753
3449.93 4376
3450.48 4466
3451.04 4514
3451.59 4375
3452.15 4584
3452.70 4536
3453.25 4491
3453.81 4669
3454.36 4531
3454.92 4667
3455.47 4465
3456.03 4654
3456.58 4676
3457.13 4429
3457.69 4401
3458.24 4456
3458.80 4499
3459.35 4610
3459.91 4521
3460.46 4776
3461.02 4684
3461.57 4661
3462.13 4648
3462.68 4600
3463.24 4538
3463.79 4604
3464.34 4769
3464.90 4508
3465.46 4601
3466.01 4749
3466.57 4777
3467.12 5053
3467.68 4966
3468.23 4839
3468.79 4993
3469.34 4921
3469.90 5042
3470.45 5122
3471.01 4815
3471.56 5101
3472.12 5271
3472.67 4999
3473.23 4773
3473.79 4867
3474.34 5034
3474.90 5018
3475.45 4944
3476.01 4927
3476.56 5232
3477.12 4962
3477.68 5276
3478.23 5016
3478.79 4952
3479.35 5258
3479.90 5492
3480.46 5741
3481.01 5644
3481.57 5541
3482.13 5868
3482.68 5824
3483.24 5687
3483.80 5477
3484.35 5495
3484.91 5655
3485.47 5581
3486.02 5411
3486.58 5297
3487.14 5479
3487.69 5409
3488.25 5525
3488.81 5786
3489.36 6314
3489.92 6533
3490.48 6448
3491.03 6846
3491.59 7328
3492.15 7747
3492.71 7910
3493.26 8223
3493.82 8951
3494.38 8352
3494.94 8144
3495.49 8168
3496.05 7554
3496.61 7721
3497.17 7618
3497.72 7736
3498.28 7497
3498.84 7666
3499.40 7884
3499.95 8415
3500.51 8375
3501.07 8714
3501.63 9165
3502.19 8631
3502.74 8627
3503.30 8614
3503.86 8501
3504.42 8849
3504.98 8838
3505.53 9023
3506.09 9439
3506.65 9201
3507.21 8998
3507.77 9174
3508.33 8523
3508.88 8170
3509.44 7691
3510.00 7410
3510.56 7426
3511.12 6577
3511.68 5993
3512.24 6032
3512.80 6150
3513.35 5971
3513.91 5789
3514.47 5567
3515.03 5607
3515.59 5694
3516.15 5660
3516.71 5487
3517.27 5422
3517.83 5467
3518.39 5540
3518.95 5542
3519.50 5853
3520.06 5845
3520.62 5904
3521.18 5786
3521.74 5683
3522.30 5586
3522.86 5492
3523.42 5706
3523.98 5491
3524.54 5702
3525.10 5713
3525.66 5466
3526.22 5157
3526.78 5254
3527.34 5158
3527.90 5133
3528.46 5105
3529.02 5188
3529.58 4810
3530.14 5115
3530.70 5194
3531.26 5078
3531.82 5083
3532.38 4776
3532.94 4837
3533.50 5241
3534.06 5171
3534.62 5045
3535.18 4993
3535.75 5104
3536.31 5226
3536.87 5285
3537.43 5404
3537.99 5610
3538.55 5391
3539.11 5586
3539.67 5565
3540.23 5455
3540.79 5557
3541.35 5439
3541.92 5422
3542.48 5527
3543.04 5279
3543.60 5091
3544.16 5215
3544.72 5365
3545.28 5662
3545.84 5618
3546.41 5536
3546.97 5545
3547.53 5338
3548.09 5056
3548.65 4960
3549.21 4979
3549.78 4879
3550.34 4775
3550.90 4957
3551.46 4672
3552.02 4932
3552.59 4732
3553.15 4783
3553.71 5070
3554.27 4912
3554.83 4831
3555.40 5005
3555.96 5231
3556.52 5231
3557.08 5241
3557.65 5087
3558.21 4933
3558.77 5005
3559.33 5204
3559.90 5060
3560.46 4759
3561.02 4962
3561.58 4976
3562.15 4823
3562.71 4947
3563.27 4950
3563.83 4811
3564.40 4576
3564.96 4636
3565.52 4687
3566.09 4621
3566.65 4662
3567.21 4701
3567.78 4693
3568.34 4731
3568.90 4901
3569.47 4775
3570.03 4870
3570.59 4582
3571.16 4594
3571.72 4899
3572.28 4839
3572.85 4688
3573.41 5005
3573.97 4864
3574.54 4733
3575.10 4744
3575.66 4804
3576.23 4956
3576.79 5091
3577.36 4917
3577.92 4942
3578.48 5233
3579.05 4995
3579.61 5014
3580.18 4968
3580.74 5071
3581.31 4920
3581.87 4727
3582.43 4833
3583.00 4977
3583.56 5121
3584.13 4954
3584.69 5098
3585.26 4670
3585.82 4415
3586.39 4942
3586.95 4852
3587.52 4893
3588.08 4752
3588.64 4536
3589.21 4818
3589.77 4626
3590.34 4665
3590.90 4731
3591.47 4770
3592.03 4645
3592.60 4625
3593.17 4782
3593.73 4738
3594.30 4838
3594.86 4705
3595.43 4707
3595.99 4809
3596.56 4686
3597.12 4942
3597.69 5006
3598.25 4856
3598.82 4935
3599.39 4686
3599.95 4887
3600.52 5008
3601.08 4870
3601.65 4957
3602.21 4636
3602.78 4787
3603.35 4679
3603.91 4870
3604.48 4884
3605.04 4634
3605.61 4498
3606.18 4569
3606.74 4536
3607.31 4523
3607.88 4410
3608.44 4366
3609.01 4327
3609.57 4434
3610.14 4514
3610.71 4573
3611.27 4557
3611.84 4496
3612.41 4608
3612.97 4711
3613.54 4441
3614.11 4605
3614.68 5221
3615.24 5333
3615.81 5570
3616.38 5741
3616.94 6387
3617.51 7070
3618.08 7206
3618.64 7452
3619.21 7945
3619.78 8284
3620.35 8230
3620.91 7955
3621.48 7730
3622.05 7164
3622.62 6741
3623.18 6332
3623.75 5655
3624.32 5333
3624.89 4855
3625.45 4742
3626.02 4665
3626.59 4317
3627.16 4384
3627.73 4379
3628.29 4442
3628.86 4390
3629.43 4322
3630.00 4585
3630.57 4413
3631.13 4611
3631.70 4588
3632.27 4335
3632.84 4325
3633.41 4650
3633.98 4455
3634.54 4330
3635.11 4272
3635.68 4165
3636.25 4391
3636.82 4413
3637.39 4335
3637.96 4406
3638.52 4499
3639.09 4497
3639.66 4605
3640.23 4603
3640.80 4757
3641.37 4595
3641.94 4928
3642.51 5164
3643.08 5222
3643.65 5204
3644.21 5459
3644.78 5236
3645.35 4988
3645.92 5078
3646.49 5037
3647.06 4918
3647.63 4945
3648.20 4836
3648.77 4942
3649.34 5003
3649.91 4849
3650.48 4747
3651.05 4748
3651.62 4848
3652.19 4914
3652.76 5213
3653.33 4892
3653.90 5018
3654.47 5006
3655.04 5329
3655.61 5152
3656.18 5221
3656.75 5542
3657.32 5809
3657.89 5450
3658.46 5541
3659.03 5607
3659.60 5714
3660.17 5878
3660.74 5756
3661.31 5433
3661.88 5429
3662.45 5319
3663.02 5339
3663.59 5185
3664.16 4830
3664.74 4910
3665.31 4603
3665.88 4505
3666.45 4698
3667.02 4733
3667.59 4827
3668.16 4486
3668.73 4369
3669.30 4332
3669.87 4537
3670.45 4528
3671.02 4434
3671.59 4766
3672.16 4604
3672.73 4850
3673.30 4813
3673.87 4752
3674.45 5104
3675.02 5274
3675.59 5086
3676.16 4949
3676.73 5236
3677.30 5196
3677.88 5158
3678.45 4840
3679.02 4596
3679.59 4623
3680.16 4805
3680.74 4740
3681.31 4693
3681.88 4639
3682.45 4878
3683.02 4676
3683.60 4736
3684.17 4865
3684.74 4726
3685.31 4845
3685.89 4657
3686.46 4948
3687.03 5040
3687.60 5184
3688.18 5101
3688.75 5341
3689.32 5522
3689.89 5597
3690.47 5547
3691.04 5710
3691.61 5744
3692.19 5494
3692.76 5485
3693.33 5945
3693.91 5515
3694.48 5126
3695.05 5000
3695.62 5041
3696.20 4987
3696.77 4981
3697.34 5006
3697.92 4561
3698.49 4687
3699.06 4846
3699.64 4588
3700.21 4782
3700.79 4804
3701.36 4622
3701.93 4562
3702.51 4747
3703.08 4848
3703.65 4659
3704.23 4770
3704.80 4583
3705.38 4668
3705.95 4523
3706.52 4631
3707.10 4632
3707.67 4533
3708.25 4711
3708.82 4837
3709.39 4812
3709.97 4925
3710.54 4621
3711.12 4546
3711.69 4525
3712.27 4615
3712.84 4696
3713.42 4633
3713.99 4534
3714.57 4499
3715.14 4760
3715.71 4760
3716.29 4689
3716.86 4596
3717.44 4718
3718.01 4684
3718.59 4707
3719.16 4783
3719.74 4833
3720.31 4823
3720.89 4643
3721.47 4655
3722.04 4522
3722.62 4619
3723.19 4501
3723.77 4569
3724.34 4647
3724.92 4501
3725.49 4444
3726.07 4599
3726.64 4691
3727.22 4616
3727.80 4416
3728.37 4738
3728.95 4989
3729.52 5240
3730.10 5343
3730.67 5139
3731.25 5642
3731.83 5862
3732.40 5588
3732.98 5945
3733.55 6001
3734.13 6180
3734.71 5909
3735.28 5926
3735.86 5907
3736.44 5670
3737.01 5439
3737.59 5462
3738.17 5248
3738.74 5010
3739.32 4983
3739.90 4996
3740.47 4940
3741.05 4850
3741.63 4758
3742.20 4744
3742.78 4577
3743.36 4561
3743.93 4644
3744.51 4545
3745.09 4564
3745.66 4604
3746.24 4792
3746.82 4762
3747.40 4784
3747.97 4693
3748.55 4612
3749.13 4744
3749.70 4472
3750.28 4554
3750.86 4813
3751.44 4588
3752.02 4429
3752.59 4403
3753.17 4352
3753.75 4589
3754.33 4654
3754.90 4624
3755.48 4422
3756.06 4644
3756.64 4798
3757.22 4745
3757.79 4924
3758.37 4853
3758.95 4992
3759.53 4973
3760.11 4810
3760.68 5327
3761.26 5475
3761.84 5432
3762.42 5530
3763.00 5394
3763.58 5364
3764.15 5337
3764.73 5391
3765.31 5218
3765.89 5172
3766.47 4857
3767.05 4700
3767.63 4734
3768.21 4742
3768.78 4813
3769.36 4825
3769.94 4620
3770.52 4730
3771.10 4891
3771.68 4784
3772.26 4816
3772.84 4853
3773.42 4912
3774.00 4860
3774.58 4976
3775.15 4889
3775.73 4953
3776.31 4941
3776.89 4679
3777.47 4665
3778.05 4635
3778.63 4549
3779.21 4492
3779.79 4412
3780.37 4415
3780.95 4557
3781.53 4504
3782.11 4322
3782.69 4541
3783.27 4462
3783.85 4392
3784.43 4127
3785.01 4476
3785.59 4456
3786.17 4245
3786.75 4279
3787.33 4409
3787.91 4407
3788.49 4416
3789.07 4250
3789.65 4358
3790.23 4578
3790.81 4549
3791.39 4610
3791.98 4409
3792.56 4645
3793.14 4550
3793.72 4457
3794.30 4386
3794.88 4589
3795.46 4572
3796.04 4564
3796.62 4352
3797.20 4394
3797.78 4743
3798.37 4672
3798.95 4619
3799.53 4557
3800.11 4947
3800.69 4695
3801.27 4929
3801.85 5301
3802.43 5315
3803.02 5244
3803.60 5267
3804.18 5158
3804.76 5051
3805.34 4913
3805.92 5175
3806.51 4960
3807.09 5099
3807.67 5189
3808.25 5065
3808.83 4684
3809.42 4511
3810.00 4912
3810.58 5061
3811.16 4719
3811.74 4784
3812.33 4962
3812.91 4900
3813.49 4704
3814.07 4975
3814.66 4945
3815.24 5211
3815.82 5154
3816.40 5096
3816.99 5125
3817.57 5286
3818.15 5186
3818.73 4869
3819.32 4739
3819.90 4521
3820.48 4538
3821.06 4725
3821.65 4769
3822.23 4335
3822.81 4540
3823.40 4477
3823.98 4407
3824.56 4290
3825.15 4397
3825.73 4495
3826.31 4331
3826.90 4404
3827.48 4434
3828.06 4389
3828.65 4544
3829.23 4413
3829.81 4504
3830.40 4463
3830.98 4559
3831.56 4650
3832.15 4523
3832.73 4859
3833.32 4833
3833.90 4712
3834.48 4728
3835.07 4780
3835.65 4546
3836.23 4427
3836.82 4503
3837.40 4798
3837.99 4687
3838.57 4521
3839.16 4595
3839.74 4594
3840.32 4612
3840.91 4538
3841.49 4282
3842.08 4373
3842.66 4589
3843.25 4670
3843.83 4690
3844.42 4483
3845.00 4246
3845.59 4467
3846.17 4473
3846.76 4309
3847.34 4446
3847.92 4481
3848.51 4346
3849.09 4477
3849.68 4517
3850.27 4438
3850.85 4443
3851.44 4321
3852.02 4372
3852.61 4442
3853.19 4394
3853.78 4590
3854.36 4696
3854.95 4439
3855.53 4593
3856.12 4621
3856.70 4739
3857.29 4844
3857.88 4889
3858.46 5413
3859.05 5918
3859.63 6293
3860.22 6838
3860.80 7383
3861.39 7984
3861.98 8558
3862.56 8750
3863.15 9047
3863.73 9205
3864.32 8732
3864.91 8490
3865.49 7814
3866.08 7536
3866.67 7518
3867.25 7064
3867.84 6760
3868.43 6623
3869.01 6285
3869.60 6198
3870.19 6101
3870.77 5684
3871.36 5445
3871.95 5109
3872.53 5026
3873.12 4980
3873.71 5066
3874.29 5358
3874.88 5400
3875.47 5248
3876.05 5125
3876.64 5280
3877.23 5151
3877.82 4917
3878.40 5000
3878.99 5176
3879.58 5219
3880.16 5030
3880.75 5009
3881.34 4916
3881.93 4728
3882.51 5080
3883.10 4846
3883.69 5006
3884.28 4995
3884.87 4885
3885.45 4788
3886.04 4701
3886.63 4662
3887.22 4753
3887.80 4678
3888.39 4694
3888.98 4979
3889.57 5048
3890.16 5301
3890.74 5131
3891.33 5222
3891.92 5538
3892.51 5513
3893.10 5573
3893.69 5445
3894.27 5586
3894.86 5709
3895.45 5961
3896.04 5882
3896.63 5766
3897.22 6095
3897.81 6033
3898.40 5888
3898.98 6034
3899.57 5931
3900.16 5997
3900.75 5866
3901.34 5904
3901.93 6095
3902.52 5497
3903.11 5431
3903.70 5284
3904.29 4954
3904.87 4999
3905.46 5018
3906.05 4897
3906.64 4861
3907.23 4743
3907.82 4587
3908.41 4614
3909.00 4665
3909.59 4350
3910.18 4295
3910.77 4307
3911.36 4264
3911.95 4096
3912.54 4082
3913.13 4427
3913.72 4174
3914.31 4145
3914.90 4202
3915.49 3993
3916.08 4030
3916.67 4209
3917.26 4316
3917.85 4073
3918.44 4201
3919.03 4291
3919.62 4350
3920.21 4341
3920.80 4283
3921.39 4181
3921.98 4108
3922.57 4313
3923.16 4357
3923.75 4323
3924.34 4201
3924.94 4323
3925.53 4301
3926.12 4443
3926.71 4402
3927.30 4372
3927.89 4235
3928.48 4048
3929.07 4155
3929.66 4312
3930.25 4377
3930.85 4498
3931.44 4318
3932.03 4201
3932.62 4436
3933.21 4377
3933.80 4498
3934.39 4365
3934.99 4145
3935.58 4665
3936.17 4691
3936.76 4593
3937.35 4259
3937.94 4445
3938.54 4369
3939.13 4360
3939.72 4444
3940.31 4515
3940.90 4675
3941.49 4427
3942.09 4268
3942.68 4265
3943.27 4349
3943.86 4265
3944.46 4427
3945.05 4331
3945.64 4413
3946.23 4334
3946.82 4369
3947.42 4302
3948.01 4019
3948.60 4104
3949.20 3998
3949.79 4087
3950.38 3986
3950.97 3949
3951.57 3981
3952.16 4035
3952.75 4134
3953.34 4072
3953.94 3934
3954.53 3899
3955.12 4046
3955.72 4177
3956.31 4040
3956.90 3893
3957.50 4119
3958.09 4274
3958.68 4014
3959.28 4100
3959.87 3887
3960.46 4013
3961.06 3896
3961.65 3776
3962.24 3856
3962.84 3889
3963.43 4151
3964.02 4346
3964.62 4554
3965.21 4512
3965.81 4432
3966.40 4637
3966.99 4947
3967.59 5038
3968.18 5107
3968.78 4855
3969.37 4880
3969.96 4866
3970.56 4736
3971.15 4704
3971.75 4632
3972.34 4586
3972.94 4432
3973.53 4390
3974.12 4243
3974.72 4226
3975.31 4211
3975.91 4252
3976.50 4440
3977.10 4249
3977.69 4466
3978.29 4200
3978.88 4122
3979.48 4087
3980.07 4196
3980.67 4328
3981.26 4104
3981.86 4066
3982.45 4130
3983.05 4210
3983.64 4323
3984.24 4301
3984.83 4108
3985.43 4266
3986.02 4197
3986.62 4254
3987.21 4180
3987.81 4078
3988.40 4091
3989.00 4046
3989.60 4063
3990.19 4347
3990.79 4332
3991.38 4304
3991.98 4063
3992.57 4161
3993.17 4215
3993.77 4326
3994.36 4077
3994.96 4312
3995.55 4328
3996.15 4210
3996.75 4364
3997.34 4149
3997.94 4177
3998.54 4380
3999.13 4345
3999.73 4232
4000.32 4343
4000.92 4521
4001.52 4459
4002.11 4321
4002.71 4443
4003.31 4580
4003.90 4427
4004.50 4628
4005.10 4726
4005.69 4367
4006.29 4514
4006.89 4693
4007.49 4434
4008.08 4340
4008.68 4773
4009.28 4708
4009.87 4415
4010.47 4438
4011.07 4450
4011.67 4388
4012.26 4583
4012.86 4757
4013.46 4591
4014.05 4445
4014.65 4542
4015.25 4928
4015.85 5156
4016.44 5158
4017.04 5269
4017.64 5315
4018.24 5281
4018.84 5440
4019.43 5533
4020.03 5194
4020.63 5096
4021.23 5239
4021.83 4884
4022.42 5010
4023.02 4443
4023.62 4353
4024.22 4452
4024.82 4490
4025.41 4385
4026.01 4213
4026.61 4348
4027.21 4408
4027.81 4333
4028.41 4131
4029.01 3977
4029.60 4292
4030.20 4431
4030.80 4371
4031.40 4558
4032.00 4389
4032.60 3945
4033.20 4442
4033.80 4464
4034.39 4509
4034.99 4510
4035.59 4284
4036.19 4355
4036.79 4911
4037.39 4700
4037.99 4721
4038.59 4834
4039.19 4658
4039.79 4885
4040.39 5015
4040.99 5171
4041.59 5072
4042.18 4791
4042.78 4616
4043.38 5001
4043.98 4935
4044.58 4930
4045.18 4642
4045.78 4550
4046.38 4539
4046.98 4551
4047.58 4351
4048.18 4539
4048.78 4653
4049.38 4338
4049.98 4409
4050.58 4429
4051.18 4642
4051.78 4629
4052.38 4700
4052.98 4618
4053.58 4914
4054.19 4772
4054.79 5028
4055.39 5136
4055.99 4968
4056.59 4803
4057.19 5274
4057.79 5370
4058.39 5290
4058.99 5116
4059.59 4890
4060.19 4866
4060.79 4753
4061.39 4756
4061.99 4593
4062.60 4341
4063.20 4270
4063.80 4021
4064.40 4007
4065.00 4129
4065.60 3867
4066.20 3931
4066.80 4127
4067.41 4208
4068.01 4204
4068.61 3928
4069.21 3949
4069.81 4017
4070.41 4354
4071.02 4131
4071.62 4271
4072.22 4015
4072.82 4221
4073.42 4266
4074.02 4327
4074.63 4261
4075.23 4296
4075.83 4234
4076.43 4370
4077.03 4383
4077.64 4573
4078.24 4412
4078.84 4353
4079.44 4459
4080.05 4368
4080.65 4433
4081.25 4304
4081.85 4325
4082.46 4233
4083.06 4330
4083.66 4545
4084.26 4419
4084.87 4745
4085.47 4737
4086.07 4654
4086.67 4480
4087.28 4466
4087.88 4551
4088.48 4546
4089.09 4527
4089.69 4547
4090.29 4674
4090.90 4805
4091.50 4913
4092.10 5172
4092.71 5425
4093.31 5724
4093.91 5947
4094.52 6479
4095.12 7041
4095.72 7342
4096.33 7343
4096.93 7377
4097.53 7074
4098.14 6738
4098.74 6564
4099.34 6006
4099.95 5753
4100.55 5345
4101.16 5006
4101.76 4901
4102.36 4469
4102.97 4385
4103.57 4389
4104.18 3990
4104.78 4057
4105.38 4265
4105.99 4243
4106.59 3971
4107.20 4182
4107.80 4185
4108.41 4217
4109.01 4012
4109.62 4278
4110.22 4187
4110.82 4376
4111.43 4588
4112.03 4352
4112.64 4226
4113.24 4289
4113.85 4296
4114.45 4216
4115.06 4276
4115.66 4317
4116.27 4227
4116.87 4215
4117.48 4218
4118.08 4107
4118.69 4228
4119.29 4306
4119.90 4250
4120.50 4184
4121.11 4002
4121.72 4223
4122.32 4178
4122.93 4100
4123.53 4429
4124.14 4476
4124.74 4386
4125.35 4542
4125.95 4187
4126.56 4200
4127.17 4457
4127.77 4407
4128.38 4315
4128.98 4340
4129.59 4484
4130.20 4203
4130.80 4236
4131.41 4522
4132.01 4486
4132.62 4711
4133.23 4774
4133.83 4739
4134.44 5101
4135.05 4975
4135.65 4911
4136.26 4689
4136.87 4811
4137.47 4819
4138.08 4830
4138.69 4691
4139.29 4732
4139.90 4521
4140.51 4509
4141.11 4338
4141.72 4399
4142.33 4339
4142.93 4376
4143.54 4422
4144.15 4492
4144.75 4487
4145.36 4257
4145.97 4331
4146.58 4439
4147.18 4226
4147.79 4024
4148.40 3997
4149.01 3892
4149.61 4063
4150.22 4051
4150.83 3872
4151.44 3807
4152.04 4049
4152.65 3817
4153.26 3776
4153.87 3632
4154.47 3838
4155.08 3854
4155.69 3752
4156.30 3826
4156.91 3706
4157.51 3693
4158.12 3861
4158.73 3804
4159.34 3887
4159.95 3790
4160.56 3870
4161.16 3873
4161.77 3754
4162.38 4072
4162.99 4021
4163.60 4005
4164.21 4010
4164.81 4228
4165.42 4280
4166.03 4240
4166.64 4158
4167.25 4404
4167.86 4271
4168.47 4292
4169.08 4426
4169.69 4373
4170.29 4296
4170.90 4279
4171.51 4459
4172.12 4487
4172.73 4350
4173.34 4448
4173.95 4515
4174.56 4571
4175.17 4521
4175.78 4284
4176.39 4142
4177.00 4140
4177.61 4236
4178.22 4105
4178.82 4029
4179.43 3926
4180.04 4023
4180.65 4239
4181.26 4296
4181.87 3975
4182.48 3925
4183.09 4003
4183.70 4104
4184.31 3977
4184.92 3819
4185.53 3858
4186.14 3811
4186.75 4011
4187.36 3863
4187.97 3988
4188.58 4039
4189.19 3984
4189.81 3817
4190.42 3983
4191.03 4021
4191.64 4155
4192.25 4045
4192.86 4187
4193.47 4284
4194.08 4518
4194.69 4557
4195.30 4879
4195.91 4689
4196.52 4888
4197.13 4817
4197.74 4726
4198.36 4725
4198.97 4692
4199.58 4602
4200.19 4678
4200.80 4495
4201.41 4389
4202.02 4326
4202.63 4352
4203.25 4291
4203.86 4341
4204.47 4219
4205.08 4334
4205.69 4432
4206.30 4257
4206.92 4203
4207.53 4298
4208.14 4257
4208.75 4197
4209.36 4382
4209.97 4658
4210.59 4506
4211.20 4210
4211.81 4469
4212.42 4236
4213.03 4356
4213.65 4505
4214.26 4405
4214.87 4516
4215.48 4453
4216.10 4542
4216.71 4588
4217.32 4491
4217.93 4594
4218.55 4716
4219.16 4791
4219.77 5089
4220.38 5180
4221.00 5342
4221.61 5657
4222.22 5851
4222.83 6162
4223.45 6328
4224.06 6510
4224.67 6553
4225.29 6926
4225.90 7184
4226.51 7325
4227.13 7358
4227.74 7811
4228.35 7953
4228.96 8102
4229.58 8555
4230.19 8334
4230.80 8131
4231.42 7669
4232.03 7450
4232.65 7203
4233.26 6435
4233.87 5973
4234.49 5648
4235.10 5605
4235.71 5479
4236.33 5093
4236.94 5370
4237.56 5102
4238.17 4910
4238.78 4904
4239.40 4885
4240.01 5066
4240.63 4910
4241.24 4746
4241.85 4985
4242.47 4827
4243.08 4591
4243.70 4436
4244.31 4749
4244.93 4587
4245.54 4580
4246.15 4680
4246.77 4723
4247.38 4634
4248.00 4817
4248.61 4894
4249.23 5063
4249.84 4971
4250.46 4990
4251.07 4545
4251.69 4711
4252.30 4449
4252.92 4656
4253.53 4694
4254.15 4644
4254.76 4346
4255.38 4517
4255.99 4589
4256.61 4330
4257.22 4330
4257.84 4504
4258.45 4387
4259.07 4663
4259.69 4803
4260.30 4482
4260.92 4761
4261.53 4541
4262.15 4406
4262.76 4707
4263.38 4594
4263.99 4474
4264.61 4727
4265.23 4830
4265.84 4791
4266.46 4652
4267.07 4488
4267.69 4562
4268.31 4624
4268.92 4804
4269.54 4922
4270.16 4585
4270.77 4547
4271.39 4627
4272.00 4514
4272.62 4229
4273.24 4265
4273.85 4444
4274.47 4106
4275.09 4033
4275.70 3921
4276.32 3978
4276.94 4103
4277.55 4137
4278.17 3883
4278.79 4050
4279.40 4271
4280.02 4035
4280.64 4006
4281.26 4116
4281.87 4123
4282.49 4136
4283.11 4142
4283.72 4129
4284.34 4189
4284.96 4108
4285.58 4099
4286.19 4274
4286.81 4179
4287.43 4048
4288.05 4209
4288.66 4091
4289.28 4037
4289.90 3875
4290.52 4099
4291.13 4034
4291.75 3954
4292.37 4038
4292.99 4132
4293.61 4220
4294.22 4073
4294.84 4109
4295.46 4273
4296.08 3986
4296.70 4043
4297.31 4037
4297.93 4006
4298.55 4010
4299.17 3825
4299.79 3855
4300.41 4002
4301.03 4044
4301.64 3922
4302.26 3879
4302.88 3857
4303.50 3811
4304.12 3967
4304.74 4130
4305.36 3984
4305.97 3917
4306.59 4030
4307.21 4120
4307.83 4248
4308.45 4104
4309.07 4189
4309.69 4360
4310.31 4459
4310.93 4406
4311.55 4574
4312.17 4314
4312.78 4376
4313.40 4375
4314.02 4423
4314.64 4356
4315.26 4125
4315.88 3852
4316.50 3809
4317.12 3755
4317.74 3930
4318.36 3852
4318.98 3848
4319.60 3732
4320.22 3852
4320.84 3984
4321.46 3940
4322.08 3901
4322.70 3659
4323.32 3559
4323.94 3868
4324.56 3926
4325.18 4061
4325.80 4067
4326.42 4166
4327.04 4091
4327.66 3989
4328.28 3832
4328.90 3809
4329.52 3777
4330.14 3961
4330.76 4059
4331.39 3718
4332.01 3788
4332.63 3786
4333.25 3600
4333.87 3670
4334.49 3937
4335.11 3781
4335.73 3859
4336.35 3831
4336.97 4014
4337.59 4056
4338.22 4116
4338.84 4071
4339.46 3957
4340.08 4172
4340.70 4113
4341.32 4173
4341.94 4249
4342.57 4097
4343.19 4212
4343.81 4324
4344.43 4580
4345.05 4856
4345.67 5095
4346.29 4958
4346.92 5403
4347.54 5500
4348.16 5777
4348.78 5861
4349.40 5610
4350.03 5165
4350.65 5175
4351.27 5154
4351.89 4582
4352.51 4491
4353.14 4525
4353.76 4369
4354.38 4226
4355.00 4079
4355.63 4011
4356.25 4155
4356.87 3914
4357.49 4189
4358.12 4082
4358.74 4007
4359.36 4050
4359.98 3979
4360.61 4045
4361.23 4043
4361.85 4123
4362.48 4320
4363.10 4157
4363.72 4212
4364.34 4113
4364.97 4087
4365.59 4105
4366.21 4194
4366.84 4219
4367.46 3948
4368.08 4321
4368.71 4324
4369.33 4170
4369.95 4143
4370.58 4242
4371.20 4032
4371.82 4078
4372.45 4151
4373.07 4140
4373.70 4057
4374.32 4029
4374.94 3987
4375.57 3994
4376.19 4030
4376.81 4003
4377.44 4153
4378.06 4104
4378.69 4212
4379.31 4382
4379.94 4522
4380.56 4292
4381.18 4316
4381.81 4253
4382.43 4140
4383.06 4441
4383.68 4601
4384.31 4456
4384.93 4390
4385.55 4317
4386.18 4773
4386.80 4867
4387.43 4742
4388.05 4825
4388.68 5033
4389.30 5225
4389.93 5643
4390.55 6173
4391.18 6123
4391.80 6381
4392.43 6627
4393.05 6764
4393.68 6663
4394.30 6272
4394.93 6248
4395.55 6039
4396.18 5685
4396.80 5462
4397.43 5555
4398.05 5748
4398.68 5738
4399.31 5991
4399.93 6010
4400.56 6070
4401.18 6154
4401.81 5924
4402.43 5823
4403.06 6037
4403.69 5784
4404.31 5204
4404.94 5042
4405.56 5123
4406.19 5313
4406.82 5252
4407.44 5276
4408.07 5458
4408.69 5510
4409.32 5243
4409.95 5301
4410.57 5101
4411.20 5158
4411.83 5235
4412.45 4904
4413.08 4813
4413.71 4706
4414.33 4906
4414.96 4803
4415.59 4622
4416.21 4704
4416.84 4615
4417.47 4458
4418.09 4570
4418.72 4775
4419.35 4665
4419.97 4489
4420.60 4453
4421.23 4411
4421.85 4318
4422.48 4298
4423.11 4205
4423.74 4103
4424.36 4103
4424.99 4170
4425.62 4127
4426.25 4303
4426.87 3998
4427.50 3994
4428.13 3854
4428.76 3874
4429.38 4061
4430.01 4082
4430.64 3924
4431.27 3916
4431.89 3975
4432.52 3911
4433.15 3997
4433.78 4027
4434.41 4023
4435.03 3981
4435.66 3921
4436.29 4324
4436.92 4250
4437.55 4346
4438.18 4216
4438.80 4025
4439.43 3935
4440.06 4062
4440.69 4171
4441.32 4237
4441.95 4079
4442.57 3800
4443.20 3789
4443.83 3801
4444.46 3837
4445.09 3875
4445.72 3837
4446.35 3848
4446.98 3619
4447.61 3540
4448.23 3593
4448.86 3529
4449.49 3653
4450.12 3750
4450.75 3721
4451.38 3521
4452.01 3605
4452.64 3716
4453.27 3733
4453.90 3558
4454.53 3468
4455.16 3541
4455.79 3563
4456.42 3810
4457.05 4042
4457.67 3757
4458.30 3645
4458.93 3513
4459.56 3750
4460.19 3600
4460.82 3502
4461.45 3447
4462.08 3361
4462.71 3652
4463.34 3637
4463.97 3254
4464.60 3315
4465.23 3389
4465.86 3339
4466.49 3392
4467.13 3470
4467.76 3454
4468.39 3545
4469.02 3408
4469.65 3509
4470.28 3618
4470.91 3622
4471.54 3352
4472.17 3275
4472.80 3387
4473.43 3602
4474.06 3370
4474.69 3538
4475.32 3452
4475.95 3430
4476.59 3571
4477.22 3467
4477.85 3542
4478.48 3522
4479.11 3473
4479.74 3341
4480.37 3397
4481.00 3568
4481.64 3530
4482.27 3584
4482.90 3624
4483.53 3661
4484.16 3495
4484.79 3405
4485.42 3485
4486.06 3641
4486.69 3480
4487.32 3568
4487.95 3586
4488.58 3515
4489.22 3252
4489.85 3330
4490.48 3426
4491.11 3254
4491.74 3431
4492.38 3453
4493.01 3491
4493.64 3577
4494.27 3498
4494.90 3488
4495.54 3529
4496.17 3526
4496.80 3443
4497.43 3248
4498.07 3409
4498.70 3369
4499.33 3639
4499.96 3635
4500.60 3439
4501.23 3506
4501.86 3728
4502.50 3778
4503.13 3807
4503.76 3910
4504.39 3864
4505.03 3941
4505.66 3974
4506.29 4104
4506.93 3960
4507.56 3852
4508.19 3752
4508.83 3410
4509.46 3376
4510.09 3514
4510.73 3669
4511.36 3629
4511.99 3558
4512.63 3411
4513.26 3480
4513.89 3506
4514.53 3633
4515.16 3635
4515.80 3491
4516.43 3467
4517.06 3566
4517.70 3609
4518.33 3644
4518.97 3582
4519.60 3453
4520.23 3437
4520.87 3660
4521.50 3613
4522.14 3614
4522.77 3532
4523.40 3760
4524.04 3643
4524.67 3851
4525.31 3710
4525.94 3795
4526.58 3834
4527.21 4095
4527.85 4287
4528.48 4563
4529.12 4717
4529.75 5459
4530.38 5693
4531.02 6249
4531.65 6691
4532.29 7379
4532.92 7955
4533.56 7905
4534.19 7219
4534.83 6913
4535.46 6890
4536.10 6048
4536.74 5572
4537.37 5131
4538.01 4758
4538.64 4394
4539.28 4227
4539.91 3912
4540.55 3905
4541.18 3969
4541.82 3626
4542.45 3494
4543.09 3373
4543.73 3460
4544.36 3616
4545.00 3701
4545.63 3471
4546.27 3331
4546.91 3328
4547.54 3451
4548.18 3589
4548.81 3544
4549.45 3489
4550.09 3468
4550.72 3263
4551.36 3491
4551.99 3584
4552.63 3808
4553.27 3737
4553.90 3804
4554.54 4040
4555.18 3759
4555.81 3885
4556.45 3824
4557.09 3769
4557.72 3866
4558.36 3743
4559.00 3596
4559.63 3561
4560.27 3687
4560.91 3727
4561.54 3646
4562.18 3613
4562.82 3661
4563.46 3632
4564.09 3612
4564.73 3834
4565.37 3718
4566.00 3614
4566.64 3786
4567.28 3813
4567.92 4010
4568.55 4079
4569.19 4301
4569.83 4540
4570.47 4436
4571.10 4477
4571.74 4583
4572.38 4231
4573.02 4215
4573.66 4009
4574.29 3950
4574.93 3722
4575.57 3798
4576.21 3490
4576.85 3475
4577.48 3352
4578.12 3265
4578.76 3075
4579.40 3155
4580.04 3201
4580.67 3145
4581.31 3166
4581.95 3103
4582.59 3107
4583.23 3319
4583.87 3249
4584.51 3326
4585.14 3348
4585.78 3501
4586.42 3430
4587.06 3428
4587.70 3176
4588.34 3166
4588.98 3318
4589.62 3347
4590.26 3328
4590.89 3369
4591.53 3390
4592.17 3411
4592.81 3369
4593.45 3440
4594.09 3309
4594.73 3333
4595.37 3245
4596.01 3168
4596.65 3265
4597.29 3125
4597.93 3391
4598.57 3218
4599.21 3155
4599.85 3116
4600.49 3119
4601.12 3370
4601.76 3274
4602.40 3116
4603.04 3298
4603.68 3405
4604.32 3473
4604.96 3558
4605.60 3408
4606.24 3449
4606.88 3326
4607.52 3526
4608.17 3599
4608.81 3606
4609.45 3748
4610.09 3646
4610.73 3603
4611.37 3473
4612.01 3246
4612.65 3442
4613.29 3385
4613.93 3154
4614.57 3169
4615.21 3070
4615.85 3256
4616.49 3031
4617.13 3030
4617.77 3081
4618.41 3099
4619.06 3244
4619.70 2908
4620.34 2897
4620.98 3206
4621.62 3245
4622.26 3221
4622.90 3172
4623.54 3276
4624.19 3135
4624.83 3118
4625.47 3120
4626.11 3266
4626.75 3087
4627.39 3117
4628.03 3223
4628.68 3273
4629.32 3104
4629.96 3132
4630.60 3176
4631.24 2983
4631.89 3087
4632.53 3153
4633.17 2995
4633.81 3106
4634.45 3107
4635.10 3034
4635.74 3342
4636.38 3312
4637.02 3388
4637.66 3424
4638.31 3321
4638.95 3436
4639.59 3205
4640.23 3453
4640.88 3396
4641.52 3208
4642.16 3218
4642.80 3244
4643.45 3310
4644.09 3348
4644.73 3323
4645.38 3490
4646.02 3511
4646.66 3544
4647.30 3482
4647.95 3414
4648.59 3162
4649.23 3401
4649.88 3337
4650.52 3175
4651.16 3049
4651.81 3230
4652.45 3073
4653.09 3092
4653.74 3276
4654.38 3221
4655.02 3180
4655.67 3042
4656.31 2862
4656.95 2979
4657.60 3066
4658.24 2961
4658.89 2867
4659.53 2898
4660.17 2985
4660.82 2757
4661.46 2968
4662.10 2973
4662.75 2943
4663.39 3075
4664.04 3114
4664.68 2930
4665.33 3010
4665.97 2841
4666.61 2920
4667.26 2986
4667.90 2789
4668.55 2899
4669.19 2805
4669.84 2716
4670.48 3146
4671.12 2989
4671.77 2979
4672.41 3021
4673.06 2849
4673.70 2812
4674.35 2911
4674.99 2887
4675.64 2937
4676.28 3004
4676.93 2900
4677.57 2966
4678.22 2925
4678.86 2898
4679.51 2822
4680.15 2878
4680.80 3106
4681.44 2936
4682.09 3050
4682.74 3021
4683.38 2914
4684.03 3048
4684.67 3076
4685.32 3057
4685.96 3059
4686.61 2989
4687.25 2890
4687.90 3022
4688.55 2859
4689.19 2792
4689.84 2877
4690.48 2869
4691.13 2901
4691.78 2904
4692.42 2936
4693.07 2941
4693.71 2948
4694.36 2733
4695.01 2660
4695.65 2905
4696.30 3036
4696.95 3003
4697.59 3354
4698.24 3083
4698.89 2976
4699.53 3100
4700.18 3058
4700.83 3236
4701.47 3389
4702.12 3086
4702.77 3036
4703.41 2858
4704.06 2849
4704.71 2891
4705.35 2866
4706.00 2764
4706.65 2891
4707.29 2905
4707.94 3160
4708.59 3189
4709.24 3072
4709.88 3158
4710.53 3096
4711.18 3068
4711.83 3269
4712.47 2988
4713.12 3207
4713.77 3197
4714.42 3048
4715.06 3009
4715.71 3068
4716.36 3200
4717.01 3080
4717.65 3058
4718.30 3107
4718.95 3092
4719.60 3247
4720.25 3205
4720.89 3343
4721.54 3337
4722.19 3534
4722.84 3376
4723.49 3399
4724.13 3180
4724.78 3267
4725.43 3185
4726.08 3243
4726.73 3462
4727.38 3225
4728.03 3342
4728.67 3458
4729.32 3223
4729.97 3235
4730.62 3101
4731.27 3044
4731.92 2958
4732.57 3100
4733.22 3142
4733.86 2992
4734.51 3012
4735.16 3093
4735.81 2980
4736.46 3084
4737.11 3207
4737.76 3119
4738.41 3168
4739.06 3202
4739.71 3338
4740.36 3398
4741.01 3515
4741.65 3371
4742.30 3462
4742.95 3374
4743.60 3421
4744.25 3273
4744.90 3201
4745.55 3236
4746.20 3208
4746.85 3291
4747.50 3131
4748.15 3313
4748.80 3432
4749.45 3051
4750.10 3235
4750.75 3278
4751.40 3091
4752.05 3402
4752.70 3322
4753.35 3548
4754.00 3636
4754.65 3530
4755.30 3465
4755.95 3328
4756.61 3337
4757.26 3339
4757.91 3373
4758.56 3149
4759.21 2996
4759.86 3060
4760.51 3228
4761.16 3079
4761.81 3077
4762.46 2879
4763.11 2959
4763.76 3022
4764.41 2713
4765.07 3055
4765.72 2973
4766.37 2858
4767.02 2802
4767.67 3073
4768.32 3032
4768.97 2877
4769.62 3042
4770.28 3044
4770.93 3113
4771.58 3187
4772.23 3034
4772.88 3014
4773.53 3029
4774.19 2984
4774.84 3078
4775.49 2963
4776.14 2859
4776.79 2879
4777.44 3087
4778.10 2803
4778.75 2911
4779.40 2985
4780.05 2940
4780.70 2814
4781.36 2866
4782.01 2956
4782.66 2918
4783.31 2922
4783.97 3036
4784.62 2765
4785.27 2883
4785.92 2999
4786.58 2988
4787.23 3047
4787.88 2998
4788.53 2884
4789.19 3020
4789.84 3086
4790.49 2807
4791.15 2866
4791.80 3190
4792.45 3029
4793.10 3017
4793.76 2834
4794.41 2946
4795.06 3193
4795.72 2952
4796.37 2929
4797.02 2882
4797.68 2833
4798.33 3079
4798.98 3031
4799.64 2910
4800.29 2782
4800.94 2754
4801.60 2934
4802.25 3097
4802.90 2971
4803.56 2910
4804.21 3020
4804.87 2957
4805.52 3132
4806.17 2956
4806.83 2914
4807.48 2857
4808.14 2910
4808.79 2693
4809.44 2894
4810.10 3029
4810.75 2878
4811.41 2734
4812.06 2711
4812.71 2813
4813.37 2770
4814.02 2793
4814.68 2838
4815.33 2876
4815.99 2864
4816.64 3098
4817.30 3163
4817.95 3185
4818.61 3249
4819.26 3361
4819.92 3360
4820.57 3369
4821.23 3381
4821.88 3372
4822.53 3407
4823.19 3470
4823.85 3452
4824.50 3143
4825.16 3156
4825.81 3200
4826.47 3271
4827.12 3241
4827.78 3185
4828.43 3227
4829.09 3133
4829.74 3147
4830.40 3027
4831.05 3099
4831.71 3023
4832.37 3124
4833.02 2982
4833.68 3180
4834.33 3121
4834.99 3297
4835.64 3376
4836.30 3407
4836.96 3373
4837.61 3446
4838.27 3443
4838.92 3499
4839.58 3647
4840.24 3529
4840.89 3710
4841.55 3464
4842.21 3478
4842.86 3280
4843.52 3199
4844.18 3490
4844.83 3565
4845.49 3387
4846.14 3185
4846.80 3286
4847.46 3353
4848.11 3407
4848.77 3534
4849.43 3448
4850.09 3717
4850.74 3818
4851.40 4003
4852.06 4153
4852.71 4210
4853.37 3681
4854.03 3808
4854.68 3629
4855.34 3645
4856.00 3541
4856.66 3746
4857.31 3601
4857.97 3513
4858.63 3563
4859.29 3500
4859.94 3487
4860.60 3487
4861.26 3655
4861.92 3452
4862.57 3546
4863.23 3587
4863.89 3613
4864.55 3766
4865.21 3585
4865.86 3497
4866.52 3661
4867.18 3628
4867.84 3507
4868.50 3694
4869.15 3672
4869.81 3428
4870.47 3480
4871.13 3421
4871.79 3406
4872.45 3180
4873.10 3389
4873.76 3230
4874.42 3222
4875.08 3358
4875.74 3492
4876.40 3404
4877.06 3515
4877.71 3580
4878.37 3515
4879.03 3327
4879.69 3347
4880.35 3318
4881.01 3375
4881.67 3412
4882.33 3349
4882.99 3204
4883.65 3290
4884.30 3145
4884.96 3124
4885.62 3082
4886.28 3053
4886.94 3132
4887.60 3177
4888.26 3210
4888.92 3182
4889.58 3106
4890.24 3189
4890.90 3049
4891.56 3029
4892.22 3152
4892.88 3136
4893.54 3167
4894.20 3225
4894.86 3055
4895.52 2980
4896.18 3009
4896.84 3035
4897.50 2984
4898.16 2880
4898.82 3031
4899.48 2878
4900.14 3203
4900.80 3217
4901.46 3056
4902.12 3051
4902.78 3108
4903.44 3065
4904.10 2963
4904.76 2857
4905.42 3089
4906.08 2965
4906.74 2937
4907.40 2938
4908.06 3040
4908.73 3115
4909.39 3010
4910.05 3020
4910.71 2823
4911.37 2911
4912.03 2907
4912.69 2832
4913.35 2959
4914.01 2931
4914.68 2974
4915.34 2910
4916.00 2870
4916.66 2899
4917.32 2979
4917.98 2781
4918.64 2758
4919.31 2962
4919.97 2853
4920.63 3031
4921.29 2981
4921.95 2719
4922.61 2618
4923.28 2686
4923.94 2684
4924.60 2760
4925.26 2667
4925.92 2681
4926.59 2931
4927.25 2810
4927.91 2849
4928.57 2628
4929.23 2642
4929.90 2866
4930.56 2828
4931.22 2783
4931.88 2811
4932.55 2758
4933.21 2886
4933.87 2742
4934.53 2978
4935.20 3067
4935.86 3116
4936.52 3000
4937.18 2973
4937.85 2971
4938.51 2907
4939.17 2914
4939.84 2745
4940.50 2730
4941.16 2722
4941.82 2877
4942.49 2733
4943.15 2934
4943.81 2896
4944.48 2747
4945.14 2705
4945.80 2610
4946.47 2832
4947.13 2807
4947.79 2837
4948.46 2908
4949.12 2684
4949.79 2623
4950.45 2514
4951.11 2782
4951.78 2734
4952.44 2589
4953.10 2678
4953.77 2689
4954.43 2789
4955.10 2724
4955.76 2740
4956.42 2600
4957.09 2825
4957.75 2829
4958.42 2650
4959.08 2784
4959.74 2639
4960.41 2593
4961.07 2822
4961.74 2824
4962.40 2677
4963.07 2655
4963.73 2733
4964.40 3052
4965.06 2823
4965.73 2724
4966.39 2963
4967.05 2937
4967.72 3014
4968.38 2978
4969.05 2900
4969.71 2879
4970.38 2841
4971.04 2735
4971.71 2750
4972.37 2842
4973.04 2840
4973.70 2905
4974.37 2926
4975.04 2890
4975.70 2864
4976.37 3002
4977.03 2852
4977.70 2694
4978.36 2613
4979.03 2805
4979.69 2841
4980.36 2877
4981.03 2793
4981.69 2620
4982.36 2788
4983.02 2792
4983.69 2897
4984.35 2883
4985.02 2846
4985.69 2964
4986.35 2967
4987.02 3114
4987.68 3553
4988.35 3762
4989.02 3477
4989.68 3822
4990.35 4087
4991.02 4002
4991.68 3931
4992.35 3836
4993.02 3842
4993.68 3686
4994.35 3432
4995.02 3348
4995.68 3318
4996.35 2833
4997.02 2853
4997.68 2903
4998.35 2868
4999.02 2749
4999.68 2875
5000.35 2816
5001.02 2586
5001.68 2748
5002.35 2787
5003.02 2601
5003.69 2677
5004.35 2671
5005.02 2813
5005.69 2757
5006.35 2712
5007.02 2873
5007.69 2916
5008.36 2826
5009.02 2812
5009.69 2732
5010.36 2908
5011.03 3038
5011.70 3054
5012.36 2958
5013.03 2872
5013.70 2735
5014.37 2725
5015.04 2687
5015.70 2920
5016.37 2945
5017.04 2948
5017.71 3021
5018.38 3061
5019.04 2921
5019.71 3174
5020.38 3368
5021.05 3361
5021.72 3260
5022.39 3327
5023.05 3537
5023.72 3427
5024.39 3563
5025.06 3665
5025.73 3829
5026.40 3669
5027.07 3577
5027.74 3578
5028.40 3440
5029.07 3316
5029.74 3168
5030.41 3226
5031.08 3252
5031.75 3216
5032.42 2990
5033.09 3043
5033.76 3039
5034.43 3039
5035.10 3108
5035.76 3042
5036.43 2963
5037.10 2949
5037.77 2844
5038.44 2833
5039.11 2894
5039.78 2907
5040.45 3110
5041.12 3107
5041.79 3067
5042.46 3206
5043.13 3226
5043.80 3232
5044.47 3428
5045.14 3478
5045.81 3416
5046.48 3419
5047.15 3417
5047.82 3601
5048.49 3298
5049.16 3191
5049.83 3155
5050.50 3157
5051.17 3022
5051.84 2911
5052.51 2891
5053.18 2932
5053.85 2788
5054.52 2746
5055.20 2651
5055.87 2696
5056.54 2792
5057.21 2761
5057.88 2891
5058.55 2810
5059.22 2824
5059.89 2759
5060.56 2986
5061.23 2972
5061.90 2901
5062.58 2960
5063.25 3011
5063.92 2891
5064.59 2832
5065.26 2950
5065.93 2901
5066.60 2951
5067.27 2885
5067.95 2725
5068.62 2837
5069.29 2838
5069.96 2898
5070.63 2796
5071.30 2841
5071.98 2699
5072.65 2558
5073.32 2697
5073.99 2774
5074.66 2681
5075.34 2796
5076.01 2929
5076.68 2770
5077.35 2877
5078.02 2937
5078.70 2825
5079.37 2798
5080.04 2948
5080.71 2985
5081.39 2988
5082.06 3149
5082.73 3047
5083.40 3009
5084.08 2853
5084.75 2953
5085.42 2808
5086.09 2867
5086.77 2838
5087.44 2879
5088.11 2910
5088.79 2904
5089.46 2785
5090.13 2928
5090.80 2899
5091.48 3117
5092.15 3071
5092.82 3126
5093.50 3176
5094.17 2971
5094.84 2945
5095.52 2942
5096.19 2826
5096.86 3071
5097.54 2946
5098.21 2887
5098.88 2937
5099.56 2695
5100.23 2554
5100.90 2671
5101.58 2811
5102.25 2607
5102.93 2635
5103.60 2810
5104.27 2713
5104.95 2778
5105.62 2777
5106.30 2877
5106.97 2722
5107.64 2597
5108.32 2782
5108.99 2791
5109.67 2671
5110.34 2621
5111.02 2671
5111.69 2716
5112.36 2718
5113.04 2859
5113.71 2636
5114.39 2758
5115.06 2688
5115.74 2781
5116.41 2772
5117.09 2764
5117.76 2760
5118.44 2762
5119.11 2788
5119.79 2852
5120.46 2843
5121.14 2868
5121.81 2884
5122.49 2814
5123.16 2832
5123.84 2748
5124.51 2804
5125.19 2687
5125.86 2818
5126.54 2749
5127.21 2556
5127.89 2660
5128.56 2964
5129.24 2767
5129.92 2687
5130.59 2897
5131.27 2775
5131.94 2785
5132.62 2962
5133.29 2878
5133.97 2819
5134.65 2802
5135.32 2959
5136.00 2784
5136.67 2819
5137.35 2865
5138.03 2846
5138.70 2988
5139.38 3133
5140.05 2995
5140.73 2913
5141.41 2930
5142.08 3075
5142.76 2879
5143.44 2867
5144.11 2894
5144.79 2825
5145.47 2836
5146.14 2629
5146.82 2636
5147.50 2605
5148.17 2648
5148.85 2644
5149.53 2584
5150.20 2324
5150.88 2655
5151.56 2624
5152.24 2709
5152.91 2667
5153.59 2551
5154.27 2656
5154.94 2682
5155.62 2613
5156.30 2555
5156.98 2489
5157.65 2582
5158.33 2689
5159.01 2449
5159.69 2656
5160.36 2572
5161.04 2553
5161.72 2543
5162.40 2410
5163.07 2547
5163.75 2451
5164.43 2586
5165.11 2643
5165.79 2496
5166.46 2516
5167.14 2680
5167.82 2794
5168.50 2596
5169.18 2700
5169.86 2746
5170.53 2746
5171.21 2615
5171.89 2562
5172.57 2653
5173.25 2644
5173.93 2578
5174.60 2575
5175.28 2498
5175.96 2417
5176.64 2425
5177.32 2616
5178.00 2826
5178.68 2639
5179.36 2612
5180.03 2744
5180.71 2713
5181.39 2646
5182.07 2426
5182.75 2532
5183.43 2535
5184.11 2524
5184.79 2411
5185.47 2494
5186.15 2440
5186.83 2518
5187.51 2530
5188.18 2486
5188.86 2473
5189.54 2554
5190.22 2565
5190.90 2427
5191.58 2486
5192.26 2270
5192.94 2386
5193.62 2313
5194.30 2407
5194.98 2508
5195.66 2562
5196.34 2615
5197.02 2575
5197.70 2572
5198.38 2525
5199.06 2399
5199.74 2429
5200.42 2530
5201.10 2487
5201.78 2415
5202.46 2539
5203.14 2476
5203.82 2407
5204.50 2376
5205.19 2456
5205.87 2550
5206.55 2564
5207.23 2465
5207.91 2433
5208.59 2370
5209.27 2569
5209.95 2458
5210.63 2594
5211.31 2582
5211.99 2641
5212.67 2661
5213.36 2630
5214.04 2631
5214.72 2531
5215.40 2697
5216.08 2730
5216.76 2650
5217.44 2698
5218.12 2644
5218.81 2616
5219.49 2679
5220.17 2580
5220.85 2482
5221.53 2561
5222.21 2511
5222.90 2449
5223.58 2491
5224.26 2520
5224.94 2650
5225.62 2722
5226.30 2600
5226.99 2599
5227.67 2579
5228.35 2380
5229.03 2499
5229.71 2414
5230.40 2413
5231.08 2442
5231.76 2458
5232.44 2588
5233.13 2454
5233.81 2391
5234.49 2505
5235.17 2579
5235.86 2651
5236.54 2608
5237.22 2676
5237.90 2504
5238.59 2666
5239.27 2657
5239.95 2726
5240.64 2852
5241.32 2712
5242.00 2706
5242.68 2572
5243.37 2687
5244.05 2712
5244.73 2666
5245.42 2522
5246.10 2624
5246.78 2737
5247.47 2766
5248.15 2847
5248.83 2846
5249.52 2892
5250.20 2951
5250.88 2903
5251.57 2972
5252.25 3087
5252.93 2944
5253.62 2824
5254.30 2697
5254.99 2830
5255.67 2778
5256.35 2765
5257.04 2837
5257.72 2598
5258.41 2793
5259.09 2597
5259.77 2564
5260.46 2560
5261.14 2737
5261.83 2761
5262.51 2656
5263.20 2633
5263.88 2735
5264.56 2708
5265.25 2681
5265.93 2625
5266.62 2683
5267.30 2745
5267.99 2545
5268.67 2750
5269.36 2753
5270.04 2724
5270.73 2723
5271.41 2719
5272.10 2774
5272.78 2735
5273.47 2715
5274.15 2636
5274.84 2760
5275.52 2778
5276.21 2694
5276.89 2868
5277.58 2747
5278.26 2741
5278.95 2659
5279.63 2788
5280.32 2926
5281.00 2974
5281.69 3028
5282.38 3065
5283.06 3171
5283.75 2930
5284.43 2996
5285.12 2965
5285.80 3015
5286.49 3123
5287.18 3052
5287.86 3088
5288.55 2861
5289.23 2951
5289.92 3054
5290.61 2964
5291.29 2964
5291.98 3036
5292.66 2971
5293.35 3090
5294.04 2963
5294.72 3056
5295.41 2937
5296.10 2908
5296.78 3130
5297.47 3059
5298.16 3241
5298.84 3318
5299.53 3531
5300.22 3744
5300.90 3886
5301.59 4334
5302.28 4320
5302.96 4209
5303.65 4265
5304.34 4352
5305.03 4033
5305.71 3887
5306.40 3790
5307.09 3297
5307.77 3221
5308.46 3034
5309.15 3009
5309.84 2873
5310.52 2767
5311.21 2830
5311.90 2965
5312.59 2872
5313.27 2865
5313.96 2726
5314.65 2572
5315.34 2626
5316.02 2640
5316.71 2827
5317.40 2917
5318.09 2778
5318.78 2823
5319.46 2816
5320.15 2758
5320.84 2985
5321.53 2812
5322.22 2964
5322.90 2851
5323.59 2674
5324.28 2716
5324.97 3021
5325.66 3102
5326.35 2797
5327.04 2804
5327.72 2755
5328.41 2789
5329.10 2864
5329.79 2722
5330.48 2785
5331.17 2968
5331.86 2986
5332.54 2929
5333.23 3057
5333.92 3065
5334.61 2994
5335.30 3000
5335.99 3111
5336.68 3092
5337.37 3088
5338.06 3128
5338.75 3047
5339.44 3180
5340.12 3051
5340.81 3095
5341.50 3324
5342.19 3218
5342.88 3272
5343.57 3335
5344.26 3199
5344.95 3140
5345.64 3192
5346.33 3394
5347.02 3388
5347.71 3448
5348.40 3740
5349.09 3858
5349.78 3948
5350.47 4021
5351.16 4313
5351.85 4624
5352.54 4546
5353.23 4546
5353.92 4474
5354.61 4328
5355.30 4113
5355.99 3836
5356.68 3422
5357.37 3288
5358.06 3251
5358.75 3057
5359.44 2885
5360.14 3018
5360.83 2957
5361.52 2936
5362.21 2746
5362.90 2718
5363.59 2735
5364.28 2801
5364.97 2809
5365.66 2917
5366.35 2816
5367.04 2746
5367.74 2689
5368.43 2636
5369.12 2872
5369.81 2851
5370.50 2932
5371.19 2643
5371.88 2687
5372.57 2711
5373.27 2634
5373.96 2587
5374.65 2596
5375.34 2716
5376.03 2673
5376.72 2709
5377.42 2628
5378.11 2640
5378.80 2760
5379.49 2818
5380.18 2956
5380.88 2828
5381.57 2969
5382.26 2932
5382.95 2842
5383.64 2768
5384.34 2738
5385.03 2875
5385.72 2761
5386.41 2766
5387.11 2675
5387.80 2772
5388.49 2811
5389.18 3000
5389.88 2840
5390.57 3098
5391.26 2847
5391.95 2772
5392.65 2868
5393.34 2778
5394.03 2826
5394.72 2937
5395.42 2935
5396.11 2819
5396.80 2767
5397.50 2603
5398.19 2730
5398.88 2557
5399.58 2706
5400.27 2675
5400.96 2589
5401.66 2627
5402.35 2729
5403.04 2734
5403.74 2556
5404.43 2633
5405.12 2670
5405.82 2590
5406.51 2556
5407.20 2590
5407.90 2685
5408.59 2735
5409.28 2745
5409.98 2618
5410.67 2598
5411.37 2493
5412.06 2491
5412.75 2533
5413.45 2631
5414.14 2610
5414.84 2578
5415.53 2666
5416.23 2715
5416.92 2645
5417.61 2626
5418.31 2580
5419.00 2532
5419.70 2617
5420.39 2556
5421.09 2566
5421.78 2517
5422.48 2476
5423.17 2599
5423.87 2664
5424.56 2695
5425.25 2702
5425.95 2630
5426.64 2449
5427.34 2596
5428.03 2659
5428.73 2523
5429.42 2542
5430.12 2557
5430.82 2620
5431.51 2721
5432.21 2639
5432.90 2615
5433.60 2572
5434.29 2614
5434.99 2669
5435.68 2514
5436.38 2581
5437.07 2576
5437.77 2649
5438.47 2591
5439.16 2647
5439.86 2607
5440.55 2547
5441.25 2683
5441.94 2525
5442.64 2510
5443.34 2643
5444.03 2678
5444.73 2752
5445.42 2819
5446.12 2668
5446.82 2643
5447.51 2942
5448.21 3095
5448.91 3095
5449.60 3157
5450.30 3033
5450.99 3171
5451.69 3017
5452.39 2844
5453.08 2919
5453.78 2941
5454.48 2880
5455.17 2703
5455.87 2706
5456.57 2729
5457.27 2653
5457.96 2738
5458.66 2683
5459.36 2720
5460.05 2788
5460.75 2886
5461.45 2806
5462.14 2924
5462.84 2853
5463.54 3107
5464.24 3132
5464.93 3182
5465.63 3279
5466.33 3321
5467.03 3169
5467.72 3089
5468.42 3159
5469.12 2974
5469.82 3072
5470.51 2991
5471.21 2875
5471.91 2819
5472.61 2750
5473.31 2766
5474.00 2833
5474.70 2882
5475.40 3055
5476.10 2833
5476.80 2922
5477.49 3089
5478.19 3038
5478.89 2953
5479.59 2912
5480.29 2883
5480.99 2933
5481.68 2890
5482.38 2897
5483.08 3056
5483.78 3152
5484.48 3159
5485.18 3116
5485.88 3009
5486.57 3056
5487.27 3068
5487.97 3062
5488.67 2956
5489.37 2923
5490.07 3142
5490.77 3007
5491.47 2996
5492.17 3085
5492.87 3047
5493.56 3131
5494.26 3167
5494.96 3208
5495.66 3269
5496.36 3303
5497.06 3518
5497.76 3520
5498.46 3635
5499.16 3663
5499.86 3738
5500.56 3823
5501.26 3947
5501.96 3927
5502.66 3831
5503.36 3882
5504.06 4071
5504.76 4124
5505.46 3930
5506.16 4004
5506.86 3858
5507.56 3868
5508.26 3969
5508.96 3985
5509.66 3904
5510.36 3728
5511.06 3772
5511.76 4029
5512.46 3989
5513.16 3958
5513.86 4221
5514.56 4257
5515.26 4342
5515.96 4402
5516.66 4103
5517.36 4232
5518.07 4270
5518.77 4126
5519.47 4001
5520.17 3844
5520.87 3639
5521.57 3699
5522.27 3787
5522.97 3717
5523.67 3570
5524.37 3645
5525.08 3605
5525.78 3344
5526.48 3200
5527.18 3232
5527.88 3209
5528.58 3087
5529.28 3096
5529.99 3038
5530.69 3038
5531.39 2921
5532.09 2963
5532.79 3138
5533.49 3048
5534.20 3046
5534.90 2959
5535.60 2916
5536.30 2906
5537.00 2835
5537.70 2803
5538.41 2820
5539.11 2878
5539.81 2931
5540.51 3010
5541.22 2907
5541.92 3035
5542.62 3195
5543.32 3139
5544.02 2946
5544.73 2951
5545.43 2925
5546.13 3054
5546.84 2987
5547.54 2994
5548.24 2907
5548.94 2997
5549.65 2974
5550.35 3113
5551.05 3076
5551.75 3065
5552.46 3048
5553.16 2929
5553.86 3060
5554.57 3053
5555.27 2985
5555.97 2980
5556.68 2905
5557.38 2894
5558.08 2805
5558.79 2811
5559.49 2878
5560.19 2888
5560.90 2919
5561.60 3010
5562.30 2801
5563.01 2819
5563.71 2843
5564.41 2901
5565.12 2806
5565.82 2730
5566.53 2763
5567.23 2850
5567.93 2846
5568.64 2700
5569.34 2619
5570.05 2660
5570.75 2558
5571.45 2655
5572.16 2757
5572.86 2758
5573.57 2635
5574.27 2607
5574.98 2670
5575.68 2772
5576.38 2680
5577.09 2675
5577.79 2897
5578.50 2902
5579.20 2928
5579.91 2835
5580.61 2742
5581.32 2718
5582.02 2637
5582.73 2533
5583.43 2591
5584.14 2653
5584.84 2583
5585.55 2528
5586.25 2551
5586.96 2630
5587.66 2618
5588.37 2534
5589.07 2568
5589.78 2640
5590.48 2611
5591.19 2593
5591.89 2578
5592.60 2596
5593.31 2663
5594.01 2592
5594.72 2591
5595.42 2671
5596.13 2550
5596.83 2504
5597.54 2652
5598.25 2577
5598.95 2555
5599.66 2626
5600.36 2723
5601.07 2659
5601.78 2555
5602.48 2575
5603.19 2515
5603.89 2391
5604.60 2407
5605.31 2482
5606.01 2431
5606.72 2458
5607.43 2511
5608.13 2384
5608.84 2400
5609.54 2476
5610.25 2563
5610.96 2471
5611.66 2622
5612.37 2452
5613.08 2423
5613.79 2450
5614.49 2574
5615.20 2669
5615.91 2454
5616.61 2376
5617.32 2510
5618.03 2513
5618.73 2472
5619.44 2398
5620.15 2383
5620.86 2428
5621.56 2394
5622.27 2437
5622.98 2519
5623.69 2456
5624.39 2461
5625.10 2436
5625.81 2454
5626.52 2298
5627.22 2381
5627.93 2422
5628.64 2347
5629.35 2396
5630.05 2340
5630.76 2412
5631.47 2357
5632.18 2422
5632.89 2486
5633.59 2583
5634.30 2469
5635.01 2386
5635.72 2546
5636.43 2471
5637.14 2497
5637.84 2556
5638.55 2579
5639.26 2624
5639.97 2579
5640.68 2537
5641.39 2381
5642.10 2474
5642.80 2410
5643.51 2366
5644.22 2488
5644.93 2403
5645.64 2492
5646.35 2635
5647.06 2626
5647.77 2585
5648.47 2655
5649.18 2777
5649.89 2660
5650.60 2497
5651.31 2388
5652.02 2560
5652.73 2488
5653.44 2504
5654.15 2421
5654.86 2405
5655.57 2443
5656.28 2525
5656.99 2589
5657.70 2504
5658.41 2588
5659.12 2614
5659.83 2494
5660.54 2412
5661.24 2512
5661.95 2522
5662.66 2449
5663.37 2528
5664.08 2544
5664.79 2517
5665.50 2433
5666.21 2417
5666.93 2386
5667.64 2458
5668.35 2542
5669.06 2442
5669.77 2583
5670.48 2566
5671.19 2560
5671.90 2741
5672.61 2758
5673.32 2681
5674.03 2764
5674.74 2681
5675.45 2686
5676.16 2512
5676.87 2462
5677.58 2430
5678.29 2627
5679.01 2586
5679.72 2317
5680.43 2465
5681.14 2604
5681.85 2656
5682.56 2576
5683.27 2612
5683.98 2480
5684.69 2619
5685.41 2621
5686.12 2592
5686.83 2477
5687.54 2478
5688.25 2584
5688.96 2448
5689.67 2570
5690.39 2631
5691.10 2520
5691.81 2464
5692.52 2550
5693.23 2646
5693.95 2706
5694.66 2528
5695.37 2468
5696.08 2498
5696.79 2520
5697.51 2534
5698.22 2620
5698.93 2427
5699.64 2506
5700.35 2575
5701.07 2444
5701.78 2406
5702.49 2593
5703.20 2611
5703.92 2576
5704.63 2515
5705.34 2467
5706.05 2447
5706.77 2519
5707.48 2551
5708.19 2414
5708.90 2547
5709.62 2500
5710.33 2508
5711.04 2536
5711.76 2568
5712.47 2535
5713.18 2745
5713.90 2676
5714.61 2578
5715.32 2573
5716.04 2650
5716.75 2611
5717.46 2559
5718.18 2593
5718.89 2553
5719.60 2518
5720.32 2762
5721.03 2681
5721.74 2568
5722.46 2633
5723.17 2718
5723.88 2918
5724.60 2828
5725.31 2760
5726.03 2783
5726.74 2961
5727.45 2924
5728.17 3013
5728.88 3180
5729.60 3470
5730.31 3435
5731.02 3465
5731.74 3375
5732.45 3381
5733.17 3230
5733.88 3081
5734.60 3011
5735.31 2886
5736.02 2871
5736.74 2902
5737.45 2895
5738.17 2697
5738.88 2644
5739.60 2648
5740.31 2574
5741.03 2589
5741.74 2679
5742.46 2807
5743.17 2802
5743.89 2863
5744.60 2727
5745.32 2870
5746.03 2921
5746.75 2819
5747.46 2910
5748.18 2859
5748.89 2874
5749.61 3110
5750.32 3138
5751.04 3055
5751.76 3014
5752.47 3068
5753.19 3167
5753.90 3195
5754.62 3230
5755.33 3225
5756.05 3370
5756.77 3304
5757.48 3453
5758.20 3426
5758.91 3419
5759.63 3485
5760.34 3408
5761.06 3537
5761.78 3504
5762.49 3576
5763.21 3742
5763.93 3735
5764.64 3816
5765.36 4115
5766.07 4138
5766.79 4152
5767.51 3903
5768.22 4066
5768.94 4117
5769.66 4053
5770.37 3630
5771.09 3650
5771.81 3551
5772.52 3552
5773.24 3494
5773.96 3445
5774.67 3242
5775.39 3326
5776.11 3338
5776.83 3345
5777.54 3315
5778.26 3739
5778.98 3876
5779.69 3781
5780.41 3771
5781.13 3967
5781.85 3869
5782.56 3984
5783.28 3957
5784.00 4039
5784.72 3892
5785.43 3942
5786.15 3827
5786.87 3732
5787.59 3716
5788.30 3560
5789.02 3572
5789.74 3660
5790.46 3559
5791.18 3794
5791.89 3881
5792.61 4014
5793.33 4133
5794.05 4250
5794.77 4476
5795.48 4448
5796.20 4379
5796.92 4797
5797.64 4891
5798.36 4806
5799.08 5237
5799.80 5464
5800.51 6135
5801.23 6731
5801.95 7773
5802.67 8535
5803.39 9589
5804.11 10104
5804.83 10589
5805.54 9790
5806.26 8947
5806.98 8057
5807.70 7135
5808.42 6327
5809.14 5683
5809.86 5211
5810.58 5050
5811.30 5010
5812.02 4901
5812.74 5108
5813.45 5158
5814.17 5038
5814.89 4742
5815.61 4737
5816.33 4820
5817.05 5001
5817.77 5162
5818.49 5230
5819.21 5125
5819.93 4997
5820.65 5144
5821.37 5365
5822.09 4998
5822.81 5000
5823.53 4953
5824.25 4963
5824.97 5010
5825.69 4762
5826.41 4662
5827.13 4334
5827.85 4164
5828.57 4086
5829.29 4004
5830.01 4162
5830.73 3820
5831.45 3867
5832.17 3923
5832.89 3873
5833.61 3943
5834.33 3834
5835.06 3862
5835.78 3731
5836.50 3654
5837.22 3834
5837.94 3860
5838.66 3923
5839.38 3877
5840.10 3971
5840.82 3893
5841.54 3914
5842.26 3880
5842.99 3863
5843.71 3967
5844.43 3789
5845.15 3630
5845.87 3558
5846.59 3340
5847.31 3358
5848.04 3290
5848.76 3325
5849.48 3391
5850.20 3229
5850.92 3333
5851.64 3413
5852.36 3149
5853.09 3200
5853.81 3341
5854.53 3257
5855.25 3090
5855.97 3154
5856.70 3031
5857.42 3214
5858.14 3097
5858.86 3129
5859.58 3174
5860.31 3337
5861.03 3209
5861.75 3068
5862.47 3128
5863.20 3100
5863.92 3097
5864.64 3121
5865.36 3172
5866.09 3066
5866.81 2947
5867.53 3020
5868.25 2970
5868.98 2987
5869.70 2935
5870.42 3052
5871.15 3100
5871.87 3018
5872.59 3030
5873.31 2921
5874.04 2839
5874.76 3017
5875.48 2926
5876.21 3013
5876.93 2904
5877.65 2936
5878.38 3100
5879.10 2997
5879.82 3028
5880.55 3089
5881.27 3109
5881.99 2935
5882.72 2819
5883.44 2868
5884.17 2879
5884.89 3064
5885.61 3022
5886.34 2772
5887.06 2881
5887.78 2819
5888.51 2730
5889.23 2835
5889.96 2680
5890.68 2887
5891.41 2819
5892.13 2818
5892.85 2754
5893.58 2620
5894.30 2677
5895.03 2737
5895.75 2698
5896.48 2692
5897.20 2594
5897.92 2636
5898.65 2693
5899.37 2791
5900.10 2856
5900.82 2808
5901.55 2770
5902.27 2829
5903.00 2761
5903.72 2854
5904.45 2860
5905.17 2669
5905.90 2707
5906.62 2624
5907.35 2638
5908.07 2744
5908.80 2720
5909.52 2753
5910.25 2759
5910.97 2642
5911.70 2827
5912.43 2739
5913.15 2826
5913.88 2663
5914.60 2647
5915.33 2728
5916.05 2779
5916.78 2703
5917.50 2727
5918.23 2757
5918.96 2669
5919.68 2804
5920.41 2949
5921.13 2906
5921.86 2851
5922.59 2880
5923.31 2779
5924.04 2927
5924.76 2955
5925.49 2855
5926.22 2835
5926.94 2783
5927.67 2832
5928.40 2932
5929.12 3022
5929.85 2928
5930.58 2786
5931.30 2761
5932.03 2937
5932.76 3001
5933.48 2923
5934.21 2721
5934.94 2953
5935.66 3042
5936.39 3164
5937.12 3225
5937.84 3242
5938.57 3331
5939.30 3286
5940.02 3351
5940.75 3222
5941.48 3175
5942.21 3202
5942.93 3221
5943.66 3047
5944.39 3153
5945.12 3263
5945.84 3059
5946.57 2983
5947.30 2986
5948.03 3078
5948.75 2902
5949.48 2992
5950.21 3141
5950.94 3123
5951.67 3091
5952.39 3218
5953.12 3180
5953.85 3173
5954.58 3182
5955.31 3359
5956.03 3382
5956.76 3230
5957.49 3263
5958.22 3322
5958.95 3174
5959.67 3233
5960.40 3147
5961.13 3207
5961.86 3283
5962.59 3364
5963.32 3301
5964.05 3333
5964.77 3385
5965.50 3489
5966.23 3352
5966.96 3479
5967.69 3489
5968.42 3552
5969.15 3500
5969.88 3637
5970.61 3769
5971.33 3664
5972.06 3547
5972.79 3573
5973.52 3759
5974.25 3679
5974.98 3767
5975.71 3768
5976.44 3800
5977.17 3838
5977.90 3726
5978.63 3679
5979.36 3577
5980.09 3622
5980.82 3649
5981.55 3758
5982.28 3844
5983.01 3935
5983.74 3793
5984.46 3973
5985.19 4061
5985.92 3897
5986.65 4042
5987.38 4089
5988.11 3966
5988.85 3987
5989.58 3986
5990.31 4054
5991.04 4122
5991.77 3948
5992.50 4034
5993.23 3966
5993.96 3994
5994.69 4218
5995.42 4123
5996.15 4021
5996.88 4074
5997.61 4010
5998.34 3988
5999.07 4051
5999.80 4206
6000.53 4208
6001.26 4245
6002.00 4131
6002.73 4045
6003.46 3958
6004.19 3990
6004.92 3866
6005.65 3888
6006.38 4079
6007.11 3894
6007.84 4083
6008.58 4236
6009.31 4666
6010.04 4855
6010.77 5336
6011.50 5599
6012.23 6001
6012.96 6164
6013.70 6294
6014.43 6854
6015.16 6766
6015.89 6613
6016.62 6177
6017.36 5922
6018.09 5600
6018.82 5203
6019.55 4844
6020.28 4726
6021.02 4334
6021.75 4121
6022.48 3967
6023.21 3729
6023.94 3611
6024.68 3700
6025.41 3662
6026.14 3463
6026.87 3688
6027.61 3619
6028.34 3602
6029.07 3493
6029.80 3529
6030.54 3590
6031.27 3483
6032.00 3582
6032.73 3488
6033.47 3381
6034.20 3275
6034.93 3242
6035.67 3221
6036.40 3293
6037.13 3408
6037.87 3327
6038.60 3483
6039.33 3365
6040.07 3593
6040.80 3577
6041.53 3612
6042.27 3456
6043.00 3348
6043.73 3682
6044.47 3556
6045.20 3586
6045.93 3573
6046.67 3843
6047.40 3735
6048.13 3783
6048.87 3729
6049.60 3654
6050.34 3776
6051.07 3816
6051.80 3723
6052.54 3827
6053.27 3772
6054.01 3980
6054.74 3976
6055.47 3987
6056.21 3819
6056.94 3707
6057.68 3691
6058.41 3654
6059.15 3693
6059.88 3564
6060.61 3513
6061.35 3577
6062.08 3591
6062.82 3495
6063.55 3595
6064.29 3559
6065.02 3561
6065.76 3454
6066.49 3466
6067.23 3435
6067.96 3505
6068.70 3472
6069.43 3497
6070.17 3379
6070.90 3532
6071.64 3438
6072.37 3373
6073.11 3422
6073.84 3568
6074.58 3404
6075.31 3229
6076.05 3122
6076.78 3192
6077.52 3324
6078.26 3207
6078.99 3061
6079.73 3268
6080.46 3390
6081.20 3242
6081.93 3398
6082.67 3296
6083.41 3297
6084.14 3272
6084.88 3403
6085.61 3445
6086.35 3357
6087.09 3317
6087.82 3222
6088.56 3329
6089.30 3357
6090.03 3238
6090.77 3227
6091.50 3175
6092.24 3172
6092.98 3113
6093.71 3222
6094.45 3270
6095.19 3312
6095.92 3381
6096.66 3207
6097.40 3121
6098.13 3136
6098.87 3257
6099.61 3231
6100.34 3058
6101.08 3110
6101.82 3230
6102.56 3035
6103.29 3079
6104.03 3123
6104.77 3166
6105.50 3043
6106.24 3258
6106.98 3287
6107.72 3205
6108.45 3282
6109.19 3204
6109.93 3126
6110.67 3369
6111.40 3327
6112.14 3287
6112.88 3194
6113.62 3309
6114.35 3382
6115.09 3241
6115.83 3482
6116.57 3397
6117.31 3360
6118.04 3254
6118.78 3335
6119.52 3411
6120.26 3479
6121.00 3443
6121.73 3448
6122.47 3631
6123.21 3601
6123.95 3568
6124.69 3474
6125.43 3450
6126.16 3459
6126.90 3558
6127.64 3574
6128.38 3428
6129.12 3546
6129.86 3367
6130.60 3369
6131.33 3296
6132.07 3345
6132.81 3412
6133.55 3348
6134.29 3465
6135.03 3562
6135.77 3690
6136.51 3610
6137.25 3518
6137.99 3369
6138.73 3434
6139.46 3474
6140.20 3529
6140.94 3566
6141.68 3730
6142.42 3407
6143.16 3527
6143.90 3465
6144.64 3466
6145.38 3577
6146.12 3615
6146.86 3664
6147.60 3524
6148.34 3653
6149.08 3625
6149.82 3717
6150.56 3931
6151.30 4126
6152.04 3819
6152.78 3727
6153.52 3828
6154.26 3948
6155.00 3960
6155.74 3936
6156.48 4116
6157.22 4033
6157.96 4061
6158.70 4213
6159.44 4248
6160.18 3992
6160.92 4041
6161.66 4288
6162.40 4308
6163.15 4413
6163.89 4412
6164.63 4504
6165.37 4343
6166.11 4690
6166.85 4845
6167.59 4913
6168.33 5277
6169.07 5288
6169.81 5376
6170.55 5305
6171.30 5411
6172.04 5524
6172.78 5462
6173.52 5504
6174.26 5559
6175.00 5602
6175.74 5391
6176.49 5475
6177.23 5526
6177.97 5162
6178.71 5261
6179.45 5015
6180.19 5031
6180.94 5239
6181.68 4911
6182.42 4778
6183.16 4843
6183.90 5232
6184.65 4904
6185.39 5008
6186.13 4955
6186.87 5083
6187.61 5159
6188.36 5084
6189.10 5173
6189.84 5255
6190.58 5405
6191.33 5265
6192.07 5360
6192.81 5372
6193.55 5765
6194.30 5950
6195.04 5984
6195.78 5927
6196.52 6022
6197.27 5714
6198.01 5938
6198.75 6086
6199.49 5838
6200.24 5933
6200.98 5814
6201.72 5863
6202.47 5798
6203.21 5893
6203.95 6128
6204.70 6421
6205.44 6976
6206.18 7725
6206.93 8594
6207.67 10480
6208.41 12183
6209.16 13666
6209.90 15224
6210.64 16966
6211.39 17677
6212.13 17370
6212.87 16646
6213.62 15627
6214.36 13616
6215.11 12117
6215.85 10613
6216.59 9057
6217.34 7947
6218.08 6958
6218.83 6296
6219.57 5708
6220.31 5372
6221.06 5214
6221.80 5067
6222.55 5146
6223.29 5299
6224.04 5466
6224.78 5471
6225.52 5529
6226.27 5689
6227.01 5741
6227.76 5704
6228.50 5713
6229.25 5432
6229.99 5152
6230.74 4906
6231.48 4634
6232.23 4662
6232.97 4470
6233.72 4272
6234.46 4377
6235.21 4304
6235.95 4177
6236.70 4468
6237.44 4378
6238.19 4324
6238.93 4343
6239.68 4440
6240.42 4275
6241.17 4424
6241.91 4638
6242.66 4567
6243.40 4577
6244.15 4577
6244.90 4807
6245.64 5069
6246.39 5137
6247.13 5402
6247.88 5590
6248.62 5530
6249.37 5669
6250.12 5652
6250.86 5767
6251.61 5420
6252.35 5426
6253.10 5546
6253.85 5343
6254.59 5116
6255.34 4845
6256.09 4649
6256.83 4707
6257.58 4661
6258.32 4679
6259.07 4743
6259.82 4644
6260.56 4556
6261.31 4512
6262.06 4494
6262.80 4440
6263.55 4487
6264.30 4458
6265.04 4617
6265.79 4437
6266.54 4245
6267.29 4458
6268.03 4330
6268.78 4073
6269.53 4140
6270.27 4114
6271.02 4201
6271.77 4238
6272.52 4211
6273.26 4259
6274.01 4251
6274.76 4421
6275.50 4695
6276.25 4886
6277.00 4925
6277.75 5148
6278.49 5044
6279.24 5045
6279.99 5162
6280.74 4981
6281.49 5030
6282.23 4906
6282.98 4482
6283.73 4293
6284.48 4080
6285.23 3953
6285.97 4128
6286.72 4124
6287.47 3792
6288.22 3799
6288.97 3750
6289.71 3783
6290.46 3730
6291.21 3662
6291.96 3713
6292.71 3707
6293.46 3793
6294.21 3723
6294.95 3669
6295.70 3489
6296.45 3564
6297.20 3448
6297.95 3576
6298.70 3485
6299.45 3352
6300.20 3539
6300.94 3492
6301.69 3474
6302.44 3534
6303.19 3569
6303.94 3557
6304.69 3429
6305.44 3532
6306.19 3476
6306.94 3437
6307.69 3397
6308.44 3628
6309.19 3473
6309.94 3306
6310.69 3380
6311.43 3523
6312.18 3433
6312.93 3417
6313.68 3417
6314.43 3565
6315.18 3612
6315.93 3687
6316.68 3571
6317.43 3526
6318.18 3610
6318.93 3736
6319.68 3694
6320.43 3762
6321.18 3627
6321.93 3373
6322.68 3327
6323.43 3171
6324.18 3269
6324.94 3265
6325.69 3219
6326.44 3294
6327.19 3224
6327.94 3125
6328.69 3143
6329.44 3181
6330.19 3019
6330.94 3087
6331.69 2995
6332.44 3052
6333.19 3001
6333.94 3018
6334.69 2991
6335.45 3051
6336.20 2863
6336.95 2870
6337.70 3032
6338.45 2868
6339.20 3029
6339.95 2962
6340.70 2840
6341.46 2907
6342.21 3078
6342.96 3016
6343.71 2955
6344.46 2753
6345.21 2788
6345.96 2789
6346.72 2947
6347.47 3082
6348.22 2934
6348.97 2774
6349.72 2809
6350.48 2870
6351.23 2882
6351.98 2879
6352.73 3029
6353.48 3171
6354.24 3265
6354.99 3114
6355.74 3076
6356.49 3086
6357.24 3119
6358.00 3165
6358.75 3120
6359.50 2949
6360.25 3017
6361.01 2788
6361.76 2851
6362.51 2808
6363.26 2742
6364.02 2722
6364.77 2813
6365.52 2731
6366.28 2642
6367.03 2788
6367.78 2686
6368.53 2649
6369.29 2736
6370.04 2843
6370.79 2814
6371.55 2883
6372.30 2770
6373.05 2769
6373.81 2837
6374.56 2729
6375.31 2742
6376.07 2620
6376.82 2766
6377.57 2810
6378.33 2912
6379.08 2847
6379.83 2786
6380.59 2745
6381.34 2647
6382.10 2843
6382.85 2971
6383.60 2988
6384.36 2811
6385.11 2868
6385.87 2748
6386.62 2853
6387.37 2799
6388.13 2632
6388.88 2770
6389.64 2707
6390.39 2754
6391.14 2524
6391.90 2624
6392.65 2689
6393.41 2628
6394.16 2681
6394.92 2532
6395.67 2658
6396.43 2505
6397.18 2561
6397.94 2554
6398.69 2592
6399.45 2660
6400.20 2658
6400.96 2454
6401.71 2503
6402.47 2402
6403.22 2533
6403.98 2503
6404.73 2508
6405.49 2601
6406.24 2565
6407.00 2556
6407.75 2515
6408.51 2480
6409.26 2617
6410.02 2562
6410.77 2632
6411.53 2632
6412.28 2757
6413.04 2532
6413.80 2654
6414.55 2537
6415.31 2668
6416.06 2630
6416.82 2623
6417.57 2682
6418.33 2772
6419.09 2632
6419.84 2539
6420.60 2608
6421.35 2613
6422.11 2641
6422.87 2700
6423.62 2711
6424.38 2493
6425.14 2538
6425.89 2613
6426.65 2677
6427.40 2530
6428.16 2797
6428.92 2617
6429.67 2722
6430.43 2896
6431.19 2864
6431.94 2649
6432.70 2675
6433.46 2626
6434.22 2737
6434.97 2774
6435.73 2660
6436.49 2618
6437.24 2737
6438.00 2694
6438.76 2936
6439.51 2753
6440.27 2737
6441.03 2902
6441.79 2995
6442.54 2746
6443.30 2731
6444.06 2773
6444.82 2719
6445.57 2841
6446.33 2691
6447.09 2673
6447.85 2659
6448.60 2716
6449.36 2785
6450.12 2678
6450.88 2614
6451.64 2739
6452.39 2736
6453.15 2773
6453.91 2755
6454.67 2735
6455.43 2860
6456.18 2847
6456.94 3073
6457.70 2947
6458.46 2956
6459.22 3140
6459.98 3057
6460.73 2978
6461.49 2871
6462.25 2935
6463.01 2845
6463.77 2837
6464.53 2946
6465.29 2966
6466.04 3026
6466.80 2716
6467.56 2945
6468.32 3064
6469.08 3056
6469.84 3042
6470.60 3000
6471.36 3125
6472.12 3008
6472.87 2998
6473.63 3374
6474.39 3334
6475.15 3107
6475.91 3128
6476.67 3257
6477.43 3169
6478.19 3245
6478.95 3174
6479.71 3172
6480.47 3045
6481.23 3142
6481.99 3298
6482.75 3223
6483.51 3445
6484.27 3267
6485.03 3261
6485.79 3375
6486.55 3396
6487.31 3417
6488.07 3411
6488.83 3620
6489.59 3522
6490.35 3503
6491.11 3417
6491.87 3606
6492.63 3897
6493.39 3696
6494.15 3854
6494.91 3798
6495.67 3982
6496.43 3982
6497.19 3899
6497.95 4043
6498.71 3934
6499.47 4016
6500.23 3993
6500.99 4118
6501.76 4041
6502.52 4107
6503.28 3924
6504.04 4031
6504.80 4125
6505.56 4094
6506.32 4291
6507.08 4242
6507.84 4278
6508.61 4436
6509.37 4573
6510.13 4834
6510.89 4902
6511.65 5236
6512.41 5514
6513.17 5849
6513.94 6263
6514.70 6250
6515.46 6367
6516.22 6176
6516.98 6173
6517.74 5759
6518.51 5349
6519.27 5339
6520.03 5202
6520.79 5166
6521.55 5026
6522.32 5168
6523.08 5259
6523.84 5230
6524.60 5153
6525.36 5526
6526.13 5703
6526.89 6170
6527.65 6069
6528.41 6293
6529.18 6347
6529.94 6202
6530.70 6327
6531.46 6238
6532.23 6055
6532.99 5965
6533.75 6208
6534.51 6515
6535.28 6913
6536.04 7521
6536.80 8202
6537.57 8895
6538.33 9502
6539.09 9391
6539.85 9239
6540.62 9086
6541.38 8274
6542.14 7664
6542.91 6824
6543.67 6222
6544.43 5732
6545.20 5309
6545.96 4917
6546.72 4559
6547.49 4435
6548.25 4462
6549.02 4376
6549.78 4302
6550.54 4491
6551.31 4600
6552.07 4491
6552.83 4690
6553.60 4698
6554.36 4729
6555.13 4633
6555.89 4492
6556.65 4540
6557.42 4348
6558.18 4237
6558.95 4329
6559.71 4326
6560.47 4383
6561.24 4577
6562.00 4622
6562.77 4594
6563.53 4666
6564.30 4520
6565.06 4655
6565.83 4764
6566.59 4936
6567.36 4949
6568.12 4777
6568.88 4830
6569.65 4653
6570.41 4723
6571.18 4772
6571.94 4890
6572.71 4817
6573.47 4941
6574.24 5221
6575.00 5521
6575.77 5553
6576.53 5710
6577.30 5687
6578.07 5550
6578.83 5416
6579.60 5440
6580.36 5262
6581.13 5073
6581.89 5020
6582.66 4804
6583.42 4736
6584.19 4769
6584.96 4850
6585.72 4653
6586.49 4472
6587.25 4714
6588.02 4832
6588.78 4909
6589.55 4805
6590.32 5205
6591.08 5419
6591.85 5598
6592.61 5936
6593.38 5941
6594.15 5977
6594.91 6060
6595.68 6308
6596.45 6554
6597.21 6386
6597.98 6094
6598.75 5854
6599.51 5657
6600.28 5543
6601.05 5347
6601.81 4974
6602.58 4923
6603.35 4889
6604.11 4959
6604.88 4795
6605.65 4849
6606.41 4577
6607.18 4892
6607.95 4786
6608.71 4758
6609.48 4841
6610.25 5028
6611.02 5076
6611.78 4935
6612.55 5055
6613.32 5214
6614.09 5025
6614.85 5104
6615.62 5074
6616.39 5052
6617.16 5027
6617.92 4999
6618.69 4894
6619.46 4839
6620.23 4850
6620.99 4860
6621.76 4858
6622.53 4822
6623.30 4633
6624.07 4617
6624.83 4672
6625.60 4545
6626.37 4544
6627.14 4399
6627.91 4532
6628.67 4606
6629.44 4548
6630.21 4710
6630.98 4769
6631.75 4974
6632.52 5218
6633.29 5652
6634.05 6278
6634.82 7028
6635.59 7132
6636.36 7743
6637.13 8052
6637.90 8071
6638.67 7663
6639.43 7178
6640.20 6549
6640.97 6061
6641.74 5599
6642.51 5128
6643.28 4879
6644.05 4515
6644.82 4248
6645.59 4221
6646.36 4106
6647.13 4027
6647.90 3980
6648.66 3983
6649.43 3848
6650.20 3905
6650.97 3951
6651.74 4043
6652.51 4107
6653.28 4082
6654.05 3922
6654.82 4015
6655.59 3824
6656.36 3815
6657.13 3800
6657.90 3545
6658.67 3470
6659.44 3616
6660.21 3806
6660.98 3620
6661.75 3567
6662.52 3723
6663.29 3636
6664.06 3648
6664.83 3648
6665.60 3553
6666.37 3517
6667.14 3592
6667.91 3718
6668.69 3727
6669.46 3664
6670.23 3607
6671.00 3824
6671.77 4060
6672.54 4018
6673.31 4044
6674.08 4084
6674.85 4079
6675.62 4242
6676.39 4258
6677.16 4224
6677.94 3941
6678.71 3864
6679.48 3922
6680.25 3762
6681.02 3668
6681.79 3708
6682.56 3654
6683.33 3809
6684.11 3742
6684.88 3722
6685.65 3910
6686.42 3930
6687.19 3917
6687.96 4169
6688.74 4158
6689.51 4080
6690.28 3932
6691.05 3860
6691.82 3826
6692.60 3718
6693.37 3606
6694.14 3368
6694.91 3240
6695.68 3501
6696.46 3242
6697.23 3176
6698.00 3308
6698.77 3387
6699.55 3313
6700.32 3245
6701.09 3240
6701.86 3277
6702.64 3267
6703.41 3277
6704.18 3385
6704.95 3178
6705.73 3196
6706.50 3188
6707.27 3081
6708.04 3026
6708.82 3244
6709.59 3240
6710.36 3221
6711.14 3314
6711.91 3255
6712.68 3375
6713.46 3262
6714.23 3234
6715.00 3212
6715.78 3006
6716.55 3141
6717.32 3030
6718.10 2942
6718.87 2866
6719.64 2726
6720.42 2918
6721.19 3090
6721.96 2865
6722.74 2796
6723.51 2852
6724.28 2878
6725.06 2829
6725.83 2871
6726.61 2939
6727.38 2971
6728.15 2811
6728.93 2866
6729.70 2831
6730.48 2953
6731.25 2756
6732.02 2708
6732.80 2699
6733.57 2811
6734.35 2875
6735.12 2802
6735.90 2695
6736.67 2864
6737.45 2820
6738.22 2780
6738.99 2669
6739.77 2745
6740.54 2767
6741.32 2690
6742.09 2748
6742.87 2899
6743.64 2777
6744.42 2812
6745.19 2838
6745.97 2796
6746.74 2797
6747.52 2788
6748.29 2774
6749.07 2874
6749.84 2880
6750.62 2841
6751.40 2852
6752.17 2865
6752.95 2880
6753.72 2699
6754.50 2786
6755.27 2833
6756.05 2712
6756.82 2655
6757.60 2609
6758.38 2419
6759.15 2504
6759.93 2721
6760.70 2771
6761.48 2619
6762.25 2651
6763.03 2701
6763.81 2708
6764.58 2691
6765.36 2628
6766.14 2644
6766.91 2622
6767.69 2687
6768.46 2596
6769.24 2637
6770.02 2543
6770.79 2547
6771.57 2494
6772.35 2454
6773.12 2526
6773.90 2555
6774.68 2607
6775.45 2646
6776.23 2628
6777.01 2634
6777.78 2549
6778.56 2620
6779.34 2646
6780.11 2536
6780.89 2646
6781.67 2564
6782.45 2460
6783.22 2571
6784.00 2632
6784.78 2731
6785.56 2564
6786.33 2486
6787.11 2634
6787.89 2648
6788.66 2643
6789.44 2617
6790.22 2555
6791.00 2489
6791.78 2484
6792.55 2483
6793.33 2412
6794.11 2282
6794.89 2428
6795.66 2482
6796.44 2491
6797.22 2455
6798.00 2461
6798.78 2465
6799.55 2488
6800.33 2486
6801.11 2424
6801.89 2620
6802.67 2624
6803.45 2597
6804.22 2536
6805.00 2600
6805.78 2567
6806.56 2559
6807.34 2394
6808.12 2419
6808.90 2491
6809.67 2533
6810.45 2538
6811.23 2375
6812.01 2562
6812.79 2462
6813.57 2428
6814.35 2492
6815.13 2469
6815.91 2642
6816.68 2604
6817.46 2547
6818.24 2512
6819.02 2346
6819.80 2493
6820.58 2510
6821.36 2671
6822.14 2619
6822.92 2580
6823.70 2500
6824.48 2510
6825.26 2520
6826.04 2602
6826.82 2658
6827.60 2586
6828.38 2420
6829.16 2586
6829.94 2653
6830.72 2536
6831.50 2656
6832.28 2539
6833.06 2454
6833.84 2627
6834.62 2505
6835.40 2381
6836.18 2439
6836.96 2542
6837.74 2485
6838.52 2520
6839.30 2519
6840.08 2522
6840.86 2544
6841.64 2456
6842.42 2428
6843.20 2584
6843.98 2532
6844.76 2412
6845.54 2534
6846.32 2531
6847.10 2550
6847.89 2631
6848.67 2635
6849.45 2848
6850.23 2909
6851.01 3197
6851.79 3427
6852.57 3551
6853.35 3716
6854.13 3597
6854.92 3547
6855.70 3473
6856.48 3315
6857.26 3184
6858.04 3001
6858.82 2944
6859.60 2749
6860.39 2595
6861.17 2527
6861.95 2657
6862.73 2563
6863.51 2488
6864.29 2638
6865.08 2638
6865.86 2749
6866.64 2696
6867.42 2709
6868.20 2863
6868.99 2805
6869.77 2684
6870.55 2718
6871.33 2658
6872.12 2630
6872.90 2446
6873.68 2525
6874.46 2451
6875.24 2540
6876.03 2558
6876.81 2367
6877.59 2450
6878.38 2579
6879.16 2647
6879.94 2758
6880.72 2802
6881.51 2645
6882.29 2644
6883.07 2686
6883.85 2735
6884.64 2779
6885.42 2790
6886.20 2796
6886.99 2888
6887.77 2890
6888.55 2966
6889.34 3131
6890.12 3147
6890.90 2982
6891.69 3155
6892.47 2998
6893.25 2945
6894.04 2999
6894.82 2881
6895.60 2996
6896.39 2867
6897.17 2816
6897.96 2882
6898.74 2934
6899.52 2863
6900.31 2869
6901.09 2938
6901.88 2961
6902.66 3054
6903.44 2938
6904.23 2666
6905.01 2785
6905.80 2811
6906.58 2734
6907.36 2811
6908.15 2761
6908.93 2888
6909.72 2903
6910.50 2794
6911.29 2761
6912.07 2725
6912.86 2770
6913.64 2704
6914.42 2794
6915.21 2839
6915.99 2735
6916.78 2798
6917.56 2871
6918.35 2884
6919.13 2813
6919.92 2833
6920.70 2905
6921.49 2998
6922.27 3092
6923.06 3077
6923.84 3060
6924.63 3031
6925.42 3017
6926.20 2882
6926.99 3013
6927.77 2925
6928.56 3033
6929.34 3129
6930.13 3050
6930.91 3162
6931.70 3067
6932.48 2990
6933.27 3119
6934.06 3047
6934.84 3042
6935.63 3050
6936.41 3088
6937.20 3073
6937.99 3150
6938.77 3041
6939.56 3106
6940.34 3207
6941.13 3272
6941.92 3211
6942.70 3305
6943.49 3353
6944.28 3401
6945.06 3574
6945.85 3658
6946.64 3647
6947.42 3628
6948.21 3835
6949.00 3737
6949.78 3641
6950.57 3612
6951.36 3616
6952.14 3792
6952.93 3781
6953.72 3586
6954.50 3658
6955.29 3772
6956.08 3605
6956.86 3451
6957.65 3582
6958.44 3724
6959.23 3750
6960.01 3961
6960.80 3980
6961.59 3919
6962.38 3913
6963.16 4007
6963.95 3868
6964.74 3877
6965.53 3986
6966.31 3937
6967.10 4025
6967.89 3949
6968.68 4064
6969.46 4056
6970.25 4126
6971.04 4068
6971.83 4136
6972.62 4210
6973.40 4279
6974.19 4225
6974.98 4519
6975.77 4416
6976.56 4426
6977.34 4602
6978.13 4702
6978.92 4861
6979.71 4986
6980.50 5160
6981.29 5293
6982.08 5439
6982.86 5697
6983.65 5950
6984.44 6337
6985.23 7221
6986.02 7855
6986.81 8858
6987.60 9010
6988.39 9240
6989.17 9126
6989.96 8707
6990.75 7993
6991.54 7397
6992.33 6761
6993.12 6161
6993.91 5612
6994.70 5304
6995.49 5262
6996.28 5079
6997.07 5348
6997.86 5660
6998.64 6198
6999.43 6610
7000.22 7154
7001.01 8143
7001.80 8552
7002.59 8457
7003.38 8386
7004.17 7962
7004.96 7254
7005.75 6649
7006.54 5934
7007.33 5478
7008.12 5059
7008.91 4640
7009.70 4275
7010.49 4053
7011.28 3805
7012.07 3965
7012.86 3845
7013.65 3859
7014.44 3915
7015.23 3867
7016.02 3807
7016.81 3874
7017.61 3983
7018.40 4171
7019.19 4130
7019.98 3893
7020.77 3875
7021.56 3647
7022.35 3639
7023.14 3784
7023.93 3830
7024.72 3906
7025.51 3903
7026.30 3994
7027.10 4003
7027.89 4022
7028.68 4021
7029.47 4007
7030.26 3955
7031.05 3760
7031.84 3646
7032.63 3679
7033.43 3543
7034.22 3483
7035.01 3454
7035.80 3321
7036.59 3480
7037.38 3754
7038.18 3868
7038.97 3693
7039.76 3871
7040.55 3876
7041.34 3811
7042.13 3907
7042.93 3877
7043.72 3654
7044.51 3612
7045.30 3711
7046.09 3581
7046.89 3397
7047.68 3416
7048.47 3324
7049.26 3525
7050.06 3495
7050.85 3532
7051.64 3608
7052.43 3685
7053.23 3566
7054.02 3557
7054.81 3548
7055.60 3424
7056.40 3363
7057.19 3265
7057.98 3205
7058.77 3195
7059.57 3176
7060.36 3146
7061.15 3257
7061.95 3193
7062.74 3357
7063.53 3295
7064.33 3127
7065.12 3184
7065.91 3277
7066.71 3121
7067.50 3133
7068.29 3230
7069.09 3276
7069.88 3197
7070.67 3131
7071.47 3159
7072.26 3220
7073.05 3102
7073.85 2980
7074.64 3097
7075.44 2972
7076.23 2952
7077.02 3142
7077.82 3145
7078.61 3007
7079.41 3094
7080.20 3131
7080.99 3202
7081.79 3050
7082.58 2886
7083.38 2887
7084.17 2797
7084.96 2789
7085.76 2851
7086.55 2852
7087.35 2804
7088.14 2831
7088.94 2842
7089.73 2865
7090.53 2876
7091.32 2845
7092.12 3088
7092.91 3146
7093.71 3222
7094.50 3224
7095.29 3296
7096.09 3129
7096.88 3095
7097.68 3000
7098.48 2825
7099.27 2800
7100.07 2773
7100.86 2790
7101.66 2722
7102.45 2737
7103.25 2642
7104.04 2693
7104.84 2573
7105.63 2613
7106.43 2723
7107.22 2654
7108.02 2643
7108.82 2578
7109.61 2408
7110.41 2393
7111.20 2467
7112.00 2417
7112.79 2400
7113.59 2429
7114.39 2420
7115.18 2326
7115.98 2386
7116.77 2486
7117.57 2399
7118.37 2566
7119.16 2440
7119.96 2428
7120.76 2546
7121.55 2520
7122.35 2535
7123.15 2435
7123.94 2442
7124.74 2449
7125.53 2391
7126.33 2409
7127.13 2328
7127.93 2388
7128.72 2365
7129.52 2421
7130.32 2347
7131.11 2421
7131.91 2394
7132.71 2337
7133.50 2456
7134.30 2440
7135.10 2386
7135.90 2468
7136.69 2476
7137.49 2296
7138.29 2297
7139.08 2287
7139.88 2211
7140.68 2287
7141.48 2359
7142.27 2347
7143.07 2301
7143.87 2224
7144.67 2361
7145.46 2222
7146.26 2299
7147.06 2314
7147.86 2235
7148.66 2301
7149.45 2347
7150.25 2264
7151.05 2458
7151.85 2311
7152.65 2277
7153.44 2303
7154.24 2306
7155.04 2260
7155.84 2234
7156.64 2287
7157.44 2337
7158.23 2261
7159.03 2253
7159.83 2310
7160.63 2378
7161.43 2287
7162.23 2200
7163.03 2261
7163.83 2197
7164.62 2343
7165.42 2207
7166.22 2296
7167.02 2332
7167.82 2216
7168.62 2329
7169.42 2400
7170.22 2390
7171.02 2447
7171.82 2332
7172.61 2330
7173.41 2310
7174.21 2237
7175.01 2154
7175.81 2162
7176.61 2181
7177.41 2081
7178.21 2025
7179.01 2127
7179.81 2112
7180.61 2137
7181.41 2100
7182.21 2134
7183.01 2163
7183.81 2206
7184.61 2197
7185.41 2261
7186.21 2316
7187.01 2196
7187.81 2144
7188.61 2243
7189.41 2235
7190.21 2094
7191.01 2151
7191.81 1931
7192.61 2060
7193.41 1974
7194.21 2099
7195.01 2035
7195.81 1888
7196.61 1865
7197.41 2010
7198.21 1983
7199.01 2010
7199.82 1925
7200.62 1952
7201.42 1999
7202.22 1911
7203.02 2034
7203.82 1970
7204.62 2041
7205.42 1979
7206.22 1910
7207.02 1863
7207.83 1933
7208.63 1839
7209.43 1890
7210.23 1938
7211.03 2007
7211.83 2023
7212.63 2078
7213.44 1920
7214.24 1917
7215.04 1983
7215.84 1898
7216.64 1967
7217.44 1921
7218.25 1924
7219.05 1895
7219.85 1862
7220.65 1890
7221.45 1905
7222.26 1887
7223.06 1960
7223.86 1939
7224.66 1903
7225.46 1984
7226.27 1989
7227.07 1925
7227.87 1866
7228.67 2013
7229.48 1970
7230.28 1922
7231.08 2057
7231.88 1972
7232.69 1852
7233.49 1941
7234.29 1879
7235.09 1949
7235.90 1834
7236.70 1785
7237.50 1940
7238.30 1920
7239.11 1973
7239.91 1891
7240.71 2083
7241.52 2005
7242.32 1867
7243.12 1803
7243.93 1955
7244.73 1954
7245.53 1893
7246.34 1971
7247.14 2049
7247.94 1970
7248.75 1896
7249.55 1980
7250.35 2039
7251.16 1964
7251.96 1909
7252.76 1938
7253.57 1936
7254.37 1978
7255.18 2044
7255.98 1954
7256.78 2051
7257.59 2005
7258.39 1984
7259.20 1949
7260.00 2121
7260.80 2065
7261.61 1965
7262.41 2031
7263.22 2017
7264.02 2005
7264.83 2024
7265.63 2077
7266.43 1946
7267.24 2044
7268.04 2169
7268.85 2055
7269.65 2118
7270.46 2343
7271.26 2285
7272.07 2207
7272.87 2153
7273.68 2125
7274.48 2293
7275.29 2398
7276.09 2295
7276.90 2267
7277.70 2216
7278.51 2198
7279.31 2178
7280.12 2340
7280.92 2545
7281.73 2592
7282.53 2735
7283.34 2688
7284.14 2987
7284.95 3523
7285.76 3515
7286.56 3679
7287.37 3879
7288.17 3676
7288.98 3510
7289.78 3315
7290.59 3129
7291.40 2844
7292.20 2658
7293.01 2557
7293.81 2496
7294.62 2372
7295.43 2309
7296.23 2338
7297.04 2224
7297.84 2317
7298.65 2316
7299.46 2370
7300.26 2322
7301.07 2274
7301.88 2415
7302.68 2421
7303.49 2489
7304.30 2318
7305.10 2326
7305.91 2293
7306.72 2421
7307.52 2361
7308.33 2594
7309.14 2486
7309.94 2449
7310.75 2638
7311.56 2734
7312.36 2681
7313.17 2650
7313.98 2717
7314.79 2779
7315.59 2820
7316.40 2795
7317.21 2828
7318.01 2576
7318.82 2609
7319.63 2861
7320.44 2924
7321.24 3188
7322.05 3455
7322.86 3533
7323.67 3356
7324.47 3355
7325.28 3491
7326.09 3249
7326.90 3022
7327.71 2924
7328.51 2787
7329.32 2642
7330.13 2572
7330.94 2576
7331.75 2488
7332.55 2389
7333.36 2337
7334.17 2345
7334.98 2343
7335.79 2378
7336.60 2322
7337.40 2355
7338.21 2405
7339.02 2371
7339.83 2387
7340.64 2531
7341.45 2484
7342.26 2368
7343.06 2411
7343.87 2355
7344.68 2320
7345.49 2257
7346.30 2321
7347.11 2329
7347.92 2345
7348.73 2451
7349.54 2579
7350.34 2400
7351.15 2275
7351.96 2525
7352.77 2371
7353.58 2272
7354.39 2392
7355.20 2384
7356.01 2386
7356.82 2287
7357.63 2285
7358.44 2396
7359.25 2375
7360.06 2494
7360.87 2529
7361.68 2468
7362.49 2709
7363.30 2538
7364.11 2464
7364.92 2507
7365.73 2576
7366.54 2688
7367.35 2585
7368.16 2513
7368.97 2504
7369.78 2501
7370.59 2457
7371.40 2490
7372.21 2522
7373.02 2579
7373.83 2434
7374.64 2477
7375.45 2555
7376.26 2652
7377.07 2607
7377.88 2628
7378.69 2649
7379.50 2855
7380.31 2907
7381.12 3020
7381.94 3185
7382.75 3086
7383.56 3315
7384.37 3454
7385.18 3414
7385.99 3040
7386.80 2925
7387.61 2738
7388.42 2662
7389.23 2557
7390.05 2487
7390.86 2483
7391.67 2560
7392.48 2399
7393.29 2287
7394.10 2326
7394.92 2432
7395.73 2392
7396.54 2325
7397.35 2453
7398.16 2519
7398.97 2485
7399.79 2573
7400.60 2706
7401.41 2884
7402.22 2931
7403.03 3222
7403.85 3124
7404.66 3002
7405.47 2928
7406.28 2918
7407.09 2697
7407.91 2797
7408.72 2525
7409.53 2517
7410.34 2607
7411.16 2489
7411.97 2342
7412.78 2339
7413.59 2200
7414.41 2158
7415.22 2183
7416.03 2279
7416.84 2130
7417.66 2191
7418.47 2137
7419.28 2213
7420.10 2169
7420.91 2189
7421.72 2246
7422.54 2285
7423.35 2296
7424.16 2162
7424.97 2265
7425.79 2067
7426.60 2068
7427.41 2193
7428.23 2123
7429.04 1993
7429.86 1961
7430.67 2026
7431.48 2121
7432.30 2109
7433.11 2063
7433.92 2037
7434.74 2009
7435.55 2036
7436.36 2005
7437.18 2104
7437.99 2071
7438.81 2032
7439.62 2122
7440.43 2212
7441.25 2284
7442.06 2232
7442.88 2198
7443.69 2276
7444.51 2168
7445.32 2189
7446.13 2102
7446.95 1995
7447.76 2061
7448.58 2113
7449.39 2040
7450.21 2071
7451.02 2139
7451.84 2045
7452.65 1936
7453.47 2002
7454.28 2155
7455.10 2121
7455.91 2038
7456.73 1968
7457.54 1985
7458.36 2122
7459.17 2137
7459.99 1988
7460.80 2027
7461.62 2093
7462.43 2081
7463.25 2027
7464.06 1913
7464.88 1874
7465.69 2035
7466.51 1924
7467.32 2005
7468.14 1972
7468.96 2032
7469.77 2124
7470.59 1994
7471.40 2032
7472.22 1998
7473.03 2045
7473.85 2021
7474.67 1969
7475.48 1962
7476.30 1893
7477.11 1893
7477.93 2014
7478.75 2009
7479.56 2013
7480.38 1931
7481.20 1870
7482.01 1922
7482.83 1815
7483.65 1796
7484.46 1823
7485.28 1877
7486.09 1828
7486.91 1808
7487.73 1850
7488.54 1847
7489.36 1833
7490.18 1847
7491.00 1834
7491.81 1866
7492.63 1867
7493.45 1781
7494.26 1687
7495.08 1686
7495.90 1806
7496.71 1825
7497.53 1798
7498.35 1757
7499.17 1786
7499.98 1833
7500.80 1821
7501.62 1763
7502.44 1806
7503.25 1829
7504.07 1893
7504.89 1895
7505.71 1846
7506.52 1949
7507.34 1925
7508.16 1869
7508.98 1800
7509.80 1884
7510.61 1840
7511.43 1834
7512.25 1852
7513.07 1782
7513.89 1679
7514.70 1774
7515.52 1746
7516.34 1802
7517.16 1840
7517.98 1786
7518.79 1652
7519.61 1840
7520.43 1838
7521.25 1760
7522.07 1771
7522.89 1879
7523.71 1807
7524.52 1775
7525.34 1679
7526.16 1683
7526.98 1685
7527.80 1692
7528.62 1722
7529.44 1788
7530.26 1788
7531.08 1702
7531.89 1752
7532.71 1898
7533.53 1846
7534.35 1710
7535.17 1713
7535.99 1828
7536.81 1724
7537.63 1827
7538.45 1842
7539.27 1739
7540.09 1721
7540.91 1830
7541.73 1800
7542.55 1820
7543.37 1743
7544.19 1746
7545.01 1701
7545.83 1684
7546.65 1793
7547.47 1821
7548.29 1845
7549.11 1936
7549.93 1912
7550.75 1806
7551.57 1949
7552.39 1858
7553.21 1846
7554.03 1851
7554.85 1857
7555.67 1813
7556.49 1821
7557.31 1892
7558.13 1876
7558.95 1929
7559.77 1911
7560.59 1998
7561.41 2007
7562.23 2102
7563.05 1939
7563.87 1957
7564.69 1829
7565.52 1983
7566.34 1957
7567.16 1939
7567.98 1797
7568.80 1931
7569.62 1935
7570.44 1876
7571.26 1890
7572.08 1759
7572.91 1894
7573.73 1982
7574.55 1923
7575.37 1935
7576.19 1907
7577.01 1926
7577.83 1869
7578.66 1854
7579.48 1913
7580.30 1974
7581.12 2004
7581.94 1888
7582.77 1958
7583.59 1974
7584.41 1955
7585.23 1967
7586.05 1980
7586.88 1969
7587.70 1998
7588.52 1998
7589.34 1978
7590.16 1914
7590.99 2051
7591.81 2005
7592.63 2073
7593.45 2041
7594.28 2110
7595.10 2020
7595.92 1896
7596.74 1891
7597.57 2013
7598.39 2005
7599.21 1977
7600.03 1933
7600.86 2090
7601.68 2141
7602.50 2181
7603.33 2205
7604.15 2159
7604.97 2367
7605.80 2413
7606.62 2480
7607.44 2471
7608.26 2456
7609.09 2496
7609.91 2378
7610.73 2168
7611.56 2190
7612.38 2154
7613.21 2190
7614.03 2218
7614.85 2054
7615.68 1988
7616.50 1929
7617.32 1958
7618.15 1987
7618.97 2124
7619.80 2087
7620.62 2151
7621.44 2168
7622.27 2103
7623.09 2128
7623.92 2074
7624.74 2094
7625.56 2034
7626.39 1985
7627.21 1938
7628.04 1974
7628.86 2018
7629.68 2192
7630.51 2195
7631.33 2241
7632.16 2335
7632.98 2428
7633.81 2497
7634.63 2615
7635.46 2526
7636.28 2378
7637.11 2316
7637.93 2238
7638.76 2221
7639.58 1996
7640.41 1934
7641.23 1944
7642.06 1908
7642.88 1878
7643.71 1885
7644.53 1938
7645.36 1907
7646.18 1920
7647.01 1941
7647.83 1847
7648.66 1787
7649.48 1853
7650.31 1983
7651.14 1777
7651.96 1773
7652.79 1668
7653.61 1672
7654.44 1743
7655.26 1783
7656.09 1688
7656.92 1688
7657.74 1684
7658.57 1689
7659.39 1682
7660.22 1779
7661.05 1839
7661.87 1803
7662.70 1718
7663.52 1708
7664.35 1776
7665.18 1818
7666.00 1758
7666.83 1722
7667.66 1703
7668.48 1792
7669.31 1787
7670.14 1773
7670.96 1734
7671.79 1725
7672.62 1767
7673.44 1820
7674.27 1877
7675.10 1913
7675.92 1728
7676.75 1727
7677.58 1682
7678.40 1709
7679.23 1788
7680.06 1906
7680.89 1872
7681.71 1598
7682.54 1616
7683.37 1690
7684.19 1677
7685.02 1739
7685.85 1665
7686.68 1609
7687.50 1707
7688.33 1724
7689.16 1789
7689.99 1734
7690.81 1667
7691.64 1766
7692.47 1733
7693.30 1704
7694.13 1711
7694.95 1697
7695.78 1638
7696.61 1664
7697.44 1695
7698.27 1802
7699.09 1782
7699.92 1674
7700.75 1610
7701.58 1701
7702.41 1657
7703.24 1534
7704.06 1667
7704.89 1603
7705.72 1639
7706.55 1621
7707.38 1647
7708.21 1643
7709.04 1657
7709.86 1728
7710.69 1813
7711.52 1724
7712.35 1704
7713.18 1764
7714.01 1707
7714.84 1688
7715.67 1638
7716.50 1641
7717.32 1625
7718.15 1632
7718.98 1560
7719.81 1535
7720.64 1555
7721.47 1593
7722.30 1581
7723.13 1720
7723.96 1801
7724.79 1762
7725.62 1682
7726.45 1661
7727.28 1676
7728.11 1554
7728.94 1674
7729.77 1664
7730.60 1614
7731.43 1604
7732.26 1738
7733.09 1646
7733.92 1657
7734.75 1711
7735.58 1664
7736.41 1623
7737.24 1562
7738.07 1483
7738.90 1644
7739.73 1673
7740.56 1596
7741.39 1561
7742.22 1548
7743.05 1540
7743.88 1642
7744.71 1705
7745.54 1793
7746.37 1825
7747.20 2013
7748.03 2091
7748.87 2287
7749.70 2321
7750.53 2454
7751.36 2494
7752.19 2297
7753.02 2225
7753.85 2141
7754.68 2067
7755.51 1961
7756.34 1980
7757.18 1832
7758.01 1719
7758.84 1521
7759.67 1603
7760.50 1641
7761.33 1644
7762.16 1725
7763.00 1612
7763.83 1716
7764.66 1737
7765.49 1697
7766.32 1689
7767.16 1664
7767.99 1649
7768.82 1670
7769.65 1552
7770.48 1509
7771.31 1549
7772.15 1588
7772.98 1430
7773.81 1457
7774.64 1419
7775.48 1371
7776.31 1471
7777.14 1461
7777.97 1520
7778.81 1599
7779.64 1640
7780.47 1633
7781.30 1585
7782.14 1640
7782.97 1690
7783.80 1607
7784.63 1593
7785.47 1604
7786.30 1681
7787.13 1734
7787.97 1666
7788.80 1662
7789.63 1635
7790.46 1677
7791.30 1580
7792.13 1588
7792.96 1581
7793.80 1588
7794.63 1614
7795.46 1546
7796.30 1466
7797.13 1587
7797.96 1554
7798.80 1591
7799.63 1622
7800.46 1525
7801.30 1455
7802.13 1458
7802.97 1494
7803.80 1506
7804.63 1650
7805.47 1574
7806.30 1600
7807.13 1519
7807.97 1624
7808.80 1623
7809.64 1504
7810.47 1414
7811.31 1500
7812.14 1514
7812.97 1486
7813.81 1558
7814.64 1630
7815.48 1608
7816.31 1619
7817.15 1542
7817.98 1499
7818.82 1576
7819.65 1584
7820.48 1636
7821.32 1607
7822.15 1531
7822.99 1549
7823.82 1566
7824.66 1573
7825.49 1639
7826.33 1673
7827.16 1730
7828.00 1619
7828.83 1620
7829.67 1599
7830.50 1572
7831.34 1590
7832.17 1486
7833.01 1536
7833.85 1489
7834.68 1516
7835.52 1557
7836.35 1570
7837.19 1548
7838.02 1486
7838.86 1554
7839.69 1560
7840.53 1574
7841.37 1602
7842.20 1475
7843.04 1536
7843.87 1597
7844.71 1583
7845.55 1465
7846.38 1455
7847.22 1478
7848.05 1501
7848.89 1496
7849.73 1482
7850.56 1481
7851.40 1453
7852.24 1539
7853.07 1500
7853.91 1519
7854.74 1482
7855.58 1376
7856.42 1424
7857.25 1521
7858.09 1526
7858.93 1536
7859.76 1502
7860.60 1480
7861.44 1595
7862.28 1548
7863.11 1481
7863.95 1449
7864.79 1523
7865.62 1560
7866.46 1475
7867.30 1458
7868.14 1390
7868.97 1473
7869.81 1529
7870.65 1439
7871.48 1340
7872.32 1518
7873.16 1493
7874.00 1473
7874.83 1543
7875.67 1386
7876.51 1481
7877.35 1572
7878.19 1495
7879.02 1489
7879.86 1577
7880.70 1552
7881.54 1462
7882.37 1508
7883.21 1593
7884.05 1476
7884.89 1575
7885.73 1536
7886.57 1396
7887.40 1530
7888.24 1497
7889.08 1517
7889.92 1605
7890.76 1490
7891.60 1478
7892.43 1531
7893.27 1599
7894.11 1444
7894.95 1423
7895.79 1414
7896.63 1488
7897.47 1525
7898.30 1554
7899.14 1494
7899.98 1452
7900.82 1498
7901.66 1482
7902.50 1488
7903.34 1524
7904.18 1426
7905.02 1506
7905.86 1558
7906.70 1497
7907.54 1538
7908.37 1478
7909.21 1524
7910.05 1520
7910.89 1447
7911.73 1408
7912.57 1511
7913.41 1527
7914.25 1635
7915.09 1627
7915.93 1613
7916.77 1814
7917.61 1802
7918.45 1764
7919.29 1880
7920.13 1785
7920.97 1667
7921.81 1653
7922.65 1803
7923.49 1681
7924.33 1629
7925.17 1526
7926.01 1498
7926.85 1499
7927.69 1536
7928.53 1552
7929.37 1511
7930.21 1561
7931.05 1556
7931.90 1560
7932.74 1600
7933.58 1530
7934.42 1462
7935.26 1486
7936.10 1464
7936.94 1493
7937.78 1495
7938.62 1487
7939.46 1392
7940.30 1416
7941.14 1389
7941.99 1424
7942.83 1404
7943.67 1452
7944.51 1525
7945.35 1609
7946.19 1512
7947.03 1515
7947.88 1495
7948.72 1514
7949.56 1532
7950.40 1483
7951.24 1409
7952.08 1411
7952.93 1376
7953.77 1399
7954.61 1387
7955.45 1358
7956.29 1345
7957.13 1389
7957.98 1362
7958.82 1402
7959.66 1456
7960.50 1463
7961.35 1380
7962.19 1343
7963.03 1413
7963.87 1378
7964.71 1355
7965.56 1421
7966.40 1503
7967.24 1429
7968.08 1362
7968.93 1508
7969.77 1482
7970.61 1522
7971.45 1479
7972.30 1425
7973.14 1469
7973.98 1401
7974.83 1351
7975.67 1381
7976.51 1336
7977.36 1412
7978.20 1289
7979.04 1303
7979.88 1237
7980.73 1293
7981.57 1323
7982.41 1300
7983.26 1312
7984.10 1357
7984.94 1349
7985.79 1336
7986.63 1438
7987.47 1392
7988.32 1369
7989.16 1372
7990.01 1444
7990.85 1483
7991.69 1394
7992.54 1443
7993.38 1343
7994.23 1344
7995.07 1481
7995.91 1281
7996.76 1244
7997.60 1355
7998.45 1266
7999.29 1357
8000.13 1345
8000.98 1414
8001.82 1429
8002.67 1355
8003.51 1332
8004.36 1341
8005.20 1358
8006.04 1293
8006.89 1296
8007.73 1351
8008.58 1327
8009.42 1379
8010.27 1283
8011.11 1339
8011.96 1300
8012.80 1312
8013.65 1420
8014.49 1363
8015.34 1450
8016.18 1364
8017.03 1333
8017.87 1324
8018.72 1426
8019.56 1343
8020.41 1279
8021.25 1318
8022.10 1324
8022.95 1219
8023.79 1262
8024.64 1252
8025.48 1253
8026.33 1288
8027.17 1238
8028.02 1205
8028.86 1207
8029.71 1160
8030.56 1246
8031.40 1296
8032.25 1316
8033.09 1263
8033.94 1227
8034.79 1305
8035.63 1317
8036.48 1383
8037.32 1352
8038.17 1317
8039.02 1377
8039.86 1295
8040.71 1370
8041.56 1310
8042.40 1213
8043.25 1321
8044.10 1300
8044.94 1264
8045.79 1299
8046.64 1248
8047.48 1343
8048.33 1278
8049.18 1195
8050.02 1288
8050.87 1295
8051.72 1279
8052.56 1250
8053.41 1214
8054.26 1298
8055.11 1288
8055.95 1298
8056.80 1254
8057.65 1278
8058.49 1186
8059.34 1215
8060.19 1226
8061.04 1201
8061.88 1248
8062.73 1250
8063.58 1260
8064.43 1201
8065.27 1302
8066.12 1346
8066.97 1259
8067.82 1314
8068.67 1222
8069.51 1193
8070.36 1257
8071.21 1233
8072.06 1261
8072.91 1281
8073.75 1211
8074.60 1252
8075.45 1246
8076.30 1317
8077.15 1283
8078.00 1209
8078.84 1159
8079.69 1193
8080.54 1232
8081.39 1153
8082.24 1203
8083.09 1180
8083.94 1232
8084.78 1213
8085.63 1253
8086.48 1174
8087.33 1236
8088.18 1249
8089.03 1251
8089.88 1163
8090.73 1144
8091.58 1239
8092.42 1227
8093.27 1183
8094.12 1165
8094.97 1268
8095.82 1122
8096.67 1215
8097.52 1130
8098.37 1182
8099.22 1181
8100.07 1317
8100.92 1193
8101.77 1192
8102.62 1131
8103.47 1176
8104.32 1216
8105.17 1224
8106.02 1214
8106.87 1208
8107.72 1231
8108.57 1258
8109.42 1235
8110.27 1192
8111.12 1229
8111.97 1216
8112.82 1123
8113.67 1193
8114.52 1211
8115.37 1193
8116.22 1293
8117.07 1207
8117.92 1221
8118.77 1256
8119.62 1247
8120.47 1241
8121.32 1266
8122.17 1252
8123.02 1282
8123.87 1289
8124.72 1230
8125.57 1287
8126.43 1269
8127.28 1235
8128.13 1215
8128.98 1194
8129.83 1160
8130.68 1246
8131.53 1294
8132.38 1261
8133.23 1220
8134.09 1143
8134.94 1073
8135.79 1202
8136.64 1124
8137.49 1144
8138.34 1182
8139.19 1175
8140.05 1135
8140.90 1142
8141.75 1182
8142.60 1172
8143.45 1250
8144.30 1253
8145.16 1288
8146.01 1303
8146.86 1240
8147.71 1231
8148.56 1174
8149.42 1221
8150.27 1217
8151.12 1149
8151.97 1137
8152.83 1151
8153.68 1253
8154.53 1156
8155.38 1154
8156.24 1236
8157.09 1196
8157.94 1270
8158.79 1227
8159.65 1185
8160.50 1199
8161.35 1196
8162.20 1239
8163.06 1144
8163.91 1179
8164.76 1218
8165.62 1285
8166.47 1195
8167.32 1112
8168.17 1104
8169.03 1194
8169.88 1188
8170.73 1243
8171.59 1177
8172.44 1142
8173.29 1180
8174.15 1250
8175.00 1252
8175.85 1107
8176.71 1180
8177.56 1148
8178.42 1237
8179.27 1209
8180.12 1233
8180.98 1083
8181.83 1106
8182.68 1116
8183.54 1168
8184.39 1188
8185.25 1197
8186.10 1162
8186.95 1096
8187.81 1089
8188.66 1108
8189.52 1129
8190.37 1164
8191.22 1054
8192.08 1142
8192.93 1125
8193.79 1102
8194.64 1112
8195.50 1154
8196.35 1151
8197.21 1199
8198.06 1188
8198.92 1184
8199.77 1093
8200.63 1098
8201.48 1124
8202.33 1111
8203.19 1174
8204.04 1203
8204.90 1280
8205.75 1195
8206.61 1110
8207.47 1165
8208.32 1247
8209.18 1256
8210.03 1210
8210.89 1141
8211.74 1136
8212.60 1141
8213.45 1109
8214.31 1158
8215.16 1146
8216.02 1071
8216.87 1165
8217.73 1153
8218.59 1136
8219.44 1178
8220.30 1100
8221.15 1231
8222.01 1167
8222.87 1149
8223.72 1243
8224.58 1234
8225.43 1237
8226.29 1259
8227.15 1267
8228.00 1177
8228.86 1251
8229.71 1163
8230.57 1191
8231.43 1168
8232.28 1128
8233.14 1073
8234.00 1207
8234.85 1163
8235.71 1135
8236.57 1055
8237.42 1142
8238.28 1201
8239.14 1147
8239.99 1112
8240.85 1083
8241.71 1094
8242.56 1141
8243.42 1134
8244.28 1170
8245.14 1180
8245.99 1163
8246.85 1076
8247.71 1139
8248.56 1207
8249.42 1224
8250.28 1166
8251.14 1109
8251.99 1181
8252.85 1111
8253.71 1095
8254.57 1102
8255.42 1124
8256.28 1210
8257.14 1188
8258.00 1163
8258.86 1081
8259.71 1090
8260.57 1090
8261.43 1134
8262.29 1098
8263.15 1156
8264.00 1189
8264.86 1192
8265.72 1123
8266.58 1161
8267.44 1205
8268.29 1179
8269.15 1100
8270.01 1097
8270.87 1084
8271.73 1115
8272.59 1189
8273.45 1128
8274.30 1071
8275.16 1058
8276.02 1177
8276.88 1168
8277.74 1143
8278.60 1205
8279.46 1240
8280.32 1126
8281.18 1148
8282.03 1117
8282.89 1116
8283.75 1218
8284.61 1131
8285.47 1100
8286.33 1044
8287.19 1096
8288.05 1175
8288.91 1140
8289.77 1083
8290.63 1126
8291.49 1269
8292.35 1318
8293.21 1224
8294.07 1230
8294.93 1209
8295.78 1171
8296.64 1153
8297.50 1170
8298.36 1246
8299.22 1186
8300.08 1139
8300.94 1164
8301.80 1191
8302.66 1195
8303.52 1186
8304.38 1225
8305.25 1197
8306.11 1231
8306.97 1223
8307.83 1235
8308.69 1228
8309.55 1248
8310.41 1175
8311.27 1146
8312.13 1217
8312.99 1188
8313.85 1206
8314.71 1176
8315.57 1166
8316.43 1239
8317.29 1166
8318.15 1160
8319.02 1190
8319.88 1122
8320.74 1156
8321.60 1116
8322.46 1245
8323.32 1269
8324.18 1197
8325.04 1176
8325.90 1195
8326.77 1278
8327.63 1281
8328.49 1248
8329.35 1343
8330.21 1219
8331.07 1239
8331.93 1235
8332.80 1238
8333.66 1250
8334.52 1239
8335.38 1197
8336.24 1247
8337.11 1191
8337.97 1303
8338.83 1277
8339.69 1185
8340.55 1258
8341.42 1266
8342.28 1242
8343.14 1247
8344.00 1243
8344.86 1297
8345.73 1297
8346.59 1320
8347.45 1265
8348.31 1321
8349.18 1232
8350.04 1283
8350.90 1328
8351.76 1270
8352.63 1280
8353.49 1353
8354.35 1333
8355.22 1344
8356.08 1426
8356.94 1350
8357.80 1290
8358.67 1218
8359.53 1286
8360.39 1319
8361.26 1375
8362.12 1347
8362.98 1404
8363.85 1372
8364.71 1383
8365.57 1342
8366.44 1373
8367.30 1409
8368.16 1405
8369.03 1394
8369.89 1471
8370.75 1566
8371.62 1547
8372.48 1460
8373.35 1483
8374.21 1325
8375.07 1416
8375.94 1440
8376.80 1515
8377.67 1382
8378.53 1438
8379.39 1430
8380.26 1448
8381.12 1424
8381.99 1534
8382.85 1436
8383.71 1415
8384.58 1540
8385.44 1523
8386.31 1543
8387.17 1584
8388.04 1570
8388.90 1611
8389.77 1584
8390.63 1591
8391.50 1480
8392.36 1584
8393.22 1662
8394.09 1606
8394.95 1654
8395.82 1652
8396.68 1710
8397.55 1747
8398.41 1653
8399.28 1671
8400.14 1731
8401.01 1652
8401.88 1786
8402.74 1787
8403.61 1813
8404.47 1828
8405.34 1696
8406.20 1724
8407.07 1787
8407.93 1723
8408.80 1819
8409.66 1792
8410.53 1814
8411.40 1907
8412.26 1987
8413.13 1945
8413.99 1964
8414.86 2028
8415.73 1901
8416.59 1909
8417.46 1964
8418.32 1977
8419.19 2059
8420.06 2145
8420.92 2062
8421.79 1923
8422.65 1980
8423.52 2012
8424.39 2115
8425.25 2245
8426.12 2295
8426.99 2262
8427.85 2168
8428.72 2193
8429.59 2156
8430.45 2241
8431.32 2270
8432.19 2378
8433.05 2409
8433.92 2354
8434.79 2324
8435.65 2358
8436.52 2418
8437.39 2491
8438.26 2604
8439.12 2604
8439.99 2692
8440.86 2908
8441.73 2908
8442.59 2906
8443.46 2801
8444.33 2911
8445.19 2964
8446.06 2991
8446.93 3008
8447.80 2972
8448.67 3089
8449.53 3174
8450.40 3058
8451.27 3154
8452.14 3207
8453.00 3359
8453.87 3618
8454.74 4130
8455.61 4778
8456.48 5795
8457.34 7007
8458.21 7868
8459.08 8423
8459.95 8556
8460.82 8214
8461.69 7661
8462.55 7032
8463.42 5788
8464.29 4959
8465.16 4316
8466.03 3561
8466.90 3173
8467.77 3050
8468.63 2789
8469.50 2678
8470.37 2710
8471.24 2538
8472.11 2492
8472.98 2487
8473.85 2386
8474.72 2289
8475.58 2387
8476.45 2427
8477.32 2411
8478.19 2436
8479.06 2279
8479.93 2334
8480.80 2291
8481.67 2298
8482.54 2177
8483.41 2155
8484.28 2249
8485.15 2422
8486.02 2427
8486.89 2499
8487.76 2639
8488.63 2637
8489.50 2517
8490.37 2430
8491.24 2498
8492.11 2559
8492.98 2698
8493.85 2760
8494.72 3027
8495.59 3209
8496.46 3400
8497.33 3622
8498.20 3648
8499.07 3402
8499.94 3257
8500.81 3106
8501.68 2907
8502.55 2557
8503.42 2546
8504.29 2427
8505.16 2410
8506.03 2315
8506.90 2207
8507.77 2269
8508.64 2183
8509.51 2197
8510.38 2306
8511.25 2246
8512.13 2235
8513.00 2284
8513.87 2372
8514.74 2421
8515.61 2423
8516.48 2348
8517.35 2420
8518.22 2403
8519.09 2513
8519.97 2402
8520.84 2350
8521.71 2391
8522.58 2342
8523.45 2520
8524.32 2510
8525.19 2515
8526.07 2414
8526.94 2473
8527.81 2444
8528.68 2428
8529.55 2466
8530.43 2485
8531.30 2501
8532.17 2533
8533.04 2733
8533.91 2766
8534.79 2682
8535.66 2610
8536.53 2640
8537.40 2776
8538.27 2684
8539.15 2663
8540.02 2495
8540.89 2470
8541.76 2305
8542.64 2260
8543.51 2265
8544.38 2346
8545.25 2128
8546.13 1937
8547.00 2052
8547.87 2040
8548.74 2012
8549.62 2089
8550.49 2101
8551.36 2055
8552.24 1979
8553.11 2048
8553.98 2017
8554.86 2050
8555.73 2099
8556.60 2152
8557.48 2177
8558.35 2142
8559.22 2171
8560.10 2133
8560.97 2167
8561.84 2104
8562.72 2053
8563.59 1925
8564.46 1906
8565.34 1897
8566.21 1869
8567.08 1973
8567.96 1973
8568.83 1994
8569.71 1976
8570.58 1935
8571.45 1967
8572.33 2002
8573.20 2018
8574.08 2079
8574.95 2062
8575.82 2036
8576.70 2042
8577.57 2072
8578.45 1993
8579.32 1955
8580.20 1777
8581.07 1817
8581.94 1864
8582.82 1788
8583.69 1709
8584.57 1763
8585.44 1769
8586.32 1706
8587.19 1694
8588.07 1715
8588.94 1793
8589.82 1775
8590.69 1695
8591.57 1769
8592.44 1737
8593.32 1847
8594.19 1816
8595.07 1760
8595.94 1821
8596.82 1858
8597.69 1856
8598.57 1854
8599.44 1734
8600.32 1810
8601.19 1820
8602.07 1777
8602.95 1813
8603.82 1786
8604.70 1794
8605.57 1791
8606.45 1839
8607.32 1777
8608.20 1827
8609.08 1771
8609.95 1832
8610.83 1782
8611.70 1798
8612.58 1882
8613.46 1922
8614.33 1923
8615.21 1774
8616.08 1799
8616.96 1781
8617.84 1758
8618.71 1820
8619.59 1813
8620.47 1819
8621.34 1819
8622.22 1772
8623.10 1708
8623.97 1766
8624.85 1774
8625.73 1784
8626.60 1720
8627.48 1681
8628.36 1778
8629.23 1850
8630.11 1836
8630.99 1829
8631.87 1896
8632.74 1856
8633.62 1851
8634.50 1787
8635.37 1822
8636.25 1928
8637.13 1895
8638.01 1794
8638.88 1852
8639.76 1903
8640.64 1841
8641.52 1760
8642.39 1816
8643.27 1827
8644.15 1848
8645.03 1882
8645.90 2000
8646.78 1960
8647.66 1944
8648.54 1986
8649.42 1951
8650.29 1939
8651.17 1908
8652.05 1950
8652.93 1972
8653.81 1979
8654.68 1907
8655.56 2065
8656.44 2083
8657.32 2076
8658.20 1998
8659.08 1986
8659.95 2022
8660.83 2000
8661.71 2006
8662.59 2026
8663.47 1954
8664.35 2000
8665.23 2030
8666.10 2092
8666.98 2081
8667.86 2112
8668.74 2042
8669.62 2096
8670.50 2031
8671.38 1967
8672.26 2069
8673.14 2146
8674.02 2233
8674.90 2271
8675.77 2206
8676.65 2259
8677.53 2284
8678.41 2290
8679.29 2310
8680.17 2315
8681.05 2400
8681.93 2273
8682.81 2392
8683.69 2339
8684.57 2173
8685.45 2225
8686.33 2363
8687.21 2330
8688.09 2365
8688.97 2420
8689.85 2544
8690.73 2638
8691.61 2809
8692.49 3094
8693.37 3372
8694.25 3625
8695.13 3722
8696.01 3710
8696.89 3687
8697.77 3576
8698.65 3299
8699.53 3033
8700.41 2821
8701.29 2624
8702.17 2443
8703.05 2423
8703.94 2352
8704.82 2271
8705.70 2282
8706.58 2267
8707.46 2231
8708.34 2287
8709.22 2251
8710.10 2228
8710.98 2115
8711.86 2227
8712.75 2143
8713.63 2183
8714.51 2178
8715.39 2196
8716.27 2114
8717.15 2231
8718.03 2233
8718.91 2217
8719.80 2233
8720.68 2340
8721.56 2379
8722.44 2267
8723.32 2367
8724.20 2501
8725.09 2484
8725.97 2410
8726.85 2350
8727.73 2357
8728.61 2425
8729.50 2563
8730.38 2587
8731.26 2520
8732.14 2545
8733.02 2727
8733.91 2694
8734.79 2696
8735.67 2714
8736.55 2546
8737.44 2664
8738.32 2679
8739.20 2629
8740.08 2732
8740.97 2755
8741.85 2573
8742.73 2459
8743.61 2489
8744.50 2578
8745.38 2611
8746.26 2525
8747.15 2550
8748.03 2560
8748.91 2567
8749.79 2615
8750.68 2611
8751.56 2816
8752.44 2747
8753.33 2645
8754.21 2742
8755.09 2772
8755.98 2717
8756.86 2730
8757.74 2835
8758.63 2712
8759.51 2801
8760.39 2791
8761.28 2882
8762.16 2876
8763.05 3002
8763.93 2815
8764.81 3105
8765.70 3204
8766.58 3242
8767.46 3206
8768.35 3342
8769.23 3296
8770.12 3421
8771.00 3373
8771.89 3336
8772.77 3451
8773.65 3295
8774.54 3197
8775.42 3170
8776.31 3309
8777.19 3335
8778.08 3269
8778.96 3559
8779.84 3656
8780.73 4050
8781.61 4396
8782.50 4961
8783.38 5542
8784.27 6002
8785.15 6285
8786.04 6063
8786.92 5932
8787.81 5611
8788.69 5265
8789.58 4761
8790.46 4221
8791.35 3891
8792.23 3795
8793.12 3437
8794.00 3332
8794.89 3211
8795.77 3336
8796.66 3536
8797.55 3806
8798.43 3892
8799.32 4190
8800.20 4460
8801.09 4483
8801.97 4430
8802.86 4412
8803.74 4185
8804.63 3883
8805.52 3580
8806.40 3417
8807.29 3348
8808.17 3198
8809.06 3000
8809.95 2948
8810.83 2998
8811.72 3026
8812.60 3053
8813.49 3063
8814.38 3139
8815.26 3024
8816.15 3248
8817.04 3319
8817.92 3158
8818.81 3283
8819.70 3099
8820.58 3130
8821.47 3026
8822.36 3030
8823.24 3052
8824.13 2952
8825.02 3004
8825.90 2968
8826.79 2976
8827.68 2856
8828.56 2813
8829.45 2707
8830.34 2631
8831.23 2672
8832.11 2883
8833.00 2735
8833.89 2671
8834.77 2727
8835.66 2831
8836.55 2768
8837.44 2794
8838.32 2791
8839.21 2622
8840.10 2667
8840.99 2700
8841.88 2679
8842.76 2579
8843.65 2505
8844.54 2510
8845.43 2587
8846.31 2442
8847.20 2381
8848.09 2483
8848.98 2571
8849.87 2577
8850.75 2606
8851.64 2520
8852.53 2535
8853.42 2569
8854.31 2405
8855.20 2458
8856.08 2496
8856.97 2644
8857.86 2507
8858.75 2452
8859.64 2533
8860.53 2418
8861.42 2475
8862.30 2589
8863.19 2449
8864.08 2395
8864.97 2384
8865.86 2487
8866.75 2445
8867.64 2512
8868.53 2422
8869.42 2345
8870.30 2201
8871.19 2225
8872.08 2211
8872.97 2230
8873.86 2154
8874.75 2227
8875.64 2199
8876.53 2146
8877.42 2125
8878.31 2101
8879.20 2225
8880.09 2163
8880.98 2262
8881.87 2139
8882.76 2053
8883.65 2037
8884.54 2138
8885.43 2091
8886.32 2068
8887.21 2030
8888.10 2112
8888.99 2064
8889.88 2030
8890.77 1948
8891.66 1960
8892.55 1916
8893.44 1997
8894.33 1891
8895.22 1794
8896.11 1837
8897.00 1943
8897.89 1943
8898.78 1923
8899.67 1847
8900.56 1796
8901.45 1861
8902.34 1842
8903.23 1773
8904.12 1771
8905.02 1760
8905.91 1741
8906.80 1697
8907.69 1640
8908.58 1784
8909.47 1699
8910.36 1661
8911.25 1608
8912.14 1722
8913.04 1706
8913.93 1708
8914.82 1761
8915.71 1712
8916.60 1724
8917.49 1738
8918.38 1685
8919.28 1705
8920.17 1683
8921.06 1651
8921.95 1592
8922.84 1527
8923.73 1637
8924.63 1665
8925.52 1609
8926.41 1516
8927.30 1565
8928.19 1538
8929.09 1658
8929.98 1682
8930.87 1665
8931.76 1530
8932.65 1700
8933.55 1706
8934.44 1594
8935.33 1579
8936.22 1599
8937.12 1571
8938.01 1497
8938.90 1481
8939.79 1493
8940.69 1448
8941.58 1478
8942.47 1460
8943.37 1430
8944.26 1413
8945.15 1444
8946.04 1447
8946.94 1453
8947.83 1435
8948.72 1409
8949.62 1415
8950.51 1412
8951.40 1438
8952.30 1387
8953.19 1429
8954.08 1452
8954.98 1440
8955.87 1494
8956.76 1448
8957.66 1352
8958.55 1406
8959.44 1352
8960.34 1336
8961.23 1326
8962.12 1358
8963.02 1323
8963.91 1356
8964.81 1289
8965.70 1312
8966.59 1372
8967.49 1327
8968.38 1265
8969.28 1318
8970.17 1267
8971.06 1337
8971.96 1359
8972.85 1376
8973.75 1300
8974.64 1302
8975.54 1374
8976.43 1320
8977.32 1370
8978.22 1301
8979.11 1216
8980.01 1161
8980.90 1210
8981.80 1264
8982.69 1294
8983.59 1247
8984.48 1205
8985.38 1175
8986.27 1200
8987.17 1207
8988.06 1261
8988.96 1249
8989.85 1184
8990.75 1215
8991.64 1212
8992.54 1175
8993.43 1153
8994.33 1197
8995.22 1158
8996.12 1156
8997.01 1108
8997.91 1151
8998.81 1195
8999.70 1177
9000.60 1162
9001.49 1140
9002.39 1203
9003.28 1253
9004.18 1176
9005.08 1096
9005.97 1097
9006.87 1144
9007.76 1061
9008.66 1133
9009.56 1155
9010.45 1191
9011.35 1089
9012.24 1095
9013.14 1126
9014.04 1106
9014.93 1105
9015.83 1050
9016.73 1046
9017.62 1072
9018.52 1053
9019.42 1077
9020.31 1099
9021.21 1024
9022.11 1062
9023.00 1162
9023.90 1126
9024.80 1102
9025.69 1030
9026.59 986
9027.49 955
9028.38 1082
9029.28 1017
9030.18 1058
9031.08 1058
9031.97 1073
9032.87 1068
9033.77 1040
9034.66 1023
9035.56 1073
9036.46 1018
9037.36 1051
9038.25 1025
9039.15 1039
9040.05 1064
9040.95 1078
9041.85 1046
9042.74 1040
9043.64 1002
9044.54 1052
9045.44 988
9046.33 979
9047.23 1014
9048.13 984
9049.03 1007
9049.93 1088
9050.82 1023
9051.72 1073
9052.62 1006
9053.52 1032
9054.42 1081
9055.32 1100
9056.21 1043
9057.11 1024
9058.01 993
9058.91 1002
9059.81 964
9060.71 942
9061.61 997
9062.50 1048
9063.40 1074
9064.30 1046
9065.20 1050
9066.10 1016
9067.00 1021
9067.90 988
9068.80 1004
9069.70 1042
9070.60 1042
9071.49 1048
9072.39 1074
9073.29 1144
9074.19 1044
9075.09 946
9075.99 971
9076.89 996
9077.79 906
9078.69 940
9079.59 950
9080.49 979
9081.39 1034
9082.29 1005
9083.19 996
9084.09 997
9084.99 969
9085.89 995
9086.79 974
9087.69 931
9088.59 909
9089.49 943
9090.39 995
9091.29 956
9092.19 995
9093.09 964
9093.99 1004
9094.89 960
9095.79 960
9096.69 965
9097.59 1004
9098.49 974
9099.39 933
9100.29 1018
9101.19 951
9102.09 947
9102.99 1012
9103.90 868
9104.80 834
9105.70 940
9106.60 943
9107.50 954
9108.40 919
9109.30 948
9110.20 955
9111.10 920
9112.00 861
9112.91 968
9113.81 1010
9114.71 1038
9115.61 936
9116.51 960
9117.41 996
9118.31 942
9119.22 970
9120.12 896
9121.02 944
9121.92 936
9122.82 991
9123.72 994
9124.63 932
9125.53 1007
9126.43 1018
9127.33 933
9128.23 889
9129.14 979
9130.04 977
9130.94 946
9131.84 946
9132.74 975
9133.65 897
9134.55 917
9135.45 882
9136.35 906
9137.26 920
9138.16 884
9139.06 992
9139.96 929
9140.87 877
9141.77 877
9142.67 974
9143.57 971
9144.48 1006
9145.38 938
9146.28 959
9147.19 893
9148.09 891
9148.99 901
9149.90 904
9150.80 881
9151.70 944
9152.60 888
9153.51 850
9154.41 890
9155.31 940
9156.22 889
9157.12 934
9158.02 901
9158.93 871
9159.83 909
9160.74 1014
9161.64 951
9162.54 878
9163.45 921
9164.35 977
9165.25 888
9166.16 886
9167.06 916
9167.97 905
9168.87 840
9169.77 837
9170.68 845
9171.58 858
9172.49 959
9173.39 961
9174.30 975
9175.20 869
9176.10 886
9177.01 888
9177.91 959
9178.82 943
9179.72 925
9180.63 923
9181.53 909
9182.44 919
9183.34 972
9184.25 943
9185.15 955
9186.05 965
9186.96 929
9187.86 960
9188.77 1032
9189.67 942
9190.58 948
9191.48 925
9192.39 940
9193.30 902
9194.20 877
9195.11 1026
9196.01 926
9196.92 896
9197.82 935
9198.73 969
9199.63 1036
9200.54 899
9201.44 943
9202.35 1023
9203.26 1000
9204.16 962
9205.07 1017
9205.97 917
9206.88 919
9207.78 931
9208.69 973
9209.60 919
9210.50 925
9211.41 954
9212.32 955
9213.22 1006
9214.13 941
9215.03 867
9215.94 925
9216.85 894
9217.75 887
9218.66 925
9219.57 881
9220.47 933
9221.38 1001
9222.29 931
9223.19 947
9224.10 927
9225.01 897
9225.91 963
9226.82 904
9227.73 894
9228.63 948
9229.54 936
9230.45 891
9231.36 913
9232.26 880
9233.17 903
9234.08 905
9234.98 858
9235.89 873
9236.80 894
9237.71 925
9238.61 835
9239.52 863
9240.43 857
9241.34 952
9242.24 933
9243.15 912
9244.06 881
9244.97 930
9245.87 936
9246.78 923
9247.69 961
9248.60 934
9249.51 933
9250.41 922
9251.32 891
9252.23 976
9253.14 918
9254.05 887
9254.96 901
9255.86 892
9256.77 935
9257.68 950
9258.59 853
9259.50 831
9260.41 856
9261.31 849
9262.22 925
9263.13 923
9264.04 880
9264.95 844
9265.86 891
9266.77 888
9267.68 899
9268.58 887
9269.49 850
9270.40 863
9271.31 904
9272.22 893
9273.13 815
9274.04 878
9274.95 795
9275.86 823
9276.77 847
9277.68 861
9278.59 886
9279.50 894
9280.40 853
9281.31 935
9282.22 904
9283.13 827
9284.04 823
9284.95 875
9285.86 844
9286.77 870
9287.68 876
9288.59 840
9289.50 849
9290.41 811
9291.32 845
9292.23 871
9293.14 821
9294.05 932
9294.96 878
9295.87 906
9296.78 972
9297.69 882
9298.60 856
9299.52 919
9300.43 932
9301.34 912
9302.25 881
9303.16 864
9304.07 889
9304.98 948
9305.89 897
9306.80 881
9307.71 816
9308.62 895
9309.53 910
9310.44 924
9311.36 932
9312.27 905
9313.18 885
9314.09 894
9315.00 871
9315.91 834
9316.82 816
9317.73 877
9318.64 856
9319.56 917
9320.47 969
9321.38 893
9322.29 932
9323.20 977
9324.11 934
9325.03 871
9325.94 879
9326.85 883
9327.76 842
9328.67 848
9329.59 916
9330.50 866
9331.41 806
9332.32 768
9333.23 872
9334.15 886
9335.06 905
9335.97 842
9336.88 897
9337.79 814
9338.71 856
9339.62 844
9340.53 826
9341.44 906
9342.36 862
9343.27 883
9344.18 858
9345.09 902
9346.01 862
9346.92 830
9347.83 805
9348.75 836
9349.66 858
9350.57 879
9351.48 901
9352.40 861
9353.31 849
9354.22 902
9355.14 859
9356.05 827
9356.96 813
9357.88 890
9358.79 892
9359.70 865
9360.62 872
9361.53 857
9362.44 919
9363.36 862
9364.27 840
9365.19 779
9366.10 867
9367.01 852
9367.93 821
9368.84 848
9369.75 878
9370.67 867
9371.58 877
9372.50 878
9373.41 956
9374.32 877
9375.24 934
9376.15 807
9377.07 864
9377.98 932
9378.90 859
9379.81 806
9380.72 839
9381.64 848
9382.55 838
9383.47 891
9384.38 957
9385.30 865
9386.21 856
9387.13 945
9388.04 854
9388.96 850
9389.87 837
9390.79 906
9391.70 952
9392.62 909
9393.53 967
9394.45 973
9395.36 944
9396.28 964
9397.19 1010
9398.11 923
9399.02 1023
9399.94 1022
9400.85 1027
9401.77 892
9402.68 963
9403.60 901
9404.52 895
9405.43 895
9406.35 882
9407.26 876
9408.18 942
9409.09 987
9410.01 902
9410.93 891
9411.84 902
9412.76 882
9413.67 901
9414.59 879
9415.51 921
9416.42 911
9417.34 927
9418.26 953
9419.17 898
9420.09 906
9421.00 922
9421.92 909
9422.84 858
9423.75 873
9424.67 944
9425.59 866
9426.50 846
9427.42 975
9428.34 940
9429.25 888
9430.17 948
9431.09 978
9432.00 989
9432.92 925
9433.84 965
9434.76 963
9435.67 973
9436.59 938
9437.51 914
9438.42 921
9439.34 918
9440.26 968
9441.18 926
9442.09 960
9443.01 1026
9443.93 999
9444.85 938
9445.76 924
9446.68 1016
9447.60 1045
9448.52 1033
9449.43 997
9450.35 942
9451.27 988
9452.19 1057
9453.11 1123
9454.02 1168
9454.94 1163
9455.86 1217
9456.78 1213
9457.70 1144
9458.62 1178
9459.53 1105
9460.45 1084
9461.37 1084
9462.29 1050
9463.21 1010
9464.13 1042
9465.04 1011
9465.96 1006
9466.88 1008
9467.80 924
9468.72 962
9469.64 991
9470.56 931
9471.48 864
9472.39 956
9473.31 1008
9474.23 914
9475.15 903
9476.07 901
9476.99 893
9477.91 947
9478.83 970
9479.75 929
9480.67 984
9481.59 935
9482.51 947
9483.42 984
9484.34 1076
9485.26 1003
9486.18 1019
9487.10 1086
9488.02 1078
9488.94 965
9489.86 921
9490.78 1010
9491.70 1002
9492.62 905
9493.54 932
9494.46 943
9495.38 1006
9496.30 987
9497.22 996
9498.14 935
9499.06 930
9499.98 948
9500.90 881
9501.82 913
9502.74 906
9503.66 895
9504.58 878
9505.50 896
9506.43 958
9507.35 905
9508.27 855
9509.19 866
9510.11 962
9511.03 954
9511.95 870
9512.87 865
9513.79 849
9514.71 917
9515.63 923
9516.55 910
9517.48 924
9518.40 921
9519.32 950
9520.24 913
9521.16 900
9522.08 910
9523.00 900
9523.92 910
9524.85 875
9525.77 877
9526.69 894
9527.61 993
9528.53 912
9529.45 860
9530.38 934
9531.30 941
9532.22 888
9533.14 974
9534.06 932
9534.98 968
9535.91 972
9536.83 958
9537.75 951
9538.67 917
9539.60 935
9540.52 957
9541.44 921
9542.36 916
9543.28 883
9544.21 879
9545.13 848
9546.05 887
9546.97 948
9547.90 977
9548.82 937
9549.74 881
9550.66 911
9551.59 916
9552.51 851
9553.43 828
9554.36 864
9555.28 974
9556.20 918
9557.13 876
9558.05 849
9558.97 904
9559.89 940
9560.82 902
9561.74 867
9562.66 925
9563.59 923
9564.51 897
9565.43 864
9566.36 844
9567.28 934
9568.20 923
9569.13 892
9570.05 906
9570.98 846
9571.90 853
9572.82 884
9573.75 933
9574.67 854
9575.60 941
9576.52 895
9577.44 884
9578.37 912
9579.29 872
9580.22 950
9581.14 933
9582.06 894
9582.99 898
9583.91 862
9584.84 908
9585.76 923
9586.69 919
9587.61 918
9588.53 910
9589.46 936
9590.38 870
9591.31 911
9592.23 859
9593.16 839
9594.08 901
9595.01 866
9595.93 874
9596.86 941
9597.78 908
9598.71 866
9599.63 956
9600.56 953
9601.48 954
9602.41 888
9603.33 919
9604.26 950
9605.18 940
9606.11 937
9607.03 927
9607.96 1001
9608.89 1123
9609.81 1016
9610.74 1002
9611.66 964
9612.59 979
9613.51 995
9614.44 962
9615.37 962
9616.29 1019
9617.22 1056
9618.14 1013
9619.07 973
9620.00 922
9620.92 978
9621.85 1076
9622.77 1086
9623.70 1088
9624.63 1118
9625.55 1030
9626.48 1051
9627.41 1035
9628.33 1078
9629.26 989
9630.19 983
9631.11 907
9632.04 961
9632.97 982
9633.89 1085
9634.82 1083
9635.75 1106
9636.67 1098
9637.60 1172
9638.53 1177
9639.45 1096
9640.38 1098
9641.31 1138
9642.23 1080
9643.16 1145
9644.09 1146
9645.02 1106
9645.94 1136
9646.87 1006
9647.80 1165
9648.73 1183
9649.65 1156
9650.58 1126
9651.51 1314
9652.44 1383
9653.36 1303
9654.29 1277
9655.22 1342
9656.15 1282
9657.08 1267
9658.00 1219
9658.93 1250
9659.86 1221
9660.79 1145
9661.72 1210
9662.64 1172
9663.57 1228
9664.50 1239
9665.43 1103
9666.36 1177
9667.28 1230
9668.21 1223
9669.14 1263
9670.07 1257
9671.00 1257
9671.93 1269
9672.86 1243
9673.78 1227
9674.71 1269
9675.64 1276
9676.57 1123
9677.50 1192
9678.43 1227
9679.36 1190
9680.29 1176
9681.21 1208
9682.14 1221
9683.07 1229
9684.00 1271
9684.93 1294
9685.86 1277
9686.79 1336
9687.72 1378
9688.65 1228
9689.58 1279
9690.51 1312
9691.44 1216
9692.37 1289
9693.30 1240
9694.23 1323
9695.16 1175
9696.09 1266
9697.02 1353
9697.94 1375
9698.87 1529
9699.80 1531
9700.73 1550
9701.66 1723
9702.59 1706
9703.52 1776
9704.45 1747
9705.39 1697
9706.32 1530
9707.25 1405
9708.18 1336
9709.11 1312
9710.04 1381
9710.97 1326
9711.90 1186
9712.83 1286
9713.76 1289
9714.69 1303
9715.62 1221
9716.55 1178
9717.48 1244
9718.41 1150
9719.34 1172
9720.27 1117
9721.21 1150
9722.14 1121
9723.07 1060
9724.00 1133
9724.93 1185
9725.86 1200
9726.79 1155
9727.72 1146
9728.65 1113
9729.59 1157
9730.52 1135
9731.45 1141
9732.38 1136
9733.31 1168
9734.24 1207
9735.17 1216
9736.11 1261
9737.04 1233
9737.97 1119
9738.90 1192
9739.83 1244
9740.77 1130
9741.70 1158
9742.63 1173
9743.56 1189
9744.49 1115
9745.43 1151
9746.36 1179
9747.29 1141
9748.22 1063
9749.15 1141
9750.09 1144
9751.02 1145
9751.95 1139
9752.88 1061
9753.82 980
9754.75 1054
9755.68 1089
9756.61 1050
9757.55 1055
9758.48 1020
9759.41 1059
9760.35 1116
9761.28 1102
9762.21 1115
9763.14 1056
9764.08 1074
9765.01 1046
9765.94 1109
9766.88 1134
9767.81 1021
9768.74 1064
9769.68 1066
9770.61 1113
9771.54 1125
9772.48 1068
9773.41 1053
9774.34 1077
9775.28 1069
9776.21 1058
9777.14 1139
9778.08 1123
9779.01 1076
9779.94 1131
9780.88 1128
9781.81 1050
9782.75 1076
9783.68 1199
9784.61 1203
9785.55 1175
9786.48 1179
9787.42 1124
9788.35 1093
9789.28 1043
9790.22 1089
9791.15 1092
9792.09 1030
9793.02 1043
9793.96 1030
9794.89 1089
9795.83 1033
9796.76 1065
9797.69 1044
9798.63 1074
9799.56 1046
9800.50 1060
9801.43 1078
9802.37 1082
9803.30 1056
9804.24 1026
9805.17 1051
9806.11 1020
9807.04 1020
9807.98 1052
9808.91 984
9809.85 981
9810.78 950
9811.72 946
9812.65 945
9813.59 945
9814.53 946
9815.46 928
9816.40 948
9817.33 1040
9818.27 919
9819.20 934
9820.14 939
9821.07 928
9822.01 960
9822.95 916
9823.88 941
9824.82 949
9825.75 872
9826.69 874
9827.63 907
9828.56 872
9829.50 880
9830.43 882
9831.37 882
9832.31 873
9833.24 918
9834.18 895
9835.12 851
9836.05 877
9836.99 856
9837.93 867
9838.86 833
9839.80 897
9840.73 884
9841.67 923
9842.61 871
9843.55 894
9844.48 867
9845.42 855
9846.36 910
9847.29 890
9848.23 909
9849.17 830
9850.10 885
9851.04 956
9851.98 868
9852.92 842
9853.85 862
9854.79 909
9855.73 923
9856.67 893
9857.60 859
9858.54 865
9859.48 877
9860.42 853
9861.35 849
9862.29 835
9863.23 889
9864.17 754
9865.10 794
9866.04 834
9866.98 845
9867.92 865
9868.86 847
9869.79 775
9870.73 843
9871.67 829
9872.61 832
9873.55 854
9874.48 821
9875.42 919
9876.36 840
9877.30 783
9878.24 853
9879.18 824
9880.12 866
9881.05 845
9881.99 854
9882.93 843
9883.87 850
9884.81 819
9885.75 811
9886.69 807
9887.63 812
9888.56 870
9889.50 795
9890.44 752
9891.38 824
9892.32 846
9893.26 830
9894.20 800
9895.14 786
9896.08 746
9897.02 789
9897.96 807
9898.90 826
9899.84 778
9900.77 799
9901.71 791
9902.65 810
9903.59 849
9904.53 755
9905.47 778
9906.41 816
9907.35 803
9908.29 790
9909.23 806
9910.17 794
9911.11 804
9912.05 804
9912.99 837
9913.93 844
9914.87 808
9915.81 847
9916.75 834
9917.69 806
9918.63 798
9919.57 755
9920.52 757
9921.46 816
9922.40 806
9923.34 916
9924.28 848
9925.22 795
9926.16 883
9927.10 903
9928.04 862
9928.98 1028
9929.92 1060
9930.86 1090
9931.80 962
9932.75 1007
9933.69 950
9934.63 922
9935.57 861
9936.51 852
9937.45 884
9938.39 840
9939.33 775
9940.28 770
9941.22 794
9942.16 808
9943.10 791
9944.04 688
9944.98 699
9945.92 784
9946.87 772
9947.81 821
9948.75 794
9949.69 781
9950.63 726
9951.58 749
9952.52 713
9953.46 677
9954.40 705
9955.34 734
9956.29 734
9957.23 698
9958.17 730
9959.11 707
9960.06 664
9961.00 740
9961.94 710
9962.88 755
9963.83 720
9964.77 769
9965.71 769
9966.65 741
9967.60 734
9968.54 788
9969.48 765
9970.42 762
9971.37 701
9972.31 713
9973.25 733
9974.20 715
9975.14 643
9976.08 758
9977.03 676
9977.97 658
9978.91 737
9979.86 706
9980.80 716
9981.74 733
9982.69 714
9983.63 646
9984.57 701
9985.52 668
9986.46 728
9987.40 700
9988.35 717
9989.29 776
9990.23 644
9991.18 663
9992.12 675
9993.07 714
9994.01 678
9994.95 686
9995.90 691
9996.84 702
9997.79 764
9998.73 657
9999.67 656
10000.62 678
10001.56 668
10002.51 693
10003.45 713
10004.40 701
10005.34 753
10006.29 733
10007.23 691
10008.17 702
10009.12 697
10010.06 646
10011.01 667
10011.95 675
10012.90 695
10013.84 697
10014.79 748
10015.73 650
10016.68 663
10017.62 683
10018.57 720
10019.51 676
10020.46 692
10021.40 721
10022.35 679
10023.29 741
10024.24 699
10025.19 720
10026.13 714
10027.08 711
10028.02 649
10028.97 671
10029.91 741
10030.86 744
10031.80 649
10032.75 727
10033.70 722
10034.64 693
10035.59 687
10036.53 678
10037.48 712
10038.43 672
10039.37 749
10040.32 676
10041.26 645
10042.21 648
10043.16 675
10044.10 695
10045.05 652
10046.00 654
10046.94 641
10047.89 609
10048.84 646
10049.78 692
10050.73 674
10051.68 668
10052.62 621
10053.57 613
10054.52 707
10055.46 723
10056.41 627
10057.36 670
10058.30 614
10059.25 619
10060.20 615
10061.15 660
10062.09 547
10063.04 649
10063.99 677
10064.93 641
10065.88 609
10066.83 679
10067.78 671
10068.72 570
10069.67 631
10070.62 675
10071.57 622
10072.51 647
10073.46 662
10074.41 620
10075.36 640
10076.31 625
10077.25 591
10078.20 584
10079.15 666
10080.10 592
10081.05 638
10081.99 695
10082.94 598
10083.89 624
10084.84 628
10085.79 678
10086.74 667
10087.68 658
10088.63 636
10089.58 573
10090.53 582
10091.48 622
10092.43 637
10093.37 683
10094.32 638
10095.27 604
10096.22 628
10097.17 612
10098.12 625
10099.07 644
10100.02 651
10100.97 584
10101.91 591
10102.86 651
10103.81 603
10104.76 608
10105.71 635
10106.66 651
10107.61 637
10108.56 660
10109.51 608
10110.46 665
10111.41 567
10112.36 570
10113.31 639
10114.26 665
10115.21 673
10116.16 657
10117.11 631
10118.06 691
10119.01 668
10119.96 629
10120.91 599
10121.86 627
10122.81 705
10123.76 710
10124.71 598
10125.66 668
10126.61 631
10127.56 679
10128.51 678
10129.46 636
10130.41 633
10131.36 699
10132.31 635
10133.26 670
10134.21 664
10135.16 585
10136.11 642
10137.06 620
10138.01 639
10138.96 574
10139.91 596
10140.86 601
10141.82 581
10142.77 632
10143.72 629
10144.67 658
10145.62 706
10146.57 609
10147.52 587
10148.47 655
10149.42 594
10150.38 617
10151.33 637
10152.28 654
10153.23 646
10154.18 613
10155.13 605
10156.09 632
10157.04 650
10157.99 587
10158.94 588
10159.89 633
10160.84 618
10161.80 626
10162.75 568
10163.70 592
10164.65 618
10165.60 609
10166.56 615
10167.51 617
10168.46 575
10169.41 622
10170.36 611
10171.32 620
10172.27 646
10173.22 688
10174.17 623
10175.13 643
10176.08 630
10177.03 597
10177.98 670
10178.94 659
10179.89 623
10180.84 612
10181.80 653
10182.75 695
10183.70 644
10184.65 690
10185.61 636
10186.56 598
10187.51 671
10188.47 654
10189.42 668
10190.37 665
10191.33 683
10192.28 651
10193.23 627
10194.19 684
10195.14 710
10196.09 655
10197.05 701
10198.00 684
10198.95 627
10199.91 622
10200.86 686
10201.82 647
10202.77 652
10203.72 638
10204.68 641
10205.63 619
10206.58 662
10207.54 740
10208.49 657
10209.45 683
10210.40 647
10211.36 683
10212.31 701
10213.26 721
10214.22 686
10215.17 647
10216.13 676
10217.08 639
10218.04 623
10218.99 639
10219.94 619
10220.90 655
10221.85 691
10222.81 689
10223.76 697
10224.72 608
10225.67 686
10226.63 725
10227.58 672
10228.54 744
10229.49 685
10230.45 652
10231.40 613
10232.36 595
10233.31 654
10234.27 650
10235.22 679
10236.18 719
10237.14 681
10238.09 707
10239.05 726
10240.00 677
10240.96 726
10241.91 778
10242.87 705
10243.82 640
10244.78 640
10245.74 686
10246.69 664
10247.65 669
10248.60 628
10249.56 563
10250.52 614
10251.47 568
10252.43 569
10253.38 622
10254.34 632
10255.30 631
10256.25 623
10257.21 621
10258.17 590
10259.12 614
10260.08 601
10261.04 651
10261.99 601
10262.95 562
10263.91 593
10264.86 567
10265.82 574
10266.78 644
10267.73 576
10268.69 577
10269.65 593
10270.60 621
10271.56 688
10272.52 674
10273.47 641
10274.43 639
10275.39 630
10276.35 621
10277.30 666
10278.26 576
10279.22 606
10280.18 623
10281.13 606
10282.09 604
10283.05 569
10284.01 577
10284.96 550
10285.92 575
10286.88 552
10287.84 586
10288.79 610
10289.75 574
10290.71 642
10291.67 519
10292.63 571
10293.58 608
10294.54 622
10295.50 584
10296.46 595
10297.42 598
10298.38 574
10299.33 590
10300.29 525
10301.25 587
10302.21 614
10303.17 618
10304.13 543
10305.08 615
10306.04 608
10307.00 600
10307.96 585
10308.92 570
10309.88 525
10310.84 547
10311.80 589
10312.75 582
10313.71 551
10314.67 523
10315.63 593
10316.59 600
10317.55 617
10318.51 559
10319.47 599
10320.43 580
10321.39 577
10322.35 571
10323.31 583
10324.27 529
10325.23 535
10326.18 515
10327.14 570
10328.10 523
10329.06 564
10330.02 566
10330.98 559
10331.94 524
10332.90 541
10333.86 605
10334.82 635
10335.78 585
10336.74 502
10337.70 551
10338.66 554
10339.62 544
10340.58 547
10341.54 615
10342.50 650
10343.46 588
10344.43 629
10345.39 558
10346.35 584
10347.31 587
10348.27 577
10349.23 515
10350.19 593
10351.15 597
10352.11 608
10353.07 557
10354.03 551
10354.99 510
10355.95 553
10356.91 572
10357.88 541
10358.84 547
10359.80 591
10360.76 573
10361.72 564
10362.68 550
10363.64 517
10364.60 542
10365.57 574
10366.53 528
10367.49 499
10368.45 548
10369.41 527
10370.37 504
10371.34 494
10372.30 514
10373.26 578
10374.22 612
10375.18 604
10376.14 609
10377.11 589
10378.07 578
10379.03 566
10379.99 572
10380.95 591
10381.92 605
10382.88 547
10383.84 529
10384.80 566
10385.77 619
10386.73 596
10387.69 545
10388.65 544
10389.62 530
10390.58 465
10391.54 511
10392.50 584
10393.47 592
10394.43 529
10395.39 527
10396.35 529
10397.32 550
10398.28 578
10399.24 588
10400.21 558
10401.17 548
10402.13 574
10403.10 576
10404.06 562
10405.02 512
10405.99 547
10406.95 549
10407.91 569
10408.88 542
10409.84 515
10410.80 605
10411.77 570
10412.73 601
10413.69 590
10414.66 578
10415.62 602
10416.58 590
10417.55 605
10418.51 678
10419.48 614
10420.44 642
10421.40 672
10422.37 649
10423.33 652
10424.30 697
10425.26 685
10426.23 682
10427.19 662
10428.15 652
10429.12 611
10430.08 616
10431.05 560
10432.01 580
10432.98 630
10433.94 610
10434.91 581
10435.87 551
10436.83 549
10437.80 561
10438.76 645
10439.73 550
10440.69 598
10441.66 561
10442.62 576
10443.59 554
10444.55 532
10445.52 591
10446.48 537
10447.45 512
10448.41 512
10449.38 524
10450.35 519
10451.31 536
10452.28 516
10453.24 576
10454.21 546
10455.17 552
10456.14 550
10457.10 530
10458.07 562
10459.04 534
10460.00 555
10460.97 559
10461.93 564
10462.90 524
10463.87 542
10464.83 557
10465.80 519
10466.76 510
10467.73 503
10468.70 544
10469.66 535
10470.63 502
10471.59 560
10472.56 561
10473.53 547
10474.49 557
10475.46 555
10476.43 514
10477.39 475
10478.36 560
10479.33 594
10480.29 552
10481.26 532
10482.23 571
10483.19 597
10484.16 581
10485.13 577
10486.09 533
10487.06 607
10488.03 541
10489.00 575
10489.96 599
10490.93 591
10491.90 663
10492.87 561
10493.83 536
10494.80 573
10495.77 634
10496.73 551
10497.70 576
10498.67 573
10499.64 520
10500.61 582
10501.57 712
10502.54 598
10503.51 522
10504.48 578
10505.44 607
10506.41 617
10507.38 604
10508.35 585
10509.32 583
10510.28 594
10511.25 572
10512.22 553
10513.19 589
10514.16 613
10515.13 580
10516.09 534
10517.06 542
10518.03 600
10519.00 586
10519.97 590
10520.94 602
10521.91 530
10522.87 556
10523.84 572
10524.81 570
10525.78 644
10526.75 632
10527.72 564
10528.69 572
10529.66 591
10530.63 564
10531.59 541
10532.56 577
10533.53 568
10534.50 535
10535.47 512
10536.44 579
10537.41 557
10538.38 562
10539.35 578
10540.32 530
10541.29 550
10542.26 560
10543.23 610
10544.20 567
10545.17 550
10546.14 612
10547.11 546
10548.08 578
10549.05 561
10550.02 584
10550.99 599
10551.96 610
10552.93 600
10553.90 604
10554.87 622
10555.84 616
10556.81 581
10557.78 531
10558.75 617
10559.72 587
10560.69 599
10561.66 601
10562.63 635
10563.60 601
10564.57 679
10565.54 638
10566.51 633
10567.48 653
10568.45 665
10569.42 614
10570.40 619
10571.37 584
10572.34 587
10573.31 558
10574.28 543
10575.25 549
10576.22 588
10577.19 586
10578.16 544
10579.14 561
10580.11 496
10581.08 526
10582.05 587
10583.02 627
10583.99 573
10584.96 591
10585.94 619
10586.91 587
10587.88 561
10588.85 579
10589.82 595
10590.79 587
10591.77 631
10592.74 591
10593.71 656
10594.68 601
10595.65 615
10596.63 646
10597.60 575
10598.57 619
10599.54 583
10600.52 555
10601.49 550
10602.46 597
10603.43 580
10604.41 605
10605.38 607
10606.35 573
10607.32 557
10608.30 479
10609.27 543
10610.24 588
10611.21 603
10612.19 543
10613.16 566
10614.13 571
10615.11 544
10616.08 589
10617.05 537
10618.02 537
10619.00 558
10619.97 567
10620.94 505
10621.92 558
10622.89 506
10623.86 532
10624.84 586
10625.81 624
10626.78 631
10627.76 585
10628.73 579
10629.71 593
10630.68 597
10631.65 588
10632.63 588
10633.60 644
10634.57 609
10635.55 605
10636.52 616
10637.50 572
10638.47 586
10639.44 586
10640.42 548
10641.39 609
10642.37 687
10643.34 640
10644.31 627
10645.29 641
10646.26 569
10647.24 579
10648.21 545
10649.19 621
10650.16 618
10651.14 620
10652.11 597
10653.09 565
10654.06 598
10655.04 589
10656.01 549
10656.98 567
10657.96 598
10658.93 578
10659.91 555
10660.88 561
10661.86 590
10662.84 524
10663.81 527
10664.79 569
10665.76 563
10666.74 570
10667.71 554
10668.69 568
10669.66 608
10670.64 557
10671.61 561
10672.59 596
10673.56 555
10674.54 526
10675.52 578
10676.49 587
10677.47 584
10678.44 548
10679.42 555
10680.40 559
10681.37 585
10682.35 551
10683.32 531
10684.30 548
10685.28 549
10686.25 561
10687.23 511
10688.20 528
10689.18 562
10690.16 587
10691.13 550
10692.11 522
10693.09 512
10694.06 570
10695.04 531
10696.02 552
10696.99 541
10697.97 492
10698.95 533
10699.92 551
10700.90 509
10701.88 535
10702.85 489
10703.83 584
10704.81 524
10705.79 526
10706.76 508
10707.74 592
10708.72 546
10709.70 511
10710.67 542
10711.65 552
10712.63 622
10713.60 508
10714.58 565
10715.56 547
10716.54 563
10717.52 595
10718.49 514
10719.47 546
10720.45 566
10721.43 519
10722.40 550
10723.38 543
10724.36 569
10725.34 527
10726.32 544
10727.29 558
10728.27 585
10729.25 585
10730.23 546
10731.21 475
10732.19 497
10733.16 528
10734.14 495
10735.12 476
10736.10 509
10737.08 569
10738.06 500
10739.03 513
10740.01 531
10740.99 488
10741.97 525
10742.95 512
10743.93 544
10744.91 551
10745.89 499
10746.87 502
10747.84 516
10748.82 535
10749.80 505
10750.78 519
10751.76 482
10752.74 505
10753.72 516
10754.70 469
10755.68 524
10756.66 539
10757.64 513
10758.62 578
10759.60 499
10760.58 523
10761.56 506
10762.54 533
10763.52 531
10764.50 525
10765.48 502
10766.45 510
10767.43 514
10768.41 511
10769.39 512
10770.38 554
10771.36 481
10772.34 504
10773.32 510
10774.30 513
10775.28 495
10776.26 562
10777.24 551
10778.22 491
10779.20 528
10780.18 485
10781.16 483
10782.14 537
10783.12 555
10784.10 509
10785.08 549
10786.06 531
10787.04 545
10788.02 553
10789.00 512
10789.99 564
10790.97 511
10791.95 527
10792.93 580
10793.91 556
10794.89 566
10795.87 489
10796.85 517
10797.84 513
10798.82 554
10799.80 536
10800.78 462
10801.76 510
10802.74 554
10803.72 488
10804.71 467
10805.69 506
10806.67 504
10807.65 582
10808.63 622
10809.61 541
10810.60 525
10811.58 562
10812.56 496
10813.54 578
10814.52 545
10815.51 507
10816.49 524
10817.47 535
10818.45 559
10819.44 552
10820.42 536
10821.40 499
10822.38 519
10823.37 512
10824.35 553
10825.33 557
10826.31 469
10827.30 464
10828.28 535
10829.26 487
10830.24 573
10831.23 534
10832.21 492
10833.19 481
10834.18 483
10835.16 471
10836.14 525
10837.13 475
10838.11 487
10839.09 532
10840.07 549
10841.06 527
10842.04 504
10843.02 548
10844.01 547
10844.99 555
10845.98 623
10846.96 627
10847.94 574
10848.93 521
10849.91 512
10850.89 513
10851.88 525
10852.86 540
10853.84 628
10854.83 572
10855.81 531
10856.80 512
10857.78 493
10858.77 547
10859.75 536
10860.73 541
10861.72 582
10862.70 576
10863.69 601
10864.67 557
10865.66 593
10866.64 551
10867.62 525
10868.61 540
10869.59 572
10870.58 580
10871.56 517
10872.55 513
10873.53 509
10874.52 540
10875.50 545
10876.49 522
10877.47 483
10878.46 512
10879.44 534
10880.43 554
10881.41 553
10882.40 613
10883.38 564
10884.37 577
10885.35 552
10886.34 534
10887.32 531
10888.31 564
10889.29 567
10890.28 545
10891.27 563
10892.25 598
10893.24 587
10894.22 558
10895.21 591
10896.19 596
10897.18 610
10898.17 621
10899.15 608
10900.14 518
10901.12 571
10902.11 557
10903.10 584
10904.08 584
10905.07 605
10906.05 633
10907.04 581
10908.03 598
10909.01 544
10910.00 594
10910.99 642
10911.97 600
10912.96 588
10913.95 626
10914.93 630
10915.92 657
10916.91 553
10917.89 604
10918.88 605
10919.87 625
10920.85 601
10921.84 592
10922.83 567
10923.81 598
10924.80 617
10925.79 578
10926.78 581
10927.76 627
10928.75 631
10929.74 577
10930.73 584
10931.71 595
10932.70 595
10933.69 658
10934.68 649
10935.66 641
10936.65 621
10937.64 656
10938.63 672
10939.61 663
10940.60 633
10941.59 662
10942.58 600
10943.57 639
10944.55 626
10945.54 653
10946.53 648
10947.52 691
10948.51 713
10949.49 661
10950.48 684
10951.47 668
10952.46 698
10953.45 661
10954.44 635
10955.42 691
10956.41 711
10957.40 730
10958.39 684
10959.38 704
10960.37 675
10961.36 729
10962.34 764
10963.33 661
10964.32 684
10965.31 653
10966.30 665
10967.29 703
10968.28 751
10969.27 706
10970.26 669
10971.25 691
10972.24 669
10973.22 728
10974.21 687
10975.20 733
10976.19 762
10977.18 761
10978.17 704
10979.16 700
10980.15 741
10981.14 746
10982.13 768
10983.12 722
10984.11 796
10985.10 755
10986.09 759
10987.08 783
10988.07 769
10989.06 758
10990.05 797
10991.04 772
10992.03 857
10993.02 823
10994.01 845
10995.00 866
10995.99 871
10996.98 721
10997.97 805
10998.96 893
10999.95 903
11000.94 941
11001.93 944
11002.92 925
11003.92 947
11004.91 955
11005.90 938
11006.89 917
11007.88 840
11008.87 928
11009.86 770
11010.85 806
11011.84 768
11012.83 674
11013.82 751
11014.82 721
11015.81 773
11016.80 759
11017.79 703
11018.78 672
11019.77 693
11020.76 658
11021.76 634
11022.75 656
11023.74 711
11024.73 667
11025.72 700
11026.71 639
11027.70 665
11028.70 665
11029.69 650
11030.68 648
11031.67 686
11032.66 645
11033.66 617
11034.65 641
11035.64 679
11036.63 672
11037.62 604
11038.62 675
11039.61 605
11040.60 665
11041.59 629
11042.59 673
11043.58 636
11044.57 656
11045.56 655
11046.56 710
11047.55 707
11048.54 657
11049.53 614
11050.53 587
11051.52 673
11052.51 650
11053.51 598
11054.50 607
11055.49 618
11056.49 614
11057.48 612
11058.47 637
11059.46 646
11060.46 611
11061.45 652
11062.44 641
11063.44 575
11064.43 574
11065.42 616
11066.42 664
11067.41 607
11068.41 618
11069.40 657
11070.39 610
11071.39 648
11072.38 636
11073.37 595
11074.37 631
11075.36 636
11076.36 694
11077.35 628
11078.34 632
11079.34 608
11080.33 640
11081.33 703
11082.32 669
11083.31 608
11084.31 594
11085.30 640
11086.30 630
11087.29 625
11088.29 592
11089.28 663
11090.28 624
11091.27 626
11092.27 681
11093.26 606
11094.25 606
11095.25 624
11096.24 575
11097.24 592
11098.23 611
11099.23 565
11100.22 658
11101.22 617
11102.21 640
11103.21 619
11104.20 630
11105.20 643
11106.20 626
11107.19 626
11108.19 630
11109.18 575
11110.18 574
11111.17 576
11112.17 529
11113.16 576
11114.16 582
11115.15 584
11116.15 536
11117.15 594
11118.14 633
11119.14 627
11120.13 616
11121.13 588
11122.13 625
11123.12 655
11124.12 652
11125.11 591
11126.11 613
11127.11 635
11128.10 628
11129.10 623
11130.10 645
11131.09 591
11132.09 640
11133.09 652
11134.08 595
11135.08 591
11136.07 586
11137.07 663
11138.07 626
11139.07 587
11140.06 607
11141.06 593
11142.06 565
11143.05 559
11144.05 582
11145.05 552
11146.04 529
11147.04 530
11148.04 540
11149.04 533
11150.03 550
11151.03 616
11152.03 581
11153.02 616
11154.02 592
11155.02 606
11156.02 578
11157.01 592
11158.01 560
11159.01 549
11160.01 548
11161.01 614
11162.00 594
11163.00 570
11164.00 577
11165.00 569
11165.99 580
11166.99 554
11167.99 526
11168.99 543
11169.99 575
11170.99 556
11171.98 541
11172.98 535
11173.98 513
11174.98 563
11175.98 573
11176.98 553
11177.97 545
11178.97 556
11179.97 545
11180.97 518
11181.97 578
11182.97 623
11183.97 528
11184.96 529
11185.96 579
11186.96 587
11187.96 520
11188.96 560
11189.96 518
11190.96 548
11191.96 550
11192.96 563
11193.96 538
11194.96 548
11195.96 565
11196.95 585
11197.95 552
11198.95 556
11199.95 516
11200.95 576
11201.95 513
11202.95 535
11203.95 514
11204.95 531
11205.95 536
11206.95 596
11207.95 508
11208.95 522
11209.95 545
11210.95 557
11211.95 643
11212.95 598
11213.95 561
11214.95 573
11215.95 594
11216.95 544
11217.95 529
11218.95 584
11219.95 541
11220.95 564
11221.95 594
11222.95 604
11223.95 591
11224.95 573
11225.96 548
11226.96 532
11227.96 567
11228.96 518
11229.96 568
11230.96 592
11231.96 582
11232.96 536
11233.96 519
11234.96 585
11235.96 618
11236.97 574
11237.97 567
11238.97 573
11239.97 604
11240.97 579
11241.97 516
11242.97 536
11243.98 548
11244.98 592
11245.98 563
11246.98 592
11247.98 651
11248.98 594
11249.98 595
11250.99 582
11251.99 588
11252.99 634
11253.99 573
11254.99 590
11256.00 651
11257.00 591
11258.00 593
11259.00 593
11260.00 603
11261.01 591
11262.01 560
11263.01 580
11264.01 642
11265.02 541
11266.02 543
11267.02 564
11268.02 556
11269.03 547
11270.03 590
11271.03 595
11272.03 628
11273.04 560
11274.04 551
11275.04 597
11276.05 608
11277.05 609
11278.05 589
11279.05 573
11280.06 608
11281.06 597
11282.06 588
11283.07 620
11284.07 585
11285.07 603
11286.08 619
11287.08 532
11288.08 555
11289.09 564
11290.09 589
11291.09 611
11292.10 623
11293.10 601
11294.11 637
11295.11 586
11296.11 615
11297.12 604
11298.12 625
11299.13 605
11300.13 622
11301.13 600
11302.14 611
11303.14 581
11304.15 560
11305.15 542
11306.15 554
11307.16 606
11308.16 581
11309.17 576
11310.17 565
11311.18 542
11312.18 578
11313.18 629
11314.19 628
11315.19 690
11316.20 607
11317.20 558
11318.21 582
11319.21 589
11320.22 528
11321.22 578
11322.23 610
11323.23 646
11324.24 616
11325.24 566
11326.25 517
11327.25 586
11328.26 587
11329.26 607
11330.27 552
11331.27 536
11332.28 554
11333.29 636
11334.29 611
11335.30 604
11336.30 592
11337.31 611
11338.31 638
11339.32 654
11340.33 676
11341.33 624
11342.34 667
11343.34 660
11344.35 650
11345.35 631
11346.36 711
11347.37 723
11348.37 642
11349.38 597
11350.39 609
11351.39 676
11352.40 706
11353.40 612
11354.41 552
11355.42 565
11356.42 573
11357.43 613
11358.44 611
11359.44 629
11360.45 648
11361.46 624
11362.46 619
11363.47 624
11364.48 621
11365.48 614
11366.49 559
11367.50 604
11368.50 578
11369.51 658
11370.52 577
11371.53 551
11372.53 664
11373.54 598
11374.55 654
11375.56 627
11376.56 622
11377.57 669
11378.58 663
11379.59 628
11380.59 670
11381.60 650
11382.61 634
11383.62 685
11384.62 669
11385.63 610
11386.64 608
11387.65 589
11388.65 581
11389.66 618
11390.67 571
11391.68 632
11392.69 664
11393.69 638
11394.70 734
11395.71 713
11396.72 640
11397.73 643
11398.74 629
11399.74 641
11400.75 650
11401.76 628
11402.77 626
11403.78 708
11404.79 625
11405.80 614
11406.80 666
11407.81 682
11408.82 632
11409.83 683
11410.84 659
11411.85 641
11412.86 647
11413.87 651
11414.88 675
11415.89 628
11416.89 660
11417.90 693
11418.91 644
11419.92 658
11420.93 661
11421.94 686
11422.95 701
11423.96 630
11424.97 656
11425.98 703
11426.99 744
11428.00 750
11429.01 682
11430.02 671
11431.03 732
11432.04 733
11433.05 724
11434.06 681
11435.07 764
11436.08 724
11437.09 686
11438.10 691
11439.11 723
11440.12 740
11441.13 759
11442.14 751
11443.15 708
11444.16 744
11445.17 726
11446.18 684
11447.19 763
11448.20 699
11449.21 729
11450.22 725
11451.23 764
11452.24 817
11453.25 805
11454.27 733
11455.28 795
11456.29 714
11457.30 800
11458.31 792
11459.32 702
11460.33 774
11461.34 824
11462.35 839
11463.36 785
11464.38 824
11465.39 836
11466.40 818
11467.41 749
11468.42 794
11469.43 875
11470.44 815
11471.46 778
11472.47 888
11473.48 829
11474.49 819
11475.50 838
11476.52 794
11477.53 821
11478.54 808
11479.55 800
11480.56 815
11481.57 844
11482.59 816
11483.60 794
11484.61 793
11485.62 830
11486.64 824
11487.65 816
11488.66 827
11489.67 856
11490.69 912
11491.70 832
11492.71 827
11493.72 875
11494.74 900
11495.75 887
11496.76 910
11497.77 922
11498.79 860
11499.80 862
11500.81 904
11501.83 845
11502.84 871
11503.85 883
11504.86 921
11505.88 846
11506.89 873
11507.90 874
11508.92 839
11509.93 877
11510.94 915
11511.96 970
11512.97 963
11513.98 999
11515.00 978
11516.01 923
11517.02 960
11518.04 1004
11519.05 1022
11520.07 940
11521.08 851
11522.09 963
11523.11 970
11524.12 1029
11525.13 957
11526.15 912
11527.16 995
11528.18 1006
11529.19 983
11530.21 985
11531.22 971
11532.23 977
11533.25 1040
11534.26 1022
11535.28 1019
11536.29 1016
11537.31 1046
11538.32 1066
11539.34 1028
11540.35 1074
11541.36 1142
11542.38 1009
11543.39 1082
11544.41 1076
11545.42 1176
11546.44 1143
11547.45 1126
11548.47 1150
11549.48 1091
11550.50 1172
11551.51 1178
11552.53 1167
11553.54 1102
11554.56 1179
11555.57 1230
11556.59 1262
11557.61 1229
11558.62 1230
11559.64 1270
11560.65 1300
11561.67 1330
11562.68 1439
11563.70 1340
11564.71 1327
11565.73 1402
11566.75 1367
11567.76 1365
11568.78 1396
11569.79 1446
11570.81 1354
11571.83 1334
11572.84 1429
11573.86 1469
11574.87 1448
11575.89 1512
11576.91 1507
11577.92 1491
11578.94 1574
11579.96 1535
11580.97 1539
11581.99 1552
11583.00 1661
11584.02 1675
11585.04 1698
11586.05 1831
11587.07 1936
11588.09 1939
11589.10 1889
11590.12 1984
11591.14 2032
11592.16 2072
11593.17 2213
11594.19 2236
11595.21 2230
11596.22 2205
11597.24 2215
11598.26 2341
11599.28 2392
11600.29 2632
11601.31 2821
11602.33 3109
11603.34 3393
11604.36 3856
11605.38 4248
11606.40 4559
11607.41 4661
11608.43 4673
11609.45 4544
11610.47 4292
11611.49 3886
11612.50 3484
11613.52 3003
11614.54 2694
11615.56 2446
11616.58 2175
11617.59 2033
11618.61 1924
11619.63 1801
11620.65 1754
11621.67 1786
11622.68 1800
11623.70 1674
11624.72 1748
11625.74 1756
11626.76 1687
11627.78 1685
11628.79 1741
11629.81 1694
11630.83 1647
11631.85 1627
11632.87 1637
11633.89 1608
11634.91 1583
11635.93 1621
11636.94 1497
11637.96 1526
11638.98 1564
11640.00 1701
11641.02 1667
11642.04 1672
11643.06 1712
11644.08 1800
11645.10 1783
11646.12 1758
11647.14 1750
11648.16 1713
11649.17 1625
11650.19 1664
11651.21 1534
11652.23 1412
11653.25 1410
11654.27 1318
11655.29 1343
11656.31 1322
11657.33 1340
11658.35 1352
11659.37 1318
11660.39 1321
11661.41 1315
11662.43 1276
11663.45 1273
11664.47 1201
11665.49 1238
11666.51 1368
11667.53 1352
11668.55 1268
11669.57 1350
11670.59 1381
11671.61 1415
11672.63 1398
11673.65 1331
11674.67 1303
11675.70 1339
11676.72 1361
11677.74 1276
11678.76 1319
11679.78 1412
11680.80 1478
11681.82 1507
11682.84 1534
11683.86 1553
11684.88 1567
11685.90 1550
11686.92 1531
11687.95 1518
11688.97 1507
11689.99 1552
11691.01 1459
11692.03 1452
11693.05 1478
11694.07 1410
11695.10 1376
11696.12 1397
11697.14 1289
11698.16 1332
11699.18 1326
11700.20 1372
11701.22 1307
11702.25 1324
11703.27 1357
11704.29 1346
11705.31 1253
11706.33 1283
11707.36 1261
11708.38 1235
11709.40 1319
11710.42 1253
11711.44 1232
11712.47 1252
11713.49 1224
11714.51 1274
11715.53 1223
11716.56 1203
11717.58 1268
11718.60 1165
11719.62 1190
11720.65 1242
11721.67 1228
11722.69 1139
11723.71 1146
11724.74 1182
11725.76 1161
11726.78 1104
11727.80 1055
11728.83 1035
11729.85 1027
11730.87 1065
11731.90 1086
11732.92 1022
11733.94 1089
11734.97 1045
11735.99 1052
11737.01 964
11738.04 987
11739.06 1042
11740.08 1011
11741.11 1021
11742.13 984
11743.15 989
11744.18 979
11745.20 973
11746.22 1067
11747.25 915
11748.27 944
11749.30 974
11750.32 943
11751.34 969
11752.37 997
11753.39 1083
11754.42 1014
11755.44 1049
11756.46 961
11757.49 949
11758.51 925
11759.54 916
11760.56 1001
11761.58 989
11762.61 970
11763.63 901
11764.66 879
11765.68 830
11766.71 951
11767.73 823
11768.76 834
11769.78 857
11770.81 825
11771.83 834
11772.86 798
11773.88 884
11774.91 796
11775.93 853
11776.96 825
11777.98 846
11779.01 783
11780.03 764
11781.06 850
11782.08 841
11783.11 888
11784.13 900
11785.16 816
11786.18 813
11787.21 828
11788.23 830
11789.26 799
11790.28 827
11791.31 785
11792.34 753
11793.36 743
11794.39 784
11795.41 739
11796.44 858
11797.47 798
11798.49 794
11799.52 778
11800.54 785
11801.57 758
11802.60 670
11803.62 695
11804.65 747
11805.67 795
11806.70 747
11807.73 698
11808.75 745
11809.78 796
11810.81 723
11811.83 709
11812.86 690
11813.89 665
11814.91 685
11815.94 590
11816.97 637
11817.99 713
11819.02 706
11820.05 696
11821.07 691
11822.10 664
11823.13 701
11824.16 709
11825.18 711
11826.21 712
11827.24 686
11828.26 686
11829.29 704
11830.32 682
11831.35 690
11832.37 723
11833.40 677
11834.43 596
11835.46 693
11836.48 669
11837.51 711
11838.54 701
11839.57 643
11840.59 689
11841.62 711
11842.65 704
11843.68 655
11844.71 683
11845.73 672
11846.76 598
11847.79 680
11848.82 645
11849.85 661
11850.88 652
11851.90 686
11852.93 639
11853.96 691
11854.99 681
11856.02 631
11857.05 675
11858.07 646
11859.10 645
11860.13 658
11861.16 660
11862.19 591
11863.22 608
11864.25 620
11865.28 616
11866.30 625
11867.33 690
11868.36 625
11869.39 655
11870.42 666
11871.45 628
11872.48 648
11873.51 657
11874.54 644
11875.57 634
11876.60 656
11877.63 631
11878.65 609
11879.68 593
11880.71 641
11881.74 591
11882.77 602
11883.80 664
11884.83 675
11885.86 639
11886.89 644
11887.92 672
11888.95 586
11889.98 561
11891.01 656
11892.04 681
11893.07 629
11894.10 611
11895.13 645
11896.16 586
11897.19 607
11898.22 616
11899.25 618
11900.28 636
11901.31 659
11902.34 655
11903.38 664
11904.41 683
11905.44 602
11906.47 664
11907.50 663
11908.53 640
11909.56 641
11910.59 598
11911.62 607
11912.65 612
11913.68 606
11914.71 571
11915.75 613
11916.78 594
11917.81 587
11918.84 619
11919.87 607
11920.90 564
11921.93 562
11922.96 588
11924.00 614
11925.03 622
11926.06 611
11927.09 605
11928.12 644
11929.15 620
11930.18 601
11931.22 664
11932.25 648
11933.28 685
11934.31 672
11935.34 667
11936.38 653
11937.41 683
11938.44 677
11939.47 632
11940.50 604
11941.54 641
11942.57 675
11943.60 620
11944.63 630
11945.67 620
11946.70 578
11947.73 597
11948.76 665
11949.80 561
11950.83 545
11951.86 622
11952.89 634
11953.93 591
11954.96 563
11955.99 626
11957.02 608
11958.06 583
11959.09 579
11960.12 604
11961.16 607
11962.19 595
11963.22 523
11964.26 585
11965.29 596
11966.32 539
11967.36 551
11968.39 562
11969.42 602
11970.46 571
11971.49 529
11972.52 525
11973.56 592
11974.59 628
11975.62 589
11976.66 592
11977.69 550
11978.73 560
11979.76 653
11980.79 595
11981.83 614
11982.86 583
11983.89 576
11984.93 554
11985.96 556
11987.00 563
11988.03 605
11989.07 617
11990.10 598
11991.13 583
11992.17 555
11993.20 564
11994.24 647
11995.27 596
11996.31 572
11997.34 623
11998.38 598
11999.41 602
12000.45 628
12001.48 572
12002.51 582
12003.55 577
12004.58 628
12005.62 628
12006.65 609
12007.69 577
12008.72 600
12009.76 587
12010.80 602
12011.83 615
12012.87 619
12013.90 623
12014.94 595
12015.97 625
12017.01 598
12018.04 617
12019.08 663
12020.11 655
12021.15 584
12022.19 631
12023.22 646
12024.26 597
12025.29 613
12026.33 649
12027.36 635
12028.40 632
12029.44 592
12030.47 527
12031.51 585
12032.54 550
12033.58 556
12034.62 577
12035.65 597
12036.69 584
12037.73 541
12038.76 611
12039.80 605
12040.84 602
12041.87 592
12042.91 526
12043.94 543
12044.98 567
12046.02 588
12047.06 615
12048.09 592
12049.13 582
12050.17 510
12051.20 545
12052.24 570
12053.28 613
12054.31 590
12055.35 604
12056.39 590
12057.43 588
12058.46 618
12059.50 624
12060.54 612
12061.57 611
12062.61 605
12063.65 576
12064.69 515
12065.72 626
12066.76 580
12067.80 583
12068.84 560
12069.88 612
12070.91 591
12071.95 614
12072.99 620
12074.03 574
12075.06 609
12076.10 588
12077.14 625
12078.18 683
12079.22 620
12080.26 600
12081.29 643
12082.33 625
12083.37 598
12084.41 630
12085.45 600
12086.49 630
12087.52 588
12088.56 627
12089.60 630
12090.64 628
12091.68 649
12092.72 608
12093.76 619
12094.79 600
12095.83 624
12096.87 680
12097.91 663
12098.95 628
12099.99 570
12101.03 572
12102.07 613
12103.11 591
12104.15 607
12105.19 594
12106.22 608
12107.26 592
12108.30 568
12109.34 617
12110.38 625
12111.42 534
12112.46 530
12113.50 582
12114.54 593
12115.58 606
12116.62 604
12117.66 524
12118.70 530
12119.74 523
12120.78 521
12121.82 516
12122.86 495
12123.90 570
12124.94 591
12125.98 584
12127.02 536
12128.06 567
12129.10 601
12130.14 545
12131.18 538
12132.22 537
12133.26 490
12134.30 567
12135.34 569
12136.38 552
12137.42 564
12138.47 560
12139.51 557
12140.55 545
12141.59 546
12142.63 521
12143.67 581
12144.71 580
12145.75 510
12146.79 502
12147.83 509
12148.87 548
12149.92 518
12150.96 513
12152.00 542
12153.04 526
12154.08 490
12155.12 462
12156.16 471
12157.21 464
12158.25 483
12159.29 528
12160.33 499
12161.37 508
12162.41 552
12163.46 512
12164.50 494
12165.54 497
12166.58 526
12167.62 534
12168.67 544
12169.71 511
12170.75 507
12171.79 521
12172.83 516
12173.88 461
12174.92 503
12175.96 531
12177.00 537
12178.05 520
12179.09 501
12180.13 471
12181.17 517
12182.22 509
12183.26 511
12184.30 542
12185.34 527
12186.39 512
12187.43 503
12188.47 479
12189.51 506
12190.56 522
12191.60 531
12192.64 548
12193.69 512
12194.73 516
12195.77 541
12196.82 536
12197.86 503
12198.90 489
12199.95 545
12200.99 576
12202.03 508
12203.08 491
12204.12 500
12205.16 500
12206.21 526
12207.25 512
12208.29 584
12209.34 580
12210.38 512
12211.43 467
12212.47 534
12213.51 516
12214.56 475
12215.60 527
12216.65 549
12217.69 507
12218.73 485
12219.78 533
12220.82 528
12221.87 499
12222.91 486
12223.96 521
12225.00 546
12226.04 514
12227.09 499
12228.13 526
12229.18 500
12230.22 557
12231.27 523
12232.31 506
12233.36 524
12234.40 486
12235.45 479
12236.49 508
12237.54 533
12238.58 502
12239.63 495
12240.67 469
12241.72 506
12242.76 528
12243.81 510
12244.85 494
12245.90 486
12246.94 477
12247.99 511
12249.03 490
12250.08 502
12251.12 521
12252.17 512
12253.22 560
12254.26 430
12255.31 456
12256.35 496
12257.40 490
12258.44 490
12259.49 544
12260.54 535
12261.58 484
12262.63 494
12263.67 505
12264.72 484
12265.77 488
12266.81 458
12267.86 473
12268.91 485
12269.95 483
12271.00 466
12272.04 511
12273.09 496
12274.14 458
12275.18 458
12276.23 492
12277.28 498
12278.32 426
12279.37 473
12280.42 457
12281.46 511
12282.51 503
12283.56 477
12284.61 457
12285.65 489
12286.70 477
12287.75 463
12288.79 467
12289.84 466
12290.89 439
12291.94 416
12292.98 492
12294.03 468
12295.08 517
12296.13 470
12297.17 460
12298.22 481
12299.27 480
12300.32 455
12301.36 479
12302.41 424
12303.46 492
12304.51 514
12305.55 454
12306.60 413
12307.65 454
12308.70 481
12309.75 489
12310.79 488
12311.84 486
12312.89 431
12313.94 430
12314.99 457
12316.04 467
12317.08 439
12318.13 439
12319.18 432
12320.23 428
12321.28 523
12322.33 500
12323.37 445
12324.42 435
12325.47 485
12326.52 445
12327.57 457
12328.62 401
12329.67 420
12330.72 430
12331.77 398
12332.81 411
12333.86 430
12334.91 439
12335.96 449
12337.01 470
12338.06 440
12339.11 466
12340.16 467
12341.21 409
12342.26 425
12343.31 438
12344.36 502
12345.41 420
12346.46 443
12347.51 412
12348.56 439
12349.61 456
12350.65 433
12351.70 417
12352.75 437
12353.80 434
12354.85 414
12355.90 437
12356.95 429
12358.00 417
12359.05 432
12360.11 455
12361.16 413
12362.21 369
12363.26 395
12364.31 442
12365.36 471
12366.41 349
12367.46 406
12368.51 429
12369.56 415
12370.61 402
12371.66 412
12372.71 399
12373.76 437
12374.81 475
12375.86 467
12376.91 428
12377.97 418
12379.02 424
12380.07 447
12381.12 450
12382.17 479
12383.22 478
12384.27 469
12385.32 430
12386.37 419
12387.43 414
12388.48 429
12389.53 424
12390.58 434
12391.63 434
12392.68 400
12393.74 430
12394.79 456
12395.84 489
12396.89 423
12397.94 420
12398.99 422
12400.05 445
12401.10 434
12402.15 467
12403.20 457
12404.25 450
12405.31 469
12406.36 427
12407.41 432
12408.46 426
12409.51 467
12410.57 452
12411.62 456
12412.67 440
12413.72 403
12414.78 402
12415.83 423
12416.88 410
12417.93 466
12418.99 488
12420.04 405
12421.09 393
12422.15 446
12423.20 465
12424.25 419
12425.30 397
12426.36 419
12427.41 423
12428.46 416
12429.52 400
12430.57 425
12431.62 439
12432.68 436
12433.73 428
12434.78 423
12435.84 428
12436.89 452
12437.94 436
12439.00 410
12440.05 420
12441.10 447
12442.16 425
12443.21 418
12444.27 421
12445.32 457
12446.37 446
12447.43 480
12448.48 459
12449.54 419
12450.59 423
12451.64 454
12452.70 433
12453.75 401
12454.81 384
12455.86 363
12456.91 458
12457.97 430
12459.02 453
12460.08 414
12461.13 437
12462.19 450
12463.24 428
12464.30 407
12465.35 413
12466.41 457
12467.46 491
12468.52 428
12469.57 393
12470.63 411
12471.68 426
12472.73 467
12473.79 406
12474.85 403
12475.90 450
12476.96 433
12478.01 422
12479.07 425
12480.12 441
12481.18 454
12482.23 449
12483.29 419
12484.34 411
12485.40 419
12486.45 402
12487.51 450
12488.57 472
12489.62 454
12490.68 421
12491.73 411
12492.79 410
12493.84 455
12494.90 432
12495.96 450
12497.01 434
12498.07 466
12499.12 429
12500.18 462
12501.24 461
12502.29 484
12503.35 439
12504.41 429
12505.46 445
12506.52 450
12507.57 404
12508.63 424
12509.69 433
12510.74 454
12511.80 398
12512.86 444
12513.91 484
12514.97 460
12516.03 466
12517.08 429
12518.14 488
12519.20 491
12520.26 503
12521.31 454
12522.37 499
12523.43 452
12524.48 473
12525.54 489
12526.60 486
12527.66 451
12528.71 419
12529.77 428
12530.83 446
12531.89 491
12532.94 477
12534.00 468
12535.06 456
12536.12 463
12537.17 440
12538.23 465
12539.29 505
12540.35 511
12541.41 437
12542.46 531
12543.52 531
12544.58 503
12545.64 538
12546.70 475
12547.75 471
12548.81 555
12549.87 509
12550.93 554
12551.99 501
12553.05 511
12554.10 567
12555.16 615
12556.22 628
12557.28 630
12558.34 672
12559.40 652
12560.46 688
12561.51 663
12562.57 617
12563.63 576
12564.69 553
12565.75 540
12566.81 479
12567.87 515
12568.93 529
12569.99 487
12571.04 513
12572.10 492
12573.16 460
12574.22 488
12575.28 497
12576.34 503
12577.40 487
12578.46 468
12579.52 458
12580.58 481
12581.64 523
12582.70 450
12583.76 427
12584.82 457
12585.88 509
12586.94 482
12588.00 469
12589.06 472
12590.12 456
12591.18 480
12592.24 563
12593.30 493
12594.36 521
12595.42 543
12596.48 490
12597.54 518
12598.60 512
12599.66 551
12600.72 556
12601.78 534
12602.84 466
12603.90 457
12604.96 473
12606.02 542
12607.08 501
12608.14 466
12609.20 488
12610.27 466
12611.33 506
12612.39 490
12613.45 454
12614.51 435
12615.57 461
12616.63 474
12617.69 468
12618.75 497
12619.81 518
12620.88 520
12621.94 539
12623.00 510
12624.06 527
12625.12 540
12626.18 551
12627.24 544
12628.31 532
12629.37 608
12630.43 561
12631.49 584
12632.55 582
12633.61 542
12634.68 641
12635.74 610
12636.80 608
12637.86 631
12638.92 655
12639.99 594
12641.05 582
12642.11 564
12643.17 570
12644.23 548
12645.30 542
12646.36 510
12647.42 529
12648.48 571
12649.55 524
12650.61 503
12651.67 499
12652.73 502
12653.80 509
12654.86 509
12655.92 481
12656.99 491
12658.05 454
12659.11 459
12660.17 484
12661.24 471
12662.30 451
12663.36 466
12664.43 485
12665.49 442
12666.55 479
12667.62 499
12668.68 470
12669.74 530
12670.81 485
12671.87 462
12672.93 493
12674.00 493
12675.06 534
12676.12 539
12677.19 510
12678.25 457
12679.31 484
12680.38 456
12681.44 479
12682.51 467
12683.57 473
12684.63 482
12685.70 528
12686.76 439
12687.83 446
12688.89 504
12689.95 445
12691.02 442
12692.08 489
12693.15 465
12694.21 444
12695.28 462
12696.34 469
12697.40 484
12698.47 485
12699.53 507
12700.60 415
12701.66 465
12702.73 481
12703.79 494
12704.86 450
12705.92 455
12706.99 486
12708.05 485
12709.12 471
12710.18 476
12711.25 494
12712.31 483
12713.38 523
12714.44 508
12715.51 495
12716.57 439
12717.64 498
12718.70 530
12719.77 505
12720.83 534
12721.90 481
12722.97 510
12724.03 499
12725.10 485
12726.16 473
12727.23 486
12728.29 448
12729.36 474
12730.43 463
12731.49 475
12732.56 455
12733.62 454
12734.69 451
12735.76 442
12736.82 454
12737.89 477
12738.95 502
12740.02 421
12741.09 462
12742.15 498
12743.22 435
12744.29 445
12745.35 442
12746.42 426
12747.49 422
12748.55 425
12749.62 417
12750.69 454
12751.75 451
12752.82 483
12753.89 429
12754.95 454
12756.02 423
12757.09 410
12758.15 478
12759.22 459
12760.29 390
12761.36 354
12762.42 417
12763.49 411
12764.56 405
12765.62 418
12766.69 396
12767.76 384
12768.83 403
12769.89 376
12770.96 411
12772.03 418
12773.10 437
12774.17 449
12775.23 463
12776.30 422
12777.37 404
12778.44 450
12779.50 403
12780.57 379
12781.64 402
12782.71 376
12783.78 406
12784.84 422
12785.91 427
12786.98 401
12788.05 389
12789.12 379
12790.19 408
12791.25 428
12792.32 411
12793.39 401
12794.46 402
12795.53 413
12796.60 407
12797.67 409
12798.73 431
12799.80 382
12800.87 394
12801.94 382
12803.01 388
12804.08 380
12805.15 387
12806.22 410
12807.29 380
12808.36 393
12809.42 352
12810.49 347
12811.56 390
12812.63 334
12813.70 385
12814.77 425
12815.84 393
12816.91 357
12817.98 343
12819.05 381
12820.12 379
12821.19 397
12822.26 420
12823.33 420
12824.40 395
12825.47 402
12826.54 432
12827.61 408
12828.68 410
12829.75 387
12830.82 358
12831.89 365
12832.96 409
12834.03 381
12835.10 376
12836.17 362
12837.24 371
12838.31 388
12839.38 334
12840.45 327
12841.52 330
12842.59 375
12843.66 393
12844.73 382
12845.80 365
12846.87 373
12847.95 386
12849.02 357
12850.09 351
12851.16 382
12852.23 409
12853.30 358
12854.37 377
12855.44 342
12856.51 342
12857.58 370
12858.66 351
12859.73 353
12860.80 390
12861.87 342
12862.94 369
12864.01 362
12865.08 364
12866.16 332
12867.23 349
12868.30 355
12869.37 339
12870.44 385
12871.51 339
12872.59 320
12873.66 321
12874.73 309
12875.80 316
12876.87 352
12877.95 388
12879.02 341
12880.09 349
12881.16 376
12882.23 339
12883.31 365
12884.38 349
12885.45 347
12886.52 301
12887.60 341
12888.67 407
12889.74 341
12890.81 341
12891.89 336
12892.96 346
12894.03 314
12895.11 350
12896.18 336
12897.25 348
12898.32 372
12899.40 392
12900.47 350
12901.54 341
12902.62 337
12903.69 374
12904.76 360
12905.84 364
12906.91 349
12907.98 312
12909.06 310
12910.13 321
12911.20 372
12912.28 340
12913.35 355
12914.42 384
12915.50 353
12916.57 358
12917.64 321
12918.72 321
12919.79 328
12920.87 362
12921.94 389
12923.01 361
12924.09 345
12925.16 344
12926.24 317
12927.31 328
12928.38 331
12929.46 344
12930.53 310
12931.61 281
12932.68 279
12933.76 309
12934.83 323
12935.90 377
12936.98 355
12938.05 326
12939.13 322
12940.20 315
12941.28 345
12942.35 284
12943.43 296
12944.50 321
12945.58 326
12946.65 318
12947.73 294
12948.80 314
12949.88 320
12950.95 346
12952.03 316
12953.10 323
12954.18 279
12955.25 327
12956.33 342
12957.40 353
12958.48 305
12959.55 333
12960.63 315
12961.70 332
12962.78 310
12963.86 355
12964.93 288
12966.01 363
12967.08 335
12968.16 313
12969.24 373
12970.31 310
12971.39 295
12972.46 333
12973.54 315
12974.62 313
12975.69 311
12976.77 301
12977.84 317
12978.92 337
12980.00 328
12981.07 286
12982.15 282
12983.23 343
12984.30 373
12985.38 364
12986.46 332
12987.53 305
12988.61 316
12989.69 358
12990.76 329
12991.84 337
12992.92 299
12993.99 289
12995.07 341
12996.15 291
12997.22 316
12998.30 324
12999.38 310
13000.45 319
13001.53 310
13002.61 299
13003.69 327
13004.76 296
13005.84 371
13006.92 309
13008.00 305
13009.07 303
13010.15 324
13011.23 287
13012.31 362
13013.38 370
13014.46 333
13015.54 330
13016.62 287
13017.70 386
13018.77 364
13019.85 277
13020.93 326
13022.01 360
13023.09 314
13024.16 340
13025.24 331
13026.32 298
13027.40 282
13028.48 342
13029.56 334
13030.63 355
13031.71 367
13032.79 393
13033.87 338
13034.95 324
13036.03 327
13037.11 343
13038.18 347
13039.26 378
13040.34 331
13041.42 324
13042.50 338
13043.58 320
13044.66 309
13045.74 336
13046.82 313
13047.89 356
13048.97 287
13050.05 307
13051.13 341
13052.21 344
13053.29 341
13054.37 373
13055.45 346
13056.53 318
13057.61 314
13058.69 299
13059.77 326
13060.85 304
13061.93 334
13063.01 363
13064.09 350
13065.17 329
13066.25 344
13067.33 300
13068.41 319
13069.49 316
13070.57 385
13071.65 360
13072.73 335
13073.81 387
13074.89 415
13075.97 291
13077.05 306
13078.13 343
13079.21 346
13080.29 332
13081.37 314
13082.45 293
13083.53 321
13084.61 307
13085.69 312
13086.77 357
13087.85 324
13088.94 381
13090.02 334
13091.10 315
13092.18 304
13093.26 352
13094.34 333
13095.42 323
13096.50 320
13097.58 315
13098.66 289
13099.75 280
13100.83 305
13101.91 307
13102.99 299
13104.07 328
13105.15 337
13106.23 265
13107.32 284
13108.40 329
13109.48 319
13110.56 301
13111.64 314
13112.72 303
13113.81 307
13114.89 282
13115.97 319
13117.05 300
13118.13 288
13119.22 311
13120.30 316
13121.38 287
13122.46 291
13123.55 319
13124.63 310
13125.71 287
13126.79 279
13127.88 325
13128.96 321
13130.04 319
13131.12 324
13132.21 329
13133.29 339
13134.37 347
13135.45 336
13136.54 277
13137.62 310
13138.70 310
13139.79 310
13140.87 331
13141.95 337
13143.03 349
13144.12 361
13145.20 329
13146.28 316
13147.37 319
13148.45 320
13149.53 356
13150.62 345
13151.70 343
13152.78 280
13153.87 313
13154.95 302
13156.03 285
13157.12 280
13158.20 295
13159.29 308
13160.37 294
13161.45 355
13162.54 323
13163.62 299
13164.71 295
13165.79 280
13166.87 263
13167.96 266
13169.04 243
13170.13 323
13171.21 350
13172.29 310
13173.38 309
13174.46 288
13175.55 294
13176.63 314
13177.72 290
13178.80 326
13179.89 283
13180.97 300
13182.06 298
13183.14 315
13184.22 301
13185.31 289
13186.39 332
13187.48 337
13188.56 263
13189.65 292
13190.73 317
13191.82 289
13192.90 347
13193.99 311
13195.07 325
13196.16 321
13197.25 278
13198.33 274
13199.42 270
13200.50 314
13201.59 322
13202.67 302
13203.76 303
13204.84 314
13205.93 310
13207.02 316
13208.10 323
13209.19 291
13210.27 306
13211.36 296
13212.44 342
13213.53 314
13214.62 329
13215.70 255
13216.79 262
13217.88 281
13218.96 286
13220.05 311
13221.13 317
13222.22 291
13223.31 290
13224.39 276
13225.48 289
13226.57 295
13227.65 302
13228.74 320
13229.83 332
13230.91 312
13232.00 312
13233.09 290
13234.17 315
13235.26 327
13236.35 332
13237.43 299
13238.52 315
13239.61 332
13240.70 307
13241.78 283
13242.87 265
13243.96 286
13245.04 293
13246.13 311
13247.22 285
13248.31 308
13249.39 278
13250.48 333
13251.57 306
13252.66 307
13253.74 292
13254.83 319
13255.92 284
13257.01 298
13258.10 288
13259.18 276
13260.27 282
13261.36 283
13262.45 271
13263.54 299
13264.62 277
13265.71 282
13266.80 333
13267.89 297
13268.98 288
13270.06 277
13271.15 308
13272.24 318
13273.33 300
13274.42 313
13275.51 296
13276.60 310
13277.68 288
13278.77 295
13279.86 330
13280.95 267
13282.04 307
13283.13 328
13284.22 283
13285.31 316
13286.39 335
13287.48 301
13288.57 309
13289.66 327
13290.75 290
13291.84 297
13292.93 286
13294.02 322
13295.11 328
13296.20 313
13297.29 286
13298.38 320
13299.47 315
13300.56 345
13301.65 284
13302.73 283
13303.82 331
13304.91 305
13306.00 275
13307.09 311
13308.18 311
13309.27 338
13310.36 351
13311.45 276
13312.54 281
13313.63 311
13314.72 323
13315.81 350
13316.90 306
13318.00 325
13319.09 312
13320.18 335
13321.27 325
13322.36 327
13323.45 291
13324.54 297
13325.63 348
13326.72 296
13327.81 309
13328.90 297
13329.99 293
13331.08 345
13332.17 353
13333.26 300
13334.35 296
13335.45 316
13336.54 302
13337.63 299
13338.72 257
13339.81 294
13340.90 323
13341.99 335
13343.08 288
13344.18 322
13345.27 338
13346.36 287
13347.45 310
13348.54 303
13349.63 329
13350.72 340
13351.82 308
13352.91 282
13354.00 301
13355.09 314
13356.18 295
13357.28 281
13358.37 304
13359.46 290
13360.55 299
13361.64 292
13362.74 304
13363.83 267
13364.92 293
13366.01 316
13367.10 310
13368.20 279
13369.29 294
13370.38 315
13371.47 308
13372.57 297
13373.66 314
13374.75 270
13375.84 312
13376.94 319
13378.03 288
13379.12 290
13380.22 303
13381.31 299
13382.40 319
13383.49 301
13384.59 296
13385.68 315
13386.77 286
13387.87 289
13388.96 288
13390.05 268
13391.15 254
13392.24 321
13393.33 292
13394.43 279
13395.52 289
13396.61 276
13397.71 285
13398.80 326
13399.90 317
13400.99 321
13402.08 323
13403.18 280
13404.27 291
13405.36 288
13406.46 282
13407.55 280
13408.65 255
13409.74 279
13410.83 284
13411.93 296
13413.02 292
13414.12 304
13415.21 280
13416.31 279
13417.40 282
13418.49 357
13419.59 328
13420.68 310
13421.78 278
13422.87 314
13423.97 263
13425.06 286
13426.16 289
13427.25 302
13428.35 325
13429.44 293
13430.54 290
13431.63 293
13432.73 289
13433.82 317
13434.92 322
13436.01 263
13437.11 253
13438.20 306
13439.30 278
13440.39 292
13441.49 323
13442.58 334
13443.68 324
13444.77 327
13445.87 291
13446.96 310
13448.06 290
13449.16 298
13450.25 318
13451.35 279
13452.44 315
13453.54 323
13454.64 281
13455.73 289
13456.83 298
13457.92 289
13459.02 297
13460.12 307
13461.21 307
13462.31 322
13463.40 298
13464.50 316
13465.60 313
13466.69 289
13467.79 317
13468.89 296
13469.98 326
13471.08 314
13472.18 316
13473.27 313
13474.37 357
13475.47 292
13476.56 318
13477.66 285
13478.76 347
13479.85 299
13480.95 293
13482.05 286
13483.14 287
13484.24 299
13485.34 344
13486.44 290
13487.53 317
13488.63 302
13489.73 315
13490.83 325
13491.92 280
13493.02 277
13494.12 291
13495.21 291
13496.31 281
13497.41 277
13498.51 314
13499.61 357
13500.70 345
13501.80 352
13502.90 336
13504.00 319
13505.10 298
13506.19 330
13507.29 351
13508.39 389
13509.49 313
13510.59 297
13511.68 298
13512.78 294
13513.88 338
13514.98 284
13516.08 284
13517.18 290
13518.27 308
13519.37 301
13520.47 312
13521.57 316
13522.67 282
13523.77 300
13524.87 342
13525.96 329
13527.06 296
13528.16 272
13529.26 267
13530.36 283
13531.46 289
13532.56 304
13533.66 303
13534.76 297
13535.86 284
13536.96 287
13538.05 277
13539.15 336
13540.25 284
13541.35 275
13542.45 279
13543.55 259
13544.65 259
13545.75 240
13546.85 297
13547.95 294
13549.05 290
13550.15 324
13551.25 307
13552.35 266
13553.45 245
13554.55 266
13555.65 269
13556.75 276
13557.85 285
13558.95 291
13560.05 299
13561.15 290
13562.25 355
13563.35 283
13564.45 301
13565.55 320
13566.65 310
13567.75 301
13568.85 275
13569.95 288
13571.05 268
13572.16 303
13573.26 270
13574.36 286
13575.46 246
13576.56 290
13577.66 287
13578.76 296
13579.86 294
13580.96 303
13582.06 267
13583.16 288
13584.27 314
13585.37 329
13586.47 362
13587.57 323
13588.67 286
13589.77 347
13590.87 313
13591.98 293
13593.08 274
13594.18 241
13595.28 292
13596.38 309
13597.48 329
13598.59 260
13599.69 309
13600.79 288
13601.89 320
13602.99 286
13604.10 319
13605.20 254
13606.30 234
13607.40 305
13608.50 312
13609.61 269
13610.71 314
13611.81 256
13612.91 272
13614.02 301
13615.12 278
13616.22 302
13617.32 303
13618.43 312
13619.53 340
13620.63 283
13621.73 292
13622.84 333
13623.94 288
13625.04 280
13626.14 315
13627.25 286
13628.35 280
13629.45 287
13630.56 301
13631.66 314
13632.76 256
13633.87 272
13634.97 331
13636.07 364
13637.18 291
13638.28 290
13639.38 294
13640.49 316
13641.59 270
13642.69 351
13643.80 273
13644.90 247
13646.00 261
13647.11 270
13648.21 278
13649.32 258
13650.42 286
13651.52 319
13652.63 298
13653.73 295
13654.84 279
13655.94 281
13657.04 255
13658.15 300
13659.25 291
13660.36 278
13661.46 293
13662.57 312
13663.67 252
13664.77 243
13665.88 273
13666.98 303
13668.09 296
13669.19 272
13670.30 303
13671.40 273
13672.51 298
13673.61 294
13674.72 281
13675.82 260
13676.93 263
13678.03 274
13679.14 293
13680.24 287
13681.35 318
13682.45 328
13683.56 305
13684.66 315
13685.77 309
13686.87 277
13687.98 247
13689.08 288
13690.19 276
13691.29 276
13692.40 280
13693.51 289
13694.61 324
13695.72 310
13696.82 269
13697.93 276
13699.03 287
13700.14 303
13701.25 275
13702.35 269
13703.46 295
13704.56 289
13705.67 260
13706.78 276
13707.88 275
13708.99 261
13710.10 300
13711.20 309
13712.31 293
13713.41 240
13714.52 283
13715.63 310
13716.73 312
13717.84 300
13718.95 269
13720.05 279
13721.16 250
13722.27 265
13723.37 279
13724.48 283
13725.59 298
13726.70 299
13727.80 287
13728.91 279
13730.02 315
13731.12 335
13732.23 317
13733.34 291
13734.45 307
13735.55 317
13736.66 313
13737.77 311
13738.87 307
13739.98 346
13741.09 347
13742.20 277
13743.31 296
13744.41 307
13745.52 306
13746.63 306
13747.74 328
13748.84 347
13749.95 302
13751.06 267
13752.17 308
13753.28 324
13754.38 305
13755.49 331
13756.60 330
13757.71 337
13758.82 291
13759.93 327
13761.03 323
13762.14 338
13763.25 333
13764.36 336
13765.47 316
13766.58 318
13767.68 353
13768.79 362
13769.90 352
13771.01 313
13772.12 362
13773.23 346
13774.34 384
13775.45 384
13776.56 337
13777.66 360
13778.77 390
13779.88 420
13780.99 362
13782.10 340
13783.21 402
13784.32 345
13785.43 301
13786.54 326
13787.65 329
13788.76 335
13789.87 328
13790.98 309
13792.09 305
13793.20 309
13794.31 336
13795.42 305
13796.52 314
13797.63 292
13798.74 296
13799.85 327
13800.96 327
13802.07 310
13803.18 283
13804.29 300
13805.40 285
13806.51 321
13807.63 267
13808.74 278
13809.85 313
13810.96 330
13812.07 314
13813.18 331
13814.29 300
13815.40 309
13816.51 358
13817.62 371
13818.73 327
13819.84 290
13820.95 293
13822.06 362
13823.17 328
13824.28 297
13825.40 285
13826.51 326
13827.62 260
13828.73 295
13829.84 296
13830.95 295
13832.06 321
13833.17 292
13834.28 319
13835.40 321
13836.51 284
13837.62 306
13838.73 323
13839.84 356
13840.95 334
13842.06 286
13843.18 295
13844.29 318
13845.40 328
13846.51 337
13847.62 302
13848.74 326
13849.85 320
13850.96 282
13852.07 308
13853.18 318
13854.30 316
13855.41 284
13856.52 295
13857.63 313
13858.74 299
13859.86 309
13860.97 285
13862.08 312
13863.19 357
13864.31 301
13865.42 324
13866.53 304
13867.64 292
13868.76 257
13869.87 317
13870.98 326
13872.10 329
13873.21 312
13874.32 335
13875.43 312
13876.55 282
13877.66 307
13878.77 354
13879.89 321
13881.00 347
13882.11 284
13883.23 314
13884.34 295
13885.45 335
13886.57 335
13887.68 317
13888.79 340
13889.91 334
13891.02 362
13892.13 328
13893.25 330
13894.36 333
13895.48 295
13896.59 349
13897.70 381
13898.82 308
13899.93 314
13901.05 321
13902.16 317
13903.27 387
13904.39 358
13905.50 303
13906.62 312
13907.73 328
13908.85 308
13909.96 301
13911.07 340
13912.19 337
13913.30 301
13914.42 319
13915.53 319
13916.65 314
13917.76 312
13918.88 287
13919.99 319
13921.11 310
13922.22 300
13923.34 284
13924.45 291
13925.57 297
13926.68 325
13927.80 317
13928.91 312
13930.03 334
13931.14 326
13932.26 322
13933.37 359
13934.49 306
13935.60 331
13936.72 308
13937.83 303
13938.95 264
13940.06 289
13941.18 324
13942.30 329
13943.41 303
13944.53 306
13945.64 310
13946.76 252
13947.87 277
13948.99 305
13950.11 316
13951.22 273
13952.34 306
13953.45 329
13954.57 305
13955.69 301
13956.80 316
13957.92 297
13959.04 291
13960.15 305
13961.27 271
13962.39 309
13963.50 330
13964.62 296
13965.73 302
13966.85 292
13967.97 356
13969.08 318
13970.20 307
13971.32 272
13972.44 294
13973.55 272
13974.67 315
13975.79 306
13976.90 268
13978.02 287
13979.14 314
13980.25 263
13981.37 309
13982.49 337
13983.61 301
13984.72 322
13985.84 340
13986.96 294
13988.08 286
13989.19 267
13990.31 252
13991.43 287
13992.55 237
13993.66 307
13994.78 325
13995.90 289
13997.02 292
13998.14 321
13999.25 358
14000.37 293
14001.49 288
14002.61 293
14003.73 312
14004.84 300
14005.96 279
14007.08 306
14008.20 283
14009.32 249
14010.44 294
14011.55 290
14012.67 264
14013.79 228
14014.91 286
14016.03 313
14017.15 334
14018.27 315
14019.38 311
14020.50 292
14021.62 265
14022.74 291
14023.86 293
14024.98 321
14026.10 292
14027.22 271
14028.34 336
14029.46 298
14030.57 322
14031.69 334
14032.81 281
14033.93 281
14035.05 272
14036.17 290
14037.29 277
14038.41 255
14039.53 284
14040.65 314
14041.77 271
14042.89 322
14044.01 351
14045.13 314
14046.25 247
14047.37 308
14048.49 332
14049.61 310
14050.73 319
14051.85 277
14052.97 321
14054.09 279
14055.21 274
14056.33 324
14057.45 320
14058.57 320
14059.69 293
14060.81 296
14061.93 322
14063.05 291
14064.17 300
14065.29 272
14066.41 300
14067.53 295
14068.65 277
14069.78 307
14070.90 298
14072.02 325
14073.14 346
14074.26 366
14075.38 292
14076.50 290
14077.62 321
14078.74 314
14079.86 321
14080.99 328
14082.11 359
14083.23 348
14084.35 333
14085.47 312
14086.59 333
14087.71 347
14088.84 319
14089.96 341
14091.08 306
14092.20 295
14093.32 285
14094.44 325
14095.57 308
14096.69 290
14097.81 335
14098.93 360
14100.05 340
14101.18 326
14102.30 304
14103.42 383
14104.54 347
14105.66 324
14106.79 349
14107.91 369
14109.03 360
14110.15 297
14111.28 313
14112.40 291
14113.52 324
14114.64 353
14115.77 290
14116.89 276
14118.01 309
14119.13 345
14120.26 272
14121.38 307
14122.50 288
14123.63 276
14124.75 258
14125.87 279
14126.99 304
14128.12 289
14129.24 306
14130.36 300
14131.49 314
14132.61 285
14133.73 273
14134.86 271
14135.98 302
14137.10 278
14138.23 318
14139.35 287
14140.47 339
14141.60 307
14142.72 307
14143.85 305
14144.97 312
14146.09 322
14147.22 277
14148.34 260
14149.47 304
14150.59 295
14151.71 321
14152.84 278
14153.96 319
14155.09 284
14156.21 274
14157.33 292
14158.46 288
14159.58 313
14160.71 290
14161.83 297
14162.96 300
14164.08 262
14165.21 281
14166.33 263
14167.45 279
14168.58 269
14169.70 284
14170.83 317
14171.95 321
14173.08 311
14174.20 293
14175.33 327
14176.45 298
14177.58 319
14178.70 278
14179.83 286
14180.95 280
14182.08 270
14183.20 309
14184.33 304
14185.46 296
14186.58 321
14187.71 300
14188.83 254
14189.96 290
14191.08 263
14192.21 292
14193.33 284
14194.46 303
14195.59 264
14196.71 292
14197.84 282
14198.96 258
14200.09 299
14201.22 255
14202.34 255
14203.47 319
14204.59 322
14205.72 298
14206.85 275
14207.97 279
14209.10 246
14210.23 247
14211.35 252
14212.48 250
14213.61 292
14214.73 302
14215.86 247
14216.99 265
14218.11 226
14219.24 262
14220.37 264
14221.49 299
14222.62 247
14223.75 227
14224.87 219
14226.00 251
14227.13 284
14228.25 270
14229.38 316
14230.51 273
14231.64 280
14232.76 300
14233.89 276
14235.02 243
14236.14 257
14237.27 271
14238.40 273
14239.53 264
14240.66 272
14241.78 294
14242.91 250
14244.04 261
14245.17 252
14246.29 240
14247.42 283
14248.55 279
14249.68 250
14250.81 291
14251.93 251
14253.06 279
14254.19 266
14255.32 291
14256.45 252
14257.57 242
14258.70 276
14259.83 303
14260.96 262
14262.09 282
14263.22 300
14264.34 290
14265.47 274
14266.60 287
14267.73 279
14268.86 286
14269.99 268
14271.12 249
14272.25 233
14273.37 267
14274.50 254
14275.63 272
14276.76 243
14277.89 279
14279.02 304
14280.15 287
14281.28 267
14282.41 249
14283.54 276
14284.67 262
14285.80 284
14286.92 288
14288.05 308
14289.18 316
14290.31 299
14291.44 278
14292.57 288
14293.70 264
14294.83 280
14295.96 286
14297.09 288
14298.22 306
14299.35 297
14300.48 264
14301.61 304
14302.74 279
14303.87 298
14305.00 289
14306.13 267
14307.26 280
14308.39 288
14309.52 294
14310.65 317
14311.78 297
14312.91 254
14314.04 253
14315.18 291
14316.31 286
14317.44 254
14318.57 278
14319.70 294
14320.83 294
14321.96 282
14323.09 289
14324.22 305
14325.35 296
14326.48 304
14327.61 294
14328.75 291
14329.88 323
14331.01 324
14332.14 309
14333.27 271
14334.40 272
14335.53 323
14336.66 326
14337.80 321
14338.93 333
14340.06 303
14341.19 283
14342.32 309
14343.45 301
14344.59 324
14345.72 305
14346.85 327
14347.98 281
14349.11 298
14350.24 260
14351.38 293
14352.51 315
14353.64 255
14354.77 279
14355.91 265
14357.04 252
14358.17 288
14359.30 277
14360.43 307
14361.57 311
14362.70 267
14363.83 299
14364.96 297
14366.10 295
14367.23 262
14368.36 287
14369.49 274
14370.63 264
14371.76 295
14372.89 228
14374.03 288
14375.16 255
14376.29 237
14377.42 247
14378.56 227
14379.69 249
14380.82 265
14381.96 244
14383.09 249
14384.22 243
14385.36 270
14386.49 239
14387.62 232
14388.76 279
14389.89 264
14391.02 245
14392.16 241
14393.29 270
14394.43 272
14395.56 252
14396.69 233
14397.83 240
14398.96 261
14400.09 261
14401.23 250
14402.36 280
14403.50 278
14404.63 229
14405.76 260
14406.90 242
14408.03 258
14409.17 233
14410.30 243
14411.44 245
14412.57 285
14413.70 223
14414.84 215
14415.97 230
14417.11 289
14418.24 234
14419.38 255
14420.51 271
14421.65 224
14422.78 237
14423.92 256
14425.05 275
14426.19 255
14427.32 243
14428.46 253
14429.59 242
14430.73 263
14431.86 206
14433.00 212
14434.13 248
14435.27 236
14436.40 227
14437.54 229
14438.67 256
14439.81 271
14440.95 248
14442.08 265
14443.22 275
14444.35 244
14445.49 231
14446.62 220
14447.76 241
14448.90 242
14450.03 232
14451.17 230
14452.30 267
14453.44 225
14454.58 251
14455.71 232
14456.85 247
14457.98 250
14459.12 241
14460.26 274
14461.39 257
14462.53 219
14463.67 217
14464.80 212
14465.94 257
14467.07 248
14468.21 255
14469.35 243
14470.48 231
14471.62 226
14472.76 215
14473.90 273
14475.03 237
14476.17 231
14477.31 245
14478.44 261
14479.58 236
14480.72 252
14481.85 249
14482.99 241
14484.13 233
14485.27 223
14486.40 205
14487.54 212
14488.68 237
14489.82 249
14490.95 259
14492.09 218
14493.23 221
14494.37 228
14495.50 247
14496.64 245
14497.78 242
14498.92 195
14500.05 224
14501.19 228
14502.33 227
14503.47 206
14504.61 236
14505.74 248
14506.88 210
14508.02 232
14509.16 250
14510.30 207
14511.44 212
14512.57 217
14513.71 202
14514.85 191
14515.99 219
14517.13 221
14518.27 252
14519.41 223
14520.54 204
14521.68 206
14522.82 226
14523.96 227
14525.10 243
14526.24 224
14527.38 238
14528.52 277
14529.65 239
14530.79 222
14531.93 225
14533.07 211
14534.21 246
14535.35 257
14536.49 208
14537.63 217
14538.77 209
14539.91 217
14541.05 236
14542.19 196
14543.33 215
14544.47 249
14545.61 229
14546.75 221
14547.89 217
14549.02 241
14550.16 275
14551.30 227
14552.44 211
14553.58 200
14554.72 235
14555.86 222
14557.00 230
14558.14 231
14559.29 228
14560.43 195
14561.57 201
14562.71 202
14563.85 213
14564.99 191
14566.13 208
14567.27 208
14568.41 210
14569.55 227
14570.69 210
14571.83 202
14572.97 214
14574.11 246
14575.25 247
14576.39 225
14577.53 206
14578.68 203
14579.82 240
14580.96 211
14582.10 247
14583.24 246
14584.38 216
14585.52 212
14586.66 244
14587.80 208
14588.95 197
14590.09 202
14591.23 205
14592.37 202
14593.51 207
14594.65 210
14595.79 218
14596.94 198
14598.08 217
14599.22 221
14600.36 237
14601.50 221
14602.65 234
14603.79 200
14604.93 247
14606.07 246
14607.21 239
14608.36 221
14609.50 234
14610.64 248
14611.78 230
14612.92 197
14614.07 212
14615.21 251
14616.35 243
14617.49 229
14618.64 216
14619.78 255
14620.92 227
14622.06 225
14623.21 210
14624.35 234
14625.49 240
14626.64 223
14627.78 243
14628.92 254
14630.06 241
14631.21 242
14632.35 235
14633.49 229
14634.64 211
14635.78 237
14636.92 222
14638.07 268
14639.21 215
14640.35 227
14641.50 222
14642.64 240
14643.78 227
14644.93 215
14646.07 223
14647.21 225
14648.36 258
14649.50 234
14650.65 205
14651.79 210
14652.93 215
14654.08 236
14655.22 245
14656.37 241
14657.51 239
14658.65 216
14659.80 227
14660.94 231
14662.09 210
14663.23 225
14664.37 227
14665.52 186
14666.66 213
14667.81 221
14668.95 207
14670.10 220
14671.24 240
14672.39 233
14673.53 237
14674.68 204
14675.82 194
14676.97 195
14678.11 220
14679.25 246
14680.40 239
14681.54 204
14682.69 206
14683.83 199
14684.98 226
14686.13 196
14687.27 202
14688.42 213
14689.56 254
14690.71 217
14691.85 216
14693.00 221
14694.14 209
14695.29 192
14696.43 219
14697.58 185
14698.72 229
14699.87 202
14701.02 189
14702.16 198
14703.31 194
14704.45 235
14705.60 234
14706.75 212
14707.89 194
14709.04 211
14710.18 222
14711.33 228
14712.48 217
14713.62 232
14714.77 245
14715.92 249
14717.06 215
14718.21 220
14719.35 203
14720.50 199
14721.65 195
14722.79 202
14723.94 229
14725.09 191
14726.23 209
14727.38 212
14728.53 216
14729.67 198
14730.82 191
14731.97 232
14733.12 255
14734.26 218
14735.41 217
14736.56 217
14737.70 203
14738.85 185
14740.00 202
14741.15 198
14742.29 219
14743.44 239
14744.59 235
14745.74 232
14746.88 209
14748.03 208
14749.18 240
14750.33 232
14751.47 209
14752.62 215
14753.77 224
14754.92 232
14756.07 234
14757.21 255
14758.36 240
14759.51 248
14760.66 220
14761.81 203
14762.95 202
14764.10 180
14765.25 186
14766.40 188
14767.55 209
14768.70 224
14769.84 218
14770.99 199
14772.14 219
14773.29 235
14774.44 217
14775.59 213
14776.74 225
14777.88 198
14779.03 168
14780.18 180
14781.33 206
14782.48 224
14783.63 204
14784.78 231
14785.93 209
14787.08 192
14788.22 193
14789.37 196
14790.52 192
14791.67 194
14792.82 233
14793.97 205
14795.12 211
14796.27 188
14797.42 196
14798.57 195
14799.72 182
14800.87 188
14802.02 187
14803.17 224
14804.32 192
14805.47 209
14806.62 193
14807.77 167
14808.92 178
14810.07 190
14811.22 226
14812.37 215
14813.52 181
14814.67 214
14815.82 207
14816.97 241
14818.12 207
14819.27 204
14820.42 185
14821.57 197
14822.72 209
14823.87 214
14825.02 189
14826.17 186
14827.32 197
14828.47 208
14829.62 231
14830.78 217
14831.93 217
14833.08 208
14834.23 219
14835.38 217
14836.53 193
14837.68 215
14838.83 176
14839.98 186
14841.13 205
14842.29 218
14843.44 189
14844.59 196
14845.74 212
14846.89 217
14848.04 198
14849.19 209
14850.35 213
14851.50 215
14852.65 210
14853.80 202
14854.95 190
14856.10 205
14857.26 172
14858.41 211
14859.56 200
14860.71 210
14861.86 197
14863.02 200
14864.17 184
14865.32 193
14866.47 200
14867.63 220
14868.78 225
14869.93 217
14871.08 235
14872.23 212
14873.39 219
14874.54 204
14875.69 234
14876.84 251
14878.00 187
14879.15 205
14880.30 212
14881.46 212
14882.61 201
14883.76 171
14884.91 203
14886.07 233
14887.22 198
14888.37 192
14889.53 200
14890.68 191
14891.83 194
14892.99 172
14894.14 171
14895.29 190
14896.45 175
14897.60 172
14898.75 163
14899.91 198
14901.06 197
14902.21 230
14903.37 210
14904.52 191
14905.67 187
14906.83 180
14907.98 209
14909.14 175
14910.29 175
14911.44 177
14912.60 186
14913.75 210
14914.91 175
14916.06 169
14917.21 174
14918.37 210
14919.52 251
14920.68 182
14921.83 223
14922.99 197
14924.14 242
14925.30 201
14926.45 201
14927.60 178
14928.76 180
14929.91 217
14931.07 191
14932.22 170
14933.38 215
14934.53 210
14935.69 185
14936.84 187
14938.00 188
14939.15 184
14940.31 217
14941.46 178
14942.62 161
14943.77 207
14944.93 218
14946.08 199
14947.24 224
14948.39 187
14949.55 208
14950.71 217
14951.86 199
14953.02 199
14954.17 179
14955.33 188
14956.48 179
14957.64 203
14958.80 231
14959.95 189
14961.11 185
14962.26 165
14963.42 187
14964.57 204
14965.73 222
14966.89 201
14968.04 205
14969.20 239
14970.36 214
14971.51 254
14972.67 245
14973.82 174
14974.98 167
14976.14 176
14977.29 183
14978.45 204
14979.61 214
14980.76 195
14981.92 192
14983.08 165
14984.23 161
14985.39 245
14986.55 213
14987.70 214
14988.86 238
14990.02 207
14991.18 219
14992.33 200
14993.49 188
14994.65 169
14995.80 190
14996.96 208
14998.12 225
14999.28 185
15000.43 198
15001.59 213
15002.75 204
15003.91 200
15005.06 204
15006.22 192
15007.38 212
15008.54 192
15009.69 199
15010.85 164
15012.01 168
15013.17 191
15014.33 214
15015.48 209
15016.64 192
15017.80 166
15018.96 207
15020.12 182
15021.27 191
15022.43 219
15023.59 220
15024.75 202
15025.91 207
15027.07 172
15028.23 194
15029.38 211
15030.54 175
15031.70 196
15032.86 213
15034.02 229
15035.18 203
15036.34 180
15037.49 151
15038.65 188
15039.81 215
15040.97 173
15042.13 172
15043.29 219
15044.45 178
15045.61 200
15046.77 182
15047.93 171
15049.09 197
15050.24 199
15051.40 196
15052.56 213
15053.72 183
15054.88 171
15056.04 148
15057.20 139
15058.36 172
15059.52 172
15060.68 201
15061.84 200
15063.00 191
15064.16 162
15065.32 197
15066.48 184
15067.64 171
15068.80 196
15069.96 171
15071.12 181
15072.28 181
15073.44 196
15074.60 197
15075.76 163
15076.92 183
15078.08 209
15079.24 187
15080.40 174
15081.56 173
15082.72 183
15083.89 172
15085.05 164
15086.21 214
15087.37 173
15088.53 167
15089.69 190
15090.85 187
15092.01 213
15093.17 195
15094.33 171
15095.49 180
15096.66 207
15097.82 175
15098.98 157
15100.14 173
15101.30 185
15102.46 203
15103.62 204
15104.78 192
15105.95 226
15107.11 238
15108.27 233
15109.43 184
15110.59 166
15111.75 195
15112.92 195
15114.08 179
15115.24 186
15116.40 164
15117.56 195
15118.73 188
15119.89 202
15121.05 188
15122.21 179
15123.37 145
15124.54 163
15125.70 183
15126.86 192
15128.02 171
15129.19 170
15130.35 192
15131.51 190
15132.67 208
15133.84 211
15135.00 191
15136.16 188
15137.32 205
15138.49 189
15139.65 183
15140.81 185
15141.97 166
15143.14 161
15144.30 169
15145.46 178
15146.63 142
15147.79 189
15148.95 201
15150.12 178
15151.28 162
15152.44 175
15153.61 173
15154.77 201
15155.93 207
15157.10 158
15158.26 169
15159.42 184
15160.59 199
15161.75 169
15162.91 168
15164.08 181
15165.24 173
15166.41 184
15167.57 188
15168.73 150
15169.90 196
15171.06 172
15172.23 187
15173.39 204
15174.55 212
15175.72 196
15176.88 194
15178.05 206
15179.21 162
15180.38 175
15181.54 164
15182.70 187
15183.87 167
15185.03 196
15186.20 194
15187.36 199
15188.53 186
15189.69 183
15190.86 213
15192.02 192
15193.19 184
15194.35 167
15195.52 187
15196.68 205
15197.85 201
15199.01 174
15200.18 176
15201.34 170
15202.51 188
15203.67 164
15204.84 181
15206.00 197
15207.17 218
15208.33 184
15209.50 205
15210.66 199
15211.83 192
15213.00 188
15214.16 192
15215.33 166
15216.49 191
15217.66 206
15218.82 180
15219.99 218
15221.16 170
15222.32 179
15223.49 206
15224.65 208
15225.82 221
15226.99 163
15228.15 164
15229.32 214
15230.49 186
15231.65 174
15232.82 208
15233.98 213
15235.15 195
15236.32 210
15237.48 189
15238.65 188
15239.82 191
15240.98 198
15242.15 199
15243.32 185
15244.48 225
15245.65 182
15246.82 187
15247.98 212
15249.15 204
15250.32 215
15251.49 175
15252.65 168
15253.82 159
15254.99 151
15256.16 149
15257.32 221
15258.49 197
15259.66 200
15260.82 204
15261.99 207
15263.16 206
15264.33 197
15265.49 201
15266.66 216
15267.83 220
15269.00 182
15270.17 174
15271.33 204
15272.50 214
15273.67 233
15274.84 193
15276.01 160
15277.17 178
15278.34 188
15279.51 179
15280.68 206
15281.85 211
15283.01 183
15284.18 163
15285.35 216
15286.52 192
15287.69 187
15288.86 189
15290.03 194
15291.19 204
15292.36 202
15293.53 175
15294.70 150
15295.87 177
15297.04 186
15298.21 198
15299.38 193
15300.54 187
15301.71 186
15302.88 212
15304.05 185
15305.22 185
15306.39 177
15307.56 188
15308.73 179
15309.90 197
15311.07 207
15312.24 214
15313.41 195
15314.58 182
15315.75 189
15316.92 185
15318.09 188
15319.25 177
15320.42 155
15321.59 162
15322.76 177
15323.93 192
15325.10 161
15326.27 159
15327.44 179
15328.61 202
15329.78 221
15330.95 223
15332.12 194
15333.29 186
15334.46 222
15335.64 172
15336.81 225
15337.98 205
15339.15 202
15340.32 203
15341.49 163
15342.66 183
15343.83 196
15345.00 161
15346.17 203
15347.34 158
15348.51 173
15349.68 165
15350.85 190
15352.02 173
15353.20 164
15354.37 177
15355.54 171
15356.71 162
15357.88 202
15359.05 157
15360.22 145
15361.39 201
15362.57 166
15363.74 191
15364.91 178
15366.08 191
15367.25 180
15368.42 161
15369.59 194
15370.77 164
15371.94 191
15373.11 220
15374.28 199
15375.45 199
15376.63 203
15377.80 193
15378.97 204
15380.14 196
15381.31 196
15382.49 179
15383.66 206
15384.83 215
15386.00 160
15387.17 203
15388.35 194
15389.52 216
15390.69 203
15391.86 176
15393.04 174
15394.21 160
15395.38 164
15396.55 164
15397.73 185
15398.90 190
15400.07 179
15401.25 192
15402.42 200
15403.59 195
15404.76 211
15405.94 167
15407.11 185
15408.28 208
15409.46 184
15410.63 157
15411.80 192
15412.98 197
15414.15 183
15415.32 163
15416.50 150
15417.67 160
15418.84 184
15420.02 184
15421.19 155
15422.36 134
15423.54 156
15424.71 167
15425.89 194
15427.06 171
15428.23 176
15429.41 177
15430.58 169
15431.76 179
15432.93 182
15434.10 181
15435.28 161
15436.45 172
15437.63 173
15438.80 207
15439.97 185
15441.15 205
15442.32 187
15443.50 164
15444.67 181
15445.85 207
15447.02 219
15448.20 178
15449.37 184
15450.55 181
15451.72 185
15452.89 183
15454.07 180
15455.24 186
15456.42 164
15457.59 184
15458.77 177
15459.94 159
15461.12 187
15462.30 188
15463.47 189
15464.65 152
15465.82 159
15467.00 193
15468.17 192
15469.35 197
15470.52 214
15471.70 215
15472.87 200
15474.05 173
15475.22 208
15476.40 169
15477.58 196
15478.75 179
15479.93 176
15481.10 220
15482.28 195
15483.46 171
15484.63 168
15485.81 162
15486.98 153
15488.16 155
15489.34 195
15490.51 205
15491.69 186
15492.87 170
15494.04 166
15495.22 186
15496.39 176
15497.57 157
15498.75 157
15499.92 186
15501.10 176
15502.28 205
15503.45 183
15504.63 165
15505.81 177
15506.98 164
15508.16 174
15509.34 154
15510.52 181
15511.69 186
15512.87 181
15514.05 163
15515.22 189
15516.40 203
15517.58 159
15518.76 156
15519.93 164
15521.11 156
15522.29 174
15523.47 183
15524.64 237
15525.82 165
15527.00 175
15528.18 155
15529.35 181
15530.53 186
15531.71 192
15532.89 190
15534.07 201
15535.24 180
15536.42 148
15537.60 155
15538.78 170
15539.96 187
15541.13 177
15542.31 163
15543.49 174
15544.67 171
15545.85 186
15547.03 160
15548.20 187
15549.38 170
15550.56 193
15551.74 162
15552.92 185
15554.10 164
15555.28 152
15556.45 151
15557.63 161
15558.81 159
15559.99 162
15561.17 170
15562.35 168
15563.53 178
15564.71 199
15565.89 168
15567.07 216
15568.24 186
15569.42 214
15570.60 176
15571.78 158
15572.96 190
15574.14 165
15575.32 164
15576.50 164
15577.68 188
15578.86 209
15580.04 158
15581.22 181
15582.40 159
15583.58 170
15584.76 166
15585.94 188
15587.12 182
15588.30 207
15589.48 166
15590.66 173
15591.84 187
15593.02 216
15594.20 186
15595.38 184
15596.56 187
15597.74 172
15598.92 175
15600.10 196
15601.28 149
15602.46 171
15603.64 182
15604.82 200
15606.00 200
15607.18 194
15608.36 156
15609.55 157
15610.73 195
15611.91 192
15613.09 198
15614.27 182
15615.45 167
15616.63 184
15617.81 177
15618.99 170
15620.17 172
15621.36 200
15622.54 169
15623.72 178
15624.90 212
15626.08 200
15627.26 145
15628.44 217
15629.63 151
15630.81 174
15631.99 173
15633.17 156
15634.35 180
15635.53 186
15636.72 233
15637.90 199
15639.08 196
15640.26 191
15641.44 157
15642.63 162
15643.81 187
15644.99 176
15646.17 174
15647.35 197
15648.54 170
15649.72 157
15650.90 212
15652.08 208
15653.27 215
15654.45 202
15655.63 186
15656.81 218
15658.00 206
15659.18 187
15660.36 180
15661.54 175
15662.73 185
15663.91 195
15665.09 171
15666.28 205
15667.46 206
15668.64 216
15669.82 178
15671.01 175
15672.19 159
15673.37 209
15674.56 210
15675.74 178
15676.92 164
15678.11 181
15679.29 204
15680.47 193
15681.66 167
15682.84 191
15684.03 189
15685.21 191
15686.39 211
15687.58 195
15688.76 180
15689.94 203
15691.13 195
15692.31 196
15693.50 171
15694.68 178
15695.86 195
15697.05 186
15698.23 164
15699.42 175
15700.60 197
15701.78 195
15702.97 173
15704.15 175
15705.34 164
15706.52 182
15707.71 171
15708.89 185
15710.08 165
15711.26 183
15712.45 199
15713.63 197
15714.81 208
15716.00 186
15717.18 183
15718.37 162
15719.55 162
15720.74 216
15721.92 195
15723.11 227
15724.29 177
15725.48 179
15726.66 192
15727.85 192
15729.04 195
15730.22 189
15731.41 169
15732.59 173
15733.78 208
15734.96 222
15736.15 165
15737.33 165
15738.52 193
15739.71 201
15740.89 180
15742.08 222
15743.26 188
15744.45 187
15745.63 219
15746.82 191
15748.01 179
15749.19 169
15750.38 201
15751.56 203
15752.75 230
15753.94 209
15755.12 169
15756.31 189
15757.50 194
15758.68 222
15759.87 200
15761.06 165
15762.24 190
15763.43 217
15764.62 202
15765.80 183
15766.99 149
15768.18 209
15769.36 219
15770.55 204
15771.74 176
15772.92 204
15774.11 202
15775.30 172
15776.48 185
15777.67 182
15778.86 183
15780.05 195
15781.23 220
15782.42 201
15783.61 168
15784.80 193
15785.98 176
15787.17 198
15788.36 239
15789.55 203
15790.73 168
15791.92 182
15793.11 198
15794.30 174
15795.48 200
15796.67 193
15797.86 194
15799.05 176
15800.24 162
15801.42 179
15802.61 171
15803.80 202
15804.99 168
15806.18 188
15807.37 188
15808.55 192
15809.74 183
15810.93 193
15812.12 170
15813.31 156
15814.50 191
15815.68 208
15816.87 202
15818.06 181
15819.25 189
15820.44 163
15821.63 178
15822.82 211
15824.01 190
15825.19 162
15826.38 171
15827.57 179
15828.76 188
15829.95 207
15831.14 196
15832.33 199
15833.52 196
15834.71 190
15835.90 202
15837.09 182
15838.28 191
15839.47 183
15840.66 217
15841.84 190
15843.03 192
15844.22 162
15845.41 160
15846.60 197
15847.79 163
15848.98 173
15850.17 156
15851.36 160
15852.55 175
15853.74 184
15854.93 186
15856.12 155
15857.31 145
15858.50 212
15859.69 220
15860.88 179
15862.07 185
15863.26 175
15864.46 193
15865.65 176
15866.84 168
15868.03 171
15869.22 178
15870.41 213
15871.60 175
15872.79 177
15873.98 152
15875.17 128
15876.36 169
15877.55 200
15878.74 170
15879.94 204
15881.13 225
15882.32 175
15883.51 188
15884.70 176
15885.89 186
15887.08 181
15888.27 187
15889.46 175
15890.66 173
15891.85 151
15893.04 171
15894.23 177
15895.42 178
15896.61 175
15897.81 167
15899.00 169
15900.19 195
15901.38 184
15902.57 169
15903.76 182
15904.96 185
15906.15 200
15907.34 171
15908.53 179
15909.72 166
15910.92 197
15912.11 176
15913.30 187
15914.49 220
15915.69 194
15916.88 159
15918.07 150
15919.26 144
15920.46 161
15921.65 184
15922.84 196
15924.03 195
15925.23 184
15926.42 162
15927.61 139
15928.81 162
15930.00 184
15931.19 156
15932.38 196
15933.58 196
15934.77 180
15935.96 157
15937.16 150
15938.35 190
15939.54 194
15940.74 189
15941.93 176
15943.12 155
15944.32 170
15945.51 190
15946.70 162
15947.90 157
15949.09 179
15950.28 205
15951.48 197
15952.67 173
15953.87 139
15955.06 169
15956.25 145
15957.45 183
15958.64 177
15959.84 151
15961.03 162
15962.22 166
15963.42 180
15964.61 172
15965.81 174
15967.00 176
15968.19 161
15969.39 142
15970.58 149
15971.78 143
15972.97 147
15974.17 164
15975.36 157
15976.56 165
15977.75 155
15978.95 190
15980.14 163
15981.34 155
15982.53 148
15983.72 140
15984.92 130
15986.11 177
15987.31 148
15988.50 161
15989.70 176
15990.90 168
15992.09 185
15993.29 174
15994.48 160
15995.68 174
15996.87 193
15998.07 197
15999.26 146
16000.46 131
16001.65 165
16002.85 168
16004.05 184
16005.24 145
16006.44 158
16007.63 146
16008.83 147
16010.02 162
16011.22 134
16012.42 149
16013.61 195
16014.81 172
16016.00 159
16017.20 156
16018.40 158
16019.59 173
16020.79 162
16021.99 155
16023.18 165
16024.38 157
16025.58 239
16026.77 193
16027.97 161
16029.16 193
16030.36 181
16031.56 192
16032.76 150
16033.95 153
16035.15 144
16036.35 142
16037.54 155
16038.74 139
16039.94 149
16041.13 152
16042.33 150
16043.53 151
16044.73 185
16045.92 161
16047.12 158
16048.32 155
16049.51 163
16050.71 173
16051.91 174
16053.11 149
16054.30 189
16055.50 201
16056.70 159
16057.90 169
16059.10 150
16060.29 135
16061.49 163
16062.69 162
16063.89 159
16065.08 158
16066.28 164
16067.48 165
16068.68 153
16069.88 138
16071.07 174
16072.27 148
16073.47 176
16074.67 191
16075.87 153
16077.07 147
16078.26 181
16079.46 157
16080.66 175
16081.86 149
16083.06 152
16084.26 130
16085.46 176
16086.66 156
16087.85 160
16089.05 167
16090.25 146
16091.45 162
16092.65 160
16093.85 172
16095.05 142
16096.25 124
16097.45 135
16098.65 178
16099.84 160
16101.04 163
16102.24 128
16103.44 145
16104.64 139
16105.84 153
16107.04 170
16108.24 143
16109.44 168
16110.64 136
16111.84 135
16113.04 142
16114.24 143
16115.44 166
16116.64 170
16117.84 146
16119.04 141
16120.24 129
16121.44 153
16122.64 182
16123.84 122
16125.04 124
16126.24 129
16127.44 175
16128.64 190
16129.84 176
16131.04 164
16132.24 139
16133.44 141
16134.64 141
16135.84 140
16137.04 166
16138.25 156
16139.45 142
16140.65 140
16141.85 142
16143.05 154
16144.25 165
16145.45 160
16146.65 136
16147.85 143
16149.05 137
16150.25 118
16151.46 120
16152.66 121
16153.86 138
16155.06 166
16156.26 173
16157.46 162
16158.66 146
16159.87 150
16161.07 124
16162.27 130
16163.47 135
16164.67 161
16165.87 166
16167.08 155
16168.28 135
16169.48 152
16170.68 135
16171.88 138
16173.09 138
16174.29 140
16175.49 147
16176.69 163
16177.89 131
16179.10 141
16180.30 135
16181.50 137
16182.70 152
16183.91 160
16185.11 163
16186.31 153
16187.51 179
16188.72 168
16189.92 150
16191.12 127
16192.32 152
16193.53 135
16194.73 154
16195.93 159
16197.13 148
16198.34 145
16199.54 133
16200.74 133
16201.95 166
16203.15 148
16204.35 180
16205.56 150
16206.76 127
16207.96 115
16209.17 122
16210.37 152
16211.57 165
16212.78 177
16213.98 164
16215.18 162
16216.39 138
16217.59 150
16218.79 190
16220.00 184
16221.20 138
16222.41 141
16223.61 160
16224.81 139
16226.02 159
16227.22 143
16228.43 165
16229.63 144
16230.83 133
16232.04 140
16233.24 170
16234.45 152
16235.65 170
16236.86 143
16238.06 136
16239.26 133
16240.47 143
16241.67 157
16242.88 152
16244.08 137
16245.29 137
16246.49 176
16247.70 139
16248.90 140
16250.11 130
16251.31 139
16252.52 156
16253.72 140
16254.93 150
16256.13 157
16257.34 141
16258.54 172
16259.75 159
16260.95 147
16262.16 135
16263.36 149
16264.57 140
16265.77 185
16266.98 172
16268.19 143
16269.39 141
16270.60 148
16271.80 157
16273.01 152
16274.21 204
16275.42 169
16276.63 139
16277.83 157
16279.04 156
16280.24 131
16281.45 158
16282.66 150
16283.86 144
16285.07 140
16286.27 135
16287.48 162
16288.69 196
16289.89 172
16291.10 171
16292.31 193
16293.51 151
16294.72 160
16295.93 132
16297.13 139
16298.34 153
16299.55 131
16300.75 147
16301.96 179
16303.17 146
16304.37 154
16305.58 145
16306.79 158
16307.99 148
16309.20 155
16310.41 160
16311.62 163
16312.82 201
16314.03 162
16315.24 136
16316.44 130
16317.65 137
16318.86 148
16320.07 174
16321.27 157
16322.48 142
16323.69 127
16324.90 133
16326.10 138
16327.31 137
16328.52 174
16329.73 139
16330.94 164
16332.14 146
16333.35 129
16334.56 150
16335.77 175
16336.98 165
16338.18 127
16339.39 140
16340.60 164
16341.81 181
16343.02 157
16344.23 139
16345.43 167
16346.64 171
16347.85 171
16349.06 155
16350.27 149
16351.48 157
16352.69 144
16353.89 144
16355.10 161
16356.31 163
16357.52 150
16358.73 183
16359.94 143
16361.15 154
16362.36 146
16363.57 151
16364.77 158
16365.98 161
16367.19 140
16368.40 135
16369.61 157
16370.82 155
16372.03 146
16373.24 151
16374.45 144
16375.66 147
16376.87 139
16378.08 143
16379.29 136
16380.50 120
16381.71 149
16382.92 147
16384.13 133
16385.34 147
16386.55 139
16387.76 147
16388.97 136
16390.18 162
16391.39 133
16392.60 156
16393.81 179
16395.02 157
16396.23 109
16397.44 92
16398.65 134
16399.86 126
16401.07 133
16402.28 137
16403.49 130
16404.70 145
16405.91 118
16407.12 157
16408.33 147
16409.54 163
16410.76 127
16411.97 141
16413.18 126
16414.39 117
16415.60 144
16416.81 136
16418.02 148
16419.23 139
16420.44 173
16421.66 171
16422.87 161
16424.08 172
16425.29 136
16426.50 134
16427.71 141
16428.92 134
16430.14 135
16431.35 133
16432.56 114
16433.77 134
16434.98 153
16436.19 142
16437.41 142
16438.62 146
16439.83 159
16441.04 137
16442.25 141
16443.47 139
16444.68 148
16445.89 141
16447.10 172
16448.31 137
16449.53 137
16450.74 172
16451.95 133
16453.16 128
16454.38 116
16455.59 151
16456.80 114
16458.01 116
16459.23 137
16460.44 127
16461.65 124
16462.86 132
16464.08 134
16465.29 135
16466.50 145
16467.72 152
16468.93 128
16470.14 122
16471.35 115
16472.57 138
16473.78 159
16474.99 167
16476.21 119
16477.42 126
16478.63 135
16479.85 148
16481.06 126
16482.27 120
16483.49 142
16484.70 142
16485.92 138
16487.13 128
16488.34 137
16489.56 165
16490.77 146
16491.98 142
16493.20 123
16494.41 118
16495.63 127
16496.84 137
16498.05 113
16499.27 98
16500.48 121
16501.70 151
16502.91 140
16504.13 114
16505.34 142
16506.55 147
16507.77 139
16508.98 138
16510.20 129
16511.41 144
16512.63 157
16513.84 125
16515.06 139
16516.27 115
16517.49 130
16518.70 134
16519.92 135
16521.13 142
16522.35 104
16523.56 140
16524.78 100
16525.99 101
16527.21 116
16528.42 109
16529.64 121
16530.85 127
16532.07 111
16533.28 120
16534.50 137
16535.71 128
16536.93 146
16538.14 138
16539.36 149
16540.58 124
16541.79 125
16543.01 136
16544.22 118
16545.44 112
16546.65 168
16547.87 150
16549.09 126
16550.30 116
16551.52 120
16552.73 137
16553.95 129
16555.17 95
16556.38 128
16557.60 137
16558.82 131
16560.03 134
16561.25 118
16562.46 137
16563.68 123
16564.90 123
16566.11 140
16567.33 131
16568.55 121
16569.76 147
16570.98 149
16572.20 121
16573.41 137
16574.63 141
16575.85 142
16577.07 149
16578.28 136
16579.50 106
16580.72 120
16581.93 144
16583.15 130
16584.37 143
16585.59 142
16586.80 123
16588.02 125
16589.24 127
16590.46 160
16591.67 151
16592.89 142
16594.11 121
16595.33 143
16596.54 115
16597.76 134
16598.98 115
16600.20 120
16601.41 154
16602.63 132
16603.85 115
16605.07 113
16606.29 116
16607.50 127
16608.72 146
16609.94 99
16611.16 119
16612.38 131
16613.60 125
16614.81 121
16616.03 123
16617.25 133
16618.47 148
16619.69 147
16620.91 144
16622.13 115
16623.34 140
16624.56 135
16625.78 127
16627.00 128
16628.22 128
16629.44 156
16630.66 139
16631.88 135
16633.10 131
16634.31 117
16635.53 139
16636.75 156
16637.97 142
16639.19 130
16640.41 118
16641.63 132
16642.85 119
16644.07 136
16645.29 117
16646.51 104
16647.73 130
16648.95 114
16650.17 98
16651.39 110
16652.61 125
16653.83 123
16655.05 130
16656.27 96
16657.49 130
16658.71 132
16659.93 140
16661.15 122
16662.37 105
16663.59 122
16664.81 124
16666.03 139
16667.25 140
16668.47 136
16669.69 122
16670.91 97
16672.13 111
16673.35 113
16674.57 142
16675.79 143
16677.01 101
16678.23 121
16679.45 111
16680.67 109
16681.89 91
16683.12 110
16684.34 132
16685.56 123
16686.78 134
16688.00 123
16689.22 122
16690.44 143
16691.66 145
16692.88 123
16694.11 127
16695.33 158
16696.55 160
16697.77 145
16698.99 127
16700.21 107
16701.43 139
16702.66 110
16703.88 108
16705.10 125
16706.32 115
16707.54 126
16708.77 124
16709.99 131
16711.21 123
16712.43 117
16713.65 115
16714.87 124
16716.10 110
16717.32 120
16718.54 129
16719.76 110
16720.99 120
16722.21 128
16723.43 122
16724.65 132
16725.88 113
16727.10 122
16728.32 125
16729.54 124
16730.77 136
16731.99 114
16733.21 128
16734.43 141
16735.66 137
16736.88 147
16738.10 110
16739.33 103
16740.55 108
16741.77 121
16742.99 128
16744.22 135
16745.44 118
16746.66 118
16747.89 114
16749.11 111
16750.33 112
16751.56 103
16752.78 119
16754.00 126
16755.23 110
16756.45 119
16757.68 127
16758.90 131
16760.12 113
16761.35 134
16762.57 118
16763.79 140
16765.02 149
16766.24 109
16767.47 103
16768.69 111
16769.91 117
16771.14 91
16772.36 131
16773.59 155
16774.81 130
16776.04 111
16777.26 140
16778.48 139
16779.71 121
16780.93 128
16782.16 139
16783.38 109
16784.61 127
16785.83 134
16787.06 103
16788.28 131
16789.51 123
16790.73 152
16791.96 141
16793.18 138
16794.41 144
16795.63 121
16796.86 120
16798.08 102
16799.31 104
16800.53 135
16801.76 114
16802.98 124
16804.21 127
16805.43 102
16806.66 114
16807.88 116
16809.11 110
16810.33 139
16811.56 148
16812.79 127
16814.01 143
16815.24 129
16816.46 138
16817.69 138
16818.91 126
16820.14 138
16821.37 122
16822.59 146
16823.82 115
16825.04 121
16826.27 116
16827.50 118
16828.72 131
16829.95 144
16831.18 125
16832.40 126
16833.63 118
16834.86 123
16836.08 124
16837.31 115
16838.53 117
16839.76 113
16840.99 139
16842.21 152
16843.44 117
16844.67 106
16845.90 149
16847.12 135
16848.35 122
16849.58 151
16850.80 135
16852.03 99
16853.26 120
16854.48 110
16855.71 111
16856.94 109
16858.17 109
16859.39 120
16860.62 139
16861.85 124
16863.08 92
16864.30 108
16865.53 138
16866.76 131
16867.99 109
16869.21 134
16870.44 113
16871.67 123
16872.90 149
16874.13 108
16875.35 131
16876.58 128
16877.81 105
16879.04 127
16880.27 109
16881.49 114
16882.72 159
16883.95 128
16885.18 123
16886.41 126
16887.64 124
16888.86 130
16890.09 115
16891.32 123
16892.55 127
16893.78 156
16895.01 137
16896.24 141
16897.46 120
16898.69 113
16899.92 138
16901.15 136
16902.38 131
16903.61 141
16904.84 152
16906.07 140
16907.30 145
16908.53 112
16909.75 115
16910.98 113
16912.21 110
16913.44 124
16914.67 107
16915.90 120
16917.13 127
16918.36 109
16919.59 114
16920.82 105
16922.05 144
16923.28 144
16924.51 150
16925.74 107
16926.97 114
16928.20 129
16929.43 113
16930.66 115
16931.89 129
16933.12 111
16934.35 92
16935.58 110
16936.81 116
16938.04 116
16939.27 104
16940.50 123
16941.73 132
16942.96 125
16944.19 96
16945.42 90
16946.65 123
16947.88 120
16949.11 111
16950.34 116
16951.57 124
16952.80 121
16954.04 138
16955.27 154
16956.50 128
16957.73 123
16958.96 129
16960.19 132
16961.42 139
16962.65 132
16963.88 126
16965.11 130
16966.35 128
16967.58 133
16968.81 104
16970.04 114
16971.27 156
16972.50 108
16973.73 95
16974.97 104
16976.20 108
16977.43 126
16978.66 116
16979.89 112
16981.12 106
16982.36 105
16983.59 133
16984.82 106
16986.05 99
16987.28 112
16988.52 104
16989.75 120
16990.98 113
16992.21 76
16993.45 87
16994.68 102
16995.91 145
16997.14 117
16998.37 125
16999.61 115
17000.84 145
17002.07 134
17003.31 101
17004.54 113
17005.77 103
17007.00 115
17008.24 114
17009.47 90
17010.70 106
17011.93 129
17013.17 129
17014.40 140
17015.63 93
17016.87 132
17018.10 136
17019.33 129
17020.57 131
17021.80 115
17023.03 126
17024.27 125
17025.50 137
17026.73 113
17027.97 157
17029.20 143
17030.43 110
17031.67 120
17032.90 111
17034.14 135
17035.37 138
17036.60 134
17037.84 116
17039.07 106
17040.30 112
17041.54 106
17042.77 118
17044.01 100
17045.24 135
17046.47 125
17047.71 105
17048.94 131
17050.18 131
17051.41 115
17052.65 108
17053.88 92
17055.12 112
17056.35 125
17057.58 123
17058.82 113
17060.05 129
17061.29 118
17062.52 110
17063.76 120
17064.99 117
17066.23 132
17067.46 121
17068.70 85
17069.93 122
17071.17 122
17072.40 130
17073.64 117
17074.87 110
17076.11 100
17077.34 122
17078.58 119
17079.81 100
17081.05 100
17082.29 84
17083.52 123
17084.76 119
17085.99 113
17087.23 129
17088.46 134
17089.70 113
17090.94 113
17092.17 93
17093.41 106
17094.64 131
17095.88 106
17097.12 112
17098.35 129
17099.59 115
17100.82 112
17102.06 120
17103.30 106
17104.53 99
17105.77 113
17107.00 127
17108.24 134
17109.48 132
17110.71 112
17111.95 141
17113.19 122
17114.42 132
17115.66 115
17116.90 81
17118.13 85
17119.37 106
17120.61 137
17121.85 132
17123.08 135
17124.32 114
17125.56 134
17126.79 120
17128.03 139
17129.27 126
17130.50 118
17131.74 140
17132.98 106
17134.22 88
17135.45 117
17136.69 99
17137.93 96
17139.17 123
17140.40 119
17141.64 136
17142.88 115
17144.12 128
17145.36 129
17146.59 104
17147.83 119
17149.07 134
17150.31 108
17151.54 108
17152.78 124
17154.02 107
17155.26 112
17156.50 102
17157.74 84
17158.97 108
17160.21 139
17161.45 111
17162.69 124
17163.93 88
17165.17 114
17166.40 136
17167.64 116
17168.88 120
17170.12 108
17171.36 99
17172.60 97
17173.84 124
17175.08 109
17176.31 132
17177.55 110
17178.79 110
17180.03 90
17181.27 88
17182.51 105
17183.75 149
17184.99 118
17186.23 141
17187.47 140
17188.71 128
17189.94 119
17191.18 122
17192.42 116
17193.66 114
17194.90 108
17196.14 73
17197.38 90
17198.62 125
17199.86 101
17201.10 132
17202.34 105
17203.58 109
17204.82 105
17206.06 129
17207.30 116
17208.54 104
17209.78 124
17211.02 118
17212.26 126
17213.50 117
17214.74 120
17215.98 110
17217.22 105
17218.46 134
17219.70 109
17220.94 109
17222.18 132
17223.43 108
17224.67 99
17225.91 136
17227.15 132
17228.39 136
17229.63 132
17230.87 122
17232.11 122
17233.35 115
17234.59 131
17235.83 137
17237.08 94
17238.32 102
17239.56 111
17240.80 116
17242.04 114
17243.28 104
17244.52 114
17245.76 114
17247.01 117
17248.25 116
17249.49 119
17250.73 134
17251.97 127
17253.21 115
17254.46 81
17255.70 101
17256.94 107
17258.18 118
17259.42 115
17260.66 130
17261.91 125
17263.15 103
17264.39 94
17265.63 109
17266.87 98
17268.12 96
17269.36 111
17270.60 104
17271.84 104
17273.09 141
17274.33 107
17275.57 87
17276.81 123
17278.06 108
17279.30 132
17280.54 114
17281.78 105
17283.03 134
17284.27 110
17285.51 141
17286.76 100
17288.00 107
17289.24 115
17290.48 131
17291.73 101
17292.97 137
17294.21 105
17295.46 109
17296.70 114
17297.94 105
17299.19 148
17300.43 119
17301.67 101
17302.92 118
17304.16 132
17305.40 107
17306.65 127
17307.89 103
17309.14 120
17310.38 145
17311.62 121
17312.87 113
17314.11 128
17315.35 97
17316.60 92
17317.84 119
17319.09 141
17320.33 132
17321.58 117
17322.82 124
17324.06 97
17325.31 115
17326.55 95
17327.80 103
17329.04 125
17330.29 127
17331.53 122
17332.77 102
17334.02 104
17335.26 131
17336.51 112
17337.75 115
17339.00 119
17340.24 113
17341.49 124
17342.73 121
17343.98 134
17345.22 114
17346.47 114
17347.71 101
17348.96 102
17350.20 118
17351.45 118
17352.69 101
17353.94 93
17355.18 110
17356.43 108
17357.68 121
17358.92 108
17360.17 107
17361.41 104
17362.66 120
17363.90 100
17365.15 104
17366.39 103
17367.64 101
17368.89 87
17370.13 97
17371.38 107
17372.62 90
17373.87 104
17375.12 119
17376.36 127
17377.61 127
17378.85 119
17380.10 116
17381.35 125
17382.59 124
17383.84 110
17385.09 82
17386.33 118
17387.58 138
17388.83 97
17390.07 113
17391.32 135
17392.57 108
17393.81 118
17395.06 103
17396.31 86
17397.55 109
17398.80 110
17400.05 108
17401.29 121
17402.54 108
17403.79 109
17405.04 107
17406.28 149
17407.53 124
17408.78 105
17410.02 101
17411.27 104
17412.52 105
17413.77 101
17415.01 92
17416.26 111
17417.51 156
17418.76 88
17420.00 83
17421.25 120
17422.50 103
17423.75 115
17425.00 120
17426.24 83
17427.49 90
17428.74 89
17429.99 83
17431.24 110
17432.48 119
17433.73 136
17434.98 141
17436.23 112
17437.48 96
17438.73 98
17439.97 127
17441.22 125
17442.47 123
17443.72 117
17444.97 102
17446.22 93
17447.47 103
17448.71 103
17449.96 123
17451.21 122
17452.46 100
17453.71 120
17454.96 104
17456.21 127
17457.46 99
17458.71 96
17459.95 109
17461.20 108
17462.45 101
17463.70 91
17464.95 95
17466.20 115
17467.45 102
17468.70 127
17469.95 105
17471.20 108
17472.45 102
17473.70 104
17474.95 101
17476.20 101
17477.45 138
17478.70 91
17479.95 100
17481.20 88
17482.45 114
17483.70 120
17484.95 110
17486.20 129
17487.45 97
17488.70 104
17489.95 135
17491.20 120
17492.45 129
17493.70 134
17494.95 105
17496.20 140
17497.45 111
17498.70 90
17499.95 101
17501.20 112
17502.45 98
17503.70 93
17504.95 119
17506.20 88
17507.46 108
17508.71 110
17509.96 91
17511.21 86
17512.46 119
17513.71 88
17514.96 79
17516.21 91
17517.46 114
17518.71 111
17519.97 89
17521.22 84
17522.47 107
17523.72 123
17524.97 106
17526.22 119
17527.47 123
17528.73 127
17529.98 113
17531.23 120
17532.48 110
17533.73 115
17534.99 106
17536.24 103
17537.49 97
17538.74 119
17539.99 112
17541.25 114
17542.50 124
17543.75 108
17545.00 109
17546.25 113
17547.51 104
17548.76 114
17550.01 118
17551.26 95
17552.52 108
17553.77 96
17555.02 91
17556.27 116
17557.53 144
17558.78 109
17560.03 115
17561.28 133
17562.54 83
17563.79 107
17565.04 125
17566.30 88
17567.55 82
17568.80 84
17570.05 113
17571.31 118
17572.56 103
17573.81 119
17575.07 142
17576.32 116
17577.57 115
17578.83 106
17580.08 106
17581.33 109
17582.59 137
17583.84 132
17585.10 98
17586.35 108
17587.60 126
17588.86 89
17590.11 101
17591.36 109
17592.62 89
17593.87 112
17595.13 110
17596.38 114
17597.63 119
17598.89 108
17600.14 128
17601.40 122
17602.65 142
17603.90 123
17605.16 126
17606.41 110
17607.67 102
17608.92 123
17610.18 124
17611.43 106
17612.69 95
17613.94 121
17615.20 102
17616.45 103
17617.71 94
17618.96 95
17620.21 117
17621.47 118
17622.72 112
17623.98 79
17625.23 114
17626.49 117
17627.75 131
17629.00 144
17630.26 137
17631.51 93
17632.77 98
17634.02 87
17635.28 113
17636.53 68
17637.79 98
17639.04 107
17640.30 103
17641.55 82
17642.81 99
17644.07 114
17645.32 118
17646.58 115
17647.83 125
17649.09 127
17650.35 106
17651.60 101
17652.86 114
17654.11 114
17655.37 103
17656.63 111
17657.88 103
17659.14 99
17660.39 98
17661.65 110
17662.91 113
17664.16 112
17665.42 90
17666.68 92
17667.93 88
17669.19 86
17670.45 96
17671.70 102
17672.96 106
17674.22 101
17675.47 120
17676.73 112
17677.99 85
17679.24 91
17680.50 103
17681.76 98
17683.02 75
17684.27 109
17685.53 124
17686.79 120
17688.05 94
17689.30 104
17690.56 122
17691.82 109
17693.07 104
17694.33 83
17695.59 116
17696.85 107
17698.11 112
17699.36 88
17700.62 88
17701.88 92
17703.14 96
17704.39 95
17705.65 115
17706.91 105
17708.17 101
17709.43 115
17710.68 118
17711.94 100
17713.20 111
17714.46 96
17715.72 112
17716.98 115
17718.23 108
17719.49 94
17720.75 99
17722.01 85
17723.27 90
17724.53 110
17725.79 98
17727.04 95
17728.30 102
17729.56 115
17730.82 130
17732.08 120
17733.34 109
17734.60 148
17735.86 92
17737.12 98
17738.37 106
17739.63 88
17740.89 101
17742.15 122
17743.41 104
17744.67 96
17745.93 93
17747.19 95
17748.45 102
17749.71 87
17750.97 96
17752.23 95
17753.49 89
17754.75 103
17756.01 104
17757.27 93
17758.53 110
17759.79 112
17761.05 118
17762.31 124
17763.57 73
17764.83 83
17766.09 122
17767.35 135
17768.61 112
17769.87 108
17771.13 121
17772.39 107
17773.65 108
17774.91 92
17776.17 90
17777.43 129
17778.69 93
17779.95 91
17781.21 122
17782.47 109
17783.73 114
17784.99 101
17786.25 118
17787.51 106
17788.78 109
17790.04 95
17791.30 114
17792.56 111
17793.82 119
17795.08 136
17796.34 123
17797.60 104
17798.86 110
17800.13 124
17801.39 121
17802.65 122
17803.91 109
17805.17 102
17806.43 89
17807.69 86
17808.96 102
17810.22 96
17811.48 115
17812.74 104
17814.00 94
17815.26 113
17816.53 119
17817.79 99
17819.05 111
17820.31 102
17821.57 109
17822.84 111
17824.10 95
17825.36 109
17826.62 95
17827.89 97
17829.15 93
17830.41 119
17831.67 111
17832.93 125
17834.20 96
17835.46 93
17836.72 100
17837.99 80
17839.25 126
17840.51 110
17841.77 98
17843.04 112
17844.30 102
17845.56 94
17846.82 96
17848.09 113
17849.35 113
17850.61 122
17851.88 97
17853.14 114
17854.40 123
17855.67 103
17856.93 118
17858.19 78
17859.46 107
17860.72 80
17861.98 82
17863.25 108
17864.51 95
17865.77 98
17867.04 115
17868.30 119
17869.57 123
17870.83 79
17872.09 110
17873.36 106
17874.62 98
17875.89 105
17877.15 90
17878.41 85
17879.68 105
17880.94 117
17882.21 117
17883.47 100
17884.73 87
17886.00 104
17887.26 92
17888.53 118
17889.79 120
17891.06 114
17892.32 82
17893.59 102
17894.85 108
17896.12 106
17897.38 117
17898.65 136
17899.91 130
17901.17 109
17902.44 111
17903.70 137
17904.97 123
17906.23 99
17907.50 76
17908.77 97
17910.03 105
17911.30 92
17912.56 101
17913.83 116
17915.09 118
17916.36 112
17917.62 110
17918.89 78
17920.15 93
17921.42 115
17922.68 106
17923.95 114
17925.22 104
17926.48 86
17927.75 104
17929.01 107
17930.28 103
17931.55 84
17932.81 122
17934.08 103
17935.34 110
17936.61 111
17937.88 102
17939.14 98
17940.41 97
17941.68 87
17942.94 101
17944.21 99
17945.47 111
17946.74 129
17948.01 106
17949.27 129
17950.54 121
17951.81 82
17953.07 140
17954.34 110
17955.61 102
17956.87 102
17958.14 108
17959.41 103
17960.68 85
17961.94 86
17963.21 110
17964.48 112
17965.74 103
17967.01 132
17968.28 123
17969.55 96
17970.81 116
17972.08 108
17973.35 124
17974.62 113
17975.88 139
17977.15 156
17978.42 88
17979.69 118
17980.95 106
17982.22 96
17983.49 112
17984.76 98
17986.03 115
17987.29 94
17988.56 82
17989.83 101
17991.10 122
17992.37 123
17993.63 84
17994.90 90
17996.17 108
17997.44 107
17998.71 98
17999.98 79
18001.24 90
18002.51 87
18003.78 91
18005.05 136
18006.32 104
18007.59 80
18008.86 108
18010.12 106
18011.39 107
18012.66 90
18013.93 76
18015.20 114
18016.47 85
18017.74 108
18019.01 100
18020.28 91
18021.54 85
18022.81 73
18024.08 91
18025.35 126
18026.62 116
18027.89 119
18029.16 92
18030.43 115
18031.70 112
18032.97 106
18034.24 98
18035.51 93
18036.78 99
18038.05 116
18039.32 117
18040.59 77
18041.86 96
18043.13 118
18044.40 103
18045.67 103
18046.94 113
18048.21 104
18049.48 101
18050.75 96
18052.02 85
18053.29 96
18054.56 91
18055.83 108
18057.10 121
18058.37 95
18059.64 123
18060.91 101
18062.18 99
18063.45 117
18064.72 87
18065.99 90
18067.26 103
18068.54 97
18069.81 75
18071.08 82
18072.35 102
18073.62 101
18074.89 112
18076.16 115
18077.43 114
18078.70 108
18079.97 110
18081.25 110
18082.52 83
18083.79 108
18085.06 118
18086.33 123
18087.60 86
18088.87 108
18090.15 110
18091.42 104
18092.69 100
18093.96 113
18095.23 119
18096.50 105
18097.78 95
18099.05 123
18100.32 104
18101.59 103
18102.86 104
18104.14 123
18105.41 80
18106.68 97
18107.95 103
18109.23 117
18110.50 109
18111.77 94
18113.04 80
18114.31 125
18115.59 142
18116.86 120
18118.13 111
18119.40 96
18120.68 99
18121.95 115
18123.22 97
18124.50 99
18125.77 124
18127.04 107
18128.31 87
18129.59 105
18130.86 115
18132.13 110
18133.41 112
18134.68 91
18135.95 74
18137.23 74
18138.50 94
18139.77 110
18141.05 104
18142.32 83
18143.59 120
18144.87 114
18146.14 109
18147.41 102
18148.69 89
18149.96 81
18151.23 111
18152.51 112
18153.78 88
18155.06 88
18156.33 115
18157.60 106
18158.88 98
18160.15 112
18161.43 145
18162.70 109
18163.97 87
18165.25 107
18166.52 83
18167.80 88
18169.07 89
18170.35 110
18171.62 106
18172.90 65
18174.17 86
18175.44 108
18176.72 104
18177.99 102
18179.27 123
18180.54 130
18181.82 102
18183.09 94
18184.37 86
18185.64 94
18186.92 114
18188.19 107
18189.47 117
18190.74 118
18192.02 116
18193.29 97
18194.57 105
18195.84 102
18197.12 92
18198.39 88
18199.67 100
18200.95 87
18202.22 92
18203.50 84
18204.77 96
18206.05 86
18207.32 100
18208.60 94
18209.88 107
18211.15 106
18212.43 90
18213.70 95
18214.98 103
18216.26 106
18217.53 111
18218.81 96
18220.08 113
18221.36 90
18222.64 102
18223.91 99
18225.19 88
18226.47 89
18227.74 109
18229.02 102
18230.29 93
18231.57 90
18232.85 106
18234.12 74
18235.40 118
18236.68 128
18237.95 100
18239.23 74
18240.51 96
18241.79 93
18243.06 93
18244.34 105
18245.62 100
18246.89 101
18248.17 88
18249.45 117
18250.73 105
18252.00 90
18253.28 91
18254.56 98
18255.83 92
18257.11 112
18258.39 124
18259.67 102
18260.94 107
18262.22 112
18263.50 147
18264.78 100
18266.06 95
18267.33 89
18268.61 117
18269.89 99
18271.17 97
18272.45 97
18273.72 89
18275.00 81
18276.28 109
18277.56 106
18278.84 120
18280.11 111
18281.39 104
18282.67 112
18283.95 119
18285.23 66
18286.51 80
18287.78 100
18289.06 105
18290.34 113
18291.62 93
18292.90 89
18294.18 98
18295.46 80
18296.74 96
18298.01 122
18299.29 86
18300.57 89
18301.85 102
18303.13 87
18304.41 78
18305.69 113
18306.97 91
18308.25 98
18309.53 89
18310.81 84
18312.09 113
18313.37 98
18314.64 126
18315.92 109
18317.20 110
18318.48 108
18319.76 107
18321.04 101
18322.32 85
18323.60 106
18324.88 88
18326.16 84
18327.44 79
18328.72 73
18330.00 77
18331.28 100
18332.56 99
18333.84 120
18335.12 81
18336.40 102
18337.68 100
18338.96 109
18340.24 91
18341.52 88
18342.80 79
18344.09 95
18345.37 108
18346.65 112
18347.93 111
18349.21 99
18350.49 93
18351.77 86
18353.05 97
18354.33 122
18355.61 108
18356.89 113
18358.17 132
18359.46 101
18360.74 145
18362.02 89
18363.30 101
18364.58 100
18365.86 129
18367.14 94
18368.42 105
18369.71 87
18370.99 81
18372.27 76
18373.55 83
18374.83 109
18376.11 95
18377.39 126
18378.68 86
18379.96 99
18381.24 92
18382.52 108
18383.80 75
18385.09 93
18386.37 96
18387.65 121
18388.93 103
18390.21 107
18391.50 105
18392.78 85
18394.06 97
18395.34 93
18396.63 103
18397.91 98
18399.19 95
18400.47 84
18401.76 83
18403.04 99
18404.32 116
18405.60 86
18406.89 97
18408.17 82
18409.45 78
18410.73 76
18412.02 86
18413.30 96
18414.58 70
18415.87 80
18417.15 89
18418.43 98
18419.72 82
18421.00 88
18422.28 90
18423.57 73
18424.85 84
18426.13 86
18427.42 106
18428.70 113
18429.98 98
18431.27 102
18432.55 88
18433.83 76
18435.12 87
18436.40 106
18437.68 101
18438.97 91
18440.25 122
18441.54 106
18442.82 107
18444.10 106
18445.39 96
18446.67 92
18447.96 113
18449.24 108
18450.53 79
18451.81 98
18453.09 86
18454.38 89
18455.66 84
18456.95 97
18458.23 77
18459.52 66
18460.80 99
18462.09 103
18463.37 101
18464.65 86
18465.94 84
18467.22 88
18468.51 86
18469.79 78
18471.08 99
18472.36 105
18473.65 105
18474.93 90
18476.22 92
18477.50 109
18478.79 105
18480.08 90
18481.36 80
18482.65 81
18483.93 98
18485.22 122
18486.50 100
18487.79 118
18489.07 102
18490.36 113
18491.64 106
18492.93 104
18494.22 77
18495.50 107
18496.79 83
18498.07 91
18499.36 89
18500.65 81
18501.93 82
18503.22 84
18504.50 97
18505.79 100
18507.08 73
18508.36 94
18509.65 110
18510.94 91
18512.22 100
18513.51 115
18514.80 87
18516.08 77
18517.37 81
18518.65 84
18519.94 82
18521.23 79
18522.51 92
18523.80 100
18525.09 92
18526.38 96
18527.66 112
18528.95 101
18530.24 82
18531.52 99
18532.81 97
18534.10 100
18535.39 83
18536.67 105
18537.96 87
18539.25 94
18540.53 112
18541.82 115
18543.11 94
18544.40 110
18545.68 99
18546.97 95
18548.26 84
18549.55 69
18550.84 85
18552.12 96
18553.41 108
18554.70 71
18555.99 111
18557.27 79
18558.56 94
18559.85 104
18561.14 104
18562.43 88
18563.72 106
18565.00 97
18566.29 97
18567.58 105
18568.87 117
18570.16 92
18571.45 111
18572.73 88
18574.02 81
18575.31 88
18576.60 95
18577.89 100
18579.18 87
18580.47 97
18581.75 93
18583.04 98
18584.33 106
18585.62 102
18586.91 107
18588.20 103
18589.49 123
18590.78 82
18592.07 85
18593.36 116
18594.65 96
18595.93 91
18597.22 108
18598.51 118
18599.80 87
18601.09 86
18602.38 102
18603.67 94
18604.96 116
18606.25 104
18607.54 116
18608.83 98
18610.12 112
18611.41 97
18612.70 93
18613.99 91
18615.28 92
18616.57 95
18617.86 116
18619.15 136
18620.44 107
18621.73 99
18623.02 91
18624.31 110
18625.60 125
18626.89 103
18628.18 109
18629.47 112
18630.76 100
18632.05 111
18633.34 103
18634.64 102
18635.93 96
18637.22 116
18638.51 98
18639.80 84
18641.09 110
18642.38 82
18643.67 99
18644.96 86
18646.25 102
18647.54 83
18648.84 57
18650.13 92
18651.42 99
18652.71 88
18654.00 103
18655.29 88
18656.58 90
18657.88 93
18659.17 73
18660.46 77
18661.75 88
18663.04 92
18664.33 91
18665.63 86
18666.92 91
18668.21 68
18669.50 82
18670.79 81
18672.08 103
18673.38 97
18674.67 105
18675.96 98
18677.25 106
18678.55 79
18679.84 70
18681.13 107
18682.42 90
18683.71 74
18685.01 91
18686.30 83
18687.59 102
18688.88 85
18690.18 100
18691.47 63
18692.76 84
18694.06 84
18695.35 105
18696.64 97
18697.93 138
18699.23 109
18700.52 86
18701.81 84
18703.11 115
18704.40 93
18705.69 116
18706.99 142
18708.28 108
18709.57 89
18710.86 88
18712.16 120
18713.45 91
18714.75 106
18716.04 96
18717.33 87
18718.63 94
18719.92 74
18721.21 94
18722.51 92
18723.80 102
18725.09 108
18726.39 113
18727.68 77
18728.98 61
18730.27 80
18731.56 90
18732.86 100
18734.15 98
18735.45 91
18736.74 64
18738.04 85
18739.33 92
18740.62 92
18741.92 89
18743.21 94
18744.51 88
18745.80 83
18747.10 100
18748.39 99
18749.69 93
18750.98 79
18752.27 69
18753.57 93
18754.86 91
18756.16 92
18757.45 81
18758.75 81
18760.04 82
18761.34 97
18762.63 103
18763.93 92
18765.23 87
18766.52 102
18767.82 104
18769.11 91
18770.41 67
18771.70 84
18773.00 79
18774.29 94
18775.59 102
18776.88 105
18778.18 112
18779.48 93
18780.77 79
18782.07 93
18783.36 97
18784.66 74
18785.95 79
18787.25 83
18788.55 97
18789.84 92
18791.14 115
18792.43 85
18793.73 79
18795.03 71
18796.32 76
18797.62 94
18798.92 68
18800.21 86
18801.51 87
18802.81 101
18804.10 93
18805.40 108
18806.70 98
18807.99 100
18809.29 87
18810.59 103
18811.88 110
18813.18 109
18814.48 105
18815.77 111
18817.07 108
18818.37 111
18819.66 106
18820.96 73
18822.26 97
18823.56 110
18824.85 70
18826.15 95
18827.45 95
18828.75 88
18830.04 88
18831.34 114
18832.64 89
18833.94 105
18835.23 110
18836.53 86
18837.83 84
18839.13 117
18840.42 118
18841.72 94
18843.02 91
18844.32 78
18845.62 99
18846.91 71
18848.21 95
18849.51 108
18850.81 82
18852.11 75
18853.40 83
18854.70 98
18856.00 81
18857.30 93
18858.60 102
18859.90 91
18861.20 92
18862.49 102
18863.79 111
18865.09 70
18866.39 85
18867.69 102
18868.99 83
18870.29 79
18871.59 79
18872.88 80
18874.18 82
18875.48 98
18876.78 100
18878.08 79
18879.38 100
18880.68 92
18881.98 94
18883.28 106
18884.58 94
18885.88 64
18887.18 74
18888.47 96
18889.77 70
18891.07 107
18892.37 99
18893.67 102
18894.97 73
18896.27 96
18897.57 83
18898.87 98
18900.17 86
18901.47 78
18902.77 88
18904.07 81
18905.37 87
18906.67 73
18907.97 101
18909.27 85
18910.57 88
18911.87 90
18913.17 100
18914.47 84
18915.77 92
18917.07 92
18918.38 99
18919.68 78
18920.98 86
18922.28 93
18923.58 94
18924.88 71
18926.18 102
18927.48 113
18928.78 95
18930.08 99
18931.38 85
18932.68 82
18933.98 84
18935.29 105
18936.59 79
18937.89 72
18939.19 88
18940.49 73
18941.79 80
18943.09 79
18944.39 92
18945.70 74
18947.00 77
18948.30 77
18949.60 111
18950.90 88
18952.20 74
18953.51 57
18954.81 99
18956.11 63
18957.41 86
18958.71 105
18960.02 82
18961.32 92
18962.62 81
18963.92 87
18965.22 81
18966.53 83
18967.83 94
18969.13 89
18970.43 98
18971.73 89
18973.04 68
18974.34 70
18975.64 77
18976.94 87
18978.25 88
18979.55 62
18980.85 84
18982.16 73
18983.46 79
18984.76 84
18986.06 84
18987.37 71
18988.67 102
18989.97 86
18991.28 88
18992.58 82
18993.88 63
18995.18 71
18996.49 64
18997.79 82
18999.09 87
19000.40 75
19001.70 69
19003.00 71
19004.31 66
19005.61 74
19006.92 78
19008.22 95
19009.52 101
19010.83 80
19012.13 82
19013.43 77
19014.74 75
19016.04 94
19017.35 79
19018.65 87
19019.95 83
19021.26 95
19022.56 83
19023.87 74
19025.17 98
19026.47 98
19027.78 90
19029.08 105
19030.39 77
19031.69 84
19033.00 93
19034.30 68
19035.61 87
19036.91 85
19038.21 75
19039.52 78
19040.82 118
19042.13 110
19043.43 79
19044.74 85
19046.04 86
19047.35 95
19048.65 75
19049.96 82
19051.26 74
19052.57 93
19053.87 77
19055.18 90
19056.48 92
19057.79 100
19059.09 85
19060.40 91
19061.71 69
19063.01 85
19064.32 93
19065.62 96
19066.93 96
19068.23 93
19069.54 79
19070.85 87
19072.15 74
19073.46 87
19074.76 92
19076.07 79
19077.37 85
19078.68 78
19079.99 89
19081.29 75
19082.60 84
19083.91 83
19085.21 102
19086.52 90
19087.82 69
19089.13 74
19090.44 95
19091.74 79
19093.05 90
19094.36 90
19095.66 85
19096.97 83
19098.28 108
19099.58 98
19100.89 88
19102.20 131
19103.50 93
19104.81 83
19106.12 86
19107.42 68
19108.73 91
19110.04 92
19111.35 79
19112.65 89
19113.96 91
19115.27 80
19116.58 74
19117.88 79
19119.19 72
19120.50 98
19121.81 96
19123.11 89
19124.42 94
19125.73 74
19127.04 93
19128.34 80
19129.65 83
19130.96 88
19132.27 89
19133.57 88
19134.88 108
19136.19 102
19137.50 73
19138.81 90
19140.12 81
19141.42 99
19142.73 77
19144.04 76
19145.35 76
19146.66 77
19147.97 76
19149.27 77
19150.58 74
19151.89 67
19153.20 64
19154.51 78
19155.82 94
19157.13 106
19158.43 71
19159.74 77
19161.05 81
19162.36 78
19163.67 80
19164.98 75
19166.29 72
19167.60 98
19168.91 85
19170.22 91
19171.52 78
19172.83 85
19174.14 74
19175.45 81
19176.76 74
19178.07 88
19179.38 104
19180.69 91
19182.00 87
19183.31 95
19184.62 80
19185.93 88
19187.24 83
19188.55 89
19189.86 72
19191.17 67
19192.48 92
19193.79 73
19195.10 97
19196.41 79
19197.72 87
19199.03 76
19200.34 88
19201.65 85
19202.96 93
19204.27 99
19205.58 87
19206.89 89
19208.20 93
19209.51 72
19210.82 79
19212.13 96
19213.44 106
19214.75 90
19216.06 116
19217.38 75
19218.69 90
19220.00 89
19221.31 73
19222.62 66
19223.93 72
19225.24 87
19226.55 77
19227.86 88
19229.17 84
19230.49 76
19231.80 71
19233.11 86
19234.42 73
19235.73 101
19237.04 69
19238.35 76
19239.67 98
19240.98 65
19242.29 92
19243.60 96
19244.91 99
19246.22 85
19247.54 69
19248.85 92
19250.16 62
19251.47 70
19252.78 87
19254.10 70
19255.41 72
19256.72 88
19258.03 88
19259.34 86
19260.66 59
19261.97 84
19263.28 86
19264.59 90
19265.91 82
19267.22 73
19268.53 90
19269.84 84
19271.16 70
19272.47 84
19273.78 67
19275.10 76
19276.41 112
19277.72 94
19279.03 81
19280.35 71
19281.66 81
19282.97 68
19284.29 96
19285.60 83
19286.91 87
19288.23 99
19289.54 81
19290.85 72
19292.17 62
19293.48 73
19294.79 63
19296.11 76
19297.42 65
19298.73 70
19300.05 84
19301.36 90
19302.67 79
19303.99 74
19305.30 92
19306.62 94
19307.93 100
19309.24 70
19310.56 98
19311.87 102
19313.19 83
19314.50 71
19315.81 69
19317.13 88
19318.44 84
19319.76 77
19321.07 83
19322.39 67
19323.70 79
19325.01 98
19326.33 72
19327.64 63
19328.96 68
19330.27 74
19331.59 75
19332.90 50
19334.22 49
19335.53 55
19336.85 80
19338.16 95
19339.48 82
19340.79 84
19342.11 89
19343.42 96
19344.74 83
19346.05 75
19347.37 95
19348.68 91
19350.00 98
19351.31 74
19352.63 76
19353.94 83
19355.26 110
19356.58 80
19357.89 86
19359.21 88
19360.52 71
19361.84 93
19363.15 86
19364.47 75
19365.79 68
19367.10 88
19368.42 92
19369.73 67
19371.05 58
19372.37 72
19373.68 75
19375.00 87
19376.31 69
19377.63 69
19378.95 79
19380.26 67
19381.58 78
19382.90 84
19384.21 57
19385.53 65
19386.85 68
19388.16 62
19389.48 80
19390.80 81
19392.11 83
19393.43 106
19394.75 108
19396.06 69
19397.38 64
19398.70 66
19400.01 82
19401.33 84
19402.65 75
19403.97 76
19405.28 93
19406.60 82
19407.92 76
19409.23 83
19410.55 98
19411.87 72
19413.19 63
19414.50 84
19415.82 82
19417.14 61
19418.46 103
19419.77 73
19421.09 88
19422.41 71
19423.73 69
19425.05 91
19426.36 95
19427.68 78
19429.00 76
19430.32 83
19431.64 80
19432.95 73
19434.27 61
19435.59 95
19436.91 68
19438.23 75
19439.55 93
19440.86 70
19442.18 89
19443.50 88
19444.82 74
19446.14 51
19447.46 70
19448.78 61
19450.09 87
19451.41 90
19452.73 93
19454.05 70
19455.37 80
19456.69 76
19458.01 69
19459.33 83
19460.65 71
19461.97 61
19463.28 113
19464.60 74
19465.92 78
19467.24 75
19468.56 82
19469.88 81
19471.20 68
19472.52 55
19473.84 64
19475.16 95
19476.48 97
19477.80 59
19479.12 71
19480.44 70
19481.76 83
19483.08 69
19484.40 61
19485.72 65
19487.04 72
19488.36 82
19489.68 77
19491.00 77
19492.32 81
19493.64 101
19494.96 68
19496.28 69
19497.60 69
19498.92 89
19500.24 72
19501.56 59
19502.88 76
19504.20 85
19505.52 78
19506.84 97
19508.16 83
19509.49 74
19510.81 65
19512.13 82
19513.45 61
19514.77 92
19516.09 72
19517.41 64
19518.73 71
19520.05 77
19521.37 67
19522.70 70
19524.02 68
19525.34 73
19526.66 68
19527.98 77
19529.30 74
19530.62 61
19531.95 56
19533.27 63
19534.59 68
19535.91 80
19537.23 64
19538.55 70
19539.88 78
19541.20 75
19542.52 75
19543.84 73
19545.16 76
19546.49 47
19547.81 66
19549.13 89
19550.45 88
19551.77 84
19553.10 73
19554.42 79
19555.74 75
19557.06 63
19558.39 83
19559.71 59
19561.03 55
19562.35 68
19563.68 83
19565.00 89
19566.32 71
19567.64 56
19568.97 61
19570.29 60
19571.61 82
19572.94 62
19574.26 58
19575.58 66
19576.90 84
19578.23 55
19579.55 81
19580.87 52
19582.20 80
19583.52 66
19584.84 69
19586.17 71
19587.49 83
19588.81 87
19590.14 85
19591.46 68
19592.78 52
19594.11 97
19595.43 83
19596.76 85
19598.08 73
19599.40 69
19600.73 66
19602.05 92
19603.37 69
19604.70 89
19606.02 88
19607.35 86
19608.67 97
19610.00 89
19611.32 74
19612.64 66
19613.97 102
19615.29 78
19616.62 67
19617.94 72
19619.27 95
19620.59 68
19621.92 80
19623.24 49
19624.56 57
19625.89 58
19627.21 74
19628.54 81
19629.86 86
19631.19 80
19632.51 78
19633.84 98
19635.16 76
19636.49 86
19637.81 61
19639.14 62
19640.46 65
19641.79 56
19643.11 67
19644.44 60
19645.77 46
19647.09 59
19648.42 50
19649.74 59
19651.07 84
19652.39 82
19653.72 79
19655.04 89
19656.37 78
19657.70 87
19659.02 90
19660.35 73
19661.67 73
19663.00 59
19664.33 65
19665.65 78
19666.98 68
19668.30 69
19669.63 71
19670.96 63
19672.28 87
19673.61 68
19674.94 72
19676.26 87
19677.59 82
19678.92 96
19680.24 78
19681.57 92
19682.90 80
19684.22 70
19685.55 65
19686.88 86
19688.20 70
19689.53 82
19690.86 86
19692.18 65
19693.51 74
19694.84 81
19696.16 81
19697.49 74
19698.82 79
19700.15 101
19701.47 68
19702.80 63
19704.13 92
19705.46 82
19706.78 52
19708.11 73
19709.44 86
19710.77 96
19712.09 70
19713.42 64
19714.75 77
19716.08 71
19717.40 70
19718.73 64
19720.06 67
19721.39 107
19722.72 63
19724.04 60
19725.37 73
19726.70 87
19728.03 75
19729.36 102
19730.68 75
19732.01 63
19733.34 76
19734.67 76
19736.00 64
19737.33 58
19738.66 62
19739.98 73
19741.31 86
19742.64 57
19743.97 58
19745.30 60
19746.63 105
19747.96 78
19749.29 64
19750.61 62
19751.94 78
19753.27 83
19754.60 68
19755.93 59
19757.26 77
19758.59 89
19759.92 63
19761.25 79
19762.58 76
19763.91 70
19765.24 69
19766.57 73
19767.89 87
19769.22 82
19770.55 81
19771.88 57
19773.21 61
19774.54 72
19775.87 61
19777.20 81
19778.53 66
19779.86 68
19781.19 60
19782.52 66
19783.85 74
19785.18 82
19786.51 74
19787.84 84
19789.17 78
19790.50 71
19791.83 97
19793.16 81
19794.49 94
19795.83 70
19797.16 74
19798.49 63
19799.82 72
19801.15 79
19802.48 68
19803.81 64
19805.14 71
19806.47 69
19807.80 104
19809.13 91
19810.46 74
19811.79 83
19813.13 67
19814.46 70
19815.79 76
19817.12 84
19818.45 77
19819.78 67
19821.11 88
19822.44 78
19823.78 68
19825.11 72
19826.44 83
19827.77 73
19829.10 80
19830.43 43
19831.77 78
19833.10 77
19834.43 73
19835.76 63
19837.09 64
19838.42 104
19839.76 75
19841.09 77
19842.42 84
19843.75 74
19845.08 95
19846.42 81
19847.75 91
19849.08 102
19850.41 72
19851.75 86
19853.08 72
19854.41 61
19855.74 86
19857.08 94
19858.41 81
19859.74 83
19861.07 58
19862.41 81
19863.74 85
19865.07 74
19866.41 65
19867.74 86
19869.07 61
19870.40 53
19871.74 88
19873.07 73
19874.40 60
19875.74 84
19877.07 84
19878.40 73
19879.74 91
19881.07 83
19882.40 80
19883.74 75
19885.07 72
19886.40 73
19887.74 67
19889.07 84
19890.40 84
19891.74 58
19893.07 77
19894.41 66
19895.74 73
19897.07 76
19898.41 111
19899.74 78
19901.08 64
19902.41 67
19903.74 64
19905.08 78
19906.41 61
19907.75 63
19909.08 64
19910.41 80
19911.75 81
19913.08 82
19914.42 79
19915.75 71
19917.09 60
19918.42 46
19919.76 57
19921.09 58
19922.43 59
19923.76 68
19925.10 76
19926.43 63
19927.77 65
19929.10 50
19930.44 71
19931.77 77
19933.11 69
19934.44 44
19935.78 74
19937.11 67
19938.45 79
19939.78 64
19941.12 75
19942.45 61
19943.79 82
19945.12 55
19946.46 65
19947.79 89
19949.13 75
19950.47 94
19951.80 73
19953.14 68
19954.47 96
19955.81 81
19957.15 101
19958.48 83
19959.82 74
19961.15 96
19962.49 99
19963.83 67
19965.16 64
19966.50 73
19967.83 89
19969.17 69
19970.51 63
19971.84 63
19973.18 68
19974.52 94
19975.85 82
19977.19 77
19978.53 57
19979.86 82
19981.20 91
19982.54 79
19983.87 61
19985.21 69
19986.55 66
19987.88 78
19989.22 74
19990.56 54
19991.89 74
19993.23 71
19994.57 82
19995.91 70
19997.24 56
19998.58 65
19999.92 71
20001.26 64
20002.59 55
20003.93 72
20005.27 78
20006.61 77
20007.94 62
20009.28 70
20010.62 85
20011.96 68
20013.29 61
20014.63 77
20015.97 59
20017.31 65
20018.65 76
20019.98 73
20021.32 74
20022.66 86
20024.00 90
20025.34 84
20026.67 67
20028.01 68
20029.35 79
20030.69 87
20032.03 86
20033.37 70
20034.71 69
20036.04 65
20037.38 60
20038.72 65
20040.06 61
20041.40 70
20042.74 62
20044.08 57
20045.42 76
20046.75 80
20048.09 95
20049.43 64
20050.77 76
20052.11 59
20053.45 70
20054.79 69
20056.13 68
20057.47 79
20058.81 79
20060.15 48
20061.49 56
20062.82 64
20064.16 80
20065.50 86
20066.84 118
20068.18 105
20069.52 74
20070.86 68
20072.20 53
20073.54 67
20074.88 80
20076.22 78
20077.56 68
20078.90 83
20080.24 116
20081.58 84
20082.92 81
20084.26 78
20085.60 93
20086.94 81
20088.28 91
20089.62 61
20090.96 60
20092.30 67
20093.64 81
20094.99 77
20096.33 94
20097.67 87
20099.01 91
20100.35 90
20101.69 78
20103.03 62
20104.37 81
20105.71 84
20107.05 65
20108.39 88
20109.73 89
20111.08 74
20112.42 66
20113.76 75
20115.10 64
20116.44 76
20117.78 75
20119.12 80
20120.46 78
20121.81 63
20123.15 56
20124.49 72
20125.83 71
20127.17 70
20128.51 71
20129.86 61
20131.20 68
20132.54 52
20133.88 66
20135.22 74
20136.56 88
20137.91 78
20139.25 62
