# Supplementary material for: MALDI-TOF MS typing enables the classification of brewing yeasts of the genus Saccharomyces to major beer styles
Source: PLoS One. 2017 Aug 9;12(8):e0181694. doi: 10.1371/journal.pone.0181694 (PMC5549903; doi:10.1371/journal.pone.0181694)
Supplement: S12 File — The directory includes 90 raw files and was zipped to “.zip”; the folder has three strains with 30 spectra per strain; S1 Text explains the raw files with an example and Table 1 represents the yeast strains used within the experiment. (ZIP) [file pone.0181694.s015.zip › 34-36/30624-PI105-Dias-Dias-Dias-YPG-18h-E-E_2015-08-06__0_F9_1.dat]

2000.64 5110
2001.06 4883
2001.49 5121
2001.91 5112
2002.33 5158
2002.75 5012
2003.17 5070
2003.60 4843
2004.02 5244
2004.44 5198
2004.86 4927
2005.28 4940
2005.70 4679
2006.13 5213
2006.55 5236
2006.97 5219
2007.39 5123
2007.82 5004
2008.24 5302
2008.66 5053
2009.08 5076
2009.51 5465
2009.93 5323
2010.35 5132
2010.77 5369
2011.20 5398
2011.62 5307
2012.04 4879
2012.46 4775
2012.89 4936
2013.31 4773
2013.73 4789
2014.15 4653
2014.58 4720
2015.00 4809
2015.42 4714
2015.85 4733
2016.27 4959
2016.69 5135
2017.12 5208
2017.54 5308
2017.96 5301
2018.39 5543
2018.81 5705
2019.23 5481
2019.66 5406
2020.08 5495
2020.50 5643
2020.93 5489
2021.35 5478
2021.78 5472
2022.20 5345
2022.62 5314
2023.05 5105
2023.47 5289
2023.89 5511
2024.32 5474
2024.74 5160
2025.17 5428
2025.59 5260
2026.01 4841
2026.44 4884
2026.86 5190
2027.29 5017
2027.71 5055
2028.14 4827
2028.56 5113
2028.99 5098
2029.41 5020
2029.83 4899
2030.26 4847
2030.68 4805
2031.11 4900
2031.53 4783
2031.96 4603
2032.38 4645
2032.81 4691
2033.23 4726
2033.66 4745
2034.08 4855
2034.51 5050
2034.93 5058
2035.36 5074
2035.78 4832
2036.21 4756
2036.63 5274
2037.06 5313
2037.48 5252
2037.91 5291
2038.33 5215
2038.76 5010
2039.19 5305
2039.61 5619
2040.04 5326
2040.46 5308
2040.89 5309
2041.31 5211
2041.74 5246
2042.17 5429
2042.59 5297
2043.02 5601
2043.44 5166
2043.87 5085
2044.30 4934
2044.72 4816
2045.15 5041
2045.57 4779
2046.00 4799
2046.43 4993
2046.85 5095
2047.28 4814
2047.71 4812
2048.13 4619
2048.56 4728
2048.99 4669
2049.41 4764
2049.84 4913
2050.27 4946
2050.69 4909
2051.12 4874
2051.55 4704
2051.97 4562
2052.40 4709
2052.83 4877
2053.25 4599
2053.68 4672
2054.11 4736
2054.54 4786
2054.96 4844
2055.39 4540
2055.82 4689
2056.24 4651
2056.67 4694
2057.10 4819
2057.53 4939
2057.95 4810
2058.38 4790
2058.81 4521
2059.24 4429
2059.66 4685
2060.09 4995
2060.52 5179
2060.95 5004
2061.38 4853
2061.80 4958
2062.23 4924
2062.66 5061
2063.09 5049
2063.52 5001
2063.94 5060
2064.37 4759
2064.80 4707
2065.23 4987
2065.66 5138
2066.09 4832
2066.51 4961
2066.94 5315
2067.37 5144
2067.80 5018
2068.23 5139
2068.66 5214
2069.08 4852
2069.51 4777
2069.94 4836
2070.37 4741
2070.80 4803
2071.23 4725
2071.66 4881
2072.09 4855
2072.52 4665
2072.94 4645
2073.37 4879
2073.80 4859
2074.23 4716
2074.66 4517
2075.09 4735
2075.52 4793
2075.95 4797
2076.38 5041
2076.81 5029
2077.24 5016
2077.67 4953
2078.10 5250
2078.53 5412
2078.96 5475
2079.39 5248
2079.82 5289
2080.25 5631
2080.68 5582
2081.11 5519
2081.54 5677
2081.97 5576
2082.40 5390
2082.83 5249
2083.26 5317
2083.69 5272
2084.12 5426
2084.55 5585
2084.98 5294
2085.41 5511
2085.84 5200
2086.27 5246
2086.70 5158
2087.13 4851
2087.56 4562
2087.99 4863
2088.42 5005
2088.85 5064
2089.28 4755
2089.71 4855
2090.14 4824
2090.57 4674
2091.01 4724
2091.44 5020
2091.87 5241
2092.30 5345
2092.73 5548
2093.16 5299
2093.59 5744
2094.02 5612
2094.45 5748
2094.89 5771
2095.32 5432
2095.75 5770
2096.18 5585
2096.61 5283
2097.04 5284
2097.47 5134
2097.91 4982
2098.34 4917
2098.77 4970
2099.20 4964
2099.63 5054
2100.07 5015
2100.50 5005
2100.93 4795
2101.36 4652
2101.79 4899
2102.23 4823
2102.66 4827
2103.09 4738
2103.52 4790
2103.95 4732
2104.39 4624
2104.82 4588
2105.25 4768
2105.68 4786
2106.12 4715
2106.55 4840
2106.98 4718
2107.41 4812
2107.85 5007
2108.28 5047
2108.71 4994
2109.14 4693
2109.58 4868
2110.01 5110
2110.44 4908
2110.88 4897
2111.31 4964
2111.74 5219
2112.18 5281
2112.61 5191
2113.04 4822
2113.48 4608
2113.91 5018
2114.34 4963
2114.78 5236
2115.21 4960
2115.64 4935
2116.08 4844
2116.51 4287
2116.94 4616
2117.38 4512
2117.81 4632
2118.24 4836
2118.68 4633
2119.11 4697
2119.55 4921
2119.98 4916
2120.41 4870
2120.85 4914
2121.28 4586
2121.72 4887
2122.15 4744
2122.58 4796
2123.02 4845
2123.45 4933
2123.89 5146
2124.32 4849
2124.75 4753
2125.19 4687
2125.62 4844
2126.06 4744
2126.49 4828
2126.93 4653
2127.36 4677
2127.80 4510
2128.23 4503
2128.67 4671
2129.10 4861
2129.54 4834
2129.97 4793
2130.41 4775
2130.84 4827
2131.28 5291
2131.71 5311
2132.15 5197
2132.58 5280
2133.02 4945
2133.45 5240
2133.89 5100
2134.32 5147
2134.76 5172
2135.19 4900
2135.63 4643
2136.06 4926
2136.50 5152
2136.94 5072
2137.37 5236
2137.81 5332
2138.24 5070
2138.68 4972
2139.12 5465
2139.55 5495
2139.99 5171
2140.42 5319
2140.86 5422
2141.30 5237
2141.73 5021
2142.17 5057
2142.60 5008
2143.04 4691
2143.48 4657
2143.91 4902
2144.35 4387
2144.79 4746
2145.22 4601
2145.66 4174
2146.09 4111
2146.53 4449
2146.97 4687
2147.40 4782
2147.84 5046
2148.28 5295
2148.72 5470
2149.15 5562
2149.59 5815
2150.03 6144
2150.46 6710
2150.90 6669
2151.34 6587
2151.77 6940
2152.21 6692
2152.65 6461
2153.09 6440
2153.52 6296
2153.96 5942
2154.40 5507
2154.84 5341
2155.27 5316
2155.71 5166
2156.15 5091
2156.59 5120
2157.02 4944
2157.46 4674
2157.90 4561
2158.34 4630
2158.78 4520
2159.21 4917
2159.65 4725
2160.09 4695
2160.53 4928
2160.97 4799
2161.40 4813
2161.84 4759
2162.28 4624
2162.72 4702
2163.16 4808
2163.59 5041
2164.03 4776
2164.47 4754
2164.91 4574
2165.35 4715
2165.79 4806
2166.23 4714
2166.66 4943
2167.10 4943
2167.54 4814
2167.98 4983
2168.42 4983
2168.86 5051
2169.30 5013
2169.74 5358
2170.18 5026
2170.61 4901
2171.05 4971
2171.49 5256
2171.93 5157
2172.37 5369
2172.81 5192
2173.25 5248
2173.69 5007
2174.13 5376
2174.57 5510
2175.01 5054
2175.45 5106
2175.89 5312
2176.33 5178
2176.77 5264
2177.21 5079
2177.65 5324
2178.09 5326
2178.53 5383
2178.97 5668
2179.41 5534
2179.85 5352
2180.29 5382
2180.73 5398
2181.17 5365
2181.61 4930
2182.05 5133
2182.49 5349
2182.93 4915
2183.37 5071
2183.81 4881
2184.25 4773
2184.69 4876
2185.13 4918
2185.57 5161
2186.01 5015
2186.45 5016
2186.89 4969
2187.33 5220
2187.77 5816
2188.21 5678
2188.65 5895
2189.10 6203
2189.54 6160
2189.98 5940
2190.42 6124
2190.86 6007
2191.30 5925
2191.74 6070
2192.18 5950
2192.62 5679
2193.07 5643
2193.51 5719
2193.95 5500
2194.39 5420
2194.83 5713
2195.27 5763
2195.71 5292
2196.16 5338
2196.60 5270
2197.04 5713
2197.48 5440
2197.92 5193
2198.37 5423
2198.81 5430
2199.25 5565
2199.69 5234
2200.13 5228
2200.58 5335
2201.02 5017
2201.46 4816
2201.90 4978
2202.34 5043
2202.79 4853
2203.23 5029
2203.67 5157
2204.11 4933
2204.56 5002
2205.00 4891
2205.44 5231
2205.88 5444
2206.33 5036
2206.77 5202
2207.21 5197
2207.65 5192
2208.10 5113
2208.54 5473
2208.98 5359
2209.43 5554
2209.87 5585
2210.31 5517
2210.76 5378
2211.20 5700
2211.64 5319
2212.09 5356
2212.53 5438
2212.97 5270
2213.42 5188
2213.86 5143
2214.30 5330
2214.75 5332
2215.19 5438
2215.63 5517
2216.08 5282
2216.52 5304
2216.96 5022
2217.41 4830
2217.85 4828
2218.30 5113
2218.74 5045
2219.18 4768
2219.63 4880
2220.07 4719
2220.52 4966
2220.96 5060
2221.40 4928
2221.85 5313
2222.29 5758
2222.74 6130
2223.18 6555
2223.63 6732
2224.07 7224
2224.51 7937
2224.96 8507
2225.40 8241
2225.85 8805
2226.29 8547
2226.74 8563
2227.18 8150
2227.63 7494
2228.07 7152
2228.52 7223
2228.96 7077
2229.41 6525
2229.85 6377
2230.30 6352
2230.74 6084
2231.19 5900
2231.63 5823
2232.08 5953
2232.52 5817
2232.97 5807
2233.41 5882
2233.86 5919
2234.30 5884
2234.75 6033
2235.20 6219
2235.64 6042
2236.09 6058
2236.53 6121
2236.98 6022
2237.42 5864
2237.87 6188
2238.32 6307
2238.76 6376
2239.21 6388
2239.65 6210
2240.10 6419
2240.55 6348
2240.99 6288
2241.44 6175
2241.88 6209
2242.33 6365
2242.78 6143
2243.22 5648
2243.67 5462
2244.12 5404
2244.56 5572
2245.01 5290
2245.46 5316
2245.90 5262
2246.35 4968
2246.80 4860
2247.24 5029
2247.69 5141
2248.14 5233
2248.58 5316
2249.03 5100
2249.48 4929
2249.92 5192
2250.37 5087
2250.82 4945
2251.27 4947
2251.71 4909
2252.16 4955
2252.61 5211
2253.05 5197
2253.50 5103
2253.95 4978
2254.40 5110
2254.84 5229
2255.29 5419
2255.74 5165
2256.19 5135
2256.64 5208
2257.08 5225
2257.53 5080
2257.98 5223
2258.43 5152
2258.87 5173
2259.32 4924
2259.77 4917
2260.22 4905
2260.67 5351
2261.11 5823
2261.56 5818
2262.01 5423
2262.46 5856
2262.91 6198
2263.36 6256
2263.80 6198
2264.25 6342
2264.70 6303
2265.15 6473
2265.60 6246
2266.05 6343
2266.50 6391
2266.94 6461
2267.39 6249
2267.84 6135
2268.29 5965
2268.74 6199
2269.19 6182
2269.64 6299
2270.09 6228
2270.54 6325
2270.99 6458
2271.43 6219
2271.88 6471
2272.33 6471
2272.78 6569
2273.23 6167
2273.68 6355
2274.13 6339
2274.58 5699
2275.03 5735
2275.48 5672
2275.93 5825
2276.38 5736
2276.83 5399
2277.28 5368
2277.73 5373
2278.18 5459
2278.63 5721
2279.08 5679
2279.53 5736
2279.98 5581
2280.43 5580
2280.88 5630
2281.33 5535
2281.78 5637
2282.23 5560
2282.68 5580
2283.13 5585
2283.58 5315
2284.03 5806
2284.48 5535
2284.93 5680
2285.38 5556
2285.83 5284
2286.28 5459
2286.73 5582
2287.18 5390
2287.63 5839
2288.08 5721
2288.54 6303
2288.99 6805
2289.44 7613
2289.89 7572
2290.34 7849
2290.79 8157
2291.24 8572
2291.69 9071
2292.14 9278
2292.60 9187
2293.05 9871
2293.50 10108
2293.95 9602
2294.40 9047
2294.85 8558
2295.30 8627
2295.76 8633
2296.21 8207
2296.66 7853
2297.11 7195
2297.56 6921
2298.01 6292
2298.47 6338
2298.92 6279
2299.37 6228
2299.82 6151
2300.27 5810
2300.73 5694
2301.18 5931
2301.63 5445
2302.08 5677
2302.53 5511
2302.99 5646
2303.44 5636
2303.89 5641
2304.34 5243
2304.80 5549
2305.25 5219
2305.70 5444
2306.15 5535
2306.61 5335
2307.06 5396
2307.51 6070
2307.96 6239
2308.42 6257
2308.87 6475
2309.32 6663
2309.78 6727
2310.23 6959
2310.68 6897
2311.14 6914
2311.59 6919
2312.04 6839
2312.49 6889
2312.95 6905
2313.40 6900
2313.85 6862
2314.31 6319
2314.76 5924
2315.22 6066
2315.67 5953
2316.12 5687
2316.58 5828
2317.03 5643
2317.48 5739
2317.94 5736
2318.39 5631
2318.84 6111
2319.30 5784
2319.75 5522
2320.21 5717
2320.66 5643
2321.11 5520
2321.57 5790
2322.02 5712
2322.48 5619
2322.93 5565
2323.39 5284
2323.84 5712
2324.29 5890
2324.75 5812
2325.20 5348
2325.66 5444
2326.11 5697
2326.57 5756
2327.02 6081
2327.48 5821
2327.93 5854
2328.39 5923
2328.84 6390
2329.30 6570
2329.75 6329
2330.21 6582
2330.66 6496
2331.12 6426
2331.57 6937
2332.03 6911
2332.48 6836
2332.94 6819
2333.39 6530
2333.85 6026
2334.30 6177
2334.76 6380
2335.21 6104
2335.67 6168
2336.12 5924
2336.58 6256
2337.03 6057
2337.49 5967
2337.95 6052
2338.40 6118
2338.86 6222
2339.31 6577
2339.77 6633
2340.23 7029
2340.68 6726
2341.14 6832
2341.59 7364
2342.05 6964
2342.51 7234
2342.96 7198
2343.42 7125
2343.87 7029
2344.33 6993
2344.79 6935
2345.24 6835
2345.70 6992
2346.16 6901
2346.61 7043
2347.07 6831
2347.53 6857
2347.98 7053
2348.44 7036
2348.90 6783
2349.35 6918
2349.81 6897
2350.27 6601
2350.72 6553
2351.18 6287
2351.64 6316
2352.10 6548
2352.55 6456
2353.01 6492
2353.47 5992
2353.92 5788
2354.38 5775
2354.84 5732
2355.30 5670
2355.75 5623
2356.21 5583
2356.67 5133
2357.13 5472
2357.58 5540
2358.04 5212
2358.50 5617
2358.96 5731
2359.41 5268
2359.87 5661
2360.33 5807
2360.79 6014
2361.25 6072
2361.70 6151
2362.16 6011
2362.62 6024
2363.08 6094
2363.54 5778
2363.99 5837
2364.45 6197
2364.91 6366
2365.37 6511
2365.83 6300
2366.29 6090
2366.75 6575
2367.20 6392
2367.66 6482
2368.12 6405
2368.58 6748
2369.04 6451
2369.50 6289
2369.96 6422
2370.42 6582
2370.87 6902
2371.33 6177
2371.79 6110
2372.25 5999
2372.71 5774
2373.17 5742
2373.63 5381
2374.09 5425
2374.55 5647
2375.01 5787
2375.47 5948
2375.92 5739
2376.38 5571
2376.84 5702
2377.30 6011
2377.76 6026
2378.22 6167
2378.68 6164
2379.14 6599
2379.60 6564
2380.06 6457
2380.52 6793
2380.98 6328
2381.44 6236
2381.90 6411
2382.36 5982
2382.82 6178
2383.28 6117
2383.74 5908
2384.20 5381
2384.66 5704
2385.12 5735
2385.58 5654
2386.04 5535
2386.50 5833
2386.96 5843
2387.42 5949
2387.88 6092
2388.35 5880
2388.81 5561
2389.27 5474
2389.73 5618
2390.19 5351
2390.65 5213
2391.11 5534
2391.57 5479
2392.03 5505
2392.49 5438
2392.95 5326
2393.42 5421
2393.88 5553
2394.34 5453
2394.80 5321
2395.26 5342
2395.72 5200
2396.18 5137
2396.64 5038
2397.11 5556
2397.57 5429
2398.03 5387
2398.49 5351
2398.95 5204
2399.41 5349
2399.88 5358
2400.34 5476
2400.80 5542
2401.26 5566
2401.72 5408
2402.18 5586
2402.65 5568
2403.11 5511
2403.57 5385
2404.03 5527
2404.49 5621
2404.96 5361
2405.42 6051
2405.88 6098
2406.34 5974
2406.81 6143
2407.27 5995
2407.73 6188
2408.19 5885
2408.66 5572
2409.12 5541
2409.58 5363
2410.04 5558
2410.51 5734
2410.97 5305
2411.43 5141
2411.90 5095
2412.36 5168
2412.82 5458
2413.28 5312
2413.75 4989
2414.21 5017
2414.67 5516
2415.14 5415
2415.60 5728
2416.06 5736
2416.53 5887
2416.99 6084
2417.45 6154
2417.92 6316
2418.38 6266
2418.84 6678
2419.31 6501
2419.77 6900
2420.23 6629
2420.70 6790
2421.16 6802
2421.63 6426
2422.09 6623
2422.55 6391
2423.02 6159
2423.48 5970
2423.95 5971
2424.41 6097
2424.87 6261
2425.34 6609
2425.80 6481
2426.27 7252
2426.73 7173
2427.20 7408
2427.66 7875
2428.12 7613
2428.59 7726
2429.05 8205
2429.52 7962
2429.98 7518
2430.45 6927
2430.91 6686
2431.38 6462
2431.84 6203
2432.31 6155
2432.77 6172
2433.24 5930
2433.70 5674
2434.17 5661
2434.63 5840
2435.10 5867
2435.56 5663
2436.03 5648
2436.49 5720
2436.96 5672
2437.42 6019
2437.89 6016
2438.35 6295
2438.82 6670
2439.28 6748
2439.75 7135
2440.21 7355
2440.68 7874
2441.15 8038
2441.61 7993
2442.08 8029
2442.54 8221
2443.01 7829
2443.48 7684
2443.94 7413
2444.41 7169
2444.87 6905
2445.34 6649
2445.81 6491
2446.27 6468
2446.74 6069
2447.20 5813
2447.67 5787
2448.14 5571
2448.60 5578
2449.07 5523
2449.54 5121
2450.00 5257
2450.47 5322
2450.94 5133
2451.40 5188
2451.87 5191
2452.34 5074
2452.80 5496
2453.27 5532
2453.74 5557
2454.20 5768
2454.67 5455
2455.14 5588
2455.60 5430
2456.07 5801
2456.54 5644
2457.01 5637
2457.47 5510
2457.94 5703
2458.41 5837
2458.87 5621
2459.34 5457
2459.81 5400
2460.28 5560
2460.74 5635
2461.21 5727
2461.68 5428
2462.15 5529
2462.62 5659
2463.08 5566
2463.55 5598
2464.02 5848
2464.49 5833
2464.95 6016
2465.42 6036
2465.89 6438
2466.36 6211
2466.83 6164
2467.29 6325
2467.76 6323
2468.23 6148
2468.70 6502
2469.17 6746
2469.64 6607
2470.10 6480
2470.57 5963
2471.04 6189
2471.51 6099
2471.98 6130
2472.45 5930
2472.92 5773
2473.39 5484
2473.85 5238
2474.32 5265
2474.79 5407
2475.26 5594
2475.73 5349
2476.20 5625
2476.67 5684
2477.14 5818
2477.61 5795
2478.08 6002
2478.54 5989
2479.01 5975
2479.48 6364
2479.95 6525
2480.42 6812
2480.89 6781
2481.36 6944
2481.83 6980
2482.30 6644
2482.77 6304
2483.24 6355
2483.71 6197
2484.18 5806
2484.65 5624
2485.12 5550
2485.59 5670
2486.06 5316
2486.53 5420
2487.00 5588
2487.47 5301
2487.94 5238
2488.41 5080
2488.88 5135
2489.35 5200
2489.82 5254
2490.29 5377
2490.76 5372
2491.23 5478
2491.70 5351
2492.17 5468
2492.64 5425
2493.11 5051
2493.58 5342
2494.05 5745
2494.52 5805
2495.00 5547
2495.47 5544
2495.94 5515
2496.41 5552
2496.88 5749
2497.35 5690
2497.82 5702
2498.29 5505
2498.76 5515
2499.23 5498
2499.71 5244
2500.18 5610
2500.65 5682
2501.12 5386
2501.59 5376
2502.06 5540
2502.53 5330
2503.01 5464
2503.48 5293
2503.95 5401
2504.42 5396
2504.89 5410
2505.36 5508
2505.84 5563
2506.31 5775
2506.78 5888
2507.25 6177
2507.72 6114
2508.20 6192
2508.67 6008
2509.14 6097
2509.61 6066
2510.08 6019
2510.56 5945
2511.03 6000
2511.50 6416
2511.97 6016
2512.45 6029
2512.92 6269
2513.39 6013
2513.86 6051
2514.34 5983
2514.81 6089
2515.28 6242
2515.75 5855
2516.23 5857
2516.70 5871
2517.17 5993
2517.65 5924
2518.12 5833
2518.59 5963
2519.07 6015
2519.54 6062
2520.01 5682
2520.48 6008
2520.96 5949
2521.43 6050
2521.90 5702
2522.38 5671
2522.85 5516
2523.32 5483
2523.80 5301
2524.27 5587
2524.75 5521
2525.22 5086
2525.69 5324
2526.17 5419
2526.64 5239
2527.11 5078
2527.59 5276
2528.06 5356
2528.54 5416
2529.01 5395
2529.48 5369
2529.96 5323
2530.43 5492
2530.91 5302
2531.38 5293
2531.85 5776
2532.33 5852
2532.80 5781
2533.28 5716
2533.75 5753
2534.23 5684
2534.70 5910
2535.18 5442
2535.65 5716
2536.12 5559
2536.60 5758
2537.07 5781
2537.55 5674
2538.02 5605
2538.50 5564
2538.97 5649
2539.45 5482
2539.92 5729
2540.40 5485
2540.87 5453
2541.35 5692
2541.82 5573
2542.30 5619
2542.77 5565
2543.25 5968
2543.73 6014
2544.20 5545
2544.68 5769
2545.15 6123
2545.63 6286
2546.10 6717
2546.58 6570
2547.05 6737
2547.53 6817
2548.01 7086
2548.48 7200
2548.96 7653
2549.43 7513
2549.91 7477
2550.39 7472
2550.86 7483
2551.34 7270
2551.81 7401
2552.29 7455
2552.77 7354
2553.24 7171
2553.72 7176
2554.20 7084
2554.67 7820
2555.15 7454
2555.62 7945
2556.10 8328
2556.58 8150
2557.05 8204
2557.53 8305
2558.01 7879
2558.48 7738
2558.96 7143
2559.44 7077
2559.91 7219
2560.39 6495
2560.87 6097
2561.35 6113
2561.82 5930
2562.30 5617
2562.78 5771
2563.25 5686
2563.73 5671
2564.21 5681
2564.69 5579
2565.16 5664
2565.64 5685
2566.12 5676
2566.60 5720
2567.07 5664
2567.55 5617
2568.03 5643
2568.51 5670
2568.98 5622
2569.46 5574
2569.94 5292
2570.42 5312
2570.90 5218
2571.37 5587
2571.85 5511
2572.33 5439
2572.81 5550
2573.29 5571
2573.76 5459
2574.24 5270
2574.72 5338
2575.20 5478
2575.68 5415
2576.16 5615
2576.63 5503
2577.11 5600
2577.59 5411
2578.07 5543
2578.55 5357
2579.03 5428
2579.51 5413
2579.98 5328
2580.46 5546
2580.94 5149
2581.42 5163
2581.90 5359
2582.38 5299
2582.86 5353
2583.34 5059
2583.82 5202
2584.30 5342
2584.77 5414
2585.25 5524
2585.73 5852
2586.21 5713
2586.69 5794
2587.17 5923
2587.65 6318
2588.13 5851
2588.61 5826
2589.09 5961
2589.57 5742
2590.05 5778
2590.53 5872
2591.01 6018
2591.49 6087
2591.97 6016
2592.45 6240
2592.93 6511
2593.41 6606
2593.89 6520
2594.37 6442
2594.85 6586
2595.33 6584
2595.81 6613
2596.29 6776
2596.77 6797
2597.25 6735
2597.73 6629
2598.21 6446
2598.69 6284
2599.17 6293
2599.65 6241
2600.13 5909
2600.61 5961
2601.09 5795
2601.57 5782
2602.06 5681
2602.54 5726
2603.02 5898
2603.50 5846
2603.98 5822
2604.46 5837
2604.94 5653
2605.42 5856
2605.90 5831
2606.38 6123
2606.87 6293
2607.35 6138
2607.83 6221
2608.31 6506
2608.79 6599
2609.27 6730
2609.75 6851
2610.24 6919
2610.72 6904
2611.20 7003
2611.68 7089
2612.16 7264
2612.64 7288
2613.13 6644
2613.61 6628
2614.09 6730
2614.57 6644
2615.05 6311
2615.54 6059
2616.02 5826
2616.50 5872
2616.98 5538
2617.46 5697
2617.95 5373
2618.43 5478
2618.91 5412
2619.39 5359
2619.88 5630
2620.36 5665
2620.84 5261
2621.32 5143
2621.81 5514
2622.29 5446
2622.77 5468
2623.26 5584
2623.74 5746
2624.22 5461
2624.70 5769
2625.19 5843
2625.67 5576
2626.15 5994
2626.64 6089
2627.12 5788
2627.60 5816
2628.09 5847
2628.57 5665
2629.05 5551
2629.54 5825
2630.02 5707
2630.50 5579
2630.99 5534
2631.47 5824
2631.95 5900
2632.44 5915
2632.92 6131
2633.40 5753
2633.89 5829
2634.37 5879
2634.85 6045
2635.34 5967
2635.82 5723
2636.31 5487
2636.79 5369
2637.27 5355
2637.76 5872
2638.24 5667
2638.73 5530
2639.21 5693
2639.70 5804
2640.18 5777
2640.66 5876
2641.15 5960
2641.63 5815
2642.12 5621
2642.60 5781
2643.09 5621
2643.57 5698
2644.06 5909
2644.54 5829
2645.03 5685
2645.51 5491
2646.00 5521
2646.48 5743
2646.97 5767
2647.45 5473
2647.94 5568
2648.42 5604
2648.91 5778
2649.39 6061
2649.88 6092
2650.36 5848
2650.85 5802
2651.33 6055
2651.82 5747
2652.30 5821
2652.79 5808
2653.27 5987
2653.76 5790
2654.24 5750
2654.73 5813
2655.22 5494
2655.70 5638
2656.19 5892
2656.67 5615
2657.16 5709
2657.65 5655
2658.13 5442
2658.62 5304
2659.10 5436
2659.59 5083
2660.08 5129
2660.56 5321
2661.05 5297
2661.53 5364
2662.02 5796
2662.51 5496
2662.99 5244
2663.48 5170
2663.97 5269
2664.45 5420
2664.94 5558
2665.43 5741
2665.91 5809
2666.40 5673
2666.89 5554
2667.37 5635
2667.86 5517
2668.35 5585
2668.83 5835
2669.32 5688
2669.81 5773
2670.29 5746
2670.78 5779
2671.27 5530
2671.76 6071
2672.24 5950
2672.73 5860
2673.22 5943
2673.71 6177
2674.19 6258
2674.68 6505
2675.17 6644
2675.66 6791
2676.14 6737
2676.63 7073
2677.12 6860
2677.61 6809
2678.09 6951
2678.58 6959
2679.07 6954
2679.56 6733
2680.05 6822
2680.53 7412
2681.02 7684
2681.51 7435
2682.00 7625
2682.49 8003
2682.97 8418
2683.46 8609
2683.95 8767
2684.44 8917
2684.93 8898
2685.42 8793
2685.91 8706
2686.39 8004
2686.88 7812
2687.37 7639
2687.86 7558
2688.35 7440
2688.84 6938
2689.33 6829
2689.81 6202
2690.30 6156
2690.79 5854
2691.28 5786
2691.77 6037
2692.26 5769
2692.75 5961
2693.24 5849
2693.73 5671
2694.22 5853
2694.71 5834
2695.20 5896
2695.68 5794
2696.17 6033
2696.66 6000
2697.15 5953
2697.64 6187
2698.13 6292
2698.62 6404
2699.11 6392
2699.60 6195
2700.09 6318
2700.58 6447
2701.07 6607
2701.56 6326
2702.05 6605
2702.54 6400
2703.03 6332
2703.52 6667
2704.01 6502
2704.50 6444
2704.99 6483
2705.48 6588
2705.97 6344
2706.46 5932
2706.95 6015
2707.44 6099
2707.93 5835
2708.42 6012
2708.92 5947
2709.41 5534
2709.90 5361
2710.39 5387
2710.88 5298
2711.37 5240
2711.86 5361
2712.35 5523
2712.84 5484
2713.33 5231
2713.82 5675
2714.31 5889
2714.81 5693
2715.30 5758
2715.79 5773
2716.28 5647
2716.77 6049
2717.26 5797
2717.75 5499
2718.24 5631
2718.74 5669
2719.23 5855
2719.72 6086
2720.21 5941
2720.70 5848
2721.19 6491
2721.69 6627
2722.18 6958
2722.67 6719
2723.16 6640
2723.65 6786
2724.15 6799
2724.64 6595
2725.13 6873
2725.62 6748
2726.11 6239
2726.61 5987
2727.10 6163
2727.59 6084
2728.08 5914
2728.58 5863
2729.07 5790
2729.56 5752
2730.05 5806
2730.55 5855
2731.04 5906
2731.53 5667
2732.02 5769
2732.52 5620
2733.01 5627
2733.50 5776
2733.99 6058
2734.49 6121
2734.98 6212
2735.47 5986
2735.97 5883
2736.46 5924
2736.95 5932
2737.45 5972
2737.94 5777
2738.43 5781
2738.93 5777
2739.42 5842
2739.91 5750
2740.41 5807
2740.90 6051
2741.39 5879
2741.89 6034
2742.38 6065
2742.87 5939
2743.37 5927
2743.86 5727
2744.36 5463
2744.85 5227
2745.34 5394
2745.84 5549
2746.33 5634
2746.82 5447
2747.32 5460
2747.81 5660
2748.31 5711
2748.80 5578
2749.30 5699
2749.79 5798
2750.28 5924
2750.78 6173
2751.27 5989
2751.77 5546
2752.26 5943
2752.76 6029
2753.25 5878
2753.75 6225
2754.24 6537
2754.74 6379
2755.23 6380
2755.72 6230
2756.22 6309
2756.71 6517
2757.21 6271
2757.70 6266
2758.20 6297
2758.69 6068
2759.19 6040
2759.69 6322
2760.18 6173
2760.68 6413
2761.17 6201
2761.67 5759
2762.16 6153
2762.66 6004
2763.15 5859
2763.65 5608
2764.14 5771
2764.64 5767
2765.14 5847
2765.63 5962
2766.13 5964
2766.62 5930
2767.12 5809
2767.61 5855
2768.11 5975
2768.61 5643
2769.10 5919
2769.60 5854
2770.09 6055
2770.59 5980
2771.09 5837
2771.58 5868
2772.08 5899
2772.58 5948
2773.07 6307
2773.57 6117
2774.06 6112
2774.56 6498
2775.06 6401
2775.55 6453
2776.05 6374
2776.55 6703
2777.04 6698
2777.54 6896
2778.04 6884
2778.54 6955
2779.03 6834
2779.53 6674
2780.03 6712
2780.52 6959
2781.02 6910
2781.52 6262
2782.01 6373
2782.51 6282
2783.01 6184
2783.51 6112
2784.00 6035
2784.50 6156
2785.00 5928
2785.50 6148
2785.99 6164
2786.49 6235
2786.99 6050
2787.49 6154
2787.98 6300
2788.48 6498
2788.98 6214
2789.48 6039
2789.98 6204
2790.47 5860
2790.97 5792
2791.47 5794
2791.97 5824
2792.47 5896
2792.96 5921
2793.46 6118
2793.96 6086
2794.46 6137
2794.96 6391
2795.46 6827
2795.95 7109
2796.45 7290
2796.95 7578
2797.45 7647
2797.95 7896
2798.45 8028
2798.95 8026
2799.44 7878
2799.94 7895
2800.44 7513
2800.94 7571
2801.44 6891
2801.94 7047
2802.44 7306
2802.94 7089
2803.44 7236
2803.93 7138
2804.43 6420
2804.93 6968
2805.43 7014
2805.93 7333
2806.43 7763
2806.93 8522
2807.43 9120
2807.93 9792
2808.43 9788
2808.93 10434
2809.43 11042
2809.93 10309
2810.43 10275
2810.93 10088
2811.43 10020
2811.93 9780
2812.43 9242
2812.93 8879
2813.43 8391
2813.93 7938
2814.43 7402
2814.93 7295
2815.43 7214
2815.93 6946
2816.43 7028
2816.93 7126
2817.43 7240
2817.93 7770
2818.43 7789
2818.93 8153
2819.43 8571
2819.93 8988
2820.43 8907
2820.93 8799
2821.43 8888
2821.93 8573
2822.43 8430
2822.94 8010
2823.44 7588
2823.94 7583
2824.44 7113
2824.94 7040
2825.44 7194
2825.94 7132
2826.44 6688
2826.94 6865
2827.44 6714
2827.95 6304
2828.45 6003
2828.95 6108
2829.45 5957
2829.95 5861
2830.45 5877
2830.95 6014
2831.46 6028
2831.96 5963
2832.46 5944
2832.96 5757
2833.46 6017
2833.97 6219
2834.47 5850
2834.97 5990
2835.47 6430
2835.97 6065
2836.47 6044
2836.98 5992
2837.48 6033
2837.98 5991
2838.48 6045
2838.99 5954
2839.49 5976
2839.99 5944
2840.49 5779
2841.00 5675
2841.50 5699
2842.00 6162
2842.50 6289
2843.01 5901
2843.51 6019
2844.01 6135
2844.51 6100
2845.02 6108
2845.52 6560
2846.02 6714
2846.52 6764
2847.03 6857
2847.53 7451
2848.03 7547
2848.54 7311
2849.04 7555
2849.54 7320
2850.05 7371
2850.55 7078
2851.05 6764
2851.56 6723
2852.06 6767
2852.56 6421
2853.07 6097
2853.57 6103
2854.07 6370
2854.58 5924
2855.08 5916
2855.59 5901
2856.09 6205
2856.59 5932
2857.10 6240
2857.60 6437
2858.10 6857
2858.61 6713
2859.11 6295
2859.62 6362
2860.12 6753
2860.63 6897
2861.13 6716
2861.63 6657
2862.14 6583
2862.64 6355
2863.15 6340
2863.65 6475
2864.16 6578
2864.66 6278
2865.16 6266
2865.67 6017
2866.17 5873
2866.68 5875
2867.18 5661
2867.69 5403
2868.19 5620
2868.70 5492
2869.20 5525
2869.71 5653
2870.21 5458
2870.72 5255
2871.22 5096
2871.73 5423
2872.23 5523
2872.74 5842
2873.24 5688
2873.75 5569
2874.25 5593
2874.76 5547
2875.27 5683
2875.77 5901
2876.28 6085
2876.78 6014
2877.29 5838
2877.79 6045
2878.30 6005
2878.81 6116
2879.31 6159
2879.82 6033
2880.32 6106
2880.83 6246
2881.33 6386
2881.84 6596
2882.35 6212
2882.85 6277
2883.36 6617
2883.87 6483
2884.37 6810
2884.88 7210
2885.38 7499
2885.89 7442
2886.40 7682
2886.90 7999
2887.41 8300
2887.92 8531
2888.42 8468
2888.93 8803
2889.44 8849
2889.94 8659
2890.45 8231
2890.96 7850
2891.46 7669
2891.97 7273
2892.48 7146
2892.98 6526
2893.49 6523
2894.00 6380
2894.51 6536
2895.01 6374
2895.52 6609
2896.03 6734
2896.54 6727
2897.04 6769
2897.55 6908
2898.06 6954
2898.57 6913
2899.07 7061
2899.58 7246
2900.09 7008
2900.60 7309
2901.10 6944
2901.61 7149
2902.12 6893
2902.63 7159
2903.13 7189
2903.64 6896
2904.15 7136
2904.66 7231
2905.17 7199
2905.68 7508
2906.18 7611
2906.69 7211
2907.20 7075
2907.71 6811
2908.22 6920
2908.72 6944
2909.23 6585
2909.74 6955
2910.25 6953
2910.76 6599
2911.27 6574
2911.78 6514
2912.28 6515
2912.79 6447
2913.30 6918
2913.81 6877
2914.32 6813
2914.83 6904
2915.34 6563
2915.85 6498
2916.36 6216
2916.87 6424
2917.37 6475
2917.88 6508
2918.39 6472
2918.90 6278
2919.41 6137
2919.92 6348
2920.43 6068
2920.94 6080
2921.45 6339
2921.96 6599
2922.47 6546
2922.98 6906
2923.49 7104
2924.00 7758
2924.51 8270
2925.02 8455
2925.53 8717
2926.04 9013
2926.55 9125
2927.06 9229
2927.57 9251
2928.08 9381
2928.59 8858
2929.10 8357
2929.61 7463
2930.12 7198
2930.63 6832
2931.14 6622
2931.65 6355
2932.16 6259
2932.67 6264
2933.18 6047
2933.69 6023
2934.20 5951
2934.71 6131
2935.22 6314
2935.73 6230
2936.24 6689
2936.76 6421
2937.27 6475
2937.78 6764
2938.29 6391
2938.80 6433
2939.31 6742
2939.82 6736
2940.33 6744
2940.84 6378
2941.36 6248
2941.87 6478
2942.38 6487
2942.89 6639
2943.40 6556
2943.91 6690
2944.42 6759
2944.94 7206
2945.45 7460
2945.96 7682
2946.47 7750
2946.98 8138
2947.49 8416
2948.01 8324
2948.52 8125
2949.03 7677
2949.54 7985
2950.05 7909
2950.57 7781
2951.08 7570
2951.59 7280
2952.10 6904
2952.61 6715
2953.13 6629
2953.64 6448
2954.15 6625
2954.66 6497
2955.18 6327
2955.69 6262
2956.20 6082
2956.71 6197
2957.23 6025
2957.74 6186
2958.25 6154
2958.76 6457
2959.28 6231
2959.79 6029
2960.30 6064
2960.82 6508
2961.33 6832
2961.84 7033
2962.36 7404
2962.87 7475
2963.38 7467
2963.89 7547
2964.41 7491
2964.92 7352
2965.43 7402
2965.95 7118
2966.46 6876
2966.97 6912
2967.49 6697
2968.00 6397
2968.52 6270
2969.03 6130
2969.54 6342
2970.06 6196
2970.57 6104
2971.08 5959
2971.60 5663
2972.11 6129
2972.63 6282
2973.14 5603
2973.65 5839
2974.17 6060
2974.68 6175
2975.20 6053
2975.71 5797
2976.23 6129
2976.74 5994
2977.25 6087
2977.77 6178
2978.28 5955
2978.80 5999
2979.31 6197
2979.83 6156
2980.34 6330
2980.86 6137
2981.37 6399
2981.89 6737
2982.40 6274
2982.91 6174
2983.43 6313
2983.94 6433
2984.46 6338
2984.97 6547
2985.49 6721
2986.00 6823
2986.52 6883
2987.04 6837
2987.55 6921
2988.07 6752
2988.58 7110
2989.10 7272
2989.61 6828
2990.13 7017
2990.64 6898
2991.16 6872
2991.67 7350
2992.19 7584
2992.71 7651
2993.22 7892
2993.74 8125
2994.25 8094
2994.77 8183
2995.28 8359
2995.80 8425
2996.32 8671
2996.83 8538
2997.35 8821
2997.87 9227
2998.38 9466
2998.90 9355
2999.41 9463
2999.93 9467
3000.45 9248
3000.96 9520
3001.48 9726
3002.00 9061
3002.51 8611
3003.03 8648
3003.55 8305
3004.06 7860
3004.58 8204
3005.10 8340
3005.61 7983
3006.13 7756
3006.65 7511
3007.16 7037
3007.68 7037
3008.20 7159
3008.71 6854
3009.23 7160
3009.75 6796
3010.27 6475
3010.78 6468
3011.30 6309
3011.82 6248
3012.34 6284
3012.85 6379
3013.37 6592
3013.89 6566
3014.41 6568
3014.92 6787
3015.44 6929
3015.96 6727
3016.48 6548
3016.99 6324
3017.51 6621
3018.03 6962
3018.55 7062
3019.07 6691
3019.58 6868
3020.10 6967
3020.62 6975
3021.14 7227
3021.66 7096
3022.17 7451
3022.69 7344
3023.21 7082
3023.73 7297
3024.25 7278
3024.77 7157
3025.28 7312
3025.80 7482
3026.32 7772
3026.84 7766
3027.36 7482
3027.88 7040
3028.40 6766
3028.92 6963
3029.43 6798
3029.95 7001
3030.47 6832
3030.99 7002
3031.51 7037
3032.03 7047
3032.55 7528
3033.07 7666
3033.59 7867
3034.11 8389
3034.63 8407
3035.15 8897
3035.66 9338
3036.18 9918
3036.70 10390
3037.22 10559
3037.74 10183
3038.26 10428
3038.78 9796
3039.30 9328
3039.82 8900
3040.34 8524
3040.86 7958
3041.38 7713
3041.90 7664
3042.42 7410
3042.94 7072
3043.46 6527
3043.98 6544
3044.50 6453
3045.02 6476
3045.54 6933
3046.06 6688
3046.58 6624
3047.10 6296
3047.62 6453
3048.14 6823
3048.66 6742
3049.18 6748
3049.71 6577
3050.23 6505
3050.75 6710
3051.27 6483
3051.79 6704
3052.31 6659
3052.83 6824
3053.35 6854
3053.87 6492
3054.39 6646
3054.91 6572
3055.43 6943
3055.96 6730
3056.48 6632
3057.00 6566
3057.52 6654
3058.04 6123
3058.56 6428
3059.08 6571
3059.61 6437
3060.13 6602
3060.65 6313
3061.17 6286
3061.69 6544
3062.21 6539
3062.73 6350
3063.26 6493
3063.78 6380
3064.30 6691
3064.82 6800
3065.34 6622
3065.87 6749
3066.39 6676
3066.91 6664
3067.43 6440
3067.95 6487
3068.48 6593
3069.00 6495
3069.52 6565
3070.04 6720
3070.57 6561
3071.09 6505
3071.61 6853
3072.13 6653
3072.66 7154
3073.18 7235
3073.70 7541
3074.22 7554
3074.75 7598
3075.27 8219
3075.79 7791
3076.32 7655
3076.84 7715
3077.36 7746
3077.88 7716
3078.41 8176
3078.93 8004
3079.45 7764
3079.98 7632
3080.50 7362
3081.02 7501
3081.55 7522
3082.07 7452
3082.59 7480
3083.12 7588
3083.64 7501
3084.16 7244
3084.69 7175
3085.21 7385
3085.73 7070
3086.26 7144
3086.78 7171
3087.31 7409
3087.83 7042
3088.35 6941
3088.88 6873
3089.40 7086
3089.93 6975
3090.45 6967
3090.97 6938
3091.50 6781
3092.02 7163
3092.55 7212
3093.07 7124
3093.60 7051
3094.12 7263
3094.64 7233
3095.17 7119
3095.69 7187
3096.22 7123
3096.74 7259
3097.27 7460
3097.79 7628
3098.32 7682
3098.84 7845
3099.37 8003
3099.89 8090
3100.42 8174
3100.94 8813
3101.47 9634
3101.99 10346
3102.52 11341
3103.04 11520
3103.57 12510
3104.09 12887
3104.62 13432
3105.14 13407
3105.67 12889
3106.19 12192
3106.72 11251
3107.24 10044
3107.77 9336
3108.29 8836
3108.82 8429
3109.35 7774
3109.87 7908
3110.40 7855
3110.92 7892
3111.45 7499
3111.98 7595
3112.50 8081
3113.03 8085
3113.55 7954
3114.08 7950
3114.61 7375
3115.13 7298
3115.66 7614
3116.18 7218
3116.71 6777
3117.24 7018
3117.76 6856
3118.29 6449
3118.82 6566
3119.34 6773
3119.87 6732
3120.40 6927
3120.92 7038
3121.45 7058
3121.98 7091
3122.50 7236
3123.03 6985
3123.56 6716
3124.08 6979
3124.61 7080
3125.14 7003
3125.66 6763
3126.19 6901
3126.72 6858
3127.25 6785
3127.77 6569
3128.30 6591
3128.83 6787
3129.36 7049
3129.88 6659
3130.41 6352
3130.94 6654
3131.46 6494
3131.99 6316
3132.52 6158
3133.05 6306
3133.58 6115
3134.10 6027
3134.63 6455
3135.16 6281
3135.69 6395
3136.21 6494
3136.74 6608
3137.27 6596
3137.80 6438
3138.33 6636
3138.86 6737
3139.38 6646
3139.91 6690
3140.44 6542
3140.97 6694
3141.50 6488
3142.03 6444
3142.55 6599
3143.08 6309
3143.61 6101
3144.14 6109
3144.67 6260
3145.20 6611
3145.73 6461
3146.25 6327
3146.78 6545
3147.31 6729
3147.84 6720
3148.37 7025
3148.90 7159
3149.43 7077
3149.96 7027
3150.49 6982
3151.02 7085
3151.54 7173
3152.07 7091
3152.60 6946
3153.13 6897
3153.66 6916
3154.19 6736
3154.72 6947
3155.25 6849
3155.78 6474
3156.31 6636
3156.84 6470
3157.37 6412
3157.90 6651
3158.43 6415
3158.96 6619
3159.49 6814
3160.02 6573
3160.55 6564
3161.08 6550
3161.61 6439
3162.14 6541
3162.67 6124
3163.20 6204
3163.73 6295
3164.26 6180
3164.79 6320
3165.32 6305
3165.85 6426
3166.38 6678
3166.91 6381
3167.44 6359
3167.97 6234
3168.50 6480
3169.03 6523
3169.57 6373
3170.10 6364
3170.63 6459
3171.16 6478
3171.69 6088
3172.22 6262
3172.75 6243
3173.28 5982
3173.81 5830
3174.34 5750
3174.88 5925
3175.41 5960
3175.94 5946
3176.47 5949
3177.00 6049
3177.53 5932
3178.06 5996
3178.60 6154
3179.13 5963
3179.66 6320
3180.19 6196
3180.72 6217
3181.25 6173
3181.79 6168
3182.32 5849
3182.85 6262
3183.38 5978
3183.91 5814
3184.44 6072
3184.98 6222
3185.51 6065
3186.04 5945
3186.57 6025
3187.11 6352
3187.64 6440
3188.17 6294
3188.70 6027
3189.24 6369
3189.77 6301
3190.30 6213
3190.83 6298
3191.37 6248
3191.90 5986
3192.43 5911
3192.96 5838
3193.50 5721
3194.03 5898
3194.56 5721
3195.09 5882
3195.63 6037
3196.16 5835
3196.69 5827
3197.23 6072
3197.76 6079
3198.29 6130
3198.83 5761
3199.36 5765
3199.89 6278
3200.43 6321
3200.96 6222
3201.49 6331
3202.03 6321
3202.56 6328
3203.09 6647
3203.63 7001
3204.16 6728
3204.69 6854
3205.23 6909
3205.76 6606
3206.30 6554
3206.83 6725
3207.36 6357
3207.90 6639
3208.43 6458
3208.97 6613
3209.50 6748
3210.03 6863
3210.57 7187
3211.10 7009
3211.64 6998
3212.17 6953
3212.70 7162
3213.24 7239
3213.77 7545
3214.31 7312
3214.84 7073
3215.38 6829
3215.91 6369
3216.45 6254
3216.98 6233
3217.52 6169
3218.05 6020
3218.59 6306
3219.12 6326
3219.66 6102
3220.19 6177
3220.73 6094
3221.26 6106
3221.80 6314
3222.33 6211
3222.87 6731
3223.40 6846
3223.94 7024
3224.47 7252
3225.01 7575
3225.54 7475
3226.08 7356
3226.61 7357
3227.15 7518
3227.69 7301
3228.22 7054
3228.76 6786
3229.29 6850
3229.83 6752
3230.36 6737
3230.90 6399
3231.44 6144
3231.97 6314
3232.51 6399
3233.04 6317
3233.58 6207
3234.12 6243
3234.65 6466
3235.19 6525
3235.72 6685
3236.26 6798
3236.80 7041
3237.33 7017
3237.87 7168
3238.41 7111
3238.94 7506
3239.48 7335
3240.02 7638
3240.55 7877
3241.09 7459
3241.63 7214
3242.16 7140
3242.70 6856
3243.24 6909
3243.77 6953
3244.31 6859
3244.85 6495
3245.39 6274
3245.92 6144
3246.46 6406
3247.00 6391
3247.53 6178
3248.07 6564
3248.61 6736
3249.15 6683
3249.68 6464
3250.22 6683
3250.76 6744
3251.30 6474
3251.83 6483
3252.37 6697
3252.91 6898
3253.45 6614
3253.98 6975
3254.52 7057
3255.06 7020
3255.60 7081
3256.14 7276
3256.67 7169
3257.21 7257
3257.75 7362
3258.29 7265
3258.83 7080
3259.37 7214
3259.90 7059
3260.44 7292
3260.98 7464
3261.52 7869
3262.06 7901
3262.60 8166
3263.13 7898
3263.67 8130
3264.21 8554
3264.75 8341
3265.29 8979
3265.83 9207
3266.37 9605
3266.91 9367
3267.44 9468
3267.98 9705
3268.52 9935
3269.06 9988
3269.60 9403
3270.14 9445
3270.68 9109
3271.22 8692
3271.76 8097
3272.30 8159
3272.84 7550
3273.38 7290
3273.91 7184
3274.45 7050
3274.99 7290
3275.53 7082
3276.07 7020
3276.61 7433
3277.15 7399
3277.69 7401
3278.23 7353
3278.77 7748
3279.31 7509
3279.85 7479
3280.39 7384
3280.93 7527
3281.47 7585
3282.01 7495
3282.55 7225
3283.09 7244
3283.63 7128
3284.17 7362
3284.71 7026
3285.25 6701
3285.79 6954
3286.33 6743
3286.87 6826
3287.42 7181
3287.96 7193
3288.50 6873
3289.04 7189
3289.58 7159
3290.12 6966
3290.66 6842
3291.20 7008
3291.74 7393
3292.28 7732
3292.82 7900
3293.36 8246
3293.91 8662
3294.45 8951
3294.99 9412
3295.53 10171
3296.07 10749
3296.61 11303
3297.15 10921
3297.69 11057
3298.24 10918
3298.78 10944
3299.32 10290
3299.86 10009
3300.40 9250
3300.94 8825
3301.49 8353
3302.03 7955
3302.57 7741
3303.11 7721
3303.65 7731
3304.19 7844
3304.74 7807
3305.28 7481
3305.82 7428
3306.36 7617
3306.90 7710
3307.45 7729
3307.99 7177
3308.53 7370
3309.07 7239
3309.62 7148
3310.16 6810
3310.70 6784
3311.24 7208
3311.79 7611
3312.33 7398
3312.87 7473
3313.41 7556
3313.96 7646
3314.50 7906
3315.04 8666
3315.59 8656
3316.13 9210
3316.67 9038
3317.21 9249
3317.76 9866
3318.30 9499
3318.84 9037
3319.39 9385
3319.93 9228
3320.47 8896
3321.02 9104
3321.56 8785
3322.10 8752
3322.65 8989
3323.19 8852
3323.73 8840
3324.28 9078
3324.82 8797
3325.36 8545
3325.91 8462
3326.45 8380
3327.00 8402
3327.54 7895
3328.08 7602
3328.63 7469
3329.17 7775
3329.72 7731
3330.26 7565
3330.80 7314
3331.35 7556
3331.89 8234
3332.44 8908
3332.98 9623
3333.53 10594
3334.07 11907
3334.61 13162
3335.16 14822
3335.70 16270
3336.25 17077
3336.79 17770
3337.34 18608
3337.88 18438
3338.43 18008
3338.97 17316
3339.52 15879
3340.06 14576
3340.61 13468
3341.15 12090
3341.70 10806
3342.24 9947
3342.79 9156
3343.33 8645
3343.88 7864
3344.42 7705
3344.97 7512
3345.51 7294
3346.06 7246
3346.60 7077
3347.15 7393
3347.69 7577
3348.24 7609
3348.78 7655
3349.33 7918
3349.88 8057
3350.42 7948
3350.97 8181
3351.51 8381
3352.06 8571
3352.61 8659
3353.15 9026
3353.70 9126
3354.24 8781
3354.79 8538
3355.34 8509
3355.88 8473
3356.43 8298
3356.97 7963
3357.52 8101
3358.07 8044
3358.61 7660
3359.16 7396
3359.71 7321
3360.25 7266
3360.80 6994
3361.35 6834
3361.89 6762
3362.44 6679
3362.99 6700
3363.53 6770
3364.08 6794
3364.63 7017
3365.17 6980
3365.72 6766
3366.27 6854
3366.81 7028
3367.36 6861
3367.91 6747
3368.46 6833
3369.00 6978
3369.55 7206
3370.10 7004
3370.64 7088
3371.19 7333
3371.74 7068
3372.29 7335
3372.83 7660
3373.38 8154
3373.93 8045
3374.48 8167
3375.03 8242
3375.57 8430
3376.12 8456
3376.67 8094
3377.22 7855
3377.76 7557
3378.31 7455
3378.86 7095
3379.41 6963
3379.96 6750
3380.50 6415
3381.05 6447
3381.60 6200
3382.15 6175
3382.70 6270
3383.25 6357
3383.79 6251
3384.34 6444
3384.89 6231
3385.44 6096
3385.99 6117
3386.54 6614
3387.09 6292
3387.64 6098
3388.18 6430
3388.73 6292
3389.28 6189
3389.83 6326
3390.38 6133
3390.93 6050
3391.48 6241
3392.03 6225
3392.58 6377
3393.13 6261
3393.67 6343
3394.22 6459
3394.77 6166
3395.32 6398
3395.87 6018
3396.42 6196
3396.97 6168
3397.52 6145
3398.07 6212
3398.62 5866
3399.17 5733
3399.72 5631
3400.27 5606
3400.82 5542
3401.37 6165
3401.92 5916
3402.47 5718
3403.02 5675
3403.57 5454
3404.12 5791
3404.67 5851
3405.22 5768
3405.77 5944
3406.32 5932
3406.87 5657
3407.42 5538
3407.97 5912
3408.52 5911
3409.07 6044
3409.62 6150
3410.17 6248
3410.72 6241
3411.27 6383
3411.82 6435
3412.38 6548
3412.93 6457
3413.48 6750
3414.03 6495
3414.58 6389
3415.13 6340
3415.68 6297
3416.23 6157
3416.78 6228
3417.33 5944
3417.89 5894
3418.44 5704
3418.99 5554
3419.54 5242
3420.09 5424
3420.64 5586
3421.19 5613
3421.74 5484
3422.30 5491
3422.85 5376
3423.40 5258
3423.95 5732
3424.50 5916
3425.05 6035
3425.61 5588
3426.16 5757
3426.71 5976
3427.26 6077
3427.81 5619
3428.37 5512
3428.92 5379
3429.47 5642
3430.02 5441
3430.58 5824
3431.13 5569
3431.68 5852
3432.23 5574
3432.78 5809
3433.34 5796
3433.89 5708
3434.44 5719
3434.99 5712
3435.55 5833
3436.10 5539
3436.65 5512
3437.21 5429
3437.76 5366
3438.31 5701
3438.86 5838
3439.42 5790
3439.97 6095
3440.52 6061
3441.08 5618
3441.63 5815
3442.18 5823
3442.74 5854
3443.29 5904
3443.84 6063
3444.40 6016
3444.95 6072
3445.50 5636
3446.06 5453
3446.61 5656
3447.16 5559
3447.72 5717
3448.27 5670
3448.82 5663
3449.38 5271
3449.93 5094
3450.48 5200
3451.04 5206
3451.59 5494
3452.15 5456
3452.70 5527
3453.25 5276
3453.81 5104
3454.36 4997
3454.92 5188
3455.47 5182
3456.03 5027
3456.58 5185
3457.13 5325
3457.69 5196
3458.24 5169
3458.80 5137
3459.35 5085
3459.91 5136
3460.46 5040
3461.02 5076
3461.57 5195
3462.13 5014
3462.68 5045
3463.24 5335
3463.79 5479
3464.34 5403
3464.90 5248
3465.46 5273
3466.01 5259
3466.57 5356
3467.12 5594
3467.68 5583
3468.23 5545
3468.79 5476
3469.34 5462
3469.90 5481
3470.45 5406
3471.01 5706
3471.56 5611
3472.12 5494
3472.67 5645
3473.23 5650
3473.79 5525
3474.34 5585
3474.90 5711
3475.45 5561
3476.01 5546
3476.56 5674
3477.12 5620
3477.68 5858
3478.23 5749
3478.79 5780
3479.35 5917
3479.90 5951
3480.46 6117
3481.01 6134
3481.57 6293
3482.13 6584
3482.68 6544
3483.24 6475
3483.80 6286
3484.35 6381
3484.91 6293
3485.47 6236
3486.02 6094
3486.58 6312
3487.14 6254
3487.69 6207
3488.25 5956
3488.81 6358
3489.36 6749
3489.92 6933
3490.48 7596
3491.03 8111
3491.59 8175
3492.15 8390
3492.71 9197
3493.26 9301
3493.82 9409
3494.38 9909
3494.94 9797
3495.49 9397
3496.05 9264
3496.61 8945
3497.17 8733
3497.72 8556
3498.28 9042
3498.84 9014
3499.40 9116
3499.95 9507
3500.51 9513
3501.07 9967
3501.63 10262
3502.19 10490
3502.74 10529
3503.30 10048
3503.86 9944
3504.42 9946
3504.98 10457
3505.53 10316
3506.09 10939
3506.65 10776
3507.21 10327
3507.77 10226
3508.33 10195
3508.88 9930
3509.44 9211
3510.00 8995
3510.56 8504
3511.12 7627
3511.68 7486
3512.24 7194
3512.80 7065
3513.35 6600
3513.91 6547
3514.47 6311
3515.03 6246
3515.59 6202
3516.15 6132
3516.71 5978
3517.27 6017
3517.83 6448
3518.39 6158
3518.95 6133
3519.50 6517
3520.06 6485
3520.62 6525
3521.18 6676
3521.74 6473
3522.30 6597
3522.86 6528
3523.42 6267
3523.98 6341
3524.54 6289
3525.10 6331
3525.66 6137
3526.22 5934
3526.78 6141
3527.34 6215
3527.90 5931
3528.46 6015
3529.02 5812
3529.58 5633
3530.14 5447
3530.70 5570
3531.26 5801
3531.82 5729
3532.38 5622
3532.94 5667
3533.50 5805
3534.06 5878
3534.62 6033
3535.18 5810
3535.75 5929
3536.31 6030
3536.87 6078
3537.43 5942
3537.99 5914
3538.55 6407
3539.11 6485
3539.67 6421
3540.23 6219
3540.79 5924
3541.35 6112
3541.92 6289
3542.48 6288
3543.04 6314
3543.60 6009
3544.16 6265
3544.72 6253
3545.28 6410
3545.84 6321
3546.41 6349
3546.97 6266
3547.53 6055
3548.09 5792
3548.65 5804
3549.21 5624
3549.78 5600
3550.34 5640
3550.90 5624
3551.46 5793
3552.02 5657
3552.59 5674
3553.15 5676
3553.71 5620
3554.27 5808
3554.83 5863
3555.40 5963
3555.96 5772
3556.52 5969
3557.08 5714
3557.65 5835
3558.21 5699
3558.77 5913
3559.33 5548
3559.90 5585
3560.46 5602
3561.02 5510
3561.58 5298
3562.15 5074
3562.71 5142
3563.27 5329
3563.83 5300
3564.40 5423
3564.96 5390
3565.52 5455
3566.09 5394
3566.65 5228
3567.21 5270
3567.78 5039
3568.34 5166
3568.90 5447
3569.47 5264
3570.03 5331
3570.59 5240
3571.16 5319
3571.72 5480
3572.28 5621
3572.85 5435
3573.41 5491
3573.97 5634
3574.54 5637
3575.10 5495
3575.66 5322
3576.23 5766
3576.79 5978
3577.36 5807
3577.92 5707
3578.48 5539
3579.05 5665
3579.61 5819
3580.18 5839
3580.74 5792
3581.31 5689
3581.87 5289
3582.43 5596
3583.00 5881
3583.56 5732
3584.13 5456
3584.69 5471
3585.26 5406
3585.82 5595
3586.39 5490
3586.95 5367
3587.52 5551
3588.08 5548
3588.64 5314
3589.21 5126
3589.77 5335
3590.34 5315
3590.90 5108
3591.47 5295
3592.03 5291
3592.60 5214
3593.17 5156
3593.73 5313
3594.30 5336
3594.86 5522
3595.43 5258
3595.99 5482
3596.56 5401
3597.12 5480
3597.69 5636
3598.25 5466
3598.82 5375
3599.39 5478
3599.95 5595
3600.52 5704
3601.08 5704
3601.65 5683
3602.21 5386
3602.78 5374
3603.35 5185
3603.91 5167
3604.48 5176
3605.04 5277
3605.61 5438
3606.18 5226
3606.74 5063
3607.31 4950
3607.88 5004
3608.44 5105
3609.01 4953
3609.57 5008
3610.14 4967
3610.71 4980
3611.27 5074
3611.84 5142
3612.41 5013
3612.97 4958
3613.54 5068
3614.11 5191
3614.68 5368
3615.24 5594
3615.81 6384
3616.38 6645
3616.94 6925
3617.51 7673
3618.08 8241
3618.64 8845
3619.21 9455
3619.78 9666
3620.35 9716
3620.91 9407
3621.48 8721
3622.05 8080
3622.62 7847
3623.18 7284
3623.75 6618
3624.32 6317
3624.89 5983
3625.45 5917
3626.02 5664
3626.59 5304
3627.16 5197
3627.73 5221
3628.29 5109
3628.86 4849
3629.43 5024
3630.00 5106
3630.57 4928
3631.13 4842
3631.70 5104
3632.27 4810
3632.84 4821
3633.41 5075
3633.98 4934
3634.54 4984
3635.11 5140
3635.68 5065
3636.25 4877
3636.82 4802
3637.39 4996
3637.96 4952
3638.52 5217
3639.09 5016
3639.66 4976
3640.23 5005
3640.80 5287
3641.37 5328
3641.94 5285
3642.51 5504
3643.08 5835
3643.65 5668
3644.21 5542
3644.78 5488
3645.35 5584
3645.92 5733
3646.49 5858
3647.06 5806
3647.63 5737
3648.20 5711
3648.77 5708
3649.34 5625
3649.91 5485
3650.48 5339
3651.05 5353
3651.62 5570
3652.19 5673
3652.76 5641
3653.33 5625
3653.90 5655
3654.47 5768
3655.04 6002
3655.61 5999
3656.18 6182
3656.75 6605
3657.32 6476
3657.89 6492
3658.46 6560
3659.03 6568
3659.60 6460
3660.17 6717
3660.74 6516
3661.31 6113
3661.88 6046
3662.45 6141
3663.02 6006
3663.59 5611
3664.16 5479
3664.74 5436
3665.31 5257
3665.88 5203
3666.45 5233
3667.02 5138
3667.59 5147
3668.16 5187
3668.73 5105
3669.30 4912
3669.87 4950
3670.45 5090
3671.02 4920
3671.59 5013
3672.16 5352
3672.73 5288
3673.30 5161
3673.87 5357
3674.45 5366
3675.02 5522
3675.59 5908
3676.16 6035
3676.73 5880
3677.30 5826
3677.88 5982
3678.45 5733
3679.02 5696
3679.59 5843
3680.16 5645
3680.74 5543
3681.31 5393
3681.88 5431
3682.45 5311
3683.02 5473
3683.60 5288
3684.17 5218
3684.74 5216
3685.31 5339
3685.89 5642
3686.46 5464
3687.03 5483
3687.60 5650
3688.18 5645
3688.75 5959
3689.32 6106
3689.89 6239
3690.47 6475
3691.04 6481
3691.61 6480
3692.19 6479
3692.76 6276
3693.33 5941
3693.91 5742
3694.48 5898
3695.05 5800
3695.62 5626
3696.20 5658
3696.77 5440
3697.34 5495
3697.92 5467
3698.49 5030
3699.06 5026
3699.64 5008
3700.21 5282
3700.79 5105
3701.36 5011
3701.93 5596
3702.51 5711
3703.08 5634
3703.65 5548
3704.23 5106
3704.80 5373
3705.38 5365
3705.95 5137
3706.52 5179
3707.10 5448
3707.67 5448
3708.25 5359
3708.82 5255
3709.39 5256
3709.97 5234
3710.54 5166
3711.12 5357
3711.69 5159
3712.27 5149
3712.84 5376
3713.42 5281
3713.99 5309
3714.57 5485
3715.14 5472
3715.71 5218
3716.29 5099
3716.86 5085
3717.44 5250
3718.01 5418
3718.59 5182
3719.16 5131
3719.74 5492
3720.31 5329
3720.89 5135
3721.47 5204
3722.04 4925
3722.62 4959
3723.19 5063
3723.77 5051
3724.34 5280
3724.92 5197
3725.49 5057
3726.07 5232
3726.64 5176
3727.22 5206
3727.80 5128
3728.37 5295
3728.95 5460
3729.52 5823
3730.10 5889
3730.67 6063
3731.25 6517
3731.83 6318
3732.40 6500
3732.98 6472
3733.55 6953
3734.13 6884
3734.71 6736
3735.28 6803
3735.86 6586
3736.44 6468
3737.01 6627
3737.59 6418
3738.17 5915
3738.74 5740
3739.32 5581
3739.90 5304
3740.47 5460
3741.05 5540
3741.63 5371
3742.20 5118
3742.78 5246
3743.36 5210
3743.93 5213
3744.51 5217
3745.09 5415
3745.66 5421
3746.24 5254
3746.82 5428
3747.40 5355
3747.97 5212
3748.55 5033
3749.13 5009
3749.70 4949
3750.28 5251
3750.86 5214
3751.44 5175
3752.02 5049
3752.59 4986
3753.17 5123
3753.75 5116
3754.33 5030
3754.90 5047
3755.48 5041
3756.06 5194
3756.64 5170
3757.22 5279
3757.79 5552
3758.37 5327
3758.95 5323
3759.53 5536
3760.11 5766
3760.68 5788
3761.26 5921
3761.84 5784
3762.42 6084
3763.00 6148
3763.58 6062
3764.15 6236
3764.73 6102
3765.31 5868
3765.89 5827
3766.47 5651
3767.05 5467
3767.63 5559
3768.21 5722
3768.78 5508
3769.36 5531
3769.94 5367
3770.52 5242
3771.10 5381
3771.68 5447
3772.26 5452
3772.84 5249
3773.42 5261
3774.00 5321
3774.58 5454
3775.15 5488
3775.73 5373
3776.31 5144
3776.89 5118
3777.47 5039
3778.05 5306
3778.63 5026
3779.21 4901
3779.79 5005
3780.37 5227
3780.95 5273
3781.53 5015
3782.11 4914
3782.69 4808
3783.27 4913
3783.85 4978
3784.43 5011
3785.01 4943
3785.59 4948
3786.17 4895
3786.75 4941
3787.33 4972
3787.91 4951
3788.49 5058
3789.07 5076
3789.65 5093
3790.23 5183
3790.81 5032
3791.39 5200
3791.98 5174
3792.56 4856
3793.14 4987
3793.72 5049
3794.30 5058
3794.88 4925
3795.46 5010
3796.04 4910
3796.62 5168
3797.20 5413
3797.78 5332
3798.37 5604
3798.95 5314
3799.53 5541
3800.11 5555
3800.69 5772
3801.27 5739
3801.85 5692
3802.43 5838
3803.02 5795
3803.60 6007
3804.18 5940
3804.76 5870
3805.34 5846
3805.92 5686
3806.51 5612
3807.09 5775
3807.67 5754
3808.25 5995
3808.83 5937
3809.42 5567
3810.00 5818
3810.58 5732
3811.16 5697
3811.74 5748
3812.33 5838
3812.91 5801
3813.49 5568
3814.07 5699
3814.66 5603
3815.24 5511
3815.82 5797
3816.40 5686
3816.99 5823
3817.57 5650
3818.15 5811
3818.73 5718
3819.32 5631
3819.90 5510
3820.48 5325
3821.06 5225
3821.65 5375
3822.23 5239
3822.81 5257
3823.40 5111
3823.98 5098
3824.56 5085
3825.15 4882
3825.73 4985
3826.31 4916
3826.90 4968
3827.48 4951
3828.06 4848
3828.65 5157
3829.23 5238
3829.81 5073
3830.40 5230
3830.98 5073
3831.56 4962
3832.15 5115
3832.73 5115
3833.32 5106
3833.90 5490
3834.48 5435
3835.07 5144
3835.65 5301
3836.23 5293
3836.82 5089
3837.40 5312
3837.99 5257
3838.57 5078
3839.16 5628
3839.74 5356
3840.32 5259
3840.91 5240
3841.49 5119
3842.08 5011
3842.66 5060
3843.25 5410
3843.83 5265
3844.42 5021
3845.00 4942
3845.59 4856
3846.17 4877
3846.76 4917
3847.34 4872
3847.92 4895
3848.51 5028
3849.09 5214
3849.68 5017
3850.27 4936
3850.85 5164
3851.44 5072
3852.02 4980
3852.61 5055
3853.19 5392
3853.78 5070
3854.36 5063
3854.95 5189
3855.53 5182
3856.12 5210
3856.70 5439
3857.29 5606
3857.88 5719
3858.46 6108
3859.05 6639
3859.63 6959
3860.22 7770
3860.80 8627
3861.39 9197
3861.98 9868
3862.56 10363
3863.15 10307
3863.73 10768
3864.32 10400
3864.91 10282
3865.49 10152
3866.08 9442
3866.67 8851
3867.25 8087
3867.84 8129
3868.43 7526
3869.01 7407
3869.60 7011
3870.19 6440
3870.77 6435
3871.36 6286
3871.95 6228
3872.53 5974
3873.12 5968
3873.71 6193
3874.29 5998
3874.88 5694
3875.47 6182
3876.05 5938
3876.64 6249
3877.23 5965
3877.82 6012
3878.40 5783
3878.99 5739
3879.58 5889
3880.16 5626
3880.75 5342
3881.34 5555
3881.93 5651
3882.51 5686
3883.10 5705
3883.69 5607
3884.28 5450
3884.87 5523
3885.45 5618
3886.04 5233
3886.63 5249
3887.22 5410
3887.80 5248
3888.39 5477
3888.98 5545
3889.57 5737
3890.16 5887
3890.74 5999
3891.33 5928
3891.92 5974
3892.51 6155
3893.10 6189
3893.69 6116
3894.27 6135
3894.86 6660
3895.45 6562
3896.04 6783
3896.63 7199
3897.22 7022
3897.81 7307
3898.40 6957
3898.98 6974
3899.57 7316
3900.16 7178
3900.75 6976
3901.34 7056
3901.93 6902
3902.52 6599
3903.11 6480
3903.70 6198
3904.29 5795
3904.87 5705
3905.46 5853
3906.05 5538
3906.64 5310
3907.23 5290
3907.82 5145
3908.41 5152
3909.00 5337
3909.59 5208
3910.18 5017
3910.77 5068
3911.36 4923
3911.95 4883
3912.54 5014
3913.13 4824
3913.72 4685
3914.31 4748
3914.90 4771
3915.49 4841
3916.08 4806
3916.67 4773
3917.26 4933
3917.85 4995
3918.44 4854
3919.03 4786
3919.62 4874
3920.21 4897
3920.80 4814
3921.39 4722
3921.98 4690
3922.57 5020
3923.16 5025
3923.75 5027
3924.34 4817
3924.94 4724
3925.53 4784
3926.12 4717
3926.71 4717
3927.30 4707
3927.89 4759
3928.48 4600
3929.07 4738
3929.66 4917
3930.25 4921
3930.85 4663
3931.44 4571
3932.03 4493
3932.62 4828
3933.21 4936
3933.80 4738
3934.39 4695
3934.99 4825
3935.58 4561
3936.17 4655
3936.76 4823
3937.35 4992
3937.94 5134
3938.54 4949
3939.13 4888
3939.72 5129
3940.31 4980
3940.90 5024
3941.49 5164
3942.09 5213
3942.68 5165
3943.27 5051
3943.86 4881
3944.46 4727
3945.05 4828
3945.64 4711
3946.23 4629
3946.82 4777
3947.42 4560
3948.01 4736
3948.60 4587
3949.20 4583
3949.79 4661
3950.38 4617
3950.97 4393
3951.57 4655
3952.16 4541
3952.75 4453
3953.34 4550
3953.94 4536
3954.53 4495
3955.12 4489
3955.72 4466
3956.31 4459
3956.90 4442
3957.50 4469
3958.09 4741
3958.68 4738
3959.28 4889
3959.87 4802
3960.46 4878
3961.06 4679
3961.65 4452
3962.24 4637
3962.84 4806
3963.43 4611
3964.02 4666
3964.62 4836
3965.21 4952
3965.81 5152
3966.40 5469
3966.99 5625
3967.59 5622
3968.18 5681
3968.78 5640
3969.37 5664
3969.96 5632
3970.56 5678
3971.15 5467
3971.75 5207
3972.34 5082
3972.94 4887
3973.53 4893
3974.12 4999
3974.72 4819
3975.31 4735
3975.91 4965
3976.50 4691
3977.10 4681
3977.69 4838
3978.29 4981
3978.88 4808
3979.48 4766
3980.07 5030
3980.67 4748
3981.26 4898
3981.86 4976
3982.45 4980
3983.05 4737
3983.64 4842
3984.24 4609
3984.83 4990
3985.43 4849
3986.02 4688
3986.62 4937
3987.21 4939
3987.81 4861
3988.40 5085
3989.00 5098
3989.60 5060
3990.19 4841
3990.79 4758
3991.38 4836
3991.98 4867
3992.57 4774
3993.17 4590
3993.77 4807
3994.36 4694
3994.96 4853
3995.55 5084
3996.15 4989
3996.75 4995
3997.34 5089
3997.94 4891
3998.54 5220
3999.13 5148
3999.73 4925
4000.32 4823
4000.92 4872
4001.52 5236
4002.11 5235
4002.71 5355
4003.31 5128
4003.90 5164
4004.50 5218
4005.10 5103
4005.69 4886
4006.29 5342
4006.89 5506
4007.49 5482
4008.08 5378
4008.68 5311
4009.28 5260
4009.87 5118
4010.47 5199
4011.07 5374
4011.67 5368
4012.26 5277
4012.86 5335
4013.46 5220
4014.05 5418
4014.65 5482
4015.25 5464
4015.85 5647
4016.44 6018
4017.04 6003
4017.64 6093
4018.24 6205
4018.84 6190
4019.43 6270
4020.03 6039
4020.63 6113
4021.23 6058
4021.83 5686
4022.42 5462
4023.02 5318
4023.62 5168
4024.22 4985
4024.82 4802
4025.41 4877
4026.01 4987
4026.61 4909
4027.21 4907
4027.81 5022
4028.41 4778
4029.01 4824
4029.60 5045
4030.20 5101
4030.80 5029
4031.40 5082
4032.00 5093
4032.60 5000
4033.20 5033
4033.80 5031
4034.39 5144
4034.99 5007
4035.59 5120
4036.19 5256
4036.79 5366
4037.39 4988
4037.99 5104
4038.59 5346
4039.19 5298
4039.79 5582
4040.39 5547
4040.99 5338
4041.59 5522
4042.18 5413
4042.78 5407
4043.38 5365
4043.98 5382
4044.58 5403
4045.18 5171
4045.78 4943
4046.38 4956
4046.98 5101
4047.58 5083
4048.18 4805
4048.78 4874
4049.38 5067
4049.98 5327
4050.58 5056
4051.18 5116
4051.78 5421
4052.38 5298
4052.98 5513
4053.58 5725
4054.19 5676
4054.79 5725
4055.39 5763
4055.99 5991
4056.59 5919
4057.19 5899
4057.79 5935
4058.39 6101
4058.99 5661
4059.59 5688
4060.19 5370
4060.79 5353
4061.39 5337
4061.99 4958
4062.60 4832
4063.20 4952
4063.80 4866
4064.40 4789
4065.00 4503
4065.60 4476
4066.20 4715
4066.80 4431
4067.41 4476
4068.01 4697
4068.61 4721
4069.21 4594
4069.81 4482
4070.41 4434
4071.02 4332
4071.62 4589
4072.22 4741
4072.82 4672
4073.42 4816
4074.02 4877
4074.63 5022
4075.23 4963
4075.83 5032
4076.43 4937
4077.03 5164
4077.64 4934
4078.24 5088
4078.84 4924
4079.44 4832
4080.05 4839
4080.65 4773
4081.25 4762
4081.85 4811
4082.46 4844
4083.06 4868
4083.66 4801
4084.26 5022
4084.87 4868
4085.47 4853
4086.07 5069
4086.67 5031
4087.28 4901
4087.88 5083
4088.48 5063
4089.09 5290
4089.69 5091
4090.29 5188
4090.90 5434
4091.50 5586
4092.10 5952
4092.71 6135
4093.31 6460
4093.91 6925
4094.52 7102
4095.12 7912
4095.72 8384
4096.33 8643
4096.93 8557
4097.53 8542
4098.14 8031
4098.74 7889
4099.34 7431
4099.95 6835
4100.55 6102
4101.16 5932
4101.76 5686
4102.36 5419
4102.97 4805
4103.57 4803
4104.18 4960
4104.78 4864
4105.38 4782
4105.99 4767
4106.59 4519
4107.20 4601
4107.80 4601
4108.41 4514
4109.01 4810
4109.62 4705
4110.22 4765
4110.82 4789
4111.43 4766
4112.03 4978
4112.64 5097
4113.24 5031
4113.85 4908
4114.45 4903
4115.06 4929
4115.66 4913
4116.27 4968
4116.87 4727
4117.48 4797
4118.08 4567
4118.69 4629
4119.29 4611
4119.90 4711
4120.50 4626
4121.11 4543
4121.72 4586
4122.32 4844
4122.93 4893
4123.53 4806
4124.14 4780
4124.74 4959
4125.35 4964
4125.95 4842
4126.56 4752
4127.17 4843
4127.77 4987
4128.38 5221
4128.98 4826
4129.59 4944
4130.20 5030
4130.80 5069
4131.41 5127
4132.01 5169
4132.62 5244
4133.23 5395
4133.83 5609
4134.44 5702
4135.05 5931
4135.65 5712
4136.26 5541
4136.87 5226
4137.47 5182
4138.08 5284
4138.69 5133
4139.29 4973
4139.90 5114
4140.51 4990
4141.11 5242
4141.72 5032
4142.33 4964
4142.93 4980
4143.54 5139
4144.15 4822
4144.75 4807
4145.36 4677
4145.97 5077
4146.58 4927
4147.18 4589
4147.79 4736
4148.40 4597
4149.01 4493
4149.61 4550
4150.22 4621
4150.83 4505
4151.44 4235
4152.04 4403
4152.65 4468
4153.26 4481
4153.87 4494
4154.47 4629
4155.08 4504
4155.69 4393
4156.30 4389
4156.91 4371
4157.51 4461
4158.12 4136
4158.73 4259
4159.34 4238
4159.95 4378
4160.56 4464
4161.16 4467
4161.77 4440
4162.38 4423
4162.99 4337
4163.60 4201
4164.21 4643
4164.81 4752
4165.42 4761
4166.03 4781
4166.64 4827
4167.25 4877
4167.86 4705
4168.47 4581
4169.08 4831
4169.69 5004
4170.29 5354
4170.90 5202
4171.51 4754
4172.12 4841
4172.73 5036
4173.34 4985
4173.95 4769
4174.56 4967
4175.17 4904
4175.78 4717
4176.39 4898
4177.00 4819
4177.61 4715
4178.22 4418
4178.82 4589
4179.43 4606
4180.04 4554
4180.65 4292
4181.26 4413
4181.87 4400
4182.48 4443
4183.09 4431
4183.70 4507
4184.31 4600
4184.92 4319
4185.53 4547
4186.14 4662
4186.75 4488
4187.36 4734
4187.97 4576
4188.58 4405
4189.19 4518
4189.81 4314
4190.42 4462
4191.03 4527
4191.64 4611
4192.25 4860
4192.86 4862
4193.47 5024
4194.08 5332
4194.69 5157
4195.30 5264
4195.91 5758
4196.52 5830
4197.13 5553
4197.74 5659
4198.36 5576
4198.97 5380
4199.58 4991
4200.19 4896
4200.80 5125
4201.41 5148
4202.02 5130
4202.63 5063
4203.25 4740
4203.86 4754
4204.47 4961
4205.08 4989
4205.69 4806
4206.30 4794
4206.92 4834
4207.53 4810
4208.14 4995
4208.75 4959
4209.36 4835
4209.97 5063
4210.59 5041
4211.20 4953
4211.81 4910
4212.42 4971
4213.03 5096
4213.65 5206
4214.26 5075
4214.87 4929
4215.48 5015
4216.10 4817
4216.71 4940
4217.32 5111
4217.93 5048
4218.55 5527
4219.16 5714
4219.77 5847
4220.38 6257
4221.00 6185
4221.61 6323
4222.22 6583
4222.83 6771
4223.45 7373
4224.06 7519
4224.67 7780
4225.29 8071
4225.90 8447
4226.51 8922
4227.13 8953
4227.74 9244
4228.35 9856
4228.96 10334
4229.58 9960
4230.19 9657
4230.80 9458
4231.42 9290
4232.03 8498
4232.65 7867
4233.26 7625
4233.87 7313
4234.49 6602
4235.10 6327
4235.71 6253
4236.33 6084
4236.94 6007
4237.56 5927
4238.17 5850
4238.78 5847
4239.40 5736
4240.01 5751
4240.63 5694
4241.24 5678
4241.85 5708
4242.47 5326
4243.08 5302
4243.70 5343
4244.31 5291
4244.93 5328
4245.54 5354
4246.15 5525
4246.77 5540
4247.38 5637
4248.00 5551
4248.61 5767
4249.23 5586
4249.84 5263
4250.46 5375
4251.07 5340
4251.69 5261
4252.30 5346
4252.92 5011
4253.53 4871
4254.15 5036
4254.76 4835
4255.38 4934
4255.99 5005
4256.61 5084
4257.22 4942
4257.84 5017
4258.45 5289
4259.07 4946
4259.69 5219
4260.30 5236
4260.92 4993
4261.53 5083
4262.15 5227
4262.76 5123
4263.38 5617
4263.99 5367
4264.61 5359
4265.23 5464
4265.84 5247
4266.46 5397
4267.07 5396
4267.69 5375
4268.31 5443
4268.92 5475
4269.54 5315
4270.16 5227
4270.77 5302
4271.39 5304
4272.00 5121
4272.62 5024
4273.24 4880
4273.85 5048
4274.47 5249
4275.09 4958
4275.70 4937
4276.32 4774
4276.94 4788
4277.55 4723
4278.17 4470
4278.79 4542
4279.40 4620
4280.02 4899
4280.64 4823
4281.26 4534
4281.87 4477
4282.49 4387
4283.11 4476
4283.72 4435
4284.34 4496
4284.96 4675
4285.58 4677
4286.19 4652
4286.81 4668
4287.43 4821
4288.05 5072
4288.66 4969
4289.28 4803
4289.90 4491
4290.52 4648
4291.13 4856
4291.75 4758
4292.37 4498
4292.99 4339
4293.61 4449
4294.22 4665
4294.84 4510
4295.46 4321
4296.08 4587
4296.70 4438
4297.31 4447
4297.93 4365
4298.55 4508
4299.17 4380
4299.79 4289
4300.41 4556
4301.03 4515
4301.64 4595
4302.26 4416
4302.88 4696
4303.50 4569
4304.12 4580
4304.74 4669
4305.36 4620
4305.97 4572
4306.59 4629
4307.21 4748
4307.83 4848
4308.45 4668
4309.07 4890
4309.69 4895
4310.31 5002
4310.93 4878
4311.55 5175
4312.17 5116
4312.78 5153
4313.40 4764
4314.02 4938
4314.64 4823
4315.26 4703
4315.88 4498
4316.50 4623
4317.12 4577
4317.74 4419
4318.36 4293
4318.98 4232
4319.60 4238
4320.22 4300
4320.84 4396
4321.46 4108
4322.08 4439
4322.70 4314
4323.32 4658
4323.94 4518
4324.56 4565
4325.18 4646
4325.80 4772
4326.42 4768
4327.04 4752
4327.66 4445
4328.28 4461
4328.90 4652
4329.52 4410
4330.14 4389
4330.76 4496
4331.39 4460
4332.01 4091
4332.63 4299
4333.25 4328
4333.87 4287
4334.49 4492
4335.11 4541
4335.73 4331
4336.35 4304
4336.97 4384
4337.59 4557
4338.22 4419
4338.84 4560
4339.46 4837
4340.08 4813
4340.70 4600
4341.32 4612
4341.94 4697
4342.57 4628
4343.19 4796
4343.81 4843
4344.43 5065
4345.05 5314
4345.67 5689
4346.29 5907
4346.92 6059
4347.54 6457
4348.16 6516
4348.78 6698
4349.40 6579
4350.03 6236
4350.65 6014
4351.27 5609
4351.89 5385
4352.51 5165
4353.14 5121
4353.76 4864
4354.38 4628
4355.00 4693
4355.63 4585
4356.25 4587
4356.87 4578
4357.49 4621
4358.12 4530
4358.74 4768
4359.36 4638
4359.98 4693
4360.61 4742
4361.23 4780
4361.85 4684
4362.48 4542
4363.10 4684
4363.72 4698
4364.34 4881
4364.97 4910
4365.59 4712
4366.21 4843
4366.84 4859
4367.46 4728
4368.08 4883
4368.71 5045
4369.33 4517
4369.95 4505
4370.58 4780
4371.20 4566
4371.82 4523
4372.45 4600
4373.07 4878
4373.70 4626
4374.32 4528
4374.94 4385
4375.57 4607
4376.19 4414
4376.81 4441
4377.44 4523
4378.06 4539
4378.69 4700
4379.31 4717
4379.94 4607
4380.56 4538
4381.18 4653
4381.81 4703
4382.43 5012
4383.06 5021
4383.68 4818
4384.31 4871
4384.93 5249
4385.55 5388
4386.18 5204
4386.80 5352
4387.43 5131
4388.05 5440
4388.68 5511
4389.30 5855
4389.93 6025
4390.55 6528
4391.18 6469
4391.80 6812
4392.43 7033
4393.05 7077
4393.68 6773
4394.30 6775
4394.93 6633
4395.55 6595
4396.18 6526
4396.80 6560
4397.43 6602
4398.05 6496
4398.68 6632
4399.31 6762
4399.93 6703
4400.56 7068
4401.18 6888
4401.81 6767
4402.43 6616
4403.06 6752
4403.69 6318
4404.31 6133
4404.94 6406
4405.56 5934
4406.19 6206
4406.82 5857
4407.44 6023
4408.07 5898
4408.69 5818
4409.32 5854
4409.95 5863
4410.57 5723
4411.20 5803
4411.83 5658
4412.45 5831
4413.08 5863
4413.71 5984
4414.33 5766
4414.96 5608
4415.59 5554
4416.21 5528
4416.84 5550
4417.47 5536
4418.09 5437
4418.72 5317
4419.35 5192
4419.97 5202
4420.60 5215
4421.23 5000
4421.85 5324
4422.48 5148
4423.11 5005
4423.74 4889
4424.36 4751
4424.99 4744
4425.62 5007
4426.25 4989
4426.87 4883
4427.50 4687
4428.13 4513
4428.76 4325
4429.38 4586
4430.01 4589
4430.64 4547
4431.27 4578
4431.89 4636
4432.52 4644
4433.15 4607
4433.78 4653
4434.41 4944
4435.03 4751
4435.66 4662
4436.29 4770
4436.92 4894
4437.55 4836
4438.18 4740
4438.80 4804
4439.43 4865
4440.06 4694
4440.69 4851
4441.32 5009
4441.95 4707
4442.57 4547
4443.20 4298
4443.83 4421
4444.46 4392
4445.09 4085
4445.72 4154
4446.35 4266
4446.98 4058
4447.61 4233
4448.23 4237
4448.86 4268
4449.49 4094
4450.12 4103
4450.75 4165
4451.38 4022
4452.01 4075
4452.64 4118
4453.27 4381
4453.90 4355
4454.53 4253
4455.16 4133
4455.79 4101
4456.42 4235
4457.05 4143
4457.67 4092
4458.30 4103
4458.93 4036
4459.56 4363
4460.19 4200
4460.82 4056
4461.45 3978
4462.08 3702
4462.71 3622
4463.34 3938
4463.97 3868
4464.60 3951
4465.23 3846
4465.86 3878
4466.49 3869
4467.13 3818
4467.76 3880
4468.39 3993
4469.02 3940
4469.65 3991
4470.28 3933
4470.91 3731
4471.54 3754
4472.17 3952
4472.80 3953
4473.43 3991
4474.06 3801
4474.69 3600
4475.32 3691
4475.95 3883
4476.59 3796
4477.22 4007
4477.85 4070
4478.48 4064
4479.11 3899
4479.74 3944
4480.37 3988
4481.00 3967
4481.64 4002
4482.27 4084
4482.90 3864
4483.53 4032
4484.16 4086
4484.79 4048
4485.42 4137
4486.06 4188
4486.69 4290
4487.32 4310
4487.95 3914
4488.58 3917
4489.22 4245
4489.85 4187
4490.48 4117
4491.11 3925
4491.74 3961
4492.38 4135
4493.01 3901
4493.64 3862
4494.27 3870
4494.90 3911
4495.54 3820
4496.17 3803
4496.80 3813
4497.43 3934
4498.07 3785
4498.70 3727
4499.33 3788
4499.96 4044
4500.60 4116
4501.23 4240
4501.86 4277
4502.50 4233
4503.13 4296
4503.76 4539
4504.39 4776
4505.03 4630
4505.66 4845
4506.29 4597
4506.93 4213
4507.56 4315
4508.19 4098
4508.83 4238
4509.46 4138
4510.09 3938
4510.73 3952
4511.36 3969
4511.99 4160
4512.63 4023
4513.26 4007
4513.89 4088
4514.53 4138
4515.16 4080
4515.80 3785
4516.43 4088
4517.06 4319
4517.70 3978
4518.33 3807
4518.97 3910
4519.60 3967
4520.23 3939
4520.87 3996
4521.50 4016
4522.14 4072
4522.77 4276
4523.40 3899
4524.04 4040
4524.67 4107
4525.31 4319
4525.94 4370
4526.58 4254
4527.21 4638
4527.85 5102
4528.48 5125
4529.12 5601
4529.75 6229
4530.38 6807
4531.02 7326
4531.65 8142
4532.29 8587
4532.92 9043
4533.56 9142
4534.19 9222
4534.83 8770
4535.46 8365
4536.10 7917
4536.74 6822
4537.37 6405
4538.01 5803
4538.64 5467
4539.28 4907
4539.91 4718
4540.55 4424
4541.18 4234
4541.82 4189
4542.45 4155
4543.09 4211
4543.73 3936
4544.36 4091
4545.00 4028
4545.63 4036
4546.27 4104
4546.91 4143
4547.54 3976
4548.18 3774
4548.81 3885
4549.45 4020
4550.09 3800
4550.72 3939
4551.36 4151
4551.99 4088
4552.63 4295
4553.27 4379
4553.90 4363
4554.54 4476
4555.18 4519
4555.81 4602
4556.45 4477
4557.09 4500
4557.72 4394
4558.36 4493
4559.00 4360
4559.63 4260
4560.27 4001
4560.91 3997
4561.54 3965
4562.18 4016
4562.82 4159
4563.46 4116
4564.09 4132
4564.73 4132
4565.37 4300
4566.00 4170
4566.64 4201
4567.28 4536
4567.92 4497
4568.55 4525
4569.19 4897
4569.83 5027
4570.47 5082
4571.10 5108
4571.74 4985
4572.38 4923
4573.02 4977
4573.66 4780
4574.29 4625
4574.93 4256
4575.57 4152
4576.21 3947
4576.85 3915
4577.48 3918
4578.12 3905
4578.76 3795
4579.40 3696
4580.04 3579
4580.67 3552
4581.31 3486
4581.95 3556
4582.59 3741
4583.23 3850
4583.87 3666
4584.51 3751
4585.14 3650
4585.78 3882
4586.42 3867
4587.06 3724
4587.70 3764
4588.34 3424
4588.98 3571
4589.62 3636
4590.26 3650
4590.89 3738
4591.53 3743
4592.17 3791
4592.81 3973
4593.45 3927
4594.09 3925
4594.73 4102
4595.37 3871
4596.01 3878
4596.65 3611
4597.29 3501
4597.93 3707
4598.57 3657
4599.21 3712
4599.85 3715
4600.49 3926
4601.12 3770
4601.76 3603
4602.40 3740
4603.04 3670
4603.68 3792
4604.32 3717
4604.96 3906
4605.60 3819
4606.24 3779
4606.88 3898
4607.52 4072
4608.17 4138
4608.81 4149
4609.45 4270
4610.09 4297
4610.73 4236
4611.37 4102
4612.01 3950
4612.65 4104
4613.29 3778
4613.93 3836
4614.57 3870
4615.21 3669
4615.85 3771
4616.49 3783
4617.13 3755
4617.77 3507
4618.41 3552
4619.06 3715
4619.70 3654
4620.34 3717
4620.98 3605
4621.62 3574
4622.26 3670
4622.90 3645
4623.54 3483
4624.19 3308
4624.83 3494
4625.47 3390
4626.11 3465
4626.75 3707
4627.39 3607
4628.03 3518
4628.68 3520
4629.32 3485
4629.96 3581
4630.60 3598
4631.24 3832
4631.89 3698
4632.53 3633
4633.17 3585
4633.81 3690
4634.45 3677
4635.10 3510
4635.74 3524
4636.38 3583
4637.02 3704
4637.66 3775
4638.31 3825
4638.95 3838
4639.59 3860
4640.23 3934
4640.88 3785
4641.52 3853
4642.16 3993
4642.80 4142
4643.45 4071
4644.09 3693
4644.73 3873
4645.38 4172
4646.02 4052
4646.66 3917
4647.30 3828
4647.95 3931
4648.59 3952
4649.23 3816
4649.88 3803
4650.52 3811
4651.16 3571
4651.81 3577
4652.45 3648
4653.09 3727
4653.74 3733
4654.38 3715
4655.02 3704
4655.67 3650
4656.31 3478
4656.95 3485
4657.60 3322
4658.24 3464
4658.89 3422
4659.53 3422
4660.17 3339
4660.82 3410
4661.46 3524
4662.10 3485
4662.75 3379
4663.39 3307
4664.04 3395
4664.68 3448
4665.33 3475
4665.97 3308
4666.61 3275
4667.26 3298
4667.90 3249
4668.55 3220
4669.19 3474
4669.84 3375
4670.48 3258
4671.12 3319
4671.77 3613
4672.41 3440
4673.06 3269
4673.70 3276
4674.35 3245
4674.99 3279
4675.64 3279
4676.28 3321
4676.93 3099
4677.57 3149
4678.22 3370
4678.86 3364
4679.51 3374
4680.15 3560
4680.80 3406
4681.44 3626
4682.09 3567
4682.74 3469
4683.38 3632
4684.03 3519
4684.67 3546
4685.32 3313
4685.96 3355
4686.61 3614
4687.25 3327
4687.90 3257
4688.55 3255
4689.19 3252
4689.84 3101
4690.48 3357
4691.13 3345
4691.78 3334
4692.42 3057
4693.07 3126
4693.71 3212
4694.36 3177
4695.01 3297
4695.65 3312
4696.30 3296
4696.95 3527
4697.59 3565
4698.24 3447
4698.89 3517
4699.53 3655
4700.18 3678
4700.83 3490
4701.47 3373
4702.12 3556
4702.77 3498
4703.41 3413
4704.06 3395
4704.71 3487
4705.35 3567
4706.00 3532
4706.65 3487
4707.29 3533
4707.94 3289
4708.59 3424
4709.24 3640
4709.88 3487
4710.53 3557
4711.18 3458
4711.83 3473
4712.47 3507
4713.12 3771
4713.77 3774
4714.42 3403
4715.06 3477
4715.71 3526
4716.36 3444
4717.01 3513
4717.65 3554
4718.30 3842
4718.95 3689
4719.60 3636
4720.25 3677
4720.89 3877
4721.54 3881
4722.19 3699
4722.84 3881
4723.49 4015
4724.13 4073
4724.78 3886
4725.43 4007
4726.08 3976
4726.73 3886
4727.38 3878
4728.03 3971
4728.67 4050
4729.32 3955
4729.97 3640
4730.62 3577
4731.27 3466
4731.92 3705
4732.57 3593
4733.22 3372
4733.86 3335
4734.51 3431
4735.16 3474
4735.81 3266
4736.46 3400
4737.11 3459
4737.76 3547
4738.41 3596
4739.06 3825
4739.71 3872
4740.36 3777
4741.01 3644
4741.65 3792
4742.30 3818
4742.95 4082
4743.60 3828
4744.25 3874
4744.90 3914
4745.55 3799
4746.20 3959
4746.85 3732
4747.50 3690
4748.15 3793
4748.80 3666
4749.45 3934
4750.10 3834
4750.75 3978
4751.40 4086
4752.05 3917
4752.70 4012
4753.35 3978
4754.00 4214
4754.65 4099
4755.30 3911
4755.95 4011
4756.61 3963
4757.26 3960
4757.91 3788
4758.56 3602
4759.21 3757
4759.86 3445
4760.51 3542
4761.16 3713
4761.81 3487
4762.46 3583
4763.11 3613
4763.76 3694
4764.41 3434
4765.07 3461
4765.72 3622
4766.37 3427
4767.02 3337
4767.67 3472
4768.32 3461
4768.97 3388
4769.62 3444
4770.28 3389
4770.93 3280
4771.58 3534
4772.23 3456
4772.88 3323
4773.53 3294
4774.19 3214
4774.84 3184
4775.49 3383
4776.14 3091
4776.79 3448
4777.44 3510
4778.10 3377
4778.75 3335
4779.40 3218
4780.05 3371
4780.70 3385
4781.36 3343
4782.01 3342
4782.66 3230
4783.31 3239
4783.97 3343
4784.62 3294
4785.27 3229
4785.92 3336
4786.58 3349
4787.23 3336
4787.88 3534
4788.53 3304
4789.19 3393
4789.84 3372
4790.49 3358
4791.15 3458
4791.80 3380
4792.45 3286
4793.10 3462
4793.76 3407
4794.41 3185
4795.06 3202
4795.72 3153
4796.37 3307
4797.02 3204
4797.68 3202
4798.33 3362
4798.98 3408
4799.64 3342
4800.29 3196
4800.94 3163
4801.60 3237
4802.25 3270
4802.90 3311
4803.56 3215
4804.21 3213
4804.87 3402
4805.52 3388
4806.17 3183
4806.83 3137
4807.48 3254
4808.14 3166
4808.79 3219
4809.44 3212
4810.10 3169
4810.75 3288
4811.41 3172
4812.06 3213
4812.71 3121
4813.37 3180
4814.02 3265
4814.68 3301
4815.33 3396
4815.99 3523
4816.64 3594
4817.30 3496
4817.95 3473
4818.61 3671
4819.26 3719
4819.92 3630
4820.57 3763
4821.23 3783
4821.88 3866
4822.53 3734
4823.19 3759
4823.85 3690
4824.50 3638
4825.16 3778
4825.81 3529
4826.47 3593
4827.12 3426
4827.78 3416
4828.43 3606
4829.09 3651
4829.74 3343
4830.40 3433
4831.05 3217
4831.71 3350
4832.37 3593
4833.02 3616
4833.68 3531
4834.33 3656
4834.99 3834
4835.64 3883
4836.30 3852
4836.96 3967
4837.61 3783
4838.27 4052
4838.92 4175
4839.58 4183
4840.24 4076
4840.89 4039
4841.55 4144
4842.21 4193
4842.86 3978
4843.52 3642
4844.18 3903
4844.83 3907
4845.49 3754
4846.14 3796
4846.80 3597
4847.46 3644
4848.11 3914
4848.77 3915
4849.43 4181
4850.09 4270
4850.74 4227
4851.40 4447
4852.06 4584
4852.71 4405
4853.37 3992
4854.03 4103
4854.68 4386
4855.34 4197
4856.00 4183
4856.66 3681
4857.31 3907
4857.97 4096
4858.63 3892
4859.29 3792
4859.94 3893
4860.60 3883
4861.26 3938
4861.92 4142
4862.57 3985
4863.23 3782
4863.89 3831
4864.55 3952
4865.21 3990
4865.86 3952
4866.52 4131
4867.18 4149
4867.84 3991
4868.50 3847
4869.15 3884
4869.81 3916
4870.47 3839
4871.13 3705
4871.79 3972
4872.45 3789
4873.10 3858
4873.76 3874
4874.42 3895
4875.08 3837
4875.74 3986
4876.40 4083
4877.06 3901
4877.71 3801
4878.37 3845
4879.03 3809
4879.69 3917
4880.35 4002
4881.01 3952
4881.67 3810
4882.33 3837
4882.99 3764
4883.65 3738
4884.30 3662
4884.96 3639
4885.62 3591
4886.28 3455
4886.94 3437
4887.60 3689
4888.26 3680
4888.92 3696
4889.58 3607
4890.24 3665
4890.90 3531
4891.56 3710
4892.22 3797
4892.88 3680
4893.54 3727
4894.20 3748
4894.86 3615
4895.52 3580
4896.18 3542
4896.84 3644
4897.50 3644
4898.16 3445
4898.82 3698
4899.48 3589
4900.14 3768
4900.80 3434
4901.46 3394
4902.12 3571
4902.78 3419
4903.44 3528
4904.10 3635
4904.76 3419
4905.42 3346
4906.08 3359
4906.74 3398
4907.40 3247
4908.06 3436
4908.73 3402
4909.39 3370
4910.05 3397
4910.71 3524
4911.37 3389
4912.03 3490
4912.69 3219
4913.35 3364
4914.01 3501
4914.68 3342
4915.34 3279
4916.00 3380
4916.66 3359
4917.32 3424
4917.98 3397
4918.64 3500
4919.31 3208
4919.97 3401
4920.63 3288
4921.29 3308
4921.95 3481
4922.61 3294
4923.28 2931
4923.94 3115
4924.60 3073
4925.26 3006
4925.92 3203
4926.59 3109
4927.25 3016
4927.91 3055
4928.57 2973
4929.23 3154
4929.90 3203
4930.56 3209
4931.22 3062
4931.88 2898
4932.55 3162
4933.21 3490
4933.87 3283
4934.53 3426
4935.20 3490
4935.86 3428
4936.52 3354
4937.18 3425
4937.85 3381
4938.51 3433
4939.17 3283
4939.84 3391
4940.50 3251
4941.16 3232
4941.82 3126
4942.49 3251
4943.15 3438
4943.81 3148
4944.48 3244
4945.14 3218
4945.80 3311
4946.47 3263
4947.13 3280
4947.79 3103
4948.46 3105
4949.12 2949
4949.79 2988
4950.45 3053
4951.11 3149
4951.78 3094
4952.44 3105
4953.10 3146
4953.77 3015
4954.43 2988
4955.10 3034
4955.76 3078
4956.42 3140
4957.09 3222
4957.75 3181
4958.42 3085
4959.08 3249
4959.74 3062
4960.41 3076
4961.07 3222
4961.74 3192
4962.40 3309
4963.07 3193
4963.73 3207
4964.40 3362
4965.06 3373
4965.73 3262
4966.39 3471
4967.05 3369
4967.72 3300
4968.38 3314
4969.05 3278
4969.71 3262
4970.38 3293
4971.04 3297
4971.71 3261
4972.37 3361
4973.04 3312
4973.70 3508
4974.37 3301
4975.04 3288
4975.70 3414
4976.37 3356
4977.03 3304
4977.70 3264
4978.36 3172
4979.03 3171
4979.69 3223
4980.36 3219
4981.03 3192
4981.69 3197
4982.36 3216
4983.02 3077
4983.69 3129
4984.35 3296
4985.02 3255
4985.69 3332
4986.35 3558
4987.02 3808
4987.68 3811
4988.35 4197
4989.02 4156
4989.68 4441
4990.35 4544
4991.02 4675
4991.68 4573
4992.35 4362
4993.02 4443
4993.68 4150
4994.35 4029
4995.02 3860
4995.68 3773
4996.35 3631
4997.02 3471
4997.68 3428
4998.35 3255
4999.02 3117
4999.68 3204
5000.35 3106
5001.02 2974
5001.68 3072
5002.35 3120
5003.02 3129
5003.69 3124
5004.35 3143
5005.02 2980
5005.69 3100
5006.35 3124
5007.02 3149
5007.69 3114
5008.36 3362
5009.02 3243
5009.69 3204
5010.36 3156
5011.03 3213
5011.70 3330
5012.36 3369
5013.03 3267
5013.70 3017
5014.37 3134
5015.04 3282
5015.70 3263
5016.37 3339
5017.04 3274
5017.71 3430
5018.38 3351
5019.04 3530
5019.71 3649
5020.38 3961
5021.05 3832
5021.72 3656
5022.39 4095
5023.05 4007
5023.72 4082
5024.39 4071
5025.06 4085
5025.73 4136
5026.40 4287
5027.07 3998
5027.74 4010
5028.40 3914
5029.07 3926
5029.74 3917
5030.41 3728
5031.08 3529
5031.75 3583
5032.42 3438
5033.09 3515
5033.76 3456
5034.43 3524
5035.10 3584
5035.76 3330
5036.43 3340
5037.10 3331
5037.77 3410
5038.44 3363
5039.11 3276
5039.78 3276
5040.45 3319
5041.12 3275
5041.79 3453
5042.46 3627
5043.13 3613
5043.80 3631
5044.47 3799
5045.14 3901
5045.81 4097
5046.48 3890
5047.15 3959
5047.82 3956
5048.49 3820
5049.16 3764
5049.83 3809
5050.50 3630
5051.17 3661
5051.84 3489
5052.51 3396
5053.18 3327
5053.85 3250
5054.52 3219
5055.20 3082
5055.87 3181
5056.54 3217
5057.21 3410
5057.88 3326
5058.55 3290
5059.22 3361
5059.89 3345
5060.56 3442
5061.23 3553
5061.90 3515
5062.58 3613
5063.25 3576
5063.92 3390
5064.59 3338
5065.26 3342
5065.93 3260
5066.60 3310
5067.27 3263
5067.95 3147
5068.62 3192
5069.29 3162
5069.96 3263
5070.63 3314
5071.30 3306
5071.98 3070
5072.65 3149
5073.32 3205
5073.99 3337
5074.66 3329
5075.34 3272
5076.01 2962
5076.68 2965
5077.35 3274
5078.02 3428
5078.70 3274
5079.37 3495
5080.04 3481
5080.71 3424
5081.39 3366
5082.06 3473
5082.73 3518
5083.40 3480
5084.08 3361
5084.75 3387
5085.42 3184
5086.09 3146
5086.77 3353
5087.44 3407
5088.11 3436
5088.79 3483
5089.46 3381
5090.13 3218
5090.80 3258
5091.48 3431
5092.15 3645
5092.82 3455
5093.50 3394
5094.17 3262
5094.84 3220
5095.52 3377
5096.19 3310
5096.86 3306
5097.54 3308
5098.21 3358
5098.88 3243
5099.56 3155
5100.23 3241
5100.90 3161
5101.58 2961
5102.25 2997
5102.93 3067
5103.60 3046
5104.27 3143
5104.95 3205
5105.62 3235
5106.30 3214
5106.97 3091
5107.64 3004
5108.32 2946
5108.99 2914
5109.67 3142
5110.34 3179
5111.02 3307
5111.69 3307
5112.36 3180
5113.04 3054
5113.71 2886
5114.39 2989
5115.06 2964
5115.74 2991
5116.41 3184
5117.09 3214
5117.76 3336
5118.44 3493
5119.11 3192
5119.79 3114
5120.46 3173
5121.14 3171
5121.81 3155
5122.49 3415
5123.16 3312
5123.84 3273
5124.51 3416
5125.19 3218
5125.86 3137
5126.54 3192
5127.21 3265
5127.89 3333
5128.56 3268
5129.24 3187
5129.92 3207
5130.59 3040
5131.27 3157
5131.94 3188
5132.62 3112
5133.29 3078
5133.97 3117
5134.65 3278
5135.32 3144
5136.00 3012
5136.67 3054
5137.35 3378
5138.03 3486
5138.70 3525
5139.38 3577
5140.05 3518
5140.73 3489
5141.41 3482
5142.08 3695
5142.76 3550
5143.44 3410
5144.11 3270
5144.79 3103
5145.47 3267
5146.14 3230
5146.82 3097
5147.50 3084
5148.17 2891
5148.85 2945
5149.53 2931
5150.20 2959
5150.88 3053
5151.56 3040
5152.24 2740
5152.91 2952
5153.59 3120
5154.27 3056
5154.94 3010
5155.62 2989
5156.30 2936
5156.98 2827
5157.65 2911
5158.33 2880
5159.01 2952
5159.69 3072
5160.36 2855
5161.04 2662
5161.72 2834
5162.40 2986
5163.07 2997
5163.75 2933
5164.43 3060
5165.11 3002
5165.79 2887
5166.46 2970
5167.14 2981
5167.82 2996
5168.50 3029
5169.18 3005
5169.86 2994
5170.53 3058
5171.21 3037
5171.89 3058
5172.57 3024
5173.25 2994
5173.93 2993
5174.60 2981
5175.28 2677
5175.96 2956
5176.64 2956
5177.32 2969
5178.00 2908
5178.68 3135
5179.36 2879
5180.03 2877
5180.71 2998
5181.39 2898
5182.07 2883
5182.75 2778
5183.43 2858
5184.11 2853
5184.79 2911
5185.47 2868
5186.15 2929
5186.83 2705
5187.51 2831
5188.18 2959
5188.86 2815
5189.54 2843
5190.22 2829
5190.90 2799
5191.58 2700
5192.26 2734
5192.94 2738
5193.62 2645
5194.30 2784
5194.98 2780
5195.66 2899
5196.34 2824
5197.02 2817
5197.70 2843
5198.38 2749
5199.06 2673
5199.74 2720
5200.42 2780
5201.10 2895
5201.78 2813
5202.46 2862
5203.14 2958
5203.82 2912
5204.50 2880
5205.19 2908
5205.87 2795
5206.55 2853
5207.23 2579
5207.91 2760
5208.59 3014
5209.27 2929
5209.95 2843
5210.63 2911
5211.31 3060
5211.99 2971
5212.67 2957
5213.36 2939
5214.04 3074
5214.72 2993
5215.40 3103
5216.08 3031
5216.76 3080
5217.44 3116
5218.12 2914
5218.81 3055
5219.49 2859
5220.17 2834
5220.85 2989
5221.53 2964
5222.21 3004
5222.90 3053
5223.58 2951
5224.26 2945
5224.94 2960
5225.62 2958
5226.30 3016
5226.99 3142
5227.67 3034
5228.35 2785
5229.03 2749
5229.71 2838
5230.40 2763
5231.08 2825
5231.76 2905
5232.44 2802
5233.13 2885
5233.81 2980
5234.49 2914
5235.17 2779
5235.86 2851
5236.54 2881
5237.22 2991
5237.90 3152
5238.59 3050
5239.27 3083
5239.95 3205
5240.64 3140
5241.32 3066
5242.00 3135
5242.68 2858
5243.37 3053
5244.05 3033
5244.73 3055
5245.42 3147
5246.10 3046
5246.78 3074
5247.47 3194
5248.15 3262
5248.83 3255
5249.52 3384
5250.20 3294
5250.88 3334
5251.57 3389
5252.25 3335
5252.93 3374
5253.62 3255
5254.30 2978
5254.99 3197
5255.67 2962
5256.35 3076
5257.04 2904
5257.72 2949
5258.41 3137
5259.09 3070
5259.77 2991
5260.46 3096
5261.14 2922
5261.83 3006
5262.51 2971
5263.20 2946
5263.88 2987
5264.56 3083
5265.25 3182
5265.93 2974
5266.62 3129
5267.30 3175
5267.99 3179
5268.67 3108
5269.36 3161
5270.04 3036
5270.73 3027
5271.41 3006
5272.10 3024
5272.78 3171
5273.47 3184
5274.15 3181
5274.84 3093
5275.52 3203
5276.21 3176
5276.89 3106
5277.58 3087
5278.26 3139
5278.95 3271
5279.63 3511
5280.32 3406
5281.00 3250
5281.69 3315
5282.38 3452
5283.06 3544
5283.75 3695
5284.43 3432
5285.12 3500
5285.80 3707
5286.49 3500
5287.18 3590
5287.86 3449
5288.55 3362
5289.23 3480
5289.92 3478
5290.61 3456
5291.29 3467
5291.98 3555
5292.66 3637
5293.35 3494
5294.04 3489
5294.72 3502
5295.41 3520
5296.10 3383
5296.78 3492
5297.47 3625
5298.16 3664
5298.84 3877
5299.53 4034
5300.22 4179
5300.90 4355
5301.59 4737
5302.28 4862
5302.96 5005
5303.65 5228
5304.34 5033
5305.03 4842
5305.71 4680
5306.40 4362
5307.09 3934
5307.77 3843
5308.46 3556
5309.15 3542
5309.84 3317
5310.52 3182
5311.21 3331
5311.90 3212
5312.59 3097
5313.27 3117
5313.96 3156
5314.65 3398
5315.34 3307
5316.02 3139
5316.71 3165
5317.40 3366
5318.09 3287
5318.78 3025
5319.46 3174
5320.15 3381
5320.84 3237
5321.53 3139
5322.22 3190
5322.90 3127
5323.59 3285
5324.28 3122
5324.97 3181
5325.66 3398
5326.35 3203
5327.04 3181
5327.72 3119
5328.41 3253
5329.10 3347
5329.79 3194
5330.48 3359
5331.17 3435
5331.86 3507
5332.54 3486
5333.23 3516
5333.92 3272
5334.61 3429
5335.30 3548
5335.99 3346
5336.68 3391
5337.37 3447
5338.06 3464
5338.75 3508
5339.44 3498
5340.12 3566
5340.81 3688
5341.50 3437
5342.19 3657
5342.88 3828
5343.57 3600
5344.26 3695
5344.95 3604
5345.64 3672
5346.33 3909
5347.02 3900
5347.71 3932
5348.40 4191
5349.09 4423
5349.78 4592
5350.47 4780
5351.16 4939
5351.85 5099
5352.54 5137
5353.23 5275
5353.92 5099
5354.61 4941
5355.30 4979
5355.99 4395
5356.68 4119
5357.37 4024
5358.06 3748
5358.75 3664
5359.44 3417
5360.14 3357
5360.83 3343
5361.52 3277
5362.21 3272
5362.90 3063
5363.59 3168
5364.28 3180
5364.97 3234
5365.66 3333
5366.35 3378
5367.04 3200
5367.74 3251
5368.43 3258
5369.12 3275
5369.81 3259
5370.50 3244
5371.19 3287
5371.88 3258
5372.57 2997
5373.27 3038
5373.96 3366
5374.65 3102
5375.34 3089
5376.03 3159
5376.72 3266
5377.42 3133
5378.11 3212
5378.80 3213
5379.49 3145
5380.18 3212
5380.88 3183
5381.57 3167
5382.26 3132
5382.95 3174
5383.64 3174
5384.34 3155
5385.03 3252
5385.72 3320
5386.41 3302
5387.11 3339
5387.80 3034
5388.49 3153
5389.18 3422
5389.88 3492
5390.57 3279
5391.26 3382
5391.95 3454
5392.65 3368
5393.34 3327
5394.03 3339
5394.72 3183
5395.42 3298
5396.11 3164
5396.80 3418
5397.50 3371
5398.19 3190
5398.88 2931
5399.58 2940
5400.27 2924
5400.96 2967
5401.66 2821
5402.35 3101
5403.04 3082
5403.74 3058
5404.43 3054
5405.12 2991
5405.82 3099
5406.51 3081
5407.20 2898
5407.90 3047
5408.59 3097
5409.28 2984
5409.98 3031
5410.67 2850
5411.37 3042
5412.06 3087
5412.75 3128
5413.45 3121
5414.14 2935
5414.84 2954
5415.53 2966
5416.23 2930
5416.92 3148
5417.61 2852
5418.31 2979
5419.00 3012
5419.70 2753
5420.39 2881
5421.09 2887
5421.78 2990
5422.48 2990
5423.17 2926
5423.87 3034
5424.56 3040
5425.25 2933
5425.95 2808
5426.64 3157
5427.34 2907
5428.03 2921
5428.73 2979
5429.42 2913
5430.12 2925
5430.82 3059
5431.51 2996
5432.21 2958
5432.90 2959
5433.60 2952
5434.29 3001
5434.99 3023
5435.68 2910
5436.38 3017
5437.07 3024
5437.77 2985
5438.47 2952
5439.16 2986
5439.86 3011
5440.55 2910
5441.25 3025
5441.94 3131
5442.64 3267
5443.34 3185
5444.03 3242
5444.73 3119
5445.42 3261
5446.12 3330
5446.82 3314
5447.51 3075
5448.21 3250
5448.91 3569
5449.60 3526
5450.30 3401
5450.99 3443
5451.69 3371
5452.39 3494
5453.08 3361
5453.78 3349
5454.48 3248
5455.17 3259
5455.87 3206
5456.57 3198
5457.27 3095
5457.96 3139
5458.66 2900
5459.36 3082
5460.05 3102
5460.75 3095
5461.45 3241
5462.14 3450
5462.84 3489
5463.54 3549
5464.24 3749
5464.93 3778
5465.63 3795
5466.33 3963
5467.03 3729
5467.72 3726
5468.42 3565
5469.12 3426
5469.82 3341
5470.51 3482
5471.21 3522
5471.91 3355
5472.61 3325
5473.31 3272
5474.00 3403
5474.70 3201
5475.40 3259
5476.10 3278
5476.80 3374
5477.49 3422
5478.19 3359
5478.89 3372
5479.59 3310
5480.29 3391
5480.99 3517
5481.68 3480
5482.38 3540
5483.08 3386
5483.78 3260
5484.48 3485
5485.18 3348
5485.88 3316
5486.57 3370
5487.27 3288
5487.97 3419
5488.67 3593
5489.37 3678
5490.07 3565
5490.77 3518
5491.47 3452
5492.17 3524
5492.87 3532
5493.56 3665
5494.26 3750
5494.96 3852
5495.66 4031
5496.36 4181
5497.06 4173
5497.76 4250
5498.46 4228
5499.16 4232
5499.86 4270
5500.56 4487
5501.26 4850
5501.96 4786
5502.66 4863
5503.36 4837
5504.06 4539
5504.76 4666
5505.46 4669
5506.16 4593
5506.86 4343
5507.56 4383
5508.26 4430
5508.96 4392
5509.66 4284
5510.36 4538
5511.06 4407
5511.76 4571
5512.46 5026
5513.16 4875
5513.86 4976
5514.56 4906
5515.26 4924
5515.96 5112
5516.66 5106
5517.36 5038
5518.07 5012
5518.77 4919
5519.47 4664
5520.17 4682
5520.87 4691
5521.57 4588
5522.27 4338
5522.97 4138
5523.67 4314
5524.37 4191
5525.08 3924
5525.78 3856
5526.48 3879
5527.18 3847
5527.88 3633
5528.58 3587
5529.28 3568
5529.99 3524
5530.69 3296
5531.39 3325
5532.09 3425
5532.79 3517
5533.49 3475
5534.20 3237
5534.90 3352
5535.60 3532
5536.30 3524
5537.00 3637
5537.70 3497
5538.41 3354
5539.11 3481
5539.81 3487
5540.51 3410
5541.22 3559
5541.92 3507
5542.62 3563
5543.32 3576
5544.02 3516
5544.73 3448
5545.43 3448
5546.13 3301
5546.84 3648
5547.54 3593
5548.24 3546
5548.94 3619
5549.65 3560
5550.35 3538
5551.05 3477
5551.75 3462
5552.46 3458
5553.16 3653
5553.86 3502
5554.57 3450
5555.27 3469
5555.97 3480
5556.68 3506
5557.38 3296
5558.08 3376
5558.79 3354
5559.49 3343
5560.19 3276
5560.90 3286
5561.60 3274
5562.30 3392
5563.01 3309
5563.71 3230
5564.41 3190
5565.12 3077
5565.82 3132
5566.53 3094
5567.23 3295
5567.93 3198
5568.64 3191
5569.34 3103
5570.05 3054
5570.75 3118
5571.45 3240
5572.16 3280
5572.86 3344
5573.57 3344
5574.27 3277
5574.98 3284
5575.68 3226
5576.38 3080
5577.09 3144
5577.79 3217
5578.50 3217
5579.20 3202
5579.91 3069
5580.61 3089
5581.32 3135
5582.02 3040
5582.73 3113
5583.43 3111
5584.14 3095
5584.84 2948
5585.55 3016
5586.25 3022
5586.96 3004
5587.66 2924
5588.37 2828
5589.07 2842
5589.78 3009
5590.48 2982
5591.19 3078
5591.89 3009
5592.60 2940
5593.31 3074
5594.01 3062
5594.72 2949
5595.42 2953
5596.13 2919
5596.83 2961
5597.54 3056
5598.25 2827
5598.95 3010
5599.66 2940
5600.36 2945
5601.07 2869
5601.78 2674
5602.48 2772
5603.19 2752
5603.89 2858
5604.60 2752
5605.31 2678
5606.01 2750
5606.72 2941
5607.43 2820
5608.13 2831
5608.84 2874
5609.54 2667
5610.25 2944
5610.96 2949
5611.66 2740
5612.37 2672
5613.08 2747
5613.79 2868
5614.49 2880
5615.20 2679
5615.91 2821
5616.61 2888
5617.32 2949
5618.03 2807
5618.73 2685
5619.44 2836
5620.15 2889
5620.86 2876
5621.56 2851
5622.27 2788
5622.98 2947
5623.69 2881
5624.39 2916
5625.10 2903
5625.81 2673
5626.52 2735
5627.22 2585
5627.93 2592
5628.64 2791
5629.35 2764
5630.05 2883
5630.76 2857
5631.47 2872
5632.18 3009
5632.89 2911
5633.59 2870
5634.30 2906
5635.01 2874
5635.72 2802
5636.43 2845
5637.14 2816
5637.84 2789
5638.55 2820
5639.26 2826
5639.97 2766
5640.68 2676
5641.39 2838
5642.10 2865
5642.80 2706
5643.51 2888
5644.22 2763
5644.93 2828
5645.64 2775
5646.35 2977
5647.06 2899
5647.77 2888
5648.47 2823
5649.18 2748
5649.89 2897
5650.60 2987
5651.31 2871
5652.02 2819
5652.73 2810
5653.44 2816
5654.15 2874
5654.86 2806
5655.57 2845
5656.28 2600
5656.99 2763
5657.70 2846
5658.41 2731
5659.12 2746
5659.83 2664
5660.54 2723
5661.24 2690
5661.95 2817
5662.66 2962
5663.37 2871
5664.08 2949
5664.79 2781
5665.50 2848
5666.21 2867
5666.93 2923
5667.64 2841
5668.35 2864
5669.06 2849
5669.77 2790
5670.48 2971
5671.19 2892
5671.90 3154
5672.61 3073
5673.32 3002
5674.03 3173
5674.74 3056
5675.45 3013
5676.16 2946
5676.87 3012
5677.58 3106
5678.29 2960
5679.01 3098
5679.72 3016
5680.43 2905
5681.14 2780
5681.85 2938
5682.56 2978
5683.27 2878
5683.98 2853
5684.69 2899
5685.41 2756
5686.12 2598
5686.83 2875
5687.54 2881
5688.25 2959
5688.96 2815
5689.67 2984
5690.39 3025
5691.10 2991
5691.81 2847
5692.52 2843
5693.23 2831
5693.95 2942
5694.66 2709
5695.37 2810
5696.08 2921
5696.79 2865
5697.51 2854
5698.22 2764
5698.93 2835
5699.64 2795
5700.35 2876
5701.07 2954
5701.78 2685
5702.49 2757
5703.20 2945
5703.92 2844
5704.63 2723
5705.34 2717
5706.05 2798
5706.77 2943
5707.48 2960
5708.19 2760
5708.90 2733
5709.62 2780
5710.33 2953
5711.04 2924
5711.76 2969
5712.47 2884
5713.18 2806
5713.90 2931
5714.61 2937
5715.32 2887
5716.04 2979
5716.75 2899
5717.46 2927
5718.18 2864
5718.89 2954
5719.60 2865
5720.32 3220
5721.03 3064
5721.74 2945
5722.46 3052
5723.17 2992
5723.88 3247
5724.60 3133
5725.31 3127
5726.03 3265
5726.74 3353
5727.45 3485
5728.17 3601
5728.88 3680
5729.60 3942
5730.31 4090
5731.02 3756
5731.74 3698
5732.45 3593
5733.17 3676
5733.88 3447
5734.60 3272
5735.31 3520
5736.02 3277
5736.74 3270
5737.45 3129
5738.17 3035
5738.88 3135
5739.60 2999
5740.31 3032
5741.03 3092
5741.74 3092
5742.46 3227
5743.17 3166
5743.89 3098
5744.60 3139
5745.32 3325
5746.03 3314
5746.75 3222
5747.46 3358
5748.18 3342
5748.89 3514
5749.61 3443
5750.32 3283
5751.04 3284
5751.76 3396
5752.47 3451
5753.19 3472
5753.90 3528
5754.62 3596
5755.33 3728
5756.05 3808
5756.77 3917
5757.48 3810
5758.20 3966
5758.91 3917
5759.63 4001
5760.34 3776
5761.06 3789
5761.78 3843
5762.49 4071
5763.21 4580
5763.93 4476
5764.64 4412
5765.36 4806
5766.07 4893
5766.79 4864
5767.51 4782
5768.22 4637
5768.94 4769
5769.66 4650
5770.37 4519
5771.09 4285
5771.81 4190
5772.52 4107
5773.24 3898
5773.96 3721
5774.67 3786
5775.39 3895
5776.11 3870
5776.83 3962
5777.54 3904
5778.26 4127
5778.98 4249
5779.69 4104
5780.41 4255
5781.13 4530
5781.85 4613
5782.56 4642
5783.28 4799
5784.00 4680
5784.72 4692
5785.43 4635
5786.15 4605
5786.87 4426
5787.59 4380
5788.30 4472
5789.02 4300
5789.74 4412
5790.46 4309
5791.18 4582
5791.89 4909
5792.61 4774
5793.33 4755
5794.05 4945
5794.77 5055
5795.48 5204
5796.20 5392
5796.92 5288
5797.64 5407
5798.36 5319
5799.08 6017
5799.80 6415
5800.51 7175
5801.23 8461
5801.95 9123
5802.67 10502
5803.39 11258
5804.11 11596
5804.83 11810
5805.54 11693
5806.26 11080
5806.98 9701
5807.70 8498
5808.42 7519
5809.14 6928
5809.86 6341
5810.58 6065
5811.30 5865
5812.02 5928
5812.74 5873
5813.45 5641
5814.17 5675
5814.89 5906
5815.61 5903
5816.33 6025
5817.05 5985
5817.77 6104
5818.49 6235
5819.21 6393
5819.93 6279
5820.65 6085
5821.37 5962
5822.09 6333
5822.81 6207
5823.53 5860
5824.25 5713
5824.97 5549
5825.69 5486
5826.41 5220
5827.13 5109
5827.85 4914
5828.57 4922
5829.29 4830
5830.01 4813
5830.73 4647
5831.45 4580
5832.17 4647
5832.89 4458
5833.61 4454
5834.33 4507
5835.06 4406
5835.78 4494
5836.50 4555
5837.22 4544
5837.94 4443
5838.66 4492
5839.38 4593
5840.10 4543
5840.82 4621
5841.54 4652
5842.26 4532
5842.99 4450
5843.71 4462
5844.43 4386
5845.15 4323
5845.87 4077
5846.59 4009
5847.31 4082
5848.04 3930
5848.76 3821
5849.48 3859
5850.20 4031
5850.92 3830
5851.64 3884
5852.36 3907
5853.09 3886
5853.81 3821
5854.53 3534
5855.25 3616
5855.97 3850
5856.70 3815
5857.42 3791
5858.14 3602
5858.86 3587
5859.58 3764
5860.31 3752
5861.03 3850
5861.75 4038
5862.47 3807
5863.20 3733
5863.92 3643
5864.64 3547
5865.36 3545
5866.09 3499
5866.81 3506
5867.53 3649
5868.25 3617
5868.98 3467
5869.70 3375
5870.42 3284
5871.15 3368
5871.87 3329
5872.59 3524
5873.31 3482
5874.04 3409
5874.76 3351
5875.48 3563
5876.21 3561
5876.93 3394
5877.65 3464
5878.38 3442
5879.10 3367
5879.82 3381
5880.55 3429
5881.27 3481
5881.99 3393
5882.72 3276
5883.44 3389
5884.17 3406
5884.89 3408
5885.61 3350
5886.34 3399
5887.06 3167
5887.78 3241
5888.51 3140
5889.23 3201
5889.96 3298
5890.68 2948
5891.41 3170
5892.13 3238
5892.85 3103
5893.58 3126
5894.30 3153
5895.03 3127
5895.75 2999
5896.48 3037
5897.20 3164
5897.92 3203
5898.65 3154
5899.37 3278
5900.10 3219
5900.82 3248
5901.55 3007
5902.27 3292
5903.00 3250
5903.72 3234
5904.45 3302
5905.17 3274
5905.90 3280
5906.62 3280
5907.35 3261
5908.07 3204
5908.80 3069
5909.52 2972
5910.25 3118
5910.97 3028
5911.70 2998
5912.43 3112
5913.15 3057
5913.88 2946
5914.60 3016
5915.33 3033
5916.05 3052
5916.78 3100
5917.50 3078
5918.23 3166
5918.96 3162
5919.68 3135
5920.41 3146
5921.13 3153
5921.86 3327
5922.59 3254
5923.31 3186
5924.04 3161
5924.76 3180
5925.49 3003
5926.22 3235
5926.94 3138
5927.67 3102
5928.40 3075
5929.12 3004
5929.85 3196
5930.58 3381
5931.30 3209
5932.03 3305
5932.76 3286
5933.48 3295
5934.21 3325
5934.94 3455
5935.66 3615
5936.39 3732
5937.12 3701
5937.84 3795
5938.57 3873
5939.30 3574
5940.02 3590
5940.75 3717
5941.48 3736
5942.21 3547
5942.93 3654
5943.66 3595
5944.39 3532
5945.12 3606
5945.84 3521
5946.57 3494
5947.30 3406
5948.03 3409
5948.75 3324
5949.48 3432
5950.21 3359
5950.94 3550
5951.67 3613
5952.39 3745
5953.12 3735
5953.85 3777
5954.58 3577
5955.31 3630
5956.03 3834
5956.76 3764
5957.49 3836
5958.22 4093
5958.95 3831
5959.67 3879
5960.40 3800
5961.13 3734
5961.86 3805
5962.59 3607
5963.32 3501
5964.05 3655
5964.77 3746
5965.50 3736
5966.23 3764
5966.96 3841
5967.69 3885
5968.42 4123
5969.15 4037
5969.88 4181
5970.61 4121
5971.33 4214
5972.06 4056
5972.79 3960
5973.52 3947
5974.25 4148
5974.98 4142
5975.71 4053
5976.44 4227
5977.17 4061
5977.90 4154
5978.63 4170
5979.36 4194
5980.09 4293
5980.82 4280
5981.55 4191
5982.28 4244
5983.01 4318
5983.74 4210
5984.46 4387
5985.19 4444
5985.92 4363
5986.65 4253
5987.38 4370
5988.11 4351
5988.85 4281
5989.58 4649
5990.31 4645
5991.04 4515
5991.77 4474
5992.50 4327
5993.23 4575
5993.96 4424
5994.69 4533
5995.42 4444
5996.15 4486
5996.88 4695
5997.61 4647
5998.34 4478
5999.07 4488
5999.80 4705
6000.53 4456
6001.26 4553
6002.00 4591
6002.73 4456
6003.46 4418
6004.19 4141
6004.92 4317
6005.65 4434
6006.38 4455
6007.11 4351
6007.84 4483
6008.58 4776
6009.31 5067
6010.04 5298
6010.77 5607
6011.50 6049
6012.23 6516
6012.96 6812
6013.70 6948
6014.43 7083
6015.16 7055
6015.89 6512
6016.62 6499
6017.36 6231
6018.09 5966
6018.82 5631
6019.55 5222
6020.28 5066
6021.02 4795
6021.75 4490
6022.48 4316
6023.21 4231
6023.94 4276
6024.68 4087
6025.41 4208
6026.14 3911
6026.87 3797
6027.61 3753
6028.34 4013
6029.07 3894
6029.80 3849
6030.54 3863
6031.27 3844
6032.00 3869
6032.73 3724
6033.47 3776
6034.20 3805
6034.93 3619
6035.67 3697
6036.40 3595
6037.13 3779
6037.87 3780
6038.60 3787
6039.33 3893
6040.07 3932
6040.80 3938
6041.53 3679
6042.27 3782
6043.00 3736
6043.73 3884
6044.47 3913
6045.20 4055
6045.93 4108
6046.67 4150
6047.40 4233
6048.13 4237
6048.87 4020
6049.60 4007
6050.34 4140
6051.07 4261
6051.80 4405
6052.54 4351
6053.27 4303
6054.01 4313
6054.74 4135
6055.47 4117
6056.21 4291
6056.94 4209
6057.68 4192
6058.41 4146
6059.15 4137
6059.88 3989
6060.61 4118
6061.35 4030
6062.08 4104
6062.82 4179
6063.55 3908
6064.29 3889
6065.02 3985
6065.76 4056
6066.49 3891
6067.23 3900
6067.96 3743
6068.70 3574
6069.43 3793
6070.17 3860
6070.90 3810
6071.64 3853
6072.37 3817
6073.11 3627
6073.84 3684
6074.58 3661
6075.31 3670
6076.05 3690
6076.78 3609
6077.52 3510
6078.26 3413
6078.99 3625
6079.73 3715
6080.46 3660
6081.20 3781
6081.93 3676
6082.67 3757
6083.41 3718
6084.14 3770
6084.88 3707
6085.61 3720
6086.35 3607
6087.09 3616
6087.82 3744
6088.56 3763
6089.30 3812
6090.03 3797
6090.77 3642
6091.50 3484
6092.24 3602
6092.98 3706
6093.71 3702
6094.45 3659
6095.19 3650
6095.92 3709
6096.66 3657
6097.40 3432
6098.13 3560
6098.87 3754
6099.61 3663
6100.34 3585
6101.08 3640
6101.82 3655
6102.56 3609
6103.29 3537
6104.03 3574
6104.77 3512
6105.50 3634
6106.24 3639
6106.98 3646
6107.72 3722
6108.45 3681
6109.19 3649
6109.93 3781
6110.67 3698
6111.40 3633
6112.14 3623
6112.88 3795
6113.62 3728
6114.35 3798
6115.09 3780
6115.83 4055
6116.57 4063
6117.31 3813
6118.04 3868
6118.78 3803
6119.52 3799
6120.26 3814
6121.00 4020
6121.73 3902
6122.47 3976
6123.21 3939
6123.95 4050
6124.69 4236
6125.43 4266
6126.16 4205
6126.90 4208
6127.64 4244
6128.38 3967
6129.12 4118
6129.86 4157
6130.60 3886
6131.33 3898
6132.07 3732
6132.81 3769
6133.55 3816
6134.29 3899
6135.03 3780
6135.77 3872
6136.51 3838
6137.25 3692
6137.99 3955
6138.73 3950
6139.46 3931
6140.20 3842
6140.94 3769
6141.68 3865
6142.42 4043
6143.16 4019
6143.90 4055
6144.64 3983
6145.38 4127
6146.12 3987
6146.86 4048
6147.60 4313
6148.34 4125
6149.08 4062
6149.82 4335
6150.56 4356
6151.30 4539
6152.04 4407
6152.78 4360
6153.52 4316
6154.26 4407
6155.00 4520
6155.74 4595
6156.48 4545
6157.22 4604
6157.96 4617
6158.70 4698
6159.44 4674
6160.18 4705
6160.92 4770
6161.66 4789
6162.40 4830
6163.15 4945
6163.89 5007
6164.63 5092
6165.37 5311
6166.11 5327
6166.85 5445
6167.59 5757
6168.33 5772
6169.07 5913
6169.81 6076
6170.55 6340
6171.30 6421
6172.04 6345
6172.78 6350
6173.52 6361
6174.26 6510
6175.00 6652
6175.74 6361
6176.49 6482
6177.23 6487
6177.97 6312
6178.71 5992
6179.45 5907
6180.19 5792
6180.94 5690
6181.68 5675
6182.42 5471
6183.16 5529
6183.90 5721
6184.65 5594
6185.39 5717
6186.13 5725
6186.87 5676
6187.61 5695
6188.36 5752
6189.10 5697
6189.84 5967
6190.58 6130
6191.33 6083
6192.07 6464
6192.81 6507
6193.55 6551
6194.30 6928
6195.04 6667
6195.78 7006
6196.52 6882
6197.27 6958
6198.01 6776
6198.75 6882
6199.49 6709
6200.24 6810
6200.98 6762
6201.72 6831
6202.47 6857
6203.21 7067
6203.95 7400
6204.70 7766
6205.44 8424
6206.18 9536
6206.93 10710
6207.67 12686
6208.41 15086
6209.16 16767
6209.90 18692
6210.64 20475
6211.39 21287
6212.13 20993
6212.87 20007
6213.62 18943
6214.36 17421
6215.11 15243
6215.85 13042
6216.59 11346
6217.34 9729
6218.08 8682
6218.83 7781
6219.57 7062
6220.31 6502
6221.06 6439
6221.80 6270
6222.55 6201
6223.29 6384
6224.04 6695
6224.78 7038
6225.52 6966
6226.27 7203
6227.01 7335
6227.76 7114
6228.50 6946
6229.25 6841
6229.99 6475
6230.74 6020
6231.48 5794
6232.23 5569
6232.97 5408
6233.72 5558
6234.46 5215
6235.21 4974
6235.95 4866
6236.70 5009
6237.44 5149
6238.19 5163
6238.93 5213
6239.68 5429
6240.42 5416
6241.17 5396
6241.91 5461
6242.66 5255
6243.40 5680
6244.15 5669
6244.90 5879
6245.64 6086
6246.39 6300
6247.13 6384
6247.88 6814
6248.62 6834
6249.37 6927
6250.12 6909
6250.86 6941
6251.61 6804
6252.35 6586
6253.10 6293
6253.85 6102
6254.59 5570
6255.34 5450
6256.09 5689
6256.83 5520
6257.58 5460
6258.32 5647
6259.07 5431
6259.82 5423
6260.56 5478
6261.31 5580
6262.06 5565
6262.80 5355
6263.55 5231
6264.30 5221
6265.04 5086
6265.79 5336
6266.54 5156
6267.29 5137
6268.03 5097
6268.78 5059
6269.53 4858
6270.27 4909
6271.02 5145
6271.77 5041
6272.52 5088
6273.26 5192
6274.01 5313
6274.76 5402
6275.50 5582
6276.25 5770
6277.00 6025
6277.75 6160
6278.49 6220
6279.24 6308
6279.99 6188
6280.74 6155
6281.49 6074
6282.23 5734
6282.98 5518
6283.73 5076
6284.48 4915
6285.23 5112
6285.97 4965
6286.72 4662
6287.47 4622
6288.22 4623
6288.97 4510
6289.71 4614
6290.46 4702
6291.21 4584
6291.96 4555
6292.71 4209
6293.46 4341
6294.21 4338
6294.95 4304
6295.70 4420
6296.45 4330
6297.20 4418
6297.95 4326
6298.70 4309
6299.45 4199
6300.20 4104
6300.94 4072
6301.69 4123
6302.44 4309
6303.19 4219
6303.94 4179
6304.69 4405
6305.44 4476
6306.19 4354
6306.94 4281
6307.69 4143
6308.44 4160
6309.19 3931
6309.94 4095
6310.69 4042
6311.43 4218
6312.18 4165
6312.93 4193
6313.68 4209
6314.43 4275
6315.18 4437
6315.93 4296
6316.68 4452
6317.43 4527
6318.18 4665
6318.93 4653
6319.68 4527
6320.43 4555
6321.18 4398
6321.93 4290
6322.68 4121
6323.43 3942
6324.18 3832
6324.94 3837
6325.69 3897
6326.44 3864
6327.19 3672
6327.94 3749
6328.69 3843
6329.44 3843
6330.19 3697
6330.94 3575
6331.69 3658
6332.44 3628
6333.19 3651
6333.94 3684
6334.69 3645
6335.45 3394
6336.20 3550
6336.95 3487
6337.70 3650
6338.45 3613
6339.20 3614
6339.95 3675
6340.70 3563
6341.46 3586
6342.21 3489
6342.96 3419
6343.71 3324
6344.46 3414
6345.21 3392
6345.96 3458
6346.72 3439
6347.47 3309
6348.22 3481
6348.97 3535
6349.72 3421
6350.48 3560
6351.23 3669
6351.98 3535
6352.73 3447
6353.48 3612
6354.24 3727
6354.99 3698
6355.74 3806
6356.49 3795
6357.24 3815
6358.00 3821
6358.75 3778
6359.50 3659
6360.25 3670
6361.01 3384
6361.76 3459
6362.51 3386
6363.26 3350
6364.02 3216
6364.77 3252
6365.52 3407
6366.28 3326
6367.03 3202
6367.78 3150
6368.53 3262
6369.29 3176
6370.04 3413
6370.79 3310
6371.55 3330
6372.30 3206
6373.05 3470
6373.81 3294
6374.56 3130
6375.31 3135
6376.07 3261
6376.82 3277
6377.57 3344
6378.33 3314
6379.08 3342
6379.83 3506
6380.59 3391
6381.34 3499
6382.10 3326
6382.85 3455
6383.60 3401
6384.36 3443
6385.11 3361
6385.87 3214
6386.62 3364
6387.37 3396
6388.13 3305
6388.88 3160
6389.64 3224
6390.39 3157
6391.14 3163
6391.90 3259
6392.65 3119
6393.41 3286
6394.16 3177
6394.92 3261
6395.67 3159
6396.43 3104
6397.18 3132
6397.94 3174
6398.69 3330
6399.45 3058
6400.20 2987
6400.96 3027
6401.71 2963
6402.47 3047
6403.22 3002
6403.98 3028
6404.73 2982
6405.49 3110
6406.24 2954
6407.00 2854
6407.75 2876
6408.51 2991
6409.26 3169
6410.02 3077
6410.77 3129
6411.53 3161
6412.28 3110
6413.04 3152
6413.80 3120
6414.55 2972
6415.31 3097
6416.06 3079
6416.82 2996
6417.57 3051
6418.33 2961
6419.09 3014
6419.84 2974
6420.60 2941
6421.35 3056
6422.11 2983
6422.87 3123
6423.62 3072
6424.38 2948
6425.14 2894
6425.89 3016
6426.65 2936
6427.40 2969
6428.16 2999
6428.92 3137
6429.67 2967
6430.43 3014
6431.19 3158
6431.94 3070
6432.70 3054
6433.46 3068
6434.22 3051
6434.97 3153
6435.73 3274
6436.49 3068
6437.24 3215
6438.00 3337
6438.76 3299
6439.51 3242
6440.27 3288
6441.03 3359
6441.79 3336
6442.54 3336
6443.30 3269
6444.06 3164
6444.82 3282
6445.57 3107
6446.33 3049
6447.09 3224
6447.85 3418
6448.60 3330
6449.36 3291
6450.12 3302
6450.88 3289
6451.64 3191
6452.39 3190
6453.15 3221
6453.91 3304
6454.67 3238
6455.43 3205
6456.18 3395
6456.94 3593
6457.70 3494
6458.46 3475
6459.22 3432
6459.98 3382
6460.73 3426
6461.49 3448
6462.25 3288
6463.01 3308
6463.77 3366
6464.53 3466
6465.29 3454
6466.04 3314
6466.80 3514
6467.56 3549
6468.32 3540
6469.08 3551
6469.84 3366
6470.60 3538
6471.36 3597
6472.12 3643
6472.87 3685
6473.63 3512
6474.39 3520
6475.15 3669
6475.91 3645
6476.67 3783
6477.43 3678
6478.19 3678
6478.95 3714
6479.71 3683
6480.47 3778
6481.23 3880
6481.99 3711
6482.75 3782
6483.51 3731
6484.27 3857
6485.03 3825
6485.79 3814
6486.55 4002
6487.31 4080
6488.07 4022
6488.83 4005
6489.59 4099
6490.35 4008
6491.11 4168
6491.87 4284
6492.63 4216
6493.39 4532
6494.15 4486
6494.91 4438
6495.67 4452
6496.43 4396
6497.19 4732
6497.95 4766
6498.71 4822
6499.47 4805
6500.23 4709
6500.99 4839
6501.76 4866
6502.52 4751
6503.28 4651
6504.04 4760
6504.80 4914
6505.56 4975
6506.32 4918
6507.08 5012
6507.84 4995
6508.61 5281
6509.37 5437
6510.13 5605
6510.89 5861
6511.65 6373
6512.41 6380
6513.17 6711
6513.94 7364
6514.70 7509
6515.46 7509
6516.22 7512
6516.98 7038
6517.74 7048
6518.51 6456
6519.27 6471
6520.03 5996
6520.79 5847
6521.55 5912
6522.32 5880
6523.08 6057
6523.84 6120
6524.60 6377
6525.36 6682
6526.13 6712
6526.89 6959
6527.65 7201
6528.41 7374
6529.18 7288
6529.94 7675
6530.70 7820
6531.46 7506
6532.23 7571
6532.99 7593
6533.75 7604
6534.51 7815
6535.28 8217
6536.04 9291
6536.80 10112
6537.57 10943
6538.33 11829
6539.09 12175
6539.85 11989
6540.62 11263
6541.38 10277
6542.14 9604
6542.91 8497
6543.67 7486
6544.43 7255
6545.20 6480
6545.96 6088
6546.72 5520
6547.49 5340
6548.25 5419
6549.02 5215
6549.78 5369
6550.54 5330
6551.31 5209
6552.07 5411
6552.83 5269
6553.60 5310
6554.36 5544
6555.13 5602
6555.89 5377
6556.65 5162
6557.42 5206
6558.18 5243
6558.95 5180
6559.71 5127
6560.47 5086
6561.24 5272
6562.00 5518
6562.77 5306
6563.53 5318
6564.30 5450
6565.06 5560
6565.83 5700
6566.59 5786
6567.36 5874
6568.12 5729
6568.88 5828
6569.65 5883
6570.41 5681
6571.18 5652
6571.94 5683
6572.71 5849
6573.47 6043
6574.24 6063
6575.00 6486
6575.77 6550
6576.53 6759
6577.30 6743
6578.07 6724
6578.83 6684
6579.60 6731
6580.36 6367
6581.13 6134
6581.89 5987
6582.66 5739
6583.42 5716
6584.19 5709
6584.96 5569
6585.72 5634
6586.49 5559
6587.25 5493
6588.02 5579
6588.78 5636
6589.55 5965
6590.32 6144
6591.08 6476
6591.85 6712
6592.61 6884
6593.38 7159
6594.15 7539
6594.91 7721
6595.68 7829
6596.45 7999
6597.21 7619
6597.98 7394
6598.75 7157
6599.51 6923
6600.28 6842
6601.05 6441
6601.81 6344
6602.58 6122
6603.35 5956
6604.11 5827
6604.88 5703
6605.65 5626
6606.41 5551
6607.18 5651
6607.95 5655
6608.71 5714
6609.48 5854
6610.25 5883
6611.02 5994
6611.78 6256
6612.55 6328
6613.32 6657
6614.09 6280
6614.85 6210
6615.62 6109
6616.39 5967
6617.16 5926
6617.92 5801
6618.69 5642
6619.46 5708
6620.23 5677
6620.99 5924
6621.76 5758
6622.53 5656
6623.30 5834
6624.07 5850
6624.83 5832
6625.60 5665
6626.37 5710
6627.14 5649
6627.91 5522
6628.67 5612
6629.44 5825
6630.21 5760
6630.98 5782
6631.75 6152
6632.52 6671
6633.29 7266
6634.05 7629
6634.82 8397
6635.59 9217
6636.36 9563
6637.13 9867
6637.90 9895
6638.67 9668
6639.43 8726
6640.20 8148
6640.97 7535
6641.74 6826
6642.51 6330
6643.28 5949
6644.05 5550
6644.82 5358
6645.59 5158
6646.36 5010
6647.13 5002
6647.90 5022
6648.66 4954
6649.43 5006
6650.20 4835
6650.97 4906
6651.74 5119
6652.51 5183
6653.28 5015
6654.05 4929
6654.82 4860
6655.59 4855
6656.36 4684
6657.13 4656
6657.90 4666
6658.67 4447
6659.44 4383
6660.21 4440
6660.98 4330
6661.75 4380
6662.52 4423
6663.29 4444
6664.06 4406
6664.83 4450
6665.60 4276
6666.37 4359
6667.14 4451
6667.91 4311
6668.69 4426
6669.46 4581
6670.23 4591
6671.00 4685
6671.77 4522
6672.54 4771
6673.31 4866
6674.08 4827
6674.85 5032
6675.62 5139
6676.39 4891
6677.16 4962
6677.94 4834
6678.71 4491
6679.48 4512
6680.25 4348
6681.02 4420
6681.79 4418
6682.56 4383
6683.33 4134
6684.11 4355
6684.88 4589
6685.65 4576
6686.42 4422
6687.19 4681
6687.96 4941
6688.74 4699
6689.51 4852
6690.28 4810
6691.05 4573
6691.82 4520
6692.60 4319
6693.37 4218
6694.14 4060
6694.91 4141
6695.68 3951
6696.46 3902
6697.23 3895
6698.00 3965
6698.77 3955
6699.55 3996
6700.32 4201
6701.09 4051
6701.86 3903
6702.64 3964
6703.41 4087
6704.18 3880
6704.95 3940
6705.73 4177
6706.50 3996
6707.27 3863
6708.04 3705
6708.82 3825
6709.59 4009
6710.36 3919
6711.14 3982
6711.91 3940
6712.68 4030
6713.46 4006
6714.23 3915
6715.00 3947
6715.78 3780
6716.55 3797
6717.32 3693
6718.10 3556
6718.87 3689
6719.64 3514
6720.42 3555
6721.19 3328
6721.96 3362
6722.74 3509
6723.51 3522
6724.28 3517
6725.06 3500
6725.83 3524
6726.61 3341
6727.38 3381
6728.15 3444
6728.93 3530
6729.70 3364
6730.48 3398
6731.25 3402
6732.02 3361
6732.80 3403
6733.57 3493
6734.35 3434
6735.12 3318
6735.90 3469
6736.67 3518
6737.45 3252
6738.22 3245
6738.99 3186
6739.77 3335
6740.54 3511
6741.32 3511
6742.09 3415
6742.87 3200
6743.64 3203
6744.42 3231
6745.19 3407
6745.97 3413
6746.74 3289
6747.52 3376
6748.29 3288
6749.07 3501
6749.84 3380
6750.62 3496
6751.40 3475
6752.17 3465
6752.95 3456
6753.72 3444
6754.50 3318
6755.27 3433
6756.05 3280
6756.82 3275
6757.60 3207
6758.38 3014
6759.15 3009
6759.93 3078
6760.70 3171
6761.48 3085
6762.25 3151
6763.03 3200
6763.81 3035
6764.58 3096
6765.36 3205
6766.14 3126
6766.91 3057
6767.69 3210
6768.46 3191
6769.24 3168
6770.02 3140
6770.79 3087
6771.57 3272
6772.35 3248
6773.12 3159
6773.90 3128
6774.68 3027
6775.45 2981
6776.23 3061
6777.01 3163
6777.78 3056
6778.56 3124
6779.34 3089
6780.11 3029
6780.89 3019
6781.67 3041
6782.45 3077
6783.22 2987
6784.00 2996
6784.78 3004
6785.56 3016
6786.33 2953
6787.11 3256
6787.89 3090
6788.66 2977
6789.44 3097
6790.22 3022
6791.00 3134
6791.78 3219
6792.55 3011
6793.33 2921
6794.11 3103
6794.89 3060
6795.66 2899
6796.44 2703
6797.22 2810
6798.00 2885
6798.78 2917
6799.55 2932
6800.33 2846
6801.11 2978
6801.89 2954
6802.67 3001
6803.45 3021
6804.22 3035
6805.00 2851
6805.78 3015
6806.56 2965
6807.34 2959
6808.12 2966
6808.90 2789
6809.67 2875
6810.45 2913
6811.23 2889
6812.01 2890
6812.79 2974
6813.57 3030
6814.35 2884
6815.13 2845
6815.91 2986
6816.68 2981
6817.46 2963
6818.24 2977
6819.02 3041
6819.80 3023
6820.58 3093
6821.36 3080
6822.14 3000
6822.92 3085
6823.70 3113
6824.48 3213
6825.26 2964
6826.04 2851
6826.82 2856
6827.60 2931
6828.38 3041
6829.16 2956
6829.94 2928
6830.72 3056
6831.50 2889
6832.28 2898
6833.06 2982
6833.84 2937
6834.62 2901
6835.40 2995
6836.18 3100
6836.96 3154
6837.74 2915
6838.52 2960
6839.30 3039
6840.08 3129
6840.86 2938
6841.64 2740
6842.42 2900
6843.20 2959
6843.98 3092
6844.76 3105
6845.54 2955
6846.32 3104
6847.10 3003
6847.89 2936
6848.67 3036
6849.45 3423
6850.23 3548
6851.01 3789
6851.79 4081
6852.57 4278
6853.35 4472
6854.13 4435
6854.92 4360
6855.70 4080
6856.48 3999
6857.26 3760
6858.04 3492
6858.82 3280
6859.60 3338
6860.39 3113
6861.17 3237
6861.95 3107
6862.73 3076
6863.51 3131
6864.29 3029
6865.08 3138
6865.86 3218
6866.64 3388
6867.42 3282
6868.20 3487
6868.99 3473
6869.77 3394
6870.55 3312
6871.33 3400
6872.12 3305
6872.90 3151
6873.68 3089
6874.46 3053
6875.24 3021
6876.03 3146
6876.81 2968
6877.59 3011
6878.38 3082
6879.16 3084
6879.94 3176
6880.72 3047
6881.51 3062
6882.29 3064
6883.07 3171
6883.85 3097
6884.64 3174
6885.42 3239
6886.20 3305
6886.99 3524
6887.77 3480
6888.55 3533
6889.34 3643
6890.12 3670
6890.90 3784
6891.69 3776
6892.47 3844
6893.25 3619
6894.04 3593
6894.82 3500
6895.60 3411
6896.39 3407
6897.17 3454
6897.96 3316
6898.74 3407
6899.52 3326
6900.31 3343
6901.09 3379
6901.88 3430
6902.66 3441
6903.44 3444
6904.23 3415
6905.01 3293
6905.80 3410
6906.58 3361
6907.36 3278
6908.15 3379
6908.93 3383
6909.72 3403
6910.50 3496
6911.29 3306
6912.07 3068
6912.86 3266
6913.64 3260
6914.42 3186
6915.21 3182
6915.99 3280
6916.78 3281
6917.56 3318
6918.35 3450
6919.13 3229
6919.92 3339
6920.70 3400
6921.49 3322
6922.27 3257
6923.06 3229
6923.84 3278
6924.63 3364
6925.42 3443
6926.20 3471
6926.99 3571
6927.77 3671
6928.56 3688
6929.34 3439
6930.13 3698
6930.91 3630
6931.70 3543
6932.48 3539
6933.27 3597
6934.06 3628
6934.84 3631
6935.63 3538
6936.41 3683
6937.20 3585
6937.99 3595
6938.77 3626
6939.56 3689
6940.34 3696
6941.13 3761
6941.92 3853
6942.70 3816
6943.49 4094
6944.28 4048
6945.06 4012
6945.85 4192
6946.64 4213
6947.42 4411
6948.21 4519
6949.00 4455
6949.78 4427
6950.57 4495
6951.36 4368
6952.14 4285
6952.93 4313
6953.72 4241
6954.50 4386
6955.29 4368
6956.08 4476
6956.86 4502
6957.65 4288
6958.44 4705
6959.23 4497
6960.01 4781
6960.80 4487
6961.59 4680
6962.38 4738
6963.16 4511
6963.95 4529
6964.74 4637
6965.53 4578
6966.31 4548
6967.10 4728
6967.89 4778
6968.68 4839
6969.46 5021
6970.25 4897
6971.04 4953
6971.83 5101
6972.62 5208
6973.40 5287
6974.19 5162
6974.98 5140
6975.77 5156
6976.56 5070
6977.34 5225
6978.13 5290
6978.92 5672
6979.71 6006
6980.50 6159
6981.29 6257
6982.08 6187
6982.86 6685
6983.65 7430
6984.44 7959
6985.23 8709
6986.02 9914
6986.81 10540
6987.60 11000
6988.39 11131
6989.17 11067
6989.96 10547
6990.75 10088
6991.54 9028
6992.33 8226
6993.12 7677
6993.91 6713
6994.70 6395
6995.49 6047
6996.28 6075
6997.07 6431
6997.86 6844
6998.64 7476
6999.43 8467
7000.22 9106
7001.01 9576
7001.80 10311
7002.59 10289
7003.38 10318
7004.17 10133
7004.96 9247
7005.75 8508
7006.54 7553
7007.33 6737
7008.12 6074
7008.91 5374
7009.70 4960
7010.49 4862
7011.28 4807
7012.07 4844
7012.86 4683
7013.65 4740
7014.44 4756
7015.23 4765
7016.02 4783
7016.81 4776
7017.61 4965
7018.40 5044
7019.19 4996
7019.98 4635
7020.77 4705
7021.56 4802
7022.35 4593
7023.14 4457
7023.93 4708
7024.72 4763
7025.51 4847
7026.30 4838
7027.10 4978
7027.89 4972
7028.68 4704
7029.47 4715
7030.26 4865
7031.05 4558
7031.84 4483
7032.63 4379
7033.43 4235
7034.22 4137
7035.01 4087
7035.80 4142
7036.59 4237
7037.38 4319
7038.18 4369
7038.97 4412
7039.76 4624
7040.55 5000
7041.34 4858
7042.13 4763
7042.93 4725
7043.72 4562
7044.51 4331
7045.30 4312
7046.09 4178
7046.89 4047
7047.68 4079
7048.47 4115
7049.26 4001
7050.06 4173
7050.85 4329
7051.64 4208
7052.43 4126
7053.23 4226
7054.02 4272
7054.81 4322
7055.60 4059
7056.40 3933
7057.19 3939
7057.98 3933
7058.77 3958
7059.57 3831
7060.36 3978
7061.15 3986
7061.95 3959
7062.74 3834
7063.53 3874
7064.33 3902
7065.12 3966
7065.91 3826
7066.71 3867
7067.50 3823
7068.29 3825
7069.09 3816
7069.88 3858
7070.67 3853
7071.47 3609
7072.26 3789
7073.05 3751
7073.85 3744
7074.64 3829
7075.44 3911
7076.23 3720
7077.02 3673
7077.82 3645
7078.61 3778
7079.41 3913
7080.20 3630
7080.99 3521
7081.79 3675
7082.58 3595
7083.38 3672
7084.17 3469
7084.96 3387
7085.76 3460
7086.55 3547
7087.35 3674
7088.14 3451
7088.94 3534
7089.73 3556
7090.53 3639
7091.32 3722
7092.12 3791
7092.91 3923
7093.71 4043
7094.50 4125
7095.29 4113
7096.09 3940
7096.88 3907
7097.68 3716
7098.48 3565
7099.27 3459
7100.07 3460
7100.86 3378
7101.66 3446
7102.45 3270
7103.25 3230
7104.04 3181
7104.84 3198
7105.63 3147
7106.43 3061
7107.22 3052
7108.02 3213
7108.82 3109
7109.61 3022
7110.41 2960
7111.20 2996
7112.00 3032
7112.79 2827
7113.59 2839
7114.39 2934
7115.18 2950
7115.98 2852
7116.77 2808
7117.57 2828
7118.37 2992
7119.16 2925
7119.96 2915
7120.76 2796
7121.55 3036
7122.35 3004
7123.15 2812
7123.94 2827
7124.74 2765
7125.53 2742
7126.33 2694
7127.13 2825
7127.93 2749
7128.72 2669
7129.52 2825
7130.32 2857
7131.11 2848
7131.91 2875
7132.71 2873
7133.50 2995
7134.30 2923
7135.10 2791
7135.90 2841
7136.69 2849
7137.49 2936
7138.29 2822
7139.08 2820
7139.88 2755
7140.68 2616
7141.48 2676
7142.27 2762
7143.07 2732
7143.87 2715
7144.67 2635
7145.46 2825
7146.26 2821
7147.06 2764
7147.86 2744
7148.66 2678
7149.45 2763
7150.25 2825
7151.05 2733
7151.85 2924
7152.65 2876
7153.44 2630
7154.24 2651
7155.04 2783
7155.84 2816
7156.64 2810
7157.44 2735
7158.23 2791
7159.03 2727
7159.83 2749
7160.63 2645
7161.43 2724
7162.23 2710
7163.03 2646
7163.83 2535
7164.62 2483
7165.42 2639
7166.22 2871
7167.02 2825
7167.82 2757
7168.62 2824
7169.42 2829
7170.22 2906
7171.02 2961
7171.82 3078
7172.61 2929
7173.41 2818
7174.21 2786
7175.01 2658
7175.81 2674
7176.61 2678
7177.41 2452
7178.21 2616
7179.01 2579
7179.81 2577
7180.61 2559
7181.41 2638
7182.21 2655
7183.01 2614
7183.81 2592
7184.61 2673
7185.41 2715
7186.21 2713
7187.01 2718
7187.81 2691
7188.61 2656
7189.41 2566
7190.21 2434
7191.01 2254
7191.81 2411
7192.61 2415
7193.41 2558
7194.21 2414
7195.01 2307
7195.81 2311
7196.61 2353
7197.41 2413
7198.21 2451
7199.01 2457
7199.82 2320
7200.62 2440
7201.42 2310
7202.22 2348
7203.02 2424
7203.82 2365
7204.62 2391
7205.42 2369
7206.22 2285
7207.02 2294
7207.83 2305
7208.63 2373
7209.43 2479
7210.23 2335
7211.03 2503
7211.83 2330
7212.63 2189
7213.44 2206
7214.24 2340
7215.04 2255
7215.84 2172
7216.64 2141
7217.44 2151
7218.25 2238
7219.05 2187
7219.85 2162
7220.65 2309
7221.45 2176
7222.26 2227
7223.06 2117
7223.86 2125
7224.66 2171
7225.46 2336
7226.27 2339
7227.07 2301
7227.87 2288
7228.67 2312
7229.48 2244
7230.28 2292
7231.08 2301
7231.88 2248
7232.69 2216
7233.49 2137
7234.29 2123
7235.09 2210
7235.90 2190
7236.70 2232
7237.50 2312
7238.30 2320
7239.11 2430
7239.91 2290
7240.71 2288
7241.52 2322
7242.32 2351
7243.12 2407
7243.93 2320
7244.73 2296
7245.53 2373
7246.34 2327
7247.14 2336
7247.94 2328
7248.75 2368
7249.55 2243
7250.35 2274
7251.16 2205
7251.96 2224
7252.76 2276
7253.57 2309
7254.37 2319
7255.18 2205
7255.98 2177
7256.78 2368
7257.59 2339
7258.39 2431
7259.20 2353
7260.00 2349
7260.80 2375
7261.61 2361
7262.41 2390
7263.22 2390
7264.02 2425
7264.83 2523
7265.63 2577
7266.43 2557
7267.24 2520
7268.04 2667
7268.85 2539
7269.65 2546
7270.46 2677
7271.26 2687
7272.07 2543
7272.87 2617
7273.68 2643
7274.48 2643
7275.29 2657
7276.09 2647
7276.90 2746
7277.70 2774
7278.51 2769
7279.31 2791
7280.12 2925
7280.92 2823
7281.73 3083
7282.53 3339
7283.34 3522
7284.14 3784
7284.95 4088
7285.76 4497
7286.56 4740
7287.37 4747
7288.17 4598
7288.98 4468
7289.78 4151
7290.59 3978
7291.40 3556
7292.20 3354
7293.01 3192
7293.81 2880
7294.62 2838
7295.43 2903
7296.23 2839
7297.04 2725
7297.84 2787
7298.65 2754
7299.46 2766
7300.26 2803
7301.07 2698
7301.88 2788
7302.68 2704
7303.49 2733
7304.30 2817
7305.10 2710
7305.91 2877
7306.72 2876
7307.52 2739
7308.33 2911
7309.14 2889
7309.94 3100
7310.75 3220
7311.56 3231
7312.36 3263
7313.17 3337
7313.98 3305
7314.79 3372
7315.59 3194
7316.40 3128
7317.21 3133
7318.01 3276
7318.82 3325
7319.63 3444
7320.44 3681
7321.24 3739
7322.05 4103
7322.86 4217
7323.67 4469
7324.47 4514
7325.28 4247
7326.09 4203
7326.90 3881
7327.71 3714
7328.51 3421
7329.32 3167
7330.13 3061
7330.94 2898
7331.75 2986
7332.55 2929
7333.36 2983
7334.17 3021
7334.98 2945
7335.79 2877
7336.60 2922
7337.40 2975
7338.21 3056
7339.02 3003
7339.83 3003
7340.64 2963
7341.45 2968
7342.26 2914
7343.06 2862
7343.87 2865
7344.68 2937
7345.49 2830
7346.30 2803
7347.11 2793
7347.92 2866
7348.73 2933
7349.54 2950
7350.34 2942
7351.15 2932
7351.96 2859
7352.77 2817
7353.58 2761
7354.39 2929
7355.20 2924
7356.01 2870
7356.82 2846
7357.63 2809
7358.44 2805
7359.25 2918
7360.06 2873
7360.87 3007
7361.68 3158
7362.49 3076
7363.30 3155
7364.11 3262
7364.92 3172
7365.73 3044
7366.54 3044
7367.35 3152
7368.16 3253
7368.97 3229
7369.78 3081
7370.59 3214
7371.40 3051
7372.21 2909
7373.02 3066
7373.83 3084
7374.64 2937
7375.45 2943
7376.26 2866
7377.07 3093
7377.88 3175
7378.69 3241
7379.50 3574
7380.31 3701
7381.12 3639
7381.94 3920
7382.75 4253
7383.56 4153
7384.37 4165
7385.18 4047
7385.99 4047
7386.80 3879
7387.61 3577
7388.42 3480
7389.23 3286
7390.05 3250
7390.86 3141
7391.67 2821
7392.48 2932
7393.29 2908
7394.10 2932
7394.92 2855
7395.73 2940
7396.54 2983
7397.35 2966
7398.16 3208
7398.97 3246
7399.79 3485
7400.60 3539
7401.41 3664
7402.22 3806
7403.03 3808
7403.85 3786
7404.66 3939
7405.47 3670
7406.28 3667
7407.09 3504
7407.91 3179
7408.72 3274
7409.53 3147
7410.34 3082
7411.16 2909
7411.97 3019
7412.78 2990
7413.59 2833
7414.41 2847
7415.22 2815
7416.03 2760
7416.84 2786
7417.66 2641
7418.47 2754
7419.28 2729
7420.10 2900
7420.91 2789
7421.72 2763
7422.54 2850
7423.35 2643
7424.16 2677
7424.97 2758
7425.79 2616
7426.60 2556
7427.41 2469
7428.23 2394
7429.04 2432
7429.86 2450
7430.67 2378
7431.48 2505
7432.30 2443
7433.11 2418
7433.92 2340
7434.74 2435
7435.55 2437
7436.36 2436
7437.18 2383
7437.99 2445
7438.81 2675
7439.62 2581
7440.43 2794
7441.25 2851
7442.06 2759
7442.88 2797
7443.69 2654
7444.51 2666
7445.32 2669
7446.13 2643
7446.95 2571
7447.76 2486
7448.58 2637
7449.39 2540
7450.21 2450
7451.02 2497
7451.84 2450
7452.65 2360
7453.47 2315
7454.28 2362
7455.10 2483
7455.91 2506
7456.73 2353
7457.54 2449
7458.36 2558
7459.17 2546
7459.99 2430
7460.80 2459
7461.62 2388
7462.43 2516
7463.25 2504
7464.06 2373
7464.88 2429
7465.69 2446
7466.51 2439
7467.32 2430
7468.14 2501
7468.96 2540
7469.77 2500
7470.59 2532
7471.40 2630
7472.22 2439
7473.03 2408
7473.85 2507
7474.67 2528
7475.48 2460
7476.30 2531
7477.11 2548
7477.93 2459
7478.75 2475
7479.56 2452
7480.38 2337
7481.20 2279
7482.01 2364
7482.83 2247
7483.65 2364
7484.46 2345
7485.28 2277
7486.09 2390
7486.91 2409
7487.73 2177
7488.54 2250
7489.36 2265
7490.18 2306
7491.00 2342
7491.81 2173
7492.63 2193
7493.45 2263
7494.26 2269
7495.08 2176
7495.90 2110
7496.71 2202
7497.53 2259
7498.35 2231
7499.17 2143
7499.98 2158
7500.80 2218
7501.62 2068
7502.44 2264
7503.25 2350
7504.07 2338
7504.89 2323
7505.71 2261
7506.52 2271
7507.34 2213
7508.16 2198
7508.98 2166
7509.80 2149
7510.61 2228
7511.43 2138
7512.25 2254
7513.07 2219
7513.89 2098
7514.70 2248
7515.52 2322
7516.34 2247
7517.16 2151
7517.98 2214
7518.79 2272
7519.61 2195
7520.43 2209
7521.25 2206
7522.07 2142
7522.89 2016
7523.71 2098
7524.52 2128
7525.34 2165
7526.16 2002
7526.98 2160
7527.80 2263
7528.62 2264
7529.44 2126
7530.26 2179
7531.08 2222
7531.89 2063
7532.71 2211
7533.53 2181
7534.35 2212
7535.17 2180
7535.99 2167
7536.81 2110
7537.63 2157
7538.45 2255
7539.27 2115
7540.09 2047
7540.91 2044
7541.73 2172
7542.55 2182
7543.37 2129
7544.19 2212
7545.01 2286
7545.83 2213
7546.65 2263
7547.47 2218
7548.29 2238
7549.11 2163
7549.93 2130
7550.75 2216
7551.57 2332
7552.39 2200
7553.21 1978
7554.03 2140
7554.85 2183
7555.67 2277
7556.49 2346
7557.31 2343
7558.13 2285
7558.95 2170
7559.77 2322
7560.59 2335
7561.41 2373
7562.23 2424
7563.05 2260
7563.87 2122
7564.69 2228
7565.52 2324
7566.34 2272
7567.16 2315
7567.98 2423
7568.80 2353
7569.62 2303
7570.44 2251
7571.26 2302
7572.08 2351
7572.91 2289
7573.73 2235
7574.55 2327
7575.37 2341
7576.19 2296
7577.01 2247
7577.83 2338
7578.66 2414
7579.48 2417
7580.30 2355
7581.12 2307
7581.94 2333
7582.77 2242
7583.59 2239
7584.41 2270
7585.23 2410
7586.05 2358
7586.88 2375
7587.70 2381
7588.52 2492
7589.34 2569
7590.16 2423
7590.99 2333
7591.81 2396
7592.63 2488
7593.45 2410
7594.28 2426
7595.10 2491
7595.92 2457
7596.74 2481
7597.57 2476
7598.39 2583
7599.21 2435
7600.03 2404
7600.86 2600
7601.68 2495
7602.50 2613
7603.33 2709
7604.15 2739
7604.97 2883
7605.80 3042
7606.62 3155
7607.44 3175
7608.26 3256
7609.09 3057
7609.91 3072
7610.73 2725
7611.56 2629
7612.38 2739
7613.21 2768
7614.03 2689
7614.85 2497
7615.68 2454
7616.50 2656
7617.32 2609
7618.15 2574
7618.97 2559
7619.80 2607
7620.62 2533
7621.44 2456
7622.27 2589
7623.09 2631
7623.92 2471
7624.74 2519
7625.56 2423
7626.39 2531
7627.21 2542
7628.04 2496
7628.86 2579
7629.68 2730
7630.51 2709
7631.33 2891
7632.16 2894
7632.98 3081
7633.81 3274
7634.63 3132
7635.46 3165
7636.28 3063
7637.11 2923
7637.93 2729
7638.76 2625
7639.58 2611
7640.41 2516
7641.23 2343
7642.06 2309
7642.88 2375
7643.71 2248
7644.53 2230
7645.36 2277
7646.18 2356
7647.01 2278
7647.83 2229
7648.66 2348
7649.48 2238
7650.31 2307
7651.14 2439
7651.96 2276
7652.79 2249
7653.61 2271
7654.44 2178
7655.26 2168
7656.09 2083
7656.92 2091
7657.74 1935
7658.57 2063
7659.39 2120
7660.22 2131
7661.05 2121
7661.87 2205
7662.70 2269
7663.52 2243
7664.35 2086
7665.18 2142
7666.00 2053
7666.83 2008
7667.66 2111
7668.48 2188
7669.31 2228
7670.14 2247
7670.96 2188
7671.79 2224
7672.62 2217
7673.44 2110
7674.27 2098
7675.10 1967
7675.92 1990
7676.75 1959
7677.58 1927
7678.40 2087
7679.23 1957
7680.06 1924
7680.89 2134
7681.71 2014
7682.54 2004
7683.37 2016
7684.19 2057
7685.02 2039
7685.85 2031
7686.68 2047
7687.50 2030
7688.33 2045
7689.16 2084
7689.99 2016
7690.81 1964
7691.64 2075
7692.47 2093
7693.30 2076
7694.13 1987
7694.95 2028
7695.78 2019
7696.61 2043
7697.44 1971
7698.27 2001
7699.09 2081
7699.92 1987
7700.75 2009
7701.58 1916
7702.41 1828
7703.24 1962
7704.06 2135
7704.89 2109
7705.72 2064
7706.55 2043
7707.38 2146
7708.21 2152
7709.04 2204
7709.86 2082
7710.69 2084
7711.52 2098
7712.35 1941
7713.18 1859
7714.01 1898
7714.84 1925
7715.67 1987
7716.50 1958
7717.32 2013
7718.15 2085
7718.98 2109
7719.81 1951
7720.64 2001
7721.47 2071
7722.30 2019
7723.13 2043
7723.96 2033
7724.79 1945
7725.62 2033
7726.45 1956
7727.28 1973
7728.11 2045
7728.94 1927
7729.77 2014
7730.60 2027
7731.43 2038
7732.26 1981
7733.09 1997
7733.92 1996
7734.75 2084
7735.58 2070
7736.41 1974
7737.24 2012
7738.07 2073
7738.90 2123
7739.73 2074
7740.56 1987
7741.39 1993
7742.22 1984
7743.05 1975
7743.88 2028
7744.71 2008
7745.54 2154
7746.37 2376
7747.20 2596
7748.03 2600
7748.87 2976
7749.70 2957
7750.53 3025
7751.36 3068
7752.19 2940
7753.02 2828
7753.85 2574
7754.68 2520
7755.51 2361
7756.34 2223
7757.18 2034
7758.01 1972
7758.84 1994
7759.67 1950
7760.50 1945
7761.33 1965
7762.16 1939
7763.00 1993
7763.83 2040
7764.66 2117
7765.49 1968
7766.32 2064
7767.16 2039
7767.99 2033
7768.82 1987
7769.65 1984
7770.48 1933
7771.31 1941
7772.15 1933
7772.98 1823
7773.81 1801
7774.64 1791
7775.48 1788
7776.31 1873
7777.14 1932
7777.97 1730
7778.81 1806
7779.64 1839
7780.47 1817
7781.30 1763
7782.14 1694
7782.97 1776
7783.80 1848
7784.63 1911
7785.47 1906
7786.30 2101
7787.13 2154
7787.97 2189
7788.80 2221
7789.63 2199
7790.46 2101
7791.30 2118
7792.13 1991
7792.96 1911
7793.80 1910
7794.63 1960
7795.46 1816
7796.30 1841
7797.13 1820
7797.96 1802
7798.80 1800
7799.63 1908
7800.46 1902
7801.30 1902
7802.13 1909
7802.97 1798
7803.80 1864
7804.63 2006
7805.47 1995
7806.30 1958
7807.13 1876
7807.97 1891
7808.80 1937
7809.64 1836
7810.47 1779
7811.31 1826
7812.14 1942
7812.97 1912
7813.81 1829
7814.64 1868
7815.48 1927
7816.31 2048
7817.15 1956
7817.98 1971
7818.82 1865
7819.65 1931
7820.48 1843
7821.32 1978
7822.15 1782
7822.99 1880
7823.82 1960
7824.66 1923
7825.49 1947
7826.33 1910
7827.16 1904
7828.00 1937
7828.83 1979
7829.67 1946
7830.50 1897
7831.34 1888
7832.17 1858
7833.01 1872
7833.85 1923
7834.68 1811
7835.52 1845
7836.35 1848
7837.19 1816
7838.02 1862
7838.86 1748
7839.69 1881
7840.53 1884
7841.37 1866
7842.20 1918
7843.04 1778
7843.87 1970
7844.71 1937
7845.55 1863
7846.38 1743
7847.22 1884
7848.05 1849
7848.89 1859
7849.73 1757
7850.56 1815
7851.40 1768
7852.24 1752
7853.07 1737
7853.91 1747
7854.74 1822
7855.58 2023
7856.42 1857
7857.25 1745
7858.09 1816
7858.93 1794
7859.76 1740
7860.60 1829
7861.44 1950
7862.28 1914
7863.11 1860
7863.95 1784
7864.79 1816
7865.62 1674
7866.46 1767
7867.30 1762
7868.14 1762
7868.97 1820
7869.81 1828
7870.65 1757
7871.48 1734
7872.32 1795
7873.16 1695
7874.00 1788
7874.83 1769
7875.67 1795
7876.51 1921
7877.35 1871
7878.19 1887
7879.02 1873
7879.86 1862
7880.70 1826
7881.54 1842
7882.37 1755
7883.21 1796
7884.05 1793
7884.89 1779
7885.73 1827
7886.57 1805
7887.40 1669
7888.24 1787
7889.08 1824
7889.92 1731
7890.76 1734
7891.60 1818
7892.43 1861
7893.27 1829
7894.11 1768
7894.95 1867
7895.79 1823
7896.63 1721
7897.47 1806
7898.30 1813
7899.14 1899
7899.98 1820
7900.82 1795
7901.66 1833
7902.50 1807
7903.34 1795
7904.18 1791
7905.02 1796
7905.86 1843
7906.70 1785
7907.54 1772
7908.37 1783
7909.21 1772
7910.05 1798
7910.89 1880
7911.73 1828
7912.57 1817
7913.41 1869
7914.25 1930
7915.09 1990
7915.93 2099
7916.77 2097
7917.61 1996
7918.45 2111
7919.29 2232
7920.13 2148
7920.97 2190
7921.81 2084
7922.65 2006
7923.49 1923
7924.33 1940
7925.17 1893
7926.01 1795
7926.85 1898
7927.69 1804
7928.53 1883
7929.37 1842
7930.21 1950
7931.05 1929
7931.90 1927
7932.74 1863
7933.58 1890
7934.42 1868
7935.26 1918
7936.10 1890
7936.94 1766
7937.78 1683
7938.62 1656
7939.46 1735
7940.30 1745
7941.14 1731
7941.99 1785
7942.83 1820
7943.67 1742
7944.51 1720
7945.35 1858
7946.19 1716
7947.03 1791
7947.88 1801
7948.72 1872
7949.56 1846
7950.40 1787
7951.24 1697
7952.08 1728
7952.93 1737
7953.77 1744
7954.61 1716
7955.45 1801
7956.29 1799
7957.13 1739
7957.98 1790
7958.82 1682
7959.66 1730
7960.50 1805
7961.35 1700
7962.19 1647
7963.03 1628
7963.87 1572
7964.71 1824
7965.56 1643
7966.40 1684
7967.24 1634
7968.08 1737
7968.93 1752
7969.77 1669
7970.61 1792
7971.45 1793
7972.30 1761
7973.14 1723
7973.98 1733
7974.83 1668
7975.67 1676
7976.51 1693
7977.36 1669
7978.20 1676
7979.04 1647
7979.88 1699
7980.73 1641
7981.57 1593
7982.41 1606
7983.26 1605
7984.10 1631
7984.94 1563
7985.79 1718
7986.63 1644
7987.47 1654
7988.32 1691
7989.16 1745
7990.01 1813
7990.85 1730
7991.69 1631
7992.54 1711
7993.38 1637
7994.23 1645
7995.07 1699
7995.91 1711
7996.76 1642
7997.60 1641
7998.45 1511
7999.29 1596
8000.13 1654
8000.98 1609
8001.82 1539
8002.67 1567
8003.51 1567
8004.36 1671
8005.20 1584
8006.04 1570
8006.89 1649
8007.73 1649
8008.58 1554
8009.42 1669
8010.27 1767
8011.11 1739
8011.96 1746
8012.80 1603
8013.65 1662
8014.49 1653
8015.34 1650
8016.18 1624
8017.03 1630
8017.87 1616
8018.72 1464
8019.56 1510
8020.41 1591
8021.25 1500
8022.10 1579
8022.95 1613
8023.79 1512
8024.64 1467
8025.48 1632
8026.33 1592
8027.17 1606
8028.02 1570
8028.86 1525
8029.71 1516
8030.56 1565
8031.40 1560
8032.25 1555
8033.09 1627
8033.94 1564
8034.79 1554
8035.63 1570
8036.48 1480
8037.32 1474
8038.17 1557
8039.02 1536
8039.86 1596
8040.71 1615
8041.56 1548
8042.40 1461
8043.25 1540
8044.10 1571
8044.94 1577
8045.79 1716
8046.64 1648
8047.48 1574
8048.33 1535
8049.18 1668
8050.02 1624
8050.87 1513
8051.72 1639
8052.56 1671
8053.41 1499
8054.26 1528
8055.11 1512
8055.95 1531
8056.80 1487
8057.65 1632
8058.49 1628
8059.34 1481
8060.19 1429
8061.04 1548
8061.88 1547
8062.73 1563
8063.58 1519
8064.43 1476
8065.27 1491
8066.12 1449
8066.97 1452
8067.82 1540
8068.67 1572
8069.51 1540
8070.36 1485
8071.21 1433
8072.06 1504
8072.91 1488
8073.75 1502
8074.60 1484
8075.45 1526
8076.30 1522
8077.15 1454
8078.00 1393
8078.84 1508
8079.69 1471
8080.54 1444
8081.39 1458
8082.24 1465
8083.09 1529
8083.94 1458
8084.78 1487
8085.63 1533
8086.48 1608
8087.33 1452
8088.18 1556
8089.03 1535
8089.88 1488
8090.73 1583
8091.58 1574
8092.42 1443
8093.27 1463
8094.12 1414
8094.97 1445
8095.82 1424
8096.67 1415
8097.52 1407
8098.37 1369
8099.22 1419
8100.07 1469
8100.92 1546
8101.77 1406
8102.62 1411
8103.47 1374
8104.32 1502
8105.17 1552
8106.02 1468
8106.87 1396
8107.72 1355
8108.57 1383
8109.42 1411
8110.27 1463
8111.12 1475
8111.97 1475
8112.82 1451
8113.67 1441
8114.52 1362
8115.37 1429
8116.22 1496
8117.07 1514
8117.92 1538
8118.77 1525
8119.62 1645
8120.47 1541
8121.32 1508
8122.17 1509
8123.02 1480
8123.87 1537
8124.72 1530
8125.57 1563
8126.43 1473
8127.28 1510
8128.13 1481
8128.98 1421
8129.83 1420
8130.68 1429
8131.53 1412
8132.38 1456
8133.23 1454
8134.09 1426
8134.94 1434
8135.79 1434
8136.64 1467
8137.49 1544
8138.34 1453
8139.19 1389
8140.05 1486
8140.90 1365
8141.75 1404
8142.60 1495
8143.45 1412
8144.30 1433
8145.16 1498
8146.01 1460
8146.86 1400
8147.71 1388
8148.56 1410
8149.42 1392
8150.27 1386
8151.12 1467
8151.97 1468
8152.83 1442
8153.68 1458
8154.53 1449
8155.38 1449
8156.24 1516
8157.09 1507
8157.94 1420
8158.79 1513
8159.65 1522
8160.50 1559
8161.35 1478
8162.20 1448
8163.06 1444
8163.91 1408
8164.76 1390
8165.62 1432
8166.47 1382
8167.32 1380
8168.17 1375
8169.03 1353
8169.88 1475
8170.73 1535
8171.59 1415
8172.44 1413
8173.29 1390
8174.15 1444
8175.00 1412
8175.85 1428
8176.71 1375
8177.56 1380
8178.42 1418
8179.27 1468
8180.12 1414
8180.98 1380
8181.83 1416
8182.68 1380
8183.54 1355
8184.39 1398
8185.25 1323
8186.10 1357
8186.95 1308
8187.81 1302
8188.66 1491
8189.52 1458
8190.37 1359
8191.22 1352
8192.08 1356
8192.93 1298
8193.79 1313
8194.64 1354
8195.50 1400
8196.35 1325
8197.21 1411
8198.06 1374
8198.92 1385
8199.77 1385
8200.63 1390
8201.48 1384
8202.33 1389
8203.19 1444
8204.04 1393
8204.90 1459
8205.75 1414
8206.61 1331
8207.47 1358
8208.32 1368
8209.18 1410
8210.03 1388
8210.89 1417
8211.74 1438
8212.60 1345
8213.45 1426
8214.31 1470
8215.16 1412
8216.02 1415
8216.87 1342
8217.73 1436
8218.59 1469
8219.44 1439
8220.30 1420
8221.15 1418
8222.01 1469
8222.87 1499
8223.72 1507
8224.58 1488
8225.43 1437
8226.29 1463
8227.15 1513
8228.00 1565
8228.86 1555
8229.71 1469
8230.57 1406
8231.43 1492
8232.28 1449
8233.14 1382
8234.00 1436
8234.85 1356
8235.71 1304
8236.57 1366
8237.42 1362
8238.28 1452
8239.14 1362
8239.99 1316
8240.85 1376
8241.71 1467
8242.56 1337
8243.42 1405
8244.28 1336
8245.14 1371
8245.99 1383
8246.85 1341
8247.71 1317
8248.56 1439
8249.42 1485
8250.28 1427
8251.14 1372
8251.99 1320
8252.85 1343
8253.71 1334
8254.57 1339
8255.42 1389
8256.28 1394
8257.14 1313
8258.00 1449
8258.86 1452
8259.71 1368
8260.57 1282
8261.43 1352
8262.29 1419
8263.15 1374
8264.00 1470
8264.86 1396
8265.72 1316
8266.58 1407
8267.44 1372
8268.29 1496
8269.15 1505
8270.01 1426
8270.87 1399
8271.73 1395
8272.59 1365
8273.45 1366
8274.30 1418
8275.16 1422
8276.02 1376
8276.88 1404
8277.74 1424
8278.60 1432
8279.46 1402
8280.32 1418
8281.18 1418
8282.03 1453
8282.89 1398
8283.75 1448
8284.61 1471
8285.47 1544
8286.33 1476
8287.19 1443
8288.05 1499
8288.91 1463
8289.77 1323
8290.63 1325
8291.49 1375
8292.35 1469
8293.21 1386
8294.07 1469
8294.93 1499
8295.78 1431
8296.64 1415
8297.50 1383
8298.36 1429
8299.22 1474
8300.08 1373
8300.94 1380
8301.80 1461
8302.66 1424
8303.52 1359
8304.38 1448
8305.25 1413
8306.11 1366
8306.97 1509
8307.83 1511
8308.69 1521
8309.55 1596
8310.41 1557
8311.27 1547
8312.13 1458
8312.99 1489
8313.85 1420
8314.71 1427
8315.57 1489
8316.43 1429
8317.29 1507
8318.15 1569
8319.02 1551
8319.88 1425
8320.74 1477
8321.60 1470
8322.46 1509
8323.32 1538
8324.18 1413
8325.04 1388
8325.90 1472
8326.77 1502
8327.63 1444
8328.49 1474
8329.35 1481
8330.21 1528
8331.07 1521
8331.93 1470
8332.80 1493
8333.66 1536
8334.52 1501
8335.38 1493
8336.24 1557
8337.11 1532
8337.97 1530
8338.83 1538
8339.69 1513
8340.55 1494
8341.42 1516
8342.28 1512
8343.14 1578
8344.00 1488
8344.86 1557
8345.73 1573
8346.59 1550
8347.45 1633
8348.31 1646
8349.18 1571
8350.04 1532
8350.90 1643
8351.76 1601
8352.63 1517
8353.49 1567
8354.35 1695
8355.22 1675
8356.08 1578
8356.94 1677
8357.80 1668
8358.67 1557
8359.53 1533
8360.39 1558
8361.26 1599
8362.12 1610
8362.98 1661
8363.85 1689
8364.71 1542
8365.57 1634
8366.44 1672
8367.30 1637
8368.16 1697
8369.03 1593
8369.89 1767
8370.75 1686
8371.62 1765
8372.48 1825
8373.35 1655
8374.21 1826
8375.07 1753
8375.94 1795
8376.80 1788
8377.67 1722
8378.53 1665
8379.39 1767
8380.26 1715
8381.12 1835
8381.99 1793
8382.85 1777
8383.71 1807
8384.58 1891
8385.44 1680
8386.31 1726
8387.17 1849
8388.04 1846
8388.90 1709
8389.77 1844
8390.63 1927
8391.50 1925
8392.36 1933
8393.22 1941
8394.09 1883
8394.95 1946
8395.82 2019
8396.68 1959
8397.55 1962
8398.41 1958
8399.28 1998
8400.14 2062
8401.01 2044
8401.88 2106
8402.74 2048
8403.61 2050
8404.47 2097
8405.34 2065
8406.20 2081
8407.07 1998
8407.93 2096
8408.80 2137
8409.66 2156
8410.53 2141
8411.40 2168
8412.26 2311
8413.13 2335
8413.99 2298
8414.86 2293
8415.73 2392
8416.59 2413
8417.46 2387
8418.32 2552
8419.19 2429
8420.06 2504
8420.92 2529
8421.79 2621
8422.65 2533
8423.52 2506
8424.39 2588
8425.25 2630
8426.12 2669
8426.99 2724
8427.85 2699
8428.72 2699
8429.59 2768
8430.45 2862
8431.32 2752
8432.19 2773
8433.05 2864
8433.92 2854
8434.79 2997
8435.65 3065
8436.52 2977
8437.39 3057
8438.26 3211
8439.12 3194
8439.99 3316
8440.86 3468
8441.73 3791
8442.59 3752
8443.46 3859
8444.33 3728
8445.19 3779
8446.06 3775
8446.93 3630
8447.80 3658
8448.67 3821
8449.53 3681
8450.40 3727
8451.27 3944
8452.14 4068
8453.00 4371
8453.87 4867
8454.74 5524
8455.61 6846
8456.48 8202
8457.34 9656
8458.21 10593
8459.08 11215
8459.95 11399
8460.82 10624
8461.69 9528
8462.55 8557
8463.42 7428
8464.29 6475
8465.16 5481
8466.03 4903
8466.90 4253
8467.77 3946
8468.63 3585
8469.50 3470
8470.37 3388
8471.24 3214
8472.11 3078
8472.98 3109
8473.85 3003
8474.72 2984
8475.58 3040
8476.45 2948
8477.32 3066
8478.19 3016
8479.06 2905
8479.93 2827
8480.80 2878
8481.67 2907
8482.54 2952
8483.41 2899
8484.28 3019
8485.15 3177
8486.02 3011
8486.89 3048
8487.76 3066
8488.63 3151
8489.50 3097
8490.37 3090
8491.24 3127
8492.11 3023
8492.98 3184
8493.85 3515
8494.72 3808
8495.59 4258
8496.46 4331
8497.33 4499
8498.20 4442
8499.07 4279
8499.94 4159
8500.81 3975
8501.68 3476
8502.55 3196
8503.42 3209
8504.29 3191
8505.16 3036
8506.03 2923
8506.90 2856
8507.77 2747
8508.64 2785
8509.51 2839
8510.38 2746
8511.25 2775
8512.13 2845
8513.00 2885
8513.87 2902
8514.74 2894
8515.61 2994
8516.48 3010
8517.35 3011
8518.22 3010
8519.09 3034
8519.97 2943
8520.84 2956
8521.71 3022
8522.58 3004
8523.45 3083
8524.32 3070
8525.19 2982
8526.07 3142
8526.94 2929
8527.81 3113
8528.68 3022
8529.55 3110
8530.43 3195
8531.30 3146
8532.17 3309
8533.04 3293
8533.91 3377
8534.79 3484
8535.66 3561
8536.53 3422
8537.40 3308
8538.27 3224
8539.15 3331
8540.02 3112
8540.89 3018
8541.76 2835
8542.64 2869
8543.51 2678
8544.38 2751
8545.25 2726
8546.13 2750
8547.00 2638
8547.87 2512
8548.74 2526
8549.62 2417
8550.49 2525
8551.36 2535
8552.24 2504
8553.11 2460
8553.98 2587
8554.86 2526
8555.73 2691
8556.60 2798
8557.48 2706
8558.35 2592
8559.22 2615
8560.10 2591
8560.97 2539
8561.84 2481
8562.72 2367
8563.59 2296
8564.46 2428
8565.34 2425
8566.21 2452
8567.08 2333
8567.96 2379
8568.83 2425
8569.71 2342
8570.58 2419
8571.45 2425
8572.33 2483
8573.20 2351
8574.08 2441
8574.95 2477
8575.82 2413
8576.70 2481
8577.57 2455
8578.45 2306
8579.32 2284
8580.20 2198
8581.07 2185
8581.94 2238
8582.82 2112
8583.69 2126
8584.57 2157
8585.44 2153
8586.32 2126
8587.19 2077
8588.07 2108
8588.94 2196
8589.82 2153
8590.69 2176
8591.57 2214
8592.44 2171
8593.32 2138
8594.19 2210
8595.07 2280
8595.94 2226
8596.82 2105
8597.69 2199
8598.57 2247
8599.44 2186
8600.32 2184
8601.19 2156
8602.07 2209
8602.95 2275
8603.82 2211
8604.70 2256
8605.57 2314
8606.45 2248
8607.32 2135
8608.20 2295
8609.08 2346
8609.95 2388
8610.83 2314
8611.70 2253
8612.58 2194
8613.46 2224
8614.33 2353
8615.21 2370
8616.08 2283
8616.96 2167
8617.84 2197
8618.71 2153
8619.59 2075
8620.47 2058
8621.34 2095
8622.22 2048
8623.10 2086
8623.97 2122
8624.85 2019
8625.73 2164
8626.60 2194
8627.48 2192
8628.36 2254
8629.23 2269
8630.11 2347
8630.99 2277
8631.87 2274
8632.74 2255
8633.62 2283
8634.50 2239
8635.37 2283
8636.25 2234
8637.13 2270
8638.01 2209
8638.88 2289
8639.76 2300
8640.64 2322
8641.52 2328
8642.39 2308
8643.27 2318
8644.15 2348
8645.03 2310
8645.90 2403
8646.78 2503
8647.66 2404
8648.54 2436
8649.42 2482
8650.29 2437
8651.17 2465
8652.05 2415
8652.93 2399
8653.81 2390
8654.68 2336
8655.56 2428
8656.44 2490
8657.32 2432
8658.20 2412
8659.08 2440
8659.95 2566
8660.83 2461
8661.71 2454
8662.59 2429
8663.47 2411
8664.35 2371
8665.23 2416
8666.10 2467
8666.98 2591
8667.86 2534
8668.74 2413
8669.62 2429
8670.50 2582
8671.38 2607
8672.26 2667
8673.14 2806
8674.02 2799
8674.90 2800
8675.77 2770
8676.65 2900
8677.53 2828
8678.41 2949
8679.29 2874
8680.17 2745
8681.05 2719
8681.93 2814
8682.81 2833
8683.69 2815
8684.57 2828
8685.45 2780
8686.33 2776
8687.21 2789
8688.09 2839
8688.97 3186
8689.85 3257
8690.73 3308
8691.61 3614
8692.49 3917
8693.37 4254
8694.25 4539
8695.13 4813
8696.01 4761
8696.89 4592
8697.77 4407
8698.65 4147
8699.53 3915
8700.41 3624
8701.29 3319
8702.17 3190
8703.05 3055
8703.94 2878
8704.82 2962
8705.70 2687
8706.58 2731
8707.46 2805
8708.34 2740
8709.22 2787
8710.10 2798
8710.98 2825
8711.86 2700
8712.75 2747
8713.63 2755
8714.51 2783
8715.39 2771
8716.27 2686
8717.15 2696
8718.03 2751
8718.91 2869
8719.80 2755
8720.68 2748
8721.56 2840
8722.44 2818
8723.32 2861
8724.20 2824
8725.09 2939
8725.97 2911
8726.85 2823
8727.73 2924
8728.61 2925
8729.50 3020
8730.38 2914
8731.26 3124
8732.14 3275
8733.02 3331
8733.91 3459
8734.79 3384
8735.67 3223
8736.55 3285
8737.44 3289
8738.32 3176
8739.20 3210
8740.08 3229
8740.97 3079
8741.85 3052
8742.73 2993
8743.61 2889
8744.50 3139
8745.38 3140
8746.26 3077
8747.15 3093
8748.03 3092
8748.91 3124
8749.79 3120
8750.68 3120
8751.56 3155
8752.44 3302
8753.33 3321
8754.21 3165
8755.09 3109
8755.98 3319
8756.86 3386
8757.74 3496
8758.63 3333
8759.51 3489
8760.39 3579
8761.28 3451
8762.16 3488
8763.05 3516
8763.93 3550
8764.81 3681
8765.70 3690
8766.58 3826
8767.46 3936
8768.35 4056
8769.23 4084
8770.12 4061
8771.00 4118
8771.89 4061
8772.77 4110
8773.65 4106
8774.54 3989
8775.42 4057
8776.31 4000
8777.19 4123
8778.08 4156
8778.96 4208
8779.84 4395
8780.73 4944
8781.61 5444
8782.50 5892
8783.38 6531
8784.27 7036
8785.15 7127
8786.04 7346
8786.92 6985
8787.81 6556
8788.69 6042
8789.58 5621
8790.46 5080
8791.35 4894
8792.23 4529
8793.12 4407
8794.00 4401
8794.89 4278
8795.77 4343
8796.66 4645
8797.55 4977
8798.43 5229
8799.32 5602
8800.20 5749
8801.09 6014
8801.97 6022
8802.86 5823
8803.74 5399
8804.63 5239
8805.52 4956
8806.40 4674
8807.29 4482
8808.17 4159
8809.06 3970
8809.95 3825
8810.83 3783
8811.72 3932
8812.60 4053
8813.49 4063
8814.38 4290
8815.26 4467
8816.15 4513
8817.04 4508
8817.92 4350
8818.81 4351
8819.70 4262
8820.58 4320
8821.47 4181
8822.36 4030
8823.24 3915
8824.13 3748
8825.02 3629
8825.90 3781
8826.79 3639
8827.68 3561
8828.56 3556
8829.45 3700
8830.34 3701
8831.23 3662
8832.11 3680
8833.00 3655
8833.89 3672
8834.77 3620
8835.66 3665
8836.55 3575
8837.44 3497
8838.32 3585
8839.21 3613
8840.10 3482
8840.99 3426
8841.88 3395
8842.76 3411
8843.65 3362
8844.54 3270
8845.43 3380
8846.31 3350
8847.20 3220
8848.09 3285
8848.98 3374
8849.87 3299
8850.75 3370
8851.64 3361
8852.53 3282
8853.42 3293
8854.31 3287
8855.20 3159
8856.08 3114
8856.97 3148
8857.86 3209
8858.75 3195
8859.64 3108
8860.53 3102
8861.42 3137
8862.30 3202
8863.19 3072
8864.08 3043
8864.97 3077
8865.86 3082
8866.75 2961
8867.64 2945
8868.53 2936
8869.42 2928
8870.30 2909
8871.19 2887
8872.08 2827
8872.97 2778
8873.86 2792
8874.75 2949
8875.64 2841
8876.53 2746
8877.42 2911
8878.31 2724
8879.20 2786
8880.09 2778
8880.98 2670
8881.87 2684
8882.76 2708
8883.65 2703
8884.54 2661
8885.43 2612
8886.32 2546
8887.21 2530
8888.10 2580
8888.99 2572
8889.88 2517
8890.77 2457
8891.66 2521
8892.55 2456
8893.44 2487
8894.33 2406
8895.22 2441
8896.11 2422
8897.00 2478
8897.89 2450
8898.78 2410
8899.67 2388
8900.56 2325
8901.45 2284
8902.34 2366
8903.23 2339
8904.12 2338
8905.02 2249
8905.91 2228
8906.80 2198
8907.69 2152
8908.58 2224
8909.47 2249
8910.36 2190
8911.25 2181
8912.14 2216
8913.04 2210
8913.93 2128
8914.82 2238
8915.71 2192
8916.60 2224
8917.49 2205
8918.38 2068
8919.28 2135
8920.17 2108
8921.06 2021
8921.95 2018
8922.84 2019
8923.73 2116
8924.63 2021
8925.52 2013
8926.41 1994
8927.30 1981
8928.19 2086
8929.09 2030
8929.98 2057
8930.87 2172
8931.76 2023
8932.65 2034
8933.55 2073
8934.44 2027
8935.33 1952
8936.22 1910
8937.12 1892
8938.01 1891
8938.90 1830
8939.79 1865
8940.69 1980
8941.58 1939
8942.47 1946
8943.37 1932
8944.26 1901
8945.15 1891
8946.04 1841
8946.94 1844
8947.83 1868
8948.72 1839
8949.62 1785
8950.51 1813
8951.40 1843
8952.30 1724
8953.19 1811
8954.08 1771
8954.98 1786
8955.87 1823
8956.76 1795
8957.66 1846
8958.55 1730
8959.44 1716
8960.34 1682
8961.23 1688
8962.12 1696
8963.02 1693
8963.91 1638
8964.81 1673
8965.70 1715
8966.59 1721
8967.49 1744
8968.38 1770
8969.28 1721
8970.17 1676
8971.06 1657
8971.96 1629
8972.85 1724
8973.75 1668
8974.64 1733
8975.54 1672
8976.43 1653
8977.32 1642
8978.22 1697
8979.11 1658
8980.01 1621
8980.90 1647
8981.80 1627
8982.69 1543
8983.59 1554
8984.48 1605
8985.38 1567
8986.27 1499
8987.17 1565
8988.06 1604
8988.96 1570
8989.85 1583
8990.75 1495
8991.64 1539
8992.54 1577
8993.43 1588
8994.33 1373
8995.22 1517
8996.12 1473
8997.01 1506
8997.91 1551
8998.81 1558
8999.70 1405
9000.60 1450
9001.49 1519
9002.39 1482
9003.28 1439
9004.18 1542
9005.08 1488
9005.97 1474
9006.87 1438
9007.76 1377
9008.66 1414
9009.56 1412
9010.45 1354
9011.35 1456
9012.24 1386
9013.14 1419
9014.04 1440
9014.93 1355
9015.83 1352
9016.73 1435
9017.62 1431
9018.52 1372
9019.42 1425
9020.31 1468
9021.21 1409
9022.11 1345
9023.00 1410
9023.90 1373
9024.80 1391
9025.69 1437
9026.59 1511
9027.49 1411
9028.38 1282
9029.28 1362
9030.18 1379
9031.08 1369
9031.97 1297
9032.87 1345
9033.77 1342
9034.66 1397
9035.56 1500
9036.46 1333
9037.36 1287
9038.25 1319
9039.15 1303
9040.05 1327
9040.95 1310
9041.85 1297
9042.74 1272
9043.64 1263
9044.54 1229
9045.44 1273
9046.33 1332
9047.23 1319
9048.13 1342
9049.03 1326
9049.93 1268
9050.82 1260
9051.72 1277
9052.62 1308
9053.52 1261
9054.42 1268
9055.32 1335
9056.21 1326
9057.11 1214
9058.01 1306
9058.91 1260
9059.81 1260
9060.71 1287
9061.61 1230
9062.50 1224
9063.40 1368
9064.30 1305
9065.20 1350
9066.10 1284
9067.00 1293
9067.90 1297
9068.80 1320
9069.70 1405
9070.60 1384
9071.49 1204
9072.39 1235
9073.29 1266
9074.19 1303
9075.09 1258
9075.99 1264
9076.89 1311
9077.79 1260
9078.69 1263
9079.59 1221
9080.49 1248
9081.39 1221
9082.29 1285
9083.19 1268
9084.09 1281
9084.99 1190
9085.89 1268
9086.79 1290
9087.69 1182
9088.59 1191
9089.49 1259
9090.39 1298
9091.29 1302
9092.19 1303
9093.09 1324
9093.99 1280
9094.89 1244
9095.79 1204
9096.69 1255
9097.59 1265
9098.49 1235
9099.39 1300
9100.29 1196
9101.19 1291
9102.09 1271
9102.99 1283
9103.90 1350
9104.80 1185
9105.70 1183
9106.60 1243
9107.50 1268
9108.40 1271
9109.30 1184
9110.20 1189
9111.10 1177
9112.00 1211
9112.91 1194
9113.81 1145
9114.71 1220
9115.61 1187
9116.51 1167
9117.41 1177
9118.31 1185
9119.22 1133
9120.12 1211
9121.02 1189
9121.92 1203
9122.82 1235
9123.72 1178
9124.63 1200
9125.53 1200
9126.43 1094
9127.33 1213
9128.23 1257
9129.14 1268
9130.04 1229
9130.94 1141
9131.84 1116
9132.74 1201
9133.65 1289
9134.55 1221
9135.45 1155
9136.35 1217
9137.26 1232
9138.16 1159
9139.06 1220
9139.96 1278
9140.87 1171
9141.77 1202
9142.67 1153
9143.57 1143
9144.48 1190
9145.38 1138
9146.28 1201
9147.19 1170
9148.09 1219
9148.99 1185
9149.90 1216
9150.80 1237
9151.70 1147
9152.60 1186
9153.51 1203
9154.41 1149
9155.31 1158
9156.22 1137
9157.12 1147
9158.02 1047
9158.93 1127
9159.83 1172
9160.74 1196
9161.64 1256
9162.54 1248
9163.45 1170
9164.35 1123
9165.25 1144
9166.16 1142
9167.06 1166
9167.97 1203
9168.87 1183
9169.77 1221
9170.68 1127
9171.58 1242
9172.49 1175
9173.39 1076
9174.30 1109
9175.20 1158
9176.10 1173
9177.01 1133
9177.91 1189
9178.82 1133
9179.72 1220
9180.63 1247
9181.53 1140
9182.44 1235
9183.34 1150
9184.25 1183
9185.15 1187
9186.05 1148
9186.96 1121
9187.86 1217
9188.77 1090
9189.67 1153
9190.58 1153
9191.48 1109
9192.39 1123
9193.30 1105
9194.20 1223
9195.11 1209
9196.01 1111
9196.92 1188
9197.82 1223
9198.73 1256
9199.63 1208
9200.54 1209
9201.44 1236
9202.35 1255
9203.26 1331
9204.16 1270
9205.07 1216
9205.97 1232
9206.88 1190
9207.78 1156
9208.69 1175
9209.60 1256
9210.50 1151
9211.41 1128
9212.32 1218
9213.22 1174
9214.13 1139
9215.03 1179
9215.94 1162
9216.85 1121
9217.75 1102
9218.66 1164
9219.57 1238
9220.47 1187
9221.38 1283
9222.29 1234
9223.19 1286
9224.10 1227
9225.01 1267
9225.91 1180
9226.82 1173
9227.73 1250
9228.63 1199
9229.54 1127
9230.45 1148
9231.36 1166
9232.26 1119
9233.17 1162
9234.08 1133
9234.98 1202
9235.89 1127
9236.80 1068
9237.71 1162
9238.61 1184
9239.52 1101
9240.43 1148
9241.34 1184
9242.24 1109
9243.15 1083
9244.06 1046
9244.97 1155
9245.87 1158
9246.78 1093
9247.69 1088
9248.60 1024
9249.51 1035
9250.41 1023
9251.32 1114
9252.23 1045
9253.14 1040
9254.05 1146
9254.96 1125
9255.86 1110
9256.77 1173
9257.68 1078
9258.59 1079
9259.50 1102
9260.41 1101
9261.31 1095
9262.22 1101
9263.13 1076
9264.04 1039
9264.95 1022
9265.86 1079
9266.77 1141
9267.68 1067
9268.58 1060
9269.49 1107
9270.40 1066
9271.31 1043
9272.22 1142
9273.13 1178
9274.04 1089
9274.95 1105
9275.86 1021
9276.77 1062
9277.68 1046
9278.59 1197
9279.50 1132
9280.40 1035
9281.31 1047
9282.22 1110
9283.13 1070
9284.04 1062
9284.95 1074
9285.86 1137
9286.77 1126
9287.68 1125
9288.59 1099
9289.50 1098
9290.41 1098
9291.32 1171
9292.23 1094
9293.14 1073
9294.05 1101
9294.96 1128
9295.87 1133
9296.78 1161
9297.69 1111
9298.60 1173
9299.52 1168
9300.43 1080
9301.34 1025
9302.25 1033
9303.16 1169
9304.07 1133
9304.98 1061
9305.89 1057
9306.80 1154
9307.71 1111
9308.62 1088
9309.53 1066
9310.44 1139
9311.36 1091
9312.27 1125
9313.18 1145
9314.09 1169
9315.00 1104
9315.91 1102
9316.82 1130
9317.73 1147
9318.64 1171
9319.56 1114
9320.47 1054
9321.38 1129
9322.29 1115
9323.20 1045
9324.11 1124
9325.03 1134
9325.94 1119
9326.85 1054
9327.76 1013
9328.67 1058
9329.59 1087
9330.50 1103
9331.41 1080
9332.32 1098
9333.23 1107
9334.15 1077
9335.06 1070
9335.97 1016
9336.88 1046
9337.79 1102
9338.71 1085
9339.62 1069
9340.53 997
9341.44 1021
9342.36 1095
9343.27 1030
9344.18 1069
9345.09 1101
9346.01 1142
9346.92 1108
9347.83 1044
9348.75 1082
9349.66 1090
9350.57 1025
9351.48 1135
9352.40 1183
9353.31 1149
9354.22 1036
9355.14 1067
9356.05 1040
9356.96 1072
9357.88 1109
9358.79 1132
9359.70 1082
9360.62 1071
9361.53 1090
9362.44 1131
9363.36 1134
9364.27 1152
9365.19 1183
9366.10 1153
9367.01 1068
9367.93 1075
9368.84 1057
9369.75 1058
9370.67 1091
9371.58 1082
9372.50 1115
9373.41 1159
9374.32 1160
9375.24 1102
9376.15 1099
9377.07 1038
9377.98 1107
9378.90 1069
9379.81 1155
9380.72 1144
9381.64 1068
9382.55 1151
9383.47 1198
9384.38 1192
9385.30 1122
9386.21 1103
9387.13 1135
9388.04 1077
9388.96 1140
9389.87 1187
9390.79 1178
9391.70 1190
9392.62 1239
9393.53 1233
9394.45 1197
9395.36 1195
9396.28 1229
9397.19 1294
9398.11 1217
9399.02 1180
9399.94 1189
9400.85 1253
9401.77 1207
9402.68 1251
9403.60 1174
9404.52 1062
9405.43 1137
9406.35 1191
9407.26 1140
9408.18 1167
9409.09 1164
9410.01 1115
9410.93 1097
9411.84 1170
9412.76 1158
9413.67 1179
9414.59 1119
9415.51 1109
9416.42 1191
9417.34 1248
9418.26 1121
9419.17 1102
9420.09 1146
9421.00 1194
9421.92 1161
9422.84 1156
9423.75 1081
9424.67 1048
9425.59 1133
9426.50 1210
9427.42 1186
9428.34 1151
9429.25 1186
9430.17 1111
9431.09 1101
9432.00 1201
9432.92 1219
9433.84 1156
9434.76 1152
9435.67 1215
9436.59 1248
9437.51 1303
9438.42 1225
9439.34 1257
9440.26 1216
9441.18 1208
9442.09 1157
9443.01 1227
9443.93 1268
9444.85 1255
9445.76 1262
9446.68 1205
9447.60 1229
9448.52 1244
9449.43 1193
9450.35 1272
9451.27 1284
9452.19 1378
9453.11 1390
9454.02 1402
9454.94 1572
9455.86 1540
9456.78 1561
9457.70 1549
9458.62 1493
9459.53 1453
9460.45 1422
9461.37 1358
9462.29 1285
9463.21 1118
9464.13 1197
9465.04 1199
9465.96 1197
9466.88 1297
9467.80 1212
9468.72 1220
9469.64 1207
9470.56 1198
9471.48 1194
9472.39 1163
9473.31 1186
9474.23 1218
9475.15 1075
9476.07 1156
9476.99 1254
9477.91 1234
9478.83 1205
9479.75 1213
9480.67 1238
9481.59 1283
9482.51 1292
9483.42 1284
9484.34 1262
9485.26 1258
9486.18 1317
9487.10 1362
9488.02 1260
9488.94 1272
9489.86 1345
9490.78 1244
9491.70 1179
9492.62 1206
9493.54 1271
9494.46 1232
9495.38 1122
9496.30 1175
9497.22 1228
9498.14 1214
9499.06 1195
9499.98 1134
9500.90 1093
9501.82 1100
9502.74 1063
9503.66 1143
9504.58 1147
9505.50 1187
9506.43 1209
9507.35 1220
9508.27 1166
9509.19 1192
9510.11 1172
9511.03 1142
9511.95 1108
9512.87 1145
9513.79 1203
9514.71 1250
9515.63 1084
9516.55 1091
9517.48 1168
9518.40 1131
9519.32 1152
9520.24 1159
9521.16 1197
9522.08 1169
9523.00 1119
9523.92 1095
9524.85 1063
9525.77 1127
9526.69 1118
9527.61 1134
9528.53 1209
9529.45 1068
9530.38 1134
9531.30 1193
9532.22 1174
9533.14 1190
9534.06 1159
9534.98 1211
9535.91 1217
9536.83 1221
9537.75 1178
9538.67 1147
9539.60 1085
9540.52 1084
9541.44 1153
9542.36 1157
9543.28 1142
9544.21 1053
9545.13 1024
9546.05 1128
9546.97 1198
9547.90 1115
9548.82 1113
9549.74 1127
9550.66 1207
9551.59 1196
9552.51 1168
9553.43 1232
9554.36 1135
9555.28 1173
9556.20 1144
9557.13 1131
9558.05 1084
9558.97 1117
9559.89 1195
9560.82 1263
9561.74 1149
9562.66 1141
9563.59 1197
9564.51 1233
9565.43 1154
9566.36 1176
9567.28 1229
9568.20 1243
9569.13 1123
9570.05 1110
9570.98 1121
9571.90 1178
9572.82 1237
9573.75 1095
9574.67 1077
9575.60 1153
9576.52 1218
9577.44 1172
9578.37 1090
9579.29 1131
9580.22 1132
9581.14 1149
9582.06 1077
9582.99 1067
9583.91 1138
9584.84 1074
9585.76 1137
9586.69 1128
9587.61 1080
9588.53 1138
9589.46 1133
9590.38 1138
9591.31 1125
9592.23 1113
9593.16 1187
9594.08 1146
9595.01 1178
9595.93 1156
9596.86 1148
9597.78 1086
9598.71 1178
9599.63 1172
9600.56 1126
9601.48 1095
9602.41 1195
9603.33 1244
9604.26 1131
9605.18 1181
9606.11 1248
9607.03 1206
9607.96 1197
9608.89 1194
9609.81 1218
9610.74 1254
9611.66 1130
9612.59 1188
9613.51 1167
9614.44 1201
9615.37 1171
9616.29 1235
9617.22 1233
9618.14 1276
9619.07 1254
9620.00 1220
9620.92 1232
9621.85 1233
9622.77 1193
9623.70 1186
9624.63 1189
9625.55 1250
9626.48 1222
9627.41 1236
9628.33 1308
9629.26 1268
9630.19 1244
9631.11 1185
9632.04 1233
9632.97 1312
9633.89 1309
9634.82 1319
9635.75 1400
9636.67 1336
9637.60 1404
9638.53 1319
9639.45 1340
9640.38 1407
9641.31 1411
9642.23 1337
9643.16 1376
9644.09 1368
9645.02 1357
9645.94 1415
9646.87 1518
9647.80 1546
9648.73 1518
9649.65 1530
9650.58 1603
9651.51 1508
9652.44 1572
9653.36 1586
9654.29 1588
9655.22 1604
9656.15 1688
9657.08 1574
9658.00 1549
9658.93 1567
9659.86 1576
9660.79 1567
9661.72 1433
9662.64 1547
9663.57 1519
9664.50 1476
9665.43 1564
9666.36 1583
9667.28 1575
9668.21 1636
9669.14 1699
9670.07 1661
9671.00 1633
9671.93 1561
9672.86 1514
9673.78 1595
9674.71 1611
9675.64 1585
9676.57 1540
9677.50 1579
9678.43 1647
9679.36 1558
9680.29 1536
9681.21 1622
9682.14 1548
9683.07 1538
9684.00 1655
9684.93 1601
9685.86 1580
9686.79 1641
9687.72 1733
9688.65 1611
9689.58 1649
9690.51 1675
9691.44 1669
9692.37 1668
9693.30 1722
9694.23 1656
9695.16 1740
9696.09 1742
9697.02 1866
9697.94 1795
9698.87 1918
9699.80 1914
9700.73 2071
9701.66 2192
9702.59 2276
9703.52 2158
9704.45 2176
9705.39 2115
9706.32 2024
9707.25 1827
9708.18 1792
9709.11 1684
9710.04 1685
9710.97 1671
9711.90 1591
9712.83 1545
9713.76 1572
9714.69 1631
9715.62 1567
9716.55 1585
9717.48 1602
9718.41 1561
9719.34 1485
9720.27 1551
9721.21 1559
9722.14 1564
9723.07 1618
9724.00 1646
9724.93 1524
9725.86 1525
9726.79 1502
9727.72 1523
9728.65 1423
9729.59 1424
9730.52 1537
9731.45 1577
9732.38 1447
9733.31 1522
9734.24 1504
9735.17 1604
9736.11 1488
9737.04 1455
9737.97 1440
9738.90 1428
9739.83 1544
9740.77 1527
9741.70 1407
9742.63 1459
9743.56 1493
9744.49 1505
9745.43 1493
9746.36 1422
9747.29 1440
9748.22 1386
9749.15 1417
9750.09 1403
9751.02 1448
9751.95 1409
9752.88 1350
9753.82 1312
9754.75 1329
9755.68 1420
9756.61 1297
9757.55 1408
9758.48 1408
9759.41 1385
9760.35 1416
9761.28 1394
9762.21 1408
9763.14 1329
9764.08 1363
9765.01 1436
9765.94 1426
9766.88 1435
9767.81 1439
9768.74 1383
9769.68 1479
9770.61 1476
9771.54 1342
9772.48 1401
9773.41 1363
9774.34 1409
9775.28 1405
9776.21 1323
9777.14 1383
9778.08 1433
9779.01 1430
9779.94 1401
9780.88 1456
9781.81 1407
9782.75 1436
9783.68 1516
9784.61 1496
9785.55 1437
9786.48 1525
9787.42 1423
9788.35 1448
9789.28 1380
9790.22 1367
9791.15 1331
9792.09 1324
9793.02 1420
9793.96 1374
9794.89 1355
9795.83 1348
9796.76 1351
9797.69 1284
9798.63 1328
9799.56 1451
9800.50 1427
9801.43 1400
9802.37 1377
9803.30 1351
9804.24 1395
9805.17 1335
9806.11 1320
9807.04 1296
9807.98 1278
9808.91 1308
9809.85 1245
9810.78 1248
9811.72 1241
9812.65 1216
9813.59 1162
9814.53 1225
9815.46 1240
9816.40 1312
9817.33 1264
9818.27 1248
9819.20 1222
9820.14 1231
9821.07 1128
9822.01 1175
9822.95 1208
9823.88 1234
9824.82 1215
9825.75 1268
9826.69 1203
9827.63 1195
9828.56 1166
9829.50 1096
9830.43 1074
9831.37 1140
9832.31 1121
9833.24 1138
9834.18 1118
9835.12 1125
9836.05 1108
9836.99 1118
9837.93 1078
9838.86 1119
9839.80 1129
9840.73 1162
9841.67 1087
9842.61 1059
9843.55 1157
9844.48 1177
9845.42 1127
9846.36 1135
9847.29 1129
9848.23 1072
9849.17 1050
9850.10 1113
9851.04 1057
9851.98 1123
9852.92 1209
9853.85 1177
9854.79 1135
9855.73 1134
9856.67 1131
9857.60 1069
9858.54 1159
9859.48 1066
9860.42 1026
9861.35 1104
9862.29 1094
9863.23 1096
9864.17 1018
9865.10 978
9866.04 1079
9866.98 1020
9867.92 1077
9868.86 1094
9869.79 1003
9870.73 1016
9871.67 1059
9872.61 959
9873.55 1048
9874.48 1069
9875.42 1069
9876.36 1039
9877.30 1029
9878.24 1044
9879.18 1065
9880.12 1077
9881.05 1038
9881.99 1078
9882.93 1036
9883.87 1068
9884.81 1137
9885.75 1044
9886.69 1066
9887.63 1078
9888.56 1103
9889.50 1016
9890.44 915
9891.38 1017
9892.32 1058
9893.26 1012
9894.20 1110
9895.14 1035
9896.08 1046
9897.02 982
9897.96 961
9898.90 1032
9899.84 941
9900.77 993
9901.71 1034
9902.65 987
9903.59 981
9904.53 950
9905.47 998
9906.41 1023
9907.35 982
9908.29 1052
9909.23 1056
9910.17 1078
9911.11 1034
9912.05 937
9912.99 1036
9913.93 1055
9914.87 1045
9915.81 1038
9916.75 1058
9917.69 1029
9918.63 1003
9919.57 1052
9920.52 1101
9921.46 1056
9922.40 1078
9923.34 991
9924.28 1011
9925.22 1039
9926.16 1167
9927.10 1172
9928.04 1332
9928.98 1305
9929.92 1303
9930.86 1259
9931.80 1331
9932.75 1258
9933.69 1164
9934.63 1214
9935.57 1221
9936.51 1149
9937.45 1042
9938.39 960
9939.33 1058
9940.28 1028
9941.22 973
9942.16 1020
9943.10 1057
9944.04 1013
9944.98 1009
9945.92 976
9946.87 967
9947.81 978
9948.75 1006
9949.69 1024
9950.63 998
9951.58 974
9952.52 982
9953.46 974
9954.40 982
9955.34 985
9956.29 972
9957.23 923
9958.17 909
9959.11 884
9960.06 979
9961.00 1032
9961.94 1020
9962.88 950
9963.83 951
9964.77 963
9965.71 974
9966.65 980
9967.60 933
9968.54 1001
9969.48 919
9970.42 948
9971.37 922
9972.31 943
9973.25 919
9974.20 942
9975.14 995
9976.08 884
9977.03 974
9977.97 885
9978.91 886
9979.86 856
9980.80 904
9981.74 935
9982.69 892
9983.63 823
9984.57 876
9985.52 900
9986.46 919
9987.40 860
9988.35 818
9989.29 834
9990.23 896
9991.18 885
9992.12 892
9993.07 929
9994.01 926
9994.95 955
9995.90 935
9996.84 847
9997.79 833
9998.73 841
9999.67 892
10000.62 876
10001.56 810
10002.51 922
10003.45 877
10004.40 861
10005.34 941
10006.29 883
10007.23 891
10008.17 872
10009.12 845
10010.06 978
10011.01 945
10011.95 885
10012.90 902
10013.84 900
10014.79 842
10015.73 895
10016.68 883
10017.62 846
10018.57 820
10019.51 915
10020.46 925
10021.40 842
10022.35 924
10023.29 870
10024.24 866
10025.19 889
10026.13 878
10027.08 913
10028.02 967
10028.97 940
10029.91 930
10030.86 960
10031.80 873
10032.75 905
10033.70 809
10034.64 806
10035.59 837
10036.53 850
10037.48 861
10038.43 904
10039.37 993
10040.32 799
10041.26 844
10042.21 858
10043.16 781
10044.10 760
10045.05 849
10046.00 837
10046.94 861
10047.89 824
10048.84 845
10049.78 856
10050.73 820
10051.68 801
10052.62 865
10053.57 916
10054.52 935
10055.46 847
10056.41 857
10057.36 824
10058.30 886
10059.25 866
10060.20 881
10061.15 865
10062.09 809
10063.04 843
10063.99 866
10064.93 867
10065.88 788
10066.83 816
10067.78 863
10068.72 826
10069.67 766
10070.62 793
10071.57 827
10072.51 839
10073.46 832
10074.41 834
10075.36 847
10076.31 835
10077.25 750
10078.20 871
10079.15 861
10080.10 840
10081.05 842
10081.99 895
10082.94 808
10083.89 822
10084.84 887
10085.79 867
10086.74 825
10087.68 819
10088.63 801
10089.58 816
10090.53 841
10091.48 780
10092.43 806
10093.37 832
10094.32 813
10095.27 818
10096.22 783
10097.17 765
10098.12 812
10099.07 873
10100.02 830
10100.97 816
10101.91 825
10102.86 856
10103.81 817
10104.76 779
10105.71 854
10106.66 827
10107.61 829
10108.56 815
10109.51 829
10110.46 817
10111.41 752
10112.36 825
10113.31 825
10114.26 793
10115.21 792
10116.16 814
10117.11 752
10118.06 778
10119.01 816
10119.96 827
10120.91 816
10121.86 775
10122.81 816
10123.76 809
10124.71 770
10125.66 782
10126.61 770
10127.56 809
10128.51 820
10129.46 813
10130.41 833
10131.36 774
10132.31 783
10133.26 716
10134.21 743
10135.16 719
10136.11 796
10137.06 824
10138.01 767
10138.96 794
10139.91 789
10140.86 742
10141.82 822
10142.77 789
10143.72 788
10144.67 776
10145.62 821
10146.57 850
10147.52 849
10148.47 846
10149.42 796
10150.38 797
10151.33 773
10152.28 774
10153.23 725
10154.18 837
10155.13 855
10156.09 776
10157.04 782
10157.99 791
10158.94 803
10159.89 770
10160.84 786
10161.80 766
10162.75 825
10163.70 767
10164.65 781
10165.60 772
10166.56 742
10167.51 723
10168.46 720
10169.41 748
10170.36 818
10171.32 802
10172.27 791
10173.22 784
10174.17 802
10175.13 833
10176.08 816
10177.03 808
10177.98 827
10178.94 826
10179.89 722
10180.84 750
10181.80 751
10182.75 804
10183.70 756
10184.65 788
10185.61 744
10186.56 815
10187.51 853
10188.47 819
10189.42 922
10190.37 855
10191.33 860
10192.28 849
10193.23 814
10194.19 891
10195.14 847
10196.09 842
10197.05 860
10198.00 887
10198.95 837
10199.91 798
10200.86 872
10201.82 882
10202.77 846
10203.72 786
10204.68 845
10205.63 886
10206.58 858
10207.54 868
10208.49 886
10209.45 817
10210.40 863
10211.36 863
10212.31 897
10213.26 859
10214.22 864
10215.17 887
10216.13 842
10217.08 868
10218.04 896
10218.99 887
10219.94 883
10220.90 797
10221.85 858
10222.81 847
10223.76 830
10224.72 815
10225.67 812
10226.63 820
10227.58 791
10228.54 774
10229.49 777
10230.45 796
10231.40 843
10232.36 815
10233.31 871
10234.27 845
10235.22 825
10236.18 858
10237.14 894
10238.09 1029
10239.05 929
10240.00 920
10240.96 896
10241.91 867
10242.87 877
10243.82 791
10244.78 782
10245.74 849
10246.69 839
10247.65 852
10248.60 858
10249.56 787
10250.52 835
10251.47 830
10252.43 804
10253.38 796
10254.34 833
10255.30 814
10256.25 807
10257.21 810
10258.17 789
10259.12 722
10260.08 818
10261.04 793
10261.99 789
10262.95 760
10263.91 768
10264.86 787
10265.82 792
10266.78 785
10267.73 784
10268.69 797
10269.65 789
10270.60 815
10271.56 799
10272.52 772
10273.47 802
10274.43 809
10275.39 796
10276.35 800
10277.30 847
10278.26 841
10279.22 781
10280.18 784
10281.13 775
10282.09 776
10283.05 796
10284.01 771
10284.96 731
10285.92 819
10286.88 803
10287.84 788
10288.79 764
10289.75 782
10290.71 744
10291.67 795
10292.63 705
10293.58 727
10294.54 698
10295.50 777
10296.46 836
10297.42 771
10298.38 751
10299.33 701
10300.29 754
10301.25 811
10302.21 788
10303.17 733
10304.13 746
10305.08 804
10306.04 736
10307.00 783
10307.96 743
10308.92 750
10309.88 731
10310.84 739
10311.80 726
10312.75 752
10313.71 724
10314.67 696
10315.63 785
10316.59 768
10317.55 744
10318.51 794
10319.47 777
10320.43 736
10321.39 685
10322.35 710
10323.31 745
10324.27 736
10325.23 714
10326.18 747
10327.14 802
10328.10 720
10329.06 721
10330.02 737
10330.98 719
10331.94 786
10332.90 760
10333.86 731
10334.82 694
10335.78 705
10336.74 700
10337.70 754
10338.66 758
10339.62 797
10340.58 700
10341.54 741
10342.50 749
10343.46 717
10344.43 764
10345.39 823
10346.35 763
10347.31 738
10348.27 777
10349.23 689
10350.19 692
10351.15 682
10352.11 681
10353.07 742
10354.03 729
10354.99 720
10355.95 781
10356.91 745
10357.88 686
10358.84 771
10359.80 780
10360.76 795
10361.72 742
10362.68 791
10363.64 792
10364.60 815
10365.57 745
10366.53 726
10367.49 711
10368.45 756
10369.41 727
10370.37 709
10371.34 674
10372.30 706
10373.26 756
10374.22 755
10375.18 670
10376.14 601
10377.11 665
10378.07 770
10379.03 738
10379.99 681
10380.95 750
10381.92 734
10382.88 770
10383.84 761
10384.80 710
10385.77 717
10386.73 764
10387.69 684
10388.65 721
10389.62 800
10390.58 775
10391.54 753
10392.50 742
10393.47 749
10394.43 720
10395.39 722
10396.35 735
10397.32 707
10398.28 789
10399.24 713
10400.21 729
10401.17 678
10402.13 698
10403.10 753
10404.06 687
10405.02 697
10405.99 700
10406.95 719
10407.91 760
10408.88 756
10409.84 770
10410.80 803
10411.77 724
10412.73 704
10413.69 674
10414.66 701
10415.62 759
10416.58 759
10417.55 752
10418.51 830
10419.48 782
10420.44 801
10421.40 883
10422.37 783
10423.33 892
10424.30 848
10425.26 836
10426.23 842
10427.19 700
10428.15 724
10429.12 745
10430.08 746
10431.05 774
10432.01 814
10432.98 756
10433.94 732
10434.91 766
10435.87 817
10436.83 749
10437.80 757
10438.76 707
10439.73 739
10440.69 772
10441.66 730
10442.62 676
10443.59 704
10444.55 791
10445.52 728
10446.48 694
10447.45 703
10448.41 757
10449.38 721
10450.35 698
10451.31 734
10452.28 711
10453.24 699
10454.21 661
10455.17 643
10456.14 651
10457.10 723
10458.07 711
10459.04 681
10460.00 705
10460.97 694
10461.93 688
10462.90 783
10463.87 731
10464.83 733
10465.80 799
10466.76 750
10467.73 741
10468.70 801
10469.66 768
10470.63 718
10471.59 747
10472.56 735
10473.53 688
10474.49 691
10475.46 750
10476.43 727
10477.39 758
10478.36 720
10479.33 706
10480.29 741
10481.26 753
10482.23 754
10483.19 680
10484.16 663
10485.13 673
10486.09 744
10487.06 715
10488.03 757
10489.00 666
10489.96 732
10490.93 729
10491.90 701
10492.87 696
10493.83 677
10494.80 682
10495.77 704
10496.73 730
10497.70 795
10498.67 764
10499.64 775
10500.61 739
10501.57 755
10502.54 763
10503.51 756
10504.48 697
10505.44 703
10506.41 686
10507.38 722
10508.35 778
10509.32 768
10510.28 715
10511.25 718
10512.22 748
10513.19 793
10514.16 774
10515.13 698
10516.09 701
10517.06 703
10518.03 732
10519.00 728
10519.97 690
10520.94 683
10521.91 762
10522.87 749
10523.84 741
10524.81 735
10525.78 698
10526.75 708
10527.72 710
10528.69 749
10529.66 742
10530.63 704
10531.59 730
10532.56 747
10533.53 766
10534.50 710
10535.47 705
10536.44 712
10537.41 719
10538.38 710
10539.35 724
10540.32 767
10541.29 806
10542.26 741
10543.23 750
10544.20 740
10545.17 742
10546.14 727
10547.11 771
10548.08 753
10549.05 713
10550.02 796
10550.99 799
10551.96 812
10552.93 764
10553.90 728
10554.87 781
10555.84 762
10556.81 751
10557.78 754
10558.75 766
10559.72 792
10560.69 848
10561.66 869
10562.63 817
10563.60 845
10564.57 914
10565.54 945
10566.51 902
10567.48 828
10568.45 814
10569.42 920
10570.40 774
10571.37 703
10572.34 720
10573.31 698
10574.28 809
10575.25 747
10576.22 709
10577.19 776
10578.16 745
10579.14 754
10580.11 724
10581.08 745
10582.05 708
10583.02 770
10583.99 748
10584.96 762
10585.94 764
10586.91 786
10587.88 749
10588.85 740
10589.82 751
10590.79 737
10591.77 719
10592.74 803
10593.71 817
10594.68 802
10595.65 760
10596.63 798
10597.60 756
10598.57 758
10599.54 746
10600.52 823
10601.49 759
10602.46 823
10603.43 712
10604.41 774
10605.38 826
10606.35 780
10607.32 741
10608.30 765
10609.27 739
10610.24 779
10611.21 760
10612.19 650
10613.16 758
10614.13 777
10615.11 735
10616.08 776
10617.05 707
10618.02 813
10619.00 696
10619.97 701
10620.94 735
10621.92 734
10622.89 739
10623.86 763
10624.84 823
10625.81 751
10626.78 754
10627.76 740
10628.73 738
10629.71 795
10630.68 698
10631.65 757
10632.63 716
10633.60 669
10634.57 716
10635.55 740
10636.52 741
10637.50 725
10638.47 828
10639.44 821
10640.42 823
10641.39 858
10642.37 852
10643.34 904
10644.31 835
10645.29 758
10646.26 765
10647.24 785
10648.21 760
10649.19 767
10650.16 727
10651.14 721
10652.11 758
10653.09 720
10654.06 710
10655.04 739
10656.01 723
10656.98 702
10657.96 690
10658.93 781
10659.91 766
10660.88 744
10661.86 703
10662.84 698
10663.81 693
10664.79 660
10665.76 639
10666.74 704
10667.71 706
10668.69 683
10669.66 739
10670.64 629
10671.61 701
10672.59 730
10673.56 741
10674.54 696
10675.52 691
10676.49 691
10677.47 781
10678.44 733
10679.42 697
10680.40 752
10681.37 788
10682.35 831
10683.32 722
10684.30 779
10685.28 788
10686.25 730
10687.23 701
10688.20 736
10689.18 665
10690.16 699
10691.13 703
10692.11 664
10693.09 689
10694.06 678
10695.04 737
10696.02 691
10696.99 739
10697.97 729
10698.95 642
10699.92 655
10700.90 658
10701.88 660
10702.85 659
10703.83 668
10704.81 698
10705.79 666
10706.76 662
10707.74 679
10708.72 649
10709.70 664
10710.67 646
10711.65 660
10712.63 717
10713.60 664
10714.58 684
10715.56 657
10716.54 621
10717.52 669
10718.49 687
10719.47 713
10720.45 660
10721.43 636
10722.40 670
10723.38 739
10724.36 742
10725.34 714
10726.32 694
10727.29 621
10728.27 689
10729.25 744
10730.23 757
10731.21 694
10732.19 660
10733.16 648
10734.14 702
10735.12 706
10736.10 710
10737.08 660
10738.06 671
10739.03 657
10740.01 672
10740.99 708
10741.97 671
10742.95 699
10743.93 692
10744.91 696
10745.89 691
10746.87 698
10747.84 671
10748.82 726
10749.80 685
10750.78 668
10751.76 678
10752.74 691
10753.72 693
10754.70 634
10755.68 657
10756.66 626
10757.64 622
10758.62 681
10759.60 699
10760.58 652
10761.56 687
10762.54 625
10763.52 681
10764.50 611
10765.48 621
10766.45 646
10767.43 660
10768.41 715
10769.39 701
10770.38 607
10771.36 683
10772.34 677
10773.32 727
10774.30 652
10775.28 679
10776.26 727
10777.24 697
10778.22 669
10779.20 657
10780.18 655
10781.16 665
10782.14 687
10783.12 742
10784.10 687
10785.08 652
10786.06 669
10787.04 651
10788.02 619
10789.00 639
10789.99 689
10790.97 710
10791.95 697
10792.93 734
10793.91 667
10794.89 680
10795.87 684
10796.85 662
10797.84 626
10798.82 696
10799.80 722
10800.78 638
10801.76 651
10802.74 683
10803.72 686
10804.71 632
10805.69 634
10806.67 672
10807.65 652
10808.63 648
10809.61 647
10810.60 665
10811.58 697
10812.56 656
10813.54 666
10814.52 674
10815.51 650
10816.49 659
10817.47 685
10818.45 603
10819.44 600
10820.42 641
10821.40 596
10822.38 667
10823.37 649
10824.35 656
10825.33 632
10826.31 657
10827.30 583
10828.28 638
10829.26 737
10830.24 712
10831.23 759
10832.21 742
10833.19 675
10834.18 645
10835.16 638
10836.14 648
10837.13 695
10838.11 714
10839.09 703
10840.07 677
10841.06 662
10842.04 672
10843.02 662
10844.01 660
10844.99 703
10845.98 706
10846.96 663
10847.94 739
10848.93 726
10849.91 725
10850.89 639
10851.88 693
10852.86 737
10853.84 724
10854.83 663
10855.81 690
10856.80 729
10857.78 736
10858.77 703
10859.75 668
10860.73 650
10861.72 649
10862.70 696
10863.69 724
10864.67 672
10865.66 703
10866.64 654
10867.62 676
10868.61 670
10869.59 687
10870.58 682
10871.56 707
10872.55 675
10873.53 684
10874.52 701
10875.50 707
10876.49 713
10877.47 701
10878.46 678
10879.44 639
10880.43 707
10881.41 718
10882.40 678
10883.38 681
10884.37 689
10885.35 728
10886.34 733
10887.32 749
10888.31 688
10889.29 683
10890.28 672
10891.27 634
10892.25 687
10893.24 799
10894.22 790
10895.21 737
10896.19 791
10897.18 716
10898.17 795
10899.15 754
10900.14 755
10901.12 726
10902.11 714
10903.10 703
10904.08 720
10905.07 677
10906.05 778
10907.04 764
10908.03 792
10909.01 805
10910.00 798
10910.99 728
10911.97 723
10912.96 760
10913.95 688
10914.93 695
10915.92 737
10916.91 804
10917.89 824
10918.88 711
10919.87 720
10920.85 714
10921.84 743
10922.83 764
10923.81 786
10924.80 788
10925.79 783
10926.78 838
10927.76 810
10928.75 829
10929.74 754
10930.73 808
10931.71 799
10932.70 748
10933.69 777
10934.68 724
10935.66 732
10936.65 786
10937.64 813
10938.63 842
10939.61 846
10940.60 825
10941.59 796
10942.58 807
10943.57 855
10944.55 862
10945.54 937
10946.53 925
10947.52 848
10948.51 895
10949.49 847
10950.48 848
10951.47 922
10952.46 907
10953.45 890
10954.44 887
10955.42 880
10956.41 875
10957.40 942
10958.39 868
10959.38 847
10960.37 884
10961.36 879
10962.34 855
10963.33 913
10964.32 896
10965.31 867
10966.30 872
10967.29 934
10968.28 950
10969.27 869
10970.26 870
10971.25 965
10972.24 923
10973.22 884
10974.21 923
10975.20 924
10976.19 968
10977.18 911
10978.17 856
10979.16 960
10980.15 911
10981.14 995
10982.13 988
10983.12 1015
10984.11 903
10985.10 999
10986.09 1031
10987.08 1032
10988.07 1076
10989.06 1070
10990.05 1060
10991.04 1129
10992.03 1098
10993.02 1112
10994.01 1142
10995.00 1125
10995.99 1104
10996.98 1091
10997.97 1158
10998.96 1147
10999.95 1221
11000.94 1229
11001.93 1191
11002.92 1297
11003.92 1256
11004.91 1261
11005.90 1285
11006.89 1252
11007.88 1214
11008.87 1123
11009.86 1062
11010.85 1033
11011.84 1004
11012.83 926
11013.82 975
11014.82 949
11015.81 1003
11016.80 889
11017.79 869
11018.78 933
11019.77 961
11020.76 961
11021.76 950
11022.75 935
11023.74 924
11024.73 851
11025.72 898
11026.71 903
11027.70 881
11028.70 891
11029.69 896
11030.68 890
11031.67 874
11032.66 858
11033.66 862
11034.65 886
11035.64 925
11036.63 860
11037.62 826
11038.62 877
11039.61 867
11040.60 925
11041.59 858
11042.59 806
11043.58 841
11044.57 773
11045.56 835
11046.56 904
11047.55 852
11048.54 786
11049.53 824
11050.53 866
11051.52 900
11052.51 882
11053.51 814
11054.50 815
11055.49 771
11056.49 796
11057.48 824
11058.47 820
11059.46 827
11060.46 778
11061.45 818
11062.44 845
11063.44 791
11064.43 771
11065.42 762
11066.42 773
11067.41 873
11068.41 809
11069.40 766
11070.39 794
11071.39 802
11072.38 792
11073.37 793
11074.37 843
11075.36 916
11076.36 879
11077.35 820
11078.34 837
11079.34 828
11080.33 916
11081.33 874
11082.32 796
11083.31 800
11084.31 848
11085.30 816
11086.30 794
11087.29 781
11088.29 755
11089.28 764
11090.28 779
11091.27 832
11092.27 820
11093.26 799
11094.25 787
11095.25 789
11096.24 814
11097.24 783
11098.23 778
11099.23 836
11100.22 815
11101.22 778
11102.21 799
11103.21 775
11104.20 811
11105.20 810
11106.20 749
11107.19 788
11108.19 795
11109.18 820
11110.18 826
11111.17 784
11112.17 761
11113.16 827
11114.16 789
11115.15 770
11116.15 773
11117.15 740
11118.14 767
11119.14 792
11120.13 736
11121.13 760
11122.13 782
11123.12 770
11124.12 688
11125.11 742
11126.11 741
11127.11 735
11128.10 755
11129.10 767
11130.10 783
11131.09 747
11132.09 796
11133.09 836
11134.08 823
11135.08 769
11136.07 776
11137.07 845
11138.07 816
11139.07 852
11140.06 791
11141.06 860
11142.06 770
11143.05 840
11144.05 792
11145.05 793
11146.04 788
11147.04 759
11148.04 806
11149.04 742
11150.03 721
11151.03 757
11152.03 789
11153.02 843
11154.02 766
11155.02 754
11156.02 762
11157.01 741
11158.01 775
11159.01 778
11160.01 777
11161.01 719
11162.00 765
11163.00 779
11164.00 781
11165.00 803
11165.99 809
11166.99 776
11167.99 751
11168.99 761
11169.99 814
11170.99 767
11171.98 814
11172.98 772
11173.98 732
11174.98 763
11175.98 818
11176.98 784
11177.97 721
11178.97 752
11179.97 733
11180.97 753
11181.97 709
11182.97 709
11183.97 719
11184.96 694
11185.96 720
11186.96 723
11187.96 721
11188.96 756
11189.96 748
11190.96 770
11191.96 767
11192.96 736
11193.96 729
11194.96 765
11195.96 688
11196.95 706
11197.95 790
11198.95 758
11199.95 695
11200.95 707
11201.95 706
11202.95 691
11203.95 708
11204.95 704
11205.95 713
11206.95 740
11207.95 736
11208.95 685
11209.95 777
11210.95 768
11211.95 722
11212.95 725
11213.95 764
11214.95 769
11215.95 679
11216.95 743
11217.95 707
11218.95 658
11219.95 657
11220.95 653
11221.95 685
11222.95 740
11223.95 654
11224.95 666
11225.96 742
11226.96 727
11227.96 796
11228.96 790
11229.96 779
11230.96 739
11231.96 734
11232.96 722
11233.96 740
11234.96 706
11235.96 703
11236.97 749
11237.97 730
11238.97 755
11239.97 754
11240.97 697
11241.97 672
11242.97 662
11243.98 690
11244.98 715
11245.98 751
11246.98 727
11247.98 759
11248.98 708
11249.98 724
11250.99 726
11251.99 757
11252.99 732
11253.99 724
11254.99 766
11256.00 772
11257.00 748
11258.00 680
11259.00 692
11260.00 680
11261.01 749
11262.01 767
11263.01 740
11264.01 736
11265.02 791
11266.02 716
11267.02 803
11268.02 729
11269.03 671
11270.03 694
11271.03 726
11272.03 730
11273.04 802
11274.04 787
11275.04 769
11276.05 774
11277.05 816
11278.05 767
11279.05 744
11280.06 804
11281.06 764
11282.06 731
11283.07 745
11284.07 868
11285.07 735
11286.08 699
11287.08 714
11288.08 808
11289.09 763
11290.09 771
11291.09 736
11292.10 783
11293.10 772
11294.11 745
11295.11 753
11296.11 721
11297.12 810
11298.12 770
11299.13 777
11300.13 803
11301.13 760
11302.14 771
11303.14 711
11304.15 743
11305.15 710
11306.15 730
11307.16 831
11308.16 769
11309.17 747
11310.17 747
11311.18 720
11312.18 761
11313.18 790
11314.19 764
11315.19 740
11316.20 787
11317.20 785
11318.21 768
11319.21 787
11320.22 793
11321.22 779
11322.23 788
11323.23 811
11324.24 745
11325.24 748
11326.25 771
11327.25 794
11328.26 818
11329.26 741
11330.27 796
11331.27 795
11332.28 843
11333.29 755
11334.29 705
11335.30 734
11336.30 753
11337.31 729
11338.31 782
11339.32 807
11340.33 811
11341.33 844
11342.34 907
11343.34 871
11344.35 830
11345.35 804
11346.36 951
11347.37 915
11348.37 830
11349.38 872
11350.39 830
11351.39 841
11352.40 853
11353.40 819
11354.41 819
11355.42 762
11356.42 777
11357.43 787
11358.44 750
11359.44 762
11360.45 763
11361.46 784
11362.46 830
11363.47 845
11364.48 831
11365.48 854
11366.49 825
11367.50 713
11368.50 734
11369.51 764
11370.52 796
11371.53 824
11372.53 761
11373.54 780
11374.55 823
11375.56 815
11376.56 792
11377.57 793
11378.58 785
11379.59 761
11380.59 829
11381.60 784
11382.61 891
11383.62 875
11384.62 779
11385.63 772
11386.64 764
11387.65 740
11388.65 783
11389.66 789
11390.67 741
11391.68 871
11392.69 750
11393.69 780
11394.70 797
11395.71 832
11396.72 799
11397.73 860
11398.74 835
11399.74 778
11400.75 824
11401.76 873
11402.77 793
11403.78 792
11404.79 827
11405.80 772
11406.80 820
11407.81 771
11408.82 789
11409.83 775
11410.84 828
11411.85 861
11412.86 804
11413.87 810
11414.88 856
11415.89 821
11416.89 816
11417.90 816
11418.91 851
11419.92 833
11420.93 808
11421.94 878
11422.95 880
11423.96 834
11424.97 841
11425.98 829
11426.99 843
11428.00 842
11429.01 884
11430.02 873
11431.03 818
11432.04 887
11433.05 914
11434.06 914
11435.07 929
11436.08 914
11437.09 937
11438.10 886
11439.11 920
11440.12 988
11441.13 929
11442.14 889
11443.15 922
11444.16 905
11445.17 922
11446.18 1013
11447.19 952
11448.20 891
11449.21 937
11450.22 991
11451.23 987
11452.24 1021
11453.25 1060
11454.27 1012
11455.28 958
11456.29 943
11457.30 1038
11458.31 1025
11459.32 1030
11460.33 980
11461.34 1044
11462.35 937
11463.36 953
11464.38 1008
11465.39 1042
11466.40 983
11467.41 1013
11468.42 1076
11469.43 961
11470.44 921
11471.46 1033
11472.47 1001
11473.48 1001
11474.49 1030
11475.50 1046
11476.52 1077
11477.53 1054
11478.54 1020
11479.55 1058
11480.56 1082
11481.57 1037
11482.59 1071
11483.60 1069
11484.61 1077
11485.62 970
11486.64 1078
11487.65 1066
11488.66 1050
11489.67 1052
11490.69 1118
11491.70 1104
11492.71 1079
11493.72 1068
11494.74 1058
11495.75 1025
11496.76 1134
11497.77 1054
11498.79 1029
11499.80 1101
11500.81 1030
11501.83 1079
11502.84 1105
11503.85 1119
11504.86 1188
11505.88 1197
11506.89 1123
11507.90 1135
11508.92 1122
11509.93 1115
11510.94 1171
11511.96 1127
11512.97 1121
11513.98 1189
11515.00 1131
11516.01 1117
11517.02 1209
11518.04 1158
11519.05 1208
11520.07 1207
11521.08 1171
11522.09 1182
11523.11 1211
11524.12 1214
11525.13 1226
11526.15 1254
11527.16 1268
11528.18 1190
11529.19 1241
11530.21 1286
11531.22 1244
11532.23 1233
11533.25 1216
11534.26 1245
11535.28 1331
11536.29 1321
11537.31 1355
11538.32 1303
11539.34 1383
11540.35 1420
11541.36 1389
11542.38 1396
11543.39 1452
11544.41 1435
11545.42 1447
11546.44 1457
11547.45 1429
11548.47 1343
11549.48 1359
11550.50 1469
11551.51 1486
11552.53 1509
11553.54 1484
11554.56 1486
11555.57 1568
11556.59 1545
11557.61 1605
11558.62 1570
11559.64 1583
11560.65 1571
11561.67 1638
11562.68 1703
11563.70 1718
11564.71 1750
11565.73 1710
11566.75 1798
11567.76 1805
11568.78 1759
11569.79 1809
11570.81 1747
11571.83 1742
11572.84 1764
11573.86 1986
11574.87 1971
11575.89 1878
11576.91 1858
11577.92 1963
11578.94 1982
11579.96 2055
11580.97 2100
11581.99 2044
11583.00 2129
11584.02 2234
11585.04 2281
11586.05 2339
11587.07 2392
11588.09 2570
11589.10 2714
11590.12 2723
11591.14 2694
11592.16 2734
11593.17 2783
11594.19 2860
11595.21 2936
11596.22 3004
11597.24 3054
11598.26 3161
11599.28 3426
11600.29 3678
11601.31 4068
11602.33 4590
11603.34 5163
11604.36 5545
11605.38 5931
11606.40 6259
11607.41 6504
11608.43 6348
11609.45 5859
11610.47 5570
11611.49 5158
11612.50 4643
11613.52 4281
11614.54 3745
11615.56 3269
11616.58 3088
11617.59 2976
11618.61 2730
11619.63 2635
11620.65 2513
11621.67 2402
11622.68 2422
11623.70 2393
11624.72 2366
11625.74 2359
11626.76 2295
11627.78 2181
11628.79 2208
11629.81 2171
11630.83 2220
11631.85 2106
11632.87 2119
11633.89 2221
11634.91 2129
11635.93 2194
11636.94 2215
11637.96 2095
11638.98 2206
11640.00 2174
11641.02 2176
11642.04 2319
11643.06 2379
11644.08 2371
11645.10 2479
11646.12 2364
11647.14 2364
11648.16 2196
11649.17 2076
11650.19 2034
11651.21 2036
11652.23 1986
11653.25 1827
11654.27 1809
11655.29 1742
11656.31 1671
11657.33 1619
11658.35 1634
11659.37 1685
11660.39 1641
11661.41 1633
11662.43 1620
11663.45 1591
11664.47 1678
11665.49 1751
11666.51 1716
11667.53 1757
11668.55 1662
11669.57 1746
11670.59 1621
11671.61 1786
11672.63 1814
11673.65 1740
11674.67 1765
11675.70 1706
11676.72 1801
11677.74 1842
11678.76 1761
11679.78 1830
11680.80 1880
11681.82 2055
11682.84 1957
11683.86 2071
11684.88 2092
11685.90 1931
11686.92 1966
11687.95 1984
11688.97 1806
11689.99 1876
11691.01 1805
11692.03 1821
11693.05 1815
11694.07 1782
11695.10 1773
11696.12 1785
11697.14 1748
11698.16 1741
11699.18 1728
11700.20 1658
11701.22 1778
11702.25 1706
11703.27 1741
11704.29 1627
11705.31 1640
11706.33 1704
11707.36 1720
11708.38 1585
11709.40 1538
11710.42 1602
11711.44 1651
11712.47 1635
11713.49 1622
11714.51 1502
11715.53 1602
11716.56 1618
11717.58 1646
11718.60 1583
11719.62 1595
11720.65 1528
11721.67 1621
11722.69 1582
11723.71 1569
11724.74 1605
11725.76 1494
11726.78 1428
11727.80 1374
11728.83 1430
11729.85 1459
11730.87 1457
11731.90 1383
11732.92 1357
11733.94 1270
11734.97 1308
11735.99 1361
11737.01 1275
11738.04 1275
11739.06 1305
11740.08 1337
11741.11 1281
11742.13 1280
11743.15 1313
11744.18 1346
11745.20 1315
11746.22 1228
11747.25 1291
11748.27 1338
11749.30 1289
11750.32 1297
11751.34 1230
11752.37 1321
11753.39 1283
11754.42 1252
11755.44 1235
11756.46 1207
11757.49 1325
11758.51 1283
11759.54 1258
11760.56 1212
11761.58 1207
11762.61 1187
11763.63 1212
11764.66 1154
11765.68 1185
11766.71 1161
11767.73 1150
11768.76 1120
11769.78 1089
11770.81 1108
11771.83 1107
11772.86 1134
11773.88 1097
11774.91 1123
11775.93 1031
11776.96 1064
11777.98 1112
11779.01 1017
11780.03 1022
11781.06 1053
11782.08 1093
11783.11 1109
11784.13 1081
11785.16 1048
11786.18 1058
11787.21 1005
11788.23 1037
11789.26 1027
11790.28 1042
11791.31 1087
11792.34 1038
11793.36 1043
11794.39 1001
11795.41 1011
11796.44 981
11797.47 971
11798.49 1037
11799.52 1041
11800.54 1059
11801.57 908
11802.60 952
11803.62 961
11804.65 985
11805.67 957
11806.70 965
11807.73 928
11808.75 892
11809.78 907
11810.81 914
11811.83 915
11812.86 941
11813.89 894
11814.91 931
11815.94 936
11816.97 959
11817.99 934
11819.02 939
11820.05 933
11821.07 903
11822.10 905
11823.13 923
11824.16 931
11825.18 885
11826.21 929
11827.24 873
11828.26 917
11829.29 852
11830.32 867
11831.35 905
11832.37 925
11833.40 985
11834.43 949
11835.46 932
11836.48 902
11837.51 977
11838.54 901
11839.57 842
11840.59 880
11841.62 883
11842.65 900
11843.68 865
11844.71 813
11845.73 799
11846.76 831
11847.79 842
11848.82 799
11849.85 807
11850.88 883
11851.90 862
11852.93 845
11853.96 803
11854.99 768
11856.02 781
11857.05 812
11858.07 836
11859.10 874
11860.13 811
11861.16 766
11862.19 849
11863.22 851
11864.25 771
11865.28 822
11866.30 849
11867.33 815
11868.36 864
11869.39 814
11870.42 839
11871.45 836
11872.48 850
11873.51 817
11874.54 818
11875.57 852
11876.60 877
11877.63 889
11878.65 863
11879.68 832
11880.71 776
11881.74 792
11882.77 828
11883.80 754
11884.83 819
11885.86 786
11886.89 772
11887.92 800
11888.95 797
11889.98 795
11891.01 713
11892.04 803
11893.07 788
11894.10 788
11895.13 771
11896.16 764
11897.19 793
11898.22 845
11899.25 793
11900.28 796
11901.31 865
11902.34 811
11903.38 834
11904.41 902
11905.44 839
11906.47 781
11907.50 853
11908.53 779
11909.56 803
11910.59 759
11911.62 863
11912.65 795
11913.68 822
11914.71 773
11915.75 823
11916.78 797
11917.81 745
11918.84 794
11919.87 789
11920.90 795
11921.93 773
11922.96 813
11924.00 818
11925.03 787
11926.06 772
11927.09 770
11928.12 780
11929.15 787
11930.18 774
11931.22 845
11932.25 840
11933.28 845
11934.31 815
11935.34 866
11936.38 901
11937.41 864
11938.44 888
11939.47 901
11940.50 833
11941.54 810
11942.57 822
11943.60 784
11944.63 776
11945.67 794
11946.70 783
11947.73 731
11948.76 793
11949.80 808
11950.83 797
11951.86 711
11952.89 740
11953.93 788
11954.96 825
11955.99 786
11957.02 747
11958.06 773
11959.09 751
11960.12 802
11961.16 756
11962.19 712
11963.22 726
11964.26 721
11965.29 704
11966.32 793
11967.36 802
11968.39 803
11969.42 758
11970.46 727
11971.49 712
11972.52 749
11973.56 753
11974.59 798
11975.62 769
11976.66 792
11977.69 773
11978.73 770
11979.76 731
11980.79 800
11981.83 819
11982.86 770
11983.89 781
11984.93 771
11985.96 728
11987.00 796
11988.03 775
11989.07 759
11990.10 759
11991.13 750
11992.17 705
11993.20 685
11994.24 740
11995.27 768
11996.31 731
11997.34 766
11998.38 751
11999.41 694
12000.45 773
12001.48 774
12002.51 754
12003.55 722
12004.58 745
12005.62 717
12006.65 785
12007.69 805
12008.72 775
12009.76 784
12010.80 849
12011.83 836
12012.87 846
12013.90 869
12014.94 810
12015.97 751
12017.01 754
12018.04 775
12019.08 776
12020.11 735
12021.15 752
12022.19 764
12023.22 782
12024.26 786
12025.29 755
12026.33 796
12027.36 773
12028.40 783
12029.44 793
12030.47 772
12031.51 806
12032.54 788
12033.58 755
12034.62 773
12035.65 775
12036.69 783
12037.73 745
12038.76 725
12039.80 754
12040.84 752
12041.87 756
12042.91 717
12043.94 808
12044.98 764
12046.02 765
12047.06 792
12048.09 786
12049.13 777
12050.17 755
12051.20 759
12052.24 771
12053.28 782
12054.31 769
12055.35 748
12056.39 788
12057.43 802
12058.46 772
12059.50 767
12060.54 864
12061.57 798
12062.61 729
12063.65 780
12064.69 805
12065.72 811
12066.76 837
12067.80 798
12068.84 829
12069.88 830
12070.91 812
12071.95 822
12072.99 845
12074.03 819
12075.06 768
12076.10 766
12077.14 756
12078.18 766
12079.22 792
12080.26 705
12081.29 739
12082.33 771
12083.37 773
12084.41 828
12085.45 758
12086.49 764
12087.52 823
12088.56 783
12089.60 823
12090.64 780
12091.68 820
12092.72 879
12093.76 767
12094.79 806
12095.83 866
12096.87 811
12097.91 799
12098.95 751
12099.99 784
12101.03 818
12102.07 839
12103.11 847
12104.15 770
12105.19 755
12106.22 801
12107.26 854
12108.30 820
12109.34 797
12110.38 778
12111.42 766
12112.46 765
12113.50 792
12114.54 720
12115.58 730
12116.62 764
12117.66 805
12118.70 784
12119.74 775
12120.78 726
12121.82 729
12122.86 746
12123.90 703
12124.94 727
12125.98 720
12127.02 760
12128.06 708
12129.10 763
12130.14 749
12131.18 776
12132.22 818
12133.26 699
12134.30 687
12135.34 747
12136.38 724
12137.42 730
12138.47 709
12139.51 734
12140.55 776
12141.59 764
12142.63 719
12143.67 713
12144.71 717
12145.75 708
12146.79 714
12147.83 700
12148.87 712
12149.92 707
12150.96 641
12152.00 704
12153.04 745
12154.08 730
12155.12 661
12156.16 737
12157.21 762
12158.25 711
12159.29 737
12160.33 712
12161.37 725
12162.41 666
12163.46 705
12164.50 708
12165.54 655
12166.58 673
12167.62 687
12168.67 687
12169.71 732
12170.75 658
12171.79 736
12172.83 664
12173.88 702
12174.92 746
12175.96 666
12177.00 750
12178.05 753
12179.09 646
12180.13 726
12181.17 700
12182.22 718
12183.26 726
12184.30 727
12185.34 689
12186.39 652
12187.43 723
12188.47 693
12189.51 632
12190.56 673
12191.60 733
12192.64 687
12193.69 655
12194.73 630
12195.77 657
12196.82 685
12197.86 760
12198.90 666
12199.95 629
12200.99 665
12202.03 655
12203.08 639
12204.12 666
12205.16 645
12206.21 650
12207.25 703
12208.29 672
12209.34 752
12210.38 714
12211.43 691
12212.47 706
12213.51 710
12214.56 730
12215.60 649
12216.65 661
12217.69 656
12218.73 616
12219.78 693
12220.82 644
12221.87 658
12222.91 633
12223.96 656
12225.00 703
12226.04 658
12227.09 676
12228.13 658
12229.18 643
12230.22 621
12231.27 650
12232.31 632
12233.36 694
12234.40 651
12235.45 637
12236.49 716
12237.54 675
12238.58 721
12239.63 721
12240.67 664
12241.72 742
12242.76 637
12243.81 587
12244.85 632
12245.90 699
12246.94 669
12247.99 629
12249.03 618
12250.08 649
12251.12 665
12252.17 598
12253.22 644
12254.26 689
12255.31 669
12256.35 667
12257.40 597
12258.44 622
12259.49 612
12260.54 673
12261.58 689
12262.63 687
12263.67 652
12264.72 694
12265.77 705
12266.81 666
12267.86 648
12268.91 619
12269.95 639
12271.00 706
12272.04 634
12273.09 614
12274.14 603
12275.18 642
12276.23 622
12277.28 630
12278.32 587
12279.37 626
12280.42 596
12281.46 575
12282.51 612
12283.56 587
12284.61 651
12285.65 592
12286.70 618
12287.75 627
12288.79 671
12289.84 649
12290.89 639
12291.94 626
12292.98 636
12294.03 588
12295.08 575
12296.13 675
12297.17 621
12298.22 591
12299.27 627
12300.32 638
12301.36 606
12302.41 613
12303.46 636
12304.51 620
12305.55 612
12306.60 601
12307.65 547
12308.70 608
12309.75 606
12310.79 640
12311.84 556
12312.89 587
12313.94 621
12314.99 584
12316.04 556
12317.08 587
12318.13 600
12319.18 628
12320.23 606
12321.28 599
12322.33 576
12323.37 622
12324.42 597
12325.47 577
12326.52 588
12327.57 622
12328.62 584
12329.67 602
12330.72 629
12331.77 606
12332.81 550
12333.86 585
12334.91 571
12335.96 552
12337.01 536
12338.06 611
12339.11 652
12340.16 592
12341.21 601
12342.26 590
12343.31 621
12344.36 542
12345.41 555
12346.46 553
12347.51 553
12348.56 590
12349.61 577
12350.65 581
12351.70 592
12352.75 612
12353.80 610
12354.85 611
12355.90 591
12356.95 600
12358.00 553
12359.05 673
12360.11 619
12361.16 572
12362.21 610
12363.26 534
12364.31 560
12365.36 551
12366.41 571
12367.46 615
12368.51 647
12369.56 544
12370.61 545
12371.66 606
12372.71 583
12373.76 597
12374.81 572
12375.86 555
12376.91 585
12377.97 559
12379.02 580
12380.07 544
12381.12 594
12382.17 588
12383.22 600
12384.27 583
12385.32 606
12386.37 599
12387.43 592
12388.48 526
12389.53 553
12390.58 579
12391.63 553
12392.68 652
12393.74 607
12394.79 561
12395.84 586
12396.89 619
12397.94 569
12398.99 529
12400.05 561
12401.10 566
12402.15 563
12403.20 577
12404.25 591
12405.31 582
12406.36 583
12407.41 585
12408.46 585
12409.51 570
12410.57 562
12411.62 565
12412.67 563
12413.72 532
12414.78 584
12415.83 596
12416.88 569
12417.93 605
12418.99 621
12420.04 610
12421.09 577
12422.15 543
12423.20 559
12424.25 572
12425.30 547
12426.36 570
12427.41 567
12428.46 528
12429.52 529
12430.57 528
12431.62 562
12432.68 548
12433.73 562
12434.78 640
12435.84 611
12436.89 597
12437.94 580
12439.00 604
12440.05 581
12441.10 570
12442.16 589
12443.21 536
12444.27 582
12445.32 594
12446.37 595
12447.43 564
12448.48 637
12449.54 607
12450.59 624
12451.64 573
12452.70 590
12453.75 611
12454.81 584
12455.86 558
12456.91 568
12457.97 610
12459.02 608
12460.08 584
12461.13 570
12462.19 578
12463.24 611
12464.30 550
12465.35 535
12466.41 545
12467.46 566
12468.52 567
12469.57 579
12470.63 583
12471.68 602
12472.73 577
12473.79 626
12474.85 534
12475.90 568
12476.96 578
12478.01 647
12479.07 581
12480.12 579
12481.18 579
12482.23 605
12483.29 556
12484.34 558
12485.40 568
12486.45 603
12487.51 609
12488.57 594
12489.62 559
12490.68 542
12491.73 535
12492.79 587
12493.84 631
12494.90 583
12495.96 533
12497.01 567
12498.07 621
12499.12 669
12500.18 627
12501.24 578
12502.29 602
12503.35 577
12504.41 576
12505.46 572
12506.52 559
12507.57 583
12508.63 570
12509.69 538
12510.74 588
12511.80 607
12512.86 586
12513.91 583
12514.97 595
12516.03 565
12517.08 592
12518.14 588
12519.20 616
12520.26 615
12521.31 597
12522.37 588
12523.43 570
12524.48 612
12525.54 636
12526.60 593
12527.66 583
12528.71 608
12529.77 588
12530.83 585
12531.89 647
12532.94 606
12534.00 647
12535.06 658
12536.12 671
12537.17 639
12538.23 634
12539.29 642
12540.35 646
12541.41 640
12542.46 659
12543.52 716
12544.58 664
12545.64 675
12546.70 660
12547.75 656
12548.81 664
12549.87 768
12550.93 760
12551.99 803
12553.05 785
12554.10 856
12555.16 918
12556.22 899
12557.28 928
12558.34 953
12559.40 900
12560.46 859
12561.51 902
12562.57 850
12563.63 825
12564.69 733
12565.75 759
12566.81 742
12567.87 690
12568.93 677
12569.99 633
12571.04 629
12572.10 625
12573.16 624
12574.22 594
12575.28 649
12576.34 647
12577.40 639
12578.46 645
12579.52 654
12580.58 660
12581.64 638
12582.70 627
12583.76 667
12584.82 615
12585.88 616
12586.94 650
12588.00 634
12589.06 650
12590.12 628
12591.18 666
12592.24 712
12593.30 715
12594.36 674
12595.42 679
12596.48 705
12597.54 638
12598.60 645
12599.66 683
12600.72 690
12601.78 663
12602.84 623
12603.90 700
12604.96 586
12606.02 610
12607.08 672
12608.14 658
12609.20 642
12610.27 624
12611.33 659
12612.39 670
12613.45 615
12614.51 650
12615.57 677
12616.63 658
12617.69 658
12618.75 678
12619.81 668
12620.88 635
12621.94 652
12623.00 665
12624.06 673
12625.12 710
12626.18 691
12627.24 722
12628.31 756
12629.37 723
12630.43 789
12631.49 802
12632.55 795
12633.61 812
12634.68 853
12635.74 845
12636.80 871
12637.86 899
12638.92 838
12639.99 851
12641.05 797
12642.11 803
12643.17 742
12644.23 706
12645.30 713
12646.36 669
12647.42 693
12648.48 705
12649.55 601
12650.61 647
12651.67 616
12652.73 629
12653.80 669
12654.86 681
12655.92 678
12656.99 669
12658.05 673
12659.11 617
12660.17 692
12661.24 624
12662.30 659
12663.36 659
12664.43 630
12665.49 633
12666.55 645
12667.62 676
12668.68 647
12669.74 611
12670.81 654
12671.87 648
12672.93 670
12674.00 710
12675.06 660
12676.12 656
12677.19 635
12678.25 652
12679.31 647
12680.38 636
12681.44 569
12682.51 592
12683.57 589
12684.63 628
12685.70 631
12686.76 636
12687.83 593
12688.89 594
12689.95 626
12691.02 584
12692.08 632
12693.15 611
12694.21 558
12695.28 608
12696.34 601
12697.40 583
12698.47 586
12699.53 641
12700.60 634
12701.66 577
12702.73 636
12703.79 639
12704.86 655
12705.92 626
12706.99 575
12708.05 622
12709.12 625
12710.18 665
12711.25 703
12712.31 676
12713.38 639
12714.44 633
12715.51 625
12716.57 618
12717.64 678
12718.70 686
12719.77 601
12720.83 634
12721.90 627
12722.97 639
12724.03 690
12725.10 671
12726.16 691
12727.23 668
12728.29 628
12729.36 638
12730.43 598
12731.49 611
12732.56 610
12733.62 613
12734.69 625
12735.76 599
12736.82 592
12737.89 608
12738.95 606
12740.02 589
12741.09 629
12742.15 602
12743.22 583
12744.29 627
12745.35 598
12746.42 631
12747.49 624
12748.55 609
12749.62 655
12750.69 595
12751.75 615
12752.82 618
12753.89 593
12754.95 596
12756.02 634
12757.09 616
12758.15 625
12759.22 662
12760.29 568
12761.36 561
12762.42 582
12763.49 565
12764.56 583
12765.62 558
12766.69 532
12767.76 592
12768.83 599
12769.89 533
12770.96 512
12772.03 526
12773.10 566
12774.17 610
12775.23 581
12776.30 517
12777.37 518
12778.44 523
12779.50 518
12780.57 501
12781.64 570
12782.71 552
12783.78 567
12784.84 567
12785.91 540
12786.98 547
12788.05 566
12789.12 534
12790.19 518
12791.25 515
12792.32 512
12793.39 533
12794.46 483
12795.53 512
12796.60 544
12797.67 586
12798.73 515
12799.80 503
12800.87 477
12801.94 551
12803.01 505
12804.08 530
12805.15 474
12806.22 476
12807.29 499
12808.36 467
12809.42 502
12810.49 454
12811.56 453
12812.63 541
12813.70 491
12814.77 490
12815.84 494
12816.91 494
12817.98 537
12819.05 520
12820.12 483
12821.19 512
12822.26 525
12823.33 490
12824.40 529
12825.47 479
12826.54 492
12827.61 511
12828.68 481
12829.75 479
12830.82 536
12831.89 492
12832.96 497
12834.03 515
12835.10 474
12836.17 480
12837.24 530
12838.31 486
12839.38 460
12840.45 511
12841.52 499
12842.59 495
12843.66 517
12844.73 498
12845.80 474
12846.87 458
12847.95 465
12849.02 479
12850.09 491
12851.16 489
12852.23 536
12853.30 484
12854.37 473
12855.44 508
12856.51 480
12857.58 489
12858.66 482
12859.73 520
12860.80 510
12861.87 541
12862.94 482
12864.01 487
12865.08 485
12866.16 495
12867.23 529
12868.30 511
12869.37 498
12870.44 471
12871.51 504
12872.59 466
12873.66 463
12874.73 445
12875.80 453
12876.87 466
12877.95 455
12879.02 504
12880.09 514
12881.16 485
12882.23 460
12883.31 491
12884.38 479
12885.45 501
12886.52 467
12887.60 454
12888.67 473
12889.74 470
12890.81 473
12891.89 457
12892.96 478
12894.03 453
12895.11 457
12896.18 486
12897.25 508
12898.32 480
12899.40 488
12900.47 482
12901.54 484
12902.62 538
12903.69 469
12904.76 452
12905.84 513
12906.91 445
12907.98 469
12909.06 477
12910.13 467
12911.20 465
12912.28 423
12913.35 423
12914.42 476
12915.50 467
12916.57 487
12917.64 479
12918.72 465
12919.79 421
12920.87 501
12921.94 464
12923.01 488
12924.09 442
12925.16 442
12926.24 490
12927.31 495
12928.38 476
12929.46 425
12930.53 445
12931.61 450
12932.68 496
12933.76 481
12934.83 391
12935.90 398
12936.98 477
12938.05 463
12939.13 450
12940.20 414
12941.28 478
12942.35 430
12943.43 442
12944.50 451
12945.58 442
12946.65 473
12947.73 460
12948.80 430
12949.88 452
12950.95 490
12952.03 459
12953.10 439
12954.18 431
12955.25 461
12956.33 415
12957.40 489
12958.48 513
12959.55 437
12960.63 461
12961.70 417
12962.78 498
12963.86 431
12964.93 428
12966.01 476
12967.08 513
12968.16 462
12969.24 431
12970.31 459
12971.39 443
12972.46 439
12973.54 502
12974.62 479
12975.69 453
12976.77 441
12977.84 478
12978.92 439
12980.00 451
12981.07 435
12982.15 431
12983.23 418
12984.30 446
12985.38 440
12986.46 497
12987.53 446
12988.61 441
12989.69 463
12990.76 401
12991.84 416
12992.92 414
12993.99 407
12995.07 448
12996.15 442
12997.22 444
12998.30 404
12999.38 442
13000.45 439
13001.53 435
13002.61 443
13003.69 428
13004.76 493
13005.84 444
13006.92 451
13008.00 473
13009.07 479
13010.15 501
13011.23 470
13012.31 493
13013.38 453
13014.46 467
13015.54 512
13016.62 418
13017.70 447
13018.77 469
13019.85 445
13020.93 470
13022.01 458
13023.09 472
13024.16 496
13025.24 495
13026.32 501
13027.40 472
13028.48 452
13029.56 440
13030.63 470
13031.71 482
13032.79 448
13033.87 403
13034.95 436
13036.03 506
13037.11 467
13038.18 477
13039.26 464
13040.34 487
13041.42 506
13042.50 453
13043.58 470
13044.66 481
13045.74 499
13046.82 477
13047.89 518
13048.97 505
13050.05 459
13051.13 486
13052.21 469
13053.29 441
13054.37 461
13055.45 499
13056.53 449
13057.61 480
13058.69 405
13059.77 435
13060.85 440
13061.93 409
13063.01 433
13064.09 437
13065.17 496
13066.25 468
13067.33 455
13068.41 454
13069.49 475
13070.57 459
13071.65 450
13072.73 437
13073.81 437
13074.89 444
13075.97 401
13077.05 435
13078.13 428
13079.21 458
13080.29 484
13081.37 458
13082.45 435
13083.53 422
13084.61 497
13085.69 451
13086.77 458
13087.85 489
13088.94 450
13090.02 493
13091.10 474
13092.18 423
13093.26 447
13094.34 473
13095.42 459
13096.50 405
13097.58 425
13098.66 440
13099.75 461
13100.83 450
13101.91 457
13102.99 461
13104.07 505
13105.15 448
13106.23 415
13107.32 439
13108.40 479
13109.48 438
13110.56 404
13111.64 419
13112.72 437
13113.81 430
13114.89 415
13115.97 449
13117.05 392
13118.13 438
13119.22 409
13120.30 424
13121.38 431
13122.46 447
13123.55 445
13124.63 473
13125.71 444
13126.79 478
13127.88 463
13128.96 454
13130.04 433
13131.12 421
13132.21 433
13133.29 440
13134.37 436
13135.45 426
13136.54 455
13137.62 513
13138.70 466
13139.79 382
13140.87 417
13141.95 428
13143.03 438
13144.12 492
13145.20 458
13146.28 399
13147.37 431
13148.45 409
13149.53 425
13150.62 401
13151.70 390
13152.78 440
13153.87 454
13154.95 412
13156.03 435
13157.12 405
13158.20 412
13159.29 382
13160.37 410
13161.45 425
13162.54 419
13163.62 415
13164.71 431
13165.79 422
13166.87 421
13167.96 396
13169.04 453
13170.13 384
13171.21 394
13172.29 411
13173.38 409
13174.46 449
13175.55 435
13176.63 460
13177.72 410
13178.80 386
13179.89 445
13180.97 453
13182.06 394
13183.14 394
13184.22 411
13185.31 375
13186.39 393
13187.48 453
13188.56 404
13189.65 387
13190.73 431
13191.82 457
13192.90 451
13193.99 443
13195.07 408
13196.16 409
13197.25 437
13198.33 431
13199.42 430
13200.50 426
13201.59 466
13202.67 378
13203.76 389
13204.84 415
13205.93 436
13207.02 427
13208.10 399
13209.19 458
13210.27 441
13211.36 419
13212.44 426
13213.53 429
13214.62 447
13215.70 411
13216.79 465
13217.88 452
13218.96 421
13220.05 396
13221.13 441
13222.22 383
13223.31 394
13224.39 398
13225.48 404
13226.57 399
13227.65 431
13228.74 408
13229.83 402
13230.91 411
13232.00 427
13233.09 452
13234.17 391
13235.26 395
13236.35 410
13237.43 363
13238.52 379
13239.61 384
13240.70 423
13241.78 407
13242.87 415
13243.96 375
13245.04 412
13246.13 427
13247.22 412
13248.31 392
13249.39 430
13250.48 397
13251.57 431
13252.66 406
13253.74 409
13254.83 406
13255.92 431
13257.01 419
13258.10 390
13259.18 398
13260.27 383
13261.36 436
13262.45 422
13263.54 402
13264.62 413
13265.71 406
13266.80 419
13267.89 413
13268.98 430
13270.06 431
13271.15 445
13272.24 439
13273.33 399
13274.42 439
13275.51 428
13276.60 433
13277.68 387
13278.77 391
13279.86 477
13280.95 476
13282.04 438
13283.13 429
13284.22 424
13285.31 415
13286.39 454
13287.48 471
13288.57 392
13289.66 393
13290.75 395
13291.84 430
13292.93 414
13294.02 402
13295.11 423
13296.20 396
13297.29 386
13298.38 402
13299.47 433
13300.56 415
13301.65 394
13302.73 422
13303.82 448
13304.91 419
13306.00 426
13307.09 414
13308.18 443
13309.27 401
13310.36 408
13311.45 369
13312.54 411
13313.63 446
13314.72 429
13315.81 393
13316.90 391
13318.00 406
13319.09 428
13320.18 424
13321.27 434
13322.36 412
13323.45 437
13324.54 454
13325.63 410
13326.72 419
13327.81 437
13328.90 425
13329.99 429
13331.08 411
13332.17 395
13333.26 423
13334.35 442
13335.45 433
13336.54 442
13337.63 463
13338.72 392
13339.81 449
13340.90 456
13341.99 396
13343.08 458
13344.18 429
13345.27 415
13346.36 428
13347.45 387
13348.54 371
13349.63 371
13350.72 413
13351.82 441
13352.91 440
13354.00 460
13355.09 442
13356.18 392
13357.28 416
13358.37 464
13359.46 471
13360.55 394
13361.64 460
13362.74 434
13363.83 472
13364.92 490
13366.01 455
13367.10 464
13368.20 435
13369.29 421
13370.38 462
13371.47 447
13372.57 414
13373.66 418
13374.75 388
13375.84 428
13376.94 446
13378.03 417
13379.12 394
13380.22 405
13381.31 443
13382.40 413
13383.49 407
13384.59 413
13385.68 388
13386.77 425
13387.87 419
13388.96 387
13390.05 447
13391.15 442
13392.24 445
13393.33 432
13394.43 393
13395.52 385
13396.61 390
13397.71 407
13398.80 419
13399.90 422
13400.99 385
13402.08 383
13403.18 441
13404.27 481
13405.36 438
13406.46 438
13407.55 382
13408.65 444
13409.74 426
13410.83 466
13411.93 435
13413.02 421
13414.12 426
13415.21 401
13416.31 381
13417.40 435
13418.49 433
13419.59 420
13420.68 397
13421.78 427
13422.87 431
13423.97 401
13425.06 436
13426.16 447
13427.25 429
13428.35 420
13429.44 428
13430.54 422
13431.63 421
13432.73 430
13433.82 422
13434.92 434
13436.01 416
13437.11 408
13438.20 439
13439.30 451
13440.39 419
13441.49 459
13442.58 425
13443.68 430
13444.77 466
13445.87 400
13446.96 403
13448.06 411
13449.16 412
13450.25 420
13451.35 422
13452.44 437
13453.54 401
13454.64 418
13455.73 399
13456.83 423
13457.92 398
13459.02 382
13460.12 424
13461.21 434
13462.31 411
13463.40 431
13464.50 397
13465.60 388
13466.69 381
13467.79 434
13468.89 383
13469.98 406
13471.08 398
13472.18 427
13473.27 459
13474.37 417
13475.47 398
13476.56 421
13477.66 425
13478.76 427
13479.85 410
13480.95 433
13482.05 426
13483.14 419
13484.24 416
13485.34 411
13486.44 468
13487.53 409
13488.63 444
13489.73 393
13490.83 425
13491.92 459
13493.02 468
13494.12 465
13495.21 386
13496.31 381
13497.41 399
13498.51 431
13499.61 417
13500.70 448
13501.80 442
13502.90 401
13504.00 449
13505.10 386
13506.19 409
13507.29 436
13508.39 437
13509.49 457
13510.59 421
13511.68 452
13512.78 479
13513.88 430
13514.98 414
13516.08 439
13517.18 421
13518.27 420
13519.37 422
13520.47 439
13521.57 440
13522.67 408
13523.77 431
13524.87 427
13525.96 443
13527.06 429
13528.16 399
13529.26 390
13530.36 367
13531.46 365
13532.56 419
13533.66 457
13534.76 463
13535.86 417
13536.96 420
13538.05 408
13539.15 401
13540.25 437
13541.35 410
13542.45 418
13543.55 394
13544.65 352
13545.75 415
13546.85 455
13547.95 428
13549.05 383
13550.15 371
13551.25 436
13552.35 458
13553.45 428
13554.55 386
13555.65 415
13556.75 414
13557.85 450
13558.95 432
13560.05 389
13561.15 378
13562.25 392
13563.35 401
13564.45 426
13565.55 401
13566.65 397
13567.75 362
13568.85 426
13569.95 430
13571.05 431
13572.16 424
13573.26 404
13574.36 397
13575.46 382
13576.56 411
13577.66 407
13578.76 408
13579.86 360
13580.96 394
13582.06 437
13583.16 427
13584.27 429
13585.37 409
13586.47 397
13587.57 423
13588.67 388
13589.77 427
13590.87 423
13591.98 406
13593.08 413
13594.18 393
13595.28 419
13596.38 480
13597.48 448
13598.59 411
13599.69 434
13600.79 404
13601.89 368
13602.99 342
13604.10 413
13605.20 395
13606.30 398
13607.40 399
13608.50 417
13609.61 451
13610.71 439
13611.81 425
13612.91 392
13614.02 415
13615.12 391
13616.22 389
13617.32 360
13618.43 373
13619.53 411
13620.63 446
13621.73 445
13622.84 404
13623.94 386
13625.04 408
13626.14 425
13627.25 350
13628.35 353
13629.45 402
13630.56 401
13631.66 404
13632.76 403
13633.87 386
13634.97 404
13636.07 386
13637.18 444
13638.28 358
13639.38 359
13640.49 392
13641.59 392
13642.69 417
13643.80 422
13644.90 393
13646.00 379
13647.11 409
13648.21 373
13649.32 407
13650.42 380
13651.52 412
13652.63 377
13653.73 372
13654.84 393
13655.94 385
13657.04 395
13658.15 380
13659.25 396
13660.36 367
13661.46 386
13662.57 424
13663.67 359
13664.77 391
13665.88 384
13666.98 371
13668.09 329
13669.19 406
13670.30 383
13671.40 384
13672.51 388
13673.61 430
13674.72 381
13675.82 406
13676.93 372
13678.03 357
13679.14 381
13680.24 406
13681.35 431
13682.45 436
13683.56 403
13684.66 395
13685.77 392
13686.87 386
13687.98 372
13689.08 324
13690.19 388
13691.29 416
13692.40 392
13693.51 369
13694.61 368
13695.72 417
13696.82 413
13697.93 433
13699.03 421
13700.14 394
13701.25 378
13702.35 406
13703.46 455
13704.56 404
13705.67 402
13706.78 413
13707.88 377
13708.99 396
13710.10 425
13711.20 416
13712.31 410
13713.41 428
13714.52 435
13715.63 467
13716.73 440
13717.84 393
13718.95 379
13720.05 402
13721.16 384
13722.27 350
13723.37 389
13724.48 420
13725.59 456
13726.70 376
13727.80 387
13728.91 428
13730.02 422
13731.12 396
13732.23 448
13733.34 441
13734.45 450
13735.55 438
13736.66 423
13737.77 450
13738.87 411
13739.98 424
13741.09 436
13742.20 468
13743.31 440
13744.41 425
13745.52 417
13746.63 405
13747.74 383
13748.84 402
13749.95 408
13751.06 390
13752.17 397
13753.28 423
13754.38 408
13755.49 428
13756.60 498
13757.71 451
13758.82 483
13759.93 444
13761.03 419
13762.14 455
13763.25 470
13764.36 485
13765.47 461
13766.58 476
13767.68 439
13768.79 444
13769.90 474
13771.01 470
13772.12 461
13773.23 490
13774.34 482
13775.45 519
13776.56 488
13777.66 528
13778.77 483
13779.88 566
13780.99 553
13782.10 505
13783.21 524
13784.32 524
13785.43 504
13786.54 494
13787.65 464
13788.76 397
13789.87 407
13790.98 441
13792.09 435
13793.20 425
13794.31 410
13795.42 433
13796.52 450
13797.63 391
13798.74 387
13799.85 420
13800.96 416
13802.07 388
13803.18 462
13804.29 440
13805.40 445
13806.51 462
13807.63 433
13808.74 463
13809.85 477
13810.96 442
13812.07 484
13813.18 466
13814.29 451
13815.40 438
13816.51 466
13817.62 422
13818.73 423
13819.84 406
13820.95 377
13822.06 434
13823.17 425
13824.28 463
13825.40 380
13826.51 439
13827.62 454
13828.73 436
13829.84 422
13830.95 413
13832.06 424
13833.17 416
13834.28 403
13835.40 418
13836.51 439
13837.62 409
13838.73 383
13839.84 397
13840.95 442
13842.06 422
13843.18 414
13844.29 425
13845.40 445
13846.51 436
13847.62 438
13848.74 460
13849.85 428
13850.96 412
13852.07 443
13853.18 494
13854.30 467
13855.41 431
13856.52 492
13857.63 448
13858.74 460
13859.86 414
13860.97 402
13862.08 418
13863.19 446
13864.31 409
13865.42 438
13866.53 461
13867.64 451
13868.76 404
13869.87 406
13870.98 417
13872.10 442
13873.21 432
13874.32 448
13875.43 422
13876.55 424
13877.66 461
13878.77 477
13879.89 410
13881.00 427
13882.11 441
13883.23 448
13884.34 446
13885.45 416
13886.57 450
13887.68 465
13888.79 422
13889.91 456
13891.02 435
13892.13 436
13893.25 475
13894.36 460
13895.48 482
13896.59 480
13897.70 480
13898.82 509
13899.93 504
13901.05 514
13902.16 470
13903.27 490
13904.39 457
13905.50 491
13906.62 447
13907.73 477
13908.85 522
13909.96 449
13911.07 460
13912.19 477
13913.30 452
13914.42 435
13915.53 406
13916.65 397
13917.76 378
13918.88 387
13919.99 401
13921.11 453
13922.22 390
13923.34 441
13924.45 455
13925.57 394
13926.68 415
13927.80 422
13928.91 441
13930.03 509
13931.14 498
13932.26 445
13933.37 400
13934.49 358
13935.60 429
13936.72 452
13937.83 452
13938.95 438
13940.06 428
13941.18 421
13942.30 449
13943.41 434
13944.53 438
13945.64 414
13946.76 429
13947.87 423
13948.99 426
13950.11 404
13951.22 404
13952.34 405
13953.45 422
13954.57 480
13955.69 426
13956.80 422
13957.92 402
13959.04 410
13960.15 442
13961.27 364
13962.39 402
13963.50 418
13964.62 405
13965.73 422
13966.85 430
13967.97 413
13969.08 401
13970.20 392
13971.32 435
13972.44 413
13973.55 435
13974.67 452
13975.79 413
13976.90 421
13978.02 432
13979.14 456
13980.25 393
13981.37 417
13982.49 443
13983.61 374
13984.72 430
13985.84 418
13986.96 413
13988.08 466
13989.19 404
13990.31 428
13991.43 497
13992.55 446
13993.66 381
13994.78 404
13995.90 437
13997.02 432
13998.14 400
13999.25 364
14000.37 390
14001.49 400
14002.61 424
14003.73 467
14004.84 384
14005.96 422
14007.08 416
14008.20 417
14009.32 419
14010.44 444
14011.55 434
14012.67 408
14013.79 401
14014.91 401
14016.03 431
14017.15 440
14018.27 414
14019.38 395
14020.50 408
14021.62 422
14022.74 418
14023.86 429
14024.98 377
14026.10 371
14027.22 391
14028.34 392
14029.46 416
14030.57 425
14031.69 436
14032.81 394
14033.93 411
14035.05 434
14036.17 425
14037.29 428
14038.41 435
14039.53 448
14040.65 457
14041.77 408
14042.89 417
14044.01 470
14045.13 417
14046.25 406
14047.37 465
14048.49 433
14049.61 420
14050.73 426
14051.85 398
14052.97 361
14054.09 387
14055.21 396
14056.33 449
14057.45 443
14058.57 403
14059.69 395
14060.81 405
14061.93 406
14063.05 400
14064.17 429
14065.29 484
14066.41 444
14067.53 429
14068.65 437
14069.78 412
14070.90 438
14072.02 449
14073.14 439
14074.26 439
14075.38 476
14076.50 447
14077.62 470
14078.74 428
14079.86 462
14080.99 516
14082.11 481
14083.23 486
14084.35 434
14085.47 509
14086.59 450
14087.71 465
14088.84 456
14089.96 456
14091.08 498
14092.20 466
14093.32 487
14094.44 470
14095.57 485
14096.69 472
14097.81 531
14098.93 531
14100.05 494
14101.18 496
14102.30 479
14103.42 554
14104.54 502
14105.66 532
14106.79 520
14107.91 484
14109.03 509
14110.15 515
14111.28 456
14112.40 487
14113.52 429
14114.64 442
14115.77 452
14116.89 427
14118.01 442
14119.13 415
14120.26 455
14121.38 468
14122.50 413
14123.63 432
14124.75 412
14125.87 434
14126.99 406
14128.12 398
14129.24 385
14130.36 391
14131.49 437
14132.61 421
14133.73 366
14134.86 420
14135.98 422
14137.10 425
14138.23 418
14139.35 433
14140.47 452
14141.60 438
14142.72 429
14143.85 425
14144.97 469
14146.09 441
14147.22 409
14148.34 392
14149.47 450
14150.59 413
14151.71 412
14152.84 422
14153.96 468
14155.09 401
14156.21 426
14157.33 418
14158.46 432
14159.58 418
14160.71 433
14161.83 433
14162.96 438
14164.08 449
14165.21 417
14166.33 421
14167.45 410
14168.58 421
14169.70 393
14170.83 461
14171.95 425
14173.08 442
14174.20 373
14175.33 406
14176.45 409
14177.58 417
14178.70 378
14179.83 392
14180.95 379
14182.08 436
14183.20 423
14184.33 414
14185.46 415
14186.58 404
14187.71 403
14188.83 418
14189.96 433
14191.08 411
14192.21 358
14193.33 369
14194.46 423
14195.59 449
14196.71 428
14197.84 435
14198.96 442
14200.09 470
14201.22 416
14202.34 396
14203.47 387
14204.59 398
14205.72 414
14206.85 419
14207.97 381
14209.10 392
14210.23 397
14211.35 405
14212.48 393
14213.61 332
14214.73 371
14215.86 400
14216.99 384
14218.11 388
14219.24 367
14220.37 408
14221.49 440
14222.62 454
14223.75 383
14224.87 396
14226.00 351
14227.13 369
14228.25 381
14229.38 351
14230.51 363
14231.64 365
14232.76 391
14233.89 413
14235.02 387
14236.14 407
14237.27 412
14238.40 389
14239.53 417
14240.66 419
14241.78 382
14242.91 405
14244.04 401
14245.17 404
14246.29 366
14247.42 408
14248.55 349
14249.68 380
14250.81 384
14251.93 393
14253.06 424
14254.19 413
14255.32 378
14256.45 355
14257.57 447
14258.70 428
14259.83 452
14260.96 406
14262.09 371
14263.22 364
14264.34 405
14265.47 404
14266.60 370
14267.73 392
14268.86 403
14269.99 406
14271.12 406
14272.25 421
14273.37 390
14274.50 390
14275.63 402
14276.76 401
14277.89 405
14279.02 396
14280.15 391
14281.28 389
14282.41 373
14283.54 375
14284.67 409
14285.80 404
14286.92 418
14288.05 422
14289.18 387
14290.31 371
14291.44 401
14292.57 411
14293.70 446
14294.83 354
14295.96 389
14297.09 355
14298.22 361
14299.35 406
14300.48 422
14301.61 402
14302.74 389
14303.87 423
14305.00 359
14306.13 395
14307.26 373
14308.39 419
14309.52 412
14310.65 449
14311.78 338
14312.91 366
14314.04 389
14315.18 411
14316.31 409
14317.44 408
14318.57 425
14319.70 424
14320.83 426
14321.96 432
14323.09 437
14324.22 418
14325.35 418
14326.48 406
14327.61 414
14328.75 442
14329.88 398
14331.01 384
14332.14 428
14333.27 426
14334.40 438
14335.53 424
14336.66 428
14337.80 457
14338.93 492
14340.06 545
14341.19 500
14342.32 448
14343.45 461
14344.59 452
14345.72 435
14346.85 440
14347.98 403
14349.11 398
14350.24 394
14351.38 403
14352.51 383
14353.64 384
14354.77 403
14355.91 420
14357.04 405
14358.17 404
14359.30 430
14360.43 405
14361.57 422
14362.70 412
14363.83 439
14364.96 443
14366.10 400
14367.23 398
14368.36 375
14369.49 419
14370.63 438
14371.76 390
14372.89 385
14374.03 355
14375.16 370
14376.29 365
14377.42 354
14378.56 365
14379.69 356
14380.82 350
14381.96 372
14383.09 351
14384.22 377
14385.36 393
14386.49 348
14387.62 359
14388.76 348
14389.89 382
14391.02 357
14392.16 401
14393.29 316
14394.43 351
14395.56 354
14396.69 348
14397.83 346
14398.96 352
14400.09 364
14401.23 349
14402.36 338
14403.50 342
14404.63 380
14405.76 416
14406.90 366
14408.03 323
14409.17 330
14410.30 342
14411.44 356
14412.57 352
14413.70 352
14414.84 367
14415.97 357
14417.11 351
14418.24 351
14419.38 342
14420.51 346
14421.65 348
14422.78 402
14423.92 375
14425.05 366
14426.19 356
14427.32 349
14428.46 348
14429.59 362
14430.73 343
14431.86 352
14433.00 385
14434.13 334
14435.27 343
14436.40 392
14437.54 392
14438.67 351
14439.81 311
14440.95 351
14442.08 367
14443.22 320
14444.35 353
14445.49 363
14446.62 386
14447.76 363
14448.90 339
14450.03 365
14451.17 355
14452.30 327
14453.44 323
14454.58 368
14455.71 347
14456.85 352
14457.98 355
14459.12 339
14460.26 381
14461.39 330
14462.53 343
14463.67 383
14464.80 357
14465.94 326
14467.07 364
14468.21 350
14469.35 340
14470.48 302
14471.62 342
14472.76 369
14473.90 362
14475.03 342
14476.17 311
14477.31 329
14478.44 373
14479.58 336
14480.72 302
14481.85 326
14482.99 344
14484.13 334
14485.27 313
14486.40 322
14487.54 327
14488.68 363
14489.82 330
14490.95 327
14492.09 315
14493.23 313
14494.37 287
14495.50 322
14496.64 346
14497.78 327
14498.92 339
14500.05 363
14501.19 365
14502.33 343
14503.47 352
14504.61 334
14505.74 316
14506.88 325
14508.02 281
14509.16 300
14510.30 313
14511.44 307
14512.57 270
14513.71 311
14514.85 320
14515.99 352
14517.13 361
14518.27 309
14519.41 321
14520.54 377
14521.68 355
14522.82 337
14523.96 354
14525.10 301
14526.24 310
14527.38 329
14528.52 333
14529.65 341
14530.79 338
14531.93 329
14533.07 325
14534.21 321
14535.35 330
14536.49 363
14537.63 328
14538.77 294
14539.91 297
14541.05 304
14542.19 335
14543.33 347
14544.47 364
14545.61 327
14546.75 291
14547.89 307
14549.02 301
14550.16 315
14551.30 312
14552.44 316
14553.58 283
14554.72 287
14555.86 312
14557.00 316
14558.14 369
14559.29 322
14560.43 320
14561.57 291
14562.71 309
14563.85 333
14564.99 322
14566.13 306
14567.27 328
14568.41 300
14569.55 349
14570.69 317
14571.83 324
14572.97 283
14574.11 332
14575.25 356
14576.39 342
14577.53 319
14578.68 324
14579.82 283
14580.96 304
14582.10 335
14583.24 327
14584.38 347
14585.52 315
14586.66 303
14587.80 315
14588.95 333
14590.09 370
14591.23 334
14592.37 297
14593.51 321
14594.65 325
14595.79 343
14596.94 324
14598.08 308
14599.22 350
14600.36 331
14601.50 338
14602.65 362
14603.79 348
14604.93 344
14606.07 308
14607.21 315
14608.36 322
14609.50 303
14610.64 326
14611.78 316
14612.92 311
14614.07 302
14615.21 337
14616.35 336
14617.49 348
14618.64 374
14619.78 337
14620.92 352
14622.06 361
14623.21 320
14624.35 327
14625.49 333
14626.64 302
14627.78 300
14628.92 313
14630.06 300
14631.21 326
14632.35 330
14633.49 305
14634.64 371
14635.78 352
14636.92 328
14638.07 343
14639.21 309
14640.35 327
14641.50 356
14642.64 288
14643.78 310
14644.93 289
14646.07 321
14647.21 324
14648.36 309
14649.50 336
14650.65 345
14651.79 315
14652.93 329
14654.08 358
14655.22 336
14656.37 304
14657.51 315
14658.65 335
14659.80 327
14660.94 320
14662.09 333
14663.23 298
14664.37 318
14665.52 339
14666.66 318
14667.81 332
14668.95 327
14670.10 341
14671.24 354
14672.39 314
14673.53 310
14674.68 328
14675.82 316
14676.97 318
14678.11 312
14679.25 326
14680.40 336
14681.54 320
14682.69 292
14683.83 320
14684.98 327
14686.13 310
14687.27 317
14688.42 295
14689.56 283
14690.71 320
14691.85 305
14693.00 291
14694.14 303
14695.29 294
14696.43 261
14697.58 316
14698.72 337
14699.87 304
14701.02 293
14702.16 271
14703.31 296
14704.45 311
14705.60 295
14706.75 334
14707.89 314
14709.04 294
14710.18 332
14711.33 312
14712.48 300
14713.62 278
14714.77 308
14715.92 309
14717.06 293
14718.21 324
14719.35 319
14720.50 298
14721.65 297
14722.79 295
14723.94 305
14725.09 312
14726.23 276
14727.38 289
14728.53 296
14729.67 316
14730.82 324
14731.97 289
14733.12 276
14734.26 321
14735.41 307
14736.56 272
14737.70 294
14738.85 286
14740.00 283
14741.15 313
14742.29 319
14743.44 326
14744.59 276
14745.74 267
14746.88 287
14748.03 316
14749.18 280
14750.33 274
14751.47 312
14752.62 298
14753.77 314
14754.92 317
14756.07 313
14757.21 294
14758.36 324
14759.51 257
14760.66 304
14761.81 305
14762.95 295
14764.10 316
14765.25 308
14766.40 282
14767.55 257
14768.70 281
14769.84 323
14770.99 336
14772.14 266
14773.29 275
14774.44 319
14775.59 297
14776.74 305
14777.88 269
14779.03 319
14780.18 323
14781.33 290
14782.48 298
14783.63 286
14784.78 296
14785.93 301
14787.08 280
14788.22 273
14789.37 304
14790.52 332
14791.67 336
14792.82 301
14793.97 281
14795.12 301
14796.27 292
14797.42 305
14798.57 254
14799.72 281
14800.87 350
14802.02 329
14803.17 293
14804.32 262
14805.47 266
14806.62 300
14807.77 270
14808.92 301
14810.07 245
14811.22 286
14812.37 303
14813.52 316
14814.67 303
14815.82 296
14816.97 332
14818.12 275
14819.27 292
14820.42 294
14821.57 298
14822.72 308
14823.87 290
14825.02 306
14826.17 324
14827.32 294
14828.47 286
14829.62 319
14830.78 280
14831.93 250
14833.08 295
14834.23 323
14835.38 308
14836.53 266
14837.68 264
14838.83 246
14839.98 269
14841.13 312
14842.29 305
14843.44 295
14844.59 283
14845.74 312
14846.89 298
14848.04 278
14849.19 308
14850.35 291
14851.50 345
14852.65 307
14853.80 288
14854.95 286
14856.10 308
14857.26 260
14858.41 266
14859.56 273
14860.71 297
14861.86 297
14863.02 268
14864.17 300
14865.32 296
14866.47 294
14867.63 258
14868.78 296
14869.93 291
14871.08 285
14872.23 301
14873.39 307
14874.54 283
14875.69 300
14876.84 304
14878.00 292
14879.15 260
14880.30 293
14881.46 305
14882.61 292
14883.76 271
14884.91 294
14886.07 290
14887.22 252
14888.37 269
14889.53 277
14890.68 300
14891.83 311
14892.99 292
14894.14 263
14895.29 275
14896.45 263
14897.60 305
14898.75 283
14899.91 279
14901.06 261
14902.21 279
14903.37 289
14904.52 352
14905.67 296
14906.83 277
14907.98 289
14909.14 298
14910.29 263
14911.44 228
14912.60 257
14913.75 299
14914.91 316
14916.06 310
14917.21 257
14918.37 269
14919.52 265
14920.68 247
14921.83 298
14922.99 326
14924.14 298
14925.30 286
14926.45 293
14927.60 296
14928.76 283
14929.91 280
14931.07 285
14932.22 292
14933.38 272
14934.53 252
14935.69 250
14936.84 255
14938.00 283
14939.15 300
14940.31 306
14941.46 349
14942.62 301
14943.77 266
14944.93 244
14946.08 295
14947.24 268
14948.39 287
14949.55 298
14950.71 271
14951.86 285
14953.02 279
14954.17 316
14955.33 297
14956.48 264
14957.64 292
14958.80 305
14959.95 279
14961.11 303
14962.26 247
14963.42 261
14964.57 256
14965.73 300
14966.89 274
14968.04 287
14969.20 278
14970.36 280
14971.51 306
14972.67 309
14973.82 289
14974.98 301
14976.14 287
14977.29 288
14978.45 287
14979.61 260
14980.76 313
14981.92 357
14983.08 312
14984.23 335
14985.39 340
14986.55 311
14987.70 282
14988.86 287
14990.02 270
14991.18 314
14992.33 317
14993.49 251
14994.65 296
14995.80 328
14996.96 300
14998.12 303
14999.28 274
15000.43 284
15001.59 289
15002.75 290
15003.91 294
15005.06 295
15006.22 294
15007.38 319
15008.54 303
15009.69 277
15010.85 266
15012.01 253
15013.17 307
15014.33 313
15015.48 295
15016.64 291
15017.80 298
15018.96 282
15020.12 283
15021.27 271
15022.43 278
15023.59 299
15024.75 291
15025.91 303
15027.07 294
15028.23 299
15029.38 263
15030.54 263
15031.70 280
15032.86 276
15034.02 269
15035.18 254
15036.34 260
15037.49 280
15038.65 301
15039.81 321
15040.97 302
15042.13 256
15043.29 316
15044.45 290
15045.61 282
15046.77 259
15047.93 295
15049.09 287
15050.24 305
15051.40 299
15052.56 274
15053.72 267
15054.88 301
15056.04 298
15057.20 288
15058.36 294
15059.52 326
15060.68 333
15061.84 257
15063.00 288
15064.16 301
15065.32 276
15066.48 258
15067.64 262
15068.80 275
15069.96 265
15071.12 301
15072.28 287
15073.44 298
15074.60 269
15075.76 272
15076.92 271
15078.08 274
15079.24 260
15080.40 282
15081.56 238
15082.72 245
15083.89 233
15085.05 233
15086.21 252
15087.37 311
15088.53 304
15089.69 276
15090.85 289
15092.01 283
15093.17 237
15094.33 231
15095.49 245
15096.66 255
15097.82 238
15098.98 268
15100.14 257
15101.30 285
15102.46 295
15103.62 301
15104.78 278
15105.95 292
15107.11 253
15108.27 270
15109.43 281
15110.59 256
15111.75 283
15112.92 292
15114.08 272
15115.24 281
15116.40 267
15117.56 274
15118.73 266
15119.89 261
15121.05 275
15122.21 300
15123.37 274
15124.54 279
15125.70 294
15126.86 255
15128.02 286
15129.19 304
15130.35 293
15131.51 288
15132.67 278
15133.84 327
15135.00 286
15136.16 253
15137.32 251
15138.49 245
15139.65 306
15140.81 248
15141.97 257
15143.14 246
15144.30 253
15145.46 256
15146.63 285
15147.79 252
15148.95 250
15150.12 273
15151.28 286
15152.44 215
15153.61 270
15154.77 250
15155.93 294
15157.10 327
15158.26 250
15159.42 244
15160.59 269
15161.75 248
15162.91 233
15164.08 243
15165.24 255
15166.41 222
15167.57 225
15168.73 260
15169.90 241
15171.06 265
15172.23 301
15173.39 314
15174.55 300
15175.72 257
15176.88 272
15178.05 283
15179.21 277
15180.38 233
15181.54 259
15182.70 279
15183.87 268
15185.03 304
15186.20 264
15187.36 282
15188.53 272
15189.69 280
15190.86 311
15192.02 292
15193.19 302
15194.35 273
15195.52 299
15196.68 271
15197.85 270
15199.01 278
15200.18 300
15201.34 310
15202.51 258
15203.67 311
15204.84 302
15206.00 272
15207.17 277
15208.33 267
15209.50 274
15210.66 285
15211.83 305
15213.00 256
15214.16 319
15215.33 283
15216.49 263
15217.66 278
15218.82 328
15219.99 245
15221.16 217
15222.32 249
15223.49 269
15224.65 264
15225.82 248
15226.99 305
15228.15 281
15229.32 265
15230.49 294
15231.65 300
15232.82 262
15233.98 291
15235.15 287
15236.32 285
15237.48 297
15238.65 280
15239.82 271
15240.98 260
15242.15 289
15243.32 252
15244.48 273
15245.65 281
15246.82 271
15247.98 258
15249.15 288
15250.32 258
15251.49 257
15252.65 260
15253.82 319
15254.99 286
15256.16 269
15257.32 263
15258.49 303
15259.66 276
15260.82 284
15261.99 287
15263.16 244
15264.33 270
15265.49 258
15266.66 250
15267.83 278
15269.00 278
15270.17 278
15271.33 266
15272.50 243
15273.67 229
15274.84 263
15276.01 286
15277.17 278
15278.34 252
15279.51 257
15280.68 324
15281.85 302
15283.01 246
15284.18 278
15285.35 246
15286.52 305
15287.69 261
15288.86 282
15290.03 293
15291.19 319
15292.36 304
15293.53 260
15294.70 313
15295.87 308
15297.04 294
15298.21 278
15299.38 284
15300.54 272
15301.71 269
15302.88 269
15304.05 298
15305.22 278
15306.39 263
15307.56 290
15308.73 260
15309.90 242
15311.07 242
15312.24 227
15313.41 241
15314.58 251
15315.75 260
15316.92 285
15318.09 252
15319.25 247
15320.42 266
15321.59 296
15322.76 268
15323.93 302
15325.10 288
15326.27 292
15327.44 270
15328.61 259
15329.78 300
15330.95 314
15332.12 271
15333.29 281
15334.46 276
15335.64 281
15336.81 271
15337.98 295
15339.15 281
15340.32 285
15341.49 255
15342.66 278
15343.83 282
15345.00 246
15346.17 280
15347.34 245
15348.51 257
15349.68 264
15350.85 298
15352.02 261
15353.20 252
15354.37 234
15355.54 251
15356.71 294
15357.88 290
15359.05 256
15360.22 248
15361.39 282
15362.57 231
15363.74 283
15364.91 291
15366.08 294
15367.25 332
15368.42 289
15369.59 305
15370.77 275
15371.94 239
15373.11 279
15374.28 257
15375.45 290
15376.63 294
15377.80 285
15378.97 277
15380.14 272
15381.31 255
15382.49 236
15383.66 275
15384.83 277
15386.00 247
15387.17 243
15388.35 258
15389.52 242
15390.69 241
15391.86 240
15393.04 240
15394.21 246
15395.38 246
15396.55 227
15397.73 260
15398.90 288
15400.07 268
15401.25 261
15402.42 238
15403.59 249
15404.76 255
15405.94 253
15407.11 268
15408.28 252
15409.46 269
15410.63 269
15411.80 272
15412.98 244
15414.15 249
15415.32 267
15416.50 246
15417.67 267
15418.84 275
15420.02 287
15421.19 274
15422.36 275
15423.54 211
15424.71 238
15425.89 254
15427.06 270
15428.23 245
15429.41 281
15430.58 256
15431.76 292
15432.93 270
15434.10 266
15435.28 258
15436.45 282
15437.63 283
15438.80 309
15439.97 269
15441.15 275
15442.32 249
15443.50 258
15444.67 281
15445.85 306
15447.02 297
15448.20 283
15449.37 266
15450.55 278
15451.72 278
15452.89 259
15454.07 258
15455.24 277
15456.42 268
15457.59 270
15458.77 271
15459.94 279
15461.12 265
15462.30 247
15463.47 262
15464.65 223
15465.82 242
15467.00 228
15468.17 231
15469.35 281
15470.52 237
15471.70 258
15472.87 247
15474.05 291
15475.22 277
15476.40 287
15477.58 280
15478.75 270
15479.93 283
15481.10 251
15482.28 265
15483.46 254
15484.63 298
15485.81 284
15486.98 270
15488.16 301
15489.34 298
15490.51 266
15491.69 288
15492.87 253
15494.04 249
15495.22 279
15496.39 251
15497.57 233
15498.75 284
15499.92 263
15501.10 251
15502.28 267
15503.45 275
15504.63 264
15505.81 266
15506.98 266
15508.16 237
15509.34 257
15510.52 265
15511.69 240
15512.87 263
15514.05 259
15515.22 260
15516.40 224
15517.58 264
15518.76 224
15519.93 242
15521.11 224
15522.29 244
15523.47 231
15524.64 260
15525.82 260
15527.00 253
15528.18 245
15529.35 273
15530.53 302
15531.71 291
15532.89 249
15534.07 249
15535.24 255
15536.42 269
15537.60 269
15538.78 286
15539.96 280
15541.13 263
15542.31 257
15543.49 233
15544.67 263
15545.85 269
15547.03 227
15548.20 226
15549.38 259
15550.56 228
15551.74 238
15552.92 248
15554.10 252
15555.28 247
15556.45 251
15557.63 265
15558.81 273
15559.99 244
15561.17 268
15562.35 287
15563.53 242
15564.71 238
15565.89 239
15567.07 243
15568.24 227
15569.42 251
15570.60 313
15571.78 295
15572.96 258
15574.14 245
15575.32 273
15576.50 255
15577.68 261
15578.86 255
15580.04 250
15581.22 235
15582.40 278
15583.58 237
15584.76 250
15585.94 282
15587.12 284
15588.30 284
15589.48 251
15590.66 283
15591.84 312
15593.02 266
15594.20 244
15595.38 239
15596.56 227
15597.74 238
15598.92 223
15600.10 274
15601.28 243
15602.46 257
15603.64 265
15604.82 250
15606.00 260
15607.18 272
15608.36 298
15609.55 309
15610.73 284
15611.91 255
15613.09 279
15614.27 265
15615.45 263
15616.63 261
15617.81 292
15618.99 267
15620.17 300
15621.36 296
15622.54 259
15623.72 292
15624.90 254
15626.08 256
15627.26 275
15628.44 262
15629.63 253
15630.81 246
15631.99 303
15633.17 291
15634.35 271
15635.53 301
15636.72 281
15637.90 224
15639.08 257
15640.26 262
15641.44 227
15642.63 271
15643.81 300
15644.99 312
15646.17 292
15647.35 282
15648.54 298
15649.72 254
15650.90 264
15652.08 249
15653.27 276
15654.45 265
15655.63 287
15656.81 242
15658.00 271
15659.18 296
15660.36 303
15661.54 274
15662.73 271
15663.91 293
15665.09 281
15666.28 275
15667.46 272
15668.64 267
15669.82 236
15671.01 265
15672.19 274
15673.37 274
15674.56 277
15675.74 267
15676.92 276
15678.11 280
15679.29 276
15680.47 277
15681.66 323
15682.84 286
15684.03 309
15685.21 266
15686.39 233
15687.58 247
15688.76 263
15689.94 292
15691.13 284
15692.31 253
15693.50 251
15694.68 260
15695.86 271
15697.05 311
15698.23 277
15699.42 260
15700.60 281
15701.78 250
15702.97 235
15704.15 265
15705.34 256
15706.52 287
15707.71 296
15708.89 311
15710.08 298
15711.26 340
15712.45 303
15713.63 298
15714.81 275
15716.00 295
15717.18 281
15718.37 292
15719.55 317
15720.74 288
15721.92 269
15723.11 223
15724.29 257
15725.48 251
15726.66 277
15727.85 267
15729.04 268
15730.22 269
15731.41 259
15732.59 258
15733.78 258
15734.96 293
15736.15 290
15737.33 295
15738.52 290
15739.71 275
15740.89 292
15742.08 289
15743.26 287
15744.45 276
15745.63 273
15746.82 271
15748.01 297
15749.19 290
15750.38 259
15751.56 282
15752.75 278
15753.94 270
15755.12 291
15756.31 284
15757.50 303
15758.68 271
15759.87 272
15761.06 277
15762.24 306
15763.43 303
15764.62 302
15765.80 293
15766.99 293
15768.18 269
15769.36 275
15770.55 292
15771.74 288
15772.92 275
15774.11 310
15775.30 324
15776.48 296
15777.67 269
15778.86 265
15780.05 273
15781.23 291
15782.42 285
15783.61 260
15784.80 273
15785.98 251
15787.17 271
15788.36 311
15789.55 284
15790.73 278
15791.92 300
15793.11 274
15794.30 257
15795.48 287
15796.67 287
15797.86 253
15799.05 247
15800.24 258
15801.42 262
15802.61 277
15803.80 289
15804.99 265
15806.18 263
15807.37 234
15808.55 267
15809.74 268
15810.93 265
15812.12 246
15813.31 263
15814.50 272
15815.68 292
15816.87 274
15818.06 235
15819.25 272
15820.44 279
15821.63 260
15822.82 247
15824.01 295
15825.19 282
15826.38 284
15827.57 265
15828.76 283
15829.95 272
15831.14 286
15832.33 253
15833.52 252
15834.71 224
15835.90 269
15837.09 263
15838.28 285
15839.47 298
15840.66 264
15841.84 234
15843.03 252
15844.22 231
15845.41 261
15846.60 276
15847.79 272
15848.98 282
15850.17 244
15851.36 304
15852.55 273
15853.74 255
15854.93 261
15856.12 249
15857.31 285
15858.50 272
15859.69 251
15860.88 268
15862.07 254
15863.26 245
15864.46 274
15865.65 302
15866.84 252
15868.03 220
15869.22 272
15870.41 252
15871.60 260
15872.79 259
15873.98 256
15875.17 278
15876.36 261
15877.55 250
15878.74 257
15879.94 218
15881.13 255
15882.32 260
15883.51 281
15884.70 256
15885.89 241
15887.08 270
15888.27 281
15889.46 240
15890.66 264
15891.85 268
15893.04 256
15894.23 240
15895.42 236
15896.61 262
15897.81 291
15899.00 261
15900.19 262
15901.38 232
15902.57 255
15903.76 273
15904.96 270
15906.15 259
15907.34 267
15908.53 249
15909.72 261
15910.92 261
15912.11 257
15913.30 269
15914.49 301
15915.69 256
15916.88 241
15918.07 254
15919.26 277
15920.46 271
15921.65 248
15922.84 269
15924.03 236
15925.23 311
15926.42 256
15927.61 240
15928.81 245
15930.00 270
15931.19 293
15932.38 288
15933.58 255
15934.77 303
15935.96 273
15937.16 253
15938.35 260
15939.54 219
15940.74 250
15941.93 247
15943.12 283
15944.32 285
15945.51 267
15946.70 250
15947.90 287
15949.09 262
15950.28 259
15951.48 288
15952.67 257
15953.87 284
15955.06 272
15956.25 269
15957.45 247
15958.64 241
15959.84 239
15961.03 254
15962.22 252
15963.42 243
15964.61 249
15965.81 264
15967.00 212
15968.19 240
15969.39 228
15970.58 232
15971.78 263
15972.97 282
15974.17 253
15975.36 222
15976.56 218
15977.75 231
15978.95 232
15980.14 229
15981.34 250
15982.53 251
15983.72 256
15984.92 263
15986.11 240
15987.31 247
15988.50 265
15989.70 251
15990.90 221
15992.09 243
15993.29 250
15994.48 248
15995.68 234
15996.87 253
15998.07 233
15999.26 210
16000.46 214
16001.65 216
16002.85 223
16004.05 274
16005.24 240
16006.44 254
16007.63 265
16008.83 245
16010.02 258
16011.22 223
16012.42 217
16013.61 232
16014.81 233
16016.00 227
16017.20 250
16018.40 221
16019.59 244
16020.79 246
16021.99 227
16023.18 241
16024.38 285
16025.58 267
16026.77 251
16027.97 241
16029.16 243
16030.36 250
16031.56 243
16032.76 232
16033.95 261
16035.15 227
16036.35 230
16037.54 249
16038.74 195
16039.94 226
16041.13 205
16042.33 214
16043.53 225
16044.73 192
16045.92 250
16047.12 218
16048.32 208
16049.51 236
16050.71 236
16051.91 252
16053.11 228
16054.30 233
16055.50 205
16056.70 256
16057.90 255
16059.10 240
16060.29 224
16061.49 216
16062.69 236
16063.89 236
16065.08 222
16066.28 238
16067.48 229
16068.68 200
16069.88 208
16071.07 227
16072.27 226
16073.47 247
16074.67 242
16075.87 210
16077.07 221
16078.26 253
16079.46 265
16080.66 250
16081.86 260
16083.06 220
16084.26 225
16085.46 251
16086.66 216
16087.85 226
16089.05 224
16090.25 253
16091.45 226
16092.65 235
16093.85 226
16095.05 268
16096.25 244
16097.45 266
16098.65 253
16099.84 226
16101.04 236
16102.24 240
16103.44 238
16104.64 223
16105.84 233
16107.04 218
16108.24 215
16109.44 235
16110.64 236
16111.84 224
16113.04 226
16114.24 208
16115.44 221
16116.64 244
16117.84 279
16119.04 222
16120.24 234
16121.44 258
16122.64 228
16123.84 217
16125.04 252
16126.24 211
16127.44 236
16128.64 210
16129.84 210
16131.04 207
16132.24 222
16133.44 213
16134.64 229
16135.84 232
16137.04 233
16138.25 253
16139.45 244
16140.65 227
16141.85 239
16143.05 248
16144.25 263
16145.45 247
16146.65 241
16147.85 222
16149.05 234
16150.25 219
16151.46 234
16152.66 240
16153.86 219
16155.06 232
16156.26 260
16157.46 239
16158.66 254
16159.87 244
16161.07 222
16162.27 200
16163.47 217
16164.67 209
16165.87 224
16167.08 220
16168.28 179
16169.48 227
16170.68 205
16171.88 226
16173.09 201
16174.29 185
16175.49 179
16176.69 214
16177.89 243
16179.10 226
16180.30 220
16181.50 203
16182.70 217
16183.91 219
16185.11 224
16186.31 221
16187.51 214
16188.72 232
16189.92 249
16191.12 248
16192.32 233
16193.53 250
16194.73 240
16195.93 190
16197.13 172
16198.34 202
16199.54 223
16200.74 231
16201.95 251
16203.15 250
16204.35 242
16205.56 207
16206.76 208
16207.96 221
16209.17 249
16210.37 206
16211.57 230
16212.78 230
16213.98 236
16215.18 201
16216.39 193
16217.59 215
16218.79 220
16220.00 222
16221.20 232
16222.41 268
16223.61 240
16224.81 234
16226.02 219
16227.22 233
16228.43 223
16229.63 244
16230.83 217
16232.04 207
16233.24 241
16234.45 201
16235.65 264
16236.86 212
16238.06 211
16239.26 219
16240.47 267
16241.67 268
16242.88 209
16244.08 231
16245.29 244
16246.49 260
16247.70 253
16248.90 248
16250.11 223
16251.31 244
16252.52 202
16253.72 208
16254.93 202
16256.13 206
16257.34 222
16258.54 213
16259.75 191
16260.95 183
16262.16 244
16263.36 217
16264.57 206
16265.77 207
16266.98 244
16268.19 230
16269.39 227
16270.60 216
16271.80 240
16273.01 212
16274.21 205
16275.42 227
16276.63 198
16277.83 217
16279.04 210
16280.24 227
16281.45 186
16282.66 220
16283.86 232
16285.07 258
16286.27 248
16287.48 214
16288.69 235
16289.89 232
16291.10 272
16292.31 229
16293.51 219
16294.72 230
16295.93 223
16297.13 244
16298.34 209
16299.55 222
16300.75 221
16301.96 240
16303.17 226
16304.37 243
16305.58 222
16306.79 232
16307.99 227
16309.20 236
16310.41 253
16311.62 221
16312.82 230
16314.03 223
16315.24 228
16316.44 230
16317.65 234
16318.86 241
16320.07 226
16321.27 219
16322.48 248
16323.69 261
16324.90 204
16326.10 222
16327.31 230
16328.52 194
16329.73 210
16330.94 207
16332.14 227
16333.35 199
16334.56 229
16335.77 246
16336.98 266
16338.18 233
16339.39 213
16340.60 211
16341.81 226
16343.02 219
16344.23 219
16345.43 224
16346.64 221
16347.85 255
16349.06 235
16350.27 220
16351.48 213
16352.69 207
16353.89 196
16355.10 221
16356.31 204
16357.52 217
16358.73 194
16359.94 207
16361.15 196
16362.36 208
16363.57 223
16364.77 224
16365.98 213
16367.19 206
16368.40 238
16369.61 218
16370.82 221
16372.03 199
16373.24 231
16374.45 238
16375.66 207
16376.87 220
16378.08 224
16379.29 219
16380.50 206
16381.71 204
16382.92 203
16384.13 247
16385.34 252
16386.55 208
16387.76 191
16388.97 190
16390.18 186
16391.39 187
16392.60 199
16393.81 227
16395.02 200
16396.23 210
16397.44 227
16398.65 225
16399.86 184
16401.07 204
16402.28 200
16403.49 181
16404.70 180
16405.91 245
16407.12 179
16408.33 188
16409.54 196
16410.76 200
16411.97 217
16413.18 222
16414.39 212
16415.60 217
16416.81 186
16418.02 204
16419.23 213
16420.44 183
16421.66 195
16422.87 181
16424.08 202
16425.29 218
16426.50 203
16427.71 201
16428.92 197
16430.14 195
16431.35 238
16432.56 223
16433.77 216
16434.98 188
16436.19 184
16437.41 194
16438.62 199
16439.83 174
16441.04 213
16442.25 207
16443.47 212
16444.68 162
16445.89 205
16447.10 178
16448.31 185
16449.53 173
16450.74 212
16451.95 214
16453.16 195
16454.38 207
16455.59 229
16456.80 250
16458.01 205
16459.23 202
16460.44 209
16461.65 209
16462.86 208
16464.08 219
16465.29 215
16466.50 214
16467.72 185
16468.93 172
16470.14 226
16471.35 212
16472.57 199
16473.78 232
16474.99 190
16476.21 182
16477.42 193
16478.63 199
16479.85 191
16481.06 194
16482.27 195
16483.49 192
16484.70 197
16485.92 202
16487.13 228
16488.34 199
16489.56 183
16490.77 200
16491.98 233
16493.20 217
16494.41 190
16495.63 193
16496.84 236
16498.05 209
16499.27 199
16500.48 183
16501.70 187
16502.91 175
16504.13 189
16505.34 184
16506.55 180
16507.77 188
16508.98 219
16510.20 208
16511.41 196
16512.63 179
16513.84 165
16515.06 186
16516.27 226
16517.49 213
16518.70 197
16519.92 194
16521.13 208
16522.35 187
16523.56 200
16524.78 210
16525.99 197
16527.21 214
16528.42 203
16529.64 221
16530.85 222
16532.07 222
16533.28 192
16534.50 232
16535.71 223
16536.93 206
16538.14 227
16539.36 189
16540.58 235
16541.79 235
16543.01 211
16544.22 222
16545.44 200
16546.65 194
16547.87 187
16549.09 157
16550.30 182
16551.52 197
16552.73 181
16553.95 178
16555.17 207
16556.38 210
16557.60 218
16558.82 183
16560.03 204
16561.25 213
16562.46 201
16563.68 216
16564.90 201
16566.11 205
16567.33 181
16568.55 195
16569.76 173
16570.98 183
16572.20 205
16573.41 207
16574.63 211
16575.85 199
16577.07 184
16578.28 196
16579.50 191
16580.72 194
16581.93 193
16583.15 202
16584.37 200
16585.59 186
16586.80 206
16588.02 188
16589.24 202
16590.46 164
16591.67 169
16592.89 177
16594.11 164
16595.33 193
16596.54 223
16597.76 195
16598.98 194
16600.20 197
16601.41 187
16602.63 193
16603.85 193
16605.07 203
16606.29 182
16607.50 172
16608.72 197
16609.94 192
16611.16 169
16612.38 177
16613.60 196
16614.81 194
16616.03 209
16617.25 193
16618.47 191
16619.69 187
16620.91 207
16622.13 195
16623.34 190
16624.56 180
16625.78 189
16627.00 228
16628.22 196
16629.44 183
16630.66 182
16631.88 193
16633.10 193
16634.31 194
16635.53 205
16636.75 212
16637.97 205
16639.19 203
16640.41 175
16641.63 170
16642.85 185
16644.07 190
16645.29 172
16646.51 197
16647.73 203
16648.95 191
16650.17 196
16651.39 203
16652.61 203
16653.83 212
16655.05 227
16656.27 233
16657.49 195
16658.71 164
16659.93 179
16661.15 189
16662.37 195
16663.59 198
16664.81 232
16666.03 179
16667.25 182
16668.47 172
16669.69 185
16670.91 195
16672.13 195
16673.35 209
16674.57 198
16675.79 202
16677.01 199
16678.23 195
16679.45 186
16680.67 190
16681.89 203
16683.12 202
16684.34 202
16685.56 237
16686.78 221
16688.00 214
16689.22 197
16690.44 204
16691.66 191
16692.88 200
16694.11 174
16695.33 169
16696.55 181
16697.77 182
16698.99 202
16700.21 180
16701.43 190
16702.66 195
16703.88 182
16705.10 173
16706.32 157
16707.54 149
16708.77 181
16709.99 178
16711.21 183
16712.43 208
16713.65 190
16714.87 247
16716.10 203
16717.32 191
16718.54 164
16719.76 189
16720.99 183
16722.21 193
16723.43 200
16724.65 196
16725.88 201
16727.10 202
16728.32 171
16729.54 183
16730.77 190
16731.99 212
16733.21 180
16734.43 216
16735.66 188
16736.88 201
16738.10 198
16739.33 218
16740.55 203
16741.77 186
16742.99 198
16744.22 202
16745.44 186
16746.66 207
16747.89 190
16749.11 173
16750.33 192
16751.56 192
16752.78 153
16754.00 181
16755.23 215
16756.45 224
16757.68 194
16758.90 179
16760.12 182
16761.35 210
16762.57 190
16763.79 192
16765.02 201
16766.24 198
16767.47 166
16768.69 191
16769.91 187
16771.14 194
16772.36 187
16773.59 189
16774.81 179
16776.04 205
16777.26 182
16778.48 175
16779.71 183
16780.93 179
16782.16 197
16783.38 173
16784.61 191
16785.83 187
16787.06 203
16788.28 142
16789.51 156
16790.73 173
16791.96 192
16793.18 188
16794.41 168
16795.63 178
16796.86 185
16798.08 205
16799.31 179
16800.53 218
16801.76 195
16802.98 188
16804.21 193
16805.43 197
16806.66 191
16807.88 180
16809.11 188
16810.33 213
16811.56 218
16812.79 177
16814.01 173
16815.24 191
16816.46 171
16817.69 185
16818.91 216
16820.14 181
16821.37 197
16822.59 194
16823.82 197
16825.04 174
16826.27 172
16827.50 183
16828.72 179
16829.95 191
16831.18 191
16832.40 186
16833.63 172
16834.86 193
16836.08 168
16837.31 189
16838.53 181
16839.76 200
16840.99 183
16842.21 192
16843.44 226
16844.67 218
16845.90 180
16847.12 196
16848.35 183
16849.58 219
16850.80 165
16852.03 151
16853.26 187
16854.48 165
16855.71 227
16856.94 198
16858.17 163
16859.39 189
16860.62 219
16861.85 203
16863.08 197
16864.30 190
16865.53 200
16866.76 212
16867.99 204
16869.21 209
16870.44 198
16871.67 242
16872.90 193
16874.13 206
16875.35 181
16876.58 170
16877.81 170
16879.04 194
16880.27 150
16881.49 176
16882.72 203
16883.95 207
16885.18 172
16886.41 175
16887.64 170
16888.86 191
16890.09 226
16891.32 189
16892.55 203
16893.78 187
16895.01 169
16896.24 195
16897.46 166
16898.69 176
16899.92 181
16901.15 209
16902.38 239
16903.61 218
16904.84 212
16906.07 199
16907.30 194
16908.53 212
16909.75 164
16910.98 195
16912.21 214
16913.44 224
16914.67 200
16915.90 195
16917.13 197
16918.36 189
16919.59 216
16920.82 188
16922.05 205
16923.28 212
16924.51 205
16925.74 195
16926.97 168
16928.20 193
16929.43 196
16930.66 172
16931.89 185
16933.12 163
16934.35 210
16935.58 202
16936.81 220
16938.04 201
16939.27 188
16940.50 186
16941.73 161
16942.96 204
16944.19 171
16945.42 188
16946.65 181
16947.88 181
16949.11 173
16950.34 210
16951.57 175
16952.80 154
16954.04 173
16955.27 149
16956.50 168
16957.73 201
16958.96 173
16960.19 159
16961.42 201
16962.65 193
16963.88 201
16965.11 178
16966.35 238
16967.58 203
16968.81 179
16970.04 178
16971.27 169
16972.50 168
16973.73 175
16974.97 193
16976.20 188
16977.43 187
16978.66 170
16979.89 184
16981.12 184
16982.36 182
16983.59 184
16984.82 192
16986.05 205
16987.28 226
16988.52 204
16989.75 179
16990.98 197
16992.21 208
16993.45 201
16994.68 174
16995.91 182
16997.14 173
16998.37 179
16999.61 144
17000.84 168
17002.07 211
17003.31 187
17004.54 170
17005.77 206
17007.00 177
17008.24 146
17009.47 161
17010.70 165
17011.93 201
17013.17 181
17014.40 191
17015.63 213
17016.87 189
17018.10 155
17019.33 160
17020.57 181
17021.80 175
17023.03 159
17024.27 171
17025.50 177
17026.73 199
17027.97 183
17029.20 190
17030.43 182
17031.67 175
17032.90 198
17034.14 195
17035.37 182
17036.60 173
17037.84 167
17039.07 151
17040.30 209
17041.54 172
17042.77 210
17044.01 184
17045.24 212
17046.47 187
17047.71 163
17048.94 164
17050.18 152
17051.41 194
17052.65 171
17053.88 193
17055.12 159
17056.35 169
17057.58 186
17058.82 183
17060.05 173
17061.29 180
17062.52 197
17063.76 205
17064.99 210
17066.23 241
17067.46 166
17068.70 180
17069.93 166
17071.17 168
17072.40 165
17073.64 194
17074.87 202
17076.11 174
17077.34 170
17078.58 178
17079.81 173
17081.05 161
17082.29 166
17083.52 187
17084.76 197
17085.99 156
17087.23 167
17088.46 167
17089.70 193
17090.94 219
17092.17 181
17093.41 176
17094.64 179
17095.88 219
17097.12 195
17098.35 210
17099.59 182
17100.82 178
17102.06 185
17103.30 204
17104.53 184
17105.77 169
17107.00 188
17108.24 175
17109.48 166
17110.71 165
17111.95 181
17113.19 172
17114.42 216
17115.66 184
17116.90 228
17118.13 204
17119.37 191
17120.61 191
17121.85 204
17123.08 162
17124.32 176
17125.56 204
17126.79 172
17128.03 150
17129.27 209
17130.50 203
17131.74 186
17132.98 177
17134.22 213
17135.45 188
17136.69 173
17137.93 169
17139.17 175
17140.40 189
17141.64 179
17142.88 168
17144.12 173
17145.36 179
17146.59 182
17147.83 171
17149.07 177
17150.31 172
17151.54 173
17152.78 192
17154.02 198
17155.26 162
17156.50 183
17157.74 192
17158.97 177
17160.21 173
17161.45 168
17162.69 160
17163.93 174
17165.17 180
17166.40 171
17167.64 180
17168.88 206
17170.12 196
17171.36 159
17172.60 176
17173.84 173
17175.08 180
17176.31 179
17177.55 155
17178.79 189
17180.03 186
17181.27 144
17182.51 159
17183.75 151
17184.99 195
17186.23 179
17187.47 148
17188.71 157
17189.94 159
17191.18 177
17192.42 181
17193.66 206
17194.90 159
17196.14 169
17197.38 173
17198.62 180
17199.86 153
17201.10 197
17202.34 176
17203.58 180
17204.82 192
17206.06 176
17207.30 176
17208.54 203
17209.78 174
17211.02 172
17212.26 179
17213.50 191
17214.74 172
17215.98 193
17217.22 167
17218.46 170
17219.70 187
17220.94 193
17222.18 191
17223.43 190
17224.67 178
17225.91 177
17227.15 187
17228.39 192
17229.63 176
17230.87 174
17232.11 190
17233.35 167
17234.59 171
17235.83 195
17237.08 180
17238.32 171
17239.56 181
17240.80 204
17242.04 166
17243.28 194
17244.52 191
17245.76 154
17247.01 178
17248.25 154
17249.49 166
17250.73 156
17251.97 201
17253.21 186
17254.46 189
17255.70 165
17256.94 180
17258.18 161
17259.42 142
17260.66 137
17261.91 186
17263.15 174
17264.39 170
17265.63 172
17266.87 145
17268.12 157
17269.36 181
17270.60 175
17271.84 157
17273.09 170
17274.33 183
17275.57 172
17276.81 168
17278.06 188
17279.30 195
17280.54 184
17281.78 215
17283.03 205
17284.27 175
17285.51 182
17286.76 174
17288.00 172
17289.24 166
17290.48 151
17291.73 173
17292.97 169
17294.21 224
17295.46 193
17296.70 172
17297.94 159
17299.19 181
17300.43 170
17301.67 174
17302.92 186
17304.16 165
17305.40 215
17306.65 202
17307.89 164
17309.14 178
17310.38 153
17311.62 154
17312.87 172
17314.11 172
17315.35 181
17316.60 175
17317.84 207
17319.09 205
17320.33 182
17321.58 194
17322.82 174
17324.06 176
17325.31 201
17326.55 187
17327.80 176
17329.04 195
17330.29 186
17331.53 217
17332.77 176
17334.02 157
17335.26 161
17336.51 166
17337.75 154
17339.00 167
17340.24 168
17341.49 170
17342.73 172
17343.98 162
17345.22 170
17346.47 179
17347.71 169
17348.96 180
17350.20 144
17351.45 164
17352.69 148
17353.94 184
17355.18 154
17356.43 146
17357.68 163
17358.92 174
17360.17 160
17361.41 168
17362.66 154
17363.90 158
17365.15 170
17366.39 189
17367.64 176
17368.89 185
17370.13 158
17371.38 166
17372.62 173
17373.87 203
17375.12 180
17376.36 188
17377.61 198
17378.85 169
17380.10 184
17381.35 193
17382.59 171
17383.84 163
17385.09 197
17386.33 161
17387.58 202
17388.83 161
17390.07 190
17391.32 154
17392.57 149
17393.81 174
17395.06 159
17396.31 146
17397.55 173
17398.80 151
17400.05 173
17401.29 162
17402.54 138
17403.79 152
17405.04 161
17406.28 177
17407.53 155
17408.78 173
17410.02 162
17411.27 162
17412.52 175
17413.77 192
17415.01 178
17416.26 154
17417.51 159
17418.76 192
17420.00 162
17421.25 174
17422.50 173
17423.75 182
17425.00 176
17426.24 187
17427.49 168
17428.74 172
17429.99 163
17431.24 167
17432.48 184
17433.73 200
17434.98 179
17436.23 146
17437.48 159
17438.73 184
17439.97 164
17441.22 167
17442.47 179
17443.72 163
17444.97 178
17446.22 192
17447.47 209
17448.71 183
17449.96 144
17451.21 190
17452.46 175
17453.71 167
17454.96 151
17456.21 173
17457.46 162
17458.71 144
17459.95 149
17461.20 151
17462.45 140
17463.70 154
17464.95 147
17466.20 160
17467.45 147
17468.70 181
17469.95 149
17471.20 166
17472.45 182
17473.70 209
17474.95 203
17476.20 161
17477.45 174
17478.70 166
17479.95 170
17481.20 151
17482.45 174
17483.70 183
17484.95 169
17486.20 158
17487.45 168
17488.70 162
17489.95 162
17491.20 188
17492.45 183
17493.70 158
17494.95 169
17496.20 160
17497.45 178
17498.70 169
17499.95 189
17501.20 201
17502.45 149
17503.70 138
17504.95 151
17506.20 160
17507.46 187
17508.71 192
17509.96 159
17511.21 129
17512.46 170
17513.71 141
17514.96 174
17516.21 190
17517.46 177
17518.71 187
17519.97 171
17521.22 196
17522.47 141
17523.72 149
17524.97 134
17526.22 145
17527.47 162
17528.73 140
17529.98 149
17531.23 183
17532.48 184
17533.73 176
17534.99 145
17536.24 164
17537.49 188
17538.74 162
17539.99 161
17541.25 179
17542.50 172
17543.75 194
17545.00 161
17546.25 179
17547.51 172
17548.76 158
17550.01 147
17551.26 159
17552.52 174
17553.77 165
17555.02 181
17556.27 163
17557.53 150
17558.78 168
17560.03 151
17561.28 158
17562.54 135
17563.79 173
17565.04 200
17566.30 184
17567.55 183
17568.80 161
17570.05 170
17571.31 166
17572.56 167
17573.81 178
17575.07 170
17576.32 153
17577.57 174
17578.83 183
17580.08 189
17581.33 178
17582.59 144
17583.84 172
17585.10 171
17586.35 166
17587.60 196
17588.86 173
17590.11 184
17591.36 178
17592.62 173
17593.87 182
17595.13 177
17596.38 161
17597.63 168
17598.89 166
17600.14 170
17601.40 189
17602.65 159
17603.90 179
17605.16 172
17606.41 165
17607.67 165
17608.92 182
17610.18 169
17611.43 159
17612.69 141
17613.94 148
17615.20 164
17616.45 136
17617.71 156
17618.96 171
17620.21 149
17621.47 144
17622.72 145
17623.98 185
17625.23 191
17626.49 167
17627.75 165
17629.00 138
17630.26 133
17631.51 159
17632.77 199
17634.02 189
17635.28 160
17636.53 173
17637.79 201
17639.04 193
17640.30 194
17641.55 181
17642.81 147
17644.07 188
17645.32 167
17646.58 168
17647.83 156
17649.09 163
17650.35 171
17651.60 135
17652.86 139
17654.11 162
17655.37 149
17656.63 174
17657.88 145
17659.14 150
17660.39 157
17661.65 162
17662.91 171
17664.16 160
17665.42 151
17666.68 158
17667.93 205
17669.19 190
17670.45 187
17671.70 149
17672.96 177
17674.22 185
17675.47 169
17676.73 134
17677.99 138
17679.24 164
17680.50 150
17681.76 150
17683.02 176
17684.27 171
17685.53 214
17686.79 164
17688.05 169
17689.30 174
17690.56 162
17691.82 163
17693.07 147
17694.33 164
17695.59 147
17696.85 172
17698.11 170
17699.36 142
17700.62 143
17701.88 162
17703.14 157
17704.39 177
17705.65 151
17706.91 181
17708.17 174
17709.43 157
17710.68 182
17711.94 191
17713.20 176
17714.46 146
17715.72 173
17716.98 179
17718.23 167
17719.49 164
17720.75 175
17722.01 156
17723.27 148
17724.53 161
17725.79 139
17727.04 205
17728.30 180
17729.56 173
17730.82 170
17732.08 152
17733.34 142
17734.60 167
17735.86 170
17737.12 174
17738.37 185
17739.63 177
17740.89 135
17742.15 166
17743.41 136
17744.67 141
17745.93 142
17747.19 155
17748.45 177
17749.71 181
17750.97 176
17752.23 185
17753.49 183
17754.75 178
17756.01 171
17757.27 173
17758.53 155
17759.79 146
17761.05 155
17762.31 192
17763.57 173
17764.83 174
17766.09 158
17767.35 167
17768.61 153
17769.87 172
17771.13 175
17772.39 161
17773.65 164
17774.91 176
17776.17 175
17777.43 193
17778.69 161
17779.95 189
17781.21 181
17782.47 170
17783.73 161
17784.99 169
17786.25 181
17787.51 166
17788.78 183
17790.04 168
17791.30 167
17792.56 147
17793.82 154
17795.08 171
17796.34 186
17797.60 162
17798.86 193
17800.13 169
17801.39 152
17802.65 164
17803.91 182
17805.17 161
17806.43 170
17807.69 145
17808.96 184
17810.22 186
17811.48 175
17812.74 177
17814.00 170
17815.26 151
17816.53 159
17817.79 192
17819.05 157
17820.31 171
17821.57 172
17822.84 152
17824.10 150
17825.36 151
17826.62 153
17827.89 163
17829.15 159
17830.41 219
17831.67 161
17832.93 158
17834.20 171
17835.46 144
17836.72 154
17837.99 157
17839.25 179
17840.51 166
17841.77 177
17843.04 214
17844.30 161
17845.56 166
17846.82 199
17848.09 175
17849.35 165
17850.61 156
17851.88 164
17853.14 182
17854.40 181
17855.67 155
17856.93 149
17858.19 169
17859.46 174
17860.72 170
17861.98 191
17863.25 172
17864.51 166
17865.77 166
17867.04 165
17868.30 156
17869.57 126
17870.83 159
17872.09 189
17873.36 151
17874.62 171
17875.89 175
17877.15 172
17878.41 161
17879.68 152
17880.94 146
17882.21 180
17883.47 173
17884.73 149
17886.00 142
17887.26 168
17888.53 177
17889.79 178
17891.06 170
17892.32 129
17893.59 149
17894.85 168
17896.12 178
17897.38 136
17898.65 172
17899.91 134
17901.17 160
17902.44 144
17903.70 139
17904.97 168
17906.23 162
17907.50 148
17908.77 180
17910.03 154
17911.30 147
17912.56 166
17913.83 154
17915.09 154
17916.36 156
17917.62 174
17918.89 150
17920.15 143
17921.42 122
17922.68 149
17923.95 150
17925.22 157
17926.48 199
17927.75 163
17929.01 170
17930.28 171
17931.55 162
17932.81 129
17934.08 140
17935.34 117
17936.61 157
17937.88 146
17939.14 133
17940.41 151
17941.68 165
17942.94 159
17944.21 154
17945.47 169
17946.74 189
17948.01 164
17949.27 169
17950.54 145
17951.81 164
17953.07 195
17954.34 187
17955.61 168
17956.87 174
17958.14 158
17959.41 148
17960.68 146
17961.94 156
17963.21 175
17964.48 169
17965.74 174
17967.01 162
17968.28 165
17969.55 166
17970.81 164
17972.08 149
17973.35 159
17974.62 180
17975.88 137
17977.15 133
17978.42 149
17979.69 179
17980.95 168
17982.22 189
17983.49 192
17984.76 202
17986.03 171
17987.29 141
17988.56 147
17989.83 148
17991.10 202
17992.37 157
17993.63 143
17994.90 156
17996.17 134
17997.44 191
17998.71 152
17999.98 133
18001.24 148
18002.51 138
18003.78 173
18005.05 136
18006.32 156
18007.59 174
18008.86 161
18010.12 164
18011.39 123
18012.66 138
18013.93 166
18015.20 161
18016.47 157
18017.74 164
18019.01 130
18020.28 141
18021.54 162
18022.81 174
18024.08 185
18025.35 164
18026.62 149
18027.89 183
18029.16 172
18030.43 189
18031.70 179
18032.97 173
18034.24 187
18035.51 159
18036.78 146
18038.05 141
18039.32 136
18040.59 124
18041.86 167
18043.13 171
18044.40 154
18045.67 189
18046.94 173
18048.21 152
18049.48 167
18050.75 156
18052.02 143
18053.29 159
18054.56 154
18055.83 156
18057.10 178
18058.37 156
18059.64 120
18060.91 151
18062.18 131
18063.45 150
18064.72 127
18065.99 133
18067.26 153
18068.54 155
18069.81 122
18071.08 138
18072.35 168
18073.62 160
18074.89 164
18076.16 158
18077.43 172
18078.70 169
18079.97 187
18081.25 134
18082.52 170
18083.79 151
18085.06 131
18086.33 157
18087.60 172
18088.87 141
18090.15 148
18091.42 153
18092.69 171
18093.96 187
18095.23 194
18096.50 155
18097.78 161
18099.05 204
18100.32 137
18101.59 159
18102.86 167
18104.14 139
18105.41 162
18106.68 140
18107.95 154
18109.23 164
18110.50 128
18111.77 160
18113.04 157
18114.31 181
18115.59 157
18116.86 168
18118.13 143
18119.40 164
18120.68 179
18121.95 162
18123.22 150
18124.50 141
18125.77 168
18127.04 173
18128.31 165
18129.59 146
18130.86 168
18132.13 137
18133.41 182
18134.68 166
18135.95 150
18137.23 146
18138.50 180
18139.77 162
18141.05 157
18142.32 167
18143.59 207
18144.87 170
18146.14 143
18147.41 165
18148.69 154
18149.96 174
18151.23 146
18152.51 150
18153.78 176
18155.06 158
18156.33 166
18157.60 142
18158.88 177
18160.15 195
18161.43 184
18162.70 193
18163.97 176
18165.25 154
18166.52 162
18167.80 169
18169.07 166
18170.35 163
18171.62 154
18172.90 146
18174.17 135
18175.44 166
18176.72 180
18177.99 143
18179.27 137
18180.54 183
18181.82 181
18183.09 163
18184.37 142
18185.64 150
18186.92 182
18188.19 173
18189.47 173
18190.74 188
18192.02 193
18193.29 165
18194.57 141
18195.84 198
18197.12 161
18198.39 168
18199.67 160
18200.95 167
18202.22 168
18203.50 159
18204.77 153
18206.05 134
18207.32 160
18208.60 149
18209.88 177
18211.15 148
18212.43 153
18213.70 164
18214.98 147
18216.26 168
18217.53 166
18218.81 140
18220.08 186
18221.36 185
18222.64 155
18223.91 164
18225.19 182
18226.47 172
18227.74 141
18229.02 178
18230.29 176
18231.57 147
18232.85 163
18234.12 160
18235.40 155
18236.68 125
18237.95 177
18239.23 174
18240.51 145
18241.79 138
18243.06 167
18244.34 119
18245.62 133
18246.89 165
18248.17 192
18249.45 142
18250.73 165
18252.00 163
18253.28 169
18254.56 177
18255.83 137
18257.11 155
18258.39 155
18259.67 150
18260.94 168
18262.22 170
18263.50 162
18264.78 165
18266.06 189
18267.33 172
18268.61 159
18269.89 175
18271.17 143
18272.45 164
18273.72 150
18275.00 171
18276.28 164
18277.56 162
18278.84 155
18280.11 164
18281.39 166
18282.67 160
18283.95 149
18285.23 140
18286.51 159
18287.78 177
18289.06 151
18290.34 153
18291.62 139
18292.90 138
18294.18 132
18295.46 153
18296.74 150
18298.01 175
18299.29 164
18300.57 129
18301.85 148
18303.13 180
18304.41 158
18305.69 146
18306.97 174
18308.25 164
18309.53 136
18310.81 144
18312.09 152
18313.37 153
18314.64 145
18315.92 160
18317.20 155
18318.48 126
18319.76 128
18321.04 142
18322.32 142
18323.60 132
18324.88 156
18326.16 147
18327.44 159
18328.72 146
18330.00 175
18331.28 152
18332.56 162
18333.84 149
18335.12 152
18336.40 153
18337.68 167
18338.96 186
18340.24 185
18341.52 139
18342.80 134
18344.09 169
18345.37 148
18346.65 152
18347.93 166
18349.21 135
18350.49 136
18351.77 174
18353.05 152
18354.33 158
18355.61 174
18356.89 160
18358.17 174
18359.46 155
18360.74 147
18362.02 157
18363.30 181
18364.58 147
18365.86 176
18367.14 174
18368.42 152
18369.71 151
18370.99 160
18372.27 146
18373.55 178
18374.83 148
18376.11 159
18377.39 147
18378.68 137
18379.96 156
18381.24 155
18382.52 174
18383.80 132
18385.09 144
18386.37 145
18387.65 135
18388.93 119
18390.21 152
18391.50 158
18392.78 149
18394.06 155
18395.34 147
18396.63 128
18397.91 163
18399.19 149
18400.47 163
18401.76 135
18403.04 143
18404.32 163
18405.60 159
18406.89 154
18408.17 124
18409.45 166
18410.73 182
18412.02 185
18413.30 152
18414.58 156
18415.87 161
18417.15 101
18418.43 141
18419.72 156
18421.00 177
18422.28 151
18423.57 145
18424.85 175
18426.13 148
18427.42 147
18428.70 164
18429.98 153
18431.27 180
18432.55 160
18433.83 165
18435.12 159
18436.40 150
18437.68 136
18438.97 149
18440.25 158
18441.54 182
18442.82 154
18444.10 152
18445.39 133
18446.67 118
18447.96 138
18449.24 146
18450.53 170
18451.81 155
18453.09 179
18454.38 160
18455.66 186
18456.95 156
18458.23 151
18459.52 150
18460.80 144
18462.09 139
18463.37 159
18464.65 139
18465.94 114
18467.22 123
18468.51 138
18469.79 141
18471.08 139
18472.36 144
18473.65 137
18474.93 160
18476.22 133
18477.50 143
18478.79 155
18480.08 174
18481.36 143
18482.65 146
18483.93 119
18485.22 136
18486.50 146
18487.79 136
18489.07 135
18490.36 165
18491.64 152
18492.93 128
18494.22 155
18495.50 163
18496.79 181
18498.07 190
18499.36 140
18500.65 128
18501.93 150
18503.22 182
18504.50 148
18505.79 120
18507.08 135
18508.36 148
18509.65 125
18510.94 142
18512.22 140
18513.51 160
18514.80 138
18516.08 174
18517.37 160
18518.65 164
18519.94 134
18521.23 142
18522.51 136
18523.80 166
18525.09 133
18526.38 137
18527.66 130
18528.95 145
18530.24 131
18531.52 127
18532.81 168
18534.10 126
18535.39 134
18536.67 130
18537.96 147
18539.25 162
18540.53 153
18541.82 156
18543.11 171
18544.40 140
18545.68 148
18546.97 155
18548.26 159
18549.55 164
18550.84 170
18552.12 153
18553.41 144
18554.70 140
18555.99 164
18557.27 181
18558.56 161
18559.85 162
18561.14 159
18562.43 170
18563.72 165
18565.00 142
18566.29 160
18567.58 157
18568.87 166
18570.16 177
18571.45 178
18572.73 145
18574.02 149
18575.31 149
18576.60 134
18577.89 156
18579.18 147
18580.47 118
18581.75 161
18583.04 149
18584.33 148
18585.62 146
18586.91 175
18588.20 162
18589.49 170
18590.78 186
18592.07 165
18593.36 158
18594.65 143
18595.93 170
18597.22 137
18598.51 161
18599.80 140
18601.09 158
18602.38 152
18603.67 134
18604.96 159
18606.25 154
18607.54 132
18608.83 157
18610.12 117
18611.41 174
18612.70 133
18613.99 155
18615.28 164
18616.57 169
18617.86 186
18619.15 152
18620.44 168
18621.73 131
18623.02 146
18624.31 167
18625.60 179
18626.89 193
18628.18 156
18629.47 162
18630.76 149
18632.05 136
18633.34 157
18634.64 140
18635.93 132
18637.22 139
18638.51 148
18639.80 168
18641.09 140
18642.38 173
18643.67 162
18644.96 163
18646.25 136
18647.54 140
18648.84 157
18650.13 138
18651.42 156
18652.71 144
18654.00 136
18655.29 139
18656.58 137
18657.88 131
18659.17 140
18660.46 166
18661.75 171
18663.04 166
18664.33 170
18665.63 181
18666.92 145
18668.21 170
18669.50 146
18670.79 142
18672.08 191
18673.38 186
18674.67 147
18675.96 137
18677.25 174
18678.55 152
18679.84 142
18681.13 158
18682.42 130
18683.71 121
18685.01 153
18686.30 200
18687.59 142
18688.88 157
18690.18 158
18691.47 131
18692.76 141
18694.06 124
18695.35 156
18696.64 150
18697.93 170
18699.23 151
18700.52 140
18701.81 139
18703.11 167
18704.40 166
18705.69 146
18706.99 155
18708.28 147
18709.57 130
18710.86 141
18712.16 150
18713.45 133
18714.75 131
18716.04 141
18717.33 143
18718.63 154
18719.92 139
18721.21 167
18722.51 141
18723.80 150
18725.09 146
18726.39 160
18727.68 164
18728.98 128
18730.27 122
18731.56 138
18732.86 124
18734.15 127
18735.45 122
18736.74 170
18738.04 152
18739.33 135
18740.62 137
18741.92 156
18743.21 145
18744.51 138
18745.80 147
18747.10 128
18748.39 123
18749.69 139
18750.98 137
18752.27 121
18753.57 145
18754.86 143
18756.16 158
18757.45 152
18758.75 161
18760.04 175
18761.34 126
18762.63 126
18763.93 138
18765.23 132
18766.52 130
18767.82 135
18769.11 149
18770.41 167
18771.70 140
18773.00 160
18774.29 159
18775.59 158
18776.88 153
18778.18 150
18779.48 144
18780.77 120
18782.07 136
18783.36 129
18784.66 143
18785.95 152
18787.25 136
18788.55 141
18789.84 146
18791.14 163
18792.43 151
18793.73 149
18795.03 145
18796.32 122
18797.62 139
18798.92 132
18800.21 147
18801.51 158
18802.81 155
18804.10 136
18805.40 152
18806.70 157
18807.99 137
18809.29 133
18810.59 160
18811.88 148
18813.18 160
18814.48 162
18815.77 125
18817.07 149
18818.37 133
18819.66 138
18820.96 134
18822.26 112
18823.56 159
18824.85 137
18826.15 129
18827.45 138
18828.75 131
18830.04 142
18831.34 160
18832.64 157
18833.94 138
18835.23 159
18836.53 131
18837.83 117
18839.13 124
18840.42 155
18841.72 152
18843.02 140
18844.32 147
18845.62 137
18846.91 139
18848.21 111
18849.51 156
18850.81 175
18852.11 147
18853.40 155
18854.70 145
18856.00 159
18857.30 127
18858.60 154
18859.90 154
18861.20 149
18862.49 146
18863.79 168
18865.09 120
18866.39 126
18867.69 121
18868.99 143
18870.29 142
18871.59 180
18872.88 175
18874.18 140
18875.48 137
18876.78 170
18878.08 169
18879.38 155
18880.68 118
18881.98 156
18883.28 148
18884.58 165
18885.88 147
18887.18 135
18888.47 133
18889.77 150
18891.07 169
18892.37 158
18893.67 136
18894.97 136
18896.27 166
18897.57 146
18898.87 162
18900.17 173
18901.47 161
18902.77 148
18904.07 109
18905.37 136
18906.67 146
18907.97 137
18909.27 138
18910.57 145
18911.87 137
18913.17 157
18914.47 133
18915.77 148
18917.07 144
18918.38 147
18919.68 146
18920.98 150
18922.28 142
18923.58 128
18924.88 126
18926.18 126
18927.48 149
18928.78 146
18930.08 137
18931.38 121
18932.68 137
18933.98 176
18935.29 124
18936.59 139
18937.89 147
18939.19 133
18940.49 134
18941.79 123
18943.09 135
18944.39 151
18945.70 113
18947.00 113
18948.30 148
18949.60 131
18950.90 132
18952.20 163
18953.51 140
18954.81 159
18956.11 148
18957.41 133
18958.71 131
18960.02 152
18961.32 143
18962.62 147
18963.92 172
18965.22 123
18966.53 128
18967.83 129
18969.13 132
18970.43 129
18971.73 148
18973.04 151
18974.34 162
18975.64 116
18976.94 129
18978.25 133
18979.55 143
18980.85 122
18982.16 126
18983.46 135
18984.76 129
18986.06 121
18987.37 117
18988.67 131
18989.97 116
18991.28 134
18992.58 138
18993.88 151
18995.18 141
18996.49 137
18997.79 135
18999.09 145
19000.40 156
19001.70 156
19003.00 136
19004.31 161
19005.61 119
19006.92 122
19008.22 148
19009.52 119
19010.83 132
19012.13 137
19013.43 130
19014.74 121
19016.04 137
19017.35 151
19018.65 146
19019.95 129
19021.26 147
19022.56 149
19023.87 134
19025.17 135
19026.47 136
19027.78 120
19029.08 140
19030.39 139
19031.69 125
19033.00 139
19034.30 151
19035.61 121
19036.91 146
19038.21 144
19039.52 130
19040.82 121
19042.13 123
19043.43 128
19044.74 150
19046.04 145
19047.35 138
19048.65 134
19049.96 132
19051.26 118
19052.57 155
19053.87 167
19055.18 131
19056.48 135
19057.79 123
19059.09 147
19060.40 145
19061.71 151
19063.01 110
19064.32 143
19065.62 162
19066.93 140
19068.23 151
19069.54 128
19070.85 128
19072.15 135
19073.46 135
19074.76 143
19076.07 140
19077.37 156
19078.68 151
19079.99 109
19081.29 101
19082.60 123
19083.91 131
19085.21 120
19086.52 150
19087.82 137
19089.13 142
19090.44 136
19091.74 128
19093.05 127
19094.36 130
19095.66 133
19096.97 130
19098.28 154
19099.58 164
19100.89 138
19102.20 139
19103.50 154
19104.81 137
19106.12 104
19107.42 120
19108.73 153
19110.04 153
19111.35 158
19112.65 110
19113.96 146
19115.27 124
19116.58 148
19117.88 131
19119.19 146
19120.50 151
19121.81 113
19123.11 142
19124.42 121
19125.73 107
19127.04 134
19128.34 146
19129.65 121
19130.96 126
19132.27 135
19133.57 148
19134.88 118
19136.19 109
19137.50 118
19138.81 117
19140.12 124
19141.42 151
19142.73 134
19144.04 158
19145.35 133
19146.66 145
19147.97 127
19149.27 115
19150.58 146
19151.89 117
19153.20 115
19154.51 128
19155.82 137
19157.13 137
19158.43 147
19159.74 124
19161.05 138
19162.36 137
19163.67 143
19164.98 126
19166.29 137
19167.60 112
19168.91 125
19170.22 114
19171.52 132
19172.83 138
19174.14 141
19175.45 141
19176.76 126
19178.07 136
19179.38 120
19180.69 118
19182.00 144
19183.31 135
19184.62 145
19185.93 137
19187.24 125
19188.55 134
19189.86 161
19191.17 98
19192.48 112
19193.79 122
19195.10 122
19196.41 129
19197.72 133
19199.03 160
19200.34 140
19201.65 118
19202.96 130
19204.27 115
19205.58 144
19206.89 162
19208.20 132
19209.51 133
19210.82 153
19212.13 185
19213.44 137
19214.75 112
19216.06 149
19217.38 108
19218.69 134
19220.00 119
19221.31 112
19222.62 137
19223.93 127
19225.24 142
19226.55 118
19227.86 115
19229.17 155
19230.49 149
19231.80 127
19233.11 129
19234.42 129
19235.73 133
19237.04 138
19238.35 135
19239.67 132
19240.98 91
19242.29 131
19243.60 115
19244.91 134
19246.22 133
19247.54 116
19248.85 148
19250.16 124
19251.47 126
19252.78 123
19254.10 141
19255.41 127
19256.72 115
19258.03 113
19259.34 121
19260.66 118
19261.97 114
19263.28 111
19264.59 124
19265.91 121
19267.22 121
19268.53 125
19269.84 126
19271.16 130
19272.47 122
19273.78 138
19275.10 127
19276.41 97
19277.72 126
19279.03 120
19280.35 137
19281.66 116
19282.97 117
19284.29 164
19285.60 164
19286.91 153
19288.23 130
19289.54 112
19290.85 124
19292.17 129
19293.48 119
19294.79 141
19296.11 123
19297.42 140
19298.73 136
19300.05 126
19301.36 133
19302.67 126
19303.99 153
19305.30 111
19306.62 115
19307.93 115
19309.24 116
19310.56 138
19311.87 138
19313.19 111
19314.50 128
19315.81 127
19317.13 131
19318.44 124
19319.76 125
19321.07 133
19322.39 127
19323.70 121
19325.01 143
19326.33 134
19327.64 114
19328.96 122
19330.27 114
19331.59 119
19332.90 130
19334.22 143
19335.53 125
19336.85 137
19338.16 112
19339.48 144
19340.79 134
19342.11 137
19343.42 126
19344.74 129
19346.05 120
19347.37 116
19348.68 117
19350.00 103
19351.31 128
19352.63 141
19353.94 132
19355.26 122
19356.58 131
19357.89 136
19359.21 123
19360.52 137
19361.84 114
19363.15 131
19364.47 114
19365.79 120
19367.10 126
19368.42 132
19369.73 107
19371.05 123
19372.37 114
19373.68 114
19375.00 133
19376.31 142
19377.63 122
19378.95 107
19380.26 123
19381.58 129
19382.90 135
19384.21 119
19385.53 127
19386.85 138
19388.16 127
19389.48 128
19390.80 124
19392.11 123
19393.43 146
19394.75 148
19396.06 145
19397.38 148
19398.70 133
19400.01 148
19401.33 158
19402.65 124
19403.97 124
19405.28 108
19406.60 158
19407.92 115
19409.23 116
19410.55 110
19411.87 144
19413.19 130
19414.50 111
19415.82 129
19417.14 131
19418.46 162
19419.77 119
19421.09 118
19422.41 113
19423.73 113
19425.05 123
19426.36 129
19427.68 135
19429.00 118
19430.32 124
19431.64 109
19432.95 123
19434.27 131
19435.59 131
19436.91 133
19438.23 116
19439.55 115
19440.86 120
19442.18 125
19443.50 112
19444.82 124
19446.14 122
19447.46 115
19448.78 121
19450.09 127
19451.41 123
19452.73 101
19454.05 105
19455.37 114
19456.69 134
19458.01 102
19459.33 117
19460.65 119
19461.97 105
19463.28 108
19464.60 107
19465.92 121
19467.24 104
19468.56 117
19469.88 121
19471.20 125
19472.52 132
19473.84 103
19475.16 109
19476.48 129
19477.80 99
19479.12 122
19480.44 119
19481.76 141
19483.08 139
19484.40 106
19485.72 107
19487.04 118
19488.36 122
19489.68 136
19491.00 135
19492.32 124
19493.64 125
19494.96 123
19496.28 105
19497.60 99
19498.92 124
19500.24 124
19501.56 116
19502.88 136
19504.20 122
19505.52 133
19506.84 142
19508.16 102
19509.49 87
19510.81 126
19512.13 142
19513.45 112
19514.77 119
19516.09 129
19517.41 122
19518.73 119
19520.05 100
19521.37 120
19522.70 113
19524.02 120
19525.34 156
19526.66 160
19527.98 125
19529.30 115
19530.62 116
19531.95 110
19533.27 112
19534.59 88
19535.91 102
19537.23 114
19538.55 119
19539.88 108
19541.20 94
19542.52 132
19543.84 131
19545.16 111
19546.49 114
19547.81 115
19549.13 127
19550.45 119
19551.77 138
19553.10 139
19554.42 114
19555.74 141
19557.06 119
19558.39 106
19559.71 123
19561.03 137
19562.35 117
19563.68 94
19565.00 112
19566.32 122
19567.64 133
19568.97 139
19570.29 118
19571.61 120
19572.94 150
19574.26 139
19575.58 148
19576.90 141
19578.23 133
19579.55 131
19580.87 107
19582.20 117
19583.52 127
19584.84 105
19586.17 123
19587.49 128
19588.81 142
19590.14 143
19591.46 157
19592.78 127
19594.11 139
19595.43 127
19596.76 126
19598.08 112
19599.40 147
19600.73 133
19602.05 108
19603.37 133
19604.70 143
19606.02 99
19607.35 100
19608.67 131
19610.00 127
19611.32 99
19612.64 127
19613.97 122
19615.29 111
19616.62 108
19617.94 115
19619.27 143
19620.59 140
19621.92 127
19623.24 126
19624.56 116
19625.89 115
19627.21 121
19628.54 155
19629.86 124
19631.19 132
19632.51 145
19633.84 133
19635.16 131
19636.49 107
19637.81 134
19639.14 110
19640.46 104
19641.79 117
19643.11 109
19644.44 116
19645.77 117
19647.09 135
19648.42 132
19649.74 110
19651.07 109
19652.39 114
19653.72 121
19655.04 117
19656.37 110
19657.70 131
19659.02 89
19660.35 99
19661.67 103
19663.00 107
19664.33 130
19665.65 97
19666.98 124
19668.30 108
19669.63 104
19670.96 107
19672.28 126
19673.61 107
19674.94 109
19676.26 83
19677.59 111
19678.92 120
19680.24 120
19681.57 136
19682.90 121
19684.22 123
19685.55 138
19686.88 129
19688.20 114
19689.53 111
19690.86 100
19692.18 116
19693.51 128
19694.84 106
19696.16 101
19697.49 99
19698.82 103
19700.15 142
19701.47 110
19702.80 110
19704.13 119
19705.46 111
19706.78 129
19708.11 113
19709.44 101
19710.77 141
19712.09 125
19713.42 144
19714.75 126
19716.08 124
19717.40 118
19718.73 112
19720.06 121
19721.39 112
19722.72 119
19724.04 120
19725.37 106
19726.70 121
19728.03 135
19729.36 113
19730.68 129
19732.01 108
19733.34 100
19734.67 124
19736.00 116
19737.33 110
19738.66 111
19739.98 101
19741.31 121
19742.64 131
19743.97 112
19745.30 123
19746.63 113
19747.96 113
19749.29 137
19750.61 121
19751.94 145
19753.27 122
19754.60 142
19755.93 128
19757.26 139
19758.59 131
19759.92 107
19761.25 104
19762.58 118
19763.91 146
19765.24 142
19766.57 108
19767.89 116
19769.22 138
19770.55 104
19771.88 98
19773.21 109
19774.54 144
19775.87 130
19777.20 107
19778.53 100
19779.86 107
19781.19 121
19782.52 134
19783.85 114
19785.18 105
19786.51 97
19787.84 119
19789.17 96
19790.50 94
19791.83 109
19793.16 125
19794.49 114
19795.83 119
19797.16 112
19798.49 90
19799.82 126
19801.15 124
19802.48 133
19803.81 110
19805.14 108
19806.47 112
19807.80 83
19809.13 93
19810.46 102
19811.79 128
19813.13 97
19814.46 120
19815.79 117
19817.12 133
19818.45 112
19819.78 126
19821.11 128
19822.44 111
19823.78 107
19825.11 121
19826.44 102
19827.77 95
19829.10 115
19830.43 107
19831.77 109
19833.10 115
19834.43 109
19835.76 114
19837.09 115
19838.42 101
19839.76 113
19841.09 92
19842.42 96
19843.75 118
19845.08 107
19846.42 93
19847.75 124
19849.08 103
19850.41 110
19851.75 129
19853.08 119
19854.41 107
19855.74 115
19857.08 124
19858.41 112
19859.74 115
19861.07 81
19862.41 122
19863.74 101
19865.07 105
19866.41 92
19867.74 105
19869.07 85
19870.40 97
19871.74 115
19873.07 120
19874.40 126
19875.74 118
19877.07 119
19878.40 99
19879.74 127
19881.07 125
19882.40 121
19883.74 112
19885.07 130
19886.40 94
19887.74 88
19889.07 118
19890.40 122
19891.74 117
19893.07 138
19894.41 124
19895.74 104
19897.07 107
19898.41 110
19899.74 121
19901.08 91
19902.41 108
19903.74 111
19905.08 99
19906.41 98
19907.75 98
19909.08 124
19910.41 116
19911.75 106
19913.08 111
19914.42 89
19915.75 108
19917.09 128
19918.42 96
19919.76 124
19921.09 111
19922.43 114
19923.76 112
19925.10 107
19926.43 97
19927.77 95
19929.10 103
19930.44 128
19931.77 93
19933.11 111
19934.44 108
19935.78 114
19937.11 136
19938.45 121
19939.78 124
19941.12 95
19942.45 90
19943.79 126
19945.12 129
19946.46 141
19947.79 135
19949.13 125
19950.47 149
19951.80 116
19953.14 103
19954.47 82
19955.81 119
19957.15 100
19958.48 121
19959.82 91
19961.15 124
19962.49 125
19963.83 115
19965.16 119
19966.50 114
19967.83 149
19969.17 109
19970.51 104
19971.84 123
19973.18 119
19974.52 109
19975.85 130
19977.19 124
19978.53 119
19979.86 111
19981.20 123
19982.54 121
19983.87 117
19985.21 135
19986.55 127
19987.88 111
19989.22 107
19990.56 123
19991.89 105
19993.23 111
19994.57 158
19995.91 126
19997.24 130
19998.58 124
19999.92 112
20001.26 114
20002.59 103
20003.93 140
20005.27 153
20006.61 106
20007.94 151
20009.28 127
20010.62 118
20011.96 128
20013.29 136
20014.63 124
20015.97 148
20017.31 98
20018.65 93
20019.98 102
20021.32 130
20022.66 112
20024.00 101
20025.34 123
20026.67 124
20028.01 93
20029.35 106
20030.69 102
20032.03 135
20033.37 153
20034.71 124
20036.04 118
20037.38 114
20038.72 118
20040.06 137
20041.40 119
20042.74 123
20044.08 125
20045.42 137
20046.75 114
20048.09 106
20049.43 126
20050.77 139
20052.11 148
20053.45 140
20054.79 106
20056.13 108
20057.47 126
20058.81 119
20060.15 106
20061.49 119
20062.82 128
20064.16 126
20065.50 123
20066.84 117
20068.18 116
20069.52 153
20070.86 141
20072.20 105
20073.54 126
20074.88 116
20076.22 134
20077.56 119
20078.90 134
20080.24 127
20081.58 120
20082.92 151
20084.26 126
20085.60 132
20086.94 102
20088.28 146
20089.62 121
20090.96 108
20092.30 107
20093.64 145
20094.99 151
20096.33 126
20097.67 98
20099.01 94
20100.35 120
20101.69 105
20103.03 124
20104.37 106
20105.71 124
20107.05 135
20108.39 118
20109.73 116
20111.08 129
20112.42 123
20113.76 112
20115.10 115
20116.44 137
20117.78 114
20119.12 137
20120.46 110
20121.81 102
20123.15 99
20124.49 111
20125.83 130
20127.17 123
20128.51 122
20129.86 141
20131.20 106
20132.54 119
20133.88 123
20135.22 116
20136.56 122
20137.91 119
20139.25 123
