# Supplementary material for: MALDI-TOF MS typing enables the classification of brewing yeasts of the genus Saccharomyces to major beer styles
Source: PLoS One. 2017 Aug 9;12(8):e0181694. doi: 10.1371/journal.pone.0181694 (PMC5549903; doi:10.1371/journal.pone.0181694)
Supplement: S12 File — The directory includes 90 raw files and was zipped to “.zip”; the folder has three strains with 30 spectra per strain; S1 Text explains the raw files with an example and Table 1 represents the yeast strains used within the experiment. (ZIP) [file pone.0181694.s015.zip › 34-36/30624-PI105-Dias-Dias-Dias-YPG-18h-E-E_2015-08-07__0_F7_1.dat]

2000.64 2631
2001.06 2510
2001.49 2164
2001.91 2307
2002.33 2661
2002.75 2453
2003.17 2345
2003.60 2583
2004.02 2501
2004.44 2393
2004.86 2538
2005.28 2415
2005.70 2479
2006.13 2468
2006.55 2343
2006.97 2298
2007.39 2416
2007.82 2445
2008.24 2435
2008.66 2605
2009.08 2396
2009.51 2436
2009.93 2426
2010.35 2259
2010.77 2486
2011.20 2404
2011.62 2443
2012.04 2235
2012.46 2009
2012.89 2168
2013.31 2227
2013.73 2415
2014.15 2125
2014.58 2340
2015.00 2304
2015.42 1975
2015.85 1960
2016.27 2326
2016.69 2126
2017.12 2147
2017.54 2353
2017.96 2281
2018.39 2409
2018.81 2348
2019.23 2409
2019.66 2337
2020.08 2585
2020.50 2614
2020.93 2344
2021.35 2229
2021.78 2386
2022.20 2548
2022.62 2458
2023.05 2424
2023.47 2349
2023.89 2455
2024.32 2263
2024.74 2399
2025.17 2159
2025.59 2403
2026.01 2372
2026.44 2250
2026.86 2472
2027.29 2368
2027.71 2267
2028.14 2074
2028.56 2309
2028.99 2260
2029.41 2110
2029.83 2083
2030.26 1996
2030.68 2125
2031.11 2042
2031.53 1911
2031.96 2059
2032.38 1919
2032.81 2005
2033.23 1994
2033.66 1996
2034.08 2026
2034.51 2105
2034.93 2223
2035.36 2203
2035.78 2116
2036.21 2230
2036.63 2419
2037.06 2273
2037.48 2375
2037.91 2367
2038.33 2535
2038.76 2604
2039.19 2294
2039.61 2385
2040.04 2558
2040.46 2394
2040.89 2298
2041.31 2414
2041.74 2508
2042.17 2416
2042.59 2380
2043.02 2207
2043.44 2343
2043.87 2300
2044.30 2414
2044.72 2438
2045.15 2257
2045.57 2252
2046.00 2188
2046.43 2301
2046.85 2411
2047.28 2179
2047.71 2139
2048.13 2220
2048.56 2078
2048.99 2111
2049.41 2363
2049.84 2052
2050.27 2030
2050.69 2189
2051.12 2174
2051.55 2111
2051.97 2164
2052.40 2061
2052.83 2081
2053.25 2113
2053.68 2147
2054.11 2175
2054.54 2026
2054.96 2205
2055.39 2120
2055.82 2146
2056.24 2095
2056.67 2017
2057.10 2004
2057.53 2166
2057.95 2088
2058.38 2127
2058.81 2068
2059.24 2036
2059.66 2193
2060.09 2189
2060.52 2332
2060.95 2339
2061.38 2312
2061.80 2234
2062.23 2425
2062.66 2491
2063.09 2342
2063.52 2293
2063.94 2224
2064.37 2131
2064.80 2104
2065.23 2355
2065.66 2195
2066.09 2243
2066.51 2671
2066.94 2579
2067.37 2497
2067.80 2487
2068.23 2538
2068.66 2536
2069.08 2536
2069.51 2334
2069.94 2141
2070.37 2366
2070.80 2369
2071.23 2212
2071.66 2318
2072.09 2177
2072.52 2193
2072.94 2272
2073.37 2230
2073.80 2308
2074.23 2161
2074.66 2117
2075.09 2148
2075.52 2083
2075.95 2017
2076.38 2029
2076.81 2164
2077.24 2215
2077.67 2043
2078.10 2071
2078.53 2156
2078.96 2065
2079.39 2103
2079.82 2100
2080.25 2163
2080.68 2432
2081.11 2314
2081.54 2334
2081.97 2469
2082.40 2489
2082.83 2379
2083.26 2527
2083.69 2357
2084.12 2198
2084.55 2315
2084.98 2403
2085.41 2225
2085.84 2337
2086.27 2444
2086.70 2256
2087.13 2286
2087.56 2461
2087.99 2516
2088.42 2278
2088.85 2331
2089.28 2160
2089.71 2213
2090.14 2187
2090.57 2166
2091.01 2305
2091.44 2276
2091.87 2413
2092.30 2482
2092.73 2323
2093.16 2447
2093.59 2462
2094.02 2571
2094.45 2749
2094.89 2683
2095.32 2867
2095.75 2682
2096.18 2703
2096.61 2493
2097.04 2499
2097.47 2533
2097.91 2497
2098.34 2428
2098.77 2397
2099.20 2192
2099.63 2222
2100.07 2193
2100.50 2431
2100.93 2280
2101.36 2083
2101.79 2280
2102.23 2112
2102.66 2009
2103.09 2052
2103.52 1946
2103.95 2021
2104.39 1894
2104.82 1955
2105.25 2279
2105.68 2208
2106.12 2095
2106.55 2238
2106.98 2238
2107.41 2257
2107.85 2072
2108.28 2225
2108.71 2332
2109.14 2346
2109.58 2362
2110.01 2534
2110.44 2569
2110.88 2281
2111.31 2506
2111.74 2426
2112.18 2288
2112.61 2324
2113.04 2242
2113.48 2166
2113.91 2225
2114.34 1958
2114.78 2084
2115.21 2394
2115.64 2518
2116.08 2323
2116.51 2259
2116.94 1983
2117.38 2068
2117.81 2011
2118.24 2119
2118.68 2142
2119.11 1897
2119.55 2014
2119.98 2059
2120.41 2092
2120.85 1886
2121.28 1851
2121.72 2144
2122.15 1973
2122.58 1993
2123.02 2157
2123.45 2188
2123.89 2120
2124.32 2109
2124.75 2215
2125.19 2032
2125.62 2200
2126.06 2440
2126.49 2223
2126.93 2080
2127.36 1906
2127.80 2038
2128.23 2185
2128.67 2213
2129.10 2174
2129.54 2187
2129.97 2311
2130.41 2530
2130.84 2304
2131.28 2520
2131.71 2454
2132.15 2580
2132.58 2750
2133.02 2558
2133.45 2601
2133.89 2439
2134.32 2241
2134.76 2414
2135.19 2404
2135.63 2287
2136.06 2309
2136.50 2129
2136.94 2137
2137.37 2246
2137.81 2115
2138.24 2187
2138.68 2351
2139.12 2263
2139.55 2058
2139.99 2134
2140.42 2231
2140.86 2223
2141.30 2281
2141.73 2333
2142.17 2408
2142.60 2167
2143.04 2147
2143.48 2073
2143.91 2250
2144.35 2196
2144.79 2137
2145.22 2109
2145.66 2254
2146.09 2011
2146.53 1988
2146.97 1998
2147.40 1918
2147.84 2162
2148.28 2390
2148.72 2568
2149.15 2517
2149.59 2597
2150.03 2710
2150.46 2718
2150.90 2877
2151.34 3100
2151.77 3092
2152.21 3235
2152.65 3234
2153.09 3044
2153.52 3038
2153.96 3029
2154.40 2709
2154.84 2516
2155.27 2712
2155.71 2646
2156.15 2495
2156.59 2312
2157.02 2330
2157.46 2411
2157.90 2205
2158.34 2190
2158.78 2203
2159.21 2093
2159.65 2102
2160.09 2193
2160.53 2144
2160.97 2112
2161.40 2069
2161.84 2201
2162.28 2220
2162.72 2253
2163.16 2108
2163.59 2226
2164.03 2215
2164.47 2152
2164.91 2208
2165.35 2326
2165.79 2237
2166.23 2160
2166.66 2346
2167.10 2199
2167.54 2294
2167.98 2332
2168.42 2534
2168.86 2478
2169.30 2395
2169.74 2441
2170.18 2471
2170.61 2322
2171.05 2362
2171.49 2474
2171.93 2807
2172.37 2763
2172.81 2623
2173.25 2719
2173.69 2543
2174.13 2754
2174.57 2735
2175.01 2755
2175.45 2730
2175.89 2682
2176.33 2696
2176.77 2418
2177.21 2805
2177.65 2650
2178.09 2695
2178.53 2927
2178.97 2901
2179.41 2940
2179.85 2824
2180.29 2716
2180.73 2941
2181.17 2645
2181.61 2444
2182.05 2457
2182.49 2655
2182.93 2645
2183.37 2491
2183.81 2520
2184.25 2404
2184.69 2461
2185.13 2182
2185.57 2270
2186.01 2414
2186.45 2458
2186.89 2252
2187.33 2438
2187.77 2519
2188.21 2525
2188.65 2410
2189.10 2701
2189.54 2606
2189.98 2801
2190.42 2884
2190.86 2835
2191.30 3126
2191.74 2968
2192.18 2928
2192.62 2836
2193.07 2907
2193.51 2873
2193.95 2940
2194.39 2976
2194.83 2855
2195.27 2749
2195.71 2896
2196.16 2856
2196.60 3056
2197.04 2863
2197.48 2928
2197.92 2916
2198.37 2898
2198.81 2971
2199.25 2855
2199.69 3047
2200.13 2913
2200.58 2891
2201.02 2667
2201.46 2850
2201.90 2835
2202.34 2768
2202.79 2769
2203.23 2631
2203.67 2763
2204.11 2733
2204.56 2829
2205.00 2582
2205.44 2844
2205.88 2762
2206.33 2943
2206.77 2745
2207.21 2800
2207.65 2931
2208.10 3002
2208.54 2841
2208.98 2852
2209.43 3112
2209.87 3064
2210.31 2771
2210.76 2722
2211.20 2806
2211.64 2932
2212.09 3130
2212.53 2958
2212.97 2869
2213.42 2942
2213.86 3036
2214.30 2957
2214.75 2915
2215.19 2926
2215.63 3038
2216.08 2981
2216.52 2893
2216.96 2647
2217.41 2745
2217.85 2791
2218.30 2583
2218.74 2575
2219.18 2594
2219.63 2641
2220.07 2757
2220.52 2731
2220.96 2767
2221.40 2895
2221.85 2573
2222.29 2846
2222.74 3102
2223.18 3327
2223.63 3741
2224.07 3800
2224.51 3893
2224.96 4289
2225.40 4511
2225.85 4505
2226.29 4736
2226.74 4849
2227.18 4761
2227.63 4454
2228.07 4665
2228.52 4283
2228.96 4014
2229.41 3780
2229.85 3549
2230.30 3585
2230.74 3326
2231.19 3292
2231.63 3203
2232.08 3358
2232.52 3354
2232.97 3385
2233.41 3469
2233.86 3287
2234.30 3284
2234.75 3518
2235.20 3473
2235.64 3321
2236.09 3342
2236.53 3235
2236.98 3424
2237.42 3270
2237.87 3128
2238.32 3232
2238.76 3087
2239.21 3120
2239.65 3190
2240.10 3371
2240.55 3485
2240.99 3370
2241.44 3113
2241.88 3197
2242.33 3283
2242.78 3353
2243.22 3168
2243.67 3112
2244.12 3239
2244.56 3224
2245.01 3231
2245.46 3085
2245.90 3157
2246.35 3186
2246.80 3151
2247.24 3075
2247.69 3055
2248.14 3126
2248.58 2985
2249.03 3208
2249.48 3045
2249.92 3037
2250.37 3099
2250.82 3074
2251.27 3188
2251.71 3036
2252.16 3023
2252.61 2994
2253.05 2988
2253.50 3064
2253.95 2991
2254.40 2927
2254.84 2900
2255.29 2995
2255.74 3092
2256.19 3086
2256.64 2800
2257.08 2725
2257.53 2758
2257.98 2703
2258.43 2880
2258.87 2549
2259.32 2693
2259.77 2791
2260.22 3042
2260.67 2867
2261.11 2994
2261.56 2871
2262.01 2819
2262.46 3069
2262.91 3232
2263.36 3435
2263.80 3482
2264.25 3563
2264.70 3591
2265.15 3736
2265.60 3586
2266.05 3493
2266.50 3571
2266.94 3295
2267.39 3241
2267.84 3186
2268.29 3417
2268.74 3411
2269.19 3393
2269.64 3613
2270.09 3740
2270.54 3652
2270.99 3746
2271.43 3700
2271.88 3587
2272.33 3748
2272.78 3901
2273.23 3975
2273.68 3893
2274.13 3880
2274.58 3932
2275.03 3733
2275.48 3618
2275.93 3275
2276.38 3259
2276.83 3340
2277.28 3305
2277.73 3241
2278.18 3206
2278.63 2950
2279.08 3117
2279.53 2887
2279.98 2822
2280.43 3110
2280.88 3120
2281.33 2806
2281.78 3023
2282.23 3110
2282.68 2964
2283.13 3285
2283.58 3143
2284.03 3076
2284.48 3164
2284.93 3096
2285.38 2986
2285.83 3054
2286.28 2815
2286.73 2832
2287.18 2959
2287.63 2994
2288.08 3228
2288.54 3168
2288.99 3241
2289.44 3506
2289.89 3744
2290.34 4290
2290.79 4638
2291.24 4952
2291.69 5501
2292.14 5623
2292.60 5643
2293.05 5917
2293.50 5907
2293.95 5665
2294.40 5408
2294.85 5003
2295.30 4923
2295.76 4639
2296.21 4097
2296.66 3987
2297.11 3798
2297.56 3542
2298.01 3375
2298.47 3378
2298.92 3034
2299.37 3141
2299.82 3229
2300.27 3028
2300.73 3041
2301.18 2931
2301.63 2901
2302.08 2922
2302.53 2937
2302.99 2853
2303.44 2855
2303.89 2763
2304.34 2813
2304.80 2865
2305.25 2726
2305.70 2790
2306.15 2696
2306.61 2799
2307.06 2729
2307.51 2705
2307.96 2880
2308.42 2892
2308.87 2892
2309.32 2925
2309.78 2998
2310.23 3146
2310.68 3054
2311.14 3232
2311.59 3229
2312.04 3351
2312.49 3317
2312.95 3322
2313.40 3424
2313.85 3423
2314.31 3107
2314.76 3140
2315.22 2977
2315.67 2708
2316.12 2926
2316.58 2991
2317.03 2944
2317.48 2996
2317.94 2947
2318.39 2943
2318.84 2754
2319.30 3010
2319.75 2920
2320.21 3100
2320.66 3140
2321.11 3039
2321.57 2997
2322.02 3127
2322.48 3115
2322.93 2904
2323.39 2878
2323.84 2897
2324.29 2966
2324.75 2954
2325.20 2965
2325.66 2979
2326.11 2988
2326.57 2895
2327.02 3037
2327.48 2943
2327.93 2972
2328.39 3098
2328.84 3059
2329.30 3135
2329.75 3326
2330.21 3256
2330.66 3489
2331.12 3569
2331.57 3230
2332.03 3342
2332.48 3257
2332.94 3374
2333.39 3237
2333.85 3145
2334.30 3157
2334.76 3025
2335.21 2923
2335.67 2656
2336.12 2711
2336.58 2687
2337.03 3035
2337.49 2970
2337.95 2940
2338.40 2993
2338.86 3070
2339.31 3094
2339.77 3308
2340.23 3296
2340.68 3557
2341.14 3926
2341.59 4483
2342.05 4361
2342.51 4167
2342.96 4101
2343.42 3950
2343.87 3911
2344.33 4004
2344.79 3929
2345.24 3787
2345.70 3447
2346.16 3428
2346.61 3411
2347.07 3677
2347.53 3518
2347.98 3638
2348.44 3551
2348.90 3467
2349.35 3355
2349.81 3417
2350.27 3455
2350.72 3165
2351.18 3130
2351.64 2943
2352.10 2906
2352.55 2789
2353.01 2861
2353.47 2800
2353.92 2805
2354.38 2870
2354.84 2631
2355.30 2654
2355.75 2642
2356.21 2592
2356.67 2594
2357.13 2717
2357.58 2789
2358.04 2544
2358.50 2420
2358.96 2700
2359.41 2613
2359.87 2520
2360.33 2634
2360.79 2678
2361.25 2519
2361.70 2607
2362.16 2747
2362.62 2736
2363.08 2630
2363.54 2853
2363.99 2822
2364.45 2751
2364.91 2770
2365.37 2747
2365.83 2733
2366.29 2846
2366.75 2696
2367.20 2852
2367.66 3015
2368.12 3078
2368.58 2970
2369.04 2832
2369.50 2873
2369.96 2970
2370.42 3252
2370.87 3300
2371.33 3186
2371.79 3093
2372.25 3187
2372.71 3167
2373.17 3164
2373.63 2939
2374.09 3144
2374.55 3405
2375.01 3235
2375.47 3223
2375.92 2948
2376.38 2895
2376.84 3067
2377.30 3269
2377.76 3277
2378.22 3085
2378.68 3087
2379.14 3133
2379.60 3188
2380.06 3143
2380.52 3142
2380.98 3117
2381.44 2921
2381.90 2859
2382.36 2988
2382.82 2769
2383.28 2756
2383.74 2649
2384.20 2636
2384.66 2667
2385.12 2767
2385.58 2482
2386.04 2441
2386.50 2327
2386.96 2512
2387.42 2524
2387.88 2448
2388.35 2373
2388.81 2399
2389.27 2482
2389.73 2649
2390.19 2363
2390.65 2407
2391.11 2351
2391.57 2517
2392.03 2659
2392.49 2583
2392.95 2578
2393.42 2614
2393.88 2730
2394.34 2744
2394.80 2589
2395.26 2525
2395.72 2625
2396.18 2601
2396.64 2651
2397.11 2569
2397.57 2529
2398.03 2721
2398.49 2655
2398.95 2508
2399.41 2676
2399.88 2748
2400.34 2415
2400.80 2702
2401.26 2824
2401.72 2618
2402.18 2657
2402.65 2855
2403.11 2711
2403.57 2581
2404.03 2570
2404.49 2517
2404.96 2526
2405.42 2649
2405.88 2631
2406.34 2641
2406.81 2664
2407.27 2545
2407.73 2777
2408.19 2815
2408.66 2925
2409.12 2797
2409.58 2654
2410.04 2572
2410.51 2686
2410.97 2619
2411.43 2547
2411.90 2545
2412.36 2387
2412.82 2340
2413.28 2423
2413.75 2410
2414.21 2411
2414.67 2615
2415.14 2665
2415.60 2630
2416.06 2608
2416.53 2440
2416.99 2757
2417.45 3010
2417.92 3058
2418.38 3036
2418.84 3153
2419.31 3315
2419.77 3255
2420.23 3238
2420.70 3492
2421.16 3648
2421.63 3384
2422.09 3064
2422.55 3256
2423.02 3206
2423.48 2936
2423.95 2949
2424.41 3003
2424.87 2888
2425.34 3010
2425.80 3044
2426.27 3153
2426.73 3281
2427.20 3460
2427.66 3534
2428.12 3862
2428.59 3968
2429.05 4146
2429.52 4209
2429.98 4053
2430.45 4171
2430.91 3919
2431.38 3863
2431.84 3570
2432.31 3487
2432.77 3334
2433.24 3188
2433.70 2895
2434.17 2958
2434.63 3002
2435.10 2938
2435.56 2833
2436.03 2939
2436.49 2963
2436.96 2980
2437.42 2888
2437.89 2787
2438.35 2860
2438.82 2951
2439.28 3171
2439.75 3463
2440.21 3393
2440.68 3452
2441.15 3565
2441.61 3683
2442.08 3767
2442.54 3707
2443.01 3832
2443.48 4109
2443.94 3954
2444.41 3738
2444.87 3511
2445.34 3224
2445.81 3185
2446.27 3070
2446.74 3144
2447.20 2929
2447.67 2809
2448.14 2772
2448.60 2762
2449.07 2790
2449.54 2650
2450.00 2802
2450.47 2754
2450.94 2624
2451.40 2516
2451.87 2536
2452.34 2710
2452.80 2714
2453.27 2639
2453.74 2701
2454.20 2454
2454.67 2355
2455.14 2503
2455.60 2689
2456.07 2757
2456.54 2605
2457.01 2545
2457.47 2598
2457.94 2747
2458.41 2818
2458.87 2811
2459.34 2529
2459.81 2634
2460.28 2563
2460.74 2647
2461.21 2708
2461.68 2629
2462.15 2647
2462.62 2643
2463.08 2756
2463.55 2718
2464.02 2809
2464.49 2662
2464.95 2680
2465.42 2675
2465.89 2528
2466.36 2669
2466.83 2595
2467.29 2663
2467.76 2784
2468.23 2920
2468.70 3082
2469.17 2936
2469.64 2740
2470.10 2748
2470.57 2686
2471.04 2912
2471.51 2944
2471.98 2903
2472.45 2797
2472.92 2736
2473.39 2758
2473.85 2652
2474.32 2517
2474.79 2570
2475.26 2601
2475.73 2771
2476.20 2743
2476.67 2724
2477.14 2615
2477.61 2554
2478.08 2660
2478.54 2753
2479.01 2730
2479.48 2954
2479.95 2883
2480.42 2819
2480.89 2827
2481.36 2855
2481.83 2882
2482.30 2996
2482.77 2760
2483.24 2876
2483.71 2680
2484.18 2787
2484.65 2724
2485.12 2780
2485.59 2856
2486.06 2737
2486.53 2890
2487.00 2769
2487.47 2624
2487.94 2511
2488.41 2703
2488.88 2807
2489.35 2798
2489.82 2432
2490.29 2622
2490.76 2729
2491.23 2594
2491.70 2540
2492.17 2601
2492.64 2542
2493.11 2673
2493.58 2755
2494.05 2677
2494.52 2769
2495.00 2790
2495.47 2822
2495.94 2859
2496.41 2745
2496.88 2729
2497.35 2769
2497.82 2771
2498.29 2849
2498.76 2907
2499.23 3066
2499.71 2919
2500.18 2752
2500.65 2630
2501.12 2897
2501.59 2635
2502.06 2649
2502.53 2432
2503.01 2429
2503.48 2463
2503.95 2495
2504.42 2434
2504.89 2435
2505.36 2410
2505.84 2460
2506.31 2544
2506.78 2335
2507.25 2310
2507.72 2677
2508.20 2755
2508.67 2743
2509.14 2741
2509.61 2778
2510.08 2655
2510.56 3017
2511.03 3093
2511.50 2965
2511.97 2995
2512.45 3069
2512.92 2954
2513.39 3235
2513.86 3198
2514.34 3088
2514.81 3295
2515.28 3477
2515.75 3212
2516.23 3175
2516.70 3048
2517.17 3017
2517.65 2896
2518.12 2772
2518.59 2804
2519.07 2628
2519.54 2690
2520.01 2619
2520.48 2678
2520.96 2684
2521.43 2597
2521.90 2477
2522.38 2695
2522.85 2654
2523.32 2548
2523.80 2574
2524.27 2638
2524.75 2695
2525.22 2641
2525.69 2581
2526.17 2484
2526.64 2430
2527.11 2712
2527.59 2693
2528.06 2782
2528.54 2887
2529.01 2793
2529.48 2732
2529.96 2848
2530.43 2904
2530.91 2805
2531.38 2977
2531.85 2913
2532.33 2854
2532.80 2944
2533.28 2773
2533.75 3024
2534.23 2945
2534.70 2779
2535.18 2715
2535.65 2725
2536.12 2675
2536.60 2742
2537.07 2531
2537.55 2585
2538.02 2696
2538.50 2659
2538.97 2904
2539.45 2616
2539.92 2644
2540.40 2655
2540.87 2630
2541.35 2662
2541.82 2910
2542.30 2650
2542.77 2804
2543.25 2914
2543.73 3000
2544.20 2900
2544.68 2931
2545.15 2818
2545.63 2721
2546.10 2897
2546.58 2993
2547.05 3164
2547.53 3459
2548.01 3540
2548.48 3689
2548.96 3632
2549.43 3603
2549.91 3967
2550.39 3792
2550.86 4069
2551.34 3965
2551.81 3727
2552.29 3760
2552.77 3363
2553.24 3501
2553.72 3593
2554.20 3396
2554.67 3220
2555.15 3523
2555.62 3757
2556.10 3732
2556.58 3839
2557.05 4114
2557.53 4441
2558.01 4271
2558.48 4244
2558.96 4235
2559.44 4242
2559.91 4100
2560.39 3764
2560.87 3559
2561.35 3284
2561.82 3049
2562.30 3009
2562.78 3073
2563.25 3056
2563.73 2749
2564.21 2770
2564.69 2525
2565.16 2664
2565.64 2611
2566.12 2559
2566.60 2811
2567.07 2603
2567.55 2377
2568.03 2484
2568.51 2681
2568.98 2504
2569.46 2444
2569.94 2468
2570.42 2464
2570.90 2498
2571.37 2404
2571.85 2258
2572.33 2354
2572.81 2425
2573.29 2200
2573.76 2353
2574.24 2592
2574.72 2504
2575.20 2463
2575.68 2491
2576.16 2482
2576.63 2437
2577.11 2520
2577.59 2402
2578.07 2448
2578.55 2644
2579.03 2544
2579.51 2178
2579.98 2271
2580.46 2404
2580.94 2306
2581.42 2301
2581.90 2244
2582.38 2436
2582.86 2407
2583.34 2398
2583.82 2423
2584.30 2380
2584.77 2331
2585.25 2241
2585.73 2395
2586.21 2476
2586.69 2639
2587.17 2411
2587.65 2380
2588.13 2545
2588.61 2564
2589.09 2522
2589.57 2578
2590.05 2713
2590.53 2618
2591.01 2634
2591.49 2696
2591.97 2479
2592.45 2519
2592.93 2508
2593.41 2609
2593.89 2787
2594.37 2935
2594.85 2749
2595.33 2912
2595.81 2828
2596.29 2909
2596.77 3033
2597.25 3358
2597.73 3149
2598.21 2857
2598.69 2932
2599.17 2858
2599.65 2979
2600.13 2590
2600.61 2658
2601.09 2693
2601.57 2440
2602.06 2594
2602.54 2700
2603.02 2816
2603.50 2692
2603.98 2517
2604.46 2406
2604.94 2423
2605.42 2447
2605.90 2515
2606.38 2528
2606.87 2462
2607.35 2401
2607.83 2484
2608.31 2453
2608.79 2722
2609.27 2646
2609.75 2589
2610.24 2783
2610.72 2635
2611.20 2661
2611.68 2730
2612.16 2929
2612.64 2918
2613.13 2998
2613.61 3044
2614.09 3146
2614.57 2898
2615.05 2982
2615.54 2958
2616.02 2985
2616.50 2899
2616.98 3174
2617.46 2755
2617.95 2598
2618.43 2684
2618.91 2576
2619.39 2464
2619.88 2642
2620.36 2454
2620.84 2278
2621.32 2455
2621.81 2527
2622.29 2472
2622.77 2409
2623.26 2452
2623.74 2339
2624.22 2595
2624.70 2313
2625.19 2245
2625.67 2592
2626.15 2556
2626.64 2405
2627.12 2360
2627.60 2351
2628.09 2373
2628.57 2347
2629.05 2491
2629.54 2418
2630.02 2408
2630.50 2633
2630.99 2744
2631.47 2602
2631.95 2513
2632.44 2633
2632.92 2660
2633.40 2621
2633.89 2827
2634.37 2579
2634.85 2776
2635.34 2535
2635.82 2387
2636.31 2474
2636.79 2464
2637.27 2459
2637.76 2523
2638.24 2450
2638.73 2443
2639.21 2250
2639.70 2501
2640.18 2573
2640.66 2781
2641.15 2676
2641.63 2692
2642.12 2525
2642.60 2486
2643.09 2546
2643.57 2587
2644.06 2591
2644.54 2447
2645.03 2318
2645.51 2441
2646.00 2492
2646.48 2506
2646.97 2468
2647.45 2339
2647.94 2325
2648.42 2376
2648.91 2592
2649.39 2617
2649.88 2546
2650.36 2506
2650.85 2551
2651.33 2657
2651.82 2643
2652.30 2703
2652.79 2683
2653.27 2642
2653.76 2691
2654.24 2707
2654.73 2474
2655.22 2356
2655.70 2452
2656.19 2401
2656.67 2501
2657.16 2537
2657.65 2511
2658.13 2487
2658.62 2452
2659.10 2406
2659.59 2377
2660.08 2386
2660.56 2334
2661.05 2435
2661.53 2582
2662.02 2437
2662.51 2368
2662.99 2314
2663.48 2513
2663.97 2423
2664.45 2291
2664.94 2532
2665.43 2527
2665.91 2448
2666.40 2437
2666.89 2329
2667.37 2230
2667.86 2250
2668.35 2598
2668.83 2482
2669.32 2513
2669.81 2419
2670.29 2372
2670.78 2350
2671.27 2454
2671.76 2583
2672.24 2819
2672.73 2821
2673.22 2823
2673.71 3187
2674.19 3200
2674.68 3293
2675.17 3447
2675.66 3673
2676.14 3761
2676.63 3745
2677.12 3832
2677.61 3708
2678.09 3635
2678.58 3584
2679.07 3461
2679.56 3498
2680.05 3330
2680.53 3213
2681.02 3208
2681.51 3089
2682.00 3240
2682.49 3457
2682.97 3529
2683.46 3693
2683.95 3552
2684.44 3659
2684.93 3939
2685.42 3770
2685.91 3732
2686.39 3665
2686.88 3643
2687.37 3625
2687.86 3552
2688.35 3555
2688.84 3200
2689.33 3183
2689.81 3204
2690.30 2799
2690.79 2486
2691.28 2593
2691.77 2573
2692.26 2571
2692.75 2477
2693.24 2745
2693.73 2587
2694.22 2674
2694.71 2486
2695.20 2439
2695.68 2496
2696.17 2379
2696.66 2339
2697.15 2468
2697.64 2603
2698.13 2725
2698.62 2571
2699.11 2367
2699.60 2666
2700.09 2561
2700.58 2600
2701.07 2642
2701.56 2677
2702.05 2850
2702.54 2940
2703.03 3097
2703.52 2907
2704.01 2995
2704.50 2805
2704.99 2615
2705.48 2814
2705.97 2867
2706.46 2699
2706.95 2735
2707.44 2634
2707.93 2500
2708.42 2438
2708.92 2447
2709.41 2570
2709.90 2586
2710.39 2706
2710.88 2743
2711.37 2511
2711.86 2470
2712.35 2400
2712.84 2293
2713.33 2329
2713.82 2608
2714.31 2550
2714.81 2417
2715.30 2457
2715.79 2384
2716.28 2590
2716.77 2582
2717.26 2688
2717.75 2691
2718.24 2640
2718.74 2578
2719.23 2572
2719.72 2377
2720.21 2521
2720.70 2522
2721.19 2446
2721.69 2626
2722.18 2853
2722.67 2728
2723.16 2910
2723.65 3125
2724.15 2945
2724.64 3201
2725.13 3337
2725.62 3131
2726.11 3113
2726.61 3035
2727.10 3027
2727.59 2825
2728.08 2746
2728.58 2688
2729.07 2496
2729.56 2240
2730.05 2502
2730.55 2468
2731.04 2305
2731.53 2412
2732.02 2330
2732.52 2527
2733.01 2614
2733.50 2607
2733.99 2507
2734.49 2703
2734.98 2742
2735.47 2715
2735.97 3004
2736.46 2980
2736.95 2867
2737.45 2644
2737.94 2785
2738.43 2857
2738.93 2631
2739.42 2975
2739.91 2960
2740.41 2890
2740.90 2810
2741.39 2880
2741.89 2800
2742.38 2671
2742.87 2543
2743.37 2561
2743.86 2547
2744.36 2352
2744.85 2550
2745.34 2493
2745.84 2448
2746.33 2502
2746.82 2437
2747.32 2484
2747.81 2434
2748.31 2337
2748.80 2417
2749.30 2518
2749.79 2572
2750.28 2336
2750.78 2422
2751.27 2559
2751.77 2586
2752.26 2506
2752.76 2452
2753.25 2683
2753.75 2661
2754.24 2742
2754.74 2856
2755.23 2995
2755.72 2911
2756.22 3198
2756.71 3194
2757.21 3098
2757.70 3517
2758.20 3176
2758.69 2972
2759.19 3138
2759.69 3221
2760.18 3046
2760.68 2701
2761.17 2647
2761.67 2516
2762.16 2449
2762.66 2639
2763.15 2783
2763.65 2770
2764.14 2697
2764.64 2548
2765.14 2691
2765.63 2623
2766.13 2565
2766.62 2676
2767.12 2738
2767.61 2721
2768.11 2665
2768.61 2629
2769.10 2762
2769.60 2707
2770.09 2476
2770.59 2585
2771.09 2434
2771.58 2588
2772.08 2602
2772.58 2850
2773.07 2843
2773.57 2704
2774.06 2876
2774.56 3095
2775.06 3233
2775.55 3168
2776.05 3420
2776.55 3541
2777.04 3484
2777.54 3730
2778.04 4002
2778.54 4162
2779.03 4156
2779.53 3873
2780.03 3847
2780.52 3850
2781.02 3713
2781.52 3549
2782.01 3406
2782.51 3123
2783.01 3141
2783.51 2847
2784.00 2828
2784.50 2881
2785.00 2946
2785.50 2800
2785.99 2802
2786.49 2591
2786.99 2812
2787.49 2771
2787.98 2655
2788.48 2616
2788.98 2701
2789.48 2530
2789.98 2570
2790.47 2322
2790.97 2228
2791.47 2327
2791.97 2428
2792.47 2420
2792.96 2292
2793.46 2418
2793.96 2350
2794.46 2450
2794.96 2712
2795.46 2951
2795.95 2881
2796.45 2973
2796.95 3090
2797.45 3585
2797.95 3836
2798.45 4062
2798.95 3969
2799.44 4278
2799.94 4288
2800.44 4361
2800.94 4136
2801.44 4053
2801.94 3606
2802.44 3444
2802.94 3458
2803.44 3625
2803.93 3351
2804.43 3260
2804.93 3361
2805.43 3370
2805.93 3677
2806.43 3881
2806.93 4058
2807.43 4493
2807.93 4687
2808.43 4893
2808.93 5056
2809.43 5421
2809.93 5596
2810.43 5583
2810.93 5587
2811.43 5247
2811.93 4910
2812.43 4904
2812.93 4624
2813.43 4297
2813.93 4084
2814.43 3852
2814.93 3346
2815.43 3230
2815.93 3264
2816.43 3026
2816.93 2876
2817.43 2689
2817.93 2849
2818.43 3059
2818.93 3177
2819.43 3102
2819.93 3053
2820.43 3069
2820.93 3118
2821.43 3276
2821.93 3061
2822.43 2965
2822.94 2919
2823.44 2861
2823.94 2770
2824.44 2751
2824.94 2735
2825.44 2613
2825.94 2668
2826.44 2517
2826.94 2945
2827.44 2783
2827.95 2811
2828.45 2850
2828.95 2679
2829.45 2792
2829.95 2764
2830.45 2700
2830.95 2388
2831.46 2375
2831.96 2216
2832.46 2545
2832.96 2359
2833.46 2313
2833.97 2374
2834.47 2363
2834.97 2296
2835.47 2235
2835.97 2507
2836.47 2725
2836.98 2821
2837.48 2545
2837.98 2608
2838.48 2424
2838.99 2587
2839.49 2631
2839.99 2408
2840.49 2663
2841.00 2556
2841.50 2555
2842.00 2629
2842.50 2645
2843.01 2760
2843.51 2630
2844.01 2483
2844.51 2448
2845.02 2648
2845.52 2604
2846.02 2391
2846.52 2641
2847.03 2795
2847.53 2881
2848.03 2633
2848.54 2795
2849.04 2760
2849.54 2918
2850.05 2749
2850.55 2879
2851.05 2934
2851.56 2855
2852.06 2662
2852.56 2656
2853.07 2642
2853.57 2502
2854.07 2665
2854.58 2632
2855.08 2743
2855.59 2789
2856.09 2526
2856.59 2443
2857.10 2603
2857.60 2602
2858.10 2781
2858.61 2889
2859.11 2795
2859.62 2688
2860.12 2636
2860.63 2648
2861.13 2642
2861.63 2721
2862.14 2788
2862.64 2879
2863.15 2600
2863.65 2621
2864.16 2584
2864.66 2719
2865.16 2477
2865.67 2461
2866.17 2429
2866.68 2272
2867.18 2401
2867.69 2302
2868.19 2255
2868.70 2133
2869.20 2042
2869.71 2043
2870.21 2369
2870.72 2476
2871.22 2503
2871.73 2345
2872.23 2369
2872.74 2325
2873.24 2341
2873.75 2511
2874.25 2703
2874.76 2769
2875.27 2710
2875.77 2706
2876.28 2752
2876.78 2886
2877.29 2804
2877.79 2782
2878.30 2761
2878.81 2855
2879.31 2831
2879.82 2796
2880.32 2852
2880.83 2809
2881.33 3012
2881.84 2841
2882.35 2860
2882.85 2688
2883.36 2720
2883.87 2695
2884.37 2867
2884.88 2827
2885.38 2895
2885.89 3072
2886.40 3061
2886.90 3220
2887.41 3509
2887.92 3732
2888.42 3880
2888.93 4022
2889.44 4038
2889.94 4034
2890.45 4219
2890.96 4144
2891.46 3857
2891.97 3669
2892.48 3474
2892.98 3397
2893.49 3245
2894.00 2917
2894.51 2990
2895.01 2941
2895.52 2970
2896.03 2919
2896.54 2849
2897.04 3102
2897.55 3209
2898.06 3326
2898.57 3340
2899.07 3305
2899.58 3451
2900.09 3319
2900.60 3239
2901.10 2971
2901.61 3187
2902.12 3021
2902.63 2993
2903.13 2973
2903.64 2919
2904.15 2901
2904.66 3047
2905.17 3088
2905.68 3134
2906.18 3378
2906.69 3224
2907.20 3178
2907.71 3150
2908.22 3372
2908.72 3163
2909.23 3271
2909.74 3093
2910.25 3125
2910.76 3174
2911.27 3011
2911.78 3036
2912.28 3042
2912.79 2987
2913.30 3173
2913.81 3155
2914.32 3198
2914.83 3478
2915.34 3350
2915.85 3367
2916.36 3216
2916.87 3325
2917.37 3280
2917.88 3002
2918.39 2963
2918.90 3206
2919.41 3093
2919.92 3046
2920.43 2944
2920.94 2732
2921.45 2726
2921.96 2769
2922.47 2836
2922.98 2982
2923.49 3322
2924.00 3863
2924.51 3855
2925.02 3938
2925.53 4224
2926.04 4412
2926.55 4644
2927.06 4917
2927.57 5177
2928.08 5383
2928.59 5241
2929.10 5106
2929.61 4387
2930.12 4214
2930.63 3995
2931.14 3529
2931.65 3412
2932.16 3247
2932.67 2922
2933.18 2575
2933.69 2625
2934.20 2646
2934.71 2744
2935.22 2521
2935.73 2667
2936.24 2874
2936.76 2750
2937.27 2780
2937.78 2729
2938.29 2738
2938.80 2751
2939.31 2808
2939.82 2694
2940.33 2771
2940.84 2902
2941.36 2672
2941.87 2726
2942.38 2624
2942.89 2599
2943.40 2774
2943.91 2710
2944.42 2853
2944.94 2916
2945.45 3070
2945.96 2960
2946.47 2837
2946.98 2962
2947.49 3055
2948.01 3218
2948.52 3166
2949.03 3147
2949.54 3220
2950.05 3006
2950.57 3046
2951.08 3108
2951.59 3032
2952.10 3166
2952.61 2716
2953.13 2733
2953.64 2916
2954.15 2953
2954.66 3062
2955.18 2801
2955.69 2920
2956.20 2887
2956.71 2790
2957.23 2879
2957.74 2792
2958.25 2926
2958.76 2638
2959.28 2528
2959.79 2788
2960.30 2676
2960.82 2805
2961.33 2907
2961.84 3163
2962.36 2955
2962.87 3175
2963.38 3319
2963.89 3252
2964.41 3426
2964.92 3483
2965.43 3488
2965.95 3368
2966.46 3202
2966.97 3089
2967.49 2975
2968.00 3006
2968.52 2905
2969.03 2883
2969.54 2866
2970.06 2662
2970.57 2492
2971.08 2543
2971.60 2364
2972.11 2500
2972.63 2615
2973.14 2731
2973.65 2684
2974.17 2536
2974.68 2599
2975.20 2598
2975.71 2585
2976.23 2740
2976.74 2763
2977.25 2719
2977.77 2664
2978.28 2546
2978.80 2693
2979.31 2798
2979.83 2792
2980.34 2774
2980.86 2766
2981.37 2708
2981.89 2738
2982.40 2795
2982.91 2583
2983.43 2822
2983.94 2753
2984.46 2708
2984.97 2902
2985.49 2922
2986.00 2835
2986.52 3067
2987.04 2937
2987.55 2953
2988.07 3042
2988.58 2844
2989.10 3105
2989.61 3131
2990.13 3237
2990.64 3273
2991.16 3204
2991.67 3287
2992.19 3707
2992.71 3878
2993.22 4115
2993.74 3945
2994.25 4118
2994.77 4374
2995.28 4534
2995.80 4446
2996.32 4395
2996.83 4302
2997.35 4437
2997.87 4338
2998.38 4388
2998.90 4446
2999.41 4493
2999.93 4610
3000.45 4940
3000.96 4649
3001.48 4295
3002.00 4387
3002.51 4223
3003.03 4016
3003.55 4234
3004.06 4291
3004.58 4453
3005.10 4524
3005.61 4570
3006.13 4876
3006.65 5079
3007.16 4866
3007.68 4329
3008.20 4601
3008.71 4942
3009.23 4603
3009.75 4209
3010.27 3944
3010.78 3508
3011.30 3174
3011.82 3244
3012.34 3208
3012.85 2954
3013.37 2829
3013.89 2944
3014.41 2875
3014.92 2823
3015.44 2764
3015.96 2825
3016.48 2933
3016.99 3011
3017.51 2930
3018.03 2884
3018.55 3238
3019.07 3190
3019.58 3063
3020.10 3127
3020.62 3106
3021.14 3053
3021.66 3031
3022.17 3208
3022.69 3292
3023.21 3262
3023.73 3462
3024.25 3299
3024.77 3354
3025.28 3554
3025.80 3926
3026.32 3833
3026.84 3926
3027.36 3712
3027.88 3666
3028.40 3750
3028.92 3546
3029.43 3493
3029.95 3254
3030.47 2939
3030.99 2926
3031.51 2971
3032.03 3025
3032.55 3246
3033.07 3341
3033.59 3412
3034.11 3455
3034.63 3718
3035.15 3982
3035.66 4240
3036.18 4330
3036.70 4492
3037.22 4765
3037.74 4950
3038.26 5058
3038.78 4969
3039.30 4563
3039.82 4332
3040.34 4308
3040.86 4021
3041.38 3966
3041.90 3681
3042.42 3341
3042.94 3132
3043.46 2809
3043.98 2741
3044.50 2992
3045.02 2809
3045.54 3004
3046.06 2752
3046.58 2848
3047.10 2901
3047.62 2809
3048.14 2657
3048.66 2796
3049.18 2666
3049.71 2575
3050.23 2732
3050.75 2818
3051.27 3120
3051.79 2888
3052.31 2917
3052.83 2978
3053.35 2798
3053.87 2892
3054.39 3010
3054.91 3146
3055.43 2958
3055.96 2941
3056.48 2913
3057.00 2836
3057.52 2984
3058.04 3043
3058.56 2911
3059.08 2877
3059.61 2874
3060.13 2984
3060.65 2972
3061.17 2874
3061.69 2919
3062.21 3053
3062.73 2978
3063.26 3170
3063.78 3253
3064.30 3291
3064.82 3312
3065.34 3274
3065.87 3303
3066.39 3233
3066.91 3214
3067.43 3110
3067.95 3180
3068.48 3115
3069.00 3011
3069.52 3001
3070.04 2829
3070.57 3073
3071.09 3026
3071.61 2876
3072.13 3098
3072.66 2769
3073.18 2723
3073.70 2710
3074.22 2961
3074.75 3048
3075.27 2860
3075.79 3021
3076.32 3130
3076.84 3207
3077.36 3318
3077.88 3194
3078.41 3221
3078.93 3329
3079.45 3398
3079.98 3600
3080.50 3415
3081.02 3478
3081.55 3434
3082.07 3517
3082.59 3457
3083.12 3256
3083.64 3599
3084.16 3601
3084.69 3363
3085.21 3566
3085.73 3377
3086.26 3311
3086.78 3451
3087.31 3300
3087.83 3378
3088.35 3374
3088.88 3339
3089.40 3106
3089.93 3205
3090.45 3380
3090.97 3273
3091.50 3098
3092.02 3290
3092.55 3150
3093.07 3171
3093.60 3265
3094.12 3330
3094.64 3207
3095.17 3378
3095.69 3269
3096.22 3254
3096.74 3290
3097.27 3291
3097.79 3561
3098.32 3562
3098.84 3401
3099.37 3532
3099.89 3593
3100.42 3896
3100.94 3807
3101.47 4544
3101.99 4735
3102.52 5257
3103.04 5989
3103.57 6416
3104.09 7371
3104.62 8325
3105.14 8869
3105.67 9162
3106.19 9470
3106.72 8899
3107.24 8269
3107.77 7889
3108.29 6827
3108.82 5720
3109.35 5201
3109.87 4729
3110.40 4078
3110.92 4096
3111.45 4086
3111.98 4205
3112.50 4147
3113.03 4176
3113.55 4152
3114.08 3971
3114.61 3847
3115.13 3898
3115.66 3699
3116.18 3423
3116.71 3409
3117.24 3329
3117.76 3041
3118.29 3132
3118.82 2860
3119.34 2943
3119.87 2934
3120.40 3093
3120.92 3145
3121.45 3086
3121.98 3141
3122.50 3278
3123.03 3245
3123.56 3117
3124.08 3131
3124.61 3187
3125.14 3001
3125.66 2905
3126.19 3179
3126.72 3065
3127.25 2872
3127.77 3065
3128.30 2877
3128.83 2750
3129.36 2804
3129.88 2616
3130.41 2660
3130.94 2842
3131.46 2730
3131.99 2599
3132.52 2808
3133.05 2848
3133.58 2705
3134.10 2947
3134.63 2816
3135.16 2863
3135.69 2657
3136.21 2700
3136.74 2779
3137.27 2988
3137.80 2846
3138.33 2977
3138.86 3027
3139.38 3028
3139.91 2676
3140.44 2722
3140.97 2909
3141.50 2840
3142.03 2716
3142.55 2669
3143.08 2765
3143.61 2885
3144.14 2611
3144.67 2792
3145.20 2823
3145.73 2629
3146.25 2806
3146.78 2734
3147.31 2853
3147.84 3107
3148.37 3192
3148.90 3273
3149.43 3274
3149.96 3510
3150.49 3336
3151.02 3194
3151.54 3525
3152.07 3352
3152.60 3424
3153.13 3209
3153.66 3164
3154.19 3303
3154.72 3052
3155.25 3009
3155.78 2937
3156.31 2818
3156.84 2846
3157.37 2915
3157.90 3035
3158.43 3106
3158.96 3129
3159.49 3088
3160.02 2954
3160.55 2866
3161.08 3080
3161.61 3155
3162.14 3426
3162.67 3434
3163.20 3117
3163.73 3289
3164.26 3034
3164.79 2936
3165.32 2857
3165.85 2763
3166.38 3045
3166.91 3094
3167.44 2864
3167.97 2919
3168.50 2968
3169.03 2859
3169.57 2743
3170.10 2846
3170.63 2707
3171.16 2820
3171.69 2920
3172.22 2750
3172.75 2689
3173.28 2769
3173.81 2846
3174.34 2728
3174.88 2689
3175.41 2807
3175.94 2481
3176.47 2500
3177.00 2682
3177.53 2733
3178.06 2568
3178.60 2684
3179.13 2845
3179.66 2644
3180.19 2692
3180.72 2722
3181.25 2550
3181.79 2854
3182.32 2824
3182.85 2840
3183.38 2954
3183.91 2812
3184.44 2611
3184.98 2656
3185.51 2757
3186.04 2765
3186.57 2739
3187.11 2803
3187.64 2586
3188.17 2818
3188.70 2787
3189.24 2778
3189.77 2766
3190.30 2869
3190.83 2950
3191.37 2826
3191.90 2640
3192.43 2513
3192.96 2660
3193.50 2626
3194.03 2773
3194.56 2548
3195.09 2579
3195.63 2571
3196.16 2667
3196.69 2876
3197.23 2692
3197.76 2661
3198.29 2765
3198.83 2883
3199.36 2833
3199.89 2901
3200.43 2901
3200.96 2892
3201.49 2977
3202.03 2944
3202.56 2773
3203.09 2798
3203.63 2808
3204.16 2836
3204.69 2917
3205.23 3052
3205.76 3075
3206.30 3012
3206.83 2821
3207.36 2865
3207.90 2922
3208.43 2847
3208.97 2799
3209.50 2843
3210.03 2944
3210.57 3025
3211.10 3039
3211.64 3185
3212.17 3538
3212.70 3404
3213.24 3597
3213.77 3541
3214.31 3437
3214.84 3625
3215.38 3372
3215.91 3167
3216.45 3170
3216.98 3174
3217.52 3011
3218.05 2929
3218.59 2779
3219.12 2755
3219.66 2468
3220.19 2577
3220.73 2678
3221.26 2891
3221.80 2880
3222.33 2947
3222.87 3002
3223.40 2944
3223.94 3053
3224.47 3228
3225.01 3257
3225.54 3551
3226.08 3524
3226.61 3680
3227.15 3791
3227.69 3575
3228.22 3555
3228.76 3572
3229.29 3600
3229.83 3426
3230.36 3182
3230.90 3024
3231.44 3058
3231.97 3263
3232.51 3207
3233.04 2878
3233.58 2813
3234.12 2870
3234.65 2814
3235.19 2801
3235.72 2870
3236.26 2963
3236.80 3118
3237.33 3232
3237.87 3081
3238.41 3138
3238.94 3058
3239.48 3279
3240.02 3117
3240.55 3346
3241.09 3641
3241.63 3482
3242.16 3255
3242.70 3191
3243.24 3120
3243.77 3371
3244.31 2882
3244.85 2899
3245.39 3010
3245.92 2800
3246.46 2856
3247.00 2884
3247.53 2753
3248.07 2683
3248.61 2711
3249.15 2670
3249.68 2813
3250.22 2984
3250.76 3150
3251.30 3072
3251.83 2951
3252.37 3108
3252.91 2881
3253.45 2837
3253.98 3251
3254.52 3255
3255.06 3330
3255.60 3328
3256.14 3371
3256.67 3370
3257.21 3353
3257.75 3497
3258.29 3607
3258.83 3618
3259.37 3202
3259.90 3559
3260.44 3648
3260.98 3823
3261.52 3919
3262.06 4230
3262.60 4401
3263.13 4417
3263.67 4864
3264.21 4899
3264.75 5199
3265.29 5248
3265.83 5324
3266.37 5819
3266.91 6185
3267.44 6223
3267.98 6255
3268.52 6155
3269.06 6404
3269.60 6580
3270.14 6332
3270.68 5769
3271.22 5615
3271.76 5373
3272.30 4750
3272.84 4357
3273.38 4118
3273.91 3823
3274.45 3737
3274.99 3449
3275.53 3557
3276.07 3669
3276.61 3725
3277.15 3959
3277.69 3839
3278.23 3668
3278.77 3896
3279.31 3791
3279.85 3751
3280.39 3827
3280.93 3821
3281.47 3843
3282.01 4027
3282.55 3796
3283.09 3887
3283.63 3896
3284.17 3747
3284.71 3555
3285.25 3634
3285.79 3719
3286.33 3622
3286.87 3235
3287.42 3174
3287.96 3242
3288.50 3472
3289.04 3591
3289.58 3838
3290.12 3508
3290.66 3344
3291.20 3272
3291.74 3295
3292.28 3568
3292.82 3644
3293.36 3960
3293.91 4017
3294.45 4294
3294.99 4632
3295.53 5292
3296.07 5939
3296.61 6056
3297.15 6467
3297.69 6954
3298.24 7135
3298.78 6914
3299.32 6855
3299.86 6614
3300.40 6280
3300.94 5605
3301.49 5522
3302.03 5228
3302.57 4845
3303.11 4485
3303.65 4132
3304.19 3946
3304.74 3880
3305.28 4068
3305.82 3948
3306.36 3623
3306.90 3410
3307.45 3604
3307.99 3630
3308.53 3634
3309.07 3526
3309.62 3383
3310.16 3416
3310.70 3346
3311.24 3324
3311.79 3268
3312.33 3494
3312.87 3564
3313.41 3726
3313.96 3767
3314.50 3957
3315.04 4429
3315.59 4812
3316.13 4791
3316.67 5039
3317.21 5438
3317.76 5170
3318.30 5330
3318.84 5380
3319.39 5284
3319.93 4878
3320.47 4963
3321.02 4623
3321.56 4283
3322.10 4009
3322.65 4061
3323.19 3996
3323.73 3962
3324.28 3929
3324.82 3739
3325.36 3513
3325.91 3787
3326.45 3811
3327.00 3823
3327.54 3594
3328.08 3490
3328.63 3335
3329.17 3442
3329.72 3464
3330.26 3290
3330.80 3322
3331.35 3577
3331.89 3600
3332.44 3739
3332.98 3993
3333.53 4503
3334.07 5329
3334.61 6058
3335.16 6612
3335.70 7544
3336.25 8577
3336.79 9596
3337.34 10745
3337.88 11512
3338.43 12207
3338.97 11916
3339.52 11516
3340.06 11255
3340.61 10261
3341.15 8909
3341.70 7656
3342.24 6985
3342.79 6167
3343.33 5442
3343.88 4775
3344.42 4322
3344.97 4086
3345.51 3862
3346.06 3779
3346.60 3508
3347.15 3459
3347.69 3467
3348.24 3177
3348.78 3428
3349.33 3674
3349.88 3414
3350.42 3505
3350.97 3745
3351.51 3706
3352.06 3691
3352.61 3966
3353.15 4113
3353.70 4163
3354.24 4093
3354.79 4155
3355.34 3998
3355.88 3950
3356.43 4009
3356.97 4122
3357.52 4142
3358.07 3993
3358.61 3891
3359.16 3851
3359.71 3826
3360.25 3608
3360.80 3509
3361.35 3114
3361.89 3061
3362.44 2984
3362.99 2937
3363.53 2889
3364.08 2951
3364.63 2903
3365.17 2798
3365.72 2850
3366.27 2953
3366.81 3001
3367.36 2937
3367.91 2927
3368.46 2964
3369.00 3025
3369.55 2859
3370.10 2852
3370.64 2753
3371.19 2746
3371.74 2947
3372.29 3025
3372.83 3093
3373.38 3146
3373.93 3054
3374.48 3093
3375.03 3029
3375.57 3112
3376.12 3208
3376.67 3482
3377.22 3383
3377.76 3340
3378.31 3092
3378.86 3102
3379.41 2980
3379.96 2974
3380.50 3018
3381.05 2751
3381.60 2628
3382.15 2916
3382.70 2800
3383.25 2424
3383.79 2378
3384.34 2679
3384.89 2632
3385.44 2755
3385.99 2703
3386.54 2542
3387.09 2541
3387.64 2566
3388.18 2732
3388.73 2627
3389.28 2641
3389.83 2702
3390.38 2802
3390.93 2647
3391.48 2626
3392.03 2769
3392.58 2848
3393.13 2890
3393.67 2607
3394.22 2621
3394.77 2739
3395.32 2511
3395.87 2581
3396.42 2502
3396.97 2511
3397.52 2678
3398.07 2649
3398.62 2486
3399.17 2622
3399.72 2561
3400.27 2478
3400.82 2570
3401.37 2479
3401.92 2480
3402.47 2536
3403.02 2497
3403.57 2414
3404.12 2603
3404.67 2672
3405.22 2617
3405.77 2522
3406.32 2564
3406.87 2457
3407.42 2481
3407.97 2391
3408.52 2423
3409.07 2473
3409.62 2609
3410.17 2468
3410.72 2366
3411.27 2359
3411.82 2478
3412.38 2295
3412.93 2410
3413.48 2592
3414.03 2645
3414.58 2728
3415.13 2571
3415.68 2605
3416.23 2432
3416.78 2483
3417.33 2583
3417.89 2588
3418.44 2766
3418.99 2590
3419.54 2420
3420.09 2302
3420.64 2316
3421.19 2371
3421.74 2290
3422.30 2246
3422.85 2464
3423.40 2444
3423.95 2413
3424.50 2485
3425.05 2413
3425.61 2422
3426.16 2588
3426.71 2556
3427.26 2797
3427.81 2617
3428.37 2577
3428.92 2590
3429.47 2530
3430.02 2486
3430.58 2420
3431.13 2451
3431.68 2456
3432.23 2429
3432.78 2456
3433.34 2493
3433.89 2535
3434.44 2575
3434.99 2393
3435.55 2444
3436.10 2701
3436.65 2655
3437.21 2627
3437.76 2572
3438.31 2614
3438.86 2616
3439.42 2543
3439.97 2600
3440.52 2750
3441.08 2692
3441.63 2743
3442.18 2723
3442.74 2528
3443.29 2685
3443.84 2768
3444.40 2650
3444.95 2494
3445.50 2601
3446.06 2530
3446.61 2500
3447.16 2503
3447.72 2415
3448.27 2215
3448.82 2401
3449.38 2229
3449.93 2214
3450.48 2126
3451.04 2307
3451.59 2282
3452.15 2183
3452.70 2234
3453.25 2308
3453.81 2083
3454.36 2157
3454.92 2271
3455.47 2277
3456.03 2290
3456.58 2297
3457.13 2441
3457.69 2186
3458.24 2347
3458.80 2443
3459.35 2324
3459.91 2102
3460.46 2459
3461.02 2447
3461.57 2254
3462.13 2263
3462.68 2305
3463.24 2214
3463.79 2153
3464.34 2147
3464.90 2316
3465.46 2305
3466.01 2107
3466.57 2256
3467.12 2239
3467.68 2318
3468.23 2375
3468.79 2500
3469.34 2594
3469.90 2348
3470.45 2545
3471.01 2724
3471.56 2733
3472.12 2559
3472.67 2435
3473.23 2652
3473.79 2706
3474.34 2633
3474.90 2626
3475.45 2542
3476.01 2498
3476.56 2719
3477.12 2537
3477.68 2540
3478.23 2459
3478.79 2571
3479.35 2622
3479.90 2583
3480.46 2755
3481.01 2862
3481.57 2855
3482.13 2863
3482.68 3126
3483.24 3090
3483.80 2980
3484.35 3013
3484.91 3031
3485.47 2867
3486.02 2733
3486.58 2858
3487.14 2929
3487.69 2802
3488.25 2811
3488.81 2809
3489.36 3010
3489.92 3144
3490.48 3410
3491.03 3785
3491.59 4345
3492.15 4556
3492.71 4914
3493.26 5225
3493.82 5679
3494.38 5536
3494.94 5765
3495.49 6136
3496.05 5945
3496.61 5600
3497.17 5301
3497.72 5211
3498.28 4859
3498.84 4997
3499.40 5782
3499.95 5938
3500.51 6288
3501.07 6612
3501.63 6403
3502.19 6821
3502.74 7162
3503.30 7021
3503.86 6791
3504.42 6111
3504.98 5895
3505.53 5565
3506.09 5872
3506.65 5477
3507.21 5497
3507.77 5473
3508.33 5386
3508.88 5283
3509.44 5046
3510.00 4852
3510.56 4782
3511.12 4454
3511.68 4101
3512.24 3825
3512.80 3609
3513.35 3662
3513.91 3421
3514.47 3263
3515.03 3308
3515.59 3236
3516.15 3132
3516.71 3148
3517.27 3071
3517.83 2931
3518.39 2921
3518.95 2754
3519.50 2761
3520.06 2663
3520.62 2979
3521.18 2973
3521.74 2806
3522.30 3068
3522.86 3222
3523.42 3180
3523.98 3362
3524.54 3180
3525.10 3022
3525.66 3105
3526.22 2918
3526.78 3155
3527.34 3224
3527.90 2980
3528.46 2921
3529.02 2907
3529.58 2863
3530.14 2712
3530.70 2551
3531.26 2595
3531.82 2819
3532.38 2435
3532.94 2549
3533.50 2568
3534.06 2735
3534.62 2494
3535.18 2343
3535.75 2662
3536.31 2596
3536.87 2633
3537.43 2815
3537.99 2943
3538.55 2761
3539.11 3037
3539.67 3009
3540.23 3097
3540.79 3204
3541.35 3057
3541.92 3114
3542.48 2906
3543.04 2756
3543.60 2726
3544.16 2698
3544.72 2902
3545.28 2715
3545.84 2961
3546.41 2957
3546.97 2943
3547.53 2813
3548.09 2863
3548.65 2757
3549.21 2925
3549.78 2854
3550.34 2554
3550.90 2683
3551.46 2575
3552.02 2656
3552.59 2724
3553.15 2692
3553.71 2546
3554.27 2523
3554.83 2460
3555.40 2732
3555.96 2734
3556.52 2467
3557.08 2499
3557.65 2508
3558.21 2500
3558.77 2584
3559.33 2672
3559.90 2574
3560.46 2607
3561.02 2543
3561.58 2476
3562.15 2444
3562.71 2511
3563.27 2654
3563.83 2478
3564.40 2391
3564.96 2593
3565.52 2411
3566.09 2397
3566.65 2420
3567.21 2453
3567.78 2533
3568.34 2355
3568.90 2266
3569.47 2452
3570.03 2359
3570.59 2127
3571.16 2193
3571.72 2230
3572.28 2375
3572.85 2391
3573.41 2427
3573.97 2398
3574.54 2336
3575.10 2356
3575.66 2392
3576.23 2337
3576.79 2492
3577.36 2812
3577.92 2522
3578.48 2555
3579.05 2636
3579.61 2620
3580.18 2452
3580.74 2387
3581.31 2422
3581.87 2509
3582.43 2529
3583.00 2382
3583.56 2397
3584.13 2362
3584.69 2460
3585.26 2539
3585.82 2450
3586.39 2561
3586.95 2493
3587.52 2514
3588.08 2539
3588.64 2452
3589.21 2401
3589.77 2330
3590.34 2413
3590.90 2523
3591.47 2572
3592.03 2582
3592.60 2626
3593.17 2490
3593.73 2393
3594.30 2321
3594.86 2538
3595.43 2635
3595.99 2563
3596.56 2418
3597.12 2367
3597.69 2267
3598.25 2452
3598.82 2396
3599.39 2387
3599.95 2482
3600.52 2394
3601.08 2686
3601.65 2637
3602.21 2364
3602.78 2392
3603.35 2549
3603.91 2629
3604.48 2547
3605.04 2487
3605.61 2378
3606.18 2445
3606.74 2344
3607.31 2290
3607.88 2240
3608.44 2332
3609.01 2125
3609.57 2072
3610.14 2296
3610.71 2292
3611.27 2153
3611.84 2138
3612.41 2320
3612.97 2369
3613.54 2353
3614.11 2223
3614.68 2346
3615.24 2868
3615.81 2966
3616.38 3440
3616.94 3867
3617.51 4408
3618.08 4987
3618.64 5331
3619.21 6015
3619.78 6734
3620.35 7304
3620.91 7867
3621.48 7830
3622.05 7436
3622.62 6950
3623.18 6461
3623.75 5630
3624.32 4601
3624.89 4202
3625.45 3582
3626.02 3361
3626.59 3393
3627.16 2671
3627.73 2463
3628.29 2499
3628.86 2567
3629.43 2471
3630.00 2393
3630.57 2196
3631.13 2504
3631.70 2220
3632.27 2093
3632.84 2158
3633.41 2149
3633.98 2135
3634.54 2110
3635.11 2129
3635.68 2003
3636.25 1924
3636.82 1993
3637.39 1970
3637.96 2079
3638.52 2024
3639.09 2060
3639.66 2105
3640.23 2173
3640.80 2265
3641.37 2457
3641.94 2561
3642.51 2736
3643.08 2776
3643.65 2992
3644.21 2936
3644.78 2745
3645.35 2952
3645.92 3070
3646.49 3070
3647.06 3055
3647.63 3012
3648.20 2835
3648.77 2824
3649.34 2916
3649.91 2946
3650.48 2811
3651.05 2755
3651.62 2763
3652.19 2621
3652.76 2710
3653.33 2782
3653.90 2566
3654.47 2538
3655.04 2629
3655.61 2469
3656.18 2644
3656.75 2703
3657.32 2835
3657.89 2825
3658.46 2729
3659.03 2890
3659.60 2943
3660.17 2991
3660.74 2795
3661.31 2707
3661.88 2824
3662.45 2805
3663.02 2493
3663.59 2587
3664.16 2507
3664.74 2624
3665.31 2539
3665.88 2587
3666.45 2410
3667.02 2490
3667.59 2410
3668.16 2327
3668.73 2458
3669.30 2441
3669.87 2371
3670.45 2300
3671.02 2309
3671.59 2245
3672.16 2320
3672.73 2523
3673.30 2489
3673.87 2496
3674.45 2533
3675.02 2518
3675.59 2478
3676.16 2361
3676.73 2353
3677.30 2447
3677.88 2439
3678.45 2416
3679.02 2467
3679.59 2571
3680.16 2525
3680.74 2515
3681.31 2436
3681.88 2581
3682.45 2310
3683.02 2249
3683.60 2228
3684.17 2298
3684.74 2210
3685.31 2175
3685.89 2315
3686.46 2104
3687.03 2210
3687.60 2207
3688.18 2437
3688.75 2420
3689.32 2462
3689.89 2483
3690.47 2623
3691.04 2806
3691.61 2802
3692.19 2912
3692.76 2790
3693.33 2813
3693.91 2880
3694.48 2758
3695.05 2827
3695.62 2833
3696.20 2417
3696.77 2435
3697.34 2360
3697.92 2418
3698.49 2154
3699.06 2071
3699.64 2249
3700.21 2313
3700.79 2367
3701.36 2209
3701.93 2262
3702.51 2182
3703.08 2161
3703.65 2213
3704.23 2111
3704.80 2289
3705.38 2337
3705.95 2201
3706.52 2246
3707.10 2327
3707.67 2289
3708.25 2289
3708.82 2261
3709.39 2378
3709.97 2400
3710.54 2448
3711.12 2418
3711.69 2300
3712.27 2264
3712.84 2518
3713.42 2614
3713.99 2269
3714.57 2294
3715.14 2446
3715.71 2278
3716.29 2197
3716.86 2404
3717.44 2278
3718.01 2314
3718.59 2351
3719.16 2270
3719.74 2293
3720.31 2248
3720.89 2114
3721.47 2096
3722.04 2299
3722.62 2272
3723.19 2199
3723.77 2163
3724.34 2204
3724.92 2146
3725.49 2250
3726.07 2234
3726.64 2091
3727.22 2086
3727.80 2056
3728.37 2218
3728.95 2403
3729.52 2506
3730.10 2341
3730.67 2497
3731.25 2512
3731.83 2832
3732.40 2960
3732.98 3084
3733.55 3444
3734.13 3574
3734.71 3501
3735.28 3782
3735.86 3886
3736.44 3925
3737.01 3902
3737.59 3620
3738.17 3432
3738.74 3173
3739.32 3204
3739.90 3008
3740.47 2997
3741.05 2730
3741.63 2607
3742.20 2515
3742.78 2447
3743.36 2648
3743.93 2500
3744.51 2562
3745.09 2360
3745.66 2347
3746.24 2393
3746.82 2303
3747.40 2391
3747.97 2353
3748.55 2416
3749.13 2330
3749.70 2323
3750.28 2435
3750.86 2460
3751.44 2326
3752.02 2256
3752.59 2319
3753.17 2420
3753.75 2321
3754.33 2170
3754.90 2385
3755.48 2235
3756.06 2240
3756.64 2552
3757.22 2326
3757.79 2572
3758.37 2638
3758.95 2693
3759.53 2679
3760.11 2675
3760.68 2786
3761.26 2897
3761.84 2875
3762.42 2950
3763.00 2943
3763.58 2945
3764.15 2934
3764.73 2648
3765.31 2669
3765.89 2886
3766.47 2816
3767.05 2567
3767.63 2695
3768.21 2897
3768.78 2627
3769.36 2401
3769.94 2388
3770.52 2407
3771.10 2442
3771.68 2454
3772.26 2387
3772.84 2363
3773.42 2400
3774.00 2434
3774.58 2396
3775.15 2472
3775.73 2519
3776.31 2488
3776.89 2419
3777.47 2209
3778.05 2210
3778.63 2307
3779.21 2305
3779.79 2324
3780.37 2289
3780.95 2483
3781.53 2462
3782.11 2131
3782.69 2187
3783.27 2151
3783.85 2141
3784.43 2231
3785.01 2189
3785.59 2107
3786.17 2041
3786.75 2260
3787.33 2317
3787.91 2311
3788.49 2406
3789.07 2197
3789.65 2248
3790.23 2344
3790.81 2319
3791.39 2354
3791.98 2304
3792.56 2382
3793.14 2440
3793.72 2440
3794.30 2369
3794.88 2432
3795.46 2461
3796.04 2091
3796.62 2200
3797.20 2299
3797.78 2348
3798.37 2251
3798.95 2383
3799.53 2361
3800.11 2482
3800.69 2636
3801.27 2732
3801.85 2868
3802.43 2874
3803.02 2957
3803.60 2847
3804.18 3103
3804.76 3331
3805.34 3095
3805.92 3100
3806.51 3109
3807.09 2937
3807.67 3090
3808.25 2965
3808.83 2771
3809.42 2743
3810.00 2992
3810.58 2906
3811.16 2807
3811.74 3010
3812.33 3058
3812.91 2882
3813.49 2964
3814.07 3185
3814.66 3127
3815.24 3130
3815.82 2934
3816.40 3031
3816.99 3120
3817.57 2970
3818.15 3257
3818.73 3280
3819.32 3273
3819.90 3110
3820.48 2911
3821.06 2795
3821.65 2858
3822.23 2619
3822.81 2489
3823.40 2601
3823.98 2469
3824.56 2317
3825.15 2245
3825.73 2151
3826.31 2152
3826.90 2119
3827.48 2390
3828.06 2329
3828.65 2319
3829.23 2317
3829.81 2288
3830.40 2316
3830.98 2596
3831.56 2482
3832.15 2379
3832.73 2454
3833.32 2328
3833.90 2511
3834.48 2482
3835.07 2565
3835.65 2601
3836.23 2358
3836.82 2301
3837.40 2407
3837.99 2339
3838.57 2421
3839.16 2506
3839.74 2366
3840.32 2490
3840.91 2365
3841.49 2256
3842.08 2242
3842.66 2369
3843.25 2363
3843.83 2388
3844.42 2399
3845.00 2363
3845.59 2228
3846.17 2139
3846.76 2391
3847.34 2314
3847.92 2225
3848.51 2292
3849.09 2418
3849.68 2354
3850.27 2288
3850.85 2296
3851.44 2114
3852.02 2314
3852.61 2432
3853.19 2347
3853.78 2402
3854.36 2298
3854.95 2236
3855.53 2317
3856.12 2355
3856.70 2527
3857.29 2605
3857.88 2586
3858.46 2644
3859.05 3006
3859.63 3402
3860.22 3719
3860.80 4151
3861.39 4629
3861.98 5246
3862.56 5913
3863.15 6477
3863.73 7111
3864.32 7106
3864.91 7297
3865.49 7363
3866.08 6882
3866.67 6510
3867.25 5891
3867.84 4949
3868.43 4532
3869.01 4168
3869.60 3826
3870.19 3429
3870.77 3162
3871.36 2939
3871.95 2923
3872.53 2753
3873.12 2832
3873.71 2867
3874.29 2772
3874.88 2827
3875.47 2814
3876.05 2873
3876.64 2889
3877.23 2748
3877.82 2843
3878.40 2738
3878.99 2568
3879.58 2591
3880.16 2492
3880.75 2406
3881.34 2526
3881.93 2284
3882.51 2218
3883.10 2120
3883.69 2300
3884.28 2251
3884.87 2242
3885.45 2301
3886.04 2404
3886.63 2245
3887.22 2354
3887.80 2236
3888.39 2182
3888.98 2309
3889.57 2324
3890.16 2422
3890.74 2510
3891.33 2680
3891.92 2701
3892.51 2947
3893.10 2962
3893.69 2847
3894.27 2889
3894.86 3046
3895.45 2917
3896.04 2889
3896.63 2899
3897.22 2874
3897.81 3022
3898.40 3091
3898.98 3093
3899.57 3077
3900.16 3084
3900.75 3111
3901.34 3146
3901.93 3292
3902.52 3060
3903.11 2994
3903.70 3113
3904.29 2981
3904.87 2926
3905.46 2875
3906.05 2796
3906.64 2540
3907.23 2481
3907.82 2557
3908.41 2147
3909.00 2005
3909.59 2172
3910.18 2118
3910.77 2089
3911.36 2127
3911.95 2106
3912.54 2073
3913.13 2152
3913.72 2228
3914.31 2091
3914.90 2053
3915.49 1984
3916.08 2001
3916.67 2018
3917.26 1951
3917.85 2082
3918.44 1922
3919.03 1965
3919.62 2135
3920.21 2186
3920.80 2191
3921.39 2076
3921.98 1962
3922.57 2062
3923.16 2086
3923.75 2008
3924.34 2026
3924.94 2186
3925.53 2097
3926.12 2022
3926.71 2009
3927.30 2163
3927.89 1993
3928.48 1952
3929.07 2041
3929.66 2156
3930.25 2069
3930.85 1965
3931.44 1998
3932.03 2008
3932.62 1863
3933.21 1867
3933.80 1914
3934.39 2037
3934.99 1959
3935.58 1920
3936.17 1974
3936.76 2007
3937.35 1874
3937.94 2012
3938.54 1992
3939.13 2083
3939.72 2164
3940.31 2151
3940.90 2229
3941.49 2395
3942.09 2130
3942.68 2110
3943.27 2313
3943.86 2189
3944.46 2463
3945.05 2436
3945.64 2223
3946.23 2234
3946.82 2267
3947.42 2208
3948.01 2001
3948.60 2055
3949.20 2058
3949.79 2031
3950.38 2022
3950.97 2041
3951.57 1998
3952.16 1976
3952.75 2097
3953.34 1949
3953.94 1789
3954.53 1882
3955.12 2010
3955.72 1956
3956.31 2033
3956.90 2026
3957.50 2047
3958.09 2224
3958.68 2384
3959.28 2252
3959.87 2241
3960.46 2267
3961.06 2227
3961.65 2175
3962.24 2233
3962.84 2250
3963.43 2181
3964.02 2142
3964.62 2246
3965.21 2325
3965.81 2282
3966.40 2269
3966.99 2441
3967.59 2488
3968.18 2642
3968.78 2838
3969.37 2625
3969.96 2766
3970.56 2799
3971.15 2711
3971.75 2630
3972.34 2335
3972.94 2298
3973.53 2465
3974.12 2311
3974.72 2166
3975.31 2056
3975.91 2128
3976.50 2185
3977.10 2024
3977.69 2302
3978.29 2146
3978.88 2154
3979.48 2318
3980.07 2212
3980.67 2310
3981.26 2255
3981.86 2296
3982.45 2229
3983.05 2242
3983.64 2226
3984.24 2167
3984.83 2313
3985.43 2274
3986.02 2295
3986.62 2235
3987.21 2050
3987.81 2219
3988.40 2104
3989.00 2190
3989.60 2167
3990.19 2129
3990.79 2168
3991.38 2074
3991.98 2089
3992.57 2046
3993.17 2127
3993.77 2040
3994.36 2070
3994.96 2225
3995.55 2302
3996.15 2194
3996.75 2195
3997.34 2326
3997.94 2234
3998.54 2576
3999.13 2357
3999.73 2350
4000.32 2353
4000.92 2498
4001.52 2552
4002.11 2374
4002.71 2401
4003.31 2253
4003.90 2510
4004.50 2495
4005.10 2417
4005.69 2483
4006.29 2660
4006.89 2848
4007.49 2671
4008.08 2674
4008.68 2703
4009.28 2648
4009.87 2647
4010.47 2419
4011.07 2544
4011.67 2467
4012.26 2412
4012.86 2477
4013.46 2389
4014.05 2460
4014.65 2479
4015.25 2673
4015.85 2757
4016.44 2745
4017.04 3043
4017.64 2966
4018.24 3242
4018.84 3387
4019.43 3551
4020.03 3709
4020.63 3519
4021.23 3383
4021.83 3358
4022.42 2989
4023.02 2949
4023.62 2794
4024.22 2601
4024.82 2354
4025.41 2318
4026.01 2305
4026.61 2495
4027.21 2171
4027.81 2231
4028.41 2233
4029.01 2377
4029.60 2264
4030.20 2273
4030.80 2323
4031.40 2171
4032.00 2177
4032.60 2249
4033.20 2355
4033.80 2258
4034.39 2318
4034.99 2421
4035.59 2462
4036.19 2309
4036.79 2286
4037.39 2266
4037.99 2342
4038.59 2341
4039.19 2405
4039.79 2388
4040.39 2325
4040.99 2405
4041.59 2245
4042.18 2508
4042.78 2517
4043.38 2441
4043.98 2411
4044.58 2297
4045.18 2506
4045.78 2476
4046.38 2491
4046.98 2467
4047.58 2441
4048.18 2316
4048.78 2412
4049.38 2354
4049.98 2389
4050.58 2231
4051.18 2256
4051.78 2280
4052.38 2372
4052.98 2317
4053.58 2356
4054.19 2512
4054.79 2635
4055.39 2722
4055.99 2930
4056.59 3025
4057.19 3401
4057.79 3629
4058.39 3750
4058.99 3832
4059.59 4049
4060.19 3901
4060.79 3792
4061.39 3608
4061.99 3435
4062.60 3077
4063.20 2973
4063.80 2824
4064.40 2536
4065.00 2308
4065.60 2153
4066.20 2224
4066.80 2187
4067.41 2143
4068.01 2233
4068.61 2018
4069.21 2084
4069.81 2076
4070.41 2010
4071.02 1980
4071.62 2039
4072.22 2019
4072.82 2033
4073.42 2129
4074.02 2156
4074.63 2053
4075.23 2111
4075.83 2102
4076.43 2180
4077.03 2207
4077.64 2182
4078.24 2221
4078.84 2220
4079.44 2089
4080.05 2116
4080.65 2242
4081.25 2176
4081.85 2185
4082.46 1950
4083.06 2130
4083.66 2268
4084.26 2220
4084.87 2155
4085.47 2189
4086.07 2300
4086.67 2295
4087.28 2325
4087.88 2247
4088.48 2275
4089.09 2236
4089.69 2291
4090.29 2308
4090.90 2246
4091.50 2201
4092.10 2535
4092.71 2846
4093.31 2934
4093.91 2910
4094.52 3113
4095.12 3466
4095.72 3680
4096.33 4002
4096.93 4287
4097.53 4384
4098.14 4429
4098.74 4345
4099.34 4319
4099.95 4003
4100.55 3795
4101.16 3357
4101.76 3163
4102.36 2960
4102.97 2619
4103.57 2502
4104.18 2480
4104.78 2111
4105.38 2036
4105.99 1999
4106.59 2133
4107.20 2137
4107.80 2032
4108.41 1971
4109.01 2077
4109.62 2067
4110.22 2078
4110.82 2201
4111.43 2081
4112.03 2286
4112.64 2207
4113.24 2113
4113.85 2297
4114.45 2147
4115.06 2101
4115.66 2193
4116.27 2153
4116.87 2123
4117.48 2224
4118.08 2137
4118.69 2095
4119.29 1958
4119.90 2043
4120.50 2048
4121.11 2069
4121.72 2270
4122.32 2083
4122.93 2100
4123.53 2005
4124.14 2131
4124.74 2058
4125.35 2196
4125.95 2218
4126.56 2149
4127.17 2201
4127.77 2289
4128.38 2244
4128.98 2065
4129.59 2229
4130.20 2138
4130.80 2336
4131.41 2138
4132.01 2249
4132.62 2375
4133.23 2200
4133.83 2189
4134.44 2170
4135.05 2280
4135.65 2584
4136.26 2579
4136.87 2514
4137.47 2377
4138.08 2455
4138.69 2454
4139.29 2422
4139.90 2489
4140.51 2437
4141.11 2410
4141.72 2420
4142.33 2382
4142.93 2380
4143.54 2314
4144.15 2336
4144.75 2439
4145.36 2348
4145.97 2518
4146.58 2494
4147.18 2356
4147.79 2519
4148.40 2464
4149.01 2258
4149.61 2262
4150.22 2035
4150.83 1984
4151.44 2100
4152.04 1931
4152.65 1896
4153.26 1960
4153.87 1951
4154.47 1816
4155.08 2013
4155.69 2010
4156.30 1811
4156.91 1836
4157.51 1854
4158.12 1925
4158.73 2128
4159.34 1947
4159.95 1729
4160.56 1928
4161.16 1848
4161.77 2037
4162.38 1838
4162.99 1916
4163.60 1973
4164.21 2066
4164.81 1897
4165.42 1965
4166.03 2148
4166.64 2220
4167.25 2157
4167.86 2110
4168.47 2094
4169.08 2166
4169.69 2142
4170.29 2118
4170.90 2100
4171.51 1924
4172.12 2070
4172.73 2221
4173.34 2180
4173.95 2093
4174.56 2074
4175.17 2108
4175.78 2069
4176.39 2083
4177.00 2137
4177.61 2026
4178.22 2115
4178.82 2148
4179.43 2166
4180.04 2123
4180.65 2011
4181.26 2103
4181.87 2100
4182.48 1970
4183.09 2012
4183.70 2010
4184.31 2295
4184.92 2078
4185.53 1995
4186.14 1938
4186.75 2023
4187.36 2220
4187.97 2152
4188.58 2171
4189.19 1962
4189.81 1985
4190.42 2029
4191.03 1863
4191.64 1934
4192.25 1977
4192.86 2104
4193.47 2148
4194.08 2103
4194.69 2309
4195.30 2433
4195.91 2452
4196.52 2410
4197.13 2419
4197.74 2435
4198.36 2334
4198.97 2482
4199.58 2298
4200.19 2406
4200.80 2328
4201.41 2342
4202.02 2278
4202.63 2052
4203.25 2089
4203.86 2031
4204.47 1912
4205.08 1921
4205.69 2092
4206.30 2000
4206.92 1867
4207.53 1883
4208.14 1943
4208.75 1986
4209.36 2180
4209.97 2148
4210.59 1947
4211.20 1929
4211.81 1966
4212.42 2120
4213.03 2172
4213.65 2311
4214.26 2416
4214.87 2207
4215.48 2027
4216.10 2106
4216.71 2068
4217.32 2074
4217.93 2273
4218.55 2272
4219.16 2421
4219.77 2626
4220.38 2599
4221.00 2826
4221.61 2876
4222.22 3195
4222.83 3216
4223.45 3312
4224.06 3524
4224.67 3671
4225.29 3638
4225.90 3939
4226.51 4142
4227.13 4011
4227.74 4014
4228.35 4189
4228.96 4573
4229.58 4544
4230.19 4673
4230.80 4712
4231.42 4840
4232.03 4584
4232.65 4485
4233.26 4252
4233.87 3995
4234.49 3500
4235.10 3442
4235.71 3159
4236.33 3066
4236.94 2919
4237.56 2939
4238.17 2705
4238.78 2696
4239.40 2651
4240.01 2537
4240.63 2417
4241.24 2198
4241.85 2305
4242.47 2292
4243.08 2320
4243.70 2350
4244.31 2309
4244.93 2178
4245.54 1969
4246.15 2068
4246.77 2235
4247.38 2292
4248.00 2339
4248.61 2294
4249.23 2123
4249.84 2226
4250.46 2137
4251.07 2248
4251.69 2196
4252.30 2330
4252.92 2224
4253.53 2193
4254.15 2102
4254.76 2296
4255.38 2210
4255.99 1982
4256.61 2143
4257.22 2211
4257.84 2288
4258.45 2247
4259.07 2308
4259.69 2148
4260.30 2164
4260.92 2369
4261.53 2433
4262.15 2331
4262.76 2392
4263.38 2258
4263.99 2176
4264.61 2273
4265.23 2396
4265.84 2426
4266.46 2364
4267.07 2369
4267.69 2409
4268.31 2435
4268.92 2528
4269.54 2469
4270.16 2374
4270.77 2534
4271.39 2550
4272.00 2461
4272.62 2575
4273.24 2613
4273.85 2482
4274.47 2343
4275.09 2142
4275.70 2168
4276.32 2028
4276.94 2137
4277.55 1926
4278.17 2005
4278.79 2062
4279.40 1912
4280.02 1870
4280.64 1927
4281.26 2030
4281.87 2080
4282.49 1932
4283.11 1893
4283.72 1882
4284.34 2035
4284.96 2192
4285.58 2036
4286.19 1946
4286.81 2082
4287.43 2155
4288.05 2171
4288.66 2292
4289.28 2098
4289.90 2136
4290.52 2130
4291.13 2009
4291.75 2030
4292.37 2163
4292.99 2009
4293.61 1995
4294.22 1936
4294.84 2015
4295.46 2073
4296.08 1940
4296.70 2017
4297.31 1993
4297.93 2077
4298.55 2094
4299.17 2083
4299.79 2050
4300.41 2181
4301.03 2251
4301.64 2031
4302.26 1980
4302.88 2055
4303.50 2171
4304.12 2046
4304.74 2151
4305.36 2086
4305.97 2075
4306.59 2102
4307.21 2003
4307.83 1986
4308.45 2170
4309.07 2184
4309.69 2395
4310.31 2429
4310.93 2406
4311.55 2583
4312.17 2497
4312.78 2567
4313.40 2793
4314.02 2657
4314.64 2419
4315.26 2503
4315.88 2491
4316.50 2288
4317.12 2202
4317.74 2140
4318.36 2002
4318.98 1949
4319.60 1912
4320.22 1974
4320.84 2099
4321.46 2034
4322.08 1950
4322.70 1867
4323.32 1814
4323.94 2055
4324.56 1922
4325.18 1953
4325.80 2102
4326.42 2240
4327.04 2113
4327.66 2118
4328.28 2207
4328.90 2146
4329.52 2059
4330.14 2117
4330.76 2158
4331.39 2271
4332.01 2337
4332.63 2076
4333.25 2025
4333.87 1986
4334.49 1942
4335.11 1933
4335.73 1947
4336.35 1977
4336.97 2087
4337.59 2027
4338.22 2012
4338.84 2017
4339.46 2093
4340.08 2115
4340.70 2018
4341.32 2141
4341.94 2173
4342.57 2323
4343.19 2321
4343.81 2362
4344.43 2503
4345.05 2627
4345.67 2914
4346.29 3245
4346.92 3637
4347.54 3917
4348.16 4352
4348.78 4629
4349.40 4729
4350.03 4954
4350.65 5029
4351.27 4603
4351.89 3976
4352.51 3611
4353.14 3237
4353.76 3056
4354.38 2666
4355.00 2439
4355.63 2319
4356.25 2414
4356.87 2265
4357.49 2207
4358.12 2177
4358.74 2202
4359.36 2272
4359.98 2101
4360.61 2127
4361.23 2480
4361.85 2459
4362.48 2229
4363.10 2252
4363.72 2352
4364.34 2328
4364.97 2435
4365.59 2372
4366.21 2299
4366.84 2223
4367.46 2264
4368.08 2265
4368.71 2297
4369.33 2130
4369.95 2229
4370.58 2059
4371.20 2091
4371.82 2018
4372.45 1860
4373.07 1919
4373.70 1918
4374.32 2042
4374.94 1959
4375.57 1898
4376.19 1981
4376.81 1994
4377.44 1782
4378.06 1918
4378.69 1939
4379.31 1822
4379.94 2026
4380.56 1982
4381.18 2136
4381.81 2092
4382.43 2052
4383.06 2149
4383.68 2205
4384.31 2111
4384.93 1975
4385.55 2074
4386.18 2189
4386.80 2281
4387.43 2424
4388.05 2380
4388.68 2268
4389.30 2262
4389.93 2223
4390.55 2325
4391.18 2542
4391.80 2605
4392.43 2850
4393.05 2805
4393.68 2949
4394.30 3180
4394.93 2894
4395.55 2925
4396.18 2918
4396.80 2729
4397.43 2568
4398.05 2473
4398.68 2543
4399.31 2327
4399.93 2326
4400.56 2559
4401.18 2825
4401.81 2758
4402.43 2681
4403.06 2875
4403.69 2621
4404.31 2469
4404.94 2339
4405.56 2394
4406.19 2386
4406.82 2549
4407.44 2420
4408.07 2378
4408.69 2393
4409.32 2328
4409.95 2465
4410.57 2305
4411.20 2388
4411.83 2366
4412.45 2433
4413.08 2171
4413.71 2320
4414.33 2361
4414.96 2377
4415.59 2199
4416.21 2197
4416.84 2297
4417.47 2183
4418.09 2238
4418.72 2199
4419.35 2303
4419.97 2211
4420.60 2001
4421.23 2016
4421.85 2022
4422.48 2059
4423.11 1968
4423.74 2052
4424.36 1989
4424.99 1979
4425.62 1894
4426.25 1957
4426.87 1969
4427.50 1733
4428.13 1705
4428.76 1802
4429.38 1851
4430.01 1857
4430.64 1932
4431.27 1957
4431.89 1945
4432.52 1949
4433.15 1839
4433.78 1765
4434.41 1874
4435.03 1902
4435.66 1816
4436.29 1871
4436.92 1914
4437.55 1821
4438.18 1965
4438.80 1772
4439.43 1731
4440.06 1909
4440.69 1844
4441.32 1830
4441.95 1951
4442.57 1960
4443.20 1905
4443.83 1951
4444.46 1754
4445.09 1734
4445.72 1693
4446.35 1826
4446.98 1739
4447.61 1847
4448.23 1794
4448.86 1802
4449.49 1802
4450.12 1804
4450.75 1776
4451.38 1747
4452.01 1731
4452.64 1842
4453.27 1710
4453.90 1584
4454.53 1672
4455.16 1729
4455.79 1789
4456.42 1829
4457.05 1718
4457.67 1780
4458.30 1799
4458.93 1707
4459.56 1798
4460.19 1676
4460.82 1723
4461.45 1659
4462.08 1661
4462.71 1688
4463.34 1749
4463.97 1662
4464.60 1629
4465.23 1564
4465.86 1652
4466.49 1649
4467.13 1729
4467.76 1677
4468.39 1651
4469.02 1611
4469.65 1545
4470.28 1501
4470.91 1563
4471.54 1731
4472.17 1775
4472.80 1715
4473.43 1623
4474.06 1604
4474.69 1684
4475.32 1709
4475.95 1652
4476.59 1841
4477.22 1853
4477.85 1749
4478.48 1799
4479.11 1643
4479.74 1599
4480.37 1766
4481.00 1765
4481.64 1789
4482.27 1772
4482.90 1740
4483.53 1784
4484.16 1786
4484.79 1679
4485.42 1815
4486.06 1804
4486.69 2032
4487.32 1989
4487.95 1983
4488.58 1915
4489.22 1827
4489.85 1746
4490.48 1877
4491.11 1797
4491.74 1873
4492.38 1935
4493.01 1740
4493.64 1732
4494.27 1861
4494.90 1864
4495.54 1933
4496.17 1840
4496.80 1846
4497.43 1855
4498.07 1808
4498.70 1703
4499.33 1702
4499.96 1939
4500.60 1848
4501.23 2067
4501.86 2117
4502.50 2246
4503.13 2385
4503.76 2652
4504.39 2822
4505.03 2831
4505.66 2913
4506.29 2806
4506.93 2671
4507.56 2634
4508.19 2674
4508.83 2583
4509.46 2251
4510.09 2213
4510.73 2066
4511.36 2030
4511.99 2124
4512.63 2212
4513.26 2080
4513.89 2003
4514.53 2083
4515.16 1968
4515.80 1978
4516.43 1977
4517.06 2048
4517.70 2002
4518.33 1960
4518.97 1990
4519.60 1867
4520.23 1745
4520.87 1932
4521.50 2048
4522.14 2004
4522.77 1985
4523.40 1784
4524.04 1836
4524.67 1704
4525.31 1997
4525.94 1928
4526.58 1941
4527.21 2102
4527.85 2126
4528.48 2298
4529.12 2441
4529.75 2840
4530.38 3179
4531.02 3532
4531.65 4154
4532.29 4776
4532.92 5216
4533.56 5724
4534.19 6041
4534.83 6432
4535.46 6380
4536.10 5917
4536.74 5349
4537.37 4879
4538.01 4269
4538.64 3686
4539.28 3277
4539.91 2876
4540.55 2668
4541.18 2455
4541.82 2340
4542.45 2166
4543.09 1952
4543.73 1915
4544.36 2030
4545.00 2030
4545.63 2133
4546.27 2010
4546.91 2036
4547.54 1827
4548.18 1850
4548.81 1947
4549.45 1870
4550.09 1668
4550.72 1814
4551.36 1895
4551.99 1960
4552.63 1807
4553.27 1987
4553.90 1947
4554.54 2014
4555.18 2104
4555.81 2166
4556.45 2164
4557.09 2104
4557.72 2191
4558.36 2118
4559.00 2133
4559.63 2003
4560.27 2018
4560.91 2032
4561.54 1865
4562.18 1845
4562.82 1984
4563.46 1949
4564.09 1977
4564.73 1981
4565.37 2006
4566.00 1972
4566.64 1933
4567.28 1890
4567.92 1980
4568.55 2128
4569.19 2206
4569.83 2051
4570.47 2170
4571.10 2358
4571.74 2405
4572.38 2311
4573.02 2204
4573.66 2079
4574.29 1966
4574.93 2010
4575.57 1890
4576.21 1905
4576.85 1910
4577.48 1799
4578.12 1859
4578.76 1757
4579.40 1750
4580.04 1813
4580.67 1627
4581.31 1700
4581.95 1769
4582.59 1767
4583.23 1782
4583.87 1840
4584.51 1739
4585.14 1740
4585.78 1625
4586.42 1619
4587.06 1669
4587.70 1831
4588.34 1829
4588.98 1800
4589.62 1837
4590.26 1790
4590.89 1771
4591.53 1708
4592.17 1860
4592.81 1858
4593.45 1703
4594.09 1906
4594.73 1874
4595.37 1776
4596.01 1678
4596.65 1815
4597.29 1719
4597.93 1658
4598.57 1700
4599.21 1873
4599.85 1625
4600.49 1702
4601.12 1702
4601.76 1656
4602.40 1691
4603.04 1776
4603.68 1679
4604.32 1654
4604.96 1566
4605.60 1765
4606.24 1804
4606.88 1658
4607.52 1785
4608.17 1850
4608.81 1780
4609.45 1834
4610.09 1899
4610.73 1768
4611.37 1940
4612.01 1914
4612.65 2070
4613.29 1836
4613.93 1786
4614.57 1864
4615.21 1775
4615.85 1804
4616.49 1844
4617.13 1840
4617.77 1782
4618.41 1667
4619.06 1503
4619.70 1489
4620.34 1750
4620.98 1756
4621.62 1633
4622.26 1700
4622.90 1761
4623.54 1713
4624.19 1798
4624.83 1531
4625.47 1646
4626.11 1697
4626.75 1593
4627.39 1640
4628.03 1546
4628.68 1669
4629.32 1603
4629.96 1601
4630.60 1710
4631.24 1636
4631.89 1646
4632.53 1608
4633.17 1792
4633.81 1659
4634.45 1579
4635.10 1704
4635.74 1793
4636.38 1656
4637.02 1583
4637.66 1848
4638.31 1874
4638.95 1806
4639.59 1880
4640.23 2062
4640.88 2169
4641.52 2090
4642.16 2127
4642.80 2236
4643.45 2205
4644.09 2137
4644.73 2230
4645.38 2156
4646.02 2208
4646.66 2129
4647.30 1978
4647.95 2118
4648.59 2050
4649.23 2091
4649.88 1848
4650.52 2000
4651.16 1901
4651.81 1761
4652.45 1812
4653.09 1719
4653.74 1784
4654.38 1938
4655.02 1735
4655.67 1935
4656.31 2071
4656.95 1986
4657.60 1956
4658.24 1744
4658.89 1666
4659.53 1689
4660.17 1669
4660.82 1621
4661.46 1508
4662.10 1376
4662.75 1514
4663.39 1687
4664.04 1451
4664.68 1425
4665.33 1578
4665.97 1604
4666.61 1731
4667.26 1633
4667.90 1611
4668.55 1645
4669.19 1701
4669.84 1537
4670.48 1527
4671.12 1582
4671.77 1553
4672.41 1594
4673.06 1462
4673.70 1596
4674.35 1627
4674.99 1759
4675.64 1628
4676.28 1571
4676.93 1601
4677.57 1589
4678.22 1644
4678.86 1500
4679.51 1522
4680.15 1601
4680.80 1576
4681.44 1607
4682.09 1655
4682.74 1545
4683.38 1627
4684.03 1698
4684.67 1613
4685.32 1700
4685.96 1917
4686.61 1600
4687.25 1574
4687.90 1713
4688.55 1764
4689.19 1729
4689.84 1484
4690.48 1473
4691.13 1491
4691.78 1501
4692.42 1506
4693.07 1516
4693.71 1589
4694.36 1498
4695.01 1668
4695.65 1542
4696.30 1486
4696.95 1624
4697.59 1567
4698.24 1548
4698.89 1579
4699.53 1716
4700.18 1751
4700.83 1958
4701.47 1936
4702.12 1941
4702.77 1817
4703.41 1911
4704.06 1877
4704.71 1808
4705.35 1677
4706.00 1736
4706.65 1727
4707.29 1809
4707.94 1676
4708.59 1770
4709.24 1621
4709.88 1773
4710.53 1642
4711.18 1696
4711.83 1805
4712.47 1887
4713.12 1770
4713.77 1829
4714.42 1755
4715.06 1659
4715.71 1717
4716.36 1668
4717.01 1641
4717.65 1705
4718.30 1515
4718.95 1562
4719.60 1512
4720.25 1701
4720.89 1684
4721.54 1853
4722.19 1871
4722.84 1870
4723.49 1848
4724.13 1916
4724.78 1811
4725.43 1821
4726.08 1800
4726.73 1872
4727.38 1768
4728.03 1851
4728.67 1774
4729.32 1824
4729.97 1759
4730.62 1670
4731.27 1659
4731.92 1639
4732.57 1645
4733.22 1605
4733.86 1643
4734.51 1599
4735.16 1509
4735.81 1519
4736.46 1440
4737.11 1639
4737.76 1580
4738.41 1667
4739.06 1546
4739.71 1544
4740.36 1610
4741.01 1565
4741.65 1463
4742.30 1640
4742.95 1732
4743.60 1821
4744.25 1794
4744.90 1758
4745.55 1635
4746.20 1619
4746.85 1644
4747.50 1784
4748.15 1854
4748.80 1789
4749.45 1750
4750.10 1700
4750.75 1818
4751.40 1879
4752.05 1801
4752.70 1889
4753.35 2060
4754.00 2035
4754.65 2139
4755.30 2057
4755.95 1941
4756.61 1902
4757.26 2004
4757.91 1909
4758.56 1908
4759.21 1938
4759.86 1733
4760.51 1546
4761.16 1647
4761.81 1598
4762.46 1674
4763.11 1525
4763.76 1623
4764.41 1639
4765.07 1622
4765.72 1609
4766.37 1615
4767.02 1549
4767.67 1544
4768.32 1381
4768.97 1505
4769.62 1535
4770.28 1559
4770.93 1541
4771.58 1538
4772.23 1674
4772.88 1671
4773.53 1578
4774.19 1478
4774.84 1366
4775.49 1353
4776.14 1542
4776.79 1443
4777.44 1474
4778.10 1533
4778.75 1465
4779.40 1464
4780.05 1561
4780.70 1608
4781.36 1436
4782.01 1605
4782.66 1508
4783.31 1501
4783.97 1681
4784.62 1550
4785.27 1458
4785.92 1506
4786.58 1400
4787.23 1418
4787.88 1548
4788.53 1580
4789.19 1509
4789.84 1486
4790.49 1496
4791.15 1444
4791.80 1445
4792.45 1484
4793.10 1467
4793.76 1482
4794.41 1475
4795.06 1582
4795.72 1526
4796.37 1596
4797.02 1512
4797.68 1501
4798.33 1435
4798.98 1401
4799.64 1481
4800.29 1493
4800.94 1489
4801.60 1296
4802.25 1383
4802.90 1487
4803.56 1494
4804.21 1461
4804.87 1522
4805.52 1536
4806.17 1553
4806.83 1520
4807.48 1429
4808.14 1378
4808.79 1369
4809.44 1457
4810.10 1376
4810.75 1464
4811.41 1476
4812.06 1539
4812.71 1375
4813.37 1386
4814.02 1587
4814.68 1507
4815.33 1590
4815.99 1600
4816.64 1535
4817.30 1520
4817.95 1531
4818.61 1536
4819.26 1774
4819.92 1580
4820.57 1593
4821.23 1781
4821.88 1699
4822.53 1589
4823.19 1702
4823.85 1801
4824.50 1898
4825.16 1686
4825.81 1654
4826.47 1664
4827.12 1748
4827.78 1898
4828.43 1720
4829.09 1725
4829.74 1743
4830.40 1788
4831.05 1824
4831.71 1781
4832.37 1763
4833.02 1684
4833.68 1683
4834.33 1758
4834.99 1783
4835.64 1856
4836.30 1994
4836.96 1973
4837.61 1967
4838.27 1978
4838.92 2148
4839.58 2127
4840.24 2077
4840.89 2040
4841.55 2145
4842.21 2072
4842.86 1989
4843.52 2025
4844.18 2057
4844.83 2032
4845.49 2125
4846.14 2004
4846.80 1934
4847.46 1915
4848.11 1879
4848.77 2111
4849.43 2193
4850.09 2337
4850.74 2206
4851.40 2313
4852.06 2495
4852.71 2722
4853.37 2953
4854.03 2927
4854.68 2835
4855.34 2750
4856.00 2605
4856.66 2466
4857.31 2292
4857.97 2125
4858.63 2000
4859.29 2207
4859.94 2384
4860.60 2274
4861.26 2273
4861.92 2216
4862.57 2199
4863.23 2118
4863.89 2156
4864.55 2115
4865.21 2120
4865.86 2147
4866.52 2203
4867.18 2350
4867.84 2311
4868.50 2234
4869.15 2281
4869.81 2296
4870.47 2086
4871.13 2018
4871.79 2008
4872.45 2171
4873.10 2238
4873.76 2120
4874.42 2069
4875.08 2220
4875.74 2154
4876.40 2118
4877.06 2213
4877.71 2221
4878.37 2425
4879.03 2205
4879.69 2172
4880.35 2159
4881.01 2114
4881.67 2213
4882.33 2243
4882.99 2154
4883.65 2168
4884.30 2243
4884.96 2116
4885.62 1906
4886.28 1873
4886.94 1873
4887.60 1712
4888.26 1819
4888.92 1852
4889.58 1751
4890.24 1743
4890.90 1942
4891.56 2006
4892.22 2068
4892.88 2015
4893.54 1981
4894.20 2032
4894.86 2065
4895.52 2002
4896.18 2020
4896.84 1840
4897.50 1825
4898.16 1934
4898.82 1920
4899.48 1814
4900.14 1754
4900.80 1758
4901.46 1741
4902.12 1857
4902.78 1985
4903.44 1944
4904.10 2014
4904.76 2003
4905.42 1855
4906.08 1897
4906.74 1948
4907.40 1721
4908.06 1733
4908.73 1751
4909.39 1750
4910.05 1688
4910.71 1683
4911.37 1750
4912.03 1581
4912.69 1659
4913.35 1634
4914.01 1515
4914.68 1542
4915.34 1567
4916.00 1674
4916.66 1778
4917.32 1535
4917.98 1525
4918.64 1631
4919.31 1531
4919.97 1482
4920.63 1586
4921.29 1623
4921.95 1515
4922.61 1617
4923.28 1641
4923.94 1581
4924.60 1399
4925.26 1483
4925.92 1402
4926.59 1540
4927.25 1499
4927.91 1540
4928.57 1501
4929.23 1548
4929.90 1507
4930.56 1533
4931.22 1520
4931.88 1544
4932.55 1600
4933.21 1651
4933.87 1686
4934.53 1772
4935.20 1791
4935.86 1733
4936.52 1795
4937.18 1765
4937.85 1806
4938.51 1767
4939.17 1746
4939.84 1656
4940.50 1746
4941.16 1646
4941.82 1586
4942.49 1627
4943.15 1565
4943.81 1538
4944.48 1560
4945.14 1540
4945.80 1588
4946.47 1487
4947.13 1498
4947.79 1479
4948.46 1464
4949.12 1426
4949.79 1379
4950.45 1390
4951.11 1285
4951.78 1363
4952.44 1402
4953.10 1470
4953.77 1492
4954.43 1446
4955.10 1407
4955.76 1459
4956.42 1353
4957.09 1379
4957.75 1468
4958.42 1482
4959.08 1523
4959.74 1472
4960.41 1447
4961.07 1548
4961.74 1599
4962.40 1612
4963.07 1627
4963.73 1568
4964.40 1574
4965.06 1601
4965.73 1678
4966.39 1612
4967.05 1543
4967.72 1608
4968.38 1641
4969.05 1624
4969.71 1499
4970.38 1593
4971.04 1599
4971.71 1483
4972.37 1612
4973.04 1628
4973.70 1524
4974.37 1525
4975.04 1633
4975.70 1544
4976.37 1400
4977.03 1501
4977.70 1543
4978.36 1568
4979.03 1447
4979.69 1461
4980.36 1591
4981.03 1599
4981.69 1509
4982.36 1418
4983.02 1369
4983.69 1452
4984.35 1584
4985.02 1650
4985.69 1546
4986.35 1579
4987.02 1600
4987.68 1691
4988.35 1881
4989.02 2017
4989.68 2178
4990.35 2233
4991.02 2494
4991.68 2740
4992.35 2642
4993.02 2745
4993.68 2569
4994.35 2510
4995.02 2332
4995.68 2108
4996.35 1980
4997.02 1789
4997.68 1725
4998.35 1714
4999.02 1640
4999.68 1555
5000.35 1511
5001.02 1445
5001.68 1529
5002.35 1487
5003.02 1478
5003.69 1436
5004.35 1466
5005.02 1390
5005.69 1394
5006.35 1347
5007.02 1356
5007.69 1578
5008.36 1397
5009.02 1381
5009.69 1439
5010.36 1502
5011.03 1490
5011.70 1444
5012.36 1453
5013.03 1394
5013.70 1521
5014.37 1471
5015.04 1497
5015.70 1366
5016.37 1358
5017.04 1560
5017.71 1551
5018.38 1534
5019.04 1564
5019.71 1546
5020.38 1650
5021.05 1518
5021.72 1570
5022.39 1672
5023.05 1823
5023.72 1822
5024.39 1907
5025.06 1780
5025.73 1768
5026.40 1851
5027.07 1876
5027.74 1789
5028.40 1764
5029.07 1722
5029.74 1892
5030.41 1805
5031.08 1787
5031.75 1718
5032.42 1571
5033.09 1642
5033.76 1635
5034.43 1709
5035.10 1589
5035.76 1603
5036.43 1578
5037.10 1607
5037.77 1462
5038.44 1400
5039.11 1586
5039.78 1578
5040.45 1488
5041.12 1534
5041.79 1544
5042.46 1583
5043.13 1672
5043.80 1770
5044.47 1791
5045.14 1820
5045.81 1718
5046.48 1823
5047.15 1839
5047.82 1947
5048.49 1775
5049.16 1696
5049.83 1769
5050.50 1770
5051.17 1618
5051.84 1644
5052.51 1602
5053.18 1569
5053.85 1522
5054.52 1533
5055.20 1373
5055.87 1441
5056.54 1461
5057.21 1382
5057.88 1519
5058.55 1550
5059.22 1561
5059.89 1586
5060.56 1493
5061.23 1644
5061.90 1595
5062.58 1614
5063.25 1646
5063.92 1648
5064.59 1528
5065.26 1514
5065.93 1516
5066.60 1560
5067.27 1464
5067.95 1485
5068.62 1483
5069.29 1567
5069.96 1519
5070.63 1515
5071.30 1440
5071.98 1466
5072.65 1498
5073.32 1508
5073.99 1509
5074.66 1520
5075.34 1500
5076.01 1410
5076.68 1398
5077.35 1437
5078.02 1471
5078.70 1504
5079.37 1496
5080.04 1471
5080.71 1482
5081.39 1523
5082.06 1594
5082.73 1704
5083.40 1596
5084.08 1652
5084.75 1564
5085.42 1659
5086.09 1589
5086.77 1452
5087.44 1522
5088.11 1543
5088.79 1567
5089.46 1598
5090.13 1730
5090.80 1686
5091.48 1737
5092.15 1818
5092.82 1968
5093.50 1927
5094.17 1766
5094.84 1806
5095.52 1886
5096.19 1887
5096.86 1806
5097.54 1811
5098.21 1720
5098.88 1644
5099.56 1617
5100.23 1485
5100.90 1470
5101.58 1548
5102.25 1450
5102.93 1515
5103.60 1485
5104.27 1399
5104.95 1363
5105.62 1341
5106.30 1257
5106.97 1378
5107.64 1438
5108.32 1400
5108.99 1473
5109.67 1381
5110.34 1424
5111.02 1505
5111.69 1411
5112.36 1531
5113.04 1537
5113.71 1509
5114.39 1483
5115.06 1517
5115.74 1561
5116.41 1396
5117.09 1431
5117.76 1488
5118.44 1565
5119.11 1643
5119.79 1618
5120.46 1661
5121.14 1537
5121.81 1611
5122.49 1706
5123.16 1671
5123.84 1733
5124.51 1472
5125.19 1548
5125.86 1493
5126.54 1553
5127.21 1561
5127.89 1483
5128.56 1501
5129.24 1579
5129.92 1477
5130.59 1581
5131.27 1579
5131.94 1447
5132.62 1498
5133.29 1536
5133.97 1442
5134.65 1545
5135.32 1472
5136.00 1540
5136.67 1482
5137.35 1483
5138.03 1452
5138.70 1496
5139.38 1569
5140.05 1642
5140.73 1583
5141.41 1657
5142.08 1735
5142.76 1645
5143.44 1535
5144.11 1483
5144.79 1520
5145.47 1663
5146.14 1639
5146.82 1589
5147.50 1497
5148.17 1533
5148.85 1412
5149.53 1333
5150.20 1325
5150.88 1336
5151.56 1321
5152.24 1421
5152.91 1405
5153.59 1343
5154.27 1398
5154.94 1452
5155.62 1599
5156.30 1388
5156.98 1322
5157.65 1330
5158.33 1356
5159.01 1345
5159.69 1314
5160.36 1318
5161.04 1378
5161.72 1456
5162.40 1385
5163.07 1445
5163.75 1279
5164.43 1422
5165.11 1332
5165.79 1290
5166.46 1243
5167.14 1245
5167.82 1252
5168.50 1391
5169.18 1399
5169.86 1429
5170.53 1565
5171.21 1437
5171.89 1543
5172.57 1475
5173.25 1456
5173.93 1399
5174.60 1459
5175.28 1511
5175.96 1327
5176.64 1323
5177.32 1297
5178.00 1360
5178.68 1426
5179.36 1425
5180.03 1429
5180.71 1369
5181.39 1355
5182.07 1353
5182.75 1402
5183.43 1394
5184.11 1405
5184.79 1346
5185.47 1316
5186.15 1384
5186.83 1383
5187.51 1346
5188.18 1404
5188.86 1407
5189.54 1354
5190.22 1287
5190.90 1309
5191.58 1435
5192.26 1268
5192.94 1259
5193.62 1253
5194.30 1214
5194.98 1305
5195.66 1357
5196.34 1267
5197.02 1369
5197.70 1340
5198.38 1340
5199.06 1234
5199.74 1340
5200.42 1282
5201.10 1339
5201.78 1361
5202.46 1332
5203.14 1380
5203.82 1283
5204.50 1239
5205.19 1333
5205.87 1363
5206.55 1468
5207.23 1334
5207.91 1395
5208.59 1346
5209.27 1411
5209.95 1441
5210.63 1330
5211.31 1412
5211.99 1405
5212.67 1403
5213.36 1463
5214.04 1457
5214.72 1375
5215.40 1644
5216.08 1649
5216.76 1448
5217.44 1434
5218.12 1299
5218.81 1418
5219.49 1462
5220.17 1485
5220.85 1478
5221.53 1433
5222.21 1277
5222.90 1284
5223.58 1361
5224.26 1349
5224.94 1360
5225.62 1335
5226.30 1347
5226.99 1400
5227.67 1435
5228.35 1467
5229.03 1432
5229.71 1418
5230.40 1402
5231.08 1275
5231.76 1217
5232.44 1281
5233.13 1254
5233.81 1385
5234.49 1374
5235.17 1363
5235.86 1441
5236.54 1440
5237.22 1321
5237.90 1372
5238.59 1427
5239.27 1319
5239.95 1353
5240.64 1546
5241.32 1479
5242.00 1398
5242.68 1594
5243.37 1465
5244.05 1439
5244.73 1475
5245.42 1496
5246.10 1439
5246.78 1502
5247.47 1486
5248.15 1507
5248.83 1420
5249.52 1444
5250.20 1583
5250.88 1609
5251.57 1576
5252.25 1801
5252.93 1704
5253.62 1646
5254.30 1604
5254.99 1578
5255.67 1622
5256.35 1472
5257.04 1464
5257.72 1321
5258.41 1372
5259.09 1219
5259.77 1272
5260.46 1290
5261.14 1266
5261.83 1373
5262.51 1463
5263.20 1523
5263.88 1429
5264.56 1469
5265.25 1446
5265.93 1479
5266.62 1428
5267.30 1366
5267.99 1472
5268.67 1515
5269.36 1545
5270.04 1499
5270.73 1542
5271.41 1563
5272.10 1510
5272.78 1466
5273.47 1518
5274.15 1606
5274.84 1438
5275.52 1479
5276.21 1448
5276.89 1448
5277.58 1231
5278.26 1454
5278.95 1417
5279.63 1599
5280.32 1585
5281.00 1603
5281.69 1595
5282.38 1686
5283.06 1750
5283.75 1715
5284.43 1754
5285.12 1692
5285.80 1805
5286.49 1830
5287.18 1887
5287.86 1772
5288.55 1768
5289.23 1647
5289.92 1606
5290.61 1705
5291.29 1616
5291.98 1751
5292.66 1634
5293.35 1724
5294.04 1787
5294.72 1652
5295.41 1724
5296.10 1687
5296.78 1825
5297.47 1717
5298.16 1952
5298.84 2064
5299.53 2035
5300.22 2216
5300.90 2416
5301.59 2776
5302.28 2909
5302.96 3160
5303.65 3432
5304.34 3408
5305.03 3592
5305.71 3483
5306.40 3248
5307.09 2984
5307.77 2650
5308.46 2544
5309.15 2317
5309.84 2064
5310.52 1856
5311.21 1729
5311.90 1697
5312.59 1711
5313.27 1601
5313.96 1630
5314.65 1705
5315.34 1537
5316.02 1529
5316.71 1542
5317.40 1653
5318.09 1611
5318.78 1549
5319.46 1644
5320.15 1664
5320.84 1688
5321.53 1636
5322.22 1749
5322.90 1672
5323.59 1765
5324.28 1719
5324.97 1591
5325.66 1669
5326.35 1617
5327.04 1547
5327.72 1508
5328.41 1491
5329.10 1592
5329.79 1695
5330.48 1594
5331.17 1667
5331.86 1781
5332.54 1762
5333.23 1761
5333.92 1792
5334.61 1856
5335.30 1876
5335.99 1801
5336.68 1793
5337.37 1900
5338.06 1861
5338.75 1799
5339.44 1793
5340.12 1860
5340.81 1898
5341.50 1837
5342.19 1932
5342.88 1879
5343.57 1762
5344.26 1873
5344.95 1901
5345.64 1953
5346.33 1968
5347.02 2064
5347.71 1971
5348.40 2110
5349.09 2296
5349.78 2416
5350.47 2548
5351.16 2705
5351.85 2848
5352.54 3150
5353.23 3262
5353.92 3353
5354.61 3467
5355.30 3683
5355.99 3362
5356.68 3223
5357.37 3039
5358.06 2485
5358.75 2406
5359.44 2171
5360.14 1977
5360.83 1938
5361.52 1774
5362.21 1729
5362.90 1714
5363.59 1715
5364.28 1733
5364.97 1726
5365.66 1653
5366.35 1674
5367.04 1696
5367.74 1718
5368.43 1601
5369.12 1751
5369.81 1803
5370.50 1762
5371.19 1678
5371.88 1636
5372.57 1480
5373.27 1510
5373.96 1481
5374.65 1532
5375.34 1599
5376.03 1608
5376.72 1546
5377.42 1472
5378.11 1568
5378.80 1573
5379.49 1516
5380.18 1580
5380.88 1590
5381.57 1467
5382.26 1470
5382.95 1510
5383.64 1401
5384.34 1499
5385.03 1470
5385.72 1433
5386.41 1543
5387.11 1513
5387.80 1530
5388.49 1565
5389.18 1606
5389.88 1586
5390.57 1650
5391.26 1697
5391.95 1782
5392.65 1882
5393.34 1808
5394.03 1780
5394.72 1768
5395.42 1731
5396.11 1757
5396.80 1816
5397.50 1690
5398.19 1628
5398.88 1523
5399.58 1535
5400.27 1547
5400.96 1595
5401.66 1475
5402.35 1398
5403.04 1551
5403.74 1432
5404.43 1530
5405.12 1509
5405.82 1483
5406.51 1438
5407.20 1431
5407.90 1536
5408.59 1595
5409.28 1432
5409.98 1503
5410.67 1473
5411.37 1531
5412.06 1499
5412.75 1451
5413.45 1490
5414.14 1379
5414.84 1349
5415.53 1424
5416.23 1501
5416.92 1383
5417.61 1375
5418.31 1441
5419.00 1443
5419.70 1440
5420.39 1415
5421.09 1421
5421.78 1374
5422.48 1480
5423.17 1505
5423.87 1374
5424.56 1367
5425.25 1450
5425.95 1432
5426.64 1450
5427.34 1447
5428.03 1465
5428.73 1274
5429.42 1294
5430.12 1341
5430.82 1319
5431.51 1413
5432.21 1464
5432.90 1439
5433.60 1332
5434.29 1348
5434.99 1483
5435.68 1339
5436.38 1378
5437.07 1425
5437.77 1421
5438.47 1485
5439.16 1449
5439.86 1587
5440.55 1575
5441.25 1476
5441.94 1434
5442.64 1476
5443.34 1327
5444.03 1505
5444.73 1544
5445.42 1361
5446.12 1400
5446.82 1435
5447.51 1619
5448.21 1649
5448.91 1792
5449.60 1745
5450.30 1922
5450.99 1925
5451.69 1942
5452.39 2007
5453.08 1785
5453.78 1811
5454.48 1752
5455.17 1549
5455.87 1538
5456.57 1576
5457.27 1532
5457.96 1462
5458.66 1496
5459.36 1424
5460.05 1502
5460.75 1568
5461.45 1500
5462.14 1535
5462.84 1771
5463.54 1691
5464.24 1712
5464.93 1928
5465.63 1963
5466.33 1997
5467.03 2006
5467.72 1950
5468.42 2002
5469.12 1993
5469.82 1851
5470.51 1970
5471.21 1883
5471.91 1834
5472.61 1881
5473.31 1628
5474.00 1662
5474.70 1695
5475.40 1531
5476.10 1532
5476.80 1578
5477.49 1748
5478.19 1599
5478.89 1568
5479.59 1668
5480.29 1706
5480.99 1637
5481.68 1701
5482.38 1779
5483.08 1686
5483.78 1724
5484.48 1782
5485.18 1638
5485.88 1621
5486.57 1789
5487.27 1806
5487.97 1839
5488.67 1650
5489.37 1801
5490.07 1625
5490.77 1713
5491.47 1854
5492.17 1929
5492.87 1977
5493.56 1955
5494.26 2020
5494.96 2137
5495.66 2057
5496.36 2049
5497.06 2244
5497.76 2264
5498.46 2448
5499.16 2594
5499.86 2692
5500.56 2811
5501.26 2859
5501.96 2739
5502.66 3011
5503.36 3155
5504.06 3173
5504.76 3162
5505.46 2996
5506.16 3055
5506.86 3072
5507.56 2732
5508.26 2697
5508.96 2464
5509.66 2289
5510.36 2461
5511.06 2231
5511.76 2362
5512.46 2484
5513.16 2558
5513.86 2547
5514.56 2644
5515.26 2794
5515.96 2876
5516.66 2908
5517.36 2890
5518.07 3002
5518.77 3130
5519.47 2913
5520.17 2687
5520.87 2697
5521.57 2576
5522.27 2500
5522.97 2389
5523.67 2250
5524.37 2021
5525.08 2127
5525.78 2237
5526.48 2129
5527.18 2058
5527.88 1995
5528.58 1826
5529.28 1725
5529.99 1704
5530.69 1673
5531.39 1610
5532.09 1572
5532.79 1646
5533.49 1657
5534.20 1607
5534.90 1677
5535.60 1633
5536.30 1604
5537.00 1498
5537.70 1576
5538.41 1517
5539.11 1578
5539.81 1537
5540.51 1582
5541.22 1651
5541.92 1582
5542.62 1538
5543.32 1671
5544.02 1556
5544.73 1483
5545.43 1473
5546.13 1443
5546.84 1536
5547.54 1550
5548.24 1528
5548.94 1572
5549.65 1572
5550.35 1600
5551.05 1567
5551.75 1587
5552.46 1677
5553.16 1565
5553.86 1526
5554.57 1565
5555.27 1413
5555.97 1437
5556.68 1537
5557.38 1503
5558.08 1417
5558.79 1476
5559.49 1602
5560.19 1569
5560.90 1468
5561.60 1296
5562.30 1378
5563.01 1509
5563.71 1446
5564.41 1474
5565.12 1424
5565.82 1400
5566.53 1522
5567.23 1495
5567.93 1466
5568.64 1458
5569.34 1402
5570.05 1450
5570.75 1460
5571.45 1467
5572.16 1561
5572.86 1465
5573.57 1465
5574.27 1397
5574.98 1392
5575.68 1451
5576.38 1475
5577.09 1656
5577.79 1587
5578.50 1612
5579.20 1569
5579.91 1405
5580.61 1468
5581.32 1484
5582.02 1545
5582.73 1576
5583.43 1514
5584.14 1476
5584.84 1474
5585.55 1315
5586.25 1358
5586.96 1325
5587.66 1299
5588.37 1332
5589.07 1297
5589.78 1414
5590.48 1334
5591.19 1423
5591.89 1347
5592.60 1379
5593.31 1362
5594.01 1341
5594.72 1352
5595.42 1327
5596.13 1321
5596.83 1231
5597.54 1271
5598.25 1317
5598.95 1321
5599.66 1342
5600.36 1398
5601.07 1336
5601.78 1338
5602.48 1347
5603.19 1215
5603.89 1332
5604.60 1216
5605.31 1210
5606.01 1298
5606.72 1242
5607.43 1346
5608.13 1265
5608.84 1259
5609.54 1313
5610.25 1230
5610.96 1295
5611.66 1307
5612.37 1220
5613.08 1325
5613.79 1345
5614.49 1283
5615.20 1346
5615.91 1300
5616.61 1291
5617.32 1317
5618.03 1257
5618.73 1227
5619.44 1282
5620.15 1341
5620.86 1270
5621.56 1180
5622.27 1341
5622.98 1410
5623.69 1303
5624.39 1331
5625.10 1269
5625.81 1352
5626.52 1436
5627.22 1341
5627.93 1230
5628.64 1210
5629.35 1199
5630.05 1288
5630.76 1316
5631.47 1287
5632.18 1264
5632.89 1253
5633.59 1236
5634.30 1271
5635.01 1341
5635.72 1349
5636.43 1317
5637.14 1337
5637.84 1307
5638.55 1362
5639.26 1384
5639.97 1479
5640.68 1485
5641.39 1413
5642.10 1424
5642.80 1438
5643.51 1458
5644.22 1491
5644.93 1494
5645.64 1397
5646.35 1433
5647.06 1335
5647.77 1347
5648.47 1435
5649.18 1281
5649.89 1391
5650.60 1301
5651.31 1294
5652.02 1336
5652.73 1237
5653.44 1308
5654.15 1428
5654.86 1381
5655.57 1328
5656.28 1361
5656.99 1309
5657.70 1309
5658.41 1314
5659.12 1443
5659.83 1306
5660.54 1338
5661.24 1384
5661.95 1430
5662.66 1390
5663.37 1356
5664.08 1397
5664.79 1310
5665.50 1364
5666.21 1388
5666.93 1489
5667.64 1420
5668.35 1324
5669.06 1316
5669.77 1230
5670.48 1169
5671.19 1353
5671.90 1378
5672.61 1321
5673.32 1424
5674.03 1401
5674.74 1430
5675.45 1377
5676.16 1524
5676.87 1496
5677.58 1450
5678.29 1256
5679.01 1324
5679.72 1392
5680.43 1365
5681.14 1290
5681.85 1299
5682.56 1259
5683.27 1327
5683.98 1356
5684.69 1302
5685.41 1290
5686.12 1342
5686.83 1348
5687.54 1294
5688.25 1281
5688.96 1315
5689.67 1314
5690.39 1265
5691.10 1282
5691.81 1348
5692.52 1297
5693.23 1377
5693.95 1299
5694.66 1308
5695.37 1306
5696.08 1276
5696.79 1414
5697.51 1312
5698.22 1258
5698.93 1248
5699.64 1337
5700.35 1409
5701.07 1382
5701.78 1259
5702.49 1281
5703.20 1302
5703.92 1284
5704.63 1256
5705.34 1314
5706.05 1331
5706.77 1242
5707.48 1217
5708.19 1175
5708.90 1291
5709.62 1342
5710.33 1241
5711.04 1269
5711.76 1261
5712.47 1243
5713.18 1324
5713.90 1260
5714.61 1337
5715.32 1368
5716.04 1395
5716.75 1343
5717.46 1264
5718.18 1216
5718.89 1288
5719.60 1254
5720.32 1293
5721.03 1232
5721.74 1320
5722.46 1350
5723.17 1400
5723.88 1471
5724.60 1381
5725.31 1437
5726.03 1450
5726.74 1510
5727.45 1605
5728.17 1680
5728.88 1752
5729.60 1773
5730.31 1891
5731.02 1857
5731.74 2110
5732.45 2277
5733.17 2191
5733.88 1938
5734.60 2000
5735.31 1841
5736.02 1662
5736.74 1576
5737.45 1611
5738.17 1441
5738.88 1462
5739.60 1464
5740.31 1444
5741.03 1495
5741.74 1389
5742.46 1423
5743.17 1372
5743.89 1535
5744.60 1465
5745.32 1400
5746.03 1331
5746.75 1400
5747.46 1368
5748.18 1372
5748.89 1439
5749.61 1326
5750.32 1393
5751.04 1372
5751.76 1487
5752.47 1393
5753.19 1446
5753.90 1571
5754.62 1527
5755.33 1592
5756.05 1481
5756.77 1580
5757.48 1594
5758.20 1662
5758.91 1687
5759.63 1807
5760.34 1742
5761.06 1736
5761.78 1847
5762.49 1864
5763.21 1851
5763.93 1873
5764.64 1955
5765.36 2007
5766.07 2174
5766.79 2303
5767.51 2313
5768.22 2169
5768.94 2088
5769.66 2095
5770.37 2105
5771.09 2049
5771.81 1935
5772.52 1876
5773.24 1821
5773.96 1754
5774.67 1640
5775.39 1644
5776.11 1615
5776.83 1596
5777.54 1650
5778.26 1701
5778.98 1738
5779.69 1846
5780.41 1870
5781.13 1938
5781.85 1874
5782.56 2015
5783.28 2124
5784.00 2061
5784.72 2026
5785.43 2033
5786.15 1871
5786.87 1915
5787.59 1809
5788.30 1808
5789.02 1801
5789.74 1747
5790.46 1749
5791.18 1633
5791.89 1715
5792.61 1760
5793.33 1791
5794.05 1729
5794.77 1771
5795.48 1896
5796.20 1968
5796.92 2082
5797.64 2090
5798.36 2064
5799.08 2182
5799.80 2223
5800.51 2347
5801.23 2606
5801.95 2768
5802.67 3086
5803.39 3485
5804.11 3965
5804.83 4415
5805.54 4531
5806.26 4437
5806.98 4248
5807.70 4100
5808.42 3600
5809.14 3155
5809.86 3009
5810.58 2463
5811.30 2448
5812.02 2213
5812.74 2265
5813.45 2338
5814.17 2220
5814.89 2013
5815.61 2066
5816.33 2155
5817.05 2132
5817.77 2093
5818.49 2143
5819.21 2166
5819.93 2400
5820.65 2307
5821.37 2175
5822.09 2084
5822.81 2127
5823.53 2072
5824.25 1852
5824.97 1896
5825.69 1946
5826.41 2246
5827.13 1959
5827.85 1836
5828.57 1929
5829.29 1936
5830.01 1862
5830.73 1751
5831.45 1733
5832.17 1785
5832.89 1761
5833.61 1608
5834.33 1750
5835.06 1716
5835.78 1603
5836.50 1653
5837.22 1537
5837.94 1561
5838.66 1621
5839.38 1613
5840.10 1618
5840.82 1495
5841.54 1606
5842.26 1560
5842.99 1559
5843.71 1742
5844.43 1775
5845.15 1583
5845.87 1527
5846.59 1480
5847.31 1430
5848.04 1483
5848.76 1541
5849.48 1508
5850.20 1554
5850.92 1440
5851.64 1494
5852.36 1535
5853.09 1607
5853.81 1457
5854.53 1420
5855.25 1354
5855.97 1423
5856.70 1417
5857.42 1431
5858.14 1378
5858.86 1453
5859.58 1427
5860.31 1387
5861.03 1390
5861.75 1412
5862.47 1400
5863.20 1443
5863.92 1428
5864.64 1390
5865.36 1420
5866.09 1462
5866.81 1484
5867.53 1417
5868.25 1403
5868.98 1355
5869.70 1264
5870.42 1290
5871.15 1443
5871.87 1348
5872.59 1335
5873.31 1336
5874.04 1268
5874.76 1323
5875.48 1354
5876.21 1425
5876.93 1431
5877.65 1369
5878.38 1359
5879.10 1329
5879.82 1303
5880.55 1232
5881.27 1347
5881.99 1375
5882.72 1334
5883.44 1364
5884.17 1410
5884.89 1293
5885.61 1364
5886.34 1427
5887.06 1440
5887.78 1369
5888.51 1368
5889.23 1438
5889.96 1405
5890.68 1390
5891.41 1300
5892.13 1369
5892.85 1379
5893.58 1291
5894.30 1337
5895.03 1366
5895.75 1366
5896.48 1288
5897.20 1296
5897.92 1341
5898.65 1468
5899.37 1392
5900.10 1325
5900.82 1365
5901.55 1369
5902.27 1394
5903.00 1290
5903.72 1337
5904.45 1422
5905.17 1491
5905.90 1415
5906.62 1444
5907.35 1316
5908.07 1384
5908.80 1439
5909.52 1339
5910.25 1431
5910.97 1404
5911.70 1421
5912.43 1311
5913.15 1234
5913.88 1347
5914.60 1367
5915.33 1317
5916.05 1292
5916.78 1331
5917.50 1227
5918.23 1314
5918.96 1361
5919.68 1400
5920.41 1355
5921.13 1452
5921.86 1399
5922.59 1388
5923.31 1435
5924.04 1400
5924.76 1368
5925.49 1465
5926.22 1448
5926.94 1387
5927.67 1395
5928.40 1466
5929.12 1453
5929.85 1542
5930.58 1533
5931.30 1521
5932.03 1634
5932.76 1580
5933.48 1553
5934.21 1618
5934.94 1694
5935.66 1595
5936.39 1678
5937.12 1796
5937.84 1769
5938.57 1833
5939.30 2004
5940.02 2150
5940.75 2016
5941.48 2064
5942.21 2107
5942.93 1992
5943.66 1842
5944.39 1831
5945.12 1840
5945.84 1697
5946.57 1758
5947.30 1683
5948.03 1699
5948.75 1736
5949.48 1773
5950.21 1735
5950.94 1746
5951.67 1812
5952.39 1900
5953.12 1906
5953.85 1896
5954.58 2023
5955.31 2058
5956.03 2063
5956.76 1949
5957.49 2033
5958.22 2003
5958.95 2010
5959.67 1941
5960.40 2070
5961.13 1984
5961.86 1907
5962.59 1873
5963.32 2084
5964.05 1923
5964.77 1815
5965.50 1826
5966.23 1853
5966.96 2114
5967.69 2244
5968.42 2184
5969.15 2332
5969.88 2316
5970.61 2448
5971.33 2435
5972.06 2426
5972.79 2411
5973.52 2500
5974.25 2410
5974.98 2433
5975.71 2242
5976.44 2261
5977.17 2487
5977.90 2449
5978.63 2409
5979.36 2268
5980.09 2357
5980.82 2389
5981.55 2409
5982.28 2464
5983.01 2715
5983.74 2564
5984.46 2501
5985.19 2685
5985.92 2823
5986.65 2841
5987.38 2685
5988.11 2904
5988.85 2786
5989.58 2828
5990.31 2742
5991.04 2853
5991.77 2851
5992.50 2778
5993.23 2720
5993.96 2960
5994.69 2859
5995.42 2720
5996.15 2785
5996.88 2962
5997.61 2886
5998.34 2762
5999.07 2924
5999.80 2845
6000.53 3028
6001.26 2917
6002.00 2922
6002.73 2946
6003.46 2878
6004.19 2865
6004.92 2814
6005.65 2885
6006.38 2700
6007.11 2625
6007.84 2777
6008.58 2837
6009.31 2966
6010.04 3170
6010.77 3554
6011.50 3857
6012.23 4267
6012.96 4760
6013.70 5335
6014.43 5939
6015.16 6279
6015.89 6733
6016.62 6733
6017.36 6654
6018.09 6448
6018.82 5958
6019.55 5530
6020.28 4957
6021.02 4391
6021.75 3990
6022.48 3580
6023.21 3214
6023.94 2837
6024.68 2541
6025.41 2427
6026.14 2257
6026.87 2233
6027.61 2177
6028.34 2211
6029.07 2151
6029.80 2185
6030.54 2089
6031.27 2047
6032.00 1945
6032.73 1965
6033.47 2106
6034.20 2077
6034.93 2079
6035.67 1942
6036.40 1893
6037.13 1839
6037.87 2026
6038.60 2055
6039.33 2039
6040.07 2001
6040.80 1997
6041.53 1938
6042.27 2116
6043.00 2119
6043.73 2254
6044.47 2138
6045.20 2172
6045.93 2061
6046.67 2202
6047.40 2235
6048.13 2251
6048.87 2256
6049.60 2343
6050.34 2397
6051.07 2300
6051.80 2243
6052.54 2291
6053.27 2539
6054.01 2340
6054.74 2417
6055.47 2536
6056.21 2515
6056.94 2488
6057.68 2357
6058.41 2286
6059.15 2371
6059.88 2345
6060.61 2175
6061.35 2242
6062.08 2155
6062.82 2217
6063.55 2161
6064.29 2083
6065.02 2156
6065.76 2193
6066.49 2089
6067.23 2096
6067.96 2128
6068.70 2220
6069.43 2064
6070.17 2079
6070.90 2246
6071.64 1943
6072.37 2040
6073.11 2127
6073.84 1992
6074.58 1949
6075.31 2022
6076.05 2011
6076.78 2027
6077.52 2035
6078.26 2021
6078.99 1974
6079.73 1934
6080.46 1874
6081.20 1850
6081.93 1897
6082.67 1754
6083.41 1814
6084.14 1931
6084.88 2001
6085.61 1864
6086.35 1832
6087.09 1826
6087.82 1732
6088.56 1687
6089.30 1679
6090.03 1860
6090.77 1840
6091.50 1623
6092.24 1769
6092.98 1869
6093.71 1804
6094.45 1651
6095.19 1627
6095.92 1634
6096.66 1702
6097.40 1760
6098.13 1810
6098.87 1877
6099.61 1787
6100.34 1899
6101.08 1740
6101.82 1678
6102.56 1694
6103.29 1804
6104.03 1671
6104.77 1697
6105.50 1760
6106.24 1604
6106.98 1756
6107.72 1766
6108.45 1825
6109.19 1896
6109.93 1881
6110.67 1763
6111.40 1740
6112.14 1709
6112.88 1739
6113.62 1793
6114.35 1825
6115.09 1896
6115.83 1826
6116.57 1798
6117.31 1751
6118.04 1925
6118.78 1896
6119.52 1923
6120.26 1774
6121.00 1871
6121.73 1869
6122.47 2123
6123.21 2186
6123.95 2288
6124.69 2268
6125.43 2450
6126.16 2403
6126.90 2372
6127.64 2189
6128.38 2191
6129.12 2170
6129.86 2067
6130.60 2040
6131.33 1947
6132.07 1833
6132.81 1892
6133.55 1993
6134.29 1884
6135.03 1913
6135.77 1766
6136.51 1687
6137.25 1839
6137.99 1952
6138.73 1978
6139.46 1970
6140.20 1865
6140.94 1905
6141.68 1881
6142.42 2005
6143.16 1907
6143.90 1886
6144.64 1878
6145.38 1842
6146.12 1807
6146.86 2019
6147.60 2115
6148.34 2016
6149.08 2057
6149.82 2032
6150.56 2008
6151.30 1954
6152.04 2197
6152.78 2184
6153.52 2030
6154.26 2197
6155.00 2268
6155.74 2212
6156.48 2162
6157.22 2229
6157.96 2256
6158.70 2380
6159.44 2288
6160.18 2519
6160.92 2371
6161.66 2290
6162.40 2340
6163.15 2542
6163.89 2661
6164.63 2565
6165.37 2713
6166.11 2714
6166.85 2879
6167.59 3016
6168.33 3201
6169.07 3039
6169.81 3243
6170.55 3436
6171.30 3657
6172.04 3597
6172.78 3576
6173.52 3704
6174.26 3608
6175.00 3582
6175.74 3737
6176.49 3773
6177.23 3640
6177.97 3791
6178.71 3619
6179.45 3524
6180.19 3249
6180.94 3195
6181.68 3062
6182.42 3120
6183.16 3125
6183.90 3103
6184.65 3126
6185.39 3146
6186.13 3195
6186.87 3193
6187.61 3186
6188.36 3159
6189.10 3384
6189.84 3259
6190.58 3393
6191.33 3356
6192.07 3311
6192.81 3544
6193.55 3703
6194.30 3744
6195.04 3881
6195.78 4036
6196.52 3914
6197.27 3971
6198.01 3997
6198.75 3982
6199.49 4168
6200.24 4142
6200.98 3856
6201.72 3947
6202.47 4050
6203.21 4013
6203.95 3996
6204.70 4317
6205.44 4457
6206.18 4652
6206.93 5387
6207.67 6061
6208.41 6950
6209.16 8549
6209.90 10307
6210.64 12602
6211.39 15175
6212.13 17370
6212.87 18262
6213.62 18473
6214.36 18038
6215.11 16216
6215.85 14299
6216.59 12130
6217.34 10333
6218.08 8709
6218.83 7321
6219.57 6065
6220.31 5211
6221.06 4476
6221.80 3925
6222.55 3823
6223.29 3831
6224.04 3696
6224.78 3710
6225.52 3816
6226.27 3948
6227.01 4043
6227.76 4223
6228.50 4332
6229.25 4383
6229.99 4170
6230.74 3907
6231.48 3616
6232.23 3348
6232.97 3146
6233.72 2957
6234.46 2851
6235.21 2643
6235.95 2699
6236.70 2748
6237.44 2507
6238.19 2597
6238.93 2658
6239.68 2843
6240.42 2860
6241.17 2739
6241.91 2833
6242.66 2870
6243.40 2904
6244.15 2760
6244.90 2972
6245.64 3000
6246.39 2825
6247.13 2845
6247.88 3089
6248.62 3065
6249.37 3362
6250.12 3366
6250.86 3504
6251.61 3441
6252.35 3504
6253.10 3326
6253.85 3223
6254.59 3250
6255.34 3090
6256.09 2995
6256.83 2927
6257.58 2855
6258.32 2936
6259.07 2945
6259.82 2958
6260.56 2980
6261.31 3002
6262.06 2751
6262.80 2713
6263.55 2716
6264.30 2781
6265.04 2809
6265.79 2782
6266.54 2664
6267.29 2585
6268.03 2655
6268.78 2725
6269.53 2610
6270.27 2570
6271.02 2580
6271.77 2610
6272.52 2587
6273.26 2653
6274.01 2526
6274.76 2484
6275.50 2745
6276.25 2704
6277.00 2862
6277.75 3043
6278.49 3207
6279.24 3357
6279.99 3497
6280.74 3581
6281.49 3579
6282.23 3587
6282.98 3291
6283.73 3026
6284.48 3031
6285.23 2869
6285.97 2620
6286.72 2530
6287.47 2570
6288.22 2422
6288.97 2341
6289.71 2420
6290.46 2369
6291.21 2280
6291.96 2145
6292.71 2051
6293.46 2071
6294.21 2090
6294.95 2136
6295.70 2095
6296.45 2014
6297.20 2129
6297.95 2122
6298.70 2045
6299.45 1906
6300.20 1993
6300.94 2008
6301.69 1948
6302.44 1923
6303.19 1999
6303.94 1981
6304.69 2045
6305.44 2039
6306.19 2006
6306.94 1944
6307.69 1957
6308.44 1952
6309.19 1829
6309.94 1999
6310.69 1887
6311.43 1870
6312.18 1929
6312.93 2003
6313.68 2022
6314.43 2099
6315.18 2210
6315.93 2155
6316.68 2175
6317.43 2192
6318.18 2161
6318.93 2259
6319.68 2158
6320.43 2149
6321.18 2290
6321.93 2301
6322.68 2241
6323.43 2095
6324.18 2014
6324.94 1942
6325.69 1943
6326.44 1784
6327.19 1871
6327.94 1754
6328.69 1665
6329.44 1655
6330.19 1656
6330.94 1662
6331.69 1722
6332.44 1635
6333.19 1624
6333.94 1745
6334.69 1734
6335.45 1654
6336.20 1704
6336.95 1687
6337.70 1761
6338.45 1790
6339.20 1753
6339.95 1726
6340.70 1781
6341.46 1644
6342.21 1702
6342.96 1708
6343.71 1692
6344.46 1689
6345.21 1674
6345.96 1682
6346.72 1754
6347.47 1748
6348.22 1715
6348.97 1566
6349.72 1588
6350.48 1642
6351.23 1605
6351.98 1655
6352.73 1726
6353.48 1818
6354.24 1790
6354.99 1721
6355.74 1763
6356.49 1970
6357.24 2066
6358.00 1864
6358.75 1811
6359.50 1944
6360.25 1927
6361.01 1801
6361.76 1746
6362.51 1791
6363.26 1727
6364.02 1669
6364.77 1620
6365.52 1697
6366.28 1644
6367.03 1504
6367.78 1517
6368.53 1702
6369.29 1682
6370.04 1502
6370.79 1633
6371.55 1585
6372.30 1606
6373.05 1686
6373.81 1686
6374.56 1606
6375.31 1704
6376.07 1718
6376.82 1645
6377.57 1659
6378.33 1674
6379.08 1689
6379.83 1772
6380.59 1806
6381.34 1831
6382.10 2006
6382.85 1976
6383.60 2064
6384.36 1982
6385.11 1871
6385.87 1945
6386.62 1636
6387.37 1784
6388.13 1775
6388.88 1678
6389.64 1692
6390.39 1641
6391.14 1599
6391.90 1481
6392.65 1503
6393.41 1563
6394.16 1623
6394.92 1498
6395.67 1444
6396.43 1464
6397.18 1496
6397.94 1471
6398.69 1489
6399.45 1519
6400.20 1447
6400.96 1465
6401.71 1484
6402.47 1499
6403.22 1459
6403.98 1429
6404.73 1464
6405.49 1437
6406.24 1410
6407.00 1519
6407.75 1498
6408.51 1365
6409.26 1346
6410.02 1408
6410.77 1493
6411.53 1497
6412.28 1445
6413.04 1449
6413.80 1493
6414.55 1487
6415.31 1585
6416.06 1534
6416.82 1461
6417.57 1434
6418.33 1387
6419.09 1423
6419.84 1572
6420.60 1507
6421.35 1501
6422.11 1609
6422.87 1479
6423.62 1492
6424.38 1516
6425.14 1527
6425.89 1578
6426.65 1512
6427.40 1492
6428.16 1470
6428.92 1608
6429.67 1559
6430.43 1404
6431.19 1514
6431.94 1675
6432.70 1581
6433.46 1585
6434.22 1469
6434.97 1442
6435.73 1555
6436.49 1561
6437.24 1593
6438.00 1649
6438.76 1693
6439.51 1605
6440.27 1646
6441.03 1667
6441.79 1617
6442.54 1647
6443.30 1552
6444.06 1522
6444.82 1583
6445.57 1579
6446.33 1575
6447.09 1518
6447.85 1511
6448.60 1592
6449.36 1643
6450.12 1518
6450.88 1559
6451.64 1558
6452.39 1522
6453.15 1552
6453.91 1670
6454.67 1625
6455.43 1605
6456.18 1654
6456.94 1723
6457.70 1778
6458.46 1744
6459.22 1727
6459.98 1533
6460.73 1727
6461.49 1711
6462.25 1745
6463.01 1762
6463.77 1737
6464.53 1661
6465.29 1744
6466.04 1774
6466.80 1684
6467.56 1735
6468.32 1652
6469.08 1669
6469.84 1677
6470.60 1780
6471.36 1824
6472.12 1732
6472.87 1671
6473.63 1834
6474.39 1816
6475.15 1857
6475.91 1852
6476.67 1881
6477.43 1910
6478.19 1795
6478.95 1970
6479.71 1954
6480.47 2043
6481.23 2010
6481.99 1866
6482.75 1894
6483.51 1880
6484.27 1901
6485.03 1916
6485.79 2025
6486.55 2187
6487.31 2162
6488.07 2275
6488.83 2389
6489.59 2232
6490.35 2276
6491.11 2321
6491.87 2372
6492.63 2310
6493.39 2477
6494.15 2185
6494.91 2266
6495.67 2522
6496.43 2703
6497.19 2602
6497.95 2762
6498.71 2659
6499.47 2645
6500.23 2706
6500.99 2594
6501.76 2652
6502.52 2619
6503.28 2779
6504.04 2795
6504.80 2865
6505.56 2882
6506.32 2764
6507.08 2808
6507.84 2868
6508.61 2807
6509.37 3072
6510.13 3120
6510.89 2982
6511.65 3131
6512.41 3393
6513.17 3508
6513.94 3540
6514.70 3876
6515.46 3948
6516.22 4080
6516.98 4405
6517.74 4228
6518.51 3959
6519.27 4085
6520.03 3844
6520.79 3796
6521.55 3700
6522.32 3615
6523.08 3599
6523.84 3711
6524.60 3858
6525.36 4026
6526.13 4437
6526.89 4445
6527.65 4985
6528.41 5168
6529.18 5586
6529.94 5991
6530.70 6352
6531.46 6356
6532.23 6294
6532.99 6249
6533.75 6073
6534.51 5783
6535.28 5813
6536.04 5914
6536.80 6782
6537.57 7431
6538.33 8432
6539.09 9212
6539.85 10099
6540.62 10218
6541.38 10147
6542.14 9647
6542.91 8939
6543.67 7608
6544.43 6831
6545.20 5767
6545.96 4994
6546.72 4146
6547.49 3731
6548.25 3515
6549.02 3225
6549.78 3088
6550.54 3107
6551.31 2990
6552.07 2987
6552.83 2927
6553.60 2781
6554.36 2838
6555.13 2953
6555.89 3033
6556.65 2868
6557.42 2729
6558.18 2817
6558.95 2871
6559.71 2776
6560.47 2857
6561.24 2636
6562.00 2596
6562.77 2709
6563.53 2864
6564.30 2937
6565.06 3213
6565.83 3268
6566.59 3260
6567.36 3388
6568.12 3383
6568.88 3460
6569.65 3307
6570.41 3310
6571.18 3442
6571.94 3438
6572.71 3287
6573.47 3306
6574.24 3287
6575.00 3491
6575.77 3611
6576.53 3734
6577.30 3737
6578.07 3819
6578.83 4052
6579.60 4125
6580.36 4048
6581.13 3987
6581.89 3975
6582.66 3793
6583.42 3658
6584.19 3522
6584.96 3384
6585.72 3383
6586.49 3417
6587.25 3451
6588.02 3319
6588.78 3300
6589.55 3367
6590.32 3523
6591.08 3621
6591.85 3823
6592.61 4023
6593.38 4582
6594.15 4830
6594.91 5070
6595.68 5293
6596.45 5928
6597.21 6093
6597.98 6238
6598.75 6263
6599.51 6161
6600.28 6091
6601.05 5543
6601.81 4994
6602.58 4559
6603.35 4312
6604.11 3975
6604.88 3809
6605.65 3511
6606.41 3555
6607.18 3483
6607.95 3303
6608.71 3123
6609.48 3200
6610.25 3348
6611.02 3405
6611.78 3569
6612.55 3608
6613.32 3653
6614.09 3713
6614.85 3751
6615.62 3837
6616.39 3814
6617.16 3762
6617.92 3585
6618.69 3309
6619.46 3295
6620.23 3302
6620.99 3466
6621.76 3366
6622.53 3339
6623.30 3387
6624.07 3506
6624.83 3496
6625.60 3572
6626.37 3242
6627.14 3214
6627.91 3184
6628.67 3236
6629.44 3283
6630.21 3189
6630.98 3425
6631.75 3418
6632.52 3361
6633.29 3643
6634.05 3983
6634.82 4516
6635.59 5124
6636.36 5712
6637.13 6535
6637.90 7122
6638.67 7328
6639.43 7221
6640.20 6827
6640.97 6389
6641.74 6036
6642.51 5438
6643.28 4725
6644.05 4170
6644.82 3695
6645.59 3387
6646.36 3157
6647.13 2923
6647.90 2822
6648.66 2771
6649.43 2757
6650.20 2771
6650.97 2781
6651.74 2835
6652.51 2663
6653.28 2635
6654.05 2733
6654.82 2821
6655.59 2869
6656.36 2742
6657.13 2489
6657.90 2549
6658.67 2557
6659.44 2460
6660.21 2386
6660.98 2334
6661.75 2430
6662.52 2357
6663.29 2471
6664.06 2399
6664.83 2451
6665.60 2601
6666.37 2514
6667.14 2493
6667.91 2414
6668.69 2414
6669.46 2480
6670.23 2277
6671.00 2266
6671.77 2386
6672.54 2524
6673.31 2430
6674.08 2447
6674.85 2475
6675.62 2649
6676.39 2643
6677.16 2670
6677.94 2742
6678.71 2697
6679.48 2589
6680.25 2482
6681.02 2509
6681.79 2284
6682.56 2304
6683.33 2283
6684.11 2404
6684.88 2446
6685.65 2406
6686.42 2415
6687.19 2562
6687.96 2576
6688.74 2537
6689.51 2630
6690.28 2576
6691.05 2616
6691.82 2639
6692.60 2553
6693.37 2281
6694.14 2198
6694.91 2318
6695.68 2199
6696.46 2155
6697.23 2040
6698.00 1974
6698.77 2076
6699.55 2053
6700.32 2047
6701.09 1976
6701.86 1969
6702.64 2011
6703.41 2019
6704.18 2117
6704.95 2098
6705.73 2117
6706.50 2075
6707.27 2028
6708.04 2093
6708.82 2162
6709.59 2097
6710.36 2015
6711.14 2052
6711.91 1982
6712.68 1860
6713.46 1949
6714.23 2092
6715.00 2001
6715.78 1854
6716.55 1802
6717.32 1935
6718.10 1903
6718.87 1904
6719.64 1736
6720.42 1768
6721.19 1792
6721.96 1726
6722.74 1700
6723.51 1653
6724.28 1755
6725.06 1786
6725.83 1711
6726.61 1676
6727.38 1733
6728.15 1717
6728.93 1706
6729.70 1774
6730.48 1775
6731.25 1750
6732.02 1821
6732.80 1676
6733.57 1730
6734.35 1678
6735.12 1819
6735.90 1832
6736.67 1752
6737.45 1753
6738.22 1836
6738.99 1795
6739.77 1845
6740.54 1776
6741.32 1672
6742.09 1801
6742.87 1768
6743.64 1832
6744.42 1758
6745.19 1759
6745.97 1755
6746.74 1716
6747.52 1615
6748.29 1768
6749.07 1781
6749.84 1735
6750.62 1650
6751.40 1740
6752.17 1932
6752.95 1838
6753.72 1865
6754.50 1867
6755.27 1864
6756.05 1890
6756.82 1862
6757.60 1819
6758.38 1790
6759.15 1792
6759.93 1723
6760.70 1646
6761.48 1606
6762.25 1511
6763.03 1488
6763.81 1591
6764.58 1630
6765.36 1580
6766.14 1612
6766.91 1762
6767.69 1738
6768.46 1665
6769.24 1681
6770.02 1621
6770.79 1606
6771.57 1640
6772.35 1652
6773.12 1664
6773.90 1580
6774.68 1604
6775.45 1655
6776.23 1594
6777.01 1729
6777.78 1659
6778.56 1668
6779.34 1625
6780.11 1613
6780.89 1711
6781.67 1693
6782.45 1581
6783.22 1558
6784.00 1713
6784.78 1683
6785.56 1601
6786.33 1611
6787.11 1470
6787.89 1522
6788.66 1398
6789.44 1378
6790.22 1437
6791.00 1491
6791.78 1545
6792.55 1479
6793.33 1486
6794.11 1342
6794.89 1445
6795.66 1439
6796.44 1433
6797.22 1433
6798.00 1393
6798.78 1408
6799.55 1421
6800.33 1395
6801.11 1481
6801.89 1457
6802.67 1477
6803.45 1460
6804.22 1453
6805.00 1399
6805.78 1593
6806.56 1587
6807.34 1623
6808.12 1492
6808.90 1484
6809.67 1520
6810.45 1420
6811.23 1413
6812.01 1381
6812.79 1451
6813.57 1486
6814.35 1466
6815.13 1427
6815.91 1461
6816.68 1502
6817.46 1474
6818.24 1471
6819.02 1509
6819.80 1420
6820.58 1423
6821.36 1398
6822.14 1637
6822.92 1517
6823.70 1389
6824.48 1467
6825.26 1453
6826.04 1507
6826.82 1456
6827.60 1461
6828.38 1392
6829.16 1480
6829.94 1454
6830.72 1561
6831.50 1504
6832.28 1471
6833.06 1502
6833.84 1536
6834.62 1443
6835.40 1453
6836.18 1522
6836.96 1499
6837.74 1533
6838.52 1440
6839.30 1399
6840.08 1426
6840.86 1430
6841.64 1526
6842.42 1531
6843.20 1364
6843.98 1459
6844.76 1491
6845.54 1426
6846.32 1367
6847.10 1330
6847.89 1353
6848.67 1514
6849.45 1494
6850.23 1626
6851.01 1645
6851.79 1726
6852.57 2015
6853.35 2147
6854.13 2427
6854.92 2651
6855.70 2508
6856.48 2525
6857.26 2315
6858.04 2158
6858.82 2145
6859.60 2019
6860.39 1714
6861.17 1609
6861.95 1580
6862.73 1589
6863.51 1571
6864.29 1531
6865.08 1516
6865.86 1499
6866.64 1478
6867.42 1578
6868.20 1679
6868.99 1659
6869.77 1690
6870.55 1660
6871.33 1669
6872.12 1664
6872.90 1661
6873.68 1585
6874.46 1587
6875.24 1591
6876.03 1461
6876.81 1423
6877.59 1527
6878.38 1536
6879.16 1439
6879.94 1538
6880.72 1681
6881.51 1586
6882.29 1515
6883.07 1600
6883.85 1633
6884.64 1624
6885.42 1624
6886.20 1696
6886.99 1728
6887.77 1676
6888.55 1971
6889.34 1937
6890.12 2162
6890.90 2413
6891.69 2304
6892.47 2313
6893.25 2276
6894.04 2193
6894.82 1940
6895.60 1893
6896.39 1869
6897.17 1768
6897.96 1727
6898.74 1587
6899.52 1685
6900.31 1717
6901.09 1713
6901.88 1659
6902.66 1770
6903.44 1778
6904.23 1760
6905.01 1723
6905.80 1745
6906.58 1721
6907.36 1758
6908.15 1698
6908.93 1611
6909.72 1832
6910.50 1784
6911.29 1749
6912.07 1741
6912.86 1697
6913.64 1663
6914.42 1716
6915.21 1683
6915.99 1606
6916.78 1647
6917.56 1654
6918.35 1739
6919.13 1868
6919.92 1802
6920.70 1836
6921.49 1727
6922.27 1855
6923.06 1851
6923.84 1922
6924.63 1724
6925.42 1785
6926.20 1724
6926.99 1687
6927.77 1809
6928.56 1736
6929.34 1810
6930.13 1848
6930.91 1693
6931.70 1714
6932.48 1768
6933.27 1815
6934.06 1783
6934.84 1763
6935.63 1746
6936.41 1870
6937.20 1862
6937.99 1915
6938.77 1830
6939.56 1832
6940.34 1865
6941.13 1911
6941.92 2017
6942.70 2013
6943.49 1986
6944.28 2137
6945.06 2102
6945.85 2345
6946.64 2511
6947.42 2417
6948.21 2478
6949.00 2478
6949.78 2422
6950.57 2523
6951.36 2567
6952.14 2609
6952.93 2751
6953.72 2645
6954.50 2437
6955.29 2488
6956.08 2399
6956.86 2461
6957.65 2391
6958.44 2329
6959.23 2551
6960.01 2701
6960.80 2717
6961.59 2549
6962.38 2639
6963.16 2810
6963.95 2784
6964.74 2742
6965.53 2778
6966.31 2731
6967.10 2759
6967.89 2733
6968.68 2851
6969.46 2823
6970.25 2793
6971.04 2995
6971.83 2987
6972.62 3066
6973.40 3157
6974.19 3157
6974.98 3026
6975.77 3122
6976.56 3308
6977.34 3175
6978.13 3321
6978.92 3253
6979.71 3309
6980.50 3430
6981.29 3641
6982.08 3787
6982.86 3844
6983.65 4067
6984.44 4548
6985.23 4917
6986.02 5606
6986.81 6646
6987.60 7380
6988.39 8455
6989.17 9384
6989.96 9764
6990.75 9494
6991.54 9191
6992.33 8304
6993.12 7327
6993.91 6515
6994.70 5604
6995.49 4836
6996.28 4629
6997.07 4153
6997.86 4142
6998.64 4238
6999.43 4573
7000.22 5202
7001.01 5985
7001.80 6822
7002.59 7928
7003.38 8779
7004.17 8936
7004.96 8985
7005.75 8535
7006.54 7528
7007.33 6376
7008.12 5658
7008.91 4938
7009.70 4196
7010.49 3765
7011.28 3268
7012.07 2884
7012.86 2763
7013.65 2857
7014.44 2883
7015.23 2709
7016.02 2725
7016.81 2794
7017.61 2751
7018.40 2921
7019.19 2946
7019.98 2931
7020.77 2833
7021.56 2575
7022.35 2464
7023.14 2612
7023.93 2343
7024.72 2290
7025.51 2311
7026.30 2437
7027.10 2485
7027.89 2483
7028.68 2626
7029.47 2525
7030.26 2597
7031.05 2572
7031.84 2583
7032.63 2452
7033.43 2538
7034.22 2309
7035.01 2257
7035.80 2317
7036.59 2327
7037.38 2157
7038.18 2184
7038.97 2214
7039.76 2230
7040.55 2392
7041.34 2421
7042.13 2524
7042.93 2540
7043.72 2477
7044.51 2314
7045.30 2369
7046.09 2353
7046.89 2420
7047.68 2396
7048.47 2349
7049.26 2318
7050.06 2347
7050.85 2453
7051.64 2499
7052.43 2498
7053.23 2555
7054.02 2702
7054.81 2652
7055.60 2665
7056.40 2486
7057.19 2416
7057.98 2320
7058.77 2335
7059.57 2326
7060.36 2147
7061.15 2201
7061.95 2191
7062.74 2100
7063.53 2105
7064.33 2036
7065.12 2135
7065.91 2242
7066.71 2129
7067.50 1996
7068.29 2077
7069.09 2187
7069.88 2189
7070.67 2114
7071.47 2086
7072.26 2061
7073.05 2170
7073.85 2097
7074.64 2031
7075.44 1968
7076.23 1944
7077.02 1953
7077.82 1871
7078.61 1973
7079.41 1895
7080.20 1834
7080.99 1858
7081.79 1882
7082.58 1816
7083.38 1866
7084.17 1973
7084.96 1822
7085.76 1740
7086.55 1718
7087.35 1746
7088.14 1710
7088.94 1754
7089.73 1672
7090.53 1869
7091.32 1843
7092.12 1761
7092.91 1913
7093.71 2066
7094.50 2057
7095.29 2176
7096.09 2104
7096.88 2226
7097.68 2208
7098.48 2114
7099.27 1940
7100.07 1822
7100.86 1867
7101.66 1699
7102.45 1847
7103.25 1746
7104.04 1541
7104.84 1419
7105.63 1425
7106.43 1560
7107.22 1606
7108.02 1559
7108.82 1495
7109.61 1496
7110.41 1491
7111.20 1488
7112.00 1424
7112.79 1462
7113.59 1456
7114.39 1506
7115.18 1385
7115.98 1413
7116.77 1510
7117.57 1501
7118.37 1484
7119.16 1438
7119.96 1514
7120.76 1343
7121.55 1352
7122.35 1361
7123.15 1338
7123.94 1369
7124.74 1318
7125.53 1332
7126.33 1397
7127.13 1419
7127.93 1349
7128.72 1368
7129.52 1419
7130.32 1439
7131.11 1329
7131.91 1320
7132.71 1490
7133.50 1486
7134.30 1388
7135.10 1419
7135.90 1410
7136.69 1351
7137.49 1335
7138.29 1435
7139.08 1394
7139.88 1298
7140.68 1388
7141.48 1336
7142.27 1304
7143.07 1270
7143.87 1323
7144.67 1323
7145.46 1379
7146.26 1436
7147.06 1362
7147.86 1367
7148.66 1438
7149.45 1406
7150.25 1358
7151.05 1419
7151.85 1419
7152.65 1322
7153.44 1399
7154.24 1392
7155.04 1430
7155.84 1516
7156.64 1516
7157.44 1357
7158.23 1322
7159.03 1363
7159.83 1400
7160.63 1378
7161.43 1319
7162.23 1346
7163.03 1338
7163.83 1343
7164.62 1183
7165.42 1328
7166.22 1425
7167.02 1282
7167.82 1388
7168.62 1249
7169.42 1388
7170.22 1376
7171.02 1487
7171.82 1481
7172.61 1457
7173.41 1492
7174.21 1497
7175.01 1430
7175.81 1362
7176.61 1421
7177.41 1401
7178.21 1346
7179.01 1298
7179.81 1166
7180.61 1282
7181.41 1264
7182.21 1175
7183.01 1163
7183.81 1219
7184.61 1276
7185.41 1375
7186.21 1237
7187.01 1476
7187.81 1534
7188.61 1464
7189.41 1425
7190.21 1408
7191.01 1277
7191.81 1152
7192.61 1162
7193.41 1177
7194.21 1214
7195.01 1117
7195.81 1068
7196.61 1027
7197.41 1043
7198.21 1099
7199.01 1079
7199.82 1076
7200.62 1060
7201.42 1145
7202.22 1016
7203.02 1134
7203.82 1114
7204.62 1061
7205.42 1089
7206.22 1060
7207.02 1008
7207.83 1045
7208.63 1098
7209.43 1085
7210.23 1064
7211.03 1020
7211.83 1069
7212.63 1154
7213.44 1045
7214.24 1119
7215.04 1104
7215.84 1092
7216.64 1063
7217.44 992
7218.25 1041
7219.05 1091
7219.85 1083
7220.65 1081
7221.45 1026
7222.26 999
7223.06 1051
7223.86 1069
7224.66 1104
7225.46 1170
7226.27 1146
7227.07 1119
7227.87 1146
7228.67 1097
7229.48 1133
7230.28 1048
7231.08 1055
7231.88 1078
7232.69 1054
7233.49 998
7234.29 1075
7235.09 1044
7235.90 993
7236.70 1034
7237.50 1021
7238.30 1044
7239.11 1062
7239.91 966
7240.71 988
7241.52 1078
7242.32 1083
7243.12 1103
7243.93 1045
7244.73 1071
7245.53 1104
7246.34 1087
7247.14 1048
7247.94 1071
7248.75 1104
7249.55 1193
7250.35 1102
7251.16 1058
7251.96 1116
7252.76 1099
7253.57 1085
7254.37 1048
7255.18 973
7255.98 965
7256.78 985
7257.59 1125
7258.39 1063
7259.20 1047
7260.00 989
7260.80 997
7261.61 996
7262.41 982
7263.22 941
7264.02 1013
7264.83 1073
7265.63 1087
7266.43 1043
7267.24 1039
7268.04 1160
7268.85 1135
7269.65 1213
7270.46 1162
7271.26 1100
7272.07 1139
7272.87 1197
7273.68 1048
7274.48 1162
7275.29 1074
7276.09 1173
7276.90 1218
7277.70 1273
7278.51 1217
7279.31 1127
7280.12 1174
7280.92 1167
7281.73 1251
7282.53 1278
7283.34 1416
7284.14 1423
7284.95 1479
7285.76 1656
7286.56 2104
7287.37 2235
7288.17 2272
7288.98 2417
7289.78 2641
7290.59 2322
7291.40 2027
7292.20 2042
7293.01 1707
7293.81 1503
7294.62 1473
7295.43 1356
7296.23 1277
7297.04 1285
7297.84 1339
7298.65 1257
7299.46 1116
7300.26 1147
7301.07 1152
7301.88 1175
7302.68 1124
7303.49 1236
7304.30 1161
7305.10 1103
7305.91 1149
7306.72 1196
7307.52 1201
7308.33 1108
7309.14 1128
7309.94 1107
7310.75 1211
7311.56 1193
7312.36 1223
7313.17 1164
7313.98 1096
7314.79 1247
7315.59 1295
7316.40 1208
7317.21 1193
7318.01 1274
7318.82 1207
7319.63 1214
7320.44 1278
7321.24 1350
7322.05 1445
7322.86 1458
7323.67 1601
7324.47 1620
7325.28 1669
7326.09 1661
7326.90 1628
7327.71 1630
7328.51 1406
7329.32 1404
7330.13 1390
7330.94 1316
7331.75 1214
7332.55 1206
7333.36 1199
7334.17 1292
7334.98 1326
7335.79 1259
7336.60 1160
7337.40 1229
7338.21 1339
7339.02 1304
7339.83 1258
7340.64 1182
7341.45 1364
7342.26 1289
7343.06 1276
7343.87 1197
7344.68 1252
7345.49 1189
7346.30 1154
7347.11 1171
7347.92 1148
7348.73 1152
7349.54 1181
7350.34 1106
7351.15 1085
7351.96 1054
7352.77 1109
7353.58 1127
7354.39 1123
7355.20 1164
7356.01 1135
7356.82 1179
7357.63 1109
7358.44 1093
7359.25 1150
7360.06 1206
7360.87 1107
7361.68 1211
7362.49 1224
7363.30 1174
7364.11 1198
7364.92 1218
7365.73 1150
7366.54 1311
7367.35 1307
7368.16 1221
7368.97 1170
7369.78 1209
7370.59 1262
7371.40 1222
7372.21 1165
7373.02 1184
7373.83 1237
7374.64 1268
7375.45 1277
7376.26 1293
7377.07 1245
7377.88 1201
7378.69 1317
7379.50 1389
7380.31 1362
7381.12 1358
7381.94 1444
7382.75 1548
7383.56 1769
7384.37 1962
7385.18 1939
7385.99 1931
7386.80 1964
7387.61 1899
7388.42 1825
7389.23 1681
7390.05 1411
7390.86 1386
7391.67 1316
7392.48 1248
7393.29 1183
7394.10 1156
7394.92 1161
7395.73 1123
7396.54 1117
7397.35 1096
7398.16 1143
7398.97 1232
7399.79 1275
7400.60 1263
7401.41 1373
7402.22 1460
7403.03 1426
7403.85 1494
7404.66 1690
7405.47 1718
7406.28 1648
7407.09 1547
7407.91 1579
7408.72 1462
7409.53 1303
7410.34 1304
7411.16 1273
7411.97 1261
7412.78 1336
7413.59 1164
7414.41 1118
7415.22 1181
7416.03 1164
7416.84 1092
7417.66 1088
7418.47 1153
7419.28 1094
7420.10 1031
7420.91 1122
7421.72 1053
7422.54 1041
7423.35 1048
7424.16 1080
7424.97 1119
7425.79 1091
7426.60 1062
7427.41 1025
7428.23 983
7429.04 991
7429.86 1022
7430.67 1017
7431.48 1013
7432.30 1018
7433.11 1012
7433.92 1056
7434.74 1014
7435.55 974
7436.36 980
7437.18 979
7437.99 967
7438.81 1020
7439.62 1077
7440.43 1049
7441.25 1032
7442.06 1095
7442.88 1128
7443.69 1055
7444.51 1079
7445.32 1107
7446.13 1165
7446.95 1015
7447.76 1020
7448.58 952
7449.39 971
7450.21 1041
7451.02 994
7451.84 1081
7452.65 969
7453.47 989
7454.28 993
7455.10 1069
7455.91 1173
7456.73 1063
7457.54 1048
7458.36 1036
7459.17 970
7459.99 940
7460.80 1021
7461.62 1090
7462.43 998
7463.25 1057
7464.06 1102
7464.88 1152
7465.69 1051
7466.51 1057
7467.32 1006
7468.14 933
7468.96 957
7469.77 927
7470.59 1015
7471.40 1038
7472.22 1016
7473.03 998
7473.85 1070
7474.67 1084
7475.48 1083
7476.30 1013
7477.11 1030
7477.93 1057
7478.75 1001
7479.56 966
7480.38 996
7481.20 956
7482.01 1031
7482.83 998
7483.65 965
7484.46 976
7485.28 936
7486.09 912
7486.91 967
7487.73 971
7488.54 968
7489.36 1012
7490.18 919
7491.00 978
7491.81 966
7492.63 989
7493.45 1093
7494.26 1135
7495.08 1026
7495.90 1006
7496.71 942
7497.53 1022
7498.35 956
7499.17 1075
7499.98 1036
7500.80 938
7501.62 1045
7502.44 931
7503.25 948
7504.07 979
7504.89 1084
7505.71 990
7506.52 1028
7507.34 1030
7508.16 1023
7508.98 977
7509.80 999
7510.61 1061
7511.43 985
7512.25 1000
7513.07 1024
7513.89 1001
7514.70 1010
7515.52 915
7516.34 1038
7517.16 998
7517.98 968
7518.79 989
7519.61 1026
7520.43 923
7521.25 972
7522.07 890
7522.89 968
7523.71 1059
7524.52 1041
7525.34 1033
7526.16 931
7526.98 919
7527.80 977
7528.62 935
7529.44 924
7530.26 906
7531.08 931
7531.89 952
7532.71 979
7533.53 1014
7534.35 891
7535.17 1032
7535.99 988
7536.81 990
7537.63 1002
7538.45 1043
7539.27 1065
7540.09 938
7540.91 968
7541.73 959
7542.55 966
7543.37 1062
7544.19 1095
7545.01 1060
7545.83 1015
7546.65 1039
7547.47 1055
7548.29 912
7549.11 976
7549.93 1009
7550.75 1025
7551.57 1067
7552.39 1006
7553.21 1070
7554.03 1073
7554.85 1062
7555.67 1151
7556.49 1058
7557.31 1088
7558.13 1058
7558.95 1103
7559.77 1092
7560.59 1137
7561.41 1162
7562.23 1256
7563.05 1233
7563.87 1267
7564.69 1276
7565.52 1299
7566.34 1250
7567.16 1161
7567.98 1219
7568.80 1216
7569.62 1143
7570.44 1110
7571.26 1100
7572.08 1090
7572.91 1129
7573.73 1173
7574.55 1193
7575.37 1097
7576.19 1111
7577.01 1207
7577.83 1226
7578.66 1245
7579.48 1250
7580.30 1232
7581.12 1212
7581.94 1111
7582.77 1162
7583.59 1171
7584.41 1260
7585.23 1181
7586.05 1117
7586.88 1266
7587.70 1326
7588.52 1222
7589.34 1228
7590.16 1270
7590.99 1343
7591.81 1411
7592.63 1390
7593.45 1417
7594.28 1355
7595.10 1378
7595.92 1377
7596.74 1330
7597.57 1295
7598.39 1291
7599.21 1313
7600.03 1281
7600.86 1349
7601.68 1381
7602.50 1376
7603.33 1491
7604.15 1564
7604.97 1729
7605.80 1647
7606.62 1933
7607.44 2099
7608.26 2389
7609.09 2393
7609.91 2281
7610.73 2027
7611.56 2101
7612.38 1927
7613.21 1667
7614.03 1583
7614.85 1619
7615.68 1498
7616.50 1394
7617.32 1499
7618.15 1473
7618.97 1503
7619.80 1620
7620.62 1597
7621.44 1498
7622.27 1471
7623.09 1421
7623.92 1475
7624.74 1404
7625.56 1473
7626.39 1436
7627.21 1309
7628.04 1441
7628.86 1424
7629.68 1475
7630.51 1568
7631.33 1592
7632.16 1667
7632.98 1784
7633.81 2003
7634.63 2067
7635.46 2147
7636.28 2349
7637.11 2202
7637.93 2167
7638.76 1918
7639.58 1854
7640.41 1747
7641.23 1672
7642.06 1573
7642.88 1388
7643.71 1484
7644.53 1258
7645.36 1219
7646.18 1149
7647.01 1319
7647.83 1277
7648.66 1209
7649.48 1252
7650.31 1213
7651.14 1241
7651.96 1281
7652.79 1254
7653.61 1182
7654.44 1289
7655.26 1170
7656.09 1090
7656.92 1092
7657.74 1097
7658.57 1094
7659.39 1030
7660.22 1060
7661.05 1043
7661.87 1013
7662.70 1164
7663.52 1014
7664.35 1033
7665.18 1118
7666.00 1103
7666.83 1148
7667.66 1209
7668.48 1000
7669.31 918
7670.14 934
7670.96 994
7671.79 1110
7672.62 1110
7673.44 1100
7674.27 1064
7675.10 1069
7675.92 981
7676.75 1050
7677.58 1043
7678.40 1102
7679.23 1040
7680.06 1102
7680.89 1029
7681.71 961
7682.54 932
7683.37 1035
7684.19 895
7685.02 1007
7685.85 968
7686.68 980
7687.50 995
7688.33 1016
7689.16 970
7689.99 962
7690.81 1067
7691.64 949
7692.47 1007
7693.30 992
7694.13 1001
7694.95 1024
7695.78 1044
7696.61 974
7697.44 925
7698.27 928
7699.09 890
7699.92 962
7700.75 1026
7701.58 1012
7702.41 966
7703.24 999
7704.06 1029
7704.89 1005
7705.72 1123
7706.55 1083
7707.38 989
7708.21 984
7709.04 1080
7709.86 1066
7710.69 1066
7711.52 919
7712.35 929
7713.18 994
7714.01 1023
7714.84 979
7715.67 974
7716.50 877
7717.32 975
7718.15 967
7718.98 953
7719.81 949
7720.64 919
7721.47 855
7722.30 902
7723.13 1006
7723.96 946
7724.79 1035
7725.62 988
7726.45 915
7727.28 933
7728.11 951
7728.94 898
7729.77 957
7730.60 911
7731.43 986
7732.26 918
7733.09 906
7733.92 945
7734.75 920
7735.58 947
7736.41 928
7737.24 860
7738.07 933
7738.90 965
7739.73 919
7740.56 913
7741.39 869
7742.22 841
7743.05 819
7743.88 912
7744.71 974
7745.54 933
7746.37 1043
7747.20 1088
7748.03 1141
7748.87 1188
7749.70 1361
7750.53 1429
7751.36 1582
7752.19 1620
7753.02 1575
7753.85 1539
7754.68 1495
7755.51 1326
7756.34 1242
7757.18 1197
7758.01 1065
7758.84 993
7759.67 1016
7760.50 964
7761.33 936
7762.16 886
7763.00 891
7763.83 921
7764.66 982
7765.49 928
7766.32 910
7767.16 967
7767.99 968
7768.82 989
7769.65 969
7770.48 915
7771.31 869
7772.15 871
7772.98 823
7773.81 832
7774.64 902
7775.48 841
7776.31 815
7777.14 861
7777.97 845
7778.81 901
7779.64 841
7780.47 938
7781.30 908
7782.14 918
7782.97 865
7783.80 890
7784.63 877
7785.47 886
7786.30 903
7787.13 909
7787.97 835
7788.80 891
7789.63 972
7790.46 914
7791.30 956
7792.13 909
7792.96 905
7793.80 922
7794.63 839
7795.46 874
7796.30 951
7797.13 913
7797.96 906
7798.80 895
7799.63 847
7800.46 885
7801.30 946
7802.13 851
7802.97 823
7803.80 960
7804.63 884
7805.47 908
7806.30 896
7807.13 794
7807.97 848
7808.80 909
7809.64 899
7810.47 930
7811.31 848
7812.14 910
7812.97 911
7813.81 896
7814.64 922
7815.48 895
7816.31 894
7817.15 815
7817.98 818
7818.82 868
7819.65 983
7820.48 1001
7821.32 975
7822.15 1022
7822.99 991
7823.82 1008
7824.66 1049
7825.49 998
7826.33 934
7827.16 916
7828.00 961
7828.83 914
7829.67 936
7830.50 990
7831.34 1054
7832.17 1002
7833.01 942
7833.85 945
7834.68 899
7835.52 912
7836.35 998
7837.19 925
7838.02 926
7838.86 883
7839.69 859
7840.53 904
7841.37 959
7842.20 1016
7843.04 994
7843.87 984
7844.71 966
7845.55 1002
7846.38 1040
7847.22 941
7848.05 936
7848.89 994
7849.73 943
7850.56 913
7851.40 966
7852.24 920
7853.07 894
7853.91 903
7854.74 853
7855.58 858
7856.42 821
7857.25 880
7858.09 912
7858.93 909
7859.76 921
7860.60 891
7861.44 924
7862.28 917
7863.11 907
7863.95 928
7864.79 905
7865.62 859
7866.46 819
7867.30 813
7868.14 885
7868.97 838
7869.81 808
7870.65 812
7871.48 949
7872.32 1017
7873.16 917
7874.00 936
7874.83 929
7875.67 902
7876.51 872
7877.35 869
7878.19 873
7879.02 900
7879.86 1001
7880.70 1023
7881.54 923
7882.37 958
7883.21 933
7884.05 945
7884.89 857
7885.73 852
7886.57 915
7887.40 922
7888.24 856
7889.08 880
7889.92 922
7890.76 908
7891.60 942
7892.43 905
7893.27 919
7894.11 966
7894.95 950
7895.79 1012
7896.63 885
7897.47 910
7898.30 908
7899.14 997
7899.98 938
7900.82 879
7901.66 931
7902.50 869
7903.34 963
7904.18 1001
7905.02 972
7905.86 999
7906.70 950
7907.54 894
7908.37 854
7909.21 898
7910.05 955
7910.89 939
7911.73 948
7912.57 979
7913.41 950
7914.25 997
7915.09 953
7915.93 953
7916.77 1040
7917.61 1115
7918.45 1187
7919.29 1355
7920.13 1325
7920.97 1399
7921.81 1387
7922.65 1416
7923.49 1302
7924.33 1339
7925.17 1195
7926.01 1092
7926.85 1069
7927.69 1035
7928.53 919
7929.37 920
7930.21 921
7931.05 942
7931.90 978
7932.74 1108
7933.58 1162
7934.42 1169
7935.26 1075
7936.10 1162
7936.94 1025
7937.78 967
7938.62 942
7939.46 920
7940.30 830
7941.14 876
7941.99 811
7942.83 886
7943.67 857
7944.51 760
7945.35 869
7946.19 874
7947.03 890
7947.88 872
7948.72 842
7949.56 868
7950.40 871
7951.24 858
7952.08 804
7952.93 919
7953.77 974
7954.61 861
7955.45 875
7956.29 903
7957.13 922
7957.98 966
7958.82 897
7959.66 914
7960.50 991
7961.35 936
7962.19 873
7963.03 834
7963.87 933
7964.71 928
7965.56 915
7966.40 868
7967.24 917
7968.08 960
7968.93 983
7969.77 919
7970.61 1010
7971.45 966
7972.30 971
7973.14 944
7973.98 883
7974.83 945
7975.67 868
7976.51 850
7977.36 813
7978.20 856
7979.04 820
7979.88 822
7980.73 818
7981.57 821
7982.41 872
7983.26 890
7984.10 924
7984.94 897
7985.79 943
7986.63 799
7987.47 789
7988.32 862
7989.16 814
7990.01 797
7990.85 911
7991.69 832
7992.54 758
7993.38 790
7994.23 778
7995.07 744
7995.91 746
7996.76 838
7997.60 818
7998.45 849
7999.29 780
8000.13 813
8000.98 761
8001.82 751
8002.67 810
8003.51 842
8004.36 888
8005.20 870
8006.04 832
8006.89 787
8007.73 843
8008.58 869
8009.42 853
8010.27 854
8011.11 955
8011.96 999
8012.80 1020
8013.65 1032
8014.49 1071
8015.34 1015
8016.18 910
8017.03 951
8017.87 950
8018.72 834
8019.56 888
8020.41 850
8021.25 842
8022.10 785
8022.95 800
8023.79 771
8024.64 740
8025.48 773
8026.33 811
8027.17 815
8028.02 772
8028.86 791
8029.71 759
8030.56 815
8031.40 770
8032.25 811
8033.09 825
8033.94 822
8034.79 835
8035.63 827
8036.48 785
8037.32 863
8038.17 846
8039.02 767
8039.86 779
8040.71 785
8041.56 849
8042.40 843
8043.25 801
8044.10 877
8044.94 853
8045.79 856
8046.64 838
8047.48 734
8048.33 729
8049.18 807
8050.02 784
8050.87 778
8051.72 805
8052.56 822
8053.41 785
8054.26 864
8055.11 799
8055.95 743
8056.80 759
8057.65 717
8058.49 789
8059.34 828
8060.19 786
8061.04 673
8061.88 731
8062.73 708
8063.58 731
8064.43 726
8065.27 789
8066.12 757
8066.97 720
8067.82 844
8068.67 744
8069.51 694
8070.36 813
8071.21 899
8072.06 757
8072.91 778
8073.75 727
8074.60 728
8075.45 715
8076.30 743
8077.15 753
8078.00 782
8078.84 728
8079.69 712
8080.54 712
8081.39 753
8082.24 704
8083.09 743
8083.94 673
8084.78 677
8085.63 743
8086.48 805
8087.33 782
8088.18 732
8089.03 767
8089.88 713
8090.73 742
8091.58 737
8092.42 679
8093.27 708
8094.12 695
8094.97 753
8095.82 690
8096.67 645
8097.52 642
8098.37 700
8099.22 690
8100.07 741
8100.92 668
8101.77 646
8102.62 687
8103.47 727
8104.32 683
8105.17 729
8106.02 688
8106.87 703
8107.72 663
8108.57 685
8109.42 639
8110.27 704
8111.12 755
8111.97 744
8112.82 742
8113.67 705
8114.52 724
8115.37 698
8116.22 660
8117.07 616
8117.92 610
8118.77 629
8119.62 678
8120.47 764
8121.32 731
8122.17 742
8123.02 780
8123.87 751
8124.72 867
8125.57 843
8126.43 756
8127.28 704
8128.13 731
8128.98 723
8129.83 747
8130.68 730
8131.53 740
8132.38 688
8133.23 659
8134.09 663
8134.94 715
8135.79 715
8136.64 665
8137.49 627
8138.34 685
8139.19 670
8140.05 713
8140.90 696
8141.75 738
8142.60 758
8143.45 728
8144.30 711
8145.16 717
8146.01 765
8146.86 724
8147.71 769
8148.56 794
8149.42 779
8150.27 730
8151.12 709
8151.97 708
8152.83 725
8153.68 654
8154.53 687
8155.38 742
8156.24 658
8157.09 704
8157.94 672
8158.79 742
8159.65 774
8160.50 735
8161.35 775
8162.20 824
8163.06 722
8163.91 770
8164.76 765
8165.62 762
8166.47 762
8167.32 701
8168.17 646
8169.03 671
8169.88 767
8170.73 722
8171.59 678
8172.44 719
8173.29 713
8174.15 704
8175.00 684
8175.85 661
8176.71 667
8177.56 740
8178.42 704
8179.27 667
8180.12 668
8180.98 678
8181.83 707
8182.68 717
8183.54 730
8184.39 684
8185.25 614
8186.10 654
8186.95 717
8187.81 640
8188.66 628
8189.52 664
8190.37 690
8191.22 661
8192.08 742
8192.93 758
8193.79 671
8194.64 660
8195.50 660
8196.35 677
8197.21 658
8198.06 673
8198.92 641
8199.77 680
8200.63 625
8201.48 659
8202.33 680
8203.19 684
8204.04 671
8204.90 644
8205.75 648
8206.61 678
8207.47 684
8208.32 621
8209.18 714
8210.03 788
8210.89 730
8211.74 763
8212.60 725
8213.45 683
8214.31 657
8215.16 671
8216.02 619
8216.87 652
8217.73 687
8218.59 700
8219.44 620
8220.30 600
8221.15 585
8222.01 778
8222.87 743
8223.72 712
8224.58 724
8225.43 759
8226.29 830
8227.15 757
8228.00 808
8228.86 802
8229.71 782
8230.57 786
8231.43 805
8232.28 770
8233.14 740
8234.00 707
8234.85 698
8235.71 652
8236.57 600
8237.42 629
8238.28 673
8239.14 650
8239.99 633
8240.85 670
8241.71 663
8242.56 609
8243.42 626
8244.28 618
8245.14 765
8245.99 624
8246.85 690
8247.71 646
8248.56 695
8249.42 654
8250.28 629
8251.14 617
8251.99 579
8252.85 648
8253.71 656
8254.57 683
8255.42 694
8256.28 595
8257.14 681
8258.00 700
8258.86 665
8259.71 595
8260.57 640
8261.43 613
8262.29 589
8263.15 659
8264.00 665
8264.86 604
8265.72 609
8266.58 641
8267.44 733
8268.29 751
8269.15 674
8270.01 648
8270.87 674
8271.73 673
8272.59 677
8273.45 667
8274.30 651
8275.16 601
8276.02 667
8276.88 613
8277.74 653
8278.60 696
8279.46 739
8280.32 695
8281.18 711
8282.03 641
8282.89 671
8283.75 668
8284.61 676
8285.47 669
8286.33 663
8287.19 673
8288.05 646
8288.91 658
8289.77 646
8290.63 654
8291.49 658
8292.35 633
8293.21 666
8294.07 693
8294.93 680
8295.78 659
8296.64 653
8297.50 665
8298.36 663
8299.22 649
8300.08 679
8300.94 652
8301.80 679
8302.66 687
8303.52 728
8304.38 668
8305.25 695
8306.11 698
8306.97 690
8307.83 709
8308.69 653
8309.55 633
8310.41 690
8311.27 701
8312.13 689
8312.99 635
8313.85 584
8314.71 682
8315.57 652
8316.43 682
8317.29 682
8318.15 671
8319.02 622
8319.88 624
8320.74 706
8321.60 710
8322.46 689
8323.32 677
8324.18 699
8325.04 640
8325.90 663
8326.77 654
8327.63 614
8328.49 687
8329.35 674
8330.21 582
8331.07 662
8331.93 708
8332.80 733
8333.66 644
8334.52 653
8335.38 652
8336.24 604
8337.11 675
8337.97 671
8338.83 653
8339.69 669
8340.55 651
8341.42 577
8342.28 633
8343.14 634
8344.00 636
8344.86 706
8345.73 806
8346.59 752
8347.45 733
8348.31 638
8349.18 672
8350.04 732
8350.90 696
8351.76 660
8352.63 724
8353.49 670
8354.35 685
8355.22 703
8356.08 772
8356.94 756
8357.80 758
8358.67 705
8359.53 740
8360.39 708
8361.26 717
8362.12 758
8362.98 757
8363.85 720
8364.71 732
8365.57 696
8366.44 716
8367.30 690
8368.16 628
8369.03 703
8369.89 737
8370.75 719
8371.62 730
8372.48 674
8373.35 703
8374.21 700
8375.07 761
8375.94 709
8376.80 803
8377.67 767
8378.53 761
8379.39 714
8380.26 705
8381.12 771
8381.99 742
8382.85 817
8383.71 842
8384.58 763
8385.44 719
8386.31 804
8387.17 831
8388.04 803
8388.90 809
8389.77 865
8390.63 842
8391.50 816
8392.36 761
8393.22 780
8394.09 762
8394.95 787
8395.82 760
8396.68 795
8397.55 828
8398.41 855
8399.28 836
8400.14 812
8401.01 847
8401.88 836
8402.74 858
8403.61 875
8404.47 890
8405.34 891
8406.20 902
8407.07 951
8407.93 902
8408.80 930
8409.66 938
8410.53 923
8411.40 962
8412.26 929
8413.13 925
8413.99 964
8414.86 955
8415.73 955
8416.59 1088
8417.46 985
8418.32 946
8419.19 973
8420.06 982
8420.92 857
8421.79 949
8422.65 1010
8423.52 967
8424.39 996
8425.25 956
8426.12 1017
8426.99 1123
8427.85 1049
8428.72 1039
8429.59 1080
8430.45 1151
8431.32 1153
8432.19 1153
8433.05 1117
8433.92 1219
8434.79 1176
8435.65 1123
8436.52 1148
8437.39 1149
8438.26 1147
8439.12 1142
8439.99 1278
8440.86 1360
8441.73 1366
8442.59 1380
8443.46 1465
8444.33 1562
8445.19 1373
8446.06 1508
8446.93 1568
8447.80 1536
8448.67 1647
8449.53 1513
8450.40 1475
8451.27 1499
8452.14 1453
8453.00 1579
8453.87 1729
8454.74 1715
8455.61 1998
8456.48 2255
8457.34 2645
8458.21 3235
8459.08 4038
8459.95 4566
8460.82 4896
8461.69 5061
8462.55 4975
8463.42 4601
8464.29 3984
8465.16 3419
8466.03 2935
8466.90 2619
8467.77 2282
8468.63 1963
8469.50 1674
8470.37 1520
8471.24 1490
8472.11 1390
8472.98 1288
8473.85 1266
8474.72 1212
8475.58 1196
8476.45 1245
8477.32 1278
8478.19 1193
8479.06 1202
8479.93 1195
8480.80 1109
8481.67 1163
8482.54 1063
8483.41 1093
8484.28 1027
8485.15 1078
8486.02 1146
8486.89 1074
8487.76 1100
8488.63 1123
8489.50 1085
8490.37 1171
8491.24 1138
8492.11 1146
8492.98 1097
8493.85 1103
8494.72 1156
8495.59 1180
8496.46 1162
8497.33 1201
8498.20 1260
8499.07 1305
8499.94 1376
8500.81 1256
8501.68 1227
8502.55 1320
8503.42 1313
8504.29 1193
8505.16 1084
8506.03 1056
8506.90 1047
8507.77 1027
8508.64 1057
8509.51 1074
8510.38 1012
8511.25 958
8512.13 1034
8513.00 1022
8513.87 1004
8514.74 1105
8515.61 1099
8516.48 1093
8517.35 1175
8518.22 1175
8519.09 1090
8519.97 1090
8520.84 1220
8521.71 1226
8522.58 1109
8523.45 1171
8524.32 1169
8525.19 1231
8526.07 1164
8526.94 1196
8527.81 1183
8528.68 1234
8529.55 1243
8530.43 1249
8531.30 1215
8532.17 1218
8533.04 1196
8533.91 1175
8534.79 1231
8535.66 1163
8536.53 1154
8537.40 1203
8538.27 1180
8539.15 1241
8540.02 1271
8540.89 1183
8541.76 1141
8542.64 1147
8543.51 1223
8544.38 1131
8545.25 1082
8546.13 1142
8547.00 1086
8547.87 1083
8548.74 1094
8549.62 1072
8550.49 1043
8551.36 1036
8552.24 977
8553.11 986
8553.98 924
8554.86 1015
8555.73 1058
8556.60 1079
8557.48 1108
8558.35 1136
8559.22 1238
8560.10 1312
8560.97 1165
8561.84 1153
8562.72 1027
8563.59 1034
8564.46 976
8565.34 1007
8566.21 950
8567.08 972
8567.96 867
8568.83 912
8569.71 900
8570.58 830
8571.45 813
8572.33 887
8573.20 878
8574.08 968
8574.95 894
8575.82 933
8576.70 1007
8577.57 942
8578.45 905
8579.32 930
8580.20 927
8581.07 944
8581.94 889
8582.82 891
8583.69 889
8584.57 905
8585.44 860
8586.32 845
8587.19 907
8588.07 887
8588.94 798
8589.82 880
8590.69 873
8591.57 881
8592.44 859
8593.32 826
8594.19 892
8595.07 928
8595.94 969
8596.82 897
8597.69 874
8598.57 939
8599.44 912
8600.32 822
8601.19 938
8602.07 1000
8602.95 891
8603.82 927
8604.70 977
8605.57 1008
8606.45 930
8607.32 1008
8608.20 948
8609.08 959
8609.95 942
8610.83 969
8611.70 923
8612.58 965
8613.46 923
8614.33 878
8615.21 924
8616.08 914
8616.96 809
8617.84 859
8618.71 964
8619.59 969
8620.47 983
8621.34 1029
8622.22 907
8623.10 872
8623.97 929
8624.85 856
8625.73 960
8626.60 852
8627.48 911
8628.36 920
8629.23 886
8630.11 949
8630.99 1016
8631.87 955
8632.74 1063
8633.62 1029
8634.50 1010
8635.37 1067
8636.25 1007
8637.13 978
8638.01 1026
8638.88 1059
8639.76 1015
8640.64 972
8641.52 981
8642.39 980
8643.27 993
8644.15 1021
8645.03 1155
8645.90 1056
8646.78 1122
8647.66 1086
8648.54 1089
8649.42 1159
8650.29 1162
8651.17 1154
8652.05 1215
8652.93 1218
8653.81 1098
8654.68 1208
8655.56 1191
8656.44 1286
8657.32 1183
8658.20 1190
8659.08 1271
8659.95 1129
8660.83 1157
8661.71 1207
8662.59 1203
8663.47 1180
8664.35 1230
8665.23 1185
8666.10 1242
8666.98 1197
8667.86 1177
8668.74 1211
8669.62 1311
8670.50 1319
8671.38 1271
8672.26 1325
8673.14 1380
8674.02 1351
8674.90 1454
8675.77 1485
8676.65 1502
8677.53 1598
8678.41 1644
8679.29 1704
8680.17 1677
8681.05 1635
8681.93 1705
8682.81 1706
8683.69 1656
8684.57 1598
8685.45 1486
8686.33 1561
8687.21 1444
8688.09 1489
8688.97 1558
8689.85 1522
8690.73 1573
8691.61 1845
8692.49 2139
8693.37 2465
8694.25 2984
8695.13 3403
8696.01 3852
8696.89 4191
8697.77 4209
8698.65 4056
8699.53 3883
8700.41 3426
8701.29 2965
8702.17 2565
8703.05 2334
8703.94 1933
8704.82 1708
8705.70 1659
8706.58 1479
8707.46 1327
8708.34 1261
8709.22 1250
8710.10 1286
8710.98 1241
8711.86 1177
8712.75 1185
8713.63 1210
8714.51 1277
8715.39 1224
8716.27 1264
8717.15 1175
8718.03 1146
8718.91 1185
8719.80 1139
8720.68 1138
8721.56 1159
8722.44 1197
8723.32 1185
8724.20 1242
8725.09 1290
8725.97 1233
8726.85 1248
8727.73 1269
8728.61 1177
8729.50 1161
8730.38 1251
8731.26 1240
8732.14 1176
8733.02 1338
8733.91 1374
8734.79 1338
8735.67 1409
8736.55 1457
8737.44 1345
8738.32 1354
8739.20 1335
8740.08 1315
8740.97 1257
8741.85 1249
8742.73 1250
8743.61 1204
8744.50 1237
8745.38 1220
8746.26 1130
8747.15 1158
8748.03 1148
8748.91 1171
8749.79 1128
8750.68 1130
8751.56 1167
8752.44 1124
8753.33 1137
8754.21 1236
8755.09 1189
8755.98 1275
8756.86 1326
8757.74 1306
8758.63 1297
8759.51 1369
8760.39 1450
8761.28 1423
8762.16 1368
8763.05 1387
8763.93 1435
8764.81 1399
8765.70 1379
8766.58 1475
8767.46 1408
8768.35 1560
8769.23 1523
8770.12 1535
8771.00 1547
8771.89 1563
8772.77 1628
8773.65 1571
8774.54 1627
8775.42 1501
8776.31 1399
8777.19 1472
8778.08 1449
8778.96 1491
8779.84 1514
8780.73 1659
8781.61 1601
8782.50 1775
8783.38 2013
8784.27 2334
8785.15 2721
8786.04 2832
8786.92 2931
8787.81 2650
8788.69 2592
8789.58 2634
8790.46 2323
8791.35 2180
8792.23 1972
8793.12 1818
8794.00 1689
8794.89 1478
8795.77 1456
8796.66 1486
8797.55 1557
8798.43 1534
8799.32 1627
8800.20 1747
8801.09 2018
8801.97 2081
8802.86 2039
8803.74 2036
8804.63 1873
8805.52 1895
8806.40 1755
8807.29 1591
8808.17 1619
8809.06 1407
8809.95 1387
8810.83 1353
8811.72 1393
8812.60 1379
8813.49 1326
8814.38 1330
8815.26 1383
8816.15 1497
8817.04 1458
8817.92 1404
8818.81 1421
8819.70 1443
8820.58 1388
8821.47 1337
8822.36 1363
8823.24 1264
8824.13 1283
8825.02 1234
8825.90 1258
8826.79 1174
8827.68 1213
8828.56 1124
8829.45 1151
8830.34 1211
8831.23 1180
8832.11 1117
8833.00 1069
8833.89 1113
8834.77 1097
8835.66 1106
8836.55 1141
8837.44 1061
8838.32 1098
8839.21 1153
8840.10 1088
8840.99 1053
8841.88 1066
8842.76 1103
8843.65 1072
8844.54 1068
8845.43 1125
8846.31 1028
8847.20 1035
8848.09 1007
8848.98 999
8849.87 1013
8850.75 1008
8851.64 1009
8852.53 1016
8853.42 953
8854.31 990
8855.20 1073
8856.08 1066
8856.97 1065
8857.86 991
8858.75 886
8859.64 952
8860.53 991
8861.42 958
8862.30 968
8863.19 943
8864.08 918
8864.97 935
8865.86 943
8866.75 907
8867.64 991
8868.53 989
8869.42 1005
8870.30 1005
8871.19 892
8872.08 955
8872.97 1002
8873.86 960
8874.75 925
8875.64 902
8876.53 867
8877.42 832
8878.31 873
8879.20 886
8880.09 828
8880.98 879
8881.87 851
8882.76 815
8883.65 865
8884.54 847
8885.43 822
8886.32 837
8887.21 840
8888.10 749
8888.99 836
8889.88 854
8890.77 781
8891.66 829
8892.55 857
8893.44 799
8894.33 843
8895.22 846
8896.11 818
8897.00 766
8897.89 771
8898.78 776
8899.67 749
8900.56 785
8901.45 808
8902.34 728
8903.23 703
8904.12 800
8905.02 845
8905.91 735
8906.80 788
8907.69 832
8908.58 755
8909.47 724
8910.36 723
8911.25 741
8912.14 749
8913.04 726
8913.93 681
8914.82 677
8915.71 698
8916.60 791
8917.49 812
8918.38 729
8919.28 748
8920.17 711
8921.06 750
8921.95 758
8922.84 721
8923.73 731
8924.63 726
8925.52 706
8926.41 658
8927.30 723
8928.19 654
8929.09 754
8929.98 734
8930.87 697
8931.76 741
8932.65 720
8933.55 736
8934.44 747
8935.33 736
8936.22 655
8937.12 679
8938.01 675
8938.90 668
8939.79 652
8940.69 610
8941.58 707
8942.47 731
8943.37 709
8944.26 710
8945.15 714
8946.04 687
8946.94 627
8947.83 649
8948.72 646
8949.62 671
8950.51 653
8951.40 635
8952.30 693
8953.19 613
8954.08 660
8954.98 716
8955.87 594
8956.76 584
8957.66 605
8958.55 602
8959.44 644
8960.34 550
8961.23 613
8962.12 606
8963.02 577
8963.91 564
8964.81 618
8965.70 601
8966.59 661
8967.49 625
8968.38 597
8969.28 662
8970.17 612
8971.06 616
8971.96 735
8972.85 724
8973.75 665
8974.64 673
8975.54 695
8976.43 661
8977.32 618
8978.22 598
8979.11 531
8980.01 581
8980.90 582
8981.80 591
8982.69 638
8983.59 589
8984.48 598
8985.38 575
8986.27 595
8987.17 609
8988.06 671
8988.96 639
8989.85 621
8990.75 566
8991.64 589
8992.54 614
8993.43 614
8994.33 548
8995.22 585
8996.12 628
8997.01 603
8997.91 596
8998.81 582
8999.70 556
9000.60 625
9001.49 644
9002.39 604
9003.28 610
9004.18 574
9005.08 622
9005.97 620
9006.87 578
9007.76 612
9008.66 599
9009.56 582
9010.45 546
9011.35 584
9012.24 572
9013.14 585
9014.04 564
9014.93 564
9015.83 550
9016.73 549
9017.62 586
9018.52 598
9019.42 590
9020.31 630
9021.21 557
9022.11 525
9023.00 541
9023.90 553
9024.80 553
9025.69 506
9026.59 545
9027.49 514
9028.38 507
9029.28 557
9030.18 577
9031.08 583
9031.97 525
9032.87 498
9033.77 523
9034.66 569
9035.56 595
9036.46 527
9037.36 584
9038.25 564
9039.15 523
9040.05 549
9040.95 533
9041.85 497
9042.74 547
9043.64 510
9044.54 586
9045.44 589
9046.33 556
9047.23 523
9048.13 559
9049.03 555
9049.93 559
9050.82 575
9051.72 571
9052.62 589
9053.52 594
9054.42 545
9055.32 548
9056.21 557
9057.11 572
9058.01 584
9058.91 571
9059.81 532
9060.71 505
9061.61 543
9062.50 592
9063.40 620
9064.30 601
9065.20 611
9066.10 573
9067.00 596
9067.90 615
9068.80 616
9069.70 596
9070.60 635
9071.49 605
9072.39 575
9073.29 574
9074.19 575
9075.09 520
9075.99 564
9076.89 526
9077.79 540
9078.69 598
9079.59 559
9080.49 517
9081.39 520
9082.29 566
9083.19 506
9084.09 517
9084.99 523
9085.89 522
9086.79 543
9087.69 538
9088.59 569
9089.49 593
9090.39 549
9091.29 506
9092.19 474
9093.09 594
9093.99 599
9094.89 584
9095.79 569
9096.69 516
9097.59 547
9098.49 583
9099.39 545
9100.29 531
9101.19 561
9102.09 552
9102.99 545
9103.90 551
9104.80 553
9105.70 584
9106.60 574
9107.50 560
9108.40 564
9109.30 550
9110.20 516
9111.10 499
9112.00 568
9112.91 535
9113.81 552
9114.71 534
9115.61 505
9116.51 516
9117.41 541
9118.31 558
9119.22 556
9120.12 549
9121.02 588
9121.92 577
9122.82 548
9123.72 522
9124.63 520
9125.53 550
9126.43 576
9127.33 559
9128.23 597
9129.14 612
9130.04 578
9130.94 521
9131.84 538
9132.74 560
9133.65 494
9134.55 531
9135.45 493
9136.35 484
9137.26 502
9138.16 553
9139.06 545
9139.96 540
9140.87 477
9141.77 507
9142.67 567
9143.57 469
9144.48 476
9145.38 517
9146.28 549
9147.19 537
9148.09 556
9148.99 520
9149.90 565
9150.80 521
9151.70 512
9152.60 530
9153.51 479
9154.41 570
9155.31 505
9156.22 544
9157.12 560
9158.02 544
9158.93 484
9159.83 553
9160.74 611
9161.64 534
9162.54 479
9163.45 462
9164.35 516
9165.25 538
9166.16 504
9167.06 462
9167.97 509
9168.87 546
9169.77 557
9170.68 527
9171.58 540
9172.49 578
9173.39 518
9174.30 478
9175.20 548
9176.10 546
9177.01 525
9177.91 552
9178.82 536
9179.72 541
9180.63 561
9181.53 535
9182.44 563
9183.34 525
9184.25 512
9185.15 486
9186.05 474
9186.96 534
9187.86 542
9188.77 568
9189.67 563
9190.58 518
9191.48 551
9192.39 614
9193.30 594
9194.20 536
9195.11 541
9196.01 539
9196.92 559
9197.82 517
9198.73 539
9199.63 536
9200.54 597
9201.44 571
9202.35 593
9203.26 598
9204.16 619
9205.07 643
9205.97 640
9206.88 664
9207.78 628
9208.69 590
9209.60 532
9210.50 509
9211.41 584
9212.32 556
9213.22 503
9214.13 579
9215.03 537
9215.94 556
9216.85 556
9217.75 578
9218.66 577
9219.57 566
9220.47 630
9221.38 628
9222.29 635
9223.19 548
9224.10 534
9225.01 560
9225.91 547
9226.82 565
9227.73 551
9228.63 553
9229.54 545
9230.45 573
9231.36 531
9232.26 511
9233.17 567
9234.08 547
9234.98 605
9235.89 543
9236.80 506
9237.71 558
9238.61 552
9239.52 542
9240.43 513
9241.34 512
9242.24 490
9243.15 526
9244.06 515
9244.97 524
9245.87 525
9246.78 565
9247.69 520
9248.60 538
9249.51 554
9250.41 537
9251.32 506
9252.23 537
9253.14 518
9254.05 484
9254.96 478
9255.86 483
9256.77 569
9257.68 504
9258.59 544
9259.50 530
9260.41 567
9261.31 515
9262.22 520
9263.13 497
9264.04 494
9264.95 516
9265.86 526
9266.77 489
9267.68 538
9268.58 537
9269.49 481
9270.40 477
9271.31 471
9272.22 500
9273.13 430
9274.04 483
9274.95 496
9275.86 498
9276.77 515
9277.68 523
9278.59 496
9279.50 460
9280.40 476
9281.31 483
9282.22 532
9283.13 546
9284.04 494
9284.95 497
9285.86 523
9286.77 551
9287.68 547
9288.59 486
9289.50 477
9290.41 512
9291.32 491
9292.23 558
9293.14 544
9294.05 478
9294.96 526
9295.87 485
9296.78 508
9297.69 594
9298.60 590
9299.52 582
9300.43 516
9301.34 542
9302.25 546
9303.16 541
9304.07 521
9304.98 542
9305.89 493
9306.80 576
9307.71 540
9308.62 554
9309.53 606
9310.44 525
9311.36 525
9312.27 519
9313.18 518
9314.09 566
9315.00 633
9315.91 540
9316.82 546
9317.73 595
9318.64 587
9319.56 509
9320.47 509
9321.38 538
9322.29 540
9323.20 557
9324.11 576
9325.03 519
9325.94 504
9326.85 552
9327.76 552
9328.67 537
9329.59 504
9330.50 595
9331.41 578
9332.32 523
9333.23 497
9334.15 543
9335.06 517
9335.97 505
9336.88 539
9337.79 538
9338.71 464
9339.62 538
9340.53 534
9341.44 535
9342.36 548
9343.27 509
9344.18 499
9345.09 510
9346.01 516
9346.92 552
9347.83 560
9348.75 492
9349.66 526
9350.57 539
9351.48 485
9352.40 466
9353.31 480
9354.22 511
9355.14 475
9356.05 481
9356.96 518
9357.88 520
9358.79 524
9359.70 501
9360.62 524
9361.53 523
9362.44 496
9363.36 489
9364.27 506
9365.19 476
9366.10 523
9367.01 530
9367.93 557
9368.84 493
9369.75 518
9370.67 545
9371.58 570
9372.50 524
9373.41 523
9374.32 587
9375.24 486
9376.15 501
9377.07 546
9377.98 559
9378.90 511
9379.81 543
9380.72 542
9381.64 574
9382.55 500
9383.47 481
9384.38 493
9385.30 602
9386.21 582
9387.13 527
9388.04 534
9388.96 619
9389.87 585
9390.79 528
9391.70 515
9392.62 593
9393.53 556
9394.45 571
9395.36 620
9396.28 602
9397.19 588
9398.11 606
9399.02 626
9399.94 587
9400.85 682
9401.77 693
9402.68 594
9403.60 600
9404.52 592
9405.43 580
9406.35 555
9407.26 521
9408.18 548
9409.09 507
9410.01 489
9410.93 532
9411.84 612
9412.76 560
9413.67 526
9414.59 527
9415.51 520
9416.42 507
9417.34 502
9418.26 487
9419.17 539
9420.09 536
9421.00 529
9421.92 503
9422.84 531
9423.75 531
9424.67 530
9425.59 519
9426.50 556
9427.42 482
9428.34 519
9429.25 570
9430.17 579
9431.09 587
9432.00 541
9432.92 512
9433.84 489
9434.76 488
9435.67 537
9436.59 553
9437.51 544
9438.42 573
9439.34 594
9440.26 523
9441.18 556
9442.09 615
9443.01 543
9443.93 572
9444.85 525
9445.76 567
9446.68 561
9447.60 604
9448.52 511
9449.43 636
9450.35 630
9451.27 578
9452.19 621
9453.11 627
9454.02 611
9454.94 617
9455.86 602
9456.78 709
9457.70 771
9458.62 729
9459.53 711
9460.45 692
9461.37 721
9462.29 629
9463.21 566
9464.13 566
9465.04 543
9465.96 538
9466.88 513
9467.80 542
9468.72 504
9469.64 542
9470.56 515
9471.48 507
9472.39 529
9473.31 566
9474.23 478
9475.15 526
9476.07 541
9476.99 549
9477.91 510
9478.83 585
9479.75 530
9480.67 560
9481.59 510
9482.51 494
9483.42 566
9484.34 529
9485.26 620
9486.18 607
9487.10 564
9488.02 549
9488.94 530
9489.86 539
9490.78 515
9491.70 514
9492.62 552
9493.54 524
9494.46 603
9495.38 534
9496.30 537
9497.22 543
9498.14 552
9499.06 482
9499.98 524
9500.90 562
9501.82 543
9502.74 589
9503.66 548
9504.58 524
9505.50 502
9506.43 535
9507.35 515
9508.27 484
9509.19 452
9510.11 520
9511.03 479
9511.95 501
9512.87 512
9513.79 527
9514.71 553
9515.63 497
9516.55 503
9517.48 540
9518.40 559
9519.32 514
9520.24 502
9521.16 465
9522.08 463
9523.00 514
9523.92 539
9524.85 483
9525.77 504
9526.69 481
9527.61 509
9528.53 569
9529.45 591
9530.38 516
9531.30 481
9532.22 549
9533.14 543
9534.06 560
9534.98 534
9535.91 613
9536.83 547
9537.75 564
9538.67 618
9539.60 567
9540.52 560
9541.44 525
9542.36 565
9543.28 518
9544.21 488
9545.13 564
9546.05 532
9546.97 546
9547.90 494
9548.82 505
9549.74 527
9550.66 580
9551.59 620
9552.51 518
9553.43 478
9554.36 495
9555.28 564
9556.20 522
9557.13 502
9558.05 538
9558.97 490
9559.89 497
9560.82 538
9561.74 475
9562.66 519
9563.59 507
9564.51 546
9565.43 570
9566.36 557
9567.28 550
9568.20 520
9569.13 558
9570.05 511
9570.98 497
9571.90 528
9572.82 581
9573.75 519
9574.67 485
9575.60 516
9576.52 501
9577.44 559
9578.37 568
9579.29 459
9580.22 494
9581.14 453
9582.06 505
9582.99 500
9583.91 544
9584.84 558
9585.76 541
9586.69 533
9587.61 580
9588.53 573
9589.46 569
9590.38 604
9591.31 539
9592.23 603
9593.16 608
9594.08 592
9595.01 562
9595.93 522
9596.86 548
9597.78 579
9598.71 637
9599.63 519
9600.56 545
9601.48 586
9602.41 558
9603.33 626
9604.26 646
9605.18 546
9606.11 561
9607.03 562
9607.96 572
9608.89 580
9609.81 610
9610.74 615
9611.66 613
9612.59 588
9613.51 612
9614.44 586
9615.37 570
9616.29 598
9617.22 627
9618.14 670
9619.07 560
9620.00 561
9620.92 557
9621.85 591
9622.77 597
9623.70 695
9624.63 698
9625.55 671
9626.48 657
9627.41 605
9628.33 662
9629.26 665
9630.19 671
9631.11 695
9632.04 610
9632.97 645
9633.89 710
9634.82 695
9635.75 709
9636.67 626
9637.60 677
9638.53 696
9639.45 675
9640.38 688
9641.31 749
9642.23 751
9643.16 706
9644.09 688
9645.02 685
9645.94 749
9646.87 726
9647.80 741
9648.73 764
9649.65 842
9650.58 810
9651.51 890
9652.44 847
9653.36 825
9654.29 842
9655.22 811
9656.15 866
9657.08 962
9658.00 909
9658.93 935
9659.86 872
9660.79 889
9661.72 851
9662.64 829
9663.57 850
9664.50 802
9665.43 849
9666.36 873
9667.28 871
9668.21 883
9669.14 900
9670.07 861
9671.00 934
9671.93 889
9672.86 879
9673.78 918
9674.71 962
9675.64 921
9676.57 908
9677.50 918
9678.43 953
9679.36 941
9680.29 877
9681.21 897
9682.14 928
9683.07 843
9684.00 927
9684.93 960
9685.86 1061
9686.79 1074
9687.72 996
9688.65 1047
9689.58 1046
9690.51 1039
9691.44 1058
9692.37 1040
9693.30 1074
9694.23 1098
9695.16 1079
9696.09 1014
9697.02 1070
9697.94 1199
9698.87 1246
9699.80 1325
9700.73 1507
9701.66 1674
9702.59 1737
9703.52 1921
9704.45 1958
9705.39 1970
9706.32 1982
9707.25 1699
9708.18 1534
9709.11 1480
9710.04 1413
9710.97 1225
9711.90 1177
9712.83 1079
9713.76 966
9714.69 958
9715.62 1016
9716.55 1021
9717.48 1026
9718.41 1098
9719.34 1080
9720.27 1076
9721.21 1070
9722.14 1071
9723.07 995
9724.00 987
9724.93 893
9725.86 884
9726.79 886
9727.72 1026
9728.65 1007
9729.59 935
9730.52 929
9731.45 971
9732.38 962
9733.31 989
9734.24 940
9735.17 944
9736.11 942
9737.04 905
9737.97 897
9738.90 913
9739.83 984
9740.77 990
9741.70 982
9742.63 893
9743.56 939
9744.49 880
9745.43 843
9746.36 936
9747.29 900
9748.22 947
9749.15 921
9750.09 886
9751.02 887
9751.95 867
9752.88 830
9753.82 844
9754.75 851
9755.68 851
9756.61 812
9757.55 830
9758.48 915
9759.41 880
9760.35 840
9761.28 821
9762.21 778
9763.14 823
9764.08 876
9765.01 820
9765.94 835
9766.88 881
9767.81 888
9768.74 849
9769.68 818
9770.61 825
9771.54 876
9772.48 826
9773.41 803
9774.34 828
9775.28 873
9776.21 815
9777.14 847
9778.08 834
9779.01 904
9779.94 906
9780.88 874
9781.81 969
9782.75 900
9783.68 945
9784.61 994
9785.55 1001
9786.48 1029
9787.42 1078
9788.35 1058
9789.28 1022
9790.22 1015
9791.15 926
9792.09 941
9793.02 929
9793.96 889
9794.89 934
9795.83 845
9796.76 832
9797.69 826
9798.63 785
9799.56 855
9800.50 875
9801.43 880
9802.37 911
9803.30 909
9804.24 874
9805.17 916
9806.11 908
9807.04 866
9807.98 861
9808.91 796
9809.85 806
9810.78 764
9811.72 764
9812.65 759
9813.59 749
9814.53 715
9815.46 708
9816.40 756
9817.33 756
9818.27 734
9819.20 675
9820.14 641
9821.07 589
9822.01 676
9822.95 651
9823.88 718
9824.82 718
9825.75 656
9826.69 717
9827.63 642
9828.56 643
9829.50 609
9830.43 583
9831.37 601
9832.31 601
9833.24 598
9834.18 715
9835.12 658
9836.05 682
9836.99 646
9837.93 615
9838.86 614
9839.80 654
9840.73 713
9841.67 735
9842.61 713
9843.55 641
9844.48 678
9845.42 610
9846.36 605
9847.29 652
9848.23 613
9849.17 651
9850.10 616
9851.04 627
9851.98 581
9852.92 694
9853.85 652
9854.79 620
9855.73 660
9856.67 655
9857.60 670
9858.54 654
9859.48 597
9860.42 640
9861.35 575
9862.29 645
9863.23 644
9864.17 662
9865.10 613
9866.04 627
9866.98 691
9867.92 616
9868.86 624
9869.79 631
9870.73 620
9871.67 644
9872.61 617
9873.55 660
9874.48 621
9875.42 678
9876.36 619
9877.30 604
9878.24 644
9879.18 612
9880.12 604
9881.05 592
9881.99 640
9882.93 623
9883.87 657
9884.81 643
9885.75 654
9886.69 548
9887.63 559
9888.56 635
9889.50 595
9890.44 619
9891.38 635
9892.32 646
9893.26 615
9894.20 550
9895.14 640
9896.08 578
9897.02 573
9897.96 617
9898.90 613
9899.84 522
9900.77 563
9901.71 541
9902.65 531
9903.59 505
9904.53 547
9905.47 590
9906.41 584
9907.35 565
9908.29 536
9909.23 549
9910.17 603
9911.11 567
9912.05 586
9912.99 580
9913.93 580
9914.87 614
9915.81 573
9916.75 602
9917.69 559
9918.63 564
9919.57 590
9920.52 554
9921.46 583
9922.40 588
9923.34 595
9924.28 600
9925.22 576
9926.16 570
9927.10 602
9928.04 680
9928.98 744
9929.92 850
9930.86 882
9931.80 952
9932.75 873
9933.69 828
9934.63 819
9935.57 790
9936.51 814
9937.45 687
9938.39 613
9939.33 591
9940.28 593
9941.22 599
9942.16 547
9943.10 539
9944.04 496
9944.98 556
9945.92 512
9946.87 520
9947.81 524
9948.75 533
9949.69 510
9950.63 528
9951.58 553
9952.52 563
9953.46 577
9954.40 549
9955.34 575
9956.29 562
9957.23 589
9958.17 577
9959.11 556
9960.06 500
9961.00 533
9961.94 547
9962.88 520
9963.83 496
9964.77 522
9965.71 509
9966.65 566
9967.60 546
9968.54 444
9969.48 490
9970.42 577
9971.37 554
9972.31 503
9973.25 534
9974.20 525
9975.14 464
9976.08 506
9977.03 469
9977.97 485
9978.91 494
9979.86 511
9980.80 509
9981.74 487
9982.69 466
9983.63 470
9984.57 441
9985.52 471
9986.46 508
9987.40 469
9988.35 515
9989.29 498
9990.23 478
9991.18 459
9992.12 499
9993.07 505
9994.01 467
9994.95 434
9995.90 456
9996.84 491
9997.79 487
9998.73 543
9999.67 470
10000.62 457
10001.56 490
10002.51 487
10003.45 513
10004.40 533
10005.34 464
10006.29 471
10007.23 504
10008.17 493
10009.12 466
10010.06 538
10011.01 524
10011.95 489
10012.90 427
10013.84 492
10014.79 478
10015.73 483
10016.68 494
10017.62 433
10018.57 404
10019.51 478
10020.46 550
10021.40 487
10022.35 473
10023.29 424
10024.24 491
10025.19 514
10026.13 520
10027.08 469
10028.02 484
10028.97 499
10029.91 512
10030.86 509
10031.80 496
10032.75 479
10033.70 541
10034.64 511
10035.59 481
10036.53 481
10037.48 459
10038.43 510
10039.37 504
10040.32 429
10041.26 472
10042.21 443
10043.16 447
10044.10 405
10045.05 448
10046.00 458
10046.94 498
10047.89 433
10048.84 432
10049.78 464
10050.73 436
10051.68 441
10052.62 415
10053.57 454
10054.52 457
10055.46 519
10056.41 450
10057.36 484
10058.30 421
10059.25 412
10060.20 423
10061.15 473
10062.09 416
10063.04 437
10063.99 484
10064.93 499
10065.88 453
10066.83 447
10067.78 457
10068.72 463
10069.67 403
10070.62 428
10071.57 469
10072.51 434
10073.46 444
10074.41 389
10075.36 407
10076.31 423
10077.25 464
10078.20 444
10079.15 445
10080.10 454
10081.05 470
10081.99 457
10082.94 480
10083.89 440
10084.84 412
10085.79 444
10086.74 473
10087.68 411
10088.63 451
10089.58 440
10090.53 436
10091.48 435
10092.43 491
10093.37 462
10094.32 441
10095.27 426
10096.22 439
10097.17 450
10098.12 436
10099.07 427
10100.02 428
10100.97 467
10101.91 425
10102.86 441
10103.81 422
10104.76 420
10105.71 461
10106.66 426
10107.61 390
10108.56 483
10109.51 508
10110.46 471
10111.41 410
10112.36 432
10113.31 401
10114.26 430
10115.21 435
10116.16 420
10117.11 427
10118.06 443
10119.01 407
10119.96 403
10120.91 467
10121.86 418
10122.81 444
10123.76 420
10124.71 392
10125.66 483
10126.61 414
10127.56 369
10128.51 408
10129.46 466
10130.41 406
10131.36 500
10132.31 420
10133.26 410
10134.21 440
10135.16 444
10136.11 407
10137.06 451
10138.01 434
10138.96 444
10139.91 431
10140.86 484
10141.82 438
10142.77 371
10143.72 453
10144.67 444
10145.62 425
10146.57 421
10147.52 447
10148.47 418
10149.42 470
10150.38 485
10151.33 406
10152.28 449
10153.23 456
10154.18 497
10155.13 475
10156.09 460
10157.04 463
10157.99 403
10158.94 472
10159.89 399
10160.84 426
10161.80 476
10162.75 445
10163.70 395
10164.65 374
10165.60 471
10166.56 454
10167.51 446
10168.46 412
10169.41 393
10170.36 466
10171.32 426
10172.27 451
10173.22 439
10174.17 467
10175.13 434
10176.08 402
10177.03 479
10177.98 467
10178.94 459
10179.89 466
10180.84 417
10181.80 417
10182.75 430
10183.70 492
10184.65 457
10185.61 440
10186.56 462
10187.51 426
10188.47 477
10189.42 487
10190.37 394
10191.33 475
10192.28 492
10193.23 471
10194.19 451
10195.14 465
10196.09 459
10197.05 439
10198.00 467
10198.95 486
10199.91 507
10200.86 496
10201.82 483
10202.77 495
10203.72 461
10204.68 433
10205.63 479
10206.58 477
10207.54 474
10208.49 537
10209.45 488
10210.40 570
10211.36 513
10212.31 560
10213.26 510
10214.22 572
10215.17 553
10216.13 501
10217.08 472
10218.04 538
10218.99 505
10219.94 472
10220.90 509
10221.85 461
10222.81 470
10223.76 433
10224.72 453
10225.67 427
10226.63 469
10227.58 487
10228.54 423
10229.49 436
10230.45 456
10231.40 439
10232.36 479
10233.31 455
10234.27 435
10235.22 426
10236.18 501
10237.14 534
10238.09 583
10239.05 527
10240.00 574
10240.96 534
10241.91 527
10242.87 529
10243.82 602
10244.78 588
10245.74 540
10246.69 556
10247.65 453
10248.60 420
10249.56 449
10250.52 481
10251.47 426
10252.43 428
10253.38 422
10254.34 494
10255.30 515
10256.25 428
10257.21 421
10258.17 412
10259.12 456
10260.08 398
10261.04 452
10261.99 478
10262.95 432
10263.91 437
10264.86 464
10265.82 445
10266.78 389
10267.73 453
10268.69 376
10269.65 424
10270.60 446
10271.56 405
10272.52 389
10273.47 410
10274.43 478
10275.39 498
10276.35 497
10277.30 480
10278.26 451
10279.22 438
10280.18 424
10281.13 429
10282.09 454
10283.05 463
10284.01 409
10284.96 351
10285.92 384
10286.88 440
10287.84 462
10288.79 413
10289.75 441
10290.71 408
10291.67 418
10292.63 453
10293.58 411
10294.54 443
10295.50 414
10296.46 449
10297.42 434
10298.38 456
10299.33 452
10300.29 437
10301.25 450
10302.21 427
10303.17 420
10304.13 363
10305.08 371
10306.04 411
10307.00 440
10307.96 393
10308.92 437
10309.88 450
10310.84 395
10311.80 401
10312.75 431
10313.71 431
10314.67 411
10315.63 353
10316.59 397
10317.55 400
10318.51 455
10319.47 416
10320.43 421
10321.39 373
10322.35 424
10323.31 411
10324.27 411
10325.23 420
10326.18 469
10327.14 457
10328.10 447
10329.06 405
10330.02 424
10330.98 396
10331.94 372
10332.90 416
10333.86 352
10334.82 375
10335.78 371
10336.74 370
10337.70 415
10338.66 421
10339.62 327
10340.58 335
10341.54 389
10342.50 366
10343.46 374
10344.43 413
10345.39 396
10346.35 416
10347.31 381
10348.27 397
10349.23 423
10350.19 402
10351.15 400
10352.11 390
10353.07 386
10354.03 382
10354.99 382
10355.95 383
10356.91 438
10357.88 449
10358.84 427
10359.80 406
10360.76 407
10361.72 377
10362.68 379
10363.64 394
10364.60 418
10365.57 387
10366.53 409
10367.49 436
10368.45 433
10369.41 406
10370.37 421
10371.34 405
10372.30 338
10373.26 385
10374.22 399
10375.18 370
10376.14 378
10377.11 375
10378.07 401
10379.03 386
10379.99 362
10380.95 370
10381.92 436
10382.88 449
10383.84 482
10384.80 392
10385.77 393
10386.73 349
10387.69 397
10388.65 372
10389.62 422
10390.58 389
10391.54 367
10392.50 361
10393.47 449
10394.43 388
10395.39 399
10396.35 392
10397.32 421
10398.28 415
10399.24 359
10400.21 373
10401.17 407
10402.13 430
10403.10 396
10404.06 427
10405.02 426
10405.99 422
10406.95 424
10407.91 394
10408.88 398
10409.84 377
10410.80 389
10411.77 449
10412.73 417
10413.69 460
10414.66 478
10415.62 426
10416.58 411
10417.55 440
10418.51 448
10419.48 447
10420.44 472
10421.40 498
10422.37 489
10423.33 497
10424.30 565
10425.26 539
10426.23 529
10427.19 500
10428.15 541
10429.12 502
10430.08 506
10431.05 491
10432.01 525
10432.98 471
10433.94 414
10434.91 399
10435.87 432
10436.83 411
10437.80 410
10438.76 428
10439.73 463
10440.69 423
10441.66 376
10442.62 457
10443.59 442
10444.55 375
10445.52 427
10446.48 394
10447.45 334
10448.41 381
10449.38 355
10450.35 385
10451.31 396
10452.28 376
10453.24 387
10454.21 378
10455.17 378
10456.14 394
10457.10 395
10458.07 371
10459.04 420
10460.00 400
10460.97 368
10461.93 390
10462.90 454
10463.87 361
10464.83 379
10465.80 406
10466.76 392
10467.73 400
10468.70 389
10469.66 386
10470.63 363
10471.59 328
10472.56 361
10473.53 350
10474.49 369
10475.46 386
10476.43 413
10477.39 380
10478.36 370
10479.33 369
10480.29 413
10481.26 402
10482.23 428
10483.19 371
10484.16 393
10485.13 421
10486.09 401
10487.06 363
10488.03 348
10489.00 395
10489.96 430
10490.93 386
10491.90 366
10492.87 406
10493.83 389
10494.80 406
10495.77 451
10496.73 373
10497.70 392
10498.67 380
10499.64 357
10500.61 400
10501.57 421
10502.54 336
10503.51 318
10504.48 337
10505.44 362
10506.41 334
10507.38 342
10508.35 357
10509.32 338
10510.28 357
10511.25 430
10512.22 366
10513.19 364
10514.16 433
10515.13 421
10516.09 386
10517.06 364
10518.03 359
10519.00 361
10519.97 378
10520.94 368
10521.91 345
10522.87 340
10523.84 399
10524.81 387
10525.78 360
10526.75 408
10527.72 368
10528.69 357
10529.66 373
10530.63 368
10531.59 386
10532.56 363
10533.53 362
10534.50 360
10535.47 365
10536.44 383
10537.41 391
10538.38 363
10539.35 368
10540.32 408
10541.29 399
10542.26 395
10543.23 416
10544.20 416
10545.17 408
10546.14 389
10547.11 412
10548.08 395
10549.05 400
10550.02 405
10550.99 428
10551.96 398
10552.93 438
10553.90 459
10554.87 489
10555.84 437
10556.81 407
10557.78 408
10558.75 406
10559.72 430
10560.69 427
10561.66 424
10562.63 435
10563.60 438
10564.57 520
10565.54 550
10566.51 545
10567.48 504
10568.45 494
10569.42 600
10570.40 537
10571.37 414
10572.34 413
10573.31 489
10574.28 469
10575.25 423
10576.22 409
10577.19 401
10578.16 408
10579.14 430
10580.11 394
10581.08 370
10582.05 385
10583.02 399
10583.99 421
10584.96 407
10585.94 401
10586.91 393
10587.88 410
10588.85 426
10589.82 366
10590.79 399
10591.77 394
10592.74 461
10593.71 449
10594.68 367
10595.65 408
10596.63 493
10597.60 516
10598.57 417
10599.54 412
10600.52 418
10601.49 440
10602.46 400
10603.43 415
10604.41 410
10605.38 415
10606.35 401
10607.32 410
10608.30 411
10609.27 366
10610.24 335
10611.21 329
10612.19 383
10613.16 358
10614.13 358
10615.11 399
10616.08 343
10617.05 332
10618.02 363
10619.00 392
10619.97 357
10620.94 349
10621.92 370
10622.89 397
10623.86 399
10624.84 395
10625.81 380
10626.78 391
10627.76 388
10628.73 383
10629.71 393
10630.68 410
10631.65 398
10632.63 384
10633.60 402
10634.57 389
10635.55 382
10636.52 426
10637.50 430
10638.47 423
10639.44 411
10640.42 409
10641.39 436
10642.37 405
10643.34 375
10644.31 429
10645.29 456
10646.26 463
10647.24 462
10648.21 481
10649.19 429
10650.16 400
10651.14 423
10652.11 401
10653.09 384
10654.06 390
10655.04 393
10656.01 371
10656.98 388
10657.96 430
10658.93 353
10659.91 383
10660.88 355
10661.86 379
10662.84 352
10663.81 377
10664.79 387
10665.76 365
10666.74 377
10667.71 396
10668.69 343
10669.66 346
10670.64 355
10671.61 409
10672.59 388
10673.56 366
10674.54 392
10675.52 329
10676.49 376
10677.47 354
10678.44 337
10679.42 417
10680.40 405
10681.37 351
10682.35 325
10683.32 368
10684.30 362
10685.28 350
10686.25 386
10687.23 383
10688.20 348
10689.18 345
10690.16 342
10691.13 332
10692.11 327
10693.09 354
10694.06 370
10695.04 353
10696.02 382
10696.99 373
10697.97 451
10698.95 376
10699.92 312
10700.90 335
10701.88 352
10702.85 333
10703.83 364
10704.81 339
10705.79 401
10706.76 335
10707.74 334
10708.72 354
10709.70 389
10710.67 325
10711.65 325
10712.63 368
10713.60 351
10714.58 338
10715.56 374
10716.54 316
10717.52 311
10718.49 330
10719.47 330
10720.45 368
10721.43 373
10722.40 367
10723.38 370
10724.36 356
10725.34 336
10726.32 350
10727.29 353
10728.27 359
10729.25 365
10730.23 414
10731.21 386
10732.19 349
10733.16 350
10734.14 337
10735.12 308
10736.10 298
10737.08 369
10738.06 359
10739.03 354
10740.01 319
10740.99 310
10741.97 341
10742.95 381
10743.93 338
10744.91 407
10745.89 343
10746.87 362
10747.84 377
10748.82 348
10749.80 334
10750.78 357
10751.76 385
10752.74 390
10753.72 385
10754.70 371
10755.68 374
10756.66 385
10757.64 354
10758.62 383
10759.60 400
10760.58 375
10761.56 334
10762.54 357
10763.52 345
10764.50 359
10765.48 356
10766.45 350
10767.43 368
10768.41 302
10769.39 368
10770.38 393
10771.36 357
10772.34 442
10773.32 361
10774.30 338
10775.28 333
10776.26 352
10777.24 381
10778.22 383
10779.20 367
10780.18 341
10781.16 415
10782.14 345
10783.12 364
10784.10 395
10785.08 376
10786.06 373
10787.04 370
10788.02 392
10789.00 395
10789.99 381
10790.97 337
10791.95 310
10792.93 322
10793.91 350
10794.89 333
10795.87 333
10796.85 351
10797.84 341
10798.82 371
10799.80 344
10800.78 325
10801.76 382
10802.74 360
10803.72 369
10804.71 335
10805.69 335
10806.67 310
10807.65 396
10808.63 387
10809.61 371
10810.60 377
10811.58 360
10812.56 347
10813.54 329
10814.52 334
10815.51 374
10816.49 355
10817.47 374
10818.45 347
10819.44 342
10820.42 370
10821.40 312
10822.38 372
10823.37 324
10824.35 290
10825.33 295
10826.31 339
10827.30 331
10828.28 333
10829.26 344
10830.24 398
10831.23 388
10832.21 389
10833.19 380
10834.18 331
10835.16 300
10836.14 399
10837.13 348
10838.11 301
10839.09 391
10840.07 339
10841.06 369
10842.04 357
10843.02 354
10844.01 406
10844.99 393
10845.98 329
10846.96 321
10847.94 365
10848.93 364
10849.91 371
10850.89 367
10851.88 356
10852.86 365
10853.84 373
10854.83 338
10855.81 340
10856.80 364
10857.78 412
10858.77 370
10859.75 335
10860.73 347
10861.72 335
10862.70 412
10863.69 362
10864.67 359
10865.66 389
10866.64 443
10867.62 438
10868.61 376
10869.59 367
10870.58 376
10871.56 386
10872.55 383
10873.53 365
10874.52 332
10875.50 350
10876.49 333
10877.47 360
10878.46 395
10879.44 355
10880.43 341
10881.41 356
10882.40 391
10883.38 412
10884.37 356
10885.35 363
10886.34 340
10887.32 391
10888.31 424
10889.29 367
10890.28 385
10891.27 403
10892.25 407
10893.24 394
10894.22 389
10895.21 405
10896.19 365
10897.18 416
10898.17 354
10899.15 409
10900.14 407
10901.12 392
10902.11 380
10903.10 354
10904.08 420
10905.07 381
10906.05 395
10907.04 369
10908.03 358
10909.01 396
10910.00 403
10910.99 417
10911.97 393
10912.96 447
10913.95 416
10914.93 453
10915.92 401
10916.91 399
10917.89 447
10918.88 447
10919.87 377
10920.85 394
10921.84 367
10922.83 395
10923.81 440
10924.80 425
10925.79 415
10926.78 417
10927.76 440
10928.75 459
10929.74 463
10930.73 486
10931.71 474
10932.70 474
10933.69 486
10934.68 460
10935.66 454
10936.65 478
10937.64 454
10938.63 405
10939.61 441
10940.60 470
10941.59 522
10942.58 489
10943.57 486
10944.55 497
10945.54 482
10946.53 494
10947.52 526
10948.51 518
10949.49 486
10950.48 525
10951.47 509
10952.46 501
10953.45 546
10954.44 540
10955.42 543
10956.41 522
10957.40 527
10958.39 500
10959.38 530
10960.37 520
10961.36 557
10962.34 543
10963.33 557
10964.32 526
10965.31 547
10966.30 556
10967.29 597
10968.28 570
10969.27 556
10970.26 537
10971.25 522
10972.24 517
10973.22 548
10974.21 549
10975.20 542
10976.19 532
10977.18 570
10978.17 584
10979.16 611
10980.15 615
10981.14 629
10982.13 563
10983.12 553
10984.11 626
10985.10 663
10986.09 642
10987.08 625
10988.07 660
10989.06 688
10990.05 721
10991.04 747
10992.03 824
10993.02 835
10994.01 786
10995.00 808
10995.99 791
10996.98 816
10997.97 802
10998.96 850
10999.95 881
11000.94 872
11001.93 844
11002.92 966
11003.92 993
11004.91 1016
11005.90 1075
11006.89 1025
11007.88 1013
11008.87 927
11009.86 872
11010.85 803
11011.84 709
11012.83 661
11013.82 678
11014.82 629
11015.81 593
11016.80 572
11017.79 599
11018.78 638
11019.77 592
11020.76 595
11021.76 561
11022.75 565
11023.74 521
11024.73 474
11025.72 454
11026.71 574
11027.70 545
11028.70 504
11029.69 551
11030.68 561
11031.67 545
11032.66 499
11033.66 512
11034.65 505
11035.64 491
11036.63 478
11037.62 507
11038.62 439
11039.61 468
11040.60 459
11041.59 485
11042.59 472
11043.58 477
11044.57 478
11045.56 485
11046.56 538
11047.55 469
11048.54 442
11049.53 444
11050.53 491
11051.52 454
11052.51 441
11053.51 472
11054.50 433
11055.49 441
11056.49 429
11057.48 408
11058.47 450
11059.46 458
11060.46 435
11061.45 417
11062.44 417
11063.44 472
11064.43 504
11065.42 445
11066.42 479
11067.41 452
11068.41 479
11069.40 480
11070.39 460
11071.39 436
11072.38 451
11073.37 436
11074.37 445
11075.36 442
11076.36 454
11077.35 503
11078.34 448
11079.34 439
11080.33 447
11081.33 471
11082.32 417
11083.31 429
11084.31 453
11085.30 465
11086.30 470
11087.29 439
11088.29 389
11089.28 414
11090.28 436
11091.27 433
11092.27 408
11093.26 400
11094.25 433
11095.25 453
11096.24 450
11097.24 453
11098.23 350
11099.23 415
11100.22 463
11101.22 424
11102.21 408
11103.21 436
11104.20 405
11105.20 417
11106.20 418
11107.19 425
11108.19 441
11109.18 388
11110.18 421
11111.17 409
11112.17 390
11113.16 406
11114.16 378
11115.15 343
11116.15 384
11117.15 436
11118.14 412
11119.14 406
11120.13 377
11121.13 387
11122.13 377
11123.12 430
11124.12 393
11125.11 389
11126.11 448
11127.11 392
11128.10 395
11129.10 411
11130.10 436
11131.09 384
11132.09 467
11133.09 492
11134.08 492
11135.08 403
11136.07 425
11137.07 415
11138.07 392
11139.07 437
11140.06 377
11141.06 397
11142.06 418
11143.05 418
11144.05 364
11145.05 404
11146.04 396
11147.04 375
11148.04 431
11149.04 403
11150.03 405
11151.03 401
11152.03 384
11153.02 397
11154.02 415
11155.02 423
11156.02 376
11157.01 408
11158.01 423
11159.01 391
11160.01 397
11161.01 417
11162.00 423
11163.00 420
11164.00 357
11165.00 388
11165.99 348
11166.99 338
11167.99 380
11168.99 400
11169.99 337
11170.99 333
11171.98 353
11172.98 382
11173.98 395
11174.98 354
11175.98 370
11176.98 380
11177.97 385
11178.97 348
11179.97 395
11180.97 361
11181.97 394
11182.97 398
11183.97 379
11184.96 360
11185.96 384
11186.96 345
11187.96 358
11188.96 334
11189.96 376
11190.96 381
11191.96 362
11192.96 383
11193.96 389
11194.96 357
11195.96 411
11196.95 327
11197.95 340
11198.95 356
11199.95 363
11200.95 357
11201.95 341
11202.95 383
11203.95 340
11204.95 361
11205.95 363
11206.95 346
11207.95 341
11208.95 362
11209.95 381
11210.95 348
11211.95 376
11212.95 354
11213.95 387
11214.95 361
11215.95 370
11216.95 357
11217.95 355
11218.95 384
11219.95 400
11220.95 360
11221.95 350
11222.95 341
11223.95 359
11224.95 350
11225.96 336
11226.96 355
11227.96 341
11228.96 377
11229.96 354
11230.96 342
11231.96 332
11232.96 303
11233.96 333
11234.96 368
11235.96 293
11236.97 339
11237.97 380
11238.97 339
11239.97 364
11240.97 396
11241.97 317
11242.97 369
11243.98 411
11244.98 338
11245.98 332
11246.98 326
11247.98 306
11248.98 365
11249.98 354
11250.99 378
11251.99 358
11252.99 382
11253.99 360
11254.99 350
11256.00 349
11257.00 326
11258.00 345
11259.00 328
11260.00 327
11261.01 355
11262.01 372
11263.01 339
11264.01 303
11265.02 357
11266.02 357
11267.02 391
11268.02 383
11269.03 357
11270.03 370
11271.03 315
11272.03 379
11273.04 378
11274.04 362
11275.04 365
11276.05 387
11277.05 370
11278.05 351
11279.05 411
11280.06 367
11281.06 362
11282.06 391
11283.07 368
11284.07 418
11285.07 425
11286.08 383
11287.08 400
11288.08 387
11289.09 399
11290.09 389
11291.09 381
11292.10 341
11293.10 360
11294.11 376
11295.11 372
11296.11 386
11297.12 415
11298.12 426
11299.13 411
11300.13 380
11301.13 385
11302.14 397
11303.14 357
11304.15 375
11305.15 366
11306.15 377
11307.16 346
11308.16 375
11309.17 382
11310.17 379
11311.18 350
11312.18 341
11313.18 384
11314.19 364
11315.19 346
11316.20 332
11317.20 357
11318.21 390
11319.21 377
11320.22 377
11321.22 376
11322.23 387
11323.23 390
11324.24 423
11325.24 396
11326.25 382
11327.25 388
11328.26 364
11329.26 348
11330.27 344
11331.27 374
11332.28 408
11333.29 351
11334.29 363
11335.30 345
11336.30 357
11337.31 362
11338.31 376
11339.32 386
11340.33 384
11341.33 376
11342.34 392
11343.34 434
11344.35 468
11345.35 440
11346.36 404
11347.37 437
11348.37 491
11349.38 461
11350.39 484
11351.39 428
11352.40 429
11353.40 387
11354.41 390
11355.42 370
11356.42 373
11357.43 404
11358.44 361
11359.44 375
11360.45 358
11361.46 377
11362.46 327
11363.47 383
11364.48 406
11365.48 351
11366.49 353
11367.50 348
11368.50 350
11369.51 371
11370.52 384
11371.53 357
11372.53 355
11373.54 316
11374.55 367
11375.56 389
11376.56 388
11377.57 335
11378.58 338
11379.59 331
11380.59 392
11381.60 375
11382.61 343
11383.62 384
11384.62 386
11385.63 361
11386.64 392
11387.65 358
11388.65 395
11389.66 380
11390.67 319
11391.68 334
11392.69 333
11393.69 356
11394.70 322
11395.71 322
11396.72 341
11397.73 347
11398.74 330
11399.74 321
11400.75 343
11401.76 324
11402.77 396
11403.78 421
11404.79 333
11405.80 359
11406.80 375
11407.81 396
11408.82 370
11409.83 334
11410.84 347
11411.85 350
11412.86 342
11413.87 336
11414.88 367
11415.89 413
11416.89 379
11417.90 373
11418.91 375
11419.92 362
11420.93 388
11421.94 357
11422.95 356
11423.96 355
11424.97 340
11425.98 351
11426.99 348
11428.00 370
11429.01 338
11430.02 337
11431.03 340
11432.04 307
11433.05 335
11434.06 354
11435.07 339
11436.08 319
11437.09 358
11438.10 346
11439.11 383
11440.12 348
11441.13 366
11442.14 348
11443.15 362
11444.16 376
11445.17 411
11446.18 349
11447.19 374
11448.20 373
11449.21 350
11450.22 355
11451.23 361
11452.24 375
11453.25 427
11454.27 415
11455.28 372
11456.29 374
11457.30 344
11458.31 384
11459.32 378
11460.33 371
11461.34 356
11462.35 363
11463.36 364
11464.38 376
11465.39 389
11466.40 335
11467.41 384
11468.42 401
11469.43 360
11470.44 349
11471.46 386
11472.47 377
11473.48 355
11474.49 419
11475.50 375
11476.52 367
11477.53 395
11478.54 392
11479.55 347
11480.56 400
11481.57 389
11482.59 400
11483.60 395
11484.61 391
11485.62 355
11486.64 375
11487.65 386
11488.66 381
11489.67 361
11490.69 426
11491.70 394
11492.71 420
11493.72 379
11494.74 365
11495.75 383
11496.76 437
11497.77 425
11498.79 411
11499.80 393
11500.81 412
11501.83 400
11502.84 405
11503.85 422
11504.86 442
11505.88 469
11506.89 417
11507.90 385
11508.92 417
11509.93 408
11510.94 383
11511.96 386
11512.97 409
11513.98 365
11515.00 412
11516.01 447
11517.02 481
11518.04 437
11519.05 423
11520.07 454
11521.08 444
11522.09 411
11523.11 417
11524.12 428
11525.13 453
11526.15 381
11527.16 393
11528.18 403
11529.19 454
11530.21 473
11531.22 434
11532.23 387
11533.25 407
11534.26 407
11535.28 404
11536.29 428
11537.31 435
11538.32 454
11539.34 471
11540.35 450
11541.36 466
11542.38 440
11543.39 395
11544.41 450
11545.42 425
11546.44 419
11547.45 436
11548.47 401
11549.48 444
11550.50 449
11551.51 497
11552.53 416
11553.54 482
11554.56 474
11555.57 493
11556.59 477
11557.61 464
11558.62 519
11559.64 511
11560.65 498
11561.67 483
11562.68 487
11563.70 476
11564.71 540
11565.73 545
11566.75 494
11567.76 512
11568.78 536
11569.79 561
11570.81 574
11571.83 536
11572.84 585
11573.86 570
11574.87 628
11575.89 566
11576.91 493
11577.92 611
11578.94 607
11579.96 576
11580.97 617
11581.99 600
11583.00 654
11584.02 637
11585.04 711
11586.05 704
11587.07 769
11588.09 748
11589.10 790
11590.12 769
11591.14 789
11592.16 826
11593.17 837
11594.19 818
11595.21 913
11596.22 879
11597.24 882
11598.26 866
11599.28 942
11600.29 891
11601.31 1008
11602.33 1105
11603.34 1282
11604.36 1384
11605.38 1595
11606.40 1754
11607.41 1953
11608.43 2016
11609.45 2026
11610.47 1926
11611.49 1966
11612.50 1791
11613.52 1574
11614.54 1407
11615.56 1332
11616.58 1153
11617.59 1055
11618.61 1021
11619.63 907
11620.65 814
11621.67 784
11622.68 743
11623.70 659
11624.72 632
11625.74 694
11626.76 623
11627.78 657
11628.79 624
11629.81 673
11630.83 604
11631.85 649
11632.87 638
11633.89 630
11634.91 621
11635.93 674
11636.94 682
11637.96 648
11638.98 617
11640.00 642
11641.02 640
11642.04 589
11643.06 627
11644.08 649
11645.10 678
11646.12 637
11647.14 589
11648.16 574
11649.17 582
11650.19 552
11651.21 523
11652.23 517
11653.25 547
11654.27 545
11655.29 497
11656.31 476
11657.33 508
11658.35 498
11659.37 486
11660.39 496
11661.41 448
11662.43 454
11663.45 428
11664.47 443
11665.49 445
11666.51 470
11667.53 450
11668.55 479
11669.57 543
11670.59 489
11671.61 472
11672.63 457
11673.65 455
11674.67 498
11675.70 479
11676.72 479
11677.74 508
11678.76 520
11679.78 499
11680.80 520
11681.82 511
11682.84 501
11683.86 568
11684.88 581
11685.90 520
11686.92 576
11687.95 513
11688.97 580
11689.99 576
11691.01 563
11692.03 594
11693.05 581
11694.07 513
11695.10 501
11696.12 510
11697.14 465
11698.16 560
11699.18 495
11700.20 456
11701.22 493
11702.25 527
11703.27 497
11704.29 497
11705.31 456
11706.33 469
11707.36 492
11708.38 508
11709.40 481
11710.42 484
11711.44 481
11712.47 456
11713.49 448
11714.51 510
11715.53 478
11716.56 480
11717.58 473
11718.60 454
11719.62 433
11720.65 466
11721.67 493
11722.69 436
11723.71 449
11724.74 470
11725.76 410
11726.78 482
11727.80 407
11728.83 431
11729.85 426
11730.87 413
11731.90 404
11732.92 431
11733.94 425
11734.97 411
11735.99 423
11737.01 373
11738.04 379
11739.06 396
11740.08 424
11741.11 383
11742.13 375
11743.15 371
11744.18 408
11745.20 429
11746.22 366
11747.25 371
11748.27 376
11749.30 420
11750.32 380
11751.34 384
11752.37 405
11753.39 371
11754.42 398
11755.44 433
11756.46 400
11757.49 395
11758.51 434
11759.54 415
11760.56 430
11761.58 376
11762.61 347
11763.63 384
11764.66 387
11765.68 418
11766.71 393
11767.73 375
11768.76 381
11769.78 431
11770.81 423
11771.83 402
11772.86 345
11773.88 361
11774.91 344
11775.93 354
11776.96 393
11777.98 385
11779.01 378
11780.03 367
11781.06 413
11782.08 337
11783.11 367
11784.13 370
11785.16 349
11786.18 353
11787.21 370
11788.23 348
11789.26 357
11790.28 379
11791.31 352
11792.34 353
11793.36 372
11794.39 398
11795.41 371
11796.44 351
11797.47 395
11798.49 428
11799.52 380
11800.54 368
11801.57 400
11802.60 366
11803.62 377
11804.65 352
11805.67 322
11806.70 355
11807.73 357
11808.75 349
11809.78 340
11810.81 313
11811.83 338
11812.86 356
11813.89 351
11814.91 331
11815.94 357
11816.97 379
11817.99 338
11819.02 358
11820.05 325
11821.07 347
11822.10 385
11823.13 346
11824.16 388
11825.18 346
11826.21 286
11827.24 357
11828.26 370
11829.29 337
11830.32 315
11831.35 327
11832.37 320
11833.40 337
11834.43 340
11835.46 357
11836.48 340
11837.51 293
11838.54 290
11839.57 315
11840.59 351
11841.62 360
11842.65 326
11843.68 314
11844.71 336
11845.73 348
11846.76 320
11847.79 352
11848.82 326
11849.85 316
11850.88 335
11851.90 310
11852.93 329
11853.96 293
11854.99 301
11856.02 331
11857.05 341
11858.07 312
11859.10 374
11860.13 336
11861.16 376
11862.19 343
11863.22 367
11864.25 328
11865.28 326
11866.30 354
11867.33 344
11868.36 364
11869.39 350
11870.42 350
11871.45 381
11872.48 395
11873.51 403
11874.54 370
11875.57 385
11876.60 406
11877.63 382
11878.65 370
11879.68 338
11880.71 364
11881.74 345
11882.77 368
11883.80 350
11884.83 359
11885.86 347
11886.89 362
11887.92 349
11888.95 326
11889.98 379
11891.01 370
11892.04 359
11893.07 356
11894.10 365
11895.13 348
11896.16 381
11897.19 376
11898.22 412
11899.25 408
11900.28 364
11901.31 421
11902.34 421
11903.38 456
11904.41 439
11905.44 469
11906.47 412
11907.50 388
11908.53 376
11909.56 407
11910.59 413
11911.62 389
11912.65 391
11913.68 424
11914.71 427
11915.75 433
11916.78 391
11917.81 378
11918.84 386
11919.87 367
11920.90 419
11921.93 364
11922.96 362
11924.00 386
11925.03 399
11926.06 358
11927.09 364
11928.12 360
11929.15 386
11930.18 397
11931.22 475
11932.25 451
11933.28 435
11934.31 455
11935.34 464
11936.38 521
11937.41 532
11938.44 498
11939.47 487
11940.50 442
11941.54 476
11942.57 461
11943.60 407
11944.63 416
11945.67 401
11946.70 376
11947.73 393
11948.76 371
11949.80 383
11950.83 392
11951.86 492
11952.89 419
11953.93 345
11954.96 377
11955.99 374
11957.02 335
11958.06 356
11959.09 410
11960.12 380
11961.16 364
11962.19 364
11963.22 375
11964.26 374
11965.29 400
11966.32 337
11967.36 360
11968.39 320
11969.42 358
11970.46 346
11971.49 337
11972.52 348
11973.56 374
11974.59 363
11975.62 357
11976.66 366
11977.69 358
11978.73 371
11979.76 383
11980.79 361
11981.83 381
11982.86 374
11983.89 337
11984.93 345
11985.96 333
11987.00 326
11988.03 356
11989.07 347
11990.10 307
11991.13 352
11992.17 335
11993.20 357
11994.24 341
11995.27 339
11996.31 308
11997.34 312
11998.38 349
11999.41 353
12000.45 352
12001.48 305
12002.51 361
12003.55 395
12004.58 354
12005.62 350
12006.65 354
12007.69 355
12008.72 369
12009.76 349
12010.80 339
12011.83 365
12012.87 311
12013.90 384
12014.94 359
12015.97 332
12017.01 362
12018.04 343
12019.08 354
12020.11 388
12021.15 384
12022.19 383
12023.22 417
12024.26 409
12025.29 362
12026.33 383
12027.36 352
12028.40 361
12029.44 373
12030.47 370
12031.51 385
12032.54 368
12033.58 411
12034.62 368
12035.65 358
12036.69 350
12037.73 374
12038.76 398
12039.80 391
12040.84 351
12041.87 368
12042.91 390
12043.94 355
12044.98 345
12046.02 385
12047.06 364
12048.09 384
12049.13 418
12050.17 346
12051.20 321
12052.24 338
12053.28 376
12054.31 362
12055.35 349
12056.39 314
12057.43 349
12058.46 382
12059.50 397
12060.54 342
12061.57 334
12062.61 351
12063.65 332
12064.69 344
12065.72 311
12066.76 362
12067.80 341
12068.84 367
12069.88 400
12070.91 382
12071.95 349
12072.99 350
12074.03 358
12075.06 327
12076.10 344
12077.14 318
12078.18 384
12079.22 417
12080.26 374
12081.29 369
12082.33 326
12083.37 380
12084.41 343
12085.45 375
12086.49 361
12087.52 358
12088.56 417
12089.60 430
12090.64 412
12091.68 408
12092.72 428
12093.76 343
12094.79 384
12095.83 388
12096.87 364
12097.91 395
12098.95 417
12099.99 342
12101.03 347
12102.07 369
12103.11 377
12104.15 327
12105.19 303
12106.22 387
12107.26 446
12108.30 482
12109.34 420
12110.38 414
12111.42 404
12112.46 394
12113.50 416
12114.54 366
12115.58 368
12116.62 381
12117.66 373
12118.70 362
12119.74 335
12120.78 335
12121.82 328
12122.86 346
12123.90 369
12124.94 328
12125.98 352
12127.02 354
12128.06 371
12129.10 332
12130.14 307
12131.18 347
12132.22 337
12133.26 361
12134.30 306
12135.34 344
12136.38 340
12137.42 340
12138.47 314
12139.51 316
12140.55 321
12141.59 317
12142.63 304
12143.67 310
12144.71 298
12145.75 326
12146.79 321
12147.83 304
12148.87 305
12149.92 297
12150.96 291
12152.00 282
12153.04 326
12154.08 324
12155.12 302
12156.16 333
12157.21 306
12158.25 301
12159.29 323
12160.33 237
12161.37 277
12162.41 299
12163.46 336
12164.50 277
12165.54 293
12166.58 309
12167.62 304
12168.67 283
12169.71 307
12170.75 277
12171.79 302
12172.83 317
12173.88 345
12174.92 311
12175.96 350
12177.00 327
12178.05 347
12179.09 328
12180.13 336
12181.17 320
12182.22 313
12183.26 322
12184.30 303
12185.34 301
12186.39 296
12187.43 292
12188.47 318
12189.51 276
12190.56 329
12191.60 323
12192.64 339
12193.69 301
12194.73 317
12195.77 356
12196.82 331
12197.86 308
12198.90 281
12199.95 329
12200.99 293
12202.03 275
12203.08 309
12204.12 326
12205.16 331
12206.21 344
12207.25 296
12208.29 328
12209.34 339
12210.38 293
12211.43 289
12212.47 264
12213.51 291
12214.56 331
12215.60 291
12216.65 330
12217.69 256
12218.73 268
12219.78 330
12220.82 301
12221.87 306
12222.91 267
12223.96 286
12225.00 297
12226.04 276
12227.09 322
12228.13 324
12229.18 292
12230.22 315
12231.27 350
12232.31 302
12233.36 290
12234.40 332
12235.45 315
12236.49 309
12237.54 314
12238.58 349
12239.63 308
12240.67 317
12241.72 308
12242.76 279
12243.81 303
12244.85 326
12245.90 336
12246.94 275
12247.99 283
12249.03 303
12250.08 327
12251.12 293
12252.17 308
12253.22 306
12254.26 286
12255.31 299
12256.35 317
12257.40 270
12258.44 280
12259.49 312
12260.54 279
12261.58 276
12262.63 307
12263.67 323
12264.72 354
12265.77 304
12266.81 270
12267.86 309
12268.91 287
12269.95 277
12271.00 258
12272.04 262
12273.09 266
12274.14 282
12275.18 278
12276.23 273
12277.28 276
12278.32 307
12279.37 276
12280.42 289
12281.46 326
12282.51 270
12283.56 271
12284.61 275
12285.65 277
12286.70 288
12287.75 256
12288.79 262
12289.84 301
12290.89 330
12291.94 256
12292.98 261
12294.03 304
12295.08 284
12296.13 248
12297.17 252
12298.22 295
12299.27 280
12300.32 349
12301.36 331
12302.41 282
12303.46 236
12304.51 276
12305.55 291
12306.60 262
12307.65 287
12308.70 298
12309.75 281
12310.79 294
12311.84 281
12312.89 273
12313.94 302
12314.99 316
12316.04 313
12317.08 280
12318.13 274
12319.18 293
12320.23 232
12321.28 230
12322.33 267
12323.37 297
12324.42 272
12325.47 256
12326.52 264
12327.57 293
12328.62 284
12329.67 292
12330.72 280
12331.77 309
12332.81 288
12333.86 296
12334.91 302
12335.96 283
12337.01 290
12338.06 281
12339.11 271
12340.16 279
12341.21 305
12342.26 265
12343.31 270
12344.36 309
12345.41 267
12346.46 246
12347.51 271
12348.56 292
12349.61 294
12350.65 279
12351.70 259
12352.75 289
12353.80 262
12354.85 256
12355.90 248
12356.95 276
12358.00 254
12359.05 253
12360.11 277
12361.16 281
12362.21 276
12363.26 321
12364.31 288
12365.36 304
12366.41 276
12367.46 291
12368.51 288
12369.56 267
12370.61 291
12371.66 306
12372.71 318
12373.76 287
12374.81 245
12375.86 269
12376.91 262
12377.97 283
12379.02 266
12380.07 278
12381.12 239
12382.17 264
12383.22 269
12384.27 264
12385.32 260
12386.37 257
12387.43 317
12388.48 261
12389.53 242
12390.58 267
12391.63 256
12392.68 293
12393.74 284
12394.79 286
12395.84 284
12396.89 292
12397.94 306
12398.99 299
12400.05 277
12401.10 274
12402.15 264
12403.20 269
12404.25 274
12405.31 246
12406.36 255
12407.41 257
12408.46 263
12409.51 318
12410.57 310
12411.62 282
12412.67 238
12413.72 236
12414.78 244
12415.83 304
12416.88 323
12417.93 307
12418.99 284
12420.04 261
12421.09 256
12422.15 242
12423.20 272
12424.25 268
12425.30 276
12426.36 277
12427.41 307
12428.46 273
12429.52 289
12430.57 263
12431.62 286
12432.68 304
12433.73 279
12434.78 302
12435.84 267
12436.89 316
12437.94 271
12439.00 291
12440.05 288
12441.10 229
12442.16 276
12443.21 278
12444.27 287
12445.32 258
12446.37 267
12447.43 269
12448.48 284
12449.54 305
12450.59 323
12451.64 321
12452.70 303
12453.75 301
12454.81 264
12455.86 274
12456.91 290
12457.97 307
12459.02 346
12460.08 285
12461.13 268
12462.19 288
12463.24 277
12464.30 247
12465.35 273
12466.41 287
12467.46 287
12468.52 307
12469.57 294
12470.63 298
12471.68 318
12472.73 314
12473.79 272
12474.85 240
12475.90 262
12476.96 277
12478.01 265
12479.07 276
12480.12 264
12481.18 268
12482.23 304
12483.29 334
12484.34 320
12485.40 256
12486.45 278
12487.51 271
12488.57 274
12489.62 290
12490.68 294
12491.73 316
12492.79 304
12493.84 283
12494.90 299
12495.96 246
12497.01 298
12498.07 297
12499.12 259
12500.18 292
12501.24 312
12502.29 270
12503.35 304
12504.41 278
12505.46 242
12506.52 278
12507.57 307
12508.63 277
12509.69 276
12510.74 275
12511.80 289
12512.86 289
12513.91 293
12514.97 291
12516.03 297
12517.08 286
12518.14 315
12519.20 309
12520.26 310
12521.31 312
12522.37 264
12523.43 296
12524.48 302
12525.54 275
12526.60 320
12527.66 286
12528.71 235
12529.77 347
12530.83 305
12531.89 281
12532.94 274
12534.00 282
12535.06 299
12536.12 299
12537.17 298
12538.23 303
12539.29 308
12540.35 323
12541.41 340
12542.46 310
12543.52 291
12544.58 322
12545.64 306
12546.70 371
12547.75 404
12548.81 328
12549.87 334
12550.93 380
12551.99 382
12553.05 366
12554.10 385
12555.16 419
12556.22 457
12557.28 464
12558.34 480
12559.40 406
12560.46 431
12561.51 447
12562.57 440
12563.63 386
12564.69 355
12565.75 353
12566.81 369
12567.87 346
12568.93 318
12569.99 344
12571.04 359
12572.10 354
12573.16 379
12574.22 356
12575.28 348
12576.34 293
12577.40 297
12578.46 300
12579.52 356
12580.58 344
12581.64 345
12582.70 314
12583.76 292
12584.82 320
12585.88 330
12586.94 287
12588.00 320
12589.06 325
12590.12 330
12591.18 331
12592.24 365
12593.30 373
12594.36 293
12595.42 321
12596.48 347
12597.54 338
12598.60 332
12599.66 287
12600.72 292
12601.78 296
12602.84 290
12603.90 315
12604.96 310
12606.02 308
12607.08 297
12608.14 247
12609.20 308
12610.27 307
12611.33 312
12612.39 323
12613.45 331
12614.51 299
12615.57 333
12616.63 338
12617.69 341
12618.75 355
12619.81 349
12620.88 341
12621.94 319
12623.00 341
12624.06 334
12625.12 369
12626.18 324
12627.24 349
12628.31 384
12629.37 323
12630.43 373
12631.49 389
12632.55 431
12633.61 361
12634.68 345
12635.74 390
12636.80 407
12637.86 470
12638.92 429
12639.99 412
12641.05 412
12642.11 396
12643.17 367
12644.23 400
12645.30 395
12646.36 362
12647.42 327
12648.48 330
12649.55 322
12650.61 358
12651.67 367
12652.73 323
12653.80 323
12654.86 322
12655.92 298
12656.99 330
12658.05 343
12659.11 347
12660.17 354
12661.24 310
12662.30 338
12663.36 314
12664.43 304
12665.49 336
12666.55 319
12667.62 313
12668.68 336
12669.74 317
12670.81 306
12671.87 319
12672.93 327
12674.00 347
12675.06 344
12676.12 320
12677.19 275
12678.25 291
12679.31 318
12680.38 324
12681.44 311
12682.51 318
12683.57 359
12684.63 348
12685.70 332
12686.76 292
12687.83 274
12688.89 303
12689.95 302
12691.02 284
12692.08 293
12693.15 326
12694.21 321
12695.28 282
12696.34 266
12697.40 320
12698.47 296
12699.53 285
12700.60 291
12701.66 298
12702.73 344
12703.79 307
12704.86 309
12705.92 351
12706.99 361
12708.05 326
12709.12 317
12710.18 315
12711.25 297
12712.31 345
12713.38 340
12714.44 330
12715.51 366
12716.57 329
12717.64 406
12718.70 407
12719.77 383
12720.83 350
12721.90 412
12722.97 371
12724.03 365
12725.10 360
12726.16 365
12727.23 346
12728.29 387
12729.36 366
12730.43 320
12731.49 323
12732.56 354
12733.62 375
12734.69 337
12735.76 298
12736.82 309
12737.89 310
12738.95 383
12740.02 365
12741.09 320
12742.15 334
12743.22 311
12744.29 301
12745.35 317
12746.42 277
12747.49 322
12748.55 333
12749.62 308
12750.69 369
12751.75 329
12752.82 288
12753.89 298
12754.95 304
12756.02 298
12757.09 357
12758.15 302
12759.22 315
12760.29 285
12761.36 308
12762.42 262
12763.49 283
12764.56 273
12765.62 275
12766.69 278
12767.76 274
12768.83 285
12769.89 271
12770.96 249
12772.03 245
12773.10 238
12774.17 282
12775.23 263
12776.30 234
12777.37 272
12778.44 249
12779.50 250
12780.57 303
12781.64 306
12782.71 282
12783.78 253
12784.84 285
12785.91 254
12786.98 266
12788.05 308
12789.12 279
12790.19 295
12791.25 260
12792.32 294
12793.39 275
12794.46 272
12795.53 274
12796.60 262
12797.67 247
12798.73 298
12799.80 270
12800.87 278
12801.94 277
12803.01 263
12804.08 272
12805.15 258
12806.22 299
12807.29 319
12808.36 231
12809.42 270
12810.49 281
12811.56 302
12812.63 303
12813.70 270
12814.77 279
12815.84 284
12816.91 290
12817.98 312
12819.05 285
12820.12 275
12821.19 246
12822.26 252
12823.33 288
12824.40 292
12825.47 296
12826.54 306
12827.61 292
12828.68 273
12829.75 287
12830.82 278
12831.89 246
12832.96 285
12834.03 298
12835.10 247
12836.17 259
12837.24 272
12838.31 282
12839.38 282
12840.45 274
12841.52 218
12842.59 238
12843.66 293
12844.73 243
12845.80 252
12846.87 321
12847.95 266
12849.02 263
12850.09 238
12851.16 229
12852.23 260
12853.30 248
12854.37 252
12855.44 266
12856.51 240
12857.58 258
12858.66 271
12859.73 262
12860.80 239
12861.87 224
12862.94 238
12864.01 231
12865.08 268
12866.16 296
12867.23 262
12868.30 239
12869.37 303
12870.44 235
12871.51 247
12872.59 267
12873.66 245
12874.73 243
12875.80 245
12876.87 273
12877.95 261
12879.02 284
12880.09 262
12881.16 247
12882.23 295
12883.31 258
12884.38 237
12885.45 206
12886.52 226
12887.60 261
12888.67 272
12889.74 230
12890.81 245
12891.89 267
12892.96 269
12894.03 257
12895.11 251
12896.18 201
12897.25 283
12898.32 294
12899.40 265
12900.47 234
12901.54 239
12902.62 248
12903.69 240
12904.76 254
12905.84 279
12906.91 270
12907.98 256
12909.06 250
12910.13 256
12911.20 247
12912.28 271
12913.35 252
12914.42 223
12915.50 227
12916.57 215
12917.64 259
12918.72 250
12919.79 258
12920.87 211
12921.94 248
12923.01 257
12924.09 240
12925.16 240
12926.24 257
12927.31 245
12928.38 272
12929.46 218
12930.53 213
12931.61 243
12932.68 256
12933.76 247
12934.83 212
12935.90 229
12936.98 247
12938.05 246
12939.13 241
12940.20 266
12941.28 244
12942.35 234
12943.43 215
12944.50 221
12945.58 219
12946.65 234
12947.73 252
12948.80 251
12949.88 239
12950.95 211
12952.03 202
12953.10 234
12954.18 227
12955.25 236
12956.33 251
12957.40 255
12958.48 200
12959.55 199
12960.63 244
12961.70 249
12962.78 221
12963.86 211
12964.93 250
12966.01 258
12967.08 236
12968.16 224
12969.24 231
12970.31 261
12971.39 247
12972.46 229
12973.54 234
12974.62 248
12975.69 266
12976.77 265
12977.84 248
12978.92 261
12980.00 238
12981.07 246
12982.15 261
12983.23 257
12984.30 238
12985.38 244
12986.46 222
12987.53 248
12988.61 284
12989.69 270
12990.76 257
12991.84 245
12992.92 220
12993.99 243
12995.07 245
12996.15 264
12997.22 255
12998.30 278
12999.38 222
13000.45 244
13001.53 219
13002.61 216
13003.69 204
13004.76 238
13005.84 250
13006.92 248
13008.00 258
13009.07 246
13010.15 217
13011.23 221
13012.31 208
13013.38 209
13014.46 232
13015.54 248
13016.62 275
13017.70 200
13018.77 243
13019.85 256
13020.93 269
13022.01 257
13023.09 227
13024.16 233
13025.24 235
13026.32 253
13027.40 282
13028.48 247
13029.56 261
13030.63 250
13031.71 233
13032.79 252
13033.87 236
13034.95 235
13036.03 234
13037.11 263
13038.18 230
13039.26 244
13040.34 230
13041.42 222
13042.50 247
13043.58 249
13044.66 225
13045.74 222
13046.82 258
13047.89 266
13048.97 269
13050.05 279
13051.13 206
13052.21 228
13053.29 252
13054.37 251
13055.45 245
13056.53 240
13057.61 242
13058.69 265
13059.77 232
13060.85 251
13061.93 214
13063.01 232
13064.09 216
13065.17 232
13066.25 213
13067.33 242
13068.41 209
13069.49 242
13070.57 254
13071.65 244
13072.73 232
13073.81 287
13074.89 259
13075.97 227
13077.05 246
13078.13 236
13079.21 190
13080.29 197
13081.37 230
13082.45 211
13083.53 211
13084.61 252
13085.69 253
13086.77 221
13087.85 184
13088.94 270
13090.02 245
13091.10 225
13092.18 272
13093.26 268
13094.34 221
13095.42 233
13096.50 226
13097.58 225
13098.66 204
13099.75 272
13100.83 252
13101.91 244
13102.99 229
13104.07 219
13105.15 254
13106.23 239
13107.32 207
13108.40 224
13109.48 261
13110.56 300
13111.64 247
13112.72 226
13113.81 258
13114.89 253
13115.97 252
13117.05 252
13118.13 220
13119.22 236
13120.30 214
13121.38 226
13122.46 247
13123.55 235
13124.63 226
13125.71 232
13126.79 243
13127.88 223
13128.96 253
13130.04 259
13131.12 283
13132.21 235
13133.29 225
13134.37 228
13135.45 249
13136.54 211
13137.62 214
13138.70 232
13139.79 226
13140.87 214
13141.95 222
13143.03 226
13144.12 255
13145.20 234
13146.28 218
13147.37 213
13148.45 221
13149.53 242
13150.62 232
13151.70 208
13152.78 214
13153.87 231
13154.95 178
13156.03 203
13157.12 181
13158.20 217
13159.29 236
13160.37 281
13161.45 285
13162.54 228
13163.62 238
13164.71 234
13165.79 266
13166.87 264
13167.96 227
13169.04 212
13170.13 236
13171.21 267
13172.29 218
13173.38 269
13174.46 300
13175.55 231
13176.63 245
13177.72 241
13178.80 235
13179.89 241
13180.97 250
13182.06 262
13183.14 220
13184.22 237
13185.31 246
13186.39 247
13187.48 233
13188.56 263
13189.65 254
13190.73 237
13191.82 250
13192.90 265
13193.99 249
13195.07 229
13196.16 248
13197.25 237
13198.33 236
13199.42 256
13200.50 245
13201.59 229
13202.67 242
13203.76 227
13204.84 238
13205.93 229
13207.02 244
13208.10 226
13209.19 230
13210.27 214
13211.36 230
13212.44 208
13213.53 199
13214.62 205
13215.70 232
13216.79 237
13217.88 259
13218.96 273
13220.05 215
13221.13 237
13222.22 219
13223.31 247
13224.39 274
13225.48 248
13226.57 243
13227.65 250
13228.74 212
13229.83 267
13230.91 252
13232.00 247
13233.09 234
13234.17 182
13235.26 238
13236.35 230
13237.43 230
13238.52 245
13239.61 205
13240.70 209
13241.78 280
13242.87 252
13243.96 238
13245.04 218
13246.13 215
13247.22 242
13248.31 217
13249.39 229
13250.48 232
13251.57 223
13252.66 199
13253.74 211
13254.83 221
13255.92 218
13257.01 255
13258.10 247
13259.18 184
13260.27 216
13261.36 195
13262.45 249
13263.54 234
13264.62 241
13265.71 220
13266.80 187
13267.89 205
13268.98 245
13270.06 211
13271.15 221
13272.24 213
13273.33 237
13274.42 250
13275.51 246
13276.60 235
13277.68 254
13278.77 244
13279.86 243
13280.95 243
13282.04 246
13283.13 223
13284.22 275
13285.31 308
13286.39 249
13287.48 222
13288.57 220
13289.66 255
13290.75 241
13291.84 209
13292.93 220
13294.02 227
13295.11 233
13296.20 228
13297.29 228
13298.38 221
13299.47 250
13300.56 254
13301.65 272
13302.73 251
13303.82 248
13304.91 249
13306.00 232
13307.09 259
13308.18 254
13309.27 292
13310.36 309
13311.45 297
13312.54 274
13313.63 285
13314.72 286
13315.81 263
13316.90 251
13318.00 260
13319.09 215
13320.18 242
13321.27 262
13322.36 257
13323.45 258
13324.54 250
13325.63 273
13326.72 246
13327.81 228
13328.90 266
13329.99 262
13331.08 250
13332.17 198
13333.26 239
13334.35 239
13335.45 230
13336.54 240
13337.63 236
13338.72 265
13339.81 221
13340.90 217
13341.99 239
13343.08 229
13344.18 204
13345.27 189
13346.36 202
13347.45 234
13348.54 248
13349.63 241
13350.72 249
13351.82 213
13352.91 238
13354.00 288
13355.09 242
13356.18 270
13357.28 237
13358.37 235
13359.46 247
13360.55 251
13361.64 253
13362.74 267
13363.83 243
13364.92 251
13366.01 234
13367.10 243
13368.20 231
13369.29 236
13370.38 261
13371.47 234
13372.57 299
13373.66 271
13374.75 264
13375.84 240
13376.94 247
13378.03 266
13379.12 285
13380.22 249
13381.31 264
13382.40 256
13383.49 262
13384.59 245
13385.68 245
13386.77 250
13387.87 266
13388.96 258
13390.05 223
13391.15 244
13392.24 228
13393.33 242
13394.43 247
13395.52 243
13396.61 258
13397.71 214
13398.80 266
13399.90 218
13400.99 169
13402.08 196
13403.18 254
13404.27 237
13405.36 267
13406.46 239
13407.55 234
13408.65 230
13409.74 224
13410.83 218
13411.93 238
13413.02 263
13414.12 252
13415.21 297
13416.31 249
13417.40 239
13418.49 241
13419.59 279
13420.68 247
13421.78 245
13422.87 245
13423.97 219
13425.06 243
13426.16 241
13427.25 230
13428.35 220
13429.44 275
13430.54 260
13431.63 256
13432.73 246
13433.82 221
13434.92 198
13436.01 195
13437.11 228
13438.20 236
13439.30 240
13440.39 268
13441.49 242
13442.58 225
13443.68 230
13444.77 227
13445.87 195
13446.96 260
13448.06 225
13449.16 230
13450.25 234
13451.35 245
13452.44 233
13453.54 259
13454.64 232
13455.73 246
13456.83 279
13457.92 240
13459.02 237
13460.12 280
13461.21 261
13462.31 284
13463.40 272
13464.50 254
13465.60 222
13466.69 242
13467.79 254
13468.89 264
13469.98 223
13471.08 238
13472.18 254
13473.27 234
13474.37 228
13475.47 237
13476.56 240
13477.66 263
13478.76 260
13479.85 240
13480.95 274
13482.05 246
13483.14 282
13484.24 275
13485.34 245
13486.44 263
13487.53 293
13488.63 271
13489.73 250
13490.83 227
13491.92 231
13493.02 272
13494.12 219
13495.21 265
13496.31 237
13497.41 257
13498.51 264
13499.61 293
13500.70 261
13501.80 283
13502.90 280
13504.00 278
13505.10 260
13506.19 283
13507.29 319
13508.39 330
13509.49 351
13510.59 279
13511.68 303
13512.78 325
13513.88 310
13514.98 283
13516.08 259
13517.18 221
13518.27 252
13519.37 288
13520.47 270
13521.57 255
13522.67 231
13523.77 217
13524.87 243
13525.96 241
13527.06 276
13528.16 266
13529.26 285
13530.36 223
13531.46 222
13532.56 235
13533.66 234
13534.76 248
13535.86 264
13536.96 245
13538.05 256
13539.15 244
13540.25 274
13541.35 242
13542.45 253
13543.55 214
13544.65 215
13545.75 241
13546.85 269
13547.95 246
13549.05 227
13550.15 240
13551.25 271
13552.35 263
13553.45 246
13554.55 214
13555.65 229
13556.75 229
13557.85 232
13558.95 249
13560.05 219
13561.15 242
13562.25 243
13563.35 281
13564.45 239
13565.55 241
13566.65 232
13567.75 225
13568.85 241
13569.95 222
13571.05 254
13572.16 256
13573.26 242
13574.36 221
13575.46 194
13576.56 257
13577.66 216
13578.76 226
13579.86 234
13580.96 232
13582.06 227
13583.16 261
13584.27 248
13585.37 226
13586.47 218
13587.57 239
13588.67 247
13589.77 244
13590.87 223
13591.98 227
13593.08 234
13594.18 259
13595.28 205
13596.38 249
13597.48 228
13598.59 221
13599.69 261
13600.79 235
13601.89 227
13602.99 219
13604.10 259
13605.20 259
13606.30 241
13607.40 213
13608.50 256
13609.61 271
13610.71 261
13611.81 199
13612.91 227
13614.02 215
13615.12 238
13616.22 214
13617.32 234
13618.43 218
13619.53 224
13620.63 242
13621.73 248
13622.84 200
13623.94 220
13625.04 228
13626.14 236
13627.25 249
13628.35 246
13629.45 217
13630.56 213
13631.66 208
13632.76 235
13633.87 221
13634.97 255
13636.07 245
13637.18 236
13638.28 224
13639.38 255
13640.49 212
13641.59 205
13642.69 247
13643.80 252
13644.90 212
13646.00 217
13647.11 224
13648.21 227
13649.32 222
13650.42 243
13651.52 262
13652.63 257
13653.73 237
13654.84 239
13655.94 246
13657.04 240
13658.15 248
13659.25 218
13660.36 212
13661.46 216
13662.57 225
13663.67 216
13664.77 179
13665.88 192
13666.98 230
13668.09 233
13669.19 232
13670.30 203
13671.40 214
13672.51 218
13673.61 216
13674.72 222
13675.82 225
13676.93 255
13678.03 256
13679.14 248
13680.24 238
13681.35 223
13682.45 226
13683.56 223
13684.66 245
13685.77 233
13686.87 195
13687.98 280
13689.08 269
13690.19 222
13691.29 230
13692.40 251
13693.51 228
13694.61 236
13695.72 230
13696.82 232
13697.93 196
13699.03 223
13700.14 265
13701.25 224
13702.35 212
13703.46 221
13704.56 231
13705.67 255
13706.78 234
13707.88 258
13708.99 242
13710.10 250
13711.20 222
13712.31 255
13713.41 223
13714.52 228
13715.63 215
13716.73 241
13717.84 254
13718.95 225
13720.05 205
13721.16 267
13722.27 245
13723.37 276
13724.48 251
13725.59 257
13726.70 252
13727.80 263
13728.91 212
13730.02 227
13731.12 300
13732.23 262
13733.34 259
13734.45 285
13735.55 274
13736.66 320
13737.77 261
13738.87 283
13739.98 252
13741.09 240
13742.20 267
13743.31 285
13744.41 252
13745.52 311
13746.63 262
13747.74 281
13748.84 260
13749.95 275
13751.06 242
13752.17 274
13753.28 306
13754.38 293
13755.49 237
13756.60 274
13757.71 322
13758.82 308
13759.93 308
13761.03 307
13762.14 292
13763.25 293
13764.36 293
13765.47 294
13766.58 296
13767.68 310
13768.79 278
13769.90 309
13771.01 312
13772.12 317
13773.23 293
13774.34 356
13775.45 364
13776.56 387
13777.66 405
13778.77 399
13779.88 390
13780.99 407
13782.10 392
13783.21 407
13784.32 343
13785.43 363
13786.54 339
13787.65 370
13788.76 286
13789.87 340
13790.98 317
13792.09 318
13793.20 258
13794.31 284
13795.42 301
13796.52 285
13797.63 245
13798.74 254
13799.85 257
13800.96 263
13802.07 283
13803.18 272
13804.29 276
13805.40 291
13806.51 264
13807.63 262
13808.74 262
13809.85 244
13810.96 258
13812.07 270
13813.18 293
13814.29 262
13815.40 278
13816.51 315
13817.62 268
13818.73 241
13819.84 246
13820.95 311
13822.06 304
13823.17 258
13824.28 259
13825.40 276
13826.51 285
13827.62 249
13828.73 242
13829.84 240
13830.95 290
13832.06 299
13833.17 227
13834.28 219
13835.40 221
13836.51 217
13837.62 265
13838.73 221
13839.84 285
13840.95 234
13842.06 253
13843.18 256
13844.29 258
13845.40 250
13846.51 247
13847.62 254
13848.74 258
13849.85 277
13850.96 267
13852.07 286
13853.18 244
13854.30 246
13855.41 293
13856.52 251
13857.63 244
13858.74 213
13859.86 230
13860.97 235
13862.08 242
13863.19 222
13864.31 281
13865.42 276
13866.53 307
13867.64 274
13868.76 268
13869.87 265
13870.98 231
13872.10 264
13873.21 256
13874.32 252
13875.43 266
13876.55 278
13877.66 253
13878.77 270
13879.89 257
13881.00 288
13882.11 247
13883.23 257
13884.34 307
13885.45 284
13886.57 283
13887.68 260
13888.79 265
13889.91 275
13891.02 261
13892.13 291
13893.25 273
13894.36 293
13895.48 282
13896.59 297
13897.70 297
13898.82 309
13899.93 288
13901.05 361
13902.16 330
13903.27 316
13904.39 292
13905.50 325
13906.62 346
13907.73 327
13908.85 306
13909.96 282
13911.07 272
13912.19 275
13913.30 266
13914.42 258
13915.53 274
13916.65 262
13917.76 267
13918.88 287
13919.99 284
13921.11 272
13922.22 266
13923.34 270
13924.45 272
13925.57 255
13926.68 256
13927.80 242
13928.91 229
13930.03 237
13931.14 258
13932.26 291
13933.37 253
13934.49 260
13935.60 255
13936.72 261
13937.83 264
13938.95 299
13940.06 287
13941.18 297
13942.30 266
13943.41 237
13944.53 254
13945.64 245
13946.76 284
13947.87 294
13948.99 263
13950.11 292
13951.22 230
13952.34 261
13953.45 284
13954.57 280
13955.69 242
13956.80 223
13957.92 275
13959.04 238
13960.15 261
13961.27 260
13962.39 244
13963.50 264
13964.62 248
13965.73 264
13966.85 238
13967.97 265
13969.08 265
13970.20 219
13971.32 228
13972.44 257
13973.55 255
13974.67 227
13975.79 221
13976.90 236
13978.02 263
13979.14 248
13980.25 262
13981.37 240
13982.49 232
13983.61 274
13984.72 234
13985.84 217
13986.96 234
13988.08 231
13989.19 258
13990.31 241
13991.43 258
13992.55 266
13993.66 287
13994.78 272
13995.90 266
13997.02 251
13998.14 273
13999.25 239
14000.37 228
14001.49 265
14002.61 279
14003.73 223
14004.84 241
14005.96 234
14007.08 280
14008.20 234
14009.32 240
14010.44 241
14011.55 241
14012.67 236
14013.79 206
14014.91 211
14016.03 240
14017.15 232
14018.27 253
14019.38 259
14020.50 218
14021.62 238
14022.74 241
14023.86 283
14024.98 250
14026.10 246
14027.22 227
14028.34 232
14029.46 255
14030.57 209
14031.69 213
14032.81 217
14033.93 258
14035.05 235
14036.17 220
14037.29 205
14038.41 275
14039.53 228
14040.65 222
14041.77 223
14042.89 231
14044.01 246
14045.13 285
14046.25 243
14047.37 229
14048.49 244
14049.61 232
14050.73 278
14051.85 262
14052.97 243
14054.09 234
14055.21 263
14056.33 269
14057.45 259
14058.57 284
14059.69 281
14060.81 265
14061.93 263
14063.05 245
14064.17 252
14065.29 230
14066.41 254
14067.53 276
14068.65 247
14069.78 238
14070.90 244
14072.02 271
14073.14 292
14074.26 281
14075.38 276
14076.50 278
14077.62 269
14078.74 302
14079.86 244
14080.99 264
14082.11 286
14083.23 308
14084.35 269
14085.47 252
14086.59 315
14087.71 296
14088.84 343
14089.96 331
14091.08 271
14092.20 331
14093.32 308
14094.44 319
14095.57 308
14096.69 316
14097.81 332
14098.93 337
14100.05 313
14101.18 340
14102.30 311
14103.42 359
14104.54 365
14105.66 350
14106.79 343
14107.91 348
14109.03 336
14110.15 329
14111.28 333
14112.40 330
14113.52 315
14114.64 345
14115.77 318
14116.89 320
14118.01 281
14119.13 278
14120.26 260
14121.38 288
14122.50 305
14123.63 247
14124.75 236
14125.87 266
14126.99 281
14128.12 241
14129.24 257
14130.36 256
14131.49 244
14132.61 251
14133.73 267
14134.86 279
14135.98 254
14137.10 227
14138.23 254
14139.35 286
14140.47 249
14141.60 247
14142.72 230
14143.85 255
14144.97 250
14146.09 260
14147.22 260
14148.34 234
14149.47 287
14150.59 262
14151.71 217
14152.84 244
14153.96 258
14155.09 285
14156.21 295
14157.33 303
14158.46 230
14159.58 239
14160.71 260
14161.83 246
14162.96 259
14164.08 241
14165.21 262
14166.33 269
14167.45 256
14168.58 220
14169.70 241
14170.83 219
14171.95 268
14173.08 251
14174.20 246
14175.33 230
14176.45 242
14177.58 234
14178.70 243
14179.83 255
14180.95 250
14182.08 221
14183.20 219
14184.33 210
14185.46 223
14186.58 285
14187.71 260
14188.83 212
14189.96 204
14191.08 235
14192.21 231
14193.33 239
14194.46 248
14195.59 259
14196.71 246
14197.84 254
14198.96 249
14200.09 207
14201.22 246
14202.34 240
14203.47 213
14204.59 212
14205.72 239
14206.85 225
14207.97 237
14209.10 236
14210.23 224
14211.35 228
14212.48 253
14213.61 236
14214.73 215
14215.86 242
14216.99 231
14218.11 262
14219.24 226
14220.37 232
14221.49 213
14222.62 213
14223.75 211
14224.87 216
14226.00 230
14227.13 216
14228.25 214
14229.38 217
14230.51 229
14231.64 184
14232.76 206
14233.89 230
14235.02 213
14236.14 221
14237.27 209
14238.40 206
14239.53 227
14240.66 237
14241.78 236
14242.91 231
14244.04 205
14245.17 189
14246.29 224
14247.42 220
14248.55 250
14249.68 247
14250.81 225
14251.93 227
14253.06 227
14254.19 192
14255.32 226
14256.45 225
14257.57 219
14258.70 249
14259.83 211
14260.96 226
14262.09 200
14263.22 218
14264.34 204
14265.47 184
14266.60 194
14267.73 221
14268.86 239
14269.99 221
14271.12 211
14272.25 201
14273.37 230
14274.50 223
14275.63 219
14276.76 227
14277.89 255
14279.02 223
14280.15 211
14281.28 243
14282.41 237
14283.54 204
14284.67 193
14285.80 211
14286.92 199
14288.05 210
14289.18 233
14290.31 257
14291.44 227
14292.57 206
14293.70 182
14294.83 235
14295.96 207
14297.09 222
14298.22 233
14299.35 235
14300.48 205
14301.61 228
14302.74 228
14303.87 251
14305.00 229
14306.13 205
14307.26 219
14308.39 235
14309.52 189
14310.65 238
14311.78 191
14312.91 257
14314.04 242
14315.18 218
14316.31 211
14317.44 231
14318.57 209
14319.70 209
14320.83 215
14321.96 190
14323.09 216
14324.22 254
14325.35 228
14326.48 251
14327.61 234
14328.75 224
14329.88 238
14331.01 253
14332.14 248
14333.27 213
14334.40 283
14335.53 250
14336.66 262
14337.80 278
14338.93 254
14340.06 254
14341.19 243
14342.32 227
14343.45 255
14344.59 265
14345.72 287
14346.85 277
14347.98 244
14349.11 225
14350.24 246
14351.38 228
14352.51 195
14353.64 190
14354.77 188
14355.91 231
14357.04 205
14358.17 179
14359.30 215
14360.43 257
14361.57 227
14362.70 191
14363.83 197
14364.96 196
14366.10 168
14367.23 192
14368.36 212
14369.49 194
14370.63 186
14371.76 215
14372.89 182
14374.03 203
14375.16 191
14376.29 208
14377.42 215
14378.56 176
14379.69 219
14380.82 234
14381.96 178
14383.09 162
14384.22 199
14385.36 183
14386.49 202
14387.62 199
14388.76 209
14389.89 237
14391.02 212
14392.16 242
14393.29 219
14394.43 195
14395.56 217
14396.69 231
14397.83 218
14398.96 195
14400.09 220
14401.23 175
14402.36 184
14403.50 167
14404.63 192
14405.76 172
14406.90 144
14408.03 163
14409.17 153
14410.30 165
14411.44 221
14412.57 203
14413.70 177
14414.84 170
14415.97 167
14417.11 188
14418.24 208
14419.38 192
14420.51 181
14421.65 192
14422.78 195
14423.92 191
14425.05 172
14426.19 183
14427.32 185
14428.46 219
14429.59 183
14430.73 193
14431.86 183
14433.00 167
14434.13 180
14435.27 179
14436.40 216
14437.54 188
14438.67 209
14439.81 208
14440.95 174
14442.08 177
14443.22 189
14444.35 166
14445.49 164
14446.62 162
14447.76 192
14448.90 207
14450.03 172
14451.17 172
14452.30 167
14453.44 212
14454.58 191
14455.71 179
14456.85 227
14457.98 184
14459.12 177
14460.26 167
14461.39 189
14462.53 196
14463.67 166
14464.80 200
14465.94 171
14467.07 161
14468.21 177
14469.35 180
14470.48 182
14471.62 162
14472.76 186
14473.90 178
14475.03 177
14476.17 188
14477.31 166
14478.44 147
14479.58 186
14480.72 197
14481.85 203
14482.99 168
14484.13 172
14485.27 177
14486.40 190
14487.54 144
14488.68 172
14489.82 187
14490.95 195
14492.09 192
14493.23 191
14494.37 169
14495.50 156
14496.64 169
14497.78 187
14498.92 150
14500.05 195
14501.19 181
14502.33 150
14503.47 141
14504.61 203
14505.74 205
14506.88 183
14508.02 172
14509.16 168
14510.30 179
14511.44 167
14512.57 168
14513.71 182
14514.85 181
14515.99 175
14517.13 177
14518.27 173
14519.41 208
14520.54 199
14521.68 186
14522.82 183
14523.96 171
14525.10 197
14526.24 194
14527.38 182
14528.52 177
14529.65 175
14530.79 172
14531.93 181
14533.07 192
14534.21 186
14535.35 177
14536.49 202
14537.63 182
14538.77 172
14539.91 189
14541.05 205
14542.19 184
14543.33 204
14544.47 167
14545.61 196
14546.75 181
14547.89 196
14549.02 148
14550.16 180
14551.30 196
14552.44 189
14553.58 209
14554.72 173
14555.86 192
14557.00 167
14558.14 180
14559.29 145
14560.43 164
14561.57 188
14562.71 177
14563.85 174
14564.99 185
14566.13 193
14567.27 181
14568.41 173
14569.55 166
14570.69 183
14571.83 183
14572.97 193
14574.11 181
14575.25 180
14576.39 177
14577.53 155
14578.68 145
14579.82 186
14580.96 179
14582.10 186
14583.24 187
14584.38 156
14585.52 168
14586.66 179
14587.80 185
14588.95 217
14590.09 202
14591.23 193
14592.37 176
14593.51 164
14594.65 160
14595.79 166
14596.94 191
14598.08 191
14599.22 214
14600.36 202
14601.50 180
14602.65 176
14603.79 177
14604.93 224
14606.07 206
14607.21 190
14608.36 199
14609.50 181
14610.64 223
14611.78 180
14612.92 177
14614.07 215
14615.21 196
14616.35 187
14617.49 198
14618.64 171
14619.78 178
14620.92 183
14622.06 179
14623.21 196
14624.35 222
14625.49 167
14626.64 163
14627.78 154
14628.92 159
14630.06 177
14631.21 217
14632.35 195
14633.49 195
14634.64 183
14635.78 196
14636.92 223
14638.07 188
14639.21 212
14640.35 225
14641.50 204
14642.64 206
14643.78 217
14644.93 198
14646.07 205
14647.21 214
14648.36 167
14649.50 185
14650.65 195
14651.79 181
14652.93 183
14654.08 171
14655.22 193
14656.37 220
14657.51 190
14658.65 177
14659.80 185
14660.94 169
14662.09 157
14663.23 169
14664.37 173
14665.52 185
14666.66 188
14667.81 203
14668.95 154
14670.10 163
14671.24 172
14672.39 186
14673.53 166
14674.68 197
14675.82 202
14676.97 172
14678.11 170
14679.25 163
14680.40 164
14681.54 167
14682.69 188
14683.83 161
14684.98 210
14686.13 187
14687.27 178
14688.42 170
14689.56 188
14690.71 161
14691.85 190
14693.00 154
14694.14 158
14695.29 164
14696.43 149
14697.58 156
14698.72 174
14699.87 206
14701.02 186
14702.16 148
14703.31 143
14704.45 146
14705.60 133
14706.75 169
14707.89 156
14709.04 149
14710.18 172
14711.33 166
14712.48 162
14713.62 144
14714.77 128
14715.92 149
14717.06 161
14718.21 163
14719.35 156
14720.50 143
14721.65 163
14722.79 161
14723.94 119
14725.09 132
14726.23 154
14727.38 141
14728.53 150
14729.67 168
14730.82 162
14731.97 154
14733.12 158
14734.26 180
14735.41 159
14736.56 165
14737.70 155
14738.85 181
14740.00 145
14741.15 154
14742.29 193
14743.44 182
14744.59 154
14745.74 124
14746.88 128
14748.03 166
14749.18 163
14750.33 149
14751.47 179
14752.62 173
14753.77 182
14754.92 192
14756.07 164
14757.21 160
14758.36 157
14759.51 169
14760.66 160
14761.81 151
14762.95 156
14764.10 158
14765.25 147
14766.40 148
14767.55 158
14768.70 145
14769.84 128
14770.99 163
14772.14 165
14773.29 150
14774.44 154
14775.59 197
14776.74 171
14777.88 163
14779.03 156
14780.18 149
14781.33 203
14782.48 183
14783.63 165
14784.78 162
14785.93 194
14787.08 148
14788.22 149
14789.37 139
14790.52 187
14791.67 186
14792.82 180
14793.97 157
14795.12 162
14796.27 161
14797.42 179
14798.57 184
14799.72 179
14800.87 155
14802.02 154
14803.17 163
14804.32 146
14805.47 156
14806.62 150
14807.77 155
14808.92 142
14810.07 157
14811.22 171
14812.37 158
14813.52 181
14814.67 162
14815.82 133
14816.97 125
14818.12 188
14819.27 164
14820.42 179
14821.57 180
14822.72 183
14823.87 150
14825.02 158
14826.17 158
14827.32 153
14828.47 156
14829.62 160
14830.78 141
14831.93 129
14833.08 138
14834.23 146
14835.38 145
14836.53 157
14837.68 139
14838.83 142
14839.98 190
14841.13 152
14842.29 134
14843.44 136
14844.59 132
14845.74 188
14846.89 167
14848.04 154
14849.19 166
14850.35 135
14851.50 146
14852.65 169
14853.80 158
14854.95 158
14856.10 175
14857.26 171
14858.41 168
14859.56 133
14860.71 151
14861.86 143
14863.02 142
14864.17 174
14865.32 143
14866.47 151
14867.63 118
14868.78 141
14869.93 131
14871.08 144
14872.23 150
14873.39 166
14874.54 155
14875.69 151
14876.84 168
14878.00 194
14879.15 147
14880.30 144
14881.46 158
14882.61 151
14883.76 179
14884.91 157
14886.07 163
14887.22 122
14888.37 149
14889.53 157
14890.68 154
14891.83 153
14892.99 148
14894.14 128
14895.29 177
14896.45 150
14897.60 146
14898.75 135
14899.91 154
14901.06 139
14902.21 152
14903.37 161
14904.52 160
14905.67 178
14906.83 161
14907.98 165
14909.14 146
14910.29 127
14911.44 156
14912.60 156
14913.75 172
14914.91 158
14916.06 157
14917.21 158
14918.37 162
14919.52 132
14920.68 134
14921.83 152
14922.99 161
14924.14 163
14925.30 168
14926.45 151
14927.60 166
14928.76 190
14929.91 161
14931.07 158
14932.22 131
14933.38 149
14934.53 146
14935.69 112
14936.84 140
14938.00 146
14939.15 178
14940.31 151
14941.46 153
14942.62 122
14943.77 138
14944.93 164
14946.08 170
14947.24 174
14948.39 164
14949.55 162
14950.71 139
14951.86 153
14953.02 151
14954.17 162
14955.33 149
14956.48 166
14957.64 168
14958.80 136
14959.95 133
14961.11 153
14962.26 161
14963.42 169
14964.57 147
14965.73 140
14966.89 169
14968.04 162
14969.20 181
14970.36 160
14971.51 152
14972.67 159
14973.82 180
14974.98 172
14976.14 157
14977.29 147
14978.45 164
14979.61 153
14980.76 166
14981.92 186
14983.08 154
14984.23 148
14985.39 170
14986.55 159
14987.70 139
14988.86 131
14990.02 154
14991.18 166
14992.33 141
14993.49 138
14994.65 138
14995.80 162
14996.96 166
14998.12 163
14999.28 163
15000.43 183
15001.59 190
15002.75 172
15003.91 159
15005.06 140
15006.22 119
15007.38 145
15008.54 155
15009.69 145
15010.85 128
15012.01 138
15013.17 157
15014.33 129
15015.48 143
15016.64 143
15017.80 149
15018.96 159
15020.12 147
15021.27 160
15022.43 142
15023.59 132
15024.75 126
15025.91 129
15027.07 134
15028.23 140
15029.38 123
15030.54 153
15031.70 125
15032.86 132
15034.02 142
15035.18 151
15036.34 135
15037.49 154
15038.65 148
15039.81 143
15040.97 132
15042.13 136
15043.29 123
15044.45 134
15045.61 132
15046.77 168
15047.93 176
15049.09 160
15050.24 153
15051.40 147
15052.56 170
15053.72 154
15054.88 131
15056.04 144
15057.20 144
15058.36 138
15059.52 157
15060.68 170
15061.84 151
15063.00 141
15064.16 122
15065.32 156
15066.48 132
15067.64 157
15068.80 157
15069.96 160
15071.12 163
15072.28 161
15073.44 138
15074.60 155
15075.76 159
15076.92 142
15078.08 138
15079.24 171
15080.40 157
15081.56 141
15082.72 145
15083.89 161
15085.05 134
15086.21 141
15087.37 166
15088.53 163
15089.69 147
15090.85 156
15092.01 150
15093.17 136
15094.33 161
15095.49 159
15096.66 145
15097.82 190
15098.98 172
15100.14 143
15101.30 172
15102.46 180
15103.62 172
15104.78 158
15105.95 150
15107.11 133
15108.27 130
15109.43 126
15110.59 126
15111.75 142
15112.92 141
15114.08 135
15115.24 130
15116.40 158
15117.56 140
15118.73 126
15119.89 141
15121.05 161
15122.21 127
15123.37 164
15124.54 164
15125.70 139
15126.86 152
15128.02 134
15129.19 136
15130.35 122
15131.51 144
15132.67 133
15133.84 130
15135.00 148
15136.16 142
15137.32 167
15138.49 137
15139.65 175
15140.81 136
15141.97 104
15143.14 146
15144.30 153
15145.46 146
15146.63 133
15147.79 160
15148.95 157
15150.12 139
15151.28 152
15152.44 155
15153.61 134
15154.77 135
15155.93 158
15157.10 152
15158.26 115
15159.42 129
15160.59 116
15161.75 125
15162.91 151
15164.08 144
15165.24 139
15166.41 146
15167.57 114
15168.73 124
15169.90 136
15171.06 177
15172.23 142
15173.39 140
15174.55 156
15175.72 137
15176.88 132
15178.05 157
15179.21 157
15180.38 151
15181.54 131
15182.70 161
15183.87 153
15185.03 142
15186.20 162
15187.36 151
15188.53 161
15189.69 136
15190.86 123
15192.02 139
15193.19 150
15194.35 119
15195.52 151
15196.68 151
15197.85 168
15199.01 139
15200.18 132
15201.34 151
15202.51 159
15203.67 152
15204.84 159
15206.00 148
15207.17 146
15208.33 162
15209.50 154
15210.66 179
15211.83 135
15213.00 112
15214.16 154
15215.33 159
15216.49 121
15217.66 162
15218.82 130
15219.99 147
15221.16 153
15222.32 160
15223.49 143
15224.65 175
15225.82 153
15226.99 159
15228.15 180
15229.32 144
15230.49 148
15231.65 137
15232.82 154
15233.98 147
15235.15 142
15236.32 162
15237.48 167
15238.65 200
15239.82 141
15240.98 154
15242.15 154
15243.32 151
15244.48 135
15245.65 143
15246.82 159
15247.98 142
15249.15 145
15250.32 159
15251.49 144
15252.65 130
15253.82 188
15254.99 169
15256.16 143
15257.32 127
15258.49 164
15259.66 158
15260.82 161
15261.99 169
15263.16 151
15264.33 157
15265.49 162
15266.66 127
15267.83 138
15269.00 158
15270.17 155
15271.33 181
15272.50 153
15273.67 146
15274.84 158
15276.01 187
15277.17 138
15278.34 124
15279.51 136
15280.68 145
15281.85 150
15283.01 122
15284.18 115
15285.35 135
15286.52 144
15287.69 136
15288.86 116
15290.03 150
15291.19 170
15292.36 178
15293.53 140
15294.70 142
15295.87 115
15297.04 144
15298.21 160
15299.38 146
15300.54 161
15301.71 127
15302.88 152
15304.05 168
15305.22 155
15306.39 153
15307.56 185
15308.73 158
15309.90 134
15311.07 143
15312.24 149
15313.41 173
15314.58 170
15315.75 147
15316.92 159
15318.09 146
15319.25 157
15320.42 186
15321.59 147
15322.76 152
15323.93 118
15325.10 141
15326.27 139
15327.44 137
15328.61 163
15329.78 134
15330.95 131
15332.12 161
15333.29 162
15334.46 151
15335.64 149
15336.81 139
15337.98 158
15339.15 156
15340.32 151
15341.49 158
15342.66 167
15343.83 134
15345.00 139
15346.17 158
15347.34 152
15348.51 133
15349.68 134
15350.85 161
15352.02 142
15353.20 147
15354.37 148
15355.54 141
15356.71 153
15357.88 123
15359.05 126
15360.22 142
15361.39 163
15362.57 132
15363.74 126
15364.91 153
15366.08 144
15367.25 116
15368.42 140
15369.59 147
15370.77 169
15371.94 173
15373.11 152
15374.28 132
15375.45 133
15376.63 135
15377.80 178
15378.97 165
15380.14 122
15381.31 119
15382.49 130
15383.66 126
15384.83 125
15386.00 129
15387.17 150
15388.35 190
15389.52 153
15390.69 140
15391.86 108
15393.04 127
15394.21 131
15395.38 127
15396.55 152
15397.73 131
15398.90 135
15400.07 137
15401.25 131
15402.42 135
15403.59 147
15404.76 155
15405.94 184
15407.11 159
15408.28 152
15409.46 153
15410.63 145
15411.80 123
15412.98 143
15414.15 127
15415.32 102
15416.50 118
15417.67 154
15418.84 147
15420.02 140
15421.19 129
15422.36 130
15423.54 151
15424.71 147
15425.89 141
15427.06 129
15428.23 144
15429.41 127
15430.58 144
15431.76 119
15432.93 123
15434.10 135
15435.28 137
15436.45 141
15437.63 148
15438.80 170
15439.97 154
15441.15 178
15442.32 164
15443.50 146
15444.67 147
15445.85 155
15447.02 135
15448.20 145
15449.37 126
15450.55 137
15451.72 145
15452.89 152
15454.07 141
15455.24 141
15456.42 160
15457.59 142
15458.77 127
15459.94 135
15461.12 151
15462.30 160
15463.47 134
15464.65 142
15465.82 134
15467.00 158
15468.17 131
15469.35 181
15470.52 124
15471.70 118
15472.87 135
15474.05 149
15475.22 165
15476.40 143
15477.58 168
15478.75 161
15479.93 141
15481.10 149
15482.28 142
15483.46 161
15484.63 118
15485.81 148
15486.98 152
15488.16 133
15489.34 113
15490.51 141
15491.69 144
15492.87 121
15494.04 130
15495.22 118
15496.39 136
15497.57 121
15498.75 140
15499.92 139
15501.10 141
15502.28 156
15503.45 157
15504.63 154
15505.81 127
15506.98 141
15508.16 139
15509.34 137
15510.52 143
15511.69 111
15512.87 140
15514.05 170
15515.22 154
15516.40 142
15517.58 150
15518.76 139
15519.93 149
15521.11 124
15522.29 168
15523.47 157
15524.64 147
15525.82 156
15527.00 148
15528.18 162
15529.35 151
15530.53 155
15531.71 148
15532.89 143
15534.07 122
15535.24 135
15536.42 149
15537.60 152
15538.78 134
15539.96 127
15541.13 126
15542.31 138
15543.49 142
15544.67 134
15545.85 141
15547.03 136
15548.20 170
15549.38 149
15550.56 148
15551.74 156
15552.92 133
15554.10 161
15555.28 140
15556.45 132
15557.63 143
15558.81 124
15559.99 140
15561.17 154
15562.35 150
15563.53 132
15564.71 144
15565.89 156
15567.07 126
15568.24 166
15569.42 135
15570.60 150
15571.78 130
15572.96 150
15574.14 150
15575.32 140
15576.50 130
15577.68 159
15578.86 129
15580.04 124
15581.22 145
15582.40 146
15583.58 169
15584.76 168
15585.94 162
15587.12 146
15588.30 144
15589.48 175
15590.66 147
15591.84 126
15593.02 140
15594.20 150
15595.38 153
15596.56 135
15597.74 128
15598.92 112
15600.10 153
15601.28 168
15602.46 153
15603.64 161
15604.82 148
15606.00 199
15607.18 177
15608.36 143
15609.55 153
15610.73 157
15611.91 147
15613.09 170
15614.27 144
15615.45 174
15616.63 173
15617.81 186
15618.99 142
15620.17 187
15621.36 182
15622.54 165
15623.72 166
15624.90 167
15626.08 147
15627.26 195
15628.44 170
15629.63 145
15630.81 191
15631.99 165
15633.17 150
15634.35 145
15635.53 141
15636.72 142
15637.90 133
15639.08 169
15640.26 154
15641.44 171
15642.63 162
15643.81 168
15644.99 165
15646.17 167
15647.35 177
15648.54 165
15649.72 181
15650.90 180
15652.08 174
15653.27 168
15654.45 165
15655.63 180
15656.81 195
15658.00 179
15659.18 162
15660.36 173
15661.54 160
15662.73 178
15663.91 175
15665.09 176
15666.28 174
15667.46 179
15668.64 188
15669.82 195
15671.01 162
15672.19 188
15673.37 194
15674.56 203
15675.74 174
15676.92 179
15678.11 161
15679.29 181
15680.47 170
15681.66 156
15682.84 151
15684.03 178
15685.21 157
15686.39 160
15687.58 155
15688.76 160
15689.94 157
15691.13 165
15692.31 164
15693.50 135
15694.68 175
15695.86 204
15697.05 173
15698.23 178
15699.42 154
15700.60 168
15701.78 148
15702.97 143
15704.15 148
15705.34 153
15706.52 155
15707.71 155
15708.89 145
15710.08 132
15711.26 145
15712.45 155
15713.63 196
15714.81 211
15716.00 136
15717.18 139
15718.37 150
15719.55 148
15720.74 174
15721.92 171
15723.11 145
15724.29 166
15725.48 156
15726.66 154
15727.85 148
15729.04 181
15730.22 179
15731.41 143
15732.59 166
15733.78 154
15734.96 174
15736.15 172
15737.33 196
15738.52 175
15739.71 165
15740.89 177
15742.08 135
15743.26 168
15744.45 184
15745.63 173
15746.82 139
15748.01 161
15749.19 192
15750.38 179
15751.56 167
15752.75 170
15753.94 153
15755.12 175
15756.31 164
15757.50 176
15758.68 179
15759.87 157
15761.06 168
15762.24 150
15763.43 157
15764.62 186
15765.80 165
15766.99 142
15768.18 159
15769.36 144
15770.55 181
15771.74 191
15772.92 172
15774.11 137
15775.30 163
15776.48 160
15777.67 188
15778.86 173
15780.05 146
15781.23 162
15782.42 145
15783.61 156
15784.80 137
15785.98 156
15787.17 202
15788.36 194
15789.55 188
15790.73 161
15791.92 138
15793.11 181
15794.30 179
15795.48 192
15796.67 185
15797.86 171
15799.05 164
15800.24 152
15801.42 143
15802.61 144
15803.80 165
15804.99 142
15806.18 157
15807.37 146
15808.55 166
15809.74 131
15810.93 133
15812.12 145
15813.31 155
15814.50 176
15815.68 129
15816.87 149
15818.06 176
15819.25 135
15820.44 153
15821.63 145
15822.82 172
15824.01 153
15825.19 143
15826.38 158
15827.57 130
15828.76 160
15829.95 162
15831.14 164
15832.33 146
15833.52 151
15834.71 151
15835.90 145
15837.09 128
15838.28 142
15839.47 145
15840.66 155
15841.84 158
15843.03 149
15844.22 158
15845.41 140
15846.60 144
15847.79 159
15848.98 138
15850.17 135
15851.36 144
15852.55 152
15853.74 146
15854.93 127
15856.12 181
15857.31 186
15858.50 166
15859.69 160
15860.88 153
15862.07 137
15863.26 133
15864.46 168
15865.65 138
15866.84 140
15868.03 142
15869.22 155
15870.41 149
15871.60 151
15872.79 125
15873.98 129
15875.17 152
15876.36 149
15877.55 175
15878.74 151
15879.94 134
15881.13 151
15882.32 144
15883.51 134
15884.70 149
15885.89 161
15887.08 135
15888.27 126
15889.46 155
15890.66 135
15891.85 141
15893.04 139
15894.23 124
15895.42 134
15896.61 144
15897.81 104
15899.00 117
15900.19 135
15901.38 147
15902.57 146
15903.76 165
15904.96 160
15906.15 160
15907.34 173
15908.53 158
15909.72 169
15910.92 152
15912.11 166
15913.30 173
15914.49 165
15915.69 156
15916.88 139
15918.07 127
15919.26 140
15920.46 157
15921.65 144
15922.84 135
15924.03 145
15925.23 174
15926.42 190
15927.61 158
15928.81 153
15930.00 158
15931.19 165
15932.38 155
15933.58 172
15934.77 165
15935.96 178
15937.16 192
15938.35 154
15939.54 152
15940.74 152
15941.93 163
15943.12 148
15944.32 150
15945.51 156
15946.70 143
15947.90 133
15949.09 132
15950.28 139
15951.48 152
15952.67 166
15953.87 127
15955.06 162
15956.25 154
15957.45 121
15958.64 142
15959.84 125
15961.03 154
15962.22 136
15963.42 124
15964.61 143
15965.81 130
15967.00 135
15968.19 141
15969.39 129
15970.58 125
15971.78 135
15972.97 136
15974.17 142
15975.36 134
15976.56 154
15977.75 165
15978.95 152
15980.14 144
15981.34 150
15982.53 155
15983.72 150
15984.92 139
15986.11 134
15987.31 117
15988.50 137
15989.70 134
15990.90 156
15992.09 166
15993.29 134
15994.48 127
15995.68 130
15996.87 140
15998.07 125
15999.26 105
16000.46 114
16001.65 138
16002.85 144
16004.05 139
16005.24 130
16006.44 117
16007.63 118
16008.83 145
16010.02 153
16011.22 102
16012.42 103
16013.61 122
16014.81 158
16016.00 182
16017.20 130
16018.40 118
16019.59 110
16020.79 139
16021.99 118
16023.18 135
16024.38 146
16025.58 131
16026.77 111
16027.97 129
16029.16 148
16030.36 140
16031.56 164
16032.76 165
16033.95 141
16035.15 124
16036.35 129
16037.54 135
16038.74 118
16039.94 96
16041.13 126
16042.33 148
16043.53 126
16044.73 122
16045.92 105
16047.12 132
16048.32 140
16049.51 148
16050.71 144
16051.91 108
16053.11 125
16054.30 136
16055.50 150
16056.70 130
16057.90 133
16059.10 107
16060.29 132
16061.49 130
16062.69 122
16063.89 122
16065.08 151
16066.28 146
16067.48 125
16068.68 121
16069.88 142
16071.07 112
16072.27 105
16073.47 106
16074.67 117
16075.87 143
16077.07 126
16078.26 132
16079.46 121
16080.66 115
16081.86 143
16083.06 142
16084.26 124
16085.46 106
16086.66 105
16087.85 129
16089.05 148
16090.25 155
16091.45 131
16092.65 138
16093.85 159
16095.05 103
16096.25 130
16097.45 123
16098.65 135
16099.84 137
16101.04 129
16102.24 115
16103.44 118
16104.64 102
16105.84 118
16107.04 112
16108.24 112
16109.44 166
16110.64 140
16111.84 148
16113.04 125
16114.24 146
16115.44 107
16116.64 130
16117.84 126
16119.04 124
16120.24 126
16121.44 148
16122.64 135
16123.84 140
16125.04 119
16126.24 140
16127.44 120
16128.64 141
16129.84 155
16131.04 134
16132.24 112
16133.44 122
16134.64 147
16135.84 142
16137.04 154
16138.25 155
16139.45 148
16140.65 142
16141.85 119
16143.05 113
16144.25 103
16145.45 114
16146.65 140
16147.85 118
16149.05 127
16150.25 161
16151.46 119
16152.66 135
16153.86 123
16155.06 132
16156.26 102
16157.46 127
16158.66 131
16159.87 138
16161.07 129
16162.27 145
16163.47 122
16164.67 116
16165.87 157
16167.08 121
16168.28 93
16169.48 116
16170.68 122
16171.88 120
16173.09 131
16174.29 125
16175.49 126
16176.69 125
16177.89 117
16179.10 101
16180.30 129
16181.50 128
16182.70 101
16183.91 93
16185.11 105
16186.31 130
16187.51 122
16188.72 122
16189.92 116
16191.12 118
16192.32 131
16193.53 134
16194.73 118
16195.93 115
16197.13 123
16198.34 127
16199.54 99
16200.74 114
16201.95 106
16203.15 127
16204.35 137
16205.56 125
16206.76 124
16207.96 118
16209.17 123
16210.37 128
16211.57 136
16212.78 114
16213.98 111
16215.18 119
16216.39 131
16217.59 119
16218.79 137
16220.00 108
16221.20 127
16222.41 149
16223.61 147
16224.81 142
16226.02 119
16227.22 121
16228.43 135
16229.63 133
16230.83 137
16232.04 142
16233.24 124
16234.45 120
16235.65 86
16236.86 108
16238.06 148
16239.26 127
16240.47 113
16241.67 127
16242.88 137
16244.08 128
16245.29 107
16246.49 123
16247.70 121
16248.90 151
16250.11 141
16251.31 136
16252.52 143
16253.72 110
16254.93 126
16256.13 129
16257.34 123
16258.54 121
16259.75 100
16260.95 107
16262.16 117
16263.36 135
16264.57 122
16265.77 132
16266.98 134
16268.19 160
16269.39 143
16270.60 117
16271.80 123
16273.01 137
16274.21 150
16275.42 126
16276.63 117
16277.83 134
16279.04 145
16280.24 139
16281.45 126
16282.66 116
16283.86 114
16285.07 131
16286.27 133
16287.48 140
16288.69 126
16289.89 130
16291.10 140
16292.31 129
16293.51 141
16294.72 136
16295.93 137
16297.13 128
16298.34 133
16299.55 146
16300.75 169
16301.96 137
16303.17 146
16304.37 161
16305.58 145
16306.79 153
16307.99 171
16309.20 160
16310.41 113
16311.62 123
16312.82 124
16314.03 130
16315.24 135
16316.44 115
16317.65 140
16318.86 142
16320.07 134
16321.27 110
16322.48 124
16323.69 118
16324.90 105
16326.10 128
16327.31 122
16328.52 121
16329.73 147
16330.94 132
16332.14 154
16333.35 163
16334.56 135
16335.77 142
16336.98 127
16338.18 144
16339.39 115
16340.60 111
16341.81 120
16343.02 123
16344.23 137
16345.43 115
16346.64 164
16347.85 130
16349.06 122
16350.27 116
16351.48 110
16352.69 113
16353.89 125
16355.10 119
16356.31 120
16357.52 110
16358.73 117
16359.94 136
16361.15 137
16362.36 118
16363.57 119
16364.77 143
16365.98 134
16367.19 147
16368.40 145
16369.61 139
16370.82 128
16372.03 118
16373.24 115
16374.45 115
16375.66 106
16376.87 129
16378.08 147
16379.29 129
16380.50 126
16381.71 147
16382.92 152
16384.13 119
16385.34 142
16386.55 131
16387.76 138
16388.97 116
16390.18 126
16391.39 102
16392.60 131
16393.81 128
16395.02 122
16396.23 111
16397.44 128
16398.65 129
16399.86 116
16401.07 108
16402.28 124
16403.49 112
16404.70 114
16405.91 124
16407.12 124
16408.33 109
16409.54 114
16410.76 114
16411.97 110
16413.18 112
16414.39 111
16415.60 103
16416.81 112
16418.02 111
16419.23 120
16420.44 95
16421.66 86
16422.87 133
16424.08 119
16425.29 118
16426.50 125
16427.71 119
16428.92 124
16430.14 130
16431.35 113
16432.56 109
16433.77 121
16434.98 114
16436.19 104
16437.41 98
16438.62 109
16439.83 120
16441.04 107
16442.25 133
16443.47 115
16444.68 134
16445.89 128
16447.10 107
16448.31 101
16449.53 119
16450.74 124
16451.95 101
16453.16 124
16454.38 123
16455.59 142
16456.80 116
16458.01 109
16459.23 119
16460.44 101
16461.65 125
16462.86 147
16464.08 103
16465.29 98
16466.50 101
16467.72 128
16468.93 100
16470.14 118
16471.35 140
16472.57 145
16473.78 111
16474.99 103
16476.21 105
16477.42 132
16478.63 113
16479.85 129
16481.06 118
16482.27 105
16483.49 101
16484.70 113
16485.92 117
16487.13 82
16488.34 104
16489.56 125
16490.77 105
16491.98 105
16493.20 109
16494.41 146
16495.63 140
16496.84 143
16498.05 128
16499.27 121
16500.48 110
16501.70 142
16502.91 147
16504.13 139
16505.34 102
16506.55 124
16507.77 149
16508.98 113
16510.20 121
16511.41 114
16512.63 101
16513.84 123
16515.06 117
16516.27 98
16517.49 91
16518.70 116
16519.92 121
16521.13 95
16522.35 103
16523.56 100
16524.78 121
16525.99 112
16527.21 108
16528.42 111
16529.64 102
16530.85 107
16532.07 98
16533.28 114
16534.50 126
16535.71 120
16536.93 112
16538.14 99
16539.36 98
16540.58 118
16541.79 118
16543.01 105
16544.22 137
16545.44 123
16546.65 114
16547.87 118
16549.09 89
16550.30 113
16551.52 102
16552.73 114
16553.95 112
16555.17 106
16556.38 116
16557.60 96
16558.82 111
16560.03 106
16561.25 118
16562.46 116
16563.68 120
16564.90 102
16566.11 105
16567.33 124
16568.55 89
16569.76 107
16570.98 110
16572.20 98
16573.41 76
16574.63 127
16575.85 116
16577.07 112
16578.28 124
16579.50 110
16580.72 128
16581.93 99
16583.15 110
16584.37 130
16585.59 104
16586.80 111
16588.02 92
16589.24 107
16590.46 107
16591.67 90
16592.89 125
16594.11 121
16595.33 103
16596.54 95
16597.76 103
16598.98 109
16600.20 128
16601.41 127
16602.63 109
16603.85 110
16605.07 117
16606.29 129
16607.50 113
16608.72 79
16609.94 106
16611.16 112
16612.38 126
16613.60 110
16614.81 112
16616.03 102
16617.25 108
16618.47 106
16619.69 88
16620.91 84
16622.13 89
16623.34 115
16624.56 123
16625.78 120
16627.00 118
16628.22 102
16629.44 111
16630.66 103
16631.88 120
16633.10 111
16634.31 126
16635.53 109
16636.75 113
16637.97 106
16639.19 126
16640.41 125
16641.63 114
16642.85 150
16644.07 126
16645.29 143
16646.51 124
16647.73 93
16648.95 90
16650.17 96
16651.39 128
16652.61 132
16653.83 103
16655.05 122
16656.27 122
16657.49 107
16658.71 93
16659.93 118
16661.15 118
16662.37 131
16663.59 109
16664.81 140
16666.03 107
16667.25 96
16668.47 119
16669.69 113
16670.91 124
16672.13 120
16673.35 110
16674.57 117
16675.79 132
16677.01 106
16678.23 129
16679.45 127
16680.67 128
16681.89 132
16683.12 110
16684.34 123
16685.56 115
16686.78 93
16688.00 109
16689.22 100
16690.44 119
16691.66 122
16692.88 125
16694.11 131
16695.33 124
16696.55 128
16697.77 123
16698.99 108
16700.21 123
16701.43 100
16702.66 107
16703.88 124
16705.10 103
16706.32 115
16707.54 103
16708.77 110
16709.99 100
16711.21 111
16712.43 127
16713.65 98
16714.87 134
16716.10 123
16717.32 117
16718.54 130
16719.76 121
16720.99 107
16722.21 111
16723.43 114
16724.65 127
16725.88 121
16727.10 97
16728.32 95
16729.54 104
16730.77 107
16731.99 75
16733.21 95
16734.43 101
16735.66 111
16736.88 118
16738.10 109
16739.33 114
16740.55 136
16741.77 148
16742.99 112
16744.22 86
16745.44 117
16746.66 124
16747.89 117
16749.11 107
16750.33 108
16751.56 114
16752.78 126
16754.00 120
16755.23 92
16756.45 143
16757.68 118
16758.90 97
16760.12 115
16761.35 131
16762.57 124
16763.79 123
16765.02 110
16766.24 100
16767.47 121
16768.69 129
16769.91 96
16771.14 95
16772.36 95
16773.59 136
16774.81 109
16776.04 98
16777.26 95
16778.48 119
16779.71 103
16780.93 126
16782.16 114
16783.38 123
16784.61 124
16785.83 103
16787.06 101
16788.28 111
16789.51 107
16790.73 116
16791.96 104
16793.18 122
16794.41 109
16795.63 122
16796.86 111
16798.08 103
16799.31 113
16800.53 120
16801.76 118
16802.98 112
16804.21 85
16805.43 86
16806.66 101
16807.88 102
16809.11 97
16810.33 96
16811.56 92
16812.79 84
16814.01 93
16815.24 87
16816.46 124
16817.69 116
16818.91 100
16820.14 98
16821.37 107
16822.59 97
16823.82 115
16825.04 91
16826.27 94
16827.50 107
16828.72 103
16829.95 99
16831.18 88
16832.40 102
16833.63 112
16834.86 117
16836.08 133
16837.31 109
16838.53 124
16839.76 132
16840.99 123
16842.21 122
16843.44 98
16844.67 122
16845.90 85
16847.12 87
16848.35 100
16849.58 110
16850.80 101
16852.03 106
16853.26 111
16854.48 109
16855.71 109
16856.94 131
16858.17 112
16859.39 108
16860.62 115
16861.85 115
16863.08 109
16864.30 87
16865.53 112
16866.76 128
16867.99 120
16869.21 109
16870.44 120
16871.67 111
16872.90 108
16874.13 116
16875.35 98
16876.58 113
16877.81 108
16879.04 122
16880.27 104
16881.49 114
16882.72 112
16883.95 129
16885.18 101
16886.41 92
16887.64 113
16888.86 128
16890.09 117
16891.32 115
16892.55 108
16893.78 106
16895.01 110
16896.24 101
16897.46 99
16898.69 93
16899.92 122
16901.15 127
16902.38 100
16903.61 102
16904.84 111
16906.07 108
16907.30 92
16908.53 105
16909.75 96
16910.98 107
16912.21 106
16913.44 112
16914.67 111
16915.90 111
16917.13 114
16918.36 109
16919.59 101
16920.82 99
16922.05 107
16923.28 88
16924.51 107
16925.74 94
16926.97 141
16928.20 113
16929.43 103
16930.66 110
16931.89 109
16933.12 95
16934.35 91
16935.58 92
16936.81 87
16938.04 117
16939.27 107
16940.50 115
16941.73 111
16942.96 101
16944.19 98
16945.42 125
16946.65 131
16947.88 93
16949.11 101
16950.34 114
16951.57 127
16952.80 115
16954.04 97
16955.27 83
16956.50 97
16957.73 118
16958.96 116
16960.19 104
16961.42 100
16962.65 126
16963.88 125
16965.11 101
16966.35 76
16967.58 107
16968.81 119
16970.04 112
16971.27 111
16972.50 106
16973.73 117
16974.97 100
16976.20 106
16977.43 91
16978.66 93
16979.89 113
16981.12 97
16982.36 122
16983.59 110
16984.82 99
16986.05 104
16987.28 114
16988.52 93
16989.75 86
16990.98 94
16992.21 100
16993.45 118
16994.68 137
16995.91 88
16997.14 111
16998.37 116
16999.61 90
17000.84 98
17002.07 98
17003.31 92
17004.54 90
17005.77 108
17007.00 97
17008.24 96
17009.47 86
17010.70 82
17011.93 89
17013.17 87
17014.40 82
17015.63 114
17016.87 101
17018.10 114
17019.33 105
17020.57 107
17021.80 109
17023.03 93
17024.27 88
17025.50 104
17026.73 100
17027.97 74
17029.20 100
17030.43 106
17031.67 101
17032.90 100
17034.14 101
17035.37 112
17036.60 86
17037.84 100
17039.07 85
17040.30 77
17041.54 86
17042.77 105
17044.01 110
17045.24 110
17046.47 125
17047.71 95
17048.94 103
17050.18 108
17051.41 107
17052.65 101
17053.88 76
17055.12 83
17056.35 114
17057.58 120
17058.82 94
17060.05 94
17061.29 96
17062.52 91
17063.76 91
17064.99 108
17066.23 125
17067.46 97
17068.70 120
17069.93 107
17071.17 135
17072.40 90
17073.64 90
17074.87 83
17076.11 83
17077.34 84
17078.58 81
17079.81 109
17081.05 124
17082.29 111
17083.52 84
17084.76 83
17085.99 106
17087.23 139
17088.46 120
17089.70 94
17090.94 105
17092.17 92
17093.41 109
17094.64 128
17095.88 122
17097.12 91
17098.35 92
17099.59 122
17100.82 126
17102.06 106
17103.30 132
17104.53 92
17105.77 105
17107.00 105
17108.24 97
17109.48 107
17110.71 114
17111.95 86
17113.19 93
17114.42 97
17115.66 110
17116.90 112
17118.13 102
17119.37 102
17120.61 78
17121.85 85
17123.08 96
17124.32 115
17125.56 93
17126.79 91
17128.03 101
17129.27 85
17130.50 83
17131.74 88
17132.98 119
17134.22 115
17135.45 112
17136.69 98
17137.93 106
17139.17 110
17140.40 142
17141.64 112
17142.88 101
17144.12 118
17145.36 108
17146.59 101
17147.83 93
17149.07 89
17150.31 105
17151.54 113
17152.78 98
17154.02 105
17155.26 87
17156.50 99
17157.74 98
17158.97 84
17160.21 84
17161.45 90
17162.69 90
17163.93 106
17165.17 98
17166.40 86
17167.64 106
17168.88 93
17170.12 102
17171.36 88
17172.60 78
17173.84 88
17175.08 108
17176.31 88
17177.55 116
17178.79 99
17180.03 87
17181.27 81
17182.51 111
17183.75 73
17184.99 100
17186.23 85
17187.47 108
17188.71 94
17189.94 91
17191.18 94
17192.42 84
17193.66 109
17194.90 116
17196.14 113
17197.38 80
17198.62 92
17199.86 86
17201.10 96
17202.34 103
17203.58 93
17204.82 88
17206.06 96
17207.30 95
17208.54 121
17209.78 120
17211.02 105
17212.26 97
17213.50 102
17214.74 102
17215.98 90
17217.22 109
17218.46 96
17219.70 75
17220.94 75
17222.18 104
17223.43 111
17224.67 95
17225.91 87
17227.15 93
17228.39 99
17229.63 88
17230.87 82
17232.11 100
17233.35 82
17234.59 85
17235.83 98
17237.08 83
17238.32 85
17239.56 122
17240.80 97
17242.04 98
17243.28 101
17244.52 76
17245.76 90
17247.01 113
17248.25 86
17249.49 96
17250.73 98
17251.97 90
17253.21 78
17254.46 86
17255.70 114
17256.94 92
17258.18 94
17259.42 96
17260.66 100
17261.91 113
17263.15 102
17264.39 96
17265.63 94
17266.87 101
17268.12 73
17269.36 110
17270.60 110
17271.84 123
17273.09 115
17274.33 114
17275.57 123
17276.81 104
17278.06 125
17279.30 98
17280.54 100
17281.78 92
17283.03 94
17284.27 66
17285.51 109
17286.76 100
17288.00 96
17289.24 111
17290.48 104
17291.73 104
17292.97 95
17294.21 110
17295.46 118
17296.70 107
17297.94 117
17299.19 105
17300.43 85
17301.67 112
17302.92 110
17304.16 88
17305.40 98
17306.65 73
17307.89 102
17309.14 97
17310.38 105
17311.62 98
17312.87 103
17314.11 125
17315.35 86
17316.60 85
17317.84 99
17319.09 81
17320.33 112
17321.58 107
17322.82 92
17324.06 102
17325.31 121
17326.55 87
17327.80 85
17329.04 93
17330.29 112
17331.53 91
17332.77 93
17334.02 89
17335.26 98
17336.51 100
17337.75 98
17339.00 104
17340.24 73
17341.49 95
17342.73 101
17343.98 119
17345.22 94
17346.47 97
17347.71 102
17348.96 105
17350.20 82
17351.45 92
17352.69 83
17353.94 94
17355.18 98
17356.43 68
17357.68 103
17358.92 86
17360.17 93
17361.41 86
17362.66 93
17363.90 69
17365.15 98
17366.39 88
17367.64 110
17368.89 117
17370.13 88
17371.38 99
17372.62 89
17373.87 83
17375.12 84
17376.36 97
17377.61 78
17378.85 83
17380.10 127
17381.35 104
17382.59 94
17383.84 89
17385.09 94
17386.33 110
17387.58 97
17388.83 96
17390.07 106
17391.32 95
17392.57 108
17393.81 109
17395.06 110
17396.31 98
17397.55 105
17398.80 106
17400.05 94
17401.29 85
17402.54 103
17403.79 117
17405.04 84
17406.28 81
17407.53 101
17408.78 110
17410.02 96
17411.27 98
17412.52 88
17413.77 97
17415.01 92
17416.26 107
17417.51 107
17418.76 98
17420.00 88
17421.25 94
17422.50 105
17423.75 88
17425.00 87
17426.24 84
17427.49 86
17428.74 77
17429.99 65
17431.24 69
17432.48 92
17433.73 92
17434.98 107
17436.23 104
17437.48 88
17438.73 116
17439.97 119
17441.22 114
17442.47 76
17443.72 73
17444.97 121
17446.22 135
17447.47 89
17448.71 84
17449.96 100
17451.21 88
17452.46 98
17453.71 95
17454.96 80
17456.21 98
17457.46 94
17458.71 103
17459.95 76
17461.20 109
17462.45 128
17463.70 101
17464.95 110
17466.20 106
17467.45 77
17468.70 70
17469.95 86
17471.20 92
17472.45 92
17473.70 95
17474.95 89
17476.20 104
17477.45 109
17478.70 119
17479.95 122
17481.20 77
17482.45 77
17483.70 89
17484.95 117
17486.20 96
17487.45 74
17488.70 83
17489.95 116
17491.20 100
17492.45 96
17493.70 116
17494.95 91
17496.20 85
17497.45 102
17498.70 110
17499.95 98
17501.20 103
17502.45 96
17503.70 124
17504.95 110
17506.20 96
17507.46 121
17508.71 99
17509.96 71
17511.21 72
17512.46 92
17513.71 89
17514.96 78
17516.21 78
17517.46 102
17518.71 107
17519.97 79
17521.22 104
17522.47 117
17523.72 103
17524.97 84
17526.22 89
17527.47 80
17528.73 97
17529.98 118
17531.23 103
17532.48 103
17533.73 91
17534.99 85
17536.24 108
17537.49 132
17538.74 110
17539.99 83
17541.25 97
17542.50 74
17543.75 74
17545.00 60
17546.25 89
17547.51 112
17548.76 89
17550.01 101
17551.26 91
17552.52 106
17553.77 95
17555.02 92
17556.27 98
17557.53 85
17558.78 111
17560.03 108
17561.28 78
17562.54 94
17563.79 107
17565.04 79
17566.30 92
17567.55 93
17568.80 92
17570.05 72
17571.31 95
17572.56 114
17573.81 110
17575.07 105
17576.32 121
17577.57 135
17578.83 130
17580.08 112
17581.33 101
17582.59 96
17583.84 74
17585.10 71
17586.35 88
17587.60 95
17588.86 97
17590.11 97
17591.36 93
17592.62 103
17593.87 81
17595.13 115
17596.38 81
17597.63 80
17598.89 104
17600.14 83
17601.40 111
17602.65 95
17603.90 87
17605.16 81
17606.41 113
17607.67 108
17608.92 92
17610.18 84
17611.43 85
17612.69 88
17613.94 103
17615.20 105
17616.45 93
17617.71 92
17618.96 96
17620.21 90
17621.47 101
17622.72 90
17623.98 123
17625.23 123
17626.49 87
17627.75 87
17629.00 82
17630.26 92
17631.51 83
17632.77 97
17634.02 92
17635.28 120
17636.53 113
17637.79 111
17639.04 75
17640.30 87
17641.55 98
17642.81 83
17644.07 86
17645.32 123
17646.58 116
17647.83 90
17649.09 89
17650.35 73
17651.60 77
17652.86 98
17654.11 117
17655.37 112
17656.63 112
17657.88 102
17659.14 97
17660.39 117
17661.65 93
17662.91 94
17664.16 89
17665.42 104
17666.68 105
17667.93 99
17669.19 105
17670.45 104
17671.70 118
17672.96 93
17674.22 89
17675.47 121
17676.73 124
17677.99 89
17679.24 87
17680.50 70
17681.76 89
17683.02 75
17684.27 100
17685.53 102
17686.79 85
17688.05 100
17689.30 114
17690.56 98
17691.82 92
17693.07 99
17694.33 68
17695.59 103
17696.85 85
17698.11 114
17699.36 94
17700.62 106
17701.88 112
17703.14 86
17704.39 83
17705.65 78
17706.91 75
17708.17 93
17709.43 86
17710.68 104
17711.94 92
17713.20 93
17714.46 93
17715.72 87
17716.98 95
17718.23 104
17719.49 67
17720.75 68
17722.01 77
17723.27 98
17724.53 96
17725.79 90
17727.04 108
17728.30 111
17729.56 109
17730.82 82
17732.08 78
17733.34 86
17734.60 90
17735.86 90
17737.12 66
17738.37 107
17739.63 89
17740.89 93
17742.15 86
17743.41 102
17744.67 111
17745.93 80
17747.19 91
17748.45 108
17749.71 102
17750.97 106
17752.23 96
17753.49 106
17754.75 90
17756.01 105
17757.27 89
17758.53 85
17759.79 87
17761.05 101
17762.31 116
17763.57 97
17764.83 100
17766.09 105
17767.35 100
17768.61 94
17769.87 86
17771.13 65
17772.39 67
17773.65 77
17774.91 80
17776.17 107
17777.43 79
17778.69 86
17779.95 95
17781.21 93
17782.47 102
17783.73 108
17784.99 111
17786.25 87
17787.51 86
17788.78 91
17790.04 79
17791.30 99
17792.56 124
17793.82 103
17795.08 99
17796.34 109
17797.60 107
17798.86 75
17800.13 96
17801.39 91
17802.65 89
17803.91 101
17805.17 120
17806.43 116
17807.69 76
17808.96 86
17810.22 78
17811.48 134
17812.74 93
17814.00 88
17815.26 91
17816.53 108
17817.79 94
17819.05 80
17820.31 99
17821.57 98
17822.84 79
17824.10 74
17825.36 106
17826.62 106
17827.89 74
17829.15 85
17830.41 93
17831.67 111
17832.93 100
17834.20 81
17835.46 103
17836.72 101
17837.99 73
17839.25 102
17840.51 95
17841.77 76
17843.04 93
17844.30 93
17845.56 94
17846.82 88
17848.09 76
17849.35 108
17850.61 101
17851.88 76
17853.14 94
17854.40 87
17855.67 119
17856.93 86
17858.19 96
17859.46 105
17860.72 92
17861.98 86
17863.25 88
17864.51 74
17865.77 83
17867.04 80
17868.30 87
17869.57 76
17870.83 86
17872.09 85
17873.36 98
17874.62 89
17875.89 81
17877.15 72
17878.41 95
17879.68 71
17880.94 75
17882.21 87
17883.47 84
17884.73 83
17886.00 117
17887.26 98
17888.53 92
17889.79 87
17891.06 91
17892.32 80
17893.59 58
17894.85 67
17896.12 54
17897.38 84
17898.65 67
17899.91 82
17901.17 96
17902.44 114
17903.70 87
17904.97 111
17906.23 104
17907.50 84
17908.77 96
17910.03 77
17911.30 95
17912.56 95
17913.83 72
17915.09 80
17916.36 59
17917.62 83
17918.89 69
17920.15 71
17921.42 88
17922.68 94
17923.95 88
17925.22 103
17926.48 103
17927.75 96
17929.01 103
17930.28 68
17931.55 82
17932.81 106
17934.08 100
17935.34 103
17936.61 117
17937.88 96
17939.14 79
17940.41 107
17941.68 97
17942.94 70
17944.21 93
17945.47 90
17946.74 105
17948.01 101
17949.27 100
17950.54 90
17951.81 77
17953.07 97
17954.34 84
17955.61 85
17956.87 96
17958.14 79
17959.41 88
17960.68 116
17961.94 89
17963.21 100
17964.48 87
17965.74 78
17967.01 74
17968.28 91
17969.55 86
17970.81 100
17972.08 96
17973.35 89
17974.62 105
17975.88 108
17977.15 108
17978.42 91
17979.69 77
17980.95 102
17982.22 99
17983.49 98
17984.76 98
17986.03 76
17987.29 81
17988.56 75
17989.83 82
17991.10 89
17992.37 78
17993.63 87
17994.90 92
17996.17 112
17997.44 87
17998.71 81
17999.98 97
18001.24 102
18002.51 90
18003.78 105
18005.05 89
18006.32 91
18007.59 97
18008.86 87
18010.12 82
18011.39 94
18012.66 105
18013.93 74
18015.20 95
18016.47 89
18017.74 83
18019.01 99
18020.28 80
18021.54 91
18022.81 88
18024.08 81
18025.35 96
18026.62 100
18027.89 106
18029.16 95
18030.43 76
18031.70 97
18032.97 87
18034.24 85
18035.51 87
18036.78 85
18038.05 99
18039.32 76
18040.59 79
18041.86 80
18043.13 92
18044.40 94
18045.67 103
18046.94 83
18048.21 99
18049.48 112
18050.75 88
18052.02 83
18053.29 106
18054.56 104
18055.83 61
18057.10 88
18058.37 91
18059.64 92
18060.91 75
18062.18 91
18063.45 92
18064.72 76
18065.99 92
18067.26 83
18068.54 91
18069.81 93
18071.08 77
18072.35 86
18073.62 83
18074.89 79
18076.16 95
18077.43 95
18078.70 103
18079.97 93
18081.25 78
18082.52 95
18083.79 70
18085.06 78
18086.33 91
18087.60 96
18088.87 98
18090.15 78
18091.42 67
18092.69 85
18093.96 83
18095.23 95
18096.50 95
18097.78 93
18099.05 111
18100.32 106
18101.59 102
18102.86 92
18104.14 87
18105.41 85
18106.68 107
18107.95 76
18109.23 106
18110.50 98
18111.77 88
18113.04 104
18114.31 114
18115.59 97
18116.86 86
18118.13 78
18119.40 84
18120.68 97
18121.95 96
18123.22 112
18124.50 79
18125.77 95
18127.04 92
18128.31 82
18129.59 96
18130.86 74
18132.13 88
18133.41 104
18134.68 92
18135.95 122
18137.23 85
18138.50 85
18139.77 112
18141.05 91
18142.32 90
18143.59 109
18144.87 91
18146.14 90
18147.41 93
18148.69 114
18149.96 117
18151.23 81
18152.51 99
18153.78 104
18155.06 96
18156.33 77
18157.60 106
18158.88 114
18160.15 123
18161.43 101
18162.70 76
18163.97 82
18165.25 94
18166.52 96
18167.80 106
18169.07 77
18170.35 87
18171.62 70
18172.90 90
18174.17 92
18175.44 75
18176.72 74
18177.99 108
18179.27 87
18180.54 80
18181.82 97
18183.09 81
18184.37 77
18185.64 88
18186.92 96
18188.19 96
18189.47 84
18190.74 115
18192.02 94
18193.29 104
18194.57 90
18195.84 101
18197.12 84
18198.39 84
18199.67 102
18200.95 83
18202.22 84
18203.50 71
18204.77 77
18206.05 106
18207.32 75
18208.60 95
18209.88 78
18211.15 79
18212.43 109
18213.70 90
18214.98 87
18216.26 95
18217.53 93
18218.81 113
18220.08 102
18221.36 90
18222.64 86
18223.91 94
18225.19 97
18226.47 94
18227.74 94
18229.02 98
18230.29 91
18231.57 82
18232.85 87
18234.12 122
18235.40 104
18236.68 120
18237.95 88
18239.23 111
18240.51 73
18241.79 80
18243.06 77
18244.34 94
18245.62 87
18246.89 84
18248.17 96
18249.45 87
18250.73 100
18252.00 78
18253.28 90
18254.56 93
18255.83 91
18257.11 80
18258.39 76
18259.67 58
18260.94 78
18262.22 89
18263.50 80
18264.78 90
18266.06 102
18267.33 89
18268.61 82
18269.89 75
18271.17 78
18272.45 98
18273.72 85
18275.00 95
18276.28 68
18277.56 84
18278.84 78
18280.11 62
18281.39 83
18282.67 72
18283.95 71
18285.23 81
18286.51 91
18287.78 75
18289.06 78
18290.34 81
18291.62 77
18292.90 82
18294.18 102
18295.46 93
18296.74 89
18298.01 85
18299.29 83
18300.57 93
18301.85 98
18303.13 92
18304.41 82
18305.69 63
18306.97 77
18308.25 82
18309.53 89
18310.81 97
18312.09 79
18313.37 72
18314.64 76
18315.92 95
18317.20 75
18318.48 90
18319.76 95
18321.04 58
18322.32 84
18323.60 124
18324.88 105
18326.16 116
18327.44 122
18328.72 105
18330.00 98
18331.28 70
18332.56 57
18333.84 80
18335.12 95
18336.40 82
18337.68 76
18338.96 73
18340.24 100
18341.52 134
18342.80 75
18344.09 71
18345.37 72
18346.65 80
18347.93 80
18349.21 73
18350.49 91
18351.77 99
18353.05 88
18354.33 82
18355.61 79
18356.89 97
18358.17 100
18359.46 89
18360.74 107
18362.02 83
18363.30 87
18364.58 83
18365.86 101
18367.14 99
18368.42 78
18369.71 76
18370.99 76
18372.27 80
18373.55 82
18374.83 78
18376.11 73
18377.39 87
18378.68 70
18379.96 85
18381.24 95
18382.52 86
18383.80 81
18385.09 68
18386.37 70
18387.65 79
18388.93 67
18390.21 91
18391.50 91
18392.78 77
18394.06 94
18395.34 116
18396.63 92
18397.91 93
18399.19 98
18400.47 105
18401.76 90
18403.04 87
18404.32 98
18405.60 81
18406.89 97
18408.17 69
18409.45 78
18410.73 85
18412.02 90
18413.30 100
18414.58 91
18415.87 69
18417.15 67
18418.43 102
18419.72 84
18421.00 104
18422.28 88
18423.57 88
18424.85 99
18426.13 80
18427.42 96
18428.70 92
18429.98 95
18431.27 95
18432.55 86
18433.83 101
18435.12 82
18436.40 93
18437.68 80
18438.97 99
18440.25 95
18441.54 82
18442.82 84
18444.10 73
18445.39 74
18446.67 78
18447.96 79
18449.24 83
18450.53 88
18451.81 96
18453.09 83
18454.38 79
18455.66 70
18456.95 69
18458.23 72
18459.52 88
18460.80 73
18462.09 76
18463.37 81
18464.65 76
18465.94 84
18467.22 66
18468.51 83
18469.79 87
18471.08 89
18472.36 70
18473.65 101
18474.93 91
18476.22 79
18477.50 90
18478.79 85
18480.08 88
18481.36 74
18482.65 75
18483.93 84
18485.22 82
18486.50 110
18487.79 82
18489.07 93
18490.36 89
18491.64 111
18492.93 84
18494.22 89
18495.50 85
18496.79 81
18498.07 89
18499.36 83
18500.65 104
18501.93 101
18503.22 88
18504.50 76
18505.79 74
18507.08 86
18508.36 90
18509.65 85
18510.94 96
18512.22 87
18513.51 83
18514.80 74
18516.08 86
18517.37 67
18518.65 71
18519.94 80
18521.23 91
18522.51 76
18523.80 86
18525.09 76
18526.38 65
18527.66 87
18528.95 71
18530.24 81
18531.52 82
18532.81 77
18534.10 74
18535.39 64
18536.67 88
18537.96 66
18539.25 90
18540.53 102
18541.82 92
18543.11 89
18544.40 74
18545.68 79
18546.97 85
18548.26 74
18549.55 94
18550.84 105
18552.12 97
18553.41 89
18554.70 72
18555.99 86
18557.27 103
18558.56 88
18559.85 77
18561.14 80
18562.43 78
18563.72 70
18565.00 81
18566.29 87
18567.58 99
18568.87 83
18570.16 81
18571.45 86
18572.73 89
18574.02 95
18575.31 107
18576.60 93
18577.89 99
18579.18 91
18580.47 95
18581.75 91
18583.04 95
18584.33 91
18585.62 60
18586.91 79
18588.20 89
18589.49 85
18590.78 93
18592.07 89
18593.36 92
18594.65 97
18595.93 81
18597.22 90
18598.51 92
18599.80 80
18601.09 70
18602.38 63
18603.67 75
18604.96 91
18606.25 85
18607.54 105
18608.83 92
18610.12 75
18611.41 77
18612.70 113
18613.99 71
18615.28 69
18616.57 90
18617.86 112
18619.15 90
18620.44 69
18621.73 85
18623.02 101
18624.31 87
18625.60 87
18626.89 84
18628.18 93
18629.47 77
18630.76 88
18632.05 80
18633.34 92
18634.64 82
18635.93 108
18637.22 86
18638.51 85
18639.80 64
18641.09 88
18642.38 84
18643.67 88
18644.96 99
18646.25 79
18647.54 95
18648.84 64
18650.13 72
18651.42 87
18652.71 90
18654.00 93
18655.29 92
18656.58 81
18657.88 80
18659.17 90
18660.46 69
18661.75 74
18663.04 95
18664.33 80
18665.63 103
18666.92 76
18668.21 88
18669.50 69
18670.79 98
18672.08 83
18673.38 66
18674.67 77
18675.96 97
18677.25 94
18678.55 79
18679.84 99
18681.13 97
18682.42 89
18683.71 97
18685.01 59
18686.30 60
18687.59 100
18688.88 78
18690.18 85
18691.47 77
18692.76 77
18694.06 77
18695.35 81
18696.64 81
18697.93 96
18699.23 73
18700.52 96
18701.81 83
18703.11 88
18704.40 95
18705.69 82
18706.99 86
18708.28 91
18709.57 105
18710.86 100
18712.16 84
18713.45 78
18714.75 96
18716.04 73
18717.33 77
18718.63 74
18719.92 117
18721.21 83
18722.51 73
18723.80 88
18725.09 68
18726.39 79
18727.68 76
18728.98 68
18730.27 99
18731.56 84
18732.86 77
18734.15 94
18735.45 85
18736.74 85
18738.04 91
18739.33 87
18740.62 81
18741.92 79
18743.21 70
18744.51 107
18745.80 74
18747.10 80
18748.39 77
18749.69 83
18750.98 67
18752.27 72
18753.57 64
18754.86 60
18756.16 75
18757.45 83
18758.75 80
18760.04 63
18761.34 77
18762.63 64
18763.93 99
18765.23 78
18766.52 94
18767.82 72
18769.11 67
18770.41 80
18771.70 86
18773.00 87
18774.29 71
18775.59 79
18776.88 69
18778.18 87
18779.48 60
18780.77 66
18782.07 77
18783.36 93
18784.66 98
18785.95 66
18787.25 76
18788.55 67
18789.84 60
18791.14 80
18792.43 75
18793.73 60
18795.03 94
18796.32 90
18797.62 79
18798.92 75
18800.21 73
18801.51 89
18802.81 79
18804.10 96
18805.40 85
18806.70 82
18807.99 85
18809.29 75
18810.59 78
18811.88 73
18813.18 74
18814.48 73
18815.77 81
18817.07 79
18818.37 75
18819.66 99
18820.96 103
18822.26 91
18823.56 90
18824.85 86
18826.15 88
18827.45 95
18828.75 85
18830.04 80
18831.34 69
18832.64 70
18833.94 58
18835.23 90
18836.53 59
18837.83 68
18839.13 89
18840.42 79
18841.72 100
18843.02 99
18844.32 95
18845.62 76
18846.91 69
18848.21 77
18849.51 78
18850.81 77
18852.11 78
18853.40 78
18854.70 75
18856.00 84
18857.30 84
18858.60 84
18859.90 98
18861.20 86
18862.49 83
18863.79 80
18865.09 83
18866.39 92
18867.69 72
18868.99 82
18870.29 79
18871.59 88
18872.88 78
18874.18 71
18875.48 66
18876.78 83
18878.08 61
18879.38 83
18880.68 83
18881.98 84
18883.28 72
18884.58 65
18885.88 80
18887.18 89
18888.47 106
18889.77 88
18891.07 79
18892.37 74
18893.67 76
18894.97 85
18896.27 84
18897.57 99
18898.87 102
18900.17 87
18901.47 80
18902.77 77
18904.07 73
18905.37 84
18906.67 81
18907.97 74
18909.27 87
18910.57 100
18911.87 89
18913.17 91
18914.47 69
18915.77 69
18917.07 94
18918.38 89
18919.68 81
18920.98 73
18922.28 103
18923.58 91
18924.88 81
18926.18 69
18927.48 93
18928.78 84
18930.08 88
18931.38 82
18932.68 70
18933.98 86
18935.29 71
18936.59 96
18937.89 71
18939.19 82
18940.49 94
18941.79 85
18943.09 66
18944.39 71
18945.70 95
18947.00 95
18948.30 78
18949.60 67
18950.90 66
18952.20 59
18953.51 71
18954.81 63
18956.11 93
18957.41 70
18958.71 74
18960.02 81
18961.32 74
18962.62 63
18963.92 73
18965.22 87
18966.53 82
18967.83 80
18969.13 75
18970.43 65
18971.73 67
18973.04 75
18974.34 92
18975.64 85
18976.94 73
18978.25 79
18979.55 80
18980.85 65
18982.16 69
18983.46 72
18984.76 69
18986.06 66
18987.37 64
18988.67 89
18989.97 60
18991.28 81
18992.58 87
18993.88 86
18995.18 69
18996.49 59
18997.79 57
18999.09 67
19000.40 67
19001.70 75
19003.00 73
19004.31 68
19005.61 73
19006.92 80
19008.22 100
19009.52 68
19010.83 78
19012.13 69
19013.43 92
19014.74 72
19016.04 57
19017.35 82
19018.65 73
19019.95 70
19021.26 63
19022.56 86
19023.87 60
19025.17 71
19026.47 65
19027.78 70
19029.08 122
19030.39 91
19031.69 96
19033.00 86
19034.30 93
19035.61 82
19036.91 71
19038.21 68
19039.52 73
19040.82 55
19042.13 65
19043.43 81
19044.74 69
19046.04 72
19047.35 71
19048.65 82
19049.96 86
19051.26 55
19052.57 62
19053.87 54
19055.18 59
19056.48 83
19057.79 79
19059.09 82
19060.40 90
19061.71 69
19063.01 80
19064.32 57
19065.62 65
19066.93 84
19068.23 67
19069.54 74
19070.85 68
19072.15 77
19073.46 89
19074.76 91
19076.07 82
19077.37 65
19078.68 66
19079.99 68
19081.29 79
19082.60 94
19083.91 68
19085.21 79
19086.52 71
19087.82 87
19089.13 79
19090.44 72
19091.74 69
19093.05 79
19094.36 83
19095.66 85
19096.97 87
19098.28 69
19099.58 67
19100.89 66
19102.20 78
19103.50 77
19104.81 72
19106.12 87
19107.42 62
19108.73 94
19110.04 64
19111.35 76
19112.65 79
19113.96 68
19115.27 59
19116.58 82
19117.88 93
19119.19 90
19120.50 84
19121.81 64
19123.11 76
19124.42 84
19125.73 83
19127.04 71
19128.34 59
19129.65 71
19130.96 74
19132.27 67
19133.57 63
19134.88 84
19136.19 88
19137.50 79
19138.81 70
19140.12 70
19141.42 86
19142.73 92
19144.04 69
19145.35 72
19146.66 77
19147.97 78
19149.27 82
19150.58 78
19151.89 73
19153.20 86
19154.51 70
19155.82 83
19157.13 53
19158.43 48
19159.74 66
19161.05 102
19162.36 107
19163.67 79
19164.98 112
19166.29 83
19167.60 81
19168.91 72
19170.22 65
19171.52 87
19172.83 105
19174.14 75
19175.45 70
19176.76 69
19178.07 76
19179.38 60
19180.69 84
19182.00 65
19183.31 56
19184.62 73
19185.93 73
19187.24 72
19188.55 46
19189.86 78
19191.17 88
19192.48 83
19193.79 96
19195.10 68
19196.41 68
19197.72 67
19199.03 89
19200.34 88
19201.65 92
19202.96 59
19204.27 83
19205.58 88
19206.89 65
19208.20 60
19209.51 62
19210.82 93
19212.13 111
19213.44 104
19214.75 87
19216.06 106
19217.38 69
19218.69 83
19220.00 76
19221.31 88
19222.62 90
19223.93 94
19225.24 76
19226.55 58
19227.86 63
19229.17 58
19230.49 51
19231.80 85
19233.11 82
19234.42 95
19235.73 70
19237.04 65
19238.35 79
19239.67 57
19240.98 86
19242.29 123
19243.60 102
19244.91 71
19246.22 89
19247.54 62
19248.85 73
19250.16 83
19251.47 75
19252.78 71
19254.10 68
19255.41 76
19256.72 66
19258.03 81
19259.34 64
19260.66 75
19261.97 82
19263.28 88
19264.59 75
19265.91 73
19267.22 82
19268.53 89
19269.84 78
19271.16 74
19272.47 84
19273.78 71
19275.10 65
19276.41 75
19277.72 87
19279.03 81
19280.35 86
19281.66 75
19282.97 58
19284.29 76
19285.60 90
19286.91 98
19288.23 100
19289.54 75
19290.85 65
19292.17 74
19293.48 87
19294.79 76
19296.11 73
19297.42 96
19298.73 87
19300.05 88
19301.36 57
19302.67 67
19303.99 68
19305.30 64
19306.62 59
19307.93 78
19309.24 72
19310.56 71
19311.87 64
19313.19 62
19314.50 64
19315.81 78
19317.13 84
19318.44 72
19319.76 65
19321.07 84
19322.39 79
19323.70 72
19325.01 56
19326.33 63
19327.64 64
19328.96 75
19330.27 82
19331.59 65
19332.90 80
19334.22 75
19335.53 72
19336.85 65
19338.16 57
19339.48 64
19340.79 73
19342.11 82
19343.42 75
19344.74 66
19346.05 66
19347.37 55
19348.68 86
19350.00 77
19351.31 74
19352.63 80
19353.94 73
19355.26 89
19356.58 80
19357.89 89
19359.21 88
19360.52 91
19361.84 72
19363.15 92
19364.47 75
19365.79 70
19367.10 79
19368.42 58
19369.73 61
19371.05 67
19372.37 84
19373.68 76
19375.00 92
19376.31 90
19377.63 68
19378.95 82
19380.26 84
19381.58 61
19382.90 68
19384.21 64
19385.53 82
19386.85 83
19388.16 66
19389.48 73
19390.80 57
19392.11 92
19393.43 83
19394.75 68
19396.06 72
19397.38 55
19398.70 70
19400.01 107
19401.33 77
19402.65 71
19403.97 61
19405.28 70
19406.60 76
19407.92 62
19409.23 63
19410.55 66
19411.87 70
19413.19 96
19414.50 70
19415.82 67
19417.14 68
19418.46 66
19419.77 73
19421.09 76
19422.41 82
19423.73 64
19425.05 81
19426.36 84
19427.68 84
19429.00 77
19430.32 94
19431.64 78
19432.95 77
19434.27 84
19435.59 67
19436.91 83
19438.23 69
19439.55 87
19440.86 78
19442.18 86
19443.50 65
19444.82 71
19446.14 90
19447.46 68
19448.78 73
19450.09 80
19451.41 84
19452.73 73
19454.05 69
19455.37 67
19456.69 70
19458.01 72
19459.33 80
19460.65 75
19461.97 69
19463.28 81
19464.60 79
19465.92 59
19467.24 64
19468.56 76
19469.88 74
19471.20 69
19472.52 65
19473.84 78
19475.16 81
19476.48 69
19477.80 62
19479.12 59
19480.44 60
19481.76 78
19483.08 72
19484.40 87
19485.72 71
19487.04 94
19488.36 93
19489.68 91
19491.00 62
19492.32 80
19493.64 89
19494.96 69
19496.28 73
19497.60 48
19498.92 81
19500.24 58
19501.56 71
19502.88 67
19504.20 77
19505.52 74
19506.84 49
19508.16 73
19509.49 64
19510.81 72
19512.13 71
19513.45 65
19514.77 81
19516.09 54
19517.41 72
19518.73 77
19520.05 72
19521.37 77
19522.70 69
19524.02 71
19525.34 75
19526.66 86
19527.98 78
19529.30 77
19530.62 47
19531.95 84
19533.27 88
19534.59 64
19535.91 68
19537.23 85
19538.55 74
19539.88 63
19541.20 72
19542.52 58
19543.84 75
19545.16 60
19546.49 70
19547.81 69
19549.13 82
19550.45 55
19551.77 80
19553.10 73
19554.42 61
19555.74 59
19557.06 63
19558.39 91
19559.71 67
19561.03 68
19562.35 53
19563.68 83
19565.00 90
19566.32 77
19567.64 67
19568.97 73
19570.29 62
19571.61 78
19572.94 98
19574.26 87
19575.58 72
19576.90 65
19578.23 61
19579.55 68
19580.87 75
19582.20 101
19583.52 78
19584.84 85
19586.17 99
19587.49 78
19588.81 57
19590.14 56
19591.46 85
19592.78 80
19594.11 64
19595.43 78
19596.76 85
19598.08 62
19599.40 53
19600.73 71
19602.05 94
19603.37 62
19604.70 64
19606.02 64
19607.35 68
19608.67 79
19610.00 83
19611.32 67
19612.64 66
19613.97 83
19615.29 76
19616.62 65
19617.94 71
19619.27 79
19620.59 65
19621.92 79
19623.24 70
19624.56 89
19625.89 80
19627.21 57
19628.54 48
19629.86 66
19631.19 85
19632.51 76
19633.84 79
19635.16 84
19636.49 68
19637.81 79
19639.14 68
19640.46 68
19641.79 74
19643.11 85
19644.44 96
19645.77 80
19647.09 76
19648.42 84
19649.74 64
19651.07 58
19652.39 82
19653.72 67
19655.04 99
19656.37 77
19657.70 57
19659.02 56
19660.35 64
19661.67 93
19663.00 74
19664.33 59
19665.65 50
19666.98 61
19668.30 62
19669.63 80
19670.96 58
19672.28 68
19673.61 78
19674.94 97
19676.26 71
19677.59 53
19678.92 61
19680.24 84
19681.57 101
19682.90 73
19684.22 58
19685.55 79
19686.88 83
19688.20 76
19689.53 64
19690.86 66
19692.18 67
19693.51 75
19694.84 65
19696.16 81
19697.49 64
19698.82 57
19700.15 67
19701.47 56
19702.80 55
19704.13 72
19705.46 75
19706.78 85
19708.11 84
19709.44 78
19710.77 72
19712.09 68
19713.42 58
19714.75 57
19716.08 67
19717.40 50
19718.73 56
19720.06 49
19721.39 64
19722.72 58
19724.04 53
19725.37 59
19726.70 56
19728.03 65
19729.36 64
19730.68 74
19732.01 46
19733.34 80
19734.67 73
19736.00 74
19737.33 84
19738.66 76
19739.98 78
19741.31 83
19742.64 74
19743.97 71
19745.30 70
19746.63 67
19747.96 69
19749.29 77
19750.61 72
19751.94 68
19753.27 73
19754.60 58
19755.93 69
19757.26 77
19758.59 71
19759.92 69
19761.25 71
19762.58 80
19763.91 69
19765.24 54
19766.57 65
19767.89 81
19769.22 57
19770.55 58
19771.88 52
19773.21 78
19774.54 85
19775.87 79
19777.20 61
19778.53 87
19779.86 75
19781.19 71
19782.52 70
19783.85 54
19785.18 70
19786.51 65
19787.84 69
19789.17 75
19790.50 76
19791.83 60
19793.16 58
19794.49 37
19795.83 58
19797.16 73
19798.49 69
19799.82 93
19801.15 65
19802.48 73
19803.81 71
19805.14 56
19806.47 85
19807.80 62
19809.13 64
19810.46 73
19811.79 77
19813.13 58
19814.46 48
19815.79 71
19817.12 72
19818.45 86
19819.78 58
19821.11 62
19822.44 59
19823.78 74
19825.11 93
19826.44 80
19827.77 81
19829.10 80
19830.43 69
19831.77 65
19833.10 76
19834.43 82
19835.76 77
19837.09 56
19838.42 60
19839.76 85
19841.09 74
19842.42 81
19843.75 59
19845.08 76
19846.42 79
19847.75 77
19849.08 64
19850.41 71
19851.75 88
19853.08 84
19854.41 56
19855.74 66
19857.08 75
19858.41 60
19859.74 75
19861.07 56
19862.41 58
19863.74 61
19865.07 63
19866.41 77
19867.74 62
19869.07 69
19870.40 76
19871.74 88
19873.07 83
19874.40 55
19875.74 73
19877.07 62
19878.40 72
19879.74 76
19881.07 104
19882.40 66
19883.74 69
19885.07 73
19886.40 85
19887.74 78
19889.07 67
19890.40 71
19891.74 82
19893.07 64
19894.41 41
19895.74 64
19897.07 79
19898.41 87
19899.74 69
19901.08 66
19902.41 66
19903.74 55
19905.08 56
19906.41 72
19907.75 79
19909.08 69
19910.41 73
19911.75 65
19913.08 71
19914.42 70
19915.75 87
19917.09 79
19918.42 87
19919.76 83
19921.09 92
19922.43 109
19923.76 68
19925.10 76
19926.43 66
19927.77 45
19929.10 84
19930.44 78
19931.77 75
19933.11 76
19934.44 68
19935.78 69
19937.11 72
19938.45 82
19939.78 68
19941.12 85
19942.45 69
19943.79 86
19945.12 104
19946.46 69
19947.79 53
19949.13 57
19950.47 64
19951.80 72
19953.14 66
19954.47 65
19955.81 65
19957.15 65
19958.48 77
19959.82 67
19961.15 61
19962.49 64
19963.83 51
19965.16 67
19966.50 78
19967.83 85
19969.17 70
19970.51 81
19971.84 70
19973.18 66
19974.52 59
19975.85 65
19977.19 89
19978.53 82
19979.86 87
19981.20 78
19982.54 77
19983.87 75
19985.21 85
19986.55 89
19987.88 91
19989.22 65
19990.56 70
19991.89 60
19993.23 74
19994.57 73
19995.91 71
19997.24 89
19998.58 101
19999.92 72
20001.26 71
20002.59 72
20003.93 76
20005.27 79
20006.61 63
20007.94 52
20009.28 83
20010.62 91
20011.96 84
20013.29 61
20014.63 76
20015.97 78
20017.31 93
20018.65 86
20019.98 69
20021.32 70
20022.66 79
20024.00 52
20025.34 57
20026.67 69
20028.01 63
20029.35 63
20030.69 73
20032.03 63
20033.37 86
20034.71 94
20036.04 74
20037.38 88
20038.72 61
20040.06 72
20041.40 82
20042.74 77
20044.08 65
20045.42 80
20046.75 88
20048.09 79
20049.43 65
20050.77 74
20052.11 47
20053.45 55
20054.79 75
20056.13 69
20057.47 68
20058.81 61
20060.15 76
20061.49 77
20062.82 85
20064.16 70
20065.50 59
20066.84 71
20068.18 71
20069.52 71
20070.86 81
20072.20 91
20073.54 74
20074.88 68
20076.22 67
20077.56 58
20078.90 78
20080.24 62
20081.58 81
20082.92 82
20084.26 53
20085.60 78
20086.94 72
20088.28 88
20089.62 84
20090.96 45
20092.30 51
20093.64 65
20094.99 87
20096.33 69
20097.67 49
20099.01 57
20100.35 49
20101.69 90
20103.03 60
20104.37 64
20105.71 60
20107.05 69
20108.39 78
20109.73 69
20111.08 76
20112.42 61
20113.76 62
20115.10 72
20116.44 76
20117.78 50
20119.12 55
20120.46 71
20121.81 57
20123.15 53
20124.49 58
20125.83 87
20127.17 66
20128.51 55
20129.86 61
20131.20 75
20132.54 83
20133.88 70
20135.22 68
20136.56 65
20137.91 69
20139.25 76
