# Supplementary material for: MALDI-TOF MS typing enables the classification of brewing yeasts of the genus Saccharomyces to major beer styles
Source: PLoS One. 2017 Aug 9;12(8):e0181694. doi: 10.1371/journal.pone.0181694 (PMC5549903; doi:10.1371/journal.pone.0181694)
Supplement: S12 File — The directory includes 90 raw files and was zipped to “.zip”; the folder has three strains with 30 spectra per strain; S1 Text explains the raw files with an example and Table 1 represents the yeast strains used within the experiment. (ZIP) [file pone.0181694.s015.zip › 34-36/30624-PI105-Dias-Dias-Dias-YPG-18h-E-E_2015-08-07__0_F8_1.dat]

2000.64 2663
2001.06 2709
2001.49 2899
2001.91 3054
2002.33 2859
2002.75 2995
2003.17 2889
2003.60 2909
2004.02 2615
2004.44 2682
2004.86 2888
2005.28 2858
2005.70 2843
2006.13 2872
2006.55 2896
2006.97 2701
2007.39 2580
2007.82 2691
2008.24 2552
2008.66 2775
2009.08 2849
2009.51 2878
2009.93 2616
2010.35 2713
2010.77 2661
2011.20 2362
2011.62 2458
2012.04 2722
2012.46 2812
2012.89 2693
2013.31 2686
2013.73 2394
2014.15 2497
2014.58 2748
2015.00 2787
2015.42 2668
2015.85 2701
2016.27 2810
2016.69 2735
2017.12 2697
2017.54 2664
2017.96 2933
2018.39 2821
2018.81 2938
2019.23 2776
2019.66 2630
2020.08 3015
2020.50 3039
2020.93 2940
2021.35 3019
2021.78 3053
2022.20 3053
2022.62 2976
2023.05 3042
2023.47 2965
2023.89 2891
2024.32 3053
2024.74 2928
2025.17 2819
2025.59 2744
2026.01 2675
2026.44 2686
2026.86 2592
2027.29 2601
2027.71 2703
2028.14 2676
2028.56 2650
2028.99 2582
2029.41 2609
2029.83 2454
2030.26 2471
2030.68 2595
2031.11 2418
2031.53 2402
2031.96 2841
2032.38 2698
2032.81 2402
2033.23 2436
2033.66 2564
2034.08 2500
2034.51 2635
2034.93 2678
2035.36 2658
2035.78 2653
2036.21 2697
2036.63 2883
2037.06 2874
2037.48 2753
2037.91 2879
2038.33 2664
2038.76 2830
2039.19 3096
2039.61 2747
2040.04 2801
2040.46 2916
2040.89 2734
2041.31 2796
2041.74 2901
2042.17 2911
2042.59 2821
2043.02 2753
2043.44 2847
2043.87 2872
2044.30 2584
2044.72 3015
2045.15 2804
2045.57 2756
2046.00 2807
2046.43 2689
2046.85 2876
2047.28 2801
2047.71 2686
2048.13 2633
2048.56 2505
2048.99 2568
2049.41 2765
2049.84 2771
2050.27 2637
2050.69 2597
2051.12 2541
2051.55 2724
2051.97 2549
2052.40 2590
2052.83 2513
2053.25 2598
2053.68 2489
2054.11 2668
2054.54 2527
2054.96 2557
2055.39 2809
2055.82 2699
2056.24 2702
2056.67 2540
2057.10 2581
2057.53 2538
2057.95 2543
2058.38 2299
2058.81 2355
2059.24 2560
2059.66 2414
2060.09 2436
2060.52 2657
2060.95 2611
2061.38 2689
2061.80 2694
2062.23 2510
2062.66 2868
2063.09 2738
2063.52 2795
2063.94 2751
2064.37 2665
2064.80 2746
2065.23 2878
2065.66 2826
2066.09 3052
2066.51 3061
2066.94 3137
2067.37 3254
2067.80 3169
2068.23 3283
2068.66 2990
2069.08 2697
2069.51 2712
2069.94 2749
2070.37 2736
2070.80 2589
2071.23 2786
2071.66 2530
2072.09 2495
2072.52 2669
2072.94 2618
2073.37 2478
2073.80 2559
2074.23 2433
2074.66 2343
2075.09 2661
2075.52 2763
2075.95 2776
2076.38 2820
2076.81 2603
2077.24 2787
2077.67 2762
2078.10 2684
2078.53 2957
2078.96 2734
2079.39 3088
2079.82 2757
2080.25 2661
2080.68 2957
2081.11 3010
2081.54 3066
2081.97 3155
2082.40 2964
2082.83 3315
2083.26 3297
2083.69 2989
2084.12 3036
2084.55 2982
2084.98 3002
2085.41 2813
2085.84 3109
2086.27 3025
2086.70 2701
2087.13 2788
2087.56 2679
2087.99 2790
2088.42 3080
2088.85 2718
2089.28 2727
2089.71 2786
2090.14 2565
2090.57 2570
2091.01 2744
2091.44 2954
2091.87 2889
2092.30 2910
2092.73 2882
2093.16 3093
2093.59 3184
2094.02 3406
2094.45 3350
2094.89 3430
2095.32 3216
2095.75 3382
2096.18 3358
2096.61 3156
2097.04 2983
2097.47 2893
2097.91 2951
2098.34 2831
2098.77 2817
2099.20 2696
2099.63 2486
2100.07 2739
2100.50 2708
2100.93 2495
2101.36 2376
2101.79 2383
2102.23 2471
2102.66 2480
2103.09 2473
2103.52 2609
2103.95 2454
2104.39 2313
2104.82 2370
2105.25 2602
2105.68 2708
2106.12 2500
2106.55 2537
2106.98 2563
2107.41 2761
2107.85 2651
2108.28 2867
2108.71 2900
2109.14 2943
2109.58 3025
2110.01 2968
2110.44 2985
2110.88 2869
2111.31 2789
2111.74 2822
2112.18 2724
2112.61 2748
2113.04 2815
2113.48 2792
2113.91 2711
2114.34 2902
2114.78 2964
2115.21 2863
2115.64 2995
2116.08 2950
2116.51 2780
2116.94 2504
2117.38 2448
2117.81 2608
2118.24 2604
2118.68 2396
2119.11 2571
2119.55 2471
2119.98 2357
2120.41 2380
2120.85 2147
2121.28 2017
2121.72 2255
2122.15 2383
2122.58 2390
2123.02 2343
2123.45 2336
2123.89 2330
2124.32 2615
2124.75 2575
2125.19 2571
2125.62 2672
2126.06 2891
2126.49 2730
2126.93 2594
2127.36 2589
2127.80 2548
2128.23 2428
2128.67 2610
2129.10 2650
2129.54 2674
2129.97 2693
2130.41 2724
2130.84 2882
2131.28 2889
2131.71 2867
2132.15 2934
2132.58 2945
2133.02 3041
2133.45 3233
2133.89 2948
2134.32 2973
2134.76 2998
2135.19 2715
2135.63 2738
2136.06 2875
2136.50 2638
2136.94 2737
2137.37 2608
2137.81 2619
2138.24 2637
2138.68 2739
2139.12 2522
2139.55 2426
2139.99 2468
2140.42 2623
2140.86 2763
2141.30 2577
2141.73 2734
2142.17 2522
2142.60 2559
2143.04 2627
2143.48 2605
2143.91 2567
2144.35 2491
2144.79 2461
2145.22 2432
2145.66 2654
2146.09 2624
2146.53 2490
2146.97 2535
2147.40 2335
2147.84 2517
2148.28 2720
2148.72 2730
2149.15 2784
2149.59 2737
2150.03 2971
2150.46 3512
2150.90 3572
2151.34 3588
2151.77 3408
2152.21 3818
2152.65 3815
2153.09 4005
2153.52 3855
2153.96 3433
2154.40 3417
2154.84 3189
2155.27 3152
2155.71 3160
2156.15 3018
2156.59 2818
2157.02 2791
2157.46 2568
2157.90 2581
2158.34 2797
2158.78 2697
2159.21 2618
2159.65 2519
2160.09 2759
2160.53 2836
2160.97 2442
2161.40 2520
2161.84 2759
2162.28 2829
2162.72 2762
2163.16 2852
2163.59 2887
2164.03 2685
2164.47 2628
2164.91 2720
2165.35 2693
2165.79 2740
2166.23 3011
2166.66 2921
2167.10 2669
2167.54 2657
2167.98 2608
2168.42 2683
2168.86 2775
2169.30 2691
2169.74 2791
2170.18 3097
2170.61 3067
2171.05 3188
2171.49 3127
2171.93 3177
2172.37 3503
2172.81 3412
2173.25 3503
2173.69 3438
2174.13 3065
2174.57 3072
2175.01 3421
2175.45 3260
2175.89 3269
2176.33 3146
2176.77 3461
2177.21 3416
2177.65 3235
2178.09 3398
2178.53 3461
2178.97 3407
2179.41 3501
2179.85 3447
2180.29 2976
2180.73 3133
2181.17 3052
2181.61 3024
2182.05 2991
2182.49 2933
2182.93 3216
2183.37 3060
2183.81 2805
2184.25 2795
2184.69 2763
2185.13 2600
2185.57 2480
2186.01 2705
2186.45 2691
2186.89 2874
2187.33 2804
2187.77 2946
2188.21 3021
2188.65 3212
2189.10 3225
2189.54 3303
2189.98 3289
2190.42 3701
2190.86 3645
2191.30 3599
2191.74 3487
2192.18 3695
2192.62 3691
2193.07 3523
2193.51 3155
2193.95 3386
2194.39 3450
2194.83 3395
2195.27 3335
2195.71 3374
2196.16 3626
2196.60 3638
2197.04 3642
2197.48 3413
2197.92 3331
2198.37 3427
2198.81 3470
2199.25 3504
2199.69 3392
2200.13 3378
2200.58 3304
2201.02 3246
2201.46 3151
2201.90 3272
2202.34 3438
2202.79 3215
2203.23 3239
2203.67 3245
2204.11 3245
2204.56 3362
2205.00 3117
2205.44 3261
2205.88 3171
2206.33 3124
2206.77 3297
2207.21 3543
2207.65 3761
2208.10 3744
2208.54 3633
2208.98 3624
2209.43 3553
2209.87 3608
2210.31 3589
2210.76 3509
2211.20 3560
2211.64 3630
2212.09 3576
2212.53 3512
2212.97 3460
2213.42 3518
2213.86 3476
2214.30 3336
2214.75 3524
2215.19 3442
2215.63 3407
2216.08 3374
2216.52 3396
2216.96 3364
2217.41 3370
2217.85 3310
2218.30 3399
2218.74 3134
2219.18 3232
2219.63 3248
2220.07 2872
2220.52 2957
2220.96 3150
2221.40 3202
2221.85 3241
2222.29 3435
2222.74 3577
2223.18 4066
2223.63 4312
2224.07 4383
2224.51 4647
2224.96 4888
2225.40 5272
2225.85 5378
2226.29 5280
2226.74 5752
2227.18 5733
2227.63 5336
2228.07 5091
2228.52 5081
2228.96 5039
2229.41 4660
2229.85 4501
2230.30 4328
2230.74 3885
2231.19 3735
2231.63 3983
2232.08 4062
2232.52 3820
2232.97 3688
2233.41 3540
2233.86 3778
2234.30 3679
2234.75 3861
2235.20 3746
2235.64 3711
2236.09 3712
2236.53 3664
2236.98 3584
2237.42 3554
2237.87 3782
2238.32 3714
2238.76 3597
2239.21 3539
2239.65 3780
2240.10 3749
2240.55 3711
2240.99 3732
2241.44 3797
2241.88 3668
2242.33 3669
2242.78 3717
2243.22 3520
2243.67 3477
2244.12 3619
2244.56 3576
2245.01 3623
2245.46 3329
2245.90 3316
2246.35 3372
2246.80 3306
2247.24 3331
2247.69 3437
2248.14 3468
2248.58 3525
2249.03 3429
2249.48 3354
2249.92 3338
2250.37 3396
2250.82 3329
2251.27 3490
2251.71 3298
2252.16 3444
2252.61 3469
2253.05 3346
2253.50 3313
2253.95 3306
2254.40 3440
2254.84 3270
2255.29 3379
2255.74 3294
2256.19 3559
2256.64 3340
2257.08 3422
2257.53 3212
2257.98 3037
2258.43 3246
2258.87 3101
2259.32 3048
2259.77 3149
2260.22 3399
2260.67 3326
2261.11 3225
2261.56 3571
2262.01 3736
2262.46 3724
2262.91 3747
2263.36 4203
2263.80 4094
2264.25 3994
2264.70 4302
2265.15 4253
2265.60 4296
2266.05 4142
2266.50 4053
2266.94 4305
2267.39 3932
2267.84 3964
2268.29 4102
2268.74 4250
2269.19 3887
2269.64 3880
2270.09 4104
2270.54 4310
2270.99 4322
2271.43 4262
2271.88 4166
2272.33 4295
2272.78 4379
2273.23 4679
2273.68 4579
2274.13 4248
2274.58 4343
2275.03 4101
2275.48 3962
2275.93 3986
2276.38 3905
2276.83 3673
2277.28 3546
2277.73 3218
2278.18 3182
2278.63 3380
2279.08 3532
2279.53 3405
2279.98 3151
2280.43 3435
2280.88 3518
2281.33 3443
2281.78 3534
2282.23 3162
2282.68 3480
2283.13 3676
2283.58 3743
2284.03 3514
2284.48 3409
2284.93 3319
2285.38 3364
2285.83 3668
2286.28 3306
2286.73 3373
2287.18 3478
2287.63 3434
2288.08 3788
2288.54 3827
2288.99 3963
2289.44 4123
2289.89 4541
2290.34 4803
2290.79 5181
2291.24 5879
2291.69 6228
2292.14 6346
2292.60 6682
2293.05 6757
2293.50 6959
2293.95 6824
2294.40 6261
2294.85 6137
2295.30 5422
2295.76 5424
2296.21 5067
2296.66 4928
2297.11 4350
2297.56 4629
2298.01 4579
2298.47 4055
2298.92 3671
2299.37 3597
2299.82 3478
2300.27 3418
2300.73 3578
2301.18 3500
2301.63 3572
2302.08 3450
2302.53 3387
2302.99 3303
2303.44 3376
2303.89 3360
2304.34 3458
2304.80 3546
2305.25 3381
2305.70 3312
2306.15 3266
2306.61 3209
2307.06 3385
2307.51 3303
2307.96 3178
2308.42 3250
2308.87 3196
2309.32 3505
2309.78 3277
2310.23 3616
2310.68 3763
2311.14 3959
2311.59 3928
2312.04 3893
2312.49 4094
2312.95 4114
2313.40 4035
2313.85 4167
2314.31 3991
2314.76 3715
2315.22 3646
2315.67 3526
2316.12 3581
2316.58 3154
2317.03 3359
2317.48 3378
2317.94 3323
2318.39 3322
2318.84 3378
2319.30 3525
2319.75 3507
2320.21 3554
2320.66 3740
2321.11 3715
2321.57 3358
2322.02 3647
2322.48 3554
2322.93 3557
2323.39 3651
2323.84 3714
2324.29 3532
2324.75 3689
2325.20 3661
2325.66 3567
2326.11 3476
2326.57 3743
2327.02 3649
2327.48 3708
2327.93 3883
2328.39 3739
2328.84 3734
2329.30 3859
2329.75 4132
2330.21 4036
2330.66 4159
2331.12 4088
2331.57 4124
2332.03 4067
2332.48 3899
2332.94 3855
2333.39 4034
2333.85 4030
2334.30 3758
2334.76 3470
2335.21 3555
2335.67 3392
2336.12 3372
2336.58 3545
2337.03 3303
2337.49 3560
2337.95 3410
2338.40 3374
2338.86 3764
2339.31 3779
2339.77 4049
2340.23 4237
2340.68 4435
2341.14 4661
2341.59 5060
2342.05 5020
2342.51 5062
2342.96 5202
2343.42 5354
2343.87 5322
2344.33 5051
2344.79 5023
2345.24 4758
2345.70 4874
2346.16 4636
2346.61 4172
2347.07 4409
2347.53 4479
2347.98 4174
2348.44 4383
2348.90 4236
2349.35 4114
2349.81 4071
2350.27 3870
2350.72 3904
2351.18 3791
2351.64 3540
2352.10 3660
2352.55 3381
2353.01 3466
2353.47 3557
2353.92 3327
2354.38 3244
2354.84 3270
2355.30 3562
2355.75 3553
2356.21 3201
2356.67 3334
2357.13 3176
2357.58 3117
2358.04 3166
2358.50 2966
2358.96 3022
2359.41 3149
2359.87 3157
2360.33 3329
2360.79 3356
2361.25 3377
2361.70 3341
2362.16 3471
2362.62 3623
2363.08 3618
2363.54 3305
2363.99 3381
2364.45 3649
2364.91 3547
2365.37 3381
2365.83 3376
2366.29 3341
2366.75 3408
2367.20 3471
2367.66 3413
2368.12 3439
2368.58 3815
2369.04 3780
2369.50 3955
2369.96 3584
2370.42 3806
2370.87 4054
2371.33 4031
2371.79 3930
2372.25 3651
2372.71 3592
2373.17 3613
2373.63 3502
2374.09 3492
2374.55 3679
2375.01 3636
2375.47 3808
2375.92 3785
2376.38 3760
2376.84 4088
2377.30 3896
2377.76 4012
2378.22 3786
2378.68 3715
2379.14 3727
2379.60 3763
2380.06 3665
2380.52 3820
2380.98 3737
2381.44 3773
2381.90 3580
2382.36 3512
2382.82 3385
2383.28 3286
2383.74 3448
2384.20 3277
2384.66 3111
2385.12 3143
2385.58 3180
2386.04 3105
2386.50 2940
2386.96 3027
2387.42 2837
2387.88 2935
2388.35 3256
2388.81 3000
2389.27 2889
2389.73 3005
2390.19 3264
2390.65 3337
2391.11 3246
2391.57 3133
2392.03 3150
2392.49 3220
2392.95 3349
2393.42 3398
2393.88 3252
2394.34 3280
2394.80 3122
2395.26 3156
2395.72 3019
2396.18 2869
2396.64 3021
2397.11 3141
2397.57 3065
2398.03 3244
2398.49 3176
2398.95 3190
2399.41 3511
2399.88 3313
2400.34 3408
2400.80 3228
2401.26 3363
2401.72 3213
2402.18 3137
2402.65 3365
2403.11 3363
2403.57 3341
2404.03 3320
2404.49 3248
2404.96 3230
2405.42 3388
2405.88 3272
2406.34 3445
2406.81 3275
2407.27 3222
2407.73 3356
2408.19 3343
2408.66 3241
2409.12 3195
2409.58 3300
2410.04 3350
2410.51 3242
2410.97 3147
2411.43 3059
2411.90 3057
2412.36 2865
2412.82 3026
2413.28 2969
2413.75 2920
2414.21 3171
2414.67 3045
2415.14 2957
2415.60 3217
2416.06 3448
2416.53 3436
2416.99 3506
2417.45 3696
2417.92 3847
2418.38 3755
2418.84 4026
2419.31 4275
2419.77 4138
2420.23 4113
2420.70 4133
2421.16 4147
2421.63 4063
2422.09 4040
2422.55 4052
2423.02 3888
2423.48 3706
2423.95 3573
2424.41 3509
2424.87 3534
2425.34 3498
2425.80 3678
2426.27 3583
2426.73 3956
2427.20 4209
2427.66 4339
2428.12 4649
2428.59 4833
2429.05 4680
2429.52 4852
2429.98 5018
2430.45 4718
2430.91 4788
2431.38 4408
2431.84 4263
2432.31 4196
2432.77 3715
2433.24 3470
2433.70 3627
2434.17 3616
2434.63 3677
2435.10 3739
2435.56 3665
2436.03 3642
2436.49 3459
2436.96 3591
2437.42 3607
2437.89 3474
2438.35 3487
2438.82 3945
2439.28 3807
2439.75 4088
2440.21 4058
2440.68 4189
2441.15 4317
2441.61 4311
2442.08 4298
2442.54 4377
2443.01 4726
2443.48 4702
2443.94 4467
2444.41 4368
2444.87 4316
2445.34 4332
2445.81 4180
2446.27 3817
2446.74 3495
2447.20 3472
2447.67 3383
2448.14 3312
2448.60 3483
2449.07 3304
2449.54 3075
2450.00 3202
2450.47 3437
2450.94 3258
2451.40 3135
2451.87 3074
2452.34 3249
2452.80 3026
2453.27 3108
2453.74 3170
2454.20 3317
2454.67 3088
2455.14 3101
2455.60 3175
2456.07 2969
2456.54 3195
2457.01 3281
2457.47 3413
2457.94 3332
2458.41 3063
2458.87 3103
2459.34 3094
2459.81 3169
2460.28 3035
2460.74 2911
2461.21 3162
2461.68 3209
2462.15 3090
2462.62 3016
2463.08 2839
2463.55 2819
2464.02 2954
2464.49 2911
2464.95 3073
2465.42 3214
2465.89 3052
2466.36 3355
2466.83 3351
2467.29 3497
2467.76 3446
2468.23 3452
2468.70 3536
2469.17 3294
2469.64 3316
2470.10 3585
2470.57 3596
2471.04 3583
2471.51 3524
2471.98 3486
2472.45 3232
2472.92 3225
2473.39 3360
2473.85 3147
2474.32 3224
2474.79 2980
2475.26 2979
2475.73 3193
2476.20 2956
2476.67 3107
2477.14 3147
2477.61 3295
2478.08 3219
2478.54 2923
2479.01 3172
2479.48 3214
2479.95 3072
2480.42 3230
2480.89 3442
2481.36 3541
2481.83 3458
2482.30 3299
2482.77 3680
2483.24 3475
2483.71 3401
2484.18 3444
2484.65 3418
2485.12 3474
2485.59 3502
2486.06 3419
2486.53 3273
2487.00 3240
2487.47 3170
2487.94 3181
2488.41 3337
2488.88 3210
2489.35 3514
2489.82 3437
2490.29 3339
2490.76 3312
2491.23 3329
2491.70 3151
2492.17 3276
2492.64 3198
2493.11 3295
2493.58 3192
2494.05 3201
2494.52 3342
2495.00 3254
2495.47 3120
2495.94 3394
2496.41 3186
2496.88 3299
2497.35 3342
2497.82 3339
2498.29 3336
2498.76 3359
2499.23 3455
2499.71 3192
2500.18 3245
2500.65 3085
2501.12 3110
2501.59 3191
2502.06 3097
2502.53 3089
2503.01 2975
2503.48 3105
2503.95 2934
2504.42 2722
2504.89 2796
2505.36 2945
2505.84 3046
2506.31 2950
2506.78 3145
2507.25 3081
2507.72 3075
2508.20 3266
2508.67 3148
2509.14 3407
2509.61 3483
2510.08 3450
2510.56 3491
2511.03 3443
2511.50 3508
2511.97 3797
2512.45 3641
2512.92 3635
2513.39 3521
2513.86 3833
2514.34 3884
2514.81 3890
2515.28 3888
2515.75 3906
2516.23 3913
2516.70 3756
2517.17 3717
2517.65 3563
2518.12 3655
2518.59 3493
2519.07 3480
2519.54 3150
2520.01 3332
2520.48 3131
2520.96 3202
2521.43 3176
2521.90 3007
2522.38 3149
2522.85 3180
2523.32 3363
2523.80 3231
2524.27 3243
2524.75 3199
2525.22 3231
2525.69 3207
2526.17 3175
2526.64 3331
2527.11 3329
2527.59 3326
2528.06 3265
2528.54 2890
2529.01 3068
2529.48 3193
2529.96 3441
2530.43 3553
2530.91 3578
2531.38 3469
2531.85 3596
2532.33 3439
2532.80 3503
2533.28 3431
2533.75 3339
2534.23 3587
2534.70 3637
2535.18 3381
2535.65 3364
2536.12 3293
2536.60 3396
2537.07 3485
2537.55 3394
2538.02 3407
2538.50 3315
2538.97 3340
2539.45 3299
2539.92 3327
2540.40 3167
2540.87 3137
2541.35 3455
2541.82 3377
2542.30 3173
2542.77 3580
2543.25 3589
2543.73 3382
2544.20 3287
2544.68 3391
2545.15 3400
2545.63 3322
2546.10 3443
2546.58 3749
2547.05 3747
2547.53 3762
2548.01 4193
2548.48 4413
2548.96 4430
2549.43 4711
2549.91 4926
2550.39 4649
2550.86 4822
2551.34 4844
2551.81 4617
2552.29 4446
2552.77 4509
2553.24 4445
2553.72 4259
2554.20 4396
2554.67 4410
2555.15 4497
2555.62 4564
2556.10 4589
2556.58 4683
2557.05 5022
2557.53 5060
2558.01 5194
2558.48 5023
2558.96 4908
2559.44 5004
2559.91 4794
2560.39 4703
2560.87 4581
2561.35 4034
2561.82 3655
2562.30 3924
2562.78 3547
2563.25 3409
2563.73 3143
2564.21 3279
2564.69 3233
2565.16 3199
2565.64 3306
2566.12 3242
2566.60 2973
2567.07 2891
2567.55 3091
2568.03 2978
2568.51 3111
2568.98 3089
2569.46 2866
2569.94 2925
2570.42 2878
2570.90 2958
2571.37 2836
2571.85 3043
2572.33 2933
2572.81 2928
2573.29 2883
2573.76 2932
2574.24 2720
2574.72 2783
2575.20 3179
2575.68 3126
2576.16 2897
2576.63 3013
2577.11 2773
2577.59 2756
2578.07 2957
2578.55 2825
2579.03 2850
2579.51 2715
2579.98 2836
2580.46 2869
2580.94 2901
2581.42 2912
2581.90 2956
2582.38 3055
2582.86 2892
2583.34 2799
2583.82 2899
2584.30 2910
2584.77 3032
2585.25 2892
2585.73 2916
2586.21 2982
2586.69 3044
2587.17 2947
2587.65 3105
2588.13 3048
2588.61 3008
2589.09 3229
2589.57 3200
2590.05 3205
2590.53 3103
2591.01 2957
2591.49 3026
2591.97 3023
2592.45 3202
2592.93 3312
2593.41 3264
2593.89 3458
2594.37 3560
2594.85 3548
2595.33 3589
2595.81 3717
2596.29 3646
2596.77 3808
2597.25 3657
2597.73 3768
2598.21 3944
2598.69 3706
2599.17 3434
2599.65 3542
2600.13 3378
2600.61 3541
2601.09 3495
2601.57 3518
2602.06 3211
2602.54 3076
2603.02 2896
2603.50 3002
2603.98 3126
2604.46 3297
2604.94 3039
2605.42 2944
2605.90 3058
2606.38 3210
2606.87 2953
2607.35 3076
2607.83 3173
2608.31 3155
2608.79 3282
2609.27 3189
2609.75 3102
2610.24 3055
2610.72 3373
2611.20 3327
2611.68 3618
2612.16 3542
2612.64 3754
2613.13 3798
2613.61 3645
2614.09 3609
2614.57 3583
2615.05 3590
2615.54 3582
2616.02 3609
2616.50 3558
2616.98 3647
2617.46 3651
2617.95 3407
2618.43 3344
2618.91 3545
2619.39 3302
2619.88 3145
2620.36 3099
2620.84 3002
2621.32 2961
2621.81 2914
2622.29 2960
2622.77 2946
2623.26 2950
2623.74 2972
2624.22 3170
2624.70 3148
2625.19 3109
2625.67 3227
2626.15 3070
2626.64 2971
2627.12 2845
2627.60 2912
2628.09 3189
2628.57 3016
2629.05 3028
2629.54 3271
2630.02 3008
2630.50 3038
2630.99 3196
2631.47 3061
2631.95 3050
2632.44 2907
2632.92 3008
2633.40 3204
2633.89 3382
2634.37 3283
2634.85 3238
2635.34 3253
2635.82 3285
2636.31 3183
2636.79 3206
2637.27 3306
2637.76 3323
2638.24 3372
2638.73 3326
2639.21 3170
2639.70 3001
2640.18 3037
2640.66 3122
2641.15 3215
2641.63 3295
2642.12 2952
2642.60 3052
2643.09 2791
2643.57 3025
2644.06 3084
2644.54 2985
2645.03 3139
2645.51 2982
2646.00 2910
2646.48 2948
2646.97 3042
2647.45 3158
2647.94 3020
2648.42 3227
2648.91 3388
2649.39 3340
2649.88 3167
2650.36 3140
2650.85 3269
2651.33 3353
2651.82 3504
2652.30 3466
2652.79 3162
2653.27 3405
2653.76 3190
2654.24 3217
2654.73 3069
2655.22 3133
2655.70 3140
2656.19 3156
2656.67 2972
2657.16 3189
2657.65 3125
2658.13 3057
2658.62 2981
2659.10 2997
2659.59 2846
2660.08 2821
2660.56 2923
2661.05 3113
2661.53 2986
2662.02 2843
2662.51 2848
2662.99 2906
2663.48 2878
2663.97 3160
2664.45 3043
2664.94 2771
2665.43 2879
2665.91 3040
2666.40 3093
2666.89 2906
2667.37 2883
2667.86 3050
2668.35 2972
2668.83 3051
2669.32 2957
2669.81 3066
2670.29 3055
2670.78 3226
2671.27 3045
2671.76 3090
2672.24 3152
2672.73 3156
2673.22 3427
2673.71 3580
2674.19 3947
2674.68 4365
2675.17 4382
2675.66 4499
2676.14 4573
2676.63 4669
2677.12 4479
2677.61 4573
2678.09 4756
2678.58 4869
2679.07 4524
2679.56 4189
2680.05 3874
2680.53 3921
2681.02 3878
2681.51 3755
2682.00 3939
2682.49 4145
2682.97 4037
2683.46 4170
2683.95 4481
2684.44 4507
2684.93 4860
2685.42 4655
2685.91 4822
2686.39 4699
2686.88 4724
2687.37 4407
2687.86 4104
2688.35 4394
2688.84 4115
2689.33 3703
2689.81 3500
2690.30 3428
2690.79 3238
2691.28 3270
2691.77 3371
2692.26 3198
2692.75 3119
2693.24 3200
2693.73 3238
2694.22 3203
2694.71 3164
2695.20 3198
2695.68 3323
2696.17 3044
2696.66 2963
2697.15 3143
2697.64 3049
2698.13 2940
2698.62 3395
2699.11 3335
2699.60 3028
2700.09 3160
2700.58 3246
2701.07 3079
2701.56 3110
2702.05 3153
2702.54 3232
2703.03 3508
2703.52 3439
2704.01 3604
2704.50 3488
2704.99 3405
2705.48 3590
2705.97 3492
2706.46 3465
2706.95 3406
2707.44 3038
2707.93 3093
2708.42 3290
2708.92 3222
2709.41 3353
2709.90 2992
2710.39 2709
2710.88 2835
2711.37 2825
2711.86 2818
2712.35 3018
2712.84 3012
2713.33 3117
2713.82 3072
2714.31 2922
2714.81 3086
2715.30 3288
2715.79 3110
2716.28 3115
2716.77 3103
2717.26 3062
2717.75 2998
2718.24 3055
2718.74 2722
2719.23 2873
2719.72 2916
2720.21 3173
2720.70 3290
2721.19 3200
2721.69 3238
2722.18 3451
2722.67 3665
2723.16 3658
2723.65 3700
2724.15 3792
2724.64 3863
2725.13 3499
2725.62 3706
2726.11 3770
2726.61 3619
2727.10 3362
2727.59 3371
2728.08 3282
2728.58 3212
2729.07 3144
2729.56 3158
2730.05 3184
2730.55 2933
2731.04 3163
2731.53 3250
2732.02 3226
2732.52 3305
2733.01 3310
2733.50 3302
2733.99 3400
2734.49 3328
2734.98 3345
2735.47 3216
2735.97 3351
2736.46 3359
2736.95 3470
2737.45 3807
2737.94 3620
2738.43 3547
2738.93 3478
2739.42 3490
2739.91 3646
2740.41 3722
2740.90 3661
2741.39 3584
2741.89 3322
2742.38 3241
2742.87 3293
2743.37 3008
2743.86 3155
2744.36 3196
2744.85 2969
2745.34 2956
2745.84 3188
2746.33 3048
2746.82 3146
2747.32 2988
2747.81 3027
2748.31 3012
2748.80 3203
2749.30 3074
2749.79 2983
2750.28 3132
2750.78 3048
2751.27 3137
2751.77 3203
2752.26 3243
2752.76 3479
2753.25 3420
2753.75 3376
2754.24 3553
2754.74 4022
2755.23 3947
2755.72 4035
2756.22 4110
2756.71 4130
2757.21 4166
2757.70 4315
2758.20 4059
2758.69 3811
2759.19 3924
2759.69 3967
2760.18 3587
2760.68 3439
2761.17 3342
2761.67 3236
2762.16 3300
2762.66 3352
2763.15 3115
2763.65 2978
2764.14 2967
2764.64 3170
2765.14 3273
2765.63 3444
2766.13 3527
2766.62 3350
2767.12 3270
2767.61 3206
2768.11 3349
2768.61 3206
2769.10 3408
2769.60 3282
2770.09 3304
2770.59 3396
2771.09 3482
2771.58 3417
2772.08 3636
2772.58 3574
2773.07 3300
2773.57 3384
2774.06 3560
2774.56 3398
2775.06 3969
2775.55 4131
2776.05 4497
2776.55 4665
2777.04 4545
2777.54 4778
2778.04 4896
2778.54 4947
2779.03 5143
2779.53 5203
2780.03 4964
2780.52 4650
2781.02 4482
2781.52 4277
2782.01 4158
2782.51 3971
2783.01 3685
2783.51 3510
2784.00 3676
2784.50 3628
2785.00 3448
2785.50 3380
2785.99 3238
2786.49 3257
2786.99 3451
2787.49 3461
2787.98 3432
2788.48 3465
2788.98 3333
2789.48 3143
2789.98 3296
2790.47 3232
2790.97 3250
2791.47 2977
2791.97 2947
2792.47 3176
2792.96 3123
2793.46 3099
2793.96 3087
2794.46 3390
2794.96 3489
2795.46 3564
2795.95 3725
2796.45 4126
2796.95 4521
2797.45 4475
2797.95 4855
2798.45 5011
2798.95 5504
2799.44 5695
2799.94 5799
2800.44 5636
2800.94 5115
2801.44 5020
2801.94 4839
2802.44 4542
2802.94 4368
2803.44 4053
2803.93 4084
2804.43 3982
2804.93 4073
2805.43 4450
2805.93 4317
2806.43 4305
2806.93 4764
2807.43 5182
2807.93 5355
2808.43 5837
2808.93 6231
2809.43 6371
2809.93 6785
2810.43 6892
2810.93 6886
2811.43 6611
2811.93 6637
2812.43 6175
2812.93 6039
2813.43 5426
2813.93 5064
2814.43 4718
2814.93 3989
2815.43 3791
2815.93 3888
2816.43 3769
2816.93 3712
2817.43 3757
2817.93 3923
2818.43 4024
2818.93 3855
2819.43 3750
2819.93 3670
2820.43 3703
2820.93 3858
2821.43 3863
2821.93 3846
2822.43 3818
2822.94 3725
2823.44 3528
2823.94 3522
2824.44 3396
2824.94 3218
2825.44 3029
2825.94 3055
2826.44 3261
2826.94 3500
2827.44 3777
2827.95 3495
2828.45 3436
2828.95 3476
2829.45 3460
2829.95 3065
2830.45 3089
2830.95 3295
2831.46 3344
2831.96 3324
2832.46 3048
2832.96 3038
2833.46 3142
2833.97 3130
2834.47 2980
2834.97 3040
2835.47 3316
2835.97 3283
2836.47 3258
2836.98 3218
2837.48 3145
2837.98 3248
2838.48 3255
2838.99 3347
2839.49 3274
2839.99 3176
2840.49 3122
2841.00 3153
2841.50 3190
2842.00 2890
2842.50 2869
2843.01 3066
2843.51 3020
2844.01 3432
2844.51 3319
2845.02 3469
2845.52 3375
2846.02 3440
2846.52 3616
2847.03 3733
2847.53 3338
2848.03 3588
2848.54 3481
2849.04 3587
2849.54 3828
2850.05 3623
2850.55 3394
2851.05 3532
2851.56 3449
2852.06 3397
2852.56 3205
2853.07 3175
2853.57 3280
2854.07 3369
2854.58 3228
2855.08 3034
2855.59 2991
2856.09 3129
2856.59 3264
2857.10 3397
2857.60 3191
2858.10 3265
2858.61 3400
2859.11 3380
2859.62 3469
2860.12 3354
2860.63 3441
2861.13 3255
2861.63 3102
2862.14 3314
2862.64 3394
2863.15 3461
2863.65 3327
2864.16 3410
2864.66 3343
2865.16 3119
2865.67 3404
2866.17 3079
2866.68 2920
2867.18 2781
2867.69 2841
2868.19 2945
2868.70 2957
2869.20 2903
2869.71 2770
2870.21 2752
2870.72 2955
2871.22 3038
2871.73 2887
2872.23 3092
2872.74 3177
2873.24 3168
2873.75 3238
2874.25 3433
2874.76 3485
2875.27 3382
2875.77 3317
2876.28 3672
2876.78 3564
2877.29 3228
2877.79 3352
2878.30 3310
2878.81 3454
2879.31 3405
2879.82 3549
2880.32 3386
2880.83 3356
2881.33 3349
2881.84 3375
2882.35 3601
2882.85 3627
2883.36 3569
2883.87 3584
2884.37 3582
2884.88 3520
2885.38 3605
2885.89 3605
2886.40 3880
2886.90 4025
2887.41 4195
2887.92 4685
2888.42 4718
2888.93 5068
2889.44 5168
2889.94 5134
2890.45 5030
2890.96 4902
2891.46 4537
2891.97 4482
2892.48 4344
2892.98 4079
2893.49 3889
2894.00 3356
2894.51 3564
2895.01 3701
2895.52 3756
2896.03 3955
2896.54 3884
2897.04 4178
2897.55 4181
2898.06 4219
2898.57 3868
2899.07 4008
2899.58 4113
2900.09 4055
2900.60 3949
2901.10 3845
2901.61 3861
2902.12 3641
2902.63 3914
2903.13 3932
2903.64 3809
2904.15 3784
2904.66 3750
2905.17 4054
2905.68 4204
2906.18 4081
2906.69 3896
2907.20 3863
2907.71 3894
2908.22 4206
2908.72 4221
2909.23 4135
2909.74 4027
2910.25 3935
2910.76 4045
2911.27 3957
2911.78 3956
2912.28 3808
2912.79 3721
2913.30 3783
2913.81 3603
2914.32 3883
2914.83 4083
2915.34 4003
2915.85 4323
2916.36 4226
2916.87 4210
2917.37 4065
2917.88 4337
2918.39 3901
2918.90 3689
2919.41 3775
2919.92 3638
2920.43 3570
2920.94 3693
2921.45 3762
2921.96 3963
2922.47 3913
2922.98 3897
2923.49 3994
2924.00 4181
2924.51 4279
2925.02 4958
2925.53 5668
2926.04 5606
2926.55 5841
2927.06 6478
2927.57 6546
2928.08 6620
2928.59 6384
2929.10 6303
2929.61 5829
2930.12 5276
2930.63 4799
2931.14 4555
2931.65 4200
2932.16 4018
2932.67 3717
2933.18 3508
2933.69 3560
2934.20 3239
2934.71 3230
2935.22 3353
2935.73 3201
2936.24 3221
2936.76 3608
2937.27 3407
2937.78 3447
2938.29 3502
2938.80 3465
2939.31 3732
2939.82 3745
2940.33 3712
2940.84 3671
2941.36 3485
2941.87 3615
2942.38 3799
2942.89 3683
2943.40 3571
2943.91 3547
2944.42 3432
2944.94 3614
2945.45 3664
2945.96 3612
2946.47 3826
2946.98 3632
2947.49 3948
2948.01 4180
2948.52 4317
2949.03 3922
2949.54 3884
2950.05 3822
2950.57 3683
2951.08 3782
2951.59 3634
2952.10 3637
2952.61 3393
2953.13 3609
2953.64 3356
2954.15 3320
2954.66 3610
2955.18 3468
2955.69 3525
2956.20 3534
2956.71 3569
2957.23 3628
2957.74 3542
2958.25 3342
2958.76 3265
2959.28 3489
2959.79 3322
2960.30 3393
2960.82 3368
2961.33 3732
2961.84 3854
2962.36 3745
2962.87 4051
2963.38 4121
2963.89 4048
2964.41 4126
2964.92 4319
2965.43 4451
2965.95 4343
2966.46 4106
2966.97 3793
2967.49 3755
2968.00 3752
2968.52 3664
2969.03 3330
2969.54 3528
2970.06 3538
2970.57 3397
2971.08 3122
2971.60 3281
2972.11 3306
2972.63 3300
2973.14 3243
2973.65 3140
2974.17 3323
2974.68 3354
2975.20 3192
2975.71 3185
2976.23 3023
2976.74 3180
2977.25 3187
2977.77 3300
2978.28 3441
2978.80 3514
2979.31 3612
2979.83 3500
2980.34 3327
2980.86 3332
2981.37 3320
2981.89 3317
2982.40 3503
2982.91 3507
2983.43 3407
2983.94 3370
2984.46 3377
2984.97 3544
2985.49 3489
2986.00 3468
2986.52 3736
2987.04 3872
2987.55 3457
2988.07 3501
2988.58 3661
2989.10 4135
2989.61 3929
2990.13 4175
2990.64 4068
2991.16 4250
2991.67 4331
2992.19 4609
2992.71 4624
2993.22 4936
2993.74 4962
2994.25 4961
2994.77 5077
2995.28 5203
2995.80 5209
2996.32 5050
2996.83 5035
2997.35 5179
2997.87 5154
2998.38 5457
2998.90 5554
2999.41 5883
2999.93 5714
3000.45 5595
3000.96 5728
3001.48 5617
3002.00 5382
3002.51 5414
3003.03 5394
3003.55 5442
3004.06 5862
3004.58 5702
3005.10 5646
3005.61 5767
3006.13 5928
3006.65 5847
3007.16 6145
3007.68 6487
3008.20 6124
3008.71 5564
3009.23 5350
3009.75 5049
3010.27 4517
3010.78 4393
3011.30 4092
3011.82 3832
3012.34 3693
3012.85 3799
3013.37 3788
3013.89 3705
3014.41 3758
3014.92 3717
3015.44 3694
3015.96 3489
3016.48 3638
3016.99 3749
3017.51 3759
3018.03 3910
3018.55 4013
3019.07 3791
3019.58 3873
3020.10 3985
3020.62 3975
3021.14 3892
3021.66 4090
3022.17 4068
3022.69 4123
3023.21 4080
3023.73 4230
3024.25 4380
3024.77 4551
3025.28 4785
3025.80 4962
3026.32 4668
3026.84 4879
3027.36 4742
3027.88 4452
3028.40 4498
3028.92 4471
3029.43 4330
3029.95 4014
3030.47 4138
3030.99 4099
3031.51 3962
3032.03 3777
3032.55 3979
3033.07 4241
3033.59 4201
3034.11 4384
3034.63 4867
3035.15 5149
3035.66 5416
3036.18 5849
3036.70 5953
3037.22 6236
3037.74 6238
3038.26 6488
3038.78 6199
3039.30 5871
3039.82 5818
3040.34 5103
3040.86 4841
3041.38 4732
3041.90 4792
3042.42 4379
3042.94 3792
3043.46 3801
3043.98 3457
3044.50 3661
3045.02 3705
3045.54 3445
3046.06 3472
3046.58 3560
3047.10 3618
3047.62 3459
3048.14 3417
3048.66 3316
3049.18 3397
3049.71 3494
3050.23 3399
3050.75 3521
3051.27 3390
3051.79 3542
3052.31 3397
3052.83 3648
3053.35 3370
3053.87 3701
3054.39 3671
3054.91 3622
3055.43 3661
3055.96 3660
3056.48 3563
3057.00 3521
3057.52 3538
3058.04 3456
3058.56 3721
3059.08 3582
3059.61 3609
3060.13 3451
3060.65 3520
3061.17 3692
3061.69 3636
3062.21 3812
3062.73 3619
3063.26 3819
3063.78 3696
3064.30 3756
3064.82 3824
3065.34 3733
3065.87 3751
3066.39 4061
3066.91 3857
3067.43 3826
3067.95 3915
3068.48 3873
3069.00 3779
3069.52 3893
3070.04 3909
3070.57 3853
3071.09 3488
3071.61 3618
3072.13 3427
3072.66 3527
3073.18 3806
3073.70 3647
3074.22 3463
3074.75 3803
3075.27 4034
3075.79 3912
3076.32 4094
3076.84 4100
3077.36 4093
3077.88 4143
3078.41 4149
3078.93 4306
3079.45 4140
3079.98 4208
3080.50 4590
3081.02 4422
3081.55 4669
3082.07 4522
3082.59 4405
3083.12 4447
3083.64 4449
3084.16 4424
3084.69 4514
3085.21 4578
3085.73 4463
3086.26 4424
3086.78 4364
3087.31 4191
3087.83 4179
3088.35 4150
3088.88 4219
3089.40 4222
3089.93 4179
3090.45 4118
3090.97 4119
3091.50 4327
3092.02 4440
3092.55 4180
3093.07 4334
3093.60 4094
3094.12 4015
3094.64 4314
3095.17 4174
3095.69 4144
3096.22 4062
3096.74 4120
3097.27 4081
3097.79 4213
3098.32 4396
3098.84 4522
3099.37 4621
3099.89 4843
3100.42 4932
3100.94 5341
3101.47 5839
3101.99 6342
3102.52 6943
3103.04 7811
3103.57 8969
3104.09 10365
3104.62 11321
3105.14 11752
3105.67 12337
3106.19 12934
3106.72 12059
3107.24 11348
3107.77 10272
3108.29 8641
3108.82 7856
3109.35 6669
3109.87 5731
3110.40 5435
3110.92 5448
3111.45 5131
3111.98 5199
3112.50 5129
3113.03 5600
3113.55 5904
3114.08 5845
3114.61 5431
3115.13 5342
3115.66 5053
3116.18 4917
3116.71 4524
3117.24 4369
3117.76 4332
3118.29 4061
3118.82 4114
3119.34 3875
3119.87 3927
3120.40 3947
3120.92 3849
3121.45 3834
3121.98 4020
3122.50 3811
3123.03 3893
3123.56 3882
3124.08 4128
3124.61 4134
3125.14 3998
3125.66 3966
3126.19 3912
3126.72 3881
3127.25 3782
3127.77 3608
3128.30 3579
3128.83 3807
3129.36 3904
3129.88 3615
3130.41 3745
3130.94 3953
3131.46 3687
3131.99 3402
3132.52 3587
3133.05 3670
3133.58 3301
3134.10 3369
3134.63 3396
3135.16 3449
3135.69 3259
3136.21 3428
3136.74 3382
3137.27 3358
3137.80 3775
3138.33 3705
3138.86 3763
3139.38 3595
3139.91 3558
3140.44 3938
3140.97 3633
3141.50 3681
3142.03 3619
3142.55 3318
3143.08 3529
3143.61 3596
3144.14 3272
3144.67 3186
3145.20 3384
3145.73 3444
3146.25 3518
3146.78 3397
3147.31 3763
3147.84 3949
3148.37 4111
3148.90 4031
3149.43 4230
3149.96 4287
3150.49 4204
3151.02 4443
3151.54 4229
3152.07 4139
3152.60 4295
3153.13 4308
3153.66 4138
3154.19 3924
3154.72 4012
3155.25 4103
3155.78 3906
3156.31 3831
3156.84 3340
3157.37 3644
3157.90 3941
3158.43 3985
3158.96 4106
3159.49 3877
3160.02 3953
3160.55 4017
3161.08 4072
3161.61 3829
3162.14 4061
3162.67 4263
3163.20 4095
3163.73 3985
3164.26 4086
3164.79 3748
3165.32 3857
3165.85 4108
3166.38 3842
3166.91 3603
3167.44 3641
3167.97 3774
3168.50 3565
3169.03 3670
3169.57 3673
3170.10 3636
3170.63 3551
3171.16 3461
3171.69 3472
3172.22 3668
3172.75 3700
3173.28 3447
3173.81 3600
3174.34 3708
3174.88 3359
3175.41 3489
3175.94 3599
3176.47 3302
3177.00 3400
3177.53 3227
3178.06 3211
3178.60 3345
3179.13 3485
3179.66 3350
3180.19 3315
3180.72 3577
3181.25 3493
3181.79 3469
3182.32 3230
3182.85 3140
3183.38 3342
3183.91 3515
3184.44 3556
3184.98 3249
3185.51 3546
3186.04 3617
3186.57 3420
3187.11 3288
3187.64 3424
3188.17 3480
3188.70 3563
3189.24 3620
3189.77 3447
3190.30 3714
3190.83 3524
3191.37 3437
3191.90 3287
3192.43 3243
3192.96 3261
3193.50 3176
3194.03 3432
3194.56 3194
3195.09 3210
3195.63 3328
3196.16 3326
3196.69 3386
3197.23 3496
3197.76 3575
3198.29 3456
3198.83 3584
3199.36 3605
3199.89 3562
3200.43 3672
3200.96 3556
3201.49 3862
3202.03 3890
3202.56 3816
3203.09 3797
3203.63 3972
3204.16 3959
3204.69 3912
3205.23 3855
3205.76 3699
3206.30 3810
3206.83 3894
3207.36 3791
3207.90 3635
3208.43 3683
3208.97 3793
3209.50 3545
3210.03 3931
3210.57 3890
3211.10 3788
3211.64 3875
3212.17 4207
3212.70 4384
3213.24 4729
3213.77 4482
3214.31 4443
3214.84 4327
3215.38 4029
3215.91 4064
3216.45 3940
3216.98 3925
3217.52 3814
3218.05 3648
3218.59 3268
3219.12 3403
3219.66 3520
3220.19 3245
3220.73 3439
3221.26 3391
3221.80 3481
3222.33 3477
3222.87 3720
3223.40 3915
3223.94 3891
3224.47 3952
3225.01 4306
3225.54 4415
3226.08 4811
3226.61 4961
3227.15 4778
3227.69 4830
3228.22 4515
3228.76 4493
3229.29 4436
3229.83 4185
3230.36 4122
3230.90 4207
3231.44 3793
3231.97 3958
3232.51 3720
3233.04 3503
3233.58 3429
3234.12 3525
3234.65 3609
3235.19 3685
3235.72 3824
3236.26 3921
3236.80 3730
3237.33 3833
3237.87 3974
3238.41 3989
3238.94 4081
3239.48 4215
3240.02 4395
3240.55 4470
3241.09 4483
3241.63 4393
3242.16 4356
3242.70 4268
3243.24 4176
3243.77 4082
3244.31 3930
3244.85 3931
3245.39 3986
3245.92 3630
3246.46 3728
3247.00 3660
3247.53 3846
3248.07 3634
3248.61 3379
3249.15 3705
3249.68 3838
3250.22 3739
3250.76 3719
3251.30 3638
3251.83 4113
3252.37 4072
3252.91 3884
3253.45 3884
3253.98 4204
3254.52 4288
3255.06 4031
3255.60 4023
3256.14 4166
3256.67 4436
3257.21 4607
3257.75 4500
3258.29 4375
3258.83 4486
3259.37 4420
3259.90 4470
3260.44 4534
3260.98 4901
3261.52 5075
3262.06 5382
3262.60 5955
3263.13 6456
3263.67 6536
3264.21 6314
3264.75 7123
3265.29 7337
3265.83 7613
3266.37 7685
3266.91 7833
3267.44 8370
3267.98 8279
3268.52 8338
3269.06 8068
3269.60 7897
3270.14 8047
3270.68 7660
3271.22 7069
3271.76 6446
3272.30 6186
3272.84 5525
3273.38 5226
3273.91 4956
3274.45 4608
3274.99 4554
3275.53 4480
3276.07 4456
3276.61 4583
3277.15 4778
3277.69 4824
3278.23 4788
3278.77 4897
3279.31 5022
3279.85 5024
3280.39 5069
3280.93 4812
3281.47 5089
3282.01 4913
3282.55 4743
3283.09 4811
3283.63 4718
3284.17 4468
3284.71 4573
3285.25 4342
3285.79 4596
3286.33 4509
3286.87 4701
3287.42 4367
3287.96 4362
3288.50 4580
3289.04 4495
3289.58 4180
3290.12 4231
3290.66 4453
3291.20 4306
3291.74 4166
3292.28 4363
3292.82 4943
3293.36 5037
3293.91 5268
3294.45 5666
3294.99 6344
3295.53 6530
3296.07 7127
3296.61 7854
3297.15 8551
3297.69 8845
3298.24 8873
3298.78 8671
3299.32 8933
3299.86 8639
3300.40 7804
3300.94 7432
3301.49 6825
3302.03 5969
3302.57 5909
3303.11 5410
3303.65 5231
3304.19 5268
3304.74 5263
3305.28 5238
3305.82 4990
3306.36 4666
3306.90 4897
3307.45 4503
3307.99 4771
3308.53 4793
3309.07 4589
3309.62 4625
3310.16 4346
3310.70 4214
3311.24 4232
3311.79 4388
3312.33 4344
3312.87 4759
3313.41 5166
3313.96 5043
3314.50 5171
3315.04 5456
3315.59 5879
3316.13 6573
3316.67 6923
3317.21 6898
3317.76 6752
3318.30 6912
3318.84 6892
3319.39 6778
3319.93 6526
3320.47 6440
3321.02 6213
3321.56 5574
3322.10 5395
3322.65 5218
3323.19 5196
3323.73 5122
3324.28 4913
3324.82 4771
3325.36 4721
3325.91 4748
3326.45 4764
3327.00 4637
3327.54 4517
3328.08 4434
3328.63 4309
3329.17 4345
3329.72 4426
3330.26 4416
3330.80 4278
3331.35 4279
3331.89 4388
3332.44 4668
3332.98 5346
3333.53 5925
3334.07 6523
3334.61 7489
3335.16 8529
3335.70 9801
3336.25 11410
3336.79 13194
3337.34 14137
3337.88 15203
3338.43 15578
3338.97 15648
3339.52 15412
3340.06 14416
3340.61 13163
3341.15 11576
3341.70 9643
3342.24 8885
3342.79 7665
3343.33 6556
3343.88 5846
3344.42 5436
3344.97 4966
3345.51 4728
3346.06 4908
3346.60 4627
3347.15 4385
3347.69 4582
3348.24 4357
3348.78 4103
3349.33 4166
3349.88 4338
3350.42 4664
3350.97 4895
3351.51 4867
3352.06 4560
3352.61 5110
3353.15 5309
3353.70 5114
3354.24 5160
3354.79 5337
3355.34 5428
3355.88 5232
3356.43 5203
3356.97 5343
3357.52 5310
3358.07 5230
3358.61 5128
3359.16 4854
3359.71 4679
3360.25 4687
3360.80 4336
3361.35 4003
3361.89 3864
3362.44 3832
3362.99 3823
3363.53 3579
3364.08 3517
3364.63 3750
3365.17 3905
3365.72 3884
3366.27 3928
3366.81 3715
3367.36 4006
3367.91 3840
3368.46 3849
3369.00 3706
3369.55 3832
3370.10 3598
3370.64 3649
3371.19 3809
3371.74 3827
3372.29 3745
3372.83 4005
3373.38 4010
3373.93 4329
3374.48 4482
3375.03 4152
3375.57 4116
3376.12 4323
3376.67 4487
3377.22 4232
3377.76 3923
3378.31 3903
3378.86 3735
3379.41 3728
3379.96 3636
3380.50 3709
3381.05 3649
3381.60 3499
3382.15 3412
3382.70 3337
3383.25 3378
3383.79 3372
3384.34 3199
3384.89 3279
3385.44 3409
3385.99 3452
3386.54 3414
3387.09 3445
3387.64 3526
3388.18 3219
3388.73 3343
3389.28 3483
3389.83 3222
3390.38 3393
3390.93 3486
3391.48 3363
3392.03 3378
3392.58 3444
3393.13 3269
3393.67 3420
3394.22 3680
3394.77 3412
3395.32 3533
3395.87 3226
3396.42 3231
3396.97 3387
3397.52 3145
3398.07 3051
3398.62 2981
3399.17 3192
3399.72 3411
3400.27 3206
3400.82 3179
3401.37 3103
3401.92 3222
3402.47 3247
3403.02 2948
3403.57 3080
3404.12 3378
3404.67 3226
3405.22 3258
3405.77 3165
3406.32 3150
3406.87 3078
3407.42 3228
3407.97 3183
3408.52 3090
3409.07 3142
3409.62 3258
3410.17 3258
3410.72 3029
3411.27 3320
3411.82 3532
3412.38 3181
3412.93 3295
3413.48 3370
3414.03 3202
3414.58 3343
3415.13 3335
3415.68 3429
3416.23 3449
3416.78 3371
3417.33 3229
3417.89 3271
3418.44 3377
3418.99 3137
3419.54 2995
3420.09 3096
3420.64 3012
3421.19 3045
3421.74 2956
3422.30 2943
3422.85 3021
3423.40 3134
3423.95 3000
3424.50 3239
3425.05 3450
3425.61 3304
3426.16 3358
3426.71 3444
3427.26 3453
3427.81 3176
3428.37 3122
3428.92 3341
3429.47 3196
3430.02 3076
3430.58 3130
3431.13 3206
3431.68 3201
3432.23 3350
3432.78 3074
3433.34 3130
3433.89 3212
3434.44 3271
3434.99 3369
3435.55 3335
3436.10 3440
3436.65 3226
3437.21 3235
3437.76 3259
3438.31 3321
3438.86 3500
3439.42 3389
3439.97 3374
3440.52 3300
3441.08 3413
3441.63 3393
3442.18 3350
3442.74 3548
3443.29 3455
3443.84 3447
3444.40 3488
3444.95 3501
3445.50 3429
3446.06 3225
3446.61 3353
3447.16 3231
3447.72 3131
3448.27 2968
3448.82 2983
3449.38 2943
3449.93 2907
3450.48 2920
3451.04 2911
3451.59 2823
3452.15 2883
3452.70 3105
3453.25 3150
3453.81 3147
3454.36 3325
3454.92 2889
3455.47 2908
3456.03 2854
3456.58 2950
3457.13 2997
3457.69 3061
3458.24 3024
3458.80 2923
3459.35 2966
3459.91 3084
3460.46 2790
3461.02 2775
3461.57 2867
3462.13 2919
3462.68 2795
3463.24 2916
3463.79 2833
3464.34 2847
3464.90 2910
3465.46 2719
3466.01 2896
3466.57 2879
3467.12 2919
3467.68 3028
3468.23 3224
3468.79 2975
3469.34 3064
3469.90 3071
3470.45 3374
3471.01 3187
3471.56 3267
3472.12 3294
3472.67 3205
3473.23 3332
3473.79 3509
3474.34 3414
3474.90 3212
3475.45 3348
3476.01 3505
3476.56 3414
3477.12 3514
3477.68 3328
3478.23 3423
3478.79 3472
3479.35 3616
3479.90 3505
3480.46 3587
3481.01 3637
3481.57 3993
3482.13 4101
3482.68 3763
3483.24 3832
3483.80 3763
3484.35 3869
3484.91 4033
3485.47 3782
3486.02 3705
3486.58 3945
3487.14 3832
3487.69 3801
3488.25 3977
3488.81 3952
3489.36 3950
3489.92 4463
3490.48 4864
3491.03 5214
3491.59 5620
3492.15 5795
3492.71 6542
3493.26 7434
3493.82 7818
3494.38 7850
3494.94 8046
3495.49 8151
3496.05 7945
3496.61 7769
3497.17 7508
3497.72 7195
3498.28 7023
3498.84 6997
3499.40 7432
3499.95 7595
3500.51 8070
3501.07 8481
3501.63 9096
3502.19 9259
3502.74 9455
3503.30 9208
3503.86 8768
3504.42 7808
3504.98 7838
3505.53 7975
3506.09 7611
3506.65 6831
3507.21 6884
3507.77 6878
3508.33 6817
3508.88 6955
3509.44 6675
3510.00 6133
3510.56 6005
3511.12 5611
3511.68 5338
3512.24 5047
3512.80 4649
3513.35 4686
3513.91 4693
3514.47 4539
3515.03 4191
3515.59 4194
3516.15 4146
3516.71 4460
3517.27 4121
3517.83 3832
3518.39 3908
3518.95 3956
3519.50 3833
3520.06 3690
3520.62 3966
3521.18 4007
3521.74 4128
3522.30 3954
3522.86 4008
3523.42 3925
3523.98 3906
3524.54 4184
3525.10 3969
3525.66 3946
3526.22 3869
3526.78 4159
3527.34 3954
3527.90 3709
3528.46 3801
3529.02 3480
3529.58 3349
3530.14 3342
3530.70 3248
3531.26 3192
3531.82 3434
3532.38 3331
3532.94 3268
3533.50 3368
3534.06 3289
3534.62 3404
3535.18 3237
3535.75 3191
3536.31 3308
3536.87 3343
3537.43 3760
3537.99 4143
3538.55 3948
3539.11 3899
3539.67 3921
3540.23 3923
3540.79 3797
3541.35 3602
3541.92 3500
3542.48 3524
3543.04 3641
3543.60 3611
3544.16 3703
3544.72 3578
3545.28 3597
3545.84 3773
3546.41 3769
3546.97 3512
3547.53 3485
3548.09 3683
3548.65 3651
3549.21 3576
3549.78 3481
3550.34 3256
3550.90 3428
3551.46 3523
3552.02 3397
3552.59 3316
3553.15 3351
3553.71 3265
3554.27 3118
3554.83 3362
3555.40 3372
3555.96 3410
3556.52 3338
3557.08 3476
3557.65 3420
3558.21 3316
3558.77 3162
3559.33 3267
3559.90 3206
3560.46 3292
3561.02 3253
3561.58 3129
3562.15 2978
3562.71 3267
3563.27 3199
3563.83 3119
3564.40 3137
3564.96 3365
3565.52 3210
3566.09 2868
3566.65 3156
3567.21 2982
3567.78 3144
3568.34 3111
3568.90 2978
3569.47 2948
3570.03 2852
3570.59 2989
3571.16 2874
3571.72 2996
3572.28 2917
3572.85 2941
3573.41 3036
3573.97 3029
3574.54 3049
3575.10 3041
3575.66 3209
3576.23 3307
3576.79 3102
3577.36 3297
3577.92 3230
3578.48 3195
3579.05 3125
3579.61 3294
3580.18 3470
3580.74 3436
3581.31 3145
3581.87 2988
3582.43 3135
3583.00 3180
3583.56 3101
3584.13 3010
3584.69 3043
3585.26 3094
3585.82 3264
3586.39 3228
3586.95 3278
3587.52 3452
3588.08 3465
3588.64 3288
3589.21 3564
3589.77 3519
3590.34 3397
3590.90 3053
3591.47 3165
3592.03 3421
3592.60 3418
3593.17 3453
3593.73 3390
3594.30 3430
3594.86 3399
3595.43 3203
3595.99 3183
3596.56 3076
3597.12 3034
3597.69 3274
3598.25 3334
3598.82 3243
3599.39 3086
3599.95 3187
3600.52 3387
3601.08 3553
3601.65 3452
3602.21 3415
3602.78 3343
3603.35 3290
3603.91 3307
3604.48 3136
3605.04 3077
3605.61 3171
3606.18 3191
3606.74 3137
3607.31 2952
3607.88 2945
3608.44 2859
3609.01 2845
3609.57 2688
3610.14 2925
3610.71 2811
3611.27 2838
3611.84 2737
3612.41 2705
3612.97 2735
3613.54 2886
3614.11 2843
3614.68 3216
3615.24 3580
3615.81 3838
3616.38 4433
3616.94 4918
3617.51 5138
3618.08 6283
3618.64 7036
3619.21 7780
3619.78 8509
3620.35 9400
3620.91 9821
3621.48 9693
3622.05 9287
3622.62 8585
3623.18 7836
3623.75 6972
3624.32 5789
3624.89 5432
3625.45 4384
3626.02 3853
3626.59 3766
3627.16 3520
3627.73 3141
3628.29 3127
3628.86 3091
3629.43 2925
3630.00 3114
3630.57 3049
3631.13 2922
3631.70 2955
3632.27 2820
3632.84 2723
3633.41 2622
3633.98 2688
3634.54 2800
3635.11 2578
3635.68 2696
3636.25 2805
3636.82 2700
3637.39 2599
3637.96 2749
3638.52 2817
3639.09 2771
3639.66 2765
3640.23 2855
3640.80 2908
3641.37 2933
3641.94 3125
3642.51 3340
3643.08 3488
3643.65 3514
3644.21 3866
3644.78 3691
3645.35 4054
3645.92 3829
3646.49 3773
3647.06 3863
3647.63 3910
3648.20 3779
3648.77 3690
3649.34 3684
3649.91 3809
3650.48 3848
3651.05 3597
3651.62 3429
3652.19 3503
3652.76 3340
3653.33 3453
3653.90 3407
3654.47 3264
3655.04 3327
3655.61 3313
3656.18 3408
3656.75 3729
3657.32 3792
3657.89 3435
3658.46 3572
3659.03 3492
3659.60 3603
3660.17 3596
3660.74 3831
3661.31 3540
3661.88 3379
3662.45 3322
3663.02 3641
3663.59 3330
3664.16 3200
3664.74 3431
3665.31 3440
3665.88 3322
3666.45 3229
3667.02 3205
3667.59 3095
3668.16 3173
3668.73 3238
3669.30 3047
3669.87 3090
3670.45 3141
3671.02 3111
3671.59 3026
3672.16 2834
3672.73 2938
3673.30 2885
3673.87 3143
3674.45 3155
3675.02 3099
3675.59 3246
3676.16 3130
3676.73 3206
3677.30 3259
3677.88 3441
3678.45 3272
3679.02 3149
3679.59 3188
3680.16 3176
3680.74 3264
3681.31 3199
3681.88 2999
3682.45 3020
3683.02 2928
3683.60 2885
3684.17 3006
3684.74 2944
3685.31 2941
3685.89 2942
3686.46 3133
3687.03 3173
3687.60 3011
3688.18 3210
3688.75 3270
3689.32 3251
3689.89 3170
3690.47 3204
3691.04 3606
3691.61 3883
3692.19 4004
3692.76 3942
3693.33 3946
3693.91 3797
3694.48 4145
3695.05 3761
3695.62 3725
3696.20 3132
3696.77 3163
3697.34 3114
3697.92 3044
3698.49 2882
3699.06 2915
3699.64 2852
3700.21 2869
3700.79 3137
3701.36 3220
3701.93 3140
3702.51 3035
3703.08 3043
3703.65 3043
3704.23 3187
3704.80 3028
3705.38 3025
3705.95 3000
3706.52 3066
3707.10 3130
3707.67 3173
3708.25 2986
3708.82 3070
3709.39 3299
3709.97 3304
3710.54 3163
3711.12 2926
3711.69 3068
3712.27 3229
3712.84 3116
3713.42 2959
3713.99 2904
3714.57 2900
3715.14 3114
3715.71 3064
3716.29 3013
3716.86 3026
3717.44 2967
3718.01 2932
3718.59 2941
3719.16 2941
3719.74 2883
3720.31 2848
3720.89 2955
3721.47 2745
3722.04 2555
3722.62 2903
3723.19 2914
3723.77 2763
3724.34 2604
3724.92 2810
3725.49 2743
3726.07 2536
3726.64 2659
3727.22 2715
3727.80 2691
3728.37 2750
3728.95 2842
3729.52 2980
3730.10 3178
3730.67 3300
3731.25 3555
3731.83 3581
3732.40 3688
3732.98 3980
3733.55 4154
3734.13 4669
3734.71 4874
3735.28 4595
3735.86 4908
3736.44 5015
3737.01 4826
3737.59 4781
3738.17 4344
3738.74 4130
3739.32 4097
3739.90 3805
3740.47 3562
3741.05 3441
3741.63 3473
3742.20 3154
3742.78 3214
3743.36 3215
3743.93 3148
3744.51 3164
3745.09 3005
3745.66 2975
3746.24 3019
3746.82 2991
3747.40 3165
3747.97 3141
3748.55 3031
3749.13 3071
3749.70 3165
3750.28 2954
3750.86 2963
3751.44 2907
3752.02 2849
3752.59 2829
3753.17 2775
3753.75 2930
3754.33 3005
3754.90 2991
3755.48 3232
3756.06 3268
3756.64 3243
3757.22 3203
3757.79 3292
3758.37 3366
3758.95 3264
3759.53 3443
3760.11 3587
3760.68 3851
3761.26 3808
3761.84 3671
3762.42 3840
3763.00 3902
3763.58 3866
3764.15 3821
3764.73 3375
3765.31 3488
3765.89 3541
3766.47 3409
3767.05 3482
3767.63 3378
3768.21 3181
3768.78 3108
3769.36 3207
3769.94 3079
3770.52 3021
3771.10 3118
3771.68 2895
3772.26 2963
3772.84 3040
3773.42 2957
3774.00 3180
3774.58 3263
3775.15 3226
3775.73 3125
3776.31 3034
3776.89 3196
3777.47 3043
3778.05 2929
3778.63 3065
3779.21 3099
3779.79 2871
3780.37 2961
3780.95 2880
3781.53 2829
3782.11 2732
3782.69 2703
3783.27 2760
3783.85 2969
3784.43 3096
3785.01 2928
3785.59 2802
3786.17 2845
3786.75 3028
3787.33 2913
3787.91 3022
3788.49 2999
3789.07 3006
3789.65 2913
3790.23 3011
3790.81 3034
3791.39 2887
3791.98 3159
3792.56 3183
3793.14 3082
3793.72 3060
3794.30 2923
3794.88 3185
3795.46 3072
3796.04 3177
3796.62 3287
3797.20 3096
3797.78 3279
3798.37 3290
3798.95 3278
3799.53 3262
3800.11 3314
3800.69 3373
3801.27 3674
3801.85 4017
3802.43 4053
3803.02 3792
3803.60 3994
3804.18 4213
3804.76 4391
3805.34 4249
3805.92 4140
3806.51 4192
3807.09 4111
3807.67 4071
3808.25 3765
3808.83 3827
3809.42 3766
3810.00 3869
3810.58 3820
3811.16 3928
3811.74 3843
3812.33 3961
3812.91 4212
3813.49 4036
3814.07 3946
3814.66 4004
3815.24 3978
3815.82 4204
3816.40 4227
3816.99 4367
3817.57 4457
3818.15 4380
3818.73 4334
3819.32 4452
3819.90 4318
3820.48 4074
3821.06 3893
3821.65 3794
3822.23 3633
3822.81 3448
3823.40 3140
3823.98 3218
3824.56 3281
3825.15 3086
3825.73 3069
3826.31 2976
3826.90 3094
3827.48 3125
3828.06 3175
3828.65 3197
3829.23 3046
3829.81 3023
3830.40 3207
3830.98 3116
3831.56 3175
3832.15 3308
3832.73 3268
3833.32 3473
3833.90 3518
3834.48 3308
3835.07 3333
3835.65 3226
3836.23 3307
3836.82 3182
3837.40 3227
3837.99 2989
3838.57 3187
3839.16 2986
3839.74 3072
3840.32 3031
3840.91 2763
3841.49 2983
3842.08 2871
3842.66 2958
3843.25 3067
3843.83 2779
3844.42 3012
3845.00 2865
3845.59 2828
3846.17 2751
3846.76 2811
3847.34 2752
3847.92 3018
3848.51 2831
3849.09 2835
3849.68 3015
3850.27 2935
3850.85 2875
3851.44 2744
3852.02 2828
3852.61 2826
3853.19 2860
3853.78 2923
3854.36 2874
3854.95 2976
3855.53 3114
3856.12 3036
3856.70 3263
3857.29 3196
3857.88 3172
3858.46 3625
3859.05 3944
3859.63 4154
3860.22 5001
3860.80 5439
3861.39 6241
3861.98 6966
3862.56 7720
3863.15 8405
3863.73 8918
3864.32 9213
3864.91 9351
3865.49 9345
3866.08 8436
3866.67 8113
3867.25 7366
3867.84 6424
3868.43 5690
3869.01 5494
3869.60 5016
3870.19 4333
3870.77 4162
3871.36 4076
3871.95 3678
3872.53 3705
3873.12 3552
3873.71 3527
3874.29 3491
3874.88 3542
3875.47 3554
3876.05 3717
3876.64 3645
3877.23 3667
3877.82 3723
3878.40 3634
3878.99 3417
3879.58 3236
3880.16 3261
3880.75 3369
3881.34 3099
3881.93 3041
3882.51 3180
3883.10 2954
3883.69 2935
3884.28 3113
3884.87 2996
3885.45 2758
3886.04 2878
3886.63 2971
3887.22 3137
3887.80 3221
3888.39 3117
3888.98 3001
3889.57 3223
3890.16 3475
3890.74 3533
3891.33 3559
3891.92 3496
3892.51 3700
3893.10 3616
3893.69 3771
3894.27 3828
3894.86 3805
3895.45 3836
3896.04 3714
3896.63 3565
3897.22 3926
3897.81 3742
3898.40 3837
3898.98 3899
3899.57 3772
3900.16 3925
3900.75 3990
3901.34 3883
3901.93 4031
3902.52 3994
3903.11 3721
3903.70 3966
3904.29 3962
3904.87 3737
3905.46 3568
3906.05 3300
3906.64 3286
3907.23 3295
3907.82 3275
3908.41 3024
3909.00 2999
3909.59 3001
3910.18 2867
3910.77 2798
3911.36 2912
3911.95 2831
3912.54 2784
3913.13 2882
3913.72 2928
3914.31 2627
3914.90 2606
3915.49 2538
3916.08 2766
3916.67 2658
3917.26 2545
3917.85 2677
3918.44 2715
3919.03 2688
3919.62 2684
3920.21 2595
3920.80 2604
3921.39 2682
3921.98 2715
3922.57 2842
3923.16 2839
3923.75 2732
3924.34 2759
3924.94 2818
3925.53 2634
3926.12 2570
3926.71 2541
3927.30 2556
3927.89 2690
3928.48 2636
3929.07 2463
3929.66 2543
3930.25 2607
3930.85 2590
3931.44 2570
3932.03 2495
3932.62 2611
3933.21 2527
3933.80 2586
3934.39 2659
3934.99 2660
3935.58 2608
3936.17 2535
3936.76 2349
3937.35 2546
3937.94 2706
3938.54 2663
3939.13 2670
3939.72 2701
3940.31 2747
3940.90 2711
3941.49 2732
3942.09 3063
3942.68 3009
3943.27 3189
3943.86 3109
3944.46 3179
3945.05 3220
3945.64 3387
3946.23 3070
3946.82 3087
3947.42 2859
3948.01 2788
3948.60 2537
3949.20 2729
3949.79 2673
3950.38 2721
3950.97 2698
3951.57 2456
3952.16 2570
3952.75 2452
3953.34 2572
3953.94 2547
3954.53 2636
3955.12 2570
3955.72 2586
3956.31 2621
3956.90 2687
3957.50 2678
3958.09 2704
3958.68 2657
3959.28 2601
3959.87 2615
3960.46 2687
3961.06 2871
3961.65 2811
3962.24 2638
3962.84 2624
3963.43 2692
3964.02 2514
3964.62 2732
3965.21 2974
3965.81 3297
3966.40 3186
3966.99 3083
3967.59 3142
3968.18 3327
3968.78 3673
3969.37 3665
3969.96 3646
3970.56 3656
3971.15 3500
3971.75 3292
3972.34 3232
3972.94 3190
3973.53 2975
3974.12 2701
3974.72 2677
3975.31 2909
3975.91 2854
3976.50 2553
3977.10 2522
3977.69 2646
3978.29 2792
3978.88 2841
3979.48 2850
3980.07 2715
3980.67 2872
3981.26 2848
3981.86 2805
3982.45 2783
3983.05 2916
3983.64 2890
3984.24 2844
3984.83 2914
3985.43 2629
3986.02 2604
3986.62 2638
3987.21 2886
3987.81 2804
3988.40 2774
3989.00 2540
3989.60 2559
3990.19 2570
3990.79 2630
3991.38 2620
3991.98 2663
3992.57 2586
3993.17 2520
3993.77 2648
3994.36 2603
3994.96 2672
3995.55 2805
3996.15 2811
3996.75 3063
3997.34 3041
3997.94 3090
3998.54 3136
3999.13 3021
3999.73 3095
4000.32 3252
4000.92 3009
4001.52 3029
4002.11 3102
4002.71 3149
4003.31 3085
4003.90 2975
4004.50 3325
4005.10 3328
4005.69 3295
4006.29 3453
4006.89 3275
4007.49 3297
4008.08 3438
4008.68 3372
4009.28 3154
4009.87 3188
4010.47 2999
4011.07 2938
4011.67 2966
4012.26 2891
4012.86 2944
4013.46 3090
4014.05 3038
4014.65 3350
4015.25 3452
4015.85 3560
4016.44 3789
4017.04 3931
4017.64 4075
4018.24 4255
4018.84 4473
4019.43 4686
4020.03 4499
4020.63 4547
4021.23 4241
4021.83 4196
4022.42 3955
4023.02 3632
4023.62 3404
4024.22 3182
4024.82 3247
4025.41 3028
4026.01 3151
4026.61 3005
4027.21 2977
4027.81 3162
4028.41 2846
4029.01 2836
4029.60 2962
4030.20 2842
4030.80 3012
4031.40 3019
4032.00 2994
4032.60 2850
4033.20 3069
4033.80 3010
4034.39 2830
4034.99 3143
4035.59 3253
4036.19 3045
4036.79 3073
4037.39 3115
4037.99 3216
4038.59 3016
4039.19 3007
4039.79 3193
4040.39 3113
4040.99 3032
4041.59 3208
4042.18 3033
4042.78 3166
4043.38 3066
4043.98 3142
4044.58 3296
4045.18 3016
4045.78 3062
4046.38 3100
4046.98 3094
4047.58 3252
4048.18 3126
4048.78 3147
4049.38 3185
4049.98 3187
4050.58 2969
4051.18 2888
4051.78 2882
4052.38 2914
4052.98 3177
4053.58 3313
4054.19 3277
4054.79 3486
4055.39 3645
4055.99 3824
4056.59 4182
4057.19 4181
4057.79 4623
4058.39 4743
4058.99 5014
4059.59 5127
4060.19 5204
4060.79 4856
4061.39 4537
4061.99 4281
4062.60 3944
4063.20 3903
4063.80 3550
4064.40 3241
4065.00 2999
4065.60 2703
4066.20 2866
4066.80 2940
4067.41 2825
4068.01 2714
4068.61 2877
4069.21 2795
4069.81 2776
4070.41 2754
4071.02 2638
4071.62 2583
4072.22 2584
4072.82 2582
4073.42 2663
4074.02 2648
4074.63 2728
4075.23 2650
4075.83 2740
4076.43 2632
4077.03 2658
4077.64 2650
4078.24 2802
4078.84 2716
4079.44 2707
4080.05 2716
4080.65 2665
4081.25 2788
4081.85 2758
4082.46 2944
4083.06 2949
4083.66 2885
4084.26 2828
4084.87 2860
4085.47 2779
4086.07 2871
4086.67 3049
4087.28 2892
4087.88 2947
4088.48 2720
4089.09 2914
4089.69 2808
4090.29 2850
4090.90 2917
4091.50 3076
4092.10 3233
4092.71 3400
4093.31 3832
4093.91 4057
4094.52 4223
4095.12 4672
4095.72 5147
4096.33 5328
4096.93 5579
4097.53 5846
4098.14 5863
4098.74 5834
4099.34 5576
4099.95 5008
4100.55 4760
4101.16 4328
4101.76 3650
4102.36 3622
4102.97 3415
4103.57 3137
4104.18 2875
4104.78 2674
4105.38 2723
4105.99 2831
4106.59 2601
4107.20 2588
4107.80 2849
4108.41 2648
4109.01 2658
4109.62 2587
4110.22 2615
4110.82 2692
4111.43 2746
4112.03 2742
4112.64 2720
4113.24 2586
4113.85 2694
4114.45 2793
4115.06 2576
4115.66 2753
4116.27 2585
4116.87 2695
4117.48 2578
4118.08 2483
4118.69 2536
4119.29 2516
4119.90 2459
4120.50 2611
4121.11 2549
4121.72 2664
4122.32 2717
4122.93 2713
4123.53 2851
4124.14 3025
4124.74 3034
4125.35 3228
4125.95 3137
4126.56 3017
4127.17 3024
4127.77 3088
4128.38 2955
4128.98 2806
4129.59 2833
4130.20 2627
4130.80 2566
4131.41 2596
4132.01 2851
4132.62 2899
4133.23 2865
4133.83 2962
4134.44 3079
4135.05 3034
4135.65 3074
4136.26 3108
4136.87 3271
4137.47 3341
4138.08 3187
4138.69 3241
4139.29 3043
4139.90 3237
4140.51 3206
4141.11 3224
4141.72 3228
4142.33 3289
4142.93 3167
4143.54 3149
4144.15 3137
4144.75 3084
4145.36 3274
4145.97 3031
4146.58 3139
4147.18 2995
4147.79 2914
4148.40 2836
4149.01 2814
4149.61 2768
4150.22 2577
4150.83 2481
4151.44 2498
4152.04 2484
4152.65 2501
4153.26 2457
4153.87 2388
4154.47 2402
4155.08 2502
4155.69 2619
4156.30 2521
4156.91 2537
4157.51 2480
4158.12 2392
4158.73 2316
4159.34 2352
4159.95 2472
4160.56 2488
4161.16 2497
4161.77 2499
4162.38 2550
4162.99 2481
4163.60 2474
4164.21 2461
4164.81 2551
4165.42 2614
4166.03 2735
4166.64 2695
4167.25 2783
4167.86 2940
4168.47 2987
4169.08 2702
4169.69 2715
4170.29 2885
4170.90 2865
4171.51 2649
4172.12 2721
4172.73 2662
4173.34 2777
4173.95 2653
4174.56 2673
4175.17 2634
4175.78 2706
4176.39 2720
4177.00 2818
4177.61 2709
4178.22 2705
4178.82 2792
4179.43 2875
4180.04 2679
4180.65 2712
4181.26 2662
4181.87 2744
4182.48 2745
4183.09 2816
4183.70 2675
4184.31 2585
4184.92 2670
4185.53 2686
4186.14 2467
4186.75 2554
4187.36 2410
4187.97 2422
4188.58 2504
4189.19 2609
4189.81 2434
4190.42 2610
4191.03 2674
4191.64 2856
4192.25 2627
4192.86 2507
4193.47 2910
4194.08 2980
4194.69 2802
4195.30 3022
4195.91 3293
4196.52 3220
4197.13 3142
4197.74 3315
4198.36 3369
4198.97 3162
4199.58 3107
4200.19 3091
4200.80 2768
4201.41 3082
4202.02 2859
4202.63 2669
4203.25 2546
4203.86 2800
4204.47 2626
4205.08 2571
4205.69 2775
4206.30 2777
4206.92 2735
4207.53 2640
4208.14 2691
4208.75 2854
4209.36 2827
4209.97 2691
4210.59 2703
4211.20 2807
4211.81 2908
4212.42 2740
4213.03 2858
4213.65 2853
4214.26 2957
4214.87 2863
4215.48 2845
4216.10 2791
4216.71 2700
4217.32 2885
4217.93 2996
4218.55 3024
4219.16 3146
4219.77 3414
4220.38 3546
4221.00 3606
4221.61 3971
4222.22 4202
4222.83 4298
4223.45 4712
4224.06 4799
4224.67 5013
4225.29 4927
4225.90 5503
4226.51 5504
4227.13 5620
4227.74 5694
4228.35 5733
4228.96 5879
4229.58 6200
4230.19 6532
4230.80 6452
4231.42 6477
4232.03 6331
4232.65 6289
4233.26 5967
4233.87 5321
4234.49 4579
4235.10 4420
4235.71 4407
4236.33 4086
4236.94 3830
4237.56 3642
4238.17 3696
4238.78 3609
4239.40 3620
4240.01 3203
4240.63 3240
4241.24 3314
4241.85 3357
4242.47 2978
4243.08 3216
4243.70 3111
4244.31 3082
4244.93 3006
4245.54 2889
4246.15 2810
4246.77 3008
4247.38 3051
4248.00 2943
4248.61 3012
4249.23 2993
4249.84 3262
4250.46 2997
4251.07 2945
4251.69 3126
4252.30 3128
4252.92 3079
4253.53 3113
4254.15 3117
4254.76 2874
4255.38 2740
4255.99 2738
4256.61 2926
4257.22 2939
4257.84 3232
4258.45 3075
4259.07 3170
4259.69 3054
4260.30 3026
4260.92 3133
4261.53 3108
4262.15 3073
4262.76 3128
4263.38 2995
4263.99 3100
4264.61 3259
4265.23 3122
4265.84 3086
4266.46 3082
4267.07 3219
4267.69 3229
4268.31 3252
4268.92 3276
4269.54 3216
4270.16 3236
4270.77 3321
4271.39 3314
4272.00 3351
4272.62 3217
4273.24 3174
4273.85 3130
4274.47 3143
4275.09 2991
4275.70 2883
4276.32 2962
4276.94 2752
4277.55 2596
4278.17 2720
4278.79 2812
4279.40 2637
4280.02 2602
4280.64 2678
4281.26 2805
4281.87 2670
4282.49 2726
4283.11 2692
4283.72 2674
4284.34 2485
4284.96 2619
4285.58 2708
4286.19 2501
4286.81 2617
4287.43 2792
4288.05 2563
4288.66 2723
4289.28 2726
4289.90 2858
4290.52 2790
4291.13 2766
4291.75 2855
4292.37 2744
4292.99 2679
4293.61 2585
4294.22 2556
4294.84 2708
4295.46 2588
4296.08 2698
4296.70 2796
4297.31 2720
4297.93 2618
4298.55 2760
4299.17 2746
4299.79 2727
4300.41 2605
4301.03 2607
4301.64 2675
4302.26 2755
4302.88 2811
4303.50 2809
4304.12 2727
4304.74 2842
4305.36 2835
4305.97 2748
4306.59 2627
4307.21 2933
4307.83 2862
4308.45 2739
4309.07 2841
4309.69 2989
4310.31 3132
4310.93 3177
4311.55 3204
4312.17 3165
4312.78 3395
4313.40 3321
4314.02 3296
4314.64 3307
4315.26 3235
4315.88 3192
4316.50 3030
4317.12 2899
4317.74 2787
4318.36 2695
4318.98 2563
4319.60 2605
4320.22 2522
4320.84 2546
4321.46 2530
4322.08 2492
4322.70 2635
4323.32 2444
4323.94 2504
4324.56 2603
4325.18 2788
4325.80 2634
4326.42 2646
4327.04 2652
4327.66 2813
4328.28 2806
4328.90 2868
4329.52 2861
4330.14 2882
4330.76 2837
4331.39 2945
4332.01 2892
4332.63 2790
4333.25 2893
4333.87 2712
4334.49 2550
4335.11 2723
4335.73 2570
4336.35 2783
4336.97 2837
4337.59 2831
4338.22 2772
4338.84 3018
4339.46 2864
4340.08 2924
4340.70 2984
4341.32 3083
4341.94 3252
4342.57 3082
4343.19 3416
4343.81 3223
4344.43 3422
4345.05 3677
4345.67 4089
4346.29 4785
4346.92 5001
4347.54 5682
4348.16 5982
4348.78 6495
4349.40 6373
4350.03 6544
4350.65 6313
4351.27 6206
4351.89 6003
4352.51 4972
4353.14 4458
4353.76 3915
4354.38 3681
4355.00 3192
4355.63 3312
4356.25 3273
4356.87 3378
4357.49 3164
4358.12 3013
4358.74 3096
4359.36 3166
4359.98 3095
4360.61 3198
4361.23 3336
4361.85 3014
4362.48 2969
4363.10 3166
4363.72 3052
4364.34 2928
4364.97 2971
4365.59 3151
4366.21 2974
4366.84 3304
4367.46 3175
4368.08 3107
4368.71 3035
4369.33 2872
4369.95 2804
4370.58 2921
4371.20 2598
4371.82 2749
4372.45 2779
4373.07 2593
4373.70 2609
4374.32 2649
4374.94 2547
4375.57 2630
4376.19 2584
4376.81 2810
4377.44 2758
4378.06 2531
4378.69 2646
4379.31 2694
4379.94 2584
4380.56 2572
4381.18 2811
4381.81 3054
4382.43 2864
4383.06 2774
4383.68 2865
4384.31 2964
4384.93 2916
4385.55 3050
4386.18 2984
4386.80 2787
4387.43 3048
4388.05 3133
4388.68 2993
4389.30 3153
4389.93 3062
4390.55 3170
4391.18 3376
4391.80 3546
4392.43 3794
4393.05 3708
4393.68 3960
4394.30 3931
4394.93 3959
4395.55 4000
4396.18 3785
4396.80 3776
4397.43 3547
4398.05 3370
4398.68 3240
4399.31 3262
4399.93 3589
4400.56 3554
4401.18 3698
4401.81 3680
4402.43 3714
4403.06 3570
4403.69 3644
4404.31 3444
4404.94 3354
4405.56 3294
4406.19 3417
4406.82 3210
4407.44 3305
4408.07 3244
4408.69 3308
4409.32 3220
4409.95 3153
4410.57 3403
4411.20 3277
4411.83 3341
4412.45 3257
4413.08 3058
4413.71 3186
4414.33 3202
4414.96 3152
4415.59 3156
4416.21 3017
4416.84 2934
4417.47 2928
4418.09 2934
4418.72 3040
4419.35 2839
4419.97 2883
4420.60 2707
4421.23 2937
4421.85 2906
4422.48 2601
4423.11 2606
4423.74 2631
4424.36 2447
4424.99 2486
4425.62 2598
4426.25 2713
4426.87 2453
4427.50 2271
4428.13 2406
4428.76 2280
4429.38 2306
4430.01 2333
4430.64 2332
4431.27 2374
4431.89 2480
4432.52 2457
4433.15 2348
4433.78 2420
4434.41 2577
4435.03 2576
4435.66 2565
4436.29 2462
4436.92 2393
4437.55 2626
4438.18 2583
4438.80 2609
4439.43 2527
4440.06 2655
4440.69 2457
4441.32 2451
4441.95 2525
4442.57 2496
4443.20 2537
4443.83 2587
4444.46 2358
4445.09 2326
4445.72 2370
4446.35 2340
4446.98 2391
4447.61 2073
4448.23 2098
4448.86 2339
4449.49 2362
4450.12 2236
4450.75 2435
4451.38 2365
4452.01 2451
4452.64 2406
4453.27 2424
4453.90 2320
4454.53 2425
4455.16 2240
4455.79 2202
4456.42 2416
4457.05 2331
4457.67 2286
4458.30 2321
4458.93 2427
4459.56 2500
4460.19 2434
4460.82 2604
4461.45 2432
4462.08 2317
4462.71 2365
4463.34 2321
4463.97 2138
4464.60 2272
4465.23 2099
4465.86 2200
4466.49 2266
4467.13 2238
4467.76 2209
4468.39 2271
4469.02 2129
4469.65 2195
4470.28 2062
4470.91 2081
4471.54 2006
4472.17 2162
4472.80 2178
4473.43 2143
4474.06 2140
4474.69 2192
4475.32 2174
4475.95 2302
4476.59 2348
4477.22 2222
4477.85 2105
4478.48 2201
4479.11 2119
4479.74 2264
4480.37 2084
4481.00 2210
4481.64 2288
4482.27 2227
4482.90 2295
4483.53 2265
4484.16 2356
4484.79 2304
4485.42 2292
4486.06 2521
4486.69 2456
4487.32 2514
4487.95 2560
4488.58 2546
4489.22 2514
4489.85 2523
4490.48 2282
4491.11 2234
4491.74 2328
4492.38 2448
4493.01 2403
4493.64 2394
4494.27 2477
4494.90 2421
4495.54 2548
4496.17 2428
4496.80 2505
4497.43 2540
4498.07 2537
4498.70 2362
4499.33 2402
4499.96 2592
4500.60 2612
4501.23 2739
4501.86 2863
4502.50 3002
4503.13 3229
4503.76 3391
4504.39 3450
4505.03 3664
4505.66 3754
4506.29 3956
4506.93 3627
4507.56 3546
4508.19 3393
4508.83 3459
4509.46 3141
4510.09 2857
4510.73 2972
4511.36 3021
4511.99 2918
4512.63 2828
4513.26 2704
4513.89 2634
4514.53 2762
4515.16 2910
4515.80 2821
4516.43 2767
4517.06 2760
4517.70 2597
4518.33 2540
4518.97 2424
4519.60 2596
4520.23 2511
4520.87 2438
4521.50 2657
4522.14 2410
4522.77 2303
4523.40 2404
4524.04 2559
4524.67 2607
4525.31 2605
4525.94 2428
4526.58 2617
4527.21 2754
4527.85 2850
4528.48 3138
4529.12 3283
4529.75 3688
4530.38 4335
4531.02 4891
4531.65 5583
4532.29 6525
4532.92 6972
4533.56 7489
4534.19 8005
4534.83 8257
4535.46 7921
4536.10 7702
4536.74 7296
4537.37 6361
4538.01 5758
4538.64 4978
4539.28 4405
4539.91 3819
4540.55 3532
4541.18 3168
4541.82 2927
4542.45 2783
4543.09 2808
4543.73 2683
4544.36 2648
4545.00 2783
4545.63 2525
4546.27 2430
4546.91 2342
4547.54 2453
4548.18 2401
4548.81 2491
4549.45 2300
4550.09 2306
4550.72 2226
4551.36 2252
4551.99 2355
4552.63 2316
4553.27 2353
4553.90 2594
4554.54 2506
4555.18 2690
4555.81 2691
4556.45 2818
4557.09 2795
4557.72 2771
4558.36 2591
4559.00 2761
4559.63 2531
4560.27 2664
4560.91 2516
4561.54 2677
4562.18 2699
4562.82 2524
4563.46 2729
4564.09 2336
4564.73 2374
4565.37 2572
4566.00 2564
4566.64 2523
4567.28 2692
4567.92 2813
4568.55 2888
4569.19 2824
4569.83 2766
4570.47 2716
4571.10 2962
4571.74 2920
4572.38 3010
4573.02 3155
4573.66 2891
4574.29 2618
4574.93 2693
4575.57 2702
4576.21 2562
4576.85 2391
4577.48 2444
4578.12 2334
4578.76 2275
4579.40 2182
4580.04 2282
4580.67 2241
4581.31 2168
4581.95 2338
4582.59 2307
4583.23 2247
4583.87 2263
4584.51 2116
4585.14 2294
4585.78 2345
4586.42 2471
4587.06 2274
4587.70 2328
4588.34 2208
4588.98 2247
4589.62 2325
4590.26 2272
4590.89 2331
4591.53 2499
4592.17 2445
4592.81 2374
4593.45 2460
4594.09 2525
4594.73 2447
4595.37 2605
4596.01 2427
4596.65 2434
4597.29 2388
4597.93 2233
4598.57 2114
4599.21 2356
4599.85 2357
4600.49 2035
4601.12 2089
4601.76 2392
4602.40 2243
4603.04 2279
4603.68 2350
4604.32 2319
4604.96 2235
4605.60 2336
4606.24 2380
4606.88 2334
4607.52 2245
4608.17 2252
4608.81 2425
4609.45 2440
4610.09 2408
4610.73 2502
4611.37 2467
4612.01 2446
4612.65 2486
4613.29 2546
4613.93 2526
4614.57 2518
4615.21 2269
4615.85 2303
4616.49 2386
4617.13 2459
4617.77 2318
4618.41 2210
4619.06 2320
4619.70 2406
4620.34 2342
4620.98 2268
4621.62 2055
4622.26 2296
4622.90 2081
4623.54 1961
4624.19 2251
4624.83 2200
4625.47 2234
4626.11 2236
4626.75 2179
4627.39 2073
4628.03 2020
4628.68 2012
4629.32 2084
4629.96 2154
4630.60 2324
4631.24 2165
4631.89 2154
4632.53 2300
4633.17 2402
4633.81 2297
4634.45 2367
4635.10 2422
4635.74 2379
4636.38 2521
4637.02 2466
4637.66 2386
4638.31 2495
4638.95 2494
4639.59 2559
4640.23 2676
4640.88 2654
4641.52 2737
4642.16 2798
4642.80 2717
4643.45 2911
4644.09 2946
4644.73 2836
4645.38 2690
4646.02 2609
4646.66 2638
4647.30 2568
4647.95 2641
4648.59 2558
4649.23 2545
4649.88 2519
4650.52 2465
4651.16 2485
4651.81 2524
4652.45 2506
4653.09 2289
4653.74 2532
4654.38 2564
4655.02 2456
4655.67 2317
4656.31 2382
4656.95 2614
4657.60 2359
4658.24 2278
4658.89 2225
4659.53 2180
4660.17 2147
4660.82 2126
4661.46 1948
4662.10 1956
4662.75 1979
4663.39 1958
4664.04 1887
4664.68 1854
4665.33 1861
4665.97 1922
4666.61 1930
4667.26 1991
4667.90 1995
4668.55 2063
4669.19 1941
4669.84 2037
4670.48 2109
4671.12 2070
4671.77 2169
4672.41 2102
4673.06 2127
4673.70 2002
4674.35 1938
4674.99 2130
4675.64 2100
4676.28 2092
4676.93 2042
4677.57 2040
4678.22 2026
4678.86 2066
4679.51 2115
4680.15 2109
4680.80 2142
4681.44 2129
4682.09 2290
4682.74 2243
4683.38 2119
4684.03 2172
4684.67 2253
4685.32 2320
4685.96 2328
4686.61 2166
4687.25 2194
4687.90 2244
4688.55 2035
4689.19 2147
4689.84 2107
4690.48 2138
4691.13 2121
4691.78 2042
4692.42 2047
4693.07 2100
4693.71 2059
4694.36 2029
4695.01 1952
4695.65 2172
4696.30 2193
4696.95 2344
4697.59 2317
4698.24 2357
4698.89 2418
4699.53 2345
4700.18 2383
4700.83 2485
4701.47 2537
4702.12 2617
4702.77 2626
4703.41 2469
4704.06 2400
4704.71 2308
4705.35 2199
4706.00 2293
4706.65 2210
4707.29 2139
4707.94 2327
4708.59 2331
4709.24 2419
4709.88 2236
4710.53 2122
4711.18 2277
4711.83 2089
4712.47 2154
4713.12 2245
4713.77 2230
4714.42 2332
4715.06 2323
4715.71 2356
4716.36 2190
4717.01 2093
4717.65 2273
4718.30 2238
4718.95 2168
4719.60 2083
4720.25 2147
4720.89 2234
4721.54 2337
4722.19 2280
4722.84 2579
4723.49 2312
4724.13 2426
4724.78 2397
4725.43 2599
4726.08 2474
4726.73 2496
4727.38 2486
4728.03 2553
4728.67 2593
4729.32 2450
4729.97 2550
4730.62 2247
4731.27 2296
4731.92 2211
4732.57 2201
4733.22 2085
4733.86 2163
4734.51 2057
4735.16 1950
4735.81 1989
4736.46 2152
4737.11 2024
4737.76 2072
4738.41 2070
4739.06 2013
4739.71 2122
4740.36 2246
4741.01 2363
4741.65 2325
4742.30 2328
4742.95 2182
4743.60 2199
4744.25 2484
4744.90 2240
4745.55 2250
4746.20 2386
4746.85 2403
4747.50 2287
4748.15 2234
4748.80 2237
4749.45 2211
4750.10 2248
4750.75 2305
4751.40 2452
4752.05 2527
4752.70 2390
4753.35 2544
4754.00 2910
4754.65 2702
4755.30 2462
4755.95 2515
4756.61 2596
4757.26 2629
4757.91 2556
4758.56 2506
4759.21 2338
4759.86 2294
4760.51 2336
4761.16 2260
4761.81 2013
4762.46 1984
4763.11 2181
4763.76 1820
4764.41 1921
4765.07 2023
4765.72 1979
4766.37 2092
4767.02 1948
4767.67 2003
4768.32 2180
4768.97 2109
4769.62 2008
4770.28 2150
4770.93 2001
4771.58 1968
4772.23 2002
4772.88 1959
4773.53 1976
4774.19 1944
4774.84 1955
4775.49 1893
4776.14 1871
4776.79 1921
4777.44 1923
4778.10 1940
4778.75 1895
4779.40 2054
4780.05 1991
4780.70 2022
4781.36 1966
4782.01 1839
4782.66 1997
4783.31 2114
4783.97 2032
4784.62 2135
4785.27 2085
4785.92 1991
4786.58 1969
4787.23 1918
4787.88 2116
4788.53 2102
4789.19 1954
4789.84 2073
4790.49 2019
4791.15 2028
4791.80 2065
4792.45 1884
4793.10 1987
4793.76 2084
4794.41 2014
4795.06 1847
4795.72 2038
4796.37 2073
4797.02 2012
4797.68 1942
4798.33 1981
4798.98 1900
4799.64 1954
4800.29 1858
4800.94 1980
4801.60 1981
4802.25 2049
4802.90 1851
4803.56 1818
4804.21 1913
4804.87 1985
4805.52 1838
4806.17 1963
4806.83 1965
4807.48 2024
4808.14 1952
4808.79 1836
4809.44 1913
4810.10 1829
4810.75 1896
4811.41 1858
4812.06 1939
4812.71 2051
4813.37 1938
4814.02 1932
4814.68 1874
4815.33 1987
4815.99 2056
4816.64 2146
4817.30 2150
4817.95 2263
4818.61 2430
4819.26 2171
4819.92 2274
4820.57 2259
4821.23 2119
4821.88 2183
4822.53 2343
4823.19 2357
4823.85 2267
4824.50 2279
4825.16 2252
4825.81 2299
4826.47 2278
4827.12 2318
4827.78 2103
4828.43 2170
4829.09 2311
4829.74 2183
4830.40 2304
4831.05 2268
4831.71 2299
4832.37 2317
4833.02 2259
4833.68 2250
4834.33 2391
4834.99 2442
4835.64 2353
4836.30 2642
4836.96 2593
4837.61 2574
4838.27 2715
4838.92 2748
4839.58 2846
4840.24 2971
4840.89 2859
4841.55 2952
4842.21 2848
4842.86 3057
4843.52 2977
4844.18 2923
4844.83 2671
4845.49 2677
4846.14 2763
4846.80 2571
4847.46 2614
4848.11 2620
4848.77 2783
4849.43 2942
4850.09 3219
4850.74 3433
4851.40 3800
4852.06 3869
4852.71 4006
4853.37 4170
4854.03 4128
4854.68 3857
4855.34 3881
4856.00 3545
4856.66 3233
4857.31 3268
4857.97 3291
4858.63 2810
4859.29 2739
4859.94 3064
4860.60 3154
4861.26 2952
4861.92 2876
4862.57 3267
4863.23 3059
4863.89 2915
4864.55 2853
4865.21 2843
4865.86 2975
4866.52 3191
4867.18 3106
4867.84 3044
4868.50 3095
4869.15 2949
4869.81 2885
4870.47 2855
4871.13 2913
4871.79 2877
4872.45 2786
4873.10 2804
4873.76 2786
4874.42 3032
4875.08 2998
4875.74 2694
4876.40 2879
4877.06 2905
4877.71 3010
4878.37 2871
4879.03 2835
4879.69 2949
4880.35 3082
4881.01 3082
4881.67 3090
4882.33 2974
4882.99 2844
4883.65 2878
4884.30 2797
4884.96 2632
4885.62 2528
4886.28 2635
4886.94 2502
4887.60 2389
4888.26 2477
4888.92 2536
4889.58 2591
4890.24 2379
4890.90 2497
4891.56 2462
4892.22 2679
4892.88 2835
4893.54 2910
4894.20 2754
4894.86 2892
4895.52 2880
4896.18 2902
4896.84 2612
4897.50 2632
4898.16 2542
4898.82 2467
4899.48 2493
4900.14 2446
4900.80 2572
4901.46 2678
4902.12 2646
4902.78 2718
4903.44 2601
4904.10 2634
4904.76 2514
4905.42 2515
4906.08 2388
4906.74 2393
4907.40 2232
4908.06 2211
4908.73 2227
4909.39 2250
4910.05 2284
4910.71 2214
4911.37 2338
4912.03 2218
4912.69 2427
4913.35 2335
4914.01 2244
4914.68 2285
4915.34 2182
4916.00 2132
4916.66 2177
4917.32 2045
4917.98 2067
4918.64 2127
4919.31 2033
4919.97 2056
4920.63 2104
4921.29 2145
4921.95 2155
4922.61 2065
4923.28 2015
4923.94 1980
4924.60 2071
4925.26 2093
4925.92 2028
4926.59 2248
4927.25 2035
4927.91 2021
4928.57 2116
4929.23 1986
4929.90 1941
4930.56 1959
4931.22 1962
4931.88 1920
4932.55 1919
4933.21 2043
4933.87 2005
4934.53 2123
4935.20 2252
4935.86 2127
4936.52 2167
4937.18 2266
4937.85 2309
4938.51 2302
4939.17 2270
4939.84 2211
4940.50 2222
4941.16 2163
4941.82 2080
4942.49 2045
4943.15 2012
4943.81 1974
4944.48 2009
4945.14 2021
4945.80 1881
4946.47 2029
4947.13 2011
4947.79 2066
4948.46 2028
4949.12 2115
4949.79 1998
4950.45 1942
4951.11 1902
4951.78 1900
4952.44 1864
4953.10 1879
4953.77 1884
4954.43 1871
4955.10 2005
4955.76 2034
4956.42 1932
4957.09 1916
4957.75 1847
4958.42 1841
4959.08 1864
4959.74 1910
4960.41 2021
4961.07 2026
4961.74 1886
4962.40 2039
4963.07 2152
4963.73 2013
4964.40 2103
4965.06 1960
4965.73 2048
4966.39 2122
4967.05 2162
4967.72 1906
4968.38 1978
4969.05 2023
4969.71 2045
4970.38 2165
4971.04 2154
4971.71 2129
4972.37 1933
4973.04 1880
4973.70 1857
4974.37 2095
4975.04 2094
4975.70 1974
4976.37 1949
4977.03 1978
4977.70 2020
4978.36 1894
4979.03 1874
4979.69 1959
4980.36 2174
4981.03 2089
4981.69 2119
4982.36 2093
4983.02 2121
4983.69 2184
4984.35 2114
4985.02 1994
4985.69 2064
4986.35 2233
4987.02 2273
4987.68 2259
4988.35 2546
4989.02 2687
4989.68 2921
4990.35 3102
4991.02 3222
4991.68 3311
4992.35 3451
4993.02 3368
4993.68 3095
4994.35 3051
4995.02 3036
4995.68 3046
4996.35 2644
4997.02 2399
4997.68 2414
4998.35 2237
4999.02 2196
4999.68 1910
5000.35 1929
5001.02 1903
5001.68 1857
5002.35 1909
5003.02 1909
5003.69 1917
5004.35 1931
5005.02 1820
5005.69 1804
5006.35 1794
5007.02 1873
5007.69 1681
5008.36 1851
5009.02 2032
5009.69 1959
5010.36 1932
5011.03 1977
5011.70 1974
5012.36 1934
5013.03 1931
5013.70 1869
5014.37 2017
5015.04 1975
5015.70 1912
5016.37 1956
5017.04 2007
5017.71 1967
5018.38 2047
5019.04 2121
5019.71 1945
5020.38 2099
5021.05 2130
5021.72 2132
5022.39 2184
5023.05 2361
5023.72 2466
5024.39 2429
5025.06 2584
5025.73 2587
5026.40 2618
5027.07 2512
5027.74 2558
5028.40 2440
5029.07 2428
5029.74 2548
5030.41 2327
5031.08 2280
5031.75 2315
5032.42 2211
5033.09 2172
5033.76 2187
5034.43 2065
5035.10 2057
5035.76 1872
5036.43 1906
5037.10 2005
5037.77 1978
5038.44 1933
5039.11 1903
5039.78 2010
5040.45 1929
5041.12 1929
5041.79 1970
5042.46 1998
5043.13 2204
5043.80 2230
5044.47 2123
5045.14 2309
5045.81 2309
5046.48 2505
5047.15 2457
5047.82 2395
5048.49 2395
5049.16 2331
5049.83 2256
5050.50 2248
5051.17 2111
5051.84 2094
5052.51 2019
5053.18 2048
5053.85 1902
5054.52 1966
5055.20 1870
5055.87 1928
5056.54 1890
5057.21 1997
5057.88 1816
5058.55 1910
5059.22 1959
5059.89 1945
5060.56 1937
5061.23 1898
5061.90 1954
5062.58 1958
5063.25 2095
5063.92 2012
5064.59 1839
5065.26 2020
5065.93 1954
5066.60 1819
5067.27 1834
5067.95 2037
5068.62 1957
5069.29 2085
5069.96 2140
5070.63 1998
5071.30 1994
5071.98 1931
5072.65 2061
5073.32 2098
5073.99 2214
5074.66 2062
5075.34 1937
5076.01 1911
5076.68 1837
5077.35 1819
5078.02 1967
5078.70 2087
5079.37 2066
5080.04 2055
5080.71 2052
5081.39 2201
5082.06 2281
5082.73 2118
5083.40 2207
5084.08 2192
5084.75 2267
5085.42 2107
5086.09 2109
5086.77 2186
5087.44 2018
5088.11 1944
5088.79 2036
5089.46 2178
5090.13 2165
5090.80 2194
5091.48 2402
5092.15 2558
5092.82 2595
5093.50 2534
5094.17 2667
5094.84 2582
5095.52 2637
5096.19 2563
5096.86 2388
5097.54 2304
5098.21 2220
5098.88 2082
5099.56 2096
5100.23 2101
5100.90 1869
5101.58 1985
5102.25 1990
5102.93 1914
5103.60 1908
5104.27 1928
5104.95 1928
5105.62 1822
5106.30 1972
5106.97 2081
5107.64 1932
5108.32 1950
5108.99 1779
5109.67 1952
5110.34 1975
5111.02 2015
5111.69 1982
5112.36 1830
5113.04 1858
5113.71 1837
5114.39 1925
5115.06 1929
5115.74 2029
5116.41 2132
5117.09 2018
5117.76 2025
5118.44 2042
5119.11 1998
5119.79 2128
5120.46 2269
5121.14 2168
5121.81 2034
5122.49 2139
5123.16 2131
5123.84 2050
5124.51 2056
5125.19 2109
5125.86 2043
5126.54 2067
5127.21 2263
5127.89 2084
5128.56 1954
5129.24 1889
5129.92 1940
5130.59 2088
5131.27 2110
5131.94 1977
5132.62 2007
5133.29 1976
5133.97 1921
5134.65 2056
5135.32 1956
5136.00 2010
5136.67 2055
5137.35 1900
5138.03 2084
5138.70 2025
5139.38 1995
5140.05 2077
5140.73 2260
5141.41 2161
5142.08 2156
5142.76 2303
5143.44 2310
5144.11 2142
5144.79 2142
5145.47 2171
5146.14 2003
5146.82 2103
5147.50 1955
5148.17 1866
5148.85 1861
5149.53 1931
5150.20 1870
5150.88 1806
5151.56 1858
5152.24 1948
5152.91 1852
5153.59 1876
5154.27 1987
5154.94 1762
5155.62 1862
5156.30 1906
5156.98 1780
5157.65 1777
5158.33 1805
5159.01 1738
5159.69 1780
5160.36 1646
5161.04 1843
5161.72 1888
5162.40 1863
5163.07 1849
5163.75 1740
5164.43 1787
5165.11 1727
5165.79 1868
5166.46 1867
5167.14 1881
5167.82 1855
5168.50 1675
5169.18 1798
5169.86 1930
5170.53 1963
5171.21 1825
5171.89 1798
5172.57 1871
5173.25 1813
5173.93 1811
5174.60 1828
5175.28 1863
5175.96 1871
5176.64 1899
5177.32 1864
5178.00 1849
5178.68 1828
5179.36 1800
5180.03 1775
5180.71 1801
5181.39 1819
5182.07 1882
5182.75 1911
5183.43 1872
5184.11 1767
5184.79 1750
5185.47 1840
5186.15 1781
5186.83 1801
5187.51 1783
5188.18 1659
5188.86 1829
5189.54 1792
5190.22 1811
5190.90 1820
5191.58 1801
5192.26 1585
5192.94 1619
5193.62 1660
5194.30 1543
5194.98 1549
5195.66 1706
5196.34 1716
5197.02 1756
5197.70 1722
5198.38 1666
5199.06 1707
5199.74 1690
5200.42 1760
5201.10 1592
5201.78 1844
5202.46 1818
5203.14 1783
5203.82 1723
5204.50 1861
5205.19 1777
5205.87 1698
5206.55 2025
5207.23 1877
5207.91 1731
5208.59 1645
5209.27 1835
5209.95 1846
5210.63 1923
5211.31 1979
5211.99 1843
5212.67 1821
5213.36 1835
5214.04 1908
5214.72 1933
5215.40 2045
5216.08 1820
5216.76 1761
5217.44 1858
5218.12 1781
5218.81 1869
5219.49 1814
5220.17 1855
5220.85 1826
5221.53 1947
5222.21 1801
5222.90 1842
5223.58 1733
5224.26 1916
5224.94 2050
5225.62 1929
5226.30 1822
5226.99 1778
5227.67 1737
5228.35 1769
5229.03 1858
5229.71 1748
5230.40 1826
5231.08 1914
5231.76 1747
5232.44 1761
5233.13 1811
5233.81 1747
5234.49 1806
5235.17 1749
5235.86 1882
5236.54 1956
5237.22 1957
5237.90 1789
5238.59 1836
5239.27 1956
5239.95 2026
5240.64 1906
5241.32 1986
5242.00 1977
5242.68 1874
5243.37 2028
5244.05 2015
5244.73 2063
5245.42 2042
5246.10 1976
5246.78 1946
5247.47 2132
5248.15 1962
5248.83 2061
5249.52 2131
5250.20 2089
5250.88 2114
5251.57 2108
5252.25 2173
5252.93 2208
5253.62 2167
5254.30 2103
5254.99 2101
5255.67 2011
5256.35 1935
5257.04 1973
5257.72 1925
5258.41 1857
5259.09 2030
5259.77 1916
5260.46 1882
5261.14 1963
5261.83 2117
5262.51 2084
5263.20 1960
5263.88 2141
5264.56 1941
5265.25 2012
5265.93 2169
5266.62 1934
5267.30 2049
5267.99 2069
5268.67 2101
5269.36 2046
5270.04 2082
5270.73 1962
5271.41 1947
5272.10 1961
5272.78 1954
5273.47 1935
5274.15 2177
5274.84 1971
5275.52 1973
5276.21 1852
5276.89 1936
5277.58 2060
5278.26 2073
5278.95 2022
5279.63 2008
5280.32 2177
5281.00 2327
5281.69 2384
5282.38 2321
5283.06 2296
5283.75 2329
5284.43 2421
5285.12 2501
5285.80 2492
5286.49 2394
5287.18 2301
5287.86 2349
5288.55 2191
5289.23 2209
5289.92 2351
5290.61 2226
5291.29 2294
5291.98 2348
5292.66 2352
5293.35 2386
5294.04 2501
5294.72 2476
5295.41 2401
5296.10 2245
5296.78 2450
5297.47 2558
5298.16 2512
5298.84 2608
5299.53 2855
5300.22 3017
5300.90 3068
5301.59 3557
5302.28 3614
5302.96 3872
5303.65 4196
5304.34 4547
5305.03 4637
5305.71 4607
5306.40 4297
5307.09 3770
5307.77 3461
5308.46 3398
5309.15 2894
5309.84 2721
5310.52 2532
5311.21 2514
5311.90 2342
5312.59 2378
5313.27 2261
5313.96 2214
5314.65 2199
5315.34 2218
5316.02 2186
5316.71 2159
5317.40 2144
5318.09 2152
5318.78 2276
5319.46 2235
5320.15 2139
5320.84 2136
5321.53 2157
5322.22 2324
5322.90 2271
5323.59 2324
5324.28 2270
5324.97 2211
5325.66 2089
5326.35 2204
5327.04 2198
5327.72 2115
5328.41 2189
5329.10 2210
5329.79 2235
5330.48 2396
5331.17 2360
5331.86 2328
5332.54 2415
5333.23 2351
5333.92 2351
5334.61 2353
5335.30 2208
5335.99 2271
5336.68 2164
5337.37 2194
5338.06 2320
5338.75 2467
5339.44 2288
5340.12 2445
5340.81 2328
5341.50 2282
5342.19 2583
5342.88 2564
5343.57 2549
5344.26 2477
5344.95 2424
5345.64 2473
5346.33 2568
5347.02 2587
5347.71 2540
5348.40 2584
5349.09 2909
5349.78 3172
5350.47 3342
5351.16 3513
5351.85 3949
5352.54 4084
5353.23 4453
5353.92 4579
5354.61 4656
5355.30 4668
5355.99 4381
5356.68 4152
5357.37 3632
5358.06 3494
5358.75 3132
5359.44 2801
5360.14 2595
5360.83 2481
5361.52 2266
5362.21 2285
5362.90 2284
5363.59 2371
5364.28 2322
5364.97 2471
5365.66 2327
5366.35 2307
5367.04 2316
5367.74 2299
5368.43 2266
5369.12 2211
5369.81 2435
5370.50 2409
5371.19 2198
5371.88 2021
5372.57 2255
5373.27 2161
5373.96 2267
5374.65 2019
5375.34 1994
5376.03 1814
5376.72 1953
5377.42 2040
5378.11 1857
5378.80 2029
5379.49 2124
5380.18 1944
5380.88 1980
5381.57 2216
5382.26 2200
5382.95 2215
5383.64 2123
5384.34 2095
5385.03 1952
5385.72 1923
5386.41 1961
5387.11 1877
5387.80 1903
5388.49 2126
5389.18 2079
5389.88 2111
5390.57 2137
5391.26 2324
5391.95 2398
5392.65 2352
5393.34 2354
5394.03 2412
5394.72 2296
5395.42 2196
5396.11 2280
5396.80 2265
5397.50 2182
5398.19 2106
5398.88 2026
5399.58 1939
5400.27 1888
5400.96 1924
5401.66 1915
5402.35 1963
5403.04 1950
5403.74 1867
5404.43 1748
5405.12 1908
5405.82 2065
5406.51 2007
5407.20 1955
5407.90 2021
5408.59 2030
5409.28 1963
5409.98 1898
5410.67 2122
5411.37 2018
5412.06 1964
5412.75 1954
5413.45 2046
5414.14 1966
5414.84 1819
5415.53 1826
5416.23 1806
5416.92 1936
5417.61 1841
5418.31 1859
5419.00 1739
5419.70 1798
5420.39 1887
5421.09 1762
5421.78 1833
5422.48 1936
5423.17 1957
5423.87 1915
5424.56 1859
5425.25 1937
5425.95 1926
5426.64 1882
5427.34 1971
5428.03 1883
5428.73 1862
5429.42 1927
5430.12 1830
5430.82 1805
5431.51 1821
5432.21 1759
5432.90 1745
5433.60 1888
5434.29 1911
5434.99 1890
5435.68 1742
5436.38 1880
5437.07 1791
5437.77 1806
5438.47 1847
5439.16 1871
5439.86 1850
5440.55 1929
5441.25 1973
5441.94 1990
5442.64 1958
5443.34 1946
5444.03 2032
5444.73 2167
5445.42 2202
5446.12 2165
5446.82 2165
5447.51 2145
5448.21 2423
5448.91 2376
5449.60 2308
5450.30 2591
5450.99 2538
5451.69 2629
5452.39 2544
5453.08 2513
5453.78 2363
5454.48 2449
5455.17 2272
5455.87 2274
5456.57 2108
5457.27 2043
5457.96 2062
5458.66 2087
5459.36 2090
5460.05 2080
5460.75 2077
5461.45 2026
5462.14 2063
5462.84 2195
5463.54 2146
5464.24 2351
5464.93 2466
5465.63 2571
5466.33 2666
5467.03 2797
5467.72 2975
5468.42 2807
5469.12 2902
5469.82 2896
5470.51 2638
5471.21 2319
5471.91 2260
5472.61 2261
5473.31 2161
5474.00 2131
5474.70 2074
5475.40 2108
5476.10 2106
5476.80 2208
5477.49 2321
5478.19 2143
5478.89 2115
5479.59 2245
5480.29 2248
5480.99 2137
5481.68 2162
5482.38 2195
5483.08 2368
5483.78 2437
5484.48 2336
5485.18 2482
5485.88 2322
5486.57 2286
5487.27 2406
5487.97 2482
5488.67 2495
5489.37 2484
5490.07 2570
5490.77 2409
5491.47 2487
5492.17 2549
5492.87 2514
5493.56 2511
5494.26 2565
5494.96 2562
5495.66 2841
5496.36 2893
5497.06 3112
5497.76 3203
5498.46 3202
5499.16 3423
5499.86 3672
5500.56 3741
5501.26 3702
5501.96 3921
5502.66 3856
5503.36 4263
5504.06 4357
5504.76 4503
5505.46 4228
5506.16 4166
5506.86 3952
5507.56 3773
5508.26 3564
5508.96 3525
5509.66 3467
5510.36 3258
5511.06 3251
5511.76 3257
5512.46 3190
5513.16 3349
5513.86 3595
5514.56 3524
5515.26 3734
5515.96 3980
5516.66 4101
5517.36 4273
5518.07 4218
5518.77 4193
5519.47 3823
5520.17 3805
5520.87 3657
5521.57 3313
5522.27 3184
5522.97 3209
5523.67 3249
5524.37 3141
5525.08 3062
5525.78 2913
5526.48 2946
5527.18 2915
5527.88 2374
5528.58 2403
5529.28 2452
5529.99 2259
5530.69 2436
5531.39 2404
5532.09 2198
5532.79 2187
5533.49 2288
5534.20 2240
5534.90 2281
5535.60 2041
5536.30 2188
5537.00 2171
5537.70 2058
5538.41 2108
5539.11 2148
5539.81 2125
5540.51 2173
5541.22 2045
5541.92 2143
5542.62 2089
5543.32 2045
5544.02 2067
5544.73 2021
5545.43 2211
5546.13 2091
5546.84 2118
5547.54 1994
5548.24 2016
5548.94 2059
5549.65 1924
5550.35 1945
5551.05 2056
5551.75 1972
5552.46 1918
5553.16 1939
5553.86 2010
5554.57 2173
5555.27 2153
5555.97 2194
5556.68 2023
5557.38 2111
5558.08 2158
5558.79 1921
5559.49 1925
5560.19 2055
5560.90 2154
5561.60 1943
5562.30 2077
5563.01 2145
5563.71 1995
5564.41 2009
5565.12 2175
5565.82 2059
5566.53 2009
5567.23 2180
5567.93 2084
5568.64 1998
5569.34 1963
5570.05 1895
5570.75 1934
5571.45 1990
5572.16 1989
5572.86 1860
5573.57 1925
5574.27 2000
5574.98 1965
5575.68 1890
5576.38 1896
5577.09 1865
5577.79 2062
5578.50 2014
5579.20 2089
5579.91 2218
5580.61 2060
5581.32 1991
5582.02 1989
5582.73 2039
5583.43 1935
5584.14 1891
5584.84 1890
5585.55 1916
5586.25 1855
5586.96 1793
5587.66 1857
5588.37 1844
5589.07 1736
5589.78 1783
5590.48 1781
5591.19 1876
5591.89 1809
5592.60 1779
5593.31 1942
5594.01 1739
5594.72 1724
5595.42 1740
5596.13 1702
5596.83 1743
5597.54 1778
5598.25 1753
5598.95 1840
5599.66 1882
5600.36 1846
5601.07 1792
5601.78 1656
5602.48 1709
5603.19 1773
5603.89 1644
5604.60 1692
5605.31 1838
5606.01 1771
5606.72 1789
5607.43 1698
5608.13 1627
5608.84 1644
5609.54 1615
5610.25 1795
5610.96 1861
5611.66 1728
5612.37 1743
5613.08 1800
5613.79 1796
5614.49 1746
5615.20 1721
5615.91 1871
5616.61 1818
5617.32 1765
5618.03 1761
5618.73 1717
5619.44 1755
5620.15 1673
5620.86 1556
5621.56 1661
5622.27 1734
5622.98 1628
5623.69 1600
5624.39 1701
5625.10 1581
5625.81 1665
5626.52 1542
5627.22 1526
5627.93 1661
5628.64 1588
5629.35 1644
5630.05 1766
5630.76 1676
5631.47 1671
5632.18 1683
5632.89 1745
5633.59 1724
5634.30 1796
5635.01 1907
5635.72 1840
5636.43 1779
5637.14 1701
5637.84 1803
5638.55 1827
5639.26 1821
5639.97 1867
5640.68 1750
5641.39 1646
5642.10 1819
5642.80 1801
5643.51 1797
5644.22 1973
5644.93 1965
5645.64 1936
5646.35 1874
5647.06 1745
5647.77 1796
5648.47 1850
5649.18 1738
5649.89 1866
5650.60 1844
5651.31 1802
5652.02 1836
5652.73 1988
5653.44 1767
5654.15 1851
5654.86 1965
5655.57 1890
5656.28 1759
5656.99 1816
5657.70 1818
5658.41 1817
5659.12 1785
5659.83 1780
5660.54 1742
5661.24 1874
5661.95 1859
5662.66 1837
5663.37 1992
5664.08 1943
5664.79 1852
5665.50 1890
5666.21 1828
5666.93 1846
5667.64 1829
5668.35 1755
5669.06 1728
5669.77 1817
5670.48 1993
5671.19 1900
5671.90 1833
5672.61 1994
5673.32 1883
5674.03 1894
5674.74 1991
5675.45 2037
5676.16 1980
5676.87 1901
5677.58 1811
5678.29 1774
5679.01 1879
5679.72 1914
5680.43 1752
5681.14 1775
5681.85 1787
5682.56 1905
5683.27 1843
5683.98 1738
5684.69 1936
5685.41 1970
5686.12 1900
5686.83 2010
5687.54 2043
5688.25 1911
5688.96 1802
5689.67 1777
5690.39 1883
5691.10 1811
5691.81 1712
5692.52 1820
5693.23 1861
5693.95 1780
5694.66 1874
5695.37 1969
5696.08 1895
5696.79 1888
5697.51 1862
5698.22 1789
5698.93 1651
5699.64 1861
5700.35 1726
5701.07 1826
5701.78 1813
5702.49 1709
5703.20 1743
5703.92 1687
5704.63 1642
5705.34 1681
5706.05 1710
5706.77 1822
5707.48 1806
5708.19 1808
5708.90 1688
5709.62 1864
5710.33 1850
5711.04 1854
5711.76 1901
5712.47 1814
5713.18 1792
5713.90 1783
5714.61 1684
5715.32 1739
5716.04 1702
5716.75 1617
5717.46 1667
5718.18 1804
5718.89 1745
5719.60 1743
5720.32 1789
5721.03 1767
5721.74 1767
5722.46 1826
5723.17 1845
5723.88 1845
5724.60 1915
5725.31 1904
5726.03 1898
5726.74 2086
5727.45 1963
5728.17 2204
5728.88 2384
5729.60 2509
5730.31 2667
5731.02 2723
5731.74 2793
5732.45 2865
5733.17 2904
5733.88 2683
5734.60 2614
5735.31 2517
5736.02 2273
5736.74 2170
5737.45 2070
5738.17 2099
5738.88 2111
5739.60 1966
5740.31 1848
5741.03 1901
5741.74 1846
5742.46 1905
5743.17 1922
5743.89 1983
5744.60 1880
5745.32 1938
5746.03 2009
5746.75 2047
5747.46 1941
5748.18 1898
5748.89 1824
5749.61 1917
5750.32 2031
5751.04 1947
5751.76 2042
5752.47 2141
5753.19 2039
5753.90 2135
5754.62 2110
5755.33 2123
5756.05 2090
5756.77 2150
5757.48 2139
5758.20 2135
5758.91 2210
5759.63 2291
5760.34 2277
5761.06 2241
5761.78 2431
5762.49 2399
5763.21 2508
5763.93 2788
5764.64 2597
5765.36 2806
5766.07 3030
5766.79 3116
5767.51 3120
5768.22 3076
5768.94 3089
5769.66 3101
5770.37 3024
5771.09 2909
5771.81 2568
5772.52 2466
5773.24 2542
5773.96 2362
5774.67 2382
5775.39 2265
5776.11 2219
5776.83 2204
5777.54 2212
5778.26 2306
5778.98 2247
5779.69 2398
5780.41 2615
5781.13 2622
5781.85 2688
5782.56 2572
5783.28 2742
5784.00 2774
5784.72 2753
5785.43 2835
5786.15 2874
5786.87 2612
5787.59 2512
5788.30 2450
5789.02 2376
5789.74 2396
5790.46 2413
5791.18 2425
5791.89 2279
5792.61 2249
5793.33 2270
5794.05 2313
5794.77 2362
5795.48 2453
5796.20 2716
5796.92 2689
5797.64 2899
5798.36 2783
5799.08 2867
5799.80 2960
5800.51 3093
5801.23 3428
5801.95 3724
5802.67 4386
5803.39 4876
5804.11 5138
5804.83 5902
5805.54 6467
5806.26 6528
5806.98 6194
5807.70 5788
5808.42 5255
5809.14 4573
5809.86 3828
5810.58 3255
5811.30 3045
5812.02 3063
5812.74 3056
5813.45 2836
5814.17 2603
5814.89 2792
5815.61 2812
5816.33 2849
5817.05 2801
5817.77 2925
5818.49 2973
5819.21 2944
5819.93 2948
5820.65 3003
5821.37 2896
5822.09 2983
5822.81 3027
5823.53 2863
5824.25 2835
5824.97 2855
5825.69 2788
5826.41 2651
5827.13 2613
5827.85 2604
5828.57 2479
5829.29 2399
5830.01 2327
5830.73 2248
5831.45 2420
5832.17 2449
5832.89 2275
5833.61 2314
5834.33 2194
5835.06 2150
5835.78 2279
5836.50 2142
5837.22 2040
5837.94 2163
5838.66 2129
5839.38 2030
5840.10 2035
5840.82 2011
5841.54 2146
5842.26 2284
5842.99 2312
5843.71 2197
5844.43 2195
5845.15 2222
5845.87 2177
5846.59 2051
5847.31 2184
5848.04 2123
5848.76 2031
5849.48 1987
5850.20 2103
5850.92 2131
5851.64 2150
5852.36 2099
5853.09 2058
5853.81 1921
5854.53 2087
5855.25 2053
5855.97 1991
5856.70 1952
5857.42 2019
5858.14 2035
5858.86 2060
5859.58 2082
5860.31 1919
5861.03 1892
5861.75 1942
5862.47 1983
5863.20 1900
5863.92 1868
5864.64 1871
5865.36 1769
5866.09 1828
5866.81 1985
5867.53 1864
5868.25 1868
5868.98 1861
5869.70 1739
5870.42 1669
5871.15 1708
5871.87 1819
5872.59 1863
5873.31 1827
5874.04 1764
5874.76 1783
5875.48 1779
5876.21 1841
5876.93 1804
5877.65 1759
5878.38 1892
5879.10 1801
5879.82 1953
5880.55 1915
5881.27 2023
5881.99 1857
5882.72 1837
5883.44 1812
5884.17 1955
5884.89 1949
5885.61 1859
5886.34 1851
5887.06 1843
5887.78 1767
5888.51 1959
5889.23 1859
5889.96 1855
5890.68 1776
5891.41 1752
5892.13 1854
5892.85 1751
5893.58 1644
5894.30 1637
5895.03 1775
5895.75 1716
5896.48 1820
5897.20 1736
5897.92 1753
5898.65 1759
5899.37 1683
5900.10 1775
5900.82 1824
5901.55 1868
5902.27 1816
5903.00 1766
5903.72 1792
5904.45 1845
5905.17 1754
5905.90 1905
5906.62 1801
5907.35 1700
5908.07 1768
5908.80 1821
5909.52 1831
5910.25 1822
5910.97 1907
5911.70 1769
5912.43 1866
5913.15 1741
5913.88 1727
5914.60 1777
5915.33 1856
5916.05 1774
5916.78 1713
5917.50 1706
5918.23 1772
5918.96 1914
5919.68 1990
5920.41 1814
5921.13 1923
5921.86 1914
5922.59 1983
5923.31 1936
5924.04 1973
5924.76 2002
5925.49 1912
5926.22 1909
5926.94 1920
5927.67 2107
5928.40 1924
5929.12 1984
5929.85 2014
5930.58 2110
5931.30 2008
5932.03 2061
5932.76 2124
5933.48 1997
5934.21 2110
5934.94 2221
5935.66 2357
5936.39 2333
5937.12 2342
5937.84 2541
5938.57 2821
5939.30 2741
5940.02 2667
5940.75 2786
5941.48 2790
5942.21 2807
5942.93 2518
5943.66 2507
5944.39 2496
5945.12 2441
5945.84 2404
5946.57 2288
5947.30 2421
5948.03 2303
5948.75 2377
5949.48 2321
5950.21 2471
5950.94 2505
5951.67 2520
5952.39 2360
5953.12 2429
5953.85 2611
5954.58 2657
5955.31 2945
5956.03 2832
5956.76 2849
5957.49 2714
5958.22 2781
5958.95 2726
5959.67 2706
5960.40 2693
5961.13 2826
5961.86 2907
5962.59 2674
5963.32 2611
5964.05 2588
5964.77 2754
5965.50 2882
5966.23 2760
5966.96 2931
5967.69 3026
5968.42 3104
5969.15 3329
5969.88 3458
5970.61 3532
5971.33 3509
5972.06 3326
5972.79 3502
5973.52 3394
5974.25 3178
5974.98 3223
5975.71 3163
5976.44 3217
5977.17 3140
5977.90 3055
5978.63 3127
5979.36 3220
5980.09 3312
5980.82 3459
5981.55 3379
5982.28 3338
5983.01 3444
5983.74 3421
5984.46 3477
5985.19 3720
5985.92 3639
5986.65 3652
5987.38 3836
5988.11 3747
5988.85 3570
5989.58 3611
5990.31 3767
5991.04 3690
5991.77 3669
5992.50 3751
5993.23 3784
5993.96 3743
5994.69 3755
5995.42 3894
5996.15 3826
5996.88 3796
5997.61 3991
5998.34 3848
5999.07 4091
5999.80 4122
6000.53 3987
6001.26 4142
6002.00 4227
6002.73 4153
6003.46 3925
6004.19 3860
6004.92 3682
6005.65 3777
6006.38 3645
6007.11 3654
6007.84 3747
6008.58 3825
6009.31 4055
6010.04 4224
6010.77 4678
6011.50 5162
6012.23 5983
6012.96 6730
6013.70 7194
6014.43 8001
6015.16 8640
6015.89 9095
6016.62 9460
6017.36 9072
6018.09 8530
6018.82 7970
6019.55 7252
6020.28 6623
6021.02 5919
6021.75 5264
6022.48 4802
6023.21 4155
6023.94 3838
6024.68 3392
6025.41 3280
6026.14 3210
6026.87 3116
6027.61 3157
6028.34 2978
6029.07 3047
6029.80 2967
6030.54 2854
6031.27 2775
6032.00 2792
6032.73 2799
6033.47 2819
6034.20 2809
6034.93 2665
6035.67 2773
6036.40 2876
6037.13 2710
6037.87 2672
6038.60 2598
6039.33 2659
6040.07 2544
6040.80 2802
6041.53 2854
6042.27 3001
6043.00 2934
6043.73 2882
6044.47 2917
6045.20 2892
6045.93 2880
6046.67 2993
6047.40 3094
6048.13 2993
6048.87 3160
6049.60 3012
6050.34 3020
6051.07 3248
6051.80 3097
6052.54 3283
6053.27 3310
6054.01 3405
6054.74 3259
6055.47 3490
6056.21 3418
6056.94 3352
6057.68 3254
6058.41 3350
6059.15 3203
6059.88 2912
6060.61 3075
6061.35 2954
6062.08 2966
6062.82 3019
6063.55 2863
6064.29 2834
6065.02 2911
6065.76 2927
6066.49 2841
6067.23 2718
6067.96 2837
6068.70 2786
6069.43 2774
6070.17 2899
6070.90 2925
6071.64 2743
6072.37 2804
6073.11 2789
6073.84 2939
6074.58 2770
6075.31 2660
6076.05 2560
6076.78 2504
6077.52 2545
6078.26 2494
6078.99 2509
6079.73 2768
6080.46 2730
6081.20 2735
6081.93 2610
6082.67 2650
6083.41 2701
6084.14 2637
6084.88 2542
6085.61 2624
6086.35 2553
6087.09 2477
6087.82 2538
6088.56 2512
6089.30 2556
6090.03 2574
6090.77 2336
6091.50 2372
6092.24 2354
6092.98 2329
6093.71 2429
6094.45 2372
6095.19 2335
6095.92 2507
6096.66 2691
6097.40 2594
6098.13 2359
6098.87 2354
6099.61 2306
6100.34 2358
6101.08 2225
6101.82 2414
6102.56 2520
6103.29 2424
6104.03 2387
6104.77 2541
6105.50 2403
6106.24 2313
6106.98 2375
6107.72 2447
6108.45 2377
6109.19 2452
6109.93 2484
6110.67 2381
6111.40 2398
6112.14 2490
6112.88 2446
6113.62 2437
6114.35 2467
6115.09 2492
6115.83 2484
6116.57 2423
6117.31 2509
6118.04 2622
6118.78 2574
6119.52 2555
6120.26 2587
6121.00 2768
6121.73 2803
6122.47 3026
6123.21 3032
6123.95 3146
6124.69 3140
6125.43 3158
6126.16 3311
6126.90 3011
6127.64 2904
6128.38 2908
6129.12 2907
6129.86 2850
6130.60 2726
6131.33 2746
6132.07 2473
6132.81 2578
6133.55 2689
6134.29 2664
6135.03 2653
6135.77 2687
6136.51 2653
6137.25 2606
6137.99 2615
6138.73 2664
6139.46 2707
6140.20 2651
6140.94 2586
6141.68 2655
6142.42 2622
6143.16 2500
6143.90 2755
6144.64 2679
6145.38 2509
6146.12 2622
6146.86 2629
6147.60 2577
6148.34 2599
6149.08 2700
6149.82 2761
6150.56 2818
6151.30 2905
6152.04 2845
6152.78 2945
6153.52 2946
6154.26 2901
6155.00 2996
6155.74 3103
6156.48 2969
6157.22 3130
6157.96 3313
6158.70 3234
6159.44 3072
6160.18 3150
6160.92 3238
6161.66 3086
6162.40 3307
6163.15 3242
6163.89 3504
6164.63 3651
6165.37 3745
6166.11 3713
6166.85 3845
6167.59 3915
6168.33 4367
6169.07 4639
6169.81 4696
6170.55 4863
6171.30 4918
6172.04 4891
6172.78 4767
6173.52 4723
6174.26 5065
6175.00 4714
6175.74 4609
6176.49 4952
6177.23 5102
6177.97 4898
6178.71 4715
6179.45 4714
6180.19 4555
6180.94 4478
6181.68 4300
6182.42 4219
6183.16 4214
6183.90 4335
6184.65 4348
6185.39 4209
6186.13 4239
6186.87 4348
6187.61 4275
6188.36 4372
6189.10 4328
6189.84 4317
6190.58 4405
6191.33 4346
6192.07 4540
6192.81 4617
6193.55 4725
6194.30 4726
6195.04 4846
6195.78 4915
6196.52 5082
6197.27 5411
6198.01 5328
6198.75 5477
6199.49 5607
6200.24 5429
6200.98 5417
6201.72 5110
6202.47 5242
6203.21 5453
6203.95 5571
6204.70 5534
6205.44 5778
6206.18 6164
6206.93 6974
6207.67 8278
6208.41 9984
6209.16 12318
6209.90 14962
6210.64 17868
6211.39 20809
6212.13 23480
6212.87 24755
6213.62 24817
6214.36 23969
6215.11 22446
6215.85 19798
6216.59 17225
6217.34 14389
6218.08 11615
6218.83 9421
6219.57 8028
6220.31 7015
6221.06 6266
6221.80 5726
6222.55 5260
6223.29 4986
6224.04 5091
6224.78 5144
6225.52 5281
6226.27 5482
6227.01 5805
6227.76 6016
6228.50 6044
6229.25 5985
6229.99 5919
6230.74 5683
6231.48 5108
6232.23 4535
6232.97 4301
6233.72 3978
6234.46 3747
6235.21 3631
6235.95 3424
6236.70 3428
6237.44 3534
6238.19 3493
6238.93 3658
6239.68 3829
6240.42 3829
6241.17 3938
6241.91 3848
6242.66 3828
6243.40 3868
6244.15 3828
6244.90 3725
6245.64 3788
6246.39 4005
6247.13 4010
6247.88 3983
6248.62 4384
6249.37 4587
6250.12 4713
6250.86 4868
6251.61 4832
6252.35 4653
6253.10 4640
6253.85 4519
6254.59 4477
6255.34 4206
6256.09 4118
6256.83 3909
6257.58 3862
6258.32 3879
6259.07 3997
6259.82 3911
6260.56 3937
6261.31 3801
6262.06 3971
6262.80 3825
6263.55 3602
6264.30 3723
6265.04 3616
6265.79 3574
6266.54 3679
6267.29 3568
6268.03 3574
6268.78 3533
6269.53 3572
6270.27 3616
6271.02 3324
6271.77 3383
6272.52 3366
6273.26 3483
6274.01 3636
6274.76 3569
6275.50 3625
6276.25 3740
6277.00 4102
6277.75 4233
6278.49 4293
6279.24 4758
6279.99 5050
6280.74 5047
6281.49 5008
6282.23 4955
6282.98 4737
6283.73 4326
6284.48 4090
6285.23 3950
6285.97 3726
6286.72 3373
6287.47 3287
6288.22 3149
6288.97 3028
6289.71 3103
6290.46 3119
6291.21 2983
6291.96 2956
6292.71 3012
6293.46 2974
6294.21 2942
6294.95 2929
6295.70 2893
6296.45 2744
6297.20 2901
6297.95 2697
6298.70 2762
6299.45 2840
6300.20 2767
6300.94 2679
6301.69 2709
6302.44 2719
6303.19 2669
6303.94 2601
6304.69 2811
6305.44 2680
6306.19 2811
6306.94 2930
6307.69 2876
6308.44 2656
6309.19 2609
6309.94 2625
6310.69 2691
6311.43 2640
6312.18 2649
6312.93 2759
6313.68 2759
6314.43 2832
6315.18 2980
6315.93 2905
6316.68 2956
6317.43 2862
6318.18 3149
6318.93 3160
6319.68 2998
6320.43 2965
6321.18 2919
6321.93 2902
6322.68 2822
6323.43 2748
6324.18 2657
6324.94 2548
6325.69 2491
6326.44 2447
6327.19 2566
6327.94 2412
6328.69 2252
6329.44 2187
6330.19 2261
6330.94 2275
6331.69 2257
6332.44 2198
6333.19 2308
6333.94 2297
6334.69 2243
6335.45 2403
6336.20 2398
6336.95 2312
6337.70 2430
6338.45 2256
6339.20 2197
6339.95 2330
6340.70 2349
6341.46 2432
6342.21 2159
6342.96 2224
6343.71 2388
6344.46 2270
6345.21 2208
6345.96 2290
6346.72 2188
6347.47 2231
6348.22 2238
6348.97 2176
6349.72 2168
6350.48 2371
6351.23 2268
6351.98 2325
6352.73 2395
6353.48 2380
6354.24 2453
6354.99 2444
6355.74 2570
6356.49 2556
6357.24 2683
6358.00 2764
6358.75 2568
6359.50 2502
6360.25 2466
6361.01 2577
6361.76 2549
6362.51 2413
6363.26 2174
6364.02 2353
6364.77 2353
6365.52 2384
6366.28 2277
6367.03 2299
6367.78 2097
6368.53 2164
6369.29 2272
6370.04 2205
6370.79 2172
6371.55 2331
6372.30 2274
6373.05 2253
6373.81 2080
6374.56 2172
6375.31 2299
6376.07 2151
6376.82 2358
6377.57 2316
6378.33 2250
6379.08 2301
6379.83 2389
6380.59 2569
6381.34 2662
6382.10 2583
6382.85 2610
6383.60 2610
6384.36 2653
6385.11 2657
6385.87 2531
6386.62 2422
6387.37 2314
6388.13 2352
6388.88 2145
6389.64 2089
6390.39 2089
6391.14 2023
6391.90 2173
6392.65 2187
6393.41 2019
6394.16 2001
6394.92 1951
6395.67 2014
6396.43 2040
6397.18 2059
6397.94 2061
6398.69 2196
6399.45 2216
6400.20 2140
6400.96 2027
6401.71 1944
6402.47 2042
6403.22 2004
6403.98 2029
6404.73 1880
6405.49 1994
6406.24 2051
6407.00 1933
6407.75 1777
6408.51 1893
6409.26 2046
6410.02 1945
6410.77 1956
6411.53 1955
6412.28 1998
6413.04 2039
6413.80 2199
6414.55 2087
6415.31 2037
6416.06 2055
6416.82 2050
6417.57 2189
6418.33 2055
6419.09 1942
6419.84 1858
6420.60 2106
6421.35 2001
6422.11 2003
6422.87 1965
6423.62 2118
6424.38 2128
6425.14 2046
6425.89 2161
6426.65 2046
6427.40 1995
6428.16 2144
6428.92 2142
6429.67 1967
6430.43 2059
6431.19 2185
6431.94 2091
6432.70 2159
6433.46 2107
6434.22 2112
6434.97 2136
6435.73 2140
6436.49 2179
6437.24 2145
6438.00 2145
6438.76 2274
6439.51 2263
6440.27 2127
6441.03 2247
6441.79 2282
6442.54 2142
6443.30 2093
6444.06 2135
6444.82 2070
6445.57 1975
6446.33 2056
6447.09 2007
6447.85 2116
6448.60 2171
6449.36 2055
6450.12 2194
6450.88 2128
6451.64 2097
6452.39 2109
6453.15 2161
6453.91 2251
6454.67 2165
6455.43 2296
6456.18 2308
6456.94 2225
6457.70 2348
6458.46 2319
6459.22 2306
6459.98 2387
6460.73 2392
6461.49 2389
6462.25 2448
6463.01 2361
6463.77 2327
6464.53 2462
6465.29 2383
6466.04 2357
6466.80 2394
6467.56 2527
6468.32 2479
6469.08 2478
6469.84 2470
6470.60 2490
6471.36 2405
6472.12 2400
6472.87 2373
6473.63 2521
6474.39 2532
6475.15 2476
6475.91 2404
6476.67 2495
6477.43 2414
6478.19 2371
6478.95 2613
6479.71 2679
6480.47 2702
6481.23 2615
6481.99 2609
6482.75 2693
6483.51 2653
6484.27 2722
6485.03 2824
6485.79 2778
6486.55 2886
6487.31 2975
6488.07 3144
6488.83 3144
6489.59 3401
6490.35 3350
6491.11 3176
6491.87 3326
6492.63 3317
6493.39 3275
6494.15 3396
6494.91 3449
6495.67 3345
6496.43 3338
6497.19 3486
6497.95 3517
6498.71 3771
6499.47 3986
6500.23 3710
6500.99 3903
6501.76 3705
6502.52 3604
6503.28 3606
6504.04 3763
6504.80 3808
6505.56 3688
6506.32 3717
6507.08 3772
6507.84 3682
6508.61 3691
6509.37 3920
6510.13 4085
6510.89 4079
6511.65 4257
6512.41 4382
6513.17 4661
6513.94 5078
6514.70 5097
6515.46 5902
6516.22 5825
6516.98 5740
6517.74 5820
6518.51 5475
6519.27 5423
6520.03 5163
6520.79 5123
6521.55 5067
6522.32 5194
6523.08 4953
6523.84 4842
6524.60 5179
6525.36 5704
6526.13 5904
6526.89 6328
6527.65 6852
6528.41 7531
6529.18 8105
6529.94 8526
6530.70 8986
6531.46 9039
6532.23 8647
6532.99 8780
6533.75 8556
6534.51 7759
6535.28 8045
6536.04 8449
6536.80 9244
6537.57 10407
6538.33 11873
6539.09 13316
6539.85 14216
6540.62 14212
6541.38 13844
6542.14 13113
6542.91 11759
6543.67 10238
6544.43 8731
6545.20 7417
6545.96 6443
6546.72 5571
6547.49 5157
6548.25 4692
6549.02 4501
6549.78 4277
6550.54 4211
6551.31 4219
6552.07 3971
6552.83 3909
6553.60 3973
6554.36 4125
6555.13 4070
6555.89 3897
6556.65 3966
6557.42 3913
6558.18 3847
6558.95 4016
6559.71 3837
6560.47 3817
6561.24 3927
6562.00 3872
6562.77 4007
6563.53 3971
6564.30 4034
6565.06 4342
6565.83 4583
6566.59 4493
6567.36 4762
6568.12 4711
6568.88 4897
6569.65 4749
6570.41 4605
6571.18 4711
6571.94 4466
6572.71 4464
6573.47 4474
6574.24 4726
6575.00 4761
6575.77 4878
6576.53 4988
6577.30 5086
6578.07 5366
6578.83 5473
6579.60 5222
6580.36 5259
6581.13 5161
6581.89 4904
6582.66 4907
6583.42 5073
6584.19 4938
6584.96 4834
6585.72 4740
6586.49 4656
6587.25 4575
6588.02 4594
6588.78 4522
6589.55 4566
6590.32 4691
6591.08 5078
6591.85 5089
6592.61 5600
6593.38 5965
6594.15 6355
6594.91 6817
6595.68 7590
6596.45 8257
6597.21 8647
6597.98 8919
6598.75 9148
6599.51 8567
6600.28 8168
6601.05 7810
6601.81 7170
6602.58 6478
6603.35 5998
6604.11 5269
6604.88 5286
6605.65 5168
6606.41 4750
6607.18 4466
6607.95 4425
6608.71 4607
6609.48 4654
6610.25 4826
6611.02 4584
6611.78 4648
6612.55 5034
6613.32 5347
6614.09 5288
6614.85 5157
6615.62 5129
6616.39 5131
6617.16 5030
6617.92 4587
6618.69 4484
6619.46 4497
6620.23 4380
6620.99 4568
6621.76 4613
6622.53 4635
6623.30 4815
6624.07 4768
6624.83 4737
6625.60 4746
6626.37 4670
6627.14 4522
6627.91 4488
6628.67 4195
6629.44 4336
6630.21 4449
6630.98 4433
6631.75 4394
6632.52 4701
6633.29 4881
6634.05 5352
6634.82 6132
6635.59 6866
6636.36 7581
6637.13 8553
6637.90 9763
6638.67 10066
6639.43 9963
6640.20 9507
6640.97 8772
6641.74 7750
6642.51 6902
6643.28 6196
6644.05 5359
6644.82 4746
6645.59 4378
6646.36 4154
6647.13 4059
6647.90 3877
6648.66 3773
6649.43 3717
6650.20 3647
6650.97 3801
6651.74 3759
6652.51 3758
6653.28 3787
6654.05 3750
6654.82 3695
6655.59 3860
6656.36 3838
6657.13 3689
6657.90 3443
6658.67 3262
6659.44 3205
6660.21 3178
6660.98 3353
6661.75 3225
6662.52 3386
6663.29 3394
6664.06 3240
6664.83 3254
6665.60 3195
6666.37 3291
6667.14 3390
6667.91 3288
6668.69 3306
6669.46 3302
6670.23 3328
6671.00 3296
6671.77 3326
6672.54 3301
6673.31 3413
6674.08 3527
6674.85 3657
6675.62 3630
6676.39 3532
6677.16 3619
6677.94 3497
6678.71 3484
6679.48 3537
6680.25 3353
6681.02 3467
6681.79 3300
6682.56 3187
6683.33 3136
6684.11 3229
6684.88 3297
6685.65 3302
6686.42 3321
6687.19 3464
6687.96 3414
6688.74 3634
6689.51 3589
6690.28 3683
6691.05 3411
6691.82 3531
6692.60 3393
6693.37 3474
6694.14 3436
6694.91 3071
6695.68 2983
6696.46 2945
6697.23 2814
6698.00 2848
6698.77 2921
6699.55 2894
6700.32 2885
6701.09 2797
6701.86 2721
6702.64 2650
6703.41 2723
6704.18 2869
6704.95 2782
6705.73 2821
6706.50 2642
6707.27 2754
6708.04 2784
6708.82 2744
6709.59 2672
6710.36 2835
6711.14 2801
6711.91 2838
6712.68 2750
6713.46 2887
6714.23 2615
6715.00 2659
6715.78 2596
6716.55 2572
6717.32 2429
6718.10 2489
6718.87 2578
6719.64 2350
6720.42 2430
6721.19 2398
6721.96 2496
6722.74 2412
6723.51 2335
6724.28 2451
6725.06 2332
6725.83 2308
6726.61 2293
6727.38 2360
6728.15 2334
6728.93 2351
6729.70 2463
6730.48 2388
6731.25 2308
6732.02 2368
6732.80 2303
6733.57 2280
6734.35 2199
6735.12 2249
6735.90 2364
6736.67 2403
6737.45 2295
6738.22 2433
6738.99 2502
6739.77 2456
6740.54 2321
6741.32 2280
6742.09 2369
6742.87 2404
6743.64 2305
6744.42 2341
6745.19 2354
6745.97 2258
6746.74 2288
6747.52 2327
6748.29 2333
6749.07 2380
6749.84 2491
6750.62 2415
6751.40 2427
6752.17 2508
6752.95 2579
6753.72 2529
6754.50 2534
6755.27 2489
6756.05 2523
6756.82 2496
6757.60 2443
6758.38 2503
6759.15 2356
6759.93 2336
6760.70 2298
6761.48 2220
6762.25 2215
6763.03 2338
6763.81 2213
6764.58 2174
6765.36 2174
6766.14 2250
6766.91 2262
6767.69 2289
6768.46 2253
6769.24 2322
6770.02 2077
6770.79 2120
6771.57 2206
6772.35 2200
6773.12 2178
6773.90 2247
6774.68 2092
6775.45 2105
6776.23 2178
6777.01 2090
6777.78 2144
6778.56 2194
6779.34 2249
6780.11 2181
6780.89 2288
6781.67 2288
6782.45 2218
6783.22 2240
6784.00 2166
6784.78 2211
6785.56 2212
6786.33 2102
6787.11 2097
6787.89 2261
6788.66 2102
6789.44 2120
6790.22 2155
6791.00 2118
6791.78 2113
6792.55 2050
6793.33 2097
6794.11 2014
6794.89 1924
6795.66 1869
6796.44 1909
6797.22 1956
6798.00 1938
6798.78 1919
6799.55 1981
6800.33 1954
6801.11 1917
6801.89 1974
6802.67 1966
6803.45 1987
6804.22 1921
6805.00 1990
6805.78 2084
6806.56 2080
6807.34 2056
6808.12 2118
6808.90 2030
6809.67 2052
6810.45 1900
6811.23 2017
6812.01 2045
6812.79 1946
6813.57 1933
6814.35 1986
6815.13 1972
6815.91 1967
6816.68 2095
6817.46 2111
6818.24 2119
6819.02 2060
6819.80 2058
6820.58 2008
6821.36 2021
6822.14 1981
6822.92 1983
6823.70 2208
6824.48 2090
6825.26 2188
6826.04 2020
6826.82 2155
6827.60 2105
6828.38 1931
6829.16 1997
6829.94 2141
6830.72 2053
6831.50 1999
6832.28 1955
6833.06 2109
6833.84 1994
6834.62 2017
6835.40 1923
6836.18 1917
6836.96 1982
6837.74 1887
6838.52 1980
6839.30 2015
6840.08 1977
6840.86 2117
6841.64 1936
6842.42 1990
6843.20 2062
6843.98 2013
6844.76 1925
6845.54 2079
6846.32 1918
6847.10 1968
6847.89 1964
6848.67 2065
6849.45 2264
6850.23 2332
6851.01 2427
6851.79 2595
6852.57 2900
6853.35 3202
6854.13 3302
6854.92 3592
6855.70 3446
6856.48 3289
6857.26 3140
6858.04 2917
6858.82 2788
6859.60 2698
6860.39 2364
6861.17 2437
6861.95 2338
6862.73 2092
6863.51 2094
6864.29 2074
6865.08 2052
6865.86 2183
6866.64 2197
6867.42 2207
6868.20 2075
6868.99 2219
6869.77 2227
6870.55 2180
6871.33 2180
6872.12 2221
6872.90 2259
6873.68 2184
6874.46 2108
6875.24 2127
6876.03 2011
6876.81 2049
6877.59 2107
6878.38 2046
6879.16 2070
6879.94 1933
6880.72 1939
6881.51 2129
6882.29 2227
6883.07 2205
6883.85 2283
6884.64 2348
6885.42 2244
6886.20 2391
6886.99 2390
6887.77 2523
6888.55 2604
6889.34 2761
6890.12 3110
6890.90 3222
6891.69 3245
6892.47 3251
6893.25 3294
6894.04 3133
6894.82 2641
6895.60 2496
6896.39 2509
6897.17 2486
6897.96 2380
6898.74 2508
6899.52 2440
6900.31 2318
6901.09 2364
6901.88 2335
6902.66 2349
6903.44 2307
6904.23 2379
6905.01 2466
6905.80 2526
6906.58 2452
6907.36 2503
6908.15 2324
6908.93 2275
6909.72 2389
6910.50 2478
6911.29 2325
6912.07 2415
6912.86 2353
6913.64 2229
6914.42 2262
6915.21 2226
6915.99 2360
6916.78 2358
6917.56 2347
6918.35 2365
6919.13 2247
6919.92 2385
6920.70 2467
6921.49 2371
6922.27 2438
6923.06 2521
6923.84 2415
6924.63 2472
6925.42 2445
6926.20 2609
6926.99 2602
6927.77 2578
6928.56 2288
6929.34 2202
6930.13 2263
6930.91 2507
6931.70 2337
6932.48 2417
6933.27 2623
6934.06 2453
6934.84 2414
6935.63 2457
6936.41 2406
6937.20 2522
6937.99 2595
6938.77 2610
6939.56 2623
6940.34 2566
6941.13 2515
6941.92 2559
6942.70 2512
6943.49 2670
6944.28 2844
6945.06 2956
6945.85 2992
6946.64 3116
6947.42 3163
6948.21 3369
6949.00 3374
6949.78 3215
6950.57 3309
6951.36 3661
6952.14 3655
6952.93 3630
6953.72 3562
6954.50 3437
6955.29 3253
6956.08 3293
6956.86 3349
6957.65 3319
6958.44 3353
6959.23 3542
6960.01 3567
6960.80 3556
6961.59 3488
6962.38 3703
6963.16 3828
6963.95 3681
6964.74 3559
6965.53 3580
6966.31 3634
6967.10 3680
6967.89 3583
6968.68 3659
6969.46 3659
6970.25 3764
6971.04 3986
6971.83 4034
6972.62 4101
6973.40 4470
6974.19 4469
6974.98 4294
6975.77 4202
6976.56 4141
6977.34 4257
6978.13 4459
6978.92 4559
6979.71 4866
6980.50 4788
6981.29 4937
6982.08 5246
6982.86 5638
6983.65 5754
6984.44 6314
6985.23 6866
6986.02 7820
6986.81 8981
6987.60 10557
6988.39 11935
6989.17 12724
6989.96 13353
6990.75 13387
6991.54 12390
6992.33 11325
6993.12 10056
6993.91 8711
6994.70 7550
6995.49 6620
6996.28 5868
6997.07 5631
6997.86 5552
6998.64 5744
6999.43 6303
7000.22 7259
7001.01 8167
7001.80 9691
7002.59 10901
7003.38 11751
7004.17 12123
7004.96 11787
7005.75 11049
7006.54 10103
7007.33 8831
7008.12 7360
7008.91 6385
7009.70 5671
7010.49 4745
7011.28 4234
7012.07 3967
7012.86 3769
7013.65 3773
7014.44 3685
7015.23 3881
7016.02 3866
7016.81 3886
7017.61 3953
7018.40 4189
7019.19 3973
7019.98 3788
7020.77 3733
7021.56 3673
7022.35 3529
7023.14 3427
7023.93 3253
7024.72 3269
7025.51 3486
7026.30 3469
7027.10 3291
7027.89 3367
7028.68 3507
7029.47 3460
7030.26 3468
7031.05 3419
7031.84 3505
7032.63 3437
7033.43 3274
7034.22 3315
7035.01 3091
7035.80 3104
7036.59 3076
7037.38 2919
7038.18 3022
7038.97 3142
7039.76 3155
7040.55 3115
7041.34 3349
7042.13 3524
7042.93 3444
7043.72 3275
7044.51 3446
7045.30 3353
7046.09 3265
7046.89 3291
7047.68 3306
7048.47 3189
7049.26 3129
7050.06 3167
7050.85 3286
7051.64 3336
7052.43 3615
7053.23 3497
7054.02 3669
7054.81 3631
7055.60 3563
7056.40 3458
7057.19 3426
7057.98 3313
7058.77 3098
7059.57 3035
7060.36 3069
7061.15 2867
7061.95 2876
7062.74 3031
7063.53 2892
7064.33 2751
7065.12 2918
7065.91 2933
7066.71 2824
7067.50 2784
7068.29 2879
7069.09 2937
7069.88 2870
7070.67 2880
7071.47 2854
7072.26 2861
7073.05 2961
7073.85 3019
7074.64 3100
7075.44 2885
7076.23 2913
7077.02 2850
7077.82 2802
7078.61 2738
7079.41 2609
7080.20 2670
7080.99 2691
7081.79 2762
7082.58 2688
7083.38 2600
7084.17 2771
7084.96 2614
7085.76 2529
7086.55 2435
7087.35 2352
7088.14 2426
7088.94 2384
7089.73 2267
7090.53 2429
7091.32 2448
7092.12 2434
7092.91 2581
7093.71 2722
7094.50 2681
7095.29 2951
7096.09 3183
7096.88 2986
7097.68 2933
7098.48 2926
7099.27 2668
7100.07 2536
7100.86 2576
7101.66 2464
7102.45 2296
7103.25 2218
7104.04 2097
7104.84 2112
7105.63 2156
7106.43 2121
7107.22 2073
7108.02 2107
7108.82 2048
7109.61 1988
7110.41 1940
7111.20 2000
7112.00 1996
7112.79 1941
7113.59 1957
7114.39 2063
7115.18 1944
7115.98 1950
7116.77 1882
7117.57 1845
7118.37 1900
7119.16 1908
7119.96 1824
7120.76 1846
7121.55 1983
7122.35 1960
7123.15 1960
7123.94 1984
7124.74 1960
7125.53 1923
7126.33 1864
7127.13 1827
7127.93 1842
7128.72 1984
7129.52 1974
7130.32 1809
7131.11 1828
7131.91 1806
7132.71 1929
7133.50 1982
7134.30 2060
7135.10 2023
7135.90 1903
7136.69 1990
7137.49 2033
7138.29 1963
7139.08 1929
7139.88 1961
7140.68 1962
7141.48 1974
7142.27 1932
7143.07 1732
7143.87 1796
7144.67 1858
7145.46 1893
7146.26 1813
7147.06 1942
7147.86 2046
7148.66 1943
7149.45 1995
7150.25 1960
7151.05 1913
7151.85 1985
7152.65 2134
7153.44 1952
7154.24 1875
7155.04 1962
7155.84 1984
7156.64 2019
7157.44 1923
7158.23 2013
7159.03 1836
7159.83 1836
7160.63 1845
7161.43 1841
7162.23 1712
7163.03 1852
7163.83 1867
7164.62 1896
7165.42 1768
7166.22 1754
7167.02 1816
7167.82 1804
7168.62 1665
7169.42 1920
7170.22 1995
7171.02 1961
7171.82 2053
7172.61 2297
7173.41 2301
7174.21 1949
7175.01 1942
7175.81 1844
7176.61 1838
7177.41 1806
7178.21 1807
7179.01 1661
7179.81 1684
7180.61 1665
7181.41 1734
7182.21 1675
7183.01 1597
7183.81 1610
7184.61 1772
7185.41 1846
7186.21 1790
7187.01 1795
7187.81 1811
7188.61 1757
7189.41 1884
7190.21 1853
7191.01 1782
7191.81 1781
7192.61 1588
7193.41 1610
7194.21 1640
7195.01 1575
7195.81 1614
7196.61 1565
7197.41 1525
7198.21 1601
7199.01 1534
7199.82 1538
7200.62 1523
7201.42 1606
7202.22 1514
7203.02 1512
7203.82 1536
7204.62 1572
7205.42 1510
7206.22 1541
7207.02 1566
7207.83 1595
7208.63 1520
7209.43 1542
7210.23 1467
7211.03 1510
7211.83 1480
7212.63 1455
7213.44 1404
7214.24 1507
7215.04 1451
7215.84 1524
7216.64 1537
7217.44 1502
7218.25 1482
7219.05 1529
7219.85 1577
7220.65 1437
7221.45 1423
7222.26 1516
7223.06 1481
7223.86 1490
7224.66 1458
7225.46 1484
7226.27 1484
7227.07 1442
7227.87 1532
7228.67 1495
7229.48 1616
7230.28 1413
7231.08 1475
7231.88 1430
7232.69 1401
7233.49 1381
7234.29 1347
7235.09 1434
7235.90 1514
7236.70 1332
7237.50 1362
7238.30 1444
7239.11 1401
7239.91 1471
7240.71 1443
7241.52 1386
7242.32 1359
7243.12 1462
7243.93 1445
7244.73 1463
7245.53 1452
7246.34 1409
7247.14 1522
7247.94 1591
7248.75 1520
7249.55 1412
7250.35 1392
7251.16 1350
7251.96 1392
7252.76 1419
7253.57 1399
7254.37 1478
7255.18 1426
7255.98 1465
7256.78 1408
7257.59 1487
7258.39 1480
7259.20 1355
7260.00 1413
7260.80 1501
7261.61 1397
7262.41 1436
7263.22 1386
7264.02 1560
7264.83 1517
7265.63 1540
7266.43 1490
7267.24 1451
7268.04 1388
7268.85 1523
7269.65 1482
7270.46 1596
7271.26 1595
7272.07 1718
7272.87 1700
7273.68 1628
7274.48 1590
7275.29 1695
7276.09 1800
7276.90 1658
7277.70 1594
7278.51 1631
7279.31 1644
7280.12 1648
7280.92 1662
7281.73 1807
7282.53 1838
7283.34 1973
7284.14 1998
7284.95 2335
7285.76 2634
7286.56 3032
7287.37 3258
7288.17 3570
7288.98 3654
7289.78 3476
7290.59 3232
7291.40 3077
7292.20 2714
7293.01 2494
7293.81 2185
7294.62 1952
7295.43 1852
7296.23 1796
7297.04 1692
7297.84 1626
7298.65 1658
7299.46 1542
7300.26 1620
7301.07 1572
7301.88 1579
7302.68 1524
7303.49 1508
7304.30 1599
7305.10 1615
7305.91 1577
7306.72 1609
7307.52 1617
7308.33 1655
7309.14 1663
7309.94 1601
7310.75 1719
7311.56 1603
7312.36 1651
7313.17 1751
7313.98 1728
7314.79 1683
7315.59 1635
7316.40 1631
7317.21 1739
7318.01 1766
7318.82 1731
7319.63 1846
7320.44 1839
7321.24 1962
7322.05 2203
7322.86 2246
7323.67 2116
7324.47 2214
7325.28 2208
7326.09 2254
7326.90 2065
7327.71 2016
7328.51 2097
7329.32 2011
7330.13 1869
7330.94 1694
7331.75 1665
7332.55 1713
7333.36 1650
7334.17 1764
7334.98 1740
7335.79 1687
7336.60 1695
7337.40 1788
7338.21 1862
7339.02 1759
7339.83 1747
7340.64 1691
7341.45 1804
7342.26 1718
7343.06 1668
7343.87 1603
7344.68 1590
7345.49 1601
7346.30 1630
7347.11 1661
7347.92 1580
7348.73 1548
7349.54 1561
7350.34 1652
7351.15 1611
7351.96 1703
7352.77 1625
7353.58 1685
7354.39 1630
7355.20 1621
7356.01 1576
7356.82 1496
7357.63 1642
7358.44 1638
7359.25 1720
7360.06 1671
7360.87 1635
7361.68 1621
7362.49 1688
7363.30 1702
7364.11 1769
7364.92 1755
7365.73 1783
7366.54 1731
7367.35 1709
7368.16 1772
7368.97 1773
7369.78 1832
7370.59 1679
7371.40 1706
7372.21 1725
7373.02 1696
7373.83 1781
7374.64 1813
7375.45 1708
7376.26 1674
7377.07 1741
7377.88 1814
7378.69 1870
7379.50 1768
7380.31 1888
7381.12 2115
7381.94 2209
7382.75 2246
7383.56 2475
7384.37 2679
7385.18 2760
7385.99 2709
7386.80 2554
7387.61 2531
7388.42 2508
7389.23 2427
7390.05 2149
7390.86 1938
7391.67 1933
7392.48 1780
7393.29 1745
7394.10 1631
7394.92 1563
7395.73 1540
7396.54 1493
7397.35 1495
7398.16 1530
7398.97 1592
7399.79 1754
7400.60 1744
7401.41 1825
7402.22 2059
7403.03 2220
7403.85 2286
7404.66 2642
7405.47 2440
7406.28 2379
7407.09 2228
7407.91 2061
7408.72 1960
7409.53 1926
7410.34 1884
7411.16 1770
7411.97 1720
7412.78 1658
7413.59 1714
7414.41 1608
7415.22 1647
7416.03 1612
7416.84 1534
7417.66 1607
7418.47 1591
7419.28 1588
7420.10 1490
7420.91 1497
7421.72 1516
7422.54 1419
7423.35 1465
7424.16 1552
7424.97 1498
7425.79 1505
7426.60 1493
7427.41 1508
7428.23 1453
7429.04 1419
7429.86 1449
7430.67 1403
7431.48 1498
7432.30 1442
7433.11 1365
7433.92 1392
7434.74 1431
7435.55 1501
7436.36 1392
7437.18 1409
7437.99 1425
7438.81 1434
7439.62 1476
7440.43 1410
7441.25 1446
7442.06 1347
7442.88 1405
7443.69 1513
7444.51 1438
7445.32 1472
7446.13 1501
7446.95 1483
7447.76 1428
7448.58 1363
7449.39 1409
7450.21 1511
7451.02 1486
7451.84 1371
7452.65 1410
7453.47 1447
7454.28 1478
7455.10 1392
7455.91 1463
7456.73 1564
7457.54 1398
7458.36 1359
7459.17 1391
7459.99 1436
7460.80 1456
7461.62 1497
7462.43 1307
7463.25 1493
7464.06 1535
7464.88 1545
7465.69 1501
7466.51 1489
7467.32 1457
7468.14 1465
7468.96 1354
7469.77 1365
7470.59 1421
7471.40 1465
7472.22 1560
7473.03 1494
7473.85 1397
7474.67 1449
7475.48 1437
7476.30 1405
7477.11 1423
7477.93 1388
7478.75 1433
7479.56 1365
7480.38 1307
7481.20 1416
7482.01 1473
7482.83 1390
7483.65 1374
7484.46 1336
7485.28 1351
7486.09 1338
7486.91 1302
7487.73 1297
7488.54 1428
7489.36 1354
7490.18 1394
7491.00 1447
7491.81 1391
7492.63 1315
7493.45 1451
7494.26 1452
7495.08 1385
7495.90 1331
7496.71 1340
7497.53 1337
7498.35 1376
7499.17 1298
7499.98 1307
7500.80 1326
7501.62 1341
7502.44 1468
7503.25 1325
7504.07 1364
7504.89 1438
7505.71 1423
7506.52 1400
7507.34 1446
7508.16 1405
7508.98 1408
7509.80 1395
7510.61 1418
7511.43 1432
7512.25 1392
7513.07 1419
7513.89 1470
7514.70 1412
7515.52 1379
7516.34 1466
7517.16 1416
7517.98 1372
7518.79 1389
7519.61 1469
7520.43 1391
7521.25 1378
7522.07 1306
7522.89 1447
7523.71 1387
7524.52 1292
7525.34 1284
7526.16 1230
7526.98 1268
7527.80 1262
7528.62 1394
7529.44 1421
7530.26 1393
7531.08 1479
7531.89 1513
7532.71 1393
7533.53 1379
7534.35 1465
7535.17 1385
7535.99 1371
7536.81 1413
7537.63 1419
7538.45 1365
7539.27 1383
7540.09 1371
7540.91 1347
7541.73 1399
7542.55 1488
7543.37 1528
7544.19 1455
7545.01 1490
7545.83 1495
7546.65 1490
7547.47 1452
7548.29 1372
7549.11 1414
7549.93 1472
7550.75 1529
7551.57 1545
7552.39 1522
7553.21 1563
7554.03 1505
7554.85 1559
7555.67 1551
7556.49 1650
7557.31 1615
7558.13 1624
7558.95 1622
7559.77 1646
7560.59 1758
7561.41 1835
7562.23 1797
7563.05 1734
7563.87 1695
7564.69 1794
7565.52 1756
7566.34 1784
7567.16 1737
7567.98 1601
7568.80 1643
7569.62 1620
7570.44 1601
7571.26 1659
7572.08 1544
7572.91 1647
7573.73 1615
7574.55 1665
7575.37 1712
7576.19 1773
7577.01 1795
7577.83 1733
7578.66 1684
7579.48 1629
7580.30 1674
7581.12 1693
7581.94 1665
7582.77 1770
7583.59 1696
7584.41 1678
7585.23 1750
7586.05 1725
7586.88 1742
7587.70 1835
7588.52 1897
7589.34 1967
7590.16 1979
7590.99 1890
7591.81 1988
7592.63 2012
7593.45 1992
7594.28 2093
7595.10 2096
7595.92 1934
7596.74 1893
7597.57 1993
7598.39 1923
7599.21 1982
7600.03 1983
7600.86 1925
7601.68 1827
7602.50 2057
7603.33 2186
7604.15 2281
7604.97 2447
7605.80 2676
7606.62 2939
7607.44 2965
7608.26 3183
7609.09 3222
7609.91 3348
7610.73 3194
7611.56 2886
7612.38 2883
7613.21 2663
7614.03 2463
7614.85 2404
7615.68 2346
7616.50 2126
7617.32 2120
7618.15 2170
7618.97 2144
7619.80 2104
7620.62 2258
7621.44 2288
7622.27 2343
7623.09 2234
7623.92 2307
7624.74 2237
7625.56 2270
7626.39 2102
7627.21 1969
7628.04 2032
7628.86 2160
7629.68 2109
7630.51 1967
7631.33 2311
7632.16 2533
7632.98 2614
7633.81 3098
7634.63 3230
7635.46 3410
7636.28 3487
7637.11 3243
7637.93 3049
7638.76 2902
7639.58 2632
7640.41 2519
7641.23 2270
7642.06 2038
7642.88 1997
7643.71 1915
7644.53 1773
7645.36 1760
7646.18 1762
7647.01 1837
7647.83 1830
7648.66 1744
7649.48 1892
7650.31 1952
7651.14 1840
7651.96 1820
7652.79 1814
7653.61 1763
7654.44 1594
7655.26 1641
7656.09 1702
7656.92 1667
7657.74 1590
7658.57 1595
7659.39 1540
7660.22 1488
7661.05 1462
7661.87 1518
7662.70 1490
7663.52 1554
7664.35 1584
7665.18 1472
7666.00 1550
7666.83 1526
7667.66 1546
7668.48 1557
7669.31 1562
7670.14 1461
7670.96 1474
7671.79 1506
7672.62 1519
7673.44 1388
7674.27 1415
7675.10 1479
7675.92 1570
7676.75 1564
7677.58 1489
7678.40 1543
7679.23 1479
7680.06 1480
7680.89 1448
7681.71 1384
7682.54 1310
7683.37 1468
7684.19 1391
7685.02 1351
7685.85 1384
7686.68 1462
7687.50 1454
7688.33 1455
7689.16 1422
7689.99 1464
7690.81 1473
7691.64 1545
7692.47 1492
7693.30 1506
7694.13 1460
7694.95 1470
7695.78 1534
7696.61 1444
7697.44 1424
7698.27 1420
7699.09 1385
7699.92 1325
7700.75 1427
7701.58 1452
7702.41 1307
7703.24 1276
7704.06 1441
7704.89 1444
7705.72 1437
7706.55 1383
7707.38 1540
7708.21 1440
7709.04 1468
7709.86 1500
7710.69 1564
7711.52 1527
7712.35 1525
7713.18 1473
7714.01 1373
7714.84 1495
7715.67 1465
7716.50 1383
7717.32 1428
7718.15 1316
7718.98 1295
7719.81 1336
7720.64 1385
7721.47 1258
7722.30 1320
7723.13 1364
7723.96 1381
7724.79 1301
7725.62 1253
7726.45 1325
7727.28 1335
7728.11 1291
7728.94 1434
7729.77 1374
7730.60 1328
7731.43 1288
7732.26 1342
7733.09 1305
7733.92 1263
7734.75 1364
7735.58 1335
7736.41 1295
7737.24 1282
7738.07 1306
7738.90 1358
7739.73 1364
7740.56 1320
7741.39 1257
7742.22 1325
7743.05 1255
7743.88 1203
7744.71 1288
7745.54 1366
7746.37 1258
7747.20 1330
7748.03 1505
7748.87 1655
7749.70 1726
7750.53 2012
7751.36 2164
7752.19 2205
7753.02 2089
7753.85 1992
7754.68 1978
7755.51 1753
7756.34 1650
7757.18 1504
7758.01 1454
7758.84 1445
7759.67 1307
7760.50 1319
7761.33 1301
7762.16 1268
7763.00 1247
7763.83 1292
7764.66 1376
7765.49 1436
7766.32 1324
7767.16 1414
7767.99 1287
7768.82 1249
7769.65 1273
7770.48 1299
7771.31 1225
7772.15 1199
7772.98 1201
7773.81 1225
7774.64 1118
7775.48 1137
7776.31 1174
7777.14 1127
7777.97 1230
7778.81 1232
7779.64 1273
7780.47 1295
7781.30 1252
7782.14 1218
7782.97 1239
7783.80 1252
7784.63 1275
7785.47 1323
7786.30 1288
7787.13 1310
7787.97 1342
7788.80 1280
7789.63 1278
7790.46 1296
7791.30 1314
7792.13 1312
7792.96 1314
7793.80 1226
7794.63 1176
7795.46 1121
7796.30 1139
7797.13 1174
7797.96 1185
7798.80 1209
7799.63 1115
7800.46 1228
7801.30 1203
7802.13 1269
7802.97 1192
7803.80 1294
7804.63 1243
7805.47 1249
7806.30 1197
7807.13 1247
7807.97 1341
7808.80 1219
7809.64 1178
7810.47 1168
7811.31 1239
7812.14 1308
7812.97 1289
7813.81 1344
7814.64 1307
7815.48 1384
7816.31 1341
7817.15 1360
7817.98 1416
7818.82 1516
7819.65 1440
7820.48 1319
7821.32 1328
7822.15 1440
7822.99 1282
7823.82 1286
7824.66 1301
7825.49 1293
7826.33 1294
7827.16 1361
7828.00 1350
7828.83 1316
7829.67 1331
7830.50 1305
7831.34 1383
7832.17 1397
7833.01 1414
7833.85 1274
7834.68 1307
7835.52 1316
7836.35 1304
7837.19 1237
7838.02 1365
7838.86 1445
7839.69 1417
7840.53 1262
7841.37 1353
7842.20 1287
7843.04 1339
7843.87 1387
7844.71 1284
7845.55 1263
7846.38 1305
7847.22 1328
7848.05 1296
7848.89 1250
7849.73 1336
7850.56 1356
7851.40 1217
7852.24 1244
7853.07 1200
7853.91 1186
7854.74 1309
7855.58 1239
7856.42 1188
7857.25 1157
7858.09 1224
7858.93 1236
7859.76 1185
7860.60 1188
7861.44 1262
7862.28 1192
7863.11 1203
7863.95 1204
7864.79 1287
7865.62 1191
7866.46 1251
7867.30 1271
7868.14 1177
7868.97 1133
7869.81 1210
7870.65 1252
7871.48 1202
7872.32 1289
7873.16 1251
7874.00 1273
7874.83 1202
7875.67 1196
7876.51 1269
7877.35 1257
7878.19 1266
7879.02 1352
7879.86 1300
7880.70 1337
7881.54 1447
7882.37 1448
7883.21 1394
7884.05 1413
7884.89 1339
7885.73 1315
7886.57 1316
7887.40 1317
7888.24 1350
7889.08 1374
7889.92 1293
7890.76 1322
7891.60 1331
7892.43 1314
7893.27 1304
7894.11 1311
7894.95 1317
7895.79 1416
7896.63 1339
7897.47 1408
7898.30 1359
7899.14 1323
7899.98 1348
7900.82 1317
7901.66 1332
7902.50 1265
7903.34 1256
7904.18 1393
7905.02 1372
7905.86 1320
7906.70 1319
7907.54 1279
7908.37 1288
7909.21 1269
7910.05 1338
7910.89 1292
7911.73 1269
7912.57 1313
7913.41 1299
7914.25 1192
7915.09 1339
7915.93 1467
7916.77 1540
7917.61 1579
7918.45 1695
7919.29 1799
7920.13 1819
7920.97 1773
7921.81 1768
7922.65 1807
7923.49 1769
7924.33 1732
7925.17 1539
7926.01 1524
7926.85 1497
7927.69 1494
7928.53 1315
7929.37 1332
7930.21 1336
7931.05 1299
7931.90 1393
7932.74 1499
7933.58 1512
7934.42 1554
7935.26 1552
7936.10 1488
7936.94 1513
7937.78 1438
7938.62 1301
7939.46 1248
7940.30 1266
7941.14 1098
7941.99 1150
7942.83 1128
7943.67 1040
7944.51 1115
7945.35 1103
7946.19 1273
7947.03 1277
7947.88 1275
7948.72 1110
7949.56 1198
7950.40 1262
7951.24 1228
7952.08 1152
7952.93 1168
7953.77 1192
7954.61 1150
7955.45 1119
7956.29 1241
7957.13 1272
7957.98 1234
7958.82 1258
7959.66 1212
7960.50 1300
7961.35 1358
7962.19 1230
7963.03 1215
7963.87 1320
7964.71 1220
7965.56 1292
7966.40 1261
7967.24 1254
7968.08 1184
7968.93 1249
7969.77 1253
7970.61 1328
7971.45 1282
7972.30 1353
7973.14 1296
7973.98 1264
7974.83 1327
7975.67 1319
7976.51 1265
7977.36 1180
7978.20 1150
7979.04 1228
7979.88 1147
7980.73 1215
7981.57 1087
7982.41 1157
7983.26 1044
7984.10 1111
7984.94 1173
7985.79 1106
7986.63 1248
7987.47 1258
7988.32 1208
7989.16 1164
7990.01 1082
7990.85 1110
7991.69 1264
7992.54 1268
7993.38 1178
7994.23 1244
7995.07 1206
7995.91 1109
7996.76 1146
7997.60 1051
7998.45 1040
7999.29 1103
8000.13 1144
8000.98 1222
8001.82 1252
8002.67 1188
8003.51 1223
8004.36 1206
8005.20 1203
8006.04 1106
8006.89 1127
8007.73 1150
8008.58 1185
8009.42 1149
8010.27 1132
8011.11 1261
8011.96 1341
8012.80 1336
8013.65 1414
8014.49 1359
8015.34 1361
8016.18 1364
8017.03 1390
8017.87 1262
8018.72 1184
8019.56 1121
8020.41 1118
8021.25 1182
8022.10 1067
8022.95 1122
8023.79 1087
8024.64 1095
8025.48 1008
8026.33 1002
8027.17 1029
8028.02 1050
8028.86 1076
8029.71 1026
8030.56 1039
8031.40 1051
8032.25 1106
8033.09 1108
8033.94 1075
8034.79 1184
8035.63 1098
8036.48 1164
8037.32 1195
8038.17 1236
8039.02 1242
8039.86 1156
8040.71 1118
8041.56 1186
8042.40 1167
8043.25 1133
8044.10 1063
8044.94 1127
8045.79 1130
8046.64 1009
8047.48 970
8048.33 1073
8049.18 1059
8050.02 1024
8050.87 1107
8051.72 1090
8052.56 1069
8053.41 1136
8054.26 1151
8055.11 1050
8055.95 1144
8056.80 1137
8057.65 1053
8058.49 997
8059.34 1045
8060.19 1054
8061.04 1048
8061.88 960
8062.73 960
8063.58 960
8064.43 1021
8065.27 1060
8066.12 1008
8066.97 1041
8067.82 1108
8068.67 1047
8069.51 1001
8070.36 1132
8071.21 1033
8072.06 990
8072.91 949
8073.75 1028
8074.60 1070
8075.45 960
8076.30 1077
8077.15 1063
8078.00 995
8078.84 919
8079.69 951
8080.54 948
8081.39 919
8082.24 899
8083.09 959
8083.94 984
8084.78 924
8085.63 986
8086.48 937
8087.33 950
8088.18 1043
8089.03 1047
8089.88 995
8090.73 1084
8091.58 958
8092.42 1021
8093.27 971
8094.12 1004
8094.97 991
8095.82 974
8096.67 954
8097.52 944
8098.37 1020
8099.22 924
8100.07 985
8100.92 1060
8101.77 997
8102.62 976
8103.47 1042
8104.32 1030
8105.17 1051
8106.02 955
8106.87 869
8107.72 983
8108.57 949
8109.42 951
8110.27 923
8111.12 944
8111.97 1007
8112.82 924
8113.67 999
8114.52 974
8115.37 976
8116.22 935
8117.07 992
8117.92 877
8118.77 950
8119.62 1059
8120.47 1018
8121.32 989
8122.17 957
8123.02 964
8123.87 1024
8124.72 1034
8125.57 977
8126.43 1000
8127.28 1031
8128.13 1025
8128.98 1046
8129.83 1017
8130.68 1008
8131.53 982
8132.38 907
8133.23 857
8134.09 958
8134.94 1021
8135.79 955
8136.64 1059
8137.49 920
8138.34 1012
8139.19 1001
8140.05 1020
8140.90 994
8141.75 940
8142.60 901
8143.45 865
8144.30 867
8145.16 964
8146.01 1080
8146.86 943
8147.71 1043
8148.56 1015
8149.42 994
8150.27 948
8151.12 991
8151.97 969
8152.83 1026
8153.68 1009
8154.53 987
8155.38 1084
8156.24 1108
8157.09 1122
8157.94 1069
8158.79 1134
8159.65 1083
8160.50 1109
8161.35 1078
8162.20 1096
8163.06 947
8163.91 929
8164.76 1003
8165.62 983
8166.47 1034
8167.32 972
8168.17 1050
8169.03 967
8169.88 983
8170.73 1084
8171.59 961
8172.44 976
8173.29 1017
8174.15 993
8175.00 930
8175.85 893
8176.71 937
8177.56 898
8178.42 855
8179.27 876
8180.12 883
8180.98 906
8181.83 885
8182.68 940
8183.54 887
8184.39 882
8185.25 946
8186.10 970
8186.95 919
8187.81 934
8188.66 930
8189.52 934
8190.37 883
8191.22 905
8192.08 883
8192.93 888
8193.79 854
8194.64 884
8195.50 916
8196.35 922
8197.21 895
8198.06 867
8198.92 860
8199.77 866
8200.63 928
8201.48 873
8202.33 922
8203.19 936
8204.04 864
8204.90 913
8205.75 906
8206.61 927
8207.47 899
8208.32 928
8209.18 878
8210.03 931
8210.89 847
8211.74 961
8212.60 984
8213.45 936
8214.31 907
8215.16 896
8216.02 896
8216.87 970
8217.73 955
8218.59 938
8219.44 974
8220.30 931
8221.15 963
8222.01 989
8222.87 1075
8223.72 1125
8224.58 1168
8225.43 1147
8226.29 1162
8227.15 1147
8228.00 1106
8228.86 1063
8229.71 1042
8230.57 1017
8231.43 1055
8232.28 1006
8233.14 1031
8234.00 1054
8234.85 951
8235.71 988
8236.57 873
8237.42 941
8238.28 978
8239.14 927
8239.99 843
8240.85 844
8241.71 867
8242.56 942
8243.42 966
8244.28 1018
8245.14 995
8245.99 924
8246.85 940
8247.71 893
8248.56 944
8249.42 974
8250.28 869
8251.14 868
8251.99 886
8252.85 860
8253.71 875
8254.57 906
8255.42 845
8256.28 898
8257.14 995
8258.00 1030
8258.86 992
8259.71 927
8260.57 913
8261.43 970
8262.29 919
8263.15 917
8264.00 890
8264.86 901
8265.72 890
8266.58 883
8267.44 828
8268.29 921
8269.15 910
8270.01 916
8270.87 961
8271.73 923
8272.59 968
8273.45 886
8274.30 985
8275.16 938
8276.02 953
8276.88 900
8277.74 962
8278.60 1018
8279.46 997
8280.32 962
8281.18 945
8282.03 872
8282.89 917
8283.75 833
8284.61 866
8285.47 880
8286.33 873
8287.19 906
8288.05 971
8288.91 892
8289.77 902
8290.63 941
8291.49 889
8292.35 875
8293.21 876
8294.07 908
8294.93 899
8295.78 895
8296.64 926
8297.50 1032
8298.36 987
8299.22 923
8300.08 914
8300.94 939
8301.80 927
8302.66 973
8303.52 957
8304.38 887
8305.25 1032
8306.11 968
8306.97 1002
8307.83 1083
8308.69 943
8309.55 947
8310.41 930
8311.27 938
8312.13 929
8312.99 979
8313.85 973
8314.71 940
8315.57 1032
8316.43 960
8317.29 944
8318.15 974
8319.02 901
8319.88 1017
8320.74 1008
8321.60 973
8322.46 1001
8323.32 928
8324.18 959
8325.04 941
8325.90 1066
8326.77 1013
8327.63 975
8328.49 959
8329.35 966
8330.21 904
8331.07 961
8331.93 1006
8332.80 966
8333.66 939
8334.52 886
8335.38 868
8336.24 939
8337.11 987
8337.97 931
8338.83 839
8339.69 935
8340.55 951
8341.42 915
8342.28 961
8343.14 959
8344.00 923
8344.86 952
8345.73 969
8346.59 948
8347.45 995
8348.31 1024
8349.18 1000
8350.04 986
8350.90 944
8351.76 988
8352.63 999
8353.49 1004
8354.35 934
8355.22 1067
8356.08 1041
8356.94 1029
8357.80 1037
8358.67 1008
8359.53 1086
8360.39 1072
8361.26 1010
8362.12 1032
8362.98 984
8363.85 1029
8364.71 1009
8365.57 945
8366.44 952
8367.30 959
8368.16 1027
8369.03 1015
8369.89 1003
8370.75 931
8371.62 971
8372.48 976
8373.35 994
8374.21 985
8375.07 980
8375.94 996
8376.80 1011
8377.67 1037
8378.53 1068
8379.39 1060
8380.26 1058
8381.12 967
8381.99 953
8382.85 1052
8383.71 1034
8384.58 1028
8385.44 1082
8386.31 1019
8387.17 1035
8388.04 1132
8388.90 1121
8389.77 1227
8390.63 1175
8391.50 1166
8392.36 1173
8393.22 1162
8394.09 1093
8394.95 1126
8395.82 1178
8396.68 1232
8397.55 1193
8398.41 1146
8399.28 1211
8400.14 1202
8401.01 1199
8401.88 1162
8402.74 1160
8403.61 1159
8404.47 1206
8405.34 1165
8406.20 1205
8407.07 1196
8407.93 1313
8408.80 1271
8409.66 1248
8410.53 1153
8411.40 1185
8412.26 1295
8413.13 1308
8413.99 1258
8414.86 1275
8415.73 1347
8416.59 1381
8417.46 1357
8418.32 1420
8419.19 1349
8420.06 1327
8420.92 1338
8421.79 1310
8422.65 1376
8423.52 1417
8424.39 1450
8425.25 1493
8426.12 1453
8426.99 1511
8427.85 1493
8428.72 1481
8429.59 1523
8430.45 1448
8431.32 1555
8432.19 1490
8433.05 1492
8433.92 1628
8434.79 1708
8435.65 1668
8436.52 1652
8437.39 1715
8438.26 1675
8439.12 1710
8439.99 1761
8440.86 1872
8441.73 1860
8442.59 1987
8443.46 2040
8444.33 2056
8445.19 2152
8446.06 2181
8446.93 2177
8447.80 2258
8448.67 2185
8449.53 2224
8450.40 2352
8451.27 2258
8452.14 2260
8453.00 2211
8453.87 2277
8454.74 2373
8455.61 2567
8456.48 3018
8457.34 3756
8458.21 4680
8459.08 5655
8459.95 6646
8460.82 7157
8461.69 7267
8462.55 7029
8463.42 6298
8464.29 5574
8465.16 4848
8466.03 4151
8466.90 3506
8467.77 2932
8468.63 2636
8469.50 2371
8470.37 2183
8471.24 1957
8472.11 1792
8472.98 1790
8473.85 1718
8474.72 1670
8475.58 1707
8476.45 1709
8477.32 1691
8478.19 1683
8479.06 1618
8479.93 1720
8480.80 1620
8481.67 1530
8482.54 1454
8483.41 1452
8484.28 1473
8485.15 1465
8486.02 1459
8486.89 1589
8487.76 1633
8488.63 1660
8489.50 1626
8490.37 1528
8491.24 1574
8492.11 1618
8492.98 1632
8493.85 1583
8494.72 1632
8495.59 1711
8496.46 1690
8497.33 1880
8498.20 1987
8499.07 1930
8499.94 1908
8500.81 1821
8501.68 1731
8502.55 1682
8503.42 1597
8504.29 1537
8505.16 1475
8506.03 1428
8506.90 1449
8507.77 1435
8508.64 1379
8509.51 1477
8510.38 1471
8511.25 1358
8512.13 1400
8513.00 1445
8513.87 1437
8514.74 1537
8515.61 1533
8516.48 1557
8517.35 1655
8518.22 1551
8519.09 1668
8519.97 1589
8520.84 1575
8521.71 1604
8522.58 1620
8523.45 1640
8524.32 1663
8525.19 1596
8526.07 1689
8526.94 1635
8527.81 1642
8528.68 1711
8529.55 1702
8530.43 1722
8531.30 1775
8532.17 1702
8533.04 1702
8533.91 1640
8534.79 1700
8535.66 1651
8536.53 1696
8537.40 1688
8538.27 1689
8539.15 1692
8540.02 1721
8540.89 1688
8541.76 1630
8542.64 1660
8543.51 1531
8544.38 1566
8545.25 1642
8546.13 1629
8547.00 1666
8547.87 1534
8548.74 1544
8549.62 1455
8550.49 1370
8551.36 1401
8552.24 1357
8553.11 1267
8553.98 1436
8554.86 1494
8555.73 1562
8556.60 1583
8557.48 1568
8558.35 1692
8559.22 1882
8560.10 1806
8560.97 1715
8561.84 1695
8562.72 1591
8563.59 1496
8564.46 1438
8565.34 1419
8566.21 1400
8567.08 1330
8567.96 1345
8568.83 1295
8569.71 1268
8570.58 1227
8571.45 1251
8572.33 1327
8573.20 1286
8574.08 1297
8574.95 1303
8575.82 1283
8576.70 1252
8577.57 1284
8578.45 1258
8579.32 1324
8580.20 1341
8581.07 1309
8581.94 1150
8582.82 1153
8583.69 1089
8584.57 1152
8585.44 1197
8586.32 1228
8587.19 1291
8588.07 1232
8588.94 1166
8589.82 1131
8590.69 1054
8591.57 1110
8592.44 1224
8593.32 1292
8594.19 1275
8595.07 1236
8595.94 1318
8596.82 1303
8597.69 1342
8598.57 1282
8599.44 1341
8600.32 1386
8601.19 1324
8602.07 1348
8602.95 1433
8603.82 1280
8604.70 1353
8605.57 1307
8606.45 1281
8607.32 1252
8608.20 1251
8609.08 1415
8609.95 1294
8610.83 1305
8611.70 1262
8612.58 1232
8613.46 1261
8614.33 1360
8615.21 1274
8616.08 1237
8616.96 1185
8617.84 1261
8618.71 1307
8619.59 1246
8620.47 1267
8621.34 1271
8622.22 1224
8623.10 1301
8623.97 1255
8624.85 1312
8625.73 1305
8626.60 1301
8627.48 1323
8628.36 1347
8629.23 1450
8630.11 1317
8630.99 1358
8631.87 1343
8632.74 1458
8633.62 1587
8634.50 1570
8635.37 1486
8636.25 1419
8637.13 1436
8638.01 1465
8638.88 1422
8639.76 1383
8640.64 1415
8641.52 1441
8642.39 1446
8643.27 1365
8644.15 1344
8645.03 1473
8645.90 1521
8646.78 1493
8647.66 1472
8648.54 1534
8649.42 1562
8650.29 1583
8651.17 1627
8652.05 1669
8652.93 1765
8653.81 1851
8654.68 1784
8655.56 1652
8656.44 1568
8657.32 1777
8658.20 1669
8659.08 1729
8659.95 1715
8660.83 1744
8661.71 1695
8662.59 1700
8663.47 1632
8664.35 1688
8665.23 1663
8666.10 1758
8666.98 1763
8667.86 1698
8668.74 1712
8669.62 1801
8670.50 1770
8671.38 1852
8672.26 1839
8673.14 1822
8674.02 1876
8674.90 2043
8675.77 2234
8676.65 2205
8677.53 2205
8678.41 2244
8679.29 2319
8680.17 2534
8681.05 2460
8681.93 2408
8682.81 2418
8683.69 2278
8684.57 2215
8685.45 2114
8686.33 2127
8687.21 2184
8688.09 2235
8688.97 2229
8689.85 2208
8690.73 2336
8691.61 2559
8692.49 2967
8693.37 3461
8694.25 4073
8695.13 4766
8696.01 5708
8696.89 6230
8697.77 5992
8698.65 5938
8699.53 5599
8700.41 5078
8701.29 4389
8702.17 3681
8703.05 3245
8703.94 2678
8704.82 2334
8705.70 2224
8706.58 2033
8707.46 1995
8708.34 1965
8709.22 1658
8710.10 1740
8710.98 1743
8711.86 1700
8712.75 1669
8713.63 1676
8714.51 1643
8715.39 1686
8716.27 1703
8717.15 1569
8718.03 1623
8718.91 1632
8719.80 1591
8720.68 1599
8721.56 1609
8722.44 1632
8723.32 1644
8724.20 1731
8725.09 1688
8725.97 1788
8726.85 1825
8727.73 1739
8728.61 1741
8729.50 1724
8730.38 1775
8731.26 1809
8732.14 1782
8733.02 1834
8733.91 1968
8734.79 1973
8735.67 2016
8736.55 1960
8737.44 2026
8738.32 1870
8739.20 1748
8740.08 1744
8740.97 1736
8741.85 1725
8742.73 1699
8743.61 1611
8744.50 1788
8745.38 1578
8746.26 1556
8747.15 1665
8748.03 1746
8748.91 1706
8749.79 1708
8750.68 1659
8751.56 1665
8752.44 1593
8753.33 1624
8754.21 1745
8755.09 1694
8755.98 1737
8756.86 1738
8757.74 1756
8758.63 1757
8759.51 1826
8760.39 1897
8761.28 1752
8762.16 1844
8763.05 1923
8763.93 1940
8764.81 1948
8765.70 1920
8766.58 1928
8767.46 2011
8768.35 1983
8769.23 2142
8770.12 2119
8771.00 2194
8771.89 2236
8772.77 2266
8773.65 2164
8774.54 2065
8775.42 2043
8776.31 2117
8777.19 2058
8778.08 1986
8778.96 2058
8779.84 2071
8780.73 2143
8781.61 2322
8782.50 2554
8783.38 2812
8784.27 3161
8785.15 3677
8786.04 3977
8786.92 4003
8787.81 3921
8788.69 3666
8789.58 3557
8790.46 3191
8791.35 2929
8792.23 2717
8793.12 2475
8794.00 2232
8794.89 2154
8795.77 2057
8796.66 2041
8797.55 2107
8798.43 2168
8799.32 2368
8800.20 2576
8801.09 2704
8801.97 2870
8802.86 2964
8803.74 2735
8804.63 2741
8805.52 2598
8806.40 2416
8807.29 2234
8808.17 2034
8809.06 2019
8809.95 1912
8810.83 1881
8811.72 1772
8812.60 1765
8813.49 1833
8814.38 1795
8815.26 1856
8816.15 1968
8817.04 1979
8817.92 2043
8818.81 1934
8819.70 1922
8820.58 1886
8821.47 1818
8822.36 1897
8823.24 1868
8824.13 1906
8825.02 1812
8825.90 1641
8826.79 1597
8827.68 1555
8828.56 1585
8829.45 1524
8830.34 1585
8831.23 1622
8832.11 1615
8833.00 1540
8833.89 1575
8834.77 1542
8835.66 1584
8836.55 1593
8837.44 1510
8838.32 1577
8839.21 1501
8840.10 1446
8840.99 1607
8841.88 1603
8842.76 1463
8843.65 1390
8844.54 1412
8845.43 1376
8846.31 1420
8847.20 1454
8848.09 1387
8848.98 1287
8849.87 1401
8850.75 1476
8851.64 1326
8852.53 1333
8853.42 1349
8854.31 1427
8855.20 1377
8856.08 1417
8856.97 1335
8857.86 1386
8858.75 1433
8859.64 1313
8860.53 1365
8861.42 1495
8862.30 1381
8863.19 1385
8864.08 1345
8864.97 1284
8865.86 1346
8866.75 1328
8867.64 1226
8868.53 1351
8869.42 1291
8870.30 1291
8871.19 1315
8872.08 1323
8872.97 1295
8873.86 1235
8874.75 1248
8875.64 1247
8876.53 1220
8877.42 1205
8878.31 1184
8879.20 1198
8880.09 1224
8880.98 1197
8881.87 1195
8882.76 1202
8883.65 1125
8884.54 1121
8885.43 1120
8886.32 1149
8887.21 1132
8888.10 1163
8888.99 1151
8889.88 1111
8890.77 1065
8891.66 1104
8892.55 1196
8893.44 1147
8894.33 1142
8895.22 1183
8896.11 1076
8897.00 1061
8897.89 1051
8898.78 1042
8899.67 1062
8900.56 1113
8901.45 1070
8902.34 1034
8903.23 1072
8904.12 996
8905.02 983
8905.91 973
8906.80 1057
8907.69 1038
8908.58 1020
8909.47 1052
8910.36 1046
8911.25 1002
8912.14 1031
8913.04 1044
8913.93 1092
8914.82 1101
8915.71 975
8916.60 991
8917.49 999
8918.38 1025
8919.28 1012
8920.17 980
8921.06 1047
8921.95 1021
8922.84 934
8923.73 980
8924.63 924
8925.52 944
8926.41 964
8927.30 907
8928.19 929
8929.09 887
8929.98 967
8930.87 899
8931.76 869
8932.65 961
8933.55 921
8934.44 998
8935.33 918
8936.22 908
8937.12 940
8938.01 918
8938.90 932
8939.79 946
8940.69 913
8941.58 895
8942.47 865
8943.37 931
8944.26 929
8945.15 933
8946.04 941
8946.94 910
8947.83 884
8948.72 884
8949.62 900
8950.51 939
8951.40 865
8952.30 883
8953.19 882
8954.08 913
8954.98 897
8955.87 884
8956.76 865
8957.66 826
8958.55 894
8959.44 945
8960.34 925
8961.23 928
8962.12 887
8963.02 852
8963.91 839
8964.81 894
8965.70 882
8966.59 886
8967.49 847
8968.38 813
8969.28 870
8970.17 903
8971.06 851
8971.96 886
8972.85 869
8973.75 923
8974.64 896
8975.54 888
8976.43 971
8977.32 798
8978.22 735
8979.11 837
8980.01 822
8980.90 796
8981.80 804
8982.69 847
8983.59 806
8984.48 819
8985.38 804
8986.27 835
8987.17 841
8988.06 853
8988.96 841
8989.85 898
8990.75 860
8991.64 790
8992.54 846
8993.43 823
8994.33 779
8995.22 826
8996.12 830
8997.01 811
8997.91 809
8998.81 798
8999.70 779
9000.60 800
9001.49 791
9002.39 711
9003.28 714
9004.18 796
9005.08 802
9005.97 775
9006.87 803
9007.76 784
9008.66 819
9009.56 724
9010.45 773
9011.35 732
9012.24 724
9013.14 728
9014.04 754
9014.93 744
9015.83 737
9016.73 751
9017.62 689
9018.52 750
9019.42 790
9020.31 752
9021.21 778
9022.11 784
9023.00 783
9023.90 752
9024.80 768
9025.69 691
9026.59 719
9027.49 750
9028.38 703
9029.28 753
9030.18 778
9031.08 771
9031.97 742
9032.87 747
9033.77 777
9034.66 855
9035.56 781
9036.46 777
9037.36 727
9038.25 775
9039.15 753
9040.05 765
9040.95 716
9041.85 748
9042.74 777
9043.64 700
9044.54 753
9045.44 692
9046.33 781
9047.23 743
9048.13 725
9049.03 799
9049.93 802
9050.82 823
9051.72 796
9052.62 758
9053.52 829
9054.42 791
9055.32 739
9056.21 704
9057.11 722
9058.01 710
9058.91 756
9059.81 817
9060.71 777
9061.61 783
9062.50 791
9063.40 755
9064.30 814
9065.20 808
9066.10 803
9067.00 855
9067.90 782
9068.80 822
9069.70 799
9070.60 730
9071.49 785
9072.39 772
9073.29 765
9074.19 731
9075.09 757
9075.99 800
9076.89 743
9077.79 704
9078.69 734
9079.59 776
9080.49 773
9081.39 797
9082.29 740
9083.19 715
9084.09 749
9084.99 763
9085.89 772
9086.79 790
9087.69 769
9088.59 750
9089.49 761
9090.39 737
9091.29 653
9092.19 688
9093.09 785
9093.99 760
9094.89 764
9095.79 836
9096.69 836
9097.59 802
9098.49 713
9099.39 713
9100.29 701
9101.19 687
9102.09 703
9102.99 660
9103.90 754
9104.80 731
9105.70 776
9106.60 782
9107.50 764
9108.40 684
9109.30 716
9110.20 828
9111.10 779
9112.00 702
9112.91 662
9113.81 713
9114.71 758
9115.61 831
9116.51 795
9117.41 715
9118.31 716
9119.22 688
9120.12 649
9121.02 706
9121.92 731
9122.82 764
9123.72 739
9124.63 747
9125.53 706
9126.43 701
9127.33 690
9128.23 744
9129.14 783
9130.04 729
9130.94 799
9131.84 771
9132.74 741
9133.65 755
9134.55 752
9135.45 767
9136.35 751
9137.26 746
9138.16 784
9139.06 732
9139.96 721
9140.87 736
9141.77 742
9142.67 683
9143.57 746
9144.48 832
9145.38 718
9146.28 716
9147.19 743
9148.09 707
9148.99 740
9149.90 759
9150.80 684
9151.70 705
9152.60 757
9153.51 698
9154.41 723
9155.31 678
9156.22 749
9157.12 809
9158.02 742
9158.93 792
9159.83 760
9160.74 672
9161.64 726
9162.54 706
9163.45 720
9164.35 705
9165.25 722
9166.16 673
9167.06 704
9167.97 709
9168.87 667
9169.77 680
9170.68 691
9171.58 727
9172.49 634
9173.39 684
9174.30 730
9175.20 707
9176.10 723
9177.01 743
9177.91 812
9178.82 725
9179.72 758
9180.63 741
9181.53 711
9182.44 760
9183.34 734
9184.25 769
9185.15 814
9186.05 760
9186.96 752
9187.86 693
9188.77 767
9189.67 678
9190.58 665
9191.48 744
9192.39 795
9193.30 724
9194.20 761
9195.11 762
9196.01 775
9196.92 735
9197.82 770
9198.73 781
9199.63 780
9200.54 773
9201.44 838
9202.35 773
9203.26 848
9204.16 841
9205.07 887
9205.97 921
9206.88 894
9207.78 856
9208.69 834
9209.60 795
9210.50 796
9211.41 799
9212.32 730
9213.22 746
9214.13 746
9215.03 702
9215.94 759
9216.85 691
9217.75 755
9218.66 767
9219.57 747
9220.47 721
9221.38 801
9222.29 743
9223.19 775
9224.10 774
9225.01 800
9225.91 814
9226.82 797
9227.73 825
9228.63 732
9229.54 717
9230.45 716
9231.36 771
9232.26 696
9233.17 723
9234.08 680
9234.98 709
9235.89 707
9236.80 730
9237.71 678
9238.61 703
9239.52 696
9240.43 726
9241.34 799
9242.24 769
9243.15 693
9244.06 695
9244.97 708
9245.87 720
9246.78 698
9247.69 742
9248.60 707
9249.51 753
9250.41 676
9251.32 658
9252.23 671
9253.14 623
9254.05 645
9254.96 737
9255.86 728
9256.77 714
9257.68 719
9258.59 709
9259.50 663
9260.41 638
9261.31 676
9262.22 652
9263.13 698
9264.04 656
9264.95 669
9265.86 703
9266.77 711
9267.68 675
9268.58 715
9269.49 696
9270.40 632
9271.31 670
9272.22 725
9273.13 711
9274.04 733
9274.95 723
9275.86 657
9276.77 682
9277.68 699
9278.59 716
9279.50 708
9280.40 750
9281.31 727
9282.22 741
9283.13 736
9284.04 757
9284.95 674
9285.86 710
9286.77 729
9287.68 733
9288.59 710
9289.50 754
9290.41 728
9291.32 670
9292.23 765
9293.14 708
9294.05 682
9294.96 679
9295.87 726
9296.78 720
9297.69 790
9298.60 750
9299.52 748
9300.43 680
9301.34 749
9302.25 687
9303.16 761
9304.07 729
9304.98 707
9305.89 734
9306.80 760
9307.71 696
9308.62 705
9309.53 728
9310.44 749
9311.36 785
9312.27 785
9313.18 787
9314.09 747
9315.00 764
9315.91 783
9316.82 729
9317.73 719
9318.64 759
9319.56 746
9320.47 765
9321.38 785
9322.29 730
9323.20 716
9324.11 718
9325.03 725
9325.94 710
9326.85 626
9327.76 641
9328.67 682
9329.59 703
9330.50 708
9331.41 720
9332.32 745
9333.23 674
9334.15 704
9335.06 717
9335.97 747
9336.88 706
9337.79 741
9338.71 714
9339.62 717
9340.53 721
9341.44 673
9342.36 688
9343.27 690
9344.18 739
9345.09 670
9346.01 708
9346.92 759
9347.83 709
9348.75 692
9349.66 683
9350.57 666
9351.48 657
9352.40 737
9353.31 647
9354.22 662
9355.14 703
9356.05 678
9356.96 699
9357.88 689
9358.79 669
9359.70 677
9360.62 753
9361.53 751
9362.44 776
9363.36 712
9364.27 652
9365.19 728
9366.10 779
9367.01 712
9367.93 679
9368.84 626
9369.75 665
9370.67 708
9371.58 679
9372.50 775
9373.41 668
9374.32 722
9375.24 756
9376.15 738
9377.07 679
9377.98 687
9378.90 725
9379.81 722
9380.72 744
9381.64 744
9382.55 788
9383.47 711
9384.38 719
9385.30 732
9386.21 686
9387.13 725
9388.04 726
9388.96 801
9389.87 758
9390.79 704
9391.70 699
9392.62 713
9393.53 713
9394.45 750
9395.36 823
9396.28 837
9397.19 891
9398.11 884
9399.02 833
9399.94 914
9400.85 923
9401.77 891
9402.68 796
9403.60 736
9404.52 874
9405.43 852
9406.35 846
9407.26 836
9408.18 818
9409.09 753
9410.01 816
9410.93 818
9411.84 785
9412.76 755
9413.67 791
9414.59 746
9415.51 762
9416.42 799
9417.34 776
9418.26 754
9419.17 764
9420.09 683
9421.00 761
9421.92 757
9422.84 734
9423.75 717
9424.67 691
9425.59 698
9426.50 703
9427.42 709
9428.34 726
9429.25 735
9430.17 807
9431.09 754
9432.00 745
9432.92 720
9433.84 783
9434.76 749
9435.67 753
9436.59 733
9437.51 807
9438.42 788
9439.34 752
9440.26 755
9441.18 824
9442.09 808
9443.01 809
9443.93 837
9444.85 743
9445.76 704
9446.68 706
9447.60 768
9448.52 745
9449.43 765
9450.35 726
9451.27 730
9452.19 795
9453.11 739
9454.02 836
9454.94 944
9455.86 968
9456.78 1097
9457.70 1168
9458.62 1121
9459.53 1033
9460.45 1044
9461.37 964
9462.29 930
9463.21 849
9464.13 831
9465.04 829
9465.96 741
9466.88 782
9467.80 737
9468.72 752
9469.64 714
9470.56 746
9471.48 712
9472.39 700
9473.31 733
9474.23 744
9475.15 737
9476.07 748
9476.99 767
9477.91 780
9478.83 688
9479.75 666
9480.67 660
9481.59 729
9482.51 744
9483.42 748
9484.34 770
9485.26 744
9486.18 824
9487.10 873
9488.02 812
9488.94 744
9489.86 793
9490.78 766
9491.70 755
9492.62 796
9493.54 757
9494.46 726
9495.38 734
9496.30 767
9497.22 779
9498.14 766
9499.06 719
9499.98 640
9500.90 674
9501.82 742
9502.74 682
9503.66 685
9504.58 650
9505.50 741
9506.43 707
9507.35 649
9508.27 691
9509.19 743
9510.11 772
9511.03 688
9511.95 728
9512.87 699
9513.79 747
9514.71 691
9515.63 691
9516.55 693
9517.48 673
9518.40 727
9519.32 762
9520.24 718
9521.16 751
9522.08 704
9523.00 745
9523.92 713
9524.85 758
9525.77 817
9526.69 755
9527.61 609
9528.53 723
9529.45 724
9530.38 707
9531.30 751
9532.22 781
9533.14 737
9534.06 715
9534.98 764
9535.91 767
9536.83 726
9537.75 746
9538.67 723
9539.60 737
9540.52 757
9541.44 705
9542.36 702
9543.28 741
9544.21 754
9545.13 719
9546.05 729
9546.97 723
9547.90 726
9548.82 761
9549.74 733
9550.66 745
9551.59 706
9552.51 689
9553.43 749
9554.36 742
9555.28 702
9556.20 704
9557.13 763
9558.05 775
9558.97 707
9559.89 708
9560.82 740
9561.74 719
9562.66 618
9563.59 735
9564.51 679
9565.43 709
9566.36 705
9567.28 682
9568.20 679
9569.13 760
9570.05 701
9570.98 704
9571.90 728
9572.82 737
9573.75 707
9574.67 751
9575.60 740
9576.52 699
9577.44 713
9578.37 781
9579.29 737
9580.22 731
9581.14 734
9582.06 784
9582.99 855
9583.91 806
9584.84 732
9585.76 720
9586.69 729
9587.61 726
9588.53 716
9589.46 690
9590.38 799
9591.31 792
9592.23 784
9593.16 790
9594.08 775
9595.01 741
9595.93 740
9596.86 763
9597.78 823
9598.71 825
9599.63 725
9600.56 783
9601.48 746
9602.41 764
9603.33 777
9604.26 850
9605.18 820
9606.11 833
9607.03 794
9607.96 788
9608.89 831
9609.81 858
9610.74 819
9611.66 874
9612.59 812
9613.51 857
9614.44 908
9615.37 837
9616.29 824
9617.22 836
9618.14 888
9619.07 868
9620.00 858
9620.92 825
9621.85 838
9622.77 974
9623.70 892
9624.63 775
9625.55 912
9626.48 908
9627.41 937
9628.33 963
9629.26 935
9630.19 934
9631.11 857
9632.04 890
9632.97 931
9633.89 934
9634.82 977
9635.75 950
9636.67 982
9637.60 988
9638.53 1031
9639.45 1045
9640.38 996
9641.31 1010
9642.23 1013
9643.16 1032
9644.09 1049
9645.02 1130
9645.94 1057
9646.87 1084
9647.80 1022
9648.73 1028
9649.65 1149
9650.58 1085
9651.51 1059
9652.44 1137
9653.36 1225
9654.29 1272
9655.22 1200
9656.15 1232
9657.08 1273
9658.00 1187
9658.93 1249
9659.86 1298
9660.79 1267
9661.72 1208
9662.64 1208
9663.57 1200
9664.50 1309
9665.43 1270
9666.36 1215
9667.28 1236
9668.21 1200
9669.14 1226
9670.07 1284
9671.00 1337
9671.93 1296
9672.86 1411
9673.78 1330
9674.71 1276
9675.64 1294
9676.57 1325
9677.50 1335
9678.43 1273
9679.36 1246
9680.29 1228
9681.21 1295
9682.14 1267
9683.07 1286
9684.00 1365
9684.93 1356
9685.86 1418
9686.79 1422
9687.72 1466
9688.65 1525
9689.58 1465
9690.51 1495
9691.44 1502
9692.37 1503
9693.30 1457
9694.23 1427
9695.16 1390
9696.09 1488
9697.02 1497
9697.94 1647
9698.87 1774
9699.80 1933
9700.73 2163
9701.66 2267
9702.59 2430
9703.52 2636
9704.45 2826
9705.39 2827
9706.32 2530
9707.25 2315
9708.18 2173
9709.11 2073
9710.04 1793
9710.97 1678
9711.90 1606
9712.83 1557
9713.76 1491
9714.69 1455
9715.62 1455
9716.55 1360
9717.48 1462
9718.41 1583
9719.34 1458
9720.27 1413
9721.21 1482
9722.14 1499
9723.07 1418
9724.00 1294
9724.93 1259
9725.86 1355
9726.79 1302
9727.72 1290
9728.65 1197
9729.59 1241
9730.52 1378
9731.45 1367
9732.38 1346
9733.31 1334
9734.24 1337
9735.17 1355
9736.11 1377
9737.04 1392
9737.97 1359
9738.90 1360
9739.83 1358
9740.77 1367
9741.70 1320
9742.63 1264
9743.56 1278
9744.49 1296
9745.43 1353
9746.36 1274
9747.29 1234
9748.22 1286
9749.15 1245
9750.09 1227
9751.02 1196
9751.95 1187
9752.88 1181
9753.82 1274
9754.75 1197
9755.68 1181
9756.61 1157
9757.55 1171
9758.48 1177
9759.41 1133
9760.35 1157
9761.28 1218
9762.21 1213
9763.14 1252
9764.08 1214
9765.01 1201
9765.94 1220
9766.88 1291
9767.81 1226
9768.74 1210
9769.68 1246
9770.61 1260
9771.54 1277
9772.48 1232
9773.41 1266
9774.34 1288
9775.28 1171
9776.21 1202
9777.14 1323
9778.08 1211
9779.01 1210
9779.94 1159
9780.88 1328
9781.81 1364
9782.75 1335
9783.68 1283
9784.61 1329
9785.55 1339
9786.48 1394
9787.42 1542
9788.35 1539
9789.28 1524
9790.22 1527
9791.15 1502
9792.09 1484
9793.02 1417
9793.96 1295
9794.89 1182
9795.83 1151
9796.76 1176
9797.69 1255
9798.63 1200
9799.56 1187
9800.50 1265
9801.43 1272
9802.37 1389
9803.30 1345
9804.24 1300
9805.17 1222
9806.11 1272
9807.04 1268
9807.98 1235
9808.91 1164
9809.85 1077
9810.78 1087
9811.72 1087
9812.65 987
9813.59 1043
9814.53 946
9815.46 979
9816.40 1023
9817.33 1009
9818.27 987
9819.20 991
9820.14 1062
9821.07 1055
9822.01 1009
9822.95 944
9823.88 918
9824.82 914
9825.75 943
9826.69 972
9827.63 990
9828.56 970
9829.50 934
9830.43 904
9831.37 903
9832.31 930
9833.24 968
9834.18 927
9835.12 880
9836.05 929
9836.99 915
9837.93 846
9838.86 910
9839.80 915
9840.73 853
9841.67 942
9842.61 914
9843.55 859
9844.48 823
9845.42 932
9846.36 921
9847.29 911
9848.23 870
9849.17 890
9850.10 862
9851.04 848
9851.98 913
9852.92 880
9853.85 951
9854.79 989
9855.73 915
9856.67 957
9857.60 911
9858.54 888
9859.48 933
9860.42 945
9861.35 862
9862.29 871
9863.23 923
9864.17 816
9865.10 930
9866.04 847
9866.98 878
9867.92 848
9868.86 812
9869.79 805
9870.73 866
9871.67 845
9872.61 882
9873.55 864
9874.48 866
9875.42 835
9876.36 859
9877.30 973
9878.24 888
9879.18 914
9880.12 871
9881.05 847
9881.99 834
9882.93 891
9883.87 805
9884.81 854
9885.75 866
9886.69 809
9887.63 843
9888.56 861
9889.50 831
9890.44 800
9891.38 801
9892.32 813
9893.26 774
9894.20 801
9895.14 821
9896.08 768
9897.02 783
9897.96 788
9898.90 828
9899.84 819
9900.77 845
9901.71 847
9902.65 805
9903.59 779
9904.53 826
9905.47 736
9906.41 748
9907.35 767
9908.29 819
9909.23 742
9910.17 819
9911.11 785
9912.05 804
9912.99 829
9913.93 856
9914.87 872
9915.81 827
9916.75 829
9917.69 805
9918.63 783
9919.57 746
9920.52 778
9921.46 788
9922.40 857
9923.34 819
9924.28 772
9925.22 812
9926.16 809
9927.10 953
9928.04 912
9928.98 1007
9929.92 1121
9930.86 1156
9931.80 1175
9932.75 1168
9933.69 1156
9934.63 1136
9935.57 1040
9936.51 1010
9937.45 931
9938.39 836
9939.33 891
9940.28 856
9941.22 796
9942.16 833
9943.10 858
9944.04 748
9944.98 780
9945.92 780
9946.87 750
9947.81 772
9948.75 804
9949.69 737
9950.63 769
9951.58 812
9952.52 764
9953.46 769
9954.40 674
9955.34 700
9956.29 773
9957.23 764
9958.17 773
9959.11 755
9960.06 775
9961.00 836
9961.94 865
9962.88 763
9963.83 776
9964.77 727
9965.71 686
9966.65 738
9967.60 725
9968.54 742
9969.48 728
9970.42 755
9971.37 727
9972.31 724
9973.25 734
9974.20 738
9975.14 761
9976.08 747
9977.03 730
9977.97 733
9978.91 694
9979.86 624
9980.80 693
9981.74 643
9982.69 646
9983.63 711
9984.57 659
9985.52 718
9986.46 651
9987.40 684
9988.35 703
9989.29 707
9990.23 661
9991.18 685
9992.12 703
9993.07 665
9994.01 665
9994.95 655
9995.90 665
9996.84 694
9997.79 682
9998.73 669
9999.67 678
10000.62 681
10001.56 658
10002.51 628
10003.45 634
10004.40 633
10005.34 723
10006.29 697
10007.23 705
10008.17 739
10009.12 689
10010.06 721
10011.01 707
10011.95 684
10012.90 639
10013.84 614
10014.79 672
10015.73 666
10016.68 642
10017.62 663
10018.57 680
10019.51 742
10020.46 676
10021.40 702
10022.35 741
10023.29 704
10024.24 651
10025.19 686
10026.13 709
10027.08 680
10028.02 677
10028.97 686
10029.91 689
10030.86 695
10031.80 642
10032.75 651
10033.70 645
10034.64 679
10035.59 656
10036.53 703
10037.48 736
10038.43 671
10039.37 646
10040.32 632
10041.26 674
10042.21 693
10043.16 605
10044.10 649
10045.05 632
10046.00 633
10046.94 632
10047.89 633
10048.84 699
10049.78 618
10050.73 655
10051.68 650
10052.62 542
10053.57 608
10054.52 639
10055.46 641
10056.41 622
10057.36 635
10058.30 611
10059.25 663
10060.20 655
10061.15 571
10062.09 586
10063.04 613
10063.99 635
10064.93 633
10065.88 650
10066.83 624
10067.78 615
10068.72 595
10069.67 579
10070.62 568
10071.57 576
10072.51 591
10073.46 594
10074.41 526
10075.36 595
10076.31 677
10077.25 647
10078.20 688
10079.15 620
10080.10 659
10081.05 632
10081.99 584
10082.94 579
10083.89 609
10084.84 627
10085.79 632
10086.74 630
10087.68 680
10088.63 651
10089.58 615
10090.53 569
10091.48 647
10092.43 630
10093.37 610
10094.32 587
10095.27 581
10096.22 594
10097.17 596
10098.12 647
10099.07 635
10100.02 620
10100.97 587
10101.91 640
10102.86 659
10103.81 659
10104.76 655
10105.71 629
10106.66 613
10107.61 647
10108.56 641
10109.51 615
10110.46 582
10111.41 589
10112.36 609
10113.31 539
10114.26 571
10115.21 575
10116.16 589
10117.11 581
10118.06 569
10119.01 599
10119.96 620
10120.91 611
10121.86 592
10122.81 630
10123.76 596
10124.71 598
10125.66 589
10126.61 603
10127.56 601
10128.51 561
10129.46 520
10130.41 576
10131.36 604
10132.31 625
10133.26 558
10134.21 590
10135.16 621
10136.11 560
10137.06 599
10138.01 598
10138.96 631
10139.91 636
10140.86 646
10141.82 600
10142.77 644
10143.72 623
10144.67 583
10145.62 624
10146.57 606
10147.52 593
10148.47 609
10149.42 656
10150.38 629
10151.33 642
10152.28 633
10153.23 651
10154.18 566
10155.13 669
10156.09 680
10157.04 655
10157.99 604
10158.94 626
10159.89 608
10160.84 604
10161.80 647
10162.75 600
10163.70 613
10164.65 658
10165.60 636
10166.56 559
10167.51 572
10168.46 550
10169.41 587
10170.36 618
10171.32 624
10172.27 653
10173.22 639
10174.17 593
10175.13 593
10176.08 562
10177.03 636
10177.98 640
10178.94 585
10179.89 582
10180.84 605
10181.80 633
10182.75 613
10183.70 626
10184.65 631
10185.61 624
10186.56 601
10187.51 649
10188.47 669
10189.42 665
10190.37 613
10191.33 631
10192.28 626
10193.23 694
10194.19 607
10195.14 630
10196.09 677
10197.05 612
10198.00 664
10198.95 729
10199.91 695
10200.86 722
10201.82 738
10202.77 623
10203.72 678
10204.68 706
10205.63 725
10206.58 695
10207.54 677
10208.49 691
10209.45 685
10210.40 786
10211.36 876
10212.31 775
10213.26 767
10214.22 805
10215.17 781
10216.13 746
10217.08 663
10218.04 703
10218.99 706
10219.94 654
10220.90 655
10221.85 702
10222.81 671
10223.76 659
10224.72 609
10225.67 643
10226.63 678
10227.58 692
10228.54 715
10229.49 699
10230.45 610
10231.40 628
10232.36 595
10233.31 640
10234.27 649
10235.22 666
10236.18 692
10237.14 687
10238.09 712
10239.05 734
10240.00 831
10240.96 897
10241.91 851
10242.87 837
10243.82 734
10244.78 745
10245.74 719
10246.69 683
10247.65 632
10248.60 671
10249.56 664
10250.52 619
10251.47 643
10252.43 614
10253.38 614
10254.34 674
10255.30 638
10256.25 672
10257.21 582
10258.17 588
10259.12 666
10260.08 631
10261.04 623
10261.99 637
10262.95 591
10263.91 582
10264.86 599
10265.82 571
10266.78 567
10267.73 545
10268.69 578
10269.65 566
10270.60 555
10271.56 643
10272.52 620
10273.47 634
10274.43 609
10275.39 612
10276.35 668
10277.30 640
10278.26 621
10279.22 551
10280.18 549
10281.13 596
10282.09 589
10283.05 583
10284.01 560
10284.96 555
10285.92 580
10286.88 603
10287.84 551
10288.79 542
10289.75 578
10290.71 580
10291.67 556
10292.63 541
10293.58 608
10294.54 588
10295.50 609
10296.46 605
10297.42 589
10298.38 590
10299.33 601
10300.29 647
10301.25 572
10302.21 625
10303.17 635
10304.13 610
10305.08 560
10306.04 604
10307.00 603
10307.96 603
10308.92 592
10309.88 557
10310.84 594
10311.80 584
10312.75 575
10313.71 591
10314.67 615
10315.63 589
10316.59 565
10317.55 574
10318.51 578
10319.47 571
10320.43 570
10321.39 570
10322.35 564
10323.31 549
10324.27 546
10325.23 587
10326.18 637
10327.14 677
10328.10 654
10329.06 583
10330.02 551
10330.98 531
10331.94 529
10332.90 555
10333.86 583
10334.82 536
10335.78 538
10336.74 517
10337.70 566
10338.66 572
10339.62 588
10340.58 552
10341.54 513
10342.50 542
10343.46 569
10344.43 552
10345.39 558
10346.35 536
10347.31 521
10348.27 543
10349.23 594
10350.19 619
10351.15 555
10352.11 551
10353.07 570
10354.03 569
10354.99 568
10355.95 574
10356.91 557
10357.88 525
10358.84 607
10359.80 530
10360.76 581
10361.72 561
10362.68 586
10363.64 540
10364.60 492
10365.57 560
10366.53 603
10367.49 535
10368.45 558
10369.41 582
10370.37 573
10371.34 564
10372.30 500
10373.26 538
10374.22 572
10375.18 579
10376.14 528
10377.11 526
10378.07 572
10379.03 508
10379.99 574
10380.95 584
10381.92 508
10382.88 546
10383.84 539
10384.80 519
10385.77 500
10386.73 574
10387.69 567
10388.65 522
10389.62 549
10390.58 527
10391.54 563
10392.50 536
10393.47 552
10394.43 541
10395.39 576
10396.35 522
10397.32 570
10398.28 488
10399.24 482
10400.21 502
10401.17 498
10402.13 547
10403.10 607
10404.06 580
10405.02 545
10405.99 553
10406.95 581
10407.91 526
10408.88 496
10409.84 506
10410.80 587
10411.77 576
10412.73 546
10413.69 528
10414.66 532
10415.62 552
10416.58 577
10417.55 589
10418.51 643
10419.48 601
10420.44 624
10421.40 651
10422.37 682
10423.33 690
10424.30 769
10425.26 810
10426.23 774
10427.19 661
10428.15 631
10429.12 587
10430.08 652
10431.05 606
10432.01 526
10432.98 540
10433.94 551
10434.91 573
10435.87 523
10436.83 616
10437.80 579
10438.76 562
10439.73 573
10440.69 562
10441.66 568
10442.62 611
10443.59 590
10444.55 525
10445.52 520
10446.48 523
10447.45 560
10448.41 526
10449.38 480
10450.35 515
10451.31 501
10452.28 515
10453.24 510
10454.21 508
10455.17 536
10456.14 504
10457.10 486
10458.07 604
10459.04 586
10460.00 580
10460.97 551
10461.93 514
10462.90 524
10463.87 533
10464.83 552
10465.80 529
10466.76 527
10467.73 521
10468.70 574
10469.66 539
10470.63 543
10471.59 541
10472.56 587
10473.53 510
10474.49 574
10475.46 570
10476.43 576
10477.39 510
10478.36 566
10479.33 549
10480.29 532
10481.26 495
10482.23 504
10483.19 511
10484.16 508
10485.13 531
10486.09 510
10487.06 552
10488.03 535
10489.00 546
10489.96 495
10490.93 541
10491.90 510
10492.87 505
10493.83 511
10494.80 474
10495.77 527
10496.73 510
10497.70 541
10498.67 547
10499.64 484
10500.61 560
10501.57 532
10502.54 554
10503.51 566
10504.48 538
10505.44 533
10506.41 567
10507.38 464
10508.35 558
10509.32 549
10510.28 559
10511.25 528
10512.22 543
10513.19 594
10514.16 556
10515.13 537
10516.09 531
10517.06 556
10518.03 536
10519.00 565
10519.97 578
10520.94 561
10521.91 576
10522.87 515
10523.84 549
10524.81 544
10525.78 578
10526.75 564
10527.72 533
10528.69 547
10529.66 557
10530.63 547
10531.59 529
10532.56 555
10533.53 583
10534.50 541
10535.47 523
10536.44 589
10537.41 582
10538.38 549
10539.35 534
10540.32 556
10541.29 516
10542.26 528
10543.23 554
10544.20 547
10545.17 502
10546.14 510
10547.11 573
10548.08 580
10549.05 587
10550.02 611
10550.99 526
10551.96 550
10552.93 523
10553.90 544
10554.87 563
10555.84 578
10556.81 602
10557.78 550
10558.75 564
10559.72 542
10560.69 652
10561.66 655
10562.63 729
10563.60 774
10564.57 745
10565.54 731
10566.51 770
10567.48 772
10568.45 750
10569.42 748
10570.40 678
10571.37 706
10572.34 604
10573.31 578
10574.28 616
10575.25 548
10576.22 586
10577.19 541
10578.16 549
10579.14 563
10580.11 607
10581.08 548
10582.05 547
10583.02 537
10583.99 574
10584.96 572
10585.94 563
10586.91 527
10587.88 578
10588.85 572
10589.82 574
10590.79 576
10591.77 537
10592.74 613
10593.71 626
10594.68 609
10595.65 550
10596.63 591
10597.60 577
10598.57 598
10599.54 566
10600.52 558
10601.49 511
10602.46 502
10603.43 547
10604.41 583
10605.38 537
10606.35 566
10607.32 548
10608.30 552
10609.27 555
10610.24 554
10611.21 565
10612.19 546
10613.16 586
10614.13 493
10615.11 500
10616.08 449
10617.05 518
10618.02 582
10619.00 460
10619.97 480
10620.94 491
10621.92 503
10622.89 507
10623.86 516
10624.84 511
10625.81 560
10626.78 559
10627.76 561
10628.73 534
10629.71 550
10630.68 561
10631.65 627
10632.63 623
10633.60 537
10634.57 591
10635.55 535
10636.52 558
10637.50 542
10638.47 563
10639.44 564
10640.42 547
10641.39 575
10642.37 621
10643.34 560
10644.31 651
10645.29 649
10646.26 582
10647.24 644
10648.21 653
10649.19 582
10650.16 583
10651.14 576
10652.11 561
10653.09 553
10654.06 548
10655.04 492
10656.01 504
10656.98 604
10657.96 536
10658.93 510
10659.91 542
10660.88 521
10661.86 513
10662.84 514
10663.81 525
10664.79 486
10665.76 487
10666.74 526
10667.71 537
10668.69 505
10669.66 555
10670.64 562
10671.61 547
10672.59 520
10673.56 527
10674.54 502
10675.52 522
10676.49 592
10677.47 494
10678.44 520
10679.42 524
10680.40 521
10681.37 541
10682.35 537
10683.32 529
10684.30 534
10685.28 465
10686.25 482
10687.23 564
10688.20 534
10689.18 512
10690.16 539
10691.13 479
10692.11 476
10693.09 494
10694.06 542
10695.04 520
10696.02 486
10696.99 529
10697.97 538
10698.95 496
10699.92 463
10700.90 510
10701.88 487
10702.85 521
10703.83 473
10704.81 489
10705.79 485
10706.76 468
10707.74 484
10708.72 531
10709.70 452
10710.67 495
10711.65 532
10712.63 484
10713.60 496
10714.58 418
10715.56 470
10716.54 462
10717.52 517
10718.49 580
10719.47 511
10720.45 475
10721.43 389
10722.40 430
10723.38 497
10724.36 473
10725.34 505
10726.32 505
10727.29 511
10728.27 538
10729.25 468
10730.23 481
10731.21 495
10732.19 491
10733.16 457
10734.14 437
10735.12 399
10736.10 469
10737.08 484
10738.06 514
10739.03 486
10740.01 458
10740.99 507
10741.97 434
10742.95 506
10743.93 552
10744.91 510
10745.89 471
10746.87 543
10747.84 510
10748.82 540
10749.80 546
10750.78 494
10751.76 451
10752.74 472
10753.72 475
10754.70 499
10755.68 514
10756.66 481
10757.64 532
10758.62 517
10759.60 500
10760.58 461
10761.56 481
10762.54 467
10763.52 489
10764.50 489
10765.48 480
10766.45 478
10767.43 453
10768.41 442
10769.39 509
10770.38 504
10771.36 506
10772.34 493
10773.32 478
10774.30 491
10775.28 508
10776.26 515
10777.24 515
10778.22 537
10779.20 505
10780.18 511
10781.16 448
10782.14 502
10783.12 509
10784.10 526
10785.08 562
10786.06 500
10787.04 527
10788.02 483
10789.00 496
10789.99 579
10790.97 571
10791.95 478
10792.93 534
10793.91 499
10794.89 503
10795.87 530
10796.85 467
10797.84 492
10798.82 506
10799.80 493
10800.78 480
10801.76 511
10802.74 451
10803.72 503
10804.71 469
10805.69 502
10806.67 473
10807.65 542
10808.63 526
10809.61 517
10810.60 475
10811.58 513
10812.56 463
10813.54 468
10814.52 495
10815.51 485
10816.49 470
10817.47 438
10818.45 452
10819.44 451
10820.42 513
10821.40 509
10822.38 494
10823.37 486
10824.35 550
10825.33 496
10826.31 497
10827.30 483
10828.28 598
10829.26 543
10830.24 520
10831.23 516
10832.21 488
10833.19 540
10834.18 501
10835.16 513
10836.14 478
10837.13 462
10838.11 502
10839.09 499
10840.07 486
10841.06 515
10842.04 462
10843.02 482
10844.01 497
10844.99 499
10845.98 518
10846.96 480
10847.94 462
10848.93 509
10849.91 469
10850.89 470
10851.88 483
10852.86 534
10853.84 501
10854.83 505
10855.81 532
10856.80 516
10857.78 524
10858.77 496
10859.75 492
10860.73 467
10861.72 474
10862.70 490
10863.69 512
10864.67 520
10865.66 552
10866.64 519
10867.62 515
10868.61 531
10869.59 483
10870.58 521
10871.56 508
10872.55 501
10873.53 486
10874.52 479
10875.50 510
10876.49 492
10877.47 563
10878.46 557
10879.44 499
10880.43 568
10881.41 520
10882.40 501
10883.38 536
10884.37 514
10885.35 520
10886.34 606
10887.32 570
10888.31 503
10889.29 564
10890.28 552
10891.27 580
10892.25 574
10893.24 617
10894.22 580
10895.21 601
10896.19 602
10897.18 528
10898.17 551
10899.15 587
10900.14 552
10901.12 556
10902.11 563
10903.10 547
10904.08 551
10905.07 553
10906.05 590
10907.04 558
10908.03 568
10909.01 555
10910.00 564
10910.99 574
10911.97 554
10912.96 578
10913.95 564
10914.93 520
10915.92 556
10916.91 611
10917.89 604
10918.88 553
10919.87 549
10920.85 566
10921.84 520
10922.83 606
10923.81 583
10924.80 633
10925.79 594
10926.78 593
10927.76 596
10928.75 641
10929.74 604
10930.73 622
10931.71 662
10932.70 631
10933.69 593
10934.68 601
10935.66 657
10936.65 671
10937.64 633
10938.63 641
10939.61 615
10940.60 637
10941.59 670
10942.58 712
10943.57 650
10944.55 687
10945.54 580
10946.53 659
10947.52 717
10948.51 745
10949.49 808
10950.48 788
10951.47 742
10952.46 724
10953.45 721
10954.44 723
10955.42 724
10956.41 727
10957.40 732
10958.39 774
10959.38 798
10960.37 764
10961.36 801
10962.34 746
10963.33 776
10964.32 811
10965.31 746
10966.30 768
10967.29 782
10968.28 805
10969.27 825
10970.26 774
10971.25 765
10972.24 819
10973.22 844
10974.21 739
10975.20 789
10976.19 802
10977.18 815
10978.17 758
10979.16 867
10980.15 848
10981.14 869
10982.13 938
10983.12 880
10984.11 848
10985.10 892
10986.09 879
10987.08 921
10988.07 939
10989.06 1011
10990.05 956
10991.04 1040
10992.03 1052
10993.02 1045
10994.01 1096
10995.00 1128
10995.99 1145
10996.98 1246
10997.97 1175
10998.96 1148
10999.95 1191
11000.94 1281
11001.93 1302
11002.92 1430
11003.92 1549
11004.91 1623
11005.90 1502
11006.89 1502
11007.88 1398
11008.87 1339
11009.86 1227
11010.85 1152
11011.84 1050
11012.83 985
11013.82 973
11014.82 961
11015.81 820
11016.80 815
11017.79 864
11018.78 869
11019.77 874
11020.76 844
11021.76 823
11022.75 786
11023.74 848
11024.73 835
11025.72 813
11026.71 751
11027.70 743
11028.70 752
11029.69 732
11030.68 692
11031.67 707
11032.66 704
11033.66 689
11034.65 695
11035.64 734
11036.63 733
11037.62 686
11038.62 752
11039.61 702
11040.60 698
11041.59 699
11042.59 669
11043.58 681
11044.57 740
11045.56 706
11046.56 706
11047.55 660
11048.54 627
11049.53 593
11050.53 641
11051.52 633
11052.51 597
11053.51 647
11054.50 662
11055.49 663
11056.49 669
11057.48 623
11058.47 541
11059.46 610
11060.46 646
11061.45 649
11062.44 578
11063.44 607
11064.43 659
11065.42 585
11066.42 587
11067.41 616
11068.41 574
11069.40 616
11070.39 616
11071.39 623
11072.38 674
11073.37 640
11074.37 630
11075.36 570
11076.36 598
11077.35 616
11078.34 584
11079.34 613
11080.33 626
11081.33 601
11082.32 606
11083.31 636
11084.31 607
11085.30 644
11086.30 587
11087.29 637
11088.29 636
11089.28 613
11090.28 620
11091.27 618
11092.27 604
11093.26 592
11094.25 566
11095.25 537
11096.24 582
11097.24 623
11098.23 598
11099.23 553
11100.22 568
11101.22 613
11102.21 611
11103.21 609
11104.20 594
11105.20 624
11106.20 601
11107.19 628
11108.19 652
11109.18 573
11110.18 570
11111.17 575
11112.17 617
11113.16 605
11114.16 580
11115.15 597
11116.15 530
11117.15 613
11118.14 598
11119.14 580
11120.13 634
11121.13 646
11122.13 595
11123.12 551
11124.12 544
11125.11 570
11126.11 589
11127.11 583
11128.10 607
11129.10 626
11130.10 674
11131.09 565
11132.09 560
11133.09 613
11134.08 660
11135.08 656
11136.07 578
11137.07 559
11138.07 596
11139.07 575
11140.06 541
11141.06 529
11142.06 516
11143.05 569
11144.05 587
11145.05 595
11146.04 564
11147.04 529
11148.04 507
11149.04 618
11150.03 607
11151.03 613
11152.03 552
11153.02 538
11154.02 555
11155.02 530
11156.02 533
11157.01 527
11158.01 514
11159.01 506
11160.01 547
11161.01 520
11162.00 559
11163.00 616
11164.00 552
11165.00 535
11165.99 564
11166.99 560
11167.99 502
11168.99 487
11169.99 519
11170.99 513
11171.98 534
11172.98 580
11173.98 499
11174.98 500
11175.98 526
11176.98 525
11177.97 518
11178.97 487
11179.97 577
11180.97 560
11181.97 530
11182.97 541
11183.97 552
11184.96 521
11185.96 495
11186.96 519
11187.96 489
11188.96 440
11189.96 539
11190.96 529
11191.96 508
11192.96 496
11193.96 534
11194.96 509
11195.96 534
11196.95 577
11197.95 513
11198.95 505
11199.95 479
11200.95 511
11201.95 508
11202.95 483
11203.95 499
11204.95 469
11205.95 447
11206.95 481
11207.95 488
11208.95 470
11209.95 513
11210.95 558
11211.95 486
11212.95 500
11213.95 475
11214.95 516
11215.95 498
11216.95 555
11217.95 513
11218.95 449
11219.95 492
11220.95 501
11221.95 493
11222.95 519
11223.95 542
11224.95 500
11225.96 507
11226.96 445
11227.96 477
11228.96 475
11229.96 468
11230.96 476
11231.96 481
11232.96 440
11233.96 530
11234.96 484
11235.96 494
11236.97 493
11237.97 518
11238.97 519
11239.97 469
11240.97 483
11241.97 497
11242.97 499
11243.98 501
11244.98 504
11245.98 526
11246.98 514
11247.98 503
11248.98 464
11249.98 511
11250.99 488
11251.99 439
11252.99 542
11253.99 536
11254.99 494
11256.00 540
11257.00 515
11258.00 488
11259.00 484
11260.00 500
11261.01 488
11262.01 504
11263.01 492
11264.01 493
11265.02 498
11266.02 497
11267.02 503
11268.02 520
11269.03 505
11270.03 527
11271.03 554
11272.03 525
11273.04 532
11274.04 521
11275.04 533
11276.05 527
11277.05 535
11278.05 585
11279.05 566
11280.06 573
11281.06 588
11282.06 525
11283.07 584
11284.07 600
11285.07 616
11286.08 555
11287.08 558
11288.08 506
11289.09 500
11290.09 544
11291.09 470
11292.10 522
11293.10 571
11294.11 518
11295.11 549
11296.11 548
11297.12 475
11298.12 583
11299.13 501
11300.13 505
11301.13 509
11302.14 474
11303.14 511
11304.15 513
11305.15 492
11306.15 505
11307.16 489
11308.16 513
11309.17 531
11310.17 481
11311.18 494
11312.18 523
11313.18 536
11314.19 495
11315.19 523
11316.20 513
11317.20 491
11318.21 545
11319.21 507
11320.22 486
11321.22 518
11322.23 519
11323.23 571
11324.24 561
11325.24 518
11326.25 587
11327.25 622
11328.26 615
11329.26 522
11330.27 496
11331.27 534
11332.28 528
11333.29 499
11334.29 452
11335.30 507
11336.30 522
11337.31 530
11338.31 561
11339.32 537
11340.33 527
11341.33 572
11342.34 633
11343.34 604
11344.35 585
11345.35 659
11346.36 680
11347.37 620
11348.37 626
11349.38 671
11350.39 603
11351.39 554
11352.40 554
11353.40 552
11354.41 510
11355.42 505
11356.42 498
11357.43 529
11358.44 494
11359.44 512
11360.45 565
11361.46 535
11362.46 504
11363.47 540
11364.48 491
11365.48 487
11366.49 518
11367.50 522
11368.50 525
11369.51 555
11370.52 547
11371.53 514
11372.53 500
11373.54 503
11374.55 490
11375.56 469
11376.56 486
11377.57 471
11378.58 475
11379.59 463
11380.59 479
11381.60 462
11382.61 513
11383.62 480
11384.62 492
11385.63 520
11386.64 494
11387.65 528
11388.65 534
11389.66 515
11390.67 525
11391.68 567
11392.69 524
11393.69 499
11394.70 498
11395.71 532
11396.72 490
11397.73 510
11398.74 505
11399.74 505
11400.75 504
11401.76 455
11402.77 454
11403.78 488
11404.79 475
11405.80 516
11406.80 488
11407.81 462
11408.82 538
11409.83 521
11410.84 477
11411.85 497
11412.86 489
11413.87 491
11414.88 547
11415.89 497
11416.89 488
11417.90 503
11418.91 534
11419.92 499
11420.93 507
11421.94 567
11422.95 472
11423.96 503
11424.97 481
11425.98 490
11426.99 509
11428.00 477
11429.01 490
11430.02 471
11431.03 469
11432.04 463
11433.05 504
11434.06 536
11435.07 501
11436.08 489
11437.09 478
11438.10 494
11439.11 530
11440.12 523
11441.13 522
11442.14 580
11443.15 546
11444.16 524
11445.17 473
11446.18 513
11447.19 481
11448.20 518
11449.21 512
11450.22 503
11451.23 518
11452.24 508
11453.25 501
11454.27 477
11455.28 515
11456.29 497
11457.30 558
11458.31 512
11459.32 477
11460.33 518
11461.34 541
11462.35 598
11463.36 580
11464.38 544
11465.39 523
11466.40 515
11467.41 493
11468.42 489
11469.43 463
11470.44 537
11471.46 585
11472.47 552
11473.48 495
11474.49 515
11475.50 564
11476.52 559
11477.53 561
11478.54 557
11479.55 562
11480.56 536
11481.57 539
11482.59 542
11483.60 500
11484.61 486
11485.62 558
11486.64 550
11487.65 600
11488.66 526
11489.67 553
11490.69 545
11491.70 517
11492.71 589
11493.72 564
11494.74 547
11495.75 556
11496.76 557
11497.77 563
11498.79 555
11499.80 558
11500.81 610
11501.83 590
11502.84 574
11503.85 521
11504.86 565
11505.88 558
11506.89 585
11507.90 541
11508.92 557
11509.93 579
11510.94 576
11511.96 598
11512.97 561
11513.98 535
11515.00 552
11516.01 523
11517.02 573
11518.04 557
11519.05 612
11520.07 590
11521.08 568
11522.09 591
11523.11 577
11524.12 562
11525.13 569
11526.15 542
11527.16 538
11528.18 515
11529.19 577
11530.21 597
11531.22 625
11532.23 639
11533.25 579
11534.26 562
11535.28 555
11536.29 641
11537.31 626
11538.32 593
11539.34 621
11540.35 563
11541.36 543
11542.38 612
11543.39 566
11544.41 616
11545.42 607
11546.44 665
11547.45 644
11548.47 655
11549.48 658
11550.50 685
11551.51 668
11552.53 610
11553.54 659
11554.56 633
11555.57 629
11556.59 686
11557.61 677
11558.62 703
11559.64 647
11560.65 664
11561.67 659
11562.68 698
11563.70 676
11564.71 740
11565.73 729
11566.75 739
11567.76 740
11568.78 669
11569.79 752
11570.81 775
11571.83 726
11572.84 787
11573.86 809
11574.87 767
11575.89 805
11576.91 873
11577.92 814
11578.94 839
11579.96 856
11580.97 877
11581.99 854
11583.00 844
11584.02 867
11585.04 917
11586.05 973
11587.07 989
11588.09 966
11589.10 1090
11590.12 1081
11591.14 1026
11592.16 1128
11593.17 1233
11594.19 1207
11595.21 1211
11596.22 1268
11597.24 1221
11598.26 1269
11599.28 1302
11600.29 1398
11601.31 1558
11602.33 1608
11603.34 1755
11604.36 2002
11605.38 2252
11606.40 2405
11607.41 2696
11608.43 2964
11609.45 2989
11610.47 2949
11611.49 2786
11612.50 2514
11613.52 2383
11614.54 2020
11615.56 1809
11616.58 1551
11617.59 1430
11618.61 1343
11619.63 1208
11620.65 1080
11621.67 1072
11622.68 1013
11623.70 1033
11624.72 1026
11625.74 992
11626.76 1023
11627.78 922
11628.79 957
11629.81 947
11630.83 963
11631.85 928
11632.87 878
11633.89 873
11634.91 975
11635.93 973
11636.94 965
11637.96 883
11638.98 807
11640.00 807
11641.02 831
11642.04 920
11643.06 881
11644.08 844
11645.10 812
11646.12 851
11647.14 825
11648.16 910
11649.17 849
11650.19 827
11651.21 810
11652.23 770
11653.25 690
11654.27 724
11655.29 728
11656.31 702
11657.33 648
11658.35 635
11659.37 626
11660.39 710
11661.41 711
11662.43 701
11663.45 692
11664.47 622
11665.49 633
11666.51 640
11667.53 711
11668.55 715
11669.57 677
11670.59 653
11671.61 659
11672.63 709
11673.65 709
11674.67 677
11675.70 646
11676.72 676
11677.74 713
11678.76 710
11679.78 704
11680.80 718
11681.82 710
11682.84 800
11683.86 726
11684.88 736
11685.90 709
11686.92 720
11687.95 752
11688.97 703
11689.99 741
11691.01 690
11692.03 728
11693.05 693
11694.07 692
11695.10 744
11696.12 699
11697.14 683
11698.16 715
11699.18 697
11700.20 673
11701.22 690
11702.25 714
11703.27 664
11704.29 676
11705.31 660
11706.33 708
11707.36 674
11708.38 703
11709.40 693
11710.42 641
11711.44 641
11712.47 634
11713.49 614
11714.51 639
11715.53 668
11716.56 634
11717.58 617
11718.60 613
11719.62 620
11720.65 607
11721.67 569
11722.69 615
11723.71 593
11724.74 624
11725.76 631
11726.78 635
11727.80 576
11728.83 575
11729.85 577
11730.87 573
11731.90 578
11732.92 552
11733.94 531
11734.97 559
11735.99 560
11737.01 552
11738.04 579
11739.06 524
11740.08 547
11741.11 556
11742.13 533
11743.15 533
11744.18 496
11745.20 491
11746.22 562
11747.25 568
11748.27 524
11749.30 507
11750.32 565
11751.34 523
11752.37 556
11753.39 537
11754.42 551
11755.44 506
11756.46 534
11757.49 528
11758.51 555
11759.54 588
11760.56 512
11761.58 530
11762.61 560
11763.63 505
11764.66 532
11765.68 489
11766.71 535
11767.73 533
11768.76 498
11769.78 495
11770.81 530
11771.83 533
11772.86 505
11773.88 526
11774.91 497
11775.93 463
11776.96 557
11777.98 514
11779.01 451
11780.03 525
11781.06 493
11782.08 505
11783.11 578
11784.13 587
11785.16 507
11786.18 471
11787.21 491
11788.23 493
11789.26 505
11790.28 515
11791.31 501
11792.34 534
11793.36 565
11794.39 540
11795.41 483
11796.44 493
11797.47 532
11798.49 479
11799.52 491
11800.54 502
11801.57 467
11802.60 438
11803.62 470
11804.65 492
11805.67 470
11806.70 458
11807.73 491
11808.75 484
11809.78 479
11810.81 441
11811.83 491
11812.86 469
11813.89 505
11814.91 484
11815.94 438
11816.97 449
11817.99 479
11819.02 499
11820.05 489
11821.07 486
11822.10 463
11823.13 455
11824.16 469
11825.18 518
11826.21 561
11827.24 502
11828.26 459
11829.29 469
11830.32 472
11831.35 481
11832.37 499
11833.40 516
11834.43 448
11835.46 452
11836.48 471
11837.51 444
11838.54 403
11839.57 482
11840.59 504
11841.62 486
11842.65 467
11843.68 447
11844.71 485
11845.73 440
11846.76 415
11847.79 461
11848.82 498
11849.85 454
11850.88 470
11851.90 458
11852.93 445
11853.96 458
11854.99 541
11856.02 515
11857.05 459
11858.07 498
11859.10 468
11860.13 447
11861.16 461
11862.19 459
11863.22 515
11864.25 507
11865.28 465
11866.30 442
11867.33 456
11868.36 479
11869.39 484
11870.42 475
11871.45 454
11872.48 480
11873.51 503
11874.54 495
11875.57 495
11876.60 454
11877.63 491
11878.65 540
11879.68 511
11880.71 479
11881.74 507
11882.77 525
11883.80 515
11884.83 508
11885.86 515
11886.89 479
11887.92 545
11888.95 530
11889.98 490
11891.01 470
11892.04 502
11893.07 491
11894.10 483
11895.13 521
11896.16 566
11897.19 552
11898.22 518
11899.25 533
11900.28 549
11901.31 572
11902.34 588
11903.38 611
11904.41 537
11905.44 558
11906.47 566
11907.50 594
11908.53 663
11909.56 630
11910.59 577
11911.62 558
11912.65 555
11913.68 577
11914.71 561
11915.75 543
11916.78 554
11917.81 521
11918.84 573
11919.87 562
11920.90 529
11921.93 495
11922.96 535
11924.00 570
11925.03 566
11926.06 577
11927.09 540
11928.12 550
11929.15 578
11930.18 558
11931.22 574
11932.25 621
11933.28 681
11934.31 724
11935.34 704
11936.38 755
11937.41 791
11938.44 750
11939.47 752
11940.50 713
11941.54 697
11942.57 684
11943.60 642
11944.63 594
11945.67 595
11946.70 561
11947.73 544
11948.76 546
11949.80 503
11950.83 502
11951.86 508
11952.89 498
11953.93 489
11954.96 538
11955.99 540
11957.02 520
11958.06 524
11959.09 494
11960.12 489
11961.16 467
11962.19 490
11963.22 537
11964.26 515
11965.29 495
11966.32 514
11967.36 494
11968.39 497
11969.42 561
11970.46 501
11971.49 492
11972.52 521
11973.56 468
11974.59 502
11975.62 500
11976.66 499
11977.69 502
11978.73 510
11979.76 494
11980.79 518
11981.83 541
11982.86 499
11983.89 489
11984.93 455
11985.96 540
11987.00 471
11988.03 465
11989.07 474
11990.10 494
11991.13 486
11992.17 485
11993.20 508
11994.24 474
11995.27 498
11996.31 506
11997.34 477
11998.38 481
11999.41 497
12000.45 524
12001.48 489
12002.51 503
12003.55 483
12004.58 519
12005.62 526
12006.65 495
12007.69 442
12008.72 508
12009.76 501
12010.80 457
12011.83 546
12012.87 569
12013.90 448
12014.94 489
12015.97 515
12017.01 465
12018.04 570
12019.08 524
12020.11 530
12021.15 589
12022.19 553
12023.22 592
12024.26 590
12025.29 568
12026.33 545
12027.36 550
12028.40 530
12029.44 506
12030.47 478
12031.51 535
12032.54 584
12033.58 538
12034.62 504
12035.65 536
12036.69 558
12037.73 516
12038.76 539
12039.80 498
12040.84 478
12041.87 479
12042.91 539
12043.94 491
12044.98 517
12046.02 533
12047.06 512
12048.09 479
12049.13 525
12050.17 540
12051.20 482
12052.24 496
12053.28 498
12054.31 523
12055.35 521
12056.39 539
12057.43 516
12058.46 547
12059.50 498
12060.54 530
12061.57 448
12062.61 481
12063.65 481
12064.69 490
12065.72 499
12066.76 481
12067.80 510
12068.84 509
12069.88 532
12070.91 495
12071.95 477
12072.99 471
12074.03 472
12075.06 503
12076.10 460
12077.14 517
12078.18 521
12079.22 482
12080.26 522
12081.29 572
12082.33 529
12083.37 494
12084.41 478
12085.45 487
12086.49 454
12087.52 539
12088.56 522
12089.60 504
12090.64 468
12091.68 514
12092.72 459
12093.76 483
12094.79 498
12095.83 497
12096.87 559
12097.91 533
12098.95 529
12099.99 514
12101.03 540
12102.07 499
12103.11 533
12104.15 517
12105.19 537
12106.22 565
12107.26 531
12108.30 584
12109.34 565
12110.38 545
12111.42 548
12112.46 508
12113.50 529
12114.54 496
12115.58 496
12116.62 548
12117.66 514
12118.70 522
12119.74 475
12120.78 471
12121.82 475
12122.86 471
12123.90 462
12124.94 477
12125.98 464
12127.02 476
12128.06 438
12129.10 461
12130.14 481
12131.18 494
12132.22 436
12133.26 482
12134.30 516
12135.34 465
12136.38 474
12137.42 457
12138.47 495
12139.51 479
12140.55 463
12141.59 428
12142.63 428
12143.67 412
12144.71 455
12145.75 439
12146.79 444
12147.83 470
12148.87 455
12149.92 443
12150.96 459
12152.00 436
12153.04 428
12154.08 418
12155.12 419
12156.16 440
12157.21 437
12158.25 434
12159.29 411
12160.33 422
12161.37 416
12162.41 450
12163.46 467
12164.50 470
12165.54 448
12166.58 429
12167.62 445
12168.67 460
12169.71 434
12170.75 419
12171.79 404
12172.83 417
12173.88 446
12174.92 460
12175.96 451
12177.00 448
12178.05 449
12179.09 438
12180.13 457
12181.17 452
12182.22 440
12183.26 421
12184.30 461
12185.34 448
12186.39 412
12187.43 422
12188.47 430
12189.51 443
12190.56 439
12191.60 432
12192.64 410
12193.69 507
12194.73 438
12195.77 461
12196.82 433
12197.86 401
12198.90 410
12199.95 413
12200.99 428
12202.03 474
12203.08 477
12204.12 421
12205.16 493
12206.21 494
12207.25 419
12208.29 409
12209.34 421
12210.38 427
12211.43 449
12212.47 408
12213.51 410
12214.56 461
12215.60 413
12216.65 404
12217.69 386
12218.73 447
12219.78 392
12220.82 374
12221.87 410
12222.91 426
12223.96 407
12225.00 425
12226.04 398
12227.09 452
12228.13 431
12229.18 472
12230.22 453
12231.27 410
12232.31 430
12233.36 365
12234.40 403
12235.45 407
12236.49 430
12237.54 435
12238.58 474
12239.63 402
12240.67 408
12241.72 440
12242.76 438
12243.81 386
12244.85 407
12245.90 430
12246.94 416
12247.99 451
12249.03 404
12250.08 428
12251.12 440
12252.17 419
12253.22 393
12254.26 453
12255.31 407
12256.35 430
12257.40 445
12258.44 432
12259.49 452
12260.54 393
12261.58 400
12262.63 393
12263.67 473
12264.72 401
12265.77 380
12266.81 395
12267.86 412
12268.91 383
12269.95 385
12271.00 396
12272.04 395
12273.09 387
12274.14 379
12275.18 384
12276.23 388
12277.28 388
12278.32 422
12279.37 376
12280.42 366
12281.46 402
12282.51 434
12283.56 420
12284.61 361
12285.65 389
12286.70 420
12287.75 420
12288.79 385
12289.84 372
12290.89 387
12291.94 391
12292.98 389
12294.03 406
12295.08 400
12296.13 365
12297.17 371
12298.22 383
12299.27 430
12300.32 400
12301.36 396
12302.41 393
12303.46 412
12304.51 399
12305.55 380
12306.60 358
12307.65 380
12308.70 366
12309.75 376
12310.79 387
12311.84 409
12312.89 454
12313.94 404
12314.99 380
12316.04 374
12317.08 390
12318.13 370
12319.18 383
12320.23 405
12321.28 370
12322.33 392
12323.37 426
12324.42 405
12325.47 404
12326.52 395
12327.57 371
12328.62 341
12329.67 345
12330.72 390
12331.77 372
12332.81 389
12333.86 355
12334.91 408
12335.96 360
12337.01 358
12338.06 349
12339.11 351
12340.16 421
12341.21 388
12342.26 404
12343.31 390
12344.36 375
12345.41 354
12346.46 399
12347.51 394
12348.56 393
12349.61 365
12350.65 389
12351.70 342
12352.75 354
12353.80 337
12354.85 372
12355.90 397
12356.95 378
12358.00 393
12359.05 402
12360.11 395
12361.16 442
12362.21 378
12363.26 327
12364.31 386
12365.36 346
12366.41 385
12367.46 401
12368.51 378
12369.56 380
12370.61 403
12371.66 369
12372.71 348
12373.76 340
12374.81 339
12375.86 335
12376.91 353
12377.97 338
12379.02 371
12380.07 364
12381.12 331
12382.17 406
12383.22 378
12384.27 358
12385.32 378
12386.37 385
12387.43 389
12388.48 390
12389.53 353
12390.58 371
12391.63 407
12392.68 334
12393.74 305
12394.79 367
12395.84 391
12396.89 389
12397.94 406
12398.99 399
12400.05 389
12401.10 370
12402.15 357
12403.20 470
12404.25 426
12405.31 395
12406.36 381
12407.41 361
12408.46 380
12409.51 385
12410.57 370
12411.62 411
12412.67 394
12413.72 399
12414.78 361
12415.83 374
12416.88 408
12417.93 377
12418.99 380
12420.04 364
12421.09 367
12422.15 358
12423.20 352
12424.25 414
12425.30 371
12426.36 372
12427.41 343
12428.46 396
12429.52 416
12430.57 406
12431.62 364
12432.68 390
12433.73 375
12434.78 375
12435.84 382
12436.89 405
12437.94 406
12439.00 367
12440.05 412
12441.10 404
12442.16 402
12443.21 419
12444.27 373
12445.32 381
12446.37 382
12447.43 435
12448.48 430
12449.54 410
12450.59 362
12451.64 386
12452.70 461
12453.75 406
12454.81 405
12455.86 416
12456.91 380
12457.97 405
12459.02 409
12460.08 394
12461.13 382
12462.19 378
12463.24 402
12464.30 403
12465.35 389
12466.41 426
12467.46 412
12468.52 393
12469.57 413
12470.63 388
12471.68 421
12472.73 426
12473.79 432
12474.85 370
12475.90 388
12476.96 389
12478.01 392
12479.07 355
12480.12 304
12481.18 366
12482.23 388
12483.29 378
12484.34 395
12485.40 372
12486.45 412
12487.51 408
12488.57 405
12489.62 400
12490.68 363
12491.73 401
12492.79 418
12493.84 365
12494.90 398
12495.96 399
12497.01 370
12498.07 352
12499.12 337
12500.18 369
12501.24 362
12502.29 382
12503.35 383
12504.41 382
12505.46 350
12506.52 395
12507.57 451
12508.63 405
12509.69 404
12510.74 411
12511.80 408
12512.86 372
12513.91 400
12514.97 406
12516.03 358
12517.08 356
12518.14 389
12519.20 400
12520.26 382
12521.31 444
12522.37 417
12523.43 398
12524.48 380
12525.54 388
12526.60 395
12527.66 415
12528.71 397
12529.77 404
12530.83 411
12531.89 384
12532.94 446
12534.00 412
12535.06 421
12536.12 389
12537.17 382
12538.23 443
12539.29 398
12540.35 393
12541.41 447
12542.46 440
12543.52 453
12544.58 457
12545.64 459
12546.70 422
12547.75 486
12548.81 494
12549.87 490
12550.93 491
12551.99 521
12553.05 474
12554.10 567
12555.16 557
12556.22 579
12557.28 595
12558.34 645
12559.40 663
12560.46 751
12561.51 716
12562.57 624
12563.63 617
12564.69 562
12565.75 550
12566.81 554
12567.87 491
12568.93 469
12569.99 445
12571.04 425
12572.10 442
12573.16 453
12574.22 424
12575.28 397
12576.34 473
12577.40 430
12578.46 437
12579.52 448
12580.58 443
12581.64 434
12582.70 411
12583.76 402
12584.82 395
12585.88 407
12586.94 422
12588.00 397
12589.06 452
12590.12 393
12591.18 430
12592.24 397
12593.30 460
12594.36 452
12595.42 453
12596.48 496
12597.54 483
12598.60 473
12599.66 412
12600.72 411
12601.78 401
12602.84 405
12603.90 401
12604.96 440
12606.02 408
12607.08 400
12608.14 417
12609.20 421
12610.27 389
12611.33 408
12612.39 434
12613.45 475
12614.51 400
12615.57 411
12616.63 429
12617.69 455
12618.75 449
12619.81 416
12620.88 426
12621.94 452
12623.00 441
12624.06 444
12625.12 428
12626.18 478
12627.24 533
12628.31 481
12629.37 455
12630.43 457
12631.49 484
12632.55 506
12633.61 565
12634.68 506
12635.74 543
12636.80 579
12637.86 556
12638.92 569
12639.99 622
12641.05 615
12642.11 606
12643.17 610
12644.23 576
12645.30 549
12646.36 540
12647.42 534
12648.48 548
12649.55 525
12650.61 445
12651.67 455
12652.73 457
12653.80 454
12654.86 436
12655.92 433
12656.99 427
12658.05 436
12659.11 439
12660.17 415
12661.24 365
12662.30 428
12663.36 458
12664.43 424
12665.49 469
12666.55 441
12667.62 460
12668.68 453
12669.74 429
12670.81 477
12671.87 464
12672.93 498
12674.00 415
12675.06 416
12676.12 412
12677.19 413
12678.25 413
12679.31 458
12680.38 410
12681.44 460
12682.51 445
12683.57 428
12684.63 419
12685.70 425
12686.76 421
12687.83 424
12688.89 437
12689.95 456
12691.02 431
12692.08 452
12693.15 453
12694.21 441
12695.28 468
12696.34 464
12697.40 491
12698.47 487
12699.53 465
12700.60 451
12701.66 452
12702.73 486
12703.79 496
12704.86 446
12705.92 503
12706.99 464
12708.05 489
12709.12 472
12710.18 516
12711.25 526
12712.31 465
12713.38 516
12714.44 494
12715.51 475
12716.57 472
12717.64 528
12718.70 488
12719.77 486
12720.83 493
12721.90 486
12722.97 503
12724.03 512
12725.10 449
12726.16 421
12727.23 435
12728.29 476
12729.36 472
12730.43 479
12731.49 441
12732.56 440
12733.62 429
12734.69 460
12735.76 433
12736.82 526
12737.89 484
12738.95 439
12740.02 445
12741.09 434
12742.15 446
12743.22 468
12744.29 448
12745.35 447
12746.42 446
12747.49 464
12748.55 453
12749.62 434
12750.69 456
12751.75 447
12752.82 442
12753.89 472
12754.95 448
12756.02 398
12757.09 401
12758.15 405
12759.22 435
12760.29 387
12761.36 414
12762.42 448
12763.49 489
12764.56 457
12765.62 392
12766.69 443
12767.76 400
12768.83 435
12769.89 486
12770.96 431
12772.03 399
12773.10 377
12774.17 408
12775.23 388
12776.30 393
12777.37 422
12778.44 436
12779.50 405
12780.57 377
12781.64 385
12782.71 424
12783.78 423
12784.84 405
12785.91 417
12786.98 453
12788.05 446
12789.12 400
12790.19 401
12791.25 380
12792.32 395
12793.39 373
12794.46 389
12795.53 399
12796.60 447
12797.67 425
12798.73 344
12799.80 426
12800.87 398
12801.94 430
12803.01 427
12804.08 416
12805.15 438
12806.22 381
12807.29 398
12808.36 364
12809.42 407
12810.49 388
12811.56 346
12812.63 385
12813.70 400
12814.77 391
12815.84 403
12816.91 393
12817.98 398
12819.05 401
12820.12 395
12821.19 402
12822.26 404
12823.33 388
12824.40 426
12825.47 351
12826.54 396
12827.61 430
12828.68 392
12829.75 417
12830.82 368
12831.89 358
12832.96 379
12834.03 360
12835.10 351
12836.17 363
12837.24 395
12838.31 337
12839.38 373
12840.45 347
12841.52 408
12842.59 370
12843.66 398
12844.73 352
12845.80 382
12846.87 420
12847.95 392
12849.02 424
12850.09 427
12851.16 379
12852.23 363
12853.30 387
12854.37 383
12855.44 381
12856.51 400
12857.58 390
12858.66 390
12859.73 371
12860.80 359
12861.87 377
12862.94 327
12864.01 341
12865.08 360
12866.16 362
12867.23 350
12868.30 371
12869.37 345
12870.44 389
12871.51 346
12872.59 337
12873.66 359
12874.73 349
12875.80 375
12876.87 391
12877.95 383
12879.02 359
12880.09 343
12881.16 340
12882.23 367
12883.31 378
12884.38 378
12885.45 384
12886.52 348
12887.60 330
12888.67 333
12889.74 347
12890.81 375
12891.89 342
12892.96 349
12894.03 324
12895.11 372
12896.18 358
12897.25 396
12898.32 371
12899.40 339
12900.47 345
12901.54 319
12902.62 351
12903.69 370
12904.76 356
12905.84 312
12906.91 343
12907.98 344
12909.06 369
12910.13 359
12911.20 338
12912.28 390
12913.35 386
12914.42 355
12915.50 341
12916.57 362
12917.64 346
12918.72 334
12919.79 334
12920.87 366
12921.94 314
12923.01 383
12924.09 343
12925.16 328
12926.24 329
12927.31 361
12928.38 361
12929.46 313
12930.53 336
12931.61 343
12932.68 366
12933.76 337
12934.83 324
12935.90 297
12936.98 331
12938.05 389
12939.13 314
12940.20 319
12941.28 329
12942.35 310
12943.43 337
12944.50 336
12945.58 343
12946.65 368
12947.73 366
12948.80 342
12949.88 344
12950.95 285
12952.03 317
12953.10 325
12954.18 388
12955.25 325
12956.33 302
12957.40 317
12958.48 327
12959.55 322
12960.63 319
12961.70 313
12962.78 373
12963.86 341
12964.93 368
12966.01 348
12967.08 312
12968.16 302
12969.24 316
12970.31 327
12971.39 312
12972.46 324
12973.54 349
12974.62 347
12975.69 360
12976.77 380
12977.84 357
12978.92 323
12980.00 351
12981.07 313
12982.15 368
12983.23 325
12984.30 370
12985.38 337
12986.46 338
12987.53 341
12988.61 337
12989.69 324
12990.76 331
12991.84 269
12992.92 311
12993.99 372
12995.07 381
12996.15 341
12997.22 313
12998.30 329
12999.38 330
13000.45 337
13001.53 344
13002.61 276
13003.69 306
13004.76 347
13005.84 356
13006.92 335
13008.00 327
13009.07 324
13010.15 324
13011.23 355
13012.31 288
13013.38 291
13014.46 317
13015.54 339
13016.62 353
13017.70 326
13018.77 357
13019.85 313
13020.93 330
13022.01 325
13023.09 341
13024.16 334
13025.24 302
13026.32 307
13027.40 343
13028.48 345
13029.56 346
13030.63 304
13031.71 318
13032.79 339
13033.87 321
13034.95 344
13036.03 344
13037.11 361
13038.18 344
13039.26 350
13040.34 343
13041.42 333
13042.50 327
13043.58 335
13044.66 335
13045.74 343
13046.82 354
13047.89 334
13048.97 321
13050.05 359
13051.13 344
13052.21 402
13053.29 352
13054.37 350
13055.45 382
13056.53 343
13057.61 304
13058.69 350
13059.77 341
13060.85 371
13061.93 348
13063.01 330
13064.09 340
13065.17 350
13066.25 327
13067.33 321
13068.41 300
13069.49 309
13070.57 318
13071.65 341
13072.73 383
13073.81 362
13074.89 316
13075.97 294
13077.05 294
13078.13 307
13079.21 333
13080.29 332
13081.37 318
13082.45 346
13083.53 328
13084.61 318
13085.69 295
13086.77 333
13087.85 331
13088.94 311
13090.02 344
13091.10 326
13092.18 317
13093.26 293
13094.34 297
13095.42 374
13096.50 364
13097.58 285
13098.66 352
13099.75 371
13100.83 347
13101.91 334
13102.99 316
13104.07 305
13105.15 323
13106.23 340
13107.32 338
13108.40 338
13109.48 346
13110.56 346
13111.64 337
13112.72 311
13113.81 346
13114.89 358
13115.97 368
13117.05 304
13118.13 341
13119.22 350
13120.30 352
13121.38 315
13122.46 321
13123.55 317
13124.63 336
13125.71 299
13126.79 343
13127.88 334
13128.96 322
13130.04 315
13131.12 307
13132.21 358
13133.29 326
13134.37 337
13135.45 377
13136.54 383
13137.62 376
13138.70 331
13139.79 306
13140.87 296
13141.95 331
13143.03 310
13144.12 330
13145.20 338
13146.28 324
13147.37 311
13148.45 355
13149.53 326
13150.62 316
13151.70 304
13152.78 338
13153.87 323
13154.95 321
13156.03 325
13157.12 355
13158.20 325
13159.29 329
13160.37 318
13161.45 326
13162.54 397
13163.62 337
13164.71 376
13165.79 302
13166.87 318
13167.96 315
13169.04 324
13170.13 342
13171.21 356
13172.29 352
13173.38 392
13174.46 296
13175.55 296
13176.63 307
13177.72 297
13178.80 335
13179.89 317
13180.97 330
13182.06 362
13183.14 334
13184.22 325
13185.31 295
13186.39 303
13187.48 305
13188.56 302
13189.65 324
13190.73 322
13191.82 313
13192.90 312
13193.99 306
13195.07 325
13196.16 302
13197.25 259
13198.33 311
13199.42 334
13200.50 311
13201.59 335
13202.67 333
13203.76 327
13204.84 320
13205.93 332
13207.02 331
13208.10 323
13209.19 358
13210.27 348
13211.36 351
13212.44 358
13213.53 348
13214.62 312
13215.70 321
13216.79 333
13217.88 325
13218.96 328
13220.05 354
13221.13 360
13222.22 329
13223.31 344
13224.39 326
13225.48 341
13226.57 293
13227.65 318
13228.74 325
13229.83 331
13230.91 310
13232.00 340
13233.09 315
13234.17 321
13235.26 277
13236.35 310
13237.43 302
13238.52 304
13239.61 310
13240.70 341
13241.78 353
13242.87 358
13243.96 331
13245.04 328
13246.13 327
13247.22 322
13248.31 334
13249.39 284
13250.48 340
13251.57 351
13252.66 337
13253.74 323
13254.83 344
13255.92 366
13257.01 342
13258.10 307
13259.18 348
13260.27 341
13261.36 362
13262.45 367
13263.54 363
13264.62 318
13265.71 321
13266.80 347
13267.89 357
13268.98 323
13270.06 291
13271.15 277
13272.24 328
13273.33 338
13274.42 330
13275.51 314
13276.60 344
13277.68 342
13278.77 315
13279.86 331
13280.95 348
13282.04 341
13283.13 309
13284.22 359
13285.31 389
13286.39 323
13287.48 299
13288.57 335
13289.66 326
13290.75 327
13291.84 357
13292.93 353
13294.02 340
13295.11 338
13296.20 323
13297.29 311
13298.38 353
13299.47 340
13300.56 383
13301.65 387
13302.73 361
13303.82 329
13304.91 318
13306.00 403
13307.09 360
13308.18 322
13309.27 336
13310.36 324
13311.45 332
13312.54 377
13313.63 335
13314.72 313
13315.81 358
13316.90 315
13318.00 346
13319.09 332
13320.18 389
13321.27 381
13322.36 336
13323.45 323
13324.54 342
13325.63 349
13326.72 350
13327.81 357
13328.90 377
13329.99 323
13331.08 320
13332.17 336
13333.26 348
13334.35 326
13335.45 357
13336.54 329
13337.63 322
13338.72 316
13339.81 354
13340.90 375
13341.99 346
13343.08 372
13344.18 362
13345.27 359
13346.36 342
13347.45 319
13348.54 339
13349.63 373
13350.72 344
13351.82 349
13352.91 330
13354.00 351
13355.09 319
13356.18 334
13357.28 348
13358.37 332
13359.46 371
13360.55 372
13361.64 356
13362.74 387
13363.83 374
13364.92 331
13366.01 351
13367.10 360
13368.20 365
13369.29 414
13370.38 352
13371.47 367
13372.57 364
13373.66 400
13374.75 411
13375.84 348
13376.94 357
13378.03 386
13379.12 404
13380.22 421
13381.31 408
13382.40 355
13383.49 352
13384.59 324
13385.68 331
13386.77 383
13387.87 354
13388.96 363
13390.05 345
13391.15 299
13392.24 322
13393.33 334
13394.43 345
13395.52 315
13396.61 294
13397.71 311
13398.80 340
13399.90 335
13400.99 334
13402.08 349
13403.18 327
13404.27 308
13405.36 360
13406.46 343
13407.55 322
13408.65 351
13409.74 353
13410.83 334
13411.93 343
13413.02 320
13414.12 350
13415.21 340
13416.31 319
13417.40 348
13418.49 312
13419.59 316
13420.68 345
13421.78 298
13422.87 348
13423.97 344
13425.06 348
13426.16 354
13427.25 380
13428.35 352
13429.44 330
13430.54 342
13431.63 315
13432.73 325
13433.82 319
13434.92 379
13436.01 363
13437.11 367
13438.20 346
13439.30 362
13440.39 376
13441.49 320
13442.58 335
13443.68 366
13444.77 332
13445.87 345
13446.96 327
13448.06 324
13449.16 327
13450.25 317
13451.35 355
13452.44 338
13453.54 341
13454.64 372
13455.73 383
13456.83 345
13457.92 378
13459.02 364
13460.12 313
13461.21 372
13462.31 394
13463.40 361
13464.50 353
13465.60 349
13466.69 349
13467.79 346
13468.89 361
13469.98 427
13471.08 362
13472.18 376
13473.27 366
13474.37 383
13475.47 367
13476.56 367
13477.66 338
13478.76 360
13479.85 360
13480.95 373
13482.05 348
13483.14 362
13484.24 363
13485.34 370
13486.44 367
13487.53 332
13488.63 345
13489.73 310
13490.83 332
13491.92 358
13493.02 372
13494.12 363
13495.21 349
13496.31 346
13497.41 347
13498.51 400
13499.61 397
13500.70 390
13501.80 393
13502.90 359
13504.00 396
13505.10 426
13506.19 417
13507.29 368
13508.39 394
13509.49 401
13510.59 400
13511.68 430
13512.78 405
13513.88 432
13514.98 402
13516.08 375
13517.18 370
13518.27 371
13519.37 393
13520.47 366
13521.57 358
13522.67 353
13523.77 333
13524.87 335
13525.96 352
13527.06 398
13528.16 395
13529.26 356
13530.36 344
13531.46 343
13532.56 343
13533.66 344
13534.76 354
13535.86 345
13536.96 363
13538.05 351
13539.15 342
13540.25 407
13541.35 345
13542.45 342
13543.55 303
13544.65 350
13545.75 339
13546.85 368
13547.95 337
13549.05 363
13550.15 347
13551.25 318
13552.35 320
13553.45 317
13554.55 322
13555.65 338
13556.75 330
13557.85 281
13558.95 299
13560.05 311
13561.15 355
13562.25 333
13563.35 391
13564.45 322
13565.55 321
13566.65 330
13567.75 325
13568.85 313
13569.95 312
13571.05 321
13572.16 295
13573.26 351
13574.36 309
13575.46 304
13576.56 301
13577.66 345
13578.76 378
13579.86 345
13580.96 312
13582.06 355
13583.16 361
13584.27 335
13585.37 307
13586.47 305
13587.57 330
13588.67 335
13589.77 368
13590.87 325
13591.98 316
13593.08 337
13594.18 377
13595.28 322
13596.38 344
13597.48 318
13598.59 306
13599.69 311
13600.79 271
13601.89 292
13602.99 304
13604.10 315
13605.20 358
13606.30 316
13607.40 319
13608.50 347
13609.61 308
13610.71 316
13611.81 313
13612.91 336
13614.02 314
13615.12 332
13616.22 334
13617.32 308
13618.43 323
13619.53 330
13620.63 298
13621.73 295
13622.84 371
13623.94 324
13625.04 315
13626.14 337
13627.25 342
13628.35 320
13629.45 347
13630.56 349
13631.66 321
13632.76 296
13633.87 287
13634.97 380
13636.07 315
13637.18 276
13638.28 325
13639.38 329
13640.49 333
13641.59 337
13642.69 325
13643.80 338
13644.90 322
13646.00 307
13647.11 331
13648.21 307
13649.32 315
13650.42 310
13651.52 335
13652.63 340
13653.73 309
13654.84 328
13655.94 324
13657.04 280
13658.15 305
13659.25 357
13660.36 319
13661.46 396
13662.57 321
13663.67 278
13664.77 306
13665.88 310
13666.98 325
13668.09 293
13669.19 294
13670.30 321
13671.40 338
13672.51 307
13673.61 303
13674.72 313
13675.82 332
13676.93 318
13678.03 306
13679.14 308
13680.24 325
13681.35 337
13682.45 295
13683.56 308
13684.66 306
13685.77 370
13686.87 332
13687.98 307
13689.08 342
13690.19 307
13691.29 306
13692.40 353
13693.51 343
13694.61 359
13695.72 319
13696.82 328
13697.93 337
13699.03 338
13700.14 305
13701.25 352
13702.35 337
13703.46 346
13704.56 332
13705.67 334
13706.78 350
13707.88 360
13708.99 341
13710.10 347
13711.20 344
13712.31 405
13713.41 360
13714.52 368
13715.63 366
13716.73 356
13717.84 340
13718.95 330
13720.05 383
13721.16 355
13722.27 334
13723.37 354
13724.48 370
13725.59 347
13726.70 367
13727.80 344
13728.91 344
13730.02 328
13731.12 368
13732.23 344
13733.34 356
13734.45 339
13735.55 345
13736.66 368
13737.77 331
13738.87 370
13739.98 339
13741.09 337
13742.20 358
13743.31 376
13744.41 383
13745.52 389
13746.63 386
13747.74 420
13748.84 395
13749.95 404
13751.06 381
13752.17 373
13753.28 410
13754.38 395
13755.49 374
13756.60 368
13757.71 433
13758.82 464
13759.93 393
13761.03 397
13762.14 424
13763.25 410
13764.36 393
13765.47 423
13766.58 448
13767.68 451
13768.79 468
13769.90 452
13771.01 445
13772.12 486
13773.23 550
13774.34 521
13775.45 497
13776.56 530
13777.66 612
13778.77 587
13779.88 559
13780.99 555
13782.10 578
13783.21 559
13784.32 521
13785.43 519
13786.54 511
13787.65 449
13788.76 491
13789.87 489
13790.98 465
13792.09 400
13793.20 404
13794.31 409
13795.42 428
13796.52 396
13797.63 414
13798.74 352
13799.85 387
13800.96 398
13802.07 397
13803.18 388
13804.29 417
13805.40 403
13806.51 378
13807.63 368
13808.74 419
13809.85 433
13810.96 365
13812.07 419
13813.18 389
13814.29 365
13815.40 366
13816.51 372
13817.62 366
13818.73 337
13819.84 386
13820.95 396
13822.06 390
13823.17 364
13824.28 369
13825.40 379
13826.51 343
13827.62 362
13828.73 359
13829.84 370
13830.95 387
13832.06 384
13833.17 358
13834.28 349
13835.40 370
13836.51 382
13837.62 355
13838.73 362
13839.84 361
13840.95 381
13842.06 359
13843.18 381
13844.29 344
13845.40 374
13846.51 353
13847.62 350
13848.74 342
13849.85 377
13850.96 344
13852.07 376
13853.18 380
13854.30 363
13855.41 411
13856.52 355
13857.63 371
13858.74 408
13859.86 384
13860.97 414
13862.08 402
13863.19 370
13864.31 396
13865.42 368
13866.53 385
13867.64 353
13868.76 340
13869.87 319
13870.98 381
13872.10 421
13873.21 364
13874.32 350
13875.43 378
13876.55 387
13877.66 391
13878.77 394
13879.89 384
13881.00 413
13882.11 353
13883.23 422
13884.34 366
13885.45 397
13886.57 394
13887.68 382
13888.79 348
13889.91 392
13891.02 388
13892.13 395
13893.25 387
13894.36 374
13895.48 432
13896.59 404
13897.70 468
13898.82 411
13899.93 433
13901.05 453
13902.16 439
13903.27 437
13904.39 416
13905.50 364
13906.62 412
13907.73 392
13908.85 438
13909.96 411
13911.07 420
13912.19 417
13913.30 375
13914.42 381
13915.53 340
13916.65 364
13917.76 354
13918.88 371
13919.99 336
13921.11 364
13922.22 409
13923.34 391
13924.45 372
13925.57 351
13926.68 396
13927.80 373
13928.91 377
13930.03 370
13931.14 374
13932.26 373
13933.37 350
13934.49 336
13935.60 380
13936.72 374
13937.83 414
13938.95 388
13940.06 364
13941.18 352
13942.30 351
13943.41 381
13944.53 387
13945.64 397
13946.76 347
13947.87 335
13948.99 359
13950.11 370
13951.22 379
13952.34 358
13953.45 298
13954.57 344
13955.69 375
13956.80 350
13957.92 329
13959.04 308
13960.15 343
13961.27 367
13962.39 356
13963.50 355
13964.62 367
13965.73 345
13966.85 326
13967.97 303
13969.08 330
13970.20 337
13971.32 317
13972.44 363
13973.55 356
13974.67 346
13975.79 362
13976.90 343
13978.02 329
13979.14 342
13980.25 333
13981.37 345
13982.49 364
13983.61 352
13984.72 325
13985.84 345
13986.96 328
13988.08 329
13989.19 317
13990.31 304
13991.43 325
13992.55 326
13993.66 345
13994.78 338
13995.90 310
13997.02 322
13998.14 291
13999.25 332
14000.37 342
14001.49 349
14002.61 333
14003.73 334
14004.84 341
14005.96 312
14007.08 353
14008.20 301
14009.32 290
14010.44 295
14011.55 322
14012.67 350
14013.79 376
14014.91 365
14016.03 305
14017.15 319
14018.27 381
14019.38 378
14020.50 394
14021.62 327
14022.74 332
14023.86 354
14024.98 352
14026.10 336
14027.22 338
14028.34 357
14029.46 375
14030.57 336
14031.69 301
14032.81 316
14033.93 384
14035.05 340
14036.17 319
14037.29 323
14038.41 358
14039.53 353
14040.65 385
14041.77 352
14042.89 309
14044.01 322
14045.13 388
14046.25 390
14047.37 338
14048.49 342
14049.61 342
14050.73 354
14051.85 357
14052.97 368
14054.09 361
14055.21 395
14056.33 372
14057.45 381
14058.57 387
14059.69 408
14060.81 373
14061.93 444
14063.05 383
14064.17 369
14065.29 377
14066.41 402
14067.53 343
14068.65 382
14069.78 386
14070.90 403
14072.02 428
14073.14 401
14074.26 440
14075.38 437
14076.50 411
14077.62 440
14078.74 387
14079.86 391
14080.99 423
14082.11 423
14083.23 421
14084.35 449
14085.47 413
14086.59 431
14087.71 405
14088.84 399
14089.96 434
14091.08 476
14092.20 468
14093.32 468
14094.44 488
14095.57 497
14096.69 495
14097.81 477
14098.93 497
14100.05 488
14101.18 502
14102.30 489
14103.42 492
14104.54 497
14105.66 553
14106.79 540
14107.91 507
14109.03 493
14110.15 463
14111.28 437
14112.40 440
14113.52 488
14114.64 446
14115.77 427
14116.89 401
14118.01 451
14119.13 453
14120.26 416
14121.38 381
14122.50 361
14123.63 407
14124.75 405
14125.87 369
14126.99 395
14128.12 423
14129.24 393
14130.36 342
14131.49 400
14132.61 424
14133.73 419
14134.86 354
14135.98 385
14137.10 379
14138.23 372
14139.35 323
14140.47 354
14141.60 378
14142.72 384
14143.85 326
14144.97 371
14146.09 387
14147.22 334
14148.34 379
14149.47 388
14150.59 346
14151.71 358
14152.84 374
14153.96 378
14155.09 367
14156.21 343
14157.33 327
14158.46 327
14159.58 338
14160.71 331
14161.83 383
14162.96 338
14164.08 364
14165.21 325
14166.33 300
14167.45 322
14168.58 319
14169.70 332
14170.83 403
14171.95 379
14173.08 372
14174.20 356
14175.33 344
14176.45 335
14177.58 359
14178.70 372
14179.83 355
14180.95 322
14182.08 321
14183.20 371
14184.33 337
14185.46 346
14186.58 357
14187.71 311
14188.83 304
14189.96 346
14191.08 354
14192.21 339
14193.33 340
14194.46 325
14195.59 335
14196.71 353
14197.84 367
14198.96 328
14200.09 283
14201.22 353
14202.34 334
14203.47 323
14204.59 309
14205.72 299
14206.85 317
14207.97 374
14209.10 357
14210.23 313
14211.35 325
14212.48 330
14213.61 350
14214.73 385
14215.86 322
14216.99 334
14218.11 340
14219.24 354
14220.37 353
14221.49 313
14222.62 298
14223.75 301
14224.87 319
14226.00 316
14227.13 344
14228.25 333
14229.38 300
14230.51 305
14231.64 321
14232.76 348
14233.89 338
14235.02 297
14236.14 295
14237.27 341
14238.40 337
14239.53 287
14240.66 297
14241.78 297
14242.91 288
14244.04 353
14245.17 355
14246.29 325
14247.42 328
14248.55 321
14249.68 274
14250.81 289
14251.93 307
14253.06 337
14254.19 357
14255.32 339
14256.45 322
14257.57 294
14258.70 352
14259.83 350
14260.96 351
14262.09 354
14263.22 294
14264.34 296
14265.47 370
14266.60 328
14267.73 323
14268.86 309
14269.99 326
14271.12 356
14272.25 318
14273.37 315
14274.50 266
14275.63 289
14276.76 281
14277.89 282
14279.02 272
14280.15 320
14281.28 319
14282.41 325
14283.54 317
14284.67 291
14285.80 331
14286.92 321
14288.05 290
14289.18 287
14290.31 306
14291.44 281
14292.57 268
14293.70 317
14294.83 328
14295.96 317
14297.09 315
14298.22 302
14299.35 279
14300.48 296
14301.61 324
14302.74 317
14303.87 312
14305.00 292
14306.13 313
14307.26 317
14308.39 336
14309.52 376
14310.65 299
14311.78 316
14312.91 294
14314.04 340
14315.18 278
14316.31 291
14317.44 347
14318.57 325
14319.70 308
14320.83 342
14321.96 329
14323.09 313
14324.22 359
14325.35 345
14326.48 333
14327.61 302
14328.75 335
14329.88 388
14331.01 403
14332.14 351
14333.27 349
14334.40 378
14335.53 363
14336.66 351
14337.80 444
14338.93 354
14340.06 300
14341.19 355
14342.32 373
14343.45 396
14344.59 374
14345.72 345
14346.85 349
14347.98 332
14349.11 356
14350.24 355
14351.38 339
14352.51 288
14353.64 326
14354.77 327
14355.91 316
14357.04 325
14358.17 313
14359.30 320
14360.43 286
14361.57 301
14362.70 306
14363.83 282
14364.96 298
14366.10 281
14367.23 267
14368.36 275
14369.49 284
14370.63 304
14371.76 306
14372.89 284
14374.03 282
14375.16 306
14376.29 276
14377.42 273
14378.56 322
14379.69 270
14380.82 260
14381.96 252
14383.09 281
14384.22 246
14385.36 286
14386.49 318
14387.62 294
14388.76 242
14389.89 255
14391.02 280
14392.16 266
14393.29 263
14394.43 294
14395.56 270
14396.69 269
14397.83 240
14398.96 286
14400.09 295
14401.23 302
14402.36 287
14403.50 253
14404.63 248
14405.76 244
14406.90 272
14408.03 267
14409.17 279
14410.30 258
14411.44 268
14412.57 274
14413.70 287
14414.84 272
14415.97 266
14417.11 257
14418.24 285
14419.38 291
14420.51 289
14421.65 262
14422.78 275
14423.92 240
14425.05 217
14426.19 269
14427.32 311
14428.46 262
14429.59 270
14430.73 296
14431.86 282
14433.00 276
14434.13 253
14435.27 226
14436.40 247
14437.54 260
14438.67 229
14439.81 283
14440.95 282
14442.08 283
14443.22 290
14444.35 257
14445.49 245
14446.62 289
14447.76 279
14448.90 269
14450.03 249
14451.17 255
14452.30 238
14453.44 273
14454.58 264
14455.71 273
14456.85 273
14457.98 263
14459.12 272
14460.26 275
14461.39 240
14462.53 251
14463.67 244
14464.80 223
14465.94 264
14467.07 281
14468.21 276
14469.35 238
14470.48 247
14471.62 267
14472.76 251
14473.90 273
14475.03 268
14476.17 271
14477.31 250
14478.44 284
14479.58 292
14480.72 287
14481.85 297
14482.99 281
14484.13 251
14485.27 267
14486.40 280
14487.54 285
14488.68 253
14489.82 243
14490.95 232
14492.09 253
14493.23 253
14494.37 299
14495.50 304
14496.64 223
14497.78 265
14498.92 236
14500.05 242
14501.19 225
14502.33 240
14503.47 285
14504.61 277
14505.74 237
14506.88 257
14508.02 228
14509.16 236
14510.30 263
14511.44 264
14512.57 241
14513.71 221
14514.85 269
14515.99 241
14517.13 240
14518.27 230
14519.41 239
14520.54 249
14521.68 236
14522.82 255
14523.96 259
14525.10 272
14526.24 253
14527.38 253
14528.52 272
14529.65 250
14530.79 271
14531.93 261
14533.07 235
14534.21 228
14535.35 216
14536.49 265
14537.63 254
14538.77 254
14539.91 235
14541.05 225
14542.19 217
14543.33 219
14544.47 227
14545.61 226
14546.75 253
14547.89 256
14549.02 248
14550.16 282
14551.30 280
14552.44 264
14553.58 232
14554.72 250
14555.86 243
14557.00 239
14558.14 224
14559.29 252
14560.43 240
14561.57 217
14562.71 213
14563.85 206
14564.99 215
14566.13 225
14567.27 225
14568.41 256
14569.55 235
14570.69 261
14571.83 269
14572.97 260
14574.11 252
14575.25 247
14576.39 261
14577.53 263
14578.68 245
14579.82 232
14580.96 257
14582.10 274
14583.24 225
14584.38 204
14585.52 222
14586.66 239
14587.80 257
14588.95 246
14590.09 225
14591.23 253
14592.37 222
14593.51 241
14594.65 256
14595.79 237
14596.94 250
14598.08 245
14599.22 228
14600.36 217
14601.50 290
14602.65 292
14603.79 270
14604.93 244
14606.07 230
14607.21 250
14608.36 259
14609.50 284
14610.64 250
14611.78 268
14612.92 260
14614.07 280
14615.21 278
14616.35 264
14617.49 278
14618.64 258
14619.78 254
14620.92 254
14622.06 256
14623.21 289
14624.35 281
14625.49 260
14626.64 230
14627.78 285
14628.92 279
14630.06 281
14631.21 276
14632.35 271
14633.49 272
14634.64 284
14635.78 289
14636.92 308
14638.07 271
14639.21 250
14640.35 292
14641.50 264
14642.64 291
14643.78 289
14644.93 263
14646.07 287
14647.21 280
14648.36 282
14649.50 262
14650.65 268
14651.79 267
14652.93 243
14654.08 267
14655.22 253
14656.37 227
14657.51 272
14658.65 290
14659.80 227
14660.94 227
14662.09 238
14663.23 262
14664.37 267
14665.52 259
14666.66 287
14667.81 259
14668.95 288
14670.10 263
14671.24 250
14672.39 230
14673.53 237
14674.68 263
14675.82 285
14676.97 267
14678.11 246
14679.25 235
14680.40 242
14681.54 252
14682.69 252
14683.83 221
14684.98 240
14686.13 246
14687.27 256
14688.42 266
14689.56 266
14690.71 235
14691.85 232
14693.00 230
14694.14 232
14695.29 238
14696.43 245
14697.58 215
14698.72 185
14699.87 203
14701.02 242
14702.16 215
14703.31 259
14704.45 237
14705.60 227
14706.75 249
14707.89 262
14709.04 215
14710.18 214
14711.33 270
14712.48 206
14713.62 214
14714.77 230
14715.92 199
14717.06 222
14718.21 247
14719.35 248
14720.50 241
14721.65 241
14722.79 228
14723.94 250
14725.09 214
14726.23 231
14727.38 243
14728.53 213
14729.67 251
14730.82 251
14731.97 245
14733.12 205
14734.26 217
14735.41 267
14736.56 212
14737.70 217
14738.85 216
14740.00 221
14741.15 243
14742.29 223
14743.44 201
14744.59 210
14745.74 207
14746.88 201
14748.03 214
14749.18 238
14750.33 229
14751.47 211
14752.62 227
14753.77 193
14754.92 200
14756.07 208
14757.21 284
14758.36 208
14759.51 235
14760.66 234
14761.81 261
14762.95 264
14764.10 212
14765.25 229
14766.40 244
14767.55 237
14768.70 220
14769.84 213
14770.99 212
14772.14 209
14773.29 213
14774.44 252
14775.59 214
14776.74 206
14777.88 222
14779.03 216
14780.18 231
14781.33 218
14782.48 228
14783.63 239
14784.78 222
14785.93 213
14787.08 201
14788.22 202
14789.37 208
14790.52 174
14791.67 220
14792.82 176
14793.97 201
14795.12 230
14796.27 211
14797.42 240
14798.57 248
14799.72 200
14800.87 209
14802.02 197
14803.17 227
14804.32 221
14805.47 184
14806.62 198
14807.77 201
14808.92 226
14810.07 244
14811.22 203
14812.37 197
14813.52 206
14814.67 197
14815.82 211
14816.97 183
14818.12 206
14819.27 191
14820.42 221
14821.57 225
14822.72 195
14823.87 189
14825.02 231
14826.17 223
14827.32 207
14828.47 207
14829.62 189
14830.78 220
14831.93 207
14833.08 216
14834.23 188
14835.38 221
14836.53 235
14837.68 212
14838.83 223
14839.98 187
14841.13 206
14842.29 227
14843.44 252
14844.59 217
14845.74 179
14846.89 217
14848.04 213
14849.19 193
14850.35 188
14851.50 193
14852.65 206
14853.80 218
14854.95 212
14856.10 226
14857.26 203
14858.41 217
14859.56 200
14860.71 213
14861.86 207
14863.02 198
14864.17 220
14865.32 201
14866.47 196
14867.63 198
14868.78 235
14869.93 208
14871.08 208
14872.23 180
14873.39 230
14874.54 213
14875.69 216
14876.84 226
14878.00 242
14879.15 216
14880.30 238
14881.46 224
14882.61 187
14883.76 190
14884.91 202
14886.07 258
14887.22 231
14888.37 209
14889.53 209
14890.68 226
14891.83 209
14892.99 208
14894.14 200
14895.29 224
14896.45 224
14897.60 232
14898.75 204
14899.91 219
14901.06 233
14902.21 219
14903.37 249
14904.52 237
14905.67 239
14906.83 228
14907.98 199
14909.14 211
14910.29 186
14911.44 196
14912.60 216
14913.75 240
14914.91 235
14916.06 201
14917.21 201
14918.37 196
14919.52 217
14920.68 230
14921.83 196
14922.99 232
14924.14 219
14925.30 197
14926.45 193
14927.60 225
14928.76 266
14929.91 206
14931.07 203
14932.22 204
14933.38 214
14934.53 200
14935.69 224
14936.84 233
14938.00 227
14939.15 239
14940.31 221
14941.46 179
14942.62 210
14943.77 249
14944.93 211
14946.08 201
14947.24 197
14948.39 174
14949.55 208
14950.71 184
14951.86 198
14953.02 225
14954.17 252
14955.33 202
14956.48 203
14957.64 194
14958.80 209
14959.95 239
14961.11 238
14962.26 256
14963.42 191
14964.57 190
14965.73 229
14966.89 197
14968.04 196
14969.20 209
14970.36 193
14971.51 207
14972.67 219
14973.82 204
14974.98 192
14976.14 214
14977.29 235
14978.45 197
14979.61 203
14980.76 199
14981.92 196
14983.08 201
14984.23 189
14985.39 190
14986.55 221
14987.70 181
14988.86 187
14990.02 170
14991.18 218
14992.33 239
14993.49 238
14994.65 240
14995.80 207
14996.96 220
14998.12 220
14999.28 205
15000.43 224
15001.59 224
15002.75 190
15003.91 227
15005.06 214
15006.22 205
15007.38 188
15008.54 179
15009.69 200
15010.85 208
15012.01 199
15013.17 196
15014.33 226
15015.48 220
15016.64 188
15017.80 197
15018.96 223
15020.12 214
15021.27 179
15022.43 177
15023.59 211
15024.75 210
15025.91 176
15027.07 236
15028.23 220
15029.38 201
15030.54 205
15031.70 201
15032.86 220
15034.02 242
15035.18 181
15036.34 198
15037.49 208
15038.65 202
15039.81 221
15040.97 217
15042.13 183
15043.29 194
15044.45 221
15045.61 200
15046.77 171
15047.93 179
15049.09 196
15050.24 236
15051.40 232
15052.56 208
15053.72 208
15054.88 210
15056.04 219
15057.20 210
15058.36 197
15059.52 207
15060.68 194
15061.84 221
15063.00 234
15064.16 192
15065.32 190
15066.48 166
15067.64 178
15068.80 219
15069.96 208
15071.12 207
15072.28 204
15073.44 204
15074.60 220
15075.76 250
15076.92 224
15078.08 207
15079.24 210
15080.40 218
15081.56 190
15082.72 205
15083.89 193
15085.05 237
15086.21 247
15087.37 208
15088.53 223
15089.69 209
15090.85 197
15092.01 190
15093.17 206
15094.33 198
15095.49 218
15096.66 198
15097.82 194
15098.98 183
15100.14 218
15101.30 209
15102.46 209
15103.62 209
15104.78 206
15105.95 226
15107.11 198
15108.27 223
15109.43 211
15110.59 202
15111.75 195
15112.92 209
15114.08 203
15115.24 180
15116.40 205
15117.56 216
15118.73 203
15119.89 210
15121.05 217
15122.21 220
15123.37 237
15124.54 198
15125.70 207
15126.86 182
15128.02 216
15129.19 244
15130.35 201
15131.51 189
15132.67 170
15133.84 188
15135.00 184
15136.16 217
15137.32 194
15138.49 240
15139.65 203
15140.81 198
15141.97 188
15143.14 205
15144.30 210
15145.46 207
15146.63 193
15147.79 193
15148.95 207
15150.12 189
15151.28 195
15152.44 203
15153.61 210
15154.77 209
15155.93 214
15157.10 208
15158.26 210
15159.42 206
15160.59 210
15161.75 213
15162.91 202
15164.08 189
15165.24 205
15166.41 240
15167.57 226
15168.73 195
15169.90 186
15171.06 230
15172.23 215
15173.39 247
15174.55 221
15175.72 210
15176.88 208
15178.05 200
15179.21 167
15180.38 209
15181.54 215
15182.70 174
15183.87 209
15185.03 223
15186.20 215
15187.36 197
15188.53 190
15189.69 206
15190.86 216
15192.02 197
15193.19 217
15194.35 195
15195.52 184
15196.68 232
15197.85 193
15199.01 193
15200.18 203
15201.34 174
15202.51 225
15203.67 196
15204.84 201
15206.00 206
15207.17 248
15208.33 207
15209.50 247
15210.66 214
15211.83 217
15213.00 214
15214.16 201
15215.33 242
15216.49 217
15217.66 224
15218.82 234
15219.99 186
15221.16 167
15222.32 229
15223.49 212
15224.65 203
15225.82 208
15226.99 229
15228.15 239
15229.32 234
15230.49 243
15231.65 254
15232.82 223
15233.98 231
15235.15 254
15236.32 241
15237.48 220
15238.65 214
15239.82 205
15240.98 230
15242.15 228
15243.32 200
15244.48 181
15245.65 206
15246.82 197
15247.98 173
15249.15 181
15250.32 217
15251.49 226
15252.65 233
15253.82 241
15254.99 240
15256.16 226
15257.32 226
15258.49 211
15259.66 197
15260.82 205
15261.99 184
15263.16 207
15264.33 217
15265.49 198
15266.66 200
15267.83 202
15269.00 219
15270.17 233
15271.33 219
15272.50 212
15273.67 199
15274.84 233
15276.01 237
15277.17 218
15278.34 213
15279.51 192
15280.68 195
15281.85 213
15283.01 207
15284.18 201
15285.35 195
15286.52 173
15287.69 192
15288.86 206
15290.03 211
15291.19 233
15292.36 207
15293.53 224
15294.70 199
15295.87 210
15297.04 215
15298.21 232
15299.38 199
15300.54 256
15301.71 231
15302.88 225
15304.05 213
15305.22 213
15306.39 202
15307.56 206
15308.73 205
15309.90 225
15311.07 204
15312.24 220
15313.41 252
15314.58 208
15315.75 198
15316.92 231
15318.09 217
15319.25 191
15320.42 201
15321.59 181
15322.76 219
15323.93 168
15325.10 188
15326.27 212
15327.44 210
15328.61 180
15329.78 230
15330.95 235
15332.12 195
15333.29 229
15334.46 177
15335.64 185
15336.81 212
15337.98 204
15339.15 207
15340.32 234
15341.49 200
15342.66 184
15343.83 186
15345.00 203
15346.17 196
15347.34 235
15348.51 214
15349.68 225
15350.85 234
15352.02 203
15353.20 236
15354.37 178
15355.54 179
15356.71 163
15357.88 203
15359.05 220
15360.22 185
15361.39 207
15362.57 215
15363.74 223
15364.91 222
15366.08 201
15367.25 203
15368.42 227
15369.59 238
15370.77 228
15371.94 211
15373.11 186
15374.28 189
15375.45 194
15376.63 222
15377.80 231
15378.97 201
15380.14 230
15381.31 182
15382.49 219
15383.66 170
15384.83 180
15386.00 178
15387.17 199
15388.35 184
15389.52 206
15390.69 174
15391.86 233
15393.04 206
15394.21 193
15395.38 201
15396.55 208
15397.73 204
15398.90 181
15400.07 222
15401.25 204
15402.42 198
15403.59 194
15404.76 210
15405.94 213
15407.11 228
15408.28 238
15409.46 213
15410.63 199
15411.80 191
15412.98 217
15414.15 218
15415.32 202
15416.50 206
15417.67 220
15418.84 230
15420.02 201
15421.19 199
15422.36 227
15423.54 198
15424.71 200
15425.89 192
15427.06 223
15428.23 222
15429.41 216
15430.58 219
15431.76 220
15432.93 229
15434.10 189
15435.28 187
15436.45 192
15437.63 221
15438.80 209
15439.97 191
15441.15 222
15442.32 217
15443.50 195
15444.67 194
15445.85 176
15447.02 153
15448.20 140
15449.37 174
15450.55 175
15451.72 198
15452.89 206
15454.07 222
15455.24 177
15456.42 180
15457.59 161
15458.77 175
15459.94 191
15461.12 177
15462.30 229
15463.47 218
15464.65 166
15465.82 212
15467.00 205
15468.17 159
15469.35 187
15470.52 219
15471.70 200
15472.87 220
15474.05 193
15475.22 164
15476.40 187
15477.58 199
15478.75 207
15479.93 187
15481.10 197
15482.28 225
15483.46 215
15484.63 196
15485.81 193
15486.98 164
15488.16 202
15489.34 207
15490.51 205
15491.69 211
15492.87 190
15494.04 205
15495.22 198
15496.39 157
15497.57 186
15498.75 203
15499.92 181
15501.10 169
15502.28 203
15503.45 194
15504.63 198
15505.81 205
15506.98 191
15508.16 213
15509.34 203
15510.52 231
15511.69 180
15512.87 207
15514.05 193
15515.22 210
15516.40 186
15517.58 197
15518.76 216
15519.93 198
15521.11 196
15522.29 201
15523.47 183
15524.64 204
15525.82 201
15527.00 181
15528.18 209
15529.35 207
15530.53 188
15531.71 175
15532.89 167
15534.07 178
15535.24 209
15536.42 212
15537.60 187
15538.78 176
15539.96 203
15541.13 181
15542.31 190
15543.49 179
15544.67 194
15545.85 199
15547.03 187
15548.20 197
15549.38 206
15550.56 200
15551.74 190
15552.92 206
15554.10 192
15555.28 210
15556.45 230
15557.63 208
15558.81 189
15559.99 177
15561.17 194
15562.35 195
15563.53 225
15564.71 220
15565.89 193
15567.07 202
15568.24 189
15569.42 190
15570.60 221
15571.78 184
15572.96 181
15574.14 199
15575.32 211
15576.50 185
15577.68 211
15578.86 215
15580.04 205
15581.22 210
15582.40 212
15583.58 182
15584.76 218
15585.94 219
15587.12 193
15588.30 212
15589.48 197
15590.66 216
15591.84 211
15593.02 174
15594.20 198
15595.38 207
15596.56 229
15597.74 212
15598.92 210
15600.10 239
15601.28 205
15602.46 219
15603.64 187
15604.82 162
15606.00 188
15607.18 210
15608.36 203
15609.55 243
15610.73 222
15611.91 222
15613.09 204
15614.27 232
15615.45 232
15616.63 218
15617.81 219
15618.99 212
15620.17 207
15621.36 228
15622.54 224
15623.72 210
15624.90 261
15626.08 235
15627.26 207
15628.44 192
15629.63 190
15630.81 243
15631.99 205
15633.17 206
15634.35 245
15635.53 244
15636.72 228
15637.90 220
15639.08 198
15640.26 196
15641.44 242
15642.63 245
15643.81 224
15644.99 202
15646.17 216
15647.35 243
15648.54 231
15649.72 198
15650.90 227
15652.08 226
15653.27 284
15654.45 204
15655.63 232
15656.81 235
15658.00 254
15659.18 287
15660.36 247
15661.54 241
15662.73 250
15663.91 256
15665.09 260
15666.28 250
15667.46 266
15668.64 242
15669.82 251
15671.01 258
15672.19 263
15673.37 217
15674.56 259
15675.74 206
15676.92 206
15678.11 222
15679.29 214
15680.47 213
15681.66 239
15682.84 251
15684.03 236
15685.21 223
15686.39 237
15687.58 215
15688.76 238
15689.94 221
15691.13 209
15692.31 232
15693.50 232
15694.68 258
15695.86 243
15697.05 220
15698.23 228
15699.42 259
15700.60 241
15701.78 202
15702.97 219
15704.15 235
15705.34 206
15706.52 203
15707.71 239
15708.89 250
15710.08 244
15711.26 235
15712.45 231
15713.63 183
15714.81 215
15716.00 214
15717.18 196
15718.37 204
15719.55 226
15720.74 247
15721.92 235
15723.11 221
15724.29 233
15725.48 256
15726.66 253
15727.85 271
15729.04 232
15730.22 228
15731.41 229
15732.59 205
15733.78 222
15734.96 214
15736.15 241
15737.33 263
15738.52 244
15739.71 236
15740.89 226
15742.08 272
15743.26 243
15744.45 239
15745.63 281
15746.82 261
15748.01 274
15749.19 238
15750.38 275
15751.56 257
15752.75 240
15753.94 258
15755.12 281
15756.31 281
15757.50 279
15758.68 281
15759.87 290
15761.06 276
15762.24 285
15763.43 288
15764.62 312
15765.80 308
15766.99 272
15768.18 275
15769.36 244
15770.55 242
15771.74 267
15772.92 244
15774.11 214
15775.30 234
15776.48 241
15777.67 226
15778.86 224
15780.05 239
15781.23 242
15782.42 242
15783.61 249
15784.80 254
15785.98 255
15787.17 238
15788.36 256
15789.55 274
15790.73 237
15791.92 208
15793.11 236
15794.30 237
15795.48 249
15796.67 221
15797.86 249
15799.05 250
15800.24 225
15801.42 245
15802.61 225
15803.80 203
15804.99 240
15806.18 233
15807.37 261
15808.55 229
15809.74 215
15810.93 230
15812.12 203
15813.31 277
15814.50 280
15815.68 239
15816.87 226
15818.06 235
15819.25 199
15820.44 192
15821.63 215
15822.82 246
15824.01 223
15825.19 213
15826.38 195
15827.57 192
15828.76 221
15829.95 192
15831.14 214
15832.33 176
15833.52 204
15834.71 222
15835.90 199
15837.09 188
15838.28 193
15839.47 223
15840.66 199
15841.84 214
15843.03 184
15844.22 187
15845.41 209
15846.60 230
15847.79 207
15848.98 202
15850.17 209
15851.36 211
15852.55 190
15853.74 170
15854.93 208
15856.12 192
15857.31 194
15858.50 192
15859.69 202
15860.88 196
15862.07 216
15863.26 229
15864.46 212
15865.65 171
15866.84 201
15868.03 228
15869.22 215
15870.41 201
15871.60 193
15872.79 210
15873.98 229
15875.17 237
15876.36 197
15877.55 198
15878.74 222
15879.94 192
15881.13 217
15882.32 215
15883.51 244
15884.70 203
15885.89 193
15887.08 196
15888.27 213
15889.46 193
15890.66 189
15891.85 184
15893.04 220
15894.23 229
15895.42 203
15896.61 191
15897.81 201
15899.00 202
15900.19 233
15901.38 197
15902.57 234
15903.76 221
15904.96 225
15906.15 210
15907.34 207
15908.53 223
15909.72 231
15910.92 227
15912.11 245
15913.30 226
15914.49 204
15915.69 210
15916.88 203
15918.07 232
15919.26 187
15920.46 238
15921.65 209
15922.84 194
15924.03 206
15925.23 201
15926.42 213
15927.61 201
15928.81 216
15930.00 184
15931.19 217
15932.38 212
15933.58 208
15934.77 224
15935.96 211
15937.16 242
15938.35 258
15939.54 227
15940.74 206
15941.93 234
15943.12 232
15944.32 215
15945.51 256
15946.70 235
15947.90 221
15949.09 225
15950.28 237
15951.48 207
15952.67 187
15953.87 205
15955.06 218
15956.25 205
15957.45 203
15958.64 220
15959.84 219
15961.03 204
15962.22 191
15963.42 197
15964.61 224
15965.81 190
15967.00 186
15968.19 185
15969.39 167
15970.58 185
15971.78 240
15972.97 208
15974.17 193
15975.36 189
15976.56 173
15977.75 193
15978.95 214
15980.14 188
15981.34 214
15982.53 201
15983.72 193
15984.92 185
15986.11 173
15987.31 173
15988.50 146
15989.70 185
15990.90 199
15992.09 201
15993.29 199
15994.48 200
15995.68 201
15996.87 196
15998.07 149
15999.26 168
16000.46 196
16001.65 166
16002.85 193
16004.05 197
16005.24 188
16006.44 180
16007.63 188
16008.83 176
16010.02 173
16011.22 162
16012.42 175
16013.61 187
16014.81 200
16016.00 201
16017.20 201
16018.40 172
16019.59 184
16020.79 167
16021.99 194
16023.18 182
16024.38 190
16025.58 184
16026.77 179
16027.97 179
16029.16 163
16030.36 171
16031.56 154
16032.76 185
16033.95 185
16035.15 209
16036.35 191
16037.54 157
16038.74 150
16039.94 196
16041.13 196
16042.33 190
16043.53 168
16044.73 184
16045.92 189
16047.12 220
16048.32 197
16049.51 174
16050.71 187
16051.91 161
16053.11 151
16054.30 179
16055.50 152
16056.70 184
16057.90 185
16059.10 174
16060.29 215
16061.49 219
16062.69 184
16063.89 209
16065.08 169
16066.28 195
16067.48 203
16068.68 169
16069.88 161
16071.07 169
16072.27 195
16073.47 183
16074.67 198
16075.87 182
16077.07 177
16078.26 159
16079.46 188
16080.66 195
16081.86 187
16083.06 224
16084.26 183
16085.46 148
16086.66 193
16087.85 181
16089.05 190
16090.25 185
16091.45 161
16092.65 149
16093.85 157
16095.05 180
16096.25 189
16097.45 158
16098.65 149
16099.84 155
16101.04 173
16102.24 161
16103.44 182
16104.64 189
16105.84 212
16107.04 168
16108.24 162
16109.44 177
16110.64 198
16111.84 169
16113.04 172
16114.24 153
16115.44 164
16116.64 159
16117.84 167
16119.04 167
16120.24 173
16121.44 171
16122.64 194
16123.84 174
16125.04 170
16126.24 171
16127.44 175
16128.64 207
16129.84 186
16131.04 181
16132.24 179
16133.44 175
16134.64 171
16135.84 166
16137.04 129
16138.25 177
16139.45 179
16140.65 199
16141.85 198
16143.05 200
16144.25 194
16145.45 165
16146.65 177
16147.85 187
16149.05 175
16150.25 180
16151.46 198
16152.66 162
16153.86 158
16155.06 163
16156.26 167
16157.46 164
16158.66 140
16159.87 153
16161.07 156
16162.27 176
16163.47 199
16164.67 176
16165.87 203
16167.08 184
16168.28 153
16169.48 143
16170.68 173
16171.88 178
16173.09 170
16174.29 160
16175.49 166
16176.69 206
16177.89 206
16179.10 166
16180.30 159
16181.50 180
16182.70 206
16183.91 183
16185.11 175
16186.31 163
16187.51 167
16188.72 176
16189.92 181
16191.12 152
16192.32 174
16193.53 173
16194.73 161
16195.93 192
16197.13 199
16198.34 171
16199.54 154
16200.74 134
16201.95 163
16203.15 196
16204.35 158
16205.56 157
16206.76 189
16207.96 167
16209.17 151
16210.37 154
16211.57 180
16212.78 157
16213.98 154
16215.18 179
16216.39 174
16217.59 174
16218.79 211
16220.00 186
16221.20 154
16222.41 146
16223.61 172
16224.81 170
16226.02 189
16227.22 177
16228.43 163
16229.63 210
16230.83 184
16232.04 155
16233.24 161
16234.45 199
16235.65 167
16236.86 198
16238.06 164
16239.26 156
16240.47 180
16241.67 198
16242.88 150
16244.08 174
16245.29 176
16246.49 189
16247.70 201
16248.90 180
16250.11 195
16251.31 196
16252.52 193
16253.72 183
16254.93 181
16256.13 198
16257.34 182
16258.54 183
16259.75 204
16260.95 177
16262.16 176
16263.36 170
16264.57 224
16265.77 168
16266.98 182
16268.19 207
16269.39 201
16270.60 203
16271.80 174
16273.01 196
16274.21 191
16275.42 184
16276.63 180
16277.83 193
16279.04 199
16280.24 171
16281.45 215
16282.66 198
16283.86 175
16285.07 164
16286.27 230
16287.48 193
16288.69 185
16289.89 163
16291.10 171
16292.31 191
16293.51 174
16294.72 183
16295.93 176
16297.13 155
16298.34 197
16299.55 224
16300.75 201
16301.96 182
16303.17 171
16304.37 176
16305.58 164
16306.79 175
16307.99 198
16309.20 193
16310.41 193
16311.62 198
16312.82 183
16314.03 189
16315.24 209
16316.44 180
16317.65 219
16318.86 175
16320.07 184
16321.27 163
16322.48 160
16323.69 183
16324.90 178
16326.10 207
16327.31 221
16328.52 181
16329.73 178
16330.94 219
16332.14 220
16333.35 188
16334.56 165
16335.77 176
16336.98 196
16338.18 199
16339.39 193
16340.60 170
16341.81 169
16343.02 193
16344.23 182
16345.43 199
16346.64 177
16347.85 170
16349.06 159
16350.27 168
16351.48 165
16352.69 188
16353.89 218
16355.10 199
16356.31 173
16357.52 186
16358.73 132
16359.94 127
16361.15 130
16362.36 168
16363.57 169
16364.77 166
16365.98 192
16367.19 170
16368.40 180
16369.61 182
16370.82 175
16372.03 166
16373.24 187
16374.45 205
16375.66 160
16376.87 190
16378.08 182
16379.29 181
16380.50 178
16381.71 196
16382.92 160
16384.13 182
16385.34 185
16386.55 155
16387.76 193
16388.97 185
16390.18 188
16391.39 179
16392.60 161
16393.81 156
16395.02 147
16396.23 178
16397.44 184
16398.65 191
16399.86 149
16401.07 172
16402.28 185
16403.49 154
16404.70 179
16405.91 171
16407.12 162
16408.33 160
16409.54 157
16410.76 202
16411.97 164
16413.18 166
16414.39 168
16415.60 186
16416.81 154
16418.02 152
16419.23 149
16420.44 148
16421.66 151
16422.87 168
16424.08 147
16425.29 157
16426.50 178
16427.71 168
16428.92 176
16430.14 202
16431.35 169
16432.56 185
16433.77 172
16434.98 155
16436.19 137
16437.41 169
16438.62 179
16439.83 169
16441.04 170
16442.25 161
16443.47 159
16444.68 142
16445.89 193
16447.10 193
16448.31 151
16449.53 172
16450.74 159
16451.95 165
16453.16 170
16454.38 167
16455.59 158
16456.80 152
16458.01 162
16459.23 167
16460.44 137
16461.65 178
16462.86 134
16464.08 132
16465.29 155
16466.50 154
16467.72 171
16468.93 164
16470.14 169
16471.35 180
16472.57 131
16473.78 134
16474.99 154
16476.21 164
16477.42 149
16478.63 165
16479.85 171
16481.06 190
16482.27 166
16483.49 172
16484.70 166
16485.92 172
16487.13 158
16488.34 168
16489.56 155
16490.77 154
16491.98 167
16493.20 163
16494.41 167
16495.63 166
16496.84 175
16498.05 159
16499.27 140
16500.48 155
16501.70 149
16502.91 145
16504.13 130
16505.34 136
16506.55 140
16507.77 136
16508.98 153
16510.20 179
16511.41 165
16512.63 162
16513.84 153
16515.06 179
16516.27 157
16517.49 152
16518.70 138
16519.92 146
16521.13 159
16522.35 140
16523.56 143
16524.78 174
16525.99 151
16527.21 146
16528.42 156
16529.64 187
16530.85 171
16532.07 158
16533.28 158
16534.50 156
16535.71 188
16536.93 149
16538.14 113
16539.36 124
16540.58 160
16541.79 150
16543.01 138
16544.22 139
16545.44 145
16546.65 167
16547.87 181
16549.09 131
16550.30 127
16551.52 141
16552.73 169
16553.95 135
16555.17 145
16556.38 151
16557.60 175
16558.82 193
16560.03 162
16561.25 139
16562.46 140
16563.68 145
16564.90 156
16566.11 161
16567.33 145
16568.55 189
16569.76 187
16570.98 171
16572.20 139
16573.41 159
16574.63 181
16575.85 141
16577.07 166
16578.28 176
16579.50 170
16580.72 152
16581.93 162
16583.15 166
16584.37 160
16585.59 171
16586.80 191
16588.02 167
16589.24 177
16590.46 157
16591.67 143
16592.89 149
16594.11 140
16595.33 169
16596.54 184
16597.76 153
16598.98 147
16600.20 148
16601.41 145
16602.63 134
16603.85 169
16605.07 156
16606.29 165
16607.50 182
16608.72 184
16609.94 176
16611.16 141
16612.38 141
16613.60 128
16614.81 167
16616.03 161
16617.25 141
16618.47 146
16619.69 152
16620.91 167
16622.13 146
16623.34 154
16624.56 177
16625.78 146
16627.00 167
16628.22 149
16629.44 146
16630.66 182
16631.88 167
16633.10 169
16634.31 141
16635.53 161
16636.75 144
16637.97 184
16639.19 169
16640.41 168
16641.63 142
16642.85 166
16644.07 170
16645.29 149
16646.51 153
16647.73 171
16648.95 161
16650.17 181
16651.39 161
16652.61 140
16653.83 159
16655.05 170
16656.27 170
16657.49 143
16658.71 134
16659.93 141
16661.15 174
16662.37 136
16663.59 104
16664.81 127
16666.03 131
16667.25 161
16668.47 175
16669.69 143
16670.91 149
16672.13 165
16673.35 149
16674.57 128
16675.79 141
16677.01 164
16678.23 193
16679.45 160
16680.67 142
16681.89 153
16683.12 135
16684.34 150
16685.56 155
16686.78 155
16688.00 151
16689.22 158
16690.44 147
16691.66 190
16692.88 160
16694.11 135
16695.33 132
16696.55 133
16697.77 167
16698.99 142
16700.21 167
16701.43 157
16702.66 167
16703.88 137
16705.10 134
16706.32 165
16707.54 150
16708.77 129
16709.99 140
16711.21 172
16712.43 191
16713.65 160
16714.87 146
16716.10 139
16717.32 177
16718.54 166
16719.76 168
16720.99 132
16722.21 137
16723.43 139
16724.65 132
16725.88 124
16727.10 146
16728.32 151
16729.54 165
16730.77 148
16731.99 138
16733.21 148
16734.43 146
16735.66 167
16736.88 166
16738.10 168
16739.33 165
16740.55 145
16741.77 118
16742.99 115
16744.22 143
16745.44 122
16746.66 138
16747.89 162
16749.11 153
16750.33 154
16751.56 168
16752.78 164
16754.00 153
16755.23 145
16756.45 147
16757.68 158
16758.90 149
16760.12 148
16761.35 152
16762.57 132
16763.79 143
16765.02 146
16766.24 146
16767.47 141
16768.69 123
16769.91 139
16771.14 134
16772.36 156
16773.59 179
16774.81 140
16776.04 120
16777.26 147
16778.48 145
16779.71 131
16780.93 160
16782.16 147
16783.38 130
16784.61 139
16785.83 161
16787.06 147
16788.28 130
16789.51 136
16790.73 156
16791.96 155
16793.18 166
16794.41 159
16795.63 145
16796.86 135
16798.08 179
16799.31 169
16800.53 151
16801.76 143
16802.98 119
16804.21 132
16805.43 122
16806.66 145
16807.88 141
16809.11 179
16810.33 156
16811.56 167
16812.79 129
16814.01 139
16815.24 148
16816.46 127
16817.69 146
16818.91 145
16820.14 135
16821.37 139
16822.59 150
16823.82 152
16825.04 144
16826.27 124
16827.50 118
16828.72 156
16829.95 152
16831.18 163
16832.40 155
16833.63 153
16834.86 143
16836.08 158
16837.31 122
16838.53 136
16839.76 152
16840.99 165
16842.21 164
16843.44 151
16844.67 127
16845.90 147
16847.12 139
16848.35 169
16849.58 177
16850.80 176
16852.03 132
16853.26 164
16854.48 145
16855.71 143
16856.94 146
16858.17 145
16859.39 170
16860.62 170
16861.85 166
16863.08 155
16864.30 172
16865.53 186
16866.76 203
16867.99 155
16869.21 166
16870.44 176
16871.67 186
16872.90 160
16874.13 152
16875.35 118
16876.58 135
16877.81 152
16879.04 176
16880.27 171
16881.49 195
16882.72 163
16883.95 150
16885.18 199
16886.41 160
16887.64 152
16888.86 161
16890.09 150
16891.32 128
16892.55 135
16893.78 134
16895.01 148
16896.24 156
16897.46 153
16898.69 157
16899.92 185
16901.15 167
16902.38 158
16903.61 167
16904.84 177
16906.07 151
16907.30 165
16908.53 171
16909.75 149
16910.98 158
16912.21 139
16913.44 144
16914.67 176
16915.90 156
16917.13 132
16918.36 141
16919.59 155
16920.82 153
16922.05 163
16923.28 136
16924.51 137
16925.74 177
16926.97 160
16928.20 153
16929.43 166
16930.66 162
16931.89 143
16933.12 150
16934.35 155
16935.58 139
16936.81 131
16938.04 133
16939.27 173
16940.50 159
16941.73 130
16942.96 147
16944.19 184
16945.42 139
16946.65 139
16947.88 152
16949.11 161
16950.34 154
16951.57 163
16952.80 136
16954.04 133
16955.27 174
16956.50 196
16957.73 132
16958.96 130
16960.19 147
16961.42 153
16962.65 112
16963.88 140
16965.11 140
16966.35 154
16967.58 173
16968.81 173
16970.04 131
16971.27 143
16972.50 137
16973.73 131
16974.97 155
16976.20 143
16977.43 155
16978.66 161
16979.89 140
16981.12 155
16982.36 152
16983.59 129
16984.82 150
16986.05 156
16987.28 146
16988.52 127
16989.75 133
16990.98 133
16992.21 150
16993.45 136
16994.68 159
16995.91 161
16997.14 141
16998.37 145
16999.61 145
17000.84 184
17002.07 149
17003.31 132
17004.54 135
17005.77 172
17007.00 151
17008.24 147
17009.47 155
17010.70 129
17011.93 163
17013.17 145
17014.40 146
17015.63 148
17016.87 140
17018.10 166
17019.33 146
17020.57 139
17021.80 150
17023.03 114
17024.27 150
17025.50 137
17026.73 121
17027.97 127
17029.20 130
17030.43 160
17031.67 169
17032.90 156
17034.14 157
17035.37 126
17036.60 121
17037.84 143
17039.07 145
17040.30 163
17041.54 125
17042.77 141
17044.01 139
17045.24 127
17046.47 134
17047.71 173
17048.94 129
17050.18 126
17051.41 145
17052.65 136
17053.88 143
17055.12 135
17056.35 143
17057.58 140
17058.82 139
17060.05 122
17061.29 154
17062.52 151
17063.76 143
17064.99 158
17066.23 116
17067.46 112
17068.70 115
17069.93 119
17071.17 139
17072.40 134
17073.64 144
17074.87 125
17076.11 144
17077.34 123
17078.58 136
17079.81 144
17081.05 118
17082.29 127
17083.52 115
17084.76 126
17085.99 152
17087.23 138
17088.46 139
17089.70 162
17090.94 139
17092.17 137
17093.41 134
17094.64 135
17095.88 135
17097.12 105
17098.35 129
17099.59 126
17100.82 128
17102.06 134
17103.30 147
17104.53 136
17105.77 143
17107.00 126
17108.24 155
17109.48 147
17110.71 103
17111.95 117
17113.19 135
17114.42 118
17115.66 130
17116.90 158
17118.13 129
17119.37 133
17120.61 142
17121.85 145
17123.08 140
17124.32 145
17125.56 134
17126.79 133
17128.03 150
17129.27 160
17130.50 147
17131.74 137
17132.98 112
17134.22 134
17135.45 172
17136.69 158
17137.93 144
17139.17 143
17140.40 128
17141.64 123
17142.88 117
17144.12 142
17145.36 154
17146.59 151
17147.83 114
17149.07 141
17150.31 160
17151.54 118
17152.78 137
17154.02 129
17155.26 140
17156.50 124
17157.74 149
17158.97 144
17160.21 119
17161.45 143
17162.69 154
17163.93 107
17165.17 92
17166.40 122
17167.64 144
17168.88 159
17170.12 130
17171.36 112
17172.60 142
17173.84 165
17175.08 126
17176.31 110
17177.55 118
17178.79 125
17180.03 171
17181.27 139
17182.51 149
17183.75 131
17184.99 116
17186.23 133
17187.47 119
17188.71 103
17189.94 132
17191.18 108
17192.42 159
17193.66 131
17194.90 126
17196.14 124
17197.38 125
17198.62 147
17199.86 132
17201.10 143
17202.34 122
17203.58 137
17204.82 154
17206.06 141
17207.30 146
17208.54 152
17209.78 128
17211.02 136
17212.26 120
17213.50 124
17214.74 148
17215.98 139
17217.22 129
17218.46 155
17219.70 138
17220.94 151
17222.18 149
17223.43 130
17224.67 144
17225.91 146
17227.15 148
17228.39 153
17229.63 161
17230.87 158
17232.11 141
17233.35 127
17234.59 132
17235.83 125
17237.08 132
17238.32 143
17239.56 138
17240.80 137
17242.04 117
17243.28 156
17244.52 137
17245.76 162
17247.01 172
17248.25 178
17249.49 149
17250.73 114
17251.97 121
17253.21 124
17254.46 128
17255.70 142
17256.94 138
17258.18 157
17259.42 114
17260.66 144
17261.91 122
17263.15 146
17264.39 137
17265.63 112
17266.87 127
17268.12 122
17269.36 112
17270.60 136
17271.84 139
17273.09 128
17274.33 140
17275.57 150
17276.81 145
17278.06 145
17279.30 117
17280.54 113
17281.78 135
17283.03 117
17284.27 139
17285.51 123
17286.76 105
17288.00 124
17289.24 132
17290.48 139
17291.73 116
17292.97 145
17294.21 126
17295.46 152
17296.70 127
17297.94 138
17299.19 156
17300.43 119
17301.67 104
17302.92 149
17304.16 133
17305.40 130
17306.65 120
17307.89 114
17309.14 133
17310.38 119
17311.62 135
17312.87 109
17314.11 157
17315.35 152
17316.60 146
17317.84 140
17319.09 115
17320.33 150
17321.58 144
17322.82 107
17324.06 133
17325.31 132
17326.55 130
17327.80 117
17329.04 117
17330.29 137
17331.53 163
17332.77 161
17334.02 146
17335.26 150
17336.51 123
17337.75 135
17339.00 121
17340.24 119
17341.49 120
17342.73 137
17343.98 129
17345.22 123
17346.47 104
17347.71 112
17348.96 115
17350.20 137
17351.45 105
17352.69 103
17353.94 141
17355.18 119
17356.43 123
17357.68 119
17358.92 106
17360.17 115
17361.41 169
17362.66 140
17363.90 129
17365.15 135
17366.39 108
17367.64 133
17368.89 144
17370.13 116
17371.38 128
17372.62 122
17373.87 132
17375.12 132
17376.36 123
17377.61 151
17378.85 143
17380.10 148
17381.35 123
17382.59 154
17383.84 127
17385.09 130
17386.33 108
17387.58 125
17388.83 103
17390.07 147
17391.32 171
17392.57 136
17393.81 124
17395.06 138
17396.31 124
17397.55 114
17398.80 120
17400.05 133
17401.29 120
17402.54 133
17403.79 151
17405.04 152
17406.28 165
17407.53 148
17408.78 135
17410.02 114
17411.27 112
17412.52 127
17413.77 147
17415.01 126
17416.26 123
17417.51 137
17418.76 146
17420.00 129
17421.25 117
17422.50 117
17423.75 88
17425.00 120
17426.24 126
17427.49 121
17428.74 133
17429.99 146
17431.24 111
17432.48 129
17433.73 125
17434.98 113
17436.23 127
17437.48 133
17438.73 146
17439.97 115
17441.22 110
17442.47 119
17443.72 124
17444.97 135
17446.22 113
17447.47 128
17448.71 130
17449.96 148
17451.21 132
17452.46 114
17453.71 118
17454.96 138
17456.21 147
17457.46 153
17458.71 139
17459.95 141
17461.20 120
17462.45 146
17463.70 148
17464.95 118
17466.20 128
17467.45 138
17468.70 144
17469.95 133
17471.20 134
17472.45 153
17473.70 138
17474.95 136
17476.20 120
17477.45 135
17478.70 134
17479.95 142
17481.20 135
17482.45 154
17483.70 119
17484.95 120
17486.20 124
17487.45 112
17488.70 124
17489.95 107
17491.20 139
17492.45 152
17493.70 140
17494.95 125
17496.20 120
17497.45 132
17498.70 147
17499.95 152
17501.20 144
17502.45 122
17503.70 127
17504.95 118
17506.20 122
17507.46 119
17508.71 114
17509.96 129
17511.21 140
17512.46 153
17513.71 125
17514.96 134
17516.21 122
17517.46 131
17518.71 123
17519.97 114
17521.22 128
17522.47 144
17523.72 147
17524.97 142
17526.22 150
17527.47 137
17528.73 129
17529.98 120
17531.23 118
17532.48 133
17533.73 127
17534.99 116
17536.24 106
17537.49 136
17538.74 140
17539.99 154
17541.25 132
17542.50 140
17543.75 123
17545.00 108
17546.25 105
17547.51 134
17548.76 139
17550.01 150
17551.26 132
17552.52 119
17553.77 142
17555.02 130
17556.27 135
17557.53 144
17558.78 146
17560.03 139
17561.28 117
17562.54 114
17563.79 141
17565.04 149
17566.30 126
17567.55 124
17568.80 130
17570.05 112
17571.31 165
17572.56 157
17573.81 152
17575.07 130
17576.32 149
17577.57 114
17578.83 116
17580.08 123
17581.33 158
17582.59 136
17583.84 125
17585.10 116
17586.35 117
17587.60 142
17588.86 111
17590.11 107
17591.36 145
17592.62 130
17593.87 128
17595.13 112
17596.38 131
17597.63 119
17598.89 122
17600.14 142
17601.40 112
17602.65 119
17603.90 109
17605.16 125
17606.41 86
17607.67 144
17608.92 138
17610.18 133
17611.43 127
17612.69 121
17613.94 142
17615.20 162
17616.45 166
17617.71 125
17618.96 124
17620.21 117
17621.47 124
17622.72 110
17623.98 129
17625.23 131
17626.49 121
17627.75 115
17629.00 118
17630.26 123
17631.51 141
17632.77 143
17634.02 149
17635.28 138
17636.53 159
17637.79 125
17639.04 116
17640.30 122
17641.55 126
17642.81 132
17644.07 133
17645.32 132
17646.58 115
17647.83 129
17649.09 114
17650.35 132
17651.60 127
17652.86 127
17654.11 116
17655.37 118
17656.63 129
17657.88 122
17659.14 134
17660.39 116
17661.65 119
17662.91 136
17664.16 128
17665.42 139
17666.68 119
17667.93 127
17669.19 111
17670.45 100
17671.70 93
17672.96 119
17674.22 135
17675.47 142
17676.73 116
17677.99 137
17679.24 120
17680.50 122
17681.76 152
17683.02 126
17684.27 143
17685.53 150
17686.79 123
17688.05 119
17689.30 113
17690.56 116
17691.82 128
17693.07 136
17694.33 142
17695.59 149
17696.85 126
17698.11 120
17699.36 146
17700.62 156
17701.88 127
17703.14 135
17704.39 134
17705.65 124
17706.91 169
17708.17 128
17709.43 136
17710.68 136
17711.94 131
17713.20 116
17714.46 168
17715.72 125
17716.98 105
17718.23 105
17719.49 106
17720.75 143
17722.01 136
17723.27 126
17724.53 136
17725.79 120
17727.04 123
17728.30 118
17729.56 112
17730.82 115
17732.08 129
17733.34 142
17734.60 141
17735.86 125
17737.12 108
17738.37 129
17739.63 115
17740.89 125
17742.15 109
17743.41 125
17744.67 110
17745.93 107
17747.19 119
17748.45 96
17749.71 143
17750.97 134
17752.23 125
17753.49 141
17754.75 146
17756.01 142
17757.27 136
17758.53 119
17759.79 101
17761.05 101
17762.31 128
17763.57 118
17764.83 95
17766.09 123
17767.35 117
17768.61 112
17769.87 113
17771.13 118
17772.39 106
17773.65 103
17774.91 131
17776.17 121
17777.43 105
17778.69 106
17779.95 131
17781.21 129
17782.47 140
17783.73 117
17784.99 126
17786.25 124
17787.51 119
17788.78 103
17790.04 106
17791.30 108
17792.56 134
17793.82 117
17795.08 125
17796.34 118
17797.60 120
17798.86 97
17800.13 107
17801.39 125
17802.65 130
17803.91 157
17805.17 148
17806.43 141
17807.69 117
17808.96 125
17810.22 125
17811.48 140
17812.74 146
17814.00 123
17815.26 135
17816.53 134
17817.79 148
17819.05 122
17820.31 125
17821.57 120
17822.84 120
17824.10 119
17825.36 140
17826.62 113
17827.89 120
17829.15 134
17830.41 131
17831.67 142
17832.93 123
17834.20 114
17835.46 116
17836.72 123
17837.99 129
17839.25 141
17840.51 128
17841.77 144
17843.04 112
17844.30 107
17845.56 116
17846.82 120
17848.09 127
17849.35 111
17850.61 114
17851.88 119
17853.14 117
17854.40 114
17855.67 118
17856.93 147
17858.19 132
17859.46 127
17860.72 123
17861.98 103
17863.25 114
17864.51 123
17865.77 139
17867.04 120
17868.30 100
17869.57 105
17870.83 125
17872.09 120
17873.36 129
17874.62 117
17875.89 114
17877.15 155
17878.41 143
17879.68 142
17880.94 115
17882.21 131
17883.47 142
17884.73 131
17886.00 99
17887.26 123
17888.53 124
17889.79 126
17891.06 110
17892.32 129
17893.59 98
17894.85 128
17896.12 109
17897.38 118
17898.65 125
17899.91 134
17901.17 128
17902.44 129
17903.70 100
17904.97 115
17906.23 143
17907.50 135
17908.77 126
17910.03 103
17911.30 111
17912.56 132
17913.83 118
17915.09 83
17916.36 115
17917.62 110
17918.89 109
17920.15 98
17921.42 128
17922.68 126
17923.95 98
17925.22 114
17926.48 133
17927.75 129
17929.01 139
17930.28 118
17931.55 122
17932.81 103
17934.08 86
17935.34 118
17936.61 128
17937.88 97
17939.14 98
17940.41 111
17941.68 114
17942.94 120
17944.21 134
17945.47 106
17946.74 106
17948.01 93
17949.27 143
17950.54 120
17951.81 97
17953.07 113
17954.34 146
17955.61 132
17956.87 116
17958.14 128
17959.41 129
17960.68 124
17961.94 105
17963.21 118
17964.48 106
17965.74 111
17967.01 116
17968.28 128
17969.55 115
17970.81 124
17972.08 121
17973.35 132
17974.62 112
17975.88 118
17977.15 114
17978.42 114
17979.69 103
17980.95 96
17982.22 117
17983.49 112
17984.76 124
17986.03 127
17987.29 119
17988.56 99
17989.83 125
17991.10 150
17992.37 139
17993.63 106
17994.90 110
17996.17 139
17997.44 122
17998.71 146
17999.98 115
18001.24 117
18002.51 124
18003.78 115
18005.05 127
18006.32 127
18007.59 108
18008.86 101
18010.12 120
18011.39 114
18012.66 135
18013.93 115
18015.20 110
18016.47 116
18017.74 123
18019.01 92
18020.28 115
18021.54 129
18022.81 125
18024.08 127
18025.35 114
18026.62 112
18027.89 110
18029.16 110
18030.43 113
18031.70 121
18032.97 125
18034.24 110
18035.51 110
18036.78 119
18038.05 95
18039.32 107
18040.59 116
18041.86 120
18043.13 129
18044.40 126
18045.67 119
18046.94 130
18048.21 122
18049.48 126
18050.75 121
18052.02 96
18053.29 117
18054.56 127
18055.83 129
18057.10 114
18058.37 151
18059.64 128
18060.91 105
18062.18 127
18063.45 133
18064.72 116
18065.99 107
18067.26 134
18068.54 105
18069.81 104
18071.08 93
18072.35 104
18073.62 155
18074.89 117
18076.16 108
18077.43 123
18078.70 124
18079.97 129
18081.25 144
18082.52 115
18083.79 97
18085.06 119
18086.33 121
18087.60 122
18088.87 106
18090.15 102
18091.42 114
18092.69 133
18093.96 125
18095.23 123
18096.50 120
18097.78 129
18099.05 126
18100.32 105
18101.59 118
18102.86 148
18104.14 120
18105.41 93
18106.68 119
18107.95 147
18109.23 114
18110.50 108
18111.77 111
18113.04 116
18114.31 118
18115.59 113
18116.86 106
18118.13 145
18119.40 124
18120.68 100
18121.95 111
18123.22 116
18124.50 114
18125.77 102
18127.04 120
18128.31 135
18129.59 131
18130.86 139
18132.13 109
18133.41 106
18134.68 103
18135.95 165
18137.23 165
18138.50 128
18139.77 126
18141.05 145
18142.32 114
18143.59 167
18144.87 140
18146.14 133
18147.41 114
18148.69 111
18149.96 128
18151.23 131
18152.51 104
18153.78 125
18155.06 112
18156.33 111
18157.60 132
18158.88 126
18160.15 105
18161.43 122
18162.70 135
18163.97 141
18165.25 130
18166.52 126
18167.80 133
18169.07 137
18170.35 117
18171.62 125
18172.90 106
18174.17 95
18175.44 108
18176.72 108
18177.99 101
18179.27 114
18180.54 129
18181.82 118
18183.09 122
18184.37 102
18185.64 116
18186.92 116
18188.19 104
18189.47 118
18190.74 123
18192.02 130
18193.29 118
18194.57 102
18195.84 146
18197.12 140
18198.39 141
18199.67 142
18200.95 129
18202.22 151
18203.50 140
18204.77 141
18206.05 147
18207.32 115
18208.60 121
18209.88 163
18211.15 155
18212.43 108
18213.70 126
18214.98 151
18216.26 123
18217.53 87
18218.81 123
18220.08 144
18221.36 117
18222.64 89
18223.91 148
18225.19 148
18226.47 120
18227.74 118
18229.02 129
18230.29 154
18231.57 152
18232.85 116
18234.12 129
18235.40 137
18236.68 144
18237.95 135
18239.23 122
18240.51 143
18241.79 122
18243.06 84
18244.34 111
18245.62 127
18246.89 120
18248.17 136
18249.45 116
18250.73 116
18252.00 102
18253.28 142
18254.56 141
18255.83 94
18257.11 100
18258.39 124
18259.67 119
18260.94 103
18262.22 110
18263.50 108
18264.78 127
18266.06 151
18267.33 150
18268.61 146
18269.89 105
18271.17 107
18272.45 113
18273.72 106
18275.00 119
18276.28 124
18277.56 137
18278.84 141
18280.11 141
18281.39 109
18282.67 113
18283.95 80
18285.23 111
18286.51 121
18287.78 119
18289.06 102
18290.34 101
18291.62 121
18292.90 115
18294.18 135
18295.46 120
18296.74 106
18298.01 123
18299.29 135
18300.57 113
18301.85 123
18303.13 140
18304.41 146
18305.69 124
18306.97 115
18308.25 108
18309.53 97
18310.81 99
18312.09 129
18313.37 131
18314.64 134
18315.92 102
18317.20 105
18318.48 127
18319.76 113
18321.04 110
18322.32 113
18323.60 126
18324.88 97
18326.16 95
18327.44 114
18328.72 83
18330.00 125
18331.28 121
18332.56 113
18333.84 86
18335.12 99
18336.40 105
18337.68 91
18338.96 124
18340.24 102
18341.52 125
18342.80 125
18344.09 129
18345.37 122
18346.65 144
18347.93 125
18349.21 110
18350.49 136
18351.77 141
18353.05 119
18354.33 121
18355.61 120
18356.89 107
18358.17 120
18359.46 112
18360.74 110
18362.02 124
18363.30 105
18364.58 114
18365.86 110
18367.14 92
18368.42 117
18369.71 118
18370.99 111
18372.27 103
18373.55 122
18374.83 98
18376.11 96
18377.39 98
18378.68 129
18379.96 109
18381.24 90
18382.52 99
18383.80 112
18385.09 112
18386.37 120
18387.65 166
18388.93 123
18390.21 110
18391.50 122
18392.78 152
18394.06 130
18395.34 116
18396.63 134
18397.91 144
18399.19 116
18400.47 120
18401.76 135
18403.04 110
18404.32 106
18405.60 112
18406.89 135
18408.17 99
18409.45 107
18410.73 113
18412.02 109
18413.30 119
18414.58 117
18415.87 114
18417.15 127
18418.43 106
18419.72 112
18421.00 117
18422.28 120
18423.57 103
18424.85 96
18426.13 120
18427.42 102
18428.70 100
18429.98 105
18431.27 123
18432.55 153
18433.83 136
18435.12 118
18436.40 101
18437.68 101
18438.97 135
18440.25 98
18441.54 102
18442.82 105
18444.10 124
18445.39 119
18446.67 130
18447.96 117
18449.24 115
18450.53 127
18451.81 110
18453.09 128
18454.38 124
18455.66 115
18456.95 129
18458.23 124
18459.52 142
18460.80 145
18462.09 121
18463.37 114
18464.65 130
18465.94 120
18467.22 139
18468.51 121
18469.79 108
18471.08 103
18472.36 121
18473.65 138
18474.93 140
18476.22 113
18477.50 103
18478.79 123
18480.08 92
18481.36 102
18482.65 121
18483.93 115
18485.22 113
18486.50 129
18487.79 97
18489.07 112
18490.36 82
18491.64 91
18492.93 124
18494.22 124
18495.50 124
18496.79 124
18498.07 130
18499.36 125
18500.65 117
18501.93 106
18503.22 112
18504.50 146
18505.79 139
18507.08 103
18508.36 110
18509.65 111
18510.94 114
18512.22 107
18513.51 137
18514.80 127
18516.08 117
18517.37 122
18518.65 114
18519.94 125
18521.23 125
18522.51 143
18523.80 103
18525.09 120
18526.38 115
18527.66 127
18528.95 104
18530.24 97
18531.52 121
18532.81 115
18534.10 112
18535.39 140
18536.67 97
18537.96 117
18539.25 121
18540.53 118
18541.82 99
18543.11 108
18544.40 125
18545.68 117
18546.97 119
18548.26 109
18549.55 118
18550.84 96
18552.12 118
18553.41 119
18554.70 118
18555.99 109
18557.27 120
18558.56 94
18559.85 105
18561.14 101
18562.43 113
18563.72 92
18565.00 104
18566.29 116
18567.58 144
18568.87 114
18570.16 95
18571.45 115
18572.73 109
18574.02 104
18575.31 135
18576.60 118
18577.89 114
18579.18 105
18580.47 127
18581.75 130
18583.04 113
18584.33 116
18585.62 102
18586.91 128
18588.20 94
18589.49 106
18590.78 96
18592.07 105
18593.36 117
18594.65 105
18595.93 132
18597.22 136
18598.51 115
18599.80 128
18601.09 133
18602.38 142
18603.67 108
18604.96 128
18606.25 100
18607.54 114
18608.83 129
18610.12 135
18611.41 134
18612.70 138
18613.99 104
18615.28 154
18616.57 126
18617.86 116
18619.15 127
18620.44 143
18621.73 120
18623.02 129
18624.31 104
18625.60 119
18626.89 128
18628.18 120
18629.47 128
18630.76 123
18632.05 105
18633.34 107
18634.64 137
18635.93 112
18637.22 120
18638.51 113
18639.80 117
18641.09 117
18642.38 123
18643.67 133
18644.96 107
18646.25 98
18647.54 95
18648.84 122
18650.13 125
18651.42 134
18652.71 115
18654.00 101
18655.29 104
18656.58 115
18657.88 128
18659.17 112
18660.46 114
18661.75 125
18663.04 130
18664.33 123
18665.63 106
18666.92 100
18668.21 98
18669.50 87
18670.79 101
18672.08 103
18673.38 146
18674.67 130
18675.96 142
18677.25 103
18678.55 107
18679.84 141
18681.13 85
18682.42 109
18683.71 119
18685.01 144
18686.30 126
18687.59 111
18688.88 103
18690.18 122
18691.47 118
18692.76 96
18694.06 95
18695.35 99
18696.64 105
18697.93 101
18699.23 105
18700.52 101
18701.81 110
18703.11 107
18704.40 116
18705.69 118
18706.99 97
18708.28 91
18709.57 111
18710.86 110
18712.16 147
18713.45 106
18714.75 113
18716.04 113
18717.33 123
18718.63 111
18719.92 101
18721.21 108
18722.51 93
18723.80 110
18725.09 112
18726.39 114
18727.68 109
18728.98 114
18730.27 124
18731.56 112
18732.86 111
18734.15 118
18735.45 88
18736.74 85
18738.04 101
18739.33 121
18740.62 109
18741.92 118
18743.21 121
18744.51 113
18745.80 114
18747.10 123
18748.39 108
18749.69 112
18750.98 104
18752.27 111
18753.57 96
18754.86 110
18756.16 119
18757.45 105
18758.75 114
18760.04 113
18761.34 109
18762.63 101
18763.93 116
18765.23 108
18766.52 151
18767.82 142
18769.11 119
18770.41 116
18771.70 106
18773.00 137
18774.29 109
18775.59 117
18776.88 92
18778.18 96
18779.48 92
18780.77 104
18782.07 111
18783.36 97
18784.66 117
18785.95 130
18787.25 120
18788.55 104
18789.84 128
18791.14 116
18792.43 109
18793.73 101
18795.03 115
18796.32 116
18797.62 127
18798.92 125
18800.21 112
18801.51 135
18802.81 94
18804.10 137
18805.40 115
18806.70 105
18807.99 87
18809.29 125
18810.59 109
18811.88 108
18813.18 92
18814.48 106
18815.77 119
18817.07 110
18818.37 128
18819.66 97
18820.96 115
18822.26 130
18823.56 111
18824.85 129
18826.15 110
18827.45 92
18828.75 118
18830.04 109
18831.34 106
18832.64 103
18833.94 124
18835.23 123
18836.53 105
18837.83 131
18839.13 94
18840.42 85
18841.72 100
18843.02 111
18844.32 101
18845.62 109
18846.91 105
18848.21 135
18849.51 132
18850.81 89
18852.11 101
18853.40 111
18854.70 130
18856.00 99
18857.30 101
18858.60 124
18859.90 114
18861.20 140
18862.49 112
18863.79 113
18865.09 116
18866.39 126
18867.69 122
18868.99 115
18870.29 117
18871.59 92
18872.88 118
18874.18 124
18875.48 95
18876.78 109
18878.08 99
18879.38 113
18880.68 103
18881.98 110
18883.28 117
18884.58 95
18885.88 128
18887.18 115
18888.47 98
18889.77 100
18891.07 121
18892.37 108
18893.67 77
18894.97 105
18896.27 112
18897.57 116
18898.87 104
18900.17 91
18901.47 112
18902.77 93
18904.07 105
18905.37 92
18906.67 90
18907.97 101
18909.27 89
18910.57 83
18911.87 89
18913.17 76
18914.47 102
18915.77 91
18917.07 102
18918.38 87
18919.68 100
18920.98 81
18922.28 94
18923.58 95
18924.88 115
18926.18 112
18927.48 90
18928.78 106
18930.08 76
18931.38 114
18932.68 110
18933.98 104
18935.29 134
18936.59 122
18937.89 113
18939.19 96
18940.49 91
18941.79 111
18943.09 126
18944.39 141
18945.70 119
18947.00 99
18948.30 93
18949.60 98
18950.90 105
18952.20 106
18953.51 94
18954.81 103
18956.11 110
18957.41 97
18958.71 99
18960.02 103
18961.32 86
18962.62 107
18963.92 104
18965.22 94
18966.53 118
18967.83 124
18969.13 103
18970.43 127
18971.73 90
18973.04 96
18974.34 113
18975.64 117
18976.94 85
18978.25 99
18979.55 116
18980.85 110
18982.16 117
18983.46 123
18984.76 117
18986.06 111
18987.37 127
18988.67 113
18989.97 108
18991.28 98
18992.58 104
18993.88 111
18995.18 115
18996.49 111
18997.79 117
18999.09 103
19000.40 102
19001.70 93
19003.00 107
19004.31 114
19005.61 90
19006.92 95
19008.22 80
19009.52 111
19010.83 127
19012.13 114
19013.43 115
19014.74 111
19016.04 106
19017.35 124
19018.65 106
19019.95 92
19021.26 123
19022.56 102
19023.87 133
19025.17 117
19026.47 110
19027.78 103
19029.08 91
19030.39 100
19031.69 117
19033.00 118
19034.30 99
19035.61 101
19036.91 87
19038.21 115
19039.52 103
19040.82 124
19042.13 115
19043.43 97
19044.74 86
19046.04 81
19047.35 110
19048.65 108
19049.96 80
19051.26 90
19052.57 83
19053.87 90
19055.18 99
19056.48 81
19057.79 94
19059.09 95
19060.40 93
19061.71 114
19063.01 91
19064.32 99
19065.62 127
19066.93 102
19068.23 99
19069.54 83
19070.85 92
19072.15 104
19073.46 77
19074.76 93
19076.07 110
19077.37 120
19078.68 101
19079.99 88
19081.29 78
19082.60 82
19083.91 83
19085.21 91
19086.52 87
19087.82 88
19089.13 81
19090.44 104
19091.74 99
19093.05 105
19094.36 116
19095.66 92
19096.97 97
19098.28 91
19099.58 109
19100.89 106
19102.20 104
19103.50 78
19104.81 83
19106.12 93
19107.42 105
19108.73 97
19110.04 119
19111.35 131
19112.65 112
19113.96 115
19115.27 87
19116.58 93
19117.88 108
19119.19 110
19120.50 92
19121.81 92
19123.11 99
19124.42 110
19125.73 110
19127.04 94
19128.34 72
19129.65 78
19130.96 104
19132.27 86
19133.57 78
19134.88 95
19136.19 126
19137.50 100
19138.81 130
19140.12 103
19141.42 110
19142.73 127
19144.04 107
19145.35 90
19146.66 91
19147.97 90
19149.27 141
19150.58 101
19151.89 106
19153.20 110
19154.51 98
19155.82 88
19157.13 89
19158.43 86
19159.74 91
19161.05 100
19162.36 104
19163.67 95
19164.98 113
19166.29 104
19167.60 91
19168.91 101
19170.22 100
19171.52 117
19172.83 125
19174.14 136
19175.45 107
19176.76 119
19178.07 102
19179.38 106
19180.69 101
19182.00 111
19183.31 74
19184.62 103
19185.93 107
19187.24 98
19188.55 99
19189.86 85
19191.17 80
19192.48 81
19193.79 101
19195.10 115
19196.41 113
19197.72 100
19199.03 92
19200.34 102
19201.65 108
19202.96 108
19204.27 104
19205.58 105
19206.89 101
19208.20 95
19209.51 117
19210.82 109
19212.13 122
19213.44 108
19214.75 100
19216.06 101
19217.38 107
19218.69 121
19220.00 110
19221.31 89
19222.62 109
19223.93 112
19225.24 87
19226.55 103
19227.86 97
19229.17 79
19230.49 92
19231.80 93
19233.11 122
19234.42 95
19235.73 113
19237.04 103
19238.35 118
19239.67 99
19240.98 78
19242.29 96
19243.60 99
19244.91 90
19246.22 94
19247.54 115
19248.85 133
19250.16 116
19251.47 110
19252.78 115
19254.10 122
19255.41 91
19256.72 89
19258.03 81
19259.34 77
19260.66 87
19261.97 97
19263.28 91
19264.59 87
19265.91 91
19267.22 89
19268.53 103
19269.84 103
19271.16 100
19272.47 98
19273.78 96
19275.10 93
19276.41 78
19277.72 106
19279.03 104
19280.35 95
19281.66 110
19282.97 81
19284.29 104
19285.60 86
19286.91 87
19288.23 85
19289.54 105
19290.85 91
19292.17 80
19293.48 83
19294.79 100
19296.11 86
19297.42 89
19298.73 100
19300.05 106
19301.36 97
19302.67 107
19303.99 100
19305.30 104
19306.62 113
19307.93 100
19309.24 121
19310.56 122
19311.87 104
19313.19 90
19314.50 89
19315.81 102
19317.13 86
19318.44 102
19319.76 109
19321.07 86
19322.39 106
19323.70 108
19325.01 112
19326.33 97
19327.64 83
19328.96 87
19330.27 90
19331.59 94
19332.90 96
19334.22 100
19335.53 113
19336.85 100
19338.16 74
19339.48 83
19340.79 109
19342.11 85
19343.42 93
19344.74 87
19346.05 95
19347.37 92
19348.68 87
19350.00 86
19351.31 86
19352.63 85
19353.94 103
19355.26 83
19356.58 104
19357.89 98
19359.21 101
19360.52 98
19361.84 75
19363.15 88
19364.47 93
19365.79 110
19367.10 79
19368.42 106
19369.73 102
19371.05 96
19372.37 103
19373.68 86
19375.00 91
19376.31 98
19377.63 112
19378.95 106
19380.26 123
19381.58 82
19382.90 75
19384.21 83
19385.53 74
19386.85 92
19388.16 121
19389.48 82
19390.80 78
19392.11 67
19393.43 112
19394.75 91
19396.06 100
19397.38 88
19398.70 93
19400.01 93
19401.33 93
19402.65 81
19403.97 79
19405.28 90
19406.60 82
19407.92 86
19409.23 124
19410.55 114
19411.87 80
19413.19 110
19414.50 105
19415.82 118
19417.14 92
19418.46 100
19419.77 76
19421.09 106
19422.41 96
19423.73 96
19425.05 100
19426.36 80
19427.68 97
19429.00 88
19430.32 83
19431.64 98
19432.95 125
19434.27 76
19435.59 89
19436.91 104
19438.23 93
19439.55 105
19440.86 81
19442.18 99
19443.50 74
19444.82 99
19446.14 90
19447.46 84
19448.78 89
19450.09 75
19451.41 98
19452.73 91
19454.05 110
19455.37 78
19456.69 111
19458.01 97
19459.33 94
19460.65 90
19461.97 106
19463.28 79
19464.60 95
19465.92 90
19467.24 104
19468.56 99
19469.88 112
19471.20 92
19472.52 102
19473.84 98
19475.16 93
19476.48 106
19477.80 117
19479.12 112
19480.44 99
19481.76 90
19483.08 86
19484.40 101
19485.72 98
19487.04 86
19488.36 101
19489.68 90
19491.00 75
19492.32 97
19493.64 104
19494.96 105
19496.28 78
19497.60 98
19498.92 95
19500.24 104
19501.56 99
19502.88 93
19504.20 95
19505.52 97
19506.84 108
19508.16 82
19509.49 75
19510.81 92
19512.13 110
19513.45 106
19514.77 114
19516.09 85
19517.41 106
19518.73 97
19520.05 102
19521.37 94
19522.70 103
19524.02 97
19525.34 70
19526.66 94
19527.98 113
19529.30 85
19530.62 84
19531.95 100
19533.27 112
19534.59 109
19535.91 118
19537.23 121
19538.55 103
19539.88 87
19541.20 105
19542.52 105
19543.84 105
19545.16 89
19546.49 87
19547.81 87
19549.13 96
19550.45 91
19551.77 107
19553.10 79
19554.42 83
19555.74 84
19557.06 135
19558.39 101
19559.71 97
19561.03 89
19562.35 87
19563.68 76
19565.00 99
19566.32 105
19567.64 93
19568.97 94
19570.29 99
19571.61 116
19572.94 103
19574.26 105
19575.58 108
19576.90 98
19578.23 92
19579.55 88
19580.87 108
19582.20 107
19583.52 101
19584.84 78
19586.17 97
19587.49 96
19588.81 96
19590.14 100
19591.46 91
19592.78 102
19594.11 107
19595.43 128
19596.76 88
19598.08 112
19599.40 94
19600.73 89
19602.05 103
19603.37 77
19604.70 76
19606.02 83
19607.35 82
19608.67 105
19610.00 104
19611.32 103
19612.64 94
19613.97 89
19615.29 114
19616.62 88
19617.94 116
19619.27 95
19620.59 116
19621.92 105
19623.24 103
19624.56 108
19625.89 117
19627.21 106
19628.54 98
19629.86 98
19631.19 107
19632.51 93
19633.84 94
19635.16 102
19636.49 85
19637.81 84
19639.14 97
19640.46 87
19641.79 101
19643.11 96
19644.44 85
19645.77 89
19647.09 100
19648.42 104
19649.74 105
19651.07 107
19652.39 76
19653.72 101
19655.04 116
19656.37 94
19657.70 77
19659.02 93
19660.35 84
19661.67 80
19663.00 85
19664.33 107
19665.65 93
19666.98 102
19668.30 83
19669.63 90
19670.96 101
19672.28 94
19673.61 104
19674.94 69
19676.26 108
19677.59 96
19678.92 90
19680.24 73
19681.57 103
19682.90 84
19684.22 91
19685.55 103
19686.88 103
19688.20 82
19689.53 83
19690.86 98
19692.18 76
19693.51 100
19694.84 108
19696.16 83
19697.49 92
19698.82 95
19700.15 106
19701.47 105
19702.80 99
19704.13 88
19705.46 82
19706.78 88
19708.11 78
19709.44 102
19710.77 96
19712.09 81
19713.42 84
19714.75 87
19716.08 92
19717.40 94
19718.73 78
19720.06 84
19721.39 75
19722.72 92
19724.04 91
19725.37 109
19726.70 110
19728.03 84
19729.36 96
19730.68 112
19732.01 89
19733.34 102
19734.67 77
19736.00 100
19737.33 99
19738.66 66
19739.98 88
19741.31 80
19742.64 72
19743.97 83
19745.30 88
19746.63 98
19747.96 106
19749.29 71
19750.61 81
19751.94 72
19753.27 104
19754.60 99
19755.93 100
19757.26 85
19758.59 110
19759.92 97
19761.25 93
19762.58 106
19763.91 111
19765.24 79
19766.57 84
19767.89 85
19769.22 78
19770.55 88
19771.88 98
19773.21 90
19774.54 111
19775.87 106
19777.20 111
19778.53 114
19779.86 96
19781.19 105
19782.52 85
19783.85 93
19785.18 83
19786.51 109
19787.84 134
19789.17 94
19790.50 103
19791.83 118
19793.16 94
19794.49 78
19795.83 122
19797.16 97
19798.49 97
19799.82 97
19801.15 94
19802.48 111
19803.81 87
19805.14 95
19806.47 100
19807.80 92
19809.13 83
19810.46 80
19811.79 96
19813.13 86
19814.46 101
19815.79 89
19817.12 88
19818.45 93
19819.78 88
19821.11 91
19822.44 88
19823.78 89
19825.11 106
19826.44 102
19827.77 99
19829.10 80
19830.43 98
19831.77 79
19833.10 103
19834.43 89
19835.76 120
19837.09 117
19838.42 106
19839.76 109
19841.09 118
19842.42 111
19843.75 101
19845.08 71
19846.42 87
19847.75 97
19849.08 87
19850.41 85
19851.75 74
19853.08 86
19854.41 110
19855.74 103
19857.08 82
19858.41 96
19859.74 118
19861.07 109
19862.41 86
19863.74 90
19865.07 92
19866.41 81
19867.74 82
19869.07 104
19870.40 92
19871.74 73
19873.07 77
19874.40 81
19875.74 78
19877.07 97
19878.40 77
19879.74 72
19881.07 99
19882.40 85
19883.74 91
19885.07 86
19886.40 74
19887.74 108
19889.07 101
19890.40 105
19891.74 84
19893.07 78
19894.41 107
19895.74 77
19897.07 117
19898.41 107
19899.74 97
19901.08 107
19902.41 99
19903.74 104
19905.08 93
19906.41 71
19907.75 101
19909.08 77
19910.41 99
19911.75 100
19913.08 90
19914.42 106
19915.75 83
19917.09 88
19918.42 75
19919.76 82
19921.09 88
19922.43 102
19923.76 81
19925.10 84
19926.43 116
19927.77 101
19929.10 92
19930.44 93
19931.77 88
19933.11 102
19934.44 79
19935.78 70
19937.11 67
19938.45 109
19939.78 96
19941.12 106
19942.45 89
19943.79 90
19945.12 74
19946.46 99
19947.79 107
19949.13 122
19950.47 104
19951.80 106
19953.14 100
19954.47 81
19955.81 79
19957.15 90
19958.48 100
19959.82 85
19961.15 97
19962.49 105
19963.83 90
19965.16 115
19966.50 80
19967.83 74
19969.17 95
19970.51 110
19971.84 84
19973.18 73
19974.52 88
19975.85 87
19977.19 111
19978.53 103
19979.86 97
19981.20 88
19982.54 107
19983.87 112
19985.21 95
19986.55 71
19987.88 74
19989.22 88
19990.56 102
19991.89 90
19993.23 86
19994.57 94
19995.91 103
19997.24 82
19998.58 91
19999.92 71
20001.26 90
20002.59 109
20003.93 91
20005.27 91
20006.61 92
20007.94 106
20009.28 90
20010.62 75
20011.96 89
20013.29 93
20014.63 88
20015.97 93
20017.31 89
20018.65 82
20019.98 93
20021.32 75
20022.66 99
20024.00 86
20025.34 94
20026.67 77
20028.01 97
20029.35 103
20030.69 90
20032.03 93
20033.37 90
20034.71 94
20036.04 88
20037.38 90
20038.72 76
20040.06 75
20041.40 80
20042.74 89
20044.08 93
20045.42 68
20046.75 83
20048.09 84
20049.43 78
20050.77 85
20052.11 62
20053.45 88
20054.79 124
20056.13 95
20057.47 96
20058.81 98
20060.15 92
20061.49 91
20062.82 82
20064.16 99
20065.50 89
20066.84 98
20068.18 71
20069.52 97
20070.86 84
20072.20 85
20073.54 80
20074.88 102
20076.22 101
20077.56 92
20078.90 91
20080.24 92
20081.58 90
20082.92 106
20084.26 89
20085.60 80
20086.94 83
20088.28 83
20089.62 91
20090.96 120
20092.30 112
20093.64 78
20094.99 95
20096.33 89
20097.67 72
20099.01 86
20100.35 92
20101.69 99
20103.03 82
20104.37 95
20105.71 111
20107.05 97
20108.39 92
20109.73 92
20111.08 100
20112.42 81
20113.76 100
20115.10 89
20116.44 76
20117.78 84
20119.12 95
20120.46 90
20121.81 78
20123.15 84
20124.49 86
20125.83 105
20127.17 89
20128.51 117
20129.86 93
20131.20 100
20132.54 87
20133.88 85
20135.22 96
20136.56 82
20137.91 109
20139.25 82
