# Supplementary material for: MALDI-TOF MS typing enables the classification of brewing yeasts of the genus Saccharomyces to major beer styles
Source: PLoS One. 2017 Aug 9;12(8):e0181694. doi: 10.1371/journal.pone.0181694 (PMC5549903; doi:10.1371/journal.pone.0181694)
Supplement: S12 File — The directory includes 90 raw files and was zipped to “.zip”; the folder has three strains with 30 spectra per strain; S1 Text explains the raw files with an example and Table 1 represents the yeast strains used within the experiment. (ZIP) [file pone.0181694.s015.zip › 34-36/30624-PI105-Dias-Dias-Dias-YPG-18h-E-E_2015-08-07__0_F9_1.dat]

2000.64 2585
2001.06 2474
2001.49 2453
2001.91 2314
2002.33 2277
2002.75 2495
2003.17 2585
2003.60 2468
2004.02 2487
2004.44 2315
2004.86 2340
2005.28 2559
2005.70 2413
2006.13 2476
2006.55 2355
2006.97 2269
2007.39 2312
2007.82 2413
2008.24 2267
2008.66 2118
2009.08 2222
2009.51 2361
2009.93 2202
2010.35 2216
2010.77 2365
2011.20 2508
2011.62 2375
2012.04 2279
2012.46 2343
2012.89 2028
2013.31 2124
2013.73 2180
2014.15 2161
2014.58 2231
2015.00 2083
2015.42 2363
2015.85 2160
2016.27 2245
2016.69 2310
2017.12 2416
2017.54 2251
2017.96 2189
2018.39 2425
2018.81 2466
2019.23 2179
2019.66 2266
2020.08 2304
2020.50 2386
2020.93 2448
2021.35 2560
2021.78 2427
2022.20 2698
2022.62 2647
2023.05 2464
2023.47 2564
2023.89 2509
2024.32 2459
2024.74 2600
2025.17 2470
2025.59 2172
2026.01 2203
2026.44 2173
2026.86 2249
2027.29 2411
2027.71 2225
2028.14 2087
2028.56 2200
2028.99 2071
2029.41 1996
2029.83 2020
2030.26 2128
2030.68 2073
2031.11 1968
2031.53 2027
2031.96 2017
2032.38 1999
2032.81 2066
2033.23 2050
2033.66 2040
2034.08 2101
2034.51 2047
2034.93 2028
2035.36 2209
2035.78 2106
2036.21 2136
2036.63 2100
2037.06 1973
2037.48 2139
2037.91 2479
2038.33 2402
2038.76 2422
2039.19 2378
2039.61 2325
2040.04 2330
2040.46 2504
2040.89 2570
2041.31 2476
2041.74 2299
2042.17 2348
2042.59 2375
2043.02 2363
2043.44 2466
2043.87 2433
2044.30 2466
2044.72 2583
2045.15 2471
2045.57 2422
2046.00 2299
2046.43 2383
2046.85 2329
2047.28 2265
2047.71 2329
2048.13 2384
2048.56 2103
2048.99 2135
2049.41 2047
2049.84 1985
2050.27 1936
2050.69 2081
2051.12 2112
2051.55 2108
2051.97 2249
2052.40 2190
2052.83 2243
2053.25 2177
2053.68 2145
2054.11 2451
2054.54 2194
2054.96 1961
2055.39 1990
2055.82 2106
2056.24 2102
2056.67 2037
2057.10 2175
2057.53 2018
2057.95 2051
2058.38 2188
2058.81 2199
2059.24 2017
2059.66 2098
2060.09 2160
2060.52 2280
2060.95 2165
2061.38 2276
2061.80 2231
2062.23 2231
2062.66 2111
2063.09 2325
2063.52 2418
2063.94 2180
2064.37 2297
2064.80 2459
2065.23 2592
2065.66 2337
2066.09 2600
2066.51 2955
2066.94 2999
2067.37 2977
2067.80 2966
2068.23 2868
2068.66 2772
2069.08 2409
2069.51 2535
2069.94 2440
2070.37 2214
2070.80 2161
2071.23 2239
2071.66 2142
2072.09 2238
2072.52 2082
2072.94 1991
2073.37 2113
2073.80 2114
2074.23 2364
2074.66 2129
2075.09 1981
2075.52 2045
2075.95 2100
2076.38 2134
2076.81 2241
2077.24 2036
2077.67 2080
2078.10 2310
2078.53 2460
2078.96 2488
2079.39 2260
2079.82 2301
2080.25 2132
2080.68 2286
2081.11 2570
2081.54 2608
2081.97 2711
2082.40 2423
2082.83 2481
2083.26 2527
2083.69 2594
2084.12 2255
2084.55 2254
2084.98 2420
2085.41 2483
2085.84 2425
2086.27 2190
2086.70 2123
2087.13 2244
2087.56 2580
2087.99 2422
2088.42 2387
2088.85 2395
2089.28 2323
2089.71 2237
2090.14 2111
2090.57 2145
2091.01 2241
2091.44 2315
2091.87 2325
2092.30 2339
2092.73 2293
2093.16 2469
2093.59 2544
2094.02 2519
2094.45 2693
2094.89 2546
2095.32 2771
2095.75 2808
2096.18 2625
2096.61 2726
2097.04 2691
2097.47 2502
2097.91 2288
2098.34 2296
2098.77 2178
2099.20 2315
2099.63 2203
2100.07 2070
2100.50 2088
2100.93 2140
2101.36 2230
2101.79 2130
2102.23 2124
2102.66 2035
2103.09 2048
2103.52 2045
2103.95 2074
2104.39 2187
2104.82 2227
2105.25 2156
2105.68 2097
2106.12 2238
2106.55 2299
2106.98 2281
2107.41 2167
2107.85 2262
2108.28 2284
2108.71 2424
2109.14 2445
2109.58 2534
2110.01 2456
2110.44 2356
2110.88 2433
2111.31 2607
2111.74 2391
2112.18 2365
2112.61 2537
2113.04 2400
2113.48 2560
2113.91 2402
2114.34 2284
2114.78 2162
2115.21 2186
2115.64 2188
2116.08 2103
2116.51 2337
2116.94 2340
2117.38 2022
2117.81 2140
2118.24 1991
2118.68 1987
2119.11 2174
2119.55 1954
2119.98 2017
2120.41 1871
2120.85 2074
2121.28 1996
2121.72 1923
2122.15 1987
2122.58 2109
2123.02 2097
2123.45 1919
2123.89 2011
2124.32 2071
2124.75 2067
2125.19 2124
2125.62 2327
2126.06 2094
2126.49 2079
2126.93 2159
2127.36 2139
2127.80 2124
2128.23 2123
2128.67 2225
2129.10 2247
2129.54 2349
2129.97 2587
2130.41 2525
2130.84 2423
2131.28 2439
2131.71 2479
2132.15 2543
2132.58 2694
2133.02 2573
2133.45 2454
2133.89 2478
2134.32 2282
2134.76 2251
2135.19 2383
2135.63 2340
2136.06 2093
2136.50 2021
2136.94 2267
2137.37 2215
2137.81 2145
2138.24 2051
2138.68 2261
2139.12 2288
2139.55 2081
2139.99 2246
2140.42 2206
2140.86 2278
2141.30 2308
2141.73 2119
2142.17 2348
2142.60 2228
2143.04 2106
2143.48 2268
2143.91 2048
2144.35 2101
2144.79 1903
2145.22 2162
2145.66 2009
2146.09 2121
2146.53 1961
2146.97 1933
2147.40 1936
2147.84 1872
2148.28 1969
2148.72 2296
2149.15 2385
2149.59 2317
2150.03 2665
2150.46 2821
2150.90 2836
2151.34 3052
2151.77 3041
2152.21 2967
2152.65 3044
2153.09 2899
2153.52 2971
2153.96 2862
2154.40 2741
2154.84 2562
2155.27 2353
2155.71 2388
2156.15 2485
2156.59 2408
2157.02 2189
2157.46 2380
2157.90 2272
2158.34 2026
2158.78 2092
2159.21 2238
2159.65 2345
2160.09 2138
2160.53 1940
2160.97 2107
2161.40 2264
2161.84 1983
2162.28 2237
2162.72 2124
2163.16 1858
2163.59 2014
2164.03 1953
2164.47 2025
2164.91 1960
2165.35 2230
2165.79 1991
2166.23 2127
2166.66 2104
2167.10 2176
2167.54 2168
2167.98 2065
2168.42 2388
2168.86 2331
2169.30 2549
2169.74 2530
2170.18 2330
2170.61 2404
2171.05 2462
2171.49 2495
2171.93 2544
2172.37 2438
2172.81 2414
2173.25 2653
2173.69 2759
2174.13 2738
2174.57 2766
2175.01 2502
2175.45 2731
2175.89 2643
2176.33 2625
2176.77 2688
2177.21 2811
2177.65 3115
2178.09 2906
2178.53 3105
2178.97 2880
2179.41 2808
2179.85 2770
2180.29 2509
2180.73 2754
2181.17 2661
2181.61 2483
2182.05 2595
2182.49 2586
2182.93 2118
2183.37 2249
2183.81 2237
2184.25 2304
2184.69 2137
2185.13 2291
2185.57 2320
2186.01 2231
2186.45 2360
2186.89 2363
2187.33 2198
2187.77 2290
2188.21 2379
2188.65 2385
2189.10 2363
2189.54 2715
2189.98 2783
2190.42 2956
2190.86 2856
2191.30 2790
2191.74 2726
2192.18 2677
2192.62 2744
2193.07 2616
2193.51 2683
2193.95 2688
2194.39 2611
2194.83 2509
2195.27 2801
2195.71 2793
2196.16 2604
2196.60 2506
2197.04 2723
2197.48 2707
2197.92 2447
2198.37 2700
2198.81 2768
2199.25 2759
2199.69 2701
2200.13 2642
2200.58 2684
2201.02 2641
2201.46 2442
2201.90 2380
2202.34 2546
2202.79 2538
2203.23 2428
2203.67 2172
2204.11 2200
2204.56 2306
2205.00 2473
2205.44 2364
2205.88 2567
2206.33 2639
2206.77 2429
2207.21 2466
2207.65 2613
2208.10 2575
2208.54 2698
2208.98 2597
2209.43 2701
2209.87 2505
2210.31 2378
2210.76 2374
2211.20 2602
2211.64 2424
2212.09 2404
2212.53 2425
2212.97 2695
2213.42 2761
2213.86 2639
2214.30 2591
2214.75 2347
2215.19 2449
2215.63 2616
2216.08 2545
2216.52 2623
2216.96 2702
2217.41 2413
2217.85 2332
2218.30 2255
2218.74 2172
2219.18 2284
2219.63 2204
2220.07 2208
2220.52 2314
2220.96 2096
2221.40 2202
2221.85 2365
2222.29 2446
2222.74 2653
2223.18 2952
2223.63 2975
2224.07 3270
2224.51 3451
2224.96 3749
2225.40 3913
2225.85 4008
2226.29 3922
2226.74 4272
2227.18 4163
2227.63 4143
2228.07 4064
2228.52 4019
2228.96 3876
2229.41 3275
2229.85 2968
2230.30 2911
2230.74 2964
2231.19 2912
2231.63 3107
2232.08 2857
2232.52 2840
2232.97 2870
2233.41 2950
2233.86 2840
2234.30 2770
2234.75 2797
2235.20 2872
2235.64 2691
2236.09 2754
2236.53 2891
2236.98 2669
2237.42 2647
2237.87 2705
2238.32 2723
2238.76 2553
2239.21 2591
2239.65 2864
2240.10 2886
2240.55 2705
2240.99 2683
2241.44 2908
2241.88 2967
2242.33 2882
2242.78 2973
2243.22 2851
2243.67 2508
2244.12 2530
2244.56 2331
2245.01 2348
2245.46 2474
2245.90 2483
2246.35 2322
2246.80 2270
2247.24 2133
2247.69 2232
2248.14 2476
2248.58 2441
2249.03 2426
2249.48 2610
2249.92 2418
2250.37 2367
2250.82 2473
2251.27 2432
2251.71 2521
2252.16 2512
2252.61 2265
2253.05 2576
2253.50 2465
2253.95 2285
2254.40 2272
2254.84 2259
2255.29 2396
2255.74 2277
2256.19 2314
2256.64 2512
2257.08 2297
2257.53 2285
2257.98 2192
2258.43 2251
2258.87 2052
2259.32 2083
2259.77 2145
2260.22 2292
2260.67 2163
2261.11 2510
2261.56 2465
2262.01 2597
2262.46 2757
2262.91 2848
2263.36 2890
2263.80 3254
2264.25 3567
2264.70 3307
2265.15 2942
2265.60 3219
2266.05 3247
2266.50 3074
2266.94 3157
2267.39 2920
2267.84 2937
2268.29 2920
2268.74 2985
2269.19 2882
2269.64 2721
2270.09 2958
2270.54 2994
2270.99 3048
2271.43 3125
2271.88 2980
2272.33 3116
2272.78 3068
2273.23 3309
2273.68 2957
2274.13 3151
2274.58 2983
2275.03 2890
2275.48 2792
2275.93 2864
2276.38 2798
2276.83 2536
2277.28 2364
2277.73 2466
2278.18 2417
2278.63 2459
2279.08 2268
2279.53 2290
2279.98 2243
2280.43 2432
2280.88 2557
2281.33 2482
2281.78 2360
2282.23 2617
2282.68 2664
2283.13 2604
2283.58 2660
2284.03 2632
2284.48 2738
2284.93 2680
2285.38 2553
2285.83 2463
2286.28 2598
2286.73 2567
2287.18 2688
2287.63 2635
2288.08 2729
2288.54 2696
2288.99 2894
2289.44 3308
2289.89 3362
2290.34 3891
2290.79 4211
2291.24 4588
2291.69 4865
2292.14 5098
2292.60 5079
2293.05 5509
2293.50 5110
2293.95 5077
2294.40 4820
2294.85 4627
2295.30 4509
2295.76 4101
2296.21 3606
2296.66 3368
2297.11 3278
2297.56 2973
2298.01 2860
2298.47 2927
2298.92 2781
2299.37 2615
2299.82 2499
2300.27 2475
2300.73 2598
2301.18 2551
2301.63 2695
2302.08 2776
2302.53 2417
2302.99 2476
2303.44 2689
2303.89 2600
2304.34 2448
2304.80 2394
2305.25 2330
2305.70 2259
2306.15 2144
2306.61 2119
2307.06 2115
2307.51 2355
2307.96 2488
2308.42 2477
2308.87 2517
2309.32 2822
2309.78 2773
2310.23 2907
2310.68 2750
2311.14 2860
2311.59 3027
2312.04 3160
2312.49 2944
2312.95 2791
2313.40 2804
2313.85 2830
2314.31 2953
2314.76 2727
2315.22 2672
2315.67 2800
2316.12 2692
2316.58 2740
2317.03 2564
2317.48 2684
2317.94 2534
2318.39 2599
2318.84 2711
2319.30 2793
2319.75 2876
2320.21 2660
2320.66 2626
2321.11 2720
2321.57 2888
2322.02 2993
2322.48 2786
2322.93 2860
2323.39 2985
2323.84 2689
2324.29 2569
2324.75 2825
2325.20 2869
2325.66 2947
2326.11 2986
2326.57 3017
2327.02 3018
2327.48 2908
2327.93 3080
2328.39 3163
2328.84 3072
2329.30 3193
2329.75 3230
2330.21 3259
2330.66 3226
2331.12 3282
2331.57 3276
2332.03 3325
2332.48 3446
2332.94 3279
2333.39 3132
2333.85 3390
2334.30 3087
2334.76 3175
2335.21 2676
2335.67 2473
2336.12 2470
2336.58 2575
2337.03 2671
2337.49 2497
2337.95 2642
2338.40 2791
2338.86 2786
2339.31 2902
2339.77 3044
2340.23 3268
2340.68 3587
2341.14 3826
2341.59 4090
2342.05 4173
2342.51 4364
2342.96 4323
2343.42 4094
2343.87 3882
2344.33 3958
2344.79 4064
2345.24 3809
2345.70 3610
2346.16 3718
2346.61 3652
2347.07 3563
2347.53 3519
2347.98 3748
2348.44 3651
2348.90 3624
2349.35 3590
2349.81 3236
2350.27 3202
2350.72 3015
2351.18 2961
2351.64 2735
2352.10 2701
2352.55 2802
2353.01 2710
2353.47 2532
2353.92 2320
2354.38 2433
2354.84 2530
2355.30 2651
2355.75 2424
2356.21 2398
2356.67 2346
2357.13 2407
2357.58 2456
2358.04 2559
2358.50 2435
2358.96 2247
2359.41 2467
2359.87 2539
2360.33 2836
2360.79 2855
2361.25 2785
2361.70 2877
2362.16 2732
2362.62 2793
2363.08 2849
2363.54 2730
2363.99 2803
2364.45 2797
2364.91 2853
2365.37 2912
2365.83 2596
2366.29 2696
2366.75 2763
2367.20 2818
2367.66 2772
2368.12 3005
2368.58 3004
2369.04 3006
2369.50 3527
2369.96 3258
2370.42 3076
2370.87 3317
2371.33 3348
2371.79 3014
2372.25 3201
2372.71 3128
2373.17 3127
2373.63 2842
2374.09 2843
2374.55 3152
2375.01 2992
2375.47 3056
2375.92 3027
2376.38 3231
2376.84 3062
2377.30 3186
2377.76 3030
2378.22 2975
2378.68 2969
2379.14 2944
2379.60 3111
2380.06 3014
2380.52 3006
2380.98 2653
2381.44 2838
2381.90 2632
2382.36 2845
2382.82 2774
2383.28 2671
2383.74 2545
2384.20 2515
2384.66 2650
2385.12 2574
2385.58 2609
2386.04 2566
2386.50 2506
2386.96 2488
2387.42 2415
2387.88 2388
2388.35 2422
2388.81 2605
2389.27 2395
2389.73 2428
2390.19 2350
2390.65 2384
2391.11 2596
2391.57 2634
2392.03 2508
2392.49 2535
2392.95 2634
2393.42 2745
2393.88 2710
2394.34 2737
2394.80 2586
2395.26 2450
2395.72 2479
2396.18 2524
2396.64 2394
2397.11 2584
2397.57 2615
2398.03 2583
2398.49 2554
2398.95 2564
2399.41 2598
2399.88 2465
2400.34 2440
2400.80 2453
2401.26 2472
2401.72 2466
2402.18 2300
2402.65 2586
2403.11 2625
2403.57 2529
2404.03 2406
2404.49 2558
2404.96 2309
2405.42 2560
2405.88 2694
2406.34 2461
2406.81 2541
2407.27 2672
2407.73 2652
2408.19 2773
2408.66 2564
2409.12 2431
2409.58 2598
2410.04 2615
2410.51 2554
2410.97 2293
2411.43 2380
2411.90 2423
2412.36 2237
2412.82 2183
2413.28 2252
2413.75 2501
2414.21 2570
2414.67 2371
2415.14 2419
2415.60 2579
2416.06 2467
2416.53 2687
2416.99 2744
2417.45 2855
2417.92 2941
2418.38 3070
2418.84 3250
2419.31 3227
2419.77 3159
2420.23 3358
2420.70 3243
2421.16 3101
2421.63 2994
2422.09 3179
2422.55 3096
2423.02 2938
2423.48 2919
2423.95 2851
2424.41 2858
2424.87 2751
2425.34 2654
2425.80 2693
2426.27 2968
2426.73 3257
2427.20 3308
2427.66 3624
2428.12 3958
2428.59 4291
2429.05 4352
2429.52 4322
2429.98 4321
2430.45 4186
2430.91 3953
2431.38 3939
2431.84 3630
2432.31 3338
2432.77 3259
2433.24 3218
2433.70 3049
2434.17 2789
2434.63 2819
2435.10 2821
2435.56 2859
2436.03 2702
2436.49 2688
2436.96 2821
2437.42 2818
2437.89 2683
2438.35 2764
2438.82 2942
2439.28 3074
2439.75 2989
2440.21 3395
2440.68 3574
2441.15 3646
2441.61 3842
2442.08 3950
2442.54 3909
2443.01 3920
2443.48 4336
2443.94 3902
2444.41 3800
2444.87 3484
2445.34 3298
2445.81 3139
2446.27 2962
2446.74 2867
2447.20 2777
2447.67 2589
2448.14 2726
2448.60 2755
2449.07 2699
2449.54 2518
2450.00 2381
2450.47 2381
2450.94 2436
2451.40 2517
2451.87 2604
2452.34 2558
2452.80 2453
2453.27 2442
2453.74 2475
2454.20 2434
2454.67 2419
2455.14 2518
2455.60 2601
2456.07 2483
2456.54 2423
2457.01 2272
2457.47 2289
2457.94 2313
2458.41 2447
2458.87 2584
2459.34 2310
2459.81 2233
2460.28 2436
2460.74 2213
2461.21 2528
2461.68 2375
2462.15 2522
2462.62 2551
2463.08 2427
2463.55 2392
2464.02 2388
2464.49 2167
2464.95 2109
2465.42 2259
2465.89 2421
2466.36 2328
2466.83 2490
2467.29 2679
2467.76 2835
2468.23 2725
2468.70 2598
2469.17 2690
2469.64 2523
2470.10 2568
2470.57 2592
2471.04 2745
2471.51 2607
2471.98 2674
2472.45 2871
2472.92 2680
2473.39 2590
2473.85 2468
2474.32 2356
2474.79 2481
2475.26 2402
2475.73 2311
2476.20 2305
2476.67 2303
2477.14 2437
2477.61 2408
2478.08 2253
2478.54 2338
2479.01 2429
2479.48 2534
2479.95 2678
2480.42 2830
2480.89 2692
2481.36 2669
2481.83 2602
2482.30 2691
2482.77 2698
2483.24 2843
2483.71 2699
2484.18 2562
2484.65 2451
2485.12 2424
2485.59 2340
2486.06 2440
2486.53 2329
2487.00 2357
2487.47 2467
2487.94 2646
2488.41 2326
2488.88 2332
2489.35 2273
2489.82 2492
2490.29 2522
2490.76 2471
2491.23 2513
2491.70 2542
2492.17 2561
2492.64 2487
2493.11 2642
2493.58 2554
2494.05 2566
2494.52 2310
2495.00 2524
2495.47 2596
2495.94 2640
2496.41 2551
2496.88 2568
2497.35 2478
2497.82 2612
2498.29 2632
2498.76 2610
2499.23 2593
2499.71 2656
2500.18 2469
2500.65 2526
2501.12 2337
2501.59 2329
2502.06 2253
2502.53 2081
2503.01 2193
2503.48 2234
2503.95 2230
2504.42 2280
2504.89 2097
2505.36 2237
2505.84 2233
2506.31 2311
2506.78 2399
2507.25 2383
2507.72 2360
2508.20 2674
2508.67 2533
2509.14 2567
2509.61 2602
2510.08 2780
2510.56 2755
2511.03 2665
2511.50 2716
2511.97 2809
2512.45 2903
2512.92 3195
2513.39 2987
2513.86 3083
2514.34 3195
2514.81 3057
2515.28 2934
2515.75 3028
2516.23 2689
2516.70 2785
2517.17 2714
2517.65 2772
2518.12 2788
2518.59 2724
2519.07 2701
2519.54 2596
2520.01 2947
2520.48 2505
2520.96 2570
2521.43 2653
2521.90 2697
2522.38 2410
2522.85 2471
2523.32 2672
2523.80 2411
2524.27 2430
2524.75 2385
2525.22 2478
2525.69 2473
2526.17 2358
2526.64 2450
2527.11 2628
2527.59 2572
2528.06 2490
2528.54 2593
2529.01 2397
2529.48 2536
2529.96 2494
2530.43 2618
2530.91 2465
2531.38 2420
2531.85 2540
2532.33 2653
2532.80 2668
2533.28 2776
2533.75 2734
2534.23 2634
2534.70 2630
2535.18 2657
2535.65 2863
2536.12 2861
2536.60 2639
2537.07 2577
2537.55 2396
2538.02 2433
2538.50 2543
2538.97 2396
2539.45 2410
2539.92 2460
2540.40 2478
2540.87 2733
2541.35 2773
2541.82 2535
2542.30 2596
2542.77 2730
2543.25 2791
2543.73 2759
2544.20 2602
2544.68 2748
2545.15 3069
2545.63 2943
2546.10 2815
2546.58 2905
2547.05 2869
2547.53 3037
2548.01 3462
2548.48 3746
2548.96 3725
2549.43 3755
2549.91 3879
2550.39 3937
2550.86 3803
2551.34 3613
2551.81 3605
2552.29 3735
2552.77 3284
2553.24 3054
2553.72 3233
2554.20 3374
2554.67 3398
2555.15 3707
2555.62 3761
2556.10 3881
2556.58 3860
2557.05 3931
2557.53 4114
2558.01 3987
2558.48 3908
2558.96 4144
2559.44 3898
2559.91 3795
2560.39 3335
2560.87 3364
2561.35 3136
2561.82 2739
2562.30 2639
2562.78 2660
2563.25 2642
2563.73 2670
2564.21 2608
2564.69 2429
2565.16 2472
2565.64 2387
2566.12 2326
2566.60 2221
2567.07 2364
2567.55 2226
2568.03 2097
2568.51 2176
2568.98 2310
2569.46 2276
2569.94 2442
2570.42 2254
2570.90 2310
2571.37 2455
2571.85 2241
2572.33 2313
2572.81 2339
2573.29 2205
2573.76 2489
2574.24 2436
2574.72 2451
2575.20 2534
2575.68 2264
2576.16 2128
2576.63 2345
2577.11 2422
2577.59 2434
2578.07 2233
2578.55 2329
2579.03 2452
2579.51 2291
2579.98 2398
2580.46 2384
2580.94 2305
2581.42 2166
2581.90 2167
2582.38 2131
2582.86 2237
2583.34 2128
2583.82 2195
2584.30 2193
2584.77 2229
2585.25 2288
2585.73 2307
2586.21 2159
2586.69 2318
2587.17 2445
2587.65 2355
2588.13 2392
2588.61 2454
2589.09 2370
2589.57 2455
2590.05 2646
2590.53 2564
2591.01 2694
2591.49 2605
2591.97 2570
2592.45 2585
2592.93 2687
2593.41 2793
2593.89 2852
2594.37 2756
2594.85 3033
2595.33 2996
2595.81 2976
2596.29 3054
2596.77 2978
2597.25 2890
2597.73 3069
2598.21 2838
2598.69 2903
2599.17 3068
2599.65 2886
2600.13 2744
2600.61 2616
2601.09 2528
2601.57 2509
2602.06 2466
2602.54 2519
2603.02 2510
2603.50 2373
2603.98 2509
2604.46 2398
2604.94 2283
2605.42 2283
2605.90 2339
2606.38 2509
2606.87 2333
2607.35 2402
2607.83 2375
2608.31 2491
2608.79 2593
2609.27 2584
2609.75 2481
2610.24 2685
2610.72 2881
2611.20 2777
2611.68 2921
2612.16 3058
2612.64 2884
2613.13 2777
2613.61 2906
2614.09 2826
2614.57 3016
2615.05 3121
2615.54 2993
2616.02 3021
2616.50 3029
2616.98 2838
2617.46 2788
2617.95 2482
2618.43 2592
2618.91 2444
2619.39 2406
2619.88 2418
2620.36 2263
2620.84 2355
2621.32 2224
2621.81 2327
2622.29 2368
2622.77 2356
2623.26 2282
2623.74 2235
2624.22 2552
2624.70 2519
2625.19 2323
2625.67 2612
2626.15 2319
2626.64 2273
2627.12 2275
2627.60 2409
2628.09 2436
2628.57 2350
2629.05 2376
2629.54 2232
2630.02 2403
2630.50 2434
2630.99 2273
2631.47 2496
2631.95 2554
2632.44 2810
2632.92 2479
2633.40 2419
2633.89 2666
2634.37 2678
2634.85 2743
2635.34 2755
2635.82 2544
2636.31 2441
2636.79 2521
2637.27 2420
2637.76 2443
2638.24 2432
2638.73 2678
2639.21 2353
2639.70 2595
2640.18 2639
2640.66 2469
2641.15 2434
2641.63 2540
2642.12 2513
2642.60 2597
2643.09 2668
2643.57 2484
2644.06 2423
2644.54 2405
2645.03 2284
2645.51 2464
2646.00 2228
2646.48 2284
2646.97 2232
2647.45 2530
2647.94 2581
2648.42 2768
2648.91 2558
2649.39 2683
2649.88 2650
2650.36 2636
2650.85 2817
2651.33 2738
2651.82 2735
2652.30 2694
2652.79 2708
2653.27 2781
2653.76 2622
2654.24 2478
2654.73 2590
2655.22 2505
2655.70 2556
2656.19 2550
2656.67 2439
2657.16 2356
2657.65 2390
2658.13 2317
2658.62 2467
2659.10 2518
2659.59 2343
2660.08 2207
2660.56 2373
2661.05 2513
2661.53 2422
2662.02 2328
2662.51 2302
2662.99 2319
2663.48 2279
2663.97 2399
2664.45 2433
2664.94 2284
2665.43 2410
2665.91 2618
2666.40 2534
2666.89 2307
2667.37 2362
2667.86 2328
2668.35 2393
2668.83 2305
2669.32 2263
2669.81 2425
2670.29 2415
2670.78 2268
2671.27 2419
2671.76 2603
2672.24 2705
2672.73 2712
2673.22 2711
2673.71 3095
2674.19 3268
2674.68 3270
2675.17 3254
2675.66 3546
2676.14 3720
2676.63 3671
2677.12 3677
2677.61 3986
2678.09 3581
2678.58 3355
2679.07 3311
2679.56 3135
2680.05 3349
2680.53 3307
2681.02 3076
2681.51 3086
2682.00 3099
2682.49 3196
2682.97 3431
2683.46 3418
2683.95 3721
2684.44 3873
2684.93 4117
2685.42 4123
2685.91 4206
2686.39 3950
2686.88 3757
2687.37 3683
2687.86 3452
2688.35 3433
2688.84 3083
2689.33 3005
2689.81 2986
2690.30 2824
2690.79 2604
2691.28 2619
2691.77 2523
2692.26 2580
2692.75 2542
2693.24 2396
2693.73 2412
2694.22 2391
2694.71 2284
2695.20 2366
2695.68 2399
2696.17 2554
2696.66 2586
2697.15 2440
2697.64 2445
2698.13 2382
2698.62 2392
2699.11 2556
2699.60 2661
2700.09 2546
2700.58 2513
2701.07 2527
2701.56 2541
2702.05 2635
2702.54 2781
2703.03 2910
2703.52 2794
2704.01 2719
2704.50 2862
2704.99 2705
2705.48 2794
2705.97 2893
2706.46 2917
2706.95 2677
2707.44 2778
2707.93 2720
2708.42 2648
2708.92 2491
2709.41 2346
2709.90 2443
2710.39 2419
2710.88 2328
2711.37 2370
2711.86 2240
2712.35 2303
2712.84 2411
2713.33 2388
2713.82 2492
2714.31 2369
2714.81 2627
2715.30 2673
2715.79 2397
2716.28 2383
2716.77 2359
2717.26 2359
2717.75 2423
2718.24 2104
2718.74 2136
2719.23 2365
2719.72 2221
2720.21 2422
2720.70 2429
2721.19 2614
2721.69 2561
2722.18 2622
2722.67 2645
2723.16 2799
2723.65 2766
2724.15 3026
2724.64 3174
2725.13 3191
2725.62 2955
2726.11 2929
2726.61 2911
2727.10 2828
2727.59 2727
2728.08 2548
2728.58 2473
2729.07 2670
2729.56 2548
2730.05 2687
2730.55 2509
2731.04 2385
2731.53 2356
2732.02 2557
2732.52 2555
2733.01 2531
2733.50 2536
2733.99 2610
2734.49 2468
2734.98 2571
2735.47 2594
2735.97 2814
2736.46 2663
2736.95 2626
2737.45 2581
2737.94 2800
2738.43 2706
2738.93 2662
2739.42 2695
2739.91 2878
2740.41 2828
2740.90 2824
2741.39 2713
2741.89 2634
2742.38 2872
2742.87 2661
2743.37 2558
2743.86 2491
2744.36 2503
2744.85 2422
2745.34 2226
2745.84 2355
2746.33 2341
2746.82 2339
2747.32 2261
2747.81 2501
2748.31 2396
2748.80 2320
2749.30 2404
2749.79 2434
2750.28 2517
2750.78 2500
2751.27 2478
2751.77 2424
2752.26 2566
2752.76 2485
2753.25 2677
2753.75 2629
2754.24 2830
2754.74 2884
2755.23 3046
2755.72 3183
2756.22 3087
2756.71 3394
2757.21 3398
2757.70 3235
2758.20 3084
2758.69 3146
2759.19 2964
2759.69 2834
2760.18 2749
2760.68 2643
2761.17 2657
2761.67 2540
2762.16 2473
2762.66 2668
2763.15 2588
2763.65 2389
2764.14 2543
2764.64 2612
2765.14 2483
2765.63 2487
2766.13 2727
2766.62 2737
2767.12 2574
2767.61 2636
2768.11 2796
2768.61 2853
2769.10 2706
2769.60 2567
2770.09 2505
2770.59 2655
2771.09 2362
2771.58 2550
2772.08 2706
2772.58 2620
2773.07 2629
2773.57 2723
2774.06 2965
2774.56 3040
2775.06 3152
2775.55 3453
2776.05 3441
2776.55 3509
2777.04 3848
2777.54 3891
2778.04 4003
2778.54 3867
2779.03 3803
2779.53 4024
2780.03 3735
2780.52 3775
2781.02 3444
2781.52 3410
2782.01 3378
2782.51 2999
2783.01 2853
2783.51 3016
2784.00 2901
2784.50 2676
2785.00 3041
2785.50 2919
2785.99 2659
2786.49 2672
2786.99 2542
2787.49 2696
2787.98 2589
2788.48 2715
2788.98 2563
2789.48 2511
2789.98 2793
2790.47 2642
2790.97 2452
2791.47 2297
2791.97 2453
2792.47 2518
2792.96 2579
2793.46 2548
2793.96 2511
2794.46 2682
2794.96 2794
2795.46 3007
2795.95 2832
2796.45 2982
2796.95 3437
2797.45 3608
2797.95 4150
2798.45 4348
2798.95 4339
2799.44 4264
2799.94 4312
2800.44 4293
2800.94 4069
2801.44 3996
2801.94 3693
2802.44 3611
2802.94 3291
2803.44 3353
2803.93 3064
2804.43 2794
2804.93 3175
2805.43 3333
2805.93 3233
2806.43 3580
2806.93 3926
2807.43 3998
2807.93 4367
2808.43 4746
2808.93 5040
2809.43 5635
2809.93 5789
2810.43 5775
2810.93 5516
2811.43 5303
2811.93 5351
2812.43 4967
2812.93 4600
2813.43 4455
2813.93 3854
2814.43 3600
2814.93 3259
2815.43 3047
2815.93 3010
2816.43 3034
2816.93 3156
2817.43 3266
2817.93 3095
2818.43 3125
2818.93 3239
2819.43 2990
2819.93 3195
2820.43 3277
2820.93 3029
2821.43 3120
2821.93 3174
2822.43 2969
2822.94 2842
2823.44 2860
2823.94 2909
2824.44 2857
2824.94 2696
2825.44 2537
2825.94 2694
2826.44 2966
2826.94 2865
2827.44 2698
2827.95 2826
2828.45 2747
2828.95 2811
2829.45 2873
2829.95 2495
2830.45 2492
2830.95 2523
2831.46 2542
2831.96 2404
2832.46 2204
2832.96 2280
2833.46 2317
2833.97 2485
2834.47 2568
2834.97 2659
2835.47 2600
2835.97 2383
2836.47 2555
2836.98 2629
2837.48 2758
2837.98 2595
2838.48 2531
2838.99 2524
2839.49 2534
2839.99 2601
2840.49 2697
2841.00 2605
2841.50 2525
2842.00 2485
2842.50 2614
2843.01 2382
2843.51 2289
2844.01 2586
2844.51 2710
2845.02 2624
2845.52 2683
2846.02 2589
2846.52 2684
2847.03 2610
2847.53 2902
2848.03 2814
2848.54 2737
2849.04 2917
2849.54 2840
2850.05 3118
2850.55 3161
2851.05 2819
2851.56 2786
2852.06 2923
2852.56 2755
2853.07 2594
2853.57 2613
2854.07 2531
2854.58 2620
2855.08 2557
2855.59 2544
2856.09 2536
2856.59 2721
2857.10 2587
2857.60 2573
2858.10 2794
2858.61 2580
2859.11 2515
2859.62 2859
2860.12 2594
2860.63 2604
2861.13 2761
2861.63 2605
2862.14 2582
2862.64 2635
2863.15 2515
2863.65 2607
2864.16 2512
2864.66 2630
2865.16 2718
2865.67 2660
2866.17 2568
2866.68 2387
2867.18 2225
2867.69 2199
2868.19 2137
2868.70 2166
2869.20 2139
2869.71 2150
2870.21 2287
2870.72 2218
2871.22 2284
2871.73 2554
2872.23 2389
2872.74 2494
2873.24 2458
2873.75 2404
2874.25 2462
2874.76 2564
2875.27 2662
2875.77 2755
2876.28 2697
2876.78 2613
2877.29 2688
2877.79 2623
2878.30 2643
2878.81 2782
2879.31 2722
2879.82 2785
2880.32 2720
2880.83 2829
2881.33 2627
2881.84 2706
2882.35 2812
2882.85 2691
2883.36 2739
2883.87 2805
2884.37 2777
2884.88 2767
2885.38 3034
2885.89 3151
2886.40 3129
2886.90 3404
2887.41 3577
2887.92 3865
2888.42 3834
2888.93 4211
2889.44 3994
2889.94 4214
2890.45 4304
2890.96 4089
2891.46 3804
2891.97 3520
2892.48 3173
2892.98 3207
2893.49 3004
2894.00 2994
2894.51 2805
2895.01 2855
2895.52 2988
2896.03 3020
2896.54 3176
2897.04 3030
2897.55 3353
2898.06 3219
2898.57 3225
2899.07 3410
2899.58 3141
2900.09 3424
2900.60 3276
2901.10 3014
2901.61 3137
2902.12 2748
2902.63 2833
2903.13 2854
2903.64 2760
2904.15 2772
2904.66 3060
2905.17 2983
2905.68 2932
2906.18 3179
2906.69 3126
2907.20 3167
2907.71 3160
2908.22 3270
2908.72 3208
2909.23 3206
2909.74 3385
2910.25 3114
2910.76 3086
2911.27 3262
2911.78 3151
2912.28 3152
2912.79 3092
2913.30 3214
2913.81 3165
2914.32 3475
2914.83 3684
2915.34 3560
2915.85 3611
2916.36 3487
2916.87 3381
2917.37 3358
2917.88 3265
2918.39 3083
2918.90 2953
2919.41 2814
2919.92 2710
2920.43 2660
2920.94 2859
2921.45 2818
2921.96 2785
2922.47 2738
2922.98 2852
2923.49 3021
2924.00 3251
2924.51 3629
2925.02 4082
2925.53 4332
2926.04 4673
2926.55 4830
2927.06 4893
2927.57 5158
2928.08 5064
2928.59 4889
2929.10 4660
2929.61 4305
2930.12 4068
2930.63 3792
2931.14 3596
2931.65 3205
2932.16 3176
2932.67 3109
2933.18 2787
2933.69 2539
2934.20 2557
2934.71 2524
2935.22 2537
2935.73 2440
2936.24 2517
2936.76 2685
2937.27 2581
2937.78 2635
2938.29 2889
2938.80 2668
2939.31 2671
2939.82 2693
2940.33 2643
2940.84 2582
2941.36 2700
2941.87 2675
2942.38 2653
2942.89 2546
2943.40 2681
2943.91 2740
2944.42 2908
2944.94 2977
2945.45 2821
2945.96 2902
2946.47 2868
2946.98 3067
2947.49 3057
2948.01 3074
2948.52 2941
2949.03 2959
2949.54 2837
2950.05 2993
2950.57 3044
2951.08 2861
2951.59 2836
2952.10 2874
2952.61 2797
2953.13 2690
2953.64 2578
2954.15 2806
2954.66 2772
2955.18 2837
2955.69 2818
2956.20 2730
2956.71 2522
2957.23 2608
2957.74 2641
2958.25 2547
2958.76 2588
2959.28 2617
2959.79 2661
2960.30 2593
2960.82 2619
2961.33 2706
2961.84 2712
2962.36 2895
2962.87 3251
2963.38 3413
2963.89 3231
2964.41 3096
2964.92 3274
2965.43 3205
2965.95 3123
2966.46 3146
2966.97 3063
2967.49 2938
2968.00 3040
2968.52 2839
2969.03 2707
2969.54 2545
2970.06 2386
2970.57 2557
2971.08 2439
2971.60 2538
2972.11 2506
2972.63 2361
2973.14 2310
2973.65 2441
2974.17 2389
2974.68 2367
2975.20 2338
2975.71 2500
2976.23 2344
2976.74 2445
2977.25 2575
2977.77 2541
2978.28 2367
2978.80 2504
2979.31 2516
2979.83 2473
2980.34 2525
2980.86 2698
2981.37 2824
2981.89 2893
2982.40 2653
2982.91 2576
2983.43 2630
2983.94 2784
2984.46 2563
2984.97 2534
2985.49 2731
2986.00 2618
2986.52 2672
2987.04 2611
2987.55 2461
2988.07 2734
2988.58 2666
2989.10 2770
2989.61 3014
2990.13 3160
2990.64 3085
2991.16 3306
2991.67 3531
2992.19 3755
2992.71 3700
2993.22 3783
2993.74 3825
2994.25 4130
2994.77 4261
2995.28 4151
2995.80 4206
2996.32 3998
2996.83 3959
2997.35 4068
2997.87 4290
2998.38 4373
2998.90 4570
2999.41 4390
2999.93 4315
3000.45 4390
3000.96 4206
3001.48 4393
3002.00 4092
3002.51 4284
3003.03 4188
3003.55 4163
3004.06 4467
3004.58 4460
3005.10 4324
3005.61 4709
3006.13 4599
3006.65 4346
3007.16 4520
3007.68 4647
3008.20 4436
3008.71 4147
3009.23 3654
3009.75 3586
3010.27 3095
3010.78 3156
3011.30 2985
3011.82 2981
3012.34 3070
3012.85 3130
3013.37 2797
3013.89 2764
3014.41 2873
3014.92 2993
3015.44 2738
3015.96 2760
3016.48 2741
3016.99 2795
3017.51 2884
3018.03 2745
3018.55 3000
3019.07 2847
3019.58 2814
3020.10 2916
3020.62 2785
3021.14 3085
3021.66 3182
3022.17 3279
3022.69 3250
3023.21 3148
3023.73 3216
3024.25 3652
3024.77 3485
3025.28 3436
3025.80 3729
3026.32 3910
3026.84 3725
3027.36 3715
3027.88 3549
3028.40 3622
3028.92 3382
3029.43 3064
3029.95 3006
3030.47 3041
3030.99 2973
3031.51 3072
3032.03 3185
3032.55 3089
3033.07 3294
3033.59 3439
3034.11 3658
3034.63 3626
3035.15 3985
3035.66 4090
3036.18 4514
3036.70 4422
3037.22 4727
3037.74 4992
3038.26 5169
3038.78 4763
3039.30 4804
3039.82 4578
3040.34 4286
3040.86 4035
3041.38 3741
3041.90 3561
3042.42 3300
3042.94 3246
3043.46 3033
3043.98 3176
3044.50 2793
3045.02 2769
3045.54 2722
3046.06 2565
3046.58 2700
3047.10 2457
3047.62 2630
3048.14 2514
3048.66 2499
3049.18 2408
3049.71 2442
3050.23 2439
3050.75 2584
3051.27 2578
3051.79 2486
3052.31 2598
3052.83 2623
3053.35 2845
3053.87 2888
3054.39 2736
3054.91 2598
3055.43 2760
3055.96 2884
3056.48 2777
3057.00 2800
3057.52 2775
3058.04 2775
3058.56 2790
3059.08 2898
3059.61 2748
3060.13 2967
3060.65 3128
3061.17 2960
3061.69 2991
3062.21 2925
3062.73 3009
3063.26 3089
3063.78 2930
3064.30 3066
3064.82 3180
3065.34 3128
3065.87 2996
3066.39 2944
3066.91 2950
3067.43 3026
3067.95 2966
3068.48 3259
3069.00 3036
3069.52 3122
3070.04 2960
3070.57 3069
3071.09 2871
3071.61 3013
3072.13 3003
3072.66 2927
3073.18 2882
3073.70 3024
3074.22 2996
3074.75 3142
3075.27 3327
3075.79 3372
3076.32 3370
3076.84 3322
3077.36 3474
3077.88 3293
3078.41 3027
3078.93 3270
3079.45 3429
3079.98 3361
3080.50 3420
3081.02 3619
3081.55 3912
3082.07 3447
3082.59 3526
3083.12 3568
3083.64 3665
3084.16 3537
3084.69 3755
3085.21 3574
3085.73 3520
3086.26 3325
3086.78 3429
3087.31 3643
3087.83 3669
3088.35 3550
3088.88 3174
3089.40 3224
3089.93 3205
3090.45 2992
3090.97 3190
3091.50 3498
3092.02 3386
3092.55 3420
3093.07 3089
3093.60 3089
3094.12 3295
3094.64 3389
3095.17 3255
3095.69 3174
3096.22 3188
3096.74 3316
3097.27 3414
3097.79 3286
3098.32 3528
3098.84 3726
3099.37 3695
3099.89 3723
3100.42 4010
3100.94 4421
3101.47 5108
3101.99 5583
3102.52 6258
3103.04 7394
3103.57 8044
3104.09 9141
3104.62 10186
3105.14 10710
3105.67 11483
3106.19 11110
3106.72 10189
3107.24 9154
3107.77 8034
3108.29 6810
3108.82 6167
3109.35 5432
3109.87 4928
3110.40 4380
3110.92 4144
3111.45 4379
3111.98 4326
3112.50 4431
3113.03 4476
3113.55 4458
3114.08 4677
3114.61 4695
3115.13 4376
3115.66 3978
3116.18 3733
3116.71 3724
3117.24 3544
3117.76 3586
3118.29 3005
3118.82 3014
3119.34 3225
3119.87 2930
3120.40 2861
3120.92 3057
3121.45 3174
3121.98 3152
3122.50 3085
3123.03 3139
3123.56 3451
3124.08 3426
3124.61 3455
3125.14 3314
3125.66 3174
3126.19 3177
3126.72 3036
3127.25 3045
3127.77 2791
3128.30 2859
3128.83 2851
3129.36 2554
3129.88 2540
3130.41 2839
3130.94 2834
3131.46 2952
3131.99 2741
3132.52 2686
3133.05 2824
3133.58 2771
3134.10 2948
3134.63 2755
3135.16 2668
3135.69 2614
3136.21 2685
3136.74 2845
3137.27 2885
3137.80 2898
3138.33 2937
3138.86 3102
3139.38 2975
3139.91 3112
3140.44 3005
3140.97 2870
3141.50 2926
3142.03 2824
3142.55 2910
3143.08 2888
3143.61 2839
3144.14 2925
3144.67 2695
3145.20 2602
3145.73 2653
3146.25 2872
3146.78 3067
3147.31 2882
3147.84 3124
3148.37 3286
3148.90 3309
3149.43 3337
3149.96 3213
3150.49 3436
3151.02 3482
3151.54 3326
3152.07 3537
3152.60 3478
3153.13 3286
3153.66 3378
3154.19 3110
3154.72 3021
3155.25 2961
3155.78 2783
3156.31 2795
3156.84 2886
3157.37 2936
3157.90 2977
3158.43 2936
3158.96 3082
3159.49 3253
3160.02 3207
3160.55 3187
3161.08 3014
3161.61 3110
3162.14 3086
3162.67 3012
3163.20 2988
3163.73 3267
3164.26 3184
3164.79 3172
3165.32 3062
3165.85 2931
3166.38 2783
3166.91 2657
3167.44 2840
3167.97 2703
3168.50 2830
3169.03 2751
3169.57 2930
3170.10 3185
3170.63 3028
3171.16 2926
3171.69 2893
3172.22 2662
3172.75 2701
3173.28 2846
3173.81 2956
3174.34 2709
3174.88 2485
3175.41 2688
3175.94 2572
3176.47 2623
3177.00 2643
3177.53 2662
3178.06 2834
3178.60 2723
3179.13 2752
3179.66 2628
3180.19 2609
3180.72 2626
3181.25 2645
3181.79 2569
3182.32 2576
3182.85 2778
3183.38 2846
3183.91 2646
3184.44 2824
3184.98 2714
3185.51 2707
3186.04 2889
3186.57 2822
3187.11 2848
3187.64 2823
3188.17 2630
3188.70 2657
3189.24 2744
3189.77 2693
3190.30 2609
3190.83 2760
3191.37 2753
3191.90 2565
3192.43 2566
3192.96 2538
3193.50 2526
3194.03 2484
3194.56 2662
3195.09 2652
3195.63 2629
3196.16 2642
3196.69 2734
3197.23 2773
3197.76 2694
3198.29 2729
3198.83 2749
3199.36 2874
3199.89 2839
3200.43 2916
3200.96 3026
3201.49 2869
3202.03 2922
3202.56 2794
3203.09 2699
3203.63 2787
3204.16 2862
3204.69 3002
3205.23 3017
3205.76 3015
3206.30 3093
3206.83 2928
3207.36 2924
3207.90 2744
3208.43 2897
3208.97 2945
3209.50 2744
3210.03 2906
3210.57 2978
3211.10 3182
3211.64 3325
3212.17 3366
3212.70 3367
3213.24 3481
3213.77 3481
3214.31 3326
3214.84 3234
3215.38 3143
3215.91 3269
3216.45 3012
3216.98 2910
3217.52 3044
3218.05 2891
3218.59 2672
3219.12 2506
3219.66 2741
3220.19 2759
3220.73 2602
3221.26 2507
3221.80 2597
3222.33 2975
3222.87 2888
3223.40 2899
3223.94 2922
3224.47 2968
3225.01 3376
3225.54 3506
3226.08 3442
3226.61 3575
3227.15 3774
3227.69 3918
3228.22 3760
3228.76 3460
3229.29 3345
3229.83 3362
3230.36 3162
3230.90 2826
3231.44 2934
3231.97 2959
3232.51 2797
3233.04 2788
3233.58 2841
3234.12 2791
3234.65 2823
3235.19 2989
3235.72 2883
3236.26 2907
3236.80 2972
3237.33 2890
3237.87 3193
3238.41 3250
3238.94 3304
3239.48 3294
3240.02 3283
3240.55 3173
3241.09 3092
3241.63 3245
3242.16 3216
3242.70 3125
3243.24 2854
3243.77 3033
3244.31 3064
3244.85 3092
3245.39 3163
3245.92 3030
3246.46 2935
3247.00 2864
3247.53 2892
3248.07 2899
3248.61 3168
3249.15 2886
3249.68 2820
3250.22 3041
3250.76 3011
3251.30 3140
3251.83 3113
3252.37 3119
3252.91 3203
3253.45 3149
3253.98 3342
3254.52 3160
3255.06 3129
3255.60 3400
3256.14 3446
3256.67 3406
3257.21 3683
3257.75 3532
3258.29 3578
3258.83 3512
3259.37 3762
3259.90 3812
3260.44 3752
3260.98 3929
3261.52 4134
3262.06 4327
3262.60 4495
3263.13 4743
3263.67 5187
3264.21 5525
3264.75 5317
3265.29 5914
3265.83 6439
3266.37 6511
3266.91 6489
3267.44 6429
3267.98 6753
3268.52 6924
3269.06 6994
3269.60 7055
3270.14 6871
3270.68 6940
3271.22 6206
3271.76 5567
3272.30 5234
3272.84 4545
3273.38 4304
3273.91 3845
3274.45 3581
3274.99 3652
3275.53 3621
3276.07 3711
3276.61 3392
3277.15 3799
3277.69 3690
3278.23 3699
3278.77 3851
3279.31 3653
3279.85 3887
3280.39 3939
3280.93 3808
3281.47 3793
3282.01 3846
3282.55 4025
3283.09 3823
3283.63 3403
3284.17 3750
3284.71 3551
3285.25 3551
3285.79 3767
3286.33 3781
3286.87 3739
3287.42 3553
3287.96 3760
3288.50 3658
3289.04 3551
3289.58 3549
3290.12 3443
3290.66 3558
3291.20 3499
3291.74 3677
3292.28 3719
3292.82 3569
3293.36 3793
3293.91 4109
3294.45 4433
3294.99 4753
3295.53 5609
3296.07 6282
3296.61 6236
3297.15 6717
3297.69 6918
3298.24 7468
3298.78 7512
3299.32 7224
3299.86 6834
3300.40 6212
3300.94 5929
3301.49 5492
3302.03 4898
3302.57 4585
3303.11 4235
3303.65 4193
3304.19 3919
3304.74 4057
3305.28 3922
3305.82 3636
3306.36 3625
3306.90 3734
3307.45 3622
3307.99 3634
3308.53 3545
3309.07 3739
3309.62 3341
3310.16 3219
3310.70 3545
3311.24 3801
3311.79 3564
3312.33 3519
3312.87 3949
3313.41 3770
3313.96 3918
3314.50 4298
3315.04 4591
3315.59 5012
3316.13 5317
3316.67 5450
3317.21 5661
3317.76 5881
3318.30 5845
3318.84 5921
3319.39 5548
3319.93 5282
3320.47 5405
3321.02 5317
3321.56 4618
3322.10 4300
3322.65 4189
3323.19 4015
3323.73 3894
3324.28 4017
3324.82 4110
3325.36 4210
3325.91 3866
3326.45 3856
3327.00 3776
3327.54 3617
3328.08 3788
3328.63 3691
3329.17 3633
3329.72 3329
3330.26 3197
3330.80 3354
3331.35 3488
3331.89 3638
3332.44 3477
3332.98 4019
3333.53 4457
3334.07 5164
3334.61 5825
3335.16 6963
3335.70 7886
3336.25 8948
3336.79 10024
3337.34 11189
3337.88 11774
3338.43 11814
3338.97 12235
3339.52 11618
3340.06 11233
3340.61 9776
3341.15 8766
3341.70 7517
3342.24 6668
3342.79 5895
3343.33 4927
3343.88 4681
3344.42 4287
3344.97 3944
3345.51 3846
3346.06 3587
3346.60 3617
3347.15 3478
3347.69 3396
3348.24 3289
3348.78 3368
3349.33 3318
3349.88 3515
3350.42 3626
3350.97 3620
3351.51 3663
3352.06 3841
3352.61 3901
3353.15 4136
3353.70 4080
3354.24 4308
3354.79 4421
3355.34 4392
3355.88 4368
3356.43 4367
3356.97 4305
3357.52 4159
3358.07 4224
3358.61 3844
3359.16 3820
3359.71 3685
3360.25 3620
3360.80 3497
3361.35 3307
3361.89 3047
3362.44 3156
3362.99 2904
3363.53 2728
3364.08 2802
3364.63 2985
3365.17 2968
3365.72 2868
3366.27 3034
3366.81 3024
3367.36 2945
3367.91 2898
3368.46 2779
3369.00 2719
3369.55 2757
3370.10 3062
3370.64 2945
3371.19 2967
3371.74 2919
3372.29 2980
3372.83 3208
3373.38 3155
3373.93 3027
3374.48 2960
3375.03 3265
3375.57 3232
3376.12 3406
3376.67 3430
3377.22 3564
3377.76 3267
3378.31 3446
3378.86 3249
3379.41 3190
3379.96 2933
3380.50 2869
3381.05 2563
3381.60 2631
3382.15 2672
3382.70 2719
3383.25 2615
3383.79 2451
3384.34 2630
3384.89 2767
3385.44 2588
3385.99 2591
3386.54 2607
3387.09 2687
3387.64 2764
3388.18 2760
3388.73 2693
3389.28 2652
3389.83 2932
3390.38 3057
3390.93 2906
3391.48 2845
3392.03 2784
3392.58 2613
3393.13 2646
3393.67 2783
3394.22 2836
3394.77 2690
3395.32 2664
3395.87 2613
3396.42 2697
3396.97 2567
3397.52 2750
3398.07 2675
3398.62 2622
3399.17 2556
3399.72 2477
3400.27 2820
3400.82 2524
3401.37 2384
3401.92 2483
3402.47 2512
3403.02 2431
3403.57 2356
3404.12 2536
3404.67 2546
3405.22 2310
3405.77 2440
3406.32 2453
3406.87 2416
3407.42 2378
3407.97 2742
3408.52 2702
3409.07 2463
3409.62 2288
3410.17 2564
3410.72 2696
3411.27 2443
3411.82 2368
3412.38 2464
3412.93 2632
3413.48 2690
3414.03 3005
3414.58 2817
3415.13 2668
3415.68 2614
3416.23 2565
3416.78 2682
3417.33 2702
3417.89 2682
3418.44 2694
3418.99 2325
3419.54 2452
3420.09 2393
3420.64 2323
3421.19 2324
3421.74 2344
3422.30 2415
3422.85 2300
3423.40 2214
3423.95 2391
3424.50 2623
3425.05 2430
3425.61 2610
3426.16 2605
3426.71 2745
3427.26 2745
3427.81 2788
3428.37 2597
3428.92 2539
3429.47 2570
3430.02 2511
3430.58 2406
3431.13 2305
3431.68 2494
3432.23 2637
3432.78 2543
3433.34 2574
3433.89 2565
3434.44 2716
3434.99 2706
3435.55 2660
3436.10 2683
3436.65 2397
3437.21 2366
3437.76 2701
3438.31 2563
3438.86 2622
3439.42 2637
3439.97 2579
3440.52 2761
3441.08 2806
3441.63 2664
3442.18 2847
3442.74 2996
3443.29 2790
3443.84 2765
3444.40 2700
3444.95 2717
3445.50 2692
3446.06 2611
3446.61 2530
3447.16 2409
3447.72 2445
3448.27 2463
3448.82 2300
3449.38 2167
3449.93 2169
3450.48 2178
3451.04 2228
3451.59 2328
3452.15 2281
3452.70 2378
3453.25 2373
3453.81 2200
3454.36 2354
3454.92 2202
3455.47 2266
3456.03 2243
3456.58 2275
3457.13 2238
3457.69 2200
3458.24 2288
3458.80 2352
3459.35 2281
3459.91 2410
3460.46 2395
3461.02 2324
3461.57 2261
3462.13 2190
3462.68 2340
3463.24 2355
3463.79 2239
3464.34 2229
3464.90 2298
3465.46 2255
3466.01 2149
3466.57 2424
3467.12 2428
3467.68 2302
3468.23 2269
3468.79 2303
3469.34 2434
3469.90 2516
3470.45 2802
3471.01 2576
3471.56 2611
3472.12 2526
3472.67 2580
3473.23 2547
3473.79 2510
3474.34 2767
3474.90 2634
3475.45 2683
3476.01 2690
3476.56 2620
3477.12 2517
3477.68 2539
3478.23 2698
3478.79 2675
3479.35 2679
3479.90 2961
3480.46 2954
3481.01 2867
3481.57 2981
3482.13 2924
3482.68 3002
3483.24 3251
3483.80 3065
3484.35 2891
3484.91 2876
3485.47 2839
3486.02 2971
3486.58 3005
3487.14 3018
3487.69 3066
3488.25 2949
3488.81 2947
3489.36 3374
3489.92 3738
3490.48 3758
3491.03 4206
3491.59 4520
3492.15 4997
3492.71 5454
3493.26 6085
3493.82 6468
3494.38 6827
3494.94 6796
3495.49 6616
3496.05 6846
3496.61 6153
3497.17 5878
3497.72 5587
3498.28 5402
3498.84 5795
3499.40 6078
3499.95 6423
3500.51 6902
3501.07 7663
3501.63 7499
3502.19 7471
3502.74 7832
3503.30 7462
3503.86 6969
3504.42 6544
3504.98 6275
3505.53 5973
3506.09 5834
3506.65 5452
3507.21 5709
3507.77 5566
3508.33 5477
3508.88 5322
3509.44 5193
3510.00 4882
3510.56 4750
3511.12 4361
3511.68 4012
3512.24 4109
3512.80 3493
3513.35 3596
3513.91 3704
3514.47 3548
3515.03 3574
3515.59 3436
3516.15 3468
3516.71 3126
3517.27 3125
3517.83 3082
3518.39 2981
3518.95 2847
3519.50 3143
3520.06 3236
3520.62 2955
3521.18 3255
3521.74 3144
3522.30 3059
3522.86 3071
3523.42 3313
3523.98 3191
3524.54 3028
3525.10 2958
3525.66 3175
3526.22 3170
3526.78 2996
3527.34 2962
3527.90 2819
3528.46 2767
3529.02 2739
3529.58 2796
3530.14 2654
3530.70 2528
3531.26 2625
3531.82 2543
3532.38 2644
3532.94 2583
3533.50 2629
3534.06 2714
3534.62 2564
3535.18 2499
3535.75 2490
3536.31 2784
3536.87 2811
3537.43 2911
3537.99 2894
3538.55 3070
3539.11 3269
3539.67 2909
3540.23 2955
3540.79 3020
3541.35 2832
3541.92 2986
3542.48 3003
3543.04 2919
3543.60 2857
3544.16 2934
3544.72 2995
3545.28 3002
3545.84 2953
3546.41 3074
3546.97 3101
3547.53 3039
3548.09 3160
3548.65 3113
3549.21 3029
3549.78 3076
3550.34 2872
3550.90 2616
3551.46 2595
3552.02 2595
3552.59 2642
3553.15 2573
3553.71 2374
3554.27 2198
3554.83 2276
3555.40 2660
3555.96 2583
3556.52 2566
3557.08 2433
3557.65 2339
3558.21 2318
3558.77 2302
3559.33 2559
3559.90 2459
3560.46 2494
3561.02 2419
3561.58 2501
3562.15 2490
3562.71 2486
3563.27 2519
3563.83 2406
3564.40 2457
3564.96 2532
3565.52 2369
3566.09 2261
3566.65 2433
3567.21 2489
3567.78 2702
3568.34 2241
3568.90 2374
3569.47 2489
3570.03 2481
3570.59 2608
3571.16 2283
3571.72 2285
3572.28 2345
3572.85 2601
3573.41 2423
3573.97 2397
3574.54 2468
3575.10 2580
3575.66 2525
3576.23 2381
3576.79 2600
3577.36 2604
3577.92 2554
3578.48 2552
3579.05 2637
3579.61 2547
3580.18 2649
3580.74 2657
3581.31 2495
3581.87 2526
3582.43 2551
3583.00 2646
3583.56 2718
3584.13 2713
3584.69 2536
3585.26 2433
3585.82 2511
3586.39 2464
3586.95 2490
3587.52 2592
3588.08 2532
3588.64 2303
3589.21 2325
3589.77 2480
3590.34 2528
3590.90 2464
3591.47 2597
3592.03 2635
3592.60 2617
3593.17 2634
3593.73 2373
3594.30 2412
3594.86 2459
3595.43 2331
3595.99 2574
3596.56 2310
3597.12 2423
3597.69 2355
3598.25 2627
3598.82 2613
3599.39 2377
3599.95 2494
3600.52 2566
3601.08 2731
3601.65 2575
3602.21 2464
3602.78 2459
3603.35 2443
3603.91 2367
3604.48 2255
3605.04 2468
3605.61 2394
3606.18 2296
3606.74 2146
3607.31 2273
3607.88 2183
3608.44 2138
3609.01 2197
3609.57 2070
3610.14 2192
3610.71 2068
3611.27 1962
3611.84 2141
3612.41 2164
3612.97 2141
3613.54 2421
3614.11 2419
3614.68 2512
3615.24 2644
3615.81 2963
3616.38 3554
3616.94 3743
3617.51 4385
3618.08 4846
3618.64 5229
3619.21 6314
3619.78 7088
3620.35 7665
3620.91 7195
3621.48 7612
3622.05 7495
3622.62 6674
3623.18 5953
3623.75 5118
3624.32 4596
3624.89 3940
3625.45 3648
3626.02 3113
3626.59 2708
3627.16 2495
3627.73 2521
3628.29 2442
3628.86 2311
3629.43 2177
3630.00 2130
3630.57 2080
3631.13 2226
3631.70 2246
3632.27 2320
3632.84 2295
3633.41 2236
3633.98 2052
3634.54 2158
3635.11 2174
3635.68 2169
3636.25 2097
3636.82 1984
3637.39 2006
3637.96 2052
3638.52 2037
3639.09 2165
3639.66 2084
3640.23 2218
3640.80 2387
3641.37 2459
3641.94 2540
3642.51 2657
3643.08 2763
3643.65 2921
3644.21 3007
3644.78 3070
3645.35 3061
3645.92 3110
3646.49 2996
3647.06 2895
3647.63 2936
3648.20 2892
3648.77 2814
3649.34 3150
3649.91 3177
3650.48 3257
3651.05 2925
3651.62 2815
3652.19 2780
3652.76 2646
3653.33 2562
3653.90 2666
3654.47 2518
3655.04 2648
3655.61 2658
3656.18 2956
3656.75 2938
3657.32 3045
3657.89 2917
3658.46 3023
3659.03 2980
3659.60 3117
3660.17 3175
3660.74 3150
3661.31 3089
3661.88 2944
3662.45 2721
3663.02 2684
3663.59 2763
3664.16 2730
3664.74 2673
3665.31 2537
3665.88 2450
3666.45 2600
3667.02 2721
3667.59 2649
3668.16 2508
3668.73 2446
3669.30 2621
3669.87 2435
3670.45 2474
3671.02 2477
3671.59 2511
3672.16 2341
3672.73 2293
3673.30 2593
3673.87 2347
3674.45 2409
3675.02 2582
3675.59 2351
3676.16 2565
3676.73 2632
3677.30 2580
3677.88 2564
3678.45 2556
3679.02 2542
3679.59 2688
3680.16 2720
3680.74 2316
3681.31 2172
3681.88 2227
3682.45 2145
3683.02 2276
3683.60 2323
3684.17 2243
3684.74 2138
3685.31 2180
3685.89 2102
3686.46 2288
3687.03 2214
3687.60 2218
3688.18 2287
3688.75 2557
3689.32 2577
3689.89 2732
3690.47 3028
3691.04 2823
3691.61 3049
3692.19 3084
3692.76 3038
3693.33 2978
3693.91 3064
3694.48 2950
3695.05 2842
3695.62 2938
3696.20 2622
3696.77 2647
3697.34 2464
3697.92 2287
3698.49 2378
3699.06 2403
3699.64 2464
3700.21 2522
3700.79 2443
3701.36 2501
3701.93 2462
3702.51 2216
3703.08 2353
3703.65 2366
3704.23 2342
3704.80 2220
3705.38 2486
3705.95 2581
3706.52 2340
3707.10 2475
3707.67 2438
3708.25 2347
3708.82 2420
3709.39 2308
3709.97 2539
3710.54 2362
3711.12 2375
3711.69 2388
3712.27 2558
3712.84 2243
3713.42 2329
3713.99 2339
3714.57 2390
3715.14 2184
3715.71 2295
3716.29 2375
3716.86 2346
3717.44 2265
3718.01 2261
3718.59 2408
3719.16 2209
3719.74 2306
3720.31 2293
3720.89 2167
3721.47 2132
3722.04 2112
3722.62 2230
3723.19 2177
3723.77 2170
3724.34 2122
3724.92 1942
3725.49 1941
3726.07 2040
3726.64 1900
3727.22 2020
3727.80 2085
3728.37 2226
3728.95 2205
3729.52 2062
3730.10 2327
3730.67 2515
3731.25 2561
3731.83 2670
3732.40 2844
3732.98 3255
3733.55 3464
3734.13 3391
3734.71 3636
3735.28 3684
3735.86 3974
3736.44 3918
3737.01 3735
3737.59 3508
3738.17 3355
3738.74 3206
3739.32 3238
3739.90 2970
3740.47 2785
3741.05 2625
3741.63 2774
3742.20 2830
3742.78 2537
3743.36 2426
3743.93 2524
3744.51 2525
3745.09 2478
3745.66 2332
3746.24 2361
3746.82 2292
3747.40 2220
3747.97 2216
3748.55 2371
3749.13 2259
3749.70 2311
3750.28 2279
3750.86 2346
3751.44 2284
3752.02 2322
3752.59 2185
3753.17 2227
3753.75 2184
3754.33 2120
3754.90 2226
3755.48 2258
3756.06 2310
3756.64 2423
3757.22 2312
3757.79 2253
3758.37 2377
3758.95 2525
3759.53 2554
3760.11 2449
3760.68 2687
3761.26 3188
3761.84 2934
3762.42 3007
3763.00 3004
3763.58 2817
3764.15 2788
3764.73 2652
3765.31 2674
3765.89 2714
3766.47 2502
3767.05 2588
3767.63 2348
3768.21 2243
3768.78 2364
3769.36 2254
3769.94 2257
3770.52 2429
3771.10 2452
3771.68 2388
3772.26 2528
3772.84 2495
3773.42 2497
3774.00 2552
3774.58 2458
3775.15 2430
3775.73 2478
3776.31 2379
3776.89 2489
3777.47 2399
3778.05 2281
3778.63 2220
3779.21 2143
3779.79 2272
3780.37 2277
3780.95 2282
3781.53 2362
3782.11 2206
3782.69 2295
3783.27 2325
3783.85 2244
3784.43 2363
3785.01 2344
3785.59 2149
3786.17 2312
3786.75 2179
3787.33 1993
3787.91 2101
3788.49 2215
3789.07 2180
3789.65 2292
3790.23 2258
3790.81 2145
3791.39 2110
3791.98 2203
3792.56 2297
3793.14 2367
3793.72 2384
3794.30 2276
3794.88 2323
3795.46 2319
3796.04 2310
3796.62 2401
3797.20 2364
3797.78 2318
3798.37 2377
3798.95 2438
3799.53 2447
3800.11 2664
3800.69 2595
3801.27 2493
3801.85 2689
3802.43 2913
3803.02 3076
3803.60 3068
3804.18 3238
3804.76 3097
3805.34 2982
3805.92 3041
3806.51 2906
3807.09 2893
3807.67 2778
3808.25 2625
3808.83 2657
3809.42 2872
3810.00 3082
3810.58 3110
3811.16 2926
3811.74 2895
3812.33 2931
3812.91 3019
3813.49 2919
3814.07 3085
3814.66 2934
3815.24 3030
3815.82 3129
3816.40 3233
3816.99 3186
3817.57 3089
3818.15 3212
3818.73 3397
3819.32 3526
3819.90 3325
3820.48 2915
3821.06 3006
3821.65 2653
3822.23 2430
3822.81 2433
3823.40 2524
3823.98 2470
3824.56 2430
3825.15 2409
3825.73 2381
3826.31 2486
3826.90 2283
3827.48 2158
3828.06 2164
3828.65 2175
3829.23 2245
3829.81 2096
3830.40 2149
3830.98 2256
3831.56 2284
3832.15 2433
3832.73 2576
3833.32 2539
3833.90 2576
3834.48 2546
3835.07 2677
3835.65 2557
3836.23 2420
3836.82 2444
3837.40 2456
3837.99 2461
3838.57 2441
3839.16 2362
3839.74 2238
3840.32 2182
3840.91 2261
3841.49 2406
3842.08 2390
3842.66 2108
3843.25 2163
3843.83 2187
3844.42 2193
3845.00 2207
3845.59 2276
3846.17 2486
3846.76 2171
3847.34 2038
3847.92 2136
3848.51 2066
3849.09 2178
3849.68 2387
3850.27 2338
3850.85 2306
3851.44 2221
3852.02 2212
3852.61 2138
3853.19 2229
3853.78 2448
3854.36 2336
3854.95 2512
3855.53 2445
3856.12 2513
3856.70 2538
3857.29 2617
3857.88 2812
3858.46 2937
3859.05 3033
3859.63 3608
3860.22 3697
3860.80 4208
3861.39 4833
3861.98 5523
3862.56 6318
3863.15 7167
3863.73 7756
3864.32 7890
3864.91 7786
3865.49 7364
3866.08 6771
3866.67 6423
3867.25 5775
3867.84 5026
3868.43 4621
3869.01 4471
3869.60 3972
3870.19 3549
3870.77 3524
3871.36 3257
3871.95 2882
3872.53 3043
3873.12 2951
3873.71 2740
3874.29 2803
3874.88 2833
3875.47 2849
3876.05 2856
3876.64 2975
3877.23 2894
3877.82 2852
3878.40 2888
3878.99 2818
3879.58 2729
3880.16 2565
3880.75 2529
3881.34 2625
3881.93 2543
3882.51 2393
3883.10 2404
3883.69 2367
3884.28 2389
3884.87 2514
3885.45 2505
3886.04 2495
3886.63 2434
3887.22 2361
3887.80 2233
3888.39 2396
3888.98 2380
3889.57 2492
3890.16 2617
3890.74 2838
3891.33 2890
3891.92 2905
3892.51 2730
3893.10 2875
3893.69 2892
3894.27 3046
3894.86 2844
3895.45 2892
3896.04 2966
3896.63 2696
3897.22 2861
3897.81 2898
3898.40 3017
3898.98 2950
3899.57 3180
3900.16 3120
3900.75 3035
3901.34 3124
3901.93 3351
3902.52 3319
3903.11 3162
3903.70 3009
3904.29 2873
3904.87 2944
3905.46 2627
3906.05 2446
3906.64 2462
3907.23 2515
3907.82 2331
3908.41 2365
3909.00 2449
3909.59 2242
3910.18 2251
3910.77 2275
3911.36 2055
3911.95 2074
3912.54 2116
3913.13 2229
3913.72 2154
3914.31 2036
3914.90 2131
3915.49 2088
3916.08 2053
3916.67 1976
3917.26 1934
3917.85 1990
3918.44 1965
3919.03 2000
3919.62 2013
3920.21 1951
3920.80 2098
3921.39 2173
3921.98 2224
3922.57 2146
3923.16 2274
3923.75 2236
3924.34 2323
3924.94 2189
3925.53 2057
3926.12 2072
3926.71 2056
3927.30 1966
3927.89 2086
3928.48 1979
3929.07 2170
3929.66 1992
3930.25 2060
3930.85 2223
3931.44 2011
3932.03 2120
3932.62 2082
3933.21 1998
3933.80 1994
3934.39 2048
3934.99 2190
3935.58 2000
3936.17 1985
3936.76 2080
3937.35 2066
3937.94 2020
3938.54 2167
3939.13 2135
3939.72 2201
3940.31 2342
3940.90 2264
3941.49 2336
3942.09 2509
3942.68 2478
3943.27 2489
3943.86 2322
3944.46 2548
3945.05 2290
3945.64 2098
3946.23 2268
3946.82 2172
3947.42 2146
3948.01 2244
3948.60 2137
3949.20 2067
3949.79 2195
3950.38 2181
3950.97 1983
3951.57 1862
3952.16 2032
3952.75 1998
3953.34 2071
3953.94 1899
3954.53 1968
3955.12 2008
3955.72 2090
3956.31 2045
3956.90 2061
3957.50 2100
3958.09 2042
3958.68 2060
3959.28 2131
3959.87 2067
3960.46 2338
3961.06 2216
3961.65 2125
3962.24 2188
3962.84 2033
3963.43 1905
3964.02 2210
3964.62 2142
3965.21 2175
3965.81 2329
3966.40 2597
3966.99 2715
3967.59 2809
3968.18 2760
3968.78 2647
3969.37 3047
3969.96 2900
3970.56 2927
3971.15 2748
3971.75 2670
3972.34 2503
3972.94 2283
3973.53 2203
3974.12 2197
3974.72 2168
3975.31 2144
3975.91 2070
3976.50 2196
3977.10 2214
3977.69 2166
3978.29 2076
3978.88 2058
3979.48 2152
3980.07 2312
3980.67 2083
3981.26 2252
3981.86 2286
3982.45 2260
3983.05 2275
3983.64 2185
3984.24 2335
3984.83 2292
3985.43 2346
3986.02 2158
3986.62 2147
3987.21 2143
3987.81 1984
3988.40 2315
3989.00 1927
3989.60 1837
3990.19 1753
3990.79 1991
3991.38 2016
3991.98 2054
3992.57 1966
3993.17 2043
3993.77 2080
3994.36 2114
3994.96 2091
3995.55 2044
3996.15 2402
3996.75 2311
3997.34 2212
3997.94 2160
3998.54 2403
3999.13 2375
3999.73 2336
4000.32 2419
4000.92 2383
4001.52 2388
4002.11 2461
4002.71 2366
4003.31 2237
4003.90 2122
4004.50 2385
4005.10 2536
4005.69 2441
4006.29 2429
4006.89 2517
4007.49 2534
4008.08 2565
4008.68 2482
4009.28 2561
4009.87 2676
4010.47 2409
4011.07 2457
4011.67 2247
4012.26 2431
4012.86 2580
4013.46 2397
4014.05 2458
4014.65 2575
4015.25 2558
4015.85 2609
4016.44 2749
4017.04 3088
4017.64 3353
4018.24 3551
4018.84 3451
4019.43 3576
4020.03 3645
4020.63 3618
4021.23 3195
4021.83 3187
4022.42 2824
4023.02 2944
4023.62 2722
4024.22 2548
4024.82 2579
4025.41 2452
4026.01 2453
4026.61 2304
4027.21 2225
4027.81 2309
4028.41 2307
4029.01 2276
4029.60 2300
4030.20 2204
4030.80 2215
4031.40 2287
4032.00 2194
4032.60 2171
4033.20 2268
4033.80 2389
4034.39 2288
4034.99 2322
4035.59 2387
4036.19 2309
4036.79 2442
4037.39 2371
4037.99 2290
4038.59 2272
4039.19 2288
4039.79 2378
4040.39 2526
4040.99 2261
4041.59 2190
4042.18 2414
4042.78 2322
4043.38 2398
4043.98 2381
4044.58 2517
4045.18 2314
4045.78 2444
4046.38 2456
4046.98 2322
4047.58 2297
4048.18 2350
4048.78 2348
4049.38 2306
4049.98 2204
4050.58 2042
4051.18 2016
4051.78 2157
4052.38 2336
4052.98 2292
4053.58 2349
4054.19 2549
4054.79 2730
4055.39 2774
4055.99 3023
4056.59 3205
4057.19 3409
4057.79 3809
4058.39 4016
4058.99 4139
4059.59 3957
4060.19 4046
4060.79 4037
4061.39 3379
4061.99 3012
4062.60 2980
4063.20 2954
4063.80 2544
4064.40 2414
4065.00 2438
4065.60 2381
4066.20 2161
4066.80 2042
4067.41 2017
4068.01 2165
4068.61 2184
4069.21 2048
4069.81 2173
4070.41 2152
4071.02 2014
4071.62 1980
4072.22 1982
4072.82 2170
4073.42 2068
4074.02 2037
4074.63 2187
4075.23 2212
4075.83 2155
4076.43 2112
4077.03 2236
4077.64 2210
4078.24 2122
4078.84 2085
4079.44 2234
4080.05 2068
4080.65 2022
4081.25 2198
4081.85 2180
4082.46 2149
4083.06 2038
4083.66 2057
4084.26 2172
4084.87 2308
4085.47 2377
4086.07 2174
4086.67 2068
4087.28 2170
4087.88 2163
4088.48 2377
4089.09 2335
4089.69 2215
4090.29 2312
4090.90 2270
4091.50 2377
4092.10 2563
4092.71 2783
4093.31 2802
4093.91 2993
4094.52 3183
4095.12 3560
4095.72 3815
4096.33 4067
4096.93 4555
4097.53 4611
4098.14 4379
4098.74 4210
4099.34 4210
4099.95 3712
4100.55 3516
4101.16 3072
4101.76 3099
4102.36 2945
4102.97 2567
4103.57 2249
4104.18 1906
4104.78 2080
4105.38 2028
4105.99 2029
4106.59 1920
4107.20 2063
4107.80 2130
4108.41 2072
4109.01 2044
4109.62 1926
4110.22 1976
4110.82 2171
4111.43 2259
4112.03 2034
4112.64 1925
4113.24 2217
4113.85 2186
4114.45 2065
4115.06 2058
4115.66 2239
4116.27 2105
4116.87 2062
4117.48 1825
4118.08 1946
4118.69 1927
4119.29 2133
4119.90 2055
4120.50 2036
4121.11 2136
4121.72 2035
4122.32 1946
4122.93 2083
4123.53 2190
4124.14 2066
4124.74 2082
4125.35 2039
4125.95 2229
4126.56 2203
4127.17 2117
4127.77 2016
4128.38 2086
4128.98 2145
4129.59 2102
4130.20 2010
4130.80 2129
4131.41 2034
4132.01 2288
4132.62 2347
4133.23 2280
4133.83 2318
4134.44 2328
4135.05 2491
4135.65 2534
4136.26 2485
4136.87 2563
4137.47 2521
4138.08 2594
4138.69 2376
4139.29 2205
4139.90 2229
4140.51 2154
4141.11 2514
4141.72 2545
4142.33 2336
4142.93 2350
4143.54 2221
4144.15 2238
4144.75 2339
4145.36 2322
4145.97 2328
4146.58 2152
4147.18 2172
4147.79 2083
4148.40 2085
4149.01 2114
4149.61 1937
4150.22 1964
4150.83 1881
4151.44 1929
4152.04 1832
4152.65 1906
4153.26 1886
4153.87 1817
4154.47 1846
4155.08 1807
4155.69 1892
4156.30 1839
4156.91 2049
4157.51 1915
4158.12 1864
4158.73 1846
4159.34 1863
4159.95 1828
4160.56 1780
4161.16 1636
4161.77 1873
4162.38 1866
4162.99 1754
4163.60 1971
4164.21 1901
4164.81 1952
4165.42 2082
4166.03 1939
4166.64 2011
4167.25 2120
4167.86 2097
4168.47 2146
4169.08 2135
4169.69 2188
4170.29 2070
4170.90 2216
4171.51 2111
4172.12 2132
4172.73 1924
4173.34 1853
4173.95 1950
4174.56 1995
4175.17 1964
4175.78 2176
4176.39 2046
4177.00 1996
4177.61 2032
4178.22 2085
4178.82 2126
4179.43 2137
4180.04 2190
4180.65 2210
4181.26 1947
4181.87 2026
4182.48 1936
4183.09 1952
4183.70 1951
4184.31 1891
4184.92 1889
4185.53 1894
4186.14 1958
4186.75 2021
4187.36 1993
4187.97 2032
4188.58 2025
4189.19 1769
4189.81 1737
4190.42 1894
4191.03 1955
4191.64 1846
4192.25 1794
4192.86 1888
4193.47 2241
4194.08 2210
4194.69 2050
4195.30 2447
4195.91 2388
4196.52 2189
4197.13 2319
4197.74 2353
4198.36 2399
4198.97 2303
4199.58 2456
4200.19 2419
4200.80 2333
4201.41 2114
4202.02 2187
4202.63 2157
4203.25 2247
4203.86 2075
4204.47 1995
4205.08 1939
4205.69 2012
4206.30 2067
4206.92 2085
4207.53 1954
4208.14 1960
4208.75 2067
4209.36 2137
4209.97 2123
4210.59 2069
4211.20 2197
4211.81 2279
4212.42 1953
4213.03 1944
4213.65 1942
4214.26 2038
4214.87 2044
4215.48 2007
4216.10 1989
4216.71 2158
4217.32 2302
4217.93 2463
4218.55 2322
4219.16 2385
4219.77 2570
4220.38 2699
4221.00 2806
4221.61 3069
4222.22 3099
4222.83 3215
4223.45 3530
4224.06 3379
4224.67 3604
4225.29 3891
4225.90 3960
4226.51 4297
4227.13 4360
4227.74 4620
4228.35 4579
4228.96 4898
4229.58 5097
4230.19 5199
4230.80 5214
4231.42 5146
4232.03 5107
4232.65 5019
4233.26 4588
4233.87 4227
4234.49 3867
4235.10 3432
4235.71 3321
4236.33 3059
4236.94 2886
4237.56 2694
4238.17 2690
4238.78 2628
4239.40 2660
4240.01 2613
4240.63 2637
4241.24 2528
4241.85 2556
4242.47 2463
4243.08 2412
4243.70 2441
4244.31 2297
4244.93 2298
4245.54 2319
4246.15 2172
4246.77 2233
4247.38 2284
4248.00 2325
4248.61 2295
4249.23 2286
4249.84 2390
4250.46 2484
4251.07 2308
4251.69 2509
4252.30 2349
4252.92 2244
4253.53 2298
4254.15 2132
4254.76 2184
4255.38 2286
4255.99 2245
4256.61 2168
4257.22 2176
4257.84 2205
4258.45 2257
4259.07 2347
4259.69 2417
4260.30 2508
4260.92 2308
4261.53 2398
4262.15 2371
4262.76 2322
4263.38 2338
4263.99 2324
4264.61 2298
4265.23 2469
4265.84 2584
4266.46 2377
4267.07 2559
4267.69 2465
4268.31 2520
4268.92 2571
4269.54 2445
4270.16 2545
4270.77 2641
4271.39 2587
4272.00 2610
4272.62 2352
4273.24 2439
4273.85 2366
4274.47 2218
4275.09 2239
4275.70 2055
4276.32 2160
4276.94 2183
4277.55 2200
4278.17 2146
4278.79 1994
4279.40 2330
4280.02 2261
4280.64 2249
4281.26 1939
4281.87 2047
4282.49 1879
4283.11 1907
4283.72 1987
4284.34 1996
4284.96 2031
4285.58 1966
4286.19 1972
4286.81 2121
4287.43 2173
4288.05 2143
4288.66 2184
4289.28 2184
4289.90 2232
4290.52 2135
4291.13 2136
4291.75 2111
4292.37 2223
4292.99 2087
4293.61 1946
4294.22 1972
4294.84 1999
4295.46 2064
4296.08 2126
4296.70 2098
4297.31 2171
4297.93 2102
4298.55 2019
4299.17 2012
4299.79 2094
4300.41 2050
4301.03 2283
4301.64 2151
4302.26 2132
4302.88 2224
4303.50 2107
4304.12 2109
4304.74 2131
4305.36 2263
4305.97 2189
4306.59 2207
4307.21 2091
4307.83 2063
4308.45 2287
4309.07 2263
4309.69 2455
4310.31 2466
4310.93 2640
4311.55 2597
4312.17 2617
4312.78 2579
4313.40 2510
4314.02 2644
4314.64 2610
4315.26 2614
4315.88 2402
4316.50 2432
4317.12 2214
4317.74 2340
4318.36 2113
4318.98 1958
4319.60 1962
4320.22 1946
4320.84 1935
4321.46 1945
4322.08 1998
4322.70 1851
4323.32 1988
4323.94 2050
4324.56 2147
4325.18 2125
4325.80 2000
4326.42 2113
4327.04 2179
4327.66 2146
4328.28 2063
4328.90 2119
4329.52 2188
4330.14 2223
4330.76 2298
4331.39 2264
4332.01 2042
4332.63 2035
4333.25 1966
4333.87 1949
4334.49 1949
4335.11 1994
4335.73 2002
4336.35 1896
4336.97 1960
4337.59 2160
4338.22 2223
4338.84 2332
4339.46 2310
4340.08 2342
4340.70 2432
4341.32 2442
4341.94 2575
4342.57 2588
4343.19 2299
4343.81 2501
4344.43 2652
4345.05 2821
4345.67 3241
4346.29 3567
4346.92 3893
4347.54 4067
4348.16 4725
4348.78 5115
4349.40 5353
4350.03 5184
4350.65 4909
4351.27 4553
4351.89 4194
4352.51 3581
4353.14 3352
4353.76 3038
4354.38 2729
4355.00 2500
4355.63 2553
4356.25 2428
4356.87 2474
4357.49 2401
4358.12 2244
4358.74 2221
4359.36 2324
4359.98 2314
4360.61 2328
4361.23 2286
4361.85 2335
4362.48 2346
4363.10 2293
4363.72 2249
4364.34 2156
4364.97 2269
4365.59 2412
4366.21 2289
4366.84 2256
4367.46 2389
4368.08 2191
4368.71 2224
4369.33 2297
4369.95 2261
4370.58 2191
4371.20 2188
4371.82 1973
4372.45 1907
4373.07 1876
4373.70 1844
4374.32 2022
4374.94 2016
4375.57 1897
4376.19 1916
4376.81 2094
4377.44 2022
4378.06 2059
4378.69 2139
4379.31 2128
4379.94 1998
4380.56 1929
4381.18 1929
4381.81 2064
4382.43 2100
4383.06 2101
4383.68 1991
4384.31 2085
4384.93 2271
4385.55 2116
4386.18 2182
4386.80 2300
4387.43 2169
4388.05 2326
4388.68 2375
4389.30 2499
4389.93 2419
4390.55 2650
4391.18 2818
4391.80 2925
4392.43 3206
4393.05 3180
4393.68 3111
4394.30 3285
4394.93 3299
4395.55 3090
4396.18 3184
4396.80 2890
4397.43 2717
4398.05 2664
4398.68 2650
4399.31 2741
4399.93 2848
4400.56 2812
4401.18 3023
4401.81 3209
4402.43 3251
4403.06 3202
4403.69 3092
4404.31 2753
4404.94 2704
4405.56 2689
4406.19 2666
4406.82 2653
4407.44 2838
4408.07 2787
4408.69 2708
4409.32 2652
4409.95 2568
4410.57 2486
4411.20 2555
4411.83 2591
4412.45 2573
4413.08 2478
4413.71 2462
4414.33 2478
4414.96 2576
4415.59 2562
4416.21 2356
4416.84 2550
4417.47 2436
4418.09 2440
4418.72 2308
4419.35 2126
4419.97 2019
4420.60 2218
4421.23 2201
4421.85 2017
4422.48 2149
4423.11 2063
4423.74 2094
4424.36 1946
4424.99 1929
4425.62 1895
4426.25 1902
4426.87 1805
4427.50 1951
4428.13 2013
4428.76 1851
4429.38 1899
4430.01 2063
4430.64 1830
4431.27 1876
4431.89 1893
4432.52 1902
4433.15 1764
4433.78 1724
4434.41 1895
4435.03 1974
4435.66 2113
4436.29 2062
4436.92 1902
4437.55 2026
4438.18 2112
4438.80 1920
4439.43 1873
4440.06 1920
4440.69 1957
4441.32 1967
4441.95 1948
4442.57 1962
4443.20 1794
4443.83 1831
4444.46 1695
4445.09 1775
4445.72 1775
4446.35 1801
4446.98 1696
4447.61 1685
4448.23 1734
4448.86 1701
4449.49 1747
4450.12 1658
4450.75 1821
4451.38 1832
4452.01 1799
4452.64 1670
4453.27 1780
4453.90 1732
4454.53 1925
4455.16 1744
4455.79 1711
4456.42 1816
4457.05 1904
4457.67 1809
4458.30 1848
4458.93 1772
4459.56 1741
4460.19 1760
4460.82 1779
4461.45 1677
4462.08 1598
4462.71 1593
4463.34 1659
4463.97 1589
4464.60 1599
4465.23 1522
4465.86 1476
4466.49 1686
4467.13 1821
4467.76 1696
4468.39 1521
4469.02 1731
4469.65 1685
4470.28 1625
4470.91 1650
4471.54 1738
4472.17 1537
4472.80 1692
4473.43 1636
4474.06 1621
4474.69 1626
4475.32 1712
4475.95 1715
4476.59 1626
4477.22 1614
4477.85 1655
4478.48 1679
4479.11 1691
4479.74 1637
4480.37 1581
4481.00 1504
4481.64 1564
4482.27 1699
4482.90 1650
4483.53 1607
4484.16 1740
4484.79 1968
4485.42 1728
4486.06 1720
4486.69 1896
4487.32 1912
4487.95 1922
4488.58 1787
4489.22 1731
4489.85 1821
4490.48 1817
4491.11 1797
4491.74 1673
4492.38 1747
4493.01 1781
4493.64 1909
4494.27 1750
4494.90 1829
4495.54 1799
4496.17 1837
4496.80 1832
4497.43 1808
4498.07 1741
4498.70 1792
4499.33 1730
4499.96 1936
4500.60 1819
4501.23 1900
4501.86 2093
4502.50 2351
4503.13 2451
4503.76 2505
4504.39 2610
4505.03 2837
4505.66 2965
4506.29 2843
4506.93 2841
4507.56 2698
4508.19 2552
4508.83 2434
4509.46 2343
4510.09 2194
4510.73 2039
4511.36 1891
4511.99 2032
4512.63 1820
4513.26 1911
4513.89 1914
4514.53 1899
4515.16 1989
4515.80 2068
4516.43 1901
4517.06 1976
4517.70 2062
4518.33 2118
4518.97 1972
4519.60 1828
4520.23 1855
4520.87 1987
4521.50 2019
4522.14 1949
4522.77 1980
4523.40 1885
4524.04 1912
4524.67 1877
4525.31 1993
4525.94 1974
4526.58 2064
4527.21 2130
4527.85 2365
4528.48 2338
4529.12 2717
4529.75 3164
4530.38 3431
4531.02 3945
4531.65 4411
4532.29 4920
4532.92 5349
4533.56 6221
4534.19 6453
4534.83 6335
4535.46 6162
4536.10 5836
4536.74 5095
4537.37 4417
4538.01 4250
4538.64 3836
4539.28 3334
4539.91 2778
4540.55 2478
4541.18 2229
4541.82 2267
4542.45 2047
4543.09 2126
4543.73 2068
4544.36 1990
4545.00 1982
4545.63 1914
4546.27 1814
4546.91 1735
4547.54 1823
4548.18 2013
4548.81 1949
4549.45 1886
4550.09 1815
4550.72 1906
4551.36 1725
4551.99 1835
4552.63 1840
4553.27 2024
4553.90 2071
4554.54 1872
4555.18 1993
4555.81 1974
4556.45 2035
4557.09 2024
4557.72 2037
4558.36 2205
4559.00 2038
4559.63 1884
4560.27 2148
4560.91 2013
4561.54 1894
4562.18 1968
4562.82 1966
4563.46 1991
4564.09 1924
4564.73 1912
4565.37 1923
4566.00 1936
4566.64 2026
4567.28 2036
4567.92 2188
4568.55 2171
4569.19 2173
4569.83 2375
4570.47 2201
4571.10 2344
4571.74 2455
4572.38 2238
4573.02 2337
4573.66 2165
4574.29 2053
4574.93 2165
4575.57 2120
4576.21 1906
4576.85 1888
4577.48 1989
4578.12 1841
4578.76 1843
4579.40 1729
4580.04 1844
4580.67 1849
4581.31 1631
4581.95 1627
4582.59 1714
4583.23 1837
4583.87 1871
4584.51 1777
4585.14 1869
4585.78 1856
4586.42 1803
4587.06 1750
4587.70 1799
4588.34 1857
4588.98 1742
4589.62 1784
4590.26 1977
4590.89 1864
4591.53 1820
4592.17 1855
4592.81 2073
4593.45 2103
4594.09 1940
4594.73 1835
4595.37 1864
4596.01 1833
4596.65 1925
4597.29 1832
4597.93 1660
4598.57 1744
4599.21 1593
4599.85 1665
4600.49 1771
4601.12 1915
4601.76 1840
4602.40 1765
4603.04 1614
4603.68 1618
4604.32 1652
4604.96 1674
4605.60 1729
4606.24 1859
4606.88 1793
4607.52 1864
4608.17 1847
4608.81 1870
4609.45 1827
4610.09 1982
4610.73 1987
4611.37 1922
4612.01 1844
4612.65 1960
4613.29 1869
4613.93 1817
4614.57 1797
4615.21 1724
4615.85 1742
4616.49 1865
4617.13 1822
4617.77 1855
4618.41 1755
4619.06 1732
4619.70 1825
4620.34 1660
4620.98 1697
4621.62 1592
4622.26 1499
4622.90 1482
4623.54 1682
4624.19 1626
4624.83 1531
4625.47 1448
4626.11 1612
4626.75 1635
4627.39 1649
4628.03 1664
4628.68 1667
4629.32 1465
4629.96 1564
4630.60 1766
4631.24 1723
4631.89 1668
4632.53 1659
4633.17 1728
4633.81 1660
4634.45 1710
4635.10 1792
4635.74 1624
4636.38 1891
4637.02 1682
4637.66 1717
4638.31 1865
4638.95 1767
4639.59 1860
4640.23 1850
4640.88 1987
4641.52 1954
4642.16 2027
4642.80 2129
4643.45 2141
4644.09 2106
4644.73 2175
4645.38 2004
4646.02 1985
4646.66 2023
4647.30 2138
4647.95 2017
4648.59 1919
4649.23 1917
4649.88 2033
4650.52 2002
4651.16 1871
4651.81 1951
4652.45 1936
4653.09 1947
4653.74 1951
4654.38 1921
4655.02 1936
4655.67 1997
4656.31 1951
4656.95 1762
4657.60 1658
4658.24 1747
4658.89 1706
4659.53 1636
4660.17 1587
4660.82 1541
4661.46 1497
4662.10 1520
4662.75 1550
4663.39 1430
4664.04 1374
4664.68 1469
4665.33 1476
4665.97 1402
4666.61 1480
4667.26 1575
4667.90 1503
4668.55 1274
4669.19 1426
4669.84 1511
4670.48 1445
4671.12 1510
4671.77 1478
4672.41 1599
4673.06 1584
4673.70 1486
4674.35 1491
4674.99 1631
4675.64 1530
4676.28 1653
4676.93 1558
4677.57 1593
4678.22 1566
4678.86 1646
4679.51 1597
4680.15 1678
4680.80 1618
4681.44 1610
4682.09 1644
4682.74 1678
4683.38 1573
4684.03 1649
4684.67 1883
4685.32 1904
4685.96 1697
4686.61 1703
4687.25 1752
4687.90 1664
4688.55 1630
4689.19 1491
4689.84 1465
4690.48 1439
4691.13 1474
4691.78 1460
4692.42 1614
4693.07 1576
4693.71 1656
4694.36 1552
4695.01 1616
4695.65 1505
4696.30 1504
4696.95 1645
4697.59 1716
4698.24 1730
4698.89 1801
4699.53 1891
4700.18 1813
4700.83 1868
4701.47 1905
4702.12 1948
4702.77 1947
4703.41 1900
4704.06 1922
4704.71 1799
4705.35 1736
4706.00 1816
4706.65 1683
4707.29 1617
4707.94 1755
4708.59 1682
4709.24 1700
4709.88 1596
4710.53 1727
4711.18 1797
4711.83 1808
4712.47 1820
4713.12 1660
4713.77 1717
4714.42 1762
4715.06 1702
4715.71 1677
4716.36 1734
4717.01 1669
4717.65 1482
4718.30 1631
4718.95 1567
4719.60 1663
4720.25 1578
4720.89 1591
4721.54 1797
4722.19 1747
4722.84 1666
4723.49 1758
4724.13 1771
4724.78 1899
4725.43 1968
4726.08 1737
4726.73 1895
4727.38 1863
4728.03 1790
4728.67 1858
4729.32 1902
4729.97 1784
4730.62 1774
4731.27 1822
4731.92 1754
4732.57 1747
4733.22 1609
4733.86 1671
4734.51 1694
4735.16 1558
4735.81 1417
4736.46 1415
4737.11 1570
4737.76 1620
4738.41 1408
4739.06 1522
4739.71 1562
4740.36 1596
4741.01 1580
4741.65 1747
4742.30 1730
4742.95 1672
4743.60 1696
4744.25 1714
4744.90 1687
4745.55 1746
4746.20 1708
4746.85 1793
4747.50 1817
4748.15 1636
4748.80 1620
4749.45 1643
4750.10 1795
4750.75 1769
4751.40 1839
4752.05 1838
4752.70 1899
4753.35 1884
4754.00 1919
4754.65 2022
4755.30 2036
4755.95 2030
4756.61 1999
4757.26 1956
4757.91 1846
4758.56 1861
4759.21 1714
4759.86 1728
4760.51 1527
4761.16 1585
4761.81 1591
4762.46 1548
4763.11 1524
4763.76 1552
4764.41 1512
4765.07 1426
4765.72 1444
4766.37 1478
4767.02 1395
4767.67 1539
4768.32 1437
4768.97 1532
4769.62 1532
4770.28 1568
4770.93 1607
4771.58 1476
4772.23 1509
4772.88 1611
4773.53 1536
4774.19 1472
4774.84 1448
4775.49 1536
4776.14 1427
4776.79 1486
4777.44 1472
4778.10 1526
4778.75 1524
4779.40 1426
4780.05 1481
4780.70 1476
4781.36 1528
4782.01 1454
4782.66 1423
4783.31 1499
4783.97 1388
4784.62 1421
4785.27 1483
4785.92 1544
4786.58 1621
4787.23 1489
4787.88 1470
4788.53 1444
4789.19 1431
4789.84 1442
4790.49 1615
4791.15 1582
4791.80 1473
4792.45 1523
4793.10 1510
4793.76 1480
4794.41 1354
4795.06 1455
4795.72 1590
4796.37 1667
4797.02 1534
4797.68 1454
4798.33 1471
4798.98 1491
4799.64 1454
4800.29 1463
4800.94 1370
4801.60 1453
4802.25 1509
4802.90 1568
4803.56 1380
4804.21 1284
4804.87 1388
4805.52 1480
4806.17 1518
4806.83 1434
4807.48 1304
4808.14 1307
4808.79 1394
4809.44 1456
4810.10 1462
4810.75 1470
4811.41 1394
4812.06 1409
4812.71 1338
4813.37 1390
4814.02 1518
4814.68 1514
4815.33 1633
4815.99 1504
4816.64 1544
4817.30 1747
4817.95 1541
4818.61 1760
4819.26 1813
4819.92 1553
4820.57 1699
4821.23 1775
4821.88 1677
4822.53 1751
4823.19 1743
4823.85 1779
4824.50 1596
4825.16 1643
4825.81 1703
4826.47 1661
4827.12 1704
4827.78 1696
4828.43 1821
4829.09 1685
4829.74 1734
4830.40 1734
4831.05 1804
4831.71 1769
4832.37 1668
4833.02 1680
4833.68 1752
4834.33 1854
4834.99 1898
4835.64 2032
4836.30 1963
4836.96 2027
4837.61 1994
4838.27 1985
4838.92 2119
4839.58 2091
4840.24 2084
4840.89 2064
4841.55 2181
4842.21 2098
4842.86 2129
4843.52 2094
4844.18 1973
4844.83 2127
4845.49 1983
4846.14 1923
4846.80 2032
4847.46 1904
4848.11 2025
4848.77 2173
4849.43 2299
4850.09 2430
4850.74 2861
4851.40 2976
4852.06 3256
4852.71 3207
4853.37 3309
4854.03 3422
4854.68 3459
4855.34 3053
4856.00 2995
4856.66 2691
4857.31 2561
4857.97 2320
4858.63 2151
4859.29 2200
4859.94 2304
4860.60 2323
4861.26 2278
4861.92 2422
4862.57 2266
4863.23 2261
4863.89 2329
4864.55 2367
4865.21 2421
4865.86 2375
4866.52 2405
4867.18 2405
4867.84 2361
4868.50 2363
4869.15 2553
4869.81 2355
4870.47 2310
4871.13 2466
4871.79 2422
4872.45 2105
4873.10 2021
4873.76 2039
4874.42 2215
4875.08 2002
4875.74 2048
4876.40 2078
4877.06 2067
4877.71 2048
4878.37 2109
4879.03 2180
4879.69 2186
4880.35 2144
4881.01 2215
4881.67 2277
4882.33 2222
4882.99 2228
4883.65 2299
4884.30 2049
4884.96 2029
4885.62 2085
4886.28 2055
4886.94 1919
4887.60 1947
4888.26 1813
4888.92 1823
4889.58 1862
4890.24 1963
4890.90 2013
4891.56 2087
4892.22 2153
4892.88 2096
4893.54 2178
4894.20 1962
4894.86 1821
4895.52 1947
4896.18 2096
4896.84 1986
4897.50 2003
4898.16 1875
4898.82 1822
4899.48 1858
4900.14 1857
4900.80 1876
4901.46 1938
4902.12 1989
4902.78 1936
4903.44 1956
4904.10 1833
4904.76 1922
4905.42 1772
4906.08 1765
4906.74 1808
4907.40 1843
4908.06 1773
4908.73 1765
4909.39 1769
4910.05 1779
4910.71 1756
4911.37 1736
4912.03 1722
4912.69 1758
4913.35 1709
4914.01 1695
4914.68 1626
4915.34 1660
4916.00 1541
4916.66 1587
4917.32 1465
4917.98 1448
4918.64 1492
4919.31 1552
4919.97 1504
4920.63 1491
4921.29 1499
4921.95 1547
4922.61 1550
4923.28 1613
4923.94 1607
4924.60 1513
4925.26 1491
4925.92 1538
4926.59 1496
4927.25 1509
4927.91 1443
4928.57 1505
4929.23 1484
4929.90 1551
4930.56 1412
4931.22 1531
4931.88 1607
4932.55 1526
4933.21 1624
4933.87 1534
4934.53 1474
4935.20 1506
4935.86 1541
4936.52 1599
4937.18 1630
4937.85 1762
4938.51 1725
4939.17 1587
4939.84 1664
4940.50 1598
4941.16 1577
4941.82 1436
4942.49 1488
4943.15 1571
4943.81 1484
4944.48 1580
4945.14 1523
4945.80 1601
4946.47 1397
4947.13 1561
4947.79 1627
4948.46 1622
4949.12 1481
4949.79 1469
4950.45 1379
4951.11 1495
4951.78 1492
4952.44 1408
4953.10 1458
4953.77 1509
4954.43 1615
4955.10 1402
4955.76 1376
4956.42 1519
4957.09 1582
4957.75 1479
4958.42 1425
4959.08 1424
4959.74 1465
4960.41 1506
4961.07 1416
4961.74 1461
4962.40 1480
4963.07 1546
4963.73 1560
4964.40 1413
4965.06 1566
4965.73 1508
4966.39 1755
4967.05 1802
4967.72 1725
4968.38 1712
4969.05 1612
4969.71 1524
4970.38 1540
4971.04 1553
4971.71 1598
4972.37 1497
4973.04 1590
4973.70 1534
4974.37 1580
4975.04 1492
4975.70 1446
4976.37 1506
4977.03 1560
4977.70 1396
4978.36 1433
4979.03 1486
4979.69 1531
4980.36 1484
4981.03 1476
4981.69 1493
4982.36 1612
4983.02 1571
4983.69 1514
4984.35 1485
4985.02 1525
4985.69 1513
4986.35 1459
4987.02 1587
4987.68 1908
4988.35 2000
4989.02 2054
4989.68 2153
4990.35 2441
4991.02 2578
4991.68 2685
4992.35 2734
4993.02 2465
4993.68 2531
4994.35 2424
4995.02 2419
4995.68 2026
4996.35 1931
4997.02 1851
4997.68 1796
4998.35 1733
4999.02 1537
4999.68 1471
5000.35 1311
5001.02 1370
5001.68 1427
5002.35 1387
5003.02 1304
5003.69 1331
5004.35 1299
5005.02 1306
5005.69 1379
5006.35 1421
5007.02 1388
5007.69 1406
5008.36 1552
5009.02 1530
5009.69 1364
5010.36 1311
5011.03 1408
5011.70 1442
5012.36 1492
5013.03 1511
5013.70 1484
5014.37 1466
5015.04 1406
5015.70 1294
5016.37 1356
5017.04 1493
5017.71 1404
5018.38 1498
5019.04 1531
5019.71 1730
5020.38 1663
5021.05 1578
5021.72 1643
5022.39 1780
5023.05 1691
5023.72 1918
5024.39 1854
5025.06 1727
5025.73 1776
5026.40 1962
5027.07 1875
5027.74 1699
5028.40 1796
5029.07 1834
5029.74 1703
5030.41 1536
5031.08 1586
5031.75 1565
5032.42 1679
5033.09 1597
5033.76 1399
5034.43 1477
5035.10 1647
5035.76 1460
5036.43 1421
5037.10 1452
5037.77 1405
5038.44 1570
5039.11 1516
5039.78 1556
5040.45 1433
5041.12 1441
5041.79 1632
5042.46 1491
5043.13 1564
5043.80 1715
5044.47 1705
5045.14 1600
5045.81 1800
5046.48 1874
5047.15 1937
5047.82 1939
5048.49 1795
5049.16 1660
5049.83 1698
5050.50 1582
5051.17 1575
5051.84 1515
5052.51 1461
5053.18 1541
5053.85 1533
5054.52 1506
5055.20 1371
5055.87 1246
5056.54 1254
5057.21 1316
5057.88 1460
5058.55 1385
5059.22 1361
5059.89 1402
5060.56 1522
5061.23 1539
5061.90 1714
5062.58 1704
5063.25 1633
5063.92 1549
5064.59 1480
5065.26 1473
5065.93 1466
5066.60 1497
5067.27 1393
5067.95 1444
5068.62 1329
5069.29 1362
5069.96 1445
5070.63 1417
5071.30 1550
5071.98 1497
5072.65 1582
5073.32 1534
5073.99 1448
5074.66 1391
5075.34 1478
5076.01 1614
5076.68 1472
5077.35 1346
5078.02 1464
5078.70 1390
5079.37 1384
5080.04 1582
5080.71 1445
5081.39 1543
5082.06 1679
5082.73 1550
5083.40 1514
5084.08 1658
5084.75 1739
5085.42 1594
5086.09 1545
5086.77 1516
5087.44 1567
5088.11 1642
5088.79 1640
5089.46 1504
5090.13 1552
5090.80 1561
5091.48 1896
5092.15 1825
5092.82 1774
5093.50 1875
5094.17 1944
5094.84 1882
5095.52 1806
5096.19 1893
5096.86 1810
5097.54 1810
5098.21 1794
5098.88 1616
5099.56 1683
5100.23 1548
5100.90 1414
5101.58 1496
5102.25 1356
5102.93 1452
5103.60 1425
5104.27 1342
5104.95 1426
5105.62 1375
5106.30 1461
5106.97 1365
5107.64 1374
5108.32 1571
5108.99 1413
5109.67 1310
5110.34 1289
5111.02 1386
5111.69 1360
5112.36 1382
5113.04 1412
5113.71 1500
5114.39 1450
5115.06 1425
5115.74 1547
5116.41 1380
5117.09 1425
5117.76 1401
5118.44 1554
5119.11 1488
5119.79 1537
5120.46 1575
5121.14 1557
5121.81 1617
5122.49 1566
5123.16 1563
5123.84 1469
5124.51 1407
5125.19 1613
5125.86 1570
5126.54 1464
5127.21 1419
5127.89 1502
5128.56 1562
5129.24 1513
5129.92 1455
5130.59 1502
5131.27 1440
5131.94 1546
5132.62 1282
5133.29 1363
5133.97 1424
5134.65 1384
5135.32 1455
5136.00 1433
5136.67 1396
5137.35 1549
5138.03 1487
5138.70 1541
5139.38 1569
5140.05 1535
5140.73 1456
5141.41 1521
5142.08 1560
5142.76 1556
5143.44 1693
5144.11 1625
5144.79 1568
5145.47 1533
5146.14 1435
5146.82 1547
5147.50 1515
5148.17 1388
5148.85 1451
5149.53 1425
5150.20 1479
5150.88 1516
5151.56 1431
5152.24 1359
5152.91 1367
5153.59 1411
5154.27 1359
5154.94 1300
5155.62 1252
5156.30 1402
5156.98 1447
5157.65 1246
5158.33 1277
5159.01 1303
5159.69 1318
5160.36 1238
5161.04 1208
5161.72 1242
5162.40 1445
5163.07 1329
5163.75 1234
5164.43 1312
5165.11 1200
5165.79 1350
5166.46 1361
5167.14 1304
5167.82 1302
5168.50 1174
5169.18 1314
5169.86 1331
5170.53 1299
5171.21 1354
5171.89 1400
5172.57 1400
5173.25 1345
5173.93 1310
5174.60 1406
5175.28 1371
5175.96 1230
5176.64 1214
5177.32 1244
5178.00 1259
5178.68 1286
5179.36 1431
5180.03 1321
5180.71 1200
5181.39 1248
5182.07 1294
5182.75 1273
5183.43 1315
5184.11 1324
5184.79 1338
5185.47 1278
5186.15 1388
5186.83 1377
5187.51 1389
5188.18 1321
5188.86 1330
5189.54 1160
5190.22 1143
5190.90 1177
5191.58 1192
5192.26 1122
5192.94 1156
5193.62 1114
5194.30 1202
5194.98 1117
5195.66 1214
5196.34 1224
5197.02 1244
5197.70 1184
5198.38 1243
5199.06 1221
5199.74 1098
5200.42 1132
5201.10 1234
5201.78 1260
5202.46 1223
5203.14 1277
5203.82 1178
5204.50 1245
5205.19 1368
5205.87 1322
5206.55 1269
5207.23 1305
5207.91 1281
5208.59 1443
5209.27 1409
5209.95 1322
5210.63 1344
5211.31 1307
5211.99 1409
5212.67 1507
5213.36 1500
5214.04 1487
5214.72 1323
5215.40 1419
5216.08 1444
5216.76 1526
5217.44 1447
5218.12 1495
5218.81 1346
5219.49 1460
5220.17 1300
5220.85 1310
5221.53 1420
5222.21 1509
5222.90 1482
5223.58 1395
5224.26 1384
5224.94 1298
5225.62 1370
5226.30 1500
5226.99 1297
5227.67 1355
5228.35 1283
5229.03 1354
5229.71 1381
5230.40 1230
5231.08 1378
5231.76 1335
5232.44 1328
5233.13 1413
5233.81 1393
5234.49 1246
5235.17 1372
5235.86 1299
5236.54 1345
5237.22 1349
5237.90 1310
5238.59 1497
5239.27 1495
5239.95 1434
5240.64 1424
5241.32 1483
5242.00 1544
5242.68 1510
5243.37 1491
5244.05 1485
5244.73 1458
5245.42 1440
5246.10 1370
5246.78 1511
5247.47 1433
5248.15 1362
5248.83 1491
5249.52 1480
5250.20 1506
5250.88 1562
5251.57 1598
5252.25 1826
5252.93 1687
5253.62 1618
5254.30 1593
5254.99 1600
5255.67 1558
5256.35 1452
5257.04 1518
5257.72 1387
5258.41 1465
5259.09 1361
5259.77 1386
5260.46 1376
5261.14 1472
5261.83 1394
5262.51 1427
5263.20 1373
5263.88 1403
5264.56 1483
5265.25 1516
5265.93 1493
5266.62 1467
5267.30 1469
5267.99 1454
5268.67 1439
5269.36 1559
5270.04 1567
5270.73 1429
5271.41 1407
5272.10 1437
5272.78 1501
5273.47 1411
5274.15 1420
5274.84 1563
5275.52 1631
5276.21 1566
5276.89 1374
5277.58 1447
5278.26 1526
5278.95 1525
5279.63 1451
5280.32 1375
5281.00 1579
5281.69 1632
5282.38 1630
5283.06 1712
5283.75 1779
5284.43 1778
5285.12 1826
5285.80 1739
5286.49 1769
5287.18 1752
5287.86 1606
5288.55 1647
5289.23 1780
5289.92 1671
5290.61 1618
5291.29 1632
5291.98 1680
5292.66 1732
5293.35 1795
5294.04 1625
5294.72 1621
5295.41 1842
5296.10 1663
5296.78 1721
5297.47 1798
5298.16 1725
5298.84 1825
5299.53 1873
5300.22 1998
5300.90 2279
5301.59 2493
5302.28 2826
5302.96 3187
5303.65 3460
5304.34 3331
5305.03 3446
5305.71 3354
5306.40 3092
5307.09 2757
5307.77 2415
5308.46 2435
5309.15 2080
5309.84 1858
5310.52 1880
5311.21 1781
5311.90 1741
5312.59 1721
5313.27 1656
5313.96 1557
5314.65 1519
5315.34 1660
5316.02 1619
5316.71 1502
5317.40 1613
5318.09 1547
5318.78 1515
5319.46 1454
5320.15 1601
5320.84 1584
5321.53 1635
5322.22 1687
5322.90 1707
5323.59 1747
5324.28 1700
5324.97 1636
5325.66 1669
5326.35 1666
5327.04 1570
5327.72 1501
5328.41 1573
5329.10 1592
5329.79 1466
5330.48 1612
5331.17 1779
5331.86 1769
5332.54 1660
5333.23 1844
5333.92 1706
5334.61 1788
5335.30 1825
5335.99 1892
5336.68 1797
5337.37 1717
5338.06 1723
5338.75 1674
5339.44 1620
5340.12 1817
5340.81 1792
5341.50 1882
5342.19 1923
5342.88 1821
5343.57 1881
5344.26 1927
5344.95 1887
5345.64 1873
5346.33 1947
5347.02 1958
5347.71 1965
5348.40 2046
5349.09 2241
5349.78 2311
5350.47 2449
5351.16 2716
5351.85 3049
5352.54 3218
5353.23 3387
5353.92 3549
5354.61 3518
5355.30 3421
5355.99 3181
5356.68 2910
5357.37 2530
5358.06 2539
5358.75 2332
5359.44 2052
5360.14 1893
5360.83 1797
5361.52 1680
5362.21 1659
5362.90 1717
5363.59 1710
5364.28 1697
5364.97 1592
5365.66 1697
5366.35 1824
5367.04 1590
5367.74 1774
5368.43 1769
5369.12 1680
5369.81 1717
5370.50 1538
5371.19 1711
5371.88 1641
5372.57 1516
5373.27 1496
5373.96 1335
5374.65 1259
5375.34 1368
5376.03 1417
5376.72 1483
5377.42 1511
5378.11 1476
5378.80 1615
5379.49 1626
5380.18 1593
5380.88 1675
5381.57 1597
5382.26 1583
5382.95 1783
5383.64 1488
5384.34 1449
5385.03 1409
5385.72 1344
5386.41 1296
5387.11 1548
5387.80 1462
5388.49 1479
5389.18 1591
5389.88 1616
5390.57 1781
5391.26 1644
5391.95 1753
5392.65 1694
5393.34 1673
5394.03 1706
5394.72 1680
5395.42 1709
5396.11 1625
5396.80 1639
5397.50 1690
5398.19 1537
5398.88 1498
5399.58 1424
5400.27 1502
5400.96 1425
5401.66 1450
5402.35 1370
5403.04 1396
5403.74 1431
5404.43 1482
5405.12 1373
5405.82 1361
5406.51 1460
5407.20 1375
5407.90 1447
5408.59 1513
5409.28 1531
5409.98 1455
5410.67 1523
5411.37 1422
5412.06 1446
5412.75 1538
5413.45 1429
5414.14 1528
5414.84 1404
5415.53 1242
5416.23 1307
5416.92 1320
5417.61 1402
5418.31 1341
5419.00 1349
5419.70 1344
5420.39 1419
5421.09 1412
5421.78 1309
5422.48 1442
5423.17 1463
5423.87 1360
5424.56 1408
5425.25 1338
5425.95 1393
5426.64 1418
5427.34 1361
5428.03 1426
5428.73 1431
5429.42 1441
5430.12 1311
5430.82 1287
5431.51 1371
5432.21 1386
5432.90 1309
5433.60 1193
5434.29 1207
5434.99 1327
5435.68 1414
5436.38 1348
5437.07 1418
5437.77 1293
5438.47 1380
5439.16 1433
5439.86 1442
5440.55 1474
5441.25 1320
5441.94 1296
5442.64 1291
5443.34 1315
5444.03 1461
5444.73 1297
5445.42 1358
5446.12 1381
5446.82 1340
5447.51 1533
5448.21 1679
5448.91 1801
5449.60 1819
5450.30 1886
5450.99 1927
5451.69 1929
5452.39 1885
5453.08 1695
5453.78 1706
5454.48 1824
5455.17 1633
5455.87 1605
5456.57 1579
5457.27 1472
5457.96 1576
5458.66 1453
5459.36 1458
5460.05 1427
5460.75 1535
5461.45 1659
5462.14 1456
5462.84 1620
5463.54 1679
5464.24 1785
5464.93 1711
5465.63 1760
5466.33 1873
5467.03 1920
5467.72 1994
5468.42 2066
5469.12 1876
5469.82 1829
5470.51 1741
5471.21 1868
5471.91 1782
5472.61 1564
5473.31 1568
5474.00 1554
5474.70 1597
5475.40 1523
5476.10 1485
5476.80 1547
5477.49 1560
5478.19 1628
5478.89 1553
5479.59 1591
5480.29 1551
5480.99 1577
5481.68 1630
5482.38 1707
5483.08 1641
5483.78 1670
5484.48 1740
5485.18 1919
5485.88 1737
5486.57 1698
5487.27 1750
5487.97 1717
5488.67 1773
5489.37 1860
5490.07 1864
5490.77 1724
5491.47 1769
5492.17 1857
5492.87 1917
5493.56 1848
5494.26 1899
5494.96 2057
5495.66 2209
5496.36 2314
5497.06 2450
5497.76 2470
5498.46 2416
5499.16 2659
5499.86 2669
5500.56 2674
5501.26 2799
5501.96 2988
5502.66 3184
5503.36 3271
5504.06 3359
5504.76 3412
5505.46 3090
5506.16 2980
5506.86 2981
5507.56 2800
5508.26 2896
5508.96 2610
5509.66 2408
5510.36 2382
5511.06 2346
5511.76 2374
5512.46 2370
5513.16 2575
5513.86 2648
5514.56 2834
5515.26 2947
5515.96 2914
5516.66 3095
5517.36 3259
5518.07 3284
5518.77 3264
5519.47 3103
5520.17 2779
5520.87 2598
5521.57 2570
5522.27 2527
5522.97 2352
5523.67 2307
5524.37 2317
5525.08 2329
5525.78 2300
5526.48 2442
5527.18 2175
5527.88 1963
5528.58 1874
5529.28 1660
5529.99 1637
5530.69 1544
5531.39 1541
5532.09 1564
5532.79 1541
5533.49 1652
5534.20 1677
5534.90 1552
5535.60 1578
5536.30 1636
5537.00 1695
5537.70 1516
5538.41 1567
5539.11 1542
5539.81 1458
5540.51 1617
5541.22 1610
5541.92 1488
5542.62 1486
5543.32 1462
5544.02 1642
5544.73 1645
5545.43 1610
5546.13 1506
5546.84 1442
5547.54 1437
5548.24 1445
5548.94 1441
5549.65 1520
5550.35 1561
5551.05 1608
5551.75 1508
5552.46 1487
5553.16 1612
5553.86 1636
5554.57 1493
5555.27 1525
5555.97 1543
5556.68 1460
5557.38 1456
5558.08 1426
5558.79 1492
5559.49 1609
5560.19 1581
5560.90 1420
5561.60 1356
5562.30 1503
5563.01 1587
5563.71 1429
5564.41 1403
5565.12 1343
5565.82 1513
5566.53 1486
5567.23 1444
5567.93 1489
5568.64 1493
5569.34 1430
5570.05 1379
5570.75 1371
5571.45 1389
5572.16 1333
5572.86 1343
5573.57 1313
5574.27 1300
5574.98 1395
5575.68 1419
5576.38 1428
5577.09 1473
5577.79 1425
5578.50 1460
5579.20 1489
5579.91 1475
5580.61 1466
5581.32 1518
5582.02 1415
5582.73 1375
5583.43 1428
5584.14 1456
5584.84 1416
5585.55 1285
5586.25 1329
5586.96 1317
5587.66 1239
5588.37 1281
5589.07 1422
5589.78 1295
5590.48 1242
5591.19 1367
5591.89 1328
5592.60 1289
5593.31 1360
5594.01 1333
5594.72 1248
5595.42 1242
5596.13 1343
5596.83 1458
5597.54 1323
5598.25 1295
5598.95 1204
5599.66 1248
5600.36 1368
5601.07 1263
5601.78 1153
5602.48 1127
5603.19 1240
5603.89 1115
5604.60 1192
5605.31 1229
5606.01 1163
5606.72 1229
5607.43 1311
5608.13 1228
5608.84 1286
5609.54 1342
5610.25 1272
5610.96 1322
5611.66 1311
5612.37 1375
5613.08 1345
5613.79 1258
5614.49 1230
5615.20 1282
5615.91 1352
5616.61 1403
5617.32 1284
5618.03 1246
5618.73 1220
5619.44 1202
5620.15 1214
5620.86 1061
5621.56 1097
5622.27 1233
5622.98 1321
5623.69 1303
5624.39 1231
5625.10 1247
5625.81 1116
5626.52 1051
5627.22 1187
5627.93 1201
5628.64 1109
5629.35 1215
5630.05 1264
5630.76 1146
5631.47 1113
5632.18 1280
5632.89 1300
5633.59 1199
5634.30 1206
5635.01 1302
5635.72 1295
5636.43 1208
5637.14 1196
5637.84 1268
5638.55 1277
5639.26 1301
5639.97 1290
5640.68 1243
5641.39 1286
5642.10 1329
5642.80 1310
5643.51 1415
5644.22 1407
5644.93 1289
5645.64 1225
5646.35 1230
5647.06 1318
5647.77 1300
5648.47 1293
5649.18 1265
5649.89 1396
5650.60 1251
5651.31 1258
5652.02 1333
5652.73 1308
5653.44 1294
5654.15 1309
5654.86 1322
5655.57 1391
5656.28 1246
5656.99 1209
5657.70 1377
5658.41 1389
5659.12 1373
5659.83 1435
5660.54 1447
5661.24 1391
5661.95 1378
5662.66 1395
5663.37 1413
5664.08 1359
5664.79 1407
5665.50 1385
5666.21 1337
5666.93 1319
5667.64 1333
5668.35 1401
5669.06 1379
5669.77 1367
5670.48 1370
5671.19 1329
5671.90 1315
5672.61 1375
5673.32 1444
5674.03 1354
5674.74 1490
5675.45 1330
5676.16 1478
5676.87 1437
5677.58 1369
5678.29 1380
5679.01 1469
5679.72 1328
5680.43 1305
5681.14 1388
5681.85 1338
5682.56 1321
5683.27 1328
5683.98 1418
5684.69 1454
5685.41 1328
5686.12 1315
5686.83 1301
5687.54 1356
5688.25 1351
5688.96 1212
5689.67 1328
5690.39 1328
5691.10 1336
5691.81 1270
5692.52 1375
5693.23 1307
5693.95 1403
5694.66 1404
5695.37 1376
5696.08 1380
5696.79 1294
5697.51 1259
5698.22 1278
5698.93 1373
5699.64 1316
5700.35 1354
5701.07 1259
5701.78 1141
5702.49 1291
5703.20 1301
5703.92 1280
5704.63 1205
5705.34 1324
5706.05 1241
5706.77 1286
5707.48 1256
5708.19 1241
5708.90 1265
5709.62 1295
5710.33 1284
5711.04 1296
5711.76 1290
5712.47 1396
5713.18 1245
5713.90 1244
5714.61 1321
5715.32 1288
5716.04 1422
5716.75 1358
5717.46 1302
5718.18 1339
5718.89 1171
5719.60 1160
5720.32 1184
5721.03 1213
5721.74 1186
5722.46 1150
5723.17 1216
5723.88 1150
5724.60 1198
5725.31 1316
5726.03 1497
5726.74 1475
5727.45 1477
5728.17 1709
5728.88 1692
5729.60 1683
5730.31 1727
5731.02 1878
5731.74 1908
5732.45 2074
5733.17 2076
5733.88 1907
5734.60 1784
5735.31 1700
5736.02 1593
5736.74 1424
5737.45 1420
5738.17 1423
5738.88 1463
5739.60 1431
5740.31 1353
5741.03 1290
5741.74 1248
5742.46 1266
5743.17 1421
5743.89 1371
5744.60 1472
5745.32 1355
5746.03 1444
5746.75 1374
5747.46 1501
5748.18 1387
5748.89 1296
5749.61 1434
5750.32 1390
5751.04 1449
5751.76 1371
5752.47 1483
5753.19 1522
5753.90 1649
5754.62 1525
5755.33 1579
5756.05 1568
5756.77 1527
5757.48 1535
5758.20 1464
5758.91 1549
5759.63 1536
5760.34 1684
5761.06 1738
5761.78 1660
5762.49 1667
5763.21 1774
5763.93 1846
5764.64 1898
5765.36 1829
5766.07 2026
5766.79 2155
5767.51 2256
5768.22 2265
5768.94 2252
5769.66 2104
5770.37 1933
5771.09 2053
5771.81 1949
5772.52 1846
5773.24 1816
5773.96 1611
5774.67 1600
5775.39 1546
5776.11 1532
5776.83 1534
5777.54 1597
5778.26 1572
5778.98 1503
5779.69 1660
5780.41 1780
5781.13 1915
5781.85 1960
5782.56 2014
5783.28 2022
5784.00 2069
5784.72 1957
5785.43 1937
5786.15 1943
5786.87 1804
5787.59 1880
5788.30 1796
5789.02 1823
5789.74 1775
5790.46 1820
5791.18 1794
5791.89 1695
5792.61 1671
5793.33 1700
5794.05 1688
5794.77 1978
5795.48 1894
5796.20 1916
5796.92 2025
5797.64 2134
5798.36 2261
5799.08 2069
5799.80 2314
5800.51 2579
5801.23 2652
5801.95 3111
5802.67 3643
5803.39 4149
5804.11 4607
5804.83 5326
5805.54 5389
5806.26 5370
5806.98 4920
5807.70 4589
5808.42 4060
5809.14 3531
5809.86 3045
5810.58 2793
5811.30 2420
5812.02 2289
5812.74 2348
5813.45 2308
5814.17 2220
5814.89 2354
5815.61 2241
5816.33 2252
5817.05 2448
5817.77 2461
5818.49 2294
5819.21 2286
5819.93 2282
5820.65 2490
5821.37 2509
5822.09 2451
5822.81 2539
5823.53 2366
5824.25 2402
5824.97 2368
5825.69 2299
5826.41 2056
5827.13 2046
5827.85 1950
5828.57 1797
5829.29 1845
5830.01 1794
5830.73 1912
5831.45 1615
5832.17 1718
5832.89 1764
5833.61 1775
5834.33 1741
5835.06 1688
5835.78 1745
5836.50 1651
5837.22 1687
5837.94 1636
5838.66 1634
5839.38 1564
5840.10 1528
5840.82 1536
5841.54 1648
5842.26 1652
5842.99 1613
5843.71 1666
5844.43 1693
5845.15 1622
5845.87 1616
5846.59 1538
5847.31 1565
5848.04 1651
5848.76 1553
5849.48 1538
5850.20 1571
5850.92 1466
5851.64 1561
5852.36 1430
5853.09 1412
5853.81 1556
5854.53 1456
5855.25 1512
5855.97 1493
5856.70 1485
5857.42 1393
5858.14 1478
5858.86 1572
5859.58 1445
5860.31 1480
5861.03 1378
5861.75 1453
5862.47 1436
5863.20 1418
5863.92 1426
5864.64 1246
5865.36 1313
5866.09 1397
5866.81 1419
5867.53 1222
5868.25 1262
5868.98 1283
5869.70 1234
5870.42 1248
5871.15 1288
5871.87 1354
5872.59 1432
5873.31 1391
5874.04 1370
5874.76 1322
5875.48 1323
5876.21 1461
5876.93 1356
5877.65 1293
5878.38 1380
5879.10 1279
5879.82 1342
5880.55 1306
5881.27 1320
5881.99 1339
5882.72 1418
5883.44 1371
5884.17 1249
5884.89 1222
5885.61 1339
5886.34 1409
5887.06 1448
5887.78 1370
5888.51 1377
5889.23 1356
5889.96 1310
5890.68 1323
5891.41 1380
5892.13 1290
5892.85 1190
5893.58 1198
5894.30 1255
5895.03 1311
5895.75 1338
5896.48 1303
5897.20 1251
5897.92 1238
5898.65 1303
5899.37 1162
5900.10 1303
5900.82 1369
5901.55 1232
5902.27 1240
5903.00 1170
5903.72 1341
5904.45 1479
5905.17 1282
5905.90 1249
5906.62 1271
5907.35 1258
5908.07 1179
5908.80 1193
5909.52 1234
5910.25 1392
5910.97 1352
5911.70 1215
5912.43 1339
5913.15 1313
5913.88 1414
5914.60 1365
5915.33 1421
5916.05 1248
5916.78 1268
5917.50 1285
5918.23 1237
5918.96 1270
5919.68 1311
5920.41 1336
5921.13 1273
5921.86 1360
5922.59 1328
5923.31 1452
5924.04 1404
5924.76 1316
5925.49 1250
5926.22 1301
5926.94 1236
5927.67 1296
5928.40 1401
5929.12 1465
5929.85 1492
5930.58 1448
5931.30 1518
5932.03 1396
5932.76 1428
5933.48 1455
5934.21 1450
5934.94 1532
5935.66 1526
5936.39 1534
5937.12 1637
5937.84 1593
5938.57 1872
5939.30 1918
5940.02 1980
5940.75 1999
5941.48 1942
5942.21 1894
5942.93 1879
5943.66 1703
5944.39 1645
5945.12 1595
5945.84 1664
5946.57 1650
5947.30 1613
5948.03 1576
5948.75 1603
5949.48 1564
5950.21 1588
5950.94 1668
5951.67 1595
5952.39 1648
5953.12 1597
5953.85 1639
5954.58 1814
5955.31 2018
5956.03 1990
5956.76 2031
5957.49 2082
5958.22 1858
5958.95 1748
5959.67 1690
5960.40 1754
5961.13 1804
5961.86 1761
5962.59 1931
5963.32 1851
5964.05 1712
5964.77 1766
5965.50 1886
5966.23 1936
5966.96 1794
5967.69 1978
5968.42 1999
5969.15 2229
5969.88 2134
5970.61 2171
5971.33 2461
5972.06 2385
5972.79 2264
5973.52 2205
5974.25 2200
5974.98 2219
5975.71 2163
5976.44 2182
5977.17 2091
5977.90 2006
5978.63 2010
5979.36 2021
5980.09 2119
5980.82 2077
5981.55 2134
5982.28 2212
5983.01 2276
5983.74 2291
5984.46 2352
5985.19 2473
5985.92 2452
5986.65 2417
5987.38 2489
5988.11 2481
5988.85 2393
5989.58 2324
5990.31 2321
5991.04 2393
5991.77 2417
5992.50 2409
5993.23 2383
5993.96 2411
5994.69 2604
5995.42 2493
5996.15 2579
5996.88 2442
5997.61 2460
5998.34 2556
5999.07 2600
5999.80 2589
6000.53 2404
6001.26 2495
6002.00 2559
6002.73 2632
6003.46 2574
6004.19 2467
6004.92 2277
6005.65 2419
6006.38 2291
6007.11 2280
6007.84 2399
6008.58 2629
6009.31 2594
6010.04 2923
6010.77 3128
6011.50 3426
6012.23 3741
6012.96 4232
6013.70 4867
6014.43 5172
6015.16 5679
6015.89 5607
6016.62 5540
6017.36 5549
6018.09 5343
6018.82 4942
6019.55 4320
6020.28 3895
6021.02 3385
6021.75 3023
6022.48 2633
6023.21 2530
6023.94 2420
6024.68 2284
6025.41 2212
6026.14 2156
6026.87 2066
6027.61 1892
6028.34 1979
6029.07 2009
6029.80 1987
6030.54 1980
6031.27 1946
6032.00 1864
6032.73 1807
6033.47 1813
6034.20 1719
6034.93 1898
6035.67 1838
6036.40 1791
6037.13 1595
6037.87 1698
6038.60 1796
6039.33 1805
6040.07 1752
6040.80 1827
6041.53 1828
6042.27 1824
6043.00 1924
6043.73 1826
6044.47 1935
6045.20 2058
6045.93 2064
6046.67 2069
6047.40 2038
6048.13 2039
6048.87 2124
6049.60 2098
6050.34 2097
6051.07 2153
6051.80 2017
6052.54 2089
6053.27 2139
6054.01 2206
6054.74 2147
6055.47 2294
6056.21 2340
6056.94 2270
6057.68 2234
6058.41 2174
6059.15 2090
6059.88 1988
6060.61 2036
6061.35 2049
6062.08 1947
6062.82 2055
6063.55 1995
6064.29 1876
6065.02 1904
6065.76 1899
6066.49 1910
6067.23 1920
6067.96 1905
6068.70 1932
6069.43 1889
6070.17 1960
6070.90 1834
6071.64 1820
6072.37 1845
6073.11 1835
6073.84 1818
6074.58 1877
6075.31 1787
6076.05 1752
6076.78 1887
6077.52 1727
6078.26 1761
6078.99 1857
6079.73 1756
6080.46 1728
6081.20 1712
6081.93 1891
6082.67 1797
6083.41 1762
6084.14 1726
6084.88 1630
6085.61 1747
6086.35 1663
6087.09 1746
6087.82 1744
6088.56 1754
6089.30 1609
6090.03 1598
6090.77 1659
6091.50 1827
6092.24 1741
6092.98 1747
6093.71 1693
6094.45 1714
6095.19 1776
6095.92 1815
6096.66 1676
6097.40 1635
6098.13 1642
6098.87 1627
6099.61 1599
6100.34 1639
6101.08 1679
6101.82 1565
6102.56 1593
6103.29 1586
6104.03 1714
6104.77 1660
6105.50 1610
6106.24 1749
6106.98 1774
6107.72 1634
6108.45 1624
6109.19 1648
6109.93 1633
6110.67 1575
6111.40 1547
6112.14 1641
6112.88 1685
6113.62 1640
6114.35 1586
6115.09 1825
6115.83 1770
6116.57 1807
6117.31 1696
6118.04 1745
6118.78 1631
6119.52 1765
6120.26 1681
6121.00 1779
6121.73 2024
6122.47 2112
6123.21 2238
6123.95 2178
6124.69 2334
6125.43 2313
6126.16 2231
6126.90 2228
6127.64 2216
6128.38 2072
6129.12 2101
6129.86 2024
6130.60 1870
6131.33 1903
6132.07 1810
6132.81 1812
6133.55 1811
6134.29 1866
6135.03 1769
6135.77 1793
6136.51 1832
6137.25 1919
6137.99 1983
6138.73 1942
6139.46 2012
6140.20 1885
6140.94 1874
6141.68 1787
6142.42 1618
6143.16 1767
6143.90 1798
6144.64 1707
6145.38 1693
6146.12 1851
6146.86 1909
6147.60 1891
6148.34 1767
6149.08 1950
6149.82 1934
6150.56 1893
6151.30 1918
6152.04 1949
6152.78 1957
6153.52 1967
6154.26 2099
6155.00 2068
6155.74 2073
6156.48 2001
6157.22 2021
6157.96 2139
6158.70 2144
6159.44 2147
6160.18 2173
6160.92 2183
6161.66 2212
6162.40 2394
6163.15 2401
6163.89 2373
6164.63 2517
6165.37 2622
6166.11 2492
6166.85 2664
6167.59 2750
6168.33 2939
6169.07 3101
6169.81 3141
6170.55 3283
6171.30 3237
6172.04 3266
6172.78 3287
6173.52 3336
6174.26 3640
6175.00 3492
6175.74 3460
6176.49 3645
6177.23 3458
6177.97 3409
6178.71 3276
6179.45 3345
6180.19 3137
6180.94 2921
6181.68 3015
6182.42 3062
6183.16 2928
6183.90 3055
6184.65 2965
6185.39 3040
6186.13 3125
6186.87 3259
6187.61 3160
6188.36 3122
6189.10 3012
6189.84 3051
6190.58 3003
6191.33 3247
6192.07 3303
6192.81 3283
6193.55 3412
6194.30 3731
6195.04 3707
6195.78 3401
6196.52 3629
6197.27 3843
6198.01 3908
6198.75 4031
6199.49 4004
6200.24 3900
6200.98 3685
6201.72 3730
6202.47 3795
6203.21 3726
6203.95 3779
6204.70 4069
6205.44 4271
6206.18 4520
6206.93 5266
6207.67 6028
6208.41 7469
6209.16 9228
6209.90 11555
6210.64 14131
6211.39 16106
6212.13 18431
6212.87 19179
6213.62 19034
6214.36 17918
6215.11 16219
6215.85 14405
6216.59 12231
6217.34 10139
6218.08 8412
6218.83 6765
6219.57 5611
6220.31 4841
6221.06 4383
6221.80 4092
6222.55 3708
6223.29 3650
6224.04 3719
6224.78 3856
6225.52 4245
6226.27 4153
6227.01 4501
6227.76 4596
6228.50 4531
6229.25 4556
6229.99 4133
6230.74 4006
6231.48 3816
6232.23 3455
6232.97 3008
6233.72 2837
6234.46 2710
6235.21 2600
6235.95 2546
6236.70 2693
6237.44 2655
6238.19 2657
6238.93 2616
6239.68 2679
6240.42 2743
6241.17 2663
6241.91 2727
6242.66 2686
6243.40 2734
6244.15 2872
6244.90 2724
6245.64 2866
6246.39 3071
6247.13 3009
6247.88 3110
6248.62 3339
6249.37 3494
6250.12 3499
6250.86 3621
6251.61 3657
6252.35 3638
6253.10 3642
6253.85 3540
6254.59 3296
6255.34 3195
6256.09 3100
6256.83 2949
6257.58 2694
6258.32 2748
6259.07 2723
6259.82 2822
6260.56 2988
6261.31 2788
6262.06 2689
6262.80 2712
6263.55 2767
6264.30 2672
6265.04 2645
6265.79 2642
6266.54 2730
6267.29 2623
6268.03 2570
6268.78 2382
6269.53 2417
6270.27 2352
6271.02 2428
6271.77 2521
6272.52 2555
6273.26 2541
6274.01 2547
6274.76 2853
6275.50 2751
6276.25 2796
6277.00 3042
6277.75 3272
6278.49 3424
6279.24 3446
6279.99 3691
6280.74 3834
6281.49 3642
6282.23 3494
6282.98 3311
6283.73 3158
6284.48 2943
6285.23 2781
6285.97 2650
6286.72 2512
6287.47 2387
6288.22 2416
6288.97 2314
6289.71 2297
6290.46 2300
6291.21 2285
6291.96 2247
6292.71 2405
6293.46 2267
6294.21 2212
6294.95 2205
6295.70 2121
6296.45 2177
6297.20 2146
6297.95 2196
6298.70 2121
6299.45 2020
6300.20 1965
6300.94 1884
6301.69 1921
6302.44 1914
6303.19 1952
6303.94 1979
6304.69 1980
6305.44 2127
6306.19 1947
6306.94 1811
6307.69 1855
6308.44 1920
6309.19 1974
6309.94 2012
6310.69 1889
6311.43 2061
6312.18 2009
6312.93 2047
6313.68 2024
6314.43 2123
6315.18 2149
6315.93 1996
6316.68 2353
6317.43 2429
6318.18 2432
6318.93 2241
6319.68 2234
6320.43 2363
6321.18 2509
6321.93 2301
6322.68 2157
6323.43 2146
6324.18 1996
6324.94 1878
6325.69 2154
6326.44 1990
6327.19 1745
6327.94 1764
6328.69 1793
6329.44 1701
6330.19 1622
6330.94 1698
6331.69 1555
6332.44 1698
6333.19 1724
6333.94 1673
6334.69 1593
6335.45 1647
6336.20 1673
6336.95 1710
6337.70 1670
6338.45 1673
6339.20 1655
6339.95 1758
6340.70 1727
6341.46 1606
6342.21 1617
6342.96 1588
6343.71 1682
6344.46 1611
6345.21 1555
6345.96 1539
6346.72 1517
6347.47 1602
6348.22 1659
6348.97 1646
6349.72 1748
6350.48 1630
6351.23 1742
6351.98 1712
6352.73 1694
6353.48 1696
6354.24 1759
6354.99 1781
6355.74 1769
6356.49 1848
6357.24 2048
6358.00 2027
6358.75 1916
6359.50 1887
6360.25 1793
6361.01 1730
6361.76 1708
6362.51 1784
6363.26 1670
6364.02 1671
6364.77 1648
6365.52 1655
6366.28 1545
6367.03 1522
6367.78 1533
6368.53 1531
6369.29 1598
6370.04 1535
6370.79 1575
6371.55 1645
6372.30 1610
6373.05 1575
6373.81 1524
6374.56 1540
6375.31 1614
6376.07 1554
6376.82 1559
6377.57 1628
6378.33 1659
6379.08 1737
6379.83 1763
6380.59 1836
6381.34 1867
6382.10 1814
6382.85 1899
6383.60 1902
6384.36 1761
6385.11 1788
6385.87 1878
6386.62 1759
6387.37 1714
6388.13 1634
6388.88 1641
6389.64 1392
6390.39 1495
6391.14 1432
6391.90 1572
6392.65 1512
6393.41 1456
6394.16 1496
6394.92 1492
6395.67 1366
6396.43 1498
6397.18 1388
6397.94 1475
6398.69 1446
6399.45 1471
6400.20 1507
6400.96 1523
6401.71 1361
6402.47 1449
6403.22 1497
6403.98 1427
6404.73 1474
6405.49 1529
6406.24 1337
6407.00 1298
6407.75 1317
6408.51 1367
6409.26 1397
6410.02 1345
6410.77 1305
6411.53 1470
6412.28 1461
6413.04 1505
6413.80 1458
6414.55 1530
6415.31 1423
6416.06 1404
6416.82 1472
6417.57 1433
6418.33 1505
6419.09 1442
6419.84 1478
6420.60 1376
6421.35 1390
6422.11 1473
6422.87 1422
6423.62 1374
6424.38 1551
6425.14 1535
6425.89 1507
6426.65 1435
6427.40 1481
6428.16 1347
6428.92 1378
6429.67 1422
6430.43 1468
6431.19 1317
6431.94 1354
6432.70 1502
6433.46 1470
6434.22 1442
6434.97 1566
6435.73 1497
6436.49 1482
6437.24 1588
6438.00 1469
6438.76 1432
6439.51 1531
6440.27 1502
6441.03 1478
6441.79 1420
6442.54 1449
6443.30 1392
6444.06 1355
6444.82 1434
6445.57 1475
6446.33 1360
6447.09 1454
6447.85 1480
6448.60 1366
6449.36 1477
6450.12 1446
6450.88 1422
6451.64 1457
6452.39 1508
6453.15 1461
6453.91 1455
6454.67 1654
6455.43 1611
6456.18 1513
6456.94 1628
6457.70 1674
6458.46 1750
6459.22 1651
6459.98 1641
6460.73 1635
6461.49 1563
6462.25 1549
6463.01 1625
6463.77 1532
6464.53 1566
6465.29 1575
6466.04 1543
6466.80 1541
6467.56 1562
6468.32 1649
6469.08 1710
6469.84 1729
6470.60 1648
6471.36 1650
6472.12 1614
6472.87 1603
6473.63 1681
6474.39 1703
6475.15 1782
6475.91 1813
6476.67 1768
6477.43 1695
6478.19 1542
6478.95 1682
6479.71 1751
6480.47 1889
6481.23 1847
6481.99 1870
6482.75 1882
6483.51 1953
6484.27 1874
6485.03 1960
6485.79 1954
6486.55 2001
6487.31 2070
6488.07 2109
6488.83 2168
6489.59 2180
6490.35 2184
6491.11 2210
6491.87 2135
6492.63 2116
6493.39 2172
6494.15 2277
6494.91 2310
6495.67 2416
6496.43 2345
6497.19 2331
6497.95 2396
6498.71 2437
6499.47 2491
6500.23 2535
6500.99 2600
6501.76 2528
6502.52 2350
6503.28 2456
6504.04 2416
6504.80 2460
6505.56 2384
6506.32 2522
6507.08 2513
6507.84 2584
6508.61 2694
6509.37 2720
6510.13 2736
6510.89 2784
6511.65 2957
6512.41 3077
6513.17 3213
6513.94 3362
6514.70 3723
6515.46 3951
6516.22 4093
6516.98 3968
6517.74 3734
6518.51 3735
6519.27 3562
6520.03 3504
6520.79 3407
6521.55 3493
6522.32 3370
6523.08 3193
6523.84 3353
6524.60 3734
6525.36 4015
6526.13 4286
6526.89 4599
6527.65 4999
6528.41 5153
6529.18 5529
6529.94 5780
6530.70 5990
6531.46 6115
6532.23 6074
6532.99 5478
6533.75 5373
6534.51 5624
6535.28 5800
6536.04 5958
6536.80 6624
6537.57 7529
6538.33 8603
6539.09 9401
6539.85 10104
6540.62 10465
6541.38 10412
6542.14 9354
6542.91 8510
6543.67 7187
6544.43 6083
6545.20 5362
6545.96 4641
6546.72 4069
6547.49 3573
6548.25 3354
6549.02 3086
6549.78 2936
6550.54 2846
6551.31 2761
6552.07 2822
6552.83 2682
6553.60 2702
6554.36 2801
6555.13 2941
6555.89 2792
6556.65 2758
6557.42 2808
6558.18 2726
6558.95 2755
6559.71 2691
6560.47 2635
6561.24 2515
6562.00 2595
6562.77 2737
6563.53 2812
6564.30 2901
6565.06 3233
6565.83 3127
6566.59 3099
6567.36 3238
6568.12 3285
6568.88 3308
6569.65 3440
6570.41 3242
6571.18 3266
6571.94 3254
6572.71 3290
6573.47 3228
6574.24 3255
6575.00 3397
6575.77 3512
6576.53 3686
6577.30 3926
6578.07 4107
6578.83 4052
6579.60 3854
6580.36 3853
6581.13 3844
6581.89 3584
6582.66 3308
6583.42 3331
6584.19 3268
6584.96 3314
6585.72 3133
6586.49 3019
6587.25 3088
6588.02 3128
6588.78 3167
6589.55 3278
6590.32 3413
6591.08 3595
6591.85 3706
6592.61 4033
6593.38 4388
6594.15 4357
6594.91 4975
6595.68 5365
6596.45 5702
6597.21 6078
6597.98 6339
6598.75 6124
6599.51 5869
6600.28 5461
6601.05 5093
6601.81 4542
6602.58 4081
6603.35 3854
6604.11 3798
6604.88 3660
6605.65 3306
6606.41 3208
6607.18 3084
6607.95 3056
6608.71 3072
6609.48 3296
6610.25 3183
6611.02 3270
6611.78 3442
6612.55 3565
6613.32 3642
6614.09 3928
6614.85 3826
6615.62 3622
6616.39 3562
6617.16 3553
6617.92 3598
6618.69 3285
6619.46 3177
6620.23 2989
6620.99 3237
6621.76 3300
6622.53 3426
6623.30 3257
6624.07 3240
6624.83 3342
6625.60 3316
6626.37 3418
6627.14 3428
6627.91 3284
6628.67 3213
6629.44 3121
6630.21 3005
6630.98 3175
6631.75 3297
6632.52 3323
6633.29 3735
6634.05 4020
6634.82 4510
6635.59 5351
6636.36 6060
6637.13 6757
6637.90 7187
6638.67 7549
6639.43 7287
6640.20 6928
6640.97 6349
6641.74 5716
6642.51 4944
6643.28 4289
6644.05 3683
6644.82 3377
6645.59 3140
6646.36 2911
6647.13 2728
6647.90 2695
6648.66 2555
6649.43 2674
6650.20 2557
6650.97 2775
6651.74 2789
6652.51 2736
6653.28 2774
6654.05 2794
6654.82 2664
6655.59 2755
6656.36 2758
6657.13 2516
6657.90 2353
6658.67 2375
6659.44 2355
6660.21 2288
6660.98 2239
6661.75 2224
6662.52 2176
6663.29 2135
6664.06 2322
6664.83 2386
6665.60 2287
6666.37 2289
6667.14 2220
6667.91 2356
6668.69 2360
6669.46 2296
6670.23 2473
6671.00 2286
6671.77 2325
6672.54 2287
6673.31 2433
6674.08 2557
6674.85 2576
6675.62 2604
6676.39 2586
6677.16 2587
6677.94 2580
6678.71 2562
6679.48 2414
6680.25 2564
6681.02 2438
6681.79 2398
6682.56 2238
6683.33 2254
6684.11 2284
6684.88 2263
6685.65 2341
6686.42 2351
6687.19 2345
6687.96 2511
6688.74 2601
6689.51 2593
6690.28 2503
6691.05 2540
6691.82 2502
6692.60 2449
6693.37 2408
6694.14 2208
6694.91 2062
6695.68 2265
6696.46 2228
6697.23 2115
6698.00 2017
6698.77 1964
6699.55 1914
6700.32 2003
6701.09 2030
6701.86 2044
6702.64 2048
6703.41 1986
6704.18 2019
6704.95 2047
6705.73 2018
6706.50 2165
6707.27 2189
6708.04 2084
6708.82 2157
6709.59 1940
6710.36 1985
6711.14 1921
6711.91 1991
6712.68 1978
6713.46 2024
6714.23 1989
6715.00 2000
6715.78 1943
6716.55 1914
6717.32 1831
6718.10 1821
6718.87 1822
6719.64 1788
6720.42 1695
6721.19 1651
6721.96 1687
6722.74 1726
6723.51 1802
6724.28 1665
6725.06 1638
6725.83 1683
6726.61 1690
6727.38 1737
6728.15 1597
6728.93 1669
6729.70 1797
6730.48 1764
6731.25 1802
6732.02 1661
6732.80 1587
6733.57 1646
6734.35 1584
6735.12 1639
6735.90 1822
6736.67 1776
6737.45 1751
6738.22 1722
6738.99 1668
6739.77 1723
6740.54 1716
6741.32 1796
6742.09 1752
6742.87 1649
6743.64 1590
6744.42 1674
6745.19 1662
6745.97 1676
6746.74 1649
6747.52 1850
6748.29 1756
6749.07 1656
6749.84 1855
6750.62 1792
6751.40 1684
6752.17 1770
6752.95 1889
6753.72 1771
6754.50 1856
6755.27 1935
6756.05 1885
6756.82 1837
6757.60 1687
6758.38 1735
6759.15 1680
6759.93 1530
6760.70 1532
6761.48 1598
6762.25 1563
6763.03 1527
6763.81 1661
6764.58 1609
6765.36 1669
6766.14 1621
6766.91 1574
6767.69 1643
6768.46 1613
6769.24 1638
6770.02 1632
6770.79 1637
6771.57 1647
6772.35 1621
6773.12 1683
6773.90 1706
6774.68 1670
6775.45 1562
6776.23 1594
6777.01 1575
6777.78 1478
6778.56 1545
6779.34 1697
6780.11 1674
6780.89 1719
6781.67 1665
6782.45 1650
6783.22 1702
6784.00 1676
6784.78 1646
6785.56 1574
6786.33 1530
6787.11 1675
6787.89 1525
6788.66 1424
6789.44 1462
6790.22 1433
6791.00 1415
6791.78 1548
6792.55 1380
6793.33 1391
6794.11 1545
6794.89 1532
6795.66 1329
6796.44 1456
6797.22 1364
6798.00 1431
6798.78 1535
6799.55 1433
6800.33 1342
6801.11 1403
6801.89 1447
6802.67 1501
6803.45 1552
6804.22 1512
6805.00 1463
6805.78 1580
6806.56 1651
6807.34 1575
6808.12 1578
6808.90 1510
6809.67 1590
6810.45 1519
6811.23 1494
6812.01 1425
6812.79 1427
6813.57 1400
6814.35 1409
6815.13 1458
6815.91 1522
6816.68 1392
6817.46 1458
6818.24 1512
6819.02 1521
6819.80 1509
6820.58 1511
6821.36 1521
6822.14 1512
6822.92 1440
6823.70 1389
6824.48 1433
6825.26 1420
6826.04 1398
6826.82 1392
6827.60 1397
6828.38 1504
6829.16 1470
6829.94 1449
6830.72 1415
6831.50 1411
6832.28 1323
6833.06 1440
6833.84 1478
6834.62 1581
6835.40 1495
6836.18 1430
6836.96 1474
6837.74 1367
6838.52 1439
6839.30 1499
6840.08 1472
6840.86 1371
6841.64 1393
6842.42 1401
6843.20 1460
6843.98 1449
6844.76 1440
6845.54 1382
6846.32 1425
6847.10 1427
6847.89 1552
6848.67 1494
6849.45 1443
6850.23 1698
6851.01 1696
6851.79 1901
6852.57 2061
6853.35 2414
6854.13 2507
6854.92 2637
6855.70 2566
6856.48 2499
6857.26 2473
6858.04 2169
6858.82 2009
6859.60 1908
6860.39 1728
6861.17 1515
6861.95 1477
6862.73 1404
6863.51 1469
6864.29 1485
6865.08 1432
6865.86 1354
6866.64 1528
6867.42 1584
6868.20 1604
6868.99 1707
6869.77 1636
6870.55 1568
6871.33 1585
6872.12 1581
6872.90 1665
6873.68 1522
6874.46 1501
6875.24 1487
6876.03 1476
6876.81 1498
6877.59 1463
6878.38 1472
6879.16 1472
6879.94 1473
6880.72 1465
6881.51 1437
6882.29 1554
6883.07 1541
6883.85 1616
6884.64 1657
6885.42 1659
6886.20 1610
6886.99 1704
6887.77 1810
6888.55 1708
6889.34 1911
6890.12 2046
6890.90 2151
6891.69 2288
6892.47 2274
6893.25 2180
6894.04 2030
6894.82 1959
6895.60 1779
6896.39 1738
6897.17 1799
6897.96 1713
6898.74 1687
6899.52 1586
6900.31 1604
6901.09 1656
6901.88 1665
6902.66 1832
6903.44 1728
6904.23 1716
6905.01 1663
6905.80 1684
6906.58 1676
6907.36 1710
6908.15 1742
6908.93 1754
6909.72 1709
6910.50 1606
6911.29 1634
6912.07 1683
6912.86 1660
6913.64 1563
6914.42 1590
6915.21 1529
6915.99 1518
6916.78 1604
6917.56 1635
6918.35 1636
6919.13 1565
6919.92 1607
6920.70 1653
6921.49 1850
6922.27 1807
6923.06 1646
6923.84 1664
6924.63 1707
6925.42 1751
6926.20 1702
6926.99 1710
6927.77 1692
6928.56 1783
6929.34 1704
6930.13 1656
6930.91 1792
6931.70 1750
6932.48 1757
6933.27 1655
6934.06 1623
6934.84 1655
6935.63 1679
6936.41 1684
6937.20 1864
6937.99 1865
6938.77 1831
6939.56 1831
6940.34 1799
6941.13 1936
6941.92 1759
6942.70 1827
6943.49 1906
6944.28 1985
6945.06 2130
6945.85 2197
6946.64 2251
6947.42 2174
6948.21 2262
6949.00 2427
6949.78 2528
6950.57 2516
6951.36 2625
6952.14 2567
6952.93 2444
6953.72 2301
6954.50 2309
6955.29 2271
6956.08 2350
6956.86 2275
6957.65 2250
6958.44 2273
6959.23 2329
6960.01 2460
6960.80 2376
6961.59 2431
6962.38 2541
6963.16 2483
6963.95 2390
6964.74 2347
6965.53 2507
6966.31 2517
6967.10 2452
6967.89 2501
6968.68 2481
6969.46 2552
6970.25 2700
6971.04 2848
6971.83 2663
6972.62 2775
6973.40 2813
6974.19 2745
6974.98 2750
6975.77 2888
6976.56 2965
6977.34 2982
6978.13 3077
6978.92 2982
6979.71 3062
6980.50 3163
6981.29 3403
6982.08 3371
6982.86 3591
6983.65 4003
6984.44 4451
6985.23 4883
6986.02 5600
6986.81 6533
6987.60 7607
6988.39 8854
6989.17 9441
6989.96 9442
6990.75 9281
6991.54 8552
6992.33 7943
6993.12 6971
6993.91 5961
6994.70 5105
6995.49 4442
6996.28 4281
6997.07 3926
6997.86 3887
6998.64 3986
6999.43 4438
7000.22 5267
7001.01 6113
7001.80 7072
7002.59 8053
7003.38 8621
7004.17 8547
7004.96 8632
7005.75 8118
7006.54 7001
7007.33 6207
7008.12 5381
7008.91 4661
7009.70 3833
7010.49 3255
7011.28 3005
7012.07 2655
7012.86 2746
7013.65 2769
7014.44 2546
7015.23 2592
7016.02 2624
7016.81 2643
7017.61 2669
7018.40 2639
7019.19 2746
7019.98 2735
7020.77 2664
7021.56 2557
7022.35 2587
7023.14 2531
7023.93 2434
7024.72 2482
7025.51 2508
7026.30 2452
7027.10 2564
7027.89 2551
7028.68 2578
7029.47 2752
7030.26 2900
7031.05 2580
7031.84 2551
7032.63 2383
7033.43 2267
7034.22 2303
7035.01 2242
7035.80 2330
7036.59 2125
7037.38 2154
7038.18 2218
7038.97 2202
7039.76 2314
7040.55 2425
7041.34 2565
7042.13 2467
7042.93 2447
7043.72 2578
7044.51 2482
7045.30 2503
7046.09 2389
7046.89 2321
7047.68 2307
7048.47 2249
7049.26 2249
7050.06 2321
7050.85 2536
7051.64 2465
7052.43 2471
7053.23 2525
7054.02 2622
7054.81 2709
7055.60 2567
7056.40 2361
7057.19 2355
7057.98 2397
7058.77 2309
7059.57 2226
7060.36 2126
7061.15 2169
7061.95 2000
7062.74 2101
7063.53 2190
7064.33 2084
7065.12 2224
7065.91 2170
7066.71 2105
7067.50 2238
7068.29 2080
7069.09 2133
7069.88 2276
7070.67 2096
7071.47 2042
7072.26 2080
7073.05 2131
7073.85 2099
7074.64 1993
7075.44 2064
7076.23 2074
7077.02 1976
7077.82 1914
7078.61 1939
7079.41 1946
7080.20 1980
7080.99 1903
7081.79 1934
7082.58 1942
7083.38 1937
7084.17 1945
7084.96 1844
7085.76 1711
7086.55 1802
7087.35 1619
7088.14 1613
7088.94 1708
7089.73 1639
7090.53 1731
7091.32 1771
7092.12 1998
7092.91 1918
7093.71 1969
7094.50 2186
7095.29 2137
7096.09 2237
7096.88 2224
7097.68 2088
7098.48 1976
7099.27 1965
7100.07 1827
7100.86 1704
7101.66 1678
7102.45 1556
7103.25 1590
7104.04 1483
7104.84 1578
7105.63 1547
7106.43 1473
7107.22 1459
7108.02 1388
7108.82 1514
7109.61 1464
7110.41 1451
7111.20 1554
7112.00 1450
7112.79 1423
7113.59 1467
7114.39 1426
7115.18 1366
7115.98 1367
7116.77 1353
7117.57 1354
7118.37 1252
7119.16 1354
7119.96 1376
7120.76 1375
7121.55 1481
7122.35 1335
7123.15 1376
7123.94 1414
7124.74 1431
7125.53 1385
7126.33 1401
7127.13 1368
7127.93 1414
7128.72 1407
7129.52 1383
7130.32 1413
7131.11 1422
7131.91 1330
7132.71 1430
7133.50 1434
7134.30 1426
7135.10 1353
7135.90 1334
7136.69 1308
7137.49 1335
7138.29 1397
7139.08 1394
7139.88 1449
7140.68 1346
7141.48 1383
7142.27 1305
7143.07 1295
7143.87 1350
7144.67 1346
7145.46 1324
7146.26 1388
7147.06 1400
7147.86 1386
7148.66 1416
7149.45 1379
7150.25 1380
7151.05 1370
7151.85 1294
7152.65 1329
7153.44 1374
7154.24 1401
7155.04 1439
7155.84 1397
7156.64 1434
7157.44 1380
7158.23 1328
7159.03 1366
7159.83 1387
7160.63 1329
7161.43 1355
7162.23 1438
7163.03 1361
7163.83 1417
7164.62 1366
7165.42 1364
7166.22 1265
7167.02 1280
7167.82 1304
7168.62 1368
7169.42 1484
7170.22 1522
7171.02 1551
7171.82 1607
7172.61 1611
7173.41 1626
7174.21 1461
7175.01 1424
7175.81 1379
7176.61 1343
7177.41 1299
7178.21 1339
7179.01 1259
7179.81 1193
7180.61 1269
7181.41 1155
7182.21 1185
7183.01 1182
7183.81 1166
7184.61 1264
7185.41 1401
7186.21 1351
7187.01 1343
7187.81 1408
7188.61 1364
7189.41 1302
7190.21 1272
7191.01 1199
7191.81 1205
7192.61 1205
7193.41 1144
7194.21 1134
7195.01 1222
7195.81 1170
7196.61 1076
7197.41 1039
7198.21 1087
7199.01 1089
7199.82 1033
7200.62 1045
7201.42 1192
7202.22 1181
7203.02 1159
7203.82 1094
7204.62 1041
7205.42 1011
7206.22 1074
7207.02 1097
7207.83 1090
7208.63 1060
7209.43 1055
7210.23 1009
7211.03 981
7211.83 1113
7212.63 1153
7213.44 1029
7214.24 1048
7215.04 1038
7215.84 947
7216.64 930
7217.44 1073
7218.25 1012
7219.05 1020
7219.85 974
7220.65 933
7221.45 1031
7222.26 1018
7223.06 1091
7223.86 1022
7224.66 1014
7225.46 964
7226.27 1051
7227.07 1075
7227.87 1116
7228.67 1095
7229.48 1079
7230.28 1189
7231.08 1043
7231.88 1076
7232.69 1047
7233.49 1012
7234.29 1036
7235.09 1105
7235.90 1052
7236.70 1077
7237.50 988
7238.30 961
7239.11 1024
7239.91 983
7240.71 1080
7241.52 1040
7242.32 1076
7243.12 974
7243.93 917
7244.73 1050
7245.53 1071
7246.34 1070
7247.14 958
7247.94 995
7248.75 1035
7249.55 1087
7250.35 1123
7251.16 1085
7251.96 1011
7252.76 949
7253.57 986
7254.37 940
7255.18 1001
7255.98 907
7256.78 942
7257.59 977
7258.39 996
7259.20 969
7260.00 1030
7260.80 1051
7261.61 1136
7262.41 991
7263.22 1009
7264.02 1082
7264.83 1081
7265.63 1050
7266.43 952
7267.24 964
7268.04 1025
7268.85 1011
7269.65 982
7270.46 1091
7271.26 1101
7272.07 1107
7272.87 1131
7273.68 1118
7274.48 1208
7275.29 1038
7276.09 1073
7276.90 1077
7277.70 1093
7278.51 1158
7279.31 1249
7280.12 1199
7280.92 1326
7281.73 1280
7282.53 1238
7283.34 1374
7284.14 1492
7284.95 1665
7285.76 1834
7286.56 2041
7287.37 2224
7288.17 2559
7288.98 2508
7289.78 2605
7290.59 2368
7291.40 2190
7292.20 2012
7293.01 1727
7293.81 1543
7294.62 1500
7295.43 1412
7296.23 1284
7297.04 1260
7297.84 1236
7298.65 1096
7299.46 1066
7300.26 1085
7301.07 1152
7301.88 1104
7302.68 1109
7303.49 1101
7304.30 1171
7305.10 1098
7305.91 1049
7306.72 1079
7307.52 1161
7308.33 1099
7309.14 1020
7309.94 1103
7310.75 1004
7311.56 1024
7312.36 1155
7313.17 1097
7313.98 1220
7314.79 1308
7315.59 1249
7316.40 1231
7317.21 1152
7318.01 1150
7318.82 1183
7319.63 1245
7320.44 1329
7321.24 1347
7322.05 1428
7322.86 1562
7323.67 1709
7324.47 1693
7325.28 1616
7326.09 1527
7326.90 1491
7327.71 1570
7328.51 1417
7329.32 1358
7330.13 1307
7330.94 1316
7331.75 1177
7332.55 1187
7333.36 1105
7334.17 1104
7334.98 1198
7335.79 1132
7336.60 1129
7337.40 1170
7338.21 1148
7339.02 1154
7339.83 1217
7340.64 1184
7341.45 1302
7342.26 1219
7343.06 1125
7343.87 1186
7344.68 1125
7345.49 1115
7346.30 1186
7347.11 1155
7347.92 1178
7348.73 1139
7349.54 1116
7350.34 1099
7351.15 1119
7351.96 975
7352.77 1044
7353.58 1058
7354.39 1165
7355.20 1177
7356.01 1150
7356.82 1088
7357.63 1017
7358.44 1124
7359.25 1174
7360.06 1179
7360.87 1088
7361.68 1181
7362.49 1168
7363.30 1106
7364.11 1201
7364.92 1143
7365.73 1192
7366.54 1141
7367.35 1225
7368.16 1227
7368.97 1179
7369.78 1180
7370.59 1108
7371.40 1120
7372.21 1160
7373.02 1135
7373.83 1231
7374.64 1160
7375.45 1227
7376.26 1231
7377.07 1130
7377.88 1132
7378.69 1172
7379.50 1197
7380.31 1302
7381.12 1495
7381.94 1655
7382.75 1813
7383.56 2044
7384.37 2008
7385.18 1960
7385.99 1946
7386.80 1990
7387.61 1962
7388.42 1817
7389.23 1646
7390.05 1521
7390.86 1422
7391.67 1369
7392.48 1310
7393.29 1178
7394.10 1159
7394.92 1190
7395.73 1126
7396.54 1097
7397.35 1187
7398.16 1139
7398.97 1167
7399.79 1236
7400.60 1244
7401.41 1295
7402.22 1447
7403.03 1545
7403.85 1607
7404.66 1687
7405.47 1720
7406.28 1709
7407.09 1567
7407.91 1516
7408.72 1441
7409.53 1340
7410.34 1206
7411.16 1240
7411.97 1241
7412.78 1080
7413.59 1100
7414.41 1203
7415.22 1140
7416.03 1093
7416.84 1060
7417.66 1072
7418.47 989
7419.28 952
7420.10 1024
7420.91 1102
7421.72 1097
7422.54 1062
7423.35 1043
7424.16 1088
7424.97 1053
7425.79 1009
7426.60 1035
7427.41 1003
7428.23 980
7429.04 958
7429.86 927
7430.67 1021
7431.48 987
7432.30 994
7433.11 953
7433.92 966
7434.74 904
7435.55 1010
7436.36 919
7437.18 949
7437.99 947
7438.81 910
7439.62 968
7440.43 998
7441.25 1007
7442.06 1030
7442.88 1028
7443.69 1002
7444.51 1080
7445.32 1031
7446.13 1056
7446.95 1117
7447.76 1004
7448.58 963
7449.39 901
7450.21 944
7451.02 959
7451.84 1039
7452.65 957
7453.47 909
7454.28 1093
7455.10 889
7455.91 983
7456.73 980
7457.54 925
7458.36 975
7459.17 1052
7459.99 1020
7460.80 1065
7461.62 1002
7462.43 936
7463.25 982
7464.06 943
7464.88 938
7465.69 1073
7466.51 931
7467.32 966
7468.14 997
7468.96 978
7469.77 954
7470.59 1052
7471.40 1021
7472.22 1063
7473.03 1059
7473.85 1040
7474.67 1083
7475.48 1065
7476.30 990
7477.11 871
7477.93 876
7478.75 969
7479.56 935
7480.38 990
7481.20 923
7482.01 971
7482.83 970
7483.65 918
7484.46 890
7485.28 914
7486.09 925
7486.91 871
7487.73 899
7488.54 957
7489.36 964
7490.18 892
7491.00 910
7491.81 917
7492.63 1004
7493.45 982
7494.26 905
7495.08 905
7495.90 832
7496.71 945
7497.53 979
7498.35 991
7499.17 928
7499.98 1025
7500.80 947
7501.62 955
7502.44 990
7503.25 937
7504.07 883
7504.89 944
7505.71 860
7506.52 944
7507.34 975
7508.16 974
7508.98 958
7509.80 977
7510.61 941
7511.43 896
7512.25 902
7513.07 920
7513.89 946
7514.70 991
7515.52 823
7516.34 885
7517.16 957
7517.98 826
7518.79 847
7519.61 835
7520.43 893
7521.25 856
7522.07 965
7522.89 923
7523.71 837
7524.52 866
7525.34 821
7526.16 915
7526.98 868
7527.80 879
7528.62 904
7529.44 904
7530.26 930
7531.08 892
7531.89 903
7532.71 928
7533.53 960
7534.35 995
7535.17 960
7535.99 925
7536.81 952
7537.63 1013
7538.45 968
7539.27 970
7540.09 978
7540.91 978
7541.73 935
7542.55 1026
7543.37 910
7544.19 913
7545.01 942
7545.83 931
7546.65 1007
7547.47 926
7548.29 955
7549.11 1018
7549.93 957
7550.75 1050
7551.57 990
7552.39 892
7553.21 970
7554.03 986
7554.85 939
7555.67 994
7556.49 1028
7557.31 966
7558.13 1098
7558.95 1079
7559.77 1053
7560.59 1092
7561.41 1104
7562.23 1115
7563.05 1072
7563.87 1204
7564.69 1128
7565.52 1108
7566.34 1159
7567.16 1050
7567.98 1007
7568.80 1110
7569.62 1023
7570.44 1064
7571.26 987
7572.08 990
7572.91 926
7573.73 974
7574.55 985
7575.37 968
7576.19 978
7577.01 1024
7577.83 1058
7578.66 1182
7579.48 1123
7580.30 1194
7581.12 1133
7581.94 1057
7582.77 1011
7583.59 1046
7584.41 1136
7585.23 1101
7586.05 1107
7586.88 1018
7587.70 1111
7588.52 1062
7589.34 1147
7590.16 1267
7590.99 1255
7591.81 1214
7592.63 1315
7593.45 1338
7594.28 1307
7595.10 1300
7595.92 1370
7596.74 1293
7597.57 1172
7598.39 1213
7599.21 1158
7600.03 1234
7600.86 1220
7601.68 1259
7602.50 1263
7603.33 1396
7604.15 1545
7604.97 1543
7605.80 1690
7606.62 1828
7607.44 1941
7608.26 1929
7609.09 1985
7609.91 2082
7610.73 1885
7611.56 1789
7612.38 1750
7613.21 1604
7614.03 1567
7614.85 1545
7615.68 1379
7616.50 1453
7617.32 1426
7618.15 1366
7618.97 1432
7619.80 1434
7620.62 1413
7621.44 1462
7622.27 1408
7623.09 1403
7623.92 1409
7624.74 1432
7625.56 1369
7626.39 1391
7627.21 1397
7628.04 1344
7628.86 1314
7629.68 1397
7630.51 1493
7631.33 1474
7632.16 1537
7632.98 1712
7633.81 1946
7634.63 2012
7635.46 2096
7636.28 2147
7637.11 2094
7637.93 1980
7638.76 1917
7639.58 1654
7640.41 1643
7641.23 1437
7642.06 1279
7642.88 1195
7643.71 1175
7644.53 1187
7645.36 1229
7646.18 1199
7647.01 1095
7647.83 1034
7648.66 1229
7649.48 1289
7650.31 1176
7651.14 1130
7651.96 1171
7652.79 1174
7653.61 1193
7654.44 1085
7655.26 1061
7656.09 1048
7656.92 984
7657.74 995
7658.57 1020
7659.39 973
7660.22 996
7661.05 1043
7661.87 1089
7662.70 1021
7663.52 984
7664.35 1051
7665.18 1051
7666.00 1051
7666.83 1013
7667.66 979
7668.48 965
7669.31 970
7670.14 1016
7670.96 949
7671.79 962
7672.62 1007
7673.44 1079
7674.27 1114
7675.10 990
7675.92 1055
7676.75 1059
7677.58 1030
7678.40 921
7679.23 887
7680.06 938
7680.89 918
7681.71 949
7682.54 926
7683.37 929
7684.19 925
7685.02 977
7685.85 971
7686.68 995
7687.50 946
7688.33 945
7689.16 1026
7689.99 945
7690.81 922
7691.64 987
7692.47 972
7693.30 919
7694.13 941
7694.95 947
7695.78 907
7696.61 911
7697.44 864
7698.27 903
7699.09 835
7699.92 833
7700.75 881
7701.58 925
7702.41 915
7703.24 936
7704.06 1009
7704.89 970
7705.72 906
7706.55 989
7707.38 1027
7708.21 1068
7709.04 1051
7709.86 1028
7710.69 959
7711.52 995
7712.35 1078
7713.18 934
7714.01 956
7714.84 925
7715.67 897
7716.50 915
7717.32 933
7718.15 882
7718.98 942
7719.81 924
7720.64 912
7721.47 987
7722.30 935
7723.13 863
7723.96 830
7724.79 800
7725.62 938
7726.45 894
7727.28 804
7728.11 810
7728.94 878
7729.77 905
7730.60 928
7731.43 952
7732.26 950
7733.09 865
7733.92 806
7734.75 880
7735.58 904
7736.41 850
7737.24 805
7738.07 859
7738.90 897
7739.73 909
7740.56 844
7741.39 779
7742.22 828
7743.05 880
7743.88 836
7744.71 830
7745.54 913
7746.37 896
7747.20 978
7748.03 1164
7748.87 1303
7749.70 1471
7750.53 1524
7751.36 1589
7752.19 1701
7753.02 1641
7753.85 1571
7754.68 1341
7755.51 1228
7756.34 1170
7757.18 951
7758.01 942
7758.84 989
7759.67 882
7760.50 888
7761.33 826
7762.16 850
7763.00 916
7763.83 937
7764.66 951
7765.49 850
7766.32 757
7767.16 901
7767.99 962
7768.82 973
7769.65 922
7770.48 866
7771.31 800
7772.15 828
7772.98 798
7773.81 767
7774.64 832
7775.48 820
7776.31 830
7777.14 842
7777.97 818
7778.81 823
7779.64 800
7780.47 827
7781.30 874
7782.14 884
7782.97 916
7783.80 923
7784.63 892
7785.47 812
7786.30 822
7787.13 825
7787.97 925
7788.80 878
7789.63 945
7790.46 986
7791.30 880
7792.13 929
7792.96 905
7793.80 828
7794.63 871
7795.46 873
7796.30 803
7797.13 760
7797.96 788
7798.80 753
7799.63 780
7800.46 785
7801.30 759
7802.13 859
7802.97 816
7803.80 802
7804.63 798
7805.47 841
7806.30 882
7807.13 887
7807.97 799
7808.80 841
7809.64 856
7810.47 872
7811.31 909
7812.14 811
7812.97 826
7813.81 829
7814.64 789
7815.48 894
7816.31 892
7817.15 896
7817.98 1013
7818.82 966
7819.65 938
7820.48 911
7821.32 849
7822.15 939
7822.99 895
7823.82 897
7824.66 872
7825.49 846
7826.33 958
7827.16 947
7828.00 917
7828.83 973
7829.67 926
7830.50 980
7831.34 1042
7832.17 953
7833.01 862
7833.85 953
7834.68 902
7835.52 847
7836.35 854
7837.19 862
7838.02 911
7838.86 911
7839.69 882
7840.53 874
7841.37 978
7842.20 887
7843.04 961
7843.87 897
7844.71 944
7845.55 955
7846.38 952
7847.22 909
7848.05 939
7848.89 982
7849.73 861
7850.56 934
7851.40 875
7852.24 862
7853.07 830
7853.91 793
7854.74 847
7855.58 850
7856.42 860
7857.25 865
7858.09 835
7858.93 823
7859.76 771
7860.60 823
7861.44 829
7862.28 830
7863.11 759
7863.95 835
7864.79 879
7865.62 796
7866.46 767
7867.30 790
7868.14 819
7868.97 885
7869.81 794
7870.65 781
7871.48 764
7872.32 873
7873.16 800
7874.00 770
7874.83 827
7875.67 854
7876.51 891
7877.35 843
7878.19 854
7879.02 993
7879.86 928
7880.70 963
7881.54 957
7882.37 994
7883.21 918
7884.05 910
7884.89 897
7885.73 886
7886.57 828
7887.40 812
7888.24 819
7889.08 849
7889.92 868
7890.76 855
7891.60 943
7892.43 910
7893.27 848
7894.11 903
7894.95 864
7895.79 897
7896.63 838
7897.47 900
7898.30 948
7899.14 979
7899.98 978
7900.82 940
7901.66 916
7902.50 942
7903.34 931
7904.18 821
7905.02 793
7905.86 898
7906.70 878
7907.54 843
7908.37 958
7909.21 943
7910.05 917
7910.89 878
7911.73 907
7912.57 879
7913.41 795
7914.25 848
7915.09 896
7915.93 958
7916.77 940
7917.61 996
7918.45 1097
7919.29 1157
7920.13 1214
7920.97 1348
7921.81 1369
7922.65 1289
7923.49 1270
7924.33 1155
7925.17 1077
7926.01 1003
7926.85 1007
7927.69 889
7928.53 929
7929.37 900
7930.21 916
7931.05 876
7931.90 920
7932.74 988
7933.58 1030
7934.42 1135
7935.26 1117
7936.10 1034
7936.94 1023
7937.78 1011
7938.62 895
7939.46 859
7940.30 856
7941.14 773
7941.99 733
7942.83 790
7943.67 730
7944.51 743
7945.35 806
7946.19 808
7947.03 747
7947.88 850
7948.72 770
7949.56 803
7950.40 707
7951.24 794
7952.08 820
7952.93 755
7953.77 777
7954.61 862
7955.45 824
7956.29 820
7957.13 843
7957.98 755
7958.82 802
7959.66 807
7960.50 788
7961.35 849
7962.19 861
7963.03 827
7963.87 808
7964.71 815
7965.56 768
7966.40 799
7967.24 825
7968.08 815
7968.93 899
7969.77 1019
7970.61 947
7971.45 992
7972.30 891
7973.14 883
7973.98 800
7974.83 821
7975.67 841
7976.51 816
7977.36 819
7978.20 810
7979.04 674
7979.88 702
7980.73 727
7981.57 767
7982.41 815
7983.26 759
7984.10 693
7984.94 736
7985.79 730
7986.63 719
7987.47 839
7988.32 769
7989.16 798
7990.01 745
7990.85 797
7991.69 756
7992.54 752
7993.38 747
7994.23 859
7995.07 798
7995.91 828
7996.76 847
7997.60 807
7998.45 777
7999.29 767
8000.13 805
8000.98 734
8001.82 796
8002.67 754
8003.51 680
8004.36 760
8005.20 767
8006.04 771
8006.89 779
8007.73 757
8008.58 748
8009.42 834
8010.27 855
8011.11 917
8011.96 895
8012.80 939
8013.65 880
8014.49 959
8015.34 969
8016.18 859
8017.03 792
8017.87 866
8018.72 795
8019.56 803
8020.41 764
8021.25 757
8022.10 682
8022.95 691
8023.79 713
8024.64 694
8025.48 745
8026.33 726
8027.17 798
8028.02 783
8028.86 675
8029.71 754
8030.56 743
8031.40 704
8032.25 730
8033.09 743
8033.94 713
8034.79 705
8035.63 816
8036.48 809
8037.32 761
8038.17 802
8039.02 770
8039.86 812
8040.71 732
8041.56 784
8042.40 812
8043.25 740
8044.10 872
8044.94 789
8045.79 768
8046.64 763
8047.48 726
8048.33 690
8049.18 774
8050.02 850
8050.87 756
8051.72 795
8052.56 810
8053.41 790
8054.26 765
8055.11 741
8055.95 829
8056.80 863
8057.65 789
8058.49 819
8059.34 730
8060.19 688
8061.04 767
8061.88 700
8062.73 718
8063.58 670
8064.43 636
8065.27 636
8066.12 683
8066.97 643
8067.82 747
8068.67 644
8069.51 720
8070.36 730
8071.21 667
8072.06 696
8072.91 647
8073.75 661
8074.60 713
8075.45 737
8076.30 717
8077.15 714
8078.00 623
8078.84 644
8079.69 705
8080.54 691
8081.39 711
8082.24 709
8083.09 706
8083.94 725
8084.78 667
8085.63 698
8086.48 671
8087.33 644
8088.18 684
8089.03 592
8089.88 652
8090.73 696
8091.58 666
8092.42 624
8093.27 655
8094.12 699
8094.97 723
8095.82 705
8096.67 646
8097.52 623
8098.37 677
8099.22 678
8100.07 631
8100.92 686
8101.77 662
8102.62 640
8103.47 655
8104.32 600
8105.17 652
8106.02 644
8106.87 624
8107.72 645
8108.57 644
8109.42 668
8110.27 729
8111.12 765
8111.97 711
8112.82 630
8113.67 671
8114.52 666
8115.37 673
8116.22 598
8117.07 622
8117.92 624
8118.77 643
8119.62 662
8120.47 723
8121.32 678
8122.17 687
8123.02 706
8123.87 756
8124.72 723
8125.57 665
8126.43 756
8127.28 672
8128.13 642
8128.98 617
8129.83 716
8130.68 704
8131.53 682
8132.38 650
8133.23 601
8134.09 650
8134.94 629
8135.79 645
8136.64 659
8137.49 670
8138.34 694
8139.19 685
8140.05 678
8140.90 629
8141.75 628
8142.60 631
8143.45 679
8144.30 637
8145.16 648
8146.01 633
8146.86 703
8147.71 662
8148.56 683
8149.42 719
8150.27 670
8151.12 638
8151.97 645
8152.83 689
8153.68 643
8154.53 665
8155.38 698
8156.24 673
8157.09 620
8157.94 697
8158.79 652
8159.65 668
8160.50 749
8161.35 768
8162.20 718
8163.06 673
8163.91 672
8164.76 665
8165.62 649
8166.47 665
8167.32 713
8168.17 630
8169.03 636
8169.88 667
8170.73 705
8171.59 740
8172.44 626
8173.29 624
8174.15 651
8175.00 612
8175.85 624
8176.71 546
8177.56 583
8178.42 620
8179.27 651
8180.12 602
8180.98 621
8181.83 639
8182.68 572
8183.54 586
8184.39 596
8185.25 609
8186.10 615
8186.95 567
8187.81 632
8188.66 585
8189.52 572
8190.37 552
8191.22 565
8192.08 570
8192.93 564
8193.79 594
8194.64 607
8195.50 588
8196.35 564
8197.21 658
8198.06 667
8198.92 648
8199.77 707
8200.63 695
8201.48 684
8202.33 635
8203.19 599
8204.04 661
8204.90 644
8205.75 580
8206.61 595
8207.47 656
8208.32 592
8209.18 579
8210.03 640
8210.89 649
8211.74 552
8212.60 593
8213.45 661
8214.31 660
8215.16 585
8216.02 549
8216.87 544
8217.73 582
8218.59 676
8219.44 698
8220.30 686
8221.15 663
8222.01 695
8222.87 709
8223.72 728
8224.58 773
8225.43 776
8226.29 777
8227.15 800
8228.00 852
8228.86 784
8229.71 782
8230.57 736
8231.43 750
8232.28 742
8233.14 653
8234.00 660
8234.85 587
8235.71 608
8236.57 639
8237.42 622
8238.28 609
8239.14 549
8239.99 620
8240.85 624
8241.71 638
8242.56 634
8243.42 594
8244.28 548
8245.14 581
8245.99 640
8246.85 672
8247.71 657
8248.56 690
8249.42 718
8250.28 618
8251.14 586
8251.99 583
8252.85 617
8253.71 629
8254.57 589
8255.42 625
8256.28 640
8257.14 618
8258.00 625
8258.86 572
8259.71 566
8260.57 663
8261.43 631
8262.29 620
8263.15 599
8264.00 579
8264.86 551
8265.72 616
8266.58 593
8267.44 634
8268.29 557
8269.15 579
8270.01 617
8270.87 591
8271.73 588
8272.59 577
8273.45 620
8274.30 637
8275.16 683
8276.02 651
8276.88 648
8277.74 660
8278.60 622
8279.46 606
8280.32 586
8281.18 606
8282.03 620
8282.89 658
8283.75 615
8284.61 568
8285.47 617
8286.33 645
8287.19 648
8288.05 614
8288.91 585
8289.77 658
8290.63 634
8291.49 561
8292.35 621
8293.21 632
8294.07 652
8294.93 612
8295.78 623
8296.64 593
8297.50 607
8298.36 641
8299.22 687
8300.08 640
8300.94 737
8301.80 632
8302.66 654
8303.52 622
8304.38 629
8305.25 579
8306.11 666
8306.97 603
8307.83 608
8308.69 574
8309.55 648
8310.41 606
8311.27 637
8312.13 649
8312.99 574
8313.85 565
8314.71 640
8315.57 633
8316.43 625
8317.29 603
8318.15 597
8319.02 653
8319.88 647
8320.74 673
8321.60 685
8322.46 581
8323.32 637
8324.18 681
8325.04 651
8325.90 641
8326.77 603
8327.63 585
8328.49 581
8329.35 619
8330.21 613
8331.07 630
8331.93 595
8332.80 606
8333.66 666
8334.52 608
8335.38 659
8336.24 701
8337.11 571
8337.97 544
8338.83 588
8339.69 587
8340.55 620
8341.42 638
8342.28 588
8343.14 583
8344.00 570
8344.86 603
8345.73 601
8346.59 574
8347.45 590
8348.31 574
8349.18 607
8350.04 641
8350.90 617
8351.76 675
8352.63 629
8353.49 641
8354.35 662
8355.22 616
8356.08 602
8356.94 642
8357.80 591
8358.67 642
8359.53 634
8360.39 607
8361.26 616
8362.12 601
8362.98 609
8363.85 583
8364.71 575
8365.57 681
8366.44 686
8367.30 634
8368.16 618
8369.03 625
8369.89 642
8370.75 654
8371.62 707
8372.48 757
8373.35 662
8374.21 687
8375.07 653
8375.94 675
8376.80 635
8377.67 734
8378.53 724
8379.39 733
8380.26 709
8381.12 646
8381.99 710
8382.85 750
8383.71 754
8384.58 676
8385.44 645
8386.31 694
8387.17 753
8388.04 708
8388.90 781
8389.77 731
8390.63 729
8391.50 737
8392.36 692
8393.22 722
8394.09 723
8394.95 673
8395.82 699
8396.68 717
8397.55 713
8398.41 694
8399.28 776
8400.14 760
8401.01 764
8401.88 744
8402.74 843
8403.61 893
8404.47 769
8405.34 834
8406.20 770
8407.07 808
8407.93 707
8408.80 842
8409.66 793
8410.53 774
8411.40 826
8412.26 772
8413.13 825
8413.99 812
8414.86 861
8415.73 911
8416.59 861
8417.46 927
8418.32 987
8419.19 883
8420.06 903
8420.92 958
8421.79 1016
8422.65 831
8423.52 895
8424.39 988
8425.25 939
8426.12 1007
8426.99 879
8427.85 951
8428.72 971
8429.59 944
8430.45 971
8431.32 928
8432.19 1063
8433.05 1099
8433.92 1036
8434.79 966
8435.65 1062
8436.52 1103
8437.39 1158
8438.26 1079
8439.12 1148
8439.99 1194
8440.86 1255
8441.73 1256
8442.59 1340
8443.46 1293
8444.33 1396
8445.19 1448
8446.06 1420
8446.93 1481
8447.80 1428
8448.67 1468
8449.53 1477
8450.40 1442
8451.27 1400
8452.14 1389
8453.00 1441
8453.87 1530
8454.74 1750
8455.61 1826
8456.48 2077
8457.34 2683
8458.21 3389
8459.08 4277
8459.95 4880
8460.82 5221
8461.69 5190
8462.55 4922
8463.42 4609
8464.29 3687
8465.16 3186
8466.03 2791
8466.90 2405
8467.77 2120
8468.63 1830
8469.50 1564
8470.37 1477
8471.24 1405
8472.11 1376
8472.98 1355
8473.85 1300
8474.72 1175
8475.58 1133
8476.45 1189
8477.32 1126
8478.19 1173
8479.06 1135
8479.93 1030
8480.80 994
8481.67 1028
8482.54 1051
8483.41 1029
8484.28 988
8485.15 1013
8486.02 1033
8486.89 1053
8487.76 1029
8488.63 1104
8489.50 1102
8490.37 1153
8491.24 1120
8492.11 1074
8492.98 1068
8493.85 1042
8494.72 1121
8495.59 1122
8496.46 1136
8497.33 1254
8498.20 1305
8499.07 1335
8499.94 1402
8500.81 1354
8501.68 1219
8502.55 1200
8503.42 1268
8504.29 1050
8505.16 1013
8506.03 957
8506.90 1007
8507.77 1000
8508.64 918
8509.51 977
8510.38 932
8511.25 938
8512.13 944
8513.00 953
8513.87 920
8514.74 1013
8515.61 1065
8516.48 1022
8517.35 1016
8518.22 976
8519.09 1009
8519.97 1113
8520.84 1098
8521.71 1050
8522.58 1032
8523.45 1003
8524.32 1087
8525.19 1124
8526.07 1119
8526.94 1137
8527.81 1217
8528.68 1100
8529.55 1105
8530.43 1122
8531.30 1052
8532.17 1169
8533.04 1123
8533.91 1133
8534.79 1188
8535.66 1139
8536.53 1237
8537.40 1226
8538.27 1161
8539.15 1170
8540.02 1246
8540.89 1209
8541.76 1076
8542.64 1133
8543.51 1076
8544.38 1051
8545.25 1046
8546.13 1003
8547.00 1096
8547.87 939
8548.74 890
8549.62 911
8550.49 946
8551.36 908
8552.24 930
8553.11 953
8553.98 954
8554.86 967
8555.73 1018
8556.60 987
8557.48 1071
8558.35 1098
8559.22 1161
8560.10 1120
8560.97 1089
8561.84 1133
8562.72 1045
8563.59 974
8564.46 929
8565.34 950
8566.21 877
8567.08 913
8567.96 929
8568.83 856
8569.71 775
8570.58 821
8571.45 928
8572.33 926
8573.20 835
8574.08 894
8574.95 909
8575.82 875
8576.70 900
8577.57 880
8578.45 852
8579.32 856
8580.20 868
8581.07 868
8581.94 802
8582.82 825
8583.69 853
8584.57 797
8585.44 753
8586.32 744
8587.19 788
8588.07 861
8588.94 910
8589.82 776
8590.69 796
8591.57 906
8592.44 777
8593.32 726
8594.19 837
8595.07 740
8595.94 839
8596.82 863
8597.69 872
8598.57 920
8599.44 910
8600.32 928
8601.19 924
8602.07 856
8602.95 934
8603.82 906
8604.70 763
8605.57 789
8606.45 804
8607.32 778
8608.20 875
8609.08 753
8609.95 811
8610.83 829
8611.70 776
8612.58 899
8613.46 864
8614.33 859
8615.21 881
8616.08 954
8616.96 919
8617.84 818
8618.71 829
8619.59 769
8620.47 854
8621.34 844
8622.22 812
8623.10 837
8623.97 872
8624.85 860
8625.73 871
8626.60 836
8627.48 804
8628.36 884
8629.23 854
8630.11 925
8630.99 857
8631.87 898
8632.74 937
8633.62 910
8634.50 953
8635.37 872
8636.25 924
8637.13 905
8638.01 890
8638.88 881
8639.76 885
8640.64 851
8641.52 888
8642.39 1007
8643.27 904
8644.15 938
8645.03 989
8645.90 983
8646.78 947
8647.66 958
8648.54 1055
8649.42 1065
8650.29 1044
8651.17 1042
8652.05 1091
8652.93 1050
8653.81 1127
8654.68 1115
8655.56 1043
8656.44 1063
8657.32 1006
8658.20 1115
8659.08 991
8659.95 1005
8660.83 1127
8661.71 1127
8662.59 1130
8663.47 1115
8664.35 1095
8665.23 1121
8666.10 1085
8666.98 1151
8667.86 1081
8668.74 1030
8669.62 1115
8670.50 1204
8671.38 1194
8672.26 1224
8673.14 1158
8674.02 1217
8674.90 1263
8675.77 1272
8676.65 1364
8677.53 1419
8678.41 1408
8679.29 1440
8680.17 1572
8681.05 1625
8681.93 1461
8682.81 1536
8683.69 1514
8684.57 1413
8685.45 1403
8686.33 1365
8687.21 1433
8688.09 1399
8688.97 1385
8689.85 1536
8690.73 1637
8691.61 1661
8692.49 1902
8693.37 2344
8694.25 2778
8695.13 3393
8696.01 3842
8696.89 4024
8697.77 3970
8698.65 3789
8699.53 3566
8700.41 3197
8701.29 2685
8702.17 2325
8703.05 2086
8703.94 1725
8704.82 1570
8705.70 1412
8706.58 1324
8707.46 1277
8708.34 1242
8709.22 1177
8710.10 1184
8710.98 1249
8711.86 1225
8712.75 1127
8713.63 1032
8714.51 1102
8715.39 1104
8716.27 1061
8717.15 1120
8718.03 1104
8718.91 1061
8719.80 1097
8720.68 1122
8721.56 1093
8722.44 1048
8723.32 1164
8724.20 1298
8725.09 1223
8725.97 1153
8726.85 1139
8727.73 1215
8728.61 1228
8729.50 1217
8730.38 1149
8731.26 1218
8732.14 1146
8733.02 1179
8733.91 1351
8734.79 1269
8735.67 1306
8736.55 1274
8737.44 1277
8738.32 1260
8739.20 1191
8740.08 1224
8740.97 1195
8741.85 1091
8742.73 1104
8743.61 1135
8744.50 1063
8745.38 1029
8746.26 1015
8747.15 1039
8748.03 1045
8748.91 1059
8749.79 1166
8750.68 1049
8751.56 1105
8752.44 1146
8753.33 1071
8754.21 1089
8755.09 1116
8755.98 1148
8756.86 1179
8757.74 1177
8758.63 1201
8759.51 1186
8760.39 1236
8761.28 1280
8762.16 1295
8763.05 1249
8763.93 1296
8764.81 1295
8765.70 1312
8766.58 1432
8767.46 1406
8768.35 1393
8769.23 1511
8770.12 1578
8771.00 1566
8771.89 1550
8772.77 1538
8773.65 1485
8774.54 1545
8775.42 1441
8776.31 1292
8777.19 1352
8778.08 1515
8778.96 1386
8779.84 1390
8780.73 1426
8781.61 1574
8782.50 1861
8783.38 2027
8784.27 2394
8785.15 2686
8786.04 2799
8786.92 2895
8787.81 2746
8788.69 2616
8789.58 2509
8790.46 2322
8791.35 2021
8792.23 1854
8793.12 1668
8794.00 1612
8794.89 1595
8795.77 1572
8796.66 1479
8797.55 1462
8798.43 1551
8799.32 1829
8800.20 1955
8801.09 1951
8801.97 2087
8802.86 2199
8803.74 2166
8804.63 2028
8805.52 1885
8806.40 1785
8807.29 1672
8808.17 1544
8809.06 1398
8809.95 1335
8810.83 1296
8811.72 1235
8812.60 1274
8813.49 1388
8814.38 1364
8815.26 1430
8816.15 1428
8817.04 1462
8817.92 1477
8818.81 1421
8819.70 1475
8820.58 1388
8821.47 1369
8822.36 1384
8823.24 1370
8824.13 1310
8825.02 1263
8825.90 1247
8826.79 1163
8827.68 1165
8828.56 1195
8829.45 1205
8830.34 1222
8831.23 1122
8832.11 1109
8833.00 1116
8833.89 1156
8834.77 1112
8835.66 1141
8836.55 1188
8837.44 1113
8838.32 1070
8839.21 1096
8840.10 1087
8840.99 1013
8841.88 1080
8842.76 1054
8843.65 1016
8844.54 1031
8845.43 985
8846.31 1107
8847.20 1055
8848.09 998
8848.98 980
8849.87 944
8850.75 953
8851.64 994
8852.53 1004
8853.42 965
8854.31 940
8855.20 971
8856.08 1030
8856.97 951
8857.86 1038
8858.75 973
8859.64 955
8860.53 956
8861.42 975
8862.30 972
8863.19 981
8864.08 1074
8864.97 1011
8865.86 983
8866.75 986
8867.64 950
8868.53 947
8869.42 824
8870.30 853
8871.19 925
8872.08 889
8872.97 880
8873.86 869
8874.75 1008
8875.64 954
8876.53 852
8877.42 916
8878.31 902
8879.20 847
8880.09 801
8880.98 804
8881.87 822
8882.76 826
8883.65 828
8884.54 798
8885.43 772
8886.32 779
8887.21 871
8888.10 805
8888.99 840
8889.88 844
8890.77 780
8891.66 860
8892.55 846
8893.44 795
8894.33 804
8895.22 765
8896.11 780
8897.00 735
8897.89 791
8898.78 756
8899.67 738
8900.56 716
8901.45 760
8902.34 732
8903.23 770
8904.12 718
8905.02 688
8905.91 745
8906.80 798
8907.69 702
8908.58 729
8909.47 700
8910.36 752
8911.25 713
8912.14 653
8913.04 710
8913.93 729
8914.82 732
8915.71 784
8916.60 706
8917.49 675
8918.38 693
8919.28 765
8920.17 720
8921.06 679
8921.95 681
8922.84 647
8923.73 634
8924.63 583
8925.52 563
8926.41 661
8927.30 672
8928.19 645
8929.09 706
8929.98 708
8930.87 635
8931.76 749
8932.65 677
8933.55 668
8934.44 641
8935.33 667
8936.22 609
8937.12 595
8938.01 562
8938.90 667
8939.79 696
8940.69 627
8941.58 657
8942.47 617
8943.37 668
8944.26 644
8945.15 604
8946.04 575
8946.94 621
8947.83 617
8948.72 640
8949.62 649
8950.51 696
8951.40 644
8952.30 605
8953.19 614
8954.08 663
8954.98 649
8955.87 624
8956.76 560
8957.66 539
8958.55 565
8959.44 557
8960.34 645
8961.23 691
8962.12 610
8963.02 600
8963.91 591
8964.81 596
8965.70 542
8966.59 630
8967.49 651
8968.38 569
8969.28 623
8970.17 632
8971.06 598
8971.96 623
8972.85 579
8973.75 541
8974.64 643
8975.54 677
8976.43 640
8977.32 596
8978.22 586
8979.11 570
8980.01 571
8980.90 573
8981.80 549
8982.69 558
8983.59 576
8984.48 557
8985.38 561
8986.27 531
8987.17 568
8988.06 556
8988.96 558
8989.85 567
8990.75 577
8991.64 560
8992.54 536
8993.43 520
8994.33 480
8995.22 551
8996.12 573
8997.01 626
8997.91 592
8998.81 562
8999.70 511
9000.60 523
9001.49 549
9002.39 586
9003.28 586
9004.18 575
9005.08 586
9005.97 500
9006.87 505
9007.76 535
9008.66 543
9009.56 587
9010.45 552
9011.35 573
9012.24 546
9013.14 545
9014.04 584
9014.93 574
9015.83 534
9016.73 511
9017.62 562
9018.52 546
9019.42 536
9020.31 541
9021.21 501
9022.11 553
9023.00 573
9023.90 546
9024.80 508
9025.69 472
9026.59 476
9027.49 504
9028.38 465
9029.28 432
9030.18 485
9031.08 510
9031.97 478
9032.87 438
9033.77 526
9034.66 519
9035.56 480
9036.46 501
9037.36 473
9038.25 532
9039.15 497
9040.05 504
9040.95 521
9041.85 485
9042.74 519
9043.64 509
9044.54 479
9045.44 547
9046.33 533
9047.23 493
9048.13 564
9049.03 495
9049.93 500
9050.82 509
9051.72 518
9052.62 543
9053.52 574
9054.42 483
9055.32 522
9056.21 543
9057.11 513
9058.01 508
9058.91 505
9059.81 483
9060.71 551
9061.61 573
9062.50 495
9063.40 559
9064.30 538
9065.20 555
9066.10 513
9067.00 508
9067.90 524
9068.80 535
9069.70 538
9070.60 562
9071.49 517
9072.39 526
9073.29 473
9074.19 506
9075.09 551
9075.99 519
9076.89 555
9077.79 504
9078.69 491
9079.59 472
9080.49 497
9081.39 516
9082.29 517
9083.19 526
9084.09 531
9084.99 513
9085.89 559
9086.79 593
9087.69 495
9088.59 532
9089.49 521
9090.39 553
9091.29 553
9092.19 558
9093.09 518
9093.99 518
9094.89 511
9095.79 502
9096.69 545
9097.59 526
9098.49 484
9099.39 489
9100.29 533
9101.19 513
9102.09 531
9102.99 543
9103.90 520
9104.80 457
9105.70 531
9106.60 455
9107.50 490
9108.40 527
9109.30 518
9110.20 485
9111.10 461
9112.00 453
9112.91 482
9113.81 484
9114.71 470
9115.61 473
9116.51 461
9117.41 487
9118.31 506
9119.22 469
9120.12 493
9121.02 493
9121.92 447
9122.82 483
9123.72 521
9124.63 530
9125.53 453
9126.43 442
9127.33 491
9128.23 510
9129.14 466
9130.04 457
9130.94 423
9131.84 417
9132.74 495
9133.65 464
9134.55 462
9135.45 500
9136.35 484
9137.26 554
9138.16 521
9139.06 453
9139.96 415
9140.87 454
9141.77 492
9142.67 435
9143.57 497
9144.48 461
9145.38 455
9146.28 469
9147.19 475
9148.09 532
9148.99 487
9149.90 520
9150.80 493
9151.70 498
9152.60 446
9153.51 492
9154.41 441
9155.31 481
9156.22 467
9157.12 465
9158.02 506
9158.93 483
9159.83 466
9160.74 491
9161.64 503
9162.54 479
9163.45 468
9164.35 508
9165.25 527
9166.16 495
9167.06 501
9167.97 508
9168.87 459
9169.77 486
9170.68 514
9171.58 505
9172.49 477
9173.39 444
9174.30 463
9175.20 484
9176.10 469
9177.01 478
9177.91 483
9178.82 483
9179.72 469
9180.63 489
9181.53 471
9182.44 448
9183.34 444
9184.25 464
9185.15 477
9186.05 437
9186.96 466
9187.86 482
9188.77 476
9189.67 495
9190.58 478
9191.48 486
9192.39 476
9193.30 434
9194.20 487
9195.11 486
9196.01 452
9196.92 511
9197.82 487
9198.73 469
9199.63 519
9200.54 476
9201.44 482
9202.35 541
9203.26 554
9204.16 597
9205.07 603
9205.97 605
9206.88 607
9207.78 574
9208.69 586
9209.60 538
9210.50 535
9211.41 515
9212.32 530
9213.22 600
9214.13 547
9215.03 455
9215.94 456
9216.85 503
9217.75 530
9218.66 487
9219.57 502
9220.47 481
9221.38 537
9222.29 538
9223.19 537
9224.10 547
9225.01 519
9225.91 497
9226.82 463
9227.73 472
9228.63 476
9229.54 475
9230.45 448
9231.36 486
9232.26 459
9233.17 513
9234.08 542
9234.98 471
9235.89 490
9236.80 472
9237.71 456
9238.61 436
9239.52 510
9240.43 476
9241.34 489
9242.24 507
9243.15 455
9244.06 458
9244.97 392
9245.87 438
9246.78 466
9247.69 462
9248.60 422
9249.51 458
9250.41 429
9251.32 463
9252.23 409
9253.14 482
9254.05 467
9254.96 457
9255.86 412
9256.77 486
9257.68 415
9258.59 475
9259.50 464
9260.41 410
9261.31 466
9262.22 484
9263.13 402
9264.04 436
9264.95 477
9265.86 460
9266.77 452
9267.68 412
9268.58 461
9269.49 408
9270.40 461
9271.31 462
9272.22 460
9273.13 462
9274.04 444
9274.95 473
9275.86 508
9276.77 505
9277.68 490
9278.59 466
9279.50 505
9280.40 490
9281.31 489
9282.22 487
9283.13 503
9284.04 546
9284.95 479
9285.86 442
9286.77 463
9287.68 493
9288.59 447
9289.50 434
9290.41 443
9291.32 501
9292.23 464
9293.14 460
9294.05 466
9294.96 469
9295.87 470
9296.78 492
9297.69 507
9298.60 503
9299.52 540
9300.43 549
9301.34 479
9302.25 481
9303.16 529
9304.07 479
9304.98 469
9305.89 539
9306.80 538
9307.71 517
9308.62 485
9309.53 457
9310.44 535
9311.36 528
9312.27 485
9313.18 484
9314.09 484
9315.00 501
9315.91 504
9316.82 490
9317.73 528
9318.64 546
9319.56 485
9320.47 507
9321.38 490
9322.29 463
9323.20 469
9324.11 548
9325.03 483
9325.94 547
9326.85 490
9327.76 511
9328.67 441
9329.59 436
9330.50 443
9331.41 482
9332.32 466
9333.23 523
9334.15 453
9335.06 401
9335.97 399
9336.88 461
9337.79 476
9338.71 453
9339.62 463
9340.53 487
9341.44 484
9342.36 430
9343.27 460
9344.18 486
9345.09 434
9346.01 516
9346.92 514
9347.83 481
9348.75 443
9349.66 418
9350.57 434
9351.48 438
9352.40 417
9353.31 440
9354.22 455
9355.14 442
9356.05 456
9356.96 453
9357.88 436
9358.79 443
9359.70 478
9360.62 464
9361.53 430
9362.44 454
9363.36 487
9364.27 490
9365.19 423
9366.10 463
9367.01 444
9367.93 449
9368.84 523
9369.75 440
9370.67 448
9371.58 479
9372.50 431
9373.41 412
9374.32 455
9375.24 452
9376.15 497
9377.07 456
9377.98 410
9378.90 398
9379.81 482
9380.72 507
9381.64 527
9382.55 442
9383.47 421
9384.38 426
9385.30 498
9386.21 489
9387.13 445
9388.04 456
9388.96 464
9389.87 500
9390.79 497
9391.70 487
9392.62 507
9393.53 503
9394.45 516
9395.36 563
9396.28 546
9397.19 565
9398.11 591
9399.02 559
9399.94 547
9400.85 536
9401.77 563
9402.68 547
9403.60 586
9404.52 541
9405.43 494
9406.35 503
9407.26 522
9408.18 466
9409.09 495
9410.01 488
9410.93 453
9411.84 458
9412.76 432
9413.67 429
9414.59 451
9415.51 473
9416.42 462
9417.34 491
9418.26 480
9419.17 405
9420.09 433
9421.00 464
9421.92 491
9422.84 435
9423.75 429
9424.67 461
9425.59 478
9426.50 413
9427.42 466
9428.34 487
9429.25 485
9430.17 474
9431.09 534
9432.00 456
9432.92 454
9433.84 524
9434.76 453
9435.67 467
9436.59 540
9437.51 516
9438.42 515
9439.34 463
9440.26 539
9441.18 460
9442.09 553
9443.01 499
9443.93 471
9444.85 511
9445.76 454
9446.68 461
9447.60 493
9448.52 490
9449.43 458
9450.35 511
9451.27 549
9452.19 533
9453.11 603
9454.02 583
9454.94 560
9455.86 647
9456.78 674
9457.70 732
9458.62 805
9459.53 747
9460.45 661
9461.37 650
9462.29 570
9463.21 584
9464.13 558
9465.04 486
9465.96 491
9466.88 442
9467.80 504
9468.72 505
9469.64 462
9470.56 486
9471.48 510
9472.39 477
9473.31 485
9474.23 445
9475.15 491
9476.07 511
9476.99 497
9477.91 512
9478.83 466
9479.75 531
9480.67 508
9481.59 433
9482.51 428
9483.42 505
9484.34 524
9485.26 518
9486.18 483
9487.10 464
9488.02 467
9488.94 531
9489.86 514
9490.78 506
9491.70 516
9492.62 499
9493.54 578
9494.46 474
9495.38 465
9496.30 479
9497.22 464
9498.14 463
9499.06 505
9499.98 429
9500.90 467
9501.82 481
9502.74 419
9503.66 451
9504.58 462
9505.50 480
9506.43 420
9507.35 435
9508.27 461
9509.19 464
9510.11 480
9511.03 473
9511.95 465
9512.87 445
9513.79 454
9514.71 500
9515.63 455
9516.55 489
9517.48 487
9518.40 493
9519.32 470
9520.24 456
9521.16 490
9522.08 466
9523.00 418
9523.92 437
9524.85 451
9525.77 465
9526.69 490
9527.61 517
9528.53 495
9529.45 492
9530.38 428
9531.30 454
9532.22 511
9533.14 493
9534.06 491
9534.98 490
9535.91 550
9536.83 512
9537.75 493
9538.67 554
9539.60 507
9540.52 448
9541.44 470
9542.36 477
9543.28 473
9544.21 530
9545.13 499
9546.05 466
9546.97 493
9547.90 534
9548.82 418
9549.74 475
9550.66 479
9551.59 514
9552.51 437
9553.43 445
9554.36 527
9555.28 455
9556.20 451
9557.13 476
9558.05 486
9558.97 439
9559.89 458
9560.82 473
9561.74 478
9562.66 460
9563.59 477
9564.51 548
9565.43 514
9566.36 542
9567.28 512
9568.20 525
9569.13 506
9570.05 444
9570.98 460
9571.90 566
9572.82 484
9573.75 480
9574.67 491
9575.60 501
9576.52 428
9577.44 417
9578.37 478
9579.29 531
9580.22 446
9581.14 464
9582.06 459
9582.99 453
9583.91 468
9584.84 478
9585.76 470
9586.69 425
9587.61 468
9588.53 480
9589.46 479
9590.38 479
9591.31 452
9592.23 464
9593.16 498
9594.08 472
9595.01 535
9595.93 518
9596.86 478
9597.78 499
9598.71 454
9599.63 517
9600.56 566
9601.48 514
9602.41 457
9603.33 515
9604.26 524
9605.18 467
9606.11 558
9607.03 527
9607.96 532
9608.89 523
9609.81 535
9610.74 550
9611.66 534
9612.59 529
9613.51 546
9614.44 474
9615.37 469
9616.29 519
9617.22 540
9618.14 519
9619.07 557
9620.00 519
9620.92 534
9621.85 612
9622.77 549
9623.70 516
9624.63 463
9625.55 558
9626.48 582
9627.41 604
9628.33 591
9629.26 534
9630.19 536
9631.11 573
9632.04 519
9632.97 565
9633.89 657
9634.82 623
9635.75 617
9636.67 644
9637.60 636
9638.53 566
9639.45 590
9640.38 655
9641.31 623
9642.23 606
9643.16 636
9644.09 650
9645.02 645
9645.94 569
9646.87 648
9647.80 703
9648.73 681
9649.65 687
9650.58 695
9651.51 809
9652.44 819
9653.36 810
9654.29 805
9655.22 791
9656.15 843
9657.08 852
9658.00 842
9658.93 840
9659.86 764
9660.79 831
9661.72 815
9662.64 813
9663.57 812
9664.50 824
9665.43 815
9666.36 794
9667.28 816
9668.21 847
9669.14 843
9670.07 855
9671.00 878
9671.93 850
9672.86 912
9673.78 927
9674.71 894
9675.64 880
9676.57 882
9677.50 851
9678.43 896
9679.36 828
9680.29 809
9681.21 840
9682.14 913
9683.07 863
9684.00 880
9684.93 893
9685.86 954
9686.79 1039
9687.72 1050
9688.65 1028
9689.58 1018
9690.51 932
9691.44 972
9692.37 1028
9693.30 1053
9694.23 921
9695.16 914
9696.09 973
9697.02 1066
9697.94 1111
9698.87 1137
9699.80 1225
9700.73 1441
9701.66 1738
9702.59 1835
9703.52 1938
9704.45 1931
9705.39 1860
9706.32 1787
9707.25 1694
9708.18 1494
9709.11 1389
9710.04 1230
9710.97 1207
9711.90 1025
9712.83 978
9713.76 984
9714.69 982
9715.62 944
9716.55 999
9717.48 992
9718.41 1010
9719.34 968
9720.27 995
9721.21 1013
9722.14 927
9723.07 914
9724.00 853
9724.93 823
9725.86 857
9726.79 805
9727.72 842
9728.65 788
9729.59 856
9730.52 897
9731.45 881
9732.38 899
9733.31 843
9734.24 820
9735.17 945
9736.11 882
9737.04 804
9737.97 855
9738.90 912
9739.83 834
9740.77 794
9741.70 834
9742.63 897
9743.56 882
9744.49 894
9745.43 771
9746.36 735
9747.29 752
9748.22 737
9749.15 793
9750.09 802
9751.02 765
9751.95 767
9752.88 765
9753.82 737
9754.75 762
9755.68 754
9756.61 741
9757.55 748
9758.48 730
9759.41 764
9760.35 719
9761.28 817
9762.21 760
9763.14 761
9764.08 737
9765.01 729
9765.94 752
9766.88 717
9767.81 801
9768.74 846
9769.68 779
9770.61 723
9771.54 767
9772.48 810
9773.41 794
9774.34 748
9775.28 755
9776.21 773
9777.14 799
9778.08 854
9779.01 829
9779.94 873
9780.88 831
9781.81 832
9782.75 843
9783.68 880
9784.61 891
9785.55 979
9786.48 959
9787.42 884
9788.35 851
9789.28 861
9790.22 913
9791.15 905
9792.09 893
9793.02 854
9793.96 799
9794.89 786
9795.83 763
9796.76 796
9797.69 772
9798.63 778
9799.56 834
9800.50 800
9801.43 832
9802.37 883
9803.30 866
9804.24 889
9805.17 916
9806.11 868
9807.04 763
9807.98 708
9808.91 712
9809.85 679
9810.78 701
9811.72 658
9812.65 691
9813.59 704
9814.53 643
9815.46 617
9816.40 640
9817.33 645
9818.27 658
9819.20 674
9820.14 681
9821.07 645
9822.01 627
9822.95 559
9823.88 561
9824.82 646
9825.75 605
9826.69 608
9827.63 652
9828.56 681
9829.50 617
9830.43 574
9831.37 611
9832.31 569
9833.24 569
9834.18 576
9835.12 611
9836.05 611
9836.99 569
9837.93 522
9838.86 566
9839.80 538
9840.73 588
9841.67 560
9842.61 601
9843.55 634
9844.48 597
9845.42 598
9846.36 586
9847.29 613
9848.23 561
9849.17 608
9850.10 561
9851.04 576
9851.98 573
9852.92 597
9853.85 589
9854.79 560
9855.73 597
9856.67 591
9857.60 595
9858.54 576
9859.48 632
9860.42 594
9861.35 542
9862.29 535
9863.23 550
9864.17 550
9865.10 631
9866.04 647
9866.98 519
9867.92 516
9868.86 475
9869.79 500
9870.73 515
9871.67 558
9872.61 490
9873.55 527
9874.48 519
9875.42 521
9876.36 546
9877.30 587
9878.24 593
9879.18 548
9880.12 542
9881.05 500
9881.99 573
9882.93 569
9883.87 529
9884.81 563
9885.75 553
9886.69 537
9887.63 575
9888.56 544
9889.50 526
9890.44 566
9891.38 544
9892.32 558
9893.26 545
9894.20 519
9895.14 512
9896.08 484
9897.02 504
9897.96 564
9898.90 496
9899.84 504
9900.77 499
9901.71 518
9902.65 490
9903.59 446
9904.53 460
9905.47 437
9906.41 437
9907.35 459
9908.29 437
9909.23 472
9910.17 500
9911.11 504
9912.05 585
9912.99 495
9913.93 558
9914.87 557
9915.81 535
9916.75 475
9917.69 491
9918.63 537
9919.57 515
9920.52 497
9921.46 441
9922.40 520
9923.34 523
9924.28 519
9925.22 463
9926.16 591
9927.10 616
9928.04 589
9928.98 688
9929.92 737
9930.86 827
9931.80 837
9932.75 829
9933.69 778
9934.63 753
9935.57 694
9936.51 686
9937.45 611
9938.39 597
9939.33 540
9940.28 571
9941.22 554
9942.16 510
9943.10 466
9944.04 479
9944.98 541
9945.92 498
9946.87 518
9947.81 462
9948.75 468
9949.69 490
9950.63 450
9951.58 472
9952.52 443
9953.46 470
9954.40 482
9955.34 486
9956.29 449
9957.23 470
9958.17 475
9959.11 494
9960.06 412
9961.00 493
9961.94 492
9962.88 507
9963.83 504
9964.77 499
9965.71 501
9966.65 462
9967.60 431
9968.54 510
9969.48 533
9970.42 492
9971.37 471
9972.31 474
9973.25 463
9974.20 489
9975.14 474
9976.08 432
9977.03 403
9977.97 433
9978.91 395
9979.86 491
9980.80 433
9981.74 430
9982.69 452
9983.63 436
9984.57 436
9985.52 383
9986.46 468
9987.40 415
9988.35 402
9989.29 444
9990.23 424
9991.18 415
9992.12 435
9993.07 402
9994.01 484
9994.95 400
9995.90 460
9996.84 396
9997.79 414
9998.73 445
9999.67 482
10000.62 482
10001.56 430
10002.51 434
10003.45 435
10004.40 374
10005.34 363
10006.29 415
10007.23 455
10008.17 398
10009.12 412
10010.06 417
10011.01 469
10011.95 494
10012.90 447
10013.84 399
10014.79 461
10015.73 488
10016.68 388
10017.62 405
10018.57 407
10019.51 419
10020.46 420
10021.40 410
10022.35 397
10023.29 387
10024.24 426
10025.19 403
10026.13 440
10027.08 430
10028.02 391
10028.97 354
10029.91 430
10030.86 434
10031.80 437
10032.75 399
10033.70 438
10034.64 401
10035.59 374
10036.53 396
10037.48 410
10038.43 415
10039.37 417
10040.32 457
10041.26 463
10042.21 438
10043.16 428
10044.10 383
10045.05 381
10046.00 402
10046.94 431
10047.89 461
10048.84 357
10049.78 379
10050.73 377
10051.68 393
10052.62 403
10053.57 406
10054.52 400
10055.46 432
10056.41 458
10057.36 444
10058.30 374
10059.25 355
10060.20 412
10061.15 412
10062.09 414
10063.04 481
10063.99 446
10064.93 451
10065.88 354
10066.83 406
10067.78 404
10068.72 432
10069.67 371
10070.62 407
10071.57 386
10072.51 423
10073.46 408
10074.41 416
10075.36 417
10076.31 399
10077.25 402
10078.20 445
10079.15 366
10080.10 374
10081.05 344
10081.99 415
10082.94 420
10083.89 401
10084.84 445
10085.79 397
10086.74 360
10087.68 378
10088.63 404
10089.58 411
10090.53 400
10091.48 414
10092.43 416
10093.37 391
10094.32 364
10095.27 382
10096.22 376
10097.17 338
10098.12 358
10099.07 369
10100.02 366
10100.97 361
10101.91 363
10102.86 391
10103.81 409
10104.76 405
10105.71 385
10106.66 458
10107.61 413
10108.56 383
10109.51 376
10110.46 394
10111.41 432
10112.36 417
10113.31 364
10114.26 369
10115.21 391
10116.16 389
10117.11 417
10118.06 393
10119.01 346
10119.96 359
10120.91 362
10121.86 390
10122.81 416
10123.76 374
10124.71 442
10125.66 385
10126.61 390
10127.56 370
10128.51 346
10129.46 345
10130.41 346
10131.36 411
10132.31 364
10133.26 386
10134.21 342
10135.16 367
10136.11 403
10137.06 411
10138.01 416
10138.96 386
10139.91 359
10140.86 412
10141.82 409
10142.77 360
10143.72 360
10144.67 379
10145.62 380
10146.57 393
10147.52 344
10148.47 383
10149.42 377
10150.38 409
10151.33 374
10152.28 436
10153.23 420
10154.18 353
10155.13 391
10156.09 386
10157.04 396
10157.99 389
10158.94 408
10159.89 401
10160.84 383
10161.80 401
10162.75 345
10163.70 384
10164.65 466
10165.60 473
10166.56 408
10167.51 386
10168.46 399
10169.41 425
10170.36 415
10171.32 371
10172.27 411
10173.22 424
10174.17 414
10175.13 408
10176.08 366
10177.03 348
10177.98 363
10178.94 358
10179.89 396
10180.84 374
10181.80 405
10182.75 423
10183.70 407
10184.65 416
10185.61 416
10186.56 373
10187.51 396
10188.47 402
10189.42 386
10190.37 385
10191.33 385
10192.28 427
10193.23 380
10194.19 397
10195.14 381
10196.09 410
10197.05 380
10198.00 392
10198.95 487
10199.91 499
10200.86 383
10201.82 452
10202.77 396
10203.72 408
10204.68 394
10205.63 415
10206.58 444
10207.54 403
10208.49 414
10209.45 423
10210.40 425
10211.36 413
10212.31 486
10213.26 450
10214.22 436
10215.17 413
10216.13 463
10217.08 450
10218.04 412
10218.99 428
10219.94 433
10220.90 402
10221.85 480
10222.81 446
10223.76 411
10224.72 416
10225.67 417
10226.63 474
10227.58 455
10228.54 406
10229.49 355
10230.45 405
10231.40 371
10232.36 471
10233.31 409
10234.27 423
10235.22 406
10236.18 427
10237.14 428
10238.09 455
10239.05 455
10240.00 520
10240.96 499
10241.91 485
10242.87 463
10243.82 478
10244.78 478
10245.74 480
10246.69 492
10247.65 405
10248.60 415
10249.56 383
10250.52 376
10251.47 372
10252.43 433
10253.38 412
10254.34 386
10255.30 412
10256.25 407
10257.21 427
10258.17 429
10259.12 371
10260.08 414
10261.04 394
10261.99 339
10262.95 327
10263.91 376
10264.86 419
10265.82 392
10266.78 443
10267.73 418
10268.69 434
10269.65 389
10270.60 379
10271.56 401
10272.52 427
10273.47 429
10274.43 389
10275.39 385
10276.35 393
10277.30 365
10278.26 372
10279.22 382
10280.18 361
10281.13 320
10282.09 373
10283.05 363
10284.01 380
10284.96 340
10285.92 355
10286.88 402
10287.84 374
10288.79 406
10289.75 341
10290.71 325
10291.67 343
10292.63 346
10293.58 288
10294.54 352
10295.50 361
10296.46 349
10297.42 390
10298.38 341
10299.33 326
10300.29 413
10301.25 386
10302.21 337
10303.17 349
10304.13 394
10305.08 323
10306.04 335
10307.00 383
10307.96 365
10308.92 347
10309.88 325
10310.84 341
10311.80 355
10312.75 337
10313.71 312
10314.67 366
10315.63 376
10316.59 362
10317.55 348
10318.51 355
10319.47 374
10320.43 370
10321.39 307
10322.35 350
10323.31 339
10324.27 290
10325.23 367
10326.18 370
10327.14 356
10328.10 374
10329.06 329
10330.02 336
10330.98 360
10331.94 326
10332.90 358
10333.86 323
10334.82 306
10335.78 301
10336.74 321
10337.70 336
10338.66 329
10339.62 369
10340.58 378
10341.54 353
10342.50 318
10343.46 302
10344.43 302
10345.39 322
10346.35 365
10347.31 377
10348.27 339
10349.23 373
10350.19 332
10351.15 348
10352.11 351
10353.07 335
10354.03 304
10354.99 356
10355.95 366
10356.91 340
10357.88 388
10358.84 344
10359.80 373
10360.76 348
10361.72 356
10362.68 356
10363.64 345
10364.60 367
10365.57 380
10366.53 363
10367.49 360
10368.45 331
10369.41 376
10370.37 335
10371.34 381
10372.30 327
10373.26 357
10374.22 324
10375.18 328
10376.14 376
10377.11 360
10378.07 347
10379.03 302
10379.99 342
10380.95 343
10381.92 351
10382.88 330
10383.84 319
10384.80 355
10385.77 397
10386.73 298
10387.69 310
10388.65 276
10389.62 356
10390.58 406
10391.54 384
10392.50 343
10393.47 321
10394.43 358
10395.39 341
10396.35 310
10397.32 343
10398.28 331
10399.24 309
10400.21 357
10401.17 321
10402.13 355
10403.10 317
10404.06 351
10405.02 353
10405.99 339
10406.95 362
10407.91 324
10408.88 293
10409.84 330
10410.80 342
10411.77 314
10412.73 300
10413.69 333
10414.66 312
10415.62 329
10416.58 353
10417.55 393
10418.51 411
10419.48 380
10420.44 387
10421.40 404
10422.37 441
10423.33 443
10424.30 457
10425.26 449
10426.23 465
10427.19 443
10428.15 418
10429.12 436
10430.08 342
10431.05 382
10432.01 398
10432.98 383
10433.94 395
10434.91 402
10435.87 386
10436.83 365
10437.80 388
10438.76 336
10439.73 331
10440.69 384
10441.66 374
10442.62 351
10443.59 304
10444.55 336
10445.52 334
10446.48 322
10447.45 296
10448.41 310
10449.38 330
10450.35 370
10451.31 390
10452.28 323
10453.24 333
10454.21 321
10455.17 345
10456.14 335
10457.10 333
10458.07 371
10459.04 310
10460.00 297
10460.97 330
10461.93 299
10462.90 357
10463.87 344
10464.83 325
10465.80 320
10466.76 321
10467.73 287
10468.70 295
10469.66 324
10470.63 304
10471.59 282
10472.56 285
10473.53 298
10474.49 341
10475.46 342
10476.43 280
10477.39 301
10478.36 289
10479.33 332
10480.29 325
10481.26 327
10482.23 289
10483.19 319
10484.16 324
10485.13 339
10486.09 333
10487.06 335
10488.03 339
10489.00 316
10489.96 316
10490.93 306
10491.90 279
10492.87 335
10493.83 333
10494.80 312
10495.77 348
10496.73 354
10497.70 342
10498.67 324
10499.64 339
10500.61 319
10501.57 356
10502.54 314
10503.51 353
10504.48 310
10505.44 292
10506.41 301
10507.38 349
10508.35 318
10509.32 328
10510.28 290
10511.25 312
10512.22 318
10513.19 333
10514.16 322
10515.13 344
10516.09 372
10517.06 319
10518.03 336
10519.00 319
10519.97 318
10520.94 316
10521.91 336
10522.87 346
10523.84 296
10524.81 306
10525.78 317
10526.75 322
10527.72 283
10528.69 290
10529.66 338
10530.63 378
10531.59 321
10532.56 328
10533.53 304
10534.50 334
10535.47 394
10536.44 380
10537.41 346
10538.38 353
10539.35 316
10540.32 336
10541.29 363
10542.26 327
10543.23 315
10544.20 338
10545.17 350
10546.14 314
10547.11 328
10548.08 330
10549.05 327
10550.02 348
10550.99 366
10551.96 358
10552.93 374
10553.90 387
10554.87 368
10555.84 333
10556.81 299
10557.78 317
10558.75 333
10559.72 325
10560.69 356
10561.66 393
10562.63 398
10563.60 426
10564.57 418
10565.54 437
10566.51 461
10567.48 458
10568.45 443
10569.42 408
10570.40 413
10571.37 445
10572.34 404
10573.31 435
10574.28 414
10575.25 356
10576.22 331
10577.19 368
10578.16 354
10579.14 325
10580.11 359
10581.08 329
10582.05 312
10583.02 341
10583.99 315
10584.96 357
10585.94 359
10586.91 315
10587.88 354
10588.85 342
10589.82 332
10590.79 352
10591.77 303
10592.74 369
10593.71 348
10594.68 347
10595.65 387
10596.63 389
10597.60 366
10598.57 389
10599.54 352
10600.52 358
10601.49 399
10602.46 415
10603.43 376
10604.41 365
10605.38 363
10606.35 351
10607.32 331
10608.30 349
10609.27 355
10610.24 313
10611.21 322
10612.19 350
10613.16 314
10614.13 316
10615.11 336
10616.08 354
10617.05 333
10618.02 317
10619.00 343
10619.97 332
10620.94 307
10621.92 285
10622.89 350
10623.86 368
10624.84 356
10625.81 365
10626.78 327
10627.76 318
10628.73 336
10629.71 308
10630.68 338
10631.65 305
10632.63 298
10633.60 370
10634.57 352
10635.55 397
10636.52 345
10637.50 343
10638.47 355
10639.44 315
10640.42 330
10641.39 429
10642.37 428
10643.34 393
10644.31 398
10645.29 425
10646.26 483
10647.24 414
10648.21 371
10649.19 389
10650.16 366
10651.14 352
10652.11 303
10653.09 366
10654.06 325
10655.04 317
10656.01 318
10656.98 333
10657.96 317
10658.93 315
10659.91 332
10660.88 372
10661.86 351
10662.84 338
10663.81 354
10664.79 327
10665.76 319
10666.74 309
10667.71 306
10668.69 357
10669.66 354
10670.64 306
10671.61 273
10672.59 315
10673.56 306
10674.54 326
10675.52 327
10676.49 371
10677.47 307
10678.44 328
10679.42 279
10680.40 298
10681.37 281
10682.35 315
10683.32 333
10684.30 320
10685.28 317
10686.25 296
10687.23 315
10688.20 275
10689.18 325
10690.16 372
10691.13 349
10692.11 335
10693.09 299
10694.06 268
10695.04 328
10696.02 299
10696.99 284
10697.97 285
10698.95 289
10699.92 318
10700.90 281
10701.88 252
10702.85 274
10703.83 279
10704.81 291
10705.79 276
10706.76 264
10707.74 293
10708.72 303
10709.70 305
10710.67 330
10711.65 320
10712.63 329
10713.60 315
10714.58 267
10715.56 304
10716.54 322
10717.52 306
10718.49 301
10719.47 294
10720.45 355
10721.43 327
10722.40 330
10723.38 332
10724.36 280
10725.34 290
10726.32 321
10727.29 320
10728.27 296
10729.25 332
10730.23 285
10731.21 298
10732.19 332
10733.16 317
10734.14 301
10735.12 294
10736.10 286
10737.08 310
10738.06 313
10739.03 304
10740.01 340
10740.99 314
10741.97 326
10742.95 323
10743.93 292
10744.91 294
10745.89 314
10746.87 314
10747.84 342
10748.82 319
10749.80 272
10750.78 317
10751.76 337
10752.74 322
10753.72 297
10754.70 298
10755.68 306
10756.66 295
10757.64 283
10758.62 285
10759.60 280
10760.58 284
10761.56 293
10762.54 284
10763.52 260
10764.50 274
10765.48 286
10766.45 231
10767.43 276
10768.41 282
10769.39 282
10770.38 284
10771.36 282
10772.34 299
10773.32 337
10774.30 331
10775.28 286
10776.26 329
10777.24 310
10778.22 321
10779.20 358
10780.18 329
10781.16 303
10782.14 344
10783.12 354
10784.10 363
10785.08 335
10786.06 320
10787.04 301
10788.02 281
10789.00 301
10789.99 313
10790.97 311
10791.95 291
10792.93 294
10793.91 259
10794.89 272
10795.87 313
10796.85 325
10797.84 311
10798.82 297
10799.80 290
10800.78 304
10801.76 272
10802.74 341
10803.72 334
10804.71 305
10805.69 293
10806.67 331
10807.65 302
10808.63 276
10809.61 270
10810.60 302
10811.58 306
10812.56 300
10813.54 322
10814.52 285
10815.51 263
10816.49 294
10817.47 243
10818.45 256
10819.44 324
10820.42 329
10821.40 278
10822.38 317
10823.37 299
10824.35 288
10825.33 322
10826.31 306
10827.30 291
10828.28 272
10829.26 248
10830.24 270
10831.23 316
10832.21 306
10833.19 266
10834.18 284
10835.16 282
10836.14 329
10837.13 287
10838.11 255
10839.09 326
10840.07 297
10841.06 333
10842.04 318
10843.02 249
10844.01 269
10844.99 266
10845.98 296
10846.96 288
10847.94 302
10848.93 253
10849.91 302
10850.89 293
10851.88 292
10852.86 317
10853.84 296
10854.83 339
10855.81 349
10856.80 314
10857.78 304
10858.77 292
10859.75 315
10860.73 285
10861.72 334
10862.70 365
10863.69 310
10864.67 309
10865.66 300
10866.64 296
10867.62 293
10868.61 325
10869.59 334
10870.58 329
10871.56 291
10872.55 306
10873.53 307
10874.52 323
10875.50 314
10876.49 287
10877.47 315
10878.46 313
10879.44 329
10880.43 328
10881.41 330
10882.40 312
10883.38 379
10884.37 356
10885.35 342
10886.34 327
10887.32 328
10888.31 350
10889.29 335
10890.28 332
10891.27 326
10892.25 296
10893.24 282
10894.22 317
10895.21 306
10896.19 349
10897.18 345
10898.17 327
10899.15 320
10900.14 284
10901.12 290
10902.11 330
10903.10 368
10904.08 326
10905.07 357
10906.05 355
10907.04 355
10908.03 350
10909.01 331
10910.00 355
10910.99 359
10911.97 301
10912.96 354
10913.95 337
10914.93 334
10915.92 347
10916.91 374
10917.89 368
10918.88 349
10919.87 315
10920.85 359
10921.84 389
10922.83 344
10923.81 333
10924.80 373
10925.79 352
10926.78 366
10927.76 333
10928.75 391
10929.74 371
10930.73 331
10931.71 371
10932.70 359
10933.69 361
10934.68 363
10935.66 382
10936.65 376
10937.64 383
10938.63 385
10939.61 400
10940.60 449
10941.59 368
10942.58 377
10943.57 417
10944.55 398
10945.54 365
10946.53 459
10947.52 393
10948.51 397
10949.49 394
10950.48 393
10951.47 439
10952.46 391
10953.45 393
10954.44 386
10955.42 449
10956.41 456
10957.40 498
10958.39 494
10959.38 446
10960.37 477
10961.36 481
10962.34 457
10963.33 512
10964.32 465
10965.31 495
10966.30 541
10967.29 501
10968.28 468
10969.27 503
10970.26 451
10971.25 469
10972.24 484
10973.22 435
10974.21 496
10975.20 467
10976.19 433
10977.18 461
10978.17 464
10979.16 450
10980.15 510
10981.14 492
10982.13 464
10983.12 533
10984.11 530
10985.10 523
10986.09 518
10987.08 568
10988.07 569
10989.06 527
10990.05 641
10991.04 643
10992.03 709
10993.02 722
10994.01 649
10995.00 711
10995.99 770
10996.98 718
10997.97 696
10998.96 777
10999.95 682
11000.94 695
11001.93 764
11002.92 877
11003.92 860
11004.91 921
11005.90 890
11006.89 933
11007.88 874
11008.87 816
11009.86 777
11010.85 658
11011.84 633
11012.83 657
11013.82 562
11014.82 523
11015.81 547
11016.80 526
11017.79 438
11018.78 456
11019.77 493
11020.76 507
11021.76 503
11022.75 533
11023.74 455
11024.73 468
11025.72 511
11026.71 489
11027.70 445
11028.70 431
11029.69 484
11030.68 452
11031.67 441
11032.66 488
11033.66 468
11034.65 450
11035.64 450
11036.63 393
11037.62 412
11038.62 392
11039.61 418
11040.60 407
11041.59 430
11042.59 448
11043.58 418
11044.57 405
11045.56 418
11046.56 403
11047.55 405
11048.54 425
11049.53 399
11050.53 414
11051.52 368
11052.51 357
11053.51 384
11054.50 417
11055.49 387
11056.49 371
11057.48 380
11058.47 427
11059.46 378
11060.46 324
11061.45 371
11062.44 386
11063.44 338
11064.43 364
11065.42 367
11066.42 370
11067.41 374
11068.41 407
11069.40 361
11070.39 360
11071.39 375
11072.38 437
11073.37 388
11074.37 356
11075.36 371
11076.36 410
11077.35 378
11078.34 414
11079.34 387
11080.33 393
11081.33 362
11082.32 366
11083.31 350
11084.31 364
11085.30 351
11086.30 337
11087.29 372
11088.29 399
11089.28 380
11090.28 366
11091.27 311
11092.27 320
11093.26 354
11094.25 366
11095.25 344
11096.24 348
11097.24 357
11098.23 368
11099.23 372
11100.22 339
11101.22 376
11102.21 351
11103.21 396
11104.20 376
11105.20 360
11106.20 306
11107.19 360
11108.19 340
11109.18 309
11110.18 377
11111.17 357
11112.17 352
11113.16 375
11114.16 370
11115.15 358
11116.15 338
11117.15 344
11118.14 299
11119.14 315
11120.13 385
11121.13 372
11122.13 328
11123.12 350
11124.12 329
11125.11 322
11126.11 367
11127.11 326
11128.10 314
11129.10 355
11130.10 362
11131.09 385
11132.09 366
11133.09 369
11134.08 366
11135.08 343
11136.07 346
11137.07 381
11138.07 341
11139.07 280
11140.06 367
11141.06 374
11142.06 336
11143.05 357
11144.05 347
11145.05 341
11146.04 323
11147.04 377
11148.04 337
11149.04 337
11150.03 336
11151.03 325
11152.03 336
11153.02 320
11154.02 318
11155.02 333
11156.02 334
11157.01 359
11158.01 351
11159.01 366
11160.01 337
11161.01 340
11162.00 362
11163.00 348
11164.00 336
11165.00 310
11165.99 290
11166.99 324
11167.99 300
11168.99 339
11169.99 320
11170.99 340
11171.98 321
11172.98 344
11173.98 331
11174.98 279
11175.98 294
11176.98 299
11177.97 279
11178.97 291
11179.97 314
11180.97 285
11181.97 341
11182.97 292
11183.97 294
11184.96 254
11185.96 277
11186.96 310
11187.96 291
11188.96 308
11189.96 308
11190.96 313
11191.96 293
11192.96 279
11193.96 338
11194.96 295
11195.96 313
11196.95 381
11197.95 344
11198.95 321
11199.95 299
11200.95 354
11201.95 279
11202.95 283
11203.95 298
11204.95 329
11205.95 302
11206.95 292
11207.95 330
11208.95 305
11209.95 321
11210.95 307
11211.95 272
11212.95 296
11213.95 290
11214.95 307
11215.95 308
11216.95 315
11217.95 308
11218.95 301
11219.95 317
11220.95 312
11221.95 317
11222.95 311
11223.95 289
11224.95 340
11225.96 328
11226.96 302
11227.96 297
11228.96 287
11229.96 292
11230.96 290
11231.96 308
11232.96 288
11233.96 327
11234.96 312
11235.96 289
11236.97 291
11237.97 284
11238.97 296
11239.97 316
11240.97 339
11241.97 284
11242.97 283
11243.98 297
11244.98 296
11245.98 271
11246.98 215
11247.98 318
11248.98 344
11249.98 297
11250.99 322
11251.99 277
11252.99 295
11253.99 337
11254.99 275
11256.00 303
11257.00 294
11258.00 305
11259.00 288
11260.00 293
11261.01 295
11262.01 306
11263.01 262
11264.01 265
11265.02 283
11266.02 271
11267.02 301
11268.02 286
11269.03 289
11270.03 286
11271.03 294
11272.03 365
11273.04 308
11274.04 296
11275.04 309
11276.05 285
11277.05 302
11278.05 277
11279.05 293
11280.06 298
11281.06 304
11282.06 397
11283.07 308
11284.07 337
11285.07 381
11286.08 325
11287.08 328
11288.08 365
11289.09 275
11290.09 380
11291.09 374
11292.10 334
11293.10 302
11294.11 316
11295.11 272
11296.11 288
11297.12 320
11298.12 290
11299.13 292
11300.13 314
11301.13 324
11302.14 323
11303.14 299
11304.15 343
11305.15 336
11306.15 311
11307.16 331
11308.16 338
11309.17 333
11310.17 316
11311.18 281
11312.18 308
11313.18 340
11314.19 320
11315.19 338
11316.20 287
11317.20 308
11318.21 377
11319.21 307
11320.22 263
11321.22 341
11322.23 320
11323.23 385
11324.24 360
11325.24 306
11326.25 295
11327.25 330
11328.26 313
11329.26 289
11330.27 272
11331.27 278
11332.28 301
11333.29 347
11334.29 343
11335.30 342
11336.30 254
11337.31 304
11338.31 324
11339.32 314
11340.33 320
11341.33 333
11342.34 347
11343.34 358
11344.35 318
11345.35 368
11346.36 388
11347.37 403
11348.37 345
11349.38 356
11350.39 369
11351.39 344
11352.40 328
11353.40 295
11354.41 338
11355.42 336
11356.42 308
11357.43 289
11358.44 316
11359.44 336
11360.45 326
11361.46 352
11362.46 303
11363.47 308
11364.48 321
11365.48 325
11366.49 310
11367.50 305
11368.50 320
11369.51 341
11370.52 348
11371.53 323
11372.53 322
11373.54 313
11374.55 294
11375.56 314
11376.56 282
11377.57 297
11378.58 306
11379.59 311
11380.59 268
11381.60 275
11382.61 291
11383.62 290
11384.62 295
11385.63 331
11386.64 318
11387.65 299
11388.65 317
11389.66 316
11390.67 283
11391.68 284
11392.69 300
11393.69 297
11394.70 298
11395.71 320
11396.72 289
11397.73 310
11398.74 317
11399.74 300
11400.75 303
11401.76 314
11402.77 338
11403.78 300
11404.79 300
11405.80 283
11406.80 287
11407.81 279
11408.82 308
11409.83 313
11410.84 280
11411.85 306
11412.86 268
11413.87 253
11414.88 301
11415.89 349
11416.89 311
11417.90 290
11418.91 284
11419.92 300
11420.93 342
11421.94 286
11422.95 299
11423.96 285
11424.97 259
11425.98 303
11426.99 305
11428.00 305
11429.01 324
11430.02 327
11431.03 350
11432.04 321
11433.05 325
11434.06 305
11435.07 307
11436.08 315
11437.09 259
11438.10 293
11439.11 316
11440.12 354
11441.13 326
11442.14 290
11443.15 324
11444.16 299
11445.17 261
11446.18 300
11447.19 324
11448.20 300
11449.21 319
11450.22 301
11451.23 315
11452.24 314
11453.25 322
11454.27 343
11455.28 319
11456.29 303
11457.30 305
11458.31 290
11459.32 338
11460.33 342
11461.34 335
11462.35 354
11463.36 309
11464.38 294
11465.39 291
11466.40 357
11467.41 399
11468.42 352
11469.43 318
11470.44 309
11471.46 348
11472.47 320
11473.48 313
11474.49 325
11475.50 333
11476.52 358
11477.53 329
11478.54 305
11479.55 342
11480.56 353
11481.57 291
11482.59 308
11483.60 340
11484.61 339
11485.62 341
11486.64 319
11487.65 363
11488.66 313
11489.67 345
11490.69 350
11491.70 346
11492.71 293
11493.72 296
11494.74 339
11495.75 345
11496.76 359
11497.77 313
11498.79 350
11499.80 370
11500.81 326
11501.83 284
11502.84 389
11503.85 332
11504.86 306
11505.88 321
11506.89 333
11507.90 340
11508.92 324
11509.93 345
11510.94 347
11511.96 341
11512.97 333
11513.98 358
11515.00 343
11516.01 344
11517.02 377
11518.04 353
11519.05 377
11520.07 358
11521.08 335
11522.09 339
11523.11 359
11524.12 359
11525.13 330
11526.15 278
11527.16 328
11528.18 350
11529.19 320
11530.21 354
11531.22 388
11532.23 353
11533.25 409
11534.26 392
11535.28 398
11536.29 347
11537.31 393
11538.32 393
11539.34 364
11540.35 376
11541.36 390
11542.38 398
11543.39 368
11544.41 403
11545.42 367
11546.44 436
11547.45 403
11548.47 387
11549.48 417
11550.50 362
11551.51 388
11552.53 430
11553.54 409
11554.56 384
11555.57 406
11556.59 387
11557.61 406
11558.62 446
11559.64 425
11560.65 486
11561.67 441
11562.68 450
11563.70 487
11564.71 470
11565.73 488
11566.75 485
11567.76 500
11568.78 503
11569.79 454
11570.81 468
11571.83 488
11572.84 480
11573.86 529
11574.87 517
11575.89 546
11576.91 523
11577.92 498
11578.94 498
11579.96 527
11580.97 568
11581.99 641
11583.00 584
11584.02 545
11585.04 586
11586.05 605
11587.07 674
11588.09 664
11589.10 708
11590.12 732
11591.14 719
11592.16 760
11593.17 796
11594.19 810
11595.21 730
11596.22 770
11597.24 836
11598.26 848
11599.28 836
11600.29 953
11601.31 956
11602.33 1117
11603.34 1280
11604.36 1479
11605.38 1600
11606.40 1830
11607.41 2031
11608.43 2154
11609.45 2206
11610.47 2193
11611.49 2039
11612.50 1823
11613.52 1656
11614.54 1464
11615.56 1288
11616.58 1126
11617.59 1007
11618.61 885
11619.63 813
11620.65 786
11621.67 761
11622.68 734
11623.70 731
11624.72 708
11625.74 664
11626.76 671
11627.78 707
11628.79 720
11629.81 644
11630.83 637
11631.85 680
11632.87 605
11633.89 652
11634.91 675
11635.93 645
11636.94 620
11637.96 569
11638.98 598
11640.00 611
11641.02 615
11642.04 570
11643.06 547
11644.08 630
11645.10 579
11646.12 597
11647.14 598
11648.16 537
11649.17 581
11650.19 613
11651.21 553
11652.23 529
11653.25 463
11654.27 471
11655.29 423
11656.31 474
11657.33 403
11658.35 408
11659.37 432
11660.39 434
11661.41 427
11662.43 419
11663.45 409
11664.47 398
11665.49 405
11666.51 452
11667.53 453
11668.55 442
11669.57 443
11670.59 480
11671.61 434
11672.63 463
11673.65 444
11674.67 419
11675.70 432
11676.72 432
11677.74 502
11678.76 487
11679.78 437
11680.80 455
11681.82 435
11682.84 474
11683.86 482
11684.88 477
11685.90 472
11686.92 517
11687.95 497
11688.97 478
11689.99 485
11691.01 463
11692.03 486
11693.05 498
11694.07 476
11695.10 477
11696.12 477
11697.14 453
11698.16 457
11699.18 456
11700.20 455
11701.22 464
11702.25 456
11703.27 424
11704.29 472
11705.31 442
11706.33 505
11707.36 471
11708.38 459
11709.40 428
11710.42 423
11711.44 429
11712.47 447
11713.49 415
11714.51 411
11715.53 450
11716.56 394
11717.58 412
11718.60 390
11719.62 399
11720.65 435
11721.67 410
11722.69 411
11723.71 405
11724.74 394
11725.76 393
11726.78 398
11727.80 364
11728.83 404
11729.85 383
11730.87 394
11731.90 388
11732.92 340
11733.94 379
11734.97 359
11735.99 358
11737.01 362
11738.04 373
11739.06 391
11740.08 347
11741.11 328
11742.13 345
11743.15 342
11744.18 352
11745.20 351
11746.22 330
11747.25 369
11748.27 348
11749.30 315
11750.32 333
11751.34 369
11752.37 380
11753.39 376
11754.42 384
11755.44 390
11756.46 345
11757.49 349
11758.51 355
11759.54 356
11760.56 342
11761.58 300
11762.61 319
11763.63 351
11764.66 333
11765.68 320
11766.71 379
11767.73 329
11768.76 295
11769.78 307
11770.81 304
11771.83 309
11772.86 336
11773.88 334
11774.91 344
11775.93 289
11776.96 316
11777.98 309
11779.01 335
11780.03 342
11781.06 361
11782.08 334
11783.11 314
11784.13 284
11785.16 270
11786.18 322
11787.21 325
11788.23 292
11789.26 289
11790.28 304
11791.31 313
11792.34 290
11793.36 287
11794.39 336
11795.41 355
11796.44 294
11797.47 283
11798.49 291
11799.52 321
11800.54 349
11801.57 330
11802.60 344
11803.62 291
11804.65 308
11805.67 332
11806.70 271
11807.73 303
11808.75 307
11809.78 289
11810.81 304
11811.83 313
11812.86 313
11813.89 264
11814.91 260
11815.94 277
11816.97 304
11817.99 295
11819.02 354
11820.05 334
11821.07 282
11822.10 285
11823.13 291
11824.16 331
11825.18 277
11826.21 287
11827.24 290
11828.26 271
11829.29 330
11830.32 314
11831.35 282
11832.37 285
11833.40 336
11834.43 302
11835.46 324
11836.48 342
11837.51 291
11838.54 277
11839.57 297
11840.59 298
11841.62 300
11842.65 282
11843.68 293
11844.71 287
11845.73 296
11846.76 278
11847.79 304
11848.82 266
11849.85 301
11850.88 281
11851.90 262
11852.93 253
11853.96 271
11854.99 265
11856.02 283
11857.05 288
11858.07 316
11859.10 332
11860.13 319
11861.16 314
11862.19 283
11863.22 298
11864.25 309
11865.28 296
11866.30 295
11867.33 300
11868.36 301
11869.39 316
11870.42 304
11871.45 280
11872.48 289
11873.51 318
11874.54 304
11875.57 279
11876.60 271
11877.63 312
11878.65 325
11879.68 289
11880.71 285
11881.74 282
11882.77 304
11883.80 291
11884.83 259
11885.86 277
11886.89 267
11887.92 306
11888.95 369
11889.98 324
11891.01 305
11892.04 324
11893.07 312
11894.10 308
11895.13 302
11896.16 306
11897.19 313
11898.22 273
11899.25 297
11900.28 349
11901.31 392
11902.34 353
11903.38 366
11904.41 329
11905.44 379
11906.47 360
11907.50 373
11908.53 379
11909.56 388
11910.59 336
11911.62 323
11912.65 353
11913.68 338
11914.71 297
11915.75 271
11916.78 313
11917.81 312
11918.84 292
11919.87 298
11920.90 379
11921.93 331
11922.96 316
11924.00 304
11925.03 335
11926.06 332
11927.09 321
11928.12 320
11929.15 330
11930.18 345
11931.22 350
11932.25 339
11933.28 380
11934.31 373
11935.34 433
11936.38 474
11937.41 423
11938.44 469
11939.47 426
11940.50 380
11941.54 443
11942.57 401
11943.60 368
11944.63 396
11945.67 357
11946.70 336
11947.73 354
11948.76 332
11949.80 342
11950.83 333
11951.86 306
11952.89 296
11953.93 321
11954.96 306
11955.99 322
11957.02 284
11958.06 268
11959.09 273
11960.12 284
11961.16 288
11962.19 265
11963.22 317
11964.26 333
11965.29 298
11966.32 308
11967.36 294
11968.39 289
11969.42 291
11970.46 307
11971.49 322
11972.52 279
11973.56 281
11974.59 278
11975.62 279
11976.66 287
11977.69 320
11978.73 290
11979.76 300
11980.79 317
11981.83 305
11982.86 278
11983.89 317
11984.93 320
11985.96 315
11987.00 300
11988.03 349
11989.07 302
11990.10 263
11991.13 280
11992.17 298
11993.20 301
11994.24 286
11995.27 267
11996.31 278
11997.34 331
11998.38 345
11999.41 312
12000.45 269
12001.48 308
12002.51 303
12003.55 301
12004.58 305
12005.62 298
12006.65 262
12007.69 277
12008.72 280
12009.76 284
12010.80 311
12011.83 296
12012.87 316
12013.90 307
12014.94 355
12015.97 339
12017.01 342
12018.04 337
12019.08 341
12020.11 332
12021.15 338
12022.19 349
12023.22 308
12024.26 332
12025.29 329
12026.33 364
12027.36 321
12028.40 331
12029.44 308
12030.47 304
12031.51 305
12032.54 316
12033.58 378
12034.62 304
12035.65 307
12036.69 278
12037.73 291
12038.76 354
12039.80 304
12040.84 283
12041.87 295
12042.91 304
12043.94 307
12044.98 320
12046.02 318
12047.06 277
12048.09 290
12049.13 329
12050.17 324
12051.20 266
12052.24 307
12053.28 293
12054.31 265
12055.35 285
12056.39 279
12057.43 293
12058.46 306
12059.50 263
12060.54 278
12061.57 281
12062.61 321
12063.65 339
12064.69 295
12065.72 286
12066.76 320
12067.80 321
12068.84 302
12069.88 320
12070.91 279
12071.95 287
12072.99 333
12074.03 350
12075.06 323
12076.10 304
12077.14 290
12078.18 302
12079.22 284
12080.26 278
12081.29 286
12082.33 325
12083.37 346
12084.41 312
12085.45 290
12086.49 300
12087.52 299
12088.56 299
12089.60 315
12090.64 300
12091.68 331
12092.72 328
12093.76 308
12094.79 286
12095.83 336
12096.87 342
12097.91 338
12098.95 297
12099.99 269
12101.03 320
12102.07 324
12103.11 335
12104.15 305
12105.19 304
12106.22 361
12107.26 403
12108.30 349
12109.34 331
12110.38 300
12111.42 315
12112.46 318
12113.50 297
12114.54 299
12115.58 257
12116.62 304
12117.66 314
12118.70 312
12119.74 290
12120.78 308
12121.82 310
12122.86 305
12123.90 280
12124.94 286
12125.98 274
12127.02 302
12128.06 292
12129.10 282
12130.14 233
12131.18 248
12132.22 264
12133.26 265
12134.30 297
12135.34 296
12136.38 272
12137.42 319
12138.47 272
12139.51 256
12140.55 237
12141.59 261
12142.63 307
12143.67 274
12144.71 252
12145.75 304
12146.79 273
12147.83 271
12148.87 277
12149.92 274
12150.96 287
12152.00 284
12153.04 292
12154.08 276
12155.12 254
12156.16 250
12157.21 276
12158.25 266
12159.29 262
12160.33 284
12161.37 287
12162.41 227
12163.46 258
12164.50 244
12165.54 240
12166.58 257
12167.62 276
12168.67 274
12169.71 261
12170.75 239
12171.79 231
12172.83 251
12173.88 285
12174.92 204
12175.96 203
12177.00 240
12178.05 253
12179.09 261
12180.13 285
12181.17 247
12182.22 231
12183.26 239
12184.30 248
12185.34 286
12186.39 317
12187.43 295
12188.47 278
12189.51 255
12190.56 248
12191.60 262
12192.64 298
12193.69 241
12194.73 240
12195.77 242
12196.82 245
12197.86 247
12198.90 254
12199.95 267
12200.99 265
12202.03 256
12203.08 236
12204.12 304
12205.16 274
12206.21 247
12207.25 246
12208.29 279
12209.34 273
12210.38 257
12211.43 288
12212.47 290
12213.51 238
12214.56 271
12215.60 264
12216.65 290
12217.69 258
12218.73 254
12219.78 257
12220.82 267
12221.87 259
12222.91 236
12223.96 296
12225.00 268
12226.04 316
12227.09 305
12228.13 249
12229.18 276
12230.22 270
12231.27 286
12232.31 269
12233.36 246
12234.40 247
12235.45 282
12236.49 259
12237.54 231
12238.58 295
12239.63 294
12240.67 283
12241.72 291
12242.76 290
12243.81 244
12244.85 287
12245.90 262
12246.94 237
12247.99 260
12249.03 244
12250.08 277
12251.12 304
12252.17 268
12253.22 276
12254.26 245
12255.31 267
12256.35 227
12257.40 258
12258.44 259
12259.49 261
12260.54 266
12261.58 237
12262.63 237
12263.67 209
12264.72 219
12265.77 243
12266.81 266
12267.86 237
12268.91 262
12269.95 248
12271.00 242
12272.04 229
12273.09 221
12274.14 240
12275.18 240
12276.23 240
12277.28 248
12278.32 247
12279.37 247
12280.42 242
12281.46 230
12282.51 239
12283.56 248
12284.61 234
12285.65 208
12286.70 257
12287.75 242
12288.79 252
12289.84 272
12290.89 229
12291.94 260
12292.98 234
12294.03 201
12295.08 236
12296.13 234
12297.17 274
12298.22 230
12299.27 226
12300.32 266
12301.36 240
12302.41 233
12303.46 270
12304.51 226
12305.55 242
12306.60 256
12307.65 232
12308.70 208
12309.75 187
12310.79 250
12311.84 207
12312.89 199
12313.94 218
12314.99 211
12316.04 249
12317.08 216
12318.13 228
12319.18 236
12320.23 236
12321.28 207
12322.33 228
12323.37 256
12324.42 233
12325.47 253
12326.52 245
12327.57 209
12328.62 211
12329.67 232
12330.72 226
12331.77 220
12332.81 203
12333.86 209
12334.91 218
12335.96 218
12337.01 239
12338.06 245
12339.11 220
12340.16 222
12341.21 208
12342.26 229
12343.31 208
12344.36 227
12345.41 218
12346.46 236
12347.51 222
12348.56 223
12349.61 215
12350.65 208
12351.70 193
12352.75 230
12353.80 212
12354.85 203
12355.90 228
12356.95 232
12358.00 253
12359.05 225
12360.11 234
12361.16 231
12362.21 230
12363.26 230
12364.31 225
12365.36 251
12366.41 225
12367.46 217
12368.51 245
12369.56 188
12370.61 223
12371.66 216
12372.71 205
12373.76 206
12374.81 190
12375.86 244
12376.91 248
12377.97 261
12379.02 258
12380.07 221
12381.12 248
12382.17 221
12383.22 233
12384.27 227
12385.32 234
12386.37 201
12387.43 197
12388.48 209
12389.53 223
12390.58 232
12391.63 238
12392.68 207
12393.74 222
12394.79 231
12395.84 216
12396.89 197
12397.94 235
12398.99 244
12400.05 245
12401.10 230
12402.15 177
12403.20 200
12404.25 221
12405.31 216
12406.36 187
12407.41 244
12408.46 209
12409.51 234
12410.57 243
12411.62 226
12412.67 216
12413.72 235
12414.78 218
12415.83 241
12416.88 224
12417.93 215
12418.99 241
12420.04 225
12421.09 227
12422.15 226
12423.20 216
12424.25 222
12425.30 214
12426.36 226
12427.41 248
12428.46 279
12429.52 268
12430.57 220
12431.62 240
12432.68 216
12433.73 229
12434.78 247
12435.84 246
12436.89 203
12437.94 234
12439.00 243
12440.05 252
12441.10 236
12442.16 231
12443.21 236
12444.27 237
12445.32 226
12446.37 230
12447.43 244
12448.48 201
12449.54 253
12450.59 208
12451.64 227
12452.70 264
12453.75 260
12454.81 244
12455.86 269
12456.91 238
12457.97 252
12459.02 251
12460.08 203
12461.13 201
12462.19 258
12463.24 227
12464.30 217
12465.35 251
12466.41 247
12467.46 254
12468.52 212
12469.57 221
12470.63 221
12471.68 227
12472.73 203
12473.79 222
12474.85 225
12475.90 229
12476.96 237
12478.01 243
12479.07 242
12480.12 216
12481.18 237
12482.23 194
12483.29 218
12484.34 221
12485.40 254
12486.45 262
12487.51 215
12488.57 207
12489.62 229
12490.68 222
12491.73 258
12492.79 256
12493.84 251
12494.90 216
12495.96 237
12497.01 243
12498.07 216
12499.12 249
12500.18 213
12501.24 217
12502.29 236
12503.35 223
12504.41 240
12505.46 273
12506.52 202
12507.57 230
12508.63 209
12509.69 203
12510.74 183
12511.80 207
12512.86 229
12513.91 227
12514.97 235
12516.03 202
12517.08 199
12518.14 227
12519.20 190
12520.26 218
12521.31 257
12522.37 209
12523.43 213
12524.48 232
12525.54 220
12526.60 219
12527.66 225
12528.71 218
12529.77 213
12530.83 230
12531.89 253
12532.94 231
12534.00 290
12535.06 246
12536.12 273
12537.17 276
12538.23 243
12539.29 228
12540.35 235
12541.41 249
12542.46 249
12543.52 236
12544.58 232
12545.64 242
12546.70 265
12547.75 267
12548.81 303
12549.87 283
12550.93 315
12551.99 295
12553.05 314
12554.10 312
12555.16 373
12556.22 365
12557.28 379
12558.34 390
12559.40 401
12560.46 414
12561.51 396
12562.57 412
12563.63 369
12564.69 353
12565.75 343
12566.81 316
12567.87 281
12568.93 249
12569.99 255
12571.04 300
12572.10 279
12573.16 283
12574.22 263
12575.28 295
12576.34 266
12577.40 283
12578.46 266
12579.52 271
12580.58 262
12581.64 262
12582.70 302
12583.76 250
12584.82 271
12585.88 267
12586.94 265
12588.00 254
12589.06 272
12590.12 308
12591.18 268
12592.24 284
12593.30 254
12594.36 273
12595.42 258
12596.48 250
12597.54 264
12598.60 280
12599.66 275
12600.72 263
12601.78 251
12602.84 274
12603.90 288
12604.96 243
12606.02 241
12607.08 264
12608.14 264
12609.20 269
12610.27 260
12611.33 285
12612.39 306
12613.45 277
12614.51 269
12615.57 282
12616.63 273
12617.69 260
12618.75 239
12619.81 241
12620.88 250
12621.94 233
12623.00 287
12624.06 308
12625.12 288
12626.18 296
12627.24 294
12628.31 311
12629.37 277
12630.43 272
12631.49 295
12632.55 344
12633.61 322
12634.68 350
12635.74 349
12636.80 324
12637.86 374
12638.92 369
12639.99 371
12641.05 370
12642.11 363
12643.17 347
12644.23 281
12645.30 317
12646.36 321
12647.42 325
12648.48 361
12649.55 300
12650.61 275
12651.67 286
12652.73 287
12653.80 281
12654.86 223
12655.92 241
12656.99 285
12658.05 291
12659.11 243
12660.17 244
12661.24 280
12662.30 265
12663.36 281
12664.43 277
12665.49 257
12666.55 238
12667.62 258
12668.68 234
12669.74 210
12670.81 247
12671.87 264
12672.93 305
12674.00 259
12675.06 235
12676.12 263
12677.19 244
12678.25 257
12679.31 280
12680.38 245
12681.44 264
12682.51 255
12683.57 264
12684.63 240
12685.70 263
12686.76 267
12687.83 283
12688.89 266
12689.95 232
12691.02 235
12692.08 252
12693.15 252
12694.21 234
12695.28 250
12696.34 251
12697.40 265
12698.47 274
12699.53 276
12700.60 275
12701.66 280
12702.73 256
12703.79 249
12704.86 255
12705.92 248
12706.99 261
12708.05 266
12709.12 255
12710.18 320
12711.25 313
12712.31 302
12713.38 275
12714.44 260
12715.51 296
12716.57 301
12717.64 283
12718.70 271
12719.77 279
12720.83 308
12721.90 250
12722.97 293
12724.03 297
12725.10 300
12726.16 315
12727.23 282
12728.29 265
12729.36 280
12730.43 291
12731.49 295
12732.56 275
12733.62 244
12734.69 274
12735.76 241
12736.82 285
12737.89 245
12738.95 280
12740.02 267
12741.09 270
12742.15 264
12743.22 270
12744.29 290
12745.35 283
12746.42 289
12747.49 316
12748.55 276
12749.62 259
12750.69 276
12751.75 271
12752.82 247
12753.89 262
12754.95 262
12756.02 239
12757.09 243
12758.15 245
12759.22 268
12760.29 261
12761.36 269
12762.42 237
12763.49 248
12764.56 242
12765.62 228
12766.69 279
12767.76 286
12768.83 255
12769.89 272
12770.96 262
12772.03 240
12773.10 259
12774.17 264
12775.23 233
12776.30 219
12777.37 205
12778.44 252
12779.50 257
12780.57 226
12781.64 231
12782.71 253
12783.78 256
12784.84 252
12785.91 195
12786.98 215
12788.05 211
12789.12 253
12790.19 241
12791.25 219
12792.32 238
12793.39 227
12794.46 224
12795.53 203
12796.60 214
12797.67 225
12798.73 207
12799.80 230
12800.87 221
12801.94 218
12803.01 225
12804.08 229
12805.15 212
12806.22 183
12807.29 216
12808.36 240
12809.42 237
12810.49 229
12811.56 212
12812.63 224
12813.70 197
12814.77 237
12815.84 217
12816.91 222
12817.98 248
12819.05 211
12820.12 238
12821.19 226
12822.26 229
12823.33 235
12824.40 218
12825.47 237
12826.54 204
12827.61 250
12828.68 227
12829.75 227
12830.82 256
12831.89 204
12832.96 205
12834.03 233
12835.10 238
12836.17 216
12837.24 203
12838.31 210
12839.38 228
12840.45 241
12841.52 251
12842.59 238
12843.66 225
12844.73 242
12845.80 232
12846.87 229
12847.95 218
12849.02 215
12850.09 218
12851.16 226
12852.23 198
12853.30 214
12854.37 230
12855.44 221
12856.51 200
12857.58 219
12858.66 258
12859.73 215
12860.80 224
12861.87 206
12862.94 236
12864.01 252
12865.08 234
12866.16 206
12867.23 216
12868.30 200
12869.37 196
12870.44 203
12871.51 208
12872.59 183
12873.66 182
12874.73 159
12875.80 157
12876.87 185
12877.95 175
12879.02 208
12880.09 241
12881.16 235
12882.23 207
12883.31 185
12884.38 195
12885.45 212
12886.52 168
12887.60 195
12888.67 195
12889.74 226
12890.81 193
12891.89 209
12892.96 232
12894.03 185
12895.11 230
12896.18 235
12897.25 195
12898.32 222
12899.40 198
12900.47 199
12901.54 217
12902.62 215
12903.69 200
12904.76 223
12905.84 186
12906.91 189
12907.98 192
12909.06 190
12910.13 208
12911.20 195
12912.28 204
12913.35 183
12914.42 188
12915.50 207
12916.57 207
12917.64 209
12918.72 193
12919.79 194
12920.87 188
12921.94 190
12923.01 206
12924.09 191
12925.16 211
12926.24 188
12927.31 173
12928.38 192
12929.46 186
12930.53 210
12931.61 209
12932.68 188
12933.76 208
12934.83 179
12935.90 193
12936.98 198
12938.05 182
12939.13 150
12940.20 184
12941.28 189
12942.35 161
12943.43 167
12944.50 219
12945.58 178
12946.65 194
12947.73 217
12948.80 168
12949.88 174
12950.95 210
12952.03 194
12953.10 162
12954.18 156
12955.25 153
12956.33 196
12957.40 222
12958.48 187
12959.55 170
12960.63 171
12961.70 196
12962.78 180
12963.86 189
12964.93 196
12966.01 189
12967.08 215
12968.16 206
12969.24 206
12970.31 190
12971.39 177
12972.46 175
12973.54 181
12974.62 184
12975.69 162
12976.77 207
12977.84 178
12978.92 171
12980.00 198
12981.07 188
12982.15 176
12983.23 198
12984.30 195
12985.38 194
12986.46 167
12987.53 194
12988.61 189
12989.69 192
12990.76 200
12991.84 169
12992.92 175
12993.99 159
12995.07 170
12996.15 165
12997.22 178
12998.30 168
12999.38 184
13000.45 196
13001.53 152
13002.61 182
13003.69 158
13004.76 214
13005.84 171
13006.92 169
13008.00 219
13009.07 214
13010.15 219
13011.23 183
13012.31 174
13013.38 196
13014.46 196
13015.54 190
13016.62 163
13017.70 172
13018.77 180
13019.85 185
13020.93 163
13022.01 176
13023.09 202
13024.16 190
13025.24 193
13026.32 169
13027.40 196
13028.48 177
13029.56 179
13030.63 195
13031.71 175
13032.79 191
13033.87 204
13034.95 223
13036.03 195
13037.11 224
13038.18 217
13039.26 216
13040.34 223
13041.42 216
13042.50 184
13043.58 248
13044.66 192
13045.74 199
13046.82 214
13047.89 213
13048.97 221
13050.05 220
13051.13 196
13052.21 221
13053.29 182
13054.37 221
13055.45 240
13056.53 187
13057.61 187
13058.69 180
13059.77 211
13060.85 213
13061.93 212
13063.01 197
13064.09 196
13065.17 167
13066.25 186
13067.33 188
13068.41 211
13069.49 190
13070.57 153
13071.65 206
13072.73 189
13073.81 180
13074.89 197
13075.97 208
13077.05 168
13078.13 181
13079.21 182
13080.29 205
13081.37 199
13082.45 201
13083.53 199
13084.61 174
13085.69 197
13086.77 200
13087.85 180
13088.94 195
13090.02 180
13091.10 173
13092.18 194
13093.26 177
13094.34 194
13095.42 169
13096.50 172
13097.58 164
13098.66 178
13099.75 167
13100.83 196
13101.91 192
13102.99 190
13104.07 186
13105.15 157
13106.23 179
13107.32 174
13108.40 181
13109.48 177
13110.56 164
13111.64 201
13112.72 217
13113.81 202
13114.89 163
13115.97 177
13117.05 190
13118.13 216
13119.22 213
13120.30 171
13121.38 202
13122.46 216
13123.55 199
13124.63 185
13125.71 178
13126.79 179
13127.88 208
13128.96 183
13130.04 231
13131.12 217
13132.21 220
13133.29 195
13134.37 143
13135.45 178
13136.54 191
13137.62 203
13138.70 181
13139.79 173
13140.87 162
13141.95 163
13143.03 207
13144.12 183
13145.20 200
13146.28 173
13147.37 199
13148.45 206
13149.53 214
13150.62 211
13151.70 180
13152.78 199
13153.87 172
13154.95 159
13156.03 161
13157.12 177
13158.20 183
13159.29 182
13160.37 186
13161.45 182
13162.54 194
13163.62 179
13164.71 182
13165.79 170
13166.87 163
13167.96 189
13169.04 171
13170.13 143
13171.21 177
13172.29 196
13173.38 212
13174.46 210
13175.55 158
13176.63 186
13177.72 187
13178.80 190
13179.89 161
13180.97 169
13182.06 197
13183.14 187
13184.22 177
13185.31 143
13186.39 189
13187.48 193
13188.56 168
13189.65 186
13190.73 179
13191.82 168
13192.90 185
13193.99 230
13195.07 198
13196.16 169
13197.25 173
13198.33 148
13199.42 157
13200.50 165
13201.59 192
13202.67 205
13203.76 188
13204.84 164
13205.93 171
13207.02 189
13208.10 206
13209.19 179
13210.27 187
13211.36 171
13212.44 168
13213.53 185
13214.62 175
13215.70 174
13216.79 159
13217.88 164
13218.96 189
13220.05 239
13221.13 186
13222.22 177
13223.31 167
13224.39 175
13225.48 199
13226.57 166
13227.65 167
13228.74 184
13229.83 168
13230.91 163
13232.00 159
13233.09 195
13234.17 169
13235.26 162
13236.35 157
13237.43 164
13238.52 194
13239.61 216
13240.70 191
13241.78 173
13242.87 188
13243.96 182
13245.04 225
13246.13 230
13247.22 197
13248.31 190
13249.39 176
13250.48 153
13251.57 167
13252.66 209
13253.74 199
13254.83 192
13255.92 166
13257.01 184
13258.10 168
13259.18 180
13260.27 157
13261.36 194
13262.45 197
13263.54 200
13264.62 225
13265.71 201
13266.80 178
13267.89 201
13268.98 165
13270.06 165
13271.15 181
13272.24 175
13273.33 201
13274.42 188
13275.51 208
13276.60 201
13277.68 198
13278.77 197
13279.86 189
13280.95 183
13282.04 187
13283.13 203
13284.22 193
13285.31 189
13286.39 210
13287.48 189
13288.57 191
13289.66 192
13290.75 173
13291.84 177
13292.93 181
13294.02 163
13295.11 165
13296.20 214
13297.29 212
13298.38 182
13299.47 189
13300.56 187
13301.65 162
13302.73 157
13303.82 206
13304.91 196
13306.00 210
13307.09 202
13308.18 205
13309.27 200
13310.36 190
13311.45 201
13312.54 182
13313.63 183
13314.72 192
13315.81 191
13316.90 180
13318.00 169
13319.09 190
13320.18 210
13321.27 212
13322.36 253
13323.45 222
13324.54 193
13325.63 206
13326.72 172
13327.81 187
13328.90 186
13329.99 176
13331.08 194
13332.17 206
13333.26 218
13334.35 224
13335.45 211
13336.54 221
13337.63 214
13338.72 236
13339.81 228
13340.90 224
13341.99 216
13343.08 193
13344.18 228
13345.27 224
13346.36 210
13347.45 211
13348.54 199
13349.63 195
13350.72 197
13351.82 200
13352.91 222
13354.00 202
13355.09 187
13356.18 178
13357.28 175
13358.37 189
13359.46 168
13360.55 201
13361.64 193
13362.74 198
13363.83 173
13364.92 202
13366.01 247
13367.10 243
13368.20 233
13369.29 204
13370.38 204
13371.47 190
13372.57 232
13373.66 209
13374.75 277
13375.84 237
13376.94 214
13378.03 256
13379.12 224
13380.22 213
13381.31 215
13382.40 257
13383.49 263
13384.59 186
13385.68 201
13386.77 208
13387.87 196
13388.96 212
13390.05 196
13391.15 207
13392.24 199
13393.33 175
13394.43 191
13395.52 170
13396.61 194
13397.71 198
13398.80 205
13399.90 184
13400.99 184
13402.08 155
13403.18 172
13404.27 203
13405.36 216
13406.46 202
13407.55 181
13408.65 227
13409.74 230
13410.83 189
13411.93 182
13413.02 223
13414.12 234
13415.21 221
13416.31 167
13417.40 162
13418.49 177
13419.59 201
13420.68 208
13421.78 179
13422.87 150
13423.97 181
13425.06 199
13426.16 191
13427.25 208
13428.35 168
13429.44 211
13430.54 169
13431.63 154
13432.73 193
13433.82 188
13434.92 205
13436.01 206
13437.11 174
13438.20 158
13439.30 168
13440.39 197
13441.49 184
13442.58 190
13443.68 173
13444.77 180
13445.87 251
13446.96 192
13448.06 189
13449.16 213
13450.25 193
13451.35 191
13452.44 211
13453.54 181
13454.64 172
13455.73 195
13456.83 196
13457.92 199
13459.02 192
13460.12 210
13461.21 178
13462.31 195
13463.40 203
13464.50 219
13465.60 222
13466.69 213
13467.79 216
13468.89 199
13469.98 156
13471.08 182
13472.18 247
13473.27 210
13474.37 196
13475.47 198
13476.56 197
13477.66 211
13478.76 192
13479.85 191
13480.95 207
13482.05 208
13483.14 203
13484.24 201
13485.34 224
13486.44 217
13487.53 203
13488.63 208
13489.73 204
13490.83 212
13491.92 201
13493.02 213
13494.12 209
13495.21 203
13496.31 172
13497.41 205
13498.51 220
13499.61 195
13500.70 200
13501.80 240
13502.90 220
13504.00 227
13505.10 225
13506.19 220
13507.29 231
13508.39 228
13509.49 241
13510.59 225
13511.68 221
13512.78 217
13513.88 194
13514.98 215
13516.08 183
13517.18 192
13518.27 201
13519.37 264
13520.47 216
13521.57 226
13522.67 193
13523.77 208
13524.87 173
13525.96 202
13527.06 207
13528.16 184
13529.26 181
13530.36 189
13531.46 187
13532.56 181
13533.66 219
13534.76 215
13535.86 205
13536.96 183
13538.05 191
13539.15 183
13540.25 192
13541.35 196
13542.45 194
13543.55 194
13544.65 218
13545.75 218
13546.85 198
13547.95 202
13549.05 211
13550.15 181
13551.25 169
13552.35 147
13553.45 171
13554.55 211
13555.65 214
13556.75 166
13557.85 170
13558.95 165
13560.05 188
13561.15 197
13562.25 203
13563.35 174
13564.45 166
13565.55 159
13566.65 194
13567.75 173
13568.85 180
13569.95 220
13571.05 182
13572.16 164
13573.26 156
13574.36 170
13575.46 159
13576.56 200
13577.66 200
13578.76 182
13579.86 193
13580.96 199
13582.06 195
13583.16 199
13584.27 171
13585.37 197
13586.47 192
13587.57 196
13588.67 192
13589.77 184
13590.87 167
13591.98 176
13593.08 205
13594.18 193
13595.28 187
13596.38 215
13597.48 180
13598.59 205
13599.69 203
13600.79 177
13601.89 160
13602.99 182
13604.10 174
13605.20 171
13606.30 188
13607.40 193
13608.50 179
13609.61 163
13610.71 211
13611.81 204
13612.91 170
13614.02 180
13615.12 180
13616.22 155
13617.32 164
13618.43 184
13619.53 198
13620.63 182
13621.73 194
13622.84 189
13623.94 168
13625.04 176
13626.14 211
13627.25 213
13628.35 174
13629.45 187
13630.56 176
13631.66 180
13632.76 170
13633.87 193
13634.97 183
13636.07 175
13637.18 154
13638.28 199
13639.38 207
13640.49 171
13641.59 198
13642.69 188
13643.80 178
13644.90 174
13646.00 183
13647.11 183
13648.21 166
13649.32 174
13650.42 195
13651.52 195
13652.63 169
13653.73 159
13654.84 163
13655.94 198
13657.04 190
13658.15 195
13659.25 176
13660.36 173
13661.46 200
13662.57 187
13663.67 167
13664.77 175
13665.88 191
13666.98 190
13668.09 195
13669.19 197
13670.30 162
13671.40 180
13672.51 177
13673.61 203
13674.72 183
13675.82 165
13676.93 191
13678.03 202
13679.14 169
13680.24 166
13681.35 173
13682.45 156
13683.56 172
13684.66 214
13685.77 175
13686.87 209
13687.98 196
13689.08 189
13690.19 153
13691.29 182
13692.40 217
13693.51 215
13694.61 154
13695.72 197
13696.82 178
13697.93 158
13699.03 160
13700.14 183
13701.25 172
13702.35 182
13703.46 202
13704.56 208
13705.67 191
13706.78 170
13707.88 178
13708.99 169
13710.10 199
13711.20 191
13712.31 242
13713.41 194
13714.52 187
13715.63 206
13716.73 182
13717.84 205
13718.95 198
13720.05 222
13721.16 191
13722.27 199
13723.37 200
13724.48 205
13725.59 188
13726.70 180
13727.80 173
13728.91 201
13730.02 187
13731.12 209
13732.23 202
13733.34 183
13734.45 176
13735.55 181
13736.66 230
13737.77 180
13738.87 202
13739.98 201
13741.09 185
13742.20 216
13743.31 197
13744.41 177
13745.52 188
13746.63 194
13747.74 168
13748.84 181
13749.95 220
13751.06 201
13752.17 192
13753.28 177
13754.38 231
13755.49 230
13756.60 245
13757.71 217
13758.82 211
13759.93 243
13761.03 234
13762.14 218
13763.25 235
13764.36 244
13765.47 215
13766.58 193
13767.68 213
13768.79 233
13769.90 263
13771.01 263
13772.12 255
13773.23 263
13774.34 292
13775.45 329
13776.56 292
13777.66 302
13778.77 323
13779.88 307
13780.99 324
13782.10 268
13783.21 286
13784.32 321
13785.43 270
13786.54 249
13787.65 258
13788.76 273
13789.87 254
13790.98 235
13792.09 267
13793.20 237
13794.31 264
13795.42 254
13796.52 242
13797.63 222
13798.74 221
13799.85 220
13800.96 240
13802.07 194
13803.18 229
13804.29 223
13805.40 254
13806.51 228
13807.63 214
13808.74 254
13809.85 214
13810.96 226
13812.07 204
13813.18 185
13814.29 189
13815.40 205
13816.51 259
13817.62 217
13818.73 211
13819.84 207
13820.95 208
13822.06 231
13823.17 220
13824.28 201
13825.40 207
13826.51 204
13827.62 186
13828.73 229
13829.84 198
13830.95 198
13832.06 214
13833.17 190
13834.28 205
13835.40 184
13836.51 201
13837.62 208
13838.73 190
13839.84 205
13840.95 198
13842.06 181
13843.18 187
13844.29 187
13845.40 204
13846.51 225
13847.62 211
13848.74 200
13849.85 176
13850.96 187
13852.07 211
13853.18 204
13854.30 197
13855.41 189
13856.52 217
13857.63 219
13858.74 210
13859.86 187
13860.97 222
13862.08 220
13863.19 211
13864.31 187
13865.42 176
13866.53 204
13867.64 202
13868.76 190
13869.87 178
13870.98 192
13872.10 219
13873.21 206
13874.32 231
13875.43 221
13876.55 219
13877.66 210
13878.77 203
13879.89 202
13881.00 208
13882.11 201
13883.23 225
13884.34 205
13885.45 201
13886.57 201
13887.68 201
13888.79 226
13889.91 228
13891.02 247
13892.13 200
13893.25 212
13894.36 233
13895.48 201
13896.59 203
13897.70 223
13898.82 217
13899.93 247
13901.05 239
13902.16 222
13903.27 248
13904.39 275
13905.50 261
13906.62 266
13907.73 238
13908.85 197
13909.96 236
13911.07 241
13912.19 228
13913.30 196
13914.42 233
13915.53 219
13916.65 188
13917.76 229
13918.88 217
13919.99 212
13921.11 211
13922.22 218
13923.34 210
13924.45 188
13925.57 200
13926.68 195
13927.80 208
13928.91 211
13930.03 193
13931.14 211
13932.26 221
13933.37 208
13934.49 194
13935.60 176
13936.72 209
13937.83 195
13938.95 229
13940.06 193
13941.18 227
13942.30 243
13943.41 215
13944.53 235
13945.64 192
13946.76 169
13947.87 197
13948.99 180
13950.11 166
13951.22 223
13952.34 209
13953.45 181
13954.57 186
13955.69 200
13956.80 225
13957.92 201
13959.04 213
13960.15 203
13961.27 191
13962.39 188
13963.50 161
13964.62 185
13965.73 197
13966.85 192
13967.97 205
13969.08 186
13970.20 174
13971.32 194
13972.44 181
13973.55 170
13974.67 161
13975.79 205
13976.90 244
13978.02 191
13979.14 183
13980.25 177
13981.37 182
13982.49 196
13983.61 180
13984.72 181
13985.84 190
13986.96 189
13988.08 161
13989.19 163
13990.31 177
13991.43 190
13992.55 203
13993.66 194
13994.78 178
13995.90 187
13997.02 203
13998.14 209
13999.25 170
14000.37 185
14001.49 193
14002.61 215
14003.73 166
14004.84 154
14005.96 187
14007.08 203
14008.20 162
14009.32 155
14010.44 185
14011.55 172
14012.67 168
14013.79 178
14014.91 191
14016.03 196
14017.15 168
14018.27 159
14019.38 185
14020.50 193
14021.62 218
14022.74 160
14023.86 161
14024.98 169
14026.10 189
14027.22 169
14028.34 215
14029.46 155
14030.57 160
14031.69 169
14032.81 180
14033.93 183
14035.05 175
14036.17 226
14037.29 217
14038.41 190
14039.53 153
14040.65 202
14041.77 194
14042.89 190
14044.01 172
14045.13 170
14046.25 148
14047.37 162
14048.49 199
14049.61 181
14050.73 184
14051.85 174
14052.97 219
14054.09 187
14055.21 188
14056.33 186
14057.45 179
14058.57 160
14059.69 201
14060.81 224
14061.93 224
14063.05 196
14064.17 207
14065.29 247
14066.41 216
14067.53 209
14068.65 206
14069.78 226
14070.90 199
14072.02 211
14073.14 222
14074.26 228
14075.38 215
14076.50 202
14077.62 239
14078.74 217
14079.86 233
14080.99 254
14082.11 268
14083.23 233
14084.35 191
14085.47 222
14086.59 221
14087.71 188
14088.84 201
14089.96 225
14091.08 235
14092.20 213
14093.32 214
14094.44 246
14095.57 300
14096.69 253
14097.81 237
14098.93 300
14100.05 298
14101.18 253
14102.30 257
14103.42 280
14104.54 269
14105.66 311
14106.79 253
14107.91 297
14109.03 242
14110.15 214
14111.28 276
14112.40 275
14113.52 241
14114.64 254
14115.77 224
14116.89 226
14118.01 257
14119.13 234
14120.26 247
14121.38 236
14122.50 206
14123.63 212
14124.75 222
14125.87 187
14126.99 205
14128.12 219
14129.24 209
14130.36 244
14131.49 197
14132.61 200
14133.73 188
14134.86 197
14135.98 247
14137.10 230
14138.23 201
14139.35 207
14140.47 208
14141.60 225
14142.72 171
14143.85 203
14144.97 229
14146.09 168
14147.22 189
14148.34 171
14149.47 207
14150.59 198
14151.71 215
14152.84 242
14153.96 243
14155.09 197
14156.21 183
14157.33 188
14158.46 234
14159.58 198
14160.71 174
14161.83 189
14162.96 196
14164.08 207
14165.21 198
14166.33 209
14167.45 183
14168.58 211
14169.70 185
14170.83 196
14171.95 171
14173.08 189
14174.20 188
14175.33 197
14176.45 206
14177.58 185
14178.70 166
14179.83 175
14180.95 208
14182.08 171
14183.20 171
14184.33 204
14185.46 170
14186.58 187
14187.71 192
14188.83 192
14189.96 184
14191.08 190
14192.21 203
14193.33 177
14194.46 179
14195.59 166
14196.71 202
14197.84 200
14198.96 189
14200.09 180
14201.22 203
14202.34 175
14203.47 193
14204.59 190
14205.72 194
14206.85 216
14207.97 237
14209.10 198
14210.23 213
14211.35 190
14212.48 192
14213.61 176
14214.73 165
14215.86 184
14216.99 189
14218.11 172
14219.24 212
14220.37 171
14221.49 164
14222.62 163
14223.75 169
14224.87 162
14226.00 165
14227.13 166
14228.25 165
14229.38 169
14230.51 181
14231.64 182
14232.76 181
14233.89 181
14235.02 176
14236.14 187
14237.27 177
14238.40 180
14239.53 190
14240.66 188
14241.78 160
14242.91 164
14244.04 180
14245.17 183
14246.29 172
14247.42 165
14248.55 163
14249.68 165
14250.81 196
14251.93 173
14253.06 194
14254.19 216
14255.32 170
14256.45 184
14257.57 183
14258.70 206
14259.83 215
14260.96 169
14262.09 149
14263.22 171
14264.34 169
14265.47 176
14266.60 180
14267.73 167
14268.86 197
14269.99 163
14271.12 171
14272.25 204
14273.37 149
14274.50 189
14275.63 170
14276.76 200
14277.89 161
14279.02 161
14280.15 178
14281.28 178
14282.41 159
14283.54 177
14284.67 172
14285.80 183
14286.92 168
14288.05 170
14289.18 171
14290.31 154
14291.44 173
14292.57 160
14293.70 151
14294.83 147
14295.96 173
14297.09 151
14298.22 198
14299.35 180
14300.48 168
14301.61 142
14302.74 183
14303.87 182
14305.00 171
14306.13 178
14307.26 164
14308.39 162
14309.52 164
14310.65 176
14311.78 202
14312.91 177
14314.04 153
14315.18 165
14316.31 202
14317.44 184
14318.57 197
14319.70 186
14320.83 211
14321.96 182
14323.09 183
14324.22 208
14325.35 215
14326.48 186
14327.61 193
14328.75 210
14329.88 197
14331.01 160
14332.14 223
14333.27 207
14334.40 212
14335.53 233
14336.66 233
14337.80 238
14338.93 231
14340.06 210
14341.19 222
14342.32 192
14343.45 194
14344.59 208
14345.72 176
14346.85 225
14347.98 223
14349.11 240
14350.24 217
14351.38 208
14352.51 209
14353.64 175
14354.77 165
14355.91 189
14357.04 170
14358.17 170
14359.30 197
14360.43 174
14361.57 148
14362.70 156
14363.83 133
14364.96 158
14366.10 143
14367.23 166
14368.36 149
14369.49 158
14370.63 167
14371.76 150
14372.89 126
14374.03 143
14375.16 148
14376.29 135
14377.42 173
14378.56 169
14379.69 161
14380.82 152
14381.96 155
14383.09 142
14384.22 162
14385.36 161
14386.49 157
14387.62 141
14388.76 138
14389.89 158
14391.02 156
14392.16 155
14393.29 151
14394.43 144
14395.56 159
14396.69 135
14397.83 164
14398.96 166
14400.09 163
14401.23 159
14402.36 169
14403.50 164
14404.63 147
14405.76 151
14406.90 167
14408.03 174
14409.17 136
14410.30 143
14411.44 156
14412.57 166
14413.70 140
14414.84 151
14415.97 162
14417.11 151
14418.24 117
14419.38 119
14420.51 129
14421.65 145
14422.78 129
14423.92 166
14425.05 162
14426.19 150
14427.32 149
14428.46 154
14429.59 162
14430.73 156
14431.86 147
14433.00 115
14434.13 143
14435.27 120
14436.40 140
14437.54 135
14438.67 114
14439.81 153
14440.95 126
14442.08 133
14443.22 143
14444.35 161
14445.49 147
14446.62 143
14447.76 146
14448.90 149
14450.03 160
14451.17 158
14452.30 155
14453.44 130
14454.58 168
14455.71 161
14456.85 159
14457.98 125
14459.12 142
14460.26 157
14461.39 131
14462.53 151
14463.67 153
14464.80 163
14465.94 152
14467.07 116
14468.21 134
14469.35 196
14470.48 157
14471.62 161
14472.76 160
14473.90 133
14475.03 162
14476.17 143
14477.31 145
14478.44 140
14479.58 133
14480.72 142
14481.85 138
14482.99 144
14484.13 149
14485.27 161
14486.40 168
14487.54 145
14488.68 150
14489.82 118
14490.95 128
14492.09 134
14493.23 140
14494.37 129
14495.50 141
14496.64 113
14497.78 117
14498.92 130
14500.05 164
14501.19 161
14502.33 146
14503.47 146
14504.61 128
14505.74 150
14506.88 158
14508.02 163
14509.16 154
14510.30 120
14511.44 155
14512.57 148
14513.71 153
14514.85 138
14515.99 123
14517.13 167
14518.27 148
14519.41 134
14520.54 123
14521.68 145
14522.82 142
14523.96 136
14525.10 132
14526.24 122
14527.38 130
14528.52 128
14529.65 139
14530.79 150
14531.93 156
14533.07 123
14534.21 128
14535.35 135
14536.49 128
14537.63 128
14538.77 161
14539.91 164
14541.05 144
14542.19 127
14543.33 122
14544.47 146
14545.61 136
14546.75 148
14547.89 128
14549.02 159
14550.16 160
14551.30 157
14552.44 138
14553.58 132
14554.72 107
14555.86 122
14557.00 127
14558.14 133
14559.29 129
14560.43 154
14561.57 131
14562.71 134
14563.85 137
14564.99 133
14566.13 144
14567.27 141
14568.41 161
14569.55 160
14570.69 150
14571.83 144
14572.97 130
14574.11 136
14575.25 139
14576.39 136
14577.53 125
14578.68 113
14579.82 123
14580.96 141
14582.10 139
14583.24 123
14584.38 114
14585.52 131
14586.66 174
14587.80 166
14588.95 128
14590.09 99
14591.23 159
14592.37 164
14593.51 149
14594.65 143
14595.79 146
14596.94 158
14598.08 128
14599.22 131
14600.36 121
14601.50 128
14602.65 131
14603.79 139
14604.93 132
14606.07 161
14607.21 129
14608.36 115
14609.50 124
14610.64 162
14611.78 142
14612.92 146
14614.07 124
14615.21 125
14616.35 127
14617.49 136
14618.64 151
14619.78 118
14620.92 146
14622.06 137
14623.21 152
14624.35 143
14625.49 143
14626.64 163
14627.78 146
14628.92 140
14630.06 156
14631.21 164
14632.35 156
14633.49 146
14634.64 137
14635.78 138
14636.92 167
14638.07 167
14639.21 184
14640.35 150
14641.50 162
14642.64 151
14643.78 148
14644.93 145
14646.07 150
14647.21 141
14648.36 120
14649.50 181
14650.65 157
14651.79 119
14652.93 137
14654.08 129
14655.22 129
14656.37 122
14657.51 108
14658.65 138
14659.80 149
14660.94 141
14662.09 149
14663.23 142
14664.37 152
14665.52 154
14666.66 169
14667.81 136
14668.95 100
14670.10 141
14671.24 158
14672.39 124
14673.53 123
14674.68 125
14675.82 140
14676.97 122
14678.11 135
14679.25 133
14680.40 129
14681.54 137
14682.69 149
14683.83 149
14684.98 141
14686.13 132
14687.27 146
14688.42 133
14689.56 127
14690.71 128
14691.85 117
14693.00 142
14694.14 104
14695.29 105
14696.43 99
14697.58 119
14698.72 127
14699.87 122
14701.02 146
14702.16 148
14703.31 154
14704.45 178
14705.60 161
14706.75 101
14707.89 128
14709.04 133
14710.18 129
14711.33 111
14712.48 126
14713.62 109
14714.77 123
14715.92 167
14717.06 145
14718.21 132
14719.35 107
14720.50 124
14721.65 163
14722.79 133
14723.94 121
14725.09 119
14726.23 161
14727.38 141
14728.53 116
14729.67 106
14730.82 121
14731.97 122
14733.12 124
14734.26 107
14735.41 116
14736.56 132
14737.70 160
14738.85 136
14740.00 156
14741.15 125
14742.29 136
14743.44 121
14744.59 131
14745.74 129
14746.88 121
14748.03 123
14749.18 112
14750.33 120
14751.47 108
14752.62 138
14753.77 113
14754.92 138
14756.07 126
14757.21 140
14758.36 145
14759.51 120
14760.66 90
14761.81 113
14762.95 121
14764.10 103
14765.25 114
14766.40 135
14767.55 143
14768.70 144
14769.84 149
14770.99 133
14772.14 167
14773.29 109
14774.44 122
14775.59 133
14776.74 118
14777.88 130
14779.03 134
14780.18 141
14781.33 121
14782.48 108
14783.63 136
14784.78 127
14785.93 121
14787.08 123
14788.22 123
14789.37 132
14790.52 138
14791.67 114
14792.82 116
14793.97 115
14795.12 128
14796.27 146
14797.42 147
14798.57 126
14799.72 135
14800.87 117
14802.02 135
14803.17 137
14804.32 165
14805.47 138
14806.62 130
14807.77 102
14808.92 118
14810.07 121
14811.22 148
14812.37 126
14813.52 120
14814.67 135
14815.82 123
14816.97 122
14818.12 121
14819.27 129
14820.42 128
14821.57 130
14822.72 125
14823.87 144
14825.02 105
14826.17 144
14827.32 156
14828.47 113
14829.62 140
14830.78 133
14831.93 142
14833.08 119
14834.23 109
14835.38 114
14836.53 103
14837.68 112
14838.83 122
14839.98 106
14841.13 110
14842.29 102
14843.44 112
14844.59 132
14845.74 145
14846.89 109
14848.04 129
14849.19 115
14850.35 130
14851.50 116
14852.65 129
14853.80 125
14854.95 114
14856.10 127
14857.26 99
14858.41 109
14859.56 112
14860.71 131
14861.86 158
14863.02 114
14864.17 118
14865.32 124
14866.47 107
14867.63 111
14868.78 107
14869.93 106
14871.08 99
14872.23 137
14873.39 93
14874.54 120
14875.69 134
14876.84 123
14878.00 94
14879.15 103
14880.30 117
14881.46 112
14882.61 124
14883.76 130
14884.91 116
14886.07 110
14887.22 116
14888.37 124
14889.53 148
14890.68 133
14891.83 124
14892.99 135
14894.14 132
14895.29 142
14896.45 110
14897.60 127
14898.75 122
14899.91 123
14901.06 101
14902.21 107
14903.37 122
14904.52 129
14905.67 115
14906.83 138
14907.98 121
14909.14 107
14910.29 114
14911.44 111
14912.60 138
14913.75 118
14914.91 117
14916.06 117
14917.21 127
14918.37 110
14919.52 128
14920.68 103
14921.83 92
14922.99 112
14924.14 109
14925.30 145
14926.45 109
14927.60 110
14928.76 106
14929.91 113
14931.07 129
14932.22 117
14933.38 115
14934.53 123
14935.69 115
14936.84 127
14938.00 134
14939.15 150
14940.31 108
14941.46 114
14942.62 119
14943.77 118
14944.93 123
14946.08 122
14947.24 117
14948.39 110
14949.55 131
14950.71 135
14951.86 114
14953.02 121
14954.17 115
14955.33 122
14956.48 104
14957.64 104
14958.80 136
14959.95 110
14961.11 108
14962.26 119
14963.42 138
14964.57 134
14965.73 167
14966.89 123
14968.04 105
14969.20 109
14970.36 126
14971.51 119
14972.67 125
14973.82 118
14974.98 136
14976.14 115
14977.29 95
14978.45 123
14979.61 98
14980.76 96
14981.92 110
14983.08 108
14984.23 118
14985.39 118
14986.55 126
14987.70 131
14988.86 99
14990.02 123
14991.18 145
14992.33 121
14993.49 114
14994.65 97
14995.80 112
14996.96 97
14998.12 97
14999.28 118
15000.43 108
15001.59 116
15002.75 117
15003.91 118
15005.06 130
15006.22 118
15007.38 131
15008.54 120
15009.69 119
15010.85 142
15012.01 134
15013.17 109
15014.33 127
15015.48 141
15016.64 133
15017.80 120
15018.96 106
15020.12 132
15021.27 118
15022.43 118
15023.59 100
15024.75 97
15025.91 119
15027.07 118
15028.23 139
15029.38 107
15030.54 105
15031.70 108
15032.86 119
15034.02 70
15035.18 91
15036.34 100
15037.49 125
15038.65 114
15039.81 104
15040.97 85
15042.13 95
15043.29 115
15044.45 94
15045.61 98
15046.77 96
15047.93 130
15049.09 111
15050.24 108
15051.40 93
15052.56 111
15053.72 121
15054.88 109
15056.04 129
15057.20 111
15058.36 107
15059.52 108
15060.68 118
15061.84 104
15063.00 105
15064.16 130
15065.32 120
15066.48 75
15067.64 99
15068.80 118
15069.96 119
15071.12 124
15072.28 126
15073.44 104
15074.60 123
15075.76 96
15076.92 92
15078.08 108
15079.24 110
15080.40 140
15081.56 122
15082.72 130
15083.89 94
15085.05 119
15086.21 116
15087.37 109
15088.53 115
15089.69 108
15090.85 125
15092.01 117
15093.17 98
15094.33 112
15095.49 101
15096.66 94
15097.82 117
15098.98 88
15100.14 97
15101.30 120
15102.46 124
15103.62 114
15104.78 105
15105.95 110
15107.11 119
15108.27 93
15109.43 87
15110.59 91
15111.75 101
15112.92 105
15114.08 130
15115.24 117
15116.40 119
15117.56 111
15118.73 131
15119.89 98
15121.05 118
15122.21 116
15123.37 91
15124.54 106
15125.70 136
15126.86 118
15128.02 129
15129.19 140
15130.35 153
15131.51 113
15132.67 97
15133.84 102
15135.00 104
15136.16 130
15137.32 120
15138.49 113
15139.65 130
15140.81 110
15141.97 107
15143.14 100
15144.30 107
15145.46 100
15146.63 119
15147.79 102
15148.95 93
15150.12 94
15151.28 105
15152.44 125
15153.61 141
15154.77 111
15155.93 91
15157.10 116
15158.26 100
15159.42 95
15160.59 102
15161.75 107
15162.91 101
15164.08 125
15165.24 114
15166.41 121
15167.57 119
15168.73 106
15169.90 114
15171.06 94
15172.23 127
15173.39 128
15174.55 111
15175.72 119
15176.88 87
15178.05 99
15179.21 95
15180.38 96
15181.54 117
15182.70 112
15183.87 111
15185.03 110
15186.20 132
15187.36 104
15188.53 130
15189.69 113
15190.86 107
15192.02 109
15193.19 98
15194.35 106
15195.52 111
15196.68 96
15197.85 102
15199.01 132
15200.18 87
15201.34 121
15202.51 115
15203.67 124
15204.84 110
15206.00 104
15207.17 111
15208.33 113
15209.50 119
15210.66 103
15211.83 86
15213.00 97
15214.16 102
15215.33 128
15216.49 152
15217.66 115
15218.82 128
15219.99 105
15221.16 125
15222.32 109
15223.49 114
15224.65 134
15225.82 119
15226.99 122
15228.15 128
15229.32 118
15230.49 145
15231.65 144
15232.82 109
15233.98 115
15235.15 122
15236.32 120
15237.48 131
15238.65 106
15239.82 124
15240.98 119
15242.15 125
15243.32 141
15244.48 110
15245.65 120
15246.82 122
15247.98 142
15249.15 121
15250.32 117
15251.49 127
15252.65 105
15253.82 131
15254.99 103
15256.16 132
15257.32 124
15258.49 125
15259.66 159
15260.82 115
15261.99 126
15263.16 105
15264.33 107
15265.49 92
15266.66 85
15267.83 127
15269.00 144
15270.17 125
15271.33 117
15272.50 121
15273.67 111
15274.84 117
15276.01 94
15277.17 115
15278.34 118
15279.51 112
15280.68 118
15281.85 124
15283.01 110
15284.18 116
15285.35 186
15286.52 134
15287.69 101
15288.86 123
15290.03 117
15291.19 104
15292.36 116
15293.53 98
15294.70 119
15295.87 132
15297.04 118
15298.21 117
15299.38 126
15300.54 126
15301.71 102
15302.88 109
15304.05 110
15305.22 112
15306.39 99
15307.56 104
15308.73 107
15309.90 117
15311.07 151
15312.24 130
15313.41 126
15314.58 91
15315.75 115
15316.92 125
15318.09 115
15319.25 136
15320.42 108
15321.59 93
15322.76 111
15323.93 114
15325.10 141
15326.27 144
15327.44 114
15328.61 122
15329.78 107
15330.95 99
15332.12 113
15333.29 125
15334.46 112
15335.64 99
15336.81 91
15337.98 113
15339.15 112
15340.32 92
15341.49 116
15342.66 126
15343.83 139
15345.00 134
15346.17 102
15347.34 123
15348.51 111
15349.68 120
15350.85 160
15352.02 101
15353.20 84
15354.37 119
15355.54 111
15356.71 121
15357.88 121
15359.05 103
15360.22 124
15361.39 137
15362.57 88
15363.74 102
15364.91 127
15366.08 90
15367.25 94
15368.42 105
15369.59 113
15370.77 116
15371.94 118
15373.11 109
15374.28 132
15375.45 97
15376.63 111
15377.80 92
15378.97 102
15380.14 66
15381.31 115
15382.49 130
15383.66 104
15384.83 87
15386.00 128
15387.17 99
15388.35 94
15389.52 85
15390.69 101
15391.86 100
15393.04 111
15394.21 115
15395.38 89
15396.55 105
15397.73 97
15398.90 108
15400.07 96
15401.25 105
15402.42 102
15403.59 99
15404.76 107
15405.94 97
15407.11 100
15408.28 114
15409.46 102
15410.63 115
15411.80 102
15412.98 108
15414.15 98
15415.32 82
15416.50 119
15417.67 112
15418.84 130
15420.02 104
15421.19 103
15422.36 114
15423.54 104
15424.71 108
15425.89 87
15427.06 95
15428.23 102
15429.41 91
15430.58 99
15431.76 102
15432.93 125
15434.10 99
15435.28 114
15436.45 99
15437.63 92
15438.80 111
15439.97 123
15441.15 127
15442.32 130
15443.50 91
15444.67 100
15445.85 108
15447.02 117
15448.20 96
15449.37 71
15450.55 85
15451.72 95
15452.89 105
15454.07 115
15455.24 126
15456.42 128
15457.59 99
15458.77 97
15459.94 125
15461.12 102
15462.30 107
15463.47 111
15464.65 110
15465.82 95
15467.00 89
15468.17 92
15469.35 100
15470.52 104
15471.70 74
15472.87 98
15474.05 100
15475.22 67
15476.40 107
15477.58 127
15478.75 103
15479.93 90
15481.10 103
15482.28 123
15483.46 115
15484.63 89
15485.81 97
15486.98 122
15488.16 115
15489.34 114
15490.51 122
15491.69 107
15492.87 93
15494.04 85
15495.22 105
15496.39 100
15497.57 98
15498.75 116
15499.92 114
15501.10 134
15502.28 113
15503.45 101
15504.63 119
15505.81 100
15506.98 93
15508.16 110
15509.34 119
15510.52 106
15511.69 107
15512.87 118
15514.05 106
15515.22 103
15516.40 122
15517.58 109
15518.76 109
15519.93 111
15521.11 98
15522.29 107
15523.47 94
15524.64 107
15525.82 104
15527.00 92
15528.18 84
15529.35 100
15530.53 105
15531.71 99
15532.89 87
15534.07 83
15535.24 109
15536.42 102
15537.60 110
15538.78 112
15539.96 97
15541.13 116
15542.31 109
15543.49 97
15544.67 109
15545.85 96
15547.03 84
15548.20 104
15549.38 107
15550.56 88
15551.74 100
15552.92 108
15554.10 105
15555.28 99
15556.45 105
15557.63 99
15558.81 103
15559.99 102
15561.17 119
15562.35 108
15563.53 92
15564.71 92
15565.89 93
15567.07 120
15568.24 99
15569.42 115
15570.60 111
15571.78 120
15572.96 102
15574.14 125
15575.32 96
15576.50 94
15577.68 120
15578.86 122
15580.04 86
15581.22 130
15582.40 107
15583.58 94
15584.76 118
15585.94 94
15587.12 108
15588.30 106
15589.48 101
15590.66 123
15591.84 101
15593.02 90
15594.20 102
15595.38 117
15596.56 96
15597.74 117
15598.92 117
15600.10 101
15601.28 114
15602.46 109
15603.64 95
15604.82 104
15606.00 99
15607.18 94
15608.36 100
15609.55 124
15610.73 144
15611.91 106
15613.09 110
15614.27 141
15615.45 117
15616.63 92
15617.81 111
15618.99 160
15620.17 142
15621.36 109
15622.54 130
15623.72 121
15624.90 116
15626.08 121
15627.26 105
15628.44 146
15629.63 146
15630.81 151
15631.99 127
15633.17 115
15634.35 113
15635.53 132
15636.72 142
15637.90 141
15639.08 125
15640.26 142
15641.44 135
15642.63 117
15643.81 125
15644.99 122
15646.17 128
15647.35 137
15648.54 108
15649.72 118
15650.90 110
15652.08 107
15653.27 110
15654.45 125
15655.63 126
15656.81 120
15658.00 137
15659.18 138
15660.36 134
15661.54 136
15662.73 130
15663.91 130
15665.09 125
15666.28 152
15667.46 151
15668.64 119
15669.82 139
15671.01 118
15672.19 126
15673.37 125
15674.56 115
15675.74 136
15676.92 130
15678.11 112
15679.29 116
15680.47 132
15681.66 139
15682.84 117
15684.03 124
15685.21 113
15686.39 120
15687.58 115
15688.76 131
15689.94 143
15691.13 111
15692.31 117
15693.50 129
15694.68 124
15695.86 118
15697.05 116
15698.23 133
15699.42 98
15700.60 123
15701.78 108
15702.97 135
15704.15 134
15705.34 140
15706.52 125
15707.71 139
15708.89 131
15710.08 143
15711.26 151
15712.45 126
15713.63 129
15714.81 129
15716.00 132
15717.18 131
15718.37 109
15719.55 142
15720.74 117
15721.92 137
15723.11 121
15724.29 119
15725.48 136
15726.66 151
15727.85 139
15729.04 130
15730.22 114
15731.41 138
15732.59 117
15733.78 130
15734.96 118
15736.15 128
15737.33 163
15738.52 142
15739.71 121
15740.89 134
15742.08 113
15743.26 130
15744.45 129
15745.63 123
15746.82 143
15748.01 146
15749.19 138
15750.38 127
15751.56 110
15752.75 112
15753.94 132
15755.12 151
15756.31 139
15757.50 128
15758.68 136
15759.87 125
15761.06 154
15762.24 154
15763.43 169
15764.62 160
15765.80 122
15766.99 154
15768.18 133
15769.36 123
15770.55 139
15771.74 136
15772.92 129
15774.11 160
15775.30 138
15776.48 125
15777.67 135
15778.86 146
15780.05 140
15781.23 142
15782.42 152
15783.61 131
15784.80 128
15785.98 115
15787.17 116
15788.36 131
15789.55 160
15790.73 126
15791.92 120
15793.11 106
15794.30 107
15795.48 111
15796.67 132
15797.86 124
15799.05 128
15800.24 118
15801.42 144
15802.61 123
15803.80 108
15804.99 146
15806.18 127
15807.37 133
15808.55 105
15809.74 128
15810.93 137
15812.12 147
15813.31 150
15814.50 111
15815.68 120
15816.87 116
15818.06 134
15819.25 125
15820.44 118
15821.63 123
15822.82 125
15824.01 142
15825.19 122
15826.38 118
15827.57 113
15828.76 115
15829.95 111
15831.14 101
15832.33 129
15833.52 112
15834.71 98
15835.90 89
15837.09 105
15838.28 107
15839.47 128
15840.66 127
15841.84 120
15843.03 117
15844.22 119
15845.41 129
15846.60 122
15847.79 93
15848.98 107
15850.17 109
15851.36 103
15852.55 109
15853.74 128
15854.93 104
15856.12 145
15857.31 142
15858.50 124
15859.69 101
15860.88 113
15862.07 102
15863.26 106
15864.46 104
15865.65 104
15866.84 124
15868.03 101
15869.22 96
15870.41 116
15871.60 136
15872.79 135
15873.98 111
15875.17 102
15876.36 82
15877.55 116
15878.74 101
15879.94 105
15881.13 109
15882.32 104
15883.51 114
15884.70 119
15885.89 118
15887.08 105
15888.27 114
15889.46 127
15890.66 119
15891.85 140
15893.04 139
15894.23 112
15895.42 101
15896.61 129
15897.81 119
15899.00 105
15900.19 105
15901.38 127
15902.57 123
15903.76 105
15904.96 129
15906.15 118
15907.34 132
15908.53 113
15909.72 106
15910.92 112
15912.11 88
15913.30 106
15914.49 130
15915.69 89
15916.88 104
15918.07 117
15919.26 110
15920.46 129
15921.65 132
15922.84 109
15924.03 123
15925.23 128
15926.42 102
15927.61 88
15928.81 122
15930.00 115
15931.19 106
15932.38 124
15933.58 116
15934.77 111
15935.96 128
15937.16 135
15938.35 115
15939.54 122
15940.74 136
15941.93 96
15943.12 121
15944.32 119
15945.51 105
15946.70 120
15947.90 131
15949.09 125
15950.28 131
15951.48 103
15952.67 118
15953.87 126
15955.06 135
15956.25 106
15957.45 112
15958.64 119
15959.84 96
15961.03 104
15962.22 92
15963.42 119
15964.61 101
15965.81 107
15967.00 101
15968.19 122
15969.39 113
15970.58 113
15971.78 111
15972.97 105
15974.17 125
15975.36 114
15976.56 93
15977.75 110
15978.95 101
15980.14 96
15981.34 93
15982.53 103
15983.72 88
15984.92 117
15986.11 105
15987.31 114
15988.50 111
15989.70 98
15990.90 103
15992.09 119
15993.29 100
15994.48 88
15995.68 103
15996.87 119
15998.07 94
15999.26 90
16000.46 92
16001.65 103
16002.85 115
16004.05 63
16005.24 93
16006.44 108
16007.63 112
16008.83 95
16010.02 82
16011.22 111
16012.42 130
16013.61 123
16014.81 126
16016.00 101
16017.20 115
16018.40 112
16019.59 85
16020.79 114
16021.99 83
16023.18 116
16024.38 84
16025.58 94
16026.77 84
16027.97 92
16029.16 110
16030.36 90
16031.56 82
16032.76 80
16033.95 111
16035.15 107
16036.35 100
16037.54 117
16038.74 111
16039.94 103
16041.13 105
16042.33 97
16043.53 93
16044.73 78
16045.92 96
16047.12 93
16048.32 102
16049.51 116
16050.71 116
16051.91 112
16053.11 115
16054.30 105
16055.50 91
16056.70 99
16057.90 87
16059.10 107
16060.29 92
16061.49 78
16062.69 83
16063.89 105
16065.08 98
16066.28 136
16067.48 110
16068.68 116
16069.88 123
16071.07 108
16072.27 89
16073.47 89
16074.67 87
16075.87 85
16077.07 96
16078.26 113
16079.46 84
16080.66 72
16081.86 94
16083.06 90
16084.26 108
16085.46 96
16086.66 93
16087.85 112
16089.05 90
16090.25 93
16091.45 83
16092.65 90
16093.85 97
16095.05 97
16096.25 93
16097.45 103
16098.65 110
16099.84 80
16101.04 82
16102.24 93
16103.44 108
16104.64 121
16105.84 100
16107.04 88
16108.24 110
16109.44 101
16110.64 102
16111.84 89
16113.04 81
16114.24 83
16115.44 94
16116.64 98
16117.84 107
16119.04 100
16120.24 116
16121.44 92
16122.64 88
16123.84 109
16125.04 106
16126.24 95
16127.44 90
16128.64 109
16129.84 98
16131.04 100
16132.24 83
16133.44 82
16134.64 86
16135.84 81
16137.04 93
16138.25 99
16139.45 113
16140.65 103
16141.85 98
16143.05 95
16144.25 108
16145.45 99
16146.65 75
16147.85 75
16149.05 105
16150.25 114
16151.46 92
16152.66 86
16153.86 97
16155.06 83
16156.26 87
16157.46 80
16158.66 87
16159.87 84
16161.07 76
16162.27 86
16163.47 91
16164.67 75
16165.87 72
16167.08 99
16168.28 105
16169.48 120
16170.68 101
16171.88 95
16173.09 88
16174.29 84
16175.49 90
16176.69 114
16177.89 85
16179.10 86
16180.30 133
16181.50 102
16182.70 88
16183.91 75
16185.11 86
16186.31 98
16187.51 94
16188.72 101
16189.92 110
16191.12 80
16192.32 89
16193.53 104
16194.73 98
16195.93 95
16197.13 104
16198.34 105
16199.54 90
16200.74 101
16201.95 105
16203.15 114
16204.35 119
16205.56 98
16206.76 93
16207.96 93
16209.17 86
16210.37 83
16211.57 89
16212.78 80
16213.98 73
16215.18 84
16216.39 104
16217.59 112
16218.79 112
16220.00 96
16221.20 91
16222.41 103
16223.61 107
16224.81 91
16226.02 85
16227.22 104
16228.43 116
16229.63 104
16230.83 110
16232.04 90
16233.24 93
16234.45 95
16235.65 105
16236.86 100
16238.06 82
16239.26 110
16240.47 108
16241.67 101
16242.88 96
16244.08 95
16245.29 98
16246.49 106
16247.70 125
16248.90 101
16250.11 93
16251.31 76
16252.52 85
16253.72 98
16254.93 94
16256.13 106
16257.34 107
16258.54 106
16259.75 102
16260.95 104
16262.16 108
16263.36 107
16264.57 83
16265.77 86
16266.98 108
16268.19 116
16269.39 98
16270.60 123
16271.80 103
16273.01 94
16274.21 77
16275.42 93
16276.63 83
16277.83 88
16279.04 100
16280.24 85
16281.45 67
16282.66 87
16283.86 128
16285.07 121
16286.27 88
16287.48 66
16288.69 102
16289.89 102
16291.10 102
16292.31 103
16293.51 90
16294.72 116
16295.93 96
16297.13 110
16298.34 87
16299.55 83
16300.75 105
16301.96 94
16303.17 101
16304.37 81
16305.58 96
16306.79 97
16307.99 89
16309.20 89
16310.41 123
16311.62 95
16312.82 110
16314.03 110
16315.24 75
16316.44 109
16317.65 94
16318.86 103
16320.07 106
16321.27 102
16322.48 118
16323.69 89
16324.90 88
16326.10 84
16327.31 100
16328.52 117
16329.73 106
16330.94 72
16332.14 92
16333.35 85
16334.56 83
16335.77 85
16336.98 88
16338.18 72
16339.39 100
16340.60 104
16341.81 119
16343.02 93
16344.23 72
16345.43 83
16346.64 101
16347.85 86
16349.06 95
16350.27 128
16351.48 104
16352.69 85
16353.89 82
16355.10 84
16356.31 87
16357.52 94
16358.73 105
16359.94 108
16361.15 106
16362.36 92
16363.57 100
16364.77 100
16365.98 88
16367.19 73
16368.40 87
16369.61 81
16370.82 112
16372.03 93
16373.24 110
16374.45 91
16375.66 96
16376.87 104
16378.08 107
16379.29 84
16380.50 89
16381.71 85
16382.92 95
16384.13 99
16385.34 106
16386.55 121
16387.76 89
16388.97 107
16390.18 85
16391.39 81
16392.60 88
16393.81 106
16395.02 94
16396.23 101
16397.44 76
16398.65 96
16399.86 87
16401.07 112
16402.28 116
16403.49 116
16404.70 114
16405.91 95
16407.12 86
16408.33 92
16409.54 85
16410.76 89
16411.97 99
16413.18 85
16414.39 90
16415.60 95
16416.81 90
16418.02 113
16419.23 83
16420.44 84
16421.66 94
16422.87 91
16424.08 84
16425.29 106
16426.50 74
16427.71 94
16428.92 102
16430.14 79
16431.35 74
16432.56 91
16433.77 73
16434.98 78
16436.19 76
16437.41 83
16438.62 88
16439.83 99
16441.04 113
16442.25 101
16443.47 102
16444.68 63
16445.89 87
16447.10 78
16448.31 88
16449.53 63
16450.74 73
16451.95 85
16453.16 80
16454.38 90
16455.59 93
16456.80 86
16458.01 66
16459.23 77
16460.44 85
16461.65 81
16462.86 91
16464.08 97
16465.29 86
16466.50 90
16467.72 93
16468.93 71
16470.14 72
16471.35 88
16472.57 69
16473.78 80
16474.99 81
16476.21 89
16477.42 71
16478.63 57
16479.85 81
16481.06 80
16482.27 63
16483.49 102
16484.70 91
16485.92 88
16487.13 89
16488.34 90
16489.56 87
16490.77 87
16491.98 85
16493.20 79
16494.41 80
16495.63 82
16496.84 80
16498.05 68
16499.27 91
16500.48 73
16501.70 100
16502.91 79
16504.13 63
16505.34 90
16506.55 84
16507.77 82
16508.98 66
16510.20 95
16511.41 84
16512.63 73
16513.84 90
16515.06 69
16516.27 76
16517.49 80
16518.70 83
16519.92 110
16521.13 83
16522.35 70
16523.56 76
16524.78 89
16525.99 87
16527.21 84
16528.42 78
16529.64 86
16530.85 93
16532.07 67
16533.28 87
16534.50 97
16535.71 80
16536.93 108
16538.14 87
16539.36 80
16540.58 86
16541.79 69
16543.01 80
16544.22 74
16545.44 69
16546.65 84
16547.87 111
16549.09 95
16550.30 116
16551.52 105
16552.73 113
16553.95 94
16555.17 78
16556.38 76
16557.60 75
16558.82 78
16560.03 65
16561.25 90
16562.46 118
16563.68 80
16564.90 57
16566.11 68
16567.33 96
16568.55 99
16569.76 96
16570.98 97
16572.20 84
16573.41 73
16574.63 105
16575.85 88
16577.07 85
16578.28 71
16579.50 97
16580.72 84
16581.93 70
16583.15 79
16584.37 106
16585.59 79
16586.80 103
16588.02 74
16589.24 78
16590.46 102
16591.67 83
16592.89 103
16594.11 111
16595.33 83
16596.54 78
16597.76 90
16598.98 76
16600.20 85
16601.41 115
16602.63 94
16603.85 78
16605.07 77
16606.29 90
16607.50 107
16608.72 92
16609.94 109
16611.16 90
16612.38 109
16613.60 85
16614.81 78
16616.03 83
16617.25 80
16618.47 78
16619.69 76
16620.91 81
16622.13 87
16623.34 93
16624.56 79
16625.78 88
16627.00 88
16628.22 71
16629.44 72
16630.66 91
16631.88 80
16633.10 70
16634.31 98
16635.53 93
16636.75 98
16637.97 89
16639.19 87
16640.41 109
16641.63 81
16642.85 86
16644.07 90
16645.29 83
16646.51 93
16647.73 70
16648.95 110
16650.17 83
16651.39 85
16652.61 74
16653.83 86
16655.05 95
16656.27 103
16657.49 100
16658.71 79
16659.93 95
16661.15 78
16662.37 74
16663.59 64
16664.81 80
16666.03 85
16667.25 76
16668.47 83
16669.69 87
16670.91 80
16672.13 78
16673.35 74
16674.57 81
16675.79 92
16677.01 81
16678.23 71
16679.45 71
16680.67 78
16681.89 77
16683.12 86
16684.34 100
16685.56 94
16686.78 96
16688.00 102
16689.22 87
16690.44 100
16691.66 90
16692.88 71
16694.11 64
16695.33 77
16696.55 95
16697.77 85
16698.99 80
16700.21 96
16701.43 73
16702.66 91
16703.88 92
16705.10 89
16706.32 92
16707.54 88
16708.77 84
16709.99 88
16711.21 94
16712.43 91
16713.65 82
16714.87 103
16716.10 94
16717.32 72
16718.54 73
16719.76 88
16720.99 97
16722.21 64
16723.43 82
16724.65 73
16725.88 68
16727.10 76
16728.32 74
16729.54 92
16730.77 89
16731.99 96
16733.21 75
16734.43 78
16735.66 115
16736.88 92
16738.10 68
16739.33 64
16740.55 72
16741.77 73
16742.99 75
16744.22 72
16745.44 88
16746.66 98
16747.89 89
16749.11 81
16750.33 81
16751.56 72
16752.78 68
16754.00 90
16755.23 64
16756.45 91
16757.68 93
16758.90 78
16760.12 83
16761.35 83
16762.57 93
16763.79 86
16765.02 80
16766.24 104
16767.47 86
16768.69 80
16769.91 70
16771.14 74
16772.36 72
16773.59 97
16774.81 87
16776.04 87
16777.26 98
16778.48 79
16779.71 68
16780.93 65
16782.16 77
16783.38 85
16784.61 71
16785.83 82
16787.06 97
16788.28 68
16789.51 63
16790.73 94
16791.96 99
16793.18 88
16794.41 90
16795.63 83
16796.86 80
16798.08 72
16799.31 83
16800.53 74
16801.76 74
16802.98 71
16804.21 67
16805.43 88
16806.66 87
16807.88 79
16809.11 74
16810.33 93
16811.56 77
16812.79 88
16814.01 61
16815.24 70
16816.46 87
16817.69 74
16818.91 67
16820.14 49
16821.37 61
16822.59 55
16823.82 65
16825.04 91
16826.27 83
16827.50 92
16828.72 78
16829.95 79
16831.18 89
16832.40 74
16833.63 95
16834.86 74
16836.08 81
16837.31 83
16838.53 83
16839.76 72
16840.99 95
16842.21 102
16843.44 74
16844.67 85
16845.90 80
16847.12 93
16848.35 78
16849.58 51
16850.80 66
16852.03 80
16853.26 81
16854.48 77
16855.71 69
16856.94 83
16858.17 99
16859.39 98
16860.62 86
16861.85 91
16863.08 73
16864.30 75
16865.53 88
16866.76 66
16867.99 83
16869.21 86
16870.44 107
16871.67 83
16872.90 89
16874.13 73
16875.35 89
16876.58 80
16877.81 81
16879.04 90
16880.27 89
16881.49 84
16882.72 93
16883.95 62
16885.18 74
16886.41 85
16887.64 92
16888.86 76
16890.09 73
16891.32 79
16892.55 71
16893.78 104
16895.01 80
16896.24 76
16897.46 82
16898.69 78
16899.92 103
16901.15 85
16902.38 94
16903.61 80
16904.84 96
16906.07 73
16907.30 84
16908.53 71
16909.75 73
16910.98 93
16912.21 82
16913.44 87
16914.67 74
16915.90 85
16917.13 93
16918.36 79
16919.59 75
16920.82 76
16922.05 75
16923.28 91
16924.51 103
16925.74 117
16926.97 98
16928.20 93
16929.43 103
16930.66 94
16931.89 83
16933.12 78
16934.35 72
16935.58 76
16936.81 92
16938.04 90
16939.27 90
16940.50 83
16941.73 86
16942.96 89
16944.19 87
16945.42 98
16946.65 76
16947.88 94
16949.11 89
16950.34 62
16951.57 70
16952.80 99
16954.04 91
16955.27 76
16956.50 73
16957.73 90
16958.96 94
16960.19 76
16961.42 82
16962.65 83
16963.88 84
16965.11 89
16966.35 77
16967.58 72
16968.81 80
16970.04 88
16971.27 70
16972.50 89
16973.73 110
16974.97 72
16976.20 85
16977.43 86
16978.66 89
16979.89 74
16981.12 83
16982.36 82
16983.59 88
16984.82 97
16986.05 81
16987.28 70
16988.52 93
16989.75 71
16990.98 68
16992.21 72
16993.45 82
16994.68 104
16995.91 72
16997.14 57
16998.37 60
16999.61 74
17000.84 72
17002.07 68
17003.31 72
17004.54 76
17005.77 64
17007.00 90
17008.24 87
17009.47 79
17010.70 70
17011.93 77
17013.17 59
17014.40 91
17015.63 88
17016.87 66
17018.10 75
17019.33 84
17020.57 57
17021.80 52
17023.03 75
17024.27 72
17025.50 50
17026.73 61
17027.97 62
17029.20 70
17030.43 72
17031.67 82
17032.90 82
17034.14 72
17035.37 70
17036.60 81
17037.84 70
17039.07 85
17040.30 80
17041.54 119
17042.77 75
17044.01 88
17045.24 76
17046.47 95
17047.71 104
17048.94 76
17050.18 75
17051.41 78
17052.65 70
17053.88 69
17055.12 68
17056.35 88
17057.58 54
17058.82 54
17060.05 61
17061.29 54
17062.52 57
17063.76 71
17064.99 84
17066.23 73
17067.46 64
17068.70 64
17069.93 63
17071.17 72
17072.40 92
17073.64 68
17074.87 79
17076.11 80
17077.34 88
17078.58 69
17079.81 90
17081.05 51
17082.29 82
17083.52 81
17084.76 73
17085.99 56
17087.23 52
17088.46 43
17089.70 78
17090.94 72
17092.17 72
17093.41 73
17094.64 71
17095.88 74
17097.12 71
17098.35 62
17099.59 63
17100.82 65
17102.06 88
17103.30 87
17104.53 63
17105.77 71
17107.00 67
17108.24 74
17109.48 65
17110.71 66
17111.95 60
17113.19 68
17114.42 58
17115.66 71
17116.90 52
17118.13 67
17119.37 61
17120.61 67
17121.85 59
17123.08 70
17124.32 56
17125.56 79
17126.79 82
17128.03 64
17129.27 48
17130.50 70
17131.74 91
17132.98 78
17134.22 78
17135.45 60
17136.69 69
17137.93 69
17139.17 70
17140.40 76
17141.64 63
17142.88 99
17144.12 97
17145.36 68
17146.59 70
17147.83 67
17149.07 59
17150.31 70
17151.54 72
17152.78 83
17154.02 99
17155.26 85
17156.50 66
17157.74 82
17158.97 62
17160.21 75
17161.45 88
17162.69 65
17163.93 63
17165.17 47
17166.40 69
17167.64 80
17168.88 65
17170.12 77
17171.36 78
17172.60 68
17173.84 70
17175.08 66
17176.31 67
17177.55 85
17178.79 83
17180.03 74
17181.27 75
17182.51 78
17183.75 80
17184.99 75
17186.23 85
17187.47 48
17188.71 61
17189.94 72
17191.18 68
17192.42 60
17193.66 58
17194.90 60
17196.14 57
17197.38 76
17198.62 78
17199.86 77
17201.10 81
17202.34 70
17203.58 65
17204.82 69
17206.06 91
17207.30 71
17208.54 79
17209.78 75
17211.02 78
17212.26 76
17213.50 73
17214.74 74
17215.98 87
17217.22 88
17218.46 72
17219.70 69
17220.94 62
17222.18 94
17223.43 76
17224.67 74
17225.91 59
17227.15 63
17228.39 70
17229.63 73
17230.87 73
17232.11 70
17233.35 70
17234.59 70
17235.83 58
17237.08 85
17238.32 74
17239.56 71
17240.80 78
17242.04 57
17243.28 83
17244.52 94
17245.76 72
17247.01 69
17248.25 65
17249.49 67
17250.73 72
17251.97 83
17253.21 78
17254.46 75
17255.70 79
17256.94 110
17258.18 77
17259.42 66
17260.66 91
17261.91 102
17263.15 77
17264.39 74
17265.63 66
17266.87 64
17268.12 71
17269.36 95
17270.60 76
17271.84 71
17273.09 83
17274.33 66
17275.57 60
17276.81 74
17278.06 78
17279.30 79
17280.54 84
17281.78 66
17283.03 72
17284.27 52
17285.51 67
17286.76 83
17288.00 89
17289.24 61
17290.48 81
17291.73 64
17292.97 77
17294.21 81
17295.46 80
17296.70 68
17297.94 86
17299.19 81
17300.43 77
17301.67 68
17302.92 64
17304.16 61
17305.40 70
17306.65 78
17307.89 55
17309.14 70
17310.38 76
17311.62 71
17312.87 73
17314.11 92
17315.35 89
17316.60 97
17317.84 52
17319.09 71
17320.33 57
17321.58 74
17322.82 73
17324.06 76
17325.31 86
17326.55 77
17327.80 77
17329.04 83
17330.29 81
17331.53 73
17332.77 70
17334.02 72
17335.26 72
17336.51 78
17337.75 64
17339.00 96
17340.24 88
17341.49 96
17342.73 77
17343.98 77
17345.22 83
17346.47 88
17347.71 76
17348.96 70
17350.20 60
17351.45 60
17352.69 72
17353.94 58
17355.18 65
17356.43 70
17357.68 79
17358.92 55
17360.17 71
17361.41 80
17362.66 72
17363.90 110
17365.15 95
17366.39 73
17367.64 53
17368.89 77
17370.13 76
17371.38 76
17372.62 63
17373.87 78
17375.12 60
17376.36 75
17377.61 74
17378.85 68
17380.10 76
17381.35 86
17382.59 76
17383.84 81
17385.09 72
17386.33 65
17387.58 76
17388.83 81
17390.07 71
17391.32 60
17392.57 60
17393.81 72
17395.06 68
17396.31 70
17397.55 91
17398.80 67
17400.05 69
17401.29 66
17402.54 78
17403.79 56
17405.04 79
17406.28 73
17407.53 77
17408.78 57
17410.02 68
17411.27 66
17412.52 57
17413.77 64
17415.01 79
17416.26 69
17417.51 67
17418.76 54
17420.00 72
17421.25 67
17422.50 80
17423.75 73
17425.00 66
17426.24 76
17427.49 68
17428.74 62
17429.99 61
17431.24 67
17432.48 85
17433.73 79
17434.98 48
17436.23 68
17437.48 98
17438.73 70
17439.97 66
17441.22 63
17442.47 73
17443.72 69
17444.97 60
17446.22 70
17447.47 76
17448.71 68
17449.96 69
17451.21 56
17452.46 66
17453.71 73
17454.96 66
17456.21 79
17457.46 66
17458.71 75
17459.95 83
17461.20 79
17462.45 94
17463.70 91
17464.95 60
17466.20 58
17467.45 98
17468.70 83
17469.95 77
17471.20 75
17472.45 78
17473.70 80
17474.95 62
17476.20 56
17477.45 67
17478.70 57
17479.95 49
17481.20 90
17482.45 102
17483.70 66
17484.95 85
17486.20 85
17487.45 66
17488.70 63
17489.95 73
17491.20 73
17492.45 62
17493.70 59
17494.95 73
17496.20 65
17497.45 81
17498.70 69
17499.95 51
17501.20 58
17502.45 60
17503.70 77
17504.95 91
17506.20 63
17507.46 93
17508.71 86
17509.96 78
17511.21 85
17512.46 82
17513.71 78
17514.96 56
17516.21 72
17517.46 65
17518.71 57
17519.97 68
17521.22 70
17522.47 75
17523.72 91
17524.97 66
17526.22 78
17527.47 49
17528.73 58
17529.98 61
17531.23 52
17532.48 52
17533.73 63
17534.99 76
17536.24 49
17537.49 55
17538.74 60
17539.99 90
17541.25 70
17542.50 55
17543.75 56
17545.00 70
17546.25 73
17547.51 81
17548.76 84
17550.01 53
17551.26 61
17552.52 79
17553.77 57
17555.02 63
17556.27 67
17557.53 85
17558.78 69
17560.03 60
17561.28 50
17562.54 54
17563.79 50
17565.04 74
17566.30 80
17567.55 83
17568.80 68
17570.05 90
17571.31 85
17572.56 109
17573.81 69
17575.07 65
17576.32 75
17577.57 68
17578.83 80
17580.08 70
17581.33 73
17582.59 67
17583.84 61
17585.10 69
17586.35 64
17587.60 85
17588.86 66
17590.11 82
17591.36 69
17592.62 71
17593.87 84
17595.13 81
17596.38 80
17597.63 58
17598.89 64
17600.14 51
17601.40 70
17602.65 70
17603.90 59
17605.16 75
17606.41 67
17607.67 95
17608.92 72
17610.18 58
17611.43 56
17612.69 65
17613.94 72
17615.20 59
17616.45 65
17617.71 57
17618.96 78
17620.21 74
17621.47 88
17622.72 68
17623.98 81
17625.23 70
17626.49 62
17627.75 67
17629.00 64
17630.26 70
17631.51 82
17632.77 77
17634.02 72
17635.28 63
17636.53 54
17637.79 66
17639.04 59
17640.30 50
17641.55 61
17642.81 77
17644.07 68
17645.32 59
17646.58 59
17647.83 59
17649.09 73
17650.35 70
17651.60 64
17652.86 58
17654.11 68
17655.37 83
17656.63 69
17657.88 58
17659.14 59
17660.39 57
17661.65 64
17662.91 65
17664.16 76
17665.42 70
17666.68 72
17667.93 61
17669.19 58
17670.45 46
17671.70 71
17672.96 78
17674.22 75
17675.47 96
17676.73 88
17677.99 67
17679.24 62
17680.50 70
17681.76 56
17683.02 61
17684.27 68
17685.53 65
17686.79 63
17688.05 48
17689.30 59
17690.56 56
17691.82 55
17693.07 67
17694.33 66
17695.59 91
17696.85 73
17698.11 52
17699.36 74
17700.62 45
17701.88 67
17703.14 59
17704.39 56
17705.65 63
17706.91 64
17708.17 66
17709.43 79
17710.68 80
17711.94 68
17713.20 70
17714.46 66
17715.72 71
17716.98 63
17718.23 66
17719.49 44
17720.75 66
17722.01 70
17723.27 57
17724.53 77
17725.79 52
17727.04 77
17728.30 68
17729.56 91
17730.82 63
17732.08 56
17733.34 57
17734.60 70
17735.86 69
17737.12 62
17738.37 83
17739.63 73
17740.89 91
17742.15 57
17743.41 77
17744.67 84
17745.93 81
17747.19 55
17748.45 73
17749.71 70
17750.97 70
17752.23 60
17753.49 69
17754.75 70
17756.01 72
17757.27 75
17758.53 83
17759.79 82
17761.05 71
17762.31 58
17763.57 59
17764.83 57
17766.09 50
17767.35 55
17768.61 75
17769.87 64
17771.13 79
17772.39 67
17773.65 72
17774.91 73
17776.17 76
17777.43 86
17778.69 71
17779.95 67
17781.21 73
17782.47 56
17783.73 82
17784.99 74
17786.25 69
17787.51 67
17788.78 62
17790.04 66
17791.30 73
17792.56 72
17793.82 65
17795.08 73
17796.34 69
17797.60 87
17798.86 73
17800.13 93
17801.39 55
17802.65 77
17803.91 72
17805.17 71
17806.43 74
17807.69 84
17808.96 63
17810.22 71
17811.48 76
17812.74 62
17814.00 66
17815.26 61
17816.53 62
17817.79 66
17819.05 53
17820.31 51
17821.57 63
17822.84 75
17824.10 67
17825.36 48
17826.62 65
17827.89 80
17829.15 73
17830.41 57
17831.67 53
17832.93 69
17834.20 76
17835.46 72
17836.72 53
17837.99 64
17839.25 63
17840.51 73
17841.77 61
17843.04 57
17844.30 59
17845.56 68
17846.82 79
17848.09 58
17849.35 58
17850.61 69
17851.88 70
17853.14 90
17854.40 55
17855.67 57
17856.93 73
17858.19 63
17859.46 68
17860.72 65
17861.98 60
17863.25 49
17864.51 67
17865.77 79
17867.04 82
17868.30 90
17869.57 82
17870.83 71
17872.09 70
17873.36 51
17874.62 68
17875.89 70
17877.15 49
17878.41 74
17879.68 68
17880.94 50
17882.21 62
17883.47 58
17884.73 58
17886.00 63
17887.26 67
17888.53 86
17889.79 51
17891.06 61
17892.32 80
17893.59 64
17894.85 64
17896.12 60
17897.38 65
17898.65 67
17899.91 74
17901.17 64
17902.44 56
17903.70 52
17904.97 57
17906.23 69
17907.50 55
17908.77 52
17910.03 60
17911.30 54
17912.56 60
17913.83 73
17915.09 68
17916.36 70
17917.62 62
17918.89 57
17920.15 58
17921.42 63
17922.68 53
17923.95 63
17925.22 56
17926.48 65
17927.75 63
17929.01 86
17930.28 70
17931.55 64
17932.81 68
17934.08 52
17935.34 60
17936.61 45
17937.88 52
17939.14 61
17940.41 58
17941.68 73
17942.94 87
17944.21 74
17945.47 67
17946.74 78
17948.01 71
17949.27 69
17950.54 70
17951.81 68
17953.07 53
17954.34 56
17955.61 63
17956.87 76
17958.14 61
17959.41 70
17960.68 61
17961.94 76
17963.21 78
17964.48 65
17965.74 49
17967.01 63
17968.28 56
17969.55 78
17970.81 63
17972.08 61
17973.35 68
17974.62 61
17975.88 57
17977.15 70
17978.42 49
17979.69 74
17980.95 73
17982.22 66
17983.49 71
17984.76 65
17986.03 88
17987.29 70
17988.56 85
17989.83 78
17991.10 59
17992.37 53
17993.63 67
17994.90 70
17996.17 31
17997.44 47
17998.71 50
17999.98 63
18001.24 60
18002.51 49
18003.78 67
18005.05 75
18006.32 77
18007.59 61
18008.86 60
18010.12 61
18011.39 48
18012.66 56
18013.93 67
18015.20 38
18016.47 59
18017.74 72
18019.01 67
18020.28 70
18021.54 68
18022.81 67
18024.08 82
18025.35 65
18026.62 62
18027.89 71
18029.16 85
18030.43 65
18031.70 86
18032.97 60
18034.24 62
18035.51 75
18036.78 67
18038.05 66
18039.32 51
18040.59 67
18041.86 57
18043.13 55
18044.40 46
18045.67 69
18046.94 79
18048.21 75
18049.48 69
18050.75 60
18052.02 91
18053.29 68
18054.56 51
18055.83 56
18057.10 60
18058.37 63
18059.64 66
18060.91 60
18062.18 58
18063.45 55
18064.72 73
18065.99 58
18067.26 90
18068.54 99
18069.81 70
18071.08 66
18072.35 70
18073.62 53
18074.89 75
18076.16 58
18077.43 62
18078.70 57
18079.97 65
18081.25 68
18082.52 72
18083.79 49
18085.06 55
18086.33 58
18087.60 79
18088.87 72
18090.15 59
18091.42 44
18092.69 52
18093.96 64
18095.23 73
18096.50 66
18097.78 45
18099.05 63
18100.32 59
18101.59 49
18102.86 45
18104.14 57
18105.41 54
18106.68 70
18107.95 81
18109.23 55
18110.50 53
18111.77 69
18113.04 75
18114.31 50
18115.59 67
18116.86 80
18118.13 50
18119.40 78
18120.68 61
18121.95 57
18123.22 66
18124.50 79
18125.77 63
18127.04 63
18128.31 57
18129.59 66
18130.86 90
18132.13 68
18133.41 51
18134.68 56
18135.95 76
18137.23 67
18138.50 53
18139.77 74
18141.05 83
18142.32 65
18143.59 83
18144.87 70
18146.14 61
18147.41 66
18148.69 68
18149.96 70
18151.23 51
18152.51 58
18153.78 77
18155.06 66
18156.33 68
18157.60 65
18158.88 69
18160.15 60
18161.43 87
18162.70 79
18163.97 56
18165.25 52
18166.52 68
18167.80 57
18169.07 71
18170.35 64
18171.62 81
18172.90 75
18174.17 75
18175.44 83
18176.72 74
18177.99 72
18179.27 70
18180.54 59
18181.82 57
18183.09 62
18184.37 53
18185.64 61
18186.92 64
18188.19 71
18189.47 80
18190.74 60
18192.02 61
18193.29 67
18194.57 70
18195.84 64
18197.12 66
18198.39 59
18199.67 59
18200.95 62
18202.22 67
18203.50 88
18204.77 80
18206.05 60
18207.32 58
18208.60 71
18209.88 70
18211.15 91
18212.43 33
18213.70 60
18214.98 57
18216.26 59
18217.53 66
18218.81 60
18220.08 64
18221.36 63
18222.64 68
18223.91 58
18225.19 74
18226.47 74
18227.74 58
18229.02 50
18230.29 76
18231.57 69
18232.85 79
18234.12 71
18235.40 63
18236.68 73
18237.95 77
18239.23 65
18240.51 73
18241.79 61
18243.06 73
18244.34 58
18245.62 56
18246.89 61
18248.17 47
18249.45 88
18250.73 64
18252.00 69
18253.28 84
18254.56 79
18255.83 74
18257.11 86
18258.39 58
18259.67 70
18260.94 61
18262.22 76
18263.50 54
18264.78 59
18266.06 66
18267.33 75
18268.61 58
18269.89 60
18271.17 78
18272.45 87
18273.72 75
18275.00 58
18276.28 62
18277.56 61
18278.84 78
18280.11 60
18281.39 43
18282.67 55
18283.95 62
18285.23 72
18286.51 55
18287.78 47
18289.06 49
18290.34 70
18291.62 72
18292.90 64
18294.18 62
18295.46 87
18296.74 49
18298.01 57
18299.29 59
18300.57 55
18301.85 82
18303.13 86
18304.41 62
18305.69 53
18306.97 68
18308.25 65
18309.53 67
18310.81 61
18312.09 53
18313.37 76
18314.64 54
18315.92 54
18317.20 71
18318.48 59
18319.76 65
18321.04 73
18322.32 76
18323.60 68
18324.88 53
18326.16 67
18327.44 61
18328.72 61
18330.00 54
18331.28 76
18332.56 63
18333.84 74
18335.12 78
18336.40 49
18337.68 61
18338.96 66
18340.24 77
18341.52 47
18342.80 82
18344.09 76
18345.37 78
18346.65 58
18347.93 58
18349.21 75
18350.49 68
18351.77 83
18353.05 50
18354.33 52
18355.61 63
18356.89 61
18358.17 52
18359.46 60
18360.74 59
18362.02 57
18363.30 76
18364.58 61
18365.86 68
18367.14 66
18368.42 69
18369.71 72
18370.99 60
18372.27 56
18373.55 71
18374.83 70
18376.11 58
18377.39 57
18378.68 75
18379.96 53
18381.24 53
18382.52 52
18383.80 62
18385.09 54
18386.37 73
18387.65 81
18388.93 55
18390.21 55
18391.50 62
18392.78 62
18394.06 44
18395.34 55
18396.63 64
18397.91 65
18399.19 42
18400.47 48
18401.76 52
18403.04 73
18404.32 71
18405.60 71
18406.89 59
18408.17 75
18409.45 69
18410.73 70
18412.02 76
18413.30 63
18414.58 77
18415.87 70
18417.15 54
18418.43 59
18419.72 82
18421.00 54
18422.28 53
18423.57 59
18424.85 56
18426.13 69
18427.42 75
18428.70 59
18429.98 54
18431.27 44
18432.55 56
18433.83 58
18435.12 56
18436.40 54
18437.68 58
18438.97 67
18440.25 62
18441.54 52
18442.82 71
18444.10 47
18445.39 61
18446.67 79
18447.96 68
18449.24 67
18450.53 58
18451.81 72
18453.09 49
18454.38 63
18455.66 45
18456.95 65
18458.23 78
18459.52 83
18460.80 50
18462.09 76
18463.37 52
18464.65 55
18465.94 68
18467.22 54
18468.51 65
18469.79 68
18471.08 54
18472.36 55
18473.65 50
18474.93 101
18476.22 69
18477.50 61
18478.79 62
18480.08 48
18481.36 60
18482.65 76
18483.93 62
18485.22 64
18486.50 68
18487.79 78
18489.07 72
18490.36 66
18491.64 63
18492.93 57
18494.22 71
18495.50 69
18496.79 62
18498.07 68
18499.36 63
18500.65 74
18501.93 59
18503.22 66
18504.50 64
18505.79 62
18507.08 64
18508.36 51
18509.65 39
18510.94 72
18512.22 65
18513.51 69
18514.80 70
18516.08 69
18517.37 72
18518.65 71
18519.94 67
18521.23 54
18522.51 52
18523.80 49
18525.09 61
18526.38 56
18527.66 53
18528.95 53
18530.24 57
18531.52 58
18532.81 51
18534.10 63
18535.39 72
18536.67 69
18537.96 63
18539.25 55
18540.53 50
18541.82 82
18543.11 70
18544.40 53
18545.68 52
18546.97 83
18548.26 92
18549.55 54
18550.84 46
18552.12 62
18553.41 63
18554.70 54
18555.99 78
18557.27 48
18558.56 59
18559.85 80
18561.14 108
18562.43 84
18563.72 49
18565.00 75
18566.29 69
18567.58 51
18568.87 56
18570.16 58
18571.45 95
18572.73 78
18574.02 66
18575.31 56
18576.60 48
18577.89 71
18579.18 58
18580.47 62
18581.75 65
18583.04 57
18584.33 51
18585.62 61
18586.91 55
18588.20 82
18589.49 59
18590.78 70
18592.07 74
18593.36 82
18594.65 67
18595.93 60
18597.22 70
18598.51 66
18599.80 59
18601.09 67
18602.38 58
18603.67 50
18604.96 72
18606.25 74
18607.54 46
18608.83 65
18610.12 63
18611.41 68
18612.70 76
18613.99 72
18615.28 68
18616.57 62
18617.86 55
18619.15 67
18620.44 77
18621.73 55
18623.02 60
18624.31 76
18625.60 48
18626.89 81
18628.18 57
18629.47 55
18630.76 58
18632.05 53
18633.34 70
18634.64 67
18635.93 76
18637.22 67
18638.51 74
18639.80 73
18641.09 61
18642.38 48
18643.67 75
18644.96 79
18646.25 67
18647.54 65
18648.84 90
18650.13 72
18651.42 64
18652.71 74
18654.00 64
18655.29 75
18656.58 64
18657.88 65
18659.17 41
18660.46 70
18661.75 66
18663.04 53
18664.33 60
18665.63 80
18666.92 67
18668.21 79
18669.50 66
18670.79 69
18672.08 74
18673.38 55
18674.67 45
18675.96 63
18677.25 54
18678.55 56
18679.84 73
18681.13 65
18682.42 78
18683.71 68
18685.01 64
18686.30 62
18687.59 73
18688.88 66
18690.18 57
18691.47 63
18692.76 53
18694.06 67
18695.35 60
18696.64 76
18697.93 61
18699.23 71
18700.52 57
18701.81 57
18703.11 44
18704.40 58
18705.69 51
18706.99 58
18708.28 63
18709.57 73
18710.86 65
18712.16 50
18713.45 59
18714.75 40
18716.04 43
18717.33 66
18718.63 61
18719.92 64
18721.21 56
18722.51 49
18723.80 63
18725.09 55
18726.39 46
18727.68 50
18728.98 71
18730.27 59
18731.56 69
18732.86 63
18734.15 78
18735.45 76
18736.74 52
18738.04 41
18739.33 45
18740.62 65
18741.92 64
18743.21 64
18744.51 59
18745.80 87
18747.10 70
18748.39 63
18749.69 55
18750.98 67
18752.27 55
18753.57 55
18754.86 58
18756.16 59
18757.45 63
18758.75 56
18760.04 62
18761.34 52
18762.63 65
18763.93 59
18765.23 45
18766.52 49
18767.82 52
18769.11 69
18770.41 62
18771.70 61
18773.00 56
18774.29 45
18775.59 61
18776.88 62
18778.18 64
18779.48 53
18780.77 51
18782.07 53
18783.36 60
18784.66 45
18785.95 66
18787.25 78
18788.55 67
18789.84 75
18791.14 55
18792.43 46
18793.73 44
18795.03 67
18796.32 57
18797.62 44
18798.92 55
18800.21 52
18801.51 58
18802.81 51
18804.10 66
18805.40 55
18806.70 47
18807.99 64
18809.29 58
18810.59 58
18811.88 53
18813.18 50
18814.48 60
18815.77 56
18817.07 51
18818.37 56
18819.66 60
18820.96 63
18822.26 67
18823.56 60
18824.85 56
18826.15 73
18827.45 67
18828.75 56
18830.04 65
18831.34 67
18832.64 55
18833.94 55
18835.23 49
18836.53 57
18837.83 53
18839.13 46
18840.42 55
18841.72 51
18843.02 69
18844.32 64
18845.62 62
18846.91 46
18848.21 62
18849.51 60
18850.81 71
18852.11 62
18853.40 68
18854.70 75
18856.00 50
18857.30 47
18858.60 42
18859.90 61
18861.20 55
18862.49 66
18863.79 46
18865.09 55
18866.39 64
18867.69 53
18868.99 61
18870.29 60
18871.59 55
18872.88 65
18874.18 53
18875.48 39
18876.78 44
18878.08 62
18879.38 79
18880.68 54
18881.98 54
18883.28 68
18884.58 78
18885.88 73
18887.18 56
18888.47 50
18889.77 86
18891.07 64
18892.37 53
18893.67 64
18894.97 60
18896.27 64
18897.57 43
18898.87 57
18900.17 86
18901.47 36
18902.77 59
18904.07 84
18905.37 80
18906.67 51
18907.97 62
18909.27 66
18910.57 58
18911.87 43
18913.17 38
18914.47 57
18915.77 59
18917.07 45
18918.38 61
18919.68 68
18920.98 51
18922.28 46
18923.58 52
18924.88 49
18926.18 52
18927.48 57
18928.78 82
18930.08 62
18931.38 44
18932.68 56
18933.98 38
18935.29 56
18936.59 58
18937.89 61
18939.19 56
18940.49 58
18941.79 60
18943.09 49
18944.39 63
18945.70 52
18947.00 65
18948.30 66
18949.60 63
18950.90 55
18952.20 49
18953.51 52
18954.81 44
18956.11 62
18957.41 55
18958.71 69
18960.02 61
18961.32 63
18962.62 58
18963.92 50
18965.22 51
18966.53 48
18967.83 51
18969.13 63
18970.43 83
18971.73 58
18973.04 57
18974.34 64
18975.64 71
18976.94 66
18978.25 68
18979.55 56
18980.85 50
18982.16 53
18983.46 71
18984.76 39
18986.06 54
18987.37 57
18988.67 60
18989.97 52
18991.28 52
18992.58 72
18993.88 77
18995.18 55
18996.49 58
18997.79 46
18999.09 57
19000.40 52
19001.70 51
19003.00 77
19004.31 83
19005.61 54
19006.92 65
19008.22 63
19009.52 71
19010.83 58
19012.13 56
19013.43 53
19014.74 68
19016.04 51
19017.35 32
19018.65 45
19019.95 66
19021.26 54
19022.56 65
19023.87 43
19025.17 48
19026.47 70
19027.78 61
19029.08 59
19030.39 52
19031.69 55
19033.00 47
19034.30 68
19035.61 60
19036.91 66
19038.21 66
19039.52 57
19040.82 56
19042.13 50
19043.43 68
19044.74 50
19046.04 42
19047.35 52
19048.65 67
19049.96 67
19051.26 57
19052.57 55
19053.87 52
19055.18 64
19056.48 54
19057.79 55
19059.09 68
19060.40 54
19061.71 68
19063.01 45
19064.32 60
19065.62 56
19066.93 53
19068.23 58
19069.54 69
19070.85 58
19072.15 64
19073.46 45
19074.76 52
19076.07 41
19077.37 42
19078.68 66
19079.99 40
19081.29 47
19082.60 47
19083.91 52
19085.21 47
19086.52 49
19087.82 51
19089.13 45
19090.44 50
19091.74 44
19093.05 69
19094.36 59
19095.66 53
19096.97 57
19098.28 58
19099.58 75
19100.89 60
19102.20 52
19103.50 66
19104.81 59
19106.12 58
19107.42 51
19108.73 67
19110.04 64
19111.35 54
19112.65 54
19113.96 61
19115.27 66
19116.58 68
19117.88 83
19119.19 61
19120.50 61
19121.81 67
19123.11 66
19124.42 66
19125.73 47
19127.04 59
19128.34 62
19129.65 46
19130.96 55
19132.27 64
19133.57 40
19134.88 54
19136.19 56
19137.50 58
19138.81 52
19140.12 52
19141.42 55
19142.73 70
19144.04 59
19145.35 39
19146.66 37
19147.97 68
19149.27 68
19150.58 49
19151.89 63
19153.20 56
19154.51 60
19155.82 57
19157.13 53
19158.43 56
19159.74 75
19161.05 69
19162.36 73
19163.67 52
19164.98 50
19166.29 63
19167.60 69
19168.91 48
19170.22 50
19171.52 61
19172.83 62
19174.14 66
19175.45 38
19176.76 44
19178.07 48
19179.38 60
19180.69 76
19182.00 68
19183.31 59
19184.62 54
19185.93 73
19187.24 62
19188.55 49
19189.86 59
19191.17 72
19192.48 60
19193.79 40
19195.10 57
19196.41 59
19197.72 54
19199.03 56
19200.34 50
19201.65 59
19202.96 52
19204.27 46
19205.58 54
19206.89 51
19208.20 58
19209.51 77
19210.82 70
19212.13 52
19213.44 62
19214.75 66
19216.06 53
19217.38 45
19218.69 61
19220.00 58
19221.31 57
19222.62 54
19223.93 56
19225.24 75
19226.55 64
19227.86 68
19229.17 74
19230.49 58
19231.80 55
19233.11 52
19234.42 67
19235.73 61
19237.04 58
19238.35 53
19239.67 64
19240.98 42
19242.29 49
19243.60 57
19244.91 61
19246.22 62
19247.54 45
19248.85 42
19250.16 52
19251.47 56
19252.78 47
19254.10 49
19255.41 51
19256.72 55
19258.03 69
19259.34 51
19260.66 45
19261.97 51
19263.28 39
19264.59 50
19265.91 53
19267.22 48
19268.53 60
19269.84 56
19271.16 59
19272.47 54
19273.78 56
19275.10 53
19276.41 46
19277.72 55
19279.03 46
19280.35 45
19281.66 36
19282.97 41
19284.29 59
19285.60 48
19286.91 51
19288.23 52
19289.54 38
19290.85 27
19292.17 72
19293.48 56
19294.79 59
19296.11 37
19297.42 54
19298.73 43
19300.05 54
19301.36 46
19302.67 59
19303.99 50
19305.30 67
19306.62 51
19307.93 54
19309.24 79
19310.56 57
19311.87 47
19313.19 48
19314.50 52
19315.81 48
19317.13 36
19318.44 43
19319.76 50
19321.07 66
19322.39 55
19323.70 56
19325.01 43
19326.33 47
19327.64 50
19328.96 52
19330.27 71
19331.59 49
19332.90 36
19334.22 40
19335.53 36
19336.85 31
19338.16 41
19339.48 58
19340.79 47
19342.11 61
19343.42 57
19344.74 54
19346.05 34
19347.37 45
19348.68 56
19350.00 48
19351.31 49
19352.63 58
19353.94 73
19355.26 67
19356.58 56
19357.89 48
19359.21 48
19360.52 44
19361.84 55
19363.15 63
19364.47 71
19365.79 44
19367.10 45
19368.42 49
19369.73 50
19371.05 56
19372.37 47
19373.68 63
19375.00 67
19376.31 59
19377.63 49
19378.95 43
19380.26 73
19381.58 55
19382.90 56
19384.21 53
19385.53 56
19386.85 53
19388.16 49
19389.48 51
19390.80 45
19392.11 54
19393.43 45
19394.75 58
19396.06 60
19397.38 53
19398.70 49
19400.01 69
19401.33 48
19402.65 62
19403.97 44
19405.28 65
19406.60 59
19407.92 74
19409.23 42
19410.55 50
19411.87 45
19413.19 66
19414.50 47
19415.82 61
19417.14 58
19418.46 68
19419.77 69
19421.09 65
19422.41 52
19423.73 51
19425.05 61
19426.36 65
19427.68 50
19429.00 42
19430.32 44
19431.64 49
19432.95 62
19434.27 55
19435.59 59
19436.91 57
19438.23 51
19439.55 44
19440.86 43
19442.18 37
19443.50 48
19444.82 55
19446.14 39
19447.46 40
19448.78 54
19450.09 58
19451.41 52
19452.73 30
19454.05 59
19455.37 56
19456.69 48
19458.01 60
19459.33 55
19460.65 49
19461.97 59
19463.28 48
19464.60 48
19465.92 71
19467.24 57
19468.56 62
19469.88 57
19471.20 51
19472.52 40
19473.84 46
19475.16 46
19476.48 40
19477.80 41
19479.12 30
19480.44 44
19481.76 58
19483.08 47
19484.40 55
19485.72 48
19487.04 57
19488.36 38
19489.68 52
19491.00 50
19492.32 51
19493.64 46
19494.96 38
19496.28 55
19497.60 55
19498.92 50
19500.24 33
19501.56 53
19502.88 52
19504.20 53
19505.52 52
19506.84 60
19508.16 47
19509.49 44
19510.81 52
19512.13 50
19513.45 57
19514.77 56
19516.09 52
19517.41 56
19518.73 43
19520.05 46
19521.37 52
19522.70 61
19524.02 54
19525.34 60
19526.66 49
19527.98 46
19529.30 41
19530.62 47
19531.95 56
19533.27 54
19534.59 33
19535.91 53
19537.23 51
19538.55 46
19539.88 61
19541.20 52
19542.52 57
19543.84 51
19545.16 50
19546.49 51
19547.81 61
19549.13 41
19550.45 56
19551.77 43
19553.10 54
19554.42 54
19555.74 47
19557.06 47
19558.39 60
19559.71 46
19561.03 38
19562.35 50
19563.68 54
19565.00 72
19566.32 61
19567.64 51
19568.97 40
19570.29 47
19571.61 51
19572.94 49
19574.26 51
19575.58 49
19576.90 50
19578.23 36
19579.55 44
19580.87 60
19582.20 61
19583.52 51
19584.84 46
19586.17 47
19587.49 63
19588.81 63
19590.14 46
19591.46 50
19592.78 51
19594.11 58
19595.43 64
19596.76 67
19598.08 68
19599.40 73
19600.73 58
19602.05 60
19603.37 46
19604.70 43
19606.02 40
19607.35 49
19608.67 59
19610.00 46
19611.32 64
19612.64 62
19613.97 63
19615.29 55
19616.62 58
19617.94 60
19619.27 66
19620.59 53
19621.92 45
19623.24 65
19624.56 66
19625.89 51
19627.21 48
19628.54 52
19629.86 50
19631.19 57
19632.51 43
19633.84 51
19635.16 46
19636.49 41
19637.81 61
19639.14 69
19640.46 58
19641.79 46
19643.11 56
19644.44 59
19645.77 39
19647.09 59
19648.42 59
19649.74 50
19651.07 60
19652.39 78
19653.72 73
19655.04 70
19656.37 40
19657.70 50
19659.02 48
19660.35 70
19661.67 42
19663.00 48
19664.33 30
19665.65 37
19666.98 48
19668.30 46
19669.63 61
19670.96 39
19672.28 48
19673.61 60
19674.94 47
19676.26 59
19677.59 48
19678.92 48
19680.24 36
19681.57 47
19682.90 37
19684.22 48
19685.55 54
19686.88 70
19688.20 69
19689.53 49
19690.86 56
19692.18 45
19693.51 48
19694.84 53
19696.16 51
19697.49 35
19698.82 41
19700.15 61
19701.47 57
19702.80 49
19704.13 49
19705.46 42
19706.78 40
19708.11 53
19709.44 67
19710.77 45
19712.09 54
19713.42 59
19714.75 47
19716.08 45
19717.40 37
19718.73 65
19720.06 74
19721.39 48
19722.72 48
19724.04 44
19725.37 57
19726.70 57
19728.03 44
19729.36 59
19730.68 56
19732.01 57
19733.34 54
19734.67 49
19736.00 57
19737.33 62
19738.66 50
19739.98 58
19741.31 53
19742.64 38
19743.97 42
19745.30 37
19746.63 44
19747.96 55
19749.29 57
19750.61 66
19751.94 51
19753.27 61
19754.60 44
19755.93 46
19757.26 63
19758.59 52
19759.92 71
19761.25 58
19762.58 57
19763.91 56
19765.24 47
19766.57 45
19767.89 40
19769.22 54
19770.55 54
19771.88 38
19773.21 47
19774.54 60
19775.87 47
19777.20 50
19778.53 59
19779.86 50
19781.19 54
19782.52 50
19783.85 60
19785.18 50
19786.51 50
19787.84 33
19789.17 32
19790.50 43
19791.83 40
19793.16 50
19794.49 48
19795.83 41
19797.16 49
19798.49 53
19799.82 38
19801.15 46
19802.48 44
19803.81 46
19805.14 55
19806.47 65
19807.80 59
19809.13 43
19810.46 43
19811.79 53
19813.13 49
19814.46 59
19815.79 51
19817.12 55
19818.45 62
19819.78 59
19821.11 60
19822.44 58
19823.78 44
19825.11 52
19826.44 43
19827.77 54
19829.10 47
19830.43 41
19831.77 66
19833.10 52
19834.43 45
19835.76 54
19837.09 52
19838.42 57
19839.76 42
19841.09 52
19842.42 50
19843.75 60
19845.08 55
19846.42 52
19847.75 40
19849.08 47
19850.41 33
19851.75 52
19853.08 60
19854.41 43
19855.74 45
19857.08 54
19858.41 38
19859.74 36
19861.07 51
19862.41 39
19863.74 43
19865.07 44
19866.41 37
19867.74 60
19869.07 73
19870.40 41
19871.74 38
19873.07 48
19874.40 50
19875.74 38
19877.07 45
19878.40 44
19879.74 36
19881.07 49
19882.40 42
19883.74 56
19885.07 55
19886.40 51
19887.74 47
19889.07 60
19890.40 60
19891.74 50
19893.07 41
19894.41 52
19895.74 47
19897.07 53
19898.41 52
19899.74 48
19901.08 58
19902.41 32
19903.74 53
19905.08 37
19906.41 44
19907.75 58
19909.08 28
19910.41 56
19911.75 40
19913.08 38
19914.42 39
19915.75 56
19917.09 39
19918.42 31
19919.76 50
19921.09 63
19922.43 43
19923.76 39
19925.10 52
19926.43 48
19927.77 46
19929.10 57
19930.44 55
19931.77 39
19933.11 51
19934.44 37
19935.78 48
19937.11 50
19938.45 66
19939.78 65
19941.12 50
19942.45 44
19943.79 36
19945.12 43
19946.46 42
19947.79 52
19949.13 56
19950.47 53
19951.80 55
19953.14 42
19954.47 41
19955.81 67
19957.15 66
19958.48 60
19959.82 46
19961.15 64
19962.49 78
19963.83 48
19965.16 64
19966.50 56
19967.83 58
19969.17 56
19970.51 54
19971.84 45
19973.18 41
19974.52 63
19975.85 55
19977.19 48
19978.53 44
19979.86 55
19981.20 49
19982.54 68
19983.87 55
19985.21 46
19986.55 43
19987.88 48
19989.22 50
19990.56 47
19991.89 42
19993.23 58
19994.57 40
19995.91 42
19997.24 45
19998.58 44
19999.92 39
20001.26 56
20002.59 56
20003.93 41
20005.27 76
20006.61 59
20007.94 48
20009.28 47
20010.62 44
20011.96 55
20013.29 49
20014.63 61
20015.97 45
20017.31 74
20018.65 70
20019.98 55
20021.32 50
20022.66 45
20024.00 51
20025.34 50
20026.67 62
20028.01 62
20029.35 54
20030.69 50
20032.03 39
20033.37 41
20034.71 29
20036.04 39
20037.38 46
20038.72 60
20040.06 56
20041.40 53
20042.74 42
20044.08 57
20045.42 54
20046.75 47
20048.09 54
20049.43 39
20050.77 38
20052.11 60
20053.45 54
20054.79 56
20056.13 35
20057.47 47
20058.81 65
20060.15 53
20061.49 52
20062.82 52
20064.16 54
20065.50 58
20066.84 39
20068.18 46
20069.52 45
20070.86 57
20072.20 43
20073.54 47
20074.88 31
20076.22 46
20077.56 56
20078.90 42
20080.24 39
20081.58 48
20082.92 51
20084.26 49
20085.60 40
20086.94 55
20088.28 49
20089.62 56
20090.96 57
20092.30 41
20093.64 53
20094.99 54
20096.33 52
20097.67 57
20099.01 62
20100.35 43
20101.69 50
20103.03 68
20104.37 46
20105.71 48
20107.05 47
20108.39 41
20109.73 44
20111.08 58
20112.42 39
20113.76 52
20115.10 44
20116.44 60
20117.78 40
20119.12 43
20120.46 62
20121.81 42
20123.15 46
20124.49 60
20125.83 53
20127.17 85
20128.51 48
20129.86 44
20131.20 40
20132.54 43
20133.88 60
20135.22 52
20136.56 62
20137.91 63
20139.25 42
