# Supplementary material for: MALDI-TOF MS typing enables the classification of brewing yeasts of the genus Saccharomyces to major beer styles
Source: PLoS One. 2017 Aug 9;12(8):e0181694. doi: 10.1371/journal.pone.0181694 (PMC5549903; doi:10.1371/journal.pone.0181694)
Supplement: S12 File — The directory includes 90 raw files and was zipped to “.zip”; the folder has three strains with 30 spectra per strain; S1 Text explains the raw files with an example and Table 1 represents the yeast strains used within the experiment. (ZIP) [file pone.0181694.s015.zip › 34-36/30624-PI105-Dias-Dias-Dias-YPG-18h-E-E_2015-08-10__0_F7_1.dat]

2000.98 5160
2001.40 4755
2001.82 4667
2002.25 4646
2002.67 4744
2003.09 4472
2003.51 4593
2003.93 4756
2004.35 4943
2004.78 4666
2005.20 4613
2005.62 4791
2006.04 4663
2006.47 4727
2006.89 4674
2007.31 4713
2007.73 4858
2008.16 4707
2008.58 4748
2009.00 4815
2009.42 5003
2009.85 4793
2010.27 4702
2010.69 4684
2011.11 4671
2011.54 4573
2011.96 4371
2012.38 5042
2012.80 4780
2013.23 4682
2013.65 4772
2014.07 4562
2014.50 4274
2014.92 4779
2015.34 4751
2015.77 4665
2016.19 4752
2016.61 4887
2017.04 4759
2017.46 4831
2017.88 4953
2018.31 4730
2018.73 4514
2019.15 4647
2019.58 4752
2020.00 4810
2020.42 5027
2020.85 4661
2021.27 4514
2021.70 4553
2022.12 4506
2022.54 4527
2022.97 4715
2023.39 4482
2023.82 4584
2024.24 4644
2024.66 4604
2025.09 4767
2025.51 4626
2025.94 4614
2026.36 4918
2026.79 4884
2027.21 4605
2027.63 4713
2028.06 4521
2028.48 4719
2028.91 4874
2029.33 4597
2029.76 4741
2030.18 4779
2030.61 4583
2031.03 4566
2031.46 4631
2031.88 4475
2032.31 4580
2032.73 4304
2033.16 4289
2033.58 4603
2034.01 4334
2034.43 4576
2034.86 4414
2035.28 4603
2035.71 4648
2036.13 4634
2036.56 4760
2036.98 4902
2037.41 4736
2037.84 4762
2038.26 5350
2038.69 4996
2039.11 4695
2039.54 4559
2039.96 4713
2040.39 4733
2040.82 4653
2041.24 4575
2041.67 4927
2042.09 4693
2042.52 4770
2042.95 4742
2043.37 4649
2043.80 4435
2044.22 4597
2044.65 4632
2045.08 4744
2045.50 4520
2045.93 4601
2046.36 4680
2046.78 4660
2047.21 4487
2047.64 4669
2048.06 4413
2048.49 4642
2048.92 4748
2049.34 4471
2049.77 4595
2050.20 4670
2050.62 4723
2051.05 4548
2051.48 4596
2051.90 4447
2052.33 4749
2052.76 4866
2053.18 4626
2053.61 4350
2054.04 4663
2054.47 4443
2054.89 4437
2055.32 4764
2055.75 4685
2056.18 4429
2056.60 4586
2057.03 4769
2057.46 4711
2057.89 4622
2058.31 4366
2058.74 4443
2059.17 4460
2059.60 4445
2060.03 4431
2060.45 4327
2060.88 4134
2061.31 4104
2061.74 4442
2062.17 4509
2062.59 4376
2063.02 4607
2063.45 4518
2063.88 4690
2064.31 4640
2064.73 4708
2065.16 4652
2065.59 4461
2066.02 4450
2066.45 4653
2066.88 4550
2067.31 4414
2067.73 4667
2068.16 4733
2068.59 4812
2069.02 4581
2069.45 4270
2069.88 4388
2070.31 4599
2070.74 4504
2071.17 4569
2071.59 4419
2072.02 4240
2072.45 4386
2072.88 4213
2073.31 4215
2073.74 4359
2074.17 4350
2074.60 4249
2075.03 4132
2075.46 4392
2075.89 4253
2076.32 4223
2076.75 4523
2077.18 4749
2077.61 4688
2078.04 4227
2078.47 4730
2078.89 4707
2079.32 4797
2079.75 4822
2080.18 4471
2080.61 4676
2081.04 4860
2081.47 4514
2081.90 4689
2082.34 4795
2082.77 4947
2083.20 4771
2083.63 4511
2084.06 4656
2084.49 4609
2084.92 4741
2085.35 4470
2085.78 4449
2086.21 4207
2086.64 4545
2087.07 4574
2087.50 4431
2087.93 4530
2088.36 4690
2088.79 4533
2089.22 4507
2089.65 4241
2090.09 4419
2090.52 4519
2090.95 4476
2091.38 4358
2091.81 4542
2092.24 4888
2092.67 5052
2093.10 4793
2093.54 4956
2093.97 4859
2094.40 4905
2094.83 5176
2095.26 5172
2095.69 5010
2096.12 5130
2096.56 5015
2096.99 4959
2097.42 4974
2097.85 4848
2098.28 4658
2098.71 4553
2099.15 4338
2099.58 4584
2100.01 4469
2100.44 4240
2100.87 4241
2101.31 4409
2101.74 4538
2102.17 4402
2102.60 4387
2103.04 4279
2103.47 4146
2103.90 4294
2104.33 4235
2104.77 4561
2105.20 4477
2105.63 4373
2106.06 4768
2106.50 4613
2106.93 4471
2107.36 4676
2107.79 4777
2108.23 4465
2108.66 4619
2109.09 4596
2109.53 4814
2109.96 4744
2110.39 4654
2110.82 4552
2111.26 4752
2111.69 4619
2112.12 4792
2112.56 4650
2112.99 4680
2113.42 4549
2113.86 4605
2114.29 4763
2114.72 4541
2115.16 4623
2115.59 4480
2116.03 4449
2116.46 4413
2116.89 4510
2117.33 4287
2117.76 4270
2118.19 4282
2118.63 4361
2119.06 4354
2119.50 4346
2119.93 4083
2120.36 4337
2120.80 4327
2121.23 4299
2121.67 4454
2122.10 4481
2122.54 4577
2122.97 4649
2123.40 4672
2123.84 4595
2124.27 4381
2124.71 4587
2125.14 4639
2125.58 4669
2126.01 4658
2126.45 4380
2126.88 4595
2127.32 4891
2127.75 4523
2128.19 4182
2128.62 4274
2129.06 4412
2129.49 4272
2129.93 4141
2130.36 4430
2130.80 4647
2131.23 4809
2131.67 4599
2132.10 4810
2132.54 4688
2132.97 4966
2133.41 4916
2133.84 4913
2134.28 5164
2134.71 4986
2135.15 4882
2135.59 5000
2136.02 5084
2136.46 4837
2136.89 4824
2137.33 4780
2137.76 4696
2138.20 4645
2138.64 5026
2139.07 5043
2139.51 4733
2139.94 4686
2140.38 4805
2140.82 4885
2141.25 4870
2141.69 5056
2142.13 4912
2142.56 4660
2143.00 4562
2143.43 4500
2143.87 4266
2144.31 4517
2144.74 4416
2145.18 4618
2145.62 4358
2146.05 4336
2146.49 4660
2146.93 4726
2147.36 4639
2147.80 4662
2148.24 4651
2148.68 4383
2149.11 4577
2149.55 4799
2149.99 4725
2150.42 4864
2150.86 5125
2151.30 5243
2151.74 5227
2152.17 5354
2152.61 5442
2153.05 5334
2153.49 5302
2153.92 5023
2154.36 5015
2154.80 5354
2155.24 4819
2155.67 4797
2156.11 4808
2156.55 4571
2156.99 4677
2157.42 4847
2157.86 4748
2158.30 4494
2158.74 4378
2159.18 4344
2159.61 4619
2160.05 4618
2160.49 4805
2160.93 4668
2161.37 4694
2161.81 4803
2162.24 4356
2162.68 4425
2163.12 4447
2163.56 4657
2164.00 4677
2164.44 4921
2164.87 4494
2165.31 4511
2165.75 4391
2166.19 4478
2166.63 4535
2167.07 4587
2167.51 4739
2167.95 4716
2168.39 4985
2168.82 4571
2169.26 4630
2169.70 4528
2170.14 4575
2170.58 4896
2171.02 4786
2171.46 4669
2171.90 4843
2172.34 4751
2172.78 4672
2173.22 4721
2173.66 4795
2174.10 4834
2174.54 4863
2174.98 4948
2175.42 4946
2175.85 4824
2176.29 5008
2176.73 4907
2177.17 4809
2177.61 5026
2178.05 5054
2178.49 5098
2178.93 5073
2179.37 5479
2179.81 5096
2180.25 4985
2180.69 4947
2181.14 5135
2181.58 5176
2182.02 4810
2182.46 4821
2182.90 4704
2183.34 4969
2183.78 4813
2184.22 4624
2184.66 4775
2185.10 4878
2185.54 4682
2185.98 4470
2186.42 4529
2186.86 4654
2187.30 4693
2187.74 4487
2188.19 4592
2188.63 4549
2189.07 4920
2189.51 5080
2189.95 4819
2190.39 4936
2190.83 4975
2191.27 4970
2191.72 4813
2192.16 5300
2192.60 5234
2193.04 4962
2193.48 4765
2193.92 4974
2194.36 5000
2194.81 4810
2195.25 4894
2195.69 5064
2196.13 4738
2196.57 4909
2197.01 5220
2197.46 5023
2197.90 5009
2198.34 5220
2198.78 5123
2199.22 5086
2199.67 5217
2200.11 5035
2200.55 4871
2200.99 4891
2201.44 4754
2201.88 4859
2202.32 5053
2202.76 4802
2203.21 5020
2203.65 5004
2204.09 5071
2204.53 4976
2204.98 4862
2205.42 4872
2205.86 4749
2206.30 4858
2206.75 4399
2207.19 4825
2207.63 4848
2208.08 4561
2208.52 4617
2208.96 4854
2209.41 4936
2209.85 5092
2210.29 5224
2210.73 4913
2211.18 5004
2211.62 4991
2212.06 5286
2212.51 5440
2212.95 5236
2213.40 5084
2213.84 5012
2214.28 5118
2214.73 4910
2215.17 4765
2215.61 4565
2216.06 4729
2216.50 4741
2216.95 4989
2217.39 5221
2217.83 5142
2218.28 4892
2218.72 4800
2219.17 4820
2219.61 5241
2220.05 5079
2220.50 4627
2220.94 4825
2221.39 5092
2221.83 5180
2222.28 5342
2222.72 5233
2223.16 5064
2223.61 5478
2224.05 5792
2224.50 5836
2224.94 6228
2225.39 6569
2225.83 6835
2226.28 7007
2226.72 7418
2227.17 7181
2227.61 6558
2228.06 6522
2228.50 6840
2228.95 6602
2229.39 6105
2229.84 6122
2230.28 5894
2230.73 5779
2231.17 5819
2231.62 5695
2232.06 5772
2232.51 5530
2232.95 5726
2233.40 5601
2233.85 5470
2234.29 5442
2234.74 5625
2235.18 5576
2235.63 5454
2236.07 5672
2236.52 5875
2236.97 5994
2237.41 5679
2237.86 5713
2238.30 5817
2238.75 5954
2239.20 5952
2239.64 5999
2240.09 6072
2240.53 6174
2240.98 6074
2241.43 6371
2241.87 6279
2242.32 6218
2242.77 6243
2243.21 6038
2243.66 5845
2244.11 5902
2244.55 5598
2245.00 5425
2245.45 5334
2245.89 5553
2246.34 5273
2246.79 5161
2247.23 5479
2247.68 5479
2248.13 5084
2248.57 5071
2249.02 5069
2249.47 5153
2249.92 4951
2250.36 5059
2250.81 5050
2251.26 5171
2251.70 5152
2252.15 4951
2252.60 5181
2253.05 5122
2253.49 5303
2253.94 5226
2254.39 4991
2254.84 5008
2255.28 5198
2255.73 5073
2256.18 5209
2256.63 5263
2257.08 5275
2257.52 5483
2257.97 5527
2258.42 5595
2258.87 5366
2259.32 5260
2259.76 5376
2260.21 5494
2260.66 5254
2261.11 5179
2261.56 5133
2262.01 5422
2262.45 5761
2262.90 5521
2263.35 5558
2263.80 5725
2264.25 5680
2264.70 5500
2265.15 5534
2265.59 5510
2266.04 5426
2266.49 5526
2266.94 5613
2267.39 5583
2267.84 5720
2268.29 5593
2268.74 5701
2269.19 5638
2269.63 5413
2270.08 5288
2270.53 5135
2270.98 5273
2271.43 5374
2271.88 5643
2272.33 5712
2272.78 5683
2273.23 5726
2273.68 5810
2274.13 6000
2274.58 5848
2275.03 5842
2275.48 5612
2275.93 5732
2276.38 5633
2276.83 5414
2277.28 5503
2277.73 5401
2278.18 5120
2278.63 5399
2279.08 5163
2279.53 5520
2279.98 5694
2280.43 5652
2280.88 5718
2281.33 5765
2281.78 5976
2282.23 5779
2282.68 5836
2283.13 5965
2283.58 5835
2284.03 5849
2284.48 6090
2284.93 5784
2285.38 6003
2285.83 6118
2286.28 6202
2286.73 6168
2287.19 5986
2287.64 5647
2288.09 5768
2288.54 6020
2288.99 5859
2289.44 5870
2289.89 6357
2290.34 6493
2290.79 6775
2291.25 7182
2291.70 7680
2292.15 8003
2292.60 7833
2293.05 8274
2293.50 8534
2293.95 8480
2294.41 8369
2294.86 8726
2295.31 8722
2295.76 8019
2296.21 7732
2296.66 7368
2297.12 7268
2297.57 7063
2298.02 6537
2298.47 6245
2298.92 6147
2299.38 6086
2299.83 5916
2300.28 5994
2300.73 5887
2301.18 5473
2301.64 5696
2302.09 5642
2302.54 5608
2302.99 5589
2303.45 5405
2303.90 5566
2304.35 5189
2304.80 5271
2305.26 5382
2305.71 5247
2306.16 5194
2306.61 5100
2307.07 5384
2307.52 5713
2307.97 5470
2308.43 5753
2308.88 5603
2309.33 5572
2309.79 6030
2310.24 6084
2310.69 6209
2311.15 6178
2311.60 6156
2312.05 6496
2312.51 6611
2312.96 6520
2313.41 6331
2313.87 6395
2314.32 6244
2314.77 5881
2315.23 5843
2315.68 6138
2316.13 5925
2316.59 5654
2317.04 5567
2317.49 5301
2317.95 5571
2318.40 5733
2318.86 5530
2319.31 5450
2319.76 5196
2320.22 5109
2320.67 5290
2321.13 5558
2321.58 5277
2322.04 5531
2322.49 5595
2322.94 5461
2323.40 5393
2323.85 5457
2324.31 5738
2324.76 5691
2325.22 5569
2325.67 5716
2326.13 5225
2326.58 5204
2327.04 5304
2327.49 5314
2327.95 5477
2328.40 5546
2328.86 5696
2329.31 5823
2329.77 5772
2330.22 5856
2330.68 5999
2331.13 5906
2331.59 5946
2332.04 6045
2332.50 6261
2332.95 6070
2333.41 5762
2333.86 5900
2334.32 5899
2334.77 5746
2335.23 5956
2335.69 5692
2336.14 5411
2336.60 5713
2337.05 5419
2337.51 5485
2337.96 5432
2338.42 5386
2338.88 5466
2339.33 5565
2339.79 5756
2340.24 5683
2340.70 5827
2341.16 5429
2341.61 5486
2342.07 5414
2342.52 5676
2342.98 5714
2343.44 5755
2343.89 5782
2344.35 5864
2344.81 5796
2345.26 5895
2345.72 5702
2346.18 5463
2346.63 5640
2347.09 5806
2347.55 5763
2348.00 5891
2348.46 6103
2348.92 6073
2349.37 6431
2349.83 6118
2350.29 5997
2350.75 6213
2351.20 5892
2351.66 6032
2352.12 6042
2352.57 5809
2353.03 5813
2353.49 5964
2353.95 5629
2354.40 5438
2354.86 5558
2355.32 5558
2355.78 5469
2356.23 5534
2356.69 5638
2357.15 5334
2357.61 5149
2358.07 5018
2358.52 5136
2358.98 5142
2359.44 5422
2359.90 5420
2360.36 5131
2360.81 5147
2361.27 5499
2361.73 5308
2362.19 5690
2362.65 5656
2363.10 5416
2363.56 5431
2364.02 5505
2364.48 5426
2364.94 5613
2365.40 5395
2365.86 5642
2366.31 5495
2366.77 5613
2367.23 5466
2367.69 5235
2368.15 5344
2368.61 5632
2369.07 5419
2369.53 5720
2369.98 5753
2370.44 5862
2370.90 5746
2371.36 5534
2371.82 5677
2372.28 5721
2372.74 5676
2373.20 5492
2373.66 5319
2374.12 5119
2374.58 5317
2375.04 5279
2375.50 5472
2375.95 5562
2376.41 5397
2376.87 5096
2377.33 5169
2377.79 5398
2378.25 5402
2378.71 5324
2379.17 5265
2379.63 5209
2380.09 5531
2380.55 5337
2381.01 5404
2381.47 5479
2381.93 5407
2382.39 5369
2382.85 5231
2383.31 5296
2383.77 5348
2384.23 5469
2384.69 5358
2385.15 5325
2385.62 5270
2386.08 5344
2386.54 5472
2387.00 5310
2387.46 5297
2387.92 5142
2388.38 5463
2388.84 5473
2389.30 5496
2389.76 5248
2390.22 5367
2390.68 5126
2391.14 5252
2391.61 5146
2392.07 5159
2392.53 5287
2392.99 5046
2393.45 5097
2393.91 5252
2394.37 5412
2394.83 5088
2395.30 5086
2395.76 5044
2396.22 5022
2396.68 4951
2397.14 5035
2397.60 5216
2398.07 5217
2398.53 5272
2398.99 5063
2399.45 5060
2399.91 5064
2400.37 5012
2400.84 5070
2401.30 5002
2401.76 4847
2402.22 5123
2402.68 5122
2403.15 5157
2403.61 5172
2404.07 5244
2404.53 5424
2405.00 5508
2405.46 5251
2405.92 5394
2406.38 4992
2406.85 5071
2407.31 5193
2407.77 5137
2408.23 5327
2408.70 5282
2409.16 5445
2409.62 5353
2410.08 5332
2410.55 5181
2411.01 5529
2411.47 5434
2411.94 5119
2412.40 5273
2412.86 5441
2413.33 5309
2413.79 4986
2414.25 5153
2414.72 5106
2415.18 5170
2415.64 5133
2416.11 5306
2416.57 5322
2417.03 5306
2417.50 5450
2417.96 5299
2418.42 5560
2418.89 5743
2419.35 6018
2419.81 6104
2420.28 6216
2420.74 6409
2421.21 6142
2421.67 5969
2422.13 5978
2422.60 5956
2423.06 6203
2423.53 5741
2423.99 5624
2424.45 5611
2424.92 5834
2425.38 6025
2425.85 5922
2426.31 5833
2426.78 6012
2427.24 6089
2427.71 6042
2428.17 6019
2428.63 6342
2429.10 6452
2429.56 6408
2430.03 6292
2430.49 6273
2430.96 6135
2431.42 6279
2431.89 5974
2432.35 5605
2432.82 5707
2433.28 5662
2433.75 5496
2434.21 5654
2434.68 5842
2435.14 5719
2435.61 5568
2436.07 5301
2436.54 5306
2437.01 5266
2437.47 5617
2437.94 5955
2438.40 5809
2438.87 5849
2439.33 5733
2439.80 5848
2440.26 6032
2440.73 6273
2441.20 6489
2441.66 6654
2442.13 6294
2442.59 6420
2443.06 6283
2443.53 6268
2443.99 6335
2444.46 6310
2444.92 5811
2445.39 5882
2445.86 5780
2446.32 5857
2446.79 5852
2447.26 5443
2447.72 5483
2448.19 5393
2448.66 5521
2449.12 5215
2449.59 5159
2450.05 5550
2450.52 5280
2450.99 4948
2451.46 5563
2451.92 5442
2452.39 5411
2452.86 5613
2453.32 5368
2453.79 5396
2454.26 5158
2454.72 5336
2455.19 5441
2455.66 5355
2456.13 5353
2456.59 5527
2457.06 5487
2457.53 5543
2458.00 5435
2458.46 5203
2458.93 5468
2459.40 5439
2459.87 5144
2460.33 5399
2460.80 5388
2461.27 5129
2461.74 5237
2462.20 5165
2462.67 5185
2463.14 5343
2463.61 5434
2464.08 5358
2464.54 5477
2465.01 5619
2465.48 5466
2465.95 5288
2466.42 5466
2466.88 5722
2467.35 5757
2467.82 5655
2468.29 5651
2468.76 5635
2469.23 5625
2469.70 5683
2470.16 5723
2470.63 5776
2471.10 5795
2471.57 5772
2472.04 5538
2472.51 5524
2472.98 5658
2473.44 5553
2473.91 5406
2474.38 5200
2474.85 5417
2475.32 5499
2475.79 5345
2476.26 5134
2476.73 4801
2477.20 4869
2477.67 5181
2478.14 5062
2478.61 5169
2479.08 5554
2479.54 5393
2480.01 5314
2480.48 5609
2480.95 5718
2481.42 5554
2481.89 5469
2482.36 5673
2482.83 5915
2483.30 5596
2483.77 5569
2484.24 5372
2484.71 5441
2485.18 5394
2485.65 5119
2486.12 5154
2486.59 5423
2487.06 5345
2487.53 5415
2488.00 5045
2488.47 5136
2488.94 5304
2489.41 5014
2489.88 5046
2490.35 5175
2490.83 5400
2491.30 5163
2491.77 5336
2492.24 5041
2492.71 5081
2493.18 5185
2493.65 5097
2494.12 5277
2494.59 5374
2495.06 5359
2495.53 5199
2496.00 5355
2496.48 5487
2496.95 5492
2497.42 5341
2497.89 5664
2498.36 5729
2498.83 5563
2499.30 5566
2499.77 5773
2500.25 5938
2500.72 6015
2501.19 6027
2501.66 5678
2502.13 5796
2502.60 5861
2503.07 5663
2503.55 5398
2504.02 5183
2504.49 5184
2504.96 5253
2505.43 5223
2505.91 5540
2506.38 5236
2506.85 5328
2507.32 5497
2507.79 5493
2508.27 5503
2508.74 5724
2509.21 5972
2509.68 5796
2510.16 5654
2510.63 5743
2511.10 5696
2511.57 5929
2512.05 6033
2512.52 5876
2512.99 5683
2513.46 5542
2513.94 5842
2514.41 5648
2514.88 5789
2515.35 5841
2515.83 5599
2516.30 5614
2516.77 5738
2517.25 5507
2517.72 5519
2518.19 5576
2518.67 5536
2519.14 5508
2519.61 5506
2520.09 5458
2520.56 5232
2521.03 5430
2521.51 5345
2521.98 5527
2522.45 5384
2522.93 5409
2523.40 5310
2523.87 5386
2524.35 5226
2524.82 4884
2525.29 5079
2525.77 5099
2526.24 4995
2526.72 5113
2527.19 5048
2527.66 5250
2528.14 5223
2528.61 5196
2529.09 5309
2529.56 5432
2530.03 5126
2530.51 5344
2530.98 5452
2531.46 5173
2531.93 5392
2532.41 5516
2532.88 5491
2533.36 5622
2533.83 5286
2534.31 5357
2534.78 5462
2535.25 5617
2535.73 5702
2536.20 5680
2536.68 5498
2537.15 5612
2537.63 5776
2538.10 5651
2538.58 5523
2539.05 5576
2539.53 5423
2540.00 5256
2540.48 5679
2540.95 5455
2541.43 5449
2541.91 5462
2542.38 5703
2542.86 5846
2543.33 5551
2543.81 5563
2544.28 5439
2544.76 5374
2545.23 5619
2545.71 5486
2546.19 5543
2546.66 5484
2547.14 5745
2547.61 6147
2548.09 6079
2548.56 6210
2549.04 6391
2549.52 6510
2549.99 6351
2550.47 6486
2550.95 6656
2551.42 6675
2551.90 6637
2552.37 6658
2552.85 6687
2553.33 6674
2553.80 6540
2554.28 6226
2554.76 6374
2555.23 6918
2555.71 6660
2556.19 6293
2556.66 7147
2557.14 6512
2557.62 6407
2558.09 6434
2558.57 6479
2559.05 6598
2559.52 6315
2560.00 6037
2560.48 6029
2560.96 6274
2561.43 6229
2561.91 5818
2562.39 5732
2562.86 5772
2563.34 5451
2563.82 5633
2564.30 5791
2564.77 5826
2565.25 6039
2565.73 5413
2566.21 5615
2566.68 5527
2567.16 5298
2567.64 5442
2568.12 5545
2568.60 5296
2569.07 5403
2569.55 5262
2570.03 5285
2570.51 5213
2570.99 5580
2571.46 5296
2571.94 5262
2572.42 5064
2572.90 5023
2573.38 5337
2573.85 5305
2574.33 5299
2574.81 5346
2575.29 5476
2575.77 5401
2576.25 5397
2576.73 5315
2577.20 5706
2577.68 5612
2578.16 5596
2578.64 5470
2579.12 5364
2579.60 5701
2580.08 5508
2580.56 5357
2581.04 5291
2581.51 5384
2581.99 5331
2582.47 5433
2582.95 5419
2583.43 5189
2583.91 5543
2584.39 5626
2584.87 5283
2585.35 5303
2585.83 5700
2586.31 5438
2586.79 5283
2587.27 5551
2587.75 5599
2588.23 5687
2588.71 5749
2589.18 5697
2589.66 5737
2590.14 5627
2590.62 5502
2591.10 5697
2591.58 5849
2592.06 6120
2592.54 6001
2593.02 5902
2593.50 6052
2593.98 6009
2594.47 5834
2594.95 6020
2595.43 6236
2595.91 6011
2596.39 5922
2596.87 5843
2597.35 5922
2597.83 6065
2598.31 5918
2598.79 6135
2599.27 6234
2599.75 5863
2600.23 5714
2600.71 5626
2601.19 5832
2601.67 5719
2602.16 5744
2602.64 5783
2603.12 5379
2603.60 5507
2604.08 5324
2604.56 5449
2605.04 5485
2605.52 5208
2606.00 5215
2606.49 5286
2606.97 5350
2607.45 5274
2607.93 5447
2608.41 5890
2608.89 5592
2609.37 5507
2609.86 5939
2610.34 6000
2610.82 6282
2611.30 6014
2611.78 5724
2612.27 6002
2612.75 6342
2613.23 6124
2613.71 6144
2614.19 6297
2614.68 6294
2615.16 6108
2615.64 5773
2616.12 5881
2616.60 6114
2617.09 6157
2617.57 5877
2618.05 5676
2618.53 5632
2619.02 5619
2619.50 5714
2619.98 5311
2620.46 5181
2620.95 5284
2621.43 5370
2621.91 5335
2622.40 5268
2622.88 5399
2623.36 5722
2623.84 5705
2624.33 5944
2624.81 5803
2625.29 6106
2625.78 5821
2626.26 5836
2626.74 5697
2627.23 5939
2627.71 5995
2628.19 5812
2628.68 5944
2629.16 5627
2629.64 5815
2630.13 6102
2630.61 5893
2631.09 6027
2631.58 5657
2632.06 5736
2632.54 5507
2633.03 5755
2633.51 5689
2634.00 5596
2634.48 5576
2634.96 5601
2635.45 5668
2635.93 5840
2636.42 5823
2636.90 5343
2637.38 5572
2637.87 5543
2638.35 5799
2638.84 5705
2639.32 5702
2639.81 5646
2640.29 5489
2640.78 5939
2641.26 5971
2641.74 5884
2642.23 5534
2642.71 5471
2643.20 5852
2643.68 5955
2644.17 5882
2644.65 5700
2645.14 5442
2645.62 5657
2646.11 5747
2646.59 5539
2647.08 5680
2647.56 5623
2648.05 5399
2648.53 5650
2649.02 5943
2649.50 5834
2649.99 5597
2650.48 5662
2650.96 5539
2651.45 5422
2651.93 5706
2652.42 5679
2652.90 5643
2653.39 5425
2653.87 5577
2654.36 5583
2654.85 5316
2655.33 5474
2655.82 6031
2656.30 5573
2656.79 5438
2657.28 5633
2657.76 5662
2658.25 5334
2658.73 5313
2659.22 5328
2659.71 5434
2660.19 5736
2660.68 5685
2661.17 5315
2661.65 5284
2662.14 5364
2662.62 5261
2663.11 5247
2663.60 5056
2664.08 5057
2664.57 5199
2665.06 5314
2665.55 5323
2666.03 5412
2666.52 5700
2667.01 5642
2667.49 5666
2667.98 5823
2668.47 5566
2668.95 5720
2669.44 5642
2669.93 5546
2670.42 5456
2670.90 5638
2671.39 5895
2671.88 5671
2672.36 5569
2672.85 5383
2673.34 5700
2673.83 5775
2674.31 6046
2674.80 6024
2675.29 5785
2675.78 6429
2676.27 6492
2676.75 6390
2677.24 6510
2677.73 6921
2678.22 6908
2678.71 6829
2679.19 6717
2679.68 6936
2680.17 6767
2680.66 6907
2681.15 6788
2681.63 6978
2682.12 7223
2682.61 7253
2683.10 7189
2683.59 6815
2684.08 7261
2684.56 7310
2685.05 7228
2685.54 7513
2686.03 7415
2686.52 6756
2687.01 6830
2687.50 6954
2687.99 6635
2688.47 6318
2688.96 6211
2689.45 6166
2689.94 6033
2690.43 5896
2690.92 5969
2691.41 5903
2691.90 5868
2692.39 5806
2692.88 5815
2693.37 5744
2693.85 5652
2694.34 5669
2694.83 6013
2695.32 5726
2695.81 5877
2696.30 5533
2696.79 6046
2697.28 6088
2697.77 5873
2698.26 6080
2698.75 5925
2699.24 5788
2699.73 6038
2700.22 6247
2700.71 5957
2701.20 5923
2701.69 6015
2702.18 5874
2702.67 5950
2703.16 6077
2703.65 6039
2704.14 6162
2704.63 6478
2705.12 6449
2705.61 6314
2706.10 6418
2706.59 6392
2707.08 6260
2707.58 6062
2708.07 5964
2708.56 5970
2709.05 5955
2709.54 5843
2710.03 5857
2710.52 5609
2711.01 5635
2711.50 5516
2711.99 5695
2712.48 5740
2712.98 5455
2713.47 5814
2713.96 5560
2714.45 5538
2714.94 5490
2715.43 5631
2715.92 5718
2716.41 5951
2716.91 5531
2717.40 5770
2717.89 5720
2718.38 5514
2718.87 5684
2719.36 5532
2719.86 5755
2720.35 5464
2720.84 5357
2721.33 6063
2721.82 6035
2722.31 5819
2722.81 5632
2723.30 5690
2723.79 6033
2724.28 6035
2724.77 6197
2725.27 5978
2725.76 6227
2726.25 6278
2726.74 6225
2727.24 6145
2727.73 6069
2728.22 6045
2728.71 6119
2729.21 5965
2729.70 5713
2730.19 5754
2730.68 5626
2731.18 5834
2731.67 5484
2732.16 5709
2732.66 5621
2733.15 5742
2733.64 5772
2734.13 5503
2734.63 5756
2735.12 5564
2735.61 5655
2736.11 5789
2736.60 6033
2737.09 5999
2737.59 5906
2738.08 5920
2738.57 5839
2739.07 5790
2739.56 5812
2740.05 5594
2740.55 5783
2741.04 5561
2741.54 5651
2742.03 5505
2742.52 5595
2743.02 5453
2743.51 5478
2744.00 5760
2744.50 5795
2744.99 5523
2745.49 5372
2745.98 5567
2746.47 5593
2746.97 5511
2747.46 5649
2747.96 5790
2748.45 5404
2748.95 5454
2749.44 5395
2749.93 5333
2750.43 5427
2750.92 5380
2751.42 5303
2751.91 5384
2752.41 5647
2752.90 5686
2753.40 5791
2753.89 5593
2754.39 5877
2754.88 6286
2755.38 6137
2755.87 6238
2756.37 5815
2756.86 5855
2757.36 5664
2757.85 5747
2758.35 6048
2758.84 5900
2759.34 5733
2759.83 5676
2760.33 5691
2760.82 5543
2761.32 5970
2761.81 5815
2762.31 5842
2762.81 5896
2763.30 5911
2763.80 5724
2764.29 5574
2764.79 5661
2765.28 5468
2765.78 5765
2766.28 5933
2766.77 6030
2767.27 5692
2767.76 5751
2768.26 5904
2768.76 5807
2769.25 5917
2769.75 5756
2770.25 5985
2770.74 6001
2771.24 5832
2771.73 5870
2772.23 5629
2772.73 5712
2773.22 5869
2773.72 5989
2774.22 5969
2774.71 5861
2775.21 5881
2775.71 6017
2776.20 6095
2776.70 6369
2777.20 6210
2777.69 6542
2778.19 6675
2778.69 6638
2779.19 6634
2779.68 6830
2780.18 6742
2780.68 6547
2781.17 6505
2781.67 6475
2782.17 6252
2782.67 6436
2783.16 6491
2783.66 6002
2784.16 5829
2784.66 6099
2785.15 5933
2785.65 5918
2786.15 6188
2786.65 6210
2787.15 6007
2787.64 6428
2788.14 6041
2788.64 5902
2789.14 6176
2789.63 6129
2790.13 6191
2790.63 6301
2791.13 6418
2791.63 6279
2792.13 6193
2792.62 5952
2793.12 5860
2793.62 5815
2794.12 6015
2794.62 5971
2795.12 5947
2795.61 6287
2796.11 6554
2796.61 6911
2797.11 6514
2797.61 6751
2798.11 7107
2798.61 7553
2799.11 7313
2799.60 7184
2800.10 7390
2800.60 7291
2801.10 7374
2801.60 7358
2802.10 7382
2802.60 6977
2803.10 6953
2803.60 6668
2804.10 6522
2804.60 6371
2805.10 6341
2805.59 6668
2806.09 6600
2806.59 6649
2807.09 7230
2807.59 7236
2808.09 7277
2808.59 7584
2809.09 7950
2809.59 8042
2810.09 8330
2810.59 7767
2811.09 7906
2811.59 8443
2812.09 8272
2812.59 8014
2813.09 7717
2813.59 7725
2814.09 7626
2814.59 7325
2815.09 7115
2815.59 7132
2816.09 6815
2816.59 6829
2817.09 6856
2817.59 7110
2818.09 6994
2818.60 7149
2819.10 7088
2819.60 7740
2820.10 8058
2820.60 8090
2821.10 8498
2821.60 9069
2822.10 9139
2822.60 8846
2823.10 8808
2823.60 8716
2824.10 8321
2824.61 8010
2825.11 7462
2825.61 7217
2826.11 7358
2826.61 7402
2827.11 7182
2827.61 6838
2828.12 7193
2828.62 6975
2829.12 6887
2829.62 7101
2830.12 6853
2830.62 6729
2831.12 6882
2831.63 6677
2832.13 6571
2832.63 6763
2833.13 6557
2833.63 6465
2834.14 6490
2834.64 6206
2835.14 6351
2835.64 6123
2836.14 6224
2836.65 6150
2837.15 6394
2837.65 5985
2838.15 6043
2838.66 6423
2839.16 6338
2839.66 6326
2840.16 6176
2840.67 6204
2841.17 6054
2841.67 6174
2842.17 6341
2842.68 6359
2843.18 5870
2843.68 5771
2844.18 6157
2844.69 6187
2845.19 6119
2845.69 6311
2846.20 6604
2846.70 6438
2847.20 6782
2847.71 7202
2848.21 6920
2848.71 6656
2849.22 6645
2849.72 6781
2850.22 6958
2850.73 6729
2851.23 6737
2851.73 6563
2852.24 6551
2852.74 6451
2853.24 6505
2853.75 6492
2854.25 6376
2854.75 6114
2855.26 6130
2855.76 6174
2856.27 6257
2856.77 6222
2857.27 6503
2857.78 6364
2858.28 6490
2858.79 6515
2859.29 6493
2859.80 6562
2860.30 6661
2860.80 6478
2861.31 6625
2861.81 6370
2862.32 6382
2862.82 6567
2863.33 6300
2863.83 6718
2864.34 6758
2864.84 6346
2865.34 6270
2865.85 6285
2866.35 6147
2866.86 5712
2867.36 5638
2867.87 5843
2868.37 5985
2868.88 6136
2869.38 6053
2869.89 5861
2870.39 5779
2870.90 5781
2871.41 5739
2871.91 5800
2872.42 5961
2872.92 5746
2873.43 5979
2873.93 5944
2874.44 5519
2874.94 5962
2875.45 6138
2875.95 5720
2876.46 5885
2876.97 5947
2877.47 5816
2877.98 5869
2878.48 6202
2878.99 6042
2879.50 5939
2880.00 5912
2880.51 5858
2881.01 6032
2881.52 6102
2882.03 5996
2882.53 6308
2883.04 5882
2883.54 6120
2884.05 6042
2884.56 5887
2885.06 6125
2885.57 6106
2886.08 6335
2886.58 6503
2887.09 6287
2887.60 6475
2888.10 6653
2888.61 6768
2889.12 6763
2889.62 6742
2890.13 7213
2890.64 7380
2891.15 7159
2891.65 7109
2892.16 6887
2892.67 6781
2893.17 6647
2893.68 6445
2894.19 6527
2894.70 6422
2895.20 6540
2895.71 6396
2896.22 6007
2896.73 6296
2897.23 6141
2897.74 6356
2898.25 6499
2898.76 6555
2899.26 6491
2899.77 6400
2900.28 6427
2900.79 6323
2901.29 6277
2901.80 6736
2902.31 6563
2902.82 6537
2903.33 6490
2903.83 6639
2904.34 6849
2904.85 7303
2905.36 7211
2905.87 7139
2906.38 7033
2906.88 7157
2907.39 6884
2907.90 6889
2908.41 6752
2908.92 6610
2909.43 6851
2909.94 7018
2910.44 6915
2910.95 6930
2911.46 6510
2911.97 6149
2912.48 6076
2912.99 6112
2913.50 6266
2914.01 6072
2914.52 6231
2915.02 6557
2915.53 6501
2916.04 6020
2916.55 6421
2917.06 6180
2917.57 6229
2918.08 6310
2918.59 6074
2919.10 6342
2919.61 6093
2920.12 6054
2920.63 6151
2921.14 6246
2921.65 5864
2922.16 5916
2922.67 6267
2923.18 6309
2923.69 6273
2924.20 6364
2924.71 6483
2925.22 7169
2925.73 6979
2926.24 7357
2926.75 7052
2927.26 7583
2927.77 8075
2928.28 8306
2928.79 7919
2929.30 7793
2929.81 8055
2930.32 7600
2930.83 7332
2931.34 7081
2931.85 6724
2932.36 6675
2932.87 6633
2933.38 6570
2933.89 6449
2934.40 6500
2934.91 6092
2935.42 6385
2935.94 6235
2936.45 6117
2936.96 6146
2937.47 6264
2937.98 6280
2938.49 6521
2939.00 6421
2939.51 6305
2940.02 6293
2940.54 6435
2941.05 6462
2941.56 6385
2942.07 6443
2942.58 6560
2943.09 6644
2943.61 6648
2944.12 6697
2944.63 6492
2945.14 6738
2945.65 6529
2946.16 6766
2946.68 7293
2947.19 7455
2947.70 7405
2948.21 7233
2948.72 7618
2949.24 7774
2949.75 7429
2950.26 7442
2950.77 7191
2951.28 7306
2951.80 7487
2952.31 7281
2952.82 6886
2953.33 6853
2953.85 6595
2954.36 6437
2954.87 6483
2955.38 6324
2955.90 6227
2956.41 6301
2956.92 6511
2957.43 6178
2957.95 5792
2958.46 6062
2958.97 5999
2959.49 5892
2960.00 5794
2960.51 6043
2961.03 6055
2961.54 6040
2962.05 6046
2962.57 6351
2963.08 6662
2963.59 6767
2964.11 6534
2964.62 6959
2965.13 6822
2965.65 6734
2966.16 6864
2966.67 6682
2967.19 6554
2967.70 6287
2968.21 6648
2968.73 6909
2969.24 6348
2969.76 6116
2970.27 6255
2970.78 6150
2971.30 6370
2971.81 6336
2972.33 5921
2972.84 6025
2973.35 6228
2973.87 6141
2974.38 6054
2974.90 6266
2975.41 6122
2975.92 6125
2976.44 6193
2976.95 6397
2977.47 6421
2977.98 6217
2978.50 6168
2979.01 6306
2979.53 6468
2980.04 6337
2980.56 6055
2981.07 6322
2981.59 6013
2982.10 5930
2982.62 6138
2983.13 6394
2983.65 6512
2984.16 6358
2984.68 6368
2985.19 6394
2985.71 6822
2986.22 6728
2986.74 6733
2987.25 6858
2987.77 6555
2988.28 6269
2988.80 6522
2989.31 6748
2989.83 6580
2990.35 6749
2990.86 6593
2991.38 6733
2991.89 6680
2992.41 6556
2992.92 6579
2993.44 6749
2993.96 6571
2994.47 6695
2994.99 7245
2995.50 7238
2996.02 7260
2996.54 7595
2997.05 7865
2997.57 7812
2998.09 8129
2998.60 8221
2999.12 8471
2999.64 8879
3000.15 8661
3000.67 8906
3001.18 8464
3001.70 7990
3002.22 8197
3002.73 8426
3003.25 7923
3003.77 7737
3004.29 7503
3004.80 7341
3005.32 7107
3005.84 6836
3006.35 7092
3006.87 6941
3007.39 6874
3007.90 7035
3008.42 6315
3008.94 6283
3009.46 6455
3009.97 6632
3010.49 6577
3011.01 6763
3011.53 6532
3012.04 6479
3012.56 6751
3013.08 6870
3013.60 6889
3014.11 6369
3014.63 6691
3015.15 6878
3015.67 6923
3016.18 7287
3016.70 7149
3017.22 7227
3017.74 7288
3018.26 6746
3018.77 7282
3019.29 7377
3019.81 7347
3020.33 7182
3020.85 6849
3021.37 7089
3021.88 6907
3022.40 7002
3022.92 7234
3023.44 6980
3023.96 6769
3024.48 7514
3025.00 7498
3025.51 7265
3026.03 7294
3026.55 7413
3027.07 7487
3027.59 7416
3028.11 7361
3028.63 7133
3029.15 6982
3029.67 6796
3030.18 6973
3030.70 7053
3031.22 6755
3031.74 6770
3032.26 6827
3032.78 6601
3033.30 6670
3033.82 6894
3034.34 7419
3034.86 7445
3035.38 7683
3035.90 7723
3036.42 7730
3036.94 8234
3037.46 8601
3037.98 8375
3038.50 8432
3039.02 8416
3039.54 8455
3040.06 8250
3040.58 8027
3041.10 8116
3041.62 8079
3042.14 7549
3042.66 7242
3043.18 6960
3043.70 7104
3044.22 6899
3044.74 6714
3045.26 6729
3045.78 6748
3046.30 6791
3046.82 6821
3047.34 6966
3047.86 6191
3048.38 6340
3048.90 6383
3049.42 6224
3049.94 6253
3050.46 6554
3050.98 6872
3051.50 6487
3052.03 6539
3052.55 6896
3053.07 7314
3053.59 6827
3054.11 6814
3054.63 6830
3055.15 6869
3055.67 6634
3056.19 7369
3056.72 7055
3057.24 6466
3057.76 6378
3058.28 6536
3058.80 6764
3059.32 6739
3059.84 6358
3060.37 6453
3060.89 6695
3061.41 6604
3061.93 6463
3062.45 6682
3062.98 6814
3063.50 6729
3064.02 6806
3064.54 6581
3065.06 6467
3065.59 6739
3066.11 6575
3066.63 6733
3067.15 6929
3067.67 6655
3068.20 6645
3068.72 6737
3069.24 6845
3069.76 6569
3070.29 6512
3070.81 6923
3071.33 6905
3071.85 6685
3072.38 6622
3072.90 6271
3073.42 6601
3073.95 7004
3074.47 6736
3074.99 6925
3075.51 7055
3076.04 7024
3076.56 7113
3077.08 7090
3077.61 6896
3078.13 6924
3078.65 6867
3079.18 7103
3079.70 6975
3080.22 6888
3080.75 7243
3081.27 7118
3081.79 7254
3082.32 7063
3082.84 7087
3083.36 6979
3083.89 6979
3084.41 6995
3084.93 6832
3085.46 7100
3085.98 7099
3086.51 6803
3087.03 6806
3087.55 6459
3088.08 6675
3088.60 6841
3089.13 6838
3089.65 6671
3090.17 6867
3090.70 6837
3091.22 6720
3091.75 6896
3092.27 7050
3092.80 6912
3093.32 6821
3093.85 6740
3094.37 6835
3094.89 6697
3095.42 6732
3095.94 6856
3096.47 6702
3096.99 6619
3097.52 6901
3098.04 7001
3098.57 6953
3099.09 7028
3099.62 7022
3100.14 7087
3100.67 6956
3101.19 7393
3101.72 7506
3102.24 7471
3102.77 7917
3103.29 8238
3103.82 8318
3104.34 9327
3104.87 9357
3105.40 9533
3105.92 9794
3106.45 9270
3106.97 8985
3107.50 8892
3108.02 8555
3108.55 8179
3109.08 7814
3109.60 7487
3110.13 6747
3110.65 6880
3111.18 6852
3111.70 7026
3112.23 6925
3112.76 6921
3113.28 6978
3113.81 6958
3114.34 7083
3114.86 7275
3115.39 7218
3115.91 7135
3116.44 6769
3116.97 6758
3117.49 6653
3118.02 6265
3118.55 6328
3119.07 6536
3119.60 6384
3120.13 6310
3120.65 6181
3121.18 6359
3121.71 6372
3122.23 6329
3122.76 6168
3123.29 6296
3123.82 6276
3124.34 6200
3124.87 6246
3125.40 6291
3125.92 6347
3126.45 6446
3126.98 6591
3127.51 6513
3128.03 6442
3128.56 6702
3129.09 6509
3129.62 6422
3130.14 6270
3130.67 6633
3131.20 6643
3131.73 6613
3132.25 6294
3132.78 6240
3133.31 6489
3133.84 6412
3134.37 6275
3134.89 5927
3135.42 6034
3135.95 6227
3136.48 6157
3137.01 6159
3137.53 6080
3138.06 6190
3138.59 6110
3139.12 6139
3139.65 6090
3140.18 6004
3140.70 6158
3141.23 6049
3141.76 6323
3142.29 6419
3142.82 6439
3143.35 6210
3143.88 6344
3144.40 6239
3144.93 6269
3145.46 6099
3145.99 6448
3146.52 6535
3147.05 6221
3147.58 6350
3148.11 6641
3148.64 6700
3149.17 6544
3149.70 6774
3150.22 6656
3150.75 6518
3151.28 6582
3151.81 6766
3152.34 6565
3152.87 6423
3153.40 6577
3153.93 6725
3154.46 6582
3154.99 6354
3155.52 6291
3156.05 5947
3156.58 6134
3157.11 6106
3157.64 6230
3158.17 6201
3158.70 6487
3159.23 6218
3159.76 6258
3160.29 6189
3160.82 5977
3161.35 6043
3161.88 6360
3162.41 6420
3162.94 6160
3163.47 6372
3164.00 6285
3164.53 6184
3165.06 6470
3165.59 6260
3166.12 6293
3166.65 6446
3167.18 6203
3167.72 6037
3168.25 6071
3168.78 6289
3169.31 6144
3169.84 6085
3170.37 6170
3170.90 6027
3171.43 6129
3171.96 6204
3172.49 6101
3173.03 5774
3173.56 6132
3174.09 5944
3174.62 6084
3175.15 5888
3175.68 5938
3176.21 6098
3176.74 6034
3177.28 5909
3177.81 5828
3178.34 6117
3178.87 6198
3179.40 5962
3179.93 6071
3180.47 5906
3181.00 6120
3181.53 5933
3182.06 6078
3182.59 6451
3183.13 6274
3183.66 6134
3184.19 5890
3184.72 6360
3185.25 6079
3185.79 5960
3186.32 5994
3186.85 6137
3187.38 6090
3187.92 6106
3188.45 6312
3188.98 6200
3189.51 6287
3190.05 6394
3190.58 6176
3191.11 5972
3191.64 5852
3192.18 6190
3192.71 6303
3193.24 6027
3193.78 6122
3194.31 5839
3194.84 5778
3195.38 5666
3195.91 5934
3196.44 5723
3196.97 5808
3197.51 5959
3198.04 6100
3198.57 5849
3199.11 6232
3199.64 6508
3200.17 6210
3200.71 6406
3201.24 6123
3201.78 6129
3202.31 6174
3202.84 6323
3203.38 6497
3203.91 6241
3204.44 6523
3204.98 6693
3205.51 6906
3206.05 6835
3206.58 7020
3207.11 6672
3207.65 6491
3208.18 6466
3208.72 6408
3209.25 6255
3209.78 6449
3210.32 6419
3210.85 6460
3211.39 6473
3211.92 6484
3212.46 6627
3212.99 6797
3213.53 6902
3214.06 7088
3214.59 6655
3215.13 6520
3215.66 6657
3216.20 6690
3216.73 6565
3217.27 6483
3217.80 6430
3218.34 6165
3218.87 6185
3219.41 6337
3219.94 6079
3220.48 5970
3221.01 5912
3221.55 6180
3222.08 6030
3222.62 6075
3223.16 6547
3223.69 6749
3224.23 6719
3224.76 6718
3225.30 6809
3225.83 6654
3226.37 6852
3226.90 6738
3227.44 6959
3227.98 6867
3228.51 6911
3229.05 6874
3229.58 6761
3230.12 6903
3230.66 6760
3231.19 6733
3231.73 6391
3232.26 6325
3232.80 6625
3233.34 6516
3233.87 6155
3234.41 6175
3234.95 6289
3235.48 6092
3236.02 6232
3236.55 6318
3237.09 6316
3237.63 6351
3238.16 6502
3238.70 6598
3239.24 6714
3239.77 7109
3240.31 6892
3240.85 6802
3241.38 7088
3241.92 7406
3242.46 7119
3243.00 6927
3243.53 6805
3244.07 6682
3244.61 6762
3245.14 6532
3245.68 6580
3246.22 6575
3246.76 6602
3247.29 6679
3247.83 6621
3248.37 6523
3248.91 6476
3249.44 6421
3249.98 6418
3250.52 6213
3251.06 6565
3251.59 6493
3252.13 6304
3252.67 6311
3253.21 6404
3253.75 6356
3254.28 6640
3254.82 6523
3255.36 6776
3255.90 7010
3256.44 6753
3256.97 6900
3257.51 6986
3258.05 6773
3258.59 6942
3259.13 6764
3259.67 6630
3260.20 6737
3260.74 7029
3261.28 6835
3261.82 6806
3262.36 6903
3262.90 6853
3263.44 6883
3263.97 7085
3264.51 7207
3265.05 7389
3265.59 7234
3266.13 7178
3266.67 7297
3267.21 7355
3267.75 7294
3268.29 7313
3268.83 7320
3269.36 7465
3269.90 7907
3270.44 7431
3270.98 7305
3271.52 6933
3272.06 6874
3272.60 7051
3273.14 6803
3273.68 6471
3274.22 6468
3274.76 6671
3275.30 6728
3275.84 6855
3276.38 6866
3276.92 6989
3277.46 7095
3278.00 7011
3278.54 7287
3279.08 6996
3279.62 6778
3280.16 7189
3280.70 7268
3281.24 7007
3281.78 7179
3282.32 7314
3282.86 7421
3283.40 7382
3283.94 7118
3284.48 7227
3285.02 7141
3285.56 7064
3286.10 7207
3286.64 7289
3287.18 7421
3287.72 7267
3288.26 7360
3288.81 7211
3289.35 7325
3289.89 7421
3290.43 7572
3290.97 7248
3291.51 7090
3292.05 7246
3292.59 7155
3293.13 7326
3293.67 7351
3294.22 7832
3294.76 8092
3295.30 8293
3295.84 8941
3296.38 9013
3296.92 9319
3297.46 9687
3298.01 10323
3298.55 10332
3299.09 9855
3299.63 10017
3300.17 9896
3300.71 9578
3301.26 9364
3301.80 8985
3302.34 8263
3302.88 8145
3303.42 8258
3303.97 7553
3304.51 7680
3305.05 7583
3305.59 7289
3306.13 7374
3306.68 7387
3307.22 7414
3307.76 7121
3308.30 7203
3308.85 7163
3309.39 7127
3309.93 7072
3310.47 7400
3311.02 7316
3311.56 7100
3312.10 6823
3312.64 6847
3313.19 6853
3313.73 6941
3314.27 7297
3314.82 7313
3315.36 7564
3315.90 7570
3316.45 7437
3316.99 7781
3317.53 7692
3318.07 7637
3318.62 7939
3319.16 7835
3319.70 8171
3320.25 8253
3320.79 8302
3321.34 8692
3321.88 8954
3322.42 8565
3322.97 8829
3323.51 9043
3324.05 9191
3324.60 9202
3325.14 9106
3325.68 9372
3326.23 9439
3326.77 8979
3327.32 8760
3327.86 8399
3328.40 8597
3328.95 8525
3329.49 8195
3330.04 7965
3330.58 7772
3331.13 8174
3331.67 7852
3332.21 7865
3332.76 7587
3333.30 7457
3333.85 8193
3334.39 8642
3334.94 9273
3335.48 9941
3336.03 10906
3336.57 12124
3337.12 12507
3337.66 13746
3338.21 14403
3338.75 14446
3339.30 14555
3339.84 15059
3340.39 13911
3340.93 13297
3341.48 12797
3342.02 12363
3342.57 11103
3343.11 10385
3343.66 9736
3344.20 9206
3344.75 8538
3345.29 8305
3345.84 7581
3346.38 7379
3346.93 7202
3347.47 7079
3348.02 7227
3348.57 7445
3349.11 7291
3349.66 7148
3350.20 7560
3350.75 7645
3351.30 7591
3351.84 7924
3352.39 7931
3352.93 7984
3353.48 8073
3354.03 8363
3354.57 8172
3355.12 8376
3355.66 8385
3356.21 8238
3356.76 8446
3357.30 8305
3357.85 8183
3358.40 7792
3358.94 7493
3359.49 7239
3360.04 7268
3360.58 7666
3361.13 7218
3361.68 7049
3362.22 7069
3362.77 6960
3363.32 6818
3363.86 6895
3364.41 6820
3364.96 6659
3365.50 7016
3366.05 7058
3366.60 6974
3367.15 6991
3367.69 6567
3368.24 6689
3368.79 6682
3369.34 6529
3369.88 6631
3370.43 6693
3370.98 6768
3371.53 6631
3372.07 6831
3372.62 6754
3373.17 7098
3373.72 6992
3374.26 6676
3374.81 6950
3375.36 6897
3375.91 7077
3376.46 7127
3377.00 7091
3377.55 7340
3378.10 7052
3378.65 7103
3379.20 6905
3379.74 6950
3380.29 6935
3380.84 6697
3381.39 6576
3381.94 6539
3382.49 6408
3383.04 6131
3383.58 6051
3384.13 6149
3384.68 6309
3385.23 6526
3385.78 6260
3386.33 6263
3386.88 6292
3387.43 6016
3387.97 6322
3388.52 6295
3389.07 6259
3389.62 6065
3390.17 5954
3390.72 6270
3391.27 6070
3391.82 6067
3392.37 6238
3392.92 6103
3393.47 6024
3394.01 6093
3394.56 6263
3395.11 6176
3395.66 6068
3396.21 6243
3396.76 5783
3397.31 6008
3397.86 6196
3398.41 5929
3398.96 6184
3399.51 6253
3400.06 6012
3400.61 6053
3401.16 5896
3401.71 5804
3402.26 5837
3402.81 5732
3403.36 5790
3403.91 5425
3404.46 5451
3405.01 5734
3405.56 5609
3406.11 5666
3406.66 5742
3407.21 5794
3407.76 5580
3408.32 5710
3408.87 5734
3409.42 5530
3409.97 5659
3410.52 5760
3411.07 5662
3411.62 5779
3412.17 5735
3412.72 5768
3413.27 5949
3413.82 5711
3414.37 5629
3414.93 5801
3415.48 5774
3416.03 6068
3416.58 6030
3417.13 5878
3417.68 5839
3418.23 5649
3418.78 5801
3419.34 5953
3419.89 5858
3420.44 5694
3420.99 5678
3421.54 5645
3422.09 5704
3422.65 5741
3423.20 5530
3423.75 5270
3424.30 5891
3424.85 5602
3425.40 5529
3425.96 5464
3426.51 5645
3427.06 5688
3427.61 5486
3428.17 5444
3428.72 5675
3429.27 5425
3429.82 5472
3430.37 5575
3430.93 5723
3431.48 5451
3432.03 5605
3432.58 5622
3433.14 5730
3433.69 5757
3434.24 5584
3434.79 5423
3435.35 5438
3435.90 5541
3436.45 5569
3437.01 5706
3437.56 5534
3438.11 5868
3438.66 5786
3439.22 6116
3439.77 6099
3440.32 6086
3440.88 5943
3441.43 6158
3441.98 6217
3442.54 5981
3443.09 6118
3443.64 5985
3444.20 5937
3444.75 5993
3445.30 5751
3445.86 5804
3446.41 5961
3446.97 5854
3447.52 5707
3448.07 5826
3448.63 5942
3449.18 5643
3449.73 5643
3450.29 5523
3450.84 5699
3451.40 5357
3451.95 5505
3452.50 5713
3453.06 5443
3453.61 5425
3454.17 5549
3454.72 5722
3455.28 5603
3455.83 5637
3456.38 5341
3456.94 5420
3457.49 5427
3458.05 5433
3458.60 5561
3459.16 5460
3459.71 5517
3460.27 5631
3460.82 5668
3461.38 5460
3461.93 5484
3462.49 5398
3463.04 5686
3463.60 5679
3464.15 5790
3464.71 5905
3465.26 6058
3465.82 6357
3466.37 5934
3466.93 5795
3467.48 5930
3468.04 5801
3468.59 6077
3469.15 6012
3469.70 6190
3470.26 6281
3470.82 6062
3471.37 6233
3471.93 6233
3472.48 6216
3473.04 5992
3473.59 6120
3474.15 6222
3474.71 5971
3475.26 6248
3475.82 5986
3476.37 6138
3476.93 6094
3477.49 5939
3478.04 6078
3478.60 6047
3479.16 6029
3479.71 6077
3480.27 6175
3480.82 6177
3481.38 6013
3481.94 6101
3482.49 6053
3483.05 6230
3483.61 6043
3484.16 6188
3484.72 6051
3485.28 5871
3485.83 6056
3486.39 6309
3486.95 6210
3487.50 6207
3488.06 6392
3488.62 6292
3489.18 6262
3489.73 6548
3490.29 6858
3490.85 6937
3491.40 7095
3491.96 7252
3492.52 7480
3493.08 7422
3493.63 7935
3494.19 8005
3494.75 7756
3495.31 7377
3495.86 7862
3496.42 8145
3496.98 7905
3497.54 7808
3498.09 8073
3498.65 7842
3499.21 8141
3499.77 7780
3500.33 8458
3500.88 8715
3501.44 8564
3502.00 9008
3502.56 8861
3503.12 9335
3503.67 9467
3504.23 9975
3504.79 10192
3505.35 10752
3505.91 11339
3506.47 11621
3507.03 12197
3507.58 12582
3508.14 12966
3508.70 12737
3509.26 12547
3509.82 12550
3510.38 11784
3510.94 11166
3511.49 10516
3512.05 10094
3512.61 9136
3513.17 8417
3513.73 7982
3514.29 7503
3514.85 7130
3515.41 6926
3515.97 6881
3516.53 6834
3517.09 6582
3517.64 6407
3518.20 6748
3518.76 6593
3519.32 6516
3519.88 6314
3520.44 6627
3521.00 6748
3521.56 6740
3522.12 6450
3522.68 6595
3523.24 6696
3523.80 6600
3524.36 6857
3524.92 6598
3525.48 6672
3526.04 6430
3526.60 6415
3527.16 6312
3527.72 6386
3528.28 6508
3528.84 6479
3529.40 6271
3529.96 6316
3530.52 6653
3531.08 6238
3531.64 5937
3532.20 6000
3532.76 5982
3533.32 5853
3533.89 6026
3534.45 6281
3535.01 6151
3535.57 5962
3536.13 6258
3536.69 6318
3537.25 6308
3537.81 6603
3538.37 6812
3538.93 6657
3539.49 6557
3540.06 6623
3540.62 6477
3541.18 6367
3541.74 6478
3542.30 6532
3542.86 6502
3543.42 6653
3543.98 6681
3544.55 6475
3545.11 6661
3545.67 6784
3546.23 6675
3546.79 6572
3547.35 6625
3547.92 6479
3548.48 6260
3549.04 6128
3549.60 6339
3550.16 6510
3550.72 6106
3551.29 6021
3551.85 5947
3552.41 5756
3552.97 5668
3553.54 5708
3554.10 5625
3554.66 5758
3555.22 5898
3555.78 5497
3556.35 6027
3556.91 5891
3557.47 5643
3558.03 5706
3558.60 5868
3559.16 5986
3559.72 5686
3560.29 5436
3560.85 5515
3561.41 5681
3561.97 5906
3562.54 5846
3563.10 5894
3563.66 5756
3564.23 5793
3564.79 5666
3565.35 5727
3565.91 5699
3566.48 5642
3567.04 5558
3567.60 5251
3568.17 5651
3568.73 5401
3569.29 5435
3569.86 5500
3570.42 5771
3570.99 5496
3571.55 5457
3572.11 5704
3572.68 5537
3573.24 5482
3573.80 5683
3574.37 5908
3574.93 5992
3575.50 5897
3576.06 5878
3576.62 5833
3577.19 5861
3577.75 5940
3578.32 5908
3578.88 5674
3579.44 6005
3580.01 6036
3580.57 6052
3581.14 6094
3581.70 5918
3582.27 6162
3582.83 5916
3583.40 5935
3583.96 5909
3584.52 5687
3585.09 5556
3585.65 5820
3586.22 5696
3586.78 5684
3587.35 5944
3587.91 5883
3588.48 5789
3589.04 5735
3589.61 5799
3590.17 5622
3590.74 5485
3591.30 5492
3591.87 5661
3592.43 5402
3593.00 5539
3593.56 5703
3594.13 6103
3594.70 5759
3595.26 6066
3595.83 6012
3596.39 5801
3596.96 5906
3597.52 5826
3598.09 5953
3598.65 5816
3599.22 5695
3599.79 5875
3600.35 5851
3600.92 5634
3601.48 5830
3602.05 6201
3602.62 6043
3603.18 5952
3603.75 5888
3604.32 6039
3604.88 5945
3605.45 5885
3606.01 5768
3606.58 5676
3607.15 5769
3607.71 5842
3608.28 5632
3608.85 5694
3609.41 5765
3609.98 5689
3610.55 5656
3611.11 5528
3611.68 5071
3612.25 5135
3612.81 5513
3613.38 5579
3613.95 5553
3614.51 5752
3615.08 5620
3615.65 5788
3616.22 5792
3616.78 5808
3617.35 6377
3617.92 6844
3618.48 7116
3619.05 7622
3619.62 8123
3620.19 8279
3620.75 8577
3621.32 8387
3621.89 8662
3622.46 8712
3623.02 8481
3623.59 7781
3624.16 7915
3624.73 7558
3625.30 7271
3625.86 6854
3626.43 6510
3627.00 6067
3627.57 5955
3628.14 5844
3628.70 5670
3629.27 5381
3629.84 5353
3630.41 5456
3630.98 5617
3631.55 5643
3632.11 5680
3632.68 5646
3633.25 5481
3633.82 5544
3634.39 5386
3634.96 5416
3635.52 5406
3636.09 5497
3636.66 5497
3637.23 5426
3637.80 5565
3638.37 5290
3638.94 5194
3639.51 5365
3640.08 5487
3640.64 5493
3641.21 5887
3641.78 5860
3642.35 5949
3642.92 5749
3643.49 5813
3644.06 6077
3644.63 6467
3645.20 6205
3645.77 6130
3646.34 5798
3646.91 5957
3647.48 5889
3648.05 6258
3648.62 6260
3649.19 6341
3649.76 6438
3650.33 6329
3650.90 6187
3651.47 6017
3652.03 5908
3652.60 6159
3653.17 6259
3653.75 6231
3654.32 6110
3654.89 6078
3655.46 6191
3656.03 6233
3656.60 6305
3657.17 6365
3657.74 6296
3658.31 6493
3658.88 6334
3659.45 6042
3660.02 6546
3660.59 6732
3661.16 6540
3661.73 6495
3662.30 6844
3662.87 6636
3663.44 6463
3664.01 6394
3664.59 6256
3665.16 5883
3665.73 5974
3666.30 5613
3666.87 5489
3667.44 5711
3668.01 5791
3668.58 5682
3669.15 5583
3669.73 5432
3670.30 5702
3670.87 5657
3671.44 5534
3672.01 5776
3672.58 5794
3673.15 5749
3673.73 5579
3674.30 5647
3674.87 5686
3675.44 5804
3676.01 5842
3676.58 6243
3677.16 6221
3677.73 5900
3678.30 6140
3678.87 6279
3679.44 6206
3680.02 5851
3680.59 5932
3681.16 5913
3681.73 5666
3682.31 5900
3682.88 5726
3683.45 5580
3684.02 5683
3684.60 5742
3685.17 5553
3685.74 5367
3686.31 5654
3686.89 5807
3687.46 5626
3688.03 5833
3688.60 5912
3689.18 5745
3689.75 5781
3690.32 5831
3690.90 6125
3691.47 5849
3692.04 5876
3692.61 6067
3693.19 6192
3693.76 6282
3694.33 6157
3694.91 6187
3695.48 6339
3696.05 6128
3696.63 5876
3697.20 5960
3697.77 5844
3698.35 5713
3698.92 5755
3699.50 5634
3700.07 6030
3700.64 5704
3701.22 5527
3701.79 5586
3702.36 5391
3702.94 5624
3703.51 5657
3704.09 5753
3704.66 5683
3705.23 5706
3705.81 5573
3706.38 5465
3706.96 5543
3707.53 5321
3708.11 5668
3708.68 5588
3709.25 5547
3709.83 5572
3710.40 5480
3710.98 5188
3711.55 5409
3712.13 5632
3712.70 5571
3713.28 5576
3713.85 5681
3714.43 5557
3715.00 5846
3715.58 5925
3716.15 5692
3716.73 5783
3717.30 5410
3717.88 5906
3718.45 5511
3719.03 5442
3719.60 5373
3720.18 5344
3720.75 5552
3721.33 5428
3721.90 5505
3722.48 5313
3723.05 5452
3723.63 5340
3724.20 5542
3724.78 5552
3725.36 5178
3725.93 5214
3726.51 5308
3727.08 5293
3727.66 5388
3728.23 5435
3728.81 5612
3729.39 5426
3729.96 5435
3730.54 5687
3731.11 5930
3731.69 5781
3732.27 6002
3732.84 6310
3733.42 6226
3734.00 6550
3734.57 6411
3735.15 6236
3735.72 6662
3736.30 6637
3736.88 6583
3737.45 7032
3738.03 6674
3738.61 6564
3739.18 6254
3739.76 6342
3740.34 6267
3740.92 5876
3741.49 6051
3742.07 6027
3742.65 5730
3743.22 5997
3743.80 5656
3744.38 5668
3744.95 5726
3745.53 5859
3746.11 6055
3746.69 5815
3747.26 5985
3747.84 5754
3748.42 5868
3749.00 5924
3749.57 5867
3750.15 6028
3750.73 5771
3751.31 5661
3751.88 5997
3752.46 5903
3753.04 5873
3753.62 5745
3754.19 5519
3754.77 5684
3755.35 5621
3755.93 5637
3756.51 5746
3757.08 5518
3757.66 5494
3758.24 5651
3758.82 5705
3759.40 5589
3759.98 5648
3760.55 5714
3761.13 5620
3761.71 5592
3762.29 5867
3762.87 5906
3763.45 6087
3764.03 5881
3764.60 5763
3765.18 5724
3765.76 6106
3766.34 5903
3766.92 5858
3767.50 5748
3768.08 5706
3768.66 5899
3769.24 5760
3769.81 5755
3770.39 5680
3770.97 5561
3771.55 5487
3772.13 5459
3772.71 5725
3773.29 5519
3773.87 5872
3774.45 5787
3775.03 5742
3775.61 5688
3776.19 6005
3776.77 5992
3777.35 5844
3777.93 5873
3778.51 5860
3779.09 5684
3779.67 5666
3780.25 5740
3780.83 5463
3781.41 5674
3781.99 5624
3782.57 5516
3783.15 5418
3783.73 5122
3784.31 5339
3784.89 5508
3785.47 5554
3786.05 5564
3786.63 5468
3787.21 5737
3787.79 5710
3788.37 5427
3788.95 5688
3789.53 5804
3790.11 5632
3790.69 5483
3791.27 5580
3791.85 5579
3792.43 5590
3793.01 5724
3793.59 5609
3794.18 5582
3794.76 5577
3795.34 5553
3795.92 5582
3796.50 5171
3797.08 5269
3797.66 5290
3798.24 5374
3798.83 5098
3799.41 5467
3799.99 5434
3800.57 5546
3801.15 5157
3801.73 5103
3802.31 5620
3802.90 5558
3803.48 5474
3804.06 5514
3804.64 5427
3805.22 5695
3805.80 5610
3806.39 5756
3806.97 6228
3807.55 5829
3808.13 5738
3808.71 5684
3809.30 5683
3809.88 5844
3810.46 5696
3811.04 5743
3811.63 5925
3812.21 5732
3812.79 5598
3813.37 5778
3813.95 6082
3814.54 6098
3815.12 5848
3815.70 5597
3816.29 5821
3816.87 5533
3817.45 5417
3818.03 5646
3818.62 5655
3819.20 5751
3819.78 5612
3820.36 5356
3820.95 5428
3821.53 5366
3822.11 5340
3822.70 5760
3823.28 5386
3823.86 5495
3824.45 5156
3825.03 5410
3825.61 5468
3826.20 5163
3826.78 5312
3827.36 5336
3827.95 5463
3828.53 5517
3829.11 5245
3829.70 5087
3830.28 5259
3830.87 5475
3831.45 5374
3832.03 5403
3832.62 5487
3833.20 5647
3833.79 5642
3834.37 5540
3834.95 5458
3835.54 5750
3836.12 5595
3836.71 5603
3837.29 5482
3837.87 5586
3838.46 5630
3839.04 5698
3839.63 5515
3840.21 5239
3840.80 5152
3841.38 5516
3841.97 5634
3842.55 5432
3843.13 5563
3843.72 5508
3844.30 5461
3844.89 5566
3845.47 5488
3846.06 5388
3846.64 5356
3847.23 5627
3847.81 5510
3848.40 5645
3848.98 5499
3849.57 5677
3850.15 5935
3850.74 5928
3851.33 5847
3851.91 5894
3852.50 5738
3853.08 5680
3853.67 5611
3854.25 5615
3854.84 5737
3855.42 5764
3856.01 5740
3856.60 5693
3857.18 5644
3857.77 5715
3858.35 5920
3858.94 6153
3859.52 6075
3860.11 6306
3860.70 6648
3861.28 6829
3861.87 7201
3862.45 7697
3863.04 8118
3863.63 8501
3864.21 8723
3864.80 9147
3865.39 8912
3865.97 8756
3866.56 8811
3867.15 8513
3867.73 8165
3868.32 7682
3868.91 7361
3869.49 7212
3870.08 6592
3870.67 6606
3871.25 6027
3871.84 6156
3872.43 6092
3873.01 5854
3873.60 6007
3874.19 5714
3874.77 5965
3875.36 5856
3875.95 5848
3876.54 6021
3877.12 5772
3877.71 5818
3878.30 5944
3878.89 5829
3879.47 5478
3880.06 5526
3880.65 5620
3881.24 5631
3881.82 5503
3882.41 5728
3883.00 5433
3883.59 5346
3884.17 5522
3884.76 5574
3885.35 5591
3885.94 5657
3886.53 5608
3887.11 5418
3887.70 5715
3888.29 5661
3888.88 5648
3889.47 5674
3890.05 5801
3890.64 6028
3891.23 6313
3891.82 5953
3892.41 6043
3893.00 6211
3893.59 6515
3894.17 6332
3894.76 6081
3895.35 6244
3895.94 6521
3896.53 6448
3897.12 6572
3897.71 6680
3898.30 6616
3898.88 6512
3899.47 6492
3900.06 6515
3900.65 6747
3901.24 6520
3901.83 6513
3902.42 6439
3903.01 6438
3903.60 6456
3904.19 6288
3904.78 5909
3905.37 6000
3905.95 5872
3906.54 5784
3907.13 5599
3907.72 5689
3908.31 5352
3908.90 5587
3909.49 5733
3910.08 5631
3910.67 5465
3911.26 5335
3911.85 5311
3912.44 5525
3913.03 5396
3913.62 5352
3914.21 5065
3914.80 5261
3915.39 5354
3915.98 5197
3916.57 5503
3917.16 5382
3917.75 5443
3918.34 5200
3918.93 5268
3919.52 5153
3920.12 5193
3920.71 5544
3921.30 5380
3921.89 5369
3922.48 5162
3923.07 5110
3923.66 5155
3924.25 5129
3924.84 5180
3925.43 5195
3926.02 5443
3926.61 5380
3927.20 5264
3927.80 5205
3928.39 5179
3928.98 5123
3929.57 4977
3930.16 4880
3930.75 5134
3931.34 5167
3931.94 5071
3932.53 4906
3933.12 5091
3933.71 5192
3934.30 5196
3934.89 4929
3935.48 4866
3936.08 5139
3936.67 5239
3937.26 5318
3937.85 5440
3938.44 5369
3939.04 5484
3939.63 5400
3940.22 5358
3940.81 5210
3941.40 5140
3942.00 5090
3942.59 5343
3943.18 5265
3943.77 5162
3944.37 5330
3944.96 5551
3945.55 5193
3946.14 5488
3946.74 5435
3947.33 5668
3947.92 5403
3948.51 5121
3949.11 5206
3949.70 5299
3950.29 5189
3950.88 5098
3951.48 5063
3952.07 4768
3952.66 4716
3953.26 5027
3953.85 5190
3954.44 5275
3955.04 5080
3955.63 5102
3956.22 4995
3956.82 5036
3957.41 5108
3958.00 5415
3958.60 5347
3959.19 5225
3959.78 5189
3960.38 5325
3960.97 5273
3961.56 5115
3962.16 5309
3962.75 5677
3963.34 5244
3963.94 5270
3964.53 5212
3965.13 5233
3965.72 5379
3966.31 4969
3966.91 5268
3967.50 5514
3968.10 5396
3968.69 5579
3969.28 5526
3969.88 5588
3970.47 5649
3971.07 5775
3971.66 5731
3972.26 5628
3972.85 5708
3973.45 5627
3974.04 5569
3974.63 5539
3975.23 5585
3975.82 5399
3976.42 5079
3977.01 5326
3977.61 5200
3978.20 5138
3978.80 5284
3979.39 5013
3979.99 5045
3980.58 5129
3981.18 5142
3981.77 5389
3982.37 5258
3982.96 5289
3983.56 5233
3984.15 5291
3984.75 5407
3985.35 5509
3985.94 5446
3986.54 5491
3987.13 5368
3987.73 5303
3988.32 5447
3988.92 5607
3989.51 5425
3990.11 5314
3990.71 5074
3991.30 5310
3991.90 5406
3992.49 5273
3993.09 4987
3993.69 5294
3994.28 5349
3994.88 5200
3995.47 5400
3996.07 5427
3996.67 5360
3997.26 5377
3997.86 5550
3998.46 5637
3999.05 5694
3999.65 5636
4000.25 5657
4000.84 5566
4001.44 5453
4002.04 5208
4002.63 5380
4003.23 5522
4003.83 5512
4004.42 5585
4005.02 5640
4005.62 5705
4006.21 5638
4006.81 5650
4007.41 5910
4008.01 5715
4008.60 5850
4009.20 5778
4009.80 5842
4010.39 5810
4010.99 5725
4011.59 5802
4012.19 5984
4012.78 5968
4013.38 5612
4013.98 5615
4014.58 5747
4015.17 5720
4015.77 5642
4016.37 5859
4016.97 5861
4017.57 5750
4018.16 5850
4018.76 5811
4019.36 5658
4019.96 5941
4020.56 5867
4021.15 5934
4021.75 5733
4022.35 5488
4022.95 5791
4023.55 5494
4024.14 5379
4024.74 5609
4025.34 5634
4025.94 5444
4026.54 5362
4027.14 5443
4027.74 5358
4028.33 5456
4028.93 5696
4029.53 5621
4030.13 5615
4030.73 5632
4031.33 5703
4031.93 5592
4032.53 5406
4033.12 5476
4033.72 5594
4034.32 5255
4034.92 5186
4035.52 5296
4036.12 5527
4036.72 5401
4037.32 5503
4037.92 5456
4038.52 5278
4039.12 5226
4039.72 5374
4040.32 5236
4040.92 5406
4041.52 5206
4042.12 5398
4042.71 5431
4043.31 5182
4043.91 5271
4044.51 5364
4045.11 5418
4045.71 5388
4046.31 5347
4046.91 5281
4047.51 5196
4048.11 5114
4048.71 5135
4049.31 5431
4049.91 5341
4050.52 5296
4051.12 5154
4051.72 4974
4052.32 5147
4052.92 5517
4053.52 5199
4054.12 5517
4054.72 5264
4055.32 5373
4055.92 5471
4056.52 5404
4057.12 5256
4057.72 5350
4058.32 5242
4058.92 5388
4059.52 5271
4060.13 5057
4060.73 5048
4061.33 5118
4061.93 5370
4062.53 5218
4063.13 5229
4063.73 5093
4064.33 5027
4064.94 4946
4065.54 5035
4066.14 5064
4066.74 4829
4067.34 4817
4067.94 5010
4068.54 4860
4069.15 5004
4069.75 5129
4070.35 5226
4070.95 5163
4071.55 5069
4072.16 4887
4072.76 5224
4073.36 5404
4073.96 5445
4074.56 5120
4075.17 5031
4075.77 5053
4076.37 5462
4076.97 5252
4077.57 5059
4078.18 5016
4078.78 5018
4079.38 5212
4079.98 5390
4080.59 5445
4081.19 5238
4081.79 5199
4082.39 5115
4083.00 5111
4083.60 5154
4084.20 5093
4084.81 5124
4085.41 5045
4086.01 5055
4086.61 5186
4087.22 5224
4087.82 5202
4088.42 5362
4089.03 5417
4089.63 5622
4090.23 5413
4090.84 5159
4091.44 5233
4092.04 5356
4092.65 5223
4093.25 5150
4093.85 5470
4094.46 5643
4095.06 5867
4095.66 5878
4096.27 6212
4096.87 6124
4097.48 6140
4098.08 6485
4098.68 6500
4099.29 6508
4099.89 6325
4100.49 6246
4101.10 6298
4101.70 6199
4102.31 5733
4102.91 5500
4103.52 5441
4104.12 5144
4104.72 5250
4105.33 5178
4105.93 4865
4106.54 5170
4107.14 5165
4107.75 4915
4108.35 4927
4108.96 4943
4109.56 5009
4110.16 5193
4110.77 5275
4111.37 5125
4111.98 5291
4112.58 5203
4113.19 5446
4113.79 5338
4114.40 5518
4115.00 5607
4115.61 5620
4116.21 5358
4116.82 5333
4117.42 5268
4118.03 5399
4118.64 5314
4119.24 5016
4119.85 5042
4120.45 5199
4121.06 5000
4121.66 5069
4122.27 5207
4122.87 4946
4123.48 5169
4124.09 5143
4124.69 4866
4125.30 5018
4125.90 5213
4126.51 5239
4127.11 5075
4127.72 5083
4128.33 5135
4128.93 5134
4129.54 5117
4130.14 5383
4130.75 5367
4131.36 5482
4131.96 5223
4132.57 5172
4133.18 5270
4133.78 5409
4134.39 5451
4135.00 5444
4135.60 5384
4136.21 5313
4136.82 5332
4137.42 5117
4138.03 5377
4138.64 5579
4139.24 5721
4139.85 5517
4140.46 5613
4141.06 5400
4141.67 5369
4142.28 5264
4142.88 5130
4143.49 5566
4144.10 5591
4144.71 5650
4145.31 5512
4145.92 5458
4146.53 5278
4147.14 5415
4147.74 5552
4148.35 5654
4148.96 5520
4149.57 5425
4150.17 5335
4150.78 5298
4151.39 5084
4152.00 4991
4152.60 4971
4153.21 5092
4153.82 5026
4154.43 5028
4155.04 5138
4155.64 5002
4156.25 5000
4156.86 5069
4157.47 4819
4158.08 4666
4158.69 4839
4159.29 4937
4159.90 4986
4160.51 4982
4161.12 5185
4161.73 4870
4162.34 4919
4162.94 4903
4163.55 4983
4164.16 4960
4164.77 5150
4165.38 5486
4165.99 5368
4166.60 5528
4167.21 5445
4167.81 5531
4168.42 5664
4169.03 5431
4169.64 5412
4170.25 5574
4170.86 5776
4171.47 5705
4172.08 5393
4172.69 5558
4173.30 5745
4173.91 5565
4174.52 5514
4175.13 5461
4175.74 5461
4176.34 5623
4176.95 5493
4177.56 5556
4178.17 5444
4178.78 5362
4179.39 5337
4180.00 5194
4180.61 4960
4181.22 5014
4181.83 5111
4182.44 4999
4183.05 5044
4183.66 4859
4184.27 4821
4184.88 4918
4185.49 4887
4186.10 4944
4186.71 5065
4187.32 5097
4187.93 4890
4188.55 4795
4189.16 4899
4189.77 4855
4190.38 4899
4190.99 4900
4191.60 4938
4192.21 4903
4192.82 4958
4193.43 5061
4194.04 5312
4194.65 5231
4195.26 5048
4195.87 5276
4196.49 5434
4197.10 5490
4197.71 5224
4198.32 5273
4198.93 5453
4199.54 5435
4200.15 5325
4200.76 5385
4201.38 5301
4201.99 5456
4202.60 5449
4203.21 5229
4203.82 5130
4204.43 5119
4205.04 5096
4205.66 5250
4206.27 5125
4206.88 5069
4207.49 4972
4208.10 5122
4208.72 4788
4209.33 5016
4209.94 4978
4210.55 5129
4211.16 5221
4211.78 5213
4212.39 5237
4213.00 5141
4213.61 5143
4214.22 5332
4214.84 5203
4215.45 5170
4216.06 5268
4216.67 5557
4217.29 5404
4217.90 5311
4218.51 5437
4219.13 5199
4219.74 5247
4220.35 5326
4220.96 5348
4221.58 5440
4222.19 5595
4222.80 5972
4223.42 5925
4224.03 5794
4224.64 5924
4225.25 6045
4225.87 6018
4226.48 6071
4227.09 6079
4227.71 6410
4228.32 6432
4228.93 6608
4229.55 6656
4230.16 6840
4230.77 6742
4231.39 6721
4232.00 6821
4232.62 6600
4233.23 6388
4233.84 6064
4234.46 5998
4235.07 5988
4235.68 5980
4236.30 5635
4236.91 5572
4237.53 5481
4238.14 5494
4238.75 5417
4239.37 5150
4239.98 5239
4240.60 5373
4241.21 5341
4241.83 5223
4242.44 5291
4243.05 5281
4243.67 5055
4244.28 5151
4244.90 5168
4245.51 5227
4246.13 5286
4246.74 4916
4247.36 5002
4247.97 5174
4248.59 5129
4249.20 5228
4249.82 5168
4250.43 5178
4251.05 5074
4251.66 5208
4252.28 5230
4252.89 5153
4253.51 5094
4254.12 5026
4254.74 5062
4255.35 5124
4255.97 5017
4256.58 5037
4257.20 4931
4257.81 5141
4258.43 4985
4259.05 4842
4259.66 5096
4260.28 5231
4260.89 5067
4261.51 5030
4262.12 4955
4262.74 5004
4263.36 5048
4263.97 5015
4264.59 4787
4265.20 4934
4265.82 5010
4266.44 5141
4267.05 4988
4267.67 5167
4268.28 5301
4268.90 5036
4269.52 5315
4270.13 5018
4270.75 5155
4271.37 5153
4271.98 5081
4272.60 5080
4273.22 4980
4273.83 4902
4274.45 4933
4275.07 5043
4275.68 4806
4276.30 4729
4276.92 4752
4277.53 4732
4278.15 4738
4278.77 4779
4279.38 4973
4280.00 4598
4280.62 4671
4281.24 4693
4281.85 4459
4282.47 4563
4283.09 4439
4283.70 4226
4284.32 4474
4284.94 4727
4285.56 4481
4286.17 4447
4286.79 4779
4287.41 4883
4288.03 4707
4288.65 4696
4289.26 4770
4289.88 4655
4290.50 4744
4291.12 4835
4291.73 4829
4292.35 4866
4292.97 4674
4293.59 4749
4294.21 4749
4294.83 4701
4295.44 4389
4296.06 4563
4296.68 4764
4297.30 4790
4297.92 4839
4298.54 4833
4299.15 4689
4299.77 4664
4300.39 4717
4301.01 4833
4301.63 4700
4302.25 4650
4302.87 5054
4303.48 4863
4304.10 4717
4304.72 4538
4305.34 4976
4305.96 5018
4306.58 5041
4307.20 4879
4307.82 4722
4308.44 4968
4309.06 4809
4309.67 4917
4310.29 4859
4310.91 4846
4311.53 4795
4312.15 4803
4312.77 5026
4313.39 4834
4314.01 4810
4314.63 5244
4315.25 5346
4315.87 5028
4316.49 4933
4317.11 4902
4317.73 4944
4318.35 4749
4318.97 4828
4319.59 4663
4320.21 4690
4320.83 4667
4321.45 4496
4322.07 4487
4322.69 4510
4323.31 4496
4323.93 4624
4324.55 4664
4325.17 4671
4325.79 4581
4326.41 4579
4327.03 4779
4327.65 4751
4328.27 4759
4328.89 5001
4329.51 4903
4330.13 4851
4330.76 5185
4331.38 5052
4332.00 5103
4332.62 4727
4333.24 4745
4333.86 4855
4334.48 4780
4335.10 4700
4335.72 4696
4336.34 4742
4336.97 4497
4337.59 4659
4338.21 4780
4338.83 4875
4339.45 4713
4340.07 4790
4340.69 4924
4341.31 4808
4341.94 4852
4342.56 4991
4343.18 4848
4343.80 4990
4344.42 5210
4345.04 5068
4345.67 4913
4346.29 5001
4346.91 4893
4347.53 4949
4348.15 5118
4348.78 5132
4349.40 5322
4350.02 5330
4350.64 5662
4351.26 5661
4351.89 5479
4352.51 5459
4353.13 5449
4353.75 5307
4354.38 5047
4355.00 5025
4355.62 4810
4356.24 5063
4356.87 4720
4357.49 4603
4358.11 4768
4358.74 4649
4359.36 4864
4359.98 4631
4360.60 4634
4361.23 4532
4361.85 4487
4362.47 4763
4363.10 4942
4363.72 4835
4364.34 4708
4364.97 4988
4365.59 5011
4366.21 4849
4366.83 4997
4367.46 4790
4368.08 4959
4368.71 4767
4369.33 4724
4369.95 4702
4370.58 4606
4371.20 4735
4371.82 4547
4372.45 4487
4373.07 4603
4373.69 4756
4374.32 4652
4374.94 4714
4375.57 4617
4376.19 4792
4376.81 4669
4377.44 4710
4378.06 4939
4378.69 4918
4379.31 4735
4379.94 4723
4380.56 4829
4381.18 4814
4381.81 4624
4382.43 5035
4383.06 4847
4383.68 4827
4384.31 4958
4384.93 4927
4385.56 4810
4386.18 4855
4386.81 4794
4387.43 4743
4388.05 4996
4388.68 5132
4389.30 5041
4389.93 5197
4390.55 5003
4391.18 5046
4391.81 5254
4392.43 4937
4393.06 5049
4393.68 5043
4394.31 4964
4394.93 5261
4395.56 5338
4396.18 5095
4396.81 5236
4397.43 5232
4398.06 5124
4398.68 5083
4399.31 5366
4399.94 5417
4400.56 5394
4401.19 5410
4401.81 5573
4402.44 5568
4403.06 5692
4403.69 5657
4404.32 5868
4404.94 5598
4405.57 5477
4406.20 5309
4406.82 5180
4407.45 5264
4408.07 5149
4408.70 5464
4409.33 5397
4409.95 5499
4410.58 5365
4411.21 5384
4411.83 5384
4412.46 5589
4413.09 5620
4413.71 5472
4414.34 5274
4414.97 5267
4415.59 5327
4416.22 5256
4416.85 5260
4417.47 5206
4418.10 5368
4418.73 5398
4419.35 5137
4419.98 5328
4420.61 5499
4421.24 5260
4421.86 5246
4422.49 5334
4423.12 5140
4423.75 4918
4424.37 4939
4425.00 4913
4425.63 5272
4426.26 5164
4426.88 4848
4427.51 4995
4428.14 5138
4428.77 5087
4429.39 5120
4430.02 4858
4430.65 4829
4431.28 4944
4431.91 4759
4432.53 4870
4433.16 4885
4433.79 4854
4434.42 5092
4435.05 4898
4435.67 4832
4436.30 4899
4436.93 4797
4437.56 4868
4438.19 4835
4438.82 5066
4439.44 4749
4440.07 4748
4440.70 4930
4441.33 4729
4441.96 4735
4442.59 4799
4443.22 4662
4443.85 4819
4444.47 4657
4445.10 4945
4445.73 4659
4446.36 4612
4446.99 4694
4447.62 4530
4448.25 4601
4448.88 4625
4449.51 4690
4450.14 4506
4450.77 4584
4451.39 4636
4452.02 4659
4452.65 4670
4453.28 4396
4453.91 4795
4454.54 4716
4455.17 4735
4455.80 4334
4456.43 4489
4457.06 4380
4457.69 4415
4458.32 4460
4458.95 4408
4459.58 4387
4460.21 4390
4460.84 4152
4461.47 4231
4462.10 4283
4462.73 4403
4463.36 4541
4463.99 4375
4464.62 4305
4465.25 4199
4465.88 4434
4466.51 4501
4467.14 4377
4467.77 4292
4468.40 4561
4469.03 4509
4469.67 4338
4470.30 4174
4470.93 4302
4471.56 4161
4472.19 4151
4472.82 4129
4473.45 4270
4474.08 4196
4474.71 4231
4475.34 4380
4475.97 4263
4476.61 4273
4477.24 4325
4477.87 4624
4478.50 4346
4479.13 4227
4479.76 4277
4480.39 4328
4481.02 4511
4481.66 4626
4482.29 4635
4482.92 4383
4483.55 4298
4484.18 4592
4484.81 4501
4485.45 4347
4486.08 4351
4486.71 4523
4487.34 4442
4487.97 4561
4488.61 4580
4489.24 4489
4489.87 4544
4490.50 4655
4491.13 4502
4491.77 4429
4492.40 4470
4493.03 4341
4493.66 4234
4494.30 4423
4494.93 4533
4495.56 4683
4496.19 4640
4496.83 4403
4497.46 4584
4498.09 4491
4498.72 4475
4499.36 4377
4499.99 4250
4500.62 4255
4501.25 4368
4501.89 4457
4502.52 4303
4503.15 4663
4503.79 4560
4504.42 4633
4505.05 4911
4505.69 4957
4506.32 4981
4506.95 4996
4507.59 5172
4508.22 4982
4508.85 5045
4509.49 4776
4510.12 4718
4510.75 4857
4511.39 4611
4512.02 4386
4512.65 4613
4513.29 4631
4513.92 4676
4514.56 4623
4515.19 4487
4515.82 4551
4516.46 4618
4517.09 4507
4517.73 4512
4518.36 4856
4518.99 4542
4519.63 4534
4520.26 4489
4520.90 4545
4521.53 4566
4522.16 4677
4522.80 4687
4523.43 4697
4524.07 4583
4524.70 4529
4525.34 4323
4525.97 4831
4526.61 4956
4527.24 4765
4527.88 4934
4528.51 4814
4529.15 4989
4529.78 5186
4530.42 5417
4531.05 5840
4531.69 6181
4532.32 6687
4532.96 6858
4533.59 7310
4534.23 7656
4534.86 7710
4535.50 8159
4536.13 8247
4536.77 7817
4537.40 7688
4538.04 7458
4538.67 6806
4539.31 6582
4539.94 6088
4540.58 5786
4541.22 5382
4541.85 5074
4542.49 5018
4543.12 4968
4543.76 4713
4544.40 4699
4545.03 4806
4545.67 4905
4546.30 4821
4546.94 4635
4547.58 4676
4548.21 4660
4548.85 4460
4549.48 4590
4550.12 4432
4550.76 4505
4551.39 4642
4552.03 4639
4552.67 4552
4553.30 4465
4553.94 4699
4554.58 4753
4555.21 4684
4555.85 4754
4556.49 4799
4557.12 4856
4557.76 4841
4558.40 4631
4559.03 4731
4559.67 5124
4560.31 4769
4560.94 4702
4561.58 4741
4562.22 4743
4562.86 4743
4563.49 4593
4564.13 4416
4564.77 4338
4565.41 4799
4566.04 4786
4566.68 4962
4567.32 4898
4567.96 4569
4568.59 4866
4569.23 4953
4569.87 5088
4570.51 5214
4571.14 5197
4571.78 5567
4572.42 5297
4573.06 5286
4573.70 5320
4574.33 5362
4574.97 5315
4575.61 4969
4576.25 4986
4576.89 4743
4577.52 4765
4578.16 4587
4578.80 4630
4579.44 4756
4580.08 4625
4580.72 4462
4581.35 4342
4581.99 4389
4582.63 4410
4583.27 4158
4583.91 4313
4584.55 4421
4585.19 4312
4585.83 4305
4586.46 4190
4587.10 4202
4587.74 4385
4588.38 4467
4589.02 4190
4589.66 4447
4590.30 4317
4590.94 4371
4591.58 4281
4592.22 4527
4592.85 4350
4593.49 4440
4594.13 4397
4594.77 4567
4595.41 4446
4596.05 4301
4596.69 4297
4597.33 4356
4597.97 4392
4598.61 4223
4599.25 4220
4599.89 4289
4600.53 4160
4601.17 4233
4601.81 4313
4602.45 4279
4603.09 4304
4603.73 4251
4604.37 4293
4605.01 4217
4605.65 4137
4606.29 4394
4606.93 4185
4607.57 4221
4608.21 4422
4608.85 4521
4609.49 4556
4610.13 4421
4610.77 4520
4611.41 4577
4612.05 4378
4612.70 4730
4613.34 4647
4613.98 4428
4614.62 4434
4615.26 4367
4615.90 4356
4616.54 4639
4617.18 4548
4617.82 4187
4618.46 4264
4619.10 4367
4619.75 4336
4620.39 4240
4621.03 4306
4621.67 4111
4622.31 4194
4622.95 4349
4623.59 4458
4624.24 4429
4624.88 4296
4625.52 4303
4626.16 4185
4626.80 4251
4627.44 4361
4628.09 4223
4628.73 4230
4629.37 4079
4630.01 4054
4630.65 4263
4631.29 4230
4631.94 4170
4632.58 4149
4633.22 4143
4633.86 4132
4634.51 4138
4635.15 4362
4635.79 4094
4636.43 3883
4637.07 4190
4637.72 4248
4638.36 4396
4639.00 4282
4639.64 4255
4640.29 4290
4640.93 4305
4641.57 4095
4642.21 4294
4642.86 4444
4643.50 4331
4644.14 4344
4644.79 4326
4645.43 4373
4646.07 4224
4646.72 4121
4647.36 4042
4648.00 4147
4648.64 4106
4649.29 4049
4649.93 4006
4650.57 4179
4651.22 4369
4651.86 4287
4652.50 4139
4653.15 4239
4653.79 4191
4654.44 4236
4655.08 4096
4655.72 4187
4656.37 4256
4657.01 4144
4657.65 4171
4658.30 4219
4658.94 4193
4659.59 4134
4660.23 4276
4660.87 4272
4661.52 3982
4662.16 3914
4662.81 3895
4663.45 3923
4664.09 4063
4664.74 3961
4665.38 4099
4666.03 4109
4666.67 4029
4667.32 3914
4667.96 4100
4668.61 4176
4669.25 4089
4669.89 4074
4670.54 4154
4671.18 4149
4671.83 4067
4672.47 3980
4673.12 4003
4673.76 4026
4674.41 3885
4675.05 3799
4675.70 4011
4676.34 3919
4676.99 4054
4677.63 3832
4678.28 4078
4678.92 4031
4679.57 3918
4680.22 3972
4680.86 4144
4681.51 4023
4682.15 4075
4682.80 4008
4683.44 4017
4684.09 4057
4684.73 3901
4685.38 3836
4686.03 3911
4686.67 4240
4687.32 4087
4687.96 3925
4688.61 3792
4689.25 4150
4689.90 4189
4690.55 3928
4691.19 3985
4691.84 4056
4692.49 4045
4693.13 3830
4693.78 3904
4694.42 3998
4695.07 4114
4695.72 3877
4696.36 3904
4697.01 4023
4697.66 3880
4698.30 4137
4698.95 4147
4699.60 3997
4700.24 3987
4700.89 4071
4701.54 4175
4702.18 4131
4702.83 3985
4703.48 4195
4704.12 4054
4704.77 3954
4705.42 3972
4706.07 4026
4706.71 3891
4707.36 3810
4708.01 4029
4708.66 4070
4709.30 3969
4709.95 4105
4710.60 3845
4711.24 4174
4711.89 3917
4712.54 3978
4713.19 4054
4713.84 3965
4714.48 3939
4715.13 3941
4715.78 4040
4716.43 3896
4717.07 4065
4717.72 3999
4718.37 3952
4719.02 3860
4719.67 3867
4720.31 4026
4720.96 3907
4721.61 4110
4722.26 4052
4722.91 4057
4723.56 4073
4724.20 4170
4724.85 4323
4725.50 4209
4726.15 4111
4726.80 4297
4727.45 4385
4728.10 4379
4728.74 4340
4729.39 4152
4730.04 4347
4730.69 4395
4731.34 4401
4731.99 4174
4732.64 4222
4733.29 4115
4733.94 3922
4734.58 4016
4735.23 4048
4735.88 3888
4736.53 4085
4737.18 4210
4737.83 4014
4738.48 4010
4739.13 3922
4739.78 4189
4740.43 4132
4741.08 4284
4741.73 4224
4742.38 4084
4743.03 4011
4743.68 4109
4744.33 4161
4744.98 4000
4745.63 4039
4746.28 4241
4746.93 4306
4747.58 4381
4748.23 4279
4748.88 4054
4749.53 4012
4750.18 4134
4750.83 4240
4751.48 4144
4752.13 4268
4752.78 4208
4753.43 4130
4754.08 4274
4754.73 4152
4755.38 4310
4756.03 4258
4756.68 4296
4757.33 4407
4757.98 4543
4758.63 4444
4759.28 4331
4759.93 4332
4760.59 4132
4761.24 3996
4761.89 4160
4762.54 4372
4763.19 4027
4763.84 4043
4764.49 3947
4765.14 3852
4765.79 3888
4766.45 3930
4767.10 4201
4767.75 4123
4768.40 3981
4769.05 3924
4769.70 3863
4770.35 4241
4771.01 4104
4771.66 3978
4772.31 4022
4772.96 4050
4773.61 4006
4774.26 3886
4774.92 3947
4775.57 3915
4776.22 3941
4776.87 3886
4777.52 3976
4778.18 3862
4778.83 3891
4779.48 3762
4780.13 3864
4780.79 4133
4781.44 4053
4782.09 4038
4782.74 4043
4783.40 3987
4784.05 4074
4784.70 3969
4785.35 3968
4786.01 4004
4786.66 3934
4787.31 3934
4787.96 3950
4788.62 3928
4789.27 4022
4789.92 3986
4790.58 4062
4791.23 4004
4791.88 3949
4792.53 3766
4793.19 3950
4793.84 3873
4794.49 3822
4795.15 4203
4795.80 4005
4796.45 4036
4797.11 4098
4797.76 3902
4798.41 3889
4799.07 3892
4799.72 3877
4800.37 4070
4801.03 3682
4801.68 3621
4802.34 3679
4802.99 3741
4803.64 3821
4804.30 3828
4804.95 3850
4805.61 3891
4806.26 3869
4806.91 3836
4807.57 4058
4808.22 3874
4808.88 3805
4809.53 3909
4810.18 3844
4810.84 3879
4811.49 3731
4812.15 3672
4812.80 3695
4813.46 3627
4814.11 3884
4814.77 3852
4815.42 3715
4816.07 4028
4816.73 3927
4817.38 3879
4818.04 3911
4818.69 3837
4819.35 3983
4820.00 3892
4820.66 3822
4821.31 3977
4821.97 4018
4822.62 4090
4823.28 4058
4823.93 4109
4824.59 4073
4825.24 3979
4825.90 4299
4826.56 4060
4827.21 4136
4827.87 4045
4828.52 3888
4829.18 3884
4829.83 3987
4830.49 3812
4831.14 3881
4831.80 3822
4832.46 4026
4833.11 3979
4833.77 3770
4834.42 3693
4835.08 4039
4835.74 3935
4836.39 3941
4837.05 4015
4837.70 4078
4838.36 4158
4839.02 4113
4839.67 4071
4840.33 4070
4840.99 4126
4841.64 3930
4842.30 3893
4842.96 4084
4843.61 4332
4844.27 4204
4844.92 4031
4845.58 4014
4846.24 4106
4846.90 4122
4847.55 3883
4848.21 4029
4848.87 4070
4849.52 3900
4850.18 3969
4850.84 4006
4851.49 4076
4852.15 4236
4852.81 4127
4853.47 4218
4854.12 4179
4854.78 4237
4855.44 4302
4856.09 4409
4856.75 4195
4857.41 4210
4858.07 4224
4858.72 4078
4859.38 4016
4860.04 3948
4860.70 4092
4861.36 3797
4862.01 3879
4862.67 3905
4863.33 4041
4863.99 3972
4864.64 4033
4865.30 4085
4865.96 4188
4866.62 4167
4867.28 4123
4867.94 4171
4868.59 4125
4869.25 4028
4869.91 4009
4870.57 4024
4871.23 4068
4871.89 4073
4872.54 3939
4873.20 4092
4873.86 4127
4874.52 4003
4875.18 4084
4875.84 3961
4876.50 4140
4877.16 3946
4877.81 3976
4878.47 3940
4879.13 3933
4879.79 3919
4880.45 4225
4881.11 4043
4881.77 3924
4882.43 4171
4883.09 4093
4883.75 3825
4884.41 3925
4885.06 3957
4885.72 4105
4886.38 3849
4887.04 3860
4887.70 3758
4888.36 3805
4889.02 3767
4889.68 3742
4890.34 3786
4891.00 3729
4891.66 3695
4892.32 3727
4892.98 3725
4893.64 3812
4894.30 3608
4894.96 3829
4895.62 3904
4896.28 3948
4896.94 3948
4897.60 3832
4898.26 3748
4898.92 3848
4899.58 3642
4900.24 3710
4900.90 3831
4901.56 3671
4902.22 3761
4902.88 3817
4903.54 3888
4904.21 3804
4904.87 3693
4905.53 3614
4906.19 3734
4906.85 3788
4907.51 3857
4908.17 3719
4908.83 3518
4909.49 3523
4910.15 3472
4910.81 3564
4911.48 3765
4912.14 3903
4912.80 3990
4913.46 3750
4914.12 3597
4914.78 3616
4915.44 3773
4916.11 3609
4916.77 3576
4917.43 3718
4918.09 3732
4918.75 3827
4919.41 3465
4920.07 3560
4920.74 3571
4921.40 3724
4922.06 3613
4922.72 3561
4923.38 3569
4924.05 3565
4924.71 3648
4925.37 3756
4926.03 3575
4926.69 3759
4927.36 3668
4928.02 3400
4928.68 3493
4929.34 3609
4930.01 3435
4930.67 3442
4931.33 3519
4931.99 3358
4932.66 3483
4933.32 3631
4933.98 3479
4934.64 3529
4935.31 3704
4935.97 3715
4936.63 3663
4937.30 3641
4937.96 3714
4938.62 3897
4939.28 3800
4939.95 3677
4940.61 3591
4941.27 3635
4941.94 3645
4942.60 3693
4943.26 3698
4943.93 3590
4944.59 3664
4945.25 3635
4945.92 3539
4946.58 3460
4947.24 3601
4947.91 3535
4948.57 3462
4949.23 3568
4949.90 3616
4950.56 3550
4951.23 3530
4951.89 3634
4952.55 3682
4953.22 3609
4953.88 3444
4954.55 3602
4955.21 3551
4955.87 3525
4956.54 3638
4957.20 3739
4957.87 3824
4958.53 3666
4959.20 3669
4959.86 3683
4960.52 3637
4961.19 3790
4961.85 3463
4962.52 3436
4963.18 3542
4963.85 3651
4964.51 3645
4965.18 3527
4965.84 3709
4966.51 3821
4967.17 3754
4967.84 3859
4968.50 3821
4969.17 3790
4969.83 3919
4970.50 3924
4971.16 4070
4971.83 4002
4972.49 4085
4973.16 3831
4973.82 3982
4974.49 4003
4975.15 3842
4975.82 3838
4976.48 3917
4977.15 3747
4977.82 3760
4978.48 3738
4979.15 3683
4979.81 3774
4980.48 3784
4981.14 3877
4981.81 3816
4982.48 3906
4983.14 4068
4983.81 3953
4984.47 4043
4985.14 3791
4985.81 3833
4986.47 3967
4987.14 3866
4987.81 4069
4988.47 3947
4989.14 4130
4989.80 4245
4990.47 4536
4991.14 4784
4991.80 5074
4992.47 5186
4993.14 5189
4993.80 5202
4994.47 5245
4995.14 5100
4995.80 4934
4996.47 4863
4997.14 4677
4997.80 4263
4998.47 4155
4999.14 4182
4999.81 3994
5000.47 3925
5001.14 3841
5001.81 3992
5002.47 3908
5003.14 3828
5003.81 3708
5004.48 3797
5005.14 3810
5005.81 3729
5006.48 3732
5007.15 3790
5007.81 3775
5008.48 3833
5009.15 3753
5009.82 3648
5010.49 3736
5011.15 3850
5011.82 3819
5012.49 3865
5013.16 3795
5013.83 3811
5014.49 3882
5015.16 3753
5015.83 3793
5016.50 3705
5017.17 3756
5017.83 3743
5018.50 3842
5019.17 3821
5019.84 3877
5020.51 4118
5021.18 3951
5021.84 3968
5022.51 3929
5023.18 4028
5023.85 4271
5024.52 3908
5025.19 4079
5025.86 4215
5026.53 4127
5027.19 4159
5027.86 4049
5028.53 4383
5029.20 4474
5029.87 4373
5030.54 4472
5031.21 4243
5031.88 4292
5032.55 4219
5033.22 4224
5033.89 4201
5034.56 4101
5035.23 4154
5035.89 4116
5036.56 3930
5037.23 4036
5037.90 3945
5038.57 4040
5039.24 3912
5039.91 4109
5040.58 4049
5041.25 3944
5041.92 3957
5042.59 4039
5043.26 3962
5043.93 4060
5044.60 4097
5045.27 4016
5045.94 4183
5046.61 4248
5047.28 4268
5047.95 4173
5048.62 4350
5049.29 4406
5049.96 4275
5050.63 4256
5051.31 4083
5051.98 4024
5052.65 3996
5053.32 3871
5053.99 3921
5054.66 3815
5055.33 4009
5056.00 3814
5056.67 3766
5057.34 3601
5058.01 3856
5058.68 3935
5059.35 3826
5060.03 4025
5060.70 3897
5061.37 3808
5062.04 4026
5062.71 4101
5063.38 3899
5064.05 3828
5064.72 3971
5065.40 4253
5066.07 4290
5066.74 4007
5067.41 3905
5068.08 3892
5068.75 3903
5069.43 3958
5070.10 3903
5070.77 3994
5071.44 3777
5072.11 3829
5072.79 3698
5073.46 3574
5074.13 3626
5074.80 3670
5075.47 3789
5076.15 3841
5076.82 3712
5077.49 3768
5078.16 3841
5078.83 3781
5079.51 3968
5080.18 4079
5080.85 3855
5081.52 3827
5082.20 3878
5082.87 3858
5083.54 4080
5084.22 3928
5084.89 3745
5085.56 3855
5086.23 3785
5086.91 3809
5087.58 3954
5088.25 3752
5088.93 3806
5089.60 3842
5090.27 3785
5090.94 3909
5091.62 4018
5092.29 3849
5092.96 3947
5093.64 3907
5094.31 3797
5094.98 3859
5095.66 3844
5096.33 3929
5097.00 3954
5097.68 3845
5098.35 3733
5099.03 3907
5099.70 3859
5100.37 3821
5101.05 3863
5101.72 3830
5102.39 3599
5103.07 3743
5103.74 3766
5104.42 3766
5105.09 3789
5105.77 3916
5106.44 3807
5107.11 3750
5107.79 3599
5108.46 3689
5109.14 3794
5109.81 3767
5110.49 3840
5111.16 3801
5111.83 3631
5112.51 3526
5113.18 3684
5113.86 3713
5114.53 3739
5115.21 3920
5115.88 3706
5116.56 3601
5117.23 3719
5117.91 3704
5118.58 3609
5119.26 3510
5119.93 3630
5120.61 3814
5121.28 3776
5121.96 3780
5122.63 3753
5123.31 3711
5123.98 3684
5124.66 3649
5125.33 3772
5126.01 3851
5126.69 3627
5127.36 3652
5128.04 3603
5128.71 3732
5129.39 3685
5130.06 3688
5130.74 3627
5131.42 3680
5132.09 3696
5132.77 3467
5133.44 3707
5134.12 3679
5134.79 3668
5135.47 3651
5136.15 3580
5136.82 3697
5137.50 3584
5138.18 3514
5138.85 3799
5139.53 3605
5140.20 3591
5140.88 3723
5141.56 3690
5142.23 3655
5142.91 3808
5143.59 3780
5144.26 3732
5144.94 3750
5145.62 3849
5146.29 3787
5146.97 3586
5147.65 3512
5148.33 3516
5149.00 3541
5149.68 3460
5150.36 3558
5151.03 3436
5151.71 3398
5152.39 3400
5153.06 3492
5153.74 3595
5154.42 3484
5155.10 3416
5155.77 3541
5156.45 3490
5157.13 3460
5157.81 3446
5158.48 3564
5159.16 3531
5159.84 3562
5160.52 3322
5161.20 3429
5161.87 3562
5162.55 3350
5163.23 3463
5163.91 3528
5164.58 3423
5165.26 3721
5165.94 3502
5166.62 3592
5167.30 3330
5167.98 3490
5168.65 3545
5169.33 3663
5170.01 3600
5170.69 3531
5171.37 3534
5172.05 3765
5172.72 3616
5173.40 3578
5174.08 3518
5174.76 3533
5175.44 3415
5176.12 3413
5176.80 3568
5177.48 3424
5178.15 3428
5178.83 3471
5179.51 3575
5180.19 3409
5180.87 3498
5181.55 3560
5182.23 3386
5182.91 3466
5183.59 3592
5184.27 3527
5184.95 3596
5185.63 3546
5186.30 3676
5186.98 3667
5187.66 3476
5188.34 3432
5189.02 3421
5189.70 3417
5190.38 3277
5191.06 3345
5191.74 3345
5192.42 3290
5193.10 3170
5193.78 3220
5194.46 3399
5195.14 3476
5195.82 3525
5196.50 3536
5197.18 3416
5197.86 3350
5198.54 3398
5199.22 3381
5199.90 3463
5200.58 3581
5201.26 3470
5201.94 3487
5202.62 3490
5203.31 3478
5203.99 3445
5204.67 3595
5205.35 3511
5206.03 3573
5206.71 3413
5207.39 3548
5208.07 3519
5208.75 3497
5209.43 3573
5210.11 3503
5210.79 3542
5211.48 3473
5212.16 3648
5212.84 3554
5213.52 3684
5214.20 3691
5214.88 3584
5215.56 3511
5216.24 3646
5216.93 3648
5217.61 3669
5218.29 3616
5218.97 3555
5219.65 3347
5220.33 3493
5221.02 3563
5221.70 3640
5222.38 3515
5223.06 3581
5223.74 3414
5224.42 3437
5225.11 3543
5225.79 3590
5226.47 3577
5227.15 3470
5227.83 3824
5228.52 3600
5229.20 3687
5229.88 3659
5230.56 3406
5231.25 3475
5231.93 3792
5232.61 3643
5233.29 3604
5233.98 3567
5234.66 3665
5235.34 3610
5236.02 3588
5236.71 3616
5237.39 3507
5238.07 3573
5238.76 3560
5239.44 3671
5240.12 3478
5240.80 3592
5241.49 3835
5242.17 3891
5242.85 3807
5243.54 3590
5244.22 3789
5244.90 3842
5245.59 3969
5246.27 3857
5246.95 3944
5247.64 4134
5248.32 4025
5249.00 3946
5249.69 4103
5250.37 4020
5251.05 4073
5251.74 3969
5252.42 3801
5253.11 3956
5253.79 3986
5254.47 3886
5255.16 3989
5255.84 3670
5256.53 3808
5257.21 3544
5257.89 3516
5258.58 3668
5259.26 3714
5259.95 3686
5260.63 3694
5261.32 3503
5262.00 3617
5262.68 3646
5263.37 3563
5264.05 3591
5264.74 3630
5265.42 3705
5266.11 3546
5266.79 3637
5267.48 3625
5268.16 3580
5268.85 3638
5269.53 3701
5270.22 3710
5270.90 3820
5271.59 3770
5272.27 3651
5272.96 3738
5273.64 3641
5274.33 3644
5275.01 3759
5275.70 3814
5276.38 3661
5277.07 3632
5277.75 3690
5278.44 3793
5279.12 3779
5279.81 3855
5280.49 3717
5281.18 3758
5281.87 3920
5282.55 3996
5283.24 3964
5283.92 4031
5284.61 4057
5285.30 4141
5285.98 3997
5286.67 4113
5287.35 4017
5288.04 3986
5288.73 4026
5289.41 3972
5290.10 3952
5290.78 3920
5291.47 4039
5292.16 3921
5292.84 3976
5293.53 3940
5294.22 3873
5294.90 3999
5295.59 4046
5296.28 3882
5296.96 4086
5297.65 4406
5298.34 4357
5299.02 4174
5299.71 4003
5300.40 4086
5301.08 4123
5301.77 4045
5302.46 4186
5303.14 4261
5303.83 4144
5304.52 4126
5305.21 4060
5305.89 4211
5306.58 4487
5307.27 4162
5307.96 4452
5308.64 4154
5309.33 4046
5310.02 4072
5310.71 3962
5311.39 3928
5312.08 3844
5312.77 3813
5313.46 3635
5314.14 3813
5314.83 3693
5315.52 3801
5316.21 3597
5316.89 3547
5317.58 3482
5318.27 3596
5318.96 3588
5319.65 3681
5320.34 3745
5321.02 3695
5321.71 3850
5322.40 3749
5323.09 3807
5323.78 3882
5324.47 3584
5325.15 3680
5325.84 3857
5326.53 3645
5327.22 3813
5327.91 3650
5328.60 3670
5329.29 3656
5329.97 3689
5330.66 3565
5331.35 3642
5332.04 3614
5332.73 3636
5333.42 3719
5334.11 3880
5334.80 3795
5335.49 3709
5336.18 3753
5336.87 3746
5337.55 3800
5338.24 3768
5338.93 3655
5339.62 3706
5340.31 3896
5341.00 3870
5341.69 3946
5342.38 3789
5343.07 3634
5343.76 3835
5344.45 3926
5345.14 3976
5345.83 4037
5346.52 3987
5347.21 3852
5347.90 4112
5348.59 4067
5349.28 4030
5349.97 4000
5350.66 4282
5351.35 4272
5352.04 4258
5352.73 4316
5353.42 4373
5354.11 4296
5354.80 4548
5355.49 4388
5356.18 4261
5356.87 4285
5357.56 4185
5358.25 4214
5358.94 4061
5359.64 4063
5360.33 3814
5361.02 3703
5361.71 3545
5362.40 3695
5363.09 3816
5363.78 3787
5364.47 3742
5365.16 3535
5365.85 3585
5366.55 3727
5367.24 3543
5367.93 3656
5368.62 3595
5369.31 3555
5370.00 3711
5370.69 3697
5371.38 3592
5372.08 3688
5372.77 3697
5373.46 3707
5374.15 3474
5374.84 3467
5375.53 3795
5376.23 3547
5376.92 3540
5377.61 3459
5378.30 3636
5378.99 3682
5379.69 3813
5380.38 3784
5381.07 3560
5381.76 3569
5382.45 3533
5383.15 3618
5383.84 3768
5384.53 3691
5385.22 3733
5385.92 3658
5386.61 3649
5387.30 3636
5387.99 3529
5388.69 3626
5389.38 3687
5390.07 3653
5390.76 3686
5391.46 3681
5392.15 3729
5392.84 3825
5393.54 3710
5394.23 3586
5394.92 3741
5395.61 3811
5396.31 3576
5397.00 3642
5397.69 3738
5398.39 3588
5399.08 3530
5399.77 3597
5400.47 3672
5401.16 3634
5401.85 3639
5402.55 3614
5403.24 3417
5403.93 3329
5404.63 3487
5405.32 3833
5406.02 3579
5406.71 3520
5407.40 3412
5408.10 3493
5408.79 3579
5409.48 3516
5410.18 3661
5410.87 3530
5411.57 3671
5412.26 3594
5412.95 3593
5413.65 3675
5414.34 3536
5415.04 3531
5415.73 3774
5416.43 3687
5417.12 3566
5417.82 3672
5418.51 3634
5419.20 3550
5419.90 3640
5420.59 3601
5421.29 3623
5421.98 3652
5422.68 3727
5423.37 3485
5424.07 3449
5424.76 3509
5425.46 3601
5426.15 3656
5426.85 3516
5427.54 3601
5428.24 3550
5428.93 3526
5429.63 3631
5430.32 3573
5431.02 3645
5431.71 3787
5432.41 3635
5433.10 3544
5433.80 3775
5434.50 3613
5435.19 3689
5435.89 3731
5436.58 3714
5437.28 3736
5437.97 3489
5438.67 3569
5439.37 3693
5440.06 3552
5440.76 3515
5441.45 3710
5442.15 3862
5442.85 3791
5443.54 3723
5444.24 3697
5444.93 3734
5445.63 3791
5446.33 3844
5447.02 3888
5447.72 3735
5448.42 3847
5449.11 3933
5449.81 3939
5450.51 4015
5451.20 3992
5451.90 4123
5452.60 4098
5453.29 3900
5453.99 4081
5454.69 4163
5455.38 4175
5456.08 4011
5456.78 4116
5457.47 4042
5458.17 4027
5458.87 4214
5459.57 4187
5460.26 4168
5460.96 4291
5461.66 4294
5462.35 4177
5463.05 4210
5463.75 4067
5464.45 4103
5465.14 4017
5465.84 4118
5466.54 4157
5467.24 4187
5467.93 4382
5468.63 4325
5469.33 4247
5470.03 4378
5470.73 4170
5471.42 4165
5472.12 4025
5472.82 3953
5473.52 4033
5474.22 4025
5474.91 4038
5475.61 4089
5476.31 3849
5477.01 3735
5477.71 3725
5478.40 3791
5479.10 3964
5479.80 3987
5480.50 3812
5481.20 3860
5481.90 3935
5482.60 4030
5483.29 3884
5483.99 3826
5484.69 4043
5485.39 4135
5486.09 4072
5486.79 4027
5487.49 4067
5488.19 4134
5488.89 4034
5489.58 3943
5490.28 4001
5490.98 4030
5491.68 4119
5492.38 3949
5493.08 3991
5493.78 4156
5494.48 4036
5495.18 3983
5495.88 3905
5496.58 4061
5497.28 4262
5497.98 4164
5498.68 4100
5499.38 4199
5500.08 4224
5500.78 4221
5501.48 4069
5502.18 4179
5502.88 4203
5503.58 4447
5504.28 4536
5504.98 4557
5505.68 4472
5506.38 4417
5507.08 4555
5507.78 4490
5508.48 4300
5509.18 4319
5509.88 4143
5510.58 3991
5511.28 4240
5511.98 4110
5512.68 4326
5513.38 4479
5514.08 4290
5514.78 4176
5515.48 4134
5516.18 4279
5516.88 4505
5517.58 4501
5518.28 4284
5518.99 4475
5519.69 4599
5520.39 4363
5521.09 4634
5521.79 4626
5522.49 4313
5523.19 4245
5523.89 4337
5524.59 4303
5525.30 4274
5526.00 4151
5526.70 4090
5527.40 4060
5528.10 4093
5528.80 4125
5529.50 4000
5530.21 3992
5530.91 3808
5531.61 3946
5532.31 4091
5533.01 3848
5533.72 3965
5534.42 3825
5535.12 3771
5535.82 3810
5536.52 3871
5537.23 3713
5537.93 3867
5538.63 3874
5539.33 3865
5540.03 3914
5540.74 3905
5541.44 3925
5542.14 3892
5542.84 3707
5543.55 3767
5544.25 3923
5544.95 3940
5545.65 3910
5546.36 3754
5547.06 3858
5547.76 3818
5548.47 4005
5549.17 3849
5549.87 3766
5550.57 3767
5551.28 4050
5551.98 3920
5552.68 3707
5553.39 3803
5554.09 3917
5554.79 3899
5555.50 3771
5556.20 3842
5556.90 4044
5557.61 3779
5558.31 3661
5559.01 3827
5559.72 3893
5560.42 3804
5561.12 3781
5561.83 3675
5562.53 3770
5563.23 3856
5563.94 3878
5564.64 3698
5565.35 3780
5566.05 3718
5566.75 3672
5567.46 3739
5568.16 3725
5568.87 3693
5569.57 3720
5570.27 3662
5570.98 3619
5571.68 3599
5572.39 3498
5573.09 3458
5573.80 3540
5574.50 3578
5575.21 3527
5575.91 3566
5576.61 3609
5577.32 3754
5578.02 3756
5578.73 3529
5579.43 3643
5580.14 3660
5580.84 3526
5581.55 3510
5582.25 3603
5582.96 3442
5583.66 3538
5584.37 3704
5585.07 3776
5585.78 3734
5586.48 3745
5587.19 3582
5587.89 3593
5588.60 3703
5589.30 3649
5590.01 3547
5590.72 3512
5591.42 3598
5592.13 3566
5592.83 3576
5593.54 3491
5594.24 3582
5594.95 3536
5595.66 3764
5596.36 3675
5597.07 3422
5597.77 3487
5598.48 3467
5599.18 3407
5599.89 3339
5600.60 3446
5601.30 3694
5602.01 3432
5602.72 3388
5603.42 3359
5604.13 3453
5604.83 3369
5605.54 3271
5606.25 3479
5606.95 3544
5607.66 3437
5608.37 3398
5609.07 3377
5609.78 3303
5610.49 3186
5611.19 3265
5611.90 3395
5612.61 3325
5613.31 3237
5614.02 3347
5614.73 3442
5615.44 3390
5616.14 3226
5616.85 3321
5617.56 3334
5618.26 3298
5618.97 3427
5619.68 3507
5620.39 3289
5621.09 3361
5621.80 3297
5622.51 3270
5623.22 3428
5623.92 3379
5624.63 3327
5625.34 3296
5626.05 3223
5626.75 3141
5627.46 3070
5628.17 3245
5628.88 3303
5629.59 3175
5630.29 3361
5631.00 3358
5631.71 3232
5632.42 3371
5633.13 3258
5633.83 3314
5634.54 3346
5635.25 3299
5635.96 3459
5636.67 3309
5637.38 3493
5638.08 3496
5638.79 3336
5639.50 3383
5640.21 3298
5640.92 3175
5641.63 3322
5642.34 3368
5643.05 3332
5643.75 3314
5644.46 3209
5645.17 3306
5645.88 3366
5646.59 3377
5647.30 3369
5648.01 3350
5648.72 3351
5649.43 3366
5650.14 3243
5650.85 3323
5651.55 3467
5652.26 3370
5652.97 3308
5653.68 3392
5654.39 3288
5655.10 3473
5655.81 3431
5656.52 3400
5657.23 3273
5657.94 3403
5658.65 3250
5659.36 3307
5660.07 3331
5660.78 3487
5661.49 3518
5662.20 3584
5662.91 3514
5663.62 3468
5664.33 3480
5665.04 3369
5665.75 3614
5666.46 3425
5667.17 3439
5667.88 3461
5668.59 3463
5669.30 3503
5670.01 3383
5670.72 3300
5671.43 3387
5672.14 3345
5672.85 3404
5673.57 3409
5674.28 3410
5674.99 3374
5675.70 3392
5676.41 3485
5677.12 3409
5677.83 3415
5678.54 3332
5679.25 3465
5679.96 3515
5680.68 3457
5681.39 3427
5682.10 3571
5682.81 3568
5683.52 3377
5684.23 3436
5684.94 3464
5685.65 3330
5686.37 3563
5687.08 3424
5687.79 3281
5688.50 3237
5689.21 3486
5689.92 3478
5690.64 3387
5691.35 3531
5692.06 3419
5692.77 3316
5693.48 3329
5694.20 3340
5694.91 3460
5695.62 3304
5696.33 3391
5697.04 3409
5697.76 3434
5698.47 3404
5699.18 3419
5699.89 3522
5700.61 3424
5701.32 3388
5702.03 3448
5702.74 3421
5703.46 3431
5704.17 3470
5704.88 3409
5705.59 3424
5706.31 3506
5707.02 3477
5707.73 3309
5708.45 3614
5709.16 3460
5709.87 3596
5710.58 3435
5711.30 3325
5712.01 3375
5712.72 3457
5713.44 3525
5714.15 3450
5714.86 3430
5715.58 3603
5716.29 3572
5717.00 3460
5717.72 3466
5718.43 3627
5719.14 3427
5719.86 3549
5720.57 3513
5721.28 3599
5722.00 3617
5722.71 3435
5723.43 3629
5724.14 3657
5724.85 3613
5725.57 3606
5726.28 3313
5727.00 3471
5727.71 3713
5728.42 3656
5729.14 3630
5729.85 3731
5730.57 3730
5731.28 3936
5732.00 3892
5732.71 4022
5733.42 4243
5734.14 4284
5734.85 4266
5735.57 4018
5736.28 3910
5737.00 3834
5737.71 3897
5738.43 3869
5739.14 3854
5739.86 3769
5740.57 3816
5741.29 3683
5742.00 3676
5742.72 3782
5743.43 3719
5744.15 3536
5744.86 3696
5745.58 3834
5746.29 3757
5747.01 3730
5747.72 3780
5748.44 3915
5749.15 3819
5749.87 3997
5750.58 3919
5751.30 3957
5752.02 4000
5752.73 3895
5753.45 3820
5754.16 3916
5754.88 3922
5755.59 4171
5756.31 4225
5757.03 4137
5757.74 3925
5758.46 4106
5759.17 3979
5759.89 4336
5760.61 4658
5761.32 4552
5762.04 4174
5762.76 4237
5763.47 4269
5764.19 4239
5764.90 4383
5765.62 4561
5766.34 4263
5767.05 4439
5767.77 4724
5768.49 4847
5769.20 4735
5769.92 4675
5770.64 4593
5771.35 4966
5772.07 4952
5772.79 5064
5773.51 5209
5774.22 5482
5774.94 5978
5775.66 6173
5776.37 6655
5777.09 6853
5777.81 7118
5778.53 7442
5779.24 7071
5779.96 6919
5780.68 7003
5781.39 6722
5782.11 5998
5782.83 5835
5783.55 5536
5784.26 5455
5784.98 5824
5785.70 5921
5786.42 5874
5787.14 5622
5787.85 5343
5788.57 5419
5789.29 5461
5790.01 5382
5790.73 5364
5791.44 5257
5792.16 5394
5792.88 5535
5793.60 5256
5794.32 5151
5795.03 5304
5795.75 5415
5796.47 5547
5797.19 5209
5797.91 5213
5798.63 5572
5799.35 5445
5800.06 5336
5800.78 5249
5801.50 5532
5802.22 5539
5802.94 5673
5803.66 6112
5804.38 6223
5805.10 6466
5805.81 6538
5806.53 6910
5807.25 6864
5807.97 6931
5808.69 6614
5809.41 6296
5810.13 6005
5810.85 5656
5811.57 5391
5812.29 5413
5813.01 5184
5813.73 5115
5814.45 5031
5815.17 5117
5815.88 5120
5816.60 5152
5817.32 5141
5818.04 5063
5818.76 5076
5819.48 5143
5820.20 5242
5820.92 5098
5821.64 4944
5822.36 4998
5823.08 4879
5823.80 4629
5824.52 4690
5825.24 4878
5825.96 4636
5826.68 4484
5827.40 4662
5828.12 4697
5828.84 4577
5829.57 4455
5830.29 4487
5831.01 4393
5831.73 4329
5832.45 4583
5833.17 4614
5833.89 4331
5834.61 4351
5835.33 4309
5836.05 4249
5836.77 4403
5837.49 4441
5838.21 4448
5838.94 4317
5839.66 4347
5840.38 4369
5841.10 4237
5841.82 4147
5842.54 4217
5843.26 4239
5843.98 4316
5844.70 4206
5845.43 4264
5846.15 4312
5846.87 4270
5847.59 4166
5848.31 4057
5849.03 4134
5849.76 4096
5850.48 4096
5851.20 4208
5851.92 4226
5852.64 4040
5853.36 4039
5854.09 4075
5854.81 3945
5855.53 4021
5856.25 4010
5856.97 4095
5857.70 4178
5858.42 4146
5859.14 3965
5859.86 3750
5860.59 3980
5861.31 4069
5862.03 3970
5862.75 3888
5863.48 4079
5864.20 3901
5864.92 3949
5865.64 3873
5866.37 3797
5867.09 3787
5867.81 3670
5868.54 3738
5869.26 3761
5869.98 3811
5870.70 3698
5871.43 3611
5872.15 3630
5872.87 3685
5873.60 3660
5874.32 3585
5875.04 3700
5875.77 3729
5876.49 3752
5877.21 3707
5877.94 3715
5878.66 3675
5879.38 3725
5880.11 3667
5880.83 3858
5881.55 3606
5882.28 3615
5883.00 3541
5883.73 3538
5884.45 3626
5885.17 3729
5885.90 3727
5886.62 3602
5887.34 3619
5888.07 3608
5888.79 3483
5889.52 3570
5890.24 3705
5890.97 3706
5891.69 3719
5892.41 3574
5893.14 3621
5893.86 3518
5894.59 3598
5895.31 3633
5896.04 3348
5896.76 3423
5897.49 3566
5898.21 3618
5898.93 3422
5899.66 3623
5900.38 3521
5901.11 3530
5901.83 3624
5902.56 3687
5903.28 3514
5904.01 3544
5904.73 3677
5905.46 3699
5906.18 3779
5906.91 3711
5907.64 3658
5908.36 3511
5909.09 3477
5909.81 3463
5910.54 3574
5911.26 3458
5911.99 3591
5912.71 3547
5913.44 3354
5914.16 3606
5914.89 3540
5915.62 3423
5916.34 3436
5917.07 3540
5917.79 3747
5918.52 3607
5919.25 3703
5919.97 3586
5920.70 3522
5921.42 3601
5922.15 3598
5922.88 3716
5923.60 3565
5924.33 3580
5925.05 3688
5925.78 3661
5926.51 3639
5927.23 3869
5927.96 3593
5928.69 3688
5929.41 3596
5930.14 3781
5930.87 3616
5931.59 3489
5932.32 3368
5933.05 3583
5933.77 3574
5934.50 3699
5935.23 3733
5935.95 3644
5936.68 3613
5937.41 3622
5938.14 3743
5938.86 3589
5939.59 3832
5940.32 3850
5941.04 3903
5941.77 3721
5942.50 3796
5943.23 3868
5943.95 3720
5944.68 3755
5945.41 3769
5946.14 3910
5946.87 3675
5947.59 3623
5948.32 3734
5949.05 3782
5949.78 3828
5950.50 3694
5951.23 3840
5951.96 3664
5952.69 3693
5953.42 3747
5954.14 3856
5954.87 3754
5955.60 3831
5956.33 3910
5957.06 3990
5957.79 4033
5958.51 3816
5959.24 3953
5959.97 4035
5960.70 4037
5961.43 3905
5962.16 3908
5962.88 4076
5963.61 3878
5964.34 3777
5965.07 3813
5965.80 3887
5966.53 4065
5967.26 3876
5967.99 3895
5968.72 3902
5969.44 4026
5970.17 4043
5970.90 4156
5971.63 4168
5972.36 4014
5973.09 4003
5973.82 4017
5974.55 3969
5975.28 4102
5976.01 3887
5976.74 4081
5977.47 3981
5978.20 4093
5978.93 3993
5979.66 4082
5980.39 4243
5981.12 4079
5981.85 4045
5982.58 4107
5983.31 4191
5984.04 4273
5984.77 4201
5985.50 4082
5986.23 4035
5986.96 4137
5987.69 4188
5988.42 4155
5989.15 4094
5989.88 4090
5990.61 4133
5991.34 4093
5992.07 4016
5992.80 4141
5993.53 4074
5994.26 4289
5994.99 4274
5995.72 4111
5996.45 4357
5997.18 4067
5997.91 4129
5998.64 4214
5999.37 4149
6000.11 4296
6000.84 4273
6001.57 4249
6002.30 4185
6003.03 4006
6003.76 4039
6004.49 4037
6005.22 4110
6005.95 4150
6006.69 3946
6007.42 4165
6008.15 4055
6008.88 4066
6009.61 4140
6010.34 4257
6011.07 4314
6011.81 4340
6012.54 4469
6013.27 4464
6014.00 4563
6014.73 4622
6015.46 4932
6016.20 4899
6016.93 4854
6017.66 4792
6018.39 4651
6019.12 4553
6019.86 4536
6020.59 4400
6021.32 4460
6022.05 4142
6022.79 4153
6023.52 4159
6024.25 4202
6024.98 3975
6025.72 3926
6026.45 3938
6027.18 3964
6027.91 4021
6028.65 3911
6029.38 4006
6030.11 3898
6030.84 4170
6031.58 4054
6032.31 3913
6033.04 4139
6033.78 3962
6034.51 3942
6035.24 3962
6035.98 4047
6036.71 4214
6037.44 3990
6038.17 3902
6038.91 4028
6039.64 4022
6040.37 3993
6041.11 4016
6041.84 4046
6042.58 4187
6043.31 4098
6044.04 4094
6044.78 4115
6045.51 3927
6046.24 4071
6046.98 4072
6047.71 4075
6048.44 4196
6049.18 4382
6049.91 4131
6050.65 4053
6051.38 4120
6052.11 4351
6052.85 4378
6053.58 4385
6054.32 4239
6055.05 4147
6055.79 4299
6056.52 4387
6057.25 4264
6057.99 4061
6058.72 4248
6059.46 4420
6060.19 4341
6060.93 3996
6061.66 4048
6062.40 3888
6063.13 3856
6063.87 4115
6064.60 4119
6065.34 4042
6066.07 4005
6066.81 4114
6067.54 4026
6068.28 4015
6069.01 4017
6069.75 4041
6070.48 4155
6071.22 4152
6071.95 4081
6072.69 4039
6073.42 3910
6074.16 3967
6074.89 4147
6075.63 4187
6076.36 4322
6077.10 4250
6077.84 4066
6078.57 4116
6079.31 4323
6080.04 4128
6080.78 4159
6081.51 4108
6082.25 4044
6082.99 4127
6083.72 4254
6084.46 4128
6085.20 4252
6085.93 4213
6086.67 4239
6087.40 4038
6088.14 4073
6088.88 4148
6089.61 4113
6090.35 4227
6091.09 4332
6091.82 4150
6092.56 4159
6093.30 4141
6094.03 4300
6094.77 4184
6095.51 4244
6096.24 4373
6096.98 4236
6097.72 4258
6098.45 4380
6099.19 4431
6099.93 4321
6100.66 4246
6101.40 4164
6102.14 4104
6102.87 4030
6103.61 4223
6104.35 4088
6105.09 4206
6105.82 4131
6106.56 4269
6107.30 4494
6108.04 4165
6108.77 4267
6109.51 4338
6110.25 4280
6110.99 4508
6111.72 4488
6112.46 4288
6113.20 4296
6113.94 4404
6114.68 4458
6115.41 4394
6116.15 4552
6116.89 4478
6117.63 4654
6118.37 4555
6119.10 4407
6119.84 4682
6120.58 4575
6121.32 4571
6122.06 4309
6122.80 4587
6123.53 4574
6124.27 4464
6125.01 4786
6125.75 4714
6126.49 4788
6127.23 4780
6127.97 4805
6128.70 4670
6129.44 4634
6130.18 4919
6130.92 4837
6131.66 4847
6132.40 4580
6133.14 4665
6133.88 4869
6134.62 4691
6135.35 4829
6136.09 4860
6136.83 4868
6137.57 4971
6138.31 4980
6139.05 5021
6139.79 4817
6140.53 4993
6141.27 5200
6142.01 4992
6142.75 4808
6143.49 4952
6144.23 5019
6144.97 5038
6145.71 4830
6146.45 5051
6147.19 5078
6147.93 5102
6148.67 4894
6149.41 4989
6150.15 4954
6150.89 4953
6151.63 5170
6152.37 5045
6153.11 5250
6153.85 5207
6154.59 5299
6155.33 5357
6156.07 5437
6156.81 5374
6157.55 5300
6158.29 5436
6159.03 5388
6159.77 5470
6160.51 5598
6161.25 5566
6161.99 5626
6162.73 5423
6163.47 5601
6164.22 5724
6164.96 5901
6165.70 5830
6166.44 6047
6167.18 6115
6167.92 6145
6168.66 6164
6169.40 6558
6170.14 6497
6170.89 6419
6171.63 6526
6172.37 6927
6173.11 6961
6173.85 6788
6174.59 6854
6175.33 6697
6176.08 6834
6176.82 6616
6177.56 6803
6178.30 6692
6179.04 6542
6179.78 6712
6180.53 6459
6181.27 6412
6182.01 6400
6182.75 6437
6183.49 6516
6184.24 6430
6184.98 6574
6185.72 6704
6186.46 6644
6187.20 6541
6187.95 6469
6188.69 6504
6189.43 6486
6190.17 6627
6190.92 6874
6191.66 6755
6192.40 6634
6193.14 6644
6193.89 7068
6194.63 7011
6195.37 7391
6196.12 7166
6196.86 7300
6197.60 7287
6198.34 7606
6199.09 7662
6199.83 7544
6200.57 7551
6201.32 7416
6202.06 7558
6202.80 7410
6203.55 7473
6204.29 7357
6205.03 7664
6205.78 7626
6206.52 7628
6207.26 7808
6208.01 8161
6208.75 8460
6209.49 8984
6210.24 10092
6210.98 11229
6211.72 12386
6212.47 14028
6213.21 15425
6213.96 16228
6214.70 16599
6215.44 16634
6216.19 16458
6216.93 15549
6217.68 14393
6218.42 12952
6219.16 11417
6219.91 9788
6220.65 9257
6221.40 8599
6222.14 7670
6222.89 7300
6223.63 7217
6224.37 6847
6225.12 6875
6225.86 7039
6226.61 7179
6227.35 7404
6228.10 7362
6228.84 7730
6229.59 7687
6230.33 7598
6231.08 7734
6231.82 7713
6232.57 7371
6233.31 7178
6234.06 7009
6234.80 6505
6235.55 6409
6236.29 6103
6237.04 5998
6237.78 5896
6238.53 5800
6239.27 5743
6240.02 5737
6240.76 5424
6241.51 5570
6242.26 5841
6243.00 5862
6243.75 5833
6244.49 6077
6245.24 5882
6245.98 5930
6246.73 6006
6247.48 6191
6248.22 6138
6248.97 6242
6249.71 6191
6250.46 6258
6251.21 6245
6251.95 6460
6252.70 6436
6253.44 6443
6254.19 6390
6254.94 6335
6255.68 6273
6256.43 6121
6257.18 6107
6257.92 6251
6258.67 6128
6259.42 5943
6260.16 6088
6260.91 5938
6261.66 5996
6262.40 5957
6263.15 5736
6263.90 6000
6264.64 5970
6265.39 6003
6266.14 6112
6266.88 5933
6267.63 5908
6268.38 5598
6269.13 5539
6269.87 5696
6270.62 5788
6271.37 5841
6272.11 5610
6272.86 5488
6273.61 5524
6274.36 5471
6275.10 5517
6275.85 5419
6276.60 5605
6277.35 5648
6278.10 5733
6278.84 5782
6279.59 5725
6280.34 5951
6281.09 5931
6281.83 5965
6282.58 5976
6283.33 6206
6284.08 6023
6284.83 5946
6285.57 5664
6286.32 5371
6287.07 5338
6287.82 5189
6288.57 5208
6289.32 5184
6290.06 4982
6290.81 5185
6291.56 4921
6292.31 4903
6293.06 4948
6293.81 4816
6294.56 4747
6295.30 4898
6296.05 4999
6296.80 4875
6297.55 4734
6298.30 5085
6299.05 5053
6299.80 4797
6300.55 4846
6301.30 4639
6302.05 4608
6302.79 4514
6303.54 4638
6304.29 4448
6305.04 4475
6305.79 4504
6306.54 4669
6307.29 4721
6308.04 4680
6308.79 4589
6309.54 4654
6310.29 4749
6311.04 4640
6311.79 4638
6312.54 4450
6313.29 4454
6314.04 4590
6314.79 4418
6315.54 4371
6316.29 4388
6317.04 4519
6317.79 4595
6318.54 4583
6319.29 4436
6320.04 4377
6320.79 4360
6321.54 4326
6322.29 4489
6323.04 4423
6323.79 4355
6324.54 4256
6325.29 4227
6326.04 4249
6326.79 4142
6327.54 4038
6328.29 4097
6329.04 4140
6329.79 4039
6330.55 4031
6331.30 4074
6332.05 4072
6332.80 3977
6333.55 4006
6334.30 4120
6335.05 3929
6335.80 4023
6336.55 4094
6337.30 3918
6338.06 3963
6338.81 3891
6339.56 4023
6340.31 4010
6341.06 4055
6341.81 3980
6342.56 4073
6343.32 4062
6344.07 3934
6344.82 3926
6345.57 3801
6346.32 3868
6347.07 4004
6347.83 4065
6348.58 4090
6349.33 3927
6350.08 3910
6350.83 3946
6351.59 3762
6352.34 3782
6353.09 3794
6353.84 3946
6354.60 4034
6355.35 3801
6356.10 3767
6356.85 3902
6357.61 3904
6358.36 4101
6359.11 4016
6359.86 4104
6360.62 3860
6361.37 3843
6362.12 4008
6362.87 3918
6363.63 3790
6364.38 3710
6365.13 3720
6365.88 3721
6366.64 3647
6367.39 3693
6368.14 3747
6368.90 3692
6369.65 3737
6370.40 3774
6371.16 3614
6371.91 3544
6372.66 3622
6373.42 3671
6374.17 3750
6374.92 3735
6375.68 3816
6376.43 3860
6377.18 3744
6377.94 3842
6378.69 3701
6379.45 3609
6380.20 3802
6380.95 3808
6381.71 3807
6382.46 3784
6383.21 3879
6383.97 3790
6384.72 3837
6385.48 3832
6386.23 3672
6386.98 3652
6387.74 3702
6388.49 3773
6389.25 3829
6390.00 3794
6390.76 3754
6391.51 3586
6392.27 3734
6393.02 3694
6393.77 3694
6394.53 3632
6395.28 3558
6396.04 3646
6396.79 3639
6397.55 3607
6398.30 3543
6399.06 3715
6399.81 3599
6400.57 3585
6401.32 3533
6402.08 3730
6402.83 3637
6403.59 3607
6404.34 3881
6405.10 3762
6405.85 3782
6406.61 3751
6407.36 3756
6408.12 3549
6408.88 3537
6409.63 3703
6410.39 3604
6411.14 3624
6411.90 3629
6412.65 3699
6413.41 3644
6414.16 3639
6414.92 3557
6415.68 3570
6416.43 3622
6417.19 3764
6417.94 3953
6418.70 3699
6419.46 3634
6420.21 3688
6420.97 3662
6421.73 3597
6422.48 3780
6423.24 3712
6423.99 3699
6424.75 3833
6425.51 3712
6426.26 3602
6427.02 3623
6427.78 3631
6428.53 3704
6429.29 3671
6430.05 3757
6430.80 3674
6431.56 3654
6432.32 3737
6433.07 3824
6433.83 3779
6434.59 3866
6435.34 3844
6436.10 3891
6436.86 3897
6437.62 3778
6438.37 3696
6439.13 3854
6439.89 3657
6440.65 3768
6441.40 3850
6442.16 3773
6442.92 4044
6443.68 4066
6444.43 3960
6445.19 3902
6445.95 3796
6446.71 3753
6447.46 3865
6448.22 4054
6448.98 4006
6449.74 4012
6450.49 3877
6451.25 3925
6452.01 3963
6452.77 3991
6453.53 3854
6454.29 3823
6455.04 4005
6455.80 4020
6456.56 4158
6457.32 3927
6458.08 3966
6458.84 3990
6459.59 4001
6460.35 3919
6461.11 3952
6461.87 4017
6462.63 4129
6463.39 4282
6464.15 4210
6464.90 4143
6465.66 4259
6466.42 4150
6467.18 4133
6467.94 4349
6468.70 4228
6469.46 4369
6470.22 4290
6470.98 4243
6471.73 4297
6472.49 4438
6473.25 4291
6474.01 4282
6474.77 4239
6475.53 4400
6476.29 4360
6477.05 4391
6477.81 4353
6478.57 4587
6479.33 4572
6480.09 4640
6480.85 4378
6481.61 4615
6482.37 4611
6483.13 4464
6483.89 4478
6484.65 4587
6485.41 4735
6486.17 4473
6486.93 4600
6487.69 4663
6488.45 4610
6489.21 4689
6489.97 4885
6490.73 5096
6491.49 4866
6492.25 5016
6493.01 4970
6493.77 4945
6494.53 5235
6495.29 5113
6496.05 4859
6496.81 4983
6497.57 5315
6498.33 5188
6499.10 5191
6499.86 5215
6500.62 5359
6501.38 5546
6502.14 5426
6502.90 5721
6503.66 5496
6504.42 5380
6505.18 5506
6505.94 5571
6506.71 5640
6507.47 5642
6508.23 5678
6508.99 5934
6509.75 6051
6510.51 5948
6511.27 5808
6512.04 6083
6512.80 6373
6513.56 6426
6514.32 7078
6515.08 7599
6515.84 7818
6516.61 8512
6517.37 8923
6518.13 9229
6518.89 9294
6519.65 9257
6520.42 8965
6521.18 8355
6521.94 8223
6522.70 7846
6523.46 7346
6524.23 7143
6524.99 6892
6525.75 6842
6526.51 6968
6527.28 6641
6528.04 6785
6528.80 6949
6529.56 7114
6530.33 7298
6531.09 7416
6531.85 7463
6532.61 7357
6533.38 7538
6534.14 7349
6534.90 7014
6535.67 7061
6536.43 7047
6537.19 7204
6537.95 7584
6538.72 7787
6539.48 8094
6540.24 8360
6541.01 9136
6541.77 9519
6542.53 9453
6543.30 9411
6544.06 9400
6544.82 9103
6545.59 8512
6546.35 8130
6547.11 7476
6547.88 6968
6548.64 6819
6549.41 6475
6550.17 6270
6550.93 6179
6551.70 6228
6552.46 6225
6553.22 6301
6553.99 6190
6554.75 6327
6555.52 6261
6556.28 6299
6557.05 6446
6557.81 6218
6558.57 6131
6559.34 6248
6560.10 6205
6560.87 6067
6561.63 6198
6562.40 6267
6563.16 6302
6563.92 6168
6564.69 6228
6565.45 6220
6566.22 6284
6566.98 6174
6567.75 6208
6568.51 6276
6569.28 6302
6570.04 6525
6570.81 6299
6571.57 6490
6572.34 6579
6573.10 6612
6573.87 6536
6574.63 6455
6575.40 6576
6576.16 6651
6576.93 6746
6577.69 7065
6578.46 7113
6579.23 7259
6579.99 7491
6580.76 7794
6581.52 8133
6582.29 8214
6583.05 8068
6583.82 7896
6584.59 7558
6585.35 7023
6586.12 7018
6586.88 6754
6587.65 6795
6588.41 6569
6589.18 6298
6589.95 6301
6590.71 6348
6591.48 6394
6592.25 6452
6593.01 6529
6593.78 6398
6594.54 6397
6595.31 6703
6596.08 6675
6596.84 6716
6597.61 7046
6598.38 7036
6599.14 7002
6599.91 6771
6600.68 6691
6601.44 6578
6602.21 6546
6602.98 6201
6603.74 6322
6604.51 6148
6605.28 6168
6606.05 6006
6606.81 5806
6607.58 5772
6608.35 5879
6609.11 5923
6609.88 5856
6610.65 5848
6611.42 6000
6612.18 6045
6612.95 6082
6613.72 6247
6614.49 6081
6615.25 6194
6616.02 6185
6616.79 6320
6617.56 6357
6618.32 6397
6619.09 6446
6619.86 6169
6620.63 5977
6621.40 5889
6622.16 5896
6622.93 5802
6623.70 5692
6624.47 5942
6625.24 5807
6626.00 5773
6626.77 5842
6627.54 5827
6628.31 5686
6629.08 5846
6629.85 5650
6630.61 5451
6631.38 5716
6632.15 5619
6632.92 5632
6633.69 5666
6634.46 5701
6635.23 5992
6635.99 5939
6636.76 6403
6637.53 6501
6638.30 6608
6639.07 6870
6639.84 7178
6640.61 7409
6641.38 7507
6642.15 7402
6642.92 7097
6643.68 6889
6644.45 6268
6645.22 6074
6645.99 5759
6646.76 5466
6647.53 5314
6648.30 5350
6649.07 5214
6649.84 5074
6650.61 4993
6651.38 5064
6652.15 5199
6652.92 5063
6653.69 5046
6654.46 4971
6655.23 5245
6656.00 5152
6656.77 4915
6657.54 4889
6658.31 5125
6659.08 4992
6659.85 4840
6660.62 4738
6661.39 4783
6662.16 4621
6662.93 4672
6663.70 4581
6664.47 4504
6665.24 4588
6666.01 4378
6666.78 4469
6667.55 4661
6668.32 4599
6669.09 4646
6669.86 4537
6670.64 4505
6671.41 4690
6672.18 4628
6672.95 4678
6673.72 4664
6674.49 4572
6675.26 4538
6676.03 4631
6676.80 4925
6677.57 4770
6678.35 4725
6679.12 4646
6679.89 4716
6680.66 4637
6681.43 4413
6682.20 4585
6682.97 4615
6683.75 4675
6684.52 4645
6685.29 4613
6686.06 4538
6686.83 4462
6687.60 4537
6688.38 4515
6689.15 4724
6689.92 4662
6690.69 4553
6691.46 4610
6692.24 4604
6693.01 4604
6693.78 4803
6694.55 4808
6695.32 4688
6696.10 4327
6696.87 4315
6697.64 4471
6698.41 4268
6699.19 4171
6699.96 4244
6700.73 4184
6701.50 4027
6702.28 4107
6703.05 4038
6703.82 4112
6704.59 4236
6705.37 4265
6706.14 4156
6706.91 3997
6707.69 4219
6708.46 4212
6709.23 4140
6710.00 3947
6710.78 4050
6711.55 3904
6712.32 3861
6713.10 3836
6713.87 4030
6714.64 4043
6715.42 4104
6716.19 4048
6716.96 3929
6717.74 3859
6718.51 3945
6719.28 3826
6720.06 3860
6720.83 3737
6721.61 3790
6722.38 3740
6723.15 3894
6723.93 3878
6724.70 3713
6725.47 3686
6726.25 3671
6727.02 3668
6727.80 3829
6728.57 3812
6729.35 3729
6730.12 3599
6730.89 3703
6731.67 3661
6732.44 3749
6733.22 3708
6733.99 3652
6734.77 3542
6735.54 3715
6736.31 3688
6737.09 3688
6737.86 3587
6738.64 3539
6739.41 3725
6740.19 3615
6740.96 3605
6741.74 3610
6742.51 3511
6743.29 3608
6744.06 3671
6744.84 3728
6745.61 3655
6746.39 3672
6747.16 3661
6747.94 3646
6748.71 3626
6749.49 3624
6750.26 3496
6751.04 3457
6751.82 3537
6752.59 3498
6753.37 3655
6754.14 3717
6754.92 3516
6755.69 3500
6756.47 3550
6757.25 3534
6758.02 3615
6758.80 3580
6759.57 3452
6760.35 3409
6761.12 3404
6761.90 3563
6762.68 3556
6763.45 3501
6764.23 3383
6765.01 3383
6765.78 3378
6766.56 3276
6767.33 3300
6768.11 3404
6768.89 3392
6769.66 3468
6770.44 3461
6771.22 3413
6771.99 3405
6772.77 3343
6773.55 3343
6774.32 3415
6775.10 3256
6775.88 3260
6776.65 3312
6777.43 3351
6778.21 3304
6778.99 3325
6779.76 3287
6780.54 3453
6781.32 3418
6782.09 3316
6782.87 3341
6783.65 3383
6784.43 3500
6785.20 3377
6785.98 3446
6786.76 3278
6787.54 3387
6788.31 3310
6789.09 3394
6789.87 3293
6790.65 3344
6791.42 3325
6792.20 3442
6792.98 3359
6793.76 3380
6794.54 3424
6795.31 3248
6796.09 3199
6796.87 3256
6797.65 3273
6798.43 3211
6799.20 3259
6799.98 3342
6800.76 3383
6801.54 3349
6802.32 3212
6803.10 3331
6803.87 3240
6804.65 3071
6805.43 3255
6806.21 3348
6806.99 3359
6807.77 3412
6808.55 3533
6809.32 3432
6810.10 3256
6810.88 3284
6811.66 3331
6812.44 3301
6813.22 3230
6814.00 3174
6814.78 3246
6815.56 3228
6816.34 3223
6817.11 3351
6817.89 3401
6818.67 3129
6819.45 3278
6820.23 3355
6821.01 3397
6821.79 3192
6822.57 3224
6823.35 3277
6824.13 3272
6824.91 3365
6825.69 3400
6826.47 3405
6827.25 3289
6828.03 3315
6828.81 3251
6829.59 3417
6830.37 3140
6831.15 3266
6831.93 3423
6832.71 3327
6833.49 3407
6834.27 3306
6835.05 3332
6835.83 3351
6836.61 3361
6837.39 3225
6838.17 3274
6838.95 3250
6839.73 3376
6840.51 3384
6841.29 3440
6842.07 3321
6842.85 3456
6843.63 3243
6844.42 3515
6845.20 3239
6845.98 3286
6846.76 3324
6847.54 3436
6848.32 3530
6849.10 3549
6849.88 3408
6850.66 3584
6851.44 3428
6852.23 3488
6853.01 3604
6853.79 3576
6854.57 3652
6855.35 3743
6856.13 3710
6856.91 3800
6857.70 3991
6858.48 4053
6859.26 3735
6860.04 3712
6860.82 3610
6861.60 3694
6862.39 3795
6863.17 3547
6863.95 3507
6864.73 3537
6865.51 3765
6866.30 3600
6867.08 3602
6867.86 3573
6868.64 3650
6869.42 3639
6870.21 3702
6870.99 3702
6871.77 3586
6872.55 3629
6873.34 3736
6874.12 3821
6874.90 3745
6875.68 3795
6876.47 3612
6877.25 3616
6878.03 3578
6878.81 3604
6879.60 3607
6880.38 3477
6881.16 3488
6881.95 3541
6882.73 3562
6883.51 3422
6884.29 3426
6885.08 3685
6885.86 3613
6886.64 3616
6887.43 3534
6888.21 3624
6888.99 3539
6889.78 3640
6890.56 3893
6891.34 3805
6892.13 3622
6892.91 3660
6893.69 3802
6894.48 3870
6895.26 3753
6896.05 3614
6896.83 3704
6897.61 3709
6898.40 3846
6899.18 3703
6899.97 3802
6900.75 3793
6901.53 3756
6902.32 3761
6903.10 3669
6903.89 3735
6904.67 3784
6905.45 3740
6906.24 3635
6907.02 3658
6907.81 3711
6908.59 3813
6909.38 3815
6910.16 3747
6910.95 3776
6911.73 3729
6912.51 3913
6913.30 3909
6914.08 3865
6914.87 3773
6915.65 3766
6916.44 3737
6917.22 3763
6918.01 3919
6918.79 3822
6919.58 3858
6920.36 3819
6921.15 3953
6921.93 3901
6922.72 3921
6923.50 3979
6924.29 4104
6925.08 3965
6925.86 4052
6926.65 4190
6927.43 4099
6928.22 4218
6929.00 4101
6929.79 3990
6930.57 4078
6931.36 4198
6932.15 4265
6932.93 4247
6933.72 4140
6934.50 4087
6935.29 4036
6936.08 4019
6936.86 4098
6937.65 4359
6938.43 4302
6939.22 4423
6940.01 4305
6940.79 4379
6941.58 4363
6942.37 4608
6943.15 4480
6943.94 4294
6944.72 4479
6945.51 4491
6946.30 4649
6947.08 4596
6947.87 4627
6948.66 4698
6949.44 4972
6950.23 4804
6951.02 4650
6951.80 4909
6952.59 4840
6953.38 4716
6954.17 4901
6954.95 4900
6955.74 4861
6956.53 4961
6957.31 4881
6958.10 4883
6958.89 4927
6959.68 4783
6960.46 4943
6961.25 4789
6962.04 5020
6962.83 5018
6963.61 5100
6964.40 5076
6965.19 5183
6965.98 5193
6966.76 5092
6967.55 5147
6968.34 4952
6969.13 5112
6969.92 5273
6970.70 5295
6971.49 5472
6972.28 5323
6973.07 5375
6973.86 5318
6974.64 5402
6975.43 5512
6976.22 5574
6977.01 5499
6977.80 5806
6978.59 5659
6979.37 5513
6980.16 5602
6980.95 5639
6981.74 5754
6982.53 5826
6983.32 6045
6984.11 6165
6984.90 6459
6985.68 6391
6986.47 6483
6987.26 7012
6988.05 7567
6988.84 7915
6989.63 8584
6990.42 9051
6991.21 9383
6992.00 9603
6992.79 9737
6993.57 9452
6994.36 8817
6995.15 8119
6995.94 7758
6996.73 7210
6997.52 6732
6998.31 6400
6999.10 6300
6999.89 6237
7000.68 6394
7001.47 6685
7002.26 7068
7003.05 7685
7003.84 8074
7004.63 8382
7005.42 8657
7006.21 8984
7007.00 8975
7007.79 8481
7008.58 8345
7009.37 7551
7010.16 7115
7010.95 6423
7011.74 5788
7012.53 5681
7013.32 5318
7014.11 5056
7014.90 5007
7015.69 5113
7016.48 4943
7017.27 4847
7018.06 4916
7018.85 5141
7019.65 5025
7020.44 5237
7021.23 5175
7022.02 4964
7022.81 4934
7023.60 4944
7024.39 5006
7025.18 4985
7025.97 4883
7026.76 4856
7027.56 4653
7028.35 4688
7029.14 4710
7029.93 4884
7030.72 4900
7031.51 4887
7032.30 4980
7033.09 4954
7033.89 4715
7034.68 4787
7035.47 4699
7036.26 4672
7037.05 4710
7037.84 4618
7038.64 4619
7039.43 4772
7040.22 4774
7041.01 4614
7041.80 4807
7042.60 4581
7043.39 4530
7044.18 4752
7044.97 4651
7045.76 4619
7046.56 4845
7047.35 4678
7048.14 4644
7048.93 4398
7049.73 4339
7050.52 4360
7051.31 4364
7052.10 4301
7052.90 4134
7053.69 4145
7054.48 4308
7055.27 4373
7056.07 4354
7056.86 4421
7057.65 4441
7058.45 4263
7059.24 4342
7060.03 4217
7060.83 4023
7061.62 4000
7062.41 4067
7063.20 4092
7064.00 4124
7064.79 4050
7065.58 3930
7066.38 3977
7067.17 3950
7067.96 3976
7068.76 4117
7069.55 4028
7070.35 3891
7071.14 3841
7071.93 3764
7072.73 3889
7073.52 3974
7074.31 3903
7075.11 3957
7075.90 3860
7076.70 3966
7077.49 3982
7078.28 3892
7079.08 3751
7079.87 3741
7080.67 3628
7081.46 3886
7082.25 3822
7083.05 3686
7083.84 3731
7084.64 3697
7085.43 3716
7086.23 3634
7087.02 3611
7087.82 3697
7088.61 3761
7089.41 3579
7090.20 3519
7090.99 3486
7091.79 3458
7092.58 3400
7093.38 3541
7094.17 3481
7094.97 3512
7095.76 3516
7096.56 3510
7097.35 3520
7098.15 3571
7098.94 3755
7099.74 3566
7100.54 3669
7101.33 3606
7102.13 3519
7102.92 3444
7103.72 3286
7104.51 3344
7105.31 3242
7106.10 3303
7106.90 3216
7107.70 3368
7108.49 3241
7109.29 3232
7110.08 3096
7110.88 3190
7111.67 3200
7112.47 3304
7113.27 3126
7114.06 3115
7114.86 3124
7115.65 3161
7116.45 3197
7117.25 3158
7118.04 3078
7118.84 3101
7119.64 3169
7120.43 3228
7121.23 3168
7122.03 3164
7122.82 2943
7123.62 3139
7124.41 3024
7125.21 3106
7126.01 3057
7126.81 3083
7127.60 2991
7128.40 3087
7129.20 3043
7129.99 2997
7130.79 2953
7131.59 2939
7132.38 3177
7133.18 3096
7133.98 3079
7134.78 3058
7135.57 2940
7136.37 3183
7137.17 3024
7137.96 3082
7138.76 3017
7139.56 3061
7140.36 2895
7141.15 2950
7141.95 2919
7142.75 3058
7143.55 3086
7144.35 3143
7145.14 3214
7145.94 3004
7146.74 2945
7147.54 2863
7148.33 2821
7149.13 2823
7149.93 2880
7150.73 2939
7151.53 2994
7152.33 2970
7153.12 2985
7153.92 2951
7154.72 2979
7155.52 3029
7156.32 3070
7157.12 3068
7157.91 3032
7158.71 2959
7159.51 2816
7160.31 2940
7161.11 2856
7161.91 2828
7162.71 2844
7163.50 2815
7164.30 2882
7165.10 2987
7165.90 2977
7166.70 2743
7167.50 2761
7168.30 2854
7169.10 2779
7169.90 2844
7170.70 2934
7171.50 2823
7172.29 2763
7173.09 2970
7173.89 2912
7174.69 2838
7175.49 2768
7176.29 2913
7177.09 2790
7177.89 2922
7178.69 2785
7179.49 2799
7180.29 2697
7181.09 2853
7181.89 2865
7182.69 2747
7183.49 2859
7184.29 2656
7185.09 2706
7185.89 2857
7186.69 2795
7187.49 2877
7188.29 3108
7189.09 3003
7189.89 2870
7190.69 2757
7191.49 2743
7192.29 2793
7193.09 2806
7193.89 2720
7194.69 2641
7195.49 2723
7196.29 2631
7197.10 2706
7197.90 2600
7198.70 2745
7199.50 2684
7200.30 2819
7201.10 2737
7201.90 2724
7202.70 2748
7203.50 2735
7204.30 2690
7205.11 2686
7205.91 2724
7206.71 2765
7207.51 2673
7208.31 2800
7209.11 2734
7209.91 2754
7210.71 2703
7211.52 2638
7212.32 2693
7213.12 2675
7213.92 2797
7214.72 2728
7215.52 2678
7216.33 2719
7217.13 2735
7217.93 2694
7218.73 2624
7219.53 2564
7220.34 2709
7221.14 2735
7221.94 2729
7222.74 2752
7223.54 2637
7224.35 2862
7225.15 2830
7225.95 2671
7226.75 2703
7227.56 2657
7228.36 2584
7229.16 2760
7229.96 2857
7230.77 2758
7231.57 2661
7232.37 2827
7233.17 2782
7233.98 2780
7234.78 2804
7235.58 2747
7236.38 2765
7237.19 2776
7237.99 2731
7238.79 2649
7239.60 2662
7240.40 2763
7241.20 2827
7242.01 2758
7242.81 2800
7243.61 2828
7244.42 2861
7245.22 2791
7246.02 2797
7246.83 3016
7247.63 2877
7248.43 2909
7249.24 3011
7250.04 2850
7250.84 2901
7251.65 2887
7252.45 2963
7253.26 2944
7254.06 3030
7254.86 2910
7255.67 2907
7256.47 2909
7257.28 3013
7258.08 3041
7258.88 2900
7259.69 2783
7260.49 2845
7261.30 2996
7262.10 2946
7262.90 2895
7263.71 2981
7264.51 2959
7265.32 2963
7266.12 2992
7266.93 3017
7267.73 3060
7268.54 3211
7269.34 3155
7270.15 3151
7270.95 3105
7271.76 3165
7272.56 3169
7273.37 3344
7274.17 3276
7274.98 3361
7275.78 3336
7276.59 3381
7277.39 3317
7278.20 3316
7279.00 3456
7279.81 3361
7280.61 3266
7281.42 3290
7282.22 3538
7283.03 3711
7283.83 3667
7284.64 3542
7285.45 3680
7286.25 3751
7287.06 3895
7287.86 4314
7288.67 4744
7289.47 4938
7290.28 5122
7291.09 5185
7291.89 5056
7292.70 4949
7293.50 4748
7294.31 4379
7295.12 4068
7295.92 3865
7296.73 3739
7297.53 3814
7298.34 3661
7299.15 3409
7299.95 3341
7300.76 3341
7301.57 3321
7302.37 3399
7303.18 3324
7303.99 3339
7304.79 3463
7305.60 3356
7306.41 3303
7307.21 3190
7308.02 3315
7308.83 3406
7309.63 3446
7310.44 3515
7311.25 3390
7312.06 3523
7312.86 3457
7313.67 3516
7314.48 3561
7315.28 3658
7316.09 3803
7316.90 3829
7317.71 3874
7318.51 3739
7319.32 3635
7320.13 3673
7320.94 3772
7321.74 3732
7322.55 3797
7323.36 3842
7324.17 4046
7324.97 4131
7325.78 4174
7326.59 4351
7327.40 4250
7328.21 4354
7329.01 4420
7329.82 4179
7330.63 4071
7331.44 4037
7332.25 3803
7333.06 3677
7333.86 3536
7334.67 3327
7335.48 3388
7336.29 3431
7337.10 3390
7337.91 3317
7338.71 3344
7339.52 3433
7340.33 3541
7341.14 3452
7341.95 3746
7342.76 3724
7343.57 3580
7344.38 3567
7345.18 3695
7345.99 3674
7346.80 3638
7347.61 3698
7348.42 3667
7349.23 3565
7350.04 3415
7350.85 3464
7351.66 3552
7352.47 3627
7353.28 3520
7354.09 3542
7354.89 3541
7355.70 3494
7356.51 3545
7357.32 3603
7358.13 3458
7358.94 3353
7359.75 3408
7360.56 3506
7361.37 3444
7362.18 3354
7362.99 3190
7363.80 3355
7364.61 3432
7365.42 3389
7366.23 3315
7367.04 3259
7367.85 3402
7368.66 3396
7369.47 3496
7370.28 3396
7371.09 3453
7371.90 3337
7372.71 3407
7373.52 3388
7374.33 3439
7375.15 3444
7375.96 3539
7376.77 3632
7377.58 3463
7378.39 3370
7379.20 3273
7380.01 3513
7380.82 3473
7381.63 3434
7382.44 3549
7383.25 3730
7384.06 3731
7384.88 3772
7385.69 3815
7386.50 4009
7387.31 4133
7388.12 4044
7388.93 3970
7389.74 3990
7390.55 3786
7391.37 3760
7392.18 3608
7392.99 3549
7393.80 3362
7394.61 3429
7395.42 3309
7396.24 3270
7397.05 3203
7397.86 3233
7398.67 3243
7399.48 3275
7400.30 3339
7401.11 3187
7401.92 3335
7402.73 3427
7403.54 3553
7404.36 3785
7405.17 3763
7405.98 3805
7406.79 3907
7407.60 3899
7408.42 3845
7409.23 3805
7410.04 3721
7410.85 3619
7411.67 3469
7412.48 3428
7413.29 3337
7414.11 3283
7414.92 3307
7415.73 3272
7416.54 3129
7417.36 3055
7418.17 3118
7418.98 3134
7419.80 2982
7420.61 2979
7421.42 3040
7422.23 2934
7423.05 3072
7423.86 3033
7424.67 2925
7425.49 2844
7426.30 2868
7427.11 3039
7427.93 2926
7428.74 2863
7429.56 2937
7430.37 2866
7431.18 2784
7432.00 2826
7432.81 2835
7433.62 2773
7434.44 2821
7435.25 2813
7436.07 2708
7436.88 2640
7437.69 2758
7438.51 2810
7439.32 2735
7440.14 2822
7440.95 2887
7441.76 2978
7442.58 2893
7443.39 2996
7444.21 2848
7445.02 2940
7445.84 2887
7446.65 2894
7447.46 2833
7448.28 2903
7449.09 2882
7449.91 2804
7450.72 2895
7451.54 2928
7452.35 2708
7453.17 2704
7453.98 2704
7454.80 2821
7455.61 2815
7456.43 2618
7457.24 2702
7458.06 2841
7458.87 2709
7459.69 2606
7460.50 2497
7461.32 2641
7462.13 2740
7462.95 2715
7463.77 2739
7464.58 2688
7465.40 2683
7466.21 2723
7467.03 2765
7467.84 2775
7468.66 2805
7469.47 2705
7470.29 2729
7471.11 2721
7471.92 2625
7472.74 2656
7473.55 2587
7474.37 2560
7475.19 2669
7476.00 2714
7476.82 2616
7477.63 2541
7478.45 2656
7479.27 2575
7480.08 2634
7480.90 2671
7481.72 2715
7482.53 2670
7483.35 2656
7484.17 2784
7484.98 2631
7485.80 2506
7486.62 2664
7487.43 2584
7488.25 2597
7489.07 2402
7489.88 2476
7490.70 2539
7491.52 2445
7492.33 2499
7493.15 2497
7493.97 2485
7494.78 2493
7495.60 2557
7496.42 2637
7497.24 2550
7498.05 2476
7498.87 2502
7499.69 2513
7500.51 2352
7501.32 2435
7502.14 2492
7502.96 2502
7503.78 2445
7504.59 2446
7505.41 2557
7506.23 2559
7507.05 2469
7507.86 2663
7508.68 2510
7509.50 2356
7510.32 2472
7511.14 2542
7511.95 2458
7512.77 2503
7513.59 2400
7514.41 2454
7515.23 2507
7516.05 2458
7516.86 2463
7517.68 2459
7518.50 2553
7519.32 2437
7520.14 2514
7520.96 2437
7521.78 2430
7522.59 2473
7523.41 2372
7524.23 2284
7525.05 2309
7525.87 2453
7526.69 2415
7527.51 2450
7528.33 2453
7529.14 2351
7529.96 2494
7530.78 2416
7531.60 2363
7532.42 2400
7533.24 2411
7534.06 2371
7534.88 2543
7535.70 2411
7536.52 2424
7537.34 2297
7538.16 2386
7538.98 2394
7539.80 2424
7540.62 2313
7541.44 2444
7542.25 2530
7543.07 2381
7543.89 2374
7544.71 2377
7545.53 2387
7546.35 2493
7547.17 2434
7547.99 2552
7548.81 2498
7549.63 2435
7550.45 2490
7551.27 2346
7552.09 2428
7552.92 2419
7553.74 2512
7554.56 2488
7555.38 2477
7556.20 2386
7557.02 2404
7557.84 2405
7558.66 2453
7559.48 2478
7560.30 2385
7561.12 2500
7561.94 2461
7562.76 2579
7563.58 2403
7564.40 2538
7565.23 2560
7566.05 2455
7566.87 2529
7567.69 2434
7568.51 2398
7569.33 2347
7570.15 2553
7570.97 2417
7571.79 2429
7572.62 2418
7573.44 2375
7574.26 2395
7575.08 2257
7575.90 2331
7576.72 2465
7577.55 2577
7578.37 2547
7579.19 2467
7580.01 2357
7580.83 2365
7581.65 2590
7582.48 2376
7583.30 2320
7584.12 2504
7584.94 2535
7585.76 2380
7586.59 2365
7587.41 2416
7588.23 2443
7589.05 2432
7589.88 2418
7590.70 2344
7591.52 2276
7592.34 2305
7593.16 2418
7593.99 2394
7594.81 2483
7595.63 2616
7596.46 2589
7597.28 2582
7598.10 2493
7598.92 2475
7599.75 2565
7600.57 2533
7601.39 2531
7602.22 2548
7603.04 2528
7603.86 2459
7604.68 2414
7605.51 2560
7606.33 2640
7607.15 2560
7607.98 2509
7608.80 2477
7609.62 2641
7610.45 2675
7611.27 2761
7612.09 2723
7612.92 2675
7613.74 2656
7614.57 2598
7615.39 2697
7616.21 2715
7617.04 2619
7617.86 2509
7618.68 2545
7619.51 2414
7620.33 2519
7621.16 2505
7621.98 2460
7622.80 2550
7623.63 2490
7624.45 2474
7625.28 2538
7626.10 2544
7626.93 2573
7627.75 2441
7628.57 2427
7629.40 2495
7630.22 2556
7631.05 2538
7631.87 2568
7632.70 2531
7633.52 2608
7634.35 2549
7635.17 2581
7636.00 2589
7636.82 2684
7637.65 2807
7638.47 2828
7639.30 2868
7640.12 2813
7640.95 2701
7641.77 2494
7642.60 2448
7643.42 2505
7644.25 2387
7645.07 2470
7645.90 2428
7646.72 2355
7647.55 2354
7648.37 2389
7649.20 2287
7650.02 2434
7650.85 2299
7651.68 2388
7652.50 2439
7653.33 2284
7654.15 2416
7654.98 2318
7655.81 2329
7656.63 2365
7657.46 2304
7658.28 2329
7659.11 2364
7659.94 2283
7660.76 2411
7661.59 2282
7662.41 2240
7663.24 2205
7664.07 2301
7664.89 2225
7665.72 2255
7666.55 2202
7667.37 2282
7668.20 2288
7669.03 2223
7669.85 2419
7670.68 2291
7671.51 2219
7672.33 2319
7673.16 2464
7673.99 2315
7674.81 2376
7675.64 2450
7676.47 2380
7677.29 2377
7678.12 2237
7678.95 2289
7679.78 2311
7680.60 2235
7681.43 2193
7682.26 2228
7683.08 2190
7683.91 2208
7684.74 2236
7685.57 2179
7686.39 2204
7687.22 2230
7688.05 2223
7688.88 2306
7689.70 2158
7690.53 2182
7691.36 2301
7692.19 2286
7693.02 2293
7693.84 2209
7694.67 2254
7695.50 2149
7696.33 2208
7697.16 2272
7697.98 2261
7698.81 2310
7699.64 2269
7700.47 2235
7701.30 2271
7702.13 2292
7702.95 2267
7703.78 2144
7704.61 2156
7705.44 2189
7706.27 2349
7707.10 2345
7707.93 2212
7708.75 2174
7709.58 2284
7710.41 2256
7711.24 2237
7712.07 2317
7712.90 2241
7713.73 2294
7714.56 2319
7715.39 2452
7716.22 2363
7717.04 2271
7717.87 2295
7718.70 2267
7719.53 2229
7720.36 2246
7721.19 2290
7722.02 2228
7722.85 2243
7723.68 2205
7724.51 2215
7725.34 2256
7726.17 2335
7727.00 2361
7727.83 2414
7728.66 2281
7729.49 2325
7730.32 2337
7731.15 2228
7731.98 2246
7732.81 2273
7733.64 2253
7734.47 2337
7735.30 2338
7736.13 2340
7736.96 2255
7737.79 2258
7738.62 2240
7739.45 2283
7740.28 2229
7741.11 2189
7741.94 2119
7742.77 2178
7743.60 2247
7744.43 2273
7745.26 2288
7746.09 2157
7746.93 2366
7747.76 2415
7748.59 2570
7749.42 2380
7750.25 2397
7751.08 2629
7751.91 2707
7752.74 2794
7753.57 3067
7754.40 3106
7755.24 3036
7756.07 3105
7756.90 2924
7757.73 2729
7758.56 2673
7759.39 2615
7760.22 2572
7761.06 2518
7761.89 2397
7762.72 2226
7763.55 2251
7764.38 2287
7765.21 2334
7766.05 2271
7766.88 2294
7767.71 2381
7768.54 2436
7769.37 2466
7770.21 2562
7771.04 2449
7771.87 2456
7772.70 2422
7773.53 2201
7774.37 2153
7775.20 2296
7776.03 2239
7776.86 2194
7777.70 2108
7778.53 2166
7779.36 2132
7780.19 2082
7781.03 2140
7781.86 2145
7782.69 2087
7783.52 2088
7784.36 2223
7785.19 2295
7786.02 2319
7786.86 2324
7787.69 2322
7788.52 2276
7789.36 2407
7790.19 2326
7791.02 2214
7791.85 2200
7792.69 2346
7793.52 2253
7794.35 2280
7795.19 2240
7796.02 2161
7796.86 2231
7797.69 2281
7798.52 2139
7799.36 2114
7800.19 2136
7801.02 2109
7801.86 2102
7802.69 2141
7803.52 2172
7804.36 2126
7805.19 2228
7806.03 2293
7806.86 2204
7807.69 2126
7808.53 2145
7809.36 2103
7810.20 2125
7811.03 2192
7811.87 2235
7812.70 2208
7813.53 2308
7814.37 2194
7815.20 2113
7816.04 2213
7816.87 2174
7817.71 2163
7818.54 2089
7819.38 2170
7820.21 2136
7821.05 2269
7821.88 2313
7822.72 2293
7823.55 2272
7824.39 2248
7825.22 2296
7826.06 2228
7826.89 2341
7827.73 2266
7828.56 2163
7829.40 2292
7830.23 2159
7831.07 2246
7831.90 2205
7832.74 2266
7833.57 2160
7834.41 2249
7835.24 2190
7836.08 2084
7836.91 1974
7837.75 2095
7838.59 2206
7839.42 2059
7840.26 2022
7841.09 2150
7841.93 2154
7842.77 2169
7843.60 2127
7844.44 2060
7845.27 2164
7846.11 2129
7846.95 2134
7847.78 2100
7848.62 2197
7849.45 2134
7850.29 2118
7851.13 2148
7851.96 2040
7852.80 2052
7853.64 2093
7854.47 1908
7855.31 1963
7856.15 2006
7856.98 1988
7857.82 1928
7858.66 2082
7859.49 2005
7860.33 1994
7861.17 2029
7862.00 2106
7862.84 2035
7863.68 1905
7864.52 1982
7865.35 1922
7866.19 1970
7867.03 1957
7867.86 2002
7868.70 1874
7869.54 1974
7870.38 1985
7871.21 1940
7872.05 1887
7872.89 1978
7873.73 2103
7874.56 1871
7875.40 1975
7876.24 1947
7877.08 2100
7877.92 2042
7878.75 1997
7879.59 1938
7880.43 1988
7881.27 2000
7882.10 1909
7882.94 1899
7883.78 2021
7884.62 1948
7885.46 1914
7886.30 1870
7887.13 1964
7887.97 1940
7888.81 1973
7889.65 1887
7890.49 1830
7891.33 1884
7892.16 1933
7893.00 1898
7893.84 1911
7894.68 1975
7895.52 1942
7896.36 2035
7897.20 1897
7898.04 2018
7898.88 2029
7899.71 2001
7900.55 2028
7901.39 1835
7902.23 1932
7903.07 1874
7903.91 1959
7904.75 1937
7905.59 1955
7906.43 1962
7907.27 2014
7908.11 1928
7908.95 1974
7909.79 1929
7910.62 1959
7911.46 1946
7912.30 1978
7913.14 1887
7913.98 1892
7914.82 1978
7915.66 1913
7916.50 1945
7917.34 1860
7918.18 1968
7919.02 1997
7919.86 2017
7920.70 1927
7921.54 2038
7922.38 2093
7923.22 1970
7924.06 2039
7924.90 2048
7925.74 1924
7926.58 1998
7927.43 1973
7928.27 1973
7929.11 2018
7929.95 1888
7930.79 1989
7931.63 1866
7932.47 1898
7933.31 1954
7934.15 1907
7934.99 1939
7935.83 1980
7936.67 2085
7937.51 2040
7938.36 2048
7939.20 2047
7940.04 1901
7940.88 1918
7941.72 1903
7942.56 1888
7943.40 1941
7944.24 1924
7945.09 1903
7945.93 1884
7946.77 1988
7947.61 1851
7948.45 1826
7949.29 1893
7950.13 1798
7950.98 1738
7951.82 1807
7952.66 1836
7953.50 1901
7954.34 1874
7955.19 1662
7956.03 1805
7956.87 1843
7957.71 1842
7958.55 1779
7959.40 1881
7960.24 1932
7961.08 1945
7961.92 1783
7962.76 1820
7963.61 1883
7964.45 1895
7965.29 1842
7966.13 1889
7966.98 1798
7967.82 1870
7968.66 1841
7969.50 1822
7970.35 1963
7971.19 1898
7972.03 1932
7972.88 1988
7973.72 1847
7974.56 1843
7975.40 1824
7976.25 1794
7977.09 1852
7977.93 1735
7978.78 1695
7979.62 1763
7980.46 1828
7981.31 1816
7982.15 1754
7982.99 1723
7983.84 1778
7984.68 1825
7985.52 1738
7986.37 1780
7987.21 1834
7988.06 1876
7988.90 1753
7989.74 1767
7990.59 1818
7991.43 1841
7992.27 1815
7993.12 1784
7993.96 1839
7994.81 1821
7995.65 1770
7996.49 1852
7997.34 1827
7998.18 1770
7999.03 1778
7999.87 1820
8000.72 1795
8001.56 1689
8002.40 1705
8003.25 1807
8004.09 1791
8004.94 1836
8005.78 1820
8006.63 1774
8007.47 1780
8008.32 1778
8009.16 1814
8010.01 1813
8010.85 1854
8011.70 1742
8012.54 1851
8013.39 1840
8014.23 1814
8015.08 1864
8015.92 1677
8016.77 1771
8017.61 1783
8018.46 1859
8019.30 1732
8020.15 1823
8020.99 1787
8021.84 1801
8022.68 1816
8023.53 1787
8024.38 1827
8025.22 1789
8026.07 1741
8026.91 1730
8027.76 1808
8028.60 1752
8029.45 1741
8030.30 1781
8031.14 1763
8031.99 1776
8032.83 1877
8033.68 1709
8034.53 1762
8035.37 1708
8036.22 1719
8037.06 1732
8037.91 1817
8038.76 1856
8039.60 1745
8040.45 1818
8041.30 1831
8042.14 1743
8042.99 1686
8043.84 1742
8044.68 1662
8045.53 1651
8046.38 1729
8047.22 1745
8048.07 1700
8048.92 1721
8049.76 1758
8050.61 1781
8051.46 1784
8052.30 1730
8053.15 1781
8054.00 1695
8054.85 1652
8055.69 1735
8056.54 1745
8057.39 1739
8058.24 1670
8059.08 1730
8059.93 1754
8060.78 1633
8061.63 1687
8062.47 1637
8063.32 1723
8064.17 1787
8065.02 1730
8065.86 1698
8066.71 1704
8067.56 1800
8068.41 1853
8069.26 1790
8070.10 1699
8070.95 1784
8071.80 1852
8072.65 1779
8073.50 1792
8074.34 1777
8075.19 1758
8076.04 1722
8076.89 1815
8077.74 1751
8078.59 1738
8079.43 1672
8080.28 1570
8081.13 1754
8081.98 1729
8082.83 1644
8083.68 1741
8084.53 1771
8085.37 1796
8086.22 1740
8087.07 1885
8087.92 1858
8088.77 1667
8089.62 1608
8090.47 1710
8091.32 1705
8092.17 1806
8093.02 1664
8093.87 1657
8094.71 1731
8095.56 1652
8096.41 1664
8097.26 1666
8098.11 1642
8098.96 1663
8099.81 1616
8100.66 1591
8101.51 1655
8102.36 1693
8103.21 1660
8104.06 1752
8104.91 1739
8105.76 1629
8106.61 1671
8107.46 1686
8108.31 1667
8109.16 1644
8110.01 1740
8110.86 1662
8111.71 1617
8112.56 1685
8113.41 1697
8114.26 1753
8115.11 1708
8115.96 1704
8116.81 1754
8117.66 1796
8118.51 1593
8119.36 1637
8120.21 1777
8121.06 1702
8121.92 1687
8122.77 1577
8123.62 1723
8124.47 1664
8125.32 1699
8126.17 1751
8127.02 1733
8127.87 1746
8128.72 1758
8129.57 1662
8130.43 1630
8131.28 1761
8132.13 1742
8132.98 1730
8133.83 1712
8134.68 1706
8135.53 1663
8136.38 1667
8137.24 1604
8138.09 1613
8138.94 1657
8139.79 1693
8140.64 1706
8141.49 1572
8142.35 1529
8143.20 1676
8144.05 1665
8144.90 1726
8145.75 1765
8146.61 1777
8147.46 1770
8148.31 1649
8149.16 1607
8150.01 1616
8150.87 1650
8151.72 1626
8152.57 1718
8153.42 1692
8154.28 1615
8155.13 1663
8155.98 1602
8156.83 1560
8157.69 1710
8158.54 1704
8159.39 1765
8160.24 1794
8161.10 1782
8161.95 1701
8162.80 1620
8163.66 1647
8164.51 1640
8165.36 1631
8166.21 1692
8167.07 1715
8167.92 1754
8168.77 1652
8169.63 1698
8170.48 1627
8171.33 1600
8172.19 1677
8173.04 1671
8173.89 1616
8174.75 1696
8175.60 1656
8176.46 1611
8177.31 1684
8178.16 1678
8179.02 1634
8179.87 1738
8180.72 1675
8181.58 1688
8182.43 1670
8183.29 1785
8184.14 1685
8184.99 1678
8185.85 1565
8186.70 1541
8187.56 1636
8188.41 1734
8189.26 1574
8190.12 1514
8190.97 1579
8191.83 1711
8192.68 1720
8193.54 1727
8194.39 1728
8195.25 1722
8196.10 1704
8196.95 1656
8197.81 1681
8198.66 1748
8199.52 1697
8200.37 1676
8201.23 1721
8202.08 1624
8202.94 1684
8203.79 1723
8204.65 1714
8205.50 1712
8206.36 1680
8207.21 1598
8208.07 1650
8208.92 1622
8209.78 1654
8210.64 1606
8211.49 1714
8212.35 1564
8213.20 1616
8214.06 1596
8214.91 1671
8215.77 1665
8216.62 1738
8217.48 1707
8218.34 1636
8219.19 1580
8220.05 1609
8220.90 1723
8221.76 1627
8222.61 1640
8223.47 1664
8224.33 1647
8225.18 1704
8226.04 1856
8226.90 1821
8227.75 1872
8228.61 1868
8229.46 1962
8230.32 1873
8231.18 1895
8232.03 1826
8232.89 1731
8233.75 1673
8234.60 1643
8235.46 1674
8236.32 1799
8237.17 1616
8238.03 1605
8238.89 1649
8239.74 1658
8240.60 1709
8241.46 1732
8242.32 1675
8243.17 1695
8244.03 1735
8244.89 1707
8245.74 1770
8246.60 1608
8247.46 1611
8248.32 1646
8249.17 1679
8250.03 1662
8250.89 1632
8251.75 1619
8252.60 1622
8253.46 1635
8254.32 1714
8255.18 1683
8256.03 1658
8256.89 1729
8257.75 1789
8258.61 1696
8259.47 1741
8260.32 1757
8261.18 1708
8262.04 1651
8262.90 1667
8263.76 1735
8264.61 1697
8265.47 1689
8266.33 1680
8267.19 1689
8268.05 1805
8268.91 1757
8269.76 1674
8270.62 1575
8271.48 1626
8272.34 1708
8273.20 1725
8274.06 1727
8274.92 1695
8275.77 1729
8276.63 1701
8277.49 1684
8278.35 1681
8279.21 1749
8280.07 1663
8280.93 1606
8281.79 1696
8282.65 1735
8283.51 1782
8284.36 1739
8285.22 1770
8286.08 1690
8286.94 1720
8287.80 1723
8288.66 1758
8289.52 1665
8290.38 1728
8291.24 1746
8292.10 1752
8292.96 1617
8293.82 1679
8294.68 1738
8295.54 1738
8296.40 1718
8297.26 1729
8298.12 1676
8298.98 1744
8299.84 1725
8300.70 1747
8301.56 1719
8302.42 1718
8303.28 1701
8304.14 1752
8305.00 1749
8305.86 1820
8306.72 1691
8307.58 1747
8308.44 1772
8309.30 1677
8310.16 1743
8311.02 1747
8311.88 1722
8312.74 1737
8313.60 1700
8314.46 1764
8315.33 1734
8316.19 1851
8317.05 1804
8317.91 1738
8318.77 1639
8319.63 1684
8320.49 1875
8321.35 1851
8322.21 1831
8323.08 1759
8323.94 1693
8324.80 1795
8325.66 1789
8326.52 1796
8327.38 1775
8328.24 1793
8329.10 1828
8329.97 1759
8330.83 1807
8331.69 1803
8332.55 1732
8333.41 1824
8334.28 1802
8335.14 1733
8336.00 1834
8336.86 1762
8337.72 1844
8338.58 1821
8339.45 1780
8340.31 1835
8341.17 1780
8342.03 1724
8342.90 1860
8343.76 1887
8344.62 1736
8345.48 1865
8346.35 1861
8347.21 1868
8348.07 1786
8348.93 1806
8349.80 1890
8350.66 1964
8351.52 1996
8352.38 1870
8353.25 1869
8354.11 1922
8354.97 1919
8355.83 1920
8356.70 1815
8357.56 1869
8358.42 1801
8359.29 1867
8360.15 1990
8361.01 1892
8361.88 1960
8362.74 1879
8363.60 1927
8364.47 1995
8365.33 1824
8366.19 1893
8367.06 1977
8367.92 2104
8368.78 1953
8369.65 2001
8370.51 1980
8371.38 1871
8372.24 1950
8373.10 1888
8373.97 1980
8374.83 1999
8375.69 1986
8376.56 2048
8377.42 1999
8378.29 2061
8379.15 2066
8380.01 2046
8380.88 1913
8381.74 2004
8382.61 2027
8383.47 2071
8384.34 1963
8385.20 2025
8386.07 2098
8386.93 2152
8387.79 2134
8388.66 2127
8389.52 2285
8390.39 2105
8391.25 2132
8392.12 2100
8392.98 2082
8393.85 2061
8394.71 2167
8395.58 2108
8396.44 2122
8397.31 2375
8398.17 2237
8399.04 2207
8399.90 2326
8400.77 2213
8401.63 2177
8402.50 2298
8403.36 2266
8404.23 2436
8405.10 2378
8405.96 2393
8406.83 2330
8407.69 2379
8408.56 2412
8409.42 2374
8410.29 2457
8411.15 2361
8412.02 2365
8412.89 2355
8413.75 2380
8414.62 2465
8415.48 2430
8416.35 2475
8417.22 2591
8418.08 2615
8418.95 2560
8419.82 2556
8420.68 2625
8421.55 2650
8422.41 2598
8423.28 2590
8424.15 2700
8425.01 2614
8425.88 2639
8426.75 2592
8427.61 2585
8428.48 2658
8429.35 2668
8430.21 2697
8431.08 2747
8431.95 2847
8432.81 2752
8433.68 2806
8434.55 2936
8435.41 2941
8436.28 3072
8437.15 2928
8438.02 2968
8438.88 2981
8439.75 2940
8440.62 2936
8441.49 3138
8442.35 3193
8443.22 3208
8444.09 3338
8444.96 3319
8445.82 3372
8446.69 3440
8447.56 3343
8448.43 3350
8449.29 3365
8450.16 3554
8451.03 3428
8451.90 3362
8452.77 3418
8453.63 3386
8454.50 3291
8455.37 3461
8456.24 3527
8457.11 3610
8457.97 3858
8458.84 4541
8459.71 5159
8460.58 5628
8461.45 6399
8462.32 7316
8463.18 7676
8464.05 7396
8464.92 7181
8465.79 6775
8466.66 6111
8467.53 5452
8468.40 4766
8469.26 4453
8470.13 4091
8471.00 3738
8471.87 3503
8472.74 3353
8473.61 3268
8474.48 3064
8475.35 3096
8476.22 2860
8477.09 2938
8477.95 2921
8478.82 3064
8479.69 3000
8480.56 2893
8481.43 2870
8482.30 2929
8483.17 3021
8484.04 2796
8484.91 2949
8485.78 2925
8486.65 2939
8487.52 2956
8488.39 2951
8489.26 2980
8490.13 3013
8491.00 3183
8491.87 3143
8492.74 2968
8493.61 2981
8494.48 2953
8495.35 3086
8496.22 3078
8497.09 3242
8497.96 3245
8498.83 3286
8499.70 3348
8500.57 3502
8501.44 3559
8502.31 3650
8503.18 3568
8504.05 3524
8504.92 3344
8505.79 3223
8506.66 3217
8507.53 2991
8508.41 2917
8509.28 2876
8510.15 2861
8511.02 3010
8511.89 2867
8512.76 2866
8513.63 2715
8514.50 2765
8515.37 2932
8516.24 2852
8517.12 2762
8517.99 2771
8518.86 2918
8519.73 3030
8520.60 3003
8521.47 2945
8522.34 2879
8523.22 2892
8524.09 2890
8524.96 2884
8525.83 3014
8526.70 3015
8527.57 3026
8528.45 3013
8529.32 3013
8530.19 2966
8531.06 3033
8531.93 3054
8532.81 2988
8533.68 3061
8534.55 3096
8535.42 2967
8536.29 3058
8537.17 3139
8538.04 3159
8538.91 3101
8539.78 3088
8540.66 2926
8541.53 2970
8542.40 3025
8543.27 3016
8544.15 2793
8545.02 2888
8545.89 2791
8546.76 2916
8547.64 2786
8548.51 2832
8549.38 2762
8550.26 2733
8551.13 2769
8552.00 2672
8552.87 2608
8553.75 2554
8554.62 2589
8555.49 2593
8556.37 2561
8557.24 2586
8558.11 2598
8558.99 2667
8559.86 2603
8560.73 2763
8561.61 2709
8562.48 2696
8563.36 2703
8564.23 2654
8565.10 2699
8565.98 2713
8566.85 2592
8567.72 2613
8568.60 2563
8569.47 2542
8570.35 2478
8571.22 2485
8572.09 2508
8572.97 2558
8573.84 2685
8574.72 2518
8575.59 2613
8576.46 2606
8577.34 2660
8578.21 2589
8579.09 2646
8579.96 2569
8580.84 2592
8581.71 2573
8582.59 2478
8583.46 2583
8584.34 2470
8585.21 2471
8586.08 2430
8586.96 2323
8587.83 2467
8588.71 2370
8589.58 2337
8590.46 2304
8591.33 2348
8592.21 2416
8593.08 2376
8593.96 2433
8594.83 2390
8595.71 2310
8596.59 2364
8597.46 2362
8598.34 2272
8599.21 2485
8600.09 2488
8600.96 2331
8601.84 2413
8602.71 2497
8603.59 2487
8604.46 2473
8605.34 2445
8606.22 2349
8607.09 2345
8607.97 2462
8608.84 2443
8609.72 2398
8610.60 2501
8611.47 2433
8612.35 2342
8613.22 2511
8614.10 2591
8614.98 2514
8615.85 2404
8616.73 2346
8617.61 2439
8618.48 2593
8619.36 2575
8620.24 2391
8621.11 2442
8621.99 2375
8622.87 2489
8623.74 2503
8624.62 2398
8625.50 2328
8626.37 2332
8627.25 2452
8628.13 2489
8629.00 2528
8629.88 2419
8630.76 2340
8631.63 2374
8632.51 2395
8633.39 2484
8634.27 2514
8635.14 2456
8636.02 2430
8636.90 2440
8637.77 2565
8638.65 2486
8639.53 2496
8640.41 2527
8641.28 2477
8642.16 2521
8643.04 2501
8643.92 2572
8644.80 2460
8645.67 2512
8646.55 2515
8647.43 2532
8648.31 2626
8649.19 2558
8650.06 2591
8650.94 2670
8651.82 2670
8652.70 2528
8653.58 2567
8654.45 2535
8655.33 2598
8656.21 2633
8657.09 2614
8657.97 2667
8658.85 2554
8659.72 2682
8660.60 2738
8661.48 2731
8662.36 2793
8663.24 2614
8664.12 2676
8665.00 2740
8665.88 2696
8666.75 2582
8667.63 2590
8668.51 2607
8669.39 2620
8670.27 2737
8671.15 2629
8672.03 2707
8672.91 2772
8673.79 2668
8674.67 2680
8675.55 2868
8676.42 2721
8677.30 2697
8678.18 2730
8679.06 2790
8679.94 2875
8680.82 2705
8681.70 2794
8682.58 2877
8683.46 2800
8684.34 2933
8685.22 2859
8686.10 2852
8686.98 2867
8687.86 2933
8688.74 2910
8689.62 2918
8690.50 2936
8691.38 2791
8692.26 2889
8693.14 2804
8694.02 2918
8694.90 2932
8695.78 3026
8696.66 3337
8697.54 3553
8698.42 3591
8699.30 3624
8700.18 3817
8701.07 3747
8701.95 3734
8702.83 3616
8703.71 3361
8704.59 3242
8705.47 3169
8706.35 2941
8707.23 2816
8708.11 2806
8708.99 2844
8709.87 2944
8710.75 2883
8711.64 2850
8712.52 2773
8713.40 2774
8714.28 2902
8715.16 2784
8716.04 2860
8716.92 2759
8717.81 2763
8718.69 2912
8719.57 2916
8720.45 2951
8721.33 2903
8722.21 2801
8723.10 2841
8723.98 2813
8724.86 2923
8725.74 2997
8726.62 3034
8727.50 3041
8728.39 3088
8729.27 2897
8730.15 2976
8731.03 3174
8731.91 3110
8732.80 3012
8733.68 3045
8734.56 3135
8735.44 3390
8736.33 3199
8737.21 3075
8738.09 3137
8738.97 3101
8739.86 3097
8740.74 3166
8741.62 3137
8742.50 2999
8743.39 3255
8744.27 3213
8745.15 3109
8746.04 3084
8746.92 3137
8747.80 3082
8748.68 3108
8749.57 3198
8750.45 3273
8751.33 3194
8752.22 3107
8753.10 3151
8753.98 3025
8754.87 3245
8755.75 3236
8756.63 3186
8757.52 3329
8758.40 3474
8759.28 3293
8760.17 3240
8761.05 3261
8761.94 3443
8762.82 3455
8763.70 3243
8764.59 3281
8765.47 3350
8766.36 3240
8767.24 3317
8768.12 3367
8769.01 3452
8769.89 3395
8770.78 3476
8771.66 3464
8772.54 3487
8773.43 3427
8774.31 3545
8775.20 3576
8776.08 3354
8776.97 3548
8777.85 3641
8778.73 3604
8779.62 3482
8780.50 3548
8781.39 3526
8782.27 3429
8783.16 3472
8784.04 3478
8784.93 3594
8785.81 3724
8786.70 3848
8787.58 4051
8788.47 4270
8789.35 4330
8790.24 4329
8791.12 4387
8792.01 4528
8792.89 4261
8793.78 3980
8794.66 3850
8795.55 3729
8796.44 3621
8797.32 3689
8798.21 3734
8799.09 3731
8799.98 3854
8800.86 3992
8801.75 4202
8802.63 4167
8803.52 4428
8804.41 4636
8805.29 4739
8806.18 4868
8807.06 4741
8807.95 4443
8808.84 4424
8809.72 4271
8810.61 3978
8811.49 3890
8812.38 3705
8813.27 3550
8814.15 3586
8815.04 3686
8815.93 3704
8816.81 3737
8817.70 3924
8818.59 4029
8819.47 4179
8820.36 4179
8821.25 4278
8822.13 4323
8823.02 4268
8823.91 4159
8824.79 4031
8825.68 3951
8826.57 3930
8827.45 3740
8828.34 3584
8829.23 3512
8830.12 3439
8831.00 3394
8831.89 3372
8832.78 3495
8833.66 3729
8834.55 3758
8835.44 3926
8836.33 3976
8837.21 3758
8838.10 3921
8838.99 3912
8839.88 3699
8840.76 3654
8841.65 3502
8842.54 3370
8843.43 3508
8844.32 3418
8845.20 3241
8846.09 3066
8846.98 3305
8847.87 3322
8848.76 3345
8849.64 3299
8850.53 3421
8851.42 3500
8852.31 3585
8853.20 3678
8854.09 3568
8854.97 3608
8855.86 3525
8856.75 3428
8857.64 3152
8858.53 3265
8859.42 3320
8860.30 3217
8861.19 3042
8862.08 3062
8862.97 3099
8863.86 3047
8864.75 3101
8865.64 2944
8866.53 3049
8867.42 3269
8868.30 3144
8869.19 3111
8870.08 3161
8870.97 3251
8871.86 3189
8872.75 3137
8873.64 2987
8874.53 3052
8875.42 3006
8876.31 2880
8877.20 2888
8878.09 2938
8878.98 2975
8879.87 2899
8880.76 2810
8881.65 2878
8882.54 2848
8883.43 2792
8884.32 2845
8885.21 2805
8886.10 2805
8886.99 2911
8887.88 2836
8888.77 2764
8889.66 2611
8890.55 2617
8891.44 2664
8892.33 2663
8893.22 2667
8894.11 2555
8895.00 2537
8895.89 2645
8896.78 2575
8897.67 2540
8898.56 2593
8899.45 2626
8900.34 2566
8901.23 2678
8902.12 2638
8903.01 2658
8903.90 2507
8904.79 2524
8905.69 2400
8906.58 2438
8907.47 2509
8908.36 2393
8909.25 2313
8910.14 2338
8911.03 2332
8911.92 2403
8912.82 2373
8913.71 2448
8914.60 2423
8915.49 2394
8916.38 2332
8917.27 2307
8918.16 2246
8919.06 2328
8919.95 2280
8920.84 2213
8921.73 2209
8922.62 2185
8923.51 2170
8924.41 2225
8925.30 2177
8926.19 2259
8927.08 2178
8927.97 2123
8928.87 2198
8929.76 2200
8930.65 2148
8931.54 2082
8932.43 2106
8933.33 2133
8934.22 2135
8935.11 2051
8936.00 2080
8936.90 2120
8937.79 2167
8938.68 2086
8939.57 2006
8940.47 1929
8941.36 2103
8942.25 2046
8943.15 1982
8944.04 2024
8944.93 2013
8945.82 1922
8946.72 1973
8947.61 2052
8948.50 2024
8949.40 2002
8950.29 1941
8951.18 1941
8952.08 1909
8952.97 1935
8953.86 1882
8954.76 1933
8955.65 1866
8956.54 1934
8957.44 1892
8958.33 1985
8959.22 1966
8960.12 1814
8961.01 1879
8961.91 1907
8962.80 1790
8963.69 1803
8964.59 1812
8965.48 1828
8966.37 1933
8967.27 1829
8968.16 1778
8969.06 1815
8969.95 1802
8970.85 1934
8971.74 1847
8972.63 1768
8973.53 1852
8974.42 1834
8975.32 1787
8976.21 1709
8977.11 1760
8978.00 1779
8978.90 1760
8979.79 1683
8980.68 1784
8981.58 1716
8982.47 1817
8983.37 1777
8984.26 1722
8985.16 1690
8986.05 1635
8986.95 1641
8987.84 1659
8988.74 1673
8989.63 1622
8990.53 1695
8991.42 1691
8992.32 1659
8993.22 1712
8994.11 1698
8995.01 1664
8995.90 1779
8996.80 1701
8997.69 1587
8998.59 1638
8999.48 1589
9000.38 1651
9001.28 1749
9002.17 1603
9003.07 1562
9003.96 1690
9004.86 1696
9005.75 1641
9006.65 1619
9007.55 1665
9008.44 1681
9009.34 1615
9010.23 1589
9011.13 1589
9012.03 1635
9012.92 1627
9013.82 1605
9014.72 1640
9015.61 1660
9016.51 1632
9017.41 1586
9018.30 1604
9019.20 1706
9020.10 1572
9020.99 1455
9021.89 1495
9022.79 1536
9023.68 1595
9024.58 1542
9025.48 1534
9026.37 1641
9027.27 1569
9028.17 1588
9029.06 1535
9029.96 1512
9030.86 1497
9031.76 1520
9032.65 1539
9033.55 1572
9034.45 1538
9035.35 1579
9036.24 1594
9037.14 1521
9038.04 1487
9038.94 1480
9039.83 1523
9040.73 1491
9041.63 1515
9042.53 1454
9043.42 1522
9044.32 1486
9045.22 1478
9046.12 1463
9047.02 1458
9047.91 1446
9048.81 1463
9049.71 1542
9050.61 1486
9051.51 1562
9052.41 1530
9053.30 1493
9054.20 1467
9055.10 1527
9056.00 1618
9056.90 1429
9057.80 1486
9058.69 1470
9059.59 1549
9060.49 1537
9061.39 1427
9062.29 1471
9063.19 1448
9064.09 1482
9064.99 1393
9065.88 1430
9066.78 1454
9067.68 1492
9068.58 1576
9069.48 1610
9070.38 1478
9071.28 1495
9072.18 1388
9073.08 1474
9073.98 1457
9074.88 1410
9075.78 1405
9076.68 1411
9077.58 1442
9078.47 1536
9079.37 1417
9080.27 1397
9081.17 1380
9082.07 1452
9082.97 1475
9083.87 1452
9084.77 1410
9085.67 1392
9086.57 1445
9087.47 1550
9088.37 1441
9089.27 1484
9090.17 1410
9091.07 1526
9091.97 1499
9092.87 1367
9093.77 1379
9094.67 1402
9095.58 1414
9096.48 1448
9097.38 1489
9098.28 1432
9099.18 1372
9100.08 1470
9100.98 1371
9101.88 1314
9102.78 1419
9103.68 1404
9104.58 1432
9105.48 1423
9106.38 1468
9107.28 1395
9108.19 1422
9109.09 1404
9109.99 1412
9110.89 1334
9111.79 1386
9112.69 1376
9113.59 1370
9114.49 1335
9115.40 1467
9116.30 1428
9117.20 1392
9118.10 1296
9119.00 1296
9119.90 1343
9120.81 1448
9121.71 1456
9122.61 1359
9123.51 1346
9124.41 1361
9125.31 1365
9126.22 1428
9127.12 1406
9128.02 1453
9128.92 1456
9129.82 1385
9130.73 1417
9131.63 1349
9132.53 1348
9133.43 1380
9134.34 1354
9135.24 1313
9136.14 1356
9137.04 1375
9137.95 1349
9138.85 1334
9139.75 1441
9140.65 1465
9141.56 1435
9142.46 1377
9143.36 1372
9144.26 1396
9145.17 1264
9146.07 1343
9146.97 1472
9147.88 1376
9148.78 1293
9149.68 1441
9150.59 1367
9151.49 1263
9152.39 1324
9153.29 1347
9154.20 1423
9155.10 1377
9156.01 1325
9156.91 1362
9157.81 1470
9158.72 1368
9159.62 1359
9160.52 1416
9161.43 1455
9162.33 1368
9163.23 1353
9164.14 1353
9165.04 1362
9165.95 1278
9166.85 1300
9167.75 1364
9168.66 1357
9169.56 1323
9170.47 1374
9171.37 1386
9172.27 1336
9173.18 1409
9174.08 1329
9174.99 1355
9175.89 1375
9176.80 1336
9177.70 1435
9178.60 1406
9179.51 1326
9180.41 1368
9181.32 1365
9182.22 1367
9183.13 1262
9184.03 1373
9184.94 1374
9185.84 1315
9186.75 1277
9187.65 1363
9188.56 1338
9189.46 1268
9190.37 1385
9191.27 1456
9192.18 1369
9193.08 1389
9193.99 1305
9194.89 1381
9195.80 1380
9196.71 1378
9197.61 1320
9198.52 1389
9199.42 1385
9200.33 1324
9201.23 1346
9202.14 1374
9203.04 1419
9203.95 1481
9204.86 1387
9205.76 1345
9206.67 1427
9207.57 1453
9208.48 1442
9209.39 1433
9210.29 1402
9211.20 1389
9212.10 1472
9213.01 1438
9213.92 1396
9214.82 1257
9215.73 1372
9216.64 1412
9217.54 1276
9218.45 1348
9219.36 1410
9220.26 1411
9221.17 1368
9222.08 1315
9222.98 1342
9223.89 1390
9224.80 1342
9225.70 1332
9226.61 1302
9227.52 1441
9228.42 1398
9229.33 1351
9230.24 1341
9231.14 1377
9232.05 1313
9232.96 1330
9233.87 1316
9234.77 1329
9235.68 1326
9236.59 1343
9237.50 1340
9238.40 1326
9239.31 1340
9240.22 1318
9241.13 1436
9242.03 1426
9242.94 1325
9243.85 1385
9244.76 1307
9245.66 1344
9246.57 1323
9247.48 1360
9248.39 1366
9249.30 1367
9250.20 1299
9251.11 1338
9252.02 1307
9252.93 1383
9253.84 1376
9254.75 1381
9255.65 1316
9256.56 1311
9257.47 1307
9258.38 1246
9259.29 1257
9260.20 1319
9261.10 1292
9262.01 1314
9262.92 1283
9263.83 1307
9264.74 1317
9265.65 1395
9266.56 1395
9267.47 1290
9268.37 1325
9269.28 1349
9270.19 1399
9271.10 1389
9272.01 1329
9272.92 1276
9273.83 1365
9274.74 1380
9275.65 1324
9276.56 1360
9277.47 1373
9278.38 1393
9279.29 1322
9280.20 1328
9281.11 1290
9282.01 1268
9282.92 1275
9283.83 1345
9284.74 1374
9285.65 1342
9286.56 1301
9287.47 1317
9288.38 1391
9289.29 1380
9290.20 1359
9291.11 1387
9292.02 1403
9292.93 1337
9293.84 1327
9294.75 1330
9295.66 1297
9296.57 1351
9297.49 1317
9298.40 1430
9299.31 1420
9300.22 1343
9301.13 1387
9302.04 1341
9302.95 1293
9303.86 1291
9304.77 1308
9305.68 1380
9306.59 1336
9307.50 1319
9308.41 1390
9309.32 1316
9310.24 1399
9311.15 1373
9312.06 1405
9312.97 1454
9313.88 1377
9314.79 1330
9315.70 1396
9316.61 1477
9317.53 1330
9318.44 1352
9319.35 1233
9320.26 1262
9321.17 1328
9322.08 1289
9322.99 1308
9323.91 1289
9324.82 1250
9325.73 1202
9326.64 1268
9327.55 1377
9328.46 1315
9329.38 1349
9330.29 1300
9331.20 1411
9332.11 1240
9333.03 1264
9333.94 1300
9334.85 1337
9335.76 1351
9336.67 1330
9337.59 1292
9338.50 1356
9339.41 1392
9340.32 1270
9341.24 1257
9342.15 1318
9343.06 1268
9343.97 1322
9344.89 1381
9345.80 1316
9346.71 1364
9347.63 1281
9348.54 1295
9349.45 1262
9350.36 1385
9351.28 1332
9352.19 1305
9353.10 1357
9354.02 1320
9354.93 1303
9355.84 1396
9356.76 1426
9357.67 1386
9358.58 1304
9359.50 1338
9360.41 1395
9361.32 1348
9362.24 1374
9363.15 1307
9364.06 1347
9364.98 1426
9365.89 1402
9366.81 1359
9367.72 1365
9368.63 1319
9369.55 1280
9370.46 1304
9371.38 1306
9372.29 1279
9373.20 1187
9374.12 1337
9375.03 1234
9375.95 1285
9376.86 1321
9377.77 1250
9378.69 1244
9379.60 1296
9380.52 1399
9381.43 1320
9382.35 1321
9383.26 1369
9384.18 1334
9385.09 1338
9386.01 1274
9386.92 1314
9387.83 1341
9388.75 1294
9389.66 1356
9390.58 1313
9391.49 1323
9392.41 1297
9393.32 1364
9394.24 1435
9395.16 1304
9396.07 1405
9396.99 1366
9397.90 1386
9398.82 1440
9399.73 1446
9400.65 1513
9401.56 1489
9402.48 1492
9403.39 1439
9404.31 1441
9405.22 1427
9406.14 1452
9407.06 1400
9407.97 1374
9408.89 1406
9409.80 1470
9410.72 1464
9411.64 1393
9412.55 1388
9413.47 1389
9414.38 1399
9415.30 1453
9416.22 1400
9417.13 1412
9418.05 1425
9418.97 1455
9419.88 1399
9420.80 1446
9421.71 1352
9422.63 1374
9423.55 1380
9424.46 1406
9425.38 1430
9426.30 1449
9427.21 1449
9428.13 1400
9429.05 1413
9429.96 1420
9430.88 1419
9431.80 1455
9432.72 1382
9433.63 1381
9434.55 1476
9435.47 1482
9436.38 1476
9437.30 1548
9438.22 1551
9439.14 1467
9440.05 1437
9440.97 1497
9441.89 1479
9442.81 1491
9443.72 1471
9444.64 1458
9445.56 1529
9446.48 1514
9447.39 1536
9448.31 1495
9449.23 1427
9450.15 1494
9451.07 1435
9451.98 1446
9452.90 1474
9453.82 1583
9454.74 1470
9455.66 1515
9456.57 1590
9457.49 1604
9458.41 1754
9459.33 1846
9460.25 1842
9461.16 1901
9462.08 1806
9463.00 1809
9463.92 1723
9464.84 1701
9465.76 1753
9466.68 1668
9467.59 1520
9468.51 1506
9469.43 1554
9470.35 1501
9471.27 1438
9472.19 1430
9473.11 1504
9474.03 1502
9474.95 1470
9475.87 1504
9476.78 1503
9477.70 1359
9478.62 1457
9479.54 1508
9480.46 1396
9481.38 1465
9482.30 1394
9483.22 1402
9484.14 1451
9485.06 1456
9485.98 1458
9486.90 1551
9487.82 1561
9488.74 1560
9489.66 1584
9490.58 1550
9491.50 1561
9492.42 1600
9493.34 1523
9494.26 1564
9495.18 1476
9496.10 1446
9497.02 1482
9497.94 1488
9498.86 1507
9499.78 1555
9500.70 1495
9501.62 1477
9502.54 1439
9503.46 1454
9504.38 1459
9505.30 1387
9506.22 1434
9507.14 1416
9508.06 1338
9508.98 1406
9509.90 1471
9510.82 1469
9511.75 1452
9512.67 1407
9513.59 1344
9514.51 1358
9515.43 1438
9516.35 1458
9517.27 1305
9518.19 1417
9519.11 1450
9520.03 1377
9520.96 1497
9521.88 1464
9522.80 1522
9523.72 1421
9524.64 1409
9525.56 1467
9526.48 1450
9527.41 1479
9528.33 1460
9529.25 1435
9530.17 1465
9531.09 1496
9532.02 1523
9532.94 1470
9533.86 1498
9534.78 1450
9535.70 1523
9536.63 1489
9537.55 1410
9538.47 1509
9539.39 1532
9540.31 1444
9541.24 1493
9542.16 1498
9543.08 1466
9544.00 1466
9544.93 1427
9545.85 1400
9546.77 1346
9547.69 1375
9548.62 1395
9549.54 1415
9550.46 1357
9551.38 1356
9552.31 1457
9553.23 1420
9554.15 1387
9555.08 1318
9556.00 1317
9556.92 1357
9557.84 1394
9558.77 1494
9559.69 1415
9560.61 1340
9561.54 1433
9562.46 1353
9563.38 1311
9564.31 1397
9565.23 1439
9566.15 1448
9567.08 1486
9568.00 1452
9568.93 1492
9569.85 1358
9570.77 1354
9571.70 1395
9572.62 1351
9573.54 1266
9574.47 1327
9575.39 1445
9576.32 1370
9577.24 1367
9578.16 1415
9579.09 1356
9580.01 1383
9580.94 1364
9581.86 1314
9582.78 1350
9583.71 1325
9584.63 1334
9585.56 1277
9586.48 1372
9587.41 1436
9588.33 1318
9589.26 1359
9590.18 1344
9591.11 1436
9592.03 1369
9592.96 1355
9593.88 1325
9594.80 1279
9595.73 1388
9596.65 1465
9597.58 1467
9598.50 1355
9599.43 1255
9600.35 1299
9601.28 1283
9602.21 1287
9603.13 1364
9604.06 1358
9604.98 1351
9605.91 1409
9606.83 1307
9607.76 1347
9608.68 1363
9609.61 1372
9610.53 1445
9611.46 1428
9612.39 1341
9613.31 1339
9614.24 1416
9615.16 1421
9616.09 1386
9617.02 1467
9617.94 1434
9618.87 1383
9619.79 1378
9620.72 1356
9621.65 1405
9622.57 1314
9623.50 1312
9624.42 1474
9625.35 1364
9626.28 1362
9627.20 1395
9628.13 1407
9629.06 1490
9629.98 1428
9630.91 1406
9631.84 1303
9632.76 1421
9633.69 1425
9634.62 1517
9635.54 1361
9636.47 1491
9637.40 1495
9638.32 1421
9639.25 1445
9640.18 1534
9641.11 1535
9642.03 1541
9642.96 1443
9643.89 1510
9644.81 1487
9645.74 1487
9646.67 1542
9647.60 1457
9648.52 1480
9649.45 1499
9650.38 1635
9651.31 1557
9652.23 1656
9653.16 1579
9654.09 1579
9655.02 1553
9655.95 1536
9656.87 1697
9657.80 1789
9658.73 1717
9659.66 1625
9660.58 1760
9661.51 1798
9662.44 1706
9663.37 1563
9664.30 1497
9665.23 1541
9666.15 1538
9667.08 1570
9668.01 1549
9668.94 1529
9669.87 1514
9670.80 1661
9671.73 1632
9672.65 1694
9673.58 1631
9674.51 1611
9675.44 1703
9676.37 1621
9677.30 1572
9678.23 1567
9679.16 1640
9680.08 1481
9681.01 1438
9681.94 1601
9682.87 1615
9683.80 1591
9684.73 1632
9685.66 1574
9686.59 1517
9687.52 1551
9688.45 1604
9689.38 1617
9690.31 1582
9691.24 1524
9692.17 1586
9693.09 1555
9694.02 1677
9694.95 1542
9695.88 1591
9696.81 1572
9697.74 1546
9698.67 1626
9699.60 1651
9700.53 1627
9701.46 1588
9702.39 1625
9703.32 1694
9704.25 1717
9705.18 1800
9706.11 1754
9707.04 1727
9707.97 1714
9708.91 1750
9709.84 1712
9710.77 1653
9711.70 1719
9712.63 1627
9713.56 1604
9714.49 1481
9715.42 1517
9716.35 1527
9717.28 1478
9718.21 1429
9719.14 1500
9720.07 1472
9721.00 1462
9721.93 1507
9722.87 1506
9723.80 1550
9724.73 1510
9725.66 1453
9726.59 1435
9727.52 1461
9728.45 1491
9729.38 1456
9730.32 1538
9731.25 1431
9732.18 1461
9733.11 1479
9734.04 1438
9734.97 1401
9735.91 1480
9736.84 1494
9737.77 1461
9738.70 1323
9739.63 1291
9740.56 1401
9741.50 1389
9742.43 1389
9743.36 1397
9744.29 1400
9745.22 1423
9746.16 1465
9747.09 1468
9748.02 1493
9748.95 1382
9749.89 1363
9750.82 1285
9751.75 1320
9752.68 1411
9753.62 1418
9754.55 1397
9755.48 1413
9756.41 1320
9757.35 1327
9758.28 1438
9759.21 1375
9760.14 1318
9761.08 1305
9762.01 1383
9762.94 1427
9763.88 1436
9764.81 1381
9765.74 1320
9766.68 1438
9767.61 1388
9768.54 1479
9769.48 1445
9770.41 1370
9771.34 1440
9772.28 1321
9773.21 1341
9774.14 1328
9775.08 1428
9776.01 1411
9776.94 1409
9777.88 1372
9778.81 1358
9779.74 1430
9780.68 1431
9781.61 1417
9782.55 1369
9783.48 1363
9784.41 1439
9785.35 1470
9786.28 1423
9787.22 1425
9788.15 1430
9789.08 1447
9790.02 1408
9790.95 1344
9791.89 1383
9792.82 1352
9793.76 1346
9794.69 1328
9795.63 1406
9796.56 1468
9797.49 1362
9798.43 1318
9799.36 1251
9800.30 1174
9801.23 1187
9802.17 1229
9803.10 1322
9804.04 1308
9804.97 1325
9805.91 1322
9806.84 1292
9807.78 1326
9808.71 1319
9809.65 1297
9810.58 1288
9811.52 1227
9812.45 1215
9813.39 1253
9814.33 1271
9815.26 1195
9816.20 1237
9817.13 1156
9818.07 1176
9819.00 1257
9819.94 1273
9820.87 1171
9821.81 1178
9822.75 1205
9823.68 1256
9824.62 1243
9825.55 1179
9826.49 1199
9827.43 1225
9828.36 1243
9829.30 1174
9830.23 1205
9831.17 1233
9832.11 1272
9833.04 1196
9833.98 1266
9834.92 1218
9835.85 1194
9836.79 1153
9837.73 1253
9838.66 1249
9839.60 1278
9840.54 1182
9841.47 1177
9842.41 1200
9843.35 1254
9844.28 1246
9845.22 1157
9846.16 1256
9847.09 1166
9848.03 1186
9848.97 1250
9849.90 1198
9850.84 1174
9851.78 1170
9852.72 1248
9853.65 1246
9854.59 1257
9855.53 1221
9856.47 1258
9857.40 1124
9858.34 1123
9859.28 1254
9860.22 1170
9861.15 1144
9862.09 1187
9863.03 1162
9863.97 1141
9864.90 1130
9865.84 1114
9866.78 1140
9867.72 1139
9868.66 1117
9869.59 1196
9870.53 1202
9871.47 1166
9872.41 1146
9873.35 1095
9874.29 1186
9875.22 1188
9876.16 1283
9877.10 1174
9878.04 1108
9878.98 1158
9879.92 1229
9880.85 1182
9881.79 1154
9882.73 1133
9883.67 1208
9884.61 1185
9885.55 1091
9886.49 1214
9887.43 1216
9888.37 1155
9889.30 1110
9890.24 1065
9891.18 1076
9892.12 1110
9893.06 1189
9894.00 1208
9894.94 1159
9895.88 1072
9896.82 1178
9897.76 1204
9898.70 1128
9899.64 1066
9900.58 1062
9901.52 1128
9902.45 1121
9903.39 1058
9904.33 1108
9905.27 1133
9906.21 1162
9907.15 1072
9908.09 1111
9909.03 1103
9909.97 1144
9910.91 1090
9911.85 1142
9912.79 1202
9913.73 1126
9914.67 1080
9915.61 1081
9916.55 1133
9917.49 1098
9918.44 1062
9919.38 1060
9920.32 1178
9921.26 1111
9922.20 1061
9923.14 1124
9924.08 1189
9925.02 1101
9925.96 1114
9926.90 1069
9927.84 1152
9928.78 1120
9929.72 1111
9930.66 1124
9931.61 1168
9932.55 1315
9933.49 1357
9934.43 1370
9935.37 1352
9936.31 1278
9937.25 1302
9938.19 1275
9939.14 1302
9940.08 1216
9941.02 1140
9941.96 1153
9942.90 1144
9943.84 1086
9944.78 1055
9945.73 1144
9946.67 1152
9947.61 1076
9948.55 1122
9949.49 1091
9950.44 1148
9951.38 1186
9952.32 1211
9953.26 1220
9954.20 1119
9955.15 1152
9956.09 1119
9957.03 1142
9957.97 1096
9958.91 1175
9959.86 1095
9960.80 1085
9961.74 1112
9962.68 1089
9963.63 1026
9964.57 1040
9965.51 1071
9966.45 1170
9967.40 1099
9968.34 1132
9969.28 1090
9970.23 1101
9971.17 1079
9972.11 1082
9973.05 1177
9974.00 986
9974.94 1008
9975.88 1000
9976.83 1071
9977.77 1137
9978.71 1103
9979.66 1069
9980.60 1130
9981.54 1074
9982.49 1051
9983.43 1033
9984.37 1046
9985.32 1030
9986.26 989
9987.20 1020
9988.15 970
9989.09 1071
9990.04 1027
9990.98 1082
9991.92 1092
9992.87 993
9993.81 982
9994.76 1009
9995.70 1008
9996.64 1137
9997.59 1022
9998.53 1013
9999.48 1160
10000.42 1028
10001.36 1061
10002.31 1107
10003.25 1088
10004.20 1107
10005.14 1077
10006.09 1022
10007.03 1122
10007.98 1156
10008.92 1130
10009.87 1127
10010.81 1149
10011.76 1135
10012.70 1023
10013.64 1072
10014.59 1040
10015.53 1082
10016.48 1003
10017.43 988
10018.37 1062
10019.32 1170
10020.26 1109
10021.21 1086
10022.15 1095
10023.10 1112
10024.04 1012
10024.99 990
10025.93 1018
10026.88 1028
10027.82 974
10028.77 1043
10029.72 1025
10030.66 976
10031.61 1055
10032.55 1052
10033.50 1089
10034.44 1009
10035.39 1028
10036.34 1064
10037.28 1008
10038.23 945
10039.17 950
10040.12 991
10041.07 1001
10042.01 909
10042.96 982
10043.91 1042
10044.85 1040
10045.80 981
10046.74 978
10047.69 1049
10048.64 1045
10049.58 1050
10050.53 1056
10051.48 1053
10052.42 1020
10053.37 1019
10054.32 975
10055.27 1068
10056.21 1051
10057.16 1066
10058.11 1066
10059.05 1020
10060.00 1078
10060.95 1058
10061.89 1030
10062.84 1026
10063.79 1131
10064.74 1017
10065.68 1033
10066.63 991
10067.58 1034
10068.53 1035
10069.47 1008
10070.42 1029
10071.37 1014
10072.32 981
10073.26 988
10074.21 1020
10075.16 968
10076.11 954
10077.06 990
10078.00 1037
10078.95 1024
10079.90 1020
10080.85 1051
10081.80 1025
10082.74 991
10083.69 946
10084.64 887
10085.59 1032
10086.54 947
10087.49 963
10088.43 913
10089.38 897
10090.33 923
10091.28 1092
10092.23 1001
10093.18 948
10094.13 1084
10095.07 1065
10096.02 1021
10096.97 1018
10097.92 1035
10098.87 1005
10099.82 1053
10100.77 1003
10101.72 993
10102.67 993
10103.61 985
10104.56 934
10105.51 937
10106.46 961
10107.41 1002
10108.36 1044
10109.31 999
10110.26 916
10111.21 944
10112.16 978
10113.11 893
10114.06 983
10115.01 1078
10115.96 976
10116.91 950
10117.86 920
10118.81 917
10119.76 932
10120.71 974
10121.66 993
10122.61 999
10123.56 961
10124.51 1008
10125.46 981
10126.41 1024
10127.36 1005
10128.31 976
10129.26 970
10130.21 980
10131.16 952
10132.11 935
10133.06 1014
10134.01 976
10134.96 961
10135.91 972
10136.86 927
10137.81 964
10138.76 926
10139.72 958
10140.67 973
10141.62 1005
10142.57 926
10143.52 964
10144.47 1000
10145.42 996
10146.37 979
10147.32 972
10148.28 946
10149.23 902
10150.18 971
10151.13 923
10152.08 928
10153.03 951
10153.98 915
10154.94 979
10155.89 964
10156.84 970
10157.79 997
10158.74 925
10159.69 939
10160.65 967
10161.60 994
10162.55 1037
10163.50 953
10164.45 977
10165.41 1020
10166.36 976
10167.31 946
10168.26 914
10169.21 985
10170.17 925
10171.12 1018
10172.07 976
10173.02 990
10173.98 1006
10174.93 1030
10175.88 991
10176.83 984
10177.79 976
10178.74 973
10179.69 1018
10180.64 1012
10181.60 983
10182.55 1005
10183.50 932
10184.46 902
10185.41 910
10186.36 984
10187.32 1025
10188.27 929
10189.22 1002
10190.18 1053
10191.13 1021
10192.08 1045
10193.03 1085
10193.99 1064
10194.94 1055
10195.90 1005
10196.85 998
10197.80 1028
10198.76 1010
10199.71 1024
10200.66 1005
10201.62 1016
10202.57 956
10203.52 996
10204.48 955
10205.43 999
10206.39 981
10207.34 927
10208.29 1069
10209.25 1005
10210.20 1070
10211.16 1048
10212.11 1053
10213.07 1050
10214.02 1059
10214.97 1005
10215.93 1029
10216.88 1068
10217.84 1058
10218.79 1080
10219.75 992
10220.70 993
10221.66 956
10222.61 1062
10223.57 1029
10224.52 1035
10225.48 999
10226.43 991
10227.39 1023
10228.34 1013
10229.30 1017
10230.25 1010
10231.21 1052
10232.16 990
10233.12 950
10234.07 943
10235.03 974
10235.98 1000
10236.94 988
10237.89 1024
10238.85 1086
10239.80 1065
10240.76 978
10241.72 1019
10242.67 1095
10243.63 1021
10244.58 1050
10245.54 1049
10246.49 1178
10247.45 1040
10248.41 995
10249.36 1032
10250.32 1043
10251.27 998
10252.23 1053
10253.19 1008
10254.14 1010
10255.10 989
10256.06 990
10257.01 989
10257.97 1044
10258.92 1023
10259.88 950
10260.84 920
10261.79 1032
10262.75 961
10263.71 953
10264.66 963
10265.62 992
10266.58 939
10267.53 1008
10268.49 983
10269.45 965
10270.41 946
10271.36 1003
10272.32 971
10273.28 945
10274.23 951
10275.19 958
10276.15 887
10277.11 962
10278.06 913
10279.02 961
10279.98 981
10280.94 903
10281.89 928
10282.85 1000
10283.81 934
10284.77 914
10285.72 956
10286.68 903
10287.64 928
10288.60 899
10289.55 900
10290.51 885
10291.47 963
10292.43 999
10293.39 948
10294.34 956
10295.30 901
10296.26 964
10297.22 940
10298.18 918
10299.14 904
10300.09 901
10301.05 902
10302.01 974
10302.97 923
10303.93 972
10304.89 942
10305.85 997
10306.80 924
10307.76 995
10308.72 934
10309.68 891
10310.64 907
10311.60 960
10312.56 956
10313.52 1005
10314.47 948
10315.43 949
10316.39 903
10317.35 938
10318.31 954
10319.27 948
10320.23 962
10321.19 906
10322.15 956
10323.11 931
10324.07 946
10325.03 987
10325.99 939
10326.95 922
10327.91 925
10328.87 860
10329.83 967
10330.79 970
10331.75 978
10332.71 891
10333.67 881
10334.63 959
10335.59 885
10336.55 860
10337.51 869
10338.47 894
10339.43 905
10340.39 918
10341.35 949
10342.31 975
10343.27 925
10344.23 971
10345.19 910
10346.15 931
10347.11 935
10348.07 904
10349.03 948
10349.99 969
10350.95 896
10351.91 839
10352.87 831
10353.83 918
10354.79 980
10355.76 1017
10356.72 983
10357.68 942
10358.64 915
10359.60 939
10360.56 879
10361.52 895
10362.48 1072
10363.45 921
10364.41 945
10365.37 924
10366.33 968
10367.29 851
10368.25 912
10369.21 865
10370.18 856
10371.14 895
10372.10 931
10373.06 898
10374.02 963
10374.98 924
10375.95 935
10376.91 898
10377.87 902
10378.83 933
10379.79 927
10380.76 861
10381.72 875
10382.68 911
10383.64 847
10384.61 875
10385.57 893
10386.53 887
10387.49 860
10388.46 887
10389.42 993
10390.38 978
10391.34 912
10392.31 897
10393.27 853
10394.23 875
10395.19 913
10396.16 867
10397.12 950
10398.08 963
10399.05 913
10400.01 953
10400.97 887
10401.93 952
10402.90 985
10403.86 918
10404.82 965
10405.79 959
10406.75 962
10407.71 969
10408.68 901
10409.64 950
10410.60 911
10411.57 899
10412.53 890
10413.50 894
10414.46 908
10415.42 901
10416.39 931
10417.35 884
10418.31 918
10419.28 945
10420.24 929
10421.21 913
10422.17 978
10423.13 1007
10424.10 1010
10425.06 995
10426.03 1054
10426.99 1055
10427.96 1018
10428.92 1022
10429.88 986
10430.85 1038
10431.81 1035
10432.78 1006
10433.74 942
10434.71 906
10435.67 969
10436.64 949
10437.60 894
10438.57 941
10439.53 947
10440.50 990
10441.46 914
10442.43 899
10443.39 890
10444.36 921
10445.32 946
10446.29 894
10447.25 905
10448.22 928
10449.18 929
10450.15 842
10451.11 887
10452.08 950
10453.04 959
10454.01 925
10454.97 952
10455.94 869
10456.91 842
10457.87 933
10458.84 956
10459.80 952
10460.77 957
10461.73 903
10462.70 954
10463.67 906
10464.63 895
10465.60 975
10466.56 933
10467.53 938
10468.50 902
10469.46 912
10470.43 863
10471.40 885
10472.36 910
10473.33 887
10474.30 907
10475.26 894
10476.23 926
10477.19 989
10478.16 943
10479.13 913
10480.09 862
10481.06 877
10482.03 914
10483.00 929
10483.96 924
10484.93 893
10485.90 938
10486.86 912
10487.83 925
10488.80 948
10489.76 1014
10490.73 1003
10491.70 910
10492.67 861
10493.63 998
10494.60 985
10495.57 878
10496.54 836
10497.50 883
10498.47 887
10499.44 964
10500.41 911
10501.37 897
10502.34 986
10503.31 1003
10504.28 968
10505.25 957
10506.21 903
10507.18 1006
10508.15 977
10509.12 929
10510.09 1027
10511.05 1046
10512.02 976
10512.99 979
10513.96 987
10514.93 947
10515.90 944
10516.86 908
10517.83 919
10518.80 922
10519.77 963
10520.74 948
10521.71 958
10522.68 955
10523.64 932
10524.61 926
10525.58 983
10526.55 912
10527.52 954
10528.49 918
10529.46 895
10530.43 977
10531.40 917
10532.36 942
10533.33 967
10534.30 1014
10535.27 930
10536.24 999
10537.21 959
10538.18 923
10539.15 888
10540.12 958
10541.09 1043
10542.06 948
10543.03 932
10544.00 920
10544.97 901
10545.94 910
10546.91 928
10547.88 929
10548.85 923
10549.82 931
10550.79 999
10551.76 939
10552.73 918
10553.70 948
10554.67 999
10555.64 1002
10556.61 1028
10557.58 1038
10558.55 943
10559.52 974
10560.49 1059
10561.46 1030
10562.43 984
10563.40 960
10564.37 996
10565.34 1007
10566.31 941
10567.28 1022
10568.25 1138
10569.23 1071
10570.20 1107
10571.17 1146
10572.14 1213
10573.11 1052
10574.08 1077
10575.05 1060
10576.02 1042
10576.99 977
10577.96 1018
10578.94 1014
10579.91 938
10580.88 928
10581.85 916
10582.82 1009
10583.79 1005
10584.76 945
10585.74 943
10586.71 1010
10587.68 973
10588.65 883
10589.62 924
10590.60 971
10591.57 964
10592.54 1035
10593.51 987
10594.48 942
10595.45 982
10596.43 1000
10597.40 1015
10598.37 949
10599.34 1048
10600.32 975
10601.29 965
10602.26 996
10603.23 976
10604.21 949
10605.18 957
10606.15 922
10607.12 944
10608.10 914
10609.07 960
10610.04 937
10611.01 868
10611.99 909
10612.96 1007
10613.93 962
10614.91 919
10615.88 934
10616.85 947
10617.82 983
10618.80 894
10619.77 873
10620.74 872
10621.72 915
10622.69 921
10623.66 923
10624.64 983
10625.61 971
10626.58 965
10627.56 933
10628.53 881
10629.51 913
10630.48 919
10631.45 868
10632.43 918
10633.40 971
10634.37 893
10635.35 979
10636.32 920
10637.30 995
10638.27 915
10639.24 879
10640.22 898
10641.19 958
10642.17 939
10643.14 863
10644.11 951
10645.09 893
10646.06 904
10647.04 950
10648.01 951
10648.99 951
10649.96 897
10650.94 913
10651.91 825
10652.89 950
10653.86 1020
10654.83 1018
10655.81 994
10656.78 1037
10657.76 926
10658.73 906
10659.71 960
10660.68 895
10661.66 935
10662.63 863
10663.61 916
10664.59 935
10665.56 874
10666.54 903
10667.51 940
10668.49 872
10669.46 915
10670.44 894
10671.41 939
10672.39 900
10673.36 969
10674.34 949
10675.32 851
10676.29 955
10677.27 943
10678.24 973
10679.22 863
10680.19 889
10681.17 896
10682.15 937
10683.12 907
10684.10 979
10685.08 1013
10686.05 955
10687.03 970
10688.00 900
10688.98 917
10689.96 964
10690.93 1011
10691.91 938
10692.89 970
10693.86 946
10694.84 952
10695.82 899
10696.79 867
10697.77 861
10698.75 886
10699.72 907
10700.70 931
10701.68 926
10702.65 949
10703.63 906
10704.61 853
10705.59 865
10706.56 828
10707.54 859
10708.52 901
10709.49 887
10710.47 916
10711.45 935
10712.43 913
10713.40 897
10714.38 855
10715.36 852
10716.34 881
10717.31 848
10718.29 881
10719.27 902
10720.25 910
10721.22 887
10722.20 950
10723.18 992
10724.16 920
10725.14 929
10726.11 914
10727.09 839
10728.07 914
10729.05 975
10730.03 906
10731.01 955
10731.98 935
10732.96 934
10733.94 927
10734.92 945
10735.90 950
10736.88 957
10737.85 902
10738.83 847
10739.81 847
10740.79 907
10741.77 989
10742.75 884
10743.73 918
10744.71 864
10745.69 920
10746.66 967
10747.64 962
10748.62 934
10749.60 913
10750.58 861
10751.56 875
10752.54 876
10753.52 880
10754.50 918
10755.48 915
10756.46 913
10757.44 912
10758.42 836
10759.39 912
10760.37 867
10761.35 902
10762.33 826
10763.31 847
10764.29 951
10765.27 985
10766.25 910
10767.23 965
10768.21 929
10769.19 906
10770.17 905
10771.15 911
10772.13 926
10773.11 866
10774.09 865
10775.07 883
10776.05 826
10777.03 863
10778.02 921
10779.00 920
10779.98 918
10780.96 864
10781.94 847
10782.92 946
10783.90 939
10784.88 836
10785.86 922
10786.84 932
10787.82 918
10788.80 861
10789.78 886
10790.76 881
10791.75 863
10792.73 864
10793.71 952
10794.69 886
10795.67 865
10796.65 930
10797.63 907
10798.61 870
10799.60 870
10800.58 930
10801.56 887
10802.54 816
10803.52 855
10804.50 901
10805.49 915
10806.47 949
10807.45 903
10808.43 860
10809.41 922
10810.39 930
10811.38 906
10812.36 872
10813.34 834
10814.32 845
10815.30 919
10816.29 967
10817.27 918
10818.25 905
10819.23 881
10820.22 897
10821.20 944
10822.18 887
10823.16 956
10824.15 922
10825.13 943
10826.11 926
10827.09 891
10828.08 903
10829.06 888
10830.04 888
10831.02 911
10832.01 973
10832.99 975
10833.97 925
10834.96 852
10835.94 977
10836.92 931
10837.91 965
10838.89 911
10839.87 950
10840.85 953
10841.84 950
10842.82 966
10843.81 969
10844.79 896
10845.77 928
10846.76 889
10847.74 906
10848.72 929
10849.71 932
10850.69 904
10851.67 931
10852.66 955
10853.64 911
10854.63 945
10855.61 932
10856.59 882
10857.58 846
10858.56 903
10859.55 993
10860.53 934
10861.51 967
10862.50 1097
10863.48 931
10864.47 952
10865.45 930
10866.44 923
10867.42 958
10868.41 978
10869.39 943
10870.37 950
10871.36 988
10872.34 890
10873.33 939
10874.31 969
10875.30 946
10876.28 947
10877.27 1011
10878.25 962
10879.24 1003
10880.22 1069
10881.21 1011
10882.19 983
10883.18 1025
10884.16 1038
10885.15 1019
10886.13 956
10887.12 990
10888.11 998
10889.09 1041
10890.08 999
10891.06 1007
10892.05 1034
10893.03 1074
10894.02 987
10895.00 1012
10895.99 1023
10896.98 999
10897.96 1012
10898.95 943
10899.93 1036
10900.92 1060
10901.91 1032
10902.89 940
10903.88 989
10904.86 1099
10905.85 1013
10906.84 957
10907.82 971
10908.81 976
10909.80 973
10910.78 1077
10911.77 1020
10912.76 1023
10913.74 1033
10914.73 1022
10915.72 1058
10916.70 1039
10917.69 1004
10918.68 1017
10919.66 950
10920.65 959
10921.64 1077
10922.62 1135
10923.61 1124
10924.60 1131
10925.58 1006
10926.57 1016
10927.56 1050
10928.55 1014
10929.53 1101
10930.52 1040
10931.51 1045
10932.50 1061
10933.48 1059
10934.47 1021
10935.46 989
10936.45 1033
10937.43 1148
10938.42 1184
10939.41 1085
10940.40 1075
10941.38 1039
10942.37 1018
10943.36 1105
10944.35 1131
10945.34 1121
10946.32 1113
10947.31 1126
10948.30 1077
10949.29 1059
10950.28 1084
10951.27 1171
10952.25 1134
10953.24 1042
10954.23 1104
10955.22 1109
10956.21 1161
10957.20 1190
10958.18 1130
10959.17 1150
10960.16 1179
10961.15 1120
10962.14 1167
10963.13 1225
10964.12 1251
10965.11 1225
10966.10 1189
10967.08 1204
10968.07 1191
10969.06 1175
10970.05 1155
10971.04 1170
10972.03 1180
10973.02 1177
10974.01 1178
10975.00 1151
10975.99 1069
10976.98 1144
10977.97 1111
10978.96 1072
10979.95 1087
10980.94 1125
10981.92 1116
10982.91 1111
10983.90 1098
10984.89 1079
10985.88 1105
10986.87 1199
10987.86 1289
10988.85 1223
10989.84 1126
10990.83 1014
10991.82 1162
10992.81 1198
10993.80 1155
10994.79 1151
10995.78 1138
10996.78 1116
10997.77 1163
10998.76 1150
10999.75 1114
11000.74 1170
11001.73 1157
11002.72 1153
11003.71 1149
11004.70 1118
11005.69 1204
11006.68 1320
11007.67 1276
11008.66 1328
11009.65 1435
11010.64 1383
11011.64 1316
11012.63 1351
11013.62 1358
11014.61 1277
11015.60 1261
11016.59 1180
11017.58 1129
11018.57 1049
11019.57 1084
11020.56 1084
11021.55 1009
11022.54 1097
11023.53 1149
11024.52 1088
11025.51 1135
11026.51 1132
11027.50 1130
11028.49 1060
11029.48 1060
11030.47 1105
11031.47 1180
11032.46 1140
11033.45 1063
11034.44 1055
11035.43 1125
11036.43 1065
11037.42 1058
11038.41 1082
11039.40 1085
11040.39 1040
11041.39 1061
11042.38 1055
11043.37 1071
11044.36 1098
11045.36 1030
11046.35 1073
11047.34 1105
11048.34 1069
11049.33 1129
11050.32 1068
11051.31 1117
11052.31 1100
11053.30 1208
11054.29 1131
11055.29 1115
11056.28 1090
11057.27 1125
11058.26 1051
11059.26 1041
11060.25 1052
11061.24 1068
11062.24 1039
11063.23 1099
11064.22 1098
11065.22 1070
11066.21 1100
11067.20 1108
11068.20 1149
11069.19 999
11070.19 1038
11071.18 1074
11072.17 1090
11073.17 1083
11074.16 1069
11075.15 1051
11076.15 1043
11077.14 1050
11078.14 969
11079.13 1051
11080.12 1101
11081.12 1148
11082.11 1050
11083.11 1034
11084.10 1063
11085.10 1055
11086.09 1148
11087.08 1166
11088.08 1089
11089.07 1040
11090.07 1047
11091.06 1107
11092.06 1106
11093.05 1016
11094.05 1021
11095.04 1037
11096.04 1136
11097.03 1080
11098.03 1069
11099.02 1085
11100.02 1077
11101.01 1074
11102.01 1086
11103.00 1082
11104.00 1100
11104.99 1040
11105.99 1038
11106.98 1085
11107.98 1075
11108.97 1056
11109.97 1003
11110.96 1027
11111.96 1083
11112.95 1053
11113.95 951
11114.95 1000
11115.94 1022
11116.94 936
11117.93 1046
11118.93 1016
11119.93 991
11120.92 1064
11121.92 1045
11122.91 1085
11123.91 1096
11124.91 1014
11125.90 988
11126.90 1013
11127.89 1039
11128.89 992
11129.89 929
11130.88 979
11131.88 1002
11132.88 1055
11133.87 1062
11134.87 1006
11135.87 1017
11136.86 1021
11137.86 1073
11138.86 1048
11139.85 934
11140.85 1042
11141.85 1089
11142.84 1061
11143.84 1041
11144.84 1043
11145.83 1044
11146.83 1027
11147.83 1032
11148.83 1033
11149.82 952
11150.82 978
11151.82 1035
11152.82 1022
11153.81 917
11154.81 1003
11155.81 987
11156.80 968
11157.80 988
11158.80 990
11159.80 1068
11160.80 1036
11161.79 1078
11162.79 1055
11163.79 1041
11164.79 1054
11165.78 1069
11166.78 1007
11167.78 995
11168.78 962
11169.78 978
11170.78 972
11171.77 1040
11172.77 967
11173.77 973
11174.77 978
11175.77 1003
11176.77 1027
11177.76 1023
11178.76 936
11179.76 954
11180.76 1026
11181.76 1026
11182.76 950
11183.76 962
11184.75 1010
11185.75 1102
11186.75 1087
11187.75 1037
11188.75 928
11189.75 1017
11190.75 1019
11191.75 979
11192.75 1002
11193.75 961
11194.75 959
11195.74 954
11196.74 928
11197.74 951
11198.74 984
11199.74 1017
11200.74 947
11201.74 949
11202.74 994
11203.74 938
11204.74 950
11205.74 992
11206.74 936
11207.74 1007
11208.74 926
11209.74 963
11210.74 992
11211.74 999
11212.74 974
11213.74 999
11214.74 1020
11215.74 973
11216.74 1035
11217.74 1071
11218.74 1049
11219.74 989
11220.74 1031
11221.74 1040
11222.74 996
11223.74 1001
11224.74 980
11225.74 950
11226.74 951
11227.75 1024
11228.75 1035
11229.75 989
11230.75 950
11231.75 929
11232.75 997
11233.75 946
11234.75 995
11235.75 948
11236.75 1013
11237.76 975
11238.76 1013
11239.76 1096
11240.76 1054
11241.76 966
11242.76 1017
11243.76 1067
11244.76 1107
11245.77 1060
11246.77 1019
11247.77 1069
11248.77 1073
11249.77 1028
11250.77 998
11251.78 969
11252.78 1076
11253.78 1066
11254.78 1026
11255.78 1003
11256.79 1056
11257.79 1090
11258.79 1007
11259.79 991
11260.79 1083
11261.80 1079
11262.80 1009
11263.80 1072
11264.80 999
11265.81 1057
11266.81 1048
11267.81 1016
11268.81 1062
11269.82 1059
11270.82 1101
11271.82 1021
11272.82 1065
11273.83 1131
11274.83 1022
11275.83 1067
11276.84 1100
11277.84 996
11278.84 1079
11279.85 1017
11280.85 1065
11281.85 1107
11282.85 1119
11283.86 1024
11284.86 1165
11285.86 1144
11286.87 1140
11287.87 1054
11288.87 1083
11289.88 1110
11290.88 1163
11291.89 1114
11292.89 1140
11293.89 1065
11294.90 1015
11295.90 1066
11296.90 1131
11297.91 1079
11298.91 1054
11299.92 1040
11300.92 1110
11301.92 990
11302.93 1081
11303.93 1063
11304.94 1027
11305.94 1016
11306.94 1031
11307.95 1105
11308.95 1047
11309.96 1078
11310.96 1034
11311.97 1051
11312.97 1072
11313.98 1035
11314.98 1008
11315.98 1045
11316.99 1002
11317.99 996
11319.00 1069
11320.00 1124
11321.01 1114
11322.01 1066
11323.02 1089
11324.02 1148
11325.03 1164
11326.03 1141
11327.04 1102
11328.04 1123
11329.05 1109
11330.05 1084
11331.06 1081
11332.07 1149
11333.07 1176
11334.08 1172
11335.08 1139
11336.09 1058
11337.09 1091
11338.10 1081
11339.10 1108
11340.11 1096
11341.12 1089
11342.12 1110
11343.13 1157
11344.13 1135
11345.14 1197
11346.15 1215
11347.15 1151
11348.16 1131
11349.16 1180
11350.17 1182
11351.18 1116
11352.18 1223
11353.19 1203
11354.20 1224
11355.20 1194
11356.21 1109
11357.21 1193
11358.22 1278
11359.23 1230
11360.23 1144
11361.24 1131
11362.25 1216
11363.25 1253
11364.26 1227
11365.27 1222
11366.28 1207
11367.28 1249
11368.29 1310
11369.30 1264
11370.30 1262
11371.31 1285
11372.32 1312
11373.32 1294
11374.33 1221
11375.34 1259
11376.35 1200
11377.35 1255
11378.36 1210
11379.37 1307
11380.38 1376
11381.38 1277
11382.39 1274
11383.40 1299
11384.41 1330
11385.41 1276
11386.42 1298
11387.43 1267
11388.44 1239
11389.45 1293
11390.45 1275
11391.46 1277
11392.47 1351
11393.48 1289
11394.49 1335
11395.49 1341
11396.50 1353
11397.51 1367
11398.52 1261
11399.53 1270
11400.54 1287
11401.55 1259
11402.55 1349
11403.56 1337
11404.57 1288
11405.58 1290
11406.59 1336
11407.60 1270
11408.61 1332
11409.61 1371
11410.62 1312
11411.63 1284
11412.64 1346
11413.65 1391
11414.66 1349
11415.67 1334
11416.68 1379
11417.69 1377
11418.70 1440
11419.71 1435
11420.71 1369
11421.72 1329
11422.73 1364
11423.74 1411
11424.75 1476
11425.76 1352
11426.77 1374
11427.78 1396
11428.79 1362
11429.80 1387
11430.81 1484
11431.82 1456
11432.83 1503
11433.84 1387
11434.85 1412
11435.86 1575
11436.87 1560
11437.88 1487
11438.89 1479
11439.90 1524
11440.91 1493
11441.92 1487
11442.93 1493
11443.94 1495
11444.95 1500
11445.96 1470
11446.97 1539
11447.98 1520
11448.99 1503
11450.00 1539
11451.01 1532
11452.03 1523
11453.04 1552
11454.05 1553
11455.06 1519
11456.07 1554
11457.08 1511
11458.09 1519
11459.10 1507
11460.11 1497
11461.12 1566
11462.14 1559
11463.15 1574
11464.16 1616
11465.17 1645
11466.18 1687
11467.19 1621
11468.20 1673
11469.21 1700
11470.23 1614
11471.24 1718
11472.25 1705
11473.26 1639
11474.27 1688
11475.28 1755
11476.30 1777
11477.31 1766
11478.32 1608
11479.33 1725
11480.34 1669
11481.36 1665
11482.37 1772
11483.38 1749
11484.39 1728
11485.40 1810
11486.42 1743
11487.43 1761
11488.44 1816
11489.45 1780
11490.47 1849
11491.48 1949
11492.49 1831
11493.50 1909
11494.52 1895
11495.53 1923
11496.54 1939
11497.55 1949
11498.57 1928
11499.58 1927
11500.59 1864
11501.61 1886
11502.62 1954
11503.63 2000
11504.64 1975
11505.66 2067
11506.67 2063
11507.68 1974
11508.70 1944
11509.71 2023
11510.72 2052
11511.74 2081
11512.75 2141
11513.76 2195
11514.78 2157
11515.79 2185
11516.80 2096
11517.82 2068
11518.83 2151
11519.84 2072
11520.86 2109
11521.87 2215
11522.89 2150
11523.90 2176
11524.91 2162
11525.93 2406
11526.94 2269
11527.96 2230
11528.97 2190
11529.98 2256
11531.00 2363
11532.01 2456
11533.03 2471
11534.04 2502
11535.06 2527
11536.07 2528
11537.08 2653
11538.10 2714
11539.11 2733
11540.13 2704
11541.14 2712
11542.16 2687
11543.17 2624
11544.19 2767
11545.20 2904
11546.22 2970
11547.23 2940
11548.25 3135
11549.26 3230
11550.28 3383
11551.29 3821
11552.31 4187
11553.32 4507
11554.34 4937
11555.35 5151
11556.37 5184
11557.38 4865
11558.40 4633
11559.41 4218
11560.43 3887
11561.45 3577
11562.46 3320
11563.48 3227
11564.49 3023
11565.51 2936
11566.52 2889
11567.54 2793
11568.56 2798
11569.57 2715
11570.59 2793
11571.60 2783
11572.62 2647
11573.64 2618
11574.65 2604
11575.67 2628
11576.68 2760
11577.70 2669
11578.72 2559
11579.73 2538
11580.75 2575
11581.77 2655
11582.78 2617
11583.80 2606
11584.82 2636
11585.83 2762
11586.85 2753
11587.87 2644
11588.88 2667
11589.90 2653
11590.92 2693
11591.93 2741
11592.95 2739
11593.97 2818
11594.98 2906
11596.00 2847
11597.02 2758
11598.03 2788
11599.05 2947
11600.07 2812
11601.09 2728
11602.10 2765
11603.12 2690
11604.14 2765
11605.16 2854
11606.17 2812
11607.19 2987
11608.21 3042
11609.23 3165
11610.24 3499
11611.26 3625
11612.28 3720
11613.30 3875
11614.32 3865
11615.33 3845
11616.35 3667
11617.37 3388
11618.39 3277
11619.41 3158
11620.42 2921
11621.44 2712
11622.46 2673
11623.48 2674
11624.50 2711
11625.51 2640
11626.53 2520
11627.55 2635
11628.57 2621
11629.59 2639
11630.61 2571
11631.63 2606
11632.64 2633
11633.66 2725
11634.68 2565
11635.70 2611
11636.72 2630
11637.74 2483
11638.76 2551
11639.78 2512
11640.80 2605
11641.81 2584
11642.83 2475
11643.85 2391
11644.87 2566
11645.89 2537
11646.91 2487
11647.93 2473
11648.95 2445
11649.97 2475
11650.99 2514
11652.01 2455
11653.03 2430
11654.05 2344
11655.07 2388
11656.09 2342
11657.11 2183
11658.13 2161
11659.15 2216
11660.17 2214
11661.19 2239
11662.21 2175
11663.23 2219
11664.25 2181
11665.27 2100
11666.29 2112
11667.31 2138
11668.33 2112
11669.35 2172
11670.37 2100
11671.39 2020
11672.41 2016
11673.43 2005
11674.45 1941
11675.47 1993
11676.49 2006
11677.51 1986
11678.53 1992
11679.55 2022
11680.57 1979
11681.59 1955
11682.61 2009
11683.64 1925
11684.66 2017
11685.68 1958
11686.70 1991
11687.72 2000
11688.74 1951
11689.76 1946
11690.78 1998
11691.80 1984
11692.83 1971
11693.85 1978
11694.87 1889
11695.89 1867
11696.91 1969
11697.93 1940
11698.95 2010
11699.98 1892
11701.00 1832
11702.02 1892
11703.04 1943
11704.06 1846
11705.08 1802
11706.11 1920
11707.13 1915
11708.15 1825
11709.17 1804
11710.19 1844
11711.22 1804
11712.24 1793
11713.26 1781
11714.28 1770
11715.31 1807
11716.33 1782
11717.35 1726
11718.37 1774
11719.40 1731
11720.42 1736
11721.44 1754
11722.46 1619
11723.49 1661
11724.51 1585
11725.53 1736
11726.55 1642
11727.58 1625
11728.60 1621
11729.62 1591
11730.65 1582
11731.67 1600
11732.69 1535
11733.71 1574
11734.74 1584
11735.76 1543
11736.78 1505
11737.81 1552
11738.83 1438
11739.85 1452
11740.88 1459
11741.90 1509
11742.92 1549
11743.95 1482
11744.97 1455
11746.00 1440
11747.02 1444
11748.04 1478
11749.07 1480
11750.09 1417
11751.11 1413
11752.14 1411
11753.16 1389
11754.19 1427
11755.21 1450
11756.23 1344
11757.26 1395
11758.28 1380
11759.31 1351
11760.33 1427
11761.36 1466
11762.38 1338
11763.40 1360
11764.43 1290
11765.45 1294
11766.48 1345
11767.50 1332
11768.53 1294
11769.55 1375
11770.58 1302
11771.60 1290
11772.63 1315
11773.65 1276
11774.68 1271
11775.70 1344
11776.73 1272
11777.75 1226
11778.78 1179
11779.80 1186
11780.83 1248
11781.85 1246
11782.88 1274
11783.90 1269
11784.93 1298
11785.95 1338
11786.98 1226
11788.00 1197
11789.03 1227
11790.05 1199
11791.08 1214
11792.11 1262
11793.13 1165
11794.16 1199
11795.18 1263
11796.21 1176
11797.23 1209
11798.26 1203
11799.29 1220
11800.31 1287
11801.34 1215
11802.36 1197
11803.39 1205
11804.42 1146
11805.44 1139
11806.47 1117
11807.50 1077
11808.52 1136
11809.55 1213
11810.57 1207
11811.60 1204
11812.63 1208
11813.65 1173
11814.68 1018
11815.71 1081
11816.73 1172
11817.76 1089
11818.79 1058
11819.81 1081
11820.84 1100
11821.87 1112
11822.90 1101
11823.92 1129
11824.95 1111
11825.98 1176
11827.00 1126
11828.03 1123
11829.06 1133
11830.09 1137
11831.11 1041
11832.14 1202
11833.17 1124
11834.20 1121
11835.22 1148
11836.25 1145
11837.28 1123
11838.31 1053
11839.33 1057
11840.36 1117
11841.39 1118
11842.42 1135
11843.45 1105
11844.47 1035
11845.50 1026
11846.53 1105
11847.56 1062
11848.59 1040
11849.61 1065
11850.64 1063
11851.67 1053
11852.70 1091
11853.73 1079
11854.75 1069
11855.78 1085
11856.81 1144
11857.84 1064
11858.87 1060
11859.90 1062
11860.93 1077
11861.95 1066
11862.98 1029
11864.01 1060
11865.04 1148
11866.07 1102
11867.10 1060
11868.13 1061
11869.16 1038
11870.19 1022
11871.21 1094
11872.24 1048
11873.27 1045
11874.30 1060
11875.33 1104
11876.36 1038
11877.39 1075
11878.42 1043
11879.45 1090
11880.48 1040
11881.51 1027
11882.54 950
11883.57 1046
11884.60 995
11885.63 1013
11886.66 1039
11887.69 1070
11888.72 1042
11889.75 1016
11890.78 1101
11891.81 1049
11892.84 997
11893.87 1028
11894.90 1014
11895.93 1058
11896.96 1056
11897.99 1065
11899.02 1053
11900.05 1053
11901.08 1099
11902.11 1078
11903.14 1075
11904.17 1049
11905.20 1041
11906.23 1062
11907.26 1086
11908.29 1083
11909.32 1020
11910.35 1072
11911.38 1039
11912.42 1015
11913.45 985
11914.48 1070
11915.51 1094
11916.54 1076
11917.57 1015
11918.60 1062
11919.63 1040
11920.66 1045
11921.70 1013
11922.73 1030
11923.76 1023
11924.79 1027
11925.82 1029
11926.85 1057
11927.88 1011
11928.92 973
11929.95 972
11930.98 1034
11932.01 1088
11933.04 1061
11934.07 996
11935.11 1054
11936.14 1052
11937.17 1086
11938.20 1030
11939.23 1102
11940.27 1064
11941.30 1098
11942.33 1059
11943.36 1095
11944.40 1079
11945.43 1110
11946.46 1044
11947.49 1067
11948.53 1094
11949.56 1115
11950.59 1079
11951.62 1027
11952.66 1027
11953.69 1004
11954.72 1048
11955.75 1090
11956.79 1003
11957.82 990
11958.85 1048
11959.88 1024
11960.92 1012
11961.95 978
11962.98 1089
11964.02 1059
11965.05 1004
11966.08 965
11967.12 948
11968.15 1070
11969.18 1026
11970.22 1045
11971.25 995
11972.28 1035
11973.32 1128
11974.35 1057
11975.38 1030
11976.42 1060
11977.45 1035
11978.49 1057
11979.52 1100
11980.55 1039
11981.59 1052
11982.62 1087
11983.66 1057
11984.69 1078
11985.72 1048
11986.76 981
11987.79 952
11988.83 996
11989.86 1060
11990.89 1035
11991.93 1070
11992.96 1071
11994.00 1014
11995.03 1029
11996.07 998
11997.10 1053
11998.14 1092
11999.17 1111
12000.20 1076
12001.24 1012
12002.27 1025
12003.31 1037
12004.34 1080
12005.38 1045
12006.41 1056
12007.45 1020
12008.48 1016
12009.52 1088
12010.55 1040
12011.59 1026
12012.62 1047
12013.66 982
12014.70 1056
12015.73 1031
12016.77 1057
12017.80 971
12018.84 1049
12019.87 1062
12020.91 1075
12021.94 1060
12022.98 1072
12024.02 969
12025.05 1031
12026.09 1065
12027.12 1076
12028.16 1089
12029.19 1087
12030.23 1047
12031.27 1025
12032.30 1053
12033.34 1025
12034.37 995
12035.41 1023
12036.45 1037
12037.48 998
12038.52 1026
12039.56 1012
12040.59 1026
12041.63 1086
12042.67 1018
12043.70 1004
12044.74 1034
12045.78 1002
12046.81 1036
12047.85 996
12048.89 984
12049.92 992
12050.96 1028
12052.00 1027
12053.03 971
12054.07 1027
12055.11 1038
12056.14 1054
12057.18 991
12058.22 1025
12059.26 1022
12060.29 1022
12061.33 994
12062.37 965
12063.41 983
12064.44 975
12065.48 980
12066.52 1058
12067.56 1023
12068.59 1053
12069.63 1038
12070.67 1002
12071.71 978
12072.74 1026
12073.78 968
12074.82 947
12075.86 1052
12076.90 1066
12077.93 959
12078.97 952
12080.01 999
12081.05 1005
12082.09 1017
12083.13 982
12084.16 994
12085.20 937
12086.24 999
12087.28 959
12088.32 966
12089.36 953
12090.39 934
12091.43 966
12092.47 980
12093.51 941
12094.55 884
12095.59 929
12096.63 947
12097.67 986
12098.70 1024
12099.74 928
12100.78 920
12101.82 913
12102.86 1006
12103.90 935
12104.94 971
12105.98 999
12107.02 1046
12108.06 970
12109.10 926
12110.14 963
12111.18 953
12112.22 1015
12113.25 932
12114.29 940
12115.33 999
12116.37 951
12117.41 921
12118.45 970
12119.49 964
12120.53 931
12121.57 871
12122.61 893
12123.65 912
12124.69 935
12125.73 894
12126.77 951
12127.81 940
12128.85 936
12129.89 955
12130.93 934
12131.97 977
12133.02 961
12134.06 961
12135.10 959
12136.14 911
12137.18 958
12138.22 1004
12139.26 951
12140.30 961
12141.34 879
12142.38 944
12143.42 912
12144.46 885
12145.50 930
12146.54 961
12147.59 891
12148.63 871
12149.67 947
12150.71 932
12151.75 939
12152.79 933
12153.83 962
12154.87 898
12155.92 935
12156.96 941
12158.00 938
12159.04 881
12160.08 883
12161.12 902
12162.17 872
12163.21 889
12164.25 961
12165.29 933
12166.33 853
12167.37 902
12168.42 890
12169.46 899
12170.50 868
12171.54 853
12172.58 893
12173.63 915
12174.67 904
12175.71 925
12176.75 835
12177.80 898
12178.84 906
12179.88 897
12180.92 891
12181.97 917
12183.01 875
12184.05 907
12185.09 891
12186.14 896
12187.18 899
12188.22 895
12189.26 891
12190.31 906
12191.35 881
12192.39 909
12193.44 828
12194.48 884
12195.52 891
12196.57 883
12197.61 837
12198.65 824
12199.70 885
12200.74 974
12201.78 930
12202.83 907
12203.87 885
12204.91 911
12205.96 829
12207.00 821
12208.04 799
12209.09 808
12210.13 854
12211.17 846
12212.22 852
12213.26 850
12214.31 832
12215.35 909
12216.39 826
12217.44 785
12218.48 811
12219.53 865
12220.57 851
12221.61 843
12222.66 854
12223.70 819
12224.75 825
12225.79 819
12226.84 835
12227.88 840
12228.93 807
12229.97 812
12231.01 855
12232.06 867
12233.10 840
12234.15 821
12235.19 848
12236.24 877
12237.28 835
12238.33 860
12239.37 881
12240.42 870
12241.46 850
12242.51 811
12243.55 900
12244.60 834
12245.64 790
12246.69 780
12247.74 795
12248.78 867
12249.83 899
12250.87 809
12251.92 810
12252.96 822
12254.01 881
12255.05 861
12256.10 808
12257.15 874
12258.19 871
12259.24 845
12260.28 858
12261.33 810
12262.37 832
12263.42 818
12264.47 809
12265.51 831
12266.56 814
12267.61 805
12268.65 821
12269.70 802
12270.74 821
12271.79 774
12272.84 833
12273.88 821
12274.93 775
12275.98 796
12277.02 835
12278.07 796
12279.12 774
12280.16 773
12281.21 794
12282.26 824
12283.30 808
12284.35 755
12285.40 766
12286.44 764
12287.49 786
12288.54 782
12289.59 789
12290.63 786
12291.68 837
12292.73 904
12293.77 792
12294.82 800
12295.87 789
12296.92 746
12297.96 760
12299.01 833
12300.06 769
12301.11 723
12302.15 730
12303.20 780
12304.25 823
12305.30 778
12306.35 775
12307.39 814
12308.44 764
12309.49 759
12310.54 732
12311.59 771
12312.63 765
12313.68 769
12314.73 766
12315.78 712
12316.83 693
12317.88 761
12318.92 793
12319.97 711
12321.02 748
12322.07 754
12323.12 806
12324.17 774
12325.21 742
12326.26 813
12327.31 816
12328.36 870
12329.41 811
12330.46 811
12331.51 836
12332.56 794
12333.61 758
12334.65 775
12335.70 804
12336.75 747
12337.80 738
12338.85 804
12339.90 786
12340.95 765
12342.00 765
12343.05 742
12344.10 787
12345.15 765
12346.20 744
12347.25 728
12348.30 774
12349.35 770
12350.40 727
12351.45 760
12352.50 756
12353.55 742
12354.60 741
12355.65 736
12356.70 770
12357.75 773
12358.80 832
12359.85 748
12360.90 734
12361.95 755
12363.00 790
12364.05 778
12365.10 789
12366.15 769
12367.20 740
12368.25 806
12369.30 770
12370.35 726
12371.40 727
12372.45 728
12373.50 748
12374.55 706
12375.60 708
12376.65 698
12377.70 723
12378.76 743
12379.81 710
12380.86 746
12381.91 769
12382.96 766
12384.01 711
12385.06 767
12386.11 745
12387.17 881
12388.22 873
12389.27 779
12390.32 697
12391.37 751
12392.42 795
12393.47 704
12394.53 783
12395.58 811
12396.63 763
12397.68 745
12398.73 773
12399.78 773
12400.84 731
12401.89 717
12402.94 743
12403.99 768
12405.04 685
12406.10 705
12407.15 716
12408.20 700
12409.25 756
12410.31 784
12411.36 771
12412.41 789
12413.46 761
12414.51 735
12415.57 785
12416.62 751
12417.67 690
12418.72 677
12419.78 705
12420.83 662
12421.88 714
12422.94 719
12423.99 717
12425.04 756
12426.09 772
12427.15 808
12428.20 792
12429.25 836
12430.31 736
12431.36 756
12432.41 709
12433.47 769
12434.52 762
12435.57 766
12436.63 655
12437.68 721
12438.73 745
12439.79 793
12440.84 752
12441.89 707
12442.95 752
12444.00 745
12445.06 787
12446.11 738
12447.16 754
12448.22 746
12449.27 703
12450.33 706
12451.38 743
12452.43 738
12453.49 739
12454.54 773
12455.60 742
12456.65 807
12457.70 752
12458.76 803
12459.81 807
12460.87 784
12461.92 702
12462.98 725
12464.03 742
12465.09 723
12466.14 724
12467.19 704
12468.25 752
12469.30 795
12470.36 769
12471.41 738
12472.47 723
12473.52 675
12474.58 722
12475.63 698
12476.69 733
12477.74 745
12478.80 741
12479.85 714
12480.91 756
12481.97 758
12483.02 778
12484.08 762
12485.13 768
12486.19 785
12487.24 684
12488.30 753
12489.35 694
12490.41 714
12491.47 784
12492.52 761
12493.58 746
12494.63 749
12495.69 725
12496.74 703
12497.80 708
12498.86 684
12499.91 717
12500.97 750
12502.03 710
12503.08 735
12504.14 715
12505.19 731
12506.25 753
12507.31 723
12508.36 737
12509.42 693
12510.48 712
12511.53 776
12512.59 747
12513.65 722
12514.70 726
12515.76 776
12516.82 753
12517.87 722
12518.93 708
12519.99 746
12521.04 771
12522.10 745
12523.16 807
12524.22 750
12525.27 749
12526.33 747
12527.39 769
12528.44 779
12529.50 754
12530.56 748
12531.62 779
12532.67 858
12533.73 864
12534.79 899
12535.85 870
12536.90 903
12537.96 906
12539.02 855
12540.08 860
12541.14 881
12542.19 914
12543.25 870
12544.31 770
12545.37 716
12546.43 733
12547.48 784
12548.54 740
12549.60 759
12550.66 739
12551.72 766
12552.77 808
12553.83 805
12554.89 773
12555.95 760
12557.01 762
12558.07 729
12559.13 749
12560.18 774
12561.24 768
12562.30 705
12563.36 747
12564.42 798
12565.48 732
12566.54 713
12567.60 687
12568.65 682
12569.71 706
12570.77 680
12571.83 716
12572.89 673
12573.95 707
12575.01 707
12576.07 740
12577.13 715
12578.19 725
12579.25 757
12580.31 827
12581.37 706
12582.43 780
12583.49 705
12584.55 764
12585.60 776
12586.66 739
12587.72 746
12588.78 771
12589.84 708
12590.90 754
12591.96 724
12593.02 717
12594.08 742
12595.14 765
12596.20 754
12597.26 784
12598.32 791
12599.39 747
12600.45 780
12601.51 758
12602.57 770
12603.63 796
12604.69 786
12605.75 795
12606.81 780
12607.87 778
12608.93 749
12609.99 837
12611.05 833
12612.11 852
12613.17 816
12614.23 841
12615.30 916
12616.36 811
12617.42 808
12618.48 829
12619.54 810
12620.60 804
12621.66 834
12622.72 802
12623.78 805
12624.85 783
12625.91 811
12626.97 811
12628.03 789
12629.09 772
12630.15 828
12631.22 806
12632.28 706
12633.34 722
12634.40 768
12635.46 723
12636.52 781
12637.59 713
12638.65 720
12639.71 736
12640.77 715
12641.83 730
12642.90 714
12643.96 694
12645.02 766
12646.08 733
12647.14 678
12648.21 718
12649.27 771
12650.33 729
12651.39 790
12652.46 818
12653.52 791
12654.58 747
12655.65 715
12656.71 727
12657.77 675
12658.83 745
12659.90 749
12660.96 694
12662.02 693
12663.09 718
12664.15 691
12665.21 736
12666.27 768
12667.34 737
12668.40 726
12669.46 735
12670.53 746
12671.59 734
12672.65 732
12673.72 799
12674.78 708
12675.84 711
12676.91 687
12677.97 762
12679.04 745
12680.10 735
12681.16 693
12682.23 709
12683.29 717
12684.35 729
12685.42 670
12686.48 677
12687.55 734
12688.61 721
12689.67 764
12690.74 766
12691.80 796
12692.87 795
12693.93 729
12695.00 741
12696.06 760
12697.12 773
12698.19 746
12699.25 714
12700.32 737
12701.38 679
12702.45 752
12703.51 723
12704.58 688
12705.64 716
12706.71 753
12707.77 694
12708.84 732
12709.90 689
12710.97 738
12712.03 732
12713.10 716
12714.16 679
12715.23 651
12716.29 664
12717.36 631
12718.42 679
12719.49 767
12720.55 725
12721.62 755
12722.68 708
12723.75 700
12724.81 702
12725.88 723
12726.95 707
12728.01 643
12729.08 651
12730.14 659
12731.21 664
12732.28 656
12733.34 705
12734.41 664
12735.47 665
12736.54 645
12737.61 677
12738.67 685
12739.74 700
12740.80 651
12741.87 656
12742.94 686
12744.00 690
12745.07 780
12746.14 781
12747.20 694
12748.27 687
12749.34 625
12750.40 609
12751.47 646
12752.54 631
12753.60 645
12754.67 655
12755.74 663
12756.80 680
12757.87 679
12758.94 698
12760.00 687
12761.07 655
12762.14 709
12763.21 683
12764.27 668
12765.34 686
12766.41 682
12767.47 705
12768.54 655
12769.61 718
12770.68 666
12771.74 667
12772.81 646
12773.88 712
12774.95 666
12776.02 673
12777.08 655
12778.15 664
12779.22 644
12780.29 638
12781.35 648
12782.42 669
12783.49 655
12784.56 602
12785.63 649
12786.70 630
12787.76 606
12788.83 632
12789.90 695
12790.97 674
12792.04 646
12793.11 663
12794.17 649
12795.24 675
12796.31 648
12797.38 656
12798.45 662
12799.52 688
12800.59 643
12801.65 603
12802.72 593
12803.79 644
12804.86 665
12805.93 647
12807.00 626
12808.07 659
12809.14 677
12810.21 665
12811.28 675
12812.34 689
12813.41 637
12814.48 712
12815.55 661
12816.62 641
12817.69 681
12818.76 619
12819.83 627
12820.90 699
12821.97 678
12823.04 653
12824.11 657
12825.18 641
12826.25 685
12827.32 664
12828.39 642
12829.46 623
12830.53 594
12831.60 574
12832.67 622
12833.74 675
12834.81 642
12835.88 646
12836.95 622
12838.02 637
12839.09 626
12840.16 647
12841.23 601
12842.30 602
12843.37 613
12844.44 678
12845.51 680
12846.58 614
12847.66 653
12848.73 578
12849.80 619
12850.87 643
12851.94 578
12853.01 615
12854.08 681
12855.15 661
12856.22 613
12857.29 661
12858.36 620
12859.44 654
12860.51 604
12861.58 583
12862.65 590
12863.72 659
12864.79 672
12865.86 615
12866.94 596
12868.01 606
12869.08 645
12870.15 650
12871.22 664
12872.29 625
12873.37 647
12874.44 661
12875.51 601
12876.58 612
12877.65 658
12878.73 623
12879.80 683
12880.87 632
12881.94 660
12883.01 676
12884.09 547
12885.16 591
12886.23 631
12887.30 579
12888.38 577
12889.45 598
12890.52 628
12891.59 654
12892.67 609
12893.74 642
12894.81 632
12895.88 569
12896.96 573
12898.03 627
12899.10 651
12900.18 650
12901.25 640
12902.32 622
12903.39 642
12904.47 634
12905.54 595
12906.61 626
12907.69 636
12908.76 614
12909.83 645
12910.91 642
12911.98 645
12913.05 598
12914.13 627
12915.20 590
12916.28 581
12917.35 577
12918.42 639
12919.50 644
12920.57 626
12921.64 559
12922.72 636
12923.79 638
12924.87 573
12925.94 611
12927.01 628
12928.09 607
12929.16 548
12930.24 596
12931.31 575
12932.38 574
12933.46 603
12934.53 644
12935.61 574
12936.68 580
12937.76 568
12938.83 596
12939.91 576
12940.98 562
12942.05 591
12943.13 621
12944.20 615
12945.28 538
12946.35 582
12947.43 623
12948.50 690
12949.58 603
12950.65 623
12951.73 649
12952.80 634
12953.88 579
12954.95 625
12956.03 580
12957.10 563
12958.18 627
12959.26 570
12960.33 599
12961.41 558
12962.48 600
12963.56 580
12964.63 553
12965.71 596
12966.78 597
12967.86 566
12968.94 606
12970.01 634
12971.09 588
12972.16 614
12973.24 631
12974.32 623
12975.39 630
12976.47 581
12977.54 554
12978.62 621
12979.70 564
12980.77 554
12981.85 549
12982.93 570
12984.00 557
12985.08 680
12986.15 599
12987.23 572
12988.31 567
12989.38 567
12990.46 627
12991.54 593
12992.61 663
12993.69 549
12994.77 590
12995.85 598
12996.92 607
12998.00 618
12999.08 610
13000.15 596
13001.23 622
13002.31 603
13003.38 600
13004.46 577
13005.54 575
13006.62 572
13007.69 604
13008.77 548
13009.85 623
13010.93 576
13012.00 577
13013.08 541
13014.16 608
13015.24 703
13016.32 637
13017.39 562
13018.47 583
13019.55 593
13020.63 618
13021.70 547
13022.78 642
13023.86 631
13024.94 577
13026.02 600
13027.10 653
13028.17 635
13029.25 594
13030.33 601
13031.41 618
13032.49 576
13033.57 571
13034.64 603
13035.72 598
13036.80 600
13037.88 604
13038.96 645
13040.04 578
13041.12 559
13042.19 584
13043.27 614
13044.35 564
13045.43 607
13046.51 610
13047.59 687
13048.67 633
13049.75 584
13050.83 636
13051.91 579
13052.99 620
13054.06 629
13055.14 615
13056.22 651
13057.30 603
13058.38 585
13059.46 611
13060.54 717
13061.62 621
13062.70 604
13063.78 633
13064.86 695
13065.94 641
13067.02 601
13068.10 580
13069.18 566
13070.26 628
13071.34 584
13072.42 557
13073.50 551
13074.58 563
13075.66 574
13076.74 594
13077.82 588
13078.90 603
13079.98 643
13081.06 601
13082.14 624
13083.22 563
13084.30 597
13085.38 562
13086.47 557
13087.55 528
13088.63 588
13089.71 548
13090.79 552
13091.87 585
13092.95 568
13094.03 640
13095.11 589
13096.19 613
13097.27 575
13098.36 572
13099.44 557
13100.52 537
13101.60 558
13102.68 602
13103.76 598
13104.84 562
13105.93 575
13107.01 603
13108.09 557
13109.17 587
13110.25 540
13111.33 596
13112.42 644
13113.50 561
13114.58 590
13115.66 656
13116.74 575
13117.82 558
13118.91 589
13119.99 552
13121.07 554
13122.15 591
13123.23 674
13124.32 607
13125.40 592
13126.48 565
13127.56 577
13128.65 612
13129.73 567
13130.81 621
13131.89 621
13132.98 579
13134.06 650
13135.14 544
13136.22 577
13137.31 643
13138.39 601
13139.47 608
13140.56 573
13141.64 606
13142.72 521
13143.81 544
13144.89 584
13145.97 590
13147.05 535
13148.14 573
13149.22 569
13150.30 594
13151.39 580
13152.47 555
13153.55 646
13154.64 604
13155.72 568
13156.81 573
13157.89 615
13158.97 595
13160.06 583
13161.14 561
13162.22 576
13163.31 570
13164.39 577
13165.48 576
13166.56 517
13167.64 603
13168.73 572
13169.81 631
13170.90 580
13171.98 588
13173.06 580
13174.15 592
13175.23 571
13176.32 592
13177.40 580
13178.49 585
13179.57 587
13180.66 576
13181.74 551
13182.82 472
13183.91 524
13184.99 492
13186.08 512
13187.16 504
13188.25 607
13189.33 571
13190.42 583
13191.50 579
13192.59 572
13193.67 585
13194.76 575
13195.84 581
13196.93 601
13198.01 570
13199.10 544
13200.19 566
13201.27 596
13202.36 583
13203.44 570
13204.53 544
13205.61 539
13206.70 586
13207.78 560
13208.87 583
13209.96 571
13211.04 540
13212.13 587
13213.21 578
13214.30 593
13215.38 571
13216.47 584
13217.56 605
13218.64 593
13219.73 558
13220.82 565
13221.90 556
13222.99 526
13224.07 561
13225.16 563
13226.25 570
13227.33 583
13228.42 580
13229.51 550
13230.59 603
13231.68 602
13232.77 628
13233.85 616
13234.94 572
13236.03 587
13237.11 552
13238.20 534
13239.29 500
13240.38 528
13241.46 558
13242.55 568
13243.64 542
13244.72 551
13245.81 559
13246.90 535
13247.99 581
13249.07 595
13250.16 557
13251.25 573
13252.34 535
13253.42 518
13254.51 538
13255.60 542
13256.69 530
13257.77 566
13258.86 507
13259.95 561
13261.04 639
13262.13 589
13263.21 516
13264.30 542
13265.39 536
13266.48 533
13267.57 499
13268.65 534
13269.74 538
13270.83 559
13271.92 584
13273.01 598
13274.10 540
13275.18 562
13276.27 615
13277.36 602
13278.45 511
13279.54 580
13280.63 482
13281.72 489
13282.80 549
13283.89 586
13284.98 581
13286.07 602
13287.16 533
13288.25 548
13289.34 533
13290.43 526
13291.52 540
13292.61 593
13293.69 564
13294.78 532
13295.87 549
13296.96 551
13298.05 545
13299.14 535
13300.23 583
13301.32 592
13302.41 573
13303.50 537
13304.59 525
13305.68 500
13306.77 544
13307.86 554
13308.95 555
13310.04 561
13311.13 611
13312.22 554
13313.31 544
13314.40 528
13315.49 543
13316.58 512
13317.67 537
13318.76 570
13319.85 505
13320.94 566
13322.03 557
13323.12 566
13324.21 515
13325.30 553
13326.39 533
13327.48 497
13328.57 463
13329.66 510
13330.75 536
13331.85 568
13332.94 536
13334.03 497
13335.12 507
13336.21 576
13337.30 600
13338.39 576
13339.48 531
13340.57 553
13341.66 596
13342.76 534
13343.85 534
13344.94 578
13346.03 532
13347.12 566
13348.21 550
13349.30 504
13350.40 539
13351.49 538
13352.58 509
13353.67 508
13354.76 506
13355.85 572
13356.95 529
13358.04 606
13359.13 535
13360.22 494
13361.31 546
13362.41 561
13363.50 561
13364.59 601
13365.68 602
13366.77 557
13367.87 519
13368.96 569
13370.05 537
13371.14 509
13372.24 558
13373.33 601
13374.42 577
13375.51 509
13376.61 524
13377.70 563
13378.79 564
13379.88 576
13380.98 537
13382.07 475
13383.16 494
13384.26 597
13385.35 574
13386.44 544
13387.54 530
13388.63 524
13389.72 510
13390.81 527
13391.91 529
13393.00 519
13394.09 531
13395.19 489
13396.28 531
13397.37 493
13398.47 538
13399.56 546
13400.66 491
13401.75 482
13402.84 470
13403.94 534
13405.03 522
13406.12 481
13407.22 502
13408.31 592
13409.41 518
13410.50 583
13411.59 535
13412.69 495
13413.78 546
13414.88 527
13415.97 526
13417.07 492
13418.16 535
13419.25 563
13420.35 539
13421.44 504
13422.54 523
13423.63 551
13424.73 541
13425.82 525
13426.92 579
13428.01 575
13429.11 593
13430.20 477
13431.29 532
13432.39 541
13433.48 595
13434.58 547
13435.67 569
13436.77 547
13437.86 556
13438.96 528
13440.06 528
13441.15 511
13442.25 514
13443.34 532
13444.44 529
13445.53 520
13446.63 534
13447.72 540
13448.82 580
13449.91 561
13451.01 545
13452.11 507
13453.20 548
13454.30 552
13455.39 557
13456.49 522
13457.59 498
13458.68 501
13459.78 535
13460.87 573
13461.97 537
13463.07 547
13464.16 537
13465.26 553
13466.35 614
13467.45 595
13468.55 509
13469.64 567
13470.74 538
13471.84 584
13472.93 574
13474.03 551
13475.13 523
13476.22 527
13477.32 549
13478.42 563
13479.51 513
13480.61 490
13481.71 541
13482.80 518
13483.90 547
13485.00 505
13486.10 498
13487.19 517
13488.29 510
13489.39 523
13490.48 518
13491.58 564
13492.68 523
13493.78 536
13494.87 558
13495.97 557
13497.07 516
13498.17 554
13499.26 500
13500.36 533
13501.46 514
13502.56 534
13503.65 574
13504.75 588
13505.85 559
13506.95 569
13508.05 563
13509.14 522
13510.24 525
13511.34 619
13512.44 571
13513.54 553
13514.64 551
13515.73 546
13516.83 560
13517.93 504
13519.03 511
13520.13 491
13521.23 516
13522.32 542
13523.42 521
13524.52 532
13525.62 532
13526.72 548
13527.82 575
13528.92 587
13530.02 532
13531.12 514
13532.21 546
13533.31 571
13534.41 540
13535.51 537
13536.61 558
13537.71 516
13538.81 564
13539.91 574
13541.01 538
13542.11 555
13543.21 503
13544.31 525
13545.41 548
13546.50 514
13547.60 559
13548.70 616
13549.80 542
13550.90 525
13552.00 526
13553.10 522
13554.20 526
13555.30 511
13556.40 524
13557.50 546
13558.60 553
13559.70 525
13560.80 488
13561.90 531
13563.00 563
13564.10 537
13565.20 579
13566.30 547
13567.41 502
13568.51 537
13569.61 484
13570.71 541
13571.81 513
13572.91 524
13574.01 526
13575.11 559
13576.21 524
13577.31 552
13578.41 558
13579.51 507
13580.61 553
13581.71 568
13582.82 465
13583.92 547
13585.02 541
13586.12 550
13587.22 493
13588.32 485
13589.42 557
13590.52 517
13591.63 501
13592.73 514
13593.83 527
13594.93 515
13596.03 532
13597.13 541
13598.24 521
13599.34 504
13600.44 580
13601.54 595
13602.64 528
13603.74 512
13604.85 556
13605.95 586
13607.05 548
13608.15 549
13609.25 555
13610.36 572
13611.46 485
13612.56 497
13613.66 537
13614.77 530
13615.87 544
13616.97 592
13618.07 515
13619.18 497
13620.28 525
13621.38 539
13622.48 521
13623.59 493
13624.69 512
13625.79 520
13626.89 520
13628.00 564
13629.10 542
13630.20 562
13631.31 614
13632.41 565
13633.51 513
13634.62 492
13635.72 548
13636.82 543
13637.93 551
13639.03 537
13640.13 559
13641.24 541
13642.34 587
13643.44 565
13644.55 503
13645.65 538
13646.75 576
13647.86 589
13648.96 572
13650.06 505
13651.17 515
13652.27 614
13653.38 533
13654.48 543
13655.58 596
13656.69 554
13657.79 571
13658.90 563
13660.00 520
13661.10 524
13662.21 528
13663.31 566
13664.42 583
13665.52 551
13666.63 584
13667.73 625
13668.84 638
13669.94 565
13671.04 542
13672.15 558
13673.25 557
13674.36 596
13675.46 526
13676.57 515
13677.67 570
13678.78 562
13679.88 587
13680.99 544
13682.09 532
13683.20 557
13684.30 544
13685.41 567
13686.51 564
13687.62 600
13688.72 630
13689.83 560
13690.94 536
13692.04 546
13693.15 584
13694.25 579
13695.36 576
13696.46 523
13697.57 497
13698.67 562
13699.78 537
13700.89 551
13701.99 575
13703.10 611
13704.20 577
13705.31 640
13706.42 511
13707.52 548
13708.63 535
13709.73 570
13710.84 565
13711.95 561
13713.05 533
13714.16 617
13715.27 582
13716.37 612
13717.48 560
13718.59 609
13719.69 585
13720.80 537
13721.91 526
13723.01 549
13724.12 613
13725.23 597
13726.33 631
13727.44 568
13728.55 616
13729.65 601
13730.76 559
13731.87 517
13732.98 552
13734.08 571
13735.19 561
13736.30 597
13737.40 576
13738.51 562
13739.62 540
13740.73 572
13741.83 525
13742.94 529
13744.05 557
13745.16 600
13746.26 551
13747.37 522
13748.48 523
13749.59 576
13750.70 571
13751.80 519
13752.91 597
13754.02 594
13755.13 597
13756.24 556
13757.34 473
13758.45 570
13759.56 568
13760.67 605
13761.78 615
13762.88 596
13763.99 530
13765.10 587
13766.21 558
13767.32 560
13768.43 601
13769.54 594
13770.64 581
13771.75 493
13772.86 531
13773.97 543
13775.08 579
13776.19 579
13777.30 560
13778.41 529
13779.52 527
13780.62 549
13781.73 538
13782.84 567
13783.95 579
13785.06 561
13786.17 567
13787.28 614
13788.39 529
13789.50 540
13790.61 574
13791.72 591
13792.83 532
13793.94 523
13795.05 550
13796.16 550
13797.27 508
13798.38 516
13799.49 571
13800.60 543
13801.71 531
13802.82 506
13803.93 564
13805.04 563
13806.15 573
13807.26 550
13808.37 547
13809.48 565
13810.59 565
13811.70 548
13812.81 570
13813.92 579
13815.03 561
13816.14 594
13817.25 557
13818.36 539
13819.47 504
13820.58 507
13821.69 540
13822.80 595
13823.91 560
13825.02 559
13826.13 592
13827.25 608
13828.36 571
13829.47 560
13830.58 536
13831.69 562
13832.80 601
13833.91 518
13835.02 566
13836.13 532
13837.25 506
13838.36 506
13839.47 535
13840.58 498
13841.69 496
13842.80 552
13843.91 536
13845.03 533
13846.14 514
13847.25 525
13848.36 510
13849.47 502
13850.59 532
13851.70 559
13852.81 586
13853.92 634
13855.03 588
13856.15 601
13857.26 580
13858.37 539
13859.48 575
13860.59 539
13861.71 479
13862.82 536
13863.93 542
13865.04 527
13866.16 529
13867.27 502
13868.38 591
13869.49 558
13870.61 521
13871.72 553
13872.83 533
13873.95 563
13875.06 573
13876.17 560
13877.28 554
13878.40 506
13879.51 510
13880.62 534
13881.74 538
13882.85 545
13883.96 551
13885.08 536
13886.19 537
13887.30 563
13888.42 560
13889.53 551
13890.64 533
13891.76 547
13892.87 559
13893.98 610
13895.10 596
13896.21 599
13897.33 543
13898.44 546
13899.55 528
13900.67 539
13901.78 600
13902.89 602
13904.01 617
13905.12 573
13906.24 561
13907.35 592
13908.47 601
13909.58 587
13910.69 615
13911.81 535
13912.92 586
13914.04 561
13915.15 580
13916.27 540
13917.38 554
13918.50 589
13919.61 582
13920.72 552
13921.84 533
13922.95 572
13924.07 527
13925.18 524
13926.30 587
13927.41 575
13928.53 584
13929.64 587
13930.76 576
13931.87 538
13932.99 545
13934.10 573
13935.22 515
13936.34 546
13937.45 559
13938.57 568
13939.68 588
13940.80 526
13941.91 577
13943.03 482
13944.14 521
13945.26 570
13946.38 550
13947.49 555
13948.61 541
13949.72 608
13950.84 573
13951.95 551
13953.07 559
13954.19 573
13955.30 527
13956.42 544
13957.53 553
13958.65 524
13959.77 527
13960.88 533
13962.00 509
13963.12 561
13964.23 559
13965.35 516
13966.47 590
13967.58 578
13968.70 574
13969.82 548
13970.93 531
13972.05 544
13973.17 555
13974.28 510
13975.40 527
13976.52 505
13977.63 555
13978.75 536
13979.87 510
13980.99 505
13982.10 550
13983.22 590
13984.34 566
13985.45 547
13986.57 553
13987.69 558
13988.81 519
13989.92 555
13991.04 538
13992.16 533
13993.28 523
13994.39 516
13995.51 556
13996.63 565
13997.75 524
13998.87 553
13999.98 533
14001.10 514
14002.22 598
14003.34 536
14004.46 534
14005.57 517
14006.69 528
14007.81 531
14008.93 552
14010.05 552
14011.16 551
14012.28 494
14013.40 537
14014.52 575
14015.64 551
14016.76 542
14017.88 592
14018.99 569
14020.11 597
14021.23 515
14022.35 488
14023.47 505
14024.59 502
14025.71 535
14026.83 523
14027.94 536
14029.06 491
14030.18 524
14031.30 579
14032.42 551
14033.54 531
14034.66 565
14035.78 552
14036.90 548
14038.02 538
14039.14 558
14040.26 557
14041.38 544
14042.50 553
14043.62 544
14044.74 553
14045.86 550
14046.97 555
14048.09 513
14049.21 535
14050.33 550
14051.45 564
14052.57 536
14053.69 532
14054.81 542
14055.93 565
14057.05 536
14058.17 563
14059.30 556
14060.42 540
14061.54 576
14062.66 590
14063.78 541
14064.90 578
14066.02 586
14067.14 549
14068.26 545
14069.38 540
14070.50 552
14071.62 532
14072.74 541
14073.86 566
14074.98 538
14076.10 532
14077.23 564
14078.35 563
14079.47 562
14080.59 506
14081.71 503
14082.83 546
14083.95 567
14085.07 553
14086.19 564
14087.32 604
14088.44 557
14089.56 528
14090.68 553
14091.80 537
14092.92 486
14094.05 484
14095.17 531
14096.29 546
14097.41 576
14098.53 621
14099.65 589
14100.78 571
14101.90 593
14103.02 554
14104.14 557
14105.26 547
14106.39 578
14107.51 606
14108.63 608
14109.75 603
14110.88 592
14112.00 613
14113.12 609
14114.24 586
14115.37 599
14116.49 582
14117.61 570
14118.73 558
14119.86 545
14120.98 544
14122.10 529
14123.22 554
14124.35 511
14125.47 522
14126.59 484
14127.72 532
14128.84 522
14129.96 512
14131.09 514
14132.21 570
14133.33 545
14134.45 527
14135.58 532
14136.70 504
14137.82 524
14138.95 489
14140.07 529
14141.20 532
14142.32 519
14143.44 600
14144.57 560
14145.69 498
14146.81 505
14147.94 524
14149.06 545
14150.19 543
14151.31 542
14152.43 528
14153.56 566
14154.68 510
14155.81 506
14156.93 562
14158.05 558
14159.18 567
14160.30 519
14161.43 545
14162.55 578
14163.68 499
14164.80 498
14165.92 495
14167.05 571
14168.17 547
14169.30 519
14170.42 529
14171.55 486
14172.67 469
14173.80 497
14174.92 521
14176.05 531
14177.17 493
14178.30 527
14179.42 532
14180.55 480
14181.67 492
14182.80 537
14183.92 509
14185.05 574
14186.17 555
14187.30 515
14188.42 492
14189.55 460
14190.67 562
14191.80 513
14192.93 478
14194.05 478
14195.18 509
14196.30 511
14197.43 525
14198.55 454
14199.68 546
14200.81 525
14201.93 512
14203.06 504
14204.18 545
14205.31 529
14206.44 513
14207.56 479
14208.69 510
14209.82 530
14210.94 533
14212.07 536
14213.19 506
14214.32 492
14215.45 507
14216.57 491
14217.70 468
14218.83 521
14219.95 489
14221.08 506
14222.21 485
14223.33 479
14224.46 487
14225.59 504
14226.71 526
14227.84 574
14228.97 520
14230.10 487
14231.22 498
14232.35 491
14233.48 514
14234.60 501
14235.73 468
14236.86 509
14237.99 526
14239.11 510
14240.24 463
14241.37 462
14242.50 516
14243.62 499
14244.75 471
14245.88 503
14247.01 459
14248.13 559
14249.26 527
14250.39 469
14251.52 505
14252.65 518
14253.77 491
14254.90 453
14256.03 469
14257.16 496
14258.29 471
14259.42 496
14260.54 469
14261.67 471
14262.80 465
14263.93 507
14265.06 493
14266.19 459
14267.31 454
14268.44 430
14269.57 491
14270.70 499
14271.83 514
14272.96 503
14274.09 554
14275.22 539
14276.34 490
14277.47 500
14278.60 487
14279.73 489
14280.86 569
14281.99 494
14283.12 503
14284.25 510
14285.38 486
14286.51 475
14287.64 475
14288.76 445
14289.89 483
14291.02 482
14292.15 492
14293.28 534
14294.41 519
14295.54 473
14296.67 480
14297.80 473
14298.93 456
14300.06 514
14301.19 479
14302.32 477
14303.45 531
14304.58 495
14305.71 477
14306.84 501
14307.97 480
14309.10 451
14310.23 479
14311.36 462
14312.49 455
14313.62 487
14314.75 479
14315.88 475
14317.01 477
14318.15 511
14319.28 538
14320.41 587
14321.54 485
14322.67 486
14323.80 513
14324.93 502
14326.06 520
14327.19 509
14328.32 454
14329.45 500
14330.58 493
14331.72 510
14332.85 493
14333.98 455
14335.11 479
14336.24 512
14337.37 549
14338.50 485
14339.63 475
14340.77 481
14341.90 501
14343.03 490
14344.16 462
14345.29 512
14346.42 496
14347.56 449
14348.69 536
14349.82 491
14350.95 465
14352.08 439
14353.21 500
14354.35 511
14355.48 454
14356.61 446
14357.74 443
14358.88 459
14360.01 491
14361.14 419
14362.27 499
14363.40 490
14364.54 458
14365.67 480
14366.80 481
14367.93 475
14369.07 466
14370.20 458
14371.33 425
14372.46 472
14373.60 486
14374.73 458
14375.86 434
14377.00 487
14378.13 480
14379.26 494
14380.39 504
14381.53 483
14382.66 445
14383.79 476
14384.93 487
14386.06 476
14387.19 440
14388.33 507
14389.46 476
14390.59 452
14391.73 422
14392.86 441
14393.99 501
14395.13 473
14396.26 500
14397.40 457
14398.53 435
14399.66 433
14400.80 424
14401.93 411
14403.06 411
14404.20 461
14405.33 497
14406.47 486
14407.60 463
14408.74 441
14409.87 480
14411.00 512
14412.14 447
14413.27 489
14414.41 489
14415.54 490
14416.68 493
14417.81 449
14418.94 521
14420.08 485
14421.21 440
14422.35 466
14423.48 469
14424.62 441
14425.75 490
14426.89 503
14428.02 486
14429.16 475
14430.29 477
14431.43 426
14432.56 442
14433.70 471
14434.83 460
14435.97 442
14437.10 457
14438.24 511
14439.37 515
14440.51 487
14441.64 475
14442.78 451
14443.92 450
14445.05 490
14446.19 464
14447.32 480
14448.46 442
14449.59 420
14450.73 429
14451.87 440
14453.00 458
14454.14 477
14455.27 466
14456.41 445
14457.55 452
14458.68 449
14459.82 449
14460.95 479
14462.09 480
14463.23 470
14464.36 497
14465.50 494
14466.64 458
14467.77 473
14468.91 540
14470.05 547
14471.18 528
14472.32 467
14473.46 475
14474.59 501
14475.73 493
14476.87 445
14478.00 454
14479.14 484
14480.28 477
14481.41 507
14482.55 457
14483.69 488
14484.83 510
14485.96 535
14487.10 516
14488.24 483
14489.37 494
14490.51 508
14491.65 468
14492.79 438
14493.92 481
14495.06 484
14496.20 482
14497.34 452
14498.47 474
14499.61 478
14500.75 503
14501.89 496
14503.03 497
14504.16 482
14505.30 422
14506.44 436
14507.58 475
14508.72 485
14509.85 508
14510.99 544
14512.13 504
14513.27 498
14514.41 497
14515.55 510
14516.68 439
14517.82 471
14518.96 472
14520.10 488
14521.24 503
14522.38 450
14523.51 473
14524.65 499
14525.79 510
14526.93 540
14528.07 530
14529.21 472
14530.35 495
14531.49 527
14532.63 499
14533.76 518
14534.90 473
14536.04 515
14537.18 502
14538.32 506
14539.46 480
14540.60 452
14541.74 514
14542.88 462
14544.02 484
14545.16 472
14546.30 459
14547.44 448
14548.58 442
14549.72 465
14550.86 410
14552.00 430
14553.14 445
14554.28 490
14555.42 498
14556.56 469
14557.70 441
14558.84 432
14559.98 438
14561.12 510
14562.26 492
14563.40 456
14564.54 491
14565.68 434
14566.82 457
14567.96 476
14569.10 468
14570.24 489
14571.38 533
14572.52 488
14573.66 483
14574.80 503
14575.94 490
14577.08 497
14578.22 475
14579.36 401
14580.51 456
14581.65 462
14582.79 462
14583.93 461
14585.07 461
14586.21 497
14587.35 492
14588.49 446
14589.63 466
14590.78 449
14591.92 489
14593.06 525
14594.20 489
14595.34 506
14596.48 478
14597.62 457
14598.77 441
14599.91 524
14601.05 488
14602.19 470
14603.33 501
14604.48 453
14605.62 469
14606.76 502
14607.90 490
14609.04 440
14610.19 460
14611.33 486
14612.47 498
14613.61 485
14614.75 466
14615.90 478
14617.04 540
14618.18 535
14619.32 514
14620.47 490
14621.61 430
14622.75 468
14623.89 420
14625.04 494
14626.18 441
14627.32 479
14628.46 449
14629.61 499
14630.75 504
14631.89 481
14633.04 504
14634.18 492
14635.32 487
14636.47 485
14637.61 430
14638.75 420
14639.89 432
14641.04 474
14642.18 479
14643.32 496
14644.47 506
14645.61 462
14646.76 460
14647.90 464
14649.04 489
14650.19 494
14651.33 510
14652.47 432
14653.62 411
14654.76 421
14655.90 466
14657.05 451
14658.19 439
14659.34 431
14660.48 439
14661.62 468
14662.77 477
14663.91 442
14665.06 474
14666.20 475
14667.35 447
14668.49 484
14669.63 517
14670.78 418
14671.92 463
14673.07 452
14674.21 458
14675.36 443
14676.50 470
14677.65 461
14678.79 473
14679.94 498
14681.08 467
14682.23 472
14683.37 496
14684.52 484
14685.66 480
14686.81 416
14687.95 478
14689.10 439
14690.24 475
14691.39 454
14692.53 444
14693.68 456
14694.82 456
14695.97 457
14697.11 435
14698.26 456
14699.41 482
14700.55 416
14701.70 442
14702.84 495
14703.99 459
14705.13 442
14706.28 458
14707.43 472
14708.57 451
14709.72 407
14710.86 451
14712.01 443
14713.16 446
14714.30 445
14715.45 450
14716.59 441
14717.74 436
14718.89 397
14720.03 423
14721.18 453
14722.33 491
14723.47 443
14724.62 447
14725.77 463
14726.91 471
14728.06 485
14729.21 470
14730.35 460
14731.50 459
14732.65 438
14733.79 469
14734.94 477
14736.09 433
14737.23 428
14738.38 484
14739.53 452
14740.68 441
14741.82 417
14742.97 465
14744.12 445
14745.26 434
14746.41 494
14747.56 505
14748.71 494
14749.85 523
14751.00 475
14752.15 427
14753.30 444
14754.45 442
14755.59 473
14756.74 425
14757.89 443
14759.04 447
14760.18 458
14761.33 431
14762.48 449
14763.63 477
14764.78 445
14765.92 416
14767.07 409
14768.22 407
14769.37 405
14770.52 447
14771.67 431
14772.81 447
14773.96 435
14775.11 428
14776.26 469
14777.41 484
14778.56 417
14779.71 411
14780.86 420
14782.00 395
14783.15 406
14784.30 447
14785.45 419
14786.60 444
14787.75 399
14788.90 480
14790.05 479
14791.20 442
14792.35 429
14793.49 459
14794.64 427
14795.79 425
14796.94 440
14798.09 412
14799.24 442
14800.39 446
14801.54 419
14802.69 441
14803.84 488
14804.99 451
14806.14 415
14807.29 409
14808.44 483
14809.59 451
14810.74 391
14811.89 402
14813.04 418
14814.19 449
14815.34 417
14816.49 414
14817.64 439
14818.79 428
14819.94 424
14821.09 442
14822.24 436
14823.39 400
14824.54 428
14825.69 389
14826.84 417
14827.99 403
14829.14 361
14830.29 472
14831.44 433
14832.60 392
14833.75 384
14834.90 385
14836.05 432
14837.20 432
14838.35 402
14839.50 431
14840.65 415
14841.80 399
14842.95 411
14844.11 410
14845.26 404
14846.41 426
14847.56 422
14848.71 465
14849.86 419
14851.01 450
14852.17 428
14853.32 473
14854.47 497
14855.62 415
14856.77 399
14857.92 376
14859.08 376
14860.23 395
14861.38 431
14862.53 434
14863.68 431
14864.84 426
14865.99 439
14867.14 422
14868.29 409
14869.44 415
14870.60 476
14871.75 426
14872.90 436
14874.05 484
14875.21 420
14876.36 421
14877.51 460
14878.66 444
14879.82 420
14880.97 409
14882.12 461
14883.27 462
14884.43 456
14885.58 422
14886.73 405
14887.89 394
14889.04 430
14890.19 383
14891.34 400
14892.50 444
14893.65 476
14894.80 463
14895.96 468
14897.11 434
14898.26 414
14899.42 468
14900.57 421
14901.72 346
14902.88 404
14904.03 409
14905.18 442
14906.34 408
14907.49 402
14908.65 449
14909.80 429
14910.95 439
14912.11 374
14913.26 403
14914.41 440
14915.57 442
14916.72 374
14917.88 496
14919.03 458
14920.18 455
14921.34 449
14922.49 444
14923.65 395
14924.80 392
14925.96 407
14927.11 425
14928.27 453
14929.42 490
14930.57 447
14931.73 372
14932.88 442
14934.04 389
14935.19 388
14936.35 391
14937.50 391
14938.66 416
14939.81 407
14940.97 444
14942.12 384
14943.28 392
14944.43 371
14945.59 412
14946.74 390
14947.90 429
14949.05 412
14950.21 419
14951.36 415
14952.52 430
14953.68 406
14954.83 430
14955.99 454
14957.14 463
14958.30 443
14959.45 480
14960.61 416
14961.77 410
14962.92 420
14964.08 394
14965.23 416
14966.39 430
14967.54 472
14968.70 447
14969.86 419
14971.01 424
14972.17 429
14973.33 386
14974.48 378
14975.64 396
14976.79 387
14977.95 385
14979.11 405
14980.26 413
14981.42 421
14982.58 447
14983.73 404
14984.89 420
14986.05 402
14987.20 430
14988.36 397
14989.52 432
14990.67 425
14991.83 444
14992.99 423
14994.15 414
14995.30 370
14996.46 450
14997.62 421
14998.77 431
14999.93 430
15001.09 410
15002.25 416
15003.40 436
15004.56 404
15005.72 388
15006.88 378
15008.03 406
15009.19 466
15010.35 421
15011.51 481
15012.66 428
15013.82 423
15014.98 428
15016.14 415
15017.30 413
15018.45 441
15019.61 466
15020.77 432
15021.93 457
15023.09 467
15024.24 448
15025.40 438
15026.56 388
15027.72 420
15028.88 435
15030.04 403
15031.19 432
15032.35 426
15033.51 401
15034.67 420
15035.83 401
15036.99 427
15038.15 445
15039.30 422
15040.46 420
15041.62 433
15042.78 404
15043.94 410
15045.10 402
15046.26 457
15047.42 448
15048.58 416
15049.74 369
15050.90 442
15052.05 458
15053.21 446
15054.37 423
15055.53 417
15056.69 421
15057.85 403
15059.01 440
15060.17 455
15061.33 485
15062.49 450
15063.65 398
15064.81 429
15065.97 424
15067.13 423
15068.29 449
15069.45 430
15070.61 400
15071.77 425
15072.93 415
15074.09 386
15075.25 414
15076.41 426
15077.57 399
15078.73 377
15079.89 452
15081.05 461
15082.21 420
15083.37 449
15084.53 412
15085.69 443
15086.85 419
15088.01 470
15089.18 406
15090.34 411
15091.50 365
15092.66 383
15093.82 418
15094.98 433
15096.14 445
15097.30 448
15098.46 395
15099.62 440
15100.78 431
15101.95 371
15103.11 403
15104.27 411
15105.43 425
15106.59 446
15107.75 451
15108.91 484
15110.08 456
15111.24 389
15112.40 420
15113.56 440
15114.72 419
15115.88 428
15117.05 408
15118.21 383
15119.37 451
15120.53 434
15121.69 440
15122.86 493
15124.02 425
15125.18 401
15126.34 399
15127.50 460
15128.67 430
15129.83 454
15130.99 446
15132.15 407
15133.32 426
15134.48 387
15135.64 425
15136.80 384
15137.97 420
15139.13 361
15140.29 420
15141.45 426
15142.62 397
15143.78 445
15144.94 409
15146.11 418
15147.27 409
15148.43 379
15149.59 425
15150.76 428
15151.92 401
15153.08 404
15154.25 432
15155.41 402
15156.57 405
15157.74 440
15158.90 394
15160.06 360
15161.23 412
15162.39 401
15163.55 426
15164.72 439
15165.88 375
15167.05 395
15168.21 456
15169.37 456
15170.54 411
15171.70 398
15172.86 409
15174.03 387
15175.19 439
15176.36 442
15177.52 427
15178.69 359
15179.85 407
15181.01 432
15182.18 428
15183.34 379
15184.51 441
15185.67 446
15186.84 384
15188.00 450
15189.16 459
15190.33 423
15191.49 391
15192.66 364
15193.82 378
15194.99 377
15196.15 405
15197.32 435
15198.48 431
15199.65 407
15200.81 389
15201.98 427
15203.14 424
15204.31 415
15205.47 458
15206.64 452
15207.80 422
15208.97 392
15210.13 372
15211.30 413
15212.47 489
15213.63 427
15214.80 435
15215.96 423
15217.13 440
15218.29 408
15219.46 406
15220.62 448
15221.79 406
15222.96 410
15224.12 411
15225.29 424
15226.45 425
15227.62 448
15228.79 451
15229.95 403
15231.12 418
15232.29 446
15233.45 426
15234.62 427
15235.78 364
15236.95 390
15238.12 418
15239.28 431
15240.45 373
15241.62 376
15242.78 424
15243.95 402
15245.12 425
15246.28 409
15247.45 423
15248.62 393
15249.78 406
15250.95 423
15252.12 431
15253.28 419
15254.45 411
15255.62 444
15256.79 471
15257.95 433
15259.12 412
15260.29 440
15261.46 454
15262.62 428
15263.79 491
15264.96 479
15266.13 430
15267.29 389
15268.46 420
15269.63 424
15270.80 394
15271.96 380
15273.13 406
15274.30 426
15275.47 460
15276.64 414
15277.80 446
15278.97 458
15280.14 499
15281.31 436
15282.48 410
15283.64 410
15284.81 417
15285.98 432
15287.15 419
15288.32 419
15289.49 442
15290.65 421
15291.82 432
15292.99 440
15294.16 484
15295.33 421
15296.50 436
15297.67 426
15298.83 379
15300.00 412
15301.17 408
15302.34 375
15303.51 386
15304.68 437
15305.85 430
15307.02 429
15308.19 445
15309.36 415
15310.52 411
15311.69 422
15312.86 438
15314.03 448
15315.20 416
15316.37 399
15317.54 419
15318.71 398
15319.88 400
15321.05 405
15322.22 384
15323.39 426
15324.56 450
15325.73 444
15326.90 398
15328.07 426
15329.24 413
15330.41 428
15331.58 449
15332.75 407
15333.92 441
15335.09 388
15336.26 408
15337.43 359
15338.60 375
15339.77 468
15340.94 403
15342.11 391
15343.28 407
15344.45 415
15345.62 433
15346.79 438
15347.96 385
15349.13 380
15350.31 401
15351.48 421
15352.65 422
15353.82 421
15354.99 388
15356.16 384
15357.33 402
15358.50 427
15359.67 415
15360.84 428
15362.02 422
15363.19 420
15364.36 382
15365.53 427
15366.70 478
15367.87 465
15369.04 399
15370.21 465
15371.39 447
15372.56 384
15373.73 445
15374.90 474
15376.07 428
15377.24 440
15378.42 371
15379.59 431
15380.76 403
15381.93 406
15383.10 388
15384.28 406
15385.45 392
15386.62 439
15387.79 402
15388.97 407
15390.14 409
15391.31 403
15392.48 432
15393.65 422
15394.83 412
15396.00 456
15397.17 442
15398.34 395
15399.52 397
15400.69 399
15401.86 412
15403.04 376
15404.21 357
15405.38 436
15406.55 455
15407.73 452
15408.90 419
15410.07 419
15411.25 420
15412.42 432
15413.59 432
15414.77 408
15415.94 428
15417.11 444
15418.29 438
15419.46 388
15420.63 418
15421.81 401
15422.98 440
15424.15 409
15425.33 422
15426.50 377
15427.67 448
15428.85 401
15430.02 415
15431.20 395
15432.37 408
15433.54 397
15434.72 381
15435.89 363
15437.07 398
15438.24 397
15439.41 420
15440.59 400
15441.76 410
15442.94 410
15444.11 415
15445.29 396
15446.46 397
15447.63 392
15448.81 413
15449.98 405
15451.16 407
15452.33 417
15453.51 440
15454.68 447
15455.86 433
15457.03 422
15458.21 413
15459.38 440
15460.56 417
15461.73 377
15462.91 369
15464.08 382
15465.26 385
15466.43 381
15467.61 419
15468.78 415
15469.96 399
15471.13 395
15472.31 438
15473.48 387
15474.66 359
15475.83 411
15477.01 388
15478.19 419
15479.36 435
15480.54 395
15481.71 411
15482.89 422
15484.06 422
15485.24 357
15486.42 417
15487.59 408
15488.77 439
15489.94 415
15491.12 373
15492.30 460
15493.47 400
15494.65 417
15495.83 430
15497.00 444
15498.18 415
15499.36 414
15500.53 436
15501.71 404
15502.88 376
15504.06 400
15505.24 455
15506.41 404
15507.59 424
15508.77 412
15509.95 463
15511.12 444
15512.30 429
15513.48 452
15514.65 432
15515.83 397
15517.01 355
15518.18 402
15519.36 421
15520.54 447
15521.72 393
15522.89 401
15524.07 379
15525.25 413
15526.43 428
15527.60 412
15528.78 414
15529.96 400
15531.14 383
15532.31 394
15533.49 407
15534.67 403
15535.85 408
15537.03 446
15538.20 402
15539.38 430
15540.56 459
15541.74 407
15542.92 395
15544.09 368
15545.27 394
15546.45 431
15547.63 411
15548.81 417
15549.98 387
15551.16 380
15552.34 380
15553.52 402
15554.70 401
15555.88 387
15557.06 415
15558.23 423
15559.41 384
15560.59 449
15561.77 451
15562.95 441
15564.13 376
15565.31 402
15566.49 390
15567.67 408
15568.84 405
15570.02 419
15571.20 428
15572.38 406
15573.56 398
15574.74 478
15575.92 406
15577.10 405
15578.28 387
15579.46 399
15580.64 400
15581.82 389
15583.00 392
15584.18 381
15585.36 415
15586.54 386
15587.72 394
15588.90 417
15590.08 385
15591.26 393
15592.44 432
15593.62 444
15594.80 431
15595.98 420
15597.16 429
15598.34 412
15599.52 444
15600.70 431
15601.88 403
15603.06 372
15604.24 390
15605.42 379
15606.60 392
15607.78 407
15608.96 427
15610.14 442
15611.32 405
15612.50 405
15613.68 423
15614.86 431
15616.05 395
15617.23 441
15618.41 407
15619.59 426
15620.77 411
15621.95 444
15623.13 387
15624.31 379
15625.49 418
15626.68 396
15627.86 414
15629.04 365
15630.22 386
15631.40 400
15632.58 462
15633.76 405
15634.95 363
15636.13 355
15637.31 393
15638.49 386
15639.67 411
15640.85 393
15642.04 437
15643.22 460
15644.40 464
15645.58 431
15646.76 459
15647.95 397
15649.13 421
15650.31 395
15651.49 387
15652.67 407
15653.86 392
15655.04 406
15656.22 369
15657.40 353
15658.59 434
15659.77 448
15660.95 410
15662.13 401
15663.32 400
15664.50 409
15665.68 407
15666.87 434
15668.05 411
15669.23 370
15670.41 438
15671.60 459
15672.78 433
15673.96 403
15675.15 443
15676.33 472
15677.51 474
15678.70 465
15679.88 475
15681.06 482
15682.25 529
15683.43 457
15684.61 483
15685.80 432
15686.98 454
15688.16 436
15689.35 399
15690.53 422
15691.72 428
15692.90 452
15694.08 428
15695.27 448
15696.45 447
15697.63 433
15698.82 474
15700.00 418
15701.19 406
15702.37 400
15703.56 425
15704.74 464
15705.92 434
15707.11 460
15708.29 447
15709.48 396
15710.66 444
15711.85 420
15713.03 417
15714.21 387
15715.40 372
15716.58 396
15717.77 427
15718.95 413
15720.14 376
15721.32 445
15722.51 415
15723.69 390
15724.88 383
15726.06 432
15727.25 472
15728.43 438
15729.62 456
15730.80 435
15731.99 403
15733.17 402
15734.36 400
15735.55 435
15736.73 418
15737.92 501
15739.10 423
15740.29 453
15741.47 400
15742.66 402
15743.84 428
15745.03 442
15746.22 455
15747.40 423
15748.59 415
15749.77 470
15750.96 442
15752.15 406
15753.33 406
15754.52 455
15755.70 446
15756.89 420
15758.08 430
15759.26 404
15760.45 466
15761.64 449
15762.82 413
15764.01 457
15765.20 457
15766.38 451
15767.57 447
15768.76 429
15769.94 470
15771.13 392
15772.32 430
15773.50 439
15774.69 423
15775.88 385
15777.06 414
15778.25 412
15779.44 432
15780.62 405
15781.81 444
15783.00 409
15784.19 430
15785.37 418
15786.56 412
15787.75 403
15788.94 389
15790.12 398
15791.31 429
15792.50 438
15793.69 428
15794.87 435
15796.06 426
15797.25 434
15798.44 407
15799.62 373
15800.81 430
15802.00 440
15803.19 422
15804.38 448
15805.56 422
15806.75 432
15807.94 386
15809.13 413
15810.32 410
15811.50 399
15812.69 388
15813.88 440
15815.07 429
15816.26 414
15817.45 431
15818.64 402
15819.82 431
15821.01 418
15822.20 397
15823.39 399
15824.58 395
15825.77 390
15826.96 397
15828.15 399
15829.33 417
15830.52 427
15831.71 413
15832.90 405
15834.09 413
15835.28 408
15836.47 364
15837.66 434
15838.85 379
15840.04 449
15841.23 484
15842.42 443
15843.61 455
15844.79 442
15845.98 393
15847.17 432
15848.36 455
15849.55 421
15850.74 397
15851.93 452
15853.12 411
15854.31 409
15855.50 412
15856.69 373
15857.88 398
15859.07 433
15860.26 372
15861.45 358
15862.64 409
15863.83 391
15865.02 372
15866.21 349
15867.40 382
15868.60 423
15869.79 386
15870.98 401
15872.17 400
15873.36 417
15874.55 416
15875.74 396
15876.93 383
15878.12 388
15879.31 456
15880.50 415
15881.69 357
15882.88 417
15884.07 408
15885.27 467
15886.46 417
15887.65 430
15888.84 426
15890.03 393
15891.22 396
15892.41 417
15893.60 419
15894.80 450
15895.99 444
15897.18 407
15898.37 358
15899.56 434
15900.75 420
15901.95 357
15903.14 380
15904.33 389
15905.52 370
15906.71 385
15907.90 401
15909.10 412
15910.29 382
15911.48 376
15912.67 434
15913.86 415
15915.06 388
15916.25 370
15917.44 397
15918.63 430
15919.83 384
15921.02 377
15922.21 365
15923.40 390
15924.60 406
15925.79 402
15926.98 387
15928.17 451
15929.37 439
15930.56 407
15931.75 365
15932.94 387
15934.14 386
15935.33 392
15936.52 409
15937.72 415
15938.91 361
15940.10 358
15941.30 359
15942.49 401
15943.68 423
15944.88 415
15946.07 457
15947.26 410
15948.46 446
15949.65 441
15950.84 363
15952.04 401
15953.23 384
15954.42 370
15955.62 438
15956.81 377
15958.01 400
15959.20 383
15960.39 386
15961.59 401
15962.78 415
15963.97 391
15965.17 385
15966.36 404
15967.56 425
15968.75 382
15969.95 363
15971.14 395
15972.33 345
15973.53 389
15974.72 425
15975.92 366
15977.11 366
15978.31 404
15979.50 398
15980.70 335
15981.89 390
15983.09 401
15984.28 357
15985.47 364
15986.67 375
15987.86 405
15989.06 362
15990.25 386
15991.45 387
15992.64 389
15993.84 343
15995.03 351
15996.23 436
15997.43 445
15998.62 361
15999.82 373
16001.01 357
16002.21 395
16003.40 395
16004.60 398
16005.79 371
16006.99 401
16008.18 409
16009.38 392
16010.58 333
16011.77 333
16012.97 401
16014.16 370
16015.36 384
16016.56 398
16017.75 380
16018.95 345
16020.14 342
16021.34 350
16022.54 351
16023.73 413
16024.93 410
16026.13 375
16027.32 359
16028.52 397
16029.71 355
16030.91 374
16032.11 410
16033.30 408
16034.50 374
16035.70 388
16036.89 370
16038.09 413
16039.29 426
16040.49 389
16041.68 403
16042.88 468
16044.08 394
16045.27 375
16046.47 404
16047.67 385
16048.86 360
16050.06 317
16051.26 361
16052.46 411
16053.65 403
16054.85 376
16056.05 366
16057.25 362
16058.44 396
16059.64 400
16060.84 404
16062.04 402
16063.23 402
16064.43 376
16065.63 373
16066.83 374
16068.03 395
16069.22 375
16070.42 379
16071.62 360
16072.82 397
16074.02 343
16075.21 343
16076.41 350
16077.61 361
16078.81 386
16080.01 365
16081.21 358
16082.40 370
16083.60 330
16084.80 343
16086.00 384
16087.20 362
16088.40 395
16089.60 420
16090.79 373
16091.99 383
16093.19 357
16094.39 374
16095.59 357
16096.79 378
16097.99 364
16099.19 374
16100.39 354
16101.59 333
16102.78 345
16103.98 415
16105.18 388
16106.38 367
16107.58 395
16108.78 387
16109.98 376
16111.18 378
16112.38 426
16113.58 372
16114.78 383
16115.98 357
16117.18 425
16118.38 337
16119.58 363
16120.78 370
16121.98 397
16123.18 384
16124.38 364
16125.58 372
16126.78 363
16127.98 371
16129.18 362
16130.38 387
16131.58 404
16132.78 398
16133.98 371
16135.18 338
16136.38 355
16137.58 424
16138.78 454
16139.98 416
16141.18 367
16142.38 357
16143.58 354
16144.79 353
16145.99 362
16147.19 353
16148.39 379
16149.59 349
16150.79 409
16151.99 317
16153.19 338
16154.39 345
16155.59 412
16156.80 452
16158.00 381
16159.20 397
16160.40 389
16161.60 334
16162.80 345
16164.00 374
16165.21 363
16166.41 418
16167.61 424
16168.81 395
16170.01 360
16171.21 347
16172.42 372
16173.62 405
16174.82 364
16176.02 373
16177.22 382
16178.43 332
16179.63 368
16180.83 325
16182.03 319
16183.23 388
16184.44 402
16185.64 379
16186.84 372
16188.04 330
16189.25 346
16190.45 347
16191.65 382
16192.85 373
16194.06 377
16195.26 386
16196.46 361
16197.66 381
16198.87 355
16200.07 341
16201.27 347
16202.48 374
16203.68 376
16204.88 410
16206.09 417
16207.29 391
16208.49 382
16209.69 400
16210.90 371
16212.10 395
16213.30 411
16214.51 401
16215.71 395
16216.91 350
16218.12 331
16219.32 334
16220.53 416
16221.73 409
16222.93 413
16224.14 391
16225.34 395
16226.54 386
16227.75 380
16228.95 349
16230.16 406
16231.36 417
16232.56 382
16233.77 388
16234.97 366
16236.18 363
16237.38 368
16238.59 384
16239.79 401
16240.99 397
16242.20 368
16243.40 421
16244.61 402
16245.81 351
16247.02 350
16248.22 337
16249.43 360
16250.63 369
16251.84 347
16253.04 357
16254.24 364
16255.45 320
16256.65 340
16257.86 343
16259.06 375
16260.27 363
16261.48 372
16262.68 375
16263.89 389
16265.09 365
16266.30 421
16267.50 357
16268.71 386
16269.91 378
16271.12 372
16272.32 364
16273.53 351
16274.73 348
16275.94 323
16277.15 360
16278.35 405
16279.56 347
16280.76 337
16281.97 353
16283.18 365
16284.38 386
16285.59 356
16286.79 380
16288.00 395
16289.21 347
16290.41 405
16291.62 404
16292.82 362
16294.03 363
16295.24 382
16296.44 356
16297.65 335
16298.86 360
16300.06 377
16301.27 376
16302.48 338
16303.68 350
16304.89 372
16306.10 390
16307.30 379
16308.51 334
16309.72 375
16310.92 353
16312.13 386
16313.34 396
16314.55 400
16315.75 384
16316.96 385
16318.17 393
16319.37 371
16320.58 370
16321.79 399
16323.00 370
16324.20 352
16325.41 383
16326.62 361
16327.83 368
16329.03 378
16330.24 380
16331.45 385
16332.66 398
16333.87 417
16335.07 379
16336.28 348
16337.49 318
16338.70 357
16339.90 347
16341.11 336
16342.32 367
16343.53 379
16344.74 349
16345.95 381
16347.15 376
16348.36 373
16349.57 379
16350.78 376
16351.99 352
16353.20 331
16354.40 364
16355.61 341
16356.82 336
16358.03 306
16359.24 324
16360.45 374
16361.66 364
16362.87 406
16364.08 388
16365.28 371
16366.49 400
16367.70 368
16368.91 396
16370.12 369
16371.33 359
16372.54 361
16373.75 407
16374.96 362
16376.17 355
16377.38 335
16378.59 371
16379.80 413
16381.01 388
16382.21 342
16383.42 364
16384.63 384
16385.84 395
16387.05 391
16388.26 390
16389.47 352
16390.68 361
16391.89 386
16393.10 402
16394.31 342
16395.52 340
16396.73 345
16397.94 344
16399.15 324
16400.36 366
16401.57 365
16402.79 380
16404.00 349
16405.21 387
16406.42 355
16407.63 304
16408.84 316
16410.05 322
16411.26 326
16412.47 361
16413.68 308
16414.89 310
16416.10 379
16417.31 350
16418.52 401
16419.74 367
16420.95 311
16422.16 324
16423.37 367
16424.58 330
16425.79 357
16427.00 329
16428.21 313
16429.42 311
16430.64 322
16431.85 343
16433.06 320
16434.27 378
16435.48 348
16436.69 362
16437.91 368
16439.12 366
16440.33 363
16441.54 354
16442.75 321
16443.96 339
16445.18 350
16446.39 364
16447.60 357
16448.81 357
16450.02 339
16451.24 340
16452.45 367
16453.66 351
16454.87 382
16456.09 367
16457.30 352
16458.51 357
16459.72 363
16460.94 352
16462.15 347
16463.36 349
16464.57 355
16465.79 358
16467.00 316
16468.21 328
16469.43 354
16470.64 341
16471.85 352
16473.06 310
16474.28 312
16475.49 361
16476.70 369
16477.92 353
16479.13 346
16480.34 338
16481.56 371
16482.77 351
16483.98 369
16485.20 364
16486.41 384
16487.62 350
16488.84 347
16490.05 332
16491.26 335
16492.48 333
16493.69 398
16494.91 353
16496.12 326
16497.33 329
16498.55 320
16499.76 333
16500.97 349
16502.19 354
16503.40 395
16504.62 395
16505.83 344
16507.05 362
16508.26 310
16509.47 361
16510.69 341
16511.90 349
16513.12 342
16514.33 367
16515.55 376
16516.76 331
16517.98 353
16519.19 325
16520.41 357
16521.62 360
16522.83 379
16524.05 306
16525.26 345
16526.48 322
16527.69 343
16528.91 324
16530.12 319
16531.34 308
16532.55 328
16533.77 376
16534.99 358
16536.20 309
16537.42 346
16538.63 349
16539.85 332
16541.06 355
16542.28 323
16543.49 322
16544.71 359
16545.92 322
16547.14 357
16548.36 381
16549.57 369
16550.79 366
16552.00 382
16553.22 359
16554.44 340
16555.65 321
16556.87 318
16558.08 346
16559.30 348
16560.52 328
16561.73 331
16562.95 340
16564.17 381
16565.38 352
16566.60 348
16567.81 347
16569.03 388
16570.25 308
16571.46 355
16572.68 350
16573.90 303
16575.11 357
16576.33 335
16577.55 281
16578.76 309
16579.98 305
16581.20 312
16582.42 307
16583.63 315
16584.85 385
16586.07 328
16587.28 341
16588.50 307
16589.72 319
16590.94 340
16592.15 330
16593.37 310
16594.59 303
16595.81 331
16597.02 360
16598.24 339
16599.46 280
16600.68 336
16601.89 348
16603.11 420
16604.33 404
16605.55 356
16606.77 344
16607.98 333
16609.20 291
16610.42 314
16611.64 313
16612.86 308
16614.07 320
16615.29 347
16616.51 349
16617.73 326
16618.95 391
16620.17 370
16621.38 328
16622.60 328
16623.82 292
16625.04 313
16626.26 325
16627.48 296
16628.70 362
16629.91 356
16631.13 368
16632.35 351
16633.57 317
16634.79 342
16636.01 321
16637.23 319
16638.45 337
16639.67 356
16640.89 349
16642.10 383
16643.32 367
16644.54 328
16645.76 317
16646.98 375
16648.20 347
16649.42 366
16650.64 309
16651.86 300
16653.08 348
16654.30 321
16655.52 325
16656.74 348
16657.96 338
16659.18 349
16660.40 334
16661.62 334
16662.84 324
16664.06 338
16665.28 341
16666.50 342
16667.72 329
16668.94 327
16670.16 321
16671.38 314
16672.60 333
16673.82 379
16675.04 310
16676.26 371
16677.48 396
16678.70 377
16679.92 349
16681.14 317
16682.36 335
16683.58 333
16684.80 313
16686.03 368
16687.25 366
16688.47 328
16689.69 328
16690.91 295
16692.13 305
16693.35 317
16694.57 351
16695.79 328
16697.02 326
16698.24 331
16699.46 281
16700.68 329
16701.90 357
16703.12 307
16704.34 295
16705.57 310
16706.79 333
16708.01 335
16709.23 344
16710.45 294
16711.67 313
16712.90 353
16714.12 353
16715.34 303
16716.56 348
16717.78 378
16719.01 333
16720.23 351
16721.45 303
16722.67 349
16723.89 355
16725.12 351
16726.34 337
16727.56 330
16728.78 293
16730.01 349
16731.23 335
16732.45 329
16733.67 345
16734.90 301
16736.12 317
16737.34 337
16738.56 320
16739.79 294
16741.01 297
16742.23 346
16743.46 326
16744.68 305
16745.90 364
16747.12 343
16748.35 342
16749.57 340
16750.79 309
16752.02 312
16753.24 310
16754.46 312
16755.69 301
16756.91 291
16758.13 313
16759.36 364
16760.58 342
16761.80 369
16763.03 350
16764.25 318
16765.48 385
16766.70 292
16767.92 305
16769.15 320
16770.37 344
16771.60 365
16772.82 324
16774.04 302
16775.27 351
16776.49 339
16777.72 318
16778.94 325
16780.16 299
16781.39 297
16782.61 362
16783.84 372
16785.06 321
16786.29 297
16787.51 298
16788.74 308
16789.96 315
16791.18 323
16792.41 338
16793.63 357
16794.86 321
16796.08 336
16797.31 341
16798.53 330
16799.76 364
16800.98 297
16802.21 300
16803.43 300
16804.66 351
16805.88 366
16807.11 354
16808.33 367
16809.56 317
16810.79 326
16812.01 336
16813.24 313
16814.46 291
16815.69 324
16816.91 334
16818.14 343
16819.36 334
16820.59 334
16821.82 277
16823.04 315
16824.27 340
16825.49 304
16826.72 298
16827.95 349
16829.17 344
16830.40 370
16831.62 348
16832.85 341
16834.08 393
16835.30 349
16836.53 343
16837.76 327
16838.98 306
16840.21 302
16841.44 370
16842.66 396
16843.89 314
16845.11 328
16846.34 347
16847.57 301
16848.80 297
16850.02 313
16851.25 347
16852.48 326
16853.70 300
16854.93 322
16856.16 356
16857.38 363
16858.61 370
16859.84 341
16861.07 330
16862.29 322
16863.52 325
16864.75 313
16865.97 309
16867.20 303
16868.43 316
16869.66 334
16870.89 304
16872.11 295
16873.34 296
16874.57 319
16875.80 303
16877.02 307
16878.25 290
16879.48 293
16880.71 318
16881.94 363
16883.16 337
16884.39 347
16885.62 352
16886.85 384
16888.08 393
16889.30 431
16890.53 331
16891.76 317
16892.99 343
16894.22 310
16895.45 351
16896.67 384
16897.90 322
16899.13 339
16900.36 312
16901.59 321
16902.82 378
16904.05 303
16905.28 305
16906.50 317
16907.73 333
16908.96 318
16910.19 325
16911.42 326
16912.65 329
16913.88 339
16915.11 317
16916.34 377
16917.57 334
16918.80 339
16920.03 343
16921.26 329
16922.48 305
16923.71 358
16924.94 355
16926.17 337
16927.40 325
16928.63 334
16929.86 310
16931.09 357
16932.32 348
16933.55 321
16934.78 334
16936.01 320
16937.24 317
16938.47 334
16939.70 336
16940.93 334
16942.16 322
16943.39 303
16944.62 307
16945.85 292
16947.08 339
16948.31 281
16949.54 376
16950.78 348
16952.01 319
16953.24 352
16954.47 341
16955.70 311
16956.93 306
16958.16 326
16959.39 326
16960.62 319
16961.85 300
16963.08 303
16964.31 316
16965.54 319
16966.78 314
16968.01 358
16969.24 308
16970.47 322
16971.70 360
16972.93 343
16974.16 327
16975.39 311
16976.63 348
16977.86 288
16979.09 355
16980.32 337
16981.55 354
16982.78 346
16984.02 344
16985.25 266
16986.48 281
16987.71 360
16988.94 321
16990.18 318
16991.41 296
16992.64 298
16993.87 322
16995.10 320
16996.34 319
16997.57 320
16998.80 334
17000.03 295
17001.26 267
17002.50 287
17003.73 344
17004.96 336
17006.19 367
17007.43 343
17008.66 319
17009.89 320
17011.12 267
17012.36 347
17013.59 337
17014.82 318
17016.06 319
17017.29 298
17018.52 294
17019.76 329
17020.99 338
17022.22 330
17023.45 355
17024.69 331
17025.92 300
17027.15 327
17028.39 307
17029.62 301
17030.85 284
17032.09 250
17033.32 331
17034.55 344
17035.79 328
17037.02 287
17038.26 326
17039.49 284
17040.72 342
17041.96 303
17043.19 350
17044.43 309
17045.66 285
17046.89 292
17048.13 260
17049.36 268
17050.60 292
17051.83 302
17053.06 322
17054.30 350
17055.53 315
17056.77 303
17058.00 343
17059.24 317
17060.47 317
17061.70 325
17062.94 299
17064.17 302
17065.41 313
17066.64 335
17067.88 370
17069.11 322
17070.35 291
17071.58 334
17072.82 336
17074.05 329
17075.29 336
17076.52 330
17077.76 342
17078.99 313
17080.23 323
17081.46 282
17082.70 312
17083.93 292
17085.17 296
17086.41 322
17087.64 301
17088.88 349
17090.11 331
17091.35 299
17092.58 288
17093.82 311
17095.05 318
17096.29 297
17097.53 305
17098.76 299
17100.00 325
17101.23 347
17102.47 302
17103.71 309
17104.94 299
17106.18 336
17107.41 342
17108.65 317
17109.89 344
17111.12 340
17112.36 341
17113.60 351
17114.83 288
17116.07 260
17117.31 310
17118.54 289
17119.78 322
17121.02 287
17122.25 295
17123.49 305
17124.73 311
17125.96 311
17127.20 311
17128.44 282
17129.67 300
17130.91 317
17132.15 337
17133.39 326
17134.62 325
17135.86 289
17137.10 341
17138.33 309
17139.57 263
17140.81 318
17142.05 308
17143.28 314
17144.52 291
17145.76 290
17147.00 292
17148.23 314
17149.47 292
17150.71 323
17151.95 324
17153.19 302
17154.42 296
17155.66 331
17156.90 287
17158.14 328
17159.38 303
17160.61 324
17161.85 297
17163.09 290
17164.33 335
17165.57 323
17166.81 315
17168.04 306
17169.28 314
17170.52 309
17171.76 307
17173.00 351
17174.24 333
17175.47 294
17176.71 314
17177.95 322
17179.19 359
17180.43 302
17181.67 294
17182.91 284
17184.15 316
17185.39 295
17186.62 305
17187.86 299
17189.10 316
17190.34 315
17191.58 354
17192.82 323
17194.06 315
17195.30 337
17196.54 298
17197.78 309
17199.02 326
17200.26 288
17201.50 336
17202.74 339
17203.98 287
17205.22 338
17206.46 330
17207.70 330
17208.94 284
17210.18 300
17211.42 297
17212.66 250
17213.90 324
17215.14 348
17216.38 353
17217.62 276
17218.86 318
17220.10 313
17221.34 286
17222.58 284
17223.82 297
17225.06 335
17226.30 307
17227.54 319
17228.78 290
17230.02 296
17231.26 338
17232.50 312
17233.74 341
17234.98 296
17236.22 302
17237.47 348
17238.71 313
17239.95 325
17241.19 314
17242.43 311
17243.67 326
17244.91 299
17246.15 301
17247.39 304
17248.64 317
17249.88 309
17251.12 292
17252.36 294
17253.60 296
17254.84 359
17256.08 353
17257.33 296
17258.57 321
17259.81 322
17261.05 320
17262.29 303
17263.54 310
17264.78 309
17266.02 326
17267.26 363
17268.50 292
17269.75 297
17270.99 315
17272.23 313
17273.47 352
17274.71 326
17275.96 345
17277.20 358
17278.44 312
17279.68 325
17280.93 347
17282.17 319
17283.41 331
17284.65 330
17285.90 282
17287.14 300
17288.38 310
17289.62 313
17290.87 319
17292.11 300
17293.35 325
17294.60 330
17295.84 322
17297.08 315
17298.33 330
17299.57 326
17300.81 328
17302.05 314
17303.30 331
17304.54 278
17305.78 290
17307.03 307
17308.27 354
17309.52 347
17310.76 302
17312.00 346
17313.25 319
17314.49 318
17315.73 307
17316.98 293
17318.22 305
17319.47 306
17320.71 345
17321.95 296
17323.20 283
17324.44 291
17325.69 310
17326.93 300
17328.17 304
17329.42 320
17330.66 307
17331.91 283
17333.15 301
17334.40 297
17335.64 310
17336.88 344
17338.13 344
17339.37 328
17340.62 310
17341.86 305
17343.11 306
17344.35 303
17345.60 295
17346.84 290
17348.09 313
17349.33 285
17350.58 271
17351.82 303
17353.07 317
17354.31 276
17355.56 323
17356.80 274
17358.05 298
17359.29 312
17360.54 306
17361.78 293
17363.03 328
17364.27 333
17365.52 281
17366.77 271
17368.01 321
17369.26 316
17370.50 334
17371.75 290
17372.99 253
17374.24 298
17375.49 297
17376.73 306
17377.98 353
17379.22 313
17380.47 311
17381.72 319
17382.96 293
17384.21 340
17385.45 315
17386.70 310
17387.95 308
17389.19 305
17390.44 347
17391.69 295
17392.93 306
17394.18 312
17395.43 298
17396.67 288
17397.92 323
17399.17 352
17400.41 319
17401.66 331
17402.91 284
17404.15 291
17405.40 287
17406.65 313
17407.89 324
17409.14 286
17410.39 261
17411.64 307
17412.88 334
17414.13 310
17415.38 278
17416.63 304
17417.87 314
17419.12 297
17420.37 320
17421.62 280
17422.86 255
17424.11 256
17425.36 291
17426.61 319
17427.85 312
17429.10 338
17430.35 301
17431.60 318
17432.85 267
17434.09 339
17435.34 326
17436.59 317
17437.84 348
17439.09 298
17440.33 309
17441.58 316
17442.83 327
17444.08 288
17445.33 292
17446.58 305
17447.82 307
17449.07 291
17450.32 297
17451.57 335
17452.82 324
17454.07 304
17455.32 267
17456.57 284
17457.81 285
17459.06 285
17460.31 268
17461.56 330
17462.81 307
17464.06 290
17465.31 324
17466.56 403
17467.81 332
17469.06 297
17470.30 309
17471.55 323
17472.80 333
17474.05 309
17475.30 316
17476.55 276
17477.80 273
17479.05 296
17480.30 311
17481.55 350
17482.80 339
17484.05 348
17485.30 317
17486.55 300
17487.80 290
17489.05 292
17490.30 295
17491.55 280
17492.80 290
17494.05 342
17495.30 303
17496.55 307
17497.80 318
17499.05 296
17500.30 329
17501.55 304
17502.80 318
17504.05 284
17505.30 329
17506.55 329
17507.80 333
17509.06 292
17510.31 294
17511.56 293
17512.81 313
17514.06 310
17515.31 320
17516.56 318
17517.81 307
17519.06 295
17520.31 357
17521.56 381
17522.82 279
17524.07 342
17525.32 354
17526.57 300
17527.82 311
17529.07 308
17530.32 286
17531.58 333
17532.83 335
17534.08 308
17535.33 314
17536.58 325
17537.83 301
17539.09 322
17540.34 349
17541.59 326
17542.84 317
17544.09 333
17545.35 275
17546.60 291
17547.85 306
17549.10 304
17550.35 317
17551.61 281
17552.86 343
17554.11 304
17555.36 278
17556.62 300
17557.87 310
17559.12 335
17560.37 335
17561.63 310
17562.88 298
17564.13 290
17565.38 315
17566.64 327
17567.89 301
17569.14 304
17570.39 315
17571.65 351
17572.90 300
17574.15 309
17575.41 273
17576.66 339
17577.91 289
17579.17 302
17580.42 304
17581.67 333
17582.93 320
17584.18 299
17585.43 329
17586.69 315
17587.94 302
17589.19 297
17590.45 286
17591.70 298
17592.95 306
17594.21 332
17595.46 332
17596.72 304
17597.97 281
17599.22 295
17600.48 311
17601.73 297
17602.99 310
17604.24 296
17605.49 301
17606.75 323
17608.00 334
17609.26 321
17610.51 295
17611.76 298
17613.02 322
17614.27 273
17615.53 294
17616.78 322
17618.04 326
17619.29 321
17620.55 324
17621.80 291
17623.06 276
17624.31 309
17625.57 309
17626.82 294
17628.08 284
17629.33 319
17630.59 298
17631.84 242
17633.10 279
17634.35 296
17635.61 303
17636.86 319
17638.12 317
17639.37 308
17640.63 320
17641.88 344
17643.14 316
17644.39 322
17645.65 296
17646.91 293
17648.16 302
17649.42 291
17650.67 309
17651.93 337
17653.18 354
17654.44 328
17655.70 296
17656.95 352
17658.21 287
17659.46 292
17660.72 307
17661.98 279
17663.23 280
17664.49 326
17665.75 292
17667.00 320
17668.26 303
17669.51 325
17670.77 284
17672.03 296
17673.28 296
17674.54 338
17675.80 326
17677.05 288
17678.31 307
17679.57 372
17680.82 330
17682.08 320
17683.34 295
17684.60 325
17685.85 329
17687.11 325
17688.37 310
17689.62 287
17690.88 335
17692.14 319
17693.40 299
17694.65 296
17695.91 330
17697.17 345
17698.42 312
17699.68 320
17700.94 293
17702.20 309
17703.46 299
17704.71 277
17705.97 298
17707.23 322
17708.49 334
17709.74 348
17711.00 299
17712.26 332
17713.52 369
17714.78 327
17716.03 289
17717.29 331
17718.55 298
17719.81 342
17721.07 342
17722.33 321
17723.58 295
17724.84 309
17726.10 302
17727.36 315
17728.62 301
17729.88 318
17731.13 304
17732.39 279
17733.65 292
17734.91 291
17736.17 288
17737.43 289
17738.69 340
17739.95 275
17741.21 287
17742.46 283
17743.72 299
17744.98 324
17746.24 273
17747.50 294
17748.76 297
17750.02 291
17751.28 285
17752.54 268
17753.80 302
17755.06 311
17756.32 303
17757.58 307
17758.84 315
17760.10 303
17761.36 327
17762.61 339
17763.87 300
17765.13 288
17766.39 276
17767.65 297
17768.91 313
17770.17 293
17771.43 320
17772.69 309
17773.95 315
17775.21 328
17776.48 310
17777.74 279
17779.00 301
17780.26 274
17781.52 340
17782.78 338
17784.04 320
17785.30 319
17786.56 302
17787.82 300
17789.08 297
17790.34 310
17791.60 292
17792.86 299
17794.12 242
17795.38 281
17796.65 281
17797.91 307
17799.17 330
17800.43 271
17801.69 321
17802.95 310
17804.21 346
17805.47 290
17806.73 314
17808.00 311
17809.26 326
17810.52 274
17811.78 292
17813.04 310
17814.30 337
17815.56 320
17816.83 295
17818.09 299
17819.35 309
17820.61 304
17821.87 281
17823.14 301
17824.40 331
17825.66 365
17826.92 317
17828.18 282
17829.45 330
17830.71 316
17831.97 278
17833.23 327
17834.49 300
17835.76 248
17837.02 307
17838.28 312
17839.54 334
17840.81 318
17842.07 359
17843.33 316
17844.59 317
17845.86 295
17847.12 325
17848.38 298
17849.65 255
17850.91 254
17852.17 278
17853.43 298
17854.70 315
17855.96 311
17857.22 307
17858.49 295
17859.75 325
17861.01 359
17862.28 347
17863.54 319
17864.80 268
17866.07 337
17867.33 299
17868.59 311
17869.86 353
17871.12 333
17872.38 299
17873.65 323
17874.91 266
17876.18 314
17877.44 284
17878.70 280
17879.97 317
17881.23 308
17882.50 291
17883.76 326
17885.02 297
17886.29 298
17887.55 290
17888.82 298
17890.08 333
17891.35 303
17892.61 305
17893.87 350
17895.14 306
17896.40 280
17897.67 295
17898.93 326
17900.20 310
17901.46 316
17902.73 315
17903.99 278
17905.26 280
17906.52 341
17907.79 335
17909.05 341
17910.32 327
17911.58 311
17912.85 308
17914.11 323
17915.38 298
17916.64 289
17917.91 335
17919.17 296
17920.44 257
17921.70 250
17922.97 311
17924.23 340
17925.50 306
17926.76 280
17928.03 260
17929.30 304
17930.56 312
17931.83 305
17933.09 301
17934.36 265
17935.62 288
17936.89 319
17938.16 290
17939.42 323
17940.69 322
17941.96 286
17943.22 295
17944.49 310
17945.75 299
17947.02 307
17948.29 299
17949.55 306
17950.82 308
17952.09 285
17953.35 307
17954.62 308
17955.89 296
17957.15 307
17958.42 313
17959.69 322
17960.95 335
17962.22 285
17963.49 291
17964.75 305
17966.02 265
17967.29 274
17968.55 331
17969.82 324
17971.09 321
17972.36 302
17973.62 314
17974.89 297
17976.16 300
17977.42 312
17978.69 290
17979.96 311
17981.23 281
17982.49 264
17983.76 308
17985.03 277
17986.30 278
17987.57 293
17988.83 296
17990.10 305
17991.37 330
17992.64 308
17993.90 294
17995.17 276
17996.44 299
17997.71 287
17998.98 291
18000.25 325
18001.51 302
18002.78 271
18004.05 275
18005.32 256
18006.59 288
18007.86 284
18009.12 312
18010.39 282
18011.66 290
18012.93 258
18014.20 306
18015.47 295
18016.74 289
18018.00 300
18019.27 320
18020.54 366
18021.81 311
18023.08 299
18024.35 286
18025.62 296
18026.89 288
18028.16 339
18029.43 294
18030.69 321
18031.96 287
18033.23 298
18034.50 298
18035.77 337
18037.04 301
18038.31 284
18039.58 311
18040.85 336
18042.12 303
18043.39 335
18044.66 335
18045.93 281
18047.20 287
18048.47 301
18049.74 275
18051.01 288
18052.28 313
18053.55 319
18054.82 323
18056.09 317
18057.36 310
18058.63 292
18059.90 231
18061.17 286
18062.44 310
18063.71 323
18064.98 255
18066.25 239
18067.52 264
18068.79 367
18070.06 276
18071.33 291
18072.61 270
18073.88 265
18075.15 281
18076.42 293
18077.69 304
18078.96 306
18080.23 343
18081.50 361
18082.77 319
18084.04 289
18085.32 264
18086.59 331
18087.86 304
18089.13 290
18090.40 313
18091.67 308
18092.94 313
18094.22 328
18095.49 317
18096.76 285
18098.03 306
18099.30 323
18100.57 296
18101.85 289
18103.12 290
18104.39 291
18105.66 272
18106.93 282
18108.20 323
18109.48 288
18110.75 302
18112.02 277
18113.29 306
18114.57 313
18115.84 318
18117.11 318
18118.38 328
18119.65 274
18120.93 336
18122.20 322
18123.47 328
18124.74 326
18126.02 310
18127.29 322
18128.56 272
18129.84 330
18131.11 294
18132.38 253
18133.65 325
18134.93 317
18136.20 314
18137.47 305
18138.75 295
18140.02 319
18141.29 290
18142.57 290
18143.84 268
18145.11 353
18146.39 273
18147.66 304
18148.93 294
18150.21 316
18151.48 282
18152.75 303
18154.03 288
18155.30 290
18156.57 284
18157.85 356
18159.12 331
18160.40 292
18161.67 284
18162.94 277
18164.22 276
18165.49 295
18166.77 309
18168.04 279
18169.31 331
18170.59 281
18171.86 298
18173.14 265
18174.41 280
18175.68 328
18176.96 339
18178.23 305
18179.51 337
18180.78 327
18182.06 309
18183.33 331
18184.61 286
18185.88 264
18187.16 307
18188.43 306
18189.71 321
18190.98 305
18192.26 279
18193.53 316
18194.81 298
18196.08 294
18197.36 326
18198.63 282
18199.91 313
18201.18 339
18202.46 297
18203.73 289
18205.01 332
18206.28 279
18207.56 292
18208.83 298
18210.11 307
18211.39 318
18212.66 290
18213.94 277
18215.21 295
18216.49 288
18217.76 285
18219.04 293
18220.32 280
18221.59 275
18222.87 289
18224.14 304
18225.42 274
18226.70 290
18227.97 280
18229.25 317
18230.53 298
18231.80 282
18233.08 277
18234.35 309
18235.63 273
18236.91 276
18238.18 286
18239.46 300
18240.74 276
18242.01 274
18243.29 281
18244.57 290
18245.84 288
18247.12 317
18248.40 282
18249.68 288
18250.95 296
18252.23 285
18253.51 327
18254.78 303
18256.06 284
18257.34 303
18258.62 275
18259.89 328
18261.17 297
18262.45 287
18263.72 292
18265.00 285
18266.28 272
18267.56 302
18268.84 307
18270.11 315
18271.39 351
18272.67 303
18273.95 280
18275.22 300
18276.50 251
18277.78 288
18279.06 309
18280.34 304
18281.61 308
18282.89 273
18284.17 278
18285.45 289
18286.73 291
18288.01 306
18289.28 276
18290.56 297
18291.84 281
18293.12 274
18294.40 331
18295.68 301
18296.95 309
18298.23 298
18299.51 310
18300.79 293
18302.07 273
18303.35 286
18304.63 311
18305.91 329
18307.19 310
18308.46 298
18309.74 267
18311.02 268
18312.30 294
18313.58 281
18314.86 289
18316.14 276
18317.42 296
18318.70 301
18319.98 330
18321.26 322
18322.54 284
18323.82 255
18325.10 272
18326.38 273
18327.66 315
18328.94 304
18330.22 258
18331.50 268
18332.77 305
18334.05 276
18335.33 278
18336.61 285
18337.90 288
18339.18 277
18340.46 255
18341.74 274
18343.02 310
18344.30 336
18345.58 289
18346.86 301
18348.14 274
18349.42 289
18350.70 285
18351.98 272
18353.26 345
18354.54 308
18355.82 301
18357.10 274
18358.38 228
18359.66 287
18360.94 308
18362.22 314
18363.51 276
18364.79 277
18366.07 282
18367.35 269
18368.63 272
18369.91 290
18371.19 292
18372.47 275
18373.76 300
18375.04 295
18376.32 296
18377.60 289
18378.88 269
18380.16 301
18381.44 289
18382.73 301
18384.01 288
18385.29 308
18386.57 268
18387.85 319
18389.13 284
18390.42 293
18391.70 268
18392.98 315
18394.26 283
18395.54 297
18396.83 279
18398.11 302
18399.39 307
18400.67 279
18401.96 274
18403.24 251
18404.52 316
18405.80 288
18407.09 306
18408.37 282
18409.65 277
18410.93 327
18412.22 259
18413.50 297
18414.78 315
18416.06 275
18417.35 296
18418.63 283
18419.91 257
18421.20 323
18422.48 307
18423.76 294
18425.05 363
18426.33 288
18427.61 289
18428.89 272
18430.18 256
18431.46 249
18432.74 242
18434.03 298
18435.31 302
18436.60 277
18437.88 252
18439.16 262
18440.45 294
18441.73 312
18443.01 308
18444.30 282
18445.58 279
18446.87 251
18448.15 326
18449.43 277
18450.72 288
18452.00 290
18453.29 308
18454.57 265
18455.85 304
18457.14 306
18458.42 304
18459.71 305
18460.99 312
18462.28 295
18463.56 265
18464.84 279
18466.13 290
18467.41 319
18468.70 308
18469.98 290
18471.27 315
18472.55 325
18473.84 307
18475.12 293
18476.41 261
18477.69 288
18478.98 303
18480.26 294
18481.55 294
18482.83 310
18484.12 289
18485.40 292
18486.69 319
18487.97 279
18489.26 298
18490.54 259
18491.83 286
18493.11 281
18494.40 247
18495.69 281
18496.97 309
18498.26 274
18499.54 246
18500.83 286
18502.11 299
18503.40 317
18504.69 280
18505.97 284
18507.26 293
18508.54 300
18509.83 273
18511.12 310
18512.40 307
18513.69 330
18514.98 274
18516.26 308
18517.55 283
18518.83 255
18520.12 279
18521.41 326
18522.69 328
18523.98 277
18525.27 266
18526.55 266
18527.84 339
18529.13 306
18530.41 269
18531.70 265
18532.99 265
18534.27 301
18535.56 313
18536.85 291
18538.14 278
18539.42 308
18540.71 282
18542.00 302
18543.28 290
18544.57 279
18545.86 278
18547.15 299
18548.43 306
18549.72 312
18551.01 268
18552.30 330
18553.58 337
18554.87 306
18556.16 303
18557.45 260
18558.73 284
18560.02 303
18561.31 341
18562.60 303
18563.89 288
18565.17 284
18566.46 292
18567.75 292
18569.04 311
18570.33 326
18571.62 324
18572.90 279
18574.19 308
18575.48 274
18576.77 294
18578.06 293
18579.35 267
18580.63 250
18581.92 279
18583.21 277
18584.50 291
18585.79 310
18587.08 328
18588.37 317
18589.66 296
18590.94 348
18592.23 330
18593.52 315
18594.81 277
18596.10 271
18597.39 286
18598.68 319
18599.97 278
18601.26 291
18602.55 323
18603.84 292
18605.13 295
18606.41 293
18607.70 278
18608.99 314
18610.28 323
18611.57 306
18612.86 299
18614.15 284
18615.44 330
18616.73 286
18618.02 312
18619.31 320
18620.60 296
18621.89 265
18623.18 259
18624.47 257
18625.76 264
18627.05 296
18628.34 275
18629.63 283
18630.92 327
18632.21 287
18633.50 322
18634.79 311
18636.08 292
18637.37 326
18638.67 295
18639.96 299
18641.25 301
18642.54 307
18643.83 257
18645.12 262
18646.41 254
18647.70 246
18648.99 288
18650.28 282
18651.57 330
18652.86 299
18654.16 276
18655.45 254
18656.74 276
18658.03 313
18659.32 354
18660.61 302
18661.90 298
18663.19 309
18664.49 328
18665.78 290
18667.07 280
18668.36 296
18669.65 280
18670.94 253
18672.24 257
18673.53 253
18674.82 260
18676.11 294
18677.40 262
18678.70 248
18679.99 282
18681.28 267
18682.57 261
18683.86 281
18685.16 294
18686.45 263
18687.74 289
18689.03 290
18690.33 266
18691.62 280
18692.91 295
18694.20 306
18695.50 278
18696.79 283
18698.08 240
18699.37 257
18700.67 313
18701.96 274
18703.25 255
18704.54 283
18705.84 272
18707.13 271
18708.42 283
18709.72 292
18711.01 294
18712.30 279
18713.60 285
18714.89 326
18716.18 264
18717.48 269
18718.77 268
18720.06 297
18721.36 260
18722.65 270
18723.94 310
18725.24 316
18726.53 299
18727.82 273
18729.12 270
18730.41 316
18731.70 328
18733.00 280
18734.29 285
18735.59 265
18736.88 285
18738.17 344
18739.47 300
18740.76 272
18742.06 278
18743.35 277
18744.64 261
18745.94 267
18747.23 301
18748.53 304
18749.82 264
18751.12 310
18752.41 292
18753.71 259
18755.00 255
18756.30 304
18757.59 266
18758.88 247
18760.18 258
18761.47 291
18762.77 295
18764.06 299
18765.36 248
18766.65 293
18767.95 288
18769.24 308
18770.54 264
18771.83 284
18773.13 329
18774.43 296
18775.72 276
18777.02 282
18778.31 268
18779.61 271
18780.90 287
18782.20 289
18783.49 325
18784.79 241
18786.08 292
18787.38 265
18788.68 264
18789.97 272
18791.27 269
18792.56 325
18793.86 305
18795.16 264
18796.45 277
18797.75 267
18799.04 262
18800.34 256
18801.64 276
18802.93 278
18804.23 269
18805.53 298
18806.82 264
18808.12 269
18809.41 309
18810.71 276
18812.01 282
18813.30 269
18814.60 240
18815.90 288
18817.19 255
18818.49 264
18819.79 303
18821.09 317
18822.38 268
18823.68 294
18824.98 262
18826.27 276
18827.57 275
18828.87 250
18830.16 255
18831.46 283
18832.76 308
18834.06 320
18835.35 316
18836.65 275
18837.95 246
18839.25 301
18840.54 301
18841.84 287
18843.14 288
18844.44 282
18845.73 285
18847.03 280
18848.33 344
18849.63 333
18850.93 276
18852.22 261
18853.52 266
18854.82 265
18856.12 265
18857.42 287
18858.71 295
18860.01 288
18861.31 298
18862.61 294
18863.91 281
18865.21 291
18866.50 281
18867.80 291
18869.10 284
18870.40 286
18871.70 265
18873.00 282
18874.30 288
18875.60 271
18876.89 253
18878.19 276
18879.49 303
18880.79 252
18882.09 255
18883.39 312
18884.69 311
18885.99 283
18887.29 279
18888.59 293
18889.88 280
18891.18 271
18892.48 270
18893.78 311
18895.08 284
18896.38 269
18897.68 264
18898.98 273
18900.28 274
18901.58 287
18902.88 247
18904.18 244
18905.48 235
18906.78 277
18908.08 274
18909.38 253
18910.68 269
18911.98 282
18913.28 280
18914.58 273
18915.88 255
18917.18 255
18918.48 275
18919.78 271
18921.08 249
18922.38 244
18923.68 303
18924.98 306
18926.28 264
18927.58 250
18928.88 283
18930.18 294
18931.49 286
18932.79 281
18934.09 279
18935.39 277
18936.69 301
18937.99 298
18939.29 286
18940.59 271
18941.89 256
18943.19 296
18944.49 320
18945.80 293
18947.10 315
18948.40 294
18949.70 272
18951.00 278
18952.30 284
18953.60 277
18954.91 264
18956.21 288
18957.51 275
18958.81 233
18960.11 284
18961.41 298
18962.72 259
18964.02 229
18965.32 247
18966.62 278
18967.92 283
18969.23 286
18970.53 274
18971.83 260
18973.13 265
18974.43 285
18975.74 264
18977.04 255
18978.34 269
18979.64 333
18980.95 296
18982.25 283
18983.55 235
18984.85 286
18986.16 345
18987.46 300
18988.76 290
18990.06 296
18991.37 294
18992.67 301
18993.97 282
18995.28 272
18996.58 262
18997.88 291
18999.18 275
19000.49 295
19001.79 265
19003.09 252
19004.40 289
19005.70 288
19007.00 267
19008.31 278
19009.61 294
19010.91 265
19012.22 240
19013.52 269
19014.82 260
19016.13 296
19017.43 278
19018.74 272
19020.04 263
19021.34 260
19022.65 285
19023.95 246
19025.25 253
19026.56 307
19027.86 296
19029.17 294
19030.47 281
19031.77 292
19033.08 281
19034.38 295
19035.69 269
19036.99 266
19038.30 259
19039.60 248
19040.91 233
19042.21 284
19043.51 261
19044.82 245
19046.12 233
19047.43 251
19048.73 263
19050.04 240
19051.34 263
19052.65 227
19053.95 259
19055.26 262
19056.56 245
19057.87 261
19059.17 278
19060.48 267
19061.78 311
19063.09 292
19064.39 237
19065.70 278
19067.00 269
19068.31 266
19069.62 265
19070.92 272
19072.23 272
19073.53 280
19074.84 246
19076.14 284
19077.45 290
19078.75 252
19080.06 262
19081.37 240
19082.67 253
19083.98 297
19085.28 262
19086.59 240
19087.90 302
19089.20 279
19090.51 222
19091.82 225
19093.12 269
19094.43 284
19095.73 284
19097.04 302
19098.35 279
19099.65 254
19100.96 255
19102.27 289
19103.57 276
19104.88 279
19106.19 288
19107.49 274
19108.80 285
19110.11 314
19111.41 264
19112.72 258
19114.03 281
19115.33 283
19116.64 242
19117.95 280
19119.26 308
19120.56 293
19121.87 280
19123.18 336
19124.49 275
19125.79 256
19127.10 268
19128.41 248
19129.72 275
19131.02 258
19132.33 245
19133.64 269
19134.95 241
19136.25 277
19137.56 265
19138.87 291
19140.18 314
19141.49 282
19142.79 291
19144.10 255
19145.41 288
19146.72 262
19148.03 249
19149.33 280
19150.64 244
19151.95 271
19153.26 224
19154.57 247
19155.88 255
19157.18 247
19158.49 273
19159.80 241
19161.11 255
19162.42 258
19163.73 255
19165.04 251
19166.34 291
19167.65 314
19168.96 281
19170.27 256
19171.58 268
19172.89 268
19174.20 269
19175.51 244
19176.82 274
19178.13 259
19179.43 242
19180.74 261
19182.05 251
19183.36 282
19184.67 278
19185.98 322
19187.29 274
19188.60 248
19189.91 240
19191.22 276
19192.53 269
19193.84 279
19195.15 281
19196.46 268
19197.77 249
19199.08 270
19200.39 267
19201.70 244
19203.01 234
19204.32 320
19205.63 243
19206.94 264
19208.25 261
19209.56 258
19210.87 262
19212.18 256
19213.49 246
19214.80 241
19216.11 251
19217.42 232
19218.73 273
19220.04 257
19221.35 296
19222.66 309
19223.98 254
19225.29 274
19226.60 266
19227.91 230
19229.22 230
19230.53 286
19231.84 285
19233.15 305
19234.46 267
19235.77 253
19237.09 221
19238.40 242
19239.71 238
19241.02 244
19242.33 259
19243.64 269
19244.95 262
19246.27 267
19247.58 325
19248.89 276
19250.20 265
19251.51 316
19252.82 273
19254.14 255
19255.45 244
19256.76 263
19258.07 273
19259.38 264
19260.70 266
19262.01 261
19263.32 254
19264.63 246
19265.94 295
19267.26 248
19268.57 236
19269.88 268
19271.19 285
19272.51 256
19273.82 276
19275.13 280
19276.44 216
19277.76 237
19279.07 226
19280.38 282
19281.69 248
19283.01 244
19284.32 226
19285.63 237
19286.94 294
19288.26 271
19289.57 240
19290.88 262
19292.20 277
19293.51 272
19294.82 266
19296.14 260
19297.45 233
19298.76 224
19300.08 233
19301.39 249
19302.70 268
19304.02 277
19305.33 249
19306.64 208
19307.96 212
19309.27 260
19310.59 241
19311.90 250
19313.21 266
19314.53 268
19315.84 249
19317.15 243
19318.47 234
19319.78 240
19321.10 218
19322.41 247
19323.72 275
19325.04 224
19326.35 239
19327.67 228
19328.98 294
19330.30 263
19331.61 281
19332.93 247
19334.24 286
19335.55 291
19336.87 280
19338.18 266
19339.50 273
19340.81 283
19342.13 260
19343.44 243
19344.76 258
19346.07 242
19347.39 277
19348.70 260
19350.02 251
19351.33 221
19352.65 241
19353.96 275
19355.28 284
19356.59 236
19357.91 241
19359.22 234
19360.54 206
19361.86 212
19363.17 237
19364.49 239
19365.80 231
19367.12 256
19368.43 283
19369.75 253
19371.06 263
19372.38 271
19373.70 287
19375.01 250
19376.33 244
19377.64 232
19378.96 239
19380.28 248
19381.59 248
19382.91 243
19384.23 243
19385.54 263
19386.86 246
19388.17 264
19389.49 250
19390.81 268
19392.12 265
19393.44 272
19394.76 248
19396.07 244
19397.39 243
19398.71 256
19400.02 254
19401.34 260
19402.66 240
19403.97 266
19405.29 248
19406.61 234
19407.93 246
19409.24 246
19410.56 294
19411.88 259
19413.19 244
19414.51 241
19415.83 221
19417.15 244
19418.46 215
19419.78 250
19421.10 253
19422.42 244
19423.73 263
19425.05 321
19426.37 261
19427.69 219
19429.00 275
19430.32 241
19431.64 248
19432.96 264
19434.28 244
19435.59 249
19436.91 243
19438.23 230
19439.55 255
19440.87 279
19442.18 255
19443.50 280
19444.82 274
19446.14 227
19447.46 271
19448.78 269
19450.09 248
19451.41 249
19452.73 246
19454.05 261
19455.37 263
19456.69 269
19458.01 271
19459.33 271
19460.64 278
19461.96 282
19463.28 293
19464.60 256
19465.92 295
19467.24 285
19468.56 230
19469.88 259
19471.20 256
19472.52 255
19473.83 250
19475.15 237
19476.47 258
19477.79 250
19479.11 255
19480.43 251
19481.75 297
19483.07 264
19484.39 259
19485.71 225
19487.03 228
19488.35 228
19489.67 243
19490.99 225
19492.31 274
19493.63 277
19494.95 274
19496.27 262
19497.59 211
19498.91 236
19500.23 248
19501.55 267
19502.87 220
19504.19 231
19505.51 252
19506.83 271
19508.15 251
19509.47 219
19510.79 251
19512.11 275
19513.43 291
19514.75 242
19516.08 240
19517.40 242
19518.72 222
19520.04 236
19521.36 236
19522.68 214
19524.00 236
19525.32 268
19526.64 246
19527.96 226
19529.29 205
19530.61 222
19531.93 273
19533.25 235
19534.57 236
19535.89 233
19537.21 256
19538.53 233
19539.86 235
19541.18 222
19542.50 239
19543.82 260
19545.14 230
19546.46 217
19547.79 220
19549.11 229
19550.43 235
19551.75 255
19553.07 259
19554.40 256
19555.72 227
19557.04 269
19558.36 276
19559.68 290
19561.01 251
19562.33 241
19563.65 264
19564.97 251
19566.30 241
19567.62 242
19568.94 257
19570.26 287
19571.59 299
19572.91 265
19574.23 209
19575.55 230
19576.88 252
19578.20 235
19579.52 251
19580.85 247
19582.17 247
19583.49 262
19584.82 264
19586.14 241
19587.46 257
19588.78 240
19590.11 225
19591.43 217
19592.75 210
19594.08 246
19595.40 290
19596.72 295
19598.05 242
19599.37 219
19600.70 254
19602.02 243
19603.34 267
19604.67 242
19605.99 262
19607.31 231
19608.64 259
19609.96 236
19611.29 193
19612.61 244
19613.93 250
19615.26 260
19616.58 275
19617.91 256
19619.23 276
19620.55 294
19621.88 247
19623.20 251
19624.53 260
19625.85 251
19627.18 232
19628.50 245
19629.83 238
19631.15 254
19632.48 259
19633.80 256
19635.12 262
19636.45 274
19637.77 257
19639.10 256
19640.42 241
19641.75 259
19643.07 256
19644.40 259
19645.72 274
19647.05 240
19648.37 256
19649.70 260
19651.03 253
19652.35 266
19653.68 222
19655.00 233
19656.33 245
19657.65 272
19658.98 227
19660.30 246
19661.63 253
19662.96 252
19664.28 251
19665.61 277
19666.93 235
19668.26 244
19669.58 232
19670.91 255
19672.24 291
19673.56 239
19674.89 247
19676.21 238
19677.54 210
19678.87 246
19680.19 268
19681.52 293
19682.85 244
19684.17 214
19685.50 252
19686.83 245
19688.15 217
19689.48 203
19690.81 267
19692.13 253
19693.46 224
19694.79 256
19696.11 233
19697.44 236
19698.77 223
19700.09 231
19701.42 246
19702.75 248
19704.07 253
19705.40 275
19706.73 260
19708.06 233
19709.38 236
19710.71 214
19712.04 263
19713.37 255
19714.69 244
19716.02 238
19717.35 243
19718.68 260
19720.00 253
19721.33 257
19722.66 244
19723.99 264
19725.31 231
19726.64 216
19727.97 226
19729.30 260
19730.63 221
19731.95 249
19733.28 252
19734.61 229
19735.94 228
19737.27 217
19738.59 226
19739.92 238
19741.25 253
19742.58 219
19743.91 235
19745.24 245
19746.57 249
19747.89 235
19749.22 224
19750.55 215
19751.88 266
19753.21 276
19754.54 262
19755.87 256
19757.20 236
19758.52 265
19759.85 252
19761.18 232
19762.51 230
19763.84 264
19765.17 253
19766.50 249
19767.83 262
19769.16 243
19770.49 269
19771.82 248
19773.15 251
19774.47 214
19775.80 258
19777.13 259
19778.46 274
19779.79 238
19781.12 239
19782.45 226
19783.78 210
19785.11 221
19786.44 237
19787.77 281
19789.10 266
19790.43 237
19791.76 248
19793.09 289
19794.42 238
19795.75 258
19797.08 234
19798.41 259
19799.74 258
19801.07 249
19802.40 248
19803.73 254
19805.07 248
19806.40 270
19807.73 227
19809.06 204
19810.39 222
19811.72 234
19813.05 262
19814.38 245
19815.71 238
19817.04 231
19818.37 206
19819.70 244
19821.03 235
19822.37 193
19823.70 249
19825.03 242
19826.36 235
19827.69 244
19829.02 264
19830.35 253
19831.68 233
19833.02 228
19834.35 223
19835.68 273
19837.01 250
19838.34 240
19839.67 226
19841.01 264
19842.34 258
19843.67 262
19845.00 249
19846.33 233
19847.67 251
19849.00 225
19850.33 238
19851.66 262
19852.99 284
19854.33 254
19855.66 239
19856.99 259
19858.32 230
19859.65 250
19860.99 272
19862.32 216
19863.65 247
19864.98 256
19866.32 236
19867.65 230
19868.98 233
19870.32 261
19871.65 251
19872.98 236
19874.31 248
19875.65 223
19876.98 247
19878.31 243
19879.65 279
19880.98 288
19882.31 274
19883.64 268
19884.98 260
19886.31 231
19887.64 204
19888.98 238
19890.31 258
19891.64 283
19892.98 255
19894.31 246
19895.65 279
19896.98 230
19898.31 265
19899.65 217
19900.98 239
19902.31 249
19903.65 236
19904.98 235
19906.32 262
19907.65 258
19908.98 274
19910.32 273
19911.65 232
19912.99 245
19914.32 252
19915.65 244
19916.99 229
19918.32 216
19919.66 229
19920.99 218
19922.33 229
19923.66 286
19924.99 271
19926.33 263
19927.66 260
19929.00 229
19930.33 222
19931.67 230
19933.00 264
19934.34 240
19935.67 249
19937.01 242
19938.34 244
19939.68 219
19941.01 251
19942.35 222
19943.68 258
19945.02 237
19946.35 232
19947.69 254
19949.02 254
19950.36 248
19951.70 229
19953.03 253
19954.37 266
19955.70 274
19957.04 253
19958.37 248
19959.71 234
19961.04 247
19962.38 200
19963.72 219
19965.05 274
19966.39 279
19967.72 236
19969.06 275
19970.40 253
19971.73 214
19973.07 221
19974.40 233
19975.74 273
19977.08 216
19978.41 256
19979.75 256
19981.09 266
19982.42 207
19983.76 215
19985.10 231
19986.43 266
19987.77 213
19989.11 214
19990.44 221
19991.78 228
19993.12 232
19994.45 268
19995.79 272
19997.13 248
19998.46 273
19999.80 232
20001.14 254
20002.48 239
20003.81 230
20005.15 273
20006.49 244
20007.82 248
20009.16 229
20010.50 211
20011.84 248
20013.17 289
20014.51 286
20015.85 239
20017.19 237
20018.52 270
20019.86 270
20021.20 252
20022.54 245
20023.88 266
20025.21 241
20026.55 232
20027.89 230
20029.23 265
20030.57 229
20031.90 236
20033.24 260
20034.58 274
20035.92 282
20037.26 253
20038.60 239
20039.93 220
20041.27 217
20042.61 225
20043.95 236
20045.29 253
20046.63 242
20047.97 264
20049.30 252
20050.64 246
20051.98 256
20053.32 233
20054.66 239
20056.00 258
20057.34 281
20058.68 264
20060.02 266
20061.35 294
20062.69 254
20064.03 279
20065.37 250
20066.71 303
20068.05 243
20069.39 255
20070.73 256
20072.07 271
20073.41 271
20074.75 249
20076.09 244
20077.43 255
20078.77 298
20080.11 259
20081.45 230
20082.79 230
20084.13 297
20085.47 256
20086.81 268
20088.15 253
20089.49 231
20090.83 256
20092.17 266
20093.51 268
20094.85 228
20096.19 244
20097.53 227
20098.87 253
20100.21 216
20101.55 217
20102.89 197
20104.23 213
20105.57 224
20106.91 244
20108.25 260
20109.59 253
20110.93 204
20112.27 255
20113.62 249
20114.96 262
20116.30 248
20117.64 253
20118.98 257
20120.32 237
20121.66 284
20123.00 247
20124.34 254
20125.69 235
20127.03 230
20128.37 228
20129.71 243
20131.05 234
20132.39 233
20133.73 235
20135.08 270
20136.42 264
20137.76 241
20139.10 276
20140.44 262
