# Supplementary material for: MALDI-TOF MS typing enables the classification of brewing yeasts of the genus Saccharomyces to major beer styles
Source: PLoS One. 2017 Aug 9;12(8):e0181694. doi: 10.1371/journal.pone.0181694 (PMC5549903; doi:10.1371/journal.pone.0181694)
Supplement: S12 File — The directory includes 90 raw files and was zipped to “.zip”; the folder has three strains with 30 spectra per strain; S1 Text explains the raw files with an example and Table 1 represents the yeast strains used within the experiment. (ZIP) [file pone.0181694.s015.zip › 34-36/30624-PI105-Dias-Dias-Dias-YPG-18h-E-E_2015-08-10__0_F8_1.dat]

2000.98 12304
2001.40 12619
2001.82 13116
2002.25 12603
2002.67 12828
2003.09 13129
2003.51 12535
2003.93 12363
2004.35 12389
2004.78 12424
2005.20 12661
2005.62 12535
2006.04 11991
2006.47 12131
2006.89 12322
2007.31 12285
2007.73 12670
2008.16 12299
2008.58 12364
2009.00 12543
2009.42 12676
2009.85 12574
2010.27 12379
2010.69 12525
2011.11 12290
2011.54 12797
2011.96 12556
2012.38 12727
2012.80 12733
2013.23 12416
2013.65 12271
2014.07 12463
2014.50 12280
2014.92 12196
2015.34 12214
2015.77 12436
2016.19 12127
2016.61 12495
2017.04 12786
2017.46 12202
2017.88 12142
2018.31 12764
2018.73 13231
2019.15 12711
2019.58 12798
2020.00 12877
2020.42 12941
2020.85 12645
2021.27 12830
2021.70 12893
2022.12 12600
2022.54 12256
2022.97 12239
2023.39 12306
2023.82 12226
2024.24 12364
2024.66 11923
2025.09 12314
2025.51 12327
2025.94 12215
2026.36 12164
2026.79 12407
2027.21 12546
2027.63 12591
2028.06 12375
2028.48 12627
2028.91 12630
2029.33 12481
2029.76 11935
2030.18 12141
2030.61 12572
2031.03 12298
2031.46 12033
2031.88 11676
2032.31 11796
2032.73 11980
2033.16 11893
2033.58 12024
2034.01 11850
2034.43 12197
2034.86 12580
2035.28 12308
2035.71 12051
2036.13 12212
2036.56 12611
2036.98 12053
2037.41 11828
2037.84 12276
2038.26 12081
2038.69 12012
2039.11 12184
2039.54 12590
2039.96 12215
2040.39 12391
2040.82 12828
2041.24 12707
2041.67 12309
2042.09 12626
2042.52 12716
2042.95 12420
2043.37 12474
2043.80 12478
2044.22 12544
2044.65 12159
2045.08 11906
2045.50 11824
2045.93 11716
2046.36 12182
2046.78 12267
2047.21 12262
2047.64 11880
2048.06 11697
2048.49 12176
2048.92 12206
2049.34 12456
2049.77 12286
2050.20 11938
2050.62 11971
2051.05 12029
2051.48 12265
2051.90 11733
2052.33 11829
2052.76 12097
2053.18 12021
2053.61 12794
2054.04 12875
2054.47 12397
2054.89 12355
2055.32 12288
2055.75 12462
2056.18 12370
2056.60 12328
2057.03 12103
2057.46 12077
2057.89 11480
2058.31 11989
2058.74 11983
2059.17 11725
2059.60 11967
2060.03 11958
2060.45 11785
2060.88 11687
2061.31 11517
2061.74 11823
2062.17 12138
2062.59 11995
2063.02 11570
2063.45 11594
2063.88 11642
2064.31 11900
2064.73 11908
2065.16 12117
2065.59 11886
2066.02 12062
2066.45 11953
2066.88 11963
2067.31 11957
2067.73 12296
2068.16 11999
2068.59 11610
2069.02 11840
2069.45 11927
2069.88 11723
2070.31 11206
2070.74 11140
2071.17 11557
2071.59 11632
2072.02 11849
2072.45 12004
2072.88 12205
2073.31 11771
2073.74 11356
2074.17 11451
2074.60 11687
2075.03 11667
2075.46 11634
2075.89 11873
2076.32 11713
2076.75 11661
2077.18 11685
2077.61 12061
2078.04 12209
2078.47 12209
2078.89 11918
2079.32 12642
2079.75 12461
2080.18 12740
2080.61 12772
2081.04 12604
2081.47 13080
2081.90 12616
2082.34 12713
2082.77 12712
2083.20 12903
2083.63 12271
2084.06 12248
2084.49 12209
2084.92 12116
2085.35 11679
2085.78 11985
2086.21 12046
2086.64 11832
2087.07 12264
2087.50 12612
2087.93 12097
2088.36 11952
2088.79 11663
2089.22 11776
2089.65 11836
2090.09 11761
2090.52 11844
2090.95 11537
2091.38 11688
2091.81 12099
2092.24 12442
2092.67 12712
2093.10 12387
2093.54 12823
2093.97 13019
2094.40 12975
2094.83 12704
2095.26 12862
2095.69 13722
2096.12 13601
2096.56 12772
2096.99 13001
2097.42 12966
2097.85 13031
2098.28 12717
2098.71 12613
2099.15 11985
2099.58 12309
2100.01 12216
2100.44 11738
2100.87 11468
2101.31 11708
2101.74 11378
2102.17 11520
2102.60 11697
2103.04 11454
2103.47 11688
2103.90 11547
2104.33 11370
2104.77 11857
2105.20 11948
2105.63 12102
2106.06 11741
2106.50 11757
2106.93 11759
2107.36 12029
2107.79 12021
2108.23 12360
2108.66 11855
2109.09 11631
2109.53 11846
2109.96 12398
2110.39 12431
2110.82 11863
2111.26 12412
2111.69 12373
2112.12 12276
2112.56 12111
2112.99 12256
2113.42 11982
2113.86 11971
2114.29 11653
2114.72 11771
2115.16 11932
2115.59 11847
2116.03 12239
2116.46 11884
2116.89 11581
2117.33 11768
2117.76 11805
2118.19 11963
2118.63 11659
2119.06 11495
2119.50 11585
2119.93 11390
2120.36 11431
2120.80 11505
2121.23 11925
2121.67 11895
2122.10 12069
2122.54 11956
2122.97 12248
2123.40 12142
2123.84 12219
2124.27 12144
2124.71 12169
2125.14 12458
2125.58 12233
2126.01 11916
2126.45 11788
2126.88 12002
2127.32 11753
2127.75 11835
2128.19 11781
2128.62 11693
2129.06 11858
2129.49 11933
2129.93 12055
2130.36 12143
2130.80 12226
2131.23 12425
2131.67 12802
2132.10 12432
2132.54 12802
2132.97 12755
2133.41 12801
2133.84 12688
2134.28 12820
2134.71 12958
2135.15 12825
2135.59 12686
2136.02 12667
2136.46 12511
2136.89 12443
2137.33 12447
2137.76 12490
2138.20 12500
2138.64 12505
2139.07 12480
2139.51 12469
2139.94 12567
2140.38 12606
2140.82 12728
2141.25 13036
2141.69 12998
2142.13 12447
2142.56 12562
2143.00 12352
2143.43 11950
2143.87 11823
2144.31 12136
2144.74 12047
2145.18 12053
2145.62 11442
2146.05 11870
2146.49 11773
2146.93 11844
2147.36 11597
2147.80 11476
2148.24 11814
2148.68 12020
2149.11 12459
2149.55 12235
2149.99 12256
2150.42 12792
2150.86 13340
2151.30 13309
2151.74 13324
2152.17 13774
2152.61 14195
2153.05 13710
2153.49 13399
2153.92 13569
2154.36 12899
2154.80 12885
2155.24 12903
2155.67 12578
2156.11 12684
2156.55 12438
2156.99 11886
2157.42 12057
2157.86 11705
2158.30 11403
2158.74 11831
2159.18 12108
2159.61 12659
2160.05 12258
2160.49 11695
2160.93 11776
2161.37 11796
2161.81 11948
2162.24 12006
2162.68 12093
2163.12 12182
2163.56 12149
2164.00 12025
2164.44 12036
2164.87 11897
2165.31 12172
2165.75 12423
2166.19 12470
2166.63 12392
2167.07 12345
2167.51 12323
2167.95 12644
2168.39 12263
2168.82 12385
2169.26 12457
2169.70 12590
2170.14 12428
2170.58 12110
2171.02 12323
2171.46 12645
2171.90 12608
2172.34 12755
2172.78 12594
2173.22 12914
2173.66 12734
2174.10 13075
2174.54 12549
2174.98 12552
2175.42 12949
2175.85 12707
2176.29 12688
2176.73 12586
2177.17 12635
2177.61 12900
2178.05 12830
2178.49 12700
2178.93 12882
2179.37 12865
2179.81 12843
2180.25 12734
2180.69 12907
2181.14 13570
2181.58 13032
2182.02 12682
2182.46 12888
2182.90 13159
2183.34 12484
2183.78 12866
2184.22 12516
2184.66 12334
2185.10 12570
2185.54 12753
2185.98 12510
2186.42 12584
2186.86 11912
2187.30 11917
2187.74 12177
2188.19 12230
2188.63 12215
2189.07 12605
2189.51 12670
2189.95 13140
2190.39 13146
2190.83 13088
2191.27 13333
2191.72 13533
2192.16 13493
2192.60 13103
2193.04 13173
2193.48 13572
2193.92 12945
2194.36 13082
2194.81 13018
2195.25 12964
2195.69 13211
2196.13 13168
2196.57 12851
2197.01 12540
2197.46 12626
2197.90 12833
2198.34 12626
2198.78 13358
2199.22 13041
2199.67 12641
2200.11 12841
2200.55 13446
2200.99 13144
2201.44 13181
2201.88 13414
2202.32 13200
2202.76 12798
2203.21 12309
2203.65 12669
2204.09 12691
2204.53 12360
2204.98 12745
2205.42 12477
2205.86 12474
2206.30 12474
2206.75 12483
2207.19 12741
2207.63 13019
2208.08 13044
2208.52 13400
2208.96 13646
2209.41 13305
2209.85 13344
2210.29 13033
2210.73 13069
2211.18 13701
2211.62 13661
2212.06 13646
2212.51 13428
2212.95 13128
2213.40 12869
2213.84 12798
2214.28 13325
2214.73 13629
2215.17 13335
2215.61 13348
2216.06 13330
2216.50 13355
2216.95 13372
2217.39 13517
2217.83 13309
2218.28 13134
2218.72 13301
2219.17 13094
2219.61 12854
2220.05 12985
2220.50 13055
2220.94 13045
2221.39 12906
2221.83 13254
2222.28 13272
2222.72 13707
2223.16 14130
2223.61 14939
2224.05 15582
2224.50 15945
2224.94 16350
2225.39 16784
2225.83 17641
2226.28 18221
2226.72 18018
2227.17 18511
2227.61 17878
2228.06 17511
2228.50 17530
2228.95 16892
2229.39 16963
2229.84 16691
2230.28 15301
2230.73 14828
2231.17 14276
2231.62 14618
2232.06 14931
2232.51 14183
2232.95 14100
2233.40 14545
2233.85 14732
2234.29 14911
2234.74 15098
2235.18 14712
2235.63 14934
2236.07 14563
2236.52 14811
2236.97 14481
2237.41 14624
2237.86 15190
2238.30 15925
2238.75 15389
2239.20 15402
2239.64 15868
2240.09 15890
2240.53 16185
2240.98 16362
2241.43 16415
2241.87 16599
2242.32 16324
2242.77 16288
2243.21 15724
2243.66 16019
2244.11 15234
2244.55 15274
2245.00 15012
2245.45 14456
2245.89 14545
2246.34 14455
2246.79 13911
2247.23 14341
2247.68 14461
2248.13 13913
2248.57 13733
2249.02 13884
2249.47 13365
2249.92 14019
2250.36 13717
2250.81 13893
2251.26 13749
2251.70 13799
2252.15 14072
2252.60 13414
2253.05 13165
2253.49 13947
2253.94 13862
2254.39 13331
2254.84 13748
2255.28 13910
2255.73 13940
2256.18 13975
2256.63 13844
2257.08 13818
2257.52 14331
2257.97 14172
2258.42 14218
2258.87 13868
2259.32 14038
2259.76 13887
2260.21 13730
2260.66 13663
2261.11 13993
2261.56 14119
2262.01 14383
2262.45 14527
2262.90 14584
2263.35 14676
2263.80 15096
2264.25 15145
2264.70 15029
2265.15 15061
2265.59 15148
2266.04 15411
2266.49 14515
2266.94 14743
2267.39 14600
2267.84 14380
2268.29 15135
2268.74 14664
2269.19 14248
2269.63 14692
2270.08 14755
2270.53 14708
2270.98 15027
2271.43 14879
2271.88 15122
2272.33 15660
2272.78 15604
2273.23 15374
2273.68 15523
2274.13 15494
2274.58 15062
2275.03 15206
2275.48 15267
2275.93 15073
2276.38 14791
2276.83 14497
2277.28 14694
2277.73 14829
2278.18 14880
2278.63 14925
2279.08 14566
2279.53 14673
2279.98 15138
2280.43 15084
2280.88 15259
2281.33 15534
2281.78 15093
2282.23 15465
2282.68 15276
2283.13 15351
2283.58 15602
2284.03 16010
2284.48 15959
2284.93 15773
2285.38 15697
2285.83 15612
2286.28 15448
2286.73 15063
2287.19 15343
2287.64 15585
2288.09 15243
2288.54 15052
2288.99 15394
2289.44 15577
2289.89 16010
2290.34 16868
2290.79 17127
2291.25 17991
2291.70 18731
2292.15 19392
2292.60 19916
2293.05 20107
2293.50 20288
2293.95 21191
2294.41 20397
2294.86 20057
2295.31 19696
2295.76 18967
2296.21 18940
2296.66 18254
2297.12 17597
2297.57 17284
2298.02 16902
2298.47 16583
2298.92 16011
2299.38 15558
2299.83 15909
2300.28 15604
2300.73 15347
2301.18 15057
2301.64 14718
2302.09 14368
2302.54 14526
2302.99 13886
2303.45 14191
2303.90 14012
2304.35 14087
2304.80 14215
2305.26 14617
2305.71 14388
2306.16 14407
2306.61 14352
2307.07 14176
2307.52 14163
2307.97 14390
2308.43 14687
2308.88 14567
2309.33 14963
2309.79 14842
2310.24 15711
2310.69 15731
2311.15 15700
2311.60 15993
2312.05 16053
2312.51 15803
2312.96 16210
2313.41 16344
2313.87 16241
2314.32 16008
2314.77 15705
2315.23 15025
2315.68 14729
2316.13 14724
2316.59 14984
2317.04 14791
2317.49 14467
2317.95 14485
2318.40 14519
2318.86 14311
2319.31 14678
2319.76 14452
2320.22 14604
2320.67 14752
2321.13 14759
2321.58 14447
2322.04 14487
2322.49 14847
2322.94 14565
2323.40 14507
2323.85 14376
2324.31 14727
2324.76 14545
2325.22 14605
2325.67 14156
2326.13 14124
2326.58 14145
2327.04 14124
2327.49 14025
2327.95 14249
2328.40 14315
2328.86 14317
2329.31 14540
2329.77 15143
2330.22 15191
2330.68 15450
2331.13 15697
2331.59 15039
2332.04 15438
2332.50 15708
2332.95 16038
2333.41 16246
2333.86 15964
2334.32 15864
2334.77 15496
2335.23 15328
2335.69 15003
2336.14 14930
2336.60 14865
2337.05 14875
2337.51 14751
2337.96 14200
2338.42 14823
2338.88 14987
2339.33 14466
2339.79 14671
2340.24 15104
2340.70 14941
2341.16 14867
2341.61 15327
2342.07 15094
2342.52 15358
2342.98 15546
2343.44 15423
2343.89 15544
2344.35 15783
2344.81 15422
2345.26 15331
2345.72 15399
2346.18 14994
2346.63 15248
2347.09 15870
2347.55 15502
2348.00 15452
2348.46 15636
2348.92 16062
2349.37 16421
2349.83 16095
2350.29 15666
2350.75 15875
2351.20 15779
2351.66 15582
2352.12 15429
2352.57 15460
2353.03 14918
2353.49 14986
2353.95 14653
2354.40 14683
2354.86 14332
2355.32 14331
2355.78 14490
2356.23 14282
2356.69 14237
2357.15 13868
2357.61 13996
2358.07 13685
2358.52 13380
2358.98 13554
2359.44 13641
2359.90 14040
2360.36 14049
2360.81 13870
2361.27 14016
2361.73 14597
2362.19 14984
2362.65 14520
2363.10 14508
2363.56 14579
2364.02 14779
2364.48 14902
2364.94 14885
2365.40 14376
2365.86 14431
2366.31 14744
2366.77 14703
2367.23 14862
2367.69 15031
2368.15 14912
2368.61 14500
2369.07 14836
2369.53 14817
2369.98 15083
2370.44 15844
2370.90 15553
2371.36 15266
2371.82 15038
2372.28 14981
2372.74 14448
2373.20 14583
2373.66 14584
2374.12 14365
2374.58 13945
2375.04 13780
2375.50 13969
2375.95 14163
2376.41 14420
2376.87 13796
2377.33 14096
2377.79 14185
2378.25 13750
2378.71 14164
2379.17 14370
2379.63 14112
2380.09 14349
2380.55 14203
2381.01 13794
2381.47 14144
2381.93 14117
2382.39 14091
2382.85 14097
2383.31 14433
2383.77 13824
2384.23 13759
2384.69 13828
2385.15 13693
2385.62 14045
2386.08 14448
2386.54 13874
2387.00 13918
2387.46 14029
2387.92 14183
2388.38 13965
2388.84 13890
2389.30 13547
2389.76 13890
2390.22 14255
2390.68 13945
2391.14 13743
2391.61 13749
2392.07 13757
2392.53 13818
2392.99 13732
2393.45 13684
2393.91 13828
2394.37 13756
2394.83 13912
2395.30 13636
2395.76 13826
2396.22 14021
2396.68 13574
2397.14 13346
2397.60 13701
2398.07 13392
2398.53 13585
2398.99 13713
2399.45 13526
2399.91 13395
2400.37 13826
2400.84 13579
2401.30 13583
2401.76 13446
2402.22 13375
2402.68 13605
2403.15 13640
2403.61 13890
2404.07 13815
2404.53 13710
2405.00 13879
2405.46 13907
2405.92 13867
2406.38 14004
2406.85 14558
2407.31 14632
2407.77 14191
2408.23 14216
2408.70 14188
2409.16 14446
2409.62 14353
2410.08 13915
2410.55 13802
2411.01 14119
2411.47 13953
2411.94 14023
2412.40 13602
2412.86 13782
2413.33 14048
2413.79 14170
2414.25 14002
2414.72 14044
2415.18 13642
2415.64 13624
2416.11 13999
2416.57 14307
2417.03 14441
2417.50 14471
2417.96 14823
2418.42 14971
2418.89 15417
2419.35 15497
2419.81 15519
2420.28 15556
2420.74 15801
2421.21 16067
2421.67 15639
2422.13 15294
2422.60 15449
2423.06 15364
2423.53 15690
2423.99 15283
2424.45 15610
2424.92 15328
2425.38 15138
2425.85 14979
2426.31 14893
2426.78 15525
2427.24 15541
2427.71 16097
2428.17 16836
2428.63 17082
2429.10 16565
2429.56 16440
2430.03 16827
2430.49 16779
2430.96 15749
2431.42 15711
2431.89 16020
2432.35 15172
2432.82 14720
2433.28 14737
2433.75 15047
2434.21 14592
2434.68 14277
2435.14 14378
2435.61 14402
2436.07 14917
2436.54 14758
2437.01 14542
2437.47 14747
2437.94 14856
2438.40 14871
2438.87 14799
2439.33 14777
2439.80 15197
2440.26 15921
2440.73 15741
2441.20 15604
2441.66 16582
2442.13 16740
2442.59 17159
2443.06 17100
2443.53 16505
2443.99 16255
2444.46 15760
2444.92 15653
2445.39 15152
2445.86 15374
2446.32 15417
2446.79 15152
2447.26 14335
2447.72 14397
2448.19 14582
2448.66 14467
2449.12 14463
2449.59 14244
2450.05 14101
2450.52 13777
2450.99 14201
2451.46 14212
2451.92 14014
2452.39 13863
2452.86 13864
2453.32 14079
2453.79 13904
2454.26 13812
2454.72 14264
2455.19 14502
2455.66 14350
2456.13 14168
2456.59 14301
2457.06 14171
2457.53 13970
2458.00 14153
2458.46 14058
2458.93 13762
2459.40 14187
2459.87 14238
2460.33 13997
2460.80 13639
2461.27 13983
2461.74 13994
2462.20 13930
2462.67 13767
2463.14 14000
2463.61 14272
2464.08 13886
2464.54 14170
2465.01 14826
2465.48 14700
2465.95 15068
2466.42 14844
2466.88 14746
2467.35 14983
2467.82 14951
2468.29 14850
2468.76 15121
2469.23 15216
2469.70 14953
2470.16 15171
2470.63 15343
2471.10 15453
2471.57 14916
2472.04 14596
2472.51 14784
2472.98 14459
2473.44 14408
2473.91 14643
2474.38 13951
2474.85 14212
2475.32 14121
2475.79 13693
2476.26 13889
2476.73 13897
2477.20 14110
2477.67 13795
2478.14 14170
2478.61 14420
2479.08 14485
2479.54 14490
2480.01 14609
2480.48 15191
2480.95 15191
2481.42 15004
2481.89 15720
2482.36 15477
2482.83 15202
2483.30 15369
2483.77 15422
2484.24 15132
2484.71 14359
2485.18 14602
2485.65 14500
2486.12 14092
2486.59 13571
2487.06 13851
2487.53 13850
2488.00 14201
2488.47 13554
2488.94 13401
2489.41 13886
2489.88 13696
2490.35 13719
2490.83 13395
2491.30 13678
2491.77 13799
2492.24 13873
2492.71 13965
2493.18 14075
2493.65 13639
2494.12 13946
2494.59 14091
2495.06 13865
2495.53 14127
2496.00 14524
2496.48 14382
2496.95 14661
2497.42 15013
2497.89 14580
2498.36 14296
2498.83 14913
2499.30 15461
2499.77 15225
2500.25 15023
2500.72 15009
2501.19 15236
2501.66 15138
2502.13 14774
2502.60 14595
2503.07 15095
2503.55 14724
2504.02 14539
2504.49 14186
2504.96 14179
2505.43 14032
2505.91 14268
2506.38 14473
2506.85 14444
2507.32 14662
2507.79 14053
2508.27 14322
2508.74 15223
2509.21 14813
2509.68 14862
2510.16 14520
2510.63 14698
2511.10 14995
2511.57 15526
2512.05 15340
2512.52 15202
2512.99 15248
2513.46 15650
2513.94 15389
2514.41 14884
2514.88 14944
2515.35 14400
2515.83 14453
2516.30 14354
2516.77 14374
2517.25 14374
2517.72 14861
2518.19 14757
2518.67 14394
2519.14 14415
2519.61 14834
2520.09 14448
2520.56 14303
2521.03 14472
2521.51 14189
2521.98 14070
2522.45 13942
2522.93 14040
2523.40 13906
2523.87 14181
2524.35 13853
2524.82 13815
2525.29 13623
2525.77 13250
2526.24 13815
2526.72 13773
2527.19 13749
2527.66 13998
2528.14 13631
2528.61 13874
2529.09 13794
2529.56 14151
2530.03 14240
2530.51 14356
2530.98 14282
2531.46 14306
2531.93 14547
2532.41 14647
2532.88 14928
2533.36 14471
2533.83 14681
2534.31 14817
2534.78 14880
2535.25 15293
2535.73 14797
2536.20 14687
2536.68 14672
2537.15 15148
2537.63 14680
2538.10 14316
2538.58 14812
2539.05 14295
2539.53 14345
2540.00 14727
2540.48 14080
2540.95 14583
2541.43 14534
2541.91 14572
2542.38 14202
2542.86 14359
2543.33 14440
2543.81 14719
2544.28 14801
2544.76 14594
2545.23 13848
2545.71 14306
2546.19 14813
2546.66 14751
2547.14 15731
2547.61 16302
2548.09 15761
2548.56 15511
2549.04 16438
2549.52 16829
2549.99 16605
2550.47 17035
2550.95 17202
2551.42 16765
2551.90 16635
2552.37 16620
2552.85 16986
2553.33 16955
2553.80 17106
2554.28 17284
2554.76 17270
2555.23 17260
2555.71 17717
2556.19 17762
2556.66 17384
2557.14 17582
2557.62 17680
2558.09 17457
2558.57 16442
2559.05 16628
2559.52 16812
2560.00 16509
2560.48 15947
2560.96 15894
2561.43 15411
2561.91 14935
2562.39 14855
2562.86 14854
2563.34 14745
2563.82 14597
2564.30 14433
2564.77 14361
2565.25 14483
2565.73 14652
2566.21 14740
2566.68 14256
2567.16 13694
2567.64 14378
2568.12 14743
2568.60 14472
2569.07 14862
2569.55 14533
2570.03 14433
2570.51 14510
2570.99 14203
2571.46 14479
2571.94 14817
2572.42 14279
2572.90 14228
2573.38 14667
2573.85 14564
2574.33 14787
2574.81 14583
2575.29 14662
2575.77 14737
2576.25 14795
2576.73 14908
2577.20 15238
2577.68 14698
2578.16 14950
2578.64 15111
2579.12 14338
2579.60 14175
2580.08 14763
2580.56 14546
2581.04 14364
2581.51 14533
2581.99 14645
2582.47 14401
2582.95 14387
2583.43 14367
2583.91 14469
2584.39 14610
2584.87 14515
2585.35 14546
2585.83 14501
2586.31 14289
2586.79 14481
2587.27 14655
2587.75 14764
2588.23 14706
2588.71 15008
2589.18 15219
2589.66 15499
2590.14 15268
2590.62 15028
2591.10 15668
2591.58 15466
2592.06 15826
2592.54 16007
2593.02 15954
2593.50 15870
2593.98 16071
2594.47 16296
2594.95 15887
2595.43 16001
2595.91 16337
2596.39 16601
2596.87 16054
2597.35 16214
2597.83 15998
2598.31 16037
2598.79 16082
2599.27 15663
2599.75 15512
2600.23 15586
2600.71 15668
2601.19 15585
2601.67 15456
2602.16 14720
2602.64 14900
2603.12 15284
2603.60 15023
2604.08 14570
2604.56 14716
2605.04 14790
2605.52 14324
2606.00 14108
2606.49 14553
2606.97 14219
2607.45 14161
2607.93 14093
2608.41 14574
2608.89 15240
2609.37 15403
2609.86 15390
2610.34 15539
2610.82 16399
2611.30 16099
2611.78 16480
2612.27 16425
2612.75 16747
2613.23 16909
2613.71 16327
2614.19 16516
2614.68 16049
2615.16 15912
2615.64 15616
2616.12 15985
2616.60 15741
2617.09 15596
2617.57 15592
2618.05 15060
2618.53 14972
2619.02 14641
2619.50 14772
2619.98 14326
2620.46 14766
2620.95 14542
2621.43 14945
2621.91 14527
2622.40 14341
2622.88 14576
2623.36 14714
2623.84 14809
2624.33 14969
2624.81 14972
2625.29 15066
2625.78 15318
2626.26 15581
2626.74 15366
2627.23 15393
2627.71 15610
2628.19 15648
2628.68 15312
2629.16 15277
2629.64 15776
2630.13 15153
2630.61 15327
2631.09 15704
2631.58 15329
2632.06 14653
2632.54 15408
2633.03 15203
2633.51 15587
2634.00 15279
2634.48 14961
2634.96 15051
2635.45 15157
2635.93 15162
2636.42 14900
2636.90 14618
2637.38 14745
2637.87 15421
2638.35 15268
2638.84 14694
2639.32 15216
2639.81 15288
2640.29 15052
2640.78 14980
2641.26 15505
2641.74 15531
2642.23 14837
2642.71 15084
2643.20 15564
2643.68 15421
2644.17 15530
2644.65 15334
2645.14 15151
2645.62 15396
2646.11 15098
2646.59 14903
2647.08 15076
2647.56 14918
2648.05 14950
2648.53 14870
2649.02 14578
2649.50 14628
2649.99 14473
2650.48 14636
2650.96 14643
2651.45 14566
2651.93 14906
2652.42 15123
2652.90 14848
2653.39 15383
2653.87 14857
2654.36 15043
2654.85 15534
2655.33 15518
2655.82 14965
2656.30 14856
2656.79 14362
2657.28 14560
2657.76 14428
2658.25 14636
2658.73 14724
2659.22 15032
2659.71 14802
2660.19 14618
2660.68 14477
2661.17 14435
2661.65 14357
2662.14 14264
2662.62 14779
2663.11 14481
2663.60 14422
2664.08 14841
2664.57 14850
2665.06 14768
2665.55 15007
2666.03 15049
2666.52 14942
2667.01 14836
2667.49 14930
2667.98 15502
2668.47 15137
2668.95 15335
2669.44 15865
2669.93 15462
2670.42 15159
2670.90 14887
2671.39 14577
2671.88 14885
2672.36 15056
2672.85 14997
2673.34 14855
2673.83 15308
2674.31 15576
2674.80 15885
2675.29 16313
2675.78 16205
2676.27 16763
2676.75 17037
2677.24 16976
2677.73 16912
2678.22 17269
2678.71 17736
2679.19 17595
2679.68 17430
2680.17 17318
2680.66 17673
2681.15 17803
2681.63 17634
2682.12 18024
2682.61 18188
2683.10 18278
2683.59 18270
2684.08 18497
2684.56 18343
2685.05 18193
2685.54 18532
2686.03 18600
2686.52 18245
2687.01 17757
2687.50 17406
2687.99 17177
2688.47 16584
2688.96 16104
2689.45 16106
2689.94 15991
2690.43 15567
2690.92 15155
2691.41 15197
2691.90 15437
2692.39 14810
2692.88 15184
2693.37 15268
2693.85 15230
2694.34 14938
2694.83 15114
2695.32 15218
2695.81 15235
2696.30 14897
2696.79 15101
2697.28 15481
2697.77 15836
2698.26 15181
2698.75 15092
2699.24 15717
2699.73 15677
2700.22 15452
2700.71 16236
2701.20 16296
2701.69 16010
2702.18 16319
2702.67 15934
2703.16 15825
2703.65 16147
2704.14 16312
2704.63 16568
2705.12 16590
2705.61 16081
2706.10 16132
2706.59 16483
2707.08 16542
2707.58 16492
2708.07 16222
2708.56 16401
2709.05 15810
2709.54 15366
2710.03 15542
2710.52 15680
2711.01 15302
2711.50 15272
2711.99 15507
2712.48 15512
2712.98 14909
2713.47 15000
2713.96 15059
2714.45 14742
2714.94 14987
2715.43 15027
2715.92 15214
2716.41 14707
2716.91 14945
2717.40 15216
2717.89 15135
2718.38 15238
2718.87 14971
2719.36 14686
2719.86 14808
2720.35 15274
2720.84 15218
2721.33 15631
2721.82 15586
2722.31 16356
2722.81 16355
2723.30 16621
2723.79 16595
2724.28 17176
2724.77 16416
2725.27 16478
2725.76 16531
2726.25 16654
2726.74 16785
2727.24 16115
2727.73 16118
2728.22 15917
2728.71 15843
2729.21 15615
2729.70 15557
2730.19 15173
2730.68 15206
2731.18 15334
2731.67 15233
2732.16 14904
2732.66 15223
2733.15 14984
2733.64 15080
2734.13 15123
2734.63 15429
2735.12 15208
2735.61 15120
2736.11 15254
2736.60 15328
2737.09 15278
2737.59 15463
2738.08 15459
2738.57 15709
2739.07 15373
2739.56 15245
2740.05 15612
2740.55 15495
2741.04 15414
2741.54 15206
2742.03 15470
2742.52 15293
2743.02 15666
2743.51 15671
2744.00 15116
2744.50 15061
2744.99 15110
2745.49 14686
2745.98 15370
2746.47 15050
2746.97 15080
2747.46 14965
2747.96 14769
2748.45 14727
2748.95 14542
2749.44 15018
2749.93 15220
2750.43 14896
2750.92 14909
2751.42 15007
2751.91 14528
2752.41 14976
2752.90 15223
2753.40 15294
2753.89 15620
2754.39 15803
2754.88 15641
2755.38 15147
2755.87 15567
2756.37 15935
2756.86 15920
2757.36 15455
2757.85 15255
2758.35 15486
2758.84 15660
2759.34 15771
2759.83 15459
2760.33 15069
2760.82 14836
2761.32 15551
2761.81 15106
2762.31 14614
2762.81 15043
2763.30 15146
2763.80 14989
2764.29 15631
2764.79 15019
2765.28 15246
2765.78 15127
2766.28 15151
2766.77 14968
2767.27 14991
2767.76 15308
2768.26 15067
2768.76 15039
2769.25 15043
2769.75 14776
2770.25 14659
2770.74 15289
2771.24 15192
2771.73 14984
2772.23 15281
2772.73 15400
2773.22 15904
2773.72 16390
2774.22 15757
2774.71 15985
2775.21 16029
2775.71 16289
2776.20 16668
2776.70 16964
2777.20 16695
2777.69 17280
2778.19 17435
2778.69 17413
2779.19 17114
2779.68 16852
2780.18 16793
2780.68 16925
2781.17 16781
2781.67 16178
2782.17 16215
2782.67 16364
2783.16 15948
2783.66 16083
2784.16 16412
2784.66 16467
2785.15 16204
2785.65 15984
2786.15 16077
2786.65 16202
2787.15 16446
2787.64 15891
2788.14 16004
2788.64 16335
2789.14 16390
2789.63 16239
2790.13 16350
2790.63 16348
2791.13 16352
2791.63 16239
2792.13 15971
2792.62 16021
2793.12 15811
2793.62 15399
2794.12 16008
2794.62 16397
2795.12 16822
2795.61 16668
2796.11 16894
2796.61 17232
2797.11 17252
2797.61 17956
2798.11 18574
2798.61 19119
2799.11 18886
2799.60 19503
2800.10 19702
2800.60 19709
2801.10 19282
2801.60 18614
2802.10 18262
2802.60 18456
2803.10 18356
2803.60 17834
2804.10 18041
2804.60 17757
2805.10 17711
2805.59 17825
2806.09 18021
2806.59 18394
2807.09 18575
2807.59 18734
2808.09 19018
2808.59 20128
2809.09 20639
2809.59 20667
2810.09 20671
2810.59 21187
2811.09 21180
2811.59 21277
2812.09 20990
2812.59 20552
2813.09 20487
2813.59 19782
2814.09 19097
2814.59 18478
2815.09 18194
2815.59 17875
2816.09 17989
2816.59 17816
2817.09 17610
2817.59 18300
2818.09 18994
2818.60 18996
2819.10 20115
2819.60 21015
2820.10 21474
2820.60 22347
2821.10 23562
2821.60 24030
2822.10 23980
2822.60 23521
2823.10 23136
2823.60 22791
2824.10 21855
2824.61 21028
2825.11 20044
2825.61 19927
2826.11 19841
2826.61 18963
2827.11 18552
2827.61 18578
2828.12 18434
2828.62 17976
2829.12 18039
2829.62 17492
2830.12 17331
2830.62 17526
2831.12 17749
2831.63 17178
2832.13 17277
2832.63 17229
2833.13 16951
2833.63 16865
2834.14 16545
2834.64 16444
2835.14 16479
2835.64 16716
2836.14 16394
2836.65 16026
2837.15 16438
2837.65 16427
2838.15 16630
2838.66 17063
2839.16 17018
2839.66 16818
2840.16 17100
2840.67 16877
2841.17 16959
2841.67 16870
2842.17 16551
2842.68 16522
2843.18 16902
2843.68 17384
2844.18 17037
2844.69 17025
2845.19 16974
2845.69 16955
2846.20 17411
2846.70 17807
2847.20 18236
2847.71 18158
2848.21 18131
2848.71 18626
2849.22 18560
2849.72 18380
2850.22 18311
2850.73 18224
2851.23 18111
2851.73 17992
2852.24 17416
2852.74 17583
2853.24 17325
2853.75 16826
2854.25 16761
2854.75 16503
2855.26 16597
2855.76 16832
2856.27 16325
2856.77 16982
2857.27 16947
2857.78 17338
2858.28 17492
2858.79 17556
2859.29 17298
2859.80 17338
2860.30 17444
2860.80 17315
2861.31 17397
2861.81 17369
2862.32 16580
2862.82 16769
2863.33 16806
2863.83 16784
2864.34 16396
2864.84 16430
2865.34 16184
2865.85 15979
2866.35 16411
2866.86 15705
2867.36 15441
2867.87 15460
2868.37 15311
2868.88 15698
2869.38 15365
2869.89 15032
2870.39 15127
2870.90 15523
2871.41 15241
2871.91 15094
2872.42 15428
2872.92 15372
2873.43 15297
2873.93 15502
2874.44 15495
2874.94 15505
2875.45 15517
2875.95 15591
2876.46 16004
2876.97 15611
2877.47 16084
2877.98 16221
2878.48 15964
2878.99 15889
2879.50 15703
2880.00 16072
2880.51 16195
2881.01 15914
2881.52 15809
2882.03 15421
2882.53 16069
2883.04 15772
2883.54 15888
2884.05 16066
2884.56 15961
2885.06 16177
2885.57 16728
2886.08 16732
2886.58 16930
2887.09 17420
2887.60 17540
2888.10 17813
2888.61 18348
2889.12 18443
2889.62 18351
2890.13 18715
2890.64 18466
2891.15 18179
2891.65 18036
2892.16 17970
2892.67 17540
2893.17 17351
2893.68 17164
2894.19 17022
2894.70 16671
2895.20 16127
2895.71 16472
2896.22 16249
2896.73 16647
2897.23 16574
2897.74 16815
2898.25 16980
2898.76 17014
2899.26 16975
2899.77 16723
2900.28 17220
2900.79 17162
2901.29 17643
2901.80 17854
2902.31 18024
2902.82 17872
2903.33 17746
2903.83 17767
2904.34 17860
2904.85 18200
2905.36 18227
2905.87 17768
2906.38 17639
2906.88 18087
2907.39 17983
2907.90 17803
2908.41 18018
2908.92 17978
2909.43 18223
2909.94 17584
2910.44 17488
2910.95 17453
2911.46 17078
2911.97 16769
2912.48 17122
2912.99 16918
2913.50 16482
2914.01 16824
2914.52 16902
2915.02 16957
2915.53 17174
2916.04 16547
2916.55 17018
2917.06 16679
2917.57 16510
2918.08 16612
2918.59 16320
2919.10 16443
2919.61 16502
2920.12 15846
2920.63 16130
2921.14 15933
2921.65 15940
2922.16 16319
2922.67 16234
2923.18 16704
2923.69 16700
2924.20 17438
2924.71 17813
2925.22 18650
2925.73 19114
2926.24 19586
2926.75 19802
2927.26 20537
2927.77 20604
2928.28 20525
2928.79 20539
2929.30 20454
2929.81 20252
2930.32 18937
2930.83 19115
2931.34 18554
2931.85 18520
2932.36 17982
2932.87 17642
2933.38 17414
2933.89 17170
2934.40 17034
2934.91 16903
2935.42 16771
2935.94 16577
2936.45 16740
2936.96 16762
2937.47 16553
2937.98 17257
2938.49 17263
2939.00 16793
2939.51 16845
2940.02 16800
2940.54 16829
2941.05 16577
2941.56 16698
2942.07 16664
2942.58 16534
2943.09 16570
2943.61 16735
2944.12 17230
2944.63 17110
2945.14 17498
2945.65 17823
2946.16 18287
2946.68 18812
2947.19 19196
2947.70 18804
2948.21 19285
2948.72 19425
2949.24 19172
2949.75 19546
2950.26 19036
2950.77 19215
2951.28 19220
2951.80 18708
2952.31 17863
2952.82 17684
2953.33 17422
2953.85 17287
2954.36 17009
2954.87 17091
2955.38 16801
2955.90 17110
2956.41 16990
2956.92 16221
2957.43 16347
2957.95 16759
2958.46 16473
2958.97 16698
2959.49 16358
2960.00 16379
2960.51 16645
2961.03 16525
2961.54 16669
2962.05 17149
2962.57 17229
2963.08 17769
2963.59 17552
2964.11 17313
2964.62 17777
2965.13 17659
2965.65 17717
2966.16 17832
2966.67 17648
2967.19 17039
2967.70 17166
2968.21 17208
2968.73 16932
2969.24 16950
2969.76 16405
2970.27 16694
2970.78 16633
2971.30 16322
2971.81 16188
2972.33 16207
2972.84 16858
2973.35 16860
2973.87 16929
2974.38 16827
2974.90 16751
2975.41 17013
2975.92 16794
2976.44 16724
2976.95 16427
2977.47 15979
2977.98 16404
2978.50 17079
2979.01 17257
2979.53 17015
2980.04 16758
2980.56 16839
2981.07 17146
2981.59 17445
2982.10 17299
2982.62 17510
2983.13 17572
2983.65 17591
2984.16 17823
2984.68 17526
2985.19 17448
2985.71 17695
2986.22 18272
2986.74 17883
2987.25 17563
2987.77 17791
2988.28 17393
2988.80 18316
2989.31 17885
2989.83 17757
2990.35 17591
2990.86 17261
2991.38 17499
2991.89 17552
2992.41 18215
2992.92 18125
2993.44 18032
2993.96 18127
2994.47 18420
2994.99 18698
2995.50 18715
2996.02 19609
2996.54 20164
2997.05 20699
2997.57 20453
2998.09 21145
2998.60 21864
2999.12 22045
2999.64 22465
3000.15 22983
3000.67 23335
3001.18 23151
3001.70 22554
3002.22 21887
3002.73 21179
3003.25 20851
3003.77 19957
3004.29 19523
3004.80 19400
3005.32 18454
3005.84 18288
3006.35 17934
3006.87 17408
3007.39 17756
3007.90 17967
3008.42 17453
3008.94 17245
3009.46 17951
3009.97 17367
3010.49 17134
3011.01 17399
3011.53 17513
3012.04 17428
3012.56 17500
3013.08 18019
3013.60 17548
3014.11 17447
3014.63 17863
3015.15 18289
3015.67 18896
3016.18 18603
3016.70 18415
3017.22 18747
3017.74 18505
3018.26 18771
3018.77 18617
3019.29 18638
3019.81 18730
3020.33 19159
3020.85 18792
3021.37 18259
3021.88 18786
3022.40 18530
3022.92 18749
3023.44 19193
3023.96 18819
3024.48 19218
3025.00 19191
3025.51 19163
3026.03 19386
3026.55 19575
3027.07 19482
3027.59 19461
3028.11 19931
3028.63 19268
3029.15 18842
3029.67 18656
3030.18 18697
3030.70 18274
3031.22 18321
3031.74 18032
3032.26 17813
3032.78 18020
3033.30 17992
3033.82 18328
3034.34 18561
3034.86 18919
3035.38 19862
3035.90 19925
3036.42 20928
3036.94 21982
3037.46 22251
3037.98 21878
3038.50 22089
3039.02 21767
3039.54 21643
3040.06 21868
3040.58 21281
3041.10 21250
3041.62 20072
3042.14 19342
3042.66 19307
3043.18 19159
3043.70 18712
3044.22 18502
3044.74 17777
3045.26 17309
3045.78 17689
3046.30 17091
3046.82 17514
3047.34 17304
3047.86 17419
3048.38 17167
3048.90 17021
3049.42 16976
3049.94 17122
3050.46 17652
3050.98 17640
3051.50 17524
3052.03 17782
3052.55 18194
3053.07 18092
3053.59 17789
3054.11 18311
3054.63 18289
3055.15 18470
3055.67 18558
3056.19 17882
3056.72 17765
3057.24 17985
3057.76 17990
3058.28 17571
3058.80 17536
3059.32 17224
3059.84 17385
3060.37 17411
3060.89 17310
3061.41 17425
3061.93 17620
3062.45 17391
3062.98 16935
3063.50 17373
3064.02 17167
3064.54 17401
3065.06 18001
3065.59 17197
3066.11 17456
3066.63 17406
3067.15 17367
3067.67 17166
3068.20 17186
3068.72 17148
3069.24 17591
3069.76 17426
3070.29 17660
3070.81 17476
3071.33 17177
3071.85 17431
3072.38 17809
3072.90 17767
3073.42 17717
3073.95 17852
3074.47 18052
3074.99 18268
3075.51 18489
3076.04 18949
3076.56 18959
3077.08 18447
3077.61 18467
3078.13 18891
3078.65 18846
3079.18 18770
3079.70 18643
3080.22 18556
3080.75 18302
3081.27 18908
3081.79 18482
3082.32 18148
3082.84 17951
3083.36 18223
3083.89 18560
3084.41 17781
3084.93 17882
3085.46 17716
3085.98 17871
3086.51 18104
3087.03 17560
3087.55 17387
3088.08 17659
3088.60 17761
3089.13 17290
3089.65 17334
3090.17 17770
3090.70 17709
3091.22 17694
3091.75 17974
3092.27 18221
3092.80 18243
3093.32 18159
3093.85 17653
3094.37 17346
3094.89 17639
3095.42 17266
3095.94 17296
3096.47 17707
3096.99 17389
3097.52 17394
3098.04 17445
3098.57 17744
3099.09 17551
3099.62 18015
3100.14 18177
3100.67 18119
3101.19 17698
3101.72 18713
3102.24 19221
3102.77 19317
3103.29 20207
3103.82 21052
3104.34 21522
3104.87 21911
3105.40 22745
3105.92 22747
3106.45 23314
3106.97 22623
3107.50 22092
3108.02 20974
3108.55 20159
3109.08 20178
3109.60 19467
3110.13 18578
3110.65 18138
3111.18 18367
3111.70 17907
3112.23 17688
3112.76 18225
3113.28 17986
3113.81 17883
3114.34 17940
3114.86 18146
3115.39 17921
3115.91 17722
3116.44 17697
3116.97 17619
3117.49 17215
3118.02 16941
3118.55 16869
3119.07 16408
3119.60 16650
3120.13 17256
3120.65 16825
3121.18 16398
3121.71 16761
3122.23 16667
3122.76 16457
3123.29 16662
3123.82 16624
3124.34 16448
3124.87 16589
3125.40 16965
3125.92 17079
3126.45 16884
3126.98 16777
3127.51 16667
3128.03 16447
3128.56 16521
3129.09 16900
3129.62 17002
3130.14 17076
3130.67 17258
3131.20 17056
3131.73 16837
3132.25 16797
3132.78 16624
3133.31 16664
3133.84 16257
3134.37 16272
3134.89 16288
3135.42 15455
3135.95 15510
3136.48 16320
3137.01 16023
3137.53 15857
3138.06 16038
3138.59 16255
3139.12 16280
3139.65 16581
3140.18 16573
3140.70 16257
3141.23 16509
3141.76 16484
3142.29 15998
3142.82 15803
3143.35 15809
3143.88 16114
3144.40 15683
3144.93 15640
3145.46 15737
3145.99 15935
3146.52 16049
3147.05 16493
3147.58 16666
3148.11 16411
3148.64 16483
3149.17 17241
3149.70 17721
3150.22 17472
3150.75 17380
3151.28 17576
3151.81 17181
3152.34 17087
3152.87 17073
3153.40 17342
3153.93 16866
3154.46 16237
3154.99 16226
3155.52 16154
3156.05 15809
3156.58 15949
3157.11 16142
3157.64 16134
3158.17 16230
3158.70 16225
3159.23 16293
3159.76 16386
3160.29 16163
3160.82 16132
3161.35 16517
3161.88 16228
3162.41 16187
3162.94 16227
3163.47 16053
3164.00 15868
3164.53 16594
3165.06 16351
3165.59 16248
3166.12 16556
3166.65 16329
3167.18 16648
3167.72 16859
3168.25 16520
3168.78 16378
3169.31 16272
3169.84 16215
3170.37 16345
3170.90 16117
3171.43 16320
3171.96 16373
3172.49 16277
3173.03 16100
3173.56 16126
3174.09 15943
3174.62 15929
3175.15 15719
3175.68 15780
3176.21 16034
3176.74 15918
3177.28 15817
3177.81 15629
3178.34 16099
3178.87 15780
3179.40 15711
3179.93 15913
3180.47 16185
3181.00 16062
3181.53 16274
3182.06 15959
3182.59 16155
3183.13 16362
3183.66 16038
3184.19 16319
3184.72 16396
3185.25 16621
3185.79 16778
3186.32 16778
3186.85 16304
3187.38 16585
3187.92 16239
3188.45 16392
3188.98 16209
3189.51 16387
3190.05 16467
3190.58 16186
3191.11 16036
3191.64 16073
3192.18 15954
3192.71 15728
3193.24 15808
3193.78 15932
3194.31 15982
3194.84 15882
3195.38 15577
3195.91 16294
3196.44 16208
3196.97 16021
3197.51 16257
3198.04 15904
3198.57 16394
3199.11 16756
3199.64 16385
3200.17 16430
3200.71 16448
3201.24 16809
3201.78 16811
3202.31 16822
3202.84 17326
3203.38 17093
3203.91 17517
3204.44 17288
3204.98 17869
3205.51 17696
3206.05 17508
3206.58 17519
3207.11 17801
3207.65 17215
3208.18 17037
3208.72 17450
3209.25 17144
3209.78 17547
3210.32 17436
3210.85 17179
3211.39 17123
3211.92 17289
3212.46 17474
3212.99 17336
3213.53 17738
3214.06 17944
3214.59 17851
3215.13 17828
3215.66 17641
3216.20 17312
3216.73 17166
3217.27 16778
3217.80 16815
3218.34 16433
3218.87 16819
3219.41 16830
3219.94 16231
3220.48 16842
3221.01 16927
3221.55 16836
3222.08 16629
3222.62 16882
3223.16 16839
3223.69 16731
3224.23 17456
3224.76 17541
3225.30 18066
3225.83 18172
3226.37 18873
3226.90 18795
3227.44 18300
3227.98 18924
3228.51 18274
3229.05 18364
3229.58 18218
3230.12 17578
3230.66 17258
3231.19 17444
3231.73 17145
3232.26 17086
3232.80 17027
3233.34 16720
3233.87 16436
3234.41 16412
3234.95 16578
3235.48 16434
3236.02 16664
3236.55 16327
3237.09 16577
3237.63 16893
3238.16 17161
3238.70 17423
3239.24 17502
3239.77 17467
3240.31 17881
3240.85 18099
3241.38 18986
3241.92 18976
3242.46 18459
3243.00 18430
3243.53 18248
3244.07 18007
3244.61 17931
3245.14 17697
3245.68 17385
3246.22 17382
3246.76 16787
3247.29 16515
3247.83 16513
3248.37 16782
3248.91 16422
3249.44 16983
3249.98 17454
3250.52 17497
3251.06 17117
3251.59 16751
3252.13 17450
3252.67 17524
3253.21 17363
3253.75 17558
3254.28 17694
3254.82 17782
3255.36 18092
3255.90 17973
3256.44 18121
3256.97 18115
3257.51 18051
3258.05 18545
3258.59 18098
3259.13 17899
3259.67 17828
3260.20 18244
3260.74 18022
3261.28 17982
3261.82 17952
3262.36 18082
3262.90 18267
3263.44 18232
3263.97 18761
3264.51 18227
3265.05 18702
3265.59 19061
3266.13 19028
3266.67 19523
3267.21 19411
3267.75 19390
3268.29 19285
3268.83 19532
3269.36 19625
3269.90 19642
3270.44 19276
3270.98 18900
3271.52 18945
3272.06 18861
3272.60 18470
3273.14 18450
3273.68 18346
3274.22 17850
3274.76 18049
3275.30 18168
3275.84 17856
3276.38 17684
3276.92 17944
3277.46 18328
3278.00 18786
3278.54 19192
3279.08 18830
3279.62 19046
3280.16 19299
3280.70 19084
3281.24 19460
3281.78 19697
3282.32 19612
3282.86 19313
3283.40 19043
3283.94 18592
3284.48 18932
3285.02 18354
3285.56 18396
3286.10 18836
3286.64 18732
3287.18 18742
3287.72 19115
3288.26 19561
3288.81 19509
3289.35 19802
3289.89 19547
3290.43 19713
3290.97 20052
3291.51 20297
3292.05 19918
3292.59 19732
3293.13 20267
3293.67 20395
3294.22 20867
3294.76 21813
3295.30 22724
3295.84 23425
3296.38 24483
3296.92 24818
3297.46 25256
3298.01 26607
3298.55 26820
3299.09 26392
3299.63 26693
3300.17 26286
3300.71 24650
3301.26 23584
3301.80 23172
3302.34 22035
3302.88 21605
3303.42 21292
3303.97 20324
3304.51 20201
3305.05 19781
3305.59 19453
3306.13 19412
3306.68 19697
3307.22 19533
3307.76 19516
3308.30 19179
3308.85 19313
3309.39 19400
3309.93 19364
3310.47 19627
3311.02 19318
3311.56 18938
3312.10 19147
3312.64 19388
3313.19 18764
3313.73 18809
3314.27 19179
3314.82 19282
3315.36 19802
3315.90 19975
3316.45 19950
3316.99 20328
3317.53 20490
3318.07 20625
3318.62 20820
3319.16 21598
3319.70 21718
3320.25 22253
3320.79 22360
3321.34 22623
3321.88 22684
3322.42 23124
3322.97 24051
3323.51 24245
3324.05 24733
3324.60 24328
3325.14 24414
3325.68 23821
3326.23 24377
3326.77 24117
3327.32 23368
3327.86 22947
3328.40 22610
3328.95 22818
3329.49 21822
3330.04 21479
3330.58 21352
3331.13 21943
3331.67 21431
3332.21 21124
3332.76 22115
3333.30 22546
3333.85 23054
3334.39 24061
3334.94 26398
3335.48 28622
3336.03 30294
3336.57 32157
3337.12 34512
3337.66 35715
3338.21 36362
3338.75 37670
3339.30 37796
3339.84 36840
3340.39 36435
3340.93 34880
3341.48 33335
3342.02 30970
3342.57 28851
3343.11 27170
3343.66 25441
3344.20 23383
3344.75 22828
3345.29 21649
3345.84 20309
3346.38 19361
3346.93 19437
3347.47 19280
3348.02 19145
3348.57 18761
3349.11 19242
3349.66 19744
3350.20 19816
3350.75 20171
3351.30 20277
3351.84 20650
3352.39 20812
3352.93 20996
3353.48 20949
3354.03 21340
3354.57 21708
3355.12 21675
3355.66 21314
3356.21 21504
3356.76 21057
3357.30 21422
3357.85 20410
3358.40 19733
3358.94 19625
3359.49 19665
3360.04 19390
3360.58 19401
3361.13 18554
3361.68 18411
3362.22 18112
3362.77 18643
3363.32 18571
3363.86 18126
3364.41 17829
3364.96 17918
3365.50 18139
3366.05 17991
3366.60 18058
3367.15 18314
3367.69 18679
3368.24 18315
3368.79 18318
3369.34 17662
3369.88 17854
3370.43 18147
3370.98 18018
3371.53 18431
3372.07 18324
3372.62 18384
3373.17 18183
3373.72 18144
3374.26 18531
3374.81 18452
3375.36 18945
3375.91 19273
3376.46 19165
3377.00 19389
3377.55 18919
3378.10 18610
3378.65 18466
3379.20 18268
3379.74 18143
3380.29 17868
3380.84 17183
3381.39 17319
3381.94 17442
3382.49 16769
3383.04 16383
3383.58 16522
3384.13 16525
3384.68 16166
3385.23 16765
3385.78 17085
3386.33 16873
3386.88 16880
3387.43 16735
3387.97 16853
3388.52 16472
3389.07 16311
3389.62 16568
3390.17 16481
3390.72 16401
3391.27 16597
3391.82 16774
3392.37 17042
3392.92 17101
3393.47 16438
3394.01 16612
3394.56 16898
3395.11 16904
3395.66 16518
3396.21 16218
3396.76 15816
3397.31 16001
3397.86 15924
3398.41 15832
3398.96 15832
3399.51 15859
3400.06 15918
3400.61 15913
3401.16 15675
3401.71 15598
3402.26 15329
3402.81 15527
3403.36 15026
3403.91 15039
3404.46 14943
3405.01 14812
3405.56 14877
3406.11 15202
3406.66 15460
3407.21 15653
3407.76 15439
3408.32 15137
3408.87 14858
3409.42 14919
3409.97 15082
3410.52 15538
3411.07 15678
3411.62 15173
3412.17 15424
3412.72 15609
3413.27 15446
3413.82 15656
3414.37 15544
3414.93 15693
3415.48 15618
3416.03 15063
3416.58 15256
3417.13 15064
3417.68 15284
3418.23 15697
3418.78 15518
3419.34 14887
3419.89 15187
3420.44 15115
3420.99 14750
3421.54 15491
3422.09 15265
3422.65 14849
3423.20 14923
3423.75 14945
3424.30 14781
3424.85 14942
3425.40 15155
3425.96 15395
3426.51 14907
3427.06 14853
3427.61 15056
3428.17 15056
3428.72 15135
3429.27 15262
3429.82 14751
3430.37 14811
3430.93 14482
3431.48 15099
3432.03 15318
3432.58 15079
3433.14 14795
3433.69 14734
3434.24 14779
3434.79 14949
3435.35 14854
3435.90 15359
3436.45 15019
3437.01 15239
3437.56 15102
3438.11 15063
3438.66 15543
3439.22 15660
3439.77 15940
3440.32 15494
3440.88 15262
3441.43 15062
3441.98 15560
3442.54 15780
3443.09 15850
3443.64 16097
3444.20 15678
3444.75 15561
3445.30 15764
3445.86 15724
3446.41 15525
3446.97 15608
3447.52 15226
3448.07 15020
3448.63 14546
3449.18 15052
3449.73 14992
3450.29 14706
3450.84 14740
3451.40 14620
3451.95 14823
3452.50 14869
3453.06 15000
3453.61 14988
3454.17 14444
3454.72 14574
3455.28 14480
3455.83 14449
3456.38 14991
3456.94 14832
3457.49 14894
3458.05 14982
3458.60 14619
3459.16 14587
3459.71 14683
3460.27 15278
3460.82 14907
3461.38 14871
3461.93 15101
3462.49 14916
3463.04 14919
3463.60 15090
3464.15 15126
3464.71 15432
3465.26 15635
3465.82 15385
3466.37 15556
3466.93 15929
3467.48 15588
3468.04 16027
3468.59 16267
3469.15 16097
3469.70 16347
3470.26 16438
3470.82 15856
3471.37 16097
3471.93 16239
3472.48 16368
3473.04 16360
3473.59 16087
3474.15 16009
3474.71 15897
3475.26 15957
3475.82 15755
3476.37 15707
3476.93 15808
3477.49 15570
3478.04 15441
3478.60 15933
3479.16 15964
3479.71 15949
3480.27 15821
3480.82 16434
3481.38 16312
3481.94 16535
3482.49 16442
3483.05 16793
3483.61 16634
3484.16 16513
3484.72 16609
3485.28 16680
3485.83 16527
3486.39 16556
3486.95 16488
3487.50 16464
3488.06 16870
3488.62 17078
3489.18 17114
3489.73 17140
3490.29 17262
3490.85 17459
3491.40 17975
3491.96 18453
3492.52 18513
3493.08 19127
3493.63 19653
3494.19 19747
3494.75 19793
3495.31 20287
3495.86 19647
3496.42 19969
3496.98 20107
3497.54 19469
3498.09 19716
3498.65 19240
3499.21 19579
3499.77 19882
3500.33 20402
3500.88 20682
3501.44 21050
3502.00 22019
3502.56 22147
3503.12 22202
3503.67 23865
3504.23 24509
3504.79 25035
3505.35 26421
3505.91 27182
3506.47 27995
3507.03 28968
3507.58 29495
3508.14 30413
3508.70 30356
3509.26 30041
3509.82 29443
3510.38 27964
3510.94 26876
3511.49 25477
3512.05 23662
3512.61 21992
3513.17 21223
3513.73 20080
3514.29 18443
3514.85 18357
3515.41 18223
3515.97 17891
3516.53 17529
3517.09 17066
3517.64 17141
3518.20 16673
3518.76 17070
3519.32 16728
3519.88 16869
3520.44 16985
3521.00 16557
3521.56 17128
3522.12 16925
3522.68 17489
3523.24 17417
3523.80 17040
3524.36 16919
3524.92 16652
3525.48 16906
3526.04 16649
3526.60 16348
3527.16 16189
3527.72 16709
3528.28 16844
3528.84 16431
3529.40 16383
3529.96 16457
3530.52 16738
3531.08 15936
3531.64 16146
3532.20 16215
3532.76 15784
3533.32 16136
3533.89 16224
3534.45 15872
3535.01 16253
3535.57 16371
3536.13 17034
3536.69 16942
3537.25 16896
3537.81 16947
3538.37 16864
3538.93 16942
3539.49 17066
3540.06 17408
3540.62 17172
3541.18 17301
3541.74 17581
3542.30 17065
3542.86 17107
3543.42 17195
3543.98 17451
3544.55 17924
3545.11 17504
3545.67 17645
3546.23 17861
3546.79 17663
3547.35 17793
3547.92 17529
3548.48 17403
3549.04 16623
3549.60 16552
3550.16 16126
3550.72 15832
3551.29 15756
3551.85 15437
3552.41 15457
3552.97 15631
3553.54 15392
3554.10 15441
3554.66 15654
3555.22 15253
3555.78 15097
3556.35 15214
3556.91 15170
3557.47 15191
3558.03 15199
3558.60 15220
3559.16 15258
3559.72 14944
3560.29 15513
3560.85 15206
3561.41 15145
3561.97 15268
3562.54 15155
3563.10 15210
3563.66 15131
3564.23 14987
3564.79 15048
3565.35 15240
3565.91 15392
3566.48 14879
3567.04 14799
3567.60 14587
3568.17 14810
3568.73 14089
3569.29 14774
3569.86 15138
3570.42 15189
3570.99 15192
3571.55 15123
3572.11 14845
3572.68 15792
3573.24 15909
3573.80 15874
3574.37 15627
3574.93 15417
3575.50 15298
3576.06 15504
3576.62 15260
3577.19 15312
3577.75 15603
3578.32 15799
3578.88 15809
3579.44 16336
3580.01 15934
3580.57 15644
3581.14 16066
3581.70 15795
3582.27 16030
3582.83 16346
3583.40 16232
3583.96 15716
3584.52 15800
3585.09 15895
3585.65 15678
3586.22 15478
3586.78 15533
3587.35 15508
3587.91 15637
3588.48 15062
3589.04 14899
3589.61 15236
3590.17 14827
3590.74 15041
3591.30 15521
3591.87 15522
3592.43 15287
3593.00 15621
3593.56 15828
3594.13 15343
3594.70 15299
3595.26 15385
3595.83 15975
3596.39 15695
3596.96 15334
3597.52 15653
3598.09 15248
3598.65 15091
3599.22 15376
3599.79 15807
3600.35 15297
3600.92 15359
3601.48 15283
3602.05 15588
3602.62 15121
3603.18 15497
3603.75 15558
3604.32 15373
3604.88 15770
3605.45 15666
3606.01 15615
3606.58 15226
3607.15 14942
3607.71 15127
3608.28 15434
3608.85 15200
3609.41 15166
3609.98 14820
3610.55 15042
3611.11 15070
3611.68 14303
3612.25 14506
3612.81 15020
3613.38 14984
3613.95 15323
3614.51 14783
3615.08 15213
3615.65 15547
3616.22 15662
3616.78 16452
3617.35 17188
3617.92 17519
3618.48 18206
3619.05 19393
3619.62 20441
3620.19 21458
3620.75 21610
3621.32 22261
3621.89 22495
3622.46 22205
3623.02 22004
3623.59 20966
3624.16 20144
3624.73 19228
3625.30 18311
3625.86 17822
3626.43 16758
3627.00 16545
3627.57 15773
3628.14 15601
3628.70 15592
3629.27 15718
3629.84 15308
3630.41 14649
3630.98 14682
3631.55 14955
3632.11 14957
3632.68 14955
3633.25 15006
3633.82 14657
3634.39 14962
3634.96 14677
3635.52 14841
3636.09 14662
3636.66 14694
3637.23 14736
3637.80 14652
3638.37 14875
3638.94 14831
3639.51 14476
3640.08 14670
3640.64 14862
3641.21 15131
3641.78 15599
3642.35 15877
3642.92 15848
3643.49 15482
3644.06 15760
3644.63 15763
3645.20 15867
3645.77 15949
3646.34 16437
3646.91 16172
3647.48 16359
3648.05 16428
3648.62 16000
3649.19 16357
3649.76 16297
3650.33 16196
3650.90 16494
3651.47 16563
3652.03 15897
3652.60 15651
3653.17 15998
3653.75 16268
3654.32 16152
3654.89 16183
3655.46 16175
3656.03 16614
3656.60 16679
3657.17 16816
3657.74 16859
3658.31 17240
3658.88 17036
3659.45 17275
3660.02 17147
3660.59 17194
3661.16 17266
3661.73 17328
3662.30 17306
3662.87 17095
3663.44 17152
3664.01 16546
3664.59 15882
3665.16 15622
3665.73 15450
3666.30 15195
3666.87 15200
3667.44 15203
3668.01 15337
3668.58 15215
3669.15 15020
3669.73 14835
3670.30 14504
3670.87 14616
3671.44 14778
3672.01 14733
3672.58 14767
3673.15 14888
3673.73 14970
3674.30 15047
3674.87 14961
3675.44 14926
3676.01 15361
3676.58 15906
3677.16 16127
3677.73 15729
3678.30 15812
3678.87 15579
3679.44 15765
3680.02 16109
3680.59 15898
3681.16 15695
3681.73 15766
3682.31 15526
3682.88 15503
3683.45 15599
3684.02 14989
3684.60 15096
3685.17 15033
3685.74 15102
3686.31 14912
3686.89 15170
3687.46 15232
3688.03 15071
3688.60 14596
3689.18 15268
3689.75 15321
3690.32 15721
3690.90 16042
3691.47 16066
3692.04 16197
3692.61 16182
3693.19 16644
3693.76 16172
3694.33 15873
3694.91 16522
3695.48 15906
3696.05 15909
3696.63 15807
3697.20 15532
3697.77 15559
3698.35 15348
3698.92 14525
3699.50 14901
3700.07 14930
3700.64 15172
3701.22 15014
3701.79 14977
3702.36 14667
3702.94 14486
3703.51 14824
3704.09 15289
3704.66 15102
3705.23 14843
3705.81 15116
3706.38 15501
3706.96 15146
3707.53 15182
3708.11 14898
3708.68 15086
3709.25 15106
3709.83 15333
3710.40 15240
3710.98 14843
3711.55 15005
3712.13 15154
3712.70 15380
3713.28 14932
3713.85 15023
3714.43 15121
3715.00 15378
3715.58 15220
3716.15 14869
3716.73 14960
3717.30 14801
3717.88 15155
3718.45 14976
3719.03 15136
3719.60 15095
3720.18 14935
3720.75 15250
3721.33 15145
3721.90 15031
3722.48 14762
3723.05 15043
3723.63 15085
3724.20 15107
3724.78 15122
3725.36 14979
3725.93 14684
3726.51 14739
3727.08 14966
3727.66 14577
3728.23 14900
3728.81 15107
3729.39 14811
3729.96 14862
3730.54 15465
3731.11 15561
3731.69 15672
3732.27 16267
3732.84 16583
3733.42 16955
3734.00 17239
3734.57 16961
3735.15 16933
3735.72 17564
3736.30 17828
3736.88 17480
3737.45 17589
3738.03 17683
3738.61 17315
3739.18 16867
3739.76 16592
3740.34 16420
3740.92 15716
3741.49 15096
3742.07 15635
3742.65 15951
3743.22 15895
3743.80 15502
3744.38 15521
3744.95 15341
3745.53 15155
3746.11 15525
3746.69 15015
3747.26 15298
3747.84 15615
3748.42 15852
3749.00 16028
3749.57 16110
3750.15 16199
3750.73 15877
3751.31 16196
3751.88 15906
3752.46 15859
3753.04 15875
3753.62 15714
3754.19 15603
3754.77 15245
3755.35 15329
3755.93 15014
3756.51 14850
3757.08 14772
3757.66 15006
3758.24 15131
3758.82 15058
3759.40 15124
3759.98 14956
3760.55 15250
3761.13 16096
3761.71 15970
3762.29 15950
3762.87 16011
3763.45 15908
3764.03 15988
3764.60 16304
3765.18 16325
3765.76 16026
3766.34 15966
3766.92 15764
3767.50 15238
3768.08 15411
3768.66 16082
3769.24 15726
3769.81 15806
3770.39 15549
3770.97 15544
3771.55 15239
3772.13 15530
3772.71 15851
3773.29 15628
3773.87 15717
3774.45 15941
3775.03 16076
3775.61 15819
3776.19 15785
3776.77 15971
3777.35 16136
3777.93 16247
3778.51 15863
3779.09 15650
3779.67 15769
3780.25 15376
3780.83 15283
3781.41 14980
3781.99 15205
3782.57 15040
3783.15 14920
3783.73 14766
3784.31 15084
3784.89 14854
3785.47 14370
3786.05 14582
3786.63 15043
3787.21 14847
3787.79 15160
3788.37 14989
3788.95 14911
3789.53 15064
3790.11 14978
3790.69 15289
3791.27 15158
3791.85 15026
3792.43 14843
3793.01 14512
3793.59 14978
3794.18 15102
3794.76 15100
3795.34 14722
3795.92 14858
3796.50 14956
3797.08 14416
3797.66 14531
3798.24 14738
3798.83 14636
3799.41 14860
3799.99 14906
3800.57 14520
3801.15 14760
3801.73 14860
3802.31 15046
3802.90 15242
3803.48 14535
3804.06 14763
3804.64 14949
3805.22 14874
3805.80 15426
3806.39 15782
3806.97 15775
3807.55 15431
3808.13 15264
3808.71 15416
3809.30 15138
3809.88 14832
3810.46 15211
3811.04 15484
3811.63 15268
3812.21 15703
3812.79 15484
3813.37 14994
3813.95 15040
3814.54 15564
3815.12 15185
3815.70 14865
3816.29 14921
3816.87 15084
3817.45 14911
3818.03 15227
3818.62 15144
3819.20 15317
3819.78 15248
3820.36 14569
3820.95 14479
3821.53 15095
3822.11 15150
3822.70 14609
3823.28 14418
3823.86 14422
3824.45 14683
3825.03 14987
3825.61 14631
3826.20 14398
3826.78 14496
3827.36 14369
3827.95 14043
3828.53 14215
3829.11 14466
3829.70 14550
3830.28 14583
3830.87 14283
3831.45 14310
3832.03 14620
3832.62 14725
3833.20 15027
3833.79 14762
3834.37 14772
3834.95 15022
3835.54 14931
3836.12 14773
3836.71 14772
3837.29 14968
3837.87 14746
3838.46 15043
3839.04 14896
3839.63 14810
3840.21 14658
3840.80 14697
3841.38 14697
3841.97 14687
3842.55 14615
3843.13 14212
3843.72 14359
3844.30 14593
3844.89 14335
3845.47 14757
3846.06 14841
3846.64 14658
3847.23 14942
3847.81 15184
3848.40 15211
3848.98 15272
3849.57 15325
3850.15 15428
3850.74 15459
3851.33 15791
3851.91 15747
3852.50 15285
3853.08 15502
3853.67 15578
3854.25 15489
3854.84 15502
3855.42 15588
3856.01 15523
3856.60 15169
3857.18 15159
3857.77 15359
3858.35 15642
3858.94 15689
3859.52 16146
3860.11 17066
3860.70 17419
3861.28 18077
3861.87 18992
3862.45 20325
3863.04 21300
3863.63 21846
3864.21 22893
3864.80 23428
3865.39 23837
3865.97 23607
3866.56 22411
3867.15 21779
3867.73 20976
3868.32 20149
3868.91 19232
3869.49 17962
3870.08 17462
3870.67 17082
3871.25 17056
3871.84 16104
3872.43 15851
3873.01 15925
3873.60 15956
3874.19 15772
3874.77 16095
3875.36 15681
3875.95 15488
3876.54 15769
3877.12 15584
3877.71 15501
3878.30 15454
3878.89 15456
3879.47 15073
3880.06 15253
3880.65 14817
3881.24 15256
3881.82 15288
3882.41 15179
3883.00 15183
3883.59 15236
3884.17 15591
3884.76 15225
3885.35 14838
3885.94 15212
3886.53 14803
3887.11 14800
3887.70 14952
3888.29 15184
3888.88 15695
3889.47 15709
3890.05 15491
3890.64 16331
3891.23 16068
3891.82 16042
3892.41 16011
3893.00 16472
3893.59 16434
3894.17 16637
3894.76 17105
3895.35 17252
3895.94 17077
3896.53 17065
3897.12 17491
3897.71 17564
3898.30 17454
3898.88 17900
3899.47 18103
3900.06 17639
3900.65 17634
3901.24 17859
3901.83 18162
3902.42 17778
3903.01 17577
3903.60 17604
3904.19 17451
3904.78 17168
3905.37 16925
3905.95 16478
3906.54 16162
3907.13 15731
3907.72 15506
3908.31 15488
3908.90 14829
3909.49 14880
3910.08 14553
3910.67 14561
3911.26 14323
3911.85 14382
3912.44 14856
3913.03 14698
3913.62 14479
3914.21 14414
3914.80 14249
3915.39 14348
3915.98 14349
3916.57 14598
3917.16 15054
3917.75 14554
3918.34 14686
3918.93 14222
3919.52 14024
3920.12 14189
3920.71 14110
3921.30 14270
3921.89 14438
3922.48 13922
3923.07 13971
3923.66 14169
3924.25 14255
3924.84 14270
3925.43 14193
3926.02 14481
3926.61 14172
3927.20 14277
3927.80 14273
3928.39 14471
3928.98 14315
3929.57 13940
3930.16 14255
3930.75 14475
3931.34 14060
3931.94 14019
3932.53 14104
3933.12 14342
3933.71 14107
3934.30 14073
3934.89 14103
3935.48 13915
3936.08 13855
3936.67 14260
3937.26 14467
3937.85 14431
3938.44 14377
3939.04 14027
3939.63 14309
3940.22 13965
3940.81 13664
3941.40 14430
3942.00 14409
3942.59 14385
3943.18 14469
3943.77 14238
3944.37 14451
3944.96 14328
3945.55 14413
3946.14 14520
3946.74 14058
3947.33 14163
3947.92 14405
3948.51 14151
3949.11 14264
3949.70 13723
3950.29 13837
3950.88 13404
3951.48 13673
3952.07 13732
3952.66 13727
3953.26 13878
3953.85 13957
3954.44 13721
3955.04 13777
3955.63 13810
3956.22 13764
3956.82 13510
3957.41 13585
3958.00 13906
3958.60 13971
3959.19 14160
3959.78 14525
3960.38 14374
3960.97 14299
3961.56 14296
3962.16 14336
3962.75 14342
3963.34 14998
3963.94 14427
3964.53 14084
3965.13 14069
3965.72 14537
3966.31 14209
3966.91 14336
3967.50 14526
3968.10 14372
3968.69 14562
3969.28 14474
3969.88 15167
3970.47 15683
3971.07 15341
3971.66 15029
3972.26 15224
3972.85 14934
3973.45 14590
3974.04 14520
3974.63 14368
3975.23 14564
3975.82 14408
3976.42 14005
3977.01 13723
3977.61 14073
3978.20 13904
3978.80 14210
3979.39 14360
3979.99 14298
3980.58 14379
3981.18 14464
3981.77 14307
3982.37 14331
3982.96 14573
3983.56 14510
3984.15 14462
3984.75 14288
3985.35 14381
3985.94 14584
3986.54 14509
3987.13 14284
3987.73 14608
3988.32 14514
3988.92 14674
3989.51 14587
3990.11 14515
3990.71 14508
3991.30 14115
3991.90 14203
3992.49 14289
3993.09 14426
3993.69 14509
3994.28 14646
3994.88 14639
3995.47 14632
3996.07 14589
3996.67 14816
3997.26 14768
3997.86 14908
3998.46 14986
3999.05 15243
3999.65 14656
4000.25 14792
4000.84 14740
4001.44 14433
4002.04 14585
4002.63 14538
4003.23 14890
4003.83 14984
4004.42 15265
4005.02 15059
4005.62 15235
4006.21 15302
4006.81 15054
4007.41 15332
4008.01 15596
4008.60 15586
4009.20 15509
4009.80 15722
4010.39 15473
4010.99 15546
4011.59 15565
4012.19 15556
4012.78 15601
4013.38 15805
4013.98 15266
4014.58 15207
4015.17 15475
4015.77 15501
4016.37 15245
4016.97 15394
4017.57 15287
4018.16 15114
4018.76 15511
4019.36 15278
4019.96 15630
4020.56 15898
4021.15 15771
4021.75 15454
4022.35 15101
4022.95 14968
4023.55 14944
4024.14 14466
4024.74 14811
4025.34 14673
4025.94 14348
4026.54 14841
4027.14 14880
4027.74 14870
4028.33 14572
4028.93 14427
4029.53 14746
4030.13 14737
4030.73 14901
4031.33 14967
4031.93 15309
4032.53 15425
4033.12 15358
4033.72 15114
4034.32 15350
4034.92 15102
4035.52 14759
4036.12 14956
4036.72 14866
4037.32 14564
4037.92 14500
4038.52 14794
4039.12 14208
4039.72 14305
4040.32 14107
4040.92 14398
4041.52 14377
4042.12 14477
4042.71 14269
4043.31 14347
4043.91 14758
4044.51 14366
4045.11 14424
4045.71 14093
4046.31 14151
4046.91 14368
4047.51 14323
4048.11 14354
4048.71 14184
4049.31 14692
4049.91 14543
4050.52 14057
4051.12 13817
4051.72 14337
4052.32 14392
4052.92 14412
4053.52 14797
4054.12 14809
4054.72 14962
4055.32 15018
4055.92 14880
4056.52 14544
4057.12 14443
4057.72 14283
4058.32 14636
4058.92 14501
4059.52 14496
4060.13 14759
4060.73 14473
4061.33 13831
4061.93 13854
4062.53 14072
4063.13 13656
4063.73 13800
4064.33 13664
4064.94 13717
4065.54 13518
4066.14 14049
4066.74 13611
4067.34 13871
4067.94 14131
4068.54 13907
4069.15 13846
4069.75 14006
4070.35 13847
4070.95 14004
4071.55 14213
4072.16 14088
4072.76 14115
4073.36 14282
4073.96 13919
4074.56 13839
4075.17 13972
4075.77 14309
4076.37 14127
4076.97 14161
4077.57 14006
4078.18 14373
4078.78 14213
4079.38 14197
4079.98 14158
4080.59 13799
4081.19 14066
4081.79 14339
4082.39 13994
4083.00 14090
4083.60 14305
4084.20 14130
4084.81 14408
4085.41 14294
4086.01 14301
4086.61 14504
4087.22 14514
4087.82 14200
4088.42 14402
4089.03 14402
4089.63 14349
4090.23 14335
4090.84 14160
4091.44 14303
4092.04 14514
4092.65 14418
4093.25 14781
4093.85 15112
4094.46 14902
4095.06 15247
4095.66 15844
4096.27 16440
4096.87 17014
4097.48 17165
4098.08 17321
4098.68 17393
4099.29 17499
4099.89 17204
4100.49 16526
4101.10 15959
4101.70 15917
4102.31 15701
4102.91 15161
4103.52 15004
4104.12 14464
4104.72 14700
4105.33 14187
4105.93 13999
4106.54 13768
4107.14 13796
4107.75 13849
4108.35 13714
4108.96 14219
4109.56 13887
4110.16 13765
4110.77 14186
4111.37 14412
4111.98 14478
4112.58 14508
4113.19 14517
4113.79 14641
4114.40 14718
4115.00 14800
4115.61 14439
4116.21 14668
4116.82 14317
4117.42 13719
4118.03 14165
4118.64 13924
4119.24 14374
4119.85 14292
4120.45 13586
4121.06 13939
4121.66 13905
4122.27 13912
4122.87 13735
4123.48 13940
4124.09 13926
4124.69 14333
4125.30 14187
4125.90 14286
4126.51 14418
4127.11 14154
4127.72 14019
4128.33 14332
4128.93 13983
4129.54 14041
4130.14 14157
4130.75 14106
4131.36 14421
4131.96 14545
4132.57 14431
4133.18 14509
4133.78 14266
4134.39 14447
4135.00 14478
4135.60 14460
4136.21 14458
4136.82 14876
4137.42 14609
4138.03 14593
4138.64 14890
4139.24 14872
4139.85 14462
4140.46 14633
4141.06 14610
4141.67 14723
4142.28 14608
4142.88 14385
4143.49 14715
4144.10 14695
4144.71 14939
4145.31 14944
4145.92 14802
4146.53 14644
4147.14 14537
4147.74 14514
4148.35 14477
4148.96 14279
4149.57 13888
4150.17 13773
4150.78 13592
4151.39 13470
4152.00 13525
4152.60 13572
4153.21 13613
4153.82 13406
4154.43 13481
4155.04 13323
4155.64 13366
4156.25 13665
4156.86 13483
4157.47 13736
4158.08 13682
4158.69 13540
4159.29 13647
4159.90 13593
4160.51 13420
4161.12 13543
4161.73 13269
4162.34 13245
4162.94 13292
4163.55 13479
4164.16 13951
4164.77 14289
4165.38 14143
4165.99 14351
4166.60 14597
4167.21 15004
4167.81 14793
4168.42 14944
4169.03 14569
4169.64 14756
4170.25 14988
4170.86 14555
4171.47 14573
4172.08 14514
4172.69 14616
4173.30 14872
4173.91 14535
4174.52 14528
4175.13 14346
4175.74 14249
4176.34 14484
4176.95 14293
4177.56 14775
4178.17 14305
4178.78 14068
4179.39 13999
4180.00 13724
4180.61 13939
4181.22 14115
4181.83 13543
4182.44 13352
4183.05 13549
4183.66 13615
4184.27 13918
4184.88 13330
4185.49 13382
4186.10 13260
4186.71 13605
4187.32 13622
4187.93 13063
4188.55 13253
4189.16 13091
4189.77 13460
4190.38 13361
4190.99 13413
4191.60 13689
4192.21 13380
4192.82 13600
4193.43 13473
4194.04 13725
4194.65 13817
4195.26 13602
4195.87 14201
4196.49 14270
4197.10 14426
4197.71 14337
4198.32 14597
4198.93 14582
4199.54 14646
4200.15 14327
4200.76 14128
4201.38 14366
4201.99 14666
4202.60 14128
4203.21 13976
4203.82 14174
4204.43 13835
4205.04 13829
4205.66 13245
4206.27 13235
4206.88 13554
4207.49 14286
4208.10 13990
4208.72 14006
4209.33 13988
4209.94 13772
4210.55 13646
4211.16 13667
4211.78 14010
4212.39 13549
4213.00 13539
4213.61 13695
4214.22 13893
4214.84 14124
4215.45 13964
4216.06 13829
4216.67 13843
4217.29 13939
4217.90 14109
4218.51 13915
4219.13 13778
4219.74 14390
4220.35 14295
4220.96 14042
4221.58 14387
4222.19 14752
4222.80 15138
4223.42 15106
4224.03 15045
4224.64 15324
4225.25 15393
4225.87 15753
4226.48 16129
4227.09 16394
4227.71 16315
4228.32 16575
4228.93 17160
4229.55 17052
4230.16 17327
4230.77 17380
4231.39 17292
4232.00 16990
4232.62 17142
4233.23 16674
4233.84 16381
4234.46 15958
4235.07 15631
4235.68 15490
4236.30 14944
4236.91 14902
4237.53 14766
4238.14 14603
4238.75 14688
4239.37 14228
4239.98 13932
4240.60 13869
4241.21 14006
4241.83 13938
4242.44 14075
4243.05 13919
4243.67 13908
4244.28 13555
4244.90 13539
4245.51 13651
4246.13 13138
4246.74 13727
4247.36 13653
4247.97 13896
4248.59 14254
4249.20 13745
4249.82 13567
4250.43 13655
4251.05 14189
4251.66 14055
4252.28 13691
4252.89 13978
4253.51 13881
4254.12 13304
4254.74 13731
4255.35 13949
4255.97 14007
4256.58 13541
4257.20 13716
4257.81 13525
4258.43 13327
4259.05 13127
4259.66 13591
4260.28 13669
4260.89 13630
4261.51 13625
4262.12 13491
4262.74 13598
4263.36 13596
4263.97 13498
4264.59 13505
4265.20 13379
4265.82 13168
4266.44 13181
4267.05 13607
4267.67 13859
4268.28 13299
4268.90 13378
4269.52 13757
4270.13 13923
4270.75 13400
4271.37 13681
4271.98 13633
4272.60 13521
4273.22 13417
4273.83 13442
4274.45 13450
4275.07 13574
4275.68 13407
4276.30 12676
4276.92 12974
4277.53 12823
4278.15 12793
4278.77 12953
4279.38 13143
4280.00 13032
4280.62 12928
4281.24 12860
4281.85 12695
4282.47 12524
4283.09 12588
4283.70 12875
4284.32 12800
4284.94 12704
4285.56 12579
4286.17 12710
4286.79 12550
4287.41 12472
4288.03 12826
4288.65 13349
4289.26 13308
4289.88 13020
4290.50 13165
4291.12 12991
4291.73 12953
4292.35 12553
4292.97 13052
4293.59 12841
4294.21 12670
4294.83 12644
4295.44 12414
4296.06 12997
4296.68 12767
4297.30 12795
4297.92 12453
4298.54 12300
4299.15 12778
4299.77 13022
4300.39 13071
4301.01 12983
4301.63 12911
4302.25 12740
4302.87 12743
4303.48 13073
4304.10 13369
4304.72 13229
4305.34 13256
4305.96 12984
4306.58 12869
4307.20 12793
4307.82 13121
4308.44 12897
4309.06 13098
4309.67 13027
4310.29 12904
4310.91 13490
4311.53 13583
4312.15 13290
4312.77 13382
4313.39 13101
4314.01 13166
4314.63 13408
4315.25 13265
4315.87 13572
4316.49 13459
4317.11 13529
4317.73 13522
4318.35 13614
4318.97 13490
4319.59 12760
4320.21 12817
4320.83 12965
4321.45 12831
4322.07 12258
4322.69 12445
4323.31 12276
4323.93 12734
4324.55 12399
4325.17 12330
4325.79 12515
4326.41 12936
4327.03 12968
4327.65 13004
4328.27 13294
4328.89 12846
4329.51 13208
4330.13 13087
4330.76 12765
4331.38 12805
4332.00 12673
4332.62 12685
4333.24 12724
4333.86 12969
4334.48 12897
4335.10 12491
4335.72 12476
4336.34 13046
4336.97 12625
4337.59 12299
4338.21 12577
4338.83 12598
4339.45 12794
4340.07 12780
4340.69 13032
4341.31 12764
4341.94 12893
4342.56 12908
4343.18 12630
4343.80 13122
4344.42 13213
4345.04 13309
4345.67 13264
4346.29 13296
4346.91 13382
4347.53 14050
4348.15 14326
4348.78 14611
4349.40 14776
4350.02 14883
4350.64 14913
4351.26 14456
4351.89 14220
4352.51 14218
4353.13 13672
4353.75 13586
4354.38 13691
4355.00 13479
4355.62 13225
4356.24 12772
4356.87 12909
4357.49 13025
4358.11 13012
4358.74 13237
4359.36 12951
4359.98 13085
4360.60 13020
4361.23 13212
4361.85 13129
4362.47 13098
4363.10 13367
4363.72 13192
4364.34 12747
4364.97 12966
4365.59 13037
4366.21 12941
4366.83 13122
4367.46 13011
4368.08 13089
4368.71 12868
4369.33 12950
4369.95 12955
4370.58 12779
4371.20 12847
4371.82 12976
4372.45 13014
4373.07 12637
4373.69 12759
4374.32 12611
4374.94 12807
4375.57 12730
4376.19 12817
4376.81 12964
4377.44 12496
4378.06 12982
4378.69 12858
4379.31 12700
4379.94 13168
4380.56 12998
4381.18 12859
4381.81 12864
4382.43 13062
4383.06 13298
4383.68 13010
4384.31 12995
4384.93 13202
4385.56 13264
4386.18 13270
4386.81 13520
4387.43 13306
4388.05 13442
4388.68 13629
4389.30 13341
4389.93 13578
4390.55 13303
4391.18 13513
4391.81 13303
4392.43 13556
4393.06 13891
4393.68 13905
4394.31 14171
4394.93 14466
4395.56 14150
4396.18 14027
4396.81 14026
4397.43 13655
4398.06 13933
4398.68 13824
4399.31 14050
4399.94 14092
4400.56 14224
4401.19 14750
4401.81 14668
4402.44 14725
4403.06 15099
4403.69 15077
4404.32 14651
4404.94 14695
4405.57 14553
4406.20 14257
4406.82 14470
4407.45 14380
4408.07 14541
4408.70 14580
4409.33 14210
4409.95 14190
4410.58 14322
4411.21 14362
4411.83 14228
4412.46 14414
4413.09 14229
4413.71 14063
4414.34 13834
4414.97 13557
4415.59 14286
4416.22 14436
4416.85 13942
4417.47 14155
4418.10 14141
4418.73 14094
4419.35 13754
4419.98 13987
4420.61 14051
4421.24 13547
4421.86 13365
4422.49 13780
4423.12 13480
4423.75 13210
4424.37 13283
4425.00 13429
4425.63 13365
4426.26 13277
4426.88 13346
4427.51 13476
4428.14 13245
4428.77 12917
4429.39 12868
4430.02 12983
4430.65 13016
4431.28 12654
4431.91 12715
4432.53 12694
4433.16 12655
4433.79 12815
4434.42 12688
4435.05 12932
4435.67 13085
4436.30 13008
4436.93 12587
4437.56 12593
4438.19 12927
4438.82 12704
4439.44 12888
4440.07 12271
4440.70 12128
4441.33 12251
4441.96 12629
4442.59 12874
4443.22 12658
4443.85 12233
4444.47 12255
4445.10 12449
4445.73 12534
4446.36 12301
4446.99 12270
4447.62 12216
4448.25 12002
4448.88 12143
4449.51 12259
4450.14 12368
4450.77 12265
4451.39 12268
4452.02 12163
4452.65 12616
4453.28 12307
4453.91 12441
4454.54 12337
4455.17 12285
4455.80 12412
4456.43 12633
4457.06 12427
4457.69 11963
4458.32 11884
4458.95 12232
4459.58 12074
4460.21 12330
4460.84 12083
4461.47 12195
4462.10 12028
4462.73 11662
4463.36 11764
4463.99 11825
4464.62 12250
4465.25 12212
4465.88 12137
4466.51 11829
4467.14 11704
4467.77 11829
4468.40 11688
4469.03 11684
4469.67 11771
4470.30 11710
4470.93 11579
4471.56 11930
4472.19 11796
4472.82 11726
4473.45 12023
4474.08 12236
4474.71 12115
4475.34 11974
4475.97 11787
4476.61 12274
4477.24 12133
4477.87 12052
4478.50 11787
4479.13 11742
4479.76 11866
4480.39 12029
4481.02 12078
4481.66 12125
4482.29 11833
4482.92 11878
4483.55 12132
4484.18 12037
4484.81 12130
4485.45 12111
4486.08 12227
4486.71 12419
4487.34 12448
4487.97 12260
4488.61 12395
4489.24 12366
4489.87 12083
4490.50 12412
4491.13 12327
4491.77 12279
4492.40 12379
4493.03 12200
4493.66 12166
4494.30 12076
4494.93 12371
4495.56 12444
4496.19 12487
4496.83 12409
4497.46 12448
4498.09 12527
4498.72 12242
4499.36 12074
4499.99 12305
4500.62 12536
4501.25 12379
4501.89 12610
4502.52 12554
4503.15 12361
4503.79 12984
4504.42 12983
4505.05 13208
4505.69 13070
4506.32 12762
4506.95 12976
4507.59 13146
4508.22 12951
4508.85 13449
4509.49 13110
4510.12 12710
4510.75 12761
4511.39 12671
4512.02 12450
4512.65 12443
4513.29 12309
4513.92 12248
4514.56 12529
4515.19 12641
4515.82 12762
4516.46 12406
4517.09 12305
4517.73 12446
4518.36 12494
4518.99 12576
4519.63 12541
4520.26 12378
4520.90 12255
4521.53 12305
4522.16 12203
4522.80 12323
4523.43 12385
4524.07 12392
4524.70 12340
4525.34 12493
4525.97 12726
4526.61 12762
4527.24 12846
4527.88 13015
4528.51 13223
4529.15 13534
4529.78 14080
4530.42 14456
4531.05 15120
4531.69 16157
4532.32 17337
4532.96 18502
4533.59 19578
4534.23 20632
4534.86 21028
4535.50 20922
4536.13 21131
4536.77 20721
4537.40 19898
4538.04 19321
4538.67 18245
4539.31 17019
4539.94 16454
4540.58 15706
4541.22 14498
4541.85 13780
4542.49 13677
4543.12 13416
4543.76 13247
4544.40 12884
4545.03 12917
4545.67 12665
4546.30 12571
4546.94 12620
4547.58 12609
4548.21 12497
4548.85 12737
4549.48 12472
4550.12 12135
4550.76 12698
4551.39 12330
4552.03 12729
4552.67 12563
4553.30 12936
4553.94 12654
4554.58 12815
4555.21 12769
4555.85 12926
4556.49 13437
4557.12 13183
4557.76 13016
4558.40 13055
4559.03 13254
4559.67 13296
4560.31 13268
4560.94 13129
4561.58 13479
4562.22 13038
4562.86 13013
4563.49 12979
4564.13 13064
4564.77 13028
4565.41 13078
4566.04 13258
4566.68 13171
4567.32 13107
4567.96 13385
4568.59 13734
4569.23 14003
4569.87 14374
4570.51 14118
4571.14 14434
4571.78 14686
4572.42 14787
4573.06 14936
4573.70 14742
4574.33 14811
4574.97 14622
4575.61 14019
4576.25 13773
4576.89 13713
4577.52 13515
4578.16 13369
4578.80 13175
4579.44 13122
4580.08 12697
4580.72 12360
4581.35 12289
4581.99 12235
4582.63 11858
4583.27 12468
4583.91 12319
4584.55 12052
4585.19 12329
4585.83 12165
4586.46 12457
4587.10 12346
4587.74 11983
4588.38 11862
4589.02 12059
4589.66 12177
4590.30 12371
4590.94 12042
4591.58 12242
4592.22 12392
4592.85 12081
4593.49 12261
4594.13 12163
4594.77 11651
4595.41 11665
4596.05 12134
4596.69 11957
4597.33 11817
4597.97 11656
4598.61 11757
4599.25 11805
4599.89 11733
4600.53 11848
4601.17 11733
4601.81 11657
4602.45 11775
4603.09 11694
4603.73 11781
4604.37 11739
4605.01 11778
4605.65 11566
4606.29 11655
4606.93 11798
4607.57 12131
4608.21 11686
4608.85 11840
4609.49 12289
4610.13 12328
4610.77 12168
4611.41 12119
4612.05 12170
4612.70 12473
4613.34 12222
4613.98 12149
4614.62 11956
4615.26 11987
4615.90 11720
4616.54 11800
4617.18 11819
4617.82 11805
4618.46 11558
4619.10 11292
4619.75 11385
4620.39 11339
4621.03 11385
4621.67 11498
4622.31 11475
4622.95 11361
4623.59 11609
4624.24 11533
4624.88 11597
4625.52 11443
4626.16 11416
4626.80 11659
4627.44 11607
4628.09 11378
4628.73 11426
4629.37 11457
4630.01 11591
4630.65 11446
4631.29 11230
4631.94 11423
4632.58 11348
4633.22 11428
4633.86 11522
4634.51 11340
4635.15 11267
4635.79 11209
4636.43 11370
4637.07 11564
4637.72 11399
4638.36 11578
4639.00 11594
4639.64 11711
4640.29 11722
4640.93 11612
4641.57 11609
4642.21 11483
4642.86 11856
4643.50 11512
4644.14 11190
4644.79 11229
4645.43 11477
4646.07 11164
4646.72 11435
4647.36 11475
4648.00 11182
4648.64 11478
4649.29 11152
4649.93 11267
4650.57 11374
4651.22 11498
4651.86 11422
4652.50 11344
4653.15 11305
4653.79 11134
4654.44 11672
4655.08 11309
4655.72 11430
4656.37 11482
4657.01 11285
4657.65 11177
4658.30 11129
4658.94 11179
4659.59 11292
4660.23 11327
4660.87 11220
4661.52 11000
4662.16 11063
4662.81 11084
4663.45 11078
4664.09 10798
4664.74 10755
4665.38 10734
4666.03 10941
4666.67 10991
4667.32 11009
4667.96 10901
4668.61 11157
4669.25 11163
4669.89 11182
4670.54 11297
4671.18 11105
4671.83 11133
4672.47 11036
4673.12 11195
4673.76 10838
4674.41 11013
4675.05 10815
4675.70 11235
4676.34 11001
4676.99 10676
4677.63 10606
4678.28 10766
4678.92 11041
4679.57 10623
4680.22 10996
4680.86 10957
4681.51 10898
4682.15 11442
4682.80 11176
4683.44 11100
4684.09 11134
4684.73 11262
4685.38 11495
4686.03 11570
4686.67 11307
4687.32 11166
4687.96 11162
4688.61 10862
4689.25 10946
4689.90 11050
4690.55 11222
4691.19 11009
4691.84 10661
4692.49 10883
4693.13 10970
4693.78 10740
4694.42 10832
4695.07 10974
4695.72 10678
4696.36 10803
4697.01 10887
4697.66 10966
4698.30 11041
4698.95 11075
4699.60 10962
4700.24 10623
4700.89 10857
4701.54 11091
4702.18 10982
4702.83 10845
4703.48 11079
4704.12 10906
4704.77 11110
4705.42 11127
4706.07 11152
4706.71 11250
4707.36 10999
4708.01 10935
4708.66 11195
4709.30 11131
4709.95 11176
4710.60 11262
4711.24 10833
4711.89 11135
4712.54 10927
4713.19 10967
4713.84 11217
4714.48 11050
4715.13 10926
4715.78 10962
4716.43 11108
4717.07 11325
4717.72 11134
4718.37 11213
4719.02 11198
4719.67 11041
4720.31 11224
4720.96 11054
4721.61 11040
4722.26 11041
4722.91 11141
4723.56 11127
4724.20 11396
4724.85 11215
4725.50 11137
4726.15 11616
4726.80 11407
4727.45 11460
4728.10 11492
4728.74 11479
4729.39 11656
4730.04 11682
4730.69 11617
4731.34 11344
4731.99 11294
4732.64 11095
4733.29 11101
4733.94 11096
4734.58 10900
4735.23 10895
4735.88 10838
4736.53 10585
4737.18 10874
4737.83 10994
4738.48 11012
4739.13 11247
4739.78 11291
4740.43 11428
4741.08 11282
4741.73 11146
4742.38 11384
4743.03 11479
4743.68 11651
4744.33 11338
4744.98 11423
4745.63 11610
4746.28 11385
4746.93 11349
4747.58 11564
4748.23 11682
4748.88 11751
4749.53 11482
4750.18 11626
4750.83 11333
4751.48 11383
4752.13 11283
4752.78 11359
4753.43 11621
4754.08 11883
4754.73 11785
4755.38 11813
4756.03 11969
4756.68 11573
4757.33 11570
4757.98 11593
4758.63 11776
4759.28 11887
4759.93 11688
4760.59 11099
4761.24 10921
4761.89 11268
4762.54 11237
4763.19 11424
4763.84 10897
4764.49 11058
4765.14 10954
4765.79 10758
4766.45 10880
4767.10 10931
4767.75 10716
4768.40 10783
4769.05 10758
4769.70 10943
4770.35 11038
4771.01 10980
4771.66 10934
4772.31 10854
4772.96 11084
4773.61 11234
4774.26 10773
4774.92 10795
4775.57 10599
4776.22 10659
4776.87 10727
4777.52 10785
4778.18 10676
4778.83 10589
4779.48 10861
4780.13 10764
4780.79 10922
4781.44 10623
4782.09 10871
4782.74 10828
4783.40 10932
4784.05 11039
4784.70 11092
4785.35 10953
4786.01 10723
4786.66 10690
4787.31 11062
4787.96 11180
4788.62 11054
4789.27 10823
4789.92 10827
4790.58 10812
4791.23 10669
4791.88 10858
4792.53 11067
4793.19 10994
4793.84 10630
4794.49 10864
4795.15 11027
4795.80 10601
4796.45 10949
4797.11 10799
4797.76 10543
4798.41 10257
4799.07 10619
4799.72 10919
4800.37 10842
4801.03 10656
4801.68 10573
4802.34 10501
4802.99 10829
4803.64 10516
4804.30 10570
4804.95 10369
4805.61 10652
4806.26 10792
4806.91 10619
4807.57 10854
4808.22 10420
4808.88 10466
4809.53 10424
4810.18 10543
4810.84 10528
4811.49 10538
4812.15 10750
4812.80 10527
4813.46 10309
4814.11 10613
4814.77 10823
4815.42 11031
4816.07 10934
4816.73 10574
4817.38 10618
4818.04 10923
4818.69 11342
4819.35 10773
4820.00 11156
4820.66 11401
4821.31 11466
4821.97 10982
4822.62 10802
4823.28 11175
4823.93 11176
4824.59 11170
4825.24 11557
4825.90 11386
4826.56 11374
4827.21 11170
4827.87 10931
4828.52 10759
4829.18 10458
4829.83 10909
4830.49 10889
4831.14 10815
4831.80 10749
4832.46 10608
4833.11 10467
4833.77 10626
4834.42 10837
4835.08 10915
4835.74 10860
4836.39 10652
4837.05 10838
4837.70 10796
4838.36 10976
4839.02 10759
4839.67 11240
4840.33 11228
4840.99 11111
4841.64 11153
4842.30 11168
4842.96 11063
4843.61 11202
4844.27 10948
4844.92 10989
4845.58 11220
4846.24 11001
4846.90 10840
4847.55 10826
4848.21 10602
4848.87 11060
4849.52 11115
4850.18 10554
4850.84 10827
4851.49 10903
4852.15 10808
4852.81 11197
4853.47 11146
4854.12 11418
4854.78 11484
4855.44 11475
4856.09 11329
4856.75 10971
4857.41 11044
4858.07 11299
4858.72 11057
4859.38 10947
4860.04 10806
4860.70 10681
4861.36 10929
4862.01 10576
4862.67 11014
4863.33 10971
4863.99 10954
4864.64 11246
4865.30 11085
4865.96 11030
4866.62 11021
4867.28 11059
4867.94 10775
4868.59 10830
4869.25 10956
4869.91 10875
4870.57 10755
4871.23 10603
4871.89 10522
4872.54 10742
4873.20 10761
4873.86 10702
4874.52 10645
4875.18 10672
4875.84 10717
4876.50 10661
4877.16 10827
4877.81 10796
4878.47 10812
4879.13 10690
4879.79 10895
4880.45 10474
4881.11 10405
4881.77 10555
4882.43 10633
4883.09 10612
4883.75 10609
4884.41 10696
4885.06 10540
4885.72 10378
4886.38 10733
4887.04 10550
4887.70 10561
4888.36 10544
4889.02 10314
4889.68 10209
4890.34 10582
4891.00 10126
4891.66 10259
4892.32 10457
4892.98 10478
4893.64 10246
4894.30 10295
4894.96 10052
4895.62 10514
4896.28 10854
4896.94 10577
4897.60 10327
4898.26 10085
4898.92 10198
4899.58 10166
4900.24 9971
4900.90 10351
4901.56 10402
4902.22 10498
4902.88 10451
4903.54 10229
4904.21 10278
4904.87 10075
4905.53 10292
4906.19 10464
4906.85 10130
4907.51 10090
4908.17 9950
4908.83 10232
4909.49 10100
4910.15 10077
4910.81 10233
4911.48 10329
4912.14 10333
4912.80 10354
4913.46 10108
4914.12 9961
4914.78 10089
4915.44 10212
4916.11 10259
4916.77 10214
4917.43 10263
4918.09 9933
4918.75 9834
4919.41 10097
4920.07 9922
4920.74 9743
4921.40 9741
4922.06 9504
4922.72 9929
4923.38 9889
4924.05 9815
4924.71 9696
4925.37 9613
4926.03 10269
4926.69 9950
4927.36 10001
4928.02 10017
4928.68 9831
4929.34 9993
4930.01 10002
4930.67 9602
4931.33 9786
4931.99 9733
4932.66 9762
4933.32 10244
4933.98 10075
4934.64 10111
4935.31 9922
4935.97 10063
4936.63 10006
4937.30 10083
4937.96 10011
4938.62 10092
4939.28 10224
4939.95 10187
4940.61 10204
4941.27 10176
4941.94 10192
4942.60 10043
4943.26 9998
4943.93 10021
4944.59 10178
4945.25 9934
4945.92 9972
4946.58 9892
4947.24 9857
4947.91 10134
4948.57 9896
4949.23 9816
4949.90 9895
4950.56 10111
4951.23 9917
4951.89 9901
4952.55 9931
4953.22 9961
4953.88 9791
4954.55 9772
4955.21 10072
4955.87 10038
4956.54 10102
4957.20 10118
4957.87 9835
4958.53 10109
4959.20 10084
4959.86 10135
4960.52 10012
4961.19 9820
4961.85 10172
4962.52 10179
4963.18 10290
4963.85 9990
4964.51 10011
4965.18 10219
4965.84 10222
4966.51 10412
4967.17 10395
4967.84 10512
4968.50 10377
4969.17 10498
4969.83 10660
4970.50 11036
4971.16 10906
4971.83 10507
4972.49 10408
4973.16 10398
4973.82 10218
4974.49 10423
4975.15 10769
4975.82 10480
4976.48 10551
4977.15 10477
4977.82 10333
4978.48 10111
4979.15 10497
4979.81 10578
4980.48 10237
4981.14 10487
4981.81 10554
4982.48 10310
4983.14 10413
4983.81 10710
4984.47 10749
4985.14 10485
4985.81 10612
4986.47 10754
4987.14 10749
4987.81 11113
4988.47 11013
4989.14 11349
4989.80 11981
4990.47 12583
4991.14 12619
4991.80 13108
4992.47 13471
4993.14 13672
4993.80 13493
4994.47 13458
4995.14 13326
4995.80 13495
4996.47 12877
4997.14 11999
4997.80 11596
4998.47 11462
4999.14 10938
4999.81 10816
5000.47 10544
5001.14 10338
5001.81 10113
5002.47 10661
5003.14 10452
5003.81 10085
5004.48 10324
5005.14 10236
5005.81 10204
5006.48 10307
5007.15 10379
5007.81 10387
5008.48 10265
5009.15 10437
5009.82 10440
5010.49 10535
5011.15 10660
5011.82 10463
5012.49 10467
5013.16 10690
5013.83 10697
5014.49 10605
5015.16 10512
5015.83 10560
5016.50 10700
5017.17 10902
5017.83 10671
5018.50 10716
5019.17 10975
5019.84 10784
5020.51 10772
5021.18 10915
5021.84 11161
5022.51 11018
5023.18 11523
5023.85 11529
5024.52 11538
5025.19 11600
5025.86 11780
5026.53 11983
5027.19 11715
5027.86 11817
5028.53 11910
5029.20 11852
5029.87 12058
5030.54 11678
5031.21 11629
5031.88 11673
5032.55 11760
5033.22 11552
5033.89 11382
5034.56 11374
5035.23 11468
5035.89 11288
5036.56 11168
5037.23 11124
5037.90 11148
5038.57 11151
5039.24 11102
5039.91 10939
5040.58 10980
5041.25 10961
5041.92 11098
5042.59 10959
5043.26 11021
5043.93 11409
5044.60 11345
5045.27 11105
5045.94 11130
5046.61 11643
5047.28 11827
5047.95 12130
5048.62 12444
5049.29 11966
5049.96 11537
5050.63 11829
5051.31 11676
5051.98 11281
5052.65 11331
5053.32 11334
5053.99 10872
5054.66 10859
5055.33 10845
5056.00 11039
5056.67 10587
5057.34 10761
5058.01 10671
5058.68 10562
5059.35 10810
5060.03 10911
5060.70 11113
5061.37 11159
5062.04 11054
5062.71 10998
5063.38 11023
5064.05 11166
5064.72 11049
5065.40 10973
5066.07 10845
5066.74 10904
5067.41 11068
5068.08 10902
5068.75 10911
5069.43 10750
5070.10 10701
5070.77 10542
5071.44 11014
5072.11 10815
5072.79 10498
5073.46 10561
5074.13 10849
5074.80 10658
5075.47 10490
5076.15 10367
5076.82 10628
5077.49 10543
5078.16 10627
5078.83 10314
5079.51 10391
5080.18 10550
5080.85 10596
5081.52 10751
5082.20 10671
5082.87 10669
5083.54 10472
5084.22 10593
5084.89 10595
5085.56 10686
5086.23 10886
5086.91 10620
5087.58 10643
5088.25 10552
5088.93 10564
5089.60 10639
5090.27 10562
5090.94 10755
5091.62 10784
5092.29 10836
5092.96 10732
5093.64 10845
5094.31 11172
5094.98 10763
5095.66 10469
5096.33 10716
5097.00 10961
5097.68 10752
5098.35 10653
5099.03 10806
5099.70 10946
5100.37 10906
5101.05 10462
5101.72 10440
5102.39 10413
5103.07 10108
5103.74 10304
5104.42 10374
5105.09 10255
5105.77 10662
5106.44 10574
5107.11 10749
5107.79 10410
5108.46 10470
5109.14 10458
5109.81 10352
5110.49 10859
5111.16 10334
5111.83 10041
5112.51 10264
5113.18 10178
5113.86 9981
5114.53 10190
5115.21 9915
5115.88 9857
5116.56 10520
5117.23 9965
5117.91 9984
5118.58 10139
5119.26 10118
5119.93 9923
5120.61 10245
5121.28 10159
5121.96 10245
5122.63 10434
5123.31 10173
5123.98 9957
5124.66 10344
5125.33 10512
5126.01 10422
5126.69 10154
5127.36 10519
5128.04 10392
5128.71 10167
5129.39 10270
5130.06 10478
5130.74 10250
5131.42 10235
5132.09 10249
5132.77 10416
5133.44 10427
5134.12 10187
5134.79 10303
5135.47 10270
5136.15 10317
5136.82 10280
5137.50 10300
5138.18 10090
5138.85 10330
5139.53 10174
5140.20 10383
5140.88 10657
5141.56 10366
5142.23 10347
5142.91 10254
5143.59 10332
5144.26 10294
5144.94 10374
5145.62 10468
5146.29 10377
5146.97 10211
5147.65 10175
5148.33 10014
5149.00 9976
5149.68 9707
5150.36 9997
5151.03 9839
5151.71 9877
5152.39 9930
5153.06 9929
5153.74 9786
5154.42 9930
5155.10 9831
5155.77 9872
5156.45 10056
5157.13 10053
5157.81 10044
5158.48 9588
5159.16 9535
5159.84 9803
5160.52 10137
5161.20 9832
5161.87 9950
5162.55 9966
5163.23 9669
5163.91 10103
5164.58 10061
5165.26 9582
5165.94 9564
5166.62 9793
5167.30 9758
5167.98 10010
5168.65 10040
5169.33 9822
5170.01 10115
5170.69 10042
5171.37 9739
5172.05 10047
5172.72 9836
5173.40 9765
5174.08 9931
5174.76 9887
5175.44 9603
5176.12 9908
5176.80 9734
5177.48 9699
5178.15 9531
5178.83 9738
5179.51 9755
5180.19 9539
5180.87 9769
5181.55 9570
5182.23 9808
5182.91 9413
5183.59 9561
5184.27 9360
5184.95 9514
5185.63 9797
5186.30 10006
5186.98 9718
5187.66 9446
5188.34 9711
5189.02 9663
5189.70 9716
5190.38 9419
5191.06 9320
5191.74 9423
5192.42 9564
5193.10 9532
5193.78 9564
5194.46 9237
5195.14 9257
5195.82 9591
5196.50 9442
5197.18 9276
5197.86 9596
5198.54 9709
5199.22 9619
5199.90 9660
5200.58 9390
5201.26 9838
5201.94 9592
5202.62 9548
5203.31 9640
5203.99 9731
5204.67 9911
5205.35 9676
5206.03 9679
5206.71 9564
5207.39 9981
5208.07 10024
5208.75 10188
5209.43 10028
5210.11 9720
5210.79 9738
5211.48 10036
5212.16 9935
5212.84 9839
5213.52 10014
5214.20 10114
5214.88 9891
5215.56 9992
5216.24 10172
5216.93 9907
5217.61 9831
5218.29 9891
5218.97 9708
5219.65 9974
5220.33 9896
5221.02 9889
5221.70 9889
5222.38 9813
5223.06 9666
5223.74 9328
5224.42 9689
5225.11 9902
5225.79 9843
5226.47 9949
5227.15 10007
5227.83 10020
5228.52 9807
5229.20 10138
5229.88 9588
5230.56 9628
5231.25 9768
5231.93 9814
5232.61 9827
5233.29 9904
5233.98 10091
5234.66 10051
5235.34 9943
5236.02 10179
5236.71 10052
5237.39 10025
5238.07 10216
5238.76 10017
5239.44 9920
5240.12 9998
5240.80 10025
5241.49 9923
5242.17 10030
5242.85 10407
5243.54 10431
5244.22 10375
5244.90 10644
5245.59 10758
5246.27 10726
5246.95 10567
5247.64 11043
5248.32 11098
5249.00 11122
5249.69 11097
5250.37 11411
5251.05 11007
5251.74 10556
5252.42 10837
5253.11 10501
5253.79 10437
5254.47 10275
5255.16 10348
5255.84 10046
5256.53 10336
5257.21 10032
5257.89 10065
5258.58 9958
5259.26 10080
5259.95 9876
5260.63 9891
5261.32 9868
5262.00 10030
5262.68 9821
5263.37 9675
5264.05 9878
5264.74 9993
5265.42 10002
5266.11 9983
5266.79 9947
5267.48 10159
5268.16 10011
5268.85 10194
5269.53 10705
5270.22 10504
5270.90 9989
5271.59 10087
5272.27 10233
5272.96 10126
5273.64 10259
5274.33 10317
5275.01 10111
5275.70 10187
5276.38 10294
5277.07 10330
5277.75 10308
5278.44 10114
5279.12 10060
5279.81 10147
5280.49 10428
5281.18 10400
5281.87 10371
5282.55 10276
5283.24 10511
5283.92 10434
5284.61 10641
5285.30 10833
5285.98 10722
5286.67 10723
5287.35 10557
5288.04 10571
5288.73 10500
5289.41 10553
5290.10 10451
5290.78 10418
5291.47 10629
5292.16 10770
5292.84 10709
5293.53 10428
5294.22 10710
5294.90 10594
5295.59 10934
5296.28 10964
5296.96 11087
5297.65 11099
5298.34 10888
5299.02 11220
5299.71 11014
5300.40 11084
5301.08 10775
5301.77 11116
5302.46 11203
5303.14 11082
5303.83 11446
5304.52 11320
5305.21 11136
5305.89 11848
5306.58 11554
5307.27 10928
5307.96 11114
5308.64 10937
5309.33 10867
5310.02 10542
5310.71 10757
5311.39 10346
5312.08 10528
5312.77 10187
5313.46 10644
5314.14 10389
5314.83 10276
5315.52 10089
5316.21 10094
5316.89 9937
5317.58 9754
5318.27 10172
5318.96 10235
5319.65 10190
5320.34 10003
5321.02 10074
5321.71 10220
5322.40 10076
5323.09 10213
5323.78 10183
5324.47 9901
5325.15 10342
5325.84 10076
5326.53 10029
5327.22 10048
5327.91 9841
5328.60 10205
5329.29 10316
5329.97 10279
5330.66 10192
5331.35 10041
5332.04 9967
5332.73 10182
5333.42 10124
5334.11 10051
5334.80 10312
5335.49 10220
5336.18 10424
5336.87 10501
5337.55 10374
5338.24 10659
5338.93 10233
5339.62 10318
5340.31 10221
5341.00 10795
5341.69 10416
5342.38 10316
5343.07 10671
5343.76 10515
5344.45 10576
5345.14 10630
5345.83 10476
5346.52 10627
5347.21 10272
5347.90 10360
5348.59 10478
5349.28 10680
5349.97 11252
5350.66 11227
5351.35 10800
5352.04 11263
5352.73 11602
5353.42 11661
5354.11 11696
5354.80 11798
5355.49 11923
5356.18 11987
5356.87 11583
5357.56 11482
5358.25 11332
5358.94 11304
5359.64 10750
5360.33 10485
5361.02 10483
5361.71 10089
5362.40 10089
5363.09 10345
5363.78 10084
5364.47 9990
5365.16 10016
5365.85 9986
5366.55 10091
5367.24 10035
5367.93 10151
5368.62 10029
5369.31 10278
5370.00 10124
5370.69 10160
5371.38 10036
5372.08 9994
5372.77 10042
5373.46 10288
5374.15 9912
5374.84 9591
5375.53 9655
5376.23 10007
5376.92 9810
5377.61 9843
5378.30 9730
5378.99 9815
5379.69 10095
5380.38 9812
5381.07 10022
5381.76 9992
5382.45 10093
5383.15 9995
5383.84 10031
5384.53 9987
5385.22 9972
5385.92 10040
5386.61 9962
5387.30 10053
5387.99 10081
5388.69 10050
5389.38 10205
5390.07 10057
5390.76 9936
5391.46 9788
5392.15 10317
5392.84 10114
5393.54 9948
5394.23 10010
5394.92 9969
5395.61 10371
5396.31 10099
5397.00 9980
5397.69 10154
5398.39 9994
5399.08 10132
5399.77 9935
5400.47 9947
5401.16 9913
5401.85 10136
5402.55 9843
5403.24 10099
5403.93 10073
5404.63 9944
5405.32 9908
5406.02 10150
5406.71 9998
5407.40 9909
5408.10 9731
5408.79 10126
5409.48 10063
5410.18 9919
5410.87 9858
5411.57 10051
5412.26 10138
5412.95 10016
5413.65 9999
5414.34 9940
5415.04 10002
5415.73 10043
5416.43 9802
5417.12 10014
5417.82 9819
5418.51 9709
5419.20 9915
5419.90 10029
5420.59 9732
5421.29 10053
5421.98 9951
5422.68 9934
5423.37 9943
5424.07 9861
5424.76 10079
5425.46 10108
5426.15 10309
5426.85 10077
5427.54 9851
5428.24 9872
5428.93 10026
5429.63 10129
5430.32 10297
5431.02 10029
5431.71 9973
5432.41 9995
5433.10 9817
5433.80 9769
5434.50 9961
5435.19 9974
5435.89 9951
5436.58 9788
5437.28 9795
5437.97 9929
5438.67 10081
5439.37 9964
5440.06 10309
5440.76 10269
5441.45 10381
5442.15 10371
5442.85 10199
5443.54 10006
5444.24 10053
5444.93 10355
5445.63 10399
5446.33 10393
5447.02 10324
5447.72 10601
5448.42 10946
5449.11 10822
5449.81 10886
5450.51 10764
5451.20 10676
5451.90 10839
5452.60 11048
5453.29 11028
5453.99 10663
5454.69 10861
5455.38 10976
5456.08 11173
5456.78 11162
5457.47 11279
5458.17 11117
5458.87 11357
5459.57 11565
5460.26 11555
5460.96 11213
5461.66 11214
5462.35 11423
5463.05 11298
5463.75 10849
5464.45 10718
5465.14 11245
5465.84 11203
5466.54 10951
5467.24 11197
5467.93 11227
5468.63 11538
5469.33 11338
5470.03 11176
5470.73 11026
5471.42 10830
5472.12 10908
5472.82 11227
5473.52 10869
5474.22 10500
5474.91 10785
5475.61 10512
5476.31 10527
5477.01 10517
5477.71 10436
5478.40 10527
5479.10 10405
5479.80 10622
5480.50 10743
5481.20 10618
5481.90 10466
5482.60 10576
5483.29 10921
5483.99 10742
5484.69 10707
5485.39 10648
5486.09 10907
5486.79 10816
5487.49 10971
5488.19 11154
5488.89 10947
5489.58 10532
5490.28 10550
5490.98 10610
5491.68 10833
5492.38 10545
5493.08 10710
5493.78 10863
5494.48 10713
5495.18 10719
5495.88 10902
5496.58 10902
5497.28 11070
5497.98 11068
5498.68 10751
5499.38 10976
5500.08 11087
5500.78 11228
5501.48 11097
5502.18 11108
5502.88 11588
5503.58 11703
5504.28 11802
5504.98 11869
5505.68 11608
5506.38 11707
5507.08 12020
5507.78 12018
5508.48 11699
5509.18 11267
5509.88 11369
5510.58 11151
5511.28 11084
5511.98 10933
5512.68 11148
5513.38 11327
5514.08 11394
5514.78 11564
5515.48 11221
5516.18 11711
5516.88 11813
5517.58 11796
5518.28 12116
5518.99 12281
5519.69 12045
5520.39 11671
5521.09 11826
5521.79 11907
5522.49 11574
5523.19 11972
5523.89 11718
5524.59 11565
5525.30 11802
5526.00 11569
5526.70 11667
5527.40 11496
5528.10 11373
5528.80 11619
5529.50 11146
5530.21 11091
5530.91 10818
5531.61 10410
5532.31 10407
5533.01 10432
5533.72 10395
5534.42 10470
5535.12 10275
5535.82 10358
5536.52 10314
5537.23 10315
5537.93 10233
5538.63 10626
5539.33 10549
5540.03 10445
5540.74 10303
5541.44 10318
5542.14 10306
5542.84 10508
5543.55 10610
5544.25 10335
5544.95 10381
5545.65 10504
5546.36 10416
5547.06 10349
5547.76 10171
5548.47 10190
5549.17 10442
5549.87 10559
5550.57 10707
5551.28 10642
5551.98 10589
5552.68 10122
5553.39 10275
5554.09 10569
5554.79 10418
5555.50 10463
5556.20 10533
5556.90 10563
5557.61 10163
5558.31 10176
5559.01 10440
5559.72 10344
5560.42 10419
5561.12 10421
5561.83 10296
5562.53 10453
5563.23 10261
5563.94 10250
5564.64 10052
5565.35 10127
5566.05 10042
5566.75 10172
5567.46 10240
5568.16 9907
5568.87 10257
5569.57 10310
5570.27 10261
5570.98 10161
5571.68 10029
5572.39 9752
5573.09 9822
5573.80 10385
5574.50 9966
5575.21 9807
5575.91 10223
5576.61 10272
5577.32 10055
5578.02 10217
5578.73 9987
5579.43 9936
5580.14 10099
5580.84 9751
5581.55 9963
5582.25 10071
5582.96 9839
5583.66 9633
5584.37 9895
5585.07 9915
5585.78 9936
5586.48 9869
5587.19 9656
5587.89 9580
5588.60 9508
5589.30 9610
5590.01 9786
5590.72 9493
5591.42 9560
5592.13 9524
5592.83 9642
5593.54 9542
5594.24 9262
5594.95 9732
5595.66 9479
5596.36 9341
5597.07 9521
5597.77 9424
5598.48 9678
5599.18 9458
5599.89 9524
5600.60 9573
5601.30 9677
5602.01 9586
5602.72 9283
5603.42 9315
5604.13 9388
5604.83 9698
5605.54 9608
5606.25 9563
5606.95 9519
5607.66 9366
5608.37 9535
5609.07 9674
5609.78 9441
5610.49 9174
5611.19 9208
5611.90 9500
5612.61 9052
5613.31 9028
5614.02 9163
5614.73 9106
5615.44 9192
5616.14 9031
5616.85 9097
5617.56 8969
5618.26 8958
5618.97 8855
5619.68 9126
5620.39 9279
5621.09 9307
5621.80 9391
5622.51 9594
5623.22 9301
5623.92 9062
5624.63 8962
5625.34 8951
5626.05 9001
5626.75 9066
5627.46 9163
5628.17 8902
5628.88 9067
5629.59 9306
5630.29 9149
5631.00 9162
5631.71 9010
5632.42 9153
5633.13 9242
5633.83 9080
5634.54 8690
5635.25 9097
5635.96 9018
5636.67 9304
5637.38 9395
5638.08 9119
5638.79 9139
5639.50 9076
5640.21 9457
5640.92 9252
5641.63 9131
5642.34 8967
5643.05 9133
5643.75 9145
5644.46 9248
5645.17 9251
5645.88 9192
5646.59 9130
5647.30 9042
5648.01 8968
5648.72 9146
5649.43 9166
5650.14 9021
5650.85 9041
5651.55 8986
5652.26 9141
5652.97 9211
5653.68 9245
5654.39 9306
5655.10 9150
5655.81 9149
5656.52 9189
5657.23 9272
5657.94 9234
5658.65 9401
5659.36 9597
5660.07 9288
5660.78 9436
5661.49 9302
5662.20 9159
5662.91 9351
5663.62 9481
5664.33 9203
5665.04 9442
5665.75 9294
5666.46 9117
5667.17 9088
5667.88 9118
5668.59 9284
5669.30 9335
5670.01 9251
5670.72 9149
5671.43 9489
5672.14 9388
5672.85 9318
5673.57 9391
5674.28 9321
5674.99 9490
5675.70 9546
5676.41 9177
5677.12 9189
5677.83 9324
5678.54 9218
5679.25 9248
5679.96 9287
5680.68 9276
5681.39 9338
5682.10 9112
5682.81 9106
5683.52 9259
5684.23 9225
5684.94 9539
5685.65 9233
5686.37 9274
5687.08 9430
5687.79 9300
5688.50 9588
5689.21 9462
5689.92 9588
5690.64 9475
5691.35 9379
5692.06 9279
5692.77 9440
5693.48 9205
5694.20 9349
5694.91 9501
5695.62 9237
5696.33 9452
5697.04 9514
5697.76 9366
5698.47 9527
5699.18 9608
5699.89 9623
5700.61 9339
5701.32 9471
5702.03 9794
5702.74 9471
5703.46 9606
5704.17 9330
5704.88 9655
5705.59 9621
5706.31 9569
5707.02 9483
5707.73 9459
5708.45 9693
5709.16 9755
5709.87 9577
5710.58 9384
5711.30 9337
5712.01 9402
5712.72 9456
5713.44 9422
5714.15 9409
5714.86 9593
5715.58 9623
5716.29 9652
5717.00 9545
5717.72 9462
5718.43 9799
5719.14 9851
5719.86 9704
5720.57 9751
5721.28 9657
5722.00 9579
5722.71 9701
5723.43 9766
5724.14 9668
5724.85 9801
5725.57 9929
5726.28 9919
5727.00 10092
5727.71 10107
5728.42 10242
5729.14 10261
5729.85 10500
5730.57 10725
5731.28 10616
5732.00 10624
5732.71 10869
5733.42 10651
5734.14 10794
5734.85 10490
5735.57 10784
5736.28 10569
5737.00 10700
5737.71 10573
5738.43 10301
5739.14 10571
5739.86 10455
5740.57 10326
5741.29 10289
5742.00 10263
5742.72 10435
5743.43 10406
5744.15 10250
5744.86 10373
5745.58 10269
5746.29 10308
5747.01 10340
5747.72 10489
5748.44 10445
5749.15 10484
5749.87 10624
5750.58 10718
5751.30 10840
5752.02 10831
5752.73 10605
5753.45 11259
5754.16 10991
5754.88 10919
5755.59 10839
5756.31 11019
5757.03 11200
5757.74 11071
5758.46 11216
5759.17 11425
5759.89 11345
5760.61 11129
5761.32 11267
5762.04 11478
5762.76 11614
5763.47 11566
5764.19 11656
5764.90 11757
5765.62 11936
5766.34 12014
5767.05 11913
5767.77 12157
5768.49 12428
5769.20 12379
5769.92 12586
5770.64 12306
5771.35 12592
5772.07 12725
5772.79 13002
5773.51 12958
5774.22 13500
5774.94 13974
5775.66 15232
5776.37 16184
5777.09 16631
5777.81 16954
5778.53 17254
5779.24 17392
5779.96 16852
5780.68 16445
5781.39 15805
5782.11 14966
5782.83 15037
5783.55 14422
5784.26 14317
5784.98 14115
5785.70 14225
5786.42 14166
5787.14 14004
5787.85 13899
5788.57 13827
5789.29 13960
5790.01 13459
5790.73 14026
5791.44 13858
5792.16 13457
5792.88 13838
5793.60 13732
5794.32 13364
5795.03 13600
5795.75 13519
5796.47 13802
5797.19 13870
5797.91 13663
5798.63 13763
5799.35 14041
5800.06 14046
5800.78 13857
5801.50 13903
5802.22 13730
5802.94 14141
5803.66 14761
5804.38 15359
5805.10 15888
5805.81 16087
5806.53 16890
5807.25 17312
5807.97 16993
5808.69 16584
5809.41 15706
5810.13 15331
5810.85 14338
5811.57 13751
5812.29 13465
5813.01 13603
5813.73 12975
5814.45 12696
5815.17 13045
5815.88 12721
5816.60 12745
5817.32 12954
5818.04 13083
5818.76 12952
5819.48 12701
5820.20 12641
5820.92 12938
5821.64 12624
5822.36 12890
5823.08 12833
5823.80 12569
5824.52 12443
5825.24 12291
5825.96 12293
5826.68 11989
5827.40 12122
5828.12 11973
5828.84 11773
5829.57 11944
5830.29 11939
5831.01 12109
5831.73 12236
5832.45 11759
5833.17 12233
5833.89 11762
5834.61 11686
5835.33 11585
5836.05 11696
5836.77 11799
5837.49 11400
5838.21 11185
5838.94 11218
5839.66 11278
5840.38 11195
5841.10 11127
5841.82 11431
5842.54 11460
5843.26 11272
5843.98 11276
5844.70 11303
5845.43 11253
5846.15 11311
5846.87 11092
5847.59 11246
5848.31 10831
5849.03 10960
5849.76 11114
5850.48 10822
5851.20 10516
5851.92 10694
5852.64 11025
5853.36 10938
5854.09 10739
5854.81 10881
5855.53 10544
5856.25 10673
5856.97 10578
5857.70 10550
5858.42 10508
5859.14 10442
5859.86 10624
5860.59 10398
5861.31 10280
5862.03 10395
5862.75 10276
5863.48 10395
5864.20 10183
5864.92 10468
5865.64 10335
5866.37 10278
5867.09 10373
5867.81 10286
5868.54 9977
5869.26 9842
5869.98 10177
5870.70 10026
5871.43 10066
5872.15 10055
5872.87 10222
5873.60 10008
5874.32 9884
5875.04 9966
5875.77 10103
5876.49 9789
5877.21 10009
5877.94 10066
5878.66 9914
5879.38 10134
5880.11 10274
5880.83 10124
5881.55 10119
5882.28 9849
5883.00 9964
5883.73 10116
5884.45 10119
5885.17 10190
5885.90 9863
5886.62 10006
5887.34 10016
5888.07 9958
5888.79 9680
5889.52 9617
5890.24 9832
5890.97 9921
5891.69 9854
5892.41 9750
5893.14 9657
5893.86 9707
5894.59 10078
5895.31 9915
5896.04 9709
5896.76 9781
5897.49 9831
5898.21 9808
5898.93 9690
5899.66 9810
5900.38 9866
5901.11 9863
5901.83 9904
5902.56 9677
5903.28 9663
5904.01 10049
5904.73 9799
5905.46 9785
5906.18 9921
5906.91 10045
5907.64 10161
5908.36 9953
5909.09 9907
5909.81 10269
5910.54 10175
5911.26 9805
5911.99 9728
5912.71 9919
5913.44 9990
5914.16 9795
5914.89 9862
5915.62 9861
5916.34 10114
5917.07 9999
5917.79 9812
5918.52 9724
5919.25 10006
5919.97 10044
5920.70 10000
5921.42 10163
5922.15 10341
5922.88 9858
5923.60 10001
5924.33 10083
5925.05 9903
5925.78 9851
5926.51 9837
5927.23 9731
5927.96 9869
5928.69 9954
5929.41 9939
5930.14 9858
5930.87 9957
5931.59 9906
5932.32 9977
5933.05 9863
5933.77 9832
5934.50 10295
5935.23 10238
5935.95 10080
5936.68 10067
5937.41 9976
5938.14 10374
5938.86 10423
5939.59 10423
5940.32 10299
5941.04 10368
5941.77 10368
5942.50 10203
5943.23 10291
5943.95 10571
5944.68 10402
5945.41 10365
5946.14 10358
5946.87 10265
5947.59 10140
5948.32 10186
5949.05 10551
5949.78 10618
5950.50 10581
5951.23 10160
5951.96 10247
5952.69 10269
5953.42 10198
5954.14 10266
5954.87 10416
5955.60 10627
5956.33 10490
5957.06 10918
5957.79 10487
5958.51 10466
5959.24 10727
5959.97 10707
5960.70 10691
5961.43 10787
5962.16 10828
5962.88 10791
5963.61 11127
5964.34 10813
5965.07 10773
5965.80 10776
5966.53 10694
5967.26 11118
5967.99 10990
5968.72 11127
5969.44 11172
5970.17 10912
5970.90 10873
5971.63 10892
5972.36 10935
5973.09 11073
5973.82 11363
5974.55 11486
5975.28 11193
5976.01 11287
5976.74 11144
5977.47 11043
5978.20 11204
5978.93 11323
5979.66 11160
5980.39 11050
5981.12 11253
5981.85 11276
5982.58 11483
5983.31 11490
5984.04 11283
5984.77 11327
5985.50 11458
5986.23 11357
5986.96 11581
5987.69 11503
5988.42 11457
5989.15 11643
5989.88 11901
5990.61 11692
5991.34 11562
5992.07 11705
5992.80 11831
5993.53 11411
5994.26 11566
5994.99 11728
5995.72 11989
5996.45 11622
5997.18 11678
5997.91 11646
5998.64 11566
5999.37 11557
6000.11 11405
6000.84 11530
6001.57 11592
6002.30 11507
6003.03 11599
6003.76 11741
6004.49 11527
6005.22 11753
6005.95 11361
6006.69 11350
6007.42 11445
6008.15 11736
6008.88 11653
6009.61 11488
6010.34 11529
6011.07 11839
6011.81 11961
6012.54 12257
6013.27 12307
6014.00 12482
6014.73 12868
6015.46 12546
6016.20 12748
6016.93 13400
6017.66 13057
6018.39 12851
6019.12 12630
6019.86 12303
6020.59 12032
6021.32 12098
6022.05 11630
6022.79 11591
6023.52 11542
6024.25 11317
6024.98 11241
6025.72 11504
6026.45 11109
6027.18 11008
6027.91 11243
6028.65 10994
6029.38 10949
6030.11 11336
6030.84 11240
6031.58 11241
6032.31 11105
6033.04 11044
6033.78 10925
6034.51 10906
6035.24 11090
6035.98 11086
6036.71 11178
6037.44 11398
6038.17 11226
6038.91 11191
6039.64 11225
6040.37 11216
6041.11 11050
6041.84 11069
6042.58 11103
6043.31 11320
6044.04 11197
6044.78 11469
6045.51 11643
6046.24 11603
6046.98 11112
6047.71 11556
6048.44 11374
6049.18 11406
6049.91 11487
6050.65 11368
6051.38 11567
6052.11 11554
6052.85 11469
6053.58 11477
6054.32 11357
6055.05 11462
6055.79 11566
6056.52 11629
6057.25 11403
6057.99 11387
6058.72 11440
6059.46 11416
6060.19 11754
6060.93 11782
6061.66 11413
6062.40 11624
6063.13 11529
6063.87 11719
6064.60 11484
6065.34 11532
6066.07 11634
6066.81 11574
6067.54 11570
6068.28 11738
6069.01 11814
6069.75 11989
6070.48 11591
6071.22 11663
6071.95 11828
6072.69 11629
6073.42 11414
6074.16 11643
6074.89 11774
6075.63 11585
6076.36 11732
6077.10 11670
6077.84 11515
6078.57 11679
6079.31 11773
6080.04 11685
6080.78 11600
6081.51 11248
6082.25 11381
6082.99 11809
6083.72 11739
6084.46 11584
6085.20 11502
6085.93 11729
6086.67 11724
6087.40 11558
6088.14 11665
6088.88 11735
6089.61 11690
6090.35 11772
6091.09 11505
6091.82 11293
6092.56 11526
6093.30 11498
6094.03 11483
6094.77 11380
6095.51 11543
6096.24 11638
6096.98 11707
6097.72 11557
6098.45 11682
6099.19 12054
6099.93 11969
6100.66 11750
6101.40 11593
6102.14 11793
6102.87 11941
6103.61 12056
6104.35 11845
6105.09 11928
6105.82 12148
6106.56 11972
6107.30 11932
6108.04 11501
6108.77 11797
6109.51 12044
6110.25 12280
6110.99 12178
6111.72 12127
6112.46 12217
6113.20 12302
6113.94 12511
6114.68 12177
6115.41 12681
6116.15 12631
6116.89 12775
6117.63 12959
6118.37 12713
6119.10 12811
6119.84 12763
6120.58 12779
6121.32 12866
6122.06 12770
6122.80 12637
6123.53 12925
6124.27 12915
6125.01 13071
6125.75 13099
6126.49 13092
6127.23 13160
6127.97 13333
6128.70 13113
6129.44 13094
6130.18 13225
6130.92 13305
6131.66 12961
6132.40 13150
6133.14 13397
6133.88 13390
6134.62 13272
6135.35 13621
6136.09 13449
6136.83 13460
6137.57 13506
6138.31 13803
6139.05 13920
6139.79 13705
6140.53 13858
6141.27 13791
6142.01 13635
6142.75 13713
6143.49 13926
6144.23 13973
6144.97 13893
6145.71 14058
6146.45 14250
6147.19 14196
6147.93 14255
6148.67 14595
6149.41 14391
6150.15 14375
6150.89 14170
6151.63 14715
6152.37 14814
6153.11 14644
6153.85 15137
6154.59 15212
6155.33 15091
6156.07 15280
6156.81 15187
6157.55 15150
6158.29 15469
6159.03 15354
6159.77 15522
6160.51 15778
6161.25 15607
6161.99 15676
6162.73 15694
6163.47 15884
6164.22 16053
6164.96 15693
6165.70 16195
6166.44 16342
6167.18 16823
6167.92 17200
6168.66 17414
6169.40 17602
6170.14 18171
6170.89 18681
6171.63 18820
6172.37 19069
6173.11 18690
6173.85 18998
6174.59 19357
6175.33 18750
6176.08 18616
6176.82 18868
6177.56 18365
6178.30 17994
6179.04 17966
6179.78 17849
6180.53 18218
6181.27 17706
6182.01 18017
6182.75 18024
6183.49 18460
6184.24 18334
6184.98 18196
6185.72 18236
6186.46 18273
6187.20 18508
6187.95 18590
6188.69 18902
6189.43 18868
6190.17 18728
6190.92 18896
6191.66 18866
6192.40 18950
6193.14 18498
6193.89 18851
6194.63 19300
6195.37 19636
6196.12 19883
6196.86 20129
6197.60 20140
6198.34 20180
6199.09 20433
6199.83 20865
6200.57 20887
6201.32 20619
6202.06 20848
6202.80 20881
6203.55 20714
6204.29 20134
6205.03 20244
6205.78 20636
6206.52 20626
6207.26 20896
6208.01 21765
6208.75 22735
6209.49 24314
6210.24 26509
6210.98 28754
6211.72 31431
6212.47 34505
6213.21 37012
6213.96 38870
6214.70 39921
6215.44 39926
6216.19 38528
6216.93 36774
6217.68 34716
6218.42 31932
6219.16 28372
6219.91 26136
6220.65 24132
6221.40 21804
6222.14 20163
6222.89 19213
6223.63 18830
6224.37 18186
6225.12 17967
6225.86 18011
6226.61 18365
6227.35 18830
6228.10 18802
6228.84 19074
6229.59 19693
6230.33 19595
6231.08 19384
6231.82 19033
6232.57 18558
6233.31 18221
6234.06 17418
6234.80 17036
6235.55 16641
6236.29 15627
6237.04 15558
6237.78 15404
6238.53 15469
6239.27 15364
6240.02 15632
6240.76 15673
6241.51 15904
6242.26 15685
6243.00 15810
6243.75 15835
6244.49 15741
6245.24 15933
6245.98 16072
6246.73 16110
6247.48 16158
6248.22 16256
6248.97 16351
6249.71 16818
6250.46 17171
6251.21 17576
6251.95 17312
6252.70 17171
6253.44 17212
6254.19 17144
6254.94 16949
6255.68 16886
6256.43 16397
6257.18 16347
6257.92 16120
6258.67 15807
6259.42 15960
6260.16 15968
6260.91 15780
6261.66 15831
6262.40 16020
6263.15 16225
6263.90 16080
6264.64 15903
6265.39 15748
6266.14 15737
6266.88 15302
6267.63 15553
6268.38 15627
6269.13 15321
6269.87 15485
6270.62 15493
6271.37 15477
6272.11 14727
6272.86 14844
6273.61 14942
6274.36 14876
6275.10 15017
6275.85 14715
6276.60 14601
6277.35 15025
6278.10 15074
6278.84 15363
6279.59 15417
6280.34 15628
6281.09 15946
6281.83 16326
6282.58 16588
6283.33 16160
6284.08 15686
6284.83 15475
6285.57 14986
6286.32 14597
6287.07 14015
6287.82 13556
6288.57 13889
6289.32 13677
6290.06 13670
6290.81 13533
6291.56 13282
6292.31 13173
6293.06 13020
6293.81 13038
6294.56 12946
6295.30 13219
6296.05 13038
6296.80 12957
6297.55 13204
6298.30 13085
6299.05 12968
6299.80 12494
6300.55 12650
6301.30 12466
6302.05 12343
6302.79 12384
6303.54 12407
6304.29 12577
6305.04 12549
6305.79 12256
6306.54 12673
6307.29 12636
6308.04 12444
6308.79 12426
6309.54 12421
6310.29 12398
6311.04 12312
6311.79 12525
6312.54 12475
6313.29 12236
6314.04 12128
6314.79 11976
6315.54 11985
6316.29 11839
6317.04 11968
6317.79 12139
6318.54 12089
6319.29 12064
6320.04 11934
6320.79 12032
6321.54 12202
6322.29 11795
6323.04 11915
6323.79 11881
6324.54 11755
6325.29 11665
6326.04 11458
6326.79 11223
6327.54 11224
6328.29 11337
6329.04 11117
6329.79 11180
6330.55 11316
6331.30 11031
6332.05 10893
6332.80 10953
6333.55 10994
6334.30 10790
6335.05 11031
6335.80 11228
6336.55 11128
6337.30 11251
6338.06 10837
6338.81 10766
6339.56 10484
6340.31 10589
6341.06 10971
6341.81 10925
6342.56 11115
6343.32 11037
6344.07 11210
6344.82 11131
6345.57 10719
6346.32 10489
6347.07 10811
6347.83 10966
6348.58 10497
6349.33 10555
6350.08 10620
6350.83 10514
6351.59 10394
6352.34 10575
6353.09 10673
6353.84 10758
6354.60 10682
6355.35 10587
6356.10 10413
6356.85 10805
6357.61 10645
6358.36 10599
6359.11 10584
6359.86 10651
6360.62 11013
6361.37 10533
6362.12 10619
6362.87 10297
6363.63 10301
6364.38 10183
6365.13 10386
6365.88 10217
6366.64 10187
6367.39 10117
6368.14 10176
6368.90 10454
6369.65 10149
6370.40 10266
6371.16 10248
6371.91 10143
6372.66 10359
6373.42 10244
6374.17 10120
6374.92 10142
6375.68 10081
6376.43 10127
6377.18 10181
6377.94 10236
6378.69 10199
6379.45 10285
6380.20 10263
6380.95 10360
6381.71 10182
6382.46 10362
6383.21 10442
6383.97 10416
6384.72 10574
6385.48 10512
6386.23 10004
6386.98 10297
6387.74 10336
6388.49 9967
6389.25 9972
6390.00 10066
6390.76 10002
6391.51 10117
6392.27 10196
6393.02 9962
6393.77 10055
6394.53 9920
6395.28 9891
6396.04 10074
6396.79 10152
6397.55 10240
6398.30 10135
6399.06 10226
6399.81 10003
6400.57 9980
6401.32 10196
6402.08 10077
6402.83 10050
6403.59 9902
6404.34 9874
6405.10 9621
6405.85 9898
6406.61 9990
6407.36 9945
6408.12 9871
6408.88 9840
6409.63 9754
6410.39 10175
6411.14 10401
6411.90 10172
6412.65 10202
6413.41 10067
6414.16 10400
6414.92 10032
6415.68 10170
6416.43 10148
6417.19 10017
6417.94 10230
6418.70 10384
6419.46 10270
6420.21 10255
6420.97 9905
6421.73 10187
6422.48 10162
6423.24 10066
6423.99 10432
6424.75 10247
6425.51 10234
6426.26 10352
6427.02 10379
6427.78 10361
6428.53 10337
6429.29 10324
6430.05 10315
6430.80 10105
6431.56 10405
6432.32 10596
6433.07 10547
6433.83 10544
6434.59 10315
6435.34 10406
6436.10 10381
6436.86 10503
6437.62 10835
6438.37 10630
6439.13 10795
6439.89 10959
6440.65 10854
6441.40 10397
6442.16 10484
6442.92 10499
6443.68 10528
6444.43 10893
6445.19 10943
6445.95 10941
6446.71 10979
6447.46 10846
6448.22 10996
6448.98 11076
6449.74 11011
6450.49 11217
6451.25 11247
6452.01 11113
6452.77 10973
6453.53 10842
6454.29 10948
6455.04 10881
6455.80 11264
6456.56 11237
6457.32 11354
6458.08 11166
6458.84 11325
6459.59 11534
6460.35 11554
6461.11 11558
6461.87 11367
6462.63 11360
6463.39 11517
6464.15 11791
6464.90 11845
6465.66 11725
6466.42 11605
6467.18 11561
6467.94 11829
6468.70 11647
6469.46 11825
6470.22 11999
6470.98 11815
6471.73 12136
6472.49 11934
6473.25 12349
6474.01 12331
6474.77 12152
6475.53 12363
6476.29 12272
6477.05 12305
6477.81 12612
6478.57 12381
6479.33 12335
6480.09 12631
6480.85 12636
6481.61 12486
6482.37 12781
6483.13 12684
6483.89 12955
6484.65 12823
6485.41 13178
6486.17 13268
6486.93 13020
6487.69 13373
6488.45 12921
6489.21 13220
6489.97 13612
6490.73 13209
6491.49 13658
6492.25 13950
6493.01 13571
6493.77 13960
6494.53 13846
6495.29 13957
6496.05 14281
6496.81 14541
6497.57 14715
6498.33 14785
6499.10 14759
6499.86 14742
6500.62 15311
6501.38 15549
6502.14 15104
6502.90 15501
6503.66 15638
6504.42 15444
6505.18 15807
6505.94 16023
6506.71 15738
6507.47 15930
6508.23 16050
6508.99 15871
6509.75 15957
6510.51 16156
6511.27 16264
6512.04 16711
6512.80 17131
6513.56 17789
6514.32 18559
6515.08 19742
6515.84 20779
6516.61 21711
6517.37 23144
6518.13 24008
6518.89 24219
6519.65 24486
6520.42 23796
6521.18 22918
6521.94 21887
6522.70 20444
6523.46 19486
6524.23 18547
6524.99 18594
6525.75 18032
6526.51 18118
6527.28 18191
6528.04 18417
6528.80 18669
6529.56 18912
6530.33 18822
6531.09 19327
6531.85 19360
6532.61 19409
6533.38 19173
6534.14 18904
6534.90 18689
6535.67 18636
6536.43 18894
6537.19 19558
6537.95 19663
6538.72 20229
6539.48 20831
6540.24 22092
6541.01 23462
6541.77 24558
6542.53 25025
6543.30 24329
6544.06 24049
6544.82 23791
6545.59 22463
6546.35 21208
6547.11 19937
6547.88 18976
6548.64 18219
6549.41 17506
6550.17 17222
6550.93 17164
6551.70 16664
6552.46 16636
6553.22 16254
6553.99 16594
6554.75 17398
6555.52 17282
6556.28 17589
6557.05 17194
6557.81 17298
6558.57 17742
6559.34 17258
6560.10 17128
6560.87 17104
6561.63 17091
6562.40 16981
6563.16 16824
6563.92 16578
6564.69 16983
6565.45 16828
6566.22 16695
6566.98 17185
6567.75 17424
6568.51 17765
6569.28 17753
6570.04 17571
6570.81 17346
6571.57 17389
6572.34 17394
6573.10 17508
6573.87 17377
6574.63 17660
6575.40 17803
6576.16 17820
6576.93 18120
6577.69 18081
6578.46 18932
6579.23 19465
6579.99 19577
6580.76 20020
6581.52 20527
6582.29 20207
6583.05 20422
6583.82 20426
6584.59 20125
6585.35 19702
6586.12 18937
6586.88 18115
6587.65 17573
6588.41 17552
6589.18 16989
6589.95 16941
6590.71 17106
6591.48 16770
6592.25 16708
6593.01 16954
6593.78 17293
6594.54 17464
6595.31 17458
6596.08 18083
6596.84 18284
6597.61 18410
6598.38 18173
6599.14 18131
6599.91 18225
6600.68 17812
6601.44 17270
6602.21 16854
6602.98 16406
6603.74 16256
6604.51 16228
6605.28 15947
6606.05 15667
6606.81 15669
6607.58 15559
6608.35 15613
6609.11 15760
6609.88 15601
6610.65 15501
6611.42 16022
6612.18 16060
6612.95 15966
6613.72 16302
6614.49 16316
6615.25 16222
6616.02 16653
6616.79 16484
6617.56 16043
6618.32 16319
6619.09 16366
6619.86 16354
6620.63 15996
6621.40 15897
6622.16 15688
6622.93 15666
6623.70 15396
6624.47 15215
6625.24 15476
6626.00 15189
6626.77 15234
6627.54 15230
6628.31 15155
6629.08 14757
6629.85 14882
6630.61 14961
6631.38 14938
6632.15 14815
6632.92 14981
6633.69 15128
6634.46 14830
6635.23 15489
6635.99 15787
6636.76 15977
6637.53 16764
6638.30 17306
6639.07 18081
6639.84 18296
6640.61 18444
6641.38 18481
6642.15 18140
6642.92 18087
6643.68 17312
6644.45 16500
6645.22 15524
6645.99 14983
6646.76 14621
6647.53 14232
6648.30 13694
6649.07 13325
6649.84 13399
6650.61 13289
6651.38 13413
6652.15 13331
6652.92 13207
6653.69 13061
6654.46 13142
6655.23 12841
6656.00 12982
6656.77 13083
6657.54 13222
6658.31 13170
6659.08 12853
6659.85 12737
6660.62 12638
6661.39 12501
6662.16 12510
6662.93 12314
6663.70 12361
6664.47 12129
6665.24 12283
6666.01 12491
6666.78 12343
6667.55 12253
6668.32 12384
6669.09 12122
6669.86 12307
6670.64 12250
6671.41 12133
6672.18 12483
6672.95 12140
6673.72 11920
6674.49 12190
6675.26 12227
6676.03 12199
6676.80 12249
6677.57 12310
6678.35 12763
6679.12 12469
6679.89 12137
6680.66 12173
6681.43 12220
6682.20 12303
6682.97 12105
6683.75 11787
6684.52 11517
6685.29 11810
6686.06 11666
6686.83 11803
6687.60 11620
6688.38 11817
6689.15 11991
6689.92 11832
6690.69 12029
6691.46 12158
6692.24 11996
6693.01 12037
6693.78 12005
6694.55 11852
6695.32 11665
6696.10 11605
6696.87 11553
6697.64 11415
6698.41 11255
6699.19 11280
6699.96 11267
6700.73 10998
6701.50 10847
6702.28 10806
6703.05 10639
6703.82 10601
6704.59 10802
6705.37 10772
6706.14 10545
6706.91 10844
6707.69 10835
6708.46 10942
6709.23 10838
6710.00 10753
6710.78 10689
6711.55 10577
6712.32 10276
6713.10 10359
6713.87 10463
6714.64 10187
6715.42 10152
6716.19 10354
6716.96 10205
6717.74 10337
6718.51 10327
6719.28 9959
6720.06 9996
6720.83 10033
6721.61 10107
6722.38 9935
6723.15 9931
6723.93 10034
6724.70 9907
6725.47 10133
6726.25 9843
6727.02 9844
6727.80 9637
6728.57 9835
6729.35 9929
6730.12 10053
6730.89 9936
6731.67 9688
6732.44 9875
6733.22 9654
6733.99 9875
6734.77 9745
6735.54 9597
6736.31 9649
6737.09 9829
6737.86 9665
6738.64 9368
6739.41 9377
6740.19 9245
6740.96 9553
6741.74 9627
6742.51 9612
6743.29 9516
6744.06 9457
6744.84 9360
6745.61 9548
6746.39 9699
6747.16 9806
6747.94 9561
6748.71 9542
6749.49 9354
6750.26 9762
6751.04 9553
6751.82 9303
6752.59 9396
6753.37 9445
6754.14 9433
6754.92 9528
6755.69 9524
6756.47 9481
6757.25 9490
6758.02 9391
6758.80 9344
6759.57 9206
6760.35 9244
6761.12 9406
6761.90 9424
6762.68 9082
6763.45 8993
6764.23 9220
6765.01 9447
6765.78 9202
6766.56 8963
6767.33 9276
6768.11 9016
6768.89 8917
6769.66 8895
6770.44 8991
6771.22 9051
6771.99 9052
6772.77 9139
6773.55 9153
6774.32 9038
6775.10 9136
6775.88 9192
6776.65 8987
6777.43 8987
6778.21 9243
6778.99 9194
6779.76 8948
6780.54 8916
6781.32 9062
6782.09 8999
6782.87 9126
6783.65 9535
6784.43 9322
6785.20 9212
6785.98 9245
6786.76 9181
6787.54 9369
6788.31 8948
6789.09 8878
6789.87 8946
6790.65 8856
6791.42 8776
6792.20 8937
6792.98 8859
6793.76 8858
6794.54 8996
6795.31 8917
6796.09 8841
6796.87 8711
6797.65 8725
6798.43 8851
6799.20 8815
6799.98 8973
6800.76 8957
6801.54 8835
6802.32 8802
6803.10 8698
6803.87 8944
6804.65 8828
6805.43 8768
6806.21 8900
6806.99 8923
6807.77 8793
6808.55 8834
6809.32 9081
6810.10 8939
6810.88 9079
6811.66 8925
6812.44 8769
6813.22 8694
6814.00 8934
6814.78 8903
6815.56 8715
6816.34 8834
6817.11 8660
6817.89 8768
6818.67 8802
6819.45 8954
6820.23 8742
6821.01 8616
6821.79 8805
6822.57 8915
6823.35 8901
6824.13 8854
6824.91 8886
6825.69 8767
6826.47 8837
6827.25 8961
6828.03 9011
6828.81 9027
6829.59 8737
6830.37 8652
6831.15 8861
6831.93 8910
6832.71 8987
6833.49 8954
6834.27 8652
6835.05 8758
6835.83 9114
6836.61 8863
6837.39 9080
6838.17 9137
6838.95 8996
6839.73 8866
6840.51 8991
6841.29 8949
6842.07 9049
6842.85 8994
6843.63 8909
6844.42 9207
6845.20 9002
6845.98 8924
6846.76 8992
6847.54 8910
6848.32 9088
6849.10 9146
6849.88 9148
6850.66 9358
6851.44 9509
6852.23 9292
6853.01 9626
6853.79 9671
6854.57 9656
6855.35 10092
6856.13 10130
6856.91 10147
6857.70 10497
6858.48 10596
6859.26 10384
6860.04 9946
6860.82 9795
6861.60 9765
6862.39 9658
6863.17 9767
6863.95 9549
6864.73 9456
6865.51 9395
6866.30 9380
6867.08 9538
6867.86 9470
6868.64 9316
6869.42 9494
6870.21 9728
6870.99 9714
6871.77 9761
6872.55 10182
6873.34 10012
6874.12 9949
6874.90 9999
6875.68 9974
6876.47 9929
6877.25 9664
6878.03 9619
6878.81 9464
6879.60 9510
6880.38 9497
6881.16 9288
6881.95 9629
6882.73 9710
6883.51 9533
6884.29 9818
6885.08 9732
6885.86 9736
6886.64 9556
6887.43 9960
6888.21 9788
6888.99 9720
6889.78 10032
6890.56 10116
6891.34 10039
6892.13 10182
6892.91 10045
6893.69 10198
6894.48 10180
6895.26 10161
6896.05 9970
6896.83 10018
6897.61 10224
6898.40 10069
6899.18 9934
6899.97 10007
6900.75 10196
6901.53 10286
6902.32 10389
6903.10 10323
6903.89 10520
6904.67 10625
6905.45 10528
6906.24 10317
6907.02 10337
6907.81 10447
6908.59 10402
6909.38 10463
6910.16 10500
6910.95 10299
6911.73 10326
6912.51 10385
6913.30 10247
6914.08 10351
6914.87 10235
6915.65 10437
6916.44 10505
6917.22 10598
6918.01 10748
6918.79 10506
6919.58 10573
6920.36 10863
6921.15 10577
6921.93 10627
6922.72 10672
6923.50 10742
6924.29 10887
6925.08 10789
6925.86 10991
6926.65 11035
6927.43 10995
6928.22 10987
6929.00 11106
6929.79 11219
6930.57 11054
6931.36 11173
6932.15 11315
6932.93 11241
6933.72 11273
6934.50 11309
6935.29 11248
6936.08 11159
6936.86 11346
6937.65 11472
6938.43 11459
6939.22 11554
6940.01 11525
6940.79 11721
6941.58 11721
6942.37 11699
6943.15 11824
6943.94 12424
6944.72 12470
6945.51 12157
6946.30 12168
6947.08 12142
6947.87 12589
6948.66 12718
6949.44 12808
6950.23 13091
6951.02 12929
6951.80 12893
6952.59 12897
6953.38 12499
6954.17 12763
6954.95 12674
6955.74 12709
6956.53 12905
6957.31 13032
6958.10 12927
6958.89 12834
6959.68 12737
6960.46 13041
6961.25 13455
6962.04 13589
6962.83 13518
6963.61 13641
6964.40 13682
6965.19 13586
6965.98 13781
6966.76 13725
6967.55 13866
6968.34 13998
6969.13 13798
6969.92 13891
6970.70 13864
6971.49 14088
6972.28 14009
6973.07 14009
6973.86 14619
6974.64 14385
6975.43 14410
6976.22 14639
6977.01 14695
6977.80 15083
6978.59 14773
6979.37 14955
6980.16 15182
6980.95 14965
6981.74 14971
6982.53 15373
6983.32 15618
6984.11 15556
6984.90 16279
6985.68 16812
6986.47 16952
6987.26 18003
6988.05 18859
6988.84 19965
6989.63 20916
6990.42 22015
6991.21 22984
6992.00 23674
6992.79 23083
6993.57 22626
6994.36 21783
6995.15 20621
6995.94 19208
6996.73 17748
6997.52 17014
6998.31 16679
6999.10 16091
6999.89 16008
7000.68 15908
7001.47 16188
7002.26 17161
7003.05 18234
7003.84 19055
7004.63 20255
7005.42 20944
7006.21 21339
7007.00 21670
7007.79 21166
7008.58 20027
7009.37 18664
7010.16 17479
7010.95 16169
7011.74 15257
7012.53 14152
7013.32 13604
7014.11 13141
7014.90 12843
7015.69 12631
7016.48 12717
7017.27 12652
7018.06 12589
7018.85 12475
7019.65 12764
7020.44 12738
7021.23 12678
7022.02 12956
7022.81 12910
7023.60 12738
7024.39 12858
7025.18 12568
7025.97 12548
7026.76 12633
7027.56 12556
7028.35 12532
7029.14 12596
7029.93 12826
7030.72 12508
7031.51 12527
7032.30 12451
7033.09 12473
7033.89 12408
7034.68 12454
7035.47 12039
7036.26 11970
7037.05 11924
7037.84 12043
7038.64 12075
7039.43 12401
7040.22 12476
7041.01 12529
7041.80 12680
7042.60 12097
7043.39 12295
7044.18 12533
7044.97 12503
7045.76 12169
7046.56 11890
7047.35 11986
7048.14 11660
7048.93 11544
7049.73 11643
7050.52 11416
7051.31 11051
7052.10 11012
7052.90 11109
7053.69 11204
7054.48 11307
7055.27 11399
7056.07 11169
7056.86 11180
7057.65 11142
7058.45 11094
7059.24 10906
7060.03 10576
7060.83 10711
7061.62 10702
7062.41 10760
7063.20 10537
7064.00 10436
7064.79 10311
7065.58 10251
7066.38 10347
7067.17 10543
7067.96 10208
7068.76 10261
7069.55 10343
7070.35 10256
7071.14 10163
7071.93 10174
7072.73 10121
7073.52 10119
7074.31 10202
7075.11 10260
7075.90 10100
7076.70 10072
7077.49 10108
7078.28 10113
7079.08 9935
7079.87 9974
7080.67 9916
7081.46 9910
7082.25 9703
7083.05 9695
7083.84 9566
7084.64 9600
7085.43 9371
7086.23 9284
7087.02 9328
7087.82 9282
7088.61 9261
7089.41 9176
7090.20 9016
7090.99 9109
7091.79 9090
7092.58 9057
7093.38 9040
7094.17 9132
7094.97 9324
7095.76 9287
7096.56 9457
7097.35 9275
7098.15 9511
7098.94 9426
7099.74 9423
7100.54 9362
7101.33 9110
7102.13 9175
7102.92 8953
7103.72 8933
7104.51 8817
7105.31 8634
7106.10 8549
7106.90 8402
7107.70 8438
7108.49 8507
7109.29 8463
7110.08 8480
7110.88 8687
7111.67 8543
7112.47 8334
7113.27 8310
7114.06 8433
7114.86 8116
7115.65 7983
7116.45 8262
7117.25 8304
7118.04 8204
7118.84 8370
7119.64 8207
7120.43 8135
7121.23 8112
7122.03 8006
7122.82 7984
7123.62 8180
7124.41 8166
7125.21 8063
7126.01 8214
7126.81 8041
7127.60 7944
7128.40 8073
7129.20 7844
7129.99 8077
7130.79 8223
7131.59 8150
7132.38 8072
7133.18 8162
7133.98 7921
7134.78 8060
7135.57 8233
7136.37 7787
7137.17 8020
7137.96 8117
7138.76 7890
7139.56 7832
7140.36 7939
7141.15 7872
7141.95 7730
7142.75 7765
7143.55 7754
7144.35 7927
7145.14 7682
7145.94 7617
7146.74 7751
7147.54 7731
7148.33 7767
7149.13 7660
7149.93 7479
7150.73 7653
7151.53 7866
7152.33 7745
7153.12 7979
7153.92 7931
7154.72 7834
7155.52 7659
7156.32 7836
7157.12 7723
7157.91 7559
7158.71 7648
7159.51 7736
7160.31 7751
7161.11 7761
7161.91 7675
7162.71 7817
7163.50 7662
7164.30 7730
7165.10 7437
7165.90 7538
7166.70 7614
7167.50 7457
7168.30 7512
7169.10 7586
7169.90 7474
7170.70 7459
7171.50 7492
7172.29 7600
7173.09 7483
7173.89 7448
7174.69 7381
7175.49 7567
7176.29 7527
7177.09 7367
7177.89 7551
7178.69 7627
7179.49 7409
7180.29 7483
7181.09 7209
7181.89 7129
7182.69 7340
7183.49 7337
7184.29 7130
7185.09 7399
7185.89 7373
7186.69 7573
7187.49 7461
7188.29 7538
7189.09 7590
7189.89 7624
7190.69 7569
7191.49 7757
7192.29 7429
7193.09 7541
7193.89 7449
7194.69 7380
7195.49 7425
7196.29 7435
7197.10 7159
7197.90 7024
7198.70 7378
7199.50 6969
7200.30 7359
7201.10 7246
7201.90 7155
7202.70 7142
7203.50 7011
7204.30 7216
7205.11 7412
7205.91 7381
7206.71 7459
7207.51 7259
7208.31 7300
7209.11 7086
7209.91 7143
7210.71 7113
7211.52 7019
7212.32 7203
7213.12 7179
7213.92 7319
7214.72 7269
7215.52 7275
7216.33 7365
7217.13 7091
7217.93 7160
7218.73 7271
7219.53 7364
7220.34 7205
7221.14 7126
7221.94 7132
7222.74 7116
7223.54 7032
7224.35 7102
7225.15 7222
7225.95 7171
7226.75 7421
7227.56 7545
7228.36 7595
7229.16 7452
7229.96 7522
7230.77 7472
7231.57 7513
7232.37 7646
7233.17 7649
7233.98 7759
7234.78 7566
7235.58 7344
7236.38 7534
7237.19 7539
7237.99 7660
7238.79 7624
7239.60 7670
7240.40 7466
7241.20 7780
7242.01 7619
7242.81 7665
7243.61 7487
7244.42 7629
7245.22 7651
7246.02 7906
7246.83 7871
7247.63 7894
7248.43 8039
7249.24 7857
7250.04 7940
7250.84 8068
7251.65 7934
7252.45 7923
7253.26 7945
7254.06 7802
7254.86 8007
7255.67 8037
7256.47 8026
7257.28 7996
7258.08 8147
7258.88 8153
7259.69 8113
7260.49 8044
7261.30 7911
7262.10 7966
7262.90 8046
7263.71 8560
7264.51 8226
7265.32 8308
7266.12 8367
7266.93 8362
7267.73 8270
7268.54 8042
7269.34 8411
7270.15 8602
7270.95 8563
7271.76 8617
7272.56 8681
7273.37 8763
7274.17 8934
7274.98 8794
7275.78 8959
7276.59 9042
7277.39 9097
7278.20 8988
7279.00 8956
7279.81 8924
7280.61 9120
7281.42 9056
7282.22 8927
7283.03 8915
7283.83 9403
7284.64 9618
7285.45 9618
7286.25 9973
7287.06 10594
7287.86 11171
7288.67 11725
7289.47 12320
7290.28 13050
7291.09 13188
7291.89 12951
7292.70 12716
7293.50 12539
7294.31 11780
7295.12 11149
7295.92 10834
7296.73 10322
7297.53 10002
7298.34 9347
7299.15 9152
7299.95 9095
7300.76 8877
7301.57 8803
7302.37 9242
7303.18 9024
7303.99 8912
7304.79 9027
7305.60 8990
7306.41 8977
7307.21 8854
7308.02 8970
7308.83 9086
7309.63 9211
7310.44 9414
7311.25 9501
7312.06 9597
7312.86 9580
7313.67 9790
7314.48 9728
7315.28 9833
7316.09 10151
7316.90 10298
7317.71 10135
7318.51 10133
7319.32 9996
7320.13 10022
7320.94 10121
7321.74 10039
7322.55 9752
7323.36 10068
7324.17 10706
7324.97 10720
7325.78 11168
7326.59 11108
7327.40 11694
7328.21 11802
7329.01 11695
7329.82 11602
7330.63 11003
7331.44 10268
7332.25 9928
7333.06 9788
7333.86 9656
7334.67 9579
7335.48 9385
7336.29 9174
7337.10 9062
7337.91 9210
7338.71 9088
7339.52 9065
7340.33 9283
7341.14 9712
7341.95 9507
7342.76 9616
7343.57 9607
7344.38 9703
7345.18 9596
7345.99 9593
7346.80 9497
7347.61 9352
7348.42 9477
7349.23 9244
7350.04 9211
7350.85 9239
7351.66 9192
7352.47 9051
7353.28 9344
7354.09 9059
7354.89 9096
7355.70 9266
7356.51 9183
7357.32 9438
7358.13 9424
7358.94 9257
7359.75 9248
7360.56 9078
7361.37 9201
7362.18 8920
7362.99 9360
7363.80 9266
7364.61 9204
7365.42 9384
7366.23 9362
7367.04 9372
7367.85 9148
7368.66 9246
7369.47 9271
7370.28 9501
7371.09 9276
7371.90 9243
7372.71 9311
7373.52 9394
7374.33 9331
7375.15 9271
7375.96 9361
7376.77 9215
7377.58 9010
7378.39 9073
7379.20 9140
7380.01 9246
7380.82 9277
7381.63 9495
7382.44 9624
7383.25 9666
7384.06 9832
7384.88 10284
7385.69 10395
7386.50 10565
7387.31 10448
7388.12 10385
7388.93 10376
7389.74 10161
7390.55 10011
7391.37 9773
7392.18 9459
7392.99 9297
7393.80 9001
7394.61 8865
7395.42 8625
7396.24 8705
7397.05 8672
7397.86 8613
7398.67 8629
7399.48 8615
7400.30 8406
7401.11 8665
7401.92 8767
7402.73 8664
7403.54 8757
7404.36 9100
7405.17 9525
7405.98 9520
7406.79 9567
7407.60 9757
7408.42 9973
7409.23 9892
7410.04 9456
7410.85 9178
7411.67 9063
7412.48 8843
7413.29 8633
7414.11 8445
7414.92 8321
7415.73 8467
7416.54 8284
7417.36 8269
7418.17 8085
7418.98 8047
7419.80 7683
7420.61 7697
7421.42 7838
7422.23 8101
7423.05 8049
7423.86 8037
7424.67 7763
7425.49 7874
7426.30 7746
7427.11 7456
7427.93 7702
7428.74 7801
7429.56 7660
7430.37 7532
7431.18 7616
7432.00 7550
7432.81 7655
7433.62 7556
7434.44 7400
7435.25 7431
7436.07 7290
7436.88 7233
7437.69 7498
7438.51 7427
7439.32 7541
7440.14 7477
7440.95 7416
7441.76 7461
7442.58 7602
7443.39 7611
7444.21 7603
7445.02 7708
7445.84 7816
7446.65 7688
7447.46 7680
7448.28 7742
7449.09 7726
7449.91 7502
7450.72 7592
7451.54 7391
7452.35 7276
7453.17 7193
7453.98 7303
7454.80 7336
7455.61 7252
7456.43 7219
7457.24 7174
7458.06 7082
7458.87 7268
7459.69 7325
7460.50 7425
7461.32 7391
7462.13 7225
7462.95 7169
7463.77 7185
7464.58 7198
7465.40 7311
7466.21 7402
7467.03 7100
7467.84 7128
7468.66 7065
7469.47 7217
7470.29 7099
7471.11 7022
7471.92 6950
7472.74 7190
7473.55 7089
7474.37 7189
7475.19 7141
7476.00 7223
7476.82 6978
7477.63 7055
7478.45 7079
7479.27 6943
7480.08 7094
7480.90 7129
7481.72 6958
7482.53 7084
7483.35 7075
7484.17 6958
7484.98 6978
7485.80 6939
7486.62 6625
7487.43 6895
7488.25 6763
7489.07 6859
7489.88 6828
7490.70 6825
7491.52 6697
7492.33 6709
7493.15 6825
7493.97 6853
7494.78 6545
7495.60 6652
7496.42 6694
7497.24 6747
7498.05 6625
7498.87 6642
7499.69 6726
7500.51 6700
7501.32 6475
7502.14 6722
7502.96 6527
7503.78 6374
7504.59 6493
7505.41 6680
7506.23 6803
7507.05 6637
7507.86 6590
7508.68 6626
7509.50 6562
7510.32 6615
7511.14 6421
7511.95 6512
7512.77 6713
7513.59 6685
7514.41 6562
7515.23 6651
7516.05 6444
7516.86 6526
7517.68 6545
7518.50 6622
7519.32 6725
7520.14 6659
7520.96 6459
7521.78 6701
7522.59 6723
7523.41 6485
7524.23 6629
7525.05 6442
7525.87 6365
7526.69 6443
7527.51 6444
7528.33 6364
7529.14 6556
7529.96 6543
7530.78 6694
7531.60 6723
7532.42 6675
7533.24 6548
7534.06 6578
7534.88 6389
7535.70 6400
7536.52 6635
7537.34 6516
7538.16 6437
7538.98 6420
7539.80 6404
7540.62 6440
7541.44 6524
7542.25 6616
7543.07 6585
7543.89 6380
7544.71 6512
7545.53 6555
7546.35 6472
7547.17 6536
7547.99 6631
7548.81 6671
7549.63 6402
7550.45 6568
7551.27 6576
7552.09 6715
7552.92 6739
7553.74 6561
7554.56 6668
7555.38 6460
7556.20 6637
7557.02 6528
7557.84 6515
7558.66 6567
7559.48 6465
7560.30 6554
7561.12 6520
7561.94 6683
7562.76 6500
7563.58 6505
7564.40 6535
7565.23 6474
7566.05 6709
7566.87 6711
7567.69 6710
7568.51 6565
7569.33 6515
7570.15 6432
7570.97 6465
7571.79 6508
7572.62 6564
7573.44 6327
7574.26 6549
7575.08 6310
7575.90 6409
7576.72 6572
7577.55 6289
7578.37 6533
7579.19 6568
7580.01 6496
7580.83 6523
7581.65 6477
7582.48 6430
7583.30 6396
7584.12 6465
7584.94 6623
7585.76 6468
7586.59 6330
7587.41 6442
7588.23 6504
7589.05 6586
7589.88 6502
7590.70 6537
7591.52 6517
7592.34 6575
7593.16 6541
7593.99 6536
7594.81 6612
7595.63 6725
7596.46 6628
7597.28 6628
7598.10 6610
7598.92 6645
7599.75 6811
7600.57 6407
7601.39 6619
7602.22 6531
7603.04 6445
7603.86 6542
7604.68 6485
7605.51 6554
7606.33 6476
7607.15 6755
7607.98 6876
7608.80 6999
7609.62 7024
7610.45 6975
7611.27 7038
7612.09 7053
7612.92 6904
7613.74 6899
7614.57 6769
7615.39 6625
7616.21 6588
7617.04 6658
7617.86 6455
7618.68 6691
7619.51 6678
7620.33 6585
7621.16 6418
7621.98 6455
7622.80 6655
7623.63 6554
7624.45 6544
7625.28 6620
7626.10 6664
7626.93 6714
7627.75 6728
7628.57 6481
7629.40 6683
7630.22 6721
7631.05 6661
7631.87 6604
7632.70 6392
7633.52 6238
7634.35 6481
7635.17 6795
7636.00 6756
7636.82 6969
7637.65 7158
7638.47 7238
7639.30 7022
7640.12 6921
7640.95 6782
7641.77 6734
7642.60 6815
7643.42 6693
7644.25 6476
7645.07 6354
7645.90 6049
7646.72 6031
7647.55 6145
7648.37 6141
7649.20 6105
7650.02 6196
7650.85 6256
7651.68 6209
7652.50 6293
7653.33 6326
7654.15 6304
7654.98 6115
7655.81 6244
7656.63 6229
7657.46 6205
7658.28 6269
7659.11 6119
7659.94 5980
7660.76 6026
7661.59 6013
7662.41 6046
7663.24 6001
7664.07 6013
7664.89 6009
7665.72 5943
7666.55 5785
7667.37 5953
7668.20 5951
7669.03 5974
7669.85 5943
7670.68 5970
7671.51 6012
7672.33 6076
7673.16 6049
7673.99 6190
7674.81 5996
7675.64 6092
7676.47 6056
7677.29 6135
7678.12 5888
7678.95 5954
7679.78 6071
7680.60 5862
7681.43 5987
7682.26 5947
7683.08 5804
7683.91 5793
7684.74 6027
7685.57 6024
7686.39 6133
7687.22 6226
7688.05 6067
7688.88 5934
7689.70 5980
7690.53 5888
7691.36 6058
7692.19 5961
7693.02 5984
7693.84 5885
7694.67 5976
7695.50 6370
7696.33 6106
7697.16 6127
7697.98 5933
7698.81 5925
7699.64 6021
7700.47 5865
7701.30 5876
7702.13 6181
7702.95 6068
7703.78 5975
7704.61 5983
7705.44 6024
7706.27 6080
7707.10 6166
7707.93 6175
7708.75 6159
7709.58 5856
7710.41 6047
7711.24 6140
7712.07 6294
7712.90 6110
7713.73 5866
7714.56 6109
7715.39 6152
7716.22 5996
7717.04 5979
7717.87 5975
7718.70 5831
7719.53 5962
7720.36 6020
7721.19 6012
7722.02 5870
7722.85 5912
7723.68 5918
7724.51 6055
7725.34 6169
7726.17 6022
7727.00 6216
7727.83 6072
7728.66 6038
7729.49 6013
7730.32 5923
7731.15 5894
7731.98 6053
7732.81 6161
7733.64 5801
7734.47 6052
7735.30 6099
7736.13 6052
7736.96 5936
7737.79 6024
7738.62 5912
7739.45 5931
7740.28 5879
7741.11 5883
7741.94 5978
7742.77 5972
7743.60 5990
7744.43 5981
7745.26 5933
7746.09 5959
7746.93 6182
7747.76 5984
7748.59 6100
7749.42 6474
7750.25 6478
7751.08 6709
7751.91 7022
7752.74 7443
7753.57 7845
7754.40 7701
7755.24 7892
7756.07 7916
7756.90 7459
7757.73 7307
7758.56 7218
7759.39 6759
7760.22 6452
7761.06 6030
7761.89 6105
7762.72 6073
7763.55 6145
7764.38 6036
7765.21 6100
7766.05 6152
7766.88 6110
7767.71 6376
7768.54 6556
7769.37 6431
7770.21 6466
7771.04 6445
7771.87 6377
7772.70 6298
7773.53 6328
7774.37 6283
7775.20 6060
7776.03 5821
7776.86 5692
7777.70 5770
7778.53 5900
7779.36 5650
7780.19 5671
7781.03 5623
7781.86 5813
7782.69 5710
7783.52 5802
7784.36 5840
7785.19 5825
7786.02 5852
7786.86 6055
7787.69 6058
7788.52 5880
7789.36 5886
7790.19 5810
7791.02 5880
7791.85 5872
7792.69 6128
7793.52 6107
7794.35 6106
7795.19 6001
7796.02 5914
7796.86 5887
7797.69 5834
7798.52 5834
7799.36 5768
7800.19 5685
7801.02 5616
7801.86 5659
7802.69 5675
7803.52 5727
7804.36 5663
7805.19 5598
7806.03 5690
7806.86 5774
7807.69 5778
7808.53 5711
7809.36 5725
7810.20 5896
7811.03 5917
7811.87 5903
7812.70 5788
7813.53 5916
7814.37 5785
7815.20 5877
7816.04 5792
7816.87 5855
7817.71 5842
7818.54 6012
7819.38 5833
7820.21 5802
7821.05 5817
7821.88 5735
7822.72 5840
7823.55 5732
7824.39 5811
7825.22 5777
7826.06 5847
7826.89 5762
7827.73 5701
7828.56 5650
7829.40 5998
7830.23 5879
7831.07 5671
7831.90 5737
7832.74 5840
7833.57 5771
7834.41 5657
7835.24 5629
7836.08 5867
7836.91 5980
7837.75 5745
7838.59 5711
7839.42 5589
7840.26 5509
7841.09 5562
7841.93 5679
7842.77 5750
7843.60 5583
7844.44 5665
7845.27 5701
7846.11 5714
7846.95 5610
7847.78 5565
7848.62 5551
7849.45 5629
7850.29 5542
7851.13 5440
7851.96 5508
7852.80 5592
7853.64 5560
7854.47 5338
7855.31 5275
7856.15 5516
7856.98 5698
7857.82 5347
7858.66 5521
7859.49 5514
7860.33 5305
7861.17 5247
7862.00 5288
7862.84 5285
7863.68 5432
7864.52 5278
7865.35 5269
7866.19 5315
7867.03 5372
7867.86 5397
7868.70 5480
7869.54 5458
7870.38 5143
7871.21 5382
7872.05 5329
7872.89 5237
7873.73 5310
7874.56 5219
7875.40 5257
7876.24 5239
7877.08 5084
7877.92 5223
7878.75 5267
7879.59 5170
7880.43 5066
7881.27 5250
7882.10 5341
7882.94 5334
7883.78 5359
7884.62 5308
7885.46 5262
7886.30 5195
7887.13 5168
7887.97 5108
7888.81 5214
7889.65 5176
7890.49 5422
7891.33 5450
7892.16 5343
7893.00 5365
7893.84 5133
7894.68 5231
7895.52 5384
7896.36 5193
7897.20 5254
7898.04 5230
7898.88 5147
7899.71 5347
7900.55 5218
7901.39 5199
7902.23 5169
7903.07 5229
7903.91 5114
7904.75 5146
7905.59 5247
7906.43 5144
7907.27 5199
7908.11 5247
7908.95 5310
7909.79 5148
7910.62 5200
7911.46 5146
7912.30 4982
7913.14 5034
7913.98 5118
7914.82 5304
7915.66 5250
7916.50 5194
7917.34 5222
7918.18 5175
7919.02 5392
7919.86 5329
7920.70 5320
7921.54 5394
7922.38 5514
7923.22 5524
7924.06 5213
7924.90 5203
7925.74 5293
7926.58 5183
7927.43 5107
7928.27 5211
7929.11 5296
7929.95 5232
7930.79 4985
7931.63 5068
7932.47 5066
7933.31 4988
7934.15 5051
7934.99 5157
7935.83 5100
7936.67 5112
7937.51 5109
7938.36 5079
7939.20 5067
7940.04 4961
7940.88 5155
7941.72 5168
7942.56 5017
7943.40 4926
7944.24 4942
7945.09 4855
7945.93 5047
7946.77 5116
7947.61 4892
7948.45 4946
7949.29 5029
7950.13 5194
7950.98 5069
7951.82 4998
7952.66 5040
7953.50 5118
7954.34 5061
7955.19 5013
7956.03 4857
7956.87 4965
7957.71 5117
7958.55 4949
7959.40 4963
7960.24 4763
7961.08 4866
7961.92 5031
7962.76 5014
7963.61 4929
7964.45 4934
7965.29 4942
7966.13 5073
7966.98 5114
7967.82 4775
7968.66 4949
7969.50 5045
7970.35 4937
7971.19 5074
7972.03 4853
7972.88 4936
7973.72 4929
7974.56 4860
7975.40 4987
7976.25 4953
7977.09 4838
7977.93 4787
7978.78 4912
7979.62 4988
7980.46 4844
7981.31 4858
7982.15 4868
7982.99 4903
7983.84 4960
7984.68 4934
7985.52 4676
7986.37 4752
7987.21 4883
7988.06 4801
7988.90 4713
7989.74 4770
7990.59 4863
7991.43 4995
7992.27 4938
7993.12 4616
7993.96 4743
7994.81 4804
7995.65 4729
7996.49 4734
7997.34 4775
7998.18 4860
7999.03 4845
7999.87 4836
8000.72 4888
8001.56 4832
8002.40 4874
8003.25 4903
8004.09 4981
8004.94 4725
8005.78 4778
8006.63 4841
8007.47 4889
8008.32 4763
8009.16 4876
8010.01 4744
8010.85 4623
8011.70 4647
8012.54 4796
8013.39 4889
8014.23 4996
8015.08 5007
8015.92 4975
8016.77 5001
8017.61 4863
8018.46 4924
8019.30 4849
8020.15 4879
8020.99 4847
8021.84 4729
8022.68 4820
8023.53 4814
8024.38 4691
8025.22 4625
8026.07 4649
8026.91 4926
8027.76 4829
8028.60 4714
8029.45 4830
8030.30 4750
8031.14 4750
8031.99 4631
8032.83 4734
8033.68 4688
8034.53 4520
8035.37 4611
8036.22 4692
8037.06 4649
8037.91 4629
8038.76 4798
8039.60 4715
8040.45 4549
8041.30 4699
8042.14 4655
8042.99 4709
8043.84 4642
8044.68 4575
8045.53 4572
8046.38 4697
8047.22 4694
8048.07 4645
8048.92 4559
8049.76 4412
8050.61 4652
8051.46 4678
8052.30 4641
8053.15 4555
8054.00 4543
8054.85 4505
8055.69 4748
8056.54 4736
8057.39 4663
8058.24 4582
8059.08 4601
8059.93 4823
8060.78 4674
8061.63 4445
8062.47 4495
8063.32 4501
8064.17 4638
8065.02 4713
8065.86 4572
8066.71 4660
8067.56 4689
8068.41 4688
8069.26 4398
8070.10 4577
8070.95 4694
8071.80 4623
8072.65 4698
8073.50 4722
8074.34 4626
8075.19 4533
8076.04 4564
8076.89 4735
8077.74 4555
8078.59 4535
8079.43 4509
8080.28 4548
8081.13 4538
8081.98 4507
8082.83 4532
8083.68 4583
8084.53 4605
8085.37 4779
8086.22 4739
8087.07 4405
8087.92 4494
8088.77 4361
8089.62 4574
8090.47 4712
8091.32 4714
8092.17 4742
8093.02 4608
8093.87 4533
8094.71 4574
8095.56 4725
8096.41 4873
8097.26 4432
8098.11 4480
8098.96 4609
8099.81 4526
8100.66 4382
8101.51 4688
8102.36 4478
8103.21 4572
8104.06 4465
8104.91 4515
8105.76 4410
8106.61 4509
8107.46 4402
8108.31 4567
8109.16 4649
8110.01 4532
8110.86 4521
8111.71 4483
8112.56 4466
8113.41 4469
8114.26 4471
8115.11 4432
8115.96 4579
8116.81 4494
8117.66 4458
8118.51 4590
8119.36 4593
8120.21 4670
8121.06 4421
8121.92 4430
8122.77 4635
8123.62 4721
8124.47 4559
8125.32 4483
8126.17 4602
8127.02 4607
8127.87 4532
8128.72 4516
8129.57 4569
8130.43 4509
8131.28 4419
8132.13 4579
8132.98 4401
8133.83 4604
8134.68 4683
8135.53 4516
8136.38 4612
8137.24 4532
8138.09 4464
8138.94 4611
8139.79 4577
8140.64 4526
8141.49 4608
8142.35 4551
8143.20 4382
8144.05 4589
8144.90 4655
8145.75 4403
8146.61 4458
8147.46 4633
8148.31 4507
8149.16 4556
8150.01 4638
8150.87 4633
8151.72 4449
8152.57 4525
8153.42 4389
8154.28 4398
8155.13 4598
8155.98 4300
8156.83 4409
8157.69 4483
8158.54 4543
8159.39 4640
8160.24 4448
8161.10 4605
8161.95 4687
8162.80 4590
8163.66 4621
8164.51 4596
8165.36 4687
8166.21 4675
8167.07 4594
8167.92 4640
8168.77 4810
8169.63 4716
8170.48 4612
8171.33 4448
8172.19 4445
8173.04 4453
8173.89 4552
8174.75 4655
8175.60 4531
8176.46 4482
8177.31 4402
8178.16 4561
8179.02 4473
8179.87 4521
8180.72 4492
8181.58 4443
8182.43 4455
8183.29 4503
8184.14 4553
8184.99 4621
8185.85 4477
8186.70 4413
8187.56 4330
8188.41 4378
8189.26 4526
8190.12 4444
8190.97 4493
8191.83 4564
8192.68 4504
8193.54 4369
8194.39 4412
8195.25 4508
8196.10 4443
8196.95 4558
8197.81 4508
8198.66 4398
8199.52 4551
8200.37 4413
8201.23 4322
8202.08 4470
8202.94 4504
8203.79 4608
8204.65 4498
8205.50 4494
8206.36 4605
8207.21 4610
8208.07 4581
8208.92 4601
8209.78 4502
8210.64 4569
8211.49 4478
8212.35 4488
8213.20 4621
8214.06 4603
8214.91 4682
8215.77 4701
8216.62 4651
8217.48 4441
8218.34 4520
8219.19 4473
8220.05 4549
8220.90 4712
8221.76 4575
8222.61 4423
8223.47 4627
8224.33 4768
8225.18 4829
8226.04 4809
8226.90 4753
8227.75 4839
8228.61 4975
8229.46 5232
8230.32 4961
8231.18 4818
8232.03 4954
8232.89 4912
8233.75 4686
8234.60 4675
8235.46 4507
8236.32 4663
8237.17 4712
8238.03 4491
8238.89 4563
8239.74 4680
8240.60 4570
8241.46 4635
8242.32 4628
8243.17 4698
8244.03 4574
8244.89 4547
8245.74 4650
8246.60 4587
8247.46 4614
8248.32 4511
8249.17 4585
8250.03 4506
8250.89 4598
8251.75 4614
8252.60 4595
8253.46 4633
8254.32 4774
8255.18 4620
8256.03 4617
8256.89 4575
8257.75 4553
8258.61 4526
8259.47 4446
8260.32 4535
8261.18 4736
8262.04 4661
8262.90 4470
8263.76 4490
8264.61 4507
8265.47 4487
8266.33 4764
8267.19 4633
8268.05 4697
8268.91 4490
8269.76 4547
8270.62 4656
8271.48 4574
8272.34 4581
8273.20 4594
8274.06 4570
8274.92 4534
8275.77 4489
8276.63 4543
8277.49 4489
8278.35 4479
8279.21 4706
8280.07 4656
8280.93 4595
8281.79 4595
8282.65 4540
8283.51 4672
8284.36 4665
8285.22 4700
8286.08 4656
8286.94 4774
8287.80 4722
8288.66 4623
8289.52 4674
8290.38 4591
8291.24 4825
8292.10 4861
8292.96 4668
8293.82 4657
8294.68 4670
8295.54 4763
8296.40 4797
8297.26 4631
8298.12 4610
8298.98 4660
8299.84 4645
8300.70 4823
8301.56 4794
8302.42 4794
8303.28 4760
8304.14 4865
8305.00 4734
8305.86 4672
8306.72 4914
8307.58 4845
8308.44 4656
8309.30 4725
8310.16 4755
8311.02 4628
8311.88 4665
8312.74 4801
8313.60 4860
8314.46 4917
8315.33 4842
8316.19 4637
8317.05 4863
8317.91 4963
8318.77 4941
8319.63 4842
8320.49 4855
8321.35 4935
8322.21 4950
8323.08 4962
8323.94 5059
8324.80 4912
8325.66 4786
8326.52 4805
8327.38 4990
8328.24 4997
8329.10 4905
8329.97 4965
8330.83 4929
8331.69 4914
8332.55 4966
8333.41 4915
8334.28 4983
8335.14 5067
8336.00 5175
8336.86 5042
8337.72 5012
8338.58 5040
8339.45 5100
8340.31 5113
8341.17 5073
8342.03 4998
8342.90 5069
8343.76 5016
8344.62 4943
8345.48 5097
8346.35 5170
8347.21 5105
8348.07 5050
8348.93 5078
8349.80 5117
8350.66 5110
8351.52 5033
8352.38 5206
8353.25 5293
8354.11 5443
8354.97 5261
8355.83 5254
8356.70 5204
8357.56 5152
8358.42 5304
8359.29 5264
8360.15 5276
8361.01 5301
8361.88 5392
8362.74 5334
8363.60 5341
8364.47 5333
8365.33 5347
8366.19 5374
8367.06 5394
8367.92 5400
8368.78 5041
8369.65 5276
8370.51 5218
8371.38 5130
8372.24 5406
8373.10 5410
8373.97 5270
8374.83 5270
8375.69 5307
8376.56 5451
8377.42 5500
8378.29 5251
8379.15 5645
8380.01 5483
8380.88 5481
8381.74 5504
8382.61 5886
8383.47 5760
8384.34 5747
8385.20 5832
8386.07 5827
8386.93 5789
8387.79 5836
8388.66 5993
8389.52 5874
8390.39 6022
8391.25 6016
8392.12 6009
8392.98 6016
8393.85 5905
8394.71 5984
8395.58 6060
8396.44 5999
8397.31 5984
8398.17 6112
8399.04 6050
8399.90 6182
8400.77 6178
8401.63 6240
8402.50 6206
8403.36 6048
8404.23 6318
8405.10 6260
8405.96 6263
8406.83 6244
8407.69 6317
8408.56 6458
8409.42 6254
8410.29 6406
8411.15 6256
8412.02 6314
8412.89 6471
8413.75 6577
8414.62 6668
8415.48 6631
8416.35 6796
8417.22 6766
8418.08 6729
8418.95 6778
8419.82 6673
8420.68 6857
8421.55 6890
8422.41 7144
8423.28 7035
8424.15 7034
8425.01 7162
8425.88 7099
8426.75 6886
8427.61 7145
8428.48 7245
8429.35 7175
8430.21 7365
8431.08 7663
8431.95 7519
8432.81 7495
8433.68 7641
8434.55 7619
8435.41 7963
8436.28 7967
8437.15 7850
8438.02 7748
8438.88 7798
8439.75 7968
8440.62 8171
8441.49 8042
8442.35 7918
8443.22 8373
8444.09 8596
8444.96 8712
8445.82 8912
8446.69 8857
8447.56 8829
8448.43 9049
8449.29 9125
8450.16 9050
8451.03 9101
8451.90 8928
8452.77 9181
8453.63 8917
8454.50 8921
8455.37 9139
8456.24 9147
8457.11 9399
8457.97 9996
8458.84 10334
8459.71 11462
8460.58 12916
8461.45 14588
8462.32 16282
8463.18 17588
8464.05 18251
8464.92 18105
8465.79 16941
8466.66 15544
8467.53 14486
8468.40 12730
8469.26 11630
8470.13 10540
8471.00 9916
8471.87 9297
8472.74 8932
8473.61 8472
8474.48 8041
8475.35 8057
8476.22 8055
8477.09 7949
8477.95 8101
8478.82 7890
8479.69 7798
8480.56 7917
8481.43 7890
8482.30 8082
8483.17 7726
8484.04 7767
8484.91 7648
8485.78 7547
8486.65 7495
8487.52 7769
8488.39 7929
8489.26 7919
8490.13 7916
8491.00 8068
8491.87 8111
8492.74 7929
8493.61 7823
8494.48 7674
8495.35 7928
8496.22 8117
8497.09 8263
8497.96 8305
8498.83 8773
8499.70 8807
8500.57 8946
8501.44 9310
8502.31 9329
8503.18 9450
8504.05 9074
8504.92 9016
8505.79 8745
8506.66 8070
8507.53 8039
8508.41 7988
8509.28 7710
8510.15 7549
8511.02 7504
8511.89 7763
8512.76 7831
8513.63 7760
8514.50 7580
8515.37 7785
8516.24 7765
8517.12 7956
8517.99 8072
8518.86 7666
8519.73 7726
8520.60 7773
8521.47 7797
8522.34 7809
8523.22 7766
8524.09 7891
8524.96 7990
8525.83 7970
8526.70 7964
8527.57 8094
8528.45 8157
8529.32 8067
8530.19 8116
8531.06 8083
8531.93 8143
8532.81 8100
8533.68 8040
8534.55 8138
8535.42 8052
8536.29 8110
8537.17 8186
8538.04 8243
8538.91 8150
8539.78 8343
8540.66 8310
8541.53 8344
8542.40 7940
8543.27 7834
8544.15 7786
8545.02 7835
8545.89 7736
8546.76 7509
8547.64 7722
8548.51 7470
8549.38 7557
8550.26 7368
8551.13 7413
8552.00 7364
8552.87 7301
8553.75 7501
8554.62 6976
8555.49 6958
8556.37 7249
8557.24 7257
8558.11 7055
8558.99 6939
8559.86 7202
8560.73 7282
8561.61 7171
8562.48 7266
8563.36 7300
8564.23 7395
8565.10 7270
8565.98 7121
8566.85 7107
8567.72 7055
8568.60 7158
8569.47 6936
8570.35 7084
8571.22 7170
8572.09 6969
8572.97 6786
8573.84 6758
8574.72 6965
8575.59 6891
8576.46 6858
8577.34 6924
8578.21 6909
8579.09 6856
8579.96 6849
8580.84 6904
8581.71 6634
8582.59 6708
8583.46 6731
8584.34 6625
8585.21 6519
8586.08 6656
8586.96 6640
8587.83 6539
8588.71 6669
8589.58 6525
8590.46 6589
8591.33 6685
8592.21 6656
8593.08 6481
8593.96 6460
8594.83 6371
8595.71 6575
8596.59 6580
8597.46 6656
8598.34 6510
8599.21 6477
8600.09 6524
8600.96 6610
8601.84 6469
8602.71 6521
8603.59 6474
8604.46 6637
8605.34 6720
8606.22 6634
8607.09 6703
8607.97 6826
8608.84 6623
8609.72 6740
8610.60 6677
8611.47 6700
8612.35 6685
8613.22 6499
8614.10 6540
8614.98 6619
8615.85 6735
8616.73 6694
8617.61 6827
8618.48 6796
8619.36 6726
8620.24 6885
8621.11 6624
8621.99 6459
8622.87 6453
8623.74 6500
8624.62 6641
8625.50 6420
8626.37 6725
8627.25 6522
8628.13 6592
8629.00 6462
8629.88 6683
8630.76 6790
8631.63 6574
8632.51 6579
8633.39 6659
8634.27 6791
8635.14 6558
8636.02 6777
8636.90 6968
8637.77 7056
8638.65 6953
8639.53 6940
8640.41 6716
8641.28 6671
8642.16 6693
8643.04 6847
8643.92 6839
8644.80 6767
8645.67 6897
8646.55 6894
8647.43 6844
8648.31 6936
8649.19 7085
8650.06 6831
8650.94 6789
8651.82 6843
8652.70 6959
8653.58 7175
8654.45 7145
8655.33 7043
8656.21 7149
8657.09 7104
8657.97 6969
8658.85 7125
8659.72 7219
8660.60 7343
8661.48 7091
8662.36 7269
8663.24 7264
8664.12 7297
8665.00 7189
8665.88 7306
8666.75 7167
8667.63 7156
8668.51 7241
8669.39 7324
8670.27 7385
8671.15 7191
8672.03 7198
8672.91 7395
8673.79 7332
8674.67 7276
8675.55 7393
8676.42 7534
8677.30 7549
8678.18 7576
8679.06 7606
8679.94 7629
8680.82 7466
8681.70 7656
8682.58 7798
8683.46 7770
8684.34 7833
8685.22 7994
8686.10 7778
8686.98 7941
8687.86 7876
8688.74 7750
8689.62 7896
8690.50 7896
8691.38 7640
8692.26 7888
8693.14 7993
8694.02 8093
8694.90 8127
8695.78 8192
8696.66 8501
8697.54 8777
8698.42 9238
8699.30 9422
8700.18 9705
8701.07 9883
8701.95 9686
8702.83 9536
8703.71 9130
8704.59 8850
8705.47 8610
8706.35 8283
8707.23 8171
8708.11 7853
8708.99 7850
8709.87 7728
8710.75 7675
8711.64 7652
8712.52 7757
8713.40 7802
8714.28 7737
8715.16 7697
8716.04 7548
8716.92 7595
8717.81 7640
8718.69 7805
8719.57 7797
8720.45 7752
8721.33 7650
8722.21 7763
8723.10 7923
8723.98 7791
8724.86 7892
8725.74 7723
8726.62 7876
8727.50 7848
8728.39 8061
8729.27 8229
8730.15 8236
8731.03 8085
8731.91 7994
8732.80 8040
8733.68 8103
8734.56 8190
8735.44 8302
8736.33 8166
8737.21 8345
8738.09 8275
8738.97 8608
8739.86 8547
8740.74 8415
8741.62 8425
8742.50 8474
8743.39 8479
8744.27 8478
8745.15 8726
8746.04 8761
8746.92 8570
8747.80 8535
8748.68 8577
8749.57 8541
8750.45 8603
8751.33 8476
8752.22 8473
8753.10 8458
8753.98 8580
8754.87 8746
8755.75 8470
8756.63 8497
8757.52 8619
8758.40 8751
8759.28 8830
8760.17 8915
8761.05 8886
8761.94 8928
8762.82 8820
8763.70 8914
8764.59 8853
8765.47 8816
8766.36 8883
8767.24 8979
8768.12 9045
8769.01 8987
8769.89 8945
8770.78 8994
8771.66 9218
8772.54 9288
8773.43 9329
8774.31 9537
8775.20 9339
8776.08 9502
8776.97 9530
8777.85 9689
8778.73 9559
8779.62 9351
8780.50 9263
8781.39 9033
8782.27 9001
8783.16 9243
8784.04 9387
8784.93 9672
8785.81 9833
8786.70 10214
8787.58 10565
8788.47 11161
8789.35 11484
8790.24 11907
8791.12 11798
8792.01 11580
8792.89 11266
8793.78 10824
8794.66 10580
8795.55 10463
8796.44 9888
8797.32 9666
8798.21 9958
8799.09 9719
8799.98 9613
8800.86 10028
8801.75 10087
8802.63 10419
8803.52 10847
8804.41 11531
8805.29 11596
8806.18 11760
8807.06 11508
8807.95 11722
8808.84 11329
8809.72 10976
8810.61 10590
8811.49 10171
8812.38 9829
8813.27 9717
8814.15 9340
8815.04 9261
8815.93 9201
8816.81 9527
8817.70 9737
8818.59 9887
8819.47 10132
8820.36 10415
8821.25 10799
8822.13 10747
8823.02 10782
8823.91 10638
8824.79 10521
8825.68 10009
8826.57 9717
8827.45 9658
8828.34 9205
8829.23 9222
8830.12 9220
8831.00 8878
8831.89 8834
8832.78 8871
8833.66 9210
8834.55 9076
8835.44 9266
8836.33 9591
8837.21 9590
8838.10 9688
8838.99 9567
8839.88 9650
8840.76 9306
8841.65 9160
8842.54 8930
8843.43 9036
8844.32 8891
8845.20 8795
8846.09 8755
8846.98 8684
8847.87 8610
8848.76 8424
8849.64 8702
8850.53 8745
8851.42 8731
8852.31 8769
8853.20 8963
8854.09 8944
8854.97 8675
8855.86 8793
8856.75 8635
8857.64 8539
8858.53 8375
8859.42 8137
8860.30 8266
8861.19 8154
8862.08 8114
8862.97 8207
8863.86 7957
8864.75 7920
8865.64 7993
8866.53 8070
8867.42 7962
8868.30 8030
8869.19 8001
8870.08 8049
8870.97 7931
8871.86 7887
8872.75 7938
8873.64 7633
8874.53 7633
8875.42 7583
8876.31 7624
8877.20 7403
8878.09 7450
8878.98 7521
8879.87 7536
8880.76 7435
8881.65 7198
8882.54 7240
8883.43 7368
8884.32 7343
8885.21 7211
8886.10 7039
8886.99 6946
8887.88 6927
8888.77 7015
8889.66 7114
8890.55 6621
8891.44 6721
8892.33 6846
8893.22 6792
8894.11 6585
8895.00 6583
8895.89 6773
8896.78 6735
8897.67 6769
8898.56 6630
8899.45 6625
8900.34 6590
8901.23 6596
8902.12 6377
8903.01 6439
8903.90 6429
8904.79 6427
8905.69 6310
8906.58 6299
8907.47 6408
8908.36 6142
8909.25 6126
8910.14 6135
8911.03 6173
8911.92 5912
8912.82 5976
8913.71 6031
8914.60 6005
8915.49 6021
8916.38 6020
8917.27 5908
8918.16 5828
8919.06 6040
8919.95 5934
8920.84 5869
8921.73 5843
8922.62 5662
8923.51 5920
8924.41 5686
8925.30 5629
8926.19 5500
8927.08 5603
8927.97 5599
8928.87 5464
8929.76 5514
8930.65 5550
8931.54 5532
8932.43 5469
8933.33 5462
8934.22 5518
8935.11 5488
8936.00 5441
8936.90 5374
8937.79 5367
8938.68 5212
8939.57 5147
8940.47 5274
8941.36 5274
8942.25 5189
8943.15 5192
8944.04 5051
8944.93 5083
8945.82 5012
8946.72 5231
8947.61 4998
8948.50 4962
8949.40 5186
8950.29 5084
8951.18 5011
8952.08 4861
8952.97 4950
8953.86 5073
8954.76 4934
8955.65 5014
8956.54 5011
8957.44 4970
8958.33 4791
8959.22 4852
8960.12 4996
8961.01 4902
8961.91 4576
8962.80 4686
8963.69 4868
8964.59 4888
8965.48 4626
8966.37 4639
8967.27 4595
8968.16 4790
8969.06 4695
8969.95 4674
8970.85 4621
8971.74 4769
8972.63 4708
8973.53 4568
8974.42 4608
8975.32 4640
8976.21 4570
8977.11 4645
8978.00 4655
8978.90 4540
8979.79 4639
8980.68 4650
8981.58 4406
8982.47 4356
8983.37 4363
8984.26 4496
8985.16 4540
8986.05 4500
8986.95 4465
8987.84 4329
8988.74 4271
8989.63 4345
8990.53 4302
8991.42 4359
8992.32 4369
8993.22 4252
8994.11 4176
8995.01 4255
8995.90 4323
8996.80 4237
8997.69 4387
8998.59 4236
8999.48 4237
9000.38 4284
9001.28 4134
9002.17 4327
9003.07 4158
9003.96 4068
9004.86 4186
9005.75 4391
9006.65 4083
9007.55 4091
9008.44 4219
9009.34 4134
9010.23 4265
9011.13 4217
9012.03 4112
9012.92 4071
9013.82 4122
9014.72 4161
9015.61 4057
9016.51 4054
9017.41 4113
9018.30 4123
9019.20 3941
9020.10 3994
9020.99 4091
9021.89 4246
9022.79 3970
9023.68 4017
9024.58 4049
9025.48 3915
9026.37 3967
9027.27 3925
9028.17 3920
9029.06 3895
9029.96 3997
9030.86 4075
9031.76 3946
9032.65 3758
9033.55 3893
9034.45 3758
9035.35 3905
9036.24 3878
9037.14 3870
9038.04 3937
9038.94 3902
9039.83 3843
9040.73 3805
9041.63 3843
9042.53 3792
9043.42 3818
9044.32 3899
9045.22 3908
9046.12 3816
9047.02 3825
9047.91 3896
9048.81 3988
9049.71 3983
9050.61 3847
9051.51 3941
9052.41 3803
9053.30 3761
9054.20 3921
9055.10 3785
9056.00 3845
9056.90 3796
9057.80 3749
9058.69 3813
9059.59 3776
9060.49 3855
9061.39 3692
9062.29 3642
9063.19 3772
9064.09 3844
9064.99 3731
9065.88 3658
9066.78 3614
9067.68 3779
9068.58 3756
9069.48 3948
9070.38 3745
9071.28 3709
9072.18 3731
9073.08 3983
9073.98 3849
9074.88 3774
9075.78 3664
9076.68 3645
9077.58 3640
9078.47 3826
9079.37 3696
9080.27 3640
9081.17 3652
9082.07 3647
9082.97 3786
9083.87 3590
9084.77 3548
9085.67 3685
9086.57 3833
9087.47 3654
9088.37 3570
9089.27 3806
9090.17 3730
9091.07 3751
9091.97 3707
9092.87 3635
9093.77 3603
9094.67 3707
9095.58 3781
9096.48 3631
9097.38 3624
9098.28 3637
9099.18 3584
9100.08 3630
9100.98 3812
9101.88 3676
9102.78 3772
9103.68 3614
9104.58 3500
9105.48 3596
9106.38 3594
9107.28 3647
9108.19 3565
9109.09 3552
9109.99 3704
9110.89 3647
9111.79 3634
9112.69 3483
9113.59 3564
9114.49 3550
9115.40 3525
9116.30 3474
9117.20 3561
9118.10 3579
9119.00 3653
9119.90 3687
9120.81 3673
9121.71 3601
9122.61 3594
9123.51 3591
9124.41 3618
9125.31 3529
9126.22 3730
9127.12 3580
9128.02 3560
9128.92 3460
9129.82 3517
9130.73 3437
9131.63 3577
9132.53 3564
9133.43 3608
9134.34 3616
9135.24 3644
9136.14 3701
9137.04 3637
9137.95 3556
9138.85 3494
9139.75 3430
9140.65 3446
9141.56 3545
9142.46 3452
9143.36 3370
9144.26 3426
9145.17 3438
9146.07 3392
9146.97 3410
9147.88 3468
9148.78 3655
9149.68 3614
9150.59 3582
9151.49 3700
9152.39 3698
9153.29 3600
9154.20 3510
9155.10 3585
9156.01 3527
9156.91 3491
9157.81 3643
9158.72 3624
9159.62 3523
9160.52 3434
9161.43 3458
9162.33 3408
9163.23 3480
9164.14 3572
9165.04 3526
9165.95 3458
9166.85 3490
9167.75 3446
9168.66 3557
9169.56 3468
9170.47 3485
9171.37 3461
9172.27 3496
9173.18 3421
9174.08 3518
9174.99 3389
9175.89 3434
9176.80 3568
9177.70 3628
9178.60 3653
9179.51 3582
9180.41 3461
9181.32 3534
9182.22 3412
9183.13 3488
9184.03 3592
9184.94 3573
9185.84 3506
9186.75 3582
9187.65 3585
9188.56 3509
9189.46 3546
9190.37 3407
9191.27 3507
9192.18 3498
9193.08 3469
9193.99 3439
9194.89 3362
9195.80 3456
9196.71 3539
9197.61 3557
9198.52 3598
9199.42 3509
9200.33 3476
9201.23 3454
9202.14 3501
9203.04 3476
9203.95 3495
9204.86 3545
9205.76 3520
9206.67 3532
9207.57 3613
9208.48 3718
9209.39 3713
9210.29 3667
9211.20 3564
9212.10 3554
9213.01 3627
9213.92 3581
9214.82 3494
9215.73 3523
9216.64 3533
9217.54 3445
9218.45 3472
9219.36 3561
9220.26 3442
9221.17 3416
9222.08 3502
9222.98 3606
9223.89 3428
9224.80 3473
9225.70 3532
9226.61 3507
9227.52 3534
9228.42 3478
9229.33 3446
9230.24 3442
9231.14 3446
9232.05 3537
9232.96 3586
9233.87 3468
9234.77 3441
9235.68 3351
9236.59 3519
9237.50 3270
9238.40 3414
9239.31 3428
9240.22 3460
9241.13 3551
9242.03 3579
9242.94 3395
9243.85 3446
9244.76 3397
9245.66 3495
9246.57 3475
9247.48 3341
9248.39 3408
9249.30 3474
9250.20 3386
9251.11 3474
9252.02 3355
9252.93 3288
9253.84 3360
9254.75 3313
9255.65 3449
9256.56 3484
9257.47 3315
9258.38 3340
9259.29 3351
9260.20 3418
9261.10 3428
9262.01 3431
9262.92 3464
9263.83 3490
9264.74 3503
9265.65 3464
9266.56 3410
9267.47 3394
9268.37 3450
9269.28 3408
9270.19 3271
9271.10 3261
9272.01 3402
9272.92 3500
9273.83 3441
9274.74 3414
9275.65 3357
9276.56 3374
9277.47 3362
9278.38 3436
9279.29 3364
9280.20 3398
9281.11 3420
9282.01 3481
9282.92 3462
9283.83 3387
9284.74 3326
9285.65 3279
9286.56 3355
9287.47 3339
9288.38 3448
9289.29 3488
9290.20 3475
9291.11 3388
9292.02 3328
9292.93 3290
9293.84 3435
9294.75 3435
9295.66 3334
9296.57 3387
9297.49 3289
9298.40 3397
9299.31 3360
9300.22 3265
9301.13 3370
9302.04 3383
9302.95 3268
9303.86 3397
9304.77 3479
9305.68 3373
9306.59 3387
9307.50 3351
9308.41 3394
9309.32 3418
9310.24 3438
9311.15 3338
9312.06 3394
9312.97 3391
9313.88 3445
9314.79 3527
9315.70 3414
9316.61 3398
9317.53 3412
9318.44 3380
9319.35 3435
9320.26 3386
9321.17 3281
9322.08 3408
9322.99 3310
9323.91 3418
9324.82 3347
9325.73 3319
9326.64 3466
9327.55 3372
9328.46 3294
9329.38 3304
9330.29 3291
9331.20 3326
9332.11 3401
9333.03 3166
9333.94 3252
9334.85 3277
9335.76 3292
9336.67 3288
9337.59 3329
9338.50 3416
9339.41 3285
9340.32 3337
9341.24 3372
9342.15 3417
9343.06 3365
9343.97 3273
9344.89 3482
9345.80 3254
9346.71 3253
9347.63 3404
9348.54 3315
9349.45 3440
9350.36 3465
9351.28 3462
9352.19 3398
9353.10 3549
9354.02 3424
9354.93 3348
9355.84 3651
9356.76 3336
9357.67 3439
9358.58 3448
9359.50 3362
9360.41 3312
9361.32 3381
9362.24 3403
9363.15 3376
9364.06 3534
9364.98 3380
9365.89 3414
9366.81 3406
9367.72 3397
9368.63 3445
9369.55 3447
9370.46 3442
9371.38 3460
9372.29 3406
9373.20 3470
9374.12 3586
9375.03 3584
9375.95 3468
9376.86 3395
9377.77 3360
9378.69 3475
9379.60 3410
9380.52 3473
9381.43 3333
9382.35 3417
9383.26 3526
9384.18 3378
9385.09 3405
9386.01 3635
9386.92 3608
9387.83 3579
9388.75 3515
9389.66 3454
9390.58 3511
9391.49 3437
9392.41 3518
9393.32 3487
9394.24 3453
9395.16 3562
9396.07 3702
9396.99 3516
9397.90 3729
9398.82 3737
9399.73 3697
9400.65 3667
9401.56 3781
9402.48 3908
9403.39 3818
9404.31 3794
9405.22 3786
9406.14 3692
9407.06 3486
9407.97 3610
9408.89 3708
9409.80 3645
9410.72 3478
9411.64 3505
9412.55 3536
9413.47 3515
9414.38 3412
9415.30 3606
9416.22 3670
9417.13 3723
9418.05 3829
9418.97 3579
9419.88 3649
9420.80 3632
9421.71 3581
9422.63 3730
9423.55 3568
9424.46 3411
9425.38 3647
9426.30 3726
9427.21 3696
9428.13 3776
9429.05 3606
9429.96 3826
9430.88 3659
9431.80 3700
9432.72 3722
9433.63 3559
9434.55 3476
9435.47 3704
9436.38 3641
9437.30 3634
9438.22 3672
9439.14 3568
9440.05 3828
9440.97 3777
9441.89 3819
9442.81 3847
9443.72 3839
9444.64 3996
9445.56 3915
9446.48 3804
9447.39 3764
9448.31 3812
9449.23 3842
9450.15 3863
9451.07 3995
9451.98 3951
9452.90 3879
9453.82 4053
9454.74 4057
9455.66 4060
9456.57 3993
9457.49 4027
9458.41 4166
9459.33 4328
9460.25 4405
9461.16 4625
9462.08 4699
9463.00 4438
9463.92 4574
9464.84 4480
9465.76 4286
9466.68 4176
9467.59 4020
9468.51 4005
9469.43 4028
9470.35 3738
9471.27 3763
9472.19 3839
9473.11 3737
9474.03 3759
9474.95 3874
9475.87 3721
9476.78 3783
9477.70 3778
9478.62 3746
9479.54 3678
9480.46 3851
9481.38 3875
9482.30 3726
9483.22 3795
9484.14 3839
9485.06 3876
9485.98 3856
9486.90 3788
9487.82 3886
9488.74 3904
9489.66 3866
9490.58 3831
9491.50 3785
9492.42 3928
9493.34 4049
9494.26 4075
9495.18 3890
9496.10 3854
9497.02 3829
9497.94 3885
9498.86 3904
9499.78 3818
9500.70 3680
9501.62 3685
9502.54 3812
9503.46 3797
9504.38 3705
9505.30 3610
9506.22 3659
9507.14 3634
9508.06 3653
9508.98 3541
9509.90 3639
9510.82 3737
9511.75 3614
9512.67 3659
9513.59 3827
9514.51 3692
9515.43 3669
9516.35 3709
9517.27 3660
9518.19 3677
9519.11 3634
9520.03 3806
9520.96 3660
9521.88 3753
9522.80 3735
9523.72 3762
9524.64 3683
9525.56 3660
9526.48 3619
9527.41 3695
9528.33 3795
9529.25 3751
9530.17 3621
9531.09 3679
9532.02 3711
9532.94 3605
9533.86 3709
9534.78 3628
9535.70 3726
9536.63 3758
9537.55 3842
9538.47 3830
9539.39 3744
9540.31 3828
9541.24 3844
9542.16 3811
9543.08 3930
9544.00 3804
9544.93 3637
9545.85 3791
9546.77 3671
9547.69 3921
9548.62 3741
9549.54 3645
9550.46 3641
9551.38 3604
9552.31 3794
9553.23 3697
9554.15 3633
9555.08 3697
9556.00 3603
9556.92 3694
9557.84 3645
9558.77 3653
9559.69 3549
9560.61 3667
9561.54 3615
9562.46 3621
9563.38 3586
9564.31 3561
9565.23 3588
9566.15 3694
9567.08 3787
9568.00 3595
9568.93 3681
9569.85 3622
9570.77 3583
9571.70 3455
9572.62 3575
9573.54 3568
9574.47 3476
9575.39 3521
9576.32 3567
9577.24 3556
9578.16 3716
9579.09 3518
9580.01 3453
9580.94 3548
9581.86 3515
9582.78 3607
9583.71 3563
9584.63 3551
9585.56 3477
9586.48 3485
9587.41 3550
9588.33 3536
9589.26 3436
9590.18 3578
9591.11 3510
9592.03 3490
9592.96 3522
9593.88 3580
9594.80 3562
9595.73 3544
9596.65 3517
9597.58 3610
9598.50 3650
9599.43 3582
9600.35 3585
9601.28 3476
9602.21 3583
9603.13 3643
9604.06 3543
9604.98 3531
9605.91 3531
9606.83 3571
9607.76 3533
9608.68 3521
9609.61 3432
9610.53 3650
9611.46 3591
9612.39 3509
9613.31 3559
9614.24 3593
9615.16 3688
9616.09 3621
9617.02 3611
9617.94 3691
9618.87 3764
9619.79 3636
9620.72 3748
9621.65 3763
9622.57 3743
9623.50 3798
9624.42 3814
9625.35 3602
9626.28 3736
9627.20 3754
9628.13 3747
9629.06 3839
9629.98 3767
9630.91 3662
9631.84 3686
9632.76 3742
9633.69 3696
9634.62 3707
9635.54 3698
9636.47 3765
9637.40 3815
9638.32 3737
9639.25 3785
9640.18 3836
9641.11 3847
9642.03 3919
9642.96 3944
9643.89 3709
9644.81 3870
9645.74 3999
9646.67 3975
9647.60 3934
9648.52 3967
9649.45 3953
9650.38 3904
9651.31 3913
9652.23 4006
9653.16 4129
9654.09 4087
9655.02 4145
9655.95 4323
9656.87 4388
9657.80 4375
9658.73 4279
9659.66 4485
9660.58 4475
9661.51 4350
9662.44 4241
9663.37 4129
9664.30 4139
9665.23 4099
9666.15 4119
9667.08 3886
9668.01 3938
9668.94 3981
9669.87 4068
9670.80 4109
9671.73 4035
9672.65 4095
9673.58 4178
9674.51 4002
9675.44 4004
9676.37 4180
9677.30 4208
9678.23 4225
9679.16 4089
9680.08 3885
9681.01 3913
9681.94 3942
9682.87 3800
9683.80 3919
9684.73 3959
9685.66 3939
9686.59 3991
9687.52 4000
9688.45 4021
9689.38 4217
9690.31 4043
9691.24 3967
9692.17 3991
9693.09 4014
9694.02 4061
9694.95 4004
9695.88 4096
9696.81 4077
9697.74 4071
9698.67 3927
9699.60 3945
9700.53 3948
9701.46 3963
9702.39 4079
9703.32 3899
9704.25 4208
9705.18 4266
9706.11 4251
9707.04 4475
9707.97 4469
9708.91 4450
9709.84 4523
9710.77 4397
9711.70 4333
9712.63 4214
9713.56 3998
9714.49 4108
9715.42 4013
9716.35 3935
9717.28 3856
9718.21 3845
9719.14 3844
9720.07 3945
9721.00 3872
9721.93 3963
9722.87 3810
9723.80 3746
9724.73 3810
9725.66 3813
9726.59 3782
9727.52 3645
9728.45 3578
9729.38 3601
9730.32 3720
9731.25 3655
9732.18 3645
9733.11 3600
9734.04 3737
9734.97 3647
9735.91 3611
9736.84 3778
9737.77 3756
9738.70 3810
9739.63 3812
9740.56 3622
9741.50 3626
9742.43 3897
9743.36 3852
9744.29 3724
9745.22 3724
9746.16 3757
9747.09 3546
9748.02 3534
9748.95 3683
9749.89 3613
9750.82 3681
9751.75 3711
9752.68 3728
9753.62 3569
9754.55 3683
9755.48 3801
9756.41 3588
9757.35 3446
9758.28 3539
9759.21 3679
9760.14 3521
9761.08 3643
9762.01 3504
9762.94 3580
9763.88 3401
9764.81 3453
9765.74 3451
9766.68 3499
9767.61 3448
9768.54 3378
9769.48 3575
9770.41 3505
9771.34 3491
9772.28 3625
9773.21 3628
9774.14 3420
9775.08 3496
9776.01 3558
9776.94 3447
9777.88 3562
9778.81 3529
9779.74 3549
9780.68 3484
9781.61 3488
9782.55 3394
9783.48 3425
9784.41 3440
9785.35 3476
9786.28 3567
9787.22 3587
9788.15 3591
9789.08 3534
9790.02 3535
9790.95 3579
9791.89 3741
9792.82 3491
9793.76 3462
9794.69 3567
9795.63 3453
9796.56 3371
9797.49 3404
9798.43 3300
9799.36 3402
9800.30 3259
9801.23 3307
9802.17 3291
9803.10 3356
9804.04 3457
9804.97 3400
9805.91 3381
9806.84 3294
9807.78 3219
9808.71 3272
9809.65 3325
9810.58 3439
9811.52 3251
9812.45 3295
9813.39 3182
9814.33 3239
9815.26 3207
9816.20 3067
9817.13 3109
9818.07 3135
9819.00 3235
9819.94 3259
9820.87 3100
9821.81 3048
9822.75 3104
9823.68 3063
9824.62 3120
9825.55 3091
9826.49 3042
9827.43 3137
9828.36 3072
9829.30 3026
9830.23 3039
9831.17 3028
9832.11 2901
9833.04 3176
9833.98 3218
9834.92 3284
9835.85 3133
9836.79 3107
9837.73 3200
9838.66 3130
9839.60 3133
9840.54 3120
9841.47 3107
9842.41 3097
9843.35 3085
9844.28 2972
9845.22 3029
9846.16 2961
9847.09 3024
9848.03 3074
9848.97 2954
9849.90 3021
9850.84 3157
9851.78 3155
9852.72 2997
9853.65 2976
9854.59 3055
9855.53 2965
9856.47 3101
9857.40 2917
9858.34 3029
9859.28 3192
9860.22 3070
9861.15 3025
9862.09 2950
9863.03 3006
9863.97 3001
9864.90 3129
9865.84 3063
9866.78 2953
9867.72 2924
9868.66 2982
9869.59 3035
9870.53 2942
9871.47 3066
9872.41 3031
9873.35 2949
9874.29 2957
9875.22 2964
9876.16 3029
9877.10 2965
9878.04 2921
9878.98 2882
9879.92 2905
9880.85 3034
9881.79 2943
9882.73 2997
9883.67 2969
9884.61 2951
9885.55 2914
9886.49 3111
9887.43 2984
9888.37 3000
9889.30 2953
9890.24 2872
9891.18 2868
9892.12 2978
9893.06 2989
9894.00 2966
9894.94 2884
9895.88 2906
9896.82 2958
9897.76 2913
9898.70 2952
9899.64 2961
9900.58 2885
9901.52 2879
9902.45 2960
9903.39 2871
9904.33 2982
9905.27 2927
9906.21 2992
9907.15 3013
9908.09 2948
9909.03 2920
9909.97 2921
9910.91 2908
9911.85 2867
9912.79 2734
9913.73 2759
9914.67 2863
9915.61 2898
9916.55 2947
9917.49 2863
9918.44 2930
9919.38 2805
9920.32 2889
9921.26 2955
9922.20 2885
9923.14 2939
9924.08 2804
9925.02 2860
9925.96 2853
9926.90 2855
9927.84 2868
9928.78 2933
9929.72 2882
9930.66 3001
9931.61 2902
9932.55 2987
9933.49 3306
9934.43 3372
9935.37 3302
9936.31 3417
9937.25 3293
9938.19 3322
9939.14 3274
9940.08 3087
9941.02 3199
9941.96 3074
9942.90 2900
9943.84 2918
9944.78 2840
9945.73 2840
9946.67 2879
9947.61 2771
9948.55 2870
9949.49 2979
9950.44 2948
9951.38 2978
9952.32 3026
9953.26 2831
9954.20 2862
9955.15 2807
9956.09 2744
9957.03 2823
9957.97 2890
9958.91 2892
9959.86 2918
9960.80 2954
9961.74 2778
9962.68 2862
9963.63 2741
9964.57 2778
9965.51 2741
9966.45 2804
9967.40 2656
9968.34 2662
9969.28 2798
9970.23 2860
9971.17 2760
9972.11 2781
9973.05 2849
9974.00 2712
9974.94 2651
9975.88 2755
9976.83 2790
9977.77 2775
9978.71 2762
9979.66 2689
9980.60 2692
9981.54 2726
9982.49 2690
9983.43 2687
9984.37 2582
9985.32 2680
9986.26 2649
9987.20 2655
9988.15 2714
9989.09 2730
9990.04 2783
9990.98 2800
9991.92 2690
9992.87 2757
9993.81 2715
9994.76 2723
9995.70 2617
9996.64 2670
9997.59 2625
9998.53 2674
9999.48 2856
10000.42 2787
10001.36 2776
10002.31 2634
10003.25 2717
10004.20 2705
10005.14 2654
10006.09 2635
10007.03 2692
10007.98 2751
10008.92 2794
10009.87 2776
10010.81 2676
10011.76 2669
10012.70 2718
10013.64 2650
10014.59 2688
10015.53 2743
10016.48 2703
10017.43 2585
10018.37 2699
10019.32 2732
10020.26 2782
10021.21 2661
10022.15 2653
10023.10 2760
10024.04 2643
10024.99 2570
10025.93 2684
10026.88 2679
10027.82 2791
10028.77 2725
10029.72 2669
10030.66 2701
10031.61 2681
10032.55 2690
10033.50 2797
10034.44 2787
10035.39 2658
10036.34 2593
10037.28 2560
10038.23 2571
10039.17 2689
10040.12 2659
10041.07 2603
10042.01 2632
10042.96 2688
10043.91 2566
10044.85 2597
10045.80 2629
10046.74 2565
10047.69 2647
10048.64 2655
10049.58 2656
10050.53 2589
10051.48 2678
10052.42 2621
10053.37 2662
10054.32 2718
10055.27 2526
10056.21 2590
10057.16 2620
10058.11 2655
10059.05 2622
10060.00 2704
10060.95 2613
10061.89 2514
10062.84 2445
10063.79 2468
10064.74 2414
10065.68 2406
10066.63 2424
10067.58 2548
10068.53 2517
10069.47 2558
10070.42 2607
10071.37 2493
10072.32 2550
10073.26 2606
10074.21 2577
10075.16 2573
10076.11 2499
10077.06 2486
10078.00 2567
10078.95 2663
10079.90 2563
10080.85 2545
10081.80 2491
10082.74 2577
10083.69 2546
10084.64 2536
10085.59 2604
10086.54 2535
10087.49 2576
10088.43 2595
10089.38 2564
10090.33 2439
10091.28 2455
10092.23 2411
10093.18 2546
10094.13 2622
10095.07 2494
10096.02 2508
10096.97 2465
10097.92 2414
10098.87 2557
10099.82 2514
10100.77 2388
10101.72 2540
10102.67 2429
10103.61 2453
10104.56 2464
10105.51 2457
10106.46 2557
10107.41 2507
10108.36 2466
10109.31 2385
10110.26 2531
10111.21 2622
10112.16 2546
10113.11 2523
10114.06 2469
10115.01 2659
10115.96 2554
10116.91 2499
10117.86 2493
10118.81 2469
10119.76 2478
10120.71 2426
10121.66 2485
10122.61 2474
10123.56 2516
10124.51 2546
10125.46 2413
10126.41 2445
10127.36 2471
10128.31 2556
10129.26 2585
10130.21 2498
10131.16 2324
10132.11 2353
10133.06 2450
10134.01 2370
10134.96 2433
10135.91 2307
10136.86 2383
10137.81 2529
10138.76 2588
10139.72 2513
10140.67 2476
10141.62 2451
10142.57 2502
10143.52 2371
10144.47 2420
10145.42 2400
10146.37 2503
10147.32 2508
10148.28 2404
10149.23 2382
10150.18 2468
10151.13 2374
10152.08 2383
10153.03 2325
10153.98 2476
10154.94 2443
10155.89 2545
10156.84 2452
10157.79 2436
10158.74 2446
10159.69 2435
10160.65 2359
10161.60 2313
10162.55 2471
10163.50 2547
10164.45 2506
10165.41 2469
10166.36 2546
10167.31 2478
10168.26 2459
10169.21 2623
10170.17 2453
10171.12 2359
10172.07 2478
10173.02 2410
10173.98 2520
10174.93 2505
10175.88 2588
10176.83 2513
10177.79 2525
10178.74 2445
10179.69 2425
10180.64 2328
10181.60 2437
10182.55 2496
10183.50 2557
10184.46 2652
10185.41 2410
10186.36 2431
10187.32 2523
10188.27 2531
10189.22 2363
10190.18 2504
10191.13 2588
10192.08 2604
10193.03 2542
10193.99 2459
10194.94 2472
10195.90 2530
10196.85 2484
10197.80 2511
10198.76 2441
10199.71 2500
10200.66 2522
10201.62 2502
10202.57 2411
10203.52 2470
10204.48 2559
10205.43 2470
10206.39 2460
10207.34 2468
10208.29 2498
10209.25 2557
10210.20 2584
10211.16 2436
10212.11 2500
10213.07 2466
10214.02 2495
10214.97 2492
10215.93 2549
10216.88 2556
10217.84 2436
10218.79 2539
10219.75 2536
10220.70 2377
10221.66 2373
10222.61 2444
10223.57 2477
10224.52 2456
10225.48 2467
10226.43 2470
10227.39 2583
10228.34 2410
10229.30 2379
10230.25 2483
10231.21 2480
10232.16 2431
10233.12 2422
10234.07 2498
10235.03 2476
10235.98 2384
10236.94 2430
10237.89 2506
10238.85 2513
10239.80 2546
10240.76 2621
10241.72 2423
10242.67 2507
10243.63 2659
10244.58 2641
10245.54 2582
10246.49 2707
10247.45 2586
10248.41 2600
10249.36 2565
10250.32 2621
10251.27 2535
10252.23 2530
10253.19 2514
10254.14 2558
10255.10 2457
10256.06 2350
10257.01 2477
10257.97 2517
10258.92 2448
10259.88 2360
10260.84 2477
10261.79 2466
10262.75 2398
10263.71 2340
10264.66 2436
10265.62 2399
10266.58 2344
10267.53 2327
10268.49 2211
10269.45 2222
10270.41 2264
10271.36 2279
10272.32 2422
10273.28 2384
10274.23 2368
10275.19 2361
10276.15 2444
10277.11 2355
10278.06 2325
10279.02 2413
10279.98 2318
10280.94 2456
10281.89 2377
10282.85 2340
10283.81 2375
10284.77 2405
10285.72 2292
10286.68 2312
10287.64 2298
10288.60 2341
10289.55 2456
10290.51 2370
10291.47 2422
10292.43 2355
10293.39 2390
10294.34 2434
10295.30 2396
10296.26 2328
10297.22 2268
10298.18 2382
10299.14 2272
10300.09 2255
10301.05 2286
10302.01 2323
10302.97 2300
10303.93 2326
10304.89 2247
10305.85 2331
10306.80 2369
10307.76 2366
10308.72 2255
10309.68 2315
10310.64 2351
10311.60 2410
10312.56 2356
10313.52 2411
10314.47 2366
10315.43 2382
10316.39 2474
10317.35 2358
10318.31 2338
10319.27 2343
10320.23 2345
10321.19 2344
10322.15 2432
10323.11 2349
10324.07 2457
10325.03 2386
10325.99 2378
10326.95 2317
10327.91 2303
10328.87 2381
10329.83 2276
10330.79 2322
10331.75 2446
10332.71 2443
10333.67 2367
10334.63 2324
10335.59 2398
10336.55 2462
10337.51 2377
10338.47 2291
10339.43 2377
10340.39 2261
10341.35 2332
10342.31 2280
10343.27 2259
10344.23 2239
10345.19 2235
10346.15 2277
10347.11 2239
10348.07 2414
10349.03 2458
10349.99 2354
10350.95 2400
10351.91 2360
10352.87 2227
10353.83 2156
10354.79 2301
10355.76 2419
10356.72 2370
10357.68 2305
10358.64 2294
10359.60 2345
10360.56 2300
10361.52 2262
10362.48 2230
10363.45 2290
10364.41 2250
10365.37 2220
10366.33 2286
10367.29 2307
10368.25 2264
10369.21 2253
10370.18 2339
10371.14 2387
10372.10 2342
10373.06 2319
10374.02 2287
10374.98 2253
10375.95 2294
10376.91 2341
10377.87 2324
10378.83 2225
10379.79 2187
10380.76 2268
10381.72 2328
10382.68 2331
10383.64 2309
10384.61 2381
10385.57 2248
10386.53 2318
10387.49 2318
10388.46 2303
10389.42 2189
10390.38 2161
10391.34 2277
10392.31 2232
10393.27 2220
10394.23 2345
10395.19 2388
10396.16 2223
10397.12 2327
10398.08 2342
10399.05 2361
10400.01 2284
10400.97 2326
10401.93 2291
10402.90 2249
10403.86 2309
10404.82 2273
10405.79 2322
10406.75 2374
10407.71 2270
10408.68 2309
10409.64 2313
10410.60 2397
10411.57 2287
10412.53 2283
10413.50 2369
10414.46 2347
10415.42 2339
10416.39 2346
10417.35 2392
10418.31 2404
10419.28 2411
10420.24 2393
10421.21 2378
10422.17 2345
10423.13 2388
10424.10 2349
10425.06 2388
10426.03 2448
10426.99 2368
10427.96 2467
10428.92 2435
10429.88 2337
10430.85 2452
10431.81 2374
10432.78 2401
10433.74 2477
10434.71 2493
10435.67 2505
10436.64 2404
10437.60 2359
10438.57 2251
10439.53 2255
10440.50 2319
10441.46 2350
10442.43 2347
10443.39 2362
10444.36 2291
10445.32 2296
10446.29 2359
10447.25 2379
10448.22 2384
10449.18 2203
10450.15 2181
10451.11 2337
10452.08 2402
10453.04 2345
10454.01 2301
10454.97 2270
10455.94 2310
10456.91 2276
10457.87 2274
10458.84 2303
10459.80 2344
10460.77 2309
10461.73 2407
10462.70 2276
10463.67 2304
10464.63 2314
10465.60 2311
10466.56 2331
10467.53 2254
10468.50 2214
10469.46 2237
10470.43 2287
10471.40 2419
10472.36 2317
10473.33 2275
10474.30 2225
10475.26 2308
10476.23 2195
10477.19 2207
10478.16 2285
10479.13 2300
10480.09 2282
10481.06 2317
10482.03 2310
10483.00 2264
10483.96 2330
10484.93 2288
10485.90 2316
10486.86 2290
10487.83 2371
10488.80 2332
10489.76 2421
10490.73 2299
10491.70 2323
10492.67 2403
10493.63 2457
10494.60 2312
10495.57 2247
10496.54 2301
10497.50 2329
10498.47 2204
10499.44 2265
10500.41 2300
10501.37 2380
10502.34 2391
10503.31 2299
10504.28 2393
10505.25 2398
10506.21 2309
10507.18 2393
10508.15 2369
10509.12 2335
10510.09 2387
10511.05 2443
10512.02 2510
10512.99 2454
10513.96 2485
10514.93 2437
10515.90 2470
10516.86 2348
10517.83 2350
10518.80 2367
10519.77 2373
10520.74 2456
10521.71 2372
10522.68 2369
10523.64 2388
10524.61 2495
10525.58 2406
10526.55 2446
10527.52 2348
10528.49 2426
10529.46 2414
10530.43 2289
10531.40 2301
10532.36 2354
10533.33 2413
10534.30 2404
10535.27 2419
10536.24 2378
10537.21 2319
10538.18 2385
10539.15 2487
10540.12 2355
10541.09 2300
10542.06 2423
10543.03 2458
10544.00 2517
10544.97 2440
10545.94 2343
10546.91 2415
10547.88 2412
10548.85 2397
10549.82 2344
10550.79 2382
10551.76 2427
10552.73 2397
10553.70 2383
10554.67 2504
10555.64 2397
10556.61 2389
10557.58 2385
10558.55 2271
10559.52 2386
10560.49 2452
10561.46 2583
10562.43 2427
10563.40 2362
10564.37 2521
10565.34 2453
10566.31 2498
10567.28 2579
10568.25 2590
10569.23 2561
10570.20 2613
10571.17 2575
10572.14 2567
10573.11 2534
10574.08 2573
10575.05 2623
10576.02 2589
10576.99 2424
10577.96 2410
10578.94 2377
10579.91 2380
10580.88 2497
10581.85 2396
10582.82 2376
10583.79 2391
10584.76 2393
10585.74 2330
10586.71 2337
10587.68 2396
10588.65 2457
10589.62 2526
10590.60 2460
10591.57 2350
10592.54 2355
10593.51 2394
10594.48 2400
10595.45 2465
10596.43 2497
10597.40 2347
10598.37 2279
10599.34 2402
10600.32 2399
10601.29 2336
10602.26 2416
10603.23 2473
10604.21 2501
10605.18 2470
10606.15 2426
10607.12 2529
10608.10 2447
10609.07 2358
10610.04 2402
10611.01 2398
10611.99 2446
10612.96 2380
10613.93 2277
10614.91 2427
10615.88 2379
10616.85 2309
10617.82 2433
10618.80 2459
10619.77 2275
10620.74 2286
10621.72 2371
10622.69 2380
10623.66 2379
10624.64 2347
10625.61 2299
10626.58 2345
10627.56 2401
10628.53 2474
10629.51 2469
10630.48 2440
10631.45 2341
10632.43 2310
10633.40 2347
10634.37 2301
10635.35 2422
10636.32 2350
10637.30 2384
10638.27 2389
10639.24 2474
10640.22 2286
10641.19 2145
10642.17 2284
10643.14 2379
10644.11 2313
10645.09 2407
10646.06 2506
10647.04 2453
10648.01 2532
10648.99 2549
10649.96 2505
10650.94 2471
10651.91 2557
10652.89 2428
10653.86 2435
10654.83 2440
10655.81 2442
10656.78 2484
10657.76 2366
10658.73 2391
10659.71 2374
10660.68 2418
10661.66 2372
10662.63 2406
10663.61 2434
10664.59 2361
10665.56 2365
10666.54 2463
10667.51 2471
10668.49 2338
10669.46 2332
10670.44 2315
10671.41 2347
10672.39 2462
10673.36 2348
10674.34 2354
10675.32 2238
10676.29 2357
10677.27 2373
10678.24 2269
10679.22 2237
10680.19 2337
10681.17 2297
10682.15 2194
10683.12 2266
10684.10 2390
10685.08 2312
10686.05 2286
10687.03 2220
10688.00 2338
10688.98 2421
10689.96 2356
10690.93 2347
10691.91 2280
10692.89 2365
10693.86 2395
10694.84 2380
10695.82 2289
10696.79 2285
10697.77 2360
10698.75 2296
10699.72 2356
10700.70 2295
10701.68 2296
10702.65 2250
10703.63 2304
10704.61 2364
10705.59 2301
10706.56 2297
10707.54 2305
10708.52 2311
10709.49 2397
10710.47 2302
10711.45 2226
10712.43 2278
10713.40 2311
10714.38 2319
10715.36 2354
10716.34 2335
10717.31 2389
10718.29 2466
10719.27 2244
10720.25 2180
10721.22 2297
10722.20 2218
10723.18 2285
10724.16 2177
10725.14 2230
10726.11 2244
10727.09 2243
10728.07 2265
10729.05 2294
10730.03 2321
10731.01 2256
10731.98 2225
10732.96 2217
10733.94 2234
10734.92 2315
10735.90 2290
10736.88 2305
10737.85 2390
10738.83 2380
10739.81 2322
10740.79 2335
10741.77 2301
10742.75 2212
10743.73 2299
10744.71 2300
10745.69 2231
10746.66 2266
10747.64 2258
10748.62 2258
10749.60 2312
10750.58 2322
10751.56 2330
10752.54 2245
10753.52 2332
10754.50 2334
10755.48 2370
10756.46 2260
10757.44 2287
10758.42 2243
10759.39 2302
10760.37 2301
10761.35 2315
10762.33 2413
10763.31 2329
10764.29 2261
10765.27 2272
10766.25 2411
10767.23 2363
10768.21 2377
10769.19 2346
10770.17 2279
10771.15 2317
10772.13 2334
10773.11 2359
10774.09 2254
10775.07 2298
10776.05 2415
10777.03 2304
10778.02 2222
10779.00 2270
10779.98 2342
10780.96 2411
10781.94 2359
10782.92 2346
10783.90 2304
10784.88 2398
10785.86 2378
10786.84 2353
10787.82 2334
10788.80 2392
10789.78 2469
10790.76 2460
10791.75 2392
10792.73 2329
10793.71 2325
10794.69 2343
10795.67 2385
10796.65 2350
10797.63 2366
10798.61 2335
10799.60 2307
10800.58 2269
10801.56 2336
10802.54 2401
10803.52 2280
10804.50 2374
10805.49 2372
10806.47 2352
10807.45 2382
10808.43 2355
10809.41 2366
10810.39 2292
10811.38 2293
10812.36 2350
10813.34 2332
10814.32 2289
10815.30 2384
10816.29 2224
10817.27 2227
10818.25 2368
10819.23 2377
10820.22 2354
10821.20 2407
10822.18 2258
10823.16 2388
10824.15 2370
10825.13 2316
10826.11 2399
10827.09 2370
10828.08 2341
10829.06 2399
10830.04 2394
10831.02 2385
10832.01 2384
10832.99 2437
10833.97 2481
10834.96 2387
10835.94 2339
10836.92 2267
10837.91 2265
10838.89 2319
10839.87 2415
10840.85 2347
10841.84 2427
10842.82 2449
10843.81 2412
10844.79 2301
10845.77 2322
10846.76 2370
10847.74 2392
10848.72 2351
10849.71 2400
10850.69 2420
10851.67 2451
10852.66 2369
10853.64 2289
10854.63 2381
10855.61 2498
10856.59 2396
10857.58 2382
10858.56 2380
10859.55 2312
10860.53 2352
10861.51 2394
10862.50 2415
10863.48 2437
10864.47 2445
10865.45 2422
10866.44 2458
10867.42 2524
10868.41 2490
10869.39 2443
10870.37 2408
10871.36 2481
10872.34 2408
10873.33 2419
10874.31 2425
10875.30 2428
10876.28 2519
10877.27 2504
10878.25 2531
10879.24 2529
10880.22 2534
10881.21 2520
10882.19 2443
10883.18 2443
10884.16 2426
10885.15 2477
10886.13 2523
10887.12 2537
10888.11 2487
10889.09 2527
10890.08 2507
10891.06 2626
10892.05 2568
10893.03 2561
10894.02 2548
10895.00 2625
10895.99 2666
10896.98 2560
10897.96 2664
10898.95 2575
10899.93 2550
10900.92 2612
10901.91 2538
10902.89 2520
10903.88 2622
10904.86 2620
10905.85 2601
10906.84 2677
10907.82 2603
10908.81 2562
10909.80 2639
10910.78 2580
10911.77 2667
10912.76 2676
10913.74 2655
10914.73 2715
10915.72 2687
10916.70 2654
10917.69 2793
10918.68 2796
10919.66 2679
10920.65 2644
10921.64 2604
10922.62 2566
10923.61 2711
10924.60 2664
10925.58 2692
10926.57 2763
10927.56 2740
10928.55 2777
10929.53 2765
10930.52 2689
10931.51 2768
10932.50 2641
10933.48 2685
10934.47 2706
10935.46 2616
10936.45 2690
10937.43 2684
10938.42 2743
10939.41 2775
10940.40 2685
10941.38 2742
10942.37 2795
10943.36 2681
10944.35 2612
10945.34 2706
10946.32 2680
10947.31 2692
10948.30 2750
10949.29 2879
10950.28 2786
10951.27 2953
10952.25 2972
10953.24 2875
10954.23 2860
10955.22 2723
10956.21 2756
10957.20 2850
10958.18 2841
10959.17 2872
10960.16 2889
10961.15 2867
10962.14 2770
10963.13 3037
10964.12 2945
10965.11 2938
10966.10 2946
10967.08 3004
10968.07 3174
10969.06 3103
10970.05 3014
10971.04 2915
10972.03 3082
10973.02 2984
10974.01 2930
10975.00 2894
10975.99 3093
10976.98 2935
10977.97 2776
10978.96 2970
10979.95 3018
10980.94 2849
10981.92 2771
10982.91 2861
10983.90 2804
10984.89 2980
10985.88 2947
10986.87 2919
10987.86 2937
10988.85 2931
10989.84 2927
10990.83 2900
10991.82 3027
10992.81 2895
10993.80 2914
10994.79 2898
10995.78 2915
10996.78 3054
10997.77 2873
10998.76 2891
10999.75 3094
11000.74 2953
11001.73 2920
11002.72 2937
11003.71 2920
11004.70 2974
11005.69 2971
11006.68 3133
11007.67 3190
11008.66 3316
11009.65 3279
11010.64 3454
11011.64 3339
11012.63 3262
11013.62 3194
11014.61 3171
11015.60 3054
11016.59 3107
11017.58 2899
11018.57 2879
11019.57 2855
11020.56 2806
11021.55 2910
11022.54 2828
11023.53 2834
11024.52 2667
11025.51 2626
11026.51 2716
11027.50 2796
11028.49 2792
11029.48 2820
11030.47 2764
11031.47 2720
11032.46 2701
11033.45 2711
11034.44 2913
11035.43 2805
11036.43 2740
11037.42 2786
11038.41 2826
11039.40 2790
11040.39 2786
11041.39 2759
11042.38 2826
11043.37 2875
11044.36 2779
11045.36 2865
11046.35 2862
11047.34 2839
11048.34 2810
11049.33 2707
11050.32 2821
11051.31 2786
11052.31 2695
11053.30 2822
11054.29 2753
11055.29 2736
11056.28 2695
11057.27 2703
11058.26 2757
11059.26 2635
11060.25 2704
11061.24 2682
11062.24 2754
11063.23 2601
11064.22 2560
11065.22 2630
11066.21 2666
11067.20 2511
11068.20 2703
11069.19 2679
11070.19 2608
11071.18 2556
11072.17 2618
11073.17 2712
11074.16 2646
11075.15 2656
11076.15 2683
11077.14 2714
11078.14 2691
11079.13 2719
11080.12 2806
11081.12 2741
11082.11 2748
11083.11 2634
11084.10 2661
11085.10 2780
11086.09 2660
11087.08 2726
11088.08 2662
11089.07 2663
11090.07 2684
11091.06 2808
11092.06 2752
11093.05 2536
11094.05 2686
11095.04 2853
11096.04 2836
11097.03 2654
11098.03 2750
11099.02 2804
11100.02 2647
11101.01 2695
11102.01 2683
11103.00 2672
11104.00 2545
11104.99 2613
11105.99 2678
11106.98 2666
11107.98 2735
11108.97 2655
11109.97 2710
11110.96 2757
11111.96 2811
11112.95 2614
11113.95 2569
11114.95 2572
11115.94 2547
11116.94 2555
11117.93 2623
11118.93 2662
11119.93 2582
11120.92 2611
11121.92 2614
11122.91 2603
11123.91 2584
11124.91 2658
11125.90 2642
11126.90 2685
11127.89 2589
11128.89 2616
11129.89 2715
11130.88 2660
11131.88 2464
11132.88 2567
11133.87 2656
11134.87 2599
11135.87 2653
11136.86 2634
11137.86 2665
11138.86 2553
11139.85 2577
11140.85 2667
11141.85 2480
11142.84 2619
11143.84 2621
11144.84 2577
11145.83 2624
11146.83 2559
11147.83 2611
11148.83 2546
11149.82 2608
11150.82 2586
11151.82 2542
11152.82 2422
11153.81 2510
11154.81 2582
11155.81 2447
11156.80 2474
11157.80 2589
11158.80 2606
11159.80 2587
11160.80 2614
11161.79 2550
11162.79 2512
11163.79 2598
11164.79 2510
11165.78 2487
11166.78 2369
11167.78 2551
11168.78 2672
11169.78 2595
11170.78 2535
11171.77 2610
11172.77 2545
11173.77 2608
11174.77 2675
11175.77 2601
11176.77 2444
11177.76 2489
11178.76 2472
11179.76 2522
11180.76 2432
11181.76 2498
11182.76 2449
11183.76 2486
11184.75 2546
11185.75 2520
11186.75 2492
11187.75 2541
11188.75 2591
11189.75 2570
11190.75 2483
11191.75 2529
11192.75 2551
11193.75 2526
11194.75 2528
11195.74 2640
11196.74 2519
11197.74 2477
11198.74 2495
11199.74 2453
11200.74 2516
11201.74 2645
11202.74 2579
11203.74 2586
11204.74 2558
11205.74 2641
11206.74 2573
11207.74 2614
11208.74 2469
11209.74 2558
11210.74 2445
11211.74 2561
11212.74 2535
11213.74 2539
11214.74 2541
11215.74 2552
11216.74 2693
11217.74 2558
11218.74 2551
11219.74 2731
11220.74 2579
11221.74 2541
11222.74 2432
11223.74 2501
11224.74 2744
11225.74 2677
11226.74 2546
11227.75 2574
11228.75 2570
11229.75 2577
11230.75 2710
11231.75 2627
11232.75 2591
11233.75 2542
11234.75 2626
11235.75 2610
11236.75 2597
11237.76 2574
11238.76 2549
11239.76 2536
11240.76 2524
11241.76 2635
11242.76 2561
11243.76 2545
11244.76 2547
11245.77 2630
11246.77 2568
11247.77 2644
11248.77 2587
11249.77 2633
11250.77 2592
11251.78 2595
11252.78 2444
11253.78 2544
11254.78 2568
11255.78 2583
11256.79 2710
11257.79 2637
11258.79 2598
11259.79 2514
11260.79 2499
11261.80 2629
11262.80 2684
11263.80 2614
11264.80 2648
11265.81 2711
11266.81 2662
11267.81 2687
11268.81 2551
11269.82 2666
11270.82 2694
11271.82 2714
11272.82 2617
11273.83 2639
11274.83 2756
11275.83 2758
11276.84 2664
11277.84 2691
11278.84 2721
11279.85 2693
11280.85 2694
11281.85 2758
11282.85 2668
11283.86 2638
11284.86 2723
11285.86 2791
11286.87 2692
11287.87 2694
11288.87 2719
11289.88 2731
11290.88 2682
11291.89 2657
11292.89 2769
11293.89 2830
11294.90 2798
11295.90 2794
11296.90 2697
11297.91 2740
11298.91 2679
11299.92 2688
11300.92 2736
11301.92 2708
11302.93 2690
11303.93 2716
11304.94 2728
11305.94 2661
11306.94 2762
11307.95 2747
11308.95 2782
11309.96 2831
11310.96 2819
11311.97 2817
11312.97 2868
11313.98 2896
11314.98 2852
11315.98 2924
11316.99 2828
11317.99 2801
11319.00 2857
11320.00 2821
11321.01 2810
11322.01 2942
11323.02 2913
11324.02 2904
11325.03 2886
11326.03 2998
11327.04 2884
11328.04 2905
11329.05 2984
11330.05 2867
11331.06 2873
11332.07 2895
11333.07 2940
11334.08 3011
11335.08 2917
11336.09 3046
11337.09 2909
11338.10 2882
11339.10 2925
11340.11 2800
11341.12 2802
11342.12 3077
11343.13 2941
11344.13 2894
11345.14 2976
11346.15 2947
11347.15 3001
11348.16 3034
11349.16 3017
11350.17 3090
11351.18 3050
11352.18 3016
11353.19 3137
11354.20 3098
11355.20 2985
11356.21 3038
11357.21 3160
11358.22 3122
11359.23 2982
11360.23 3031
11361.24 3022
11362.25 3096
11363.25 3130
11364.26 3217
11365.27 3215
11366.28 3278
11367.28 3226
11368.29 3143
11369.30 3213
11370.30 3065
11371.31 3138
11372.32 3227
11373.32 3239
11374.33 3059
11375.34 3195
11376.35 3178
11377.35 3148
11378.36 3250
11379.37 3159
11380.38 3313
11381.38 3224
11382.39 3244
11383.40 3229
11384.41 3188
11385.41 3134
11386.42 3229
11387.43 3189
11388.44 3294
11389.45 3429
11390.45 3383
11391.46 3294
11392.47 3383
11393.48 3329
11394.49 3303
11395.49 3356
11396.50 3346
11397.51 3374
11398.52 3283
11399.53 3365
11400.54 3424
11401.55 3287
11402.55 3382
11403.56 3421
11404.57 3603
11405.58 3593
11406.59 3592
11407.60 3442
11408.61 3408
11409.61 3495
11410.62 3483
11411.63 3496
11412.64 3568
11413.65 3463
11414.66 3446
11415.67 3604
11416.68 3636
11417.69 3706
11418.70 3700
11419.71 3652
11420.71 3720
11421.72 3756
11422.73 3727
11423.74 3691
11424.75 3566
11425.76 3752
11426.77 3604
11427.78 3683
11428.79 3707
11429.80 3676
11430.81 3671
11431.82 3747
11432.83 3734
11433.84 3848
11434.85 3859
11435.86 3794
11436.87 3810
11437.88 3696
11438.89 3697
11439.90 3852
11440.91 3896
11441.92 3932
11442.93 3844
11443.94 3848
11444.95 3944
11445.96 3930
11446.97 3931
11447.98 4025
11448.99 3925
11450.00 4061
11451.01 3990
11452.03 4017
11453.04 4030
11454.05 4039
11455.06 4010
11456.07 4056
11457.08 4149
11458.09 4161
11459.10 4117
11460.11 4242
11461.12 4155
11462.14 4175
11463.15 4055
11464.16 4208
11465.17 4142
11466.18 4244
11467.19 4218
11468.20 4227
11469.21 4209
11470.23 4369
11471.24 4149
11472.25 4071
11473.26 4398
11474.27 4425
11475.28 4371
11476.30 4341
11477.31 4359
11478.32 4318
11479.33 4332
11480.34 4325
11481.36 4408
11482.37 4393
11483.38 4339
11484.39 4495
11485.40 4451
11486.42 4555
11487.43 4512
11488.44 4514
11489.45 4563
11490.47 4460
11491.48 4592
11492.49 4571
11493.50 4838
11494.52 4678
11495.53 4561
11496.54 4588
11497.55 4753
11498.57 4757
11499.58 4795
11500.59 4954
11501.61 4942
11502.62 4920
11503.63 4881
11504.64 4940
11505.66 4870
11506.67 4998
11507.68 4860
11508.70 5070
11509.71 4998
11510.72 5152
11511.74 5126
11512.75 5136
11513.76 5221
11514.78 5177
11515.79 5262
11516.80 5384
11517.82 5398
11518.83 5371
11519.84 5311
11520.86 5321
11521.87 5377
11522.89 5420
11523.90 5626
11524.91 5538
11525.93 5424
11526.94 5485
11527.96 5546
11528.97 5704
11529.98 5661
11531.00 5751
11532.01 5709
11533.03 5768
11534.04 5898
11535.06 5876
11536.07 6025
11537.08 6259
11538.10 6333
11539.11 6568
11540.13 6634
11541.14 6628
11542.16 6560
11543.17 6538
11544.19 6772
11545.20 6875
11546.22 6629
11547.23 6961
11548.25 7308
11549.26 7332
11550.28 7779
11551.29 8156
11552.31 8615
11553.32 9329
11554.34 10194
11555.35 10804
11556.37 10869
11557.38 11094
11558.40 10735
11559.41 10544
11560.43 9767
11561.45 9195
11562.46 8712
11563.48 8052
11564.49 7527
11565.51 7156
11566.52 7092
11567.54 6933
11568.56 6849
11569.57 6725
11570.59 6777
11571.60 6688
11572.62 6548
11573.64 6442
11574.65 6661
11575.67 6462
11576.68 6479
11577.70 6293
11578.72 6337
11579.73 6332
11580.75 6254
11581.77 6327
11582.78 6407
11583.80 6529
11584.82 6365
11585.83 6327
11586.85 6395
11587.87 6311
11588.88 6423
11589.90 6413
11590.92 6447
11591.93 6499
11592.95 6622
11593.97 6670
11594.98 6834
11596.00 6842
11597.02 6916
11598.03 6889
11599.05 6781
11600.07 6623
11601.09 6744
11602.10 6694
11603.12 6592
11604.14 6652
11605.16 6664
11606.17 6656
11607.19 6805
11608.21 6890
11609.23 7319
11610.24 7482
11611.26 7831
11612.28 8343
11613.30 8733
11614.32 8919
11615.33 8824
11616.35 8805
11617.37 8661
11618.39 8261
11619.41 7900
11620.42 7509
11621.44 7318
11622.46 6919
11623.48 6765
11624.50 6586
11625.51 6550
11626.53 6535
11627.55 6399
11628.57 6166
11629.59 6290
11630.61 6257
11631.63 6360
11632.64 6413
11633.66 6478
11634.68 6498
11635.70 6418
11636.72 6306
11637.74 6304
11638.76 6136
11639.78 5985
11640.80 6107
11641.81 6161
11642.83 6071
11643.85 6150
11644.87 6066
11645.89 5959
11646.91 5920
11647.93 5926
11648.95 5855
11649.97 5799
11650.99 5884
11652.01 5939
11653.03 5934
11654.05 5897
11655.07 5888
11656.09 5886
11657.11 5808
11658.13 5892
11659.15 5649
11660.17 5473
11661.19 5526
11662.21 5536
11663.23 5363
11664.25 5369
11665.27 5330
11666.29 5170
11667.31 5284
11668.33 5218
11669.35 5237
11670.37 5355
11671.39 5193
11672.41 5303
11673.43 5190
11674.45 5195
11675.47 5085
11676.49 5120
11677.51 5300
11678.53 5050
11679.55 5127
11680.57 4987
11681.59 5077
11682.61 4951
11683.64 4909
11684.66 4941
11685.68 4893
11686.70 4974
11687.72 4955
11688.74 4951
11689.76 5005
11690.78 5105
11691.80 5005
11692.83 5024
11693.85 4869
11694.87 4861
11695.89 4876
11696.91 4876
11697.93 4879
11698.95 4900
11699.98 4697
11701.00 4832
11702.02 4930
11703.04 4834
11704.06 4871
11705.08 4636
11706.11 4580
11707.13 4697
11708.15 4633
11709.17 4574
11710.19 4440
11711.22 4442
11712.24 4517
11713.26 4401
11714.28 4561
11715.31 4428
11716.33 4415
11717.35 4319
11718.37 4272
11719.40 4199
11720.42 4260
11721.44 4229
11722.46 4271
11723.49 4227
11724.51 4206
11725.53 4086
11726.55 4072
11727.58 4073
11728.60 4173
11729.62 3999
11730.65 3974
11731.67 3983
11732.69 3957
11733.71 3930
11734.74 3875
11735.76 3799
11736.78 4076
11737.81 3944
11738.83 3795
11739.85 3734
11740.88 3845
11741.90 3877
11742.92 3702
11743.95 3581
11744.97 3694
11746.00 3548
11747.02 3677
11748.04 3618
11749.07 3512
11750.09 3514
11751.11 3640
11752.14 3557
11753.16 3541
11754.19 3645
11755.21 3487
11756.23 3558
11757.26 3461
11758.28 3540
11759.31 3425
11760.33 3326
11761.36 3333
11762.38 3311
11763.40 3489
11764.43 3533
11765.45 3309
11766.48 3427
11767.50 3434
11768.53 3259
11769.55 3192
11770.58 3203
11771.60 3282
11772.63 3124
11773.65 3248
11774.68 3294
11775.70 3320
11776.73 3200
11777.75 3221
11778.78 3272
11779.80 3300
11780.83 3311
11781.85 3201
11782.88 3196
11783.90 3215
11784.93 3102
11785.95 3172
11786.98 3182
11788.00 3074
11789.03 3171
11790.05 3117
11791.08 3072
11792.11 2986
11793.13 2928
11794.16 2975
11795.18 2998
11796.21 3102
11797.23 3005
11798.26 2932
11799.29 3067
11800.31 3039
11801.34 3032
11802.36 3030
11803.39 3100
11804.42 2970
11805.44 2956
11806.47 2889
11807.50 2917
11808.52 2854
11809.55 2854
11810.57 2945
11811.60 2772
11812.63 2828
11813.65 2797
11814.68 2729
11815.71 2854
11816.73 2892
11817.76 2928
11818.79 2934
11819.81 2805
11820.84 2751
11821.87 2818
11822.90 2760
11823.92 2745
11824.95 2839
11825.98 2735
11827.00 2715
11828.03 2804
11829.06 2744
11830.09 2752
11831.11 2718
11832.14 2752
11833.17 2770
11834.20 2603
11835.22 2716
11836.25 2699
11837.28 2648
11838.31 2633
11839.33 2726
11840.36 2795
11841.39 2850
11842.42 2729
11843.45 2788
11844.47 2730
11845.50 2735
11846.53 2776
11847.56 2761
11848.59 2646
11849.61 2666
11850.64 2723
11851.67 2736
11852.70 2670
11853.73 2650
11854.75 2695
11855.78 2657
11856.81 2619
11857.84 2570
11858.87 2695
11859.90 2657
11860.93 2726
11861.95 2604
11862.98 2651
11864.01 2809
11865.04 2716
11866.07 2740
11867.10 2670
11868.13 2614
11869.16 2526
11870.19 2606
11871.21 2542
11872.24 2543
11873.27 2520
11874.30 2592
11875.33 2552
11876.36 2645
11877.39 2683
11878.42 2621
11879.45 2621
11880.48 2602
11881.51 2578
11882.54 2581
11883.57 2636
11884.60 2672
11885.63 2588
11886.66 2623
11887.69 2678
11888.72 2631
11889.75 2559
11890.78 2634
11891.81 2586
11892.84 2569
11893.87 2582
11894.90 2562
11895.93 2626
11896.96 2511
11897.99 2499
11899.02 2506
11900.05 2628
11901.08 2608
11902.11 2715
11903.14 2524
11904.17 2557
11905.20 2575
11906.23 2530
11907.26 2554
11908.29 2565
11909.32 2569
11910.35 2557
11911.38 2582
11912.42 2549
11913.45 2690
11914.48 2642
11915.51 2614
11916.54 2600
11917.57 2656
11918.60 2589
11919.63 2560
11920.66 2548
11921.70 2576
11922.73 2487
11923.76 2452
11924.79 2707
11925.82 2570
11926.85 2548
11927.88 2532
11928.92 2545
11929.95 2514
11930.98 2501
11932.01 2614
11933.04 2529
11934.07 2650
11935.11 2605
11936.14 2605
11937.17 2562
11938.20 2693
11939.23 2642
11940.27 2654
11941.30 2685
11942.33 2708
11943.36 2750
11944.40 2724
11945.43 2621
11946.46 2499
11947.49 2593
11948.53 2607
11949.56 2592
11950.59 2619
11951.62 2565
11952.66 2542
11953.69 2557
11954.72 2648
11955.75 2542
11956.79 2597
11957.82 2543
11958.85 2559
11959.88 2657
11960.92 2524
11961.95 2561
11962.98 2555
11964.02 2567
11965.05 2594
11966.08 2567
11967.12 2564
11968.15 2567
11969.18 2538
11970.22 2633
11971.25 2620
11972.28 2515
11973.32 2579
11974.35 2601
11975.38 2545
11976.42 2549
11977.45 2559
11978.49 2590
11979.52 2511
11980.55 2486
11981.59 2532
11982.62 2523
11983.66 2489
11984.69 2524
11985.72 2532
11986.76 2672
11987.79 2631
11988.83 2591
11989.86 2558
11990.89 2537
11991.93 2493
11992.96 2522
11994.00 2538
11995.03 2572
11996.07 2617
11997.10 2496
11998.14 2601
11999.17 2583
12000.20 2560
12001.24 2567
12002.27 2536
12003.31 2629
12004.34 2570
12005.38 2525
12006.41 2551
12007.45 2598
12008.48 2649
12009.52 2501
12010.55 2497
12011.59 2543
12012.62 2711
12013.66 2609
12014.70 2618
12015.73 2550
12016.77 2554
12017.80 2599
12018.84 2612
12019.87 2568
12020.91 2591
12021.94 2602
12022.98 2536
12024.02 2523
12025.05 2568
12026.09 2565
12027.12 2572
12028.16 2643
12029.19 2488
12030.23 2590
12031.27 2669
12032.30 2501
12033.34 2510
12034.37 2555
12035.41 2619
12036.45 2555
12037.48 2530
12038.52 2558
12039.56 2574
12040.59 2536
12041.63 2537
12042.67 2430
12043.70 2492
12044.74 2478
12045.78 2448
12046.81 2503
12047.85 2507
12048.89 2524
12049.92 2517
12050.96 2526
12052.00 2493
12053.03 2555
12054.07 2548
12055.11 2613
12056.14 2495
12057.18 2547
12058.22 2488
12059.26 2442
12060.29 2457
12061.33 2495
12062.37 2372
12063.41 2511
12064.44 2485
12065.48 2426
12066.52 2475
12067.56 2526
12068.59 2502
12069.63 2541
12070.67 2432
12071.71 2462
12072.74 2349
12073.78 2434
12074.82 2527
12075.86 2440
12076.90 2400
12077.93 2429
12078.97 2485
12080.01 2459
12081.05 2461
12082.09 2561
12083.13 2460
12084.16 2389
12085.20 2450
12086.24 2362
12087.28 2385
12088.32 2452
12089.36 2431
12090.39 2427
12091.43 2443
12092.47 2451
12093.51 2430
12094.55 2434
12095.59 2325
12096.63 2409
12097.67 2413
12098.70 2436
12099.74 2367
12100.78 2351
12101.82 2427
12102.86 2418
12103.90 2361
12104.94 2383
12105.98 2575
12107.02 2468
12108.06 2451
12109.10 2369
12110.14 2320
12111.18 2427
12112.22 2476
12113.25 2336
12114.29 2367
12115.33 2320
12116.37 2361
12117.41 2393
12118.45 2421
12119.49 2315
12120.53 2366
12121.57 2294
12122.61 2343
12123.65 2486
12124.69 2361
12125.73 2337
12126.77 2289
12127.81 2276
12128.85 2373
12129.89 2251
12130.93 2316
12131.97 2324
12133.02 2268
12134.06 2302
12135.10 2306
12136.14 2307
12137.18 2257
12138.22 2268
12139.26 2339
12140.30 2285
12141.34 2273
12142.38 2256
12143.42 2243
12144.46 2390
12145.50 2248
12146.54 2169
12147.59 2217
12148.63 2281
12149.67 2286
12150.71 2333
12151.75 2417
12152.79 2286
12153.83 2252
12154.87 2286
12155.92 2232
12156.96 2204
12158.00 2207
12159.04 2233
12160.08 2237
12161.12 2353
12162.17 2187
12163.21 2140
12164.25 2169
12165.29 2187
12166.33 2284
12167.37 2259
12168.42 2223
12169.46 2223
12170.50 2268
12171.54 2226
12172.58 2245
12173.63 2239
12174.67 2226
12175.71 2197
12176.75 2214
12177.80 2129
12178.84 2256
12179.88 2250
12180.92 2230
12181.97 2141
12183.01 2137
12184.05 2221
12185.09 2241
12186.14 2204
12187.18 2134
12188.22 2151
12189.26 2138
12190.31 2155
12191.35 2102
12192.39 2182
12193.44 2265
12194.48 2221
12195.52 2152
12196.57 2154
12197.61 2197
12198.65 2162
12199.70 2243
12200.74 2133
12201.78 2080
12202.83 2177
12203.87 2153
12204.91 2137
12205.96 2179
12207.00 2207
12208.04 2279
12209.09 2148
12210.13 2127
12211.17 2168
12212.22 2120
12213.26 2053
12214.31 2121
12215.35 2144
12216.39 2157
12217.44 2095
12218.48 2203
12219.53 2133
12220.57 2100
12221.61 2146
12222.66 2121
12223.70 2116
12224.75 2126
12225.79 2061
12226.84 2032
12227.88 2071
12228.93 2068
12229.97 2017
12231.01 2138
12232.06 2128
12233.10 2107
12234.15 2045
12235.19 2211
12236.24 2071
12237.28 2043
12238.33 2073
12239.37 2110
12240.42 2074
12241.46 2015
12242.51 2001
12243.55 2061
12244.60 2102
12245.64 2153
12246.69 2081
12247.74 2036
12248.78 2141
12249.83 2100
12250.87 2042
12251.92 2121
12252.96 2052
12254.01 2143
12255.05 2144
12256.10 2040
12257.15 2105
12258.19 2075
12259.24 1969
12260.28 2008
12261.33 2037
12262.37 2071
12263.42 2080
12264.47 2093
12265.51 1943
12266.56 1850
12267.61 1954
12268.65 2060
12269.70 2044
12270.74 2005
12271.79 2024
12272.84 2012
12273.88 2036
12274.93 2011
12275.98 1924
12277.02 1964
12278.07 1942
12279.12 2011
12280.16 1945
12281.21 1911
12282.26 1948
12283.30 1951
12284.35 1925
12285.40 1980
12286.44 2110
12287.49 1982
12288.54 1959
12289.59 1977
12290.63 2038
12291.68 2019
12292.73 2011
12293.77 1882
12294.82 2012
12295.87 1970
12296.92 1917
12297.96 2027
12299.01 1983
12300.06 1977
12301.11 1981
12302.15 1992
12303.20 2020
12304.25 1983
12305.30 1916
12306.35 1937
12307.39 1799
12308.44 1901
12309.49 1871
12310.54 1941
12311.59 1891
12312.63 1920
12313.68 1887
12314.73 1893
12315.78 1948
12316.83 1887
12317.88 1885
12318.92 1899
12319.97 1927
12321.02 1944
12322.07 1880
12323.12 1965
12324.17 1918
12325.21 1861
12326.26 1839
12327.31 1939
12328.36 1898
12329.41 1906
12330.46 1948
12331.51 2028
12332.56 1876
12333.61 1994
12334.65 1952
12335.70 1923
12336.75 1948
12337.80 1991
12338.85 1910
12339.90 1916
12340.95 1845
12342.00 1979
12343.05 1982
12344.10 1926
12345.15 1975
12346.20 1885
12347.25 1844
12348.30 1958
12349.35 1949
12350.40 1870
12351.45 1858
12352.50 1960
12353.55 1927
12354.60 1835
12355.65 1878
12356.70 1929
12357.75 1930
12358.80 1898
12359.85 1890
12360.90 1907
12361.95 1838
12363.00 1851
12364.05 1869
12365.10 1883
12366.15 1929
12367.20 1884
12368.25 1918
12369.30 1929
12370.35 1919
12371.40 1842
12372.45 1850
12373.50 1863
12374.55 1927
12375.60 1862
12376.65 1810
12377.70 1864
12378.76 1924
12379.81 1935
12380.86 1948
12381.91 1869
12382.96 1858
12384.01 1804
12385.06 1940
12386.11 1975
12387.17 1876
12388.22 1899
12389.27 1913
12390.32 1897
12391.37 1855
12392.42 1870
12393.47 1856
12394.53 1807
12395.58 1761
12396.63 1762
12397.68 1851
12398.73 1933
12399.78 1933
12400.84 1836
12401.89 1824
12402.94 1784
12403.99 1794
12405.04 1857
12406.10 1861
12407.15 1857
12408.20 1930
12409.25 1918
12410.31 1757
12411.36 1720
12412.41 1881
12413.46 1932
12414.51 1807
12415.57 1788
12416.62 1861
12417.67 1769
12418.72 1755
12419.78 1802
12420.83 1854
12421.88 1885
12422.94 1851
12423.99 1823
12425.04 1858
12426.09 1776
12427.15 1825
12428.20 1805
12429.25 1789
12430.31 1841
12431.36 1838
12432.41 1879
12433.47 1884
12434.52 1886
12435.57 1838
12436.63 1888
12437.68 1955
12438.73 1912
12439.79 1890
12440.84 1867
12441.89 1886
12442.95 1834
12444.00 1798
12445.06 1786
12446.11 1767
12447.16 1858
12448.22 1976
12449.27 1821
12450.33 1830
12451.38 1810
12452.43 1870
12453.49 1971
12454.54 1945
12455.60 1900
12456.65 1851
12457.70 1874
12458.76 1887
12459.81 1804
12460.87 1867
12461.92 1826
12462.98 1845
12464.03 1913
12465.09 1817
12466.14 1787
12467.19 1789
12468.25 1764
12469.30 1810
12470.36 1765
12471.41 1854
12472.47 1910
12473.52 1844
12474.58 1786
12475.63 1783
12476.69 1805
12477.74 1817
12478.80 1766
12479.85 1825
12480.91 1845
12481.97 1824
12483.02 1825
12484.08 1840
12485.13 1861
12486.19 1819
12487.24 1807
12488.30 1766
12489.35 1789
12490.41 1847
12491.47 1854
12492.52 1821
12493.58 1852
12494.63 1855
12495.69 1958
12496.74 1920
12497.80 1860
12498.86 1737
12499.91 1795
12500.97 1831
12502.03 1859
12503.08 1915
12504.14 1880
12505.19 1801
12506.25 1794
12507.31 1723
12508.36 1752
12509.42 1842
12510.48 1916
12511.53 1927
12512.59 1866
12513.65 1930
12514.70 1921
12515.76 1881
12516.82 1859
12517.87 1797
12518.93 1824
12519.99 1885
12521.04 1976
12522.10 1882
12523.16 1909
12524.22 1856
12525.27 1882
12526.33 1977
12527.39 1907
12528.44 1862
12529.50 1936
12530.56 1933
12531.62 1983
12532.67 1929
12533.73 2087
12534.79 2187
12535.85 2210
12536.90 2135
12537.96 2057
12539.02 2232
12540.08 2130
12541.14 2196
12542.19 2098
12543.25 2017
12544.31 1934
12545.37 2019
12546.43 2019
12547.48 1918
12548.54 1893
12549.60 1935
12550.66 1960
12551.72 1875
12552.77 1827
12553.83 1903
12554.89 1963
12555.95 1946
12557.01 1933
12558.07 1859
12559.13 1895
12560.18 1924
12561.24 1899
12562.30 1891
12563.36 1841
12564.42 1840
12565.48 1886
12566.54 1892
12567.60 1840
12568.65 1844
12569.71 1888
12570.77 1797
12571.83 1913
12572.89 1837
12573.95 1809
12575.01 1872
12576.07 1841
12577.13 1785
12578.19 1863
12579.25 1949
12580.31 1908
12581.37 1904
12582.43 1921
12583.49 1848
12584.55 1867
12585.60 1800
12586.66 1815
12587.72 1809
12588.78 1845
12589.84 1856
12590.90 1815
12591.96 1875
12593.02 1957
12594.08 1879
12595.14 1724
12596.20 1855
12597.26 1811
12598.32 1828
12599.39 1806
12600.45 1853
12601.51 1890
12602.57 1903
12603.63 1930
12604.69 1899
12605.75 1875
12606.81 1898
12607.87 1967
12608.93 1982
12609.99 1943
12611.05 1947
12612.11 1952
12613.17 2029
12614.23 2039
12615.30 2015
12616.36 1991
12617.42 2067
12618.48 2130
12619.54 2094
12620.60 2119
12621.66 2032
12622.72 1963
12623.78 1943
12624.85 1931
12625.91 1861
12626.97 1859
12628.03 1946
12629.09 1972
12630.15 1923
12631.22 1783
12632.28 1829
12633.34 1847
12634.40 1867
12635.46 1915
12636.52 1882
12637.59 1908
12638.65 1820
12639.71 1835
12640.77 1804
12641.83 1799
12642.90 1865
12643.96 1879
12645.02 1864
12646.08 1728
12647.14 1765
12648.21 1763
12649.27 1807
12650.33 1876
12651.39 1846
12652.46 1824
12653.52 1852
12654.58 1788
12655.65 1762
12656.71 1847
12657.77 1748
12658.83 1855
12659.90 1802
12660.96 1852
12662.02 1779
12663.09 1833
12664.15 1867
12665.21 1755
12666.27 1685
12667.34 1748
12668.40 1754
12669.46 1783
12670.53 1759
12671.59 1727
12672.65 1714
12673.72 1708
12674.78 1663
12675.84 1793
12676.91 1789
12677.97 1778
12679.04 1819
12680.10 1771
12681.16 1773
12682.23 1753
12683.29 1726
12684.35 1757
12685.42 1680
12686.48 1818
12687.55 1748
12688.61 1796
12689.67 1846
12690.74 1830
12691.80 1708
12692.87 1710
12693.93 1760
12695.00 1795
12696.06 1770
12697.12 1799
12698.19 1812
12699.25 1846
12700.32 1861
12701.38 1852
12702.45 1808
12703.51 1753
12704.58 1805
12705.64 1770
12706.71 1866
12707.77 1797
12708.84 1711
12709.90 1688
12710.97 1818
12712.03 1727
12713.10 1778
12714.16 1779
12715.23 1724
12716.29 1749
12717.36 1698
12718.42 1674
12719.49 1659
12720.55 1638
12721.62 1735
12722.68 1704
12723.75 1641
12724.81 1716
12725.88 1736
12726.95 1758
12728.01 1689
12729.08 1649
12730.14 1666
12731.21 1698
12732.28 1689
12733.34 1694
12734.41 1732
12735.47 1673
12736.54 1800
12737.61 1771
12738.67 1736
12739.74 1744
12740.80 1599
12741.87 1663
12742.94 1579
12744.00 1594
12745.07 1749
12746.14 1766
12747.20 1661
12748.27 1665
12749.34 1715
12750.40 1737
12751.47 1685
12752.54 1639
12753.60 1614
12754.67 1706
12755.74 1780
12756.80 1708
12757.87 1680
12758.94 1656
12760.00 1723
12761.07 1722
12762.14 1746
12763.21 1702
12764.27 1576
12765.34 1532
12766.41 1691
12767.47 1646
12768.54 1635
12769.61 1597
12770.68 1595
12771.74 1633
12772.81 1691
12773.88 1663
12774.95 1622
12776.02 1599
12777.08 1563
12778.15 1594
12779.22 1683
12780.29 1686
12781.35 1672
12782.42 1645
12783.49 1626
12784.56 1565
12785.63 1619
12786.70 1590
12787.76 1578
12788.83 1566
12789.90 1569
12790.97 1549
12792.04 1550
12793.11 1562
12794.17 1610
12795.24 1570
12796.31 1528
12797.38 1533
12798.45 1536
12799.52 1590
12800.59 1585
12801.65 1599
12802.72 1677
12803.79 1627
12804.86 1534
12805.93 1574
12807.00 1613
12808.07 1613
12809.14 1573
12810.21 1592
12811.28 1546
12812.34 1598
12813.41 1625
12814.48 1447
12815.55 1533
12816.62 1557
12817.69 1584
12818.76 1506
12819.83 1572
12820.90 1602
12821.97 1505
12823.04 1606
12824.11 1513
12825.18 1536
12826.25 1565
12827.32 1609
12828.39 1529
12829.46 1479
12830.53 1567
12831.60 1506
12832.67 1583
12833.74 1515
12834.81 1507
12835.88 1548
12836.95 1578
12838.02 1517
12839.09 1539
12840.16 1529
12841.23 1624
12842.30 1619
12843.37 1567
12844.44 1541
12845.51 1551
12846.58 1587
12847.66 1533
12848.73 1525
12849.80 1505
12850.87 1557
12851.94 1565
12853.01 1545
12854.08 1503
12855.15 1576
12856.22 1616
12857.29 1587
12858.36 1529
12859.44 1535
12860.51 1525
12861.58 1519
12862.65 1479
12863.72 1535
12864.79 1484
12865.86 1486
12866.94 1550
12868.01 1505
12869.08 1633
12870.15 1501
12871.22 1518
12872.29 1567
12873.37 1515
12874.44 1459
12875.51 1472
12876.58 1545
12877.65 1543
12878.73 1512
12879.80 1513
12880.87 1573
12881.94 1540
12883.01 1515
12884.09 1628
12885.16 1547
12886.23 1467
12887.30 1541
12888.38 1479
12889.45 1503
12890.52 1536
12891.59 1522
12892.67 1525
12893.74 1453
12894.81 1544
12895.88 1525
12896.96 1475
12898.03 1498
12899.10 1433
12900.18 1477
12901.25 1451
12902.32 1481
12903.39 1542
12904.47 1448
12905.54 1390
12906.61 1432
12907.69 1479
12908.76 1470
12909.83 1395
12910.91 1445
12911.98 1461
12913.05 1439
12914.13 1552
12915.20 1531
12916.28 1439
12917.35 1469
12918.42 1409
12919.50 1458
12920.57 1454
12921.64 1513
12922.72 1504
12923.79 1560
12924.87 1463
12925.94 1458
12927.01 1522
12928.09 1491
12929.16 1430
12930.24 1475
12931.31 1470
12932.38 1489
12933.46 1500
12934.53 1494
12935.61 1498
12936.68 1374
12937.76 1486
12938.83 1500
12939.91 1404
12940.98 1406
12942.05 1472
12943.13 1517
12944.20 1464
12945.28 1451
12946.35 1490
12947.43 1461
12948.50 1441
12949.58 1483
12950.65 1467
12951.73 1499
12952.80 1484
12953.88 1546
12954.95 1401
12956.03 1423
12957.10 1437
12958.18 1428
12959.26 1450
12960.33 1484
12961.41 1416
12962.48 1429
12963.56 1477
12964.63 1521
12965.71 1453
12966.78 1411
12967.86 1535
12968.94 1424
12970.01 1451
12971.09 1442
12972.16 1428
12973.24 1400
12974.32 1405
12975.39 1466
12976.47 1494
12977.54 1454
12978.62 1526
12979.70 1522
12980.77 1498
12981.85 1521
12982.93 1496
12984.00 1396
12985.08 1368
12986.15 1319
12987.23 1490
12988.31 1460
12989.38 1492
12990.46 1500
12991.54 1411
12992.61 1356
12993.69 1432
12994.77 1472
12995.85 1357
12996.92 1409
12998.00 1400
12999.08 1410
13000.15 1448
13001.23 1429
13002.31 1454
13003.38 1408
13004.46 1481
13005.54 1502
13006.62 1476
13007.69 1396
13008.77 1384
13009.85 1482
13010.93 1518
13012.00 1396
13013.08 1457
13014.16 1420
13015.24 1486
13016.32 1532
13017.39 1543
13018.47 1486
13019.55 1439
13020.63 1466
13021.70 1433
13022.78 1359
13023.86 1472
13024.94 1487
13026.02 1529
13027.10 1521
13028.17 1503
13029.25 1494
13030.33 1520
13031.41 1510
13032.49 1497
13033.57 1467
13034.64 1497
13035.72 1478
13036.80 1441
13037.88 1443
13038.96 1437
13040.04 1348
13041.12 1432
13042.19 1547
13043.27 1501
13044.35 1476
13045.43 1583
13046.51 1478
13047.59 1449
13048.67 1428
13049.75 1526
13050.83 1462
13051.91 1490
13052.99 1484
13054.06 1509
13055.14 1528
13056.22 1567
13057.30 1597
13058.38 1469
13059.46 1470
13060.54 1477
13061.62 1456
13062.70 1500
13063.78 1418
13064.86 1433
13065.94 1420
13067.02 1439
13068.10 1498
13069.18 1377
13070.26 1356
13071.34 1476
13072.42 1302
13073.50 1409
13074.58 1499
13075.66 1431
13076.74 1452
13077.82 1488
13078.90 1434
13079.98 1440
13081.06 1505
13082.14 1546
13083.22 1519
13084.30 1449
13085.38 1481
13086.47 1470
13087.55 1459
13088.63 1395
13089.71 1422
13090.79 1425
13091.87 1470
13092.95 1414
13094.03 1365
13095.11 1542
13096.19 1469
13097.27 1376
13098.36 1466
13099.44 1450
13100.52 1385
13101.60 1426
13102.68 1391
13103.76 1461
13104.84 1422
13105.93 1370
13107.01 1391
13108.09 1415
13109.17 1414
13110.25 1376
13111.33 1373
13112.42 1465
13113.50 1471
13114.58 1436
13115.66 1466
13116.74 1381
13117.82 1424
13118.91 1452
13119.99 1371
13121.07 1351
13122.15 1369
13123.23 1392
13124.32 1507
13125.40 1383
13126.48 1367
13127.56 1349
13128.65 1340
13129.73 1311
13130.81 1398
13131.89 1458
13132.98 1453
13134.06 1438
13135.14 1450
13136.22 1465
13137.31 1412
13138.39 1430
13139.47 1519
13140.56 1472
13141.64 1399
13142.72 1369
13143.81 1445
13144.89 1422
13145.97 1372
13147.05 1380
13148.14 1339
13149.22 1389
13150.30 1423
13151.39 1457
13152.47 1411
13153.55 1379
13154.64 1470
13155.72 1471
13156.81 1450
13157.89 1469
13158.97 1412
13160.06 1403
13161.14 1367
13162.22 1337
13163.31 1458
13164.39 1472
13165.48 1454
13166.56 1439
13167.64 1369
13168.73 1408
13169.81 1376
13170.90 1365
13171.98 1437
13173.06 1478
13174.15 1544
13175.23 1425
13176.32 1371
13177.40 1396
13178.49 1337
13179.57 1322
13180.66 1413
13181.74 1359
13182.82 1281
13183.91 1334
13184.99 1364
13186.08 1350
13187.16 1382
13188.25 1296
13189.33 1400
13190.42 1340
13191.50 1398
13192.59 1388
13193.67 1380
13194.76 1309
13195.84 1329
13196.93 1365
13198.01 1315
13199.10 1405
13200.19 1469
13201.27 1377
13202.36 1321
13203.44 1387
13204.53 1414
13205.61 1407
13206.70 1441
13207.78 1404
13208.87 1342
13209.96 1352
13211.04 1346
13212.13 1360
13213.21 1397
13214.30 1328
13215.38 1349
13216.47 1407
13217.56 1368
13218.64 1279
13219.73 1446
13220.82 1482
13221.90 1377
13222.99 1408
13224.07 1371
13225.16 1388
13226.25 1403
13227.33 1377
13228.42 1351
13229.51 1334
13230.59 1423
13231.68 1404
13232.77 1403
13233.85 1332
13234.94 1269
13236.03 1334
13237.11 1322
13238.20 1310
13239.29 1326
13240.38 1362
13241.46 1356
13242.55 1338
13243.64 1327
13244.72 1397
13245.81 1361
13246.90 1416
13247.99 1423
13249.07 1414
13250.16 1462
13251.25 1408
13252.34 1398
13253.42 1269
13254.51 1243
13255.60 1275
13256.69 1385
13257.77 1471
13258.86 1371
13259.95 1318
13261.04 1290
13262.13 1415
13263.21 1391
13264.30 1399
13265.39 1334
13266.48 1394
13267.57 1346
13268.65 1291
13269.74 1374
13270.83 1437
13271.92 1301
13273.01 1355
13274.10 1381
13275.18 1279
13276.27 1384
13277.36 1381
13278.45 1287
13279.54 1362
13280.63 1380
13281.72 1369
13282.80 1330
13283.89 1328
13284.98 1275
13286.07 1269
13287.16 1351
13288.25 1323
13289.34 1360
13290.43 1340
13291.52 1415
13292.61 1351
13293.69 1310
13294.78 1374
13295.87 1384
13296.96 1334
13298.05 1267
13299.14 1238
13300.23 1331
13301.32 1293
13302.41 1320
13303.50 1361
13304.59 1378
13305.68 1373
13306.77 1367
13307.86 1334
13308.95 1349
13310.04 1385
13311.13 1308
13312.22 1319
13313.31 1360
13314.40 1330
13315.49 1402
13316.58 1402
13317.67 1315
13318.76 1308
13319.85 1318
13320.94 1378
13322.03 1358
13323.12 1340
13324.21 1276
13325.30 1383
13326.39 1389
13327.48 1410
13328.57 1356
13329.66 1322
13330.75 1352
13331.85 1338
13332.94 1376
13334.03 1352
13335.12 1341
13336.21 1413
13337.30 1378
13338.39 1306
13339.48 1394
13340.57 1448
13341.66 1407
13342.76 1410
13343.85 1377
13344.94 1399
13346.03 1454
13347.12 1337
13348.21 1358
13349.30 1360
13350.40 1287
13351.49 1367
13352.58 1379
13353.67 1323
13354.76 1374
13355.85 1352
13356.95 1335
13358.04 1281
13359.13 1291
13360.22 1354
13361.31 1298
13362.41 1227
13363.50 1306
13364.59 1334
13365.68 1360
13366.77 1356
13367.87 1373
13368.96 1350
13370.05 1283
13371.14 1358
13372.24 1357
13373.33 1294
13374.42 1307
13375.51 1335
13376.61 1321
13377.70 1307
13378.79 1336
13379.88 1350
13380.98 1356
13382.07 1380
13383.16 1375
13384.26 1339
13385.35 1316
13386.44 1372
13387.54 1452
13388.63 1339
13389.72 1312
13390.81 1374
13391.91 1426
13393.00 1397
13394.09 1373
13395.19 1428
13396.28 1360
13397.37 1316
13398.47 1402
13399.56 1368
13400.66 1369
13401.75 1346
13402.84 1278
13403.94 1324
13405.03 1293
13406.12 1268
13407.22 1280
13408.31 1283
13409.41 1257
13410.50 1211
13411.59 1319
13412.69 1288
13413.78 1383
13414.88 1298
13415.97 1323
13417.07 1344
13418.16 1325
13419.25 1365
13420.35 1323
13421.44 1332
13422.54 1425
13423.63 1383
13424.73 1391
13425.82 1284
13426.92 1329
13428.01 1308
13429.11 1293
13430.20 1338
13431.29 1282
13432.39 1301
13433.48 1247
13434.58 1274
13435.67 1301
13436.77 1289
13437.86 1342
13438.96 1353
13440.06 1300
13441.15 1300
13442.25 1219
13443.34 1321
13444.44 1346
13445.53 1338
13446.63 1338
13447.72 1401
13448.82 1339
13449.91 1319
13451.01 1306
13452.11 1317
13453.20 1298
13454.30 1241
13455.39 1294
13456.49 1278
13457.59 1330
13458.68 1327
13459.78 1327
13460.87 1282
13461.97 1329
13463.07 1354
13464.16 1293
13465.26 1292
13466.35 1283
13467.45 1238
13468.55 1208
13469.64 1324
13470.74 1320
13471.84 1346
13472.93 1381
13474.03 1335
13475.13 1279
13476.22 1337
13477.32 1306
13478.42 1310
13479.51 1400
13480.61 1372
13481.71 1320
13482.80 1281
13483.90 1307
13485.00 1344
13486.10 1326
13487.19 1379
13488.29 1349
13489.39 1308
13490.48 1265
13491.58 1297
13492.68 1338
13493.78 1319
13494.87 1312
13495.97 1309
13497.07 1297
13498.17 1287
13499.26 1263
13500.36 1292
13501.46 1322
13502.56 1354
13503.65 1333
13504.75 1326
13505.85 1260
13506.95 1408
13508.05 1362
13509.14 1303
13510.24 1282
13511.34 1299
13512.44 1373
13513.54 1301
13514.64 1350
13515.73 1367
13516.83 1426
13517.93 1367
13519.03 1371
13520.13 1333
13521.23 1471
13522.32 1379
13523.42 1309
13524.52 1352
13525.62 1348
13526.72 1338
13527.82 1400
13528.92 1358
13530.02 1447
13531.12 1399
13532.21 1345
13533.31 1261
13534.41 1265
13535.51 1345
13536.61 1344
13537.71 1253
13538.81 1254
13539.91 1267
13541.01 1287
13542.11 1374
13543.21 1382
13544.31 1329
13545.41 1242
13546.50 1294
13547.60 1289
13548.70 1350
13549.80 1342
13550.90 1342
13552.00 1355
13553.10 1334
13554.20 1355
13555.30 1295
13556.40 1337
13557.50 1329
13558.60 1333
13559.70 1363
13560.80 1288
13561.90 1209
13563.00 1309
13564.10 1370
13565.20 1391
13566.30 1419
13567.41 1317
13568.51 1268
13569.61 1211
13570.71 1328
13571.81 1303
13572.91 1393
13574.01 1306
13575.11 1362
13576.21 1234
13577.31 1255
13578.41 1249
13579.51 1290
13580.61 1319
13581.71 1228
13582.82 1260
13583.92 1322
13585.02 1278
13586.12 1302
13587.22 1368
13588.32 1333
13589.42 1275
13590.52 1310
13591.63 1368
13592.73 1336
13593.83 1351
13594.93 1282
13596.03 1261
13597.13 1294
13598.24 1332
13599.34 1340
13600.44 1279
13601.54 1425
13602.64 1274
13603.74 1324
13604.85 1306
13605.95 1324
13607.05 1323
13608.15 1349
13609.25 1362
13610.36 1360
13611.46 1275
13612.56 1283
13613.66 1355
13614.77 1291
13615.87 1316
13616.97 1381
13618.07 1420
13619.18 1360
13620.28 1383
13621.38 1412
13622.48 1290
13623.59 1315
13624.69 1337
13625.79 1394
13626.89 1341
13628.00 1286
13629.10 1264
13630.20 1362
13631.31 1329
13632.41 1383
13633.51 1263
13634.62 1335
13635.72 1349
13636.82 1370
13637.93 1347
13639.03 1250
13640.13 1344
13641.24 1452
13642.34 1439
13643.44 1356
13644.55 1301
13645.65 1299
13646.75 1307
13647.86 1316
13648.96 1303
13650.06 1303
13651.17 1271
13652.27 1395
13653.38 1397
13654.48 1343
13655.58 1331
13656.69 1300
13657.79 1413
13658.90 1344
13660.00 1367
13661.10 1389
13662.21 1387
13663.31 1306
13664.42 1269
13665.52 1322
13666.63 1398
13667.73 1355
13668.84 1334
13669.94 1291
13671.04 1280
13672.15 1336
13673.25 1324
13674.36 1404
13675.46 1296
13676.57 1360
13677.67 1347
13678.78 1296
13679.88 1337
13680.99 1318
13682.09 1291
13683.20 1311
13684.30 1295
13685.41 1290
13686.51 1406
13687.62 1397
13688.72 1429
13689.83 1344
13690.94 1383
13692.04 1432
13693.15 1417
13694.25 1252
13695.36 1330
13696.46 1412
13697.57 1445
13698.67 1391
13699.78 1402
13700.89 1385
13701.99 1387
13703.10 1366
13704.20 1359
13705.31 1303
13706.42 1307
13707.52 1332
13708.63 1414
13709.73 1373
13710.84 1296
13711.95 1317
13713.05 1273
13714.16 1349
13715.27 1432
13716.37 1321
13717.48 1412
13718.59 1299
13719.69 1409
13720.80 1446
13721.91 1424
13723.01 1318
13724.12 1355
13725.23 1353
13726.33 1321
13727.44 1434
13728.55 1385
13729.65 1406
13730.76 1375
13731.87 1446
13732.98 1408
13734.08 1368
13735.19 1403
13736.30 1369
13737.40 1412
13738.51 1441
13739.62 1354
13740.73 1465
13741.83 1351
13742.94 1338
13744.05 1386
13745.16 1393
13746.26 1319
13747.37 1285
13748.48 1385
13749.59 1392
13750.70 1301
13751.80 1278
13752.91 1280
13754.02 1343
13755.13 1326
13756.24 1356
13757.34 1389
13758.45 1362
13759.56 1330
13760.67 1269
13761.78 1339
13762.88 1363
13763.99 1387
13765.10 1387
13766.21 1334
13767.32 1289
13768.43 1431
13769.54 1452
13770.64 1380
13771.75 1405
13772.86 1338
13773.97 1351
13775.08 1306
13776.19 1349
13777.30 1345
13778.41 1382
13779.52 1426
13780.62 1384
13781.73 1370
13782.84 1445
13783.95 1341
13785.06 1359
13786.17 1306
13787.28 1359
13788.39 1371
13789.50 1364
13790.61 1331
13791.72 1394
13792.83 1319
13793.94 1247
13795.05 1278
13796.16 1333
13797.27 1272
13798.38 1270
13799.49 1337
13800.60 1357
13801.71 1308
13802.82 1347
13803.93 1331
13805.04 1286
13806.15 1321
13807.26 1362
13808.37 1292
13809.48 1448
13810.59 1387
13811.70 1350
13812.81 1328
13813.92 1315
13815.03 1360
13816.14 1365
13817.25 1273
13818.36 1325
13819.47 1306
13820.58 1321
13821.69 1444
13822.80 1427
13823.91 1373
13825.02 1335
13826.13 1325
13827.25 1371
13828.36 1333
13829.47 1337
13830.58 1335
13831.69 1352
13832.80 1338
13833.91 1341
13835.02 1259
13836.13 1341
13837.25 1310
13838.36 1313
13839.47 1339
13840.58 1318
13841.69 1309
13842.80 1358
13843.91 1297
13845.03 1346
13846.14 1367
13847.25 1448
13848.36 1333
13849.47 1297
13850.59 1309
13851.70 1447
13852.81 1474
13853.92 1395
13855.03 1341
13856.15 1312
13857.26 1385
13858.37 1324
13859.48 1404
13860.59 1365
13861.71 1350
13862.82 1349
13863.93 1352
13865.04 1357
13866.16 1378
13867.27 1293
13868.38 1366
13869.49 1298
13870.61 1371
13871.72 1276
13872.83 1252
13873.95 1341
13875.06 1327
13876.17 1353
13877.28 1335
13878.40 1325
13879.51 1330
13880.62 1360
13881.74 1363
13882.85 1368
13883.96 1385
13885.08 1285
13886.19 1294
13887.30 1305
13888.42 1339
13889.53 1368
13890.64 1328
13891.76 1337
13892.87 1300
13893.98 1261
13895.10 1354
13896.21 1356
13897.33 1355
13898.44 1325
13899.55 1352
13900.67 1455
13901.78 1346
13902.89 1347
13904.01 1394
13905.12 1391
13906.24 1361
13907.35 1331
13908.47 1355
13909.58 1360
13910.69 1327
13911.81 1435
13912.92 1406
13914.04 1358
13915.15 1409
13916.27 1404
13917.38 1359
13918.50 1356
13919.61 1318
13920.72 1364
13921.84 1293
13922.95 1388
13924.07 1332
13925.18 1314
13926.30 1354
13927.41 1275
13928.53 1317
13929.64 1361
13930.76 1305
13931.87 1234
13932.99 1320
13934.10 1306
13935.22 1295
13936.34 1407
13937.45 1331
13938.57 1300
13939.68 1364
13940.80 1401
13941.91 1295
13943.03 1295
13944.14 1339
13945.26 1361
13946.38 1335
13947.49 1290
13948.61 1331
13949.72 1348
13950.84 1333
13951.95 1397
13953.07 1301
13954.19 1298
13955.30 1331
13956.42 1413
13957.53 1298
13958.65 1342
13959.77 1364
13960.88 1342
13962.00 1339
13963.12 1286
13964.23 1282
13965.35 1364
13966.47 1352
13967.58 1317
13968.70 1266
13969.82 1279
13970.93 1356
13972.05 1319
13973.17 1290
13974.28 1302
13975.40 1237
13976.52 1321
13977.63 1283
13978.75 1299
13979.87 1349
13980.99 1350
13982.10 1385
13983.22 1249
13984.34 1269
13985.45 1325
13986.57 1313
13987.69 1282
13988.81 1320
13989.92 1325
13991.04 1274
13992.16 1368
13993.28 1363
13994.39 1279
13995.51 1250
13996.63 1233
13997.75 1329
13998.87 1242
13999.98 1241
14001.10 1257
14002.22 1246
14003.34 1334
14004.46 1349
14005.57 1312
14006.69 1273
14007.81 1380
14008.93 1294
14010.05 1400
14011.16 1361
14012.28 1346
14013.40 1272
14014.52 1304
14015.64 1299
14016.76 1339
14017.88 1257
14018.99 1309
14020.11 1284
14021.23 1307
14022.35 1263
14023.47 1267
14024.59 1314
14025.71 1293
14026.83 1298
14027.94 1259
14029.06 1309
14030.18 1325
14031.30 1333
14032.42 1234
14033.54 1271
14034.66 1401
14035.78 1362
14036.90 1307
14038.02 1296
14039.14 1312
14040.26 1271
14041.38 1333
14042.50 1372
14043.62 1298
14044.74 1323
14045.86 1299
14046.97 1248
14048.09 1227
14049.21 1267
14050.33 1301
14051.45 1265
14052.57 1356
14053.69 1368
14054.81 1284
14055.93 1252
14057.05 1282
14058.17 1209
14059.30 1215
14060.42 1239
14061.54 1215
14062.66 1258
14063.78 1209
14064.90 1286
14066.02 1242
14067.14 1255
14068.26 1307
14069.38 1289
14070.50 1251
14071.62 1271
14072.74 1250
14073.86 1300
14074.98 1303
14076.10 1333
14077.23 1328
14078.35 1332
14079.47 1277
14080.59 1308
14081.71 1299
14082.83 1333
14083.95 1353
14085.07 1376
14086.19 1331
14087.32 1360
14088.44 1329
14089.56 1317
14090.68 1382
14091.80 1407
14092.92 1367
14094.05 1329
14095.17 1349
14096.29 1384
14097.41 1340
14098.53 1355
14099.65 1387
14100.78 1414
14101.90 1426
14103.02 1462
14104.14 1427
14105.26 1499
14106.39 1445
14107.51 1382
14108.63 1392
14109.75 1379
14110.88 1361
14112.00 1360
14113.12 1451
14114.24 1448
14115.37 1433
14116.49 1379
14117.61 1319
14118.73 1333
14119.86 1353
14120.98 1329
14122.10 1351
14123.22 1364
14124.35 1350
14125.47 1323
14126.59 1342
14127.72 1332
14128.84 1348
14129.96 1238
14131.09 1187
14132.21 1248
14133.33 1255
14134.45 1247
14135.58 1251
14136.70 1258
14137.82 1259
14138.95 1278
14140.07 1362
14141.20 1368
14142.32 1258
14143.44 1295
14144.57 1326
14145.69 1304
14146.81 1326
14147.94 1320
14149.06 1334
14150.19 1346
14151.31 1367
14152.43 1315
14153.56 1320
14154.68 1251
14155.81 1284
14156.93 1294
14158.05 1316
14159.18 1313
14160.30 1259
14161.43 1257
14162.55 1305
14163.68 1370
14164.80 1269
14165.92 1391
14167.05 1262
14168.17 1324
14169.30 1295
14170.42 1349
14171.55 1219
14172.67 1205
14173.80 1220
14174.92 1274
14176.05 1242
14177.17 1215
14178.30 1205
14179.42 1218
14180.55 1273
14181.67 1271
14182.80 1209
14183.92 1174
14185.05 1218
14186.17 1248
14187.30 1291
14188.42 1318
14189.55 1307
14190.67 1289
14191.80 1243
14192.93 1183
14194.05 1185
14195.18 1224
14196.30 1275
14197.43 1306
14198.55 1233
14199.68 1189
14200.81 1228
14201.93 1242
14203.06 1212
14204.18 1297
14205.31 1231
14206.44 1236
14207.56 1230
14208.69 1219
14209.82 1293
14210.94 1273
14212.07 1300
14213.19 1285
14214.32 1286
14215.45 1198
14216.57 1198
14217.70 1254
14218.83 1327
14219.95 1236
14221.08 1157
14222.21 1213
14223.33 1228
14224.46 1127
14225.59 1199
14226.71 1239
14227.84 1237
14228.97 1237
14230.10 1181
14231.22 1235
14232.35 1209
14233.48 1270
14234.60 1214
14235.73 1240
14236.86 1238
14237.99 1244
14239.11 1213
14240.24 1218
14241.37 1200
14242.50 1200
14243.62 1167
14244.75 1286
14245.88 1186
14247.01 1238
14248.13 1210
14249.26 1307
14250.39 1212
14251.52 1270
14252.65 1207
14253.77 1187
14254.90 1210
14256.03 1211
14257.16 1185
14258.29 1203
14259.42 1219
14260.54 1184
14261.67 1161
14262.80 1215
14263.93 1261
14265.06 1273
14266.19 1285
14267.31 1130
14268.44 1163
14269.57 1188
14270.70 1110
14271.83 1232
14272.96 1268
14274.09 1227
14275.22 1148
14276.34 1151
14277.47 1116
14278.60 1214
14279.73 1179
14280.86 1150
14281.99 1197
14283.12 1239
14284.25 1169
14285.38 1183
14286.51 1195
14287.64 1119
14288.76 1203
14289.89 1154
14291.02 1142
14292.15 1114
14293.28 1236
14294.41 1238
14295.54 1225
14296.67 1175
14297.80 1219
14298.93 1101
14300.06 1111
14301.19 1139
14302.32 1162
14303.45 1201
14304.58 1195
14305.71 1179
14306.84 1119
14307.97 1158
14309.10 1153
14310.23 1226
14311.36 1179
14312.49 1100
14313.62 1125
14314.75 1123
14315.88 1165
14317.01 1208
14318.15 1194
14319.28 1187
14320.41 1158
14321.54 1146
14322.67 1163
14323.80 1148
14324.93 1144
14326.06 1129
14327.19 1153
14328.32 1179
14329.45 1185
14330.58 1177
14331.72 1246
14332.85 1157
14333.98 1100
14335.11 1149
14336.24 1141
14337.37 1268
14338.50 1197
14339.63 1088
14340.77 1150
14341.90 1139
14343.03 1149
14344.16 1120
14345.29 1095
14346.42 1182
14347.56 1233
14348.69 1202
14349.82 1169
14350.95 1086
14352.08 1107
14353.21 1106
14354.35 1128
14355.48 1139
14356.61 1088
14357.74 1114
14358.88 1113
14360.01 1129
14361.14 1187
14362.27 1210
14363.40 1198
14364.54 1117
14365.67 1118
14366.80 1105
14367.93 1126
14369.07 1146
14370.20 1214
14371.33 1205
14372.46 1191
14373.60 1197
14374.73 1191
14375.86 1134
14377.00 1158
14378.13 1154
14379.26 1152
14380.39 1145
14381.53 1235
14382.66 1171
14383.79 1130
14384.93 1163
14386.06 1184
14387.19 1151
14388.33 1214
14389.46 1175
14390.59 1162
14391.73 1084
14392.86 1084
14393.99 1136
14395.13 1173
14396.26 1185
14397.40 1211
14398.53 1145
14399.66 1146
14400.80 1211
14401.93 1136
14403.06 1167
14404.20 1177
14405.33 1168
14406.47 1136
14407.60 1058
14408.74 1080
14409.87 1119
14411.00 1136
14412.14 1176
14413.27 1260
14414.41 1175
14415.54 1138
14416.68 1122
14417.81 1092
14418.94 1135
14420.08 1185
14421.21 1185
14422.35 1168
14423.48 1160
14424.62 1107
14425.75 1136
14426.89 1138
14428.02 1166
14429.16 1115
14430.29 1135
14431.43 1138
14432.56 1150
14433.70 1190
14434.83 1192
14435.97 1178
14437.10 1141
14438.24 1176
14439.37 1063
14440.51 1127
14441.64 1113
14442.78 1116
14443.92 1157
14445.05 1190
14446.19 1156
14447.32 1137
14448.46 1116
14449.59 1142
14450.73 1113
14451.87 1103
14453.00 1096
14454.14 1118
14455.27 1167
14456.41 1161
14457.55 1202
14458.68 1198
14459.82 1195
14460.95 1164
14462.09 1100
14463.23 1151
14464.36 1118
14465.50 1117
14466.64 1095
14467.77 1154
14468.91 1189
14470.05 1229
14471.18 1186
14472.32 1116
14473.46 1151
14474.59 1123
14475.73 1169
14476.87 1142
14478.00 1135
14479.14 1151
14480.28 1135
14481.41 1170
14482.55 1173
14483.69 1174
14484.83 1131
14485.96 1142
14487.10 1144
14488.24 1184
14489.37 1206
14490.51 1175
14491.65 1205
14492.79 1178
14493.92 1148
14495.06 1129
14496.20 1171
14497.34 1153
14498.47 1106
14499.61 1109
14500.75 1183
14501.89 1224
14503.03 1173
14504.16 1178
14505.30 1193
14506.44 1156
14507.58 1194
14508.72 1256
14509.85 1202
14510.99 1186
14512.13 1237
14513.27 1262
14514.41 1170
14515.55 1214
14516.68 1165
14517.82 1199
14518.96 1155
14520.10 1216
14521.24 1296
14522.38 1203
14523.51 1189
14524.65 1204
14525.79 1215
14526.93 1231
14528.07 1168
14529.21 1139
14530.35 1275
14531.49 1225
14532.63 1168
14533.76 1200
14534.90 1218
14536.04 1194
14537.18 1184
14538.32 1132
14539.46 1239
14540.60 1136
14541.74 1138
14542.88 1157
14544.02 1172
14545.16 1136
14546.30 1124
14547.44 1220
14548.58 1140
14549.72 1242
14550.86 1197
14552.00 1092
14553.14 1117
14554.28 1126
14555.42 1184
14556.56 1159
14557.70 1059
14558.84 1097
14559.98 1133
14561.12 1129
14562.26 1090
14563.40 1122
14564.54 1155
14565.68 1207
14566.82 1180
14567.96 1200
14569.10 1181
14570.24 1113
14571.38 1170
14572.52 1173
14573.66 1109
14574.80 1112
14575.94 1189
14577.08 1160
14578.22 1139
14579.36 1178
14580.51 1156
14581.65 1120
14582.79 1129
14583.93 1144
14585.07 1092
14586.21 1054
14587.35 1096
14588.49 1133
14589.63 1168
14590.78 1128
14591.92 1176
14593.06 1226
14594.20 1201
14595.34 1195
14596.48 1174
14597.62 1208
14598.77 1186
14599.91 1122
14601.05 1154
14602.19 1115
14603.33 1112
14604.48 1098
14605.62 1212
14606.76 1114
14607.90 1078
14609.04 1138
14610.19 1089
14611.33 1146
14612.47 1174
14613.61 1106
14614.75 1047
14615.90 1077
14617.04 1173
14618.18 1135
14619.32 1078
14620.47 1126
14621.61 1075
14622.75 1076
14623.89 1210
14625.04 1207
14626.18 1074
14627.32 1080
14628.46 1092
14629.61 1072
14630.75 1093
14631.89 1153
14633.04 1224
14634.18 1144
14635.32 1085
14636.47 1054
14637.61 1072
14638.75 1097
14639.89 1125
14641.04 1192
14642.18 1151
14643.32 1141
14644.47 1182
14645.61 1200
14646.76 1213
14647.90 1121
14649.04 1091
14650.19 1195
14651.33 1117
14652.47 1136
14653.62 1142
14654.76 1168
14655.90 1092
14657.05 1064
14658.19 1137
14659.34 1245
14660.48 1164
14661.62 1135
14662.77 1133
14663.91 1106
14665.06 1080
14666.20 1100
14667.35 1102
14668.49 1182
14669.63 1102
14670.78 1162
14671.92 1182
14673.07 1087
14674.21 1119
14675.36 1142
14676.50 1165
14677.65 1176
14678.79 1082
14679.94 1060
14681.08 1126
14682.23 1087
14683.37 1134
14684.52 1110
14685.66 1064
14686.81 1142
14687.95 1119
14689.10 1033
14690.24 1078
14691.39 1065
14692.53 1053
14693.68 1024
14694.82 1164
14695.97 1092
14697.11 1093
14698.26 1096
14699.41 1110
14700.55 1110
14701.70 1113
14702.84 1080
14703.99 1119
14705.13 1189
14706.28 1078
14707.43 1089
14708.57 1096
14709.72 1055
14710.86 1093
14712.01 1086
14713.16 1023
14714.30 1022
14715.45 1094
14716.59 1150
14717.74 1052
14718.89 1088
14720.03 1056
14721.18 1049
14722.33 1041
14723.47 1076
14724.62 1067
14725.77 1069
14726.91 1149
14728.06 1032
14729.21 1109
14730.35 1114
14731.50 1053
14732.65 1001
14733.79 1093
14734.94 1107
14736.09 970
14737.23 1019
14738.38 1030
14739.53 1114
14740.68 1105
14741.82 1063
14742.97 1020
14744.12 1119
14745.26 1101
14746.41 1080
14747.56 988
14748.71 1000
14749.85 949
14751.00 1022
14752.15 1055
14753.30 1129
14754.45 1016
14755.59 1041
14756.74 1067
14757.89 1057
14759.04 1051
14760.18 977
14761.33 1060
14762.48 1099
14763.63 1071
14764.78 1068
14765.92 1082
14767.07 1052
14768.22 1105
14769.37 1132
14770.52 993
14771.67 1066
14772.81 1095
14773.96 1053
14775.11 1051
14776.26 987
14777.41 1017
14778.56 1057
14779.71 1107
14780.86 1023
14782.00 925
14783.15 1063
14784.30 1058
14785.45 1097
14786.60 1130
14787.75 1148
14788.90 1050
14790.05 1111
14791.20 1048
14792.35 1047
14793.49 1087
14794.64 998
14795.79 1073
14796.94 1050
14798.09 1037
14799.24 1056
14800.39 1052
14801.54 1029
14802.69 1034
14803.84 1021
14804.99 1059
14806.14 1018
14807.29 1061
14808.44 1070
14809.59 1028
14810.74 1056
14811.89 1069
14813.04 1010
14814.19 1080
14815.34 1041
14816.49 1066
14817.64 1049
14818.79 1048
14819.94 1000
14821.09 1051
14822.24 1073
14823.39 985
14824.54 985
14825.69 1038
14826.84 1033
14827.99 1020
14829.14 1073
14830.29 1081
14831.44 1014
14832.60 1017
14833.75 1051
14834.90 1025
14836.05 997
14837.20 1061
14838.35 1096
14839.50 1044
14840.65 1027
14841.80 1024
14842.95 1015
14844.11 1048
14845.26 1121
14846.41 1008
14847.56 1007
14848.71 1069
14849.86 1082
14851.01 1031
14852.17 1062
14853.32 1035
14854.47 1078
14855.62 1031
14856.77 974
14857.92 993
14859.08 982
14860.23 985
14861.38 1088
14862.53 1022
14863.68 1002
14864.84 1028
14865.99 1081
14867.14 1019
14868.29 990
14869.44 1008
14870.60 1098
14871.75 1039
14872.90 1054
14874.05 1062
14875.21 998
14876.36 1021
14877.51 1034
14878.66 1043
14879.82 1027
14880.97 998
14882.12 976
14883.27 1007
14884.43 1012
14885.58 1023
14886.73 1049
14887.89 988
14889.04 1074
14890.19 985
14891.34 990
14892.50 984
14893.65 1017
14894.80 1000
14895.96 957
14897.11 1047
14898.26 1028
14899.42 1072
14900.57 987
14901.72 1014
14902.88 991
14904.03 995
14905.18 993
14906.34 980
14907.49 1010
14908.65 1019
14909.80 1018
14910.95 1029
14912.11 1048
14913.26 1027
14914.41 1021
14915.57 1030
14916.72 979
14917.88 983
14919.03 1023
14920.18 1005
14921.34 995
14922.49 1047
14923.65 992
14924.80 1014
14925.96 1113
14927.11 1015
14928.27 1067
14929.42 1073
14930.57 1051
14931.73 983
14932.88 1069
14934.04 1105
14935.19 1041
14936.35 1031
14937.50 992
14938.66 954
14939.81 1015
14940.97 1011
14942.12 1011
14943.28 1004
14944.43 1056
14945.59 952
14946.74 944
14947.90 1090
14949.05 1112
14950.21 1022
14951.36 1060
14952.52 1066
14953.68 1046
14954.83 1036
14955.99 1056
14957.14 1037
14958.30 1048
14959.45 1056
14960.61 1018
14961.77 997
14962.92 1004
14964.08 1077
14965.23 1028
14966.39 1032
14967.54 1068
14968.70 988
14969.86 1097
14971.01 1037
14972.17 1065
14973.33 1066
14974.48 1013
14975.64 1025
14976.79 988
14977.95 1031
14979.11 1005
14980.26 1021
14981.42 1049
14982.58 1032
14983.73 989
14984.89 1030
14986.05 1095
14987.20 1024
14988.36 998
14989.52 961
14990.67 1058
14991.83 1068
14992.99 1023
14994.15 1008
14995.30 1023
14996.46 1023
14997.62 1006
14998.77 1102
14999.93 1076
15001.09 1070
15002.25 1073
15003.40 1029
15004.56 1040
15005.72 1056
15006.88 1050
15008.03 1026
15009.19 1105
15010.35 1071
15011.51 1047
15012.66 1064
15013.82 1067
15014.98 1094
15016.14 1113
15017.30 1075
15018.45 1035
15019.61 1077
15020.77 1060
15021.93 1046
15023.09 1007
15024.24 987
15025.40 1022
15026.56 1044
15027.72 994
15028.88 1027
15030.04 1044
15031.19 1107
15032.35 1032
15033.51 1065
15034.67 1034
15035.83 1039
15036.99 1112
15038.15 991
15039.30 970
15040.46 1031
15041.62 1062
15042.78 1098
15043.94 1077
15045.10 1033
15046.26 1059
15047.42 1089
15048.58 1068
15049.74 1001
15050.90 1068
15052.05 1023
15053.21 966
15054.37 1023
15055.53 1064
15056.69 1059
15057.85 1027
15059.01 1077
15060.17 1093
15061.33 1097
15062.49 991
15063.65 1020
15064.81 1019
15065.97 1045
15067.13 1012
15068.29 1047
15069.45 1051
15070.61 1036
15071.77 1076
15072.93 976
15074.09 912
15075.25 954
15076.41 1033
15077.57 1020
15078.73 1032
15079.89 1068
15081.05 1073
15082.21 1032
15083.37 1050
15084.53 1023
15085.69 1075
15086.85 1037
15088.01 1064
15089.18 979
15090.34 1018
15091.50 1042
15092.66 1029
15093.82 1010
15094.98 1018
15096.14 1036
15097.30 1031
15098.46 1014
15099.62 982
15100.78 986
15101.95 1006
15103.11 1075
15104.27 973
15105.43 967
15106.59 1004
15107.75 1037
15108.91 1033
15110.08 1033
15111.24 993
15112.40 1053
15113.56 1076
15114.72 942
15115.88 1030
15117.05 1035
15118.21 1053
15119.37 1064
15120.53 987
15121.69 991
15122.86 1075
15124.02 1037
15125.18 1027
15126.34 1018
15127.50 1012
15128.67 1044
15129.83 1081
15130.99 1034
15132.15 1013
15133.32 1021
15134.48 1056
15135.64 1009
15136.80 979
15137.97 983
15139.13 993
15140.29 966
15141.45 1006
15142.62 1055
15143.78 971
15144.94 979
15146.11 1017
15147.27 992
15148.43 1036
15149.59 1013
15150.76 1069
15151.92 945
15153.08 988
15154.25 1041
15155.41 1032
15156.57 1041
15157.74 982
15158.90 989
15160.06 993
15161.23 982
15162.39 988
15163.55 1008
15164.72 1029
15165.88 1010
15167.05 983
15168.21 1015
15169.37 992
15170.54 1055
15171.70 1023
15172.86 1002
15174.03 995
15175.19 1039
15176.36 1044
15177.52 957
15178.69 1027
15179.85 1048
15181.01 1046
15182.18 1021
15183.34 979
15184.51 960
15185.67 1027
15186.84 997
15188.00 1034
15189.16 991
15190.33 994
15191.49 966
15192.66 1039
15193.82 1021
15194.99 975
15196.15 973
15197.32 1017
15198.48 1068
15199.65 994
15200.81 966
15201.98 978
15203.14 1045
15204.31 1004
15205.47 1077
15206.64 1000
15207.80 957
15208.97 974
15210.13 972
15211.30 978
15212.47 968
15213.63 1032
15214.80 980
15215.96 1015
15217.13 991
15218.29 945
15219.46 1015
15220.62 1026
15221.79 1023
15222.96 1123
15224.12 1029
15225.29 985
15226.45 938
15227.62 950
15228.79 963
15229.95 928
15231.12 917
15232.29 978
15233.45 1044
15234.62 997
15235.78 1012
15236.95 977
15238.12 979
15239.28 1038
15240.45 1008
15241.62 951
15242.78 1011
15243.95 1025
15245.12 1038
15246.28 1022
15247.45 1008
15248.62 1035
15249.78 1036
15250.95 1041
15252.12 942
15253.28 997
15254.45 1069
15255.62 1006
15256.79 990
15257.95 1005
15259.12 952
15260.29 1012
15261.46 1008
15262.62 1082
15263.79 979
15264.96 994
15266.13 1075
15267.29 1058
15268.46 1057
15269.63 1023
15270.80 925
15271.96 984
15273.13 1025
15274.30 985
15275.47 994
15276.64 938
15277.80 1014
15278.97 999
15280.14 1004
15281.31 1012
15282.48 997
15283.64 1015
15284.81 1045
15285.98 1026
15287.15 937
15288.32 1003
15289.49 1008
15290.65 1042
15291.82 980
15292.99 988
15294.16 1001
15295.33 1089
15296.50 1062
15297.67 1042
15298.83 947
15300.00 1003
15301.17 960
15302.34 1055
15303.51 1051
15304.68 1035
15305.85 1013
15307.02 989
15308.19 952
15309.36 980
15310.52 998
15311.69 976
15312.86 1038
15314.03 1000
15315.20 1012
15316.37 1005
15317.54 1002
15318.71 1003
15319.88 1045
15321.05 1081
15322.22 1040
15323.39 1005
15324.56 988
15325.73 1023
15326.90 975
15328.07 934
15329.24 973
15330.41 969
15331.58 955
15332.75 958
15333.92 1011
15335.09 990
15336.26 977
15337.43 1011
15338.60 1066
15339.77 1017
15340.94 1006
15342.11 995
15343.28 1004
15344.45 1020
15345.62 1039
15346.79 975
15347.96 987
15349.13 1018
15350.31 963
15351.48 956
15352.65 958
15353.82 956
15354.99 1089
15356.16 1023
15357.33 1005
15358.50 968
15359.67 992
15360.84 987
15362.02 969
15363.19 997
15364.36 950
15365.53 923
15366.70 975
15367.87 1012
15369.04 979
15370.21 997
15371.39 956
15372.56 1008
15373.73 1003
15374.90 1026
15376.07 972
15377.24 918
15378.42 947
15379.59 1031
15380.76 1095
15381.93 990
15383.10 1019
15384.28 941
15385.45 967
15386.62 991
15387.79 1092
15388.97 1040
15390.14 993
15391.31 1071
15392.48 1071
15393.65 965
15394.83 907
15396.00 925
15397.17 1014
15398.34 1038
15399.52 996
15400.69 952
15401.86 981
15403.04 992
15404.21 1007
15405.38 991
15406.55 935
15407.73 926
15408.90 1013
15410.07 1064
15411.25 1011
15412.42 926
15413.59 1032
15414.77 1006
15415.94 963
15417.11 995
15418.29 941
15419.46 1035
15420.63 981
15421.81 967
15422.98 911
15424.15 938
15425.33 1026
15426.50 969
15427.67 1010
15428.85 996
15430.02 1007
15431.20 989
15432.37 1014
15433.54 982
15434.72 953
15435.89 997
15437.07 1015
15438.24 993
15439.41 936
15440.59 1021
15441.76 992
15442.94 1096
15444.11 1007
15445.29 986
15446.46 988
15447.63 993
15448.81 943
15449.98 978
15451.16 951
15452.33 878
15453.51 962
15454.68 990
15455.86 1002
15457.03 990
15458.21 1047
15459.38 1012
15460.56 1006
15461.73 994
15462.91 964
15464.08 991
15465.26 942
15466.43 1003
15467.61 1028
15468.78 953
15469.96 960
15471.13 905
15472.31 992
15473.48 989
15474.66 967
15475.83 1037
15477.01 1012
15478.19 994
15479.36 980
15480.54 974
15481.71 1025
15482.89 1036
15484.06 1052
15485.24 1026
15486.42 1036
15487.59 978
15488.77 961
15489.94 1000
15491.12 1040
15492.30 1127
15493.47 982
15494.65 987
15495.83 1091
15497.00 1010
15498.18 1038
15499.36 985
15500.53 960
15501.71 919
15502.88 912
15504.06 926
15505.24 965
15506.41 931
15507.59 995
15508.77 1072
15509.95 945
15511.12 938
15512.30 965
15513.48 968
15514.65 925
15515.83 957
15517.01 979
15518.18 969
15519.36 1005
15520.54 983
15521.72 930
15522.89 958
15524.07 1010
15525.25 1021
15526.43 915
15527.60 981
15528.78 1021
15529.96 978
15531.14 992
15532.31 1017
15533.49 1037
15534.67 980
15535.85 948
15537.03 960
15538.20 950
15539.38 956
15540.56 902
15541.74 962
15542.92 980
15544.09 946
15545.27 1002
15546.45 997
15547.63 972
15548.81 930
15549.98 973
15551.16 1010
15552.34 1013
15553.52 945
15554.70 994
15555.88 992
15557.06 993
15558.23 991
15559.41 909
15560.59 988
15561.77 992
15562.95 1077
15564.13 1006
15565.31 909
15566.49 968
15567.67 975
15568.84 928
15570.02 990
15571.20 985
15572.38 933
15573.56 968
15574.74 1061
15575.92 984
15577.10 959
15578.28 957
15579.46 958
15580.64 987
15581.82 984
15583.00 1034
15584.18 1029
15585.36 1039
15586.54 1002
15587.72 944
15588.90 1039
15590.08 987
15591.26 965
15592.44 984
15593.62 950
15594.80 934
15595.98 953
15597.16 1056
15598.34 1080
15599.52 1009
15600.70 977
15601.88 1042
15603.06 997
15604.24 966
15605.42 1000
15606.60 925
15607.78 1027
15608.96 1022
15610.14 1005
15611.32 1024
15612.50 953
15613.68 1001
15614.86 1058
15616.05 1011
15617.23 947
15618.41 995
15619.59 1051
15620.77 995
15621.95 1013
15623.13 977
15624.31 960
15625.49 1036
15626.68 1019
15627.86 965
15629.04 1028
15630.22 1025
15631.40 931
15632.58 988
15633.76 996
15634.95 981
15636.13 1041
15637.31 1060
15638.49 962
15639.67 976
15640.85 937
15642.04 1087
15643.22 990
15644.40 945
15645.58 1006
15646.76 1018
15647.95 1024
15649.13 1035
15650.31 1015
15651.49 1050
15652.67 1037
15653.86 976
15655.04 982
15656.22 949
15657.40 951
15658.59 929
15659.77 978
15660.95 1009
15662.13 1038
15663.32 957
15664.50 985
15665.68 1144
15666.87 1082
15668.05 981
15669.23 1010
15670.41 999
15671.60 1012
15672.78 960
15673.96 1017
15675.15 1036
15676.33 946
15677.51 941
15678.70 986
15679.88 1011
15681.06 1024
15682.25 1037
15683.43 978
15684.61 1015
15685.80 986
15686.98 1024
15688.16 993
15689.35 972
15690.53 1007
15691.72 1016
15692.90 992
15694.08 1005
15695.27 1035
15696.45 1001
15697.63 1030
15698.82 995
15700.00 1008
15701.19 1001
15702.37 998
15703.56 998
15704.74 992
15705.92 988
15707.11 979
15708.29 1006
15709.48 992
15710.66 1013
15711.85 986
15713.03 982
15714.21 1005
15715.40 1102
15716.58 980
15717.77 979
15718.95 1060
15720.14 996
15721.32 984
15722.51 979
15723.69 1015
15724.88 1031
15726.06 1013
15727.25 1048
15728.43 1048
15729.62 1043
15730.80 974
15731.99 987
15733.17 1034
15734.36 1019
15735.55 1016
15736.73 950
15737.92 1015
15739.10 972
15740.29 1010
15741.47 949
15742.66 960
15743.84 979
15745.03 1033
15746.22 1006
15747.40 963
15748.59 1018
15749.77 1055
15750.96 996
15752.15 1009
15753.33 1015
15754.52 1037
15755.70 1018
15756.89 1021
15758.08 949
15759.26 1015
15760.45 1022
15761.64 1019
15762.82 1045
15764.01 1044
15765.20 1014
15766.38 1011
15767.57 997
15768.76 1007
15769.94 1070
15771.13 1058
15772.32 1059
15773.50 1058
15774.69 1001
15775.88 931
15777.06 997
15778.25 1011
15779.44 990
15780.62 941
15781.81 953
15783.00 982
15784.19 1085
15785.37 1084
15786.56 1043
15787.75 1026
15788.94 1031
15790.12 985
15791.31 1008
15792.50 1006
15793.69 1011
15794.87 1033
15796.06 935
15797.25 922
15798.44 949
15799.62 1036
15800.81 930
15802.00 989
15803.19 948
15804.38 983
15805.56 985
15806.75 954
15807.94 880
15809.13 995
15810.32 1058
15811.50 983
15812.69 961
15813.88 1007
15815.07 1018
15816.26 990
15817.45 1010
15818.64 981
15819.82 1012
15821.01 1049
15822.20 993
15823.39 882
15824.58 975
15825.77 1042
15826.96 1043
15828.15 1045
15829.33 957
15830.52 1001
15831.71 975
15832.90 1031
15834.09 1047
15835.28 1032
15836.47 1013
15837.66 943
15838.85 929
15840.04 952
15841.23 993
15842.42 1013
15843.61 988
15844.79 1003
15845.98 996
15847.17 1016
15848.36 974
15849.55 969
15850.74 1065
15851.93 1034
15853.12 978
15854.31 917
15855.50 1052
15856.69 1022
15857.88 995
15859.07 1016
15860.26 953
15861.45 938
15862.64 948
15863.83 973
15865.02 961
15866.21 972
15867.40 995
15868.60 971
15869.79 936
15870.98 949
15872.17 1002
15873.36 947
15874.55 918
15875.74 927
15876.93 942
15878.12 924
15879.31 1008
15880.50 978
15881.69 1014
15882.88 1002
15884.07 963
15885.27 965
15886.46 970
15887.65 949
15888.84 983
15890.03 1018
15891.22 1063
15892.41 1016
15893.60 929
15894.80 982
15895.99 983
15897.18 972
15898.37 956
15899.56 935
15900.75 934
15901.95 992
15903.14 1011
15904.33 971
15905.52 920
15906.71 954
15907.90 986
15909.10 944
15910.29 931
15911.48 970
15912.67 984
15913.86 985
15915.06 992
15916.25 1009
15917.44 1030
15918.63 957
15919.83 926
15921.02 1031
15922.21 1078
15923.40 983
15924.60 979
15925.79 1044
15926.98 959
15928.17 963
15929.37 954
15930.56 930
15931.75 898
15932.94 943
15934.14 933
15935.33 926
15936.52 1023
15937.72 983
15938.91 1003
15940.10 1005
15941.30 1008
15942.49 996
15943.68 994
15944.88 974
15946.07 946
15947.26 989
15948.46 957
15949.65 950
15950.84 947
15952.04 887
15953.23 979
15954.42 980
15955.62 917
15956.81 940
15958.01 934
15959.20 937
15960.39 977
15961.59 970
15962.78 998
15963.97 948
15965.17 952
15966.36 962
15967.56 954
15968.75 889
15969.95 932
15971.14 956
15972.33 1005
15973.53 908
15974.72 877
15975.92 924
15977.11 864
15978.31 884
15979.50 970
15980.70 898
15981.89 915
15983.09 983
15984.28 914
15985.47 925
15986.67 889
15987.86 885
15989.06 946
15990.25 902
15991.45 925
15992.64 937
15993.84 941
15995.03 969
15996.23 1028
15997.43 861
15998.62 946
15999.82 929
16001.01 962
16002.21 1010
16003.40 1031
16004.60 950
16005.79 886
16006.99 929
16008.18 894
16009.38 914
16010.58 1006
16011.77 942
16012.97 923
16014.16 926
16015.36 925
16016.56 937
16017.75 891
16018.95 931
16020.14 904
16021.34 929
16022.54 888
16023.73 933
16024.93 913
16026.13 907
16027.32 917
16028.52 950
16029.71 900
16030.91 885
16032.11 918
16033.30 896
16034.50 971
16035.70 933
16036.89 886
16038.09 850
16039.29 908
16040.49 919
16041.68 947
16042.88 954
16044.08 937
16045.27 972
16046.47 936
16047.67 956
16048.86 937
16050.06 935
16051.26 946
16052.46 948
16053.65 1014
16054.85 1017
16056.05 907
16057.25 903
16058.44 970
16059.64 954
16060.84 890
16062.04 915
16063.23 960
16064.43 1013
16065.63 936
16066.83 868
16068.03 896
16069.22 877
16070.42 878
16071.62 858
16072.82 844
16074.02 902
16075.21 948
16076.41 949
16077.61 936
16078.81 942
16080.01 930
16081.21 891
16082.40 918
16083.60 893
16084.80 943
16086.00 874
16087.20 891
16088.40 891
16089.60 895
16090.79 935
16091.99 879
16093.19 939
16094.39 875
16095.59 957
16096.79 920
16097.99 938
16099.19 923
16100.39 942
16101.59 874
16102.78 846
16103.98 894
16105.18 931
16106.38 954
16107.58 868
16108.78 909
16109.98 881
16111.18 873
16112.38 864
16113.58 890
16114.78 956
16115.98 922
16117.18 872
16118.38 921
16119.58 893
16120.78 818
16121.98 911
16123.18 953
16124.38 877
16125.58 821
16126.78 875
16127.98 948
16129.18 872
16130.38 927
16131.58 852
16132.78 887
16133.98 916
16135.18 904
16136.38 892
16137.58 940
16138.78 900
16139.98 959
16141.18 927
16142.38 891
16143.58 942
16144.79 944
16145.99 880
16147.19 918
16148.39 875
16149.59 947
16150.79 913
16151.99 913
16153.19 867
16154.39 928
16155.59 900
16156.80 808
16158.00 890
16159.20 915
16160.40 921
16161.60 899
16162.80 831
16164.00 869
16165.21 913
16166.41 985
16167.61 856
16168.81 843
16170.01 906
16171.21 853
16172.42 951
16173.62 992
16174.82 898
16176.02 939
16177.22 987
16178.43 883
16179.63 864
16180.83 882
16182.03 901
16183.23 949
16184.44 888
16185.64 830
16186.84 890
16188.04 918
16189.25 944
16190.45 926
16191.65 955
16192.85 867
16194.06 845
16195.26 879
16196.46 874
16197.66 869
16198.87 877
16200.07 900
16201.27 942
16202.48 894
16203.68 916
16204.88 924
16206.09 884
16207.29 922
16208.49 913
16209.69 908
16210.90 953
16212.10 911
16213.30 946
16214.51 919
16215.71 937
16216.91 909
16218.12 881
16219.32 891
16220.53 921
16221.73 911
16222.93 973
16224.14 937
16225.34 957
16226.54 926
16227.75 880
16228.95 822
16230.16 853
16231.36 928
16232.56 828
16233.77 885
16234.97 892
16236.18 898
16237.38 895
16238.59 860
16239.79 893
16240.99 965
16242.20 948
16243.40 946
16244.61 945
16245.81 904
16247.02 875
16248.22 906
16249.43 943
16250.63 903
16251.84 935
16253.04 872
16254.24 863
16255.45 886
16256.65 924
16257.86 957
16259.06 975
16260.27 918
16261.48 946
16262.68 961
16263.89 903
16265.09 884
16266.30 884
16267.50 979
16268.71 842
16269.91 870
16271.12 899
16272.32 922
16273.53 908
16274.73 852
16275.94 936
16277.15 940
16278.35 916
16279.56 880
16280.76 902
16281.97 850
16283.18 881
16284.38 924
16285.59 978
16286.79 894
16288.00 910
16289.21 871
16290.41 839
16291.62 940
16292.82 880
16294.03 869
16295.24 879
16296.44 858
16297.65 823
16298.86 868
16300.06 909
16301.27 881
16302.48 935
16303.68 933
16304.89 859
16306.10 893
16307.30 909
16308.51 888
16309.72 875
16310.92 884
16312.13 880
16313.34 930
16314.55 883
16315.75 903
16316.96 937
16318.17 991
16319.37 858
16320.58 852
16321.79 921
16323.00 906
16324.20 893
16325.41 865
16326.62 920
16327.83 941
16329.03 899
16330.24 895
16331.45 861
16332.66 907
16333.87 939
16335.07 913
16336.28 902
16337.49 904
16338.70 885
16339.90 885
16341.11 919
16342.32 870
16343.53 923
16344.74 915
16345.95 880
16347.15 894
16348.36 870
16349.57 886
16350.78 899
16351.99 924
16353.20 875
16354.40 843
16355.61 849
16356.82 880
16358.03 837
16359.24 864
16360.45 883
16361.66 864
16362.87 955
16364.08 937
16365.28 860
16366.49 844
16367.70 852
16368.91 866
16370.12 835
16371.33 898
16372.54 810
16373.75 897
16374.96 850
16376.17 857
16377.38 826
16378.59 861
16379.80 858
16381.01 837
16382.21 946
16383.42 949
16384.63 885
16385.84 849
16387.05 823
16388.26 774
16389.47 894
16390.68 855
16391.89 866
16393.10 821
16394.31 767
16395.52 869
16396.73 876
16397.94 783
16399.15 785
16400.36 858
16401.57 903
16402.79 869
16404.00 839
16405.21 873
16406.42 911
16407.63 796
16408.84 872
16410.05 838
16411.26 889
16412.47 946
16413.68 886
16414.89 836
16416.10 801
16417.31 894
16418.52 899
16419.74 846
16420.95 828
16422.16 838
16423.37 887
16424.58 843
16425.79 872
16427.00 893
16428.21 929
16429.42 897
16430.64 893
16431.85 855
16433.06 882
16434.27 844
16435.48 854
16436.69 830
16437.91 839
16439.12 864
16440.33 826
16441.54 806
16442.75 859
16443.96 812
16445.18 810
16446.39 801
16447.60 833
16448.81 785
16450.02 814
16451.24 847
16452.45 885
16453.66 911
16454.87 880
16456.09 816
16457.30 844
16458.51 819
16459.72 863
16460.94 841
16462.15 837
16463.36 816
16464.57 826
16465.79 860
16467.00 848
16468.21 862
16469.43 819
16470.64 876
16471.85 877
16473.06 832
16474.28 861
16475.49 808
16476.70 826
16477.92 845
16479.13 834
16480.34 837
16481.56 825
16482.77 951
16483.98 841
16485.20 811
16486.41 853
16487.62 841
16488.84 863
16490.05 851
16491.26 820
16492.48 825
16493.69 817
16494.91 847
16496.12 797
16497.33 823
16498.55 859
16499.76 824
16500.97 810
16502.19 840
16503.40 800
16504.62 825
16505.83 781
16507.05 836
16508.26 865
16509.47 809
16510.69 806
16511.90 842
16513.12 828
16514.33 836
16515.55 799
16516.76 815
16517.98 853
16519.19 816
16520.41 830
16521.62 824
16522.83 744
16524.05 771
16525.26 831
16526.48 818
16527.69 869
16528.91 824
16530.12 786
16531.34 856
16532.55 866
16533.77 816
16534.99 913
16536.20 876
16537.42 849
16538.63 823
16539.85 768
16541.06 793
16542.28 821
16543.49 861
16544.71 866
16545.92 753
16547.14 801
16548.36 807
16549.57 798
16550.79 880
16552.00 869
16553.22 805
16554.44 830
16555.65 834
16556.87 792
16558.08 803
16559.30 836
16560.52 832
16561.73 748
16562.95 777
16564.17 855
16565.38 831
16566.60 846
16567.81 797
16569.03 797
16570.25 814
16571.46 765
16572.68 802
16573.90 811
16575.11 757
16576.33 812
16577.55 768
16578.76 796
16579.98 821
16581.20 847
16582.42 804
16583.63 817
16584.85 852
16586.07 865
16587.28 821
16588.50 816
16589.72 770
16590.94 801
16592.15 801
16593.37 812
16594.59 781
16595.81 837
16597.02 822
16598.24 885
16599.46 838
16600.68 840
16601.89 851
16603.11 791
16604.33 775
16605.55 795
16606.77 841
16607.98 836
16609.20 849
16610.42 865
16611.64 854
16612.86 845
16614.07 860
16615.29 791
16616.51 881
16617.73 842
16618.95 829
16620.17 763
16621.38 819
16622.60 840
16623.82 816
16625.04 874
16626.26 843
16627.48 788
16628.70 801
16629.91 809
16631.13 890
16632.35 881
16633.57 846
16634.79 840
16636.01 808
16637.23 775
16638.45 770
16639.67 815
16640.89 844
16642.10 796
16643.32 752
16644.54 797
16645.76 910
16646.98 854
16648.20 830
16649.42 776
16650.64 802
16651.86 833
16653.08 855
16654.30 864
16655.52 777
16656.74 810
16657.96 857
16659.18 813
16660.40 798
16661.62 788
16662.84 819
16664.06 804
16665.28 843
16666.50 836
16667.72 836
16668.94 832
16670.16 851
16671.38 853
16672.60 826
16673.82 845
16675.04 879
16676.26 899
16677.48 862
16678.70 789
16679.92 841
16681.14 846
16682.36 884
16683.58 839
16684.80 791
16686.03 758
16687.25 808
16688.47 839
16689.69 848
16690.91 836
16692.13 815
16693.35 783
16694.57 815
16695.79 796
16697.02 862
16698.24 810
16699.46 773
16700.68 792
16701.90 823
16703.12 789
16704.34 789
16705.57 798
16706.79 762
16708.01 787
16709.23 823
16710.45 790
16711.67 763
16712.90 760
16714.12 781
16715.34 802
16716.56 850
16717.78 785
16719.01 755
16720.23 771
16721.45 802
16722.67 828
16723.89 831
16725.12 812
16726.34 831
16727.56 803
16728.78 850
16730.01 810
16731.23 804
16732.45 807
16733.67 799
16734.90 852
16736.12 747
16737.34 785
16738.56 785
16739.79 775
16741.01 762
16742.23 810
16743.46 788
16744.68 748
16745.90 840
16747.12 800
16748.35 825
16749.57 799
16750.79 856
16752.02 878
16753.24 853
16754.46 810
16755.69 812
16756.91 789
16758.13 780
16759.36 766
16760.58 785
16761.80 813
16763.03 756
16764.25 827
16765.48 736
16766.70 785
16767.92 708
16769.15 693
16770.37 733
16771.60 821
16772.82 799
16774.04 746
16775.27 786
16776.49 867
16777.72 885
16778.94 789
16780.16 784
16781.39 813
16782.61 739
16783.84 778
16785.06 817
16786.29 774
16787.51 767
16788.74 762
16789.96 748
16791.18 749
16792.41 796
16793.63 801
16794.86 824
16796.08 812
16797.31 813
16798.53 850
16799.76 832
16800.98 852
16802.21 777
16803.43 797
16804.66 817
16805.88 795
16807.11 820
16808.33 775
16809.56 826
16810.79 776
16812.01 766
16813.24 741
16814.46 745
16815.69 758
16816.91 780
16818.14 778
16819.36 763
16820.59 756
16821.82 798
16823.04 763
16824.27 766
16825.49 818
16826.72 899
16827.95 788
16829.17 716
16830.40 767
16831.62 814
16832.85 788
16834.08 859
16835.30 818
16836.53 776
16837.76 838
16838.98 765
16840.21 728
16841.44 830
16842.66 816
16843.89 774
16845.11 780
16846.34 761
16847.57 763
16848.80 783
16850.02 804
16851.25 836
16852.48 806
16853.70 773
16854.93 804
16856.16 771
16857.38 810
16858.61 805
16859.84 822
16861.07 783
16862.29 802
16863.52 821
16864.75 805
16865.97 744
16867.20 787
16868.43 823
16869.66 842
16870.89 825
16872.11 765
16873.34 720
16874.57 784
16875.80 764
16877.02 786
16878.25 794
16879.48 796
16880.71 820
16881.94 786
16883.16 760
16884.39 746
16885.62 785
16886.85 810
16888.08 787
16889.30 806
16890.53 821
16891.76 857
16892.99 801
16894.22 836
16895.45 786
16896.67 820
16897.90 846
16899.13 800
16900.36 808
16901.59 779
16902.82 781
16904.05 781
16905.28 749
16906.50 810
16907.73 819
16908.96 829
16910.19 805
16911.42 795
16912.65 844
16913.88 846
16915.11 784
16916.34 817
16917.57 892
16918.80 793
16920.03 787
16921.26 770
16922.48 762
16923.71 828
16924.94 729
16926.17 737
16927.40 781
16928.63 781
16929.86 815
16931.09 851
16932.32 852
16933.55 795
16934.78 829
16936.01 813
16937.24 772
16938.47 761
16939.70 785
16940.93 760
16942.16 794
16943.39 765
16944.62 774
16945.85 772
16947.08 863
16948.31 829
16949.54 796
16950.78 844
16952.01 807
16953.24 804
16954.47 744
16955.70 739
16956.93 765
16958.16 829
16959.39 800
16960.62 870
16961.85 800
16963.08 760
16964.31 831
16965.54 807
16966.78 849
16968.01 810
16969.24 779
16970.47 770
16971.70 762
16972.93 777
16974.16 788
16975.39 807
16976.63 819
16977.86 757
16979.09 745
16980.32 737
16981.55 775
16982.78 803
16984.02 789
16985.25 731
16986.48 811
16987.71 849
16988.94 834
16990.18 810
16991.41 793
16992.64 794
16993.87 793
16995.10 831
16996.34 803
16997.57 768
16998.80 757
17000.03 801
17001.26 782
17002.50 812
17003.73 831
17004.96 786
17006.19 796
17007.43 788
17008.66 757
17009.89 758
17011.12 767
17012.36 704
17013.59 712
17014.82 757
17016.06 818
17017.29 824
17018.52 767
17019.76 774
17020.99 820
17022.22 768
17023.45 797
17024.69 822
17025.92 764
17027.15 718
17028.39 769
17029.62 808
17030.85 795
17032.09 783
17033.32 877
17034.55 851
17035.79 757
17037.02 787
17038.26 832
17039.49 761
17040.72 782
17041.96 838
17043.19 740
17044.43 751
17045.66 854
17046.89 866
17048.13 863
17049.36 825
17050.60 735
17051.83 791
17053.06 787
17054.30 801
17055.53 783
17056.77 734
17058.00 796
17059.24 809
17060.47 761
17061.70 743
17062.94 749
17064.17 747
17065.41 764
17066.64 822
17067.88 751
17069.11 747
17070.35 745
17071.58 735
17072.82 682
17074.05 738
17075.29 742
17076.52 780
17077.76 741
17078.99 737
17080.23 774
17081.46 823
17082.70 824
17083.93 819
17085.17 738
17086.41 812
17087.64 782
17088.88 748
17090.11 799
17091.35 821
17092.58 764
17093.82 796
17095.05 822
17096.29 733
17097.53 740
17098.76 780
17100.00 722
17101.23 744
17102.47 759
17103.71 786
17104.94 811
17106.18 785
17107.41 794
17108.65 802
17109.89 793
17111.12 794
17112.36 789
17113.60 770
17114.83 783
17116.07 726
17117.31 768
17118.54 823
17119.78 802
17121.02 772
17122.25 761
17123.49 747
17124.73 758
17125.96 774
17127.20 779
17128.44 741
17129.67 727
17130.91 835
17132.15 780
17133.39 757
17134.62 780
17135.86 775
17137.10 789
17138.33 727
17139.57 676
17140.81 684
17142.05 752
17143.28 795
17144.52 788
17145.76 776
17147.00 759
17148.23 733
17149.47 771
17150.71 778
17151.95 672
17153.19 743
17154.42 745
17155.66 811
17156.90 730
17158.14 721
17159.38 727
17160.61 714
17161.85 776
17163.09 737
17164.33 732
17165.57 745
17166.81 690
17168.04 785
17169.28 805
17170.52 737
17171.76 730
17173.00 839
17174.24 840
17175.47 808
17176.71 766
17177.95 791
17179.19 753
17180.43 759
17181.67 793
17182.91 743
17184.15 845
17185.39 853
17186.62 796
17187.86 731
17189.10 746
17190.34 748
17191.58 703
17192.82 727
17194.06 761
17195.30 794
17196.54 769
17197.78 712
17199.02 739
17200.26 737
17201.50 871
17202.74 833
17203.98 725
17205.22 740
17206.46 738
17207.70 735
17208.94 753
17210.18 764
17211.42 718
17212.66 777
17213.90 812
17215.14 712
17216.38 810
17217.62 730
17218.86 759
17220.10 800
17221.34 842
17222.58 771
17223.82 824
17225.06 743
17226.30 689
17227.54 757
17228.78 743
17230.02 775
17231.26 820
17232.50 803
17233.74 757
17234.98 756
17236.22 827
17237.47 767
17238.71 788
17239.95 778
17241.19 768
17242.43 789
17243.67 747
17244.91 747
17246.15 752
17247.39 782
17248.64 758
17249.88 768
17251.12 749
17252.36 799
17253.60 802
17254.84 847
17256.08 817
17257.33 740
17258.57 742
17259.81 781
17261.05 806
17262.29 809
17263.54 732
17264.78 730
17266.02 731
17267.26 740
17268.50 744
17269.75 740
17270.99 752
17272.23 745
17273.47 755
17274.71 757
17275.96 796
17277.20 828
17278.44 775
17279.68 758
17280.93 719
17282.17 774
17283.41 791
17284.65 814
17285.90 795
17287.14 791
17288.38 750
17289.62 809
17290.87 809
17292.11 779
17293.35 746
17294.60 774
17295.84 845
17297.08 824
17298.33 789
17299.57 725
17300.81 718
17302.05 728
17303.30 753
17304.54 739
17305.78 804
17307.03 786
17308.27 789
17309.52 806
17310.76 779
17312.00 780
17313.25 755
17314.49 774
17315.73 769
17316.98 722
17318.22 813
17319.47 775
17320.71 756
17321.95 785
17323.20 752
17324.44 707
17325.69 787
17326.93 780
17328.17 784
17329.42 725
17330.66 818
17331.91 848
17333.15 785
17334.40 764
17335.64 772
17336.88 857
17338.13 769
17339.37 756
17340.62 719
17341.86 737
17343.11 722
17344.35 740
17345.60 734
17346.84 719
17348.09 796
17349.33 782
17350.58 726
17351.82 777
17353.07 729
17354.31 704
17355.56 717
17356.80 820
17358.05 779
17359.29 789
17360.54 826
17361.78 771
17363.03 738
17364.27 736
17365.52 805
17366.77 766
17368.01 759
17369.26 798
17370.50 735
17371.75 765
17372.99 717
17374.24 778
17375.49 790
17376.73 803
17377.98 737
17379.22 788
17380.47 707
17381.72 767
17382.96 828
17384.21 728
17385.45 730
17386.70 774
17387.95 714
17389.19 868
17390.44 775
17391.69 754
17392.93 785
17394.18 786
17395.43 716
17396.67 736
17397.92 840
17399.17 800
17400.41 745
17401.66 697
17402.91 780
17404.15 790
17405.40 759
17406.65 716
17407.89 742
17409.14 759
17410.39 730
17411.64 757
17412.88 717
17414.13 765
17415.38 790
17416.63 701
17417.87 724
17419.12 747
17420.37 721
17421.62 753
17422.86 804
17424.11 692
17425.36 724
17426.61 781
17427.85 767
17429.10 701
17430.35 721
17431.60 777
17432.85 741
17434.09 754
17435.34 767
17436.59 782
17437.84 735
17439.09 736
17440.33 793
17441.58 794
17442.83 761
17444.08 740
17445.33 750
17446.58 853
17447.82 814
17449.07 853
17450.32 821
17451.57 826
17452.82 734
17454.07 757
17455.32 739
17456.57 762
17457.81 759
17459.06 727
17460.31 696
17461.56 837
17462.81 740
17464.06 748
17465.31 771
17466.56 713
17467.81 714
17469.06 763
17470.30 783
17471.55 715
17472.80 745
17474.05 753
17475.30 799
17476.55 733
17477.80 709
17479.05 694
17480.30 725
17481.55 788
17482.80 755
17484.05 800
17485.30 773
17486.55 753
17487.80 788
17489.05 777
17490.30 760
17491.55 751
17492.80 784
17494.05 743
17495.30 775
17496.55 732
17497.80 699
17499.05 720
17500.30 729
17501.55 716
17502.80 742
17504.05 715
17505.30 724
17506.55 746
17507.80 727
17509.06 731
17510.31 792
17511.56 770
17512.81 746
17514.06 720
17515.31 727
17516.56 784
17517.81 789
17519.06 751
17520.31 765
17521.56 802
17522.82 701
17524.07 698
17525.32 721
17526.57 738
17527.82 724
17529.07 796
17530.32 742
17531.58 703
17532.83 700
17534.08 742
17535.33 745
17536.58 757
17537.83 761
17539.09 739
17540.34 746
17541.59 675
17542.84 706
17544.09 701
17545.35 745
17546.60 776
17547.85 757
17549.10 726
17550.35 717
17551.61 721
17552.86 738
17554.11 694
17555.36 674
17556.62 764
17557.87 790
17559.12 726
17560.37 746
17561.63 765
17562.88 769
17564.13 725
17565.38 729
17566.64 802
17567.89 735
17569.14 740
17570.39 733
17571.65 752
17572.90 648
17574.15 686
17575.41 761
17576.66 783
17577.91 807
17579.17 708
17580.42 738
17581.67 803
17582.93 712
17584.18 734
17585.43 867
17586.69 760
17587.94 748
17589.19 806
17590.45 797
17591.70 734
17592.95 746
17594.21 756
17595.46 811
17596.72 841
17597.97 783
17599.22 768
17600.48 740
17601.73 758
17602.99 760
17604.24 760
17605.49 729
17606.75 733
17608.00 722
17609.26 788
17610.51 721
17611.76 764
17613.02 744
17614.27 721
17615.53 757
17616.78 731
17618.04 742
17619.29 773
17620.55 770
17621.80 736
17623.06 699
17624.31 731
17625.57 773
17626.82 710
17628.08 690
17629.33 751
17630.59 728
17631.84 739
17633.10 713
17634.35 730
17635.61 754
17636.86 705
17638.12 684
17639.37 770
17640.63 704
17641.88 726
17643.14 733
17644.39 714
17645.65 734
17646.91 775
17648.16 785
17649.42 766
17650.67 731
17651.93 723
17653.18 719
17654.44 730
17655.70 730
17656.95 740
17658.21 688
17659.46 750
17660.72 767
17661.98 753
17663.23 740
17664.49 778
17665.75 787
17667.00 740
17668.26 757
17669.51 764
17670.77 717
17672.03 664
17673.28 730
17674.54 754
17675.80 713
17677.05 728
17678.31 686
17679.57 770
17680.82 775
17682.08 746
17683.34 741
17684.60 788
17685.85 741
17687.11 770
17688.37 718
17689.62 753
17690.88 713
17692.14 690
17693.40 674
17694.65 734
17695.91 817
17697.17 795
17698.42 716
17699.68 728
17700.94 708
17702.20 742
17703.46 749
17704.71 720
17705.97 687
17707.23 723
17708.49 732
17709.74 807
17711.00 759
17712.26 779
17713.52 760
17714.78 779
17716.03 745
17717.29 701
17718.55 747
17719.81 736
17721.07 742
17722.33 726
17723.58 703
17724.84 849
17726.10 759
17727.36 786
17728.62 760
17729.88 781
17731.13 710
17732.39 706
17733.65 694
17734.91 762
17736.17 727
17737.43 721
17738.69 765
17739.95 744
17741.21 766
17742.46 749
17743.72 777
17744.98 760
17746.24 706
17747.50 728
17748.76 737
17750.02 775
17751.28 715
17752.54 756
17753.80 720
17755.06 727
17756.32 784
17757.58 747
17758.84 723
17760.10 716
17761.36 875
17762.61 829
17763.87 762
17765.13 748
17766.39 774
17767.65 759
17768.91 748
17770.17 780
17771.43 746
17772.69 764
17773.95 776
17775.21 723
17776.48 767
17777.74 763
17779.00 767
17780.26 758
17781.52 799
17782.78 734
17784.04 747
17785.30 733
17786.56 743
17787.82 750
17789.08 722
17790.34 747
17791.60 733
17792.86 683
17794.12 685
17795.38 710
17796.65 681
17797.91 702
17799.17 708
17800.43 735
17801.69 820
17802.95 786
17804.21 744
17805.47 861
17806.73 773
17808.00 709
17809.26 742
17810.52 720
17811.78 764
17813.04 802
17814.30 759
17815.56 736
17816.83 788
17818.09 769
17819.35 727
17820.61 746
17821.87 739
17823.14 694
17824.40 753
17825.66 755
17826.92 784
17828.18 724
17829.45 737
17830.71 755
17831.97 779
17833.23 842
17834.49 726
17835.76 692
17837.02 693
17838.28 718
17839.54 770
17840.81 676
17842.07 767
17843.33 761
17844.59 726
17845.86 731
17847.12 715
17848.38 703
17849.65 665
17850.91 755
17852.17 726
17853.43 733
17854.70 775
17855.96 743
17857.22 675
17858.49 692
17859.75 804
17861.01 730
17862.28 749
17863.54 780
17864.80 770
17866.07 736
17867.33 729
17868.59 750
17869.86 790
17871.12 716
17872.38 729
17873.65 726
17874.91 763
17876.18 713
17877.44 763
17878.70 757
17879.97 761
17881.23 757
17882.50 785
17883.76 744
17885.02 693
17886.29 726
17887.55 767
17888.82 733
17890.08 686
17891.35 740
17892.61 755
17893.87 741
17895.14 738
17896.40 738
17897.67 665
17898.93 698
17900.20 730
17901.46 772
17902.73 736
17903.99 712
17905.26 732
17906.52 702
17907.79 780
17909.05 736
17910.32 752
17911.58 779
17912.85 719
17914.11 714
17915.38 705
17916.64 731
17917.91 764
17919.17 738
17920.44 726
17921.70 759
17922.97 726
17924.23 693
17925.50 758
17926.76 763
17928.03 751
17929.30 722
17930.56 785
17931.83 745
17933.09 778
17934.36 721
17935.62 700
17936.89 708
17938.16 692
17939.42 727
17940.69 659
17941.96 710
17943.22 664
17944.49 665
17945.75 728
17947.02 716
17948.29 719
17949.55 749
17950.82 708
17952.09 732
17953.35 705
17954.62 826
17955.89 797
17957.15 707
17958.42 735
17959.69 817
17960.95 774
17962.22 763
17963.49 730
17964.75 743
17966.02 675
17967.29 747
17968.55 740
17969.82 692
17971.09 693
17972.36 757
17973.62 724
17974.89 734
17976.16 674
17977.42 762
17978.69 746
17979.96 768
17981.23 748
17982.49 802
17983.76 690
17985.03 761
17986.30 768
17987.57 697
17988.83 705
17990.10 676
17991.37 716
17992.64 724
17993.90 658
17995.17 682
17996.44 728
17997.71 752
17998.98 720
18000.25 745
18001.51 704
18002.78 749
18004.05 767
18005.32 681
18006.59 700
18007.86 709
18009.12 747
18010.39 752
18011.66 844
18012.93 767
18014.20 717
18015.47 700
18016.74 733
18018.00 725
18019.27 703
18020.54 723
18021.81 718
18023.08 747
18024.35 759
18025.62 704
18026.89 744
18028.16 735
18029.43 721
18030.69 773
18031.96 780
18033.23 758
18034.50 742
18035.77 732
18037.04 681
18038.31 693
18039.58 698
18040.85 702
18042.12 763
18043.39 788
18044.66 755
18045.93 790
18047.20 767
18048.47 717
18049.74 769
18051.01 820
18052.28 776
18053.55 756
18054.82 757
18056.09 756
18057.36 748
18058.63 741
18059.90 668
18061.17 724
18062.44 710
18063.71 725
18064.98 698
18066.25 684
18067.52 724
18068.79 733
18070.06 738
18071.33 709
18072.61 726
18073.88 730
18075.15 735
18076.42 714
18077.69 751
18078.96 707
18080.23 750
18081.50 751
18082.77 698
18084.04 700
18085.32 719
18086.59 725
18087.86 731
18089.13 750
18090.40 700
18091.67 758
18092.94 720
18094.22 754
18095.49 770
18096.76 743
18098.03 724
18099.30 682
18100.57 704
18101.85 741
18103.12 711
18104.39 712
18105.66 723
18106.93 677
18108.20 739
18109.48 684
18110.75 722
18112.02 783
18113.29 724
18114.57 697
18115.84 684
18117.11 674
18118.38 658
18119.65 707
18120.93 766
18122.20 720
18123.47 728
18124.74 720
18126.02 772
18127.29 740
18128.56 746
18129.84 764
18131.11 728
18132.38 726
18133.65 747
18134.93 724
18136.20 773
18137.47 670
18138.75 705
18140.02 699
18141.29 722
18142.57 767
18143.84 668
18145.11 769
18146.39 757
18147.66 731
18148.93 816
18150.21 755
18151.48 743
18152.75 696
18154.03 716
18155.30 724
18156.57 662
18157.85 715
18159.12 777
18160.40 751
18161.67 698
18162.94 722
18164.22 751
18165.49 657
18166.77 688
18168.04 756
18169.31 732
18170.59 738
18171.86 719
18173.14 751
18174.41 753
18175.68 798
18176.96 800
18178.23 746
18179.51 764
18180.78 773
18182.06 682
18183.33 773
18184.61 743
18185.88 787
18187.16 742
18188.43 767
18189.71 725
18190.98 697
18192.26 743
18193.53 701
18194.81 680
18196.08 732
18197.36 816
18198.63 746
18199.91 685
18201.18 729
18202.46 719
18203.73 715
18205.01 774
18206.28 713
18207.56 738
18208.83 732
18210.11 765
18211.39 763
18212.66 721
18213.94 736
18215.21 748
18216.49 733
18217.76 677
18219.04 713
18220.32 708
18221.59 773
18222.87 755
18224.14 718
18225.42 738
18226.70 719
18227.97 730
18229.25 760
18230.53 798
18231.80 750
18233.08 753
18234.35 796
18235.63 782
18236.91 757
18238.18 718
18239.46 700
18240.74 679
18242.01 677
18243.29 690
18244.57 700
18245.84 757
18247.12 774
18248.40 728
18249.68 707
18250.95 694
18252.23 696
18253.51 700
18254.78 656
18256.06 722
18257.34 686
18258.62 694
18259.89 709
18261.17 699
18262.45 771
18263.72 821
18265.00 823
18266.28 789
18267.56 725
18268.84 750
18270.11 762
18271.39 748
18272.67 722
18273.95 740
18275.22 773
18276.50 759
18277.78 689
18279.06 696
18280.34 742
18281.61 715
18282.89 731
18284.17 745
18285.45 736
18286.73 750
18288.01 729
18289.28 817
18290.56 753
18291.84 681
18293.12 723
18294.40 711
18295.68 699
18296.95 716
18298.23 727
18299.51 677
18300.79 694
18302.07 712
18303.35 720
18304.63 726
18305.91 714
18307.19 731
18308.46 694
18309.74 693
18311.02 687
18312.30 705
18313.58 764
18314.86 765
18316.14 709
18317.42 718
18318.70 757
18319.98 733
18321.26 726
18322.54 718
18323.82 718
18325.10 719
18326.38 681
18327.66 736
18328.94 735
18330.22 709
18331.50 663
18332.77 683
18334.05 736
18335.33 730
18336.61 740
18337.90 711
18339.18 675
18340.46 673
18341.74 699
18343.02 668
18344.30 639
18345.58 715
18346.86 765
18348.14 724
18349.42 698
18350.70 668
18351.98 700
18353.26 716
18354.54 737
18355.82 669
18357.10 705
18358.38 719
18359.66 678
18360.94 663
18362.22 674
18363.51 695
18364.79 692
18366.07 731
18367.35 714
18368.63 673
18369.91 705
18371.19 675
18372.47 667
18373.76 665
18375.04 682
18376.32 711
18377.60 668
18378.88 663
18380.16 655
18381.44 691
18382.73 668
18384.01 710
18385.29 763
18386.57 770
18387.85 770
18389.13 723
18390.42 727
18391.70 673
18392.98 707
18394.26 669
18395.54 672
18396.83 723
18398.11 750
18399.39 762
18400.67 718
18401.96 734
18403.24 751
18404.52 723
18405.80 706
18407.09 724
18408.37 726
18409.65 726
18410.93 723
18412.22 675
18413.50 669
18414.78 687
18416.06 705
18417.35 699
18418.63 752
18419.91 689
18421.20 725
18422.48 693
18423.76 681
18425.05 666
18426.33 702
18427.61 772
18428.89 726
18430.18 754
18431.46 705
18432.74 726
18434.03 725
18435.31 645
18436.60 684
18437.88 647
18439.16 678
18440.45 724
18441.73 691
18443.01 659
18444.30 657
18445.58 697
18446.87 666
18448.15 753
18449.43 719
18450.72 684
18452.00 737
18453.29 724
18454.57 667
18455.85 685
18457.14 701
18458.42 684
18459.71 703
18460.99 663
18462.28 701
18463.56 695
18464.84 743
18466.13 733
18467.41 657
18468.70 721
18469.98 762
18471.27 708
18472.55 672
18473.84 690
18475.12 703
18476.41 687
18477.69 704
18478.98 723
18480.26 751
18481.55 703
18482.83 681
18484.12 662
18485.40 704
18486.69 686
18487.97 709
18489.26 715
18490.54 688
18491.83 683
18493.11 756
18494.40 719
18495.69 750
18496.97 701
18498.26 772
18499.54 711
18500.83 652
18502.11 678
18503.40 656
18504.69 656
18505.97 685
18507.26 742
18508.54 712
18509.83 683
18511.12 644
18512.40 694
18513.69 714
18514.98 733
18516.26 726
18517.55 698
18518.83 680
18520.12 693
18521.41 719
18522.69 703
18523.98 702
18525.27 683
18526.55 743
18527.84 711
18529.13 704
18530.41 736
18531.70 677
18532.99 691
18534.27 667
18535.56 718
18536.85 705
18538.14 679
18539.42 745
18540.71 710
18542.00 728
18543.28 662
18544.57 723
18545.86 733
18547.15 737
18548.43 740
18549.72 733
18551.01 669
18552.30 695
18553.58 689
18554.87 702
18556.16 678
18557.45 671
18558.73 717
18560.02 692
18561.31 704
18562.60 680
18563.89 642
18565.17 721
18566.46 726
18567.75 626
18569.04 707
18570.33 728
18571.62 720
18572.90 688
18574.19 753
18575.48 718
18576.77 723
18578.06 697
18579.35 680
18580.63 655
18581.92 679
18583.21 736
18584.50 674
18585.79 675
18587.08 698
18588.37 699
18589.66 784
18590.94 667
18592.23 654
18593.52 655
18594.81 737
18596.10 696
18597.39 714
18598.68 734
18599.97 704
18601.26 733
18602.55 719
18603.84 763
18605.13 745
18606.41 722
18607.70 726
18608.99 683
18610.28 740
18611.57 685
18612.86 672
18614.15 673
18615.44 720
18616.73 721
18618.02 690
18619.31 709
18620.60 677
18621.89 722
18623.18 720
18624.47 694
18625.76 690
18627.05 716
18628.34 692
18629.63 709
18630.92 752
18632.21 719
18633.50 704
18634.79 750
18636.08 654
18637.37 681
18638.67 738
18639.96 677
18641.25 670
18642.54 792
18643.83 719
18645.12 672
18646.41 658
18647.70 644
18648.99 675
18650.28 740
18651.57 686
18652.86 719
18654.16 657
18655.45 677
18656.74 728
18658.03 676
18659.32 700
18660.61 672
18661.90 723
18663.19 706
18664.49 705
18665.78 667
18667.07 696
18668.36 735
18669.65 665
18670.94 691
18672.24 677
18673.53 687
18674.82 727
18676.11 755
18677.40 680
18678.70 629
18679.99 670
18681.28 725
18682.57 679
18683.86 696
18685.16 757
18686.45 742
18687.74 692
18689.03 622
18690.33 638
18691.62 724
18692.91 668
18694.20 703
18695.50 679
18696.79 693
18698.08 680
18699.37 667
18700.67 619
18701.96 692
18703.25 670
18704.54 698
18705.84 728
18707.13 658
18708.42 637
18709.72 664
18711.01 686
18712.30 648
18713.60 683
18714.89 705
18716.18 776
18717.48 745
18718.77 724
18720.06 688
18721.36 664
18722.65 690
18723.94 683
18725.24 658
18726.53 644
18727.82 697
18729.12 716
18730.41 722
18731.70 684
18733.00 731
18734.29 681
18735.59 717
18736.88 733
18738.17 667
18739.47 679
18740.76 600
18742.06 670
18743.35 662
18744.64 650
18745.94 666
18747.23 665
18748.53 715
18749.82 770
18751.12 714
18752.41 618
18753.71 669
18755.00 661
18756.30 715
18757.59 695
18758.88 683
18760.18 698
18761.47 650
18762.77 710
18764.06 689
18765.36 684
18766.65 669
18767.95 725
18769.24 708
18770.54 644
18771.83 669
18773.13 740
18774.43 711
18775.72 683
18777.02 717
18778.31 664
18779.61 623
18780.90 684
18782.20 686
18783.49 647
18784.79 661
18786.08 691
18787.38 732
18788.68 655
18789.97 685
18791.27 733
18792.56 726
18793.86 651
18795.16 640
18796.45 686
18797.75 680
18799.04 664
18800.34 691
18801.64 715
18802.93 645
18804.23 654
18805.53 647
18806.82 710
18808.12 694
18809.41 674
18810.71 654
18812.01 690
18813.30 700
18814.60 776
18815.90 772
18817.19 665
18818.49 676
18819.79 712
18821.09 669
18822.38 720
18823.68 660
18824.98 684
18826.27 712
18827.57 672
18828.87 692
18830.16 673
18831.46 654
18832.76 704
18834.06 671
18835.35 640
18836.65 714
18837.95 701
18839.25 695
18840.54 620
18841.84 690
18843.14 719
18844.44 708
18845.73 688
18847.03 705
18848.33 673
18849.63 711
18850.93 651
18852.22 674
18853.52 618
18854.82 643
18856.12 668
18857.42 660
18858.71 691
18860.01 687
18861.31 685
18862.61 676
18863.91 701
18865.21 656
18866.50 674
18867.80 641
18869.10 668
18870.40 633
18871.70 649
18873.00 689
18874.30 701
18875.60 634
18876.89 610
18878.19 664
18879.49 650
18880.79 649
18882.09 638
18883.39 619
18884.69 669
18885.99 629
18887.29 633
18888.59 608
18889.88 613
18891.18 647
18892.48 717
18893.78 653
18895.08 669
18896.38 696
18897.68 649
18898.98 616
18900.28 644
18901.58 692
18902.88 681
18904.18 690
18905.48 704
18906.78 658
18908.08 700
18909.38 702
18910.68 689
18911.98 637
18913.28 611
18914.58 610
18915.88 643
18917.18 628
18918.48 639
18919.78 682
18921.08 631
18922.38 658
18923.68 618
18924.98 608
18926.28 631
18927.58 667
18928.88 680
18930.18 676
18931.49 690
18932.79 663
18934.09 675
18935.39 629
18936.69 690
18937.99 619
18939.29 648
18940.59 654
18941.89 656
18943.19 650
18944.49 670
18945.80 655
18947.10 605
18948.40 664
18949.70 658
18951.00 664
18952.30 631
18953.60 671
18954.91 627
18956.21 609
18957.51 682
18958.81 670
18960.11 686
18961.41 689
18962.72 649
18964.02 641
18965.32 667
18966.62 689
18967.92 653
18969.23 695
18970.53 720
18971.83 677
18973.13 666
18974.43 694
18975.74 627
18977.04 644
18978.34 592
18979.64 606
18980.95 661
18982.25 708
18983.55 659
18984.85 594
18986.16 663
18987.46 669
18988.76 675
18990.06 591
18991.37 693
18992.67 727
18993.97 674
18995.28 684
18996.58 638
18997.88 703
18999.18 645
19000.49 712
19001.79 679
19003.09 666
19004.40 675
19005.70 637
19007.00 620
19008.31 599
19009.61 660
19010.91 703
19012.22 687
19013.52 702
19014.82 677
19016.13 646
19017.43 650
19018.74 642
19020.04 606
19021.34 669
19022.65 705
19023.95 718
19025.25 668
19026.56 619
19027.86 602
19029.17 659
19030.47 670
19031.77 595
19033.08 557
19034.38 623
19035.69 664
19036.99 640
19038.30 628
19039.60 620
19040.91 684
19042.21 682
19043.51 674
19044.82 637
19046.12 669
19047.43 647
19048.73 690
19050.04 673
19051.34 649
19052.65 643
19053.95 650
19055.26 675
19056.56 675
19057.87 693
19059.17 681
19060.48 643
19061.78 622
19063.09 616
19064.39 635
19065.70 590
19067.00 624
19068.31 678
19069.62 618
19070.92 691
19072.23 645
19073.53 690
19074.84 678
19076.14 631
19077.45 641
19078.75 653
19080.06 671
19081.37 624
19082.67 664
19083.98 688
19085.28 679
19086.59 710
19087.90 667
19089.20 675
19090.51 653
19091.82 622
19093.12 617
19094.43 606
19095.73 637
19097.04 654
19098.35 622
19099.65 580
19100.96 657
19102.27 710
19103.57 624
19104.88 656
19106.19 658
19107.49 625
19108.80 614
19110.11 681
19111.41 640
19112.72 593
19114.03 634
19115.33 680
19116.64 647
19117.95 640
19119.26 653
19120.56 611
19121.87 591
19123.18 625
19124.49 589
19125.79 619
19127.10 581
19128.41 642
19129.72 610
19131.02 604
19132.33 602
19133.64 616
19134.95 632
19136.25 655
19137.56 618
19138.87 605
19140.18 587
19141.49 614
19142.79 629
19144.10 640
19145.41 588
19146.72 656
19148.03 681
19149.33 678
19150.64 676
19151.95 640
19153.26 658
19154.57 630
19155.88 598
19157.18 591
19158.49 597
19159.80 616
19161.11 675
19162.42 616
19163.73 597
19165.04 628
19166.34 662
19167.65 610
19168.96 646
19170.27 605
19171.58 610
19172.89 638
19174.20 647
19175.51 601
19176.82 624
19178.13 635
19179.43 625
19180.74 666
19182.05 660
19183.36 612
19184.67 636
19185.98 660
19187.29 638
19188.60 618
19189.91 662
19191.22 670
19192.53 654
19193.84 616
19195.15 628
19196.46 636
19197.77 635
19199.08 616
19200.39 625
19201.70 613
19203.01 602
19204.32 625
19205.63 655
19206.94 660
19208.25 632
19209.56 617
19210.87 587
19212.18 621
19213.49 585
19214.80 619
19216.11 618
19217.42 589
19218.73 586
19220.04 636
19221.35 701
19222.66 666
19223.98 672
19225.29 622
19226.60 615
19227.91 605
19229.22 684
19230.53 682
19231.84 628
19233.15 647
19234.46 625
19235.77 646
19237.09 603
19238.40 603
19239.71 674
19241.02 650
19242.33 620
19243.64 639
19244.95 647
19246.27 636
19247.58 663
19248.89 637
19250.20 666
19251.51 583
19252.82 602
19254.14 607
19255.45 609
19256.76 580
19258.07 547
19259.38 587
19260.70 633
19262.01 640
19263.32 649
19264.63 570
19265.94 613
19267.26 585
19268.57 624
19269.88 610
19271.19 614
19272.51 613
19273.82 648
19275.13 664
19276.44 619
19277.76 592
19279.07 587
19280.38 609
19281.69 675
19283.01 657
19284.32 635
19285.63 601
19286.94 614
19288.26 625
19289.57 582
19290.88 653
19292.20 609
19293.51 654
19294.82 597
19296.14 598
19297.45 595
19298.76 589
19300.08 628
19301.39 627
19302.70 650
19304.02 638
19305.33 584
19306.64 594
19307.96 617
19309.27 619
19310.59 618
19311.90 606
19313.21 566
19314.53 610
19315.84 615
19317.15 592
19318.47 573
19319.78 620
19321.10 650
19322.41 644
19323.72 598
19325.04 605
19326.35 634
19327.67 586
19328.98 643
19330.30 648
19331.61 638
19332.93 608
19334.24 617
19335.55 624
19336.87 548
19338.18 613
19339.50 611
19340.81 635
19342.13 611
19343.44 583
19344.76 583
19346.07 597
19347.39 597
19348.70 619
19350.02 599
19351.33 576
19352.65 574
19353.96 570
19355.28 592
19356.59 640
19357.91 642
19359.22 615
19360.54 658
19361.86 590
19363.17 535
19364.49 584
19365.80 644
19367.12 600
19368.43 630
19369.75 621
19371.06 530
19372.38 626
19373.70 644
19375.01 583
19376.33 596
19377.64 593
19378.96 630
19380.28 620
19381.59 601
19382.91 571
19384.23 603
19385.54 655
19386.86 609
19388.17 562
19389.49 640
19390.81 551
19392.12 571
19393.44 640
19394.76 593
19396.07 588
19397.39 638
19398.71 616
19400.02 608
19401.34 585
19402.66 625
19403.97 619
19405.29 641
19406.61 608
19407.93 642
19409.24 590
19410.56 654
19411.88 643
19413.19 639
19414.51 616
19415.83 643
19417.15 612
19418.46 616
19419.78 642
19421.10 597
19422.42 605
19423.73 587
19425.05 625
19426.37 614
19427.69 622
19429.00 575
19430.32 593
19431.64 564
19432.96 655
19434.28 620
19435.59 677
19436.91 608
19438.23 640
19439.55 613
19440.87 586
19442.18 633
19443.50 608
19444.82 597
19446.14 607
19447.46 629
19448.78 603
19450.09 610
19451.41 606
19452.73 675
19454.05 591
19455.37 604
19456.69 610
19458.01 634
19459.33 599
19460.64 594
19461.96 651
19463.28 547
19464.60 596
19465.92 678
19467.24 634
19468.56 552
19469.88 595
19471.20 589
19472.52 616
19473.83 561
19475.15 521
19476.47 575
19477.79 592
19479.11 629
19480.43 608
19481.75 565
19483.07 619
19484.39 593
19485.71 618
19487.03 640
19488.35 585
19489.67 556
19490.99 582
19492.31 593
19493.63 598
19494.95 612
19496.27 591
19497.59 613
19498.91 602
19500.23 639
19501.55 611
19502.87 635
19504.19 594
19505.51 597
19506.83 646
19508.15 578
19509.47 578
19510.79 614
19512.11 650
19513.43 578
19514.75 592
19516.08 557
19517.40 586
19518.72 560
19520.04 581
19521.36 615
19522.68 576
19524.00 567
19525.32 568
19526.64 573
19527.96 639
19529.29 584
19530.61 633
19531.93 618
19533.25 554
19534.57 572
19535.89 574
19537.21 610
19538.53 608
19539.86 618
19541.18 641
19542.50 598
19543.82 593
19545.14 624
19546.46 614
19547.79 571
19549.11 576
19550.43 609
19551.75 632
19553.07 628
19554.40 645
19555.72 595
19557.04 550
19558.36 587
19559.68 550
19561.01 559
19562.33 615
19563.65 597
19564.97 615
19566.30 628
19567.62 546
19568.94 566
19570.26 617
19571.59 580
19572.91 626
19574.23 629
19575.55 661
19576.88 598
19578.20 569
19579.52 617
19580.85 567
19582.17 609
19583.49 530
19584.82 580
19586.14 524
19587.46 621
19588.78 606
19590.11 606
19591.43 610
19592.75 584
19594.08 686
19595.40 610
19596.72 596
19598.05 542
19599.37 636
19600.70 646
19602.02 641
19603.34 578
19604.67 603
19605.99 648
19607.31 585
19608.64 574
19609.96 614
19611.29 579
19612.61 559
19613.93 560
19615.26 562
19616.58 569
19617.91 600
19619.23 637
19620.55 617
19621.88 556
19623.20 615
19624.53 633
19625.85 613
19627.18 592
19628.50 614
19629.83 646
19631.15 622
19632.48 580
19633.80 573
19635.12 593
19636.45 615
19637.77 602
19639.10 603
19640.42 619
19641.75 637
19643.07 578
19644.40 603
19645.72 576
19647.05 594
19648.37 594
19649.70 598
19651.03 633
19652.35 633
19653.68 584
19655.00 575
19656.33 585
19657.65 594
19658.98 561
19660.30 562
19661.63 633
19662.96 654
19664.28 571
19665.61 584
19666.93 615
19668.26 625
19669.58 574
19670.91 585
19672.24 572
19673.56 584
19674.89 591
19676.21 613
19677.54 606
19678.87 618
19680.19 639
19681.52 645
19682.85 568
19684.17 580
19685.50 588
19686.83 626
19688.15 619
19689.48 646
19690.81 626
19692.13 576
19693.46 607
19694.79 614
19696.11 630
19697.44 611
19698.77 583
19700.09 579
19701.42 692
19702.75 581
19704.07 593
19705.40 616
19706.73 643
19708.06 614
19709.38 650
19710.71 612
19712.04 607
19713.37 592
19714.69 597
19716.02 634
19717.35 600
19718.68 582
19720.00 647
19721.33 655
19722.66 576
19723.99 567
19725.31 621
19726.64 627
19727.97 587
19729.30 573
19730.63 562
19731.95 559
19733.28 590
19734.61 573
19735.94 631
19737.27 601
19738.59 582
19739.92 554
19741.25 593
19742.58 566
19743.91 550
19745.24 582
19746.57 574
19747.89 576
19749.22 557
19750.55 594
19751.88 582
19753.21 571
19754.54 561
19755.87 549
19757.20 530
19758.52 588
19759.85 616
19761.18 600
19762.51 555
19763.84 602
19765.17 564
19766.50 571
19767.83 538
19769.16 565
19770.49 624
19771.82 577
19773.15 540
19774.47 566
19775.80 577
19777.13 590
19778.46 616
19779.79 602
19781.12 618
19782.45 587
19783.78 585
19785.11 591
19786.44 665
19787.77 592
19789.10 576
19790.43 557
19791.76 612
19793.09 655
19794.42 577
19795.75 588
19797.08 604
19798.41 587
19799.74 586
19801.07 552
19802.40 571
19803.73 555
19805.07 561
19806.40 590
19807.73 531
19809.06 568
19810.39 646
19811.72 632
19813.05 617
19814.38 604
19815.71 583
19817.04 573
19818.37 580
19819.70 578
19821.03 601
19822.37 615
19823.70 600
19825.03 570
19826.36 595
19827.69 603
19829.02 581
19830.35 596
19831.68 652
19833.02 588
19834.35 554
19835.68 543
19837.01 571
19838.34 578
19839.67 586
19841.01 570
19842.34 584
19843.67 570
19845.00 648
19846.33 599
19847.67 598
19849.00 599
19850.33 576
19851.66 571
19852.99 549
19854.33 578
19855.66 619
19856.99 622
19858.32 647
19859.65 627
19860.99 607
19862.32 589
19863.65 489
19864.98 606
19866.32 661
19867.65 605
19868.98 574
19870.32 606
19871.65 575
19872.98 563
19874.31 584
19875.65 606
19876.98 573
19878.31 573
19879.65 640
19880.98 594
19882.31 568
19883.64 575
19884.98 559
19886.31 560
19887.64 574
19888.98 581
19890.31 596
19891.64 572
19892.98 503
19894.31 591
19895.65 574
19896.98 577
19898.31 589
19899.65 585
19900.98 551
19902.31 593
19903.65 548
19904.98 585
19906.32 568
19907.65 604
19908.98 585
19910.32 550
19911.65 554
19912.99 577
19914.32 596
19915.65 550
19916.99 581
19918.32 590
19919.66 592
19920.99 602
19922.33 570
19923.66 548
19924.99 591
19926.33 601
19927.66 645
19929.00 617
19930.33 561
19931.67 628
19933.00 583
19934.34 599
19935.67 602
19937.01 614
19938.34 599
19939.68 578
19941.01 569
19942.35 532
19943.68 520
19945.02 552
19946.35 557
19947.69 626
19949.02 660
19950.36 564
19951.70 574
19953.03 592
19954.37 601
19955.70 610
19957.04 608
19958.37 572
19959.71 575
19961.04 541
19962.38 579
19963.72 576
19965.05 607
19966.39 592
19967.72 552
19969.06 621
19970.40 594
19971.73 595
19973.07 555
19974.40 544
19975.74 551
19977.08 541
19978.41 630
19979.75 599
19981.09 572
19982.42 546
19983.76 597
19985.10 619
19986.43 620
19987.77 631
19989.11 559
19990.44 572
19991.78 571
19993.12 555
19994.45 545
19995.79 585
19997.13 589
19998.46 582
19999.80 541
20001.14 537
20002.48 628
20003.81 617
20005.15 587
20006.49 599
20007.82 595
20009.16 603
20010.50 565
20011.84 630
20013.17 606
20014.51 669
20015.85 610
20017.19 597
20018.52 610
20019.86 595
20021.20 608
20022.54 579
20023.88 627
20025.21 594
20026.55 574
20027.89 629
20029.23 594
20030.57 568
20031.90 583
20033.24 628
20034.58 581
20035.92 599
20037.26 607
20038.60 623
20039.93 667
20041.27 676
20042.61 644
20043.95 584
20045.29 593
20046.63 611
20047.97 621
20049.30 590
20050.64 599
20051.98 646
20053.32 610
20054.66 576
20056.00 595
20057.34 604
20058.68 585
20060.02 600
20061.35 604
20062.69 650
20064.03 584
20065.37 631
20066.71 584
20068.05 624
20069.39 496
20070.73 597
20072.07 592
20073.41 626
20074.75 580
20076.09 620
20077.43 572
20078.77 573
20080.11 612
20081.45 594
20082.79 717
20084.13 601
20085.47 602
20086.81 624
20088.15 671
20089.49 571
20090.83 583
20092.17 647
20093.51 627
20094.85 609
20096.19 629
20097.53 605
20098.87 564
20100.21 581
20101.55 566
20102.89 560
20104.23 565
20105.57 618
20106.91 564
20108.25 583
20109.59 583
20110.93 537
20112.27 545
20113.62 561
20114.96 608
20116.30 534
20117.64 563
20118.98 540
20120.32 563
20121.66 627
20123.00 563
20124.34 657
20125.69 547
20127.03 554
20128.37 630
20129.71 583
20131.05 540
20132.39 586
20133.73 597
20135.08 610
20136.42 544
20137.76 562
20139.10 559
20140.44 587
