# Supplementary material for: MALDI-TOF MS typing enables the classification of brewing yeasts of the genus Saccharomyces to major beer styles
Source: PLoS One. 2017 Aug 9;12(8):e0181694. doi: 10.1371/journal.pone.0181694 (PMC5549903; doi:10.1371/journal.pone.0181694)
Supplement: S12 File — The directory includes 90 raw files and was zipped to “.zip”; the folder has three strains with 30 spectra per strain; S1 Text explains the raw files with an example and Table 1 represents the yeast strains used within the experiment. (ZIP) [file pone.0181694.s015.zip › 34-36/30624-PI105-Dias-Dias-Dias-YPG-18h-E-E_2015-08-10__0_F9_1.dat]

2000.98 5454
2001.40 5315
2001.82 5238
2002.25 5209
2002.67 5114
2003.09 5248
2003.51 5178
2003.93 5063
2004.35 5004
2004.78 4943
2005.20 5062
2005.62 5101
2006.04 5124
2006.47 5507
2006.89 5385
2007.31 5360
2007.73 5201
2008.16 5269
2008.58 5246
2009.00 5169
2009.42 5471
2009.85 5567
2010.27 5630
2010.69 5640
2011.11 5262
2011.54 5449
2011.96 5596
2012.38 5394
2012.80 5382
2013.23 5373
2013.65 5230
2014.07 4953
2014.50 5044
2014.92 4884
2015.34 5124
2015.77 5239
2016.19 5174
2016.61 5138
2017.04 4880
2017.46 5095
2017.88 5335
2018.31 5253
2018.73 5147
2019.15 5324
2019.58 5185
2020.00 5499
2020.42 5278
2020.85 5242
2021.27 5635
2021.70 5099
2022.12 4980
2022.54 5202
2022.97 5388
2023.39 5098
2023.82 5154
2024.24 5044
2024.66 5053
2025.09 5092
2025.51 5276
2025.94 5334
2026.36 5354
2026.79 5370
2027.21 5315
2027.63 5416
2028.06 5366
2028.48 5372
2028.91 5327
2029.33 5447
2029.76 5423
2030.18 5029
2030.61 5114
2031.03 5088
2031.46 5085
2031.88 5120
2032.31 4925
2032.73 4939
2033.16 4769
2033.58 5057
2034.01 4889
2034.43 4977
2034.86 4728
2035.28 4772
2035.71 4758
2036.13 5047
2036.56 5101
2036.98 5205
2037.41 5282
2037.84 5159
2038.26 5020
2038.69 5084
2039.11 5195
2039.54 5198
2039.96 5127
2040.39 5269
2040.82 5172
2041.24 5071
2041.67 5456
2042.09 5480
2042.52 5258
2042.95 5347
2043.37 5292
2043.80 5364
2044.22 5272
2044.65 5334
2045.08 5081
2045.50 4978
2045.93 4917
2046.36 4893
2046.78 5115
2047.21 5248
2047.64 5298
2048.06 5062
2048.49 5052
2048.92 5043
2049.34 5057
2049.77 4894
2050.20 4785
2050.62 4942
2051.05 5004
2051.48 5144
2051.90 5149
2052.33 4909
2052.76 5070
2053.18 4957
2053.61 4936
2054.04 5059
2054.47 4953
2054.89 4950
2055.32 5145
2055.75 4989
2056.18 5240
2056.60 5304
2057.03 5535
2057.46 5075
2057.89 4963
2058.31 4962
2058.74 5085
2059.17 4950
2059.60 4780
2060.03 4807
2060.45 5086
2060.88 4874
2061.31 4574
2061.74 4600
2062.17 4546
2062.59 4830
2063.02 4884
2063.45 5012
2063.88 5014
2064.31 5141
2064.73 4986
2065.16 4863
2065.59 4895
2066.02 5013
2066.45 4665
2066.88 4879
2067.31 4838
2067.73 4779
2068.16 4972
2068.59 5054
2069.02 5272
2069.45 5005
2069.88 5181
2070.31 5124
2070.74 4701
2071.17 4898
2071.59 5032
2072.02 4730
2072.45 4762
2072.88 4540
2073.31 4586
2073.74 4676
2074.17 4781
2074.60 4859
2075.03 4770
2075.46 4705
2075.89 4662
2076.32 4738
2076.75 4865
2077.18 4675
2077.61 4983
2078.04 4934
2078.47 5014
2078.89 5026
2079.32 4966
2079.75 5207
2080.18 5009
2080.61 5177
2081.04 5283
2081.47 5341
2081.90 5371
2082.34 4981
2082.77 5341
2083.20 5259
2083.63 5313
2084.06 5574
2084.49 5309
2084.92 5167
2085.35 5014
2085.78 5220
2086.21 5184
2086.64 5179
2087.07 5081
2087.50 4795
2087.93 5083
2088.36 5036
2088.79 4897
2089.22 4999
2089.65 4919
2090.09 5207
2090.52 4969
2090.95 4687
2091.38 4883
2091.81 5093
2092.24 5159
2092.67 4889
2093.10 5434
2093.54 5696
2093.97 5526
2094.40 5428
2094.83 5639
2095.26 5926
2095.69 6046
2096.12 5974
2096.56 5602
2096.99 5413
2097.42 5465
2097.85 5399
2098.28 5475
2098.71 5222
2099.15 5239
2099.58 4922
2100.01 5068
2100.44 5222
2100.87 5022
2101.31 4557
2101.74 4834
2102.17 5126
2102.60 4539
2103.04 4681
2103.47 4820
2103.90 4836
2104.33 4671
2104.77 4610
2105.20 4873
2105.63 4578
2106.06 4459
2106.50 4921
2106.93 5087
2107.36 5061
2107.79 4984
2108.23 5158
2108.66 4972
2109.09 5025
2109.53 5073
2109.96 4968
2110.39 4876
2110.82 5026
2111.26 5217
2111.69 5399
2112.12 5304
2112.56 5269
2112.99 5049
2113.42 5171
2113.86 5235
2114.29 4910
2114.72 4858
2115.16 4697
2115.59 4789
2116.03 4601
2116.46 4701
2116.89 4762
2117.33 4809
2117.76 4687
2118.19 4530
2118.63 4554
2119.06 4538
2119.50 4587
2119.93 4511
2120.36 4769
2120.80 4569
2121.23 4713
2121.67 4798
2122.10 5002
2122.54 4874
2122.97 4754
2123.40 4654
2123.84 4821
2124.27 4830
2124.71 5037
2125.14 5103
2125.58 4953
2126.01 4953
2126.45 4743
2126.88 4725
2127.32 4757
2127.75 4687
2128.19 4707
2128.62 4833
2129.06 4898
2129.49 4902
2129.93 5117
2130.36 5111
2130.80 5002
2131.23 5196
2131.67 4931
2132.10 5182
2132.54 5229
2132.97 5198
2133.41 5281
2133.84 5280
2134.28 5335
2134.71 5182
2135.15 5166
2135.59 5297
2136.02 5370
2136.46 5598
2136.89 5175
2137.33 5473
2137.76 5233
2138.20 5078
2138.64 5037
2139.07 5272
2139.51 5569
2139.94 5601
2140.38 5316
2140.82 5560
2141.25 5257
2141.69 5470
2142.13 5356
2142.56 5451
2143.00 5344
2143.43 5321
2143.87 4947
2144.31 5083
2144.74 4995
2145.18 4930
2145.62 4782
2146.05 4505
2146.49 4523
2146.93 4394
2147.36 4287
2147.80 4624
2148.24 4770
2148.68 5039
2149.11 5215
2149.55 5198
2149.99 5275
2150.42 5116
2150.86 5755
2151.30 5941
2151.74 6150
2152.17 6289
2152.61 6074
2153.05 5851
2153.49 5972
2153.92 5965
2154.36 5890
2154.80 5813
2155.24 5686
2155.67 5590
2156.11 5300
2156.55 5187
2156.99 5013
2157.42 4851
2157.86 5154
2158.30 4955
2158.74 4867
2159.18 4654
2159.61 4588
2160.05 4664
2160.49 4689
2160.93 4620
2161.37 4977
2161.81 5063
2162.24 5067
2162.68 4934
2163.12 4999
2163.56 5027
2164.00 4894
2164.44 4992
2164.87 5033
2165.31 5237
2165.75 5227
2166.19 5131
2166.63 4970
2167.07 5562
2167.51 5634
2167.95 5080
2168.39 5208
2168.82 5305
2169.26 5256
2169.70 5305
2170.14 5589
2170.58 5392
2171.02 5360
2171.46 5489
2171.90 5066
2172.34 5375
2172.78 5682
2173.22 5250
2173.66 5473
2174.10 5260
2174.54 5125
2174.98 5244
2175.42 5213
2175.85 5165
2176.29 5245
2176.73 5168
2177.17 5330
2177.61 5146
2178.05 5154
2178.49 5526
2178.93 5546
2179.37 5264
2179.81 5232
2180.25 5708
2180.69 5558
2181.14 5362
2181.58 5231
2182.02 5505
2182.46 5544
2182.90 5365
2183.34 5302
2183.78 5267
2184.22 5352
2184.66 5094
2185.10 5179
2185.54 5023
2185.98 5105
2186.42 5157
2186.86 5005
2187.30 5032
2187.74 5114
2188.19 5082
2188.63 5505
2189.07 5522
2189.51 5467
2189.95 5610
2190.39 5728
2190.83 5698
2191.27 6038
2191.72 5886
2192.16 6077
2192.60 5856
2193.04 5562
2193.48 5819
2193.92 5685
2194.36 5630
2194.81 5577
2195.25 5629
2195.69 5533
2196.13 5605
2196.57 5520
2197.01 5473
2197.46 5731
2197.90 5633
2198.34 5520
2198.78 5576
2199.22 5241
2199.67 5693
2200.11 5821
2200.55 5578
2200.99 5292
2201.44 5547
2201.88 5703
2202.32 5359
2202.76 5218
2203.21 5138
2203.65 4894
2204.09 5202
2204.53 5333
2204.98 5327
2205.42 5258
2205.86 5216
2206.30 5183
2206.75 5173
2207.19 5331
2207.63 5593
2208.08 5510
2208.52 5333
2208.96 5489
2209.41 5815
2209.85 5616
2210.29 5870
2210.73 5674
2211.18 5637
2211.62 5471
2212.06 5438
2212.51 5364
2212.95 5682
2213.40 5947
2213.84 5675
2214.28 5531
2214.73 5594
2215.17 5433
2215.61 5623
2216.06 5637
2216.50 5582
2216.95 5222
2217.39 5232
2217.83 5225
2218.28 5493
2218.72 5565
2219.17 5366
2219.61 5214
2220.05 5260
2220.50 5307
2220.94 5223
2221.39 5211
2221.83 5471
2222.28 5585
2222.72 5645
2223.16 6128
2223.61 6522
2224.05 6481
2224.50 6670
2224.94 7037
2225.39 7500
2225.83 7725
2226.28 8196
2226.72 8855
2227.17 8396
2227.61 8230
2228.06 8267
2228.50 7736
2228.95 7849
2229.39 7516
2229.84 7452
2230.28 7079
2230.73 6779
2231.17 6687
2231.62 6585
2232.06 6354
2232.51 6274
2232.95 6330
2233.40 6210
2233.85 6521
2234.29 6465
2234.74 6190
2235.18 6328
2235.63 6374
2236.07 6446
2236.52 6268
2236.97 6676
2237.41 6896
2237.86 6665
2238.30 6261
2238.75 6277
2239.20 6580
2239.64 7128
2240.09 7177
2240.53 7261
2240.98 7561
2241.43 7966
2241.87 7860
2242.32 7750
2242.77 7293
2243.21 7406
2243.66 7079
2244.11 6914
2244.55 6553
2245.00 6321
2245.45 6256
2245.89 6217
2246.34 6131
2246.79 6094
2247.23 6203
2247.68 5796
2248.13 5751
2248.57 5715
2249.02 6074
2249.47 5714
2249.92 5794
2250.36 5467
2250.81 5451
2251.26 5487
2251.70 5693
2252.15 5680
2252.60 5533
2253.05 5502
2253.49 5683
2253.94 5678
2254.39 5368
2254.84 5414
2255.28 5736
2255.73 6102
2256.18 5932
2256.63 5952
2257.08 6203
2257.52 6066
2257.97 5894
2258.42 6130
2258.87 5964
2259.32 6029
2259.76 5895
2260.21 5987
2260.66 5847
2261.11 5674
2261.56 5830
2262.01 6135
2262.45 6271
2262.90 6058
2263.35 6132
2263.80 6286
2264.25 6385
2264.70 6606
2265.15 6432
2265.59 6682
2266.04 6496
2266.49 6607
2266.94 6590
2267.39 6252
2267.84 6023
2268.29 6082
2268.74 6236
2269.19 6191
2269.63 6221
2270.08 6016
2270.53 6182
2270.98 6491
2271.43 6601
2271.88 6687
2272.33 6869
2272.78 6786
2273.23 6463
2273.68 6363
2274.13 6660
2274.58 6854
2275.03 6681
2275.48 6673
2275.93 6654
2276.38 6438
2276.83 6382
2277.28 6354
2277.73 6192
2278.18 6037
2278.63 5936
2279.08 6142
2279.53 5985
2279.98 6194
2280.43 6106
2280.88 5866
2281.33 6110
2281.78 6200
2282.23 6323
2282.68 6656
2283.13 6542
2283.58 6824
2284.03 7309
2284.48 7137
2284.93 7019
2285.38 7301
2285.83 7056
2286.28 6960
2286.73 6592
2287.19 6764
2287.64 6661
2288.09 6368
2288.54 6794
2288.99 6914
2289.44 6913
2289.89 7318
2290.34 7123
2290.79 7416
2291.25 8287
2291.70 8378
2292.15 8833
2292.60 9186
2293.05 9667
2293.50 10000
2293.95 9694
2294.41 9987
2294.86 10576
2295.31 10390
2295.76 9670
2296.21 9135
2296.66 9390
2297.12 8983
2297.57 8311
2298.02 7626
2298.47 7586
2298.92 7537
2299.38 7081
2299.83 7086
2300.28 6933
2300.73 7170
2301.18 6863
2301.64 6379
2302.09 6221
2302.54 6097
2302.99 6043
2303.45 6147
2303.90 6430
2304.35 6151
2304.80 5574
2305.26 5510
2305.71 5880
2306.16 5725
2306.61 5750
2307.07 5965
2307.52 6052
2307.97 5811
2308.43 6066
2308.88 6129
2309.33 6328
2309.79 6406
2310.24 6514
2310.69 6733
2311.15 6669
2311.60 6746
2312.05 7158
2312.51 6996
2312.96 6923
2313.41 7198
2313.87 7055
2314.32 7088
2314.77 6830
2315.23 6707
2315.68 6441
2316.13 6293
2316.59 6082
2317.04 6060
2317.49 6163
2317.95 6363
2318.40 5954
2318.86 6104
2319.31 6331
2319.76 6192
2320.22 5956
2320.67 6188
2321.13 5877
2321.58 5827
2322.04 5803
2322.49 5990
2322.94 5708
2323.40 5992
2323.85 5970
2324.31 5757
2324.76 5931
2325.22 5739
2325.67 6098
2326.13 6021
2326.58 5881
2327.04 5632
2327.49 5552
2327.95 5803
2328.40 5898
2328.86 5950
2329.31 6204
2329.77 6094
2330.22 5797
2330.68 6004
2331.13 6176
2331.59 6245
2332.04 6342
2332.50 6566
2332.95 6348
2333.41 6438
2333.86 6266
2334.32 6450
2334.77 6015
2335.23 6277
2335.69 6062
2336.14 5992
2336.60 5997
2337.05 6065
2337.51 6267
2337.96 5674
2338.42 5717
2338.88 5806
2339.33 5935
2339.79 5958
2340.24 6076
2340.70 6357
2341.16 6237
2341.61 6538
2342.07 6538
2342.52 6419
2342.98 6418
2343.44 6781
2343.89 6560
2344.35 6502
2344.81 6551
2345.26 6288
2345.72 6163
2346.18 6710
2346.63 6646
2347.09 6530
2347.55 6682
2348.00 6865
2348.46 6818
2348.92 6948
2349.37 6702
2349.83 6829
2350.29 6978
2350.75 6709
2351.20 6458
2351.66 6588
2352.12 6552
2352.57 6171
2353.03 6282
2353.49 6262
2353.95 5881
2354.40 5820
2354.86 5923
2355.32 5961
2355.78 5898
2356.23 5609
2356.69 5483
2357.15 5853
2357.61 5530
2358.07 5635
2358.52 5673
2358.98 5539
2359.44 5922
2359.90 5849
2360.36 5493
2360.81 5571
2361.27 5938
2361.73 6132
2362.19 5900
2362.65 6105
2363.10 6008
2363.56 6141
2364.02 6197
2364.48 6280
2364.94 6403
2365.40 6604
2365.86 6283
2366.31 6026
2366.77 6193
2367.23 6382
2367.69 6406
2368.15 6017
2368.61 6171
2369.07 6345
2369.53 6242
2369.98 6156
2370.44 6040
2370.90 6210
2371.36 6295
2371.82 6098
2372.28 6209
2372.74 6031
2373.20 6036
2373.66 5931
2374.12 5535
2374.58 5811
2375.04 5795
2375.50 5556
2375.95 5740
2376.41 5682
2376.87 5416
2377.33 5704
2377.79 6336
2378.25 6099
2378.71 5857
2379.17 5620
2379.63 5860
2380.09 5830
2380.55 5778
2381.01 6050
2381.47 6016
2381.93 5899
2382.39 5802
2382.85 5894
2383.31 6092
2383.77 5971
2384.23 5725
2384.69 5803
2385.15 5921
2385.62 5786
2386.08 5504
2386.54 5800
2387.00 5963
2387.46 5906
2387.92 5919
2388.38 5822
2388.84 6046
2389.30 5903
2389.76 6064
2390.22 5484
2390.68 5565
2391.14 5561
2391.61 5938
2392.07 5975
2392.53 5870
2392.99 5685
2393.45 5794
2393.91 5665
2394.37 5516
2394.83 5692
2395.30 5394
2395.76 5647
2396.22 5553
2396.68 5462
2397.14 5476
2397.60 5337
2398.07 5408
2398.53 5460
2398.99 5474
2399.45 5448
2399.91 5481
2400.37 5685
2400.84 5701
2401.30 5693
2401.76 5307
2402.22 5186
2402.68 5342
2403.15 5531
2403.61 5457
2404.07 5544
2404.53 5667
2405.00 5944
2405.46 5793
2405.92 5552
2406.38 5477
2406.85 5780
2407.31 5913
2407.77 5816
2408.23 5938
2408.70 5861
2409.16 5936
2409.62 5997
2410.08 6074
2410.55 6171
2411.01 5977
2411.47 5759
2411.94 5534
2412.40 5585
2412.86 5844
2413.33 5722
2413.79 5581
2414.25 5298
2414.72 5454
2415.18 5511
2415.64 5444
2416.11 5605
2416.57 5510
2417.03 5611
2417.50 5959
2417.96 6343
2418.42 5947
2418.89 6028
2419.35 6390
2419.81 6500
2420.28 6605
2420.74 6780
2421.21 7165
2421.67 7231
2422.13 6737
2422.60 6345
2423.06 6680
2423.53 6699
2423.99 6722
2424.45 6681
2424.92 6610
2425.38 6620
2425.85 6672
2426.31 6565
2426.78 6665
2427.24 6860
2427.71 6772
2428.17 7349
2428.63 7463
2429.10 7716
2429.56 7943
2430.03 7855
2430.49 7532
2430.96 7428
2431.42 7430
2431.89 7296
2432.35 6988
2432.82 6678
2433.28 6378
2433.75 6448
2434.21 6597
2434.68 6224
2435.14 5909
2435.61 5932
2436.07 6100
2436.54 6068
2437.01 6044
2437.47 6447
2437.94 6229
2438.40 6397
2438.87 6354
2439.33 6303
2439.80 6345
2440.26 6449
2440.73 6727
2441.20 7169
2441.66 7344
2442.13 7430
2442.59 7524
2443.06 7527
2443.53 7545
2443.99 7449
2444.46 7233
2444.92 7166
2445.39 6778
2445.86 6637
2446.32 6459
2446.79 6284
2447.26 6219
2447.72 6211
2448.19 6091
2448.66 6083
2449.12 6079
2449.59 5774
2450.05 5371
2450.52 5675
2450.99 5555
2451.46 5485
2451.92 5592
2452.39 5632
2452.86 5889
2453.32 5853
2453.79 5696
2454.26 5811
2454.72 5603
2455.19 5854
2455.66 5751
2456.13 5540
2456.59 5665
2457.06 5555
2457.53 5814
2458.00 5975
2458.46 5506
2458.93 5534
2459.40 5878
2459.87 5877
2460.33 5517
2460.80 5850
2461.27 5661
2461.74 5580
2462.20 5946
2462.67 5721
2463.14 5597
2463.61 5635
2464.08 5645
2464.54 5750
2465.01 5737
2465.48 5837
2465.95 5840
2466.42 5576
2466.88 6058
2467.35 6150
2467.82 6294
2468.29 6379
2468.76 6090
2469.23 6033
2469.70 6220
2470.16 6147
2470.63 6286
2471.10 6360
2471.57 6125
2472.04 6168
2472.51 5935
2472.98 5819
2473.44 5952
2473.91 5809
2474.38 6045
2474.85 5864
2475.32 5608
2475.79 5795
2476.26 5912
2476.73 5531
2477.20 5734
2477.67 5743
2478.14 5739
2478.61 5967
2479.08 5640
2479.54 5949
2480.01 6227
2480.48 5995
2480.95 5800
2481.42 5976
2481.89 5871
2482.36 6196
2482.83 6104
2483.30 5966
2483.77 6206
2484.24 5971
2484.71 5754
2485.18 6061
2485.65 6046
2486.12 6170
2486.59 6006
2487.06 5455
2487.53 5463
2488.00 5748
2488.47 5821
2488.94 5656
2489.41 5619
2489.88 5497
2490.35 5684
2490.83 5684
2491.30 5717
2491.77 5614
2492.24 5516
2492.71 5625
2493.18 5689
2493.65 5567
2494.12 5382
2494.59 5589
2495.06 5699
2495.53 5938
2496.00 5870
2496.48 5976
2496.95 6213
2497.42 6414
2497.89 5930
2498.36 6155
2498.83 6272
2499.30 6158
2499.77 6080
2500.25 6259
2500.72 6110
2501.19 6306
2501.66 6392
2502.13 6209
2502.60 6299
2503.07 6288
2503.55 5846
2504.02 5793
2504.49 5881
2504.96 5888
2505.43 5892
2505.91 6008
2506.38 5701
2506.85 5774
2507.32 5828
2507.79 6099
2508.27 6138
2508.74 6408
2509.21 6262
2509.68 6067
2510.16 6047
2510.63 6299
2511.10 6328
2511.57 6305
2512.05 6524
2512.52 6736
2512.99 6655
2513.46 6280
2513.94 6076
2514.41 6372
2514.88 6176
2515.35 6293
2515.83 6402
2516.30 6250
2516.77 6342
2517.25 5820
2517.72 5946
2518.19 6046
2518.67 6135
2519.14 6028
2519.61 5642
2520.09 5649
2520.56 5725
2521.03 5935
2521.51 6019
2521.98 5640
2522.45 5493
2522.93 5550
2523.40 5328
2523.87 5578
2524.35 5354
2524.82 5535
2525.29 5470
2525.77 5714
2526.24 5734
2526.72 5458
2527.19 5739
2527.66 5661
2528.14 5524
2528.61 5465
2529.09 5525
2529.56 5687
2530.03 5582
2530.51 5735
2530.98 5801
2531.46 5848
2531.93 5643
2532.41 6029
2532.88 6123
2533.36 5752
2533.83 6041
2534.31 5960
2534.78 6097
2535.25 6251
2535.73 6212
2536.20 5831
2536.68 6112
2537.15 6122
2537.63 6263
2538.10 6215
2538.58 5971
2539.05 5918
2539.53 5857
2540.00 5769
2540.48 5712
2540.95 5765
2541.43 5794
2541.91 5810
2542.38 5866
2542.86 5948
2543.33 5768
2543.81 5773
2544.28 5722
2544.76 5813
2545.23 5775
2545.71 6075
2546.19 6376
2546.66 5982
2547.14 5983
2547.61 6428
2548.09 7043
2548.56 6893
2549.04 6753
2549.52 7212
2549.99 7224
2550.47 7222
2550.95 7548
2551.42 7724
2551.90 7457
2552.37 7492
2552.85 7228
2553.33 7111
2553.80 7274
2554.28 7149
2554.76 7483
2555.23 7272
2555.71 7216
2556.19 7567
2556.66 7541
2557.14 7489
2557.62 7514
2558.09 7519
2558.57 7354
2559.05 7409
2559.52 7199
2560.00 7199
2560.48 7150
2560.96 6637
2561.43 6327
2561.91 6379
2562.39 6523
2562.86 6193
2563.34 5816
2563.82 5693
2564.30 5804
2564.77 6179
2565.25 6165
2565.73 5732
2566.21 5878
2566.68 6124
2567.16 6151
2567.64 6171
2568.12 5796
2568.60 5878
2569.07 5856
2569.55 5861
2570.03 5663
2570.51 5661
2570.99 5746
2571.46 5525
2571.94 5685
2572.42 5550
2572.90 5721
2573.38 5603
2573.85 5654
2574.33 5799
2574.81 5796
2575.29 5839
2575.77 5626
2576.25 5806
2576.73 5835
2577.20 5816
2577.68 5834
2578.16 5696
2578.64 5642
2579.12 5673
2579.60 5907
2580.08 5895
2580.56 5841
2581.04 5599
2581.51 5555
2581.99 5676
2582.47 5862
2582.95 5719
2583.43 5437
2583.91 5652
2584.39 5646
2584.87 5542
2585.35 5544
2585.83 5675
2586.31 5784
2586.79 5719
2587.27 5831
2587.75 6141
2588.23 6180
2588.71 5844
2589.18 5904
2589.66 5870
2590.14 6010
2590.62 6139
2591.10 6056
2591.58 6247
2592.06 6489
2592.54 6467
2593.02 6514
2593.50 6461
2593.98 6387
2594.47 6526
2594.95 6459
2595.43 6488
2595.91 6215
2596.39 6283
2596.87 6558
2597.35 7139
2597.83 6760
2598.31 6360
2598.79 6699
2599.27 7087
2599.75 6659
2600.23 6668
2600.71 6525
2601.19 6322
2601.67 6261
2602.16 6285
2602.64 6047
2603.12 6300
2603.60 5985
2604.08 5745
2604.56 5550
2605.04 5643
2605.52 5695
2606.00 6127
2606.49 6014
2606.97 5630
2607.45 5702
2607.93 5616
2608.41 5919
2608.89 5905
2609.37 6163
2609.86 6415
2610.34 6344
2610.82 6692
2611.30 6707
2611.78 6799
2612.27 7056
2612.75 7286
2613.23 7309
2613.71 7241
2614.19 7286
2614.68 7124
2615.16 7074
2615.64 6592
2616.12 6916
2616.60 6869
2617.09 6723
2617.57 6564
2618.05 6584
2618.53 6018
2619.02 5969
2619.50 6184
2619.98 6071
2620.46 6137
2620.95 5982
2621.43 5934
2621.91 5842
2622.40 5730
2622.88 5749
2623.36 5740
2623.84 5909
2624.33 5845
2624.81 6286
2625.29 6543
2625.78 6460
2626.26 6641
2626.74 6874
2627.23 6645
2627.71 6308
2628.19 6645
2628.68 6437
2629.16 6670
2629.64 6376
2630.13 6408
2630.61 6328
2631.09 6323
2631.58 6265
2632.06 6507
2632.54 6174
2633.03 6003
2633.51 6180
2634.00 6028
2634.48 6088
2634.96 6128
2635.45 6010
2635.93 6011
2636.42 5950
2636.90 5790
2637.38 5823
2637.87 6018
2638.35 6069
2638.84 5851
2639.32 6070
2639.81 5816
2640.29 5978
2640.78 5997
2641.26 6081
2641.74 5834
2642.23 6126
2642.71 6226
2643.20 6160
2643.68 6262
2644.17 6488
2644.65 6259
2645.14 6552
2645.62 6593
2646.11 6267
2646.59 6005
2647.08 6159
2647.56 6173
2648.05 6332
2648.53 6254
2649.02 6126
2649.50 5882
2649.99 5827
2650.48 6155
2650.96 6044
2651.45 5918
2651.93 6299
2652.42 5869
2652.90 6174
2653.39 6298
2653.87 6129
2654.36 6298
2654.85 6255
2655.33 6191
2655.82 6010
2656.30 5891
2656.79 5964
2657.28 5809
2657.76 5863
2658.25 5848
2658.73 5742
2659.22 5644
2659.71 5590
2660.19 5348
2660.68 5597
2661.17 5581
2661.65 5727
2662.14 5836
2662.62 5765
2663.11 5902
2663.60 5905
2664.08 5748
2664.57 5835
2665.06 5815
2665.55 6007
2666.03 6286
2666.52 6093
2667.01 6283
2667.49 6184
2667.98 6267
2668.47 6031
2668.95 5999
2669.44 5938
2669.93 5814
2670.42 5971
2670.90 6053
2671.39 5876
2671.88 5802
2672.36 6053
2672.85 6139
2673.34 6148
2673.83 6321
2674.31 6036
2674.80 6433
2675.29 6874
2675.78 7068
2676.27 6926
2676.75 7031
2677.24 6944
2677.73 7303
2678.22 7136
2678.71 7331
2679.19 7383
2679.68 7702
2680.17 7762
2680.66 7630
2681.15 7845
2681.63 7528
2682.12 7831
2682.61 7994
2683.10 8117
2683.59 8131
2684.08 8233
2684.56 8103
2685.05 8193
2685.54 8453
2686.03 8446
2686.52 8792
2687.01 8269
2687.50 8264
2687.99 7935
2688.47 7715
2688.96 7216
2689.45 6962
2689.94 7074
2690.43 7065
2690.92 6769
2691.41 6562
2691.90 6016
2692.39 6281
2692.88 6196
2693.37 6275
2693.85 6123
2694.34 5757
2694.83 6106
2695.32 6130
2695.81 6343
2696.30 5923
2696.79 6241
2697.28 6267
2697.77 6336
2698.26 6167
2698.75 6016
2699.24 6422
2699.73 6659
2700.22 6462
2700.71 6529
2701.20 6499
2701.69 6382
2702.18 6343
2702.67 6492
2703.16 6392
2703.65 6599
2704.14 6893
2704.63 6897
2705.12 6711
2705.61 6491
2706.10 6652
2706.59 6691
2707.08 6803
2707.58 6516
2708.07 6460
2708.56 6212
2709.05 6312
2709.54 6446
2710.03 6447
2710.52 6248
2711.01 5968
2711.50 6183
2711.99 5814
2712.48 5769
2712.98 6252
2713.47 6041
2713.96 5996
2714.45 5935
2714.94 6152
2715.43 6119
2715.92 6053
2716.41 5793
2716.91 5654
2717.40 6189
2717.89 6041
2718.38 6147
2718.87 6222
2719.36 5801
2719.86 5922
2720.35 5917
2720.84 5759
2721.33 6039
2721.82 6054
2722.31 6130
2722.81 6117
2723.30 6342
2723.79 6670
2724.28 6777
2724.77 6738
2725.27 6565
2725.76 6509
2726.25 6487
2726.74 6838
2727.24 6778
2727.73 6445
2728.22 6378
2728.71 6298
2729.21 6125
2729.70 6156
2730.19 6444
2730.68 6133
2731.18 5919
2731.67 6059
2732.16 6063
2732.66 6176
2733.15 6190
2733.64 6179
2734.13 6199
2734.63 5973
2735.12 6066
2735.61 6379
2736.11 6172
2736.60 6191
2737.09 6217
2737.59 6256
2738.08 5946
2738.57 6195
2739.07 6423
2739.56 6320
2740.05 5933
2740.55 6250
2741.04 6399
2741.54 6266
2742.03 6240
2742.52 6126
2743.02 6335
2743.51 6111
2744.00 6104
2744.50 6081
2744.99 5725
2745.49 5679
2745.98 5733
2746.47 5574
2746.97 5888
2747.46 6052
2747.96 5827
2748.45 5637
2748.95 5917
2749.44 5876
2749.93 5610
2750.43 5836
2750.92 5999
2751.42 5956
2751.91 5960
2752.41 5929
2752.90 6120
2753.40 6247
2753.89 6256
2754.39 6358
2754.88 6163
2755.38 6148
2755.87 6195
2756.37 6268
2756.86 6351
2757.36 6457
2757.85 6680
2758.35 6633
2758.84 6681
2759.34 6384
2759.83 6358
2760.33 6294
2760.82 6096
2761.32 6044
2761.81 6263
2762.31 6517
2762.81 6376
2763.30 6055
2763.80 6114
2764.29 6014
2764.79 6115
2765.28 5986
2765.78 6023
2766.28 6028
2766.77 5834
2767.27 5941
2767.76 6017
2768.26 5932
2768.76 6238
2769.25 6344
2769.75 6141
2770.25 6065
2770.74 6168
2771.24 6352
2771.73 6291
2772.23 6108
2772.73 6361
2773.22 6345
2773.72 6373
2774.22 6366
2774.71 6413
2775.21 6426
2775.71 6757
2776.20 7112
2776.70 7042
2777.20 7164
2777.69 7251
2778.19 7372
2778.69 7445
2779.19 7180
2779.68 7432
2780.18 7237
2780.68 7088
2781.17 7208
2781.67 7014
2782.17 6572
2782.67 6696
2783.16 6817
2783.66 6945
2784.16 6471
2784.66 6638
2785.15 6688
2785.65 6727
2786.15 6933
2786.65 6891
2787.15 6801
2787.64 6785
2788.14 6897
2788.64 6986
2789.14 6634
2789.63 6671
2790.13 6744
2790.63 6535
2791.13 6471
2791.63 6439
2792.13 6482
2792.62 6577
2793.12 6636
2793.62 6515
2794.12 6528
2794.62 6709
2795.12 6687
2795.61 6582
2796.11 6929
2796.61 7112
2797.11 7220
2797.61 7621
2798.11 7521
2798.61 7810
2799.11 7992
2799.60 8375
2800.10 8388
2800.60 8385
2801.10 8528
2801.60 8447
2802.10 8098
2802.60 8302
2803.10 7957
2803.60 7831
2804.10 7865
2804.60 7646
2805.10 7602
2805.59 7264
2806.09 7412
2806.59 7552
2807.09 7671
2807.59 7980
2808.09 8301
2808.59 8680
2809.09 9360
2809.59 9454
2810.09 9305
2810.59 9795
2811.09 9906
2811.59 9714
2812.09 9648
2812.59 9286
2813.09 9409
2813.59 9249
2814.09 9316
2814.59 8430
2815.09 8300
2815.59 7820
2816.09 7849
2816.59 7488
2817.09 7452
2817.59 7597
2818.09 8016
2818.60 8362
2819.10 8785
2819.60 9215
2820.10 9733
2820.60 10540
2821.10 10731
2821.60 11094
2822.10 10885
2822.60 10905
2823.10 10985
2823.60 10721
2824.10 10570
2824.61 9888
2825.11 9531
2825.61 9280
2826.11 8931
2826.61 8790
2827.11 8689
2827.61 8418
2828.12 8499
2828.62 8242
2829.12 7822
2829.62 7993
2830.12 7930
2830.62 8057
2831.12 7593
2831.63 7392
2832.13 7166
2832.63 7461
2833.13 7263
2833.63 7389
2834.14 6815
2834.64 6647
2835.14 6684
2835.64 6459
2836.14 6702
2836.65 6635
2837.15 6646
2837.65 6551
2838.15 6558
2838.66 6604
2839.16 6596
2839.66 6625
2840.16 6416
2840.67 6416
2841.17 6585
2841.67 6808
2842.17 6602
2842.68 6750
2843.18 6515
2843.68 6543
2844.18 6637
2844.69 6981
2845.19 6949
2845.69 7125
2846.20 7191
2846.70 6900
2847.20 7127
2847.71 7271
2848.21 7077
2848.71 7340
2849.22 7297
2849.72 7457
2850.22 7463
2850.73 7052
2851.23 7345
2851.73 7364
2852.24 7201
2852.74 6879
2853.24 6795
2853.75 6498
2854.25 6866
2854.75 6604
2855.26 6474
2855.76 6701
2856.27 6577
2856.77 6710
2857.27 6877
2857.78 6869
2858.28 6975
2858.79 6587
2859.29 7097
2859.80 7012
2860.30 7226
2860.80 7244
2861.31 7233
2861.81 7011
2862.32 7189
2862.82 7063
2863.33 6949
2863.83 7353
2864.34 7227
2864.84 6989
2865.34 6632
2865.85 6443
2866.35 6444
2866.86 6229
2867.36 6087
2867.87 6203
2868.37 6094
2868.88 5932
2869.38 6031
2869.89 6153
2870.39 6136
2870.90 5939
2871.41 6141
2871.91 5919
2872.42 5858
2872.92 6088
2873.43 6104
2873.93 6191
2874.44 6262
2874.94 6377
2875.45 6061
2875.95 6148
2876.46 6109
2876.97 6259
2877.47 6382
2877.98 6451
2878.48 6602
2878.99 6606
2879.50 6530
2880.00 6465
2880.51 6600
2881.01 6437
2881.52 6519
2882.03 6522
2882.53 6094
2883.04 6358
2883.54 6304
2884.05 6175
2884.56 6269
2885.06 6399
2885.57 6513
2886.08 6784
2886.58 6895
2887.09 7233
2887.60 7073
2888.10 7572
2888.61 7639
2889.12 7433
2889.62 7743
2890.13 8126
2890.64 8022
2891.15 7813
2891.65 7872
2892.16 7904
2892.67 7770
2893.17 7190
2893.68 6981
2894.19 6668
2894.70 6688
2895.20 6758
2895.71 6631
2896.22 6383
2896.73 6646
2897.23 6565
2897.74 6658
2898.25 6748
2898.76 6930
2899.26 7047
2899.77 6987
2900.28 7039
2900.79 7031
2901.29 6902
2901.80 6962
2902.31 7115
2902.82 7155
2903.33 7091
2903.83 7063
2904.34 7167
2904.85 7458
2905.36 7707
2905.87 7626
2906.38 7620
2906.88 7847
2907.39 7519
2907.90 7433
2908.41 7556
2908.92 7513
2909.43 7362
2909.94 7209
2910.44 7258
2910.95 7548
2911.46 7432
2911.97 7199
2912.48 7071
2912.99 6796
2913.50 6852
2914.01 6780
2914.52 6634
2915.02 6605
2915.53 6852
2916.04 6873
2916.55 6698
2917.06 6690
2917.57 6755
2918.08 6773
2918.59 6719
2919.10 6567
2919.61 6634
2920.12 6452
2920.63 6499
2921.14 6382
2921.65 6441
2922.16 6536
2922.67 6744
2923.18 6492
2923.69 6767
2924.20 7010
2924.71 7070
2925.22 7492
2925.73 7918
2926.24 7848
2926.75 8327
2927.26 8476
2927.77 8718
2928.28 8967
2928.79 9231
2929.30 8803
2929.81 8710
2930.32 8716
2930.83 8322
2931.34 7959
2931.85 7811
2932.36 7815
2932.87 7433
2933.38 7228
2933.89 7016
2934.40 7155
2934.91 6681
2935.42 6674
2935.94 6699
2936.45 6711
2936.96 6468
2937.47 6877
2937.98 6822
2938.49 6535
2939.00 6891
2939.51 6811
2940.02 6886
2940.54 6568
2941.05 6558
2941.56 6539
2942.07 6697
2942.58 6544
2943.09 6279
2943.61 6574
2944.12 6849
2944.63 7035
2945.14 7091
2945.65 7318
2946.16 7578
2946.68 7526
2947.19 7852
2947.70 7940
2948.21 8014
2948.72 8028
2949.24 8540
2949.75 8461
2950.26 8793
2950.77 8432
2951.28 8293
2951.80 7603
2952.31 7789
2952.82 7548
2953.33 7382
2953.85 7418
2954.36 7147
2954.87 6776
2955.38 6594
2955.90 6771
2956.41 6649
2956.92 6589
2957.43 6622
2957.95 6612
2958.46 6569
2958.97 6368
2959.49 6515
2960.00 6744
2960.51 6279
2961.03 6457
2961.54 6648
2962.05 6490
2962.57 6785
2963.08 6997
2963.59 7097
2964.11 7141
2964.62 7339
2965.13 7483
2965.65 7315
2966.16 7379
2966.67 7041
2967.19 6964
2967.70 7038
2968.21 7005
2968.73 7031
2969.24 6561
2969.76 6574
2970.27 6805
2970.78 6518
2971.30 6568
2971.81 6479
2972.33 6300
2972.84 6161
2973.35 6352
2973.87 6492
2974.38 6620
2974.90 6397
2975.41 6536
2975.92 6662
2976.44 6559
2976.95 6639
2977.47 6593
2977.98 6675
2978.50 6780
2979.01 6985
2979.53 6861
2980.04 6726
2980.56 7010
2981.07 7291
2981.59 6795
2982.10 7042
2982.62 7265
2983.13 6768
2983.65 7005
2984.16 7017
2984.68 7218
2985.19 7032
2985.71 6941
2986.22 6866
2986.74 7031
2987.25 6805
2987.77 7398
2988.28 7227
2988.80 7377
2989.31 7285
2989.83 7380
2990.35 7383
2990.86 7278
2991.38 7322
2991.89 7221
2992.41 7287
2992.92 6963
2993.44 7610
2993.96 7643
2994.47 7694
2994.99 7987
2995.50 8427
2996.02 8431
2996.54 8416
2997.05 8916
2997.57 8759
2998.09 9340
2998.60 9777
2999.12 10130
2999.64 10312
3000.15 10514
3000.67 10505
3001.18 10376
3001.70 10208
3002.22 10274
3002.73 10062
3003.25 9875
3003.77 9474
3004.29 9039
3004.80 8391
3005.32 8148
3005.84 8233
3006.35 8055
3006.87 7544
3007.39 7504
3007.90 7084
3008.42 7304
3008.94 7279
3009.46 7372
3009.97 7244
3010.49 7450
3011.01 7614
3011.53 7188
3012.04 7288
3012.56 7260
3013.08 7247
3013.60 7478
3014.11 7498
3014.63 7492
3015.15 7475
3015.67 7771
3016.18 7708
3016.70 7629
3017.22 7827
3017.74 7817
3018.26 7684
3018.77 8017
3019.29 7882
3019.81 7732
3020.33 8016
3020.85 7826
3021.37 8050
3021.88 8109
3022.40 7876
3022.92 7737
3023.44 7797
3023.96 7667
3024.48 7480
3025.00 7855
3025.51 7669
3026.03 7809
3026.55 7857
3027.07 8213
3027.59 7869
3028.11 7856
3028.63 7979
3029.15 7711
3029.67 7463
3030.18 7507
3030.70 7552
3031.22 7511
3031.74 7396
3032.26 7176
3032.78 7268
3033.30 7647
3033.82 7699
3034.34 7822
3034.86 7852
3035.38 8371
3035.90 8660
3036.42 9306
3036.94 9479
3037.46 9704
3037.98 10278
3038.50 9836
3039.02 10179
3039.54 9869
3040.06 10116
3040.58 9847
3041.10 9615
3041.62 9408
3042.14 9051
3042.66 8628
3043.18 8368
3043.70 8095
3044.22 7990
3044.74 7732
3045.26 7452
3045.78 7607
3046.30 7455
3046.82 7129
3047.34 7297
3047.86 7015
3048.38 7303
3048.90 7014
3049.42 6900
3049.94 7251
3050.46 7119
3050.98 6950
3051.50 7281
3052.03 7250
3052.55 7477
3053.07 7387
3053.59 7506
3054.11 7511
3054.63 7560
3055.15 7560
3055.67 7630
3056.19 7587
3056.72 7298
3057.24 7354
3057.76 7444
3058.28 7248
3058.80 7392
3059.32 7159
3059.84 6932
3060.37 7066
3060.89 7179
3061.41 7225
3061.93 7082
3062.45 7018
3062.98 7161
3063.50 6931
3064.02 6971
3064.54 6717
3065.06 7022
3065.59 7134
3066.11 7203
3066.63 7341
3067.15 6969
3067.67 7164
3068.20 7108
3068.72 6862
3069.24 7162
3069.76 7254
3070.29 7131
3070.81 7338
3071.33 7042
3071.85 6788
3072.38 6842
3072.90 6974
3073.42 6748
3073.95 7034
3074.47 7050
3074.99 7069
3075.51 7570
3076.04 7327
3076.56 7040
3077.08 7326
3077.61 7448
3078.13 7649
3078.65 7556
3079.18 7606
3079.70 7540
3080.22 7676
3080.75 7290
3081.27 7566
3081.79 7408
3082.32 7589
3082.84 7711
3083.36 7263
3083.89 7273
3084.41 7544
3084.93 7522
3085.46 7305
3085.98 7073
3086.51 7268
3087.03 7081
3087.55 7502
3088.08 7589
3088.60 7392
3089.13 7562
3089.65 7604
3090.17 7462
3090.70 7370
3091.22 7006
3091.75 7240
3092.27 7104
3092.80 6854
3093.32 7075
3093.85 7292
3094.37 7304
3094.89 7641
3095.42 7322
3095.94 7434
3096.47 7113
3096.99 7313
3097.52 6981
3098.04 7239
3098.57 7385
3099.09 7274
3099.62 7588
3100.14 7441
3100.67 7463
3101.19 7627
3101.72 7753
3102.24 7976
3102.77 8470
3103.29 8879
3103.82 9630
3104.34 9958
3104.87 10371
3105.40 10961
3105.92 11164
3106.45 10946
3106.97 10727
3107.50 10525
3108.02 10171
3108.55 9889
3109.08 9250
3109.60 8910
3110.13 8593
3110.65 8296
3111.18 8036
3111.70 7991
3112.23 7470
3112.76 7570
3113.28 7647
3113.81 7639
3114.34 7669
3114.86 7789
3115.39 7591
3115.91 7510
3116.44 7473
3116.97 7542
3117.49 7293
3118.02 7071
3118.55 6846
3119.07 6693
3119.60 6919
3120.13 7081
3120.65 7024
3121.18 6850
3121.71 6555
3122.23 6526
3122.76 6423
3123.29 6490
3123.82 6693
3124.34 6862
3124.87 6769
3125.40 6636
3125.92 6764
3126.45 6529
3126.98 6778
3127.51 7002
3128.03 6796
3128.56 6839
3129.09 6908
3129.62 6904
3130.14 7046
3130.67 7268
3131.20 6929
3131.73 6836
3132.25 6974
3132.78 6675
3133.31 6363
3133.84 6439
3134.37 6631
3134.89 6751
3135.42 6501
3135.95 6554
3136.48 6725
3137.01 6628
3137.53 6433
3138.06 6155
3138.59 6490
3139.12 6560
3139.65 6358
3140.18 6930
3140.70 6745
3141.23 6479
3141.76 6527
3142.29 6196
3142.82 6130
3143.35 6404
3143.88 6116
3144.40 6196
3144.93 6685
3145.46 6469
3145.99 6529
3146.52 6273
3147.05 6344
3147.58 6721
3148.11 6864
3148.64 6600
3149.17 7015
3149.70 7038
3150.22 7179
3150.75 7214
3151.28 7018
3151.81 7130
3152.34 7139
3152.87 6944
3153.40 6722
3153.93 6752
3154.46 6856
3154.99 6888
3155.52 6699
3156.05 6725
3156.58 6786
3157.11 6420
3157.64 6544
3158.17 6512
3158.70 6450
3159.23 6511
3159.76 6641
3160.29 6645
3160.82 6624
3161.35 6164
3161.88 6569
3162.41 6733
3162.94 6605
3163.47 6676
3164.00 6413
3164.53 6530
3165.06 6534
3165.59 6210
3166.12 6602
3166.65 6722
3167.18 6710
3167.72 6617
3168.25 6348
3168.78 6576
3169.31 6879
3169.84 6488
3170.37 6421
3170.90 6631
3171.43 6391
3171.96 6443
3172.49 6322
3173.03 6363
3173.56 6166
3174.09 6097
3174.62 6175
3175.15 6305
3175.68 6156
3176.21 6078
3176.74 5974
3177.28 5973
3177.81 5930
3178.34 6278
3178.87 6249
3179.40 6077
3179.93 6301
3180.47 6328
3181.00 6111
3181.53 6556
3182.06 6548
3182.59 6439
3183.13 6487
3183.66 6481
3184.19 6633
3184.72 6411
3185.25 6455
3185.79 6420
3186.32 6469
3186.85 6329
3187.38 6446
3187.92 6677
3188.45 6685
3188.98 6404
3189.51 6273
3190.05 6504
3190.58 6678
3191.11 6458
3191.64 6441
3192.18 6565
3192.71 6493
3193.24 6535
3193.78 6109
3194.31 6056
3194.84 6129
3195.38 6329
3195.91 6320
3196.44 6106
3196.97 6304
3197.51 6252
3198.04 6210
3198.57 6257
3199.11 6275
3199.64 6436
3200.17 6618
3200.71 6637
3201.24 6478
3201.78 6584
3202.31 6824
3202.84 6908
3203.38 6985
3203.91 6909
3204.44 7006
3204.98 7318
3205.51 7643
3206.05 7532
3206.58 7230
3207.11 7575
3207.65 7552
3208.18 7721
3208.72 7067
3209.25 6663
3209.78 7017
3210.32 6813
3210.85 6998
3211.39 7195
3211.92 7252
3212.46 7110
3212.99 7131
3213.53 7414
3214.06 7396
3214.59 7505
3215.13 7562
3215.66 7215
3216.20 7148
3216.73 7100
3217.27 6588
3217.80 6683
3218.34 6975
3218.87 6628
3219.41 6556
3219.94 6443
3220.48 6711
3221.01 6732
3221.55 6565
3222.08 6761
3222.62 6859
3223.16 6979
3223.69 7151
3224.23 7185
3224.76 7114
3225.30 7316
3225.83 7197
3226.37 7467
3226.90 7664
3227.44 7672
3227.98 7731
3228.51 7655
3229.05 7707
3229.58 7733
3230.12 7449
3230.66 7495
3231.19 7169
3231.73 6720
3232.26 6922
3232.80 7073
3233.34 6462
3233.87 6582
3234.41 6482
3234.95 6622
3235.48 6720
3236.02 6446
3236.55 6418
3237.09 6428
3237.63 6673
3238.16 6948
3238.70 6877
3239.24 6870
3239.77 7178
3240.31 7411
3240.85 7718
3241.38 7449
3241.92 7182
3242.46 7388
3243.00 7476
3243.53 7351
3244.07 7454
3244.61 7328
3245.14 7121
3245.68 7117
3246.22 6668
3246.76 6469
3247.29 6604
3247.83 6781
3248.37 6414
3248.91 6275
3249.44 6162
3249.98 6471
3250.52 6725
3251.06 6423
3251.59 6381
3252.13 6453
3252.67 6649
3253.21 6657
3253.75 6988
3254.28 6817
3254.82 6781
3255.36 7198
3255.90 7402
3256.44 7188
3256.97 7146
3257.51 7417
3258.05 7624
3258.59 7334
3259.13 7213
3259.67 7411
3260.20 7661
3260.74 7457
3261.28 7193
3261.82 7508
3262.36 7549
3262.90 7478
3263.44 7574
3263.97 7560
3264.51 7528
3265.05 7606
3265.59 7735
3266.13 7730
3266.67 7835
3267.21 8048
3267.75 7927
3268.29 8348
3268.83 8353
3269.36 7955
3269.90 8273
3270.44 8405
3270.98 8168
3271.52 8114
3272.06 8035
3272.60 7827
3273.14 7578
3273.68 7167
3274.22 7306
3274.76 7140
3275.30 6671
3275.84 6820
3276.38 6823
3276.92 6838
3277.46 6981
3278.00 7402
3278.54 7417
3279.08 7726
3279.62 7644
3280.16 7499
3280.70 7599
3281.24 7502
3281.78 7565
3282.32 7619
3282.86 7713
3283.40 7823
3283.94 7903
3284.48 7779
3285.02 7750
3285.56 7452
3286.10 7424
3286.64 7363
3287.18 7455
3287.72 7593
3288.26 8211
3288.81 8132
3289.35 8180
3289.89 7852
3290.43 8019
3290.97 8106
3291.51 8064
3292.05 7930
3292.59 8070
3293.13 8171
3293.67 8306
3294.22 8515
3294.76 9284
3295.30 9530
3295.84 9850
3296.38 10799
3296.92 11430
3297.46 11803
3298.01 11879
3298.55 12093
3299.09 12018
3299.63 11864
3300.17 11792
3300.71 11704
3301.26 11111
3301.80 10633
3302.34 9894
3302.88 9221
3303.42 8862
3303.97 8679
3304.51 8332
3305.05 7883
3305.59 7817
3306.13 7547
3306.68 7876
3307.22 8033
3307.76 7681
3308.30 7907
3308.85 7743
3309.39 7628
3309.93 7229
3310.47 7449
3311.02 7521
3311.56 7518
3312.10 7326
3312.64 7628
3313.19 7670
3313.73 7459
3314.27 7648
3314.82 8010
3315.36 8063
3315.90 8118
3316.45 8351
3316.99 8414
3317.53 8297
3318.07 8385
3318.62 8698
3319.16 8421
3319.70 8579
3320.25 8870
3320.79 9026
3321.34 9155
3321.88 9367
3322.42 9685
3322.97 9744
3323.51 10164
3324.05 10422
3324.60 10364
3325.14 10673
3325.68 10715
3326.23 10389
3326.77 10450
3327.32 10281
3327.86 10137
3328.40 10123
3328.95 9262
3329.49 8720
3330.04 8539
3330.58 8693
3331.13 8815
3331.67 8501
3332.21 8664
3332.76 8860
3333.30 8676
3333.85 9456
3334.39 9648
3334.94 10400
3335.48 11475
3336.03 12128
3336.57 13378
3337.12 14880
3337.66 16543
3338.21 17388
3338.75 17590
3339.30 17928
3339.84 18779
3340.39 18286
3340.93 17173
3341.48 16141
3342.02 14645
3342.57 13371
3343.11 12616
3343.66 11889
3344.20 11075
3344.75 10316
3345.29 9441
3345.84 8811
3346.38 8323
3346.93 8087
3347.47 7720
3348.02 7804
3348.57 7891
3349.11 7705
3349.66 7667
3350.20 8039
3350.75 8067
3351.30 8175
3351.84 8293
3352.39 8571
3352.93 9030
3353.48 9092
3354.03 9053
3354.57 9289
3355.12 9394
3355.66 9168
3356.21 9132
3356.76 8847
3357.30 8944
3357.85 8981
3358.40 8544
3358.94 8333
3359.49 8209
3360.04 8166
3360.58 7868
3361.13 7465
3361.68 7461
3362.22 7480
3362.77 7247
3363.32 7218
3363.86 7035
3364.41 7087
3364.96 7101
3365.50 6983
3366.05 6969
3366.60 7162
3367.15 7185
3367.69 7048
3368.24 6990
3368.79 7060
3369.34 7079
3369.88 7160
3370.43 7399
3370.98 7266
3371.53 7468
3372.07 6933
3372.62 6989
3373.17 7076
3373.72 7174
3374.26 7080
3374.81 7179
3375.36 7135
3375.91 7136
3376.46 6980
3377.00 7307
3377.55 7303
3378.10 7329
3378.65 7355
3379.20 6999
3379.74 6714
3380.29 6677
3380.84 6729
3381.39 6661
3381.94 6485
3382.49 6324
3383.04 6769
3383.58 6656
3384.13 6470
3384.68 6503
3385.23 6734
3385.78 6900
3386.33 6694
3386.88 6472
3387.43 6380
3387.97 6518
3388.52 6778
3389.07 6550
3389.62 6546
3390.17 6477
3390.72 6443
3391.27 6485
3391.82 6382
3392.37 6236
3392.92 6427
3393.47 6614
3394.01 6443
3394.56 6217
3395.11 6276
3395.66 6297
3396.21 6172
3396.76 6176
3397.31 6408
3397.86 6325
3398.41 6231
3398.96 6066
3399.51 5749
3400.06 5929
3400.61 6023
3401.16 5923
3401.71 6046
3402.26 5806
3402.81 5522
3403.36 5662
3403.91 5619
3404.46 5594
3405.01 5649
3405.56 5860
3406.11 5775
3406.66 5679
3407.21 5939
3407.76 5831
3408.32 5883
3408.87 5949
3409.42 5578
3409.97 5639
3410.52 5601
3411.07 5669
3411.62 5580
3412.17 5895
3412.72 5663
3413.27 5697
3413.82 5804
3414.37 5785
3414.93 5753
3415.48 5759
3416.03 5626
3416.58 5882
3417.13 5811
3417.68 5879
3418.23 5826
3418.78 5945
3419.34 5959
3419.89 5673
3420.44 5638
3420.99 5756
3421.54 5947
3422.09 5984
3422.65 5485
3423.20 5580
3423.75 5507
3424.30 5548
3424.85 5876
3425.40 5933
3425.96 5776
3426.51 6041
3427.06 5975
3427.61 5822
3428.17 5768
3428.72 5781
3429.27 5451
3429.82 5520
3430.37 5618
3430.93 5737
3431.48 5917
3432.03 5815
3432.58 5852
3433.14 5914
3433.69 5903
3434.24 5711
3434.79 5927
3435.35 6100
3435.90 5915
3436.45 5654
3437.01 5809
3437.56 5812
3438.11 6179
3438.66 6020
3439.22 6315
3439.77 6239
3440.32 6039
3440.88 6050
3441.43 6136
3441.98 6098
3442.54 6314
3443.09 6379
3443.64 6232
3444.20 6070
3444.75 5874
3445.30 6163
3445.86 6222
3446.41 6159
3446.97 6050
3447.52 5897
3448.07 6018
3448.63 5570
3449.18 5683
3449.73 5599
3450.29 5723
3450.84 5721
3451.40 5760
3451.95 5945
3452.50 5656
3453.06 5439
3453.61 5406
3454.17 5535
3454.72 5400
3455.28 5360
3455.83 5298
3456.38 5460
3456.94 5510
3457.49 5449
3458.05 5635
3458.60 5730
3459.16 5682
3459.71 5672
3460.27 5594
3460.82 5509
3461.38 5756
3461.93 5977
3462.49 6211
3463.04 6056
3463.60 5763
3464.15 5738
3464.71 5702
3465.26 5550
3465.82 6129
3466.37 6129
3466.93 6034
3467.48 5742
3468.04 6265
3468.59 6059
3469.15 6096
3469.70 6004
3470.26 6284
3470.82 6390
3471.37 6085
3471.93 6047
3472.48 6014
3473.04 6074
3473.59 6330
3474.15 6147
3474.71 6162
3475.26 5952
3475.82 6243
3476.37 6121
3476.93 6002
3477.49 6140
3478.04 6151
3478.60 6003
3479.16 5952
3479.71 6186
3480.27 6172
3480.82 6266
3481.38 6559
3481.94 6494
3482.49 6540
3483.05 6300
3483.61 6203
3484.16 6418
3484.72 6628
3485.28 6614
3485.83 6991
3486.39 6794
3486.95 6728
3487.50 6514
3488.06 6731
3488.62 6698
3489.18 6565
3489.73 6825
3490.29 6934
3490.85 6829
3491.40 7079
3491.96 7398
3492.52 7759
3493.08 8057
3493.63 7862
3494.19 8531
3494.75 8783
3495.31 8745
3495.86 8916
3496.42 8533
3496.98 8576
3497.54 8628
3498.09 8311
3498.65 8414
3499.21 8798
3499.77 8767
3500.33 8795
3500.88 9078
3501.44 9286
3502.00 9392
3502.56 10015
3503.12 10377
3503.67 10689
3504.23 11085
3504.79 11617
3505.35 11544
3505.91 11912
3506.47 12223
3507.03 12510
3507.58 13070
3508.14 13062
3508.70 13618
3509.26 13809
3509.82 13651
3510.38 12813
3510.94 12459
3511.49 11782
3512.05 10981
3512.61 10044
3513.17 9510
3513.73 8878
3514.29 8222
3514.85 7757
3515.41 7374
3515.97 7109
3516.53 6887
3517.09 6814
3517.64 7226
3518.20 7057
3518.76 6873
3519.32 6884
3519.88 6720
3520.44 6609
3521.00 6824
3521.56 6837
3522.12 6843
3522.68 6608
3523.24 6600
3523.80 6854
3524.36 6671
3524.92 6738
3525.48 6688
3526.04 6384
3526.60 6474
3527.16 6727
3527.72 6667
3528.28 6455
3528.84 6408
3529.40 6345
3529.96 6378
3530.52 6350
3531.08 6176
3531.64 6009
3532.20 5878
3532.76 5734
3533.32 6103
3533.89 6079
3534.45 6172
3535.01 6008
3535.57 6206
3536.13 6291
3536.69 6547
3537.25 6284
3537.81 6455
3538.37 6446
3538.93 6386
3539.49 6218
3540.06 6600
3540.62 6786
3541.18 6294
3541.74 6536
3542.30 6865
3542.86 6520
3543.42 6621
3543.98 6610
3544.55 6562
3545.11 6632
3545.67 6856
3546.23 6601
3546.79 6389
3547.35 6411
3547.92 6484
3548.48 6439
3549.04 6250
3549.60 6420
3550.16 6286
3550.72 5945
3551.29 5939
3551.85 5684
3552.41 5820
3552.97 6036
3553.54 5931
3554.10 5823
3554.66 5914
3555.22 6158
3555.78 5753
3556.35 5870
3556.91 5837
3557.47 5907
3558.03 5801
3558.60 6036
3559.16 5859
3559.72 5783
3560.29 5897
3560.85 5931
3561.41 5916
3561.97 6263
3562.54 5692
3563.10 5570
3563.66 5745
3564.23 5892
3564.79 5721
3565.35 5777
3565.91 5885
3566.48 5863
3567.04 5678
3567.60 5707
3568.17 5508
3568.73 5543
3569.29 5481
3569.86 5563
3570.42 5747
3570.99 5829
3571.55 5547
3572.11 5768
3572.68 5688
3573.24 5660
3573.80 5615
3574.37 5910
3574.93 6048
3575.50 6113
3576.06 5835
3576.62 5776
3577.19 5935
3577.75 5826
3578.32 5514
3578.88 5919
3579.44 6118
3580.01 6076
3580.57 5853
3581.14 5975
3581.70 5936
3582.27 6017
3582.83 5990
3583.40 5994
3583.96 5656
3584.52 5667
3585.09 5667
3585.65 5801
3586.22 5834
3586.78 5852
3587.35 5883
3587.91 5719
3588.48 5772
3589.04 5825
3589.61 5818
3590.17 6043
3590.74 5899
3591.30 6025
3591.87 5907
3592.43 5838
3593.00 5653
3593.56 5782
3594.13 5902
3594.70 5895
3595.26 5984
3595.83 6013
3596.39 5896
3596.96 5722
3597.52 5978
3598.09 6247
3598.65 6132
3599.22 5940
3599.79 6013
3600.35 6222
3600.92 6086
3601.48 6283
3602.05 6164
3602.62 6111
3603.18 5867
3603.75 6044
3604.32 5953
3604.88 5938
3605.45 5970
3606.01 6008
3606.58 6013
3607.15 5945
3607.71 5771
3608.28 5672
3608.85 5899
3609.41 5729
3609.98 5586
3610.55 5768
3611.11 5706
3611.68 5497
3612.25 5377
3612.81 5385
3613.38 5557
3613.95 5222
3614.51 5415
3615.08 5779
3615.65 5891
3616.22 5901
3616.78 6371
3617.35 6798
3617.92 7189
3618.48 7706
3619.05 8029
3619.62 8696
3620.19 9074
3620.75 9548
3621.32 9871
3621.89 9843
3622.46 9814
3623.02 9938
3623.59 9469
3624.16 8885
3624.73 8117
3625.30 7969
3625.86 7320
3626.43 7096
3627.00 6741
3627.57 6236
3628.14 6164
3628.70 5806
3629.27 5582
3629.84 5484
3630.41 5669
3630.98 5797
3631.55 5603
3632.11 5602
3632.68 5538
3633.25 5651
3633.82 5755
3634.39 5596
3634.96 5641
3635.52 5728
3636.09 5438
3636.66 5508
3637.23 5534
3637.80 5403
3638.37 5502
3638.94 5558
3639.51 5609
3640.08 5183
3640.64 5458
3641.21 5590
3641.78 5845
3642.35 5672
3642.92 6056
3643.49 6226
3644.06 6092
3644.63 6244
3645.20 6465
3645.77 6637
3646.34 6614
3646.91 6352
3647.48 6380
3648.05 6333
3648.62 6302
3649.19 6340
3649.76 6304
3650.33 6208
3650.90 6387
3651.47 6505
3652.03 6130
3652.60 6198
3653.17 6172
3653.75 6299
3654.32 6288
3654.89 6148
3655.46 6293
3656.03 6273
3656.60 6390
3657.17 6667
3657.74 6580
3658.31 6591
3658.88 6541
3659.45 6435
3660.02 6601
3660.59 6752
3661.16 6816
3661.73 6477
3662.30 6677
3662.87 6905
3663.44 6535
3664.01 6319
3664.59 6150
3665.16 6375
3665.73 6220
3666.30 6510
3666.87 6182
3667.44 5970
3668.01 5807
3668.58 5801
3669.15 5721
3669.73 5743
3670.30 5591
3670.87 5682
3671.44 5664
3672.01 5507
3672.58 5817
3673.15 5714
3673.73 5691
3674.30 6028
3674.87 5919
3675.44 5920
3676.01 5966
3676.58 6151
3677.16 5856
3677.73 6195
3678.30 6215
3678.87 6071
3679.44 6142
3680.02 6336
3680.59 5888
3681.16 6146
3681.73 6297
3682.31 6268
3682.88 5714
3683.45 5810
3684.02 5810
3684.60 5668
3685.17 5683
3685.74 5665
3686.31 5666
3686.89 5794
3687.46 5690
3688.03 5859
3688.60 5608
3689.18 5969
3689.75 5886
3690.32 5897
3690.90 6090
3691.47 6279
3692.04 6226
3692.61 6612
3693.19 6613
3693.76 6646
3694.33 6732
3694.91 6859
3695.48 6371
3696.05 6106
3696.63 6411
3697.20 6029
3697.77 6017
3698.35 5779
3698.92 5725
3699.50 5726
3700.07 5739
3700.64 5794
3701.22 5720
3701.79 5818
3702.36 5899
3702.94 5553
3703.51 5845
3704.09 5980
3704.66 5608
3705.23 5935
3705.81 5888
3706.38 5706
3706.96 5869
3707.53 5630
3708.11 5792
3708.68 5894
3709.25 5798
3709.83 5770
3710.40 5861
3710.98 5706
3711.55 5775
3712.13 5766
3712.70 5865
3713.28 6019
3713.85 5742
3714.43 5713
3715.00 5629
3715.58 5714
3716.15 5703
3716.73 5605
3717.30 5619
3717.88 5730
3718.45 5949
3719.03 5624
3719.60 5486
3720.18 5628
3720.75 5861
3721.33 5563
3721.90 5380
3722.48 5729
3723.05 5724
3723.63 5747
3724.20 5555
3724.78 5578
3725.36 5477
3725.93 5722
3726.51 5401
3727.08 5436
3727.66 5566
3728.23 5624
3728.81 5899
3729.39 5901
3729.96 5642
3730.54 5781
3731.11 5936
3731.69 6089
3732.27 6301
3732.84 6220
3733.42 6548
3734.00 6673
3734.57 6817
3735.15 7053
3735.72 7302
3736.30 7152
3736.88 7445
3737.45 7102
3738.03 6883
3738.61 7036
3739.18 6816
3739.76 6511
3740.34 6450
3740.92 6509
3741.49 6387
3742.07 6175
3742.65 5789
3743.22 6085
3743.80 6077
3744.38 5818
3744.95 5880
3745.53 6033
3746.11 6164
3746.69 6002
3747.26 6056
3747.84 6007
3748.42 6107
3749.00 6267
3749.57 6116
3750.15 6026
3750.73 6217
3751.31 6422
3751.88 6106
3752.46 6125
3753.04 6048
3753.62 6152
3754.19 6178
3754.77 6142
3755.35 5903
3755.93 5731
3756.51 5670
3757.08 5690
3757.66 5526
3758.24 5607
3758.82 5544
3759.40 5724
3759.98 6023
3760.55 6043
3761.13 6012
3761.71 6248
3762.29 6011
3762.87 6103
3763.45 6321
3764.03 6171
3764.60 6110
3765.18 6436
3765.76 6375
3766.34 5913
3766.92 5850
3767.50 5978
3768.08 5848
3768.66 5789
3769.24 5764
3769.81 5783
3770.39 5518
3770.97 5802
3771.55 5788
3772.13 5780
3772.71 5708
3773.29 5801
3773.87 5905
3774.45 5948
3775.03 5944
3775.61 5654
3776.19 5647
3776.77 6187
3777.35 6400
3777.93 5937
3778.51 6223
3779.09 6203
3779.67 5968
3780.25 6009
3780.83 5702
3781.41 5605
3781.99 5589
3782.57 5681
3783.15 5651
3783.73 5785
3784.31 5723
3784.89 5592
3785.47 5542
3786.05 5660
3786.63 5738
3787.21 5667
3787.79 5543
3788.37 5831
3788.95 5666
3789.53 5727
3790.11 5598
3790.69 5713
3791.27 5652
3791.85 5575
3792.43 5494
3793.01 5670
3793.59 5656
3794.18 5773
3794.76 5742
3795.34 5820
3795.92 5641
3796.50 5488
3797.08 5549
3797.66 5568
3798.24 5649
3798.83 5486
3799.41 5334
3799.99 5259
3800.57 5307
3801.15 5507
3801.73 5708
3802.31 5558
3802.90 5514
3803.48 5492
3804.06 5491
3804.64 5729
3805.22 5715
3805.80 5854
3806.39 5920
3806.97 5919
3807.55 5874
3808.13 5787
3808.71 6026
3809.30 5989
3809.88 5916
3810.46 5757
3811.04 5763
3811.63 6047
3812.21 5816
3812.79 5994
3813.37 6165
3813.95 5720
3814.54 5681
3815.12 6014
3815.70 6047
3816.29 5747
3816.87 5851
3817.45 5694
3818.03 5669
3818.62 5828
3819.20 6012
3819.78 5984
3820.36 5732
3820.95 5757
3821.53 5698
3822.11 5941
3822.70 5622
3823.28 5398
3823.86 5429
3824.45 5577
3825.03 5253
3825.61 5328
3826.20 5581
3826.78 5365
3827.36 5444
3827.95 5265
3828.53 5322
3829.11 5249
3829.70 5191
3830.28 5526
3830.87 5560
3831.45 5523
3832.03 5256
3832.62 5267
3833.20 5587
3833.79 5662
3834.37 5608
3834.95 5729
3835.54 5770
3836.12 5591
3836.71 5458
3837.29 5680
3837.87 5688
3838.46 5518
3839.04 5529
3839.63 5574
3840.21 5551
3840.80 5639
3841.38 5680
3841.97 5643
3842.55 5622
3843.13 5604
3843.72 5708
3844.30 5706
3844.89 5377
3845.47 5589
3846.06 5547
3846.64 5352
3847.23 5631
3847.81 5496
3848.40 5656
3848.98 5862
3849.57 6178
3850.15 6262
3850.74 5841
3851.33 6051
3851.91 6168
3852.50 6152
3853.08 6053
3853.67 5983
3854.25 6263
3854.84 6135
3855.42 5741
3856.01 5759
3856.60 6200
3857.18 6076
3857.77 5959
3858.35 6189
3858.94 6221
3859.52 6464
3860.11 6924
3860.70 7213
3861.28 7615
3861.87 7934
3862.45 8669
3863.04 9283
3863.63 9967
3864.21 10584
3864.80 10757
3865.39 10852
3865.97 10471
3866.56 10474
3867.15 10163
3867.73 9877
3868.32 9125
3868.91 8635
3869.49 8202
3870.08 8031
3870.67 7641
3871.25 7154
3871.84 6692
3872.43 6311
3873.01 6311
3873.60 6272
3874.19 6291
3874.77 6116
3875.36 6040
3875.95 6224
3876.54 6212
3877.12 6236
3877.71 6615
3878.30 6430
3878.89 6222
3879.47 6364
3880.06 5905
3880.65 6185
3881.24 6074
3881.82 6015
3882.41 5838
3883.00 5664
3883.59 5688
3884.17 5807
3884.76 5796
3885.35 5836
3885.94 6011
3886.53 5785
3887.11 5648
3887.70 5740
3888.29 5527
3888.88 5843
3889.47 5764
3890.05 5895
3890.64 6038
3891.23 5971
3891.82 6175
3892.41 6246
3893.00 6167
3893.59 6185
3894.17 6434
3894.76 6549
3895.35 6504
3895.94 6639
3896.53 6838
3897.12 6873
3897.71 6800
3898.30 6868
3898.88 7043
3899.47 7201
3900.06 6896
3900.65 7172
3901.24 7078
3901.83 6762
3902.42 7097
3903.01 6734
3903.60 6643
3904.19 6808
3904.78 6681
3905.37 6474
3905.95 6522
3906.54 6298
3907.13 6008
3907.72 5936
3908.31 5946
3908.90 5631
3909.49 5897
3910.08 5525
3910.67 5677
3911.26 5650
3911.85 5422
3912.44 5532
3913.03 5294
3913.62 5232
3914.21 5243
3914.80 5459
3915.39 5563
3915.98 5631
3916.57 5535
3917.16 5311
3917.75 5203
3918.34 5190
3918.93 5163
3919.52 5225
3920.12 5201
3920.71 5071
3921.30 5347
3921.89 5466
3922.48 5568
3923.07 5382
3923.66 5280
3924.25 5086
3924.84 5251
3925.43 5221
3926.02 5348
3926.61 5491
3927.20 5129
3927.80 5181
3928.39 5356
3928.98 5431
3929.57 5430
3930.16 5057
3930.75 5003
3931.34 5073
3931.94 5105
3932.53 5326
3933.12 5510
3933.71 5222
3934.30 5054
3934.89 5111
3935.48 4887
3936.08 4994
3936.67 5120
3937.26 5122
3937.85 5151
3938.44 5088
3939.04 5057
3939.63 5084
3940.22 5083
3940.81 5345
3941.40 5286
3942.00 5344
3942.59 5321
3943.18 5418
3943.77 5497
3944.37 5309
3944.96 5532
3945.55 5458
3946.14 5232
3946.74 5437
3947.33 5508
3947.92 5205
3948.51 5066
3949.11 5065
3949.70 4926
3950.29 5014
3950.88 4858
3951.48 4850
3952.07 4924
3952.66 4979
3953.26 4718
3953.85 4689
3954.44 4845
3955.04 5020
3955.63 5001
3956.22 5134
3956.82 4911
3957.41 5093
3958.00 4947
3958.60 4975
3959.19 5282
3959.78 5215
3960.38 5476
3960.97 5116
3961.56 5452
3962.16 5420
3962.75 5308
3963.34 5305
3963.94 5327
3964.53 5424
3965.13 5436
3965.72 5429
3966.31 5440
3966.91 5485
3967.50 5570
3968.10 5673
3968.69 5700
3969.28 5853
3969.88 6093
3970.47 6052
3971.07 6062
3971.66 6123
3972.26 6003
3972.85 5848
3973.45 5740
3974.04 5521
3974.63 5468
3975.23 5259
3975.82 5327
3976.42 5342
3977.01 5248
3977.61 5075
3978.20 5156
3978.80 5248
3979.39 4969
3979.99 4994
3980.58 5249
3981.18 5427
3981.77 5645
3982.37 5537
3982.96 5393
3983.56 5570
3984.15 5636
3984.75 5485
3985.35 5527
3985.94 5670
3986.54 5287
3987.13 5551
3987.73 5587
3988.32 5514
3988.92 5376
3989.51 5286
3990.11 5517
3990.71 5713
3991.30 5654
3991.90 5630
3992.49 5641
3993.09 5432
3993.69 5287
3994.28 5509
3994.88 5766
3995.47 5582
3996.07 5519
3996.67 5576
3997.26 5758
3997.86 5792
3998.46 5639
3999.05 5739
3999.65 5780
4000.25 5531
4000.84 5618
4001.44 5408
4002.04 5319
4002.63 5566
4003.23 5576
4003.83 5648
4004.42 5871
4005.02 5830
4005.62 5749
4006.21 5892
4006.81 5993
4007.41 5695
4008.01 5614
4008.60 5616
4009.20 5714
4009.80 5785
4010.39 5854
4010.99 5858
4011.59 5942
4012.19 5997
4012.78 5808
4013.38 5680
4013.98 5901
4014.58 6012
4015.17 5774
4015.77 5831
4016.37 5843
4016.97 5978
4017.57 5927
4018.16 6045
4018.76 6025
4019.36 5923
4019.96 6157
4020.56 6149
4021.15 6207
4021.75 5902
4022.35 6054
4022.95 5982
4023.55 5866
4024.14 5829
4024.74 5764
4025.34 5648
4025.94 5723
4026.54 5584
4027.14 5647
4027.74 5433
4028.33 5446
4028.93 5590
4029.53 5610
4030.13 5689
4030.73 5470
4031.33 5532
4031.93 5655
4032.53 5745
4033.12 5702
4033.72 5520
4034.32 5599
4034.92 5699
4035.52 5754
4036.12 5807
4036.72 5755
4037.32 5567
4037.92 5419
4038.52 5275
4039.12 5284
4039.72 5497
4040.32 5518
4040.92 5382
4041.52 5541
4042.12 5106
4042.71 5143
4043.31 5213
4043.91 5440
4044.51 5329
4045.11 5310
4045.71 5270
4046.31 5428
4046.91 5188
4047.51 5268
4048.11 5286
4048.71 5346
4049.31 5415
4049.91 5049
4050.52 5188
4051.12 5006
4051.72 5121
4052.32 5290
4052.92 5351
4053.52 5446
4054.12 5561
4054.72 5546
4055.32 5420
4055.92 5589
4056.52 5378
4057.12 5627
4057.72 5646
4058.32 5359
4058.92 5380
4059.52 5393
4060.13 5237
4060.73 5318
4061.33 5317
4061.93 5154
4062.53 5034
4063.13 5006
4063.73 5180
4064.33 5093
4064.94 4986
4065.54 4948
4066.14 4923
4066.74 5137
4067.34 5098
4067.94 5051
4068.54 5274
4069.15 5221
4069.75 5044
4070.35 5282
4070.95 5324
4071.55 5203
4072.16 5260
4072.76 5046
4073.36 4967
4073.96 5250
4074.56 5291
4075.17 5286
4075.77 5411
4076.37 5428
4076.97 5238
4077.57 5378
4078.18 5463
4078.78 5397
4079.38 5312
4079.98 5099
4080.59 5142
4081.19 4902
4081.79 4919
4082.39 5072
4083.00 5338
4083.60 5454
4084.20 5491
4084.81 5438
4085.41 5346
4086.01 5409
4086.61 5305
4087.22 5165
4087.82 5144
4088.42 5775
4089.03 5776
4089.63 5344
4090.23 5108
4090.84 5229
4091.44 5511
4092.04 5573
4092.65 5514
4093.25 5814
4093.85 5716
4094.46 6058
4095.06 6010
4095.66 6178
4096.27 6684
4096.87 6962
4097.48 7135
4098.08 7214
4098.68 7004
4099.29 7180
4099.89 7230
4100.49 6932
4101.10 6545
4101.70 6449
4102.31 6280
4102.91 6039
4103.52 5752
4104.12 5498
4104.72 5196
4105.33 5382
4105.93 5309
4106.54 5059
4107.14 5055
4107.75 4962
4108.35 4948
4108.96 5062
4109.56 5129
4110.16 5230
4110.77 5125
4111.37 5177
4111.98 5457
4112.58 5698
4113.19 5618
4113.79 5330
4114.40 5556
4115.00 5597
4115.61 5538
4116.21 5704
4116.82 5264
4117.42 5375
4118.03 5401
4118.64 5371
4119.24 5160
4119.85 4945
4120.45 4986
4121.06 5196
4121.66 5117
4122.27 5119
4122.87 5017
4123.48 5302
4124.09 5480
4124.69 5464
4125.30 5408
4125.90 5300
4126.51 5280
4127.11 5257
4127.72 5087
4128.33 5364
4128.93 5198
4129.54 5185
4130.14 5312
4130.75 5393
4131.36 4999
4131.96 5231
4132.57 5570
4133.18 5292
4133.78 5383
4134.39 5352
4135.00 5617
4135.60 5591
4136.21 5266
4136.82 5484
4137.42 5450
4138.03 5716
4138.64 5654
4139.24 5659
4139.85 5489
4140.46 5392
4141.06 5662
4141.67 5628
4142.28 5771
4142.88 5939
4143.49 6022
4144.10 6009
4144.71 5893
4145.31 5741
4145.92 5534
4146.53 5836
4147.14 5715
4147.74 5683
4148.35 5561
4148.96 5602
4149.57 5595
4150.17 5463
4150.78 5153
4151.39 5457
4152.00 5216
4152.60 5097
4153.21 5146
4153.82 5022
4154.43 4920
4155.04 5046
4155.64 4959
4156.25 4878
4156.86 5000
4157.47 4908
4158.08 4950
4158.69 5085
4159.29 5177
4159.90 5243
4160.51 5075
4161.12 5030
4161.73 4991
4162.34 5103
4162.94 5283
4163.55 5133
4164.16 5224
4164.77 5176
4165.38 5128
4165.99 5183
4166.60 5624
4167.21 5740
4167.81 5616
4168.42 6009
4169.03 5907
4169.64 5554
4170.25 5805
4170.86 5773
4171.47 5843
4172.08 5548
4172.69 5471
4173.30 5669
4173.91 5505
4174.52 5771
4175.13 5848
4175.74 5615
4176.34 5514
4176.95 5663
4177.56 5648
4178.17 5340
4178.78 5193
4179.39 5077
4180.00 5108
4180.61 4872
4181.22 4955
4181.83 4841
4182.44 4875
4183.05 5053
4183.66 5126
4184.27 4932
4184.88 4659
4185.49 4782
4186.10 4972
4186.71 4933
4187.32 4872
4187.93 4878
4188.55 4964
4189.16 4899
4189.77 4819
4190.38 4961
4190.99 5090
4191.60 4837
4192.21 5032
4192.82 5190
4193.43 5060
4194.04 5206
4194.65 5241
4195.26 5280
4195.87 5230
4196.49 5555
4197.10 5684
4197.71 5838
4198.32 5751
4198.93 5659
4199.54 5637
4200.15 5611
4200.76 5408
4201.38 5566
4201.99 5611
4202.60 5333
4203.21 5313
4203.82 5340
4204.43 5200
4205.04 5227
4205.66 5289
4206.27 4974
4206.88 5080
4207.49 5152
4208.10 5123
4208.72 5111
4209.33 5057
4209.94 5065
4210.55 5187
4211.16 5024
4211.78 5051
4212.39 4998
4213.00 5162
4213.61 4981
4214.22 5039
4214.84 5109
4215.45 5459
4216.06 5365
4216.67 5256
4217.29 5791
4217.90 5542
4218.51 5230
4219.13 5053
4219.74 5300
4220.35 5613
4220.96 5469
4221.58 5799
4222.19 5990
4222.80 5915
4223.42 6041
4224.03 5968
4224.64 6353
4225.25 6386
4225.87 6693
4226.48 6359
4227.09 6588
4227.71 7132
4228.32 6843
4228.93 7103
4229.55 7637
4230.16 7737
4230.77 7394
4231.39 7396
4232.00 7637
4232.62 7638
4233.23 7499
4233.84 7319
4234.46 7172
4235.07 6695
4235.68 6570
4236.30 6220
4236.91 6029
4237.53 5927
4238.14 5910
4238.75 5743
4239.37 5672
4239.98 5708
4240.60 5378
4241.21 5426
4241.83 5548
4242.44 5220
4243.05 5168
4243.67 5288
4244.28 5331
4244.90 5065
4245.51 4884
4246.13 4886
4246.74 5087
4247.36 5077
4247.97 5274
4248.59 5209
4249.20 5136
4249.82 5092
4250.43 5193
4251.05 5229
4251.66 5401
4252.28 5165
4252.89 5246
4253.51 5049
4254.12 5133
4254.74 5300
4255.35 5170
4255.97 5113
4256.58 4809
4257.20 5029
4257.81 4761
4258.43 4950
4259.05 4862
4259.66 4856
4260.28 4952
4260.89 5060
4261.51 4914
4262.12 4933
4262.74 4964
4263.36 5032
4263.97 5174
4264.59 5147
4265.20 5040
4265.82 5081
4266.44 4819
4267.05 4967
4267.67 5105
4268.28 4976
4268.90 5269
4269.52 5263
4270.13 5049
4270.75 4871
4271.37 4889
4271.98 5061
4272.60 4983
4273.22 4998
4273.83 5213
4274.45 4995
4275.07 5025
4275.68 4838
4276.30 4923
4276.92 4999
4277.53 4892
4278.15 4680
4278.77 4788
4279.38 4910
4280.00 4951
4280.62 4829
4281.24 4786
4281.85 4828
4282.47 4834
4283.09 4714
4283.70 4691
4284.32 4534
4284.94 4849
4285.56 4952
4286.17 4693
4286.79 4693
4287.41 4922
4288.03 4854
4288.65 4865
4289.26 4905
4289.88 4757
4290.50 4803
4291.12 4846
4291.73 4992
4292.35 4614
4292.97 4588
4293.59 4735
4294.21 4663
4294.83 4660
4295.44 4779
4296.06 4635
4296.68 4663
4297.30 4506
4297.92 4431
4298.54 4614
4299.15 4596
4299.77 4577
4300.39 4716
4301.01 4679
4301.63 4659
4302.25 4967
4302.87 4804
4303.48 4605
4304.10 4642
4304.72 4825
4305.34 4589
4305.96 4834
4306.58 4944
4307.20 4974
4307.82 4992
4308.44 4680
4309.06 4886
4309.67 4989
4310.29 4954
4310.91 5111
4311.53 4845
4312.15 4970
4312.77 5128
4313.39 5224
4314.01 5552
4314.63 5491
4315.25 5089
4315.87 4900
4316.49 5158
4317.11 5076
4317.73 4947
4318.35 4945
4318.97 5050
4319.59 4800
4320.21 4797
4320.83 4801
4321.45 4703
4322.07 4578
4322.69 4633
4323.31 4633
4323.93 4602
4324.55 4473
4325.17 4360
4325.79 4416
4326.41 4882
4327.03 4745
4327.65 4570
4328.27 4632
4328.89 4721
4329.51 4724
4330.13 4837
4330.76 4835
4331.38 4756
4332.00 5005
4332.62 5139
4333.24 4942
4333.86 4572
4334.48 4493
4335.10 4571
4335.72 4594
4336.34 4699
4336.97 4781
4337.59 4596
4338.21 4692
4338.83 4554
4339.45 4743
4340.07 4753
4340.69 4597
4341.31 4831
4341.94 5016
4342.56 4717
4343.18 4719
4343.80 4760
4344.42 4772
4345.04 4966
4345.67 4965
4346.29 5288
4346.91 5343
4347.53 5345
4348.15 5552
4348.78 5687
4349.40 5621
4350.02 5628
4350.64 5659
4351.26 5650
4351.89 5954
4352.51 5689
4353.13 5459
4353.75 5303
4354.38 5276
4355.00 5066
4355.62 5211
4356.24 5101
4356.87 4985
4357.49 4822
4358.11 5000
4358.74 4835
4359.36 5056
4359.98 4912
4360.60 4730
4361.23 4829
4361.85 4743
4362.47 4823
4363.10 4793
4363.72 4984
4364.34 5002
4364.97 4905
4365.59 4873
4366.21 5060
4366.83 4847
4367.46 4931
4368.08 4905
4368.71 4979
4369.33 4823
4369.95 4846
4370.58 4938
4371.20 4806
4371.82 4568
4372.45 4641
4373.07 4615
4373.69 4522
4374.32 4639
4374.94 4575
4375.57 4737
4376.19 4605
4376.81 4596
4377.44 4500
4378.06 4739
4378.69 4708
4379.31 4817
4379.94 4972
4380.56 4881
4381.18 4779
4381.81 4974
4382.43 4918
4383.06 5019
4383.68 4900
4384.31 4931
4384.93 4904
4385.56 4648
4386.18 4959
4386.81 4845
4387.43 4987
4388.05 5248
4388.68 5270
4389.30 5111
4389.93 5134
4390.55 5126
4391.18 5287
4391.81 5282
4392.43 5371
4393.06 5446
4393.68 5698
4394.31 5586
4394.93 5421
4395.56 5444
4396.18 5639
4396.81 5866
4397.43 5598
4398.06 5659
4398.68 5769
4399.31 5755
4399.94 5842
4400.56 5945
4401.19 6005
4401.81 5827
4402.44 6304
4403.06 6351
4403.69 6543
4404.32 6246
4404.94 5913
4405.57 6150
4406.20 5991
4406.82 6025
4407.45 5970
4408.07 5964
4408.70 6342
4409.33 6158
4409.95 6064
4410.58 6235
4411.21 6104
4411.83 6219
4412.46 5745
4413.09 5341
4413.71 5690
4414.34 5889
4414.97 5661
4415.59 5545
4416.22 5755
4416.85 5754
4417.47 5598
4418.10 5883
4418.73 5868
4419.35 6055
4419.98 6020
4420.61 5652
4421.24 5679
4421.86 5512
4422.49 5591
4423.12 5500
4423.75 5384
4424.37 5255
4425.00 5296
4425.63 5334
4426.26 5409
4426.88 5220
4427.51 5118
4428.14 5212
4428.77 5194
4429.39 5258
4430.02 5278
4430.65 5050
4431.28 4714
4431.91 4871
4432.53 5120
4433.16 5050
4433.79 5025
4434.42 4668
4435.05 4888
4435.67 4842
4436.30 4616
4436.93 4873
4437.56 4802
4438.19 4672
4438.82 4700
4439.44 4885
4440.07 4845
4440.70 4733
4441.33 4829
4441.96 4782
4442.59 4524
4443.22 4572
4443.85 4593
4444.47 4794
4445.10 4708
4445.73 4614
4446.36 4632
4446.99 4643
4447.62 4528
4448.25 4713
4448.88 4569
4449.51 4566
4450.14 4615
4450.77 4861
4451.39 4740
4452.02 4663
4452.65 4551
4453.28 4576
4453.91 4363
4454.54 4366
4455.17 4409
4455.80 4409
4456.43 4509
4457.06 4666
4457.69 4475
4458.32 4643
4458.95 4652
4459.58 4511
4460.21 4383
4460.84 4241
4461.47 4530
4462.10 4709
4462.73 4644
4463.36 4351
4463.99 4292
4464.62 4239
4465.25 4239
4465.88 4236
4466.51 4198
4467.14 4309
4467.77 4155
4468.40 4362
4469.03 4471
4469.67 4418
4470.30 4464
4470.93 4406
4471.56 4292
4472.19 4226
4472.82 4316
4473.45 4319
4474.08 4369
4474.71 4631
4475.34 4463
4475.97 4314
4476.61 4262
4477.24 4316
4477.87 4220
4478.50 4140
4479.13 4235
4479.76 4273
4480.39 4203
4481.02 4286
4481.66 4278
4482.29 4269
4482.92 4264
4483.55 4142
4484.18 4406
4484.81 4495
4485.45 4595
4486.08 4412
4486.71 4502
4487.34 4678
4487.97 4549
4488.61 4622
4489.24 4525
4489.87 4509
4490.50 4631
4491.13 4557
4491.77 4445
4492.40 4499
4493.03 4474
4493.66 4701
4494.30 4502
4494.93 4324
4495.56 4486
4496.19 4479
4496.83 4365
4497.46 4693
4498.09 4530
4498.72 4561
4499.36 4574
4499.99 4618
4500.62 4551
4501.25 4494
4501.89 4236
4502.52 4461
4503.15 4632
4503.79 4788
4504.42 4857
4505.05 4718
4505.69 4988
4506.32 4967
4506.95 4729
4507.59 4980
4508.22 5016
4508.85 4868
4509.49 4632
4510.12 4866
4510.75 4882
4511.39 4637
4512.02 4362
4512.65 4736
4513.29 4450
4513.92 4495
4514.56 4516
4515.19 4619
4515.82 4499
4516.46 4577
4517.09 4525
4517.73 4295
4518.36 4408
4518.99 4401
4519.63 4329
4520.26 4562
4520.90 4685
4521.53 4495
4522.16 4508
4522.80 4562
4523.43 4694
4524.07 4476
4524.70 4503
4525.34 4813
4525.97 4605
4526.61 4567
4527.24 4928
4527.88 5040
4528.51 4914
4529.15 5098
4529.78 5445
4530.42 5830
4531.05 6448
4531.69 6756
4532.32 7149
4532.96 7458
4533.59 8177
4534.23 8767
4534.86 9275
4535.50 9833
4536.13 9790
4536.77 9738
4537.40 9308
4538.04 8917
4538.67 8232
4539.31 7685
4539.94 7069
4540.58 6421
4541.22 5939
4541.85 5730
4542.49 5343
4543.12 5131
4543.76 5097
4544.40 4991
4545.03 4809
4545.67 4661
4546.30 4681
4546.94 4639
4547.58 4644
4548.21 4464
4548.85 4330
4549.48 4535
4550.12 4601
4550.76 4449
4551.39 4590
4552.03 4721
4552.67 4615
4553.30 4557
4553.94 4541
4554.58 4722
4555.21 4772
4555.85 4914
4556.49 4566
4557.12 4615
4557.76 4723
4558.40 4841
4559.03 4661
4559.67 4925
4560.31 5022
4560.94 5177
4561.58 4917
4562.22 4738
4562.86 4806
4563.49 4806
4564.13 4691
4564.77 4786
4565.41 5006
4566.04 4840
4566.68 5041
4567.32 4896
4567.96 4822
4568.59 5024
4569.23 5114
4569.87 5208
4570.51 5368
4571.14 5254
4571.78 5295
4572.42 5216
4573.06 5292
4573.70 5411
4574.33 5198
4574.97 5511
4575.61 5336
4576.25 5292
4576.89 5104
4577.52 4825
4578.16 4727
4578.80 4699
4579.44 4836
4580.08 4497
4580.72 4197
4581.35 4342
4581.99 4435
4582.63 4496
4583.27 4498
4583.91 4337
4584.55 4376
4585.19 4471
4585.83 4382
4586.46 4417
4587.10 4406
4587.74 4582
4588.38 4471
4589.02 4465
4589.66 4263
4590.30 4326
4590.94 4425
4591.58 4335
4592.22 4233
4592.85 4302
4593.49 4421
4594.13 4246
4594.77 4471
4595.41 4390
4596.05 4348
4596.69 4501
4597.33 4318
4597.97 4286
4598.61 4318
4599.25 4121
4599.89 4302
4600.53 4232
4601.17 4171
4601.81 4052
4602.45 4014
4603.09 4203
4603.73 4063
4604.37 4270
4605.01 4222
4605.65 4315
4606.29 4318
4606.93 4157
4607.57 4131
4608.21 4235
4608.85 4159
4609.49 4137
4610.13 4260
4610.77 4404
4611.41 4516
4612.05 4390
4612.70 4329
4613.34 4500
4613.98 4410
4614.62 4175
4615.26 4308
4615.90 4284
4616.54 4006
4617.18 4084
4617.82 3979
4618.46 4287
4619.10 4277
4619.75 4081
4620.39 4141
4621.03 4099
4621.67 4061
4622.31 4214
4622.95 4092
4623.59 4010
4624.24 3910
4624.88 4025
4625.52 4279
4626.16 4091
4626.80 3938
4627.44 4150
4628.09 4144
4628.73 4035
4629.37 4031
4630.01 4112
4630.65 4029
4631.29 3821
4631.94 4175
4632.58 4138
4633.22 4052
4633.86 3941
4634.51 3900
4635.15 3918
4635.79 4075
4636.43 3963
4637.07 4003
4637.72 4086
4638.36 4078
4639.00 4214
4639.64 4229
4640.29 4314
4640.93 4052
4641.57 4116
4642.21 4000
4642.86 4015
4643.50 4201
4644.14 4240
4644.79 4041
4645.43 4165
4646.07 4291
4646.72 4236
4647.36 4178
4648.00 4008
4648.64 3695
4649.29 3891
4649.93 3981
4650.57 4013
4651.22 3995
4651.86 4227
4652.50 4082
4653.15 3848
4653.79 4070
4654.44 3997
4655.08 4072
4655.72 3954
4656.37 3930
4657.01 4036
4657.65 3952
4658.30 4016
4658.94 4068
4659.59 4119
4660.23 4057
4660.87 4012
4661.52 3897
4662.16 3895
4662.81 3835
4663.45 3767
4664.09 3596
4664.74 3740
4665.38 3897
4666.03 3956
4666.67 3921
4667.32 3798
4667.96 4022
4668.61 3840
4669.25 3982
4669.89 3904
4670.54 3953
4671.18 3893
4671.83 3968
4672.47 4092
4673.12 3830
4673.76 3700
4674.41 3946
4675.05 4002
4675.70 3812
4676.34 3759
4676.99 3781
4677.63 3747
4678.28 3966
4678.92 3986
4679.57 3941
4680.22 3891
4680.86 3970
4681.51 3859
4682.15 3801
4682.80 3824
4683.44 3789
4684.09 3957
4684.73 3835
4685.38 3916
4686.03 3772
4686.67 3837
4687.32 3863
4687.96 3859
4688.61 3877
4689.25 3770
4689.90 3778
4690.55 4086
4691.19 4007
4691.84 3727
4692.49 3943
4693.13 3797
4693.78 3585
4694.42 3626
4695.07 3863
4695.72 3900
4696.36 3763
4697.01 3835
4697.66 3996
4698.30 3912
4698.95 3983
4699.60 3924
4700.24 3778
4700.89 3884
4701.54 4000
4702.18 4214
4702.83 4023
4703.48 3997
4704.12 4035
4704.77 4165
4705.42 4213
4706.07 4007
4706.71 3783
4707.36 3748
4708.01 3881
4708.66 3895
4709.30 4016
4709.95 3948
4710.60 4011
4711.24 3795
4711.89 3908
4712.54 3996
4713.19 3945
4713.84 3985
4714.48 3783
4715.13 3900
4715.78 3970
4716.43 3926
4717.07 4048
4717.72 4003
4718.37 3846
4719.02 3957
4719.67 3982
4720.31 3856
4720.96 3944
4721.61 3978
4722.26 3874
4722.91 4031
4723.56 4069
4724.20 4149
4724.85 4020
4725.50 4340
4726.15 4432
4726.80 4058
4727.45 4291
4728.10 4272
4728.74 4427
4729.39 4472
4730.04 4458
4730.69 4445
4731.34 4517
4731.99 4385
4732.64 4168
4733.29 4115
4733.94 4159
4734.58 4172
4735.23 3970
4735.88 4026
4736.53 3833
4737.18 3958
4737.83 4210
4738.48 4100
4739.13 4111
4739.78 4074
4740.43 4079
4741.08 4139
4741.73 4182
4742.38 4314
4743.03 4246
4743.68 4392
4744.33 4473
4744.98 4251
4745.63 4224
4746.28 4331
4746.93 4345
4747.58 4312
4748.23 4458
4748.88 4562
4749.53 4479
4750.18 4414
4750.83 4306
4751.48 4273
4752.13 4235
4752.78 4248
4753.43 4264
4754.08 4332
4754.73 4327
4755.38 4423
4756.03 4402
4756.68 4278
4757.33 4264
4757.98 4221
4758.63 4140
4759.28 4279
4759.93 4170
4760.59 4196
4761.24 4257
4761.89 4107
4762.54 3971
4763.19 3949
4763.84 3898
4764.49 3813
4765.14 3928
4765.79 3754
4766.45 3847
4767.10 3910
4767.75 3892
4768.40 3906
4769.05 3863
4769.70 3822
4770.35 3686
4771.01 3862
4771.66 3839
4772.31 4052
4772.96 3936
4773.61 3823
4774.26 3867
4774.92 3629
4775.57 3895
4776.22 3965
4776.87 3807
4777.52 3656
4778.18 3696
4778.83 3647
4779.48 3811
4780.13 3934
4780.79 3813
4781.44 3703
4782.09 3646
4782.74 3805
4783.40 3833
4784.05 3834
4784.70 3868
4785.35 3996
4786.01 3817
4786.66 3884
4787.31 3895
4787.96 3865
4788.62 3797
4789.27 3813
4789.92 3773
4790.58 3953
4791.23 3802
4791.88 3634
4792.53 3875
4793.19 3844
4793.84 3531
4794.49 3643
4795.15 3843
4795.80 3944
4796.45 4082
4797.11 4078
4797.76 3715
4798.41 3660
4799.07 3836
4799.72 3864
4800.37 3786
4801.03 3598
4801.68 3707
4802.34 3831
4802.99 3676
4803.64 3738
4804.30 3866
4804.95 3691
4805.61 3602
4806.26 3618
4806.91 3821
4807.57 3631
4808.22 3724
4808.88 3635
4809.53 3610
4810.18 3420
4810.84 3584
4811.49 3707
4812.15 3648
4812.80 3555
4813.46 3641
4814.11 3712
4814.77 3780
4815.42 3685
4816.07 3731
4816.73 3842
4817.38 3614
4818.04 3649
4818.69 3707
4819.35 3798
4820.00 3992
4820.66 3938
4821.31 3944
4821.97 4045
4822.62 4020
4823.28 3951
4823.93 4066
4824.59 4175
4825.24 4140
4825.90 4022
4826.56 4217
4827.21 4192
4827.87 4064
4828.52 4038
4829.18 4105
4829.83 4045
4830.49 4163
4831.14 3919
4831.80 3792
4832.46 3746
4833.11 3777
4833.77 3819
4834.42 3857
4835.08 3860
4835.74 3912
4836.39 3935
4837.05 4019
4837.70 4188
4838.36 4144
4839.02 4094
4839.67 4111
4840.33 4075
4840.99 4125
4841.64 4117
4842.30 4167
4842.96 4102
4843.61 3979
4844.27 4036
4844.92 4012
4845.58 4154
4846.24 3845
4846.90 4020
4847.55 4156
4848.21 3775
4848.87 3824
4849.52 3828
4850.18 4099
4850.84 4030
4851.49 4038
4852.15 4249
4852.81 4179
4853.47 4079
4854.12 4229
4854.78 4140
4855.44 4198
4856.09 4132
4856.75 4076
4857.41 4076
4858.07 3859
4858.72 3965
4859.38 4067
4860.04 4048
4860.70 3945
4861.36 3943
4862.01 3970
4862.67 4087
4863.33 3767
4863.99 3658
4864.64 3933
4865.30 4069
4865.96 4239
4866.62 3921
4867.28 3931
4867.94 4081
4868.59 4113
4869.25 4152
4869.91 3800
4870.57 3853
4871.23 4032
4871.89 4004
4872.54 3848
4873.20 3945
4873.86 3751
4874.52 3951
4875.18 3910
4875.84 3831
4876.50 4026
4877.16 3940
4877.81 3878
4878.47 3985
4879.13 3996
4879.79 3922
4880.45 3847
4881.11 3862
4881.77 3882
4882.43 3927
4883.09 3926
4883.75 3981
4884.41 3854
4885.06 3688
4885.72 3727
4886.38 3864
4887.04 3772
4887.70 3780
4888.36 3697
4889.02 3678
4889.68 3479
4890.34 3573
4891.00 3764
4891.66 3706
4892.32 3882
4892.98 3791
4893.64 3761
4894.30 3735
4894.96 3637
4895.62 3687
4896.28 3652
4896.94 3706
4897.60 3777
4898.26 3763
4898.92 3800
4899.58 3705
4900.24 3625
4900.90 3564
4901.56 3455
4902.22 3579
4902.88 3641
4903.54 3579
4904.21 3646
4904.87 3589
4905.53 3906
4906.19 3780
4906.85 3817
4907.51 3662
4908.17 3702
4908.83 3593
4909.49 3612
4910.15 3723
4910.81 3508
4911.48 3432
4912.14 3406
4912.80 3569
4913.46 3481
4914.12 3684
4914.78 3525
4915.44 3438
4916.11 3456
4916.77 3513
4917.43 3481
4918.09 3491
4918.75 3724
4919.41 3601
4920.07 3555
4920.74 3449
4921.40 3377
4922.06 3467
4922.72 3516
4923.38 3441
4924.05 3419
4924.71 3366
4925.37 3343
4926.03 3290
4926.69 3340
4927.36 3294
4928.02 3356
4928.68 3476
4929.34 3434
4930.01 3404
4930.67 3503
4931.33 3468
4931.99 3278
4932.66 3438
4933.32 3348
4933.98 3351
4934.64 3418
4935.31 3528
4935.97 3563
4936.63 3310
4937.30 3338
4937.96 3552
4938.62 3442
4939.28 3595
4939.95 3668
4940.61 3584
4941.27 3465
4941.94 3522
4942.60 3561
4943.26 3601
4943.93 3619
4944.59 3596
4945.25 3326
4945.92 3398
4946.58 3588
4947.24 3465
4947.91 3459
4948.57 3432
4949.23 3451
4949.90 3428
4950.56 3368
4951.23 3610
4951.89 3356
4952.55 3431
4953.22 3431
4953.88 3369
4954.55 3472
4955.21 3514
4955.87 3389
4956.54 3530
4957.20 3407
4957.87 3322
4958.53 3341
4959.20 3273
4959.86 3437
4960.52 3352
4961.19 3469
4961.85 3219
4962.52 3518
4963.18 3412
4963.85 3490
4964.51 3692
4965.18 3464
4965.84 3487
4966.51 3748
4967.17 3883
4967.84 3812
4968.50 3868
4969.17 4024
4969.83 4102
4970.50 3977
4971.16 4026
4971.83 4048
4972.49 4026
4973.16 3962
4973.82 3931
4974.49 3734
4975.15 3903
4975.82 3737
4976.48 3716
4977.15 3674
4977.82 3798
4978.48 3670
4979.15 3869
4979.81 3799
4980.48 3938
4981.14 3893
4981.81 3980
4982.48 3990
4983.14 3781
4983.81 3781
4984.47 3819
4985.14 3674
4985.81 3774
4986.47 3847
4987.14 3915
4987.81 3997
4988.47 4241
4989.14 4454
4989.80 4648
4990.47 4797
4991.14 5054
4991.80 5228
4992.47 5376
4993.14 5777
4993.80 5657
4994.47 5622
4995.14 5699
4995.80 5374
4996.47 5147
4997.14 4903
4997.80 4647
4998.47 4517
4999.14 4421
4999.81 3957
5000.47 3859
5001.14 3793
5001.81 3742
5002.47 3869
5003.14 3730
5003.81 3658
5004.48 3647
5005.14 3714
5005.81 3739
5006.48 3777
5007.15 3733
5007.81 3610
5008.48 3584
5009.15 3737
5009.82 3620
5010.49 3650
5011.15 3519
5011.82 3625
5012.49 3805
5013.16 3909
5013.83 3866
5014.49 3817
5015.16 3679
5015.83 3654
5016.50 3910
5017.17 3788
5017.83 3617
5018.50 3779
5019.17 3819
5019.84 3738
5020.51 3822
5021.18 3747
5021.84 3779
5022.51 3820
5023.18 4117
5023.85 4059
5024.52 4235
5025.19 4243
5025.86 4404
5026.53 4523
5027.19 4324
5027.86 4230
5028.53 4220
5029.20 4442
5029.87 4227
5030.54 4156
5031.21 4114
5031.88 4274
5032.55 4381
5033.22 4115
5033.89 4005
5034.56 4025
5035.23 4118
5035.89 4029
5036.56 3909
5037.23 4079
5037.90 4006
5038.57 3845
5039.24 3904
5039.91 3844
5040.58 3824
5041.25 3744
5041.92 3860
5042.59 4097
5043.26 4043
5043.93 4155
5044.60 4400
5045.27 4350
5045.94 4376
5046.61 4210
5047.28 4221
5047.95 4420
5048.62 4424
5049.29 4342
5049.96 4462
5050.63 4323
5051.31 4229
5051.98 4170
5052.65 4256
5053.32 4005
5053.99 4055
5054.66 3953
5055.33 3826
5056.00 3682
5056.67 3721
5057.34 3919
5058.01 3849
5058.68 3769
5059.35 3799
5060.03 3979
5060.70 3994
5061.37 4339
5062.04 4107
5062.71 4192
5063.38 4096
5064.05 4324
5064.72 4092
5065.40 3989
5066.07 4012
5066.74 3970
5067.41 3867
5068.08 4109
5068.75 3953
5069.43 3930
5070.10 4055
5070.77 3809
5071.44 3626
5072.11 3689
5072.79 3661
5073.46 3757
5074.13 3638
5074.80 3755
5075.47 3896
5076.15 3709
5076.82 3681
5077.49 3550
5078.16 3619
5078.83 3623
5079.51 3582
5080.18 3628
5080.85 3767
5081.52 3734
5082.20 3859
5082.87 3757
5083.54 3765
5084.22 3761
5084.89 3852
5085.56 3866
5086.23 3842
5086.91 3588
5087.58 3693
5088.25 3731
5088.93 3544
5089.60 3702
5090.27 3660
5090.94 3623
5091.62 3746
5092.29 3804
5092.96 3933
5093.64 3878
5094.31 3694
5094.98 3768
5095.66 3967
5096.33 3849
5097.00 3758
5097.68 3748
5098.35 3850
5099.03 4001
5099.70 3666
5100.37 3927
5101.05 3943
5101.72 3673
5102.39 3619
5103.07 3712
5103.74 3542
5104.42 3545
5105.09 3538
5105.77 3519
5106.44 3801
5107.11 3703
5107.79 3745
5108.46 3786
5109.14 3760
5109.81 3834
5110.49 3685
5111.16 3656
5111.83 3627
5112.51 3562
5113.18 3528
5113.86 3505
5114.53 3577
5115.21 3442
5115.88 3489
5116.56 3580
5117.23 3538
5117.91 3452
5118.58 3328
5119.26 3444
5119.93 3609
5120.61 3579
5121.28 3698
5121.96 3872
5122.63 3735
5123.31 3436
5123.98 3439
5124.66 3649
5125.33 3580
5126.01 3519
5126.69 3405
5127.36 3465
5128.04 3630
5128.71 3631
5129.39 3557
5130.06 3745
5130.74 3488
5131.42 3566
5132.09 3603
5132.77 3583
5133.44 3515
5134.12 3476
5134.79 3598
5135.47 3713
5136.15 3598
5136.82 3601
5137.50 3607
5138.18 3647
5138.85 3496
5139.53 3568
5140.20 3661
5140.88 3672
5141.56 3767
5142.23 3507
5142.91 3605
5143.59 3698
5144.26 3727
5144.94 3800
5145.62 3757
5146.29 3547
5146.97 3521
5147.65 3425
5148.33 3632
5149.00 3486
5149.68 3322
5150.36 3541
5151.03 3454
5151.71 3351
5152.39 3579
5153.06 3482
5153.74 3496
5154.42 3415
5155.10 3420
5155.77 3455
5156.45 3349
5157.13 3429
5157.81 3426
5158.48 3411
5159.16 3546
5159.84 3329
5160.52 3398
5161.20 3362
5161.87 3487
5162.55 3275
5163.23 3329
5163.91 3281
5164.58 3439
5165.26 3442
5165.94 3288
5166.62 3241
5167.30 3282
5167.98 3490
5168.65 3502
5169.33 3501
5170.01 3431
5170.69 3493
5171.37 3443
5172.05 3451
5172.72 3433
5173.40 3521
5174.08 3501
5174.76 3450
5175.44 3517
5176.12 3349
5176.80 3346
5177.48 3272
5178.15 3331
5178.83 3182
5179.51 3162
5180.19 3415
5180.87 3392
5181.55 3288
5182.23 3305
5182.91 3328
5183.59 3362
5184.27 3262
5184.95 3370
5185.63 3402
5186.30 3406
5186.98 3328
5187.66 3401
5188.34 3416
5189.02 3353
5189.70 3083
5190.38 3206
5191.06 3310
5191.74 3389
5192.42 3459
5193.10 3316
5193.78 3288
5194.46 3292
5195.14 3144
5195.82 3116
5196.50 3187
5197.18 3081
5197.86 3158
5198.54 3238
5199.22 3306
5199.90 3133
5200.58 3264
5201.26 3502
5201.94 3372
5202.62 3483
5203.31 3456
5203.99 3237
5204.67 3213
5205.35 3220
5206.03 3159
5206.71 3245
5207.39 3362
5208.07 3298
5208.75 3398
5209.43 3185
5210.11 3250
5210.79 3502
5211.48 3430
5212.16 3452
5212.84 3409
5213.52 3422
5214.20 3506
5214.88 3452
5215.56 3452
5216.24 3558
5216.93 3620
5217.61 3618
5218.29 3435
5218.97 3498
5219.65 3346
5220.33 3410
5221.02 3324
5221.70 3342
5222.38 3515
5223.06 3501
5223.74 3468
5224.42 3443
5225.11 3424
5225.79 3468
5226.47 3503
5227.15 3222
5227.83 3482
5228.52 3485
5229.20 3578
5229.88 3364
5230.56 3250
5231.25 3458
5231.93 3582
5232.61 3394
5233.29 3517
5233.98 3465
5234.66 3425
5235.34 3546
5236.02 3472
5236.71 3493
5237.39 3623
5238.07 3590
5238.76 3647
5239.44 3565
5240.12 3513
5240.80 3528
5241.49 3503
5242.17 3591
5242.85 3693
5243.54 3881
5244.22 3960
5244.90 3919
5245.59 4077
5246.27 3981
5246.95 4157
5247.64 4167
5248.32 4113
5249.00 4263
5249.69 4141
5250.37 4068
5251.05 3978
5251.74 3923
5252.42 3846
5253.11 4003
5253.79 3975
5254.47 3750
5255.16 3673
5255.84 3748
5256.53 3745
5257.21 3588
5257.89 3391
5258.58 3326
5259.26 3396
5259.95 3608
5260.63 3495
5261.32 3538
5262.00 3523
5262.68 3470
5263.37 3360
5264.05 3378
5264.74 3508
5265.42 3428
5266.11 3616
5266.79 3627
5267.48 3550
5268.16 3485
5268.85 3403
5269.53 3490
5270.22 3611
5270.90 3615
5271.59 3664
5272.27 3719
5272.96 3555
5273.64 3681
5274.33 3567
5275.01 3644
5275.70 3734
5276.38 3675
5277.07 3693
5277.75 3657
5278.44 3753
5279.12 3618
5279.81 3848
5280.49 3868
5281.18 3722
5281.87 3824
5282.55 3995
5283.24 4027
5283.92 4110
5284.61 4074
5285.30 4042
5285.98 3949
5286.67 3860
5287.35 4020
5288.04 3836
5288.73 4007
5289.41 3921
5290.10 4008
5290.78 3930
5291.47 3786
5292.16 3769
5292.84 3861
5293.53 4013
5294.22 3818
5294.90 3968
5295.59 4087
5296.28 4204
5296.96 4293
5297.65 4194
5298.34 4256
5299.02 4432
5299.71 4346
5300.40 4524
5301.08 4532
5301.77 4351
5302.46 4305
5303.14 4556
5303.83 4259
5304.52 4260
5305.21 4299
5305.89 4537
5306.58 4592
5307.27 4408
5307.96 4517
5308.64 4262
5309.33 4113
5310.02 4015
5310.71 3803
5311.39 3715
5312.08 3736
5312.77 3570
5313.46 3540
5314.14 3653
5314.83 3629
5315.52 3625
5316.21 3703
5316.89 3549
5317.58 3458
5318.27 3489
5318.96 3556
5319.65 3553
5320.34 3533
5321.02 3567
5321.71 3530
5322.40 3660
5323.09 3432
5323.78 3716
5324.47 3492
5325.15 3455
5325.84 3645
5326.53 3837
5327.22 3628
5327.91 3616
5328.60 3612
5329.29 3727
5329.97 3750
5330.66 3668
5331.35 3572
5332.04 3630
5332.73 3796
5333.42 3638
5334.11 3610
5334.80 3657
5335.49 3676
5336.18 3789
5336.87 3690
5337.55 3697
5338.24 3712
5338.93 3759
5339.62 3943
5340.31 3921
5341.00 3838
5341.69 3728
5342.38 3865
5343.07 3787
5343.76 3558
5344.45 3711
5345.14 3906
5345.83 3861
5346.52 3848
5347.21 4135
5347.90 3931
5348.59 3904
5349.28 3982
5349.97 4102
5350.66 4089
5351.35 4188
5352.04 4577
5352.73 4697
5353.42 4402
5354.11 4516
5354.80 4389
5355.49 4650
5356.18 4700
5356.87 4612
5357.56 4777
5358.25 4415
5358.94 4179
5359.64 4393
5360.33 3895
5361.02 3758
5361.71 3716
5362.40 3814
5363.09 3760
5363.78 3701
5364.47 3398
5365.16 3486
5365.85 3476
5366.55 3492
5367.24 3424
5367.93 3483
5368.62 3508
5369.31 3541
5370.00 3752
5370.69 3692
5371.38 3589
5372.08 3450
5372.77 3492
5373.46 3623
5374.15 3562
5374.84 3696
5375.53 3740
5376.23 3641
5376.92 3780
5377.61 3722
5378.30 3655
5378.99 3791
5379.69 3542
5380.38 3597
5381.07 3526
5381.76 3498
5382.45 3458
5383.15 3615
5383.84 3610
5384.53 3632
5385.22 3562
5385.92 3699
5386.61 3522
5387.30 3683
5387.99 3560
5388.69 3602
5389.38 3620
5390.07 3669
5390.76 3489
5391.46 3519
5392.15 3517
5392.84 3511
5393.54 3732
5394.23 3790
5394.92 3561
5395.61 3668
5396.31 3788
5397.00 3662
5397.69 3666
5398.39 3708
5399.08 3705
5399.77 3724
5400.47 3631
5401.16 3510
5401.85 3583
5402.55 3467
5403.24 3575
5403.93 3495
5404.63 3450
5405.32 3410
5406.02 3418
5406.71 3503
5407.40 3497
5408.10 3538
5408.79 3532
5409.48 3610
5410.18 3565
5410.87 3590
5411.57 3506
5412.26 3504
5412.95 3473
5413.65 3526
5414.34 3517
5415.04 3459
5415.73 3429
5416.43 3331
5417.12 3233
5417.82 3453
5418.51 3541
5419.20 3562
5419.90 3543
5420.59 3569
5421.29 3558
5421.98 3687
5422.68 3535
5423.37 3484
5424.07 3423
5424.76 3408
5425.46 3562
5426.15 3522
5426.85 3521
5427.54 3459
5428.24 3084
5428.93 3439
5429.63 3514
5430.32 3537
5431.02 3612
5431.71 3503
5432.41 3520
5433.10 3536
5433.80 3671
5434.50 3583
5435.19 3466
5435.89 3579
5436.58 3671
5437.28 3452
5437.97 3510
5438.67 3667
5439.37 3559
5440.06 3583
5440.76 3568
5441.45 3548
5442.15 3558
5442.85 3769
5443.54 3687
5444.24 3720
5444.93 3623
5445.63 3837
5446.33 3787
5447.02 3902
5447.72 3753
5448.42 3800
5449.11 3935
5449.81 3842
5450.51 3903
5451.20 4165
5451.90 4200
5452.60 4296
5453.29 4208
5453.99 4281
5454.69 4422
5455.38 4268
5456.08 4037
5456.78 3985
5457.47 4166
5458.17 4169
5458.87 4265
5459.57 4194
5460.26 4339
5460.96 4354
5461.66 4634
5462.35 4458
5463.05 4252
5463.75 4395
5464.45 4406
5465.14 4287
5465.84 4204
5466.54 4240
5467.24 4419
5467.93 4277
5468.63 4317
5469.33 4174
5470.03 4249
5470.73 4402
5471.42 4221
5472.12 3978
5472.82 3944
5473.52 4129
5474.22 4013
5474.91 3809
5475.61 3776
5476.31 3843
5477.01 3887
5477.71 3960
5478.40 4089
5479.10 4016
5479.80 3940
5480.50 3943
5481.20 4026
5481.90 3929
5482.60 3892
5483.29 3994
5483.99 3934
5484.69 3913
5485.39 4154
5486.09 4114
5486.79 4112
5487.49 4129
5488.19 4019
5488.89 3983
5489.58 3832
5490.28 3839
5490.98 3901
5491.68 4145
5492.38 3998
5493.08 3973
5493.78 4060
5494.48 4050
5495.18 3993
5495.88 3985
5496.58 4088
5497.28 3901
5497.98 3887
5498.68 4013
5499.38 4310
5500.08 4136
5500.78 4149
5501.48 4235
5502.18 4160
5502.88 4529
5503.58 4638
5504.28 4600
5504.98 4864
5505.68 4815
5506.38 4680
5507.08 4476
5507.78 4665
5508.48 4533
5509.18 4405
5509.88 4209
5510.58 4228
5511.28 4253
5511.98 4230
5512.68 4381
5513.38 4225
5514.08 4369
5514.78 4409
5515.48 4485
5516.18 4664
5516.88 4717
5517.58 4810
5518.28 4970
5518.99 4869
5519.69 4960
5520.39 4903
5521.09 4869
5521.79 4751
5522.49 4653
5523.19 4551
5523.89 4638
5524.59 4565
5525.30 4599
5526.00 4732
5526.70 4438
5527.40 4339
5528.10 4442
5528.80 4296
5529.50 4156
5530.21 4147
5530.91 3904
5531.61 3999
5532.31 3912
5533.01 3822
5533.72 3817
5534.42 3666
5535.12 3539
5535.82 3678
5536.52 3776
5537.23 3792
5537.93 3805
5538.63 3633
5539.33 3741
5540.03 3729
5540.74 3936
5541.44 3902
5542.14 3701
5542.84 3739
5543.55 3882
5544.25 4068
5544.95 3950
5545.65 3706
5546.36 3824
5547.06 3782
5547.76 3761
5548.47 3607
5549.17 3664
5549.87 3663
5550.57 3663
5551.28 3889
5551.98 3688
5552.68 3755
5553.39 3720
5554.09 3775
5554.79 3751
5555.50 3978
5556.20 3878
5556.90 3717
5557.61 3764
5558.31 3796
5559.01 3669
5559.72 3771
5560.42 3839
5561.12 3694
5561.83 3576
5562.53 3634
5563.23 3679
5563.94 3490
5564.64 3741
5565.35 3582
5566.05 3587
5566.75 3634
5567.46 3659
5568.16 3557
5568.87 3590
5569.57 3555
5570.27 3724
5570.98 3625
5571.68 3659
5572.39 3568
5573.09 3551
5573.80 3464
5574.50 3735
5575.21 3857
5575.91 3469
5576.61 3705
5577.32 3633
5578.02 3661
5578.73 3793
5579.43 3649
5580.14 3513
5580.84 3487
5581.55 3476
5582.25 3552
5582.96 3658
5583.66 3648
5584.37 3511
5585.07 3453
5585.78 3678
5586.48 3657
5587.19 3447
5587.89 3304
5588.60 3392
5589.30 3437
5590.01 3375
5590.72 3450
5591.42 3356
5592.13 3432
5592.83 3340
5593.54 3193
5594.24 3333
5594.95 3384
5595.66 3446
5596.36 3424
5597.07 3279
5597.77 3251
5598.48 3314
5599.18 3297
5599.89 3246
5600.60 3311
5601.30 3413
5602.01 3236
5602.72 3324
5603.42 3299
5604.13 3407
5604.83 3407
5605.54 3481
5606.25 3158
5606.95 3244
5607.66 3486
5608.37 3320
5609.07 3321
5609.78 3187
5610.49 3214
5611.19 3204
5611.90 3169
5612.61 3204
5613.31 3119
5614.02 3055
5614.73 3100
5615.44 3258
5616.14 3240
5616.85 3234
5617.56 3334
5618.26 3251
5618.97 3214
5619.68 3297
5620.39 3219
5621.09 3179
5621.80 3237
5622.51 3277
5623.22 3149
5623.92 3172
5624.63 3259
5625.34 3184
5626.05 3222
5626.75 3058
5627.46 2957
5628.17 3063
5628.88 3135
5629.59 3268
5630.29 3077
5631.00 3235
5631.71 3134
5632.42 3224
5633.13 3283
5633.83 3267
5634.54 3146
5635.25 3162
5635.96 3171
5636.67 3267
5637.38 3414
5638.08 3284
5638.79 3200
5639.50 3123
5640.21 3176
5640.92 3343
5641.63 3079
5642.34 3191
5643.05 3086
5643.75 3028
5644.46 3242
5645.17 3213
5645.88 3193
5646.59 3322
5647.30 3371
5648.01 3336
5648.72 3376
5649.43 3142
5650.14 3290
5650.85 3395
5651.55 3284
5652.26 3428
5652.97 3431
5653.68 3297
5654.39 3427
5655.10 3159
5655.81 3331
5656.52 3348
5657.23 3368
5657.94 3439
5658.65 3085
5659.36 3188
5660.07 3291
5660.78 3393
5661.49 3461
5662.20 3295
5662.91 3258
5663.62 3342
5664.33 3318
5665.04 3380
5665.75 3469
5666.46 3392
5667.17 3136
5667.88 3229
5668.59 3169
5669.30 3094
5670.01 3221
5670.72 3290
5671.43 3216
5672.14 3207
5672.85 3352
5673.57 3343
5674.28 3330
5674.99 3352
5675.70 3425
5676.41 3197
5677.12 3265
5677.83 3414
5678.54 3327
5679.25 3205
5679.96 3245
5680.68 3239
5681.39 3130
5682.10 3290
5682.81 3428
5683.52 3435
5684.23 3370
5684.94 3367
5685.65 3405
5686.37 3533
5687.08 3477
5687.79 3440
5688.50 3668
5689.21 3586
5689.92 3191
5690.64 3199
5691.35 3369
5692.06 3456
5692.77 3213
5693.48 3330
5694.20 3350
5694.91 3238
5695.62 3350
5696.33 3341
5697.04 3356
5697.76 3554
5698.47 3300
5699.18 3501
5699.89 3446
5700.61 3437
5701.32 3286
5702.03 3347
5702.74 3464
5703.46 3447
5704.17 3554
5704.88 3660
5705.59 3510
5706.31 3286
5707.02 3426
5707.73 3375
5708.45 3407
5709.16 3329
5709.87 3226
5710.58 3351
5711.30 3296
5712.01 3422
5712.72 3509
5713.44 3292
5714.15 3306
5714.86 3476
5715.58 3281
5716.29 3450
5717.00 3221
5717.72 3355
5718.43 3384
5719.14 3424
5719.86 3425
5720.57 3530
5721.28 3338
5722.00 3422
5722.71 3628
5723.43 3556
5724.14 3468
5724.85 3475
5725.57 3465
5726.28 3535
5727.00 3836
5727.71 3823
5728.42 3868
5729.14 3839
5729.85 3776
5730.57 3831
5731.28 3965
5732.00 4234
5732.71 4159
5733.42 4139
5734.14 4187
5734.85 4066
5735.57 4332
5736.28 3995
5737.00 3996
5737.71 4063
5738.43 3978
5739.14 3788
5739.86 3725
5740.57 3935
5741.29 3860
5742.00 3860
5742.72 3953
5743.43 3887
5744.15 3812
5744.86 3747
5745.58 3762
5746.29 3847
5747.01 3965
5747.72 3994
5748.44 4095
5749.15 4005
5749.87 3997
5750.58 3884
5751.30 4029
5752.02 3998
5752.73 4117
5753.45 4139
5754.16 4026
5754.88 4221
5755.59 4229
5756.31 4225
5757.03 4317
5757.74 4401
5758.46 4440
5759.17 4397
5759.89 4414
5760.61 4348
5761.32 4439
5762.04 4621
5762.76 4835
5763.47 4677
5764.19 4577
5764.90 4627
5765.62 4734
5766.34 4890
5767.05 5152
5767.77 5294
5768.49 5252
5769.20 5096
5769.92 5152
5770.64 5259
5771.35 5240
5772.07 5461
5772.79 5525
5773.51 5733
5774.22 6338
5774.94 6557
5775.66 6963
5776.37 7872
5777.09 8411
5777.81 8852
5778.53 8636
5779.24 8794
5779.96 8540
5780.68 8249
5781.39 7417
5782.11 7221
5782.83 6990
5783.55 6683
5784.26 6407
5784.98 6524
5785.70 6397
5786.42 6218
5787.14 6096
5787.85 6497
5788.57 6448
5789.29 6253
5790.01 5690
5790.73 5875
5791.44 5993
5792.16 6194
5792.88 6042
5793.60 6025
5794.32 6066
5795.03 5895
5795.75 6018
5796.47 5979
5797.19 5809
5797.91 6154
5798.63 6046
5799.35 6036
5800.06 5990
5800.78 6176
5801.50 6063
5802.22 6101
5802.94 6089
5803.66 6612
5804.38 6862
5805.10 7278
5805.81 7968
5806.53 8321
5807.25 8444
5807.97 7820
5808.69 7607
5809.41 7179
5810.13 7051
5810.85 6550
5811.57 6130
5812.29 5868
5813.01 5855
5813.73 5701
5814.45 5861
5815.17 5659
5815.88 5696
5816.60 5496
5817.32 5486
5818.04 5445
5818.76 5583
5819.48 5662
5820.20 5555
5820.92 5560
5821.64 5343
5822.36 5549
5823.08 5597
5823.80 5650
5824.52 5422
5825.24 5344
5825.96 5297
5826.68 5189
5827.40 5123
5828.12 4997
5828.84 4920
5829.57 4779
5830.29 4655
5831.01 4874
5831.73 4647
5832.45 4688
5833.17 4861
5833.89 4771
5834.61 4594
5835.33 4650
5836.05 4280
5836.77 4430
5837.49 4556
5838.21 4340
5838.94 4585
5839.66 4387
5840.38 4286
5841.10 4386
5841.82 4395
5842.54 4199
5843.26 4326
5843.98 4443
5844.70 4170
5845.43 4200
5846.15 4374
5846.87 4385
5847.59 4336
5848.31 4383
5849.03 4263
5849.76 4196
5850.48 4245
5851.20 4273
5851.92 4248
5852.64 4229
5853.36 4061
5854.09 4008
5854.81 4046
5855.53 3995
5856.25 4114
5856.97 4022
5857.70 4012
5858.42 3942
5859.14 4050
5859.86 4118
5860.59 3954
5861.31 3902
5862.03 4063
5862.75 4088
5863.48 4027
5864.20 3964
5864.92 3951
5865.64 3752
5866.37 3750
5867.09 3701
5867.81 3903
5868.54 3870
5869.26 3761
5869.98 3778
5870.70 3670
5871.43 3658
5872.15 3716
5872.87 3601
5873.60 3722
5874.32 3643
5875.04 3591
5875.77 3848
5876.49 3690
5877.21 3684
5877.94 3743
5878.66 3534
5879.38 3594
5880.11 3739
5880.83 3592
5881.55 3595
5882.28 3750
5883.00 3755
5883.73 3932
5884.45 3414
5885.17 3625
5885.90 3801
5886.62 3775
5887.34 3645
5888.07 3494
5888.79 3781
5889.52 3589
5890.24 3583
5890.97 3533
5891.69 3471
5892.41 3575
5893.14 3638
5893.86 3672
5894.59 3710
5895.31 3670
5896.04 3639
5896.76 3518
5897.49 3533
5898.21 3498
5898.93 3471
5899.66 3391
5900.38 3464
5901.11 3386
5901.83 3505
5902.56 3426
5903.28 3344
5904.01 3577
5904.73 3537
5905.46 3491
5906.18 3591
5906.91 3606
5907.64 3640
5908.36 3653
5909.09 3734
5909.81 3671
5910.54 3527
5911.26 3556
5911.99 3641
5912.71 3397
5913.44 3441
5914.16 3462
5914.89 3519
5915.62 3570
5916.34 3419
5917.07 3541
5917.79 3669
5918.52 3493
5919.25 3486
5919.97 3689
5920.70 3393
5921.42 3508
5922.15 3361
5922.88 3469
5923.60 3457
5924.33 3446
5925.05 3384
5925.78 3415
5926.51 3418
5927.23 3727
5927.96 3627
5928.69 3460
5929.41 3463
5930.14 3537
5930.87 3616
5931.59 3538
5932.32 3575
5933.05 3712
5933.77 3739
5934.50 3682
5935.23 3763
5935.95 3568
5936.68 3601
5937.41 3549
5938.14 3564
5938.86 3699
5939.59 3633
5940.32 3757
5941.04 3801
5941.77 3904
5942.50 3932
5943.23 4003
5943.95 4078
5944.68 3741
5945.41 3741
5946.14 3753
5946.87 3740
5947.59 3724
5948.32 3584
5949.05 3703
5949.78 3690
5950.50 3744
5951.23 3757
5951.96 3707
5952.69 3746
5953.42 3734
5954.14 3675
5954.87 3636
5955.60 3776
5956.33 3822
5957.06 3856
5957.79 3871
5958.51 3888
5959.24 3740
5959.97 3894
5960.70 3862
5961.43 3925
5962.16 3887
5962.88 3893
5963.61 3968
5964.34 3825
5965.07 3796
5965.80 3831
5966.53 3990
5967.26 3987
5967.99 3991
5968.72 3969
5969.44 4039
5970.17 4168
5970.90 4159
5971.63 4208
5972.36 4038
5973.09 4072
5973.82 4100
5974.55 4112
5975.28 4256
5976.01 4268
5976.74 4357
5977.47 4076
5978.20 4264
5978.93 4032
5979.66 4294
5980.39 4278
5981.12 4307
5981.85 4089
5982.58 4076
5983.31 4148
5984.04 4165
5984.77 4175
5985.50 4136
5986.23 4466
5986.96 4280
5987.69 4223
5988.42 4221
5989.15 4246
5989.88 4533
5990.61 4538
5991.34 4348
5992.07 4413
5992.80 4369
5993.53 4387
5994.26 4347
5994.99 4039
5995.72 4497
5996.45 4375
5997.18 4424
5997.91 4554
5998.64 4301
5999.37 4274
6000.11 4594
6000.84 4451
6001.57 4337
6002.30 4400
6003.03 4396
6003.76 4411
6004.49 4449
6005.22 4381
6005.95 4256
6006.69 4369
6007.42 4202
6008.15 4222
6008.88 4402
6009.61 4305
6010.34 4256
6011.07 4526
6011.81 4579
6012.54 4549
6013.27 4940
6014.00 5154
6014.73 4858
6015.46 4960
6016.20 5410
6016.93 5309
6017.66 5605
6018.39 5389
6019.12 5054
6019.86 5025
6020.59 4935
6021.32 4838
6022.05 4494
6022.79 4309
6023.52 4306
6024.25 4305
6024.98 4113
6025.72 4126
6026.45 3967
6027.18 4037
6027.91 4155
6028.65 4059
6029.38 4042
6030.11 4166
6030.84 4033
6031.58 4208
6032.31 4021
6033.04 3962
6033.78 4032
6034.51 3812
6035.24 3884
6035.98 4029
6036.71 4149
6037.44 4176
6038.17 3932
6038.91 4011
6039.64 4140
6040.37 3935
6041.11 3930
6041.84 3906
6042.58 3862
6043.31 3868
6044.04 3920
6044.78 3908
6045.51 4043
6046.24 4089
6046.98 4052
6047.71 4146
6048.44 4118
6049.18 4157
6049.91 4242
6050.65 4005
6051.38 4030
6052.11 3997
6052.85 4094
6053.58 4168
6054.32 4033
6055.05 4004
6055.79 4000
6056.52 4124
6057.25 4139
6057.99 4301
6058.72 4059
6059.46 4000
6060.19 4069
6060.93 4041
6061.66 4217
6062.40 4038
6063.13 4103
6063.87 4160
6064.60 4091
6065.34 3970
6066.07 3954
6066.81 3942
6067.54 4120
6068.28 4040
6069.01 4155
6069.75 4101
6070.48 4096
6071.22 4001
6071.95 3977
6072.69 4059
6073.42 4005
6074.16 4082
6074.89 4019
6075.63 3985
6076.36 4030
6077.10 4141
6077.84 4026
6078.57 4094
6079.31 3948
6080.04 3903
6080.78 3971
6081.51 4036
6082.25 4026
6082.99 4168
6083.72 4217
6084.46 4273
6085.20 4147
6085.93 4001
6086.67 4088
6087.40 4159
6088.14 4034
6088.88 4132
6089.61 3934
6090.35 3955
6091.09 4106
6091.82 4320
6092.56 4153
6093.30 4055
6094.03 4110
6094.77 4113
6095.51 3990
6096.24 4019
6096.98 4182
6097.72 4198
6098.45 4046
6099.19 3999
6099.93 4064
6100.66 4297
6101.40 4328
6102.14 4302
6102.87 4266
6103.61 4249
6104.35 4192
6105.09 3977
6105.82 4202
6106.56 4229
6107.30 4145
6108.04 4141
6108.77 4285
6109.51 4144
6110.25 4210
6110.99 4383
6111.72 4338
6112.46 4248
6113.20 4347
6113.94 4382
6114.68 4358
6115.41 4392
6116.15 4400
6116.89 4449
6117.63 4506
6118.37 4556
6119.10 4526
6119.84 4567
6120.58 4615
6121.32 4507
6122.06 4664
6122.80 4533
6123.53 4442
6124.27 4507
6125.01 4511
6125.75 4639
6126.49 4839
6127.23 5020
6127.97 5052
6128.70 4700
6129.44 4718
6130.18 4890
6130.92 4873
6131.66 4947
6132.40 4756
6133.14 4764
6133.88 4724
6134.62 4876
6135.35 4905
6136.09 4642
6136.83 4651
6137.57 4694
6138.31 4720
6139.05 4753
6139.79 4824
6140.53 4674
6141.27 4853
6142.01 4844
6142.75 4657
6143.49 4922
6144.23 5046
6144.97 4881
6145.71 4960
6146.45 5022
6147.19 4816
6147.93 4947
6148.67 4805
6149.41 4801
6150.15 4867
6150.89 4943
6151.63 5041
6152.37 5196
6153.11 5174
6153.85 5265
6154.59 5172
6155.33 5511
6156.07 5583
6156.81 5645
6157.55 5529
6158.29 5528
6159.03 5399
6159.77 5570
6160.51 5577
6161.25 5428
6161.99 5438
6162.73 5569
6163.47 5722
6164.22 5808
6164.96 5959
6165.70 5886
6166.44 5808
6167.18 6095
6167.92 6359
6168.66 6399
6169.40 6593
6170.14 6643
6170.89 6933
6171.63 6966
6172.37 7274
6173.11 7245
6173.85 7384
6174.59 7103
6175.33 7239
6176.08 7128
6176.82 6900
6177.56 6968
6178.30 7032
6179.04 7091
6179.78 6936
6180.53 6710
6181.27 6896
6182.01 6874
6182.75 6836
6183.49 6736
6184.24 6913
6184.98 7232
6185.72 7077
6186.46 6858
6187.20 6909
6187.95 7164
6188.69 7133
6189.43 7094
6190.17 7110
6190.92 7154
6191.66 7477
6192.40 7257
6193.14 7674
6193.89 7759
6194.63 7812
6195.37 7727
6196.12 7976
6196.86 8037
6197.60 8282
6198.34 8177
6199.09 8293
6199.83 8372
6200.57 8375
6201.32 8275
6202.06 8125
6202.80 8222
6203.55 8578
6204.29 8453
6205.03 8142
6205.78 8238
6206.52 8318
6207.26 8560
6208.01 8810
6208.75 9561
6209.49 10665
6210.24 11728
6210.98 13153
6211.72 14924
6212.47 17109
6213.21 19194
6213.96 20363
6214.70 20867
6215.44 21213
6216.19 20698
6216.93 19371
6217.68 17771
6218.42 16318
6219.16 14390
6219.91 12408
6220.65 11076
6221.40 9868
6222.14 8820
6222.89 8114
6223.63 7830
6224.37 7546
6225.12 7606
6225.86 7572
6226.61 7572
6227.35 7771
6228.10 8161
6228.84 8248
6229.59 8518
6230.33 8671
6231.08 8629
6231.82 8369
6232.57 8149
6233.31 8003
6234.06 7398
6234.80 6814
6235.55 6526
6236.29 6318
6237.04 5992
6237.78 5840
6238.53 5816
6239.27 5727
6240.02 5742
6240.76 5769
6241.51 5942
6242.26 6100
6243.00 6243
6243.75 6148
6244.49 6178
6245.24 6084
6245.98 6239
6246.73 6115
6247.48 6260
6248.22 6398
6248.97 6436
6249.71 6469
6250.46 6599
6251.21 6378
6251.95 6389
6252.70 6791
6253.44 6835
6254.19 6712
6254.94 6640
6255.68 6611
6256.43 6476
6257.18 6327
6257.92 6394
6258.67 6447
6259.42 6331
6260.16 6192
6260.91 6096
6261.66 6474
6262.40 6449
6263.15 6609
6263.90 6346
6264.64 6233
6265.39 6187
6266.14 6238
6266.88 6287
6267.63 6150
6268.38 6277
6269.13 6122
6269.87 6202
6270.62 5979
6271.37 5940
6272.11 5944
6272.86 5893
6273.61 5889
6274.36 5896
6275.10 5901
6275.85 5943
6276.60 5998
6277.35 6000
6278.10 6122
6278.84 6206
6279.59 6333
6280.34 6133
6281.09 6385
6281.83 6893
6282.58 7085
6283.33 6780
6284.08 6730
6284.83 6436
6285.57 5979
6286.32 6186
6287.07 5864
6287.82 5709
6288.57 5281
6289.32 5245
6290.06 5173
6290.81 5332
6291.56 5099
6292.31 5049
6293.06 4957
6293.81 5165
6294.56 5168
6295.30 5110
6296.05 5218
6296.80 5138
6297.55 5120
6298.30 5181
6299.05 5091
6299.80 5043
6300.55 5078
6301.30 4877
6302.05 4932
6302.79 4878
6303.54 4572
6304.29 4713
6305.04 4790
6305.79 4755
6306.54 5119
6307.29 4871
6308.04 4849
6308.79 4867
6309.54 4865
6310.29 4773
6311.04 4901
6311.79 4903
6312.54 4632
6313.29 4573
6314.04 4598
6314.79 4251
6315.54 4333
6316.29 4659
6317.04 4686
6317.79 4631
6318.54 4662
6319.29 4706
6320.04 4721
6320.79 4594
6321.54 4636
6322.29 4512
6323.04 4671
6323.79 4503
6324.54 4247
6325.29 4257
6326.04 4163
6326.79 4223
6327.54 4224
6328.29 4213
6329.04 4232
6329.79 4187
6330.55 4183
6331.30 4037
6332.05 4097
6332.80 4233
6333.55 4226
6334.30 4178
6335.05 4021
6335.80 4003
6336.55 3977
6337.30 4078
6338.06 4175
6338.81 4035
6339.56 4035
6340.31 3944
6341.06 4014
6341.81 3828
6342.56 3765
6343.32 3865
6344.07 3925
6344.82 3928
6345.57 4008
6346.32 4114
6347.07 3893
6347.83 3846
6348.58 3943
6349.33 3973
6350.08 3907
6350.83 4064
6351.59 3905
6352.34 3808
6353.09 3910
6353.84 4135
6354.60 4082
6355.35 3988
6356.10 3993
6356.85 4024
6357.61 3990
6358.36 3897
6359.11 4122
6359.86 4140
6360.62 4296
6361.37 3879
6362.12 3987
6362.87 3978
6363.63 3689
6364.38 3776
6365.13 3818
6365.88 3806
6366.64 3912
6367.39 3753
6368.14 3814
6368.90 3613
6369.65 3478
6370.40 3634
6371.16 3781
6371.91 3843
6372.66 3498
6373.42 3604
6374.17 3640
6374.92 3607
6375.68 3764
6376.43 3598
6377.18 3739
6377.94 3873
6378.69 3790
6379.45 3618
6380.20 3752
6380.95 3688
6381.71 3690
6382.46 3538
6383.21 3714
6383.97 3929
6384.72 3818
6385.48 3787
6386.23 3604
6386.98 3737
6387.74 3945
6388.49 3890
6389.25 3740
6390.00 3699
6390.76 3724
6391.51 3659
6392.27 3623
6393.02 3676
6393.77 3495
6394.53 3479
6395.28 3618
6396.04 3637
6396.79 3633
6397.55 3690
6398.30 3704
6399.06 3810
6399.81 3621
6400.57 3574
6401.32 3509
6402.08 3648
6402.83 3504
6403.59 3303
6404.34 3518
6405.10 3564
6405.85 3523
6406.61 3623
6407.36 3533
6408.12 3533
6408.88 3460
6409.63 3497
6410.39 3622
6411.14 3589
6411.90 3608
6412.65 3517
6413.41 3564
6414.16 3648
6414.92 3680
6415.68 3541
6416.43 3489
6417.19 3542
6417.94 3664
6418.70 3667
6419.46 3711
6420.21 3873
6420.97 3964
6421.73 3649
6422.48 3538
6423.24 3709
6423.99 3608
6424.75 3479
6425.51 3482
6426.26 3594
6427.02 3623
6427.78 3527
6428.53 3567
6429.29 3789
6430.05 3803
6430.80 3677
6431.56 3760
6432.32 3723
6433.07 3758
6433.83 3803
6434.59 3856
6435.34 3779
6436.10 3739
6436.86 3791
6437.62 3871
6438.37 3812
6439.13 3769
6439.89 3772
6440.65 3993
6441.40 3885
6442.16 3762
6442.92 3867
6443.68 3962
6444.43 3773
6445.19 3766
6445.95 3778
6446.71 3713
6447.46 3803
6448.22 3975
6448.98 3868
6449.74 3845
6450.49 3848
6451.25 3957
6452.01 3881
6452.77 4079
6453.53 4013
6454.29 3776
6455.04 3776
6455.80 3767
6456.56 3884
6457.32 3771
6458.08 4049
6458.84 4053
6459.59 4182
6460.35 4283
6461.11 4119
6461.87 4097
6462.63 4114
6463.39 4149
6464.15 4111
6464.90 4149
6465.66 4247
6466.42 4124
6467.18 4107
6467.94 4209
6468.70 4246
6469.46 4245
6470.22 4324
6470.98 4401
6471.73 4587
6472.49 4545
6473.25 4698
6474.01 4743
6474.77 4441
6475.53 4503
6476.29 4594
6477.05 4560
6477.81 4620
6478.57 4854
6479.33 4590
6480.09 4677
6480.85 4707
6481.61 4744
6482.37 4759
6483.13 4713
6483.89 4686
6484.65 4809
6485.41 4890
6486.17 4965
6486.93 4944
6487.69 4870
6488.45 4873
6489.21 4997
6489.97 5039
6490.73 5205
6491.49 5038
6492.25 5028
6493.01 5136
6493.77 5249
6494.53 5214
6495.29 5353
6496.05 5272
6496.81 5534
6497.57 5518
6498.33 5688
6499.10 5875
6499.86 5881
6500.62 6044
6501.38 5927
6502.14 6077
6502.90 5960
6503.66 5892
6504.42 5888
6505.18 5971
6505.94 6165
6506.71 6308
6507.47 6150
6508.23 6240
6508.99 6095
6509.75 6198
6510.51 6344
6511.27 6648
6512.04 6621
6512.80 6884
6513.56 7419
6514.32 7776
6515.08 8109
6515.84 9009
6516.61 9718
6517.37 10401
6518.13 11036
6518.89 11079
6519.65 11156
6520.42 10702
6521.18 10288
6521.94 10034
6522.70 9540
6523.46 8663
6524.23 8309
6524.99 7830
6525.75 7591
6526.51 7508
6527.28 7463
6528.04 7546
6528.80 7743
6529.56 7533
6530.33 7955
6531.09 8208
6531.85 8471
6532.61 8513
6533.38 8182
6534.14 8355
6534.90 8376
6535.67 8177
6536.43 7876
6537.19 8114
6537.95 8153
6538.72 8536
6539.48 9200
6540.24 10039
6541.01 10593
6541.77 11171
6542.53 11218
6543.30 11390
6544.06 11080
6544.82 10780
6545.59 10052
6546.35 9520
6547.11 8865
6547.88 8388
6548.64 7601
6549.41 7183
6550.17 7037
6550.93 6685
6551.70 6391
6552.46 6366
6553.22 6477
6553.99 6421
6554.75 6419
6555.52 6498
6556.28 6647
6557.05 6584
6557.81 6682
6558.57 6464
6559.34 6685
6560.10 6564
6560.87 6518
6561.63 6558
6562.40 6404
6563.16 6330
6563.92 6510
6564.69 6556
6565.45 6706
6566.22 6673
6566.98 6801
6567.75 7000
6568.51 6823
6569.28 6847
6570.04 6939
6570.81 6927
6571.57 7221
6572.34 7103
6573.10 6915
6573.87 6905
6574.63 7005
6575.40 6967
6576.16 7141
6576.93 7337
6577.69 7477
6578.46 7897
6579.23 8086
6579.99 8399
6580.76 8918
6581.52 9027
6582.29 9137
6583.05 9323
6583.82 8999
6584.59 8642
6585.35 8369
6586.12 7957
6586.88 7718
6587.65 7358
6588.41 7049
6589.18 6749
6589.95 6596
6590.71 6882
6591.48 6825
6592.25 6719
6593.01 6768
6593.78 6850
6594.54 7053
6595.31 7482
6596.08 7772
6596.84 7419
6597.61 7674
6598.38 8044
6599.14 7697
6599.91 7961
6600.68 7748
6601.44 7466
6602.21 7308
6602.98 7013
6603.74 6617
6604.51 6365
6605.28 6488
6606.05 6340
6606.81 6459
6607.58 6382
6608.35 6179
6609.11 5983
6609.88 6044
6610.65 6270
6611.42 6354
6612.18 6401
6612.95 6546
6613.72 6586
6614.49 6611
6615.25 6715
6616.02 6620
6616.79 6538
6617.56 6733
6618.32 6649
6619.09 6518
6619.86 6408
6620.63 6379
6621.40 6300
6622.16 6239
6622.93 6197
6623.70 6128
6624.47 6179
6625.24 6249
6626.00 6277
6626.77 6135
6627.54 6136
6628.31 5923
6629.08 5863
6629.85 5956
6630.61 5822
6631.38 5834
6632.15 5950
6632.92 5892
6633.69 5897
6634.46 5881
6635.23 6105
6635.99 6407
6636.76 6759
6637.53 7273
6638.30 7658
6639.07 8087
6639.84 8316
6640.61 8389
6641.38 8609
6642.15 8389
6642.92 8071
6643.68 7853
6644.45 7092
6645.22 6587
6645.99 6290
6646.76 5824
6647.53 5690
6648.30 5507
6649.07 5294
6649.84 5383
6650.61 5244
6651.38 5093
6652.15 5142
6652.92 5050
6653.69 5288
6654.46 5167
6655.23 5217
6656.00 5265
6656.77 5151
6657.54 4995
6658.31 5004
6659.08 4951
6659.85 4959
6660.62 4897
6661.39 4693
6662.16 4609
6662.93 4824
6663.70 4851
6664.47 4823
6665.24 4671
6666.01 4566
6666.78 4665
6667.55 4671
6668.32 4653
6669.09 4471
6669.86 4676
6670.64 4614
6671.41 4606
6672.18 4533
6672.95 4688
6673.72 4565
6674.49 4588
6675.26 4610
6676.03 4766
6676.80 4724
6677.57 4680
6678.35 4489
6679.12 4650
6679.89 4753
6680.66 4584
6681.43 4826
6682.20 4582
6682.97 4456
6683.75 4549
6684.52 4619
6685.29 4496
6686.06 4350
6686.83 4470
6687.60 4505
6688.38 4448
6689.15 4599
6689.92 4511
6690.69 4528
6691.46 4719
6692.24 4709
6693.01 4786
6693.78 4757
6694.55 4551
6695.32 4411
6696.10 4391
6696.87 4233
6697.64 4205
6698.41 4308
6699.19 4249
6699.96 4211
6700.73 4223
6701.50 4183
6702.28 4049
6703.05 4051
6703.82 3987
6704.59 4132
6705.37 4069
6706.14 3920
6706.91 4033
6707.69 3934
6708.46 4107
6709.23 3954
6710.00 4170
6710.78 4014
6711.55 3794
6712.32 4060
6713.10 4056
6713.87 3782
6714.64 3795
6715.42 4010
6716.19 3774
6716.96 3812
6717.74 3900
6718.51 3932
6719.28 3877
6720.06 3672
6720.83 3729
6721.61 3774
6722.38 3614
6723.15 3595
6723.93 3739
6724.70 3707
6725.47 3516
6726.25 3480
6727.02 3706
6727.80 3595
6728.57 3581
6729.35 3619
6730.12 3751
6730.89 3555
6731.67 3642
6732.44 3565
6733.22 3423
6733.99 3399
6734.77 3420
6735.54 3497
6736.31 3501
6737.09 3483
6737.86 3350
6738.64 3445
6739.41 3468
6740.19 3684
6740.96 3653
6741.74 3626
6742.51 3522
6743.29 3447
6744.06 3376
6744.84 3438
6745.61 3514
6746.39 3521
6747.16 3599
6747.94 3492
6748.71 3307
6749.49 3194
6750.26 3155
6751.04 3351
6751.82 3494
6752.59 3295
6753.37 3465
6754.14 3377
6754.92 3477
6755.69 3386
6756.47 3524
6757.25 3494
6758.02 3399
6758.80 3458
6759.57 3361
6760.35 3476
6761.12 3274
6761.90 3100
6762.68 3208
6763.45 3199
6764.23 3380
6765.01 3234
6765.78 3155
6766.56 3173
6767.33 3097
6768.11 3209
6768.89 3268
6769.66 3213
6770.44 3313
6771.22 3277
6771.99 3174
6772.77 3178
6773.55 3240
6774.32 3262
6775.10 3293
6775.88 3342
6776.65 3175
6777.43 3076
6778.21 3168
6778.99 3283
6779.76 3162
6780.54 3115
6781.32 3140
6782.09 3208
6782.87 3218
6783.65 3173
6784.43 3375
6785.20 3270
6785.98 3338
6786.76 3299
6787.54 3160
6788.31 3204
6789.09 3327
6789.87 3333
6790.65 3256
6791.42 3095
6792.20 3116
6792.98 3360
6793.76 3135
6794.54 3144
6795.31 3133
6796.09 3087
6796.87 3146
6797.65 2944
6798.43 2979
6799.20 3021
6799.98 3249
6800.76 3163
6801.54 3043
6802.32 2948
6803.10 2915
6803.87 2972
6804.65 3128
6805.43 3094
6806.21 3100
6806.99 3140
6807.77 3252
6808.55 3210
6809.32 3172
6810.10 3232
6810.88 3150
6811.66 3250
6812.44 3232
6813.22 3242
6814.00 3254
6814.78 3227
6815.56 3174
6816.34 3127
6817.11 3175
6817.89 3152
6818.67 3189
6819.45 3127
6820.23 3172
6821.01 3387
6821.79 3334
6822.57 3204
6823.35 3145
6824.13 3108
6824.91 3134
6825.69 3211
6826.47 3187
6827.25 3204
6828.03 3097
6828.81 3081
6829.59 3217
6830.37 3395
6831.15 3314
6831.93 3249
6832.71 3201
6833.49 3155
6834.27 3131
6835.05 3240
6835.83 3302
6836.61 3323
6837.39 3039
6838.17 3106
6838.95 3243
6839.73 3199
6840.51 3167
6841.29 3312
6842.07 3334
6842.85 3537
6843.63 3240
6844.42 3247
6845.20 3303
6845.98 3313
6846.76 3146
6847.54 3180
6848.32 3255
6849.10 3410
6849.88 3340
6850.66 3450
6851.44 3346
6852.23 3176
6853.01 3471
6853.79 3728
6854.57 3618
6855.35 3866
6856.13 3992
6856.91 4002
6857.70 3996
6858.48 4103
6859.26 4082
6860.04 3828
6860.82 3691
6861.60 3678
6862.39 3614
6863.17 3734
6863.95 3589
6864.73 3492
6865.51 3512
6866.30 3656
6867.08 3446
6867.86 3409
6868.64 3646
6869.42 3797
6870.21 3809
6870.99 3802
6871.77 3787
6872.55 3774
6873.34 3741
6874.12 3743
6874.90 3665
6875.68 3628
6876.47 3785
6877.25 3622
6878.03 3452
6878.81 3410
6879.60 3512
6880.38 3441
6881.16 3503
6881.95 3424
6882.73 3388
6883.51 3429
6884.29 3398
6885.08 3465
6885.86 3308
6886.64 3526
6887.43 3633
6888.21 3540
6888.99 3512
6889.78 3603
6890.56 3603
6891.34 3519
6892.13 3611
6892.91 3658
6893.69 3514
6894.48 3566
6895.26 3640
6896.05 3540
6896.83 3701
6897.61 3870
6898.40 3739
6899.18 3567
6899.97 3610
6900.75 3583
6901.53 3638
6902.32 3800
6903.10 3793
6903.89 3652
6904.67 3870
6905.45 3719
6906.24 3648
6907.02 3808
6907.81 3796
6908.59 3748
6909.38 3728
6910.16 3781
6910.95 3602
6911.73 3628
6912.51 3676
6913.30 3871
6914.08 3536
6914.87 3677
6915.65 3785
6916.44 3890
6917.22 3761
6918.01 3674
6918.79 3739
6919.58 3883
6920.36 3901
6921.15 3745
6921.93 3917
6922.72 3998
6923.50 4106
6924.29 3994
6925.08 3991
6925.86 3990
6926.65 4084
6927.43 4023
6928.22 4035
6929.00 4097
6929.79 4123
6930.57 4155
6931.36 3996
6932.15 3886
6932.93 3939
6933.72 4100
6934.50 3946
6935.29 4034
6936.08 4094
6936.86 4258
6937.65 4194
6938.43 3965
6939.22 4049
6940.01 4235
6940.79 4402
6941.58 4075
6942.37 4245
6943.15 4344
6943.94 4356
6944.72 4534
6945.51 4638
6946.30 4743
6947.08 4711
6947.87 4662
6948.66 4725
6949.44 4842
6950.23 4941
6951.02 4983
6951.80 5122
6952.59 5034
6953.38 4894
6954.17 4886
6954.95 4621
6955.74 4793
6956.53 4760
6957.31 4894
6958.10 4611
6958.89 4803
6959.68 5021
6960.46 5013
6961.25 4951
6962.04 5038
6962.83 5007
6963.61 5099
6964.40 5297
6965.19 5268
6965.98 5291
6966.76 5210
6967.55 5246
6968.34 5263
6969.13 5272
6969.92 5212
6970.70 5381
6971.49 5436
6972.28 5584
6973.07 5468
6973.86 5635
6974.64 5492
6975.43 5617
6976.22 5805
6977.01 5930
6977.80 5722
6978.59 5698
6979.37 5760
6980.16 5630
6980.95 5829
6981.74 6020
6982.53 6246
6983.32 6183
6984.11 6209
6984.90 6772
6985.68 7040
6986.47 7301
6987.26 7846
6988.05 8161
6988.84 8914
6989.63 9781
6990.42 10163
6991.21 10840
6992.00 11143
6992.79 11242
6993.57 11164
6994.36 10406
6995.15 9733
6995.94 8837
6996.73 8170
6997.52 7553
6998.31 6919
6999.10 6593
6999.89 6510
7000.68 6667
7001.47 6994
7002.26 7622
7003.05 8433
7003.84 9094
7004.63 9707
7005.42 10353
7006.21 10477
7007.00 10163
7007.79 9962
7008.58 9615
7009.37 8877
7010.16 7841
7010.95 7047
7011.74 6557
7012.53 5923
7013.32 5452
7014.11 5328
7014.90 5121
7015.69 4968
7016.48 5012
7017.27 4823
7018.06 4866
7018.85 5067
7019.65 4937
7020.44 4954
7021.23 5106
7022.02 5078
7022.81 5093
7023.60 5065
7024.39 4707
7025.18 4810
7025.97 4724
7026.76 4674
7027.56 4856
7028.35 4833
7029.14 4673
7029.93 4566
7030.72 4672
7031.51 4725
7032.30 4831
7033.09 4721
7033.89 4713
7034.68 4601
7035.47 4672
7036.26 4627
7037.05 4502
7037.84 4533
7038.64 4901
7039.43 4815
7040.22 4699
7041.01 4896
7041.80 4836
7042.60 4848
7043.39 4959
7044.18 4853
7044.97 4796
7045.76 4721
7046.56 4752
7047.35 4642
7048.14 4535
7048.93 4395
7049.73 4398
7050.52 4175
7051.31 4316
7052.10 4366
7052.90 4442
7053.69 4297
7054.48 4302
7055.27 4335
7056.07 4379
7056.86 4340
7057.65 4146
7058.45 4226
7059.24 4098
7060.03 4195
7060.83 4143
7061.62 4014
7062.41 4156
7063.20 4109
7064.00 3764
7064.79 3994
7065.58 4110
7066.38 3977
7067.17 3953
7067.96 3910
7068.76 3896
7069.55 3895
7070.35 3762
7071.14 3821
7071.93 3918
7072.73 3733
7073.52 3775
7074.31 3980
7075.11 4012
7075.90 3904
7076.70 3718
7077.49 3853
7078.28 3882
7079.08 3638
7079.87 3776
7080.67 3714
7081.46 3612
7082.25 3656
7083.05 3771
7083.84 3613
7084.64 3653
7085.43 3562
7086.23 3598
7087.02 3556
7087.82 3484
7088.61 3494
7089.41 3470
7090.20 3346
7090.99 3350
7091.79 3287
7092.58 3265
7093.38 3327
7094.17 3458
7094.97 3509
7095.76 3688
7096.56 3575
7097.35 3655
7098.15 3633
7098.94 3660
7099.74 3654
7100.54 3522
7101.33 3428
7102.13 3366
7102.92 3478
7103.72 3343
7104.51 3138
7105.31 3296
7106.10 3054
7106.90 3246
7107.70 3202
7108.49 3154
7109.29 2956
7110.08 3057
7110.88 3208
7111.67 3270
7112.47 3029
7113.27 3024
7114.06 3146
7114.86 3169
7115.65 2866
7116.45 2933
7117.25 3084
7118.04 3011
7118.84 2988
7119.64 3010
7120.43 3060
7121.23 3005
7122.03 3056
7122.82 3212
7123.62 3061
7124.41 2938
7125.21 2946
7126.01 3022
7126.81 2871
7127.60 2803
7128.40 2928
7129.20 3002
7129.99 2956
7130.79 2855
7131.59 2797
7132.38 2742
7133.18 2828
7133.98 2878
7134.78 2954
7135.57 2886
7136.37 2873
7137.17 2929
7137.96 2962
7138.76 2906
7139.56 2918
7140.36 2968
7141.15 3017
7141.95 2883
7142.75 2916
7143.55 2875
7144.35 2746
7145.14 2698
7145.94 2918
7146.74 2827
7147.54 2831
7148.33 2890
7149.13 2894
7149.93 3068
7150.73 2889
7151.53 2861
7152.33 2960
7153.12 2812
7153.92 2738
7154.72 2778
7155.52 2887
7156.32 2831
7157.12 2955
7157.91 2972
7158.71 2897
7159.51 2769
7160.31 2955
7161.11 2900
7161.91 2874
7162.71 2840
7163.50 2705
7164.30 2731
7165.10 2791
7165.90 2852
7166.70 2579
7167.50 2699
7168.30 2764
7169.10 2664
7169.90 2691
7170.70 2764
7171.50 2858
7172.29 2727
7173.09 2800
7173.89 2785
7174.69 2895
7175.49 2966
7176.29 2902
7177.09 2805
7177.89 2734
7178.69 2759
7179.49 2823
7180.29 2782
7181.09 2706
7181.89 2725
7182.69 2763
7183.49 2791
7184.29 2820
7185.09 2857
7185.89 2711
7186.69 2652
7187.49 2719
7188.29 2777
7189.09 2818
7189.89 2764
7190.69 2838
7191.49 2779
7192.29 2681
7193.09 2629
7193.89 2634
7194.69 2658
7195.49 2674
7196.29 2659
7197.10 2745
7197.90 2732
7198.70 2492
7199.50 2652
7200.30 2489
7201.10 2624
7201.90 2663
7202.70 2480
7203.50 2412
7204.30 2577
7205.11 2573
7205.91 2616
7206.71 2627
7207.51 2667
7208.31 2691
7209.11 2630
7209.91 2601
7210.71 2671
7211.52 2593
7212.32 2619
7213.12 2718
7213.92 2486
7214.72 2712
7215.52 2703
7216.33 2671
7217.13 2522
7217.93 2662
7218.73 2604
7219.53 2576
7220.34 2565
7221.14 2651
7221.94 2547
7222.74 2638
7223.54 2620
7224.35 2692
7225.15 2585
7225.95 2558
7226.75 2653
7227.56 2642
7228.36 2700
7229.16 2637
7229.96 2534
7230.77 2577
7231.57 2614
7232.37 2642
7233.17 2717
7233.98 2720
7234.78 2725
7235.58 2612
7236.38 2730
7237.19 2649
7237.99 2637
7238.79 2738
7239.60 2721
7240.40 2794
7241.20 2873
7242.01 2837
7242.81 2756
7243.61 2836
7244.42 2810
7245.22 2866
7246.02 2960
7246.83 2896
7247.63 3100
7248.43 2911
7249.24 2862
7250.04 2948
7250.84 2854
7251.65 2838
7252.45 2870
7253.26 2764
7254.06 2901
7254.86 3084
7255.67 2953
7256.47 2921
7257.28 2955
7258.08 3008
7258.88 3236
7259.69 2925
7260.49 2934
7261.30 3003
7262.10 3054
7262.90 3083
7263.71 3129
7264.51 3259
7265.32 3291
7266.12 3093
7266.93 3108
7267.73 3155
7268.54 3097
7269.34 3260
7270.15 3141
7270.95 3307
7271.76 3317
7272.56 3270
7273.37 3499
7274.17 3461
7274.98 3414
7275.78 3429
7276.59 3573
7277.39 3507
7278.20 3545
7279.00 3667
7279.81 3618
7280.61 3631
7281.42 3576
7282.22 3616
7283.03 3654
7283.83 3620
7284.64 3856
7285.45 4033
7286.25 4173
7287.06 4544
7287.86 4889
7288.67 5127
7289.47 5629
7290.28 6006
7291.09 6092
7291.89 5852
7292.70 5913
7293.50 5829
7294.31 5404
7295.12 4877
7295.92 4540
7296.73 4354
7297.53 3936
7298.34 3695
7299.15 3699
7299.95 3665
7300.76 3583
7301.57 3490
7302.37 3428
7303.18 3529
7303.99 3419
7304.79 3430
7305.60 3441
7306.41 3519
7307.21 3496
7308.02 3546
7308.83 3700
7309.63 3724
7310.44 3608
7311.25 3724
7312.06 3750
7312.86 3836
7313.67 3827
7314.48 3841
7315.28 3865
7316.09 4127
7316.90 3899
7317.71 4170
7318.51 4256
7319.32 4231
7320.13 4091
7320.94 4091
7321.74 4255
7322.55 4114
7323.36 4343
7324.17 4271
7324.97 4466
7325.78 4837
7326.59 5011
7327.40 4894
7328.21 4949
7329.01 4842
7329.82 4864
7330.63 4635
7331.44 4297
7332.25 4193
7333.06 4099
7333.86 3869
7334.67 3745
7335.48 3616
7336.29 3620
7337.10 3516
7337.91 3542
7338.71 3620
7339.52 3673
7340.33 3742
7341.14 3740
7341.95 3826
7342.76 3760
7343.57 3901
7344.38 3910
7345.18 3852
7345.99 3755
7346.80 3622
7347.61 3721
7348.42 3621
7349.23 3484
7350.04 3551
7350.85 3551
7351.66 3613
7352.47 3761
7353.28 3670
7354.09 3538
7354.89 3600
7355.70 3656
7356.51 3649
7357.32 3607
7358.13 3519
7358.94 3673
7359.75 3512
7360.56 3692
7361.37 3626
7362.18 3516
7362.99 3527
7363.80 3551
7364.61 3499
7365.42 3666
7366.23 3811
7367.04 3687
7367.85 3767
7368.66 3625
7369.47 3616
7370.28 3692
7371.09 3677
7371.90 3598
7372.71 3794
7373.52 3616
7374.33 3751
7375.15 3716
7375.96 3635
7376.77 3659
7377.58 3682
7378.39 3678
7379.20 3813
7380.01 3723
7380.82 3823
7381.63 3834
7382.44 3977
7383.25 3941
7384.06 4161
7384.88 4328
7385.69 4191
7386.50 4457
7387.31 4769
7388.12 4825
7388.93 4638
7389.74 4414
7390.55 4242
7391.37 4097
7392.18 4033
7392.99 3679
7393.80 3528
7394.61 3448
7395.42 3388
7396.24 3441
7397.05 3382
7397.86 3301
7398.67 3284
7399.48 3470
7400.30 3465
7401.11 3457
7401.92 3519
7402.73 3593
7403.54 3757
7404.36 3817
7405.17 3875
7405.98 4216
7406.79 4334
7407.60 4351
7408.42 4318
7409.23 4284
7410.04 4031
7410.85 3997
7411.67 3805
7412.48 3681
7413.29 3549
7414.11 3441
7414.92 3355
7415.73 3270
7416.54 3266
7417.36 3037
7418.17 3006
7418.98 3067
7419.80 2981
7420.61 2910
7421.42 3001
7422.23 2967
7423.05 2984
7423.86 3022
7424.67 3056
7425.49 3004
7426.30 2955
7427.11 2903
7427.93 2865
7428.74 2859
7429.56 2755
7430.37 2734
7431.18 2713
7432.00 2882
7432.81 2772
7433.62 2749
7434.44 2520
7435.25 2548
7436.07 2679
7436.88 2624
7437.69 2703
7438.51 2818
7439.32 2698
7440.14 2771
7440.95 2771
7441.76 2804
7442.58 2814
7443.39 2732
7444.21 2826
7445.02 2902
7445.84 2805
7446.65 2839
7447.46 3059
7448.28 2893
7449.09 2990
7449.91 2758
7450.72 2719
7451.54 2788
7452.35 2760
7453.17 2715
7453.98 2692
7454.80 2638
7455.61 2653
7456.43 2533
7457.24 2645
7458.06 2718
7458.87 2661
7459.69 2686
7460.50 2681
7461.32 2649
7462.13 2642
7462.95 2623
7463.77 2694
7464.58 2688
7465.40 2582
7466.21 2683
7467.03 2636
7467.84 2696
7468.66 2725
7469.47 2589
7470.29 2582
7471.11 2651
7471.92 2635
7472.74 2776
7473.55 2675
7474.37 2747
7475.19 2657
7476.00 2690
7476.82 2667
7477.63 2669
7478.45 2559
7479.27 2556
7480.08 2659
7480.90 2607
7481.72 2550
7482.53 2524
7483.35 2543
7484.17 2510
7484.98 2534
7485.80 2422
7486.62 2464
7487.43 2516
7488.25 2315
7489.07 2471
7489.88 2455
7490.70 2450
7491.52 2567
7492.33 2467
7493.15 2533
7493.97 2366
7494.78 2351
7495.60 2546
7496.42 2536
7497.24 2580
7498.05 2464
7498.87 2462
7499.69 2445
7500.51 2419
7501.32 2398
7502.14 2465
7502.96 2480
7503.78 2395
7504.59 2448
7505.41 2473
7506.23 2347
7507.05 2399
7507.86 2305
7508.68 2252
7509.50 2346
7510.32 2194
7511.14 2317
7511.95 2420
7512.77 2352
7513.59 2397
7514.41 2312
7515.23 2411
7516.05 2339
7516.86 2352
7517.68 2385
7518.50 2339
7519.32 2377
7520.14 2357
7520.96 2396
7521.78 2242
7522.59 2320
7523.41 2324
7524.23 2346
7525.05 2407
7525.87 2299
7526.69 2295
7527.51 2250
7528.33 2276
7529.14 2243
7529.96 2350
7530.78 2293
7531.60 2237
7532.42 2184
7533.24 2222
7534.06 2236
7534.88 2212
7535.70 2292
7536.52 2319
7537.34 2288
7538.16 2157
7538.98 2265
7539.80 2317
7540.62 2344
7541.44 2361
7542.25 2451
7543.07 2394
7543.89 2300
7544.71 2261
7545.53 2216
7546.35 2334
7547.17 2335
7547.99 2327
7548.81 2284
7549.63 2154
7550.45 2420
7551.27 2345
7552.09 2272
7552.92 2399
7553.74 2435
7554.56 2306
7555.38 2356
7556.20 2286
7557.02 2310
7557.84 2353
7558.66 2208
7559.48 2395
7560.30 2330
7561.12 2464
7561.94 2431
7562.76 2447
7563.58 2383
7564.40 2447
7565.23 2453
7566.05 2384
7566.87 2418
7567.69 2450
7568.51 2439
7569.33 2369
7570.15 2373
7570.97 2370
7571.79 2319
7572.62 2209
7573.44 2327
7574.26 2346
7575.08 2437
7575.90 2422
7576.72 2485
7577.55 2400
7578.37 2323
7579.19 2278
7580.01 2367
7580.83 2467
7581.65 2383
7582.48 2356
7583.30 2323
7584.12 2382
7584.94 2403
7585.76 2428
7586.59 2393
7587.41 2355
7588.23 2330
7589.05 2308
7589.88 2329
7590.70 2342
7591.52 2342
7592.34 2287
7593.16 2201
7593.99 2428
7594.81 2506
7595.63 2418
7596.46 2452
7597.28 2286
7598.10 2416
7598.92 2456
7599.75 2410
7600.57 2431
7601.39 2502
7602.22 2484
7603.04 2456
7603.86 2424
7604.68 2385
7605.51 2468
7606.33 2527
7607.15 2627
7607.98 2515
7608.80 2607
7609.62 2738
7610.45 2751
7611.27 2713
7612.09 2782
7612.92 2661
7613.74 2652
7614.57 2508
7615.39 2431
7616.21 2466
7617.04 2522
7617.86 2584
7618.68 2513
7619.51 2497
7620.33 2501
7621.16 2434
7621.98 2475
7622.80 2434
7623.63 2543
7624.45 2472
7625.28 2446
7626.10 2533
7626.93 2478
7627.75 2458
7628.57 2548
7629.40 2434
7630.22 2451
7631.05 2542
7631.87 2464
7632.70 2568
7633.52 2356
7634.35 2360
7635.17 2472
7636.00 2488
7636.82 2671
7637.65 2862
7638.47 2832
7639.30 2897
7640.12 2796
7640.95 2522
7641.77 2553
7642.60 2298
7643.42 2293
7644.25 2230
7645.07 2332
7645.90 2227
7646.72 2253
7647.55 2182
7648.37 2154
7649.20 2231
7650.02 2263
7650.85 2330
7651.68 2300
7652.50 2228
7653.33 2279
7654.15 2312
7654.98 2238
7655.81 2259
7656.63 2313
7657.46 2177
7658.28 2321
7659.11 2260
7659.94 2135
7660.76 2168
7661.59 2249
7662.41 2237
7663.24 2124
7664.07 2218
7664.89 2300
7665.72 2151
7666.55 2164
7667.37 2253
7668.20 2211
7669.03 2293
7669.85 2229
7670.68 2195
7671.51 2231
7672.33 2212
7673.16 2160
7673.99 2251
7674.81 2078
7675.64 2110
7676.47 2293
7677.29 2299
7678.12 2206
7678.95 2078
7679.78 2177
7680.60 2217
7681.43 2089
7682.26 2121
7683.08 2117
7683.91 2230
7684.74 2301
7685.57 2135
7686.39 2122
7687.22 2171
7688.05 2166
7688.88 2232
7689.70 2158
7690.53 2213
7691.36 2282
7692.19 2139
7693.02 2118
7693.84 2278
7694.67 2216
7695.50 2281
7696.33 2257
7697.16 2127
7697.98 2305
7698.81 2259
7699.64 2114
7700.47 2162
7701.30 2116
7702.13 2288
7702.95 2208
7703.78 2324
7704.61 2330
7705.44 2297
7706.27 2195
7707.10 2254
7707.93 2317
7708.75 2186
7709.58 2321
7710.41 2286
7711.24 2280
7712.07 2345
7712.90 2185
7713.73 2193
7714.56 2222
7715.39 2230
7716.22 2292
7717.04 2280
7717.87 2297
7718.70 2293
7719.53 2194
7720.36 2233
7721.19 2262
7722.02 2250
7722.85 2279
7723.68 2266
7724.51 2238
7725.34 2192
7726.17 2247
7727.00 2187
7727.83 2230
7728.66 2303
7729.49 2184
7730.32 2246
7731.15 2415
7731.98 2324
7732.81 2168
7733.64 2380
7734.47 2385
7735.30 2210
7736.13 2331
7736.96 2259
7737.79 2321
7738.62 2324
7739.45 2383
7740.28 2275
7741.11 2226
7741.94 2416
7742.77 2306
7743.60 2325
7744.43 2363
7745.26 2380
7746.09 2220
7746.93 2291
7747.76 2319
7748.59 2483
7749.42 2501
7750.25 2635
7751.08 2712
7751.91 2896
7752.74 3313
7753.57 3564
7754.40 3656
7755.24 3574
7756.07 3560
7756.90 3413
7757.73 3052
7758.56 2842
7759.39 2708
7760.22 2531
7761.06 2407
7761.89 2401
7762.72 2283
7763.55 2127
7764.38 2201
7765.21 2348
7766.05 2344
7766.88 2423
7767.71 2441
7768.54 2609
7769.37 2655
7770.21 2563
7771.04 2528
7771.87 2567
7772.70 2411
7773.53 2388
7774.37 2357
7775.20 2219
7776.03 2216
7776.86 2098
7777.70 1947
7778.53 2139
7779.36 2143
7780.19 2140
7781.03 2166
7781.86 2250
7782.69 2215
7783.52 2191
7784.36 2222
7785.19 2380
7786.02 2229
7786.86 2283
7787.69 2229
7788.52 2180
7789.36 2203
7790.19 2226
7791.02 2228
7791.85 2234
7792.69 2279
7793.52 2244
7794.35 2161
7795.19 2098
7796.02 2083
7796.86 2162
7797.69 2161
7798.52 2129
7799.36 1959
7800.19 2083
7801.02 2067
7801.86 2082
7802.69 1985
7803.52 2070
7804.36 2127
7805.19 2235
7806.03 2230
7806.86 2164
7807.69 2294
7808.53 2175
7809.36 2102
7810.20 2081
7811.03 2225
7811.87 2321
7812.70 2220
7813.53 2215
7814.37 2223
7815.20 2110
7816.04 2195
7816.87 2200
7817.71 2102
7818.54 2152
7819.38 2059
7820.21 2126
7821.05 2264
7821.88 2129
7822.72 2086
7823.55 2112
7824.39 2176
7825.22 2128
7826.06 2108
7826.89 2079
7827.73 2064
7828.56 2149
7829.40 2168
7830.23 2073
7831.07 2149
7831.90 2150
7832.74 1963
7833.57 2216
7834.41 2177
7835.24 2075
7836.08 2125
7836.91 2243
7837.75 2164
7838.59 2108
7839.42 2049
7840.26 2181
7841.09 2123
7841.93 2199
7842.77 2149
7843.60 2197
7844.44 2036
7845.27 2021
7846.11 2114
7846.95 2117
7847.78 2119
7848.62 2151
7849.45 2030
7850.29 2089
7851.13 2047
7851.96 1998
7852.80 1999
7853.64 1971
7854.47 2014
7855.31 2011
7856.15 2016
7856.98 2016
7857.82 1894
7858.66 1905
7859.49 1915
7860.33 1888
7861.17 1875
7862.00 1924
7862.84 1951
7863.68 1926
7864.52 1865
7865.35 1867
7866.19 1790
7867.03 1885
7867.86 1948
7868.70 1806
7869.54 1886
7870.38 1885
7871.21 1989
7872.05 1884
7872.89 1862
7873.73 1810
7874.56 1839
7875.40 1763
7876.24 1801
7877.08 1858
7877.92 1836
7878.75 1768
7879.59 1914
7880.43 1900
7881.27 1924
7882.10 1978
7882.94 1989
7883.78 1908
7884.62 1821
7885.46 1843
7886.30 1791
7887.13 1771
7887.97 1788
7888.81 1877
7889.65 1900
7890.49 1817
7891.33 1883
7892.16 1896
7893.00 1935
7893.84 1886
7894.68 1905
7895.52 1909
7896.36 1804
7897.20 1944
7898.04 1955
7898.88 1955
7899.71 1817
7900.55 1759
7901.39 1798
7902.23 1822
7903.07 1956
7903.91 1777
7904.75 1908
7905.59 1892
7906.43 1966
7907.27 1962
7908.11 1928
7908.95 1860
7909.79 1845
7910.62 1922
7911.46 1889
7912.30 1797
7913.14 2032
7913.98 1925
7914.82 1933
7915.66 1884
7916.50 1861
7917.34 1973
7918.18 1998
7919.02 1951
7919.86 2038
7920.70 1912
7921.54 1938
7922.38 2059
7923.22 1998
7924.06 2128
7924.90 2092
7925.74 1941
7926.58 1915
7927.43 1859
7928.27 1861
7929.11 1906
7929.95 1888
7930.79 1887
7931.63 1835
7932.47 1856
7933.31 1863
7934.15 1814
7934.99 1810
7935.83 1781
7936.67 1792
7937.51 1933
7938.36 1907
7939.20 1945
7940.04 1860
7940.88 1863
7941.72 1927
7942.56 1830
7943.40 1721
7944.24 1832
7945.09 1786
7945.93 1741
7946.77 1845
7947.61 1832
7948.45 1835
7949.29 1878
7950.13 1825
7950.98 1751
7951.82 1761
7952.66 1756
7953.50 1684
7954.34 1821
7955.19 1864
7956.03 1861
7956.87 1853
7957.71 1867
7958.55 1796
7959.40 1718
7960.24 1783
7961.08 1762
7961.92 1704
7962.76 1720
7963.61 1847
7964.45 1748
7965.29 1693
7966.13 1892
7966.98 1754
7967.82 1804
7968.66 1754
7969.50 1807
7970.35 1734
7971.19 1820
7972.03 1782
7972.88 1795
7973.72 1867
7974.56 1853
7975.40 1722
7976.25 1725
7977.09 1827
7977.93 1863
7978.78 1757
7979.62 1734
7980.46 1868
7981.31 1775
7982.15 1775
7982.99 1778
7983.84 1689
7984.68 1571
7985.52 1714
7986.37 1766
7987.21 1628
7988.06 1711
7988.90 1689
7989.74 1734
7990.59 1678
7991.43 1693
7992.27 1733
7993.12 1659
7993.96 1665
7994.81 1733
7995.65 1689
7996.49 1850
7997.34 1738
7998.18 1790
7999.03 1719
7999.87 1754
8000.72 1686
8001.56 1657
8002.40 1725
8003.25 1703
8004.09 1871
8004.94 1886
8005.78 1714
8006.63 1786
8007.47 1706
8008.32 1738
8009.16 1751
8010.01 1738
8010.85 1748
8011.70 1688
8012.54 1708
8013.39 1748
8014.23 1798
8015.08 1811
8015.92 1738
8016.77 1794
8017.61 1741
8018.46 1669
8019.30 1790
8020.15 1729
8020.99 1682
8021.84 1696
8022.68 1770
8023.53 1827
8024.38 1790
8025.22 1787
8026.07 1621
8026.91 1674
8027.76 1527
8028.60 1538
8029.45 1692
8030.30 1659
8031.14 1615
8031.99 1584
8032.83 1593
8033.68 1683
8034.53 1610
8035.37 1599
8036.22 1757
8037.06 1768
8037.91 1691
8038.76 1676
8039.60 1706
8040.45 1614
8041.30 1612
8042.14 1620
8042.99 1604
8043.84 1647
8044.68 1683
8045.53 1730
8046.38 1697
8047.22 1706
8048.07 1557
8048.92 1622
8049.76 1678
8050.61 1530
8051.46 1631
8052.30 1617
8053.15 1505
8054.00 1682
8054.85 1735
8055.69 1696
8056.54 1579
8057.39 1606
8058.24 1695
8059.08 1696
8059.93 1714
8060.78 1653
8061.63 1750
8062.47 1663
8063.32 1583
8064.17 1621
8065.02 1650
8065.86 1649
8066.71 1629
8067.56 1593
8068.41 1636
8069.26 1610
8070.10 1580
8070.95 1671
8071.80 1673
8072.65 1644
8073.50 1639
8074.34 1640
8075.19 1664
8076.04 1555
8076.89 1543
8077.74 1574
8078.59 1607
8079.43 1690
8080.28 1689
8081.13 1805
8081.98 1589
8082.83 1576
8083.68 1664
8084.53 1677
8085.37 1725
8086.22 1638
8087.07 1656
8087.92 1624
8088.77 1617
8089.62 1635
8090.47 1697
8091.32 1703
8092.17 1621
8093.02 1608
8093.87 1533
8094.71 1605
8095.56 1753
8096.41 1652
8097.26 1663
8098.11 1640
8098.96 1609
8099.81 1713
8100.66 1612
8101.51 1611
8102.36 1620
8103.21 1568
8104.06 1678
8104.91 1632
8105.76 1696
8106.61 1597
8107.46 1561
8108.31 1618
8109.16 1621
8110.01 1682
8110.86 1608
8111.71 1533
8112.56 1601
8113.41 1493
8114.26 1617
8115.11 1496
8115.96 1531
8116.81 1590
8117.66 1658
8118.51 1588
8119.36 1618
8120.21 1591
8121.06 1618
8121.92 1615
8122.77 1555
8123.62 1641
8124.47 1720
8125.32 1651
8126.17 1715
8127.02 1693
8127.87 1691
8128.72 1579
8129.57 1634
8130.43 1691
8131.28 1618
8132.13 1572
8132.98 1626
8133.83 1688
8134.68 1586
8135.53 1622
8136.38 1571
8137.24 1609
8138.09 1644
8138.94 1608
8139.79 1590
8140.64 1518
8141.49 1598
8142.35 1594
8143.20 1636
8144.05 1588
8144.90 1686
8145.75 1684
8146.61 1766
8147.46 1687
8148.31 1573
8149.16 1636
8150.01 1713
8150.87 1557
8151.72 1507
8152.57 1581
8153.42 1610
8154.28 1630
8155.13 1674
8155.98 1672
8156.83 1718
8157.69 1562
8158.54 1669
8159.39 1669
8160.24 1619
8161.10 1589
8161.95 1721
8162.80 1737
8163.66 1678
8164.51 1577
8165.36 1543
8166.21 1623
8167.07 1703
8167.92 1641
8168.77 1641
8169.63 1662
8170.48 1714
8171.33 1658
8172.19 1598
8173.04 1645
8173.89 1642
8174.75 1602
8175.60 1633
8176.46 1676
8177.31 1662
8178.16 1613
8179.02 1676
8179.87 1660
8180.72 1635
8181.58 1595
8182.43 1565
8183.29 1613
8184.14 1565
8184.99 1675
8185.85 1550
8186.70 1590
8187.56 1617
8188.41 1653
8189.26 1649
8190.12 1614
8190.97 1695
8191.83 1642
8192.68 1570
8193.54 1591
8194.39 1587
8195.25 1592
8196.10 1567
8196.95 1648
8197.81 1608
8198.66 1619
8199.52 1606
8200.37 1618
8201.23 1625
8202.08 1629
8202.94 1653
8203.79 1623
8204.65 1645
8205.50 1594
8206.36 1629
8207.21 1644
8208.07 1566
8208.92 1664
8209.78 1639
8210.64 1617
8211.49 1554
8212.35 1524
8213.20 1607
8214.06 1645
8214.91 1629
8215.77 1646
8216.62 1671
8217.48 1722
8218.34 1715
8219.19 1594
8220.05 1615
8220.90 1616
8221.76 1631
8222.61 1698
8223.47 1705
8224.33 1731
8225.18 1775
8226.04 1863
8226.90 1780
8227.75 1862
8228.61 1979
8229.46 1904
8230.32 1825
8231.18 1911
8232.03 1816
8232.89 1704
8233.75 1786
8234.60 1646
8235.46 1703
8236.32 1643
8237.17 1628
8238.03 1725
8238.89 1575
8239.74 1540
8240.60 1635
8241.46 1613
8242.32 1562
8243.17 1623
8244.03 1719
8244.89 1561
8245.74 1612
8246.60 1653
8247.46 1608
8248.32 1654
8249.17 1678
8250.03 1661
8250.89 1631
8251.75 1648
8252.60 1680
8253.46 1724
8254.32 1670
8255.18 1737
8256.03 1796
8256.89 1764
8257.75 1564
8258.61 1675
8259.47 1700
8260.32 1728
8261.18 1659
8262.04 1664
8262.90 1765
8263.76 1678
8264.61 1733
8265.47 1728
8266.33 1649
8267.19 1681
8268.05 1572
8268.91 1615
8269.76 1760
8270.62 1706
8271.48 1578
8272.34 1648
8273.20 1680
8274.06 1635
8274.92 1673
8275.77 1645
8276.63 1703
8277.49 1709
8278.35 1613
8279.21 1614
8280.07 1634
8280.93 1584
8281.79 1701
8282.65 1621
8283.51 1637
8284.36 1596
8285.22 1687
8286.08 1701
8286.94 1589
8287.80 1626
8288.66 1651
8289.52 1739
8290.38 1658
8291.24 1626
8292.10 1765
8292.96 1751
8293.82 1629
8294.68 1733
8295.54 1666
8296.40 1567
8297.26 1617
8298.12 1709
8298.98 1761
8299.84 1665
8300.70 1675
8301.56 1625
8302.42 1695
8303.28 1670
8304.14 1678
8305.00 1597
8305.86 1707
8306.72 1753
8307.58 1702
8308.44 1640
8309.30 1693
8310.16 1751
8311.02 1736
8311.88 1723
8312.74 1676
8313.60 1646
8314.46 1749
8315.33 1828
8316.19 1743
8317.05 1699
8317.91 1731
8318.77 1772
8319.63 1738
8320.49 1769
8321.35 1715
8322.21 1864
8323.08 1768
8323.94 1812
8324.80 1804
8325.66 1763
8326.52 1731
8327.38 1794
8328.24 1797
8329.10 1700
8329.97 1848
8330.83 1902
8331.69 1873
8332.55 1947
8333.41 1827
8334.28 1824
8335.14 1868
8336.00 1828
8336.86 1941
8337.72 1852
8338.58 1877
8339.45 1855
8340.31 1817
8341.17 1744
8342.03 1809
8342.90 1796
8343.76 1832
8344.62 1947
8345.48 1960
8346.35 1770
8347.21 1793
8348.07 1820
8348.93 1883
8349.80 1890
8350.66 1779
8351.52 1950
8352.38 1874
8353.25 1845
8354.11 1920
8354.97 1926
8355.83 1940
8356.70 1871
8357.56 1902
8358.42 1938
8359.29 2002
8360.15 1964
8361.01 1988
8361.88 2014
8362.74 1948
8363.60 1876
8364.47 1923
8365.33 1998
8366.19 1990
8367.06 1984
8367.92 1967
8368.78 1977
8369.65 1974
8370.51 1880
8371.38 2082
8372.24 2066
8373.10 1976
8373.97 2043
8374.83 2055
8375.69 2081
8376.56 2121
8377.42 2087
8378.29 2015
8379.15 2015
8380.01 2025
8380.88 2099
8381.74 2158
8382.61 2110
8383.47 2098
8384.34 2080
8385.20 2170
8386.07 2246
8386.93 2219
8387.79 2198
8388.66 2132
8389.52 2111
8390.39 2179
8391.25 2170
8392.12 2248
8392.98 2210
8393.85 2282
8394.71 2254
8395.58 2241
8396.44 2211
8397.31 2341
8398.17 2313
8399.04 2316
8399.90 2272
8400.77 2297
8401.63 2392
8402.50 2423
8403.36 2338
8404.23 2466
8405.10 2521
8405.96 2513
8406.83 2550
8407.69 2513
8408.56 2512
8409.42 2480
8410.29 2504
8411.15 2570
8412.02 2472
8412.89 2498
8413.75 2671
8414.62 2746
8415.48 2586
8416.35 2626
8417.22 2802
8418.08 2872
8418.95 2908
8419.82 2834
8420.68 2946
8421.55 2982
8422.41 2885
8423.28 2889
8424.15 3057
8425.01 2952
8425.88 2895
8426.75 2950
8427.61 2935
8428.48 3083
8429.35 2944
8430.21 3022
8431.08 3175
8431.95 3086
8432.81 3153
8433.68 3159
8434.55 3213
8435.41 3135
8436.28 3186
8437.15 3310
8438.02 3328
8438.88 3369
8439.75 3447
8440.62 3517
8441.49 3429
8442.35 3541
8443.22 3548
8444.09 3740
8444.96 3914
8445.82 3865
8446.69 4027
8447.56 3902
8448.43 3939
8449.29 3996
8450.16 3989
8451.03 4025
8451.90 4018
8452.77 3879
8453.63 3991
8454.50 4054
8455.37 4278
8456.24 4406
8457.11 4473
8457.97 4769
8458.84 5150
8459.71 6246
8460.58 7373
8461.45 8261
8462.32 9397
8463.18 9878
8464.05 10164
8464.92 9700
8465.79 8984
8466.66 7823
8467.53 6851
8468.40 6007
8469.26 5335
8470.13 4646
8471.00 4236
8471.87 3776
8472.74 3697
8473.61 3574
8474.48 3495
8475.35 3372
8476.22 3295
8477.09 3239
8477.95 3187
8478.82 3241
8479.69 3184
8480.56 3046
8481.43 3176
8482.30 3090
8483.17 3108
8484.04 3138
8484.91 3027
8485.78 3028
8486.65 3079
8487.52 3218
8488.39 3129
8489.26 3104
8490.13 3228
8491.00 3142
8491.87 3185
8492.74 3289
8493.61 3140
8494.48 3249
8495.35 3276
8496.22 3199
8497.09 3410
8497.96 3417
8498.83 3401
8499.70 3630
8500.57 3631
8501.44 3695
8502.31 3662
8503.18 3728
8504.05 3583
8504.92 3501
8505.79 3360
8506.66 3389
8507.53 3278
8508.41 3126
8509.28 2914
8510.15 2981
8511.02 3001
8511.89 3025
8512.76 2940
8513.63 3139
8514.50 3039
8515.37 3055
8516.24 3057
8517.12 3011
8517.99 3128
8518.86 3178
8519.73 3142
8520.60 3210
8521.47 3201
8522.34 3125
8523.22 3297
8524.09 3263
8524.96 3318
8525.83 3232
8526.70 3186
8527.57 3252
8528.45 3439
8529.32 3326
8530.19 3333
8531.06 3242
8531.93 3315
8532.81 3298
8533.68 3415
8534.55 3311
8535.42 3370
8536.29 3239
8537.17 3307
8538.04 3285
8538.91 3317
8539.78 3278
8540.66 3327
8541.53 3247
8542.40 3200
8543.27 3175
8544.15 3177
8545.02 3130
8545.89 3025
8546.76 3012
8547.64 3034
8548.51 3075
8549.38 2926
8550.26 2735
8551.13 2756
8552.00 2826
8552.87 2883
8553.75 2778
8554.62 2827
8555.49 2855
8556.37 2797
8557.24 2757
8558.11 2577
8558.99 2774
8559.86 2848
8560.73 2690
8561.61 2855
8562.48 2800
8563.36 2796
8564.23 2771
8565.10 2921
8565.98 2840
8566.85 2715
8567.72 2711
8568.60 2749
8569.47 2606
8570.35 2619
8571.22 2597
8572.09 2595
8572.97 2552
8573.84 2662
8574.72 2684
8575.59 2619
8576.46 2566
8577.34 2536
8578.21 2583
8579.09 2616
8579.96 2564
8580.84 2598
8581.71 2590
8582.59 2542
8583.46 2468
8584.34 2504
8585.21 2517
8586.08 2463
8586.96 2587
8587.83 2550
8588.71 2478
8589.58 2564
8590.46 2435
8591.33 2500
8592.21 2461
8593.08 2433
8593.96 2670
8594.83 2484
8595.71 2514
8596.59 2559
8597.46 2518
8598.34 2501
8599.21 2466
8600.09 2385
8600.96 2433
8601.84 2513
8602.71 2479
8603.59 2473
8604.46 2495
8605.34 2477
8606.22 2470
8607.09 2510
8607.97 2560
8608.84 2585
8609.72 2429
8610.60 2415
8611.47 2611
8612.35 2579
8613.22 2624
8614.10 2485
8614.98 2593
8615.85 2562
8616.73 2574
8617.61 2487
8618.48 2422
8619.36 2549
8620.24 2633
8621.11 2640
8621.99 2408
8622.87 2465
8623.74 2487
8624.62 2507
8625.50 2400
8626.37 2526
8627.25 2490
8628.13 2551
8629.00 2468
8629.88 2510
8630.76 2498
8631.63 2487
8632.51 2529
8633.39 2475
8634.27 2595
8635.14 2505
8636.02 2583
8636.90 2625
8637.77 2539
8638.65 2543
8639.53 2562
8640.41 2615
8641.28 2713
8642.16 2638
8643.04 2641
8643.92 2616
8644.80 2659
8645.67 2695
8646.55 2599
8647.43 2605
8648.31 2794
8649.19 2692
8650.06 2732
8650.94 2642
8651.82 2727
8652.70 2755
8653.58 2666
8654.45 2650
8655.33 2661
8656.21 2752
8657.09 2745
8657.97 2746
8658.85 2803
8659.72 2706
8660.60 2760
8661.48 2797
8662.36 2853
8663.24 2835
8664.12 2732
8665.00 2776
8665.88 2824
8666.75 2856
8667.63 2797
8668.51 2769
8669.39 2900
8670.27 2943
8671.15 2790
8672.03 2831
8672.91 2758
8673.79 2791
8674.67 2783
8675.55 2972
8676.42 2910
8677.30 2969
8678.18 2959
8679.06 2997
8679.94 2949
8680.82 3110
8681.70 3106
8682.58 3206
8683.46 3225
8684.34 3259
8685.22 3139
8686.10 3214
8686.98 3139
8687.86 3102
8688.74 3169
8689.62 3128
8690.50 3156
8691.38 3161
8692.26 3107
8693.14 3169
8694.02 3274
8694.90 3451
8695.78 3498
8696.66 3678
8697.54 4074
8698.42 4125
8699.30 4369
8700.18 4580
8701.07 4584
8701.95 4404
8702.83 4130
8703.71 3969
8704.59 3667
8705.47 3497
8706.35 3387
8707.23 3327
8708.11 3156
8708.99 3087
8709.87 3230
8710.75 3142
8711.64 3084
8712.52 3028
8713.40 3109
8714.28 3110
8715.16 3203
8716.04 3268
8716.92 3090
8717.81 3057
8718.69 3078
8719.57 3134
8720.45 3139
8721.33 3201
8722.21 3239
8723.10 3186
8723.98 3184
8724.86 3231
8725.74 3133
8726.62 3352
8727.50 3506
8728.39 3305
8729.27 3268
8730.15 3341
8731.03 3430
8731.91 3339
8732.80 3442
8733.68 3432
8734.56 3615
8735.44 3689
8736.33 3522
8737.21 3547
8738.09 3641
8738.97 3566
8739.86 3565
8740.74 3491
8741.62 3584
8742.50 3718
8743.39 3737
8744.27 3548
8745.15 3657
8746.04 3534
8746.92 3689
8747.80 3563
8748.68 3588
8749.57 3616
8750.45 3690
8751.33 3744
8752.22 3564
8753.10 3630
8753.98 3647
8754.87 3705
8755.75 3830
8756.63 3830
8757.52 4008
8758.40 3924
8759.28 3865
8760.17 3920
8761.05 3881
8761.94 4017
8762.82 4082
8763.70 3957
8764.59 3777
8765.47 3883
8766.36 3928
8767.24 3833
8768.12 3958
8769.01 3913
8769.89 4086
8770.78 4237
8771.66 4150
8772.54 4273
8773.43 4190
8774.31 4230
8775.20 4173
8776.08 4372
8776.97 4464
8777.85 4343
8778.73 4219
8779.62 4432
8780.50 4360
8781.39 4200
8782.27 4325
8783.16 4269
8784.04 4422
8784.93 4587
8785.81 4796
8786.70 4979
8787.58 5414
8788.47 5980
8789.35 6274
8790.24 6358
8791.12 6096
8792.01 5848
8792.89 5595
8793.78 5266
8794.66 4938
8795.55 4796
8796.44 4733
8797.32 4686
8798.21 4374
8799.09 4578
8799.98 4728
8800.86 4616
8801.75 5050
8802.63 5435
8803.52 5734
8804.41 5992
8805.29 6143
8806.18 6283
8807.06 6189
8807.95 6012
8808.84 5776
8809.72 5324
8810.61 5130
8811.49 4970
8812.38 4566
8813.27 4463
8814.15 4265
8815.04 4201
8815.93 4428
8816.81 4574
8817.70 4728
8818.59 4953
8819.47 5213
8820.36 5415
8821.25 5519
8822.13 5424
8823.02 5409
8823.91 5290
8824.79 5299
8825.68 4942
8826.57 4520
8827.45 4389
8828.34 4261
8829.23 4165
8830.12 4104
8831.00 4107
8831.89 4238
8832.78 4245
8833.66 4337
8834.55 4444
8835.44 4588
8836.33 4763
8837.21 4816
8838.10 4671
8838.99 4617
8839.88 4506
8840.76 4217
8841.65 4265
8842.54 4272
8843.43 4100
8844.32 4094
8845.20 3988
8846.09 3766
8846.98 3801
8847.87 3864
8848.76 3797
8849.64 3876
8850.53 3887
8851.42 3949
8852.31 4005
8853.20 4099
8854.09 4001
8854.97 3965
8855.86 3916
8856.75 3811
8857.64 3947
8858.53 3723
8859.42 3753
8860.30 3709
8861.19 3563
8862.08 3618
8862.97 3579
8863.86 3689
8864.75 3650
8865.64 3586
8866.53 3698
8867.42 3449
8868.30 3585
8869.19 3700
8870.08 3619
8870.97 3562
8871.86 3517
8872.75 3499
8873.64 3571
8874.53 3407
8875.42 3264
8876.31 3250
8877.20 3209
8878.09 3185
8878.98 3086
8879.87 3221
8880.76 3244
8881.65 3247
8882.54 3179
8883.43 3106
8884.32 3191
8885.21 3218
8886.10 3134
8886.99 3303
8887.88 3197
8888.77 3070
8889.66 3051
8890.55 3022
8891.44 3007
8892.33 2935
8893.22 2924
8894.11 2899
8895.00 2988
8895.89 2929
8896.78 2824
8897.67 2642
8898.56 2838
8899.45 2912
8900.34 2790
8901.23 2808
8902.12 2728
8903.01 2661
8903.90 2771
8904.79 2770
8905.69 2796
8906.58 2649
8907.47 2605
8908.36 2660
8909.25 2539
8910.14 2466
8911.03 2365
8911.92 2432
8912.82 2623
8913.71 2630
8914.60 2531
8915.49 2550
8916.38 2406
8917.27 2437
8918.16 2374
8919.06 2401
8919.95 2491
8920.84 2497
8921.73 2380
8922.62 2303
8923.51 2340
8924.41 2421
8925.30 2298
8926.19 2240
8927.08 2245
8927.97 2227
8928.87 2234
8929.76 2227
8930.65 2252
8931.54 2169
8932.43 2194
8933.33 2236
8934.22 2262
8935.11 2275
8936.00 2234
8936.90 2243
8937.79 2203
8938.68 2018
8939.57 2090
8940.47 2058
8941.36 2123
8942.25 2169
8943.15 2134
8944.04 1990
8944.93 2083
8945.82 1992
8946.72 2051
8947.61 2046
8948.50 2004
8949.40 2083
8950.29 2020
8951.18 1980
8952.08 2106
8952.97 1957
8953.86 1986
8954.76 1930
8955.65 1945
8956.54 1879
8957.44 1929
8958.33 1900
8959.22 1890
8960.12 1956
8961.01 1923
8961.91 1946
8962.80 1967
8963.69 1830
8964.59 1784
8965.48 1802
8966.37 1932
8967.27 1900
8968.16 1821
8969.06 1850
8969.95 1773
8970.85 1783
8971.74 1751
8972.63 1729
8973.53 1803
8974.42 1785
8975.32 1857
8976.21 1806
8977.11 1794
8978.00 1832
8978.90 1682
8979.79 1796
8980.68 1761
8981.58 1809
8982.47 1679
8983.37 1658
8984.26 1692
8985.16 1663
8986.05 1669
8986.95 1767
8987.84 1727
8988.74 1751
8989.63 1686
8990.53 1761
8991.42 1712
8992.32 1696
8993.22 1589
8994.11 1677
8995.01 1701
8995.90 1714
8996.80 1686
8997.69 1558
8998.59 1547
8999.48 1645
9000.38 1518
9001.28 1603
9002.17 1620
9003.07 1532
9003.96 1636
9004.86 1585
9005.75 1482
9006.65 1549
9007.55 1563
9008.44 1590
9009.34 1512
9010.23 1397
9011.13 1534
9012.03 1569
9012.92 1544
9013.82 1588
9014.72 1552
9015.61 1651
9016.51 1585
9017.41 1498
9018.30 1531
9019.20 1512
9020.10 1568
9020.99 1597
9021.89 1476
9022.79 1510
9023.68 1563
9024.58 1481
9025.48 1401
9026.37 1441
9027.27 1520
9028.17 1558
9029.06 1496
9029.96 1473
9030.86 1476
9031.76 1392
9032.65 1425
9033.55 1486
9034.45 1449
9035.35 1470
9036.24 1466
9037.14 1525
9038.04 1559
9038.94 1475
9039.83 1515
9040.73 1428
9041.63 1391
9042.53 1387
9043.42 1501
9044.32 1448
9045.22 1420
9046.12 1473
9047.02 1348
9047.91 1409
9048.81 1456
9049.71 1378
9050.61 1409
9051.51 1473
9052.41 1489
9053.30 1495
9054.20 1516
9055.10 1432
9056.00 1470
9056.90 1433
9057.80 1340
9058.69 1343
9059.59 1420
9060.49 1408
9061.39 1466
9062.29 1365
9063.19 1321
9064.09 1445
9064.99 1418
9065.88 1395
9066.78 1340
9067.68 1395
9068.58 1442
9069.48 1460
9070.38 1447
9071.28 1385
9072.18 1435
9073.08 1424
9073.98 1472
9074.88 1466
9075.78 1438
9076.68 1515
9077.58 1439
9078.47 1490
9079.37 1468
9080.27 1450
9081.17 1393
9082.07 1393
9082.97 1359
9083.87 1391
9084.77 1411
9085.67 1440
9086.57 1391
9087.47 1458
9088.37 1411
9089.27 1413
9090.17 1451
9091.07 1470
9091.97 1411
9092.87 1394
9093.77 1409
9094.67 1356
9095.58 1414
9096.48 1401
9097.38 1339
9098.28 1382
9099.18 1340
9100.08 1435
9100.98 1395
9101.88 1347
9102.78 1366
9103.68 1362
9104.58 1341
9105.48 1447
9106.38 1288
9107.28 1297
9108.19 1368
9109.09 1420
9109.99 1371
9110.89 1259
9111.79 1352
9112.69 1382
9113.59 1339
9114.49 1403
9115.40 1335
9116.30 1275
9117.20 1310
9118.10 1285
9119.00 1232
9119.90 1316
9120.81 1358
9121.71 1320
9122.61 1331
9123.51 1410
9124.41 1422
9125.31 1351
9126.22 1414
9127.12 1396
9128.02 1351
9128.92 1323
9129.82 1251
9130.73 1253
9131.63 1239
9132.53 1368
9133.43 1361
9134.34 1351
9135.24 1348
9136.14 1334
9137.04 1349
9137.95 1375
9138.85 1401
9139.75 1376
9140.65 1418
9141.56 1357
9142.46 1263
9143.36 1288
9144.26 1310
9145.17 1448
9146.07 1402
9146.97 1299
9147.88 1310
9148.78 1349
9149.68 1318
9150.59 1303
9151.49 1306
9152.39 1356
9153.29 1310
9154.20 1309
9155.10 1282
9156.01 1349
9156.91 1360
9157.81 1420
9158.72 1254
9159.62 1242
9160.52 1229
9161.43 1289
9162.33 1336
9163.23 1276
9164.14 1313
9165.04 1343
9165.95 1245
9166.85 1302
9167.75 1377
9168.66 1370
9169.56 1485
9170.47 1333
9171.37 1259
9172.27 1298
9173.18 1276
9174.08 1332
9174.99 1343
9175.89 1293
9176.80 1328
9177.70 1299
9178.60 1313
9179.51 1293
9180.41 1297
9181.32 1321
9182.22 1356
9183.13 1363
9184.03 1327
9184.94 1284
9185.84 1248
9186.75 1306
9187.65 1309
9188.56 1313
9189.46 1292
9190.37 1388
9191.27 1364
9192.18 1360
9193.08 1338
9193.99 1346
9194.89 1409
9195.80 1340
9196.71 1341
9197.61 1420
9198.52 1398
9199.42 1301
9200.33 1373
9201.23 1343
9202.14 1390
9203.04 1381
9203.95 1425
9204.86 1382
9205.76 1425
9206.67 1450
9207.57 1483
9208.48 1441
9209.39 1504
9210.29 1426
9211.20 1385
9212.10 1398
9213.01 1417
9213.92 1405
9214.82 1410
9215.73 1383
9216.64 1329
9217.54 1368
9218.45 1337
9219.36 1319
9220.26 1340
9221.17 1290
9222.08 1358
9222.98 1404
9223.89 1527
9224.80 1470
9225.70 1399
9226.61 1354
9227.52 1300
9228.42 1297
9229.33 1348
9230.24 1370
9231.14 1364
9232.05 1322
9232.96 1210
9233.87 1206
9234.77 1317
9235.68 1291
9236.59 1266
9237.50 1369
9238.40 1476
9239.31 1413
9240.22 1350
9241.13 1310
9242.03 1269
9242.94 1201
9243.85 1219
9244.76 1280
9245.66 1391
9246.57 1290
9247.48 1341
9248.39 1313
9249.30 1249
9250.20 1323
9251.11 1283
9252.02 1347
9252.93 1346
9253.84 1264
9254.75 1251
9255.65 1362
9256.56 1270
9257.47 1244
9258.38 1248
9259.29 1275
9260.20 1295
9261.10 1231
9262.01 1227
9262.92 1256
9263.83 1233
9264.74 1276
9265.65 1248
9266.56 1235
9267.47 1357
9268.37 1369
9269.28 1303
9270.19 1341
9271.10 1263
9272.01 1289
9272.92 1334
9273.83 1292
9274.74 1306
9275.65 1317
9276.56 1324
9277.47 1313
9278.38 1357
9279.29 1363
9280.20 1249
9281.11 1296
9282.01 1404
9282.92 1359
9283.83 1292
9284.74 1325
9285.65 1286
9286.56 1310
9287.47 1268
9288.38 1252
9289.29 1278
9290.20 1266
9291.11 1318
9292.02 1334
9292.93 1281
9293.84 1283
9294.75 1299
9295.66 1286
9296.57 1261
9297.49 1290
9298.40 1275
9299.31 1280
9300.22 1333
9301.13 1268
9302.04 1191
9302.95 1278
9303.86 1308
9304.77 1294
9305.68 1323
9306.59 1268
9307.50 1274
9308.41 1234
9309.32 1225
9310.24 1248
9311.15 1296
9312.06 1352
9312.97 1332
9313.88 1334
9314.79 1248
9315.70 1343
9316.61 1325
9317.53 1380
9318.44 1289
9319.35 1367
9320.26 1402
9321.17 1280
9322.08 1225
9322.99 1293
9323.91 1285
9324.82 1251
9325.73 1281
9326.64 1261
9327.55 1372
9328.46 1270
9329.38 1183
9330.29 1177
9331.20 1254
9332.11 1255
9333.03 1281
9333.94 1328
9334.85 1377
9335.76 1304
9336.67 1263
9337.59 1251
9338.50 1231
9339.41 1239
9340.32 1326
9341.24 1283
9342.15 1194
9343.06 1250
9343.97 1294
9344.89 1336
9345.80 1243
9346.71 1291
9347.63 1243
9348.54 1322
9349.45 1298
9350.36 1342
9351.28 1331
9352.19 1305
9353.10 1330
9354.02 1322
9354.93 1300
9355.84 1221
9356.76 1344
9357.67 1270
9358.58 1330
9359.50 1275
9360.41 1376
9361.32 1378
9362.24 1234
9363.15 1329
9364.06 1285
9364.98 1278
9365.89 1329
9366.81 1295
9367.72 1328
9368.63 1338
9369.55 1271
9370.46 1335
9371.38 1325
9372.29 1256
9373.20 1300
9374.12 1296
9375.03 1328
9375.95 1356
9376.86 1328
9377.77 1299
9378.69 1274
9379.60 1321
9380.52 1322
9381.43 1328
9382.35 1392
9383.26 1334
9384.18 1352
9385.09 1312
9386.01 1329
9386.92 1372
9387.83 1377
9388.75 1356
9389.66 1378
9390.58 1365
9391.49 1364
9392.41 1319
9393.32 1311
9394.24 1322
9395.16 1447
9396.07 1424
9396.99 1426
9397.90 1492
9398.82 1395
9399.73 1430
9400.65 1426
9401.56 1440
9402.48 1522
9403.39 1488
9404.31 1463
9405.22 1382
9406.14 1339
9407.06 1355
9407.97 1419
9408.89 1432
9409.80 1422
9410.72 1465
9411.64 1492
9412.55 1498
9413.47 1470
9414.38 1406
9415.30 1413
9416.22 1416
9417.13 1470
9418.05 1401
9418.97 1325
9419.88 1351
9420.80 1421
9421.71 1407
9422.63 1455
9423.55 1410
9424.46 1405
9425.38 1459
9426.30 1460
9427.21 1480
9428.13 1475
9429.05 1485
9429.96 1473
9430.88 1403
9431.80 1472
9432.72 1455
9433.63 1474
9434.55 1508
9435.47 1522
9436.38 1454
9437.30 1464
9438.22 1519
9439.14 1461
9440.05 1483
9440.97 1531
9441.89 1500
9442.81 1448
9443.72 1493
9444.64 1539
9445.56 1432
9446.48 1549
9447.39 1605
9448.31 1579
9449.23 1548
9450.15 1569
9451.07 1458
9451.98 1507
9452.90 1531
9453.82 1557
9454.74 1559
9455.66 1498
9456.57 1617
9457.49 1688
9458.41 1800
9459.33 1950
9460.25 2027
9461.16 2082
9462.08 2186
9463.00 2177
9463.92 1992
9464.84 1965
9465.76 1900
9466.68 1831
9467.59 1565
9468.51 1563
9469.43 1584
9470.35 1578
9471.27 1580
9472.19 1531
9473.11 1618
9474.03 1508
9474.95 1508
9475.87 1461
9476.78 1452
9477.70 1420
9478.62 1574
9479.54 1532
9480.46 1541
9481.38 1562
9482.30 1533
9483.22 1606
9484.14 1527
9485.06 1493
9485.98 1518
9486.90 1568
9487.82 1660
9488.74 1609
9489.66 1656
9490.58 1665
9491.50 1677
9492.42 1591
9493.34 1603
9494.26 1597
9495.18 1482
9496.10 1536
9497.02 1422
9497.94 1475
9498.86 1488
9499.78 1446
9500.70 1504
9501.62 1515
9502.54 1534
9503.46 1515
9504.38 1389
9505.30 1439
9506.22 1459
9507.14 1493
9508.06 1370
9508.98 1327
9509.90 1416
9510.82 1439
9511.75 1445
9512.67 1408
9513.59 1394
9514.51 1450
9515.43 1448
9516.35 1295
9517.27 1374
9518.19 1429
9519.11 1397
9520.03 1485
9520.96 1408
9521.88 1505
9522.80 1500
9523.72 1527
9524.64 1475
9525.56 1475
9526.48 1449
9527.41 1450
9528.33 1416
9529.25 1378
9530.17 1354
9531.09 1363
9532.02 1491
9532.94 1432
9533.86 1421
9534.78 1429
9535.70 1464
9536.63 1386
9537.55 1399
9538.47 1498
9539.39 1522
9540.31 1619
9541.24 1598
9542.16 1509
9543.08 1476
9544.00 1430
9544.93 1441
9545.85 1459
9546.77 1558
9547.69 1436
9548.62 1298
9549.54 1464
9550.46 1498
9551.38 1511
9552.31 1355
9553.23 1364
9554.15 1364
9555.08 1362
9556.00 1366
9556.92 1399
9557.84 1341
9558.77 1310
9559.69 1416
9560.61 1326
9561.54 1357
9562.46 1327
9563.38 1391
9564.31 1364
9565.23 1379
9566.15 1418
9567.08 1398
9568.00 1377
9568.93 1415
9569.85 1396
9570.77 1410
9571.70 1439
9572.62 1442
9573.54 1413
9574.47 1362
9575.39 1457
9576.32 1366
9577.24 1423
9578.16 1452
9579.09 1377
9580.01 1336
9580.94 1362
9581.86 1437
9582.78 1393
9583.71 1324
9584.63 1275
9585.56 1322
9586.48 1325
9587.41 1370
9588.33 1220
9589.26 1280
9590.18 1313
9591.11 1352
9592.03 1355
9592.96 1319
9593.88 1428
9594.80 1320
9595.73 1373
9596.65 1328
9597.58 1366
9598.50 1342
9599.43 1381
9600.35 1376
9601.28 1381
9602.21 1392
9603.13 1343
9604.06 1349
9604.98 1293
9605.91 1341
9606.83 1422
9607.76 1423
9608.68 1481
9609.61 1381
9610.53 1433
9611.46 1397
9612.39 1350
9613.31 1360
9614.24 1462
9615.16 1452
9616.09 1470
9617.02 1467
9617.94 1422
9618.87 1465
9619.79 1433
9620.72 1432
9621.65 1335
9622.57 1499
9623.50 1431
9624.42 1439
9625.35 1387
9626.28 1475
9627.20 1440
9628.13 1390
9629.06 1416
9629.98 1398
9630.91 1380
9631.84 1366
9632.76 1447
9633.69 1471
9634.62 1490
9635.54 1465
9636.47 1565
9637.40 1483
9638.32 1497
9639.25 1535
9640.18 1388
9641.11 1507
9642.03 1552
9642.96 1514
9643.89 1622
9644.81 1674
9645.74 1627
9646.67 1481
9647.60 1475
9648.52 1606
9649.45 1604
9650.38 1511
9651.31 1505
9652.23 1627
9653.16 1622
9654.09 1734
9655.02 1804
9655.95 1784
9656.87 1884
9657.80 1921
9658.73 1840
9659.66 1873
9660.58 1725
9661.51 1808
9662.44 1797
9663.37 1732
9664.30 1695
9665.23 1652
9666.15 1694
9667.08 1670
9668.01 1633
9668.94 1583
9669.87 1586
9670.80 1572
9671.73 1685
9672.65 1705
9673.58 1741
9674.51 1605
9675.44 1698
9676.37 1758
9677.30 1759
9678.23 1657
9679.16 1691
9680.08 1732
9681.01 1696
9681.94 1662
9682.87 1621
9683.80 1527
9684.73 1600
9685.66 1550
9686.59 1663
9687.52 1573
9688.45 1611
9689.38 1718
9690.31 1695
9691.24 1700
9692.17 1601
9693.09 1604
9694.02 1555
9694.95 1637
9695.88 1717
9696.81 1689
9697.74 1679
9698.67 1607
9699.60 1580
9700.53 1656
9701.46 1643
9702.39 1647
9703.32 1789
9704.25 1891
9705.18 1851
9706.11 1885
9707.04 1996
9707.97 2086
9708.91 1912
9709.84 1925
9710.77 1737
9711.70 1756
9712.63 1753
9713.56 1566
9714.49 1591
9715.42 1581
9716.35 1566
9717.28 1551
9718.21 1466
9719.14 1489
9720.07 1559
9721.00 1502
9721.93 1489
9722.87 1516
9723.80 1518
9724.73 1424
9725.66 1433
9726.59 1331
9727.52 1399
9728.45 1517
9729.38 1352
9730.32 1398
9731.25 1388
9732.18 1460
9733.11 1479
9734.04 1430
9734.97 1374
9735.91 1496
9736.84 1491
9737.77 1535
9738.70 1501
9739.63 1429
9740.56 1412
9741.50 1424
9742.43 1384
9743.36 1478
9744.29 1444
9745.22 1437
9746.16 1390
9747.09 1484
9748.02 1436
9748.95 1401
9749.89 1448
9750.82 1369
9751.75 1451
9752.68 1446
9753.62 1433
9754.55 1358
9755.48 1393
9756.41 1445
9757.35 1349
9758.28 1344
9759.21 1363
9760.14 1384
9761.08 1391
9762.01 1397
9762.94 1364
9763.88 1359
9764.81 1422
9765.74 1363
9766.68 1284
9767.61 1332
9768.54 1355
9769.48 1468
9770.41 1365
9771.34 1343
9772.28 1369
9773.21 1333
9774.14 1410
9775.08 1374
9776.01 1347
9776.94 1430
9777.88 1331
9778.81 1466
9779.74 1400
9780.68 1330
9781.61 1343
9782.55 1373
9783.48 1406
9784.41 1316
9785.35 1373
9786.28 1421
9787.22 1396
9788.15 1498
9789.08 1427
9790.02 1437
9790.95 1450
9791.89 1355
9792.82 1416
9793.76 1333
9794.69 1227
9795.63 1311
9796.56 1239
9797.49 1285
9798.43 1280
9799.36 1250
9800.30 1323
9801.23 1333
9802.17 1265
9803.10 1309
9804.04 1288
9804.97 1344
9805.91 1284
9806.84 1330
9807.78 1188
9808.71 1273
9809.65 1251
9810.58 1314
9811.52 1330
9812.45 1270
9813.39 1258
9814.33 1193
9815.26 1225
9816.20 1218
9817.13 1160
9818.07 1223
9819.00 1199
9819.94 1151
9820.87 1207
9821.81 1206
9822.75 1216
9823.68 1190
9824.62 1118
9825.55 1180
9826.49 1215
9827.43 1255
9828.36 1163
9829.30 1143
9830.23 1151
9831.17 1150
9832.11 1158
9833.04 1191
9833.98 1206
9834.92 1244
9835.85 1185
9836.79 1153
9837.73 1100
9838.66 1162
9839.60 1180
9840.54 1175
9841.47 1199
9842.41 1164
9843.35 1118
9844.28 1156
9845.22 1115
9846.16 1209
9847.09 1166
9848.03 1122
9848.97 1070
9849.90 1176
9850.84 1190
9851.78 1177
9852.72 1139
9853.65 1106
9854.59 1104
9855.53 1135
9856.47 1159
9857.40 1147
9858.34 1107
9859.28 1070
9860.22 1105
9861.15 1111
9862.09 1098
9863.03 1073
9863.97 1128
9864.90 1149
9865.84 1043
9866.78 1169
9867.72 1178
9868.66 1107
9869.59 1102
9870.53 1123
9871.47 1117
9872.41 1048
9873.35 1116
9874.29 1177
9875.22 1129
9876.16 1121
9877.10 1065
9878.04 1096
9878.98 1095
9879.92 1113
9880.85 1151
9881.79 1064
9882.73 1028
9883.67 1104
9884.61 1124
9885.55 1148
9886.49 1114
9887.43 1130
9888.37 1055
9889.30 1064
9890.24 1133
9891.18 1123
9892.12 1033
9893.06 1015
9894.00 1069
9894.94 1042
9895.88 1156
9896.82 1127
9897.76 1139
9898.70 1082
9899.64 1100
9900.58 1099
9901.52 1086
9902.45 1115
9903.39 1079
9904.33 1052
9905.27 1079
9906.21 1099
9907.15 1088
9908.09 1100
9909.03 1115
9909.97 1086
9910.91 1054
9911.85 1116
9912.79 1173
9913.73 1179
9914.67 1127
9915.61 1073
9916.55 1087
9917.49 1130
9918.44 1028
9919.38 1028
9920.32 1152
9921.26 1122
9922.20 1106
9923.14 1108
9924.08 1056
9925.02 1119
9925.96 1085
9926.90 1066
9927.84 1043
9928.78 1108
9929.72 1204
9930.66 1236
9931.61 1219
9932.55 1238
9933.49 1311
9934.43 1496
9935.37 1459
9936.31 1461
9937.25 1408
9938.19 1275
9939.14 1285
9940.08 1164
9941.02 1239
9941.96 1199
9942.90 1149
9943.84 1117
9944.78 1061
9945.73 1067
9946.67 1098
9947.61 1076
9948.55 1040
9949.49 1178
9950.44 1147
9951.38 1113
9952.32 1223
9953.26 1126
9954.20 1105
9955.15 1111
9956.09 1057
9957.03 1039
9957.97 1039
9958.91 1085
9959.86 1091
9960.80 1069
9961.74 1055
9962.68 1020
9963.63 981
9964.57 1085
9965.51 1038
9966.45 1003
9967.40 960
9968.34 1077
9969.28 1035
9970.23 999
9971.17 1082
9972.11 1138
9973.05 989
9974.00 1009
9974.94 1052
9975.88 1057
9976.83 989
9977.77 1029
9978.71 1069
9979.66 1017
9980.60 1008
9981.54 907
9982.49 922
9983.43 959
9984.37 999
9985.32 939
9986.26 984
9987.20 1000
9988.15 1091
9989.09 1073
9990.04 1048
9990.98 976
9991.92 1086
9992.87 1066
9993.81 1044
9994.76 1000
9995.70 976
9996.64 1010
9997.59 1045
9998.53 1039
9999.48 1022
10000.42 1027
10001.36 1062
10002.31 1072
10003.25 1045
10004.20 960
10005.14 1043
10006.09 1093
10007.03 1019
10007.98 1078
10008.92 1057
10009.87 1029
10010.81 990
10011.76 1042
10012.70 1061
10013.64 1044
10014.59 1033
10015.53 1044
10016.48 1069
10017.43 1077
10018.37 1111
10019.32 1040
10020.26 980
10021.21 934
10022.15 984
10023.10 998
10024.04 978
10024.99 1035
10025.93 1051
10026.88 1007
10027.82 1079
10028.77 1026
10029.72 992
10030.66 1021
10031.61 1104
10032.55 1062
10033.50 983
10034.44 952
10035.39 966
10036.34 1023
10037.28 1004
10038.23 1017
10039.17 999
10040.12 1027
10041.07 1022
10042.01 965
10042.96 996
10043.91 1038
10044.85 1036
10045.80 1046
10046.74 1024
10047.69 996
10048.64 1011
10049.58 1033
10050.53 1089
10051.48 1029
10052.42 917
10053.37 971
10054.32 942
10055.27 934
10056.21 907
10057.16 955
10058.11 950
10059.05 926
10060.00 948
10060.95 883
10061.89 888
10062.84 905
10063.79 945
10064.74 987
10065.68 950
10066.63 910
10067.58 997
10068.53 994
10069.47 995
10070.42 1002
10071.37 1024
10072.32 981
10073.26 1018
10074.21 960
10075.16 935
10076.11 918
10077.06 903
10078.00 877
10078.95 938
10079.90 1018
10080.85 983
10081.80 926
10082.74 907
10083.69 861
10084.64 980
10085.59 950
10086.54 912
10087.49 886
10088.43 896
10089.38 919
10090.33 913
10091.28 941
10092.23 887
10093.18 908
10094.13 884
10095.07 927
10096.02 877
10096.97 916
10097.92 893
10098.87 959
10099.82 883
10100.77 918
10101.72 909
10102.67 921
10103.61 988
10104.56 959
10105.51 933
10106.46 980
10107.41 894
10108.36 917
10109.31 1064
10110.26 1036
10111.21 962
10112.16 913
10113.11 990
10114.06 951
10115.01 924
10115.96 868
10116.91 977
10117.86 990
10118.81 912
10119.76 912
10120.71 877
10121.66 897
10122.61 832
10123.56 875
10124.51 872
10125.46 884
10126.41 943
10127.36 966
10128.31 822
10129.26 938
10130.21 998
10131.16 889
10132.11 835
10133.06 924
10134.01 877
10134.96 885
10135.91 891
10136.86 944
10137.81 946
10138.76 910
10139.72 921
10140.67 864
10141.62 859
10142.57 844
10143.52 890
10144.47 927
10145.42 958
10146.37 1012
10147.32 999
10148.28 924
10149.23 961
10150.18 956
10151.13 933
10152.08 852
10153.03 933
10153.98 896
10154.94 871
10155.89 828
10156.84 883
10157.79 902
10158.74 868
10159.69 983
10160.65 948
10161.60 962
10162.55 1055
10163.50 979
10164.45 931
10165.41 949
10166.36 952
10167.31 903
10168.26 987
10169.21 927
10170.17 935
10171.12 955
10172.07 936
10173.02 984
10173.98 901
10174.93 927
10175.88 997
10176.83 961
10177.79 906
10178.74 982
10179.69 981
10180.64 940
10181.60 893
10182.55 955
10183.50 959
10184.46 988
10185.41 963
10186.36 905
10187.32 848
10188.27 896
10189.22 1007
10190.18 1019
10191.13 910
10192.08 896
10193.03 944
10193.99 937
10194.94 954
10195.90 891
10196.85 933
10197.80 1008
10198.76 979
10199.71 906
10200.66 927
10201.62 1009
10202.57 1003
10203.52 906
10204.48 909
10205.43 1022
10206.39 1004
10207.34 996
10208.29 931
10209.25 976
10210.20 915
10211.16 990
10212.11 999
10213.07 959
10214.02 969
10214.97 1004
10215.93 996
10216.88 995
10217.84 993
10218.79 970
10219.75 1008
10220.70 1093
10221.66 1013
10222.61 915
10223.57 968
10224.52 954
10225.48 954
10226.43 915
10227.39 956
10228.34 973
10229.30 933
10230.25 939
10231.21 864
10232.16 895
10233.12 996
10234.07 963
10235.03 965
10235.98 992
10236.94 1023
10237.89 957
10238.85 944
10239.80 908
10240.76 981
10241.72 1007
10242.67 999
10243.63 981
10244.58 977
10245.54 1006
10246.49 1026
10247.45 1011
10248.41 1007
10249.36 985
10250.32 961
10251.27 929
10252.23 905
10253.19 909
10254.14 910
10255.10 923
10256.06 994
10257.01 988
10257.97 899
10258.92 905
10259.88 964
10260.84 924
10261.79 852
10262.75 881
10263.71 960
10264.66 905
10265.62 888
10266.58 932
10267.53 901
10268.49 901
10269.45 851
10270.41 914
10271.36 921
10272.32 904
10273.28 888
10274.23 877
10275.19 815
10276.15 853
10277.11 862
10278.06 916
10279.02 890
10279.98 857
10280.94 899
10281.89 931
10282.85 969
10283.81 913
10284.77 934
10285.72 906
10286.68 933
10287.64 943
10288.60 905
10289.55 887
10290.51 855
10291.47 878
10292.43 882
10293.39 905
10294.34 833
10295.30 845
10296.26 901
10297.22 895
10298.18 880
10299.14 884
10300.09 894
10301.05 889
10302.01 882
10302.97 892
10303.93 869
10304.89 931
10305.85 881
10306.80 850
10307.76 884
10308.72 923
10309.68 897
10310.64 867
10311.60 850
10312.56 905
10313.52 839
10314.47 886
10315.43 902
10316.39 837
10317.35 868
10318.31 829
10319.27 823
10320.23 830
10321.19 825
10322.15 879
10323.11 819
10324.07 802
10325.03 843
10325.99 951
10326.95 986
10327.91 893
10328.87 820
10329.83 836
10330.79 878
10331.75 894
10332.71 865
10333.67 886
10334.63 836
10335.59 897
10336.55 850
10337.51 875
10338.47 908
10339.43 970
10340.39 885
10341.35 839
10342.31 920
10343.27 813
10344.23 885
10345.19 845
10346.15 864
10347.11 782
10348.07 821
10349.03 942
10349.99 895
10350.95 884
10351.91 851
10352.87 904
10353.83 901
10354.79 843
10355.76 873
10356.72 902
10357.68 878
10358.64 881
10359.60 858
10360.56 878
10361.52 918
10362.48 887
10363.45 821
10364.41 840
10365.37 966
10366.33 926
10367.29 868
10368.25 817
10369.21 810
10370.18 851
10371.14 829
10372.10 802
10373.06 772
10374.02 833
10374.98 813
10375.95 803
10376.91 824
10377.87 892
10378.83 938
10379.79 908
10380.76 844
10381.72 827
10382.68 800
10383.64 796
10384.61 830
10385.57 908
10386.53 930
10387.49 836
10388.46 856
10389.42 895
10390.38 856
10391.34 915
10392.31 893
10393.27 810
10394.23 803
10395.19 920
10396.16 949
10397.12 893
10398.08 866
10399.05 913
10400.01 933
10400.97 837
10401.93 852
10402.90 847
10403.86 876
10404.82 784
10405.79 865
10406.75 826
10407.71 816
10408.68 831
10409.64 832
10410.60 903
10411.57 836
10412.53 820
10413.50 830
10414.46 870
10415.42 898
10416.39 921
10417.35 944
10418.31 903
10419.28 866
10420.24 889
10421.21 850
10422.17 899
10423.13 953
10424.10 946
10425.06 918
10426.03 1007
10426.99 979
10427.96 979
10428.92 964
10429.88 923
10430.85 959
10431.81 944
10432.78 925
10433.74 911
10434.71 896
10435.67 903
10436.64 919
10437.60 922
10438.57 836
10439.53 895
10440.50 924
10441.46 819
10442.43 889
10443.39 893
10444.36 861
10445.32 899
10446.29 886
10447.25 827
10448.22 822
10449.18 831
10450.15 818
10451.11 872
10452.08 873
10453.04 864
10454.01 886
10454.97 851
10455.94 847
10456.91 830
10457.87 854
10458.84 942
10459.80 934
10460.77 854
10461.73 812
10462.70 824
10463.67 854
10464.63 931
10465.60 889
10466.56 856
10467.53 938
10468.50 825
10469.46 840
10470.43 882
10471.40 831
10472.36 895
10473.33 861
10474.30 855
10475.26 864
10476.23 880
10477.19 900
10478.16 872
10479.13 824
10480.09 812
10481.06 848
10482.03 891
10483.00 857
10483.96 872
10484.93 859
10485.90 876
10486.86 869
10487.83 820
10488.80 814
10489.76 873
10490.73 860
10491.70 782
10492.67 835
10493.63 872
10494.60 943
10495.57 956
10496.54 974
10497.50 898
10498.47 872
10499.44 879
10500.41 894
10501.37 884
10502.34 878
10503.31 886
10504.28 919
10505.25 878
10506.21 901
10507.18 925
10508.15 892
10509.12 874
10510.09 883
10511.05 863
10512.02 917
10512.99 916
10513.96 908
10514.93 816
10515.90 804
10516.86 927
10517.83 987
10518.80 959
10519.77 892
10520.74 886
10521.71 866
10522.68 834
10523.64 953
10524.61 895
10525.58 862
10526.55 953
10527.52 886
10528.49 911
10529.46 899
10530.43 908
10531.40 895
10532.36 910
10533.33 918
10534.30 912
10535.27 920
10536.24 934
10537.21 935
10538.18 941
10539.15 918
10540.12 929
10541.09 958
10542.06 903
10543.03 919
10544.00 890
10544.97 898
10545.94 893
10546.91 900
10547.88 916
10548.85 920
10549.82 877
10550.79 906
10551.76 944
10552.73 874
10553.70 887
10554.67 926
10555.64 880
10556.61 987
10557.58 940
10558.55 886
10559.52 878
10560.49 839
10561.46 959
10562.43 950
10563.40 943
10564.37 936
10565.34 969
10566.31 985
10567.28 961
10568.25 981
10569.23 1096
10570.20 1132
10571.17 1076
10572.14 1056
10573.11 1050
10574.08 973
10575.05 968
10576.02 948
10576.99 951
10577.96 935
10578.94 914
10579.91 856
10580.88 850
10581.85 905
10582.82 831
10583.79 940
10584.76 888
10585.74 920
10586.71 855
10587.68 892
10588.65 844
10589.62 899
10590.60 911
10591.57 941
10592.54 906
10593.51 904
10594.48 964
10595.45 927
10596.43 907
10597.40 891
10598.37 904
10599.34 894
10600.32 844
10601.29 856
10602.26 840
10603.23 911
10604.21 929
10605.18 875
10606.15 904
10607.12 934
10608.10 935
10609.07 874
10610.04 851
10611.01 937
10611.99 956
10612.96 891
10613.93 935
10614.91 846
10615.88 832
10616.85 813
10617.82 839
10618.80 881
10619.77 860
10620.74 882
10621.72 891
10622.69 976
10623.66 880
10624.64 825
10625.61 828
10626.58 895
10627.56 897
10628.53 826
10629.51 809
10630.48 899
10631.45 900
10632.43 863
10633.40 866
10634.37 910
10635.35 888
10636.32 862
10637.30 904
10638.27 910
10639.24 925
10640.22 873
10641.19 890
10642.17 925
10643.14 931
10644.11 955
10645.09 869
10646.06 886
10647.04 957
10648.01 923
10648.99 940
10649.96 937
10650.94 962
10651.91 946
10652.89 1013
10653.86 982
10654.83 967
10655.81 841
10656.78 878
10657.76 861
10658.73 830
10659.71 869
10660.68 877
10661.66 877
10662.63 896
10663.61 871
10664.59 889
10665.56 846
10666.54 880
10667.51 896
10668.49 915
10669.46 909
10670.44 887
10671.41 875
10672.39 903
10673.36 876
10674.34 877
10675.32 897
10676.29 846
10677.27 854
10678.24 807
10679.22 832
10680.19 914
10681.17 921
10682.15 885
10683.12 903
10684.10 919
10685.08 886
10686.05 920
10687.03 810
10688.00 848
10688.98 896
10689.96 856
10690.93 848
10691.91 948
10692.89 1026
10693.86 908
10694.84 898
10695.82 837
10696.79 835
10697.77 856
10698.75 820
10699.72 774
10700.70 882
10701.68 835
10702.65 822
10703.63 900
10704.61 853
10705.59 857
10706.56 838
10707.54 847
10708.52 817
10709.49 874
10710.47 817
10711.45 783
10712.43 817
10713.40 869
10714.38 850
10715.36 776
10716.34 876
10717.31 862
10718.29 886
10719.27 816
10720.25 806
10721.22 809
10722.20 827
10723.18 831
10724.16 844
10725.14 867
10726.11 826
10727.09 841
10728.07 846
10729.05 773
10730.03 829
10731.01 870
10731.98 942
10732.96 914
10733.94 830
10734.92 853
10735.90 874
10736.88 796
10737.85 874
10738.83 872
10739.81 828
10740.79 821
10741.77 863
10742.75 876
10743.73 877
10744.71 872
10745.69 845
10746.66 869
10747.64 875
10748.62 862
10749.60 832
10750.58 908
10751.56 789
10752.54 762
10753.52 812
10754.50 826
10755.48 832
10756.46 838
10757.44 807
10758.42 874
10759.39 882
10760.37 828
10761.35 852
10762.33 904
10763.31 872
10764.29 900
10765.27 872
10766.25 786
10767.23 849
10768.21 834
10769.19 850
10770.17 857
10771.15 864
10772.13 897
10773.11 864
10774.09 823
10775.07 849
10776.05 900
10777.03 873
10778.02 872
10779.00 899
10779.98 890
10780.96 888
10781.94 863
10782.92 928
10783.90 866
10784.88 830
10785.86 812
10786.84 772
10787.82 792
10788.80 838
10789.78 841
10790.76 871
10791.75 880
10792.73 825
10793.71 854
10794.69 864
10795.67 884
10796.65 855
10797.63 796
10798.61 810
10799.60 822
10800.58 898
10801.56 879
10802.54 858
10803.52 887
10804.50 869
10805.49 892
10806.47 827
10807.45 817
10808.43 888
10809.41 882
10810.39 826
10811.38 817
10812.36 821
10813.34 863
10814.32 837
10815.30 823
10816.29 818
10817.27 835
10818.25 885
10819.23 919
10820.22 888
10821.20 911
10822.18 811
10823.16 799
10824.15 766
10825.13 883
10826.11 875
10827.09 881
10828.08 864
10829.06 898
10830.04 896
10831.02 878
10832.01 850
10832.99 861
10833.97 863
10834.96 832
10835.94 856
10836.92 833
10837.91 818
10838.89 866
10839.87 894
10840.85 864
10841.84 920
10842.82 820
10843.81 915
10844.79 906
10845.77 829
10846.76 848
10847.74 832
10848.72 875
10849.71 836
10850.69 843
10851.67 878
10852.66 867
10853.64 887
10854.63 861
10855.61 948
10856.59 850
10857.58 895
10858.56 909
10859.55 875
10860.53 850
10861.51 840
10862.50 885
10863.48 881
10864.47 942
10865.45 915
10866.44 910
10867.42 939
10868.41 926
10869.39 991
10870.37 916
10871.36 935
10872.34 908
10873.33 827
10874.31 908
10875.30 968
10876.28 941
10877.27 977
10878.25 874
10879.24 928
10880.22 884
10881.21 934
10882.19 962
10883.18 924
10884.16 911
10885.15 923
10886.13 946
10887.12 963
10888.11 996
10889.09 947
10890.08 964
10891.06 970
10892.05 912
10893.03 990
10894.02 897
10895.00 960
10895.99 945
10896.98 1007
10897.96 983
10898.95 981
10899.93 969
10900.92 998
10901.91 966
10902.89 958
10903.88 934
10904.86 977
10905.85 951
10906.84 944
10907.82 973
10908.81 969
10909.80 985
10910.78 976
10911.77 1029
10912.76 964
10913.74 1039
10914.73 1060
10915.72 991
10916.70 1066
10917.69 1006
10918.68 902
10919.66 1028
10920.65 1052
10921.64 997
10922.62 999
10923.61 996
10924.60 1040
10925.58 1024
10926.57 980
10927.56 1028
10928.55 1024
10929.53 1056
10930.52 966
10931.51 971
10932.50 986
10933.48 1036
10934.47 1028
10935.46 1038
10936.45 1032
10937.43 1054
10938.42 1005
10939.41 1000
10940.40 1025
10941.38 1048
10942.37 1110
10943.36 1144
10944.35 1047
10945.34 1042
10946.32 1046
10947.31 1068
10948.30 1066
10949.29 1125
10950.28 1075
10951.27 992
10952.25 1124
10953.24 1008
10954.23 1016
10955.22 1006
10956.21 1105
10957.20 1085
10958.18 1028
10959.17 1094
10960.16 1087
10961.15 1098
10962.14 1054
10963.13 1166
10964.12 1098
10965.11 1188
10966.10 1218
10967.08 1154
10968.07 1159
10969.06 1201
10970.05 1229
10971.04 1204
10972.03 1208
10973.02 1248
10974.01 1164
10975.00 1195
10975.99 1231
10976.98 1147
10977.97 1156
10978.96 1196
10979.95 1192
10980.94 1110
10981.92 1041
10982.91 1078
10983.90 1158
10984.89 1108
10985.88 1161
10986.87 1221
10987.86 1213
10988.85 1150
10989.84 1191
10990.83 1134
10991.82 1079
10992.81 1121
10993.80 1178
10994.79 1119
10995.78 1185
10996.78 1184
10997.77 1050
10998.76 1131
10999.75 1194
11000.74 1175
11001.73 1187
11002.72 1171
11003.71 1183
11004.70 1244
11005.69 1268
11006.68 1341
11007.67 1392
11008.66 1404
11009.65 1417
11010.64 1376
11011.64 1378
11012.63 1389
11013.62 1195
11014.61 1226
11015.60 1272
11016.59 1293
11017.58 1178
11018.57 1160
11019.57 1200
11020.56 1151
11021.55 1129
11022.54 1035
11023.53 1109
11024.52 1067
11025.51 1078
11026.51 1028
11027.50 1058
11028.49 1090
11029.48 1086
11030.47 1103
11031.47 1042
11032.46 1078
11033.45 1006
11034.44 1090
11035.43 1063
11036.43 1075
11037.42 1029
11038.41 1106
11039.40 1069
11040.39 1031
11041.39 1064
11042.38 1030
11043.37 1006
11044.36 983
11045.36 1029
11046.35 1107
11047.34 1081
11048.34 1179
11049.33 1062
11050.32 1112
11051.31 1044
11052.31 1039
11053.30 1045
11054.29 1064
11055.29 1066
11056.28 1009
11057.27 1037
11058.26 1017
11059.26 1025
11060.25 1057
11061.24 1064
11062.24 1090
11063.23 1104
11064.22 1015
11065.22 1025
11066.21 1000
11067.20 1004
11068.20 1010
11069.19 1024
11070.19 1065
11071.18 1015
11072.17 1000
11073.17 988
11074.16 950
11075.15 995
11076.15 966
11077.14 1112
11078.14 1085
11079.13 979
11080.12 1088
11081.12 1100
11082.11 1068
11083.11 1021
11084.10 999
11085.10 989
11086.09 1018
11087.08 1051
11088.08 1003
11089.07 1060
11090.07 1009
11091.06 999
11092.06 955
11093.05 1047
11094.05 953
11095.04 1008
11096.04 1019
11097.03 1017
11098.03 977
11099.02 997
11100.02 981
11101.01 1002
11102.01 1039
11103.00 949
11104.00 1010
11104.99 979
11105.99 987
11106.98 936
11107.98 990
11108.97 1055
11109.97 937
11110.96 944
11111.96 983
11112.95 978
11113.95 951
11114.95 991
11115.94 993
11116.94 1006
11117.93 976
11118.93 1057
11119.93 1009
11120.92 1022
11121.92 954
11122.91 1008
11123.91 1001
11124.91 995
11125.90 1043
11126.90 910
11127.89 963
11128.89 967
11129.89 1038
11130.88 1012
11131.88 961
11132.88 968
11133.87 963
11134.87 960
11135.87 1039
11136.86 1017
11137.86 1033
11138.86 907
11139.85 888
11140.85 926
11141.85 929
11142.84 976
11143.84 991
11144.84 953
11145.83 963
11146.83 995
11147.83 955
11148.83 1030
11149.82 1048
11150.82 936
11151.82 942
11152.82 989
11153.81 960
11154.81 941
11155.81 945
11156.80 962
11157.80 906
11158.80 896
11159.80 906
11160.80 936
11161.79 943
11162.79 963
11163.79 967
11164.79 959
11165.78 920
11166.78 940
11167.78 940
11168.78 916
11169.78 976
11170.78 945
11171.77 909
11172.77 895
11173.77 938
11174.77 892
11175.77 982
11176.77 999
11177.76 980
11178.76 972
11179.76 927
11180.76 949
11181.76 981
11182.76 991
11183.76 1005
11184.75 944
11185.75 984
11186.75 938
11187.75 950
11188.75 961
11189.75 1000
11190.75 942
11191.75 968
11192.75 999
11193.75 955
11194.75 998
11195.74 965
11196.74 906
11197.74 945
11198.74 998
11199.74 980
11200.74 922
11201.74 915
11202.74 955
11203.74 890
11204.74 996
11205.74 1033
11206.74 992
11207.74 998
11208.74 969
11209.74 920
11210.74 969
11211.74 1023
11212.74 1007
11213.74 953
11214.74 938
11215.74 945
11216.74 994
11217.74 998
11218.74 995
11219.74 933
11220.74 978
11221.74 961
11222.74 977
11223.74 1017
11224.74 936
11225.74 987
11226.74 934
11227.75 888
11228.75 878
11229.75 897
11230.75 956
11231.75 914
11232.75 904
11233.75 935
11234.75 1009
11235.75 966
11236.75 953
11237.76 958
11238.76 998
11239.76 1032
11240.76 977
11241.76 1009
11242.76 992
11243.76 1046
11244.76 1018
11245.77 995
11246.77 981
11247.77 944
11248.77 972
11249.77 985
11250.77 935
11251.78 1016
11252.78 990
11253.78 967
11254.78 952
11255.78 1016
11256.79 1007
11257.79 954
11258.79 934
11259.79 996
11260.79 1013
11261.80 992
11262.80 1036
11263.80 1001
11264.80 1047
11265.81 1059
11266.81 1001
11267.81 1013
11268.81 1050
11269.82 1069
11270.82 989
11271.82 962
11272.82 1024
11273.83 1017
11274.83 943
11275.83 931
11276.84 1019
11277.84 1071
11278.84 1073
11279.85 1051
11280.85 985
11281.85 1001
11282.85 1032
11283.86 1031
11284.86 1065
11285.86 1050
11286.87 1110
11287.87 1102
11288.87 1065
11289.88 1137
11290.88 1047
11291.89 1049
11292.89 1061
11293.89 1043
11294.90 1011
11295.90 1073
11296.90 1076
11297.91 1040
11298.91 1028
11299.92 1073
11300.92 1048
11301.92 1021
11302.93 1049
11303.93 1129
11304.94 1112
11305.94 1135
11306.94 1165
11307.95 1071
11308.95 1110
11309.96 1193
11310.96 1055
11311.97 1116
11312.97 1135
11313.98 1180
11314.98 1101
11315.98 1142
11316.99 1087
11317.99 1107
11319.00 1071
11320.00 1050
11321.01 1121
11322.01 1107
11323.02 1172
11324.02 1180
11325.03 1151
11326.03 1085
11327.04 1154
11328.04 1207
11329.05 1178
11330.05 1179
11331.06 1119
11332.07 1076
11333.07 1118
11334.08 1154
11335.08 1139
11336.09 1116
11337.09 1105
11338.10 1138
11339.10 1152
11340.11 1103
11341.12 1184
11342.12 1207
11343.13 1199
11344.13 1212
11345.14 1171
11346.15 1133
11347.15 1193
11348.16 1162
11349.16 1216
11350.17 1217
11351.18 1165
11352.18 1143
11353.19 1219
11354.20 1176
11355.20 1288
11356.21 1227
11357.21 1204
11358.22 1184
11359.23 1160
11360.23 1166
11361.24 1210
11362.25 1132
11363.25 1241
11364.26 1160
11365.27 1284
11366.28 1269
11367.28 1180
11368.29 1284
11369.30 1294
11370.30 1245
11371.31 1288
11372.32 1295
11373.32 1214
11374.33 1193
11375.34 1243
11376.35 1310
11377.35 1330
11378.36 1298
11379.37 1211
11380.38 1233
11381.38 1325
11382.39 1317
11383.40 1229
11384.41 1255
11385.41 1281
11386.42 1289
11387.43 1349
11388.44 1346
11389.45 1316
11390.45 1328
11391.46 1318
11392.47 1330
11393.48 1345
11394.49 1367
11395.49 1428
11396.50 1375
11397.51 1327
11398.52 1353
11399.53 1418
11400.54 1347
11401.55 1322
11402.55 1365
11403.56 1452
11404.57 1423
11405.58 1423
11406.59 1360
11407.60 1386
11408.61 1398
11409.61 1460
11410.62 1430
11411.63 1427
11412.64 1423
11413.65 1433
11414.66 1395
11415.67 1396
11416.68 1470
11417.69 1485
11418.70 1473
11419.71 1469
11420.71 1453
11421.72 1437
11422.73 1478
11423.74 1514
11424.75 1469
11425.76 1563
11426.77 1541
11427.78 1523
11428.79 1553
11429.80 1585
11430.81 1571
11431.82 1517
11432.83 1525
11433.84 1591
11434.85 1492
11435.86 1572
11436.87 1520
11437.88 1582
11438.89 1605
11439.90 1610
11440.91 1606
11441.92 1600
11442.93 1619
11443.94 1629
11444.95 1619
11445.96 1667
11446.97 1607
11447.98 1672
11448.99 1647
11450.00 1644
11451.01 1644
11452.03 1671
11453.04 1665
11454.05 1727
11455.06 1702
11456.07 1693
11457.08 1787
11458.09 1799
11459.10 1735
11460.11 1686
11461.12 1827
11462.14 1865
11463.15 1872
11464.16 1796
11465.17 1814
11466.18 1724
11467.19 1828
11468.20 1795
11469.21 1862
11470.23 1837
11471.24 1847
11472.25 1792
11473.26 1867
11474.27 1916
11475.28 1831
11476.30 1879
11477.31 1926
11478.32 1846
11479.33 1916
11480.34 1923
11481.36 1879
11482.37 1897
11483.38 1937
11484.39 2057
11485.40 1960
11486.42 1980
11487.43 2074
11488.44 1991
11489.45 1989
11490.47 2098
11491.48 2029
11492.49 2024
11493.50 2059
11494.52 2038
11495.53 2034
11496.54 2019
11497.55 2093
11498.57 2118
11499.58 2123
11500.59 2195
11501.61 2219
11502.62 2098
11503.63 2100
11504.64 2186
11505.66 2204
11506.67 2197
11507.68 2278
11508.70 2250
11509.71 2311
11510.72 2207
11511.74 2217
11512.75 2353
11513.76 2376
11514.78 2382
11515.79 2387
11516.80 2440
11517.82 2384
11518.83 2469
11519.84 2521
11520.86 2510
11521.87 2326
11522.89 2455
11523.90 2566
11524.91 2515
11525.93 2498
11526.94 2584
11527.96 2568
11528.97 2601
11529.98 2637
11531.00 2696
11532.01 2832
11533.03 2941
11534.04 2932
11535.06 3065
11536.07 3005
11537.08 3094
11538.10 3160
11539.11 3221
11540.13 3176
11541.14 3164
11542.16 3278
11543.17 3200
11544.19 3320
11545.20 3480
11546.22 3490
11547.23 3821
11548.25 3943
11549.26 4187
11550.28 4573
11551.29 5062
11552.31 5518
11553.32 5931
11554.34 6304
11555.35 6507
11556.37 6492
11557.38 6096
11558.40 5696
11559.41 5424
11560.43 4767
11561.45 4595
11562.46 4147
11563.48 3893
11564.49 3567
11565.51 3376
11566.52 3509
11567.54 3325
11568.56 3172
11569.57 3302
11570.59 3394
11571.60 3270
11572.62 3327
11573.64 3258
11574.65 3162
11575.67 3099
11576.68 3122
11577.70 3040
11578.72 2942
11579.73 3014
11580.75 3057
11581.77 3124
11582.78 3095
11583.80 3003
11584.82 3045
11585.83 3123
11586.85 2950
11587.87 2927
11588.88 2979
11589.90 3048
11590.92 3142
11591.93 3064
11592.95 3225
11593.97 3326
11594.98 3368
11596.00 3195
11597.02 3211
11598.03 3181
11599.05 3165
11600.07 3142
11601.09 3250
11602.10 3182
11603.12 3187
11604.14 3196
11605.16 3383
11606.17 3377
11607.19 3509
11608.21 3744
11609.23 4029
11610.24 4289
11611.26 4538
11612.28 4823
11613.30 4893
11614.32 4880
11615.33 4680
11616.35 4495
11617.37 4261
11618.39 3971
11619.41 3595
11620.42 3294
11621.44 3265
11622.46 3132
11623.48 3100
11624.50 3014
11625.51 3044
11626.53 2909
11627.55 3007
11628.57 3105
11629.59 3061
11630.61 2941
11631.63 2900
11632.64 3011
11633.66 3040
11634.68 3012
11635.70 2980
11636.72 2900
11637.74 2910
11638.76 2900
11639.78 2806
11640.80 2931
11641.81 2893
11642.83 2910
11643.85 2755
11644.87 2745
11645.89 2742
11646.91 2731
11647.93 2659
11648.95 2689
11649.97 2707
11650.99 2647
11652.01 2677
11653.03 2606
11654.05 2695
11655.07 2554
11656.09 2576
11657.11 2517
11658.13 2567
11659.15 2448
11660.17 2462
11661.19 2398
11662.21 2358
11663.23 2251
11664.25 2354
11665.27 2302
11666.29 2251
11667.31 2271
11668.33 2267
11669.35 2242
11670.37 2432
11671.39 2380
11672.41 2253
11673.43 2233
11674.45 2223
11675.47 2097
11676.49 2144
11677.51 2172
11678.53 2228
11679.55 2100
11680.57 2061
11681.59 2112
11682.61 2125
11683.64 2156
11684.66 2195
11685.68 2158
11686.70 2092
11687.72 2167
11688.74 2183
11689.76 2104
11690.78 2084
11691.80 2120
11692.83 2230
11693.85 2191
11694.87 2201
11695.89 2157
11696.91 2182
11697.93 2162
11698.95 2100
11699.98 2180
11701.00 2116
11702.02 2118
11703.04 2042
11704.06 1935
11705.08 2022
11706.11 2045
11707.13 2006
11708.15 1942
11709.17 1899
11710.19 1938
11711.22 1897
11712.24 1879
11713.26 1894
11714.28 1843
11715.31 1867
11716.33 1839
11717.35 1810
11718.37 1815
11719.40 1812
11720.42 1780
11721.44 1710
11722.46 1714
11723.49 1677
11724.51 1702
11725.53 1759
11726.55 1773
11727.58 1785
11728.60 1696
11729.62 1663
11730.65 1700
11731.67 1683
11732.69 1680
11733.71 1636
11734.74 1630
11735.76 1612
11736.78 1594
11737.81 1593
11738.83 1526
11739.85 1512
11740.88 1474
11741.90 1489
11742.92 1515
11743.95 1395
11744.97 1454
11746.00 1473
11747.02 1532
11748.04 1499
11749.07 1433
11750.09 1425
11751.11 1452
11752.14 1405
11753.16 1449
11754.19 1395
11755.21 1400
11756.23 1414
11757.26 1390
11758.28 1423
11759.31 1500
11760.33 1471
11761.36 1466
11762.38 1419
11763.40 1332
11764.43 1415
11765.45 1363
11766.48 1418
11767.50 1360
11768.53 1304
11769.55 1291
11770.58 1265
11771.60 1280
11772.63 1294
11773.65 1244
11774.68 1275
11775.70 1271
11776.73 1256
11777.75 1232
11778.78 1280
11779.80 1291
11780.83 1208
11781.85 1224
11782.88 1293
11783.90 1274
11784.93 1207
11785.95 1191
11786.98 1217
11788.00 1201
11789.03 1214
11790.05 1187
11791.08 1256
11792.11 1214
11793.13 1231
11794.16 1193
11795.18 1244
11796.21 1225
11797.23 1179
11798.26 1214
11799.29 1172
11800.31 1154
11801.34 1166
11802.36 1147
11803.39 1191
11804.42 1235
11805.44 1206
11806.47 1140
11807.50 1091
11808.52 1141
11809.55 1163
11810.57 1147
11811.60 1073
11812.63 1086
11813.65 1126
11814.68 1088
11815.71 1097
11816.73 1077
11817.76 1063
11818.79 1083
11819.81 1095
11820.84 1068
11821.87 1013
11822.90 1046
11823.92 1132
11824.95 1110
11825.98 1117
11827.00 1057
11828.03 1095
11829.06 1127
11830.09 1080
11831.11 1061
11832.14 1052
11833.17 1110
11834.20 1078
11835.22 1025
11836.25 982
11837.28 1057
11838.31 1086
11839.33 1079
11840.36 1087
11841.39 1104
11842.42 1072
11843.45 1044
11844.47 1001
11845.50 1068
11846.53 1079
11847.56 1028
11848.59 1040
11849.61 1071
11850.64 1044
11851.67 991
11852.70 1065
11853.73 1051
11854.75 962
11855.78 958
11856.81 1019
11857.84 1043
11858.87 975
11859.90 1014
11860.93 1027
11861.95 1059
11862.98 1030
11864.01 1063
11865.04 1055
11866.07 1029
11867.10 1001
11868.13 1008
11869.16 969
11870.19 1040
11871.21 985
11872.24 1019
11873.27 1041
11874.30 1061
11875.33 1037
11876.36 1003
11877.39 1052
11878.42 1046
11879.45 1096
11880.48 1021
11881.51 1004
11882.54 990
11883.57 978
11884.60 1002
11885.63 1033
11886.66 1086
11887.69 1015
11888.72 1000
11889.75 1048
11890.78 1025
11891.81 982
11892.84 1001
11893.87 962
11894.90 966
11895.93 957
11896.96 997
11897.99 1022
11899.02 1024
11900.05 1030
11901.08 1095
11902.11 1026
11903.14 995
11904.17 996
11905.20 989
11906.23 1034
11907.26 985
11908.29 1012
11909.32 993
11910.35 1052
11911.38 1069
11912.42 1055
11913.45 1037
11914.48 1013
11915.51 1012
11916.54 979
11917.57 977
11918.60 962
11919.63 1054
11920.66 1027
11921.70 940
11922.73 910
11923.76 1031
11924.79 997
11925.82 955
11926.85 1007
11927.88 1030
11928.92 1042
11929.95 1006
11930.98 989
11932.01 996
11933.04 1039
11934.07 1065
11935.11 1099
11936.14 1034
11937.17 1001
11938.20 1042
11939.23 1093
11940.27 1061
11941.30 1114
11942.33 1023
11943.36 1060
11944.40 1037
11945.43 1087
11946.46 1128
11947.49 1082
11948.53 1014
11949.56 1028
11950.59 1018
11951.62 1061
11952.66 1103
11953.69 1062
11954.72 1032
11955.75 1038
11956.79 1020
11957.82 994
11958.85 1063
11959.88 1048
11960.92 1063
11961.95 1011
11962.98 1007
11964.02 1064
11965.05 1048
11966.08 1001
11967.12 1048
11968.15 1019
11969.18 1012
11970.22 1023
11971.25 1076
11972.28 1029
11973.32 1024
11974.35 947
11975.38 1011
11976.42 964
11977.45 955
11978.49 1007
11979.52 1042
11980.55 1068
11981.59 980
11982.62 964
11983.66 975
11984.69 1041
11985.72 1011
11986.76 990
11987.79 1021
11988.83 1004
11989.86 1092
11990.89 1115
11991.93 1071
11992.96 1024
11994.00 1003
11995.03 1015
11996.07 1002
11997.10 1080
11998.14 1043
11999.17 1013
12000.20 1004
12001.24 1056
12002.27 1069
12003.31 980
12004.34 984
12005.38 969
12006.41 1000
12007.45 1000
12008.48 1012
12009.52 982
12010.55 1064
12011.59 1063
12012.62 1011
12013.66 998
12014.70 1039
12015.73 1041
12016.77 996
12017.80 1033
12018.84 1064
12019.87 1043
12020.91 1035
12021.94 1036
12022.98 1043
12024.02 1005
12025.05 979
12026.09 1031
12027.12 975
12028.16 1041
12029.19 1033
12030.23 1019
12031.27 1062
12032.30 1015
12033.34 1043
12034.37 960
12035.41 943
12036.45 1014
12037.48 1035
12038.52 1019
12039.56 1021
12040.59 1025
12041.63 1075
12042.67 1097
12043.70 1071
12044.74 1088
12045.78 1030
12046.81 949
12047.85 1002
12048.89 1021
12049.92 1016
12050.96 1057
12052.00 1034
12053.03 998
12054.07 961
12055.11 1017
12056.14 1016
12057.18 1005
12058.22 970
12059.26 971
12060.29 1031
12061.33 965
12062.37 1054
12063.41 1027
12064.44 956
12065.48 1023
12066.52 1100
12067.56 1078
12068.59 1085
12069.63 1010
12070.67 1013
12071.71 1002
12072.74 978
12073.78 980
12074.82 979
12075.86 943
12076.90 947
12077.93 1007
12078.97 977
12080.01 1000
12081.05 1038
12082.09 1014
12083.13 993
12084.16 988
12085.20 972
12086.24 1001
12087.28 1028
12088.32 1016
12089.36 940
12090.39 980
12091.43 1037
12092.47 932
12093.51 891
12094.55 957
12095.59 1008
12096.63 993
12097.67 1013
12098.70 966
12099.74 977
12100.78 927
12101.82 923
12102.86 963
12103.90 960
12104.94 990
12105.98 931
12107.02 924
12108.06 938
12109.10 1003
12110.14 986
12111.18 965
12112.22 980
12113.25 956
12114.29 1009
12115.33 1037
12116.37 1008
12117.41 934
12118.45 947
12119.49 911
12120.53 965
12121.57 942
12122.61 952
12123.65 925
12124.69 916
12125.73 911
12126.77 956
12127.81 941
12128.85 961
12129.89 889
12130.93 923
12131.97 944
12133.02 888
12134.06 897
12135.10 862
12136.14 841
12137.18 833
12138.22 873
12139.26 913
12140.30 940
12141.34 908
12142.38 936
12143.42 950
12144.46 890
12145.50 876
12146.54 981
12147.59 969
12148.63 848
12149.67 867
12150.71 873
12151.75 899
12152.79 917
12153.83 931
12154.87 831
12155.92 864
12156.96 922
12158.00 902
12159.04 887
12160.08 862
12161.12 857
12162.17 924
12163.21 900
12164.25 838
12165.29 876
12166.33 888
12167.37 857
12168.42 891
12169.46 864
12170.50 834
12171.54 815
12172.58 824
12173.63 902
12174.67 896
12175.71 867
12176.75 893
12177.80 902
12178.84 887
12179.88 883
12180.92 922
12181.97 901
12183.01 839
12184.05 888
12185.09 861
12186.14 832
12187.18 824
12188.22 873
12189.26 902
12190.31 824
12191.35 807
12192.39 819
12193.44 909
12194.48 834
12195.52 880
12196.57 943
12197.61 854
12198.65 880
12199.70 859
12200.74 854
12201.78 856
12202.83 837
12203.87 840
12204.91 849
12205.96 789
12207.00 833
12208.04 775
12209.09 846
12210.13 856
12211.17 847
12212.22 859
12213.26 884
12214.31 878
12215.35 825
12216.39 880
12217.44 854
12218.48 876
12219.53 881
12220.57 913
12221.61 838
12222.66 800
12223.70 823
12224.75 823
12225.79 868
12226.84 877
12227.88 857
12228.93 834
12229.97 785
12231.01 796
12232.06 802
12233.10 846
12234.15 832
12235.19 815
12236.24 776
12237.28 794
12238.33 784
12239.37 772
12240.42 825
12241.46 781
12242.51 799
12243.55 754
12244.60 792
12245.64 785
12246.69 760
12247.74 806
12248.78 879
12249.83 784
12250.87 829
12251.92 850
12252.96 826
12254.01 861
12255.05 842
12256.10 810
12257.15 761
12258.19 770
12259.24 755
12260.28 773
12261.33 815
12262.37 831
12263.42 776
12264.47 802
12265.51 804
12266.56 799
12267.61 768
12268.65 845
12269.70 760
12270.74 801
12271.79 793
12272.84 732
12273.88 741
12274.93 785
12275.98 706
12277.02 784
12278.07 769
12279.12 742
12280.16 810
12281.21 747
12282.26 738
12283.30 721
12284.35 739
12285.40 798
12286.44 828
12287.49 806
12288.54 775
12289.59 735
12290.63 710
12291.68 782
12292.73 795
12293.77 775
12294.82 800
12295.87 758
12296.92 816
12297.96 776
12299.01 719
12300.06 710
12301.11 698
12302.15 741
12303.20 759
12304.25 696
12305.30 747
12306.35 756
12307.39 726
12308.44 740
12309.49 755
12310.54 806
12311.59 751
12312.63 743
12313.68 719
12314.73 742
12315.78 754
12316.83 786
12317.88 735
12318.92 792
12319.97 769
12321.02 770
12322.07 750
12323.12 833
12324.17 755
12325.21 782
12326.26 807
12327.31 793
12328.36 754
12329.41 723
12330.46 730
12331.51 745
12332.56 719
12333.61 726
12334.65 750
12335.70 695
12336.75 761
12337.80 799
12338.85 802
12339.90 721
12340.95 729
12342.00 737
12343.05 687
12344.10 741
12345.15 744
12346.20 729
12347.25 686
12348.30 683
12349.35 736
12350.40 738
12351.45 696
12352.50 770
12353.55 756
12354.60 659
12355.65 697
12356.70 716
12357.75 740
12358.80 739
12359.85 741
12360.90 768
12361.95 738
12363.00 715
12364.05 707
12365.10 728
12366.15 679
12367.20 769
12368.25 738
12369.30 756
12370.35 749
12371.40 695
12372.45 708
12373.50 745
12374.55 738
12375.60 745
12376.65 730
12377.70 742
12378.76 679
12379.81 738
12380.86 708
12381.91 706
12382.96 652
12384.01 707
12385.06 708
12386.11 732
12387.17 699
12388.22 704
12389.27 765
12390.32 660
12391.37 706
12392.42 759
12393.47 752
12394.53 743
12395.58 727
12396.63 677
12397.68 688
12398.73 756
12399.78 740
12400.84 726
12401.89 719
12402.94 691
12403.99 713
12405.04 754
12406.10 689
12407.15 682
12408.20 699
12409.25 720
12410.31 698
12411.36 652
12412.41 717
12413.46 739
12414.51 681
12415.57 689
12416.62 685
12417.67 720
12418.72 714
12419.78 727
12420.83 692
12421.88 677
12422.94 727
12423.99 718
12425.04 732
12426.09 713
12427.15 686
12428.20 709
12429.25 700
12430.31 727
12431.36 721
12432.41 711
12433.47 712
12434.52 698
12435.57 621
12436.63 653
12437.68 688
12438.73 728
12439.79 680
12440.84 685
12441.89 708
12442.95 709
12444.00 717
12445.06 734
12446.11 695
12447.16 715
12448.22 744
12449.27 710
12450.33 693
12451.38 695
12452.43 648
12453.49 705
12454.54 696
12455.60 643
12456.65 646
12457.70 706
12458.76 720
12459.81 710
12460.87 702
12461.92 664
12462.98 687
12464.03 711
12465.09 682
12466.14 737
12467.19 751
12468.25 659
12469.30 663
12470.36 699
12471.41 784
12472.47 736
12473.52 732
12474.58 730
12475.63 648
12476.69 656
12477.74 695
12478.80 690
12479.85 776
12480.91 704
12481.97 692
12483.02 695
12484.08 650
12485.13 686
12486.19 640
12487.24 645
12488.30 632
12489.35 682
12490.41 707
12491.47 732
12492.52 784
12493.58 721
12494.63 690
12495.69 681
12496.74 738
12497.80 721
12498.86 713
12499.91 744
12500.97 759
12502.03 699
12503.08 652
12504.14 700
12505.19 746
12506.25 747
12507.31 666
12508.36 675
12509.42 720
12510.48 734
12511.53 759
12512.59 771
12513.65 710
12514.70 785
12515.76 715
12516.82 719
12517.87 715
12518.93 767
12519.99 778
12521.04 727
12522.10 706
12523.16 726
12524.22 793
12525.27 755
12526.33 721
12527.39 705
12528.44 761
12529.50 798
12530.56 830
12531.62 892
12532.67 888
12533.73 879
12534.79 952
12535.85 905
12536.90 919
12537.96 887
12539.02 871
12540.08 849
12541.14 758
12542.19 758
12543.25 786
12544.31 779
12545.37 754
12546.43 769
12547.48 743
12548.54 726
12549.60 790
12550.66 714
12551.72 753
12552.77 738
12553.83 716
12554.89 770
12555.95 722
12557.01 781
12558.07 714
12559.13 726
12560.18 757
12561.24 744
12562.30 770
12563.36 812
12564.42 727
12565.48 679
12566.54 754
12567.60 708
12568.65 719
12569.71 768
12570.77 768
12571.83 732
12572.89 751
12573.95 759
12575.01 690
12576.07 671
12577.13 732
12578.19 739
12579.25 750
12580.31 735
12581.37 713
12582.43 717
12583.49 710
12584.55 727
12585.60 689
12586.66 701
12587.72 732
12588.78 749
12589.84 726
12590.90 757
12591.96 750
12593.02 739
12594.08 747
12595.14 732
12596.20 734
12597.26 726
12598.32 747
12599.39 708
12600.45 796
12601.51 766
12602.57 733
12603.63 725
12604.69 729
12605.75 723
12606.81 731
12607.87 768
12608.93 746
12609.99 742
12611.05 747
12612.11 811
12613.17 899
12614.23 896
12615.30 837
12616.36 922
12617.42 880
12618.48 910
12619.54 833
12620.60 834
12621.66 857
12622.72 815
12623.78 794
12624.85 862
12625.91 792
12626.97 788
12628.03 832
12629.09 731
12630.15 748
12631.22 786
12632.28 816
12633.34 768
12634.40 812
12635.46 749
12636.52 774
12637.59 743
12638.65 768
12639.71 785
12640.77 760
12641.83 776
12642.90 734
12643.96 741
12645.02 712
12646.08 758
12647.14 742
12648.21 820
12649.27 683
12650.33 738
12651.39 753
12652.46 765
12653.52 705
12654.58 688
12655.65 709
12656.71 752
12657.77 702
12658.83 681
12659.90 685
12660.96 667
12662.02 709
12663.09 717
12664.15 671
12665.21 673
12666.27 688
12667.34 697
12668.40 707
12669.46 778
12670.53 686
12671.59 720
12672.65 703
12673.72 689
12674.78 649
12675.84 640
12676.91 685
12677.97 645
12679.04 667
12680.10 738
12681.16 719
12682.23 671
12683.29 664
12684.35 719
12685.42 716
12686.48 700
12687.55 696
12688.61 691
12689.67 727
12690.74 736
12691.80 695
12692.87 687
12693.93 768
12695.00 765
12696.06 735
12697.12 706
12698.19 706
12699.25 708
12700.32 717
12701.38 680
12702.45 695
12703.51 695
12704.58 716
12705.64 762
12706.71 682
12707.77 687
12708.84 691
12709.90 681
12710.97 745
12712.03 720
12713.10 681
12714.16 652
12715.23 668
12716.29 712
12717.36 742
12718.42 745
12719.49 751
12720.55 715
12721.62 664
12722.68 665
12723.75 691
12724.81 711
12725.88 718
12726.95 652
12728.01 676
12729.08 664
12730.14 694
12731.21 658
12732.28 732
12733.34 718
12734.41 689
12735.47 689
12736.54 692
12737.61 661
12738.67 635
12739.74 640
12740.80 687
12741.87 651
12742.94 675
12744.00 653
12745.07 661
12746.14 672
12747.20 620
12748.27 622
12749.34 641
12750.40 639
12751.47 629
12752.54 644
12753.60 613
12754.67 625
12755.74 627
12756.80 635
12757.87 690
12758.94 718
12760.00 645
12761.07 642
12762.14 630
12763.21 623
12764.27 632
12765.34 668
12766.41 672
12767.47 662
12768.54 659
12769.61 634
12770.68 641
12771.74 634
12772.81 664
12773.88 636
12774.95 585
12776.02 611
12777.08 593
12778.15 584
12779.22 582
12780.29 602
12781.35 599
12782.42 613
12783.49 626
12784.56 637
12785.63 682
12786.70 630
12787.76 611
12788.83 655
12789.90 644
12790.97 599
12792.04 569
12793.11 630
12794.17 567
12795.24 612
12796.31 567
12797.38 583
12798.45 646
12799.52 579
12800.59 624
12801.65 623
12802.72 612
12803.79 588
12804.86 588
12805.93 574
12807.00 567
12808.07 604
12809.14 591
12810.21 638
12811.28 548
12812.34 565
12813.41 654
12814.48 603
12815.55 603
12816.62 599
12817.69 557
12818.76 590
12819.83 624
12820.90 612
12821.97 603
12823.04 619
12824.11 569
12825.18 585
12826.25 657
12827.32 735
12828.39 638
12829.46 620
12830.53 610
12831.60 633
12832.67 643
12833.74 590
12834.81 598
12835.88 602
12836.95 630
12838.02 564
12839.09 596
12840.16 610
12841.23 648
12842.30 600
12843.37 609
12844.44 659
12845.51 580
12846.58 593
12847.66 561
12848.73 567
12849.80 567
12850.87 585
12851.94 586
12853.01 553
12854.08 536
12855.15 571
12856.22 538
12857.29 588
12858.36 549
12859.44 565
12860.51 560
12861.58 569
12862.65 587
12863.72 627
12864.79 573
12865.86 555
12866.94 557
12868.01 516
12869.08 559
12870.15 595
12871.22 592
12872.29 589
12873.37 618
12874.44 549
12875.51 544
12876.58 554
12877.65 609
12878.73 516
12879.80 601
12880.87 622
12881.94 583
12883.01 540
12884.09 535
12885.16 580
12886.23 594
12887.30 521
12888.38 588
12889.45 636
12890.52 573
12891.59 555
12892.67 544
12893.74 550
12894.81 561
12895.88 548
12896.96 582
12898.03 584
12899.10 540
12900.18 554
12901.25 653
12902.32 602
12903.39 535
12904.47 598
12905.54 595
12906.61 564
12907.69 563
12908.76 552
12909.83 529
12910.91 546
12911.98 544
12913.05 607
12914.13 635
12915.20 610
12916.28 620
12917.35 545
12918.42 573
12919.50 586
12920.57 538
12921.64 547
12922.72 587
12923.79 599
12924.87 539
12925.94 539
12927.01 540
12928.09 549
12929.16 572
12930.24 577
12931.31 608
12932.38 558
12933.46 592
12934.53 555
12935.61 592
12936.68 558
12937.76 615
12938.83 561
12939.91 544
12940.98 548
12942.05 591
12943.13 586
12944.20 557
12945.28 553
12946.35 554
12947.43 536
12948.50 496
12949.58 537
12950.65 553
12951.73 560
12952.80 504
12953.88 561
12954.95 525
12956.03 542
12957.10 561
12958.18 576
12959.26 548
12960.33 568
12961.41 548
12962.48 556
12963.56 565
12964.63 558
12965.71 563
12966.78 566
12967.86 566
12968.94 575
12970.01 583
12971.09 566
12972.16 546
12973.24 524
12974.32 519
12975.39 558
12976.47 558
12977.54 535
12978.62 552
12979.70 546
12980.77 534
12981.85 552
12982.93 622
12984.00 563
12985.08 546
12986.15 546
12987.23 483
12988.31 532
12989.38 517
12990.46 563
12991.54 602
12992.61 570
12993.69 608
12994.77 533
12995.85 562
12996.92 593
12998.00 565
12999.08 563
13000.15 592
13001.23 577
13002.31 597
13003.38 580
13004.46 581
13005.54 556
13006.62 599
13007.69 565
13008.77 568
13009.85 559
13010.93 610
13012.00 563
13013.08 517
13014.16 537
13015.24 541
13016.32 538
13017.39 563
13018.47 585
13019.55 546
13020.63 510
13021.70 563
13022.78 582
13023.86 530
13024.94 591
13026.02 564
13027.10 559
13028.17 546
13029.25 535
13030.33 556
13031.41 552
13032.49 577
13033.57 545
13034.64 604
13035.72 661
13036.80 609
13037.88 605
13038.96 560
13040.04 515
13041.12 563
13042.19 548
13043.27 552
13044.35 537
13045.43 595
13046.51 582
13047.59 554
13048.67 602
13049.75 582
13050.83 601
13051.91 580
13052.99 590
13054.06 558
13055.14 618
13056.22 670
13057.30 608
13058.38 611
13059.46 564
13060.54 560
13061.62 553
13062.70 593
13063.78 570
13064.86 538
13065.94 550
13067.02 542
13068.10 547
13069.18 586
13070.26 535
13071.34 576
13072.42 583
13073.50 537
13074.58 486
13075.66 515
13076.74 655
13077.82 610
13078.90 553
13079.98 550
13081.06 525
13082.14 520
13083.22 553
13084.30 529
13085.38 546
13086.47 582
13087.55 567
13088.63 548
13089.71 523
13090.79 572
13091.87 565
13092.95 599
13094.03 572
13095.11 531
13096.19 584
13097.27 536
13098.36 583
13099.44 570
13100.52 575
13101.60 566
13102.68 591
13103.76 578
13104.84 591
13105.93 577
13107.01 562
13108.09 557
13109.17 536
13110.25 544
13111.33 571
13112.42 567
13113.50 553
13114.58 602
13115.66 561
13116.74 568
13117.82 591
13118.91 548
13119.99 537
13121.07 572
13122.15 578
13123.23 536
13124.32 557
13125.40 585
13126.48 560
13127.56 511
13128.65 568
13129.73 599
13130.81 544
13131.89 517
13132.98 557
13134.06 611
13135.14 518
13136.22 534
13137.31 530
13138.39 568
13139.47 567
13140.56 568
13141.64 529
13142.72 538
13143.81 573
13144.89 628
13145.97 596
13147.05 536
13148.14 525
13149.22 551
13150.30 531
13151.39 500
13152.47 536
13153.55 530
13154.64 496
13155.72 504
13156.81 487
13157.89 494
13158.97 523
13160.06 557
13161.14 550
13162.22 500
13163.31 532
13164.39 566
13165.48 551
13166.56 608
13167.64 573
13168.73 531
13169.81 544
13170.90 503
13171.98 513
13173.06 540
13174.15 590
13175.23 516
13176.32 537
13177.40 493
13178.49 544
13179.57 558
13180.66 575
13181.74 542
13182.82 531
13183.91 509
13184.99 547
13186.08 507
13187.16 506
13188.25 504
13189.33 538
13190.42 561
13191.50 480
13192.59 561
13193.67 515
13194.76 527
13195.84 514
13196.93 518
13198.01 548
13199.10 517
13200.19 525
13201.27 602
13202.36 560
13203.44 514
13204.53 548
13205.61 559
13206.70 529
13207.78 522
13208.87 524
13209.96 489
13211.04 522
13212.13 534
13213.21 540
13214.30 466
13215.38 527
13216.47 592
13217.56 557
13218.64 510
13219.73 506
13220.82 523
13221.90 537
13222.99 544
13224.07 506
13225.16 521
13226.25 518
13227.33 497
13228.42 547
13229.51 542
13230.59 496
13231.68 463
13232.77 521
13233.85 501
13234.94 528
13236.03 555
13237.11 522
13238.20 578
13239.29 481
13240.38 537
13241.46 591
13242.55 515
13243.64 529
13244.72 519
13245.81 538
13246.90 554
13247.99 496
13249.07 511
13250.16 539
13251.25 517
13252.34 516
13253.42 542
13254.51 492
13255.60 470
13256.69 500
13257.77 553
13258.86 506
13259.95 529
13261.04 507
13262.13 472
13263.21 493
13264.30 498
13265.39 497
13266.48 492
13267.57 515
13268.65 560
13269.74 532
13270.83 503
13271.92 557
13273.01 571
13274.10 505
13275.18 559
13276.27 518
13277.36 498
13278.45 469
13279.54 502
13280.63 530
13281.72 488
13282.80 527
13283.89 498
13284.98 511
13286.07 532
13287.16 507
13288.25 536
13289.34 484
13290.43 512
13291.52 530
13292.61 520
13293.69 491
13294.78 537
13295.87 502
13296.96 542
13298.05 531
13299.14 545
13300.23 543
13301.32 565
13302.41 522
13303.50 476
13304.59 466
13305.68 441
13306.77 483
13307.86 531
13308.95 514
13310.04 552
13311.13 560
13312.22 488
13313.31 514
13314.40 521
13315.49 501
13316.58 512
13317.67 517
13318.76 530
13319.85 538
13320.94 500
13322.03 489
13323.12 500
13324.21 507
13325.30 565
13326.39 492
13327.48 537
13328.57 496
13329.66 478
13330.75 464
13331.85 486
13332.94 535
13334.03 501
13335.12 528
13336.21 482
13337.30 554
13338.39 597
13339.48 540
13340.57 587
13341.66 564
13342.76 540
13343.85 515
13344.94 522
13346.03 521
13347.12 494
13348.21 509
13349.30 513
13350.40 529
13351.49 503
13352.58 545
13353.67 552
13354.76 512
13355.85 483
13356.95 491
13358.04 518
13359.13 566
13360.22 520
13361.31 491
13362.41 523
13363.50 473
13364.59 459
13365.68 496
13366.77 503
13367.87 552
13368.96 573
13370.05 507
13371.14 508
13372.24 481
13373.33 523
13374.42 560
13375.51 507
13376.61 494
13377.70 512
13378.79 543
13379.88 485
13380.98 573
13382.07 499
13383.16 502
13384.26 525
13385.35 522
13386.44 479
13387.54 477
13388.63 468
13389.72 531
13390.81 520
13391.91 511
13393.00 479
13394.09 452
13395.19 483
13396.28 462
13397.37 476
13398.47 467
13399.56 533
13400.66 513
13401.75 508
13402.84 449
13403.94 509
13405.03 469
13406.12 528
13407.22 504
13408.31 499
13409.41 541
13410.50 496
13411.59 478
13412.69 508
13413.78 505
13414.88 500
13415.97 488
13417.07 462
13418.16 500
13419.25 543
13420.35 560
13421.44 499
13422.54 505
13423.63 528
13424.73 522
13425.82 519
13426.92 490
13428.01 499
13429.11 514
13430.20 461
13431.29 473
13432.39 522
13433.48 495
13434.58 524
13435.67 475
13436.77 518
13437.86 493
13438.96 501
13440.06 496
13441.15 487
13442.25 493
13443.34 537
13444.44 534
13445.53 481
13446.63 476
13447.72 489
13448.82 461
13449.91 500
13451.01 538
13452.11 472
13453.20 541
13454.30 467
13455.39 455
13456.49 535
13457.59 572
13458.68 494
13459.78 477
13460.87 489
13461.97 542
13463.07 548
13464.16 534
13465.26 533
13466.35 535
13467.45 576
13468.55 528
13469.64 540
13470.74 464
13471.84 488
13472.93 506
13474.03 536
13475.13 471
13476.22 482
13477.32 546
13478.42 498
13479.51 492
13480.61 514
13481.71 540
13482.80 491
13483.90 522
13485.00 516
13486.10 487
13487.19 520
13488.29 519
13489.39 525
13490.48 557
13491.58 544
13492.68 510
13493.78 512
13494.87 507
13495.97 474
13497.07 480
13498.17 545
13499.26 524
13500.36 543
13501.46 542
13502.56 591
13503.65 509
13504.75 516
13505.85 512
13506.95 554
13508.05 504
13509.14 522
13510.24 488
13511.34 460
13512.44 501
13513.54 513
13514.64 489
13515.73 520
13516.83 544
13517.93 507
13519.03 543
13520.13 551
13521.23 528
13522.32 503
13523.42 487
13524.52 505
13525.62 530
13526.72 564
13527.82 546
13528.92 510
13530.02 501
13531.12 533
13532.21 526
13533.31 524
13534.41 476
13535.51 509
13536.61 525
13537.71 493
13538.81 501
13539.91 498
13541.01 504
13542.11 471
13543.21 511
13544.31 538
13545.41 501
13546.50 489
13547.60 536
13548.70 540
13549.80 491
13550.90 467
13552.00 492
13553.10 472
13554.20 447
13555.30 462
13556.40 465
13557.50 498
13558.60 552
13559.70 568
13560.80 503
13561.90 481
13563.00 499
13564.10 465
13565.20 476
13566.30 483
13567.41 500
13568.51 493
13569.61 460
13570.71 472
13571.81 471
13572.91 516
13574.01 520
13575.11 505
13576.21 492
13577.31 529
13578.41 488
13579.51 503
13580.61 497
13581.71 511
13582.82 493
13583.92 535
13585.02 568
13586.12 522
13587.22 477
13588.32 502
13589.42 519
13590.52 469
13591.63 483
13592.73 509
13593.83 465
13594.93 472
13596.03 526
13597.13 502
13598.24 443
13599.34 508
13600.44 510
13601.54 538
13602.64 533
13603.74 478
13604.85 485
13605.95 536
13607.05 514
13608.15 501
13609.25 515
13610.36 537
13611.46 504
13612.56 443
13613.66 533
13614.77 518
13615.87 520
13616.97 467
13618.07 536
13619.18 564
13620.28 533
13621.38 472
13622.48 493
13623.59 530
13624.69 547
13625.79 477
13626.89 522
13628.00 510
13629.10 487
13630.20 485
13631.31 494
13632.41 506
13633.51 502
13634.62 488
13635.72 471
13636.82 460
13637.93 480
13639.03 552
13640.13 541
13641.24 505
13642.34 521
13643.44 506
13644.55 517
13645.65 514
13646.75 498
13647.86 511
13648.96 516
13650.06 508
13651.17 521
13652.27 509
13653.38 488
13654.48 481
13655.58 560
13656.69 518
13657.79 519
13658.90 493
13660.00 505
13661.10 495
13662.21 509
13663.31 459
13664.42 480
13665.52 476
13666.63 517
13667.73 491
13668.84 523
13669.94 514
13671.04 506
13672.15 540
13673.25 516
13674.36 504
13675.46 498
13676.57 588
13677.67 579
13678.78 500
13679.88 473
13680.99 509
13682.09 481
13683.20 483
13684.30 492
13685.41 499
13686.51 502
13687.62 570
13688.72 528
13689.83 491
13690.94 524
13692.04 569
13693.15 512
13694.25 477
13695.36 538
13696.46 538
13697.57 514
13698.67 497
13699.78 510
13700.89 481
13701.99 524
13703.10 525
13704.20 564
13705.31 530
13706.42 517
13707.52 527
13708.63 517
13709.73 465
13710.84 482
13711.95 492
13713.05 574
13714.16 547
13715.27 519
13716.37 587
13717.48 533
13718.59 471
13719.69 474
13720.80 516
13721.91 517
13723.01 542
13724.12 547
13725.23 530
13726.33 629
13727.44 550
13728.55 525
13729.65 588
13730.76 595
13731.87 525
13732.98 526
13734.08 574
13735.19 470
13736.30 519
13737.40 515
13738.51 526
13739.62 492
13740.73 514
13741.83 540
13742.94 545
13744.05 534
13745.16 515
13746.26 554
13747.37 506
13748.48 485
13749.59 529
13750.70 508
13751.80 537
13752.91 507
13754.02 559
13755.13 525
13756.24 489
13757.34 543
13758.45 540
13759.56 520
13760.67 501
13761.78 547
13762.88 531
13763.99 564
13765.10 548
13766.21 550
13767.32 515
13768.43 516
13769.54 534
13770.64 534
13771.75 515
13772.86 519
13773.97 584
13775.08 546
13776.19 507
13777.30 487
13778.41 510
13779.52 522
13780.62 503
13781.73 516
13782.84 509
13783.95 520
13785.06 491
13786.17 498
13787.28 498
13788.39 534
13789.50 517
13790.61 530
13791.72 541
13792.83 527
13793.94 480
13795.05 484
13796.16 459
13797.27 516
13798.38 510
13799.49 546
13800.60 548
13801.71 574
13802.82 557
13803.93 540
13805.04 550
13806.15 507
13807.26 550
13808.37 508
13809.48 559
13810.59 531
13811.70 516
13812.81 515
13813.92 468
13815.03 482
13816.14 500
13817.25 514
13818.36 545
13819.47 562
13820.58 587
13821.69 537
13822.80 484
13823.91 499
13825.02 526
13826.13 497
13827.25 521
13828.36 520
13829.47 501
13830.58 513
13831.69 537
13832.80 514
13833.91 551
13835.02 497
13836.13 493
13837.25 549
13838.36 520
13839.47 538
13840.58 499
13841.69 475
13842.80 481
13843.91 516
13845.03 526
13846.14 469
13847.25 535
13848.36 498
13849.47 518
13850.59 546
13851.70 505
13852.81 531
13853.92 503
13855.03 492
13856.15 522
13857.26 494
13858.37 473
13859.48 481
13860.59 544
13861.71 509
13862.82 488
13863.93 543
13865.04 522
13866.16 472
13867.27 507
13868.38 515
13869.49 560
13870.61 510
13871.72 474
13872.83 509
13873.95 521
13875.06 460
13876.17 506
13877.28 501
13878.40 520
13879.51 520
13880.62 473
13881.74 471
13882.85 495
13883.96 518
13885.08 482
13886.19 501
13887.30 496
13888.42 533
13889.53 531
13890.64 506
13891.76 485
13892.87 517
13893.98 510
13895.10 525
13896.21 572
13897.33 572
13898.44 555
13899.55 572
13900.67 543
13901.78 534
13902.89 517
13904.01 569
13905.12 507
13906.24 606
13907.35 578
13908.47 558
13909.58 546
13910.69 485
13911.81 516
13912.92 556
13914.04 592
13915.15 542
13916.27 458
13917.38 451
13918.50 495
13919.61 598
13920.72 564
13921.84 544
13922.95 513
13924.07 506
13925.18 544
13926.30 551
13927.41 496
13928.53 511
13929.64 559
13930.76 519
13931.87 530
13932.99 505
13934.10 537
13935.22 491
13936.34 526
13937.45 485
13938.57 501
13939.68 511
13940.80 496
13941.91 518
13943.03 509
13944.14 522
13945.26 562
13946.38 538
13947.49 543
13948.61 551
13949.72 509
13950.84 502
13951.95 495
13953.07 514
13954.19 491
13955.30 483
13956.42 493
13957.53 462
13958.65 495
13959.77 533
13960.88 557
13962.00 490
13963.12 559
13964.23 478
13965.35 529
13966.47 563
13967.58 551
13968.70 475
13969.82 481
13970.93 513
13972.05 494
13973.17 491
13974.28 485
13975.40 450
13976.52 512
13977.63 520
13978.75 487
13979.87 468
13980.99 448
13982.10 508
13983.22 475
13984.34 470
13985.45 520
13986.57 505
13987.69 507
13988.81 521
13989.92 480
13991.04 468
13992.16 515
13993.28 466
13994.39 448
13995.51 488
13996.63 485
13997.75 482
13998.87 472
13999.98 551
14001.10 527
14002.22 501
14003.34 558
14004.46 494
14005.57 473
14006.69 554
14007.81 528
14008.93 525
14010.05 495
14011.16 520
14012.28 549
14013.40 525
14014.52 512
14015.64 489
14016.76 527
14017.88 562
14018.99 534
14020.11 493
14021.23 450
14022.35 472
14023.47 480
14024.59 523
14025.71 472
14026.83 469
14027.94 501
14029.06 488
14030.18 478
14031.30 453
14032.42 488
14033.54 535
14034.66 478
14035.78 548
14036.90 473
14038.02 470
14039.14 464
14040.26 514
14041.38 528
14042.50 488
14043.62 482
14044.74 554
14045.86 534
14046.97 484
14048.09 477
14049.21 497
14050.33 434
14051.45 479
14052.57 531
14053.69 472
14054.81 471
14055.93 482
14057.05 497
14058.17 473
14059.30 490
14060.42 499
14061.54 498
14062.66 489
14063.78 522
14064.90 549
14066.02 513
14067.14 489
14068.26 511
14069.38 498
14070.50 479
14071.62 500
14072.74 514
14073.86 499
14074.98 539
14076.10 534
14077.23 525
14078.35 518
14079.47 502
14080.59 495
14081.71 523
14082.83 524
14083.95 477
14085.07 541
14086.19 501
14087.32 493
14088.44 529
14089.56 583
14090.68 523
14091.80 500
14092.92 553
14094.05 585
14095.17 531
14096.29 567
14097.41 494
14098.53 529
14099.65 564
14100.78 557
14101.90 523
14103.02 559
14104.14 587
14105.26 578
14106.39 526
14107.51 565
14108.63 597
14109.75 563
14110.88 524
14112.00 517
14113.12 538
14114.24 546
14115.37 575
14116.49 567
14117.61 512
14118.73 513
14119.86 530
14120.98 511
14122.10 503
14123.22 576
14124.35 526
14125.47 508
14126.59 521
14127.72 527
14128.84 536
14129.96 491
14131.09 523
14132.21 519
14133.33 496
14134.45 471
14135.58 522
14136.70 475
14137.82 505
14138.95 546
14140.07 508
14141.20 486
14142.32 510
14143.44 489
14144.57 505
14145.69 525
14146.81 463
14147.94 509
14149.06 488
14150.19 534
14151.31 534
14152.43 516
14153.56 510
14154.68 541
14155.81 509
14156.93 490
14158.05 483
14159.18 448
14160.30 494
14161.43 506
14162.55 575
14163.68 531
14164.80 525
14165.92 533
14167.05 500
14168.17 482
14169.30 479
14170.42 472
14171.55 437
14172.67 433
14173.80 493
14174.92 502
14176.05 511
14177.17 530
14178.30 469
14179.42 456
14180.55 479
14181.67 524
14182.80 472
14183.92 492
14185.05 476
14186.17 494
14187.30 479
14188.42 512
14189.55 520
14190.67 514
14191.80 523
14192.93 495
14194.05 525
14195.18 447
14196.30 494
14197.43 540
14198.55 500
14199.68 443
14200.81 527
14201.93 480
14203.06 475
14204.18 462
14205.31 469
14206.44 475
14207.56 471
14208.69 440
14209.82 468
14210.94 489
14212.07 504
14213.19 485
14214.32 517
14215.45 461
14216.57 533
14217.70 518
14218.83 460
14219.95 487
14221.08 509
14222.21 507
14223.33 440
14224.46 459
14225.59 478
14226.71 455
14227.84 443
14228.97 428
14230.10 444
14231.22 451
14232.35 463
14233.48 433
14234.60 452
14235.73 451
14236.86 466
14237.99 478
14239.11 467
14240.24 430
14241.37 475
14242.50 485
14243.62 472
14244.75 474
14245.88 472
14247.01 462
14248.13 453
14249.26 508
14250.39 437
14251.52 429
14252.65 490
14253.77 504
14254.90 449
14256.03 465
14257.16 466
14258.29 487
14259.42 453
14260.54 464
14261.67 522
14262.80 507
14263.93 458
14265.06 474
14266.19 453
14267.31 391
14268.44 464
14269.57 457
14270.70 474
14271.83 473
14272.96 463
14274.09 444
14275.22 441
14276.34 447
14277.47 451
14278.60 479
14279.73 460
14280.86 485
14281.99 448
14283.12 430
14284.25 481
14285.38 430
14286.51 388
14287.64 482
14288.76 445
14289.89 454
14291.02 444
14292.15 468
14293.28 426
14294.41 452
14295.54 426
14296.67 433
14297.80 414
14298.93 428
14300.06 457
14301.19 449
14302.32 466
14303.45 434
14304.58 448
14305.71 476
14306.84 502
14307.97 450
14309.10 442
14310.23 461
14311.36 450
14312.49 438
14313.62 407
14314.75 416
14315.88 431
14317.01 467
14318.15 474
14319.28 454
14320.41 423
14321.54 438
14322.67 514
14323.80 483
14324.93 465
14326.06 470
14327.19 432
14328.32 479
14329.45 460
14330.58 455
14331.72 410
14332.85 455
14333.98 493
14335.11 474
14336.24 448
14337.37 425
14338.50 438
14339.63 376
14340.77 441
14341.90 466
14343.03 470
14344.16 426
14345.29 388
14346.42 392
14347.56 433
14348.69 454
14349.82 450
14350.95 456
14352.08 452
14353.21 450
14354.35 466
14355.48 471
14356.61 456
14357.74 424
14358.88 486
14360.01 487
14361.14 477
14362.27 422
14363.40 412
14364.54 433
14365.67 462
14366.80 381
14367.93 412
14369.07 459
14370.20 476
14371.33 469
14372.46 394
14373.60 389
14374.73 452
14375.86 398
14377.00 449
14378.13 460
14379.26 433
14380.39 449
14381.53 432
14382.66 405
14383.79 441
14384.93 403
14386.06 434
14387.19 420
14388.33 427
14389.46 411
14390.59 406
14391.73 442
14392.86 447
14393.99 440
14395.13 400
14396.26 430
14397.40 425
14398.53 467
14399.66 440
14400.80 466
14401.93 440
14403.06 401
14404.20 437
14405.33 462
14406.47 497
14407.60 465
14408.74 414
14409.87 429
14411.00 470
14412.14 477
14413.27 410
14414.41 447
14415.54 388
14416.68 401
14417.81 437
14418.94 422
14420.08 464
14421.21 426
14422.35 449
14423.48 400
14424.62 414
14425.75 395
14426.89 411
14428.02 466
14429.16 421
14430.29 464
14431.43 447
14432.56 461
14433.70 423
14434.83 436
14435.97 425
14437.10 431
14438.24 401
14439.37 432
14440.51 466
14441.64 456
14442.78 450
14443.92 452
14445.05 428
14446.19 415
14447.32 416
14448.46 413
14449.59 429
14450.73 411
14451.87 452
14453.00 420
14454.14 427
14455.27 433
14456.41 463
14457.55 456
14458.68 424
14459.82 476
14460.95 487
14462.09 442
14463.23 457
14464.36 475
14465.50 437
14466.64 435
14467.77 397
14468.91 443
14470.05 439
14471.18 416
14472.32 501
14473.46 473
14474.59 460
14475.73 484
14476.87 501
14478.00 476
14479.14 497
14480.28 460
14481.41 505
14482.55 496
14483.69 461
14484.83 495
14485.96 488
14487.10 496
14488.24 489
14489.37 506
14490.51 534
14491.65 450
14492.79 447
14493.92 455
14495.06 471
14496.20 452
14497.34 455
14498.47 419
14499.61 454
14500.75 503
14501.89 452
14503.03 478
14504.16 434
14505.30 447
14506.44 463
14507.58 453
14508.72 442
14509.85 440
14510.99 460
14512.13 497
14513.27 504
14514.41 425
14515.55 422
14516.68 497
14517.82 496
14518.96 448
14520.10 461
14521.24 421
14522.38 470
14523.51 447
14524.65 498
14525.79 524
14526.93 433
14528.07 457
14529.21 471
14530.35 470
14531.49 483
14532.63 451
14533.76 476
14534.90 438
14536.04 501
14537.18 469
14538.32 452
14539.46 484
14540.60 483
14541.74 446
14542.88 467
14544.02 442
14545.16 438
14546.30 451
14547.44 465
14548.58 497
14549.72 427
14550.86 420
14552.00 416
14553.14 441
14554.28 471
14555.42 458
14556.56 435
14557.70 468
14558.84 451
14559.98 461
14561.12 492
14562.26 525
14563.40 439
14564.54 455
14565.68 423
14566.82 450
14567.96 445
14569.10 448
14570.24 461
14571.38 420
14572.52 466
14573.66 466
14574.80 461
14575.94 435
14577.08 411
14578.22 425
14579.36 420
14580.51 416
14581.65 424
14582.79 458
14583.93 413
14585.07 415
14586.21 452
14587.35 456
14588.49 447
14589.63 439
14590.78 455
14591.92 438
14593.06 472
14594.20 481
14595.34 411
14596.48 452
14597.62 435
14598.77 447
14599.91 447
14601.05 431
14602.19 411
14603.33 483
14604.48 472
14605.62 437
14606.76 437
14607.90 435
14609.04 436
14610.19 477
14611.33 432
14612.47 436
14613.61 484
14614.75 459
14615.90 465
14617.04 445
14618.18 474
14619.32 479
14620.47 447
14621.61 450
14622.75 459
14623.89 442
14625.04 426
14626.18 436
14627.32 460
14628.46 422
14629.61 423
14630.75 455
14631.89 413
14633.04 454
14634.18 403
14635.32 458
14636.47 457
14637.61 462
14638.75 434
14639.89 418
14641.04 412
14642.18 429
14643.32 426
14644.47 432
14645.61 430
14646.76 461
14647.90 443
14649.04 455
14650.19 417
14651.33 442
14652.47 459
14653.62 422
14654.76 469
14655.90 452
14657.05 473
14658.19 449
14659.34 433
14660.48 422
14661.62 425
14662.77 448
14663.91 427
14665.06 446
14666.20 393
14667.35 420
14668.49 452
14669.63 439
14670.78 479
14671.92 444
14673.07 414
14674.21 451
14675.36 453
14676.50 424
14677.65 446
14678.79 395
14679.94 416
14681.08 433
14682.23 432
14683.37 379
14684.52 401
14685.66 434
14686.81 419
14687.95 395
14689.10 405
14690.24 437
14691.39 414
14692.53 420
14693.68 420
14694.82 411
14695.97 439
14697.11 450
14698.26 463
14699.41 425
14700.55 395
14701.70 391
14702.84 419
14703.99 417
14705.13 415
14706.28 411
14707.43 394
14708.57 379
14709.72 420
14710.86 403
14712.01 418
14713.16 377
14714.30 431
14715.45 411
14716.59 430
14717.74 377
14718.89 424
14720.03 409
14721.18 428
14722.33 420
14723.47 392
14724.62 444
14725.77 436
14726.91 416
14728.06 400
14729.21 441
14730.35 412
14731.50 437
14732.65 428
14733.79 422
14734.94 405
14736.09 433
14737.23 434
14738.38 414
14739.53 420
14740.68 355
14741.82 416
14742.97 409
14744.12 423
14745.26 367
14746.41 399
14747.56 419
14748.71 450
14749.85 422
14751.00 389
14752.15 387
14753.30 433
14754.45 385
14755.59 398
14756.74 397
14757.89 408
14759.04 425
14760.18 404
14761.33 373
14762.48 362
14763.63 382
14764.78 402
14765.92 483
14767.07 408
14768.22 396
14769.37 399
14770.52 409
14771.67 434
14772.81 452
14773.96 466
14775.11 419
14776.26 458
14777.41 418
14778.56 442
14779.71 452
14780.86 405
14782.00 415
14783.15 420
14784.30 447
14785.45 402
14786.60 395
14787.75 394
14788.90 394
14790.05 406
14791.20 373
14792.35 373
14793.49 433
14794.64 391
14795.79 395
14796.94 377
14798.09 422
14799.24 408
14800.39 387
14801.54 404
14802.69 398
14803.84 356
14804.99 362
14806.14 411
14807.29 388
14808.44 357
14809.59 411
14810.74 400
14811.89 421
14813.04 398
14814.19 363
14815.34 395
14816.49 400
14817.64 357
14818.79 351
14819.94 439
14821.09 479
14822.24 444
14823.39 430
14824.54 415
14825.69 446
14826.84 432
14827.99 426
14829.14 410
14830.29 402
14831.44 336
14832.60 394
14833.75 406
14834.90 420
14836.05 429
14837.20 411
14838.35 390
14839.50 395
14840.65 431
14841.80 412
14842.95 374
14844.11 417
14845.26 397
14846.41 402
14847.56 413
14848.71 421
14849.86 391
14851.01 457
14852.17 408
14853.32 404
14854.47 404
14855.62 405
14856.77 396
14857.92 393
14859.08 372
14860.23 422
14861.38 429
14862.53 427
14863.68 460
14864.84 467
14865.99 402
14867.14 384
14868.29 392
14869.44 379
14870.60 379
14871.75 390
14872.90 404
14874.05 410
14875.21 388
14876.36 368
14877.51 414
14878.66 382
14879.82 423
14880.97 397
14882.12 405
14883.27 431
14884.43 414
14885.58 425
14886.73 428
14887.89 434
14889.04 419
14890.19 419
14891.34 388
14892.50 429
14893.65 400
14894.80 371
14895.96 421
14897.11 402
14898.26 390
14899.42 389
14900.57 394
14901.72 416
14902.88 422
14904.03 391
14905.18 382
14906.34 355
14907.49 385
14908.65 434
14909.80 417
14910.95 392
14912.11 376
14913.26 418
14914.41 387
14915.57 384
14916.72 378
14917.88 433
14919.03 399
14920.18 334
14921.34 391
14922.49 379
14923.65 374
14924.80 405
14925.96 384
14927.11 392
14928.27 447
14929.42 388
14930.57 384
14931.73 362
14932.88 370
14934.04 396
14935.19 390
14936.35 422
14937.50 400
14938.66 404
14939.81 400
14940.97 417
14942.12 396
14943.28 364
14944.43 362
14945.59 396
14946.74 399
14947.90 372
14949.05 391
14950.21 403
14951.36 382
14952.52 399
14953.68 385
14954.83 390
14955.99 444
14957.14 411
14958.30 387
14959.45 412
14960.61 404
14961.77 404
14962.92 404
14964.08 427
14965.23 403
14966.39 417
14967.54 380
14968.70 397
14969.86 407
14971.01 407
14972.17 435
14973.33 434
14974.48 402
14975.64 430
14976.79 452
14977.95 435
14979.11 396
14980.26 416
14981.42 402
14982.58 390
14983.73 399
14984.89 414
14986.05 425
14987.20 424
14988.36 412
14989.52 415
14990.67 411
14991.83 364
14992.99 383
14994.15 385
14995.30 363
14996.46 400
14997.62 397
14998.77 380
14999.93 401
15001.09 408
15002.25 403
15003.40 386
15004.56 386
15005.72 347
15006.88 394
15008.03 455
15009.19 390
15010.35 410
15011.51 448
15012.66 434
15013.82 390
15014.98 419
15016.14 398
15017.30 430
15018.45 388
15019.61 406
15020.77 399
15021.93 404
15023.09 400
15024.24 354
15025.40 371
15026.56 413
15027.72 396
15028.88 438
15030.04 379
15031.19 416
15032.35 416
15033.51 467
15034.67 459
15035.83 428
15036.99 384
15038.15 390
15039.30 401
15040.46 440
15041.62 443
15042.78 392
15043.94 374
15045.10 384
15046.26 388
15047.42 390
15048.58 394
15049.74 384
15050.90 399
15052.05 419
15053.21 397
15054.37 417
15055.53 381
15056.69 371
15057.85 367
15059.01 417
15060.17 453
15061.33 437
15062.49 422
15063.65 401
15064.81 417
15065.97 432
15067.13 406
15068.29 411
15069.45 461
15070.61 441
15071.77 388
15072.93 372
15074.09 399
15075.25 380
15076.41 402
15077.57 383
15078.73 395
15079.89 408
15081.05 404
15082.21 356
15083.37 400
15084.53 428
15085.69 425
15086.85 376
15088.01 392
15089.18 403
15090.34 361
15091.50 366
15092.66 396
15093.82 371
15094.98 375
15096.14 373
15097.30 385
15098.46 369
15099.62 355
15100.78 392
15101.95 379
15103.11 346
15104.27 355
15105.43 347
15106.59 388
15107.75 354
15108.91 388
15110.08 400
15111.24 391
15112.40 351
15113.56 383
15114.72 356
15115.88 379
15117.05 426
15118.21 396
15119.37 393
15120.53 435
15121.69 404
15122.86 441
15124.02 393
15125.18 420
15126.34 384
15127.50 391
15128.67 398
15129.83 409
15130.99 395
15132.15 380
15133.32 404
15134.48 367
15135.64 386
15136.80 402
15137.97 363
15139.13 365
15140.29 387
15141.45 455
15142.62 412
15143.78 409
15144.94 403
15146.11 382
15147.27 412
15148.43 412
15149.59 390
15150.76 415
15151.92 416
15153.08 372
15154.25 380
15155.41 397
15156.57 403
15157.74 336
15158.90 374
15160.06 408
15161.23 413
15162.39 363
15163.55 339
15164.72 362
15165.88 397
15167.05 371
15168.21 416
15169.37 378
15170.54 374
15171.70 360
15172.86 374
15174.03 403
15175.19 395
15176.36 419
15177.52 420
15178.69 413
15179.85 363
15181.01 360
15182.18 368
15183.34 400
15184.51 401
15185.67 376
15186.84 369
15188.00 360
15189.16 347
15190.33 380
15191.49 387
15192.66 399
15193.82 418
15194.99 423
15196.15 382
15197.32 409
15198.48 387
15199.65 354
15200.81 399
15201.98 400
15203.14 365
15204.31 397
15205.47 387
15206.64 383
15207.80 390
15208.97 379
15210.13 390
15211.30 417
15212.47 412
15213.63 439
15214.80 429
15215.96 332
15217.13 353
15218.29 335
15219.46 415
15220.62 370
15221.79 346
15222.96 351
15224.12 401
15225.29 392
15226.45 372
15227.62 401
15228.79 394
15229.95 390
15231.12 372
15232.29 412
15233.45 365
15234.62 397
15235.78 384
15236.95 413
15238.12 375
15239.28 391
15240.45 384
15241.62 386
15242.78 354
15243.95 397
15245.12 357
15246.28 359
15247.45 370
15248.62 384
15249.78 360
15250.95 319
15252.12 371
15253.28 375
15254.45 366
15255.62 336
15256.79 352
15257.95 321
15259.12 380
15260.29 375
15261.46 361
15262.62 339
15263.79 385
15264.96 358
15266.13 397
15267.29 414
15268.46 375
15269.63 402
15270.80 435
15271.96 445
15273.13 370
15274.30 370
15275.47 362
15276.64 405
15277.80 411
15278.97 366
15280.14 362
15281.31 376
15282.48 357
15283.64 388
15284.81 374
15285.98 398
15287.15 393
15288.32 352
15289.49 372
15290.65 391
15291.82 472
15292.99 412
15294.16 375
15295.33 391
15296.50 398
15297.67 378
15298.83 381
15300.00 362
15301.17 397
15302.34 392
15303.51 400
15304.68 381
15305.85 352
15307.02 387
15308.19 395
15309.36 380
15310.52 381
15311.69 382
15312.86 419
15314.03 402
15315.20 398
15316.37 356
15317.54 405
15318.71 380
15319.88 371
15321.05 342
15322.22 371
15323.39 345
15324.56 361
15325.73 386
15326.90 384
15328.07 365
15329.24 402
15330.41 409
15331.58 366
15332.75 335
15333.92 365
15335.09 368
15336.26 390
15337.43 376
15338.60 397
15339.77 383
15340.94 356
15342.11 346
15343.28 345
15344.45 373
15345.62 384
15346.79 357
15347.96 387
15349.13 381
15350.31 417
15351.48 391
15352.65 411
15353.82 391
15354.99 350
15356.16 372
15357.33 370
15358.50 381
15359.67 421
15360.84 384
15362.02 402
15363.19 389
15364.36 361
15365.53 409
15366.70 400
15367.87 402
15369.04 395
15370.21 415
15371.39 382
15372.56 367
15373.73 384
15374.90 369
15376.07 364
15377.24 352
15378.42 370
15379.59 364
15380.76 410
15381.93 413
15383.10 368
15384.28 322
15385.45 370
15386.62 388
15387.79 355
15388.97 395
15390.14 387
15391.31 326
15392.48 364
15393.65 371
15394.83 366
15396.00 388
15397.17 363
15398.34 355
15399.52 389
15400.69 385
15401.86 414
15403.04 379
15404.21 347
15405.38 325
15406.55 356
15407.73 365
15408.90 361
15410.07 345
15411.25 317
15412.42 360
15413.59 445
15414.77 397
15415.94 368
15417.11 390
15418.29 383
15419.46 413
15420.63 431
15421.81 375
15422.98 374
15424.15 380
15425.33 400
15426.50 375
15427.67 362
15428.85 391
15430.02 379
15431.20 359
15432.37 360
15433.54 389
15434.72 385
15435.89 374
15437.07 383
15438.24 359
15439.41 379
15440.59 387
15441.76 411
15442.94 396
15444.11 368
15445.29 401
15446.46 345
15447.63 353
15448.81 402
15449.98 385
15451.16 364
15452.33 430
15453.51 400
15454.68 410
15455.86 432
15457.03 354
15458.21 391
15459.38 394
15460.56 406
15461.73 403
15462.91 356
15464.08 373
15465.26 362
15466.43 375
15467.61 353
15468.78 402
15469.96 395
15471.13 372
15472.31 424
15473.48 395
15474.66 409
15475.83 394
15477.01 368
15478.19 412
15479.36 354
15480.54 390
15481.71 406
15482.89 360
15484.06 376
15485.24 430
15486.42 414
15487.59 353
15488.77 348
15489.94 326
15491.12 375
15492.30 359
15493.47 375
15494.65 357
15495.83 333
15497.00 383
15498.18 344
15499.36 367
15500.53 418
15501.71 409
15502.88 376
15504.06 362
15505.24 366
15506.41 358
15507.59 376
15508.77 390
15509.95 365
15511.12 395
15512.30 393
15513.48 411
15514.65 367
15515.83 359
15517.01 347
15518.18 354
15519.36 371
15520.54 400
15521.72 380
15522.89 344
15524.07 422
15525.25 368
15526.43 400
15527.60 338
15528.78 373
15529.96 373
15531.14 375
15532.31 358
15533.49 401
15534.67 352
15535.85 366
15537.03 359
15538.20 377
15539.38 405
15540.56 382
15541.74 373
15542.92 354
15544.09 373
15545.27 382
15546.45 382
15547.63 375
15548.81 379
15549.98 352
15551.16 391
15552.34 346
15553.52 336
15554.70 353
15555.88 334
15557.06 389
15558.23 368
15559.41 359
15560.59 358
15561.77 397
15562.95 405
15564.13 355
15565.31 378
15566.49 389
15567.67 370
15568.84 428
15570.02 403
15571.20 349
15572.38 382
15573.56 365
15574.74 378
15575.92 409
15577.10 390
15578.28 358
15579.46 380
15580.64 367
15581.82 369
15583.00 380
15584.18 352
15585.36 351
15586.54 348
15587.72 399
15588.90 421
15590.08 380
15591.26 382
15592.44 336
15593.62 337
15594.80 359
15595.98 379
15597.16 388
15598.34 363
15599.52 358
15600.70 374
15601.88 400
15603.06 389
15604.24 395
15605.42 416
15606.60 452
15607.78 403
15608.96 366
15610.14 402
15611.32 422
15612.50 416
15613.68 358
15614.86 365
15616.05 359
15617.23 373
15618.41 369
15619.59 388
15620.77 360
15621.95 351
15623.13 372
15624.31 381
15625.49 373
15626.68 361
15627.86 369
15629.04 399
15630.22 393
15631.40 407
15632.58 417
15633.76 347
15634.95 421
15636.13 402
15637.31 351
15638.49 372
15639.67 349
15640.85 372
15642.04 373
15643.22 384
15644.40 385
15645.58 346
15646.76 383
15647.95 396
15649.13 397
15650.31 368
15651.49 380
15652.67 345
15653.86 358
15655.04 430
15656.22 370
15657.40 374
15658.59 356
15659.77 394
15660.95 409
15662.13 386
15663.32 421
15664.50 402
15665.68 385
15666.87 376
15668.05 363
15669.23 400
15670.41 428
15671.60 370
15672.78 351
15673.96 383
15675.15 384
15676.33 391
15677.51 365
15678.70 384
15679.88 431
15681.06 359
15682.25 388
15683.43 382
15684.61 367
15685.80 385
15686.98 393
15688.16 401
15689.35 422
15690.53 388
15691.72 384
15692.90 366
15694.08 399
15695.27 386
15696.45 350
15697.63 383
15698.82 413
15700.00 374
15701.19 350
15702.37 385
15703.56 370
15704.74 381
15705.92 403
15707.11 349
15708.29 350
15709.48 397
15710.66 390
15711.85 381
15713.03 372
15714.21 328
15715.40 391
15716.58 406
15717.77 389
15718.95 406
15720.14 394
15721.32 403
15722.51 408
15723.69 398
15724.88 357
15726.06 322
15727.25 336
15728.43 388
15729.62 398
15730.80 375
15731.99 391
15733.17 395
15734.36 382
15735.55 374
15736.73 358
15737.92 392
15739.10 377
15740.29 322
15741.47 345
15742.66 365
15743.84 376
15745.03 355
15746.22 373
15747.40 355
15748.59 395
15749.77 393
15750.96 413
15752.15 426
15753.33 378
15754.52 397
15755.70 366
15756.89 404
15758.08 400
15759.26 367
15760.45 398
15761.64 367
15762.82 381
15764.01 396
15765.20 425
15766.38 426
15767.57 372
15768.76 359
15769.94 385
15771.13 384
15772.32 390
15773.50 343
15774.69 354
15775.88 387
15777.06 393
15778.25 346
15779.44 387
15780.62 342
15781.81 363
15783.00 352
15784.19 358
15785.37 363
15786.56 367
15787.75 382
15788.94 409
15790.12 400
15791.31 355
15792.50 399
15793.69 401
15794.87 417
15796.06 431
15797.25 401
15798.44 400
15799.62 406
15800.81 363
15802.00 340
15803.19 382
15804.38 392
15805.56 378
15806.75 377
15807.94 399
15809.13 428
15810.32 448
15811.50 427
15812.69 342
15813.88 379
15815.07 430
15816.26 396
15817.45 382
15818.64 333
15819.82 375
15821.01 387
15822.20 375
15823.39 330
15824.58 400
15825.77 402
15826.96 386
15828.15 376
15829.33 360
15830.52 317
15831.71 347
15832.90 353
15834.09 345
15835.28 332
15836.47 371
15837.66 366
15838.85 365
15840.04 335
15841.23 332
15842.42 377
15843.61 398
15844.79 361
15845.98 314
15847.17 347
15848.36 338
15849.55 367
15850.74 393
15851.93 372
15853.12 340
15854.31 328
15855.50 333
15856.69 366
15857.88 404
15859.07 374
15860.26 362
15861.45 400
15862.64 385
15863.83 357
15865.02 352
15866.21 362
15867.40 353
15868.60 370
15869.79 368
15870.98 371
15872.17 359
15873.36 338
15874.55 305
15875.74 338
15876.93 346
15878.12 400
15879.31 411
15880.50 364
15881.69 340
15882.88 382
15884.07 376
15885.27 369
15886.46 394
15887.65 382
15888.84 357
15890.03 372
15891.22 387
15892.41 399
15893.60 401
15894.80 369
15895.99 352
15897.18 334
15898.37 346
15899.56 394
15900.75 411
15901.95 358
15903.14 359
15904.33 369
15905.52 363
15906.71 323
15907.90 364
15909.10 372
15910.29 377
15911.48 377
15912.67 373
15913.86 378
15915.06 391
15916.25 400
15917.44 353
15918.63 368
15919.83 344
15921.02 349
15922.21 376
15923.40 388
15924.60 379
15925.79 387
15926.98 376
15928.17 353
15929.37 367
15930.56 391
15931.75 321
15932.94 328
15934.14 388
15935.33 334
15936.52 352
15937.72 375
15938.91 373
15940.10 378
15941.30 334
15942.49 348
15943.68 377
15944.88 339
15946.07 359
15947.26 376
15948.46 333
15949.65 365
15950.84 360
15952.04 350
15953.23 376
15954.42 360
15955.62 335
15956.81 340
15958.01 343
15959.20 353
15960.39 369
15961.59 355
15962.78 358
15963.97 371
15965.17 366
15966.36 353
15967.56 381
15968.75 351
15969.95 354
15971.14 339
15972.33 353
15973.53 337
15974.72 350
15975.92 341
15977.11 389
15978.31 347
15979.50 320
15980.70 401
15981.89 355
15983.09 381
15984.28 338
15985.47 358
15986.67 338
15987.86 336
15989.06 357
15990.25 381
15991.45 360
15992.64 336
15993.84 349
15995.03 319
15996.23 357
15997.43 360
15998.62 353
15999.82 348
16001.01 367
16002.21 383
16003.40 377
16004.60 311
16005.79 328
16006.99 327
16008.18 336
16009.38 309
16010.58 324
16011.77 327
16012.97 346
16014.16 353
16015.36 330
16016.56 366
16017.75 342
16018.95 329
16020.14 334
16021.34 340
16022.54 334
16023.73 349
16024.93 336
16026.13 326
16027.32 337
16028.52 316
16029.71 365
16030.91 359
16032.11 355
16033.30 362
16034.50 361
16035.70 340
16036.89 345
16038.09 335
16039.29 338
16040.49 325
16041.68 342
16042.88 358
16044.08 352
16045.27 379
16046.47 329
16047.67 362
16048.86 384
16050.06 380
16051.26 359
16052.46 352
16053.65 360
16054.85 323
16056.05 348
16057.25 407
16058.44 328
16059.64 307
16060.84 311
16062.04 355
16063.23 319
16064.43 323
16065.63 347
16066.83 362
16068.03 308
16069.22 377
16070.42 365
16071.62 362
16072.82 364
16074.02 338
16075.21 371
16076.41 310
16077.61 343
16078.81 346
16080.01 329
16081.21 366
16082.40 340
16083.60 350
16084.80 334
16086.00 333
16087.20 349
16088.40 364
16089.60 355
16090.79 318
16091.99 323
16093.19 319
16094.39 346
16095.59 339
16096.79 322
16097.99 320
16099.19 335
16100.39 342
16101.59 329
16102.78 347
16103.98 365
16105.18 375
16106.38 328
16107.58 333
16108.78 332
16109.98 355
16111.18 323
16112.38 288
16113.58 320
16114.78 372
16115.98 339
16117.18 359
16118.38 357
16119.58 353
16120.78 358
16121.98 304
16123.18 330
16124.38 343
16125.58 383
16126.78 335
16127.98 324
16129.18 341
16130.38 358
16131.58 339
16132.78 313
16133.98 375
16135.18 377
16136.38 359
16137.58 363
16138.78 307
16139.98 298
16141.18 332
16142.38 339
16143.58 377
16144.79 292
16145.99 319
16147.19 363
16148.39 330
16149.59 334
16150.79 358
16151.99 357
16153.19 350
16154.39 354
16155.59 325
16156.80 365
16158.00 323
16159.20 319
16160.40 316
16161.60 360
16162.80 321
16164.00 296
16165.21 301
16166.41 325
16167.61 356
16168.81 336
16170.01 339
16171.21 381
16172.42 306
16173.62 319
16174.82 385
16176.02 352
16177.22 345
16178.43 311
16179.63 351
16180.83 363
16182.03 327
16183.23 317
16184.44 359
16185.64 322
16186.84 341
16188.04 323
16189.25 317
16190.45 311
16191.65 307
16192.85 311
16194.06 332
16195.26 321
16196.46 300
16197.66 342
16198.87 316
16200.07 361
16201.27 303
16202.48 328
16203.68 360
16204.88 389
16206.09 336
16207.29 332
16208.49 352
16209.69 330
16210.90 352
16212.10 327
16213.30 362
16214.51 363
16215.71 359
16216.91 392
16218.12 336
16219.32 350
16220.53 331
16221.73 328
16222.93 353
16224.14 353
16225.34 349
16226.54 327
16227.75 319
16228.95 338
16230.16 353
16231.36 349
16232.56 295
16233.77 357
16234.97 346
16236.18 315
16237.38 306
16238.59 326
16239.79 331
16240.99 353
16242.20 354
16243.40 378
16244.61 358
16245.81 341
16247.02 314
16248.22 322
16249.43 351
16250.63 314
16251.84 319
16253.04 319
16254.24 341
16255.45 306
16256.65 306
16257.86 319
16259.06 340
16260.27 314
16261.48 314
16262.68 364
16263.89 359
16265.09 339
16266.30 353
16267.50 305
16268.71 309
16269.91 338
16271.12 299
16272.32 293
16273.53 340
16274.73 340
16275.94 391
16277.15 358
16278.35 336
16279.56 297
16280.76 307
16281.97 369
16283.18 445
16284.38 329
16285.59 348
16286.79 340
16288.00 364
16289.21 329
16290.41 303
16291.62 343
16292.82 338
16294.03 317
16295.24 364
16296.44 378
16297.65 334
16298.86 340
16300.06 357
16301.27 328
16302.48 323
16303.68 313
16304.89 333
16306.10 368
16307.30 298
16308.51 340
16309.72 360
16310.92 353
16312.13 353
16313.34 366
16314.55 347
16315.75 337
16316.96 365
16318.17 439
16319.37 390
16320.58 333
16321.79 341
16323.00 401
16324.20 361
16325.41 316
16326.62 346
16327.83 354
16329.03 342
16330.24 336
16331.45 361
16332.66 318
16333.87 336
16335.07 311
16336.28 310
16337.49 329
16338.70 351
16339.90 351
16341.11 310
16342.32 320
16343.53 303
16344.74 298
16345.95 316
16347.15 345
16348.36 328
16349.57 319
16350.78 342
16351.99 319
16353.20 315
16354.40 290
16355.61 296
16356.82 321
16358.03 359
16359.24 357
16360.45 353
16361.66 325
16362.87 359
16364.08 375
16365.28 321
16366.49 322
16367.70 333
16368.91 333
16370.12 312
16371.33 310
16372.54 323
16373.75 298
16374.96 306
16376.17 320
16377.38 307
16378.59 358
16379.80 298
16381.01 295
16382.21 312
16383.42 308
16384.63 339
16385.84 323
16387.05 378
16388.26 355
16389.47 302
16390.68 338
16391.89 321
16393.10 320
16394.31 325
16395.52 325
16396.73 309
16397.94 341
16399.15 325
16400.36 343
16401.57 346
16402.79 325
16404.00 343
16405.21 339
16406.42 335
16407.63 331
16408.84 289
16410.05 332
16411.26 335
16412.47 288
16413.68 286
16414.89 320
16416.10 332
16417.31 319
16418.52 325
16419.74 312
16420.95 347
16422.16 307
16423.37 298
16424.58 300
16425.79 335
16427.00 336
16428.21 299
16429.42 306
16430.64 321
16431.85 279
16433.06 274
16434.27 340
16435.48 314
16436.69 303
16437.91 305
16439.12 335
16440.33 347
16441.54 299
16442.75 352
16443.96 297
16445.18 323
16446.39 297
16447.60 326
16448.81 315
16450.02 302
16451.24 297
16452.45 320
16453.66 344
16454.87 340
16456.09 320
16457.30 279
16458.51 352
16459.72 310
16460.94 310
16462.15 298
16463.36 284
16464.57 322
16465.79 326
16467.00 311
16468.21 318
16469.43 334
16470.64 288
16471.85 326
16473.06 294
16474.28 325
16475.49 306
16476.70 306
16477.92 305
16479.13 318
16480.34 324
16481.56 295
16482.77 314
16483.98 334
16485.20 330
16486.41 314
16487.62 343
16488.84 309
16490.05 324
16491.26 335
16492.48 345
16493.69 324
16494.91 345
16496.12 314
16497.33 306
16498.55 313
16499.76 323
16500.97 301
16502.19 304
16503.40 354
16504.62 292
16505.83 297
16507.05 299
16508.26 300
16509.47 305
16510.69 326
16511.90 344
16513.12 327
16514.33 346
16515.55 301
16516.76 289
16517.98 329
16519.19 338
16520.41 350
16521.62 324
16522.83 287
16524.05 340
16525.26 331
16526.48 326
16527.69 261
16528.91 288
16530.12 317
16531.34 296
16532.55 318
16533.77 358
16534.99 347
16536.20 331
16537.42 350
16538.63 383
16539.85 329
16541.06 300
16542.28 334
16543.49 303
16544.71 299
16545.92 304
16547.14 302
16548.36 295
16549.57 278
16550.79 298
16552.00 283
16553.22 322
16554.44 313
16555.65 316
16556.87 316
16558.08 320
16559.30 287
16560.52 309
16561.73 323
16562.95 327
16564.17 289
16565.38 301
16566.60 284
16567.81 270
16569.03 287
16570.25 318
16571.46 306
16572.68 317
16573.90 275
16575.11 290
16576.33 314
16577.55 342
16578.76 348
16579.98 309
16581.20 308
16582.42 298
16583.63 312
16584.85 310
16586.07 357
16587.28 356
16588.50 317
16589.72 314
16590.94 317
16592.15 314
16593.37 349
16594.59 318
16595.81 326
16597.02 324
16598.24 320
16599.46 325
16600.68 297
16601.89 274
16603.11 293
16604.33 258
16605.55 297
16606.77 309
16607.98 283
16609.20 261
16610.42 309
16611.64 332
16612.86 262
16614.07 290
16615.29 290
16616.51 292
16617.73 316
16618.95 317
16620.17 309
16621.38 303
16622.60 310
16623.82 325
16625.04 321
16626.26 344
16627.48 340
16628.70 348
16629.91 305
16631.13 268
16632.35 336
16633.57 304
16634.79 290
16636.01 311
16637.23 279
16638.45 258
16639.67 263
16640.89 277
16642.10 243
16643.32 317
16644.54 304
16645.76 297
16646.98 306
16648.20 314
16649.42 322
16650.64 337
16651.86 331
16653.08 306
16654.30 276
16655.52 300
16656.74 286
16657.96 312
16659.18 295
16660.40 292
16661.62 326
16662.84 279
16664.06 246
16665.28 257
16666.50 262
16667.72 289
16668.94 274
16670.16 315
16671.38 324
16672.60 284
16673.82 300
16675.04 309
16676.26 295
16677.48 282
16678.70 324
16679.92 343
16681.14 289
16682.36 286
16683.58 312
16684.80 317
16686.03 276
16687.25 254
16688.47 306
16689.69 306
16690.91 280
16692.13 308
16693.35 283
16694.57 317
16695.79 333
16697.02 276
16698.24 307
16699.46 289
16700.68 319
16701.90 312
16703.12 273
16704.34 321
16705.57 307
16706.79 318
16708.01 329
16709.23 312
16710.45 270
16711.67 289
16712.90 296
16714.12 306
16715.34 302
16716.56 288
16717.78 308
16719.01 332
16720.23 319
16721.45 264
16722.67 284
16723.89 331
16725.12 310
16726.34 332
16727.56 277
16728.78 300
16730.01 296
16731.23 310
16732.45 341
16733.67 262
16734.90 302
16736.12 295
16737.34 271
16738.56 272
16739.79 279
16741.01 320
16742.23 284
16743.46 301
16744.68 348
16745.90 325
16747.12 308
16748.35 297
16749.57 284
16750.79 300
16752.02 287
16753.24 299
16754.46 290
16755.69 283
16756.91 281
16758.13 301
16759.36 279
16760.58 292
16761.80 288
16763.03 287
16764.25 306
16765.48 281
16766.70 291
16767.92 283
16769.15 299
16770.37 283
16771.60 333
16772.82 289
16774.04 271
16775.27 267
16776.49 272
16777.72 297
16778.94 264
16780.16 268
16781.39 276
16782.61 307
16783.84 275
16785.06 315
16786.29 329
16787.51 300
16788.74 325
16789.96 318
16791.18 273
16792.41 290
16793.63 308
16794.86 317
16796.08 280
16797.31 262
16798.53 274
16799.76 304
16800.98 302
16802.21 279
16803.43 276
16804.66 305
16805.88 290
16807.11 306
16808.33 299
16809.56 276
16810.79 325
16812.01 318
16813.24 319
16814.46 284
16815.69 298
16816.91 313
16818.14 287
16819.36 277
16820.59 332
16821.82 325
16823.04 306
16824.27 285
16825.49 290
16826.72 288
16827.95 313
16829.17 335
16830.40 305
16831.62 266
16832.85 280
16834.08 308
16835.30 296
16836.53 286
16837.76 297
16838.98 303
16840.21 296
16841.44 339
16842.66 311
16843.89 269
16845.11 340
16846.34 326
16847.57 365
16848.80 285
16850.02 271
16851.25 273
16852.48 298
16853.70 333
16854.93 278
16856.16 296
16857.38 284
16858.61 297
16859.84 256
16861.07 305
16862.29 329
16863.52 318
16864.75 279
16865.97 277
16867.20 284
16868.43 276
16869.66 308
16870.89 275
16872.11 272
16873.34 279
16874.57 293
16875.80 300
16877.02 316
16878.25 300
16879.48 283
16880.71 302
16881.94 307
16883.16 255
16884.39 255
16885.62 285
16886.85 290
16888.08 283
16889.30 281
16890.53 305
16891.76 302
16892.99 311
16894.22 282
16895.45 267
16896.67 290
16897.90 271
16899.13 298
16900.36 303
16901.59 279
16902.82 290
16904.05 295
16905.28 316
16906.50 234
16907.73 296
16908.96 293
16910.19 284
16911.42 314
16912.65 294
16913.88 283
16915.11 263
16916.34 290
16917.57 275
16918.80 310
16920.03 286
16921.26 258
16922.48 300
16923.71 330
16924.94 297
16926.17 284
16927.40 267
16928.63 270
16929.86 297
16931.09 276
16932.32 287
16933.55 273
16934.78 295
16936.01 298
16937.24 284
16938.47 283
16939.70 289
16940.93 280
16942.16 271
16943.39 277
16944.62 276
16945.85 289
16947.08 324
16948.31 333
16949.54 349
16950.78 342
16952.01 280
16953.24 310
16954.47 304
16955.70 297
16956.93 312
16958.16 290
16959.39 292
16960.62 273
16961.85 300
16963.08 334
16964.31 313
16965.54 284
16966.78 301
16968.01 297
16969.24 305
16970.47 342
16971.70 291
16972.93 272
16974.16 295
16975.39 260
16976.63 269
16977.86 316
16979.09 275
16980.32 298
16981.55 314
16982.78 310
16984.02 272
16985.25 289
16986.48 333
16987.71 284
16988.94 245
16990.18 299
16991.41 283
16992.64 304
16993.87 294
16995.10 302
16996.34 290
16997.57 243
16998.80 299
17000.03 324
17001.26 300
17002.50 272
17003.73 270
17004.96 278
17006.19 272
17007.43 302
17008.66 282
17009.89 275
17011.12 291
17012.36 281
17013.59 277
17014.82 264
17016.06 301
17017.29 315
17018.52 287
17019.76 287
17020.99 293
17022.22 290
17023.45 332
17024.69 333
17025.92 308
17027.15 275
17028.39 245
17029.62 308
17030.85 318
17032.09 287
17033.32 322
17034.55 286
17035.79 262
17037.02 283
17038.26 311
17039.49 291
17040.72 263
17041.96 321
17043.19 296
17044.43 295
17045.66 311
17046.89 277
17048.13 292
17049.36 287
17050.60 282
17051.83 278
17053.06 274
17054.30 292
17055.53 282
17056.77 304
17058.00 307
17059.24 271
17060.47 276
17061.70 256
17062.94 296
17064.17 290
17065.41 273
17066.64 294
17067.88 320
17069.11 315
17070.35 303
17071.58 268
17072.82 282
17074.05 382
17075.29 308
17076.52 298
17077.76 289
17078.99 293
17080.23 279
17081.46 241
17082.70 251
17083.93 251
17085.17 266
17086.41 287
17087.64 288
17088.88 254
17090.11 278
17091.35 299
17092.58 287
17093.82 271
17095.05 273
17096.29 269
17097.53 317
17098.76 301
17100.00 303
17101.23 273
17102.47 293
17103.71 270
17104.94 312
17106.18 289
17107.41 292
17108.65 324
17109.89 296
17111.12 299
17112.36 271
17113.60 294
17114.83 290
17116.07 269
17117.31 256
17118.54 321
17119.78 294
17121.02 267
17122.25 273
17123.49 293
17124.73 261
17125.96 266
17127.20 253
17128.44 253
17129.67 300
17130.91 290
17132.15 289
17133.39 283
17134.62 290
17135.86 236
17137.10 286
17138.33 275
17139.57 296
17140.81 265
17142.05 305
17143.28 290
17144.52 259
17145.76 275
17147.00 292
17148.23 286
17149.47 277
17150.71 296
17151.95 318
17153.19 299
17154.42 279
17155.66 290
17156.90 319
17158.14 297
17159.38 320
17160.61 293
17161.85 298
17163.09 249
17164.33 259
17165.57 293
17166.81 333
17168.04 283
17169.28 263
17170.52 291
17171.76 281
17173.00 268
17174.24 290
17175.47 282
17176.71 287
17177.95 274
17179.19 258
17180.43 301
17181.67 312
17182.91 306
17184.15 307
17185.39 326
17186.62 274
17187.86 311
17189.10 298
17190.34 293
17191.58 303
17192.82 298
17194.06 303
17195.30 289
17196.54 247
17197.78 293
17199.02 296
17200.26 281
17201.50 256
17202.74 290
17203.98 285
17205.22 281
17206.46 274
17207.70 282
17208.94 304
17210.18 257
17211.42 267
17212.66 298
17213.90 283
17215.14 281
17216.38 281
17217.62 268
17218.86 295
17220.10 255
17221.34 284
17222.58 291
17223.82 284
17225.06 302
17226.30 268
17227.54 324
17228.78 269
17230.02 266
17231.26 268
17232.50 289
17233.74 303
17234.98 273
17236.22 248
17237.47 277
17238.71 305
17239.95 295
17241.19 319
17242.43 273
17243.67 264
17244.91 295
17246.15 281
17247.39 293
17248.64 283
17249.88 273
17251.12 276
17252.36 286
17253.60 300
17254.84 282
17256.08 292
17257.33 324
17258.57 309
17259.81 313
17261.05 293
17262.29 317
17263.54 294
17264.78 285
17266.02 285
17267.26 297
17268.50 322
17269.75 320
17270.99 287
17272.23 265
17273.47 254
17274.71 293
17275.96 323
17277.20 299
17278.44 307
17279.68 277
17280.93 305
17282.17 296
17283.41 266
17284.65 287
17285.90 296
17287.14 315
17288.38 295
17289.62 286
17290.87 280
17292.11 277
17293.35 266
17294.60 322
17295.84 296
17297.08 315
17298.33 256
17299.57 327
17300.81 314
17302.05 275
17303.30 315
17304.54 263
17305.78 280
17307.03 285
17308.27 303
17309.52 300
17310.76 260
17312.00 267
17313.25 276
17314.49 312
17315.73 339
17316.98 305
17318.22 324
17319.47 300
17320.71 281
17321.95 268
17323.20 258
17324.44 278
17325.69 279
17326.93 299
17328.17 283
17329.42 268
17330.66 276
17331.91 282
17333.15 290
17334.40 304
17335.64 294
17336.88 290
17338.13 252
17339.37 297
17340.62 303
17341.86 292
17343.11 274
17344.35 234
17345.60 251
17346.84 292
17348.09 283
17349.33 281
17350.58 292
17351.82 287
17353.07 294
17354.31 278
17355.56 285
17356.80 291
17358.05 258
17359.29 287
17360.54 306
17361.78 277
17363.03 306
17364.27 309
17365.52 296
17366.77 257
17368.01 276
17369.26 335
17370.50 257
17371.75 299
17372.99 303
17374.24 268
17375.49 286
17376.73 269
17377.98 247
17379.22 302
17380.47 290
17381.72 277
17382.96 262
17384.21 246
17385.45 251
17386.70 254
17387.95 299
17389.19 314
17390.44 293
17391.69 258
17392.93 266
17394.18 310
17395.43 289
17396.67 285
17397.92 295
17399.17 298
17400.41 332
17401.66 338
17402.91 289
17404.15 293
17405.40 308
17406.65 288
17407.89 299
17409.14 318
17410.39 288
17411.64 274
17412.88 231
17414.13 279
17415.38 310
17416.63 284
17417.87 312
17419.12 273
17420.37 283
17421.62 264
17422.86 292
17424.11 308
17425.36 272
17426.61 247
17427.85 243
17429.10 255
17430.35 274
17431.60 284
17432.85 277
17434.09 274
17435.34 248
17436.59 268
17437.84 293
17439.09 250
17440.33 257
17441.58 302
17442.83 273
17444.08 253
17445.33 318
17446.58 271
17447.82 254
17449.07 316
17450.32 296
17451.57 301
17452.82 319
17454.07 295
17455.32 249
17456.57 298
17457.81 320
17459.06 245
17460.31 266
17461.56 277
17462.81 269
17464.06 254
17465.31 291
17466.56 273
17467.81 290
17469.06 256
17470.30 262
17471.55 253
17472.80 238
17474.05 301
17475.30 299
17476.55 291
17477.80 323
17479.05 312
17480.30 321
17481.55 259
17482.80 287
17484.05 279
17485.30 286
17486.55 313
17487.80 278
17489.05 269
17490.30 270
17491.55 269
17492.80 257
17494.05 295
17495.30 272
17496.55 259
17497.80 281
17499.05 260
17500.30 276
17501.55 300
17502.80 349
17504.05 324
17505.30 302
17506.55 264
17507.80 304
17509.06 288
17510.31 300
17511.56 331
17512.81 314
17514.06 275
17515.31 263
17516.56 271
17517.81 292
17519.06 308
17520.31 304
17521.56 276
17522.82 303
17524.07 332
17525.32 313
17526.57 269
17527.82 280
17529.07 301
17530.32 303
17531.58 343
17532.83 347
17534.08 263
17535.33 307
17536.58 309
17537.83 273
17539.09 268
17540.34 299
17541.59 303
17542.84 287
17544.09 285
17545.35 296
17546.60 293
17547.85 299
17549.10 295
17550.35 281
17551.61 299
17552.86 327
17554.11 284
17555.36 240
17556.62 288
17557.87 357
17559.12 319
17560.37 290
17561.63 272
17562.88 278
17564.13 295
17565.38 324
17566.64 317
17567.89 284
17569.14 261
17570.39 303
17571.65 312
17572.90 287
17574.15 297
17575.41 300
17576.66 333
17577.91 288
17579.17 298
17580.42 308
17581.67 305
17582.93 288
17584.18 289
17585.43 261
17586.69 269
17587.94 302
17589.19 308
17590.45 276
17591.70 270
17592.95 286
17594.21 261
17595.46 252
17596.72 287
17597.97 297
17599.22 301
17600.48 303
17601.73 308
17602.99 295
17604.24 255
17605.49 268
17606.75 280
17608.00 294
17609.26 279
17610.51 295
17611.76 267
17613.02 266
17614.27 307
17615.53 288
17616.78 289
17618.04 295
17619.29 287
17620.55 308
17621.80 280
17623.06 264
17624.31 273
17625.57 296
17626.82 309
17628.08 297
17629.33 288
17630.59 278
17631.84 298
17633.10 289
17634.35 259
17635.61 290
17636.86 290
17638.12 305
17639.37 273
17640.63 277
17641.88 281
17643.14 314
17644.39 309
17645.65 265
17646.91 279
17648.16 289
17649.42 300
17650.67 295
17651.93 275
17653.18 284
17654.44 263
17655.70 283
17656.95 252
17658.21 240
17659.46 291
17660.72 269
17661.98 271
17663.23 257
17664.49 266
17665.75 270
17667.00 281
17668.26 245
17669.51 292
17670.77 301
17672.03 284
17673.28 263
17674.54 247
17675.80 238
17677.05 293
17678.31 284
17679.57 310
17680.82 303
17682.08 294
17683.34 278
17684.60 311
17685.85 297
17687.11 256
17688.37 260
17689.62 291
17690.88 293
17692.14 297
17693.40 316
17694.65 294
17695.91 263
17697.17 265
17698.42 255
17699.68 248
17700.94 261
17702.20 266
17703.46 291
17704.71 312
17705.97 286
17707.23 275
17708.49 263
17709.74 279
17711.00 319
17712.26 287
17713.52 294
17714.78 322
17716.03 323
17717.29 305
17718.55 295
17719.81 287
17721.07 260
17722.33 258
17723.58 245
17724.84 295
17726.10 303
17727.36 318
17728.62 280
17729.88 290
17731.13 305
17732.39 288
17733.65 296
17734.91 296
17736.17 316
17737.43 291
17738.69 279
17739.95 268
17741.21 305
17742.46 292
17743.72 277
17744.98 276
17746.24 298
17747.50 290
17748.76 263
17750.02 294
17751.28 306
17752.54 294
17753.80 270
17755.06 258
17756.32 277
17757.58 306
17758.84 323
17760.10 248
17761.36 280
17762.61 285
17763.87 272
17765.13 302
17766.39 261
17767.65 269
17768.91 254
17770.17 277
17771.43 279
17772.69 326
17773.95 295
17775.21 266
17776.48 285
17777.74 304
17779.00 319
17780.26 330
17781.52 279
17782.78 251
17784.04 311
17785.30 275
17786.56 265
17787.82 286
17789.08 284
17790.34 282
17791.60 256
17792.86 276
17794.12 263
17795.38 273
17796.65 265
17797.91 313
17799.17 309
17800.43 295
17801.69 313
17802.95 282
17804.21 215
17805.47 222
17806.73 272
17808.00 258
17809.26 263
17810.52 288
17811.78 291
17813.04 271
17814.30 264
17815.56 305
17816.83 301
17818.09 276
17819.35 301
17820.61 291
17821.87 292
17823.14 279
17824.40 323
17825.66 296
17826.92 266
17828.18 287
17829.45 258
17830.71 292
17831.97 269
17833.23 284
17834.49 271
17835.76 269
17837.02 250
17838.28 257
17839.54 265
17840.81 292
17842.07 257
17843.33 236
17844.59 277
17845.86 287
17847.12 248
17848.38 273
17849.65 283
17850.91 263
17852.17 221
17853.43 275
17854.70 281
17855.96 273
17857.22 317
17858.49 288
17859.75 283
17861.01 259
17862.28 277
17863.54 271
17864.80 271
17866.07 281
17867.33 289
17868.59 262
17869.86 267
17871.12 284
17872.38 273
17873.65 268
17874.91 281
17876.18 281
17877.44 266
17878.70 288
17879.97 278
17881.23 249
17882.50 254
17883.76 302
17885.02 305
17886.29 276
17887.55 251
17888.82 281
17890.08 282
17891.35 304
17892.61 298
17893.87 243
17895.14 288
17896.40 291
17897.67 258
17898.93 264
17900.20 281
17901.46 249
17902.73 266
17903.99 277
17905.26 281
17906.52 268
17907.79 293
17909.05 299
17910.32 298
17911.58 238
17912.85 245
17914.11 254
17915.38 268
17916.64 284
17917.91 267
17919.17 281
17920.44 288
17921.70 307
17922.97 262
17924.23 236
17925.50 262
17926.76 285
17928.03 268
17929.30 253
17930.56 258
17931.83 250
17933.09 288
17934.36 278
17935.62 289
17936.89 277
17938.16 293
17939.42 284
17940.69 252
17941.96 270
17943.22 302
17944.49 292
17945.75 282
17947.02 246
17948.29 252
17949.55 277
17950.82 274
17952.09 258
17953.35 271
17954.62 257
17955.89 279
17957.15 306
17958.42 293
17959.69 282
17960.95 293
17962.22 254
17963.49 286
17964.75 295
17966.02 277
17967.29 267
17968.55 263
17969.82 280
17971.09 241
17972.36 274
17973.62 296
17974.89 263
17976.16 234
17977.42 259
17978.69 278
17979.96 263
17981.23 297
17982.49 274
17983.76 255
17985.03 239
17986.30 246
17987.57 290
17988.83 285
17990.10 278
17991.37 271
17992.64 231
17993.90 245
17995.17 261
17996.44 264
17997.71 292
17998.98 285
18000.25 234
18001.51 278
18002.78 294
18004.05 267
18005.32 273
18006.59 275
18007.86 238
18009.12 281
18010.39 293
18011.66 242
18012.93 223
18014.20 253
18015.47 286
18016.74 260
18018.00 245
18019.27 272
18020.54 264
18021.81 279
18023.08 262
18024.35 296
18025.62 282
18026.89 279
18028.16 247
18029.43 264
18030.69 283
18031.96 215
18033.23 232
18034.50 229
18035.77 236
18037.04 242
18038.31 282
18039.58 273
18040.85 295
18042.12 283
18043.39 263
18044.66 286
18045.93 291
18047.20 290
18048.47 274
18049.74 296
18051.01 284
18052.28 252
18053.55 283
18054.82 285
18056.09 294
18057.36 272
18058.63 252
18059.90 251
18061.17 265
18062.44 277
18063.71 310
18064.98 287
18066.25 275
18067.52 291
18068.79 307
18070.06 311
18071.33 294
18072.61 280
18073.88 303
18075.15 306
18076.42 262
18077.69 268
18078.96 245
18080.23 255
18081.50 309
18082.77 301
18084.04 265
18085.32 304
18086.59 293
18087.86 288
18089.13 277
18090.40 276
18091.67 289
18092.94 279
18094.22 295
18095.49 270
18096.76 263
18098.03 252
18099.30 262
18100.57 265
18101.85 271
18103.12 332
18104.39 254
18105.66 267
18106.93 297
18108.20 281
18109.48 302
18110.75 263
18112.02 275
18113.29 287
18114.57 307
18115.84 308
18117.11 317
18118.38 279
18119.65 299
18120.93 267
18122.20 323
18123.47 309
18124.74 296
18126.02 281
18127.29 279
18128.56 253
18129.84 264
18131.11 285
18132.38 260
18133.65 283
18134.93 310
18136.20 273
18137.47 289
18138.75 287
18140.02 275
18141.29 260
18142.57 225
18143.84 260
18145.11 307
18146.39 303
18147.66 252
18148.93 289
18150.21 314
18151.48 261
18152.75 255
18154.03 265
18155.30 286
18156.57 280
18157.85 273
18159.12 273
18160.40 291
18161.67 294
18162.94 292
18164.22 316
18165.49 289
18166.77 280
18168.04 280
18169.31 308
18170.59 289
18171.86 301
18173.14 296
18174.41 293
18175.68 267
18176.96 259
18178.23 260
18179.51 254
18180.78 262
18182.06 260
18183.33 267
18184.61 267
18185.88 253
18187.16 258
18188.43 250
18189.71 300
18190.98 302
18192.26 292
18193.53 288
18194.81 315
18196.08 307
18197.36 275
18198.63 299
18199.91 262
18201.18 266
18202.46 313
18203.73 331
18205.01 317
18206.28 274
18207.56 281
18208.83 303
18210.11 228
18211.39 245
18212.66 289
18213.94 279
18215.21 285
18216.49 272
18217.76 250
18219.04 276
18220.32 257
18221.59 267
18222.87 280
18224.14 281
18225.42 267
18226.70 285
18227.97 308
18229.25 286
18230.53 259
18231.80 282
18233.08 292
18234.35 259
18235.63 245
18236.91 268
18238.18 298
18239.46 258
18240.74 258
18242.01 257
18243.29 254
18244.57 290
18245.84 225
18247.12 240
18248.40 295
18249.68 305
18250.95 256
18252.23 293
18253.51 280
18254.78 296
18256.06 269
18257.34 251
18258.62 227
18259.89 239
18261.17 271
18262.45 265
18263.72 279
18265.00 291
18266.28 288
18267.56 302
18268.84 283
18270.11 272
18271.39 262
18272.67 246
18273.95 253
18275.22 245
18276.50 273
18277.78 261
18279.06 256
18280.34 255
18281.61 278
18282.89 321
18284.17 313
18285.45 311
18286.73 300
18288.01 307
18289.28 301
18290.56 267
18291.84 254
18293.12 286
18294.40 258
18295.68 275
18296.95 254
18298.23 275
18299.51 284
18300.79 256
18302.07 279
18303.35 302
18304.63 299
18305.91 308
18307.19 257
18308.46 239
18309.74 233
18311.02 250
18312.30 293
18313.58 283
18314.86 295
18316.14 273
18317.42 309
18318.70 273
18319.98 267
18321.26 293
18322.54 283
18323.82 283
18325.10 269
18326.38 255
18327.66 228
18328.94 266
18330.22 269
18331.50 259
18332.77 239
18334.05 273
18335.33 244
18336.61 272
18337.90 285
18339.18 246
18340.46 244
18341.74 286
18343.02 290
18344.30 240
18345.58 277
18346.86 264
18348.14 239
18349.42 251
18350.70 264
18351.98 245
18353.26 260
18354.54 273
18355.82 252
18357.10 254
18358.38 249
18359.66 279
18360.94 262
18362.22 261
18363.51 237
18364.79 275
18366.07 283
18367.35 286
18368.63 249
18369.91 247
18371.19 268
18372.47 285
18373.76 277
18375.04 237
18376.32 262
18377.60 275
18378.88 268
18380.16 301
18381.44 249
18382.73 255
18384.01 267
18385.29 270
18386.57 247
18387.85 280
18389.13 359
18390.42 267
18391.70 279
18392.98 277
18394.26 279
18395.54 265
18396.83 241
18398.11 257
18399.39 263
18400.67 253
18401.96 289
18403.24 251
18404.52 258
18405.80 284
18407.09 286
18408.37 266
18409.65 261
18410.93 255
18412.22 261
18413.50 270
18414.78 273
18416.06 268
18417.35 301
18418.63 268
18419.91 283
18421.20 271
18422.48 251
18423.76 282
18425.05 265
18426.33 246
18427.61 239
18428.89 224
18430.18 228
18431.46 259
18432.74 267
18434.03 264
18435.31 261
18436.60 246
18437.88 250
18439.16 276
18440.45 259
18441.73 240
18443.01 250
18444.30 286
18445.58 276
18446.87 255
18448.15 258
18449.43 255
18450.72 311
18452.00 271
18453.29 230
18454.57 241
18455.85 234
18457.14 233
18458.42 260
18459.71 264
18460.99 226
18462.28 236
18463.56 237
18464.84 233
18466.13 313
18467.41 275
18468.70 248
18469.98 231
18471.27 307
18472.55 265
18473.84 292
18475.12 257
18476.41 279
18477.69 297
18478.98 299
18480.26 259
18481.55 258
18482.83 233
18484.12 236
18485.40 243
18486.69 224
18487.97 232
18489.26 274
18490.54 249
18491.83 257
18493.11 251
18494.40 203
18495.69 271
18496.97 283
18498.26 278
18499.54 218
18500.83 279
18502.11 293
18503.40 246
18504.69 244
18505.97 269
18507.26 256
18508.54 240
18509.83 271
18511.12 245
18512.40 247
18513.69 276
18514.98 273
18516.26 255
18517.55 237
18518.83 274
18520.12 285
18521.41 273
18522.69 272
18523.98 264
18525.27 243
18526.55 313
18527.84 294
18529.13 279
18530.41 238
18531.70 252
18532.99 290
18534.27 270
18535.56 258
18536.85 258
18538.14 259
18539.42 289
18540.71 254
18542.00 262
18543.28 248
18544.57 249
18545.86 278
18547.15 263
18548.43 249
18549.72 249
18551.01 279
18552.30 272
18553.58 280
18554.87 272
18556.16 275
18557.45 273
18558.73 277
18560.02 239
18561.31 279
18562.60 267
18563.89 279
18565.17 257
18566.46 251
18567.75 265
18569.04 282
18570.33 292
18571.62 274
18572.90 249
18574.19 237
18575.48 266
18576.77 229
18578.06 247
18579.35 244
18580.63 246
18581.92 252
18583.21 262
18584.50 227
18585.79 270
18587.08 255
18588.37 275
18589.66 264
18590.94 253
18592.23 308
18593.52 283
18594.81 254
18596.10 268
18597.39 301
18598.68 259
18599.97 249
18601.26 247
18602.55 278
18603.84 270
18605.13 257
18606.41 281
18607.70 332
18608.99 261
18610.28 264
18611.57 289
18612.86 285
18614.15 291
18615.44 245
18616.73 281
18618.02 283
18619.31 284
18620.60 277
18621.89 282
18623.18 247
18624.47 249
18625.76 304
18627.05 301
18628.34 266
18629.63 263
18630.92 257
18632.21 282
18633.50 245
18634.79 273
18636.08 273
18637.37 292
18638.67 293
18639.96 240
18641.25 258
18642.54 269
18643.83 264
18645.12 260
18646.41 255
18647.70 256
18648.99 266
18650.28 276
18651.57 243
18652.86 269
18654.16 236
18655.45 272
18656.74 260
18658.03 242
18659.32 267
18660.61 266
18661.90 300
18663.19 266
18664.49 236
18665.78 250
18667.07 263
18668.36 280
18669.65 244
18670.94 250
18672.24 284
18673.53 261
18674.82 245
18676.11 258
18677.40 286
18678.70 294
18679.99 264
18681.28 238
18682.57 262
18683.86 231
18685.16 273
18686.45 299
18687.74 235
18689.03 208
18690.33 254
18691.62 257
18692.91 251
18694.20 217
18695.50 224
18696.79 284
18698.08 295
18699.37 280
18700.67 248
18701.96 273
18703.25 237
18704.54 245
18705.84 270
18707.13 246
18708.42 282
18709.72 257
18711.01 252
18712.30 211
18713.60 227
18714.89 256
18716.18 226
18717.48 232
18718.77 257
18720.06 265
18721.36 287
18722.65 299
18723.94 273
18725.24 253
18726.53 255
18727.82 280
18729.12 256
18730.41 234
18731.70 241
18733.00 257
18734.29 272
18735.59 279
18736.88 222
18738.17 276
18739.47 259
18740.76 283
18742.06 271
18743.35 289
18744.64 274
18745.94 256
18747.23 252
18748.53 258
18749.82 232
18751.12 250
18752.41 240
18753.71 234
18755.00 228
18756.30 255
18757.59 250
18758.88 263
18760.18 269
18761.47 298
18762.77 294
18764.06 260
18765.36 297
18766.65 279
18767.95 257
18769.24 266
18770.54 229
18771.83 217
18773.13 244
18774.43 275
18775.72 249
18777.02 229
18778.31 235
18779.61 280
18780.90 236
18782.20 244
18783.49 258
18784.79 268
18786.08 258
18787.38 248
18788.68 231
18789.97 237
18791.27 219
18792.56 219
18793.86 252
18795.16 257
18796.45 240
18797.75 267
18799.04 278
18800.34 249
18801.64 240
18802.93 228
18804.23 244
18805.53 217
18806.82 259
18808.12 245
18809.41 245
18810.71 239
18812.01 270
18813.30 273
18814.60 251
18815.90 275
18817.19 261
18818.49 285
18819.79 256
18821.09 232
18822.38 240
18823.68 272
18824.98 232
18826.27 253
18827.57 266
18828.87 276
18830.16 244
18831.46 244
18832.76 261
18834.06 235
18835.35 226
18836.65 242
18837.95 249
18839.25 259
18840.54 241
18841.84 236
18843.14 254
18844.44 251
18845.73 226
18847.03 216
18848.33 248
18849.63 244
18850.93 245
18852.22 239
18853.52 298
18854.82 277
18856.12 289
18857.42 256
18858.71 260
18860.01 245
18861.31 263
18862.61 257
18863.91 256
18865.21 255
18866.50 236
18867.80 245
18869.10 243
18870.40 231
18871.70 258
18873.00 284
18874.30 262
18875.60 240
18876.89 247
18878.19 247
18879.49 249
18880.79 238
18882.09 234
18883.39 229
18884.69 257
18885.99 278
18887.29 248
18888.59 228
18889.88 237
18891.18 286
18892.48 240
18893.78 197
18895.08 211
18896.38 253
18897.68 251
18898.98 246
18900.28 256
18901.58 246
18902.88 270
18904.18 260
18905.48 255
18906.78 255
18908.08 247
18909.38 259
18910.68 269
18911.98 251
18913.28 227
18914.58 245
18915.88 264
18917.18 268
18918.48 222
18919.78 262
18921.08 241
18922.38 234
18923.68 239
18924.98 232
18926.28 262
18927.58 254
18928.88 243
18930.18 236
18931.49 232
18932.79 258
18934.09 284
18935.39 254
18936.69 218
18937.99 250
18939.29 237
18940.59 258
18941.89 251
18943.19 256
18944.49 229
18945.80 261
18947.10 255
18948.40 222
18949.70 262
18951.00 281
18952.30 236
18953.60 249
18954.91 275
18956.21 236
18957.51 242
18958.81 225
18960.11 276
18961.41 249
18962.72 203
18964.02 246
18965.32 242
18966.62 235
18967.92 241
18969.23 225
18970.53 267
18971.83 225
18973.13 222
18974.43 237
18975.74 247
18977.04 252
18978.34 233
18979.64 206
18980.95 214
18982.25 245
18983.55 245
18984.85 254
18986.16 258
18987.46 263
18988.76 237
18990.06 233
18991.37 237
18992.67 248
18993.97 241
18995.28 247
18996.58 268
18997.88 204
18999.18 215
19000.49 221
19001.79 229
19003.09 233
19004.40 236
19005.70 223
19007.00 250
19008.31 231
19009.61 228
19010.91 278
19012.22 251
19013.52 279
19014.82 250
19016.13 270
19017.43 278
19018.74 267
19020.04 235
19021.34 217
19022.65 226
19023.95 262
19025.25 235
19026.56 216
19027.86 258
19029.17 227
19030.47 229
19031.77 245
19033.08 258
19034.38 230
19035.69 264
19036.99 223
19038.30 222
19039.60 248
19040.91 250
19042.21 257
19043.51 269
19044.82 226
19046.12 198
19047.43 228
19048.73 259
19050.04 259
19051.34 254
19052.65 250
19053.95 254
19055.26 267
19056.56 260
19057.87 217
19059.17 230
19060.48 222
19061.78 224
19063.09 242
19064.39 232
19065.70 219
19067.00 240
19068.31 231
19069.62 242
19070.92 255
19072.23 238
19073.53 206
19074.84 255
19076.14 233
19077.45 240
19078.75 251
19080.06 233
19081.37 257
19082.67 253
19083.98 241
19085.28 237
19086.59 261
19087.90 255
19089.20 228
19090.51 202
19091.82 188
19093.12 222
19094.43 261
19095.73 267
19097.04 250
19098.35 249
19099.65 241
19100.96 278
19102.27 224
19103.57 246
19104.88 207
19106.19 247
19107.49 239
19108.80 238
19110.11 256
19111.41 199
19112.72 235
19114.03 217
19115.33 221
19116.64 211
19117.95 267
19119.26 264
19120.56 243
19121.87 225
19123.18 205
19124.49 287
19125.79 268
19127.10 242
19128.41 237
19129.72 234
19131.02 255
19132.33 222
19133.64 239
19134.95 225
19136.25 271
19137.56 242
19138.87 240
19140.18 233
19141.49 243
19142.79 249
19144.10 230
19145.41 220
19146.72 212
19148.03 236
19149.33 229
19150.64 201
19151.95 234
19153.26 260
19154.57 238
19155.88 216
19157.18 243
19158.49 239
19159.80 235
19161.11 236
19162.42 204
19163.73 219
19165.04 231
19166.34 230
19167.65 247
19168.96 225
19170.27 254
19171.58 212
19172.89 247
19174.20 241
19175.51 231
19176.82 225
19178.13 229
19179.43 230
19180.74 220
19182.05 208
19183.36 256
19184.67 246
19185.98 225
19187.29 244
19188.60 227
19189.91 206
19191.22 212
19192.53 243
19193.84 237
19195.15 214
19196.46 245
19197.77 259
19199.08 215
19200.39 238
19201.70 237
19203.01 240
19204.32 224
19205.63 224
19206.94 213
19208.25 227
19209.56 219
19210.87 231
19212.18 234
19213.49 219
19214.80 283
19216.11 218
19217.42 212
19218.73 233
19220.04 204
19221.35 210
19222.66 218
19223.98 228
19225.29 254
19226.60 238
19227.91 240
19229.22 217
19230.53 207
19231.84 205
19233.15 210
19234.46 240
19235.77 271
19237.09 209
19238.40 231
19239.71 246
19241.02 230
19242.33 215
19243.64 246
19244.95 205
19246.27 217
19247.58 245
19248.89 241
19250.20 259
19251.51 268
19252.82 264
19254.14 246
19255.45 235
19256.76 209
19258.07 226
19259.38 226
19260.70 243
19262.01 281
19263.32 244
19264.63 218
19265.94 210
19267.26 228
19268.57 258
19269.88 226
19271.19 265
19272.51 234
19273.82 205
19275.13 217
19276.44 219
19277.76 235
19279.07 243
19280.38 260
19281.69 245
19283.01 222
19284.32 208
19285.63 222
19286.94 236
19288.26 225
19289.57 219
19290.88 264
19292.20 225
19293.51 237
19294.82 225
19296.14 240
19297.45 244
19298.76 246
19300.08 227
19301.39 215
19302.70 207
19304.02 254
19305.33 266
19306.64 212
19307.96 225
19309.27 245
19310.59 245
19311.90 230
19313.21 220
19314.53 244
19315.84 225
19317.15 269
19318.47 280
19319.78 258
19321.10 231
19322.41 230
19323.72 223
19325.04 213
19326.35 243
19327.67 248
19328.98 222
19330.30 222
19331.61 258
19332.93 234
19334.24 243
19335.55 262
19336.87 226
19338.18 240
19339.50 244
19340.81 232
19342.13 242
19343.44 226
19344.76 222
19346.07 222
19347.39 220
19348.70 196
19350.02 218
19351.33 239
19352.65 204
19353.96 229
19355.28 241
19356.59 208
19357.91 222
19359.22 232
19360.54 222
19361.86 236
19363.17 251
19364.49 223
19365.80 258
19367.12 247
19368.43 252
19369.75 259
19371.06 235
19372.38 212
19373.70 216
19375.01 221
19376.33 244
19377.64 249
19378.96 227
19380.28 220
19381.59 236
19382.91 237
19384.23 243
19385.54 238
19386.86 222
19388.17 195
19389.49 222
19390.81 244
19392.12 250
19393.44 237
19394.76 234
19396.07 227
19397.39 225
19398.71 249
19400.02 227
19401.34 218
19402.66 209
19403.97 256
19405.29 247
19406.61 230
19407.93 225
19409.24 236
19410.56 233
19411.88 223
19413.19 210
19414.51 225
19415.83 227
19417.15 195
19418.46 242
19419.78 219
19421.10 205
19422.42 220
19423.73 221
19425.05 199
19426.37 224
19427.69 251
19429.00 241
19430.32 227
19431.64 229
19432.96 200
19434.28 224
19435.59 247
19436.91 230
19438.23 219
19439.55 214
19440.87 255
19442.18 209
19443.50 215
19444.82 218
19446.14 232
19447.46 218
19448.78 217
19450.09 229
19451.41 249
19452.73 199
19454.05 201
19455.37 222
19456.69 220
19458.01 184
19459.33 229
19460.64 217
19461.96 245
19463.28 231
19464.60 236
19465.92 209
19467.24 208
19468.56 249
19469.88 227
19471.20 235
19472.52 240
19473.83 192
19475.15 230
19476.47 212
19477.79 213
19479.11 232
19480.43 231
19481.75 256
19483.07 245
19484.39 216
19485.71 198
19487.03 214
19488.35 205
19489.67 192
19490.99 186
19492.31 259
19493.63 226
19494.95 235
19496.27 242
19497.59 242
19498.91 229
19500.23 231
19501.55 218
19502.87 232
19504.19 222
19505.51 213
19506.83 188
19508.15 225
19509.47 190
19510.79 234
19512.11 253
19513.43 251
19514.75 184
19516.08 195
19517.40 201
19518.72 234
19520.04 206
19521.36 205
19522.68 231
19524.00 187
19525.32 202
19526.64 224
19527.96 209
19529.29 210
19530.61 211
19531.93 212
19533.25 210
19534.57 234
19535.89 253
19537.21 237
19538.53 290
19539.86 203
19541.18 220
19542.50 227
19543.82 204
19545.14 203
19546.46 227
19547.79 197
19549.11 219
19550.43 210
19551.75 233
19553.07 185
19554.40 236
19555.72 220
19557.04 201
19558.36 230
19559.68 204
19561.01 206
19562.33 215
19563.65 220
19564.97 207
19566.30 246
19567.62 223
19568.94 213
19570.26 228
19571.59 218
19572.91 207
19574.23 215
19575.55 191
19576.88 238
19578.20 209
19579.52 248
19580.85 210
19582.17 182
19583.49 197
19584.82 219
19586.14 239
19587.46 235
19588.78 183
19590.11 215
19591.43 234
19592.75 196
19594.08 213
19595.40 216
19596.72 210
19598.05 245
19599.37 233
19600.70 209
19602.02 227
19603.34 233
19604.67 221
19605.99 196
19607.31 235
19608.64 208
19609.96 223
19611.29 259
19612.61 225
19613.93 179
19615.26 243
19616.58 192
19617.91 224
19619.23 189
19620.55 193
19621.88 223
19623.20 250
19624.53 261
19625.85 193
19627.18 198
19628.50 223
19629.83 226
19631.15 220
19632.48 215
19633.80 184
19635.12 215
19636.45 220
19637.77 188
19639.10 195
19640.42 205
19641.75 259
19643.07 188
19644.40 198
19645.72 193
19647.05 201
19648.37 220
19649.70 236
19651.03 197
19652.35 211
19653.68 211
19655.00 215
19656.33 202
19657.65 227
19658.98 208
19660.30 216
19661.63 236
19662.96 211
19664.28 224
19665.61 204
19666.93 196
19668.26 212
19669.58 204
19670.91 218
19672.24 255
19673.56 200
19674.89 199
19676.21 214
19677.54 209
19678.87 211
19680.19 217
19681.52 232
19682.85 206
19684.17 237
19685.50 222
19686.83 212
19688.15 214
19689.48 201
19690.81 214
19692.13 225
19693.46 223
19694.79 251
19696.11 208
19697.44 244
19698.77 201
19700.09 176
19701.42 187
19702.75 194
19704.07 226
19705.40 221
19706.73 213
19708.06 200
19709.38 222
19710.71 230
19712.04 239
19713.37 229
19714.69 229
19716.02 238
19717.35 200
19718.68 231
19720.00 212
19721.33 233
19722.66 219
19723.99 207
19725.31 194
19726.64 232
19727.97 225
19729.30 256
19730.63 233
19731.95 209
19733.28 227
19734.61 197
19735.94 211
19737.27 230
19738.59 224
19739.92 215
19741.25 152
19742.58 185
19743.91 245
19745.24 234
19746.57 210
19747.89 217
19749.22 244
19750.55 215
19751.88 233
19753.21 228
19754.54 214
19755.87 211
19757.20 222
19758.52 227
19759.85 223
19761.18 200
19762.51 245
19763.84 210
19765.17 207
19766.50 205
19767.83 222
19769.16 213
19770.49 200
19771.82 245
19773.15 255
19774.47 256
19775.80 231
19777.13 241
19778.46 210
19779.79 227
19781.12 231
19782.45 233
19783.78 232
19785.11 240
19786.44 203
19787.77 211
19789.10 198
19790.43 173
19791.76 183
19793.09 252
19794.42 248
19795.75 188
19797.08 189
19798.41 205
19799.74 197
19801.07 183
19802.40 208
19803.73 254
19805.07 252
19806.40 215
19807.73 202
19809.06 201
19810.39 215
19811.72 257
19813.05 219
19814.38 206
19815.71 218
19817.04 224
19818.37 219
19819.70 184
19821.03 168
19822.37 206
19823.70 241
19825.03 210
19826.36 187
19827.69 171
19829.02 207
19830.35 237
19831.68 224
19833.02 192
19834.35 211
19835.68 216
19837.01 204
19838.34 213
19839.67 185
19841.01 209
19842.34 217
19843.67 200
19845.00 197
19846.33 232
19847.67 200
19849.00 225
19850.33 212
19851.66 208
19852.99 223
19854.33 230
19855.66 251
19856.99 222
19858.32 218
19859.65 213
19860.99 194
19862.32 197
19863.65 197
19864.98 202
19866.32 238
19867.65 220
19868.98 267
19870.32 219
19871.65 216
19872.98 200
19874.31 232
19875.65 217
19876.98 207
19878.31 207
19879.65 174
19880.98 180
19882.31 171
19883.64 199
19884.98 215
19886.31 213
19887.64 217
19888.98 220
19890.31 193
19891.64 206
19892.98 182
19894.31 187
19895.65 209
19896.98 222
19898.31 191
19899.65 218
19900.98 237
19902.31 213
19903.65 164
19904.98 203
19906.32 212
19907.65 205
19908.98 239
19910.32 228
19911.65 223
19912.99 201
19914.32 229
19915.65 232
19916.99 219
19918.32 212
19919.66 222
19920.99 234
19922.33 222
19923.66 182
19924.99 190
19926.33 228
19927.66 214
19929.00 240
19930.33 217
19931.67 209
19933.00 236
19934.34 217
19935.67 216
19937.01 222
19938.34 199
19939.68 196
19941.01 264
19942.35 239
19943.68 190
19945.02 197
19946.35 203
19947.69 231
19949.02 228
19950.36 210
19951.70 193
19953.03 211
19954.37 242
19955.70 202
19957.04 242
19958.37 224
19959.71 198
19961.04 242
19962.38 209
19963.72 183
19965.05 213
19966.39 204
19967.72 231
19969.06 217
19970.40 190
19971.73 182
19973.07 217
19974.40 269
19975.74 231
19977.08 233
19978.41 222
19979.75 249
19981.09 202
19982.42 240
19983.76 253
19985.10 208
19986.43 243
19987.77 208
19989.11 229
19990.44 241
19991.78 239
19993.12 201
19994.45 217
19995.79 185
19997.13 216
19998.46 239
19999.80 237
20001.14 239
20002.48 229
20003.81 253
20005.15 261
20006.49 217
20007.82 227
20009.16 215
20010.50 215
20011.84 218
20013.17 222
20014.51 201
20015.85 210
20017.19 229
20018.52 207
20019.86 242
20021.20 268
20022.54 235
20023.88 220
20025.21 214
20026.55 263
20027.89 243
20029.23 234
20030.57 223
20031.90 226
20033.24 215
20034.58 244
20035.92 228
20037.26 203
20038.60 209
20039.93 220
20041.27 246
20042.61 196
20043.95 195
20045.29 212
20046.63 229
20047.97 238
20049.30 258
20050.64 245
20051.98 285
20053.32 238
20054.66 237
20056.00 218
20057.34 228
20058.68 247
20060.02 221
20061.35 212
20062.69 225
20064.03 206
20065.37 237
20066.71 228
20068.05 195
20069.39 218
20070.73 238
20072.07 226
20073.41 198
20074.75 220
20076.09 217
20077.43 223
20078.77 223
20080.11 233
20081.45 221
20082.79 199
20084.13 234
20085.47 239
20086.81 215
20088.15 231
20089.49 246
20090.83 221
20092.17 207
20093.51 241
20094.85 228
20096.19 244
20097.53 253
20098.87 223
20100.21 185
20101.55 220
20102.89 225
20104.23 219
20105.57 234
20106.91 209
20108.25 233
20109.59 248
20110.93 256
20112.27 228
20113.62 194
20114.96 223
20116.30 231
20117.64 236
20118.98 218
20120.32 223
20121.66 206
20123.00 235
20124.34 227
20125.69 236
20127.03 220
20128.37 176
20129.71 210
20131.05 215
20132.39 225
20133.73 230
20135.08 205
20136.42 220
20137.76 238
20139.10 234
20140.44 244
