# Supplementary material for: MALDI-TOF MS typing enables the classification of brewing yeasts of the genus Saccharomyces to major beer styles
Source: PLoS One. 2017 Aug 9;12(8):e0181694. doi: 10.1371/journal.pone.0181694 (PMC5549903; doi:10.1371/journal.pone.0181694)
Supplement: S12 File — The directory includes 90 raw files and was zipped to “.zip”; the folder has three strains with 30 spectra per strain; S1 Text explains the raw files with an example and Table 1 represents the yeast strains used within the experiment. (ZIP) [file pone.0181694.s015.zip › 34-36/30624-PI105-Dias-Dias-Dias-YPG-18h-E-E_2015-08-11__0_C7_1.dat]

2000.98 3721
2001.40 3630
2001.82 3480
2002.25 3659
2002.67 3854
2003.09 3670
2003.51 3878
2003.93 3798
2004.35 3731
2004.78 3737
2005.20 3693
2005.62 3612
2006.04 3825
2006.47 3538
2006.89 3449
2007.31 3613
2007.73 3599
2008.16 3754
2008.58 3545
2009.00 3647
2009.42 3837
2009.85 3704
2010.27 3838
2010.69 3674
2011.11 3686
2011.54 3931
2011.96 3774
2012.38 3482
2012.80 3683
2013.23 3838
2013.65 3640
2014.07 3424
2014.50 3196
2014.92 3274
2015.34 3592
2015.77 3484
2016.19 3524
2016.61 3634
2017.04 3561
2017.46 3423
2017.88 3498
2018.31 3701
2018.73 3622
2019.15 3650
2019.58 3841
2020.00 3916
2020.42 3680
2020.85 3590
2021.27 3774
2021.70 3632
2022.12 3469
2022.54 3466
2022.97 3585
2023.39 3668
2023.82 3776
2024.24 3660
2024.66 3470
2025.09 3448
2025.51 3407
2025.94 3384
2026.36 3306
2026.79 3094
2027.21 3277
2027.63 3295
2028.06 3432
2028.48 3271
2028.91 3400
2029.33 3378
2029.76 3408
2030.18 3372
2030.61 3435
2031.03 3288
2031.46 3048
2031.88 3205
2032.31 3417
2032.73 3251
2033.16 3451
2033.58 3542
2034.01 3432
2034.43 3474
2034.86 3628
2035.28 3430
2035.71 3462
2036.13 3425
2036.56 3454
2036.98 3525
2037.41 3189
2037.84 3320
2038.26 3394
2038.69 3432
2039.11 3672
2039.54 3683
2039.96 3624
2040.39 3478
2040.82 3650
2041.24 3720
2041.67 3624
2042.09 3645
2042.52 3551
2042.95 3811
2043.37 3616
2043.80 3752
2044.22 3847
2044.65 3764
2045.08 3850
2045.50 3840
2045.93 3829
2046.36 3929
2046.78 3577
2047.21 3558
2047.64 3463
2048.06 3556
2048.49 3683
2048.92 3738
2049.34 3709
2049.77 3408
2050.20 3350
2050.62 3421
2051.05 3489
2051.48 3668
2051.90 3478
2052.33 3491
2052.76 3345
2053.18 3388
2053.61 3778
2054.04 3780
2054.47 3777
2054.89 3675
2055.32 3711
2055.75 3561
2056.18 3620
2056.60 3851
2057.03 3484
2057.46 3668
2057.89 3715
2058.31 3881
2058.74 3634
2059.17 3446
2059.60 3751
2060.03 3882
2060.45 3605
2060.88 3578
2061.31 3654
2061.74 3446
2062.17 3575
2062.59 3538
2063.02 3383
2063.45 3467
2063.88 3552
2064.31 3363
2064.73 3536
2065.16 3711
2065.59 3469
2066.02 3828
2066.45 3834
2066.88 3811
2067.31 3680
2067.73 3695
2068.16 3652
2068.59 3883
2069.02 3498
2069.45 3406
2069.88 3512
2070.31 3542
2070.74 3366
2071.17 3289
2071.59 3500
2072.02 3358
2072.45 3404
2072.88 3440
2073.31 3606
2073.74 3495
2074.17 3348
2074.60 3465
2075.03 3357
2075.46 3388
2075.89 3601
2076.32 3612
2076.75 3540
2077.18 3480
2077.61 3196
2078.04 3352
2078.47 3555
2078.89 3675
2079.32 3720
2079.75 3781
2080.18 3826
2080.61 3597
2081.04 3895
2081.47 3914
2081.90 3921
2082.34 3876
2082.77 4152
2083.20 4032
2083.63 4005
2084.06 4237
2084.49 4061
2084.92 4035
2085.35 3728
2085.78 3622
2086.21 3823
2086.64 3497
2087.07 3709
2087.50 3834
2087.93 3563
2088.36 3545
2088.79 3688
2089.22 3388
2089.65 3669
2090.09 3729
2090.52 3372
2090.95 3404
2091.38 3438
2091.81 3519
2092.24 3558
2092.67 3485
2093.10 3412
2093.54 3541
2093.97 3704
2094.40 3949
2094.83 4246
2095.26 4123
2095.69 4255
2096.12 4446
2096.56 4211
2096.99 4136
2097.42 4275
2097.85 4013
2098.28 3894
2098.71 3980
2099.15 3646
2099.58 3606
2100.01 3406
2100.44 3389
2100.87 3525
2101.31 3603
2101.74 3491
2102.17 3384
2102.60 3427
2103.04 3457
2103.47 3363
2103.90 3321
2104.33 3344
2104.77 3419
2105.20 3576
2105.63 3582
2106.06 3453
2106.50 3605
2106.93 3207
2107.36 3239
2107.79 3493
2108.23 3509
2108.66 3739
2109.09 3583
2109.53 3701
2109.96 3718
2110.39 3612
2110.82 3520
2111.26 3837
2111.69 3743
2112.12 3596
2112.56 3703
2112.99 3530
2113.42 3558
2113.86 3625
2114.29 3582
2114.72 3590
2115.16 3424
2115.59 3215
2116.03 3336
2116.46 3412
2116.89 3402
2117.33 3574
2117.76 3310
2118.19 3471
2118.63 3321
2119.06 3420
2119.50 3230
2119.93 2985
2120.36 3223
2120.80 3142
2121.23 3069
2121.67 3310
2122.10 3375
2122.54 3449
2122.97 3514
2123.40 3552
2123.84 3503
2124.27 3426
2124.71 3404
2125.14 3704
2125.58 3672
2126.01 3428
2126.45 3435
2126.88 3253
2127.32 3526
2127.75 3468
2128.19 3505
2128.62 3343
2129.06 3328
2129.49 3287
2129.93 3325
2130.36 3328
2130.80 3439
2131.23 3424
2131.67 3507
2132.10 3620
2132.54 3811
2132.97 3749
2133.41 3856
2133.84 3661
2134.28 3741
2134.71 3770
2135.15 3749
2135.59 3708
2136.02 3696
2136.46 3688
2136.89 3759
2137.33 3835
2137.76 3822
2138.20 3652
2138.64 3622
2139.07 3628
2139.51 3640
2139.94 3535
2140.38 3650
2140.82 3566
2141.25 3476
2141.69 3699
2142.13 3792
2142.56 3661
2143.00 3434
2143.43 3518
2143.87 3739
2144.31 3549
2144.74 3492
2145.18 3495
2145.62 3423
2146.05 3266
2146.49 3096
2146.93 3125
2147.36 3203
2147.80 3349
2148.24 3360
2148.68 3345
2149.11 3534
2149.55 3743
2149.99 3902
2150.42 3977
2150.86 3958
2151.30 4374
2151.74 4419
2152.17 4490
2152.61 4712
2153.05 4755
2153.49 4850
2153.92 4558
2154.36 4666
2154.80 4600
2155.24 4145
2155.67 3944
2156.11 4133
2156.55 4093
2156.99 3925
2157.42 3522
2157.86 3535
2158.30 3464
2158.74 3514
2159.18 3454
2159.61 3463
2160.05 3466
2160.49 3517
2160.93 3271
2161.37 3262
2161.81 3412
2162.24 3527
2162.68 3678
2163.12 3556
2163.56 3534
2164.00 3791
2164.44 3679
2164.87 3614
2165.31 3557
2165.75 3930
2166.19 3634
2166.63 3692
2167.07 3755
2167.51 3582
2167.95 3795
2168.39 3880
2168.82 3782
2169.26 3692
2169.70 3740
2170.14 3808
2170.58 3825
2171.02 3840
2171.46 3695
2171.90 3678
2172.34 3898
2172.78 3908
2173.22 4078
2173.66 3891
2174.10 3882
2174.54 4096
2174.98 4014
2175.42 3976
2175.85 3919
2176.29 3663
2176.73 3884
2177.17 3922
2177.61 3932
2178.05 3819
2178.49 3960
2178.93 3923
2179.37 3774
2179.81 3824
2180.25 4105
2180.69 4028
2181.14 4078
2181.58 3984
2182.02 4021
2182.46 4069
2182.90 3980
2183.34 3999
2183.78 3782
2184.22 3721
2184.66 3579
2185.10 3593
2185.54 3717
2185.98 3543
2186.42 3669
2186.86 3676
2187.30 3866
2187.74 3802
2188.19 3789
2188.63 3602
2189.07 3767
2189.51 3847
2189.95 3670
2190.39 3868
2190.83 4189
2191.27 4152
2191.72 4201
2192.16 4149
2192.60 4242
2193.04 4264
2193.48 3976
2193.92 4010
2194.36 4006
2194.81 4119
2195.25 3916
2195.69 4064
2196.13 4027
2196.57 3694
2197.01 3838
2197.46 4009
2197.90 3816
2198.34 3910
2198.78 3651
2199.22 3875
2199.67 4016
2200.11 3823
2200.55 3781
2200.99 3843
2201.44 3956
2201.88 3827
2202.32 3700
2202.76 4001
2203.21 3927
2203.65 4099
2204.09 3771
2204.53 3852
2204.98 3644
2205.42 3574
2205.86 3641
2206.30 3782
2206.75 3924
2207.19 3861
2207.63 3898
2208.08 4319
2208.52 4192
2208.96 4182
2209.41 3901
2209.85 3851
2210.29 3998
2210.73 3927
2211.18 4011
2211.62 4070
2212.06 4017
2212.51 3927
2212.95 3921
2213.40 3984
2213.84 4036
2214.28 3953
2214.73 3897
2215.17 4033
2215.61 4041
2216.06 4068
2216.50 3736
2216.95 3762
2217.39 3794
2217.83 3747
2218.28 3555
2218.72 3791
2219.17 3866
2219.61 3800
2220.05 3652
2220.50 3846
2220.94 3858
2221.39 3839
2221.83 4101
2222.28 3876
2222.72 3827
2223.16 3949
2223.61 4116
2224.05 4474
2224.50 4634
2224.94 5017
2225.39 5318
2225.83 5507
2226.28 5394
2226.72 5812
2227.17 6353
2227.61 6280
2228.06 6252
2228.50 5880
2228.95 5909
2229.39 5377
2229.84 5093
2230.28 5018
2230.73 4883
2231.17 4717
2231.62 4632
2232.06 4590
2232.51 4474
2232.95 4262
2233.40 4478
2233.85 4638
2234.29 4472
2234.74 4524
2235.18 4530
2235.63 4550
2236.07 4407
2236.52 4500
2236.97 4709
2237.41 4465
2237.86 4617
2238.30 4637
2238.75 4481
2239.20 4406
2239.64 4384
2240.09 4163
2240.53 4588
2240.98 4612
2241.43 4469
2241.87 4491
2242.32 4562
2242.77 4688
2243.21 4592
2243.66 4673
2244.11 4397
2244.55 4001
2245.00 4176
2245.45 3977
2245.89 3871
2246.34 3894
2246.79 3778
2247.23 3691
2247.68 3813
2248.13 3678
2248.57 3830
2249.02 3979
2249.47 4177
2249.92 4001
2250.36 3999
2250.81 3819
2251.26 3717
2251.70 3963
2252.15 3894
2252.60 3943
2253.05 3912
2253.49 3874
2253.94 3749
2254.39 3740
2254.84 3934
2255.28 4037
2255.73 3976
2256.18 3947
2256.63 3676
2257.08 3870
2257.52 4026
2257.97 3888
2258.42 3694
2258.87 3660
2259.32 3841
2259.76 3799
2260.21 3823
2260.66 3988
2261.11 3721
2261.56 4007
2262.01 3912
2262.45 4051
2262.90 4174
2263.35 4270
2263.80 4265
2264.25 4408
2264.70 4627
2265.15 4712
2265.59 4740
2266.04 4504
2266.49 4680
2266.94 4397
2267.39 4518
2267.84 4735
2268.29 4389
2268.74 4440
2269.19 4404
2269.63 4569
2270.08 4479
2270.53 4433
2270.98 4478
2271.43 4942
2271.88 4589
2272.33 4592
2272.78 4735
2273.23 4992
2273.68 4695
2274.13 4625
2274.58 4654
2275.03 4517
2275.48 4471
2275.93 4543
2276.38 4395
2276.83 4216
2277.28 4284
2277.73 4241
2278.18 4040
2278.63 3847
2279.08 3988
2279.53 4042
2279.98 4156
2280.43 4165
2280.88 4041
2281.33 4310
2281.78 4488
2282.23 4664
2282.68 4784
2283.13 4988
2283.58 4961
2284.03 5045
2284.48 5183
2284.93 5443
2285.38 5398
2285.83 5291
2286.28 5320
2286.73 5107
2287.19 5064
2287.64 4913
2288.09 4622
2288.54 4895
2288.99 4642
2289.44 4597
2289.89 4922
2290.34 5319
2290.79 5449
2291.25 5921
2291.70 6586
2292.15 6581
2292.60 7130
2293.05 7527
2293.50 7816
2293.95 8105
2294.41 8162
2294.86 7800
2295.31 7490
2295.76 7141
2296.21 6790
2296.66 6569
2297.12 6316
2297.57 5959
2298.02 5597
2298.47 5732
2298.92 5064
2299.38 4859
2299.83 4768
2300.28 4540
2300.73 4603
2301.18 4430
2301.64 4276
2302.09 4211
2302.54 4060
2302.99 4110
2303.45 4048
2303.90 3861
2304.35 4051
2304.80 4136
2305.26 3865
2305.71 4124
2306.16 3947
2306.61 3967
2307.07 4025
2307.52 4262
2307.97 4388
2308.43 4392
2308.88 4273
2309.33 4407
2309.79 4624
2310.24 4573
2310.69 4632
2311.15 4867
2311.60 4941
2312.05 4972
2312.51 5009
2312.96 5109
2313.41 5065
2313.87 5218
2314.32 5001
2314.77 4700
2315.23 4651
2315.68 4892
2316.13 4668
2316.59 4522
2317.04 4455
2317.49 4437
2317.95 4287
2318.40 4290
2318.86 4188
2319.31 3987
2319.76 4082
2320.22 4196
2320.67 4239
2321.13 4326
2321.58 4552
2322.04 4331
2322.49 4402
2322.94 4465
2323.40 4212
2323.85 4427
2324.31 4489
2324.76 4661
2325.22 4487
2325.67 4584
2326.13 4404
2326.58 4457
2327.04 4201
2327.49 4290
2327.95 4388
2328.40 4382
2328.86 4511
2329.31 4511
2329.77 4333
2330.22 4399
2330.68 4494
2331.13 4482
2331.59 4708
2332.04 4605
2332.50 4534
2332.95 4775
2333.41 4794
2333.86 4698
2334.32 4626
2334.77 4667
2335.23 4499
2335.69 4289
2336.14 4201
2336.60 4327
2337.05 4279
2337.51 4108
2337.96 4283
2338.42 4223
2338.88 4158
2339.33 4357
2339.79 4490
2340.24 4227
2340.70 4230
2341.16 4541
2341.61 5032
2342.07 4922
2342.52 4868
2342.98 5044
2343.44 5175
2343.89 5368
2344.35 5309
2344.81 5259
2345.26 5184
2345.72 5302
2346.18 5100
2346.63 4733
2347.09 4929
2347.55 5325
2348.00 5331
2348.46 5544
2348.92 5676
2349.37 5609
2349.83 5624
2350.29 5933
2350.75 5407
2351.20 5311
2351.66 5202
2352.12 4966
2352.57 4911
2353.03 4723
2353.49 4599
2353.95 4633
2354.40 4695
2354.86 4325
2355.32 4571
2355.78 4405
2356.23 4195
2356.69 4371
2357.15 4188
2357.61 4198
2358.07 4109
2358.52 4038
2358.98 4328
2359.44 4370
2359.90 4111
2360.36 4082
2360.81 4217
2361.27 4188
2361.73 4221
2362.19 4092
2362.65 4311
2363.10 4387
2363.56 4237
2364.02 4339
2364.48 4533
2364.94 4368
2365.40 4474
2365.86 4544
2366.31 4367
2366.77 4620
2367.23 4445
2367.69 4414
2368.15 4489
2368.61 4721
2369.07 4701
2369.53 4903
2369.98 4846
2370.44 4856
2370.90 4753
2371.36 4484
2371.82 4554
2372.28 4597
2372.74 4331
2373.20 4449
2373.66 4554
2374.12 4457
2374.58 4301
2375.04 4227
2375.50 4019
2375.95 4161
2376.41 4421
2376.87 4360
2377.33 4181
2377.79 4135
2378.25 4222
2378.71 4392
2379.17 4304
2379.63 4341
2380.09 4280
2380.55 4005
2381.01 4258
2381.47 4272
2381.93 4280
2382.39 4217
2382.85 4537
2383.31 4472
2383.77 4231
2384.23 4065
2384.69 4225
2385.15 4202
2385.62 4041
2386.08 4056
2386.54 4225
2387.00 4461
2387.46 4422
2387.92 4177
2388.38 4123
2388.84 4358
2389.30 4127
2389.76 4210
2390.22 4186
2390.68 4059
2391.14 4460
2391.61 4427
2392.07 4233
2392.53 4324
2392.99 4409
2393.45 4184
2393.91 4231
2394.37 4386
2394.83 4282
2395.30 4218
2395.76 4239
2396.22 4285
2396.68 4333
2397.14 4299
2397.60 4095
2398.07 4032
2398.53 3902
2398.99 3884
2399.45 3926
2399.91 4232
2400.37 4244
2400.84 4110
2401.30 3991
2401.76 4092
2402.22 4113
2402.68 4060
2403.15 4083
2403.61 3981
2404.07 3923
2404.53 3775
2405.00 3708
2405.46 4088
2405.92 4034
2406.38 4048
2406.85 3985
2407.31 4265
2407.77 4226
2408.23 4098
2408.70 4361
2409.16 4329
2409.62 4208
2410.08 4310
2410.55 4246
2411.01 4096
2411.47 4107
2411.94 4086
2412.40 4064
2412.86 4068
2413.33 4025
2413.79 3943
2414.25 4001
2414.72 3957
2415.18 4239
2415.64 4057
2416.11 3860
2416.57 4261
2417.03 4311
2417.50 4529
2417.96 4417
2418.42 4719
2418.89 5136
2419.35 5405
2419.81 5697
2420.28 5457
2420.74 5594
2421.21 5549
2421.67 5696
2422.13 5583
2422.60 5435
2423.06 5309
2423.53 5358
2423.99 5249
2424.45 5069
2424.92 4885
2425.38 4603
2425.85 4658
2426.31 4688
2426.78 4953
2427.24 4994
2427.71 5075
2428.17 4979
2428.63 5301
2429.10 5526
2429.56 5521
2430.03 5600
2430.49 5624
2430.96 5616
2431.42 5575
2431.89 5413
2432.35 5386
2432.82 4995
2433.28 4791
2433.75 4852
2434.21 4662
2434.68 4576
2435.14 4557
2435.61 4511
2436.07 4625
2436.54 4698
2437.01 4703
2437.47 4505
2437.94 4657
2438.40 4788
2438.87 4523
2439.33 4838
2439.80 4953
2440.26 5270
2440.73 5351
2441.20 5535
2441.66 5571
2442.13 5635
2442.59 5592
2443.06 5887
2443.53 6092
2443.99 5665
2444.46 5709
2444.92 5552
2445.39 5446
2445.86 5255
2446.32 5040
2446.79 5044
2447.26 4652
2447.72 4418
2448.19 4479
2448.66 4493
2449.12 4229
2449.59 4167
2450.05 4078
2450.52 4175
2450.99 4424
2451.46 4184
2451.92 4040
2452.39 4036
2452.86 3938
2453.32 4322
2453.79 4076
2454.26 4237
2454.72 4214
2455.19 4215
2455.66 4224
2456.13 4277
2456.59 4304
2457.06 4397
2457.53 4101
2458.00 4168
2458.46 4106
2458.93 4235
2459.40 4300
2459.87 4342
2460.33 4391
2460.80 4116
2461.27 3929
2461.74 4001
2462.20 4317
2462.67 4022
2463.14 3986
2463.61 4034
2464.08 3966
2464.54 3999
2465.01 3954
2465.48 3928
2465.95 4101
2466.42 3985
2466.88 4205
2467.35 4350
2467.82 4370
2468.29 4461
2468.76 4190
2469.23 4547
2469.70 4566
2470.16 4539
2470.63 4737
2471.10 4335
2471.57 4681
2472.04 4651
2472.51 4552
2472.98 4545
2473.44 4739
2473.91 4509
2474.38 4379
2474.85 4317
2475.32 4181
2475.79 4266
2476.26 4253
2476.73 4063
2477.20 4052
2477.67 4038
2478.14 3971
2478.61 4077
2479.08 4190
2479.54 4180
2480.01 4134
2480.48 4203
2480.95 4117
2481.42 4338
2481.89 4268
2482.36 4144
2482.83 4360
2483.30 4263
2483.77 4371
2484.24 4461
2484.71 4402
2485.18 4163
2485.65 4137
2486.12 4092
2486.59 4067
2487.06 4119
2487.53 3943
2488.00 3842
2488.47 3988
2488.94 4151
2489.41 4032
2489.88 4087
2490.35 4341
2490.83 3856
2491.30 3992
2491.77 4104
2492.24 4108
2492.71 4185
2493.18 4303
2493.65 4224
2494.12 4278
2494.59 4232
2495.06 4122
2495.53 4277
2496.00 4453
2496.48 4399
2496.95 4258
2497.42 4524
2497.89 4618
2498.36 4687
2498.83 4756
2499.30 4854
2499.77 4901
2500.25 4995
2500.72 5129
2501.19 5136
2501.66 4993
2502.13 4937
2502.60 4532
2503.07 4340
2503.55 4442
2504.02 4245
2504.49 4196
2504.96 4314
2505.43 4288
2505.91 4088
2506.38 4039
2506.85 4051
2507.32 3880
2507.79 4056
2508.27 4354
2508.74 4404
2509.21 4494
2509.68 4455
2510.16 4544
2510.63 4534
2511.10 4540
2511.57 4736
2512.05 4638
2512.52 4957
2512.99 4747
2513.46 4924
2513.94 4630
2514.41 4780
2514.88 4620
2515.35 4707
2515.83 4687
2516.30 4635
2516.77 4605
2517.25 4678
2517.72 4491
2518.19 4157
2518.67 4176
2519.14 4496
2519.61 4399
2520.09 4291
2520.56 4229
2521.03 4163
2521.51 4389
2521.98 4416
2522.45 4201
2522.93 4312
2523.40 4275
2523.87 4136
2524.35 4099
2524.82 4110
2525.29 4099
2525.77 3920
2526.24 3927
2526.72 4110
2527.19 4102
2527.66 4143
2528.14 4037
2528.61 4046
2529.09 4174
2529.56 4273
2530.03 4160
2530.51 4212
2530.98 4388
2531.46 4221
2531.93 4338
2532.41 4043
2532.88 4154
2533.36 4243
2533.83 4447
2534.31 4385
2534.78 4562
2535.25 4644
2535.73 4408
2536.20 4478
2536.68 4481
2537.15 4655
2537.63 4505
2538.10 4600
2538.58 4620
2539.05 4528
2539.53 4732
2540.00 4648
2540.48 4494
2540.95 4290
2541.43 4309
2541.91 4216
2542.38 4275
2542.86 4466
2543.33 4350
2543.81 4200
2544.28 4401
2544.76 4443
2545.23 4537
2545.71 4451
2546.19 4402
2546.66 4416
2547.14 4206
2547.61 4597
2548.09 4943
2548.56 4933
2549.04 5090
2549.52 5286
2549.99 5369
2550.47 5337
2550.95 5871
2551.42 5913
2551.90 5786
2552.37 5628
2552.85 5496
2553.33 5459
2553.80 5181
2554.28 5193
2554.76 5110
2555.23 5452
2555.71 5345
2556.19 5563
2556.66 5457
2557.14 5480
2557.62 5530
2558.09 5976
2558.57 5798
2559.05 6154
2559.52 5832
2560.00 5584
2560.48 5372
2560.96 5164
2561.43 5154
2561.91 5176
2562.39 4911
2562.86 4763
2563.34 4747
2563.82 4459
2564.30 4301
2564.77 4313
2565.25 4211
2565.73 4194
2566.21 4121
2566.68 4108
2567.16 4119
2567.64 4362
2568.12 4212
2568.60 4216
2569.07 4326
2569.55 4137
2570.03 4032
2570.51 3984
2570.99 3855
2571.46 4011
2571.94 3998
2572.42 4005
2572.90 3915
2573.38 4327
2573.85 4147
2574.33 4212
2574.81 4169
2575.29 4033
2575.77 4086
2576.25 4158
2576.73 4276
2577.20 4318
2577.68 4146
2578.16 4225
2578.64 4331
2579.12 4394
2579.60 4145
2580.08 4225
2580.56 4069
2581.04 3797
2581.51 3923
2581.99 4279
2582.47 4170
2582.95 4080
2583.43 4307
2583.91 4165
2584.39 4101
2584.87 4058
2585.35 3891
2585.83 3858
2586.31 3993
2586.79 3987
2587.27 4097
2587.75 4330
2588.23 4305
2588.71 4082
2589.18 4212
2589.66 4340
2590.14 4477
2590.62 4523
2591.10 4654
2591.58 4582
2592.06 4596
2592.54 4452
2593.02 4691
2593.50 4729
2593.98 4851
2594.47 5095
2594.95 4954
2595.43 5055
2595.91 4845
2596.39 5370
2596.87 5455
2597.35 5222
2597.83 4887
2598.31 5068
2598.79 4991
2599.27 5143
2599.75 4898
2600.23 4647
2600.71 4872
2601.19 5067
2601.67 4861
2602.16 4840
2602.64 4808
2603.12 4963
2603.60 4791
2604.08 4648
2604.56 4478
2605.04 4386
2605.52 4245
2606.00 3787
2606.49 4180
2606.97 4169
2607.45 4025
2607.93 4102
2608.41 4322
2608.89 4284
2609.37 4381
2609.86 4598
2610.34 4533
2610.82 4576
2611.30 4565
2611.78 4786
2612.27 4976
2612.75 5347
2613.23 5255
2613.71 5228
2614.19 5169
2614.68 5224
2615.16 4974
2615.64 5019
2616.12 5011
2616.60 4877
2617.09 5064
2617.57 4664
2618.05 4639
2618.53 4607
2619.02 4610
2619.50 4523
2619.98 4303
2620.46 4163
2620.95 4406
2621.43 4470
2621.91 4363
2622.40 4427
2622.88 4226
2623.36 4208
2623.84 4034
2624.33 4492
2624.81 4497
2625.29 4200
2625.78 4172
2626.26 4554
2626.74 4604
2627.23 4726
2627.71 4668
2628.19 4481
2628.68 4531
2629.16 4680
2629.64 4559
2630.13 4703
2630.61 4724
2631.09 4591
2631.58 4420
2632.06 4334
2632.54 4577
2633.03 4630
2633.51 4726
2634.00 4647
2634.48 4765
2634.96 4565
2635.45 4564
2635.93 4702
2636.42 4615
2636.90 4364
2637.38 4342
2637.87 4462
2638.35 4405
2638.84 4356
2639.32 4510
2639.81 4478
2640.29 4175
2640.78 4221
2641.26 4292
2641.74 4213
2642.23 4438
2642.71 4748
2643.20 4821
2643.68 4716
2644.17 4690
2644.65 4721
2645.14 4762
2645.62 4637
2646.11 4581
2646.59 4501
2647.08 4349
2647.56 4436
2648.05 4305
2648.53 4342
2649.02 4181
2649.50 4180
2649.99 4299
2650.48 4420
2650.96 4440
2651.45 4191
2651.93 4333
2652.42 4387
2652.90 4640
2653.39 4760
2653.87 4522
2654.36 4427
2654.85 4398
2655.33 4369
2655.82 4543
2656.30 4263
2656.79 4298
2657.28 4287
2657.76 4292
2658.25 4136
2658.73 4191
2659.22 4181
2659.71 4268
2660.19 4221
2660.68 4161
2661.17 4125
2661.65 4025
2662.14 3966
2662.62 4136
2663.11 4225
2663.60 4016
2664.08 4093
2664.57 4216
2665.06 4290
2665.55 4266
2666.03 4333
2666.52 4308
2667.01 4362
2667.49 4427
2667.98 4523
2668.47 4546
2668.95 4455
2669.44 4623
2669.93 4635
2670.42 4158
2670.90 4185
2671.39 4376
2671.88 4135
2672.36 4175
2672.85 4223
2673.34 4240
2673.83 4443
2674.31 4726
2674.80 5025
2675.29 5393
2675.78 5278
2676.27 5527
2676.75 5753
2677.24 6038
2677.73 6001
2678.22 6040
2678.71 6343
2679.19 6385
2679.68 6525
2680.17 6384
2680.66 6165
2681.15 6015
2681.63 5850
2682.12 5969
2682.61 5947
2683.10 6018
2683.59 5965
2684.08 6049
2684.56 6239
2685.05 6152
2685.54 6502
2686.03 6486
2686.52 6435
2687.01 6251
2687.50 6245
2687.99 6291
2688.47 6209
2688.96 6085
2689.45 5788
2689.94 5796
2690.43 5180
2690.92 4676
2691.41 4692
2691.90 4762
2692.39 4510
2692.88 4345
2693.37 4571
2693.85 4534
2694.34 4530
2694.83 4344
2695.32 4479
2695.81 4416
2696.30 4371
2696.79 4245
2697.28 4334
2697.77 4496
2698.26 4529
2698.75 4608
2699.24 4719
2699.73 4552
2700.22 4542
2700.71 4845
2701.20 4493
2701.69 4389
2702.18 4810
2702.67 4877
2703.16 4650
2703.65 4826
2704.14 4889
2704.63 5023
2705.12 4820
2705.61 5127
2706.10 5326
2706.59 5130
2707.08 5265
2707.58 5057
2708.07 4707
2708.56 4877
2709.05 4854
2709.54 4811
2710.03 4651
2710.52 4605
2711.01 4815
2711.50 4583
2711.99 4457
2712.48 4341
2712.98 4279
2713.47 4619
2713.96 4516
2714.45 4363
2714.94 4529
2715.43 4329
2715.92 4323
2716.41 4420
2716.91 4364
2717.40 4257
2717.89 4247
2718.38 4189
2718.87 4283
2719.36 4412
2719.86 4327
2720.35 4084
2720.84 4255
2721.33 4225
2721.82 4291
2722.31 4229
2722.81 4555
2723.30 4726
2723.79 4781
2724.28 4898
2724.77 4931
2725.27 5087
2725.76 5256
2726.25 5002
2726.74 5208
2727.24 5100
2727.73 4849
2728.22 4830
2728.71 4715
2729.21 4810
2729.70 4761
2730.19 4628
2730.68 4547
2731.18 4585
2731.67 4282
2732.16 4372
2732.66 4452
2733.15 4451
2733.64 4464
2734.13 4485
2734.63 4476
2735.12 4492
2735.61 4352
2736.11 4511
2736.60 4657
2737.09 4595
2737.59 4529
2738.08 4904
2738.57 4862
2739.07 4780
2739.56 4696
2740.05 4730
2740.55 4717
2741.04 4841
2741.54 4712
2742.03 4595
2742.52 4845
2743.02 4780
2743.51 4468
2744.00 4316
2744.50 4569
2744.99 4381
2745.49 4329
2745.98 4338
2746.47 4364
2746.97 4373
2747.46 4109
2747.96 4289
2748.45 4550
2748.95 4518
2749.44 4300
2749.93 4372
2750.43 4334
2750.92 4503
2751.42 4441
2751.91 4415
2752.41 4491
2752.90 4649
2753.40 4627
2753.89 4472
2754.39 4703
2754.88 4781
2755.38 4745
2755.87 4673
2756.37 4835
2756.86 5229
2757.36 5200
2757.85 5025
2758.35 4884
2758.84 4768
2759.34 4981
2759.83 4842
2760.33 4799
2760.82 4898
2761.32 4750
2761.81 4686
2762.31 4445
2762.81 4611
2763.30 4501
2763.80 4587
2764.29 4435
2764.79 4303
2765.28 4596
2765.78 4630
2766.28 4503
2766.77 4537
2767.27 4638
2767.76 4489
2768.26 4448
2768.76 4460
2769.25 4445
2769.75 4434
2770.25 4459
2770.74 4498
2771.24 4260
2771.73 4500
2772.23 4585
2772.73 4545
2773.22 4731
2773.72 4691
2774.22 4539
2774.71 5014
2775.21 5038
2775.71 5157
2776.20 5202
2776.70 5337
2777.20 5491
2777.69 5592
2778.19 5885
2778.69 5903
2779.19 5859
2779.68 5893
2780.18 5885
2780.68 5985
2781.17 5703
2781.67 5733
2782.17 5859
2782.67 5493
2783.16 5164
2783.66 5415
2784.16 5166
2784.66 4845
2785.15 4960
2785.65 5061
2786.15 5049
2786.65 4906
2787.15 4788
2787.64 4868
2788.14 4975
2788.64 5064
2789.14 5021
2789.63 4945
2790.13 4731
2790.63 5071
2791.13 4916
2791.63 4926
2792.13 4872
2792.62 4742
2793.12 4495
2793.62 4695
2794.12 4719
2794.62 4658
2795.12 4627
2795.61 4939
2796.11 5100
2796.61 5444
2797.11 5522
2797.61 5845
2798.11 6170
2798.61 6536
2799.11 6991
2799.60 7626
2800.10 7674
2800.60 7826
2801.10 7810
2801.60 7773
2802.10 7590
2802.60 7306
2803.10 6643
2803.60 6537
2804.10 6241
2804.60 6049
2805.10 5839
2805.59 5601
2806.09 5498
2806.59 5512
2807.09 5826
2807.59 5915
2808.09 6228
2808.59 6468
2809.09 6900
2809.59 7149
2810.09 7604
2810.59 7663
2811.09 8388
2811.59 8763
2812.09 8549
2812.59 8296
2813.09 8117
2813.59 8078
2814.09 7470
2814.59 7133
2815.09 6704
2815.59 6207
2816.09 6074
2816.59 5922
2817.09 5537
2817.59 5589
2818.09 5721
2818.60 5860
2819.10 5699
2819.60 5825
2820.10 5945
2820.60 6528
2821.10 6605
2821.60 6889
2822.10 7019
2822.60 6870
2823.10 7037
2823.60 6983
2824.10 6781
2824.61 6439
2825.11 6513
2825.61 6248
2826.11 5995
2826.61 5966
2827.11 5999
2827.61 5840
2828.12 5946
2828.62 5924
2829.12 5790
2829.62 5637
2830.12 5562
2830.62 5544
2831.12 5641
2831.63 5603
2832.13 5556
2832.63 5503
2833.13 5420
2833.63 5160
2834.14 5259
2834.64 5122
2835.14 5032
2835.64 5095
2836.14 5005
2836.65 5127
2837.15 5024
2837.65 5093
2838.15 4807
2838.66 4924
2839.16 5022
2839.66 5028
2840.16 4858
2840.67 4909
2841.17 4966
2841.67 4788
2842.17 4997
2842.68 5032
2843.18 4886
2843.68 4929
2844.18 4774
2844.69 4848
2845.19 4717
2845.69 4651
2846.20 4860
2846.70 4874
2847.20 4786
2847.71 5128
2848.21 5108
2848.71 5345
2849.22 5376
2849.72 5472
2850.22 5457
2850.73 5387
2851.23 5801
2851.73 5708
2852.24 5542
2852.74 5456
2853.24 5306
2853.75 5302
2854.25 5034
2854.75 4985
2855.26 4778
2855.76 4811
2856.27 4848
2856.77 4782
2857.27 4681
2857.78 4852
2858.28 5116
2858.79 5041
2859.29 4877
2859.80 4982
2860.30 4952
2860.80 4955
2861.31 4861
2861.81 5061
2862.32 4783
2862.82 4699
2863.33 4970
2863.83 4957
2864.34 4745
2864.84 4821
2865.34 4699
2865.85 4724
2866.35 4555
2866.86 4459
2867.36 4395
2867.87 4467
2868.37 4439
2868.88 4469
2869.38 4352
2869.89 4212
2870.39 4374
2870.90 4458
2871.41 4418
2871.91 4382
2872.42 4396
2872.92 4558
2873.43 4603
2873.93 4745
2874.44 4875
2874.94 4693
2875.45 4640
2875.95 4694
2876.46 4879
2876.97 4962
2877.47 4673
2877.98 4701
2878.48 4967
2878.99 5016
2879.50 5016
2880.00 5172
2880.51 4842
2881.01 4746
2881.52 4737
2882.03 4544
2882.53 4691
2883.04 5090
2883.54 4814
2884.05 4704
2884.56 4635
2885.06 4778
2885.57 4806
2886.08 4833
2886.58 4927
2887.09 5235
2887.60 5361
2888.10 5469
2888.61 5609
2889.12 5832
2889.62 6106
2890.13 6330
2890.64 6081
2891.15 6052
2891.65 5970
2892.16 5768
2892.67 5953
2893.17 5578
2893.68 5577
2894.19 5523
2894.70 5243
2895.20 5066
2895.71 5050
2896.22 5231
2896.73 4933
2897.23 4797
2897.74 5191
2898.25 5175
2898.76 5464
2899.26 5270
2899.77 5318
2900.28 5233
2900.79 5482
2901.29 5387
2901.80 5449
2902.31 5417
2902.82 5573
2903.33 5568
2903.83 5717
2904.34 5818
2904.85 5520
2905.36 5643
2905.87 5846
2906.38 6034
2906.88 5885
2907.39 5822
2907.90 5980
2908.41 5974
2908.92 6280
2909.43 6099
2909.94 6035
2910.44 5936
2910.95 6097
2911.46 6143
2911.97 5801
2912.48 5516
2912.99 5291
2913.50 5254
2914.01 5194
2914.52 5319
2915.02 5054
2915.53 5052
2916.04 5280
2916.55 5186
2917.06 5144
2917.57 5282
2918.08 5337
2918.59 5113
2919.10 5151
2919.61 4984
2920.12 5186
2920.63 5163
2921.14 5011
2921.65 4877
2922.16 4911
2922.67 5043
2923.18 5306
2923.69 5090
2924.20 5314
2924.71 5609
2925.22 5777
2925.73 6318
2926.24 7088
2926.75 7082
2927.26 7789
2927.77 8259
2928.28 8219
2928.79 8252
2929.30 8518
2929.81 8628
2930.32 8578
2930.83 7959
2931.34 7647
2931.85 7116
2932.36 6772
2932.87 6167
2933.38 5976
2933.89 5567
2934.40 5344
2934.91 5233
2935.42 5102
2935.94 5155
2936.45 5112
2936.96 5193
2937.47 5130
2937.98 4837
2938.49 4977
2939.00 5257
2939.51 5168
2940.02 5069
2940.54 5165
2941.05 4932
2941.56 5030
2942.07 4838
2942.58 4765
2943.09 4811
2943.61 4967
2944.12 5222
2944.63 5256
2945.14 5183
2945.65 5178
2946.16 5438
2946.68 5454
2947.19 5608
2947.70 5933
2948.21 6198
2948.72 6318
2949.24 6456
2949.75 6523
2950.26 6691
2950.77 6496
2951.28 6338
2951.80 6269
2952.31 6269
2952.82 6097
2953.33 5708
2953.85 5694
2954.36 5351
2954.87 5272
2955.38 5291
2955.90 5454
2956.41 4985
2956.92 4825
2957.43 5037
2957.95 5064
2958.46 4879
2958.97 4821
2959.49 4763
2960.00 4685
2960.51 4844
2961.03 4751
2961.54 4791
2962.05 4865
2962.57 5073
2963.08 5456
2963.59 5311
2964.11 5521
2964.62 5596
2965.13 5677
2965.65 5954
2966.16 5739
2966.67 5528
2967.19 5495
2967.70 5568
2968.21 5474
2968.73 5376
2969.24 5332
2969.76 5158
2970.27 5043
2970.78 4975
2971.30 4865
2971.81 4862
2972.33 5062
2972.84 4825
2973.35 4646
2973.87 4641
2974.38 4722
2974.90 4996
2975.41 4694
2975.92 4917
2976.44 5198
2976.95 4990
2977.47 4742
2977.98 4870
2978.50 4644
2979.01 4722
2979.53 4711
2980.04 4925
2980.56 4920
2981.07 4797
2981.59 4859
2982.10 5049
2982.62 5178
2983.13 5283
2983.65 5102
2984.16 5314
2984.68 5370
2985.19 5636
2985.71 5300
2986.22 5293
2986.74 5364
2987.25 5211
2987.77 5405
2988.28 5447
2988.80 5414
2989.31 5565
2989.83 5323
2990.35 5092
2990.86 5091
2991.38 5344
2991.89 5559
2992.41 5523
2992.92 5718
2993.44 5560
2993.96 5556
2994.47 5625
2994.99 5974
2995.50 6254
2996.02 6294
2996.54 6471
2997.05 6606
2997.57 6721
2998.09 6947
2998.60 7136
2999.12 7768
2999.64 7615
3000.15 7826
3000.67 7988
3001.18 8121
3001.70 8097
3002.22 7873
3002.73 7840
3003.25 7828
3003.77 7745
3004.29 7351
3004.80 7318
3005.32 6766
3005.84 6293
3006.35 6005
3006.87 6294
3007.39 6195
3007.90 5712
3008.42 5666
3008.94 5523
3009.46 5637
3009.97 5812
3010.49 5724
3011.01 5328
3011.53 5128
3012.04 5354
3012.56 5460
3013.08 5189
3013.60 5439
3014.11 5182
3014.63 5154
3015.15 5395
3015.67 5429
3016.18 5501
3016.70 5570
3017.22 5688
3017.74 5820
3018.26 5573
3018.77 5501
3019.29 5511
3019.81 5620
3020.33 5825
3020.85 5819
3021.37 5939
3021.88 5882
3022.40 5840
3022.92 5921
3023.44 6033
3023.96 6175
3024.48 6052
3025.00 6100
3025.51 6347
3026.03 6575
3026.55 6815
3027.07 6658
3027.59 6667
3028.11 6762
3028.63 6536
3029.15 6386
3029.67 6290
3030.18 6438
3030.70 6250
3031.22 6102
3031.74 5706
3032.26 5949
3032.78 5788
3033.30 5186
3033.82 5298
3034.34 5802
3034.86 6071
3035.38 6029
3035.90 6265
3036.42 6339
3036.94 6587
3037.46 6872
3037.98 7035
3038.50 7257
3039.02 7491
3039.54 7530
3040.06 7264
3040.58 6954
3041.10 6950
3041.62 6686
3042.14 6649
3042.66 6254
3043.18 6195
3043.70 5791
3044.22 5891
3044.74 6035
3045.26 5502
3045.78 5504
3046.30 5455
3046.82 5217
3047.34 5057
3047.86 5073
3048.38 4956
3048.90 5255
3049.42 5156
3049.94 5362
3050.46 5217
3050.98 5041
3051.50 5361
3052.03 5199
3052.55 5436
3053.07 5303
3053.59 5257
3054.11 5329
3054.63 5172
3055.15 5232
3055.67 5176
3056.19 5396
3056.72 5422
3057.24 5349
3057.76 5337
3058.28 5324
3058.80 5152
3059.32 5335
3059.84 5287
3060.37 5350
3060.89 5119
3061.41 5220
3061.93 5275
3062.45 5338
3062.98 5056
3063.50 5214
3064.02 5444
3064.54 5217
3065.06 5142
3065.59 5274
3066.11 4989
3066.63 5157
3067.15 5671
3067.67 5483
3068.20 5542
3068.72 5407
3069.24 5300
3069.76 5461
3070.29 5245
3070.81 5462
3071.33 5399
3071.85 5206
3072.38 5073
3072.90 4955
3073.42 4992
3073.95 4905
3074.47 5080
3074.99 5206
3075.51 5447
3076.04 5300
3076.56 5600
3077.08 5498
3077.61 5370
3078.13 5378
3078.65 5375
3079.18 5391
3079.70 5624
3080.22 5748
3080.75 5874
3081.27 5801
3081.79 5916
3082.32 5873
3082.84 5693
3083.36 5804
3083.89 6150
3084.41 5996
3084.93 5769
3085.46 5914
3085.98 5823
3086.51 5657
3087.03 5735
3087.55 5721
3088.08 5828
3088.60 5636
3089.13 5573
3089.65 5461
3090.17 5652
3090.70 5390
3091.22 5577
3091.75 5517
3092.27 5485
3092.80 5566
3093.32 5410
3093.85 5558
3094.37 5475
3094.89 5733
3095.42 5343
3095.94 5519
3096.47 5567
3096.99 5458
3097.52 5580
3098.04 5878
3098.57 6056
3099.09 5765
3099.62 5658
3100.14 6069
3100.67 6191
3101.19 6118
3101.72 6269
3102.24 6332
3102.77 6928
3103.29 7327
3103.82 8018
3104.34 8628
3104.87 9779
3105.40 10175
3105.92 10135
3106.45 10488
3106.97 10895
3107.50 10738
3108.02 10294
3108.55 9744
3109.08 8959
3109.60 8321
3110.13 7859
3110.65 6965
3111.18 6758
3111.70 6965
3112.23 6949
3112.76 6500
3113.28 6565
3113.81 6702
3114.34 6895
3114.86 6617
3115.39 6503
3115.91 6506
3116.44 6396
3116.97 6211
3117.49 6043
3118.02 5722
3118.55 5582
3119.07 5337
3119.60 5270
3120.13 5302
3120.65 5290
3121.18 5395
3121.71 5019
3122.23 5027
3122.76 5014
3123.29 4999
3123.82 5255
3124.34 5384
3124.87 5135
3125.40 5187
3125.92 5258
3126.45 5026
3126.98 4968
3127.51 5169
3128.03 5293
3128.56 5361
3129.09 5345
3129.62 5484
3130.14 5548
3130.67 5105
3131.20 5133
3131.73 5181
3132.25 5382
3132.78 5179
3133.31 4965
3133.84 5072
3134.37 4951
3134.89 4835
3135.42 4703
3135.95 4788
3136.48 4856
3137.01 5013
3137.53 4803
3138.06 4673
3138.59 5010
3139.12 5029
3139.65 5178
3140.18 5081
3140.70 5035
3141.23 5306
3141.76 5435
3142.29 5510
3142.82 5613
3143.35 5246
3143.88 5075
3144.40 5179
3144.93 4942
3145.46 5146
3145.99 5288
3146.52 5230
3147.05 4911
3147.58 5076
3148.11 5193
3148.64 5302
3149.17 5325
3149.70 5568
3150.22 5677
3150.75 5609
3151.28 5537
3151.81 5576
3152.34 5709
3152.87 5916
3153.40 5774
3153.93 5686
3154.46 5669
3154.99 5809
3155.52 5703
3156.05 5499
3156.58 5348
3157.11 5130
3157.64 4960
3158.17 5120
3158.70 5246
3159.23 5240
3159.76 5097
3160.29 5264
3160.82 5243
3161.35 5264
3161.88 5345
3162.41 5305
3162.94 5292
3163.47 5233
3164.00 5160
3164.53 5467
3165.06 5240
3165.59 5223
3166.12 5089
3166.65 5063
3167.18 5062
3167.72 4884
3168.25 4971
3168.78 4872
3169.31 4920
3169.84 4945
3170.37 5012
3170.90 5411
3171.43 5409
3171.96 5154
3172.49 5130
3173.03 5190
3173.56 5003
3174.09 4550
3174.62 4678
3175.15 4880
3175.68 4559
3176.21 4593
3176.74 4530
3177.28 4640
3177.81 4601
3178.34 4479
3178.87 4554
3179.40 4584
3179.93 4752
3180.47 4864
3181.00 4871
3181.53 5132
3182.06 4942
3182.59 5253
3183.13 5172
3183.66 4920
3184.19 4898
3184.72 4904
3185.25 5120
3185.79 5098
3186.32 5034
3186.85 5330
3187.38 5067
3187.92 5008
3188.45 4828
3188.98 5094
3189.51 5043
3190.05 5060
3190.58 5298
3191.11 5035
3191.64 5006
3192.18 4923
3192.71 4785
3193.24 4839
3193.78 4891
3194.31 4872
3194.84 4833
3195.38 4636
3195.91 4653
3196.44 4949
3196.97 4757
3197.51 4915
3198.04 4857
3198.57 4897
3199.11 4984
3199.64 4881
3200.17 4920
3200.71 5110
3201.24 5166
3201.78 5230
3202.31 5201
3202.84 5503
3203.38 5515
3203.91 5494
3204.44 5645
3204.98 5812
3205.51 5592
3206.05 5549
3206.58 5802
3207.11 5585
3207.65 5536
3208.18 5867
3208.72 5766
3209.25 5585
3209.78 5346
3210.32 5475
3210.85 5423
3211.39 5661
3211.92 5830
3212.46 5877
3212.99 5964
3213.53 5982
3214.06 6084
3214.59 6192
3215.13 6292
3215.66 6257
3216.20 5912
3216.73 5953
3217.27 6045
3217.80 5522
3218.34 5351
3218.87 5549
3219.41 5300
3219.94 5148
3220.48 4873
3221.01 5177
3221.55 5262
3222.08 5020
3222.62 5087
3223.16 5068
3223.69 5292
3224.23 5343
3224.76 5530
3225.30 5689
3225.83 5332
3226.37 5732
3226.90 5890
3227.44 6161
3227.98 6023
3228.51 6364
3229.05 6391
3229.58 5915
3230.12 5789
3230.66 5743
3231.19 5723
3231.73 5449
3232.26 5549
3232.80 5405
3233.34 5078
3233.87 5127
3234.41 5040
3234.95 4944
3235.48 4941
3236.02 4950
3236.55 4734
3237.09 4854
3237.63 5149
3238.16 5303
3238.70 5290
3239.24 5161
3239.77 5433
3240.31 5632
3240.85 5567
3241.38 5669
3241.92 5615
3242.46 5550
3243.00 5773
3243.53 6029
3244.07 5463
3244.61 5304
3245.14 5388
3245.68 5432
3246.22 5339
3246.76 5234
3247.29 5117
3247.83 5175
3248.37 5023
3248.91 4714
3249.44 4897
3249.98 4944
3250.52 5027
3251.06 5357
3251.59 5293
3252.13 5171
3252.67 5388
3253.21 5240
3253.75 5277
3254.28 5303
3254.82 5476
3255.36 5674
3255.90 5654
3256.44 5322
3256.97 5341
3257.51 5672
3258.05 5503
3258.59 5594
3259.13 5732
3259.67 6040
3260.20 5824
3260.74 5691
3261.28 5577
3261.82 5609
3262.36 5484
3262.90 5871
3263.44 6149
3263.97 5989
3264.51 5956
3265.05 6189
3265.59 6411
3266.13 6294
3266.67 6358
3267.21 6333
3267.75 6521
3268.29 6722
3268.83 7024
3269.36 6777
3269.90 6908
3270.44 6919
3270.98 6985
3271.52 7187
3272.06 6853
3272.60 6665
3273.14 6215
3273.68 6247
3274.22 6087
3274.76 5765
3275.30 5671
3275.84 5335
3276.38 5575
3276.92 5676
3277.46 5415
3278.00 5445
3278.54 5763
3279.08 5725
3279.62 5917
3280.16 6066
3280.70 6055
3281.24 5828
3281.78 6237
3282.32 6170
3282.86 6340
3283.40 6236
3283.94 6267
3284.48 6326
3285.02 5984
3285.56 6112
3286.10 6273
3286.64 6423
3287.18 6189
3287.72 6465
3288.26 6410
3288.81 6557
3289.35 6752
3289.89 6790
3290.43 6650
3290.97 6973
3291.51 6846
3292.05 6930
3292.59 6577
3293.13 6707
3293.67 6501
3294.22 6641
3294.76 6968
3295.30 7170
3295.84 7817
3296.38 8429
3296.92 8982
3297.46 9562
3298.01 10309
3298.55 10751
3299.09 11064
3299.63 11461
3300.17 11007
3300.71 10371
3301.26 10382
3301.80 9611
3302.34 8739
3302.88 8358
3303.42 7796
3303.97 7258
3304.51 7101
3305.05 6873
3305.59 6649
3306.13 6283
3306.68 6241
3307.22 6274
3307.76 6262
3308.30 6235
3308.85 6266
3309.39 6169
3309.93 6004
3310.47 5912
3311.02 5941
3311.56 5895
3312.10 5856
3312.64 5946
3313.19 5819
3313.73 5990
3314.27 6032
3314.82 6074
3315.36 6175
3315.90 6342
3316.45 6596
3316.99 6883
3317.53 6878
3318.07 6959
3318.62 6898
3319.16 7190
3319.70 7000
3320.25 7563
3320.79 7488
3321.34 7514
3321.88 7581
3322.42 8062
3322.97 8211
3323.51 8217
3324.05 8134
3324.60 8299
3325.14 8565
3325.68 8915
3326.23 8555
3326.77 8598
3327.32 8310
3327.86 8556
3328.40 8270
3328.95 7846
3329.49 7561
3330.04 7194
3330.58 7030
3331.13 6820
3331.67 6816
3332.21 6909
3332.76 7203
3333.30 7177
3333.85 7443
3334.39 7977
3334.94 9052
3335.48 10095
3336.03 11602
3336.57 12957
3337.12 14717
3337.66 16988
3338.21 18680
3338.75 20264
3339.30 21612
3339.84 21967
3340.39 22055
3340.93 22017
3341.48 20608
3342.02 18827
3342.57 16362
3343.11 14548
3343.66 12778
3344.20 11424
3344.75 10020
3345.29 8802
3345.84 8362
3346.38 7506
3346.93 6947
3347.47 6776
3348.02 6641
3348.57 6409
3349.11 6332
3349.66 6449
3350.20 6430
3350.75 6579
3351.30 6841
3351.84 6821
3352.39 6992
3352.93 7125
3353.48 7149
3354.03 7355
3354.57 7426
3355.12 7816
3355.66 7802
3356.21 7798
3356.76 7839
3357.30 7863
3357.85 7713
3358.40 7704
3358.94 7388
3359.49 7124
3360.04 6976
3360.58 6584
3361.13 6739
3361.68 6608
3362.22 6251
3362.77 5962
3363.32 5786
3363.86 5800
3364.41 5724
3364.96 5707
3365.50 5601
3366.05 5630
3366.60 5792
3367.15 5758
3367.69 6054
3368.24 5865
3368.79 5760
3369.34 5817
3369.88 5674
3370.43 5710
3370.98 5673
3371.53 5763
3372.07 5788
3372.62 5747
3373.17 5898
3373.72 5902
3374.26 5950
3374.81 6067
3375.36 6227
3375.91 6331
3376.46 6503
3377.00 6625
3377.55 6693
3378.10 6647
3378.65 6672
3379.20 6500
3379.74 6350
3380.29 5746
3380.84 5825
3381.39 6043
3381.94 5464
3382.49 5276
3383.04 5264
3383.58 5182
3384.13 5214
3384.68 5370
3385.23 5053
3385.78 5315
3386.33 5183
3386.88 5248
3387.43 5306
3387.97 5505
3388.52 5325
3389.07 5174
3389.62 5116
3390.17 5007
3390.72 4969
3391.27 5342
3391.82 5254
3392.37 5348
3392.92 5268
3393.47 5476
3394.01 5386
3394.56 5403
3395.11 5287
3395.66 5280
3396.21 5253
3396.76 5161
3397.31 5062
3397.86 5086
3398.41 5376
3398.96 5144
3399.51 5163
3400.06 5204
3400.61 4834
3401.16 5053
3401.71 4947
3402.26 4910
3402.81 4833
3403.36 4698
3403.91 4746
3404.46 4682
3405.01 4661
3405.56 4772
3406.11 4758
3406.66 4838
3407.21 4874
3407.76 4763
3408.32 4835
3408.87 4670
3409.42 4868
3409.97 4860
3410.52 4657
3411.07 4676
3411.62 4733
3412.17 4879
3412.72 4694
3413.27 4760
3413.82 4828
3414.37 4969
3414.93 4924
3415.48 5137
3416.03 4938
3416.58 4921
3417.13 4884
3417.68 4937
3418.23 5065
3418.78 5064
3419.34 4763
3419.89 4732
3420.44 4739
3420.99 4541
3421.54 4655
3422.09 4692
3422.65 4626
3423.20 4353
3423.75 4376
3424.30 4458
3424.85 4603
3425.40 4493
3425.96 4798
3426.51 4843
3427.06 4922
3427.61 4571
3428.17 4722
3428.72 4741
3429.27 4783
3429.82 4552
3430.37 4532
3430.93 4630
3431.48 4521
3432.03 4204
3432.58 4539
3433.14 4597
3433.69 4683
3434.24 4805
3434.79 4834
3435.35 4948
3435.90 4829
3436.45 4849
3437.01 5023
3437.56 4951
3438.11 5114
3438.66 4957
3439.22 5104
3439.77 4998
3440.32 5028
3440.88 5325
3441.43 5000
3441.98 5107
3442.54 5448
3443.09 5142
3443.64 5134
3444.20 5290
3444.75 5103
3445.30 5142
3445.86 5342
3446.41 5179
3446.97 5241
3447.52 5218
3448.07 4865
3448.63 4842
3449.18 4858
3449.73 4644
3450.29 4589
3450.84 4591
3451.40 4792
3451.95 4493
3452.50 4426
3453.06 4543
3453.61 4613
3454.17 4399
3454.72 4427
3455.28 4135
3455.83 4310
3456.38 4471
3456.94 4305
3457.49 4242
3458.05 4437
3458.60 4306
3459.16 4362
3459.71 4142
3460.27 4254
3460.82 4593
3461.38 4522
3461.93 4423
3462.49 4526
3463.04 4525
3463.60 4644
3464.15 4762
3464.71 4604
3465.26 4648
3465.82 4634
3466.37 4925
3466.93 4825
3467.48 4977
3468.04 5180
3468.59 5170
3469.15 5190
3469.70 5204
3470.26 5518
3470.82 5634
3471.37 5404
3471.93 5293
3472.48 5312
3473.04 5250
3473.59 5148
3474.15 5210
3474.71 4990
3475.26 5024
3475.82 5269
3476.37 5052
3476.93 4904
3477.49 5183
3478.04 5213
3478.60 5005
3479.16 5090
3479.71 5032
3480.27 4958
3480.82 5151
3481.38 5286
3481.94 5380
3482.49 5460
3483.05 5633
3483.61 5504
3484.16 5426
3484.72 5526
3485.28 5755
3485.83 5519
3486.39 5421
3486.95 5241
3487.50 5692
3488.06 5689
3488.62 5595
3489.18 5866
3489.73 5734
3490.29 5887
3490.85 5839
3491.40 6231
3491.96 6394
3492.52 6795
3493.08 7244
3493.63 7896
3494.19 8427
3494.75 8762
3495.31 8881
3495.86 8772
3496.42 9159
3496.98 9117
3497.54 8728
3498.09 8282
3498.65 8091
3499.21 8098
3499.77 8148
3500.33 8368
3500.88 8574
3501.44 9011
3502.00 9201
3502.56 9647
3503.12 10404
3503.67 11125
3504.23 11258
3504.79 11505
3505.35 12483
3505.91 13004
3506.47 13433
3507.03 14456
3507.58 15823
3508.14 16207
3508.70 16589
3509.26 17062
3509.82 16876
3510.38 16172
3510.94 14771
3511.49 14181
3512.05 12760
3512.61 11735
3513.17 10349
3513.73 9350
3514.29 8653
3514.85 7662
3515.41 7123
3515.97 6813
3516.53 6197
3517.09 5945
3517.64 5941
3518.20 6017
3518.76 5319
3519.32 5664
3519.88 5916
3520.44 5677
3521.00 5752
3521.56 5695
3522.12 5808
3522.68 6075
3523.24 5881
3523.80 5739
3524.36 5612
3524.92 5945
3525.48 5848
3526.04 5802
3526.60 5796
3527.16 5661
3527.72 5740
3528.28 5527
3528.84 5406
3529.40 5250
3529.96 5259
3530.52 5206
3531.08 5326
3531.64 5090
3532.20 4889
3532.76 5132
3533.32 4989
3533.89 5171
3534.45 5551
3535.01 5590
3535.57 5304
3536.13 5543
3536.69 5700
3537.25 5576
3537.81 5695
3538.37 5902
3538.93 5821
3539.49 6107
3540.06 6024
3540.62 5919
3541.18 5700
3541.74 5569
3542.30 5970
3542.86 5941
3543.42 5831
3543.98 5844
3544.55 5803
3545.11 5423
3545.67 5322
3546.23 5776
3546.79 5695
3547.35 5725
3547.92 5882
3548.48 5815
3549.04 5730
3549.60 5573
3550.16 5332
3550.72 5352
3551.29 5210
3551.85 5026
3552.41 4687
3552.97 4785
3553.54 4887
3554.10 4780
3554.66 4671
3555.22 4467
3555.78 4590
3556.35 4690
3556.91 4451
3557.47 4550
3558.03 4717
3558.60 4663
3559.16 4645
3559.72 4654
3560.29 4493
3560.85 4727
3561.41 4542
3561.97 4604
3562.54 4568
3563.10 4540
3563.66 4540
3564.23 4733
3564.79 4711
3565.35 4368
3565.91 4490
3566.48 4606
3567.04 4769
3567.60 4547
3568.17 4239
3568.73 4512
3569.29 4497
3569.86 4437
3570.42 4548
3570.99 4505
3571.55 4281
3572.11 4498
3572.68 4717
3573.24 4727
3573.80 4664
3574.37 4559
3574.93 4722
3575.50 4752
3576.06 4831
3576.62 4788
3577.19 4621
3577.75 4755
3578.32 4978
3578.88 4989
3579.44 4838
3580.01 4864
3580.57 5046
3581.14 4884
3581.70 4741
3582.27 4969
3582.83 4877
3583.40 4729
3583.96 4788
3584.52 4905
3585.09 4890
3585.65 4812
3586.22 4662
3586.78 4528
3587.35 4441
3587.91 4630
3588.48 4495
3589.04 4653
3589.61 4614
3590.17 4684
3590.74 4611
3591.30 4710
3591.87 4833
3592.43 4709
3593.00 4717
3593.56 4719
3594.13 4808
3594.70 4955
3595.26 4953
3595.83 4920
3596.39 4883
3596.96 4920
3597.52 5029
3598.09 4805
3598.65 4766
3599.22 4977
3599.79 4879
3600.35 4675
3600.92 4865
3601.48 5020
3602.05 4662
3602.62 4784
3603.18 4878
3603.75 5163
3604.32 4662
3604.88 4836
3605.45 4613
3606.01 4556
3606.58 4648
3607.15 4667
3607.71 4748
3608.28 4742
3608.85 4726
3609.41 4674
3609.98 4473
3610.55 4443
3611.11 4436
3611.68 4211
3612.25 4115
3612.81 4195
3613.38 4464
3613.95 4676
3614.51 4478
3615.08 4581
3615.65 4569
3616.22 4877
3616.78 5667
3617.35 5731
3617.92 6631
3618.48 7077
3619.05 7774
3619.62 8562
3620.19 9784
3620.75 10682
3621.32 11479
3621.89 12130
3622.46 12089
3623.02 12417
3623.59 11637
3624.16 11056
3624.73 10196
3625.30 9365
3625.86 8663
3626.43 7497
3627.00 6612
3627.57 6007
3628.14 5555
3628.70 5211
3629.27 4857
3629.84 4722
3630.41 4657
3630.98 4546
3631.55 4710
3632.11 4407
3632.68 4393
3633.25 4528
3633.82 4797
3634.39 4367
3634.96 4481
3635.52 4661
3636.09 4480
3636.66 4468
3637.23 4455
3637.80 4465
3638.37 4372
3638.94 4276
3639.51 4496
3640.08 4471
3640.64 4515
3641.21 4658
3641.78 4442
3642.35 4341
3642.92 4855
3643.49 5100
3644.06 5272
3644.63 5326
3645.20 5280
3645.77 5614
3646.34 5555
3646.91 5790
3647.48 5523
3648.05 5734
3648.62 5728
3649.19 5586
3649.76 5533
3650.33 5321
3650.90 5519
3651.47 5683
3652.03 5466
3652.60 5570
3653.17 5388
3653.75 5349
3654.32 5227
3654.89 5252
3655.46 5241
3656.03 5184
3656.60 5296
3657.17 5559
3657.74 5580
3658.31 5483
3658.88 5863
3659.45 5556
3660.02 5628
3660.59 5960
3661.16 5965
3661.73 5957
3662.30 5988
3662.87 5915
3663.44 5705
3664.01 5881
3664.59 5624
3665.16 5489
3665.73 5299
3666.30 5253
3666.87 4843
3667.44 4751
3668.01 4670
3668.58 4801
3669.15 4586
3669.73 4369
3670.30 4503
3670.87 4620
3671.44 4296
3672.01 4722
3672.58 4808
3673.15 4699
3673.73 4530
3674.30 4573
3674.87 4552
3675.44 4674
3676.01 4827
3676.58 4891
3677.16 5009
3677.73 4971
3678.30 5197
3678.87 4948
3679.44 5133
3680.02 5229
3680.59 4866
3681.16 4904
3681.73 4711
3682.31 4845
3682.88 4944
3683.45 4716
3684.02 4414
3684.60 4514
3685.17 4773
3685.74 4664
3686.31 4468
3686.89 4539
3687.46 4454
3688.03 4547
3688.60 4554
3689.18 4643
3689.75 4716
3690.32 4731
3690.90 4788
3691.47 5014
3692.04 5102
3692.61 5487
3693.19 5819
3693.76 5577
3694.33 5367
3694.91 5317
3695.48 5347
3696.05 5738
3696.63 5357
3697.20 5012
3697.77 5220
3698.35 4795
3698.92 4947
3699.50 5037
3700.07 4729
3700.64 4534
3701.22 4535
3701.79 4685
3702.36 4560
3702.94 4526
3703.51 4333
3704.09 4650
3704.66 4663
3705.23 4452
3705.81 4351
3706.38 4520
3706.96 4655
3707.53 4539
3708.11 4456
3708.68 4473
3709.25 4289
3709.83 4331
3710.40 4553
3710.98 4331
3711.55 4489
3712.13 4772
3712.70 4622
3713.28 4462
3713.85 4433
3714.43 4442
3715.00 4426
3715.58 4408
3716.15 4217
3716.73 4367
3717.30 4371
3717.88 4572
3718.45 4685
3719.03 4395
3719.60 4583
3720.18 4740
3720.75 4523
3721.33 4577
3721.90 4840
3722.48 4620
3723.05 4714
3723.63 4371
3724.20 4318
3724.78 4409
3725.36 4394
3725.93 4393
3726.51 4317
3727.08 4221
3727.66 4369
3728.23 4245
3728.81 3977
3729.39 4191
3729.96 4320
3730.54 4293
3731.11 4555
3731.69 4743
3732.27 4851
3732.84 5151
3733.42 5332
3734.00 5422
3734.57 5684
3735.15 6102
3735.72 6353
3736.30 6469
3736.88 6602
3737.45 6811
3738.03 6604
3738.61 6755
3739.18 6443
3739.76 6098
3740.34 5722
3740.92 5693
3741.49 5536
3742.07 5268
3742.65 5228
3743.22 5241
3743.80 4943
3744.38 4904
3744.95 4756
3745.53 4697
3746.11 4657
3746.69 4814
3747.26 4998
3747.84 4886
3748.42 4967
3749.00 4735
3749.57 4856
3750.15 4986
3750.73 5109
3751.31 5049
3751.88 5111
3752.46 5088
3753.04 5264
3753.62 4842
3754.19 5097
3754.77 4861
3755.35 4769
3755.93 4653
3756.51 4519
3757.08 4718
3757.66 4763
3758.24 4645
3758.82 4741
3759.40 4648
3759.98 4515
3760.55 4726
3761.13 4962
3761.71 4987
3762.29 5157
3762.87 5260
3763.45 5428
3764.03 5316
3764.60 5235
3765.18 5295
3765.76 5330
3766.34 5279
3766.92 5273
3767.50 4999
3768.08 4871
3768.66 5020
3769.24 5004
3769.81 4900
3770.39 4792
3770.97 4820
3771.55 4501
3772.13 4407
3772.71 4492
3773.29 4715
3773.87 4813
3774.45 4765
3775.03 4766
3775.61 4912
3776.19 5116
3776.77 4966
3777.35 5125
3777.93 4841
3778.51 4868
3779.09 4991
3779.67 4819
3780.25 4865
3780.83 4611
3781.41 4456
3781.99 4492
3782.57 4438
3783.15 4543
3783.73 4478
3784.31 4532
3784.89 4246
3785.47 4383
3786.05 4558
3786.63 4414
3787.21 4180
3787.79 4372
3788.37 4465
3788.95 4419
3789.53 4466
3790.11 4531
3790.69 4531
3791.27 4433
3791.85 4591
3792.43 4471
3793.01 4320
3793.59 4348
3794.18 4486
3794.76 4464
3795.34 4361
3795.92 4289
3796.50 4230
3797.08 4427
3797.66 4462
3798.24 4430
3798.83 4515
3799.41 4408
3799.99 4448
3800.57 4399
3801.15 4495
3801.73 4347
3802.31 4401
3802.90 4448
3803.48 4528
3804.06 4477
3804.64 4730
3805.22 4981
3805.80 5040
3806.39 5004
3806.97 5181
3807.55 4860
3808.13 4886
3808.71 5145
3809.30 4892
3809.88 5248
3810.46 5139
3811.04 4837
3811.63 4870
3812.21 5085
3812.79 4930
3813.37 4942
3813.95 5002
3814.54 5056
3815.12 5123
3815.70 5360
3816.29 5142
3816.87 5026
3817.45 5124
3818.03 5132
3818.62 4931
3819.20 5031
3819.78 4938
3820.36 4918
3820.95 4784
3821.53 4901
3822.11 4649
3822.70 4512
3823.28 4479
3823.86 4332
3824.45 4383
3825.03 4478
3825.61 4610
3826.20 4461
3826.78 4379
3827.36 4337
3827.95 4429
3828.53 4380
3829.11 4285
3829.70 4451
3830.28 4470
3830.87 4419
3831.45 4348
3832.03 4203
3832.62 4173
3833.20 4168
3833.79 4310
3834.37 4545
3834.95 4593
3835.54 4615
3836.12 4412
3836.71 4586
3837.29 4742
3837.87 4672
3838.46 4548
3839.04 4497
3839.63 4374
3840.21 4644
3840.80 4687
3841.38 4612
3841.97 4336
3842.55 4524
3843.13 4700
3843.72 4619
3844.30 4517
3844.89 4446
3845.47 4641
3846.06 4406
3846.64 4459
3847.23 4529
3847.81 4896
3848.40 4519
3848.98 4402
3849.57 4988
3850.15 4918
3850.74 5044
3851.33 4991
3851.91 4953
3852.50 4906
3853.08 4885
3853.67 5028
3854.25 4695
3854.84 4869
3855.42 4913
3856.01 4723
3856.60 4835
3857.18 4822
3857.77 4928
3858.35 5039
3858.94 4763
3859.52 4830
3860.11 5488
3860.70 5784
3861.28 6397
3861.87 6731
3862.45 7431
3863.04 8362
3863.63 9564
3864.21 10364
3864.80 11151
3865.39 11912
3865.97 12021
3866.56 11659
3867.15 11399
3867.73 11008
3868.32 9953
3868.91 9087
3869.49 8112
3870.08 7525
3870.67 7175
3871.25 6675
3871.84 6120
3872.43 5473
3873.01 5211
3873.60 5280
3874.19 5328
3874.77 5374
3875.36 5097
3875.95 5310
3876.54 5452
3877.12 5435
3877.71 5261
3878.30 5300
3878.89 5201
3879.47 5194
3880.06 5161
3880.65 5084
3881.24 4970
3881.82 5007
3882.41 4712
3883.00 4615
3883.59 4588
3884.17 4523
3884.76 4530
3885.35 4706
3885.94 4451
3886.53 4374
3887.11 4451
3887.70 4574
3888.29 4517
3888.88 4672
3889.47 4796
3890.05 4927
3890.64 4808
3891.23 4859
3891.82 5091
3892.41 5031
3893.00 5098
3893.59 5435
3894.17 5620
3894.76 5748
3895.35 5685
3895.94 5633
3896.53 5718
3897.12 5600
3897.71 5704
3898.30 6034
3898.88 6002
3899.47 5971
3900.06 5902
3900.65 6010
3901.24 6280
3901.83 6066
3902.42 5977
3903.01 6203
3903.60 6102
3904.19 5759
3904.78 5767
3905.37 5546
3905.95 5540
3906.54 5386
3907.13 5116
3907.72 5001
3908.31 5039
3908.90 4625
3909.49 4415
3910.08 4663
3910.67 4395
3911.26 4234
3911.85 4277
3912.44 4244
3913.03 4152
3913.62 4251
3914.21 4219
3914.80 4388
3915.39 4075
3915.98 4046
3916.57 3891
3917.16 3883
3917.75 4145
3918.34 4233
3918.93 4119
3919.52 4172
3920.12 4220
3920.71 4083
3921.30 3963
3921.89 3840
3922.48 4187
3923.07 4197
3923.66 4061
3924.25 3998
3924.84 4201
3925.43 3970
3926.02 4129
3926.61 4209
3927.20 4124
3927.80 4036
3928.39 4197
3928.98 4167
3929.57 4239
3930.16 4191
3930.75 4171
3931.34 4262
3931.94 4081
3932.53 3884
3933.12 3913
3933.71 4062
3934.30 4091
3934.89 3957
3935.48 4015
3936.08 4066
3936.67 3908
3937.26 3955
3937.85 3971
3938.44 4204
3939.04 4212
3939.63 4246
3940.22 4275
3940.81 4207
3941.40 4121
3942.00 4275
3942.59 4308
3943.18 4229
3943.77 4275
3944.37 4301
3944.96 4420
3945.55 4540
3946.14 4550
3946.74 4549
3947.33 4299
3947.92 4401
3948.51 4269
3949.11 4296
3949.70 4145
3950.29 4163
3950.88 4051
3951.48 4073
3952.07 3979
3952.66 3897
3953.26 4011
3953.85 3920
3954.44 3934
3955.04 4042
3955.63 3976
3956.22 3989
3956.82 4055
3957.41 4075
3958.00 4028
3958.60 4115
3959.19 4378
3959.78 4445
3960.38 4410
3960.97 4531
3961.56 4634
3962.16 4578
3962.75 4816
3963.34 4911
3963.94 4927
3964.53 4998
3965.13 4779
3965.72 4702
3966.31 4733
3966.91 4692
3967.50 4664
3968.10 4551
3968.69 4832
3969.28 4953
3969.88 5082
3970.47 5257
3971.07 5081
3971.66 5385
3972.26 5417
3972.85 5164
3973.45 5040
3974.04 4843
3974.63 4596
3975.23 4491
3975.82 4381
3976.42 4300
3977.01 4125
3977.61 4223
3978.20 4272
3978.80 4141
3979.39 4034
3979.99 4218
3980.58 4111
3981.18 4000
3981.77 4218
3982.37 4445
3982.96 4318
3983.56 4285
3984.15 4211
3984.75 4337
3985.35 4454
3985.94 4276
3986.54 4441
3987.13 4313
3987.73 4432
3988.32 4344
3988.92 4294
3989.51 4482
3990.11 4501
3990.71 4312
3991.30 4432
3991.90 4510
3992.49 4535
3993.09 4346
3993.69 4348
3994.28 4457
3994.88 4439
3995.47 4612
3996.07 4361
3996.67 4451
3997.26 4599
3997.86 4629
3998.46 4520
3999.05 4542
3999.65 4618
4000.25 4615
4000.84 4579
4001.44 4669
4002.04 4447
4002.63 4334
4003.23 4504
4003.83 4298
4004.42 4442
4005.02 4497
4005.62 4615
4006.21 4624
4006.81 4897
4007.41 4666
4008.01 4736
4008.60 4798
4009.20 4896
4009.80 4913
4010.39 4803
4010.99 4928
4011.59 5022
4012.19 4946
4012.78 4485
4013.38 4610
4013.98 4857
4014.58 4820
4015.17 4727
4015.77 4715
4016.37 4832
4016.97 4674
4017.57 4841
4018.16 5019
4018.76 5113
4019.36 5090
4019.96 5334
4020.56 5400
4021.15 5349
4021.75 5342
4022.35 5296
4022.95 5088
4023.55 5055
4024.14 4818
4024.74 4636
4025.34 4411
4025.94 4597
4026.54 4558
4027.14 4232
4027.74 4261
4028.33 4306
4028.93 4518
4029.53 4384
4030.13 4307
4030.73 4684
4031.33 4613
4031.93 4815
4032.53 4891
4033.12 4879
4033.72 4956
4034.32 4868
4034.92 4677
4035.52 4694
4036.12 4887
4036.72 4623
4037.32 4653
4037.92 4306
4038.52 4487
4039.12 4578
4039.72 4480
4040.32 4301
4040.92 4217
4041.52 4204
4042.12 4313
4042.71 4346
4043.31 4316
4043.91 4255
4044.51 4290
4045.11 4369
4045.71 4200
4046.31 4202
4046.91 4429
4047.51 4540
4048.11 4328
4048.71 4276
4049.31 4162
4049.91 4282
4050.52 4418
4051.12 4314
4051.72 4121
4052.32 4218
4052.92 4375
4053.52 4440
4054.12 4438
4054.72 4131
4055.32 4158
4055.92 4331
4056.52 4247
4057.12 4402
4057.72 4475
4058.32 4504
4058.92 4398
4059.52 4314
4060.13 4251
4060.73 4365
4061.33 4337
4061.93 4284
4062.53 4079
4063.13 3866
4063.73 4005
4064.33 4000
4064.94 3990
4065.54 4016
4066.14 3763
4066.74 3735
4067.34 3920
4067.94 3871
4068.54 3919
4069.15 3886
4069.75 3887
4070.35 3982
4070.95 4023
4071.55 4232
4072.16 4237
4072.76 4095
4073.36 4103
4073.96 4088
4074.56 4135
4075.17 4161
4075.77 4079
4076.37 4358
4076.97 4048
4077.57 4074
4078.18 4191
4078.78 4356
4079.38 4323
4079.98 4199
4080.59 4323
4081.19 4231
4081.79 4219
4082.39 4390
4083.00 4360
4083.60 4317
4084.20 4238
4084.81 4265
4085.41 4205
4086.01 4305
4086.61 4381
4087.22 4232
4087.82 4155
4088.42 4322
4089.03 4258
4089.63 4509
4090.23 4214
4090.84 4065
4091.44 3941
4092.04 4395
4092.65 4175
4093.25 4477
4093.85 4649
4094.46 4881
4095.06 5242
4095.66 5325
4096.27 5783
4096.87 5991
4097.48 6509
4098.08 6808
4098.68 7392
4099.29 7467
4099.89 7522
4100.49 7182
4101.10 7246
4101.70 6711
4102.31 6314
4102.91 5767
4103.52 5197
4104.12 5187
4104.72 4811
4105.33 4304
4105.93 4426
4106.54 4190
4107.14 4379
4107.75 4035
4108.35 4005
4108.96 3980
4109.56 4084
4110.16 4135
4110.77 4127
4111.37 4142
4111.98 4359
4112.58 4277
4113.19 4514
4113.79 4702
4114.40 4599
4115.00 4651
4115.61 4730
4116.21 4507
4116.82 4655
4117.42 4448
4118.03 4287
4118.64 4382
4119.24 4072
4119.85 4052
4120.45 4088
4121.06 3987
4121.66 4034
4122.27 4030
4122.87 4096
4123.48 3919
4124.09 3843
4124.69 4039
4125.30 4026
4125.90 4125
4126.51 3972
4127.11 4336
4127.72 4317
4128.33 4269
4128.93 4418
4129.54 4301
4130.14 4286
4130.75 4175
4131.36 4198
4131.96 4295
4132.57 4452
4133.18 4142
4133.78 4274
4134.39 4292
4135.00 4225
4135.60 4406
4136.21 4351
4136.82 4460
4137.42 4407
4138.03 4611
4138.64 4489
4139.24 4511
4139.85 4445
4140.46 4258
4141.06 4439
4141.67 4346
4142.28 4551
4142.88 4572
4143.49 4487
4144.10 4657
4144.71 4547
4145.31 4506
4145.92 4528
4146.53 4426
4147.14 4705
4147.74 4527
4148.35 4422
4148.96 4381
4149.57 4271
4150.17 4165
4150.78 4033
4151.39 4186
4152.00 4264
4152.60 4221
4153.21 4154
4153.82 3976
4154.43 3954
4155.04 3933
4155.64 4016
4156.25 3885
4156.86 3781
4157.47 3781
4158.08 3686
4158.69 3805
4159.29 4013
4159.90 3955
4160.51 3875
4161.12 3926
4161.73 3951
4162.34 3885
4162.94 3917
4163.55 3889
4164.16 4035
4164.77 4084
4165.38 4135
4165.99 4295
4166.60 4234
4167.21 4573
4167.81 4596
4168.42 4575
4169.03 4940
4169.64 5067
4170.25 5156
4170.86 4961
4171.47 4840
4172.08 4717
4172.69 4696
4173.30 4790
4173.91 4868
4174.52 4774
4175.13 4596
4175.74 4682
4176.34 4573
4176.95 4371
4177.56 4499
4178.17 4305
4178.78 4317
4179.39 4282
4180.00 4325
4180.61 4024
4181.22 4032
4181.83 4094
4182.44 4082
4183.05 3954
4183.66 3988
4184.27 3855
4184.88 3720
4185.49 3868
4186.10 3805
4186.71 3889
4187.32 3679
4187.93 3708
4188.55 3599
4189.16 3643
4189.77 3862
4190.38 3853
4190.99 3884
4191.60 3821
4192.21 3786
4192.82 3772
4193.43 3897
4194.04 4017
4194.65 3929
4195.26 3937
4195.87 4087
4196.49 4148
4197.10 4327
4197.71 4407
4198.32 4612
4198.93 4670
4199.54 4648
4200.15 4688
4200.76 4688
4201.38 4579
4201.99 4288
4202.60 4570
4203.21 4428
4203.82 4381
4204.43 4337
4205.04 4188
4205.66 4231
4206.27 4091
4206.88 3965
4207.49 4079
4208.10 3954
4208.72 4028
4209.33 4031
4209.94 4011
4210.55 4149
4211.16 4173
4211.78 4037
4212.39 4140
4213.00 4134
4213.61 4245
4214.22 4112
4214.84 4210
4215.45 4301
4216.06 4215
4216.67 4356
4217.29 4247
4217.90 4201
4218.51 4148
4219.13 4144
4219.74 4392
4220.35 4186
4220.96 4245
4221.58 4339
4222.19 4558
4222.80 4738
4223.42 5143
4224.03 5336
4224.64 5361
4225.25 5375
4225.87 5851
4226.48 5869
4227.09 6086
4227.71 5951
4228.32 6367
4228.93 6423
4229.55 6428
4230.16 6447
4230.77 6578
4231.39 6862
4232.00 6966
4232.62 6771
4233.23 6820
4233.84 6460
4234.46 6375
4235.07 6094
4235.68 5627
4236.30 5389
4236.91 5036
4237.53 4812
4238.14 4607
4238.75 4686
4239.37 4865
4239.98 4622
4240.60 4548
4241.21 4319
4241.83 4355
4242.44 4440
4243.05 4511
4243.67 4266
4244.28 4262
4244.90 4292
4245.51 4340
4246.13 4397
4246.74 4177
4247.36 3982
4247.97 3942
4248.59 3998
4249.20 4008
4249.82 4199
4250.43 4205
4251.05 4123
4251.66 4080
4252.28 3801
4252.89 3886
4253.51 3741
4254.12 3898
4254.74 4005
4255.35 3902
4255.97 4030
4256.58 4092
4257.20 4066
4257.81 3801
4258.43 3884
4259.05 3932
4259.66 3978
4260.28 3944
4260.89 3837
4261.51 3998
4262.12 3961
4262.74 4106
4263.36 4015
4263.97 4027
4264.59 4234
4265.20 4184
4265.82 3950
4266.44 4045
4267.05 3885
4267.67 3959
4268.28 4073
4268.90 4049
4269.52 3909
4270.13 4178
4270.75 4127
4271.37 4202
4271.98 4162
4272.60 4108
4273.22 4139
4273.83 4069
4274.45 4335
4275.07 4144
4275.68 4141
4276.30 4077
4276.92 4023
4277.53 3758
4278.15 3811
4278.77 3670
4279.38 3844
4280.00 3786
4280.62 3715
4281.24 3673
4281.85 3805
4282.47 3854
4283.09 3575
4283.70 3484
4284.32 3731
4284.94 3810
4285.56 3528
4286.17 3609
4286.79 3757
4287.41 3681
4288.03 3719
4288.65 3495
4289.26 3579
4289.88 3695
4290.50 3826
4291.12 3858
4291.73 3739
4292.35 3779
4292.97 3610
4293.59 3883
4294.21 3767
4294.83 3561
4295.44 3587
4296.06 3420
4296.68 3679
4297.30 3451
4297.92 3465
4298.54 3679
4299.15 3631
4299.77 3672
4300.39 3787
4301.01 3837
4301.63 3705
4302.25 3907
4302.87 3966
4303.48 3811
4304.10 3877
4304.72 3860
4305.34 3807
4305.96 3772
4306.58 3953
4307.20 4092
4307.82 3958
4308.44 3927
4309.06 3809
4309.67 4056
4310.29 4048
4310.91 4229
4311.53 4281
4312.15 4310
4312.77 4751
4313.39 4684
4314.01 4596
4314.63 4828
4315.25 4695
4315.87 4684
4316.49 4571
4317.11 4562
4317.73 4491
4318.35 4233
4318.97 4193
4319.59 4124
4320.21 4033
4320.83 3861
4321.45 3732
4322.07 3713
4322.69 3565
4323.31 3760
4323.93 3673
4324.55 3534
4325.17 3538
4325.79 3653
4326.41 3671
4327.03 3721
4327.65 3590
4328.27 3666
4328.89 3696
4329.51 3899
4330.13 4083
4330.76 4042
4331.38 3933
4332.00 3992
4332.62 4070
4333.24 3852
4333.86 3909
4334.48 3894
4335.10 3766
4335.72 3673
4336.34 3599
4336.97 3562
4337.59 3808
4338.21 3686
4338.83 3599
4339.45 3696
4340.07 3620
4340.69 3790
4341.31 3869
4341.94 3625
4342.56 3902
4343.18 3915
4343.80 3829
4344.42 3892
4345.04 3935
4345.67 4064
4346.29 4175
4346.91 4107
4347.53 4293
4348.15 4540
4348.78 4644
4349.40 4795
4350.02 4973
4350.64 5218
4351.26 5311
4351.89 5265
4352.51 5019
4353.13 4799
4353.75 5096
4354.38 4649
4355.00 4282
4355.62 4110
4356.24 4133
4356.87 4126
4357.49 4071
4358.11 4025
4358.74 3896
4359.36 3919
4359.98 3977
4360.60 3772
4361.23 3751
4361.85 3883
4362.47 3960
4363.10 3907
4363.72 3939
4364.34 3756
4364.97 3823
4365.59 3896
4366.21 3963
4366.83 3921
4367.46 3927
4368.08 4033
4368.71 3792
4369.33 3837
4369.95 3827
4370.58 3686
4371.20 3723
4371.82 3820
4372.45 3882
4373.07 3643
4373.69 3711
4374.32 3800
4374.94 3846
4375.57 3712
4376.19 3762
4376.81 3844
4377.44 3905
4378.06 3746
4378.69 3752
4379.31 3747
4379.94 3859
4380.56 4055
4381.18 3930
4381.81 3864
4382.43 3694
4383.06 3566
4383.68 3590
4384.31 3617
4384.93 3726
4385.56 3876
4386.18 3854
4386.81 3658
4387.43 3974
4388.05 4031
4388.68 4058
4389.30 3977
4389.93 3922
4390.55 4012
4391.18 4027
4391.81 4180
4392.43 4321
4393.06 4339
4393.68 4556
4394.31 4773
4394.93 5029
4395.56 5057
4396.18 5231
4396.81 4768
4397.43 5010
4398.06 4795
4398.68 4544
4399.31 4679
4399.94 4388
4400.56 4738
4401.19 4993
4401.81 4890
4402.44 4774
4403.06 5156
4403.69 5358
4404.32 5062
4404.94 5162
4405.57 5268
4406.20 5018
4406.82 4960
4407.45 4711
4408.07 4377
4408.70 4622
4409.33 4717
4409.95 4711
4410.58 4577
4411.21 4919
4411.83 4885
4412.46 4916
4413.09 4582
4413.71 4408
4414.34 4354
4414.97 4541
4415.59 4631
4416.22 4719
4416.85 4462
4417.47 4293
4418.10 4480
4418.73 4199
4419.35 4245
4419.98 4293
4420.61 4200
4421.24 4067
4421.86 4269
4422.49 4124
4423.12 4300
4423.75 4342
4424.37 4193
4425.00 4200
4425.63 3919
4426.26 3916
4426.88 3890
4427.51 4064
4428.14 3803
4428.77 3835
4429.39 3749
4430.02 3773
4430.65 3618
4431.28 3724
4431.91 3475
4432.53 3481
4433.16 3617
4433.79 3529
4434.42 3544
4435.05 3559
4435.67 3500
4436.30 3535
4436.93 3601
4437.56 3826
4438.19 3689
4438.82 3452
4439.44 3549
4440.07 3670
4440.70 3661
4441.33 3796
4441.96 3870
4442.59 3581
4443.22 3607
4443.85 3686
4444.47 3682
4445.10 3601
4445.73 3704
4446.36 3565
4446.99 3512
4447.62 3435
4448.25 3518
4448.88 3464
4449.51 3256
4450.14 3503
4450.77 3493
4451.39 3528
4452.02 3456
4452.65 3533
4453.28 3522
4453.91 3520
4454.54 3610
4455.17 3591
4455.80 3599
4456.43 3515
4457.06 3458
4457.69 3380
4458.32 3322
4458.95 3371
4459.58 3509
4460.21 3598
4460.84 3539
4461.47 3498
4462.10 3449
4462.73 3522
4463.36 3602
4463.99 3308
4464.62 3294
4465.25 3333
4465.88 3361
4466.51 3465
4467.14 3302
4467.77 3382
4468.40 3363
4469.03 3279
4469.67 3329
4470.30 3238
4470.93 3107
4471.56 3275
4472.19 3192
4472.82 3148
4473.45 3161
4474.08 3389
4474.71 3184
4475.34 3157
4475.97 3397
4476.61 3395
4477.24 3162
4477.87 3172
4478.50 3265
4479.13 3191
4479.76 3370
4480.39 3226
4481.02 3387
4481.66 3451
4482.29 3343
4482.92 3317
4483.55 3431
4484.18 3542
4484.81 3456
4485.45 3308
4486.08 3445
4486.71 3373
4487.34 3334
4487.97 3557
4488.61 3580
4489.24 3551
4489.87 3493
4490.50 3449
4491.13 3644
4491.77 3424
4492.40 3475
4493.03 3674
4493.66 3442
4494.30 3406
4494.93 3486
4495.56 3676
4496.19 3555
4496.83 3491
4497.46 3531
4498.09 3245
4498.72 3339
4499.36 3320
4499.99 3273
4500.62 3434
4501.25 3436
4501.89 3546
4502.52 3724
4503.15 3731
4503.79 3786
4504.42 3952
4505.05 4225
4505.69 4194
4506.32 4231
4506.95 4323
4507.59 4334
4508.22 4344
4508.85 4234
4509.49 4090
4510.12 4129
4510.75 4199
4511.39 4099
4512.02 3835
4512.65 3723
4513.29 3703
4513.92 3847
4514.56 3940
4515.19 3761
4515.82 3745
4516.46 3807
4517.09 3633
4517.73 3585
4518.36 3574
4518.99 3736
4519.63 3734
4520.26 3855
4520.90 3781
4521.53 3563
4522.16 3730
4522.80 3793
4523.43 3740
4524.07 3597
4524.70 3751
4525.34 3741
4525.97 3892
4526.61 3902
4527.24 3976
4527.88 3966
4528.51 3988
4529.15 4404
4529.78 4534
4530.42 4614
4531.05 4881
4531.69 5450
4532.32 5921
4532.96 6885
4533.59 7726
4534.23 8828
4534.86 9701
4535.50 10532
4536.13 10601
4536.77 10667
4537.40 10490
4538.04 10279
4538.67 9748
4539.31 8647
4539.94 7651
4540.58 6774
4541.22 6012
4541.85 5487
4542.49 4989
4543.12 4871
4543.76 4389
4544.40 4289
4545.03 4099
4545.67 3946
4546.30 3855
4546.94 3836
4547.58 3708
4548.21 3627
4548.85 3589
4549.48 3738
4550.12 3605
4550.76 3520
4551.39 3433
4552.03 3618
4552.67 3411
4553.30 3460
4553.94 3797
4554.58 3740
4555.21 3691
4555.85 3910
4556.49 3832
4557.12 3983
4557.76 4005
4558.40 4056
4559.03 4377
4559.67 4207
4560.31 3893
4560.94 3868
4561.58 3796
4562.22 3924
4562.86 3706
4563.49 3713
4564.13 3844
4564.77 3764
4565.41 3911
4566.04 3904
4566.68 3903
4567.32 3895
4567.96 3865
4568.59 3955
4569.23 4227
4569.87 4095
4570.51 4189
4571.14 4304
4571.78 4442
4572.42 4685
4573.06 4609
4573.70 4781
4574.33 4559
4574.97 4625
4575.61 4491
4576.25 4524
4576.89 4401
4577.52 4063
4578.16 3966
4578.80 3909
4579.44 3900
4580.08 3738
4580.72 3686
4581.35 3522
4581.99 3473
4582.63 3635
4583.27 3565
4583.91 3472
4584.55 3525
4585.19 3633
4585.83 3504
4586.46 3564
4587.10 3448
4587.74 3577
4588.38 3639
4589.02 3387
4589.66 3549
4590.30 3656
4590.94 3540
4591.58 3545
4592.22 3367
4592.85 3519
4593.49 3402
4594.13 3318
4594.77 3418
4595.41 3615
4596.05 3510
4596.69 3481
4597.33 3386
4597.97 3431
4598.61 3591
4599.25 3538
4599.89 3348
4600.53 3402
4601.17 3326
4601.81 3379
4602.45 3352
4603.09 3348
4603.73 3331
4604.37 3301
4605.01 3304
4605.65 3300
4606.29 3417
4606.93 3293
4607.57 3352
4608.21 3403
4608.85 3465
4609.49 3346
4610.13 3379
4610.77 3368
4611.41 3426
4612.05 3403
4612.70 3617
4613.34 3548
4613.98 3573
4614.62 3500
4615.26 3529
4615.90 3504
4616.54 3399
4617.18 3505
4617.82 3444
4618.46 3444
4619.10 3318
4619.75 3203
4620.39 3288
4621.03 3411
4621.67 3262
4622.31 3196
4622.95 3256
4623.59 3190
4624.24 3308
4624.88 3294
4625.52 3174
4626.16 3137
4626.80 3059
4627.44 3224
4628.09 3345
4628.73 3274
4629.37 3075
4630.01 3043
4630.65 3123
4631.29 3280
4631.94 3398
4632.58 3145
4633.22 3129
4633.86 3092
4634.51 3040
4635.15 3060
4635.79 3013
4636.43 3127
4637.07 3227
4637.72 3203
4638.36 3063
4639.00 3187
4639.64 3279
4640.29 3458
4640.93 3517
4641.57 3659
4642.21 3560
4642.86 3667
4643.50 3583
4644.14 3763
4644.79 3790
4645.43 3443
4646.07 3496
4646.72 3320
4647.36 3428
4648.00 3248
4648.64 3164
4649.29 3324
4649.93 3136
4650.57 3069
4651.22 3189
4651.86 3266
4652.50 3307
4653.15 3493
4653.79 3176
4654.44 3174
4655.08 3420
4655.72 3171
4656.37 3268
4657.01 3384
4657.65 3336
4658.30 3538
4658.94 3421
4659.59 3392
4660.23 3353
4660.87 3183
4661.52 3114
4662.16 2993
4662.81 2934
4663.45 2966
4664.09 3006
4664.74 3068
4665.38 3043
4666.03 3073
4666.67 3120
4667.32 3190
4667.96 2944
4668.61 3027
4669.25 3115
4669.89 3032
4670.54 3043
4671.18 3194
4671.83 3164
4672.47 3021
4673.12 2969
4673.76 2905
4674.41 3111
4675.05 3101
4675.70 2970
4676.34 2892
4676.99 3111
4677.63 2935
4678.28 2898
4678.92 3022
4679.57 2909
4680.22 2940
4680.86 2874
4681.51 2984
4682.15 3034
4682.80 3084
4683.44 3007
4684.09 3130
4684.73 3111
4685.38 3060
4686.03 3161
4686.67 3019
4687.32 3088
4687.96 3169
4688.61 3140
4689.25 3057
4689.90 3172
4690.55 3191
4691.19 3307
4691.84 3022
4692.49 2972
4693.13 2927
4693.78 2748
4694.42 2856
4695.07 3051
4695.72 3028
4696.36 2988
4697.01 3056
4697.66 2918
4698.30 3031
4698.95 3094
4699.60 3087
4700.24 3143
4700.89 3029
4701.54 3280
4702.18 3344
4702.83 3124
4703.48 3155
4704.12 3250
4704.77 3128
4705.42 3139
4706.07 2926
4706.71 3059
4707.36 3122
4708.01 2943
4708.66 3186
4709.30 3249
4709.95 3132
4710.60 3244
4711.24 3124
4711.89 3243
4712.54 3218
4713.19 3202
4713.84 3115
4714.48 2978
4715.13 2973
4715.78 3154
4716.43 3345
4717.07 3094
4717.72 3184
4718.37 3171
4719.02 3241
4719.67 3217
4720.31 3311
4720.96 3253
4721.61 3461
4722.26 3504
4722.91 3194
4723.56 3253
4724.20 3337
4724.85 3392
4725.50 3356
4726.15 3332
4726.80 3232
4727.45 3524
4728.10 3644
4728.74 3613
4729.39 3547
4730.04 3487
4730.69 3667
4731.34 3613
4731.99 3712
4732.64 3467
4733.29 3361
4733.94 3428
4734.58 3518
4735.23 3556
4735.88 3454
4736.53 3302
4737.18 3274
4737.83 3161
4738.48 3214
4739.13 3152
4739.78 3136
4740.43 3231
4741.08 3130
4741.73 3419
4742.38 3476
4743.03 3483
4743.68 3511
4744.33 3551
4744.98 3469
4745.63 3592
4746.28 3630
4746.93 3629
4747.58 3616
4748.23 3663
4748.88 3722
4749.53 3571
4750.18 3398
4750.83 3354
4751.48 3423
4752.13 3471
4752.78 3372
4753.43 3468
4754.08 3454
4754.73 3412
4755.38 3620
4756.03 3680
4756.68 3625
4757.33 3991
4757.98 3915
4758.63 3770
4759.28 3635
4759.93 3760
4760.59 3630
4761.24 3543
4761.89 3184
4762.54 3317
4763.19 3132
4763.84 3225
4764.49 3128
4765.14 2998
4765.79 3083
4766.45 3163
4767.10 3119
4767.75 2982
4768.40 3014
4769.05 3176
4769.70 3102
4770.35 3241
4771.01 3263
4771.66 3300
4772.31 3271
4772.96 3390
4773.61 3195
4774.26 3079
4774.92 3057
4775.57 3240
4776.22 3154
4776.87 2942
4777.52 3077
4778.18 3004
4778.83 2955
4779.48 2997
4780.13 2970
4780.79 2979
4781.44 3054
4782.09 3037
4782.74 3200
4783.40 3154
4784.05 2976
4784.70 3189
4785.35 3290
4786.01 3202
4786.66 3105
4787.31 3131
4787.96 3116
4788.62 3022
4789.27 3008
4789.92 3051
4790.58 3001
4791.23 3080
4791.88 3198
4792.53 3110
4793.19 3040
4793.84 3044
4794.49 3116
4795.15 3168
4795.80 3189
4796.45 3147
4797.11 3030
4797.76 3048
4798.41 3223
4799.07 3201
4799.72 2982
4800.37 2931
4801.03 3164
4801.68 2938
4802.34 2830
4802.99 2872
4803.64 2916
4804.30 2844
4804.95 2860
4805.61 3003
4806.26 3072
4806.91 2776
4807.57 2824
4808.22 2941
4808.88 3037
4809.53 2885
4810.18 2898
4810.84 3012
4811.49 2893
4812.15 2954
4812.80 2888
4813.46 2745
4814.11 2934
4814.77 2799
4815.42 2793
4816.07 2908
4816.73 2971
4817.38 2977
4818.04 2979
4818.69 2870
4819.35 2792
4820.00 2942
4820.66 3121
4821.31 3083
4821.97 3156
4822.62 3387
4823.28 3326
4823.93 3303
4824.59 3276
4825.24 3224
4825.90 3341
4826.56 3438
4827.21 3371
4827.87 3356
4828.52 3199
4829.18 3199
4829.83 3301
4830.49 3378
4831.14 3315
4831.80 3217
4832.46 3032
4833.11 3057
4833.77 3019
4834.42 3026
4835.08 3081
4835.74 3175
4836.39 3147
4837.05 3179
4837.70 3356
4838.36 3383
4839.02 3448
4839.67 3517
4840.33 3564
4840.99 3624
4841.64 3537
4842.30 3432
4842.96 3705
4843.61 3547
4844.27 3505
4844.92 3413
4845.58 3423
4846.24 3284
4846.90 3299
4847.55 3284
4848.21 3415
4848.87 3257
4849.52 3293
4850.18 3346
4850.84 3356
4851.49 3599
4852.15 3652
4852.81 3659
4853.47 3901
4854.12 3978
4854.78 3918
4855.44 4248
4856.09 4139
4856.75 3745
4857.41 3710
4858.07 3631
4858.72 3429
4859.38 3412
4860.04 3566
4860.70 3458
4861.36 3314
4862.01 3167
4862.67 3300
4863.33 3417
4863.99 3390
4864.64 3314
4865.30 3319
4865.96 3347
4866.62 3245
4867.28 3206
4867.94 3260
4868.59 3342
4869.25 3344
4869.91 3508
4870.57 3374
4871.23 3427
4871.89 3459
4872.54 3400
4873.20 3311
4873.86 3296
4874.52 3253
4875.18 3353
4875.84 3411
4876.50 3416
4877.16 3423
4877.81 3404
4878.47 3279
4879.13 3235
4879.79 3263
4880.45 3420
4881.11 3402
4881.77 3260
4882.43 3229
4883.09 3193
4883.75 3270
4884.41 3225
4885.06 3015
4885.72 3032
4886.38 3182
4887.04 2970
4887.70 3236
4888.36 2973
4889.02 2977
4889.68 2971
4890.34 2957
4891.00 3205
4891.66 3249
4892.32 3002
4892.98 3031
4893.64 3180
4894.30 3003
4894.96 3051
4895.62 3106
4896.28 3260
4896.94 3247
4897.60 3079
4898.26 3234
4898.92 3163
4899.58 3042
4900.24 2945
4900.90 2772
4901.56 2924
4902.22 2978
4902.88 2995
4903.54 2861
4904.21 2867
4904.87 2964
4905.53 2811
4906.19 2876
4906.85 2991
4907.51 2909
4908.17 2842
4908.83 2827
4909.49 2872
4910.15 2826
4910.81 2713
4911.48 2825
4912.14 2852
4912.80 2716
4913.46 2926
4914.12 3034
4914.78 2991
4915.44 3000
4916.11 2866
4916.77 2780
4917.43 2794
4918.09 2721
4918.75 2737
4919.41 2638
4920.07 2765
4920.74 2796
4921.40 2796
4922.06 2708
4922.72 2766
4923.38 2723
4924.05 2660
4924.71 2772
4925.37 2663
4926.03 2584
4926.69 2617
4927.36 2672
4928.02 2599
4928.68 2543
4929.34 2695
4930.01 2647
4930.67 2662
4931.33 2654
4931.99 2621
4932.66 2653
4933.32 2791
4933.98 2784
4934.64 2700
4935.31 2719
4935.97 2669
4936.63 2827
4937.30 2782
4937.96 2819
4938.62 2790
4939.28 2689
4939.95 2663
4940.61 2601
4941.27 2721
4941.94 2721
4942.60 2733
4943.26 2796
4943.93 2886
4944.59 2795
4945.25 2744
4945.92 2736
4946.58 2617
4947.24 2796
4947.91 2840
4948.57 2726
4949.23 2814
4949.90 2772
4950.56 2803
4951.23 2797
4951.89 2679
4952.55 2671
4953.22 2768
4953.88 2794
4954.55 2810
4955.21 2749
4955.87 2687
4956.54 2670
4957.20 2695
4957.87 2599
4958.53 2669
4959.20 2543
4959.86 2623
4960.52 2555
4961.19 2655
4961.85 2624
4962.52 2740
4963.18 2839
4963.85 2915
4964.51 2765
4965.18 2771
4965.84 2799
4966.51 2791
4967.17 2777
4967.84 3009
4968.50 3116
4969.17 2956
4969.83 2952
4970.50 2994
4971.16 2856
4971.83 2899
4972.49 2913
4973.16 2906
4973.82 2835
4974.49 2807
4975.15 2830
4975.82 3085
4976.48 2914
4977.15 2876
4977.82 2961
4978.48 2873
4979.15 2989
4979.81 2954
4980.48 2862
4981.14 3018
4981.81 3080
4982.48 2806
4983.14 2804
4983.81 2874
4984.47 2862
4985.14 2894
4985.81 2970
4986.47 3130
4987.14 2846
4987.81 2989
4988.47 3027
4989.14 3182
4989.80 3544
4990.47 3738
4991.14 3921
4991.80 4199
4992.47 4519
4993.14 4973
4993.80 4960
4994.47 5054
4995.14 5142
4995.80 4866
4996.47 4615
4997.14 4617
4997.80 3964
4998.47 3713
4999.14 3665
4999.81 3195
5000.47 3018
5001.14 2906
5001.81 2866
5002.47 2820
5003.14 2934
5003.81 2939
5004.48 2808
5005.14 2769
5005.81 2808
5006.48 2695
5007.15 2810
5007.81 2808
5008.48 2807
5009.15 2728
5009.82 2613
5010.49 2627
5011.15 2733
5011.82 2707
5012.49 2868
5013.16 2691
5013.83 2910
5014.49 2813
5015.16 2625
5015.83 2663
5016.50 2890
5017.17 2852
5017.83 2819
5018.50 2747
5019.17 2759
5019.84 2804
5020.51 3126
5021.18 3137
5021.84 3128
5022.51 3041
5023.18 3010
5023.85 3096
5024.52 3162
5025.19 3285
5025.86 3303
5026.53 3378
5027.19 3480
5027.86 3582
5028.53 3745
5029.20 3620
5029.87 3412
5030.54 3542
5031.21 3380
5031.88 3449
5032.55 3434
5033.22 3293
5033.89 3456
5034.56 3359
5035.23 3325
5035.89 3263
5036.56 3345
5037.23 3217
5037.90 3158
5038.57 3260
5039.24 3215
5039.91 2901
5040.58 2927
5041.25 3097
5041.92 3026
5042.59 3103
5043.26 3007
5043.93 3170
5044.60 3211
5045.27 3442
5045.94 3239
5046.61 3370
5047.28 3518
5047.95 3799
5048.62 3681
5049.29 3691
5049.96 3813
5050.63 3754
5051.31 3695
5051.98 3663
5052.65 3602
5053.32 3329
5053.99 3248
5054.66 3073
5055.33 3047
5056.00 3036
5056.67 2927
5057.34 2866
5058.01 2903
5058.68 2858
5059.35 2904
5060.03 3026
5060.70 3105
5061.37 3208
5062.04 3065
5062.71 3079
5063.38 3162
5064.05 3302
5064.72 3239
5065.40 3262
5066.07 3160
5066.74 3342
5067.41 3148
5068.08 3117
5068.75 3136
5069.43 3144
5070.10 3085
5070.77 2890
5071.44 2916
5072.11 2803
5072.79 2821
5073.46 2970
5074.13 2989
5074.80 2885
5075.47 2916
5076.15 2940
5076.82 2978
5077.49 3082
5078.16 3073
5078.83 3027
5079.51 2849
5080.18 2904
5080.85 3025
5081.52 3086
5082.20 2931
5082.87 2985
5083.54 3033
5084.22 3004
5084.89 3277
5085.56 3111
5086.23 3018
5086.91 3110
5087.58 2987
5088.25 3013
5088.93 2936
5089.60 3128
5090.27 3067
5090.94 2997
5091.62 3007
5092.29 3006
5092.96 2974
5093.64 3080
5094.31 3190
5094.98 3096
5095.66 3124
5096.33 3289
5097.00 3225
5097.68 3216
5098.35 3235
5099.03 3235
5099.70 3170
5100.37 2989
5101.05 2893
5101.72 3005
5102.39 3070
5103.07 2920
5103.74 2890
5104.42 2743
5105.09 2753
5105.77 2921
5106.44 2775
5107.11 2816
5107.79 2828
5108.46 2931
5109.14 2997
5109.81 3114
5110.49 3029
5111.16 2886
5111.83 3007
5112.51 2935
5113.18 2883
5113.86 2702
5114.53 2827
5115.21 2850
5115.88 2826
5116.56 2817
5117.23 2920
5117.91 2850
5118.58 2796
5119.26 2696
5119.93 2858
5120.61 2841
5121.28 2667
5121.96 2905
5122.63 2823
5123.31 2876
5123.98 2830
5124.66 2785
5125.33 2812
5126.01 2863
5126.69 2874
5127.36 2840
5128.04 2757
5128.71 2914
5129.39 2870
5130.06 2887
5130.74 2805
5131.42 2876
5132.09 2732
5132.77 2704
5133.44 2802
5134.12 2714
5134.79 2762
5135.47 2896
5136.15 2756
5136.82 2795
5137.50 2908
5138.18 2917
5138.85 2840
5139.53 2913
5140.20 2931
5140.88 2861
5141.56 2907
5142.23 2894
5142.91 2831
5143.59 2807
5144.26 3027
5144.94 2876
5145.62 2757
5146.29 2784
5146.97 2892
5147.65 2674
5148.33 2646
5149.00 2521
5149.68 2654
5150.36 2516
5151.03 2663
5151.71 2768
5152.39 2741
5153.06 2776
5153.74 2653
5154.42 2528
5155.10 2521
5155.77 2494
5156.45 2634
5157.13 2614
5157.81 2716
5158.48 2653
5159.16 2551
5159.84 2524
5160.52 2599
5161.20 2496
5161.87 2547
5162.55 2613
5163.23 2735
5163.91 2589
5164.58 2679
5165.26 2428
5165.94 2637
5166.62 2663
5167.30 2634
5167.98 2592
5168.65 2436
5169.33 2619
5170.01 2517
5170.69 2630
5171.37 2721
5172.05 2643
5172.72 2654
5173.40 2754
5174.08 2689
5174.76 2707
5175.44 2686
5176.12 2662
5176.80 2739
5177.48 2553
5178.15 2538
5178.83 2564
5179.51 2576
5180.19 2770
5180.87 2667
5181.55 2618
5182.23 2631
5182.91 2544
5183.59 2488
5184.27 2545
5184.95 2577
5185.63 2590
5186.30 2520
5186.98 2595
5187.66 2574
5188.34 2471
5189.02 2585
5189.70 2616
5190.38 2486
5191.06 2584
5191.74 2519
5192.42 2469
5193.10 2617
5193.78 2370
5194.46 2477
5195.14 2575
5195.82 2579
5196.50 2600
5197.18 2484
5197.86 2534
5198.54 2437
5199.22 2583
5199.90 2512
5200.58 2532
5201.26 2475
5201.94 2584
5202.62 2719
5203.31 2590
5203.99 2585
5204.67 2620
5205.35 2574
5206.03 2614
5206.71 2613
5207.39 2598
5208.07 2632
5208.75 2624
5209.43 2696
5210.11 2693
5210.79 2509
5211.48 2629
5212.16 2577
5212.84 2709
5213.52 2823
5214.20 2750
5214.88 2791
5215.56 2840
5216.24 2767
5216.93 2795
5217.61 2647
5218.29 2828
5218.97 2702
5219.65 2696
5220.33 2704
5221.02 2693
5221.70 2752
5222.38 2889
5223.06 2814
5223.74 2694
5224.42 2609
5225.11 2679
5225.79 2637
5226.47 2682
5227.15 2698
5227.83 2683
5228.52 2732
5229.20 2669
5229.88 2720
5230.56 2792
5231.25 2771
5231.93 2668
5232.61 2776
5233.29 2652
5233.98 2614
5234.66 2589
5235.34 2640
5236.02 2625
5236.71 2754
5237.39 2832
5238.07 2714
5238.76 2795
5239.44 2708
5240.12 2867
5240.80 2761
5241.49 2914
5242.17 3021
5242.85 3040
5243.54 3071
5244.22 3058
5244.90 2991
5245.59 3201
5246.27 3485
5246.95 3692
5247.64 3797
5248.32 3853
5249.00 3720
5249.69 3795
5250.37 3793
5251.05 3826
5251.74 3536
5252.42 3151
5253.11 3337
5253.79 3099
5254.47 3145
5255.16 3065
5255.84 2935
5256.53 2987
5257.21 2975
5257.89 2853
5258.58 2715
5259.26 2727
5259.95 2698
5260.63 2791
5261.32 2747
5262.00 2780
5262.68 2833
5263.37 2824
5264.05 2975
5264.74 2945
5265.42 2739
5266.11 2887
5266.79 2897
5267.48 2947
5268.16 2770
5268.85 2792
5269.53 2913
5270.22 2955
5270.90 2945
5271.59 2884
5272.27 3036
5272.96 2962
5273.64 2903
5274.33 3020
5275.01 2952
5275.70 2967
5276.38 2972
5277.07 3041
5277.75 2948
5278.44 2963
5279.12 2947
5279.81 3037
5280.49 2960
5281.18 2980
5281.87 2983
5282.55 2925
5283.24 3152
5283.92 3274
5284.61 3211
5285.30 3255
5285.98 3313
5286.67 3351
5287.35 3466
5288.04 3197
5288.73 3140
5289.41 3187
5290.10 3202
5290.78 3388
5291.47 3190
5292.16 3169
5292.84 3202
5293.53 3441
5294.22 3255
5294.90 3373
5295.59 3501
5296.28 3765
5296.96 3762
5297.65 3743
5298.34 3905
5299.02 4027
5299.71 3914
5300.40 3970
5301.08 4071
5301.77 3743
5302.46 3829
5303.14 3931
5303.83 3801
5304.52 3809
5305.21 4116
5305.89 4141
5306.58 4056
5307.27 4105
5307.96 4105
5308.64 3925
5309.33 3646
5310.02 3631
5310.71 3440
5311.39 3228
5312.08 2970
5312.77 2987
5313.46 2936
5314.14 2982
5314.83 3003
5315.52 3074
5316.21 2923
5316.89 2889
5317.58 2892
5318.27 2718
5318.96 2757
5319.65 2948
5320.34 2977
5321.02 2865
5321.71 2797
5322.40 2825
5323.09 2906
5323.78 2925
5324.47 2950
5325.15 2990
5325.84 3081
5326.53 3017
5327.22 2936
5327.91 2798
5328.60 2799
5329.29 2869
5329.97 3030
5330.66 2943
5331.35 2956
5332.04 2917
5332.73 3044
5333.42 3013
5334.11 3089
5334.80 3086
5335.49 3145
5336.18 3167
5336.87 3068
5337.55 3089
5338.24 3049
5338.93 3084
5339.62 2983
5340.31 3182
5341.00 3154
5341.69 3082
5342.38 3114
5343.07 3115
5343.76 3168
5344.45 3073
5345.14 3084
5345.83 3115
5346.52 3274
5347.21 3125
5347.90 3126
5348.59 3277
5349.28 3324
5349.97 3246
5350.66 3519
5351.35 3632
5352.04 3655
5352.73 3759
5353.42 3928
5354.11 4234
5354.80 4315
5355.49 4551
5356.18 4802
5356.87 4924
5357.56 4525
5358.25 4446
5358.94 4235
5359.64 4112
5360.33 3786
5361.02 3440
5361.71 3260
5362.40 3161
5363.09 3058
5363.78 3004
5364.47 3064
5365.16 2952
5365.85 2886
5366.55 2909
5367.24 2947
5367.93 2982
5368.62 2951
5369.31 3000
5370.00 2916
5370.69 2871
5371.38 2953
5372.08 3073
5372.77 3067
5373.46 2947
5374.15 2860
5374.84 2901
5375.53 2869
5376.23 2817
5376.92 2730
5377.61 2684
5378.30 2920
5378.99 2866
5379.69 2784
5380.38 2678
5381.07 2700
5381.76 2694
5382.45 2768
5383.15 2765
5383.84 2868
5384.53 2768
5385.22 2754
5385.92 2884
5386.61 2754
5387.30 2883
5387.99 2844
5388.69 2758
5389.38 2789
5390.07 2738
5390.76 2823
5391.46 2940
5392.15 2754
5392.84 2849
5393.54 3015
5394.23 2963
5394.92 3104
5395.61 2994
5396.31 2923
5397.00 3079
5397.69 3082
5398.39 3132
5399.08 3027
5399.77 2936
5400.47 2844
5401.16 2844
5401.85 2796
5402.55 2799
5403.24 2718
5403.93 2591
5404.63 2752
5405.32 2761
5406.02 2782
5406.71 2817
5407.40 2860
5408.10 2806
5408.79 2741
5409.48 2726
5410.18 2729
5410.87 2702
5411.57 2853
5412.26 2890
5412.95 2850
5413.65 2763
5414.34 2779
5415.04 2909
5415.73 2857
5416.43 2781
5417.12 2619
5417.82 2597
5418.51 2698
5419.20 2676
5419.90 2753
5420.59 2819
5421.29 2730
5421.98 2714
5422.68 2664
5423.37 2801
5424.07 2769
5424.76 2728
5425.46 2732
5426.15 2712
5426.85 2653
5427.54 2743
5428.24 2656
5428.93 2755
5429.63 2689
5430.32 2510
5431.02 2623
5431.71 2707
5432.41 2612
5433.10 2629
5433.80 2711
5434.50 2786
5435.19 2680
5435.89 2641
5436.58 2653
5437.28 2703
5437.97 2677
5438.67 2734
5439.37 2748
5440.06 2680
5440.76 2898
5441.45 2973
5442.15 2912
5442.85 2843
5443.54 2917
5444.24 2851
5444.93 2761
5445.63 2773
5446.33 2789
5447.02 2854
5447.72 2902
5448.42 2971
5449.11 3105
5449.81 3145
5450.51 3094
5451.20 3358
5451.90 3364
5452.60 3314
5453.29 3385
5453.99 3456
5454.69 3590
5455.38 3553
5456.08 3554
5456.78 3419
5457.47 3284
5458.17 3310
5458.87 3420
5459.57 3607
5460.26 3520
5460.96 3487
5461.66 3584
5462.35 3658
5463.05 3678
5463.75 3532
5464.45 3454
5465.14 3596
5465.84 3492
5466.54 3547
5467.24 3472
5467.93 3611
5468.63 3653
5469.33 3565
5470.03 3477
5470.73 3578
5471.42 3654
5472.12 3376
5472.82 3313
5473.52 3358
5474.22 3405
5474.91 3281
5475.61 3240
5476.31 3204
5477.01 3018
5477.71 3092
5478.40 2994
5479.10 2929
5479.80 2893
5480.50 3025
5481.20 3094
5481.90 3095
5482.60 3210
5483.29 3125
5483.99 3361
5484.69 3278
5485.39 3407
5486.09 3430
5486.79 3308
5487.49 3391
5488.19 3188
5488.89 3329
5489.58 3334
5490.28 3213
5490.98 3090
5491.68 3138
5492.38 3265
5493.08 3193
5493.78 3290
5494.48 3212
5495.18 3242
5495.88 3333
5496.58 3332
5497.28 3360
5497.98 3462
5498.68 3407
5499.38 3404
5500.08 3413
5500.78 3459
5501.48 3662
5502.18 3715
5502.88 3790
5503.58 3923
5504.28 4109
5504.98 4109
5505.68 4390
5506.38 4271
5507.08 4312
5507.78 4299
5508.48 4031
5509.18 4200
5509.88 4100
5510.58 3840
5511.28 3709
5511.98 3710
5512.68 3573
5513.38 3657
5514.08 3585
5514.78 3732
5515.48 3863
5516.18 3736
5516.88 3948
5517.58 4081
5518.28 4246
5518.99 4347
5519.69 4109
5520.39 4134
5521.09 4069
5521.79 4224
5522.49 4106
5523.19 4086
5523.89 4059
5524.59 4151
5525.30 4327
5526.00 4413
5526.70 4245
5527.40 4053
5528.10 3985
5528.80 3898
5529.50 3817
5530.21 3600
5530.91 3432
5531.61 3351
5532.31 3221
5533.01 3143
5533.72 2845
5534.42 2871
5535.12 3042
5535.82 3083
5536.52 2913
5537.23 2932
5537.93 3045
5538.63 3175
5539.33 3144
5540.03 3008
5540.74 3005
5541.44 3098
5542.14 3142
5542.84 3133
5543.55 3129
5544.25 2940
5544.95 3002
5545.65 3106
5546.36 3051
5547.06 2949
5547.76 3032
5548.47 3078
5549.17 3058
5549.87 3078
5550.57 3032
5551.28 3098
5551.98 3225
5552.68 3142
5553.39 3078
5554.09 3068
5554.79 3010
5555.50 3052
5556.20 3002
5556.90 3021
5557.61 2924
5558.31 2903
5559.01 2928
5559.72 2883
5560.42 2931
5561.12 2949
5561.83 2784
5562.53 2738
5563.23 2782
5563.94 2810
5564.64 2915
5565.35 2975
5566.05 2990
5566.75 2872
5567.46 2853
5568.16 2781
5568.87 2771
5569.57 2987
5570.27 2946
5570.98 2834
5571.68 2679
5572.39 2703
5573.09 2884
5573.80 2982
5574.50 2738
5575.21 2734
5575.91 2833
5576.61 2885
5577.32 3010
5578.02 2827
5578.73 2936
5579.43 3000
5580.14 2899
5580.84 2864
5581.55 3130
5582.25 3065
5582.96 2990
5583.66 2919
5584.37 2860
5585.07 2816
5585.78 2705
5586.48 2795
5587.19 2752
5587.89 2673
5588.60 2581
5589.30 2644
5590.01 2682
5590.72 2578
5591.42 2620
5592.13 2603
5592.83 2602
5593.54 2638
5594.24 2538
5594.95 2543
5595.66 2625
5596.36 2650
5597.07 2432
5597.77 2565
5598.48 2656
5599.18 2624
5599.89 2542
5600.60 2606
5601.30 2612
5602.01 2675
5602.72 2693
5603.42 2632
5604.13 2488
5604.83 2532
5605.54 2608
5606.25 2462
5606.95 2486
5607.66 2429
5608.37 2478
5609.07 2605
5609.78 2473
5610.49 2490
5611.19 2484
5611.90 2575
5612.61 2488
5613.31 2436
5614.02 2442
5614.73 2386
5615.44 2508
5616.14 2497
5616.85 2534
5617.56 2521
5618.26 2445
5618.97 2514
5619.68 2577
5620.39 2561
5621.09 2441
5621.80 2570
5622.51 2463
5623.22 2538
5623.92 2450
5624.63 2369
5625.34 2389
5626.05 2410
5626.75 2501
5627.46 2530
5628.17 2430
5628.88 2493
5629.59 2477
5630.29 2364
5631.00 2337
5631.71 2377
5632.42 2346
5633.13 2374
5633.83 2521
5634.54 2555
5635.25 2517
5635.96 2530
5636.67 2492
5637.38 2536
5638.08 2501
5638.79 2553
5639.50 2466
5640.21 2382
5640.92 2432
5641.63 2514
5642.34 2535
5643.05 2544
5643.75 2547
5644.46 2596
5645.17 2543
5645.88 2636
5646.59 2476
5647.30 2433
5648.01 2508
5648.72 2569
5649.43 2655
5650.14 2564
5650.85 2679
5651.55 2672
5652.26 2482
5652.97 2524
5653.68 2700
5654.39 2646
5655.10 2578
5655.81 2452
5656.52 2658
5657.23 2521
5657.94 2351
5658.65 2467
5659.36 2655
5660.07 2647
5660.78 2589
5661.49 2696
5662.20 2596
5662.91 2599
5663.62 2620
5664.33 2781
5665.04 2771
5665.75 2669
5666.46 2543
5667.17 2494
5667.88 2647
5668.59 2642
5669.30 2445
5670.01 2480
5670.72 2515
5671.43 2536
5672.14 2490
5672.85 2594
5673.57 2511
5674.28 2585
5674.99 2648
5675.70 2584
5676.41 2656
5677.12 2527
5677.83 2569
5678.54 2461
5679.25 2507
5679.96 2491
5680.68 2488
5681.39 2395
5682.10 2494
5682.81 2568
5683.52 2545
5684.23 2632
5684.94 2596
5685.65 2632
5686.37 2525
5687.08 2589
5687.79 2642
5688.50 2636
5689.21 2474
5689.92 2459
5690.64 2400
5691.35 2560
5692.06 2585
5692.77 2485
5693.48 2589
5694.20 2663
5694.91 2542
5695.62 2423
5696.33 2582
5697.04 2596
5697.76 2660
5698.47 2624
5699.18 2731
5699.89 2618
5700.61 2545
5701.32 2589
5702.03 2526
5702.74 2511
5703.46 2608
5704.17 2671
5704.88 2663
5705.59 2614
5706.31 2749
5707.02 2655
5707.73 2645
5708.45 2620
5709.16 2658
5709.87 2607
5710.58 2614
5711.30 2621
5712.01 2616
5712.72 2679
5713.44 2681
5714.15 2770
5714.86 2686
5715.58 2479
5716.29 2458
5717.00 2502
5717.72 2669
5718.43 2527
5719.14 2450
5719.86 2705
5720.57 2726
5721.28 2666
5722.00 2595
5722.71 2592
5723.43 2615
5724.14 2676
5724.85 2643
5725.57 2691
5726.28 2788
5727.00 2611
5727.71 2603
5728.42 2776
5729.14 2687
5729.85 2847
5730.57 2907
5731.28 3041
5732.00 2960
5732.71 3044
5733.42 3137
5734.14 3118
5734.85 3140
5735.57 3084
5736.28 3084
5737.00 2960
5737.71 2948
5738.43 2933
5739.14 2798
5739.86 2884
5740.57 2849
5741.29 2926
5742.00 2803
5742.72 2949
5743.43 2920
5744.15 2760
5744.86 2890
5745.58 2860
5746.29 2886
5747.01 2913
5747.72 2971
5748.44 3036
5749.15 2977
5749.87 2877
5750.58 2807
5751.30 2866
5752.02 2943
5752.73 3067
5753.45 3082
5754.16 3117
5754.88 3156
5755.59 3172
5756.31 3246
5757.03 3205
5757.74 3296
5758.46 3279
5759.17 3341
5759.89 3146
5760.61 3128
5761.32 3420
5762.04 3332
5762.76 3476
5763.47 3340
5764.19 3409
5764.90 3340
5765.62 3519
5766.34 3542
5767.05 3563
5767.77 3615
5768.49 3593
5769.20 3704
5769.92 3924
5770.64 4180
5771.35 4348
5772.07 4211
5772.79 4179
5773.51 4272
5774.22 4438
5774.94 4595
5775.66 5011
5776.37 5433
5777.09 5732
5777.81 6238
5778.53 6863
5779.24 7096
5779.96 6959
5780.68 6803
5781.39 6364
5782.11 5659
5782.83 5265
5783.55 5010
5784.26 4928
5784.98 4937
5785.70 4931
5786.42 4906
5787.14 4806
5787.85 4961
5788.57 4720
5789.29 4657
5790.01 4487
5790.73 4444
5791.44 4329
5792.16 4531
5792.88 4618
5793.60 4561
5794.32 4447
5795.03 4251
5795.75 4361
5796.47 4144
5797.19 4354
5797.91 4461
5798.63 4294
5799.35 4112
5800.06 4374
5800.78 4553
5801.50 4575
5802.22 4537
5802.94 4543
5803.66 4792
5804.38 5101
5805.10 5506
5805.81 5706
5806.53 6120
5807.25 6233
5807.97 6275
5808.69 6117
5809.41 6067
5810.13 5983
5810.85 5538
5811.57 4902
5812.29 4462
5813.01 4218
5813.73 3949
5814.45 3907
5815.17 3865
5815.88 3743
5816.60 3924
5817.32 3954
5818.04 3920
5818.76 3937
5819.48 3923
5820.20 3746
5820.92 3797
5821.64 3922
5822.36 3983
5823.08 3856
5823.80 3873
5824.52 3919
5825.24 3584
5825.96 3669
5826.68 3746
5827.40 3669
5828.12 3715
5828.84 3550
5829.57 3659
5830.29 3611
5831.01 3664
5831.73 3547
5832.45 3397
5833.17 3432
5833.89 3417
5834.61 3549
5835.33 3425
5836.05 3338
5836.77 3258
5837.49 3290
5838.21 3173
5838.94 3205
5839.66 3251
5840.38 3101
5841.10 3205
5841.82 3176
5842.54 3096
5843.26 3041
5843.98 3157
5844.70 3308
5845.43 3259
5846.15 3233
5846.87 3219
5847.59 3096
5848.31 3277
5849.03 3396
5849.76 3047
5850.48 3096
5851.20 3068
5851.92 3103
5852.64 3111
5853.36 3114
5854.09 2978
5854.81 2982
5855.53 2935
5856.25 2933
5856.97 2789
5857.70 3040
5858.42 3084
5859.14 2985
5859.86 2961
5860.59 2879
5861.31 2966
5862.03 2829
5862.75 2934
5863.48 2849
5864.20 2931
5864.92 2798
5865.64 2804
5866.37 2702
5867.09 2795
5867.81 2838
5868.54 2865
5869.26 2811
5869.98 2678
5870.70 2753
5871.43 2747
5872.15 2776
5872.87 2832
5873.60 2704
5874.32 2687
5875.04 2695
5875.77 2789
5876.49 2695
5877.21 2747
5877.94 2724
5878.66 2708
5879.38 2651
5880.11 2770
5880.83 2811
5881.55 2789
5882.28 2736
5883.00 2731
5883.73 2875
5884.45 2818
5885.17 2885
5885.90 2829
5886.62 2859
5887.34 2793
5888.07 2834
5888.79 2808
5889.52 2756
5890.24 2821
5890.97 2927
5891.69 2750
5892.41 2737
5893.14 2729
5893.86 2678
5894.59 2607
5895.31 2640
5896.04 2604
5896.76 2858
5897.49 2664
5898.21 2631
5898.93 2581
5899.66 2732
5900.38 2785
5901.11 2643
5901.83 2640
5902.56 2679
5903.28 2762
5904.01 2639
5904.73 2559
5905.46 2605
5906.18 2735
5906.91 2743
5907.64 2729
5908.36 2689
5909.09 2691
5909.81 2778
5910.54 2720
5911.26 2767
5911.99 2815
5912.71 2729
5913.44 2708
5914.16 2764
5914.89 2704
5915.62 2667
5916.34 2647
5917.07 2722
5917.79 2909
5918.52 2939
5919.25 2646
5919.97 2659
5920.70 2711
5921.42 2762
5922.15 2745
5922.88 2653
5923.60 2750
5924.33 2796
5925.05 2614
5925.78 2485
5926.51 2712
5927.23 2707
5927.96 2633
5928.69 2675
5929.41 2836
5930.14 2788
5930.87 2776
5931.59 2705
5932.32 2642
5933.05 2852
5933.77 2914
5934.50 2827
5935.23 2898
5935.95 2770
5936.68 2848
5937.41 2853
5938.14 2980
5938.86 2888
5939.59 2872
5940.32 3064
5941.04 3066
5941.77 3188
5942.50 3423
5943.23 3463
5943.95 3320
5944.68 3257
5945.41 3138
5946.14 3053
5946.87 3139
5947.59 3200
5948.32 3094
5949.05 2942
5949.78 2770
5950.50 2937
5951.23 3072
5951.96 3051
5952.69 3060
5953.42 3166
5954.14 3184
5954.87 2995
5955.60 2974
5956.33 3070
5957.06 3225
5957.79 3155
5958.51 3347
5959.24 3285
5959.97 3169
5960.70 3215
5961.43 3418
5962.16 3238
5962.88 3148
5963.61 3184
5964.34 3259
5965.07 3252
5965.80 3157
5966.53 3215
5967.26 3246
5967.99 3166
5968.72 3426
5969.44 3347
5970.17 3347
5970.90 3404
5971.63 3649
5972.36 3511
5973.09 3558
5973.82 3471
5974.55 3376
5975.28 3607
5976.01 3555
5976.74 3515
5977.47 3436
5978.20 3414
5978.93 3606
5979.66 3566
5980.39 3542
5981.12 3513
5981.85 3499
5982.58 3617
5983.31 3761
5984.04 3755
5984.77 3721
5985.50 3795
5986.23 3821
5986.96 3775
5987.69 3707
5988.42 3806
5989.15 3784
5989.88 3878
5990.61 3687
5991.34 3838
5992.07 3899
5992.80 3891
5993.53 4038
5994.26 3937
5994.99 3921
5995.72 3854
5996.45 4109
5997.18 4187
5997.91 4043
5998.64 4037
5999.37 4174
6000.11 4061
6000.84 4043
6001.57 3990
6002.30 3951
6003.03 3973
6003.76 3919
6004.49 3878
6005.22 3878
6005.95 4149
6006.69 3916
6007.42 3879
6008.15 3907
6008.88 3825
6009.61 3811
6010.34 3699
6011.07 3883
6011.81 3905
6012.54 4148
6013.27 4440
6014.00 4717
6014.73 4972
6015.46 5172
6016.20 5432
6016.93 5427
6017.66 5715
6018.39 5685
6019.12 5414
6019.86 5075
6020.59 5223
6021.32 4837
6022.05 4561
6022.79 4511
6023.52 4149
6024.25 4004
6024.98 3910
6025.72 3926
6026.45 3750
6027.18 3672
6027.91 3534
6028.65 3433
6029.38 3475
6030.11 3620
6030.84 3467
6031.58 3406
6032.31 3437
6033.04 3452
6033.78 3267
6034.51 3372
6035.24 3303
6035.98 3445
6036.71 3370
6037.44 3339
6038.17 3409
6038.91 3363
6039.64 3234
6040.37 3360
6041.11 3427
6041.84 3375
6042.58 3261
6043.31 3354
6044.04 3309
6044.78 3346
6045.51 3383
6046.24 3456
6046.98 3628
6047.71 3511
6048.44 3406
6049.18 3539
6049.91 3573
6050.65 3516
6051.38 3622
6052.11 3567
6052.85 3559
6053.58 3596
6054.32 3651
6055.05 3665
6055.79 3610
6056.52 3643
6057.25 3539
6057.99 3603
6058.72 3555
6059.46 3707
6060.19 3618
6060.93 3440
6061.66 3526
6062.40 3639
6063.13 3826
6063.87 3583
6064.60 3533
6065.34 3561
6066.07 3453
6066.81 3519
6067.54 3539
6068.28 3536
6069.01 3509
6069.75 3475
6070.48 3412
6071.22 3425
6071.95 3486
6072.69 3486
6073.42 3355
6074.16 3367
6074.89 3512
6075.63 3621
6076.36 3343
6077.10 3437
6077.84 3588
6078.57 3533
6079.31 3373
6080.04 3371
6080.78 3358
6081.51 3516
6082.25 3410
6082.99 3486
6083.72 3471
6084.46 3406
6085.20 3415
6085.93 3509
6086.67 3470
6087.40 3466
6088.14 3431
6088.88 3324
6089.61 3324
6090.35 3348
6091.09 3346
6091.82 3301
6092.56 3253
6093.30 3230
6094.03 3240
6094.77 3328
6095.51 3239
6096.24 3203
6096.98 3199
6097.72 3305
6098.45 3281
6099.19 3284
6099.93 3243
6100.66 3216
6101.40 3317
6102.14 3335
6102.87 3324
6103.61 3231
6104.35 3216
6105.09 3448
6105.82 3405
6106.56 3241
6107.30 3288
6108.04 3460
6108.77 3496
6109.51 3392
6110.25 3513
6110.99 3450
6111.72 3296
6112.46 3378
6113.20 3469
6113.94 3501
6114.68 3433
6115.41 3686
6116.15 3776
6116.89 3658
6117.63 3533
6118.37 3572
6119.10 3665
6119.84 3582
6120.58 3638
6121.32 3772
6122.06 3797
6122.80 3706
6123.53 3639
6124.27 3817
6125.01 3925
6125.75 4038
6126.49 4033
6127.23 4005
6127.97 4037
6128.70 4087
6129.44 4014
6130.18 4045
6130.92 3899
6131.66 3895
6132.40 3927
6133.14 4039
6133.88 4001
6134.62 3978
6135.35 4015
6136.09 3880
6136.83 3811
6137.57 3772
6138.31 3979
6139.05 4035
6139.79 4068
6140.53 3908
6141.27 3686
6142.01 3881
6142.75 3852
6143.49 4021
6144.23 4178
6144.97 4120
6145.71 4132
6146.45 4245
6147.19 4222
6147.93 4180
6148.67 4150
6149.41 4195
6150.15 4321
6150.89 4232
6151.63 4205
6152.37 4396
6153.11 4311
6153.85 4255
6154.59 4321
6155.33 4496
6156.07 4436
6156.81 4593
6157.55 4564
6158.29 4689
6159.03 4818
6159.77 4778
6160.51 4797
6161.25 4899
6161.99 4759
6162.73 4676
6163.47 4901
6164.22 5164
6164.96 5134
6165.70 5243
6166.44 5302
6167.18 5351
6167.92 5610
6168.66 5616
6169.40 6093
6170.14 6250
6170.89 6640
6171.63 6858
6172.37 6722
6173.11 7137
6173.85 7160
6174.59 7268
6175.33 6990
6176.08 6897
6176.82 6867
6177.56 6849
6178.30 6816
6179.04 6731
6179.78 6711
6180.53 6570
6181.27 6540
6182.01 6270
6182.75 6450
6183.49 6562
6184.24 6236
6184.98 6152
6185.72 6549
6186.46 6582
6187.20 6649
6187.95 6712
6188.69 6802
6189.43 6825
6190.17 6887
6190.92 6723
6191.66 6888
6192.40 6890
6193.14 7001
6193.89 7125
6194.63 6978
6195.37 7050
6196.12 7384
6196.86 8017
6197.60 7807
6198.34 8127
6199.09 8337
6199.83 8260
6200.57 8389
6201.32 8494
6202.06 8487
6202.80 8318
6203.55 8302
6204.29 8138
6205.03 8422
6205.78 8103
6206.52 8113
6207.26 8260
6208.01 8378
6208.75 8991
6209.49 9829
6210.24 10890
6210.98 12802
6211.72 14799
6212.47 17839
6213.21 20609
6213.96 24143
6214.70 26441
6215.44 27685
6216.19 28054
6216.93 27743
6217.68 24955
6218.42 21923
6219.16 18794
6219.91 16664
6220.65 14292
6221.40 12076
6222.14 10313
6222.89 9100
6223.63 8333
6224.37 8114
6225.12 7813
6225.86 7388
6226.61 7360
6227.35 7719
6228.10 8114
6228.84 8515
6229.59 8627
6230.33 8670
6231.08 8980
6231.82 8982
6232.57 8492
6233.31 8275
6234.06 7660
6234.80 7012
6235.55 6623
6236.29 6205
6237.04 5955
6237.78 5828
6238.53 5616
6239.27 5405
6240.02 5523
6240.76 5383
6241.51 5413
6242.26 5399
6243.00 5436
6243.75 5675
6244.49 5724
6245.24 5520
6245.98 5685
6246.73 5822
6247.48 5796
6248.22 5868
6248.97 5657
6249.71 5916
6250.46 6093
6251.21 6412
6251.95 6451
6252.70 6610
6253.44 6438
6254.19 6566
6254.94 6782
6255.68 6472
6256.43 6392
6257.18 6105
6257.92 6062
6258.67 6130
6259.42 6065
6260.16 6069
6260.91 5884
6261.66 5973
6262.40 6048
6263.15 6084
6263.90 6107
6264.64 6035
6265.39 6010
6266.14 6010
6266.88 5993
6267.63 6021
6268.38 5841
6269.13 5830
6269.87 5765
6270.62 5810
6271.37 5637
6272.11 5576
6272.86 5546
6273.61 5619
6274.36 5807
6275.10 5638
6275.85 5673
6276.60 5630
6277.35 5736
6278.10 5870
6278.84 6166
6279.59 6406
6280.34 6787
6281.09 7026
6281.83 7073
6282.58 7314
6283.33 7346
6284.08 7230
6284.83 7057
6285.57 6979
6286.32 6528
6287.07 6102
6287.82 5938
6288.57 5463
6289.32 5231
6290.06 5111
6290.81 4865
6291.56 4941
6292.31 4789
6293.06 4605
6293.81 4525
6294.56 4746
6295.30 4735
6296.05 4637
6296.80 4611
6297.55 4635
6298.30 4703
6299.05 4650
6299.80 4583
6300.55 4633
6301.30 4426
6302.05 4247
6302.79 4234
6303.54 4186
6304.29 4214
6305.04 4248
6305.79 4240
6306.54 4285
6307.29 4371
6308.04 4396
6308.79 4359
6309.54 4515
6310.29 4552
6311.04 4761
6311.79 4645
6312.54 4598
6313.29 4537
6314.04 4470
6314.79 4353
6315.54 4200
6316.29 4255
6317.04 4492
6317.79 4226
6318.54 4240
6319.29 4323
6320.04 4334
6320.79 4361
6321.54 4197
6322.29 4196
6323.04 4056
6323.79 4041
6324.54 4142
6325.29 3980
6326.04 3987
6326.79 3917
6327.54 3897
6328.29 3750
6329.04 3931
6329.79 3696
6330.55 3576
6331.30 3624
6332.05 3657
6332.80 3728
6333.55 3534
6334.30 3592
6335.05 3457
6335.80 3520
6336.55 3636
6337.30 3515
6338.06 3379
6338.81 3562
6339.56 3596
6340.31 3547
6341.06 3466
6341.81 3398
6342.56 3359
6343.32 3413
6344.07 3569
6344.82 3350
6345.57 3390
6346.32 3453
6347.07 3525
6347.83 3433
6348.58 3411
6349.33 3565
6350.08 3489
6350.83 3413
6351.59 3458
6352.34 3367
6353.09 3440
6353.84 3392
6354.60 3313
6355.35 3312
6356.10 3398
6356.85 3590
6357.61 3469
6358.36 3386
6359.11 3534
6359.86 3504
6360.62 3465
6361.37 3515
6362.12 3490
6362.87 3425
6363.63 3328
6364.38 3336
6365.13 3346
6365.88 3178
6366.64 3229
6367.39 3117
6368.14 3162
6368.90 3125
6369.65 3245
6370.40 3193
6371.16 3252
6371.91 3266
6372.66 3198
6373.42 3184
6374.17 3262
6374.92 3220
6375.68 3169
6376.43 3140
6377.18 3099
6377.94 3118
6378.69 2990
6379.45 3137
6380.20 3096
6380.95 3231
6381.71 3182
6382.46 3159
6383.21 3239
6383.97 3537
6384.72 3253
6385.48 3226
6386.23 3541
6386.98 3415
6387.74 3205
6388.49 3093
6389.25 3184
6390.00 3243
6390.76 3200
6391.51 3206
6392.27 3036
6393.02 2850
6393.77 2831
6394.53 2998
6395.28 3042
6396.04 2862
6396.79 2815
6397.55 2893
6398.30 2993
6399.06 2929
6399.81 2842
6400.57 2880
6401.32 3002
6402.08 3054
6402.83 2905
6403.59 3028
6404.34 2831
6405.10 2846
6405.85 2897
6406.61 2854
6407.36 2883
6408.12 2828
6408.88 2783
6409.63 2929
6410.39 2862
6411.14 2869
6411.90 2972
6412.65 3051
6413.41 2950
6414.16 2916
6414.92 2775
6415.68 2924
6416.43 2899
6417.19 2914
6417.94 2867
6418.70 2952
6419.46 2861
6420.21 2875
6420.97 2913
6421.73 3045
6422.48 3083
6423.24 2927
6423.99 2943
6424.75 2924
6425.51 3126
6426.26 3031
6427.02 3015
6427.78 2983
6428.53 2964
6429.29 2993
6430.05 3036
6430.80 2948
6431.56 2869
6432.32 2907
6433.07 2927
6433.83 2777
6434.59 2898
6435.34 2979
6436.10 2956
6436.86 2913
6437.62 3102
6438.37 3013
6439.13 3102
6439.89 3127
6440.65 3019
6441.40 3074
6442.16 3116
6442.92 3172
6443.68 3056
6444.43 3202
6445.19 3081
6445.95 3245
6446.71 3092
6447.46 3068
6448.22 3096
6448.98 3081
6449.74 3215
6450.49 3079
6451.25 2994
6452.01 3155
6452.77 3121
6453.53 3040
6454.29 3089
6455.04 3223
6455.80 3028
6456.56 3086
6457.32 3179
6458.08 3256
6458.84 3312
6459.59 3294
6460.35 3240
6461.11 3298
6461.87 3370
6462.63 3381
6463.39 3442
6464.15 3322
6464.90 3388
6465.66 3360
6466.42 3295
6467.18 3308
6467.94 3347
6468.70 3319
6469.46 3312
6470.22 3391
6470.98 3481
6471.73 3489
6472.49 3554
6473.25 3595
6474.01 3455
6474.77 3488
6475.53 3614
6476.29 3627
6477.05 3810
6477.81 3697
6478.57 3682
6479.33 3701
6480.09 3811
6480.85 3812
6481.61 3753
6482.37 3959
6483.13 3845
6483.89 4052
6484.65 3991
6485.41 3969
6486.17 4052
6486.93 3963
6487.69 4180
6488.45 4046
6489.21 4017
6489.97 4303
6490.73 4257
6491.49 4290
6492.25 4352
6493.01 4160
6493.77 4251
6494.53 4293
6495.29 4187
6496.05 4408
6496.81 4505
6497.57 4480
6498.33 4559
6499.10 4670
6499.86 4933
6500.62 4838
6501.38 4894
6502.14 4853
6502.90 5105
6503.66 4939
6504.42 5087
6505.18 4887
6505.94 5045
6506.71 5274
6507.47 5046
6508.23 4952
6508.99 4994
6509.75 5203
6510.51 5169
6511.27 5213
6512.04 5296
6512.80 5462
6513.56 5727
6514.32 5829
6515.08 5964
6515.84 6266
6516.61 6774
6517.37 7096
6518.13 7551
6518.89 7633
6519.65 7781
6520.42 7749
6521.18 7372
6521.94 7381
6522.70 6741
6523.46 6633
6524.23 6552
6524.99 6367
6525.75 6388
6526.51 6320
6527.28 6237
6528.04 6520
6528.80 6731
6529.56 7069
6530.33 7248
6531.09 7434
6531.85 7777
6532.61 7733
6533.38 8066
6534.14 8003
6534.90 7801
6535.67 7785
6536.43 7946
6537.19 7455
6537.95 7804
6538.72 7969
6539.48 8707
6540.24 9489
6541.01 10454
6541.77 11497
6542.53 12110
6543.30 12689
6544.06 12440
6544.82 11866
6545.59 10800
6546.35 10071
6547.11 9078
6547.88 7899
6548.64 7384
6549.41 6807
6550.17 6371
6550.93 5912
6551.70 5528
6552.46 5593
6553.22 5472
6553.99 5392
6554.75 5203
6555.52 5387
6556.28 5277
6557.05 5417
6557.81 5408
6558.57 5446
6559.34 5579
6560.10 5390
6560.87 5432
6561.63 5372
6562.40 5200
6563.16 5294
6563.92 5298
6564.69 5281
6565.45 5576
6566.22 5366
6566.98 5573
6567.75 5776
6568.51 5676
6569.28 5825
6570.04 5989
6570.81 5991
6571.57 5911
6572.34 5909
6573.10 5971
6573.87 6112
6574.63 5915
6575.40 6186
6576.16 6158
6576.93 6167
6577.69 6530
6578.46 6600
6579.23 6767
6579.99 7341
6580.76 7750
6581.52 7877
6582.29 8317
6583.05 8591
6583.82 8668
6584.59 8389
6585.35 8271
6586.12 7600
6586.88 7077
6587.65 6737
6588.41 6512
6589.18 6297
6589.95 6030
6590.71 5954
6591.48 5990
6592.25 5791
6593.01 5928
6593.78 5957
6594.54 6100
6595.31 6523
6596.08 6720
6596.84 6783
6597.61 6954
6598.38 7331
6599.14 7665
6599.91 7673
6600.68 7765
6601.44 7442
6602.21 7220
6602.98 6898
6603.74 6749
6604.51 6454
6605.28 6001
6606.05 5949
6606.81 5586
6607.58 5420
6608.35 5494
6609.11 5350
6609.88 5414
6610.65 5325
6611.42 5241
6612.18 5435
6612.95 5497
6613.72 5720
6614.49 5730
6615.25 5844
6616.02 5911
6616.79 5961
6617.56 5782
6618.32 5911
6619.09 5997
6619.86 5749
6620.63 5614
6621.40 5584
6622.16 5379
6622.93 5439
6623.70 5458
6624.47 5477
6625.24 5457
6626.00 5332
6626.77 5486
6627.54 5361
6628.31 5287
6629.08 5211
6629.85 5172
6630.61 5182
6631.38 5403
6632.15 5391
6632.92 5266
6633.69 5267
6634.46 5142
6635.23 5229
6635.99 5539
6636.76 5730
6637.53 6103
6638.30 6438
6639.07 7094
6639.84 7617
6640.61 8288
6641.38 8525
6642.15 8408
6642.92 8167
6643.68 7716
6644.45 7230
6645.22 6467
6645.99 6184
6646.76 5813
6647.53 5239
6648.30 4937
6649.07 4859
6649.84 4669
6650.61 4676
6651.38 4434
6652.15 4279
6652.92 4336
6653.69 4325
6654.46 4368
6655.23 4437
6656.00 4554
6656.77 4409
6657.54 4416
6658.31 4437
6659.08 4548
6659.85 4474
6660.62 4479
6661.39 4378
6662.16 4272
6662.93 3996
6663.70 3818
6664.47 4122
6665.24 3966
6666.01 3949
6666.78 4012
6667.55 4055
6668.32 3947
6669.09 3901
6669.86 3707
6670.64 3705
6671.41 3993
6672.18 3957
6672.95 3895
6673.72 3836
6674.49 3919
6675.26 3988
6676.03 3875
6676.80 3953
6677.57 4003
6678.35 4089
6679.12 4094
6679.89 4076
6680.66 3830
6681.43 4043
6682.20 4084
6682.97 3908
6683.75 3990
6684.52 3860
6685.29 3812
6686.06 3704
6686.83 3833
6687.60 3927
6688.38 3894
6689.15 4027
6689.92 4044
6690.69 4028
6691.46 4113
6692.24 4249
6693.01 4161
6693.78 4152
6694.55 4143
6695.32 4000
6696.10 4023
6696.87 3882
6697.64 3866
6698.41 3739
6699.19 3758
6699.96 3614
6700.73 3583
6701.50 3561
6702.28 3466
6703.05 3425
6703.82 3510
6704.59 3477
6705.37 3479
6706.14 3560
6706.91 3539
6707.69 3392
6708.46 3497
6709.23 3552
6710.00 3537
6710.78 3458
6711.55 3507
6712.32 3460
6713.10 3457
6713.87 3598
6714.64 3364
6715.42 3339
6716.19 3321
6716.96 3404
6717.74 3390
6718.51 3352
6719.28 3292
6720.06 3320
6720.83 3244
6721.61 3200
6722.38 3193
6723.15 3100
6723.93 3232
6724.70 3407
6725.47 3223
6726.25 3146
6727.02 3222
6727.80 3107
6728.57 3048
6729.35 3090
6730.12 3084
6730.89 2992
6731.67 3090
6732.44 3043
6733.22 3036
6733.99 2976
6734.77 3112
6735.54 2915
6736.31 3030
6737.09 2930
6737.86 3067
6738.64 3065
6739.41 3099
6740.19 3162
6740.96 3118
6741.74 3093
6742.51 3116
6743.29 3057
6744.06 3225
6744.84 3100
6745.61 3043
6746.39 3118
6747.16 2980
6747.94 2876
6748.71 2928
6749.49 3005
6750.26 2964
6751.04 2988
6751.82 3017
6752.59 3014
6753.37 3000
6754.14 3041
6754.92 3112
6755.69 2995
6756.47 3069
6757.25 2970
6758.02 3001
6758.80 2993
6759.57 3010
6760.35 2994
6761.12 2896
6761.90 2800
6762.68 2823
6763.45 2806
6764.23 2809
6765.01 2859
6765.78 2840
6766.56 2798
6767.33 2883
6768.11 2881
6768.89 2877
6769.66 2881
6770.44 2908
6771.22 2892
6771.99 2854
6772.77 2849
6773.55 2855
6774.32 2748
6775.10 2787
6775.88 2927
6776.65 2872
6777.43 2970
6778.21 3012
6778.99 2855
6779.76 2834
6780.54 2897
6781.32 2796
6782.09 2968
6782.87 2969
6783.65 2937
6784.43 3073
6785.20 3070
6785.98 2996
6786.76 2985
6787.54 2909
6788.31 2934
6789.09 2962
6789.87 2945
6790.65 2833
6791.42 2879
6792.20 2729
6792.98 2760
6793.76 3018
6794.54 2957
6795.31 2751
6796.09 2735
6796.87 2714
6797.65 2771
6798.43 2826
6799.20 2757
6799.98 2802
6800.76 2793
6801.54 2701
6802.32 2784
6803.10 2712
6803.87 2766
6804.65 2608
6805.43 2622
6806.21 2750
6806.99 2756
6807.77 2750
6808.55 2644
6809.32 2750
6810.10 2855
6810.88 2927
6811.66 2754
6812.44 2815
6813.22 2796
6814.00 2676
6814.78 2789
6815.56 2785
6816.34 2891
6817.11 2754
6817.89 2654
6818.67 2646
6819.45 2551
6820.23 2645
6821.01 2818
6821.79 2793
6822.57 2823
6823.35 2800
6824.13 2745
6824.91 2740
6825.69 2795
6826.47 2800
6827.25 2748
6828.03 2773
6828.81 2952
6829.59 2866
6830.37 2862
6831.15 2900
6831.93 2842
6832.71 2852
6833.49 2803
6834.27 2859
6835.05 2794
6835.83 2875
6836.61 2836
6837.39 2909
6838.17 2831
6838.95 2921
6839.73 2789
6840.51 2860
6841.29 2785
6842.07 2960
6842.85 2928
6843.63 2743
6844.42 2870
6845.20 2957
6845.98 2836
6846.76 2878
6847.54 2932
6848.32 2850
6849.10 3033
6849.88 2975
6850.66 2945
6851.44 3044
6852.23 3109
6853.01 3067
6853.79 3301
6854.57 3505
6855.35 3814
6856.13 4035
6856.91 4138
6857.70 4426
6858.48 4608
6859.26 4486
6860.04 4030
6860.82 3951
6861.60 3767
6862.39 3666
6863.17 3589
6863.95 3315
6864.73 3388
6865.51 3381
6866.30 3389
6867.08 3181
6867.86 3202
6868.64 3142
6869.42 3129
6870.21 3283
6870.99 3312
6871.77 3272
6872.55 3424
6873.34 3396
6874.12 3371
6874.90 3364
6875.68 3356
6876.47 3262
6877.25 3172
6878.03 3163
6878.81 3069
6879.60 2946
6880.38 2760
6881.16 2918
6881.95 2849
6882.73 2968
6883.51 2945
6884.29 2955
6885.08 3028
6885.86 3035
6886.64 2980
6887.43 2985
6888.21 3154
6888.99 3103
6889.78 3013
6890.56 2919
6891.34 3173
6892.13 3119
6892.91 3154
6893.69 3230
6894.48 3360
6895.26 3387
6896.05 3278
6896.83 3300
6897.61 3271
6898.40 3045
6899.18 3085
6899.97 3252
6900.75 3254
6901.53 3231
6902.32 3048
6903.10 3171
6903.89 3310
6904.67 3309
6905.45 3267
6906.24 3220
6907.02 3302
6907.81 3328
6908.59 3309
6909.38 3355
6910.16 3406
6910.95 3340
6911.73 3428
6912.51 3340
6913.30 3381
6914.08 3408
6914.87 3310
6915.65 3300
6916.44 3412
6917.22 3314
6918.01 3440
6918.79 3269
6919.58 3418
6920.36 3494
6921.15 3382
6921.93 3452
6922.72 3501
6923.50 3434
6924.29 3562
6925.08 3535
6925.86 3616
6926.65 3596
6927.43 3704
6928.22 3766
6929.00 3700
6929.79 3752
6930.57 3817
6931.36 3762
6932.15 3729
6932.93 3777
6933.72 3776
6934.50 3807
6935.29 3590
6936.08 3751
6936.86 3712
6937.65 3736
6938.43 3756
6939.22 3667
6940.01 3778
6940.79 3953
6941.58 3830
6942.37 3866
6943.15 3980
6943.94 3985
6944.72 4121
6945.51 4149
6946.30 4371
6947.08 4403
6947.87 4442
6948.66 4514
6949.44 4629
6950.23 4816
6951.02 4657
6951.80 4567
6952.59 4582
6953.38 4919
6954.17 4926
6954.95 4944
6955.74 4869
6956.53 4708
6957.31 4719
6958.10 4858
6958.89 4712
6959.68 4648
6960.46 4714
6961.25 4883
6962.04 4950
6962.83 5069
6963.61 5135
6964.40 5200
6965.19 5245
6965.98 5278
6966.76 5328
6967.55 5437
6968.34 5558
6969.13 5380
6969.92 5139
6970.70 5113
6971.49 5308
6972.28 5262
6973.07 5377
6973.86 5550
6974.64 5796
6975.43 5839
6976.22 5962
6977.01 6139
6977.80 5963
6978.59 6033
6979.37 6124
6980.16 6063
6980.95 5949
6981.74 6151
6982.53 6131
6983.32 6189
6984.11 6246
6984.90 6314
6985.68 6482
6986.47 6960
6987.26 7731
6988.05 8129
6988.84 9173
6989.63 10456
6990.42 11940
6991.21 13127
6992.00 13770
6992.79 14000
6993.57 14458
6994.36 13945
6995.15 12920
6995.94 11740
6996.73 10462
6997.52 9444
6998.31 8303
6999.10 7668
6999.89 7369
7000.68 7075
7001.47 7420
7002.26 7871
7003.05 8610
7003.84 9607
7004.63 10661
7005.42 11723
7006.21 12961
7007.00 13240
7007.79 13200
7008.58 12512
7009.37 11515
7010.16 10273
7010.95 9126
7011.74 8042
7012.53 7164
7013.32 6216
7014.11 5596
7014.90 5106
7015.69 5026
7016.48 4674
7017.27 4793
7018.06 5008
7018.85 5031
7019.65 5117
7020.44 5177
7021.23 5144
7022.02 5130
7022.81 5151
7023.60 5104
7024.39 4977
7025.18 4803
7025.97 4670
7026.76 4483
7027.56 4499
7028.35 4441
7029.14 4415
7029.93 4438
7030.72 4524
7031.51 4554
7032.30 4661
7033.09 4717
7033.89 4697
7034.68 4608
7035.47 4600
7036.26 4462
7037.05 4534
7037.84 4555
7038.64 4357
7039.43 4382
7040.22 4392
7041.01 4314
7041.80 4605
7042.60 4691
7043.39 4750
7044.18 4627
7044.97 4653
7045.76 4468
7046.56 4532
7047.35 4335
7048.14 4344
7048.93 4226
7049.73 4255
7050.52 4144
7051.31 4021
7052.10 4004
7052.90 4068
7053.69 3988
7054.48 4174
7055.27 4227
7056.07 4383
7056.86 4264
7057.65 4303
7058.45 4381
7059.24 4089
7060.03 3886
7060.83 3922
7061.62 3864
7062.41 3808
7063.20 3678
7064.00 3611
7064.79 3728
7065.58 3654
7066.38 3726
7067.17 3836
7067.96 3892
7068.76 3806
7069.55 3799
7070.35 3773
7071.14 3545
7071.93 3711
7072.73 3620
7073.52 3604
7074.31 3622
7075.11 3645
7075.90 3633
7076.70 3550
7077.49 3594
7078.28 3773
7079.08 3582
7079.87 3458
7080.67 3516
7081.46 3451
7082.25 3356
7083.05 3406
7083.84 3302
7084.64 3210
7085.43 3178
7086.23 3123
7087.02 3132
7087.82 3155
7088.61 2948
7089.41 3063
7090.20 2939
7090.99 2986
7091.79 3094
7092.58 3089
7093.38 3155
7094.17 3141
7094.97 3147
7095.76 3068
7096.56 3213
7097.35 3234
7098.15 3236
7098.94 3213
7099.74 3309
7100.54 3177
7101.33 3133
7102.13 3214
7102.92 3039
7103.72 2974
7104.51 3047
7105.31 2880
7106.10 2845
7106.90 2719
7107.70 2813
7108.49 2912
7109.29 2703
7110.08 2715
7110.88 2734
7111.67 2768
7112.47 2806
7113.27 2737
7114.06 2715
7114.86 2635
7115.65 2632
7116.45 2691
7117.25 2625
7118.04 2753
7118.84 2721
7119.64 2717
7120.43 2600
7121.23 2591
7122.03 2617
7122.82 2593
7123.62 2625
7124.41 2542
7125.21 2592
7126.01 2622
7126.81 2496
7127.60 2472
7128.40 2515
7129.20 2515
7129.99 2550
7130.79 2569
7131.59 2553
7132.38 2627
7133.18 2548
7133.98 2620
7134.78 2554
7135.57 2581
7136.37 2561
7137.17 2611
7137.96 2637
7138.76 2509
7139.56 2505
7140.36 2710
7141.15 2721
7141.95 2659
7142.75 2558
7143.55 2420
7144.35 2480
7145.14 2539
7145.94 2492
7146.74 2458
7147.54 2431
7148.33 2476
7149.13 2423
7149.93 2437
7150.73 2636
7151.53 2621
7152.33 2537
7153.12 2437
7153.92 2577
7154.72 2544
7155.52 2607
7156.32 2689
7157.12 2636
7157.91 2507
7158.71 2480
7159.51 2557
7160.31 2495
7161.11 2500
7161.91 2576
7162.71 2515
7163.50 2548
7164.30 2448
7165.10 2374
7165.90 2426
7166.70 2456
7167.50 2443
7168.30 2355
7169.10 2307
7169.90 2365
7170.70 2385
7171.50 2437
7172.29 2379
7173.09 2441
7173.89 2482
7174.69 2397
7175.49 2368
7176.29 2550
7177.09 2573
7177.89 2482
7178.69 2360
7179.49 2358
7180.29 2446
7181.09 2407
7181.89 2415
7182.69 2257
7183.49 2322
7184.29 2369
7185.09 2419
7185.89 2425
7186.69 2412
7187.49 2469
7188.29 2537
7189.09 2396
7189.89 2347
7190.69 2537
7191.49 2523
7192.29 2442
7193.09 2397
7193.89 2348
7194.69 2422
7195.49 2379
7196.29 2379
7197.10 2217
7197.90 2384
7198.70 2262
7199.50 2204
7200.30 2198
7201.10 2200
7201.90 2265
7202.70 2249
7203.50 2187
7204.30 2243
7205.11 2198
7205.91 2208
7206.71 2200
7207.51 2267
7208.31 2226
7209.11 2296
7209.91 2302
7210.71 2299
7211.52 2289
7212.32 2315
7213.12 2315
7213.92 2293
7214.72 2325
7215.52 2276
7216.33 2267
7217.13 2186
7217.93 2168
7218.73 2218
7219.53 2190
7220.34 2219
7221.14 2057
7221.94 2179
7222.74 2193
7223.54 2178
7224.35 2223
7225.15 2303
7225.95 2168
7226.75 2140
7227.56 2260
7228.36 2279
7229.16 2339
7229.96 2222
7230.77 2186
7231.57 2159
7232.37 2288
7233.17 2259
7233.98 2248
7234.78 2306
7235.58 2388
7236.38 2259
7237.19 2295
7237.99 2286
7238.79 2375
7239.60 2411
7240.40 2280
7241.20 2453
7242.01 2464
7242.81 2309
7243.61 2338
7244.42 2412
7245.22 2648
7246.02 2623
7246.83 2447
7247.63 2459
7248.43 2525
7249.24 2421
7250.04 2518
7250.84 2587
7251.65 2581
7252.45 2724
7253.26 2549
7254.06 2578
7254.86 2539
7255.67 2517
7256.47 2706
7257.28 2572
7258.08 2490
7258.88 2543
7259.69 2621
7260.49 2682
7261.30 2646
7262.10 2706
7262.90 2622
7263.71 2649
7264.51 2845
7265.32 2728
7266.12 2812
7266.93 2767
7267.73 2820
7268.54 2832
7269.34 2889
7270.15 2880
7270.95 2991
7271.76 2934
7272.56 3028
7273.37 2932
7274.17 2965
7274.98 3040
7275.78 3075
7276.59 3164
7277.39 3239
7278.20 3120
7279.00 3102
7279.81 3145
7280.61 3180
7281.42 3101
7282.22 3171
7283.03 3300
7283.83 3333
7284.64 3464
7285.45 3536
7286.25 3653
7287.06 3872
7287.86 4383
7288.67 5120
7289.47 5721
7290.28 6331
7291.09 6834
7291.89 6907
7292.70 6920
7293.50 6637
7294.31 5929
7295.12 5371
7295.92 4949
7296.73 4412
7297.53 3866
7298.34 3796
7299.15 3515
7299.95 3417
7300.76 3387
7301.57 3234
7302.37 3118
7303.18 3216
7303.99 3263
7304.79 3167
7305.60 3084
7306.41 2963
7307.21 3058
7308.02 3007
7308.83 3182
7309.63 3201
7310.44 3210
7311.25 3331
7312.06 3268
7312.86 3202
7313.67 3384
7314.48 3538
7315.28 3543
7316.09 3637
7316.90 4013
7317.71 3853
7318.51 3822
7319.32 3941
7320.13 3844
7320.94 3731
7321.74 3650
7322.55 3662
7323.36 3700
7324.17 3752
7324.97 4060
7325.78 4237
7326.59 4549
7327.40 4945
7328.21 4974
7329.01 5018
7329.82 4916
7330.63 4601
7331.44 4601
7332.25 4297
7333.06 3917
7333.86 3856
7334.67 3538
7335.48 3355
7336.29 3279
7337.10 3284
7337.91 3273
7338.71 3312
7339.52 3128
7340.33 3240
7341.14 3215
7341.95 3278
7342.76 3454
7343.57 3404
7344.38 3323
7345.18 3330
7345.99 3243
7346.80 3347
7347.61 3305
7348.42 3251
7349.23 3303
7350.04 3242
7350.85 3175
7351.66 3188
7352.47 3200
7353.28 3146
7354.09 3113
7354.89 3126
7355.70 3198
7356.51 3154
7357.32 3288
7358.13 3222
7358.94 3033
7359.75 3179
7360.56 3054
7361.37 3030
7362.18 3110
7362.99 3179
7363.80 3271
7364.61 3357
7365.42 3260
7366.23 3331
7367.04 3297
7367.85 3238
7368.66 3262
7369.47 3316
7370.28 3374
7371.09 3313
7371.90 3443
7372.71 3422
7373.52 3414
7374.33 3431
7375.15 3434
7375.96 3351
7376.77 3306
7377.58 3416
7378.39 3367
7379.20 3325
7380.01 3340
7380.82 3484
7381.63 3464
7382.44 3487
7383.25 3507
7384.06 3630
7384.88 3896
7385.69 4254
7386.50 4288
7387.31 4572
7388.12 4789
7388.93 4899
7389.74 4668
7390.55 4405
7391.37 4314
7392.18 4031
7392.99 3799
7393.80 3672
7394.61 3286
7395.42 3295
7396.24 3086
7397.05 3001
7397.86 3004
7398.67 2952
7399.48 2954
7400.30 3023
7401.11 2969
7401.92 2957
7402.73 3013
7403.54 3084
7404.36 3258
7405.17 3443
7405.98 3718
7406.79 3943
7407.60 3743
7408.42 3699
7409.23 3776
7410.04 3755
7410.85 3620
7411.67 3486
7412.48 3292
7413.29 3243
7414.11 3204
7414.92 3069
7415.73 2935
7416.54 2894
7417.36 2781
7418.17 2762
7418.98 2548
7419.80 2568
7420.61 2556
7421.42 2575
7422.23 2690
7423.05 2581
7423.86 2595
7424.67 2539
7425.49 2679
7426.30 2654
7427.11 2627
7427.93 2581
7428.74 2550
7429.56 2484
7430.37 2501
7431.18 2422
7432.00 2361
7432.81 2360
7433.62 2417
7434.44 2484
7435.25 2491
7436.07 2416
7436.88 2350
7437.69 2358
7438.51 2429
7439.32 2410
7440.14 2395
7440.95 2411
7441.76 2451
7442.58 2477
7443.39 2515
7444.21 2484
7445.02 2584
7445.84 2518
7446.65 2438
7447.46 2612
7448.28 2528
7449.09 2583
7449.91 2521
7450.72 2528
7451.54 2457
7452.35 2496
7453.17 2441
7453.98 2354
7454.80 2403
7455.61 2382
7456.43 2327
7457.24 2391
7458.06 2492
7458.87 2488
7459.69 2514
7460.50 2382
7461.32 2379
7462.13 2399
7462.95 2297
7463.77 2400
7464.58 2465
7465.40 2457
7466.21 2374
7467.03 2219
7467.84 2273
7468.66 2318
7469.47 2302
7470.29 2248
7471.11 2337
7471.92 2244
7472.74 2280
7473.55 2313
7474.37 2247
7475.19 2356
7476.00 2369
7476.82 2376
7477.63 2371
7478.45 2286
7479.27 2275
7480.08 2471
7480.90 2334
7481.72 2282
7482.53 2276
7483.35 2314
7484.17 2269
7484.98 2194
7485.80 2252
7486.62 2316
7487.43 2283
7488.25 2249
7489.07 2205
7489.88 2179
7490.70 2168
7491.52 2148
7492.33 2140
7493.15 2161
7493.97 2188
7494.78 2111
7495.60 2107
7496.42 2125
7497.24 2174
7498.05 2112
7498.87 2117
7499.69 2233
7500.51 2245
7501.32 2133
7502.14 2120
7502.96 2065
7503.78 2062
7504.59 2089
7505.41 2079
7506.23 2134
7507.05 2085
7507.86 2111
7508.68 2151
7509.50 2007
7510.32 2114
7511.14 2241
7511.95 2134
7512.77 2154
7513.59 2134
7514.41 2176
7515.23 2099
7516.05 2085
7516.86 2103
7517.68 2163
7518.50 2173
7519.32 2123
7520.14 2187
7520.96 2182
7521.78 2149
7522.59 2145
7523.41 2117
7524.23 2021
7525.05 1977
7525.87 2039
7526.69 2043
7527.51 2158
7528.33 2098
7529.14 2049
7529.96 2080
7530.78 2123
7531.60 2034
7532.42 2059
7533.24 2091
7534.06 2082
7534.88 2076
7535.70 2100
7536.52 2044
7537.34 1971
7538.16 2073
7538.98 2122
7539.80 2167
7540.62 2100
7541.44 2208
7542.25 2101
7543.07 1952
7543.89 2166
7544.71 2069
7545.53 2057
7546.35 2150
7547.17 2155
7547.99 2214
7548.81 2213
7549.63 2173
7550.45 2221
7551.27 2204
7552.09 2260
7552.92 2184
7553.74 2203
7554.56 2203
7555.38 2265
7556.20 2215
7557.02 2128
7557.84 2155
7558.66 2256
7559.48 2119
7560.30 2147
7561.12 2244
7561.94 2299
7562.76 2245
7563.58 2184
7564.40 2214
7565.23 2242
7566.05 2419
7566.87 2337
7567.69 2298
7568.51 2413
7569.33 2300
7570.15 2196
7570.97 2220
7571.79 2211
7572.62 2225
7573.44 2310
7574.26 2263
7575.08 2178
7575.90 2178
7576.72 2224
7577.55 2286
7578.37 2228
7579.19 2225
7580.01 2237
7580.83 2137
7581.65 2199
7582.48 2174
7583.30 2245
7584.12 2215
7584.94 2128
7585.76 2119
7586.59 2174
7587.41 2182
7588.23 2233
7589.05 2141
7589.88 2286
7590.70 2334
7591.52 2262
7592.34 2286
7593.16 2411
7593.99 2397
7594.81 2354
7595.63 2502
7596.46 2550
7597.28 2395
7598.10 2355
7598.92 2419
7599.75 2422
7600.57 2361
7601.39 2293
7602.22 2380
7603.04 2321
7603.86 2242
7604.68 2183
7605.51 2309
7606.33 2452
7607.15 2533
7607.98 2536
7608.80 2648
7609.62 2714
7610.45 2798
7611.27 2941
7612.09 3030
7612.92 3102
7613.74 2938
7614.57 2860
7615.39 2703
7616.21 2703
7617.04 2569
7617.86 2519
7618.68 2565
7619.51 2480
7620.33 2494
7621.16 2470
7621.98 2461
7622.80 2406
7623.63 2347
7624.45 2548
7625.28 2440
7626.10 2453
7626.93 2598
7627.75 2464
7628.57 2586
7629.40 2482
7630.22 2348
7631.05 2384
7631.87 2372
7632.70 2291
7633.52 2395
7634.35 2508
7635.17 2630
7636.00 2672
7636.82 2821
7637.65 2996
7638.47 3177
7639.30 3380
7640.12 3212
7640.95 3155
7641.77 2948
7642.60 2680
7643.42 2650
7644.25 2554
7645.07 2325
7645.90 2326
7646.72 2361
7647.55 2242
7648.37 2268
7649.20 2239
7650.02 2101
7650.85 2199
7651.68 2278
7652.50 2186
7653.33 2288
7654.15 2273
7654.98 2250
7655.81 2242
7656.63 2236
7657.46 2197
7658.28 2129
7659.11 2106
7659.94 2104
7660.76 2118
7661.59 2123
7662.41 2167
7663.24 2074
7664.07 1985
7664.89 1983
7665.72 1990
7666.55 2037
7667.37 2002
7668.20 2060
7669.03 1952
7669.85 1987
7670.68 1908
7671.51 2137
7672.33 2192
7673.16 2055
7673.99 2184
7674.81 2128
7675.64 1989
7676.47 2016
7677.29 2047
7678.12 1972
7678.95 2025
7679.78 1929
7680.60 1936
7681.43 1999
7682.26 1988
7683.08 1939
7683.91 1977
7684.74 1930
7685.57 1861
7686.39 1967
7687.22 1923
7688.05 1977
7688.88 1980
7689.70 2063
7690.53 1930
7691.36 1873
7692.19 2053
7693.02 1978
7693.84 1971
7694.67 1954
7695.50 1970
7696.33 1978
7697.16 1916
7697.98 1892
7698.81 1926
7699.64 1939
7700.47 1860
7701.30 1881
7702.13 1934
7702.95 1856
7703.78 1933
7704.61 2078
7705.44 1989
7706.27 2006
7707.10 2153
7707.93 2049
7708.75 2025
7709.58 2156
7710.41 2183
7711.24 2208
7712.07 2190
7712.90 2242
7713.73 2184
7714.56 2094
7715.39 2018
7716.22 1989
7717.04 2083
7717.87 2057
7718.70 2004
7719.53 2168
7720.36 2069
7721.19 2012
7722.02 2031
7722.85 2058
7723.68 2070
7724.51 2078
7725.34 2100
7726.17 1965
7727.00 2045
7727.83 2028
7728.66 2077
7729.49 2083
7730.32 2002
7731.15 1977
7731.98 1915
7732.81 2049
7733.64 2076
7734.47 2061
7735.30 1993
7736.13 2045
7736.96 1927
7737.79 1985
7738.62 2118
7739.45 2005
7740.28 2075
7741.11 1992
7741.94 1998
7742.77 2015
7743.60 1913
7744.43 1957
7745.26 1892
7746.09 1923
7746.93 1988
7747.76 1962
7748.59 1984
7749.42 2068
7750.25 2025
7751.08 2411
7751.91 2494
7752.74 2630
7753.57 2880
7754.40 3112
7755.24 3391
7756.07 3263
7756.90 3146
7757.73 2845
7758.56 2848
7759.39 2622
7760.22 2406
7761.06 2292
7761.89 2278
7762.72 2157
7763.55 2035
7764.38 2019
7765.21 1972
7766.05 1971
7766.88 2050
7767.71 2200
7768.54 2278
7769.37 2164
7770.21 2178
7771.04 2293
7771.87 2280
7772.70 2216
7773.53 2123
7774.37 1966
7775.20 1904
7776.03 1905
7776.86 1902
7777.70 1882
7778.53 1846
7779.36 1805
7780.19 1844
7781.03 1835
7781.86 1833
7782.69 1818
7783.52 1956
7784.36 1974
7785.19 1947
7786.02 1848
7786.86 1825
7787.69 1873
7788.52 1882
7789.36 1848
7790.19 1776
7791.02 1921
7791.85 1959
7792.69 1958
7793.52 2025
7794.35 2098
7795.19 2102
7796.02 2084
7796.86 1940
7797.69 1963
7798.52 1961
7799.36 1875
7800.19 1746
7801.02 1812
7801.86 1817
7802.69 1870
7803.52 1797
7804.36 1839
7805.19 1867
7806.03 1915
7806.86 1884
7807.69 1906
7808.53 1873
7809.36 1813
7810.20 1903
7811.03 2039
7811.87 2061
7812.70 1986
7813.53 1916
7814.37 1942
7815.20 2010
7816.04 1958
7816.87 1910
7817.71 1949
7818.54 2038
7819.38 1963
7820.21 2004
7821.05 1935
7821.88 1941
7822.72 1882
7823.55 1950
7824.39 1935
7825.22 1903
7826.06 1969
7826.89 1939
7827.73 1985
7828.56 1995
7829.40 1956
7830.23 2016
7831.07 1963
7831.90 1997
7832.74 1980
7833.57 1910
7834.41 1861
7835.24 1877
7836.08 1892
7836.91 1846
7837.75 1851
7838.59 1900
7839.42 1855
7840.26 1863
7841.09 1802
7841.93 1806
7842.77 1830
7843.60 1758
7844.44 1807
7845.27 1820
7846.11 1811
7846.95 1818
7847.78 1824
7848.62 1940
7849.45 1844
7850.29 1816
7851.13 1806
7851.96 1832
7852.80 1891
7853.64 1873
7854.47 1701
7855.31 1683
7856.15 1745
7856.98 1749
7857.82 1805
7858.66 1646
7859.49 1765
7860.33 1755
7861.17 1768
7862.00 1809
7862.84 1798
7863.68 1758
7864.52 1643
7865.35 1638
7866.19 1678
7867.03 1676
7867.86 1672
7868.70 1686
7869.54 1696
7870.38 1667
7871.21 1609
7872.05 1619
7872.89 1619
7873.73 1729
7874.56 1628
7875.40 1598
7876.24 1625
7877.08 1633
7877.92 1676
7878.75 1696
7879.59 1626
7880.43 1621
7881.27 1596
7882.10 1588
7882.94 1721
7883.78 1678
7884.62 1719
7885.46 1708
7886.30 1761
7887.13 1716
7887.97 1718
7888.81 1761
7889.65 1644
7890.49 1729
7891.33 1748
7892.16 1669
7893.00 1660
7893.84 1640
7894.68 1668
7895.52 1693
7896.36 1742
7897.20 1609
7898.04 1711
7898.88 1791
7899.71 1677
7900.55 1629
7901.39 1728
7902.23 1711
7903.07 1693
7903.91 1830
7904.75 1749
7905.59 1797
7906.43 1751
7907.27 1707
7908.11 1714
7908.95 1613
7909.79 1764
7910.62 1686
7911.46 1771
7912.30 1813
7913.14 1789
7913.98 1712
7914.82 1720
7915.66 1676
7916.50 1740
7917.34 1772
7918.18 1772
7919.02 1775
7919.86 1859
7920.70 1911
7921.54 1943
7922.38 1949
7923.22 1954
7924.06 1964
7924.90 1906
7925.74 2024
7926.58 1921
7927.43 1937
7928.27 1788
7929.11 1735
7929.95 1701
7930.79 1694
7931.63 1667
7932.47 1603
7933.31 1595
7934.15 1592
7934.99 1695
7935.83 1671
7936.67 1684
7937.51 1687
7938.36 1694
7939.20 1662
7940.04 1566
7940.88 1581
7941.72 1623
7942.56 1625
7943.40 1674
7944.24 1545
7945.09 1541
7945.93 1555
7946.77 1554
7947.61 1553
7948.45 1559
7949.29 1485
7950.13 1551
7950.98 1590
7951.82 1500
7952.66 1546
7953.50 1607
7954.34 1635
7955.19 1564
7956.03 1607
7956.87 1570
7957.71 1529
7958.55 1607
7959.40 1613
7960.24 1504
7961.08 1601
7961.92 1670
7962.76 1629
7963.61 1586
7964.45 1601
7965.29 1520
7966.13 1616
7966.98 1537
7967.82 1539
7968.66 1598
7969.50 1524
7970.35 1592
7971.19 1494
7972.03 1622
7972.88 1557
7973.72 1654
7974.56 1694
7975.40 1571
7976.25 1580
7977.09 1609
7977.93 1538
7978.78 1601
7979.62 1561
7980.46 1548
7981.31 1624
7982.15 1497
7982.99 1591
7983.84 1523
7984.68 1585
7985.52 1705
7986.37 1553
7987.21 1555
7988.06 1533
7988.90 1558
7989.74 1509
7990.59 1529
7991.43 1574
7992.27 1491
7993.12 1591
7993.96 1500
7994.81 1473
7995.65 1583
7996.49 1584
7997.34 1571
7998.18 1587
7999.03 1485
7999.87 1593
8000.72 1566
8001.56 1533
8002.40 1527
8003.25 1569
8004.09 1563
8004.94 1497
8005.78 1461
8006.63 1515
8007.47 1454
8008.32 1470
8009.16 1425
8010.01 1428
8010.85 1521
8011.70 1510
8012.54 1582
8013.39 1561
8014.23 1584
8015.08 1516
8015.92 1637
8016.77 1639
8017.61 1571
8018.46 1561
8019.30 1515
8020.15 1508
8020.99 1508
8021.84 1498
8022.68 1478
8023.53 1512
8024.38 1449
8025.22 1426
8026.07 1382
8026.91 1466
8027.76 1525
8028.60 1506
8029.45 1521
8030.30 1456
8031.14 1418
8031.99 1491
8032.83 1484
8033.68 1420
8034.53 1539
8035.37 1583
8036.22 1572
8037.06 1506
8037.91 1465
8038.76 1538
8039.60 1539
8040.45 1513
8041.30 1633
8042.14 1558
8042.99 1566
8043.84 1615
8044.68 1657
8045.53 1574
8046.38 1567
8047.22 1565
8048.07 1572
8048.92 1434
8049.76 1422
8050.61 1485
8051.46 1508
8052.30 1516
8053.15 1471
8054.00 1442
8054.85 1480
8055.69 1554
8056.54 1471
8057.39 1515
8058.24 1465
8059.08 1505
8059.93 1454
8060.78 1416
8061.63 1531
8062.47 1498
8063.32 1371
8064.17 1414
8065.02 1419
8065.86 1395
8066.71 1456
8067.56 1417
8068.41 1389
8069.26 1393
8070.10 1539
8070.95 1509
8071.80 1451
8072.65 1465
8073.50 1476
8074.34 1462
8075.19 1580
8076.04 1483
8076.89 1457
8077.74 1419
8078.59 1400
8079.43 1414
8080.28 1431
8081.13 1520
8081.98 1416
8082.83 1419
8083.68 1470
8084.53 1507
8085.37 1477
8086.22 1548
8087.07 1521
8087.92 1563
8088.77 1483
8089.62 1414
8090.47 1429
8091.32 1385
8092.17 1410
8093.02 1511
8093.87 1470
8094.71 1421
8095.56 1474
8096.41 1449
8097.26 1458
8098.11 1392
8098.96 1471
8099.81 1445
8100.66 1451
8101.51 1458
8102.36 1503
8103.21 1451
8104.06 1479
8104.91 1423
8105.76 1354
8106.61 1471
8107.46 1458
8108.31 1424
8109.16 1351
8110.01 1388
8110.86 1492
8111.71 1432
8112.56 1501
8113.41 1421
8114.26 1410
8115.11 1455
8115.96 1334
8116.81 1389
8117.66 1360
8118.51 1372
8119.36 1459
8120.21 1374
8121.06 1391
8121.92 1429
8122.77 1404
8123.62 1455
8124.47 1465
8125.32 1482
8126.17 1408
8127.02 1508
8127.87 1503
8128.72 1471
8129.57 1561
8130.43 1443
8131.28 1473
8132.13 1445
8132.98 1336
8133.83 1375
8134.68 1453
8135.53 1459
8136.38 1389
8137.24 1385
8138.09 1430
8138.94 1376
8139.79 1407
8140.64 1438
8141.49 1430
8142.35 1440
8143.20 1439
8144.05 1446
8144.90 1511
8145.75 1447
8146.61 1540
8147.46 1521
8148.31 1471
8149.16 1506
8150.01 1520
8150.87 1552
8151.72 1494
8152.57 1517
8153.42 1448
8154.28 1412
8155.13 1380
8155.98 1358
8156.83 1558
8157.69 1507
8158.54 1415
8159.39 1417
8160.24 1426
8161.10 1442
8161.95 1527
8162.80 1566
8163.66 1584
8164.51 1612
8165.36 1567
8166.21 1463
8167.07 1506
8167.92 1591
8168.77 1413
8169.63 1473
8170.48 1431
8171.33 1524
8172.19 1486
8173.04 1483
8173.89 1443
8174.75 1414
8175.60 1500
8176.46 1534
8177.31 1499
8178.16 1435
8179.02 1441
8179.87 1449
8180.72 1442
8181.58 1407
8182.43 1412
8183.29 1432
8184.14 1452
8184.99 1515
8185.85 1453
8186.70 1454
8187.56 1392
8188.41 1452
8189.26 1408
8190.12 1328
8190.97 1405
8191.83 1389
8192.68 1331
8193.54 1446
8194.39 1464
8195.25 1385
8196.10 1452
8196.95 1445
8197.81 1372
8198.66 1389
8199.52 1465
8200.37 1537
8201.23 1464
8202.08 1432
8202.94 1449
8203.79 1448
8204.65 1505
8205.50 1430
8206.36 1424
8207.21 1342
8208.07 1423
8208.92 1448
8209.78 1491
8210.64 1456
8211.49 1399
8212.35 1420
8213.20 1531
8214.06 1583
8214.91 1537
8215.77 1445
8216.62 1507
8217.48 1563
8218.34 1517
8219.19 1526
8220.05 1471
8220.90 1454
8221.76 1541
8222.61 1576
8223.47 1441
8224.33 1563
8225.18 1732
8226.04 1749
8226.90 1721
8227.75 1866
8228.61 2061
8229.46 2000
8230.32 2087
8231.18 1952
8232.03 2003
8232.89 1947
8233.75 1824
8234.60 1628
8235.46 1622
8236.32 1591
8237.17 1605
8238.03 1495
8238.89 1479
8239.74 1530
8240.60 1529
8241.46 1436
8242.32 1406
8243.17 1502
8244.03 1486
8244.89 1410
8245.74 1385
8246.60 1414
8247.46 1454
8248.32 1439
8249.17 1563
8250.03 1494
8250.89 1484
8251.75 1444
8252.60 1393
8253.46 1473
8254.32 1440
8255.18 1393
8256.03 1524
8256.89 1536
8257.75 1491
8258.61 1570
8259.47 1530
8260.32 1571
8261.18 1429
8262.04 1342
8262.90 1413
8263.76 1503
8264.61 1465
8265.47 1483
8266.33 1516
8267.19 1475
8268.05 1453
8268.91 1495
8269.76 1422
8270.62 1482
8271.48 1374
8272.34 1446
8273.20 1437
8274.06 1330
8274.92 1380
8275.77 1427
8276.63 1393
8277.49 1390
8278.35 1414
8279.21 1404
8280.07 1412
8280.93 1515
8281.79 1431
8282.65 1417
8283.51 1514
8284.36 1414
8285.22 1401
8286.08 1436
8286.94 1402
8287.80 1511
8288.66 1388
8289.52 1366
8290.38 1485
8291.24 1461
8292.10 1409
8292.96 1477
8293.82 1413
8294.68 1461
8295.54 1452
8296.40 1470
8297.26 1481
8298.12 1441
8298.98 1429
8299.84 1415
8300.70 1372
8301.56 1457
8302.42 1554
8303.28 1521
8304.14 1508
8305.00 1453
8305.86 1523
8306.72 1479
8307.58 1553
8308.44 1595
8309.30 1536
8310.16 1603
8311.02 1522
8311.88 1514
8312.74 1501
8313.60 1520
8314.46 1431
8315.33 1474
8316.19 1516
8317.05 1530
8317.91 1462
8318.77 1493
8319.63 1572
8320.49 1523
8321.35 1553
8322.21 1538
8323.08 1536
8323.94 1599
8324.80 1612
8325.66 1691
8326.52 1597
8327.38 1575
8328.24 1525
8329.10 1624
8329.97 1526
8330.83 1513
8331.69 1525
8332.55 1518
8333.41 1514
8334.28 1487
8335.14 1580
8336.00 1577
8336.86 1518
8337.72 1527
8338.58 1630
8339.45 1562
8340.31 1632
8341.17 1538
8342.03 1609
8342.90 1603
8343.76 1582
8344.62 1619
8345.48 1542
8346.35 1571
8347.21 1640
8348.07 1555
8348.93 1577
8349.80 1646
8350.66 1618
8351.52 1575
8352.38 1491
8353.25 1532
8354.11 1724
8354.97 1665
8355.83 1664
8356.70 1601
8357.56 1609
8358.42 1663
8359.29 1680
8360.15 1619
8361.01 1603
8361.88 1722
8362.74 1663
8363.60 1693
8364.47 1638
8365.33 1711
8366.19 1703
8367.06 1728
8367.92 1673
8368.78 1624
8369.65 1686
8370.51 1658
8371.38 1606
8372.24 1633
8373.10 1717
8373.97 1771
8374.83 1689
8375.69 1695
8376.56 1753
8377.42 1693
8378.29 1700
8379.15 1739
8380.01 1790
8380.88 1753
8381.74 1783
8382.61 1839
8383.47 1734
8384.34 1681
8385.20 1680
8386.07 1821
8386.93 1725
8387.79 1732
8388.66 1785
8389.52 1823
8390.39 1813
8391.25 1885
8392.12 1805
8392.98 1902
8393.85 1829
8394.71 1760
8395.58 1859
8396.44 1787
8397.31 1901
8398.17 1912
8399.04 1936
8399.90 1942
8400.77 1868
8401.63 1949
8402.50 1943
8403.36 2049
8404.23 2058
8405.10 2058
8405.96 2037
8406.83 2132
8407.69 2070
8408.56 2138
8409.42 2065
8410.29 2152
8411.15 2070
8412.02 2058
8412.89 2046
8413.75 2096
8414.62 2162
8415.48 2206
8416.35 2247
8417.22 2250
8418.08 2168
8418.95 2233
8419.82 2336
8420.68 2334
8421.55 2276
8422.41 2409
8423.28 2654
8424.15 2551
8425.01 2423
8425.88 2363
8426.75 2533
8427.61 2542
8428.48 2555
8429.35 2465
8430.21 2534
8431.08 2571
8431.95 2526
8432.81 2587
8433.68 2624
8434.55 2758
8435.41 2737
8436.28 2766
8437.15 2801
8438.02 2730
8438.88 2796
8439.75 2865
8440.62 2941
8441.49 2950
8442.35 2883
8443.22 3012
8444.09 2982
8444.96 3093
8445.82 3274
8446.69 3314
8447.56 3428
8448.43 3351
8449.29 3497
8450.16 3474
8451.03 3398
8451.90 3458
8452.77 3593
8453.63 3479
8454.50 3497
8455.37 3519
8456.24 3429
8457.11 3533
8457.97 3850
8458.84 4214
8459.71 4899
8460.58 5737
8461.45 6539
8462.32 7724
8463.18 8919
8464.05 9658
8464.92 9815
8465.79 9468
8466.66 8642
8467.53 7840
8468.40 6804
8469.26 5693
8470.13 4831
8471.00 4130
8471.87 4002
8472.74 3580
8473.61 3312
8474.48 3146
8475.35 3112
8476.22 3089
8477.09 2884
8477.95 2787
8478.82 2808
8479.69 2730
8480.56 2890
8481.43 2846
8482.30 2776
8483.17 2808
8484.04 2657
8484.91 2723
8485.78 2641
8486.65 2579
8487.52 2549
8488.39 2504
8489.26 2648
8490.13 2618
8491.00 2671
8491.87 2702
8492.74 2718
8493.61 2754
8494.48 2740
8495.35 2668
8496.22 2657
8497.09 2665
8497.96 2731
8498.83 2763
8499.70 2857
8500.57 2946
8501.44 3062
8502.31 3027
8503.18 3100
8504.05 3088
8504.92 3025
8505.79 2861
8506.66 2809
8507.53 2681
8508.41 2727
8509.28 2629
8510.15 2420
8511.02 2488
8511.89 2460
8512.76 2492
8513.63 2533
8514.50 2428
8515.37 2491
8516.24 2578
8517.12 2530
8517.99 2594
8518.86 2668
8519.73 2614
8520.60 2685
8521.47 2684
8522.34 2635
8523.22 2615
8524.09 2779
8524.96 2723
8525.83 2757
8526.70 2902
8527.57 2793
8528.45 2809
8529.32 2730
8530.19 2754
8531.06 2738
8531.93 2793
8532.81 2728
8533.68 2806
8534.55 2878
8535.42 2778
8536.29 2868
8537.17 2824
8538.04 2796
8538.91 2882
8539.78 2920
8540.66 2837
8541.53 2797
8542.40 2894
8543.27 2803
8544.15 2846
8545.02 2770
8545.89 2673
8546.76 2602
8547.64 2539
8548.51 2546
8549.38 2422
8550.26 2391
8551.13 2407
8552.00 2396
8552.87 2338
8553.75 2288
8554.62 2187
8555.49 2278
8556.37 2402
8557.24 2373
8558.11 2332
8558.99 2329
8559.86 2439
8560.73 2406
8561.61 2373
8562.48 2430
8563.36 2602
8564.23 2607
8565.10 2407
8565.98 2464
8566.85 2365
8567.72 2321
8568.60 2333
8569.47 2246
8570.35 2267
8571.22 2198
8572.09 2208
8572.97 2282
8573.84 2201
8574.72 2106
8575.59 2181
8576.46 2169
8577.34 2107
8578.21 2119
8579.09 2125
8579.96 2097
8580.84 1960
8581.71 2060
8582.59 2097
8583.46 2036
8584.34 2074
8585.21 2063
8586.08 1949
8586.96 2004
8587.83 1979
8588.71 1983
8589.58 2130
8590.46 2072
8591.33 2003
8592.21 2080
8593.08 1981
8593.96 1916
8594.83 2110
8595.71 2050
8596.59 1910
8597.46 2023
8598.34 2035
8599.21 2014
8600.09 1979
8600.96 2053
8601.84 2148
8602.71 2048
8603.59 2092
8604.46 2112
8605.34 2076
8606.22 2088
8607.09 2163
8607.97 2206
8608.84 2082
8609.72 2096
8610.60 2107
8611.47 2130
8612.35 2137
8613.22 2063
8614.10 2081
8614.98 2206
8615.85 2196
8616.73 2197
8617.61 2150
8618.48 2145
8619.36 2228
8620.24 2187
8621.11 2158
8621.99 2129
8622.87 2206
8623.74 2193
8624.62 2153
8625.50 2161
8626.37 2098
8627.25 2003
8628.13 2103
8629.00 2046
8629.88 2065
8630.76 2112
8631.63 2155
8632.51 2166
8633.39 2131
8634.27 2109
8635.14 2128
8636.02 2118
8636.90 2205
8637.77 2215
8638.65 2160
8639.53 2151
8640.41 2169
8641.28 2148
8642.16 2083
8643.04 2067
8643.92 2079
8644.80 2226
8645.67 2209
8646.55 2223
8647.43 2220
8648.31 2160
8649.19 2272
8650.06 2177
8650.94 2124
8651.82 2218
8652.70 2260
8653.58 2250
8654.45 2227
8655.33 2284
8656.21 2375
8657.09 2292
8657.97 2222
8658.85 2140
8659.72 2253
8660.60 2491
8661.48 2410
8662.36 2292
8663.24 2263
8664.12 2300
8665.00 2351
8665.88 2352
8666.75 2281
8667.63 2446
8668.51 2309
8669.39 2306
8670.27 2433
8671.15 2398
8672.03 2424
8672.91 2394
8673.79 2419
8674.67 2422
8675.55 2471
8676.42 2525
8677.30 2573
8678.18 2637
8679.06 2548
8679.94 2657
8680.82 2586
8681.70 2585
8682.58 2803
8683.46 2725
8684.34 2734
8685.22 2780
8686.10 2731
8686.98 2789
8687.86 2734
8688.74 2732
8689.62 2699
8690.50 2652
8691.38 2673
8692.26 2738
8693.14 2676
8694.02 2759
8694.90 2654
8695.78 2963
8696.66 3135
8697.54 3439
8698.42 3664
8699.30 3835
8700.18 4051
8701.07 4339
8701.95 4403
8702.83 4364
8703.71 4029
8704.59 3781
8705.47 3565
8706.35 3331
8707.23 3047
8708.11 2854
8708.99 2661
8709.87 2627
8710.75 2726
8711.64 2699
8712.52 2614
8713.40 2541
8714.28 2508
8715.16 2504
8716.04 2617
8716.92 2696
8717.81 2598
8718.69 2607
8719.57 2549
8720.45 2580
8721.33 2605
8722.21 2649
8723.10 2591
8723.98 2506
8724.86 2647
8725.74 2649
8726.62 2652
8727.50 2614
8728.39 2699
8729.27 2699
8730.15 2726
8731.03 2757
8731.91 2894
8732.80 2800
8733.68 2716
8734.56 2842
8735.44 2934
8736.33 2904
8737.21 3024
8738.09 3064
8738.97 3039
8739.86 2902
8740.74 3078
8741.62 3085
8742.50 2978
8743.39 2913
8744.27 3057
8745.15 2996
8746.04 3012
8746.92 2951
8747.80 2917
8748.68 2990
8749.57 3016
8750.45 3038
8751.33 2961
8752.22 2959
8753.10 3020
8753.98 3033
8754.87 3005
8755.75 3055
8756.63 3087
8757.52 3271
8758.40 3165
8759.28 3201
8760.17 3268
8761.05 3177
8761.94 3272
8762.82 3293
8763.70 3323
8764.59 3236
8765.47 3299
8766.36 3305
8767.24 3373
8768.12 3422
8769.01 3410
8769.89 3312
8770.78 3488
8771.66 3522
8772.54 3555
8773.43 3535
8774.31 3613
8775.20 3547
8776.08 3765
8776.97 3719
8777.85 3654
8778.73 3671
8779.62 3719
8780.50 3729
8781.39 3646
8782.27 3647
8783.16 3600
8784.04 3648
8784.93 3863
8785.81 4061
8786.70 4456
8787.58 4719
8788.47 5302
8789.35 5759
8790.24 6001
8791.12 6086
8792.01 5905
8792.89 5780
8793.78 5422
8794.66 5023
8795.55 4701
8796.44 4420
8797.32 4096
8798.21 3952
8799.09 3828
8799.98 3901
8800.86 3869
8801.75 3919
8802.63 4400
8803.52 4730
8804.41 5171
8805.29 5337
8806.18 5631
8807.06 5823
8807.95 5655
8808.84 5505
8809.72 5012
8810.61 4606
8811.49 4301
8812.38 4041
8813.27 3837
8814.15 3706
8815.04 3595
8815.93 3658
8816.81 3527
8817.70 3641
8818.59 3838
8819.47 3980
8820.36 4220
8821.25 4444
8822.13 4522
8823.02 4314
8823.91 4193
8824.79 4184
8825.68 4119
8826.57 3921
8827.45 3715
8828.34 3486
8829.23 3307
8830.12 3217
8831.00 3143
8831.89 3107
8832.78 3126
8833.66 3135
8834.55 3214
8835.44 3204
8836.33 3434
8837.21 3417
8838.10 3481
8838.99 3414
8839.88 3309
8840.76 3177
8841.65 3197
8842.54 3294
8843.43 3237
8844.32 3055
8845.20 2894
8846.09 3063
8846.98 2995
8847.87 2965
8848.76 2921
8849.64 2874
8850.53 2949
8851.42 2943
8852.31 3148
8853.20 3162
8854.09 3097
8854.97 3092
8855.86 3081
8856.75 3004
8857.64 3000
8858.53 2942
8859.42 3006
8860.30 2954
8861.19 2913
8862.08 2839
8862.97 2754
8863.86 2813
8864.75 2868
8865.64 2869
8866.53 2873
8867.42 2837
8868.30 2793
8869.19 2756
8870.08 2845
8870.97 2703
8871.86 2756
8872.75 2740
8873.64 2532
8874.53 2559
8875.42 2626
8876.31 2577
8877.20 2467
8878.09 2498
8878.98 2487
8879.87 2511
8880.76 2531
8881.65 2514
8882.54 2478
8883.43 2407
8884.32 2468
8885.21 2453
8886.10 2341
8886.99 2379
8887.88 2397
8888.77 2345
8889.66 2221
8890.55 2291
8891.44 2238
8892.33 2369
8893.22 2346
8894.11 2291
8895.00 2162
8895.89 2212
8896.78 2139
8897.67 2161
8898.56 2140
8899.45 2110
8900.34 2118
8901.23 2123
8902.12 2154
8903.01 2048
8903.90 2043
8904.79 2123
8905.69 2059
8906.58 2049
8907.47 2104
8908.36 2028
8909.25 1991
8910.14 2035
8911.03 1938
8911.92 1921
8912.82 1985
8913.71 1885
8914.60 1898
8915.49 1934
8916.38 1938
8917.27 1927
8918.16 1923
8919.06 1935
8919.95 1885
8920.84 1839
8921.73 1802
8922.62 1798
8923.51 1800
8924.41 1791
8925.30 1890
8926.19 1857
8927.08 1753
8927.97 1737
8928.87 1712
8929.76 1723
8930.65 1692
8931.54 1712
8932.43 1779
8933.33 1771
8934.22 1714
8935.11 1807
8936.00 1788
8936.90 1719
8937.79 1718
8938.68 1652
8939.57 1657
8940.47 1726
8941.36 1733
8942.25 1636
8943.15 1648
8944.04 1653
8944.93 1701
8945.82 1618
8946.72 1653
8947.61 1601
8948.50 1742
8949.40 1668
8950.29 1697
8951.18 1632
8952.08 1569
8952.97 1647
8953.86 1638
8954.76 1570
8955.65 1571
8956.54 1581
8957.44 1643
8958.33 1614
8959.22 1623
8960.12 1558
8961.01 1537
8961.91 1588
8962.80 1569
8963.69 1532
8964.59 1536
8965.48 1566
8966.37 1548
8967.27 1526
8968.16 1544
8969.06 1493
8969.95 1472
8970.85 1465
8971.74 1473
8972.63 1502
8973.53 1464
8974.42 1535
8975.32 1550
8976.21 1553
8977.11 1453
8978.00 1493
8978.90 1479
8979.79 1441
8980.68 1433
8981.58 1388
8982.47 1425
8983.37 1508
8984.26 1411
8985.16 1367
8986.05 1343
8986.95 1361
8987.84 1442
8988.74 1534
8989.63 1457
8990.53 1389
8991.42 1365
8992.32 1326
8993.22 1398
8994.11 1381
8995.01 1327
8995.90 1288
8996.80 1326
8997.69 1364
8998.59 1314
8999.48 1298
9000.38 1367
9001.28 1461
9002.17 1292
9003.07 1356
9003.96 1372
9004.86 1284
9005.75 1301
9006.65 1347
9007.55 1356
9008.44 1296
9009.34 1284
9010.23 1352
9011.13 1381
9012.03 1292
9012.92 1240
9013.82 1282
9014.72 1262
9015.61 1347
9016.51 1219
9017.41 1304
9018.30 1339
9019.20 1361
9020.10 1244
9020.99 1252
9021.89 1281
9022.79 1333
9023.68 1292
9024.58 1330
9025.48 1352
9026.37 1253
9027.27 1249
9028.17 1200
9029.06 1321
9029.96 1351
9030.86 1301
9031.76 1311
9032.65 1317
9033.55 1326
9034.45 1262
9035.35 1281
9036.24 1233
9037.14 1239
9038.04 1288
9038.94 1266
9039.83 1190
9040.73 1261
9041.63 1257
9042.53 1269
9043.42 1247
9044.32 1216
9045.22 1205
9046.12 1224
9047.02 1329
9047.91 1225
9048.81 1231
9049.71 1226
9050.61 1197
9051.51 1260
9052.41 1163
9053.30 1158
9054.20 1176
9055.10 1189
9056.00 1154
9056.90 1159
9057.80 1193
9058.69 1250
9059.59 1306
9060.49 1258
9061.39 1238
9062.29 1193
9063.19 1210
9064.09 1220
9064.99 1234
9065.88 1231
9066.78 1263
9067.68 1245
9068.58 1238
9069.48 1277
9070.38 1250
9071.28 1211
9072.18 1178
9073.08 1197
9073.98 1138
9074.88 1220
9075.78 1278
9076.68 1265
9077.58 1269
9078.47 1269
9079.37 1276
9080.27 1197
9081.17 1311
9082.07 1318
9082.97 1260
9083.87 1277
9084.77 1251
9085.67 1281
9086.57 1235
9087.47 1205
9088.37 1241
9089.27 1175
9090.17 1214
9091.07 1233
9091.97 1231
9092.87 1204
9093.77 1171
9094.67 1260
9095.58 1236
9096.48 1203
9097.38 1277
9098.28 1222
9099.18 1230
9100.08 1195
9100.98 1185
9101.88 1209
9102.78 1225
9103.68 1218
9104.58 1205
9105.48 1207
9106.38 1198
9107.28 1220
9108.19 1129
9109.09 1118
9109.99 1186
9110.89 1227
9111.79 1282
9112.69 1169
9113.59 1189
9114.49 1244
9115.40 1248
9116.30 1249
9117.20 1223
9118.10 1134
9119.00 1165
9119.90 1108
9120.81 1177
9121.71 1205
9122.61 1169
9123.51 1215
9124.41 1219
9125.31 1177
9126.22 1248
9127.12 1192
9128.02 1202
9128.92 1141
9129.82 1180
9130.73 1166
9131.63 1136
9132.53 1174
9133.43 1173
9134.34 1192
9135.24 1195
9136.14 1199
9137.04 1193
9137.95 1162
9138.85 1155
9139.75 1194
9140.65 1226
9141.56 1134
9142.46 1182
9143.36 1113
9144.26 1144
9145.17 1117
9146.07 1055
9146.97 1131
9147.88 1157
9148.78 1217
9149.68 1116
9150.59 1190
9151.49 1236
9152.39 1212
9153.29 1119
9154.20 1234
9155.10 1239
9156.01 1155
9156.91 1208
9157.81 1189
9158.72 1228
9159.62 1141
9160.52 1211
9161.43 1238
9162.33 1199
9163.23 1141
9164.14 1250
9165.04 1222
9165.95 1205
9166.85 1244
9167.75 1164
9168.66 1207
9169.56 1250
9170.47 1239
9171.37 1254
9172.27 1181
9173.18 1171
9174.08 1196
9174.99 1165
9175.89 1204
9176.80 1163
9177.70 1215
9178.60 1164
9179.51 1162
9180.41 1207
9181.32 1138
9182.22 1102
9183.13 1220
9184.03 1295
9184.94 1171
9185.84 1184
9186.75 1263
9187.65 1205
9188.56 1163
9189.46 1281
9190.37 1225
9191.27 1162
9192.18 1190
9193.08 1244
9193.99 1252
9194.89 1158
9195.80 1219
9196.71 1179
9197.61 1227
9198.52 1230
9199.42 1238
9200.33 1270
9201.23 1202
9202.14 1149
9203.04 1236
9203.95 1261
9204.86 1287
9205.76 1244
9206.67 1339
9207.57 1333
9208.48 1325
9209.39 1322
9210.29 1278
9211.20 1275
9212.10 1336
9213.01 1404
9213.92 1371
9214.82 1356
9215.73 1260
9216.64 1250
9217.54 1268
9218.45 1288
9219.36 1214
9220.26 1225
9221.17 1223
9222.08 1250
9222.98 1292
9223.89 1317
9224.80 1331
9225.70 1303
9226.61 1229
9227.52 1293
9228.42 1235
9229.33 1249
9230.24 1207
9231.14 1261
9232.05 1286
9232.96 1229
9233.87 1158
9234.77 1183
9235.68 1212
9236.59 1283
9237.50 1231
9238.40 1183
9239.31 1205
9240.22 1179
9241.13 1212
9242.03 1244
9242.94 1228
9243.85 1192
9244.76 1140
9245.66 1123
9246.57 1144
9247.48 1200
9248.39 1196
9249.30 1213
9250.20 1179
9251.11 1206
9252.02 1191
9252.93 1157
9253.84 1187
9254.75 1217
9255.65 1279
9256.56 1221
9257.47 1216
9258.38 1128
9259.29 1102
9260.20 1173
9261.10 1169
9262.01 1254
9262.92 1204
9263.83 1207
9264.74 1202
9265.65 1128
9266.56 1154
9267.47 1153
9268.37 1089
9269.28 1153
9270.19 1187
9271.10 1214
9272.01 1125
9272.92 1174
9273.83 1242
9274.74 1255
9275.65 1225
9276.56 1219
9277.47 1169
9278.38 1207
9279.29 1290
9280.20 1202
9281.11 1249
9282.01 1125
9282.92 1172
9283.83 1242
9284.74 1192
9285.65 1216
9286.56 1247
9287.47 1231
9288.38 1201
9289.29 1173
9290.20 1226
9291.11 1222
9292.02 1236
9292.93 1234
9293.84 1245
9294.75 1129
9295.66 1173
9296.57 1220
9297.49 1182
9298.40 1152
9299.31 1164
9300.22 1219
9301.13 1145
9302.04 1149
9302.95 1238
9303.86 1158
9304.77 1159
9305.68 1202
9306.59 1223
9307.50 1243
9308.41 1273
9309.32 1267
9310.24 1280
9311.15 1249
9312.06 1250
9312.97 1202
9313.88 1168
9314.79 1113
9315.70 1190
9316.61 1263
9317.53 1254
9318.44 1226
9319.35 1157
9320.26 1148
9321.17 1125
9322.08 1131
9322.99 1197
9323.91 1185
9324.82 1245
9325.73 1291
9326.64 1200
9327.55 1249
9328.46 1160
9329.38 1139
9330.29 1215
9331.20 1109
9332.11 1193
9333.03 1163
9333.94 1204
9334.85 1129
9335.76 1190
9336.67 1213
9337.59 1191
9338.50 1161
9339.41 1195
9340.32 1182
9341.24 1197
9342.15 1187
9343.06 1219
9343.97 1241
9344.89 1160
9345.80 1136
9346.71 1292
9347.63 1184
9348.54 1264
9349.45 1178
9350.36 1171
9351.28 1213
9352.19 1228
9353.10 1198
9354.02 1181
9354.93 1227
9355.84 1172
9356.76 1220
9357.67 1226
9358.58 1192
9359.50 1299
9360.41 1270
9361.32 1238
9362.24 1199
9363.15 1172
9364.06 1173
9364.98 1208
9365.89 1238
9366.81 1216
9367.72 1253
9368.63 1256
9369.55 1189
9370.46 1246
9371.38 1193
9372.29 1205
9373.20 1172
9374.12 1263
9375.03 1320
9375.95 1243
9376.86 1297
9377.77 1189
9378.69 1280
9379.60 1299
9380.52 1242
9381.43 1252
9382.35 1262
9383.26 1244
9384.18 1202
9385.09 1268
9386.01 1263
9386.92 1310
9387.83 1421
9388.75 1237
9389.66 1313
9390.58 1301
9391.49 1344
9392.41 1307
9393.32 1293
9394.24 1272
9395.16 1291
9396.07 1329
9396.99 1350
9397.90 1428
9398.82 1405
9399.73 1364
9400.65 1437
9401.56 1458
9402.48 1440
9403.39 1418
9404.31 1433
9405.22 1480
9406.14 1543
9407.06 1488
9407.97 1468
9408.89 1485
9409.80 1514
9410.72 1485
9411.64 1385
9412.55 1359
9413.47 1388
9414.38 1428
9415.30 1443
9416.22 1339
9417.13 1395
9418.05 1400
9418.97 1371
9419.88 1415
9420.80 1417
9421.71 1387
9422.63 1467
9423.55 1529
9424.46 1485
9425.38 1492
9426.30 1393
9427.21 1519
9428.13 1454
9429.05 1442
9429.96 1466
9430.88 1410
9431.80 1382
9432.72 1394
9433.63 1352
9434.55 1512
9435.47 1525
9436.38 1401
9437.30 1464
9438.22 1409
9439.14 1397
9440.05 1436
9440.97 1417
9441.89 1448
9442.81 1553
9443.72 1580
9444.64 1580
9445.56 1589
9446.48 1567
9447.39 1619
9448.31 1676
9449.23 1497
9450.15 1513
9451.07 1624
9451.98 1580
9452.90 1567
9453.82 1507
9454.74 1523
9455.66 1649
9456.57 1791
9457.49 1843
9458.41 1963
9459.33 2117
9460.25 2198
9461.16 2286
9462.08 2484
9463.00 2508
9463.92 2363
9464.84 2343
9465.76 2195
9466.68 2074
9467.59 1888
9468.51 1763
9469.43 1714
9470.35 1635
9471.27 1561
9472.19 1533
9473.11 1538
9474.03 1548
9474.95 1484
9475.87 1413
9476.78 1437
9477.70 1462
9478.62 1424
9479.54 1448
9480.46 1405
9481.38 1392
9482.30 1467
9483.22 1455
9484.14 1449
9485.06 1475
9485.98 1516
9486.90 1608
9487.82 1641
9488.74 1647
9489.66 1615
9490.58 1598
9491.50 1618
9492.42 1603
9493.34 1538
9494.26 1531
9495.18 1593
9496.10 1538
9497.02 1469
9497.94 1480
9498.86 1439
9499.78 1471
9500.70 1489
9501.62 1438
9502.54 1453
9503.46 1409
9504.38 1366
9505.30 1444
9506.22 1379
9507.14 1403
9508.06 1458
9508.98 1517
9509.90 1377
9510.82 1333
9511.75 1392
9512.67 1357
9513.59 1389
9514.51 1445
9515.43 1417
9516.35 1408
9517.27 1418
9518.19 1389
9519.11 1397
9520.03 1402
9520.96 1390
9521.88 1405
9522.80 1434
9523.72 1397
9524.64 1415
9525.56 1420
9526.48 1384
9527.41 1458
9528.33 1399
9529.25 1411
9530.17 1433
9531.09 1502
9532.02 1519
9532.94 1462
9533.86 1386
9534.78 1435
9535.70 1512
9536.63 1550
9537.55 1496
9538.47 1554
9539.39 1641
9540.31 1694
9541.24 1586
9542.16 1640
9543.08 1701
9544.00 1659
9544.93 1647
9545.85 1431
9546.77 1461
9547.69 1544
9548.62 1462
9549.54 1410
9550.46 1444
9551.38 1438
9552.31 1356
9553.23 1396
9554.15 1338
9555.08 1273
9556.00 1387
9556.92 1413
9557.84 1419
9558.77 1432
9559.69 1398
9560.61 1421
9561.54 1421
9562.46 1375
9563.38 1459
9564.31 1418
9565.23 1351
9566.15 1346
9567.08 1420
9568.00 1386
9568.93 1450
9569.85 1469
9570.77 1323
9571.70 1389
9572.62 1442
9573.54 1365
9574.47 1366
9575.39 1327
9576.32 1367
9577.24 1300
9578.16 1275
9579.09 1339
9580.01 1266
9580.94 1359
9581.86 1342
9582.78 1317
9583.71 1215
9584.63 1315
9585.56 1324
9586.48 1347
9587.41 1331
9588.33 1310
9589.26 1331
9590.18 1393
9591.11 1341
9592.03 1292
9592.96 1336
9593.88 1346
9594.80 1319
9595.73 1328
9596.65 1339
9597.58 1406
9598.50 1326
9599.43 1368
9600.35 1376
9601.28 1356
9602.21 1332
9603.13 1374
9604.06 1436
9604.98 1392
9605.91 1332
9606.83 1421
9607.76 1386
9608.68 1364
9609.61 1420
9610.53 1520
9611.46 1419
9612.39 1437
9613.31 1463
9614.24 1431
9615.16 1443
9616.09 1445
9617.02 1470
9617.94 1393
9618.87 1466
9619.79 1512
9620.72 1505
9621.65 1500
9622.57 1459
9623.50 1401
9624.42 1403
9625.35 1473
9626.28 1416
9627.20 1458
9628.13 1485
9629.06 1589
9629.98 1480
9630.91 1519
9631.84 1547
9632.76 1472
9633.69 1537
9634.62 1490
9635.54 1446
9636.47 1522
9637.40 1545
9638.32 1540
9639.25 1591
9640.18 1561
9641.11 1570
9642.03 1584
9642.96 1669
9643.89 1616
9644.81 1533
9645.74 1611
9646.67 1604
9647.60 1577
9648.52 1599
9649.45 1503
9650.38 1666
9651.31 1680
9652.23 1730
9653.16 1803
9654.09 1766
9655.02 1854
9655.95 1862
9656.87 1940
9657.80 1958
9658.73 2015
9659.66 1957
9660.58 2014
9661.51 1957
9662.44 1915
9663.37 1941
9664.30 1854
9665.23 1709
9666.15 1803
9667.08 1690
9668.01 1739
9668.94 1737
9669.87 1745
9670.80 1732
9671.73 1739
9672.65 1793
9673.58 1772
9674.51 1804
9675.44 1725
9676.37 1788
9677.30 1896
9678.23 1794
9679.16 1773
9680.08 1806
9681.01 1682
9681.94 1735
9682.87 1777
9683.80 1714
9684.73 1897
9685.66 1824
9686.59 1835
9687.52 1870
9688.45 1803
9689.38 1864
9690.31 1898
9691.24 1869
9692.17 1941
9693.09 1959
9694.02 1873
9694.95 1824
9695.88 1859
9696.81 1950
9697.74 1970
9698.67 1867
9699.60 1985
9700.53 1914
9701.46 1963
9702.39 2055
9703.32 2076
9704.25 2114
9705.18 2330
9706.11 2431
9707.04 2559
9707.97 2618
9708.91 2665
9709.84 2617
9710.77 2555
9711.70 2425
9712.63 2281
9713.56 2114
9714.49 2017
9715.42 1915
9716.35 1827
9717.28 1638
9718.21 1727
9719.14 1714
9720.07 1686
9721.00 1705
9721.93 1791
9722.87 1732
9723.80 1737
9724.73 1632
9725.66 1683
9726.59 1649
9727.52 1734
9728.45 1630
9729.38 1600
9730.32 1594
9731.25 1633
9732.18 1560
9733.11 1479
9734.04 1542
9734.97 1663
9735.91 1652
9736.84 1581
9737.77 1609
9738.70 1623
9739.63 1607
9740.56 1680
9741.50 1672
9742.43 1651
9743.36 1605
9744.29 1546
9745.22 1640
9746.16 1598
9747.09 1521
9748.02 1507
9748.95 1477
9749.89 1566
9750.82 1532
9751.75 1503
9752.68 1481
9753.62 1545
9754.55 1589
9755.48 1549
9756.41 1479
9757.35 1542
9758.28 1518
9759.21 1544
9760.14 1451
9761.08 1405
9762.01 1442
9762.94 1487
9763.88 1479
9764.81 1446
9765.74 1517
9766.68 1435
9767.61 1440
9768.54 1489
9769.48 1435
9770.41 1530
9771.34 1564
9772.28 1541
9773.21 1527
9774.14 1494
9775.08 1527
9776.01 1481
9776.94 1465
9777.88 1506
9778.81 1518
9779.74 1557
9780.68 1514
9781.61 1526
9782.55 1580
9783.48 1498
9784.41 1577
9785.35 1570
9786.28 1513
9787.22 1631
9788.15 1677
9789.08 1646
9790.02 1517
9790.95 1594
9791.89 1629
9792.82 1674
9793.76 1582
9794.69 1491
9795.63 1462
9796.56 1508
9797.49 1524
9798.43 1458
9799.36 1391
9800.30 1407
9801.23 1446
9802.17 1410
9803.10 1387
9804.04 1485
9804.97 1396
9805.91 1344
9806.84 1385
9807.78 1382
9808.71 1487
9809.65 1457
9810.58 1371
9811.52 1359
9812.45 1416
9813.39 1390
9814.33 1307
9815.26 1297
9816.20 1309
9817.13 1292
9818.07 1310
9819.00 1276
9819.94 1258
9820.87 1316
9821.81 1201
9822.75 1260
9823.68 1271
9824.62 1246
9825.55 1205
9826.49 1243
9827.43 1248
9828.36 1282
9829.30 1238
9830.23 1211
9831.17 1249
9832.11 1235
9833.04 1223
9833.98 1277
9834.92 1333
9835.85 1308
9836.79 1248
9837.73 1203
9838.66 1177
9839.60 1231
9840.54 1240
9841.47 1259
9842.41 1272
9843.35 1162
9844.28 1229
9845.22 1306
9846.16 1237
9847.09 1216
9848.03 1280
9848.97 1303
9849.90 1247
9850.84 1174
9851.78 1223
9852.72 1200
9853.65 1263
9854.59 1244
9855.53 1206
9856.47 1276
9857.40 1197
9858.34 1187
9859.28 1213
9860.22 1303
9861.15 1205
9862.09 1241
9863.03 1237
9863.97 1199
9864.90 1224
9865.84 1220
9866.78 1197
9867.72 1218
9868.66 1212
9869.59 1129
9870.53 1179
9871.47 1159
9872.41 1192
9873.35 1227
9874.29 1285
9875.22 1300
9876.16 1237
9877.10 1197
9878.04 1197
9878.98 1197
9879.92 1142
9880.85 1111
9881.79 1169
9882.73 1182
9883.67 1205
9884.61 1147
9885.55 1243
9886.49 1190
9887.43 1291
9888.37 1231
9889.30 1219
9890.24 1122
9891.18 1161
9892.12 1219
9893.06 1181
9894.00 1131
9894.94 1139
9895.88 1147
9896.82 1133
9897.76 1140
9898.70 1114
9899.64 1141
9900.58 1185
9901.52 1165
9902.45 1174
9903.39 1084
9904.33 1164
9905.27 1149
9906.21 1160
9907.15 1139
9908.09 1156
9909.03 1201
9909.97 1120
9910.91 1148
9911.85 1197
9912.79 1108
9913.73 1164
9914.67 1153
9915.61 1194
9916.55 1179
9917.49 1108
9918.44 1099
9919.38 1154
9920.32 1212
9921.26 1160
9922.20 1219
9923.14 1184
9924.08 1218
9925.02 1165
9925.96 1141
9926.90 1210
9927.84 1195
9928.78 1183
9929.72 1178
9930.66 1193
9931.61 1203
9932.55 1335
9933.49 1448
9934.43 1417
9935.37 1479
9936.31 1651
9937.25 1663
9938.19 1585
9939.14 1579
9940.08 1441
9941.02 1377
9941.96 1333
9942.90 1264
9943.84 1124
9944.78 1213
9945.73 1188
9946.67 1168
9947.61 1160
9948.55 1132
9949.49 1116
9950.44 1084
9951.38 1119
9952.32 1127
9953.26 1125
9954.20 1154
9955.15 1155
9956.09 1219
9957.03 1081
9957.97 1056
9958.91 1130
9959.86 1081
9960.80 1027
9961.74 973
9962.68 1001
9963.63 1102
9964.57 1078
9965.51 1131
9966.45 1147
9967.40 1149
9968.34 1064
9969.28 1033
9970.23 1050
9971.17 1085
9972.11 1032
9973.05 1082
9974.00 1022
9974.94 1014
9975.88 1107
9976.83 1096
9977.77 1045
9978.71 1074
9979.66 1098
9980.60 1068
9981.54 1102
9982.49 1074
9983.43 1022
9984.37 1022
9985.32 1060
9986.26 1061
9987.20 1031
9988.15 1009
9989.09 1022
9990.04 1058
9990.98 1054
9991.92 1096
9992.87 1035
9993.81 1017
9994.76 1056
9995.70 994
9996.64 1000
9997.59 987
9998.53 1005
9999.48 1019
10000.42 1007
10001.36 1002
10002.31 1003
10003.25 1025
10004.20 1044
10005.14 1069
10006.09 1127
10007.03 1055
10007.98 1055
10008.92 1032
10009.87 1076
10010.81 1105
10011.76 1141
10012.70 1041
10013.64 1036
10014.59 1006
10015.53 1026
10016.48 1069
10017.43 1046
10018.37 1028
10019.32 961
10020.26 1019
10021.21 1028
10022.15 1006
10023.10 1026
10024.04 1046
10024.99 1015
10025.93 969
10026.88 1053
10027.82 1100
10028.77 1056
10029.72 977
10030.66 983
10031.61 951
10032.55 1031
10033.50 1071
10034.44 999
10035.39 1055
10036.34 1075
10037.28 1048
10038.23 1046
10039.17 1027
10040.12 970
10041.07 1032
10042.01 1015
10042.96 985
10043.91 961
10044.85 988
10045.80 988
10046.74 984
10047.69 1036
10048.64 1033
10049.58 957
10050.53 984
10051.48 990
10052.42 941
10053.37 964
10054.32 977
10055.27 979
10056.21 918
10057.16 960
10058.11 919
10059.05 929
10060.00 939
10060.95 873
10061.89 903
10062.84 957
10063.79 935
10064.74 976
10065.68 1006
10066.63 939
10067.58 977
10068.53 986
10069.47 909
10070.42 945
10071.37 1023
10072.32 938
10073.26 916
10074.21 949
10075.16 953
10076.11 934
10077.06 918
10078.00 946
10078.95 941
10079.90 1016
10080.85 1034
10081.80 987
10082.74 955
10083.69 959
10084.64 910
10085.59 928
10086.54 964
10087.49 1002
10088.43 985
10089.38 1001
10090.33 966
10091.28 954
10092.23 1036
10093.18 971
10094.13 944
10095.07 941
10096.02 930
10096.97 934
10097.92 922
10098.87 890
10099.82 976
10100.77 927
10101.72 937
10102.67 960
10103.61 947
10104.56 967
10105.51 971
10106.46 965
10107.41 937
10108.36 986
10109.31 1024
10110.26 1010
10111.21 1003
10112.16 1035
10113.11 979
10114.06 934
10115.01 930
10115.96 977
10116.91 918
10117.86 935
10118.81 979
10119.76 928
10120.71 912
10121.66 930
10122.61 936
10123.56 979
10124.51 961
10125.46 901
10126.41 917
10127.36 926
10128.31 928
10129.26 957
10130.21 947
10131.16 902
10132.11 939
10133.06 954
10134.01 927
10134.96 966
10135.91 928
10136.86 866
10137.81 927
10138.76 978
10139.72 979
10140.67 1019
10141.62 976
10142.57 883
10143.52 897
10144.47 981
10145.42 909
10146.37 921
10147.32 887
10148.28 910
10149.23 924
10150.18 1002
10151.13 953
10152.08 938
10153.03 934
10153.98 991
10154.94 878
10155.89 896
10156.84 971
10157.79 1001
10158.74 936
10159.69 938
10160.65 969
10161.60 928
10162.55 951
10163.50 933
10164.45 924
10165.41 932
10166.36 965
10167.31 1001
10168.26 898
10169.21 964
10170.17 968
10171.12 898
10172.07 957
10173.02 962
10173.98 964
10174.93 943
10175.88 952
10176.83 939
10177.79 972
10178.74 918
10179.69 958
10180.64 972
10181.60 991
10182.55 1002
10183.50 989
10184.46 1003
10185.41 986
10186.36 985
10187.32 999
10188.27 1041
10189.22 1023
10190.18 1012
10191.13 1051
10192.08 1065
10193.03 1002
10193.99 970
10194.94 965
10195.90 966
10196.85 1041
10197.80 984
10198.76 993
10199.71 956
10200.66 976
10201.62 931
10202.57 919
10203.52 943
10204.48 1010
10205.43 948
10206.39 1011
10207.34 997
10208.29 981
10209.25 1053
10210.20 1018
10211.16 1024
10212.11 1002
10213.07 1080
10214.02 1066
10214.97 1047
10215.93 1030
10216.88 993
10217.84 1089
10218.79 1038
10219.75 980
10220.70 1052
10221.66 1049
10222.61 1092
10223.57 1000
10224.52 938
10225.48 1022
10226.43 1048
10227.39 1002
10228.34 1014
10229.30 946
10230.25 925
10231.21 986
10232.16 968
10233.12 984
10234.07 952
10235.03 966
10235.98 955
10236.94 1045
10237.89 974
10238.85 997
10239.80 910
10240.76 947
10241.72 1026
10242.67 1020
10243.63 1134
10244.58 1071
10245.54 1139
10246.49 1152
10247.45 1113
10248.41 1140
10249.36 1101
10250.32 1051
10251.27 972
10252.23 967
10253.19 926
10254.14 922
10255.10 935
10256.06 962
10257.01 943
10257.97 986
10258.92 1026
10259.88 974
10260.84 935
10261.79 959
10262.75 998
10263.71 967
10264.66 973
10265.62 945
10266.58 954
10267.53 983
10268.49 938
10269.45 951
10270.41 967
10271.36 929
10272.32 920
10273.28 941
10274.23 922
10275.19 896
10276.15 876
10277.11 931
10278.06 896
10279.02 981
10279.98 988
10280.94 922
10281.89 916
10282.85 891
10283.81 987
10284.77 882
10285.72 949
10286.68 933
10287.64 921
10288.60 957
10289.55 906
10290.51 877
10291.47 885
10292.43 876
10293.39 880
10294.34 863
10295.30 899
10296.26 974
10297.22 924
10298.18 857
10299.14 936
10300.09 872
10301.05 902
10302.01 917
10302.97 889
10303.93 906
10304.89 936
10305.85 923
10306.80 886
10307.76 877
10308.72 897
10309.68 872
10310.64 997
10311.60 940
10312.56 879
10313.52 897
10314.47 904
10315.43 857
10316.39 867
10317.35 840
10318.31 877
10319.27 939
10320.23 912
10321.19 879
10322.15 845
10323.11 888
10324.07 887
10325.03 885
10325.99 888
10326.95 843
10327.91 842
10328.87 900
10329.83 869
10330.79 885
10331.75 822
10332.71 860
10333.67 814
10334.63 826
10335.59 900
10336.55 924
10337.51 868
10338.47 899
10339.43 907
10340.39 817
10341.35 848
10342.31 823
10343.27 862
10344.23 833
10345.19 844
10346.15 877
10347.11 930
10348.07 898
10349.03 850
10349.99 846
10350.95 851
10351.91 862
10352.87 837
10353.83 876
10354.79 892
10355.76 874
10356.72 878
10357.68 849
10358.64 843
10359.60 877
10360.56 895
10361.52 828
10362.48 898
10363.45 875
10364.41 852
10365.37 806
10366.33 812
10367.29 928
10368.25 846
10369.21 872
10370.18 892
10371.14 869
10372.10 874
10373.06 879
10374.02 906
10374.98 940
10375.95 886
10376.91 883
10377.87 852
10378.83 837
10379.79 848
10380.76 866
10381.72 831
10382.68 855
10383.64 826
10384.61 847
10385.57 887
10386.53 835
10387.49 844
10388.46 861
10389.42 848
10390.38 912
10391.34 816
10392.31 833
10393.27 841
10394.23 893
10395.19 850
10396.16 883
10397.12 877
10398.08 910
10399.05 848
10400.01 875
10400.97 870
10401.93 849
10402.90 860
10403.86 885
10404.82 847
10405.79 908
10406.75 854
10407.71 915
10408.68 856
10409.64 864
10410.60 798
10411.57 880
10412.53 842
10413.50 891
10414.46 901
10415.42 854
10416.39 897
10417.35 906
10418.31 894
10419.28 921
10420.24 859
10421.21 878
10422.17 882
10423.13 813
10424.10 858
10425.06 959
10426.03 1010
10426.99 1048
10427.96 1013
10428.92 1049
10429.88 1076
10430.85 1013
10431.81 986
10432.78 999
10433.74 966
10434.71 899
10435.67 952
10436.64 878
10437.60 866
10438.57 946
10439.53 952
10440.50 870
10441.46 856
10442.43 893
10443.39 891
10444.36 821
10445.32 823
10446.29 787
10447.25 801
10448.22 850
10449.18 855
10450.15 847
10451.11 924
10452.08 830
10453.04 845
10454.01 834
10454.97 859
10455.94 891
10456.91 857
10457.87 842
10458.84 852
10459.80 808
10460.77 941
10461.73 969
10462.70 866
10463.67 790
10464.63 838
10465.60 866
10466.56 822
10467.53 855
10468.50 900
10469.46 850
10470.43 854
10471.40 932
10472.36 878
10473.33 820
10474.30 882
10475.26 881
10476.23 814
10477.19 820
10478.16 784
10479.13 821
10480.09 804
10481.06 876
10482.03 853
10483.00 803
10483.96 837
10484.93 818
10485.90 872
10486.86 825
10487.83 774
10488.80 817
10489.76 822
10490.73 877
10491.70 869
10492.67 881
10493.63 847
10494.60 825
10495.57 880
10496.54 833
10497.50 865
10498.47 945
10499.44 848
10500.41 825
10501.37 867
10502.34 878
10503.31 844
10504.28 882
10505.25 831
10506.21 875
10507.18 877
10508.15 867
10509.12 895
10510.09 908
10511.05 943
10512.02 830
10512.99 834
10513.96 887
10514.93 872
10515.90 851
10516.86 912
10517.83 834
10518.80 828
10519.77 817
10520.74 835
10521.71 874
10522.68 917
10523.64 835
10524.61 821
10525.58 858
10526.55 904
10527.52 912
10528.49 982
10529.46 909
10530.43 835
10531.40 824
10532.36 831
10533.33 923
10534.30 900
10535.27 877
10536.24 893
10537.21 900
10538.18 871
10539.15 909
10540.12 865
10541.09 957
10542.06 926
10543.03 866
10544.00 881
10544.97 889
10545.94 875
10546.91 873
10547.88 883
10548.85 900
10549.82 920
10550.79 924
10551.76 938
10552.73 935
10553.70 902
10554.67 979
10555.64 920
10556.61 915
10557.58 953
10558.55 921
10559.52 871
10560.49 891
10561.46 901
10562.43 913
10563.40 914
10564.37 924
10565.34 982
10566.31 960
10567.28 999
10568.25 1056
10569.23 1044
10570.20 1109
10571.17 1092
10572.14 1074
10573.11 1101
10574.08 1062
10575.05 1039
10576.02 1005
10576.99 933
10577.96 879
10578.94 909
10579.91 897
10580.88 890
10581.85 919
10582.82 961
10583.79 870
10584.76 888
10585.74 855
10586.71 881
10587.68 891
10588.65 931
10589.62 906
10590.60 888
10591.57 831
10592.54 871
10593.51 932
10594.48 868
10595.45 855
10596.43 842
10597.40 894
10598.37 996
10599.34 972
10600.32 918
10601.29 1022
10602.26 1005
10603.23 910
10604.21 970
10605.18 902
10606.15 926
10607.12 923
10608.10 881
10609.07 871
10610.04 843
10611.01 813
10611.99 874
10612.96 861
10613.93 863
10614.91 872
10615.88 865
10616.85 910
10617.82 897
10618.80 894
10619.77 930
10620.74 890
10621.72 870
10622.69 867
10623.66 892
10624.64 884
10625.61 865
10626.58 870
10627.56 930
10628.53 944
10629.51 927
10630.48 965
10631.45 860
10632.43 872
10633.40 907
10634.37 893
10635.35 847
10636.32 810
10637.30 916
10638.27 872
10639.24 887
10640.22 901
10641.19 865
10642.17 900
10643.14 914
10644.11 963
10645.09 937
10646.06 918
10647.04 941
10648.01 1004
10648.99 980
10649.96 963
10650.94 1022
10651.91 936
10652.89 934
10653.86 933
10654.83 925
10655.81 920
10656.78 922
10657.76 907
10658.73 897
10659.71 852
10660.68 892
10661.66 876
10662.63 898
10663.61 944
10664.59 853
10665.56 882
10666.54 890
10667.51 798
10668.49 853
10669.46 792
10670.44 865
10671.41 978
10672.39 895
10673.36 805
10674.34 798
10675.32 778
10676.29 774
10677.27 798
10678.24 850
10679.22 839
10680.19 816
10681.17 850
10682.15 835
10683.12 801
10684.10 820
10685.08 871
10686.05 823
10687.03 782
10688.00 859
10688.98 820
10689.96 790
10690.93 847
10691.91 812
10692.89 872
10693.86 861
10694.84 901
10695.82 844
10696.79 863
10697.77 847
10698.75 873
10699.72 834
10700.70 877
10701.68 879
10702.65 765
10703.63 862
10704.61 877
10705.59 814
10706.56 881
10707.54 838
10708.52 792
10709.49 790
10710.47 830
10711.45 844
10712.43 795
10713.40 799
10714.38 809
10715.36 814
10716.34 852
10717.31 815
10718.29 842
10719.27 780
10720.25 830
10721.22 832
10722.20 812
10723.18 849
10724.16 898
10725.14 870
10726.11 777
10727.09 809
10728.07 779
10729.05 845
10730.03 855
10731.01 895
10731.98 776
10732.96 818
10733.94 826
10734.92 828
10735.90 855
10736.88 799
10737.85 818
10738.83 878
10739.81 881
10740.79 810
10741.77 821
10742.75 795
10743.73 826
10744.71 783
10745.69 853
10746.66 893
10747.64 855
10748.62 805
10749.60 748
10750.58 748
10751.56 806
10752.54 845
10753.52 804
10754.50 810
10755.48 840
10756.46 831
10757.44 759
10758.42 761
10759.39 820
10760.37 817
10761.35 813
10762.33 827
10763.31 822
10764.29 876
10765.27 823
10766.25 812
10767.23 799
10768.21 790
10769.19 807
10770.17 780
10771.15 855
10772.13 783
10773.11 853
10774.09 816
10775.07 865
10776.05 794
10777.03 841
10778.02 830
10779.00 788
10779.98 872
10780.96 843
10781.94 859
10782.92 868
10783.90 864
10784.88 780
10785.86 799
10786.84 856
10787.82 889
10788.80 805
10789.78 811
10790.76 827
10791.75 827
10792.73 864
10793.71 847
10794.69 794
10795.67 834
10796.65 835
10797.63 836
10798.61 826
10799.60 808
10800.58 872
10801.56 819
10802.54 842
10803.52 820
10804.50 842
10805.49 853
10806.47 808
10807.45 759
10808.43 800
10809.41 769
10810.39 821
10811.38 735
10812.36 793
10813.34 805
10814.32 788
10815.30 780
10816.29 750
10817.27 804
10818.25 841
10819.23 826
10820.22 778
10821.20 809
10822.18 848
10823.16 836
10824.15 863
10825.13 814
10826.11 803
10827.09 840
10828.08 857
10829.06 874
10830.04 815
10831.02 875
10832.01 872
10832.99 848
10833.97 828
10834.96 811
10835.94 800
10836.92 784
10837.91 783
10838.89 812
10839.87 817
10840.85 857
10841.84 835
10842.82 859
10843.81 845
10844.79 826
10845.77 854
10846.76 906
10847.74 843
10848.72 813
10849.71 849
10850.69 914
10851.67 867
10852.66 833
10853.64 800
10854.63 821
10855.61 915
10856.59 816
10857.58 913
10858.56 876
10859.55 861
10860.53 852
10861.51 871
10862.50 876
10863.48 866
10864.47 841
10865.45 865
10866.44 857
10867.42 907
10868.41 836
10869.39 833
10870.37 876
10871.36 879
10872.34 852
10873.33 836
10874.31 846
10875.30 903
10876.28 916
10877.27 852
10878.25 874
10879.24 889
10880.22 934
10881.21 936
10882.19 930
10883.18 853
10884.16 877
10885.15 982
10886.13 923
10887.12 880
10888.11 887
10889.09 991
10890.08 929
10891.06 875
10892.05 882
10893.03 973
10894.02 921
10895.00 908
10895.99 971
10896.98 993
10897.96 942
10898.95 890
10899.93 880
10900.92 892
10901.91 949
10902.89 908
10903.88 957
10904.86 898
10905.85 923
10906.84 1006
10907.82 999
10908.81 966
10909.80 1042
10910.78 1011
10911.77 972
10912.76 1007
10913.74 1015
10914.73 1049
10915.72 1035
10916.70 1009
10917.69 1052
10918.68 1024
10919.66 1031
10920.65 1018
10921.64 1001
10922.62 1012
10923.61 957
10924.60 1011
10925.58 933
10926.57 999
10927.56 1007
10928.55 997
10929.53 997
10930.52 963
10931.51 1015
10932.50 1058
10933.48 998
10934.47 1017
10935.46 1054
10936.45 1034
10937.43 991
10938.42 1025
10939.41 948
10940.40 956
10941.38 1072
10942.37 1105
10943.36 1043
10944.35 1023
10945.34 1065
10946.32 1012
10947.31 965
10948.30 1014
10949.29 1097
10950.28 1137
10951.27 1003
10952.25 996
10953.24 1066
10954.23 1077
10955.22 1053
10956.21 1137
10957.20 1113
10958.18 1066
10959.17 1088
10960.16 1072
10961.15 1086
10962.14 1096
10963.13 1126
10964.12 1198
10965.11 1216
10966.10 1242
10967.08 1276
10968.07 1302
10969.06 1292
10970.05 1352
10971.04 1313
10972.03 1309
10973.02 1270
10974.01 1249
10975.00 1220
10975.99 1226
10976.98 1223
10977.97 1212
10978.96 1233
10979.95 1223
10980.94 1180
10981.92 1171
10982.91 1124
10983.90 1124
10984.89 1104
10985.88 1204
10986.87 1251
10987.86 1154
10988.85 1136
10989.84 1228
10990.83 1239
10991.82 1147
10992.81 1150
10993.80 1166
10994.79 1170
10995.78 1256
10996.78 1216
10997.77 1176
10998.76 1149
10999.75 1215
11000.74 1277
11001.73 1243
11002.72 1231
11003.71 1273
11004.70 1345
11005.69 1386
11006.68 1487
11007.67 1486
11008.66 1621
11009.65 1601
11010.64 1627
11011.64 1646
11012.63 1550
11013.62 1538
11014.61 1448
11015.60 1359
11016.59 1304
11017.58 1269
11018.57 1232
11019.57 1255
11020.56 1127
11021.55 1179
11022.54 1149
11023.53 1090
11024.52 1117
11025.51 1105
11026.51 1133
11027.50 1074
11028.49 1149
11029.48 1069
11030.47 1074
11031.47 1089
11032.46 1119
11033.45 1096
11034.44 981
11035.43 991
11036.43 1042
11037.42 1058
11038.41 1043
11039.40 1076
11040.39 1051
11041.39 1087
11042.38 1051
11043.37 1041
11044.36 1049
11045.36 956
11046.35 1095
11047.34 1026
11048.34 1006
11049.33 972
11050.32 995
11051.31 985
11052.31 1051
11053.30 948
11054.29 1024
11055.29 987
11056.28 1031
11057.27 1012
11058.26 957
11059.26 933
11060.25 1025
11061.24 990
11062.24 990
11063.23 964
11064.22 941
11065.22 970
11066.21 1011
11067.20 1012
11068.20 965
11069.19 1002
11070.19 1006
11071.18 982
11072.17 974
11073.17 1030
11074.16 954
11075.15 974
11076.15 927
11077.14 1032
11078.14 985
11079.13 962
11080.12 983
11081.12 928
11082.11 983
11083.11 973
11084.10 1082
11085.10 1065
11086.09 1006
11087.08 955
11088.08 1008
11089.07 1047
11090.07 1034
11091.06 970
11092.06 1055
11093.05 990
11094.05 1019
11095.04 1035
11096.04 947
11097.03 921
11098.03 920
11099.02 951
11100.02 994
11101.01 943
11102.01 904
11103.00 963
11104.00 934
11104.99 891
11105.99 950
11106.98 1019
11107.98 984
11108.97 962
11109.97 900
11110.96 934
11111.96 968
11112.95 933
11113.95 955
11114.95 928
11115.94 899
11116.94 979
11117.93 957
11118.93 925
11119.93 881
11120.92 923
11121.92 1021
11122.91 975
11123.91 948
11124.91 895
11125.90 911
11126.90 952
11127.89 927
11128.89 932
11129.89 928
11130.88 938
11131.88 905
11132.88 877
11133.87 905
11134.87 1007
11135.87 902
11136.86 929
11137.86 935
11138.86 943
11139.85 891
11140.85 904
11141.85 932
11142.84 920
11143.84 868
11144.84 905
11145.83 864
11146.83 911
11147.83 880
11148.83 868
11149.82 918
11150.82 989
11151.82 938
11152.82 872
11153.81 946
11154.81 907
11155.81 948
11156.80 922
11157.80 943
11158.80 975
11159.80 894
11160.80 912
11161.79 943
11162.79 926
11163.79 917
11164.79 865
11165.78 876
11166.78 901
11167.78 925
11168.78 952
11169.78 894
11170.78 904
11171.77 889
11172.77 901
11173.77 867
11174.77 848
11175.77 898
11176.77 914
11177.76 984
11178.76 919
11179.76 860
11180.76 874
11181.76 875
11182.76 858
11183.76 916
11184.75 850
11185.75 862
11186.75 829
11187.75 836
11188.75 877
11189.75 865
11190.75 895
11191.75 966
11192.75 908
11193.75 901
11194.75 978
11195.74 859
11196.74 869
11197.74 891
11198.74 890
11199.74 869
11200.74 906
11201.74 920
11202.74 863
11203.74 862
11204.74 842
11205.74 876
11206.74 830
11207.74 858
11208.74 892
11209.74 900
11210.74 884
11211.74 874
11212.74 833
11213.74 868
11214.74 920
11215.74 917
11216.74 861
11217.74 879
11218.74 890
11219.74 915
11220.74 958
11221.74 858
11222.74 841
11223.74 866
11224.74 879
11225.74 867
11226.74 872
11227.75 891
11228.75 843
11229.75 882
11230.75 869
11231.75 846
11232.75 860
11233.75 890
11234.75 873
11235.75 875
11236.75 891
11237.76 861
11238.76 884
11239.76 851
11240.76 910
11241.76 957
11242.76 935
11243.76 926
11244.76 884
11245.77 925
11246.77 899
11247.77 879
11248.77 796
11249.77 857
11250.77 871
11251.78 938
11252.78 960
11253.78 884
11254.78 936
11255.78 949
11256.79 955
11257.79 907
11258.79 939
11259.79 983
11260.79 939
11261.80 884
11262.80 886
11263.80 900
11264.80 895
11265.81 935
11266.81 915
11267.81 895
11268.81 900
11269.82 874
11270.82 930
11271.82 870
11272.82 851
11273.83 906
11274.83 946
11275.83 975
11276.84 908
11277.84 899
11278.84 937
11279.85 981
11280.85 936
11281.85 886
11282.85 894
11283.86 1052
11284.86 986
11285.86 936
11286.87 1038
11287.87 991
11288.87 988
11289.88 969
11290.88 1009
11291.89 986
11292.89 976
11293.89 962
11294.90 973
11295.90 1015
11296.90 981
11297.91 984
11298.91 956
11299.92 1013
11300.92 954
11301.92 942
11302.93 997
11303.93 922
11304.94 985
11305.94 973
11306.94 972
11307.95 920
11308.95 866
11309.96 926
11310.96 1003
11311.97 1011
11312.97 981
11313.98 994
11314.98 957
11315.98 1006
11316.99 940
11317.99 954
11319.00 999
11320.00 1021
11321.01 1095
11322.01 1069
11323.02 1061
11324.02 997
11325.03 1001
11326.03 1057
11327.04 1066
11328.04 1006
11329.05 1006
11330.05 1032
11331.06 1034
11332.07 1036
11333.07 957
11334.08 980
11335.08 1006
11336.09 1019
11337.09 989
11338.10 985
11339.10 935
11340.11 988
11341.12 1026
11342.12 1002
11343.13 1014
11344.13 982
11345.14 959
11346.15 1045
11347.15 966
11348.16 1029
11349.16 1095
11350.17 1077
11351.18 1041
11352.18 1032
11353.19 1079
11354.20 1052
11355.20 1071
11356.21 1030
11357.21 1017
11358.22 1038
11359.23 955
11360.23 981
11361.24 1096
11362.25 1059
11363.25 1037
11364.26 1055
11365.27 1091
11366.28 1054
11367.28 1035
11368.29 1090
11369.30 1096
11370.30 1067
11371.31 996
11372.32 1068
11373.32 1101
11374.33 1096
11375.34 1064
11376.35 1046
11377.35 995
11378.36 1037
11379.37 1026
11380.38 1032
11381.38 1029
11382.39 1020
11383.40 1055
11384.41 1111
11385.41 1134
11386.42 1096
11387.43 1168
11388.44 1277
11389.45 1113
11390.45 1084
11391.46 1143
11392.47 1105
11393.48 1119
11394.49 1115
11395.49 1158
11396.50 1111
11397.51 1104
11398.52 1114
11399.53 1088
11400.54 1127
11401.55 1088
11402.55 1115
11403.56 1091
11404.57 1166
11405.58 1170
11406.59 1150
11407.60 1184
11408.61 1175
11409.61 1126
11410.62 1125
11411.63 1145
11412.64 1101
11413.65 1096
11414.66 1145
11415.67 1095
11416.68 1160
11417.69 1195
11418.70 1148
11419.71 1198
11420.71 1220
11421.72 1231
11422.73 1226
11423.74 1189
11424.75 1245
11425.76 1268
11426.77 1163
11427.78 1268
11428.79 1306
11429.80 1211
11430.81 1237
11431.82 1159
11432.83 1226
11433.84 1223
11434.85 1236
11435.86 1211
11436.87 1239
11437.88 1249
11438.89 1236
11439.90 1328
11440.91 1268
11441.92 1198
11442.93 1175
11443.94 1245
11444.95 1264
11445.96 1259
11446.97 1242
11447.98 1281
11448.99 1279
11450.00 1319
11451.01 1343
11452.03 1278
11453.04 1320
11454.05 1351
11455.06 1305
11456.07 1355
11457.08 1274
11458.09 1329
11459.10 1333
11460.11 1294
11461.12 1413
11462.14 1390
11463.15 1310
11464.16 1314
11465.17 1224
11466.18 1306
11467.19 1344
11468.20 1334
11469.21 1364
11470.23 1364
11471.24 1366
11472.25 1358
11473.26 1401
11474.27 1425
11475.28 1372
11476.30 1448
11477.31 1386
11478.32 1394
11479.33 1439
11480.34 1440
11481.36 1408
11482.37 1419
11483.38 1443
11484.39 1432
11485.40 1404
11486.42 1467
11487.43 1517
11488.44 1463
11489.45 1441
11490.47 1374
11491.48 1461
11492.49 1492
11493.50 1518
11494.52 1456
11495.53 1550
11496.54 1553
11497.55 1584
11498.57 1556
11499.58 1592
11500.59 1541
11501.61 1566
11502.62 1569
11503.63 1591
11504.64 1574
11505.66 1604
11506.67 1567
11507.68 1682
11508.70 1677
11509.71 1802
11510.72 1848
11511.74 1825
11512.75 1789
11513.76 1718
11514.78 1727
11515.79 1754
11516.80 1792
11517.82 1831
11518.83 1825
11519.84 1851
11520.86 1835
11521.87 1882
11522.89 1877
11523.90 1874
11524.91 1930
11525.93 1959
11526.94 2006
11527.96 2008
11528.97 2021
11529.98 2011
11531.00 2066
11532.01 2123
11533.03 2136
11534.04 2187
11535.06 2225
11536.07 2278
11537.08 2376
11538.10 2468
11539.11 2394
11540.13 2524
11541.14 2453
11542.16 2464
11543.17 2569
11544.19 2514
11545.20 2689
11546.22 2743
11547.23 2782
11548.25 2971
11549.26 3168
11550.28 3157
11551.29 3625
11552.31 4061
11553.32 4364
11554.34 4603
11555.35 4962
11556.37 5165
11557.38 5094
11558.40 5117
11559.41 4819
11560.43 4311
11561.45 3866
11562.46 3507
11563.48 3214
11564.49 2881
11565.51 2746
11566.52 2692
11567.54 2616
11568.56 2441
11569.57 2419
11570.59 2510
11571.60 2380
11572.62 2419
11573.64 2391
11574.65 2398
11575.67 2278
11576.68 2336
11577.70 2296
11578.72 2214
11579.73 2174
11580.75 2119
11581.77 2115
11582.78 2158
11583.80 2088
11584.82 2177
11585.83 2178
11586.85 2243
11587.87 2229
11588.88 2141
11589.90 2305
11590.92 2317
11591.93 2274
11592.95 2265
11593.97 2354
11594.98 2412
11596.00 2424
11597.02 2383
11598.03 2363
11599.05 2368
11600.07 2392
11601.09 2351
11602.10 2317
11603.12 2277
11604.14 2351
11605.16 2380
11606.17 2470
11607.19 2554
11608.21 2589
11609.23 2723
11610.24 3047
11611.26 3283
11612.28 3464
11613.30 3494
11614.32 3532
11615.33 3717
11616.35 3518
11617.37 3359
11618.39 3128
11619.41 2946
11620.42 2827
11621.44 2636
11622.46 2443
11623.48 2296
11624.50 2197
11625.51 2282
11626.53 2179
11627.55 2136
11628.57 2099
11629.59 2172
11630.61 2229
11631.63 2216
11632.64 2180
11633.66 2182
11634.68 2168
11635.70 2067
11636.72 2025
11637.74 2088
11638.76 2111
11639.78 2087
11640.80 2048
11641.81 2052
11642.83 2016
11643.85 2091
11644.87 1997
11645.89 1983
11646.91 1943
11647.93 1979
11648.95 1920
11649.97 1962
11650.99 1982
11652.01 1967
11653.03 1935
11654.05 1943
11655.07 1801
11656.09 1849
11657.11 1960
11658.13 1854
11659.15 1786
11660.17 1716
11661.19 1754
11662.21 1747
11663.23 1702
11664.25 1686
11665.27 1631
11666.29 1591
11667.31 1662
11668.33 1645
11669.35 1651
11670.37 1685
11671.39 1594
11672.41 1597
11673.43 1626
11674.45 1670
11675.47 1587
11676.49 1612
11677.51 1561
11678.53 1535
11679.55 1521
11680.57 1520
11681.59 1490
11682.61 1476
11683.64 1444
11684.66 1446
11685.68 1479
11686.70 1572
11687.72 1567
11688.74 1472
11689.76 1593
11690.78 1574
11691.80 1598
11692.83 1585
11693.85 1593
11694.87 1583
11695.89 1545
11696.91 1555
11697.93 1556
11698.95 1504
11699.98 1510
11701.00 1622
11702.02 1539
11703.04 1419
11704.06 1504
11705.08 1501
11706.11 1441
11707.13 1499
11708.15 1451
11709.17 1470
11710.19 1429
11711.22 1397
11712.24 1374
11713.26 1384
11714.28 1446
11715.31 1347
11716.33 1412
11717.35 1378
11718.37 1294
11719.40 1282
11720.42 1323
11721.44 1341
11722.46 1357
11723.49 1366
11724.51 1333
11725.53 1283
11726.55 1330
11727.58 1294
11728.60 1285
11729.62 1296
11730.65 1260
11731.67 1297
11732.69 1210
11733.71 1198
11734.74 1169
11735.76 1232
11736.78 1236
11737.81 1214
11738.83 1223
11739.85 1166
11740.88 1137
11741.90 1156
11742.92 1149
11743.95 1172
11744.97 1160
11746.00 1158
11747.02 1189
11748.04 1101
11749.07 1178
11750.09 1156
11751.11 1116
11752.14 1174
11753.16 1140
11754.19 1113
11755.21 1124
11756.23 1164
11757.26 1115
11758.28 1173
11759.31 1061
11760.33 1053
11761.36 1146
11762.38 1104
11763.40 1097
11764.43 1051
11765.45 1040
11766.48 1013
11767.50 923
11768.53 1051
11769.55 1034
11770.58 1061
11771.60 979
11772.63 1042
11773.65 1062
11774.68 1053
11775.70 985
11776.73 1001
11777.75 1049
11778.78 1036
11779.80 1081
11780.83 1091
11781.85 1076
11782.88 943
11783.90 1025
11784.93 997
11785.95 1034
11786.98 1025
11788.00 1056
11789.03 996
11790.05 939
11791.08 988
11792.11 1010
11793.13 999
11794.16 963
11795.18 1002
11796.21 989
11797.23 1014
11798.26 1026
11799.29 966
11800.31 989
11801.34 990
11802.36 972
11803.39 950
11804.42 970
11805.44 966
11806.47 924
11807.50 937
11808.52 1024
11809.55 1011
11810.57 955
11811.60 909
11812.63 935
11813.65 896
11814.68 923
11815.71 892
11816.73 984
11817.76 949
11818.79 931
11819.81 941
11820.84 937
11821.87 912
11822.90 963
11823.92 953
11824.95 845
11825.98 894
11827.00 971
11828.03 908
11829.06 841
11830.09 888
11831.11 939
11832.14 952
11833.17 932
11834.20 893
11835.22 886
11836.25 912
11837.28 843
11838.31 862
11839.33 908
11840.36 950
11841.39 895
11842.42 862
11843.45 911
11844.47 870
11845.50 887
11846.53 839
11847.56 865
11848.59 931
11849.61 899
11850.64 918
11851.67 891
11852.70 896
11853.73 920
11854.75 915
11855.78 889
11856.81 921
11857.84 930
11858.87 873
11859.90 845
11860.93 886
11861.95 843
11862.98 915
11864.01 950
11865.04 844
11866.07 883
11867.10 917
11868.13 815
11869.16 888
11870.19 921
11871.21 957
11872.24 888
11873.27 863
11874.30 846
11875.33 849
11876.36 921
11877.39 872
11878.42 867
11879.45 887
11880.48 844
11881.51 888
11882.54 926
11883.57 918
11884.60 869
11885.63 900
11886.66 879
11887.69 864
11888.72 892
11889.75 922
11890.78 818
11891.81 885
11892.84 950
11893.87 944
11894.90 920
11895.93 923
11896.96 909
11897.99 907
11899.02 896
11900.05 954
11901.08 976
11902.11 918
11903.14 880
11904.17 937
11905.20 899
11906.23 912
11907.26 890
11908.29 913
11909.32 913
11910.35 879
11911.38 942
11912.42 939
11913.45 917
11914.48 941
11915.51 1024
11916.54 872
11917.57 868
11918.60 914
11919.63 924
11920.66 931
11921.70 840
11922.73 862
11923.76 941
11924.79 895
11925.82 922
11926.85 905
11927.88 856
11928.92 910
11929.95 958
11930.98 961
11932.01 897
11933.04 899
11934.07 978
11935.11 941
11936.14 902
11937.17 917
11938.20 989
11939.23 1015
11940.27 993
11941.30 992
11942.33 990
11943.36 1000
11944.40 1028
11945.43 999
11946.46 984
11947.49 955
11948.53 933
11949.56 902
11950.59 877
11951.62 899
11952.66 909
11953.69 868
11954.72 926
11955.75 881
11956.79 939
11957.82 953
11958.85 971
11959.88 916
11960.92 941
11961.95 962
11962.98 928
11964.02 912
11965.05 891
11966.08 878
11967.12 942
11968.15 982
11969.18 925
11970.22 920
11971.25 921
11972.28 870
11973.32 927
11974.35 922
11975.38 895
11976.42 870
11977.45 909
11978.49 939
11979.52 943
11980.55 904
11981.59 917
11982.62 934
11983.66 1003
11984.69 955
11985.72 963
11986.76 942
11987.79 940
11988.83 947
11989.86 921
11990.89 903
11991.93 936
11992.96 915
11994.00 884
11995.03 872
11996.07 879
11997.10 939
11998.14 932
11999.17 947
12000.20 898
12001.24 910
12002.27 959
12003.31 1004
12004.34 956
12005.38 928
12006.41 874
12007.45 876
12008.48 936
12009.52 876
12010.55 891
12011.59 953
12012.62 942
12013.66 915
12014.70 951
12015.73 982
12016.77 951
12017.80 953
12018.84 928
12019.87 943
12020.91 946
12021.94 989
12022.98 903
12024.02 967
12025.05 928
12026.09 932
12027.12 982
12028.16 1009
12029.19 934
12030.23 946
12031.27 949
12032.30 930
12033.34 880
12034.37 945
12035.41 932
12036.45 1015
12037.48 937
12038.52 932
12039.56 961
12040.59 898
12041.63 926
12042.67 915
12043.70 966
12044.74 952
12045.78 934
12046.81 984
12047.85 1006
12048.89 892
12049.92 850
12050.96 877
12052.00 892
12053.03 823
12054.07 899
12055.11 911
12056.14 900
12057.18 943
12058.22 964
12059.26 887
12060.29 894
12061.33 931
12062.37 911
12063.41 880
12064.44 890
12065.48 877
12066.52 949
12067.56 880
12068.59 789
12069.63 878
12070.67 910
12071.71 889
12072.74 902
12073.78 872
12074.82 882
12075.86 875
12076.90 900
12077.93 875
12078.97 907
12080.01 855
12081.05 899
12082.09 872
12083.13 873
12084.16 901
12085.20 891
12086.24 938
12087.28 901
12088.32 876
12089.36 861
12090.39 850
12091.43 864
12092.47 905
12093.51 895
12094.55 912
12095.59 900
12096.63 902
12097.67 891
12098.70 830
12099.74 870
12100.78 847
12101.82 806
12102.86 792
12103.90 861
12104.94 862
12105.98 839
12107.02 894
12108.06 924
12109.10 891
12110.14 883
12111.18 862
12112.22 925
12113.25 881
12114.29 860
12115.33 838
12116.37 865
12117.41 883
12118.45 887
12119.49 858
12120.53 878
12121.57 825
12122.61 818
12123.65 801
12124.69 818
12125.73 845
12126.77 846
12127.81 869
12128.85 787
12129.89 785
12130.93 805
12131.97 798
12133.02 785
12134.06 793
12135.10 767
12136.14 766
12137.18 852
12138.22 839
12139.26 808
12140.30 867
12141.34 842
12142.38 798
12143.42 734
12144.46 745
12145.50 789
12146.54 817
12147.59 833
12148.63 795
12149.67 885
12150.71 801
12151.75 818
12152.79 783
12153.83 803
12154.87 796
12155.92 830
12156.96 782
12158.00 742
12159.04 814
12160.08 777
12161.12 836
12162.17 799
12163.21 801
12164.25 781
12165.29 811
12166.33 822
12167.37 815
12168.42 813
12169.46 819
12170.50 767
12171.54 766
12172.58 784
12173.63 802
12174.67 805
12175.71 745
12176.75 791
12177.80 794
12178.84 784
12179.88 809
12180.92 801
12181.97 786
12183.01 720
12184.05 790
12185.09 818
12186.14 865
12187.18 794
12188.22 854
12189.26 807
12190.31 765
12191.35 783
12192.39 785
12193.44 773
12194.48 744
12195.52 780
12196.57 714
12197.61 776
12198.65 803
12199.70 748
12200.74 819
12201.78 836
12202.83 806
12203.87 804
12204.91 793
12205.96 809
12207.00 809
12208.04 775
12209.09 757
12210.13 797
12211.17 721
12212.22 777
12213.26 770
12214.31 739
12215.35 755
12216.39 804
12217.44 864
12218.48 804
12219.53 740
12220.57 780
12221.61 800
12222.66 732
12223.70 768
12224.75 751
12225.79 774
12226.84 764
12227.88 721
12228.93 724
12229.97 725
12231.01 792
12232.06 760
12233.10 726
12234.15 792
12235.19 744
12236.24 769
12237.28 775
12238.33 773
12239.37 753
12240.42 721
12241.46 770
12242.51 727
12243.55 723
12244.60 732
12245.64 748
12246.69 724
12247.74 738
12248.78 706
12249.83 716
12250.87 775
12251.92 740
12252.96 761
12254.01 760
12255.05 829
12256.10 750
12257.15 733
12258.19 741
12259.24 791
12260.28 745
12261.33 728
12262.37 787
12263.42 774
12264.47 769
12265.51 777
12266.56 804
12267.61 749
12268.65 760
12269.70 710
12270.74 708
12271.79 725
12272.84 673
12273.88 693
12274.93 750
12275.98 810
12277.02 817
12278.07 737
12279.12 676
12280.16 685
12281.21 681
12282.26 707
12283.30 730
12284.35 719
12285.40 737
12286.44 709
12287.49 697
12288.54 714
12289.59 779
12290.63 725
12291.68 697
12292.73 693
12293.77 674
12294.82 685
12295.87 779
12296.92 736
12297.96 702
12299.01 724
12300.06 711
12301.11 722
12302.15 725
12303.20 738
12304.25 675
12305.30 702
12306.35 681
12307.39 685
12308.44 734
12309.49 673
12310.54 706
12311.59 734
12312.63 685
12313.68 731
12314.73 767
12315.78 723
12316.83 744
12317.88 716
12318.92 703
12319.97 699
12321.02 674
12322.07 706
12323.12 726
12324.17 712
12325.21 698
12326.26 749
12327.31 701
12328.36 747
12329.41 674
12330.46 727
12331.51 740
12332.56 684
12333.61 757
12334.65 709
12335.70 721
12336.75 711
12337.80 737
12338.85 736
12339.90 702
12340.95 695
12342.00 697
12343.05 700
12344.10 729
12345.15 710
12346.20 717
12347.25 717
12348.30 705
12349.35 681
12350.40 752
12351.45 728
12352.50 682
12353.55 655
12354.60 676
12355.65 704
12356.70 720
12357.75 706
12358.80 706
12359.85 691
12360.90 667
12361.95 705
12363.00 718
12364.05 684
12365.10 690
12366.15 665
12367.20 663
12368.25 665
12369.30 709
12370.35 694
12371.40 688
12372.45 670
12373.50 653
12374.55 667
12375.60 713
12376.65 698
12377.70 711
12378.76 701
12379.81 707
12380.86 703
12381.91 702
12382.96 705
12384.01 702
12385.06 679
12386.11 686
12387.17 692
12388.22 712
12389.27 674
12390.32 616
12391.37 680
12392.42 681
12393.47 703
12394.53 748
12395.58 679
12396.63 700
12397.68 715
12398.73 744
12399.78 696
12400.84 646
12401.89 680
12402.94 720
12403.99 743
12405.04 672
12406.10 662
12407.15 736
12408.20 724
12409.25 689
12410.31 694
12411.36 674
12412.41 676
12413.46 677
12414.51 679
12415.57 688
12416.62 752
12417.67 696
12418.72 685
12419.78 688
12420.83 687
12421.88 695
12422.94 694
12423.99 726
12425.04 722
12426.09 705
12427.15 671
12428.20 716
12429.25 716
12430.31 673
12431.36 675
12432.41 723
12433.47 701
12434.52 632
12435.57 688
12436.63 731
12437.68 710
12438.73 718
12439.79 718
12440.84 670
12441.89 726
12442.95 722
12444.00 688
12445.06 639
12446.11 690
12447.16 722
12448.22 696
12449.27 722
12450.33 683
12451.38 664
12452.43 697
12453.49 739
12454.54 683
12455.60 701
12456.65 708
12457.70 722
12458.76 732
12459.81 711
12460.87 735
12461.92 755
12462.98 722
12464.03 704
12465.09 642
12466.14 728
12467.19 713
12468.25 731
12469.30 734
12470.36 711
12471.41 684
12472.47 687
12473.52 717
12474.58 728
12475.63 721
12476.69 662
12477.74 684
12478.80 786
12479.85 703
12480.91 689
12481.97 698
12483.02 706
12484.08 751
12485.13 750
12486.19 746
12487.24 693
12488.30 711
12489.35 708
12490.41 630
12491.47 708
12492.52 724
12493.58 658
12494.63 688
12495.69 710
12496.74 746
12497.80 694
12498.86 717
12499.91 737
12500.97 726
12502.03 661
12503.08 670
12504.14 701
12505.19 715
12506.25 684
12507.31 739
12508.36 720
12509.42 705
12510.48 723
12511.53 715
12512.59 717
12513.65 776
12514.70 739
12515.76 734
12516.82 738
12517.87 735
12518.93 754
12519.99 744
12521.04 749
12522.10 790
12523.16 808
12524.22 748
12525.27 730
12526.33 744
12527.39 796
12528.44 758
12529.50 819
12530.56 871
12531.62 945
12532.67 847
12533.73 892
12534.79 915
12535.85 864
12536.90 904
12537.96 903
12539.02 974
12540.08 908
12541.14 851
12542.19 874
12543.25 860
12544.31 807
12545.37 818
12546.43 823
12547.48 817
12548.54 775
12549.60 762
12550.66 731
12551.72 746
12552.77 796
12553.83 728
12554.89 743
12555.95 763
12557.01 761
12558.07 755
12559.13 759
12560.18 660
12561.24 719
12562.30 708
12563.36 722
12564.42 710
12565.48 732
12566.54 706
12567.60 699
12568.65 735
12569.71 721
12570.77 712
12571.83 707
12572.89 727
12573.95 763
12575.01 762
12576.07 684
12577.13 701
12578.19 721
12579.25 757
12580.31 737
12581.37 698
12582.43 714
12583.49 717
12584.55 775
12585.60 764
12586.66 745
12587.72 781
12588.78 742
12589.84 750
12590.90 803
12591.96 737
12593.02 768
12594.08 773
12595.14 749
12596.20 769
12597.26 793
12598.32 771
12599.39 747
12600.45 769
12601.51 800
12602.57 741
12603.63 762
12604.69 829
12605.75 780
12606.81 788
12607.87 803
12608.93 795
12609.99 818
12611.05 838
12612.11 841
12613.17 877
12614.23 950
12615.30 928
12616.36 954
12617.42 986
12618.48 967
12619.54 970
12620.60 877
12621.66 927
12622.72 919
12623.78 855
12624.85 861
12625.91 822
12626.97 774
12628.03 808
12629.09 787
12630.15 783
12631.22 835
12632.28 786
12633.34 762
12634.40 710
12635.46 724
12636.52 813
12637.59 749
12638.65 793
12639.71 776
12640.77 768
12641.83 774
12642.90 780
12643.96 671
12645.02 765
12646.08 782
12647.14 729
12648.21 740
12649.27 746
12650.33 746
12651.39 738
12652.46 716
12653.52 715
12654.58 693
12655.65 657
12656.71 670
12657.77 735
12658.83 744
12659.90 806
12660.96 745
12662.02 731
12663.09 711
12664.15 742
12665.21 727
12666.27 717
12667.34 698
12668.40 704
12669.46 704
12670.53 691
12671.59 692
12672.65 722
12673.72 744
12674.78 789
12675.84 739
12676.91 769
12677.97 696
12679.04 752
12680.10 736
12681.16 721
12682.23 695
12683.29 712
12684.35 739
12685.42 713
12686.48 779
12687.55 724
12688.61 790
12689.67 712
12690.74 738
12691.80 783
12692.87 747
12693.93 733
12695.00 747
12696.06 793
12697.12 804
12698.19 788
12699.25 751
12700.32 774
12701.38 787
12702.45 698
12703.51 740
12704.58 792
12705.64 717
12706.71 723
12707.77 755
12708.84 744
12709.90 751
12710.97 772
12712.03 729
12713.10 684
12714.16 690
12715.23 728
12716.29 741
12717.36 731
12718.42 688
12719.49 729
12720.55 744
12721.62 701
12722.68 722
12723.75 711
12724.81 732
12725.88 721
12726.95 689
12728.01 714
12729.08 734
12730.14 710
12731.21 728
12732.28 741
12733.34 732
12734.41 719
12735.47 747
12736.54 698
12737.61 703
12738.67 660
12739.74 692
12740.80 759
12741.87 682
12742.94 668
12744.00 705
12745.07 740
12746.14 714
12747.20 666
12748.27 697
12749.34 728
12750.40 757
12751.47 776
12752.54 731
12753.60 702
12754.67 669
12755.74 727
12756.80 711
12757.87 712
12758.94 727
12760.00 683
12761.07 641
12762.14 652
12763.21 692
12764.27 673
12765.34 721
12766.41 665
12767.47 669
12768.54 680
12769.61 683
12770.68 657
12771.74 680
12772.81 706
12773.88 674
12774.95 670
12776.02 683
12777.08 612
12778.15 640
12779.22 727
12780.29 693
12781.35 660
12782.42 645
12783.49 624
12784.56 730
12785.63 691
12786.70 645
12787.76 678
12788.83 677
12789.90 660
12790.97 630
12792.04 650
12793.11 637
12794.17 659
12795.24 644
12796.31 623
12797.38 650
12798.45 700
12799.52 631
12800.59 643
12801.65 633
12802.72 717
12803.79 712
12804.86 640
12805.93 611
12807.00 653
12808.07 641
12809.14 618
12810.21 664
12811.28 697
12812.34 625
12813.41 662
12814.48 664
12815.55 664
12816.62 670
12817.69 649
12818.76 722
12819.83 657
12820.90 642
12821.97 631
12823.04 671
12824.11 672
12825.18 635
12826.25 628
12827.32 685
12828.39 670
12829.46 643
12830.53 638
12831.60 651
12832.67 635
12833.74 634
12834.81 603
12835.88 641
12836.95 619
12838.02 550
12839.09 620
12840.16 623
12841.23 688
12842.30 596
12843.37 635
12844.44 613
12845.51 623
12846.58 646
12847.66 674
12848.73 605
12849.80 572
12850.87 636
12851.94 680
12853.01 640
12854.08 591
12855.15 565
12856.22 592
12857.29 655
12858.36 611
12859.44 616
12860.51 604
12861.58 629
12862.65 657
12863.72 601
12864.79 587
12865.86 655
12866.94 612
12868.01 585
12869.08 617
12870.15 592
12871.22 565
12872.29 573
12873.37 610
12874.44 639
12875.51 604
12876.58 636
12877.65 615
12878.73 586
12879.80 587
12880.87 636
12881.94 676
12883.01 643
12884.09 592
12885.16 608
12886.23 609
12887.30 627
12888.38 587
12889.45 628
12890.52 558
12891.59 596
12892.67 603
12893.74 579
12894.81 533
12895.88 588
12896.96 610
12898.03 607
12899.10 648
12900.18 635
12901.25 637
12902.32 665
12903.39 615
12904.47 587
12905.54 624
12906.61 603
12907.69 658
12908.76 588
12909.83 552
12910.91 556
12911.98 587
12913.05 613
12914.13 598
12915.20 559
12916.28 570
12917.35 567
12918.42 616
12919.50 634
12920.57 600
12921.64 563
12922.72 581
12923.79 601
12924.87 573
12925.94 606
12927.01 556
12928.09 600
12929.16 572
12930.24 562
12931.31 552
12932.38 580
12933.46 591
12934.53 555
12935.61 590
12936.68 584
12937.76 595
12938.83 584
12939.91 601
12940.98 678
12942.05 644
12943.13 561
12944.20 581
12945.28 571
12946.35 579
12947.43 595
12948.50 667
12949.58 644
12950.65 612
12951.73 659
12952.80 640
12953.88 558
12954.95 558
12956.03 597
12957.10 645
12958.18 635
12959.26 545
12960.33 561
12961.41 532
12962.48 563
12963.56 579
12964.63 554
12965.71 629
12966.78 631
12967.86 557
12968.94 538
12970.01 582
12971.09 546
12972.16 566
12973.24 636
12974.32 571
12975.39 578
12976.47 574
12977.54 582
12978.62 592
12979.70 559
12980.77 587
12981.85 582
12982.93 602
12984.00 631
12985.08 571
12986.15 572
12987.23 651
12988.31 594
12989.38 621
12990.46 580
12991.54 581
12992.61 587
12993.69 598
12994.77 589
12995.85 605
12996.92 636
12998.00 615
12999.08 570
13000.15 630
13001.23 617
13002.31 594
13003.38 592
13004.46 577
13005.54 591
13006.62 632
13007.69 601
13008.77 587
13009.85 629
13010.93 586
13012.00 608
13013.08 591
13014.16 593
13015.24 547
13016.32 549
13017.39 561
13018.47 603
13019.55 582
13020.63 573
13021.70 638
13022.78 600
13023.86 558
13024.94 609
13026.02 620
13027.10 590
13028.17 592
13029.25 582
13030.33 576
13031.41 592
13032.49 642
13033.57 619
13034.64 625
13035.72 578
13036.80 624
13037.88 574
13038.96 582
13040.04 609
13041.12 586
13042.19 685
13043.27 621
13044.35 602
13045.43 701
13046.51 629
13047.59 665
13048.67 590
13049.75 635
13050.83 649
13051.91 605
13052.99 621
13054.06 623
13055.14 596
13056.22 589
13057.30 578
13058.38 633
13059.46 576
13060.54 578
13061.62 608
13062.70 587
13063.78 608
13064.86 664
13065.94 599
13067.02 563
13068.10 591
13069.18 643
13070.26 608
13071.34 589
13072.42 601
13073.50 641
13074.58 644
13075.66 592
13076.74 590
13077.82 624
13078.90 578
13079.98 586
13081.06 589
13082.14 592
13083.22 588
13084.30 573
13085.38 608
13086.47 558
13087.55 599
13088.63 571
13089.71 582
13090.79 614
13091.87 638
13092.95 629
13094.03 621
13095.11 637
13096.19 655
13097.27 573
13098.36 570
13099.44 555
13100.52 564
13101.60 552
13102.68 552
13103.76 562
13104.84 617
13105.93 588
13107.01 539
13108.09 555
13109.17 584
13110.25 607
13111.33 601
13112.42 586
13113.50 582
13114.58 640
13115.66 564
13116.74 607
13117.82 606
13118.91 563
13119.99 605
13121.07 580
13122.15 615
13123.23 583
13124.32 590
13125.40 589
13126.48 587
13127.56 587
13128.65 538
13129.73 552
13130.81 550
13131.89 526
13132.98 561
13134.06 582
13135.14 623
13136.22 582
13137.31 583
13138.39 577
13139.47 546
13140.56 550
13141.64 618
13142.72 587
13143.81 550
13144.89 585
13145.97 564
13147.05 590
13148.14 596
13149.22 595
13150.30 591
13151.39 548
13152.47 585
13153.55 625
13154.64 578
13155.72 563
13156.81 554
13157.89 547
13158.97 586
13160.06 565
13161.14 566
13162.22 617
13163.31 595
13164.39 552
13165.48 619
13166.56 606
13167.64 538
13168.73 567
13169.81 569
13170.90 580
13171.98 588
13173.06 564
13174.15 566
13175.23 623
13176.32 609
13177.40 587
13178.49 573
13179.57 553
13180.66 585
13181.74 592
13182.82 559
13183.91 539
13184.99 566
13186.08 520
13187.16 584
13188.25 545
13189.33 553
13190.42 547
13191.50 521
13192.59 527
13193.67 582
13194.76 586
13195.84 613
13196.93 539
13198.01 590
13199.10 587
13200.19 595
13201.27 539
13202.36 526
13203.44 589
13204.53 592
13205.61 633
13206.70 571
13207.78 593
13208.87 608
13209.96 620
13211.04 628
13212.13 548
13213.21 573
13214.30 621
13215.38 523
13216.47 573
13217.56 604
13218.64 603
13219.73 604
13220.82 586
13221.90 605
13222.99 556
13224.07 570
13225.16 600
13226.25 578
13227.33 533
13228.42 576
13229.51 562
13230.59 550
13231.68 567
13232.77 603
13233.85 536
13234.94 595
13236.03 620
13237.11 608
13238.20 611
13239.29 574
13240.38 572
13241.46 574
13242.55 610
13243.64 567
13244.72 551
13245.81 546
13246.90 576
13247.99 568
13249.07 593
13250.16 573
13251.25 551
13252.34 625
13253.42 556
13254.51 569
13255.60 584
13256.69 554
13257.77 586
13258.86 555
13259.95 561
13261.04 577
13262.13 533
13263.21 519
13264.30 540
13265.39 535
13266.48 592
13267.57 574
13268.65 557
13269.74 551
13270.83 562
13271.92 524
13273.01 578
13274.10 560
13275.18 551
13276.27 539
13277.36 589
13278.45 582
13279.54 578
13280.63 521
13281.72 583
13282.80 555
13283.89 554
13284.98 592
13286.07 565
13287.16 536
13288.25 531
13289.34 565
13290.43 556
13291.52 560
13292.61 545
13293.69 577
13294.78 563
13295.87 586
13296.96 547
13298.05 511
13299.14 544
13300.23 562
13301.32 568
13302.41 586
13303.50 575
13304.59 526
13305.68 527
13306.77 539
13307.86 546
13308.95 548
13310.04 628
13311.13 603
13312.22 602
13313.31 591
13314.40 558
13315.49 578
13316.58 593
13317.67 567
13318.76 529
13319.85 547
13320.94 592
13322.03 587
13323.12 555
13324.21 547
13325.30 616
13326.39 568
13327.48 581
13328.57 553
13329.66 553
13330.75 604
13331.85 595
13332.94 566
13334.03 559
13335.12 577
13336.21 589
13337.30 545
13338.39 547
13339.48 550
13340.57 545
13341.66 536
13342.76 591
13343.85 628
13344.94 574
13346.03 541
13347.12 602
13348.21 606
13349.30 606
13350.40 555
13351.49 533
13352.58 580
13353.67 554
13354.76 622
13355.85 612
13356.95 606
13358.04 595
13359.13 572
13360.22 562
13361.31 533
13362.41 582
13363.50 586
13364.59 568
13365.68 549
13366.77 580
13367.87 621
13368.96 616
13370.05 587
13371.14 523
13372.24 589
13373.33 608
13374.42 630
13375.51 603
13376.61 557
13377.70 563
13378.79 591
13379.88 580
13380.98 524
13382.07 603
13383.16 572
13384.26 565
13385.35 572
13386.44 524
13387.54 554
13388.63 542
13389.72 571
13390.81 599
13391.91 547
13393.00 562
13394.09 603
13395.19 591
13396.28 568
13397.37 555
13398.47 600
13399.56 606
13400.66 522
13401.75 557
13402.84 547
13403.94 583
13405.03 560
13406.12 598
13407.22 569
13408.31 549
13409.41 527
13410.50 559
13411.59 538
13412.69 564
13413.78 546
13414.88 608
13415.97 590
13417.07 559
13418.16 555
13419.25 524
13420.35 582
13421.44 559
13422.54 595
13423.63 599
13424.73 602
13425.82 582
13426.92 569
13428.01 563
13429.11 552
13430.20 558
13431.29 582
13432.39 558
13433.48 557
13434.58 592
13435.67 587
13436.77 609
13437.86 544
13438.96 550
13440.06 559
13441.15 580
13442.25 545
13443.34 581
13444.44 545
13445.53 560
13446.63 556
13447.72 573
13448.82 598
13449.91 585
13451.01 552
13452.11 578
13453.20 561
13454.30 532
13455.39 565
13456.49 535
13457.59 599
13458.68 567
13459.78 581
13460.87 649
13461.97 578
13463.07 562
13464.16 570
13465.26 547
13466.35 583
13467.45 593
13468.55 612
13469.64 588
13470.74 568
13471.84 575
13472.93 607
13474.03 604
13475.13 559
13476.22 536
13477.32 553
13478.42 599
13479.51 602
13480.61 575
13481.71 557
13482.80 556
13483.90 595
13485.00 609
13486.10 590
13487.19 635
13488.29 603
13489.39 569
13490.48 598
13491.58 536
13492.68 567
13493.78 614
13494.87 598
13495.97 541
13497.07 561
13498.17 548
13499.26 616
13500.36 640
13501.46 576
13502.56 547
13503.65 531
13504.75 568
13505.85 576
13506.95 606
13508.05 646
13509.14 629
13510.24 599
13511.34 584
13512.44 625
13513.54 658
13514.64 591
13515.73 576
13516.83 574
13517.93 614
13519.03 592
13520.13 612
13521.23 616
13522.32 583
13523.42 572
13524.52 577
13525.62 566
13526.72 572
13527.82 576
13528.92 557
13530.02 624
13531.12 573
13532.21 573
13533.31 598
13534.41 579
13535.51 553
13536.61 542
13537.71 572
13538.81 562
13539.91 554
13541.01 592
13542.11 577
13543.21 515
13544.31 523
13545.41 555
13546.50 538
13547.60 524
13548.70 518
13549.80 565
13550.90 580
13552.00 574
13553.10 559
13554.20 574
13555.30 577
13556.40 557
13557.50 561
13558.60 573
13559.70 564
13560.80 597
13561.90 554
13563.00 579
13564.10 527
13565.20 583
13566.30 575
13567.41 572
13568.51 594
13569.61 550
13570.71 559
13571.81 587
13572.91 621
13574.01 551
13575.11 552
13576.21 569
13577.31 570
13578.41 526
13579.51 550
13580.61 572
13581.71 552
13582.82 546
13583.92 571
13585.02 555
13586.12 507
13587.22 562
13588.32 575
13589.42 545
13590.52 589
13591.63 597
13592.73 599
13593.83 567
13594.93 584
13596.03 535
13597.13 553
13598.24 609
13599.34 586
13600.44 602
13601.54 596
13602.64 648
13603.74 583
13604.85 555
13605.95 540
13607.05 521
13608.15 555
13609.25 559
13610.36 626
13611.46 553
13612.56 512
13613.66 584
13614.77 591
13615.87 530
13616.97 548
13618.07 561
13619.18 550
13620.28 561
13621.38 595
13622.48 584
13623.59 583
13624.69 570
13625.79 607
13626.89 567
13628.00 528
13629.10 520
13630.20 568
13631.31 565
13632.41 569
13633.51 522
13634.62 545
13635.72 580
13636.82 581
13637.93 599
13639.03 566
13640.13 567
13641.24 579
13642.34 565
13643.44 523
13644.55 544
13645.65 552
13646.75 574
13647.86 534
13648.96 563
13650.06 567
13651.17 552
13652.27 576
13653.38 556
13654.48 524
13655.58 559
13656.69 575
13657.79 580
13658.90 513
13660.00 519
13661.10 542
13662.21 554
13663.31 582
13664.42 591
13665.52 560
13666.63 586
13667.73 570
13668.84 548
13669.94 581
13671.04 648
13672.15 527
13673.25 554
13674.36 552
13675.46 567
13676.57 535
13677.67 586
13678.78 579
13679.88 545
13680.99 534
13682.09 589
13683.20 556
13684.30 531
13685.41 560
13686.51 611
13687.62 637
13688.72 544
13689.83 559
13690.94 574
13692.04 608
13693.15 573
13694.25 568
13695.36 587
13696.46 572
13697.57 587
13698.67 589
13699.78 623
13700.89 602
13701.99 608
13703.10 640
13704.20 630
13705.31 594
13706.42 546
13707.52 602
13708.63 606
13709.73 605
13710.84 538
13711.95 604
13713.05 643
13714.16 615
13715.27 652
13716.37 588
13717.48 602
13718.59 614
13719.69 601
13720.80 597
13721.91 644
13723.01 641
13724.12 657
13725.23 658
13726.33 651
13727.44 671
13728.55 619
13729.65 686
13730.76 695
13731.87 660
13732.98 625
13734.08 696
13735.19 658
13736.30 667
13737.40 620
13738.51 613
13739.62 636
13740.73 607
13741.83 592
13742.94 607
13744.05 655
13745.16 664
13746.26 643
13747.37 613
13748.48 628
13749.59 589
13750.70 626
13751.80 591
13752.91 657
13754.02 563
13755.13 552
13756.24 620
13757.34 597
13758.45 595
13759.56 617
13760.67 633
13761.78 631
13762.88 619
13763.99 581
13765.10 592
13766.21 577
13767.32 614
13768.43 552
13769.54 580
13770.64 604
13771.75 576
13772.86 604
13773.97 594
13775.08 651
13776.19 620
13777.30 636
13778.41 578
13779.52 635
13780.62 631
13781.73 634
13782.84 641
13783.95 601
13785.06 604
13786.17 600
13787.28 591
13788.39 679
13789.50 645
13790.61 595
13791.72 646
13792.83 612
13793.94 618
13795.05 605
13796.16 570
13797.27 608
13798.38 571
13799.49 595
13800.60 619
13801.71 654
13802.82 585
13803.93 613
13805.04 611
13806.15 648
13807.26 629
13808.37 585
13809.48 594
13810.59 566
13811.70 611
13812.81 617
13813.92 620
13815.03 578
13816.14 572
13817.25 597
13818.36 632
13819.47 633
13820.58 594
13821.69 586
13822.80 577
13823.91 592
13825.02 625
13826.13 590
13827.25 619
13828.36 631
13829.47 630
13830.58 665
13831.69 615
13832.80 545
13833.91 570
13835.02 569
13836.13 544
13837.25 599
13838.36 607
13839.47 646
13840.58 639
13841.69 548
13842.80 581
13843.91 594
13845.03 605
13846.14 610
13847.25 612
13848.36 572
13849.47 588
13850.59 621
13851.70 595
13852.81 576
13853.92 558
13855.03 604
13856.15 612
13857.26 613
13858.37 614
13859.48 618
13860.59 646
13861.71 609
13862.82 561
13863.93 563
13865.04 595
13866.16 565
13867.27 590
13868.38 579
13869.49 634
13870.61 597
13871.72 616
13872.83 588
13873.95 580
13875.06 572
13876.17 580
13877.28 596
13878.40 587
13879.51 579
13880.62 671
13881.74 596
13882.85 573
13883.96 584
13885.08 626
13886.19 646
13887.30 597
13888.42 625
13889.53 593
13890.64 626
13891.76 608
13892.87 614
13893.98 621
13895.10 647
13896.21 624
13897.33 606
13898.44 618
13899.55 628
13900.67 656
13901.78 657
13902.89 619
13904.01 601
13905.12 678
13906.24 677
13907.35 693
13908.47 691
13909.58 641
13910.69 648
13911.81 631
13912.92 631
13914.04 653
13915.15 656
13916.27 629
13917.38 619
13918.50 579
13919.61 600
13920.72 627
13921.84 617
13922.95 641
13924.07 594
13925.18 627
13926.30 615
13927.41 580
13928.53 563
13929.64 562
13930.76 541
13931.87 592
13932.99 603
13934.10 609
13935.22 606
13936.34 591
13937.45 547
13938.57 586
13939.68 588
13940.80 599
13941.91 623
13943.03 569
13944.14 616
13945.26 678
13946.38 613
13947.49 601
13948.61 541
13949.72 560
13950.84 584
13951.95 548
13953.07 536
13954.19 563
13955.30 593
13956.42 586
13957.53 573
13958.65 604
13959.77 605
13960.88 616
13962.00 563
13963.12 516
13964.23 581
13965.35 551
13966.47 567
13967.58 532
13968.70 541
13969.82 556
13970.93 678
13972.05 616
13973.17 556
13974.28 556
13975.40 537
13976.52 558
13977.63 561
13978.75 601
13979.87 573
13980.99 619
13982.10 551
13983.22 552
13984.34 583
13985.45 581
13986.57 598
13987.69 589
13988.81 583
13989.92 533
13991.04 553
13992.16 547
13993.28 594
13994.39 628
13995.51 597
13996.63 600
13997.75 553
13998.87 560
13999.98 553
14001.10 566
14002.22 578
14003.34 637
14004.46 598
14005.57 536
14006.69 542
14007.81 576
14008.93 593
14010.05 578
14011.16 565
14012.28 540
14013.40 563
14014.52 570
14015.64 533
14016.76 588
14017.88 584
14018.99 577
14020.11 560
14021.23 529
14022.35 541
14023.47 594
14024.59 566
14025.71 533
14026.83 552
14027.94 534
14029.06 567
14030.18 531
14031.30 569
14032.42 547
14033.54 586
14034.66 618
14035.78 552
14036.90 548
14038.02 580
14039.14 633
14040.26 591
14041.38 573
14042.50 609
14043.62 578
14044.74 593
14045.86 555
14046.97 586
14048.09 508
14049.21 545
14050.33 591
14051.45 555
14052.57 506
14053.69 577
14054.81 576
14055.93 565
14057.05 568
14058.17 596
14059.30 659
14060.42 625
14061.54 553
14062.66 590
14063.78 650
14064.90 635
14066.02 590
14067.14 592
14068.26 528
14069.38 535
14070.50 597
14071.62 645
14072.74 611
14073.86 581
14074.98 586
14076.10 593
14077.23 604
14078.35 533
14079.47 567
14080.59 597
14081.71 613
14082.83 582
14083.95 627
14085.07 583
14086.19 572
14087.32 615
14088.44 666
14089.56 598
14090.68 602
14091.80 576
14092.92 613
14094.05 590
14095.17 571
14096.29 666
14097.41 619
14098.53 638
14099.65 605
14100.78 610
14101.90 630
14103.02 611
14104.14 651
14105.26 665
14106.39 641
14107.51 627
14108.63 658
14109.75 698
14110.88 607
14112.00 658
14113.12 688
14114.24 667
14115.37 695
14116.49 734
14117.61 649
14118.73 615
14119.86 610
14120.98 620
14122.10 634
14123.22 582
14124.35 597
14125.47 613
14126.59 611
14127.72 581
14128.84 564
14129.96 536
14131.09 560
14132.21 569
14133.33 601
14134.45 574
14135.58 508
14136.70 589
14137.82 597
14138.95 609
14140.07 594
14141.20 570
14142.32 556
14143.44 575
14144.57 529
14145.69 531
14146.81 525
14147.94 527
14149.06 539
14150.19 551
14151.31 545
14152.43 599
14153.56 559
14154.68 523
14155.81 512
14156.93 528
14158.05 557
14159.18 546
14160.30 513
14161.43 544
14162.55 555
14163.68 559
14164.80 586
14165.92 539
14167.05 565
14168.17 506
14169.30 520
14170.42 555
14171.55 562
14172.67 543
14173.80 516
14174.92 516
14176.05 535
14177.17 562
14178.30 523
14179.42 514
14180.55 570
14181.67 561
14182.80 562
14183.92 519
14185.05 504
14186.17 498
14187.30 500
14188.42 511
14189.55 501
14190.67 483
14191.80 516
14192.93 544
14194.05 536
14195.18 571
14196.30 558
14197.43 529
14198.55 532
14199.68 581
14200.81 568
14201.93 612
14203.06 553
14204.18 570
14205.31 582
14206.44 552
14207.56 507
14208.69 506
14209.82 519
14210.94 543
14212.07 523
14213.19 543
14214.32 510
14215.45 535
14216.57 524
14217.70 550
14218.83 536
14219.95 503
14221.08 525
14222.21 552
14223.33 529
14224.46 468
14225.59 493
14226.71 497
14227.84 509
14228.97 532
14230.10 515
14231.22 505
14232.35 533
14233.48 494
14234.60 543
14235.73 564
14236.86 526
14237.99 536
14239.11 528
14240.24 543
14241.37 521
14242.50 515
14243.62 552
14244.75 537
14245.88 529
14247.01 491
14248.13 510
14249.26 483
14250.39 477
14251.52 485
14252.65 526
14253.77 549
14254.90 526
14256.03 545
14257.16 528
14258.29 509
14259.42 528
14260.54 500
14261.67 513
14262.80 502
14263.93 524
14265.06 548
14266.19 537
14267.31 503
14268.44 458
14269.57 530
14270.70 524
14271.83 517
14272.96 537
14274.09 490
14275.22 487
14276.34 499
14277.47 546
14278.60 549
14279.73 513
14280.86 489
14281.99 498
14283.12 520
14284.25 436
14285.38 486
14286.51 497
14287.64 517
14288.76 490
14289.89 504
14291.02 522
14292.15 511
14293.28 521
14294.41 506
14295.54 493
14296.67 496
14297.80 488
14298.93 537
14300.06 505
14301.19 483
14302.32 526
14303.45 472
14304.58 470
14305.71 515
14306.84 523
14307.97 485
14309.10 487
14310.23 475
14311.36 516
14312.49 510
14313.62 496
14314.75 542
14315.88 477
14317.01 492
14318.15 491
14319.28 480
14320.41 502
14321.54 486
14322.67 504
14323.80 481
14324.93 455
14326.06 446
14327.19 502
14328.32 499
14329.45 486
14330.58 541
14331.72 472
14332.85 477
14333.98 501
14335.11 481
14336.24 458
14337.37 489
14338.50 467
14339.63 447
14340.77 444
14341.90 472
14343.03 518
14344.16 512
14345.29 502
14346.42 576
14347.56 461
14348.69 465
14349.82 472
14350.95 491
14352.08 524
14353.21 510
14354.35 422
14355.48 484
14356.61 460
14357.74 411
14358.88 482
14360.01 531
14361.14 521
14362.27 517
14363.40 507
14364.54 484
14365.67 449
14366.80 482
14367.93 474
14369.07 454
14370.20 491
14371.33 503
14372.46 487
14373.60 485
14374.73 475
14375.86 483
14377.00 568
14378.13 501
14379.26 533
14380.39 488
14381.53 489
14382.66 478
14383.79 508
14384.93 487
14386.06 456
14387.19 458
14388.33 477
14389.46 468
14390.59 493
14391.73 486
14392.86 493
14393.99 515
14395.13 555
14396.26 528
14397.40 510
14398.53 524
14399.66 465
14400.80 498
14401.93 539
14403.06 515
14404.20 479
14405.33 489
14406.47 449
14407.60 481
14408.74 483
14409.87 461
14411.00 486
14412.14 473
14413.27 513
14414.41 526
14415.54 542
14416.68 497
14417.81 513
14418.94 485
14420.08 479
14421.21 475
14422.35 510
14423.48 490
14424.62 500
14425.75 473
14426.89 535
14428.02 523
14429.16 494
14430.29 512
14431.43 467
14432.56 437
14433.70 516
14434.83 538
14435.97 511
14437.10 438
14438.24 455
14439.37 474
14440.51 429
14441.64 500
14442.78 486
14443.92 461
14445.05 459
14446.19 477
14447.32 499
14448.46 493
14449.59 484
14450.73 494
14451.87 531
14453.00 475
14454.14 470
14455.27 507
14456.41 477
14457.55 493
14458.68 460
14459.82 447
14460.95 435
14462.09 487
14463.23 507
14464.36 497
14465.50 458
14466.64 468
14467.77 507
14468.91 525
14470.05 551
14471.18 476
14472.32 483
14473.46 497
14474.59 487
14475.73 472
14476.87 466
14478.00 494
14479.14 518
14480.28 496
14481.41 553
14482.55 527
14483.69 528
14484.83 501
14485.96 497
14487.10 527
14488.24 514
14489.37 513
14490.51 494
14491.65 490
14492.79 527
14493.92 505
14495.06 489
14496.20 458
14497.34 488
14498.47 512
14499.61 535
14500.75 474
14501.89 476
14503.03 533
14504.16 531
14505.30 531
14506.44 536
14507.58 538
14508.72 496
14509.85 493
14510.99 489
14512.13 501
14513.27 503
14514.41 497
14515.55 499
14516.68 533
14517.82 492
14518.96 440
14520.10 474
14521.24 526
14522.38 563
14523.51 511
14524.65 520
14525.79 490
14526.93 527
14528.07 510
14529.21 482
14530.35 544
14531.49 481
14532.63 477
14533.76 514
14534.90 540
14536.04 493
14537.18 529
14538.32 513
14539.46 467
14540.60 494
14541.74 498
14542.88 493
14544.02 509
14545.16 478
14546.30 515
14547.44 480
14548.58 482
14549.72 503
14550.86 522
14552.00 492
14553.14 487
14554.28 516
14555.42 457
14556.56 503
14557.70 512
14558.84 527
14559.98 517
14561.12 488
14562.26 510
14563.40 503
14564.54 444
14565.68 465
14566.82 487
14567.96 466
14569.10 494
14570.24 505
14571.38 508
14572.52 472
14573.66 513
14574.80 475
14575.94 557
14577.08 509
14578.22 552
14579.36 467
14580.51 425
14581.65 496
14582.79 520
14583.93 491
14585.07 486
14586.21 451
14587.35 463
14588.49 465
14589.63 443
14590.78 484
14591.92 492
14593.06 474
14594.20 458
14595.34 500
14596.48 476
14597.62 497
14598.77 484
14599.91 450
14601.05 511
14602.19 459
14603.33 511
14604.48 504
14605.62 511
14606.76 479
14607.90 470
14609.04 483
14610.19 471
14611.33 452
14612.47 494
14613.61 481
14614.75 511
14615.90 496
14617.04 473
14618.18 443
14619.32 472
14620.47 490
14621.61 467
14622.75 499
14623.89 481
14625.04 482
14626.18 505
14627.32 426
14628.46 452
14629.61 455
14630.75 485
14631.89 499
14633.04 478
14634.18 452
14635.32 466
14636.47 455
14637.61 465
14638.75 496
14639.89 529
14641.04 497
14642.18 465
14643.32 490
14644.47 487
14645.61 467
14646.76 455
14647.90 434
14649.04 437
14650.19 476
14651.33 476
14652.47 489
14653.62 452
14654.76 499
14655.90 485
14657.05 518
14658.19 476
14659.34 482
14660.48 463
14661.62 472
14662.77 516
14663.91 480
14665.06 454
14666.20 432
14667.35 483
14668.49 488
14669.63 483
14670.78 486
14671.92 439
14673.07 517
14674.21 472
14675.36 466
14676.50 494
14677.65 446
14678.79 462
14679.94 508
14681.08 477
14682.23 458
14683.37 497
14684.52 449
14685.66 443
14686.81 452
14687.95 481
14689.10 443
14690.24 496
14691.39 462
14692.53 424
14693.68 452
14694.82 467
14695.97 462
14697.11 515
14698.26 485
14699.41 547
14700.55 493
14701.70 458
14702.84 463
14703.99 443
14705.13 470
14706.28 491
14707.43 455
14708.57 481
14709.72 428
14710.86 478
14712.01 472
14713.16 493
14714.30 474
14715.45 513
14716.59 475
14717.74 469
14718.89 435
14720.03 429
14721.18 454
14722.33 458
14723.47 434
14724.62 443
14725.77 484
14726.91 451
14728.06 443
14729.21 436
14730.35 471
14731.50 474
14732.65 426
14733.79 431
14734.94 490
14736.09 505
14737.23 480
14738.38 450
14739.53 408
14740.68 486
14741.82 464
14742.97 434
14744.12 442
14745.26 470
14746.41 457
14747.56 451
14748.71 442
14749.85 464
14751.00 447
14752.15 481
14753.30 428
14754.45 425
14755.59 446
14756.74 480
14757.89 407
14759.04 442
14760.18 457
14761.33 467
14762.48 459
14763.63 440
14764.78 421
14765.92 425
14767.07 443
14768.22 422
14769.37 441
14770.52 462
14771.67 407
14772.81 421
14773.96 425
14775.11 433
14776.26 436
14777.41 457
14778.56 416
14779.71 406
14780.86 423
14782.00 423
14783.15 469
14784.30 445
14785.45 424
14786.60 466
14787.75 496
14788.90 491
14790.05 451
14791.20 464
14792.35 427
14793.49 422
14794.64 456
14795.79 448
14796.94 459
14798.09 462
14799.24 447
14800.39 431
14801.54 448
14802.69 442
14803.84 406
14804.99 409
14806.14 428
14807.29 438
14808.44 452
14809.59 446
14810.74 428
14811.89 441
14813.04 416
14814.19 413
14815.34 457
14816.49 431
14817.64 407
14818.79 413
14819.94 401
14821.09 408
14822.24 409
14823.39 415
14824.54 437
14825.69 475
14826.84 400
14827.99 423
14829.14 429
14830.29 425
14831.44 404
14832.60 454
14833.75 416
14834.90 440
14836.05 421
14837.20 473
14838.35 483
14839.50 439
14840.65 389
14841.80 456
14842.95 456
14844.11 399
14845.26 408
14846.41 451
14847.56 461
14848.71 434
14849.86 455
14851.01 443
14852.17 450
14853.32 443
14854.47 423
14855.62 414
14856.77 427
14857.92 439
14859.08 421
14860.23 465
14861.38 450
14862.53 445
14863.68 444
14864.84 436
14865.99 425
14867.14 436
14868.29 407
14869.44 459
14870.60 413
14871.75 405
14872.90 391
14874.05 422
14875.21 414
14876.36 442
14877.51 459
14878.66 433
14879.82 434
14880.97 393
14882.12 463
14883.27 458
14884.43 421
14885.58 444
14886.73 396
14887.89 438
14889.04 401
14890.19 431
14891.34 439
14892.50 452
14893.65 486
14894.80 451
14895.96 397
14897.11 437
14898.26 467
14899.42 468
14900.57 462
14901.72 487
14902.88 442
14904.03 443
14905.18 418
14906.34 405
14907.49 396
14908.65 444
14909.80 461
14910.95 411
14912.11 417
14913.26 393
14914.41 420
14915.57 423
14916.72 450
14917.88 424
14919.03 431
14920.18 416
14921.34 448
14922.49 442
14923.65 445
14924.80 415
14925.96 422
14927.11 397
14928.27 418
14929.42 426
14930.57 450
14931.73 391
14932.88 434
14934.04 456
14935.19 417
14936.35 443
14937.50 480
14938.66 447
14939.81 436
14940.97 398
14942.12 421
14943.28 474
14944.43 474
14945.59 466
14946.74 436
14947.90 418
14949.05 438
14950.21 420
14951.36 464
14952.52 447
14953.68 448
14954.83 450
14955.99 396
14957.14 427
14958.30 420
14959.45 424
14960.61 424
14961.77 458
14962.92 425
14964.08 420
14965.23 452
14966.39 368
14967.54 388
14968.70 405
14969.86 404
14971.01 465
14972.17 443
14973.33 423
14974.48 459
14975.64 430
14976.79 455
14977.95 445
14979.11 392
14980.26 394
14981.42 358
14982.58 428
14983.73 442
14984.89 434
14986.05 445
14987.20 424
14988.36 405
14989.52 407
14990.67 464
14991.83 436
14992.99 418
14994.15 407
14995.30 426
14996.46 429
14997.62 423
14998.77 436
14999.93 436
15001.09 432
15002.25 412
15003.40 412
15004.56 433
15005.72 462
15006.88 417
15008.03 422
15009.19 425
15010.35 457
15011.51 450
15012.66 439
15013.82 429
15014.98 442
15016.14 453
15017.30 439
15018.45 426
15019.61 381
15020.77 440
15021.93 432
15023.09 430
15024.24 406
15025.40 447
15026.56 458
15027.72 429
15028.88 404
15030.04 414
15031.19 398
15032.35 474
15033.51 478
15034.67 450
15035.83 441
15036.99 445
15038.15 417
15039.30 425
15040.46 445
15041.62 406
15042.78 451
15043.94 457
15045.10 450
15046.26 406
15047.42 440
15048.58 472
15049.74 487
15050.90 412
15052.05 434
15053.21 431
15054.37 404
15055.53 395
15056.69 449
15057.85 446
15059.01 447
15060.17 424
15061.33 426
15062.49 409
15063.65 430
15064.81 400
15065.97 457
15067.13 447
15068.29 427
15069.45 428
15070.61 395
15071.77 404
15072.93 399
15074.09 405
15075.25 381
15076.41 415
15077.57 424
15078.73 403
15079.89 412
15081.05 398
15082.21 422
15083.37 422
15084.53 480
15085.69 463
15086.85 457
15088.01 424
15089.18 454
15090.34 444
15091.50 486
15092.66 444
15093.82 434
15094.98 441
15096.14 429
15097.30 449
15098.46 467
15099.62 438
15100.78 424
15101.95 407
15103.11 414
15104.27 440
15105.43 428
15106.59 446
15107.75 445
15108.91 423
15110.08 445
15111.24 427
15112.40 464
15113.56 403
15114.72 412
15115.88 363
15117.05 433
15118.21 426
15119.37 407
15120.53 425
15121.69 476
15122.86 424
15124.02 420
15125.18 418
15126.34 450
15127.50 454
15128.67 438
15129.83 405
15130.99 426
15132.15 440
15133.32 393
15134.48 409
15135.64 405
15136.80 423
15137.97 464
15139.13 475
15140.29 419
15141.45 433
15142.62 430
15143.78 418
15144.94 403
15146.11 423
15147.27 372
15148.43 397
15149.59 428
15150.76 400
15151.92 405
15153.08 414
15154.25 423
15155.41 400
15156.57 450
15157.74 407
15158.90 424
15160.06 417
15161.23 448
15162.39 407
15163.55 439
15164.72 421
15165.88 446
15167.05 411
15168.21 422
15169.37 388
15170.54 392
15171.70 439
15172.86 421
15174.03 394
15175.19 408
15176.36 449
15177.52 438
15178.69 396
15179.85 399
15181.01 420
15182.18 399
15183.34 405
15184.51 461
15185.67 496
15186.84 462
15188.00 399
15189.16 426
15190.33 442
15191.49 468
15192.66 436
15193.82 398
15194.99 415
15196.15 438
15197.32 457
15198.48 379
15199.65 392
15200.81 408
15201.98 403
15203.14 422
15204.31 447
15205.47 420
15206.64 434
15207.80 432
15208.97 420
15210.13 403
15211.30 410
15212.47 459
15213.63 420
15214.80 393
15215.96 390
15217.13 396
15218.29 441
15219.46 416
15220.62 413
15221.79 448
15222.96 437
15224.12 393
15225.29 381
15226.45 407
15227.62 378
15228.79 392
15229.95 438
15231.12 401
15232.29 382
15233.45 407
15234.62 399
15235.78 454
15236.95 417
15238.12 418
15239.28 396
15240.45 403
15241.62 447
15242.78 444
15243.95 398
15245.12 421
15246.28 408
15247.45 409
15248.62 411
15249.78 430
15250.95 456
15252.12 425
15253.28 436
15254.45 426
15255.62 418
15256.79 415
15257.95 405
15259.12 428
15260.29 418
15261.46 398
15262.62 417
15263.79 395
15264.96 416
15266.13 436
15267.29 402
15268.46 416
15269.63 398
15270.80 468
15271.96 428
15273.13 402
15274.30 389
15275.47 430
15276.64 437
15277.80 434
15278.97 402
15280.14 418
15281.31 401
15282.48 402
15283.64 427
15284.81 458
15285.98 430
15287.15 460
15288.32 470
15289.49 406
15290.65 441
15291.82 417
15292.99 404
15294.16 425
15295.33 415
15296.50 399
15297.67 417
15298.83 404
15300.00 430
15301.17 404
15302.34 406
15303.51 389
15304.68 397
15305.85 414
15307.02 396
15308.19 403
15309.36 377
15310.52 392
15311.69 434
15312.86 439
15314.03 447
15315.20 424
15316.37 386
15317.54 418
15318.71 431
15319.88 387
15321.05 420
15322.22 432
15323.39 449
15324.56 385
15325.73 376
15326.90 409
15328.07 387
15329.24 444
15330.41 387
15331.58 424
15332.75 420
15333.92 393
15335.09 432
15336.26 409
15337.43 430
15338.60 409
15339.77 411
15340.94 425
15342.11 436
15343.28 488
15344.45 433
15345.62 411
15346.79 427
15347.96 405
15349.13 456
15350.31 398
15351.48 429
15352.65 427
15353.82 402
15354.99 392
15356.16 393
15357.33 395
15358.50 433
15359.67 422
15360.84 398
15362.02 417
15363.19 386
15364.36 394
15365.53 394
15366.70 418
15367.87 430
15369.04 397
15370.21 375
15371.39 390
15372.56 406
15373.73 364
15374.90 382
15376.07 392
15377.24 404
15378.42 391
15379.59 385
15380.76 437
15381.93 411
15383.10 442
15384.28 466
15385.45 437
15386.62 452
15387.79 438
15388.97 446
15390.14 435
15391.31 416
15392.48 396
15393.65 429
15394.83 423
15396.00 429
15397.17 404
15398.34 409
15399.52 412
15400.69 407
15401.86 430
15403.04 442
15404.21 428
15405.38 424
15406.55 434
15407.73 392
15408.90 385
15410.07 445
15411.25 397
15412.42 400
15413.59 399
15414.77 392
15415.94 391
15417.11 409
15418.29 419
15419.46 389
15420.63 446
15421.81 424
15422.98 445
15424.15 408
15425.33 371
15426.50 397
15427.67 436
15428.85 444
15430.02 388
15431.20 386
15432.37 379
15433.54 412
15434.72 452
15435.89 445
15437.07 433
15438.24 407
15439.41 363
15440.59 384
15441.76 389
15442.94 431
15444.11 440
15445.29 433
15446.46 408
15447.63 387
15448.81 419
15449.98 421
15451.16 435
15452.33 379
15453.51 385
15454.68 433
15455.86 416
15457.03 393
15458.21 405
15459.38 362
15460.56 392
15461.73 413
15462.91 364
15464.08 429
15465.26 409
15466.43 438
15467.61 436
15468.78 368
15469.96 419
15471.13 434
15472.31 384
15473.48 401
15474.66 406
15475.83 392
15477.01 378
15478.19 445
15479.36 427
15480.54 411
15481.71 377
15482.89 408
15484.06 416
15485.24 393
15486.42 419
15487.59 399
15488.77 410
15489.94 395
15491.12 418
15492.30 392
15493.47 429
15494.65 393
15495.83 375
15497.00 413
15498.18 398
15499.36 406
15500.53 417
15501.71 362
15502.88 357
15504.06 376
15505.24 353
15506.41 410
15507.59 410
15508.77 371
15509.95 383
15511.12 394
15512.30 362
15513.48 380
15514.65 450
15515.83 446
15517.01 431
15518.18 393
15519.36 407
15520.54 428
15521.72 387
15522.89 391
15524.07 434
15525.25 440
15526.43 403
15527.60 370
15528.78 423
15529.96 418
15531.14 424
15532.31 419
15533.49 468
15534.67 380
15535.85 343
15537.03 398
15538.20 373
15539.38 379
15540.56 384
15541.74 382
15542.92 405
15544.09 398
15545.27 415
15546.45 429
15547.63 412
15548.81 398
15549.98 423
15551.16 429
15552.34 452
15553.52 417
15554.70 415
15555.88 395
15557.06 390
15558.23 375
15559.41 370
15560.59 368
15561.77 416
15562.95 406
15564.13 371
15565.31 407
15566.49 408
15567.67 413
15568.84 391
15570.02 398
15571.20 422
15572.38 390
15573.56 417
15574.74 422
15575.92 419
15577.10 411
15578.28 399
15579.46 404
15580.64 438
15581.82 403
15583.00 428
15584.18 407
15585.36 416
15586.54 426
15587.72 424
15588.90 423
15590.08 397
15591.26 388
15592.44 438
15593.62 372
15594.80 364
15595.98 412
15597.16 407
15598.34 389
15599.52 408
15600.70 415
15601.88 440
15603.06 426
15604.24 429
15605.42 415
15606.60 444
15607.78 438
15608.96 441
15610.14 437
15611.32 380
15612.50 392
15613.68 432
15614.86 420
15616.05 476
15617.23 441
15618.41 400
15619.59 431
15620.77 439
15621.95 465
15623.13 393
15624.31 447
15625.49 431
15626.68 454
15627.86 417
15629.04 409
15630.22 468
15631.40 402
15632.58 381
15633.76 395
15634.95 451
15636.13 429
15637.31 447
15638.49 453
15639.67 424
15640.85 429
15642.04 465
15643.22 415
15644.40 411
15645.58 409
15646.76 448
15647.95 487
15649.13 447
15650.31 405
15651.49 451
15652.67 426
15653.86 447
15655.04 446
15656.22 439
15657.40 421
15658.59 408
15659.77 420
15660.95 460
15662.13 433
15663.32 409
15664.50 440
15665.68 435
15666.87 430
15668.05 447
15669.23 498
15670.41 430
15671.60 418
15672.78 432
15673.96 468
15675.15 418
15676.33 428
15677.51 395
15678.70 412
15679.88 420
15681.06 388
15682.25 415
15683.43 414
15684.61 413
15685.80 419
15686.98 457
15688.16 387
15689.35 397
15690.53 450
15691.72 442
15692.90 446
15694.08 397
15695.27 417
15696.45 435
15697.63 444
15698.82 431
15700.00 434
15701.19 401
15702.37 356
15703.56 408
15704.74 437
15705.92 437
15707.11 386
15708.29 387
15709.48 394
15710.66 402
15711.85 416
15713.03 388
15714.21 409
15715.40 407
15716.58 458
15717.77 445
15718.95 375
15720.14 430
15721.32 385
15722.51 400
15723.69 389
15724.88 395
15726.06 440
15727.25 411
15728.43 451
15729.62 460
15730.80 459
15731.99 430
15733.17 419
15734.36 408
15735.55 427
15736.73 419
15737.92 447
15739.10 447
15740.29 451
15741.47 420
15742.66 442
15743.84 462
15745.03 452
15746.22 417
15747.40 419
15748.59 445
15749.77 445
15750.96 402
15752.15 416
15753.33 401
15754.52 458
15755.70 478
15756.89 457
15758.08 435
15759.26 464
15760.45 492
15761.64 453
15762.82 441
15764.01 420
15765.20 380
15766.38 424
15767.57 474
15768.76 485
15769.94 454
15771.13 488
15772.32 465
15773.50 416
15774.69 448
15775.88 396
15777.06 418
15778.25 413
15779.44 428
15780.62 443
15781.81 447
15783.00 423
15784.19 434
15785.37 418
15786.56 437
15787.75 428
15788.94 436
15790.12 416
15791.31 425
15792.50 435
15793.69 422
15794.87 448
15796.06 445
15797.25 453
15798.44 463
15799.62 444
15800.81 429
15802.00 464
15803.19 427
15804.38 435
15805.56 433
15806.75 466
15807.94 440
15809.13 426
15810.32 436
15811.50 435
15812.69 397
15813.88 388
15815.07 396
15816.26 383
15817.45 415
15818.64 412
15819.82 420
15821.01 420
15822.20 401
15823.39 426
15824.58 389
15825.77 369
15826.96 421
15828.15 454
15829.33 409
15830.52 423
15831.71 394
15832.90 405
15834.09 425
15835.28 412
15836.47 418
15837.66 402
15838.85 396
15840.04 408
15841.23 396
15842.42 415
15843.61 388
15844.79 398
15845.98 384
15847.17 428
15848.36 404
15849.55 436
15850.74 423
15851.93 415
15853.12 408
15854.31 419
15855.50 408
15856.69 404
15857.88 404
15859.07 400
15860.26 410
15861.45 445
15862.64 454
15863.83 409
15865.02 407
15866.21 461
15867.40 418
15868.60 392
15869.79 433
15870.98 390
15872.17 390
15873.36 352
15874.55 378
15875.74 368
15876.93 382
15878.12 370
15879.31 388
15880.50 365
15881.69 381
15882.88 413
15884.07 404
15885.27 412
15886.46 380
15887.65 416
15888.84 411
15890.03 417
15891.22 411
15892.41 378
15893.60 372
15894.80 403
15895.99 450
15897.18 395
15898.37 401
15899.56 392
15900.75 405
15901.95 414
15903.14 415
15904.33 418
15905.52 435
15906.71 393
15907.90 414
15909.10 397
15910.29 426
15911.48 398
15912.67 406
15913.86 373
15915.06 424
15916.25 374
15917.44 418
15918.63 419
15919.83 382
15921.02 383
15922.21 449
15923.40 424
15924.60 408
15925.79 422
15926.98 405
15928.17 448
15929.37 413
15930.56 369
15931.75 390
15932.94 378
15934.14 413
15935.33 389
15936.52 367
15937.72 385
15938.91 405
15940.10 415
15941.30 397
15942.49 383
15943.68 386
15944.88 391
15946.07 363
15947.26 382
15948.46 403
15949.65 403
15950.84 432
15952.04 412
15953.23 438
15954.42 408
15955.62 413
15956.81 426
15958.01 423
15959.20 394
15960.39 396
15961.59 439
15962.78 398
15963.97 412
15965.17 404
15966.36 355
15967.56 380
15968.75 408
15969.95 386
15971.14 388
15972.33 440
15973.53 383
15974.72 359
15975.92 365
15977.11 392
15978.31 434
15979.50 380
15980.70 400
15981.89 408
15983.09 399
15984.28 425
15985.47 401
15986.67 402
15987.86 391
15989.06 401
15990.25 391
15991.45 402
15992.64 407
15993.84 417
15995.03 387
15996.23 407
15997.43 438
15998.62 402
15999.82 412
16001.01 373
16002.21 413
16003.40 353
16004.60 359
16005.79 359
16006.99 389
16008.18 393
16009.38 366
16010.58 381
16011.77 348
16012.97 382
16014.16 391
16015.36 401
16016.56 346
16017.75 380
16018.95 396
16020.14 359
16021.34 363
16022.54 370
16023.73 371
16024.93 363
16026.13 362
16027.32 351
16028.52 365
16029.71 373
16030.91 358
16032.11 398
16033.30 389
16034.50 431
16035.70 409
16036.89 390
16038.09 403
16039.29 418
16040.49 422
16041.68 414
16042.88 353
16044.08 397
16045.27 374
16046.47 383
16047.67 405
16048.86 381
16050.06 363
16051.26 394
16052.46 385
16053.65 392
16054.85 377
16056.05 381
16057.25 431
16058.44 375
16059.64 407
16060.84 354
16062.04 375
16063.23 353
16064.43 331
16065.63 363
16066.83 417
16068.03 425
16069.22 381
16070.42 359
16071.62 390
16072.82 378
16074.02 400
16075.21 419
16076.41 360
16077.61 417
16078.81 389
16080.01 355
16081.21 362
16082.40 397
16083.60 401
16084.80 358
16086.00 411
16087.20 390
16088.40 361
16089.60 410
16090.79 393
16091.99 407
16093.19 409
16094.39 402
16095.59 407
16096.79 370
16097.99 396
16099.19 376
16100.39 428
16101.59 374
16102.78 410
16103.98 370
16105.18 378
16106.38 373
16107.58 406
16108.78 377
16109.98 360
16111.18 371
16112.38 327
16113.58 349
16114.78 351
16115.98 379
16117.18 350
16118.38 372
16119.58 382
16120.78 385
16121.98 409
16123.18 414
16124.38 341
16125.58 341
16126.78 373
16127.98 372
16129.18 390
16130.38 359
16131.58 386
16132.78 364
16133.98 336
16135.18 379
16136.38 369
16137.58 362
16138.78 361
16139.98 359
16141.18 384
16142.38 354
16143.58 375
16144.79 356
16145.99 389
16147.19 362
16148.39 416
16149.59 383
16150.79 368
16151.99 372
16153.19 375
16154.39 393
16155.59 372
16156.80 360
16158.00 391
16159.20 383
16160.40 373
16161.60 375
16162.80 363
16164.00 361
16165.21 342
16166.41 349
16167.61 376
16168.81 356
16170.01 381
16171.21 377
16172.42 409
16173.62 368
16174.82 370
16176.02 321
16177.22 372
16178.43 367
16179.63 393
16180.83 375
16182.03 371
16183.23 368
16184.44 387
16185.64 379
16186.84 353
16188.04 370
16189.25 335
16190.45 376
16191.65 385
16192.85 390
16194.06 381
16195.26 378
16196.46 330
16197.66 348
16198.87 366
16200.07 373
16201.27 373
16202.48 388
16203.68 380
16204.88 362
16206.09 356
16207.29 368
16208.49 401
16209.69 348
16210.90 392
16212.10 393
16213.30 380
16214.51 343
16215.71 391
16216.91 406
16218.12 384
16219.32 365
16220.53 407
16221.73 384
16222.93 361
16224.14 410
16225.34 381
16226.54 376
16227.75 373
16228.95 407
16230.16 406
16231.36 341
16232.56 321
16233.77 373
16234.97 353
16236.18 371
16237.38 337
16238.59 382
16239.79 372
16240.99 360
16242.20 387
16243.40 367
16244.61 397
16245.81 367
16247.02 368
16248.22 372
16249.43 392
16250.63 381
16251.84 392
16253.04 371
16254.24 385
16255.45 393
16256.65 401
16257.86 380
16259.06 378
16260.27 371
16261.48 369
16262.68 393
16263.89 365
16265.09 378
16266.30 387
16267.50 361
16268.71 367
16269.91 373
16271.12 366
16272.32 323
16273.53 327
16274.73 383
16275.94 424
16277.15 371
16278.35 379
16279.56 397
16280.76 368
16281.97 364
16283.18 398
16284.38 421
16285.59 440
16286.79 396
16288.00 402
16289.21 374
16290.41 373
16291.62 366
16292.82 364
16294.03 358
16295.24 372
16296.44 361
16297.65 373
16298.86 360
16300.06 361
16301.27 354
16302.48 345
16303.68 371
16304.89 376
16306.10 381
16307.30 346
16308.51 367
16309.72 397
16310.92 378
16312.13 339
16313.34 336
16314.55 344
16315.75 389
16316.96 355
16318.17 374
16319.37 390
16320.58 392
16321.79 412
16323.00 363
16324.20 384
16325.41 356
16326.62 375
16327.83 409
16329.03 412
16330.24 356
16331.45 372
16332.66 376
16333.87 382
16335.07 388
16336.28 358
16337.49 371
16338.70 338
16339.90 382
16341.11 398
16342.32 350
16343.53 373
16344.74 376
16345.95 388
16347.15 391
16348.36 380
16349.57 356
16350.78 372
16351.99 341
16353.20 359
16354.40 377
16355.61 392
16356.82 381
16358.03 398
16359.24 379
16360.45 381
16361.66 336
16362.87 341
16364.08 348
16365.28 373
16366.49 355
16367.70 398
16368.91 369
16370.12 384
16371.33 379
16372.54 379
16373.75 356
16374.96 331
16376.17 355
16377.38 309
16378.59 352
16379.80 333
16381.01 340
16382.21 335
16383.42 361
16384.63 401
16385.84 343
16387.05 349
16388.26 343
16389.47 354
16390.68 348
16391.89 365
16393.10 410
16394.31 376
16395.52 355
16396.73 332
16397.94 335
16399.15 343
16400.36 339
16401.57 371
16402.79 350
16404.00 391
16405.21 338
16406.42 350
16407.63 346
16408.84 359
16410.05 355
16411.26 353
16412.47 363
16413.68 312
16414.89 358
16416.10 340
16417.31 357
16418.52 352
16419.74 375
16420.95 351
16422.16 394
16423.37 325
16424.58 353
16425.79 354
16427.00 368
16428.21 403
16429.42 333
16430.64 345
16431.85 373
16433.06 349
16434.27 327
16435.48 388
16436.69 352
16437.91 353
16439.12 381
16440.33 354
16441.54 347
16442.75 374
16443.96 337
16445.18 368
16446.39 335
16447.60 347
16448.81 335
16450.02 384
16451.24 361
16452.45 372
16453.66 371
16454.87 341
16456.09 365
16457.30 356
16458.51 327
16459.72 351
16460.94 380
16462.15 317
16463.36 319
16464.57 358
16465.79 372
16467.00 405
16468.21 406
16469.43 368
16470.64 358
16471.85 367
16473.06 371
16474.28 387
16475.49 358
16476.70 341
16477.92 331
16479.13 322
16480.34 341
16481.56 410
16482.77 352
16483.98 339
16485.20 379
16486.41 397
16487.62 367
16488.84 356
16490.05 382
16491.26 340
16492.48 344
16493.69 375
16494.91 373
16496.12 314
16497.33 366
16498.55 333
16499.76 347
16500.97 354
16502.19 378
16503.40 339
16504.62 360
16505.83 347
16507.05 344
16508.26 368
16509.47 329
16510.69 339
16511.90 360
16513.12 322
16514.33 344
16515.55 335
16516.76 330
16517.98 331
16519.19 321
16520.41 310
16521.62 318
16522.83 363
16524.05 315
16525.26 349
16526.48 358
16527.69 353
16528.91 339
16530.12 319
16531.34 350
16532.55 304
16533.77 339
16534.99 368
16536.20 342
16537.42 311
16538.63 342
16539.85 349
16541.06 337
16542.28 327
16543.49 333
16544.71 360
16545.92 349
16547.14 319
16548.36 332
16549.57 347
16550.79 351
16552.00 340
16553.22 345
16554.44 359
16555.65 337
16556.87 322
16558.08 350
16559.30 340
16560.52 345
16561.73 316
16562.95 345
16564.17 414
16565.38 330
16566.60 311
16567.81 361
16569.03 379
16570.25 346
16571.46 318
16572.68 341
16573.90 345
16575.11 330
16576.33 397
16577.55 317
16578.76 360
16579.98 366
16581.20 391
16582.42 350
16583.63 340
16584.85 356
16586.07 351
16587.28 346
16588.50 371
16589.72 330
16590.94 332
16592.15 335
16593.37 333
16594.59 346
16595.81 383
16597.02 392
16598.24 365
16599.46 321
16600.68 312
16601.89 318
16603.11 354
16604.33 353
16605.55 336
16606.77 336
16607.98 333
16609.20 348
16610.42 333
16611.64 369
16612.86 314
16614.07 329
16615.29 313
16616.51 324
16617.73 350
16618.95 352
16620.17 336
16621.38 362
16622.60 337
16623.82 308
16625.04 344
16626.26 375
16627.48 331
16628.70 354
16629.91 373
16631.13 352
16632.35 353
16633.57 329
16634.79 367
16636.01 334
16637.23 353
16638.45 354
16639.67 366
16640.89 331
16642.10 301
16643.32 327
16644.54 356
16645.76 316
16646.98 348
16648.20 364
16649.42 304
16650.64 320
16651.86 311
16653.08 324
16654.30 314
16655.52 307
16656.74 288
16657.96 303
16659.18 326
16660.40 311
16661.62 316
16662.84 313
16664.06 324
16665.28 329
16666.50 288
16667.72 358
16668.94 334
16670.16 321
16671.38 351
16672.60 320
16673.82 337
16675.04 338
16676.26 339
16677.48 334
16678.70 339
16679.92 331
16681.14 338
16682.36 352
16683.58 327
16684.80 324
16686.03 327
16687.25 365
16688.47 333
16689.69 301
16690.91 316
16692.13 335
16693.35 324
16694.57 329
16695.79 333
16697.02 320
16698.24 313
16699.46 318
16700.68 317
16701.90 302
16703.12 301
16704.34 312
16705.57 335
16706.79 305
16708.01 298
16709.23 328
16710.45 344
16711.67 358
16712.90 351
16714.12 330
16715.34 330
16716.56 329
16717.78 350
16719.01 327
16720.23 290
16721.45 318
16722.67 301
16723.89 303
16725.12 306
16726.34 338
16727.56 339
16728.78 324
16730.01 301
16731.23 310
16732.45 350
16733.67 328
16734.90 314
16736.12 320
16737.34 316
16738.56 350
16739.79 340
16741.01 354
16742.23 331
16743.46 359
16744.68 338
16745.90 319
16747.12 306
16748.35 320
16749.57 338
16750.79 333
16752.02 297
16753.24 326
16754.46 343
16755.69 338
16756.91 316
16758.13 349
16759.36 332
16760.58 347
16761.80 334
16763.03 322
16764.25 296
16765.48 306
16766.70 317
16767.92 303
16769.15 306
16770.37 302
16771.60 322
16772.82 336
16774.04 346
16775.27 295
16776.49 306
16777.72 308
16778.94 324
16780.16 305
16781.39 280
16782.61 305
16783.84 314
16785.06 340
16786.29 360
16787.51 320
16788.74 317
16789.96 337
16791.18 330
16792.41 275
16793.63 326
16794.86 314
16796.08 329
16797.31 317
16798.53 340
16799.76 369
16800.98 281
16802.21 309
16803.43 336
16804.66 319
16805.88 344
16807.11 318
16808.33 298
16809.56 309
16810.79 325
16812.01 382
16813.24 310
16814.46 341
16815.69 356
16816.91 309
16818.14 271
16819.36 301
16820.59 296
16821.82 298
16823.04 322
16824.27 352
16825.49 361
16826.72 328
16827.95 328
16829.17 322
16830.40 332
16831.62 296
16832.85 315
16834.08 318
16835.30 313
16836.53 301
16837.76 290
16838.98 357
16840.21 321
16841.44 317
16842.66 347
16843.89 348
16845.11 316
16846.34 335
16847.57 365
16848.80 340
16850.02 324
16851.25 333
16852.48 361
16853.70 325
16854.93 316
16856.16 329
16857.38 315
16858.61 349
16859.84 332
16861.07 313
16862.29 306
16863.52 339
16864.75 329
16865.97 307
16867.20 307
16868.43 336
16869.66 303
16870.89 315
16872.11 336
16873.34 309
16874.57 296
16875.80 299
16877.02 303
16878.25 334
16879.48 338
16880.71 326
16881.94 328
16883.16 322
16884.39 280
16885.62 329
16886.85 349
16888.08 337
16889.30 324
16890.53 335
16891.76 340
16892.99 311
16894.22 319
16895.45 339
16896.67 321
16897.90 346
16899.13 356
16900.36 328
16901.59 315
16902.82 297
16904.05 308
16905.28 354
16906.50 324
16907.73 340
16908.96 315
16910.19 305
16911.42 345
16912.65 344
16913.88 340
16915.11 319
16916.34 321
16917.57 317
16918.80 342
16920.03 323
16921.26 324
16922.48 332
16923.71 324
16924.94 335
16926.17 357
16927.40 350
16928.63 343
16929.86 301
16931.09 303
16932.32 319
16933.55 295
16934.78 336
16936.01 341
16937.24 344
16938.47 306
16939.70 351
16940.93 356
16942.16 357
16943.39 322
16944.62 337
16945.85 349
16947.08 344
16948.31 309
16949.54 295
16950.78 314
16952.01 309
16953.24 315
16954.47 294
16955.70 326
16956.93 327
16958.16 308
16959.39 319
16960.62 316
16961.85 328
16963.08 318
16964.31 338
16965.54 302
16966.78 306
16968.01 309
16969.24 320
16970.47 275
16971.70 322
16972.93 311
16974.16 331
16975.39 330
16976.63 350
16977.86 298
16979.09 299
16980.32 319
16981.55 325
16982.78 328
16984.02 298
16985.25 306
16986.48 313
16987.71 339
16988.94 327
16990.18 301
16991.41 297
16992.64 315
16993.87 303
16995.10 317
16996.34 281
16997.57 285
16998.80 365
17000.03 327
17001.26 292
17002.50 272
17003.73 317
17004.96 322
17006.19 332
17007.43 315
17008.66 307
17009.89 318
17011.12 351
17012.36 314
17013.59 294
17014.82 359
17016.06 358
17017.29 327
17018.52 344
17019.76 321
17020.99 312
17022.22 311
17023.45 343
17024.69 339
17025.92 315
17027.15 339
17028.39 327
17029.62 293
17030.85 292
17032.09 301
17033.32 332
17034.55 316
17035.79 300
17037.02 308
17038.26 294
17039.49 310
17040.72 312
17041.96 300
17043.19 311
17044.43 319
17045.66 308
17046.89 334
17048.13 366
17049.36 336
17050.60 319
17051.83 303
17053.06 298
17054.30 321
17055.53 308
17056.77 319
17058.00 253
17059.24 295
17060.47 318
17061.70 291
17062.94 333
17064.17 312
17065.41 346
17066.64 331
17067.88 306
17069.11 303
17070.35 286
17071.58 319
17072.82 307
17074.05 322
17075.29 302
17076.52 298
17077.76 292
17078.99 324
17080.23 327
17081.46 295
17082.70 318
17083.93 294
17085.17 296
17086.41 297
17087.64 299
17088.88 343
17090.11 343
17091.35 328
17092.58 337
17093.82 311
17095.05 296
17096.29 326
17097.53 303
17098.76 292
17100.00 288
17101.23 296
17102.47 313
17103.71 306
17104.94 332
17106.18 317
17107.41 292
17108.65 323
17109.89 301
17111.12 297
17112.36 328
17113.60 314
17114.83 284
17116.07 300
17117.31 326
17118.54 326
17119.78 335
17121.02 298
17122.25 315
17123.49 311
17124.73 300
17125.96 305
17127.20 283
17128.44 305
17129.67 329
17130.91 335
17132.15 323
17133.39 314
17134.62 338
17135.86 316
17137.10 305
17138.33 294
17139.57 284
17140.81 319
17142.05 299
17143.28 281
17144.52 341
17145.76 335
17147.00 328
17148.23 299
17149.47 334
17150.71 334
17151.95 286
17153.19 299
17154.42 326
17155.66 327
17156.90 347
17158.14 303
17159.38 308
17160.61 305
17161.85 303
17163.09 287
17164.33 286
17165.57 307
17166.81 320
17168.04 280
17169.28 307
17170.52 320
17171.76 323
17173.00 289
17174.24 312
17175.47 322
17176.71 348
17177.95 337
17179.19 304
17180.43 292
17181.67 307
17182.91 263
17184.15 280
17185.39 304
17186.62 275
17187.86 285
17189.10 309
17190.34 336
17191.58 329
17192.82 339
17194.06 304
17195.30 282
17196.54 297
17197.78 318
17199.02 310
17200.26 336
17201.50 338
17202.74 316
17203.98 303
17205.22 247
17206.46 287
17207.70 342
17208.94 370
17210.18 360
17211.42 326
17212.66 309
17213.90 302
17215.14 340
17216.38 252
17217.62 280
17218.86 313
17220.10 292
17221.34 329
17222.58 362
17223.82 335
17225.06 313
17226.30 306
17227.54 302
17228.78 266
17230.02 304
17231.26 323
17232.50 298
17233.74 308
17234.98 291
17236.22 286
17237.47 338
17238.71 336
17239.95 307
17241.19 331
17242.43 335
17243.67 316
17244.91 308
17246.15 308
17247.39 315
17248.64 288
17249.88 298
17251.12 297
17252.36 307
17253.60 326
17254.84 314
17256.08 333
17257.33 283
17258.57 257
17259.81 317
17261.05 351
17262.29 333
17263.54 281
17264.78 302
17266.02 262
17267.26 287
17268.50 346
17269.75 309
17270.99 309
17272.23 315
17273.47 293
17274.71 311
17275.96 302
17277.20 319
17278.44 315
17279.68 297
17280.93 324
17282.17 329
17283.41 308
17284.65 285
17285.90 299
17287.14 309
17288.38 290
17289.62 281
17290.87 293
17292.11 300
17293.35 330
17294.60 294
17295.84 285
17297.08 325
17298.33 299
17299.57 304
17300.81 318
17302.05 337
17303.30 308
17304.54 302
17305.78 280
17307.03 293
17308.27 294
17309.52 327
17310.76 303
17312.00 294
17313.25 297
17314.49 312
17315.73 312
17316.98 289
17318.22 336
17319.47 306
17320.71 321
17321.95 305
17323.20 279
17324.44 307
17325.69 355
17326.93 304
17328.17 307
17329.42 316
17330.66 294
17331.91 300
17333.15 307
17334.40 294
17335.64 288
17336.88 279
17338.13 309
17339.37 327
17340.62 347
17341.86 307
17343.11 334
17344.35 290
17345.60 269
17346.84 347
17348.09 267
17349.33 308
17350.58 295
17351.82 297
17353.07 320
17354.31 307
17355.56 299
17356.80 347
17358.05 321
17359.29 282
17360.54 293
17361.78 304
17363.03 295
17364.27 270
17365.52 304
17366.77 316
17368.01 294
17369.26 316
17370.50 343
17371.75 309
17372.99 305
17374.24 289
17375.49 292
17376.73 336
17377.98 313
17379.22 312
17380.47 332
17381.72 301
17382.96 293
17384.21 291
17385.45 319
17386.70 297
17387.95 294
17389.19 325
17390.44 308
17391.69 308
17392.93 315
17394.18 296
17395.43 307
17396.67 315
17397.92 315
17399.17 307
17400.41 326
17401.66 304
17402.91 270
17404.15 313
17405.40 299
17406.65 278
17407.89 286
17409.14 342
17410.39 339
17411.64 314
17412.88 285
17414.13 291
17415.38 315
17416.63 322
17417.87 303
17419.12 263
17420.37 287
17421.62 295
17422.86 301
17424.11 280
17425.36 271
17426.61 281
17427.85 289
17429.10 276
17430.35 316
17431.60 305
17432.85 304
17434.09 265
17435.34 324
17436.59 307
17437.84 277
17439.09 299
17440.33 316
17441.58 337
17442.83 309
17444.08 306
17445.33 301
17446.58 312
17447.82 281
17449.07 304
17450.32 304
17451.57 306
17452.82 266
17454.07 326
17455.32 353
17456.57 293
17457.81 296
17459.06 317
17460.31 298
17461.56 304
17462.81 312
17464.06 287
17465.31 324
17466.56 337
17467.81 294
17469.06 295
17470.30 287
17471.55 277
17472.80 309
17474.05 300
17475.30 289
17476.55 302
17477.80 286
17479.05 329
17480.30 302
17481.55 294
17482.80 327
17484.05 302
17485.30 304
17486.55 299
17487.80 304
17489.05 334
17490.30 309
17491.55 329
17492.80 309
17494.05 310
17495.30 322
17496.55 342
17497.80 298
17499.05 321
17500.30 295
17501.55 283
17502.80 308
17504.05 313
17505.30 318
17506.55 323
17507.80 314
17509.06 304
17510.31 349
17511.56 317
17512.81 308
17514.06 282
17515.31 262
17516.56 340
17517.81 337
17519.06 297
17520.31 331
17521.56 292
17522.82 307
17524.07 296
17525.32 283
17526.57 283
17527.82 303
17529.07 311
17530.32 294
17531.58 268
17532.83 297
17534.08 282
17535.33 324
17536.58 281
17537.83 269
17539.09 315
17540.34 323
17541.59 275
17542.84 277
17544.09 357
17545.35 300
17546.60 302
17547.85 325
17549.10 309
17550.35 286
17551.61 313
17552.86 282
17554.11 282
17555.36 289
17556.62 311
17557.87 321
17559.12 346
17560.37 320
17561.63 315
17562.88 315
17564.13 314
17565.38 316
17566.64 303
17567.89 285
17569.14 288
17570.39 283
17571.65 290
17572.90 301
17574.15 316
17575.41 334
17576.66 291
17577.91 300
17579.17 289
17580.42 321
17581.67 293
17582.93 274
17584.18 297
17585.43 283
17586.69 296
17587.94 289
17589.19 302
17590.45 305
17591.70 292
17592.95 312
17594.21 288
17595.46 301
17596.72 268
17597.97 284
17599.22 321
17600.48 352
17601.73 280
17602.99 307
17604.24 284
17605.49 275
17606.75 307
17608.00 326
17609.26 345
17610.51 341
17611.76 288
17613.02 254
17614.27 284
17615.53 328
17616.78 294
17618.04 292
17619.29 274
17620.55 325
17621.80 313
17623.06 305
17624.31 296
17625.57 252
17626.82 294
17628.08 319
17629.33 302
17630.59 289
17631.84 318
17633.10 327
17634.35 303
17635.61 304
17636.86 303
17638.12 293
17639.37 333
17640.63 319
17641.88 298
17643.14 323
17644.39 339
17645.65 339
17646.91 324
17648.16 286
17649.42 303
17650.67 300
17651.93 308
17653.18 306
17654.44 296
17655.70 296
17656.95 281
17658.21 320
17659.46 302
17660.72 321
17661.98 286
17663.23 266
17664.49 277
17665.75 302
17667.00 304
17668.26 313
17669.51 320
17670.77 329
17672.03 293
17673.28 320
17674.54 331
17675.80 303
17677.05 296
17678.31 300
17679.57 303
17680.82 308
17682.08 319
17683.34 304
17684.60 303
17685.85 262
17687.11 276
17688.37 354
17689.62 296
17690.88 310
17692.14 335
17693.40 278
17694.65 294
17695.91 337
17697.17 286
17698.42 295
17699.68 311
17700.94 314
17702.20 285
17703.46 270
17704.71 268
17705.97 280
17707.23 290
17708.49 303
17709.74 301
17711.00 276
17712.26 281
17713.52 277
17714.78 289
17716.03 301
17717.29 293
17718.55 310
17719.81 305
17721.07 293
17722.33 349
17723.58 333
17724.84 276
17726.10 290
17727.36 311
17728.62 286
17729.88 302
17731.13 288
17732.39 290
17733.65 290
17734.91 280
17736.17 300
17737.43 319
17738.69 298
17739.95 303
17741.21 308
17742.46 319
17743.72 330
17744.98 315
17746.24 320
17747.50 306
17748.76 332
17750.02 320
17751.28 303
17752.54 337
17753.80 309
17755.06 336
17756.32 314
17757.58 329
17758.84 325
17760.10 323
17761.36 308
17762.61 352
17763.87 332
17765.13 327
17766.39 322
17767.65 327
17768.91 316
17770.17 302
17771.43 317
17772.69 313
17773.95 280
17775.21 289
17776.48 320
17777.74 293
17779.00 303
17780.26 286
17781.52 307
17782.78 288
17784.04 290
17785.30 282
17786.56 279
17787.82 275
17789.08 270
17790.34 330
17791.60 311
17792.86 270
17794.12 312
17795.38 318
17796.65 313
17797.91 326
17799.17 320
17800.43 303
17801.69 300
17802.95 302
17804.21 314
17805.47 322
17806.73 339
17808.00 269
17809.26 291
17810.52 301
17811.78 311
17813.04 304
17814.30 279
17815.56 321
17816.83 289
17818.09 311
17819.35 301
17820.61 314
17821.87 270
17823.14 304
17824.40 303
17825.66 315
17826.92 315
17828.18 324
17829.45 285
17830.71 305
17831.97 293
17833.23 288
17834.49 319
17835.76 306
17837.02 343
17838.28 285
17839.54 316
17840.81 293
17842.07 285
17843.33 299
17844.59 318
17845.86 341
17847.12 320
17848.38 304
17849.65 311
17850.91 283
17852.17 295
17853.43 313
17854.70 292
17855.96 297
17857.22 298
17858.49 285
17859.75 316
17861.01 313
17862.28 323
17863.54 299
17864.80 313
17866.07 324
17867.33 303
17868.59 304
17869.86 296
17871.12 347
17872.38 325
17873.65 331
17874.91 284
17876.18 281
17877.44 292
17878.70 286
17879.97 315
17881.23 302
17882.50 310
17883.76 291
17885.02 292
17886.29 298
17887.55 281
17888.82 300
17890.08 302
17891.35 290
17892.61 279
17893.87 276
17895.14 292
17896.40 314
17897.67 325
17898.93 327
17900.20 319
17901.46 287
17902.73 282
17903.99 287
17905.26 323
17906.52 338
17907.79 313
17909.05 280
17910.32 298
17911.58 296
17912.85 296
17914.11 287
17915.38 297
17916.64 282
17917.91 267
17919.17 305
17920.44 302
17921.70 271
17922.97 260
17924.23 300
17925.50 322
17926.76 333
17928.03 312
17929.30 288
17930.56 294
17931.83 310
17933.09 287
17934.36 281
17935.62 254
17936.89 317
17938.16 345
17939.42 311
17940.69 326
17941.96 334
17943.22 328
17944.49 296
17945.75 288
17947.02 298
17948.29 282
17949.55 287
17950.82 294
17952.09 292
17953.35 294
17954.62 308
17955.89 338
17957.15 272
17958.42 299
17959.69 269
17960.95 252
17962.22 265
17963.49 251
17964.75 286
17966.02 262
17967.29 301
17968.55 277
17969.82 251
17971.09 283
17972.36 280
17973.62 315
17974.89 287
17976.16 276
17977.42 285
17978.69 312
17979.96 281
17981.23 304
17982.49 339
17983.76 295
17985.03 292
17986.30 295
17987.57 308
17988.83 298
17990.10 297
17991.37 289
17992.64 273
17993.90 292
17995.17 293
17996.44 302
17997.71 281
17998.98 268
18000.25 291
18001.51 301
18002.78 304
18004.05 248
18005.32 274
18006.59 298
18007.86 289
18009.12 257
18010.39 263
18011.66 286
18012.93 321
18014.20 273
18015.47 297
18016.74 308
18018.00 286
18019.27 296
18020.54 292
18021.81 321
18023.08 310
18024.35 322
18025.62 329
18026.89 283
18028.16 284
18029.43 263
18030.69 316
18031.96 343
18033.23 321
18034.50 310
18035.77 306
18037.04 271
18038.31 361
18039.58 323
18040.85 263
18042.12 282
18043.39 320
18044.66 305
18045.93 306
18047.20 301
18048.47 280
18049.74 300
18051.01 296
18052.28 272
18053.55 292
18054.82 312
18056.09 273
18057.36 277
18058.63 240
18059.90 298
18061.17 328
18062.44 300
18063.71 283
18064.98 241
18066.25 297
18067.52 280
18068.79 311
18070.06 280
18071.33 287
18072.61 278
18073.88 310
18075.15 325
18076.42 313
18077.69 325
18078.96 307
18080.23 302
18081.50 294
18082.77 287
18084.04 305
18085.32 309
18086.59 316
18087.86 331
18089.13 309
18090.40 300
18091.67 323
18092.94 311
18094.22 275
18095.49 271
18096.76 293
18098.03 311
18099.30 279
18100.57 296
18101.85 294
18103.12 305
18104.39 277
18105.66 256
18106.93 280
18108.20 320
18109.48 307
18110.75 312
18112.02 315
18113.29 272
18114.57 299
18115.84 332
18117.11 324
18118.38 295
18119.65 304
18120.93 309
18122.20 306
18123.47 297
18124.74 298
18126.02 278
18127.29 288
18128.56 281
18129.84 284
18131.11 312
18132.38 285
18133.65 303
18134.93 307
18136.20 282
18137.47 311
18138.75 289
18140.02 301
18141.29 310
18142.57 339
18143.84 319
18145.11 299
18146.39 284
18147.66 266
18148.93 316
18150.21 319
18151.48 321
18152.75 306
18154.03 302
18155.30 305
18156.57 298
18157.85 299
18159.12 294
18160.40 302
18161.67 314
18162.94 318
18164.22 273
18165.49 277
18166.77 310
18168.04 301
18169.31 278
18170.59 271
18171.86 291
18173.14 273
18174.41 287
18175.68 291
18176.96 261
18178.23 304
18179.51 314
18180.78 325
18182.06 281
18183.33 302
18184.61 308
18185.88 295
18187.16 327
18188.43 257
18189.71 288
18190.98 335
18192.26 321
18193.53 296
18194.81 297
18196.08 298
18197.36 322
18198.63 307
18199.91 308
18201.18 290
18202.46 260
18203.73 294
18205.01 299
18206.28 263
18207.56 299
18208.83 279
18210.11 319
18211.39 314
18212.66 308
18213.94 311
18215.21 294
18216.49 301
18217.76 296
18219.04 278
18220.32 308
18221.59 287
18222.87 298
18224.14 333
18225.42 291
18226.70 272
18227.97 306
18229.25 309
18230.53 320
18231.80 320
18233.08 290
18234.35 282
18235.63 264
18236.91 282
18238.18 299
18239.46 315
18240.74 267
18242.01 279
18243.29 292
18244.57 268
18245.84 289
18247.12 269
18248.40 319
18249.68 330
18250.95 288
18252.23 285
18253.51 268
18254.78 279
18256.06 290
18257.34 315
18258.62 342
18259.89 309
18261.17 284
18262.45 293
18263.72 319
18265.00 301
18266.28 313
18267.56 273
18268.84 344
18270.11 303
18271.39 290
18272.67 327
18273.95 316
18275.22 289
18276.50 307
18277.78 314
18279.06 297
18280.34 329
18281.61 290
18282.89 316
18284.17 295
18285.45 303
18286.73 272
18288.01 284
18289.28 293
18290.56 303
18291.84 306
18293.12 296
18294.40 313
18295.68 324
18296.95 289
18298.23 278
18299.51 317
18300.79 290
18302.07 292
18303.35 326
18304.63 320
18305.91 257
18307.19 312
18308.46 320
18309.74 288
18311.02 312
18312.30 306
18313.58 292
18314.86 263
18316.14 269
18317.42 255
18318.70 285
18319.98 280
18321.26 280
18322.54 267
18323.82 319
18325.10 314
18326.38 264
18327.66 281
18328.94 263
18330.22 266
18331.50 260
18332.77 288
18334.05 281
18335.33 284
18336.61 248
18337.90 294
18339.18 273
18340.46 262
18341.74 291
18343.02 285
18344.30 296
18345.58 286
18346.86 246
18348.14 301
18349.42 317
18350.70 296
18351.98 275
18353.26 269
18354.54 291
18355.82 283
18357.10 313
18358.38 275
18359.66 293
18360.94 262
18362.22 306
18363.51 305
18364.79 270
18366.07 272
18367.35 281
18368.63 269
18369.91 287
18371.19 304
18372.47 287
18373.76 292
18375.04 279
18376.32 328
18377.60 328
18378.88 260
18380.16 301
18381.44 306
18382.73 252
18384.01 288
18385.29 303
18386.57 268
18387.85 275
18389.13 305
18390.42 293
18391.70 278
18392.98 261
18394.26 281
18395.54 273
18396.83 311
18398.11 336
18399.39 285
18400.67 300
18401.96 306
18403.24 300
18404.52 313
18405.80 290
18407.09 262
18408.37 284
18409.65 284
18410.93 277
18412.22 301
18413.50 294
18414.78 312
18416.06 286
18417.35 288
18418.63 316
18419.91 316
18421.20 268
18422.48 267
18423.76 283
18425.05 271
18426.33 277
18427.61 316
18428.89 270
18430.18 250
18431.46 269
18432.74 321
18434.03 289
18435.31 306
18436.60 279
18437.88 272
18439.16 313
18440.45 301
18441.73 313
18443.01 290
18444.30 295
18445.58 292
18446.87 309
18448.15 262
18449.43 285
18450.72 295
18452.00 302
18453.29 282
18454.57 295
18455.85 274
18457.14 291
18458.42 285
18459.71 300
18460.99 307
18462.28 276
18463.56 271
18464.84 255
18466.13 284
18467.41 288
18468.70 294
18469.98 305
18471.27 282
18472.55 320
18473.84 299
18475.12 305
18476.41 337
18477.69 299
18478.98 279
18480.26 302
18481.55 352
18482.83 301
18484.12 257
18485.40 301
18486.69 286
18487.97 278
18489.26 295
18490.54 304
18491.83 257
18493.11 290
18494.40 277
18495.69 266
18496.97 268
18498.26 263
18499.54 270
18500.83 327
18502.11 293
18503.40 300
18504.69 243
18505.97 261
18507.26 264
18508.54 292
18509.83 296
18511.12 293
18512.40 300
18513.69 306
18514.98 312
18516.26 292
18517.55 284
18518.83 267
18520.12 271
18521.41 297
18522.69 265
18523.98 301
18525.27 315
18526.55 269
18527.84 290
18529.13 298
18530.41 303
18531.70 303
18532.99 289
18534.27 272
18535.56 301
18536.85 268
18538.14 258
18539.42 273
18540.71 272
18542.00 261
18543.28 267
18544.57 291
18545.86 272
18547.15 242
18548.43 289
18549.72 285
18551.01 274
18552.30 277
18553.58 309
18554.87 295
18556.16 323
18557.45 324
18558.73 308
18560.02 264
18561.31 247
18562.60 312
18563.89 275
18565.17 282
18566.46 310
18567.75 278
18569.04 329
18570.33 274
18571.62 315
18572.90 268
18574.19 286
18575.48 288
18576.77 304
18578.06 269
18579.35 305
18580.63 310
18581.92 300
18583.21 322
18584.50 269
18585.79 282
18587.08 271
18588.37 261
18589.66 295
18590.94 288
18592.23 315
18593.52 316
18594.81 284
18596.10 270
18597.39 323
18598.68 310
18599.97 303
18601.26 318
18602.55 334
18603.84 324
18605.13 285
18606.41 302
18607.70 272
18608.99 261
18610.28 309
18611.57 270
18612.86 287
18614.15 274
18615.44 318
18616.73 264
18618.02 293
18619.31 281
18620.60 307
18621.89 320
18623.18 290
18624.47 299
18625.76 300
18627.05 296
18628.34 259
18629.63 283
18630.92 324
18632.21 305
18633.50 285
18634.79 274
18636.08 308
18637.37 301
18638.67 292
18639.96 304
18641.25 314
18642.54 317
18643.83 291
18645.12 279
18646.41 271
18647.70 296
18648.99 308
18650.28 300
18651.57 293
18652.86 259
18654.16 280
18655.45 273
18656.74 271
18658.03 224
18659.32 280
18660.61 280
18661.90 311
18663.19 272
18664.49 262
18665.78 311
18667.07 280
18668.36 279
18669.65 262
18670.94 299
18672.24 273
18673.53 256
18674.82 267
18676.11 278
18677.40 293
18678.70 250
18679.99 289
18681.28 306
18682.57 290
18683.86 302
18685.16 291
18686.45 272
18687.74 258
18689.03 258
18690.33 304
18691.62 244
18692.91 257
18694.20 271
18695.50 293
18696.79 308
18698.08 271
18699.37 269
18700.67 295
18701.96 246
18703.25 242
18704.54 271
18705.84 267
18707.13 250
18708.42 280
18709.72 276
18711.01 271
18712.30 283
18713.60 289
18714.89 298
18716.18 324
18717.48 291
18718.77 292
18720.06 314
18721.36 310
18722.65 289
18723.94 269
18725.24 256
18726.53 288
18727.82 273
18729.12 294
18730.41 300
18731.70 286
18733.00 258
18734.29 292
18735.59 302
18736.88 305
18738.17 294
18739.47 262
18740.76 254
18742.06 291
18743.35 304
18744.64 252
18745.94 266
18747.23 294
18748.53 303
18749.82 274
18751.12 269
18752.41 288
18753.71 252
18755.00 252
18756.30 237
18757.59 269
18758.88 298
18760.18 318
18761.47 321
18762.77 286
18764.06 299
18765.36 280
18766.65 259
18767.95 269
18769.24 264
18770.54 306
18771.83 273
18773.13 284
18774.43 244
18775.72 265
18777.02 297
18778.31 314
18779.61 292
18780.90 269
18782.20 254
18783.49 256
18784.79 259
18786.08 262
18787.38 264
18788.68 261
18789.97 262
18791.27 270
18792.56 317
18793.86 292
18795.16 309
18796.45 290
18797.75 296
18799.04 282
18800.34 288
18801.64 303
18802.93 247
18804.23 268
18805.53 259
18806.82 291
18808.12 259
18809.41 281
18810.71 289
18812.01 324
18813.30 283
18814.60 278
18815.90 290
18817.19 271
18818.49 271
18819.79 292
18821.09 271
18822.38 295
18823.68 311
18824.98 297
18826.27 312
18827.57 306
18828.87 288
18830.16 292
18831.46 277
18832.76 266
18834.06 279
18835.35 283
18836.65 283
18837.95 263
18839.25 255
18840.54 271
18841.84 298
18843.14 275
18844.44 253
18845.73 247
18847.03 256
18848.33 279
18849.63 265
18850.93 272
18852.22 257
18853.52 280
18854.82 258
18856.12 273
18857.42 248
18858.71 290
18860.01 272
18861.31 263
18862.61 309
18863.91 285
18865.21 275
18866.50 286
18867.80 285
18869.10 288
18870.40 294
18871.70 300
18873.00 281
18874.30 242
18875.60 245
18876.89 273
18878.19 278
18879.49 283
18880.79 241
18882.09 298
18883.39 284
18884.69 275
18885.99 291
18887.29 301
18888.59 307
18889.88 286
18891.18 252
18892.48 260
18893.78 262
18895.08 239
18896.38 265
18897.68 236
18898.98 273
18900.28 269
18901.58 255
18902.88 225
18904.18 253
18905.48 234
18906.78 258
18908.08 289
18909.38 263
18910.68 260
18911.98 266
18913.28 263
18914.58 267
18915.88 240
18917.18 224
18918.48 272
18919.78 274
18921.08 272
18922.38 238
18923.68 285
18924.98 283
18926.28 294
18927.58 278
18928.88 281
18930.18 254
18931.49 275
18932.79 291
18934.09 291
18935.39 236
18936.69 243
18937.99 243
18939.29 254
18940.59 329
18941.89 283
18943.19 239
18944.49 262
18945.80 285
18947.10 262
18948.40 257
18949.70 264
18951.00 307
18952.30 288
18953.60 285
18954.91 271
18956.21 257
18957.51 268
18958.81 253
18960.11 264
18961.41 252
18962.72 266
18964.02 288
18965.32 278
18966.62 275
18967.92 279
18969.23 282
18970.53 296
18971.83 272
18973.13 238
18974.43 264
18975.74 251
18977.04 268
18978.34 274
18979.64 265
18980.95 241
18982.25 270
18983.55 276
18984.85 248
18986.16 255
18987.46 270
18988.76 307
18990.06 256
18991.37 261
18992.67 252
18993.97 237
18995.28 272
18996.58 276
18997.88 308
18999.18 255
19000.49 276
19001.79 262
19003.09 251
19004.40 246
19005.70 240
19007.00 269
19008.31 296
19009.61 326
19010.91 260
19012.22 279
19013.52 297
19014.82 301
19016.13 241
19017.43 274
19018.74 282
19020.04 237
19021.34 255
19022.65 263
19023.95 274
19025.25 306
19026.56 265
19027.86 241
19029.17 272
19030.47 251
19031.77 250
19033.08 268
19034.38 286
19035.69 257
19036.99 271
19038.30 248
19039.60 276
19040.91 271
19042.21 256
19043.51 241
19044.82 242
19046.12 255
19047.43 282
19048.73 284
19050.04 252
19051.34 225
19052.65 260
19053.95 285
19055.26 276
19056.56 278
19057.87 274
19059.17 282
19060.48 283
19061.78 265
19063.09 230
19064.39 264
19065.70 275
19067.00 234
19068.31 238
19069.62 280
19070.92 249
19072.23 254
19073.53 281
19074.84 272
19076.14 243
19077.45 244
19078.75 242
19080.06 264
19081.37 265
19082.67 269
19083.98 258
19085.28 285
19086.59 256
19087.90 274
19089.20 260
19090.51 244
19091.82 270
19093.12 272
19094.43 251
19095.73 246
19097.04 266
19098.35 242
19099.65 240
19100.96 257
19102.27 270
19103.57 235
19104.88 268
19106.19 259
19107.49 268
19108.80 227
19110.11 262
19111.41 280
19112.72 270
19114.03 299
19115.33 239
19116.64 255
19117.95 280
19119.26 279
19120.56 333
19121.87 267
19123.18 247
19124.49 279
19125.79 286
19127.10 266
19128.41 277
19129.72 300
19131.02 291
19132.33 246
19133.64 267
19134.95 260
19136.25 235
19137.56 270
19138.87 285
19140.18 230
19141.49 266
19142.79 261
19144.10 266
19145.41 263
19146.72 288
19148.03 246
19149.33 294
19150.64 286
19151.95 270
19153.26 276
19154.57 244
19155.88 268
19157.18 255
19158.49 253
19159.80 249
19161.11 252
19162.42 270
19163.73 271
19165.04 260
19166.34 266
19167.65 238
19168.96 267
19170.27 269
19171.58 252
19172.89 290
19174.20 263
19175.51 238
19176.82 253
19178.13 228
19179.43 281
19180.74 270
19182.05 246
19183.36 258
19184.67 268
19185.98 284
19187.29 265
19188.60 246
19189.91 287
19191.22 255
19192.53 227
19193.84 208
19195.15 219
19196.46 272
19197.77 300
19199.08 257
19200.39 246
19201.70 263
19203.01 274
19204.32 292
19205.63 282
19206.94 285
19208.25 242
19209.56 274
19210.87 259
19212.18 280
19213.49 259
19214.80 265
19216.11 292
19217.42 260
19218.73 241
19220.04 255
19221.35 247
19222.66 256
19223.98 275
19225.29 279
19226.60 257
19227.91 248
19229.22 254
19230.53 265
19231.84 233
19233.15 221
19234.46 251
19235.77 248
19237.09 283
19238.40 302
19239.71 293
19241.02 253
19242.33 274
19243.64 296
19244.95 265
19246.27 286
19247.58 298
19248.89 254
19250.20 272
19251.51 229
19252.82 253
19254.14 271
19255.45 264
19256.76 255
19258.07 231
19259.38 256
19260.70 262
19262.01 270
19263.32 287
19264.63 272
19265.94 235
19267.26 267
19268.57 262
19269.88 278
19271.19 271
19272.51 253
19273.82 223
19275.13 251
19276.44 269
19277.76 235
19279.07 262
19280.38 297
19281.69 254
19283.01 276
19284.32 296
19285.63 278
19286.94 262
19288.26 279
19289.57 248
19290.88 251
19292.20 257
19293.51 273
19294.82 234
19296.14 270
19297.45 274
19298.76 248
19300.08 244
19301.39 243
19302.70 273
19304.02 250
19305.33 257
19306.64 270
19307.96 274
19309.27 263
19310.59 262
19311.90 262
19313.21 237
19314.53 255
19315.84 274
19317.15 239
19318.47 255
19319.78 243
19321.10 260
19322.41 274
19323.72 283
19325.04 267
19326.35 291
19327.67 265
19328.98 221
19330.30 250
19331.61 240
19332.93 228
19334.24 228
19335.55 276
19336.87 251
19338.18 274
19339.50 265
19340.81 248
19342.13 247
19343.44 267
19344.76 286
19346.07 248
19347.39 242
19348.70 255
19350.02 246
19351.33 249
19352.65 245
19353.96 266
19355.28 255
19356.59 265
19357.91 257
19359.22 225
19360.54 237
19361.86 250
19363.17 238
19364.49 262
19365.80 249
19367.12 267
19368.43 252
19369.75 231
19371.06 247
19372.38 229
19373.70 240
19375.01 249
19376.33 231
19377.64 272
19378.96 253
19380.28 225
19381.59 241
19382.91 243
19384.23 242
19385.54 241
19386.86 252
19388.17 255
19389.49 259
19390.81 247
19392.12 238
19393.44 237
19394.76 219
19396.07 227
19397.39 223
19398.71 232
19400.02 250
19401.34 273
19402.66 256
19403.97 253
19405.29 276
19406.61 253
19407.93 260
19409.24 245
19410.56 281
19411.88 271
19413.19 231
19414.51 260
19415.83 295
19417.15 254
19418.46 260
19419.78 274
19421.10 240
19422.42 233
19423.73 255
19425.05 262
19426.37 255
19427.69 244
19429.00 247
19430.32 259
19431.64 233
19432.96 221
19434.28 264
19435.59 236
19436.91 260
19438.23 252
19439.55 271
19440.87 252
19442.18 282
19443.50 268
19444.82 251
19446.14 227
19447.46 241
19448.78 262
19450.09 214
19451.41 231
19452.73 232
19454.05 256
19455.37 234
19456.69 216
19458.01 218
19459.33 267
19460.64 266
19461.96 239
19463.28 234
19464.60 221
19465.92 260
19467.24 265
19468.56 240
19469.88 245
19471.20 248
19472.52 235
19473.83 262
19475.15 269
19476.47 248
19477.79 242
19479.11 248
19480.43 235
19481.75 227
19483.07 228
19484.39 257
19485.71 255
19487.03 266
19488.35 283
19489.67 244
19490.99 271
19492.31 282
19493.63 252
19494.95 257
19496.27 256
19497.59 256
19498.91 258
19500.23 245
19501.55 249
19502.87 254
19504.19 241
19505.51 247
19506.83 252
19508.15 239
19509.47 261
19510.79 288
19512.11 244
19513.43 253
19514.75 224
19516.08 247
19517.40 248
19518.72 206
19520.04 236
19521.36 229
19522.68 248
19524.00 258
19525.32 209
19526.64 214
19527.96 221
19529.29 241
19530.61 265
19531.93 275
19533.25 260
19534.57 206
19535.89 247
19537.21 233
19538.53 246
19539.86 258
19541.18 260
19542.50 257
19543.82 249
19545.14 230
19546.46 209
19547.79 247
19549.11 250
19550.43 223
19551.75 260
19553.07 237
19554.40 245
19555.72 277
19557.04 218
19558.36 212
19559.68 250
19561.01 256
19562.33 270
19563.65 225
19564.97 237
19566.30 224
19567.62 252
19568.94 246
19570.26 232
19571.59 237
19572.91 242
19574.23 214
19575.55 221
19576.88 227
19578.20 233
19579.52 239
19580.85 245
19582.17 262
19583.49 252
19584.82 238
19586.14 223
19587.46 229
19588.78 235
19590.11 220
19591.43 208
19592.75 240
19594.08 272
19595.40 283
19596.72 247
19598.05 256
19599.37 299
19600.70 273
19602.02 231
19603.34 212
19604.67 186
19605.99 244
19607.31 259
19608.64 257
19609.96 251
19611.29 245
19612.61 243
19613.93 253
19615.26 263
19616.58 273
19617.91 256
19619.23 273
19620.55 249
19621.88 210
19623.20 222
19624.53 231
19625.85 227
19627.18 256
19628.50 242
19629.83 225
19631.15 253
19632.48 231
19633.80 242
19635.12 229
19636.45 215
19637.77 225
19639.10 216
19640.42 252
19641.75 240
19643.07 265
19644.40 223
19645.72 230
19647.05 275
19648.37 202
19649.70 223
19651.03 251
19652.35 257
19653.68 247
19655.00 281
19656.33 249
19657.65 261
19658.98 231
19660.30 247
19661.63 221
19662.96 227
19664.28 201
19665.61 243
19666.93 266
19668.26 240
19669.58 226
19670.91 230
19672.24 237
19673.56 232
19674.89 234
19676.21 251
19677.54 267
19678.87 248
19680.19 250
19681.52 223
19682.85 261
19684.17 237
19685.50 227
19686.83 223
19688.15 255
19689.48 261
19690.81 238
19692.13 238
19693.46 204
19694.79 210
19696.11 243
19697.44 248
19698.77 243
19700.09 231
19701.42 253
19702.75 277
19704.07 244
19705.40 249
19706.73 244
19708.06 257
19709.38 248
19710.71 251
19712.04 251
19713.37 255
19714.69 245
19716.02 243
19717.35 254
19718.68 240
19720.00 253
19721.33 259
19722.66 241
19723.99 222
19725.31 223
19726.64 245
19727.97 241
19729.30 280
19730.63 255
19731.95 243
19733.28 195
19734.61 227
19735.94 231
19737.27 237
19738.59 228
19739.92 251
19741.25 230
19742.58 233
19743.91 250
19745.24 205
19746.57 236
19747.89 224
19749.22 259
19750.55 247
19751.88 251
19753.21 244
19754.54 228
19755.87 206
19757.20 235
19758.52 259
19759.85 271
19761.18 254
19762.51 249
19763.84 234
19765.17 216
19766.50 234
19767.83 223
19769.16 214
19770.49 221
19771.82 207
19773.15 237
19774.47 225
19775.80 241
19777.13 220
19778.46 244
19779.79 275
19781.12 221
19782.45 219
19783.78 229
19785.11 228
19786.44 237
19787.77 250
19789.10 227
19790.43 219
19791.76 261
19793.09 275
19794.42 266
19795.75 236
19797.08 260
19798.41 248
19799.74 255
19801.07 242
19802.40 232
19803.73 229
19805.07 239
19806.40 206
19807.73 198
19809.06 231
19810.39 243
19811.72 191
19813.05 220
19814.38 245
19815.71 278
19817.04 246
19818.37 244
19819.70 270
19821.03 247
19822.37 240
19823.70 222
19825.03 264
19826.36 295
19827.69 249
19829.02 243
19830.35 234
19831.68 254
19833.02 249
19834.35 239
19835.68 242
19837.01 249
19838.34 223
19839.67 237
19841.01 260
19842.34 247
19843.67 237
19845.00 234
19846.33 253
19847.67 244
19849.00 230
19850.33 226
19851.66 237
19852.99 227
19854.33 215
19855.66 218
19856.99 202
19858.32 243
19859.65 239
19860.99 244
19862.32 231
19863.65 218
19864.98 241
19866.32 223
19867.65 216
19868.98 215
19870.32 246
19871.65 227
19872.98 236
19874.31 233
19875.65 219
19876.98 247
19878.31 232
19879.65 251
19880.98 206
19882.31 206
19883.64 203
19884.98 229
19886.31 248
19887.64 259
19888.98 238
19890.31 240
19891.64 240
19892.98 264
19894.31 272
19895.65 246
19896.98 226
19898.31 245
19899.65 252
19900.98 264
19902.31 256
19903.65 215
19904.98 244
19906.32 247
19907.65 247
19908.98 232
19910.32 207
19911.65 229
19912.99 245
19914.32 243
19915.65 275
19916.99 249
19918.32 258
19919.66 259
19920.99 242
19922.33 208
19923.66 255
19924.99 256
19926.33 236
19927.66 223
19929.00 250
19930.33 257
19931.67 228
19933.00 257
19934.34 212
19935.67 219
19937.01 242
19938.34 198
19939.68 227
19941.01 207
19942.35 265
19943.68 247
19945.02 245
19946.35 257
19947.69 224
19949.02 243
19950.36 249
19951.70 263
19953.03 243
19954.37 269
19955.70 251
19957.04 237
19958.37 255
19959.71 274
19961.04 288
19962.38 245
19963.72 214
19965.05 205
19966.39 229
19967.72 221
19969.06 229
19970.40 254
19971.73 253
19973.07 223
19974.40 239
19975.74 236
19977.08 240
19978.41 234
19979.75 229
19981.09 248
19982.42 248
19983.76 200
19985.10 238
19986.43 219
19987.77 252
19989.11 217
19990.44 225
19991.78 247
19993.12 273
19994.45 258
19995.79 248
19997.13 253
19998.46 243
19999.80 232
20001.14 238
20002.48 254
20003.81 231
20005.15 213
20006.49 253
20007.82 255
20009.16 243
20010.50 258
20011.84 257
20013.17 243
20014.51 243
20015.85 245
20017.19 226
20018.52 231
20019.86 267
20021.20 261
20022.54 236
20023.88 234
20025.21 224
20026.55 251
20027.89 262
20029.23 245
20030.57 284
20031.90 253
20033.24 225
20034.58 238
20035.92 251
20037.26 234
20038.60 254
20039.93 273
20041.27 247
20042.61 235
20043.95 238
20045.29 253
20046.63 239
20047.97 233
20049.30 249
20050.64 265
20051.98 249
20053.32 275
20054.66 239
20056.00 217
20057.34 241
20058.68 227
20060.02 242
20061.35 234
20062.69 235
20064.03 254
20065.37 267
20066.71 240
20068.05 261
20069.39 263
20070.73 249
20072.07 206
20073.41 239
20074.75 242
20076.09 245
20077.43 244
20078.77 245
20080.11 229
20081.45 236
20082.79 258
20084.13 236
20085.47 305
20086.81 261
20088.15 233
20089.49 225
20090.83 223
20092.17 245
20093.51 236
20094.85 231
20096.19 268
20097.53 277
20098.87 236
20100.21 261
20101.55 255
20102.89 248
20104.23 261
20105.57 237
20106.91 243
20108.25 239
20109.59 277
20110.93 266
20112.27 232
20113.62 244
20114.96 247
20116.30 248
20117.64 261
20118.98 241
20120.32 224
20121.66 269
20123.00 209
20124.34 226
20125.69 242
20127.03 219
20128.37 213
20129.71 243
20131.05 262
20132.39 228
20133.73 227
20135.08 207
20136.42 214
20137.76 229
20139.10 237
20140.44 248
