# Supplementary material for: MALDI-TOF MS typing enables the classification of brewing yeasts of the genus Saccharomyces to major beer styles
Source: PLoS One. 2017 Aug 9;12(8):e0181694. doi: 10.1371/journal.pone.0181694 (PMC5549903; doi:10.1371/journal.pone.0181694)
Supplement: S12 File — The directory includes 90 raw files and was zipped to “.zip”; the folder has three strains with 30 spectra per strain; S1 Text explains the raw files with an example and Table 1 represents the yeast strains used within the experiment. (ZIP) [file pone.0181694.s015.zip › 34-36/30624-PI105-Dias-Dias-Dias-YPG-18h-E-E_2015-08-11__0_C8_1.dat]

2000.98 2236
2001.40 2250
2001.82 2204
2002.25 2201
2002.67 2270
2003.09 2181
2003.51 2263
2003.93 2270
2004.35 2244
2004.78 2159
2005.20 2144
2005.62 2182
2006.04 2118
2006.47 2303
2006.89 2426
2007.31 2153
2007.73 2285
2008.16 2354
2008.58 2325
2009.00 2269
2009.42 2350
2009.85 2362
2010.27 2343
2010.69 2286
2011.11 2333
2011.54 2189
2011.96 2130
2012.38 2198
2012.80 2252
2013.23 2140
2013.65 2212
2014.07 2176
2014.50 2011
2014.92 2107
2015.34 2243
2015.77 2220
2016.19 2181
2016.61 2056
2017.04 2159
2017.46 2237
2017.88 2192
2018.31 2223
2018.73 2442
2019.15 2522
2019.58 2372
2020.00 2361
2020.42 2492
2020.85 2387
2021.27 2382
2021.70 2323
2022.12 2317
2022.54 2297
2022.97 2225
2023.39 2171
2023.82 2039
2024.24 2104
2024.66 2244
2025.09 2239
2025.51 2113
2025.94 2054
2026.36 1953
2026.79 2110
2027.21 2229
2027.63 2348
2028.06 2347
2028.48 2098
2028.91 2063
2029.33 2085
2029.76 1990
2030.18 2035
2030.61 2071
2031.03 2137
2031.46 1919
2031.88 2004
2032.31 1858
2032.73 1894
2033.16 2118
2033.58 2188
2034.01 2135
2034.43 2169
2034.86 2083
2035.28 2078
2035.71 2220
2036.13 2166
2036.56 2289
2036.98 2191
2037.41 2063
2037.84 2140
2038.26 2154
2038.69 2224
2039.11 2155
2039.54 2096
2039.96 2034
2040.39 2131
2040.82 1959
2041.24 2104
2041.67 2088
2042.09 2154
2042.52 2277
2042.95 2262
2043.37 2244
2043.80 2317
2044.22 2303
2044.65 2328
2045.08 2173
2045.50 2274
2045.93 2167
2046.36 2233
2046.78 2117
2047.21 2087
2047.64 2117
2048.06 2192
2048.49 2052
2048.92 2022
2049.34 1893
2049.77 2098
2050.20 2091
2050.62 2022
2051.05 2088
2051.48 1995
2051.90 2199
2052.33 2225
2052.76 2165
2053.18 2192
2053.61 2169
2054.04 2150
2054.47 2015
2054.89 2145
2055.32 2352
2055.75 2466
2056.18 2304
2056.60 2283
2057.03 2320
2057.46 2168
2057.89 2230
2058.31 1971
2058.74 1998
2059.17 2293
2059.60 2266
2060.03 2121
2060.45 2147
2060.88 2133
2061.31 2107
2061.74 2059
2062.17 2149
2062.59 2064
2063.02 2159
2063.45 2256
2063.88 2206
2064.31 2248
2064.73 2162
2065.16 2256
2065.59 2232
2066.02 2143
2066.45 2199
2066.88 2151
2067.31 2220
2067.73 2100
2068.16 2304
2068.59 2224
2069.02 2082
2069.45 2167
2069.88 2134
2070.31 2023
2070.74 2087
2071.17 2119
2071.59 2027
2072.02 1952
2072.45 2071
2072.88 2168
2073.31 2021
2073.74 2001
2074.17 2222
2074.60 2064
2075.03 1964
2075.46 2050
2075.89 1853
2076.32 1925
2076.75 2067
2077.18 2017
2077.61 2148
2078.04 2242
2078.47 2269
2078.89 2137
2079.32 2248
2079.75 2356
2080.18 2424
2080.61 2332
2081.04 2334
2081.47 2301
2081.90 2375
2082.34 2355
2082.77 2424
2083.20 2390
2083.63 2519
2084.06 2356
2084.49 2211
2084.92 2176
2085.35 2371
2085.78 2156
2086.21 2139
2086.64 2194
2087.07 2119
2087.50 2309
2087.93 2218
2088.36 2228
2088.79 2197
2089.22 1986
2089.65 2043
2090.09 2133
2090.52 1947
2090.95 1928
2091.38 2141
2091.81 2306
2092.24 2202
2092.67 2181
2093.10 2367
2093.54 2306
2093.97 2258
2094.40 2186
2094.83 2388
2095.26 2360
2095.69 2424
2096.12 2462
2096.56 2296
2096.99 2104
2097.42 2326
2097.85 2440
2098.28 2154
2098.71 2112
2099.15 2191
2099.58 2181
2100.01 2108
2100.44 1965
2100.87 1975
2101.31 2049
2101.74 1968
2102.17 1918
2102.60 1846
2103.04 1885
2103.47 2073
2103.90 2057
2104.33 1998
2104.77 2085
2105.20 2060
2105.63 1971
2106.06 1977
2106.50 1995
2106.93 1972
2107.36 2045
2107.79 2112
2108.23 2093
2108.66 2069
2109.09 2136
2109.53 2204
2109.96 2015
2110.39 2124
2110.82 2282
2111.26 2141
2111.69 1889
2112.12 1972
2112.56 1996
2112.99 1963
2113.42 2081
2113.86 2191
2114.29 2147
2114.72 2225
2115.16 2245
2115.59 2100
2116.03 2064
2116.46 2056
2116.89 2041
2117.33 1997
2117.76 2031
2118.19 2098
2118.63 1957
2119.06 1945
2119.50 2010
2119.93 1966
2120.36 2112
2120.80 2020
2121.23 1967
2121.67 2002
2122.10 2035
2122.54 2170
2122.97 2059
2123.40 2015
2123.84 2294
2124.27 2211
2124.71 2040
2125.14 2109
2125.58 2025
2126.01 1998
2126.45 1829
2126.88 1994
2127.32 2145
2127.75 2043
2128.19 2093
2128.62 2038
2129.06 2013
2129.49 1898
2129.93 2000
2130.36 2153
2130.80 2110
2131.23 2191
2131.67 2254
2132.10 2211
2132.54 2352
2132.97 2387
2133.41 2309
2133.84 2129
2134.28 2188
2134.71 2239
2135.15 2227
2135.59 2283
2136.02 2097
2136.46 2037
2136.89 2025
2137.33 2262
2137.76 2171
2138.20 1999
2138.64 2222
2139.07 2157
2139.51 2070
2139.94 2026
2140.38 2193
2140.82 2131
2141.25 2081
2141.69 2170
2142.13 2158
2142.56 2057
2143.00 2092
2143.43 2147
2143.87 2106
2144.31 2170
2144.74 2111
2145.18 2010
2145.62 1978
2146.05 2013
2146.49 2142
2146.93 2177
2147.36 2029
2147.80 2072
2148.24 2147
2148.68 2149
2149.11 2057
2149.55 2078
2149.99 2145
2150.42 2494
2150.86 2515
2151.30 2572
2151.74 2807
2152.17 2705
2152.61 2766
2153.05 2666
2153.49 2480
2153.92 2582
2154.36 2673
2154.80 2591
2155.24 2404
2155.67 2344
2156.11 2364
2156.55 2402
2156.99 2305
2157.42 2201
2157.86 1929
2158.30 2045
2158.74 2069
2159.18 2233
2159.61 2048
2160.05 1897
2160.49 1977
2160.93 2151
2161.37 2018
2161.81 2110
2162.24 2005
2162.68 2021
2163.12 2073
2163.56 2096
2164.00 2062
2164.44 2122
2164.87 2276
2165.31 2241
2165.75 2251
2166.19 2198
2166.63 2159
2167.07 2188
2167.51 2105
2167.95 2086
2168.39 2110
2168.82 2273
2169.26 2160
2169.70 2202
2170.14 2328
2170.58 2241
2171.02 2245
2171.46 2272
2171.90 2285
2172.34 2515
2172.78 2428
2173.22 2353
2173.66 2293
2174.10 2205
2174.54 2227
2174.98 2123
2175.42 2138
2175.85 2249
2176.29 2291
2176.73 2207
2177.17 2051
2177.61 2081
2178.05 2556
2178.49 2332
2178.93 2319
2179.37 2248
2179.81 2260
2180.25 2288
2180.69 2329
2181.14 2417
2181.58 2378
2182.02 2344
2182.46 2260
2182.90 2244
2183.34 2275
2183.78 2044
2184.22 2111
2184.66 2139
2185.10 2105
2185.54 2107
2185.98 2217
2186.42 2181
2186.86 2096
2187.30 1942
2187.74 1992
2188.19 2120
2188.63 2286
2189.07 2263
2189.51 2171
2189.95 2171
2190.39 2262
2190.83 2365
2191.27 2525
2191.72 2470
2192.16 2331
2192.60 2330
2193.04 2292
2193.48 2308
2193.92 2310
2194.36 2230
2194.81 2358
2195.25 2201
2195.69 2239
2196.13 2402
2196.57 2305
2197.01 2467
2197.46 2346
2197.90 2383
2198.34 2276
2198.78 2203
2199.22 2197
2199.67 2278
2200.11 2301
2200.55 2166
2200.99 2180
2201.44 2199
2201.88 2170
2202.32 2145
2202.76 2255
2203.21 2308
2203.65 2150
2204.09 2093
2204.53 2140
2204.98 2259
2205.42 2093
2205.86 2184
2206.30 2251
2206.75 2281
2207.19 2077
2207.63 2124
2208.08 2269
2208.52 2165
2208.96 2209
2209.41 2236
2209.85 2345
2210.29 2403
2210.73 2385
2211.18 2520
2211.62 2460
2212.06 2508
2212.51 2372
2212.95 2266
2213.40 2345
2213.84 2324
2214.28 2365
2214.73 2419
2215.17 2294
2215.61 2378
2216.06 2343
2216.50 2284
2216.95 2214
2217.39 2377
2217.83 2406
2218.28 2250
2218.72 2154
2219.17 2089
2219.61 2184
2220.05 2273
2220.50 2197
2220.94 2171
2221.39 2242
2221.83 2314
2222.28 2267
2222.72 2459
2223.16 2423
2223.61 2566
2224.05 2500
2224.50 2431
2224.94 2629
2225.39 2719
2225.83 2918
2226.28 3198
2226.72 3446
2227.17 3315
2227.61 3106
2228.06 2947
2228.50 3110
2228.95 2869
2229.39 3161
2229.84 2964
2230.28 2632
2230.73 2532
2231.17 2755
2231.62 2622
2232.06 2329
2232.51 2419
2232.95 2510
2233.40 2459
2233.85 2416
2234.29 2383
2234.74 2628
2235.18 2735
2235.63 2635
2236.07 2793
2236.52 2712
2236.97 2526
2237.41 2570
2237.86 2545
2238.30 2714
2238.75 2592
2239.20 2392
2239.64 2536
2240.09 2544
2240.53 2619
2240.98 2725
2241.43 2719
2241.87 2653
2242.32 2694
2242.77 2702
2243.21 2552
2243.66 2562
2244.11 2553
2244.55 2465
2245.00 2424
2245.45 2239
2245.89 2228
2246.34 2246
2246.79 2111
2247.23 2446
2247.68 2362
2248.13 2297
2248.57 2245
2249.02 2297
2249.47 2129
2249.92 2394
2250.36 2247
2250.81 2265
2251.26 2280
2251.70 2207
2252.15 2475
2252.60 2391
2253.05 2303
2253.49 2284
2253.94 2023
2254.39 2229
2254.84 2313
2255.28 2371
2255.73 2409
2256.18 2191
2256.63 2290
2257.08 2276
2257.52 2152
2257.97 2205
2258.42 2288
2258.87 2307
2259.32 2362
2259.76 2335
2260.21 2366
2260.66 2377
2261.11 2262
2261.56 2263
2262.01 2394
2262.45 2431
2262.90 2518
2263.35 2478
2263.80 2577
2264.25 2597
2264.70 2483
2265.15 2610
2265.59 2591
2266.04 2683
2266.49 2625
2266.94 2582
2267.39 2662
2267.84 2595
2268.29 2719
2268.74 2598
2269.19 2567
2269.63 2602
2270.08 2564
2270.53 2412
2270.98 2449
2271.43 2607
2271.88 2546
2272.33 2506
2272.78 2670
2273.23 2682
2273.68 2621
2274.13 2753
2274.58 2655
2275.03 2628
2275.48 2502
2275.93 2525
2276.38 2546
2276.83 2334
2277.28 2415
2277.73 2341
2278.18 2434
2278.63 2427
2279.08 2512
2279.53 2437
2279.98 2560
2280.43 2341
2280.88 2471
2281.33 2426
2281.78 2486
2282.23 2600
2282.68 2645
2283.13 2813
2283.58 2693
2284.03 2775
2284.48 2992
2284.93 3064
2285.38 2702
2285.83 2715
2286.28 2767
2286.73 2660
2287.19 2544
2287.64 2725
2288.09 2717
2288.54 2630
2288.99 2453
2289.44 2589
2289.89 2679
2290.34 2771
2290.79 2938
2291.25 3145
2291.70 3124
2292.15 3384
2292.60 3537
2293.05 3571
2293.50 3956
2293.95 3793
2294.41 3623
2294.86 3669
2295.31 3499
2295.76 3493
2296.21 3252
2296.66 3178
2297.12 2962
2297.57 2843
2298.02 3106
2298.47 2793
2298.92 2662
2299.38 2471
2299.83 2492
2300.28 2595
2300.73 2587
2301.18 2470
2301.64 2406
2302.09 2395
2302.54 2529
2302.99 2543
2303.45 2614
2303.90 2318
2304.35 2157
2304.80 2268
2305.26 2267
2305.71 2465
2306.16 2416
2306.61 2410
2307.07 2360
2307.52 2381
2307.97 2554
2308.43 2369
2308.88 2419
2309.33 2567
2309.79 2631
2310.24 2490
2310.69 2594
2311.15 2685
2311.60 2748
2312.05 2709
2312.51 2748
2312.96 2610
2313.41 2663
2313.87 2864
2314.32 2775
2314.77 2792
2315.23 2661
2315.68 2730
2316.13 2536
2316.59 2425
2317.04 2502
2317.49 2612
2317.95 2653
2318.40 2532
2318.86 2427
2319.31 2364
2319.76 2520
2320.22 2585
2320.67 2592
2321.13 2399
2321.58 2388
2322.04 2404
2322.49 2559
2322.94 2629
2323.40 2423
2323.85 2438
2324.31 2597
2324.76 2397
2325.22 2348
2325.67 2280
2326.13 2471
2326.58 2517
2327.04 2361
2327.49 2300
2327.95 2402
2328.40 2632
2328.86 2405
2329.31 2598
2329.77 2447
2330.22 2443
2330.68 2532
2331.13 2803
2331.59 2767
2332.04 2622
2332.50 2555
2332.95 2725
2333.41 2884
2333.86 2706
2334.32 2707
2334.77 2707
2335.23 2802
2335.69 2535
2336.14 2481
2336.60 2499
2337.05 2594
2337.51 2475
2337.96 2444
2338.42 2583
2338.88 2372
2339.33 2509
2339.79 2646
2340.24 2496
2340.70 2857
2341.16 2723
2341.61 2807
2342.07 2752
2342.52 2830
2342.98 2787
2343.44 2763
2343.89 2815
2344.35 2679
2344.81 2778
2345.26 2800
2345.72 2921
2346.18 2816
2346.63 2860
2347.09 2998
2347.55 2798
2348.00 3139
2348.46 3030
2348.92 2992
2349.37 3001
2349.83 3187
2350.29 3130
2350.75 3032
2351.20 2921
2351.66 2974
2352.12 2815
2352.57 2724
2353.03 2548
2353.49 2523
2353.95 2453
2354.40 2471
2354.86 2566
2355.32 2568
2355.78 2573
2356.23 2433
2356.69 2559
2357.15 2372
2357.61 2379
2358.07 2375
2358.52 2368
2358.98 2553
2359.44 2562
2359.90 2535
2360.36 2300
2360.81 2254
2361.27 2410
2361.73 2301
2362.19 2364
2362.65 2444
2363.10 2529
2363.56 2374
2364.02 2339
2364.48 2496
2364.94 2493
2365.40 2540
2365.86 2523
2366.31 2492
2366.77 2514
2367.23 2542
2367.69 2613
2368.15 2627
2368.61 2543
2369.07 2620
2369.53 2661
2369.98 2649
2370.44 2691
2370.90 2766
2371.36 2801
2371.82 2688
2372.28 2734
2372.74 2623
2373.20 2541
2373.66 2661
2374.12 2561
2374.58 2355
2375.04 2422
2375.50 2414
2375.95 2444
2376.41 2411
2376.87 2517
2377.33 2349
2377.79 2391
2378.25 2313
2378.71 2269
2379.17 2359
2379.63 2464
2380.09 2365
2380.55 2230
2381.01 2565
2381.47 2567
2381.93 2582
2382.39 2443
2382.85 2434
2383.31 2391
2383.77 2461
2384.23 2555
2384.69 2412
2385.15 2477
2385.62 2518
2386.08 2576
2386.54 2733
2387.00 2390
2387.46 2578
2387.92 2521
2388.38 2507
2388.84 2386
2389.30 2311
2389.76 2527
2390.22 2414
2390.68 2477
2391.14 2468
2391.61 2479
2392.07 2286
2392.53 2476
2392.99 2502
2393.45 2449
2393.91 2404
2394.37 2654
2394.83 2594
2395.30 2572
2395.76 2498
2396.22 2386
2396.68 2544
2397.14 2449
2397.60 2472
2398.07 2404
2398.53 2522
2398.99 2423
2399.45 2410
2399.91 2506
2400.37 2504
2400.84 2474
2401.30 2412
2401.76 2352
2402.22 2292
2402.68 2294
2403.15 2295
2403.61 2237
2404.07 2305
2404.53 2364
2405.00 2359
2405.46 2471
2405.92 2363
2406.38 2327
2406.85 2305
2407.31 2337
2407.77 2452
2408.23 2572
2408.70 2490
2409.16 2414
2409.62 2507
2410.08 2541
2410.55 2492
2411.01 2498
2411.47 2371
2411.94 2250
2412.40 2306
2412.86 2455
2413.33 2587
2413.79 2527
2414.25 2483
2414.72 2251
2415.18 2246
2415.64 2207
2416.11 2366
2416.57 2408
2417.03 2599
2417.50 2378
2417.96 2568
2418.42 2668
2418.89 2722
2419.35 2927
2419.81 2862
2420.28 2938
2420.74 2811
2421.21 2877
2421.67 2911
2422.13 3126
2422.60 2739
2423.06 2861
2423.53 2815
2423.99 2795
2424.45 2797
2424.92 2608
2425.38 2503
2425.85 2591
2426.31 2566
2426.78 2640
2427.24 2823
2427.71 2855
2428.17 2860
2428.63 2845
2429.10 3036
2429.56 2993
2430.03 3094
2430.49 2914
2430.96 2840
2431.42 2869
2431.89 2955
2432.35 3062
2432.82 2795
2433.28 2566
2433.75 2633
2434.21 2580
2434.68 2413
2435.14 2509
2435.61 2589
2436.07 2509
2436.54 2445
2437.01 2480
2437.47 2601
2437.94 2572
2438.40 2578
2438.87 2553
2439.33 2512
2439.80 2533
2440.26 2510
2440.73 2588
2441.20 2767
2441.66 2760
2442.13 3020
2442.59 2919
2443.06 2883
2443.53 2845
2443.99 2974
2444.46 3000
2444.92 2740
2445.39 2798
2445.86 2799
2446.32 2573
2446.79 2537
2447.26 2553
2447.72 2432
2448.19 2416
2448.66 2502
2449.12 2409
2449.59 2423
2450.05 2461
2450.52 2355
2450.99 2578
2451.46 2729
2451.92 2445
2452.39 2431
2452.86 2338
2453.32 2436
2453.79 2466
2454.26 2414
2454.72 2427
2455.19 2476
2455.66 2524
2456.13 2503
2456.59 2371
2457.06 2445
2457.53 2400
2458.00 2469
2458.46 2480
2458.93 2458
2459.40 2541
2459.87 2562
2460.33 2363
2460.80 2496
2461.27 2508
2461.74 2395
2462.20 2488
2462.67 2306
2463.14 2383
2463.61 2384
2464.08 2550
2464.54 2522
2465.01 2505
2465.48 2605
2465.95 2511
2466.42 2581
2466.88 2473
2467.35 2585
2467.82 2659
2468.29 2767
2468.76 2658
2469.23 2720
2469.70 2825
2470.16 2650
2470.63 2801
2471.10 2680
2471.57 2732
2472.04 2682
2472.51 2609
2472.98 2615
2473.44 2418
2473.91 2589
2474.38 2507
2474.85 2574
2475.32 2518
2475.79 2352
2476.26 2416
2476.73 2476
2477.20 2243
2477.67 2353
2478.14 2303
2478.61 2284
2479.08 2446
2479.54 2637
2480.01 2482
2480.48 2567
2480.95 2643
2481.42 2768
2481.89 2791
2482.36 2868
2482.83 2832
2483.30 2618
2483.77 2616
2484.24 2521
2484.71 2628
2485.18 2550
2485.65 2463
2486.12 2496
2486.59 2339
2487.06 2531
2487.53 2440
2488.00 2367
2488.47 2272
2488.94 2370
2489.41 2322
2489.88 2423
2490.35 2383
2490.83 2324
2491.30 2289
2491.77 2371
2492.24 2411
2492.71 2377
2493.18 2368
2493.65 2308
2494.12 2441
2494.59 2355
2495.06 2377
2495.53 2326
2496.00 2463
2496.48 2474
2496.95 2332
2497.42 2392
2497.89 2430
2498.36 2359
2498.83 2429
2499.30 2546
2499.77 2575
2500.25 2609
2500.72 2632
2501.19 2671
2501.66 2595
2502.13 2517
2502.60 2435
2503.07 2456
2503.55 2629
2504.02 2642
2504.49 2575
2504.96 2423
2505.43 2261
2505.91 2314
2506.38 2509
2506.85 2251
2507.32 2262
2507.79 2439
2508.27 2529
2508.74 2386
2509.21 2361
2509.68 2565
2510.16 2671
2510.63 2569
2511.10 2604
2511.57 2701
2512.05 2776
2512.52 2878
2512.99 2755
2513.46 2669
2513.94 2676
2514.41 2721
2514.88 2714
2515.35 2632
2515.83 2297
2516.30 2402
2516.77 2589
2517.25 2584
2517.72 2673
2518.19 2475
2518.67 2384
2519.14 2374
2519.61 2594
2520.09 2488
2520.56 2309
2521.03 2318
2521.51 2377
2521.98 2316
2522.45 2352
2522.93 2367
2523.40 2425
2523.87 2463
2524.35 2448
2524.82 2335
2525.29 2304
2525.77 2464
2526.24 2576
2526.72 2412
2527.19 2501
2527.66 2293
2528.14 2232
2528.61 2262
2529.09 2273
2529.56 2453
2530.03 2494
2530.51 2353
2530.98 2351
2531.46 2404
2531.93 2328
2532.41 2464
2532.88 2484
2533.36 2493
2533.83 2465
2534.31 2524
2534.78 2492
2535.25 2493
2535.73 2588
2536.20 2474
2536.68 2444
2537.15 2514
2537.63 2473
2538.10 2555
2538.58 2530
2539.05 2484
2539.53 2430
2540.00 2358
2540.48 2555
2540.95 2570
2541.43 2613
2541.91 2448
2542.38 2621
2542.86 2505
2543.33 2412
2543.81 2568
2544.28 2546
2544.76 2436
2545.23 2404
2545.71 2476
2546.19 2458
2546.66 2456
2547.14 2661
2547.61 2706
2548.09 2577
2548.56 2800
2549.04 2838
2549.52 2831
2549.99 2798
2550.47 2925
2550.95 3147
2551.42 3077
2551.90 3038
2552.37 3023
2552.85 2977
2553.33 2807
2553.80 2823
2554.28 2894
2554.76 2753
2555.23 2931
2555.71 2929
2556.19 3007
2556.66 2958
2557.14 3114
2557.62 3002
2558.09 2892
2558.57 2903
2559.05 3138
2559.52 3084
2560.00 2945
2560.48 2868
2560.96 2867
2561.43 2737
2561.91 2628
2562.39 2520
2562.86 2441
2563.34 2379
2563.82 2175
2564.30 2555
2564.77 2574
2565.25 2474
2565.73 2571
2566.21 2448
2566.68 2506
2567.16 2475
2567.64 2410
2568.12 2431
2568.60 2420
2569.07 2262
2569.55 2330
2570.03 2273
2570.51 2194
2570.99 2257
2571.46 2426
2571.94 2438
2572.42 2541
2572.90 2488
2573.38 2245
2573.85 2201
2574.33 2406
2574.81 2570
2575.29 2401
2575.77 2331
2576.25 2478
2576.73 2513
2577.20 2471
2577.68 2609
2578.16 2595
2578.64 2594
2579.12 2465
2579.60 2440
2580.08 2482
2580.56 2380
2581.04 2437
2581.51 2287
2581.99 2256
2582.47 2261
2582.95 2319
2583.43 2614
2583.91 2422
2584.39 2502
2584.87 2412
2585.35 2356
2585.83 2251
2586.31 2343
2586.79 2491
2587.27 2380
2587.75 2344
2588.23 2478
2588.71 2489
2589.18 2511
2589.66 2562
2590.14 2423
2590.62 2478
2591.10 2470
2591.58 2568
2592.06 2599
2592.54 2532
2593.02 2700
2593.50 2826
2593.98 2725
2594.47 2687
2594.95 2662
2595.43 2800
2595.91 3059
2596.39 2892
2596.87 2865
2597.35 2797
2597.83 2880
2598.31 2971
2598.79 2923
2599.27 2765
2599.75 2880
2600.23 2862
2600.71 2686
2601.19 2584
2601.67 2601
2602.16 2541
2602.64 2403
2603.12 2335
2603.60 2598
2604.08 2486
2604.56 2438
2605.04 2409
2605.52 2352
2606.00 2359
2606.49 2329
2606.97 2418
2607.45 2418
2607.93 2514
2608.41 2566
2608.89 2518
2609.37 2547
2609.86 2472
2610.34 2298
2610.82 2577
2611.30 2615
2611.78 2612
2612.27 2890
2612.75 2779
2613.23 2865
2613.71 2816
2614.19 2896
2614.68 2739
2615.16 2590
2615.64 2604
2616.12 2595
2616.60 2601
2617.09 2703
2617.57 2637
2618.05 2460
2618.53 2581
2619.02 2584
2619.50 2555
2619.98 2383
2620.46 2324
2620.95 2308
2621.43 2286
2621.91 2433
2622.40 2480
2622.88 2543
2623.36 2363
2623.84 2302
2624.33 2487
2624.81 2508
2625.29 2399
2625.78 2492
2626.26 2442
2626.74 2475
2627.23 2565
2627.71 2413
2628.19 2538
2628.68 2609
2629.16 2531
2629.64 2644
2630.13 2678
2630.61 2552
2631.09 2549
2631.58 2421
2632.06 2546
2632.54 2431
2633.03 2552
2633.51 2409
2634.00 2558
2634.48 2757
2634.96 2740
2635.45 2565
2635.93 2606
2636.42 2561
2636.90 2567
2637.38 2653
2637.87 2512
2638.35 2535
2638.84 2689
2639.32 2585
2639.81 2254
2640.29 2335
2640.78 2588
2641.26 2522
2641.74 2449
2642.23 2470
2642.71 2544
2643.20 2482
2643.68 2476
2644.17 2545
2644.65 2513
2645.14 2442
2645.62 2371
2646.11 2418
2646.59 2357
2647.08 2452
2647.56 2543
2648.05 2447
2648.53 2619
2649.02 2698
2649.50 2720
2649.99 2448
2650.48 2478
2650.96 2534
2651.45 2619
2651.93 2576
2652.42 2550
2652.90 2527
2653.39 2518
2653.87 2475
2654.36 2483
2654.85 2441
2655.33 2405
2655.82 2609
2656.30 2508
2656.79 2517
2657.28 2469
2657.76 2420
2658.25 2376
2658.73 2546
2659.22 2491
2659.71 2581
2660.19 2328
2660.68 2318
2661.17 2279
2661.65 2415
2662.14 2343
2662.62 2280
2663.11 2358
2663.60 2354
2664.08 2342
2664.57 2346
2665.06 2451
2665.55 2545
2666.03 2481
2666.52 2627
2667.01 2530
2667.49 2574
2667.98 2421
2668.47 2450
2668.95 2453
2669.44 2357
2669.93 2415
2670.42 2579
2670.90 2541
2671.39 2450
2671.88 2482
2672.36 2583
2672.85 2500
2673.34 2465
2673.83 2650
2674.31 2632
2674.80 2866
2675.29 2748
2675.78 2840
2676.27 2888
2676.75 3019
2677.24 3022
2677.73 2938
2678.22 3114
2678.71 3201
2679.19 3048
2679.68 3027
2680.17 3005
2680.66 3133
2681.15 3080
2681.63 3278
2682.12 3238
2682.61 3059
2683.10 3003
2683.59 3188
2684.08 3197
2684.56 3248
2685.05 3270
2685.54 3104
2686.03 3050
2686.52 3287
2687.01 3099
2687.50 3019
2687.99 3087
2688.47 3063
2688.96 3043
2689.45 2886
2689.94 2787
2690.43 2515
2690.92 2437
2691.41 2443
2691.90 2618
2692.39 2487
2692.88 2441
2693.37 2458
2693.85 2481
2694.34 2491
2694.83 2629
2695.32 2658
2695.81 2434
2696.30 2579
2696.79 2567
2697.28 2659
2697.77 2575
2698.26 2550
2698.75 2602
2699.24 2613
2699.73 2903
2700.22 2649
2700.71 2469
2701.20 2537
2701.69 2679
2702.18 2771
2702.67 2580
2703.16 2569
2703.65 2646
2704.14 2740
2704.63 2736
2705.12 2797
2705.61 2772
2706.10 2672
2706.59 2558
2707.08 2640
2707.58 2648
2708.07 2503
2708.56 2486
2709.05 2595
2709.54 2643
2710.03 2437
2710.52 2601
2711.01 2621
2711.50 2525
2711.99 2464
2712.48 2507
2712.98 2549
2713.47 2420
2713.96 2474
2714.45 2301
2714.94 2330
2715.43 2326
2715.92 2261
2716.41 2473
2716.91 2418
2717.40 2497
2717.89 2603
2718.38 2646
2718.87 2567
2719.36 2442
2719.86 2385
2720.35 2526
2720.84 2576
2721.33 2381
2721.82 2563
2722.31 2651
2722.81 2751
2723.30 2786
2723.79 2865
2724.28 2890
2724.77 2841
2725.27 2824
2725.76 2783
2726.25 2901
2726.74 2937
2727.24 3085
2727.73 2858
2728.22 2788
2728.71 2758
2729.21 2731
2729.70 2692
2730.19 2383
2730.68 2396
2731.18 2581
2731.67 2440
2732.16 2364
2732.66 2467
2733.15 2648
2733.64 2609
2734.13 2548
2734.63 2552
2735.12 2370
2735.61 2597
2736.11 2652
2736.60 2532
2737.09 2484
2737.59 2614
2738.08 2513
2738.57 2542
2739.07 2652
2739.56 2607
2740.05 2489
2740.55 2636
2741.04 2665
2741.54 2662
2742.03 2535
2742.52 2707
2743.02 2564
2743.51 2573
2744.00 2482
2744.50 2570
2744.99 2486
2745.49 2584
2745.98 2507
2746.47 2411
2746.97 2226
2747.46 2422
2747.96 2397
2748.45 2295
2748.95 2283
2749.44 2498
2749.93 2297
2750.43 2270
2750.92 2372
2751.42 2309
2751.91 2272
2752.41 2370
2752.90 2383
2753.40 2533
2753.89 2557
2754.39 2562
2754.88 2673
2755.38 2617
2755.87 2625
2756.37 2508
2756.86 2680
2757.36 2793
2757.85 2814
2758.35 2807
2758.84 2673
2759.34 2474
2759.83 2404
2760.33 2486
2760.82 2505
2761.32 2392
2761.81 2703
2762.31 2620
2762.81 2597
2763.30 2533
2763.80 2601
2764.29 2550
2764.79 2649
2765.28 2690
2765.78 2568
2766.28 2453
2766.77 2446
2767.27 2485
2767.76 2387
2768.26 2413
2768.76 2379
2769.25 2338
2769.75 2390
2770.25 2276
2770.74 2384
2771.24 2477
2771.73 2428
2772.23 2607
2772.73 2691
2773.22 2454
2773.72 2545
2774.22 2659
2774.71 2701
2775.21 2718
2775.71 2685
2776.20 2755
2776.70 2717
2777.20 2836
2777.69 2946
2778.19 2800
2778.69 2822
2779.19 2999
2779.68 3031
2780.18 3069
2780.68 3018
2781.17 2965
2781.67 2703
2782.17 2736
2782.67 2956
2783.16 3032
2783.66 2907
2784.16 2756
2784.66 2673
2785.15 2837
2785.65 2727
2786.15 2788
2786.65 2794
2787.15 2634
2787.64 2488
2788.14 2735
2788.64 2838
2789.14 2527
2789.63 2368
2790.13 2452
2790.63 2559
2791.13 2637
2791.63 2586
2792.13 2524
2792.62 2533
2793.12 2407
2793.62 2660
2794.12 2584
2794.62 2516
2795.12 2427
2795.61 2650
2796.11 3005
2796.61 2864
2797.11 3073
2797.61 3210
2798.11 3331
2798.61 3625
2799.11 3771
2799.60 3746
2800.10 3891
2800.60 3726
2801.10 3963
2801.60 3970
2802.10 3801
2802.60 3564
2803.10 3313
2803.60 3288
2804.10 3153
2804.60 3120
2805.10 2999
2805.59 3106
2806.09 3026
2806.59 3013
2807.09 2944
2807.59 3115
2808.09 3232
2808.59 3458
2809.09 3623
2809.59 3824
2810.09 3960
2810.59 3903
2811.09 4155
2811.59 4343
2812.09 4483
2812.59 4299
2813.09 3915
2813.59 4083
2814.09 3778
2814.59 3729
2815.09 3690
2815.59 3228
2816.09 3186
2816.59 2956
2817.09 2875
2817.59 2851
2818.09 3025
2818.60 3045
2819.10 2965
2819.60 3268
2820.10 3407
2820.60 3392
2821.10 3519
2821.60 3525
2822.10 3424
2822.60 3460
2823.10 3631
2823.60 3731
2824.10 3422
2824.61 3343
2825.11 3317
2825.61 3132
2826.11 3227
2826.61 3192
2827.11 3073
2827.61 3054
2828.12 2932
2828.62 2896
2829.12 2993
2829.62 2974
2830.12 3099
2830.62 3142
2831.12 3137
2831.63 3078
2832.13 3007
2832.63 2894
2833.13 2994
2833.63 3062
2834.14 3024
2834.64 3140
2835.14 2850
2835.64 3023
2836.14 2832
2836.65 2742
2837.15 2792
2837.65 2856
2838.15 3009
2838.66 2892
2839.16 2846
2839.66 3010
2840.16 3136
2840.67 2846
2841.17 2824
2841.67 2676
2842.17 2744
2842.68 2788
2843.18 2604
2843.68 2604
2844.18 2517
2844.69 2664
2845.19 2730
2845.69 2614
2846.20 2732
2846.70 2846
2847.20 3039
2847.71 3198
2848.21 2857
2848.71 2849
2849.22 2944
2849.72 2988
2850.22 3204
2850.73 3192
2851.23 3091
2851.73 2892
2852.24 3106
2852.74 2997
2853.24 2846
2853.75 2986
2854.25 2947
2854.75 2929
2855.26 2804
2855.76 2660
2856.27 2648
2856.77 2557
2857.27 2882
2857.78 2791
2858.28 2772
2858.79 2814
2859.29 2896
2859.80 2712
2860.30 2720
2860.80 2809
2861.31 2875
2861.81 2874
2862.32 2891
2862.82 2884
2863.33 2703
2863.83 2612
2864.34 2539
2864.84 2589
2865.34 2743
2865.85 2585
2866.35 2496
2866.86 2471
2867.36 2604
2867.87 2684
2868.37 2480
2868.88 2553
2869.38 2376
2869.89 2545
2870.39 2543
2870.90 2606
2871.41 2415
2871.91 2348
2872.42 2558
2872.92 2583
2873.43 2552
2873.93 2554
2874.44 2548
2874.94 2616
2875.45 2647
2875.95 2724
2876.46 2686
2876.97 2877
2877.47 2678
2877.98 2774
2878.48 2752
2878.99 2656
2879.50 2577
2880.00 2492
2880.51 2593
2881.01 2722
2881.52 2735
2882.03 2544
2882.53 2435
2883.04 2666
2883.54 2612
2884.05 2695
2884.56 2703
2885.06 2646
2885.57 2643
2886.08 2959
2886.58 2898
2887.09 3040
2887.60 2925
2888.10 3035
2888.61 3140
2889.12 3114
2889.62 3058
2890.13 3155
2890.64 3295
2891.15 3392
2891.65 3242
2892.16 3238
2892.67 3144
2893.17 2818
2893.68 2816
2894.19 2784
2894.70 2795
2895.20 2897
2895.71 2778
2896.22 2666
2896.73 2682
2897.23 2802
2897.74 2952
2898.25 2817
2898.76 2855
2899.26 2983
2899.77 3025
2900.28 2959
2900.79 2873
2901.29 2878
2901.80 2872
2902.31 3119
2902.82 3079
2903.33 2982
2903.83 2911
2904.34 2911
2904.85 3015
2905.36 2977
2905.87 3117
2906.38 3105
2906.88 3128
2907.39 3104
2907.90 3014
2908.41 3130
2908.92 3175
2909.43 2982
2909.94 3194
2910.44 3106
2910.95 2974
2911.46 3082
2911.97 3009
2912.48 2802
2912.99 2796
2913.50 2720
2914.01 2896
2914.52 2878
2915.02 2875
2915.53 2840
2916.04 2862
2916.55 2908
2917.06 2809
2917.57 2770
2918.08 2885
2918.59 2982
2919.10 2820
2919.61 2687
2920.12 2778
2920.63 2824
2921.14 2739
2921.65 2847
2922.16 2751
2922.67 2619
2923.18 2802
2923.69 2809
2924.20 3082
2924.71 3236
2925.22 3246
2925.73 3417
2926.24 3725
2926.75 3886
2927.26 3827
2927.77 4266
2928.28 4507
2928.79 4774
2929.30 4372
2929.81 4063
2930.32 3974
2930.83 3815
2931.34 3700
2931.85 3485
2932.36 3425
2932.87 3179
2933.38 3133
2933.89 2942
2934.40 2786
2934.91 2679
2935.42 2737
2935.94 2851
2936.45 2622
2936.96 2778
2937.47 2777
2937.98 2645
2938.49 2748
2939.00 2772
2939.51 2706
2940.02 2959
2940.54 2897
2941.05 2772
2941.56 2712
2942.07 2881
2942.58 2816
2943.09 2659
2943.61 2727
2944.12 2713
2944.63 2681
2945.14 2812
2945.65 3017
2946.16 2935
2946.68 3144
2947.19 3209
2947.70 3088
2948.21 3347
2948.72 3197
2949.24 3363
2949.75 3481
2950.26 3278
2950.77 3221
2951.28 3187
2951.80 3250
2952.31 3202
2952.82 3288
2953.33 3120
2953.85 2781
2954.36 2879
2954.87 2845
2955.38 2814
2955.90 2808
2956.41 2825
2956.92 2796
2957.43 2689
2957.95 2717
2958.46 2809
2958.97 2833
2959.49 2676
2960.00 2670
2960.51 2780
2961.03 2835
2961.54 2750
2962.05 2674
2962.57 2664
2963.08 2865
2963.59 2882
2964.11 2911
2964.62 3153
2965.13 3157
2965.65 3180
2966.16 3051
2966.67 3171
2967.19 3318
2967.70 3073
2968.21 2970
2968.73 2910
2969.24 2641
2969.76 2669
2970.27 2701
2970.78 2645
2971.30 2666
2971.81 2510
2972.33 2633
2972.84 2942
2973.35 2765
2973.87 2709
2974.38 2534
2974.90 2513
2975.41 2606
2975.92 2414
2976.44 2535
2976.95 2514
2977.47 2465
2977.98 2604
2978.50 2748
2979.01 2645
2979.53 2617
2980.04 2562
2980.56 2632
2981.07 2456
2981.59 2544
2982.10 2671
2982.62 2749
2983.13 2739
2983.65 2689
2984.16 2769
2984.68 2738
2985.19 2763
2985.71 2810
2986.22 2909
2986.74 2878
2987.25 2930
2987.77 3117
2988.28 3101
2988.80 2960
2989.31 3104
2989.83 2982
2990.35 2825
2990.86 3005
2991.38 2971
2991.89 2865
2992.41 2886
2992.92 3067
2993.44 2953
2993.96 2931
2994.47 3203
2994.99 3318
2995.50 3305
2996.02 3399
2996.54 3276
2997.05 3332
2997.57 3408
2998.09 3556
2998.60 3535
2999.12 3763
2999.64 3926
3000.15 3997
3000.67 4093
3001.18 4230
3001.70 4059
3002.22 4092
3002.73 4099
3003.25 4039
3003.77 3697
3004.29 3499
3004.80 3549
3005.32 3351
3005.84 3406
3006.35 3385
3006.87 3227
3007.39 3051
3007.90 2990
3008.42 3120
3008.94 3040
3009.46 2895
3009.97 2930
3010.49 2855
3011.01 2728
3011.53 2871
3012.04 3034
3012.56 2783
3013.08 2926
3013.60 2804
3014.11 2898
3014.63 2866
3015.15 2975
3015.67 3008
3016.18 3014
3016.70 3115
3017.22 3056
3017.74 3228
3018.26 3148
3018.77 3120
3019.29 3048
3019.81 3093
3020.33 3391
3020.85 3296
3021.37 3122
3021.88 3153
3022.40 3180
3022.92 3085
3023.44 3252
3023.96 3384
3024.48 3268
3025.00 3235
3025.51 3232
3026.03 3622
3026.55 3693
3027.07 3380
3027.59 3604
3028.11 3571
3028.63 3505
3029.15 3485
3029.67 3555
3030.18 3212
3030.70 3138
3031.22 3134
3031.74 2952
3032.26 3002
3032.78 3075
3033.30 2773
3033.82 3074
3034.34 3059
3034.86 3253
3035.38 3257
3035.90 3041
3036.42 3290
3036.94 3248
3037.46 3630
3037.98 3757
3038.50 3838
3039.02 4059
3039.54 3803
3040.06 3687
3040.58 3856
3041.10 3402
3041.62 3345
3042.14 3388
3042.66 3256
3043.18 3097
3043.70 3115
3044.22 3007
3044.74 2983
3045.26 3029
3045.78 2862
3046.30 2826
3046.82 2850
3047.34 2874
3047.86 2835
3048.38 2823
3048.90 2725
3049.42 2745
3049.94 2768
3050.46 2767
3050.98 2696
3051.50 2845
3052.03 2785
3052.55 2921
3053.07 2960
3053.59 2838
3054.11 2790
3054.63 2857
3055.15 2866
3055.67 2685
3056.19 2961
3056.72 2883
3057.24 2632
3057.76 2847
3058.28 2974
3058.80 2663
3059.32 2817
3059.84 2953
3060.37 2894
3060.89 2843
3061.41 2912
3061.93 2809
3062.45 2867
3062.98 2988
3063.50 2900
3064.02 2993
3064.54 2880
3065.06 2657
3065.59 2869
3066.11 2840
3066.63 3011
3067.15 2881
3067.67 2880
3068.20 2873
3068.72 2967
3069.24 2967
3069.76 2726
3070.29 2734
3070.81 2818
3071.33 2897
3071.85 2958
3072.38 2792
3072.90 2927
3073.42 3051
3073.95 2806
3074.47 2845
3074.99 2925
3075.51 2938
3076.04 3189
3076.56 3173
3077.08 3250
3077.61 3186
3078.13 3095
3078.65 3138
3079.18 3157
3079.70 3170
3080.22 3095
3080.75 2989
3081.27 2990
3081.79 3141
3082.32 3004
3082.84 3224
3083.36 3334
3083.89 3079
3084.41 2857
3084.93 2924
3085.46 2903
3085.98 3010
3086.51 2979
3087.03 3102
3087.55 3198
3088.08 2922
3088.60 2876
3089.13 2976
3089.65 2812
3090.17 3032
3090.70 3023
3091.22 2991
3091.75 2915
3092.27 2864
3092.80 2928
3093.32 2886
3093.85 2834
3094.37 2768
3094.89 2784
3095.42 2801
3095.94 2942
3096.47 2939
3096.99 2908
3097.52 2940
3098.04 2783
3098.57 3017
3099.09 2963
3099.62 2979
3100.14 2938
3100.67 3091
3101.19 2996
3101.72 3155
3102.24 3286
3102.77 3543
3103.29 3700
3103.82 3878
3104.34 3808
3104.87 4078
3105.40 4130
3105.92 4400
3106.45 4598
3106.97 4728
3107.50 4387
3108.02 4579
3108.55 4397
3109.08 3898
3109.60 3690
3110.13 3445
3110.65 3411
3111.18 3189
3111.70 3201
3112.23 3120
3112.76 3342
3113.28 3428
3113.81 3249
3114.34 3218
3114.86 3364
3115.39 3249
3115.91 3363
3116.44 3028
3116.97 2723
3117.49 2905
3118.02 2814
3118.55 2788
3119.07 2894
3119.60 2599
3120.13 2857
3120.65 2882
3121.18 2852
3121.71 2746
3122.23 2704
3122.76 2731
3123.29 2927
3123.82 3046
3124.34 2870
3124.87 2748
3125.40 2945
3125.92 2924
3126.45 2913
3126.98 2833
3127.51 2910
3128.03 2951
3128.56 2766
3129.09 2826
3129.62 2952
3130.14 2871
3130.67 2833
3131.20 2890
3131.73 2783
3132.25 2927
3132.78 2788
3133.31 2798
3133.84 2522
3134.37 2570
3134.89 2636
3135.42 2396
3135.95 2614
3136.48 2776
3137.01 2487
3137.53 2582
3138.06 2726
3138.59 2716
3139.12 2612
3139.65 2675
3140.18 2824
3140.70 2733
3141.23 2618
3141.76 2884
3142.29 2770
3142.82 2757
3143.35 2635
3143.88 2623
3144.40 2732
3144.93 2487
3145.46 2467
3145.99 2456
3146.52 2543
3147.05 2552
3147.58 2836
3148.11 2992
3148.64 2771
3149.17 2644
3149.70 2925
3150.22 3039
3150.75 3001
3151.28 2889
3151.81 3034
3152.34 3203
3152.87 3028
3153.40 3021
3153.93 2982
3154.46 2853
3154.99 2792
3155.52 2831
3156.05 2788
3156.58 2901
3157.11 2723
3157.64 2714
3158.17 2841
3158.70 2664
3159.23 2694
3159.76 2810
3160.29 2707
3160.82 2804
3161.35 2729
3161.88 2689
3162.41 2733
3162.94 2699
3163.47 2579
3164.00 2624
3164.53 2543
3165.06 2531
3165.59 2543
3166.12 2567
3166.65 2700
3167.18 2652
3167.72 2581
3168.25 2641
3168.78 2838
3169.31 2798
3169.84 2683
3170.37 2758
3170.90 2683
3171.43 2557
3171.96 2653
3172.49 2714
3173.03 2601
3173.56 2673
3174.09 2643
3174.62 2755
3175.15 2688
3175.68 2666
3176.21 2652
3176.74 2493
3177.28 2580
3177.81 2492
3178.34 2464
3178.87 2594
3179.40 2503
3179.93 2460
3180.47 2438
3181.00 2611
3181.53 2729
3182.06 2641
3182.59 2638
3183.13 2719
3183.66 2775
3184.19 2669
3184.72 2579
3185.25 2595
3185.79 2793
3186.32 2706
3186.85 2749
3187.38 2647
3187.92 2785
3188.45 2696
3188.98 2690
3189.51 2671
3190.05 2546
3190.58 2525
3191.11 2637
3191.64 2813
3192.18 2707
3192.71 2857
3193.24 2675
3193.78 2657
3194.31 2470
3194.84 2608
3195.38 2553
3195.91 2616
3196.44 2618
3196.97 2470
3197.51 2579
3198.04 2578
3198.57 2695
3199.11 2727
3199.64 2701
3200.17 2739
3200.71 2737
3201.24 2704
3201.78 2875
3202.31 2899
3202.84 3036
3203.38 3063
3203.91 2895
3204.44 3025
3204.98 2913
3205.51 2881
3206.05 3107
3206.58 2923
3207.11 2854
3207.65 2809
3208.18 2888
3208.72 2885
3209.25 2783
3209.78 2720
3210.32 2784
3210.85 3012
3211.39 3083
3211.92 3071
3212.46 2836
3212.99 2946
3213.53 3048
3214.06 3101
3214.59 3068
3215.13 3022
3215.66 3029
3216.20 2928
3216.73 2967
3217.27 2982
3217.80 2783
3218.34 2820
3218.87 2899
3219.41 2707
3219.94 2721
3220.48 2697
3221.01 2693
3221.55 2796
3222.08 2747
3222.62 2531
3223.16 2706
3223.69 2697
3224.23 2664
3224.76 2774
3225.30 2867
3225.83 2915
3226.37 3194
3226.90 3223
3227.44 3359
3227.98 3342
3228.51 2942
3229.05 3053
3229.58 3070
3230.12 3101
3230.66 3098
3231.19 2862
3231.73 3080
3232.26 2939
3232.80 2823
3233.34 2742
3233.87 2897
3234.41 2778
3234.95 2638
3235.48 2736
3236.02 2829
3236.55 2712
3237.09 2818
3237.63 2681
3238.16 2761
3238.70 2763
3239.24 2845
3239.77 2928
3240.31 2700
3240.85 2707
3241.38 2941
3241.92 2980
3242.46 2892
3243.00 2964
3243.53 2889
3244.07 2894
3244.61 2862
3245.14 2974
3245.68 2846
3246.22 2656
3246.76 2731
3247.29 2806
3247.83 2632
3248.37 2662
3248.91 2851
3249.44 2726
3249.98 2716
3250.52 2803
3251.06 2896
3251.59 2976
3252.13 2863
3252.67 2804
3253.21 2923
3253.75 3050
3254.28 2957
3254.82 2942
3255.36 2953
3255.90 3157
3256.44 3366
3256.97 3179
3257.51 3091
3258.05 3078
3258.59 2981
3259.13 2891
3259.67 2945
3260.20 3127
3260.74 3055
3261.28 2936
3261.82 2880
3262.36 3020
3262.90 3157
3263.44 3302
3263.97 3247
3264.51 3229
3265.05 3278
3265.59 3233
3266.13 3195
3266.67 3326
3267.21 3304
3267.75 3376
3268.29 3444
3268.83 3471
3269.36 3457
3269.90 3272
3270.44 3452
3270.98 3534
3271.52 3421
3272.06 3336
3272.60 3220
3273.14 3095
3273.68 3101
3274.22 3071
3274.76 2904
3275.30 3075
3275.84 2914
3276.38 2889
3276.92 2763
3277.46 3059
3278.00 2996
3278.54 3125
3279.08 3180
3279.62 3154
3280.16 3291
3280.70 3320
3281.24 3394
3281.78 3223
3282.32 3287
3282.86 3111
3283.40 3222
3283.94 3342
3284.48 3248
3285.02 3404
3285.56 3334
3286.10 3377
3286.64 3363
3287.18 3409
3287.72 3286
3288.26 3430
3288.81 3635
3289.35 3693
3289.89 3580
3290.43 3439
3290.97 3386
3291.51 3355
3292.05 3473
3292.59 3491
3293.13 3684
3293.67 3707
3294.22 3860
3294.76 3931
3295.30 4018
3295.84 4360
3296.38 4582
3296.92 4670
3297.46 5160
3298.01 5319
3298.55 5290
3299.09 5595
3299.63 5339
3300.17 5215
3300.71 5122
3301.26 4890
3301.80 4654
3302.34 4541
3302.88 4276
3303.42 3916
3303.97 3761
3304.51 3740
3305.05 3655
3305.59 3561
3306.13 3518
3306.68 3558
3307.22 3503
3307.76 3347
3308.30 3437
3308.85 3243
3309.39 3146
3309.93 3282
3310.47 3314
3311.02 3331
3311.56 3370
3312.10 3239
3312.64 3318
3313.19 3378
3313.73 3293
3314.27 3210
3314.82 3462
3315.36 3514
3315.90 3601
3316.45 3581
3316.99 3646
3317.53 3586
3318.07 3773
3318.62 3845
3319.16 3835
3319.70 3874
3320.25 3584
3320.79 3849
3321.34 4084
3321.88 4213
3322.42 4324
3322.97 4157
3323.51 4289
3324.05 4383
3324.60 4184
3325.14 4353
3325.68 4545
3326.23 4750
3326.77 4462
3327.32 4429
3327.86 4369
3328.40 4207
3328.95 4332
3329.49 4034
3330.04 3906
3330.58 3879
3331.13 3809
3331.67 3956
3332.21 3932
3332.76 4126
3333.30 4223
3333.85 4528
3334.39 4807
3334.94 5487
3335.48 6093
3336.03 6969
3336.57 7601
3337.12 8531
3337.66 9809
3338.21 10543
3338.75 10665
3339.30 11193
3339.84 11218
3340.39 10758
3340.93 10376
3341.48 10128
3342.02 8801
3342.57 8088
3343.11 7229
3343.66 6124
3344.20 5642
3344.75 4918
3345.29 4514
3345.84 4252
3346.38 3871
3346.93 3714
3347.47 3533
3348.02 3504
3348.57 3407
3349.11 3415
3349.66 3472
3350.20 3581
3350.75 3557
3351.30 3481
3351.84 3703
3352.39 3807
3352.93 3778
3353.48 3991
3354.03 4007
3354.57 3854
3355.12 4045
3355.66 4031
3356.21 4072
3356.76 4250
3357.30 3957
3357.85 3888
3358.40 4027
3358.94 3958
3359.49 3932
3360.04 3655
3360.58 3571
3361.13 3484
3361.68 3361
3362.22 3415
3362.77 3220
3363.32 3293
3363.86 3149
3364.41 3239
3364.96 3365
3365.50 3142
3366.05 3109
3366.60 3222
3367.15 3237
3367.69 3222
3368.24 3301
3368.79 3451
3369.34 3250
3369.88 3220
3370.43 3452
3370.98 3367
3371.53 3323
3372.07 3390
3372.62 3392
3373.17 3349
3373.72 3439
3374.26 3529
3374.81 3598
3375.36 3862
3375.91 3929
3376.46 3973
3377.00 3961
3377.55 4097
3378.10 4223
3378.65 3994
3379.20 3728
3379.74 3784
3380.29 3623
3380.84 3555
3381.39 3469
3381.94 3473
3382.49 3268
3383.04 3059
3383.58 2922
3384.13 3066
3384.68 3033
3385.23 2939
3385.78 3057
3386.33 3009
3386.88 3020
3387.43 2888
3387.97 2944
3388.52 2840
3389.07 2886
3389.62 2884
3390.17 2826
3390.72 2745
3391.27 2839
3391.82 2837
3392.37 2890
3392.92 2839
3393.47 2936
3394.01 3103
3394.56 3007
3395.11 2904
3395.66 2850
3396.21 2849
3396.76 2826
3397.31 2702
3397.86 2725
3398.41 2913
3398.96 2779
3399.51 3035
3400.06 2791
3400.61 2681
3401.16 2783
3401.71 2807
3402.26 2744
3402.81 2775
3403.36 2722
3403.91 2566
3404.46 2681
3405.01 2676
3405.56 2552
3406.11 2579
3406.66 2637
3407.21 2596
3407.76 2554
3408.32 2493
3408.87 2635
3409.42 2673
3409.97 2609
3410.52 2686
3411.07 2716
3411.62 2598
3412.17 2635
3412.72 2772
3413.27 2676
3413.82 2736
3414.37 2809
3414.93 2903
3415.48 2898
3416.03 2932
3416.58 2942
3417.13 2868
3417.68 2698
3418.23 2802
3418.78 2917
3419.34 2738
3419.89 2660
3420.44 2669
3420.99 2819
3421.54 2589
3422.09 2545
3422.65 2571
3423.20 2528
3423.75 2509
3424.30 2467
3424.85 2524
3425.40 2644
3425.96 2674
3426.51 2689
3427.06 2652
3427.61 2654
3428.17 2666
3428.72 2540
3429.27 2583
3429.82 2330
3430.37 2546
3430.93 2693
3431.48 2681
3432.03 2575
3432.58 2550
3433.14 2449
3433.69 2411
3434.24 2560
3434.79 2655
3435.35 2680
3435.90 2526
3436.45 2516
3437.01 2617
3437.56 2613
3438.11 2515
3438.66 2750
3439.22 2657
3439.77 2480
3440.32 2691
3440.88 2731
3441.43 2633
3441.98 2686
3442.54 2548
3443.09 2573
3443.64 2677
3444.20 2711
3444.75 2732
3445.30 2654
3445.86 2697
3446.41 2801
3446.97 2923
3447.52 2856
3448.07 2622
3448.63 2496
3449.18 2492
3449.73 2549
3450.29 2537
3450.84 2458
3451.40 2456
3451.95 2471
3452.50 2350
3453.06 2131
3453.61 2334
3454.17 2579
3454.72 2593
3455.28 2452
3455.83 2432
3456.38 2437
3456.94 2426
3457.49 2314
3458.05 2354
3458.60 2182
3459.16 2315
3459.71 2384
3460.27 2487
3460.82 2339
3461.38 2431
3461.93 2409
3462.49 2441
3463.04 2482
3463.60 2396
3464.15 2559
3464.71 2622
3465.26 2696
3465.82 2603
3466.37 2612
3466.93 2524
3467.48 2442
3468.04 2624
3468.59 2616
3469.15 2592
3469.70 2600
3470.26 2656
3470.82 2648
3471.37 2684
3471.93 2767
3472.48 2754
3473.04 2688
3473.59 2735
3474.15 2784
3474.71 2625
3475.26 2609
3475.82 2496
3476.37 2637
3476.93 2531
3477.49 2630
3478.04 2582
3478.60 2499
3479.16 2645
3479.71 2633
3480.27 2625
3480.82 2689
3481.38 2769
3481.94 2899
3482.49 2923
3483.05 2720
3483.61 2714
3484.16 2625
3484.72 2551
3485.28 2776
3485.83 2851
3486.39 2856
3486.95 2865
3487.50 2852
3488.06 2830
3488.62 3116
3489.18 3013
3489.73 3026
3490.29 3042
3490.85 3257
3491.40 3354
3491.96 3370
3492.52 3451
3493.08 3586
3493.63 3686
3494.19 3688
3494.75 3698
3495.31 3764
3495.86 3843
3496.42 3651
3496.98 3777
3497.54 3880
3498.09 3992
3498.65 3517
3499.21 3466
3499.77 3776
3500.33 3792
3500.88 3916
3501.44 4038
3502.00 4320
3502.56 4349
3503.12 4658
3503.67 4762
3504.23 4948
3504.79 5009
3505.35 5261
3505.91 5686
3506.47 5776
3507.03 6339
3507.58 6394
3508.14 6655
3508.70 7078
3509.26 6847
3509.82 6541
3510.38 6617
3510.94 6026
3511.49 5710
3512.05 5432
3512.61 4897
3513.17 4553
3513.73 3987
3514.29 3774
3514.85 3517
3515.41 3154
3515.97 3091
3516.53 3081
3517.09 3152
3517.64 3105
3518.20 2974
3518.76 2940
3519.32 3134
3519.88 2865
3520.44 2878
3521.00 2868
3521.56 2936
3522.12 2870
3522.68 2979
3523.24 3038
3523.80 3096
3524.36 3079
3524.92 3010
3525.48 2992
3526.04 2974
3526.60 2903
3527.16 2920
3527.72 2923
3528.28 2942
3528.84 2893
3529.40 2881
3529.96 2825
3530.52 2861
3531.08 2907
3531.64 2826
3532.20 2584
3532.76 2731
3533.32 2888
3533.89 2814
3534.45 2982
3535.01 3037
3535.57 2677
3536.13 2895
3536.69 2854
3537.25 2864
3537.81 2805
3538.37 3130
3538.93 3074
3539.49 3141
3540.06 2962
3540.62 3116
3541.18 3290
3541.74 3122
3542.30 2989
3542.86 3078
3543.42 3085
3543.98 3034
3544.55 2998
3545.11 3148
3545.67 3177
3546.23 3151
3546.79 2935
3547.35 3267
3547.92 3333
3548.48 3135
3549.04 3114
3549.60 2960
3550.16 2842
3550.72 2776
3551.29 2614
3551.85 2615
3552.41 2577
3552.97 2495
3553.54 2764
3554.10 2700
3554.66 2757
3555.22 2628
3555.78 2565
3556.35 2514
3556.91 2420
3557.47 2510
3558.03 2459
3558.60 2566
3559.16 2415
3559.72 2370
3560.29 2551
3560.85 2498
3561.41 2563
3561.97 2466
3562.54 2439
3563.10 2478
3563.66 2523
3564.23 2398
3564.79 2556
3565.35 2444
3565.91 2450
3566.48 2371
3567.04 2422
3567.60 2347
3568.17 2466
3568.73 2415
3569.29 2213
3569.86 2325
3570.42 2369
3570.99 2359
3571.55 2361
3572.11 2352
3572.68 2444
3573.24 2435
3573.80 2438
3574.37 2588
3574.93 2536
3575.50 2370
3576.06 2502
3576.62 2605
3577.19 2597
3577.75 2606
3578.32 2660
3578.88 2615
3579.44 2614
3580.01 2512
3580.57 2595
3581.14 2718
3581.70 2944
3582.27 2715
3582.83 2528
3583.40 2535
3583.96 2590
3584.52 2529
3585.09 2566
3585.65 2660
3586.22 2729
3586.78 2539
3587.35 2481
3587.91 2361
3588.48 2317
3589.04 2445
3589.61 2689
3590.17 2427
3590.74 2452
3591.30 2577
3591.87 2605
3592.43 2441
3593.00 2581
3593.56 2689
3594.13 2322
3594.70 2578
3595.26 2487
3595.83 2698
3596.39 2681
3596.96 2602
3597.52 2609
3598.09 2637
3598.65 2501
3599.22 2626
3599.79 2551
3600.35 2594
3600.92 2530
3601.48 2572
3602.05 2486
3602.62 2505
3603.18 2635
3603.75 2491
3604.32 2550
3604.88 2638
3605.45 2492
3606.01 2406
3606.58 2453
3607.15 2477
3607.71 2484
3608.28 2299
3608.85 2314
3609.41 2334
3609.98 2340
3610.55 2431
3611.11 2380
3611.68 2412
3612.25 2355
3612.81 2365
3613.38 2352
3613.95 2396
3614.51 2233
3615.08 2456
3615.65 2440
3616.22 2592
3616.78 2911
3617.35 3130
3617.92 3454
3618.48 3504
3619.05 3773
3619.62 4090
3620.19 4544
3620.75 4844
3621.32 5174
3621.89 5356
3622.46 5261
3623.02 5112
3623.59 5192
3624.16 4726
3624.73 4249
3625.30 3807
3625.86 3627
3626.43 3450
3627.00 3182
3627.57 2906
3628.14 2750
3628.70 2456
3629.27 2602
3629.84 2477
3630.41 2505
3630.98 2639
3631.55 2455
3632.11 2455
3632.68 2442
3633.25 2470
3633.82 2414
3634.39 2441
3634.96 2494
3635.52 2351
3636.09 2281
3636.66 2360
3637.23 2467
3637.80 2445
3638.37 2535
3638.94 2461
3639.51 2259
3640.08 2291
3640.64 2353
3641.21 2510
3641.78 2501
3642.35 2519
3642.92 2681
3643.49 2739
3644.06 2716
3644.63 2746
3645.20 2873
3645.77 2935
3646.34 2838
3646.91 2733
3647.48 2871
3648.05 2780
3648.62 2832
3649.19 2926
3649.76 2912
3650.33 2841
3650.90 3102
3651.47 3115
3652.03 2923
3652.60 2829
3653.17 2721
3653.75 2603
3654.32 2681
3654.89 2809
3655.46 2795
3656.03 2853
3656.60 2983
3657.17 3125
3657.74 3096
3658.31 3050
3658.88 3141
3659.45 3047
3660.02 3188
3660.59 3290
3661.16 3202
3661.73 3218
3662.30 3015
3662.87 3099
3663.44 3004
3664.01 3058
3664.59 2896
3665.16 2787
3665.73 2515
3666.30 2520
3666.87 2636
3667.44 2605
3668.01 2526
3668.58 2500
3669.15 2331
3669.73 2489
3670.30 2443
3670.87 2354
3671.44 2388
3672.01 2338
3672.58 2371
3673.15 2483
3673.73 2463
3674.30 2497
3674.87 2489
3675.44 2545
3676.01 2446
3676.58 2463
3677.16 2647
3677.73 2622
3678.30 2351
3678.87 2667
3679.44 2833
3680.02 2795
3680.59 2603
3681.16 2603
3681.73 2588
3682.31 2521
3682.88 2457
3683.45 2389
3684.02 2584
3684.60 2499
3685.17 2527
3685.74 2605
3686.31 2560
3686.89 2443
3687.46 2470
3688.03 2615
3688.60 2620
3689.18 2613
3689.75 2604
3690.32 2490
3690.90 2589
3691.47 2662
3692.04 2660
3692.61 2582
3693.19 2702
3693.76 2819
3694.33 2635
3694.91 2887
3695.48 2980
3696.05 2775
3696.63 2665
3697.20 2691
3697.77 2820
3698.35 2864
3698.92 2766
3699.50 2603
3700.07 2507
3700.64 2488
3701.22 2471
3701.79 2426
3702.36 2195
3702.94 2394
3703.51 2482
3704.09 2450
3704.66 2533
3705.23 2350
3705.81 2338
3706.38 2400
3706.96 2412
3707.53 2349
3708.11 2434
3708.68 2535
3709.25 2465
3709.83 2428
3710.40 2395
3710.98 2383
3711.55 2459
3712.13 2472
3712.70 2307
3713.28 2420
3713.85 2459
3714.43 2396
3715.00 2442
3715.58 2574
3716.15 2313
3716.73 2342
3717.30 2438
3717.88 2369
3718.45 2389
3719.03 2373
3719.60 2270
3720.18 2403
3720.75 2439
3721.33 2280
3721.90 2411
3722.48 2269
3723.05 2383
3723.63 2327
3724.20 2269
3724.78 2416
3725.36 2474
3725.93 2263
3726.51 2214
3727.08 2275
3727.66 2227
3728.23 2243
3728.81 2265
3729.39 2284
3729.96 2318
3730.54 2430
3731.11 2532
3731.69 2708
3732.27 2728
3732.84 2816
3733.42 3122
3734.00 3093
3734.57 2995
3735.15 2940
3735.72 3191
3736.30 3081
3736.88 3119
3737.45 3290
3738.03 3343
3738.61 3250
3739.18 3097
3739.76 2964
3740.34 2918
3740.92 2872
3741.49 2634
3742.07 2661
3742.65 2655
3743.22 2618
3743.80 2605
3744.38 2484
3744.95 2551
3745.53 2452
3746.11 2713
3746.69 2571
3747.26 2611
3747.84 2556
3748.42 2504
3749.00 2457
3749.57 2503
3750.15 2434
3750.73 2571
3751.31 2726
3751.88 2736
3752.46 2583
3753.04 2536
3753.62 2532
3754.19 2570
3754.77 2545
3755.35 2598
3755.93 2455
3756.51 2424
3757.08 2354
3757.66 2462
3758.24 2379
3758.82 2465
3759.40 2432
3759.98 2596
3760.55 2591
3761.13 2554
3761.71 2585
3762.29 2578
3762.87 2633
3763.45 2623
3764.03 2715
3764.60 2722
3765.18 2610
3765.76 2683
3766.34 2667
3766.92 2707
3767.50 2580
3768.08 2540
3768.66 2550
3769.24 2556
3769.81 2346
3770.39 2425
3770.97 2481
3771.55 2672
3772.13 2584
3772.71 2674
3773.29 2583
3773.87 2594
3774.45 2684
3775.03 2698
3775.61 2692
3776.19 2651
3776.77 2690
3777.35 2617
3777.93 2767
3778.51 2724
3779.09 2654
3779.67 2606
3780.25 2615
3780.83 2602
3781.41 2454
3781.99 2400
3782.57 2373
3783.15 2376
3783.73 2317
3784.31 2389
3784.89 2391
3785.47 2316
3786.05 2501
3786.63 2580
3787.21 2295
3787.79 2316
3788.37 2263
3788.95 2266
3789.53 2354
3790.11 2413
3790.69 2496
3791.27 2454
3791.85 2404
3792.43 2473
3793.01 2414
3793.59 2392
3794.18 2301
3794.76 2342
3795.34 2384
3795.92 2297
3796.50 2268
3797.08 2269
3797.66 2369
3798.24 2476
3798.83 2463
3799.41 2399
3799.99 2265
3800.57 2234
3801.15 2355
3801.73 2319
3802.31 2396
3802.90 2474
3803.48 2559
3804.06 2632
3804.64 2404
3805.22 2383
3805.80 2352
3806.39 2229
3806.97 2298
3807.55 2485
3808.13 2563
3808.71 2404
3809.30 2405
3809.88 2419
3810.46 2463
3811.04 2435
3811.63 2705
3812.21 2546
3812.79 2583
3813.37 2535
3813.95 2676
3814.54 2641
3815.12 2556
3815.70 2505
3816.29 2601
3816.87 2447
3817.45 2408
3818.03 2473
3818.62 2504
3819.20 2556
3819.78 2515
3820.36 2552
3820.95 2388
3821.53 2393
3822.11 2409
3822.70 2385
3823.28 2220
3823.86 2211
3824.45 2345
3825.03 2239
3825.61 2262
3826.20 2200
3826.78 2283
3827.36 2229
3827.95 2146
3828.53 2384
3829.11 2225
3829.70 2198
3830.28 2181
3830.87 2136
3831.45 2257
3832.03 2241
3832.62 2213
3833.20 2274
3833.79 2330
3834.37 2370
3834.95 2295
3835.54 2385
3836.12 2323
3836.71 2404
3837.29 2316
3837.87 2426
3838.46 2426
3839.04 2479
3839.63 2462
3840.21 2557
3840.80 2295
3841.38 2340
3841.97 2368
3842.55 2452
3843.13 2454
3843.72 2299
3844.30 2537
3844.89 2550
3845.47 2291
3846.06 2149
3846.64 2310
3847.23 2360
3847.81 2261
3848.40 2522
3848.98 2532
3849.57 2574
3850.15 2692
3850.74 2636
3851.33 2545
3851.91 2346
3852.50 2529
3853.08 2544
3853.67 2531
3854.25 2371
3854.84 2439
3855.42 2516
3856.01 2473
3856.60 2462
3857.18 2646
3857.77 2587
3858.35 2665
3858.94 2513
3859.52 2776
3860.11 2768
3860.70 2995
3861.28 3338
3861.87 3525
3862.45 3851
3863.04 3947
3863.63 4098
3864.21 4541
3864.80 4951
3865.39 5065
3865.97 5032
3866.56 4921
3867.15 4617
3867.73 4304
3868.32 4101
3868.91 3942
3869.49 3647
3870.08 3404
3870.67 3182
3871.25 2900
3871.84 2869
3872.43 2813
3873.01 2576
3873.60 2545
3874.19 2401
3874.77 2514
3875.36 2655
3875.95 2638
3876.54 2587
3877.12 2694
3877.71 2527
3878.30 2580
3878.89 2548
3879.47 2465
3880.06 2568
3880.65 2447
3881.24 2511
3881.82 2417
3882.41 2485
3883.00 2429
3883.59 2467
3884.17 2422
3884.76 2512
3885.35 2544
3885.94 2499
3886.53 2376
3887.11 2440
3887.70 2461
3888.29 2571
3888.88 2441
3889.47 2448
3890.05 2596
3890.64 2662
3891.23 2685
3891.82 2568
3892.41 2641
3893.00 2798
3893.59 2870
3894.17 2855
3894.76 2899
3895.35 2902
3895.94 3071
3896.53 2913
3897.12 2863
3897.71 2941
3898.30 2811
3898.88 3038
3899.47 3003
3900.06 2848
3900.65 2910
3901.24 2908
3901.83 2992
3902.42 3074
3903.01 3014
3903.60 3164
3904.19 3040
3904.78 2908
3905.37 2918
3905.95 2805
3906.54 2816
3907.13 2752
3907.72 2640
3908.31 2631
3908.90 2356
3909.49 2462
3910.08 2384
3910.67 2328
3911.26 2275
3911.85 2309
3912.44 2355
3913.03 2328
3913.62 2238
3914.21 2041
3914.80 2270
3915.39 2209
3915.98 2245
3916.57 2324
3917.16 2391
3917.75 2214
3918.34 2100
3918.93 2124
3919.52 2172
3920.12 2115
3920.71 2268
3921.30 2251
3921.89 2171
3922.48 2366
3923.07 2264
3923.66 2313
3924.25 2149
3924.84 2159
3925.43 2239
3926.02 2112
3926.61 2165
3927.20 2158
3927.80 2283
3928.39 2309
3928.98 2340
3929.57 2321
3930.16 2202
3930.75 2206
3931.34 2309
3931.94 2195
3932.53 2169
3933.12 2307
3933.71 2288
3934.30 2120
3934.89 2100
3935.48 2214
3936.08 2169
3936.67 2263
3937.26 2320
3937.85 2308
3938.44 2264
3939.04 2218
3939.63 2134
3940.22 2295
3940.81 2426
3941.40 2487
3942.00 2296
3942.59 2400
3943.18 2520
3943.77 2570
3944.37 2422
3944.96 2316
3945.55 2385
3946.14 2392
3946.74 2324
3947.33 2342
3947.92 2324
3948.51 2369
3949.11 2349
3949.70 2176
3950.29 2148
3950.88 2138
3951.48 2208
3952.07 2307
3952.66 2173
3953.26 2096
3953.85 2210
3954.44 2106
3955.04 2078
3955.63 2016
3956.22 2079
3956.82 2221
3957.41 2138
3958.00 2251
3958.60 2232
3959.19 2368
3959.78 2222
3960.38 2246
3960.97 2419
3961.56 2479
3962.16 2542
3962.75 2541
3963.34 2526
3963.94 2392
3964.53 2273
3965.13 2250
3965.72 2322
3966.31 2461
3966.91 2509
3967.50 2573
3968.10 2416
3968.69 2451
3969.28 2433
3969.88 2632
3970.47 2708
3971.07 2691
3971.66 2716
3972.26 2670
3972.85 2524
3973.45 2516
3974.04 2500
3974.63 2433
3975.23 2351
3975.82 2332
3976.42 2333
3977.01 2262
3977.61 2085
3978.20 2142
3978.80 2225
3979.39 2365
3979.99 2277
3980.58 2378
3981.18 2434
3981.77 2368
3982.37 2427
3982.96 2442
3983.56 2418
3984.15 2293
3984.75 2370
3985.35 2390
3985.94 2425
3986.54 2321
3987.13 2329
3987.73 2412
3988.32 2542
3988.92 2373
3989.51 2323
3990.11 2409
3990.71 2310
3991.30 2306
3991.90 2245
3992.49 2277
3993.09 2392
3993.69 2450
3994.28 2223
3994.88 2086
3995.47 2212
3996.07 2192
3996.67 2341
3997.26 2321
3997.86 2365
3998.46 2343
3999.05 2335
3999.65 2346
4000.25 2326
4000.84 2583
4001.44 2480
4002.04 2480
4002.63 2323
4003.23 2397
4003.83 2371
4004.42 2333
4005.02 2385
4005.62 2426
4006.21 2515
4006.81 2503
4007.41 2513
4008.01 2614
4008.60 2595
4009.20 2635
4009.80 2619
4010.39 2655
4010.99 2584
4011.59 2444
4012.19 2351
4012.78 2348
4013.38 2298
4013.98 2398
4014.58 2395
4015.17 2368
4015.77 2310
4016.37 2326
4016.97 2293
4017.57 2401
4018.16 2471
4018.76 2652
4019.36 2445
4019.96 2459
4020.56 2590
4021.15 2574
4021.75 2512
4022.35 2511
4022.95 2497
4023.55 2501
4024.14 2549
4024.74 2505
4025.34 2451
4025.94 2385
4026.54 2238
4027.14 2296
4027.74 2241
4028.33 2327
4028.93 2203
4029.53 2199
4030.13 2296
4030.73 2468
4031.33 2356
4031.93 2378
4032.53 2340
4033.12 2468
4033.72 2563
4034.32 2410
4034.92 2460
4035.52 2422
4036.12 2413
4036.72 2434
4037.32 2304
4037.92 2363
4038.52 2342
4039.12 2298
4039.72 2223
4040.32 2187
4040.92 2212
4041.52 2275
4042.12 2255
4042.71 2269
4043.31 2221
4043.91 2259
4044.51 2218
4045.11 2120
4045.71 2189
4046.31 2155
4046.91 2324
4047.51 2226
4048.11 2271
4048.71 2327
4049.31 2349
4049.91 2333
4050.52 2303
4051.12 2348
4051.72 2160
4052.32 2175
4052.92 2232
4053.52 2239
4054.12 2126
4054.72 2075
4055.32 2310
4055.92 2392
4056.52 2309
4057.12 2379
4057.72 2447
4058.32 2248
4058.92 2313
4059.52 2366
4060.13 2199
4060.73 2207
4061.33 2224
4061.93 2241
4062.53 2228
4063.13 2060
4063.73 2096
4064.33 2189
4064.94 2312
4065.54 2124
4066.14 2187
4066.74 2091
4067.34 2066
4067.94 2161
4068.54 2157
4069.15 2092
4069.75 2015
4070.35 2077
4070.95 2224
4071.55 2247
4072.16 2216
4072.76 2201
4073.36 2211
4073.96 2234
4074.56 2207
4075.17 2149
4075.77 2117
4076.37 2308
4076.97 2230
4077.57 2164
4078.18 2049
4078.78 2165
4079.38 2256
4079.98 2149
4080.59 2178
4081.19 2209
4081.79 2300
4082.39 2303
4083.00 2084
4083.60 2289
4084.20 2167
4084.81 2174
4085.41 2253
4086.01 2269
4086.61 2250
4087.22 2148
4087.82 2123
4088.42 2189
4089.03 2287
4089.63 2287
4090.23 2130
4090.84 2177
4091.44 2240
4092.04 2225
4092.65 2295
4093.25 2370
4093.85 2315
4094.46 2510
4095.06 2488
4095.66 2635
4096.27 2790
4096.87 2952
4097.48 3028
4098.08 3301
4098.68 3508
4099.29 3356
4099.89 3225
4100.49 3388
4101.10 3128
4101.70 2973
4102.31 2945
4102.91 2721
4103.52 2597
4104.12 2418
4104.72 2249
4105.33 2126
4105.93 2165
4106.54 2132
4107.14 2258
4107.75 2239
4108.35 2228
4108.96 2091
4109.56 2024
4110.16 1971
4110.77 1995
4111.37 2202
4111.98 2283
4112.58 2296
4113.19 2371
4113.79 2325
4114.40 2325
4115.00 2357
4115.61 2276
4116.21 2275
4116.82 2213
4117.42 2283
4118.03 2279
4118.64 2257
4119.24 2162
4119.85 2033
4120.45 2157
4121.06 2136
4121.66 2136
4122.27 2199
4122.87 2300
4123.48 2141
4124.09 2213
4124.69 2144
4125.30 2185
4125.90 2133
4126.51 2330
4127.11 2309
4127.72 2182
4128.33 2268
4128.93 2367
4129.54 2141
4130.14 2218
4130.75 2289
4131.36 2447
4131.96 2339
4132.57 2361
4133.18 2310
4133.78 2424
4134.39 2394
4135.00 2388
4135.60 2452
4136.21 2447
4136.82 2392
4137.42 2405
4138.03 2323
4138.64 2334
4139.24 2244
4139.85 2305
4140.46 2318
4141.06 2202
4141.67 2275
4142.28 2159
4142.88 2344
4143.49 2450
4144.10 2356
4144.71 2168
4145.31 2247
4145.92 2394
4146.53 2388
4147.14 2247
4147.74 2253
4148.35 2132
4148.96 2205
4149.57 2330
4150.17 2187
4150.78 2167
4151.39 2101
4152.00 2029
4152.60 2111
4153.21 2070
4153.82 2153
4154.43 2277
4155.04 2209
4155.64 2181
4156.25 1994
4156.86 2019
4157.47 2126
4158.08 2027
4158.69 1991
4159.29 1969
4159.90 2040
4160.51 2043
4161.12 1960
4161.73 2035
4162.34 2008
4162.94 2120
4163.55 2134
4164.16 2144
4164.77 2225
4165.38 2333
4165.99 2292
4166.60 2387
4167.21 2365
4167.81 2328
4168.42 2416
4169.03 2373
4169.64 2390
4170.25 2427
4170.86 2342
4171.47 2300
4172.08 2366
4172.69 2430
4173.30 2364
4173.91 2326
4174.52 2426
4175.13 2252
4175.74 2245
4176.34 2391
4176.95 2408
4177.56 2261
4178.17 2221
4178.78 2158
4179.39 2191
4180.00 2304
4180.61 2358
4181.22 2157
4181.83 2033
4182.44 2167
4183.05 2314
4183.66 2237
4184.27 2154
4184.88 2093
4185.49 2258
4186.10 2249
4186.71 2144
4187.32 2169
4187.93 1963
4188.55 2034
4189.16 1967
4189.77 2095
4190.38 2144
4190.99 2042
4191.60 2114
4192.21 2080
4192.82 2050
4193.43 2047
4194.04 2017
4194.65 2060
4195.26 2091
4195.87 2039
4196.49 2167
4197.10 2132
4197.71 2395
4198.32 2291
4198.93 2377
4199.54 2415
4200.15 2303
4200.76 2237
4201.38 2229
4201.99 2222
4202.60 2191
4203.21 2251
4203.82 2151
4204.43 2119
4205.04 2071
4205.66 2175
4206.27 2182
4206.88 2123
4207.49 2118
4208.10 2143
4208.72 2179
4209.33 2206
4209.94 2189
4210.55 2222
4211.16 2060
4211.78 2200
4212.39 2248
4213.00 2192
4213.61 2156
4214.22 2166
4214.84 2344
4215.45 2224
4216.06 2095
4216.67 2235
4217.29 2294
4217.90 2188
4218.51 2163
4219.13 2185
4219.74 2331
4220.35 2338
4220.96 2199
4221.58 2266
4222.19 2368
4222.80 2447
4223.42 2395
4224.03 2706
4224.64 2766
4225.25 2678
4225.87 2652
4226.48 2734
4227.09 2609
4227.71 2599
4228.32 2750
4228.93 2723
4229.55 2832
4230.16 2995
4230.77 3006
4231.39 2985
4232.00 2931
4232.62 3098
4233.23 3045
4233.84 2724
4234.46 2687
4235.07 2638
4235.68 2448
4236.30 2563
4236.91 2363
4237.53 2302
4238.14 2290
4238.75 2265
4239.37 2200
4239.98 2144
4240.60 2201
4241.21 2167
4241.83 2121
4242.44 2155
4243.05 2159
4243.67 2146
4244.28 2249
4244.90 2072
4245.51 2042
4246.13 1929
4246.74 1897
4247.36 1973
4247.97 1950
4248.59 1993
4249.20 2096
4249.82 2135
4250.43 2053
4251.05 2096
4251.66 2020
4252.28 2147
4252.89 2081
4253.51 2115
4254.12 2141
4254.74 2210
4255.35 1985
4255.97 2255
4256.58 2107
4257.20 2002
4257.81 2005
4258.43 2078
4259.05 2024
4259.66 2017
4260.28 2109
4260.89 2154
4261.51 2130
4262.12 2195
4262.74 2165
4263.36 2134
4263.97 2131
4264.59 2175
4265.20 2020
4265.82 1916
4266.44 1943
4267.05 1999
4267.67 2109
4268.28 1956
4268.90 1970
4269.52 2290
4270.13 2188
4270.75 2149
4271.37 2095
4271.98 2159
4272.60 2219
4273.22 2164
4273.83 2067
4274.45 2050
4275.07 2144
4275.68 2264
4276.30 2137
4276.92 1992
4277.53 1960
4278.15 2024
4278.77 1961
4279.38 1979
4280.00 1844
4280.62 1877
4281.24 1934
4281.85 1947
4282.47 1948
4283.09 1838
4283.70 1838
4284.32 1908
4284.94 1933
4285.56 1908
4286.17 1808
4286.79 1909
4287.41 1945
4288.03 2023
4288.65 2043
4289.26 2020
4289.88 2057
4290.50 2077
4291.12 1969
4291.73 1981
4292.35 2074
4292.97 2007
4293.59 1987
4294.21 1776
4294.83 1915
4295.44 1900
4296.06 1768
4296.68 1882
4297.30 1895
4297.92 1938
4298.54 1950
4299.15 1915
4299.77 1992
4300.39 2058
4301.01 1983
4301.63 2098
4302.25 2060
4302.87 2016
4303.48 1999
4304.10 2160
4304.72 2157
4305.34 2112
4305.96 2255
4306.58 2083
4307.20 2007
4307.82 2175
4308.44 2163
4309.06 2066
4309.67 2258
4310.29 2279
4310.91 2153
4311.53 2157
4312.15 2255
4312.77 2216
4313.39 2273
4314.01 2281
4314.63 2287
4315.25 2216
4315.87 2258
4316.49 2274
4317.11 2320
4317.73 2373
4318.35 2265
4318.97 2137
4319.59 2059
4320.21 2237
4320.83 2044
4321.45 2118
4322.07 2019
4322.69 1908
4323.31 1921
4323.93 1800
4324.55 1896
4325.17 1943
4325.79 1834
4326.41 1947
4327.03 1901
4327.65 2000
4328.27 2046
4328.89 1961
4329.51 1893
4330.13 2046
4330.76 2044
4331.38 2019
4332.00 1987
4332.62 1783
4333.24 2079
4333.86 1951
4334.48 1910
4335.10 1951
4335.72 1928
4336.34 1905
4336.97 1970
4337.59 1878
4338.21 1963
4338.83 1965
4339.45 2064
4340.07 2070
4340.69 2191
4341.31 2140
4341.94 2016
4342.56 2045
4343.18 1985
4343.80 2080
4344.42 1980
4345.04 1969
4345.67 2116
4346.29 2081
4346.91 2111
4347.53 2349
4348.15 2435
4348.78 2387
4349.40 2569
4350.02 2589
4350.64 2473
4351.26 2419
4351.89 2573
4352.51 2390
4353.13 2314
4353.75 2182
4354.38 2174
4355.00 2261
4355.62 2124
4356.24 2139
4356.87 2011
4357.49 1875
4358.11 1922
4358.74 1904
4359.36 1858
4359.98 1929
4360.60 2149
4361.23 2095
4361.85 2004
4362.47 2039
4363.10 1993
4363.72 2042
4364.34 2000
4364.97 1981
4365.59 2026
4366.21 2167
4366.83 2172
4367.46 2121
4368.08 2108
4368.71 2010
4369.33 1980
4369.95 1988
4370.58 2019
4371.20 1968
4371.82 1955
4372.45 2019
4373.07 2073
4373.69 1993
4374.32 2007
4374.94 2161
4375.57 1998
4376.19 1999
4376.81 1932
4377.44 1952
4378.06 2012
4378.69 1890
4379.31 1974
4379.94 2059
4380.56 2080
4381.18 2095
4381.81 2021
4382.43 1989
4383.06 2042
4383.68 2070
4384.31 2027
4384.93 2028
4385.56 2052
4386.18 2170
4386.81 2012
4387.43 2031
4388.05 2207
4388.68 2027
4389.30 2096
4389.93 2001
4390.55 2061
4391.18 2047
4391.81 2071
4392.43 2150
4393.06 2266
4393.68 2240
4394.31 2354
4394.93 2433
4395.56 2447
4396.18 2415
4396.81 2429
4397.43 2364
4398.06 2162
4398.68 2321
4399.31 2404
4399.94 2318
4400.56 2298
4401.19 2200
4401.81 2360
4402.44 2442
4403.06 2598
4403.69 2473
4404.32 2308
4404.94 2481
4405.57 2439
4406.20 2365
4406.82 2360
4407.45 2246
4408.07 2153
4408.70 2113
4409.33 2238
4409.95 2343
4410.58 2232
4411.21 2310
4411.83 2169
4412.46 2289
4413.09 2312
4413.71 2270
4414.34 2240
4414.97 2155
4415.59 2137
4416.22 2151
4416.85 2005
4417.47 2131
4418.10 2170
4418.73 2182
4419.35 2095
4419.98 2064
4420.61 2181
4421.24 2265
4421.86 2126
4422.49 2173
4423.12 2251
4423.75 2205
4424.37 2025
4425.00 2028
4425.63 2057
4426.26 1943
4426.88 1917
4427.51 1922
4428.14 1926
4428.77 1956
4429.39 1930
4430.02 1949
4430.65 1986
4431.28 1871
4431.91 1922
4432.53 1993
4433.16 1949
4433.79 1941
4434.42 1961
4435.05 2005
4435.67 1883
4436.30 1864
4436.93 1974
4437.56 1954
4438.19 1844
4438.82 1948
4439.44 1871
4440.07 1793
4440.70 1858
4441.33 1955
4441.96 1841
4442.59 1848
4443.22 1762
4443.85 1853
4444.47 1979
4445.10 1872
4445.73 1831
4446.36 1877
4446.99 1841
4447.62 1866
4448.25 1843
4448.88 1756
4449.51 1868
4450.14 1984
4450.77 1877
4451.39 1924
4452.02 1860
4452.65 1822
4453.28 1830
4453.91 1918
4454.54 1968
4455.17 1867
4455.80 1914
4456.43 1741
4457.06 1627
4457.69 1723
4458.32 1809
4458.95 1765
4459.58 1665
4460.21 1840
4460.84 1788
4461.47 1827
4462.10 1959
4462.73 1817
4463.36 1753
4463.99 1733
4464.62 1775
4465.25 1829
4465.88 1791
4466.51 1795
4467.14 1741
4467.77 1753
4468.40 1683
4469.03 1771
4469.67 1768
4470.30 1803
4470.93 1711
4471.56 1826
4472.19 1716
4472.82 1778
4473.45 1832
4474.08 1869
4474.71 1794
4475.34 1748
4475.97 1770
4476.61 1784
4477.24 1705
4477.87 1780
4478.50 1840
4479.13 1863
4479.76 1873
4480.39 1817
4481.02 1812
4481.66 1808
4482.29 1670
4482.92 1667
4483.55 1790
4484.18 1844
4484.81 1921
4485.45 1834
4486.08 1870
4486.71 1936
4487.34 2001
4487.97 1957
4488.61 1901
4489.24 1953
4489.87 1869
4490.50 1780
4491.13 1835
4491.77 1898
4492.40 1940
4493.03 1952
4493.66 1922
4494.30 1904
4494.93 1851
4495.56 1705
4496.19 1846
4496.83 1825
4497.46 1800
4498.09 1849
4498.72 1871
4499.36 1781
4499.99 1850
4500.62 1806
4501.25 1842
4501.89 1832
4502.52 1855
4503.15 1836
4503.79 1876
4504.42 2012
4505.05 2013
4505.69 2042
4506.32 2014
4506.95 2195
4507.59 2283
4508.22 2262
4508.85 2136
4509.49 1971
4510.12 1912
4510.75 1886
4511.39 2030
4512.02 1953
4512.65 1964
4513.29 1953
4513.92 2065
4514.56 2040
4515.19 2009
4515.82 1936
4516.46 1938
4517.09 1878
4517.73 1868
4518.36 1870
4518.99 1903
4519.63 1935
4520.26 1983
4520.90 1892
4521.53 1955
4522.16 1917
4522.80 1911
4523.43 1980
4524.07 1990
4524.70 1997
4525.34 2089
4525.97 2110
4526.61 2039
4527.24 2066
4527.88 2155
4528.51 2060
4529.15 2225
4529.78 2192
4530.42 2249
4531.05 2557
4531.69 2872
4532.32 3048
4532.96 3363
4533.59 3552
4534.23 3832
4534.86 4077
4535.50 4248
4536.13 4360
4536.77 4453
4537.40 4388
4538.04 4111
4538.67 3654
4539.31 3254
4539.94 3169
4540.58 2809
4541.22 2445
4541.85 2464
4542.49 2440
4543.12 2437
4543.76 2275
4544.40 2103
4545.03 2183
4545.67 1956
4546.30 1959
4546.94 1887
4547.58 2028
4548.21 1961
4548.85 1993
4549.48 2026
4550.12 1940
4550.76 1980
4551.39 1858
4552.03 1768
4552.67 1897
4553.30 1899
4553.94 1890
4554.58 1982
4555.21 2102
4555.85 2038
4556.49 2150
4557.12 2100
4557.76 1978
4558.40 1878
4559.03 2015
4559.67 2002
4560.31 1966
4560.94 1936
4561.58 2061
4562.22 2056
4562.86 2115
4563.49 2162
4564.13 1982
4564.77 1943
4565.41 2156
4566.04 2231
4566.68 2107
4567.32 2049
4567.96 2111
4568.59 2070
4569.23 2240
4569.87 2245
4570.51 2335
4571.14 2421
4571.78 2315
4572.42 2336
4573.06 2449
4573.70 2541
4574.33 2444
4574.97 2459
4575.61 2377
4576.25 2442
4576.89 2392
4577.52 2224
4578.16 2155
4578.80 2085
4579.44 2095
4580.08 2197
4580.72 1967
4581.35 2025
4581.99 1902
4582.63 1882
4583.27 1866
4583.91 1977
4584.55 1853
4585.19 1875
4585.83 1771
4586.46 1880
4587.10 1899
4587.74 1936
4588.38 1981
4589.02 1781
4589.66 1979
4590.30 1867
4590.94 1904
4591.58 1820
4592.22 1942
4592.85 1840
4593.49 1800
4594.13 1848
4594.77 1827
4595.41 1806
4596.05 1894
4596.69 1899
4597.33 1851
4597.97 1842
4598.61 1926
4599.25 1739
4599.89 1693
4600.53 1766
4601.17 1799
4601.81 1888
4602.45 1868
4603.09 1803
4603.73 1783
4604.37 1790
4605.01 1751
4605.65 1778
4606.29 1909
4606.93 1965
4607.57 1716
4608.21 1737
4608.85 1755
4609.49 1845
4610.13 1895
4610.77 1958
4611.41 1926
4612.05 1855
4612.70 1887
4613.34 2052
4613.98 1919
4614.62 1893
4615.26 1815
4615.90 1753
4616.54 1895
4617.18 1838
4617.82 1796
4618.46 1793
4619.10 1751
4619.75 1727
4620.39 1730
4621.03 1734
4621.67 1851
4622.31 1732
4622.95 1819
4623.59 1701
4624.24 1660
4624.88 1806
4625.52 1723
4626.16 1678
4626.80 1672
4627.44 1698
4628.09 1761
4628.73 1755
4629.37 1699
4630.01 1714
4630.65 1669
4631.29 1570
4631.94 1567
4632.58 1634
4633.22 1619
4633.86 1747
4634.51 1804
4635.15 1775
4635.79 1689
4636.43 1661
4637.07 1789
4637.72 1762
4638.36 1748
4639.00 1863
4639.64 1726
4640.29 1690
4640.93 1782
4641.57 1833
4642.21 1900
4642.86 1828
4643.50 1795
4644.14 1910
4644.79 1798
4645.43 1739
4646.07 1745
4646.72 1743
4647.36 1778
4648.00 1792
4648.64 1746
4649.29 1773
4649.93 1835
4650.57 1738
4651.22 1751
4651.86 1718
4652.50 1826
4653.15 1764
4653.79 1772
4654.44 1753
4655.08 1684
4655.72 1743
4656.37 1776
4657.01 1760
4657.65 1694
4658.30 1754
4658.94 1702
4659.59 1797
4660.23 1674
4660.87 1721
4661.52 1722
4662.16 1743
4662.81 1799
4663.45 1607
4664.09 1596
4664.74 1578
4665.38 1751
4666.03 1664
4666.67 1692
4667.32 1654
4667.96 1616
4668.61 1581
4669.25 1674
4669.89 1657
4670.54 1674
4671.18 1719
4671.83 1715
4672.47 1634
4673.12 1667
4673.76 1653
4674.41 1693
4675.05 1642
4675.70 1530
4676.34 1511
4676.99 1593
4677.63 1562
4678.28 1764
4678.92 1737
4679.57 1640
4680.22 1578
4680.86 1552
4681.51 1722
4682.15 1687
4682.80 1674
4683.44 1674
4684.09 1718
4684.73 1762
4685.38 1690
4686.03 1798
4686.67 1700
4687.32 1622
4687.96 1740
4688.61 1667
4689.25 1609
4689.90 1666
4690.55 1614
4691.19 1682
4691.84 1630
4692.49 1594
4693.13 1649
4693.78 1582
4694.42 1638
4695.07 1655
4695.72 1658
4696.36 1619
4697.01 1541
4697.66 1593
4698.30 1772
4698.95 1603
4699.60 1715
4700.24 1708
4700.89 1722
4701.54 1715
4702.18 1639
4702.83 1653
4703.48 1700
4704.12 1576
4704.77 1514
4705.42 1561
4706.07 1718
4706.71 1669
4707.36 1684
4708.01 1621
4708.66 1659
4709.30 1571
4709.95 1662
4710.60 1817
4711.24 1704
4711.89 1573
4712.54 1571
4713.19 1665
4713.84 1728
4714.48 1639
4715.13 1678
4715.78 1730
4716.43 1800
4717.07 1721
4717.72 1722
4718.37 1748
4719.02 1754
4719.67 1606
4720.31 1640
4720.96 1629
4721.61 1604
4722.26 1646
4722.91 1779
4723.56 1885
4724.20 1810
4724.85 1791
4725.50 1725
4726.15 1755
4726.80 1882
4727.45 1803
4728.10 1834
4728.74 1790
4729.39 1836
4730.04 1943
4730.69 1875
4731.34 1854
4731.99 1966
4732.64 1849
4733.29 1708
4733.94 1689
4734.58 1668
4735.23 1670
4735.88 1732
4736.53 1750
4737.18 1673
4737.83 1699
4738.48 1790
4739.13 1750
4739.78 1657
4740.43 1613
4741.08 1610
4741.73 1714
4742.38 1597
4743.03 1771
4743.68 1678
4744.33 1795
4744.98 1909
4745.63 1850
4746.28 1714
4746.93 1916
4747.58 1851
4748.23 1909
4748.88 1749
4749.53 1833
4750.18 1919
4750.83 1792
4751.48 1764
4752.13 1601
4752.78 1734
4753.43 1876
4754.08 1756
4754.73 1819
4755.38 1891
4756.03 1783
4756.68 1832
4757.33 1753
4757.98 1793
4758.63 1830
4759.28 1834
4759.93 1823
4760.59 1707
4761.24 1643
4761.89 1663
4762.54 1632
4763.19 1587
4763.84 1649
4764.49 1614
4765.14 1592
4765.79 1628
4766.45 1637
4767.10 1628
4767.75 1655
4768.40 1667
4769.05 1558
4769.70 1624
4770.35 1766
4771.01 1783
4771.66 1701
4772.31 1671
4772.96 1707
4773.61 1714
4774.26 1640
4774.92 1595
4775.57 1602
4776.22 1541
4776.87 1577
4777.52 1625
4778.18 1515
4778.83 1534
4779.48 1535
4780.13 1474
4780.79 1621
4781.44 1778
4782.09 1772
4782.74 1767
4783.40 1660
4784.05 1704
4784.70 1584
4785.35 1647
4786.01 1641
4786.66 1705
4787.31 1700
4787.96 1566
4788.62 1622
4789.27 1575
4789.92 1621
4790.58 1680
4791.23 1581
4791.88 1484
4792.53 1531
4793.19 1634
4793.84 1572
4794.49 1652
4795.15 1631
4795.80 1682
4796.45 1679
4797.11 1582
4797.76 1628
4798.41 1639
4799.07 1629
4799.72 1569
4800.37 1599
4801.03 1603
4801.68 1631
4802.34 1557
4802.99 1482
4803.64 1444
4804.30 1502
4804.95 1453
4805.61 1482
4806.26 1469
4806.91 1602
4807.57 1481
4808.22 1479
4808.88 1614
4809.53 1608
4810.18 1578
4810.84 1639
4811.49 1540
4812.15 1589
4812.80 1627
4813.46 1642
4814.11 1571
4814.77 1487
4815.42 1657
4816.07 1564
4816.73 1526
4817.38 1546
4818.04 1513
4818.69 1470
4819.35 1514
4820.00 1693
4820.66 1659
4821.31 1544
4821.97 1671
4822.62 1636
4823.28 1761
4823.93 1718
4824.59 1666
4825.24 1811
4825.90 1709
4826.56 1642
4827.21 1708
4827.87 1658
4828.52 1663
4829.18 1704
4829.83 1694
4830.49 1707
4831.14 1596
4831.80 1645
4832.46 1757
4833.11 1620
4833.77 1590
4834.42 1531
4835.08 1527
4835.74 1548
4836.39 1598
4837.05 1728
4837.70 1672
4838.36 1798
4839.02 1746
4839.67 1703
4840.33 1840
4840.99 1957
4841.64 1989
4842.30 1932
4842.96 1737
4843.61 1581
4844.27 1663
4844.92 1678
4845.58 1686
4846.24 1720
4846.90 1632
4847.55 1613
4848.21 1668
4848.87 1713
4849.52 1657
4850.18 1580
4850.84 1675
4851.49 1728
4852.15 1877
4852.81 1782
4853.47 1881
4854.12 1944
4854.78 1863
4855.44 1934
4856.09 1931
4856.75 1806
4857.41 1828
4858.07 1695
4858.72 1675
4859.38 1736
4860.04 1670
4860.70 1618
4861.36 1635
4862.01 1665
4862.67 1505
4863.33 1586
4863.99 1658
4864.64 1757
4865.30 1838
4865.96 1837
4866.62 1712
4867.28 1864
4867.94 1710
4868.59 1806
4869.25 1822
4869.91 1776
4870.57 1752
4871.23 1704
4871.89 1529
4872.54 1702
4873.20 1722
4873.86 1684
4874.52 1618
4875.18 1484
4875.84 1694
4876.50 1833
4877.16 1676
4877.81 1539
4878.47 1642
4879.13 1770
4879.79 1522
4880.45 1684
4881.11 1659
4881.77 1637
4882.43 1752
4883.09 1620
4883.75 1737
4884.41 1729
4885.06 1696
4885.72 1727
4886.38 1656
4887.04 1596
4887.70 1657
4888.36 1576
4889.02 1537
4889.68 1592
4890.34 1525
4891.00 1518
4891.66 1616
4892.32 1659
4892.98 1579
4893.64 1449
4894.30 1589
4894.96 1559
4895.62 1719
4896.28 1588
4896.94 1773
4897.60 1689
4898.26 1558
4898.92 1673
4899.58 1622
4900.24 1660
4900.90 1432
4901.56 1510
4902.22 1540
4902.88 1530
4903.54 1569
4904.21 1552
4904.87 1537
4905.53 1477
4906.19 1448
4906.85 1563
4907.51 1604
4908.17 1534
4908.83 1522
4909.49 1445
4910.15 1574
4910.81 1551
4911.48 1548
4912.14 1578
4912.80 1571
4913.46 1464
4914.12 1450
4914.78 1581
4915.44 1554
4916.11 1556
4916.77 1596
4917.43 1484
4918.09 1477
4918.75 1431
4919.41 1386
4920.07 1409
4920.74 1500
4921.40 1484
4922.06 1502
4922.72 1594
4923.38 1554
4924.05 1357
4924.71 1358
4925.37 1436
4926.03 1458
4926.69 1407
4927.36 1315
4928.02 1380
4928.68 1375
4929.34 1421
4930.01 1497
4930.67 1428
4931.33 1397
4931.99 1482
4932.66 1487
4933.32 1433
4933.98 1362
4934.64 1364
4935.31 1482
4935.97 1388
4936.63 1323
4937.30 1375
4937.96 1436
4938.62 1447
4939.28 1473
4939.95 1380
4940.61 1405
4941.27 1380
4941.94 1418
4942.60 1387
4943.26 1424
4943.93 1451
4944.59 1415
4945.25 1412
4945.92 1452
4946.58 1450
4947.24 1451
4947.91 1443
4948.57 1503
4949.23 1551
4949.90 1532
4950.56 1531
4951.23 1487
4951.89 1548
4952.55 1406
4953.22 1500
4953.88 1580
4954.55 1502
4955.21 1458
4955.87 1550
4956.54 1369
4957.20 1391
4957.87 1498
4958.53 1451
4959.20 1482
4959.86 1443
4960.52 1495
4961.19 1452
4961.85 1506
4962.52 1439
4963.18 1317
4963.85 1475
4964.51 1400
4965.18 1545
4965.84 1548
4966.51 1436
4967.17 1524
4967.84 1502
4968.50 1515
4969.17 1533
4969.83 1568
4970.50 1713
4971.16 1598
4971.83 1594
4972.49 1552
4973.16 1532
4973.82 1578
4974.49 1478
4975.15 1516
4975.82 1495
4976.48 1467
4977.15 1623
4977.82 1552
4978.48 1509
4979.15 1511
4979.81 1563
4980.48 1524
4981.14 1594
4981.81 1559
4982.48 1562
4983.14 1454
4983.81 1519
4984.47 1500
4985.14 1633
4985.81 1646
4986.47 1560
4987.14 1580
4987.81 1653
4988.47 1704
4989.14 1804
4989.80 1766
4990.47 1758
4991.14 1863
4991.80 2012
4992.47 2105
4993.14 2082
4993.80 2127
4994.47 2332
4995.14 2230
4995.80 2210
4996.47 2079
4997.14 1947
4997.80 1922
4998.47 1683
4999.14 1602
4999.81 1653
5000.47 1705
5001.14 1643
5001.81 1636
5002.47 1563
5003.14 1584
5003.81 1432
5004.48 1408
5005.14 1512
5005.81 1510
5006.48 1404
5007.15 1433
5007.81 1463
5008.48 1555
5009.15 1486
5009.82 1460
5010.49 1470
5011.15 1608
5011.82 1630
5012.49 1540
5013.16 1574
5013.83 1562
5014.49 1581
5015.16 1550
5015.83 1501
5016.50 1472
5017.17 1521
5017.83 1479
5018.50 1588
5019.17 1631
5019.84 1460
5020.51 1493
5021.18 1601
5021.84 1570
5022.51 1504
5023.18 1557
5023.85 1556
5024.52 1633
5025.19 1703
5025.86 1714
5026.53 1671
5027.19 1838
5027.86 1829
5028.53 1721
5029.20 1739
5029.87 1815
5030.54 1778
5031.21 1710
5031.88 1786
5032.55 1775
5033.22 1745
5033.89 1650
5034.56 1673
5035.23 1728
5035.89 1672
5036.56 1661
5037.23 1735
5037.90 1650
5038.57 1569
5039.24 1615
5039.91 1535
5040.58 1598
5041.25 1536
5041.92 1501
5042.59 1547
5043.26 1563
5043.93 1665
5044.60 1652
5045.27 1701
5045.94 1673
5046.61 1748
5047.28 1782
5047.95 1861
5048.62 1889
5049.29 1818
5049.96 1747
5050.63 1699
5051.31 1695
5051.98 1741
5052.65 1792
5053.32 1816
5053.99 1662
5054.66 1606
5055.33 1680
5056.00 1601
5056.67 1543
5057.34 1586
5058.01 1573
5058.68 1582
5059.35 1744
5060.03 1644
5060.70 1607
5061.37 1707
5062.04 1773
5062.71 1619
5063.38 1734
5064.05 1582
5064.72 1603
5065.40 1653
5066.07 1782
5066.74 1725
5067.41 1527
5068.08 1565
5068.75 1519
5069.43 1539
5070.10 1495
5070.77 1465
5071.44 1426
5072.11 1529
5072.79 1570
5073.46 1530
5074.13 1527
5074.80 1564
5075.47 1504
5076.15 1530
5076.82 1654
5077.49 1597
5078.16 1547
5078.83 1555
5079.51 1545
5080.18 1638
5080.85 1478
5081.52 1602
5082.20 1621
5082.87 1584
5083.54 1709
5084.22 1642
5084.89 1676
5085.56 1748
5086.23 1727
5086.91 1726
5087.58 1728
5088.25 1643
5088.93 1567
5089.60 1539
5090.27 1626
5090.94 1503
5091.62 1546
5092.29 1636
5092.96 1601
5093.64 1591
5094.31 1489
5094.98 1707
5095.66 1685
5096.33 1620
5097.00 1575
5097.68 1724
5098.35 1607
5099.03 1588
5099.70 1559
5100.37 1522
5101.05 1515
5101.72 1543
5102.39 1562
5103.07 1538
5103.74 1476
5104.42 1492
5105.09 1554
5105.77 1446
5106.44 1418
5107.11 1436
5107.79 1435
5108.46 1415
5109.14 1596
5109.81 1517
5110.49 1391
5111.16 1485
5111.83 1551
5112.51 1498
5113.18 1493
5113.86 1595
5114.53 1481
5115.21 1446
5115.88 1476
5116.56 1517
5117.23 1351
5117.91 1428
5118.58 1420
5119.26 1433
5119.93 1430
5120.61 1456
5121.28 1475
5121.96 1406
5122.63 1427
5123.31 1499
5123.98 1610
5124.66 1623
5125.33 1562
5126.01 1507
5126.69 1547
5127.36 1540
5128.04 1623
5128.71 1594
5129.39 1460
5130.06 1433
5130.74 1513
5131.42 1583
5132.09 1527
5132.77 1474
5133.44 1462
5134.12 1448
5134.79 1581
5135.47 1546
5136.15 1526
5136.82 1534
5137.50 1493
5138.18 1557
5138.85 1527
5139.53 1471
5140.20 1501
5140.88 1556
5141.56 1461
5142.23 1497
5142.91 1518
5143.59 1586
5144.26 1609
5144.94 1542
5145.62 1540
5146.29 1491
5146.97 1481
5147.65 1442
5148.33 1431
5149.00 1435
5149.68 1441
5150.36 1390
5151.03 1363
5151.71 1355
5152.39 1459
5153.06 1374
5153.74 1488
5154.42 1421
5155.10 1407
5155.77 1369
5156.45 1431
5157.13 1439
5157.81 1429
5158.48 1463
5159.16 1398
5159.84 1415
5160.52 1483
5161.20 1394
5161.87 1469
5162.55 1389
5163.23 1414
5163.91 1455
5164.58 1476
5165.26 1348
5165.94 1384
5166.62 1418
5167.30 1459
5167.98 1339
5168.65 1440
5169.33 1339
5170.01 1366
5170.69 1375
5171.37 1441
5172.05 1451
5172.72 1398
5173.40 1388
5174.08 1329
5174.76 1459
5175.44 1421
5176.12 1380
5176.80 1432
5177.48 1371
5178.15 1407
5178.83 1428
5179.51 1477
5180.19 1536
5180.87 1359
5181.55 1414
5182.23 1409
5182.91 1379
5183.59 1466
5184.27 1330
5184.95 1300
5185.63 1393
5186.30 1444
5186.98 1348
5187.66 1299
5188.34 1408
5189.02 1332
5189.70 1403
5190.38 1399
5191.06 1377
5191.74 1365
5192.42 1325
5193.10 1358
5193.78 1362
5194.46 1442
5195.14 1384
5195.82 1320
5196.50 1321
5197.18 1412
5197.86 1510
5198.54 1366
5199.22 1388
5199.90 1385
5200.58 1353
5201.26 1375
5201.94 1345
5202.62 1448
5203.31 1453
5203.99 1414
5204.67 1413
5205.35 1327
5206.03 1321
5206.71 1451
5207.39 1424
5208.07 1430
5208.75 1458
5209.43 1446
5210.11 1440
5210.79 1377
5211.48 1459
5212.16 1489
5212.84 1492
5213.52 1543
5214.20 1464
5214.88 1502
5215.56 1458
5216.24 1503
5216.93 1507
5217.61 1547
5218.29 1549
5218.97 1559
5219.65 1357
5220.33 1376
5221.02 1369
5221.70 1421
5222.38 1506
5223.06 1528
5223.74 1406
5224.42 1399
5225.11 1451
5225.79 1500
5226.47 1394
5227.15 1383
5227.83 1471
5228.52 1552
5229.20 1478
5229.88 1467
5230.56 1455
5231.25 1512
5231.93 1573
5232.61 1472
5233.29 1428
5233.98 1381
5234.66 1512
5235.34 1452
5236.02 1334
5236.71 1392
5237.39 1468
5238.07 1485
5238.76 1541
5239.44 1521
5240.12 1470
5240.80 1574
5241.49 1674
5242.17 1624
5242.85 1515
5243.54 1574
5244.22 1592
5244.90 1667
5245.59 1708
5246.27 1740
5246.95 1851
5247.64 1818
5248.32 1842
5249.00 1697
5249.69 1689
5250.37 1810
5251.05 1752
5251.74 1700
5252.42 1660
5253.11 1653
5253.79 1594
5254.47 1598
5255.16 1523
5255.84 1414
5256.53 1438
5257.21 1566
5257.89 1547
5258.58 1520
5259.26 1421
5259.95 1391
5260.63 1374
5261.32 1592
5262.00 1426
5262.68 1453
5263.37 1588
5264.05 1533
5264.74 1444
5265.42 1363
5266.11 1387
5266.79 1455
5267.48 1469
5268.16 1493
5268.85 1504
5269.53 1471
5270.22 1406
5270.90 1473
5271.59 1494
5272.27 1526
5272.96 1501
5273.64 1545
5274.33 1631
5275.01 1548
5275.70 1647
5276.38 1640
5277.07 1662
5277.75 1534
5278.44 1542
5279.12 1533
5279.81 1513
5280.49 1605
5281.18 1619
5281.87 1563
5282.55 1597
5283.24 1593
5283.92 1606
5284.61 1841
5285.30 1770
5285.98 1699
5286.67 1652
5287.35 1658
5288.04 1644
5288.73 1598
5289.41 1651
5290.10 1765
5290.78 1705
5291.47 1683
5292.16 1612
5292.84 1744
5293.53 1704
5294.22 1737
5294.90 1772
5295.59 1795
5296.28 1799
5296.96 1960
5297.65 1909
5298.34 1871
5299.02 1905
5299.71 1928
5300.40 1675
5301.08 1719
5301.77 1812
5302.46 1860
5303.14 1844
5303.83 1853
5304.52 1933
5305.21 2018
5305.89 1982
5306.58 1979
5307.27 1982
5307.96 1969
5308.64 1844
5309.33 1693
5310.02 1710
5310.71 1725
5311.39 1704
5312.08 1577
5312.77 1561
5313.46 1617
5314.14 1625
5314.83 1455
5315.52 1518
5316.21 1564
5316.89 1532
5317.58 1499
5318.27 1510
5318.96 1505
5319.65 1488
5320.34 1521
5321.02 1496
5321.71 1504
5322.40 1611
5323.09 1664
5323.78 1571
5324.47 1525
5325.15 1515
5325.84 1506
5326.53 1443
5327.22 1511
5327.91 1526
5328.60 1498
5329.29 1533
5329.97 1552
5330.66 1601
5331.35 1575
5332.04 1510
5332.73 1627
5333.42 1597
5334.11 1718
5334.80 1614
5335.49 1581
5336.18 1574
5336.87 1570
5337.55 1606
5338.24 1650
5338.93 1642
5339.62 1629
5340.31 1569
5341.00 1621
5341.69 1689
5342.38 1613
5343.07 1587
5343.76 1681
5344.45 1695
5345.14 1661
5345.83 1648
5346.52 1656
5347.21 1634
5347.90 1630
5348.59 1609
5349.28 1541
5349.97 1646
5350.66 1783
5351.35 1795
5352.04 1831
5352.73 1893
5353.42 1903
5354.11 2004
5354.80 2068
5355.49 2046
5356.18 1994
5356.87 2002
5357.56 2023
5358.25 2005
5358.94 1995
5359.64 1973
5360.33 1785
5361.02 1655
5361.71 1691
5362.40 1523
5363.09 1483
5363.78 1503
5364.47 1490
5365.16 1477
5365.85 1478
5366.55 1507
5367.24 1577
5367.93 1482
5368.62 1478
5369.31 1567
5370.00 1581
5370.69 1640
5371.38 1556
5372.08 1550
5372.77 1499
5373.46 1494
5374.15 1647
5374.84 1528
5375.53 1592
5376.23 1602
5376.92 1427
5377.61 1473
5378.30 1503
5378.99 1491
5379.69 1499
5380.38 1468
5381.07 1450
5381.76 1468
5382.45 1497
5383.15 1493
5383.84 1433
5384.53 1426
5385.22 1424
5385.92 1468
5386.61 1518
5387.30 1542
5387.99 1615
5388.69 1440
5389.38 1520
5390.07 1723
5390.76 1584
5391.46 1632
5392.15 1635
5392.84 1708
5393.54 1545
5394.23 1567
5394.92 1537
5395.61 1538
5396.31 1618
5397.00 1682
5397.69 1609
5398.39 1537
5399.08 1452
5399.77 1482
5400.47 1577
5401.16 1553
5401.85 1503
5402.55 1488
5403.24 1493
5403.93 1552
5404.63 1536
5405.32 1530
5406.02 1380
5406.71 1450
5407.40 1579
5408.10 1442
5408.79 1467
5409.48 1452
5410.18 1564
5410.87 1550
5411.57 1510
5412.26 1467
5412.95 1465
5413.65 1422
5414.34 1405
5415.04 1347
5415.73 1370
5416.43 1357
5417.12 1442
5417.82 1466
5418.51 1448
5419.20 1426
5419.90 1485
5420.59 1483
5421.29 1375
5421.98 1522
5422.68 1470
5423.37 1389
5424.07 1377
5424.76 1432
5425.46 1446
5426.15 1476
5426.85 1432
5427.54 1545
5428.24 1434
5428.93 1365
5429.63 1425
5430.32 1430
5431.02 1499
5431.71 1349
5432.41 1386
5433.10 1455
5433.80 1537
5434.50 1579
5435.19 1475
5435.89 1474
5436.58 1483
5437.28 1462
5437.97 1490
5438.67 1386
5439.37 1475
5440.06 1485
5440.76 1525
5441.45 1449
5442.15 1412
5442.85 1467
5443.54 1505
5444.24 1579
5444.93 1557
5445.63 1569
5446.33 1578
5447.02 1549
5447.72 1541
5448.42 1600
5449.11 1535
5449.81 1524
5450.51 1671
5451.20 1699
5451.90 1811
5452.60 1809
5453.29 1706
5453.99 1655
5454.69 1775
5455.38 1787
5456.08 1670
5456.78 1689
5457.47 1682
5458.17 1746
5458.87 1794
5459.57 1746
5460.26 1677
5460.96 1725
5461.66 1682
5462.35 1636
5463.05 1691
5463.75 1729
5464.45 1769
5465.14 1699
5465.84 1636
5466.54 1678
5467.24 1776
5467.93 1869
5468.63 1755
5469.33 1786
5470.03 1777
5470.73 1756
5471.42 1781
5472.12 1744
5472.82 1755
5473.52 1615
5474.22 1619
5474.91 1560
5475.61 1662
5476.31 1588
5477.01 1603
5477.71 1604
5478.40 1611
5479.10 1611
5479.80 1600
5480.50 1546
5481.20 1539
5481.90 1694
5482.60 1644
5483.29 1701
5483.99 1701
5484.69 1615
5485.39 1492
5486.09 1687
5486.79 1720
5487.49 1775
5488.19 1633
5488.89 1731
5489.58 1714
5490.28 1748
5490.98 1691
5491.68 1729
5492.38 1606
5493.08 1626
5493.78 1742
5494.48 1633
5495.18 1742
5495.88 1655
5496.58 1606
5497.28 1711
5497.98 1690
5498.68 1749
5499.38 1779
5500.08 1648
5500.78 1755
5501.48 1747
5502.18 1807
5502.88 1890
5503.58 1853
5504.28 1918
5504.98 2034
5505.68 2055
5506.38 2015
5507.08 2060
5507.78 1926
5508.48 1908
5509.18 1876
5509.88 1976
5510.58 1880
5511.28 1758
5511.98 1792
5512.68 1839
5513.38 1793
5514.08 1767
5514.78 1747
5515.48 1870
5516.18 1907
5516.88 1726
5517.58 1808
5518.28 1862
5518.99 1915
5519.69 1883
5520.39 1962
5521.09 2074
5521.79 2022
5522.49 1963
5523.19 1943
5523.89 2025
5524.59 2012
5525.30 1961
5526.00 2052
5526.70 1932
5527.40 1891
5528.10 1815
5528.80 1758
5529.50 1677
5530.21 1686
5530.91 1693
5531.61 1641
5532.31 1586
5533.01 1628
5533.72 1559
5534.42 1567
5535.12 1515
5535.82 1541
5536.52 1596
5537.23 1611
5537.93 1542
5538.63 1596
5539.33 1625
5540.03 1608
5540.74 1554
5541.44 1552
5542.14 1651
5542.84 1641
5543.55 1493
5544.25 1549
5544.95 1532
5545.65 1571
5546.36 1613
5547.06 1571
5547.76 1487
5548.47 1451
5549.17 1517
5549.87 1512
5550.57 1517
5551.28 1629
5551.98 1537
5552.68 1599
5553.39 1575
5554.09 1693
5554.79 1583
5555.50 1531
5556.20 1472
5556.90 1451
5557.61 1477
5558.31 1551
5559.01 1541
5559.72 1528
5560.42 1508
5561.12 1464
5561.83 1575
5562.53 1559
5563.23 1492
5563.94 1406
5564.64 1534
5565.35 1475
5566.05 1426
5566.75 1564
5567.46 1485
5568.16 1485
5568.87 1515
5569.57 1451
5570.27 1514
5570.98 1482
5571.68 1388
5572.39 1401
5573.09 1378
5573.80 1440
5574.50 1348
5575.21 1379
5575.91 1502
5576.61 1454
5577.32 1490
5578.02 1578
5578.73 1431
5579.43 1453
5580.14 1394
5580.84 1573
5581.55 1423
5582.25 1379
5582.96 1412
5583.66 1477
5584.37 1498
5585.07 1477
5585.78 1455
5586.48 1326
5587.19 1372
5587.89 1336
5588.60 1305
5589.30 1269
5590.01 1263
5590.72 1314
5591.42 1431
5592.13 1471
5592.83 1339
5593.54 1346
5594.24 1428
5594.95 1450
5595.66 1414
5596.36 1403
5597.07 1297
5597.77 1280
5598.48 1378
5599.18 1400
5599.89 1422
5600.60 1342
5601.30 1439
5602.01 1430
5602.72 1363
5603.42 1308
5604.13 1343
5604.83 1331
5605.54 1283
5606.25 1429
5606.95 1450
5607.66 1365
5608.37 1448
5609.07 1345
5609.78 1299
5610.49 1387
5611.19 1418
5611.90 1364
5612.61 1372
5613.31 1306
5614.02 1308
5614.73 1354
5615.44 1447
5616.14 1522
5616.85 1498
5617.56 1342
5618.26 1438
5618.97 1380
5619.68 1416
5620.39 1510
5621.09 1343
5621.80 1326
5622.51 1356
5623.22 1364
5623.92 1397
5624.63 1393
5625.34 1394
5626.05 1267
5626.75 1329
5627.46 1402
5628.17 1417
5628.88 1310
5629.59 1290
5630.29 1284
5631.00 1416
5631.71 1261
5632.42 1352
5633.13 1500
5633.83 1307
5634.54 1295
5635.25 1264
5635.96 1197
5636.67 1333
5637.38 1289
5638.08 1313
5638.79 1319
5639.50 1407
5640.21 1359
5640.92 1220
5641.63 1321
5642.34 1328
5643.05 1282
5643.75 1309
5644.46 1277
5645.17 1342
5645.88 1316
5646.59 1371
5647.30 1389
5648.01 1287
5648.72 1304
5649.43 1355
5650.14 1310
5650.85 1332
5651.55 1358
5652.26 1413
5652.97 1336
5653.68 1343
5654.39 1290
5655.10 1295
5655.81 1354
5656.52 1233
5657.23 1256
5657.94 1392
5658.65 1384
5659.36 1282
5660.07 1264
5660.78 1327
5661.49 1476
5662.20 1406
5662.91 1351
5663.62 1370
5664.33 1340
5665.04 1416
5665.75 1350
5666.46 1352
5667.17 1364
5667.88 1343
5668.59 1377
5669.30 1331
5670.01 1342
5670.72 1299
5671.43 1311
5672.14 1408
5672.85 1332
5673.57 1381
5674.28 1437
5674.99 1296
5675.70 1365
5676.41 1353
5677.12 1396
5677.83 1359
5678.54 1392
5679.25 1361
5679.96 1301
5680.68 1374
5681.39 1366
5682.10 1340
5682.81 1346
5683.52 1344
5684.23 1345
5684.94 1353
5685.65 1339
5686.37 1426
5687.08 1433
5687.79 1419
5688.50 1409
5689.21 1379
5689.92 1362
5690.64 1312
5691.35 1473
5692.06 1397
5692.77 1380
5693.48 1334
5694.20 1320
5694.91 1366
5695.62 1345
5696.33 1394
5697.04 1374
5697.76 1402
5698.47 1460
5699.18 1444
5699.89 1391
5700.61 1364
5701.32 1395
5702.03 1315
5702.74 1298
5703.46 1283
5704.17 1309
5704.88 1336
5705.59 1393
5706.31 1319
5707.02 1416
5707.73 1352
5708.45 1384
5709.16 1385
5709.87 1344
5710.58 1440
5711.30 1308
5712.01 1261
5712.72 1407
5713.44 1469
5714.15 1429
5714.86 1361
5715.58 1402
5716.29 1377
5717.00 1329
5717.72 1357
5718.43 1370
5719.14 1382
5719.86 1308
5720.57 1384
5721.28 1386
5722.00 1309
5722.71 1358
5723.43 1415
5724.14 1391
5724.85 1328
5725.57 1317
5726.28 1325
5727.00 1320
5727.71 1401
5728.42 1407
5729.14 1472
5729.85 1377
5730.57 1384
5731.28 1478
5732.00 1530
5732.71 1454
5733.42 1484
5734.14 1460
5734.85 1499
5735.57 1526
5736.28 1468
5737.00 1382
5737.71 1635
5738.43 1598
5739.14 1587
5739.86 1448
5740.57 1483
5741.29 1502
5742.00 1489
5742.72 1508
5743.43 1531
5744.15 1551
5744.86 1469
5745.58 1532
5746.29 1519
5747.01 1553
5747.72 1500
5748.44 1529
5749.15 1491
5749.87 1489
5750.58 1438
5751.30 1508
5752.02 1573
5752.73 1592
5753.45 1694
5754.16 1566
5754.88 1489
5755.59 1562
5756.31 1623
5757.03 1603
5757.74 1672
5758.46 1654
5759.17 1549
5759.89 1622
5760.61 1553
5761.32 1595
5762.04 1713
5762.76 1580
5763.47 1683
5764.19 1807
5764.90 1728
5765.62 1703
5766.34 1734
5767.05 1765
5767.77 1831
5768.49 1954
5769.20 2065
5769.92 2010
5770.64 2014
5771.35 2040
5772.07 2061
5772.79 1987
5773.51 1996
5774.22 2154
5774.94 2077
5775.66 2177
5776.37 2339
5777.09 2570
5777.81 2610
5778.53 2728
5779.24 2680
5779.96 2788
5780.68 2612
5781.39 2438
5782.11 2446
5782.83 2383
5783.55 2361
5784.26 2193
5784.98 2164
5785.70 2281
5786.42 2182
5787.14 2156
5787.85 2125
5788.57 2084
5789.29 1953
5790.01 2024
5790.73 2026
5791.44 2086
5792.16 2110
5792.88 2011
5793.60 1899
5794.32 2009
5795.03 2048
5795.75 1987
5796.47 2026
5797.19 2158
5797.91 2066
5798.63 2057
5799.35 2128
5800.06 2133
5800.78 2236
5801.50 2114
5802.22 2134
5802.94 2031
5803.66 2156
5804.38 2224
5805.10 2392
5805.81 2545
5806.53 2681
5807.25 2796
5807.97 2708
5808.69 2656
5809.41 2551
5810.13 2427
5810.85 2245
5811.57 2105
5812.29 2266
5813.01 2194
5813.73 2079
5814.45 1895
5815.17 1931
5815.88 1912
5816.60 1989
5817.32 1964
5818.04 1972
5818.76 1798
5819.48 1808
5820.20 1929
5820.92 1820
5821.64 1967
5822.36 1887
5823.08 1816
5823.80 1883
5824.52 1839
5825.24 1749
5825.96 1893
5826.68 1861
5827.40 1720
5828.12 1780
5828.84 1852
5829.57 1767
5830.29 1683
5831.01 1590
5831.73 1602
5832.45 1637
5833.17 1865
5833.89 1755
5834.61 1802
5835.33 1776
5836.05 1673
5836.77 1672
5837.49 1674
5838.21 1556
5838.94 1719
5839.66 1520
5840.38 1602
5841.10 1635
5841.82 1696
5842.54 1712
5843.26 1586
5843.98 1643
5844.70 1661
5845.43 1605
5846.15 1683
5846.87 1652
5847.59 1579
5848.31 1596
5849.03 1572
5849.76 1654
5850.48 1626
5851.20 1644
5851.92 1598
5852.64 1550
5853.36 1623
5854.09 1508
5854.81 1573
5855.53 1581
5856.25 1480
5856.97 1363
5857.70 1529
5858.42 1472
5859.14 1511
5859.86 1430
5860.59 1475
5861.31 1514
5862.03 1573
5862.75 1513
5863.48 1469
5864.20 1436
5864.92 1533
5865.64 1476
5866.37 1416
5867.09 1378
5867.81 1485
5868.54 1456
5869.26 1473
5869.98 1405
5870.70 1490
5871.43 1406
5872.15 1356
5872.87 1423
5873.60 1466
5874.32 1418
5875.04 1431
5875.77 1473
5876.49 1425
5877.21 1451
5877.94 1493
5878.66 1504
5879.38 1396
5880.11 1491
5880.83 1437
5881.55 1417
5882.28 1459
5883.00 1377
5883.73 1426
5884.45 1475
5885.17 1486
5885.90 1529
5886.62 1540
5887.34 1516
5888.07 1418
5888.79 1459
5889.52 1533
5890.24 1442
5890.97 1348
5891.69 1434
5892.41 1429
5893.14 1426
5893.86 1483
5894.59 1423
5895.31 1450
5896.04 1421
5896.76 1361
5897.49 1360
5898.21 1318
5898.93 1404
5899.66 1434
5900.38 1434
5901.11 1405
5901.83 1241
5902.56 1304
5903.28 1314
5904.01 1415
5904.73 1453
5905.46 1449
5906.18 1592
5906.91 1522
5907.64 1525
5908.36 1423
5909.09 1450
5909.81 1497
5910.54 1416
5911.26 1432
5911.99 1469
5912.71 1460
5913.44 1447
5914.16 1420
5914.89 1344
5915.62 1362
5916.34 1336
5917.07 1337
5917.79 1433
5918.52 1374
5919.25 1388
5919.97 1473
5920.70 1471
5921.42 1437
5922.15 1408
5922.88 1440
5923.60 1511
5924.33 1391
5925.05 1473
5925.78 1464
5926.51 1483
5927.23 1460
5927.96 1390
5928.69 1451
5929.41 1580
5930.14 1484
5930.87 1530
5931.59 1547
5932.32 1601
5933.05 1471
5933.77 1506
5934.50 1552
5935.23 1586
5935.95 1574
5936.68 1535
5937.41 1621
5938.14 1680
5938.86 1675
5939.59 1508
5940.32 1532
5941.04 1549
5941.77 1583
5942.50 1577
5943.23 1668
5943.95 1743
5944.68 1662
5945.41 1599
5946.14 1559
5946.87 1538
5947.59 1563
5948.32 1565
5949.05 1555
5949.78 1617
5950.50 1623
5951.23 1662
5951.96 1563
5952.69 1587
5953.42 1523
5954.14 1630
5954.87 1521
5955.60 1532
5956.33 1636
5957.06 1595
5957.79 1706
5958.51 1684
5959.24 1548
5959.97 1590
5960.70 1654
5961.43 1580
5962.16 1561
5962.88 1546
5963.61 1651
5964.34 1580
5965.07 1719
5965.80 1674
5966.53 1615
5967.26 1662
5967.99 1708
5968.72 1763
5969.44 1770
5970.17 1698
5970.90 1720
5971.63 1725
5972.36 1733
5973.09 1772
5973.82 1842
5974.55 1784
5975.28 1649
5976.01 1664
5976.74 1527
5977.47 1667
5978.20 1620
5978.93 1599
5979.66 1848
5980.39 1748
5981.12 1807
5981.85 1751
5982.58 1751
5983.31 1855
5984.04 1856
5984.77 1892
5985.50 1922
5986.23 1944
5986.96 1973
5987.69 1902
5988.42 1887
5989.15 1910
5989.88 1908
5990.61 1883
5991.34 1886
5992.07 1981
5992.80 1956
5993.53 1930
5994.26 1926
5994.99 1861
5995.72 1874
5996.45 1884
5997.18 2028
5997.91 1924
5998.64 1941
5999.37 2038
6000.11 1952
6000.84 1982
6001.57 1998
6002.30 1931
6003.03 1964
6003.76 2007
6004.49 1884
6005.22 1962
6005.95 2030
6006.69 1843
6007.42 1904
6008.15 1817
6008.88 1801
6009.61 1818
6010.34 1795
6011.07 1822
6011.81 1961
6012.54 2014
6013.27 2169
6014.00 2279
6014.73 2103
6015.46 2207
6016.20 2354
6016.93 2394
6017.66 2372
6018.39 2434
6019.12 2285
6019.86 2280
6020.59 2289
6021.32 2384
6022.05 2139
6022.79 1994
6023.52 1909
6024.25 1919
6024.98 1974
6025.72 1834
6026.45 1921
6027.18 1920
6027.91 1816
6028.65 1834
6029.38 1762
6030.11 1717
6030.84 1659
6031.58 1818
6032.31 1724
6033.04 1712
6033.78 1742
6034.51 1728
6035.24 1739
6035.98 1746
6036.71 1658
6037.44 1659
6038.17 1691
6038.91 1656
6039.64 1690
6040.37 1676
6041.11 1744
6041.84 1740
6042.58 1772
6043.31 1710
6044.04 1688
6044.78 1668
6045.51 1767
6046.24 1665
6046.98 1685
6047.71 1743
6048.44 1652
6049.18 1678
6049.91 1810
6050.65 1765
6051.38 1713
6052.11 1815
6052.85 1790
6053.58 1777
6054.32 1876
6055.05 1830
6055.79 1841
6056.52 1798
6057.25 1753
6057.99 1805
6058.72 1884
6059.46 1759
6060.19 1880
6060.93 1819
6061.66 1875
6062.40 1868
6063.13 1752
6063.87 1761
6064.60 1765
6065.34 1810
6066.07 1823
6066.81 1828
6067.54 1758
6068.28 1766
6069.01 1819
6069.75 1936
6070.48 1920
6071.22 1880
6071.95 1819
6072.69 1714
6073.42 1778
6074.16 1720
6074.89 1829
6075.63 1708
6076.36 1752
6077.10 1826
6077.84 1732
6078.57 1714
6079.31 1718
6080.04 1736
6080.78 1743
6081.51 1628
6082.25 1683
6082.99 1823
6083.72 1797
6084.46 1703
6085.20 1801
6085.93 1830
6086.67 1891
6087.40 1755
6088.14 1757
6088.88 1784
6089.61 1774
6090.35 1705
6091.09 1744
6091.82 1762
6092.56 1737
6093.30 1784
6094.03 1673
6094.77 1686
6095.51 1703
6096.24 1669
6096.98 1734
6097.72 1705
6098.45 1645
6099.19 1798
6099.93 1715
6100.66 1804
6101.40 1803
6102.14 1761
6102.87 1775
6103.61 1738
6104.35 1819
6105.09 1740
6105.82 1685
6106.56 1906
6107.30 1877
6108.04 1820
6108.77 1831
6109.51 1820
6110.25 1715
6110.99 1638
6111.72 1781
6112.46 1781
6113.20 1711
6113.94 1776
6114.68 1914
6115.41 1801
6116.15 1776
6116.89 1798
6117.63 1718
6118.37 1743
6119.10 1803
6119.84 1758
6120.58 1976
6121.32 1966
6122.06 1893
6122.80 1915
6123.53 1947
6124.27 2034
6125.01 2030
6125.75 2064
6126.49 1956
6127.23 2130
6127.97 2031
6128.70 1991
6129.44 2100
6130.18 2059
6130.92 1979
6131.66 1975
6132.40 2139
6133.14 2064
6133.88 1906
6134.62 2051
6135.35 2041
6136.09 1952
6136.83 1981
6137.57 2036
6138.31 1909
6139.05 1985
6139.79 2019
6140.53 1953
6141.27 1952
6142.01 2129
6142.75 2229
6143.49 2275
6144.23 2112
6144.97 2064
6145.71 2142
6146.45 2122
6147.19 2180
6147.93 2234
6148.67 2221
6149.41 2267
6150.15 2219
6150.89 2140
6151.63 2184
6152.37 2220
6153.11 2258
6153.85 2272
6154.59 2301
6155.33 2324
6156.07 2282
6156.81 2539
6157.55 2294
6158.29 2268
6159.03 2397
6159.77 2417
6160.51 2442
6161.25 2465
6161.99 2551
6162.73 2428
6163.47 2565
6164.22 2590
6164.96 2555
6165.70 2644
6166.44 2648
6167.18 2625
6167.92 2774
6168.66 2884
6169.40 2909
6170.14 2970
6170.89 3129
6171.63 3065
6172.37 3154
6173.11 3263
6173.85 3332
6174.59 3134
6175.33 3088
6176.08 3348
6176.82 3250
6177.56 3188
6178.30 3076
6179.04 3051
6179.78 3096
6180.53 3180
6181.27 3011
6182.01 3124
6182.75 2961
6183.49 2968
6184.24 3048
6184.98 3053
6185.72 3106
6186.46 3134
6187.20 3130
6187.95 3122
6188.69 3139
6189.43 3178
6190.17 3034
6190.92 3069
6191.66 3186
6192.40 3005
6193.14 3129
6193.89 3121
6194.63 3206
6195.37 3320
6196.12 3390
6196.86 3473
6197.60 3548
6198.34 3538
6199.09 3638
6199.83 3974
6200.57 3838
6201.32 3666
6202.06 3659
6202.80 3576
6203.55 3619
6204.29 3506
6205.03 3609
6205.78 3541
6206.52 3621
6207.26 3685
6208.01 3873
6208.75 3983
6209.49 4412
6210.24 4865
6210.98 5390
6211.72 6194
6212.47 7046
6213.21 8086
6213.96 8863
6214.70 9526
6215.44 9744
6216.19 9384
6216.93 8795
6217.68 8364
6218.42 7583
6219.16 6845
6219.91 5762
6220.65 4984
6221.40 4416
6222.14 3823
6222.89 3623
6223.63 3291
6224.37 3144
6225.12 3152
6225.86 3094
6226.61 3176
6227.35 3273
6228.10 3449
6228.84 3406
6229.59 3567
6230.33 3522
6231.08 3572
6231.82 3469
6232.57 3348
6233.31 3232
6234.06 3059
6234.80 2979
6235.55 2863
6236.29 2829
6237.04 2743
6237.78 2657
6238.53 2622
6239.27 2581
6240.02 2612
6240.76 2619
6241.51 2639
6242.26 2653
6243.00 2720
6243.75 2803
6244.49 2689
6245.24 2531
6245.98 2699
6246.73 2760
6247.48 2667
6248.22 2712
6248.97 2666
6249.71 2773
6250.46 2825
6251.21 3014
6251.95 3089
6252.70 3110
6253.44 3052
6254.19 3246
6254.94 3182
6255.68 3133
6256.43 3053
6257.18 2815
6257.92 2922
6258.67 3001
6259.42 2991
6260.16 2965
6260.91 2754
6261.66 2709
6262.40 2724
6263.15 2734
6263.90 2847
6264.64 2840
6265.39 2861
6266.14 2754
6266.88 2762
6267.63 2973
6268.38 2879
6269.13 2730
6269.87 2776
6270.62 2797
6271.37 2740
6272.11 2617
6272.86 2614
6273.61 2469
6274.36 2492
6275.10 2553
6275.85 2591
6276.60 2538
6277.35 2531
6278.10 2738
6278.84 2798
6279.59 2816
6280.34 2820
6281.09 3166
6281.83 3086
6282.58 3075
6283.33 3075
6284.08 3100
6284.83 2978
6285.57 2961
6286.32 2864
6287.07 2717
6287.82 2553
6288.57 2510
6289.32 2425
6290.06 2383
6290.81 2408
6291.56 2369
6292.31 2280
6293.06 2239
6293.81 2178
6294.56 2177
6295.30 2186
6296.05 2131
6296.80 2175
6297.55 2083
6298.30 2111
6299.05 2125
6299.80 2073
6300.55 2123
6301.30 2136
6302.05 2077
6302.79 2082
6303.54 2093
6304.29 2138
6305.04 2198
6305.79 2034
6306.54 1954
6307.29 1850
6308.04 2139
6308.79 2334
6309.54 2292
6310.29 2258
6311.04 2156
6311.79 2150
6312.54 2186
6313.29 2101
6314.04 2114
6314.79 2044
6315.54 2096
6316.29 2066
6317.04 2021
6317.79 1951
6318.54 2105
6319.29 2079
6320.04 1961
6320.79 1960
6321.54 1959
6322.29 1954
6323.04 1955
6323.79 1877
6324.54 1946
6325.29 1953
6326.04 1944
6326.79 1921
6327.54 2028
6328.29 1908
6329.04 1821
6329.79 1835
6330.55 1834
6331.30 1732
6332.05 1670
6332.80 1765
6333.55 1724
6334.30 1661
6335.05 1715
6335.80 1747
6336.55 1730
6337.30 1738
6338.06 1730
6338.81 1687
6339.56 1587
6340.31 1651
6341.06 1735
6341.81 1865
6342.56 1769
6343.32 1769
6344.07 1722
6344.82 1669
6345.57 1745
6346.32 1700
6347.07 1667
6347.83 1779
6348.58 1795
6349.33 1701
6350.08 1666
6350.83 1670
6351.59 1683
6352.34 1668
6353.09 1727
6353.84 1626
6354.60 1589
6355.35 1670
6356.10 1670
6356.85 1709
6357.61 1673
6358.36 1722
6359.11 1740
6359.86 1755
6360.62 1752
6361.37 1741
6362.12 1652
6362.87 1669
6363.63 1650
6364.38 1657
6365.13 1636
6365.88 1687
6366.64 1485
6367.39 1608
6368.14 1658
6368.90 1608
6369.65 1622
6370.40 1695
6371.16 1538
6371.91 1626
6372.66 1534
6373.42 1481
6374.17 1618
6374.92 1552
6375.68 1546
6376.43 1617
6377.18 1647
6377.94 1520
6378.69 1609
6379.45 1503
6380.20 1541
6380.95 1546
6381.71 1507
6382.46 1552
6383.21 1623
6383.97 1770
6384.72 1704
6385.48 1582
6386.23 1608
6386.98 1664
6387.74 1516
6388.49 1687
6389.25 1630
6390.00 1659
6390.76 1564
6391.51 1528
6392.27 1604
6393.02 1512
6393.77 1405
6394.53 1525
6395.28 1521
6396.04 1446
6396.79 1523
6397.55 1423
6398.30 1438
6399.06 1450
6399.81 1589
6400.57 1544
6401.32 1635
6402.08 1531
6402.83 1495
6403.59 1464
6404.34 1472
6405.10 1460
6405.85 1463
6406.61 1472
6407.36 1455
6408.12 1430
6408.88 1497
6409.63 1530
6410.39 1539
6411.14 1525
6411.90 1497
6412.65 1476
6413.41 1512
6414.16 1527
6414.92 1546
6415.68 1471
6416.43 1491
6417.19 1481
6417.94 1506
6418.70 1525
6419.46 1489
6420.21 1606
6420.97 1495
6421.73 1527
6422.48 1540
6423.24 1587
6423.99 1529
6424.75 1509
6425.51 1616
6426.26 1585
6427.02 1633
6427.78 1540
6428.53 1585
6429.29 1617
6430.05 1559
6430.80 1505
6431.56 1541
6432.32 1516
6433.07 1488
6433.83 1584
6434.59 1529
6435.34 1511
6436.10 1481
6436.86 1535
6437.62 1561
6438.37 1576
6439.13 1513
6439.89 1642
6440.65 1585
6441.40 1554
6442.16 1660
6442.92 1646
6443.68 1612
6444.43 1620
6445.19 1613
6445.95 1689
6446.71 1616
6447.46 1647
6448.22 1694
6448.98 1526
6449.74 1589
6450.49 1568
6451.25 1574
6452.01 1669
6452.77 1733
6453.53 1677
6454.29 1602
6455.04 1611
6455.80 1609
6456.56 1577
6457.32 1672
6458.08 1718
6458.84 1722
6459.59 1699
6460.35 1697
6461.11 1717
6461.87 1715
6462.63 1653
6463.39 1645
6464.15 1669
6464.90 1676
6465.66 1649
6466.42 1762
6467.18 1744
6467.94 1627
6468.70 1589
6469.46 1723
6470.22 1763
6470.98 1869
6471.73 1796
6472.49 1901
6473.25 1820
6474.01 1778
6474.77 1701
6475.53 1741
6476.29 1793
6477.05 1798
6477.81 1849
6478.57 1945
6479.33 1871
6480.09 1687
6480.85 1884
6481.61 1899
6482.37 1858
6483.13 1806
6483.89 1856
6484.65 1877
6485.41 1830
6486.17 1834
6486.93 1889
6487.69 2023
6488.45 1909
6489.21 2018
6489.97 2043
6490.73 2050
6491.49 1974
6492.25 2027
6493.01 2020
6493.77 2038
6494.53 2074
6495.29 2184
6496.05 2123
6496.81 2088
6497.57 2092
6498.33 2148
6499.10 2217
6499.86 2330
6500.62 2335
6501.38 2304
6502.14 2168
6502.90 2356
6503.66 2418
6504.42 2281
6505.18 2279
6505.94 2292
6506.71 2422
6507.47 2482
6508.23 2311
6508.99 2586
6509.75 2578
6510.51 2499
6511.27 2492
6512.04 2523
6512.80 2678
6513.56 2712
6514.32 2740
6515.08 2795
6515.84 2829
6516.61 3027
6517.37 3212
6518.13 3426
6518.89 3242
6519.65 3292
6520.42 3338
6521.18 3140
6521.94 3091
6522.70 3093
6523.46 3038
6524.23 2982
6524.99 2734
6525.75 2794
6526.51 2916
6527.28 3014
6528.04 2907
6528.80 2976
6529.56 3018
6530.33 3163
6531.09 3278
6531.85 3371
6532.61 3481
6533.38 3339
6534.14 3266
6534.90 3297
6535.67 3313
6536.43 3357
6537.19 3288
6537.95 3470
6538.72 3615
6539.48 3840
6540.24 4301
6541.01 4575
6541.77 4843
6542.53 4983
6543.30 4931
6544.06 4828
6544.82 4815
6545.59 4401
6546.35 3928
6547.11 3729
6547.88 3433
6548.64 3017
6549.41 3069
6550.17 2775
6550.93 2728
6551.70 2692
6552.46 2667
6553.22 2581
6553.99 2494
6554.75 2614
6555.52 2547
6556.28 2726
6557.05 2600
6557.81 2580
6558.57 2695
6559.34 2765
6560.10 2531
6560.87 2489
6561.63 2563
6562.40 2498
6563.16 2629
6563.92 2602
6564.69 2604
6565.45 2549
6566.22 2666
6566.98 2685
6567.75 2730
6568.51 2690
6569.28 2706
6570.04 2743
6570.81 2657
6571.57 2806
6572.34 2840
6573.10 2831
6573.87 2753
6574.63 2867
6575.40 2814
6576.16 2964
6576.93 2958
6577.69 3077
6578.46 3071
6579.23 3221
6579.99 3513
6580.76 3626
6581.52 3595
6582.29 3733
6583.05 3698
6583.82 3580
6584.59 3686
6585.35 3438
6586.12 3298
6586.88 3063
6587.65 3010
6588.41 2871
6589.18 2730
6589.95 2749
6590.71 2729
6591.48 2703
6592.25 2759
6593.01 2702
6593.78 2767
6594.54 2902
6595.31 3065
6596.08 3126
6596.84 3107
6597.61 3083
6598.38 3167
6599.14 3279
6599.91 3270
6600.68 3330
6601.44 3253
6602.21 3058
6602.98 2974
6603.74 3066
6604.51 2941
6605.28 2772
6606.05 2632
6606.81 2570
6607.58 2615
6608.35 2552
6609.11 2452
6609.88 2593
6610.65 2514
6611.42 2474
6612.18 2469
6612.95 2546
6613.72 2460
6614.49 2636
6615.25 2688
6616.02 2713
6616.79 2797
6617.56 2779
6618.32 2782
6619.09 2745
6619.86 2673
6620.63 2607
6621.40 2608
6622.16 2578
6622.93 2560
6623.70 2713
6624.47 2611
6625.24 2708
6626.00 2718
6626.77 2624
6627.54 2398
6628.31 2296
6629.08 2309
6629.85 2407
6630.61 2391
6631.38 2453
6632.15 2360
6632.92 2370
6633.69 2357
6634.46 2526
6635.23 2595
6635.99 2551
6636.76 2745
6637.53 2791
6638.30 2955
6639.07 3120
6639.84 3360
6640.61 3342
6641.38 3531
6642.15 3511
6642.92 3200
6643.68 2985
6644.45 2861
6645.22 2814
6645.99 2743
6646.76 2435
6647.53 2442
6648.30 2329
6649.07 2269
6649.84 2198
6650.61 2165
6651.38 2247
6652.15 2239
6652.92 2331
6653.69 2141
6654.46 2102
6655.23 2121
6656.00 2135
6656.77 2028
6657.54 2186
6658.31 2135
6659.08 2094
6659.85 2038
6660.62 2070
6661.39 2040
6662.16 1970
6662.93 1950
6663.70 1941
6664.47 2018
6665.24 1878
6666.01 1805
6666.78 1899
6667.55 1832
6668.32 1842
6669.09 1890
6669.86 1942
6670.64 1890
6671.41 1848
6672.18 1902
6672.95 1959
6673.72 1907
6674.49 1939
6675.26 1999
6676.03 2001
6676.80 1987
6677.57 2103
6678.35 2003
6679.12 2025
6679.89 2005
6680.66 2048
6681.43 2058
6682.20 2022
6682.97 2026
6683.75 1926
6684.52 1910
6685.29 1817
6686.06 1893
6686.83 1830
6687.60 1868
6688.38 1950
6689.15 1778
6689.92 1899
6690.69 1941
6691.46 1921
6692.24 1876
6693.01 1977
6693.78 1938
6694.55 1954
6695.32 1951
6696.10 1888
6696.87 1842
6697.64 1810
6698.41 1786
6699.19 1772
6699.96 1676
6700.73 1779
6701.50 1751
6702.28 1825
6703.05 1796
6703.82 1781
6704.59 1701
6705.37 1661
6706.14 1640
6706.91 1591
6707.69 1673
6708.46 1709
6709.23 1733
6710.00 1716
6710.78 1665
6711.55 1751
6712.32 1662
6713.10 1685
6713.87 1724
6714.64 1742
6715.42 1671
6716.19 1653
6716.96 1618
6717.74 1691
6718.51 1609
6719.28 1611
6720.06 1550
6720.83 1595
6721.61 1565
6722.38 1472
6723.15 1480
6723.93 1537
6724.70 1578
6725.47 1550
6726.25 1533
6727.02 1592
6727.80 1586
6728.57 1587
6729.35 1611
6730.12 1529
6730.89 1455
6731.67 1502
6732.44 1686
6733.22 1613
6733.99 1579
6734.77 1537
6735.54 1523
6736.31 1527
6737.09 1512
6737.86 1483
6738.64 1639
6739.41 1532
6740.19 1499
6740.96 1547
6741.74 1468
6742.51 1542
6743.29 1488
6744.06 1453
6744.84 1494
6745.61 1518
6746.39 1458
6747.16 1439
6747.94 1456
6748.71 1478
6749.49 1393
6750.26 1397
6751.04 1451
6751.82 1453
6752.59 1472
6753.37 1515
6754.14 1549
6754.92 1466
6755.69 1481
6756.47 1510
6757.25 1556
6758.02 1506
6758.80 1512
6759.57 1519
6760.35 1424
6761.12 1312
6761.90 1384
6762.68 1454
6763.45 1369
6764.23 1437
6765.01 1578
6765.78 1436
6766.56 1338
6767.33 1355
6768.11 1402
6768.89 1501
6769.66 1333
6770.44 1415
6771.22 1375
6771.99 1378
6772.77 1367
6773.55 1335
6774.32 1353
6775.10 1416
6775.88 1540
6776.65 1361
6777.43 1386
6778.21 1455
6778.99 1426
6779.76 1432
6780.54 1380
6781.32 1459
6782.09 1340
6782.87 1407
6783.65 1551
6784.43 1479
6785.20 1478
6785.98 1404
6786.76 1420
6787.54 1429
6788.31 1532
6789.09 1480
6789.87 1458
6790.65 1376
6791.42 1400
6792.20 1403
6792.98 1356
6793.76 1334
6794.54 1334
6795.31 1411
6796.09 1299
6796.87 1355
6797.65 1278
6798.43 1360
6799.20 1351
6799.98 1361
6800.76 1354
6801.54 1315
6802.32 1369
6803.10 1376
6803.87 1264
6804.65 1249
6805.43 1400
6806.21 1470
6806.99 1492
6807.77 1423
6808.55 1348
6809.32 1404
6810.10 1435
6810.88 1431
6811.66 1488
6812.44 1432
6813.22 1420
6814.00 1452
6814.78 1396
6815.56 1430
6816.34 1365
6817.11 1397
6817.89 1399
6818.67 1321
6819.45 1330
6820.23 1395
6821.01 1413
6821.79 1282
6822.57 1339
6823.35 1383
6824.13 1364
6824.91 1432
6825.69 1433
6826.47 1467
6827.25 1390
6828.03 1369
6828.81 1332
6829.59 1346
6830.37 1339
6831.15 1377
6831.93 1347
6832.71 1365
6833.49 1370
6834.27 1343
6835.05 1450
6835.83 1300
6836.61 1420
6837.39 1417
6838.17 1360
6838.95 1402
6839.73 1403
6840.51 1425
6841.29 1360
6842.07 1339
6842.85 1357
6843.63 1412
6844.42 1371
6845.20 1303
6845.98 1387
6846.76 1438
6847.54 1343
6848.32 1398
6849.10 1423
6849.88 1389
6850.66 1393
6851.44 1517
6852.23 1576
6853.01 1580
6853.79 1595
6854.57 1608
6855.35 1738
6856.13 1700
6856.91 1931
6857.70 1801
6858.48 1857
6859.26 1894
6860.04 1889
6860.82 1777
6861.60 1651
6862.39 1702
6863.17 1582
6863.95 1647
6864.73 1688
6865.51 1600
6866.30 1595
6867.08 1480
6867.86 1520
6868.64 1521
6869.42 1456
6870.21 1566
6870.99 1597
6871.77 1532
6872.55 1592
6873.34 1578
6874.12 1609
6874.90 1553
6875.68 1576
6876.47 1448
6877.25 1434
6878.03 1445
6878.81 1574
6879.60 1605
6880.38 1572
6881.16 1569
6881.95 1488
6882.73 1545
6883.51 1480
6884.29 1484
6885.08 1489
6885.86 1597
6886.64 1525
6887.43 1532
6888.21 1537
6888.99 1672
6889.78 1595
6890.56 1453
6891.34 1619
6892.13 1680
6892.91 1538
6893.69 1594
6894.48 1533
6895.26 1557
6896.05 1518
6896.83 1681
6897.61 1585
6898.40 1497
6899.18 1580
6899.97 1614
6900.75 1596
6901.53 1532
6902.32 1610
6903.10 1530
6903.89 1628
6904.67 1567
6905.45 1601
6906.24 1565
6907.02 1641
6907.81 1641
6908.59 1724
6909.38 1640
6910.16 1619
6910.95 1687
6911.73 1604
6912.51 1672
6913.30 1694
6914.08 1630
6914.87 1583
6915.65 1708
6916.44 1598
6917.22 1642
6918.01 1630
6918.79 1639
6919.58 1673
6920.36 1779
6921.15 1674
6921.93 1698
6922.72 1707
6923.50 1747
6924.29 1664
6925.08 1765
6925.86 1813
6926.65 1722
6927.43 1635
6928.22 1783
6929.00 1841
6929.79 1779
6930.57 1825
6931.36 1816
6932.15 1769
6932.93 1744
6933.72 1786
6934.50 1940
6935.29 1820
6936.08 1824
6936.86 1832
6937.65 1830
6938.43 1799
6939.22 1827
6940.01 1831
6940.79 1893
6941.58 1852
6942.37 1785
6943.15 1961
6943.94 2130
6944.72 2073
6945.51 1975
6946.30 2105
6947.08 2208
6947.87 2191
6948.66 2104
6949.44 2119
6950.23 2196
6951.02 2250
6951.80 2118
6952.59 2054
6953.38 2146
6954.17 2243
6954.95 2159
6955.74 2174
6956.53 2149
6957.31 2125
6958.10 2150
6958.89 2225
6959.68 2219
6960.46 2216
6961.25 2236
6962.04 2253
6962.83 2402
6963.61 2453
6964.40 2292
6965.19 2239
6965.98 2169
6966.76 2299
6967.55 2435
6968.34 2390
6969.13 2424
6969.92 2279
6970.70 2371
6971.49 2468
6972.28 2500
6973.07 2499
6973.86 2421
6974.64 2377
6975.43 2436
6976.22 2681
6977.01 2661
6977.80 2597
6978.59 2739
6979.37 2693
6980.16 2594
6980.95 2597
6981.74 2621
6982.53 2759
6983.32 2787
6984.11 2910
6984.90 2867
6985.68 2934
6986.47 3069
6987.26 3168
6988.05 3397
6988.84 3808
6989.63 4177
6990.42 4646
6991.21 4744
6992.00 4995
6992.79 5192
6993.57 5185
6994.36 4942
6995.15 4634
6995.94 4296
6996.73 3902
6997.52 3600
6998.31 3248
6999.10 3133
6999.89 3158
7000.68 3018
7001.47 3072
7002.26 3250
7003.05 3453
7003.84 3686
7004.63 4121
7005.42 4425
7006.21 4513
7007.00 4726
7007.79 4698
7008.58 4455
7009.37 4080
7010.16 3639
7010.95 3379
7011.74 2988
7012.53 2829
7013.32 2649
7014.11 2437
7014.90 2229
7015.69 2113
7016.48 2154
7017.27 2296
7018.06 2181
7018.85 2197
7019.65 2256
7020.44 2327
7021.23 2291
7022.02 2290
7022.81 2226
7023.60 2213
7024.39 2274
7025.18 2201
7025.97 2200
7026.76 2087
7027.56 2083
7028.35 2123
7029.14 2229
7029.93 2222
7030.72 2285
7031.51 2171
7032.30 2203
7033.09 2280
7033.89 2285
7034.68 2228
7035.47 2112
7036.26 2172
7037.05 2092
7037.84 2021
7038.64 1995
7039.43 2060
7040.22 2222
7041.01 2122
7041.80 2180
7042.60 2206
7043.39 2159
7044.18 2197
7044.97 2232
7045.76 2167
7046.56 2195
7047.35 2028
7048.14 2127
7048.93 1993
7049.73 1974
7050.52 1989
7051.31 1781
7052.10 1895
7052.90 1867
7053.69 1866
7054.48 1996
7055.27 1918
7056.07 1917
7056.86 1898
7057.65 1915
7058.45 1983
7059.24 1887
7060.03 1818
7060.83 1859
7061.62 1880
7062.41 1868
7063.20 1834
7064.00 1745
7064.79 1750
7065.58 1899
7066.38 1785
7067.17 1763
7067.96 1785
7068.76 1714
7069.55 1855
7070.35 1791
7071.14 1730
7071.93 1737
7072.73 1754
7073.52 1797
7074.31 1724
7075.11 1770
7075.90 1701
7076.70 1698
7077.49 1707
7078.28 1605
7079.08 1643
7079.87 1701
7080.67 1664
7081.46 1648
7082.25 1639
7083.05 1648
7083.84 1651
7084.64 1588
7085.43 1457
7086.23 1539
7087.02 1537
7087.82 1537
7088.61 1479
7089.41 1476
7090.20 1376
7090.99 1420
7091.79 1555
7092.58 1567
7093.38 1455
7094.17 1540
7094.97 1486
7095.76 1506
7096.56 1576
7097.35 1601
7098.15 1548
7098.94 1542
7099.74 1558
7100.54 1511
7101.33 1415
7102.13 1482
7102.92 1432
7103.72 1460
7104.51 1434
7105.31 1423
7106.10 1382
7106.90 1398
7107.70 1340
7108.49 1326
7109.29 1360
7110.08 1309
7110.88 1300
7111.67 1386
7112.47 1309
7113.27 1302
7114.06 1243
7114.86 1260
7115.65 1314
7116.45 1351
7117.25 1404
7118.04 1316
7118.84 1251
7119.64 1282
7120.43 1348
7121.23 1369
7122.03 1367
7122.82 1234
7123.62 1277
7124.41 1184
7125.21 1321
7126.01 1392
7126.81 1215
7127.60 1242
7128.40 1266
7129.20 1297
7129.99 1351
7130.79 1222
7131.59 1260
7132.38 1250
7133.18 1324
7133.98 1339
7134.78 1386
7135.57 1382
7136.37 1228
7137.17 1275
7137.96 1244
7138.76 1229
7139.56 1237
7140.36 1213
7141.15 1237
7141.95 1209
7142.75 1330
7143.55 1302
7144.35 1159
7145.14 1141
7145.94 1190
7146.74 1188
7147.54 1218
7148.33 1260
7149.13 1184
7149.93 1241
7150.73 1185
7151.53 1237
7152.33 1277
7153.12 1184
7153.92 1234
7154.72 1191
7155.52 1247
7156.32 1181
7157.12 1181
7157.91 1245
7158.71 1256
7159.51 1225
7160.31 1173
7161.11 1159
7161.91 1161
7162.71 1177
7163.50 1183
7164.30 1149
7165.10 1188
7165.90 1158
7166.70 1140
7167.50 1164
7168.30 1196
7169.10 1142
7169.90 1108
7170.70 1088
7171.50 1162
7172.29 1198
7173.09 1148
7173.89 1149
7174.69 1138
7175.49 1231
7176.29 1149
7177.09 1119
7177.89 1161
7178.69 1162
7179.49 1201
7180.29 1208
7181.09 1080
7181.89 1142
7182.69 1174
7183.49 1186
7184.29 1139
7185.09 1185
7185.89 1281
7186.69 1250
7187.49 1198
7188.29 1260
7189.09 1253
7189.89 1175
7190.69 1228
7191.49 1199
7192.29 1250
7193.09 1165
7193.89 1195
7194.69 1115
7195.49 1095
7196.29 1077
7197.10 1140
7197.90 1114
7198.70 1100
7199.50 1069
7200.30 1085
7201.10 1098
7201.90 1135
7202.70 1166
7203.50 1123
7204.30 1148
7205.11 1143
7205.91 1126
7206.71 1098
7207.51 1054
7208.31 1096
7209.11 1061
7209.91 1079
7210.71 1154
7211.52 1122
7212.32 1072
7213.12 1051
7213.92 1051
7214.72 1042
7215.52 1081
7216.33 1151
7217.13 1076
7217.93 1089
7218.73 1119
7219.53 1197
7220.34 1143
7221.14 1066
7221.94 1138
7222.74 1125
7223.54 1062
7224.35 1121
7225.15 1192
7225.95 1148
7226.75 1138
7227.56 1173
7228.36 1134
7229.16 1085
7229.96 1113
7230.77 1161
7231.57 1189
7232.37 1186
7233.17 1178
7233.98 1192
7234.78 1161
7235.58 1125
7236.38 1099
7237.19 1171
7237.99 1146
7238.79 1104
7239.60 1107
7240.40 1198
7241.20 1091
7242.01 1110
7242.81 1153
7243.61 1244
7244.42 1241
7245.22 1177
7246.02 1242
7246.83 1207
7247.63 1185
7248.43 1210
7249.24 1218
7250.04 1270
7250.84 1330
7251.65 1269
7252.45 1255
7253.26 1271
7254.06 1247
7254.86 1181
7255.67 1193
7256.47 1297
7257.28 1268
7258.08 1220
7258.88 1179
7259.69 1232
7260.49 1383
7261.30 1299
7262.10 1340
7262.90 1332
7263.71 1312
7264.51 1309
7265.32 1259
7266.12 1416
7266.93 1408
7267.73 1360
7268.54 1419
7269.34 1437
7270.15 1386
7270.95 1390
7271.76 1432
7272.56 1431
7273.37 1512
7274.17 1451
7274.98 1417
7275.78 1502
7276.59 1485
7277.39 1536
7278.20 1489
7279.00 1495
7279.81 1456
7280.61 1542
7281.42 1513
7282.22 1461
7283.03 1591
7283.83 1524
7284.64 1666
7285.45 1616
7286.25 1774
7287.06 1846
7287.86 1919
7288.67 2147
7289.47 2361
7290.28 2389
7291.09 2527
7291.89 2655
7292.70 2565
7293.50 2365
7294.31 2279
7295.12 2183
7295.92 1888
7296.73 1764
7297.53 1734
7298.34 1610
7299.15 1484
7299.95 1508
7300.76 1486
7301.57 1567
7302.37 1476
7303.18 1468
7303.99 1456
7304.79 1532
7305.60 1594
7306.41 1560
7307.21 1446
7308.02 1366
7308.83 1409
7309.63 1516
7310.44 1511
7311.25 1496
7312.06 1581
7312.86 1533
7313.67 1591
7314.48 1650
7315.28 1662
7316.09 1619
7316.90 1591
7317.71 1712
7318.51 1777
7319.32 1789
7320.13 1724
7320.94 1702
7321.74 1684
7322.55 1778
7323.36 1855
7324.17 1758
7324.97 1860
7325.78 1848
7326.59 1914
7327.40 2093
7328.21 2130
7329.01 2120
7329.82 2107
7330.63 1916
7331.44 1834
7332.25 1746
7333.06 1748
7333.86 1668
7334.67 1588
7335.48 1501
7336.29 1579
7337.10 1598
7337.91 1558
7338.71 1556
7339.52 1537
7340.33 1471
7341.14 1525
7341.95 1477
7342.76 1564
7343.57 1537
7344.38 1601
7345.18 1566
7345.99 1440
7346.80 1609
7347.61 1515
7348.42 1380
7349.23 1540
7350.04 1489
7350.85 1450
7351.66 1481
7352.47 1398
7353.28 1426
7354.09 1475
7354.89 1511
7355.70 1527
7356.51 1592
7357.32 1545
7358.13 1502
7358.94 1550
7359.75 1496
7360.56 1471
7361.37 1523
7362.18 1554
7362.99 1451
7363.80 1515
7364.61 1661
7365.42 1618
7366.23 1675
7367.04 1707
7367.85 1614
7368.66 1619
7369.47 1628
7370.28 1601
7371.09 1563
7371.90 1582
7372.71 1627
7373.52 1579
7374.33 1563
7375.15 1561
7375.96 1666
7376.77 1648
7377.58 1553
7378.39 1460
7379.20 1588
7380.01 1620
7380.82 1623
7381.63 1578
7382.44 1578
7383.25 1634
7384.06 1589
7384.88 1652
7385.69 1791
7386.50 1811
7387.31 1858
7388.12 1919
7388.93 1902
7389.74 1830
7390.55 1748
7391.37 1768
7392.18 1706
7392.99 1592
7393.80 1552
7394.61 1592
7395.42 1511
7396.24 1506
7397.05 1459
7397.86 1452
7398.67 1364
7399.48 1269
7400.30 1347
7401.11 1383
7401.92 1420
7402.73 1406
7403.54 1433
7404.36 1566
7405.17 1685
7405.98 1539
7406.79 1504
7407.60 1522
7408.42 1638
7409.23 1705
7410.04 1542
7410.85 1608
7411.67 1516
7412.48 1398
7413.29 1314
7414.11 1415
7414.92 1443
7415.73 1397
7416.54 1393
7417.36 1301
7418.17 1262
7418.98 1290
7419.80 1243
7420.61 1179
7421.42 1288
7422.23 1286
7423.05 1261
7423.86 1257
7424.67 1262
7425.49 1246
7426.30 1235
7427.11 1244
7427.93 1320
7428.74 1183
7429.56 1149
7430.37 1227
7431.18 1211
7432.00 1174
7432.81 1231
7433.62 1229
7434.44 1190
7435.25 1180
7436.07 1208
7436.88 1146
7437.69 1139
7438.51 1098
7439.32 1143
7440.14 1136
7440.95 1222
7441.76 1216
7442.58 1183
7443.39 1218
7444.21 1233
7445.02 1235
7445.84 1163
7446.65 1256
7447.46 1218
7448.28 1298
7449.09 1206
7449.91 1144
7450.72 1181
7451.54 1136
7452.35 1188
7453.17 1228
7453.98 1149
7454.80 1145
7455.61 1113
7456.43 1109
7457.24 1211
7458.06 1152
7458.87 1139
7459.69 1115
7460.50 1186
7461.32 1145
7462.13 1148
7462.95 1137
7463.77 1095
7464.58 1202
7465.40 1151
7466.21 1220
7467.03 1204
7467.84 1148
7468.66 1096
7469.47 1166
7470.29 1169
7471.11 1195
7471.92 1164
7472.74 1209
7473.55 1165
7474.37 1198
7475.19 1151
7476.00 1233
7476.82 1138
7477.63 1139
7478.45 1163
7479.27 1145
7480.08 1157
7480.90 1130
7481.72 1031
7482.53 1093
7483.35 1128
7484.17 1064
7484.98 1090
7485.80 1100
7486.62 1096
7487.43 1129
7488.25 1075
7489.07 1046
7489.88 1021
7490.70 1060
7491.52 1104
7492.33 994
7493.15 967
7493.97 1012
7494.78 1046
7495.60 1033
7496.42 1064
7497.24 1047
7498.05 1099
7498.87 1116
7499.69 1029
7500.51 1066
7501.32 1029
7502.14 1108
7502.96 1049
7503.78 1116
7504.59 1065
7505.41 1087
7506.23 1057
7507.05 1047
7507.86 1068
7508.68 1117
7509.50 1065
7510.32 1116
7511.14 1127
7511.95 1103
7512.77 1073
7513.59 979
7514.41 1022
7515.23 1039
7516.05 1066
7516.86 1093
7517.68 1090
7518.50 1074
7519.32 978
7520.14 1047
7520.96 1062
7521.78 1022
7522.59 976
7523.41 992
7524.23 1073
7525.05 1036
7525.87 1022
7526.69 1023
7527.51 925
7528.33 1034
7529.14 1116
7529.96 1072
7530.78 1060
7531.60 1047
7532.42 1044
7533.24 973
7534.06 1032
7534.88 981
7535.70 994
7536.52 988
7537.34 996
7538.16 1019
7538.98 1046
7539.80 1095
7540.62 1097
7541.44 1026
7542.25 1029
7543.07 1029
7543.89 1064
7544.71 1082
7545.53 1005
7546.35 1013
7547.17 1076
7547.99 1050
7548.81 1120
7549.63 1081
7550.45 1066
7551.27 1016
7552.09 1058
7552.92 1080
7553.74 1074
7554.56 1096
7555.38 1088
7556.20 1055
7557.02 1034
7557.84 1026
7558.66 1063
7559.48 1044
7560.30 1041
7561.12 983
7561.94 982
7562.76 1037
7563.58 1076
7564.40 1035
7565.23 1068
7566.05 1096
7566.87 1084
7567.69 1091
7568.51 1046
7569.33 1049
7570.15 1064
7570.97 1010
7571.79 1049
7572.62 1095
7573.44 1060
7574.26 1090
7575.08 1036
7575.90 1032
7576.72 979
7577.55 1070
7578.37 1091
7579.19 1080
7580.01 1052
7580.83 1016
7581.65 1040
7582.48 1052
7583.30 1115
7584.12 1093
7584.94 1021
7585.76 1033
7586.59 1034
7587.41 1051
7588.23 1021
7589.05 976
7589.88 1035
7590.70 1088
7591.52 1154
7592.34 1104
7593.16 1104
7593.99 1105
7594.81 1233
7595.63 1242
7596.46 1152
7597.28 1133
7598.10 1138
7598.92 1114
7599.75 1071
7600.57 1044
7601.39 1130
7602.22 1056
7603.04 1072
7603.86 1063
7604.68 1088
7605.51 1141
7606.33 1119
7607.15 1113
7607.98 1147
7608.80 1155
7609.62 1204
7610.45 1361
7611.27 1275
7612.09 1328
7612.92 1321
7613.74 1314
7614.57 1265
7615.39 1215
7616.21 1232
7617.04 1205
7617.86 1161
7618.68 1061
7619.51 1140
7620.33 1062
7621.16 1166
7621.98 1081
7622.80 1081
7623.63 1174
7624.45 1097
7625.28 1059
7626.10 1180
7626.93 1056
7627.75 1082
7628.57 1131
7629.40 1147
7630.22 1163
7631.05 1060
7631.87 1089
7632.70 1121
7633.52 1174
7634.35 1157
7635.17 1251
7636.00 1292
7636.82 1324
7637.65 1407
7638.47 1352
7639.30 1294
7640.12 1304
7640.95 1249
7641.77 1159
7642.60 1128
7643.42 1084
7644.25 1152
7645.07 1057
7645.90 1017
7646.72 985
7647.55 948
7648.37 996
7649.20 1147
7650.02 1054
7650.85 1076
7651.68 1063
7652.50 1070
7653.33 1091
7654.15 1006
7654.98 1004
7655.81 1058
7656.63 1086
7657.46 944
7658.28 1045
7659.11 1000
7659.94 911
7660.76 952
7661.59 962
7662.41 966
7663.24 980
7664.07 928
7664.89 972
7665.72 982
7666.55 952
7667.37 920
7668.20 946
7669.03 948
7669.85 1001
7670.68 999
7671.51 994
7672.33 978
7673.16 934
7673.99 881
7674.81 894
7675.64 1022
7676.47 1043
7677.29 1020
7678.12 1007
7678.95 1057
7679.78 1090
7680.60 1038
7681.43 902
7682.26 973
7683.08 890
7683.91 860
7684.74 895
7685.57 922
7686.39 1010
7687.22 952
7688.05 960
7688.88 956
7689.70 922
7690.53 975
7691.36 976
7692.19 930
7693.02 949
7693.84 1030
7694.67 975
7695.50 996
7696.33 960
7697.16 997
7697.98 967
7698.81 928
7699.64 962
7700.47 997
7701.30 986
7702.13 982
7702.95 866
7703.78 918
7704.61 947
7705.44 972
7706.27 956
7707.10 971
7707.93 957
7708.75 862
7709.58 970
7710.41 1013
7711.24 993
7712.07 1006
7712.90 973
7713.73 947
7714.56 930
7715.39 978
7716.22 984
7717.04 960
7717.87 945
7718.70 940
7719.53 942
7720.36 946
7721.19 936
7722.02 886
7722.85 975
7723.68 1025
7724.51 984
7725.34 997
7726.17 944
7727.00 915
7727.83 974
7728.66 1012
7729.49 959
7730.32 979
7731.15 956
7731.98 938
7732.81 961
7733.64 1027
7734.47 939
7735.30 1011
7736.13 1008
7736.96 1076
7737.79 999
7738.62 964
7739.45 964
7740.28 930
7741.11 941
7741.94 956
7742.77 859
7743.60 843
7744.43 966
7745.26 969
7746.09 903
7746.93 920
7747.76 959
7748.59 936
7749.42 973
7750.25 1014
7751.08 1035
7751.91 1145
7752.74 1230
7753.57 1232
7754.40 1300
7755.24 1372
7756.07 1429
7756.90 1340
7757.73 1173
7758.56 1172
7759.39 1206
7760.22 1141
7761.06 1007
7761.89 938
7762.72 920
7763.55 856
7764.38 895
7765.21 830
7766.05 873
7766.88 945
7767.71 998
7768.54 980
7769.37 958
7770.21 1059
7771.04 983
7771.87 1026
7772.70 908
7773.53 919
7774.37 916
7775.20 956
7776.03 884
7776.86 757
7777.70 807
7778.53 810
7779.36 864
7780.19 891
7781.03 890
7781.86 934
7782.69 889
7783.52 862
7784.36 958
7785.19 862
7786.02 914
7786.86 866
7787.69 914
7788.52 953
7789.36 899
7790.19 879
7791.02 972
7791.85 1047
7792.69 1013
7793.52 1019
7794.35 972
7795.19 950
7796.02 945
7796.86 980
7797.69 976
7798.52 878
7799.36 921
7800.19 965
7801.02 893
7801.86 879
7802.69 894
7803.52 881
7804.36 870
7805.19 953
7806.03 965
7806.86 1008
7807.69 948
7808.53 908
7809.36 868
7810.20 961
7811.03 1002
7811.87 968
7812.70 849
7813.53 928
7814.37 934
7815.20 914
7816.04 903
7816.87 985
7817.71 1018
7818.54 907
7819.38 1011
7820.21 948
7821.05 902
7821.88 967
7822.72 935
7823.55 915
7824.39 936
7825.22 946
7826.06 930
7826.89 961
7827.73 928
7828.56 912
7829.40 959
7830.23 929
7831.07 966
7831.90 974
7832.74 881
7833.57 848
7834.41 931
7835.24 901
7836.08 884
7836.91 867
7837.75 917
7838.59 887
7839.42 931
7840.26 908
7841.09 901
7841.93 875
7842.77 887
7843.60 862
7844.44 919
7845.27 843
7846.11 866
7846.95 974
7847.78 959
7848.62 865
7849.45 900
7850.29 896
7851.13 840
7851.96 884
7852.80 929
7853.64 914
7854.47 885
7855.31 904
7856.15 811
7856.98 851
7857.82 807
7858.66 789
7859.49 828
7860.33 828
7861.17 823
7862.00 854
7862.84 840
7863.68 757
7864.52 859
7865.35 830
7866.19 911
7867.03 870
7867.86 770
7868.70 893
7869.54 887
7870.38 848
7871.21 754
7872.05 839
7872.89 806
7873.73 774
7874.56 806
7875.40 819
7876.24 857
7877.08 730
7877.92 775
7878.75 817
7879.59 798
7880.43 811
7881.27 832
7882.10 846
7882.94 866
7883.78 814
7884.62 811
7885.46 811
7886.30 828
7887.13 822
7887.97 862
7888.81 830
7889.65 829
7890.49 839
7891.33 820
7892.16 738
7893.00 808
7893.84 826
7894.68 862
7895.52 843
7896.36 811
7897.20 839
7898.04 833
7898.88 790
7899.71 778
7900.55 839
7901.39 871
7902.23 778
7903.07 876
7903.91 796
7904.75 831
7905.59 774
7906.43 809
7907.27 823
7908.11 775
7908.95 845
7909.79 835
7910.62 792
7911.46 795
7912.30 828
7913.14 805
7913.98 764
7914.82 817
7915.66 821
7916.50 842
7917.34 870
7918.18 757
7919.02 814
7919.86 844
7920.70 868
7921.54 875
7922.38 880
7923.22 890
7924.06 887
7924.90 910
7925.74 890
7926.58 889
7927.43 909
7928.27 848
7929.11 820
7929.95 796
7930.79 833
7931.63 888
7932.47 876
7933.31 784
7934.15 725
7934.99 783
7935.83 776
7936.67 783
7937.51 837
7938.36 829
7939.20 869
7940.04 874
7940.88 841
7941.72 869
7942.56 834
7943.40 787
7944.24 712
7945.09 795
7945.93 768
7946.77 799
7947.61 753
7948.45 793
7949.29 804
7950.13 753
7950.98 759
7951.82 711
7952.66 729
7953.50 768
7954.34 763
7955.19 785
7956.03 795
7956.87 764
7957.71 747
7958.55 815
7959.40 862
7960.24 759
7961.08 800
7961.92 785
7962.76 750
7963.61 756
7964.45 785
7965.29 758
7966.13 716
7966.98 711
7967.82 735
7968.66 766
7969.50 754
7970.35 812
7971.19 826
7972.03 737
7972.88 789
7973.72 850
7974.56 791
7975.40 712
7976.25 752
7977.09 744
7977.93 804
7978.78 779
7979.62 800
7980.46 783
7981.31 740
7982.15 768
7982.99 720
7983.84 685
7984.68 764
7985.52 798
7986.37 767
7987.21 729
7988.06 797
7988.90 801
7989.74 750
7990.59 730
7991.43 740
7992.27 725
7993.12 749
7993.96 731
7994.81 726
7995.65 755
7996.49 692
7997.34 742
7998.18 747
7999.03 743
7999.87 723
8000.72 740
8001.56 667
8002.40 716
8003.25 731
8004.09 688
8004.94 706
8005.78 713
8006.63 678
8007.47 754
8008.32 735
8009.16 757
8010.01 733
8010.85 761
8011.70 708
8012.54 722
8013.39 763
8014.23 753
8015.08 740
8015.92 785
8016.77 788
8017.61 727
8018.46 772
8019.30 738
8020.15 718
8020.99 699
8021.84 766
8022.68 683
8023.53 731
8024.38 758
8025.22 781
8026.07 804
8026.91 771
8027.76 757
8028.60 751
8029.45 651
8030.30 632
8031.14 762
8031.99 735
8032.83 753
8033.68 670
8034.53 750
8035.37 671
8036.22 713
8037.06 734
8037.91 725
8038.76 737
8039.60 723
8040.45 716
8041.30 710
8042.14 706
8042.99 708
8043.84 733
8044.68 725
8045.53 685
8046.38 718
8047.22 721
8048.07 751
8048.92 711
8049.76 729
8050.61 690
8051.46 658
8052.30 695
8053.15 693
8054.00 774
8054.85 718
8055.69 682
8056.54 713
8057.39 703
8058.24 749
8059.08 760
8059.93 738
8060.78 685
8061.63 693
8062.47 756
8063.32 673
8064.17 668
8065.02 690
8065.86 694
8066.71 659
8067.56 713
8068.41 669
8069.26 616
8070.10 723
8070.95 766
8071.80 694
8072.65 712
8073.50 786
8074.34 713
8075.19 664
8076.04 694
8076.89 711
8077.74 735
8078.59 711
8079.43 712
8080.28 708
8081.13 709
8081.98 715
8082.83 720
8083.68 694
8084.53 711
8085.37 690
8086.22 657
8087.07 721
8087.92 699
8088.77 728
8089.62 775
8090.47 734
8091.32 747
8092.17 726
8093.02 673
8093.87 687
8094.71 731
8095.56 699
8096.41 642
8097.26 714
8098.11 693
8098.96 668
8099.81 685
8100.66 720
8101.51 775
8102.36 746
8103.21 621
8104.06 655
8104.91 678
8105.76 657
8106.61 691
8107.46 764
8108.31 716
8109.16 678
8110.01 625
8110.86 682
8111.71 679
8112.56 687
8113.41 660
8114.26 693
8115.11 700
8115.96 700
8116.81 704
8117.66 708
8118.51 725
8119.36 725
8120.21 687
8121.06 728
8121.92 712
8122.77 725
8123.62 709
8124.47 709
8125.32 658
8126.17 705
8127.02 704
8127.87 668
8128.72 713
8129.57 727
8130.43 684
8131.28 729
8132.13 696
8132.98 739
8133.83 727
8134.68 704
8135.53 650
8136.38 629
8137.24 648
8138.09 718
8138.94 711
8139.79 678
8140.64 671
8141.49 664
8142.35 644
8143.20 711
8144.05 729
8144.90 688
8145.75 642
8146.61 622
8147.46 689
8148.31 674
8149.16 767
8150.01 758
8150.87 727
8151.72 731
8152.57 717
8153.42 686
8154.28 701
8155.13 647
8155.98 677
8156.83 703
8157.69 749
8158.54 833
8159.39 749
8160.24 712
8161.10 691
8161.95 748
8162.80 703
8163.66 730
8164.51 757
8165.36 768
8166.21 728
8167.07 705
8167.92 675
8168.77 720
8169.63 796
8170.48 776
8171.33 803
8172.19 747
8173.04 742
8173.89 765
8174.75 725
8175.60 735
8176.46 678
8177.31 687
8178.16 679
8179.02 631
8179.87 667
8180.72 667
8181.58 721
8182.43 705
8183.29 729
8184.14 685
8184.99 670
8185.85 708
8186.70 666
8187.56 739
8188.41 729
8189.26 755
8190.12 755
8190.97 701
8191.83 719
8192.68 719
8193.54 658
8194.39 722
8195.25 681
8196.10 667
8196.95 655
8197.81 700
8198.66 705
8199.52 727
8200.37 724
8201.23 717
8202.08 706
8202.94 701
8203.79 657
8204.65 706
8205.50 716
8206.36 687
8207.21 709
8208.07 677
8208.92 725
8209.78 749
8210.64 748
8211.49 726
8212.35 764
8213.20 760
8214.06 697
8214.91 690
8215.77 747
8216.62 767
8217.48 746
8218.34 753
8219.19 754
8220.05 815
8220.90 738
8221.76 760
8222.61 767
8223.47 758
8224.33 799
8225.18 806
8226.04 824
8226.90 915
8227.75 909
8228.61 947
8229.46 853
8230.32 866
8231.18 854
8232.03 819
8232.89 856
8233.75 812
8234.60 759
8235.46 783
8236.32 748
8237.17 725
8238.03 683
8238.89 729
8239.74 690
8240.60 704
8241.46 760
8242.32 763
8243.17 741
8244.03 720
8244.89 702
8245.74 713
8246.60 761
8247.46 716
8248.32 745
8249.17 720
8250.03 650
8250.89 657
8251.75 778
8252.60 753
8253.46 694
8254.32 728
8255.18 733
8256.03 746
8256.89 665
8257.75 691
8258.61 719
8259.47 706
8260.32 721
8261.18 757
8262.04 749
8262.90 691
8263.76 629
8264.61 697
8265.47 654
8266.33 726
8267.19 750
8268.05 681
8268.91 679
8269.76 669
8270.62 723
8271.48 720
8272.34 685
8273.20 694
8274.06 683
8274.92 718
8275.77 725
8276.63 712
8277.49 696
8278.35 688
8279.21 725
8280.07 759
8280.93 690
8281.79 720
8282.65 701
8283.51 752
8284.36 689
8285.22 682
8286.08 727
8286.94 749
8287.80 689
8288.66 722
8289.52 747
8290.38 715
8291.24 723
8292.10 749
8292.96 724
8293.82 731
8294.68 704
8295.54 694
8296.40 714
8297.26 672
8298.12 699
8298.98 732
8299.84 697
8300.70 676
8301.56 713
8302.42 711
8303.28 724
8304.14 712
8305.00 714
8305.86 744
8306.72 753
8307.58 743
8308.44 728
8309.30 723
8310.16 695
8311.02 642
8311.88 709
8312.74 745
8313.60 794
8314.46 769
8315.33 742
8316.19 751
8317.05 771
8317.91 756
8318.77 693
8319.63 720
8320.49 774
8321.35 723
8322.21 732
8323.08 739
8323.94 744
8324.80 725
8325.66 734
8326.52 746
8327.38 726
8328.24 686
8329.10 656
8329.97 691
8330.83 730
8331.69 748
8332.55 778
8333.41 806
8334.28 775
8335.14 751
8336.00 839
8336.86 769
8337.72 661
8338.58 695
8339.45 747
8340.31 719
8341.17 696
8342.03 803
8342.90 702
8343.76 683
8344.62 759
8345.48 761
8346.35 783
8347.21 731
8348.07 726
8348.93 743
8349.80 769
8350.66 747
8351.52 713
8352.38 737
8353.25 707
8354.11 730
8354.97 776
8355.83 792
8356.70 780
8357.56 788
8358.42 750
8359.29 722
8360.15 765
8361.01 752
8361.88 683
8362.74 780
8363.60 828
8364.47 820
8365.33 792
8366.19 848
8367.06 822
8367.92 750
8368.78 829
8369.65 832
8370.51 842
8371.38 804
8372.24 820
8373.10 811
8373.97 831
8374.83 846
8375.69 825
8376.56 836
8377.42 810
8378.29 833
8379.15 835
8380.01 843
8380.88 850
8381.74 832
8382.61 857
8383.47 878
8384.34 819
8385.20 877
8386.07 833
8386.93 792
8387.79 777
8388.66 875
8389.52 871
8390.39 849
8391.25 925
8392.12 856
8392.98 819
8393.85 871
8394.71 894
8395.58 886
8396.44 856
8397.31 872
8398.17 888
8399.04 946
8399.90 949
8400.77 878
8401.63 898
8402.50 976
8403.36 975
8404.23 894
8405.10 882
8405.96 978
8406.83 957
8407.69 920
8408.56 925
8409.42 892
8410.29 1015
8411.15 1022
8412.02 1015
8412.89 936
8413.75 997
8414.62 1019
8415.48 965
8416.35 1068
8417.22 1108
8418.08 1097
8418.95 1010
8419.82 1014
8420.68 1023
8421.55 1002
8422.41 1031
8423.28 1089
8424.15 1062
8425.01 1043
8425.88 1018
8426.75 1081
8427.61 1112
8428.48 1068
8429.35 1155
8430.21 1084
8431.08 1193
8431.95 1211
8432.81 1188
8433.68 1115
8434.55 1163
8435.41 1192
8436.28 1184
8437.15 1225
8438.02 1164
8438.88 1153
8439.75 1244
8440.62 1224
8441.49 1205
8442.35 1312
8443.22 1326
8444.09 1319
8444.96 1283
8445.82 1381
8446.69 1407
8447.56 1415
8448.43 1385
8449.29 1469
8450.16 1513
8451.03 1379
8451.90 1373
8452.77 1519
8453.63 1484
8454.50 1518
8455.37 1523
8456.24 1498
8457.11 1591
8457.97 1672
8458.84 1723
8459.71 1898
8460.58 2289
8461.45 2486
8462.32 2779
8463.18 2949
8464.05 3230
8464.92 3228
8465.79 3091
8466.66 2875
8467.53 2538
8468.40 2195
8469.26 1946
8470.13 1855
8471.00 1633
8471.87 1508
8472.74 1420
8473.61 1436
8474.48 1434
8475.35 1297
8476.22 1192
8477.09 1300
8477.95 1238
8478.82 1240
8479.69 1235
8480.56 1151
8481.43 1198
8482.30 1156
8483.17 1180
8484.04 1208
8484.91 1192
8485.78 1159
8486.65 1159
8487.52 1263
8488.39 1250
8489.26 1195
8490.13 1180
8491.00 1177
8491.87 1094
8492.74 1147
8493.61 1174
8494.48 1274
8495.35 1177
8496.22 1236
8497.09 1315
8497.96 1257
8498.83 1391
8499.70 1442
8500.57 1445
8501.44 1457
8502.31 1471
8503.18 1598
8504.05 1489
8504.92 1411
8505.79 1293
8506.66 1322
8507.53 1316
8508.41 1159
8509.28 1153
8510.15 1120
8511.02 1115
8511.89 1139
8512.76 1100
8513.63 1198
8514.50 1221
8515.37 1225
8516.24 1215
8517.12 1169
8517.99 1185
8518.86 1136
8519.73 1143
8520.60 1226
8521.47 1213
8522.34 1228
8523.22 1216
8524.09 1250
8524.96 1264
8525.83 1231
8526.70 1256
8527.57 1290
8528.45 1238
8529.32 1248
8530.19 1178
8531.06 1277
8531.93 1304
8532.81 1163
8533.68 1311
8534.55 1296
8535.42 1268
8536.29 1275
8537.17 1228
8538.04 1266
8538.91 1304
8539.78 1292
8540.66 1346
8541.53 1328
8542.40 1356
8543.27 1293
8544.15 1237
8545.02 1227
8545.89 1339
8546.76 1320
8547.64 1190
8548.51 1124
8549.38 1117
8550.26 1090
8551.13 1133
8552.00 1150
8552.87 1077
8553.75 1115
8554.62 1082
8555.49 1086
8556.37 1023
8557.24 1058
8558.11 1045
8558.99 1140
8559.86 1151
8560.73 1120
8561.61 1153
8562.48 1240
8563.36 1198
8564.23 1210
8565.10 1085
8565.98 1098
8566.85 1109
8567.72 1067
8568.60 1025
8569.47 973
8570.35 1007
8571.22 1082
8572.09 1046
8572.97 992
8573.84 1009
8574.72 1031
8575.59 1017
8576.46 998
8577.34 1074
8578.21 1067
8579.09 1084
8579.96 1047
8580.84 1054
8581.71 1064
8582.59 1099
8583.46 1066
8584.34 1031
8585.21 1012
8586.08 979
8586.96 980
8587.83 993
8588.71 1025
8589.58 925
8590.46 932
8591.33 907
8592.21 996
8593.08 975
8593.96 1008
8594.83 1015
8595.71 870
8596.59 899
8597.46 935
8598.34 957
8599.21 950
8600.09 1010
8600.96 997
8601.84 985
8602.71 984
8603.59 1037
8604.46 1032
8605.34 1035
8606.22 1019
8607.09 960
8607.97 1041
8608.84 1021
8609.72 975
8610.60 968
8611.47 960
8612.35 1121
8613.22 1106
8614.10 1044
8614.98 1018
8615.85 987
8616.73 1021
8617.61 1029
8618.48 1055
8619.36 1054
8620.24 1055
8621.11 1064
8621.99 1048
8622.87 1030
8623.74 1007
8624.62 994
8625.50 1038
8626.37 975
8627.25 960
8628.13 1097
8629.00 1015
8629.88 1028
8630.76 1072
8631.63 999
8632.51 1019
8633.39 1014
8634.27 976
8635.14 1094
8636.02 1051
8636.90 1119
8637.77 1042
8638.65 1039
8639.53 1047
8640.41 1018
8641.28 1079
8642.16 1073
8643.04 1065
8643.92 1049
8644.80 1028
8645.67 1082
8646.55 1035
8647.43 1068
8648.31 1033
8649.19 1004
8650.06 1055
8650.94 1056
8651.82 1120
8652.70 1067
8653.58 1085
8654.45 1129
8655.33 1142
8656.21 1093
8657.09 1161
8657.97 1160
8658.85 1074
8659.72 1086
8660.60 1132
8661.48 1163
8662.36 1144
8663.24 1159
8664.12 1165
8665.00 1180
8665.88 1137
8666.75 1155
8667.63 1150
8668.51 1123
8669.39 1131
8670.27 1064
8671.15 1114
8672.03 1095
8672.91 1150
8673.79 1143
8674.67 1081
8675.55 1156
8676.42 1177
8677.30 1221
8678.18 1225
8679.06 1183
8679.94 1249
8680.82 1301
8681.70 1235
8682.58 1298
8683.46 1287
8684.34 1240
8685.22 1356
8686.10 1314
8686.98 1192
8687.86 1249
8688.74 1239
8689.62 1165
8690.50 1207
8691.38 1331
8692.26 1253
8693.14 1238
8694.02 1380
8694.90 1442
8695.78 1352
8696.66 1449
8697.54 1546
8698.42 1592
8699.30 1614
8700.18 1700
8701.07 1802
8701.95 1730
8702.83 1799
8703.71 1666
8704.59 1433
8705.47 1478
8706.35 1434
8707.23 1292
8708.11 1314
8708.99 1312
8709.87 1263
8710.75 1186
8711.64 1192
8712.52 1232
8713.40 1216
8714.28 1231
8715.16 1285
8716.04 1236
8716.92 1222
8717.81 1244
8718.69 1200
8719.57 1228
8720.45 1250
8721.33 1277
8722.21 1173
8723.10 1187
8723.98 1223
8724.86 1220
8725.74 1140
8726.62 1233
8727.50 1302
8728.39 1272
8729.27 1175
8730.15 1182
8731.03 1265
8731.91 1304
8732.80 1261
8733.68 1272
8734.56 1341
8735.44 1359
8736.33 1338
8737.21 1285
8738.09 1267
8738.97 1348
8739.86 1402
8740.74 1297
8741.62 1389
8742.50 1336
8743.39 1318
8744.27 1314
8745.15 1319
8746.04 1321
8746.92 1334
8747.80 1355
8748.68 1298
8749.57 1315
8750.45 1320
8751.33 1339
8752.22 1366
8753.10 1320
8753.98 1313
8754.87 1344
8755.75 1438
8756.63 1364
8757.52 1364
8758.40 1392
8759.28 1450
8760.17 1459
8761.05 1407
8761.94 1399
8762.82 1433
8763.70 1420
8764.59 1475
8765.47 1530
8766.36 1466
8767.24 1495
8768.12 1506
8769.01 1459
8769.89 1469
8770.78 1522
8771.66 1565
8772.54 1468
8773.43 1616
8774.31 1738
8775.20 1682
8776.08 1695
8776.97 1622
8777.85 1625
8778.73 1593
8779.62 1566
8780.50 1596
8781.39 1501
8782.27 1483
8783.16 1527
8784.04 1546
8784.93 1600
8785.81 1754
8786.70 1889
8787.58 1964
8788.47 2159
8789.35 2226
8790.24 2215
8791.12 2321
8792.01 2347
8792.89 2278
8793.78 2007
8794.66 1911
8795.55 1795
8796.44 1784
8797.32 1737
8798.21 1596
8799.09 1618
8799.98 1672
8800.86 1626
8801.75 1709
8802.63 1777
8803.52 1857
8804.41 2097
8805.29 2210
8806.18 2142
8807.06 2181
8807.95 2269
8808.84 2147
8809.72 1955
8810.61 1876
8811.49 1743
8812.38 1585
8813.27 1522
8814.15 1510
8815.04 1522
8815.93 1498
8816.81 1466
8817.70 1526
8818.59 1578
8819.47 1565
8820.36 1600
8821.25 1715
8822.13 1746
8823.02 1686
8823.91 1733
8824.79 1642
8825.68 1645
8826.57 1510
8827.45 1540
8828.34 1469
8829.23 1441
8830.12 1543
8831.00 1477
8831.89 1431
8832.78 1352
8833.66 1346
8834.55 1359
8835.44 1412
8836.33 1408
8837.21 1494
8838.10 1444
8838.99 1446
8839.88 1456
8840.76 1478
8841.65 1387
8842.54 1351
8843.43 1395
8844.32 1349
8845.20 1363
8846.09 1291
8846.98 1287
8847.87 1272
8848.76 1233
8849.64 1255
8850.53 1292
8851.42 1323
8852.31 1337
8853.20 1258
8854.09 1281
8854.97 1275
8855.86 1381
8856.75 1354
8857.64 1318
8858.53 1266
8859.42 1277
8860.30 1322
8861.19 1280
8862.08 1150
8862.97 1237
8863.86 1251
8864.75 1270
8865.64 1238
8866.53 1230
8867.42 1284
8868.30 1303
8869.19 1280
8870.08 1248
8870.97 1218
8871.86 1219
8872.75 1236
8873.64 1176
8874.53 1120
8875.42 1142
8876.31 1130
8877.20 1158
8878.09 1171
8878.98 1072
8879.87 1106
8880.76 1159
8881.65 1125
8882.54 1185
8883.43 1092
8884.32 1083
8885.21 1151
8886.10 1098
8886.99 1063
8887.88 1042
8888.77 1140
8889.66 1034
8890.55 1056
8891.44 1057
8892.33 1071
8893.22 1065
8894.11 1039
8895.00 1081
8895.89 1017
8896.78 978
8897.67 1044
8898.56 1017
8899.45 973
8900.34 1005
8901.23 957
8902.12 879
8903.01 952
8903.90 941
8904.79 962
8905.69 898
8906.58 861
8907.47 924
8908.36 922
8909.25 984
8910.14 888
8911.03 958
8911.92 962
8912.82 934
8913.71 868
8914.60 872
8915.49 927
8916.38 894
8917.27 911
8918.16 908
8919.06 871
8919.95 885
8920.84 936
8921.73 906
8922.62 864
8923.51 809
8924.41 818
8925.30 876
8926.19 780
8927.08 849
8927.97 798
8928.87 897
8929.76 864
8930.65 841
8931.54 854
8932.43 863
8933.33 759
8934.22 763
8935.11 836
8936.00 825
8936.90 812
8937.79 787
8938.68 816
8939.57 836
8940.47 845
8941.36 812
8942.25 822
8943.15 733
8944.04 780
8944.93 815
8945.82 824
8946.72 777
8947.61 792
8948.50 753
8949.40 764
8950.29 749
8951.18 772
8952.08 773
8952.97 795
8953.86 772
8954.76 708
8955.65 785
8956.54 807
8957.44 737
8958.33 736
8959.22 751
8960.12 764
8961.01 825
8961.91 757
8962.80 706
8963.69 713
8964.59 740
8965.48 755
8966.37 734
8967.27 699
8968.16 676
8969.06 723
8969.95 754
8970.85 745
8971.74 735
8972.63 699
8973.53 698
8974.42 701
8975.32 675
8976.21 652
8977.11 719
8978.00 735
8978.90 700
8979.79 669
8980.68 668
8981.58 711
8982.47 677
8983.37 686
8984.26 674
8985.16 663
8986.05 656
8986.95 681
8987.84 678
8988.74 632
8989.63 694
8990.53 666
8991.42 672
8992.32 684
8993.22 685
8994.11 663
8995.01 715
8995.90 659
8996.80 677
8997.69 628
8998.59 686
8999.48 661
9000.38 710
9001.28 675
9002.17 663
9003.07 653
9003.96 669
9004.86 666
9005.75 671
9006.65 688
9007.55 696
9008.44 653
9009.34 719
9010.23 642
9011.13 666
9012.03 647
9012.92 617
9013.82 622
9014.72 603
9015.61 588
9016.51 599
9017.41 642
9018.30 593
9019.20 623
9020.10 582
9020.99 628
9021.89 647
9022.79 609
9023.68 620
9024.58 655
9025.48 616
9026.37 582
9027.27 634
9028.17 642
9029.06 676
9029.96 611
9030.86 621
9031.76 621
9032.65 567
9033.55 609
9034.45 614
9035.35 620
9036.24 623
9037.14 582
9038.04 627
9038.94 643
9039.83 610
9040.73 648
9041.63 652
9042.53 573
9043.42 575
9044.32 641
9045.22 567
9046.12 589
9047.02 609
9047.91 602
9048.81 616
9049.71 584
9050.61 608
9051.51 567
9052.41 571
9053.30 579
9054.20 549
9055.10 573
9056.00 604
9056.90 585
9057.80 623
9058.69 577
9059.59 599
9060.49 605
9061.39 641
9062.29 611
9063.19 605
9064.09 584
9064.99 622
9065.88 654
9066.78 602
9067.68 634
9068.58 584
9069.48 616
9070.38 597
9071.28 594
9072.18 586
9073.08 581
9073.98 582
9074.88 589
9075.78 586
9076.68 567
9077.58 569
9078.47 570
9079.37 575
9080.27 605
9081.17 615
9082.07 649
9082.97 649
9083.87 606
9084.77 613
9085.67 599
9086.57 599
9087.47 572
9088.37 569
9089.27 565
9090.17 575
9091.07 572
9091.97 555
9092.87 603
9093.77 640
9094.67 596
9095.58 563
9096.48 546
9097.38 595
9098.28 554
9099.18 565
9100.08 564
9100.98 578
9101.88 568
9102.78 547
9103.68 543
9104.58 607
9105.48 650
9106.38 560
9107.28 583
9108.19 493
9109.09 553
9109.99 629
9110.89 563
9111.79 541
9112.69 581
9113.59 564
9114.49 605
9115.40 578
9116.30 602
9117.20 574
9118.10 542
9119.00 492
9119.90 552
9120.81 571
9121.71 587
9122.61 583
9123.51 569
9124.41 585
9125.31 563
9126.22 599
9127.12 566
9128.02 538
9128.92 583
9129.82 549
9130.73 511
9131.63 543
9132.53 549
9133.43 521
9134.34 526
9135.24 504
9136.14 525
9137.04 597
9137.95 549
9138.85 501
9139.75 543
9140.65 519
9141.56 573
9142.46 580
9143.36 553
9144.26 521
9145.17 534
9146.07 545
9146.97 538
9147.88 576
9148.78 643
9149.68 597
9150.59 548
9151.49 524
9152.39 529
9153.29 545
9154.20 532
9155.10 513
9156.01 544
9156.91 570
9157.81 572
9158.72 551
9159.62 591
9160.52 593
9161.43 528
9162.33 524
9163.23 542
9164.14 598
9165.04 599
9165.95 554
9166.85 547
9167.75 592
9168.66 555
9169.56 522
9170.47 521
9171.37 517
9172.27 556
9173.18 539
9174.08 549
9174.99 543
9175.89 527
9176.80 511
9177.70 539
9178.60 520
9179.51 551
9180.41 566
9181.32 597
9182.22 566
9183.13 497
9184.03 537
9184.94 567
9185.84 538
9186.75 524
9187.65 558
9188.56 551
9189.46 571
9190.37 582
9191.27 568
9192.18 562
9193.08 603
9193.99 576
9194.89 480
9195.80 507
9196.71 562
9197.61 611
9198.52 578
9199.42 518
9200.33 532
9201.23 538
9202.14 566
9203.04 511
9203.95 533
9204.86 571
9205.76 584
9206.67 544
9207.57 603
9208.48 617
9209.39 644
9210.29 670
9211.20 656
9212.10 621
9213.01 593
9213.92 581
9214.82 550
9215.73 575
9216.64 563
9217.54 605
9218.45 572
9219.36 544
9220.26 567
9221.17 585
9222.08 590
9222.98 547
9223.89 595
9224.80 591
9225.70 579
9226.61 613
9227.52 590
9228.42 542
9229.33 573
9230.24 573
9231.14 577
9232.05 577
9232.96 521
9233.87 570
9234.77 543
9235.68 503
9236.59 516
9237.50 548
9238.40 558
9239.31 565
9240.22 526
9241.13 587
9242.03 541
9242.94 546
9243.85 537
9244.76 564
9245.66 538
9246.57 574
9247.48 561
9248.39 557
9249.30 599
9250.20 557
9251.11 529
9252.02 507
9252.93 511
9253.84 545
9254.75 558
9255.65 539
9256.56 547
9257.47 575
9258.38 536
9259.29 505
9260.20 549
9261.10 590
9262.01 565
9262.92 544
9263.83 574
9264.74 612
9265.65 580
9266.56 550
9267.47 540
9268.37 551
9269.28 553
9270.19 516
9271.10 514
9272.01 549
9272.92 536
9273.83 571
9274.74 547
9275.65 587
9276.56 533
9277.47 568
9278.38 554
9279.29 553
9280.20 517
9281.11 552
9282.01 536
9282.92 500
9283.83 518
9284.74 528
9285.65 495
9286.56 556
9287.47 586
9288.38 567
9289.29 524
9290.20 599
9291.11 605
9292.02 576
9292.93 542
9293.84 589
9294.75 570
9295.66 564
9296.57 572
9297.49 574
9298.40 575
9299.31 586
9300.22 581
9301.13 543
9302.04 512
9302.95 562
9303.86 562
9304.77 567
9305.68 581
9306.59 539
9307.50 539
9308.41 584
9309.32 558
9310.24 544
9311.15 520
9312.06 542
9312.97 522
9313.88 501
9314.79 610
9315.70 537
9316.61 498
9317.53 592
9318.44 559
9319.35 554
9320.26 558
9321.17 577
9322.08 523
9322.99 547
9323.91 549
9324.82 534
9325.73 527
9326.64 575
9327.55 573
9328.46 529
9329.38 521
9330.29 515
9331.20 582
9332.11 566
9333.03 521
9333.94 552
9334.85 578
9335.76 579
9336.67 552
9337.59 555
9338.50 630
9339.41 577
9340.32 524
9341.24 523
9342.15 535
9343.06 531
9343.97 521
9344.89 499
9345.80 557
9346.71 513
9347.63 542
9348.54 505
9349.45 535
9350.36 520
9351.28 534
9352.19 503
9353.10 535
9354.02 521
9354.93 531
9355.84 511
9356.76 555
9357.67 591
9358.58 588
9359.50 578
9360.41 627
9361.32 599
9362.24 561
9363.15 565
9364.06 592
9364.98 552
9365.89 565
9366.81 552
9367.72 510
9368.63 573
9369.55 577
9370.46 533
9371.38 532
9372.29 587
9373.20 539
9374.12 521
9375.03 592
9375.95 575
9376.86 553
9377.77 546
9378.69 573
9379.60 613
9380.52 628
9381.43 645
9382.35 681
9383.26 676
9384.18 620
9385.09 571
9386.01 627
9386.92 585
9387.83 550
9388.75 559
9389.66 562
9390.58 583
9391.49 588
9392.41 617
9393.32 600
9394.24 602
9395.16 603
9396.07 636
9396.99 622
9397.90 596
9398.82 608
9399.73 581
9400.65 608
9401.56 612
9402.48 627
9403.39 617
9404.31 633
9405.22 598
9406.14 660
9407.06 653
9407.97 636
9408.89 631
9409.80 621
9410.72 667
9411.64 627
9412.55 608
9413.47 595
9414.38 611
9415.30 650
9416.22 621
9417.13 591
9418.05 612
9418.97 579
9419.88 623
9420.80 606
9421.71 656
9422.63 628
9423.55 603
9424.46 629
9425.38 657
9426.30 641
9427.21 601
9428.13 596
9429.05 565
9429.96 589
9430.88 626
9431.80 674
9432.72 688
9433.63 621
9434.55 653
9435.47 615
9436.38 578
9437.30 633
9438.22 667
9439.14 672
9440.05 687
9440.97 639
9441.89 612
9442.81 650
9443.72 696
9444.64 723
9445.56 782
9446.48 707
9447.39 712
9448.31 696
9449.23 658
9450.15 697
9451.07 631
9451.98 691
9452.90 687
9453.82 685
9454.74 624
9455.66 652
9456.57 672
9457.49 717
9458.41 750
9459.33 835
9460.25 832
9461.16 893
9462.08 902
9463.00 881
9463.92 820
9464.84 856
9465.76 896
9466.68 807
9467.59 702
9468.51 697
9469.43 709
9470.35 669
9471.27 694
9472.19 624
9473.11 695
9474.03 622
9474.95 642
9475.87 608
9476.78 634
9477.70 699
9478.62 642
9479.54 658
9480.46 674
9481.38 646
9482.30 663
9483.22 596
9484.14 613
9485.06 585
9485.98 643
9486.90 663
9487.82 673
9488.74 655
9489.66 642
9490.58 668
9491.50 752
9492.42 752
9493.34 728
9494.26 687
9495.18 669
9496.10 643
9497.02 643
9497.94 627
9498.86 659
9499.78 619
9500.70 675
9501.62 704
9502.54 682
9503.46 670
9504.38 665
9505.30 622
9506.22 607
9507.14 602
9508.06 676
9508.98 662
9509.90 617
9510.82 630
9511.75 671
9512.67 663
9513.59 631
9514.51 617
9515.43 566
9516.35 607
9517.27 601
9518.19 623
9519.11 591
9520.03 618
9520.96 672
9521.88 611
9522.80 620
9523.72 699
9524.64 619
9525.56 648
9526.48 620
9527.41 642
9528.33 666
9529.25 673
9530.17 638
9531.09 625
9532.02 690
9532.94 655
9533.86 689
9534.78 689
9535.70 697
9536.63 661
9537.55 709
9538.47 719
9539.39 723
9540.31 641
9541.24 652
9542.16 622
9543.08 724
9544.00 735
9544.93 678
9545.85 674
9546.77 645
9547.69 644
9548.62 637
9549.54 637
9550.46 633
9551.38 612
9552.31 611
9553.23 655
9554.15 600
9555.08 620
9556.00 666
9556.92 691
9557.84 660
9558.77 624
9559.69 621
9560.61 598
9561.54 600
9562.46 640
9563.38 630
9564.31 624
9565.23 689
9566.15 589
9567.08 644
9568.00 686
9568.93 675
9569.85 647
9570.77 694
9571.70 648
9572.62 627
9573.54 665
9574.47 663
9575.39 640
9576.32 624
9577.24 606
9578.16 604
9579.09 649
9580.01 596
9580.94 619
9581.86 636
9582.78 609
9583.71 606
9584.63 638
9585.56 585
9586.48 557
9587.41 586
9588.33 632
9589.26 593
9590.18 612
9591.11 588
9592.03 653
9592.96 670
9593.88 568
9594.80 534
9595.73 544
9596.65 594
9597.58 620
9598.50 630
9599.43 600
9600.35 630
9601.28 631
9602.21 613
9603.13 615
9604.06 582
9604.98 621
9605.91 648
9606.83 649
9607.76 601
9608.68 569
9609.61 618
9610.53 640
9611.46 623
9612.39 600
9613.31 692
9614.24 661
9615.16 623
9616.09 651
9617.02 624
9617.94 682
9618.87 685
9619.79 704
9620.72 723
9621.65 711
9622.57 694
9623.50 701
9624.42 605
9625.35 616
9626.28 642
9627.20 687
9628.13 653
9629.06 638
9629.98 629
9630.91 712
9631.84 691
9632.76 680
9633.69 696
9634.62 727
9635.54 748
9636.47 639
9637.40 632
9638.32 650
9639.25 666
9640.18 661
9641.11 695
9642.03 708
9642.96 723
9643.89 719
9644.81 764
9645.74 699
9646.67 643
9647.60 726
9648.52 750
9649.45 709
9650.38 714
9651.31 731
9652.23 701
9653.16 805
9654.09 826
9655.02 794
9655.95 797
9656.87 798
9657.80 798
9658.73 756
9659.66 802
9660.58 843
9661.51 795
9662.44 746
9663.37 807
9664.30 780
9665.23 758
9666.15 733
9667.08 749
9668.01 764
9668.94 718
9669.87 732
9670.80 726
9671.73 752
9672.65 718
9673.58 775
9674.51 744
9675.44 753
9676.37 769
9677.30 758
9678.23 764
9679.16 829
9680.08 776
9681.01 798
9681.94 758
9682.87 763
9683.80 812
9684.73 723
9685.66 794
9686.59 795
9687.52 727
9688.45 767
9689.38 802
9690.31 772
9691.24 789
9692.17 744
9693.09 784
9694.02 862
9694.95 822
9695.88 808
9696.81 738
9697.74 711
9698.67 756
9699.60 780
9700.53 798
9701.46 815
9702.39 744
9703.32 786
9704.25 875
9705.18 869
9706.11 938
9707.04 986
9707.97 950
9708.91 1013
9709.84 971
9710.77 1019
9711.70 954
9712.63 904
9713.56 797
9714.49 773
9715.42 739
9716.35 736
9717.28 678
9718.21 692
9719.14 678
9720.07 669
9721.00 775
9721.93 772
9722.87 719
9723.80 717
9724.73 761
9725.66 720
9726.59 694
9727.52 750
9728.45 712
9729.38 668
9730.32 711
9731.25 663
9732.18 728
9733.11 710
9734.04 667
9734.97 692
9735.91 683
9736.84 685
9737.77 707
9738.70 734
9739.63 710
9740.56 645
9741.50 726
9742.43 714
9743.36 700
9744.29 632
9745.22 745
9746.16 697
9747.09 659
9748.02 660
9748.95 708
9749.89 699
9750.82 708
9751.75 646
9752.68 611
9753.62 648
9754.55 647
9755.48 626
9756.41 680
9757.35 641
9758.28 662
9759.21 634
9760.14 681
9761.08 637
9762.01 660
9762.94 642
9763.88 648
9764.81 648
9765.74 665
9766.68 678
9767.61 685
9768.54 675
9769.48 653
9770.41 673
9771.34 648
9772.28 647
9773.21 640
9774.14 650
9775.08 668
9776.01 629
9776.94 668
9777.88 637
9778.81 651
9779.74 675
9780.68 662
9781.61 629
9782.55 670
9783.48 636
9784.41 684
9785.35 726
9786.28 674
9787.22 656
9788.15 662
9789.08 690
9790.02 679
9790.95 745
9791.89 703
9792.82 694
9793.76 621
9794.69 629
9795.63 666
9796.56 619
9797.49 648
9798.43 599
9799.36 627
9800.30 670
9801.23 626
9802.17 598
9803.10 615
9804.04 576
9804.97 583
9805.91 670
9806.84 641
9807.78 602
9808.71 596
9809.65 641
9810.58 595
9811.52 601
9812.45 584
9813.39 619
9814.33 598
9815.26 587
9816.20 595
9817.13 541
9818.07 630
9819.00 579
9819.94 550
9820.87 597
9821.81 530
9822.75 599
9823.68 611
9824.62 596
9825.55 532
9826.49 582
9827.43 603
9828.36 527
9829.30 580
9830.23 608
9831.17 579
9832.11 573
9833.04 563
9833.98 557
9834.92 591
9835.85 538
9836.79 543
9837.73 489
9838.66 531
9839.60 516
9840.54 514
9841.47 536
9842.41 555
9843.35 563
9844.28 550
9845.22 507
9846.16 537
9847.09 558
9848.03 529
9848.97 586
9849.90 567
9850.84 603
9851.78 540
9852.72 575
9853.65 553
9854.59 575
9855.53 566
9856.47 515
9857.40 553
9858.34 542
9859.28 576
9860.22 565
9861.15 582
9862.09 548
9863.03 573
9863.97 556
9864.90 543
9865.84 530
9866.78 559
9867.72 520
9868.66 503
9869.59 561
9870.53 565
9871.47 558
9872.41 557
9873.35 572
9874.29 604
9875.22 581
9876.16 530
9877.10 480
9878.04 554
9878.98 498
9879.92 565
9880.85 524
9881.79 524
9882.73 511
9883.67 551
9884.61 544
9885.55 526
9886.49 519
9887.43 542
9888.37 600
9889.30 552
9890.24 544
9891.18 551
9892.12 512
9893.06 573
9894.00 528
9894.94 530
9895.88 520
9896.82 535
9897.76 495
9898.70 541
9899.64 480
9900.58 546
9901.52 548
9902.45 494
9903.39 531
9904.33 560
9905.27 589
9906.21 529
9907.15 501
9908.09 510
9909.03 523
9909.97 536
9910.91 501
9911.85 499
9912.79 509
9913.73 484
9914.67 550
9915.61 533
9916.55 528
9917.49 569
9918.44 541
9919.38 493
9920.32 509
9921.26 573
9922.20 530
9923.14 513
9924.08 518
9925.02 569
9925.96 548
9926.90 519
9927.84 538
9928.78 524
9929.72 540
9930.66 630
9931.61 595
9932.55 602
9933.49 584
9934.43 639
9935.37 665
9936.31 673
9937.25 665
9938.19 610
9939.14 628
9940.08 573
9941.02 531
9941.96 567
9942.90 564
9943.84 582
9944.78 535
9945.73 510
9946.67 448
9947.61 473
9948.55 505
9949.49 498
9950.44 512
9951.38 485
9952.32 505
9953.26 544
9954.20 496
9955.15 576
9956.09 512
9957.03 514
9957.97 528
9958.91 498
9959.86 476
9960.80 473
9961.74 459
9962.68 462
9963.63 494
9964.57 503
9965.51 459
9966.45 479
9967.40 450
9968.34 466
9969.28 491
9970.23 457
9971.17 478
9972.11 476
9973.05 494
9974.00 504
9974.94 449
9975.88 509
9976.83 482
9977.77 462
9978.71 473
9979.66 490
9980.60 495
9981.54 513
9982.49 470
9983.43 470
9984.37 464
9985.32 498
9986.26 512
9987.20 507
9988.15 495
9989.09 462
9990.04 446
9990.98 534
9991.92 485
9992.87 496
9993.81 464
9994.76 473
9995.70 487
9996.64 457
9997.59 432
9998.53 463
9999.48 493
10000.42 460
10001.36 443
10002.31 493
10003.25 478
10004.20 439
10005.14 458
10006.09 475
10007.03 465
10007.98 464
10008.92 451
10009.87 453
10010.81 447
10011.76 473
10012.70 502
10013.64 485
10014.59 495
10015.53 506
10016.48 453
10017.43 511
10018.37 440
10019.32 489
10020.26 444
10021.21 442
10022.15 446
10023.10 479
10024.04 472
10024.99 493
10025.93 444
10026.88 449
10027.82 459
10028.77 536
10029.72 482
10030.66 426
10031.61 469
10032.55 487
10033.50 453
10034.44 436
10035.39 454
10036.34 461
10037.28 462
10038.23 463
10039.17 446
10040.12 496
10041.07 452
10042.01 418
10042.96 437
10043.91 430
10044.85 469
10045.80 511
10046.74 446
10047.69 405
10048.64 430
10049.58 443
10050.53 501
10051.48 493
10052.42 437
10053.37 389
10054.32 450
10055.27 466
10056.21 416
10057.16 439
10058.11 430
10059.05 472
10060.00 465
10060.95 468
10061.89 455
10062.84 478
10063.79 491
10064.74 411
10065.68 452
10066.63 388
10067.58 450
10068.53 499
10069.47 427
10070.42 434
10071.37 445
10072.32 447
10073.26 437
10074.21 418
10075.16 406
10076.11 409
10077.06 441
10078.00 444
10078.95 417
10079.90 463
10080.85 459
10081.80 456
10082.74 426
10083.69 429
10084.64 456
10085.59 467
10086.54 442
10087.49 419
10088.43 422
10089.38 465
10090.33 455
10091.28 399
10092.23 488
10093.18 441
10094.13 444
10095.07 427
10096.02 451
10096.97 447
10097.92 428
10098.87 469
10099.82 444
10100.77 422
10101.72 437
10102.67 449
10103.61 454
10104.56 425
10105.51 452
10106.46 471
10107.41 496
10108.36 459
10109.31 448
10110.26 461
10111.21 390
10112.16 415
10113.11 429
10114.06 450
10115.01 478
10115.96 413
10116.91 445
10117.86 425
10118.81 464
10119.76 457
10120.71 427
10121.66 426
10122.61 414
10123.56 393
10124.51 434
10125.46 421
10126.41 414
10127.36 455
10128.31 424
10129.26 422
10130.21 410
10131.16 473
10132.11 427
10133.06 428
10134.01 390
10134.96 408
10135.91 385
10136.86 423
10137.81 416
10138.76 436
10139.72 405
10140.67 433
10141.62 406
10142.57 418
10143.52 453
10144.47 434
10145.42 403
10146.37 412
10147.32 431
10148.28 408
10149.23 431
10150.18 414
10151.13 442
10152.08 425
10153.03 413
10153.98 396
10154.94 391
10155.89 427
10156.84 406
10157.79 425
10158.74 435
10159.69 459
10160.65 411
10161.60 473
10162.55 451
10163.50 432
10164.45 402
10165.41 471
10166.36 434
10167.31 398
10168.26 436
10169.21 416
10170.17 378
10171.12 419
10172.07 412
10173.02 387
10173.98 434
10174.93 426
10175.88 453
10176.83 410
10177.79 441
10178.74 472
10179.69 448
10180.64 443
10181.60 444
10182.55 432
10183.50 393
10184.46 426
10185.41 427
10186.36 468
10187.32 400
10188.27 436
10189.22 436
10190.18 419
10191.13 462
10192.08 424
10193.03 428
10193.99 460
10194.94 433
10195.90 465
10196.85 482
10197.80 484
10198.76 442
10199.71 413
10200.66 427
10201.62 424
10202.57 411
10203.52 421
10204.48 456
10205.43 454
10206.39 457
10207.34 464
10208.29 422
10209.25 439
10210.20 438
10211.16 446
10212.11 436
10213.07 436
10214.02 462
10214.97 433
10215.93 447
10216.88 414
10217.84 492
10218.79 506
10219.75 510
10220.70 444
10221.66 420
10222.61 430
10223.57 451
10224.52 431
10225.48 428
10226.43 462
10227.39 430
10228.34 418
10229.30 428
10230.25 393
10231.21 438
10232.16 431
10233.12 428
10234.07 434
10235.03 395
10235.98 394
10236.94 409
10237.89 370
10238.85 425
10239.80 439
10240.76 495
10241.72 472
10242.67 418
10243.63 487
10244.58 494
10245.54 493
10246.49 470
10247.45 479
10248.41 505
10249.36 469
10250.32 437
10251.27 465
10252.23 463
10253.19 425
10254.14 451
10255.10 438
10256.06 405
10257.01 393
10257.97 459
10258.92 491
10259.88 428
10260.84 441
10261.79 448
10262.75 446
10263.71 419
10264.66 370
10265.62 388
10266.58 390
10267.53 465
10268.49 422
10269.45 404
10270.41 410
10271.36 402
10272.32 442
10273.28 451
10274.23 409
10275.19 379
10276.15 423
10277.11 448
10278.06 386
10279.02 368
10279.98 397
10280.94 369
10281.89 390
10282.85 387
10283.81 415
10284.77 403
10285.72 373
10286.68 405
10287.64 358
10288.60 384
10289.55 370
10290.51 431
10291.47 393
10292.43 431
10293.39 381
10294.34 407
10295.30 372
10296.26 385
10297.22 349
10298.18 384
10299.14 437
10300.09 441
10301.05 408
10302.01 367
10302.97 405
10303.93 370
10304.89 353
10305.85 382
10306.80 457
10307.76 436
10308.72 408
10309.68 381
10310.64 379
10311.60 371
10312.56 403
10313.52 383
10314.47 416
10315.43 401
10316.39 375
10317.35 441
10318.31 385
10319.27 395
10320.23 396
10321.19 384
10322.15 402
10323.11 404
10324.07 400
10325.03 400
10325.99 429
10326.95 402
10327.91 366
10328.87 389
10329.83 443
10330.79 419
10331.75 382
10332.71 361
10333.67 386
10334.63 391
10335.59 416
10336.55 372
10337.51 417
10338.47 400
10339.43 349
10340.39 374
10341.35 422
10342.31 414
10343.27 422
10344.23 394
10345.19 394
10346.15 403
10347.11 389
10348.07 398
10349.03 398
10349.99 372
10350.95 374
10351.91 435
10352.87 432
10353.83 415
10354.79 365
10355.76 377
10356.72 355
10357.68 349
10358.64 393
10359.60 393
10360.56 389
10361.52 349
10362.48 362
10363.45 375
10364.41 390
10365.37 447
10366.33 412
10367.29 408
10368.25 388
10369.21 447
10370.18 461
10371.14 418
10372.10 418
10373.06 420
10374.02 408
10374.98 399
10375.95 374
10376.91 369
10377.87 385
10378.83 390
10379.79 404
10380.76 382
10381.72 402
10382.68 401
10383.64 376
10384.61 374
10385.57 384
10386.53 386
10387.49 394
10388.46 364
10389.42 351
10390.38 365
10391.34 375
10392.31 386
10393.27 467
10394.23 347
10395.19 346
10396.16 307
10397.12 367
10398.08 381
10399.05 332
10400.01 353
10400.97 391
10401.93 353
10402.90 381
10403.86 394
10404.82 377
10405.79 376
10406.75 360
10407.71 378
10408.68 441
10409.64 416
10410.60 350
10411.57 376
10412.53 388
10413.50 412
10414.46 388
10415.42 382
10416.39 394
10417.35 394
10418.31 374
10419.28 399
10420.24 368
10421.21 383
10422.17 376
10423.13 427
10424.10 400
10425.06 352
10426.03 387
10426.99 378
10427.96 443
10428.92 405
10429.88 402
10430.85 424
10431.81 402
10432.78 395
10433.74 389
10434.71 367
10435.67 353
10436.64 374
10437.60 398
10438.57 350
10439.53 410
10440.50 360
10441.46 364
10442.43 349
10443.39 369
10444.36 362
10445.32 364
10446.29 403
10447.25 360
10448.22 392
10449.18 362
10450.15 366
10451.11 382
10452.08 368
10453.04 398
10454.01 403
10454.97 375
10455.94 379
10456.91 382
10457.87 408
10458.84 379
10459.80 361
10460.77 365
10461.73 366
10462.70 412
10463.67 377
10464.63 405
10465.60 429
10466.56 394
10467.53 400
10468.50 363
10469.46 338
10470.43 428
10471.40 397
10472.36 374
10473.33 412
10474.30 353
10475.26 353
10476.23 383
10477.19 377
10478.16 352
10479.13 377
10480.09 365
10481.06 351
10482.03 365
10483.00 358
10483.96 368
10484.93 396
10485.90 355
10486.86 365
10487.83 375
10488.80 345
10489.76 366
10490.73 381
10491.70 388
10492.67 398
10493.63 336
10494.60 357
10495.57 388
10496.54 349
10497.50 328
10498.47 371
10499.44 361
10500.41 330
10501.37 381
10502.34 338
10503.31 380
10504.28 357
10505.25 387
10506.21 404
10507.18 387
10508.15 439
10509.12 398
10510.09 387
10511.05 405
10512.02 358
10512.99 366
10513.96 390
10514.93 382
10515.90 375
10516.86 369
10517.83 379
10518.80 447
10519.77 391
10520.74 395
10521.71 379
10522.68 380
10523.64 379
10524.61 395
10525.58 365
10526.55 412
10527.52 381
10528.49 397
10529.46 374
10530.43 355
10531.40 396
10532.36 392
10533.33 370
10534.30 319
10535.27 353
10536.24 344
10537.21 401
10538.18 408
10539.15 407
10540.12 418
10541.09 405
10542.06 357
10543.03 320
10544.00 345
10544.97 381
10545.94 389
10546.91 361
10547.88 348
10548.85 375
10549.82 397
10550.79 382
10551.76 430
10552.73 405
10553.70 361
10554.67 428
10555.64 430
10556.61 398
10557.58 391
10558.55 400
10559.52 405
10560.49 421
10561.46 348
10562.43 345
10563.40 380
10564.37 403
10565.34 395
10566.31 392
10567.28 408
10568.25 466
10569.23 462
10570.20 421
10571.17 446
10572.14 461
10573.11 487
10574.08 424
10575.05 460
10576.02 429
10576.99 429
10577.96 416
10578.94 428
10579.91 391
10580.88 369
10581.85 407
10582.82 375
10583.79 366
10584.76 377
10585.74 380
10586.71 386
10587.68 399
10588.65 418
10589.62 395
10590.60 378
10591.57 403
10592.54 376
10593.51 392
10594.48 378
10595.45 402
10596.43 403
10597.40 356
10598.37 361
10599.34 371
10600.32 382
10601.29 388
10602.26 397
10603.23 416
10604.21 405
10605.18 439
10606.15 432
10607.12 386
10608.10 386
10609.07 389
10610.04 435
10611.01 447
10611.99 436
10612.96 416
10613.93 377
10614.91 362
10615.88 372
10616.85 378
10617.82 373
10618.80 388
10619.77 400
10620.74 395
10621.72 435
10622.69 431
10623.66 369
10624.64 372
10625.61 352
10626.58 433
10627.56 414
10628.53 383
10629.51 393
10630.48 406
10631.45 362
10632.43 370
10633.40 376
10634.37 357
10635.35 394
10636.32 396
10637.30 344
10638.27 397
10639.24 384
10640.22 371
10641.19 352
10642.17 385
10643.14 409
10644.11 435
10645.09 394
10646.06 378
10647.04 413
10648.01 398
10648.99 420
10649.96 489
10650.94 418
10651.91 431
10652.89 383
10653.86 378
10654.83 392
10655.81 391
10656.78 423
10657.76 412
10658.73 413
10659.71 436
10660.68 349
10661.66 372
10662.63 412
10663.61 371
10664.59 445
10665.56 447
10666.54 385
10667.51 391
10668.49 384
10669.46 408
10670.44 364
10671.41 356
10672.39 363
10673.36 370
10674.34 387
10675.32 354
10676.29 371
10677.27 358
10678.24 393
10679.22 393
10680.19 377
10681.17 330
10682.15 394
10683.12 367
10684.10 376
10685.08 323
10686.05 361
10687.03 399
10688.00 383
10688.98 428
10689.96 369
10690.93 366
10691.91 363
10692.89 351
10693.86 447
10694.84 419
10695.82 421
10696.79 443
10697.77 412
10698.75 442
10699.72 402
10700.70 361
10701.68 374
10702.65 369
10703.63 353
10704.61 361
10705.59 406
10706.56 364
10707.54 381
10708.52 423
10709.49 413
10710.47 361
10711.45 361
10712.43 350
10713.40 347
10714.38 341
10715.36 306
10716.34 375
10717.31 366
10718.29 372
10719.27 378
10720.25 383
10721.22 400
10722.20 373
10723.18 351
10724.16 384
10725.14 346
10726.11 377
10727.09 373
10728.07 392
10729.05 378
10730.03 379
10731.01 351
10731.98 381
10732.96 373
10733.94 388
10734.92 331
10735.90 342
10736.88 364
10737.85 387
10738.83 344
10739.81 336
10740.79 349
10741.77 331
10742.75 350
10743.73 359
10744.71 380
10745.69 376
10746.66 369
10747.64 389
10748.62 407
10749.60 375
10750.58 341
10751.56 356
10752.54 368
10753.52 376
10754.50 333
10755.48 370
10756.46 330
10757.44 355
10758.42 350
10759.39 333
10760.37 336
10761.35 402
10762.33 412
10763.31 381
10764.29 386
10765.27 348
10766.25 327
10767.23 368
10768.21 362
10769.19 390
10770.17 385
10771.15 347
10772.13 357
10773.11 359
10774.09 370
10775.07 334
10776.05 393
10777.03 375
10778.02 367
10779.00 373
10779.98 358
10780.96 332
10781.94 372
10782.92 411
10783.90 379
10784.88 377
10785.86 356
10786.84 360
10787.82 368
10788.80 387
10789.78 355
10790.76 361
10791.75 360
10792.73 374
10793.71 401
10794.69 370
10795.67 370
10796.65 362
10797.63 393
10798.61 383
10799.60 371
10800.58 383
10801.56 345
10802.54 363
10803.52 373
10804.50 352
10805.49 331
10806.47 386
10807.45 435
10808.43 342
10809.41 373
10810.39 394
10811.38 348
10812.36 362
10813.34 382
10814.32 355
10815.30 330
10816.29 375
10817.27 390
10818.25 376
10819.23 351
10820.22 345
10821.20 342
10822.18 339
10823.16 378
10824.15 361
10825.13 382
10826.11 357
10827.09 384
10828.08 396
10829.06 382
10830.04 365
10831.02 396
10832.01 376
10832.99 433
10833.97 403
10834.96 427
10835.94 347
10836.92 385
10837.91 385
10838.89 389
10839.87 445
10840.85 382
10841.84 390
10842.82 430
10843.81 423
10844.79 398
10845.77 405
10846.76 387
10847.74 411
10848.72 342
10849.71 345
10850.69 392
10851.67 393
10852.66 413
10853.64 386
10854.63 384
10855.61 362
10856.59 446
10857.58 392
10858.56 379
10859.55 396
10860.53 386
10861.51 357
10862.50 367
10863.48 355
10864.47 411
10865.45 371
10866.44 368
10867.42 366
10868.41 339
10869.39 366
10870.37 397
10871.36 365
10872.34 350
10873.33 400
10874.31 371
10875.30 481
10876.28 404
10877.27 400
10878.25 384
10879.24 354
10880.22 404
10881.21 446
10882.19 419
10883.18 400
10884.16 418
10885.15 383
10886.13 386
10887.12 356
10888.11 370
10889.09 417
10890.08 401
10891.06 417
10892.05 422
10893.03 417
10894.02 435
10895.00 428
10895.99 479
10896.98 415
10897.96 420
10898.95 416
10899.93 406
10900.92 389
10901.91 396
10902.89 388
10903.88 366
10904.86 362
10905.85 405
10906.84 425
10907.82 417
10908.81 445
10909.80 442
10910.78 446
10911.77 406
10912.76 429
10913.74 475
10914.73 394
10915.72 454
10916.70 472
10917.69 424
10918.68 434
10919.66 464
10920.65 405
10921.64 420
10922.62 408
10923.61 422
10924.60 421
10925.58 459
10926.57 457
10927.56 491
10928.55 470
10929.53 459
10930.52 429
10931.51 429
10932.50 433
10933.48 464
10934.47 448
10935.46 493
10936.45 436
10937.43 486
10938.42 504
10939.41 438
10940.40 468
10941.38 459
10942.37 483
10943.36 486
10944.35 447
10945.34 465
10946.32 502
10947.31 459
10948.30 500
10949.29 457
10950.28 497
10951.27 489
10952.25 456
10953.24 502
10954.23 443
10955.22 430
10956.21 428
10957.20 470
10958.18 455
10959.17 451
10960.16 454
10961.15 448
10962.14 476
10963.13 449
10964.12 489
10965.11 510
10966.10 521
10967.08 564
10968.07 566
10969.06 522
10970.05 532
10971.04 546
10972.03 541
10973.02 525
10974.01 487
10975.00 518
10975.99 462
10976.98 486
10977.97 505
10978.96 498
10979.95 469
10980.94 483
10981.92 483
10982.91 500
10983.90 460
10984.89 501
10985.88 526
10986.87 493
10987.86 475
10988.85 494
10989.84 536
10990.83 500
10991.82 466
10992.81 486
10993.80 579
10994.79 523
10995.78 483
10996.78 471
10997.77 460
10998.76 543
10999.75 495
11000.74 500
11001.73 475
11002.72 505
11003.71 536
11004.70 588
11005.69 543
11006.68 536
11007.67 574
11008.66 612
11009.65 606
11010.64 603
11011.64 589
11012.63 593
11013.62 522
11014.61 543
11015.60 560
11016.59 503
11017.58 522
11018.57 509
11019.57 502
11020.56 532
11021.55 502
11022.54 487
11023.53 479
11024.52 473
11025.51 501
11026.51 462
11027.50 456
11028.49 442
11029.48 432
11030.47 447
11031.47 494
11032.46 521
11033.45 519
11034.44 441
11035.43 455
11036.43 432
11037.42 410
11038.41 459
11039.40 437
11040.39 466
11041.39 433
11042.38 459
11043.37 402
11044.36 478
11045.36 480
11046.35 447
11047.34 429
11048.34 476
11049.33 401
11050.32 395
11051.31 429
11052.31 446
11053.30 418
11054.29 434
11055.29 486
11056.28 437
11057.27 458
11058.26 443
11059.26 436
11060.25 432
11061.24 435
11062.24 401
11063.23 414
11064.22 448
11065.22 401
11066.21 390
11067.20 423
11068.20 414
11069.19 397
11070.19 406
11071.18 452
11072.17 402
11073.17 417
11074.16 457
11075.15 430
11076.15 461
11077.14 448
11078.14 451
11079.13 421
11080.12 455
11081.12 446
11082.11 441
11083.11 451
11084.10 408
11085.10 388
11086.09 420
11087.08 427
11088.08 463
11089.07 468
11090.07 445
11091.06 449
11092.06 401
11093.05 422
11094.05 454
11095.04 464
11096.04 439
11097.03 428
11098.03 433
11099.02 473
11100.02 431
11101.01 450
11102.01 429
11103.00 444
11104.00 477
11104.99 430
11105.99 411
11106.98 429
11107.98 406
11108.97 356
11109.97 373
11110.96 418
11111.96 401
11112.95 391
11113.95 414
11114.95 431
11115.94 387
11116.94 413
11117.93 450
11118.93 409
11119.93 375
11120.92 402
11121.92 423
11122.91 432
11123.91 421
11124.91 418
11125.90 419
11126.90 460
11127.89 412
11128.89 391
11129.89 389
11130.88 407
11131.88 397
11132.88 460
11133.87 406
11134.87 419
11135.87 412
11136.86 388
11137.86 383
11138.86 442
11139.85 423
11140.85 429
11141.85 421
11142.84 428
11143.84 425
11144.84 414
11145.83 348
11146.83 413
11147.83 407
11148.83 390
11149.82 371
11150.82 387
11151.82 363
11152.82 382
11153.81 419
11154.81 380
11155.81 431
11156.80 415
11157.80 445
11158.80 460
11159.80 395
11160.80 423
11161.79 460
11162.79 372
11163.79 386
11164.79 425
11165.78 405
11166.78 393
11167.78 394
11168.78 387
11169.78 355
11170.78 356
11171.77 375
11172.77 401
11173.77 390
11174.77 397
11175.77 370
11176.77 379
11177.76 389
11178.76 408
11179.76 376
11180.76 355
11181.76 371
11182.76 411
11183.76 399
11184.75 417
11185.75 408
11186.75 372
11187.75 385
11188.75 398
11189.75 430
11190.75 351
11191.75 334
11192.75 369
11193.75 411
11194.75 437
11195.74 398
11196.74 390
11197.74 367
11198.74 414
11199.74 401
11200.74 380
11201.74 390
11202.74 375
11203.74 408
11204.74 405
11205.74 382
11206.74 377
11207.74 359
11208.74 404
11209.74 374
11210.74 372
11211.74 366
11212.74 369
11213.74 374
11214.74 372
11215.74 448
11216.74 419
11217.74 415
11218.74 392
11219.74 405
11220.74 331
11221.74 426
11222.74 406
11223.74 370
11224.74 343
11225.74 414
11226.74 406
11227.75 381
11228.75 392
11229.75 372
11230.75 377
11231.75 382
11232.75 371
11233.75 396
11234.75 401
11235.75 396
11236.75 385
11237.76 362
11238.76 401
11239.76 359
11240.76 365
11241.76 359
11242.76 373
11243.76 400
11244.76 374
11245.77 394
11246.77 402
11247.77 367
11248.77 394
11249.77 386
11250.77 395
11251.78 385
11252.78 371
11253.78 370
11254.78 378
11255.78 383
11256.79 381
11257.79 387
11258.79 414
11259.79 370
11260.79 393
11261.80 439
11262.80 451
11263.80 475
11264.80 420
11265.81 429
11266.81 417
11267.81 409
11268.81 390
11269.82 426
11270.82 448
11271.82 462
11272.82 433
11273.83 388
11274.83 410
11275.83 393
11276.84 417
11277.84 419
11278.84 365
11279.85 367
11280.85 407
11281.85 433
11282.85 412
11283.86 391
11284.86 379
11285.86 404
11286.87 443
11287.87 458
11288.87 390
11289.88 418
11290.88 400
11291.89 479
11292.89 466
11293.89 439
11294.90 446
11295.90 445
11296.90 425
11297.91 446
11298.91 424
11299.92 398
11300.92 399
11301.92 424
11302.93 424
11303.93 393
11304.94 449
11305.94 439
11306.94 414
11307.95 404
11308.95 384
11309.96 438
11310.96 458
11311.97 429
11312.97 393
11313.98 423
11314.98 433
11315.98 434
11316.99 446
11317.99 423
11319.00 447
11320.00 420
11321.01 407
11322.01 443
11323.02 454
11324.02 499
11325.03 432
11326.03 425
11327.04 425
11328.04 418
11329.05 439
11330.05 475
11331.06 431
11332.07 395
11333.07 449
11334.08 465
11335.08 413
11336.09 441
11337.09 417
11338.10 412
11339.10 411
11340.11 395
11341.12 418
11342.12 465
11343.13 491
11344.13 439
11345.14 412
11346.15 491
11347.15 503
11348.16 425
11349.16 466
11350.17 425
11351.18 392
11352.18 435
11353.19 432
11354.20 458
11355.20 472
11356.21 457
11357.21 473
11358.22 466
11359.23 450
11360.23 476
11361.24 472
11362.25 393
11363.25 415
11364.26 409
11365.27 483
11366.28 462
11367.28 437
11368.29 437
11369.30 446
11370.30 507
11371.31 492
11372.32 446
11373.32 442
11374.33 460
11375.34 469
11376.35 457
11377.35 435
11378.36 437
11379.37 479
11380.38 483
11381.38 484
11382.39 461
11383.40 468
11384.41 436
11385.41 445
11386.42 510
11387.43 503
11388.44 484
11389.45 470
11390.45 516
11391.46 479
11392.47 469
11393.48 532
11394.49 480
11395.49 471
11396.50 441
11397.51 509
11398.52 485
11399.53 493
11400.54 462
11401.55 485
11402.55 498
11403.56 493
11404.57 531
11405.58 519
11406.59 486
11407.60 477
11408.61 464
11409.61 526
11410.62 499
11411.63 490
11412.64 545
11413.65 515
11414.66 517
11415.67 472
11416.68 515
11417.69 487
11418.70 473
11419.71 541
11420.71 513
11421.72 563
11422.73 552
11423.74 557
11424.75 537
11425.76 496
11426.77 577
11427.78 539
11428.79 514
11429.80 554
11430.81 519
11431.82 536
11432.83 541
11433.84 561
11434.85 552
11435.86 490
11436.87 510
11437.88 601
11438.89 570
11439.90 565
11440.91 615
11441.92 616
11442.93 562
11443.94 543
11444.95 537
11445.96 570
11446.97 581
11447.98 549
11448.99 544
11450.00 547
11451.01 543
11452.03 567
11453.04 592
11454.05 593
11455.06 589
11456.07 588
11457.08 580
11458.09 577
11459.10 559
11460.11 560
11461.12 561
11462.14 595
11463.15 536
11464.16 573
11465.17 616
11466.18 601
11467.19 563
11468.20 569
11469.21 574
11470.23 620
11471.24 594
11472.25 576
11473.26 600
11474.27 600
11475.28 643
11476.30 620
11477.31 617
11478.32 613
11479.33 619
11480.34 615
11481.36 631
11482.37 612
11483.38 623
11484.39 613
11485.40 632
11486.42 640
11487.43 551
11488.44 570
11489.45 633
11490.47 665
11491.48 655
11492.49 610
11493.50 670
11494.52 692
11495.53 734
11496.54 678
11497.55 645
11498.57 674
11499.58 653
11500.59 660
11501.61 639
11502.62 685
11503.63 676
11504.64 718
11505.66 683
11506.67 735
11507.68 677
11508.70 700
11509.71 713
11510.72 737
11511.74 681
11512.75 702
11513.76 834
11514.78 804
11515.79 685
11516.80 750
11517.82 770
11518.83 761
11519.84 777
11520.86 736
11521.87 807
11522.89 820
11523.90 883
11524.91 813
11525.93 799
11526.94 776
11527.96 795
11528.97 824
11529.98 806
11531.00 860
11532.01 813
11533.03 798
11534.04 866
11535.06 905
11536.07 838
11537.08 896
11538.10 935
11539.11 926
11540.13 897
11541.14 1053
11542.16 967
11543.17 951
11544.19 971
11545.20 961
11546.22 991
11547.23 1042
11548.25 1055
11549.26 1098
11550.28 1174
11551.29 1241
11552.31 1351
11553.32 1524
11554.34 1777
11555.35 1819
11556.37 1765
11557.38 1892
11558.40 1661
11559.41 1621
11560.43 1590
11561.45 1417
11562.46 1288
11563.48 1143
11564.49 1102
11565.51 1080
11566.52 989
11567.54 1007
11568.56 1016
11569.57 942
11570.59 909
11571.60 910
11572.62 967
11573.64 929
11574.65 934
11575.67 977
11576.68 968
11577.70 846
11578.72 811
11579.73 878
11580.75 873
11581.77 893
11582.78 866
11583.80 900
11584.82 851
11585.83 859
11586.85 856
11587.87 926
11588.88 898
11589.90 857
11590.92 882
11591.93 924
11592.95 971
11593.97 999
11594.98 957
11596.00 994
11597.02 1039
11598.03 992
11599.05 905
11600.07 962
11601.09 990
11602.10 939
11603.12 982
11604.14 907
11605.16 878
11606.17 932
11607.19 934
11608.21 983
11609.23 1101
11610.24 1114
11611.26 1238
11612.28 1294
11613.30 1314
11614.32 1317
11615.33 1331
11616.35 1301
11617.37 1177
11618.39 1165
11619.41 1126
11620.42 1109
11621.44 974
11622.46 972
11623.48 959
11624.50 901
11625.51 949
11626.53 861
11627.55 878
11628.57 893
11629.59 850
11630.61 901
11631.63 956
11632.64 929
11633.66 904
11634.68 904
11635.70 873
11636.72 881
11637.74 887
11638.76 910
11639.78 901
11640.80 828
11641.81 828
11642.83 878
11643.85 844
11644.87 876
11645.89 898
11646.91 843
11647.93 857
11648.95 852
11649.97 806
11650.99 801
11652.01 788
11653.03 824
11654.05 788
11655.07 806
11656.09 838
11657.11 797
11658.13 734
11659.15 768
11660.17 772
11661.19 774
11662.21 778
11663.23 791
11664.25 810
11665.27 733
11666.29 735
11667.31 744
11668.33 805
11669.35 768
11670.37 792
11671.39 702
11672.41 711
11673.43 685
11674.45 681
11675.47 694
11676.49 716
11677.51 734
11678.53 714
11679.55 670
11680.57 680
11681.59 673
11682.61 681
11683.64 672
11684.66 689
11685.68 754
11686.70 719
11687.72 689
11688.74 729
11689.76 748
11690.78 703
11691.80 757
11692.83 730
11693.85 727
11694.87 726
11695.89 666
11696.91 650
11697.93 638
11698.95 646
11699.98 649
11701.00 693
11702.02 718
11703.04 766
11704.06 696
11705.08 677
11706.11 715
11707.13 653
11708.15 625
11709.17 637
11710.19 646
11711.22 656
11712.24 670
11713.26 618
11714.28 632
11715.31 614
11716.33 608
11717.35 644
11718.37 626
11719.40 592
11720.42 589
11721.44 599
11722.46 571
11723.49 583
11724.51 596
11725.53 585
11726.55 604
11727.58 543
11728.60 566
11729.62 585
11730.65 563
11731.67 551
11732.69 546
11733.71 564
11734.74 533
11735.76 555
11736.78 521
11737.81 526
11738.83 494
11739.85 530
11740.88 529
11741.90 539
11742.92 492
11743.95 489
11744.97 539
11746.00 545
11747.02 528
11748.04 493
11749.07 530
11750.09 538
11751.11 549
11752.14 579
11753.16 511
11754.19 514
11755.21 487
11756.23 475
11757.26 500
11758.28 488
11759.31 503
11760.33 488
11761.36 481
11762.38 502
11763.40 498
11764.43 461
11765.45 424
11766.48 498
11767.50 454
11768.53 462
11769.55 495
11770.58 493
11771.60 498
11772.63 477
11773.65 469
11774.68 469
11775.70 489
11776.73 459
11777.75 452
11778.78 467
11779.80 431
11780.83 462
11781.85 412
11782.88 429
11783.90 437
11784.93 470
11785.95 507
11786.98 467
11788.00 434
11789.03 457
11790.05 470
11791.08 446
11792.11 457
11793.13 437
11794.16 458
11795.18 446
11796.21 455
11797.23 473
11798.26 446
11799.29 470
11800.31 458
11801.34 442
11802.36 435
11803.39 434
11804.42 485
11805.44 474
11806.47 461
11807.50 458
11808.52 470
11809.55 428
11810.57 403
11811.60 436
11812.63 453
11813.65 467
11814.68 463
11815.71 414
11816.73 464
11817.76 407
11818.79 424
11819.81 410
11820.84 435
11821.87 434
11822.90 451
11823.92 451
11824.95 467
11825.98 432
11827.00 403
11828.03 405
11829.06 452
11830.09 440
11831.11 439
11832.14 445
11833.17 425
11834.20 404
11835.22 419
11836.25 429
11837.28 409
11838.31 402
11839.33 375
11840.36 418
11841.39 401
11842.42 389
11843.45 426
11844.47 336
11845.50 394
11846.53 383
11847.56 410
11848.59 381
11849.61 403
11850.64 380
11851.67 439
11852.70 399
11853.73 423
11854.75 388
11855.78 407
11856.81 416
11857.84 396
11858.87 406
11859.90 397
11860.93 400
11861.95 413
11862.98 376
11864.01 386
11865.04 411
11866.07 347
11867.10 378
11868.13 399
11869.16 407
11870.19 436
11871.21 390
11872.24 459
11873.27 425
11874.30 427
11875.33 364
11876.36 409
11877.39 412
11878.42 396
11879.45 435
11880.48 410
11881.51 406
11882.54 402
11883.57 371
11884.60 367
11885.63 408
11886.66 418
11887.69 455
11888.72 405
11889.75 373
11890.78 412
11891.81 465
11892.84 394
11893.87 361
11894.90 382
11895.93 427
11896.96 388
11897.99 384
11899.02 380
11900.05 390
11901.08 353
11902.11 376
11903.14 349
11904.17 382
11905.20 423
11906.23 414
11907.26 384
11908.29 373
11909.32 362
11910.35 361
11911.38 361
11912.42 423
11913.45 415
11914.48 386
11915.51 385
11916.54 371
11917.57 402
11918.60 419
11919.63 410
11920.66 416
11921.70 360
11922.73 367
11923.76 364
11924.79 362
11925.82 387
11926.85 405
11927.88 417
11928.92 423
11929.95 397
11930.98 364
11932.01 413
11933.04 390
11934.07 410
11935.11 412
11936.14 392
11937.17 392
11938.20 396
11939.23 443
11940.27 419
11941.30 461
11942.33 421
11943.36 374
11944.40 432
11945.43 378
11946.46 398
11947.49 420
11948.53 416
11949.56 391
11950.59 365
11951.62 390
11952.66 409
11953.69 389
11954.72 355
11955.75 384
11956.79 363
11957.82 368
11958.85 347
11959.88 369
11960.92 419
11961.95 376
11962.98 371
11964.02 367
11965.05 364
11966.08 378
11967.12 395
11968.15 340
11969.18 401
11970.22 381
11971.25 368
11972.28 378
11973.32 396
11974.35 372
11975.38 398
11976.42 409
11977.45 408
11978.49 417
11979.52 390
11980.55 379
11981.59 397
11982.62 421
11983.66 417
11984.69 422
11985.72 417
11986.76 397
11987.79 403
11988.83 419
11989.86 394
11990.89 418
11991.93 403
11992.96 411
11994.00 386
11995.03 408
11996.07 433
11997.10 413
11998.14 396
11999.17 419
12000.20 401
12001.24 411
12002.27 373
12003.31 395
12004.34 380
12005.38 394
12006.41 383
12007.45 383
12008.48 377
12009.52 372
12010.55 351
12011.59 400
12012.62 396
12013.66 408
12014.70 426
12015.73 432
12016.77 402
12017.80 387
12018.84 390
12019.87 380
12020.91 396
12021.94 397
12022.98 392
12024.02 396
12025.05 397
12026.09 407
12027.12 395
12028.16 408
12029.19 414
12030.23 393
12031.27 409
12032.30 408
12033.34 409
12034.37 397
12035.41 427
12036.45 397
12037.48 416
12038.52 412
12039.56 415
12040.59 401
12041.63 339
12042.67 361
12043.70 388
12044.74 396
12045.78 406
12046.81 368
12047.85 349
12048.89 370
12049.92 423
12050.96 416
12052.00 396
12053.03 374
12054.07 395
12055.11 390
12056.14 360
12057.18 371
12058.22 386
12059.26 420
12060.29 368
12061.33 384
12062.37 374
12063.41 361
12064.44 397
12065.48 396
12066.52 348
12067.56 399
12068.59 377
12069.63 380
12070.67 447
12071.71 424
12072.74 391
12073.78 366
12074.82 409
12075.86 394
12076.90 393
12077.93 408
12078.97 401
12080.01 404
12081.05 355
12082.09 380
12083.13 356
12084.16 381
12085.20 362
12086.24 387
12087.28 376
12088.32 388
12089.36 376
12090.39 396
12091.43 384
12092.47 404
12093.51 394
12094.55 404
12095.59 390
12096.63 399
12097.67 395
12098.70 373
12099.74 352
12100.78 362
12101.82 351
12102.86 374
12103.90 387
12104.94 361
12105.98 374
12107.02 382
12108.06 380
12109.10 354
12110.14 391
12111.18 361
12112.22 328
12113.25 366
12114.29 349
12115.33 360
12116.37 389
12117.41 350
12118.45 335
12119.49 353
12120.53 374
12121.57 376
12122.61 370
12123.65 352
12124.69 371
12125.73 369
12126.77 350
12127.81 385
12128.85 353
12129.89 365
12130.93 359
12131.97 334
12133.02 385
12134.06 373
12135.10 434
12136.14 336
12137.18 365
12138.22 363
12139.26 374
12140.30 342
12141.34 355
12142.38 355
12143.42 375
12144.46 366
12145.50 383
12146.54 371
12147.59 346
12148.63 336
12149.67 320
12150.71 294
12151.75 322
12152.79 364
12153.83 332
12154.87 345
12155.92 357
12156.96 322
12158.00 348
12159.04 324
12160.08 342
12161.12 344
12162.17 365
12163.21 335
12164.25 332
12165.29 344
12166.33 342
12167.37 373
12168.42 368
12169.46 326
12170.50 308
12171.54 351
12172.58 360
12173.63 321
12174.67 339
12175.71 346
12176.75 388
12177.80 361
12178.84 326
12179.88 366
12180.92 363
12181.97 342
12183.01 338
12184.05 347
12185.09 321
12186.14 344
12187.18 345
12188.22 346
12189.26 328
12190.31 358
12191.35 341
12192.39 350
12193.44 357
12194.48 293
12195.52 352
12196.57 382
12197.61 359
12198.65 310
12199.70 314
12200.74 345
12201.78 314
12202.83 330
12203.87 305
12204.91 290
12205.96 361
12207.00 348
12208.04 372
12209.09 359
12210.13 321
12211.17 314
12212.22 335
12213.26 317
12214.31 322
12215.35 309
12216.39 305
12217.44 295
12218.48 328
12219.53 322
12220.57 338
12221.61 337
12222.66 325
12223.70 330
12224.75 297
12225.79 345
12226.84 292
12227.88 312
12228.93 317
12229.97 342
12231.01 361
12232.06 338
12233.10 336
12234.15 319
12235.19 347
12236.24 320
12237.28 284
12238.33 310
12239.37 315
12240.42 283
12241.46 294
12242.51 300
12243.55 339
12244.60 299
12245.64 291
12246.69 313
12247.74 319
12248.78 312
12249.83 282
12250.87 299
12251.92 318
12252.96 356
12254.01 352
12255.05 317
12256.10 323
12257.15 326
12258.19 312
12259.24 326
12260.28 302
12261.33 323
12262.37 309
12263.42 292
12264.47 304
12265.51 326
12266.56 322
12267.61 314
12268.65 342
12269.70 325
12270.74 294
12271.79 295
12272.84 284
12273.88 280
12274.93 313
12275.98 312
12277.02 315
12278.07 299
12279.12 291
12280.16 300
12281.21 286
12282.26 310
12283.30 333
12284.35 323
12285.40 316
12286.44 322
12287.49 273
12288.54 300
12289.59 348
12290.63 368
12291.68 368
12292.73 322
12293.77 370
12294.82 345
12295.87 319
12296.92 338
12297.96 317
12299.01 317
12300.06 332
12301.11 342
12302.15 293
12303.20 329
12304.25 325
12305.30 324
12306.35 300
12307.39 299
12308.44 303
12309.49 306
12310.54 328
12311.59 333
12312.63 298
12313.68 314
12314.73 362
12315.78 327
12316.83 320
12317.88 317
12318.92 307
12319.97 329
12321.02 304
12322.07 284
12323.12 324
12324.17 306
12325.21 317
12326.26 284
12327.31 324
12328.36 309
12329.41 302
12330.46 302
12331.51 301
12332.56 312
12333.61 322
12334.65 293
12335.70 279
12336.75 282
12337.80 295
12338.85 314
12339.90 296
12340.95 298
12342.00 304
12343.05 314
12344.10 309
12345.15 308
12346.20 270
12347.25 273
12348.30 283
12349.35 296
12350.40 289
12351.45 310
12352.50 301
12353.55 345
12354.60 260
12355.65 254
12356.70 278
12357.75 304
12358.80 283
12359.85 278
12360.90 284
12361.95 319
12363.00 284
12364.05 285
12365.10 314
12366.15 324
12367.20 310
12368.25 301
12369.30 336
12370.35 318
12371.40 292
12372.45 298
12373.50 309
12374.55 281
12375.60 270
12376.65 299
12377.70 297
12378.76 282
12379.81 253
12380.86 322
12381.91 311
12382.96 292
12384.01 283
12385.06 262
12386.11 280
12387.17 332
12388.22 289
12389.27 288
12390.32 246
12391.37 277
12392.42 284
12393.47 363
12394.53 306
12395.58 277
12396.63 285
12397.68 275
12398.73 286
12399.78 273
12400.84 303
12401.89 306
12402.94 300
12403.99 267
12405.04 275
12406.10 321
12407.15 272
12408.20 282
12409.25 271
12410.31 307
12411.36 275
12412.41 294
12413.46 327
12414.51 310
12415.57 304
12416.62 318
12417.67 308
12418.72 294
12419.78 276
12420.83 274
12421.88 326
12422.94 332
12423.99 311
12425.04 277
12426.09 264
12427.15 268
12428.20 330
12429.25 309
12430.31 297
12431.36 309
12432.41 316
12433.47 262
12434.52 252
12435.57 264
12436.63 302
12437.68 273
12438.73 270
12439.79 275
12440.84 266
12441.89 292
12442.95 305
12444.00 300
12445.06 315
12446.11 263
12447.16 282
12448.22 275
12449.27 323
12450.33 300
12451.38 300
12452.43 321
12453.49 333
12454.54 296
12455.60 280
12456.65 290
12457.70 311
12458.76 298
12459.81 274
12460.87 299
12461.92 293
12462.98 309
12464.03 332
12465.09 308
12466.14 293
12467.19 302
12468.25 291
12469.30 311
12470.36 299
12471.41 334
12472.47 306
12473.52 300
12474.58 325
12475.63 303
12476.69 313
12477.74 300
12478.80 328
12479.85 289
12480.91 274
12481.97 290
12483.02 297
12484.08 329
12485.13 321
12486.19 288
12487.24 297
12488.30 312
12489.35 317
12490.41 309
12491.47 306
12492.52 322
12493.58 289
12494.63 328
12495.69 270
12496.74 279
12497.80 297
12498.86 308
12499.91 311
12500.97 298
12502.03 302
12503.08 276
12504.14 278
12505.19 284
12506.25 321
12507.31 328
12508.36 319
12509.42 299
12510.48 322
12511.53 299
12512.59 339
12513.65 295
12514.70 301
12515.76 332
12516.82 285
12517.87 305
12518.93 315
12519.99 368
12521.04 301
12522.10 324
12523.16 345
12524.22 365
12525.27 326
12526.33 321
12527.39 321
12528.44 357
12529.50 327
12530.56 301
12531.62 329
12532.67 344
12533.73 389
12534.79 385
12535.85 390
12536.90 350
12537.96 387
12539.02 353
12540.08 336
12541.14 354
12542.19 351
12543.25 343
12544.31 331
12545.37 356
12546.43 354
12547.48 326
12548.54 306
12549.60 268
12550.66 284
12551.72 304
12552.77 321
12553.83 318
12554.89 325
12555.95 333
12557.01 339
12558.07 309
12559.13 304
12560.18 301
12561.24 329
12562.30 328
12563.36 322
12564.42 266
12565.48 274
12566.54 292
12567.60 318
12568.65 271
12569.71 280
12570.77 297
12571.83 301
12572.89 280
12573.95 298
12575.01 255
12576.07 297
12577.13 329
12578.19 291
12579.25 292
12580.31 333
12581.37 345
12582.43 327
12583.49 333
12584.55 296
12585.60 284
12586.66 292
12587.72 311
12588.78 278
12589.84 283
12590.90 294
12591.96 326
12593.02 328
12594.08 313
12595.14 326
12596.20 339
12597.26 333
12598.32 310
12599.39 300
12600.45 297
12601.51 314
12602.57 344
12603.63 338
12604.69 339
12605.75 339
12606.81 310
12607.87 335
12608.93 345
12609.99 329
12611.05 342
12612.11 338
12613.17 368
12614.23 417
12615.30 381
12616.36 370
12617.42 379
12618.48 350
12619.54 345
12620.60 363
12621.66 380
12622.72 362
12623.78 372
12624.85 316
12625.91 325
12626.97 365
12628.03 327
12629.09 317
12630.15 331
12631.22 386
12632.28 339
12633.34 330
12634.40 343
12635.46 335
12636.52 273
12637.59 301
12638.65 312
12639.71 320
12640.77 311
12641.83 275
12642.90 322
12643.96 319
12645.02 322
12646.08 300
12647.14 310
12648.21 287
12649.27 253
12650.33 287
12651.39 334
12652.46 343
12653.52 297
12654.58 322
12655.65 260
12656.71 267
12657.77 327
12658.83 314
12659.90 305
12660.96 298
12662.02 252
12663.09 277
12664.15 283
12665.21 276
12666.27 302
12667.34 306
12668.40 343
12669.46 268
12670.53 265
12671.59 289
12672.65 286
12673.72 285
12674.78 299
12675.84 310
12676.91 315
12677.97 309
12679.04 323
12680.10 290
12681.16 331
12682.23 336
12683.29 293
12684.35 313
12685.42 299
12686.48 327
12687.55 311
12688.61 292
12689.67 295
12690.74 313
12691.80 267
12692.87 267
12693.93 298
12695.00 330
12696.06 338
12697.12 305
12698.19 356
12699.25 318
12700.32 328
12701.38 297
12702.45 327
12703.51 292
12704.58 332
12705.64 321
12706.71 284
12707.77 263
12708.84 272
12709.90 280
12710.97 308
12712.03 332
12713.10 307
12714.16 309
12715.23 295
12716.29 325
12717.36 302
12718.42 299
12719.49 278
12720.55 298
12721.62 318
12722.68 279
12723.75 264
12724.81 306
12725.88 300
12726.95 295
12728.01 287
12729.08 312
12730.14 300
12731.21 267
12732.28 265
12733.34 275
12734.41 286
12735.47 273
12736.54 270
12737.61 292
12738.67 302
12739.74 265
12740.80 285
12741.87 299
12742.94 258
12744.00 307
12745.07 340
12746.14 313
12747.20 283
12748.27 262
12749.34 313
12750.40 294
12751.47 258
12752.54 306
12753.60 329
12754.67 276
12755.74 302
12756.80 319
12757.87 327
12758.94 295
12760.00 277
12761.07 290
12762.14 282
12763.21 263
12764.27 282
12765.34 252
12766.41 261
12767.47 287
12768.54 294
12769.61 254
12770.68 271
12771.74 284
12772.81 302
12773.88 285
12774.95 282
12776.02 280
12777.08 341
12778.15 329
12779.22 286
12780.29 266
12781.35 262
12782.42 301
12783.49 281
12784.56 280
12785.63 256
12786.70 257
12787.76 300
12788.83 271
12789.90 221
12790.97 231
12792.04 259
12793.11 298
12794.17 271
12795.24 236
12796.31 270
12797.38 316
12798.45 301
12799.52 299
12800.59 325
12801.65 282
12802.72 269
12803.79 287
12804.86 265
12805.93 254
12807.00 296
12808.07 270
12809.14 258
12810.21 264
12811.28 245
12812.34 286
12813.41 284
12814.48 240
12815.55 280
12816.62 288
12817.69 265
12818.76 248
12819.83 269
12820.90 276
12821.97 254
12823.04 255
12824.11 255
12825.18 257
12826.25 299
12827.32 290
12828.39 273
12829.46 254
12830.53 231
12831.60 279
12832.67 239
12833.74 243
12834.81 237
12835.88 229
12836.95 242
12838.02 266
12839.09 275
12840.16 245
12841.23 259
12842.30 250
12843.37 253
12844.44 275
12845.51 256
12846.58 248
12847.66 254
12848.73 287
12849.80 242
12850.87 245
12851.94 263
12853.01 243
12854.08 253
12855.15 227
12856.22 265
12857.29 260
12858.36 244
12859.44 236
12860.51 261
12861.58 244
12862.65 262
12863.72 271
12864.79 238
12865.86 268
12866.94 244
12868.01 237
12869.08 250
12870.15 229
12871.22 252
12872.29 286
12873.37 311
12874.44 247
12875.51 247
12876.58 256
12877.65 250
12878.73 238
12879.80 248
12880.87 221
12881.94 246
12883.01 276
12884.09 270
12885.16 243
12886.23 238
12887.30 259
12888.38 255
12889.45 257
12890.52 253
12891.59 264
12892.67 278
12893.74 267
12894.81 267
12895.88 291
12896.96 260
12898.03 260
12899.10 250
12900.18 250
12901.25 262
12902.32 279
12903.39 262
12904.47 253
12905.54 248
12906.61 268
12907.69 244
12908.76 299
12909.83 248
12910.91 239
12911.98 254
12913.05 223
12914.13 238
12915.20 265
12916.28 251
12917.35 266
12918.42 259
12919.50 255
12920.57 261
12921.64 234
12922.72 283
12923.79 238
12924.87 226
12925.94 251
12927.01 265
12928.09 251
12929.16 238
12930.24 255
12931.31 234
12932.38 256
12933.46 239
12934.53 225
12935.61 210
12936.68 232
12937.76 268
12938.83 246
12939.91 248
12940.98 269
12942.05 274
12943.13 255
12944.20 256
12945.28 274
12946.35 277
12947.43 288
12948.50 243
12949.58 235
12950.65 253
12951.73 256
12952.80 230
12953.88 273
12954.95 257
12956.03 267
12957.10 269
12958.18 255
12959.26 232
12960.33 266
12961.41 224
12962.48 258
12963.56 273
12964.63 209
12965.71 232
12966.78 244
12967.86 212
12968.94 261
12970.01 256
12971.09 218
12972.16 261
12973.24 221
12974.32 304
12975.39 257
12976.47 225
12977.54 275
12978.62 266
12979.70 259
12980.77 244
12981.85 244
12982.93 230
12984.00 259
12985.08 245
12986.15 261
12987.23 259
12988.31 281
12989.38 244
12990.46 256
12991.54 211
12992.61 221
12993.69 284
12994.77 272
12995.85 234
12996.92 252
12998.00 253
12999.08 252
13000.15 243
13001.23 240
13002.31 292
13003.38 278
13004.46 280
13005.54 245
13006.62 286
13007.69 257
13008.77 245
13009.85 239
13010.93 257
13012.00 247
13013.08 256
13014.16 254
13015.24 246
13016.32 273
13017.39 247
13018.47 229
13019.55 234
13020.63 259
13021.70 253
13022.78 271
13023.86 265
13024.94 245
13026.02 224
13027.10 215
13028.17 240
13029.25 288
13030.33 293
13031.41 264
13032.49 286
13033.57 245
13034.64 272
13035.72 234
13036.80 253
13037.88 229
13038.96 216
13040.04 254
13041.12 266
13042.19 237
13043.27 259
13044.35 237
13045.43 211
13046.51 235
13047.59 254
13048.67 238
13049.75 274
13050.83 270
13051.91 271
13052.99 275
13054.06 256
13055.14 247
13056.22 277
13057.30 268
13058.38 234
13059.46 253
13060.54 233
13061.62 223
13062.70 252
13063.78 261
13064.86 280
13065.94 274
13067.02 247
13068.10 241
13069.18 260
13070.26 311
13071.34 249
13072.42 230
13073.50 239
13074.58 262
13075.66 248
13076.74 260
13077.82 224
13078.90 214
13079.98 247
13081.06 249
13082.14 199
13083.22 237
13084.30 263
13085.38 244
13086.47 251
13087.55 243
13088.63 235
13089.71 241
13090.79 259
13091.87 262
13092.95 207
13094.03 237
13095.11 244
13096.19 273
13097.27 273
13098.36 266
13099.44 253
13100.52 237
13101.60 257
13102.68 215
13103.76 219
13104.84 253
13105.93 228
13107.01 273
13108.09 256
13109.17 262
13110.25 245
13111.33 261
13112.42 237
13113.50 245
13114.58 247
13115.66 226
13116.74 223
13117.82 257
13118.91 258
13119.99 238
13121.07 232
13122.15 222
13123.23 230
13124.32 276
13125.40 257
13126.48 208
13127.56 220
13128.65 235
13129.73 267
13130.81 252
13131.89 221
13132.98 209
13134.06 257
13135.14 295
13136.22 270
13137.31 312
13138.39 247
13139.47 214
13140.56 236
13141.64 248
13142.72 232
13143.81 241
13144.89 222
13145.97 240
13147.05 206
13148.14 249
13149.22 251
13150.30 237
13151.39 239
13152.47 245
13153.55 233
13154.64 261
13155.72 254
13156.81 213
13157.89 236
13158.97 241
13160.06 271
13161.14 249
13162.22 228
13163.31 241
13164.39 254
13165.48 237
13166.56 242
13167.64 220
13168.73 251
13169.81 238
13170.90 218
13171.98 213
13173.06 217
13174.15 281
13175.23 227
13176.32 237
13177.40 234
13178.49 225
13179.57 198
13180.66 217
13181.74 223
13182.82 205
13183.91 217
13184.99 262
13186.08 238
13187.16 216
13188.25 284
13189.33 248
13190.42 233
13191.50 205
13192.59 217
13193.67 230
13194.76 248
13195.84 228
13196.93 246
13198.01 248
13199.10 257
13200.19 263
13201.27 252
13202.36 236
13203.44 206
13204.53 205
13205.61 260
13206.70 245
13207.78 234
13208.87 253
13209.96 254
13211.04 249
13212.13 233
13213.21 241
13214.30 252
13215.38 247
13216.47 240
13217.56 238
13218.64 221
13219.73 206
13220.82 228
13221.90 238
13222.99 239
13224.07 231
13225.16 253
13226.25 242
13227.33 235
13228.42 250
13229.51 255
13230.59 262
13231.68 231
13232.77 220
13233.85 221
13234.94 223
13236.03 248
13237.11 256
13238.20 215
13239.29 194
13240.38 248
13241.46 235
13242.55 232
13243.64 246
13244.72 234
13245.81 244
13246.90 242
13247.99 200
13249.07 224
13250.16 234
13251.25 198
13252.34 196
13253.42 196
13254.51 247
13255.60 236
13256.69 242
13257.77 317
13258.86 238
13259.95 209
13261.04 240
13262.13 259
13263.21 232
13264.30 240
13265.39 268
13266.48 246
13267.57 235
13268.65 240
13269.74 253
13270.83 237
13271.92 237
13273.01 216
13274.10 233
13275.18 223
13276.27 210
13277.36 241
13278.45 258
13279.54 237
13280.63 224
13281.72 203
13282.80 216
13283.89 240
13284.98 233
13286.07 242
13287.16 225
13288.25 226
13289.34 263
13290.43 251
13291.52 252
13292.61 225
13293.69 243
13294.78 234
13295.87 232
13296.96 231
13298.05 220
13299.14 237
13300.23 255
13301.32 197
13302.41 214
13303.50 259
13304.59 245
13305.68 244
13306.77 188
13307.86 215
13308.95 206
13310.04 220
13311.13 212
13312.22 232
13313.31 237
13314.40 208
13315.49 234
13316.58 256
13317.67 254
13318.76 249
13319.85 233
13320.94 237
13322.03 221
13323.12 187
13324.21 228
13325.30 210
13326.39 258
13327.48 270
13328.57 223
13329.66 249
13330.75 229
13331.85 267
13332.94 249
13334.03 238
13335.12 239
13336.21 226
13337.30 226
13338.39 236
13339.48 235
13340.57 251
13341.66 263
13342.76 270
13343.85 238
13344.94 237
13346.03 253
13347.12 257
13348.21 225
13349.30 224
13350.40 205
13351.49 200
13352.58 219
13353.67 231
13354.76 230
13355.85 235
13356.95 221
13358.04 225
13359.13 234
13360.22 219
13361.31 235
13362.41 244
13363.50 235
13364.59 213
13365.68 234
13366.77 236
13367.87 241
13368.96 215
13370.05 190
13371.14 230
13372.24 210
13373.33 221
13374.42 204
13375.51 230
13376.61 238
13377.70 241
13378.79 219
13379.88 190
13380.98 207
13382.07 218
13383.16 237
13384.26 258
13385.35 219
13386.44 206
13387.54 219
13388.63 222
13389.72 217
13390.81 239
13391.91 221
13393.00 237
13394.09 263
13395.19 229
13396.28 235
13397.37 237
13398.47 226
13399.56 263
13400.66 232
13401.75 219
13402.84 244
13403.94 264
13405.03 252
13406.12 264
13407.22 227
13408.31 211
13409.41 234
13410.50 239
13411.59 218
13412.69 186
13413.78 205
13414.88 215
13415.97 227
13417.07 209
13418.16 230
13419.25 260
13420.35 254
13421.44 215
13422.54 223
13423.63 210
13424.73 226
13425.82 213
13426.92 182
13428.01 223
13429.11 231
13430.20 227
13431.29 204
13432.39 218
13433.48 213
13434.58 229
13435.67 209
13436.77 225
13437.86 255
13438.96 259
13440.06 252
13441.15 269
13442.25 236
13443.34 208
13444.44 216
13445.53 247
13446.63 265
13447.72 247
13448.82 228
13449.91 241
13451.01 233
13452.11 245
13453.20 231
13454.30 257
13455.39 265
13456.49 235
13457.59 246
13458.68 242
13459.78 254
13460.87 230
13461.97 228
13463.07 242
13464.16 232
13465.26 257
13466.35 240
13467.45 262
13468.55 214
13469.64 236
13470.74 237
13471.84 203
13472.93 199
13474.03 181
13475.13 204
13476.22 220
13477.32 197
13478.42 228
13479.51 282
13480.61 230
13481.71 227
13482.80 242
13483.90 223
13485.00 193
13486.10 228
13487.19 248
13488.29 284
13489.39 236
13490.48 246
13491.58 262
13492.68 227
13493.78 231
13494.87 199
13495.97 220
13497.07 249
13498.17 263
13499.26 237
13500.36 235
13501.46 220
13502.56 219
13503.65 249
13504.75 265
13505.85 255
13506.95 250
13508.05 272
13509.14 269
13510.24 244
13511.34 259
13512.44 252
13513.54 254
13514.64 279
13515.73 228
13516.83 258
13517.93 241
13519.03 231
13520.13 216
13521.23 265
13522.32 254
13523.42 221
13524.52 210
13525.62 238
13526.72 208
13527.82 231
13528.92 257
13530.02 206
13531.12 239
13532.21 218
13533.31 241
13534.41 213
13535.51 251
13536.61 256
13537.71 240
13538.81 184
13539.91 242
13541.01 245
13542.11 237
13543.21 228
13544.31 203
13545.41 215
13546.50 247
13547.60 276
13548.70 251
13549.80 221
13550.90 219
13552.00 267
13553.10 285
13554.20 246
13555.30 247
13556.40 228
13557.50 255
13558.60 224
13559.70 245
13560.80 235
13561.90 267
13563.00 217
13564.10 237
13565.20 241
13566.30 193
13567.41 235
13568.51 254
13569.61 242
13570.71 233
13571.81 229
13572.91 234
13574.01 224
13575.11 231
13576.21 233
13577.31 229
13578.41 215
13579.51 225
13580.61 211
13581.71 195
13582.82 212
13583.92 212
13585.02 187
13586.12 205
13587.22 218
13588.32 215
13589.42 230
13590.52 229
13591.63 216
13592.73 249
13593.83 231
13594.93 211
13596.03 209
13597.13 218
13598.24 251
13599.34 215
13600.44 229
13601.54 238
13602.64 246
13603.74 209
13604.85 247
13605.95 264
13607.05 258
13608.15 216
13609.25 242
13610.36 237
13611.46 208
13612.56 207
13613.66 245
13614.77 232
13615.87 239
13616.97 256
13618.07 242
13619.18 232
13620.28 217
13621.38 268
13622.48 218
13623.59 217
13624.69 237
13625.79 209
13626.89 230
13628.00 229
13629.10 246
13630.20 263
13631.31 246
13632.41 230
13633.51 239
13634.62 239
13635.72 223
13636.82 203
13637.93 205
13639.03 241
13640.13 220
13641.24 227
13642.34 230
13643.44 230
13644.55 239
13645.65 270
13646.75 244
13647.86 237
13648.96 224
13650.06 209
13651.17 226
13652.27 207
13653.38 219
13654.48 226
13655.58 229
13656.69 224
13657.79 229
13658.90 241
13660.00 216
13661.10 223
13662.21 237
13663.31 250
13664.42 225
13665.52 208
13666.63 236
13667.73 237
13668.84 226
13669.94 239
13671.04 250
13672.15 210
13673.25 211
13674.36 249
13675.46 243
13676.57 219
13677.67 235
13678.78 247
13679.88 241
13680.99 279
13682.09 279
13683.20 237
13684.30 241
13685.41 240
13686.51 235
13687.62 224
13688.72 239
13689.83 238
13690.94 238
13692.04 257
13693.15 253
13694.25 254
13695.36 231
13696.46 263
13697.57 221
13698.67 220
13699.78 271
13700.89 245
13701.99 230
13703.10 253
13704.20 247
13705.31 273
13706.42 221
13707.52 243
13708.63 246
13709.73 244
13710.84 253
13711.95 265
13713.05 254
13714.16 278
13715.27 276
13716.37 244
13717.48 257
13718.59 252
13719.69 244
13720.80 263
13721.91 235
13723.01 254
13724.12 258
13725.23 236
13726.33 229
13727.44 268
13728.55 255
13729.65 258
13730.76 265
13731.87 264
13732.98 250
13734.08 291
13735.19 246
13736.30 246
13737.40 265
13738.51 274
13739.62 260
13740.73 243
13741.83 228
13742.94 241
13744.05 207
13745.16 226
13746.26 242
13747.37 255
13748.48 238
13749.59 221
13750.70 252
13751.80 280
13752.91 233
13754.02 252
13755.13 254
13756.24 257
13757.34 253
13758.45 237
13759.56 235
13760.67 242
13761.78 253
13762.88 230
13763.99 253
13765.10 252
13766.21 263
13767.32 249
13768.43 252
13769.54 220
13770.64 252
13771.75 262
13772.86 238
13773.97 212
13775.08 207
13776.19 230
13777.30 234
13778.41 228
13779.52 229
13780.62 244
13781.73 231
13782.84 250
13783.95 214
13785.06 223
13786.17 265
13787.28 266
13788.39 221
13789.50 227
13790.61 254
13791.72 210
13792.83 235
13793.94 244
13795.05 244
13796.16 249
13797.27 239
13798.38 252
13799.49 276
13800.60 260
13801.71 211
13802.82 215
13803.93 252
13805.04 234
13806.15 218
13807.26 231
13808.37 248
13809.48 250
13810.59 245
13811.70 228
13812.81 237
13813.92 217
13815.03 231
13816.14 240
13817.25 227
13818.36 269
13819.47 244
13820.58 263
13821.69 236
13822.80 241
13823.91 210
13825.02 227
13826.13 245
13827.25 285
13828.36 271
13829.47 267
13830.58 232
13831.69 263
13832.80 255
13833.91 218
13835.02 245
13836.13 234
13837.25 242
13838.36 226
13839.47 221
13840.58 222
13841.69 234
13842.80 237
13843.91 236
13845.03 238
13846.14 254
13847.25 274
13848.36 236
13849.47 232
13850.59 230
13851.70 263
13852.81 243
13853.92 226
13855.03 210
13856.15 243
13857.26 218
13858.37 208
13859.48 191
13860.59 221
13861.71 266
13862.82 234
13863.93 208
13865.04 223
13866.16 238
13867.27 253
13868.38 242
13869.49 258
13870.61 294
13871.72 252
13872.83 251
13873.95 206
13875.06 216
13876.17 234
13877.28 272
13878.40 260
13879.51 225
13880.62 224
13881.74 256
13882.85 254
13883.96 248
13885.08 246
13886.19 259
13887.30 255
13888.42 250
13889.53 229
13890.64 221
13891.76 233
13892.87 241
13893.98 213
13895.10 233
13896.21 257
13897.33 275
13898.44 263
13899.55 236
13900.67 229
13901.78 282
13902.89 264
13904.01 289
13905.12 212
13906.24 250
13907.35 229
13908.47 225
13909.58 256
13910.69 226
13911.81 254
13912.92 250
13914.04 252
13915.15 267
13916.27 264
13917.38 245
13918.50 282
13919.61 293
13920.72 241
13921.84 217
13922.95 234
13924.07 234
13925.18 229
13926.30 233
13927.41 216
13928.53 263
13929.64 211
13930.76 235
13931.87 244
13932.99 235
13934.10 223
13935.22 252
13936.34 225
13937.45 247
13938.57 258
13939.68 219
13940.80 235
13941.91 219
13943.03 237
13944.14 267
13945.26 251
13946.38 222
13947.49 233
13948.61 233
13949.72 208
13950.84 237
13951.95 225
13953.07 233
13954.19 241
13955.30 231
13956.42 215
13957.53 195
13958.65 239
13959.77 228
13960.88 202
13962.00 205
13963.12 231
13964.23 249
13965.35 219
13966.47 239
13967.58 208
13968.70 215
13969.82 249
13970.93 253
13972.05 263
13973.17 235
13974.28 221
13975.40 233
13976.52 222
13977.63 225
13978.75 234
13979.87 256
13980.99 268
13982.10 220
13983.22 191
13984.34 229
13985.45 252
13986.57 226
13987.69 231
13988.81 259
13989.92 251
13991.04 226
13992.16 238
13993.28 205
13994.39 196
13995.51 247
13996.63 263
13997.75 210
13998.87 221
13999.98 210
14001.10 240
14002.22 239
14003.34 210
14004.46 204
14005.57 248
14006.69 232
14007.81 256
14008.93 221
14010.05 271
14011.16 217
14012.28 271
14013.40 227
14014.52 235
14015.64 266
14016.76 219
14017.88 250
14018.99 209
14020.11 212
14021.23 221
14022.35 221
14023.47 240
14024.59 226
14025.71 212
14026.83 224
14027.94 231
14029.06 242
14030.18 215
14031.30 223
14032.42 222
14033.54 198
14034.66 214
14035.78 181
14036.90 236
14038.02 226
14039.14 234
14040.26 230
14041.38 233
14042.50 223
14043.62 215
14044.74 210
14045.86 209
14046.97 213
14048.09 200
14049.21 220
14050.33 243
14051.45 198
14052.57 218
14053.69 230
14054.81 231
14055.93 248
14057.05 246
14058.17 228
14059.30 207
14060.42 226
14061.54 240
14062.66 238
14063.78 255
14064.90 231
14066.02 218
14067.14 212
14068.26 249
14069.38 222
14070.50 207
14071.62 188
14072.74 229
14073.86 252
14074.98 226
14076.10 224
14077.23 215
14078.35 232
14079.47 214
14080.59 223
14081.71 227
14082.83 250
14083.95 245
14085.07 261
14086.19 228
14087.32 215
14088.44 237
14089.56 248
14090.68 207
14091.80 271
14092.92 226
14094.05 213
14095.17 216
14096.29 233
14097.41 250
14098.53 212
14099.65 218
14100.78 232
14101.90 225
14103.02 214
14104.14 211
14105.26 253
14106.39 282
14107.51 240
14108.63 265
14109.75 222
14110.88 248
14112.00 256
14113.12 226
14114.24 274
14115.37 253
14116.49 231
14117.61 222
14118.73 231
14119.86 205
14120.98 207
14122.10 260
14123.22 207
14124.35 213
14125.47 268
14126.59 233
14127.72 218
14128.84 251
14129.96 235
14131.09 256
14132.21 227
14133.33 218
14134.45 234
14135.58 249
14136.70 230
14137.82 234
14138.95 216
14140.07 233
14141.20 229
14142.32 223
14143.44 222
14144.57 234
14145.69 221
14146.81 210
14147.94 237
14149.06 215
14150.19 233
14151.31 240
14152.43 224
14153.56 224
14154.68 230
14155.81 216
14156.93 219
14158.05 220
14159.18 221
14160.30 218
14161.43 252
14162.55 210
14163.68 178
14164.80 222
14165.92 229
14167.05 227
14168.17 211
14169.30 222
14170.42 212
14171.55 226
14172.67 201
14173.80 199
14174.92 234
14176.05 229
14177.17 231
14178.30 208
14179.42 213
14180.55 224
14181.67 242
14182.80 204
14183.92 163
14185.05 190
14186.17 195
14187.30 232
14188.42 223
14189.55 221
14190.67 243
14191.80 241
14192.93 202
14194.05 196
14195.18 219
14196.30 221
14197.43 214
14198.55 206
14199.68 236
14200.81 204
14201.93 222
14203.06 194
14204.18 201
14205.31 240
14206.44 220
14207.56 223
14208.69 201
14209.82 202
14210.94 206
14212.07 216
14213.19 190
14214.32 201
14215.45 211
14216.57 203
14217.70 216
14218.83 209
14219.95 212
14221.08 205
14222.21 194
14223.33 237
14224.46 192
14225.59 193
14226.71 177
14227.84 203
14228.97 212
14230.10 227
14231.22 222
14232.35 245
14233.48 239
14234.60 196
14235.73 223
14236.86 207
14237.99 181
14239.11 188
14240.24 189
14241.37 199
14242.50 188
14243.62 220
14244.75 193
14245.88 187
14247.01 210
14248.13 198
14249.26 205
14250.39 205
14251.52 210
14252.65 238
14253.77 229
14254.90 242
14256.03 193
14257.16 205
14258.29 220
14259.42 191
14260.54 172
14261.67 195
14262.80 182
14263.93 190
14265.06 216
14266.19 178
14267.31 183
14268.44 204
14269.57 254
14270.70 229
14271.83 175
14272.96 213
14274.09 194
14275.22 182
14276.34 208
14277.47 204
14278.60 186
14279.73 218
14280.86 190
14281.99 218
14283.12 222
14284.25 211
14285.38 191
14286.51 213
14287.64 229
14288.76 210
14289.89 207
14291.02 221
14292.15 215
14293.28 209
14294.41 242
14295.54 206
14296.67 204
14297.80 179
14298.93 189
14300.06 213
14301.19 216
14302.32 199
14303.45 201
14304.58 203
14305.71 210
14306.84 221
14307.97 190
14309.10 197
14310.23 165
14311.36 188
14312.49 184
14313.62 179
14314.75 179
14315.88 205
14317.01 204
14318.15 185
14319.28 169
14320.41 172
14321.54 178
14322.67 190
14323.80 226
14324.93 200
14326.06 208
14327.19 215
14328.32 190
14329.45 187
14330.58 203
14331.72 208
14332.85 208
14333.98 177
14335.11 176
14336.24 188
14337.37 181
14338.50 194
14339.63 168
14340.77 172
14341.90 193
14343.03 203
14344.16 205
14345.29 181
14346.42 209
14347.56 222
14348.69 234
14349.82 205
14350.95 230
14352.08 169
14353.21 197
14354.35 175
14355.48 173
14356.61 201
14357.74 194
14358.88 191
14360.01 208
14361.14 175
14362.27 164
14363.40 194
14364.54 184
14365.67 181
14366.80 182
14367.93 208
14369.07 233
14370.20 180
14371.33 159
14372.46 189
14373.60 185
14374.73 198
14375.86 197
14377.00 169
14378.13 195
14379.26 184
14380.39 192
14381.53 180
14382.66 189
14383.79 220
14384.93 202
14386.06 187
14387.19 208
14388.33 217
14389.46 221
14390.59 240
14391.73 197
14392.86 203
14393.99 199
14395.13 206
14396.26 201
14397.40 178
14398.53 196
14399.66 221
14400.80 229
14401.93 206
14403.06 185
14404.20 192
14405.33 188
14406.47 221
14407.60 228
14408.74 192
14409.87 208
14411.00 231
14412.14 211
14413.27 213
14414.41 196
14415.54 205
14416.68 210
14417.81 177
14418.94 192
14420.08 169
14421.21 217
14422.35 191
14423.48 192
14424.62 195
14425.75 195
14426.89 210
14428.02 185
14429.16 210
14430.29 179
14431.43 196
14432.56 176
14433.70 204
14434.83 179
14435.97 194
14437.10 177
14438.24 206
14439.37 207
14440.51 220
14441.64 218
14442.78 218
14443.92 225
14445.05 246
14446.19 200
14447.32 184
14448.46 214
14449.59 185
14450.73 201
14451.87 191
14453.00 213
14454.14 207
14455.27 190
14456.41 210
14457.55 212
14458.68 187
14459.82 210
14460.95 199
14462.09 215
14463.23 197
14464.36 193
14465.50 204
14466.64 215
14467.77 191
14468.91 186
14470.05 201
14471.18 203
14472.32 207
14473.46 210
14474.59 197
14475.73 216
14476.87 213
14478.00 198
14479.14 224
14480.28 193
14481.41 190
14482.55 206
14483.69 181
14484.83 205
14485.96 206
14487.10 205
14488.24 197
14489.37 193
14490.51 213
14491.65 215
14492.79 190
14493.92 229
14495.06 203
14496.20 220
14497.34 193
14498.47 175
14499.61 193
14500.75 204
14501.89 187
14503.03 210
14504.16 209
14505.30 189
14506.44 165
14507.58 189
14508.72 215
14509.85 251
14510.99 195
14512.13 197
14513.27 219
14514.41 191
14515.55 200
14516.68 218
14517.82 187
14518.96 198
14520.10 175
14521.24 212
14522.38 213
14523.51 225
14524.65 213
14525.79 184
14526.93 195
14528.07 206
14529.21 192
14530.35 180
14531.49 185
14532.63 186
14533.76 180
14534.90 208
14536.04 221
14537.18 201
14538.32 175
14539.46 210
14540.60 215
14541.74 198
14542.88 215
14544.02 184
14545.16 192
14546.30 199
14547.44 206
14548.58 190
14549.72 184
14550.86 177
14552.00 179
14553.14 177
14554.28 223
14555.42 162
14556.56 183
14557.70 220
14558.84 201
14559.98 218
14561.12 177
14562.26 175
14563.40 179
14564.54 167
14565.68 191
14566.82 187
14567.96 198
14569.10 250
14570.24 207
14571.38 186
14572.52 209
14573.66 202
14574.80 170
14575.94 199
14577.08 231
14578.22 191
14579.36 202
14580.51 199
14581.65 190
14582.79 190
14583.93 168
14585.07 201
14586.21 197
14587.35 172
14588.49 208
14589.63 191
14590.78 189
14591.92 180
14593.06 181
14594.20 185
14595.34 169
14596.48 209
14597.62 185
14598.77 186
14599.91 214
14601.05 199
14602.19 177
14603.33 180
14604.48 197
14605.62 177
14606.76 177
14607.90 158
14609.04 207
14610.19 211
14611.33 197
14612.47 181
14613.61 180
14614.75 195
14615.90 188
14617.04 182
14618.18 176
14619.32 207
14620.47 204
14621.61 195
14622.75 190
14623.89 183
14625.04 172
14626.18 202
14627.32 194
14628.46 197
14629.61 191
14630.75 190
14631.89 198
14633.04 189
14634.18 210
14635.32 204
14636.47 170
14637.61 193
14638.75 184
14639.89 182
14641.04 208
14642.18 191
14643.32 183
14644.47 188
14645.61 168
14646.76 174
14647.90 183
14649.04 194
14650.19 202
14651.33 213
14652.47 204
14653.62 218
14654.76 175
14655.90 175
14657.05 169
14658.19 166
14659.34 170
14660.48 185
14661.62 195
14662.77 195
14663.91 168
14665.06 209
14666.20 200
14667.35 178
14668.49 210
14669.63 214
14670.78 183
14671.92 171
14673.07 166
14674.21 167
14675.36 166
14676.50 193
14677.65 187
14678.79 178
14679.94 189
14681.08 173
14682.23 160
14683.37 175
14684.52 177
14685.66 193
14686.81 176
14687.95 177
14689.10 186
14690.24 177
14691.39 151
14692.53 154
14693.68 170
14694.82 177
14695.97 202
14697.11 195
14698.26 186
14699.41 185
14700.55 191
14701.70 178
14702.84 200
14703.99 215
14705.13 197
14706.28 202
14707.43 206
14708.57 193
14709.72 177
14710.86 191
14712.01 203
14713.16 191
14714.30 176
14715.45 155
14716.59 174
14717.74 152
14718.89 191
14720.03 198
14721.18 176
14722.33 201
14723.47 174
14724.62 147
14725.77 167
14726.91 169
14728.06 168
14729.21 176
14730.35 188
14731.50 202
14732.65 182
14733.79 191
14734.94 165
14736.09 159
14737.23 170
14738.38 166
14739.53 160
14740.68 158
14741.82 175
14742.97 193
14744.12 207
14745.26 150
14746.41 179
14747.56 193
14748.71 176
14749.85 163
14751.00 184
14752.15 192
14753.30 183
14754.45 164
14755.59 189
14756.74 178
14757.89 199
14759.04 181
14760.18 185
14761.33 159
14762.48 178
14763.63 194
14764.78 198
14765.92 183
14767.07 185
14768.22 187
14769.37 185
14770.52 192
14771.67 176
14772.81 177
14773.96 190
14775.11 215
14776.26 202
14777.41 173
14778.56 166
14779.71 157
14780.86 159
14782.00 149
14783.15 173
14784.30 179
14785.45 186
14786.60 171
14787.75 182
14788.90 192
14790.05 180
14791.20 179
14792.35 156
14793.49 166
14794.64 182
14795.79 165
14796.94 176
14798.09 172
14799.24 158
14800.39 193
14801.54 191
14802.69 193
14803.84 174
14804.99 179
14806.14 165
14807.29 177
14808.44 170
14809.59 160
14810.74 193
14811.89 173
14813.04 174
14814.19 157
14815.34 163
14816.49 158
14817.64 181
14818.79 169
14819.94 184
14821.09 193
14822.24 177
14823.39 149
14824.54 186
14825.69 173
14826.84 183
14827.99 215
14829.14 174
14830.29 178
14831.44 153
14832.60 172
14833.75 156
14834.90 173
14836.05 178
14837.20 211
14838.35 185
14839.50 173
14840.65 185
14841.80 182
14842.95 172
14844.11 171
14845.26 180
14846.41 183
14847.56 196
14848.71 163
14849.86 180
14851.01 189
14852.17 197
14853.32 171
14854.47 179
14855.62 193
14856.77 192
14857.92 163
14859.08 172
14860.23 165
14861.38 197
14862.53 171
14863.68 163
14864.84 165
14865.99 182
14867.14 186
14868.29 172
14869.44 170
14870.60 189
14871.75 180
14872.90 163
14874.05 172
14875.21 170
14876.36 165
14877.51 154
14878.66 148
14879.82 166
14880.97 178
14882.12 165
14883.27 192
14884.43 156
14885.58 166
14886.73 182
14887.89 175
14889.04 179
14890.19 178
14891.34 167
14892.50 157
14893.65 167
14894.80 158
14895.96 173
14897.11 167
14898.26 182
14899.42 159
14900.57 159
14901.72 196
14902.88 207
14904.03 187
14905.18 172
14906.34 147
14907.49 138
14908.65 175
14909.80 191
14910.95 187
14912.11 167
14913.26 170
14914.41 190
14915.57 194
14916.72 157
14917.88 147
14919.03 176
14920.18 198
14921.34 165
14922.49 172
14923.65 171
14924.80 169
14925.96 180
14927.11 183
14928.27 166
14929.42 174
14930.57 166
14931.73 162
14932.88 208
14934.04 173
14935.19 169
14936.35 149
14937.50 170
14938.66 155
14939.81 158
14940.97 164
14942.12 154
14943.28 173
14944.43 182
14945.59 181
14946.74 202
14947.90 206
14949.05 192
14950.21 173
14951.36 178
14952.52 164
14953.68 188
14954.83 182
14955.99 195
14957.14 175
14958.30 192
14959.45 171
14960.61 184
14961.77 185
14962.92 183
14964.08 156
14965.23 166
14966.39 168
14967.54 147
14968.70 160
14969.86 179
14971.01 173
14972.17 184
14973.33 173
14974.48 159
14975.64 189
14976.79 158
14977.95 197
14979.11 162
14980.26 211
14981.42 147
14982.58 176
14983.73 179
14984.89 167
14986.05 169
14987.20 193
14988.36 189
14989.52 152
14990.67 169
14991.83 181
14992.99 152
14994.15 173
14995.30 164
14996.46 152
14997.62 162
14998.77 174
14999.93 196
15001.09 162
15002.25 174
15003.40 165
15004.56 150
15005.72 163
15006.88 184
15008.03 159
15009.19 131
15010.35 159
15011.51 169
15012.66 170
15013.82 178
15014.98 175
15016.14 138
15017.30 178
15018.45 176
15019.61 179
15020.77 184
15021.93 156
15023.09 167
15024.24 158
15025.40 170
15026.56 161
15027.72 184
15028.88 152
15030.04 170
15031.19 147
15032.35 156
15033.51 170
15034.67 200
15035.83 190
15036.99 166
15038.15 167
15039.30 171
15040.46 161
15041.62 162
15042.78 200
15043.94 182
15045.10 172
15046.26 166
15047.42 180
15048.58 198
15049.74 214
15050.90 170
15052.05 179
15053.21 177
15054.37 180
15055.53 175
15056.69 155
15057.85 143
15059.01 171
15060.17 188
15061.33 175
15062.49 184
15063.65 187
15064.81 175
15065.97 155
15067.13 161
15068.29 185
15069.45 197
15070.61 183
15071.77 184
15072.93 184
15074.09 164
15075.25 158
15076.41 183
15077.57 184
15078.73 167
15079.89 157
15081.05 191
15082.21 174
15083.37 160
15084.53 187
15085.69 178
15086.85 188
15088.01 180
15089.18 176
15090.34 153
15091.50 199
15092.66 176
15093.82 166
15094.98 143
15096.14 170
15097.30 162
15098.46 181
15099.62 186
15100.78 173
15101.95 171
15103.11 158
15104.27 180
15105.43 158
15106.59 157
15107.75 157
15108.91 177
15110.08 185
15111.24 145
15112.40 149
15113.56 174
15114.72 182
15115.88 159
15117.05 151
15118.21 160
15119.37 162
15120.53 157
15121.69 147
15122.86 136
15124.02 171
15125.18 201
15126.34 197
15127.50 160
15128.67 170
15129.83 160
15130.99 172
15132.15 144
15133.32 171
15134.48 175
15135.64 167
15136.80 158
15137.97 166
15139.13 138
15140.29 166
15141.45 170
15142.62 154
15143.78 168
15144.94 175
15146.11 176
15147.27 172
15148.43 162
15149.59 180
15150.76 178
15151.92 176
15153.08 165
15154.25 181
15155.41 157
15156.57 140
15157.74 174
15158.90 184
15160.06 167
15161.23 173
15162.39 179
15163.55 169
15164.72 138
15165.88 188
15167.05 185
15168.21 145
15169.37 161
15170.54 147
15171.70 167
15172.86 180
15174.03 174
15175.19 179
15176.36 156
15177.52 150
15178.69 173
15179.85 147
15181.01 145
15182.18 140
15183.34 173
15184.51 174
15185.67 161
15186.84 163
15188.00 148
15189.16 164
15190.33 159
15191.49 170
15192.66 144
15193.82 169
15194.99 180
15196.15 180
15197.32 192
15198.48 164
15199.65 163
15200.81 157
15201.98 179
15203.14 168
15204.31 162
15205.47 169
15206.64 173
15207.80 167
15208.97 137
15210.13 147
15211.30 155
15212.47 185
15213.63 190
15214.80 160
15215.96 174
15217.13 151
15218.29 156
15219.46 160
15220.62 177
15221.79 166
15222.96 202
15224.12 196
15225.29 159
15226.45 140
15227.62 155
15228.79 185
15229.95 173
15231.12 199
15232.29 161
15233.45 152
15234.62 148
15235.78 164
15236.95 148
15238.12 151
15239.28 140
15240.45 161
15241.62 184
15242.78 184
15243.95 187
15245.12 181
15246.28 144
15247.45 142
15248.62 167
15249.78 172
15250.95 179
15252.12 167
15253.28 161
15254.45 136
15255.62 153
15256.79 182
15257.95 183
15259.12 153
15260.29 169
15261.46 185
15262.62 161
15263.79 150
15264.96 189
15266.13 140
15267.29 168
15268.46 171
15269.63 165
15270.80 139
15271.96 131
15273.13 169
15274.30 152
15275.47 161
15276.64 200
15277.80 206
15278.97 154
15280.14 162
15281.31 176
15282.48 190
15283.64 196
15284.81 158
15285.98 177
15287.15 155
15288.32 177
15289.49 161
15290.65 149
15291.82 153
15292.99 168
15294.16 172
15295.33 181
15296.50 159
15297.67 152
15298.83 158
15300.00 168
15301.17 162
15302.34 159
15303.51 173
15304.68 161
15305.85 153
15307.02 156
15308.19 161
15309.36 152
15310.52 154
15311.69 177
15312.86 162
15314.03 160
15315.20 195
15316.37 165
15317.54 181
15318.71 161
15319.88 154
15321.05 157
15322.22 165
15323.39 172
15324.56 128
15325.73 169
15326.90 137
15328.07 169
15329.24 168
15330.41 170
15331.58 160
15332.75 169
15333.92 184
15335.09 170
15336.26 165
15337.43 148
15338.60 174
15339.77 138
15340.94 175
15342.11 166
15343.28 132
15344.45 179
15345.62 167
15346.79 178
15347.96 167
15349.13 183
15350.31 190
15351.48 163
15352.65 165
15353.82 160
15354.99 159
15356.16 172
15357.33 172
15358.50 144
15359.67 143
15360.84 136
15362.02 133
15363.19 158
15364.36 154
15365.53 162
15366.70 162
15367.87 149
15369.04 169
15370.21 161
15371.39 181
15372.56 195
15373.73 176
15374.90 203
15376.07 161
15377.24 151
15378.42 160
15379.59 165
15380.76 142
15381.93 152
15383.10 152
15384.28 162
15385.45 153
15386.62 114
15387.79 132
15388.97 142
15390.14 177
15391.31 168
15392.48 145
15393.65 144
15394.83 160
15396.00 183
15397.17 158
15398.34 169
15399.52 170
15400.69 149
15401.86 145
15403.04 196
15404.21 146
15405.38 146
15406.55 192
15407.73 192
15408.90 143
15410.07 118
15411.25 131
15412.42 168
15413.59 178
15414.77 181
15415.94 176
15417.11 185
15418.29 169
15419.46 159
15420.63 189
15421.81 182
15422.98 166
15424.15 131
15425.33 158
15426.50 139
15427.67 157
15428.85 155
15430.02 166
15431.20 150
15432.37 166
15433.54 164
15434.72 157
15435.89 147
15437.07 195
15438.24 173
15439.41 160
15440.59 161
15441.76 124
15442.94 166
15444.11 175
15445.29 144
15446.46 153
15447.63 176
15448.81 175
15449.98 170
15451.16 151
15452.33 147
15453.51 192
15454.68 182
15455.86 159
15457.03 142
15458.21 181
15459.38 169
15460.56 152
15461.73 125
15462.91 171
15464.08 155
15465.26 174
15466.43 153
15467.61 149
15468.78 174
15469.96 141
15471.13 169
15472.31 149
15473.48 153
15474.66 194
15475.83 179
15477.01 155
15478.19 163
15479.36 140
15480.54 147
15481.71 172
15482.89 168
15484.06 161
15485.24 149
15486.42 176
15487.59 189
15488.77 173
15489.94 138
15491.12 171
15492.30 142
15493.47 175
15494.65 158
15495.83 138
15497.00 130
15498.18 128
15499.36 137
15500.53 167
15501.71 168
15502.88 189
15504.06 173
15505.24 137
15506.41 155
15507.59 153
15508.77 187
15509.95 167
15511.12 165
15512.30 168
15513.48 158
15514.65 146
15515.83 160
15517.01 162
15518.18 170
15519.36 174
15520.54 167
15521.72 159
15522.89 158
15524.07 196
15525.25 163
15526.43 161
15527.60 125
15528.78 153
15529.96 162
15531.14 185
15532.31 152
15533.49 150
15534.67 136
15535.85 169
15537.03 179
15538.20 156
15539.38 144
15540.56 171
15541.74 166
15542.92 148
15544.09 151
15545.27 175
15546.45 175
15547.63 155
15548.81 161
15549.98 144
15551.16 145
15552.34 140
15553.52 174
15554.70 140
15555.88 156
15557.06 172
15558.23 188
15559.41 194
15560.59 155
15561.77 165
15562.95 172
15564.13 163
15565.31 155
15566.49 165
15567.67 160
15568.84 184
15570.02 163
15571.20 149
15572.38 146
15573.56 160
15574.74 174
15575.92 157
15577.10 149
15578.28 145
15579.46 155
15580.64 162
15581.82 149
15583.00 136
15584.18 156
15585.36 162
15586.54 169
15587.72 163
15588.90 166
15590.08 154
15591.26 138
15592.44 151
15593.62 133
15594.80 156
15595.98 163
15597.16 157
15598.34 150
15599.52 169
15600.70 157
15601.88 173
15603.06 161
15604.24 151
15605.42 156
15606.60 162
15607.78 155
15608.96 175
15610.14 181
15611.32 163
15612.50 147
15613.68 152
15614.86 143
15616.05 128
15617.23 134
15618.41 182
15619.59 183
15620.77 170
15621.95 152
15623.13 159
15624.31 168
15625.49 144
15626.68 178
15627.86 141
15629.04 163
15630.22 167
15631.40 154
15632.58 176
15633.76 176
15634.95 152
15636.13 159
15637.31 184
15638.49 187
15639.67 187
15640.85 160
15642.04 187
15643.22 177
15644.40 195
15645.58 193
15646.76 179
15647.95 168
15649.13 175
15650.31 163
15651.49 177
15652.67 140
15653.86 156
15655.04 158
15656.22 166
15657.40 156
15658.59 168
15659.77 189
15660.95 175
15662.13 169
15663.32 178
15664.50 183
15665.68 176
15666.87 179
15668.05 171
15669.23 151
15670.41 150
15671.60 157
15672.78 170
15673.96 184
15675.15 151
15676.33 157
15677.51 192
15678.70 176
15679.88 154
15681.06 162
15682.25 178
15683.43 183
15684.61 169
15685.80 176
15686.98 163
15688.16 179
15689.35 191
15690.53 161
15691.72 155
15692.90 170
15694.08 162
15695.27 159
15696.45 148
15697.63 154
15698.82 159
15700.00 151
15701.19 142
15702.37 157
15703.56 187
15704.74 171
15705.92 171
15707.11 155
15708.29 160
15709.48 147
15710.66 161
15711.85 149
15713.03 162
15714.21 140
15715.40 151
15716.58 172
15717.77 165
15718.95 155
15720.14 162
15721.32 182
15722.51 165
15723.69 175
15724.88 152
15726.06 179
15727.25 157
15728.43 150
15729.62 195
15730.80 188
15731.99 178
15733.17 181
15734.36 143
15735.55 151
15736.73 163
15737.92 169
15739.10 162
15740.29 170
15741.47 143
15742.66 172
15743.84 204
15745.03 157
15746.22 162
15747.40 173
15748.59 184
15749.77 158
15750.96 173
15752.15 188
15753.33 176
15754.52 190
15755.70 171
15756.89 147
15758.08 162
15759.26 154
15760.45 171
15761.64 160
15762.82 174
15764.01 185
15765.20 179
15766.38 151
15767.57 134
15768.76 145
15769.94 158
15771.13 179
15772.32 170
15773.50 169
15774.69 155
15775.88 168
15777.06 182
15778.25 158
15779.44 159
15780.62 150
15781.81 173
15783.00 151
15784.19 168
15785.37 148
15786.56 150
15787.75 147
15788.94 148
15790.12 165
15791.31 135
15792.50 128
15793.69 166
15794.87 149
15796.06 167
15797.25 192
15798.44 179
15799.62 172
15800.81 186
15802.00 195
15803.19 173
15804.38 186
15805.56 151
15806.75 175
15807.94 186
15809.13 195
15810.32 180
15811.50 189
15812.69 162
15813.88 170
15815.07 172
15816.26 157
15817.45 153
15818.64 151
15819.82 170
15821.01 170
15822.20 161
15823.39 154
15824.58 184
15825.77 168
15826.96 152
15828.15 147
15829.33 155
15830.52 171
15831.71 156
15832.90 180
15834.09 136
15835.28 126
15836.47 145
15837.66 173
15838.85 167
15840.04 191
15841.23 170
15842.42 155
15843.61 134
15844.79 152
15845.98 156
15847.17 156
15848.36 150
15849.55 151
15850.74 150
15851.93 149
15853.12 162
15854.31 149
15855.50 159
15856.69 151
15857.88 151
15859.07 127
15860.26 149
15861.45 149
15862.64 157
15863.83 151
15865.02 142
15866.21 148
15867.40 181
15868.60 178
15869.79 201
15870.98 146
15872.17 129
15873.36 152
15874.55 164
15875.74 144
15876.93 160
15878.12 169
15879.31 156
15880.50 143
15881.69 153
15882.88 167
15884.07 171
15885.27 151
15886.46 160
15887.65 188
15888.84 158
15890.03 154
15891.22 151
15892.41 182
15893.60 187
15894.80 172
15895.99 167
15897.18 162
15898.37 192
15899.56 171
15900.75 175
15901.95 152
15903.14 152
15904.33 169
15905.52 140
15906.71 163
15907.90 150
15909.10 142
15910.29 159
15911.48 174
15912.67 166
15913.86 160
15915.06 163
15916.25 152
15917.44 147
15918.63 155
15919.83 134
15921.02 154
15922.21 181
15923.40 169
15924.60 169
15925.79 145
15926.98 141
15928.17 173
15929.37 169
15930.56 149
15931.75 178
15932.94 147
15934.14 164
15935.33 150
15936.52 165
15937.72 177
15938.91 174
15940.10 154
15941.30 163
15942.49 180
15943.68 174
15944.88 152
15946.07 142
15947.26 172
15948.46 159
15949.65 178
15950.84 166
15952.04 170
15953.23 160
15954.42 155
15955.62 181
15956.81 173
15958.01 162
15959.20 168
15960.39 160
15961.59 131
15962.78 144
15963.97 148
15965.17 169
15966.36 166
15967.56 157
15968.75 160
15969.95 157
15971.14 148
15972.33 143
15973.53 158
15974.72 121
15975.92 174
15977.11 151
15978.31 162
15979.50 179
15980.70 156
15981.89 153
15983.09 156
15984.28 146
15985.47 140
15986.67 119
15987.86 177
15989.06 153
15990.25 188
15991.45 150
15992.64 135
15993.84 150
15995.03 169
15996.23 164
15997.43 117
15998.62 145
15999.82 161
16001.01 170
16002.21 159
16003.40 163
16004.60 155
16005.79 162
16006.99 174
16008.18 179
16009.38 152
16010.58 158
16011.77 139
16012.97 142
16014.16 158
16015.36 147
16016.56 130
16017.75 149
16018.95 162
16020.14 142
16021.34 167
16022.54 131
16023.73 153
16024.93 136
16026.13 142
16027.32 159
16028.52 158
16029.71 144
16030.91 156
16032.11 135
16033.30 162
16034.50 141
16035.70 145
16036.89 119
16038.09 136
16039.29 163
16040.49 164
16041.68 154
16042.88 157
16044.08 150
16045.27 139
16046.47 185
16047.67 169
16048.86 155
16050.06 153
16051.26 154
16052.46 156
16053.65 144
16054.85 157
16056.05 151
16057.25 151
16058.44 113
16059.64 143
16060.84 133
16062.04 148
16063.23 147
16064.43 153
16065.63 152
16066.83 149
16068.03 145
16069.22 137
16070.42 146
16071.62 143
16072.82 147
16074.02 130
16075.21 152
16076.41 131
16077.61 148
16078.81 141
16080.01 137
16081.21 126
16082.40 133
16083.60 144
16084.80 155
16086.00 172
16087.20 163
16088.40 164
16089.60 152
16090.79 156
16091.99 184
16093.19 176
16094.39 168
16095.59 174
16096.79 157
16097.99 157
16099.19 150
16100.39 170
16101.59 170
16102.78 134
16103.98 118
16105.18 127
16106.38 146
16107.58 137
16108.78 154
16109.98 145
16111.18 151
16112.38 152
16113.58 160
16114.78 152
16115.98 138
16117.18 144
16118.38 152
16119.58 152
16120.78 136
16121.98 141
16123.18 161
16124.38 183
16125.58 160
16126.78 149
16127.98 139
16129.18 138
16130.38 144
16131.58 154
16132.78 154
16133.98 125
16135.18 143
16136.38 147
16137.58 145
16138.78 137
16139.98 145
16141.18 175
16142.38 169
16143.58 124
16144.79 131
16145.99 171
16147.19 150
16148.39 132
16149.59 105
16150.79 132
16151.99 151
16153.19 131
16154.39 140
16155.59 136
16156.80 138
16158.00 151
16159.20 142
16160.40 145
16161.60 147
16162.80 151
16164.00 163
16165.21 155
16166.41 133
16167.61 154
16168.81 159
16170.01 127
16171.21 149
16172.42 145
16173.62 165
16174.82 168
16176.02 141
16177.22 134
16178.43 136
16179.63 143
16180.83 186
16182.03 163
16183.23 143
16184.44 128
16185.64 151
16186.84 149
16188.04 152
16189.25 136
16190.45 150
16191.65 148
16192.85 168
16194.06 140
16195.26 143
16196.46 127
16197.66 129
16198.87 165
16200.07 115
16201.27 127
16202.48 149
16203.68 152
16204.88 161
16206.09 153
16207.29 155
16208.49 162
16209.69 145
16210.90 130
16212.10 161
16213.30 153
16214.51 149
16215.71 115
16216.91 138
16218.12 135
16219.32 174
16220.53 153
16221.73 156
16222.93 155
16224.14 157
16225.34 176
16226.54 152
16227.75 136
16228.95 139
16230.16 138
16231.36 139
16232.56 142
16233.77 135
16234.97 150
16236.18 128
16237.38 139
16238.59 152
16239.79 165
16240.99 165
16242.20 145
16243.40 135
16244.61 139
16245.81 150
16247.02 148
16248.22 153
16249.43 141
16250.63 132
16251.84 129
16253.04 134
16254.24 121
16255.45 167
16256.65 159
16257.86 153
16259.06 146
16260.27 165
16261.48 175
16262.68 182
16263.89 150
16265.09 134
16266.30 153
16267.50 153
16268.71 160
16269.91 148
16271.12 140
16272.32 151
16273.53 147
16274.73 153
16275.94 136
16277.15 137
16278.35 154
16279.56 161
16280.76 128
16281.97 119
16283.18 148
16284.38 161
16285.59 172
16286.79 139
16288.00 137
16289.21 185
16290.41 161
16291.62 154
16292.82 144
16294.03 161
16295.24 152
16296.44 174
16297.65 145
16298.86 159
16300.06 152
16301.27 183
16302.48 180
16303.68 148
16304.89 133
16306.10 143
16307.30 158
16308.51 143
16309.72 133
16310.92 141
16312.13 145
16313.34 147
16314.55 151
16315.75 124
16316.96 137
16318.17 134
16319.37 171
16320.58 154
16321.79 165
16323.00 165
16324.20 169
16325.41 148
16326.62 132
16327.83 141
16329.03 149
16330.24 182
16331.45 179
16332.66 169
16333.87 143
16335.07 149
16336.28 161
16337.49 132
16338.70 155
16339.90 158
16341.11 139
16342.32 156
16343.53 158
16344.74 151
16345.95 175
16347.15 155
16348.36 132
16349.57 137
16350.78 150
16351.99 172
16353.20 154
16354.40 157
16355.61 125
16356.82 164
16358.03 160
16359.24 150
16360.45 161
16361.66 167
16362.87 155
16364.08 127
16365.28 138
16366.49 154
16367.70 166
16368.91 151
16370.12 147
16371.33 152
16372.54 139
16373.75 139
16374.96 134
16376.17 127
16377.38 119
16378.59 135
16379.80 157
16381.01 130
16382.21 151
16383.42 121
16384.63 130
16385.84 151
16387.05 187
16388.26 153
16389.47 138
16390.68 122
16391.89 158
16393.10 149
16394.31 149
16395.52 157
16396.73 179
16397.94 150
16399.15 159
16400.36 142
16401.57 136
16402.79 158
16404.00 148
16405.21 142
16406.42 121
16407.63 142
16408.84 143
16410.05 155
16411.26 147
16412.47 166
16413.68 128
16414.89 132
16416.10 153
16417.31 146
16418.52 140
16419.74 133
16420.95 114
16422.16 140
16423.37 171
16424.58 132
16425.79 140
16427.00 120
16428.21 111
16429.42 127
16430.64 146
16431.85 135
16433.06 169
16434.27 145
16435.48 124
16436.69 153
16437.91 135
16439.12 140
16440.33 121
16441.54 122
16442.75 148
16443.96 153
16445.18 133
16446.39 144
16447.60 124
16448.81 152
16450.02 136
16451.24 130
16452.45 150
16453.66 125
16454.87 119
16456.09 143
16457.30 145
16458.51 147
16459.72 136
16460.94 121
16462.15 127
16463.36 146
16464.57 130
16465.79 153
16467.00 137
16468.21 128
16469.43 109
16470.64 129
16471.85 150
16473.06 148
16474.28 134
16475.49 138
16476.70 160
16477.92 152
16479.13 131
16480.34 141
16481.56 113
16482.77 130
16483.98 135
16485.20 123
16486.41 171
16487.62 168
16488.84 164
16490.05 137
16491.26 140
16492.48 138
16493.69 143
16494.91 133
16496.12 138
16497.33 137
16498.55 112
16499.76 122
16500.97 149
16502.19 157
16503.40 153
16504.62 130
16505.83 141
16507.05 130
16508.26 135
16509.47 133
16510.69 130
16511.90 144
16513.12 141
16514.33 133
16515.55 134
16516.76 143
16517.98 123
16519.19 144
16520.41 150
16521.62 127
16522.83 137
16524.05 157
16525.26 140
16526.48 115
16527.69 133
16528.91 145
16530.12 160
16531.34 160
16532.55 129
16533.77 120
16534.99 153
16536.20 144
16537.42 137
16538.63 143
16539.85 153
16541.06 159
16542.28 144
16543.49 139
16544.71 139
16545.92 134
16547.14 137
16548.36 163
16549.57 131
16550.79 121
16552.00 137
16553.22 163
16554.44 144
16555.65 151
16556.87 115
16558.08 135
16559.30 128
16560.52 128
16561.73 135
16562.95 127
16564.17 152
16565.38 156
16566.60 134
16567.81 146
16569.03 140
16570.25 125
16571.46 134
16572.68 137
16573.90 144
16575.11 149
16576.33 131
16577.55 124
16578.76 122
16579.98 131
16581.20 138
16582.42 152
16583.63 151
16584.85 141
16586.07 151
16587.28 130
16588.50 150
16589.72 127
16590.94 107
16592.15 133
16593.37 130
16594.59 116
16595.81 114
16597.02 119
16598.24 135
16599.46 178
16600.68 146
16601.89 137
16603.11 146
16604.33 121
16605.55 139
16606.77 133
16607.98 142
16609.20 140
16610.42 156
16611.64 143
16612.86 137
16614.07 128
16615.29 143
16616.51 147
16617.73 147
16618.95 156
16620.17 126
16621.38 159
16622.60 149
16623.82 118
16625.04 115
16626.26 116
16627.48 106
16628.70 105
16629.91 136
16631.13 121
16632.35 126
16633.57 133
16634.79 134
16636.01 114
16637.23 116
16638.45 132
16639.67 133
16640.89 122
16642.10 135
16643.32 134
16644.54 129
16645.76 141
16646.98 143
16648.20 147
16649.42 135
16650.64 153
16651.86 129
16653.08 124
16654.30 115
16655.52 113
16656.74 136
16657.96 136
16659.18 126
16660.40 140
16661.62 137
16662.84 118
16664.06 104
16665.28 113
16666.50 141
16667.72 137
16668.94 144
16670.16 134
16671.38 104
16672.60 116
16673.82 130
16675.04 135
16676.26 127
16677.48 113
16678.70 141
16679.92 132
16681.14 152
16682.36 131
16683.58 134
16684.80 159
16686.03 140
16687.25 109
16688.47 137
16689.69 139
16690.91 157
16692.13 111
16693.35 113
16694.57 158
16695.79 145
16697.02 121
16698.24 115
16699.46 113
16700.68 114
16701.90 138
16703.12 133
16704.34 110
16705.57 128
16706.79 141
16708.01 130
16709.23 129
16710.45 117
16711.67 120
16712.90 148
16714.12 136
16715.34 140
16716.56 129
16717.78 130
16719.01 130
16720.23 136
16721.45 115
16722.67 111
16723.89 130
16725.12 121
16726.34 109
16727.56 154
16728.78 116
16730.01 143
16731.23 128
16732.45 93
16733.67 117
16734.90 145
16736.12 132
16737.34 179
16738.56 148
16739.79 133
16741.01 148
16742.23 188
16743.46 133
16744.68 123
16745.90 138
16747.12 130
16748.35 133
16749.57 144
16750.79 117
16752.02 139
16753.24 138
16754.46 154
16755.69 138
16756.91 119
16758.13 139
16759.36 115
16760.58 125
16761.80 130
16763.03 123
16764.25 149
16765.48 112
16766.70 124
16767.92 140
16769.15 129
16770.37 140
16771.60 117
16772.82 113
16774.04 97
16775.27 119
16776.49 124
16777.72 147
16778.94 129
16780.16 121
16781.39 133
16782.61 143
16783.84 112
16785.06 102
16786.29 143
16787.51 139
16788.74 143
16789.96 142
16791.18 144
16792.41 123
16793.63 126
16794.86 141
16796.08 141
16797.31 138
16798.53 128
16799.76 120
16800.98 119
16802.21 134
16803.43 118
16804.66 138
16805.88 147
16807.11 146
16808.33 112
16809.56 133
16810.79 159
16812.01 130
16813.24 109
16814.46 129
16815.69 133
16816.91 151
16818.14 132
16819.36 123
16820.59 133
16821.82 128
16823.04 126
16824.27 121
16825.49 117
16826.72 104
16827.95 144
16829.17 145
16830.40 115
16831.62 127
16832.85 136
16834.08 130
16835.30 104
16836.53 111
16837.76 127
16838.98 127
16840.21 152
16841.44 147
16842.66 143
16843.89 123
16845.11 113
16846.34 124
16847.57 106
16848.80 113
16850.02 141
16851.25 144
16852.48 123
16853.70 129
16854.93 126
16856.16 127
16857.38 131
16858.61 147
16859.84 142
16861.07 134
16862.29 123
16863.52 112
16864.75 127
16865.97 136
16867.20 127
16868.43 149
16869.66 150
16870.89 126
16872.11 132
16873.34 139
16874.57 149
16875.80 134
16877.02 161
16878.25 150
16879.48 130
16880.71 124
16881.94 137
16883.16 123
16884.39 134
16885.62 143
16886.85 109
16888.08 122
16889.30 114
16890.53 125
16891.76 104
16892.99 130
16894.22 97
16895.45 121
16896.67 122
16897.90 107
16899.13 119
16900.36 119
16901.59 120
16902.82 113
16904.05 101
16905.28 120
16906.50 105
16907.73 130
16908.96 139
16910.19 125
16911.42 141
16912.65 157
16913.88 109
16915.11 122
16916.34 128
16917.57 133
16918.80 132
16920.03 116
16921.26 125
16922.48 136
16923.71 135
16924.94 161
16926.17 133
16927.40 147
16928.63 117
16929.86 127
16931.09 160
16932.32 136
16933.55 129
16934.78 143
16936.01 127
16937.24 137
16938.47 144
16939.70 140
16940.93 119
16942.16 119
16943.39 105
16944.62 121
16945.85 140
16947.08 147
16948.31 124
16949.54 146
16950.78 129
16952.01 129
16953.24 130
16954.47 121
16955.70 127
16956.93 115
16958.16 116
16959.39 138
16960.62 149
16961.85 145
16963.08 125
16964.31 117
16965.54 121
16966.78 128
16968.01 103
16969.24 115
16970.47 108
16971.70 121
16972.93 126
16974.16 132
16975.39 141
16976.63 122
16977.86 126
16979.09 125
16980.32 138
16981.55 121
16982.78 127
16984.02 135
16985.25 114
16986.48 122
16987.71 124
16988.94 130
16990.18 154
16991.41 101
16992.64 116
16993.87 110
16995.10 139
16996.34 128
16997.57 127
16998.80 143
17000.03 128
17001.26 118
17002.50 143
17003.73 141
17004.96 137
17006.19 117
17007.43 108
17008.66 112
17009.89 132
17011.12 128
17012.36 107
17013.59 125
17014.82 156
17016.06 129
17017.29 129
17018.52 126
17019.76 105
17020.99 118
17022.22 132
17023.45 98
17024.69 122
17025.92 133
17027.15 127
17028.39 113
17029.62 100
17030.85 126
17032.09 129
17033.32 113
17034.55 151
17035.79 154
17037.02 130
17038.26 123
17039.49 119
17040.72 143
17041.96 118
17043.19 118
17044.43 149
17045.66 123
17046.89 113
17048.13 96
17049.36 98
17050.60 126
17051.83 119
17053.06 119
17054.30 120
17055.53 129
17056.77 124
17058.00 108
17059.24 122
17060.47 122
17061.70 121
17062.94 136
17064.17 117
17065.41 118
17066.64 117
17067.88 121
17069.11 124
17070.35 128
17071.58 123
17072.82 132
17074.05 162
17075.29 126
17076.52 130
17077.76 130
17078.99 112
17080.23 123
17081.46 112
17082.70 129
17083.93 139
17085.17 108
17086.41 102
17087.64 111
17088.88 122
17090.11 155
17091.35 128
17092.58 111
17093.82 135
17095.05 117
17096.29 132
17097.53 122
17098.76 133
17100.00 114
17101.23 117
17102.47 118
17103.71 137
17104.94 139
17106.18 138
17107.41 128
17108.65 122
17109.89 121
17111.12 147
17112.36 140
17113.60 143
17114.83 149
17116.07 115
17117.31 150
17118.54 119
17119.78 110
17121.02 135
17122.25 147
17123.49 118
17124.73 119
17125.96 115
17127.20 129
17128.44 108
17129.67 136
17130.91 121
17132.15 110
17133.39 142
17134.62 106
17135.86 130
17137.10 125
17138.33 128
17139.57 145
17140.81 146
17142.05 148
17143.28 138
17144.52 136
17145.76 119
17147.00 146
17148.23 104
17149.47 113
17150.71 139
17151.95 138
17153.19 124
17154.42 113
17155.66 126
17156.90 109
17158.14 116
17159.38 131
17160.61 110
17161.85 123
17163.09 144
17164.33 136
17165.57 134
17166.81 117
17168.04 129
17169.28 124
17170.52 130
17171.76 117
17173.00 134
17174.24 125
17175.47 144
17176.71 124
17177.95 123
17179.19 116
17180.43 110
17181.67 124
17182.91 114
17184.15 118
17185.39 112
17186.62 118
17187.86 122
17189.10 108
17190.34 117
17191.58 123
17192.82 127
17194.06 134
17195.30 105
17196.54 113
17197.78 134
17199.02 147
17200.26 134
17201.50 142
17202.74 133
17203.98 113
17205.22 116
17206.46 143
17207.70 144
17208.94 147
17210.18 127
17211.42 159
17212.66 156
17213.90 106
17215.14 143
17216.38 137
17217.62 121
17218.86 147
17220.10 132
17221.34 144
17222.58 129
17223.82 129
17225.06 135
17226.30 145
17227.54 124
17228.78 133
17230.02 138
17231.26 128
17232.50 110
17233.74 121
17234.98 148
17236.22 124
17237.47 121
17238.71 119
17239.95 120
17241.19 110
17242.43 105
17243.67 119
17244.91 127
17246.15 121
17247.39 105
17248.64 122
17249.88 137
17251.12 141
17252.36 123
17253.60 142
17254.84 114
17256.08 117
17257.33 130
17258.57 142
17259.81 127
17261.05 109
17262.29 107
17263.54 122
17264.78 140
17266.02 129
17267.26 120
17268.50 133
17269.75 141
17270.99 123
17272.23 131
17273.47 135
17274.71 119
17275.96 107
17277.20 133
17278.44 130
17279.68 122
17280.93 151
17282.17 107
17283.41 115
17284.65 118
17285.90 121
17287.14 113
17288.38 121
17289.62 127
17290.87 149
17292.11 103
17293.35 122
17294.60 104
17295.84 117
17297.08 112
17298.33 110
17299.57 126
17300.81 123
17302.05 119
17303.30 105
17304.54 118
17305.78 131
17307.03 114
17308.27 118
17309.52 115
17310.76 138
17312.00 113
17313.25 115
17314.49 134
17315.73 153
17316.98 117
17318.22 113
17319.47 135
17320.71 117
17321.95 113
17323.20 104
17324.44 105
17325.69 122
17326.93 108
17328.17 121
17329.42 131
17330.66 124
17331.91 108
17333.15 114
17334.40 110
17335.64 95
17336.88 118
17338.13 125
17339.37 158
17340.62 132
17341.86 129
17343.11 147
17344.35 135
17345.60 106
17346.84 123
17348.09 122
17349.33 114
17350.58 112
17351.82 104
17353.07 112
17354.31 130
17355.56 157
17356.80 142
17358.05 109
17359.29 112
17360.54 120
17361.78 115
17363.03 139
17364.27 119
17365.52 135
17366.77 139
17368.01 112
17369.26 136
17370.50 132
17371.75 121
17372.99 117
17374.24 139
17375.49 136
17376.73 113
17377.98 114
17379.22 135
17380.47 123
17381.72 116
17382.96 122
17384.21 139
17385.45 123
17386.70 120
17387.95 120
17389.19 116
17390.44 127
17391.69 136
17392.93 122
17394.18 116
17395.43 125
17396.67 158
17397.92 143
17399.17 133
17400.41 133
17401.66 106
17402.91 122
17404.15 120
17405.40 127
17406.65 132
17407.89 130
17409.14 105
17410.39 117
17411.64 119
17412.88 105
17414.13 109
17415.38 137
17416.63 120
17417.87 95
17419.12 97
17420.37 98
17421.62 118
17422.86 104
17424.11 109
17425.36 127
17426.61 129
17427.85 103
17429.10 108
17430.35 132
17431.60 121
17432.85 104
17434.09 112
17435.34 136
17436.59 126
17437.84 97
17439.09 118
17440.33 117
17441.58 112
17442.83 102
17444.08 120
17445.33 121
17446.58 119
17447.82 142
17449.07 136
17450.32 124
17451.57 121
17452.82 126
17454.07 126
17455.32 135
17456.57 151
17457.81 126
17459.06 119
17460.31 115
17461.56 111
17462.81 125
17464.06 124
17465.31 106
17466.56 130
17467.81 117
17469.06 127
17470.30 130
17471.55 124
17472.80 130
17474.05 120
17475.30 137
17476.55 112
17477.80 102
17479.05 121
17480.30 119
17481.55 126
17482.80 118
17484.05 121
17485.30 112
17486.55 113
17487.80 89
17489.05 118
17490.30 119
17491.55 125
17492.80 132
17494.05 135
17495.30 126
17496.55 122
17497.80 139
17499.05 147
17500.30 120
17501.55 112
17502.80 102
17504.05 123
17505.30 137
17506.55 108
17507.80 133
17509.06 121
17510.31 137
17511.56 134
17512.81 138
17514.06 128
17515.31 103
17516.56 100
17517.81 121
17519.06 117
17520.31 115
17521.56 111
17522.82 128
17524.07 101
17525.32 113
17526.57 106
17527.82 126
17529.07 130
17530.32 135
17531.58 122
17532.83 129
17534.08 135
17535.33 153
17536.58 152
17537.83 107
17539.09 110
17540.34 127
17541.59 130
17542.84 123
17544.09 126
17545.35 106
17546.60 100
17547.85 116
17549.10 125
17550.35 119
17551.61 136
17552.86 122
17554.11 119
17555.36 120
17556.62 121
17557.87 108
17559.12 103
17560.37 103
17561.63 145
17562.88 147
17564.13 124
17565.38 104
17566.64 124
17567.89 136
17569.14 133
17570.39 117
17571.65 112
17572.90 108
17574.15 129
17575.41 126
17576.66 112
17577.91 99
17579.17 114
17580.42 111
17581.67 132
17582.93 128
17584.18 107
17585.43 111
17586.69 129
17587.94 108
17589.19 108
17590.45 122
17591.70 120
17592.95 137
17594.21 118
17595.46 110
17596.72 123
17597.97 117
17599.22 99
17600.48 110
17601.73 108
17602.99 109
17604.24 131
17605.49 115
17606.75 146
17608.00 121
17609.26 116
17610.51 113
17611.76 118
17613.02 154
17614.27 165
17615.53 122
17616.78 114
17618.04 101
17619.29 112
17620.55 104
17621.80 113
17623.06 96
17624.31 112
17625.57 111
17626.82 121
17628.08 109
17629.33 122
17630.59 120
17631.84 133
17633.10 122
17634.35 105
17635.61 111
17636.86 111
17638.12 124
17639.37 104
17640.63 104
17641.88 104
17643.14 152
17644.39 138
17645.65 130
17646.91 128
17648.16 128
17649.42 143
17650.67 134
17651.93 135
17653.18 142
17654.44 137
17655.70 118
17656.95 108
17658.21 120
17659.46 125
17660.72 127
17661.98 131
17663.23 118
17664.49 112
17665.75 121
17667.00 132
17668.26 132
17669.51 118
17670.77 107
17672.03 114
17673.28 135
17674.54 109
17675.80 112
17677.05 95
17678.31 118
17679.57 119
17680.82 104
17682.08 103
17683.34 150
17684.60 138
17685.85 125
17687.11 96
17688.37 105
17689.62 106
17690.88 100
17692.14 98
17693.40 101
17694.65 123
17695.91 142
17697.17 113
17698.42 100
17699.68 120
17700.94 117
17702.20 132
17703.46 111
17704.71 103
17705.97 109
17707.23 113
17708.49 123
17709.74 102
17711.00 113
17712.26 112
17713.52 139
17714.78 116
17716.03 107
17717.29 98
17718.55 123
17719.81 132
17721.07 113
17722.33 132
17723.58 115
17724.84 132
17726.10 124
17727.36 134
17728.62 94
17729.88 106
17731.13 106
17732.39 130
17733.65 121
17734.91 117
17736.17 99
17737.43 114
17738.69 117
17739.95 105
17741.21 80
17742.46 105
17743.72 123
17744.98 128
17746.24 125
17747.50 98
17748.76 130
17750.02 120
17751.28 126
17752.54 134
17753.80 126
17755.06 99
17756.32 115
17757.58 140
17758.84 117
17760.10 123
17761.36 106
17762.61 134
17763.87 140
17765.13 98
17766.39 108
17767.65 115
17768.91 125
17770.17 104
17771.43 99
17772.69 107
17773.95 129
17775.21 119
17776.48 106
17777.74 130
17779.00 145
17780.26 125
17781.52 143
17782.78 117
17784.04 108
17785.30 114
17786.56 114
17787.82 120
17789.08 113
17790.34 100
17791.60 126
17792.86 98
17794.12 97
17795.38 92
17796.65 102
17797.91 111
17799.17 120
17800.43 138
17801.69 107
17802.95 98
17804.21 95
17805.47 124
17806.73 113
17808.00 106
17809.26 122
17810.52 139
17811.78 93
17813.04 112
17814.30 112
17815.56 128
17816.83 141
17818.09 129
17819.35 111
17820.61 169
17821.87 134
17823.14 119
17824.40 127
17825.66 99
17826.92 144
17828.18 116
17829.45 114
17830.71 107
17831.97 117
17833.23 110
17834.49 134
17835.76 129
17837.02 116
17838.28 93
17839.54 124
17840.81 117
17842.07 96
17843.33 110
17844.59 133
17845.86 113
17847.12 108
17848.38 141
17849.65 125
17850.91 120
17852.17 126
17853.43 138
17854.70 113
17855.96 108
17857.22 124
17858.49 136
17859.75 122
17861.01 125
17862.28 147
17863.54 141
17864.80 107
17866.07 127
17867.33 105
17868.59 117
17869.86 139
17871.12 133
17872.38 100
17873.65 96
17874.91 129
17876.18 135
17877.44 121
17878.70 126
17879.97 110
17881.23 108
17882.50 108
17883.76 118
17885.02 119
17886.29 113
17887.55 105
17888.82 136
17890.08 101
17891.35 119
17892.61 119
17893.87 105
17895.14 110
17896.40 117
17897.67 115
17898.93 125
17900.20 109
17901.46 112
17902.73 120
17903.99 137
17905.26 123
17906.52 94
17907.79 102
17909.05 93
17910.32 109
17911.58 98
17912.85 101
17914.11 136
17915.38 140
17916.64 93
17917.91 101
17919.17 109
17920.44 119
17921.70 101
17922.97 106
17924.23 134
17925.50 125
17926.76 123
17928.03 135
17929.30 120
17930.56 105
17931.83 142
17933.09 113
17934.36 133
17935.62 102
17936.89 123
17938.16 133
17939.42 107
17940.69 110
17941.96 104
17943.22 101
17944.49 100
17945.75 116
17947.02 128
17948.29 128
17949.55 104
17950.82 134
17952.09 113
17953.35 121
17954.62 111
17955.89 101
17957.15 119
17958.42 94
17959.69 101
17960.95 130
17962.22 111
17963.49 98
17964.75 121
17966.02 103
17967.29 112
17968.55 106
17969.82 112
17971.09 109
17972.36 139
17973.62 123
17974.89 105
17976.16 108
17977.42 107
17978.69 117
17979.96 117
17981.23 120
17982.49 108
17983.76 109
17985.03 118
17986.30 113
17987.57 105
17988.83 110
17990.10 127
17991.37 104
17992.64 123
17993.90 125
17995.17 114
17996.44 132
17997.71 105
17998.98 122
18000.25 107
18001.51 115
18002.78 108
18004.05 102
18005.32 94
18006.59 109
18007.86 113
18009.12 111
18010.39 111
18011.66 111
18012.93 103
18014.20 111
18015.47 94
18016.74 91
18018.00 111
18019.27 99
18020.54 93
18021.81 106
18023.08 123
18024.35 145
18025.62 93
18026.89 112
18028.16 95
18029.43 99
18030.69 86
18031.96 106
18033.23 119
18034.50 117
18035.77 94
18037.04 123
18038.31 130
18039.58 112
18040.85 135
18042.12 141
18043.39 117
18044.66 99
18045.93 131
18047.20 102
18048.47 101
18049.74 119
18051.01 126
18052.28 121
18053.55 131
18054.82 99
18056.09 143
18057.36 108
18058.63 121
18059.90 125
18061.17 114
18062.44 104
18063.71 120
18064.98 119
18066.25 131
18067.52 109
18068.79 88
18070.06 121
18071.33 117
18072.61 121
18073.88 124
18075.15 111
18076.42 118
18077.69 114
18078.96 121
18080.23 148
18081.50 113
18082.77 109
18084.04 93
18085.32 98
18086.59 102
18087.86 104
18089.13 100
18090.40 130
18091.67 132
18092.94 89
18094.22 114
18095.49 90
18096.76 106
18098.03 138
18099.30 138
18100.57 105
18101.85 99
18103.12 118
18104.39 106
18105.66 124
18106.93 108
18108.20 102
18109.48 105
18110.75 105
18112.02 124
18113.29 116
18114.57 107
18115.84 144
18117.11 117
18118.38 99
18119.65 110
18120.93 136
18122.20 153
18123.47 114
18124.74 128
18126.02 138
18127.29 134
18128.56 131
18129.84 114
18131.11 87
18132.38 142
18133.65 125
18134.93 97
18136.20 110
18137.47 99
18138.75 110
18140.02 98
18141.29 109
18142.57 115
18143.84 124
18145.11 137
18146.39 129
18147.66 105
18148.93 137
18150.21 105
18151.48 113
18152.75 100
18154.03 112
18155.30 124
18156.57 139
18157.85 131
18159.12 100
18160.40 96
18161.67 111
18162.94 126
18164.22 107
18165.49 102
18166.77 124
18168.04 126
18169.31 129
18170.59 108
18171.86 102
18173.14 101
18174.41 139
18175.68 139
18176.96 119
18178.23 112
18179.51 102
18180.78 102
18182.06 88
18183.33 94
18184.61 101
18185.88 133
18187.16 129
18188.43 106
18189.71 106
18190.98 125
18192.26 144
18193.53 115
18194.81 106
18196.08 112
18197.36 122
18198.63 107
18199.91 124
18201.18 113
18202.46 108
18203.73 109
18205.01 105
18206.28 118
18207.56 119
18208.83 114
18210.11 120
18211.39 124
18212.66 134
18213.94 103
18215.21 121
18216.49 113
18217.76 121
18219.04 110
18220.32 110
18221.59 112
18222.87 112
18224.14 103
18225.42 120
18226.70 118
18227.97 124
18229.25 111
18230.53 112
18231.80 138
18233.08 143
18234.35 120
18235.63 106
18236.91 101
18238.18 126
18239.46 131
18240.74 111
18242.01 134
18243.29 128
18244.57 120
18245.84 116
18247.12 113
18248.40 131
18249.68 144
18250.95 111
18252.23 105
18253.51 117
18254.78 120
18256.06 136
18257.34 111
18258.62 83
18259.89 143
18261.17 143
18262.45 125
18263.72 113
18265.00 121
18266.28 132
18267.56 106
18268.84 141
18270.11 102
18271.39 110
18272.67 107
18273.95 112
18275.22 128
18276.50 115
18277.78 109
18279.06 137
18280.34 111
18281.61 116
18282.89 109
18284.17 116
18285.45 139
18286.73 140
18288.01 109
18289.28 95
18290.56 119
18291.84 142
18293.12 107
18294.40 96
18295.68 159
18296.95 137
18298.23 108
18299.51 107
18300.79 107
18302.07 129
18303.35 126
18304.63 96
18305.91 98
18307.19 117
18308.46 115
18309.74 137
18311.02 88
18312.30 125
18313.58 125
18314.86 138
18316.14 128
18317.42 102
18318.70 110
18319.98 117
18321.26 133
18322.54 159
18323.82 136
18325.10 117
18326.38 117
18327.66 104
18328.94 114
18330.22 103
18331.50 121
18332.77 100
18334.05 97
18335.33 102
18336.61 118
18337.90 115
18339.18 115
18340.46 121
18341.74 128
18343.02 126
18344.30 96
18345.58 128
18346.86 115
18348.14 108
18349.42 111
18350.70 108
18351.98 103
18353.26 109
18354.54 110
18355.82 106
18357.10 115
18358.38 111
18359.66 131
18360.94 110
18362.22 118
18363.51 107
18364.79 105
18366.07 129
18367.35 103
18368.63 115
18369.91 135
18371.19 131
18372.47 105
18373.76 103
18375.04 95
18376.32 109
18377.60 132
18378.88 91
18380.16 97
18381.44 109
18382.73 119
18384.01 110
18385.29 111
18386.57 116
18387.85 138
18389.13 109
18390.42 101
18391.70 112
18392.98 116
18394.26 100
18395.54 111
18396.83 109
18398.11 82
18399.39 97
18400.67 104
18401.96 121
18403.24 74
18404.52 86
18405.80 108
18407.09 114
18408.37 111
18409.65 105
18410.93 139
18412.22 120
18413.50 133
18414.78 134
18416.06 119
18417.35 112
18418.63 133
18419.91 116
18421.20 90
18422.48 112
18423.76 108
18425.05 99
18426.33 92
18427.61 109
18428.89 90
18430.18 93
18431.46 105
18432.74 106
18434.03 84
18435.31 107
18436.60 116
18437.88 90
18439.16 120
18440.45 116
18441.73 131
18443.01 112
18444.30 107
18445.58 111
18446.87 111
18448.15 102
18449.43 102
18450.72 122
18452.00 109
18453.29 84
18454.57 112
18455.85 115
18457.14 108
18458.42 82
18459.71 100
18460.99 124
18462.28 122
18463.56 102
18464.84 107
18466.13 93
18467.41 114
18468.70 122
18469.98 111
18471.27 110
18472.55 98
18473.84 131
18475.12 131
18476.41 107
18477.69 105
18478.98 131
18480.26 136
18481.55 137
18482.83 111
18484.12 96
18485.40 123
18486.69 105
18487.97 123
18489.26 101
18490.54 94
18491.83 89
18493.11 108
18494.40 103
18495.69 104
18496.97 108
18498.26 126
18499.54 103
18500.83 123
18502.11 129
18503.40 93
18504.69 100
18505.97 108
18507.26 100
18508.54 120
18509.83 131
18511.12 96
18512.40 109
18513.69 108
18514.98 87
18516.26 111
18517.55 116
18518.83 129
18520.12 115
18521.41 114
18522.69 100
18523.98 91
18525.27 97
18526.55 97
18527.84 119
18529.13 111
18530.41 112
18531.70 104
18532.99 116
18534.27 96
18535.56 95
18536.85 103
18538.14 141
18539.42 105
18540.71 119
18542.00 98
18543.28 114
18544.57 128
18545.86 117
18547.15 118
18548.43 102
18549.72 113
18551.01 97
18552.30 109
18553.58 91
18554.87 105
18556.16 129
18557.45 108
18558.73 115
18560.02 124
18561.31 129
18562.60 112
18563.89 104
18565.17 132
18566.46 95
18567.75 93
18569.04 102
18570.33 115
18571.62 113
18572.90 98
18574.19 103
18575.48 113
18576.77 119
18578.06 118
18579.35 116
18580.63 126
18581.92 114
18583.21 92
18584.50 103
18585.79 119
18587.08 98
18588.37 104
18589.66 101
18590.94 111
18592.23 147
18593.52 132
18594.81 112
18596.10 101
18597.39 115
18598.68 133
18599.97 118
18601.26 117
18602.55 128
18603.84 148
18605.13 101
18606.41 118
18607.70 129
18608.99 126
18610.28 111
18611.57 112
18612.86 114
18614.15 100
18615.44 79
18616.73 108
18618.02 91
18619.31 130
18620.60 136
18621.89 91
18623.18 111
18624.47 134
18625.76 104
18627.05 107
18628.34 118
18629.63 124
18630.92 97
18632.21 105
18633.50 118
18634.79 91
18636.08 122
18637.37 133
18638.67 108
18639.96 124
18641.25 112
18642.54 111
18643.83 126
18645.12 105
18646.41 122
18647.70 134
18648.99 138
18650.28 113
18651.57 97
18652.86 97
18654.16 93
18655.45 106
18656.74 96
18658.03 82
18659.32 96
18660.61 98
18661.90 113
18663.19 94
18664.49 98
18665.78 115
18667.07 90
18668.36 116
18669.65 110
18670.94 96
18672.24 105
18673.53 97
18674.82 110
18676.11 109
18677.40 105
18678.70 105
18679.99 110
18681.28 91
18682.57 89
18683.86 83
18685.16 80
18686.45 111
18687.74 106
18689.03 95
18690.33 98
18691.62 116
18692.91 108
18694.20 105
18695.50 97
18696.79 79
18698.08 100
18699.37 93
18700.67 116
18701.96 100
18703.25 105
18704.54 108
18705.84 109
18707.13 118
18708.42 91
18709.72 101
18711.01 108
18712.30 129
18713.60 106
18714.89 113
18716.18 113
18717.48 105
18718.77 90
18720.06 89
18721.36 104
18722.65 106
18723.94 101
18725.24 107
18726.53 114
18727.82 120
18729.12 87
18730.41 104
18731.70 110
18733.00 117
18734.29 101
18735.59 103
18736.88 110
18738.17 113
18739.47 103
18740.76 99
18742.06 96
18743.35 97
18744.64 102
18745.94 90
18747.23 127
18748.53 117
18749.82 129
18751.12 96
18752.41 107
18753.71 106
18755.00 104
18756.30 109
18757.59 80
18758.88 95
18760.18 96
18761.47 129
18762.77 104
18764.06 96
18765.36 109
18766.65 98
18767.95 110
18769.24 126
18770.54 105
18771.83 122
18773.13 93
18774.43 96
18775.72 96
18777.02 96
18778.31 119
18779.61 118
18780.90 136
18782.20 114
18783.49 108
18784.79 104
18786.08 129
18787.38 98
18788.68 87
18789.97 88
18791.27 118
18792.56 119
18793.86 111
18795.16 95
18796.45 101
18797.75 105
18799.04 100
18800.34 99
18801.64 84
18802.93 108
18804.23 109
18805.53 107
18806.82 121
18808.12 122
18809.41 107
18810.71 102
18812.01 95
18813.30 103
18814.60 114
18815.90 104
18817.19 105
18818.49 132
18819.79 114
18821.09 116
18822.38 119
18823.68 97
18824.98 91
18826.27 88
18827.57 117
18828.87 115
18830.16 90
18831.46 105
18832.76 123
18834.06 131
18835.35 113
18836.65 92
18837.95 97
18839.25 118
18840.54 113
18841.84 106
18843.14 97
18844.44 98
18845.73 83
18847.03 90
18848.33 110
18849.63 79
18850.93 101
18852.22 98
18853.52 109
18854.82 117
18856.12 109
18857.42 102
18858.71 120
18860.01 128
18861.31 103
18862.61 110
18863.91 113
18865.21 91
18866.50 95
18867.80 100
18869.10 100
18870.40 114
18871.70 121
18873.00 87
18874.30 104
18875.60 78
18876.89 118
18878.19 125
18879.49 99
18880.79 94
18882.09 100
18883.39 108
18884.69 126
18885.99 126
18887.29 127
18888.59 111
18889.88 115
18891.18 100
18892.48 83
18893.78 114
18895.08 108
18896.38 115
18897.68 102
18898.98 91
18900.28 105
18901.58 116
18902.88 113
18904.18 95
18905.48 101
18906.78 103
18908.08 119
18909.38 128
18910.68 116
18911.98 108
18913.28 120
18914.58 119
18915.88 92
18917.18 102
18918.48 98
18919.78 128
18921.08 113
18922.38 107
18923.68 88
18924.98 125
18926.28 119
18927.58 114
18928.88 94
18930.18 90
18931.49 93
18932.79 100
18934.09 107
18935.39 106
18936.69 114
18937.99 129
18939.29 118
18940.59 110
18941.89 94
18943.19 84
18944.49 93
18945.80 85
18947.10 118
18948.40 120
18949.70 142
18951.00 113
18952.30 95
18953.60 92
18954.91 87
18956.21 82
18957.51 97
18958.81 116
18960.11 107
18961.41 83
18962.72 96
18964.02 104
18965.32 100
18966.62 99
18967.92 98
18969.23 97
18970.53 104
18971.83 92
18973.13 102
18974.43 92
18975.74 98
18977.04 114
18978.34 122
18979.64 102
18980.95 99
18982.25 136
18983.55 88
18984.85 94
18986.16 96
18987.46 96
18988.76 103
18990.06 113
18991.37 117
18992.67 110
18993.97 89
18995.28 90
18996.58 124
18997.88 106
18999.18 115
19000.49 96
19001.79 93
19003.09 102
19004.40 96
19005.70 94
19007.00 124
19008.31 112
19009.61 93
19010.91 93
19012.22 84
19013.52 84
19014.82 102
19016.13 108
19017.43 109
19018.74 107
19020.04 95
19021.34 88
19022.65 94
19023.95 82
19025.25 98
19026.56 87
19027.86 100
19029.17 87
19030.47 109
19031.77 102
19033.08 92
19034.38 97
19035.69 98
19036.99 98
19038.30 130
19039.60 139
19040.91 86
19042.21 100
19043.51 88
19044.82 109
19046.12 122
19047.43 111
19048.73 98
19050.04 105
19051.34 96
19052.65 97
19053.95 99
19055.26 79
19056.56 80
19057.87 97
19059.17 105
19060.48 96
19061.78 117
19063.09 89
19064.39 94
19065.70 106
19067.00 108
19068.31 119
19069.62 95
19070.92 87
19072.23 100
19073.53 78
19074.84 101
19076.14 106
19077.45 133
19078.75 104
19080.06 121
19081.37 103
19082.67 121
19083.98 122
19085.28 120
19086.59 117
19087.90 86
19089.20 115
19090.51 121
19091.82 90
19093.12 93
19094.43 76
19095.73 105
19097.04 115
19098.35 102
19099.65 98
19100.96 114
19102.27 104
19103.57 121
19104.88 111
19106.19 96
19107.49 93
19108.80 119
19110.11 92
19111.41 91
19112.72 125
19114.03 106
19115.33 112
19116.64 109
19117.95 116
19119.26 95
19120.56 108
19121.87 100
19123.18 119
19124.49 97
19125.79 115
19127.10 100
19128.41 98
19129.72 86
19131.02 83
19132.33 90
19133.64 102
19134.95 76
19136.25 93
19137.56 106
19138.87 98
19140.18 113
19141.49 111
19142.79 104
19144.10 100
19145.41 116
19146.72 115
19148.03 97
19149.33 93
19150.64 102
19151.95 122
19153.26 114
19154.57 117
19155.88 89
19157.18 89
19158.49 109
19159.80 122
19161.11 98
19162.42 94
19163.73 99
19165.04 103
19166.34 91
19167.65 90
19168.96 86
19170.27 116
19171.58 93
19172.89 122
19174.20 97
19175.51 105
19176.82 105
19178.13 112
19179.43 109
19180.74 92
19182.05 113
19183.36 86
19184.67 91
19185.98 76
19187.29 104
19188.60 114
19189.91 104
19191.22 102
19192.53 81
19193.84 82
19195.15 114
19196.46 88
19197.77 95
19199.08 99
19200.39 97
19201.70 87
19203.01 85
19204.32 91
19205.63 105
19206.94 87
19208.25 106
19209.56 102
19210.87 102
19212.18 97
19213.49 90
19214.80 114
19216.11 108
19217.42 80
19218.73 96
19220.04 108
19221.35 106
19222.66 113
19223.98 113
19225.29 90
19226.60 95
19227.91 122
19229.22 124
19230.53 100
19231.84 93
19233.15 126
19234.46 103
19235.77 110
19237.09 107
19238.40 94
19239.71 104
19241.02 110
19242.33 107
19243.64 99
19244.95 101
19246.27 108
19247.58 111
19248.89 97
19250.20 111
19251.51 108
19252.82 94
19254.14 104
19255.45 108
19256.76 94
19258.07 111
19259.38 128
19260.70 111
19262.01 114
19263.32 98
19264.63 99
19265.94 99
19267.26 94
19268.57 124
19269.88 122
19271.19 95
19272.51 83
19273.82 77
19275.13 86
19276.44 106
19277.76 111
19279.07 91
19280.38 107
19281.69 96
19283.01 97
19284.32 115
19285.63 109
19286.94 96
19288.26 113
19289.57 125
19290.88 93
19292.20 94
19293.51 105
19294.82 119
19296.14 91
19297.45 109
19298.76 85
19300.08 98
19301.39 104
19302.70 96
19304.02 90
19305.33 102
19306.64 82
19307.96 80
19309.27 79
19310.59 101
19311.90 83
19313.21 84
19314.53 85
19315.84 90
19317.15 80
19318.47 100
19319.78 85
19321.10 98
19322.41 86
19323.72 108
19325.04 97
19326.35 88
19327.67 100
19328.98 87
19330.30 98
19331.61 111
19332.93 85
19334.24 92
19335.55 109
19336.87 98
19338.18 77
19339.50 83
19340.81 80
19342.13 98
19343.44 76
19344.76 71
19346.07 93
19347.39 95
19348.70 104
19350.02 103
19351.33 100
19352.65 104
19353.96 90
19355.28 81
19356.59 97
19357.91 103
19359.22 102
19360.54 126
19361.86 116
19363.17 92
19364.49 96
19365.80 88
19367.12 109
19368.43 106
19369.75 94
19371.06 112
19372.38 112
19373.70 109
19375.01 93
19376.33 114
19377.64 89
19378.96 115
19380.28 101
19381.59 93
19382.91 98
19384.23 109
19385.54 118
19386.86 98
19388.17 90
19389.49 86
19390.81 103
19392.12 96
19393.44 102
19394.76 95
19396.07 87
19397.39 110
19398.71 89
19400.02 98
19401.34 90
19402.66 97
19403.97 89
19405.29 121
19406.61 111
19407.93 89
19409.24 93
19410.56 101
19411.88 105
19413.19 117
19414.51 107
19415.83 87
19417.15 91
19418.46 100
19419.78 114
19421.10 102
19422.42 89
19423.73 92
19425.05 90
19426.37 97
19427.69 98
19429.00 107
19430.32 96
19431.64 86
19432.96 96
19434.28 113
19435.59 107
19436.91 103
19438.23 101
19439.55 93
19440.87 105
19442.18 98
19443.50 87
19444.82 89
19446.14 110
19447.46 102
19448.78 103
19450.09 89
19451.41 117
19452.73 102
19454.05 95
19455.37 90
19456.69 88
19458.01 94
19459.33 99
19460.64 107
19461.96 91
19463.28 87
19464.60 107
19465.92 102
19467.24 106
19468.56 90
19469.88 76
19471.20 93
19472.52 99
19473.83 71
19475.15 99
19476.47 96
19477.79 99
19479.11 105
19480.43 108
19481.75 83
19483.07 90
19484.39 105
19485.71 106
19487.03 83
19488.35 77
19489.67 93
19490.99 73
19492.31 98
19493.63 95
19494.95 88
19496.27 75
19497.59 127
19498.91 95
19500.23 91
19501.55 84
19502.87 108
19504.19 83
19505.51 101
19506.83 97
19508.15 85
19509.47 92
19510.79 108
19512.11 98
19513.43 99
19514.75 79
19516.08 87
19517.40 94
19518.72 112
19520.04 111
19521.36 96
19522.68 95
19524.00 88
19525.32 94
19526.64 97
19527.96 80
19529.29 78
19530.61 81
19531.93 99
19533.25 101
19534.57 75
19535.89 88
19537.21 87
19538.53 91
19539.86 104
19541.18 91
19542.50 76
19543.82 69
19545.14 91
19546.46 97
19547.79 83
19549.11 100
19550.43 95
19551.75 76
19553.07 75
19554.40 87
19555.72 78
19557.04 98
19558.36 94
19559.68 87
19561.01 88
19562.33 103
19563.65 104
19564.97 106
19566.30 93
19567.62 78
19568.94 89
19570.26 96
19571.59 67
19572.91 75
19574.23 90
19575.55 91
19576.88 102
19578.20 107
19579.52 108
19580.85 93
19582.17 105
19583.49 76
19584.82 85
19586.14 92
19587.46 80
19588.78 104
19590.11 77
19591.43 73
19592.75 79
19594.08 101
19595.40 86
19596.72 105
19598.05 89
19599.37 88
19600.70 103
19602.02 102
19603.34 70
19604.67 83
19605.99 108
19607.31 88
19608.64 81
19609.96 101
19611.29 107
19612.61 116
19613.93 121
19615.26 98
19616.58 83
19617.91 103
19619.23 94
19620.55 83
19621.88 96
19623.20 81
19624.53 82
19625.85 105
19627.18 79
19628.50 75
19629.83 93
19631.15 89
19632.48 107
19633.80 98
19635.12 111
19636.45 110
19637.77 92
19639.10 115
19640.42 90
19641.75 99
19643.07 95
19644.40 88
19645.72 86
19647.05 87
19648.37 95
19649.70 77
19651.03 88
19652.35 87
19653.68 96
19655.00 77
19656.33 99
19657.65 122
19658.98 95
19660.30 86
19661.63 99
19662.96 99
19664.28 79
19665.61 103
19666.93 117
19668.26 91
19669.58 95
19670.91 71
19672.24 98
19673.56 88
19674.89 93
19676.21 90
19677.54 96
19678.87 94
19680.19 79
19681.52 108
19682.85 90
19684.17 98
19685.50 94
19686.83 90
19688.15 95
19689.48 89
19690.81 95
19692.13 84
19693.46 80
19694.79 88
19696.11 97
19697.44 87
19698.77 85
19700.09 100
19701.42 122
19702.75 125
19704.07 87
19705.40 103
19706.73 106
19708.06 88
19709.38 92
19710.71 95
19712.04 92
19713.37 84
19714.69 87
19716.02 80
19717.35 103
19718.68 83
19720.00 73
19721.33 94
19722.66 92
19723.99 69
19725.31 87
19726.64 106
19727.97 99
19729.30 90
19730.63 83
19731.95 80
19733.28 80
19734.61 79
19735.94 97
19737.27 126
19738.59 92
19739.92 89
19741.25 96
19742.58 104
19743.91 90
19745.24 113
19746.57 119
19747.89 92
19749.22 87
19750.55 73
19751.88 102
19753.21 101
19754.54 90
19755.87 114
19757.20 100
19758.52 88
19759.85 71
19761.18 83
19762.51 77
19763.84 86
19765.17 98
19766.50 79
19767.83 88
19769.16 96
19770.49 86
19771.82 97
19773.15 73
19774.47 81
19775.80 98
19777.13 74
19778.46 96
19779.79 90
19781.12 111
19782.45 83
19783.78 106
19785.11 118
19786.44 95
19787.77 84
19789.10 85
19790.43 74
19791.76 88
19793.09 91
19794.42 115
19795.75 101
19797.08 109
19798.41 99
19799.74 93
19801.07 77
19802.40 98
19803.73 75
19805.07 99
19806.40 85
19807.73 69
19809.06 89
19810.39 81
19811.72 82
19813.05 76
19814.38 76
19815.71 91
19817.04 73
19818.37 90
19819.70 82
19821.03 89
19822.37 84
19823.70 78
19825.03 98
19826.36 107
19827.69 85
19829.02 84
19830.35 86
19831.68 87
19833.02 85
19834.35 101
19835.68 89
19837.01 103
19838.34 89
19839.67 118
19841.01 112
19842.34 77
19843.67 75
19845.00 88
19846.33 103
19847.67 105
19849.00 105
19850.33 89
19851.66 95
19852.99 94
19854.33 116
19855.66 97
19856.99 76
19858.32 101
19859.65 95
19860.99 99
19862.32 94
19863.65 86
19864.98 118
19866.32 110
19867.65 77
19868.98 90
19870.32 67
19871.65 87
19872.98 92
19874.31 101
19875.65 80
19876.98 86
19878.31 91
19879.65 96
19880.98 86
19882.31 90
19883.64 87
19884.98 88
19886.31 86
19887.64 97
19888.98 76
19890.31 93
19891.64 71
19892.98 63
19894.31 72
19895.65 101
19896.98 82
19898.31 99
19899.65 86
19900.98 98
19902.31 81
19903.65 74
19904.98 93
19906.32 118
19907.65 87
19908.98 87
19910.32 89
19911.65 103
19912.99 85
19914.32 104
19915.65 77
19916.99 86
19918.32 88
19919.66 94
19920.99 94
19922.33 86
19923.66 92
19924.99 107
19926.33 78
19927.66 86
19929.00 86
19930.33 101
19931.67 127
19933.00 85
19934.34 89
19935.67 92
19937.01 97
19938.34 84
19939.68 105
19941.01 79
19942.35 107
19943.68 93
19945.02 78
19946.35 84
19947.69 90
19949.02 101
19950.36 98
19951.70 102
19953.03 85
19954.37 80
19955.70 93
19957.04 78
19958.37 77
19959.71 78
19961.04 84
19962.38 104
19963.72 86
19965.05 90
19966.39 77
19967.72 72
19969.06 90
19970.40 84
19971.73 115
19973.07 92
19974.40 71
19975.74 76
19977.08 74
19978.41 96
19979.75 98
19981.09 92
19982.42 81
19983.76 75
19985.10 116
19986.43 92
19987.77 83
19989.11 90
19990.44 117
19991.78 100
19993.12 111
19994.45 120
19995.79 90
19997.13 95
19998.46 80
19999.80 116
20001.14 113
20002.48 123
20003.81 109
20005.15 90
20006.49 90
20007.82 99
20009.16 94
20010.50 75
20011.84 101
20013.17 96
20014.51 88
20015.85 82
20017.19 98
20018.52 110
20019.86 83
20021.20 87
20022.54 100
20023.88 96
20025.21 92
20026.55 88
20027.89 101
20029.23 107
20030.57 103
20031.90 97
20033.24 91
20034.58 89
20035.92 104
20037.26 93
20038.60 80
20039.93 90
20041.27 98
20042.61 81
20043.95 83
20045.29 77
20046.63 87
20047.97 107
20049.30 93
20050.64 95
20051.98 74
20053.32 75
20054.66 76
20056.00 97
20057.34 92
20058.68 87
20060.02 93
20061.35 81
20062.69 91
20064.03 80
20065.37 85
20066.71 98
20068.05 102
20069.39 91
20070.73 65
20072.07 75
20073.41 98
20074.75 107
20076.09 118
20077.43 85
20078.77 86
20080.11 76
20081.45 91
20082.79 76
20084.13 64
20085.47 75
20086.81 90
20088.15 90
20089.49 92
20090.83 98
20092.17 99
20093.51 93
20094.85 96
20096.19 103
20097.53 102
20098.87 110
20100.21 97
20101.55 98
20102.89 93
20104.23 90
20105.57 109
20106.91 85
20108.25 81
20109.59 87
20110.93 87
20112.27 83
20113.62 74
20114.96 66
20116.30 81
20117.64 99
20118.98 90
20120.32 89
20121.66 77
20123.00 72
20124.34 98
20125.69 94
20127.03 81
20128.37 89
20129.71 84
20131.05 104
20132.39 88
20133.73 98
20135.08 86
20136.42 91
20137.76 82
20139.10 78
20140.44 82
