# Supplementary material for: MALDI-TOF MS typing enables the classification of brewing yeasts of the genus Saccharomyces to major beer styles
Source: PLoS One. 2017 Aug 9;12(8):e0181694. doi: 10.1371/journal.pone.0181694 (PMC5549903; doi:10.1371/journal.pone.0181694)
Supplement: S12 File — The directory includes 90 raw files and was zipped to “.zip”; the folder has three strains with 30 spectra per strain; S1 Text explains the raw files with an example and Table 1 represents the yeast strains used within the experiment. (ZIP) [file pone.0181694.s015.zip › 34-36/30624-PI105-Dias-Dias-Dias-YPG-18h-E-E_2015-08-11__0_C9_1.dat]

2000.98 4982
2001.40 4514
2001.82 4571
2002.25 4830
2002.67 4688
2003.09 4472
2003.51 4671
2003.93 4700
2004.35 4777
2004.78 4693
2005.20 4642
2005.62 4733
2006.04 4701
2006.47 4442
2006.89 4475
2007.31 4777
2007.73 4598
2008.16 4581
2008.58 4630
2009.00 4610
2009.42 4758
2009.85 4556
2010.27 4759
2010.69 4663
2011.11 4571
2011.54 4670
2011.96 4771
2012.38 4614
2012.80 4223
2013.23 4562
2013.65 4563
2014.07 4524
2014.50 4325
2014.92 4423
2015.34 4339
2015.77 4229
2016.19 4429
2016.61 4289
2017.04 4310
2017.46 4162
2017.88 4218
2018.31 4304
2018.73 4341
2019.15 4494
2019.58 4290
2020.00 4260
2020.42 4400
2020.85 4582
2021.27 4486
2021.70 4701
2022.12 4507
2022.54 4167
2022.97 4125
2023.39 4294
2023.82 4340
2024.24 4280
2024.66 4303
2025.09 4348
2025.51 4116
2025.94 4092
2026.36 4122
2026.79 4162
2027.21 4218
2027.63 4615
2028.06 4421
2028.48 4420
2028.91 4443
2029.33 4389
2029.76 4375
2030.18 4244
2030.61 4267
2031.03 4125
2031.46 3952
2031.88 4209
2032.31 4179
2032.73 4085
2033.16 3934
2033.58 4045
2034.01 4245
2034.43 3924
2034.86 4039
2035.28 4488
2035.71 4146
2036.13 4022
2036.56 4160
2036.98 4375
2037.41 4581
2037.84 4717
2038.26 4597
2038.69 4337
2039.11 4484
2039.54 4498
2039.96 4721
2040.39 4386
2040.82 4784
2041.24 4906
2041.67 4933
2042.09 4587
2042.52 4794
2042.95 4652
2043.37 4603
2043.80 4447
2044.22 4726
2044.65 4841
2045.08 4743
2045.50 4525
2045.93 4676
2046.36 4578
2046.78 4460
2047.21 4738
2047.64 4617
2048.06 4600
2048.49 4373
2048.92 4505
2049.34 4650
2049.77 4453
2050.20 4371
2050.62 4530
2051.05 4321
2051.48 4565
2051.90 4504
2052.33 4176
2052.76 4309
2053.18 4430
2053.61 4614
2054.04 4568
2054.47 4627
2054.89 4552
2055.32 4691
2055.75 4561
2056.18 4616
2056.60 4839
2057.03 4627
2057.46 4579
2057.89 4505
2058.31 4631
2058.74 4846
2059.17 4579
2059.60 4577
2060.03 4348
2060.45 4486
2060.88 4288
2061.31 4358
2061.74 4305
2062.17 4404
2062.59 4458
2063.02 4414
2063.45 4455
2063.88 4222
2064.31 4355
2064.73 4304
2065.16 4391
2065.59 4461
2066.02 4472
2066.45 4565
2066.88 4599
2067.31 4624
2067.73 4442
2068.16 4439
2068.59 4731
2069.02 4638
2069.45 4632
2069.88 4538
2070.31 4523
2070.74 4583
2071.17 4487
2071.59 4469
2072.02 4556
2072.45 4410
2072.88 4320
2073.31 4245
2073.74 4048
2074.17 4241
2074.60 4254
2075.03 4379
2075.46 4170
2075.89 4384
2076.32 4197
2076.75 4168
2077.18 4258
2077.61 4398
2078.04 4282
2078.47 4251
2078.89 4534
2079.32 4569
2079.75 4357
2080.18 4398
2080.61 4583
2081.04 4803
2081.47 4889
2081.90 4844
2082.34 4894
2082.77 4801
2083.20 4919
2083.63 5232
2084.06 5107
2084.49 4969
2084.92 4883
2085.35 4856
2085.78 4783
2086.21 4360
2086.64 4427
2087.07 4714
2087.50 4491
2087.93 4289
2088.36 4360
2088.79 4376
2089.22 4451
2089.65 4367
2090.09 4142
2090.52 4278
2090.95 4543
2091.38 4523
2091.81 4470
2092.24 4437
2092.67 4407
2093.10 4590
2093.54 5098
2093.97 4962
2094.40 4826
2094.83 5029
2095.26 4994
2095.69 5018
2096.12 4998
2096.56 5071
2096.99 5307
2097.42 5159
2097.85 5009
2098.28 4972
2098.71 4900
2099.15 4611
2099.58 4535
2100.01 4371
2100.44 4335
2100.87 4453
2101.31 4332
2101.74 4024
2102.17 3996
2102.60 3935
2103.04 3800
2103.47 3910
2103.90 4178
2104.33 4129
2104.77 4225
2105.20 4261
2105.63 4188
2106.06 4149
2106.50 4223
2106.93 4431
2107.36 4251
2107.79 4282
2108.23 4298
2108.66 4526
2109.09 4605
2109.53 4433
2109.96 4571
2110.39 4656
2110.82 4763
2111.26 4772
2111.69 4770
2112.12 5009
2112.56 4785
2112.99 4649
2113.42 4809
2113.86 4562
2114.29 4579
2114.72 4410
2115.16 4345
2115.59 4439
2116.03 4170
2116.46 4112
2116.89 4060
2117.33 4179
2117.76 4026
2118.19 4040
2118.63 3912
2119.06 4012
2119.50 3913
2119.93 3899
2120.36 3968
2120.80 4007
2121.23 4018
2121.67 4090
2122.10 3938
2122.54 3671
2122.97 3890
2123.40 4034
2123.84 4303
2124.27 4221
2124.71 4071
2125.14 3909
2125.58 4110
2126.01 4119
2126.45 4241
2126.88 4143
2127.32 4283
2127.75 4004
2128.19 4103
2128.62 4350
2129.06 4256
2129.49 4003
2129.93 4267
2130.36 4442
2130.80 4467
2131.23 4225
2131.67 4044
2132.10 4014
2132.54 4515
2132.97 4612
2133.41 4241
2133.84 4391
2134.28 4743
2134.71 4791
2135.15 4835
2135.59 4743
2136.02 4576
2136.46 4598
2136.89 4613
2137.33 4609
2137.76 4448
2138.20 4437
2138.64 4510
2139.07 4383
2139.51 4504
2139.94 4486
2140.38 4562
2140.82 4479
2141.25 4721
2141.69 4740
2142.13 4762
2142.56 4474
2143.00 4544
2143.43 4505
2143.87 4208
2144.31 4334
2144.74 4261
2145.18 4245
2145.62 4143
2146.05 3914
2146.49 3984
2146.93 3935
2147.36 3881
2147.80 3843
2148.24 4043
2148.68 3902
2149.11 4195
2149.55 4660
2149.99 4768
2150.42 4913
2150.86 5114
2151.30 5082
2151.74 5551
2152.17 5558
2152.61 5782
2153.05 5789
2153.49 5906
2153.92 5745
2154.36 5780
2154.80 5760
2155.24 5628
2155.67 5369
2156.11 5287
2156.55 4943
2156.99 4870
2157.42 5002
2157.86 4485
2158.30 4400
2158.74 4307
2159.18 4324
2159.61 4286
2160.05 4234
2160.49 4252
2160.93 4406
2161.37 4328
2161.81 4143
2162.24 4271
2162.68 4411
2163.12 4327
2163.56 4421
2164.00 4515
2164.44 4382
2164.87 4544
2165.31 4510
2165.75 4559
2166.19 4379
2166.63 4339
2167.07 4306
2167.51 4443
2167.95 4616
2168.39 4703
2168.82 4636
2169.26 4790
2169.70 4785
2170.14 4501
2170.58 4703
2171.02 4815
2171.46 4742
2171.90 4729
2172.34 4663
2172.78 4558
2173.22 4816
2173.66 5212
2174.10 5073
2174.54 5112
2174.98 5044
2175.42 4935
2175.85 4607
2176.29 4721
2176.73 4884
2177.17 4810
2177.61 4594
2178.05 4742
2178.49 4793
2178.93 5083
2179.37 4791
2179.81 4791
2180.25 4825
2180.69 4995
2181.14 5067
2181.58 4944
2182.02 5022
2182.46 4784
2182.90 4659
2183.34 4605
2183.78 4684
2184.22 4563
2184.66 4701
2185.10 4398
2185.54 4332
2185.98 4380
2186.42 4464
2186.86 4706
2187.30 4340
2187.74 4574
2188.19 4235
2188.63 4452
2189.07 4648
2189.51 4522
2189.95 4603
2190.39 4929
2190.83 4856
2191.27 4987
2191.72 5198
2192.16 4996
2192.60 4864
2193.04 5046
2193.48 5063
2193.92 4916
2194.36 5250
2194.81 5335
2195.25 5033
2195.69 4765
2196.13 5018
2196.57 4952
2197.01 4949
2197.46 4884
2197.90 5162
2198.34 5211
2198.78 5236
2199.22 5038
2199.67 5016
2200.11 5129
2200.55 5244
2200.99 5085
2201.44 5121
2201.88 4915
2202.32 4944
2202.76 5031
2203.21 5022
2203.65 4971
2204.09 4908
2204.53 4825
2204.98 4516
2205.42 4744
2205.86 4887
2206.30 4906
2206.75 4640
2207.19 4642
2207.63 4971
2208.08 4834
2208.52 4851
2208.96 4927
2209.41 4982
2209.85 5219
2210.29 5105
2210.73 5091
2211.18 5200
2211.62 5092
2212.06 5030
2212.51 5156
2212.95 4747
2213.40 4941
2213.84 4898
2214.28 4670
2214.73 4746
2215.17 4936
2215.61 4856
2216.06 4932
2216.50 5027
2216.95 5007
2217.39 4757
2217.83 4999
2218.28 4698
2218.72 4489
2219.17 4575
2219.61 4446
2220.05 4459
2220.50 4495
2220.94 4398
2221.39 4518
2221.83 4492
2222.28 4469
2222.72 4784
2223.16 4890
2223.61 4984
2224.05 5243
2224.50 5889
2224.94 6505
2225.39 6946
2225.83 7304
2226.28 7487
2226.72 7585
2227.17 7836
2227.61 7932
2228.06 8095
2228.50 8276
2228.95 7918
2229.39 7315
2229.84 7109
2230.28 6710
2230.73 6782
2231.17 6413
2231.62 6158
2232.06 6331
2232.51 5655
2232.95 5544
2233.40 5662
2233.85 5758
2234.29 5781
2234.74 5649
2235.18 5533
2235.63 5960
2236.07 5912
2236.52 5722
2236.97 5638
2237.41 5644
2237.86 5549
2238.30 5616
2238.75 5676
2239.20 5735
2239.64 5690
2240.09 6079
2240.53 6061
2240.98 5841
2241.43 6089
2241.87 6368
2242.32 6449
2242.77 6445
2243.21 6234
2243.66 6164
2244.11 6132
2244.55 6021
2245.00 5610
2245.45 5695
2245.89 5489
2246.34 5325
2246.79 5277
2247.23 5223
2247.68 4909
2248.13 4708
2248.57 5077
2249.02 4668
2249.47 4683
2249.92 4660
2250.36 4837
2250.81 4583
2251.26 4321
2251.70 4603
2252.15 4696
2252.60 4609
2253.05 4553
2253.49 4476
2253.94 4741
2254.39 4827
2254.84 4815
2255.28 4658
2255.73 4950
2256.18 5130
2256.63 4977
2257.08 5034
2257.52 4835
2257.97 4760
2258.42 4729
2258.87 4972
2259.32 4953
2259.76 4698
2260.21 4727
2260.66 4769
2261.11 4655
2261.56 4847
2262.01 5015
2262.45 5073
2262.90 4993
2263.35 5138
2263.80 5304
2264.25 5302
2264.70 5756
2265.15 5782
2265.59 5674
2266.04 5415
2266.49 5610
2266.94 5781
2267.39 5506
2267.84 5618
2268.29 5538
2268.74 5612
2269.19 5450
2269.63 5402
2270.08 5628
2270.53 5593
2270.98 5732
2271.43 5514
2271.88 5519
2272.33 5742
2272.78 6266
2273.23 6098
2273.68 6218
2274.13 6029
2274.58 5745
2275.03 5914
2275.48 5926
2275.93 5645
2276.38 5400
2276.83 5358
2277.28 5261
2277.73 5241
2278.18 5193
2278.63 5061
2279.08 4778
2279.53 4863
2279.98 5219
2280.43 4947
2280.88 5074
2281.33 5129
2281.78 5687
2282.23 5562
2282.68 5675
2283.13 6142
2283.58 6604
2284.03 6980
2284.48 7020
2284.93 7110
2285.38 7068
2285.83 7214
2286.28 6749
2286.73 6544
2287.19 6403
2287.64 6363
2288.09 6099
2288.54 6134
2288.99 6215
2289.44 6158
2289.89 6171
2290.34 6425
2290.79 6710
2291.25 6796
2291.70 7271
2292.15 7695
2292.60 8487
2293.05 8641
2293.50 8932
2293.95 9306
2294.41 9699
2294.86 9649
2295.31 9290
2295.76 9186
2296.21 8646
2296.66 8189
2297.12 8154
2297.57 7590
2298.02 7300
2298.47 6670
2298.92 6515
2299.38 6247
2299.83 6063
2300.28 6082
2300.73 5384
2301.18 5365
2301.64 5436
2302.09 5041
2302.54 4870
2302.99 4848
2303.45 4928
2303.90 4941
2304.35 4781
2304.80 4730
2305.26 4972
2305.71 4927
2306.16 4601
2306.61 4763
2307.07 4785
2307.52 4696
2307.97 4814
2308.43 4626
2308.88 4783
2309.33 5008
2309.79 5074
2310.24 5370
2310.69 5619
2311.15 5772
2311.60 6007
2312.05 6171
2312.51 6000
2312.96 6245
2313.41 6439
2313.87 6565
2314.32 6414
2314.77 6458
2315.23 6371
2315.68 6020
2316.13 5824
2316.59 5723
2317.04 5247
2317.49 5038
2317.95 5161
2318.40 5206
2318.86 5027
2319.31 5098
2319.76 4716
2320.22 4955
2320.67 5077
2321.13 5205
2321.58 5408
2322.04 5200
2322.49 5194
2322.94 5430
2323.40 5024
2323.85 5273
2324.31 5426
2324.76 5239
2325.22 5190
2325.67 5149
2326.13 5220
2326.58 5291
2327.04 4800
2327.49 4956
2327.95 5106
2328.40 5248
2328.86 5318
2329.31 5089
2329.77 5094
2330.22 5209
2330.68 5038
2331.13 5137
2331.59 5355
2332.04 5092
2332.50 5521
2332.95 5528
2333.41 5145
2333.86 5343
2334.32 5203
2334.77 5245
2335.23 5273
2335.69 5153
2336.14 5155
2336.60 5207
2337.05 4980
2337.51 5193
2337.96 5126
2338.42 4771
2338.88 5105
2339.33 5143
2339.79 5097
2340.24 5570
2340.70 5758
2341.16 5659
2341.61 6149
2342.07 6596
2342.52 6639
2342.98 6922
2343.44 6945
2343.89 7132
2344.35 7054
2344.81 6967
2345.26 7158
2345.72 7179
2346.18 7106
2346.63 7168
2347.09 6914
2347.55 7315
2348.00 7157
2348.46 7181
2348.92 7549
2349.37 7616
2349.83 7175
2350.29 7022
2350.75 6745
2351.20 6537
2351.66 6678
2352.12 6213
2352.57 5711
2353.03 5943
2353.49 5748
2353.95 5660
2354.40 5463
2354.86 5449
2355.32 5285
2355.78 5060
2356.23 4984
2356.69 4856
2357.15 4937
2357.61 4829
2358.07 4871
2358.52 4805
2358.98 5038
2359.44 5136
2359.90 4813
2360.36 4977
2360.81 4883
2361.27 4948
2361.73 5017
2362.19 4867
2362.65 5179
2363.10 5377
2363.56 5457
2364.02 5547
2364.48 5433
2364.94 5284
2365.40 5483
2365.86 5399
2366.31 5412
2366.77 5282
2367.23 5389
2367.69 4955
2368.15 5489
2368.61 5385
2369.07 5508
2369.53 5623
2369.98 5875
2370.44 5539
2370.90 5873
2371.36 6154
2371.82 6157
2372.28 5915
2372.74 6062
2373.20 5826
2373.66 5561
2374.12 5589
2374.58 5225
2375.04 5292
2375.50 5498
2375.95 5271
2376.41 5191
2376.87 5225
2377.33 5102
2377.79 5008
2378.25 5167
2378.71 5196
2379.17 5108
2379.63 4903
2380.09 5148
2380.55 5257
2381.01 5124
2381.47 5294
2381.93 5306
2382.39 5118
2382.85 4937
2383.31 5045
2383.77 5148
2384.23 5251
2384.69 5172
2385.15 5265
2385.62 5007
2386.08 5158
2386.54 5119
2387.00 5208
2387.46 5221
2387.92 5047
2388.38 5164
2388.84 5059
2389.30 4984
2389.76 4974
2390.22 5079
2390.68 5004
2391.14 4881
2391.61 4887
2392.07 5006
2392.53 5324
2392.99 5032
2393.45 4847
2393.91 4876
2394.37 5257
2394.83 5112
2395.30 5220
2395.76 4894
2396.22 5008
2396.68 5043
2397.14 5050
2397.60 5081
2398.07 4905
2398.53 4762
2398.99 4645
2399.45 4781
2399.91 5002
2400.37 5043
2400.84 4724
2401.30 4581
2401.76 4688
2402.22 4748
2402.68 4551
2403.15 4553
2403.61 4824
2404.07 4680
2404.53 4737
2405.00 4726
2405.46 4657
2405.92 4762
2406.38 4694
2406.85 4719
2407.31 4967
2407.77 4992
2408.23 4898
2408.70 4912
2409.16 4974
2409.62 5097
2410.08 5219
2410.55 4990
2411.01 5040
2411.47 4900
2411.94 4785
2412.40 4754
2412.86 4755
2413.33 4910
2413.79 4739
2414.25 4804
2414.72 4640
2415.18 4898
2415.64 4985
2416.11 4910
2416.57 5075
2417.03 5131
2417.50 5419
2417.96 5329
2418.42 5718
2418.89 5928
2419.35 6020
2419.81 6301
2420.28 6412
2420.74 6671
2421.21 6866
2421.67 6968
2422.13 6793
2422.60 6951
2423.06 6745
2423.53 6281
2423.99 6481
2424.45 6267
2424.92 5888
2425.38 5759
2425.85 6147
2426.31 6466
2426.78 6632
2427.24 6857
2427.71 6881
2428.17 7490
2428.63 7299
2429.10 7897
2429.56 8534
2430.03 8690
2430.49 8950
2430.96 8862
2431.42 9082
2431.89 8845
2432.35 8345
2432.82 8172
2433.28 7565
2433.75 7418
2434.21 6823
2434.68 6554
2435.14 6122
2435.61 5892
2436.07 6235
2436.54 6087
2437.01 5974
2437.47 5732
2437.94 5769
2438.40 5756
2438.87 5726
2439.33 5963
2439.80 6316
2440.26 6607
2440.73 6771
2441.20 6987
2441.66 7300
2442.13 7447
2442.59 8016
2443.06 8493
2443.53 8399
2443.99 8370
2444.46 8110
2444.92 7974
2445.39 7577
2445.86 7367
2446.32 7171
2446.79 6751
2447.26 6495
2447.72 6035
2448.19 5800
2448.66 5638
2449.12 5538
2449.59 5529
2450.05 5129
2450.52 4918
2450.99 4913
2451.46 4899
2451.92 4936
2452.39 5202
2452.86 4918
2453.32 4742
2453.79 5030
2454.26 5024
2454.72 5007
2455.19 5007
2455.66 4912
2456.13 4863
2456.59 4797
2457.06 4886
2457.53 4942
2458.00 5039
2458.46 4882
2458.93 5075
2459.40 4866
2459.87 4824
2460.33 4945
2460.80 5034
2461.27 4985
2461.74 4936
2462.20 4977
2462.67 4733
2463.14 4768
2463.61 4723
2464.08 4731
2464.54 4793
2465.01 4862
2465.48 4917
2465.95 5019
2466.42 5183
2466.88 4777
2467.35 4784
2467.82 4900
2468.29 4953
2468.76 5011
2469.23 5005
2469.70 5224
2470.16 5280
2470.63 5335
2471.10 5232
2471.57 5414
2472.04 5227
2472.51 5099
2472.98 5279
2473.44 5345
2473.91 5044
2474.38 5258
2474.85 5256
2475.32 4967
2475.79 5193
2476.26 5058
2476.73 4866
2477.20 4843
2477.67 4968
2478.14 4823
2478.61 4936
2479.08 4578
2479.54 4463
2480.01 4791
2480.48 4531
2480.95 4824
2481.42 4803
2481.89 4776
2482.36 4823
2482.83 4874
2483.30 5023
2483.77 5099
2484.24 4919
2484.71 4909
2485.18 4993
2485.65 4559
2486.12 4781
2486.59 4820
2487.06 4625
2487.53 4569
2488.00 4697
2488.47 4944
2488.94 4841
2489.41 4513
2489.88 4730
2490.35 4851
2490.83 4997
2491.30 4970
2491.77 4982
2492.24 4562
2492.71 4961
2493.18 4932
2493.65 4831
2494.12 5060
2494.59 5052
2495.06 5279
2495.53 5140
2496.00 4955
2496.48 4873
2496.95 5071
2497.42 5149
2497.89 5256
2498.36 5938
2498.83 5834
2499.30 6101
2499.77 6003
2500.25 6091
2500.72 6269
2501.19 6416
2501.66 6462
2502.13 5834
2502.60 5922
2503.07 5646
2503.55 5510
2504.02 5499
2504.49 5358
2504.96 4908
2505.43 4984
2505.91 4802
2506.38 4786
2506.85 5011
2507.32 4921
2507.79 4888
2508.27 4904
2508.74 4698
2509.21 5062
2509.68 5424
2510.16 5289
2510.63 5260
2511.10 5161
2511.57 5150
2512.05 5454
2512.52 5499
2512.99 5600
2513.46 5601
2513.94 5741
2514.41 5584
2514.88 5715
2515.35 5798
2515.83 6057
2516.30 5904
2516.77 5524
2517.25 5658
2517.72 5542
2518.19 5004
2518.67 5031
2519.14 5202
2519.61 5450
2520.09 5267
2520.56 4813
2521.03 5072
2521.51 5060
2521.98 4861
2522.45 5025
2522.93 5145
2523.40 4750
2523.87 5034
2524.35 4928
2524.82 4962
2525.29 4855
2525.77 4812
2526.24 4861
2526.72 5058
2527.19 5068
2527.66 4948
2528.14 4942
2528.61 4989
2529.09 5036
2529.56 5124
2530.03 5241
2530.51 5065
2530.98 5088
2531.46 5206
2531.93 5008
2532.41 4975
2532.88 4899
2533.36 5035
2533.83 5267
2534.31 5144
2534.78 5060
2535.25 5137
2535.73 5409
2536.20 5523
2536.68 5455
2537.15 5362
2537.63 5119
2538.10 5162
2538.58 5290
2539.05 5272
2539.53 5238
2540.00 5043
2540.48 4922
2540.95 5256
2541.43 5130
2541.91 5335
2542.38 5206
2542.86 4869
2543.33 5059
2543.81 5097
2544.28 5205
2544.76 5146
2545.23 5079
2545.71 4952
2546.19 5168
2546.66 5486
2547.14 5474
2547.61 5363
2548.09 5562
2548.56 5852
2549.04 6268
2549.52 6619
2549.99 6861
2550.47 6390
2550.95 6923
2551.42 6778
2551.90 6476
2552.37 6937
2552.85 7009
2553.33 6765
2553.80 6535
2554.28 6475
2554.76 6465
2555.23 6582
2555.71 6523
2556.19 6759
2556.66 6944
2557.14 7353
2557.62 7431
2558.09 7649
2558.57 7496
2559.05 7323
2559.52 6980
2560.00 7413
2560.48 7293
2560.96 6984
2561.43 6699
2561.91 6332
2562.39 6312
2562.86 6051
2563.34 5487
2563.82 5475
2564.30 5522
2564.77 5168
2565.25 5233
2565.73 5224
2566.21 5245
2566.68 5180
2567.16 5093
2567.64 4737
2568.12 4846
2568.60 4647
2569.07 4835
2569.55 4749
2570.03 4851
2570.51 4634
2570.99 4370
2571.46 4710
2571.94 4696
2572.42 4504
2572.90 4582
2573.38 4493
2573.85 4646
2574.33 4469
2574.81 4586
2575.29 4506
2575.77 4589
2576.25 4752
2576.73 4788
2577.20 4594
2577.68 4571
2578.16 4724
2578.64 4780
2579.12 4857
2579.60 4771
2580.08 4783
2580.56 4661
2581.04 4895
2581.51 4446
2581.99 4568
2582.47 4610
2582.95 4584
2583.43 4563
2583.91 4490
2584.39 4515
2584.87 4601
2585.35 4422
2585.83 4383
2586.31 4179
2586.79 4401
2587.27 4761
2587.75 4663
2588.23 4631
2588.71 4602
2589.18 4546
2589.66 4399
2590.14 4662
2590.62 4852
2591.10 4882
2591.58 4966
2592.06 5189
2592.54 5293
2593.02 5159
2593.50 5646
2593.98 5503
2594.47 5428
2594.95 5644
2595.43 5819
2595.91 6051
2596.39 5834
2596.87 5723
2597.35 5826
2597.83 5668
2598.31 6039
2598.79 6091
2599.27 6401
2599.75 5935
2600.23 6016
2600.71 6199
2601.19 6167
2601.67 5893
2602.16 5563
2602.64 5591
2603.12 5420
2603.60 5231
2604.08 4949
2604.56 4966
2605.04 5136
2605.52 5064
2606.00 4767
2606.49 4741
2606.97 4513
2607.45 4649
2607.93 4770
2608.41 4737
2608.89 4776
2609.37 4963
2609.86 5070
2610.34 5444
2610.82 5600
2611.30 5797
2611.78 5860
2612.27 6129
2612.75 6188
2613.23 6315
2613.71 6281
2614.19 6382
2614.68 6406
2615.16 6356
2615.64 6428
2616.12 6259
2616.60 6210
2617.09 6315
2617.57 6238
2618.05 5830
2618.53 5962
2619.02 5766
2619.50 5644
2619.98 5501
2620.46 5334
2620.95 5084
2621.43 5067
2621.91 5089
2622.40 5097
2622.88 4819
2623.36 4853
2623.84 4979
2624.33 5065
2624.81 4862
2625.29 4886
2625.78 5137
2626.26 5183
2626.74 5250
2627.23 5229
2627.71 5449
2628.19 5460
2628.68 5432
2629.16 5530
2629.64 5264
2630.13 5414
2630.61 5510
2631.09 5195
2631.58 5299
2632.06 5334
2632.54 5008
2633.03 5126
2633.51 5410
2634.00 5338
2634.48 5210
2634.96 5325
2635.45 5253
2635.93 5326
2636.42 5002
2636.90 5067
2637.38 5040
2637.87 5253
2638.35 4905
2638.84 5019
2639.32 5031
2639.81 5078
2640.29 4909
2640.78 4769
2641.26 5015
2641.74 5014
2642.23 5371
2642.71 5140
2643.20 5298
2643.68 5381
2644.17 5376
2644.65 5476
2645.14 5624
2645.62 5341
2646.11 5349
2646.59 5218
2647.08 5031
2647.56 4890
2648.05 5133
2648.53 5357
2649.02 5059
2649.50 5053
2649.99 5056
2650.48 4792
2650.96 4936
2651.45 4904
2651.93 5239
2652.42 4866
2652.90 4934
2653.39 4908
2653.87 5088
2654.36 4713
2654.85 4693
2655.33 4757
2655.82 4816
2656.30 4507
2656.79 4634
2657.28 4611
2657.76 4748
2658.25 4877
2658.73 4579
2659.22 4581
2659.71 4483
2660.19 4428
2660.68 4649
2661.17 4565
2661.65 4528
2662.14 4396
2662.62 4557
2663.11 4512
2663.60 4514
2664.08 4894
2664.57 4730
2665.06 4692
2665.55 4585
2666.03 4782
2666.52 4679
2667.01 4651
2667.49 5006
2667.98 4974
2668.47 4843
2668.95 5090
2669.44 5062
2669.93 5079
2670.42 4948
2670.90 5028
2671.39 4794
2671.88 5086
2672.36 4958
2672.85 4969
2673.34 5298
2673.83 5343
2674.31 5136
2674.80 5393
2675.29 5728
2675.78 5690
2676.27 6047
2676.75 6344
2677.24 6520
2677.73 6603
2678.22 6578
2678.71 6839
2679.19 6874
2679.68 6935
2680.17 7036
2680.66 6987
2681.15 6795
2681.63 6691
2682.12 6942
2682.61 7142
2683.10 7221
2683.59 7449
2684.08 7710
2684.56 8001
2685.05 8015
2685.54 8222
2686.03 8461
2686.52 8821
2687.01 8967
2687.50 8867
2687.99 8996
2688.47 8917
2688.96 8505
2689.45 7966
2689.94 7352
2690.43 7093
2690.92 6814
2691.41 6796
2691.90 6187
2692.39 5747
2692.88 5646
2693.37 5495
2693.85 5105
2694.34 5163
2694.83 5121
2695.32 5077
2695.81 5075
2696.30 4768
2696.79 5006
2697.28 5311
2697.77 5299
2698.26 5291
2698.75 5295
2699.24 5183
2699.73 5443
2700.22 5510
2700.71 5258
2701.20 5331
2701.69 5402
2702.18 5365
2702.67 5536
2703.16 5454
2703.65 5538
2704.14 5440
2704.63 5467
2705.12 5698
2705.61 5527
2706.10 5619
2706.59 5816
2707.08 5868
2707.58 5480
2708.07 5737
2708.56 5639
2709.05 5628
2709.54 5602
2710.03 5379
2710.52 5226
2711.01 5159
2711.50 5101
2711.99 4862
2712.48 4659
2712.98 4818
2713.47 5037
2713.96 5002
2714.45 4959
2714.94 4852
2715.43 4953
2715.92 4870
2716.41 4872
2716.91 4959
2717.40 5026
2717.89 4774
2718.38 4723
2718.87 4864
2719.36 4884
2719.86 4839
2720.35 4720
2720.84 4689
2721.33 4876
2721.82 4997
2722.31 4807
2722.81 4928
2723.30 5122
2723.79 5158
2724.28 5276
2724.77 5262
2725.27 5414
2725.76 5399
2726.25 5330
2726.74 5412
2727.24 5487
2727.73 5554
2728.22 5287
2728.71 5275
2729.21 4855
2729.70 4724
2730.19 4677
2730.68 4815
2731.18 4808
2731.67 4657
2732.16 4698
2732.66 4981
2733.15 4510
2733.64 4477
2734.13 5166
2734.63 5220
2735.12 5359
2735.61 5487
2736.11 5436
2736.60 5317
2737.09 5153
2737.59 5253
2738.08 5137
2738.57 5185
2739.07 5391
2739.56 5394
2740.05 5460
2740.55 5596
2741.04 5468
2741.54 5133
2742.03 5226
2742.52 5124
2743.02 5279
2743.51 5167
2744.00 5312
2744.50 5278
2744.99 4915
2745.49 5081
2745.98 4845
2746.47 4821
2746.97 4655
2747.46 4579
2747.96 4621
2748.45 4789
2748.95 4537
2749.44 4398
2749.93 4336
2750.43 4656
2750.92 4809
2751.42 4896
2751.91 4794
2752.41 5068
2752.90 5015
2753.40 4813
2753.89 4876
2754.39 5085
2754.88 5301
2755.38 5287
2755.87 5455
2756.37 5360
2756.86 5598
2757.36 5648
2757.85 5523
2758.35 5576
2758.84 5518
2759.34 5508
2759.83 5650
2760.33 5582
2760.82 5336
2761.32 5561
2761.81 5122
2762.31 5197
2762.81 5192
2763.30 4930
2763.80 4812
2764.29 4678
2764.79 4911
2765.28 5087
2765.78 5012
2766.28 4947
2766.77 5024
2767.27 5001
2767.76 4677
2768.26 4562
2768.76 4944
2769.25 5102
2769.75 5139
2770.25 4763
2770.74 4866
2771.24 5083
2771.73 5203
2772.23 4922
2772.73 4739
2773.22 4671
2773.72 4864
2774.22 5028
2774.71 5292
2775.21 5383
2775.71 5418
2776.20 5543
2776.70 5913
2777.20 5859
2777.69 5744
2778.19 5927
2778.69 6244
2779.19 6523
2779.68 6924
2780.18 6512
2780.68 6520
2781.17 6406
2781.67 6311
2782.17 6259
2782.67 6486
2783.16 6131
2783.66 6053
2784.16 5814
2784.66 5763
2785.15 5654
2785.65 5396
2786.15 5432
2786.65 5413
2787.15 5542
2787.64 5576
2788.14 5394
2788.64 5702
2789.14 5365
2789.63 5318
2790.13 5370
2790.63 5402
2791.13 5111
2791.63 5141
2792.13 5137
2792.62 5155
2793.12 5294
2793.62 5226
2794.12 5207
2794.62 5156
2795.12 5330
2795.61 5845
2796.11 5882
2796.61 6218
2797.11 6964
2797.61 7611
2798.11 8062
2798.61 8643
2799.11 8944
2799.60 9721
2800.10 10106
2800.60 10293
2801.10 10768
2801.60 10503
2802.10 10367
2802.60 10195
2803.10 9631
2803.60 9163
2804.10 8678
2804.60 8239
2805.10 7755
2805.59 7603
2806.09 7318
2806.59 7031
2807.09 7511
2807.59 7897
2808.09 7874
2808.59 8292
2809.09 9273
2809.59 10047
2810.09 10317
2810.59 10482
2811.09 10799
2811.59 11512
2812.09 11595
2812.59 11669
2813.09 11808
2813.59 11058
2814.09 10416
2814.59 9885
2815.09 9673
2815.59 9241
2816.09 8153
2816.59 7535
2817.09 7339
2817.59 7021
2818.09 7071
2818.60 7093
2819.10 7080
2819.60 7470
2820.10 7671
2820.60 7841
2821.10 8387
2821.60 8566
2822.10 9004
2822.60 8994
2823.10 8963
2823.60 8973
2824.10 8639
2824.61 8637
2825.11 8627
2825.61 8330
2826.11 8130
2826.61 7931
2827.11 7637
2827.61 7628
2828.12 7377
2828.62 7138
2829.12 7402
2829.62 7349
2830.12 7407
2830.62 7210
2831.12 6912
2831.63 6760
2832.13 6665
2832.63 6624
2833.13 6435
2833.63 6198
2834.14 6375
2834.64 6344
2835.14 6064
2835.64 5730
2836.14 5557
2836.65 5589
2837.15 5668
2837.65 5693
2838.15 5330
2838.66 5248
2839.16 5416
2839.66 5443
2840.16 5317
2840.67 5379
2841.17 5212
2841.67 5442
2842.17 5480
2842.68 5316
2843.18 5346
2843.68 5234
2844.18 5232
2844.69 5272
2845.19 5259
2845.69 5246
2846.20 5145
2846.70 5199
2847.20 5460
2847.71 5587
2848.21 5422
2848.71 5513
2849.22 5649
2849.72 5796
2850.22 5709
2850.73 5704
2851.23 5933
2851.73 5796
2852.24 5915
2852.74 5783
2853.24 5636
2853.75 5416
2854.25 5542
2854.75 5427
2855.26 5345
2855.76 5293
2856.27 5314
2856.77 5284
2857.27 5079
2857.78 5119
2858.28 5068
2858.79 5065
2859.29 5168
2859.80 5347
2860.30 5264
2860.80 5105
2861.31 5328
2861.81 5516
2862.32 5639
2862.82 5292
2863.33 5436
2863.83 5474
2864.34 5314
2864.84 5046
2865.34 5534
2865.85 5310
2866.35 5028
2866.86 5115
2867.36 4769
2867.87 4706
2868.37 4622
2868.88 4752
2869.38 4701
2869.89 4509
2870.39 4623
2870.90 4514
2871.41 4392
2871.91 4686
2872.42 4806
2872.92 4713
2873.43 4808
2873.93 4706
2874.44 4645
2874.94 4957
2875.45 5020
2875.95 5070
2876.46 4972
2876.97 5068
2877.47 5208
2877.98 5389
2878.48 4941
2878.99 4902
2879.50 5332
2880.00 5192
2880.51 5159
2881.01 5207
2881.52 5357
2882.03 5170
2882.53 5034
2883.04 4803
2883.54 5178
2884.05 5095
2884.56 5141
2885.06 5321
2885.57 5137
2886.08 5319
2886.58 5773
2887.09 5985
2887.60 6046
2888.10 6089
2888.61 6271
2889.12 6714
2889.62 6849
2890.13 6894
2890.64 7017
2891.15 7072
2891.65 7130
2892.16 6805
2892.67 7071
2893.17 6918
2893.68 6593
2894.19 6367
2894.70 6251
2895.20 6030
2895.71 5959
2896.22 5729
2896.73 5367
2897.23 5573
2897.74 5752
2898.25 5480
2898.76 5754
2899.26 5653
2899.77 5694
2900.28 5909
2900.79 6034
2901.29 6130
2901.80 5878
2902.31 5763
2902.82 5966
2903.33 5804
2903.83 5901
2904.34 5984
2904.85 5848
2905.36 6303
2905.87 6081
2906.38 6189
2906.88 6362
2907.39 6442
2907.90 6664
2908.41 6684
2908.92 6559
2909.43 6537
2909.94 6852
2910.44 6410
2910.95 6568
2911.46 6419
2911.97 6251
2912.48 5962
2912.99 6105
2913.50 6115
2914.01 5895
2914.52 5561
2915.02 5758
2915.53 5509
2916.04 5398
2916.55 5644
2917.06 5671
2917.57 5678
2918.08 5592
2918.59 5542
2919.10 5659
2919.61 5551
2920.12 5606
2920.63 5539
2921.14 5298
2921.65 5450
2922.16 5319
2922.67 5350
2923.18 5668
2923.69 5934
2924.20 6286
2924.71 6812
2925.22 7033
2925.73 7718
2926.24 8543
2926.75 9200
2927.26 9673
2927.77 10376
2928.28 11071
2928.79 11800
2929.30 11781
2929.81 11694
2930.32 11557
2930.83 11418
2931.34 10566
2931.85 9719
2932.36 9063
2932.87 8442
2933.38 7664
2933.89 7158
2934.40 6821
2934.91 6424
2935.42 6008
2935.94 5699
2936.45 5616
2936.96 5754
2937.47 5314
2937.98 5666
2938.49 5343
2939.00 5117
2939.51 5490
2940.02 5690
2940.54 5457
2941.05 5611
2941.56 5621
2942.07 5448
2942.58 5543
2943.09 5290
2943.61 5424
2944.12 5657
2944.63 5848
2945.14 5831
2945.65 6139
2946.16 6318
2946.68 6601
2947.19 6994
2947.70 7346
2948.21 7389
2948.72 7449
2949.24 7922
2949.75 7717
2950.26 7849
2950.77 7808
2951.28 7329
2951.80 7303
2952.31 7172
2952.82 7046
2953.33 6597
2953.85 6562
2954.36 6296
2954.87 6118
2955.38 5834
2955.90 5863
2956.41 5777
2956.92 5585
2957.43 5594
2957.95 5514
2958.46 5544
2958.97 5312
2959.49 5471
2960.00 5501
2960.51 5171
2961.03 5511
2961.54 5705
2962.05 5910
2962.57 5657
2963.08 5771
2963.59 6127
2964.11 6093
2964.62 6296
2965.13 6253
2965.65 5748
2966.16 5878
2966.67 6059
2967.19 6064
2967.70 6035
2968.21 6139
2968.73 5901
2969.24 5879
2969.76 5463
2970.27 5287
2970.78 5229
2971.30 5305
2971.81 5237
2972.33 5278
2972.84 5231
2973.35 5041
2973.87 5049
2974.38 4891
2974.90 5002
2975.41 5008
2975.92 5011
2976.44 5076
2976.95 5095
2977.47 5037
2977.98 5201
2978.50 5126
2979.01 5171
2979.53 5345
2980.04 5428
2980.56 5432
2981.07 5516
2981.59 5436
2982.10 5881
2982.62 5705
2983.13 5469
2983.65 5345
2984.16 5799
2984.68 6059
2985.19 6097
2985.71 5567
2986.22 5608
2986.74 5837
2987.25 5464
2987.77 5464
2988.28 5726
2988.80 6093
2989.31 5729
2989.83 5708
2990.35 5822
2990.86 5668
2991.38 5697
2991.89 5605
2992.41 5858
2992.92 6249
2993.44 6047
2993.96 6314
2994.47 6501
2994.99 6715
2995.50 6857
2996.02 7079
2996.54 7477
2997.05 8302
2997.57 8457
2998.09 8807
2998.60 9440
2999.12 9670
2999.64 9809
3000.15 10513
3000.67 10846
3001.18 11000
3001.70 10954
3002.22 11148
3002.73 11044
3003.25 10475
3003.77 10006
3004.29 9502
3004.80 9150
3005.32 8743
3005.84 8295
3006.35 7876
3006.87 7261
3007.39 7062
3007.90 6882
3008.42 6387
3008.94 6381
3009.46 6367
3009.97 6342
3010.49 6092
3011.01 6165
3011.53 5908
3012.04 5959
3012.56 6079
3013.08 5806
3013.60 5758
3014.11 5663
3014.63 5865
3015.15 6298
3015.67 6587
3016.18 6526
3016.70 6731
3017.22 6634
3017.74 6609
3018.26 6547
3018.77 6974
3019.29 6715
3019.81 6752
3020.33 6603
3020.85 6528
3021.37 6352
3021.88 6107
3022.40 6201
3022.92 6561
3023.44 6840
3023.96 6919
3024.48 7000
3025.00 6926
3025.51 7007
3026.03 7493
3026.55 7778
3027.07 7721
3027.59 7610
3028.11 7759
3028.63 7788
3029.15 7702
3029.67 7797
3030.18 7499
3030.70 7132
3031.22 6943
3031.74 6861
3032.26 6725
3032.78 6563
3033.30 6576
3033.82 6333
3034.34 6242
3034.86 6733
3035.38 6747
3035.90 7056
3036.42 7391
3036.94 7787
3037.46 8217
3037.98 8634
3038.50 8529
3039.02 8982
3039.54 8829
3040.06 8964
3040.58 9078
3041.10 8905
3041.62 8659
3042.14 8396
3042.66 8009
3043.18 7523
3043.70 7429
3044.22 7167
3044.74 6862
3045.26 6675
3045.78 6540
3046.30 6371
3046.82 6286
3047.34 6112
3047.86 5742
3048.38 5674
3048.90 5630
3049.42 5988
3049.94 6043
3050.46 5850
3050.98 5791
3051.50 5639
3052.03 5962
3052.55 5830
3053.07 6083
3053.59 6080
3054.11 5897
3054.63 6172
3055.15 6053
3055.67 5922
3056.19 5935
3056.72 6318
3057.24 6029
3057.76 5858
3058.28 5974
3058.80 6087
3059.32 5690
3059.84 5928
3060.37 5776
3060.89 5578
3061.41 5661
3061.93 5669
3062.45 5742
3062.98 5661
3063.50 5622
3064.02 5791
3064.54 5472
3065.06 5827
3065.59 5780
3066.11 5735
3066.63 5779
3067.15 6008
3067.67 5668
3068.20 5716
3068.72 5823
3069.24 5924
3069.76 5680
3070.29 5562
3070.81 5809
3071.33 5721
3071.85 5468
3072.38 5584
3072.90 5543
3073.42 5493
3073.95 5276
3074.47 5225
3074.99 5020
3075.51 5314
3076.04 5182
3076.56 5275
3077.08 5555
3077.61 5434
3078.13 5231
3078.65 5774
3079.18 5815
3079.70 5695
3080.22 5672
3080.75 5715
3081.27 5830
3081.79 6014
3082.32 6075
3082.84 6045
3083.36 6041
3083.89 6286
3084.41 6492
3084.93 6397
3085.46 6384
3085.98 6199
3086.51 6353
3087.03 6566
3087.55 6472
3088.08 5961
3088.60 5959
3089.13 5753
3089.65 5853
3090.17 5891
3090.70 5905
3091.22 5729
3091.75 5610
3092.27 5960
3092.80 5865
3093.32 5896
3093.85 5990
3094.37 5580
3094.89 5751
3095.42 5566
3095.94 5639
3096.47 5554
3096.99 5749
3097.52 5737
3098.04 5672
3098.57 5804
3099.09 6068
3099.62 6045
3100.14 6056
3100.67 6258
3101.19 6210
3101.72 6561
3102.24 6839
3102.77 7610
3103.29 8191
3103.82 8915
3104.34 9691
3104.87 10007
3105.40 10217
3105.92 11158
3106.45 11423
3106.97 11608
3107.50 11800
3108.02 11085
3108.55 10605
3109.08 10199
3109.60 9662
3110.13 8991
3110.65 8075
3111.18 7665
3111.70 7739
3112.23 7526
3112.76 7335
3113.28 7025
3113.81 7186
3114.34 7316
3114.86 7528
3115.39 7576
3115.91 7374
3116.44 7002
3116.97 6863
3117.49 6498
3118.02 6384
3118.55 6134
3119.07 5695
3119.60 5460
3120.13 5391
3120.65 5406
3121.18 5384
3121.71 5236
3122.23 5321
3122.76 5341
3123.29 5463
3123.82 5415
3124.34 5261
3124.87 5183
3125.40 5222
3125.92 5096
3126.45 5161
3126.98 5460
3127.51 5447
3128.03 5206
3128.56 5210
3129.09 5077
3129.62 5210
3130.14 5362
3130.67 5205
3131.20 5164
3131.73 5454
3132.25 5418
3132.78 5348
3133.31 5061
3133.84 5012
3134.37 4801
3134.89 4881
3135.42 4955
3135.95 4840
3136.48 4669
3137.01 4907
3137.53 5043
3138.06 4882
3138.59 4817
3139.12 5141
3139.65 5664
3140.18 5455
3140.70 5528
3141.23 5422
3141.76 5579
3142.29 5534
3142.82 5355
3143.35 5251
3143.88 5375
3144.40 5250
3144.93 5353
3145.46 5346
3145.99 5279
3146.52 5278
3147.05 5580
3147.58 5714
3148.11 5522
3148.64 5623
3149.17 6110
3149.70 6140
3150.22 6404
3150.75 6541
3151.28 6527
3151.81 6627
3152.34 6645
3152.87 6702
3153.40 6397
3153.93 6265
3154.46 6083
3154.99 5907
3155.52 5430
3156.05 5534
3156.58 5630
3157.11 5507
3157.64 5358
3158.17 5416
3158.70 5309
3159.23 5300
3159.76 5461
3160.29 5647
3160.82 5436
3161.35 5522
3161.88 5560
3162.41 5757
3162.94 5578
3163.47 5765
3164.00 5670
3164.53 5661
3165.06 5822
3165.59 5509
3166.12 5279
3166.65 5431
3167.18 5290
3167.72 5418
3168.25 5512
3168.78 5613
3169.31 5372
3169.84 5213
3170.37 5317
3170.90 5264
3171.43 5530
3171.96 5411
3172.49 5247
3173.03 5087
3173.56 4981
3174.09 5338
3174.62 5158
3175.15 5034
3175.68 5092
3176.21 5094
3176.74 4921
3177.28 4904
3177.81 4805
3178.34 4934
3178.87 5001
3179.40 4985
3179.93 5040
3180.47 5173
3181.00 5111
3181.53 5137
3182.06 5445
3182.59 5422
3183.13 5344
3183.66 5228
3184.19 5086
3184.72 5192
3185.25 5401
3185.79 5763
3186.32 5538
3186.85 5440
3187.38 5437
3187.92 5221
3188.45 5373
3188.98 5393
3189.51 5363
3190.05 5295
3190.58 5342
3191.11 5222
3191.64 5210
3192.18 5169
3192.71 5406
3193.24 5267
3193.78 5047
3194.31 4820
3194.84 4989
3195.38 4770
3195.91 4774
3196.44 4979
3196.97 5027
3197.51 5073
3198.04 5155
3198.57 5015
3199.11 5491
3199.64 5649
3200.17 5234
3200.71 5388
3201.24 5394
3201.78 5497
3202.31 5763
3202.84 5534
3203.38 5743
3203.91 5992
3204.44 6416
3204.98 6569
3205.51 6630
3206.05 6542
3206.58 6512
3207.11 6520
3207.65 6619
3208.18 6568
3208.72 6311
3209.25 6138
3209.78 5914
3210.32 6273
3210.85 6030
3211.39 6085
3211.92 6206
3212.46 6042
3212.99 6205
3213.53 6225
3214.06 6540
3214.59 6380
3215.13 6456
3215.66 6492
3216.20 6564
3216.73 6375
3217.27 6276
3217.80 5831
3218.34 5729
3218.87 5721
3219.41 5634
3219.94 5282
3220.48 5306
3221.01 5110
3221.55 5184
3222.08 5133
3222.62 5376
3223.16 5366
3223.69 5301
3224.23 5350
3224.76 5503
3225.30 5671
3225.83 6015
3226.37 6178
3226.90 6328
3227.44 6230
3227.98 6485
3228.51 6441
3229.05 6195
3229.58 6267
3230.12 6401
3230.66 6330
3231.19 6195
3231.73 6110
3232.26 5924
3232.80 5699
3233.34 5783
3233.87 5542
3234.41 5662
3234.95 5410
3235.48 5175
3236.02 5128
3236.55 5298
3237.09 5326
3237.63 5232
3238.16 5225
3238.70 5401
3239.24 5684
3239.77 5588
3240.31 5582
3240.85 5603
3241.38 5763
3241.92 5861
3242.46 5732
3243.00 6067
3243.53 5647
3244.07 5414
3244.61 5589
3245.14 5661
3245.68 5574
3246.22 5226
3246.76 5108
3247.29 5080
3247.83 5087
3248.37 4895
3248.91 5071
3249.44 5200
3249.98 5322
3250.52 5060
3251.06 5110
3251.59 5212
3252.13 5306
3252.67 5410
3253.21 5402
3253.75 5529
3254.28 5639
3254.82 5509
3255.36 5828
3255.90 5927
3256.44 5949
3256.97 6061
3257.51 6143
3258.05 6337
3258.59 6082
3259.13 6054
3259.67 6155
3260.20 6249
3260.74 6116
3261.28 6236
3261.82 6398
3262.36 6310
3262.90 6603
3263.44 6617
3263.97 6538
3264.51 6623
3265.05 6974
3265.59 6889
3266.13 7210
3266.67 7381
3267.21 7453
3267.75 7364
3268.29 7592
3268.83 7987
3269.36 8005
3269.90 8094
3270.44 7899
3270.98 7736
3271.52 7578
3272.06 7365
3272.60 7171
3273.14 7090
3273.68 7203
3274.22 6605
3274.76 6337
3275.30 6164
3275.84 6041
3276.38 5977
3276.92 5883
3277.46 5954
3278.00 6017
3278.54 6189
3279.08 6344
3279.62 6207
3280.16 6088
3280.70 6267
3281.24 6441
3281.78 6271
3282.32 6451
3282.86 6442
3283.40 6627
3283.94 6592
3284.48 6489
3285.02 6379
3285.56 6646
3286.10 6982
3286.64 7076
3287.18 6939
3287.72 7119
3288.26 7359
3288.81 7578
3289.35 7792
3289.89 7971
3290.43 8437
3290.97 8236
3291.51 8134
3292.05 7911
3292.59 7900
3293.13 7932
3293.67 7965
3294.22 8533
3294.76 8667
3295.30 9193
3295.84 9732
3296.38 10592
3296.92 10773
3297.46 11830
3298.01 12357
3298.55 13081
3299.09 13484
3299.63 13647
3300.17 14191
3300.71 13658
3301.26 13086
3301.80 12492
3302.34 11878
3302.88 11286
3303.42 10509
3303.97 9616
3304.51 9019
3305.05 8314
3305.59 7809
3306.13 7632
3306.68 7296
3307.22 7258
3307.76 7250
3308.30 7024
3308.85 6736
3309.39 6924
3309.93 6783
3310.47 6720
3311.02 6459
3311.56 6480
3312.10 6546
3312.64 6641
3313.19 6719
3313.73 6888
3314.27 7155
3314.82 6980
3315.36 7102
3315.90 7488
3316.45 7706
3316.99 7959
3317.53 7781
3318.07 7812
3318.62 7956
3319.16 8028
3319.70 8351
3320.25 8470
3320.79 9010
3321.34 9374
3321.88 9251
3322.42 9231
3322.97 9537
3323.51 9937
3324.05 9917
3324.60 10092
3325.14 10352
3325.68 10599
3326.23 10466
3326.77 10440
3327.32 10249
3327.86 9907
3328.40 9916
3328.95 9850
3329.49 9232
3330.04 8947
3330.58 8789
3331.13 8635
3331.67 8071
3332.21 8174
3332.76 8285
3333.30 8828
3333.85 9496
3334.39 10657
3334.94 12295
3335.48 14371
3336.03 17034
3336.57 19914
3337.12 22623
3337.66 26363
3338.21 28239
3338.75 30178
3339.30 32116
3339.84 33313
3340.39 33897
3340.93 33219
3341.48 31702
3342.02 29637
3342.57 27353
3343.11 25034
3343.66 22743
3344.20 19579
3344.75 16779
3345.29 14354
3345.84 12561
3346.38 11193
3346.93 10038
3347.47 9099
3348.02 8510
3348.57 8129
3349.11 7887
3349.66 8115
3350.20 7790
3350.75 8167
3351.30 8280
3351.84 8534
3352.39 8831
3352.93 8826
3353.48 9785
3354.03 10050
3354.57 10057
3355.12 10361
3355.66 10761
3356.21 11030
3356.76 11024
3357.30 11078
3357.85 10896
3358.40 10725
3358.94 10351
3359.49 9976
3360.04 9855
3360.58 9238
3361.13 8569
3361.68 8425
3362.22 7764
3362.77 7523
3363.32 7105
3363.86 7102
3364.41 6828
3364.96 6682
3365.50 6569
3366.05 6554
3366.60 6571
3367.15 6455
3367.69 6438
3368.24 6560
3368.79 6474
3369.34 6672
3369.88 6764
3370.43 6774
3370.98 6268
3371.53 6253
3372.07 6218
3372.62 6208
3373.17 6256
3373.72 6257
3374.26 6282
3374.81 6132
3375.36 6397
3375.91 6371
3376.46 6492
3377.00 6360
3377.55 6169
3378.10 6177
3378.65 5908
3379.20 6146
3379.74 5911
3380.29 5764
3380.84 5820
3381.39 5678
3381.94 5615
3382.49 5605
3383.04 5397
3383.58 5411
3384.13 5547
3384.68 5699
3385.23 5658
3385.78 5655
3386.33 5737
3386.88 5703
3387.43 5840
3387.97 5863
3388.52 5780
3389.07 5864
3389.62 5879
3390.17 5695
3390.72 5666
3391.27 5798
3391.82 5508
3392.37 5587
3392.92 5711
3393.47 5556
3394.01 5378
3394.56 5327
3395.11 5259
3395.66 5138
3396.21 5183
3396.76 5066
3397.31 5114
3397.86 5063
3398.41 5087
3398.96 5148
3399.51 5180
3400.06 4930
3400.61 4651
3401.16 4700
3401.71 4755
3402.26 5015
3402.81 4933
3403.36 4799
3403.91 4782
3404.46 4820
3405.01 4874
3405.56 4813
3406.11 4828
3406.66 4819
3407.21 4806
3407.76 4919
3408.32 4886
3408.87 4940
3409.42 4698
3409.97 4622
3410.52 4754
3411.07 4624
3411.62 4469
3412.17 4348
3412.72 4546
3413.27 4440
3413.82 4520
3414.37 4542
3414.93 4424
3415.48 4599
3416.03 4814
3416.58 4478
3417.13 4669
3417.68 4495
3418.23 4568
3418.78 4767
3419.34 4688
3419.89 4566
3420.44 4555
3420.99 4768
3421.54 4732
3422.09 4678
3422.65 4619
3423.20 4402
3423.75 4315
3424.30 4342
3424.85 4581
3425.40 4686
3425.96 4695
3426.51 4563
3427.06 4839
3427.61 4926
3428.17 4866
3428.72 4859
3429.27 4917
3429.82 4743
3430.37 4798
3430.93 4511
3431.48 4743
3432.03 4498
3432.58 4774
3433.14 4840
3433.69 4779
3434.24 4712
3434.79 4739
3435.35 5058
3435.90 4857
3436.45 4741
3437.01 4948
3437.56 5032
3438.11 4924
3438.66 4946
3439.22 5068
3439.77 5107
3440.32 5247
3440.88 5339
3441.43 5268
3441.98 5283
3442.54 5566
3443.09 5434
3443.64 5390
3444.20 5261
3444.75 5440
3445.30 5287
3445.86 5230
3446.41 5434
3446.97 5186
3447.52 5077
3448.07 5138
3448.63 4862
3449.18 4809
3449.73 4928
3450.29 4786
3450.84 4839
3451.40 4604
3451.95 4623
3452.50 4436
3453.06 4477
3453.61 4253
3454.17 4318
3454.72 4371
3455.28 4134
3455.83 4176
3456.38 4081
3456.94 4360
3457.49 4479
3458.05 4346
3458.60 4346
3459.16 4395
3459.71 4493
3460.27 4384
3460.82 4452
3461.38 4416
3461.93 4509
3462.49 4619
3463.04 4443
3463.60 4435
3464.15 4501
3464.71 4318
3465.26 4376
3465.82 4678
3466.37 4869
3466.93 4828
3467.48 4915
3468.04 5065
3468.59 5096
3469.15 5264
3469.70 5120
3470.26 5189
3470.82 4911
3471.37 5102
3471.93 5042
3472.48 5100
3473.04 5205
3473.59 5007
3474.15 5224
3474.71 4810
3475.26 4847
3475.82 4954
3476.37 4944
3476.93 5102
3477.49 5122
3478.04 4980
3478.60 4902
3479.16 4904
3479.71 4898
3480.27 4888
3480.82 5082
3481.38 4968
3481.94 5272
3482.49 5335
3483.05 5398
3483.61 5382
3484.16 5530
3484.72 5596
3485.28 5545
3485.83 5554
3486.39 5677
3486.95 5633
3487.50 5655
3488.06 5768
3488.62 5868
3489.18 5591
3489.73 5582
3490.29 6202
3490.85 6348
3491.40 6647
3491.96 6830
3492.52 7460
3493.08 7826
3493.63 8135
3494.19 8352
3494.75 8612
3495.31 8767
3495.86 8907
3496.42 9162
3496.98 8931
3497.54 8978
3498.09 8937
3498.65 9044
3499.21 8679
3499.77 8868
3500.33 9332
3500.88 9371
3501.44 9763
3502.00 10179
3502.56 10692
3503.12 11159
3503.67 11208
3504.23 11821
3504.79 12585
3505.35 13477
3505.91 14091
3506.47 14557
3507.03 15313
3507.58 15803
3508.14 15996
3508.70 16342
3509.26 16860
3509.82 17042
3510.38 16844
3510.94 15845
3511.49 15588
3512.05 14171
3512.61 12784
3513.17 11823
3513.73 10468
3514.29 9269
3514.85 8317
3515.41 7898
3515.97 7210
3516.53 6632
3517.09 6343
3517.64 6167
3518.20 6184
3518.76 5885
3519.32 5887
3519.88 5722
3520.44 5686
3521.00 5797
3521.56 5700
3522.12 5696
3522.68 5598
3523.24 5924
3523.80 6295
3524.36 5915
3524.92 6145
3525.48 6067
3526.04 5716
3526.60 5876
3527.16 5659
3527.72 5577
3528.28 5738
3528.84 5696
3529.40 5704
3529.96 5392
3530.52 5188
3531.08 5360
3531.64 5408
3532.20 5130
3532.76 5124
3533.32 4869
3533.89 4928
3534.45 5297
3535.01 5128
3535.57 5261
3536.13 5269
3536.69 5575
3537.25 5480
3537.81 5564
3538.37 5820
3538.93 5912
3539.49 5655
3540.06 5766
3540.62 6281
3541.18 5889
3541.74 5665
3542.30 5802
3542.86 5670
3543.42 5504
3543.98 5589
3544.55 5688
3545.11 5417
3545.67 5395
3546.23 5470
3546.79 5485
3547.35 5358
3547.92 5426
3548.48 5355
3549.04 4923
3549.60 5220
3550.16 5107
3550.72 5039
3551.29 4915
3551.85 4985
3552.41 4869
3552.97 4707
3553.54 4752
3554.10 4457
3554.66 4807
3555.22 4669
3555.78 4596
3556.35 4335
3556.91 4554
3557.47 4582
3558.03 4537
3558.60 4487
3559.16 4652
3559.72 4905
3560.29 4690
3560.85 4603
3561.41 4696
3561.97 4606
3562.54 4542
3563.10 4552
3563.66 4579
3564.23 4554
3564.79 4509
3565.35 4345
3565.91 4469
3566.48 4491
3567.04 4460
3567.60 4508
3568.17 4653
3568.73 4649
3569.29 4504
3569.86 4464
3570.42 4432
3570.99 4475
3571.55 4462
3572.11 4429
3572.68 4459
3573.24 4476
3573.80 4604
3574.37 4647
3574.93 4560
3575.50 4588
3576.06 4907
3576.62 4774
3577.19 4825
3577.75 4849
3578.32 5021
3578.88 5045
3579.44 5089
3580.01 5098
3580.57 5115
3581.14 5137
3581.70 4881
3582.27 5046
3582.83 5282
3583.40 4947
3583.96 4932
3584.52 4858
3585.09 4691
3585.65 4771
3586.22 4746
3586.78 4612
3587.35 4509
3587.91 4569
3588.48 4412
3589.04 4493
3589.61 4746
3590.17 4632
3590.74 4601
3591.30 4771
3591.87 4874
3592.43 4819
3593.00 4853
3593.56 4914
3594.13 5032
3594.70 5097
3595.26 4884
3595.83 5003
3596.39 5015
3596.96 5015
3597.52 4938
3598.09 4829
3598.65 4795
3599.22 4927
3599.79 5013
3600.35 4953
3600.92 4907
3601.48 4927
3602.05 4969
3602.62 4948
3603.18 4841
3603.75 4775
3604.32 4842
3604.88 4778
3605.45 5014
3606.01 4893
3606.58 4787
3607.15 4832
3607.71 5149
3608.28 5059
3608.85 4630
3609.41 4745
3609.98 4818
3610.55 4715
3611.11 4598
3611.68 4450
3612.25 4385
3612.81 4443
3613.38 4376
3613.95 4438
3614.51 4311
3615.08 4494
3615.65 4898
3616.22 5122
3616.78 5522
3617.35 6323
3617.92 7203
3618.48 8183
3619.05 9225
3619.62 9968
3620.19 11665
3620.75 12464
3621.32 12943
3621.89 13775
3622.46 14560
3623.02 14643
3623.59 14306
3624.16 13450
3624.73 12645
3625.30 11713
3625.86 10984
3626.43 9864
3627.00 8348
3627.57 7737
3628.14 6914
3628.70 6073
3629.27 5508
3629.84 5273
3630.41 5009
3630.98 4795
3631.55 4732
3632.11 4539
3632.68 4376
3633.25 4706
3633.82 4705
3634.39 4520
3634.96 4600
3635.52 4465
3636.09 4228
3636.66 4173
3637.23 4221
3637.80 4222
3638.37 3906
3638.94 4010
3639.51 4312
3640.08 4353
3640.64 4206
3641.21 4369
3641.78 4525
3642.35 4951
3642.92 5029
3643.49 5195
3644.06 5303
3644.63 5566
3645.20 5657
3645.77 5826
3646.34 5807
3646.91 5970
3647.48 6217
3648.05 6001
3648.62 6020
3649.19 6191
3649.76 6373
3650.33 6160
3650.90 5907
3651.47 5764
3652.03 5632
3652.60 5611
3653.17 5694
3653.75 5657
3654.32 5469
3654.89 5536
3655.46 5347
3656.03 5247
3656.60 5242
3657.17 5301
3657.74 5520
3658.31 5444
3658.88 5407
3659.45 5544
3660.02 5687
3660.59 5667
3661.16 5874
3661.73 5994
3662.30 5814
3662.87 5611
3663.44 5723
3664.01 5829
3664.59 5700
3665.16 5402
3665.73 5341
3666.30 5234
3666.87 4902
3667.44 5002
3668.01 4844
3668.58 4865
3669.15 4754
3669.73 4755
3670.30 4552
3670.87 4682
3671.44 4892
3672.01 4830
3672.58 4697
3673.15 4586
3673.73 4660
3674.30 4772
3674.87 4646
3675.44 4889
3676.01 4812
3676.58 5080
3677.16 5305
3677.73 5134
3678.30 5013
3678.87 5264
3679.44 5164
3680.02 5293
3680.59 5164
3681.16 5074
3681.73 5227
3682.31 4894
3682.88 4950
3683.45 4876
3684.02 4740
3684.60 4455
3685.17 4588
3685.74 4236
3686.31 4503
3686.89 4475
3687.46 4615
3688.03 4716
3688.60 4508
3689.18 4803
3689.75 4805
3690.32 4840
3690.90 5172
3691.47 5455
3692.04 5794
3692.61 5631
3693.19 5848
3693.76 6086
3694.33 6269
3694.91 6194
3695.48 6184
3696.05 5903
3696.63 5958
3697.20 5760
3697.77 5600
3698.35 5297
3698.92 5237
3699.50 4893
3700.07 4790
3700.64 4779
3701.22 4747
3701.79 4765
3702.36 4884
3702.94 4795
3703.51 4652
3704.09 4610
3704.66 4607
3705.23 4693
3705.81 4869
3706.38 4769
3706.96 4568
3707.53 4848
3708.11 4723
3708.68 4813
3709.25 4806
3709.83 4792
3710.40 4610
3710.98 4503
3711.55 4540
3712.13 4471
3712.70 4601
3713.28 4763
3713.85 4785
3714.43 4650
3715.00 4548
3715.58 4324
3716.15 4376
3716.73 4523
3717.30 4193
3717.88 4273
3718.45 4296
3719.03 4285
3719.60 4246
3720.18 4289
3720.75 4469
3721.33 4427
3721.90 4347
3722.48 4401
3723.05 4337
3723.63 4418
3724.20 4204
3724.78 4121
3725.36 4267
3725.93 4264
3726.51 4092
3727.08 4309
3727.66 4017
3728.23 3948
3728.81 4026
3729.39 4011
3729.96 4285
3730.54 4540
3731.11 4535
3731.69 4565
3732.27 4804
3732.84 5322
3733.42 5451
3734.00 5694
3734.57 5978
3735.15 6294
3735.72 6908
3736.30 7100
3736.88 7483
3737.45 7343
3738.03 7287
3738.61 7160
3739.18 6895
3739.76 6907
3740.34 6530
3740.92 6317
3741.49 6325
3742.07 6106
3742.65 5581
3743.22 5519
3743.80 5419
3744.38 5057
3744.95 4756
3745.53 4922
3746.11 4973
3746.69 4951
3747.26 4891
3747.84 4980
3748.42 4744
3749.00 4805
3749.57 4923
3750.15 5073
3750.73 5065
3751.31 5025
3751.88 5040
3752.46 5026
3753.04 4889
3753.62 4661
3754.19 4703
3754.77 4685
3755.35 4766
3755.93 4706
3756.51 4481
3757.08 4600
3757.66 4565
3758.24 4456
3758.82 4640
3759.40 4638
3759.98 4575
3760.55 4685
3761.13 4910
3761.71 4804
3762.29 4808
3762.87 5042
3763.45 5132
3764.03 5376
3764.60 5521
3765.18 5546
3765.76 5589
3766.34 5543
3766.92 5504
3767.50 5474
3768.08 5281
3768.66 5171
3769.24 5200
3769.81 4911
3770.39 5019
3770.97 4845
3771.55 4772
3772.13 4966
3772.71 4632
3773.29 4902
3773.87 4922
3774.45 4793
3775.03 4689
3775.61 4850
3776.19 5248
3776.77 5184
3777.35 4880
3777.93 5205
3778.51 5126
3779.09 4947
3779.67 5098
3780.25 4935
3780.83 4891
3781.41 4654
3781.99 4579
3782.57 4869
3783.15 4685
3783.73 4439
3784.31 4446
3784.89 4365
3785.47 4244
3786.05 4169
3786.63 4258
3787.21 4457
3787.79 4315
3788.37 4414
3788.95 4351
3789.53 4432
3790.11 4438
3790.69 4394
3791.27 4390
3791.85 4417
3792.43 4362
3793.01 4413
3793.59 4572
3794.18 4623
3794.76 4134
3795.34 4320
3795.92 4418
3796.50 4542
3797.08 4595
3797.66 4607
3798.24 4430
3798.83 4467
3799.41 4413
3799.99 4514
3800.57 4392
3801.15 4228
3801.73 4332
3802.31 4496
3802.90 4561
3803.48 4503
3804.06 4647
3804.64 4691
3805.22 4831
3805.80 4923
3806.39 4843
3806.97 4928
3807.55 5241
3808.13 5241
3808.71 5097
3809.30 4994
3809.88 5077
3810.46 5213
3811.04 5074
3811.63 4945
3812.21 4948
3812.79 5028
3813.37 5180
3813.95 5231
3814.54 5178
3815.12 5207
3815.70 5092
3816.29 5124
3816.87 5329
3817.45 5440
3818.03 5277
3818.62 5609
3819.20 5484
3819.78 5453
3820.36 5738
3820.95 5379
3821.53 5337
3822.11 5249
3822.70 4929
3823.28 4816
3823.86 4829
3824.45 4787
3825.03 4801
3825.61 4738
3826.20 4354
3826.78 4356
3827.36 4278
3827.95 4371
3828.53 4323
3829.11 4357
3829.70 4620
3830.28 4314
3830.87 4220
3831.45 4418
3832.03 4336
3832.62 4393
3833.20 4509
3833.79 4425
3834.37 4598
3834.95 4433
3835.54 4523
3836.12 4824
3836.71 4975
3837.29 4816
3837.87 4815
3838.46 4701
3839.04 4743
3839.63 4716
3840.21 4625
3840.80 4538
3841.38 4630
3841.97 4503
3842.55 4419
3843.13 4541
3843.72 4595
3844.30 4412
3844.89 4311
3845.47 4487
3846.06 4615
3846.64 4455
3847.23 4637
3847.81 4550
3848.40 4545
3848.98 4765
3849.57 4937
3850.15 5316
3850.74 5220
3851.33 5127
3851.91 5228
3852.50 4960
3853.08 5147
3853.67 5357
3854.25 5234
3854.84 5046
3855.42 5022
3856.01 5378
3856.60 5287
3857.18 4929
3857.77 5071
3858.35 5274
3858.94 5252
3859.52 5832
3860.11 6179
3860.70 6455
3861.28 7419
3861.87 7990
3862.45 9140
3863.04 10174
3863.63 11019
3864.21 12157
3864.80 13731
3865.39 14339
3865.97 14504
3866.56 14313
3867.15 14670
3867.73 14471
3868.32 13561
3868.91 12257
3869.49 11366
3870.08 10248
3870.67 9346
3871.25 8226
3871.84 7519
3872.43 6773
3873.01 6622
3873.60 6289
3874.19 5950
3874.77 5805
3875.36 5951
3875.95 5919
3876.54 5755
3877.12 5670
3877.71 5627
3878.30 5554
3878.89 5684
3879.47 5641
3880.06 5415
3880.65 5196
3881.24 5266
3881.82 4996
3882.41 5023
3883.00 4545
3883.59 4609
3884.17 4840
3884.76 4571
3885.35 4496
3885.94 4557
3886.53 4623
3887.11 4485
3887.70 4559
3888.29 4478
3888.88 4499
3889.47 4670
3890.05 4760
3890.64 4691
3891.23 4794
3891.82 4921
3892.41 5011
3893.00 5130
3893.59 5042
3894.17 5310
3894.76 5741
3895.35 5664
3895.94 5817
3896.53 5545
3897.12 5686
3897.71 6085
3898.30 6044
3898.88 6072
3899.47 6152
3900.06 6084
3900.65 5976
3901.24 6197
3901.83 6143
3902.42 6127
3903.01 5861
3903.60 5827
3904.19 5684
3904.78 5541
3905.37 5509
3905.95 5498
3906.54 5423
3907.13 5077
3907.72 4621
3908.31 4556
3908.90 4632
3909.49 4639
3910.08 4745
3910.67 4546
3911.26 4434
3911.85 4395
3912.44 4315
3913.03 4329
3913.62 4282
3914.21 4306
3914.80 4298
3915.39 4289
3915.98 4385
3916.57 4241
3917.16 4055
3917.75 3952
3918.34 4061
3918.93 3972
3919.52 3942
3920.12 3925
3920.71 4030
3921.30 4111
3921.89 4047
3922.48 3795
3923.07 3856
3923.66 3932
3924.25 4042
3924.84 4059
3925.43 3797
3926.02 3848
3926.61 3873
3927.20 3901
3927.80 4140
3928.39 3981
3928.98 3851
3929.57 3980
3930.16 3829
3930.75 3891
3931.34 3861
3931.94 3963
3932.53 3921
3933.12 3788
3933.71 3834
3934.30 3788
3934.89 3984
3935.48 3974
3936.08 3990
3936.67 3812
3937.26 3848
3937.85 3708
3938.44 3890
3939.04 3741
3939.63 3716
3940.22 3695
3940.81 3769
3941.40 3711
3942.00 3892
3942.59 3882
3943.18 4063
3943.77 4224
3944.37 4117
3944.96 4374
3945.55 4395
3946.14 4285
3946.74 4249
3947.33 4258
3947.92 4302
3948.51 3975
3949.11 3977
3949.70 4133
3950.29 4002
3950.88 3973
3951.48 3823
3952.07 3968
3952.66 3925
3953.26 3787
3953.85 3995
3954.44 4036
3955.04 3983
3955.63 3848
3956.22 3886
3956.82 3959
3957.41 3869
3958.00 3962
3958.60 4033
3959.19 4143
3959.78 4268
3960.38 4456
3960.97 4433
3961.56 4590
3962.16 4856
3962.75 5106
3963.34 4910
3963.94 4910
3964.53 4837
3965.13 4768
3965.72 4857
3966.31 4826
3966.91 4704
3967.50 4888
3968.10 4968
3968.69 4610
3969.28 4989
3969.88 5516
3970.47 5189
3971.07 5206
3971.66 5401
3972.26 5263
3972.85 5114
3973.45 5162
3974.04 5043
3974.63 4857
3975.23 5006
3975.82 4669
3976.42 4563
3977.01 4566
3977.61 4194
3978.20 4125
3978.80 4108
3979.39 4314
3979.99 4219
3980.58 4375
3981.18 4422
3981.77 4346
3982.37 4486
3982.96 4584
3983.56 4701
3984.15 4489
3984.75 4776
3985.35 4896
3985.94 4888
3986.54 4768
3987.13 4786
3987.73 4900
3988.32 4977
3988.92 4787
3989.51 4996
3990.11 5068
3990.71 4858
3991.30 4787
3991.90 4966
3992.49 4736
3993.09 4556
3993.69 4383
3994.28 4507
3994.88 4385
3995.47 4448
3996.07 4383
3996.67 4332
3997.26 4367
3997.86 4412
3998.46 4314
3999.05 4616
3999.65 4615
4000.25 4645
4000.84 4674
4001.44 4460
4002.04 4471
4002.63 4595
4003.23 4485
4003.83 4703
4004.42 4635
4005.02 4327
4005.62 4428
4006.21 4617
4006.81 4563
4007.41 4540
4008.01 4688
4008.60 4755
4009.20 4810
4009.80 4853
4010.39 5093
4010.99 4980
4011.59 4844
4012.19 4905
4012.78 4813
4013.38 4816
4013.98 4836
4014.58 4886
4015.17 4835
4015.77 4719
4016.37 4874
4016.97 4913
4017.57 4991
4018.16 5118
4018.76 5356
4019.36 5391
4019.96 5406
4020.56 5443
4021.15 5663
4021.75 5436
4022.35 5374
4022.95 5310
4023.55 5218
4024.14 5033
4024.74 4911
4025.34 5001
4025.94 4852
4026.54 4466
4027.14 4545
4027.74 4523
4028.33 4372
4028.93 4443
4029.53 4645
4030.13 4838
4030.73 4768
4031.33 4815
4031.93 5039
4032.53 5022
4033.12 5170
4033.72 5092
4034.32 5155
4034.92 5169
4035.52 4818
4036.12 5010
4036.72 5188
4037.32 4838
4037.92 4767
4038.52 4435
4039.12 4428
4039.72 4398
4040.32 4574
4040.92 4371
4041.52 4141
4042.12 4279
4042.71 4167
4043.31 4245
4043.91 3942
4044.51 3899
4045.11 4074
4045.71 4083
4046.31 4187
4046.91 4116
4047.51 3929
4048.11 4003
4048.71 3980
4049.31 4065
4049.91 4061
4050.52 4098
4051.12 4264
4051.72 4184
4052.32 4061
4052.92 4203
4053.52 4006
4054.12 4048
4054.72 4297
4055.32 4331
4055.92 4346
4056.52 4274
4057.12 4325
4057.72 4288
4058.32 4301
4058.92 4458
4059.52 4183
4060.13 4161
4060.73 4057
4061.33 4136
4061.93 3953
4062.53 4082
4063.13 4136
4063.73 4084
4064.33 3972
4064.94 3867
4065.54 3916
4066.14 3834
4066.74 3849
4067.34 3765
4067.94 3855
4068.54 3736
4069.15 3786
4069.75 3870
4070.35 3776
4070.95 3787
4071.55 3844
4072.16 3947
4072.76 3779
4073.36 3949
4073.96 3899
4074.56 3879
4075.17 3764
4075.77 4185
4076.37 3977
4076.97 3820
4077.57 4129
4078.18 4202
4078.78 4257
4079.38 4140
4079.98 4215
4080.59 4040
4081.19 3925
4081.79 3782
4082.39 4013
4083.00 4029
4083.60 3906
4084.20 3914
4084.81 4148
4085.41 4123
4086.01 4171
4086.61 3989
4087.22 4182
4087.82 4184
4088.42 4018
4089.03 4091
4089.63 4278
4090.23 4491
4090.84 4193
4091.44 4329
4092.04 4304
4092.65 4162
4093.25 4638
4093.85 4913
4094.46 4978
4095.06 5280
4095.66 5391
4096.27 5956
4096.87 6241
4097.48 6977
4098.08 7390
4098.68 7810
4099.29 8014
4099.89 8029
4100.49 8092
4101.10 7709
4101.70 7364
4102.31 7266
4102.91 6500
4103.52 6319
4104.12 5746
4104.72 5293
4105.33 4836
4105.93 4575
4106.54 4232
4107.14 4270
4107.75 4015
4108.35 4005
4108.96 3914
4109.56 3837
4110.16 4025
4110.77 3931
4111.37 4301
4111.98 4515
4112.58 4442
4113.19 4973
4113.79 4781
4114.40 4896
4115.00 5055
4115.61 4962
4116.21 4609
4116.82 4415
4117.42 4482
4118.03 4592
4118.64 4387
4119.24 4202
4119.85 4163
4120.45 3951
4121.06 3841
4121.66 3879
4122.27 3853
4122.87 3924
4123.48 3937
4124.09 4036
4124.69 3851
4125.30 3982
4125.90 4116
4126.51 4106
4127.11 4144
4127.72 4172
4128.33 4231
4128.93 3886
4129.54 3933
4130.14 4029
4130.75 4176
4131.36 4112
4131.96 4236
4132.57 4412
4133.18 4087
4133.78 4187
4134.39 3996
4135.00 3917
4135.60 4046
4136.21 4061
4136.82 4077
4137.42 4212
4138.03 4209
4138.64 4230
4139.24 4192
4139.85 4348
4140.46 4189
4141.06 4285
4141.67 4286
4142.28 4448
4142.88 4500
4143.49 4451
4144.10 4549
4144.71 4557
4145.31 4472
4145.92 4474
4146.53 4519
4147.14 4573
4147.74 4202
4148.35 4179
4148.96 4119
4149.57 4250
4150.17 4025
4150.78 3934
4151.39 4008
4152.00 3747
4152.60 3826
4153.21 3959
4153.82 3980
4154.43 3788
4155.04 3626
4155.64 3457
4156.25 3579
4156.86 3553
4157.47 3673
4158.08 3633
4158.69 3640
4159.29 3705
4159.90 3626
4160.51 3763
4161.12 3772
4161.73 3595
4162.34 3751
4162.94 3921
4163.55 3752
4164.16 3926
4164.77 4015
4165.38 4069
4165.99 4187
4166.60 4310
4167.21 4472
4167.81 4783
4168.42 4608
4169.03 4796
4169.64 5011
4170.25 4848
4170.86 4873
4171.47 5002
4172.08 4858
4172.69 4850
4173.30 4627
4173.91 4611
4174.52 4682
4175.13 4755
4175.74 4632
4176.34 4604
4176.95 4411
4177.56 4366
4178.17 4442
4178.78 4328
4179.39 4196
4180.00 4318
4180.61 4206
4181.22 4074
4181.83 3892
4182.44 4072
4183.05 3815
4183.66 3614
4184.27 3644
4184.88 3796
4185.49 3804
4186.10 3888
4186.71 3621
4187.32 3680
4187.93 3657
4188.55 3835
4189.16 3735
4189.77 3573
4190.38 3619
4190.99 3715
4191.60 3730
4192.21 3540
4192.82 3566
4193.43 3692
4194.04 3778
4194.65 3982
4195.26 3706
4195.87 3825
4196.49 4016
4197.10 4096
4197.71 4229
4198.32 4150
4198.93 4087
4199.54 4198
4200.15 4456
4200.76 4347
4201.38 4563
4201.99 4538
4202.60 4081
4203.21 4231
4203.82 4359
4204.43 4182
4205.04 3896
4205.66 3806
4206.27 3898
4206.88 3600
4207.49 3707
4208.10 3788
4208.72 3766
4209.33 3981
4209.94 4066
4210.55 3892
4211.16 4203
4211.78 4015
4212.39 4074
4213.00 4007
4213.61 3850
4214.22 4014
4214.84 3953
4215.45 3967
4216.06 3988
4216.67 4088
4217.29 3987
4217.90 3971
4218.51 3981
4219.13 3889
4219.74 4150
4220.35 4291
4220.96 4498
4221.58 4491
4222.19 4505
4222.80 4793
4223.42 4957
4224.03 5426
4224.64 5473
4225.25 5840
4225.87 6098
4226.48 6158
4227.09 6580
4227.71 6765
4228.32 6736
4228.93 7085
4229.55 7560
4230.16 8207
4230.77 7956
4231.39 8173
4232.00 8029
4232.62 8150
4233.23 8117
4233.84 7895
4234.46 7734
4235.07 7151
4235.68 6515
4236.30 6187
4236.91 5979
4237.53 5615
4238.14 5006
4238.75 5319
4239.37 5360
4239.98 5020
4240.60 4760
4241.21 4573
4241.83 4555
4242.44 4638
4243.05 4610
4243.67 4380
4244.28 4334
4244.90 4346
4245.51 4150
4246.13 4118
4246.74 4191
4247.36 4150
4247.97 3989
4248.59 3980
4249.20 4033
4249.82 4079
4250.43 4024
4251.05 3853
4251.66 3741
4252.28 3905
4252.89 3816
4253.51 3867
4254.12 4032
4254.74 3851
4255.35 3797
4255.97 3729
4256.58 3739
4257.20 3711
4257.81 3660
4258.43 3696
4259.05 3762
4259.66 3848
4260.28 3937
4260.89 3756
4261.51 3874
4262.12 3616
4262.74 3611
4263.36 3589
4263.97 3722
4264.59 3770
4265.20 3867
4265.82 3810
4266.44 3822
4267.05 3712
4267.67 3798
4268.28 3819
4268.90 3872
4269.52 4068
4270.13 4055
4270.75 4052
4271.37 4198
4271.98 4104
4272.60 4230
4273.22 4210
4273.83 4113
4274.45 4004
4275.07 4025
4275.68 3946
4276.30 3785
4276.92 3885
4277.53 3961
4278.15 3818
4278.77 3895
4279.38 3970
4280.00 3983
4280.62 4158
4281.24 3976
4281.85 3833
4282.47 3699
4283.09 3581
4283.70 3640
4284.32 3633
4284.94 3685
4285.56 3820
4286.17 3765
4286.79 3607
4287.41 3560
4288.03 3574
4288.65 3582
4289.26 3657
4289.88 3679
4290.50 3564
4291.12 3658
4291.73 3546
4292.35 3691
4292.97 3727
4293.59 3548
4294.21 3693
4294.83 3608
4295.44 3632
4296.06 3699
4296.68 3549
4297.30 3571
4297.92 3612
4298.54 3619
4299.15 3664
4299.77 3581
4300.39 3575
4301.01 3548
4301.63 3581
4302.25 3620
4302.87 3723
4303.48 3973
4304.10 3803
4304.72 3869
4305.34 3643
4305.96 3767
4306.58 3823
4307.20 3693
4307.82 3912
4308.44 4057
4309.06 3919
4309.67 4102
4310.29 4073
4310.91 4318
4311.53 4450
4312.15 4606
4312.77 4555
4313.39 4651
4314.01 4818
4314.63 5012
4315.25 4792
4315.87 4921
4316.49 4782
4317.11 4846
4317.73 4665
4318.35 4432
4318.97 4400
4319.59 4362
4320.21 4151
4320.83 3914
4321.45 3825
4322.07 3729
4322.69 3547
4323.31 3545
4323.93 3656
4324.55 3657
4325.17 3556
4325.79 3799
4326.41 3877
4327.03 3700
4327.65 3783
4328.27 3887
4328.89 3779
4329.51 4040
4330.13 3806
4330.76 3835
4331.38 3875
4332.00 3838
4332.62 3662
4333.24 3884
4333.86 3568
4334.48 3554
4335.10 3531
4335.72 3420
4336.34 3271
4336.97 3420
4337.59 3668
4338.21 3643
4338.83 3607
4339.45 3593
4340.07 3495
4340.69 3489
4341.31 3887
4341.94 3740
4342.56 3832
4343.18 3710
4343.80 3626
4344.42 3727
4345.04 3843
4345.67 4154
4346.29 4214
4346.91 4307
4347.53 4624
4348.15 4878
4348.78 5287
4349.40 5235
4350.02 5505
4350.64 5843
4351.26 5973
4351.89 5634
4352.51 5433
4353.13 5747
4353.75 5295
4354.38 5372
4355.00 4993
4355.62 4703
4356.24 4376
4356.87 4095
4357.49 4037
4358.11 3686
4358.74 3708
4359.36 3896
4359.98 3912
4360.60 3865
4361.23 3886
4361.85 3854
4362.47 3874
4363.10 3875
4363.72 3971
4364.34 4007
4364.97 3794
4365.59 3831
4366.21 3657
4366.83 3750
4367.46 3584
4368.08 3700
4368.71 3695
4369.33 3717
4369.95 3678
4370.58 3729
4371.20 3558
4371.82 3553
4372.45 3479
4373.07 3634
4373.69 3524
4374.32 3568
4374.94 3793
4375.57 3508
4376.19 3461
4376.81 3386
4377.44 3353
4378.06 3595
4378.69 3564
4379.31 3593
4379.94 3620
4380.56 3606
4381.18 3612
4381.81 3721
4382.43 3724
4383.06 3804
4383.68 3980
4384.31 3839
4384.93 3616
4385.56 3697
4386.18 3890
4386.81 3918
4387.43 3937
4388.05 3892
4388.68 4157
4389.30 4131
4389.93 3951
4390.55 4131
4391.18 4379
4391.81 4467
4392.43 4428
4393.06 4461
4393.68 4451
4394.31 4901
4394.93 4869
4395.56 4951
4396.18 5151
4396.81 5309
4397.43 5265
4398.06 5090
4398.68 4718
4399.31 4933
4399.94 4788
4400.56 5215
4401.19 5226
4401.81 5146
4402.44 5270
4403.06 5376
4403.69 5530
4404.32 5822
4404.94 5815
4405.57 5699
4406.20 5680
4406.82 5619
4407.45 5342
4408.07 5511
4408.70 5398
4409.33 5209
4409.95 5452
4410.58 5363
4411.21 5284
4411.83 5416
4412.46 5290
4413.09 5076
4413.71 5118
4414.34 5089
4414.97 4949
4415.59 4776
4416.22 4950
4416.85 4783
4417.47 4708
4418.10 4811
4418.73 4761
4419.35 4832
4419.98 4636
4420.61 4568
4421.24 4626
4421.86 4495
4422.49 4253
4423.12 4244
4423.75 4131
4424.37 4071
4425.00 4195
4425.63 4219
4426.26 4024
4426.88 4109
4427.51 4084
4428.14 3860
4428.77 3903
4429.39 3697
4430.02 3610
4430.65 3806
4431.28 3701
4431.91 3719
4432.53 3637
4433.16 3681
4433.79 3798
4434.42 3685
4435.05 3502
4435.67 3460
4436.30 3717
4436.93 3507
4437.56 3742
4438.19 3550
4438.82 3429
4439.44 3561
4440.07 3556
4440.70 3461
4441.33 3608
4441.96 3780
4442.59 3428
4443.22 3432
4443.85 3586
4444.47 3527
4445.10 3383
4445.73 3327
4446.36 3304
4446.99 3327
4447.62 3357
4448.25 3394
4448.88 3277
4449.51 3309
4450.14 3351
4450.77 3367
4451.39 3429
4452.02 3507
4452.65 3505
4453.28 3474
4453.91 3378
4454.54 3371
4455.17 3308
4455.80 3320
4456.43 3320
4457.06 3151
4457.69 3183
4458.32 3382
4458.95 3209
4459.58 3240
4460.21 3283
4460.84 3167
4461.47 3182
4462.10 3359
4462.73 3182
4463.36 3121
4463.99 3065
4464.62 3230
4465.25 3286
4465.88 3198
4466.51 3108
4467.14 3144
4467.77 2968
4468.40 3014
4469.03 2965
4469.67 3186
4470.30 2995
4470.93 3109
4471.56 3175
4472.19 3057
4472.82 3232
4473.45 3186
4474.08 3063
4474.71 3179
4475.34 3129
4475.97 3240
4476.61 3102
4477.24 3184
4477.87 3290
4478.50 3177
4479.13 3032
4479.76 3069
4480.39 2905
4481.02 3081
4481.66 3168
4482.29 3228
4482.92 3256
4483.55 3175
4484.18 3277
4484.81 3225
4485.45 3490
4486.08 3436
4486.71 3537
4487.34 3717
4487.97 3509
4488.61 3584
4489.24 3496
4489.87 3437
4490.50 3652
4491.13 3504
4491.77 3465
4492.40 3364
4493.03 3278
4493.66 3306
4494.30 3526
4494.93 3427
4495.56 3527
4496.19 3545
4496.83 3399
4497.46 3378
4498.09 3244
4498.72 3433
4499.36 3399
4499.99 3382
4500.62 3432
4501.25 3393
4501.89 3420
4502.52 3567
4503.15 3515
4503.79 3631
4504.42 3739
4505.05 3797
4505.69 3984
4506.32 4141
4506.95 3961
4507.59 4325
4508.22 4380
4508.85 4291
4509.49 4313
4510.12 4054
4510.75 4256
4511.39 4187
4512.02 3758
4512.65 3772
4513.29 3883
4513.92 3821
4514.56 3705
4515.19 3574
4515.82 3526
4516.46 3536
4517.09 3426
4517.73 3570
4518.36 3620
4518.99 3712
4519.63 3492
4520.26 3532
4520.90 3590
4521.53 3667
4522.16 3685
4522.80 3543
4523.43 3569
4524.07 3680
4524.70 3544
4525.34 3362
4525.97 3655
4526.61 3846
4527.24 3855
4527.88 4002
4528.51 3989
4529.15 4197
4529.78 4516
4530.42 4946
4531.05 5571
4531.69 6426
4532.32 7023
4532.96 8045
4533.59 9098
4534.23 9756
4534.86 10954
4535.50 11778
4536.13 12360
4536.77 12639
4537.40 12832
4538.04 12606
4538.67 11877
4539.31 11022
4539.94 10301
4540.58 9476
4541.22 8107
4541.85 6952
4542.49 6364
4543.12 5554
4543.76 4897
4544.40 4606
4545.03 4288
4545.67 4188
4546.30 3959
4546.94 3839
4547.58 3790
4548.21 3619
4548.85 3670
4549.48 3458
4550.12 3503
4550.76 3522
4551.39 3386
4552.03 3277
4552.67 3208
4553.30 3351
4553.94 3283
4554.58 3279
4555.21 3317
4555.85 3502
4556.49 3615
4557.12 3652
4557.76 3938
4558.40 3785
4559.03 3795
4559.67 3998
4560.31 3884
4560.94 3880
4561.58 3807
4562.22 3792
4562.86 3778
4563.49 3907
4564.13 3846
4564.77 3950
4565.41 3803
4566.04 3821
4566.68 3789
4567.32 4098
4567.96 3913
4568.59 3843
4569.23 3925
4569.87 3987
4570.51 4111
4571.14 4131
4571.78 4344
4572.42 4410
4573.06 4427
4573.70 4374
4574.33 4118
4574.97 4101
4575.61 4062
4576.25 3961
4576.89 4003
4577.52 3685
4578.16 3587
4578.80 3598
4579.44 3565
4580.08 3610
4580.72 3463
4581.35 3372
4581.99 3397
4582.63 3345
4583.27 3566
4583.91 3523
4584.55 3454
4585.19 3338
4585.83 3302
4586.46 3377
4587.10 3471
4587.74 3411
4588.38 3289
4589.02 3352
4589.66 3426
4590.30 3446
4590.94 3509
4591.58 3536
4592.22 3314
4592.85 3426
4593.49 3453
4594.13 3454
4594.77 3411
4595.41 3437
4596.05 3517
4596.69 3243
4597.33 3272
4597.97 3331
4598.61 3311
4599.25 3065
4599.89 3121
4600.53 2967
4601.17 3009
4601.81 3222
4602.45 3036
4603.09 3135
4603.73 3009
4604.37 3125
4605.01 3075
4605.65 3079
4606.29 2938
4606.93 3016
4607.57 3084
4608.21 3065
4608.85 3323
4609.49 3262
4610.13 3293
4610.77 3118
4611.41 3189
4612.05 3274
4612.70 3210
4613.34 3140
4613.98 3275
4614.62 3356
4615.26 3200
4615.90 3145
4616.54 3245
4617.18 3211
4617.82 3254
4618.46 3279
4619.10 3333
4619.75 3185
4620.39 3238
4621.03 3059
4621.67 3042
4622.31 3180
4622.95 3313
4623.59 3217
4624.24 2984
4624.88 2942
4625.52 2992
4626.16 2857
4626.80 3003
4627.44 2878
4628.09 3065
4628.73 2935
4629.37 2981
4630.01 3020
4630.65 2877
4631.29 2950
4631.94 2982
4632.58 2874
4633.22 2961
4633.86 3168
4634.51 3052
4635.15 2955
4635.79 2976
4636.43 3004
4637.07 3089
4637.72 3080
4638.36 3183
4639.00 3334
4639.64 3378
4640.29 3305
4640.93 3289
4641.57 3303
4642.21 3379
4642.86 3609
4643.50 3341
4644.14 3300
4644.79 3370
4645.43 3427
4646.07 3421
4646.72 3151
4647.36 3195
4648.00 3110
4648.64 3189
4649.29 3119
4649.93 3130
4650.57 3072
4651.22 2912
4651.86 2906
4652.50 2993
4653.15 2824
4653.79 2950
4654.44 3089
4655.08 2861
4655.72 3027
4656.37 3235
4657.01 3203
4657.65 3258
4658.30 3005
4658.94 2881
4659.59 2867
4660.23 2930
4660.87 2923
4661.52 2924
4662.16 2940
4662.81 2873
4663.45 2777
4664.09 2998
4664.74 2957
4665.38 2835
4666.03 2730
4666.67 2765
4667.32 2926
4667.96 2768
4668.61 2731
4669.25 3038
4669.89 2936
4670.54 2949
4671.18 2849
4671.83 2818
4672.47 3035
4673.12 2961
4673.76 2858
4674.41 2893
4675.05 2941
4675.70 2847
4676.34 2893
4676.99 2849
4677.63 2820
4678.28 2810
4678.92 2717
4679.57 2826
4680.22 2703
4680.86 2701
4681.51 2673
4682.15 2815
4682.80 2955
4683.44 2812
4684.09 2895
4684.73 2997
4685.38 2836
4686.03 2883
4686.67 2960
4687.32 2751
4687.96 2780
4688.61 2903
4689.25 2747
4689.90 2807
4690.55 3034
4691.19 2859
4691.84 2697
4692.49 2936
4693.13 2904
4693.78 2792
4694.42 2810
4695.07 2709
4695.72 2753
4696.36 2808
4697.01 2772
4697.66 2649
4698.30 2848
4698.95 2945
4699.60 3061
4700.24 3015
4700.89 2971
4701.54 3010
4702.18 3266
4702.83 3341
4703.48 3178
4704.12 3109
4704.77 3189
4705.42 3303
4706.07 3143
4706.71 2936
4707.36 3102
4708.01 3163
4708.66 3082
4709.30 3017
4709.95 3007
4710.60 3057
4711.24 3107
4711.89 3141
4712.54 3132
4713.19 3090
4713.84 3071
4714.48 2994
4715.13 3057
4715.78 3160
4716.43 3012
4717.07 2980
4717.72 2977
4718.37 3077
4719.02 2889
4719.67 3027
4720.31 3329
4720.96 3417
4721.61 3391
4722.26 3208
4722.91 3207
4723.56 3304
4724.20 3468
4724.85 3474
4725.50 3337
4726.15 3343
4726.80 3612
4727.45 3715
4728.10 3788
4728.74 3756
4729.39 3900
4730.04 4034
4730.69 3931
4731.34 3854
4731.99 3799
4732.64 3842
4733.29 3803
4733.94 3607
4734.58 3587
4735.23 3496
4735.88 3271
4736.53 3244
4737.18 3251
4737.83 3208
4738.48 3217
4739.13 3285
4739.78 3067
4740.43 3056
4741.08 3208
4741.73 3341
4742.38 3304
4743.03 3401
4743.68 3366
4744.33 3425
4744.98 3616
4745.63 3649
4746.28 3488
4746.93 3625
4747.58 3577
4748.23 3450
4748.88 3432
4749.53 3517
4750.18 3466
4750.83 3561
4751.48 3288
4752.13 3395
4752.78 3545
4753.43 3545
4754.08 3374
4754.73 3234
4755.38 3419
4756.03 3476
4756.68 3665
4757.33 3609
4757.98 3668
4758.63 3953
4759.28 3603
4759.93 3597
4760.59 3355
4761.24 3144
4761.89 3184
4762.54 3092
4763.19 2912
4763.84 3069
4764.49 3048
4765.14 3077
4765.79 2952
4766.45 2850
4767.10 2922
4767.75 3085
4768.40 2986
4769.05 2966
4769.70 2940
4770.35 2924
4771.01 2867
4771.66 3036
4772.31 2948
4772.96 3044
4773.61 3068
4774.26 3105
4774.92 2899
4775.57 2849
4776.22 2940
4776.87 2839
4777.52 2879
4778.18 2729
4778.83 2649
4779.48 2557
4780.13 2636
4780.79 2758
4781.44 2839
4782.09 2820
4782.74 3101
4783.40 3099
4784.05 2910
4784.70 2875
4785.35 2919
4786.01 2835
4786.66 2931
4787.31 2832
4787.96 3007
4788.62 2841
4789.27 2947
4789.92 2979
4790.58 2878
4791.23 2737
4791.88 3013
4792.53 2949
4793.19 2978
4793.84 2980
4794.49 2884
4795.15 2947
4795.80 2821
4796.45 2878
4797.11 2841
4797.76 2923
4798.41 2766
4799.07 2819
4799.72 2846
4800.37 2843
4801.03 2676
4801.68 2670
4802.34 2681
4802.99 2782
4803.64 2733
4804.30 2744
4804.95 2653
4805.61 2620
4806.26 2659
4806.91 2765
4807.57 2774
4808.22 2608
4808.88 2614
4809.53 2714
4810.18 2693
4810.84 2713
4811.49 2595
4812.15 2767
4812.80 2606
4813.46 2696
4814.11 2622
4814.77 2501
4815.42 2654
4816.07 2741
4816.73 2778
4817.38 2799
4818.04 2803
4818.69 2791
4819.35 2891
4820.00 2818
4820.66 2865
4821.31 2872
4821.97 3093
4822.62 3210
4823.28 3080
4823.93 3198
4824.59 3192
4825.24 3074
4825.90 3155
4826.56 3056
4827.21 3194
4827.87 3101
4828.52 3270
4829.18 3383
4829.83 3136
4830.49 3136
4831.14 3151
4831.80 2976
4832.46 2791
4833.11 2943
4833.77 2906
4834.42 2978
4835.08 2920
4835.74 2999
4836.39 2968
4837.05 3017
4837.70 3240
4838.36 3298
4839.02 3185
4839.67 3316
4840.33 3398
4840.99 3462
4841.64 3492
4842.30 3390
4842.96 3403
4843.61 3451
4844.27 3482
4844.92 3470
4845.58 3336
4846.24 3198
4846.90 3237
4847.55 3389
4848.21 3165
4848.87 3218
4849.52 3267
4850.18 3249
4850.84 3384
4851.49 3535
4852.15 3583
4852.81 3855
4853.47 3628
4854.12 3854
4854.78 4077
4855.44 4054
4856.09 4139
4856.75 3873
4857.41 3897
4858.07 3941
4858.72 3769
4859.38 3728
4860.04 3355
4860.70 3239
4861.36 3294
4862.01 3312
4862.67 3195
4863.33 3354
4863.99 3338
4864.64 3147
4865.30 3250
4865.96 3239
4866.62 3209
4867.28 3282
4867.94 3194
4868.59 3216
4869.25 3200
4869.91 3319
4870.57 3424
4871.23 3179
4871.89 3373
4872.54 3307
4873.20 3344
4873.86 3199
4874.52 3155
4875.18 3233
4875.84 3005
4876.50 3089
4877.16 2929
4877.81 2994
4878.47 3135
4879.13 3174
4879.79 3012
4880.45 3172
4881.11 3195
4881.77 3139
4882.43 3160
4883.09 3084
4883.75 3287
4884.41 3244
4885.06 3135
4885.72 3056
4886.38 3123
4887.04 2917
4887.70 2886
4888.36 2923
4889.02 2823
4889.68 2891
4890.34 2887
4891.00 2844
4891.66 2942
4892.32 3009
4892.98 3170
4893.64 3040
4894.30 3359
4894.96 3271
4895.62 3152
4896.28 3242
4896.94 3428
4897.60 3122
4898.26 3071
4898.92 3000
4899.58 2906
4900.24 3097
4900.90 2911
4901.56 2816
4902.22 2790
4902.88 2849
4903.54 2993
4904.21 2921
4904.87 2698
4905.53 2726
4906.19 2756
4906.85 2856
4907.51 2648
4908.17 2690
4908.83 2548
4909.49 2659
4910.15 2563
4910.81 2618
4911.48 2649
4912.14 2728
4912.80 2763
4913.46 2728
4914.12 2716
4914.78 2614
4915.44 2646
4916.11 2582
4916.77 2470
4917.43 2548
4918.09 2634
4918.75 2548
4919.41 2488
4920.07 2562
4920.74 2631
4921.40 2520
4922.06 2524
4922.72 2649
4923.38 2383
4924.05 2217
4924.71 2402
4925.37 2388
4926.03 2364
4926.69 2503
4927.36 2569
4928.02 2475
4928.68 2459
4929.34 2368
4930.01 2506
4930.67 2572
4931.33 2602
4931.99 2507
4932.66 2570
4933.32 2509
4933.98 2691
4934.64 2751
4935.31 2615
4935.97 2574
4936.63 2548
4937.30 2657
4937.96 2788
4938.62 2612
4939.28 2632
4939.95 2644
4940.61 2687
4941.27 2626
4941.94 2624
4942.60 2672
4943.26 2656
4943.93 2746
4944.59 2575
4945.25 2596
4945.92 2434
4946.58 2561
4947.24 2502
4947.91 2465
4948.57 2531
4949.23 2445
4949.90 2471
4950.56 2442
4951.23 2537
4951.89 2501
4952.55 2616
4953.22 2569
4953.88 2573
4954.55 2523
4955.21 2614
4955.87 2667
4956.54 2676
4957.20 2484
4957.87 2397
4958.53 2495
4959.20 2602
4959.86 2545
4960.52 2549
4961.19 2413
4961.85 2531
4962.52 2609
4963.18 2695
4963.85 2522
4964.51 2650
4965.18 2821
4965.84 2602
4966.51 2645
4967.17 2774
4967.84 2891
4968.50 2967
4969.17 3023
4969.83 3127
4970.50 3172
4971.16 2907
4971.83 2993
4972.49 3001
4973.16 2922
4973.82 2737
4974.49 2889
4975.15 2928
4975.82 2837
4976.48 2870
4977.15 3008
4977.82 2913
4978.48 2734
4979.15 2613
4979.81 2714
4980.48 2722
4981.14 2816
4981.81 2865
4982.48 2778
4983.14 2862
4983.81 2776
4984.47 2860
4985.14 2872
4985.81 2924
4986.47 2984
4987.14 2924
4987.81 3226
4988.47 3293
4989.14 3415
4989.80 3584
4990.47 4189
4991.14 4228
4991.80 4558
4992.47 4769
4993.14 5444
4993.80 5605
4994.47 5445
4995.14 5574
4995.80 5741
4996.47 5444
4997.14 5192
4997.80 4907
4998.47 4444
4999.14 4100
4999.81 3726
5000.47 3409
5001.14 3083
5001.81 2957
5002.47 2782
5003.14 2846
5003.81 2708
5004.48 2624
5005.14 2728
5005.81 2704
5006.48 2679
5007.15 2615
5007.81 2601
5008.48 2525
5009.15 2639
5009.82 2544
5010.49 2525
5011.15 2467
5011.82 2593
5012.49 2684
5013.16 2594
5013.83 2682
5014.49 2580
5015.16 2510
5015.83 2621
5016.50 2590
5017.17 2707
5017.83 2689
5018.50 2580
5019.17 2776
5019.84 2826
5020.51 2865
5021.18 2940
5021.84 2922
5022.51 2818
5023.18 2877
5023.85 3026
5024.52 3041
5025.19 3190
5025.86 3217
5026.53 3184
5027.19 3198
5027.86 3122
5028.53 3143
5029.20 3317
5029.87 3227
5030.54 3149
5031.21 3123
5031.88 3078
5032.55 2963
5033.22 2927
5033.89 3056
5034.56 3200
5035.23 2867
5035.89 2844
5036.56 2943
5037.23 2927
5037.90 2941
5038.57 2843
5039.24 2980
5039.91 2917
5040.58 2687
5041.25 2828
5041.92 3157
5042.59 2963
5043.26 3068
5043.93 3120
5044.60 2978
5045.27 3124
5045.94 3112
5046.61 3321
5047.28 3474
5047.95 3670
5048.62 3626
5049.29 3541
5049.96 3700
5050.63 3611
5051.31 3678
5051.98 3756
5052.65 3520
5053.32 3365
5053.99 3357
5054.66 3244
5055.33 3000
5056.00 2957
5056.67 2977
5057.34 2800
5058.01 2705
5058.68 2773
5059.35 2773
5060.03 2964
5060.70 2856
5061.37 3075
5062.04 3097
5062.71 3082
5063.38 3155
5064.05 3129
5064.72 3110
5065.40 3097
5066.07 3232
5066.74 3231
5067.41 3087
5068.08 3023
5068.75 2895
5069.43 2816
5070.10 2850
5070.77 2634
5071.44 2705
5072.11 2573
5072.79 2449
5073.46 2703
5074.13 2670
5074.80 2909
5075.47 2844
5076.15 2619
5076.82 2714
5077.49 2532
5078.16 2583
5078.83 2666
5079.51 2599
5080.18 2668
5080.85 2571
5081.52 2699
5082.20 2817
5082.87 2813
5083.54 2706
5084.22 2748
5084.89 2831
5085.56 2649
5086.23 2586
5086.91 2760
5087.58 2995
5088.25 2801
5088.93 2693
5089.60 2752
5090.27 2744
5090.94 2949
5091.62 2801
5092.29 2629
5092.96 2681
5093.64 2739
5094.31 2822
5094.98 3132
5095.66 3078
5096.33 3251
5097.00 3094
5097.68 3191
5098.35 3016
5099.03 2982
5099.70 2934
5100.37 2891
5101.05 2820
5101.72 2767
5102.39 2683
5103.07 2703
5103.74 2730
5104.42 2698
5105.09 2473
5105.77 2593
5106.44 2586
5107.11 2564
5107.79 2534
5108.46 2600
5109.14 2599
5109.81 2525
5110.49 2796
5111.16 2869
5111.83 2683
5112.51 2692
5113.18 2710
5113.86 2589
5114.53 2575
5115.21 2714
5115.88 2535
5116.56 2543
5117.23 2585
5117.91 2541
5118.58 2464
5119.26 2461
5119.93 2482
5120.61 2671
5121.28 2714
5121.96 2686
5122.63 2762
5123.31 2672
5123.98 2629
5124.66 2642
5125.33 2627
5126.01 2487
5126.69 2633
5127.36 2535
5128.04 2619
5128.71 2536
5129.39 2597
5130.06 2682
5130.74 2575
5131.42 2605
5132.09 2665
5132.77 2657
5133.44 2576
5134.12 2556
5134.79 2583
5135.47 2625
5136.15 2506
5136.82 2471
5137.50 2539
5138.18 2772
5138.85 2678
5139.53 2697
5140.20 2521
5140.88 2440
5141.56 2589
5142.23 2728
5142.91 2608
5143.59 2666
5144.26 2562
5144.94 2610
5145.62 2606
5146.29 2654
5146.97 2584
5147.65 2335
5148.33 2504
5149.00 2369
5149.68 2415
5150.36 2333
5151.03 2455
5151.71 2438
5152.39 2176
5153.06 2422
5153.74 2457
5154.42 2485
5155.10 2465
5155.77 2479
5156.45 2316
5157.13 2261
5157.81 2401
5158.48 2323
5159.16 2438
5159.84 2436
5160.52 2353
5161.20 2266
5161.87 2306
5162.55 2315
5163.23 2306
5163.91 2265
5164.58 2328
5165.26 2387
5165.94 2312
5166.62 2271
5167.30 2318
5167.98 2352
5168.65 2417
5169.33 2398
5170.01 2327
5170.69 2249
5171.37 2345
5172.05 2431
5172.72 2502
5173.40 2283
5174.08 2409
5174.76 2465
5175.44 2409
5176.12 2245
5176.80 2241
5177.48 2324
5178.15 2146
5178.83 2293
5179.51 2220
5180.19 2265
5180.87 2264
5181.55 2239
5182.23 2362
5182.91 2423
5183.59 2445
5184.27 2319
5184.95 2254
5185.63 2377
5186.30 2222
5186.98 2368
5187.66 2362
5188.34 2513
5189.02 2380
5189.70 2381
5190.38 2335
5191.06 2257
5191.74 2171
5192.42 2196
5193.10 2270
5193.78 2403
5194.46 2325
5195.14 2306
5195.82 2290
5196.50 2174
5197.18 2156
5197.86 2124
5198.54 2283
5199.22 2307
5199.90 2415
5200.58 2337
5201.26 2225
5201.94 2117
5202.62 2250
5203.31 2303
5203.99 2372
5204.67 2345
5205.35 2347
5206.03 2397
5206.71 2312
5207.39 2351
5208.07 2379
5208.75 2375
5209.43 2357
5210.11 2211
5210.79 2451
5211.48 2442
5212.16 2458
5212.84 2331
5213.52 2486
5214.20 2572
5214.88 2652
5215.56 2671
5216.24 2727
5216.93 2539
5217.61 2663
5218.29 2742
5218.97 2671
5219.65 2513
5220.33 2444
5221.02 2531
5221.70 2545
5222.38 2413
5223.06 2416
5223.74 2479
5224.42 2468
5225.11 2453
5225.79 2576
5226.47 2594
5227.15 2628
5227.83 2580
5228.52 2560
5229.20 2450
5229.88 2455
5230.56 2558
5231.25 2627
5231.93 2485
5232.61 2436
5233.29 2611
5233.98 2555
5234.66 2377
5235.34 2551
5236.02 2561
5236.71 2589
5237.39 2519
5238.07 2506
5238.76 2598
5239.44 2678
5240.12 2565
5240.80 2618
5241.49 2676
5242.17 2701
5242.85 2832
5243.54 2969
5244.22 3170
5244.90 3179
5245.59 3235
5246.27 3471
5246.95 3588
5247.64 3733
5248.32 3750
5249.00 3515
5249.69 3605
5250.37 3714
5251.05 3520
5251.74 3428
5252.42 3388
5253.11 3289
5253.79 3101
5254.47 3045
5255.16 2899
5255.84 2819
5256.53 2836
5257.21 2709
5257.89 2701
5258.58 2409
5259.26 2449
5259.95 2499
5260.63 2632
5261.32 2473
5262.00 2483
5262.68 2568
5263.37 2620
5264.05 2543
5264.74 2509
5265.42 2587
5266.11 2647
5266.79 2659
5267.48 2726
5268.16 2618
5268.85 2566
5269.53 2695
5270.22 2734
5270.90 2598
5271.59 2700
5272.27 2762
5272.96 2727
5273.64 2706
5274.33 2664
5275.01 2692
5275.70 2645
5276.38 2584
5277.07 2714
5277.75 2788
5278.44 2803
5279.12 2735
5279.81 2544
5280.49 2749
5281.18 2733
5281.87 2718
5282.55 2717
5283.24 2835
5283.92 2922
5284.61 2912
5285.30 3010
5285.98 3080
5286.67 3103
5287.35 3172
5288.04 3235
5288.73 3173
5289.41 3247
5290.10 3031
5290.78 3095
5291.47 3171
5292.16 2980
5292.84 3082
5293.53 3237
5294.22 3145
5294.90 3259
5295.59 3347
5296.28 3590
5296.96 3779
5297.65 3705
5298.34 3872
5299.02 3751
5299.71 3861
5300.40 3721
5301.08 3907
5301.77 4106
5302.46 3929
5303.14 3915
5303.83 3994
5304.52 4018
5305.21 3835
5305.89 3898
5306.58 4003
5307.27 4026
5307.96 4156
5308.64 3893
5309.33 3621
5310.02 3676
5310.71 3510
5311.39 3368
5312.08 3197
5312.77 3029
5313.46 3062
5314.14 2990
5314.83 2821
5315.52 2861
5316.21 2700
5316.89 2715
5317.58 2659
5318.27 2602
5318.96 2610
5319.65 2586
5320.34 2677
5321.02 2608
5321.71 2505
5322.40 2625
5323.09 2687
5323.78 2672
5324.47 2674
5325.15 2652
5325.84 2738
5326.53 2679
5327.22 2613
5327.91 2741
5328.60 2735
5329.29 2729
5329.97 2695
5330.66 2648
5331.35 2659
5332.04 2788
5332.73 2599
5333.42 2699
5334.11 2748
5334.80 2848
5335.49 2765
5336.18 2791
5336.87 2887
5337.55 2821
5338.24 2806
5338.93 2865
5339.62 2900
5340.31 2844
5341.00 2806
5341.69 2940
5342.38 2970
5343.07 2803
5343.76 2864
5344.45 2927
5345.14 2876
5345.83 2811
5346.52 2864
5347.21 2883
5347.90 2929
5348.59 3049
5349.28 3060
5349.97 3196
5350.66 3372
5351.35 3455
5352.04 3764
5352.73 3901
5353.42 4094
5354.11 4398
5354.80 4488
5355.49 4486
5356.18 4588
5356.87 4747
5357.56 4678
5358.25 4448
5358.94 4171
5359.64 4038
5360.33 3746
5361.02 3573
5361.71 3395
5362.40 3161
5363.09 2946
5363.78 2850
5364.47 2740
5365.16 2703
5365.85 2802
5366.55 2698
5367.24 2749
5367.93 2730
5368.62 2741
5369.31 2745
5370.00 2760
5370.69 2899
5371.38 2796
5372.08 2801
5372.77 2683
5373.46 2635
5374.15 2782
5374.84 2753
5375.53 2678
5376.23 2618
5376.92 2481
5377.61 2490
5378.30 2627
5378.99 2490
5379.69 2470
5380.38 2393
5381.07 2387
5381.76 2501
5382.45 2548
5383.15 2599
5383.84 2587
5384.53 2542
5385.22 2583
5385.92 2498
5386.61 2513
5387.30 2616
5387.99 2468
5388.69 2372
5389.38 2491
5390.07 2567
5390.76 2516
5391.46 2634
5392.15 2659
5392.84 2640
5393.54 2795
5394.23 2627
5394.92 2518
5395.61 2481
5396.31 2685
5397.00 2672
5397.69 2687
5398.39 2692
5399.08 2637
5399.77 2599
5400.47 2638
5401.16 2533
5401.85 2426
5402.55 2540
5403.24 2604
5403.93 2562
5404.63 2491
5405.32 2467
5406.02 2463
5406.71 2451
5407.40 2485
5408.10 2543
5408.79 2444
5409.48 2605
5410.18 2558
5410.87 2693
5411.57 2510
5412.26 2515
5412.95 2408
5413.65 2468
5414.34 2525
5415.04 2500
5415.73 2416
5416.43 2461
5417.12 2514
5417.82 2508
5418.51 2317
5419.20 2346
5419.90 2365
5420.59 2402
5421.29 2278
5421.98 2403
5422.68 2406
5423.37 2471
5424.07 2410
5424.76 2511
5425.46 2581
5426.15 2419
5426.85 2442
5427.54 2635
5428.24 2607
5428.93 2572
5429.63 2515
5430.32 2496
5431.02 2545
5431.71 2504
5432.41 2478
5433.10 2465
5433.80 2440
5434.50 2369
5435.19 2348
5435.89 2568
5436.58 2582
5437.28 2489
5437.97 2509
5438.67 2528
5439.37 2620
5440.06 2576
5440.76 2526
5441.45 2582
5442.15 2635
5442.85 2569
5443.54 2641
5444.24 2632
5444.93 2614
5445.63 2593
5446.33 2612
5447.02 2783
5447.72 2750
5448.42 2712
5449.11 2633
5449.81 2866
5450.51 2934
5451.20 3175
5451.90 3313
5452.60 3484
5453.29 3332
5453.99 3328
5454.69 3266
5455.38 3263
5456.08 3438
5456.78 3211
5457.47 3224
5458.17 3396
5458.87 3264
5459.57 3317
5460.26 3335
5460.96 3495
5461.66 3367
5462.35 3384
5463.05 3461
5463.75 3442
5464.45 3361
5465.14 3224
5465.84 3283
5466.54 3407
5467.24 3397
5467.93 3523
5468.63 3258
5469.33 3329
5470.03 3413
5470.73 3296
5471.42 3213
5472.12 3101
5472.82 3140
5473.52 3169
5474.22 3141
5474.91 3100
5475.61 2988
5476.31 2968
5477.01 2881
5477.71 2919
5478.40 2977
5479.10 2925
5479.80 3007
5480.50 2916
5481.20 3006
5481.90 3050
5482.60 2960
5483.29 3163
5483.99 3157
5484.69 3184
5485.39 3233
5486.09 3220
5486.79 3326
5487.49 3342
5488.19 3430
5488.89 3301
5489.58 3123
5490.28 3151
5490.98 2967
5491.68 2949
5492.38 2940
5493.08 3127
5493.78 3100
5494.48 3193
5495.18 3048
5495.88 3169
5496.58 3088
5497.28 3047
5497.98 3051
5498.68 3165
5499.38 3108
5500.08 3344
5500.78 3429
5501.48 3482
5502.18 3668
5502.88 3895
5503.58 3803
5504.28 4042
5504.98 4156
5505.68 4390
5506.38 4394
5507.08 4417
5507.78 4429
5508.48 4199
5509.18 4114
5509.88 4020
5510.58 3777
5511.28 3946
5511.98 3607
5512.68 3738
5513.38 3824
5514.08 3689
5514.78 3700
5515.48 3689
5516.18 3891
5516.88 4021
5517.58 3946
5518.28 4100
5518.99 4068
5519.69 4120
5520.39 4302
5521.09 4148
5521.79 4317
5522.49 4420
5523.19 4338
5523.89 4253
5524.59 4283
5525.30 4355
5526.00 4426
5526.70 4675
5527.40 4530
5528.10 4145
5528.80 4233
5529.50 3784
5530.21 3456
5530.91 3403
5531.61 3395
5532.31 3274
5533.01 3203
5533.72 3023
5534.42 2916
5535.12 2818
5535.82 2705
5536.52 2783
5537.23 2789
5537.93 2692
5538.63 2967
5539.33 2903
5540.03 2806
5540.74 2958
5541.44 2992
5542.14 2954
5542.84 3030
5543.55 3018
5544.25 3093
5544.95 3048
5545.65 2832
5546.36 2805
5547.06 2774
5547.76 2715
5548.47 2633
5549.17 2758
5549.87 2719
5550.57 2967
5551.28 2935
5551.98 2933
5552.68 3129
5553.39 2945
5554.09 2898
5554.79 3003
5555.50 2742
5556.20 2845
5556.90 2959
5557.61 2889
5558.31 2733
5559.01 2699
5559.72 2841
5560.42 2864
5561.12 2705
5561.83 2670
5562.53 2720
5563.23 2658
5563.94 2703
5564.64 2591
5565.35 2566
5566.05 2462
5566.75 2555
5567.46 2694
5568.16 2670
5568.87 2709
5569.57 2628
5570.27 2639
5570.98 2557
5571.68 2520
5572.39 2660
5573.09 2502
5573.80 2504
5574.50 2660
5575.21 2651
5575.91 2529
5576.61 2516
5577.32 2454
5578.02 2492
5578.73 2548
5579.43 2738
5580.14 2667
5580.84 2698
5581.55 2807
5582.25 2805
5582.96 2777
5583.66 2781
5584.37 2604
5585.07 2637
5585.78 2576
5586.48 2584
5587.19 2450
5587.89 2482
5588.60 2575
5589.30 2418
5590.01 2318
5590.72 2310
5591.42 2440
5592.13 2473
5592.83 2571
5593.54 2406
5594.24 2409
5594.95 2470
5595.66 2321
5596.36 2266
5597.07 2309
5597.77 2335
5598.48 2392
5599.18 2307
5599.89 2312
5600.60 2209
5601.30 2334
5602.01 2297
5602.72 2196
5603.42 2224
5604.13 2312
5604.83 2344
5605.54 2268
5606.25 2213
5606.95 2124
5607.66 2223
5608.37 2345
5609.07 2214
5609.78 2246
5610.49 2184
5611.19 2373
5611.90 2254
5612.61 2190
5613.31 2107
5614.02 2213
5614.73 2248
5615.44 2273
5616.14 2333
5616.85 2261
5617.56 2314
5618.26 2269
5618.97 2251
5619.68 2246
5620.39 2303
5621.09 2240
5621.80 2165
5622.51 2239
5623.22 2209
5623.92 2086
5624.63 2156
5625.34 2244
5626.05 2215
5626.75 2199
5627.46 2164
5628.17 2235
5628.88 2165
5629.59 2187
5630.29 2385
5631.00 2222
5631.71 2292
5632.42 2108
5633.13 2083
5633.83 2241
5634.54 2313
5635.25 2303
5635.96 2263
5636.67 2248
5637.38 2325
5638.08 2274
5638.79 2415
5639.50 2347
5640.21 2287
5640.92 2342
5641.63 2197
5642.34 2118
5643.05 2136
5643.75 2310
5644.46 2219
5645.17 2280
5645.88 2344
5646.59 2195
5647.30 2142
5648.01 2224
5648.72 2210
5649.43 2301
5650.14 2220
5650.85 2322
5651.55 2316
5652.26 2388
5652.97 2437
5653.68 2457
5654.39 2350
5655.10 2339
5655.81 2221
5656.52 2327
5657.23 2334
5657.94 2371
5658.65 2410
5659.36 2292
5660.07 2303
5660.78 2448
5661.49 2479
5662.20 2409
5662.91 2475
5663.62 2503
5664.33 2535
5665.04 2537
5665.75 2351
5666.46 2392
5667.17 2402
5667.88 2470
5668.59 2578
5669.30 2369
5670.01 2371
5670.72 2383
5671.43 2444
5672.14 2320
5672.85 2311
5673.57 2462
5674.28 2465
5674.99 2229
5675.70 2403
5676.41 2522
5677.12 2365
5677.83 2394
5678.54 2593
5679.25 2298
5679.96 2380
5680.68 2177
5681.39 2284
5682.10 2374
5682.81 2379
5683.52 2282
5684.23 2203
5684.94 2229
5685.65 2255
5686.37 2317
5687.08 2455
5687.79 2511
5688.50 2490
5689.21 2449
5689.92 2320
5690.64 2350
5691.35 2258
5692.06 2325
5692.77 2438
5693.48 2294
5694.20 2366
5694.91 2414
5695.62 2314
5696.33 2393
5697.04 2358
5697.76 2322
5698.47 2217
5699.18 2310
5699.89 2426
5700.61 2283
5701.32 2310
5702.03 2489
5702.74 2313
5703.46 2367
5704.17 2401
5704.88 2384
5705.59 2532
5706.31 2321
5707.02 2318
5707.73 2317
5708.45 2346
5709.16 2415
5709.87 2406
5710.58 2288
5711.30 2308
5712.01 2245
5712.72 2213
5713.44 2272
5714.15 2354
5714.86 2436
5715.58 2424
5716.29 2463
5717.00 2373
5717.72 2357
5718.43 2323
5719.14 2382
5719.86 2275
5720.57 2348
5721.28 2407
5722.00 2296
5722.71 2370
5723.43 2420
5724.14 2428
5724.85 2443
5725.57 2349
5726.28 2464
5727.00 2604
5727.71 2460
5728.42 2507
5729.14 2671
5729.85 2755
5730.57 2737
5731.28 2859
5732.00 2844
5732.71 2881
5733.42 2931
5734.14 3054
5734.85 3019
5735.57 2861
5736.28 2701
5737.00 2870
5737.71 2862
5738.43 2898
5739.14 2779
5739.86 2721
5740.57 2804
5741.29 2703
5742.00 2783
5742.72 2914
5743.43 2722
5744.15 2710
5744.86 2723
5745.58 2840
5746.29 2849
5747.01 2745
5747.72 2796
5748.44 2685
5749.15 2770
5749.87 2932
5750.58 2756
5751.30 2783
5752.02 2665
5752.73 2954
5753.45 2853
5754.16 2917
5754.88 3063
5755.59 3056
5756.31 3076
5757.03 3052
5757.74 3281
5758.46 3239
5759.17 3184
5759.89 3035
5760.61 3069
5761.32 3235
5762.04 3205
5762.76 3361
5763.47 3411
5764.19 3362
5764.90 3363
5765.62 3469
5766.34 3569
5767.05 3522
5767.77 3741
5768.49 3847
5769.20 3992
5769.92 4153
5770.64 4144
5771.35 4201
5772.07 4373
5772.79 4412
5773.51 4525
5774.22 4766
5774.94 5366
5775.66 5817
5776.37 6544
5777.09 7458
5777.81 8318
5778.53 8344
5779.24 8541
5779.96 8466
5780.68 8326
5781.39 7900
5782.11 7073
5782.83 6716
5783.55 6294
5784.26 5895
5784.98 5645
5785.70 5658
5786.42 5334
5787.14 5385
5787.85 5389
5788.57 5435
5789.29 5256
5790.01 5251
5790.73 5166
5791.44 4901
5792.16 5079
5792.88 4913
5793.60 4947
5794.32 4691
5795.03 4769
5795.75 4520
5796.47 4565
5797.19 4770
5797.91 4511
5798.63 4718
5799.35 4496
5800.06 4677
5800.78 4656
5801.50 4842
5802.22 5090
5802.94 5184
5803.66 5442
5804.38 5903
5805.10 6324
5805.81 6948
5806.53 7402
5807.25 7335
5807.97 7639
5808.69 7776
5809.41 7460
5810.13 6926
5810.85 6350
5811.57 5836
5812.29 5563
5813.01 4964
5813.73 4632
5814.45 4440
5815.17 4257
5815.88 4268
5816.60 4353
5817.32 4308
5818.04 4019
5818.76 4087
5819.48 4329
5820.20 4228
5820.92 3921
5821.64 4045
5822.36 4082
5823.08 4025
5823.80 4103
5824.52 3850
5825.24 3779
5825.96 3869
5826.68 3758
5827.40 3692
5828.12 3455
5828.84 3456
5829.57 3531
5830.29 3395
5831.01 3247
5831.73 3279
5832.45 3354
5833.17 3432
5833.89 3397
5834.61 3335
5835.33 3211
5836.05 3195
5836.77 3246
5837.49 3374
5838.21 3392
5838.94 3251
5839.66 3129
5840.38 3039
5841.10 2939
5841.82 2877
5842.54 3044
5843.26 2976
5843.98 2770
5844.70 2916
5845.43 2931
5846.15 2980
5846.87 2960
5847.59 3054
5848.31 2978
5849.03 2889
5849.76 2976
5850.48 2971
5851.20 2763
5851.92 2916
5852.64 3023
5853.36 2973
5854.09 2924
5854.81 2957
5855.53 2829
5856.25 2765
5856.97 2826
5857.70 2655
5858.42 2661
5859.14 2732
5859.86 2810
5860.59 2743
5861.31 2765
5862.03 2737
5862.75 2766
5863.48 2804
5864.20 2722
5864.92 2669
5865.64 2757
5866.37 2739
5867.09 2610
5867.81 2579
5868.54 2688
5869.26 2619
5869.98 2614
5870.70 2656
5871.43 2628
5872.15 2774
5872.87 2601
5873.60 2630
5874.32 2544
5875.04 2464
5875.77 2558
5876.49 2754
5877.21 2490
5877.94 2508
5878.66 2507
5879.38 2619
5880.11 2478
5880.83 2563
5881.55 2660
5882.28 2611
5883.00 2598
5883.73 2573
5884.45 2569
5885.17 2563
5885.90 2597
5886.62 2482
5887.34 2571
5888.07 2537
5888.79 2478
5889.52 2577
5890.24 2606
5890.97 2594
5891.69 2500
5892.41 2328
5893.14 2448
5893.86 2385
5894.59 2423
5895.31 2427
5896.04 2364
5896.76 2387
5897.49 2421
5898.21 2197
5898.93 2301
5899.66 2355
5900.38 2294
5901.11 2435
5901.83 2231
5902.56 2367
5903.28 2342
5904.01 2438
5904.73 2430
5905.46 2476
5906.18 2524
5906.91 2609
5907.64 2484
5908.36 2534
5909.09 2511
5909.81 2505
5910.54 2539
5911.26 2446
5911.99 2534
5912.71 2557
5913.44 2351
5914.16 2304
5914.89 2315
5915.62 2353
5916.34 2367
5917.07 2466
5917.79 2489
5918.52 2515
5919.25 2251
5919.97 2386
5920.70 2399
5921.42 2236
5922.15 2280
5922.88 2428
5923.60 2400
5924.33 2300
5925.05 2335
5925.78 2307
5926.51 2360
5927.23 2303
5927.96 2360
5928.69 2426
5929.41 2479
5930.14 2484
5930.87 2504
5931.59 2570
5932.32 2538
5933.05 2610
5933.77 2536
5934.50 2537
5935.23 2509
5935.95 2605
5936.68 2516
5937.41 2542
5938.14 2569
5938.86 2648
5939.59 2689
5940.32 2688
5941.04 2832
5941.77 2930
5942.50 2925
5943.23 2911
5943.95 2850
5944.68 2937
5945.41 2938
5946.14 2861
5946.87 2833
5947.59 2748
5948.32 2772
5949.05 2871
5949.78 2847
5950.50 2640
5951.23 2758
5951.96 2814
5952.69 2727
5953.42 2672
5954.14 2543
5954.87 2448
5955.60 2764
5956.33 2855
5957.06 2957
5957.79 2883
5958.51 2888
5959.24 2978
5959.97 2781
5960.70 2730
5961.43 2888
5962.16 2935
5962.88 2891
5963.61 3038
5964.34 2956
5965.07 2958
5965.80 2898
5966.53 2973
5967.26 3081
5967.99 2901
5968.72 2985
5969.44 3030
5970.17 3103
5970.90 3226
5971.63 3095
5972.36 3166
5973.09 3324
5973.82 3400
5974.55 3170
5975.28 3257
5976.01 3287
5976.74 3311
5977.47 3079
5978.20 3281
5978.93 3211
5979.66 3278
5980.39 3217
5981.12 3274
5981.85 3365
5982.58 3299
5983.31 3317
5984.04 3345
5984.77 3359
5985.50 3381
5986.23 3573
5986.96 3559
5987.69 3345
5988.42 3415
5989.15 3476
5989.88 3605
5990.61 3469
5991.34 3541
5992.07 3499
5992.80 3505
5993.53 3721
5994.26 3656
5994.99 3781
5995.72 3527
5996.45 3481
5997.18 3501
5997.91 3416
5998.64 3590
5999.37 3523
6000.11 3820
6000.84 3771
6001.57 3748
6002.30 3719
6003.03 3755
6003.76 3503
6004.49 3578
6005.22 3636
6005.95 3656
6006.69 3607
6007.42 3412
6008.15 3335
6008.88 3392
6009.61 3462
6010.34 3538
6011.07 3801
6011.81 3794
6012.54 3908
6013.27 4208
6014.00 4462
6014.73 4879
6015.46 4977
6016.20 5108
6016.93 5373
6017.66 5499
6018.39 5435
6019.12 5384
6019.86 5384
6020.59 5258
6021.32 4971
6022.05 4357
6022.79 4232
6023.52 4082
6024.25 3802
6024.98 3462
6025.72 3475
6026.45 3354
6027.18 3289
6027.91 3077
6028.65 3124
6029.38 3109
6030.11 2951
6030.84 3084
6031.58 3109
6032.31 3050
6033.04 3028
6033.78 3176
6034.51 3035
6035.24 2918
6035.98 2804
6036.71 2945
6037.44 2911
6038.17 2804
6038.91 2755
6039.64 2828
6040.37 2868
6041.11 2868
6041.84 2882
6042.58 2784
6043.31 2845
6044.04 2675
6044.78 2855
6045.51 3090
6046.24 2852
6046.98 3005
6047.71 3012
6048.44 2873
6049.18 2984
6049.91 3001
6050.65 3079
6051.38 3080
6052.11 3063
6052.85 3078
6053.58 3114
6054.32 3179
6055.05 3148
6055.79 3009
6056.52 3141
6057.25 3099
6057.99 3135
6058.72 3182
6059.46 3104
6060.19 3104
6060.93 3205
6061.66 3062
6062.40 2930
6063.13 3040
6063.87 3020
6064.60 3009
6065.34 3066
6066.07 3184
6066.81 3086
6067.54 3073
6068.28 3134
6069.01 3137
6069.75 3068
6070.48 3082
6071.22 3152
6071.95 3242
6072.69 2930
6073.42 2908
6074.16 3036
6074.89 3083
6075.63 2978
6076.36 2993
6077.10 3054
6077.84 3043
6078.57 2983
6079.31 2981
6080.04 2845
6080.78 2762
6081.51 2743
6082.25 2803
6082.99 2921
6083.72 3025
6084.46 3047
6085.20 3075
6085.93 3076
6086.67 2929
6087.40 2999
6088.14 3042
6088.88 3111
6089.61 2959
6090.35 2994
6091.09 2929
6091.82 2959
6092.56 2850
6093.30 2762
6094.03 2782
6094.77 2798
6095.51 2846
6096.24 2889
6096.98 2979
6097.72 2822
6098.45 2717
6099.19 2761
6099.93 2817
6100.66 2819
6101.40 2951
6102.14 2839
6102.87 2778
6103.61 2754
6104.35 2839
6105.09 2995
6105.82 2864
6106.56 2970
6107.30 3013
6108.04 3035
6108.77 2942
6109.51 2989
6110.25 2965
6110.99 2900
6111.72 2862
6112.46 2863
6113.20 2912
6113.94 3017
6114.68 3069
6115.41 2985
6116.15 2960
6116.89 3271
6117.63 3094
6118.37 3024
6119.10 3165
6119.84 3225
6120.58 3253
6121.32 3081
6122.06 3228
6122.80 3118
6123.53 3214
6124.27 3231
6125.01 3406
6125.75 3403
6126.49 3602
6127.23 3651
6127.97 3850
6128.70 3701
6129.44 3591
6130.18 3583
6130.92 3423
6131.66 3435
6132.40 3481
6133.14 3466
6133.88 3461
6134.62 3403
6135.35 3316
6136.09 3250
6136.83 3296
6137.57 3371
6138.31 3451
6139.05 3278
6139.79 3472
6140.53 3326
6141.27 3386
6142.01 3403
6142.75 3499
6143.49 3469
6144.23 3532
6144.97 3606
6145.71 3441
6146.45 3401
6147.19 3608
6147.93 3581
6148.67 3440
6149.41 3325
6150.15 3585
6150.89 3563
6151.63 3630
6152.37 3688
6153.11 3710
6153.85 3744
6154.59 3838
6155.33 3806
6156.07 3873
6156.81 3966
6157.55 4087
6158.29 4063
6159.03 4133
6159.77 4135
6160.51 4229
6161.25 4208
6161.99 4241
6162.73 4142
6163.47 4169
6164.22 4105
6164.96 4291
6165.70 4442
6166.44 4447
6167.18 4696
6167.92 4792
6168.66 4884
6169.40 5207
6170.14 5363
6170.89 5615
6171.63 5692
6172.37 5992
6173.11 5908
6173.85 6084
6174.59 6575
6175.33 6301
6176.08 6145
6176.82 6297
6177.56 6043
6178.30 5929
6179.04 5889
6179.78 5835
6180.53 5560
6181.27 5772
6182.01 5723
6182.75 5535
6183.49 5582
6184.24 5643
6184.98 5763
6185.72 5864
6186.46 5823
6187.20 5809
6187.95 6026
6188.69 5937
6189.43 6036
6190.17 6214
6190.92 6164
6191.66 6286
6192.40 6128
6193.14 6251
6193.89 6130
6194.63 6402
6195.37 6598
6196.12 6780
6196.86 6978
6197.60 7027
6198.34 7125
6199.09 7233
6199.83 7376
6200.57 7398
6201.32 7300
6202.06 7405
6202.80 7266
6203.55 7379
6204.29 7389
6205.03 7365
6205.78 7394
6206.52 7462
6207.26 7662
6208.01 7985
6208.75 8634
6209.49 9521
6210.24 10873
6210.98 12515
6211.72 14947
6212.47 17482
6213.21 20333
6213.96 23401
6214.70 25943
6215.44 26876
6216.19 27187
6216.93 27031
6217.68 25375
6218.42 23200
6219.16 20513
6219.91 17800
6220.65 15301
6221.40 12913
6222.14 11171
6222.89 9532
6223.63 8804
6224.37 7842
6225.12 7479
6225.86 7194
6226.61 7278
6227.35 7405
6228.10 8136
6228.84 8347
6229.59 8261
6230.33 8749
6231.08 9001
6231.82 9105
6232.57 8634
6233.31 8244
6234.06 7726
6234.80 7233
6235.55 6698
6236.29 5972
6237.04 5708
6237.78 5502
6238.53 5136
6239.27 5030
6240.02 4873
6240.76 4755
6241.51 4931
6242.26 4877
6243.00 4802
6243.75 5057
6244.49 5050
6245.24 5007
6245.98 5073
6246.73 5020
6247.48 5164
6248.22 5193
6248.97 5111
6249.71 5107
6250.46 5173
6251.21 5261
6251.95 5420
6252.70 5406
6253.44 5292
6254.19 5252
6254.94 5364
6255.68 5386
6256.43 5122
6257.18 5209
6257.92 5382
6258.67 5472
6259.42 5577
6260.16 5637
6260.91 5780
6261.66 5523
6262.40 5605
6263.15 5693
6263.90 5859
6264.64 5848
6265.39 5906
6266.14 5788
6266.88 5856
6267.63 5660
6268.38 5420
6269.13 5523
6269.87 5618
6270.62 5572
6271.37 5496
6272.11 5411
6272.86 5263
6273.61 5229
6274.36 5311
6275.10 5322
6275.85 5274
6276.60 5311
6277.35 5532
6278.10 5669
6278.84 6230
6279.59 6491
6280.34 6547
6281.09 6984
6281.83 7317
6282.58 7528
6283.33 7624
6284.08 7549
6284.83 7238
6285.57 7186
6286.32 6716
6287.07 6278
6287.82 5925
6288.57 5451
6289.32 5279
6290.06 4937
6290.81 4693
6291.56 4602
6292.31 4431
6293.06 4244
6293.81 4367
6294.56 4447
6295.30 4449
6296.05 4467
6296.80 4382
6297.55 4348
6298.30 4588
6299.05 4633
6299.80 4558
6300.55 4191
6301.30 4260
6302.05 4299
6302.79 4105
6303.54 3946
6304.29 3957
6305.04 3868
6305.79 4086
6306.54 4089
6307.29 4206
6308.04 4150
6308.79 4376
6309.54 4348
6310.29 4331
6311.04 4385
6311.79 4225
6312.54 4305
6313.29 4383
6314.04 4252
6314.79 4145
6315.54 3914
6316.29 3966
6317.04 3938
6317.79 4026
6318.54 3889
6319.29 3957
6320.04 3787
6320.79 3678
6321.54 3738
6322.29 3791
6323.04 3624
6323.79 3610
6324.54 3544
6325.29 3558
6326.04 3694
6326.79 3588
6327.54 3555
6328.29 3465
6329.04 3422
6329.79 3291
6330.55 3433
6331.30 3453
6332.05 3249
6332.80 3154
6333.55 3154
6334.30 3299
6335.05 3091
6335.80 3097
6336.55 3246
6337.30 3214
6338.06 3114
6338.81 3273
6339.56 3095
6340.31 3070
6341.06 3206
6341.81 3228
6342.56 3017
6343.32 3082
6344.07 3040
6344.82 3157
6345.57 3225
6346.32 3133
6347.07 3157
6347.83 3228
6348.58 3205
6349.33 3191
6350.08 3147
6350.83 3114
6351.59 3144
6352.34 3112
6353.09 3180
6353.84 3085
6354.60 2956
6355.35 3004
6356.10 3125
6356.85 3139
6357.61 3031
6358.36 3171
6359.11 3181
6359.86 3275
6360.62 3236
6361.37 3233
6362.12 3314
6362.87 3208
6363.63 3046
6364.38 3128
6365.13 2906
6365.88 2946
6366.64 2969
6367.39 2907
6368.14 3061
6368.90 2971
6369.65 2931
6370.40 2968
6371.16 3024
6371.91 3002
6372.66 3002
6373.42 3098
6374.17 3042
6374.92 2959
6375.68 2887
6376.43 2895
6377.18 2943
6377.94 2794
6378.69 2889
6379.45 2798
6380.20 2779
6380.95 2889
6381.71 2963
6382.46 2987
6383.21 3007
6383.97 3023
6384.72 3026
6385.48 3056
6386.23 2983
6386.98 3113
6387.74 3209
6388.49 3114
6389.25 2951
6390.00 3012
6390.76 2952
6391.51 2852
6392.27 2813
6393.02 2728
6393.77 2763
6394.53 2790
6395.28 2643
6396.04 2675
6396.79 2581
6397.55 2673
6398.30 2740
6399.06 2668
6399.81 2621
6400.57 2687
6401.32 2768
6402.08 2687
6402.83 2655
6403.59 2741
6404.34 2775
6405.10 2692
6405.85 2648
6406.61 2614
6407.36 2646
6408.12 2778
6408.88 2594
6409.63 2607
6410.39 2708
6411.14 2624
6411.90 2627
6412.65 2630
6413.41 2577
6414.16 2627
6414.92 2616
6415.68 2538
6416.43 2639
6417.19 2560
6417.94 2524
6418.70 2668
6419.46 2675
6420.21 2760
6420.97 2652
6421.73 2621
6422.48 2744
6423.24 2807
6423.99 2749
6424.75 2708
6425.51 2650
6426.26 2597
6427.02 2578
6427.78 2562
6428.53 2814
6429.29 2693
6430.05 2585
6430.80 2554
6431.56 2613
6432.32 2625
6433.07 2785
6433.83 2726
6434.59 2642
6435.34 2802
6436.10 2812
6436.86 2801
6437.62 2753
6438.37 2756
6439.13 2824
6439.89 2697
6440.65 2663
6441.40 2811
6442.16 2891
6442.92 2838
6443.68 2705
6444.43 2869
6445.19 2764
6445.95 2694
6446.71 2584
6447.46 2771
6448.22 2919
6448.98 2768
6449.74 2781
6450.49 2753
6451.25 2692
6452.01 2645
6452.77 2691
6453.53 2869
6454.29 2855
6455.04 2822
6455.80 2758
6456.56 2748
6457.32 2769
6458.08 2846
6458.84 2996
6459.59 2900
6460.35 2937
6461.11 2817
6461.87 3177
6462.63 3172
6463.39 2913
6464.15 3010
6464.90 3099
6465.66 3125
6466.42 3127
6467.18 3052
6467.94 3146
6468.70 3224
6469.46 3138
6470.22 3429
6470.98 3343
6471.73 3274
6472.49 3227
6473.25 3258
6474.01 3354
6474.77 3207
6475.53 3256
6476.29 3445
6477.05 3421
6477.81 3309
6478.57 3323
6479.33 3489
6480.09 3485
6480.85 3480
6481.61 3521
6482.37 3524
6483.13 3531
6483.89 3679
6484.65 3589
6485.41 3382
6486.17 3578
6486.93 3605
6487.69 3724
6488.45 3791
6489.21 3831
6489.97 3871
6490.73 4030
6491.49 3984
6492.25 3892
6493.01 4125
6493.77 4245
6494.53 4239
6495.29 4282
6496.05 4047
6496.81 4266
6497.57 4156
6498.33 4378
6499.10 4443
6499.86 4499
6500.62 4467
6501.38 4650
6502.14 4510
6502.90 4738
6503.66 4780
6504.42 4685
6505.18 4572
6505.94 4680
6506.71 4639
6507.47 4653
6508.23 4784
6508.99 4741
6509.75 4865
6510.51 4985
6511.27 5029
6512.04 5065
6512.80 5212
6513.56 5214
6514.32 5741
6515.08 6127
6515.84 6157
6516.61 6849
6517.37 7208
6518.13 7551
6518.89 8068
6519.65 8116
6520.42 8143
6521.18 7717
6521.94 7377
6522.70 7141
6523.46 6832
6524.23 6836
6524.99 6681
6525.75 6352
6526.51 6215
6527.28 6549
6528.04 6687
6528.80 6799
6529.56 7334
6530.33 7606
6531.09 7910
6531.85 7981
6532.61 8403
6533.38 8102
6534.14 8302
6534.90 8178
6535.67 8449
6536.43 8130
6537.19 8098
6537.95 8212
6538.72 8779
6539.48 9352
6540.24 10226
6541.01 10968
6541.77 12017
6542.53 12840
6543.30 13533
6544.06 13709
6544.82 13021
6545.59 12256
6546.35 11453
6547.11 10105
6547.88 8758
6548.64 7896
6549.41 7044
6550.17 6379
6550.93 5908
6551.70 5473
6552.46 5319
6553.22 5098
6553.99 4970
6554.75 4941
6555.52 5007
6556.28 4942
6557.05 4942
6557.81 5019
6558.57 5041
6559.34 4871
6560.10 5004
6560.87 5013
6561.63 5120
6562.40 4975
6563.16 5035
6563.92 4935
6564.69 5065
6565.45 5068
6566.22 5220
6566.98 5425
6567.75 5258
6568.51 5412
6569.28 5290
6570.04 5365
6570.81 5529
6571.57 5518
6572.34 5495
6573.10 5613
6573.87 5750
6574.63 5495
6575.40 5609
6576.16 5591
6576.93 5925
6577.69 6198
6578.46 6367
6579.23 6628
6579.99 7052
6580.76 7458
6581.52 7935
6582.29 8458
6583.05 8526
6583.82 8797
6584.59 8581
6585.35 8301
6586.12 7916
6586.88 7141
6587.65 6744
6588.41 6632
6589.18 6411
6589.95 6219
6590.71 6102
6591.48 6015
6592.25 5807
6593.01 5785
6593.78 6114
6594.54 6347
6595.31 6334
6596.08 6452
6596.84 6951
6597.61 7325
6598.38 7481
6599.14 7504
6599.91 7882
6600.68 7711
6601.44 7441
6602.21 7264
6602.98 7049
6603.74 6775
6604.51 6610
6605.28 6190
6606.05 5989
6606.81 5574
6607.58 5309
6608.35 5376
6609.11 5367
6609.88 5263
6610.65 5086
6611.42 4990
6612.18 5267
6612.95 5356
6613.72 5280
6614.49 5499
6615.25 5463
6616.02 5679
6616.79 5756
6617.56 5926
6618.32 5984
6619.09 5730
6619.86 5441
6620.63 5391
6621.40 5401
6622.16 5353
6622.93 5264
6623.70 5183
6624.47 5254
6625.24 5157
6626.00 5229
6626.77 5248
6627.54 5281
6628.31 5048
6629.08 5008
6629.85 5037
6630.61 4913
6631.38 4961
6632.15 4762
6632.92 4896
6633.69 4877
6634.46 5069
6635.23 5395
6635.99 5417
6636.76 5886
6637.53 6370
6638.30 6891
6639.07 7428
6639.84 7770
6640.61 8371
6641.38 8580
6642.15 8540
6642.92 8582
6643.68 8265
6644.45 7503
6645.22 7104
6645.99 6488
6646.76 5874
6647.53 5562
6648.30 5166
6649.07 4809
6649.84 4562
6650.61 4338
6651.38 4404
6652.15 4324
6652.92 4305
6653.69 4212
6654.46 4375
6655.23 4177
6656.00 4317
6656.77 4217
6657.54 4245
6658.31 4373
6659.08 4141
6659.85 4036
6660.62 4116
6661.39 3957
6662.16 3902
6662.93 3805
6663.70 3804
6664.47 3863
6665.24 3697
6666.01 3471
6666.78 3555
6667.55 3771
6668.32 3665
6669.09 3716
6669.86 3828
6670.64 3718
6671.41 3613
6672.18 3544
6672.95 3763
6673.72 3603
6674.49 3486
6675.26 3570
6676.03 3684
6676.80 3712
6677.57 3737
6678.35 3737
6679.12 3781
6679.89 3713
6680.66 3865
6681.43 3576
6682.20 3578
6682.97 3712
6683.75 3539
6684.52 3548
6685.29 3386
6686.06 3560
6686.83 3685
6687.60 3578
6688.38 3555
6689.15 3643
6689.92 3670
6690.69 3817
6691.46 3926
6692.24 3754
6693.01 3830
6693.78 3964
6694.55 3788
6695.32 3671
6696.10 3683
6696.87 3600
6697.64 3643
6698.41 3573
6699.19 3514
6699.96 3382
6700.73 3259
6701.50 3201
6702.28 3193
6703.05 3319
6703.82 3202
6704.59 3306
6705.37 3411
6706.14 3455
6706.91 3357
6707.69 3303
6708.46 3209
6709.23 3199
6710.00 3149
6710.78 3252
6711.55 3220
6712.32 3135
6713.10 3033
6713.87 3093
6714.64 3194
6715.42 3039
6716.19 3064
6716.96 3043
6717.74 3047
6718.51 2893
6719.28 2949
6720.06 2835
6720.83 2902
6721.61 3052
6722.38 2949
6723.15 2842
6723.93 2898
6724.70 2751
6725.47 2737
6726.25 2769
6727.02 2806
6727.80 2860
6728.57 2940
6729.35 2806
6730.12 2717
6730.89 2805
6731.67 2795
6732.44 2705
6733.22 2793
6733.99 2750
6734.77 2752
6735.54 2722
6736.31 2685
6737.09 2630
6737.86 2720
6738.64 2678
6739.41 2834
6740.19 2858
6740.96 2722
6741.74 2712
6742.51 2800
6743.29 2719
6744.06 2725
6744.84 2740
6745.61 2898
6746.39 2625
6747.16 2704
6747.94 2866
6748.71 2808
6749.49 2708
6750.26 2799
6751.04 2577
6751.82 2669
6752.59 2712
6753.37 2681
6754.14 2693
6754.92 2734
6755.69 2782
6756.47 2871
6757.25 2873
6758.02 2895
6758.80 2862
6759.57 2710
6760.35 2667
6761.12 2743
6761.90 2785
6762.68 2640
6763.45 2507
6764.23 2610
6765.01 2482
6765.78 2580
6766.56 2627
6767.33 2584
6768.11 2524
6768.89 2584
6769.66 2536
6770.44 2513
6771.22 2552
6771.99 2723
6772.77 2688
6773.55 2586
6774.32 2534
6775.10 2690
6775.88 2729
6776.65 2616
6777.43 2537
6778.21 2480
6778.99 2546
6779.76 2596
6780.54 2544
6781.32 2550
6782.09 2657
6782.87 2665
6783.65 2827
6784.43 2806
6785.20 2837
6785.98 2890
6786.76 2749
6787.54 2826
6788.31 2766
6789.09 2668
6789.87 2723
6790.65 2662
6791.42 2571
6792.20 2605
6792.98 2523
6793.76 2530
6794.54 2582
6795.31 2550
6796.09 2427
6796.87 2627
6797.65 2556
6798.43 2466
6799.20 2518
6799.98 2415
6800.76 2488
6801.54 2461
6802.32 2471
6803.10 2414
6803.87 2432
6804.65 2533
6805.43 2619
6806.21 2511
6806.99 2523
6807.77 2500
6808.55 2518
6809.32 2643
6810.10 2646
6810.88 2549
6811.66 2535
6812.44 2679
6813.22 2743
6814.00 2550
6814.78 2639
6815.56 2576
6816.34 2648
6817.11 2457
6817.89 2475
6818.67 2500
6819.45 2513
6820.23 2543
6821.01 2497
6821.79 2655
6822.57 2598
6823.35 2513
6824.13 2528
6824.91 2611
6825.69 2536
6826.47 2641
6827.25 2695
6828.03 2620
6828.81 2614
6829.59 2639
6830.37 2705
6831.15 2663
6831.93 2573
6832.71 2634
6833.49 2694
6834.27 2618
6835.05 2513
6835.83 2572
6836.61 2612
6837.39 2625
6838.17 2709
6838.95 2592
6839.73 2678
6840.51 2601
6841.29 2708
6842.07 2630
6842.85 2712
6843.63 2791
6844.42 2759
6845.20 2764
6845.98 2811
6846.76 2744
6847.54 2763
6848.32 2778
6849.10 2767
6849.88 2747
6850.66 2658
6851.44 2896
6852.23 2849
6853.01 3128
6853.79 3277
6854.57 3461
6855.35 3891
6856.13 4053
6856.91 4180
6857.70 4438
6858.48 4645
6859.26 4502
6860.04 4389
6860.82 4308
6861.60 4034
6862.39 4009
6863.17 3873
6863.95 3784
6864.73 3620
6865.51 3461
6866.30 3379
6867.08 3430
6867.86 3257
6868.64 3337
6869.42 3332
6870.21 3220
6870.99 3381
6871.77 3395
6872.55 3405
6873.34 3516
6874.12 3545
6874.90 3446
6875.68 3220
6876.47 3216
6877.25 3158
6878.03 3058
6878.81 3094
6879.60 2875
6880.38 2793
6881.16 2866
6881.95 2789
6882.73 2881
6883.51 2880
6884.29 2727
6885.08 2757
6885.86 2805
6886.64 2673
6887.43 2808
6888.21 2881
6888.99 2947
6889.78 3011
6890.56 3027
6891.34 3040
6892.13 3048
6892.91 3073
6893.69 3057
6894.48 3206
6895.26 3132
6896.05 3183
6896.83 3176
6897.61 3011
6898.40 2989
6899.18 3033
6899.97 3012
6900.75 2888
6901.53 2938
6902.32 3007
6903.10 2982
6903.89 2988
6904.67 3003
6905.45 3059
6906.24 2959
6907.02 3050
6907.81 3164
6908.59 3120
6909.38 3251
6910.16 3224
6910.95 2990
6911.73 3038
6912.51 3068
6913.30 3163
6914.08 3105
6914.87 3014
6915.65 3028
6916.44 3151
6917.22 3057
6918.01 3004
6918.79 3084
6919.58 3014
6920.36 3096
6921.15 3202
6921.93 3253
6922.72 3246
6923.50 3110
6924.29 3196
6925.08 3185
6925.86 3117
6926.65 3188
6927.43 3239
6928.22 3369
6929.00 3361
6929.79 3294
6930.57 3234
6931.36 3195
6932.15 3181
6932.93 3369
6933.72 3145
6934.50 3157
6935.29 3383
6936.08 3221
6936.86 3364
6937.65 3260
6938.43 3464
6939.22 3475
6940.01 3559
6940.79 3532
6941.58 3495
6942.37 3482
6943.15 3557
6943.94 3519
6944.72 3539
6945.51 3536
6946.30 3771
6947.08 3856
6947.87 3944
6948.66 4054
6949.44 4210
6950.23 4270
6951.02 4456
6951.80 4328
6952.59 4322
6953.38 4302
6954.17 4410
6954.95 4543
6955.74 4432
6956.53 4396
6957.31 4350
6958.10 4301
6958.89 4283
6959.68 4242
6960.46 4348
6961.25 4338
6962.04 4454
6962.83 4632
6963.61 4650
6964.40 4626
6965.19 4568
6965.98 4790
6966.76 4916
6967.55 4555
6968.34 4742
6969.13 4748
6969.92 4586
6970.70 4742
6971.49 4747
6972.28 4754
6973.07 4749
6973.86 4940
6974.64 5297
6975.43 5307
6976.22 5419
6977.01 5528
6977.80 5365
6978.59 5495
6979.37 5419
6980.16 5478
6980.95 5392
6981.74 5354
6982.53 5544
6983.32 5642
6984.11 5681
6984.90 5978
6985.68 6295
6986.47 6733
6987.26 7463
6988.05 8070
6988.84 9229
6989.63 10426
6990.42 11516
6991.21 13034
6992.00 13615
6992.79 14187
6993.57 14718
6994.36 14012
6995.15 13039
6995.94 12100
6996.73 10970
6997.52 9836
6998.31 8555
6999.10 8088
6999.89 7644
7000.68 7352
7001.47 7428
7002.26 8016
7003.05 8502
7003.84 9590
7004.63 10923
7005.42 11646
7006.21 12535
7007.00 13090
7007.79 13297
7008.58 12962
7009.37 12204
7010.16 11116
7010.95 9700
7011.74 8514
7012.53 7528
7013.32 6471
7014.11 5753
7014.90 5294
7015.69 4922
7016.48 4549
7017.27 4537
7018.06 4431
7018.85 4596
7019.65 4662
7020.44 4795
7021.23 4757
7022.02 4655
7022.81 4821
7023.60 4660
7024.39 4491
7025.18 4395
7025.97 4215
7026.76 4234
7027.56 4002
7028.35 3842
7029.14 3900
7029.93 3909
7030.72 3860
7031.51 3878
7032.30 4050
7033.09 4168
7033.89 4070
7034.68 3894
7035.47 3936
7036.26 3973
7037.05 4038
7037.84 3988
7038.64 3814
7039.43 3890
7040.22 3955
7041.01 3962
7041.80 3963
7042.60 4036
7043.39 4078
7044.18 4012
7044.97 4187
7045.76 3927
7046.56 3928
7047.35 3879
7048.14 3806
7048.93 3792
7049.73 3820
7050.52 3834
7051.31 3799
7052.10 3611
7052.90 3634
7053.69 3781
7054.48 4004
7055.27 3978
7056.07 3956
7056.86 4081
7057.65 4107
7058.45 3908
7059.24 3789
7060.03 3822
7060.83 3634
7061.62 3581
7062.41 3463
7063.20 3566
7064.00 3441
7064.79 3426
7065.58 3405
7066.38 3323
7067.17 3311
7067.96 3328
7068.76 3236
7069.55 3163
7070.35 3092
7071.14 3307
7071.93 3340
7072.73 3382
7073.52 3481
7074.31 3421
7075.11 3348
7075.90 3380
7076.70 3279
7077.49 3231
7078.28 3372
7079.08 3345
7079.87 3190
7080.67 3073
7081.46 3055
7082.25 3054
7083.05 2960
7083.84 2899
7084.64 2957
7085.43 2967
7086.23 2913
7087.02 2874
7087.82 2994
7088.61 3056
7089.41 2785
7090.20 2939
7090.99 2847
7091.79 2733
7092.58 2775
7093.38 2732
7094.17 2736
7094.97 2773
7095.76 2831
7096.56 2765
7097.35 2827
7098.15 2849
7098.94 3001
7099.74 2923
7100.54 2888
7101.33 2962
7102.13 2890
7102.92 2822
7103.72 2724
7104.51 2632
7105.31 2624
7106.10 2619
7106.90 2604
7107.70 2595
7108.49 2575
7109.29 2569
7110.08 2444
7110.88 2380
7111.67 2399
7112.47 2312
7113.27 2466
7114.06 2401
7114.86 2438
7115.65 2406
7116.45 2325
7117.25 2370
7118.04 2426
7118.84 2391
7119.64 2516
7120.43 2456
7121.23 2254
7122.03 2423
7122.82 2378
7123.62 2320
7124.41 2303
7125.21 2354
7126.01 2248
7126.81 2462
7127.60 2335
7128.40 2340
7129.20 2334
7129.99 2411
7130.79 2252
7131.59 2305
7132.38 2352
7133.18 2406
7133.98 2437
7134.78 2369
7135.57 2307
7136.37 2290
7137.17 2420
7137.96 2463
7138.76 2391
7139.56 2268
7140.36 2459
7141.15 2411
7141.95 2299
7142.75 2265
7143.55 2415
7144.35 2355
7145.14 2330
7145.94 2442
7146.74 2337
7147.54 2235
7148.33 2303
7149.13 2359
7149.93 2419
7150.73 2367
7151.53 2357
7152.33 2308
7153.12 2307
7153.92 2279
7154.72 2198
7155.52 2209
7156.32 2253
7157.12 2358
7157.91 2418
7158.71 2412
7159.51 2428
7160.31 2340
7161.11 2442
7161.91 2433
7162.71 2323
7163.50 2314
7164.30 2362
7165.10 2381
7165.90 2320
7166.70 2263
7167.50 2336
7168.30 2324
7169.10 2278
7169.90 2240
7170.70 2272
7171.50 2241
7172.29 2250
7173.09 2259
7173.89 2184
7174.69 2165
7175.49 2322
7176.29 2257
7177.09 2304
7177.89 2291
7178.69 2322
7179.49 2284
7180.29 2209
7181.09 2240
7181.89 2300
7182.69 2332
7183.49 2260
7184.29 2173
7185.09 2074
7185.89 2226
7186.69 2269
7187.49 2312
7188.29 2355
7189.09 2434
7189.89 2327
7190.69 2445
7191.49 2537
7192.29 2436
7193.09 2369
7193.89 2245
7194.69 2333
7195.49 2286
7196.29 2160
7197.10 2062
7197.90 2080
7198.70 2052
7199.50 2088
7200.30 2040
7201.10 1971
7201.90 2066
7202.70 2082
7203.50 2106
7204.30 2096
7205.11 2094
7205.91 2053
7206.71 2053
7207.51 2211
7208.31 2139
7209.11 2073
7209.91 2053
7210.71 2026
7211.52 2068
7212.32 2023
7213.12 2126
7213.92 2099
7214.72 2085
7215.52 2008
7216.33 1887
7217.13 1953
7217.93 2003
7218.73 1904
7219.53 1933
7220.34 1942
7221.14 1951
7221.94 1979
7222.74 2056
7223.54 2036
7224.35 1998
7225.15 2020
7225.95 2097
7226.75 2154
7227.56 2140
7228.36 2128
7229.16 2131
7229.96 2046
7230.77 2112
7231.57 2155
7232.37 2127
7233.17 2033
7233.98 2092
7234.78 2186
7235.58 2193
7236.38 2122
7237.19 2096
7237.99 2145
7238.79 2148
7239.60 2120
7240.40 2021
7241.20 2189
7242.01 2266
7242.81 2270
7243.61 2263
7244.42 2326
7245.22 2264
7246.02 2480
7246.83 2466
7247.63 2429
7248.43 2282
7249.24 2401
7250.04 2377
7250.84 2341
7251.65 2458
7252.45 2422
7253.26 2394
7254.06 2460
7254.86 2442
7255.67 2343
7256.47 2480
7257.28 2519
7258.08 2416
7258.88 2347
7259.69 2443
7260.49 2474
7261.30 2356
7262.10 2482
7262.90 2573
7263.71 2556
7264.51 2543
7265.32 2578
7266.12 2622
7266.93 2718
7267.73 2658
7268.54 2860
7269.34 2881
7270.15 2897
7270.95 2795
7271.76 2853
7272.56 2940
7273.37 2892
7274.17 3035
7274.98 3074
7275.78 3204
7276.59 3128
7277.39 3115
7278.20 3122
7279.00 3283
7279.81 3304
7280.61 3208
7281.42 3223
7282.22 3101
7283.03 3258
7283.83 3355
7284.64 3591
7285.45 3831
7286.25 3926
7287.06 4363
7287.86 4959
7288.67 5521
7289.47 6286
7290.28 6835
7291.09 7476
7291.89 7772
7292.70 7751
7293.50 7562
7294.31 7077
7295.12 6590
7295.92 5899
7296.73 5126
7297.53 4754
7298.34 4003
7299.15 3831
7299.95 3441
7300.76 3401
7301.57 3331
7302.37 3258
7303.18 3164
7303.99 2962
7304.79 3085
7305.60 3178
7306.41 3080
7307.21 3173
7308.02 3136
7308.83 3037
7309.63 3019
7310.44 3119
7311.25 3059
7312.06 3164
7312.86 3252
7313.67 3356
7314.48 3410
7315.28 3554
7316.09 3692
7316.90 3896
7317.71 3838
7318.51 3997
7319.32 4070
7320.13 4139
7320.94 4077
7321.74 3917
7322.55 3910
7323.36 3880
7324.17 4051
7324.97 4208
7325.78 4478
7326.59 4641
7327.40 5037
7328.21 5162
7329.01 5342
7329.82 5324
7330.63 4914
7331.44 4637
7332.25 4332
7333.06 4105
7333.86 3768
7334.67 3409
7335.48 3419
7336.29 3261
7337.10 3064
7337.91 3104
7338.71 3055
7339.52 3108
7340.33 3251
7341.14 3372
7341.95 3275
7342.76 3345
7343.57 3381
7344.38 3490
7345.18 3388
7345.99 3332
7346.80 3443
7347.61 3357
7348.42 3361
7349.23 3276
7350.04 3061
7350.85 3104
7351.66 3006
7352.47 3034
7353.28 3066
7354.09 2998
7354.89 3085
7355.70 3055
7356.51 3083
7357.32 3055
7358.13 3000
7358.94 3157
7359.75 2993
7360.56 3123
7361.37 3003
7362.18 2966
7362.99 2940
7363.80 3007
7364.61 3049
7365.42 3250
7366.23 3138
7367.04 3201
7367.85 3201
7368.66 3100
7369.47 3172
7370.28 3219
7371.09 3246
7371.90 3359
7372.71 3335
7373.52 3434
7374.33 3261
7375.15 3154
7375.96 3242
7376.77 3327
7377.58 3210
7378.39 3287
7379.20 3387
7380.01 3552
7380.82 3413
7381.63 3298
7382.44 3673
7383.25 3878
7384.06 3897
7384.88 4085
7385.69 4220
7386.50 4753
7387.31 4987
7388.12 5134
7388.93 5061
7389.74 5067
7390.55 5036
7391.37 4672
7392.18 4328
7392.99 3987
7393.80 3831
7394.61 3541
7395.42 3348
7396.24 3413
7397.05 3156
7397.86 3073
7398.67 3008
7399.48 2847
7400.30 2889
7401.11 3029
7401.92 3098
7402.73 3008
7403.54 3147
7404.36 3452
7405.17 3606
7405.98 3788
7406.79 4004
7407.60 4061
7408.42 4253
7409.23 4297
7410.04 4235
7410.85 3936
7411.67 3594
7412.48 3493
7413.29 3427
7414.11 3293
7414.92 3144
7415.73 3001
7416.54 2955
7417.36 2893
7418.17 2739
7418.98 2815
7419.80 2677
7420.61 2562
7421.42 2567
7422.23 2484
7423.05 2558
7423.86 2525
7424.67 2598
7425.49 2503
7426.30 2460
7427.11 2392
7427.93 2422
7428.74 2396
7429.56 2191
7430.37 2229
7431.18 2170
7432.00 2249
7432.81 2398
7433.62 2305
7434.44 2274
7435.25 2257
7436.07 2230
7436.88 2283
7437.69 2278
7438.51 2171
7439.32 2137
7440.14 2282
7440.95 2265
7441.76 2131
7442.58 2197
7443.39 2279
7444.21 2242
7445.02 2290
7445.84 2286
7446.65 2320
7447.46 2308
7448.28 2265
7449.09 2190
7449.91 2279
7450.72 2154
7451.54 2281
7452.35 2179
7453.17 2201
7453.98 2262
7454.80 2256
7455.61 2238
7456.43 2258
7457.24 2359
7458.06 2251
7458.87 2269
7459.69 2140
7460.50 2097
7461.32 2187
7462.13 2340
7462.95 2310
7463.77 2262
7464.58 2427
7465.40 2301
7466.21 2211
7467.03 2208
7467.84 2179
7468.66 2223
7469.47 2300
7470.29 2249
7471.11 2158
7471.92 2252
7472.74 2288
7473.55 2296
7474.37 2283
7475.19 2336
7476.00 2353
7476.82 2234
7477.63 2218
7478.45 2204
7479.27 2098
7480.08 2138
7480.90 2112
7481.72 2151
7482.53 2134
7483.35 2071
7484.17 2161
7484.98 2021
7485.80 2076
7486.62 2041
7487.43 2114
7488.25 2170
7489.07 2178
7489.88 2096
7490.70 2117
7491.52 2069
7492.33 2032
7493.15 2066
7493.97 2091
7494.78 2071
7495.60 1975
7496.42 2087
7497.24 2055
7498.05 2031
7498.87 2041
7499.69 1964
7500.51 2054
7501.32 2055
7502.14 2026
7502.96 2046
7503.78 1972
7504.59 1956
7505.41 2024
7506.23 2069
7507.05 2055
7507.86 2131
7508.68 2015
7509.50 1951
7510.32 2040
7511.14 1929
7511.95 2055
7512.77 1902
7513.59 1953
7514.41 1950
7515.23 1942
7516.05 1965
7516.86 2058
7517.68 2024
7518.50 2093
7519.32 1926
7520.14 1969
7520.96 1873
7521.78 1862
7522.59 1952
7523.41 1957
7524.23 2000
7525.05 2012
7525.87 1950
7526.69 1936
7527.51 1927
7528.33 1951
7529.14 1783
7529.96 1847
7530.78 1901
7531.60 1997
7532.42 1957
7533.24 1972
7534.06 1976
7534.88 1971
7535.70 1975
7536.52 1948
7537.34 1941
7538.16 1893
7538.98 1957
7539.80 1947
7540.62 1942
7541.44 2002
7542.25 1880
7543.07 1992
7543.89 1985
7544.71 1979
7545.53 2024
7546.35 2063
7547.17 1957
7547.99 2035
7548.81 2048
7549.63 2054
7550.45 2191
7551.27 2158
7552.09 2150
7552.92 2259
7553.74 2149
7554.56 2273
7555.38 2192
7556.20 2024
7557.02 2102
7557.84 2121
7558.66 2048
7559.48 1959
7560.30 2070
7561.12 2159
7561.94 2098
7562.76 2142
7563.58 2225
7564.40 2153
7565.23 2104
7566.05 2307
7566.87 2170
7567.69 2183
7568.51 2149
7569.33 2224
7570.15 2221
7570.97 2316
7571.79 2266
7572.62 2263
7573.44 2233
7574.26 2165
7575.08 2091
7575.90 2226
7576.72 2206
7577.55 2062
7578.37 2224
7579.19 2243
7580.01 2250
7580.83 2301
7581.65 2324
7582.48 2296
7583.30 2265
7584.12 2379
7584.94 2388
7585.76 2236
7586.59 2258
7587.41 2423
7588.23 2333
7589.05 2304
7589.88 2329
7590.70 2318
7591.52 2441
7592.34 2429
7593.16 2524
7593.99 2594
7594.81 2557
7595.63 2642
7596.46 2685
7597.28 2626
7598.10 2657
7598.92 2578
7599.75 2666
7600.57 2667
7601.39 2355
7602.22 2419
7603.04 2521
7603.86 2412
7604.68 2561
7605.51 2592
7606.33 2514
7607.15 2551
7607.98 2745
7608.80 2964
7609.62 3158
7610.45 3185
7611.27 3451
7612.09 3746
7612.92 3686
7613.74 3600
7614.57 3341
7615.39 3255
7616.21 3037
7617.04 2812
7617.86 2713
7618.68 2761
7619.51 2676
7620.33 2712
7621.16 2721
7621.98 2655
7622.80 2723
7623.63 2707
7624.45 2715
7625.28 2675
7626.10 2727
7626.93 2634
7627.75 2750
7628.57 2759
7629.40 2607
7630.22 2608
7631.05 2743
7631.87 2668
7632.70 2682
7633.52 2662
7634.35 2822
7635.17 3020
7636.00 2990
7636.82 3348
7637.65 3492
7638.47 3831
7639.30 3850
7640.12 4002
7640.95 3724
7641.77 3407
7642.60 3273
7643.42 3159
7644.25 2951
7645.07 2715
7645.90 2592
7646.72 2474
7647.55 2428
7648.37 2328
7649.20 2289
7650.02 2270
7650.85 2208
7651.68 2138
7652.50 2180
7653.33 2237
7654.15 2347
7654.98 2326
7655.81 2328
7656.63 2331
7657.46 2250
7658.28 2216
7659.11 2214
7659.94 2109
7660.76 2036
7661.59 2009
7662.41 2030
7663.24 1966
7664.07 2004
7664.89 1972
7665.72 2009
7666.55 1943
7667.37 1936
7668.20 1955
7669.03 1950
7669.85 1867
7670.68 2032
7671.51 1951
7672.33 1955
7673.16 1960
7673.99 1990
7674.81 1924
7675.64 1968
7676.47 1934
7677.29 1887
7678.12 1943
7678.95 1941
7679.78 1998
7680.60 1886
7681.43 1879
7682.26 1875
7683.08 1850
7683.91 1878
7684.74 1953
7685.57 1902
7686.39 1890
7687.22 1926
7688.05 1944
7688.88 1934
7689.70 1967
7690.53 1836
7691.36 1986
7692.19 1895
7693.02 1882
7693.84 2003
7694.67 1970
7695.50 1988
7696.33 2034
7697.16 1981
7697.98 2010
7698.81 2018
7699.64 2011
7700.47 1958
7701.30 1784
7702.13 1839
7702.95 1898
7703.78 1908
7704.61 1905
7705.44 1891
7706.27 2005
7707.10 2050
7707.93 2021
7708.75 1945
7709.58 2117
7710.41 2085
7711.24 2026
7712.07 2087
7712.90 2070
7713.73 2039
7714.56 1997
7715.39 1953
7716.22 1975
7717.04 1897
7717.87 1959
7718.70 1890
7719.53 1821
7720.36 1914
7721.19 1998
7722.02 2011
7722.85 1985
7723.68 1965
7724.51 1963
7725.34 2029
7726.17 1945
7727.00 1885
7727.83 1927
7728.66 2069
7729.49 1999
7730.32 1946
7731.15 1968
7731.98 1931
7732.81 1986
7733.64 2052
7734.47 1903
7735.30 1932
7736.13 1944
7736.96 1923
7737.79 2086
7738.62 1971
7739.45 2020
7740.28 2036
7741.11 1903
7741.94 1820
7742.77 1845
7743.60 1935
7744.43 1936
7745.26 1987
7746.09 1841
7746.93 2027
7747.76 1938
7748.59 1968
7749.42 2221
7750.25 2224
7751.08 2283
7751.91 2758
7752.74 3121
7753.57 3367
7754.40 3591
7755.24 3805
7756.07 3791
7756.90 3698
7757.73 3592
7758.56 3114
7759.39 2752
7760.22 2605
7761.06 2368
7761.89 2131
7762.72 2073
7763.55 2031
7764.38 2090
7765.21 2028
7766.05 2001
7766.88 2137
7767.71 2130
7768.54 2178
7769.37 2236
7770.21 2285
7771.04 2313
7771.87 2312
7772.70 2261
7773.53 2264
7774.37 2133
7775.20 2107
7776.03 1930
7776.86 1963
7777.70 1820
7778.53 1830
7779.36 1773
7780.19 1680
7781.03 1733
7781.86 1814
7782.69 1855
7783.52 1819
7784.36 1766
7785.19 1786
7786.02 1775
7786.86 1700
7787.69 1744
7788.52 1765
7789.36 1817
7790.19 1801
7791.02 1863
7791.85 1956
7792.69 1854
7793.52 1866
7794.35 1833
7795.19 1827
7796.02 1834
7796.86 1793
7797.69 1734
7798.52 1755
7799.36 1712
7800.19 1801
7801.02 1728
7801.86 1706
7802.69 1701
7803.52 1704
7804.36 1730
7805.19 1863
7806.03 1800
7806.86 1721
7807.69 1833
7808.53 1904
7809.36 1807
7810.20 1838
7811.03 1839
7811.87 1865
7812.70 1827
7813.53 1895
7814.37 1899
7815.20 1879
7816.04 1916
7816.87 1795
7817.71 1823
7818.54 1809
7819.38 1942
7820.21 1899
7821.05 1927
7821.88 1934
7822.72 1899
7823.55 1862
7824.39 1977
7825.22 1920
7826.06 1950
7826.89 1893
7827.73 1925
7828.56 1882
7829.40 1842
7830.23 1796
7831.07 1746
7831.90 1841
7832.74 1780
7833.57 1908
7834.41 1799
7835.24 1770
7836.08 1779
7836.91 1800
7837.75 1705
7838.59 1709
7839.42 1862
7840.26 1884
7841.09 1957
7841.93 1809
7842.77 1765
7843.60 1787
7844.44 1709
7845.27 1715
7846.11 1740
7846.95 1786
7847.78 1748
7848.62 1704
7849.45 1691
7850.29 1882
7851.13 1807
7851.96 1600
7852.80 1691
7853.64 1670
7854.47 1615
7855.31 1585
7856.15 1581
7856.98 1637
7857.82 1543
7858.66 1547
7859.49 1558
7860.33 1556
7861.17 1580
7862.00 1607
7862.84 1565
7863.68 1542
7864.52 1587
7865.35 1580
7866.19 1619
7867.03 1594
7867.86 1607
7868.70 1536
7869.54 1539
7870.38 1520
7871.21 1548
7872.05 1506
7872.89 1484
7873.73 1439
7874.56 1485
7875.40 1523
7876.24 1454
7877.08 1483
7877.92 1528
7878.75 1502
7879.59 1479
7880.43 1474
7881.27 1487
7882.10 1554
7882.94 1546
7883.78 1603
7884.62 1580
7885.46 1560
7886.30 1506
7887.13 1500
7887.97 1602
7888.81 1574
7889.65 1499
7890.49 1562
7891.33 1602
7892.16 1506
7893.00 1574
7893.84 1450
7894.68 1523
7895.52 1507
7896.36 1646
7897.20 1544
7898.04 1629
7898.88 1614
7899.71 1546
7900.55 1614
7901.39 1552
7902.23 1637
7903.07 1629
7903.91 1608
7904.75 1624
7905.59 1624
7906.43 1671
7907.27 1657
7908.11 1608
7908.95 1608
7909.79 1653
7910.62 1756
7911.46 1633
7912.30 1632
7913.14 1610
7913.98 1642
7914.82 1777
7915.66 1600
7916.50 1601
7917.34 1612
7918.18 1695
7919.02 1716
7919.86 1813
7920.70 1780
7921.54 1858
7922.38 1952
7923.22 1979
7924.06 1941
7924.90 2041
7925.74 1953
7926.58 1868
7927.43 1755
7928.27 1677
7929.11 1727
7929.95 1672
7930.79 1544
7931.63 1597
7932.47 1520
7933.31 1622
7934.15 1519
7934.99 1598
7935.83 1699
7936.67 1654
7937.51 1656
7938.36 1583
7939.20 1625
7940.04 1594
7940.88 1592
7941.72 1504
7942.56 1606
7943.40 1531
7944.24 1503
7945.09 1551
7945.93 1490
7946.77 1467
7947.61 1430
7948.45 1418
7949.29 1527
7950.13 1535
7950.98 1453
7951.82 1502
7952.66 1521
7953.50 1476
7954.34 1511
7955.19 1549
7956.03 1505
7956.87 1527
7957.71 1307
7958.55 1415
7959.40 1492
7960.24 1382
7961.08 1408
7961.92 1447
7962.76 1493
7963.61 1477
7964.45 1399
7965.29 1336
7966.13 1389
7966.98 1467
7967.82 1431
7968.66 1424
7969.50 1461
7970.35 1470
7971.19 1484
7972.03 1512
7972.88 1415
7973.72 1474
7974.56 1553
7975.40 1547
7976.25 1427
7977.09 1433
7977.93 1458
7978.78 1474
7979.62 1472
7980.46 1512
7981.31 1478
7982.15 1470
7982.99 1415
7983.84 1456
7984.68 1433
7985.52 1468
7986.37 1418
7987.21 1395
7988.06 1363
7988.90 1409
7989.74 1443
7990.59 1438
7991.43 1414
7992.27 1361
7993.12 1341
7993.96 1316
7994.81 1481
7995.65 1453
7996.49 1386
7997.34 1434
7998.18 1482
7999.03 1485
7999.87 1378
8000.72 1417
8001.56 1386
8002.40 1412
8003.25 1428
8004.09 1335
8004.94 1322
8005.78 1458
8006.63 1349
8007.47 1398
8008.32 1324
8009.16 1434
8010.01 1399
8010.85 1434
8011.70 1401
8012.54 1459
8013.39 1484
8014.23 1440
8015.08 1549
8015.92 1530
8016.77 1515
8017.61 1492
8018.46 1483
8019.30 1530
8020.15 1485
8020.99 1460
8021.84 1477
8022.68 1409
8023.53 1349
8024.38 1415
8025.22 1427
8026.07 1284
8026.91 1321
8027.76 1330
8028.60 1508
8029.45 1499
8030.30 1349
8031.14 1356
8031.99 1293
8032.83 1329
8033.68 1359
8034.53 1402
8035.37 1336
8036.22 1408
8037.06 1488
8037.91 1514
8038.76 1449
8039.60 1448
8040.45 1464
8041.30 1477
8042.14 1494
8042.99 1423
8043.84 1463
8044.68 1362
8045.53 1460
8046.38 1530
8047.22 1417
8048.07 1429
8048.92 1401
8049.76 1393
8050.61 1366
8051.46 1331
8052.30 1432
8053.15 1395
8054.00 1372
8054.85 1388
8055.69 1391
8056.54 1394
8057.39 1399
8058.24 1408
8059.08 1425
8059.93 1399
8060.78 1359
8061.63 1375
8062.47 1395
8063.32 1246
8064.17 1238
8065.02 1319
8065.86 1343
8066.71 1265
8067.56 1307
8068.41 1306
8069.26 1339
8070.10 1344
8070.95 1412
8071.80 1427
8072.65 1453
8073.50 1448
8074.34 1365
8075.19 1384
8076.04 1391
8076.89 1402
8077.74 1380
8078.59 1470
8079.43 1397
8080.28 1321
8081.13 1264
8081.98 1301
8082.83 1409
8083.68 1366
8084.53 1303
8085.37 1249
8086.22 1338
8087.07 1348
8087.92 1367
8088.77 1426
8089.62 1332
8090.47 1394
8091.32 1321
8092.17 1324
8093.02 1317
8093.87 1362
8094.71 1370
8095.56 1252
8096.41 1325
8097.26 1469
8098.11 1409
8098.96 1414
8099.81 1358
8100.66 1186
8101.51 1290
8102.36 1345
8103.21 1243
8104.06 1274
8104.91 1381
8105.76 1378
8106.61 1309
8107.46 1288
8108.31 1380
8109.16 1368
8110.01 1324
8110.86 1370
8111.71 1252
8112.56 1334
8113.41 1389
8114.26 1420
8115.11 1362
8115.96 1280
8116.81 1338
8117.66 1317
8118.51 1210
8119.36 1321
8120.21 1312
8121.06 1368
8121.92 1327
8122.77 1405
8123.62 1324
8124.47 1372
8125.32 1415
8126.17 1416
8127.02 1392
8127.87 1373
8128.72 1466
8129.57 1440
8130.43 1464
8131.28 1436
8132.13 1361
8132.98 1279
8133.83 1338
8134.68 1366
8135.53 1411
8136.38 1338
8137.24 1333
8138.09 1441
8138.94 1381
8139.79 1408
8140.64 1370
8141.49 1339
8142.35 1334
8143.20 1442
8144.05 1390
8144.90 1520
8145.75 1450
8146.61 1339
8147.46 1278
8148.31 1344
8149.16 1262
8150.01 1312
8150.87 1372
8151.72 1313
8152.57 1330
8153.42 1428
8154.28 1496
8155.13 1391
8155.98 1386
8156.83 1347
8157.69 1294
8158.54 1340
8159.39 1451
8160.24 1464
8161.10 1449
8161.95 1449
8162.80 1573
8163.66 1585
8164.51 1425
8165.36 1362
8166.21 1461
8167.07 1461
8167.92 1505
8168.77 1448
8169.63 1417
8170.48 1457
8171.33 1418
8172.19 1395
8173.04 1447
8173.89 1340
8174.75 1467
8175.60 1455
8176.46 1458
8177.31 1454
8178.16 1386
8179.02 1349
8179.87 1439
8180.72 1322
8181.58 1293
8182.43 1374
8183.29 1371
8184.14 1379
8184.99 1296
8185.85 1268
8186.70 1332
8187.56 1332
8188.41 1390
8189.26 1350
8190.12 1274
8190.97 1313
8191.83 1315
8192.68 1315
8193.54 1292
8194.39 1310
8195.25 1252
8196.10 1305
8196.95 1344
8197.81 1337
8198.66 1315
8199.52 1344
8200.37 1298
8201.23 1327
8202.08 1298
8202.94 1270
8203.79 1329
8204.65 1401
8205.50 1301
8206.36 1312
8207.21 1282
8208.07 1261
8208.92 1386
8209.78 1425
8210.64 1497
8211.49 1343
8212.35 1453
8213.20 1494
8214.06 1416
8214.91 1293
8215.77 1461
8216.62 1454
8217.48 1386
8218.34 1467
8219.19 1452
8220.05 1455
8220.90 1409
8221.76 1468
8222.61 1484
8223.47 1495
8224.33 1426
8225.18 1520
8226.04 1544
8226.90 1725
8227.75 1799
8228.61 2010
8229.46 2039
8230.32 2023
8231.18 2186
8232.03 1972
8232.89 1958
8233.75 1741
8234.60 1652
8235.46 1728
8236.32 1583
8237.17 1539
8238.03 1531
8238.89 1405
8239.74 1385
8240.60 1404
8241.46 1365
8242.32 1428
8243.17 1398
8244.03 1329
8244.89 1303
8245.74 1386
8246.60 1378
8247.46 1389
8248.32 1386
8249.17 1327
8250.03 1370
8250.89 1468
8251.75 1446
8252.60 1446
8253.46 1383
8254.32 1468
8255.18 1442
8256.03 1441
8256.89 1454
8257.75 1464
8258.61 1508
8259.47 1459
8260.32 1360
8261.18 1341
8262.04 1451
8262.90 1475
8263.76 1487
8264.61 1417
8265.47 1402
8266.33 1363
8267.19 1374
8268.05 1366
8268.91 1308
8269.76 1347
8270.62 1316
8271.48 1371
8272.34 1251
8273.20 1292
8274.06 1319
8274.92 1320
8275.77 1389
8276.63 1317
8277.49 1227
8278.35 1325
8279.21 1325
8280.07 1370
8280.93 1367
8281.79 1331
8282.65 1411
8283.51 1398
8284.36 1398
8285.22 1292
8286.08 1339
8286.94 1334
8287.80 1303
8288.66 1369
8289.52 1330
8290.38 1375
8291.24 1384
8292.10 1306
8292.96 1462
8293.82 1381
8294.68 1353
8295.54 1319
8296.40 1244
8297.26 1253
8298.12 1281
8298.98 1357
8299.84 1400
8300.70 1418
8301.56 1549
8302.42 1497
8303.28 1395
8304.14 1388
8305.00 1417
8305.86 1386
8306.72 1501
8307.58 1359
8308.44 1416
8309.30 1479
8310.16 1398
8311.02 1368
8311.88 1355
8312.74 1481
8313.60 1535
8314.46 1446
8315.33 1397
8316.19 1378
8317.05 1380
8317.91 1369
8318.77 1421
8319.63 1411
8320.49 1458
8321.35 1389
8322.21 1386
8323.08 1386
8323.94 1344
8324.80 1428
8325.66 1424
8326.52 1380
8327.38 1460
8328.24 1459
8329.10 1388
8329.97 1426
8330.83 1478
8331.69 1447
8332.55 1446
8333.41 1493
8334.28 1436
8335.14 1372
8336.00 1406
8336.86 1363
8337.72 1413
8338.58 1469
8339.45 1419
8340.31 1519
8341.17 1522
8342.03 1401
8342.90 1415
8343.76 1478
8344.62 1426
8345.48 1486
8346.35 1553
8347.21 1495
8348.07 1489
8348.93 1497
8349.80 1445
8350.66 1579
8351.52 1541
8352.38 1555
8353.25 1577
8354.11 1537
8354.97 1475
8355.83 1517
8356.70 1539
8357.56 1566
8358.42 1524
8359.29 1566
8360.15 1545
8361.01 1543
8361.88 1584
8362.74 1544
8363.60 1604
8364.47 1560
8365.33 1556
8366.19 1596
8367.06 1620
8367.92 1564
8368.78 1553
8369.65 1463
8370.51 1509
8371.38 1512
8372.24 1635
8373.10 1592
8373.97 1582
8374.83 1607
8375.69 1577
8376.56 1612
8377.42 1692
8378.29 1686
8379.15 1662
8380.01 1727
8380.88 1683
8381.74 1727
8382.61 1674
8383.47 1699
8384.34 1653
8385.20 1750
8386.07 1668
8386.93 1763
8387.79 1769
8388.66 1839
8389.52 1838
8390.39 1727
8391.25 1814
8392.12 1911
8392.98 1810
8393.85 1928
8394.71 1924
8395.58 1857
8396.44 1872
8397.31 1883
8398.17 1852
8399.04 1804
8399.90 1926
8400.77 1873
8401.63 1896
8402.50 1975
8403.36 2029
8404.23 1984
8405.10 2022
8405.96 2048
8406.83 2068
8407.69 2063
8408.56 2156
8409.42 2148
8410.29 2135
8411.15 2110
8412.02 2294
8412.89 2233
8413.75 2145
8414.62 2254
8415.48 2221
8416.35 2205
8417.22 2308
8418.08 2395
8418.95 2434
8419.82 2409
8420.68 2403
8421.55 2473
8422.41 2555
8423.28 2539
8424.15 2437
8425.01 2447
8425.88 2479
8426.75 2469
8427.61 2557
8428.48 2556
8429.35 2700
8430.21 2752
8431.08 2667
8431.95 2792
8432.81 2852
8433.68 2803
8434.55 2842
8435.41 2781
8436.28 3047
8437.15 2928
8438.02 2894
8438.88 2955
8439.75 3033
8440.62 3133
8441.49 3105
8442.35 3177
8443.22 3309
8444.09 3438
8444.96 3438
8445.82 3587
8446.69 3694
8447.56 3861
8448.43 3975
8449.29 3940
8450.16 4169
8451.03 4211
8451.90 4084
8452.77 3911
8453.63 3752
8454.50 3966
8455.37 3997
8456.24 4071
8457.11 4311
8457.97 4575
8458.84 5273
8459.71 6001
8460.58 7099
8461.45 8396
8462.32 10022
8463.18 11382
8464.05 12184
8464.92 12528
8465.79 12130
8466.66 11052
8467.53 9776
8468.40 8671
8469.26 7483
8470.13 6229
8471.00 5354
8471.87 4775
8472.74 4173
8473.61 3768
8474.48 3397
8475.35 3282
8476.22 3204
8477.09 3040
8477.95 3054
8478.82 2972
8479.69 3003
8480.56 3051
8481.43 2923
8482.30 2776
8483.17 2692
8484.04 2696
8484.91 2736
8485.78 2690
8486.65 2571
8487.52 2544
8488.39 2518
8489.26 2620
8490.13 2546
8491.00 2708
8491.87 2749
8492.74 2698
8493.61 2700
8494.48 2728
8495.35 2615
8496.22 2718
8497.09 2558
8497.96 2707
8498.83 2635
8499.70 2794
8500.57 2876
8501.44 2740
8502.31 2833
8503.18 2884
8504.05 2817
8504.92 2715
8505.79 2578
8506.66 2600
8507.53 2631
8508.41 2492
8509.28 2434
8510.15 2509
8511.02 2440
8511.89 2472
8512.76 2620
8513.63 2549
8514.50 2576
8515.37 2524
8516.24 2551
8517.12 2640
8517.99 2636
8518.86 2557
8519.73 2582
8520.60 2663
8521.47 2733
8522.34 2680
8523.22 2716
8524.09 2774
8524.96 2839
8525.83 2853
8526.70 2838
8527.57 2899
8528.45 2752
8529.32 2836
8530.19 2760
8531.06 2750
8531.93 2804
8532.81 2869
8533.68 2784
8534.55 2805
8535.42 2779
8536.29 2776
8537.17 2846
8538.04 2787
8538.91 2921
8539.78 2866
8540.66 2800
8541.53 2777
8542.40 2883
8543.27 2827
8544.15 2739
8545.02 2702
8545.89 2719
8546.76 2703
8547.64 2653
8548.51 2554
8549.38 2575
8550.26 2566
8551.13 2434
8552.00 2502
8552.87 2466
8553.75 2339
8554.62 2334
8555.49 2291
8556.37 2399
8557.24 2321
8558.11 2267
8558.99 2400
8559.86 2558
8560.73 2606
8561.61 2775
8562.48 2778
8563.36 2916
8564.23 2857
8565.10 2716
8565.98 2687
8566.85 2476
8567.72 2339
8568.60 2266
8569.47 2250
8570.35 2212
8571.22 2138
8572.09 2154
8572.97 2043
8573.84 2080
8574.72 2073
8575.59 1970
8576.46 2113
8577.34 2002
8578.21 2013
8579.09 2180
8579.96 2074
8580.84 1996
8581.71 2003
8582.59 1949
8583.46 1959
8584.34 1930
8585.21 1933
8586.08 1872
8586.96 1970
8587.83 1986
8588.71 1986
8589.58 1998
8590.46 2036
8591.33 1980
8592.21 1996
8593.08 2139
8593.96 2073
8594.83 2052
8595.71 1980
8596.59 2010
8597.46 2057
8598.34 2015
8599.21 1983
8600.09 1919
8600.96 2011
8601.84 1975
8602.71 2066
8603.59 2099
8604.46 2136
8605.34 2091
8606.22 2098
8607.09 2159
8607.97 2119
8608.84 2038
8609.72 2020
8610.60 2144
8611.47 2132
8612.35 2091
8613.22 2149
8614.10 2152
8614.98 2074
8615.85 2146
8616.73 2237
8617.61 2289
8618.48 2298
8619.36 2251
8620.24 2288
8621.11 2211
8621.99 2177
8622.87 2197
8623.74 2190
8624.62 2122
8625.50 2037
8626.37 2059
8627.25 2062
8628.13 1948
8629.00 1970
8629.88 2003
8630.76 2070
8631.63 2069
8632.51 2092
8633.39 2258
8634.27 2166
8635.14 2196
8636.02 2245
8636.90 2221
8637.77 2234
8638.65 2166
8639.53 2240
8640.41 2237
8641.28 2095
8642.16 2112
8643.04 2196
8643.92 2196
8644.80 2179
8645.67 2193
8646.55 2210
8647.43 2288
8648.31 2235
8649.19 2197
8650.06 2212
8650.94 2210
8651.82 2240
8652.70 2379
8653.58 2350
8654.45 2354
8655.33 2451
8656.21 2528
8657.09 2388
8657.97 2553
8658.85 2433
8659.72 2489
8660.60 2353
8661.48 2334
8662.36 2427
8663.24 2386
8664.12 2419
8665.00 2432
8665.88 2388
8666.75 2391
8667.63 2377
8668.51 2472
8669.39 2381
8670.27 2487
8671.15 2447
8672.03 2412
8672.91 2449
8673.79 2481
8674.67 2525
8675.55 2593
8676.42 2657
8677.30 2594
8678.18 2673
8679.06 2711
8679.94 2693
8680.82 2777
8681.70 2871
8682.58 2896
8683.46 2907
8684.34 2860
8685.22 2905
8686.10 2963
8686.98 2908
8687.86 2831
8688.74 2795
8689.62 2859
8690.50 2770
8691.38 2732
8692.26 2780
8693.14 2926
8694.02 2862
8694.90 2986
8695.78 3113
8696.66 3605
8697.54 4026
8698.42 4401
8699.30 4839
8700.18 5182
8701.07 5423
8701.95 5246
8702.83 5199
8703.71 4967
8704.59 4466
8705.47 3945
8706.35 3623
8707.23 3563
8708.11 3150
8708.99 2959
8709.87 2891
8710.75 2780
8711.64 2653
8712.52 2735
8713.40 2767
8714.28 2588
8715.16 2589
8716.04 2578
8716.92 2653
8717.81 2497
8718.69 2549
8719.57 2736
8720.45 2640
8721.33 2595
8722.21 2652
8723.10 2596
8723.98 2611
8724.86 2652
8725.74 2751
8726.62 2656
8727.50 2789
8728.39 2775
8729.27 2798
8730.15 2772
8731.03 2672
8731.91 2758
8732.80 2801
8733.68 2753
8734.56 2907
8735.44 2858
8736.33 2893
8737.21 2970
8738.09 3008
8738.97 3187
8739.86 3044
8740.74 3053
8741.62 3008
8742.50 3012
8743.39 3091
8744.27 3007
8745.15 3019
8746.04 3006
8746.92 3055
8747.80 3108
8748.68 3130
8749.57 2981
8750.45 2994
8751.33 3043
8752.22 3061
8753.10 3165
8753.98 3199
8754.87 3168
8755.75 3210
8756.63 3319
8757.52 3450
8758.40 3349
8759.28 3523
8760.17 3581
8761.05 3506
8761.94 3551
8762.82 3466
8763.70 3453
8764.59 3576
8765.47 3533
8766.36 3521
8767.24 3608
8768.12 3497
8769.01 3687
8769.89 3653
8770.78 3719
8771.66 3809
8772.54 3831
8773.43 4013
8774.31 3985
8775.20 3896
8776.08 3915
8776.97 3891
8777.85 3857
8778.73 3889
8779.62 3958
8780.50 3940
8781.39 3851
8782.27 3937
8783.16 4006
8784.04 4059
8784.93 4221
8785.81 4618
8786.70 4811
8787.58 5471
8788.47 5943
8789.35 6339
8790.24 6679
8791.12 6654
8792.01 6599
8792.89 6272
8793.78 5895
8794.66 5519
8795.55 5193
8796.44 4860
8797.32 4598
8798.21 4417
8799.09 4234
8799.98 4294
8800.86 4429
8801.75 4652
8802.63 5102
8803.52 5682
8804.41 6073
8805.29 6443
8806.18 6766
8807.06 6802
8807.95 6716
8808.84 6394
8809.72 5903
8810.61 5660
8811.49 5194
8812.38 4820
8813.27 4338
8814.15 4159
8815.04 4102
8815.93 4159
8816.81 4059
8817.70 4270
8818.59 4414
8819.47 4691
8820.36 4991
8821.25 5076
8822.13 5204
8823.02 5276
8823.91 5082
8824.79 5080
8825.68 4780
8826.57 4550
8827.45 4214
8828.34 3947
8829.23 3717
8830.12 3558
8831.00 3350
8831.89 3263
8832.78 3531
8833.66 3443
8834.55 3723
8835.44 3876
8836.33 3856
8837.21 4056
8838.10 3989
8838.99 4051
8839.88 3983
8840.76 4017
8841.65 3817
8842.54 3615
8843.43 3569
8844.32 3451
8845.20 3232
8846.09 3231
8846.98 3128
8847.87 3078
8848.76 3203
8849.64 3219
8850.53 3178
8851.42 3229
8852.31 3327
8853.20 3333
8854.09 3331
8854.97 3207
8855.86 3239
8856.75 3343
8857.64 3265
8858.53 3297
8859.42 3021
8860.30 3006
8861.19 2910
8862.08 2840
8862.97 2816
8863.86 2946
8864.75 2947
8865.64 2800
8866.53 2824
8867.42 2925
8868.30 2862
8869.19 2911
8870.08 2918
8870.97 2972
8871.86 2981
8872.75 2911
8873.64 2885
8874.53 2789
8875.42 2737
8876.31 2772
8877.20 2620
8878.09 2623
8878.98 2641
8879.87 2581
8880.76 2469
8881.65 2553
8882.54 2515
8883.43 2572
8884.32 2530
8885.21 2434
8886.10 2439
8886.99 2514
8887.88 2606
8888.77 2427
8889.66 2461
8890.55 2440
8891.44 2328
8892.33 2259
8893.22 2254
8894.11 2344
8895.00 2311
8895.89 2151
8896.78 2171
8897.67 2109
8898.56 2126
8899.45 2237
8900.34 2057
8901.23 2145
8902.12 2265
8903.01 2130
8903.90 2115
8904.79 2023
8905.69 1986
8906.58 2054
8907.47 2009
8908.36 2017
8909.25 1932
8910.14 1902
8911.03 1943
8911.92 1893
8912.82 1948
8913.71 1901
8914.60 1960
8915.49 1847
8916.38 1827
8917.27 1728
8918.16 1777
8919.06 1905
8919.95 1796
8920.84 1832
8921.73 1809
8922.62 1747
8923.51 1853
8924.41 1855
8925.30 1883
8926.19 1766
8927.08 1728
8927.97 1699
8928.87 1794
8929.76 1701
8930.65 1686
8931.54 1704
8932.43 1750
8933.33 1722
8934.22 1635
8935.11 1695
8936.00 1700
8936.90 1709
8937.79 1639
8938.68 1730
8939.57 1699
8940.47 1693
8941.36 1633
8942.25 1516
8943.15 1567
8944.04 1584
8944.93 1504
8945.82 1552
8946.72 1596
8947.61 1694
8948.50 1570
8949.40 1520
8950.29 1504
8951.18 1609
8952.08 1560
8952.97 1687
8953.86 1575
8954.76 1537
8955.65 1522
8956.54 1593
8957.44 1684
8958.33 1516
8959.22 1517
8960.12 1473
8961.01 1508
8961.91 1461
8962.80 1403
8963.69 1433
8964.59 1482
8965.48 1457
8966.37 1502
8967.27 1520
8968.16 1467
8969.06 1534
8969.95 1500
8970.85 1489
8971.74 1541
8972.63 1489
8973.53 1505
8974.42 1487
8975.32 1509
8976.21 1498
8977.11 1441
8978.00 1413
8978.90 1324
8979.79 1466
8980.68 1469
8981.58 1350
8982.47 1338
8983.37 1400
8984.26 1368
8985.16 1394
8986.05 1344
8986.95 1273
8987.84 1244
8988.74 1298
8989.63 1328
8990.53 1343
8991.42 1325
8992.32 1294
8993.22 1317
8994.11 1285
8995.01 1335
8995.90 1348
8996.80 1311
8997.69 1399
8998.59 1273
8999.48 1346
9000.38 1350
9001.28 1245
9002.17 1197
9003.07 1172
9003.96 1272
9004.86 1218
9005.75 1132
9006.65 1218
9007.55 1236
9008.44 1314
9009.34 1254
9010.23 1301
9011.13 1181
9012.03 1197
9012.92 1232
9013.82 1230
9014.72 1234
9015.61 1147
9016.51 1219
9017.41 1217
9018.30 1231
9019.20 1255
9020.10 1202
9020.99 1203
9021.89 1166
9022.79 1184
9023.68 1189
9024.58 1227
9025.48 1206
9026.37 1172
9027.27 1191
9028.17 1183
9029.06 1182
9029.96 1115
9030.86 1130
9031.76 1069
9032.65 1161
9033.55 1211
9034.45 1121
9035.35 1179
9036.24 1194
9037.14 1103
9038.04 1094
9038.94 1139
9039.83 1139
9040.73 1148
9041.63 1177
9042.53 1158
9043.42 1145
9044.32 1079
9045.22 1176
9046.12 1177
9047.02 1127
9047.91 1070
9048.81 1063
9049.71 1106
9050.61 1115
9051.51 1036
9052.41 1076
9053.30 1171
9054.20 1175
9055.10 1130
9056.00 1134
9056.90 1172
9057.80 1155
9058.69 1143
9059.59 1116
9060.49 1157
9061.39 1159
9062.29 1119
9063.19 1085
9064.09 1090
9064.99 1123
9065.88 1210
9066.78 1150
9067.68 1124
9068.58 1101
9069.48 1121
9070.38 1123
9071.28 1117
9072.18 1137
9073.08 1178
9073.98 1159
9074.88 1171
9075.78 1171
9076.68 1204
9077.58 1152
9078.47 1100
9079.37 1078
9080.27 1041
9081.17 1052
9082.07 1099
9082.97 1142
9083.87 1059
9084.77 1099
9085.67 1177
9086.57 1123
9087.47 1135
9088.37 1123
9089.27 1078
9090.17 1075
9091.07 1070
9091.97 1104
9092.87 1102
9093.77 1099
9094.67 1083
9095.58 1160
9096.48 1107
9097.38 1037
9098.28 1105
9099.18 1081
9100.08 1048
9100.98 1045
9101.88 1149
9102.78 1145
9103.68 1048
9104.58 1028
9105.48 1021
9106.38 1051
9107.28 1052
9108.19 1060
9109.09 1095
9109.99 1112
9110.89 1008
9111.79 1097
9112.69 990
9113.59 1040
9114.49 1084
9115.40 1066
9116.30 1079
9117.20 1084
9118.10 1079
9119.00 1093
9119.90 1091
9120.81 1049
9121.71 1064
9122.61 1048
9123.51 1022
9124.41 1047
9125.31 1119
9126.22 1168
9127.12 1071
9128.02 1086
9128.92 1015
9129.82 997
9130.73 1051
9131.63 1068
9132.53 1018
9133.43 1088
9134.34 1141
9135.24 1110
9136.14 1107
9137.04 1018
9137.95 1037
9138.85 1056
9139.75 963
9140.65 1006
9141.56 1079
9142.46 1024
9143.36 1020
9144.26 1034
9145.17 1021
9146.07 1003
9146.97 1060
9147.88 1038
9148.78 1082
9149.68 1083
9150.59 1135
9151.49 1102
9152.39 1099
9153.29 1062
9154.20 988
9155.10 1044
9156.01 1067
9156.91 1087
9157.81 1073
9158.72 1004
9159.62 1121
9160.52 1115
9161.43 1063
9162.33 1120
9163.23 1139
9164.14 1122
9165.04 1083
9165.95 1048
9166.85 1020
9167.75 1017
9168.66 1020
9169.56 993
9170.47 957
9171.37 994
9172.27 1027
9173.18 1005
9174.08 1068
9174.99 1083
9175.89 1085
9176.80 1077
9177.70 1057
9178.60 1047
9179.51 1055
9180.41 1030
9181.32 1071
9182.22 1099
9183.13 1099
9184.03 1065
9184.94 1099
9185.84 1128
9186.75 1084
9187.65 1108
9188.56 1137
9189.46 1071
9190.37 1078
9191.27 1068
9192.18 1045
9193.08 1097
9193.99 1018
9194.89 1096
9195.80 1086
9196.71 1176
9197.61 1181
9198.52 1105
9199.42 1059
9200.33 1075
9201.23 1195
9202.14 1210
9203.04 1193
9203.95 1169
9204.86 1160
9205.76 1123
9206.67 1158
9207.57 1162
9208.48 1277
9209.39 1380
9210.29 1343
9211.20 1273
9212.10 1229
9213.01 1173
9213.92 1205
9214.82 1155
9215.73 1164
9216.64 1184
9217.54 1204
9218.45 1210
9219.36 1174
9220.26 1133
9221.17 1130
9222.08 1200
9222.98 1160
9223.89 1112
9224.80 1104
9225.70 1132
9226.61 1186
9227.52 1206
9228.42 1145
9229.33 1164
9230.24 1160
9231.14 1128
9232.05 1132
9232.96 1063
9233.87 1109
9234.77 1141
9235.68 1135
9236.59 1044
9237.50 1037
9238.40 1136
9239.31 1114
9240.22 1046
9241.13 969
9242.03 1060
9242.94 1042
9243.85 1107
9244.76 1063
9245.66 1020
9246.57 1052
9247.48 1103
9248.39 1098
9249.30 1032
9250.20 968
9251.11 1086
9252.02 1109
9252.93 1140
9253.84 1048
9254.75 1010
9255.65 1038
9256.56 1060
9257.47 1075
9258.38 1052
9259.29 1085
9260.20 1091
9261.10 1092
9262.01 1073
9262.92 1027
9263.83 959
9264.74 1019
9265.65 1049
9266.56 1042
9267.47 1046
9268.37 1049
9269.28 1072
9270.19 1149
9271.10 1014
9272.01 1049
9272.92 1119
9273.83 1067
9274.74 1042
9275.65 1001
9276.56 1154
9277.47 1095
9278.38 1101
9279.29 1063
9280.20 1054
9281.11 1022
9282.01 1070
9282.92 1117
9283.83 1068
9284.74 1012
9285.65 1054
9286.56 1086
9287.47 979
9288.38 973
9289.29 1089
9290.20 1101
9291.11 1130
9292.02 1166
9292.93 1040
9293.84 1030
9294.75 1041
9295.66 1021
9296.57 1057
9297.49 1095
9298.40 1098
9299.31 1125
9300.22 1066
9301.13 1068
9302.04 997
9302.95 1070
9303.86 1102
9304.77 1094
9305.68 1083
9306.59 1056
9307.50 1036
9308.41 1069
9309.32 1027
9310.24 1052
9311.15 1120
9312.06 1033
9312.97 1039
9313.88 1017
9314.79 1098
9315.70 1169
9316.61 1103
9317.53 1106
9318.44 1047
9319.35 1097
9320.26 1089
9321.17 1090
9322.08 1017
9322.99 1133
9323.91 1133
9324.82 995
9325.73 997
9326.64 1080
9327.55 1003
9328.46 1018
9329.38 1060
9330.29 1072
9331.20 1074
9332.11 1056
9333.03 1063
9333.94 988
9334.85 1004
9335.76 1124
9336.67 1079
9337.59 1094
9338.50 1019
9339.41 1018
9340.32 1111
9341.24 1067
9342.15 1089
9343.06 1073
9343.97 1048
9344.89 1045
9345.80 1074
9346.71 1062
9347.63 1101
9348.54 1055
9349.45 1046
9350.36 1058
9351.28 1048
9352.19 1089
9353.10 1075
9354.02 1042
9354.93 1082
9355.84 1175
9356.76 1191
9357.67 1123
9358.58 1096
9359.50 1136
9360.41 1069
9361.32 1184
9362.24 1137
9363.15 1146
9364.06 1109
9364.98 1123
9365.89 1188
9366.81 1166
9367.72 1171
9368.63 1149
9369.55 1139
9370.46 1140
9371.38 1137
9372.29 1176
9373.20 1133
9374.12 1143
9375.03 1116
9375.95 1081
9376.86 1182
9377.77 1183
9378.69 1148
9379.60 1154
9380.52 1189
9381.43 1300
9382.35 1254
9383.26 1252
9384.18 1239
9385.09 1198
9386.01 1159
9386.92 1154
9387.83 1238
9388.75 1256
9389.66 1244
9390.58 1303
9391.49 1238
9392.41 1254
9393.32 1249
9394.24 1221
9395.16 1257
9396.07 1326
9396.99 1346
9397.90 1266
9398.82 1429
9399.73 1444
9400.65 1371
9401.56 1523
9402.48 1440
9403.39 1542
9404.31 1421
9405.22 1468
9406.14 1446
9407.06 1480
9407.97 1399
9408.89 1459
9409.80 1417
9410.72 1304
9411.64 1302
9412.55 1308
9413.47 1358
9414.38 1269
9415.30 1269
9416.22 1350
9417.13 1348
9418.05 1337
9418.97 1306
9419.88 1363
9420.80 1316
9421.71 1340
9422.63 1290
9423.55 1200
9424.46 1297
9425.38 1318
9426.30 1333
9427.21 1331
9428.13 1370
9429.05 1346
9429.96 1458
9430.88 1372
9431.80 1302
9432.72 1246
9433.63 1455
9434.55 1335
9435.47 1424
9436.38 1452
9437.30 1454
9438.22 1415
9439.14 1445
9440.05 1378
9440.97 1436
9441.89 1478
9442.81 1471
9443.72 1576
9444.64 1530
9445.56 1551
9446.48 1674
9447.39 1642
9448.31 1569
9449.23 1543
9450.15 1532
9451.07 1509
9451.98 1514
9452.90 1535
9453.82 1495
9454.74 1465
9455.66 1631
9456.57 1667
9457.49 1852
9458.41 1995
9459.33 2152
9460.25 2467
9461.16 2626
9462.08 2655
9463.00 2728
9463.92 2674
9464.84 2463
9465.76 2350
9466.68 2097
9467.59 1951
9468.51 1866
9469.43 1730
9470.35 1608
9471.27 1519
9472.19 1492
9473.11 1458
9474.03 1495
9474.95 1502
9475.87 1539
9476.78 1359
9477.70 1441
9478.62 1465
9479.54 1447
9480.46 1401
9481.38 1420
9482.30 1422
9483.22 1426
9484.14 1409
9485.06 1366
9485.98 1417
9486.90 1462
9487.82 1479
9488.74 1545
9489.66 1563
9490.58 1596
9491.50 1584
9492.42 1601
9493.34 1578
9494.26 1499
9495.18 1512
9496.10 1454
9497.02 1439
9497.94 1424
9498.86 1494
9499.78 1385
9500.70 1363
9501.62 1300
9502.54 1289
9503.46 1309
9504.38 1294
9505.30 1278
9506.22 1227
9507.14 1353
9508.06 1461
9508.98 1343
9509.90 1261
9510.82 1225
9511.75 1274
9512.67 1254
9513.59 1228
9514.51 1246
9515.43 1413
9516.35 1298
9517.27 1368
9518.19 1309
9519.11 1314
9520.03 1298
9520.96 1351
9521.88 1375
9522.80 1395
9523.72 1388
9524.64 1364
9525.56 1368
9526.48 1444
9527.41 1358
9528.33 1338
9529.25 1270
9530.17 1251
9531.09 1258
9532.02 1303
9532.94 1301
9533.86 1339
9534.78 1371
9535.70 1311
9536.63 1455
9537.55 1413
9538.47 1452
9539.39 1449
9540.31 1514
9541.24 1652
9542.16 1664
9543.08 1602
9544.00 1571
9544.93 1498
9545.85 1550
9546.77 1402
9547.69 1388
9548.62 1465
9549.54 1331
9550.46 1256
9551.38 1351
9552.31 1301
9553.23 1281
9554.15 1308
9555.08 1288
9556.00 1214
9556.92 1260
9557.84 1290
9558.77 1226
9559.69 1260
9560.61 1281
9561.54 1257
9562.46 1244
9563.38 1220
9564.31 1278
9565.23 1297
9566.15 1299
9567.08 1275
9568.00 1222
9568.93 1206
9569.85 1251
9570.77 1307
9571.70 1236
9572.62 1309
9573.54 1295
9574.47 1273
9575.39 1323
9576.32 1247
9577.24 1235
9578.16 1206
9579.09 1187
9580.01 1229
9580.94 1197
9581.86 1217
9582.78 1211
9583.71 1237
9584.63 1191
9585.56 1251
9586.48 1276
9587.41 1239
9588.33 1181
9589.26 1226
9590.18 1223
9591.11 1166
9592.03 1086
9592.96 1175
9593.88 1171
9594.80 1231
9595.73 1210
9596.65 1217
9597.58 1209
9598.50 1186
9599.43 1218
9600.35 1312
9601.28 1313
9602.21 1221
9603.13 1313
9604.06 1260
9604.98 1287
9605.91 1264
9606.83 1265
9607.76 1359
9608.68 1245
9609.61 1293
9610.53 1345
9611.46 1295
9612.39 1282
9613.31 1376
9614.24 1278
9615.16 1263
9616.09 1303
9617.02 1372
9617.94 1409
9618.87 1355
9619.79 1284
9620.72 1301
9621.65 1334
9622.57 1379
9623.50 1358
9624.42 1385
9625.35 1385
9626.28 1388
9627.20 1324
9628.13 1465
9629.06 1300
9629.98 1266
9630.91 1327
9631.84 1392
9632.76 1412
9633.69 1422
9634.62 1459
9635.54 1419
9636.47 1387
9637.40 1437
9638.32 1439
9639.25 1461
9640.18 1489
9641.11 1524
9642.03 1488
9642.96 1579
9643.89 1524
9644.81 1392
9645.74 1452
9646.67 1518
9647.60 1550
9648.52 1623
9649.45 1650
9650.38 1683
9651.31 1689
9652.23 1674
9653.16 1676
9654.09 1671
9655.02 1752
9655.95 1799
9656.87 1919
9657.80 2020
9658.73 1960
9659.66 1945
9660.58 1966
9661.51 2018
9662.44 1961
9663.37 1950
9664.30 1801
9665.23 1777
9666.15 1727
9667.08 1775
9668.01 1750
9668.94 1707
9669.87 1646
9670.80 1728
9671.73 1761
9672.65 1827
9673.58 1872
9674.51 1854
9675.44 1865
9676.37 1925
9677.30 1857
9678.23 1753
9679.16 1842
9680.08 1848
9681.01 1794
9681.94 1783
9682.87 1852
9683.80 1691
9684.73 1726
9685.66 1762
9686.59 1738
9687.52 1763
9688.45 1898
9689.38 1866
9690.31 1872
9691.24 1967
9692.17 1886
9693.09 1790
9694.02 1868
9694.95 1858
9695.88 1923
9696.81 1851
9697.74 1914
9698.67 1932
9699.60 1918
9700.53 1932
9701.46 1971
9702.39 1990
9703.32 2040
9704.25 2264
9705.18 2260
9706.11 2431
9707.04 2646
9707.97 2899
9708.91 2874
9709.84 2834
9710.77 2709
9711.70 2563
9712.63 2367
9713.56 2205
9714.49 2099
9715.42 2003
9716.35 1940
9717.28 1811
9718.21 1756
9719.14 1751
9720.07 1772
9721.00 1703
9721.93 1640
9722.87 1669
9723.80 1658
9724.73 1673
9725.66 1606
9726.59 1588
9727.52 1527
9728.45 1515
9729.38 1575
9730.32 1625
9731.25 1539
9732.18 1564
9733.11 1580
9734.04 1518
9734.97 1550
9735.91 1527
9736.84 1492
9737.77 1495
9738.70 1512
9739.63 1494
9740.56 1564
9741.50 1566
9742.43 1524
9743.36 1652
9744.29 1530
9745.22 1475
9746.16 1469
9747.09 1458
9748.02 1430
9748.95 1525
9749.89 1415
9750.82 1365
9751.75 1364
9752.68 1426
9753.62 1443
9754.55 1423
9755.48 1363
9756.41 1399
9757.35 1330
9758.28 1421
9759.21 1361
9760.14 1421
9761.08 1418
9762.01 1454
9762.94 1390
9763.88 1319
9764.81 1357
9765.74 1462
9766.68 1449
9767.61 1408
9768.54 1496
9769.48 1453
9770.41 1402
9771.34 1458
9772.28 1461
9773.21 1490
9774.14 1515
9775.08 1503
9776.01 1501
9776.94 1490
9777.88 1418
9778.81 1456
9779.74 1473
9780.68 1487
9781.61 1450
9782.55 1435
9783.48 1539
9784.41 1466
9785.35 1533
9786.28 1566
9787.22 1758
9788.15 1768
9789.08 1695
9790.02 1705
9790.95 1650
9791.89 1623
9792.82 1715
9793.76 1611
9794.69 1528
9795.63 1572
9796.56 1552
9797.49 1477
9798.43 1452
9799.36 1460
9800.30 1417
9801.23 1345
9802.17 1322
9803.10 1392
9804.04 1434
9804.97 1418
9805.91 1470
9806.84 1378
9807.78 1441
9808.71 1423
9809.65 1437
9810.58 1451
9811.52 1397
9812.45 1358
9813.39 1440
9814.33 1346
9815.26 1279
9816.20 1309
9817.13 1283
9818.07 1286
9819.00 1227
9819.94 1236
9820.87 1289
9821.81 1267
9822.75 1260
9823.68 1243
9824.62 1212
9825.55 1174
9826.49 1202
9827.43 1282
9828.36 1197
9829.30 1152
9830.23 1203
9831.17 1179
9832.11 1137
9833.04 1131
9833.98 1134
9834.92 1211
9835.85 1156
9836.79 1136
9837.73 1201
9838.66 1204
9839.60 1211
9840.54 1115
9841.47 1114
9842.41 1114
9843.35 1149
9844.28 1152
9845.22 1153
9846.16 1143
9847.09 1158
9848.03 1039
9848.97 1149
9849.90 1205
9850.84 1249
9851.78 1190
9852.72 1230
9853.65 1176
9854.59 1271
9855.53 1135
9856.47 1161
9857.40 1255
9858.34 1216
9859.28 1240
9860.22 1215
9861.15 1154
9862.09 1236
9863.03 1243
9863.97 1231
9864.90 1209
9865.84 1234
9866.78 1216
9867.72 1193
9868.66 1124
9869.59 1101
9870.53 1190
9871.47 1137
9872.41 1174
9873.35 1164
9874.29 1209
9875.22 1148
9876.16 1128
9877.10 1148
9878.04 1156
9878.98 1242
9879.92 1176
9880.85 1189
9881.79 1207
9882.73 1238
9883.67 1103
9884.61 1122
9885.55 1111
9886.49 1129
9887.43 1220
9888.37 1149
9889.30 1084
9890.24 1227
9891.18 1128
9892.12 1168
9893.06 1150
9894.00 1158
9894.94 1098
9895.88 1114
9896.82 1077
9897.76 1102
9898.70 1098
9899.64 1100
9900.58 1158
9901.52 1120
9902.45 1097
9903.39 1119
9904.33 1129
9905.27 1165
9906.21 1080
9907.15 1127
9908.09 1153
9909.03 1179
9909.97 1130
9910.91 1116
9911.85 1107
9912.79 1045
9913.73 1158
9914.67 1184
9915.61 1117
9916.55 1162
9917.49 1139
9918.44 1216
9919.38 1218
9920.32 1271
9921.26 1202
9922.20 1217
9923.14 1186
9924.08 1156
9925.02 1211
9925.96 1251
9926.90 1246
9927.84 1130
9928.78 1154
9929.72 1223
9930.66 1348
9931.61 1354
9932.55 1427
9933.49 1572
9934.43 1652
9935.37 1792
9936.31 1831
9937.25 1842
9938.19 1779
9939.14 1764
9940.08 1664
9941.02 1444
9941.96 1425
9942.90 1237
9943.84 1171
9944.78 1199
9945.73 1182
9946.67 1111
9947.61 1144
9948.55 1184
9949.49 1186
9950.44 1208
9951.38 1284
9952.32 1272
9953.26 1192
9954.20 1219
9955.15 1235
9956.09 1131
9957.03 1064
9957.97 1097
9958.91 1106
9959.86 1046
9960.80 1111
9961.74 1027
9962.68 1025
9963.63 975
9964.57 997
9965.51 1048
9966.45 1082
9967.40 1096
9968.34 1033
9969.28 1007
9970.23 983
9971.17 990
9972.11 896
9973.05 937
9974.00 1053
9974.94 972
9975.88 910
9976.83 884
9977.77 910
9978.71 960
9979.66 1020
9980.60 938
9981.54 887
9982.49 950
9983.43 987
9984.37 1025
9985.32 966
9986.26 986
9987.20 992
9988.15 966
9989.09 947
9990.04 969
9990.98 934
9991.92 948
9992.87 918
9993.81 957
9994.76 998
9995.70 1031
9996.64 983
9997.59 915
9998.53 975
9999.48 946
10000.42 953
10001.36 910
10002.31 914
10003.25 981
10004.20 1021
10005.14 1009
10006.09 904
10007.03 998
10007.98 1009
10008.92 954
10009.87 949
10010.81 971
10011.76 960
10012.70 907
10013.64 946
10014.59 963
10015.53 956
10016.48 928
10017.43 960
10018.37 1027
10019.32 1002
10020.26 948
10021.21 899
10022.15 1005
10023.10 974
10024.04 935
10024.99 915
10025.93 991
10026.88 955
10027.82 913
10028.77 904
10029.72 919
10030.66 894
10031.61 864
10032.55 930
10033.50 986
10034.44 990
10035.39 901
10036.34 894
10037.28 984
10038.23 952
10039.17 886
10040.12 868
10041.07 882
10042.01 896
10042.96 950
10043.91 890
10044.85 863
10045.80 964
10046.74 880
10047.69 968
10048.64 915
10049.58 846
10050.53 869
10051.48 875
10052.42 856
10053.37 873
10054.32 893
10055.27 895
10056.21 910
10057.16 844
10058.11 891
10059.05 957
10060.00 883
10060.95 894
10061.89 876
10062.84 887
10063.79 871
10064.74 878
10065.68 915
10066.63 931
10067.58 909
10068.53 907
10069.47 938
10070.42 910
10071.37 941
10072.32 904
10073.26 865
10074.21 865
10075.16 828
10076.11 850
10077.06 879
10078.00 922
10078.95 868
10079.90 865
10080.85 937
10081.80 884
10082.74 856
10083.69 820
10084.64 832
10085.59 901
10086.54 903
10087.49 820
10088.43 816
10089.38 882
10090.33 862
10091.28 804
10092.23 802
10093.18 806
10094.13 835
10095.07 913
10096.02 871
10096.97 868
10097.92 858
10098.87 874
10099.82 847
10100.77 801
10101.72 785
10102.67 842
10103.61 879
10104.56 865
10105.51 844
10106.46 883
10107.41 848
10108.36 838
10109.31 815
10110.26 798
10111.21 824
10112.16 853
10113.11 836
10114.06 849
10115.01 795
10115.96 797
10116.91 842
10117.86 831
10118.81 805
10119.76 819
10120.71 857
10121.66 858
10122.61 800
10123.56 820
10124.51 824
10125.46 866
10126.41 866
10127.36 853
10128.31 802
10129.26 852
10130.21 852
10131.16 818
10132.11 851
10133.06 792
10134.01 848
10134.96 840
10135.91 841
10136.86 831
10137.81 831
10138.76 824
10139.72 801
10140.67 792
10141.62 850
10142.57 831
10143.52 820
10144.47 885
10145.42 897
10146.37 854
10147.32 801
10148.28 828
10149.23 867
10150.18 871
10151.13 838
10152.08 793
10153.03 806
10153.98 836
10154.94 803
10155.89 824
10156.84 782
10157.79 844
10158.74 837
10159.69 889
10160.65 864
10161.60 916
10162.55 885
10163.50 816
10164.45 815
10165.41 850
10166.36 791
10167.31 747
10168.26 801
10169.21 864
10170.17 869
10171.12 894
10172.07 898
10173.02 895
10173.98 893
10174.93 880
10175.88 855
10176.83 805
10177.79 886
10178.74 910
10179.69 893
10180.64 863
10181.60 873
10182.55 825
10183.50 877
10184.46 840
10185.41 948
10186.36 891
10187.32 858
10188.27 834
10189.22 909
10190.18 877
10191.13 880
10192.08 866
10193.03 905
10193.99 905
10194.94 929
10195.90 866
10196.85 862
10197.80 833
10198.76 864
10199.71 887
10200.66 883
10201.62 877
10202.57 848
10203.52 878
10204.48 844
10205.43 893
10206.39 886
10207.34 888
10208.29 843
10209.25 860
10210.20 913
10211.16 884
10212.11 850
10213.07 930
10214.02 915
10214.97 936
10215.93 998
10216.88 927
10217.84 984
10218.79 983
10219.75 911
10220.70 857
10221.66 884
10222.61 955
10223.57 981
10224.52 962
10225.48 913
10226.43 916
10227.39 909
10228.34 923
10229.30 926
10230.25 894
10231.21 880
10232.16 838
10233.12 928
10234.07 836
10235.03 864
10235.98 882
10236.94 883
10237.89 915
10238.85 921
10239.80 903
10240.76 856
10241.72 942
10242.67 1017
10243.63 1014
10244.58 951
10245.54 1082
10246.49 1022
10247.45 969
10248.41 1025
10249.36 960
10250.32 971
10251.27 950
10252.23 880
10253.19 929
10254.14 970
10255.10 874
10256.06 891
10257.01 902
10257.97 935
10258.92 862
10259.88 899
10260.84 906
10261.79 921
10262.75 858
10263.71 799
10264.66 884
10265.62 923
10266.58 859
10267.53 840
10268.49 758
10269.45 828
10270.41 818
10271.36 819
10272.32 799
10273.28 775
10274.23 798
10275.19 781
10276.15 773
10277.11 797
10278.06 794
10279.02 768
10279.98 847
10280.94 780
10281.89 765
10282.85 772
10283.81 804
10284.77 829
10285.72 804
10286.68 719
10287.64 740
10288.60 782
10289.55 764
10290.51 808
10291.47 785
10292.43 786
10293.39 819
10294.34 789
10295.30 742
10296.26 678
10297.22 793
10298.18 781
10299.14 738
10300.09 817
10301.05 772
10302.01 777
10302.97 790
10303.93 815
10304.89 766
10305.85 838
10306.80 767
10307.76 784
10308.72 796
10309.68 831
10310.64 802
10311.60 806
10312.56 760
10313.52 703
10314.47 766
10315.43 782
10316.39 734
10317.35 739
10318.31 763
10319.27 749
10320.23 742
10321.19 732
10322.15 703
10323.11 759
10324.07 756
10325.03 734
10325.99 756
10326.95 729
10327.91 727
10328.87 755
10329.83 793
10330.79 767
10331.75 778
10332.71 832
10333.67 718
10334.63 721
10335.59 786
10336.55 756
10337.51 803
10338.47 722
10339.43 771
10340.39 771
10341.35 754
10342.31 737
10343.27 786
10344.23 809
10345.19 738
10346.15 770
10347.11 701
10348.07 747
10349.03 786
10349.99 749
10350.95 728
10351.91 736
10352.87 761
10353.83 700
10354.79 751
10355.76 760
10356.72 729
10357.68 791
10358.64 800
10359.60 802
10360.56 849
10361.52 820
10362.48 792
10363.45 806
10364.41 823
10365.37 773
10366.33 773
10367.29 773
10368.25 724
10369.21 761
10370.18 851
10371.14 799
10372.10 740
10373.06 796
10374.02 720
10374.98 766
10375.95 760
10376.91 665
10377.87 794
10378.83 748
10379.79 745
10380.76 844
10381.72 827
10382.68 851
10383.64 805
10384.61 753
10385.57 803
10386.53 777
10387.49 761
10388.46 740
10389.42 733
10390.38 713
10391.34 721
10392.31 739
10393.27 700
10394.23 755
10395.19 779
10396.16 719
10397.12 763
10398.08 748
10399.05 775
10400.01 787
10400.97 747
10401.93 766
10402.90 726
10403.86 746
10404.82 810
10405.79 782
10406.75 758
10407.71 762
10408.68 785
10409.64 785
10410.60 811
10411.57 767
10412.53 810
10413.50 765
10414.46 782
10415.42 789
10416.39 751
10417.35 759
10418.31 753
10419.28 776
10420.24 749
10421.21 758
10422.17 811
10423.13 828
10424.10 834
10425.06 897
10426.03 935
10426.99 962
10427.96 982
10428.92 981
10429.88 974
10430.85 1027
10431.81 980
10432.78 973
10433.74 885
10434.71 876
10435.67 815
10436.64 862
10437.60 815
10438.57 809
10439.53 808
10440.50 839
10441.46 788
10442.43 798
10443.39 801
10444.36 787
10445.32 762
10446.29 735
10447.25 812
10448.22 783
10449.18 793
10450.15 752
10451.11 708
10452.08 722
10453.04 715
10454.01 696
10454.97 678
10455.94 736
10456.91 748
10457.87 732
10458.84 706
10459.80 720
10460.77 698
10461.73 804
10462.70 741
10463.67 657
10464.63 730
10465.60 770
10466.56 722
10467.53 699
10468.50 773
10469.46 704
10470.43 750
10471.40 713
10472.36 751
10473.33 695
10474.30 727
10475.26 671
10476.23 701
10477.19 704
10478.16 735
10479.13 736
10480.09 713
10481.06 744
10482.03 724
10483.00 707
10483.96 747
10484.93 746
10485.90 748
10486.86 694
10487.83 721
10488.80 745
10489.76 707
10490.73 736
10491.70 762
10492.67 728
10493.63 759
10494.60 723
10495.57 709
10496.54 724
10497.50 691
10498.47 699
10499.44 731
10500.41 735
10501.37 700
10502.34 725
10503.31 786
10504.28 696
10505.25 719
10506.21 723
10507.18 694
10508.15 752
10509.12 720
10510.09 723
10511.05 760
10512.02 788
10512.99 751
10513.96 740
10514.93 743
10515.90 769
10516.86 753
10517.83 727
10518.80 708
10519.77 722
10520.74 752
10521.71 817
10522.68 754
10523.64 778
10524.61 748
10525.58 763
10526.55 774
10527.52 807
10528.49 816
10529.46 804
10530.43 748
10531.40 735
10532.36 794
10533.33 707
10534.30 722
10535.27 750
10536.24 713
10537.21 700
10538.18 774
10539.15 776
10540.12 788
10541.09 793
10542.06 768
10543.03 792
10544.00 824
10544.97 806
10545.94 683
10546.91 722
10547.88 720
10548.85 782
10549.82 787
10550.79 790
10551.76 785
10552.73 823
10553.70 781
10554.67 776
10555.64 764
10556.61 807
10557.58 816
10558.55 768
10559.52 793
10560.49 745
10561.46 778
10562.43 833
10563.40 853
10564.37 870
10565.34 842
10566.31 828
10567.28 861
10568.25 881
10569.23 921
10570.20 964
10571.17 942
10572.14 1031
10573.11 1034
10574.08 955
10575.05 881
10576.02 954
10576.99 899
10577.96 846
10578.94 852
10579.91 780
10580.88 738
10581.85 767
10582.82 780
10583.79 741
10584.76 769
10585.74 740
10586.71 786
10587.68 789
10588.65 787
10589.62 792
10590.60 838
10591.57 773
10592.54 819
10593.51 786
10594.48 744
10595.45 832
10596.43 825
10597.40 795
10598.37 737
10599.34 783
10600.32 766
10601.29 777
10602.26 847
10603.23 837
10604.21 830
10605.18 828
10606.15 838
10607.12 823
10608.10 820
10609.07 803
10610.04 730
10611.01 735
10611.99 767
10612.96 792
10613.93 780
10614.91 777
10615.88 811
10616.85 771
10617.82 786
10618.80 790
10619.77 730
10620.74 764
10621.72 695
10622.69 783
10623.66 772
10624.64 751
10625.61 697
10626.58 708
10627.56 760
10628.53 743
10629.51 759
10630.48 743
10631.45 730
10632.43 734
10633.40 755
10634.37 756
10635.35 770
10636.32 754
10637.30 770
10638.27 795
10639.24 764
10640.22 770
10641.19 799
10642.17 800
10643.14 777
10644.11 859
10645.09 845
10646.06 851
10647.04 911
10648.01 849
10648.99 905
10649.96 966
10650.94 952
10651.91 876
10652.89 843
10653.86 854
10654.83 840
10655.81 837
10656.78 804
10657.76 744
10658.73 778
10659.71 771
10660.68 738
10661.66 735
10662.63 718
10663.61 776
10664.59 739
10665.56 771
10666.54 806
10667.51 787
10668.49 758
10669.46 727
10670.44 701
10671.41 681
10672.39 707
10673.36 727
10674.34 764
10675.32 788
10676.29 717
10677.27 705
10678.24 700
10679.22 744
10680.19 750
10681.17 721
10682.15 691
10683.12 719
10684.10 657
10685.08 710
10686.05 698
10687.03 706
10688.00 739
10688.98 706
10689.96 764
10690.93 722
10691.91 743
10692.89 728
10693.86 689
10694.84 776
10695.82 763
10696.79 761
10697.77 727
10698.75 716
10699.72 713
10700.70 655
10701.68 655
10702.65 693
10703.63 690
10704.61 710
10705.59 682
10706.56 700
10707.54 735
10708.52 671
10709.49 630
10710.47 676
10711.45 706
10712.43 685
10713.40 700
10714.38 665
10715.36 683
10716.34 716
10717.31 743
10718.29 718
10719.27 675
10720.25 674
10721.22 706
10722.20 662
10723.18 666
10724.16 658
10725.14 716
10726.11 709
10727.09 641
10728.07 683
10729.05 668
10730.03 721
10731.01 748
10731.98 725
10732.96 650
10733.94 718
10734.92 710
10735.90 690
10736.88 705
10737.85 710
10738.83 700
10739.81 703
10740.79 696
10741.77 717
10742.75 678
10743.73 717
10744.71 727
10745.69 716
10746.66 672
10747.64 676
10748.62 664
10749.60 679
10750.58 701
10751.56 676
10752.54 656
10753.52 677
10754.50 715
10755.48 702
10756.46 681
10757.44 715
10758.42 687
10759.39 711
10760.37 688
10761.35 705
10762.33 717
10763.31 728
10764.29 675
10765.27 659
10766.25 724
10767.23 675
10768.21 716
10769.19 667
10770.17 642
10771.15 697
10772.13 681
10773.11 678
10774.09 657
10775.07 673
10776.05 657
10777.03 639
10778.02 693
10779.00 663
10779.98 677
10780.96 710
10781.94 696
10782.92 764
10783.90 701
10784.88 699
10785.86 774
10786.84 753
10787.82 696
10788.80 737
10789.78 713
10790.76 698
10791.75 750
10792.73 690
10793.71 711
10794.69 700
10795.67 684
10796.65 655
10797.63 723
10798.61 769
10799.60 696
10800.58 723
10801.56 685
10802.54 657
10803.52 642
10804.50 662
10805.49 714
10806.47 743
10807.45 735
10808.43 745
10809.41 680
10810.39 698
10811.38 683
10812.36 719
10813.34 654
10814.32 720
10815.30 714
10816.29 646
10817.27 646
10818.25 685
10819.23 676
10820.22 688
10821.20 665
10822.18 699
10823.16 692
10824.15 719
10825.13 774
10826.11 725
10827.09 716
10828.08 766
10829.06 651
10830.04 736
10831.02 738
10832.01 723
10832.99 674
10833.97 740
10834.96 786
10835.94 725
10836.92 691
10837.91 683
10838.89 690
10839.87 715
10840.85 724
10841.84 670
10842.82 667
10843.81 755
10844.79 734
10845.77 676
10846.76 724
10847.74 673
10848.72 631
10849.71 682
10850.69 678
10851.67 732
10852.66 757
10853.64 747
10854.63 736
10855.61 719
10856.59 724
10857.58 744
10858.56 746
10859.55 753
10860.53 746
10861.51 747
10862.50 744
10863.48 739
10864.47 743
10865.45 756
10866.44 731
10867.42 768
10868.41 712
10869.39 695
10870.37 726
10871.36 766
10872.34 759
10873.33 808
10874.31 752
10875.30 794
10876.28 783
10877.27 796
10878.25 745
10879.24 755
10880.22 759
10881.21 761
10882.19 784
10883.18 819
10884.16 781
10885.15 787
10886.13 804
10887.12 787
10888.11 792
10889.09 902
10890.08 830
10891.06 842
10892.05 801
10893.03 787
10894.02 820
10895.00 825
10895.99 857
10896.98 843
10897.96 829
10898.95 799
10899.93 837
10900.92 800
10901.91 831
10902.89 818
10903.88 824
10904.86 844
10905.85 825
10906.84 837
10907.82 820
10908.81 897
10909.80 884
10910.78 900
10911.77 836
10912.76 939
10913.74 917
10914.73 897
10915.72 873
10916.70 863
10917.69 928
10918.68 922
10919.66 948
10920.65 913
10921.64 854
10922.62 911
10923.61 926
10924.60 944
10925.58 969
10926.57 949
10927.56 944
10928.55 960
10929.53 980
10930.52 965
10931.51 931
10932.50 903
10933.48 971
10934.47 909
10935.46 888
10936.45 954
10937.43 905
10938.42 951
10939.41 950
10940.40 947
10941.38 971
10942.37 973
10943.36 997
10944.35 1015
10945.34 997
10946.32 982
10947.31 1042
10948.30 1027
10949.29 998
10950.28 1009
10951.27 984
10952.25 1020
10953.24 1096
10954.23 1047
10955.22 1074
10956.21 1053
10957.20 1046
10958.18 1072
10959.17 1098
10960.16 1148
10961.15 1080
10962.14 1176
10963.13 1221
10964.12 1258
10965.11 1363
10966.10 1301
10967.08 1360
10968.07 1347
10969.06 1349
10970.05 1339
10971.04 1400
10972.03 1361
10973.02 1254
10974.01 1250
10975.00 1227
10975.99 1206
10976.98 1240
10977.97 1175
10978.96 1160
10979.95 1100
10980.94 1155
10981.92 1150
10982.91 1095
10983.90 1098
10984.89 1105
10985.88 1077
10986.87 1083
10987.86 1176
10988.85 1189
10989.84 1209
10990.83 1181
10991.82 1115
10992.81 1156
10993.80 1159
10994.79 1107
10995.78 1131
10996.78 1169
10997.77 1186
10998.76 1190
10999.75 1224
11000.74 1189
11001.73 1163
11002.72 1169
11003.71 1282
11004.70 1331
11005.69 1427
11006.68 1567
11007.67 1650
11008.66 1704
11009.65 1782
11010.64 1668
11011.64 1690
11012.63 1607
11013.62 1597
11014.61 1554
11015.60 1464
11016.59 1328
11017.58 1240
11018.57 1227
11019.57 1097
11020.56 1086
11021.55 1041
11022.54 1053
11023.53 1022
11024.52 1070
11025.51 1087
11026.51 1064
11027.50 1054
11028.49 1066
11029.48 1065
11030.47 1035
11031.47 1065
11032.46 1016
11033.45 963
11034.44 962
11035.43 959
11036.43 956
11037.42 932
11038.41 1007
11039.40 940
11040.39 932
11041.39 1027
11042.38 955
11043.37 909
11044.36 971
11045.36 1010
11046.35 1002
11047.34 965
11048.34 974
11049.33 932
11050.32 888
11051.31 837
11052.31 908
11053.30 863
11054.29 889
11055.29 882
11056.28 876
11057.27 881
11058.26 888
11059.26 872
11060.25 899
11061.24 856
11062.24 883
11063.23 861
11064.22 871
11065.22 907
11066.21 818
11067.20 851
11068.20 856
11069.19 878
11070.19 820
11071.18 795
11072.17 866
11073.17 819
11074.16 883
11075.15 951
11076.15 851
11077.14 856
11078.14 908
11079.13 895
11080.12 865
11081.12 921
11082.11 898
11083.11 821
11084.10 851
11085.10 820
11086.09 856
11087.08 880
11088.08 826
11089.07 855
11090.07 954
11091.06 961
11092.06 851
11093.05 840
11094.05 854
11095.04 870
11096.04 834
11097.03 879
11098.03 893
11099.02 885
11100.02 836
11101.01 852
11102.01 829
11103.00 846
11104.00 819
11104.99 841
11105.99 830
11106.98 871
11107.98 848
11108.97 830
11109.97 869
11110.96 834
11111.96 847
11112.95 837
11113.95 825
11114.95 795
11115.94 736
11116.94 765
11117.93 875
11118.93 865
11119.93 826
11120.92 790
11121.92 859
11122.91 816
11123.91 823
11124.91 784
11125.90 756
11126.90 855
11127.89 859
11128.89 803
11129.89 852
11130.88 830
11131.88 810
11132.88 788
11133.87 728
11134.87 838
11135.87 831
11136.86 819
11137.86 744
11138.86 766
11139.85 776
11140.85 772
11141.85 736
11142.84 792
11143.84 786
11144.84 734
11145.83 745
11146.83 801
11147.83 793
11148.83 853
11149.82 845
11150.82 873
11151.82 848
11152.82 843
11153.81 786
11154.81 752
11155.81 758
11156.80 801
11157.80 844
11158.80 748
11159.80 824
11160.80 880
11161.79 871
11162.79 821
11163.79 746
11164.79 779
11165.78 829
11166.78 783
11167.78 724
11168.78 759
11169.78 741
11170.78 750
11171.77 772
11172.77 783
11173.77 734
11174.77 750
11175.77 775
11176.77 757
11177.76 735
11178.76 725
11179.76 742
11180.76 750
11181.76 789
11182.76 789
11183.76 793
11184.75 760
11185.75 738
11186.75 714
11187.75 726
11188.75 751
11189.75 725
11190.75 759
11191.75 702
11192.75 739
11193.75 716
11194.75 714
11195.74 701
11196.74 709
11197.74 702
11198.74 729
11199.74 725
11200.74 784
11201.74 709
11202.74 704
11203.74 769
11204.74 731
11205.74 729
11206.74 760
11207.74 824
11208.74 806
11209.74 776
11210.74 763
11211.74 738
11212.74 676
11213.74 742
11214.74 721
11215.74 785
11216.74 835
11217.74 773
11218.74 779
11219.74 715
11220.74 737
11221.74 765
11222.74 795
11223.74 740
11224.74 808
11225.74 781
11226.74 773
11227.75 745
11228.75 732
11229.75 686
11230.75 751
11231.75 746
11232.75 788
11233.75 787
11234.75 753
11235.75 765
11236.75 753
11237.76 683
11238.76 722
11239.76 811
11240.76 795
11241.76 743
11242.76 807
11243.76 761
11244.76 767
11245.77 824
11246.77 761
11247.77 733
11248.77 788
11249.77 735
11250.77 741
11251.78 763
11252.78 784
11253.78 778
11254.78 775
11255.78 857
11256.79 758
11257.79 800
11258.79 728
11259.79 701
11260.79 743
11261.80 782
11262.80 796
11263.80 745
11264.80 798
11265.81 786
11266.81 772
11267.81 743
11268.81 781
11269.82 792
11270.82 806
11271.82 814
11272.82 854
11273.83 757
11274.83 834
11275.83 845
11276.84 823
11277.84 817
11278.84 766
11279.85 791
11280.85 840
11281.85 844
11282.85 794
11283.86 784
11284.86 878
11285.86 925
11286.87 926
11287.87 859
11288.87 871
11289.88 916
11290.88 869
11291.89 890
11292.89 843
11293.89 871
11294.90 854
11295.90 752
11296.90 860
11297.91 822
11298.91 819
11299.92 832
11300.92 830
11301.92 811
11302.93 852
11303.93 930
11304.94 824
11305.94 806
11306.94 825
11307.95 866
11308.95 865
11309.96 869
11310.96 859
11311.97 871
11312.97 875
11313.98 866
11314.98 821
11315.98 829
11316.99 868
11317.99 901
11319.00 881
11320.00 865
11321.01 856
11322.01 900
11323.02 983
11324.02 970
11325.03 921
11326.03 936
11327.04 1022
11328.04 921
11329.05 979
11330.05 970
11331.06 943
11332.07 932
11333.07 899
11334.08 880
11335.08 849
11336.09 857
11337.09 876
11338.10 939
11339.10 939
11340.11 869
11341.12 880
11342.12 869
11343.13 873
11344.13 808
11345.14 876
11346.15 894
11347.15 908
11348.16 914
11349.16 1009
11350.17 974
11351.18 956
11352.18 918
11353.19 972
11354.20 1012
11355.20 979
11356.21 972
11357.21 975
11358.22 945
11359.23 866
11360.23 970
11361.24 917
11362.25 912
11363.25 850
11364.26 892
11365.27 928
11366.28 921
11367.28 904
11368.29 953
11369.30 914
11370.30 928
11371.31 871
11372.32 924
11373.32 949
11374.33 949
11375.34 955
11376.35 897
11377.35 917
11378.36 944
11379.37 886
11380.38 944
11381.38 948
11382.39 982
11383.40 932
11384.41 963
11385.41 966
11386.42 952
11387.43 946
11388.44 959
11389.45 969
11390.45 992
11391.46 954
11392.47 1016
11393.48 1078
11394.49 1015
11395.49 936
11396.50 944
11397.51 937
11398.52 935
11399.53 990
11400.54 969
11401.55 986
11402.55 1022
11403.56 971
11404.57 993
11405.58 1020
11406.59 985
11407.60 982
11408.61 1090
11409.61 1076
11410.62 1037
11411.63 1029
11412.64 1008
11413.65 1053
11414.66 1016
11415.67 1015
11416.68 1029
11417.69 1068
11418.70 1080
11419.71 1067
11420.71 1035
11421.72 1053
11422.73 1093
11423.74 1100
11424.75 1156
11425.76 1143
11426.77 1096
11427.78 1122
11428.79 1115
11429.80 1080
11430.81 1073
11431.82 1110
11432.83 1165
11433.84 1148
11434.85 1183
11435.86 1085
11436.87 1137
11437.88 1120
11438.89 1146
11439.90 1139
11440.91 1167
11441.92 1165
11442.93 1182
11443.94 1176
11444.95 1173
11445.96 1189
11446.97 1245
11447.98 1216
11448.99 1232
11450.00 1181
11451.01 1241
11452.03 1266
11453.04 1200
11454.05 1205
11455.06 1208
11456.07 1250
11457.08 1295
11458.09 1298
11459.10 1262
11460.11 1168
11461.12 1233
11462.14 1318
11463.15 1277
11464.16 1252
11465.17 1300
11466.18 1273
11467.19 1288
11468.20 1278
11469.21 1252
11470.23 1286
11471.24 1307
11472.25 1307
11473.26 1310
11474.27 1328
11475.28 1310
11476.30 1408
11477.31 1360
11478.32 1394
11479.33 1355
11480.34 1380
11481.36 1391
11482.37 1447
11483.38 1455
11484.39 1452
11485.40 1435
11486.42 1463
11487.43 1414
11488.44 1434
11489.45 1364
11490.47 1409
11491.48 1509
11492.49 1516
11493.50 1550
11494.52 1616
11495.53 1577
11496.54 1535
11497.55 1534
11498.57 1564
11499.58 1667
11500.59 1633
11501.61 1622
11502.62 1631
11503.63 1618
11504.64 1587
11505.66 1643
11506.67 1736
11507.68 1700
11508.70 1694
11509.71 1790
11510.72 1806
11511.74 1781
11512.75 1846
11513.76 1822
11514.78 1801
11515.79 1792
11516.80 1930
11517.82 1968
11518.83 1967
11519.84 1862
11520.86 1860
11521.87 1873
11522.89 1872
11523.90 1915
11524.91 2020
11525.93 2014
11526.94 2040
11527.96 2149
11528.97 2152
11529.98 2228
11531.00 2303
11532.01 2282
11533.03 2394
11534.04 2354
11535.06 2537
11536.07 2574
11537.08 2595
11538.10 2681
11539.11 2813
11540.13 2807
11541.14 2910
11542.16 3046
11543.17 3054
11544.19 2988
11545.20 3037
11546.22 3184
11547.23 3390
11548.25 3623
11549.26 4016
11550.28 4272
11551.29 4652
11552.31 5105
11553.32 5550
11554.34 6179
11555.35 6538
11556.37 6626
11557.38 6542
11558.40 6390
11559.41 5865
11560.43 5356
11561.45 4699
11562.46 4410
11563.48 3853
11564.49 3509
11565.51 3233
11566.52 3147
11567.54 2990
11568.56 2917
11569.57 2822
11570.59 2810
11571.60 2674
11572.62 2685
11573.64 2704
11574.65 2628
11575.67 2583
11576.68 2509
11577.70 2542
11578.72 2464
11579.73 2449
11580.75 2354
11581.77 2311
11582.78 2327
11583.80 2235
11584.82 2275
11585.83 2268
11586.85 2401
11587.87 2457
11588.88 2370
11589.90 2295
11590.92 2418
11591.93 2416
11592.95 2417
11593.97 2431
11594.98 2391
11596.00 2467
11597.02 2484
11598.03 2424
11599.05 2381
11600.07 2486
11601.09 2492
11602.10 2491
11603.12 2557
11604.14 2556
11605.16 2679
11606.17 2744
11607.19 2799
11608.21 3026
11609.23 3326
11610.24 3564
11611.26 3812
11612.28 3883
11613.30 4123
11614.32 4222
11615.33 4310
11616.35 4044
11617.37 3882
11618.39 3606
11619.41 3426
11620.42 3113
11621.44 2905
11622.46 2715
11623.48 2459
11624.50 2380
11625.51 2453
11626.53 2330
11627.55 2347
11628.57 2281
11629.59 2327
11630.61 2335
11631.63 2243
11632.64 2214
11633.66 2231
11634.68 2210
11635.70 2218
11636.72 2151
11637.74 2056
11638.76 2155
11639.78 2112
11640.80 2070
11641.81 2025
11642.83 2043
11643.85 2045
11644.87 1994
11645.89 1988
11646.91 1906
11647.93 1908
11648.95 1986
11649.97 1930
11650.99 1960
11652.01 1864
11653.03 1787
11654.05 1873
11655.07 1856
11656.09 1833
11657.11 1818
11658.13 1784
11659.15 1726
11660.17 1681
11661.19 1690
11662.21 1653
11663.23 1579
11664.25 1668
11665.27 1589
11666.29 1656
11667.31 1729
11668.33 1629
11669.35 1592
11670.37 1565
11671.39 1583
11672.41 1559
11673.43 1481
11674.45 1485
11675.47 1510
11676.49 1426
11677.51 1494
11678.53 1529
11679.55 1499
11680.57 1456
11681.59 1432
11682.61 1433
11683.64 1410
11684.66 1418
11685.68 1558
11686.70 1506
11687.72 1433
11688.74 1515
11689.76 1539
11690.78 1524
11691.80 1528
11692.83 1543
11693.85 1535
11694.87 1545
11695.89 1552
11696.91 1510
11697.93 1537
11698.95 1496
11699.98 1534
11701.00 1410
11702.02 1425
11703.04 1455
11704.06 1492
11705.08 1460
11706.11 1394
11707.13 1425
11708.15 1477
11709.17 1442
11710.19 1361
11711.22 1322
11712.24 1363
11713.26 1407
11714.28 1434
11715.31 1361
11716.33 1355
11717.35 1373
11718.37 1292
11719.40 1295
11720.42 1347
11721.44 1236
11722.46 1223
11723.49 1247
11724.51 1208
11725.53 1180
11726.55 1154
11727.58 1237
11728.60 1214
11729.62 1203
11730.65 1066
11731.67 1134
11732.69 1178
11733.71 1110
11734.74 1085
11735.76 1091
11736.78 1119
11737.81 1099
11738.83 1079
11739.85 1114
11740.88 1042
11741.90 1055
11742.92 1071
11743.95 1023
11744.97 1027
11746.00 1035
11747.02 1059
11748.04 996
11749.07 1048
11750.09 1005
11751.11 1046
11752.14 990
11753.16 990
11754.19 954
11755.21 940
11756.23 1036
11757.26 1033
11758.28 1052
11759.31 1011
11760.33 1039
11761.36 989
11762.38 994
11763.40 943
11764.43 947
11765.45 983
11766.48 961
11767.50 966
11768.53 922
11769.55 950
11770.58 923
11771.60 939
11772.63 913
11773.65 927
11774.68 920
11775.70 845
11776.73 881
11777.75 913
11778.78 940
11779.80 908
11780.83 907
11781.85 958
11782.88 947
11783.90 944
11784.93 947
11785.95 936
11786.98 945
11788.00 910
11789.03 899
11790.05 861
11791.08 877
11792.11 888
11793.13 934
11794.16 915
11795.18 1019
11796.21 869
11797.23 927
11798.26 848
11799.29 885
11800.31 850
11801.34 806
11802.36 868
11803.39 863
11804.42 888
11805.44 783
11806.47 784
11807.50 864
11808.52 843
11809.55 813
11810.57 821
11811.60 822
11812.63 816
11813.65 850
11814.68 827
11815.71 755
11816.73 750
11817.76 795
11818.79 816
11819.81 865
11820.84 746
11821.87 792
11822.90 862
11823.92 807
11824.95 796
11825.98 808
11827.00 799
11828.03 834
11829.06 813
11830.09 771
11831.11 769
11832.14 812
11833.17 807
11834.20 770
11835.22 738
11836.25 853
11837.28 850
11838.31 751
11839.33 791
11840.36 786
11841.39 818
11842.42 761
11843.45 824
11844.47 783
11845.50 761
11846.53 771
11847.56 799
11848.59 798
11849.61 799
11850.64 734
11851.67 789
11852.70 842
11853.73 800
11854.75 756
11855.78 741
11856.81 808
11857.84 755
11858.87 776
11859.90 807
11860.93 772
11861.95 751
11862.98 736
11864.01 770
11865.04 753
11866.07 724
11867.10 711
11868.13 764
11869.16 813
11870.19 805
11871.21 776
11872.24 789
11873.27 775
11874.30 756
11875.33 789
11876.36 762
11877.39 746
11878.42 690
11879.45 744
11880.48 763
11881.51 752
11882.54 788
11883.57 794
11884.60 721
11885.63 715
11886.66 784
11887.69 772
11888.72 705
11889.75 700
11890.78 792
11891.81 789
11892.84 779
11893.87 764
11894.90 753
11895.93 764
11896.96 763
11897.99 768
11899.02 811
11900.05 810
11901.08 800
11902.11 771
11903.14 763
11904.17 771
11905.20 754
11906.23 753
11907.26 829
11908.29 805
11909.32 822
11910.35 841
11911.38 780
11912.42 803
11913.45 825
11914.48 860
11915.51 753
11916.54 817
11917.57 800
11918.60 832
11919.63 781
11920.66 804
11921.70 795
11922.73 751
11923.76 778
11924.79 846
11925.82 814
11926.85 826
11927.88 887
11928.92 833
11929.95 859
11930.98 810
11932.01 820
11933.04 758
11934.07 841
11935.11 852
11936.14 827
11937.17 862
11938.20 829
11939.23 864
11940.27 922
11941.30 953
11942.33 988
11943.36 959
11944.40 943
11945.43 953
11946.46 944
11947.49 932
11948.53 811
11949.56 844
11950.59 900
11951.62 894
11952.66 785
11953.69 836
11954.72 851
11955.75 846
11956.79 865
11957.82 804
11958.85 880
11959.88 808
11960.92 828
11961.95 827
11962.98 865
11964.02 843
11965.05 818
11966.08 861
11967.12 870
11968.15 850
11969.18 830
11970.22 870
11971.25 890
11972.28 887
11973.32 798
11974.35 821
11975.38 826
11976.42 861
11977.45 802
11978.49 859
11979.52 811
11980.55 860
11981.59 793
11982.62 787
11983.66 747
11984.69 854
11985.72 825
11986.76 796
11987.79 796
11988.83 806
11989.86 773
11990.89 844
11991.93 824
11992.96 796
11994.00 869
11995.03 837
11996.07 783
11997.10 827
11998.14 840
11999.17 906
12000.20 825
12001.24 802
12002.27 858
12003.31 837
12004.34 856
12005.38 816
12006.41 860
12007.45 757
12008.48 763
12009.52 851
12010.55 832
12011.59 879
12012.62 846
12013.66 867
12014.70 787
12015.73 790
12016.77 827
12017.80 875
12018.84 851
12019.87 816
12020.91 801
12021.94 838
12022.98 806
12024.02 807
12025.05 851
12026.09 845
12027.12 870
12028.16 847
12029.19 801
12030.23 845
12031.27 933
12032.30 846
12033.34 870
12034.37 961
12035.41 916
12036.45 851
12037.48 858
12038.52 872
12039.56 841
12040.59 840
12041.63 803
12042.67 822
12043.70 793
12044.74 864
12045.78 810
12046.81 837
12047.85 847
12048.89 837
12049.92 826
12050.96 845
12052.00 885
12053.03 845
12054.07 813
12055.11 784
12056.14 804
12057.18 841
12058.22 807
12059.26 826
12060.29 819
12061.33 831
12062.37 784
12063.41 827
12064.44 789
12065.48 818
12066.52 816
12067.56 761
12068.59 796
12069.63 792
12070.67 780
12071.71 780
12072.74 773
12073.78 794
12074.82 820
12075.86 776
12076.90 782
12077.93 831
12078.97 729
12080.01 765
12081.05 776
12082.09 778
12083.13 802
12084.16 780
12085.20 751
12086.24 746
12087.28 761
12088.32 784
12089.36 819
12090.39 779
12091.43 781
12092.47 741
12093.51 796
12094.55 789
12095.59 797
12096.63 791
12097.67 801
12098.70 824
12099.74 828
12100.78 841
12101.82 812
12102.86 753
12103.90 745
12104.94 719
12105.98 757
12107.02 785
12108.06 778
12109.10 776
12110.14 804
12111.18 790
12112.22 793
12113.25 849
12114.29 782
12115.33 778
12116.37 739
12117.41 749
12118.45 745
12119.49 739
12120.53 738
12121.57 782
12122.61 762
12123.65 765
12124.69 771
12125.73 727
12126.77 751
12127.81 728
12128.85 737
12129.89 728
12130.93 735
12131.97 728
12133.02 680
12134.06 754
12135.10 693
12136.14 689
12137.18 728
12138.22 758
12139.26 735
12140.30 705
12141.34 673
12142.38 712
12143.42 727
12144.46 748
12145.50 681
12146.54 667
12147.59 686
12148.63 729
12149.67 716
12150.71 706
12151.75 708
12152.79 711
12153.83 739
12154.87 728
12155.92 735
12156.96 721
12158.00 740
12159.04 716
12160.08 687
12161.12 649
12162.17 639
12163.21 693
12164.25 658
12165.29 726
12166.33 710
12167.37 668
12168.42 706
12169.46 681
12170.50 715
12171.54 723
12172.58 690
12173.63 732
12174.67 682
12175.71 661
12176.75 722
12177.80 732
12178.84 689
12179.88 683
12180.92 696
12181.97 687
12183.01 657
12184.05 683
12185.09 707
12186.14 703
12187.18 702
12188.22 673
12189.26 692
12190.31 703
12191.35 679
12192.39 703
12193.44 641
12194.48 643
12195.52 668
12196.57 662
12197.61 693
12198.65 674
12199.70 692
12200.74 699
12201.78 630
12202.83 644
12203.87 696
12204.91 700
12205.96 664
12207.00 687
12208.04 728
12209.09 746
12210.13 690
12211.17 698
12212.22 703
12213.26 683
12214.31 658
12215.35 676
12216.39 646
12217.44 626
12218.48 667
12219.53 688
12220.57 646
12221.61 594
12222.66 644
12223.70 665
12224.75 672
12225.79 647
12226.84 661
12227.88 656
12228.93 633
12229.97 710
12231.01 690
12232.06 664
12233.10 678
12234.15 713
12235.19 658
12236.24 625
12237.28 696
12238.33 671
12239.37 661
12240.42 615
12241.46 598
12242.51 600
12243.55 664
12244.60 651
12245.64 567
12246.69 607
12247.74 676
12248.78 714
12249.83 664
12250.87 641
12251.92 715
12252.96 666
12254.01 631
12255.05 654
12256.10 642
12257.15 656
12258.19 707
12259.24 706
12260.28 611
12261.33 621
12262.37 663
12263.42 626
12264.47 676
12265.51 649
12266.56 650
12267.61 655
12268.65 612
12269.70 677
12270.74 645
12271.79 593
12272.84 641
12273.88 670
12274.93 636
12275.98 654
12277.02 626
12278.07 594
12279.12 625
12280.16 599
12281.21 612
12282.26 618
12283.30 646
12284.35 627
12285.40 630
12286.44 566
12287.49 602
12288.54 606
12289.59 612
12290.63 549
12291.68 643
12292.73 625
12293.77 610
12294.82 628
12295.87 636
12296.92 611
12297.96 613
12299.01 596
12300.06 564
12301.11 555
12302.15 595
12303.20 585
12304.25 548
12305.30 590
12306.35 584
12307.39 620
12308.44 603
12309.49 603
12310.54 600
12311.59 589
12312.63 594
12313.68 616
12314.73 626
12315.78 601
12316.83 627
12317.88 626
12318.92 599
12319.97 585
12321.02 607
12322.07 602
12323.12 663
12324.17 656
12325.21 569
12326.26 536
12327.31 568
12328.36 581
12329.41 552
12330.46 570
12331.51 625
12332.56 612
12333.61 610
12334.65 615
12335.70 552
12336.75 608
12337.80 568
12338.85 537
12339.90 518
12340.95 529
12342.00 627
12343.05 608
12344.10 613
12345.15 591
12346.20 580
12347.25 580
12348.30 591
12349.35 569
12350.40 594
12351.45 549
12352.50 596
12353.55 601
12354.60 580
12355.65 563
12356.70 582
12357.75 565
12358.80 588
12359.85 518
12360.90 583
12361.95 614
12363.00 564
12364.05 598
12365.10 570
12366.15 609
12367.20 627
12368.25 590
12369.30 594
12370.35 601
12371.40 582
12372.45 608
12373.50 553
12374.55 566
12375.60 582
12376.65 615
12377.70 599
12378.76 612
12379.81 549
12380.86 582
12381.91 607
12382.96 545
12384.01 599
12385.06 601
12386.11 632
12387.17 648
12388.22 660
12389.27 580
12390.32 606
12391.37 608
12392.42 609
12393.47 604
12394.53 570
12395.58 590
12396.63 575
12397.68 614
12398.73 545
12399.78 533
12400.84 603
12401.89 579
12402.94 551
12403.99 590
12405.04 576
12406.10 626
12407.15 625
12408.20 586
12409.25 606
12410.31 613
12411.36 607
12412.41 610
12413.46 577
12414.51 584
12415.57 589
12416.62 573
12417.67 602
12418.72 653
12419.78 614
12420.83 621
12421.88 654
12422.94 667
12423.99 618
12425.04 616
12426.09 581
12427.15 623
12428.20 568
12429.25 613
12430.31 596
12431.36 579
12432.41 573
12433.47 663
12434.52 611
12435.57 627
12436.63 614
12437.68 598
12438.73 566
12439.79 581
12440.84 599
12441.89 609
12442.95 617
12444.00 616
12445.06 570
12446.11 599
12447.16 648
12448.22 612
12449.27 566
12450.33 582
12451.38 595
12452.43 612
12453.49 633
12454.54 634
12455.60 625
12456.65 636
12457.70 599
12458.76 588
12459.81 628
12460.87 640
12461.92 618
12462.98 581
12464.03 571
12465.09 606
12466.14 587
12467.19 586
12468.25 592
12469.30 603
12470.36 586
12471.41 674
12472.47 624
12473.52 609
12474.58 602
12475.63 599
12476.69 605
12477.74 607
12478.80 584
12479.85 610
12480.91 642
12481.97 645
12483.02 605
12484.08 616
12485.13 668
12486.19 642
12487.24 642
12488.30 587
12489.35 612
12490.41 607
12491.47 643
12492.52 656
12493.58 617
12494.63 623
12495.69 615
12496.74 626
12497.80 624
12498.86 601
12499.91 606
12500.97 627
12502.03 557
12503.08 567
12504.14 593
12505.19 641
12506.25 620
12507.31 571
12508.36 581
12509.42 597
12510.48 624
12511.53 642
12512.59 690
12513.65 663
12514.70 663
12515.76 657
12516.82 685
12517.87 648
12518.93 627
12519.99 629
12521.04 700
12522.10 688
12523.16 693
12524.22 721
12525.27 731
12526.33 693
12527.39 692
12528.44 757
12529.50 703
12530.56 765
12531.62 827
12532.67 813
12533.73 938
12534.79 883
12535.85 890
12536.90 886
12537.96 903
12539.02 891
12540.08 866
12541.14 843
12542.19 806
12543.25 779
12544.31 760
12545.37 695
12546.43 706
12547.48 683
12548.54 700
12549.60 699
12550.66 660
12551.72 672
12552.77 678
12553.83 629
12554.89 628
12555.95 663
12557.01 626
12558.07 654
12559.13 565
12560.18 630
12561.24 633
12562.30 688
12563.36 671
12564.42 665
12565.48 668
12566.54 622
12567.60 682
12568.65 660
12569.71 666
12570.77 682
12571.83 655
12572.89 668
12573.95 601
12575.01 639
12576.07 598
12577.13 629
12578.19 562
12579.25 613
12580.31 640
12581.37 639
12582.43 658
12583.49 595
12584.55 580
12585.60 602
12586.66 684
12587.72 630
12588.78 665
12589.84 667
12590.90 676
12591.96 639
12593.02 651
12594.08 695
12595.14 662
12596.20 629
12597.26 652
12598.32 667
12599.39 720
12600.45 719
12601.51 658
12602.57 701
12603.63 671
12604.69 714
12605.75 751
12606.81 695
12607.87 746
12608.93 788
12609.99 802
12611.05 780
12612.11 805
12613.17 890
12614.23 829
12615.30 873
12616.36 929
12617.42 954
12618.48 877
12619.54 923
12620.60 909
12621.66 864
12622.72 785
12623.78 795
12624.85 746
12625.91 827
12626.97 767
12628.03 812
12629.09 807
12630.15 699
12631.22 663
12632.28 720
12633.34 717
12634.40 758
12635.46 704
12636.52 686
12637.59 696
12638.65 655
12639.71 625
12640.77 619
12641.83 654
12642.90 665
12643.96 680
12645.02 680
12646.08 714
12647.14 693
12648.21 666
12649.27 674
12650.33 574
12651.39 626
12652.46 638
12653.52 599
12654.58 599
12655.65 577
12656.71 559
12657.77 652
12658.83 642
12659.90 593
12660.96 593
12662.02 588
12663.09 625
12664.15 609
12665.21 590
12666.27 653
12667.34 598
12668.40 653
12669.46 594
12670.53 586
12671.59 641
12672.65 644
12673.72 614
12674.78 667
12675.84 630
12676.91 623
12677.97 623
12679.04 593
12680.10 640
12681.16 616
12682.23 646
12683.29 658
12684.35 648
12685.42 664
12686.48 657
12687.55 683
12688.61 670
12689.67 653
12690.74 663
12691.80 668
12692.87 662
12693.93 625
12695.00 671
12696.06 671
12697.12 711
12698.19 702
12699.25 679
12700.32 678
12701.38 697
12702.45 674
12703.51 676
12704.58 675
12705.64 696
12706.71 641
12707.77 670
12708.84 640
12709.90 629
12710.97 603
12712.03 612
12713.10 634
12714.16 628
12715.23 637
12716.29 676
12717.36 655
12718.42 664
12719.49 621
12720.55 565
12721.62 614
12722.68 621
12723.75 624
12724.81 640
12725.88 578
12726.95 560
12728.01 583
12729.08 586
12730.14 550
12731.21 566
12732.28 594
12733.34 611
12734.41 566
12735.47 550
12736.54 568
12737.61 592
12738.67 604
12739.74 583
12740.80 601
12741.87 544
12742.94 571
12744.00 574
12745.07 539
12746.14 541
12747.20 555
12748.27 586
12749.34 596
12750.40 640
12751.47 587
12752.54 589
12753.60 609
12754.67 599
12755.74 559
12756.80 543
12757.87 577
12758.94 602
12760.00 541
12761.07 538
12762.14 575
12763.21 617
12764.27 563
12765.34 566
12766.41 529
12767.47 549
12768.54 578
12769.61 572
12770.68 573
12771.74 600
12772.81 590
12773.88 554
12774.95 548
12776.02 534
12777.08 565
12778.15 600
12779.22 571
12780.29 513
12781.35 511
12782.42 596
12783.49 566
12784.56 544
12785.63 575
12786.70 552
12787.76 519
12788.83 555
12789.90 579
12790.97 554
12792.04 553
12793.11 555
12794.17 548
12795.24 490
12796.31 525
12797.38 530
12798.45 557
12799.52 536
12800.59 508
12801.65 539
12802.72 545
12803.79 549
12804.86 553
12805.93 599
12807.00 574
12808.07 560
12809.14 560
12810.21 587
12811.28 577
12812.34 479
12813.41 551
12814.48 539
12815.55 526
12816.62 501
12817.69 533
12818.76 491
12819.83 527
12820.90 546
12821.97 511
12823.04 508
12824.11 550
12825.18 538
12826.25 603
12827.32 578
12828.39 526
12829.46 571
12830.53 526
12831.60 561
12832.67 549
12833.74 553
12834.81 500
12835.88 526
12836.95 555
12838.02 532
12839.09 568
12840.16 527
12841.23 496
12842.30 523
12843.37 524
12844.44 517
12845.51 511
12846.58 516
12847.66 493
12848.73 526
12849.80 545
12850.87 515
12851.94 532
12853.01 523
12854.08 528
12855.15 479
12856.22 530
12857.29 501
12858.36 470
12859.44 477
12860.51 491
12861.58 477
12862.65 434
12863.72 527
12864.79 521
12865.86 532
12866.94 515
12868.01 523
12869.08 558
12870.15 529
12871.22 523
12872.29 511
12873.37 530
12874.44 501
12875.51 504
12876.58 500
12877.65 525
12878.73 581
12879.80 560
12880.87 482
12881.94 507
12883.01 524
12884.09 499
12885.16 505
12886.23 554
12887.30 519
12888.38 471
12889.45 492
12890.52 508
12891.59 493
12892.67 478
12893.74 508
12894.81 507
12895.88 492
12896.96 534
12898.03 516
12899.10 522
12900.18 502
12901.25 518
12902.32 533
12903.39 509
12904.47 454
12905.54 455
12906.61 488
12907.69 505
12908.76 480
12909.83 502
12910.91 466
12911.98 519
12913.05 482
12914.13 487
12915.20 509
12916.28 449
12917.35 453
12918.42 497
12919.50 471
12920.57 517
12921.64 516
12922.72 546
12923.79 543
12924.87 536
12925.94 506
12927.01 511
12928.09 487
12929.16 494
12930.24 515
12931.31 510
12932.38 462
12933.46 488
12934.53 514
12935.61 509
12936.68 493
12937.76 478
12938.83 516
12939.91 521
12940.98 485
12942.05 490
12943.13 498
12944.20 467
12945.28 502
12946.35 496
12947.43 483
12948.50 502
12949.58 487
12950.65 487
12951.73 450
12952.80 468
12953.88 476
12954.95 490
12956.03 478
12957.10 507
12958.18 496
12959.26 479
12960.33 477
12961.41 457
12962.48 463
12963.56 474
12964.63 524
12965.71 527
12966.78 501
12967.86 502
12968.94 513
12970.01 509
12971.09 528
12972.16 543
12973.24 426
12974.32 462
12975.39 479
12976.47 496
12977.54 501
12978.62 508
12979.70 499
12980.77 474
12981.85 493
12982.93 494
12984.00 449
12985.08 450
12986.15 489
12987.23 485
12988.31 475
12989.38 474
12990.46 519
12991.54 498
12992.61 518
12993.69 547
12994.77 487
12995.85 524
12996.92 508
12998.00 521
12999.08 491
13000.15 482
13001.23 505
13002.31 507
13003.38 487
13004.46 476
13005.54 480
13006.62 484
13007.69 514
13008.77 513
13009.85 552
13010.93 508
13012.00 501
13013.08 513
13014.16 476
13015.24 460
13016.32 471
13017.39 544
13018.47 509
13019.55 479
13020.63 493
13021.70 500
13022.78 476
13023.86 467
13024.94 455
13026.02 499
13027.10 510
13028.17 486
13029.25 522
13030.33 539
13031.41 520
13032.49 499
13033.57 502
13034.64 510
13035.72 528
13036.80 524
13037.88 491
13038.96 553
13040.04 546
13041.12 520
13042.19 496
13043.27 519
13044.35 500
13045.43 503
13046.51 491
13047.59 522
13048.67 531
13049.75 516
13050.83 510
13051.91 530
13052.99 523
13054.06 538
13055.14 522
13056.22 545
13057.30 528
13058.38 503
13059.46 480
13060.54 569
13061.62 527
13062.70 558
13063.78 566
13064.86 537
13065.94 504
13067.02 530
13068.10 516
13069.18 516
13070.26 508
13071.34 491
13072.42 510
13073.50 489
13074.58 528
13075.66 530
13076.74 451
13077.82 477
13078.90 510
13079.98 468
13081.06 475
13082.14 529
13083.22 543
13084.30 543
13085.38 482
13086.47 507
13087.55 489
13088.63 513
13089.71 506
13090.79 454
13091.87 470
13092.95 490
13094.03 459
13095.11 486
13096.19 485
13097.27 469
13098.36 466
13099.44 495
13100.52 479
13101.60 533
13102.68 526
13103.76 508
13104.84 507
13105.93 501
13107.01 522
13108.09 518
13109.17 517
13110.25 489
13111.33 499
13112.42 484
13113.50 505
13114.58 496
13115.66 442
13116.74 499
13117.82 451
13118.91 499
13119.99 460
13121.07 550
13122.15 538
13123.23 496
13124.32 502
13125.40 487
13126.48 463
13127.56 517
13128.65 473
13129.73 487
13130.81 472
13131.89 483
13132.98 458
13134.06 459
13135.14 485
13136.22 460
13137.31 480
13138.39 504
13139.47 511
13140.56 515
13141.64 512
13142.72 465
13143.81 523
13144.89 528
13145.97 489
13147.05 425
13148.14 490
13149.22 516
13150.30 472
13151.39 470
13152.47 476
13153.55 503
13154.64 449
13155.72 473
13156.81 494
13157.89 470
13158.97 479
13160.06 447
13161.14 470
13162.22 499
13163.31 449
13164.39 442
13165.48 454
13166.56 441
13167.64 416
13168.73 469
13169.81 518
13170.90 511
13171.98 484
13173.06 444
13174.15 455
13175.23 435
13176.32 438
13177.40 469
13178.49 428
13179.57 498
13180.66 515
13181.74 465
13182.82 454
13183.91 451
13184.99 515
13186.08 520
13187.16 478
13188.25 483
13189.33 512
13190.42 545
13191.50 482
13192.59 478
13193.67 462
13194.76 498
13195.84 472
13196.93 457
13198.01 462
13199.10 479
13200.19 456
13201.27 436
13202.36 403
13203.44 430
13204.53 486
13205.61 461
13206.70 507
13207.78 459
13208.87 461
13209.96 463
13211.04 493
13212.13 467
13213.21 479
13214.30 471
13215.38 512
13216.47 496
13217.56 468
13218.64 441
13219.73 457
13220.82 463
13221.90 468
13222.99 449
13224.07 480
13225.16 480
13226.25 489
13227.33 456
13228.42 465
13229.51 454
13230.59 496
13231.68 474
13232.77 442
13233.85 464
13234.94 495
13236.03 509
13237.11 477
13238.20 503
13239.29 518
13240.38 504
13241.46 501
13242.55 458
13243.64 485
13244.72 523
13245.81 499
13246.90 491
13247.99 460
13249.07 475
13250.16 465
13251.25 456
13252.34 483
13253.42 505
13254.51 551
13255.60 446
13256.69 478
13257.77 482
13258.86 449
13259.95 476
13261.04 485
13262.13 487
13263.21 464
13264.30 421
13265.39 473
13266.48 521
13267.57 433
13268.65 512
13269.74 510
13270.83 519
13271.92 472
13273.01 426
13274.10 475
13275.18 488
13276.27 463
13277.36 448
13278.45 463
13279.54 476
13280.63 477
13281.72 491
13282.80 457
13283.89 470
13284.98 484
13286.07 470
13287.16 440
13288.25 459
13289.34 436
13290.43 443
13291.52 478
13292.61 460
13293.69 442
13294.78 461
13295.87 521
13296.96 475
13298.05 417
13299.14 453
13300.23 455
13301.32 472
13302.41 444
13303.50 430
13304.59 430
13305.68 477
13306.77 448
13307.86 418
13308.95 473
13310.04 487
13311.13 497
13312.22 492
13313.31 505
13314.40 489
13315.49 468
13316.58 446
13317.67 452
13318.76 429
13319.85 462
13320.94 497
13322.03 489
13323.12 478
13324.21 472
13325.30 466
13326.39 483
13327.48 463
13328.57 462
13329.66 470
13330.75 484
13331.85 472
13332.94 528
13334.03 470
13335.12 496
13336.21 508
13337.30 461
13338.39 492
13339.48 506
13340.57 472
13341.66 481
13342.76 492
13343.85 466
13344.94 495
13346.03 481
13347.12 530
13348.21 494
13349.30 442
13350.40 487
13351.49 456
13352.58 483
13353.67 455
13354.76 460
13355.85 453
13356.95 481
13358.04 467
13359.13 433
13360.22 461
13361.31 444
13362.41 514
13363.50 472
13364.59 464
13365.68 455
13366.77 498
13367.87 469
13368.96 452
13370.05 471
13371.14 477
13372.24 493
13373.33 414
13374.42 452
13375.51 401
13376.61 453
13377.70 451
13378.79 461
13379.88 472
13380.98 485
13382.07 489
13383.16 522
13384.26 493
13385.35 512
13386.44 497
13387.54 547
13388.63 478
13389.72 433
13390.81 434
13391.91 461
13393.00 468
13394.09 485
13395.19 477
13396.28 452
13397.37 466
13398.47 446
13399.56 475
13400.66 455
13401.75 465
13402.84 415
13403.94 479
13405.03 419
13406.12 410
13407.22 426
13408.31 451
13409.41 452
13410.50 429
13411.59 511
13412.69 455
13413.78 481
13414.88 473
13415.97 433
13417.07 419
13418.16 474
13419.25 459
13420.35 471
13421.44 474
13422.54 447
13423.63 454
13424.73 439
13425.82 473
13426.92 464
13428.01 403
13429.11 473
13430.20 487
13431.29 466
13432.39 451
13433.48 483
13434.58 469
13435.67 454
13436.77 468
13437.86 498
13438.96 492
13440.06 471
13441.15 481
13442.25 463
13443.34 464
13444.44 438
13445.53 450
13446.63 477
13447.72 469
13448.82 476
13449.91 447
13451.01 483
13452.11 473
13453.20 447
13454.30 451
13455.39 467
13456.49 468
13457.59 483
13458.68 421
13459.78 399
13460.87 457
13461.97 439
13463.07 492
13464.16 392
13465.26 468
13466.35 500
13467.45 502
13468.55 489
13469.64 483
13470.74 496
13471.84 537
13472.93 511
13474.03 482
13475.13 489
13476.22 490
13477.32 471
13478.42 470
13479.51 475
13480.61 442
13481.71 534
13482.80 478
13483.90 495
13485.00 508
13486.10 491
13487.19 536
13488.29 502
13489.39 509
13490.48 533
13491.58 442
13492.68 449
13493.78 478
13494.87 453
13495.97 466
13497.07 480
13498.17 527
13499.26 493
13500.36 515
13501.46 493
13502.56 513
13503.65 496
13504.75 494
13505.85 501
13506.95 558
13508.05 550
13509.14 536
13510.24 552
13511.34 500
13512.44 520
13513.54 487
13514.64 551
13515.73 485
13516.83 524
13517.93 494
13519.03 455
13520.13 519
13521.23 497
13522.32 481
13523.42 507
13524.52 490
13525.62 512
13526.72 498
13527.82 495
13528.92 463
13530.02 454
13531.12 453
13532.21 442
13533.31 499
13534.41 470
13535.51 468
13536.61 436
13537.71 443
13538.81 471
13539.91 514
13541.01 470
13542.11 516
13543.21 492
13544.31 482
13545.41 452
13546.50 507
13547.60 490
13548.70 493
13549.80 484
13550.90 472
13552.00 482
13553.10 488
13554.20 425
13555.30 449
13556.40 428
13557.50 437
13558.60 458
13559.70 435
13560.80 483
13561.90 401
13563.00 456
13564.10 466
13565.20 464
13566.30 475
13567.41 495
13568.51 518
13569.61 456
13570.71 498
13571.81 465
13572.91 481
13574.01 516
13575.11 502
13576.21 432
13577.31 458
13578.41 459
13579.51 462
13580.61 451
13581.71 477
13582.82 491
13583.92 432
13585.02 425
13586.12 486
13587.22 484
13588.32 484
13589.42 473
13590.52 465
13591.63 504
13592.73 464
13593.83 426
13594.93 408
13596.03 425
13597.13 436
13598.24 433
13599.34 455
13600.44 516
13601.54 527
13602.64 480
13603.74 408
13604.85 428
13605.95 484
13607.05 471
13608.15 439
13609.25 493
13610.36 466
13611.46 441
13612.56 442
13613.66 495
13614.77 460
13615.87 486
13616.97 495
13618.07 474
13619.18 482
13620.28 429
13621.38 474
13622.48 546
13623.59 479
13624.69 509
13625.79 466
13626.89 446
13628.00 458
13629.10 468
13630.20 430
13631.31 435
13632.41 446
13633.51 450
13634.62 434
13635.72 404
13636.82 471
13637.93 464
13639.03 472
13640.13 497
13641.24 483
13642.34 445
13643.44 469
13644.55 494
13645.65 519
13646.75 474
13647.86 481
13648.96 452
13650.06 457
13651.17 479
13652.27 497
13653.38 461
13654.48 442
13655.58 502
13656.69 463
13657.79 478
13658.90 454
13660.00 462
13661.10 433
13662.21 450
13663.31 480
13664.42 482
13665.52 531
13666.63 516
13667.73 495
13668.84 447
13669.94 473
13671.04 448
13672.15 486
13673.25 533
13674.36 467
13675.46 482
13676.57 511
13677.67 443
13678.78 440
13679.88 465
13680.99 509
13682.09 504
13683.20 511
13684.30 478
13685.41 474
13686.51 505
13687.62 547
13688.72 500
13689.83 507
13690.94 528
13692.04 460
13693.15 466
13694.25 498
13695.36 496
13696.46 527
13697.57 516
13698.67 473
13699.78 465
13700.89 512
13701.99 508
13703.10 464
13704.20 459
13705.31 494
13706.42 513
13707.52 514
13708.63 570
13709.73 523
13710.84 544
13711.95 528
13713.05 505
13714.16 558
13715.27 540
13716.37 569
13717.48 503
13718.59 523
13719.69 525
13720.80 556
13721.91 605
13723.01 576
13724.12 615
13725.23 589
13726.33 564
13727.44 605
13728.55 600
13729.65 564
13730.76 597
13731.87 583
13732.98 605
13734.08 580
13735.19 579
13736.30 595
13737.40 566
13738.51 576
13739.62 503
13740.73 557
13741.83 582
13742.94 504
13744.05 492
13745.16 510
13746.26 494
13747.37 523
13748.48 531
13749.59 509
13750.70 531
13751.80 454
13752.91 494
13754.02 530
13755.13 508
13756.24 515
13757.34 514
13758.45 508
13759.56 499
13760.67 512
13761.78 543
13762.88 576
13763.99 510
13765.10 488
13766.21 512
13767.32 522
13768.43 549
13769.54 517
13770.64 520
13771.75 487
13772.86 564
13773.97 560
13775.08 529
13776.19 533
13777.30 522
13778.41 529
13779.52 540
13780.62 544
13781.73 552
13782.84 577
13783.95 552
13785.06 563
13786.17 562
13787.28 602
13788.39 604
13789.50 578
13790.61 585
13791.72 533
13792.83 549
13793.94 533
13795.05 531
13796.16 507
13797.27 499
13798.38 553
13799.49 547
13800.60 487
13801.71 510
13802.82 476
13803.93 558
13805.04 532
13806.15 485
13807.26 466
13808.37 475
13809.48 520
13810.59 530
13811.70 476
13812.81 493
13813.92 485
13815.03 518
13816.14 467
13817.25 490
13818.36 498
13819.47 503
13820.58 507
13821.69 517
13822.80 488
13823.91 514
13825.02 509
13826.13 511
13827.25 472
13828.36 481
13829.47 508
13830.58 490
13831.69 490
13832.80 472
13833.91 449
13835.02 489
13836.13 502
13837.25 509
13838.36 484
13839.47 484
13840.58 532
13841.69 532
13842.80 518
13843.91 478
13845.03 486
13846.14 494
13847.25 534
13848.36 471
13849.47 440
13850.59 533
13851.70 507
13852.81 483
13853.92 509
13855.03 494
13856.15 486
13857.26 520
13858.37 555
13859.48 486
13860.59 420
13861.71 456
13862.82 523
13863.93 510
13865.04 524
13866.16 550
13867.27 501
13868.38 560
13869.49 516
13870.61 523
13871.72 547
13872.83 503
13873.95 493
13875.06 504
13876.17 511
13877.28 537
13878.40 498
13879.51 482
13880.62 483
13881.74 539
13882.85 490
13883.96 528
13885.08 529
13886.19 524
13887.30 490
13888.42 487
13889.53 496
13890.64 503
13891.76 532
13892.87 540
13893.98 514
13895.10 514
13896.21 521
13897.33 555
13898.44 588
13899.55 569
13900.67 592
13901.78 609
13902.89 534
13904.01 596
13905.12 577
13906.24 596
13907.35 609
13908.47 625
13909.58 648
13910.69 608
13911.81 540
13912.92 593
13914.04 599
13915.15 567
13916.27 552
13917.38 570
13918.50 551
13919.61 540
13920.72 509
13921.84 577
13922.95 526
13924.07 487
13925.18 487
13926.30 492
13927.41 551
13928.53 530
13929.64 520
13930.76 486
13931.87 543
13932.99 571
13934.10 551
13935.22 476
13936.34 547
13937.45 483
13938.57 527
13939.68 500
13940.80 506
13941.91 495
13943.03 538
13944.14 527
13945.26 523
13946.38 524
13947.49 504
13948.61 420
13949.72 477
13950.84 467
13951.95 486
13953.07 483
13954.19 469
13955.30 518
13956.42 484
13957.53 480
13958.65 481
13959.77 492
13960.88 492
13962.00 511
13963.12 528
13964.23 473
13965.35 454
13966.47 480
13967.58 494
13968.70 453
13969.82 505
13970.93 481
13972.05 474
13973.17 404
13974.28 458
13975.40 452
13976.52 453
13977.63 475
13978.75 501
13979.87 460
13980.99 511
13982.10 519
13983.22 464
13984.34 494
13985.45 511
13986.57 515
13987.69 478
13988.81 515
13989.92 469
13991.04 477
13992.16 514
13993.28 522
13994.39 484
13995.51 489
13996.63 524
13997.75 503
13998.87 482
13999.98 538
14001.10 499
14002.22 484
14003.34 513
14004.46 469
14005.57 454
14006.69 496
14007.81 535
14008.93 506
14010.05 463
14011.16 470
14012.28 475
14013.40 486
14014.52 497
14015.64 489
14016.76 478
14017.88 489
14018.99 483
14020.11 490
14021.23 485
14022.35 503
14023.47 490
14024.59 484
14025.71 498
14026.83 470
14027.94 465
14029.06 480
14030.18 415
14031.30 415
14032.42 487
14033.54 497
14034.66 447
14035.78 485
14036.90 492
14038.02 479
14039.14 471
14040.26 476
14041.38 455
14042.50 480
14043.62 475
14044.74 449
14045.86 494
14046.97 468
14048.09 483
14049.21 484
14050.33 455
14051.45 481
14052.57 482
14053.69 493
14054.81 492
14055.93 503
14057.05 494
14058.17 482
14059.30 468
14060.42 455
14061.54 477
14062.66 480
14063.78 470
14064.90 503
14066.02 518
14067.14 512
14068.26 520
14069.38 549
14070.50 525
14071.62 509
14072.74 535
14073.86 505
14074.98 520
14076.10 534
14077.23 526
14078.35 538
14079.47 568
14080.59 538
14081.71 521
14082.83 538
14083.95 521
14085.07 588
14086.19 592
14087.32 558
14088.44 571
14089.56 582
14090.68 592
14091.80 556
14092.92 563
14094.05 613
14095.17 618
14096.29 638
14097.41 582
14098.53 594
14099.65 584
14100.78 608
14101.90 617
14103.02 601
14104.14 623
14105.26 677
14106.39 641
14107.51 658
14108.63 642
14109.75 692
14110.88 719
14112.00 736
14113.12 658
14114.24 632
14115.37 659
14116.49 630
14117.61 610
14118.73 628
14119.86 558
14120.98 534
14122.10 546
14123.22 492
14124.35 524
14125.47 542
14126.59 511
14127.72 513
14128.84 504
14129.96 488
14131.09 508
14132.21 569
14133.33 521
14134.45 500
14135.58 530
14136.70 517
14137.82 490
14138.95 476
14140.07 483
14141.20 469
14142.32 519
14143.44 461
14144.57 499
14145.69 474
14146.81 494
14147.94 486
14149.06 463
14150.19 437
14151.31 438
14152.43 448
14153.56 473
14154.68 474
14155.81 469
14156.93 459
14158.05 433
14159.18 461
14160.30 445
14161.43 435
14162.55 455
14163.68 514
14164.80 470
14165.92 431
14167.05 410
14168.17 445
14169.30 514
14170.42 491
14171.55 433
14172.67 422
14173.80 465
14174.92 469
14176.05 446
14177.17 475
14178.30 431
14179.42 482
14180.55 491
14181.67 473
14182.80 440
14183.92 435
14185.05 424
14186.17 471
14187.30 449
14188.42 420
14189.55 472
14190.67 473
14191.80 469
14192.93 426
14194.05 448
14195.18 460
14196.30 470
14197.43 484
14198.55 517
14199.68 471
14200.81 466
14201.93 492
14203.06 441
14204.18 452
14205.31 421
14206.44 484
14207.56 462
14208.69 434
14209.82 462
14210.94 469
14212.07 458
14213.19 422
14214.32 412
14215.45 388
14216.57 422
14217.70 451
14218.83 465
14219.95 428
14221.08 433
14222.21 413
14223.33 436
14224.46 412
14225.59 433
14226.71 429
14227.84 448
14228.97 399
14230.10 411
14231.22 421
14232.35 419
14233.48 424
14234.60 392
14235.73 415
14236.86 410
14237.99 439
14239.11 456
14240.24 449
14241.37 452
14242.50 414
14243.62 423
14244.75 449
14245.88 433
14247.01 420
14248.13 389
14249.26 443
14250.39 470
14251.52 411
14252.65 428
14253.77 413
14254.90 440
14256.03 408
14257.16 426
14258.29 386
14259.42 428
14260.54 420
14261.67 433
14262.80 469
14263.93 460
14265.06 420
14266.19 412
14267.31 429
14268.44 412
14269.57 420
14270.70 451
14271.83 445
14272.96 486
14274.09 464
14275.22 409
14276.34 445
14277.47 448
14278.60 410
14279.73 402
14280.86 410
14281.99 418
14283.12 400
14284.25 363
14285.38 379
14286.51 392
14287.64 377
14288.76 419
14289.89 426
14291.02 397
14292.15 384
14293.28 412
14294.41 412
14295.54 413
14296.67 391
14297.80 415
14298.93 411
14300.06 412
14301.19 455
14302.32 385
14303.45 425
14304.58 435
14305.71 421
14306.84 398
14307.97 424
14309.10 372
14310.23 405
14311.36 433
14312.49 402
14313.62 417
14314.75 380
14315.88 387
14317.01 385
14318.15 390
14319.28 400
14320.41 381
14321.54 339
14322.67 361
14323.80 405
14324.93 412
14326.06 394
14327.19 379
14328.32 390
14329.45 394
14330.58 385
14331.72 359
14332.85 397
14333.98 393
14335.11 348
14336.24 380
14337.37 397
14338.50 423
14339.63 416
14340.77 383
14341.90 372
14343.03 405
14344.16 414
14345.29 462
14346.42 389
14347.56 386
14348.69 397
14349.82 391
14350.95 449
14352.08 406
14353.21 400
14354.35 378
14355.48 371
14356.61 389
14357.74 420
14358.88 377
14360.01 381
14361.14 405
14362.27 418
14363.40 377
14364.54 391
14365.67 417
14366.80 420
14367.93 380
14369.07 360
14370.20 400
14371.33 390
14372.46 383
14373.60 408
14374.73 424
14375.86 381
14377.00 384
14378.13 378
14379.26 359
14380.39 384
14381.53 357
14382.66 393
14383.79 402
14384.93 408
14386.06 378
14387.19 374
14388.33 390
14389.46 389
14390.59 371
14391.73 360
14392.86 355
14393.99 391
14395.13 408
14396.26 404
14397.40 419
14398.53 414
14399.66 431
14400.80 443
14401.93 396
14403.06 386
14404.20 433
14405.33 412
14406.47 351
14407.60 394
14408.74 418
14409.87 405
14411.00 391
14412.14 412
14413.27 390
14414.41 398
14415.54 377
14416.68 413
14417.81 409
14418.94 363
14420.08 378
14421.21 408
14422.35 383
14423.48 397
14424.62 376
14425.75 446
14426.89 431
14428.02 334
14429.16 316
14430.29 375
14431.43 414
14432.56 400
14433.70 403
14434.83 391
14435.97 377
14437.10 415
14438.24 366
14439.37 396
14440.51 392
14441.64 388
14442.78 427
14443.92 407
14445.05 382
14446.19 404
14447.32 409
14448.46 401
14449.59 393
14450.73 398
14451.87 388
14453.00 404
14454.14 416
14455.27 396
14456.41 400
14457.55 420
14458.68 423
14459.82 410
14460.95 410
14462.09 429
14463.23 422
14464.36 406
14465.50 432
14466.64 378
14467.77 398
14468.91 398
14470.05 393
14471.18 432
14472.32 430
14473.46 449
14474.59 439
14475.73 417
14476.87 431
14478.00 398
14479.14 434
14480.28 408
14481.41 402
14482.55 384
14483.69 419
14484.83 409
14485.96 415
14487.10 420
14488.24 424
14489.37 439
14490.51 500
14491.65 461
14492.79 480
14493.92 434
14495.06 430
14496.20 438
14497.34 458
14498.47 451
14499.61 425
14500.75 414
14501.89 438
14503.03 429
14504.16 444
14505.30 473
14506.44 431
14507.58 405
14508.72 382
14509.85 423
14510.99 452
14512.13 407
14513.27 440
14514.41 447
14515.55 411
14516.68 412
14517.82 434
14518.96 420
14520.10 418
14521.24 410
14522.38 419
14523.51 395
14524.65 398
14525.79 387
14526.93 419
14528.07 427
14529.21 413
14530.35 428
14531.49 461
14532.63 439
14533.76 403
14534.90 424
14536.04 480
14537.18 421
14538.32 434
14539.46 403
14540.60 418
14541.74 422
14542.88 400
14544.02 443
14545.16 395
14546.30 398
14547.44 446
14548.58 399
14549.72 362
14550.86 416
14552.00 401
14553.14 453
14554.28 411
14555.42 386
14556.56 392
14557.70 378
14558.84 371
14559.98 388
14561.12 359
14562.26 363
14563.40 412
14564.54 406
14565.68 406
14566.82 405
14567.96 448
14569.10 366
14570.24 405
14571.38 414
14572.52 394
14573.66 384
14574.80 384
14575.94 377
14577.08 403
14578.22 375
14579.36 398
14580.51 392
14581.65 408
14582.79 382
14583.93 394
14585.07 404
14586.21 385
14587.35 375
14588.49 367
14589.63 369
14590.78 421
14591.92 428
14593.06 439
14594.20 403
14595.34 408
14596.48 382
14597.62 412
14598.77 433
14599.91 407
14601.05 411
14602.19 383
14603.33 382
14604.48 391
14605.62 415
14606.76 388
14607.90 361
14609.04 415
14610.19 393
14611.33 388
14612.47 415
14613.61 376
14614.75 377
14615.90 386
14617.04 360
14618.18 382
14619.32 397
14620.47 372
14621.61 395
14622.75 378
14623.89 378
14625.04 391
14626.18 390
14627.32 378
14628.46 393
14629.61 379
14630.75 402
14631.89 400
14633.04 415
14634.18 414
14635.32 389
14636.47 422
14637.61 424
14638.75 410
14639.89 380
14641.04 363
14642.18 354
14643.32 383
14644.47 393
14645.61 425
14646.76 444
14647.90 379
14649.04 374
14650.19 398
14651.33 380
14652.47 392
14653.62 380
14654.76 407
14655.90 398
14657.05 390
14658.19 399
14659.34 373
14660.48 406
14661.62 360
14662.77 380
14663.91 384
14665.06 382
14666.20 336
14667.35 373
14668.49 370
14669.63 372
14670.78 329
14671.92 369
14673.07 373
14674.21 384
14675.36 380
14676.50 365
14677.65 353
14678.79 350
14679.94 373
14681.08 344
14682.23 359
14683.37 351
14684.52 339
14685.66 369
14686.81 404
14687.95 383
14689.10 406
14690.24 394
14691.39 366
14692.53 335
14693.68 365
14694.82 393
14695.97 355
14697.11 371
14698.26 325
14699.41 338
14700.55 381
14701.70 361
14702.84 311
14703.99 360
14705.13 342
14706.28 348
14707.43 371
14708.57 327
14709.72 335
14710.86 346
14712.01 366
14713.16 336
14714.30 349
14715.45 381
14716.59 381
14717.74 348
14718.89 329
14720.03 349
14721.18 356
14722.33 366
14723.47 321
14724.62 345
14725.77 382
14726.91 376
14728.06 364
14729.21 327
14730.35 352
14731.50 388
14732.65 332
14733.79 333
14734.94 388
14736.09 361
14737.23 337
14738.38 350
14739.53 391
14740.68 338
14741.82 362
14742.97 328
14744.12 367
14745.26 327
14746.41 363
14747.56 390
14748.71 341
14749.85 355
14751.00 345
14752.15 305
14753.30 352
14754.45 352
14755.59 351
14756.74 314
14757.89 310
14759.04 327
14760.18 395
14761.33 344
14762.48 374
14763.63 358
14764.78 363
14765.92 362
14767.07 376
14768.22 342
14769.37 364
14770.52 359
14771.67 351
14772.81 356
14773.96 339
14775.11 330
14776.26 335
14777.41 390
14778.56 369
14779.71 355
14780.86 371
14782.00 381
14783.15 345
14784.30 335
14785.45 359
14786.60 325
14787.75 350
14788.90 358
14790.05 335
14791.20 335
14792.35 370
14793.49 336
14794.64 327
14795.79 315
14796.94 351
14798.09 349
14799.24 302
14800.39 328
14801.54 316
14802.69 337
14803.84 360
14804.99 380
14806.14 377
14807.29 352
14808.44 333
14809.59 346
14810.74 351
14811.89 343
14813.04 364
14814.19 387
14815.34 350
14816.49 304
14817.64 326
14818.79 361
14819.94 348
14821.09 305
14822.24 363
14823.39 336
14824.54 341
14825.69 344
14826.84 358
14827.99 337
14829.14 317
14830.29 323
14831.44 358
14832.60 374
14833.75 313
14834.90 357
14836.05 368
14837.20 380
14838.35 355
14839.50 357
14840.65 345
14841.80 334
14842.95 338
14844.11 307
14845.26 303
14846.41 341
14847.56 373
14848.71 369
14849.86 359
14851.01 364
14852.17 331
14853.32 328
14854.47 292
14855.62 300
14856.77 315
14857.92 358
14859.08 387
14860.23 339
14861.38 349
14862.53 306
14863.68 352
14864.84 312
14865.99 311
14867.14 319
14868.29 349
14869.44 365
14870.60 354
14871.75 371
14872.90 317
14874.05 313
14875.21 331
14876.36 325
14877.51 340
14878.66 326
14879.82 327
14880.97 372
14882.12 332
14883.27 380
14884.43 342
14885.58 366
14886.73 330
14887.89 329
14889.04 364
14890.19 330
14891.34 332
14892.50 326
14893.65 324
14894.80 320
14895.96 377
14897.11 365
14898.26 362
14899.42 299
14900.57 310
14901.72 288
14902.88 384
14904.03 354
14905.18 312
14906.34 341
14907.49 323
14908.65 346
14909.80 361
14910.95 362
14912.11 336
14913.26 352
14914.41 321
14915.57 344
14916.72 323
14917.88 352
14919.03 333
14920.18 332
14921.34 378
14922.49 323
14923.65 310
14924.80 297
14925.96 330
14927.11 320
14928.27 343
14929.42 341
14930.57 387
14931.73 360
14932.88 339
14934.04 308
14935.19 318
14936.35 312
14937.50 299
14938.66 304
14939.81 367
14940.97 320
14942.12 281
14943.28 290
14944.43 323
14945.59 324
14946.74 336
14947.90 310
14949.05 306
14950.21 336
14951.36 310
14952.52 346
14953.68 326
14954.83 313
14955.99 383
14957.14 346
14958.30 332
14959.45 368
14960.61 353
14961.77 318
14962.92 325
14964.08 361
14965.23 373
14966.39 339
14967.54 319
14968.70 328
14969.86 325
14971.01 302
14972.17 327
14973.33 356
14974.48 323
14975.64 344
14976.79 339
14977.95 335
14979.11 350
14980.26 324
14981.42 319
14982.58 341
14983.73 331
14984.89 357
14986.05 325
14987.20 378
14988.36 331
14989.52 346
14990.67 342
14991.83 337
14992.99 317
14994.15 353
14995.30 331
14996.46 356
14997.62 333
14998.77 348
14999.93 330
15001.09 313
15002.25 347
15003.40 354
15004.56 319
15005.72 339
15006.88 319
15008.03 282
15009.19 318
15010.35 295
15011.51 316
15012.66 342
15013.82 317
15014.98 330
15016.14 356
15017.30 364
15018.45 307
15019.61 318
15020.77 302
15021.93 346
15023.09 360
15024.24 306
15025.40 326
15026.56 316
15027.72 343
15028.88 358
15030.04 345
15031.19 352
15032.35 321
15033.51 319
15034.67 387
15035.83 420
15036.99 319
15038.15 326
15039.30 339
15040.46 327
15041.62 331
15042.78 334
15043.94 301
15045.10 300
15046.26 321
15047.42 323
15048.58 347
15049.74 356
15050.90 325
15052.05 354
15053.21 334
15054.37 320
15055.53 314
15056.69 333
15057.85 338
15059.01 370
15060.17 331
15061.33 336
15062.49 304
15063.65 307
15064.81 334
15065.97 336
15067.13 338
15068.29 299
15069.45 338
15070.61 316
15071.77 310
15072.93 325
15074.09 303
15075.25 324
15076.41 296
15077.57 287
15078.73 332
15079.89 316
15081.05 322
15082.21 323
15083.37 289
15084.53 298
15085.69 333
15086.85 300
15088.01 302
15089.18 298
15090.34 331
15091.50 337
15092.66 339
15093.82 332
15094.98 309
15096.14 328
15097.30 303
15098.46 294
15099.62 303
15100.78 328
15101.95 328
15103.11 287
15104.27 312
15105.43 319
15106.59 351
15107.75 332
15108.91 298
15110.08 264
15111.24 311
15112.40 366
15113.56 364
15114.72 360
15115.88 329
15117.05 330
15118.21 351
15119.37 345
15120.53 319
15121.69 299
15122.86 306
15124.02 319
15125.18 342
15126.34 356
15127.50 302
15128.67 314
15129.83 327
15130.99 299
15132.15 305
15133.32 334
15134.48 308
15135.64 348
15136.80 301
15137.97 325
15139.13 328
15140.29 342
15141.45 302
15142.62 329
15143.78 327
15144.94 331
15146.11 319
15147.27 315
15148.43 330
15149.59 351
15150.76 328
15151.92 269
15153.08 330
15154.25 352
15155.41 328
15156.57 299
15157.74 344
15158.90 319
15160.06 318
15161.23 317
15162.39 323
15163.55 370
15164.72 319
15165.88 285
15167.05 289
15168.21 320
15169.37 302
15170.54 344
15171.70 343
15172.86 320
15174.03 290
15175.19 313
15176.36 351
15177.52 298
15178.69 292
15179.85 318
15181.01 317
15182.18 324
15183.34 289
15184.51 331
15185.67 278
15186.84 273
15188.00 326
15189.16 347
15190.33 338
15191.49 358
15192.66 359
15193.82 343
15194.99 327
15196.15 288
15197.32 318
15198.48 329
15199.65 342
15200.81 309
15201.98 320
15203.14 316
15204.31 313
15205.47 328
15206.64 322
15207.80 311
15208.97 316
15210.13 346
15211.30 333
15212.47 327
15213.63 350
15214.80 298
15215.96 312
15217.13 321
15218.29 307
15219.46 338
15220.62 315
15221.79 292
15222.96 289
15224.12 284
15225.29 309
15226.45 331
15227.62 302
15228.79 344
15229.95 332
15231.12 333
15232.29 279
15233.45 309
15234.62 323
15235.78 345
15236.95 334
15238.12 354
15239.28 335
15240.45 337
15241.62 302
15242.78 310
15243.95 305
15245.12 301
15246.28 310
15247.45 332
15248.62 331
15249.78 341
15250.95 328
15252.12 361
15253.28 329
15254.45 311
15255.62 321
15256.79 345
15257.95 330
15259.12 288
15260.29 297
15261.46 319
15262.62 373
15263.79 338
15264.96 280
15266.13 285
15267.29 299
15268.46 297
15269.63 276
15270.80 297
15271.96 325
15273.13 288
15274.30 300
15275.47 302
15276.64 284
15277.80 315
15278.97 319
15280.14 342
15281.31 329
15282.48 296
15283.64 306
15284.81 333
15285.98 328
15287.15 298
15288.32 279
15289.49 292
15290.65 283
15291.82 304
15292.99 301
15294.16 280
15295.33 304
15296.50 332
15297.67 301
15298.83 315
15300.00 338
15301.17 331
15302.34 317
15303.51 305
15304.68 316
15305.85 288
15307.02 311
15308.19 316
15309.36 292
15310.52 310
15311.69 330
15312.86 304
15314.03 286
15315.20 299
15316.37 299
15317.54 327
15318.71 322
15319.88 326
15321.05 313
15322.22 329
15323.39 363
15324.56 335
15325.73 311
15326.90 278
15328.07 315
15329.24 354
15330.41 298
15331.58 282
15332.75 346
15333.92 338
15335.09 324
15336.26 311
15337.43 319
15338.60 329
15339.77 315
15340.94 346
15342.11 323
15343.28 303
15344.45 320
15345.62 333
15346.79 308
15347.96 278
15349.13 292
15350.31 311
15351.48 290
15352.65 320
15353.82 341
15354.99 318
15356.16 298
15357.33 294
15358.50 298
15359.67 331
15360.84 308
15362.02 295
15363.19 341
15364.36 332
15365.53 305
15366.70 311
15367.87 297
15369.04 301
15370.21 345
15371.39 322
15372.56 312
15373.73 309
15374.90 335
15376.07 320
15377.24 324
15378.42 328
15379.59 311
15380.76 317
15381.93 339
15383.10 313
15384.28 302
15385.45 304
15386.62 314
15387.79 333
15388.97 323
15390.14 309
15391.31 323
15392.48 338
15393.65 350
15394.83 352
15396.00 352
15397.17 307
15398.34 310
15399.52 319
15400.69 301
15401.86 330
15403.04 306
15404.21 288
15405.38 297
15406.55 358
15407.73 355
15408.90 349
15410.07 349
15411.25 312
15412.42 339
15413.59 345
15414.77 301
15415.94 296
15417.11 332
15418.29 363
15419.46 333
15420.63 342
15421.81 328
15422.98 316
15424.15 295
15425.33 297
15426.50 282
15427.67 316
15428.85 299
15430.02 329
15431.20 284
15432.37 293
15433.54 297
15434.72 308
15435.89 320
15437.07 342
15438.24 326
15439.41 316
15440.59 295
15441.76 312
15442.94 317
15444.11 312
15445.29 286
15446.46 284
15447.63 298
15448.81 310
15449.98 319
15451.16 312
15452.33 275
15453.51 294
15454.68 308
15455.86 303
15457.03 287
15458.21 293
15459.38 277
15460.56 313
15461.73 280
15462.91 306
15464.08 330
15465.26 295
15466.43 317
15467.61 333
15468.78 327
15469.96 323
15471.13 300
15472.31 306
15473.48 301
15474.66 316
15475.83 295
15477.01 295
15478.19 286
15479.36 296
15480.54 330
15481.71 309
15482.89 307
15484.06 288
15485.24 317
15486.42 325
15487.59 320
15488.77 270
15489.94 295
15491.12 281
15492.30 349
15493.47 300
15494.65 333
15495.83 295
15497.00 310
15498.18 304
15499.36 293
15500.53 275
15501.71 283
15502.88 284
15504.06 270
15505.24 298
15506.41 282
15507.59 301
15508.77 304
15509.95 286
15511.12 296
15512.30 303
15513.48 298
15514.65 304
15515.83 307
15517.01 289
15518.18 318
15519.36 284
15520.54 314
15521.72 286
15522.89 316
15524.07 327
15525.25 298
15526.43 266
15527.60 281
15528.78 297
15529.96 290
15531.14 291
15532.31 274
15533.49 291
15534.67 334
15535.85 347
15537.03 301
15538.20 312
15539.38 302
15540.56 294
15541.74 316
15542.92 289
15544.09 274
15545.27 338
15546.45 285
15547.63 319
15548.81 312
15549.98 327
15551.16 310
15552.34 312
15553.52 288
15554.70 269
15555.88 288
15557.06 302
15558.23 320
15559.41 301
15560.59 311
15561.77 292
15562.95 301
15564.13 290
15565.31 294
15566.49 292
15567.67 327
15568.84 326
15570.02 291
15571.20 287
15572.38 328
15573.56 339
15574.74 302
15575.92 278
15577.10 295
15578.28 299
15579.46 352
15580.64 297
15581.82 308
15583.00 279
15584.18 308
15585.36 348
15586.54 297
15587.72 295
15588.90 342
15590.08 345
15591.26 356
15592.44 309
15593.62 312
15594.80 331
15595.98 326
15597.16 298
15598.34 283
15599.52 265
15600.70 309
15601.88 335
15603.06 296
15604.24 282
15605.42 298
15606.60 326
15607.78 303
15608.96 293
15610.14 328
15611.32 336
15612.50 292
15613.68 299
15614.86 302
15616.05 330
15617.23 321
15618.41 332
15619.59 312
15620.77 348
15621.95 327
15623.13 314
15624.31 358
15625.49 343
15626.68 359
15627.86 350
15629.04 360
15630.22 351
15631.40 357
15632.58 361
15633.76 374
15634.95 341
15636.13 323
15637.31 323
15638.49 326
15639.67 340
15640.85 344
15642.04 301
15643.22 315
15644.40 351
15645.58 322
15646.76 341
15647.95 350
15649.13 333
15650.31 354
15651.49 354
15652.67 337
15653.86 301
15655.04 331
15656.22 367
15657.40 321
15658.59 340
15659.77 315
15660.95 345
15662.13 310
15663.32 357
15664.50 347
15665.68 339
15666.87 305
15668.05 346
15669.23 342
15670.41 323
15671.60 361
15672.78 338
15673.96 358
15675.15 348
15676.33 392
15677.51 360
15678.70 329
15679.88 309
15681.06 344
15682.25 332
15683.43 329
15684.61 332
15685.80 322
15686.98 338
15688.16 348
15689.35 369
15690.53 321
15691.72 336
15692.90 323
15694.08 324
15695.27 336
15696.45 344
15697.63 328
15698.82 345
15700.00 339
15701.19 353
15702.37 331
15703.56 329
15704.74 339
15705.92 332
15707.11 311
15708.29 345
15709.48 343
15710.66 329
15711.85 341
15713.03 354
15714.21 311
15715.40 333
15716.58 336
15717.77 334
15718.95 323
15720.14 339
15721.32 337
15722.51 326
15723.69 297
15724.88 298
15726.06 293
15727.25 323
15728.43 292
15729.62 337
15730.80 375
15731.99 361
15733.17 366
15734.36 353
15735.55 337
15736.73 331
15737.92 375
15739.10 353
15740.29 330
15741.47 331
15742.66 330
15743.84 329
15745.03 323
15746.22 328
15747.40 302
15748.59 359
15749.77 326
15750.96 361
15752.15 347
15753.33 308
15754.52 304
15755.70 351
15756.89 352
15758.08 354
15759.26 322
15760.45 335
15761.64 322
15762.82 354
15764.01 333
15765.20 351
15766.38 376
15767.57 356
15768.76 315
15769.94 352
15771.13 335
15772.32 331
15773.50 349
15774.69 354
15775.88 318
15777.06 335
15778.25 354
15779.44 360
15780.62 318
15781.81 329
15783.00 340
15784.19 315
15785.37 343
15786.56 338
15787.75 328
15788.94 301
15790.12 320
15791.31 340
15792.50 355
15793.69 294
15794.87 287
15796.06 363
15797.25 310
15798.44 340
15799.62 302
15800.81 320
15802.00 313
15803.19 281
15804.38 300
15805.56 307
15806.75 293
15807.94 327
15809.13 330
15810.32 310
15811.50 302
15812.69 339
15813.88 308
15815.07 303
15816.26 312
15817.45 360
15818.64 349
15819.82 315
15821.01 317
15822.20 306
15823.39 309
15824.58 315
15825.77 321
15826.96 332
15828.15 279
15829.33 302
15830.52 308
15831.71 323
15832.90 296
15834.09 268
15835.28 288
15836.47 314
15837.66 296
15838.85 326
15840.04 311
15841.23 311
15842.42 278
15843.61 315
15844.79 317
15845.98 323
15847.17 306
15848.36 290
15849.55 313
15850.74 293
15851.93 293
15853.12 281
15854.31 304
15855.50 296
15856.69 311
15857.88 297
15859.07 311
15860.26 307
15861.45 324
15862.64 333
15863.83 327
15865.02 297
15866.21 302
15867.40 333
15868.60 317
15869.79 293
15870.98 329
15872.17 310
15873.36 280
15874.55 315
15875.74 323
15876.93 314
15878.12 304
15879.31 329
15880.50 330
15881.69 286
15882.88 297
15884.07 308
15885.27 332
15886.46 282
15887.65 309
15888.84 325
15890.03 299
15891.22 335
15892.41 296
15893.60 293
15894.80 302
15895.99 280
15897.18 286
15898.37 322
15899.56 310
15900.75 265
15901.95 311
15903.14 301
15904.33 295
15905.52 309
15906.71 267
15907.90 306
15909.10 273
15910.29 300
15911.48 330
15912.67 300
15913.86 281
15915.06 331
15916.25 334
15917.44 302
15918.63 330
15919.83 299
15921.02 293
15922.21 302
15923.40 304
15924.60 350
15925.79 328
15926.98 324
15928.17 325
15929.37 334
15930.56 320
15931.75 314
15932.94 299
15934.14 311
15935.33 318
15936.52 309
15937.72 336
15938.91 306
15940.10 305
15941.30 308
15942.49 303
15943.68 327
15944.88 307
15946.07 305
15947.26 317
15948.46 320
15949.65 293
15950.84 279
15952.04 316
15953.23 292
15954.42 339
15955.62 360
15956.81 291
15958.01 256
15959.20 229
15960.39 299
15961.59 293
15962.78 256
15963.97 269
15965.17 305
15966.36 302
15967.56 338
15968.75 315
15969.95 322
15971.14 319
15972.33 376
15973.53 316
15974.72 251
15975.92 273
15977.11 278
15978.31 299
15979.50 305
15980.70 303
15981.89 317
15983.09 289
15984.28 315
15985.47 316
15986.67 296
15987.86 275
15989.06 254
15990.25 293
15991.45 284
15992.64 294
15993.84 299
15995.03 314
15996.23 287
15997.43 286
15998.62 280
15999.82 314
16001.01 300
16002.21 318
16003.40 278
16004.60 262
16005.79 299
16006.99 294
16008.18 315
16009.38 292
16010.58 314
16011.77 260
16012.97 301
16014.16 312
16015.36 274
16016.56 296
16017.75 287
16018.95 303
16020.14 328
16021.34 288
16022.54 299
16023.73 306
16024.93 282
16026.13 303
16027.32 271
16028.52 322
16029.71 287
16030.91 299
16032.11 288
16033.30 306
16034.50 295
16035.70 284
16036.89 280
16038.09 280
16039.29 257
16040.49 259
16041.68 263
16042.88 242
16044.08 252
16045.27 261
16046.47 309
16047.67 282
16048.86 315
16050.06 307
16051.26 308
16052.46 302
16053.65 302
16054.85 266
16056.05 244
16057.25 272
16058.44 295
16059.64 278
16060.84 283
16062.04 295
16063.23 315
16064.43 310
16065.63 305
16066.83 301
16068.03 265
16069.22 279
16070.42 278
16071.62 287
16072.82 252
16074.02 281
16075.21 275
16076.41 271
16077.61 293
16078.81 259
16080.01 303
16081.21 278
16082.40 289
16083.60 282
16084.80 265
16086.00 327
16087.20 315
16088.40 303
16089.60 311
16090.79 276
16091.99 239
16093.19 303
16094.39 285
16095.59 284
16096.79 297
16097.99 286
16099.19 266
16100.39 261
16101.59 273
16102.78 257
16103.98 304
16105.18 317
16106.38 298
16107.58 265
16108.78 293
16109.98 256
16111.18 284
16112.38 280
16113.58 292
16114.78 308
16115.98 280
16117.18 262
16118.38 276
16119.58 263
16120.78 291
16121.98 281
16123.18 282
16124.38 274
16125.58 285
16126.78 271
16127.98 275
16129.18 272
16130.38 288
16131.58 254
16132.78 272
16133.98 256
16135.18 298
16136.38 269
16137.58 258
16138.78 284
16139.98 303
16141.18 297
16142.38 326
16143.58 297
16144.79 307
16145.99 293
16147.19 305
16148.39 295
16149.59 271
16150.79 266
16151.99 271
16153.19 272
16154.39 258
16155.59 275
16156.80 285
16158.00 252
16159.20 305
16160.40 241
16161.60 262
16162.80 269
16164.00 278
16165.21 291
16166.41 276
16167.61 260
16168.81 289
16170.01 304
16171.21 297
16172.42 298
16173.62 269
16174.82 280
16176.02 275
16177.22 270
16178.43 265
16179.63 282
16180.83 273
16182.03 274
16183.23 271
16184.44 275
16185.64 266
16186.84 293
16188.04 279
16189.25 258
16190.45 253
16191.65 300
16192.85 287
16194.06 276
16195.26 286
16196.46 261
16197.66 257
16198.87 299
16200.07 308
16201.27 283
16202.48 265
16203.68 272
16204.88 272
16206.09 282
16207.29 290
16208.49 282
16209.69 303
16210.90 278
16212.10 296
16213.30 269
16214.51 266
16215.71 288
16216.91 257
16218.12 307
16219.32 297
16220.53 299
16221.73 284
16222.93 273
16224.14 262
16225.34 290
16226.54 299
16227.75 315
16228.95 298
16230.16 301
16231.36 285
16232.56 264
16233.77 287
16234.97 285
16236.18 318
16237.38 278
16238.59 294
16239.79 294
16240.99 268
16242.20 293
16243.40 268
16244.61 294
16245.81 304
16247.02 307
16248.22 272
16249.43 305
16250.63 258
16251.84 282
16253.04 317
16254.24 268
16255.45 274
16256.65 294
16257.86 255
16259.06 305
16260.27 254
16261.48 293
16262.68 298
16263.89 285
16265.09 276
16266.30 272
16267.50 303
16268.71 277
16269.91 293
16271.12 291
16272.32 306
16273.53 273
16274.73 314
16275.94 297
16277.15 296
16278.35 289
16279.56 319
16280.76 318
16281.97 277
16283.18 317
16284.38 331
16285.59 347
16286.79 322
16288.00 331
16289.21 316
16290.41 290
16291.62 328
16292.82 300
16294.03 309
16295.24 283
16296.44 290
16297.65 319
16298.86 305
16300.06 315
16301.27 296
16302.48 310
16303.68 315
16304.89 356
16306.10 310
16307.30 315
16308.51 317
16309.72 330
16310.92 298
16312.13 295
16313.34 269
16314.55 306
16315.75 353
16316.96 326
16318.17 314
16319.37 299
16320.58 305
16321.79 334
16323.00 321
16324.20 295
16325.41 307
16326.62 316
16327.83 326
16329.03 317
16330.24 286
16331.45 286
16332.66 293
16333.87 321
16335.07 294
16336.28 313
16337.49 286
16338.70 277
16339.90 280
16341.11 287
16342.32 297
16343.53 304
16344.74 311
16345.95 308
16347.15 291
16348.36 255
16349.57 289
16350.78 264
16351.99 284
16353.20 274
16354.40 266
16355.61 303
16356.82 258
16358.03 283
16359.24 263
16360.45 285
16361.66 289
16362.87 301
16364.08 254
16365.28 250
16366.49 276
16367.70 289
16368.91 290
16370.12 266
16371.33 265
16372.54 263
16373.75 270
16374.96 265
16376.17 278
16377.38 238
16378.59 258
16379.80 247
16381.01 282
16382.21 281
16383.42 281
16384.63 254
16385.84 270
16387.05 283
16388.26 291
16389.47 281
16390.68 272
16391.89 285
16393.10 232
16394.31 267
16395.52 270
16396.73 257
16397.94 240
16399.15 289
16400.36 266
16401.57 270
16402.79 304
16404.00 297
16405.21 311
16406.42 264
16407.63 238
16408.84 303
16410.05 257
16411.26 267
16412.47 298
16413.68 278
16414.89 303
16416.10 293
16417.31 279
16418.52 264
16419.74 269
16420.95 262
16422.16 264
16423.37 258
16424.58 282
16425.79 279
16427.00 264
16428.21 258
16429.42 261
16430.64 254
16431.85 250
16433.06 268
16434.27 267
16435.48 273
16436.69 284
16437.91 250
16439.12 257
16440.33 287
16441.54 313
16442.75 276
16443.96 274
16445.18 248
16446.39 278
16447.60 282
16448.81 235
16450.02 268
16451.24 257
16452.45 284
16453.66 260
16454.87 274
16456.09 295
16457.30 320
16458.51 295
16459.72 281
16460.94 267
16462.15 256
16463.36 269
16464.57 268
16465.79 255
16467.00 246
16468.21 257
16469.43 273
16470.64 244
16471.85 246
16473.06 271
16474.28 251
16475.49 267
16476.70 224
16477.92 275
16479.13 252
16480.34 220
16481.56 243
16482.77 240
16483.98 242
16485.20 290
16486.41 298
16487.62 237
16488.84 261
16490.05 287
16491.26 278
16492.48 269
16493.69 269
16494.91 279
16496.12 260
16497.33 278
16498.55 240
16499.76 250
16500.97 256
16502.19 280
16503.40 238
16504.62 241
16505.83 299
16507.05 248
16508.26 252
16509.47 233
16510.69 212
16511.90 228
16513.12 243
16514.33 259
16515.55 223
16516.76 226
16517.98 237
16519.19 257
16520.41 239
16521.62 246
16522.83 258
16524.05 278
16525.26 251
16526.48 237
16527.69 247
16528.91 277
16530.12 249
16531.34 265
16532.55 269
16533.77 242
16534.99 256
16536.20 274
16537.42 250
16538.63 236
16539.85 260
16541.06 265
16542.28 260
16543.49 249
16544.71 253
16545.92 284
16547.14 276
16548.36 257
16549.57 251
16550.79 278
16552.00 299
16553.22 280
16554.44 214
16555.65 240
16556.87 264
16558.08 264
16559.30 259
16560.52 254
16561.73 241
16562.95 252
16564.17 274
16565.38 247
16566.60 280
16567.81 274
16569.03 225
16570.25 259
16571.46 250
16572.68 261
16573.90 259
16575.11 247
16576.33 257
16577.55 262
16578.76 259
16579.98 259
16581.20 250
16582.42 242
16583.63 242
16584.85 281
16586.07 283
16587.28 260
16588.50 231
16589.72 247
16590.94 269
16592.15 301
16593.37 231
16594.59 218
16595.81 234
16597.02 244
16598.24 244
16599.46 295
16600.68 241
16601.89 243
16603.11 257
16604.33 235
16605.55 234
16606.77 250
16607.98 217
16609.20 229
16610.42 275
16611.64 239
16612.86 265
16614.07 262
16615.29 237
16616.51 232
16617.73 209
16618.95 250
16620.17 211
16621.38 231
16622.60 246
16623.82 261
16625.04 238
16626.26 244
16627.48 266
16628.70 266
16629.91 241
16631.13 260
16632.35 257
16633.57 219
16634.79 244
16636.01 256
16637.23 270
16638.45 244
16639.67 251
16640.89 238
16642.10 238
16643.32 243
16644.54 246
16645.76 196
16646.98 239
16648.20 266
16649.42 261
16650.64 261
16651.86 275
16653.08 228
16654.30 253
16655.52 247
16656.74 251
16657.96 236
16659.18 228
16660.40 258
16661.62 247
16662.84 266
16664.06 237
16665.28 245
16666.50 281
16667.72 270
16668.94 244
16670.16 236
16671.38 231
16672.60 249
16673.82 239
16675.04 232
16676.26 269
16677.48 264
16678.70 251
16679.92 210
16681.14 250
16682.36 228
16683.58 262
16684.80 244
16686.03 234
16687.25 209
16688.47 207
16689.69 237
16690.91 219
16692.13 265
16693.35 237
16694.57 253
16695.79 225
16697.02 197
16698.24 226
16699.46 266
16700.68 243
16701.90 237
16703.12 223
16704.34 251
16705.57 273
16706.79 274
16708.01 251
16709.23 215
16710.45 213
16711.67 240
16712.90 253
16714.12 240
16715.34 242
16716.56 242
16717.78 234
16719.01 229
16720.23 228
16721.45 250
16722.67 221
16723.89 211
16725.12 218
16726.34 220
16727.56 226
16728.78 227
16730.01 238
16731.23 248
16732.45 257
16733.67 231
16734.90 241
16736.12 219
16737.34 211
16738.56 225
16739.79 246
16741.01 247
16742.23 221
16743.46 233
16744.68 222
16745.90 227
16747.12 226
16748.35 220
16749.57 239
16750.79 246
16752.02 233
16753.24 208
16754.46 263
16755.69 245
16756.91 237
16758.13 246
16759.36 246
16760.58 237
16761.80 241
16763.03 216
16764.25 265
16765.48 271
16766.70 214
16767.92 234
16769.15 241
16770.37 242
16771.60 245
16772.82 231
16774.04 256
16775.27 230
16776.49 220
16777.72 245
16778.94 251
16780.16 263
16781.39 239
16782.61 223
16783.84 218
16785.06 264
16786.29 272
16787.51 222
16788.74 252
16789.96 241
16791.18 256
16792.41 272
16793.63 266
16794.86 236
16796.08 240
16797.31 218
16798.53 241
16799.76 226
16800.98 256
16802.21 220
16803.43 239
16804.66 246
16805.88 254
16807.11 279
16808.33 246
16809.56 234
16810.79 226
16812.01 227
16813.24 238
16814.46 263
16815.69 224
16816.91 266
16818.14 283
16819.36 255
16820.59 226
16821.82 255
16823.04 235
16824.27 241
16825.49 220
16826.72 182
16827.95 230
16829.17 219
16830.40 238
16831.62 253
16832.85 193
16834.08 247
16835.30 265
16836.53 233
16837.76 228
16838.98 241
16840.21 241
16841.44 247
16842.66 225
16843.89 201
16845.11 233
16846.34 251
16847.57 268
16848.80 209
16850.02 246
16851.25 250
16852.48 242
16853.70 279
16854.93 241
16856.16 235
16857.38 218
16858.61 210
16859.84 228
16861.07 232
16862.29 237
16863.52 266
16864.75 250
16865.97 212
16867.20 213
16868.43 229
16869.66 254
16870.89 242
16872.11 268
16873.34 227
16874.57 241
16875.80 253
16877.02 242
16878.25 229
16879.48 258
16880.71 260
16881.94 245
16883.16 262
16884.39 275
16885.62 244
16886.85 225
16888.08 238
16889.30 262
16890.53 263
16891.76 247
16892.99 244
16894.22 256
16895.45 238
16896.67 240
16897.90 236
16899.13 263
16900.36 248
16901.59 229
16902.82 230
16904.05 249
16905.28 237
16906.50 216
16907.73 200
16908.96 234
16910.19 261
16911.42 228
16912.65 226
16913.88 246
16915.11 228
16916.34 233
16917.57 255
16918.80 247
16920.03 251
16921.26 230
16922.48 268
16923.71 214
16924.94 222
16926.17 197
16927.40 251
16928.63 245
16929.86 228
16931.09 211
16932.32 229
16933.55 277
16934.78 234
16936.01 232
16937.24 244
16938.47 250
16939.70 256
16940.93 222
16942.16 203
16943.39 241
16944.62 241
16945.85 255
16947.08 246
16948.31 245
16949.54 243
16950.78 264
16952.01 232
16953.24 178
16954.47 225
16955.70 240
16956.93 232
16958.16 208
16959.39 226
16960.62 219
16961.85 232
16963.08 229
16964.31 228
16965.54 216
16966.78 218
16968.01 253
16969.24 209
16970.47 179
16971.70 221
16972.93 235
16974.16 277
16975.39 227
16976.63 226
16977.86 231
16979.09 237
16980.32 226
16981.55 234
16982.78 224
16984.02 235
16985.25 254
16986.48 241
16987.71 220
16988.94 240
16990.18 220
16991.41 229
16992.64 249
16993.87 244
16995.10 208
16996.34 229
16997.57 250
16998.80 248
17000.03 234
17001.26 249
17002.50 253
17003.73 259
17004.96 238
17006.19 217
17007.43 210
17008.66 256
17009.89 227
17011.12 235
17012.36 242
17013.59 223
17014.82 227
17016.06 248
17017.29 241
17018.52 231
17019.76 227
17020.99 228
17022.22 219
17023.45 215
17024.69 207
17025.92 231
17027.15 217
17028.39 211
17029.62 210
17030.85 206
17032.09 225
17033.32 218
17034.55 219
17035.79 238
17037.02 226
17038.26 244
17039.49 229
17040.72 229
17041.96 275
17043.19 216
17044.43 229
17045.66 222
17046.89 221
17048.13 235
17049.36 219
17050.60 237
17051.83 232
17053.06 250
17054.30 197
17055.53 211
17056.77 199
17058.00 240
17059.24 192
17060.47 226
17061.70 254
17062.94 195
17064.17 208
17065.41 232
17066.64 234
17067.88 219
17069.11 234
17070.35 241
17071.58 227
17072.82 223
17074.05 238
17075.29 243
17076.52 248
17077.76 219
17078.99 241
17080.23 212
17081.46 223
17082.70 248
17083.93 225
17085.17 217
17086.41 226
17087.64 243
17088.88 238
17090.11 240
17091.35 231
17092.58 218
17093.82 246
17095.05 240
17096.29 220
17097.53 214
17098.76 219
17100.00 212
17101.23 211
17102.47 225
17103.71 214
17104.94 238
17106.18 206
17107.41 242
17108.65 242
17109.89 218
17111.12 233
17112.36 238
17113.60 224
17114.83 244
17116.07 214
17117.31 197
17118.54 227
17119.78 191
17121.02 219
17122.25 229
17123.49 252
17124.73 218
17125.96 213
17127.20 221
17128.44 201
17129.67 205
17130.91 214
17132.15 257
17133.39 212
17134.62 245
17135.86 206
17137.10 203
17138.33 202
17139.57 208
17140.81 213
17142.05 210
17143.28 210
17144.52 232
17145.76 224
17147.00 224
17148.23 213
17149.47 223
17150.71 229
17151.95 204
17153.19 206
17154.42 226
17155.66 232
17156.90 237
17158.14 208
17159.38 217
17160.61 219
17161.85 231
17163.09 207
17164.33 186
17165.57 210
17166.81 218
17168.04 250
17169.28 198
17170.52 177
17171.76 222
17173.00 226
17174.24 237
17175.47 221
17176.71 240
17177.95 205
17179.19 211
17180.43 210
17181.67 201
17182.91 211
17184.15 222
17185.39 215
17186.62 245
17187.86 247
17189.10 209
17190.34 247
17191.58 246
17192.82 201
17194.06 238
17195.30 234
17196.54 247
17197.78 232
17199.02 216
17200.26 219
17201.50 230
17202.74 214
17203.98 199
17205.22 229
17206.46 233
17207.70 223
17208.94 229
17210.18 247
17211.42 238
17212.66 223
17213.90 249
17215.14 236
17216.38 234
17217.62 236
17218.86 247
17220.10 240
17221.34 209
17222.58 246
17223.82 230
17225.06 217
17226.30 205
17227.54 251
17228.78 224
17230.02 219
17231.26 226
17232.50 218
17233.74 231
17234.98 229
17236.22 214
17237.47 239
17238.71 214
17239.95 198
17241.19 207
17242.43 239
17243.67 246
17244.91 216
17246.15 219
17247.39 213
17248.64 217
17249.88 232
17251.12 230
17252.36 218
17253.60 217
17254.84 207
17256.08 226
17257.33 230
17258.57 229
17259.81 238
17261.05 245
17262.29 220
17263.54 214
17264.78 246
17266.02 235
17267.26 221
17268.50 239
17269.75 220
17270.99 212
17272.23 182
17273.47 216
17274.71 216
17275.96 244
17277.20 247
17278.44 221
17279.68 224
17280.93 229
17282.17 232
17283.41 215
17284.65 251
17285.90 254
17287.14 276
17288.38 253
17289.62 218
17290.87 226
17292.11 197
17293.35 212
17294.60 228
17295.84 229
17297.08 260
17298.33 234
17299.57 229
17300.81 228
17302.05 197
17303.30 214
17304.54 230
17305.78 245
17307.03 269
17308.27 241
17309.52 221
17310.76 205
17312.00 233
17313.25 230
17314.49 249
17315.73 242
17316.98 236
17318.22 250
17319.47 234
17320.71 215
17321.95 242
17323.20 197
17324.44 243
17325.69 221
17326.93 237
17328.17 209
17329.42 225
17330.66 250
17331.91 201
17333.15 240
17334.40 235
17335.64 258
17336.88 233
17338.13 238
17339.37 203
17340.62 226
17341.86 237
17343.11 240
17344.35 209
17345.60 227
17346.84 199
17348.09 218
17349.33 193
17350.58 215
17351.82 213
17353.07 220
17354.31 234
17355.56 210
17356.80 205
17358.05 217
17359.29 215
17360.54 219
17361.78 203
17363.03 208
17364.27 248
17365.52 235
17366.77 238
17368.01 243
17369.26 211
17370.50 222
17371.75 212
17372.99 220
17374.24 214
17375.49 227
17376.73 202
17377.98 208
17379.22 205
17380.47 240
17381.72 201
17382.96 230
17384.21 216
17385.45 221
17386.70 250
17387.95 220
17389.19 201
17390.44 207
17391.69 218
17392.93 203
17394.18 180
17395.43 246
17396.67 254
17397.92 218
17399.17 210
17400.41 216
17401.66 234
17402.91 260
17404.15 221
17405.40 212
17406.65 212
17407.89 216
17409.14 231
17410.39 235
17411.64 229
17412.88 201
17414.13 212
17415.38 234
17416.63 240
17417.87 212
17419.12 223
17420.37 200
17421.62 218
17422.86 227
17424.11 222
17425.36 221
17426.61 255
17427.85 244
17429.10 218
17430.35 202
17431.60 224
17432.85 225
17434.09 228
17435.34 231
17436.59 240
17437.84 226
17439.09 248
17440.33 210
17441.58 211
17442.83 211
17444.08 214
17445.33 233
17446.58 208
17447.82 214
17449.07 208
17450.32 205
17451.57 208
17452.82 231
17454.07 205
17455.32 208
17456.57 207
17457.81 228
17459.06 249
17460.31 221
17461.56 216
17462.81 200
17464.06 224
17465.31 207
17466.56 234
17467.81 198
17469.06 195
17470.30 227
17471.55 208
17472.80 202
17474.05 212
17475.30 203
17476.55 227
17477.80 251
17479.05 219
17480.30 215
17481.55 213
17482.80 244
17484.05 227
17485.30 190
17486.55 224
17487.80 231
17489.05 208
17490.30 198
17491.55 177
17492.80 231
17494.05 224
17495.30 233
17496.55 208
17497.80 233
17499.05 243
17500.30 215
17501.55 220
17502.80 231
17504.05 222
17505.30 239
17506.55 206
17507.80 201
17509.06 232
17510.31 246
17511.56 238
17512.81 208
17514.06 178
17515.31 214
17516.56 212
17517.81 200
17519.06 242
17520.31 218
17521.56 214
17522.82 241
17524.07 261
17525.32 264
17526.57 227
17527.82 227
17529.07 248
17530.32 223
17531.58 227
17532.83 234
17534.08 250
17535.33 208
17536.58 238
17537.83 229
17539.09 222
17540.34 200
17541.59 234
17542.84 241
17544.09 209
17545.35 210
17546.60 197
17547.85 223
17549.10 189
17550.35 191
17551.61 236
17552.86 220
17554.11 199
17555.36 236
17556.62 226
17557.87 222
17559.12 226
17560.37 192
17561.63 213
17562.88 204
17564.13 190
17565.38 227
17566.64 249
17567.89 228
17569.14 194
17570.39 207
17571.65 195
17572.90 199
17574.15 214
17575.41 219
17576.66 247
17577.91 215
17579.17 221
17580.42 212
17581.67 193
17582.93 200
17584.18 209
17585.43 213
17586.69 221
17587.94 229
17589.19 224
17590.45 220
17591.70 244
17592.95 208
17594.21 220
17595.46 210
17596.72 188
17597.97 199
17599.22 205
17600.48 227
17601.73 210
17602.99 222
17604.24 205
17605.49 199
17606.75 211
17608.00 193
17609.26 202
17610.51 197
17611.76 206
17613.02 220
17614.27 241
17615.53 237
17616.78 221
17618.04 228
17619.29 217
17620.55 237
17621.80 227
17623.06 221
17624.31 222
17625.57 194
17626.82 201
17628.08 197
17629.33 206
17630.59 255
17631.84 234
17633.10 217
17634.35 222
17635.61 227
17636.86 237
17638.12 222
17639.37 213
17640.63 217
17641.88 216
17643.14 196
17644.39 208
17645.65 223
17646.91 246
17648.16 209
17649.42 165
17650.67 201
17651.93 206
17653.18 221
17654.44 207
17655.70 227
17656.95 206
17658.21 232
17659.46 215
17660.72 187
17661.98 187
17663.23 208
17664.49 220
17665.75 210
17667.00 182
17668.26 181
17669.51 211
17670.77 219
17672.03 204
17673.28 210
17674.54 225
17675.80 218
17677.05 193
17678.31 192
17679.57 201
17680.82 208
17682.08 190
17683.34 210
17684.60 212
17685.85 207
17687.11 239
17688.37 211
17689.62 209
17690.88 203
17692.14 203
17693.40 237
17694.65 203
17695.91 205
17697.17 229
17698.42 215
17699.68 204
17700.94 206
17702.20 210
17703.46 233
17704.71 206
17705.97 213
17707.23 201
17708.49 212
17709.74 192
17711.00 216
17712.26 219
17713.52 248
17714.78 251
17716.03 213
17717.29 225
17718.55 214
17719.81 206
17721.07 225
17722.33 238
17723.58 224
17724.84 209
17726.10 207
17727.36 191
17728.62 191
17729.88 195
17731.13 215
17732.39 234
17733.65 221
17734.91 213
17736.17 235
17737.43 246
17738.69 243
17739.95 194
17741.21 224
17742.46 235
17743.72 202
17744.98 212
17746.24 191
17747.50 193
17748.76 216
17750.02 215
17751.28 216
17752.54 202
17753.80 228
17755.06 216
17756.32 201
17757.58 192
17758.84 193
17760.10 212
17761.36 206
17762.61 220
17763.87 210
17765.13 190
17766.39 224
17767.65 239
17768.91 223
17770.17 246
17771.43 262
17772.69 233
17773.95 198
17775.21 235
17776.48 235
17777.74 222
17779.00 239
17780.26 226
17781.52 195
17782.78 216
17784.04 229
17785.30 231
17786.56 205
17787.82 223
17789.08 227
17790.34 196
17791.60 238
17792.86 224
17794.12 230
17795.38 217
17796.65 227
17797.91 197
17799.17 202
17800.43 204
17801.69 254
17802.95 258
17804.21 225
17805.47 199
17806.73 200
17808.00 199
17809.26 206
17810.52 202
17811.78 202
17813.04 216
17814.30 198
17815.56 206
17816.83 192
17818.09 211
17819.35 233
17820.61 200
17821.87 205
17823.14 201
17824.40 249
17825.66 202
17826.92 197
17828.18 205
17829.45 231
17830.71 203
17831.97 225
17833.23 178
17834.49 186
17835.76 223
17837.02 216
17838.28 200
17839.54 189
17840.81 199
17842.07 203
17843.33 199
17844.59 202
17845.86 204
17847.12 228
17848.38 236
17849.65 187
17850.91 208
17852.17 221
17853.43 201
17854.70 202
17855.96 199
17857.22 207
17858.49 217
17859.75 226
17861.01 226
17862.28 217
17863.54 241
17864.80 229
17866.07 177
17867.33 213
17868.59 210
17869.86 202
17871.12 231
17872.38 212
17873.65 228
17874.91 234
17876.18 190
17877.44 192
17878.70 206
17879.97 226
17881.23 251
17882.50 196
17883.76 189
17885.02 218
17886.29 258
17887.55 209
17888.82 183
17890.08 218
17891.35 204
17892.61 244
17893.87 223
17895.14 212
17896.40 217
17897.67 217
17898.93 186
17900.20 177
17901.46 209
17902.73 221
17903.99 226
17905.26 210
17906.52 198
17907.79 222
17909.05 225
17910.32 227
17911.58 216
17912.85 162
17914.11 214
17915.38 231
17916.64 184
17917.91 193
17919.17 218
17920.44 230
17921.70 220
17922.97 225
17924.23 224
17925.50 202
17926.76 199
17928.03 229
17929.30 184
17930.56 179
17931.83 183
17933.09 218
17934.36 224
17935.62 192
17936.89 190
17938.16 216
17939.42 226
17940.69 193
17941.96 205
17943.22 225
17944.49 205
17945.75 183
17947.02 181
17948.29 193
17949.55 189
17950.82 186
17952.09 204
17953.35 200
17954.62 210
17955.89 203
17957.15 212
17958.42 188
17959.69 214
17960.95 206
17962.22 215
17963.49 204
17964.75 205
17966.02 202
17967.29 209
17968.55 210
17969.82 212
17971.09 200
17972.36 216
17973.62 195
17974.89 208
17976.16 206
17977.42 224
17978.69 191
17979.96 199
17981.23 197
17982.49 190
17983.76 203
17985.03 206
17986.30 195
17987.57 212
17988.83 201
17990.10 212
17991.37 197
17992.64 210
17993.90 194
17995.17 213
17996.44 213
17997.71 218
17998.98 183
18000.25 193
18001.51 212
18002.78 216
18004.05 201
18005.32 222
18006.59 231
18007.86 218
18009.12 175
18010.39 177
18011.66 194
18012.93 200
18014.20 212
18015.47 190
18016.74 203
18018.00 218
18019.27 219
18020.54 208
18021.81 215
18023.08 188
18024.35 197
18025.62 216
18026.89 191
18028.16 189
18029.43 203
18030.69 231
18031.96 216
18033.23 215
18034.50 194
18035.77 216
18037.04 194
18038.31 195
18039.58 186
18040.85 219
18042.12 235
18043.39 231
18044.66 219
18045.93 218
18047.20 220
18048.47 199
18049.74 231
18051.01 224
18052.28 223
18053.55 193
18054.82 207
18056.09 195
18057.36 185
18058.63 193
18059.90 228
18061.17 234
18062.44 224
18063.71 212
18064.98 217
18066.25 209
18067.52 168
18068.79 217
18070.06 211
18071.33 192
18072.61 189
18073.88 210
18075.15 177
18076.42 195
18077.69 200
18078.96 213
18080.23 238
18081.50 188
18082.77 196
18084.04 209
18085.32 213
18086.59 217
18087.86 197
18089.13 218
18090.40 235
18091.67 243
18092.94 213
18094.22 203
18095.49 244
18096.76 242
18098.03 233
18099.30 218
18100.57 214
18101.85 196
18103.12 213
18104.39 196
18105.66 183
18106.93 225
18108.20 242
18109.48 236
18110.75 213
18112.02 213
18113.29 223
18114.57 226
18115.84 205
18117.11 187
18118.38 214
18119.65 237
18120.93 239
18122.20 230
18123.47 222
18124.74 197
18126.02 213
18127.29 232
18128.56 248
18129.84 212
18131.11 233
18132.38 215
18133.65 239
18134.93 210
18136.20 216
18137.47 223
18138.75 242
18140.02 216
18141.29 217
18142.57 200
18143.84 202
18145.11 233
18146.39 217
18147.66 218
18148.93 240
18150.21 214
18151.48 189
18152.75 176
18154.03 212
18155.30 212
18156.57 208
18157.85 193
18159.12 219
18160.40 223
18161.67 203
18162.94 213
18164.22 242
18165.49 229
18166.77 225
18168.04 221
18169.31 225
18170.59 233
18171.86 223
18173.14 230
18174.41 220
18175.68 203
18176.96 208
18178.23 205
18179.51 207
18180.78 184
18182.06 213
18183.33 201
18184.61 201
18185.88 244
18187.16 294
18188.43 263
18189.71 219
18190.98 228
18192.26 193
18193.53 203
18194.81 195
18196.08 211
18197.36 227
18198.63 212
18199.91 198
18201.18 183
18202.46 223
18203.73 209
18205.01 210
18206.28 184
18207.56 172
18208.83 191
18210.11 231
18211.39 210
18212.66 221
18213.94 216
18215.21 208
18216.49 202
18217.76 221
18219.04 207
18220.32 201
18221.59 208
18222.87 232
18224.14 229
18225.42 225
18226.70 204
18227.97 228
18229.25 237
18230.53 223
18231.80 225
18233.08 228
18234.35 227
18235.63 217
18236.91 219
18238.18 211
18239.46 238
18240.74 201
18242.01 199
18243.29 197
18244.57 211
18245.84 238
18247.12 215
18248.40 229
18249.68 198
18250.95 190
18252.23 241
18253.51 254
18254.78 190
18256.06 204
18257.34 206
18258.62 216
18259.89 190
18261.17 192
18262.45 214
18263.72 226
18265.00 207
18266.28 183
18267.56 201
18268.84 191
18270.11 218
18271.39 204
18272.67 226
18273.95 202
18275.22 225
18276.50 212
18277.78 198
18279.06 202
18280.34 216
18281.61 238
18282.89 201
18284.17 192
18285.45 227
18286.73 239
18288.01 225
18289.28 217
18290.56 227
18291.84 239
18293.12 211
18294.40 200
18295.68 193
18296.95 200
18298.23 210
18299.51 194
18300.79 213
18302.07 228
18303.35 221
18304.63 231
18305.91 210
18307.19 222
18308.46 213
18309.74 238
18311.02 212
18312.30 216
18313.58 209
18314.86 192
18316.14 210
18317.42 225
18318.70 212
18319.98 195
18321.26 224
18322.54 234
18323.82 222
18325.10 209
18326.38 183
18327.66 193
18328.94 210
18330.22 181
18331.50 181
18332.77 215
18334.05 205
18335.33 197
18336.61 226
18337.90 219
18339.18 195
18340.46 200
18341.74 190
18343.02 201
18344.30 212
18345.58 200
18346.86 212
18348.14 213
18349.42 230
18350.70 199
18351.98 219
18353.26 194
18354.54 225
18355.82 198
18357.10 221
18358.38 212
18359.66 187
18360.94 193
18362.22 205
18363.51 204
18364.79 223
18366.07 212
18367.35 206
18368.63 213
18369.91 214
18371.19 190
18372.47 191
18373.76 211
18375.04 177
18376.32 208
18377.60 233
18378.88 233
18380.16 221
18381.44 199
18382.73 175
18384.01 191
18385.29 224
18386.57 204
18387.85 193
18389.13 193
18390.42 179
18391.70 209
18392.98 214
18394.26 220
18395.54 206
18396.83 224
18398.11 223
18399.39 186
18400.67 208
18401.96 214
18403.24 184
18404.52 210
18405.80 215
18407.09 209
18408.37 195
18409.65 245
18410.93 220
18412.22 207
18413.50 217
18414.78 228
18416.06 226
18417.35 197
18418.63 210
18419.91 192
18421.20 193
18422.48 217
18423.76 218
18425.05 222
18426.33 223
18427.61 216
18428.89 207
18430.18 188
18431.46 178
18432.74 182
18434.03 215
18435.31 192
18436.60 195
18437.88 200
18439.16 205
18440.45 205
18441.73 208
18443.01 222
18444.30 190
18445.58 200
18446.87 197
18448.15 203
18449.43 203
18450.72 216
18452.00 221
18453.29 179
18454.57 187
18455.85 207
18457.14 249
18458.42 242
18459.71 210
18460.99 210
18462.28 203
18463.56 200
18464.84 191
18466.13 240
18467.41 198
18468.70 184
18469.98 223
18471.27 224
18472.55 193
18473.84 185
18475.12 206
18476.41 190
18477.69 206
18478.98 187
18480.26 217
18481.55 237
18482.83 266
18484.12 201
18485.40 205
18486.69 207
18487.97 194
18489.26 198
18490.54 203
18491.83 195
18493.11 182
18494.40 217
18495.69 191
18496.97 177
18498.26 197
18499.54 204
18500.83 228
18502.11 211
18503.40 204
18504.69 217
18505.97 196
18507.26 196
18508.54 188
18509.83 204
18511.12 213
18512.40 206
18513.69 210
18514.98 209
18516.26 225
18517.55 195
18518.83 203
18520.12 223
18521.41 223
18522.69 229
18523.98 216
18525.27 247
18526.55 227
18527.84 207
18529.13 197
18530.41 226
18531.70 252
18532.99 204
18534.27 220
18535.56 232
18536.85 229
18538.14 263
18539.42 219
18540.71 216
18542.00 200
18543.28 227
18544.57 238
18545.86 213
18547.15 192
18548.43 226
18549.72 218
18551.01 225
18552.30 222
18553.58 210
18554.87 219
18556.16 220
18557.45 206
18558.73 189
18560.02 198
18561.31 199
18562.60 187
18563.89 212
18565.17 199
18566.46 214
18567.75 197
18569.04 219
18570.33 231
18571.62 196
18572.90 178
18574.19 230
18575.48 209
18576.77 228
18578.06 227
18579.35 220
18580.63 227
18581.92 241
18583.21 223
18584.50 197
18585.79 223
18587.08 215
18588.37 183
18589.66 183
18590.94 203
18592.23 213
18593.52 196
18594.81 201
18596.10 196
18597.39 198
18598.68 217
18599.97 218
18601.26 199
18602.55 198
18603.84 213
18605.13 204
18606.41 215
18607.70 230
18608.99 206
18610.28 224
18611.57 192
18612.86 206
18614.15 220
18615.44 200
18616.73 199
18618.02 192
18619.31 200
18620.60 213
18621.89 189
18623.18 209
18624.47 225
18625.76 203
18627.05 223
18628.34 253
18629.63 206
18630.92 230
18632.21 224
18633.50 182
18634.79 204
18636.08 225
18637.37 229
18638.67 200
18639.96 179
18641.25 177
18642.54 188
18643.83 184
18645.12 186
18646.41 170
18647.70 176
18648.99 214
18650.28 210
18651.57 218
18652.86 222
18654.16 197
18655.45 209
18656.74 237
18658.03 201
18659.32 211
18660.61 200
18661.90 206
18663.19 198
18664.49 201
18665.78 171
18667.07 207
18668.36 219
18669.65 188
18670.94 180
18672.24 176
18673.53 196
18674.82 213
18676.11 213
18677.40 208
18678.70 213
18679.99 209
18681.28 185
18682.57 176
18683.86 199
18685.16 199
18686.45 186
18687.74 200
18689.03 214
18690.33 218
18691.62 222
18692.91 225
18694.20 221
18695.50 215
18696.79 198
18698.08 193
18699.37 235
18700.67 214
18701.96 203
18703.25 206
18704.54 206
18705.84 185
18707.13 204
18708.42 200
18709.72 201
18711.01 177
18712.30 195
18713.60 192
18714.89 194
18716.18 205
18717.48 218
18718.77 199
18720.06 198
18721.36 173
18722.65 173
18723.94 181
18725.24 200
18726.53 211
18727.82 191
18729.12 178
18730.41 192
18731.70 201
18733.00 202
18734.29 197
18735.59 210
18736.88 213
18738.17 198
18739.47 178
18740.76 211
18742.06 216
18743.35 227
18744.64 218
18745.94 210
18747.23 214
18748.53 206
18749.82 195
18751.12 169
18752.41 169
18753.71 172
18755.00 179
18756.30 215
18757.59 207
18758.88 205
18760.18 207
18761.47 196
18762.77 209
18764.06 202
18765.36 219
18766.65 195
18767.95 166
18769.24 170
18770.54 209
18771.83 217
18773.13 197
18774.43 190
18775.72 186
18777.02 178
18778.31 201
18779.61 188
18780.90 204
18782.20 181
18783.49 188
18784.79 183
18786.08 195
18787.38 199
18788.68 193
18789.97 178
18791.27 181
18792.56 207
18793.86 180
18795.16 212
18796.45 188
18797.75 220
18799.04 200
18800.34 197
18801.64 181
18802.93 188
18804.23 208
18805.53 193
18806.82 174
18808.12 200
18809.41 197
18810.71 219
18812.01 216
18813.30 242
18814.60 197
18815.90 214
18817.19 177
18818.49 186
18819.79 186
18821.09 200
18822.38 198
18823.68 213
18824.98 198
18826.27 210
18827.57 196
18828.87 212
18830.16 216
18831.46 220
18832.76 237
18834.06 199
18835.35 190
18836.65 190
18837.95 187
18839.25 170
18840.54 213
18841.84 200
18843.14 187
18844.44 176
18845.73 193
18847.03 192
18848.33 190
18849.63 190
18850.93 240
18852.22 217
18853.52 196
18854.82 203
18856.12 217
18857.42 192
18858.71 195
18860.01 179
18861.31 215
18862.61 215
18863.91 185
18865.21 171
18866.50 172
18867.80 195
18869.10 183
18870.40 211
18871.70 201
18873.00 200
18874.30 190
18875.60 167
18876.89 155
18878.19 172
18879.49 173
18880.79 183
18882.09 200
18883.39 175
18884.69 170
18885.99 184
18887.29 193
18888.59 189
18889.88 193
18891.18 216
18892.48 199
18893.78 179
18895.08 184
18896.38 165
18897.68 208
18898.98 195
18900.28 200
18901.58 195
18902.88 192
18904.18 193
18905.48 179
18906.78 159
18908.08 172
18909.38 199
18910.68 198
18911.98 190
18913.28 193
18914.58 214
18915.88 194
18917.18 208
18918.48 164
18919.78 165
18921.08 191
18922.38 201
18923.68 199
18924.98 163
18926.28 188
18927.58 192
18928.88 197
18930.18 175
18931.49 159
18932.79 200
18934.09 194
18935.39 189
18936.69 181
18937.99 207
18939.29 183
18940.59 187
18941.89 224
18943.19 173
18944.49 189
18945.80 210
18947.10 191
18948.40 198
18949.70 203
18951.00 205
18952.30 200
18953.60 180
18954.91 168
18956.21 204
18957.51 208
18958.81 212
18960.11 211
18961.41 183
18962.72 188
18964.02 203
18965.32 183
18966.62 208
18967.92 156
18969.23 186
18970.53 177
18971.83 163
18973.13 169
18974.43 204
18975.74 183
18977.04 196
18978.34 185
18979.64 168
18980.95 170
18982.25 217
18983.55 199
18984.85 195
18986.16 186
18987.46 201
18988.76 202
18990.06 193
18991.37 198
18992.67 200
18993.97 160
18995.28 168
18996.58 181
18997.88 168
18999.18 167
19000.49 160
19001.79 185
19003.09 198
19004.40 190
19005.70 183
19007.00 203
19008.31 191
19009.61 197
19010.91 193
19012.22 218
19013.52 173
19014.82 187
19016.13 167
19017.43 175
19018.74 163
19020.04 184
19021.34 185
19022.65 182
19023.95 174
19025.25 163
19026.56 204
19027.86 179
19029.17 179
19030.47 196
19031.77 178
19033.08 189
19034.38 191
19035.69 198
19036.99 163
19038.30 154
19039.60 202
19040.91 205
19042.21 189
19043.51 203
19044.82 190
19046.12 196
19047.43 200
19048.73 198
19050.04 182
19051.34 177
19052.65 189
19053.95 173
19055.26 186
19056.56 175
19057.87 172
19059.17 183
19060.48 203
19061.78 176
19063.09 168
19064.39 201
19065.70 190
19067.00 152
19068.31 165
19069.62 169
19070.92 183
19072.23 172
19073.53 173
19074.84 178
19076.14 197
19077.45 169
19078.75 169
19080.06 174
19081.37 151
19082.67 176
19083.98 185
19085.28 179
19086.59 171
19087.90 177
19089.20 200
19090.51 193
19091.82 157
19093.12 158
19094.43 186
19095.73 169
19097.04 188
19098.35 208
19099.65 209
19100.96 181
19102.27 154
19103.57 179
19104.88 182
19106.19 167
19107.49 173
19108.80 175
19110.11 190
19111.41 177
19112.72 196
19114.03 187
19115.33 208
19116.64 202
19117.95 179
19119.26 199
19120.56 183
19121.87 187
19123.18 171
19124.49 198
19125.79 197
19127.10 212
19128.41 192
19129.72 176
19131.02 173
19132.33 191
19133.64 172
19134.95 177
19136.25 188
19137.56 180
19138.87 186
19140.18 195
19141.49 199
19142.79 181
19144.10 204
19145.41 194
19146.72 179
19148.03 163
19149.33 186
19150.64 153
19151.95 170
19153.26 196
19154.57 213
19155.88 168
19157.18 184
19158.49 214
19159.80 180
19161.11 172
19162.42 209
19163.73 208
19165.04 168
19166.34 174
19167.65 173
19168.96 189
19170.27 180
19171.58 171
19172.89 161
19174.20 174
19175.51 189
19176.82 187
19178.13 171
19179.43 180
19180.74 177
19182.05 184
19183.36 168
19184.67 176
19185.98 168
19187.29 188
19188.60 209
19189.91 207
19191.22 176
19192.53 162
19193.84 186
19195.15 185
19196.46 206
19197.77 217
19199.08 169
19200.39 212
19201.70 203
19203.01 193
19204.32 170
19205.63 172
19206.94 188
19208.25 171
19209.56 165
19210.87 221
19212.18 194
19213.49 183
19214.80 194
19216.11 197
19217.42 183
19218.73 171
19220.04 180
19221.35 164
19222.66 157
19223.98 163
19225.29 193
19226.60 192
19227.91 206
19229.22 157
19230.53 188
19231.84 152
19233.15 159
19234.46 164
19235.77 177
19237.09 182
19238.40 174
19239.71 160
19241.02 161
19242.33 180
19243.64 190
19244.95 189
19246.27 155
19247.58 191
19248.89 174
19250.20 206
19251.51 170
19252.82 172
19254.14 168
19255.45 186
19256.76 152
19258.07 169
19259.38 167
19260.70 179
19262.01 183
19263.32 187
19264.63 185
19265.94 166
19267.26 179
19268.57 186
19269.88 186
19271.19 179
19272.51 169
19273.82 189
19275.13 161
19276.44 137
19277.76 152
19279.07 179
19280.38 188
19281.69 157
19283.01 171
19284.32 189
19285.63 206
19286.94 198
19288.26 155
19289.57 164
19290.88 172
19292.20 180
19293.51 184
19294.82 164
19296.14 188
19297.45 195
19298.76 179
19300.08 180
19301.39 190
19302.70 199
19304.02 178
19305.33 165
19306.64 180
19307.96 180
19309.27 239
19310.59 202
19311.90 167
19313.21 154
19314.53 192
19315.84 172
19317.15 164
19318.47 166
19319.78 169
19321.10 154
19322.41 186
19323.72 195
19325.04 159
19326.35 179
19327.67 171
19328.98 190
19330.30 192
19331.61 202
19332.93 166
19334.24 196
19335.55 183
19336.87 204
19338.18 213
19339.50 172
19340.81 157
19342.13 202
19343.44 188
19344.76 182
19346.07 172
19347.39 180
19348.70 188
19350.02 187
19351.33 187
19352.65 159
19353.96 177
19355.28 173
19356.59 158
19357.91 204
19359.22 181
19360.54 185
19361.86 165
19363.17 156
19364.49 184
19365.80 201
19367.12 182
19368.43 182
19369.75 155
19371.06 199
19372.38 191
19373.70 189
19375.01 141
19376.33 168
19377.64 178
19378.96 209
19380.28 180
19381.59 150
19382.91 181
19384.23 192
19385.54 191
19386.86 137
19388.17 151
19389.49 152
19390.81 191
19392.12 183
19393.44 192
19394.76 178
19396.07 194
19397.39 200
19398.71 182
19400.02 157
19401.34 170
19402.66 194
19403.97 185
19405.29 172
19406.61 150
19407.93 179
19409.24 184
19410.56 170
19411.88 151
19413.19 185
19414.51 199
19415.83 222
19417.15 170
19418.46 175
19419.78 138
19421.10 159
19422.42 175
19423.73 170
19425.05 191
19426.37 185
19427.69 218
19429.00 187
19430.32 174
19431.64 177
19432.96 197
19434.28 182
19435.59 192
19436.91 156
19438.23 156
19439.55 207
19440.87 201
19442.18 191
19443.50 177
19444.82 193
19446.14 198
19447.46 185
19448.78 147
19450.09 169
19451.41 190
19452.73 177
19454.05 171
19455.37 193
19456.69 172
19458.01 184
19459.33 189
19460.64 189
19461.96 148
19463.28 163
19464.60 153
19465.92 175
19467.24 182
19468.56 203
19469.88 198
19471.20 170
19472.52 149
19473.83 172
19475.15 184
19476.47 214
19477.79 229
19479.11 171
19480.43 160
19481.75 176
19483.07 181
19484.39 180
19485.71 161
19487.03 201
19488.35 183
19489.67 188
19490.99 181
19492.31 173
19493.63 173
19494.95 150
19496.27 171
19497.59 190
19498.91 153
19500.23 170
19501.55 187
19502.87 166
19504.19 186
19505.51 185
19506.83 192
19508.15 164
19509.47 168
19510.79 175
19512.11 208
19513.43 194
19514.75 185
19516.08 148
19517.40 200
19518.72 185
19520.04 166
19521.36 188
19522.68 163
19524.00 173
19525.32 166
19526.64 176
19527.96 158
19529.29 163
19530.61 180
19531.93 203
19533.25 180
19534.57 180
19535.89 172
19537.21 189
19538.53 168
19539.86 163
19541.18 164
19542.50 189
19543.82 160
19545.14 164
19546.46 164
19547.79 180
19549.11 192
19550.43 172
19551.75 172
19553.07 167
19554.40 153
19555.72 157
19557.04 168
19558.36 169
19559.68 189
19561.01 163
19562.33 187
19563.65 176
19564.97 162
19566.30 198
19567.62 195
19568.94 205
19570.26 190
19571.59 179
19572.91 154
19574.23 178
19575.55 156
19576.88 152
19578.20 158
19579.52 179
19580.85 175
19582.17 188
19583.49 196
19584.82 146
19586.14 182
19587.46 183
19588.78 193
19590.11 175
19591.43 178
19592.75 195
19594.08 193
19595.40 170
19596.72 173
19598.05 185
19599.37 152
19600.70 154
19602.02 163
19603.34 139
19604.67 155
19605.99 144
19607.31 187
19608.64 168
19609.96 152
19611.29 164
19612.61 149
19613.93 185
19615.26 141
19616.58 156
19617.91 184
19619.23 185
19620.55 189
19621.88 182
19623.20 179
19624.53 177
19625.85 153
19627.18 157
19628.50 184
19629.83 179
19631.15 169
19632.48 165
19633.80 182
19635.12 176
19636.45 176
19637.77 168
19639.10 175
19640.42 176
19641.75 167
19643.07 145
19644.40 166
19645.72 167
19647.05 170
19648.37 161
19649.70 178
19651.03 158
19652.35 154
19653.68 154
19655.00 149
19656.33 165
19657.65 162
19658.98 162
19660.30 198
19661.63 197
19662.96 159
19664.28 155
19665.61 182
19666.93 138
19668.26 145
19669.58 143
19670.91 175
19672.24 176
19673.56 181
19674.89 181
19676.21 180
19677.54 168
19678.87 162
19680.19 152
19681.52 151
19682.85 151
19684.17 163
19685.50 174
19686.83 160
19688.15 163
19689.48 154
19690.81 190
19692.13 180
19693.46 158
19694.79 148
19696.11 161
19697.44 162
19698.77 177
19700.09 174
19701.42 175
19702.75 188
19704.07 182
19705.40 180
19706.73 184
19708.06 163
19709.38 173
19710.71 168
19712.04 163
19713.37 175
19714.69 147
19716.02 175
19717.35 187
19718.68 178
19720.00 172
19721.33 183
19722.66 176
19723.99 170
19725.31 182
19726.64 167
19727.97 156
19729.30 155
19730.63 169
19731.95 174
19733.28 159
19734.61 159
19735.94 160
19737.27 149
19738.59 163
19739.92 173
19741.25 165
19742.58 192
19743.91 191
19745.24 174
19746.57 172
19747.89 173
19749.22 146
19750.55 181
19751.88 158
19753.21 184
19754.54 177
19755.87 182
19757.20 186
19758.52 182
19759.85 166
19761.18 160
19762.51 139
19763.84 157
19765.17 187
19766.50 180
19767.83 171
19769.16 139
19770.49 149
19771.82 160
19773.15 188
19774.47 154
19775.80 165
19777.13 165
19778.46 184
19779.79 134
19781.12 175
19782.45 165
19783.78 178
19785.11 170
19786.44 145
19787.77 186
19789.10 189
19790.43 169
19791.76 144
19793.09 131
19794.42 175
19795.75 168
19797.08 170
19798.41 170
19799.74 136
19801.07 146
19802.40 177
19803.73 183
19805.07 165
19806.40 169
19807.73 163
19809.06 172
19810.39 154
19811.72 161
19813.05 125
19814.38 155
19815.71 184
19817.04 152
19818.37 141
19819.70 195
19821.03 164
19822.37 182
19823.70 187
19825.03 171
19826.36 180
19827.69 160
19829.02 171
19830.35 186
19831.68 136
19833.02 151
19834.35 168
19835.68 201
19837.01 166
19838.34 167
19839.67 203
19841.01 203
19842.34 174
19843.67 158
19845.00 190
19846.33 177
19847.67 165
19849.00 168
19850.33 166
19851.66 177
19852.99 180
19854.33 157
19855.66 158
19856.99 159
19858.32 149
19859.65 163
19860.99 163
19862.32 160
19863.65 167
19864.98 182
19866.32 152
19867.65 134
19868.98 157
19870.32 169
19871.65 156
19872.98 147
19874.31 189
19875.65 179
19876.98 146
19878.31 154
19879.65 150
19880.98 127
19882.31 149
19883.64 153
19884.98 156
19886.31 183
19887.64 162
19888.98 148
19890.31 177
19891.64 169
19892.98 171
19894.31 173
19895.65 186
19896.98 126
19898.31 157
19899.65 153
19900.98 162
19902.31 154
19903.65 158
19904.98 159
19906.32 154
19907.65 163
19908.98 167
19910.32 161
19911.65 145
19912.99 142
19914.32 157
19915.65 173
19916.99 151
19918.32 185
19919.66 177
19920.99 160
19922.33 173
19923.66 169
19924.99 150
19926.33 148
19927.66 147
19929.00 161
19930.33 180
19931.67 142
19933.00 161
19934.34 166
19935.67 173
19937.01 176
19938.34 163
19939.68 178
19941.01 192
19942.35 185
19943.68 170
19945.02 167
19946.35 164
19947.69 155
19949.02 163
19950.36 150
19951.70 177
19953.03 160
19954.37 167
19955.70 175
19957.04 192
19958.37 163
19959.71 178
19961.04 158
19962.38 176
19963.72 167
19965.05 147
19966.39 162
19967.72 171
19969.06 174
19970.40 167
19971.73 157
19973.07 161
19974.40 157
19975.74 171
19977.08 180
19978.41 162
19979.75 148
19981.09 151
19982.42 178
19983.76 171
19985.10 148
19986.43 160
19987.77 174
19989.11 173
19990.44 170
19991.78 179
19993.12 170
19994.45 187
19995.79 168
19997.13 178
19998.46 167
19999.80 176
20001.14 193
20002.48 184
20003.81 170
20005.15 160
20006.49 178
20007.82 178
20009.16 194
20010.50 178
20011.84 152
20013.17 193
20014.51 167
20015.85 161
20017.19 173
20018.52 175
20019.86 181
20021.20 175
20022.54 170
20023.88 197
20025.21 204
20026.55 212
20027.89 175
20029.23 155
20030.57 179
20031.90 168
20033.24 183
20034.58 156
20035.92 144
20037.26 178
20038.60 173
20039.93 160
20041.27 153
20042.61 167
20043.95 178
20045.29 173
20046.63 170
20047.97 155
20049.30 185
20050.64 168
20051.98 193
20053.32 163
20054.66 185
20056.00 173
20057.34 220
20058.68 173
20060.02 181
20061.35 178
20062.69 209
20064.03 200
20065.37 195
20066.71 175
20068.05 198
20069.39 180
20070.73 166
20072.07 168
20073.41 164
20074.75 190
20076.09 192
20077.43 184
20078.77 156
20080.11 156
20081.45 164
20082.79 180
20084.13 167
20085.47 153
20086.81 163
20088.15 174
20089.49 153
20090.83 146
20092.17 132
20093.51 179
20094.85 198
20096.19 154
20097.53 136
20098.87 188
20100.21 187
20101.55 181
20102.89 191
20104.23 159
20105.57 190
20106.91 203
20108.25 184
20109.59 183
20110.93 168
20112.27 177
20113.62 175
20114.96 155
20116.30 152
20117.64 155
20118.98 182
20120.32 170
20121.66 125
20123.00 154
20124.34 165
20125.69 172
20127.03 168
20128.37 191
20129.71 196
20131.05 190
20132.39 177
20133.73 174
20135.08 166
20136.42 180
20137.76 190
20139.10 203
20140.44 184
