# Supplementary material for: MALDI-TOF MS typing enables the classification of brewing yeasts of the genus Saccharomyces to major beer styles
Source: PLoS One. 2017 Aug 9;12(8):e0181694. doi: 10.1371/journal.pone.0181694 (PMC5549903; doi:10.1371/journal.pone.0181694)
Supplement: S12 File — The directory includes 90 raw files and was zipped to “.zip”; the folder has three strains with 30 spectra per strain; S1 Text explains the raw files with an example and Table 1 represents the yeast strains used within the experiment. (ZIP) [file pone.0181694.s015.zip › 34-36/30624-PI105-Dias-Dias-Dias-YPG-18h-E-E_2015-08-13__0_C10_1.dat]

1999.93 3213
2000.35 3252
2000.77 3353
2001.19 2967
2001.61 3282
2002.03 3408
2002.46 3265
2002.88 3373
2003.30 3269
2003.72 3433
2004.14 3259
2004.57 3366
2004.99 3427
2005.41 3275
2005.83 3247
2006.25 3007
2006.68 3094
2007.10 3180
2007.52 3130
2007.94 3093
2008.37 3272
2008.79 3196
2009.21 3307
2009.63 3224
2010.06 3240
2010.48 3414
2010.90 3467
2011.32 3435
2011.75 3201
2012.17 3239
2012.59 3196
2013.02 3074
2013.44 3053
2013.86 2907
2014.29 3029
2014.71 2952
2015.13 2937
2015.55 3038
2015.98 2941
2016.40 3116
2016.82 3021
2017.25 3223
2017.67 3191
2018.10 3282
2018.52 3266
2018.94 3050
2019.37 3058
2019.79 3335
2020.21 3278
2020.64 3306
2021.06 3152
2021.48 3204
2021.91 3297
2022.33 3431
2022.76 3452
2023.18 3526
2023.60 3418
2024.03 3429
2024.45 3125
2024.88 3058
2025.30 3183
2025.73 3103
2026.15 2961
2026.57 3059
2027.00 2924
2027.42 2945
2027.85 3016
2028.27 3022
2028.70 2818
2029.12 2767
2029.55 2827
2029.97 2853
2030.40 3003
2030.82 2805
2031.24 2832
2031.67 2911
2032.09 2884
2032.52 2817
2032.94 3017
2033.37 2941
2033.79 2856
2034.22 2955
2034.65 3009
2035.07 3018
2035.50 3125
2035.92 3032
2036.35 3126
2036.77 3108
2037.20 3106
2037.62 3177
2038.05 3125
2038.47 3007
2038.90 3282
2039.33 3162
2039.75 3447
2040.18 3530
2040.60 3531
2041.03 3449
2041.45 3348
2041.88 3480
2042.31 3653
2042.73 3319
2043.16 3541
2043.58 3471
2044.01 3526
2044.44 3179
2044.86 3418
2045.29 3410
2045.72 3179
2046.14 3278
2046.57 3513
2047.00 3493
2047.42 3247
2047.85 3243
2048.28 3197
2048.70 3111
2049.13 2901
2049.56 3122
2049.98 3017
2050.41 2855
2050.84 3082
2051.26 3147
2051.69 3106
2052.12 2957
2052.54 3015
2052.97 2909
2053.40 3100
2053.83 2917
2054.25 3076
2054.68 3211
2055.11 2967
2055.53 2986
2055.96 3108
2056.39 3366
2056.82 3506
2057.24 3349
2057.67 3283
2058.10 3145
2058.53 3094
2058.96 3126
2059.38 3230
2059.81 3120
2060.24 2921
2060.67 3120
2061.10 3244
2061.52 3174
2061.95 3184
2062.38 3093
2062.81 3258
2063.24 3441
2063.66 3366
2064.09 3147
2064.52 3214
2064.95 3324
2065.38 3361
2065.81 3143
2066.23 3278
2066.66 3523
2067.09 3437
2067.52 3490
2067.95 3397
2068.38 3159
2068.81 3244
2069.23 3288
2069.66 3310
2070.09 3224
2070.52 3358
2070.95 3036
2071.38 3092
2071.81 3112
2072.24 2931
2072.67 2809
2073.10 3008
2073.53 2841
2073.95 2907
2074.38 3102
2074.81 3165
2075.24 3144
2075.67 3129
2076.10 3107
2076.53 3206
2076.96 3190
2077.39 3086
2077.82 3127
2078.25 3323
2078.68 3253
2079.11 3163
2079.54 3232
2079.97 3222
2080.40 3563
2080.83 3519
2081.26 3628
2081.69 3627
2082.12 3612
2082.55 3741
2082.98 3804
2083.41 3674
2083.84 3730
2084.27 3706
2084.70 3608
2085.13 3452
2085.56 3458
2085.99 3489
2086.42 3283
2086.85 3174
2087.29 3136
2087.72 3337
2088.15 3228
2088.58 3383
2089.01 3456
2089.44 3185
2089.87 3134
2090.30 3042
2090.73 3175
2091.16 3011
2091.59 3140
2092.03 3462
2092.46 3494
2092.89 3407
2093.32 3539
2093.75 3558
2094.18 3890
2094.61 3922
2095.05 3759
2095.48 3906
2095.91 3698
2096.34 4108
2096.77 4142
2097.20 3761
2097.63 3509
2098.07 3649
2098.50 3519
2098.93 3382
2099.36 3285
2099.79 3104
2100.23 3194
2100.66 2794
2101.09 2973
2101.52 3138
2101.95 3129
2102.39 2970
2102.82 3067
2103.25 3016
2103.68 3117
2104.12 2974
2104.55 2848
2104.98 2983
2105.41 3090
2105.85 3107
2106.28 3085
2106.71 3007
2107.14 3089
2107.58 3112
2108.01 3109
2108.44 2914
2108.88 3072
2109.31 3126
2109.74 3316
2110.18 3158
2110.61 3154
2111.04 3112
2111.47 3064
2111.91 3304
2112.34 3273
2112.77 3260
2113.21 3111
2113.64 3144
2114.07 3003
2114.51 3041
2114.94 2993
2115.37 3008
2115.81 3108
2116.24 2835
2116.68 2892
2117.11 2874
2117.54 2791
2117.98 2883
2118.41 2929
2118.85 2954
2119.28 2876
2119.71 2634
2120.15 2856
2120.58 2787
2121.02 2714
2121.45 2779
2121.88 2773
2122.32 2841
2122.75 2908
2123.19 2902
2123.62 2785
2124.06 3015
2124.49 2942
2124.92 2835
2125.36 2884
2125.79 2913
2126.23 3046
2126.66 2878
2127.10 3068
2127.53 3060
2127.97 3035
2128.40 2986
2128.84 2914
2129.27 2974
2129.71 3029
2130.14 3234
2130.58 3219
2131.01 3335
2131.45 3309
2131.88 3505
2132.32 3619
2132.75 3699
2133.19 3697
2133.63 3921
2134.06 3702
2134.50 3599
2134.93 3387
2135.37 3455
2135.80 3396
2136.24 3277
2136.67 3335
2137.11 3160
2137.55 3093
2137.98 3391
2138.42 3249
2138.85 3141
2139.29 3069
2139.73 2935
2140.16 3181
2140.60 3275
2141.03 3224
2141.47 3178
2141.91 2952
2142.34 2844
2142.78 3007
2143.22 3168
2143.65 3030
2144.09 2903
2144.53 2674
2144.96 2663
2145.40 2833
2145.84 2874
2146.27 2912
2146.71 2822
2147.15 2763
2147.58 2844
2148.02 2942
2148.46 2947
2148.89 3214
2149.33 3343
2149.77 3487
2150.21 3620
2150.64 3739
2151.08 3809
2151.52 3970
2151.95 4215
2152.39 4000
2152.83 4323
2153.27 4183
2153.70 4171
2154.14 4145
2154.58 3792
2155.02 3585
2155.45 3664
2155.89 3594
2156.33 3295
2156.77 3206
2157.21 3213
2157.64 3109
2158.08 3059
2158.52 3126
2158.96 2982
2159.40 2878
2159.83 2950
2160.27 3005
2160.71 3130
2161.15 3198
2161.59 3171
2162.02 2856
2162.46 2996
2162.90 3148
2163.34 3193
2163.78 3061
2164.22 3023
2164.66 3032
2165.09 3134
2165.53 2937
2165.97 3093
2166.41 3319
2166.85 3402
2167.29 3282
2167.73 3376
2168.17 3388
2168.60 3343
2169.04 3440
2169.48 3400
2169.92 3311
2170.36 3442
2170.80 3474
2171.24 3492
2171.68 3874
2172.12 3584
2172.56 3541
2173.00 3633
2173.44 3726
2173.88 3667
2174.32 3696
2174.76 3666
2175.20 3415
2175.64 3449
2176.07 3568
2176.51 3588
2176.95 3577
2177.39 3611
2177.83 3553
2178.27 3491
2178.71 3506
2179.15 3605
2179.59 3639
2180.03 3598
2180.47 3449
2180.92 3568
2181.36 3662
2181.80 3579
2182.24 3552
2182.68 3591
2183.12 3348
2183.56 3396
2184.00 3395
2184.44 2943
2184.88 2967
2185.32 3153
2185.76 3102
2186.20 3066
2186.64 2943
2187.08 2862
2187.52 3258
2187.97 3156
2188.41 3484
2188.85 3832
2189.29 3780
2189.73 3933
2190.17 3923
2190.61 4163
2191.05 4314
2191.49 3916
2191.94 4168
2192.38 4252
2192.82 3963
2193.26 3837
2193.70 3933
2194.14 3838
2194.58 3858
2195.03 3667
2195.47 3532
2195.91 3616
2196.35 3714
2196.79 3367
2197.24 3579
2197.68 3787
2198.12 3642
2198.56 3900
2199.00 3788
2199.45 3663
2199.89 3851
2200.33 3763
2200.77 3558
2201.21 3568
2201.66 3760
2202.10 3638
2202.54 3377
2202.98 3412
2203.43 3425
2203.87 3494
2204.31 3459
2204.75 3453
2205.20 3328
2205.64 3455
2206.08 3441
2206.53 3449
2206.97 3353
2207.41 3622
2207.85 3627
2208.30 3621
2208.74 3765
2209.18 3585
2209.63 3627
2210.07 3770
2210.51 3749
2210.96 3879
2211.40 3654
2211.84 3653
2212.29 3911
2212.73 3687
2213.17 3944
2213.62 3757
2214.06 3669
2214.50 3590
2214.95 3890
2215.39 3836
2215.84 3772
2216.28 3714
2216.72 3667
2217.17 3577
2217.61 3503
2218.05 3450
2218.50 3539
2218.94 3289
2219.39 3304
2219.83 3328
2220.28 3156
2220.72 3281
2221.16 3436
2221.61 3555
2222.05 3523
2222.50 3779
2222.94 3989
2223.39 3994
2223.83 4316
2224.28 4666
2224.72 5195
2225.16 5501
2225.61 6089
2226.05 6269
2226.50 6229
2226.94 6170
2227.39 6407
2227.83 6519
2228.28 6208
2228.72 5898
2229.17 5506
2229.61 5076
2230.06 5115
2230.50 4696
2230.95 4604
2231.40 4738
2231.84 4414
2232.29 4159
2232.73 4439
2233.18 4390
2233.62 4215
2234.07 4191
2234.51 4359
2234.96 4369
2235.41 4286
2235.85 4216
2236.30 4344
2236.74 4199
2237.19 4117
2237.63 3898
2238.08 3988
2238.53 3850
2238.97 3742
2239.42 3923
2239.86 3854
2240.31 4094
2240.76 4397
2241.20 4264
2241.65 4183
2242.10 3961
2242.54 3970
2242.99 3590
2243.44 3765
2243.88 3873
2244.33 3786
2244.78 3537
2245.22 3522
2245.67 3443
2246.12 3420
2246.56 3375
2247.01 3282
2247.46 3251
2247.90 3345
2248.35 3309
2248.80 3337
2249.24 3337
2249.69 3110
2250.14 3258
2250.59 3528
2251.03 3434
2251.48 3393
2251.93 3446
2252.38 3369
2252.82 3374
2253.27 3428
2253.72 3509
2254.17 3614
2254.61 3501
2255.06 3619
2255.51 3398
2255.96 3507
2256.40 3326
2256.85 3209
2257.30 3344
2257.75 3249
2258.20 3283
2258.64 3214
2259.09 3240
2259.54 3274
2259.99 3366
2260.44 3317
2260.88 3177
2261.33 3375
2261.78 3466
2262.23 3472
2262.68 3407
2263.13 3933
2263.58 3824
2264.02 3823
2264.47 3944
2264.92 4264
2265.37 4127
2265.82 4029
2266.27 4117
2266.72 4015
2267.17 4285
2267.61 4169
2268.06 3954
2268.51 4008
2268.96 4063
2269.41 4155
2269.86 4363
2270.31 3943
2270.76 4123
2271.21 4397
2271.66 4539
2272.11 4290
2272.56 4132
2273.00 4246
2273.45 4063
2273.90 4095
2274.35 4208
2274.80 4188
2275.25 4236
2275.70 4178
2276.15 3950
2276.60 3926
2277.05 4071
2277.50 3845
2277.95 3688
2278.40 3688
2278.85 3958
2279.30 3782
2279.75 3647
2280.20 3657
2280.65 3953
2281.10 4004
2281.55 3888
2282.00 3909
2282.45 4189
2282.90 4339
2283.35 4816
2283.81 5061
2284.26 4949
2284.71 5010
2285.16 5020
2285.61 5072
2286.06 5017
2286.51 4982
2286.96 4767
2287.41 4480
2287.86 4451
2288.31 4141
2288.76 4093
2289.22 4482
2289.67 4733
2290.12 5010
2290.57 5505
2291.02 6231
2291.47 6446
2291.92 6809
2292.37 7384
2292.83 7894
2293.28 7821
2293.73 8194
2294.18 8136
2294.63 7714
2295.08 7777
2295.53 7104
2295.99 6709
2296.44 6583
2296.89 5982
2297.34 5573
2297.79 5397
2298.25 4921
2298.70 4633
2299.15 4281
2299.60 4400
2300.05 4250
2300.51 4231
2300.96 4131
2301.41 3902
2301.86 3784
2302.32 3800
2302.77 3832
2303.22 3635
2303.67 3808
2304.13 3899
2304.58 3493
2305.03 3608
2305.48 3732
2305.94 3577
2306.39 3631
2306.84 3468
2307.29 3506
2307.75 3780
2308.20 3699
2308.65 3837
2309.11 3983
2309.56 4075
2310.01 4058
2310.47 4277
2310.92 4320
2311.37 4728
2311.83 4603
2312.28 4712
2312.73 5080
2313.19 4846
2313.64 4835
2314.09 4860
2314.55 4640
2315.00 4394
2315.45 4022
2315.91 4210
2316.36 4142
2316.81 4250
2317.27 3994
2317.72 3680
2318.18 3924
2318.63 4026
2319.08 4025
2319.54 4292
2319.99 4166
2320.45 4267
2320.90 4282
2321.35 4169
2321.81 4244
2322.26 4377
2322.72 4447
2323.17 4357
2323.63 4260
2324.08 4108
2324.54 4518
2324.99 4047
2325.44 4153
2325.90 4105
2326.35 3894
2326.81 3996
2327.26 4080
2327.72 4024
2328.17 4004
2328.63 4017
2329.08 4108
2329.54 3918
2329.99 4093
2330.45 4095
2330.90 4279
2331.36 4229
2331.81 4121
2332.27 4228
2332.72 4399
2333.18 4255
2333.64 4416
2334.09 4222
2334.55 3829
2335.00 3944
2335.46 3896
2335.91 3772
2336.37 3848
2336.82 3784
2337.28 3462
2337.74 3891
2338.19 3991
2338.65 3585
2339.10 3769
2339.56 3808
2340.02 3976
2340.47 3971
2340.93 4192
2341.38 4345
2341.84 4250
2342.30 4391
2342.75 4602
2343.21 4616
2343.67 4564
2344.12 4509
2344.58 4585
2345.04 4731
2345.49 4592
2345.95 4266
2346.41 4454
2346.86 4715
2347.32 4651
2347.78 4726
2348.23 4638
2348.69 4697
2349.15 4681
2349.60 4702
2350.06 4921
2350.52 4632
2350.97 4455
2351.43 4198
2351.89 4008
2352.35 4098
2352.80 4282
2353.26 3781
2353.72 3721
2354.18 3963
2354.63 3782
2355.09 3806
2355.55 3548
2356.01 3720
2356.46 3754
2356.92 3625
2357.38 3340
2357.84 3572
2358.29 3485
2358.75 3579
2359.21 3849
2359.67 3958
2360.13 3624
2360.58 3712
2361.04 3963
2361.50 3921
2361.96 3635
2362.42 3748
2362.88 4169
2363.33 4204
2363.79 4100
2364.25 4115
2364.71 4044
2365.17 3979
2365.63 3694
2366.08 3847
2366.54 3942
2367.00 4163
2367.46 4170
2367.92 4046
2368.38 4069
2368.84 4045
2369.30 4075
2369.75 4242
2370.21 4314
2370.67 4335
2371.13 4516
2371.59 4560
2372.05 4544
2372.51 4537
2372.97 4475
2373.43 4306
2373.89 4410
2374.35 4234
2374.81 4185
2375.27 4235
2375.72 4188
2376.18 4398
2376.64 4459
2377.10 4303
2377.56 4330
2378.02 4008
2378.48 4168
2378.94 4191
2379.40 4063
2379.86 3991
2380.32 4017
2380.78 4124
2381.24 4073
2381.70 3839
2382.16 3823
2382.62 3790
2383.08 3865
2383.54 3988
2384.00 3905
2384.46 3787
2384.92 3885
2385.39 3985
2385.85 3951
2386.31 3608
2386.77 3585
2387.23 3672
2387.69 3529
2388.15 3732
2388.61 3593
2389.07 3673
2389.53 3562
2389.99 3471
2390.45 3523
2390.91 3724
2391.38 3723
2391.84 3647
2392.30 3697
2392.76 3800
2393.22 3792
2393.68 3767
2394.14 3816
2394.60 3842
2395.06 3624
2395.53 3718
2395.99 3946
2396.45 3735
2396.91 3595
2397.37 3675
2397.83 3441
2398.30 3554
2398.76 3623
2399.22 3401
2399.68 3654
2400.14 3808
2400.61 3502
2401.07 3600
2401.53 3702
2401.99 3455
2402.45 3511
2402.92 3527
2403.38 3651
2403.84 3552
2404.30 3599
2404.76 3468
2405.23 3520
2405.69 3688
2406.15 3769
2406.61 3841
2407.08 3772
2407.54 3985
2408.00 3979
2408.46 3897
2408.93 4005
2409.39 3680
2409.85 3672
2410.32 3915
2410.78 3716
2411.24 3472
2411.70 3335
2412.17 3443
2412.63 3730
2413.09 3536
2413.56 3478
2414.02 3347
2414.48 3456
2414.95 3223
2415.41 3568
2415.87 3595
2416.34 3751
2416.80 3813
2417.26 3845
2417.73 3863
2418.19 4010
2418.65 4226
2419.12 4465
2419.58 4717
2420.05 4883
2420.51 4938
2420.97 4940
2421.44 4915
2421.90 4874
2422.37 4662
2422.83 4512
2423.29 4256
2423.76 4141
2424.22 4211
2424.69 4305
2425.15 4077
2425.62 4424
2426.08 4234
2426.54 4163
2427.01 4548
2427.47 4801
2427.94 4966
2428.40 4867
2428.87 5278
2429.33 5439
2429.80 5693
2430.26 5478
2430.73 5326
2431.19 5322
2431.66 5036
2432.12 4982
2432.59 4791
2433.05 4474
2433.52 4137
2433.98 4187
2434.45 4314
2434.91 4247
2435.38 4158
2435.84 4179
2436.31 4172
2436.77 4084
2437.24 4136
2437.70 4136
2438.17 3920
2438.63 3995
2439.10 4491
2439.57 4317
2440.03 4242
2440.50 4283
2440.96 4505
2441.43 4743
2441.89 4876
2442.36 5085
2442.83 4907
2443.29 4845
2443.76 5051
2444.22 5156
2444.69 4951
2445.16 4580
2445.62 4478
2446.09 4073
2446.56 4215
2447.02 4035
2447.49 3887
2447.96 3925
2448.42 3716
2448.89 3575
2449.35 3614
2449.82 3548
2450.29 3775
2450.75 3697
2451.22 3761
2451.69 3737
2452.16 3806
2452.62 3727
2453.09 3901
2453.56 3708
2454.02 3680
2454.49 3800
2454.96 3849
2455.42 3601
2455.89 3416
2456.36 3355
2456.83 3490
2457.29 3795
2457.76 3602
2458.23 3574
2458.70 3636
2459.16 3532
2459.63 3476
2460.10 3501
2460.57 3706
2461.03 3592
2461.50 3616
2461.97 3444
2462.44 3640
2462.91 3447
2463.37 3374
2463.84 3528
2464.31 3387
2464.78 3389
2465.25 3412
2465.71 3363
2466.18 3374
2466.65 3616
2467.12 3830
2467.59 3673
2468.06 3750
2468.52 3952
2468.99 3839
2469.46 4069
2469.93 3767
2470.40 3841
2470.87 3937
2471.34 3857
2471.80 3872
2472.27 3853
2472.74 3642
2473.21 3841
2473.68 3804
2474.15 3737
2474.62 3686
2475.09 3857
2475.56 3736
2476.02 3715
2476.49 3827
2476.96 3439
2477.43 3423
2477.90 3491
2478.37 3660
2478.84 3632
2479.31 3695
2479.78 3486
2480.25 3442
2480.72 3698
2481.19 3791
2481.66 3922
2482.13 3850
2482.60 3749
2483.07 3722
2483.54 3714
2484.01 3739
2484.48 3561
2484.95 3740
2485.42 3901
2485.89 3664
2486.36 3651
2486.83 3594
2487.30 3803
2487.77 3617
2488.24 3890
2488.71 3989
2489.18 3856
2489.65 3698
2490.12 3710
2490.59 3423
2491.06 3505
2491.53 3380
2492.00 3598
2492.47 3625
2492.94 3773
2493.41 3790
2493.88 3756
2494.36 3640
2494.83 3611
2495.30 3744
2495.77 3482
2496.24 3944
2496.71 3795
2497.18 4067
2497.65 4003
2498.12 3946
2498.60 4164
2499.07 4160
2499.54 4294
2500.01 4344
2500.48 4222
2500.95 4497
2501.42 4326
2501.90 4162
2502.37 3954
2502.84 3683
2503.31 3689
2503.78 3685
2504.25 3630
2504.73 3747
2505.20 3498
2505.67 3348
2506.14 3543
2506.61 3695
2507.09 3775
2507.56 3579
2508.03 3564
2508.50 3807
2508.97 3744
2509.45 3943
2509.92 4146
2510.39 4212
2510.86 4002
2511.34 4402
2511.81 4323
2512.28 4245
2512.75 4175
2513.23 4168
2513.70 4618
2514.17 4427
2514.65 4043
2515.12 4041
2515.59 3895
2516.06 3805
2516.54 3942
2517.01 4158
2517.48 4052
2517.96 3811
2518.43 3966
2518.90 3954
2519.38 3723
2519.85 3713
2520.32 3587
2520.80 3551
2521.27 3744
2521.74 3710
2522.22 3653
2522.69 3590
2523.16 3822
2523.64 3643
2524.11 3440
2524.58 3286
2525.06 3325
2525.53 3437
2526.01 3621
2526.48 3787
2526.95 3658
2527.43 3629
2527.90 3697
2528.38 3613
2528.85 3755
2529.32 3900
2529.80 3893
2530.27 3705
2530.75 3503
2531.22 3619
2531.70 3737
2532.17 3803
2532.64 3976
2533.12 3998
2533.59 4190
2534.07 4304
2534.54 4402
2535.02 3989
2535.49 4220
2535.97 4336
2536.44 4118
2536.92 3814
2537.39 3854
2537.87 3997
2538.34 3774
2538.82 3967
2539.29 4057
2539.77 4066
2540.24 3948
2540.72 3826
2541.19 3756
2541.67 3823
2542.14 3781
2542.62 3760
2543.09 3511
2543.57 3673
2544.04 3739
2544.52 3823
2545.00 4072
2545.47 4116
2545.95 3873
2546.42 4276
2546.90 4194
2547.37 4492
2547.85 4676
2548.33 4793
2548.80 5399
2549.28 5672
2549.75 5814
2550.23 5884
2550.71 5893
2551.18 6251
2551.66 5933
2552.14 5657
2552.61 5583
2553.09 5482
2553.57 5028
2554.04 4962
2554.52 4870
2554.99 5391
2555.47 5360
2555.95 5006
2556.42 4948
2556.90 4864
2557.38 5048
2557.86 5031
2558.33 5170
2558.81 5194
2559.29 5046
2559.76 4889
2560.24 4966
2560.72 4685
2561.19 4559
2561.67 4209
2562.15 4226
2562.63 4157
2563.10 3932
2563.58 3685
2564.06 3584
2564.54 3695
2565.01 3394
2565.49 3308
2565.97 3550
2566.45 3549
2566.92 3404
2567.40 3414
2567.88 3735
2568.36 3284
2568.83 3474
2569.31 3745
2569.79 3693
2570.27 3668
2570.75 3368
2571.22 3621
2571.70 3553
2572.18 3830
2572.66 3672
2573.14 3525
2573.62 3405
2574.09 3447
2574.57 3519
2575.05 3524
2575.53 3466
2576.01 3631
2576.49 3572
2576.97 3585
2577.44 3415
2577.92 3521
2578.40 3533
2578.88 3419
2579.36 3224
2579.84 3470
2580.32 3564
2580.80 3298
2581.27 3191
2581.75 3351
2582.23 3541
2582.71 3569
2583.19 3507
2583.67 3207
2584.15 3175
2584.63 3357
2585.11 3298
2585.59 3569
2586.07 3583
2586.55 3375
2587.03 3555
2587.51 3943
2587.99 3610
2588.47 3616
2588.94 3675
2589.42 3662
2589.90 3772
2590.38 3823
2590.86 3817
2591.34 3748
2591.82 3760
2592.30 4011
2592.78 3922
2593.26 3877
2593.74 3961
2594.22 4014
2594.71 4259
2595.19 4169
2595.67 4125
2596.15 4307
2596.63 4152
2597.11 4159
2597.59 4157
2598.07 4176
2598.55 4493
2599.03 4083
2599.51 3915
2599.99 3788
2600.47 3996
2600.95 4169
2601.43 4308
2601.91 4160
2602.40 3954
2602.88 3846
2603.36 3941
2603.84 3899
2604.32 3858
2604.80 3768
2605.28 3474
2605.76 3687
2606.24 3671
2606.73 3678
2607.21 3769
2607.69 3911
2608.17 3704
2608.65 3627
2609.13 3663
2609.62 3991
2610.10 4128
2610.58 4106
2611.06 4135
2611.54 4259
2612.02 4697
2612.51 4493
2612.99 4597
2613.47 4697
2613.95 4704
2614.43 4945
2614.92 4943
2615.40 4864
2615.88 4634
2616.36 4704
2616.85 4490
2617.33 4280
2617.81 4211
2618.29 3941
2618.78 3731
2619.26 3677
2619.74 3577
2620.22 3628
2620.71 3712
2621.19 3732
2621.67 3724
2622.15 3400
2622.64 3589
2623.12 3766
2623.60 3784
2624.09 3629
2624.57 3682
2625.05 3628
2625.53 3744
2626.02 3700
2626.50 3895
2626.98 3871
2627.47 3514
2627.95 3742
2628.43 3713
2628.92 3755
2629.40 3604
2629.88 3467
2630.37 3874
2630.85 3712
2631.34 3742
2631.82 3722
2632.30 3704
2632.79 3732
2633.27 3724
2633.75 3933
2634.24 3822
2634.72 3746
2635.21 3999
2635.69 3819
2636.17 3832
2636.66 3794
2637.14 3726
2637.63 3951
2638.11 3767
2638.60 3677
2639.08 3613
2639.56 3638
2640.05 3576
2640.53 3792
2641.02 3912
2641.50 3898
2641.99 4183
2642.47 4060
2642.96 3783
2643.44 4020
2643.93 4063
2644.41 3983
2644.90 3963
2645.38 3969
2645.87 3920
2646.35 3814
2646.84 3768
2647.32 3940
2647.81 3730
2648.29 3600
2648.78 3524
2649.26 3579
2649.75 3653
2650.23 3817
2650.72 3783
2651.20 3760
2651.69 3833
2652.17 3730
2652.66 3656
2653.15 3829
2653.63 3780
2654.12 3873
2654.60 3880
2655.09 4066
2655.57 3945
2656.06 4034
2656.55 3918
2657.03 4220
2657.52 3990
2658.00 3728
2658.49 3988
2658.98 4137
2659.46 3878
2659.95 3994
2660.44 3896
2660.92 3647
2661.41 3785
2661.90 3741
2662.38 3516
2662.87 3506
2663.35 3557
2663.84 3666
2664.33 3607
2664.81 3591
2665.30 3634
2665.79 3844
2666.28 3753
2666.76 3717
2667.25 3561
2667.74 3514
2668.22 3640
2668.71 3472
2669.20 3431
2669.68 3664
2670.17 3613
2670.66 3685
2671.15 3497
2671.63 3497
2672.12 3724
2672.61 3667
2673.10 3703
2673.58 4058
2674.07 3907
2674.56 4117
2675.05 4277
2675.53 4504
2676.02 4629
2676.51 4677
2677.00 4590
2677.49 4926
2677.97 4794
2678.46 4998
2678.95 4883
2679.44 4845
2679.93 5126
2680.41 4899
2680.90 4814
2681.39 5035
2681.88 5053
2682.37 5141
2682.85 5142
2683.34 5083
2683.83 5004
2684.32 5318
2684.81 5313
2685.30 5348
2685.79 5476
2686.27 5454
2686.76 5291
2687.25 5299
2687.74 4965
2688.23 4666
2688.72 4878
2689.21 4566
2689.70 4400
2690.19 4172
2690.67 4044
2691.16 3897
2691.65 3832
2692.14 3673
2692.63 3748
2693.12 3718
2693.61 3855
2694.10 3737
2694.59 3540
2695.08 3470
2695.57 3902
2696.06 3713
2696.55 3542
2697.04 3376
2697.53 3541
2698.02 3722
2698.51 3515
2699.00 3527
2699.49 3517
2699.98 3561
2700.47 3898
2700.96 3665
2701.45 3614
2701.94 3826
2702.43 3951
2702.92 4184
2703.41 4178
2703.90 4229
2704.39 4405
2704.88 4252
2705.37 4253
2705.86 4467
2706.35 4294
2706.84 4320
2707.33 4349
2707.82 4110
2708.31 3949
2708.80 3825
2709.29 3941
2709.78 3865
2710.27 3756
2710.77 3951
2711.26 3799
2711.75 3683
2712.24 3527
2712.73 3681
2713.22 3628
2713.71 3553
2714.20 3563
2714.69 3534
2715.19 3859
2715.68 3875
2716.17 3775
2716.66 3690
2717.15 3712
2717.64 3774
2718.13 3749
2718.63 3819
2719.12 3570
2719.61 3531
2720.10 3471
2720.59 3528
2721.08 3773
2721.58 3645
2722.07 3677
2722.56 3734
2723.05 3783
2723.54 3645
2724.04 3922
2724.53 4103
2725.02 4232
2725.51 4409
2726.01 4112
2726.50 4077
2726.99 4372
2727.48 4527
2727.98 4192
2728.47 4114
2728.96 4062
2729.45 3940
2729.95 3598
2730.44 3627
2730.93 4080
2731.42 3930
2731.92 3879
2732.41 4031
2732.90 3915
2733.40 3940
2733.89 3890
2734.38 4091
2734.87 4106
2735.37 3994
2735.86 4241
2736.35 4248
2736.85 4234
2737.34 4225
2737.83 4530
2738.33 4438
2738.82 4087
2739.31 4344
2739.81 4185
2740.30 4227
2740.79 4400
2741.29 4351
2741.78 4313
2742.28 4198
2742.77 4090
2743.26 4157
2743.76 3956
2744.25 3904
2744.75 3835
2745.24 3784
2745.73 3697
2746.23 3778
2746.72 3672
2747.22 3391
2747.71 3689
2748.20 3601
2748.70 3676
2749.19 3690
2749.69 3533
2750.18 3632
2750.68 3781
2751.17 3859
2751.67 3865
2752.16 3954
2752.66 3793
2753.15 3821
2753.64 3951
2754.14 4203
2754.63 4315
2755.13 4504
2755.62 4441
2756.12 4360
2756.61 4444
2757.11 4443
2757.60 4360
2758.10 4458
2758.59 4518
2759.09 4240
2759.59 4280
2760.08 4427
2760.58 4153
2761.07 3995
2761.57 4017
2762.06 3882
2762.56 3842
2763.05 3887
2763.55 3722
2764.05 3740
2764.54 3552
2765.04 3597
2765.53 3702
2766.03 3784
2766.52 3787
2767.02 3761
2767.52 4206
2768.01 4122
2768.51 3983
2769.00 3877
2769.50 4026
2770.00 4187
2770.49 4118
2770.99 4106
2771.49 4053
2771.98 4270
2772.48 4427
2772.98 4254
2773.47 4112
2773.97 4268
2774.47 4535
2774.96 4620
2775.46 4724
2775.96 5001
2776.45 5145
2776.95 5320
2777.45 5440
2777.94 5746
2778.44 5809
2778.94 5662
2779.43 5747
2779.93 5707
2780.43 5588
2780.93 5222
2781.42 5252
2781.92 5135
2782.42 4780
2782.92 4583
2783.41 4356
2783.91 4364
2784.41 4132
2784.91 4224
2785.40 4192
2785.90 4215
2786.40 4196
2786.90 4066
2787.39 4144
2787.89 4422
2788.39 4240
2788.89 4050
2789.39 4014
2789.88 4095
2790.38 3886
2790.88 3736
2791.38 3998
2791.88 3790
2792.37 3576
2792.87 3482
2793.37 3864
2793.87 3769
2794.37 3792
2794.87 3823
2795.37 4065
2795.86 4139
2796.36 4326
2796.86 4742
2797.36 4941
2797.86 4879
2798.36 5272
2798.86 5634
2799.35 5807
2799.85 6093
2800.35 6019
2800.85 6166
2801.35 5938
2801.85 5700
2802.35 5452
2802.85 5281
2803.35 5322
2803.85 5179
2804.35 5117
2804.85 4960
2805.34 4910
2805.84 5417
2806.34 5599
2806.84 5597
2807.34 6152
2807.84 6630
2808.34 7128
2808.84 7578
2809.34 8288
2809.84 8478
2810.34 8908
2810.84 9030
2811.34 9153
2811.84 8947
2812.34 8578
2812.84 8258
2813.34 7703
2813.84 7418
2814.34 6907
2814.84 5993
2815.34 5581
2815.84 5150
2816.34 4979
2816.84 4932
2817.34 4699
2817.84 4901
2818.35 5004
2818.85 5111
2819.35 4935
2819.85 5064
2820.35 5431
2820.85 5525
2821.35 5527
2821.85 5870
2822.35 5737
2822.85 5535
2823.35 5579
2823.85 5372
2824.36 5113
2824.86 4944
2825.36 4760
2825.86 4381
2826.36 4232
2826.86 4204
2827.36 4302
2827.86 4226
2828.37 4307
2828.87 4203
2829.37 4555
2829.87 4477
2830.37 4610
2830.87 4378
2831.38 4354
2831.88 4258
2832.38 4426
2832.88 4356
2833.38 4411
2833.88 4348
2834.39 4262
2834.89 4116
2835.39 4067
2835.89 3998
2836.40 3799
2836.90 3801
2837.40 3914
2837.90 3948
2838.40 3891
2838.91 3863
2839.41 3942
2839.91 4039
2840.41 4080
2840.92 3941
2841.42 3772
2841.92 3959
2842.42 3959
2842.93 3673
2843.43 3843
2843.93 3980
2844.44 4038
2844.94 3979
2845.44 4002
2845.94 4227
2846.45 4263
2846.95 4334
2847.45 4219
2847.96 4290
2848.46 4555
2848.96 4510
2849.47 4463
2849.97 4452
2850.47 4483
2850.98 4510
2851.48 4536
2851.98 4368
2852.49 4265
2852.99 4045
2853.50 3810
2854.00 4065
2854.50 4148
2855.01 3918
2855.51 3834
2856.01 3956
2856.52 4058
2857.02 4063
2857.53 4063
2858.03 4278
2858.53 4273
2859.04 4277
2859.54 4464
2860.05 4314
2860.55 4526
2861.06 4324
2861.56 4339
2862.06 4252
2862.57 4140
2863.07 4148
2863.58 3994
2864.08 4202
2864.59 3969
2865.09 3582
2865.60 3698
2866.10 3693
2866.61 3689
2867.11 3598
2867.62 3587
2868.12 3769
2868.63 3520
2869.13 3295
2869.64 3538
2870.14 3529
2870.65 3611
2871.15 3454
2871.66 3323
2872.16 3540
2872.67 3557
2873.17 3598
2873.68 3864
2874.18 3999
2874.69 3944
2875.20 3930
2875.70 3816
2876.21 3878
2876.71 3947
2877.22 3775
2877.72 3903
2878.23 3899
2878.74 3996
2879.24 4003
2879.75 4031
2880.25 4009
2880.76 4150
2881.27 4158
2881.77 4060
2882.28 4164
2882.79 4199
2883.29 4015
2883.80 4104
2884.30 4323
2884.81 4373
2885.32 4354
2885.82 4279
2886.33 4504
2886.84 4470
2887.34 4917
2887.85 5017
2888.36 5143
2888.86 5160
2889.37 5149
2889.88 5051
2890.38 5122
2890.89 5258
2891.40 5032
2891.91 5032
2892.41 4789
2892.92 4627
2893.43 4562
2893.93 4444
2894.44 4418
2894.95 4199
2895.46 4132
2895.96 4201
2896.47 4428
2896.98 4479
2897.49 4296
2897.99 4516
2898.50 4744
2899.01 4805
2899.52 4573
2900.03 4615
2900.53 4460
2901.04 4594
2901.55 4442
2902.06 4466
2902.56 4397
2903.07 4304
2903.58 4268
2904.09 4270
2904.60 4516
2905.11 4734
2905.61 4702
2906.12 4936
2906.63 4736
2907.14 4636
2907.65 4672
2908.16 4770
2908.66 5089
2909.17 4949
2909.68 4680
2910.19 4791
2910.70 4605
2911.21 4716
2911.72 4437
2912.23 4107
2912.73 4405
2913.24 4232
2913.75 4197
2914.26 4106
2914.77 4351
2915.28 4364
2915.79 4224
2916.30 4271
2916.81 4442
2917.32 3966
2917.83 4052
2918.33 3979
2918.84 4171
2919.35 4413
2919.86 4187
2920.37 3999
2920.88 3941
2921.39 4028
2921.90 3947
2922.41 4092
2922.92 4130
2923.43 4495
2923.94 4733
2924.45 4783
2924.96 4983
2925.47 5390
2925.98 5782
2926.49 5862
2927.00 6303
2927.51 6487
2928.02 6777
2928.53 6674
2929.04 6468
2929.55 6700
2930.06 6368
2930.57 5998
2931.08 5821
2931.59 5114
2932.11 4879
2932.62 4356
2933.13 4241
2933.64 4271
2934.15 4164
2934.66 3950
2935.17 3922
2935.68 3748
2936.19 3683
2936.70 3815
2937.21 4148
2937.72 4171
2938.24 4253
2938.75 4168
2939.26 4262
2939.77 4200
2940.28 4169
2940.79 4285
2941.30 4054
2941.81 4014
2942.33 4345
2942.84 3982
2943.35 4147
2943.86 4231
2944.37 4354
2944.88 4443
2945.40 4219
2945.91 4491
2946.42 4605
2946.93 4644
2947.44 4951
2947.96 4955
2948.47 5220
2948.98 5233
2949.49 5170
2950.00 4982
2950.52 4907
2951.03 4825
2951.54 4787
2952.05 4525
2952.57 4441
2953.08 4357
2953.59 4119
2954.10 4353
2954.62 4245
2955.13 4020
2955.64 4023
2956.15 3880
2956.67 3676
2957.18 3794
2957.69 4112
2958.20 3754
2958.72 3694
2959.23 3604
2959.74 4046
2960.26 4026
2960.77 3985
2961.28 4249
2961.80 4164
2962.31 4283
2962.82 4553
2963.34 4619
2963.85 4675
2964.36 4660
2964.88 4602
2965.39 4790
2965.90 4801
2966.42 4583
2966.93 4340
2967.44 4345
2967.96 4347
2968.47 4144
2968.98 3995
2969.50 4079
2970.01 3967
2970.53 3770
2971.04 3654
2971.55 3728
2972.07 3937
2972.58 3982
2973.10 3897
2973.61 3691
2974.12 3795
2974.64 3648
2975.15 3762
2975.67 4033
2976.18 3999
2976.70 4061
2977.21 4078
2977.73 3985
2978.24 4081
2978.75 3944
2979.27 3961
2979.78 3853
2980.30 4052
2980.81 4471
2981.33 4323
2981.84 4423
2982.36 4354
2982.87 4583
2983.39 4509
2983.90 4350
2984.42 4509
2984.93 4600
2985.45 4468
2985.96 4309
2986.48 4460
2987.00 4580
2987.51 4472
2988.03 4377
2988.54 4497
2989.06 4357
2989.57 4682
2990.09 4554
2990.60 4968
2991.12 5180
2991.64 5153
2992.15 5129
2992.67 5307
2993.18 5647
2993.70 5934
2994.21 5998
2994.73 6168
2995.25 6222
2995.76 6435
2996.28 6658
2996.80 6930
2997.31 7185
2997.83 7153
2998.34 7526
2998.86 8001
2999.38 8218
2999.89 8419
3000.41 8383
3000.93 8310
3001.44 8176
3001.96 7751
3002.48 7876
3002.99 7505
3003.51 7260
3004.03 7076
3004.54 7186
3005.06 7327
3005.58 7107
3006.09 7576
3006.61 7537
3007.13 7773
3007.65 8113
3008.16 8089
3008.68 7914
3009.20 7593
3009.71 7374
3010.23 6950
3010.75 6636
3011.27 6235
3011.78 5754
3012.30 5497
3012.82 5005
3013.34 4938
3013.85 4700
3014.37 4338
3014.89 4492
3015.41 4412
3015.93 4323
3016.44 4353
3016.96 4297
3017.48 4541
3018.00 4692
3018.52 4522
3019.03 4698
3019.55 4646
3020.07 4604
3020.59 5003
3021.11 5191
3021.63 5205
3022.14 5100
3022.66 5231
3023.18 5196
3023.70 5335
3024.22 5585
3024.74 5718
3025.25 5706
3025.77 5869
3026.29 5895
3026.81 5851
3027.33 5815
3027.85 5881
3028.37 5933
3028.89 5982
3029.41 5881
3029.92 5694
3030.44 5595
3030.96 5426
3031.48 5361
3032.00 5093
3032.52 5032
3033.04 5102
3033.56 5639
3034.08 5660
3034.60 5612
3035.12 5692
3035.64 6618
3036.16 6970
3036.68 7123
3037.20 7709
3037.72 7989
3038.24 8252
3038.76 8430
3039.28 8101
3039.80 7780
3040.32 7514
3040.84 6930
3041.36 6557
3041.88 6261
3042.40 5675
3042.92 5625
3043.44 5361
3043.96 4831
3044.48 4749
3045.00 4736
3045.52 4845
3046.04 4693
3046.56 4654
3047.08 4679
3047.60 4437
3048.12 4400
3048.64 4484
3049.16 4309
3049.68 4088
3050.20 4120
3050.72 4203
3051.24 4171
3051.77 4195
3052.29 4028
3052.81 4271
3053.33 4321
3053.85 4355
3054.37 4302
3054.89 4382
3055.41 4406
3055.93 4590
3056.46 4561
3056.98 4443
3057.50 4399
3058.02 4429
3058.54 4409
3059.06 4510
3059.58 4386
3060.11 4427
3060.63 4405
3061.15 4648
3061.67 4696
3062.19 4509
3062.71 4410
3063.24 4603
3063.76 4882
3064.28 4718
3064.80 4593
3065.32 4671
3065.85 4603
3066.37 4871
3066.89 4940
3067.41 4963
3067.94 4999
3068.46 5081
3068.98 4672
3069.50 4637
3070.03 4537
3070.55 4572
3071.07 4677
3071.59 4493
3072.12 4240
3072.64 4291
3073.16 4387
3073.68 4290
3074.21 4297
3074.73 4574
3075.25 4622
3075.78 4767
3076.30 4694
3076.82 4669
3077.34 4653
3077.87 4925
3078.39 4828
3078.91 4631
3079.44 4738
3079.96 4837
3080.48 4947
3081.01 5026
3081.53 5262
3082.05 4931
3082.58 5117
3083.10 5416
3083.63 5073
3084.15 4907
3084.67 5023
3085.20 4971
3085.72 5054
3086.24 4944
3086.77 4733
3087.29 4810
3087.82 4447
3088.34 4573
3088.86 4742
3089.39 4746
3089.91 4503
3090.44 4459
3090.96 4482
3091.49 4467
3092.01 4522
3092.53 4629
3093.06 4723
3093.58 4551
3094.11 4617
3094.63 4714
3095.16 4391
3095.68 4589
3096.21 4311
3096.73 4665
3097.26 4475
3097.78 4467
3098.31 4896
3098.83 4730
3099.36 4650
3099.88 4882
3100.41 5324
3100.93 5319
3101.46 5385
3101.98 5730
3102.51 6369
3103.03 7509
3103.56 8112
3104.08 8680
3104.61 9520
3105.13 10213
3105.66 11140
3106.18 10994
3106.71 11228
3107.24 11205
3107.76 10033
3108.29 9424
3108.81 8532
3109.34 7617
3109.86 6319
3110.39 5966
3110.92 5654
3111.44 5208
3111.97 4936
3112.49 4853
3113.02 4935
3113.55 5100
3114.07 4987
3114.60 4689
3115.12 4847
3115.65 4597
3116.18 4896
3116.70 4825
3117.23 4530
3117.76 4329
3118.28 4217
3118.81 4102
3119.34 3887
3119.86 4088
3120.39 4014
3120.92 4083
3121.44 3943
3121.97 3850
3122.50 3938
3123.02 3946
3123.55 4032
3124.08 4249
3124.61 4272
3125.13 4125
3125.66 4201
3126.19 4145
3126.72 4121
3127.24 4144
3127.77 4301
3128.30 4136
3128.82 4106
3129.35 4029
3129.88 4006
3130.41 3882
3130.93 4129
3131.46 4150
3131.99 3869
3132.52 3648
3133.05 3739
3133.57 3872
3134.10 3801
3134.63 3663
3135.16 3930
3135.69 3837
3136.21 3736
3136.74 3944
3137.27 4200
3137.80 4067
3138.33 3985
3138.85 3976
3139.38 4088
3139.91 4198
3140.44 4152
3140.97 4170
3141.50 4098
3142.03 4126
3142.55 4116
3143.08 3972
3143.61 4032
3144.14 3736
3144.67 3764
3145.20 3905
3145.73 4041
3146.26 4227
3146.79 4086
3147.31 3742
3147.84 4056
3148.37 4173
3148.90 4321
3149.43 4466
3149.96 4821
3150.49 4942
3151.02 4735
3151.55 5110
3152.08 5080
3152.61 5320
3153.14 5034
3153.67 4794
3154.20 4678
3154.73 4693
3155.25 4437
3155.78 4700
3156.31 4500
3156.84 4288
3157.37 4170
3157.90 4207
3158.43 4159
3158.96 4467
3159.49 4340
3160.02 4278
3160.55 4408
3161.08 4513
3161.61 4708
3162.14 4558
3162.68 4521
3163.21 4505
3163.74 4610
3164.27 4662
3164.80 4517
3165.33 4217
3165.86 4128
3166.39 4471
3166.92 4294
3167.45 4304
3167.98 4134
3168.51 4077
3169.04 4176
3169.57 4203
3170.10 4546
3170.64 4757
3171.17 4535
3171.70 4384
3172.23 4286
3172.76 4368
3173.29 4152
3173.82 3848
3174.35 3975
3174.88 3995
3175.42 3903
3175.95 3715
3176.48 3855
3177.01 3789
3177.54 3909
3178.07 3770
3178.61 3960
3179.14 3933
3179.67 4080
3180.20 3938
3180.73 3943
3181.26 4113
3181.80 3840
3182.33 4109
3182.86 4112
3183.39 4372
3183.92 4345
3184.46 4197
3184.99 4047
3185.52 4038
3186.05 4015
3186.59 4008
3187.12 4011
3187.65 3850
3188.18 3861
3188.72 4121
3189.25 4198
3189.78 3989
3190.31 3897
3190.85 3942
3191.38 3880
3191.91 3789
3192.44 3826
3192.98 3862
3193.51 3878
3194.04 3809
3194.58 3705
3195.11 3754
3195.64 3791
3196.17 3727
3196.71 3600
3197.24 3768
3197.77 3987
3198.31 3893
3198.84 3914
3199.37 4133
3199.91 4031
3200.44 4230
3200.98 4214
3201.51 4138
3202.04 4361
3202.58 4286
3203.11 4384
3203.64 4658
3204.18 4683
3204.71 4670
3205.24 4757
3205.78 4761
3206.31 4751
3206.85 4799
3207.38 4555
3207.91 4593
3208.45 4672
3208.98 4523
3209.52 4442
3210.05 4435
3210.59 4525
3211.12 4569
3211.65 4726
3212.19 4835
3212.72 4794
3213.26 4972
3213.79 5002
3214.33 5167
3214.86 5234
3215.40 5235
3215.93 5026
3216.47 4884
3217.00 4686
3217.54 4338
3218.07 4318
3218.61 4216
3219.14 3944
3219.68 3865
3220.21 3700
3220.75 3857
3221.28 4003
3221.82 4146
3222.35 4144
3222.89 4370
3223.42 4581
3223.96 4346
3224.49 4623
3225.03 5013
3225.57 4853
3226.10 5152
3226.64 5234
3227.17 5521
3227.71 5530
3228.24 5767
3228.78 5624
3229.32 5409
3229.85 5287
3230.39 5189
3230.92 5004
3231.46 4915
3232.00 4585
3232.53 4392
3233.07 4462
3233.60 4256
3234.14 4180
3234.68 4243
3235.21 3942
3235.75 4056
3236.29 4285
3236.82 4183
3237.36 4157
3237.90 4323
3238.43 4438
3238.97 4404
3239.51 4662
3240.04 4641
3240.58 4489
3241.12 4707
3241.65 4814
3242.19 4943
3242.73 4788
3243.26 4556
3243.80 4783
3244.34 4810
3244.88 4391
3245.41 4287
3245.95 4393
3246.49 4362
3247.02 4319
3247.56 4419
3248.10 4297
3248.64 4191
3249.17 4127
3249.71 4203
3250.25 4263
3250.79 4380
3251.33 4411
3251.86 4532
3252.40 4459
3252.94 4401
3253.48 4623
3254.01 4720
3254.55 4761
3255.09 4882
3255.63 4932
3256.17 4954
3256.70 4950
3257.24 5111
3257.78 5246
3258.32 5352
3258.86 5241
3259.40 5419
3259.93 5155
3260.47 5181
3261.01 5352
3261.55 5499
3262.09 5503
3262.63 5607
3263.17 6212
3263.70 6790
3264.24 6581
3264.78 7002
3265.32 7354
3265.86 7793
3266.40 7908
3266.94 7870
3267.48 8036
3268.02 8405
3268.56 8649
3269.09 8528
3269.63 8267
3270.17 8143
3270.71 8125
3271.25 7870
3271.79 7579
3272.33 6871
3272.87 6919
3273.41 6524
3273.95 5896
3274.49 5246
3275.03 5256
3275.57 5286
3276.11 5520
3276.65 5412
3277.19 5206
3277.73 5090
3278.27 5166
3278.81 5309
3279.35 5391
3279.89 5712
3280.43 5542
3280.97 5478
3281.51 5681
3282.05 5600
3282.59 5395
3283.13 5601
3283.67 5732
3284.21 5896
3284.75 6077
3285.29 5953
3285.83 5755
3286.37 6320
3286.91 6801
3287.45 6805
3287.99 7017
3288.53 7073
3289.08 7145
3289.62 7591
3290.16 7411
3290.70 7116
3291.24 7096
3291.78 6866
3292.32 6784
3292.86 6523
3293.40 6381
3293.95 6484
3294.49 6749
3295.03 7356
3295.57 8167
3296.11 9002
3296.65 9581
3297.19 10039
3297.73 10231
3298.28 10598
3298.82 11282
3299.36 11468
3299.90 11434
3300.44 11039
3300.99 10264
3301.53 9509
3302.07 8602
3302.61 8091
3303.15 7699
3303.69 7180
3304.24 6807
3304.78 6267
3305.32 5878
3305.86 5872
3306.41 5694
3306.95 5795
3307.49 5415
3308.03 5306
3308.58 5405
3309.12 5223
3309.66 5216
3310.20 5181
3310.75 5096
3311.29 4936
3311.83 4823
3312.37 4994
3312.92 4878
3313.46 5037
3314.00 5183
3314.54 5168
3315.09 5394
3315.63 5718
3316.17 5673
3316.72 5842
3317.26 6092
3317.80 6478
3318.35 6176
3318.89 6393
3319.43 6579
3319.98 6791
3320.52 6660
3321.06 6832
3321.61 6851
3322.15 6605
3322.69 6749
3323.24 6766
3323.78 6652
3324.33 7105
3324.87 6718
3325.41 6645
3325.96 6780
3326.50 6677
3327.04 6562
3327.59 6634
3328.13 6406
3328.68 6210
3329.22 6201
3329.76 6136
3330.31 6036
3330.85 5944
3331.40 5923
3331.94 6136
3332.49 6123
3333.03 6474
3333.58 7667
3334.12 8822
3334.66 10529
3335.21 12335
3335.75 14726
3336.30 16956
3336.84 19084
3337.39 21688
3337.93 23231
3338.48 24794
3339.02 25497
3339.57 25420
3340.11 24517
3340.66 23206
3341.20 22297
3341.75 20395
3342.29 18195
3342.84 15750
3343.38 13556
3343.93 11857
3344.47 9924
3345.02 8507
3345.57 7383
3346.11 6877
3346.66 6397
3347.20 6176
3347.75 5835
3348.29 5619
3348.84 5699
3349.38 5591
3349.93 5658
3350.48 5477
3351.02 5321
3351.57 5425
3352.11 5505
3352.66 5453
3353.21 5548
3353.75 5548
3354.30 5365
3354.84 5435
3355.39 5375
3355.94 5483
3356.48 5431
3357.03 5315
3357.58 5818
3358.12 5666
3358.67 5514
3359.22 5303
3359.76 5279
3360.31 5291
3360.86 5188
3361.40 5161
3361.95 4965
3362.50 5035
3363.04 4775
3363.59 4659
3364.14 4761
3364.68 4771
3365.23 4580
3365.78 4716
3366.33 4894
3366.87 4813
3367.42 4829
3367.97 4833
3368.51 4926
3369.06 4909
3369.61 4774
3370.16 4797
3370.70 4533
3371.25 4654
3371.80 4580
3372.35 5085
3372.90 4681
3373.44 4741
3373.99 5110
3374.54 5258
3375.09 5215
3375.63 5517
3376.18 5533
3376.73 5611
3377.28 5747
3377.83 5399
3378.37 5615
3378.92 5523
3379.47 4976
3380.02 4748
3380.57 4703
3381.12 4452
3381.66 4329
3382.21 4316
3382.76 4223
3383.31 4102
3383.86 4127
3384.41 4126
3384.96 3919
3385.50 3956
3386.05 3876
3386.60 3935
3387.15 3751
3387.70 3885
3388.25 3683
3388.80 3575
3389.35 3671
3389.90 3721
3390.44 3726
3390.99 3842
3391.54 3757
3392.09 3547
3392.64 3970
3393.19 4036
3393.74 3900
3394.29 3899
3394.84 3971
3395.39 3798
3395.94 3843
3396.49 3875
3397.04 3918
3397.59 3848
3398.14 3912
3398.69 4123
3399.24 4007
3399.79 3790
3400.34 3834
3400.89 3960
3401.44 3872
3401.99 4048
3402.54 3996
3403.09 4033
3403.64 4065
3404.19 4187
3404.74 4056
3405.29 3949
3405.84 4262
3406.39 4124
3406.94 3732
3407.49 3525
3408.04 3699
3408.59 3837
3409.14 4002
3409.69 3904
3410.24 3791
3410.79 3641
3411.34 3634
3411.89 3797
3412.45 3815
3413.00 3564
3413.55 3736
3414.10 4077
3414.65 4222
3415.20 3808
3415.75 3817
3416.30 4087
3416.85 3907
3417.41 3843
3417.96 3962
3418.51 3802
3419.06 3862
3419.61 3929
3420.16 3761
3420.71 3662
3421.27 3571
3421.82 3543
3422.37 3607
3422.92 3514
3423.47 3537
3424.02 3528
3424.58 3529
3425.13 3705
3425.68 3736
3426.23 3724
3426.78 3789
3427.34 3762
3427.89 3720
3428.44 3658
3428.99 3757
3429.55 3647
3430.10 3757
3430.65 3655
3431.20 3546
3431.76 3476
3432.31 3616
3432.86 3489
3433.41 3373
3433.97 3577
3434.52 3634
3435.07 3711
3435.62 3491
3436.18 3538
3436.73 3466
3437.28 3775
3437.84 3797
3438.39 3819
3438.94 3772
3439.49 3903
3440.05 4117
3440.60 3981
3441.15 4103
3441.71 4088
3442.26 4208
3442.81 4137
3443.37 4069
3443.92 4122
3444.47 4310
3445.03 4055
3445.58 3901
3446.13 3776
3446.69 3890
3447.24 3721
3447.80 3738
3448.35 3606
3448.90 3652
3449.46 3585
3450.01 3462
3450.57 3434
3451.12 3399
3451.67 3273
3452.23 3381
3452.78 3189
3453.34 3207
3453.89 3185
3454.44 3209
3455.00 3273
3455.55 3352
3456.11 3410
3456.66 3373
3457.22 3368
3457.77 3365
3458.33 3316
3458.88 3197
3459.43 3176
3459.99 3369
3460.54 3308
3461.10 3234
3461.65 3235
3462.21 3270
3462.76 3418
3463.32 3414
3463.87 3444
3464.43 3267
3464.98 3175
3465.54 3531
3466.09 3501
3466.65 3402
3467.21 3410
3467.76 3519
3468.32 3482
3468.87 3701
3469.43 3627
3469.98 3670
3470.54 3642
3471.09 3843
3471.65 3809
3472.20 3759
3472.76 3763
3473.32 3764
3473.87 3556
3474.43 3678
3474.98 3717
3475.54 3726
3476.10 3949
3476.65 3758
3477.21 3604
3477.76 3706
3478.32 3705
3478.88 3660
3479.43 3872
3479.99 3807
3480.55 3721
3481.10 3735
3481.66 3979
3482.22 4268
3482.77 4476
3483.33 4297
3483.89 4173
3484.44 4187
3485.00 4339
3485.56 4212
3486.11 4396
3486.67 4213
3487.23 4240
3487.78 4310
3488.34 4277
3488.90 4150
3489.45 4440
3490.01 4467
3490.57 4683
3491.13 4816
3491.68 5095
3492.24 5787
3492.80 6027
3493.35 6813
3493.91 7216
3494.47 7221
3495.03 7404
3495.58 7419
3496.14 7645
3496.70 7741
3497.26 7387
3497.82 6880
3498.37 6856
3498.93 6841
3499.49 6806
3500.05 7470
3500.61 7638
3501.16 7965
3501.72 8690
3502.28 9001
3502.84 8806
3503.40 8884
3503.95 8662
3504.51 8331
3505.07 7984
3505.63 7768
3506.19 7609
3506.75 7644
3507.30 7215
3507.86 6946
3508.42 6816
3508.98 6756
3509.54 6685
3510.10 6361
3510.66 5980
3511.22 5739
3511.77 5663
3512.33 5387
3512.89 5121
3513.45 5026
3514.01 4600
3514.57 4587
3515.13 4401
3515.69 4686
3516.25 4552
3516.81 4015
3517.37 4154
3517.92 4334
3518.48 4376
3519.04 4054
3519.60 3950
3520.16 4015
3520.72 4308
3521.28 4039
3521.84 4119
3522.40 4156
3522.96 4223
3523.52 4245
3524.08 4209
3524.64 4106
3525.20 4077
3525.76 4348
3526.32 4066
3526.88 4309
3527.44 4306
3528.00 4102
3528.56 4272
3529.12 4170
3529.68 3928
3530.24 4054
3530.80 3997
3531.36 3821
3531.92 3547
3532.48 3555
3533.04 3471
3533.60 3581
3534.17 3751
3534.73 3711
3535.29 3650
3535.85 3886
3536.41 3871
3536.97 3959
3537.53 3801
3538.09 3725
3538.65 3900
3539.21 3975
3539.77 4122
3540.34 4319
3540.90 4091
3541.46 4309
3542.02 4273
3542.58 4177
3543.14 4233
3543.70 4103
3544.26 4058
3544.83 3753
3545.39 3698
3545.95 3795
3546.51 3805
3547.07 3843
3547.63 3873
3548.20 3879
3548.76 3865
3549.32 3845
3549.88 3832
3550.44 3753
3551.01 3739
3551.57 3728
3552.13 3722
3552.69 3825
3553.25 3814
3553.82 3737
3554.38 3726
3554.94 3874
3555.50 3906
3556.07 4103
3556.63 3992
3557.19 3862
3557.75 3684
3558.32 3929
3558.88 3977
3559.44 3997
3560.00 3891
3560.57 3819
3561.13 3784
3561.69 3845
3562.26 3733
3562.82 3365
3563.38 3536
3563.94 3465
3564.51 3649
3565.07 3423
3565.63 3186
3566.20 3361
3566.76 3495
3567.32 3453
3567.89 3368
3568.45 3311
3569.01 3333
3569.58 3366
3570.14 3352
3570.70 3409
3571.27 3337
3571.83 3269
3572.39 3220
3572.96 2980
3573.52 3015
3574.09 3145
3574.65 3443
3575.21 3566
3575.78 3492
3576.34 3516
3576.91 3498
3577.47 3400
3578.03 3479
3578.60 3511
3579.16 3741
3579.73 3784
3580.29 3669
3580.86 3522
3581.42 3548
3581.98 3523
3582.55 3526
3583.11 3293
3583.68 3456
3584.24 3433
3584.81 3498
3585.37 3486
3585.94 3484
3586.50 3601
3587.07 3529
3587.63 3694
3588.20 3719
3588.76 3608
3589.33 3469
3589.89 3568
3590.46 3528
3591.02 3516
3591.59 3477
3592.15 3647
3592.72 3852
3593.28 3568
3593.85 3676
3594.41 3740
3594.98 3671
3595.54 3671
3596.11 3624
3596.68 3683
3597.24 3669
3597.81 3703
3598.37 3663
3598.94 3713
3599.50 3629
3600.07 3545
3600.64 3626
3601.20 3697
3601.77 3675
3602.33 3691
3602.90 3869
3603.47 3711
3604.03 3471
3604.60 3591
3605.16 3664
3605.73 3569
3606.30 3422
3606.86 3400
3607.43 3418
3608.00 3327
3608.56 3418
3609.13 3199
3609.70 3209
3610.26 3233
3610.83 3233
3611.40 3203
3611.96 3054
3612.53 3049
3613.10 3166
3613.66 3190
3614.23 3236
3614.80 3512
3615.36 3443
3615.93 3666
3616.50 4075
3617.07 4271
3617.63 4941
3618.20 5805
3618.77 6539
3619.34 7102
3619.90 7868
3620.47 8222
3621.04 8688
3621.61 8714
3622.17 8881
3622.74 8518
3623.31 8151
3623.88 7833
3624.44 6968
3625.01 6229
3625.58 5591
3626.15 4931
3626.72 4398
3627.28 3987
3627.85 3937
3628.42 3688
3628.99 3684
3629.56 3747
3630.12 3465
3630.69 3305
3631.26 3477
3631.83 3367
3632.40 3254
3632.97 3364
3633.53 3340
3634.10 3427
3634.67 3462
3635.24 3268
3635.81 3232
3636.38 3139
3636.95 3049
3637.52 3209
3638.08 3322
3638.65 3210
3639.22 2918
3639.79 3239
3640.36 3376
3640.93 3244
3641.50 3316
3642.07 3534
3642.64 3599
3643.21 3448
3643.78 3671
3644.34 3825
3644.91 4230
3645.48 4097
3646.05 4144
3646.62 4058
3647.19 4179
3647.76 4158
3648.33 4119
3648.90 3898
3649.47 3840
3650.04 3928
3650.61 3999
3651.18 3843
3651.75 3863
3652.32 3816
3652.89 3829
3653.46 3749
3654.03 3960
3654.60 3826
3655.17 3726
3655.74 3722
3656.31 3940
3656.88 3737
3657.45 3739
3658.02 3915
3658.59 4003
3659.16 4029
3659.73 4127
3660.30 4139
3660.87 4068
3661.45 4011
3662.02 4052
3662.59 3821
3663.16 3701
3663.73 3791
3664.30 3584
3664.87 3539
3665.44 3483
3666.01 3549
3666.58 3397
3667.15 3367
3667.73 3375
3668.30 3317
3668.87 3354
3669.44 3376
3670.01 3258
3670.58 3367
3671.15 3333
3671.73 3374
3672.30 3489
3672.87 3369
3673.44 3333
3674.01 3224
3674.58 3601
3675.16 3846
3675.73 3821
3676.30 3761
3676.87 3945
3677.44 3824
3678.01 3899
3678.59 3797
3679.16 3719
3679.73 3821
3680.30 3735
3680.88 3636
3681.45 3825
3682.02 3561
3682.59 3447
3683.16 3384
3683.74 3442
3684.31 3285
3684.88 3332
3685.45 3276
3686.03 3355
3686.60 3127
3687.17 3086
3687.74 3271
3688.32 3529
3688.89 3589
3689.46 3626
3690.04 3753
3690.61 4066
3691.18 3986
3691.76 4165
3692.33 4250
3692.90 4280
3693.47 4401
3694.05 4444
3694.62 4308
3695.19 4179
3695.77 4168
3696.34 4030
3696.91 4100
3697.49 3796
3698.06 3456
3698.64 3500
3699.21 3441
3699.78 3423
3700.36 3173
3700.93 3262
3701.50 3345
3702.08 3444
3702.65 3385
3703.23 3464
3703.80 3323
3704.37 3462
3704.95 3435
3705.52 3328
3706.10 3430
3706.67 3376
3707.24 3373
3707.82 3280
3708.39 3342
3708.97 3636
3709.54 3737
3710.12 3631
3710.69 3392
3711.27 3671
3711.84 3763
3712.41 3586
3712.99 3379
3713.56 3388
3714.14 3763
3714.71 3553
3715.29 3397
3715.86 3476
3716.44 3343
3717.01 3295
3717.59 3334
3718.16 3327
3718.74 3380
3719.31 3434
3719.89 3354
3720.46 3293
3721.04 3178
3721.61 3030
3722.19 3166
3722.77 3300
3723.34 2892
3723.92 3067
3724.49 3209
3725.07 3166
3725.64 3055
3726.22 2985
3726.79 3073
3727.37 3029
3727.95 3096
3728.52 2989
3729.10 3158
3729.67 3380
3730.25 3365
3730.83 3383
3731.40 3531
3731.98 3737
3732.56 3790
3733.13 4401
3733.71 4359
3734.28 4509
3734.86 4914
3735.44 5365
3736.01 5237
3736.59 4961
3737.17 5117
3737.74 5027
3738.32 4922
3738.90 4774
3739.47 4612
3740.05 4476
3740.63 4089
3741.20 3941
3741.78 3778
3742.36 3707
3742.93 3716
3743.51 3722
3744.09 3821
3744.67 3704
3745.24 3625
3745.82 3538
3746.40 3406
3746.97 3488
3747.55 3548
3748.13 3558
3748.71 3500
3749.28 3462
3749.86 3531
3750.44 3416
3751.02 3461
3751.59 3540
3752.17 3421
3752.75 3540
3753.33 3584
3753.91 3649
3754.48 3621
3755.06 3595
3755.64 3442
3756.22 3408
3756.80 3556
3757.37 3796
3757.95 3766
3758.53 3626
3759.11 3863
3759.69 3997
3760.27 3924
3760.84 4112
3761.42 4272
3762.00 4361
3762.58 4581
3763.16 4624
3763.74 4506
3764.31 4374
3764.89 4294
3765.47 4245
3766.05 4049
3766.63 4124
3767.21 4030
3767.79 3625
3768.37 3374
3768.95 3336
3769.52 3432
3770.10 3375
3770.68 3320
3771.26 3224
3771.84 3366
3772.42 3400
3773.00 3257
3773.58 3396
3774.16 3464
3774.74 3688
3775.32 3543
3775.90 3429
3776.48 3370
3777.06 3333
3777.64 3498
3778.22 3345
3778.80 3171
3779.38 3242
3779.96 3160
3780.54 3204
3781.12 3257
3781.70 3313
3782.28 3221
3782.86 3130
3783.44 3221
3784.02 3290
3784.60 3200
3785.18 3112
3785.76 3093
3786.34 3221
3786.92 3340
3787.50 3419
3788.08 3292
3788.66 3271
3789.24 3405
3789.82 3164
3790.40 3205
3790.98 3334
3791.56 3304
3792.14 3425
3792.72 3415
3793.30 3511
3793.89 3379
3794.47 3348
3795.05 3302
3795.63 3152
3796.21 3221
3796.79 3204
3797.37 3303
3797.95 3232
3798.53 3351
3799.12 3312
3799.70 3246
3800.28 3401
3800.86 3383
3801.44 3712
3802.02 3637
3802.60 3769
3803.19 3992
3803.77 3836
3804.35 3885
3804.93 4137
3805.51 3995
3806.10 3852
3806.68 3916
3807.26 4176
3807.84 4037
3808.42 3889
3809.01 3914
3809.59 3811
3810.17 3673
3810.75 3690
3811.33 3749
3811.92 3599
3812.50 3772
3813.08 3730
3813.66 3755
3814.25 3553
3814.83 3693
3815.41 4021
3815.99 3909
3816.58 3816
3817.16 4146
3817.74 4273
3818.32 4218
3818.91 4130
3819.49 3903
3820.07 3873
3820.66 3759
3821.24 3725
3821.82 3557
3822.41 3442
3822.99 3215
3823.57 3474
3824.16 3156
3824.74 3163
3825.32 3079
3825.91 3059
3826.49 3186
3827.07 3302
3827.66 3411
3828.24 3247
3828.82 3195
3829.41 3249
3829.99 3256
3830.57 3120
3831.16 3383
3831.74 3352
3832.33 3440
3832.91 3335
3833.49 3384
3834.08 3383
3834.66 3544
3835.25 3551
3835.83 3545
3836.41 3509
3837.00 3434
3837.58 3492
3838.17 3398
3838.75 3416
3839.34 3338
3839.92 3276
3840.50 3307
3841.09 3430
3841.67 3350
3842.26 3553
3842.84 3539
3843.43 3260
3844.01 3367
3844.60 3160
3845.18 3144
3845.77 3140
3846.35 3221
3846.94 3446
3847.52 3612
3848.11 3667
3848.69 3876
3849.28 3878
3849.86 3930
3850.45 4164
3851.03 3980
3851.62 4161
3852.20 4189
3852.79 3982
3853.37 3905
3853.96 3960
3854.55 3635
3855.13 3513
3855.72 3770
3856.30 3860
3856.89 3703
3857.47 3773
3858.06 4077
3858.65 3971
3859.23 4308
3859.82 4570
3860.40 4893
3860.99 5583
3861.58 6132
3862.16 6301
3862.75 7275
3863.33 8093
3863.92 8497
3864.51 8938
3865.09 9187
3865.68 9525
3866.27 9494
3866.85 8781
3867.44 8324
3868.03 7465
3868.61 6766
3869.20 6385
3869.79 5521
3870.37 5320
3870.96 4883
3871.55 4629
3872.13 4438
3872.72 4141
3873.31 4141
3873.89 4127
3874.48 4122
3875.07 4227
3875.66 4294
3876.24 4120
3876.83 3958
3877.42 4061
3878.00 4294
3878.59 4019
3879.18 3850
3879.77 3799
3880.35 3808
3880.94 3883
3881.53 3861
3882.12 3495
3882.70 3259
3883.29 3446
3883.88 3425
3884.47 3172
3885.06 3333
3885.64 3327
3886.23 3298
3886.82 3367
3887.41 3211
3888.00 3306
3888.58 3210
3889.17 3543
3889.76 3480
3890.35 3542
3890.94 3554
3891.53 3833
3892.11 3900
3892.70 3917
3893.29 4034
3893.88 4168
3894.47 4003
3895.06 4078
3895.65 4307
3896.23 4477
3896.82 4370
3897.41 4577
3898.00 4627
3898.59 4495
3899.18 4457
3899.77 4398
3900.36 4682
3900.95 4656
3901.53 4384
3902.12 4435
3902.71 4505
3903.30 4555
3903.89 4547
3904.48 4271
3905.07 4358
3905.66 4303
3906.25 3958
3906.84 3849
3907.43 3765
3908.02 3586
3908.61 3575
3909.20 3477
3909.79 3336
3910.38 3287
3910.97 3171
3911.56 3181
3912.15 3119
3912.74 3264
3913.33 3364
3913.92 3103
3914.51 3287
3915.10 3288
3915.69 3283
3916.28 3092
3916.87 2910
3917.46 2782
3918.05 3020
3918.64 2961
3919.23 2916
3919.82 2935
3920.41 2999
3921.00 3043
3921.59 3151
3922.18 3131
3922.77 2934
3923.36 3054
3923.95 3127
3924.55 3142
3925.14 3038
3925.73 3203
3926.32 3185
3926.91 3127
3927.50 3138
3928.09 3185
3928.68 3102
3929.27 3165
3929.87 3019
3930.46 3057
3931.05 3009
3931.64 3044
3932.23 3024
3932.82 2969
3933.41 3166
3934.01 2990
3934.60 2748
3935.19 2739
3935.78 2889
3936.37 2905
3936.96 2988
3937.56 3060
3938.15 3102
3938.74 2942
3939.33 2966
3939.92 2908
3940.52 2905
3941.11 2969
3941.70 3210
3942.29 3399
3942.88 3254
3943.48 3402
3944.07 3520
3944.66 3622
3945.25 3553
3945.85 3529
3946.44 3527
3947.03 3462
3947.62 3481
3948.22 3594
3948.81 3456
3949.40 3288
3949.99 3285
3950.59 3293
3951.18 3173
3951.77 3163
3952.37 3093
3952.96 3201
3953.55 2996
3954.15 3038
3954.74 3169
3955.33 3140
3955.93 3123
3956.52 3155
3957.11 3421
3957.71 3399
3958.30 3478
3958.89 3415
3959.49 3723
3960.08 3920
3960.67 3891
3961.27 4246
3961.86 4085
3962.45 4083
3963.05 4095
3963.64 4007
3964.23 3917
3964.83 3855
3965.42 3912
3966.02 3882
3966.61 3829
3967.20 3972
3967.80 4111
3968.39 4088
3968.99 4107
3969.58 4221
3970.18 4086
3970.77 4126
3971.36 4335
3971.96 4274
3972.55 4111
3973.15 3863
3973.74 3933
3974.34 3521
3974.93 3485
3975.53 3417
3976.12 3412
3976.72 3231
3977.31 3198
3977.91 3226
3978.50 3530
3979.10 3409
3979.69 3317
3980.29 3293
3980.88 3403
3981.48 3487
3982.07 3406
3982.67 3566
3983.26 3457
3983.86 3350
3984.45 3608
3985.05 3488
3985.64 3472
3986.24 3486
3986.83 3446
3987.43 3499
3988.03 3335
3988.62 3331
3989.22 3624
3989.81 3289
3990.41 3232
3991.00 3296
3991.60 3196
3992.20 3182
3992.79 3172
3993.39 3295
3993.98 3254
3994.58 3363
3995.18 3247
3995.77 3156
3996.37 3228
3996.97 3456
3997.56 3540
3998.16 3544
3998.75 3708
3999.35 3511
3999.95 3515
4000.54 3535
4001.14 3685
4001.74 3641
4002.33 3845
4002.93 3747
4003.53 3784
4004.12 3766
4004.72 3947
4005.32 4039
4005.92 3972
4006.51 3964
4007.11 4182
4007.71 4024
4008.30 3996
4008.90 4141
4009.50 4384
4010.10 4169
4010.69 4245
4011.29 4098
4011.89 3870
4012.49 3846
4013.08 3812
4013.68 3815
4014.28 3833
4014.88 3976
4015.47 3654
4016.07 3643
4016.67 3754
4017.27 3812
4017.86 3945
4018.46 4056
4019.06 4039
4019.66 4070
4020.26 4212
4020.85 4477
4021.45 4384
4022.05 4121
4022.65 4091
4023.25 3993
4023.85 3952
4024.44 3782
4025.04 3635
4025.64 3657
4026.24 3661
4026.84 3577
4027.44 3944
4028.03 4032
4028.63 4286
4029.23 4359
4029.83 4550
4030.43 4843
4031.03 5034
4031.63 5118
4032.23 5125
4032.83 5281
4033.42 5370
4034.02 5152
4034.62 4841
4035.22 4491
4035.82 4276
4036.42 4267
4037.02 4003
4037.62 3746
4038.22 3655
4038.82 3587
4039.42 3408
4040.02 3286
4040.62 3334
4041.22 3220
4041.82 3208
4042.41 3303
4043.01 3267
4043.61 3114
4044.21 3078
4044.81 3093
4045.41 3176
4046.01 3233
4046.61 3149
4047.21 3194
4047.81 3172
4048.41 3154
4049.01 3257
4049.61 3234
4050.21 3281
4050.82 3180
4051.42 3042
4052.02 3069
4052.62 3053
4053.22 3281
4053.82 3296
4054.42 3359
4055.02 3505
4055.62 3595
4056.22 3452
4056.82 3507
4057.42 3373
4058.02 3535
4058.62 3614
4059.22 3450
4059.83 3241
4060.43 3491
4061.03 3354
4061.63 3230
4062.23 3395
4062.83 3210
4063.43 3262
4064.03 3205
4064.63 3236
4065.24 3169
4065.84 3319
4066.44 3215
4067.04 3322
4067.64 3264
4068.24 3296
4068.85 3313
4069.45 3163
4070.05 3195
4070.65 3348
4071.25 3265
4071.85 3315
4072.46 3410
4073.06 3241
4073.66 3218
4074.26 3115
4074.86 3200
4075.47 3268
4076.07 3180
4076.67 3110
4077.27 3155
4077.88 3152
4078.48 3198
4079.08 3277
4079.68 3360
4080.29 3022
4080.89 3052
4081.49 3186
4082.09 3120
4082.70 3150
4083.30 3143
4083.90 3263
4084.50 3158
4085.11 3067
4085.71 3278
4086.31 3257
4086.92 3453
4087.52 3222
4088.12 3174
4088.72 3270
4089.33 3089
4089.93 3235
4090.53 3366
4091.14 3314
4091.74 3330
4092.34 3507
4092.95 3710
4093.55 3738
4094.16 4053
4094.76 4375
4095.36 4758
4095.97 5095
4096.57 5693
4097.17 5949
4097.78 6163
4098.38 6383
4098.98 6308
4099.59 6178
4100.19 6176
4100.80 5965
4101.40 5185
4102.00 4656
4102.61 4300
4103.21 4025
4103.82 3701
4104.42 3372
4105.03 3323
4105.63 3242
4106.23 3205
4106.84 3076
4107.44 2991
4108.05 3051
4108.65 3044
4109.26 2890
4109.86 2855
4110.47 2876
4111.07 3053
4111.68 2969
4112.28 2892
4112.89 2961
4113.49 2851
4114.10 2904
4114.70 2949
4115.31 2851
4115.91 2863
4116.52 3011
4117.12 2745
4117.73 2867
4118.33 2834
4118.94 2860
4119.54 2926
4120.15 2851
4120.75 2800
4121.36 2889
4121.97 2935
4122.57 3033
4123.18 3050
4123.78 3163
4124.39 3284
4124.99 3196
4125.60 3245
4126.21 3309
4126.81 3240
4127.42 3084
4128.02 3198
4128.63 3205
4129.24 3266
4129.84 3376
4130.45 3214
4131.05 3255
4131.66 3339
4132.27 3336
4132.87 3331
4133.48 3382
4134.09 3298
4134.69 3173
4135.30 3307
4135.91 3505
4136.51 3459
4137.12 3363
4137.73 3584
4138.33 3557
4138.94 3425
4139.55 3560
4140.15 3513
4140.76 3546
4141.37 3502
4141.97 3503
4142.58 3404
4143.19 3411
4143.80 3511
4144.40 3440
4145.01 3594
4145.62 3636
4146.22 3604
4146.83 3653
4147.44 3451
4148.05 3523
4148.65 3394
4149.26 3194
4149.87 3131
4150.48 3012
4151.09 3152
4151.69 2998
4152.30 2975
4152.91 2778
4153.52 2880
4154.12 3031
4154.73 3116
4155.34 2901
4155.95 2800
4156.56 2968
4157.16 2914
4157.77 2941
4158.38 2881
4158.99 3130
4159.60 2980
4160.21 2996
4160.81 2771
4161.42 2931
4162.03 3105
4162.64 3030
4163.25 3148
4163.86 3100
4164.47 3044
4165.08 3189
4165.68 3438
4166.29 3647
4166.90 3699
4167.51 3811
4168.12 3806
4168.73 3887
4169.34 3858
4169.95 3809
4170.56 3874
4171.16 4012
4171.77 3853
4172.38 3869
4172.99 3730
4173.60 3796
4174.21 3612
4174.82 3904
4175.43 3807
4176.04 3692
4176.65 3584
4177.26 3660
4177.87 3586
4178.48 3581
4179.09 3552
4179.70 3511
4180.31 3589
4180.92 3362
4181.53 3133
4182.14 3054
4182.75 3089
4183.36 3071
4183.97 3001
4184.58 3137
4185.19 3046
4185.80 2860
4186.41 2948
4187.02 2914
4187.63 2809
4188.24 2908
4188.85 2782
4189.46 2791
4190.07 2867
4190.68 2863
4191.29 2751
4191.90 2797
4192.51 2852
4193.13 2787
4193.74 2982
4194.35 2958
4194.96 2947
4195.57 3055
4196.18 3250
4196.79 3297
4197.40 3459
4198.01 3551
4198.62 3602
4199.24 3553
4199.85 3528
4200.46 3493
4201.07 3318
4201.68 3569
4202.29 3437
4202.90 3357
4203.52 3190
4204.13 3092
4204.74 3172
4205.35 3062
4205.96 3132
4206.57 3211
4207.19 3218
4207.80 3061
4208.41 2979
4209.02 3032
4209.63 2944
4210.25 2943
4210.86 2972
4211.47 3082
4212.08 2899
4212.69 2976
4213.31 3069
4213.92 2936
4214.53 2913
4215.14 3022
4215.76 2995
4216.37 3032
4216.98 3137
4217.59 3169
4218.21 3092
4218.82 3026
4219.43 3135
4220.04 3353
4220.66 3606
4221.27 3625
4221.88 3667
4222.50 3952
4223.11 3948
4223.72 4098
4224.33 4039
4224.95 4279
4225.56 4405
4226.17 4718
4226.79 5144
4227.40 5108
4228.01 5517
4228.63 5561
4229.24 5849
4229.85 6305
4230.47 6559
4231.08 6566
4231.69 6870
4232.31 6520
4232.92 6167
4233.54 6178
4234.15 5682
4234.76 5072
4235.38 4807
4235.99 4450
4236.61 4167
4237.22 4075
4237.83 3884
4238.45 3915
4239.06 3644
4239.68 3701
4240.29 3687
4240.90 3598
4241.52 3634
4242.13 3586
4242.75 3460
4243.36 3490
4243.98 3453
4244.59 3029
4245.21 3062
4245.82 3282
4246.43 3213
4247.05 2995
4247.66 3044
4248.28 3042
4248.89 2990
4249.51 2936
4250.12 3089
4250.74 3071
4251.35 3134
4251.97 3004
4252.58 3246
4253.20 3122
4253.81 3071
4254.43 3064
4255.04 2902
4255.66 2918
4256.28 3057
4256.89 2958
4257.51 2876
4258.12 3002
4258.74 2973
4259.35 3010
4259.97 2871
4260.58 2975
4261.20 3106
4261.82 3195
4262.43 3194
4263.05 3070
4263.66 3027
4264.28 3050
4264.90 3052
4265.51 3113
4266.13 3181
4266.74 3248
4267.36 3245
4267.98 3317
4268.59 3332
4269.21 3327
4269.82 3379
4270.44 3398
4271.06 3382
4271.67 3246
4272.29 3337
4272.91 3496
4273.52 3407
4274.14 3194
4274.76 3165
4275.37 3081
4275.99 2879
4276.61 2813
4277.22 2927
4277.84 2960
4278.46 3027
4279.08 2956
4279.69 2801
4280.31 2831
4280.93 2788
4281.54 2877
4282.16 2859
4282.78 2778
4283.40 2746
4284.01 2887
4284.63 2811
4285.25 2891
4285.87 2892
4286.48 2808
4287.10 2815
4287.72 2954
4288.34 3091
4288.95 3063
4289.57 3085
4290.19 3206
4290.81 3092
4291.43 2962
4292.04 2950
4292.66 2841
4293.28 3074
4293.90 2989
4294.52 2995
4295.13 2834
4295.75 2870
4296.37 2941
4296.99 2786
4297.61 2924
4298.23 2874
4298.84 2941
4299.46 2902
4300.08 2998
4300.70 2985
4301.32 2896
4301.94 2970
4302.56 2896
4303.17 2987
4303.79 2934
4304.41 2982
4305.03 3131
4305.65 3048
4306.27 2927
4306.89 2848
4307.51 2862
4308.13 3005
4308.75 3104
4309.36 3149
4309.98 3189
4310.60 3452
4311.22 3354
4311.84 3493
4312.46 3588
4313.08 3716
4313.70 3748
4314.32 3871
4314.94 3827
4315.56 3651
4316.18 3550
4316.80 3414
4317.42 3283
4318.04 3299
4318.66 3073
4319.28 3149
4319.90 3088
4320.52 2973
4321.14 2923
4321.76 2933
4322.38 2843
4323.00 2776
4323.62 2751
4324.24 2772
4324.86 3057
4325.48 2870
4326.10 2835
4326.72 2866
4327.34 3116
4327.96 3106
4328.58 3136
4329.20 2995
4329.82 2985
4330.44 2957
4331.07 2894
4331.69 3100
4332.31 3035
4332.93 2925
4333.55 2916
4334.17 3043
4334.79 2861
4335.41 2869
4336.03 2880
4336.65 2943
4337.28 3124
4337.90 3187
4338.52 3184
4339.14 3325
4339.76 3378
4340.38 3387
4341.00 3460
4341.63 3592
4342.25 3537
4342.87 3687
4343.49 3608
4344.11 3539
4344.73 3609
4345.36 3766
4345.98 3951
4346.60 4385
4347.22 4770
4347.84 5225
4348.47 5641
4349.09 6020
4349.71 6438
4350.33 6417
4350.95 6310
4351.58 6048
4352.20 5935
4352.82 5626
4353.44 5107
4354.07 4724
4354.69 4204
4355.31 3935
4355.93 3866
4356.56 3706
4357.18 3578
4357.80 3475
4358.42 3570
4359.05 3353
4359.67 3530
4360.29 3486
4360.92 3633
4361.54 3580
4362.16 3503
4362.78 3386
4363.41 3452
4364.03 3529
4364.65 3557
4365.28 3330
4365.90 3522
4366.52 3394
4367.15 3379
4367.77 3368
4368.39 3330
4369.02 3137
4369.64 3178
4370.26 3222
4370.89 3110
4371.51 3019
4372.14 2978
4372.76 2876
4373.38 2903
4374.01 2761
4374.63 2735
4375.25 2745
4375.88 2744
4376.50 2945
4377.13 2818
4377.75 2887
4378.37 3053
4379.00 3042
4379.62 2832
4380.25 2899
4380.87 2992
4381.50 2956
4382.12 3104
4382.75 3225
4383.37 3105
4383.99 3326
4384.62 3236
4385.24 3251
4385.87 3279
4386.49 3167
4387.12 3408
4387.74 3350
4388.37 3336
4388.99 3400
4389.62 3651
4390.24 3681
4390.87 3640
4391.49 3972
4392.12 4367
4392.74 4702
4393.37 4729
4393.99 4732
4394.62 4921
4395.24 5240
4395.87 4981
4396.49 4668
4397.12 4429
4397.75 4081
4398.37 4012
4399.00 3868
4399.62 3655
4400.25 3521
4400.87 3411
4401.50 3488
4402.13 3492
4402.75 3445
4403.38 3442
4404.00 3397
4404.63 3512
4405.26 3381
4405.88 3182
4406.51 3170
4407.13 3341
4407.76 3525
4408.39 3135
4409.01 2870
4409.64 3069
4410.27 3128
4410.89 3087
4411.52 2934
4412.15 3023
4412.77 3072
4413.40 2968
4414.03 2985
4414.65 3174
4415.28 3071
4415.91 3061
4416.53 3019
4417.16 2998
4417.79 2970
4418.41 2735
4419.04 2932
4419.67 3094
4420.30 3014
4420.92 2912
4421.55 2976
4422.18 2817
4422.80 2865
4423.43 2852
4424.06 2797
4424.69 2758
4425.31 2724
4425.94 2822
4426.57 2768
4427.20 2693
4427.82 2778
4428.45 2698
4429.08 2622
4429.71 2678
4430.34 2606
4430.96 2562
4431.59 2417
4432.22 2446
4432.85 2634
4433.48 2397
4434.10 2662
4434.73 2571
4435.36 2552
4435.99 2657
4436.62 2576
4437.25 2657
4437.87 2750
4438.50 2768
4439.13 2618
4439.76 2647
4440.39 2685
4441.02 2696
4441.64 2696
4442.27 2634
4442.90 2539
4443.53 2661
4444.16 2664
4444.79 2605
4445.42 2571
4446.05 2441
4446.68 2540
4447.30 2538
4447.93 2404
4448.56 2301
4449.19 2490
4449.82 2531
4450.45 2487
4451.08 2503
4451.71 2533
4452.34 2527
4452.97 2590
4453.60 2436
4454.23 2411
4454.86 2716
4455.49 2622
4456.12 2580
4456.75 2520
4457.38 2519
4458.01 2633
4458.64 2586
4459.27 2748
4459.90 2454
4460.53 2425
4461.16 2707
4461.79 2577
4462.42 2483
4463.05 2604
4463.68 2395
4464.31 2453
4464.94 2479
4465.57 2446
4466.20 2448
4466.83 2421
4467.46 2476
4468.09 2313
4468.72 2499
4469.35 2541
4469.98 2473
4470.61 2345
4471.24 2373
4471.87 2427
4472.50 2317
4473.13 2220
4473.77 2370
4474.40 2463
4475.03 2387
4475.66 2352
4476.29 2464
4476.92 2452
4477.55 2463
4478.18 2377
4478.82 2593
4479.45 2533
4480.08 2490
4480.71 2553
4481.34 2403
4481.97 2583
4482.60 2632
4483.24 2678
4483.87 2659
4484.50 2702
4485.13 2568
4485.76 2633
4486.39 2730
4487.03 2686
4487.66 2668
4488.29 2771
4488.92 2765
4489.55 2816
4490.19 2775
4490.82 2675
4491.45 2589
4492.08 2739
4492.71 2618
4493.35 2679
4493.98 2827
4494.61 2790
4495.24 2790
4495.88 2561
4496.51 2521
4497.14 2615
4497.77 2691
4498.41 2602
4499.04 2635
4499.67 2807
4500.31 2833
4500.94 2869
4501.57 2882
4502.20 2898
4502.84 3092
4503.47 3334
4504.10 3487
4504.74 3459
4505.37 3832
4506.00 3845
4506.64 4143
4507.27 3985
4507.90 3950
4508.54 3703
4509.17 3775
4509.80 3662
4510.44 3410
4511.07 3166
4511.70 3315
4512.34 3363
4512.97 3106
4513.60 3121
4514.24 3082
4514.87 3047
4515.51 2994
4516.14 2905
4516.77 2978
4517.41 2960
4518.04 3144
4518.68 3068
4519.31 3093
4519.94 3135
4520.58 3067
4521.21 3074
4521.85 2965
4522.48 2965
4523.12 2960
4523.75 3009
4524.39 2890
4525.02 2924
4525.65 3052
4526.29 2993
4526.92 2963
4527.56 3022
4528.19 3098
4528.83 3298
4529.46 3521
4530.10 4001
4530.73 4508
4531.37 4845
4532.00 5601
4532.64 6283
4533.27 6822
4533.91 7358
4534.54 8079
4535.18 8547
4535.81 8504
4536.45 8397
4537.09 7897
4537.72 7282
4538.36 6617
4538.99 6240
4539.63 5428
4540.26 4756
4540.90 4550
4541.53 4058
4542.17 3705
4542.81 3521
4543.44 3365
4544.08 3275
4544.71 3101
4545.35 3203
4545.99 3110
4546.62 2890
4547.26 2925
4547.89 2934
4548.53 2835
4549.17 2638
4549.80 2645
4550.44 2894
4551.08 2782
4551.71 2779
4552.35 2759
4552.98 2821
4553.62 2729
4554.26 2884
4554.89 3014
4555.53 2963
4556.17 3102
4556.80 3254
4557.44 3347
4558.08 3286
4558.72 3112
4559.35 2964
4559.99 2985
4560.63 2953
4561.26 3050
4561.90 3037
4562.54 3007
4563.17 3120
4563.81 3056
4564.45 2907
4565.09 2903
4565.72 2936
4566.36 2879
4567.00 2955
4567.64 3110
4568.27 3165
4568.91 3059
4569.55 3042
4570.19 3169
4570.82 3231
4571.46 3398
4572.10 3556
4572.74 3471
4573.38 3363
4574.01 3586
4574.65 3426
4575.29 3233
4575.93 3161
4576.57 3197
4577.20 3093
4577.84 2884
4578.48 3000
4579.12 2852
4579.76 2630
4580.40 2598
4581.04 2705
4581.67 2557
4582.31 2467
4582.95 2482
4583.59 2619
4584.23 2741
4584.87 2687
4585.51 2697
4586.14 2771
4586.78 2810
4587.42 2691
4588.06 2663
4588.70 2646
4589.34 2674
4589.98 2784
4590.62 2779
4591.26 2989
4591.90 2741
4592.54 2652
4593.17 2669
4593.81 2790
4594.45 2956
4595.09 2724
4595.73 2897
4596.37 2725
4597.01 2595
4597.65 2578
4598.29 2588
4598.93 2641
4599.57 2597
4600.21 2522
4600.85 2603
4601.49 2563
4602.13 2635
4602.77 2609
4603.41 2515
4604.05 2385
4604.69 2472
4605.33 2491
4605.97 2483
4606.61 2628
4607.25 2595
4607.89 2525
4608.53 2651
4609.17 2644
4609.81 2864
4610.45 2870
4611.09 2901
4611.73 2836
4612.38 2854
4613.02 2844
4613.66 2828
4614.30 2940
4614.94 3044
4615.58 2989
4616.22 2851
4616.86 2944
4617.50 2947
4618.14 2775
4618.78 2837
4619.43 2892
4620.07 2818
4620.71 2904
4621.35 2690
4621.99 2620
4622.63 2617
4623.27 2468
4623.91 2485
4624.56 2442
4625.20 2562
4625.84 2587
4626.48 2555
4627.12 2267
4627.76 2362
4628.41 2356
4629.05 2488
4629.69 2411
4630.33 2378
4630.97 2449
4631.62 2369
4632.26 2470
4632.90 2496
4633.54 2336
4634.18 2429
4634.83 2500
4635.47 2549
4636.11 2491
4636.75 2599
4637.40 2544
4638.04 2513
4638.68 2619
4639.32 2713
4639.97 2839
4640.61 2871
4641.25 3102
4641.89 3149
4642.54 2923
4643.18 3134
4643.82 3197
4644.46 3258
4645.11 2960
4645.75 2976
4646.39 2873
4647.04 2748
4647.68 2690
4648.32 2531
4648.97 2481
4649.61 2494
4650.25 2493
4650.90 2515
4651.54 2501
4652.18 2540
4652.83 2492
4653.47 2499
4654.11 2617
4654.76 2715
4655.40 2582
4656.04 2490
4656.69 2608
4657.33 2473
4657.98 2559
4658.62 2403
4659.26 2525
4659.91 2493
4660.55 2427
4661.20 2379
4661.84 2226
4662.48 2242
4663.13 2336
4663.77 2296
4664.42 2384
4665.06 2395
4665.71 2413
4666.35 2296
4666.99 2341
4667.64 2416
4668.28 2416
4668.93 2479
4669.57 2421
4670.22 2364
4670.86 2284
4671.51 2354
4672.15 2207
4672.80 2236
4673.44 2218
4674.09 2291
4674.73 2264
4675.38 2249
4676.02 2231
4676.67 2265
4677.31 2401
4677.96 2375
4678.60 2270
4679.25 2406
4679.89 2414
4680.54 2277
4681.18 2383
4681.83 2349
4682.47 2475
4683.12 2206
4683.77 2454
4684.41 2325
4685.06 2451
4685.70 2382
4686.35 2412
4686.99 2422
4687.64 2225
4688.29 2192
4688.93 2343
4689.58 2372
4690.22 2402
4690.87 2409
4691.52 2504
4692.16 2392
4692.81 2225
4693.45 2332
4694.10 2256
4694.75 2271
4695.39 2316
4696.04 2346
4696.69 2344
4697.33 2290
4697.98 2450
4698.63 2518
4699.27 2634
4699.92 2625
4700.57 2785
4701.21 2695
4701.86 2783
4702.51 2748
4703.15 2719
4703.80 2650
4704.45 2735
4705.10 2545
4705.74 2524
4706.39 2516
4707.04 2468
4707.68 2386
4708.33 2344
4708.98 2518
4709.63 2511
4710.27 2493
4710.92 2652
4711.57 2488
4712.22 2554
4712.86 2663
4713.51 2565
4714.16 2476
4714.81 2508
4715.45 2569
4716.10 2588
4716.75 2573
4717.40 2639
4718.05 2390
4718.69 2340
4719.34 2418
4719.99 2468
4720.64 2588
4721.29 2586
4721.94 2676
4722.58 2673
4723.23 2528
4723.88 2583
4724.53 2499
4725.18 2643
4725.83 2820
4726.47 2774
4727.12 2757
4727.77 2752
4728.42 2970
4729.07 2880
4729.72 2939
4730.37 3102
4731.02 3026
4731.66 2987
4732.31 2882
4732.96 2939
4733.61 2779
4734.26 2560
4734.91 2572
4735.56 2461
4736.21 2484
4736.86 2430
4737.51 2311
4738.16 2477
4738.81 2609
4739.45 2509
4740.10 2464
4740.75 2599
4741.40 2737
4742.05 2764
4742.70 2898
4743.35 2957
4744.00 2820
4744.65 2867
4745.30 2901
4745.95 2893
4746.60 2918
4747.25 2900
4747.90 2887
4748.55 2709
4749.20 2763
4749.85 2686
4750.50 2706
4751.15 2683
4751.80 2715
4752.45 2722
4753.10 2938
4753.75 2813
4754.40 2856
4755.05 3036
4755.71 3034
4756.36 3097
4757.01 3170
4757.66 3253
4758.31 3038
4758.96 3018
4759.61 2897
4760.26 2620
4760.91 2555
4761.56 2507
4762.21 2569
4762.86 2636
4763.52 2597
4764.17 2330
4764.82 2336
4765.47 2291
4766.12 2363
4766.77 2236
4767.42 2303
4768.07 2235
4768.73 2456
4769.38 2576
4770.03 2531
4770.68 2357
4771.33 2449
4771.98 2574
4772.64 2295
4773.29 2387
4773.94 2412
4774.59 2443
4775.24 2520
4775.89 2244
4776.55 2314
4777.20 2420
4777.85 2309
4778.50 2420
4779.15 2312
4779.81 2352
4780.46 2278
4781.11 2396
4781.76 2301
4782.42 2446
4783.07 2526
4783.72 2676
4784.37 2545
4785.03 2378
4785.68 2438
4786.33 2579
4786.98 2385
4787.64 2353
4788.29 2454
4788.94 2467
4789.60 2382
4790.25 2306
4790.90 2321
4791.55 2294
4792.21 2371
4792.86 2425
4793.51 2398
4794.17 2334
4794.82 2438
4795.47 2434
4796.13 2340
4796.78 2307
4797.43 2282
4798.09 2317
4798.74 2303
4799.39 2238
4800.05 2266
4800.70 2198
4801.36 2119
4802.01 2213
4802.66 2055
4803.32 2130
4803.97 2080
4804.62 2113
4805.28 2191
4805.93 2298
4806.59 2377
4807.24 2200
4807.89 2181
4808.55 2254
4809.20 2225
4809.86 2278
4810.51 2298
4811.17 2222
4811.82 2206
4812.47 2298
4813.13 2225
4813.78 2230
4814.44 2290
4815.09 2258
4815.75 2374
4816.40 2395
4817.06 2370
4817.71 2532
4818.37 2588
4819.02 2555
4819.68 2550
4820.33 2856
4820.99 2873
4821.64 2676
4822.30 2842
4822.95 2820
4823.61 2846
4824.26 2818
4824.92 2723
4825.57 2844
4826.23 2808
4826.88 2895
4827.54 2784
4828.19 2749
4828.85 2849
4829.51 2873
4830.16 2726
4830.82 2606
4831.47 2533
4832.13 2450
4832.78 2406
4833.44 2591
4834.10 2547
4834.75 2500
4835.41 2621
4836.06 2837
4836.72 2801
4837.38 2771
4838.03 2817
4838.69 2981
4839.34 2919
4840.00 3106
4840.66 2999
4841.31 2992
4841.97 3091
4842.63 3192
4843.28 3217
4843.94 3133
4844.60 3174
4845.25 3043
4845.91 3041
4846.57 2916
4847.22 2991
4847.88 2970
4848.54 3009
4849.19 3290
4849.85 3141
4850.51 3405
4851.17 3617
4851.82 3847
4852.48 4101
4853.14 4263
4853.79 4309
4854.45 4303
4855.11 4185
4855.77 4090
4856.42 4185
4857.08 4022
4857.74 3706
4858.40 3654
4859.05 3673
4859.71 3409
4860.37 3377
4861.03 3552
4861.68 3627
4862.34 3580
4863.00 3703
4863.66 3475
4864.32 3720
4864.97 3667
4865.63 3424
4866.29 3321
4866.95 3704
4867.61 3697
4868.26 3829
4868.92 3818
4869.58 3721
4870.24 3617
4870.90 3554
4871.56 3547
4872.21 3483
4872.87 3427
4873.53 3215
4874.19 3102
4874.85 3053
4875.51 3200
4876.17 3174
4876.83 3129
4877.48 3217
4878.14 3342
4878.80 3253
4879.46 3253
4880.12 3441
4880.78 3402
4881.44 3264
4882.10 3196
4882.76 3222
4883.42 3231
4884.08 3318
4884.73 3320
4885.39 3121
4886.05 2904
4886.71 2915
4887.37 2962
4888.03 2939
4888.69 2716
4889.35 2698
4890.01 2786
4890.67 2714
4891.33 2834
4891.99 2747
4892.65 2712
4893.31 2922
4893.97 2902
4894.63 2959
4895.29 3111
4895.95 2923
4896.61 2765
4897.27 2857
4897.93 2707
4898.59 2725
4899.25 2723
4899.91 2854
4900.57 2724
4901.23 2456
4901.89 2541
4902.55 2710
4903.21 2654
4903.88 2797
4904.54 2746
4905.20 2659
4905.86 2656
4906.52 2539
4907.18 2664
4907.84 2496
4908.50 2425
4909.16 2447
4909.82 2431
4910.48 2401
4911.15 2396
4911.81 2458
4912.47 2513
4913.13 2484
4913.79 2381
4914.45 2507
4915.11 2363
4915.77 2369
4916.44 2412
4917.10 2237
4917.76 2397
4918.42 2482
4919.08 2397
4919.74 2265
4920.41 2266
4921.07 2410
4921.73 2203
4922.39 2089
4923.05 2262
4923.72 2301
4924.38 2300
4925.04 2199
4925.70 2099
4926.36 2166
4927.03 2183
4927.69 2157
4928.35 2171
4929.01 2151
4929.67 2148
4930.34 2240
4931.00 2203
4931.66 2201
4932.32 2180
4932.99 2267
4933.65 2210
4934.31 2369
4934.98 2448
4935.64 2377
4936.30 2224
4936.96 2340
4937.63 2265
4938.29 2317
4938.95 2218
4939.62 2249
4940.28 2321
4940.94 2285
4941.61 2115
4942.27 2298
4942.93 2225
4943.60 2153
4944.26 2250
4944.92 2265
4945.59 2279
4946.25 2195
4946.91 2113
4947.58 2134
4948.24 2107
4948.90 2065
4949.57 2086
4950.23 2138
4950.89 2202
4951.56 2057
4952.22 2115
4952.89 2091
4953.55 2177
4954.21 2249
4954.88 2108
4955.54 2177
4956.21 2208
4956.87 2251
4957.53 2057
4958.20 2084
4958.86 2133
4959.53 2109
4960.19 2220
4960.86 2048
4961.52 2161
4962.19 2367
4962.85 2201
4963.52 2239
4964.18 2275
4964.84 2432
4965.51 2365
4966.17 2376
4966.84 2602
4967.50 2496
4968.17 2574
4968.83 2477
4969.50 2475
4970.16 2474
4970.83 2537
4971.49 2593
4972.16 2454
4972.82 2398
4973.49 2423
4974.16 2336
4974.82 2281
4975.49 2284
4976.15 2301
4976.82 2411
4977.48 2251
4978.15 2264
4978.81 2412
4979.48 2297
4980.15 2261
4980.81 2348
4981.48 2290
4982.14 2344
4982.81 2351
4983.48 2253
4984.14 2273
4984.81 2443
4985.47 2292
4986.14 2412
4986.81 2455
4987.47 2515
4988.14 2619
4988.80 2789
4989.47 3075
4990.14 3209
4990.80 3371
4991.47 3596
4992.14 3832
4992.80 3959
4993.47 4062
4994.14 4102
4994.80 3988
4995.47 3881
4996.14 3571
4996.80 3188
4997.47 2942
4998.14 2820
4998.81 2813
4999.47 2537
5000.14 2306
5000.81 2233
5001.47 2254
5002.14 2319
5002.81 2328
5003.48 2207
5004.14 2163
5004.81 2171
5005.48 2144
5006.15 2112
5006.81 2167
5007.48 2120
5008.15 2014
5008.82 2028
5009.48 2147
5010.15 1957
5010.82 1875
5011.49 2037
5012.16 2048
5012.82 2103
5013.49 2084
5014.16 2178
5014.83 2224
5015.50 2228
5016.16 2042
5016.83 2109
5017.50 2150
5018.17 2200
5018.84 2268
5019.50 2277
5020.17 2495
5020.84 2310
5021.51 2278
5022.18 2450
5022.85 2540
5023.52 2606
5024.19 2643
5024.85 2715
5025.52 2865
5026.19 2797
5026.86 2962
5027.53 3015
5028.20 2866
5028.87 2718
5029.54 2870
5030.21 2782
5030.87 2710
5031.54 2737
5032.21 2591
5032.88 2682
5033.55 2559
5034.22 2506
5034.89 2449
5035.56 2431
5036.23 2306
5036.90 2462
5037.57 2409
5038.24 2513
5038.91 2506
5039.58 2414
5040.25 2479
5040.92 2344
5041.59 2359
5042.26 2376
5042.93 2419
5043.60 2605
5044.27 2718
5044.94 2798
5045.61 3059
5046.28 3094
5046.95 3098
5047.62 3090
5048.29 3284
5048.96 3309
5049.63 3155
5050.30 3224
5050.97 3137
5051.64 2743
5052.31 2526
5052.98 2566
5053.65 2481
5054.32 2282
5054.99 2336
5055.66 2353
5056.34 2242
5057.01 2153
5057.68 2182
5058.35 2266
5059.02 2117
5059.69 2073
5060.36 2366
5061.03 2495
5061.70 2412
5062.38 2227
5063.05 2298
5063.72 2383
5064.39 2253
5065.06 2192
5065.73 2121
5066.40 2069
5067.08 2057
5067.75 2108
5068.42 2170
5069.09 2119
5069.76 2171
5070.43 2243
5071.11 2334
5071.78 2272
5072.45 2232
5073.12 2327
5073.79 2310
5074.47 2304
5075.14 2286
5075.81 2192
5076.48 2020
5077.15 2041
5077.83 2159
5078.50 2137
5079.17 2285
5079.84 2211
5080.52 2257
5081.19 2286
5081.86 2382
5082.53 2375
5083.21 2303
5083.88 2358
5084.55 2537
5085.22 2593
5085.90 2400
5086.57 2396
5087.24 2361
5087.92 2330
5088.59 2358
5089.26 2284
5089.93 2397
5090.61 2534
5091.28 2451
5091.95 2433
5092.63 2492
5093.30 2472
5093.97 2711
5094.65 2821
5095.32 2920
5095.99 2768
5096.67 2627
5097.34 2849
5098.02 2814
5098.69 2632
5099.36 2446
5100.04 2359
5100.71 2443
5101.38 2466
5102.06 2444
5102.73 2345
5103.41 2275
5104.08 2250
5104.75 2265
5105.43 2241
5106.10 2259
5106.78 2348
5107.45 2255
5108.12 2242
5108.80 2278
5109.47 2211
5110.15 2229
5110.82 2186
5111.50 2221
5112.17 2356
5112.85 2318
5113.52 2341
5114.20 2229
5114.87 2148
5115.54 2149
5116.22 2240
5116.89 2134
5117.57 2113
5118.24 2211
5118.92 2146
5119.59 2075
5120.27 2162
5120.94 2250
5121.62 2322
5122.30 2275
5122.97 2347
5123.65 2461
5124.32 2364
5125.00 2297
5125.67 2204
5126.35 2136
5127.02 2270
5127.70 2195
5128.37 2299
5129.05 2280
5129.73 2205
5130.40 2163
5131.08 2164
5131.75 2278
5132.43 2280
5133.10 2219
5133.78 2252
5134.46 2236
5135.13 2322
5135.81 2314
5136.49 2383
5137.16 2362
5137.84 2272
5138.51 2381
5139.19 2385
5139.87 2374
5140.54 2368
5141.22 2456
5141.90 2506
5142.57 2433
5143.25 2494
5143.93 2506
5144.60 2415
5145.28 2367
5145.96 2296
5146.63 2290
5147.31 2286
5147.99 2261
5148.66 2179
5149.34 2099
5150.02 2079
5150.69 2058
5151.37 1960
5152.05 1975
5152.73 2052
5153.40 2173
5154.08 2087
5154.76 1865
5155.44 1957
5156.11 2052
5156.79 2092
5157.47 2038
5158.15 2058
5158.82 1984
5159.50 1941
5160.18 2033
5160.86 1953
5161.53 1998
5162.21 2042
5162.89 1993
5163.57 2079
5164.25 2027
5164.92 1923
5165.60 2074
5166.28 1888
5166.96 1962
5167.64 2058
5168.31 2136
5168.99 2076
5169.67 2035
5170.35 1955
5171.03 1974
5171.71 2055
5172.39 2039
5173.06 2100
5173.74 2096
5174.42 2087
5175.10 2087
5175.78 2022
5176.46 1986
5177.14 2073
5177.82 2032
5178.49 2004
5179.17 1909
5179.85 1953
5180.53 1924
5181.21 2035
5181.89 1990
5182.57 1903
5183.25 1987
5183.93 2024
5184.61 2105
5185.29 1955
5185.97 2024
5186.64 2142
5187.32 2213
5188.00 2150
5188.68 2004
5189.36 1923
5190.04 1977
5190.72 1988
5191.40 1965
5192.08 1939
5192.76 1987
5193.44 1899
5194.12 1987
5194.80 1758
5195.48 1850
5196.16 1956
5196.84 1850
5197.52 1958
5198.20 1900
5198.88 1886
5199.56 2044
5200.24 2044
5200.92 1937
5201.60 2011
5202.28 2043
5202.96 2081
5203.65 2122
5204.33 2089
5205.01 1931
5205.69 2124
5206.37 2108
5207.05 2049
5207.73 2015
5208.41 2002
5209.09 2096
5209.77 2190
5210.45 2005
5211.13 2160
5211.82 2218
5212.50 2250
5213.18 2275
5213.86 2288
5214.54 2205
5215.22 2183
5215.90 2227
5216.58 2266
5217.27 2351
5217.95 2292
5218.63 2190
5219.31 2123
5219.99 2230
5220.67 2208
5221.36 2120
5222.04 2223
5222.72 2227
5223.40 2283
5224.08 2129
5224.77 2174
5225.45 2135
5226.13 2226
5226.81 2123
5227.49 2182
5228.18 2176
5228.86 2110
5229.54 2088
5230.22 2171
5230.91 2171
5231.59 2163
5232.27 2034
5232.95 2215
5233.63 2298
5234.32 2224
5235.00 2172
5235.68 2111
5236.37 2194
5237.05 2284
5237.73 2202
5238.41 2228
5239.10 2286
5239.78 2372
5240.46 2358
5241.15 2533
5241.83 2719
5242.51 2714
5243.20 2741
5243.88 2769
5244.56 3101
5245.24 3189
5245.93 3296
5246.61 3559
5247.29 3636
5247.98 3753
5248.66 3676
5249.35 3532
5250.03 3345
5250.71 3355
5251.40 3335
5252.08 3263
5252.76 3333
5253.45 3152
5254.13 2988
5254.82 2921
5255.50 2633
5256.18 2604
5256.87 2540
5257.55 2206
5258.24 2319
5258.92 2296
5259.60 2136
5260.29 2219
5260.97 2174
5261.66 2142
5262.34 2187
5263.03 2186
5263.71 2248
5264.40 2196
5265.08 2191
5265.76 2269
5266.45 2281
5267.13 2172
5267.82 2335
5268.50 2353
5269.19 2448
5269.87 2336
5270.56 2451
5271.24 2350
5271.93 2291
5272.61 2432
5273.30 2327
5273.98 2249
5274.67 2345
5275.35 2368
5276.04 2315
5276.72 2232
5277.41 2406
5278.10 2310
5278.78 2191
5279.47 2313
5280.15 2444
5280.84 2421
5281.52 2386
5282.21 2490
5282.89 2517
5283.58 2650
5284.27 2680
5284.95 2696
5285.64 2756
5286.32 2936
5287.01 2812
5287.70 2812
5288.38 2686
5289.07 2605
5289.75 2603
5290.44 2499
5291.13 2572
5291.81 2742
5292.50 2648
5293.19 2769
5293.87 2849
5294.56 3112
5295.25 3137
5295.93 3115
5296.62 3191
5297.31 3338
5297.99 3238
5298.68 3169
5299.37 3285
5300.05 3309
5300.74 3312
5301.43 3313
5302.11 3337
5302.80 3439
5303.49 3478
5304.18 3407
5304.86 3553
5305.55 3372
5306.24 3415
5306.92 3497
5307.61 3392
5308.30 3102
5308.99 2778
5309.67 2701
5310.36 2749
5311.05 2753
5311.74 2472
5312.42 2295
5313.11 2443
5313.80 2412
5314.49 2330
5315.18 2299
5315.86 2231
5316.55 2273
5317.24 2171
5317.93 2132
5318.62 2264
5319.30 2219
5319.99 2159
5320.68 2338
5321.37 2253
5322.06 2266
5322.74 2283
5323.43 2367
5324.12 2431
5324.81 2324
5325.50 2312
5326.19 2236
5326.88 2325
5327.56 2268
5328.25 2272
5328.94 2250
5329.63 2300
5330.32 2208
5331.01 2340
5331.70 2435
5332.39 2515
5333.07 2321
5333.76 2312
5334.45 2278
5335.14 2328
5335.83 2329
5336.52 2422
5337.21 2498
5337.90 2440
5338.59 2264
5339.28 2291
5339.97 2435
5340.66 2510
5341.35 2433
5342.04 2520
5342.73 2579
5343.42 2541
5344.10 2353
5344.79 2492
5345.48 2548
5346.17 2473
5346.86 2457
5347.55 2641
5348.24 2614
5348.93 2587
5349.62 2601
5350.31 2959
5351.00 3044
5351.69 3231
5352.39 3184
5353.08 3475
5353.77 3568
5354.46 3739
5355.15 3676
5355.84 3655
5356.53 3811
5357.22 3539
5357.91 3298
5358.60 3254
5359.29 2983
5359.98 2654
5360.67 2470
5361.36 2644
5362.05 2456
5362.74 2448
5363.44 2397
5364.13 2392
5364.82 2384
5365.51 2459
5366.20 2389
5366.89 2358
5367.58 2272
5368.27 2237
5368.96 2345
5369.66 2353
5370.35 2267
5371.04 2257
5371.73 2242
5372.42 2169
5373.11 2193
5373.81 2153
5374.50 2111
5375.19 2075
5375.88 2070
5376.57 2211
5377.26 2143
5377.96 2037
5378.65 2066
5379.34 2251
5380.03 2140
5380.72 2118
5381.42 2072
5382.11 2108
5382.80 2209
5383.49 2161
5384.18 2133
5384.88 2077
5385.57 2009
5386.26 2045
5386.95 2092
5387.65 2214
5388.34 2179
5389.03 2069
5389.72 2170
5390.42 2177
5391.11 2207
5391.80 2372
5392.50 2346
5393.19 2491
5393.88 2557
5394.57 2508
5395.27 2489
5395.96 2356
5396.65 2279
5397.35 2255
5398.04 2198
5398.73 2225
5399.43 2206
5400.12 2219
5400.81 2109
5401.51 2123
5402.20 2186
5402.89 2181
5403.59 2119
5404.28 2155
5404.97 2238
5405.67 2240
5406.36 2086
5407.06 1998
5407.75 2028
5408.44 2123
5409.14 2110
5409.83 2101
5410.53 1996
5411.22 2066
5411.91 2221
5412.61 2258
5413.30 2180
5414.00 2039
5414.69 2060
5415.38 2089
5416.08 1994
5416.77 1934
5417.47 1982
5418.16 2047
5418.86 2042
5419.55 2132
5420.25 1997
5420.94 1998
5421.64 2124
5422.33 2167
5423.03 2037
5423.72 2183
5424.41 2237
5425.11 2161
5425.80 2122
5426.50 2146
5427.19 2210
5427.89 2140
5428.59 2122
5429.28 2228
5429.98 2100
5430.67 2104
5431.37 2142
5432.06 2056
5432.76 2144
5433.45 2047
5434.15 2074
5434.84 2061
5435.54 2181
5436.23 2199
5436.93 2206
5437.63 2066
5438.32 2143
5439.02 2339
5439.71 2280
5440.41 2322
5441.11 2376
5441.80 2489
5442.50 2383
5443.19 2270
5443.89 2323
5444.59 2302
5445.28 2350
5445.98 2195
5446.68 2364
5447.37 2396
5448.07 2584
5448.76 2638
5449.46 2802
5450.16 2965
5450.85 3008
5451.55 3074
5452.25 3173
5452.94 3256
5453.64 3248
5454.34 3174
5455.03 3179
5455.73 2975
5456.43 2905
5457.13 3061
5457.82 2988
5458.52 3227
5459.22 3384
5459.91 3338
5460.61 3298
5461.31 3282
5462.01 3394
5462.70 3382
5463.40 3464
5464.10 3319
5464.80 3349
5465.49 3427
5466.19 3522
5466.89 3543
5467.59 3960
5468.28 3963
5468.98 3830
5469.68 3751
5470.38 3416
5471.07 3527
5471.77 3357
5472.47 3246
5473.17 3127
5473.87 2988
5474.56 2827
5475.26 2821
5475.96 2608
5476.66 2647
5477.36 2704
5478.06 2544
5478.75 2592
5479.45 2685
5480.15 2760
5480.85 2886
5481.55 3188
5482.25 3132
5482.95 3176
5483.64 3337
5484.34 3241
5485.04 3318
5485.74 3395
5486.44 3301
5487.14 3341
5487.84 3260
5488.54 3035
5489.23 2995
5489.93 2808
5490.63 2830
5491.33 2744
5492.03 2882
5492.73 2792
5493.43 2944
5494.13 2846
5494.83 2853
5495.53 3037
5496.23 3124
5496.93 3056
5497.63 2964
5498.33 3198
5499.03 3233
5499.73 3265
5500.43 3318
5501.13 3613
5501.83 3772
5502.53 4272
5503.23 4527
5503.93 4797
5504.63 5031
5505.33 4887
5506.03 4742
5506.73 4634
5507.43 4521
5508.13 4276
5508.83 3985
5509.53 3795
5510.23 3683
5510.93 3591
5511.63 3381
5512.33 3427
5513.03 3490
5513.73 3567
5514.43 3569
5515.13 3553
5515.83 3826
5516.53 4018
5517.23 4037
5517.93 4111
5518.64 4056
5519.34 4050
5520.04 3966
5520.74 3938
5521.44 3980
5522.14 3717
5522.84 3713
5523.54 3642
5524.24 3657
5524.95 3757
5525.65 3657
5526.35 3473
5527.05 3255
5527.75 3188
5528.45 3058
5529.15 2847
5529.86 2781
5530.56 2764
5531.26 2521
5531.96 2585
5532.66 2454
5533.36 2397
5534.07 2344
5534.77 2427
5535.47 2271
5536.17 2288
5536.87 2347
5537.58 2416
5538.28 2346
5538.98 2269
5539.68 2183
5540.39 2401
5541.09 2235
5541.79 2236
5542.49 2199
5543.20 2144
5543.90 2263
5544.60 2137
5545.30 2183
5546.01 2255
5546.71 2323
5547.41 2274
5548.11 2320
5548.82 2284
5549.52 2404
5550.22 2393
5550.93 2507
5551.63 2440
5552.33 2440
5553.03 2382
5553.74 2492
5554.44 2502
5555.14 2361
5555.85 2432
5556.55 2318
5557.25 2346
5557.96 2318
5558.66 2178
5559.36 2092
5560.07 2249
5560.77 2264
5561.48 2331
5562.18 2401
5562.88 2352
5563.59 2319
5564.29 2273
5564.99 2414
5565.70 2386
5566.40 2346
5567.11 2172
5567.81 2135
5568.51 2194
5569.22 2189
5569.92 2191
5570.63 2163
5571.33 2110
5572.04 2163
5572.74 2275
5573.44 2135
5574.15 2089
5574.85 2241
5575.56 2232
5576.26 2072
5576.97 2193
5577.67 2273
5578.38 2324
5579.08 2296
5579.79 2271
5580.49 2235
5581.20 2191
5581.90 2113
5582.61 2189
5583.31 2168
5584.02 2240
5584.72 2074
5585.43 2149
5586.13 1988
5586.84 2037
5587.54 2050
5588.25 2112
5588.95 2064
5589.66 1935
5590.36 2030
5591.07 1965
5591.77 1936
5592.48 2150
5593.19 2037
5593.89 2030
5594.60 2164
5595.30 2008
5596.01 1914
5596.71 1984
5597.42 2004
5598.13 2045
5598.83 1992
5599.54 2080
5600.24 2009
5600.95 2012
5601.66 1912
5602.36 1834
5603.07 1969
5603.78 1922
5604.48 1928
5605.19 1984
5605.89 1942
5606.60 1921
5607.31 1917
5608.01 1973
5608.72 1983
5609.43 1988
5610.13 1829
5610.84 1842
5611.55 1790
5612.25 1942
5612.96 1963
5613.67 1981
5614.38 1949
5615.08 1930
5615.79 1949
5616.50 2162
5617.20 2095
5617.91 1950
5618.62 1950
5619.33 1922
5620.03 1971
5620.74 1991
5621.45 1858
5622.15 2067
5622.86 1952
5623.57 1984
5624.28 1811
5624.99 1902
5625.69 1866
5626.40 1842
5627.11 1829
5627.82 1863
5628.52 1911
5629.23 1854
5629.94 1887
5630.65 1909
5631.36 1901
5632.06 2046
5632.77 2014
5633.48 2100
5634.19 2057
5634.90 2102
5635.61 2046
5636.31 2165
5637.02 2136
5637.73 2077
5638.44 2094
5639.15 2272
5639.86 2143
5640.56 2098
5641.27 2263
5641.98 2147
5642.69 2030
5643.40 2077
5644.11 2134
5644.82 2050
5645.53 2086
5646.24 1966
5646.94 2033
5647.65 2041
5648.36 2156
5649.07 2084
5649.78 1969
5650.49 2047
5651.20 2017
5651.91 1987
5652.62 2014
5653.33 2064
5654.04 2030
5654.75 2122
5655.46 2209
5656.17 2159
5656.88 2146
5657.59 2130
5658.30 2051
5659.01 2132
5659.71 2086
5660.42 2122
5661.13 2217
5661.84 2224
5662.55 2230
5663.26 2422
5663.97 2292
5664.69 2218
5665.40 2275
5666.11 2097
5666.82 2061
5667.53 2007
5668.24 2101
5668.95 2026
5669.66 2013
5670.37 2029
5671.08 1994
5671.79 1898
5672.50 1942
5673.21 2203
5673.92 2119
5674.63 2231
5675.34 2266
5676.05 2254
5676.76 2155
5677.48 2090
5678.19 1994
5678.90 2150
5679.61 2060
5680.32 2008
5681.03 2048
5681.74 2069
5682.45 1937
5683.16 2017
5683.88 2099
5684.59 2114
5685.30 2049
5686.01 1975
5686.72 2026
5687.43 2139
5688.15 2133
5688.86 2196
5689.57 2290
5690.28 2094
5690.99 2059
5691.70 2089
5692.42 2235
5693.13 2206
5693.84 2118
5694.55 2138
5695.26 2169
5695.98 2122
5696.69 2176
5697.40 2201
5698.11 1989
5698.82 2051
5699.54 2012
5700.25 2055
5700.96 1983
5701.67 2061
5702.39 2135
5703.10 2106
5703.81 2213
5704.52 2226
5705.24 2140
5705.95 2146
5706.66 2203
5707.38 2085
5708.09 2129
5708.80 2153
5709.51 2107
5710.23 2087
5710.94 1969
5711.65 2134
5712.37 2082
5713.08 2072
5713.79 2055
5714.51 1981
5715.22 1936
5715.93 1976
5716.65 1987
5717.36 2050
5718.07 2027
5718.79 2009
5719.50 1980
5720.21 2093
5720.93 2111
5721.64 2085
5722.36 2024
5723.07 1981
5723.78 2020
5724.50 2162
5725.21 2242
5725.92 2130
5726.64 2190
5727.35 2200
5728.07 2331
5728.78 2519
5729.50 2761
5730.21 2796
5730.92 2828
5731.64 2984
5732.35 3122
5733.07 3147
5733.78 3177
5734.50 2965
5735.21 3001
5735.93 2953
5736.64 2740
5737.35 2633
5738.07 2556
5738.78 2544
5739.50 2446
5740.21 2544
5740.93 2435
5741.64 2474
5742.36 2411
5743.07 2382
5743.79 2458
5744.50 2482
5745.22 2376
5745.93 2614
5746.65 2558
5747.37 2487
5748.08 2472
5748.80 2570
5749.51 2367
5750.23 2639
5750.94 2699
5751.66 2664
5752.37 2621
5753.09 2794
5753.81 2704
5754.52 2690
5755.24 2877
5755.95 3015
5756.67 2971
5757.38 2903
5758.10 2953
5758.82 2980
5759.53 3087
5760.25 3082
5760.96 3005
5761.68 3039
5762.40 3110
5763.11 3137
5763.83 3442
5764.55 3679
5765.26 4009
5765.98 4240
5766.70 4433
5767.41 4836
5768.13 5082
5768.85 5467
5769.56 5596
5770.28 5118
5771.00 5110
5771.71 5140
5772.43 5136
5773.15 5186
5773.86 5212
5774.58 5635
5775.30 6203
5776.01 6823
5776.73 7257
5777.45 7430
5778.17 7644
5778.88 7171
5779.60 6853
5780.32 6294
5781.04 5746
5781.75 5038
5782.47 4732
5783.19 4393
5783.91 4300
5784.62 4209
5785.34 4066
5786.06 3940
5786.78 3860
5787.49 3910
5788.21 3734
5788.93 3990
5789.65 3872
5790.37 3931
5791.08 3960
5791.80 4009
5792.52 4134
5793.24 4060
5793.96 3943
5794.68 4017
5795.39 3896
5796.11 3787
5796.83 3705
5797.55 3727
5798.27 3981
5798.99 3725
5799.70 3692
5800.42 3811
5801.14 3918
5801.86 4225
5802.58 4430
5803.30 4839
5804.02 5443
5804.74 5898
5805.45 6503
5806.17 6623
5806.89 6956
5807.61 6557
5808.33 6286
5809.05 5886
5809.77 5224
5810.49 4544
5811.21 4077
5811.93 3817
5812.65 3679
5813.37 3544
5814.09 3383
5814.81 3303
5815.52 3434
5816.24 3343
5816.96 3224
5817.68 3336
5818.40 3279
5819.12 3405
5819.84 3379
5820.56 3142
5821.28 3253
5822.00 3366
5822.72 3305
5823.44 3221
5824.16 3109
5824.88 3176
5825.60 3247
5826.32 3176
5827.04 3109
5827.76 3058
5828.48 3068
5829.21 3179
5829.93 2949
5830.65 2976
5831.37 2821
5832.09 2787
5832.81 2730
5833.53 2733
5834.25 2781
5834.97 2808
5835.69 2709
5836.41 2589
5837.13 2549
5837.85 2566
5838.57 2763
5839.30 2715
5840.02 2639
5840.74 2685
5841.46 2659
5842.18 2679
5842.90 2693
5843.62 2535
5844.34 2644
5845.07 2676
5845.79 2722
5846.51 2653
5847.23 2538
5847.95 2480
5848.67 2503
5849.39 2540
5850.12 2665
5850.84 2461
5851.56 2330
5852.28 2411
5853.00 2410
5853.73 2432
5854.45 2469
5855.17 2464
5855.89 2460
5856.61 2512
5857.34 2314
5858.06 2435
5858.78 2398
5859.50 2318
5860.23 2337
5860.95 2286
5861.67 2369
5862.39 2273
5863.11 2309
5863.84 2323
5864.56 2424
5865.28 2293
5866.01 2351
5866.73 2310
5867.45 2366
5868.17 2373
5868.90 2426
5869.62 2328
5870.34 2293
5871.07 2342
5871.79 2243
5872.51 2222
5873.23 2143
5873.96 2170
5874.68 2217
5875.40 2252
5876.13 2180
5876.85 2237
5877.57 2210
5878.30 2087
5879.02 2369
5879.74 2306
5880.47 2351
5881.19 2302
5881.92 2376
5882.64 2366
5883.36 2318
5884.09 2300
5884.81 2338
5885.53 2330
5886.26 2207
5886.98 2232
5887.71 2243
5888.43 2382
5889.15 2270
5889.88 2085
5890.60 2091
5891.33 2169
5892.05 2034
5892.78 2011
5893.50 2179
5894.23 2150
5894.95 2095
5895.67 2198
5896.40 2103
5897.12 2110
5897.85 2067
5898.57 1945
5899.30 1930
5900.02 2077
5900.75 2036
5901.47 2185
5902.20 2218
5902.92 2250
5903.65 2422
5904.37 2224
5905.10 2200
5905.82 2268
5906.55 2248
5907.27 2204
5908.00 2270
5908.72 2275
5909.45 2083
5910.17 2232
5910.90 2313
5911.62 2404
5912.35 2329
5913.08 2302
5913.80 2344
5914.53 2288
5915.25 2306
5915.98 2317
5916.70 2273
5917.43 2270
5918.16 2476
5918.88 2352
5919.61 2405
5920.33 2460
5921.06 2457
5921.79 2387
5922.51 2444
5923.24 2320
5923.97 2245
5924.69 2362
5925.42 2381
5926.14 2379
5926.87 2271
5927.60 2314
5928.32 2292
5929.05 2351
5929.78 2370
5930.50 2364
5931.23 2435
5931.96 2618
5932.68 2478
5933.41 2513
5934.14 2425
5934.86 2431
5935.59 2602
5936.32 2668
5937.05 2697
5937.77 2696
5938.50 2900
5939.23 2834
5939.95 3003
5940.68 3026
5941.41 3045
5942.14 2988
5942.86 3164
5943.59 3270
5944.32 3111
5945.05 3051
5945.77 2969
5946.50 2909
5947.23 2931
5947.96 2986
5948.68 3053
5949.41 3048
5950.14 3066
5950.87 3049
5951.60 3076
5952.32 3064
5953.05 2978
5953.78 3122
5954.51 3278
5955.24 3418
5955.96 3498
5956.69 3399
5957.42 3432
5958.15 3607
5958.88 3640
5959.61 3509
5960.33 3572
5961.06 3602
5961.79 3378
5962.52 3476
5963.25 3562
5963.98 3614
5964.71 3645
5965.44 3389
5966.16 3548
5966.89 3618
5967.62 3587
5968.35 3855
5969.08 4106
5969.81 4222
5970.54 4433
5971.27 4486
5972.00 4542
5972.73 4373
5973.46 4455
5974.18 4560
5974.91 4537
5975.64 4297
5976.37 4282
5977.10 4274
5977.83 4161
5978.56 4119
5979.29 4099
5980.02 4390
5980.75 4198
5981.48 4177
5982.21 4378
5982.94 4631
5983.67 4766
5984.40 4949
5985.13 4860
5985.86 5012
5986.59 5177
5987.32 5089
5988.05 5055
5988.78 5260
5989.51 5215
5990.24 5225
5990.97 5060
5991.70 5220
5992.43 5120
5993.16 5090
5993.89 5235
5994.62 5064
5995.35 5163
5996.09 5253
5996.82 5298
5997.55 5293
5998.28 5320
5999.01 5515
5999.74 5492
6000.47 5768
6001.20 5869
6001.93 5953
6002.66 5980
6003.39 5982
6004.13 5938
6004.86 5748
6005.59 5708
6006.32 5568
6007.05 5766
6007.78 5443
6008.51 5221
6009.25 5109
6009.98 5374
6010.71 5533
6011.44 5644
6012.17 6070
6012.90 7079
6013.64 8239
6014.37 9367
6015.10 10878
6015.83 12337
6016.56 13732
6017.29 14736
6018.03 15678
6018.76 15641
6019.49 14909
6020.22 14250
6020.96 12950
6021.69 11281
6022.42 9599
6023.15 8622
6023.88 7365
6024.62 6601
6025.35 6031
6026.08 5419
6026.81 4910
6027.55 4466
6028.28 4356
6029.01 4351
6029.75 4226
6030.48 4073
6031.21 4000
6031.94 3996
6032.68 3911
6033.41 3786
6034.14 3726
6034.88 3740
6035.61 3645
6036.34 3473
6037.07 3323
6037.81 3401
6038.54 3512
6039.27 3495
6040.01 3481
6040.74 3350
6041.47 3428
6042.21 3375
6042.94 3557
6043.68 3768
6044.41 3777
6045.14 3789
6045.88 4149
6046.61 3925
6047.34 4041
6048.08 4000
6048.81 4160
6049.55 3991
6050.28 3898
6051.01 4252
6051.75 4036
6052.48 4065
6053.22 4271
6053.95 4438
6054.68 4464
6055.42 4594
6056.15 4633
6056.89 4781
6057.62 4892
6058.36 5025
6059.09 4892
6059.83 4519
6060.56 4511
6061.29 4438
6062.03 4366
6062.76 4126
6063.50 4026
6064.23 4064
6064.97 4153
6065.70 4292
6066.44 3918
6067.17 3944
6067.91 3792
6068.64 3901
6069.38 3915
6070.11 3922
6070.85 3840
6071.58 3856
6072.32 3928
6073.06 3922
6073.79 3927
6074.53 3906
6075.26 3735
6076.00 3793
6076.73 3671
6077.47 3707
6078.20 3728
6078.94 3546
6079.68 3457
6080.41 3565
6081.15 3538
6081.88 3403
6082.62 3538
6083.35 3470
6084.09 3408
6084.83 3466
6085.56 3337
6086.30 3285
6087.04 3404
6087.77 3369
6088.51 3202
6089.24 3207
6089.98 3101
6090.72 3128
6091.45 3016
6092.19 2865
6092.93 3076
6093.66 3105
6094.40 3188
6095.14 2989
6095.87 2940
6096.61 2930
6097.35 3088
6098.08 3065
6098.82 2945
6099.56 2973
6100.29 2878
6101.03 2803
6101.77 2980
6102.51 2900
6103.24 3026
6103.98 2966
6104.72 2966
6105.46 2948
6106.19 2978
6106.93 2923
6107.67 2872
6108.41 2836
6109.14 2910
6109.88 3061
6110.62 3089
6111.36 3025
6112.09 3047
6112.83 3044
6113.57 3207
6114.31 3107
6115.04 3164
6115.78 3298
6116.52 3244
6117.26 3306
6118.00 3197
6118.73 3067
6119.47 3258
6120.21 3064
6120.95 3143
6121.69 3280
6122.43 3420
6123.16 3323
6123.90 3436
6124.64 3529
6125.38 3739
6126.12 3903
6126.86 3824
6127.60 3702
6128.33 3624
6129.07 3514
6129.81 3492
6130.55 3509
6131.29 3365
6132.03 3261
6132.77 3359
6133.51 3282
6134.25 3230
6134.98 3311
6135.72 3043
6136.46 3056
6137.20 3197
6137.94 3379
6138.68 3496
6139.42 3393
6140.16 3381
6140.90 3387
6141.64 3333
6142.38 3342
6143.12 3423
6143.86 3343
6144.60 3240
6145.34 3366
6146.08 3443
6146.82 3354
6147.56 3351
6148.30 3375
6149.04 3231
6149.78 3271
6150.52 3519
6151.26 3326
6152.00 3186
6152.74 3364
6153.48 3453
6154.22 3397
6154.96 3303
6155.70 3349
6156.44 3478
6157.18 3299
6157.92 3458
6158.66 3536
6159.40 3681
6160.14 3796
6160.88 3787
6161.62 3613
6162.36 3693
6163.10 3615
6163.85 3654
6164.59 3713
6165.33 3976
6166.07 4102
6166.81 4118
6167.55 4256
6168.29 4585
6169.03 4848
6169.77 4968
6170.51 5112
6171.26 5273
6172.00 5346
6172.74 5413
6173.48 5397
6174.22 5250
6174.96 5232
6175.70 4942
6176.45 5070
6177.19 5044
6177.93 5117
6178.67 5047
6179.41 4848
6180.16 4752
6180.90 4645
6181.64 4854
6182.38 4873
6183.12 4735
6183.87 4844
6184.61 4895
6185.35 4923
6186.09 4913
6186.83 4963
6187.58 5111
6188.32 4906
6189.06 5050
6189.80 5115
6190.55 5112
6191.29 5127
6192.03 5036
6192.77 5089
6193.52 5247
6194.26 5726
6195.00 5787
6195.74 5822
6196.49 6147
6197.23 6454
6197.97 6396
6198.72 6256
6199.46 6547
6200.20 6477
6200.94 6187
6201.69 6157
6202.43 6473
6203.17 5973
6203.92 6113
6204.66 6198
6205.40 6335
6206.15 6589
6206.89 6952
6207.63 7735
6208.38 8782
6209.12 10522
6209.87 12897
6210.61 15847
6211.35 18894
6212.10 21805
6212.84 24114
6213.58 25802
6214.33 26123
6215.07 25586
6215.82 24485
6216.56 22340
6217.30 19054
6218.05 16260
6218.79 13862
6219.54 11516
6220.28 9664
6221.02 8065
6221.77 6932
6222.51 6237
6223.26 5930
6224.00 5679
6224.75 5219
6225.49 5051
6226.24 5099
6226.98 4986
6227.73 5049
6228.47 5055
6229.21 4895
6229.96 4755
6230.70 4622
6231.45 4345
6232.19 4138
6232.94 3813
6233.68 3549
6234.43 3414
6235.17 3351
6235.92 3238
6236.67 3437
6237.41 3447
6238.16 3516
6238.90 3564
6239.65 3668
6240.39 3755
6241.14 3808
6241.88 3866
6242.63 3718
6243.37 3676
6244.12 3713
6244.87 3675
6245.61 3864
6246.36 3750
6247.10 3731
6247.85 3847
6248.59 4029
6249.34 4287
6250.09 4500
6250.83 4604
6251.58 4686
6252.33 4843
6253.07 4781
6253.82 4631
6254.56 4851
6255.31 4685
6256.06 4694
6256.80 4458
6257.55 4301
6258.30 4159
6259.04 4344
6259.79 4296
6260.54 4089
6261.28 4149
6262.03 4037
6262.78 4004
6263.52 4044
6264.27 4107
6265.02 4085
6265.76 4096
6266.51 4145
6267.26 4334
6268.01 4303
6268.75 4234
6269.50 4329
6270.25 4251
6270.99 4102
6271.74 4158
6272.49 4094
6273.24 3918
6273.98 4089
6274.73 4067
6275.48 4062
6276.23 4101
6276.97 4261
6277.72 4375
6278.47 4764
6279.22 5010
6279.96 5047
6280.71 5296
6281.46 5437
6282.21 5471
6282.96 5368
6283.70 5236
6284.45 4808
6285.20 4430
6285.95 4024
6286.70 3807
6287.45 3679
6288.19 3675
6288.94 3496
6289.69 3403
6290.44 3299
6291.19 3375
6291.94 3214
6292.68 3057
6293.43 3187
6294.18 3074
6294.93 2998
6295.68 3094
6296.43 2921
6297.18 3010
6297.93 3024
6298.67 2878
6299.42 2946
6300.17 2953
6300.92 2903
6301.67 2753
6302.42 2900
6303.17 2704
6303.92 2864
6304.67 3032
6305.42 3077
6306.17 3207
6306.92 3260
6307.67 3294
6308.41 3159
6309.16 3202
6309.91 3079
6310.66 3022
6311.41 2972
6312.16 2942
6312.91 2924
6313.66 2846
6314.41 2919
6315.16 2929
6315.91 2973
6316.66 2857
6317.41 2859
6318.16 2880
6318.91 2855
6319.66 2826
6320.41 2922
6321.16 2974
6321.91 3085
6322.66 2949
6323.41 3021
6324.16 2906
6324.92 2826
6325.67 2735
6326.42 2743
6327.17 2698
6327.92 2744
6328.67 2717
6329.42 2783
6330.17 2663
6330.92 2608
6331.67 2669
6332.42 2572
6333.17 2598
6333.92 2639
6334.68 2656
6335.43 2738
6336.18 2524
6336.93 2590
6337.68 2756
6338.43 2674
6339.18 2706
6339.93 2714
6340.69 2720
6341.44 2772
6342.19 2795
6342.94 2644
6343.69 2496
6344.44 2533
6345.20 2790
6345.95 2732
6346.70 2695
6347.45 2706
6348.20 2686
6348.95 2763
6349.71 2765
6350.46 2653
6351.21 2700
6351.96 2765
6352.71 2773
6353.47 2910
6354.22 2859
6354.97 2855
6355.72 2916
6356.48 3028
6357.23 3020
6357.98 3131
6358.73 3229
6359.49 3343
6360.24 3220
6360.99 2967
6361.74 2873
6362.50 2825
6363.25 2844
6364.00 2806
6364.76 2787
6365.51 2677
6366.26 2678
6367.01 2667
6367.77 2548
6368.52 2483
6369.27 2571
6370.03 2632
6370.78 2612
6371.53 2467
6372.29 2460
6373.04 2477
6373.79 2592
6374.55 2697
6375.30 2584
6376.05 2618
6376.81 2560
6377.56 2465
6378.31 2557
6379.07 2738
6379.82 2734
6380.58 2658
6381.33 2781
6382.08 2873
6382.84 3016
6383.59 2909
6384.35 2819
6385.10 2876
6385.85 2918
6386.61 2949
6387.36 2811
6388.12 2691
6388.87 2613
6389.62 2679
6390.38 2707
6391.13 2732
6391.89 2422
6392.64 2459
6393.40 2390
6394.15 2410
6394.91 2377
6395.66 2276
6396.42 2453
6397.17 2477
6397.93 2389
6398.68 2418
6399.44 2509
6400.19 2447
6400.95 2420
6401.70 2445
6402.46 2339
6403.21 2346
6403.97 2340
6404.72 2389
6405.48 2251
6406.23 2253
6406.99 2291
6407.74 2309
6408.50 2254
6409.25 2259
6410.01 2236
6410.76 2339
6411.52 2318
6412.28 2228
6413.03 2365
6413.79 2316
6414.54 2151
6415.30 2372
6416.05 2314
6416.81 2369
6417.57 2379
6418.32 2248
6419.08 2269
6419.83 2312
6420.59 2408
6421.35 2386
6422.10 2281
6422.86 2216
6423.62 2284
6424.37 2440
6425.13 2331
6425.89 2353
6426.64 2401
6427.40 2515
6428.15 2373
6428.91 2418
6429.67 2450
6430.42 2497
6431.18 2451
6431.94 2557
6432.70 2470
6433.45 2455
6434.21 2416
6434.97 2328
6435.72 2441
6436.48 2435
6437.24 2331
6437.99 2465
6438.75 2381
6439.51 2346
6440.27 2388
6441.02 2445
6441.78 2418
6442.54 2491
6443.30 2572
6444.05 2488
6444.81 2369
6445.57 2396
6446.33 2537
6447.08 2466
6447.84 2437
6448.60 2432
6449.36 2368
6450.12 2523
6450.87 2588
6451.63 2530
6452.39 2476
6453.15 2495
6453.91 2601
6454.66 2681
6455.42 2570
6456.18 2552
6456.94 2551
6457.70 2707
6458.46 2683
6459.21 2757
6459.97 2842
6460.73 2873
6461.49 3071
6462.25 3046
6463.01 2956
6463.77 2901
6464.52 3028
6465.28 3004
6466.04 3002
6466.80 2959
6467.56 2974
6468.32 2997
6469.08 2996
6469.84 2976
6470.60 3067
6471.36 2939
6472.11 3089
6472.87 3061
6473.63 3067
6474.39 3093
6475.15 3200
6475.91 3242
6476.67 3220
6477.43 3170
6478.19 3275
6478.95 3285
6479.71 3330
6480.47 3380
6481.23 3226
6481.99 3191
6482.75 3389
6483.51 3511
6484.27 3384
6485.03 3610
6485.79 3639
6486.55 3497
6487.31 3453
6488.07 3658
6488.83 3786
6489.59 3892
6490.35 3985
6491.11 3917
6491.87 4188
6492.63 4117
6493.39 4272
6494.15 4047
6494.91 4044
6495.67 4421
6496.43 4558
6497.19 4411
6497.95 4642
6498.71 4807
6499.48 4789
6500.24 4951
6501.00 4835
6501.76 4799
6502.52 4898
6503.28 4813
6504.04 4660
6504.80 4630
6505.56 4867
6506.32 4926
6507.09 4852
6507.85 4984
6508.61 5009
6509.37 4979
6510.13 5114
6510.89 5242
6511.65 5635
6512.42 6004
6513.18 6160
6513.94 6845
6514.70 7123
6515.46 7759
6516.22 8395
6516.99 8579
6517.75 9036
6518.51 9048
6519.27 8758
6520.03 8389
6520.80 7608
6521.56 7575
6522.32 7288
6523.08 6923
6523.84 6682
6524.61 6672
6525.37 6610
6526.13 6786
6526.89 7012
6527.66 7582
6528.42 8126
6529.18 8722
6529.94 9468
6530.71 10240
6531.47 10557
6532.23 10988
6533.00 11113
6533.76 11098
6534.52 10948
6535.28 10313
6536.05 10582
6536.81 10796
6537.57 11520
6538.34 12746
6539.10 14095
6539.86 15796
6540.63 17515
6541.39 18278
6542.15 18345
6542.92 17246
6543.68 15536
6544.44 14036
6545.21 11985
6545.97 10365
6546.73 8884
6547.50 7929
6548.26 7178
6549.02 6369
6549.79 5973
6550.55 5508
6551.31 5298
6552.08 5317
6552.84 5176
6553.61 5079
6554.37 4974
6555.13 5142
6555.90 5064
6556.66 5206
6557.43 5231
6558.19 5182
6558.96 5217
6559.72 5085
6560.48 4987
6561.25 4895
6562.01 4973
6562.78 5081
6563.54 5105
6564.31 5144
6565.07 5259
6565.84 5489
6566.60 5775
6567.37 5724
6568.13 5798
6568.90 6092
6569.66 6026
6570.43 5882
6571.19 6044
6571.96 6045
6572.72 5799
6573.49 5844
6574.25 6099
6575.02 6190
6575.78 6241
6576.55 6635
6577.31 6843
6578.08 7461
6578.84 8124
6579.61 8756
6580.37 8954
6581.14 9436
6581.91 9806
6582.67 9367
6583.44 9173
6584.20 8630
6584.97 8153
6585.73 7659
6586.50 6960
6587.27 6541
6588.03 6266
6588.80 6163
6589.56 6169
6590.33 5935
6591.10 5846
6591.86 5978
6592.63 6124
6593.39 6331
6594.16 6530
6594.93 6910
6595.69 7521
6596.46 8134
6597.23 8636
6597.99 9152
6598.76 9795
6599.53 10339
6600.29 10145
6601.06 9584
6601.83 9298
6602.59 8516
6603.36 7754
6604.13 6986
6604.89 6609
6605.66 6325
6606.43 5996
6607.20 5602
6607.96 5354
6608.73 5057
6609.50 5068
6610.26 5194
6611.03 5132
6611.80 5325
6612.57 5604
6613.33 5599
6614.10 5602
6614.87 5633
6615.64 5902
6616.40 5755
6617.17 5583
6617.94 5372
6618.71 5373
6619.48 5272
6620.24 4993
6621.01 4836
6621.78 4953
6622.55 5005
6623.32 4919
6624.08 4921
6624.85 5075
6625.62 4888
6626.39 4745
6627.16 4577
6627.92 4630
6628.69 4666
6629.46 4613
6630.23 4526
6631.00 4468
6631.77 4635
6632.54 4674
6633.30 4805
6634.07 4770
6634.84 5374
6635.61 5588
6636.38 6307
6637.15 6812
6637.92 7389
6638.69 7916
6639.45 8133
6640.22 8333
6640.99 7895
6641.76 7217
6642.53 6843
6643.30 6487
6644.07 5962
6644.84 5502
6645.61 5006
6646.38 4551
6647.15 4416
6647.92 4314
6648.69 4054
6649.46 3944
6650.22 4022
6650.99 3932
6651.76 3877
6652.53 3914
6653.30 4011
6654.07 3884
6654.84 3943
6655.61 4138
6656.38 4135
6657.15 3963
6657.92 3813
6658.69 3888
6659.46 3801
6660.23 3764
6661.00 3727
6661.77 3762
6662.54 3802
6663.31 3550
6664.09 3544
6664.86 3498
6665.63 3541
6666.40 3586
6667.17 3675
6667.94 3577
6668.71 3441
6669.48 3573
6670.25 3473
6671.02 3338
6671.79 3360
6672.56 3458
6673.33 3603
6674.10 3568
6674.88 3574
6675.65 3726
6676.42 3792
6677.19 3725
6677.96 3661
6678.73 3708
6679.50 3650
6680.27 3701
6681.05 3588
6681.82 3481
6682.59 3364
6683.36 3386
6684.13 3392
6684.90 3348
6685.67 3230
6686.45 3423
6687.22 3752
6687.99 3827
6688.76 3887
6689.53 3884
6690.31 4144
6691.08 4281
6691.85 4007
6692.62 3891
6693.39 3721
6694.17 3501
6694.94 3490
6695.71 3363
6696.48 3211
6697.25 3210
6698.03 3040
6698.80 3127
6699.57 3140
6700.34 2930
6701.12 2922
6701.89 2962
6702.66 3030
6703.43 3006
6704.21 2940
6704.98 3054
6705.75 3008
6706.53 3079
6707.30 3023
6708.07 2967
6708.84 3008
6709.62 2926
6710.39 2963
6711.16 3047
6711.94 2924
6712.71 2957
6713.48 2877
6714.26 2949
6715.03 2924
6715.80 2885
6716.58 2834
6717.35 2770
6718.12 2708
6718.90 2803
6719.67 2703
6720.45 2789
6721.22 2784
6721.99 2746
6722.77 2803
6723.54 2655
6724.31 2688
6725.09 2557
6725.86 2582
6726.64 2676
6727.41 2627
6728.18 2640
6728.96 2649
6729.73 2656
6730.51 2577
6731.28 2575
6732.06 2671
6732.83 2637
6733.60 2749
6734.38 2665
6735.15 2564
6735.93 2602
6736.70 2567
6737.48 2705
6738.25 2714
6739.03 2705
6739.80 2656
6740.58 2680
6741.35 2727
6742.13 2665
6742.90 2673
6743.68 2614
6744.45 2605
6745.23 2645
6746.00 2524
6746.78 2532
6747.55 2612
6748.33 2666
6749.10 2703
6749.88 2836
6750.65 2730
6751.43 2718
6752.20 2640
6752.98 2756
6753.75 2757
6754.53 2906
6755.31 2965
6756.08 3008
6756.86 3029
6757.63 3101
6758.41 3104
6759.19 3129
6759.96 2839
6760.74 2743
6761.51 2684
6762.29 2619
6763.07 2643
6763.84 2582
6764.62 2538
6765.39 2600
6766.17 2436
6766.95 2439
6767.72 2389
6768.50 2398
6769.28 2426
6770.05 2618
6770.83 2636
6771.61 2604
6772.38 2484
6773.16 2404
6773.94 2397
6774.71 2390
6775.49 2457
6776.27 2550
6777.04 2575
6777.82 2573
6778.60 2544
6779.37 2642
6780.15 2616
6780.93 2488
6781.71 2457
6782.48 2417
6783.26 2383
6784.04 2433
6784.81 2531
6785.59 2384
6786.37 2363
6787.15 2395
6787.92 2277
6788.70 2270
6789.48 2225
6790.26 2313
6791.04 2179
6791.81 2169
6792.59 2190
6793.37 2264
6794.15 2289
6794.92 2098
6795.70 2099
6796.48 2172
6797.26 2211
6798.04 2183
6798.81 2120
6799.59 2122
6800.37 2167
6801.15 2359
6801.93 2299
6802.71 2256
6803.48 2272
6804.26 2307
6805.04 2302
6805.82 2308
6806.60 2129
6807.38 2250
6808.16 2377
6808.94 2375
6809.71 2384
6810.49 2265
6811.27 2189
6812.05 2182
6812.83 2274
6813.61 2306
6814.39 2234
6815.17 2185
6815.95 2193
6816.73 2231
6817.50 2216
6818.28 2006
6819.06 2075
6819.84 2223
6820.62 2318
6821.40 2397
6822.18 2398
6822.96 2423
6823.74 2402
6824.52 2435
6825.30 2472
6826.08 2454
6826.86 2325
6827.64 2344
6828.42 2275
6829.20 2241
6829.98 2114
6830.76 2251
6831.54 2230
6832.32 2198
6833.10 2303
6833.88 2316
6834.66 2174
6835.44 2254
6836.22 2316
6837.00 2209
6837.78 2255
6838.56 2241
6839.34 2240
6840.12 2200
6840.90 2335
6841.68 2358
6842.46 2287
6843.24 2229
6844.03 2289
6844.81 2266
6845.59 2263
6846.37 2168
6847.15 2180
6847.93 2293
6848.71 2262
6849.49 2295
6850.27 2398
6851.05 2397
6851.84 2661
6852.62 2933
6853.40 3135
6854.18 3508
6854.96 3655
6855.74 4021
6856.52 4030
6857.30 4108
6858.09 3952
6858.87 3649
6859.65 3291
6860.43 3186
6861.21 3185
6861.99 3299
6862.78 3373
6863.56 3423
6864.34 3201
6865.12 3034
6865.90 3076
6866.69 2943
6867.47 2647
6868.25 2592
6869.03 2542
6869.82 2513
6870.60 2424
6871.38 2533
6872.16 2425
6872.94 2442
6873.73 2459
6874.51 2369
6875.29 2302
6876.07 2400
6876.86 2393
6877.64 2420
6878.42 2352
6879.21 2311
6879.99 2374
6880.77 2450
6881.55 2291
6882.34 2344
6883.12 2353
6883.90 2373
6884.69 2507
6885.47 2361
6886.25 2370
6887.04 2470
6887.82 2482
6888.60 2413
6889.39 2602
6890.17 2649
6890.95 2837
6891.74 2838
6892.52 2936
6893.30 2782
6894.09 2884
6894.87 2807
6895.65 2679
6896.44 2640
6897.22 2606
6898.01 2623
6898.79 2547
6899.57 2526
6900.36 2501
6901.14 2489
6901.93 2443
6902.71 2502
6903.49 2549
6904.28 2479
6905.06 2498
6905.85 2413
6906.63 2552
6907.42 2551
6908.20 2358
6908.98 2527
6909.77 2554
6910.55 2588
6911.34 2545
6912.12 2502
6912.91 2610
6913.69 2446
6914.48 2448
6915.26 2457
6916.05 2486
6916.83 2572
6917.62 2601
6918.40 2717
6919.19 2646
6919.97 2732
6920.76 2768
6921.54 2763
6922.33 2798
6923.11 2737
6923.90 2686
6924.68 2713
6925.47 2824
6926.25 2803
6927.04 2743
6927.82 2801
6928.61 2691
6929.40 2686
6930.18 2770
6930.97 2657
6931.75 2787
6932.54 2839
6933.32 2778
6934.11 2851
6934.90 2742
6935.68 2771
6936.47 2899
6937.25 2962
6938.04 2880
6938.83 2810
6939.61 2987
6940.40 2870
6941.19 2988
6941.97 2975
6942.76 2967
6943.54 3058
6944.33 3342
6945.12 3359
6945.90 3421
6946.69 3381
6947.48 3674
6948.26 3673
6949.05 3640
6949.84 3605
6950.62 3987
6951.41 3954
6952.20 3914
6952.99 3793
6953.77 3880
6954.56 3897
6955.35 3786
6956.13 3741
6956.92 3755
6957.71 3736
6958.50 3687
6959.28 3839
6960.07 3950
6960.86 3898
6961.64 3937
6962.43 4228
6963.22 4238
6964.01 4040
6964.80 4206
6965.58 4055
6966.37 3920
6967.16 3973
6967.95 4134
6968.73 4187
6969.52 4212
6970.31 4126
6971.10 4306
6971.89 4382
6972.67 4626
6973.46 4755
6974.25 4726
6975.04 4829
6975.83 4907
6976.62 4914
6977.40 4964
6978.19 5095
6978.98 4998
6979.77 5014
6980.56 5177
6981.35 5327
6982.13 5445
6982.92 5733
6983.71 5926
6984.50 6304
6985.29 6903
6986.08 7890
6986.87 8796
6987.66 9883
6988.45 11559
6989.23 13142
6990.02 14319
6990.81 14785
6991.60 14921
6992.39 14102
6993.18 13097
6993.97 11836
6994.76 10027
6995.55 8932
6996.34 8059
6997.13 7115
6997.92 6734
6998.71 6437
6999.50 6582
7000.29 6803
7001.07 7711
7001.86 9079
7002.65 10238
7003.44 11652
7004.23 12730
7005.02 13227
7005.81 12931
7006.60 12405
7007.39 10987
7008.18 9761
7008.97 8450
7009.76 7320
7010.55 6211
7011.34 5397
7012.14 4941
7012.93 4449
7013.72 4285
7014.51 3902
7015.30 3979
7016.09 4066
7016.88 4101
7017.67 4124
7018.46 4373
7019.25 4185
7020.04 4174
7020.83 4091
7021.62 3759
7022.41 3807
7023.20 3811
7024.00 3708
7024.79 3716
7025.58 3615
7026.37 3673
7027.16 3643
7027.95 3590
7028.74 3821
7029.53 3994
7030.32 3889
7031.12 4144
7031.91 4041
7032.70 4097
7033.49 4172
7034.28 3882
7035.07 3912
7035.87 3973
7036.66 3888
7037.45 3854
7038.24 4095
7039.03 4210
7039.82 4200
7040.62 4193
7041.41 4167
7042.20 4325
7042.99 4164
7043.78 4141
7044.58 4071
7045.37 4078
7046.16 3910
7046.95 3964
7047.75 3885
7048.54 3912
7049.33 3834
7050.12 3856
7050.92 3827
7051.71 3834
7052.50 4001
7053.29 4080
7054.09 4336
7054.88 4477
7055.67 4533
7056.46 4266
7057.26 4091
7058.05 3878
7058.84 3770
7059.64 3511
7060.43 3497
7061.22 3495
7062.02 3309
7062.81 3346
7063.60 3424
7064.39 3365
7065.19 3419
7065.98 3289
7066.77 3376
7067.57 3451
7068.36 3381
7069.16 3416
7069.95 3416
7070.74 3443
7071.54 3487
7072.33 3450
7073.12 3430
7073.92 3309
7074.71 3323
7075.51 3320
7076.30 3261
7077.09 3060
7077.89 3221
7078.68 3226
7079.48 3136
7080.27 3139
7081.06 3125
7081.86 3093
7082.65 2921
7083.45 3014
7084.24 2976
7085.04 2823
7085.83 2805
7086.62 2747
7087.42 2665
7088.21 2534
7089.01 2613
7089.80 2751
7090.60 2640
7091.39 2536
7092.19 2603
7092.98 2736
7093.78 2655
7094.57 2684
7095.37 2828
7096.16 2994
7096.96 3002
7097.75 2873
7098.55 2930
7099.34 2885
7100.14 2804
7100.93 2644
7101.73 2550
7102.52 2496
7103.32 2524
7104.11 2435
7104.91 2402
7105.71 2380
7106.50 2347
7107.30 2413
7108.09 2374
7108.89 2443
7109.68 2238
7110.48 2202
7111.28 2208
7112.07 2176
7112.87 2172
7113.66 2008
7114.46 2024
7115.26 2133
7116.05 2078
7116.85 2164
7117.65 2200
7118.44 2147
7119.24 2191
7120.03 2205
7120.83 2209
7121.63 2233
7122.42 2124
7123.22 2037
7124.02 2169
7124.81 2226
7125.61 2257
7126.41 2177
7127.20 2137
7128.00 2141
7128.80 2125
7129.59 2028
7130.39 2061
7131.19 2037
7131.99 2181
7132.78 2215
7133.58 2153
7134.38 2136
7135.17 2076
7135.97 2212
7136.77 2156
7137.57 2160
7138.36 2120
7139.16 2080
7139.96 2048
7140.76 2086
7141.55 2142
7142.35 2078
7143.15 2030
7143.95 2069
7144.74 2034
7145.54 2104
7146.34 2080
7147.14 2154
7147.94 2183
7148.73 2202
7149.53 2244
7150.33 2209
7151.13 2112
7151.93 2142
7152.72 2158
7153.52 2106
7154.32 2101
7155.12 2145
7155.92 2187
7156.72 2171
7157.51 2135
7158.31 2265
7159.11 2096
7159.91 2087
7160.71 2047
7161.51 2046
7162.31 2013
7163.11 1986
7163.90 2061
7164.70 1979
7165.50 1959
7166.30 2024
7167.10 1907
7167.90 1983
7168.70 2041
7169.50 1867
7170.30 1990
7171.10 1938
7171.90 2104
7172.69 2068
7173.49 2115
7174.29 2005
7175.09 1955
7175.89 2057
7176.69 2061
7177.49 2089
7178.29 1982
7179.09 2034
7179.89 1926
7180.69 1944
7181.49 1879
7182.29 1956
7183.09 2022
7183.89 2011
7184.69 2048
7185.49 2046
7186.29 2149
7187.09 2107
7187.89 2133
7188.69 2162
7189.49 2012
7190.29 2061
7191.09 2047
7191.89 1937
7192.69 1990
7193.49 1907
7194.29 1861
7195.09 1748
7195.89 1758
7196.70 1714
7197.50 1659
7198.30 1683
7199.10 1708
7199.90 1650
7200.70 1722
7201.50 1764
7202.30 1779
7203.10 1698
7203.90 1636
7204.70 1656
7205.51 1678
7206.31 1643
7207.11 1762
7207.91 1736
7208.71 1687
7209.51 1732
7210.31 1693
7211.12 1666
7211.92 1768
7212.72 1656
7213.52 1607
7214.32 1664
7215.12 1725
7215.92 1775
7216.73 1687
7217.53 1605
7218.33 1677
7219.13 1735
7219.93 1699
7220.74 1626
7221.54 1674
7222.34 1584
7223.14 1581
7223.94 1742
7224.75 1798
7225.55 1783
7226.35 1797
7227.15 1770
7227.96 1770
7228.76 1894
7229.56 1961
7230.36 1889
7231.17 1760
7231.97 1735
7232.77 1817
7233.57 1773
7234.38 1710
7235.18 1738
7235.98 1693
7236.79 1693
7237.59 1821
7238.39 1836
7239.19 1748
7240.00 1733
7240.80 1868
7241.60 1887
7242.41 1936
7243.21 1925
7244.01 1914
7244.82 1971
7245.62 1989
7246.42 1943
7247.23 1955
7248.03 1844
7248.83 1865
7249.64 1848
7250.44 1831
7251.25 1814
7252.05 1928
7252.85 1881
7253.66 1784
7254.46 1876
7255.27 1914
7256.07 1868
7256.87 1869
7257.68 1869
7258.48 1895
7259.29 1844
7260.09 1889
7260.89 1844
7261.70 1880
7262.50 1936
7263.31 2000
7264.11 1978
7264.92 2029
7265.72 2049
7266.53 2130
7267.33 2102
7268.13 2036
7268.94 2115
7269.74 2125
7270.55 2054
7271.35 2086
7272.16 2107
7272.96 1976
7273.77 1999
7274.57 2102
7275.38 2051
7276.18 1958
7276.99 1955
7277.79 1991
7278.60 2071
7279.40 2077
7280.21 2125
7281.01 2098
7281.82 2095
7282.63 2149
7283.43 2231
7284.24 2324
7285.04 2576
7285.85 2802
7286.65 3156
7287.46 3423
7288.27 3989
7289.07 4295
7289.88 4392
7290.68 4570
7291.49 4333
7292.29 3824
7293.10 3497
7293.91 3191
7294.71 2849
7295.52 2591
7296.33 2352
7297.13 2306
7297.94 2098
7298.74 2099
7299.55 2033
7300.36 1998
7301.16 2042
7301.97 2002
7302.78 1976
7303.58 2006
7304.39 1979
7305.20 2013
7306.00 1902
7306.81 1945
7307.62 1882
7308.42 1865
7309.23 1881
7310.04 1916
7310.84 1870
7311.65 1980
7312.46 2045
7313.27 2100
7314.07 2122
7314.88 2079
7315.69 2144
7316.50 2104
7317.30 2185
7318.11 2226
7318.92 2184
7319.72 2238
7320.53 2240
7321.34 2254
7322.15 2355
7322.96 2502
7323.76 2550
7324.57 2558
7325.38 2620
7326.19 2782
7326.99 2583
7327.80 2632
7328.61 2428
7329.42 2436
7330.23 2374
7331.03 2212
7331.84 2200
7332.65 2082
7333.46 2039
7334.27 2057
7335.08 2000
7335.88 2007
7336.69 2025
7337.50 2029
7338.31 2034
7339.12 1985
7339.93 2056
7340.74 2071
7341.54 2042
7342.35 2122
7343.16 2131
7343.97 2013
7344.78 1991
7345.59 1978
7346.40 2059
7347.21 2018
7348.02 1991
7348.82 1953
7349.63 2052
7350.44 2132
7351.25 2081
7352.06 2017
7352.87 1950
7353.68 1949
7354.49 1815
7355.30 1900
7356.11 1985
7356.92 1997
7357.73 1855
7358.54 1926
7359.35 2027
7360.16 2154
7360.97 2044
7361.78 2065
7362.59 2014
7363.40 2089
7364.21 2104
7365.02 2088
7365.83 2061
7366.64 2058
7367.45 1998
7368.26 2124
7369.07 2187
7369.88 2119
7370.69 2203
7371.50 2179
7372.31 2194
7373.12 2134
7373.93 2149
7374.74 2080
7375.55 2075
7376.36 2190
7377.17 2147
7377.98 2223
7378.79 2341
7379.60 2164
7380.42 2365
7381.23 2390
7382.04 2477
7382.85 2616
7383.66 2910
7384.47 3128
7385.28 3150
7386.09 3396
7386.90 3494
7387.71 3456
7388.53 3199
7389.34 3105
7390.15 2737
7390.96 2507
7391.77 2371
7392.58 2253
7393.39 2139
7394.21 2123
7395.02 2096
7395.83 2053
7396.64 2028
7397.45 1971
7398.27 1908
7399.08 2042
7399.89 2027
7400.70 2010
7401.51 2034
7402.33 2147
7403.14 2291
7403.95 2500
7404.76 2814
7405.57 2846
7406.39 2805
7407.20 2839
7408.01 2754
7408.82 2529
7409.64 2384
7410.45 2309
7411.26 2219
7412.07 2078
7412.89 2068
7413.70 2080
7414.51 2023
7415.32 2080
7416.14 1928
7416.95 1902
7417.76 1892
7418.58 1766
7419.39 1742
7420.20 1797
7421.02 1758
7421.83 1740
7422.64 1707
7423.45 1659
7424.27 1853
7425.08 1749
7425.89 1786
7426.71 1692
7427.52 1654
7428.33 1682
7429.15 1647
7429.96 1543
7430.78 1641
7431.59 1594
7432.40 1778
7433.22 1726
7434.03 1649
7434.84 1622
7435.66 1634
7436.47 1687
7437.29 1634
7438.10 1651
7438.91 1591
7439.73 1634
7440.54 1658
7441.36 1737
7442.17 1768
7442.99 1777
7443.80 1782
7444.61 1789
7445.43 1793
7446.24 1809
7447.06 1774
7447.87 1775
7448.69 1897
7449.50 1792
7450.32 1769
7451.13 1748
7451.95 1779
7452.76 1756
7453.58 1762
7454.39 1872
7455.21 1731
7456.02 1745
7456.84 1704
7457.65 1737
7458.47 1733
7459.28 1673
7460.10 1728
7460.91 1732
7461.73 1725
7462.54 1794
7463.36 1730
7464.17 1759
7464.99 1844
7465.80 1687
7466.62 1716
7467.44 1661
7468.25 1647
7469.07 1582
7469.88 1630
7470.70 1780
7471.51 1825
7472.33 1738
7473.15 1585
7473.96 1697
7474.78 1751
7475.59 1698
7476.41 1741
7477.23 1681
7478.04 1701
7478.86 1744
7479.67 1646
7480.49 1638
7481.31 1649
7482.12 1597
7482.94 1670
7483.76 1569
7484.57 1496
7485.39 1608
7486.21 1552
7487.02 1540
7487.84 1492
7488.66 1545
7489.47 1584
7490.29 1598
7491.11 1559
7491.92 1660
7492.74 1517
7493.56 1556
7494.38 1590
7495.19 1665
7496.01 1581
7496.83 1540
7497.64 1522
7498.46 1603
7499.28 1451
7500.10 1467
7500.91 1562
7501.73 1538
7502.55 1472
7503.37 1564
7504.18 1602
7505.00 1588
7505.82 1558
7506.64 1531
7507.46 1535
7508.27 1525
7509.09 1591
7509.91 1664
7510.73 1624
7511.55 1621
7512.36 1575
7513.18 1499
7514.00 1587
7514.82 1566
7515.64 1419
7516.45 1493
7517.27 1551
7518.09 1482
7518.91 1571
7519.73 1569
7520.55 1566
7521.37 1582
7522.18 1468
7523.00 1506
7523.82 1567
7524.64 1543
7525.46 1528
7526.28 1538
7527.10 1469
7527.92 1413
7528.74 1564
7529.55 1662
7530.37 1636
7531.19 1519
7532.01 1572
7532.83 1620
7533.65 1574
7534.47 1634
7535.29 1611
7536.11 1499
7536.93 1526
7537.75 1549
7538.57 1561
7539.39 1485
7540.21 1591
7541.03 1561
7541.84 1548
7542.66 1635
7543.48 1617
7544.30 1607
7545.12 1584
7545.94 1598
7546.76 1587
7547.58 1527
7548.40 1580
7549.22 1604
7550.04 1623
7550.86 1607
7551.68 1634
7552.51 1618
7553.33 1631
7554.15 1623
7554.97 1644
7555.79 1661
7556.61 1619
7557.43 1665
7558.25 1715
7559.07 1704
7559.89 1742
7560.71 1847
7561.53 1810
7562.35 1824
7563.17 1842
7563.99 1972
7564.81 1984
7565.64 1856
7566.46 1877
7567.28 1854
7568.10 1806
7568.92 1842
7569.74 1873
7570.56 1791
7571.38 1796
7572.21 1768
7573.03 1775
7573.85 1754
7574.67 1706
7575.49 1692
7576.31 1658
7577.13 1706
7577.96 1670
7578.78 1676
7579.60 1695
7580.42 1726
7581.24 1696
7582.07 1759
7582.89 1704
7583.71 1625
7584.53 1725
7585.35 1723
7586.18 1760
7587.00 1730
7587.82 1741
7588.64 1760
7589.46 1827
7590.29 1903
7591.11 1994
7591.93 1916
7592.75 1942
7593.58 1963
7594.40 1904
7595.22 1995
7596.04 2023
7596.87 2042
7597.69 1944
7598.51 1939
7599.34 1958
7600.16 1967
7600.98 1998
7601.80 1972
7602.63 1925
7603.45 1957
7604.27 2005
7605.10 2088
7605.92 2245
7606.74 2401
7607.57 2523
7608.39 2691
7609.21 2761
7610.04 2921
7610.86 2702
7611.68 2561
7612.51 2487
7613.33 2416
7614.15 2346
7614.98 2246
7615.80 2118
7616.62 2130
7617.45 2142
7618.27 2081
7619.10 2098
7619.92 2097
7620.74 2043
7621.57 2104
7622.39 2144
7623.22 2062
7624.04 2033
7624.86 2093
7625.69 1986
7626.51 1915
7627.34 1924
7628.16 1995
7628.99 2019
7629.81 1998
7630.64 2083
7631.46 2142
7632.28 2209
7633.11 2366
7633.93 2526
7634.76 2678
7635.58 2950
7636.41 2979
7637.23 3180
7638.06 3048
7638.88 2896
7639.71 2783
7640.53 2556
7641.36 2478
7642.18 2182
7643.01 2092
7643.83 1987
7644.66 1889
7645.48 1773
7646.31 1748
7647.14 1705
7647.96 1783
7648.79 1790
7649.61 1827
7650.44 1644
7651.26 1645
7652.09 1644
7652.91 1589
7653.74 1578
7654.57 1623
7655.39 1627
7656.22 1640
7657.04 1577
7657.87 1484
7658.70 1541
7659.52 1561
7660.35 1598
7661.17 1605
7662.00 1708
7662.83 1711
7663.65 1688
7664.48 1611
7665.31 1581
7666.13 1594
7666.96 1547
7667.79 1545
7668.61 1475
7669.44 1537
7670.27 1468
7671.09 1479
7671.92 1530
7672.75 1561
7673.57 1572
7674.40 1677
7675.23 1663
7676.05 1701
7676.88 1704
7677.71 1567
7678.53 1523
7679.36 1506
7680.19 1598
7681.02 1465
7681.84 1521
7682.67 1429
7683.50 1453
7684.33 1530
7685.15 1561
7685.98 1554
7686.81 1485
7687.64 1546
7688.46 1563
7689.29 1549
7690.12 1544
7690.95 1639
7691.77 1605
7692.60 1594
7693.43 1529
7694.26 1575
7695.09 1643
7695.91 1663
7696.74 1560
7697.57 1520
7698.40 1563
7699.23 1562
7700.06 1529
7700.88 1583
7701.71 1595
7702.54 1587
7703.37 1554
7704.20 1629
7705.03 1629
7705.85 1693
7706.68 1608
7707.51 1673
7708.34 1654
7709.17 1764
7710.00 1751
7710.83 1620
7711.66 1576
7712.48 1631
7713.31 1635
7714.14 1656
7714.97 1652
7715.80 1706
7716.63 1616
7717.46 1682
7718.29 1575
7719.12 1552
7719.95 1575
7720.78 1527
7721.61 1565
7722.44 1579
7723.27 1538
7724.09 1515
7724.92 1418
7725.75 1523
7726.58 1487
7727.41 1420
7728.24 1485
7729.07 1511
7729.90 1552
7730.73 1519
7731.56 1593
7732.39 1621
7733.22 1586
7734.05 1559
7734.88 1541
7735.71 1514
7736.54 1632
7737.37 1532
7738.20 1565
7739.03 1597
7739.86 1603
7740.70 1508
7741.53 1538
7742.36 1564
7743.19 1566
7744.02 1499
7744.85 1461
7745.68 1570
7746.51 1596
7747.34 1720
7748.17 1824
7749.00 2033
7749.83 2303
7750.66 2489
7751.50 2858
7752.33 3195
7753.16 3134
7753.99 3019
7754.82 2880
7755.65 2748
7756.48 2516
7757.31 2239
7758.15 1953
7758.98 1825
7759.81 1751
7760.64 1671
7761.47 1591
7762.30 1618
7763.13 1600
7763.97 1635
7764.80 1555
7765.63 1622
7766.46 1574
7767.29 1544
7768.13 1520
7768.96 1474
7769.79 1474
7770.62 1355
7771.45 1455
7772.29 1471
7773.12 1445
7773.95 1435
7774.78 1420
7775.62 1366
7776.45 1329
7777.28 1423
7778.11 1371
7778.95 1411
7779.78 1447
7780.61 1371
7781.44 1558
7782.28 1531
7783.11 1524
7783.94 1440
7784.77 1495
7785.61 1436
7786.44 1551
7787.27 1476
7788.11 1435
7788.94 1621
7789.77 1614
7790.61 1583
7791.44 1614
7792.27 1599
7793.10 1522
7793.94 1541
7794.77 1502
7795.60 1454
7796.44 1581
7797.27 1485
7798.11 1468
7798.94 1432
7799.77 1411
7800.61 1432
7801.44 1415
7802.27 1467
7803.11 1487
7803.94 1452
7804.78 1460
7805.61 1472
7806.44 1479
7807.28 1527
7808.11 1575
7808.95 1546
7809.78 1540
7810.61 1580
7811.45 1599
7812.28 1540
7813.12 1585
7813.95 1617
7814.79 1574
7815.62 1549
7816.45 1541
7817.29 1598
7818.12 1663
7818.96 1764
7819.79 1693
7820.63 1670
7821.46 1823
7822.30 1924
7823.13 1793
7823.97 1788
7824.80 1671
7825.64 1620
7826.47 1597
7827.31 1652
7828.14 1645
7828.98 1591
7829.81 1600
7830.65 1695
7831.48 1660
7832.32 1695
7833.15 1695
7833.99 1668
7834.83 1575
7835.66 1590
7836.50 1595
7837.33 1597
7838.17 1677
7839.00 1523
7839.84 1570
7840.68 1694
7841.51 1731
7842.35 1722
7843.18 1631
7844.02 1675
7844.86 1569
7845.69 1699
7846.53 1686
7847.36 1633
7848.20 1511
7849.04 1593
7849.87 1699
7850.71 1569
7851.55 1468
7852.38 1527
7853.22 1570
7854.05 1537
7854.89 1451
7855.73 1517
7856.56 1497
7857.40 1474
7858.24 1488
7859.08 1518
7859.91 1439
7860.75 1476
7861.59 1605
7862.42 1538
7863.26 1559
7864.10 1474
7864.93 1430
7865.77 1455
7866.61 1436
7867.45 1418
7868.28 1452
7869.12 1543
7869.96 1442
7870.80 1423
7871.63 1447
7872.47 1475
7873.31 1354
7874.15 1405
7874.98 1486
7875.82 1467
7876.66 1404
7877.50 1441
7878.33 1527
7879.17 1560
7880.01 1505
7880.85 1615
7881.69 1588
7882.52 1612
7883.36 1668
7884.20 1668
7885.04 1615
7885.88 1607
7886.71 1622
7887.55 1649
7888.39 1650
7889.23 1475
7890.07 1559
7890.91 1658
7891.75 1702
7892.58 1720
7893.42 1730
7894.26 1741
7895.10 1652
7895.94 1653
7896.78 1698
7897.62 1695
7898.46 1660
7899.29 1604
7900.13 1527
7900.97 1640
7901.81 1667
7902.65 1573
7903.49 1555
7904.33 1695
7905.17 1584
7906.01 1650
7906.85 1590
7907.69 1655
7908.53 1599
7909.37 1666
7910.21 1703
7911.04 1585
7911.88 1588
7912.72 1651
7913.56 1743
7914.40 1760
7915.24 1690
7916.08 1792
7916.92 1812
7917.76 1972
7918.60 1916
7919.44 2226
7920.28 2445
7921.12 2650
7921.96 2716
7922.80 2712
7923.64 2725
7924.48 2841
7925.32 2698
7926.16 2529
7927.01 2369
7927.85 2176
7928.69 2146
7929.53 1974
7930.37 1831
7931.21 1712
7932.05 1630
7932.89 1727
7933.73 1747
7934.57 1874
7935.41 1963
7936.25 1903
7937.09 1881
7937.93 1682
7938.78 1705
7939.62 1657
7940.46 1574
7941.30 1519
7942.14 1545
7942.98 1503
7943.82 1364
7944.66 1496
7945.51 1480
7946.35 1528
7947.19 1498
7948.03 1512
7948.87 1473
7949.71 1523
7950.56 1547
7951.40 1501
7952.24 1527
7953.08 1493
7953.92 1537
7954.76 1502
7955.61 1494
7956.45 1467
7957.29 1517
7958.13 1525
7958.97 1500
7959.82 1482
7960.66 1473
7961.50 1547
7962.34 1552
7963.19 1505
7964.03 1614
7964.87 1582
7965.71 1566
7966.56 1497
7967.40 1508
7968.24 1576
7969.08 1536
7969.93 1530
7970.77 1538
7971.61 1692
7972.45 1635
7973.30 1671
7974.14 1611
7974.98 1634
7975.83 1587
7976.67 1434
7977.51 1470
7978.36 1484
7979.20 1413
7980.04 1389
7980.89 1411
7981.73 1372
7982.57 1355
7983.42 1381
7984.26 1333
7985.10 1423
7985.95 1411
7986.79 1363
7987.63 1483
7988.48 1391
7989.32 1364
7990.16 1311
7991.01 1379
7991.85 1450
7992.70 1382
7993.54 1448
7994.38 1457
7995.23 1438
7996.07 1421
7996.92 1433
7997.76 1431
7998.60 1415
7999.45 1380
8000.29 1385
8001.14 1359
8001.98 1362
8002.83 1376
8003.67 1319
8004.52 1433
8005.36 1364
8006.20 1411
8007.05 1336
8007.89 1381
8008.74 1368
8009.58 1338
8010.43 1373
8011.27 1485
8012.12 1577
8012.96 1567
8013.81 1490
8014.65 1622
8015.50 1637
8016.34 1593
8017.19 1656
8018.03 1531
8018.88 1494
8019.72 1434
8020.57 1443
8021.42 1391
8022.26 1416
8023.11 1394
8023.95 1453
8024.80 1381
8025.64 1376
8026.49 1325
8027.33 1384
8028.18 1356
8029.03 1384
8029.87 1340
8030.72 1338
8031.56 1408
8032.41 1380
8033.26 1386
8034.10 1387
8034.95 1333
8035.79 1456
8036.64 1428
8037.49 1421
8038.33 1511
8039.18 1541
8040.03 1589
8040.87 1641
8041.72 1631
8042.57 1596
8043.41 1549
8044.26 1522
8045.11 1551
8045.95 1433
8046.80 1363
8047.65 1347
8048.49 1209
8049.34 1350
8050.19 1362
8051.03 1358
8051.88 1334
8052.73 1343
8053.58 1368
8054.42 1395
8055.27 1452
8056.12 1394
8056.96 1342
8057.81 1417
8058.66 1367
8059.51 1339
8060.35 1213
8061.20 1204
8062.05 1177
8062.90 1209
8063.74 1187
8064.59 1200
8065.44 1263
8066.29 1333
8067.14 1334
8067.98 1253
8068.83 1284
8069.68 1332
8070.53 1459
8071.38 1209
8072.22 1244
8073.07 1281
8073.92 1246
8074.77 1230
8075.62 1266
8076.46 1200
8077.31 1305
8078.16 1315
8079.01 1251
8079.86 1178
8080.71 1223
8081.56 1247
8082.40 1269
8083.25 1224
8084.10 1194
8084.95 1231
8085.80 1334
8086.65 1314
8087.50 1266
8088.35 1306
8089.19 1316
8090.04 1212
8090.89 1190
8091.74 1232
8092.59 1240
8093.44 1269
8094.29 1283
8095.14 1261
8095.99 1301
8096.84 1208
8097.69 1242
8098.54 1247
8099.39 1218
8100.24 1252
8101.09 1263
8101.94 1158
8102.79 1244
8103.63 1270
8104.48 1214
8105.33 1224
8106.18 1152
8107.03 1222
8107.88 1169
8108.73 1222
8109.58 1220
8110.43 1208
8111.28 1222
8112.14 1190
8112.99 1231
8113.84 1165
8114.69 1218
8115.54 1252
8116.39 1211
8117.24 1150
8118.09 1204
8118.94 1202
8119.79 1198
8120.64 1244
8121.49 1237
8122.34 1294
8123.19 1323
8124.04 1334
8124.89 1241
8125.74 1307
8126.60 1388
8127.45 1372
8128.30 1297
8129.15 1317
8130.00 1296
8130.85 1289
8131.70 1216
8132.55 1249
8133.40 1167
8134.26 1214
8135.11 1224
8135.96 1243
8136.81 1243
8137.66 1239
8138.51 1255
8139.37 1182
8140.22 1200
8141.07 1213
8141.92 1232
8142.77 1236
8143.62 1256
8144.48 1227
8145.33 1152
8146.18 1224
8147.03 1237
8147.88 1205
8148.74 1147
8149.59 1183
8150.44 1203
8151.29 1207
8152.15 1261
8153.00 1233
8153.85 1171
8154.70 1174
8155.56 1230
8156.41 1218
8157.26 1245
8158.11 1196
8158.97 1252
8159.82 1349
8160.67 1404
8161.52 1356
8162.38 1382
8163.23 1348
8164.08 1271
8164.94 1234
8165.79 1336
8166.64 1264
8167.49 1253
8168.35 1170
8169.20 1188
8170.05 1245
8170.91 1182
8171.76 1291
8172.61 1289
8173.47 1251
8174.32 1161
8175.17 1174
8176.03 1233
8176.88 1199
8177.74 1174
8178.59 1181
8179.44 1207
8180.30 1137
8181.15 1166
8182.00 1140
8182.86 1108
8183.71 1105
8184.57 1130
8185.42 1103
8186.27 1091
8187.13 1111
8187.98 1166
8188.84 1191
8189.69 1169
8190.55 1115
8191.40 1135
8192.25 1132
8193.11 1184
8193.96 1169
8194.82 1112
8195.67 1102
8196.53 1102
8197.38 1142
8198.24 1105
8199.09 1132
8199.95 1108
8200.80 1123
8201.66 1159
8202.51 1099
8203.37 1145
8204.22 1144
8205.08 1109
8205.93 1080
8206.79 1171
8207.64 1162
8208.50 1092
8209.35 1127
8210.21 1137
8211.06 1109
8211.92 1168
8212.77 1195
8213.63 1220
8214.48 1152
8215.34 1181
8216.20 1144
8217.05 1159
8217.91 1167
8218.76 1157
8219.62 1168
8220.48 1110
8221.33 1186
8222.19 1171
8223.04 1196
8223.90 1208
8224.76 1231
8225.61 1272
8226.47 1363
8227.32 1354
8228.18 1336
8229.04 1335
8229.89 1337
8230.75 1302
8231.61 1278
8232.46 1243
8233.32 1199
8234.18 1204
8235.03 1245
8235.89 1166
8236.75 1225
8237.60 1172
8238.46 1124
8239.32 1153
8240.17 1143
8241.03 1130
8241.89 1160
8242.74 1162
8243.60 1154
8244.46 1244
8245.32 1196
8246.17 1133
8247.03 1185
8247.89 1128
8248.74 1124
8249.60 1098
8250.46 1094
8251.32 1159
8252.17 1125
8253.03 1085
8253.89 1106
8254.75 1060
8255.60 1113
8256.46 1119
8257.32 1117
8258.18 1135
8259.04 1088
8259.89 1112
8260.75 1167
8261.61 1173
8262.47 1107
8263.33 1127
8264.18 1138
8265.04 1157
8265.90 1147
8266.76 1163
8267.62 1233
8268.48 1174
8269.33 1096
8270.19 1078
8271.05 1134
8271.91 1183
8272.77 1119
8273.63 1083
8274.49 1089
8275.34 1194
8276.20 1213
8277.06 1160
8277.92 1108
8278.78 1145
8279.64 1137
8280.50 1053
8281.36 1062
8282.22 1145
8283.08 1146
8283.93 1204
8284.79 1124
8285.65 1139
8286.51 1161
8287.37 1108
8288.23 1076
8289.09 1093
8289.95 1167
8290.81 1167
8291.67 1180
8292.53 1149
8293.39 1161
8294.25 1102
8295.11 1202
8295.97 1238
8296.83 1226
8297.69 1159
8298.55 1260
8299.41 1229
8300.27 1239
8301.13 1233
8301.99 1154
8302.85 1177
8303.71 1169
8304.57 1228
8305.43 1269
8306.29 1293
8307.15 1141
8308.01 1140
8308.87 1305
8309.73 1277
8310.59 1207
8311.45 1146
8312.31 1250
8313.17 1234
8314.03 1132
8314.90 1104
8315.76 1177
8316.62 1189
8317.48 1177
8318.34 1159
8319.20 1192
8320.06 1164
8320.92 1208
8321.78 1245
8322.64 1147
8323.51 1216
8324.37 1195
8325.23 1184
8326.09 1159
8326.95 1184
8327.81 1230
8328.67 1185
8329.54 1250
8330.40 1288
8331.26 1146
8332.12 1169
8332.98 1230
8333.84 1202
8334.71 1133
8335.57 1212
8336.43 1229
8337.29 1240
8338.15 1299
8339.02 1206
8339.88 1123
8340.74 1076
8341.60 1161
8342.46 1210
8343.33 1172
8344.19 1173
8345.05 1242
8345.91 1259
8346.78 1248
8347.64 1228
8348.50 1231
8349.36 1306
8350.23 1312
8351.09 1327
8351.95 1348
8352.81 1314
8353.68 1313
8354.54 1268
8355.40 1268
8356.27 1252
8357.13 1247
8357.99 1312
8358.86 1283
8359.72 1334
8360.58 1278
8361.44 1240
8362.31 1307
8363.17 1286
8364.03 1315
8364.90 1287
8365.76 1275
8366.63 1308
8367.49 1227
8368.35 1233
8369.22 1270
8370.08 1274
8370.94 1266
8371.81 1310
8372.67 1331
8373.53 1260
8374.40 1249
8375.26 1271
8376.13 1260
8376.99 1301
8377.85 1342
8378.72 1350
8379.58 1381
8380.45 1400
8381.31 1399
8382.18 1416
8383.04 1333
8383.90 1432
8384.77 1402
8385.63 1446
8386.50 1410
8387.36 1457
8388.23 1465
8389.09 1493
8389.96 1475
8390.82 1540
8391.69 1519
8392.55 1521
8393.42 1545
8394.28 1560
8395.15 1488
8396.01 1483
8396.88 1508
8397.74 1613
8398.61 1609
8399.47 1635
8400.34 1686
8401.20 1586
8402.07 1655
8402.93 1754
8403.80 1739
8404.66 1728
8405.53 1702
8406.39 1824
8407.26 1745
8408.12 1676
8408.99 1675
8409.86 1756
8410.72 1837
8411.59 1741
8412.45 1756
8413.32 1806
8414.19 1764
8415.05 1874
8415.92 1890
8416.78 1863
8417.65 1929
8418.52 2000
8419.38 1915
8420.25 1841
8421.11 1813
8421.98 1953
8422.85 1956
8423.71 1890
8424.58 1981
8425.45 1938
8426.31 2032
8427.18 2090
8428.05 2091
8428.91 2162
8429.78 2111
8430.65 2147
8431.51 2261
8432.38 2172
8433.25 2178
8434.11 2293
8434.98 2366
8435.85 2327
8436.72 2354
8437.58 2388
8438.45 2363
8439.32 2369
8440.18 2482
8441.05 2610
8441.92 2729
8442.79 2640
8443.65 2828
8444.52 3019
8445.39 3123
8446.26 3137
8447.12 3168
8447.99 3147
8448.86 3112
8449.73 3146
8450.60 3200
8451.46 3089
8452.33 3140
8453.20 3314
8454.07 3336
8454.94 3527
8455.80 3651
8456.67 4138
8457.54 5076
8458.41 6086
8459.28 7497
8460.14 8802
8461.01 9964
8461.88 10255
8462.75 10072
8463.62 9410
8464.49 8610
8465.36 7431
8466.22 6417
8467.09 5439
8467.96 4585
8468.83 3925
8469.70 3548
8470.57 3008
8471.44 2697
8472.31 2665
8473.17 2451
8474.04 2417
8474.91 2258
8475.78 2293
8476.65 2197
8477.52 2137
8478.39 2226
8479.26 2074
8480.13 2059
8481.00 2073
8481.87 2017
8482.74 1882
8483.61 1821
8484.48 1890
8485.34 1928
8486.21 1851
8487.08 1895
8487.95 1986
8488.82 1974
8489.69 2028
8490.56 2124
8491.43 1985
8492.30 2033
8493.17 1956
8494.04 1890
8494.91 2040
8495.78 2070
8496.65 2152
8497.52 2280
8498.39 2335
8499.26 2445
8500.13 2448
8501.01 2367
8501.88 2303
8502.75 2125
8503.62 2115
8504.49 2066
8505.36 1869
8506.23 1956
8507.10 1997
8507.97 1963
8508.84 1915
8509.71 1928
8510.58 1964
8511.45 2035
8512.32 1990
8513.20 1960
8514.07 2020
8514.94 2063
8515.81 2052
8516.68 1964
8517.55 1923
8518.42 2089
8519.29 2084
8520.17 2159
8521.04 2148
8521.91 2221
8522.78 2270
8523.65 2262
8524.52 2305
8525.39 2354
8526.27 2342
8527.14 2293
8528.01 2361
8528.88 2242
8529.75 2234
8530.63 2385
8531.50 2449
8532.37 2286
8533.24 2330
8534.11 2379
8534.99 2321
8535.86 2370
8536.73 2357
8537.60 2336
8538.47 2377
8539.35 2341
8540.22 2279
8541.09 2289
8541.96 2318
8542.84 2260
8543.71 2176
8544.58 2149
8545.46 2094
8546.33 2038
8547.20 1995
8548.07 1957
8548.95 1879
8549.82 1802
8550.69 1773
8551.57 1855
8552.44 1815
8553.31 1764
8554.18 1826
8555.06 1858
8555.93 1836
8556.80 1785
8557.68 1891
8558.55 1980
8559.42 2031
8560.30 2081
8561.17 2094
8562.04 1998
8562.92 2032
8563.79 1958
8564.67 1872
8565.54 1853
8566.41 1753
8567.29 1702
8568.16 1610
8569.03 1609
8569.91 1599
8570.78 1599
8571.66 1659
8572.53 1652
8573.40 1605
8574.28 1627
8575.15 1662
8576.03 1623
8576.90 1589
8577.78 1689
8578.65 1547
8579.52 1583
8580.40 1572
8581.27 1598
8582.15 1628
8583.02 1496
8583.90 1542
8584.77 1563
8585.65 1555
8586.52 1508
8587.40 1531
8588.27 1605
8589.15 1589
8590.02 1564
8590.90 1572
8591.77 1663
8592.65 1616
8593.52 1709
8594.40 1634
8595.27 1658
8596.15 1527
8597.02 1499
8597.90 1579
8598.77 1607
8599.65 1634
8600.52 1647
8601.40 1683
8602.28 1797
8603.15 1691
8604.03 1761
8604.90 1733
8605.78 1718
8606.65 1719
8607.53 1719
8608.41 1807
8609.28 1711
8610.16 1705
8611.03 1678
8611.91 1681
8612.79 1702
8613.66 1674
8614.54 1694
8615.41 1677
8616.29 1657
8617.17 1724
8618.04 1666
8618.92 1648
8619.80 1696
8620.67 1700
8621.55 1628
8622.43 1664
8623.30 1658
8624.18 1677
8625.06 1710
8625.93 1732
8626.81 1696
8627.69 1651
8628.56 1697
8629.44 1678
8630.32 1842
8631.20 1721
8632.07 1855
8632.95 1859
8633.83 1918
8634.70 1889
8635.58 1963
8636.46 1982
8637.34 1984
8638.21 1997
8639.09 1982
8639.97 1954
8640.85 1947
8641.72 1948
8642.60 1867
8643.48 2017
8644.36 1990
8645.23 2091
8646.11 1934
8646.99 1887
8647.87 1958
8648.75 1926
8649.62 1916
8650.50 2128
8651.38 2139
8652.26 2091
8653.14 2194
8654.01 2222
8654.89 2285
8655.77 2281
8656.65 2336
8657.53 2328
8658.41 2283
8659.29 2328
8660.16 2322
8661.04 2293
8661.92 2332
8662.80 2276
8663.68 2213
8664.56 2372
8665.44 2219
8666.31 2157
8667.19 2252
8668.07 2297
8668.95 2291
8669.83 2386
8670.71 2376
8671.59 2373
8672.47 2581
8673.35 2589
8674.23 2604
8675.11 2706
8675.99 2870
8676.86 2977
8677.74 3125
8678.62 3185
8679.50 3374
8680.38 3446
8681.26 3529
8682.14 3477
8683.02 3299
8683.90 3258
8684.78 3125
8685.66 3126
8686.54 2992
8687.42 2976
8688.30 2967
8689.18 2934
8690.06 2923
8690.94 3026
8691.82 3188
8692.70 3298
8693.58 3729
8694.46 4352
8695.34 5098
8696.22 6105
8697.10 6696
8697.98 7293
8698.86 7602
8699.74 7330
8700.62 6718
8701.51 5835
8702.39 5128
8703.27 4527
8704.15 4040
8705.03 3481
8705.91 3177
8706.79 2963
8707.67 2731
8708.55 2678
8709.43 2605
8710.31 2588
8711.20 2500
8712.08 2377
8712.96 2413
8713.84 2317
8714.72 2365
8715.60 2442
8716.48 2415
8717.36 2420
8718.25 2295
8719.13 2358
8720.01 2335
8720.89 2376
8721.77 2396
8722.65 2567
8723.54 2621
8724.42 2736
8725.30 2732
8726.18 2669
8727.06 2676
8727.95 2721
8728.83 2569
8729.71 2496
8730.59 2450
8731.47 2472
8732.36 2452
8733.24 2469
8734.12 2514
8735.00 2563
8735.89 2561
8736.77 2602
8737.65 2570
8738.53 2380
8739.42 2474
8740.30 2587
8741.18 2422
8742.06 2336
8742.95 2367
8743.83 2353
8744.71 2397
8745.59 2330
8746.48 2219
8747.36 2293
8748.24 2323
8749.13 2363
8750.01 2212
8750.89 2356
8751.78 2354
8752.66 2405
8753.54 2381
8754.43 2387
8755.31 2465
8756.19 2448
8757.08 2444
8757.96 2507
8758.84 2587
8759.73 2585
8760.61 2622
8761.49 2615
8762.38 2569
8763.26 2720
8764.15 2755
8765.03 2731
8765.91 2774
8766.80 2767
8767.68 2775
8768.57 2952
8769.45 3097
8770.33 3036
8771.22 3116
8772.10 3098
8772.99 3097
8773.87 3115
8774.75 3003
8775.64 3132
8776.52 3037
8777.41 3029
8778.29 2903
8779.18 2987
8780.06 3034
8780.95 2916
8781.83 2965
8782.72 3386
8783.60 3836
8784.49 4441
8785.37 5403
8786.26 6144
8787.14 6709
8788.03 6721
8788.91 6773
8789.80 6434
8790.68 5879
8791.57 5163
8792.45 4652
8793.34 4092
8794.22 3616
8795.11 3222
8795.99 2894
8796.88 2709
8797.76 2626
8798.65 2570
8799.53 2573
8800.42 2533
8801.31 2532
8802.19 2450
8803.08 2528
8803.96 2560
8804.85 2511
8805.74 2370
8806.62 2434
8807.51 2372
8808.39 2252
8809.28 2160
8810.17 1981
8811.05 1926
8811.94 2009
8812.82 1945
8813.71 2057
8814.60 2066
8815.48 2007
8816.37 2026
8817.26 2093
8818.14 2031
8819.03 2083
8819.92 1958
8820.80 1910
8821.69 1846
8822.58 1848
8823.46 2066
8824.35 2047
8825.24 2009
8826.12 1985
8827.01 2005
8827.90 2004
8828.78 2002
8829.67 1860
8830.56 1914
8831.45 1865
8832.33 1827
8833.22 1795
8834.11 1847
8835.00 1883
8835.88 1849
8836.77 1752
8837.66 1760
8838.55 1855
8839.43 1750
8840.32 1750
8841.21 1708
8842.10 1844
8842.98 1891
8843.87 1935
8844.76 1861
8845.65 1824
8846.54 1788
8847.42 1864
8848.31 1805
8849.20 1943
8850.09 1924
8850.98 1846
8851.86 1821
8852.75 1862
8853.64 1879
8854.53 1847
8855.42 1857
8856.31 1834
8857.19 1871
8858.08 1888
8858.97 1804
8859.86 1792
8860.75 1780
8861.64 1796
8862.53 1842
8863.42 1791
8864.30 1743
8865.19 1727
8866.08 1800
8866.97 1834
8867.86 1871
8868.75 1820
8869.64 1716
8870.53 1664
8871.42 1629
8872.31 1666
8873.20 1634
8874.08 1702
8874.97 1591
8875.86 1607
8876.75 1667
8877.64 1665
8878.53 1572
8879.42 1489
8880.31 1507
8881.20 1492
8882.09 1512
8882.98 1487
8883.87 1516
8884.76 1590
8885.65 1576
8886.54 1575
8887.43 1550
8888.32 1514
8889.21 1438
8890.10 1405
8890.99 1382
8891.88 1373
8892.77 1365
8893.66 1416
8894.55 1361
8895.44 1316
8896.33 1351
8897.22 1344
8898.11 1311
8899.00 1346
8899.90 1388
8900.79 1348
8901.68 1267
8902.57 1186
8903.46 1307
8904.35 1346
8905.24 1359
8906.13 1321
8907.02 1297
8907.91 1280
8908.80 1254
8909.70 1260
8910.59 1282
8911.48 1251
8912.37 1282
8913.26 1271
8914.15 1269
8915.04 1276
8915.93 1224
8916.83 1244
8917.72 1214
8918.61 1315
8919.50 1273
8920.39 1229
8921.28 1206
8922.18 1255
8923.07 1200
8923.96 1185
8924.85 1219
8925.74 1213
8926.64 1103
8927.53 1140
8928.42 1214
8929.31 1258
8930.20 1202
8931.10 1182
8931.99 1231
8932.88 1184
8933.77 1197
8934.67 1238
8935.56 1157
8936.45 1170
8937.34 1194
8938.24 1137
8939.13 1122
8940.02 1105
8940.91 1187
8941.81 1225
8942.70 1150
8943.59 1132
8944.49 1146
8945.38 1122
8946.27 1108
8947.16 1100
8948.06 1118
8948.95 1071
8949.84 1096
8950.74 1102
8951.63 1101
8952.52 1085
8953.42 1094
8954.31 1138
8955.20 1084
8956.10 1042
8956.99 1076
8957.88 1117
8958.78 1070
8959.67 1163
8960.56 1203
8961.46 1144
8962.35 1078
8963.25 1088
8964.14 1129
8965.03 1064
8965.93 1063
8966.82 1094
8967.72 1040
8968.61 1012
8969.50 1114
8970.40 1074
8971.29 1100
8972.19 1075
8973.08 1061
8973.98 1106
8974.87 1108
8975.76 1147
8976.66 1111
8977.55 1085
8978.45 1081
8979.34 1038
8980.24 1085
8981.13 1056
8982.03 1026
8982.92 1029
8983.82 1013
8984.71 1071
8985.61 1074
8986.50 1004
8987.40 1078
8988.29 1065
8989.19 1006
8990.08 989
8990.98 1024
8991.87 1060
8992.77 991
8993.66 1002
8994.56 960
8995.45 999
8996.35 979
8997.24 946
8998.14 931
8999.04 914
8999.93 1042
9000.83 1002
9001.72 1021
9002.62 979
9003.51 969
9004.41 1036
9005.31 1013
9006.20 935
9007.10 1012
9007.99 1055
9008.89 926
9009.79 940
9010.68 1007
9011.58 1014
9012.48 1023
9013.37 939
9014.27 961
9015.16 904
9016.06 950
9016.96 980
9017.85 975
9018.75 893
9019.65 952
9020.54 1019
9021.44 948
9022.34 932
9023.23 987
9024.13 986
9025.03 921
9025.93 956
9026.82 968
9027.72 1009
9028.62 949
9029.51 977
9030.41 969
9031.31 928
9032.21 892
9033.10 968
9034.00 988
9034.90 942
9035.79 922
9036.69 978
9037.59 990
9038.49 928
9039.38 983
9040.28 1007
9041.18 965
9042.08 940
9042.98 991
9043.87 1002
9044.77 975
9045.67 996
9046.57 1000
9047.47 942
9048.36 957
9049.26 990
9050.16 1008
9051.06 950
9051.96 1006
9052.85 961
9053.75 953
9054.65 985
9055.55 1019
9056.45 1007
9057.35 1030
9058.25 1041
9059.14 990
9060.04 998
9060.94 976
9061.84 962
9062.74 995
9063.64 1098
9064.54 1002
9065.44 989
9066.33 990
9067.23 998
9068.13 1020
9069.03 966
9069.93 1003
9070.83 997
9071.73 1014
9072.63 1052
9073.53 1077
9074.43 1058
9075.33 1063
9076.23 944
9077.13 949
9078.03 957
9078.92 952
9079.82 975
9080.72 956
9081.62 953
9082.52 1001
9083.42 972
9084.32 946
9085.22 954
9086.12 1079
9087.02 999
9087.92 994
9088.82 976
9089.72 957
9090.62 1013
9091.52 1000
9092.42 1025
9093.32 960
9094.22 1031
9095.12 950
9096.03 934
9096.93 980
9097.83 1015
9098.73 967
9099.63 1011
9100.53 1016
9101.43 947
9102.33 987
9103.23 1003
9104.13 975
9105.03 979
9105.93 882
9106.83 916
9107.74 951
9108.64 920
9109.54 938
9110.44 979
9111.34 964
9112.24 913
9113.14 940
9114.04 991
9114.94 965
9115.85 952
9116.75 913
9117.65 915
9118.55 859
9119.45 922
9120.35 974
9121.26 895
9122.16 920
9123.06 929
9123.96 913
9124.86 955
9125.77 965
9126.67 900
9127.57 936
9128.47 878
9129.37 982
9130.28 1018
9131.18 948
9132.08 958
9132.98 928
9133.88 899
9134.79 928
9135.69 1015
9136.59 980
9137.49 1024
9138.40 922
9139.30 911
9140.20 937
9141.10 903
9142.01 940
9142.91 1024
9143.81 928
9144.72 978
9145.62 898
9146.52 918
9147.42 958
9148.33 978
9149.23 990
9150.13 1016
9151.04 954
9151.94 958
9152.84 926
9153.75 975
9154.65 944
9155.55 999
9156.46 1045
9157.36 956
9158.26 944
9159.17 964
9160.07 1000
9160.97 914
9161.88 973
9162.78 964
9163.69 970
9164.59 968
9165.49 884
9166.40 849
9167.30 952
9168.21 938
9169.11 958
9170.01 920
9170.92 911
9171.82 954
9172.73 951
9173.63 927
9174.53 940
9175.44 921
9176.34 946
9177.25 967
9178.15 926
9179.06 950
9179.96 891
9180.87 923
9181.77 911
9182.68 977
9183.58 958
9184.49 907
9185.39 931
9186.30 966
9187.20 972
9188.11 975
9189.01 971
9189.92 911
9190.82 872
9191.73 941
9192.63 958
9193.54 886
9194.44 953
9195.35 975
9196.25 957
9197.16 1051
9198.06 1041
9198.97 935
9199.87 963
9200.78 970
9201.69 960
9202.59 1040
9203.50 1027
9204.40 1078
9205.31 1095
9206.21 1136
9207.12 1103
9208.03 1136
9208.93 1043
9209.84 1073
9210.74 1101
9211.65 1046
9212.56 1077
9213.46 1019
9214.37 1040
9215.28 1030
9216.18 1046
9217.09 958
9218.00 933
9218.90 1002
9219.81 1036
9220.72 1040
9221.62 1005
9222.53 1103
9223.44 1023
9224.34 1031
9225.25 1025
9226.16 984
9227.06 1051
9227.97 1036
9228.88 1057
9229.78 1007
9230.69 967
9231.60 942
9232.51 905
9233.41 980
9234.32 991
9235.23 1001
9236.13 962
9237.04 961
9237.95 971
9238.86 927
9239.76 879
9240.67 871
9241.58 915
9242.49 902
9243.39 844
9244.30 835
9245.21 953
9246.12 941
9247.03 912
9247.93 985
9248.84 912
9249.75 912
9250.66 960
9251.57 975
9252.47 942
9253.38 899
9254.29 970
9255.20 1012
9256.11 1005
9257.02 867
9257.92 893
9258.83 951
9259.74 908
9260.65 907
9261.56 888
9262.47 937
9263.38 919
9264.28 922
9265.19 953
9266.10 954
9267.01 867
9267.92 919
9268.83 982
9269.74 949
9270.65 937
9271.56 944
9272.47 989
9273.37 898
9274.28 887
9275.19 929
9276.10 962
9277.01 933
9277.92 1008
9278.83 985
9279.74 976
9280.65 972
9281.56 942
9282.47 908
9283.38 957
9284.29 927
9285.20 924
9286.11 959
9287.02 922
9287.93 949
9288.84 960
9289.75 1010
9290.66 1016
9291.57 936
9292.48 881
9293.39 904
9294.30 879
9295.21 947
9296.12 909
9297.03 940
9297.94 1010
9298.85 978
9299.76 982
9300.67 969
9301.58 888
9302.49 920
9303.40 976
9304.31 1015
9305.23 1023
9306.14 1069
9307.05 1096
9307.96 980
9308.87 939
9309.78 953
9310.69 1066
9311.60 1038
9312.51 968
9313.42 1008
9314.34 966
9315.25 971
9316.16 943
9317.07 975
9317.98 934
9318.89 958
9319.80 1013
9320.72 968
9321.63 1006
9322.54 909
9323.45 972
9324.36 940
9325.27 954
9326.19 972
9327.10 864
9328.01 870
9328.92 965
9329.83 933
9330.74 874
9331.66 945
9332.57 924
9333.48 971
9334.39 983
9335.31 915
9336.22 929
9337.13 953
9338.04 1028
9338.96 939
9339.87 941
9340.78 948
9341.69 915
9342.61 929
9343.52 947
9344.43 932
9345.34 951
9346.26 987
9347.17 989
9348.08 1056
9348.99 1000
9349.91 887
9350.82 960
9351.73 964
9352.65 1045
9353.56 1007
9354.47 947
9355.39 961
9356.30 1041
9357.21 1007
9358.13 1029
9359.04 1051
9359.95 970
9360.87 1028
9361.78 962
9362.69 1040
9363.61 994
9364.52 1023
9365.43 1033
9366.35 1056
9367.26 1032
9368.18 961
9369.09 977
9370.00 964
9370.92 1006
9371.83 1010
9372.75 933
9373.66 1034
9374.57 1031
9375.49 1053
9376.40 1003
9377.32 994
9378.23 1007
9379.15 982
9380.06 1077
9380.97 973
9381.89 1014
9382.80 1003
9383.72 925
9384.63 1015
9385.55 1040
9386.46 977
9387.38 952
9388.29 1069
9389.21 1102
9390.12 1081
9391.04 1039
9391.95 1078
9392.87 1098
9393.78 1149
9394.70 1252
9395.61 1178
9396.53 1152
9397.44 1190
9398.36 1224
9399.27 1141
9400.19 1206
9401.10 1218
9402.02 1242
9402.94 1257
9403.85 1199
9404.77 1190
9405.68 1165
9406.60 1037
9407.51 1008
9408.43 1040
9409.35 1071
9410.26 1072
9411.18 1082
9412.09 1077
9413.01 1034
9413.93 1106
9414.84 1115
9415.76 1144
9416.67 1152
9417.59 1068
9418.51 1113
9419.42 1131
9420.34 1104
9421.26 1103
9422.17 1101
9423.09 1094
9424.01 1079
9424.92 1114
9425.84 1081
9426.76 1070
9427.67 1130
9428.59 1148
9429.51 1130
9430.42 1156
9431.34 1190
9432.26 1143
9433.17 1116
9434.09 1144
9435.01 1150
9435.93 1202
9436.84 1155
9437.76 1175
9438.68 1228
9439.59 1315
9440.51 1291
9441.43 1370
9442.35 1375
9443.26 1334
9444.18 1260
9445.10 1330
9446.02 1311
9446.93 1271
9447.85 1286
9448.77 1318
9449.69 1325
9450.61 1340
9451.52 1337
9452.44 1379
9453.36 1377
9454.28 1507
9455.20 1713
9456.11 1971
9457.03 1985
9457.95 2230
9458.87 2377
9459.79 2322
9460.71 2264
9461.62 2205
9462.54 1995
9463.46 1735
9464.38 1644
9465.30 1584
9466.22 1418
9467.14 1338
9468.05 1269
9468.97 1248
9469.89 1249
9470.81 1208
9471.73 1226
9472.65 1165
9473.57 1111
9474.49 1125
9475.41 1166
9476.32 1207
9477.24 1180
9478.16 1186
9479.08 1111
9480.00 1195
9480.92 1191
9481.84 1144
9482.76 1207
9483.68 1148
9484.60 1249
9485.52 1264
9486.44 1296
9487.36 1346
9488.28 1334
9489.20 1311
9490.12 1238
9491.04 1215
9491.96 1203
9492.88 1213
9493.80 1176
9494.72 1138
9495.64 1188
9496.56 1192
9497.48 1203
9498.40 1204
9499.32 1152
9500.24 1134
9501.16 1069
9502.08 1126
9503.00 1197
9503.92 1130
9504.84 1085
9505.76 1115
9506.68 1126
9507.60 1134
9508.52 1128
9509.44 1176
9510.36 1139
9511.28 1104
9512.21 1092
9513.13 1043
9514.05 1084
9514.97 1071
9515.89 1091
9516.81 1113
9517.73 1132
9518.65 1106
9519.57 1106
9520.50 1093
9521.42 1115
9522.34 1121
9523.26 1187
9524.18 1154
9525.10 1138
9526.02 1160
9526.95 1104
9527.87 1190
9528.79 1151
9529.71 1142
9530.63 1164
9531.55 1184
9532.48 1166
9533.40 1103
9534.32 1122
9535.24 1165
9536.16 1210
9537.09 1258
9538.01 1271
9538.93 1289
9539.85 1309
9540.77 1347
9541.70 1319
9542.62 1214
9543.54 1222
9544.46 1160
9545.39 1102
9546.31 1151
9547.23 1173
9548.15 1164
9549.08 1166
9550.00 1059
9550.92 1148
9551.85 1169
9552.77 1139
9553.69 1108
9554.61 1152
9555.54 1122
9556.46 1104
9557.38 1145
9558.31 1142
9559.23 1155
9560.15 1139
9561.08 1137
9562.00 1146
9562.92 1170
9563.85 1157
9564.77 1144
9565.69 1125
9566.62 1104
9567.54 1096
9568.46 1146
9569.39 1183
9570.31 1121
9571.23 1152
9572.16 1096
9573.08 1137
9574.01 1152
9574.93 1128
9575.85 1143
9576.78 1130
9577.70 1082
9578.63 1112
9579.55 1141
9580.47 1114
9581.40 1122
9582.32 1098
9583.25 1115
9584.17 1082
9585.10 1137
9586.02 1200
9586.94 1156
9587.87 1077
9588.79 1130
9589.72 1150
9590.64 1172
9591.57 1147
9592.49 1197
9593.42 1124
9594.34 1168
9595.27 1139
9596.19 1102
9597.12 1136
9598.04 1133
9598.97 1185
9599.89 1197
9600.82 1176
9601.74 1172
9602.67 1203
9603.59 1251
9604.52 1238
9605.44 1227
9606.37 1222
9607.29 1291
9608.22 1190
9609.15 1176
9610.07 1203
9611.00 1155
9611.92 1186
9612.85 1218
9613.77 1257
9614.70 1275
9615.63 1291
9616.55 1252
9617.48 1258
9618.40 1243
9619.33 1268
9620.26 1266
9621.18 1253
9622.11 1250
9623.03 1318
9623.96 1357
9624.89 1294
9625.81 1238
9626.74 1294
9627.67 1315
9628.59 1327
9629.52 1273
9630.45 1312
9631.37 1349
9632.30 1391
9633.23 1345
9634.15 1366
9635.08 1416
9636.01 1422
9636.93 1397
9637.86 1378
9638.79 1415
9639.71 1406
9640.64 1451
9641.57 1491
9642.50 1576
9643.42 1531
9644.35 1524
9645.28 1531
9646.21 1562
9647.13 1556
9648.06 1587
9648.99 1613
9649.92 1665
9650.84 1547
9651.77 1725
9652.70 1770
9653.63 1828
9654.55 1813
9655.48 1846
9656.41 1882
9657.34 1810
9658.26 1817
9659.19 1793
9660.12 1791
9661.05 1811
9661.98 1890
9662.91 1816
9663.83 1737
9664.76 1731
9665.69 1719
9666.62 1708
9667.55 1761
9668.48 1736
9669.40 1689
9670.33 1848
9671.26 1888
9672.19 1906
9673.12 1829
9674.05 1958
9674.98 2007
9675.90 2076
9676.83 1941
9677.76 2011
9678.69 2033
9679.62 1973
9680.55 1970
9681.48 1867
9682.41 1899
9683.34 2043
9684.27 1946
9685.19 1935
9686.12 2047
9687.05 2078
9687.98 2227
9688.91 2273
9689.84 2299
9690.77 2169
9691.70 2190
9692.63 2206
9693.56 2229
9694.49 2203
9695.42 2143
9696.35 2195
9697.28 2093
9698.21 2290
9699.14 2417
9700.07 2551
9701.00 2743
9701.93 2906
9702.86 3117
9703.79 3337
9704.72 3456
9705.65 3724
9706.58 3596
9707.51 3445
9708.44 3262
9709.37 3114
9710.30 2804
9711.23 2570
9712.16 2505
9713.09 2385
9714.02 2325
9714.95 2243
9715.88 2224
9716.82 2237
9717.75 2252
9718.68 2339
9719.61 2346
9720.54 2297
9721.47 2335
9722.40 2309
9723.33 2369
9724.26 2282
9725.19 2174
9726.13 2095
9727.06 1951
9727.99 1997
9728.92 1977
9729.85 1887
9730.78 1923
9731.71 1913
9732.64 1900
9733.58 1904
9734.51 1835
9735.44 1946
9736.37 1979
9737.30 1936
9738.23 1966
9739.17 1998
9740.10 2015
9741.03 1923
9741.96 1963
9742.89 1989
9743.83 1963
9744.76 2003
9745.69 1830
9746.62 1840
9747.55 1718
9748.49 1716
9749.42 1770
9750.35 1694
9751.28 1692
9752.22 1727
9753.15 1729
9754.08 1716
9755.01 1698
9755.95 1717
9756.88 1722
9757.81 1699
9758.75 1609
9759.68 1513
9760.61 1597
9761.54 1577
9762.48 1615
9763.41 1572
9764.34 1649
9765.28 1636
9766.21 1612
9767.14 1638
9768.08 1637
9769.01 1612
9769.94 1711
9770.88 1747
9771.81 1690
9772.74 1636
9773.68 1659
9774.61 1681
9775.54 1669
9776.48 1723
9777.41 1756
9778.34 1754
9779.28 1685
9780.21 1654
9781.14 1784
9782.08 1759
9783.01 1794
9783.95 1849
9784.88 1951
9785.81 1922
9786.75 1852
9787.68 1895
9788.62 1857
9789.55 1938
9790.49 1940
9791.42 1857
9792.35 1780
9793.29 1741
9794.22 1770
9795.16 1737
9796.09 1619
9797.03 1666
9797.96 1528
9798.90 1552
9799.83 1580
9800.77 1555
9801.70 1620
9802.64 1659
9803.57 1695
9804.51 1770
9805.44 1771
9806.38 1664
9807.31 1630
9808.25 1587
9809.18 1481
9810.12 1524
9811.05 1498
9811.99 1441
9812.92 1408
9813.86 1361
9814.79 1424
9815.73 1373
9816.66 1391
9817.60 1358
9818.54 1358
9819.47 1348
9820.41 1352
9821.34 1346
9822.28 1351
9823.21 1293
9824.15 1318
9825.09 1287
9826.02 1293
9826.96 1293
9827.89 1275
9828.83 1292
9829.77 1285
9830.70 1221
9831.64 1238
9832.57 1211
9833.51 1262
9834.45 1238
9835.38 1284
9836.32 1205
9837.26 1234
9838.19 1192
9839.13 1230
9840.07 1284
9841.00 1273
9841.94 1290
9842.88 1257
9843.81 1245
9844.75 1256
9845.69 1267
9846.62 1253
9847.56 1255
9848.50 1290
9849.44 1307
9850.37 1238
9851.31 1301
9852.25 1244
9853.18 1241
9854.12 1265
9855.06 1259
9856.00 1342
9856.93 1272
9857.87 1283
9858.81 1188
9859.75 1206
9860.68 1188
9861.62 1212
9862.56 1226
9863.50 1191
9864.44 1189
9865.37 1262
9866.31 1279
9867.25 1363
9868.19 1337
9869.13 1228
9870.06 1185
9871.00 1185
9871.94 1215
9872.88 1208
9873.82 1201
9874.75 1218
9875.69 1271
9876.63 1229
9877.57 1228
9878.51 1202
9879.45 1168
9880.39 1137
9881.32 1158
9882.26 1169
9883.20 1165
9884.14 1161
9885.08 1120
9886.02 1085
9886.96 1195
9887.90 1120
9888.83 1065
9889.77 1096
9890.71 1159
9891.65 1176
9892.59 1164
9893.53 1119
9894.47 1098
9895.41 1113
9896.35 1131
9897.29 1116
9898.23 1103
9899.17 1114
9900.11 1073
9901.05 1087
9901.99 1091
9902.92 1060
9903.86 1042
9904.80 1106
9905.74 1060
9906.68 1042
9907.62 1040
9908.56 1063
9909.50 1092
9910.44 1061
9911.38 1132
9912.32 1076
9913.26 1142
9914.20 1158
9915.14 1050
9916.08 1065
9917.02 1142
9917.97 1088
9918.91 1094
9919.85 1201
9920.79 1091
9921.73 1112
9922.67 1058
9923.61 1111
9924.55 1159
9925.49 1144
9926.43 1141
9927.37 1241
9928.31 1314
9929.25 1376
9930.19 1433
9931.13 1579
9932.08 1758
9933.02 1818
9933.96 1674
9934.90 1587
9935.84 1478
9936.78 1451
9937.72 1416
9938.66 1295
9939.61 1236
9940.55 1192
9941.49 1169
9942.43 1064
9943.37 1038
9944.31 1026
9945.26 1022
9946.20 1049
9947.14 1044
9948.08 988
9949.02 1005
9949.96 1069
9950.91 1051
9951.85 1076
9952.79 1012
9953.73 944
9954.67 1019
9955.62 1001
9956.56 940
9957.50 1006
9958.44 1077
9959.39 1018
9960.33 1090
9961.27 1092
9962.21 1092
9963.16 1102
9964.10 1047
9965.04 1086
9965.98 1103
9966.93 1014
9967.87 936
9968.81 986
9969.75 988
9970.70 949
9971.64 953
9972.58 966
9973.53 943
9974.47 967
9975.41 935
9976.36 1002
9977.30 940
9978.24 935
9979.18 937
9980.13 943
9981.07 1003
9982.01 907
9982.96 960
9983.90 864
9984.85 884
9985.79 962
9986.73 890
9987.68 883
9988.62 879
9989.56 918
9990.51 962
9991.45 948
9992.40 950
9993.34 940
9994.28 949
9995.23 897
9996.17 898
9997.12 929
9998.06 899
9999.00 966
9999.95 926
10000.89 921
10001.84 857
10002.78 877
10003.73 955
10004.67 949
10005.61 877
10006.56 923
10007.50 951
10008.45 962
10009.39 948
10010.34 967
10011.28 915
10012.23 1019
10013.17 946
10014.12 901
10015.06 911
10016.01 887
10016.95 903
10017.90 963
10018.84 960
10019.79 927
10020.73 968
10021.68 913
10022.62 924
10023.57 910
10024.51 966
10025.46 927
10026.41 900
10027.35 902
10028.30 926
10029.24 926
10030.19 886
10031.13 933
10032.08 964
10033.03 924
10033.97 918
10034.92 880
10035.86 854
10036.81 874
10037.76 848
10038.70 851
10039.65 924
10040.59 845
10041.54 921
10042.49 936
10043.43 895
10044.38 833
10045.33 856
10046.27 900
10047.22 868
10048.16 870
10049.11 884
10050.06 856
10051.00 845
10051.95 806
10052.90 886
10053.84 849
10054.79 811
10055.74 829
10056.69 788
10057.63 818
10058.58 803
10059.53 807
10060.47 846
10061.42 799
10062.37 846
10063.32 864
10064.26 867
10065.21 784
10066.16 877
10067.10 875
10068.05 905
10069.00 846
10069.95 828
10070.89 868
10071.84 845
10072.79 863
10073.74 919
10074.69 899
10075.63 883
10076.58 801
10077.53 799
10078.48 846
10079.43 873
10080.37 889
10081.32 874
10082.27 784
10083.22 772
10084.17 839
10085.11 803
10086.06 851
10087.01 843
10087.96 828
10088.91 844
10089.86 840
10090.81 864
10091.75 833
10092.70 865
10093.65 814
10094.60 814
10095.55 789
10096.50 776
10097.45 826
10098.40 783
10099.34 822
10100.29 838
10101.24 829
10102.19 850
10103.14 850
10104.09 804
10105.04 892
10105.99 847
10106.94 831
10107.89 811
10108.84 845
10109.79 876
10110.73 854
10111.68 818
10112.63 816
10113.58 827
10114.53 835
10115.48 823
10116.43 815
10117.38 832
10118.33 781
10119.28 802
10120.23 804
10121.18 769
10122.13 755
10123.08 803
10124.03 861
10124.98 838
10125.93 835
10126.88 845
10127.83 783
10128.78 783
10129.73 834
10130.68 813
10131.64 864
10132.59 851
10133.54 852
10134.49 809
10135.44 848
10136.39 895
10137.34 784
10138.29 831
10139.24 871
10140.19 819
10141.14 890
10142.09 836
10143.04 804
10144.00 790
10144.95 786
10145.90 790
10146.85 814
10147.80 848
10148.75 856
10149.70 867
10150.65 850
10151.61 869
10152.56 867
10153.51 854
10154.46 836
10155.41 826
10156.36 812
10157.31 868
10158.27 861
10159.22 799
10160.17 845
10161.12 862
10162.07 892
10163.03 803
10163.98 784
10164.93 830
10165.88 814
10166.83 862
10167.79 821
10168.74 872
10169.69 843
10170.64 826
10171.60 834
10172.55 890
10173.50 854
10174.45 834
10175.41 856
10176.36 837
10177.31 836
10178.26 893
10179.22 844
10180.17 820
10181.12 858
10182.07 824
10183.03 806
10183.98 789
10184.93 842
10185.89 836
10186.84 838
10187.79 889
10188.75 853
10189.70 850
10190.65 884
10191.60 898
10192.56 932
10193.51 964
10194.47 857
10195.42 848
10196.37 833
10197.33 883
10198.28 867
10199.23 895
10200.19 852
10201.14 936
10202.09 896
10203.05 852
10204.00 874
10204.96 861
10205.91 823
10206.86 836
10207.82 827
10208.77 880
10209.73 893
10210.68 957
10211.63 1012
10212.59 1005
10213.54 962
10214.50 928
10215.45 984
10216.41 877
10217.36 929
10218.32 957
10219.27 867
10220.22 890
10221.18 872
10222.13 890
10223.09 938
10224.04 902
10225.00 890
10225.95 890
10226.91 890
10227.86 875
10228.82 884
10229.77 906
10230.73 832
10231.68 933
10232.64 854
10233.59 881
10234.55 893
10235.50 826
10236.46 925
10237.42 933
10238.37 1037
10239.33 1044
10240.28 1050
10241.24 1074
10242.19 1110
10243.15 1091
10244.10 1046
10245.06 959
10246.02 1023
10246.97 1048
10247.93 910
10248.88 876
10249.84 859
10250.80 856
10251.75 828
10252.71 835
10253.66 849
10254.62 868
10255.58 840
10256.53 807
10257.49 795
10258.45 844
10259.40 813
10260.36 822
10261.32 846
10262.27 813
10263.23 769
10264.19 764
10265.14 792
10266.10 802
10267.06 763
10268.01 785
10268.97 831
10269.93 829
10270.88 840
10271.84 808
10272.80 813
10273.76 833
10274.71 810
10275.67 837
10276.63 819
10277.58 766
10278.54 826
10279.50 825
10280.46 831
10281.41 784
10282.37 822
10283.33 784
10284.29 748
10285.24 776
10286.20 822
10287.16 841
10288.12 779
10289.08 815
10290.03 793
10290.99 776
10291.95 783
10292.91 744
10293.87 741
10294.82 788
10295.78 792
10296.74 752
10297.70 770
10298.66 815
10299.61 851
10300.57 810
10301.53 813
10302.49 817
10303.45 783
10304.41 797
10305.37 748
10306.32 788
10307.28 784
10308.24 750
10309.20 776
10310.16 773
10311.12 787
10312.08 775
10313.04 736
10314.00 760
10314.95 823
10315.91 819
10316.87 734
10317.83 813
10318.79 801
10319.75 772
10320.71 762
10321.67 763
10322.63 810
10323.59 751
10324.55 770
10325.51 818
10326.47 797
10327.43 775
10328.39 728
10329.35 728
10330.31 740
10331.27 739
10332.23 785
10333.19 721
10334.15 671
10335.11 714
10336.07 739
10337.03 701
10337.99 707
10338.95 779
10339.91 735
10340.87 765
10341.83 735
10342.79 772
10343.75 792
10344.71 775
10345.67 748
10346.63 753
10347.59 732
10348.55 772
10349.51 755
10350.47 722
10351.43 740
10352.39 789
10353.35 769
10354.31 756
10355.28 818
10356.24 773
10357.20 783
10358.16 813
10359.12 814
10360.08 813
10361.04 782
10362.00 781
10362.96 717
10363.93 813
10364.89 793
10365.85 848
10366.81 814
10367.77 758
10368.73 786
10369.69 750
10370.66 831
10371.62 772
10372.58 767
10373.54 764
10374.50 750
10375.47 803
10376.43 759
10377.39 805
10378.35 829
10379.31 785
10380.28 789
10381.24 788
10382.20 782
10383.16 789
10384.12 727
10385.09 761
10386.05 743
10387.01 749
10387.97 725
10388.94 734
10389.90 782
10390.86 757
10391.82 709
10392.79 737
10393.75 763
10394.71 785
10395.68 747
10396.64 770
10397.60 703
10398.56 715
10399.53 715
10400.49 749
10401.45 757
10402.42 790
10403.38 782
10404.34 807
10405.31 772
10406.27 715
10407.23 721
10408.20 713
10409.16 785
10410.12 779
10411.09 813
10412.05 764
10413.01 785
10413.98 760
10414.94 776
10415.90 753
10416.87 752
10417.83 765
10418.80 817
10419.76 780
10420.72 853
10421.69 883
10422.65 944
10423.62 1013
10424.58 1001
10425.54 969
10426.51 968
10427.47 892
10428.44 923
10429.40 936
10430.37 941
10431.33 867
10432.30 849
10433.26 837
10434.22 796
10435.19 764
10436.15 774
10437.12 769
10438.08 770
10439.05 758
10440.01 750
10440.98 748
10441.94 734
10442.91 680
10443.87 772
10444.84 796
10445.80 783
10446.77 746
10447.73 718
10448.70 705
10449.66 690
10450.63 726
10451.59 728
10452.56 663
10453.53 672
10454.49 685
10455.46 703
10456.42 737
10457.39 705
10458.35 718
10459.32 690
10460.29 707
10461.25 712
10462.22 719
10463.18 728
10464.15 716
10465.12 798
10466.08 748
10467.05 693
10468.01 753
10468.98 748
10469.95 724
10470.91 679
10471.88 699
10472.85 765
10473.81 732
10474.78 734
10475.74 748
10476.71 712
10477.68 756
10478.64 720
10479.61 734
10480.58 735
10481.54 724
10482.51 710
10483.48 691
10484.45 700
10485.41 729
10486.38 749
10487.35 740
10488.31 754
10489.28 673
10490.25 740
10491.22 771
10492.18 740
10493.15 776
10494.12 752
10495.08 737
10496.05 733
10497.02 717
10497.99 754
10498.95 748
10499.92 732
10500.89 757
10501.86 775
10502.83 781
10503.79 749
10504.76 724
10505.73 760
10506.70 780
10507.67 777
10508.63 820
10509.60 787
10510.57 745
10511.54 767
10512.51 742
10513.47 755
10514.44 757
10515.41 747
10516.38 777
10517.35 798
10518.32 775
10519.28 858
10520.25 809
10521.22 756
10522.19 825
10523.16 804
10524.13 738
10525.10 694
10526.07 730
10527.03 770
10528.00 780
10528.97 743
10529.94 741
10530.91 750
10531.88 759
10532.85 802
10533.82 772
10534.79 742
10535.76 788
10536.73 728
10537.70 680
10538.67 717
10539.63 793
10540.60 755
10541.57 743
10542.54 654
10543.51 745
10544.48 808
10545.45 812
10546.42 827
10547.39 789
10548.36 824
10549.33 831
10550.30 808
10551.27 820
10552.24 819
10553.21 791
10554.18 739
10555.15 812
10556.12 811
10557.09 780
10558.06 794
10559.03 813
10560.00 791
10560.97 870
10561.95 892
10562.92 940
10563.89 971
10564.86 1025
10565.83 1018
10566.80 1080
10567.77 1009
10568.74 1083
10569.71 1048
10570.68 991
10571.65 1006
10572.62 918
10573.59 877
10574.57 873
10575.54 855
10576.51 822
10577.48 822
10578.45 815
10579.42 799
10580.39 756
10581.36 785
10582.34 817
10583.31 767
10584.28 755
10585.25 797
10586.22 766
10587.19 801
10588.17 807
10589.14 770
10590.11 811
10591.08 839
10592.05 831
10593.02 777
10594.00 767
10594.97 826
10595.94 862
10596.91 827
10597.89 852
10598.86 850
10599.83 798
10600.80 808
10601.77 784
10602.75 784
10603.72 852
10604.69 853
10605.66 828
10606.64 781
10607.61 808
10608.58 782
10609.55 762
10610.53 831
10611.50 793
10612.47 756
10613.45 768
10614.42 772
10615.39 749
10616.36 820
10617.34 836
10618.31 796
10619.28 791
10620.26 789
10621.23 743
10622.20 761
10623.18 753
10624.15 683
10625.12 761
10626.10 756
10627.07 750
10628.04 746
10629.02 773
10629.99 777
10630.97 825
10631.94 811
10632.91 849
10633.89 801
10634.86 806
10635.83 794
10636.81 821
10637.78 861
10638.76 811
10639.73 836
10640.70 846
10641.68 875
10642.65 909
10643.63 930
10644.60 976
10645.58 977
10646.55 934
10647.53 943
10648.50 936
10649.47 908
10650.45 910
10651.42 875
10652.40 797
10653.37 793
10654.35 757
10655.32 802
10656.30 768
10657.27 759
10658.25 690
10659.22 747
10660.20 746
10661.17 696
10662.15 785
10663.12 767
10664.10 759
10665.07 794
10666.05 773
10667.02 759
10668.00 763
10668.97 717
10669.95 693
10670.93 763
10671.90 765
10672.88 788
10673.85 726
10674.83 726
10675.80 739
10676.78 804
10677.76 733
10678.73 674
10679.71 699
10680.68 732
10681.66 770
10682.63 745
10683.61 745
10684.59 744
10685.56 809
10686.54 808
10687.52 884
10688.49 815
10689.47 741
10690.44 840
10691.42 719
10692.40 744
10693.37 748
10694.35 755
10695.33 800
10696.30 772
10697.28 741
10698.26 699
10699.23 702
10700.21 696
10701.19 686
10702.17 694
10703.14 715
10704.12 700
10705.10 689
10706.07 660
10707.05 685
10708.03 775
10709.01 752
10709.98 760
10710.96 710
10711.94 716
10712.91 692
10713.89 696
10714.87 715
10715.85 718
10716.83 718
10717.80 711
10718.78 755
10719.76 752
10720.74 749
10721.71 712
10722.69 708
10723.67 664
10724.65 695
10725.63 706
10726.60 717
10727.58 732
10728.56 758
10729.54 696
10730.52 741
10731.49 767
10732.47 767
10733.45 738
10734.43 691
10735.41 647
10736.39 731
10737.37 758
10738.34 766
10739.32 726
10740.30 766
10741.28 709
10742.26 722
10743.24 702
10744.22 689
10745.20 738
10746.17 693
10747.15 756
10748.13 721
10749.11 686
10750.09 691
10751.07 727
10752.05 693
10753.03 768
10754.01 754
10754.99 698
10755.97 705
10756.95 672
10757.93 659
10758.91 708
10759.88 738
10760.86 752
10761.84 725
10762.82 753
10763.80 725
10764.78 759
10765.76 716
10766.74 703
10767.72 759
10768.70 727
10769.68 709
10770.66 714
10771.64 699
10772.62 651
10773.60 673
10774.58 716
10775.56 731
10776.54 734
10777.52 766
10778.51 824
10779.49 829
10780.47 776
10781.45 717
10782.43 763
10783.41 717
10784.39 738
10785.37 715
10786.35 760
10787.33 816
10788.31 727
10789.29 734
10790.27 669
10791.26 705
10792.24 710
10793.22 722
10794.20 722
10795.18 673
10796.16 736
10797.14 779
10798.12 687
10799.10 661
10800.09 675
10801.07 642
10802.05 709
10803.03 732
10804.01 668
10804.99 684
10805.98 709
10806.96 732
10807.94 686
10808.92 697
10809.90 711
10810.89 741
10811.87 719
10812.85 702
10813.83 670
10814.81 762
10815.80 734
10816.78 721
10817.76 736
10818.74 746
10819.72 694
10820.71 722
10821.69 739
10822.67 664
10823.65 732
10824.64 731
10825.62 739
10826.60 763
10827.58 702
10828.57 667
10829.55 692
10830.53 668
10831.52 758
10832.50 766
10833.48 693
10834.46 750
10835.45 805
10836.43 820
10837.41 716
10838.40 706
10839.38 726
10840.36 691
10841.35 717
10842.33 744
10843.31 743
10844.30 727
10845.28 768
10846.26 685
10847.25 688
10848.23 688
10849.21 728
10850.20 702
10851.18 709
10852.17 739
10853.15 755
10854.13 749
10855.12 798
10856.10 724
10857.09 796
10858.07 712
10859.05 720
10860.04 731
10861.02 712
10862.01 702
10862.99 762
10863.97 752
10864.96 783
10865.94 788
10866.93 745
10867.91 703
10868.90 765
10869.88 755
10870.87 714
10871.85 747
10872.84 803
10873.82 763
10874.81 716
10875.79 750
10876.78 833
10877.76 811
10878.75 835
10879.73 827
10880.72 817
10881.70 825
10882.69 817
10883.67 778
10884.66 816
10885.64 809
10886.63 786
10887.61 777
10888.60 796
10889.58 778
10890.57 777
10891.55 869
10892.54 858
10893.53 840
10894.51 791
10895.50 844
10896.48 791
10897.47 834
10898.45 821
10899.44 826
10900.43 846
10901.41 863
10902.40 855
10903.38 845
10904.37 818
10905.36 873
10906.34 853
10907.33 867
10908.32 888
10909.30 897
10910.29 899
10911.28 968
10912.26 926
10913.25 886
10914.24 909
10915.22 867
10916.21 900
10917.20 916
10918.18 922
10919.17 887
10920.16 894
10921.14 951
10922.13 963
10923.12 950
10924.10 946
10925.09 982
10926.08 953
10927.07 996
10928.05 971
10929.04 993
10930.03 935
10931.01 998
10932.00 994
10932.99 994
10933.98 972
10934.96 964
10935.95 1009
10936.94 1078
10937.93 1055
10938.92 1050
10939.90 1012
10940.89 996
10941.88 1003
10942.87 1022
10943.85 1024
10944.84 1064
10945.83 1102
10946.82 1008
10947.81 1069
10948.79 1055
10949.78 1051
10950.77 1110
10951.76 1139
10952.75 1143
10953.74 1101
10954.72 1127
10955.71 1140
10956.70 1168
10957.69 1183
10958.68 1203
10959.67 1231
10960.66 1343
10961.65 1363
10962.63 1504
10963.62 1462
10964.61 1472
10965.60 1539
10966.59 1558
10967.58 1494
10968.57 1445
10969.56 1464
10970.55 1420
10971.54 1350
10972.52 1264
10973.51 1231
10974.50 1260
10975.49 1243
10976.48 1190
10977.47 1151
10978.46 1200
10979.45 1213
10980.44 1210
10981.43 1148
10982.42 1102
10983.41 1137
10984.40 1180
10985.39 1252
10986.38 1190
10987.37 1187
10988.36 1264
10989.35 1223
10990.34 1244
10991.33 1250
10992.32 1266
10993.31 1247
10994.30 1251
10995.29 1296
10996.28 1242
10997.27 1261
10998.26 1355
10999.25 1383
11000.24 1459
11001.23 1466
11002.22 1612
11003.21 1729
11004.20 1889
11005.20 2061
11006.19 2171
11007.18 2111
11008.17 2042
11009.16 1938
11010.15 1831
11011.14 1749
11012.13 1638
11013.12 1432
11014.11 1427
11015.10 1296
11016.10 1169
11017.09 1219
11018.08 1160
11019.07 1071
11020.06 1009
11021.05 1066
11022.04 1097
11023.04 1074
11024.03 1050
11025.02 1008
11026.01 1118
11027.00 1097
11027.99 993
11028.99 955
11029.98 1011
11030.97 956
11031.96 1026
11032.95 1076
11033.95 1097
11034.94 1017
11035.93 1019
11036.92 955
11037.91 980
11038.91 983
11039.90 955
11040.89 966
11041.88 987
11042.88 1069
11043.87 1012
11044.86 984
11045.85 982
11046.85 974
11047.84 989
11048.83 980
11049.82 939
11050.82 937
11051.81 900
11052.80 912
11053.80 922
11054.79 949
11055.78 912
11056.77 877
11057.77 904
11058.76 877
11059.75 929
11060.75 930
11061.74 886
11062.73 869
11063.73 873
11064.72 918
11065.71 882
11066.71 844
11067.70 883
11068.69 924
11069.69 903
11070.68 900
11071.68 930
11072.67 934
11073.66 932
11074.66 844
11075.65 839
11076.65 866
11077.64 933
11078.63 936
11079.63 901
11080.62 890
11081.62 885
11082.61 921
11083.60 891
11084.60 943
11085.59 915
11086.59 955
11087.58 890
11088.58 904
11089.57 874
11090.57 895
11091.56 958
11092.55 879
11093.55 905
11094.54 912
11095.54 892
11096.53 868
11097.53 883
11098.52 844
11099.52 932
11100.51 860
11101.51 899
11102.50 908
11103.50 917
11104.49 796
11105.49 795
11106.48 898
11107.48 873
11108.48 824
11109.47 851
11110.47 933
11111.46 860
11112.46 859
11113.45 862
11114.45 836
11115.44 830
11116.44 869
11117.44 896
11118.43 902
11119.43 842
11120.42 830
11121.42 876
11122.42 832
11123.41 793
11124.41 810
11125.40 829
11126.40 786
11127.40 790
11128.39 834
11129.39 875
11130.38 872
11131.38 927
11132.38 854
11133.37 802
11134.37 776
11135.37 811
11136.36 833
11137.36 792
11138.36 821
11139.35 823
11140.35 840
11141.35 856
11142.34 836
11143.34 781
11144.34 820
11145.34 798
11146.33 799
11147.33 811
11148.33 832
11149.32 791
11150.32 824
11151.32 843
11152.32 819
11153.31 809
11154.31 823
11155.31 813
11156.31 789
11157.30 869
11158.30 857
11159.30 787
11160.30 809
11161.29 879
11162.29 818
11163.29 802
11164.29 773
11165.29 745
11166.28 751
11167.28 789
11168.28 763
11169.28 735
11170.28 773
11171.27 743
11172.27 730
11173.27 731
11174.27 769
11175.27 768
11176.27 780
11177.26 779
11178.26 747
11179.26 762
11180.26 752
11181.26 753
11182.26 735
11183.26 720
11184.26 766
11185.25 755
11186.25 753
11187.25 733
11188.25 719
11189.25 773
11190.25 729
11191.25 757
11192.25 796
11193.25 759
11194.25 729
11195.24 746
11196.24 767
11197.24 703
11198.24 720
11199.24 760
11200.24 739
11201.24 706
11202.24 742
11203.24 761
11204.24 750
11205.24 728
11206.24 716
11207.24 705
11208.24 664
11209.24 761
11210.24 742
11211.24 750
11212.24 771
11213.24 744
11214.24 698
11215.24 766
11216.24 742
11217.24 761
11218.24 739
11219.24 759
11220.24 763
11221.24 751
11222.24 713
11223.24 808
11224.24 710
11225.24 735
11226.24 755
11227.25 777
11228.25 756
11229.25 737
11230.25 725
11231.25 702
11232.25 737
11233.25 762
11234.25 730
11235.25 701
11236.25 744
11237.25 765
11238.26 776
11239.26 756
11240.26 746
11241.26 708
11242.26 744
11243.26 724
11244.26 743
11245.27 819
11246.27 759
11247.27 760
11248.27 789
11249.27 767
11250.27 788
11251.28 740
11252.28 747
11253.28 804
11254.28 753
11255.28 769
11256.29 757
11257.29 791
11258.29 803
11259.29 796
11260.29 781
11261.30 699
11262.30 714
11263.30 776
11264.30 821
11265.31 811
11266.31 817
11267.31 849
11268.31 790
11269.32 748
11270.32 797
11271.32 780
11272.32 864
11273.33 771
11274.33 797
11275.33 780
11276.33 814
11277.34 832
11278.34 841
11279.34 833
11280.35 828
11281.35 897
11282.35 836
11283.36 850
11284.36 875
11285.36 887
11286.37 907
11287.37 842
11288.37 892
11289.38 844
11290.38 852
11291.38 806
11292.39 824
11293.39 852
11294.39 808
11295.40 809
11296.40 866
11297.41 837
11298.41 826
11299.41 834
11300.42 861
11301.42 818
11302.43 839
11303.43 826
11304.43 836
11305.44 849
11306.44 796
11307.45 830
11308.45 885
11309.46 820
11310.46 863
11311.46 834
11312.47 801
11313.47 830
11314.48 816
11315.48 933
11316.49 913
11317.49 932
11318.50 938
11319.50 902
11320.51 936
11321.51 1030
11322.52 965
11323.52 961
11324.53 891
11325.53 930
11326.54 898
11327.54 855
11328.55 854
11329.55 830
11330.56 812
11331.56 830
11332.57 890
11333.57 848
11334.58 875
11335.58 890
11336.59 921
11337.60 863
11338.60 826
11339.61 857
11340.61 857
11341.62 810
11342.62 861
11343.63 860
11344.64 912
11345.64 986
11346.65 930
11347.65 921
11348.66 937
11349.67 950
11350.67 900
11351.68 903
11352.69 879
11353.69 813
11354.70 858
11355.71 906
11356.71 871
11357.72 834
11358.72 847
11359.73 859
11360.74 832
11361.74 818
11362.75 831
11363.76 841
11364.76 834
11365.77 869
11366.78 813
11367.79 894
11368.79 911
11369.80 842
11370.81 813
11371.81 836
11372.82 837
11373.83 881
11374.84 866
11375.84 870
11376.85 849
11377.86 809
11378.87 777
11379.87 843
11380.88 874
11381.89 856
11382.90 849
11383.90 904
11384.91 878
11385.92 888
11386.93 910
11387.93 938
11388.94 911
11389.95 904
11390.96 875
11391.97 966
11392.97 946
11393.98 886
11394.99 857
11396.00 857
11397.01 957
11398.02 982
11399.02 904
11400.03 938
11401.04 915
11402.05 971
11403.06 914
11404.07 860
11405.08 896
11406.08 955
11407.09 943
11408.10 921
11409.11 921
11410.12 891
11411.13 969
11412.14 966
11413.15 957
11414.15 921
11415.16 907
11416.17 979
11417.18 940
11418.19 948
11419.20 939
11420.21 963
11421.22 1018
11422.23 1038
11423.24 922
11424.25 1000
11425.26 1001
11426.27 1050
11427.28 1068
11428.29 937
11429.30 986
11430.31 1006
11431.32 953
11432.32 953
11433.33 909
11434.34 1014
11435.35 982
11436.36 996
11437.37 977
11438.38 1022
11439.39 1013
11440.41 1040
11441.42 1030
11442.43 978
11443.44 1084
11444.45 1033
11445.46 1054
11446.47 1088
11447.48 1005
11448.49 1057
11449.50 1119
11450.51 1048
11451.52 1125
11452.53 1078
11453.54 1079
11454.55 1038
11455.56 1051
11456.57 1035
11457.59 1060
11458.60 1077
11459.61 1066
11460.62 1056
11461.63 1152
11462.64 1127
11463.65 1137
11464.66 1143
11465.67 1086
11466.69 1105
11467.70 1175
11468.71 1154
11469.72 1150
11470.73 1128
11471.74 1144
11472.75 1185
11473.77 1134
11474.78 1127
11475.79 1159
11476.80 1162
11477.81 1157
11478.83 1139
11479.84 1229
11480.85 1244
11481.86 1219
11482.87 1190
11483.89 1172
11484.90 1246
11485.91 1250
11486.92 1239
11487.93 1257
11488.95 1292
11489.96 1238
11490.97 1239
11491.98 1238
11493.00 1335
11494.01 1329
11495.02 1278
11496.03 1266
11497.05 1292
11498.06 1368
11499.07 1252
11500.09 1333
11501.10 1295
11502.11 1336
11503.12 1386
11504.14 1352
11505.15 1446
11506.16 1450
11507.18 1495
11508.19 1484
11509.20 1413
11510.22 1518
11511.23 1513
11512.24 1502
11513.26 1578
11514.27 1555
11515.28 1513
11516.30 1602
11517.31 1561
11518.32 1589
11519.34 1533
11520.35 1522
11521.37 1588
11522.38 1624
11523.39 1784
11524.41 1708
11525.42 1704
11526.44 1710
11527.45 1775
11528.46 1801
11529.48 1837
11530.49 1974
11531.51 2049
11532.52 2116
11533.53 2109
11534.55 2214
11535.56 2292
11536.58 2286
11537.59 2192
11538.61 2207
11539.62 2339
11540.64 2434
11541.65 2508
11542.67 2638
11543.68 2909
11544.69 3001
11545.71 3245
11546.72 3619
11547.74 4057
11548.75 4478
11549.77 4993
11550.78 5442
11551.80 5612
11552.81 5594
11553.83 5494
11554.85 5200
11555.86 4729
11556.88 4304
11557.89 4117
11558.91 3681
11559.92 3239
11560.94 2900
11561.95 2654
11562.97 2526
11563.98 2401
11565.00 2299
11566.02 2302
11567.03 2216
11568.05 2178
11569.06 2054
11570.08 2056
11571.10 1983
11572.11 2082
11573.13 2108
11574.14 2081
11575.16 2046
11576.18 2027
11577.19 2029
11578.21 2015
11579.22 2065
11580.24 2099
11581.26 2080
11582.27 2012
11583.29 2094
11584.31 2136
11585.32 2086
11586.34 2107
11587.36 2136
11588.37 2208
11589.39 2132
11590.41 2167
11591.42 2244
11592.44 2261
11593.46 2223
11594.47 2195
11595.49 2148
11596.51 2038
11597.53 2122
11598.54 2112
11599.56 2139
11600.58 2102
11601.59 2229
11602.61 2306
11603.63 2513
11604.65 2628
11605.66 2689
11606.68 2961
11607.70 3262
11608.72 3417
11609.74 3626
11610.75 3673
11611.77 3594
11612.79 3543
11613.81 3224
11614.82 2955
11615.84 2846
11616.86 2623
11617.88 2421
11618.90 2256
11619.91 2150
11620.93 2082
11621.95 2037
11622.97 1997
11623.99 1876
11625.01 1847
11626.02 1848
11627.04 1947
11628.06 1934
11629.08 1839
11630.10 1862
11631.12 1822
11632.14 1874
11633.15 1825
11634.17 1850
11635.19 1831
11636.21 1822
11637.23 1814
11638.25 1744
11639.27 1771
11640.29 1796
11641.30 1798
11642.32 1732
11643.34 1663
11644.36 1717
11645.38 1704
11646.40 1660
11647.42 1657
11648.44 1733
11649.46 1742
11650.48 1648
11651.50 1573
11652.52 1570
11653.54 1505
11654.56 1445
11655.58 1453
11656.60 1416
11657.62 1416
11658.64 1446
11659.66 1379
11660.68 1384
11661.70 1381
11662.72 1414
11663.74 1311
11664.76 1325
11665.78 1404
11666.80 1402
11667.82 1388
11668.84 1421
11669.86 1334
11670.88 1340
11671.90 1319
11672.92 1354
11673.94 1332
11674.96 1347
11675.98 1373
11677.00 1265
11678.02 1289
11679.04 1318
11680.06 1287
11681.08 1279
11682.10 1345
11683.12 1289
11684.15 1284
11685.17 1288
11686.19 1363
11687.21 1274
11688.23 1273
11689.25 1257
11690.27 1352
11691.29 1327
11692.31 1308
11693.34 1352
11694.36 1305
11695.38 1348
11696.40 1314
11697.42 1289
11698.44 1276
11699.46 1240
11700.49 1246
11701.51 1258
11702.53 1262
11703.55 1259
11704.57 1225
11705.60 1249
11706.62 1201
11707.64 1217
11708.66 1201
11709.68 1175
11710.71 1208
11711.73 1155
11712.75 1095
11713.77 1091
11714.79 1134
11715.82 1059
11716.84 1114
11717.86 1113
11718.88 1114
11719.91 1175
11720.93 1129
11721.95 1148
11722.97 1180
11724.00 1154
11725.02 1104
11726.04 1100
11727.07 1074
11728.09 1085
11729.11 1111
11730.13 1063
11731.16 1050
11732.18 999
11733.20 984
11734.23 1017
11735.25 983
11736.27 955
11737.30 1022
11738.32 957
11739.34 970
11740.37 988
11741.39 1005
11742.41 964
11743.44 935
11744.46 914
11745.48 980
11746.51 955
11747.53 889
11748.55 842
11749.58 920
11750.60 953
11751.63 932
11752.65 944
11753.67 881
11754.70 927
11755.72 920
11756.75 941
11757.77 921
11758.79 852
11759.82 835
11760.84 893
11761.87 824
11762.89 839
11763.92 854
11764.94 858
11765.97 882
11766.99 897
11768.01 903
11769.04 827
11770.06 777
11771.09 873
11772.11 850
11773.14 794
11774.16 805
11775.19 843
11776.21 867
11777.24 851
11778.26 891
11779.29 891
11780.31 851
11781.34 857
11782.36 851
11783.39 899
11784.41 866
11785.44 815
11786.46 856
11787.49 843
11788.52 867
11789.54 814
11790.57 777
11791.59 817
11792.62 821
11793.64 870
11794.67 866
11795.70 886
11796.72 855
11797.75 839
11798.77 837
11799.80 798
11800.83 806
11801.85 797
11802.88 825
11803.90 817
11804.93 829
11805.96 779
11806.98 756
11808.01 812
11809.04 771
11810.06 754
11811.09 749
11812.11 777
11813.14 792
11814.17 790
11815.19 776
11816.22 800
11817.25 734
11818.27 743
11819.30 762
11820.33 784
11821.36 802
11822.38 783
11823.41 774
11824.44 787
11825.46 806
11826.49 758
11827.52 767
11828.54 774
11829.57 748
11830.60 718
11831.63 767
11832.65 807
11833.68 774
11834.71 737
11835.74 746
11836.76 735
11837.79 781
11838.82 793
11839.85 747
11840.88 744
11841.90 772
11842.93 769
11843.96 757
11844.99 777
11846.01 753
11847.04 744
11848.07 830
11849.10 789
11850.13 769
11851.16 758
11852.18 804
11853.21 811
11854.24 767
11855.27 769
11856.30 731
11857.33 755
11858.35 814
11859.38 767
11860.41 771
11861.44 741
11862.47 786
11863.50 838
11864.53 838
11865.56 738
11866.58 765
11867.61 790
11868.64 845
11869.67 791
11870.70 849
11871.73 776
11872.76 858
11873.79 795
11874.82 785
11875.85 802
11876.88 774
11877.91 832
11878.93 808
11879.96 808
11880.99 775
11882.02 839
11883.05 832
11884.08 821
11885.11 798
11886.14 862
11887.17 894
11888.20 808
11889.23 835
11890.26 859
11891.29 837
11892.32 906
11893.35 852
11894.38 819
11895.41 842
11896.44 790
11897.47 796
11898.50 840
11899.53 839
11900.56 830
11901.59 908
11902.62 943
11903.65 932
11904.69 888
11905.72 879
11906.75 910
11907.78 953
11908.81 931
11909.84 966
11910.87 1022
11911.90 986
11912.93 997
11913.96 927
11914.99 932
11916.02 939
11917.06 963
11918.09 892
11919.12 984
11920.15 950
11921.18 901
11922.21 869
11923.24 854
11924.27 828
11925.31 901
11926.34 919
11927.37 927
11928.40 907
11929.43 934
11930.46 989
11931.50 975
11932.53 974
11933.56 1024
11934.59 1023
11935.62 1092
11936.65 1104
11937.69 1146
11938.72 1196
11939.75 1154
11940.78 1161
11941.81 1146
11942.85 1177
11943.88 1097
11944.91 980
11945.94 986
11946.98 973
11948.01 911
11949.04 917
11950.07 902
11951.11 956
11952.14 919
11953.17 845
11954.20 897
11955.24 892
11956.27 869
11957.30 825
11958.34 831
11959.37 840
11960.40 812
11961.43 883
11962.47 859
11963.50 849
11964.53 901
11965.57 901
11966.60 842
11967.63 868
11968.67 873
11969.70 862
11970.73 825
11971.77 853
11972.80 880
11973.83 808
11974.87 807
11975.90 854
11976.94 801
11977.97 830
11979.00 870
11980.04 883
11981.07 856
11982.10 796
11983.14 830
11984.17 879
11985.21 850
11986.24 858
11987.27 864
11988.31 884
11989.34 887
11990.38 794
11991.41 830
11992.45 824
11993.48 862
11994.51 834
11995.55 785
11996.58 872
11997.62 897
11998.65 851
11999.69 838
12000.72 780
12001.76 826
12002.79 886
12003.83 864
12004.86 855
12005.90 873
12006.93 889
12007.97 914
12009.00 909
12010.04 816
12011.07 838
12012.11 830
12013.14 889
12014.18 915
12015.21 862
12016.25 838
12017.28 930
12018.32 931
12019.35 930
12020.39 955
12021.43 937
12022.46 973
12023.50 938
12024.53 899
12025.57 910
12026.60 897
12027.64 963
12028.68 917
12029.71 884
12030.75 921
12031.78 887
12032.82 929
12033.86 929
12034.89 888
12035.93 918
12036.97 980
12038.00 1018
12039.04 945
12040.07 904
12041.11 877
12042.15 841
12043.18 940
12044.22 900
12045.26 907
12046.29 885
12047.33 899
12048.37 889
12049.40 899
12050.44 893
12051.48 901
12052.52 895
12053.55 850
12054.59 860
12055.63 841
12056.66 856
12057.70 877
12058.74 819
12059.78 897
12060.81 921
12061.85 893
12062.89 940
12063.92 963
12064.96 875
12066.00 933
12067.04 945
12068.07 994
12069.11 927
12070.15 939
12071.19 902
12072.23 881
12073.26 882
12074.30 862
12075.34 918
12076.38 925
12077.42 916
12078.45 848
12079.49 913
12080.53 969
12081.57 897
12082.61 905
12083.64 941
12084.68 930
12085.72 921
12086.76 918
12087.80 933
12088.84 880
12089.88 865
12090.91 898
12091.95 920
12092.99 959
12094.03 967
12095.07 955
12096.11 943
12097.15 945
12098.19 901
12099.22 928
12100.26 899
12101.30 917
12102.34 988
12103.38 965
12104.42 1016
12105.46 1009
12106.50 1047
12107.54 1062
12108.58 1001
12109.62 1010
12110.66 1030
12111.70 1010
12112.74 1050
12113.77 1086
12114.81 1049
12115.85 1050
12116.89 973
12117.93 958
12118.97 880
12120.01 923
12121.05 929
12122.09 905
12123.13 889
12124.17 846
12125.21 760
12126.25 845
12127.29 845
12128.33 780
12129.37 818
12130.41 855
12131.45 837
12132.50 764
12133.54 793
12134.58 798
12135.62 782
12136.66 808
12137.70 763
12138.74 781
12139.78 774
12140.82 783
12141.86 757
12142.90 773
12143.94 808
12144.98 789
12146.02 800
12147.07 758
12148.11 801
12149.15 786
12150.19 734
12151.23 759
12152.27 728
12153.31 766
12154.35 739
12155.40 748
12156.44 739
12157.48 757
12158.52 717
12159.56 724
12160.60 750
12161.64 827
12162.69 747
12163.73 758
12164.77 732
12165.81 750
12166.85 761
12167.90 744
12168.94 698
12169.98 747
12171.02 747
12172.06 730
12173.11 748
12174.15 747
12175.19 720
12176.23 737
12177.27 780
12178.32 715
12179.36 732
12180.40 751
12181.44 787
12182.49 754
12183.53 727
12184.57 769
12185.61 750
12186.66 731
12187.70 730
12188.74 783
12189.79 741
12190.83 759
12191.87 712
12192.91 706
12193.96 721
12195.00 761
12196.04 766
12197.09 751
12198.13 701
12199.17 736
12200.22 756
12201.26 695
12202.30 688
12203.35 719
12204.39 732
12205.43 753
12206.48 718
12207.52 747
12208.57 754
12209.61 790
12210.65 753
12211.70 752
12212.74 718
12213.78 724
12214.83 730
12215.87 719
12216.92 758
12217.96 669
12219.00 699
12220.05 712
12221.09 656
12222.14 689
12223.18 677
12224.23 694
12225.27 686
12226.31 721
12227.36 716
12228.40 727
12229.45 781
12230.49 706
12231.54 761
12232.58 773
12233.63 763
12234.67 755
12235.72 716
12236.76 695
12237.81 731
12238.85 753
12239.90 707
12240.94 729
12241.99 703
12243.03 680
12244.08 626
12245.12 691
12246.17 748
12247.21 741
12248.26 682
12249.30 721
12250.35 700
12251.39 711
12252.44 725
12253.49 739
12254.53 728
12255.58 742
12256.62 760
12257.67 684
12258.71 726
12259.76 701
12260.81 678
12261.85 664
12262.90 679
12263.94 673
12264.99 658
12266.04 667
12267.08 630
12268.13 644
12269.17 682
12270.22 642
12271.27 667
12272.31 697
12273.36 602
12274.41 624
12275.45 625
12276.50 650
12277.55 657
12278.59 639
12279.64 670
12280.69 704
12281.73 689
12282.78 624
12283.83 633
12284.87 644
12285.92 639
12286.97 627
12288.01 577
12289.06 593
12290.11 612
12291.16 615
12292.20 600
12293.25 617
12294.30 627
12295.35 677
12296.39 637
12297.44 653
12298.49 640
12299.54 652
12300.58 597
12301.63 635
12302.68 674
12303.73 610
12304.77 637
12305.82 637
12306.87 633
12307.92 648
12308.97 654
12310.01 677
12311.06 658
12312.11 667
12313.16 692
12314.21 631
12315.25 632
12316.30 651
12317.35 645
12318.40 689
12319.45 608
12320.50 617
12321.54 642
12322.59 612
12323.64 658
12324.69 618
12325.74 625
12326.79 616
12327.84 647
12328.89 673
12329.93 604
12330.98 617
12332.03 661
12333.08 614
12334.13 615
12335.18 650
12336.23 680
12337.28 621
12338.33 628
12339.38 606
12340.43 624
12341.47 609
12342.52 596
12343.57 639
12344.62 612
12345.67 588
12346.72 588
12347.77 641
12348.82 641
12349.87 606
12350.92 575
12351.97 604
12353.02 632
12354.07 607
12355.12 603
12356.17 576
12357.22 613
12358.27 626
12359.32 586
12360.37 590
12361.42 563
12362.47 568
12363.52 557
12364.57 533
12365.62 603
12366.67 607
12367.72 640
12368.77 659
12369.82 637
12370.87 571
12371.93 585
12372.98 562
12374.03 565
12375.08 594
12376.13 594
12377.18 653
12378.23 619
12379.28 573
12380.33 587
12381.38 639
12382.43 691
12383.49 668
12384.54 587
12385.59 571
12386.64 584
12387.69 571
12388.74 573
12389.79 594
12390.84 605
12391.90 645
12392.95 629
12394.00 609
12395.05 569
12396.10 596
12397.15 624
12398.21 581
12399.26 605
12400.31 576
12401.36 645
12402.41 606
12403.47 614
12404.52 598
12405.57 640
12406.62 656
12407.67 628
12408.73 641
12409.78 559
12410.83 594
12411.88 652
12412.94 646
12413.99 620
12415.04 622
12416.09 616
12417.15 641
12418.20 614
12419.25 597
12420.30 625
12421.36 611
12422.41 612
12423.46 644
12424.52 603
12425.57 651
12426.62 649
12427.67 655
12428.73 645
12429.78 658
12430.83 664
12431.89 607
12432.94 626
12433.99 608
12435.05 632
12436.10 601
12437.15 632
12438.21 626
12439.26 592
12440.31 637
12441.37 649
12442.42 693
12443.47 664
12444.53 618
12445.58 608
12446.64 596
12447.69 576
12448.74 621
12449.80 613
12450.85 598
12451.91 633
12452.96 687
12454.01 599
12455.07 597
12456.12 590
12457.18 601
12458.23 591
12459.29 584
12460.34 617
12461.39 637
12462.45 592
12463.50 590
12464.56 638
12465.61 645
12466.67 614
12467.72 603
12468.78 621
12469.83 617
12470.89 633
12471.94 661
12473.00 602
12474.05 649
12475.11 621
12476.16 662
12477.22 692
12478.27 614
12479.33 644
12480.38 656
12481.44 638
12482.49 607
12483.55 627
12484.60 662
12485.66 659
12486.71 631
12487.77 620
12488.83 639
12489.88 633
12490.94 641
12491.99 634
12493.05 613
12494.10 630
12495.16 623
12496.22 625
12497.27 640
12498.33 662
12499.38 655
12500.44 612
12501.50 696
12502.55 661
12503.61 636
12504.67 684
12505.72 690
12506.78 647
12507.83 686
12508.89 680
12509.95 663
12511.00 638
12512.06 660
12513.12 737
12514.17 713
12515.23 739
12516.29 717
12517.34 677
12518.40 681
12519.46 707
12520.52 728
12521.57 722
12522.63 700
12523.69 740
12524.74 792
12525.80 771
12526.86 833
12527.92 857
12528.97 907
12530.03 1006
12531.09 1039
12532.15 1052
12533.20 994
12534.26 989
12535.32 965
12536.38 991
12537.43 868
12538.49 887
12539.55 831
12540.61 786
12541.66 770
12542.72 777
12543.78 697
12544.84 712
12545.90 739
12546.95 764
12548.01 718
12549.07 699
12550.13 738
12551.19 750
12552.25 765
12553.30 696
12554.36 680
12555.42 713
12556.48 735
12557.54 715
12558.60 720
12559.65 733
12560.71 716
12561.77 705
12562.83 714
12563.89 675
12564.95 694
12566.01 721
12567.07 688
12568.13 686
12569.18 693
12570.24 731
12571.30 676
12572.36 700
12573.42 716
12574.48 674
12575.54 719
12576.60 708
12577.66 672
12578.72 667
12579.78 659
12580.84 700
12581.90 683
12582.96 685
12584.02 646
12585.07 731
12586.13 741
12587.19 704
12588.25 654
12589.31 676
12590.37 687
12591.43 773
12592.49 694
12593.55 657
12594.61 779
12595.67 771
12596.73 782
12597.79 752
12598.86 753
12599.92 801
12600.98 723
12602.04 709
12603.10 774
12604.16 790
12605.22 830
12606.28 829
12607.34 859
12608.40 876
12609.46 928
12610.52 972
12611.58 996
12612.64 993
12613.70 968
12614.76 920
12615.83 972
12616.89 988
12617.95 902
12619.01 897
12620.07 917
12621.13 867
12622.19 810
12623.25 774
12624.32 814
12625.38 850
12626.44 835
12627.50 740
12628.56 779
12629.62 787
12630.68 750
12631.75 759
12632.81 766
12633.87 733
12634.93 742
12635.99 745
12637.05 699
12638.12 729
12639.18 739
12640.24 751
12641.30 756
12642.36 738
12643.43 753
12644.49 793
12645.55 735
12646.61 741
12647.68 737
12648.74 732
12649.80 784
12650.86 736
12651.93 753
12652.99 748
12654.05 738
12655.11 768
12656.18 748
12657.24 725
12658.30 754
12659.36 732
12660.43 741
12661.49 748
12662.55 728
12663.62 814
12664.68 776
12665.74 702
12666.81 794
12667.87 730
12668.93 691
12670.00 711
12671.06 740
12672.12 729
12673.19 691
12674.25 741
12675.31 750
12676.38 777
12677.44 850
12678.50 767
12679.57 795
12680.63 773
12681.69 785
12682.76 799
12683.82 776
12684.89 782
12685.95 812
12687.01 811
12688.08 839
12689.14 893
12690.21 869
12691.27 858
12692.33 846
12693.40 867
12694.46 900
12695.53 904
12696.59 833
12697.66 847
12698.72 858
12699.79 875
12700.85 890
12701.91 901
12702.98 893
12704.04 860
12705.11 876
12706.17 902
12707.24 898
12708.30 884
12709.37 906
12710.43 923
12711.50 876
12712.56 849
12713.63 879
12714.69 930
12715.76 913
12716.82 838
12717.89 840
12718.95 874
12720.02 862
12721.09 842
12722.15 808
12723.22 848
12724.28 902
12725.35 855
12726.41 845
12727.48 828
12728.54 796
12729.61 878
12730.68 845
12731.74 799
12732.81 769
12733.87 734
12734.94 793
12736.01 748
12737.07 744
12738.14 756
12739.20 754
12740.27 794
12741.34 779
12742.40 764
12743.47 741
12744.54 795
12745.60 757
12746.67 755
12747.74 688
12748.80 741
12749.87 742
12750.94 794
12752.00 754
12753.07 750
12754.14 714
12755.20 706
12756.27 707
12757.34 666
12758.40 699
12759.47 763
12760.54 724
12761.60 689
12762.67 723
12763.74 687
12764.81 707
12765.87 699
12766.94 708
12768.01 653
12769.08 670
12770.14 693
12771.21 683
12772.28 635
12773.35 663
12774.41 658
12775.48 681
12776.55 662
12777.62 711
12778.68 666
12779.75 636
12780.82 667
12781.89 671
12782.96 690
12784.02 716
12785.09 677
12786.16 686
12787.23 674
12788.30 681
12789.37 668
12790.43 617
12791.50 665
12792.57 619
12793.64 694
12794.71 701
12795.78 657
12796.84 675
12797.91 708
12798.98 680
12800.05 666
12801.12 629
12802.19 660
12803.26 668
12804.33 658
12805.40 607
12806.46 621
12807.53 597
12808.60 625
12809.67 616
12810.74 658
12811.81 621
12812.88 623
12813.95 676
12815.02 634
12816.09 638
12817.16 615
12818.23 622
12819.30 628
12820.37 628
12821.44 611
12822.50 670
12823.57 648
12824.64 676
12825.71 652
12826.78 732
12827.85 674
12828.92 678
12829.99 655
12831.06 689
12832.13 665
12833.20 660
12834.27 605
12835.34 661
12836.41 636
12837.49 602
12838.56 636
12839.63 647
12840.70 617
12841.77 615
12842.84 588
12843.91 600
12844.98 653
12846.05 605
12847.12 628
12848.19 623
12849.26 619
12850.33 586
12851.40 581
12852.47 628
12853.55 629
12854.62 642
12855.69 605
12856.76 566
12857.83 602
12858.90 587
12859.97 625
12861.04 587
12862.11 547
12863.19 602
12864.26 603
12865.33 598
12866.40 597
12867.47 558
12868.54 620
12869.62 591
12870.69 642
12871.76 604
12872.83 582
12873.90 587
12874.97 605
12876.05 580
12877.12 586
12878.19 586
12879.26 600
12880.33 579
12881.41 569
12882.48 553
12883.55 587
12884.62 594
12885.70 589
12886.77 588
12887.84 562
12888.91 517
12889.98 593
12891.06 562
12892.13 553
12893.20 556
12894.28 542
12895.35 565
12896.42 575
12897.49 532
12898.57 584
12899.64 578
12900.71 544
12901.79 502
12902.86 485
12903.93 550
12905.00 565
12906.08 577
12907.15 547
12908.22 511
12909.30 559
12910.37 543
12911.44 578
12912.52 550
12913.59 558
12914.66 561
12915.74 562
12916.81 592
12917.89 539
12918.96 585
12920.03 570
12921.11 562
12922.18 577
12923.25 569
12924.33 558
12925.40 578
12926.48 576
12927.55 505
12928.62 528
12929.70 553
12930.77 533
12931.85 574
12932.92 584
12934.00 528
12935.07 524
12936.14 551
12937.22 532
12938.29 518
12939.37 514
12940.44 498
12941.52 557
12942.59 561
12943.67 498
12944.74 540
12945.82 543
12946.89 526
12947.97 536
12949.04 502
12950.12 482
12951.19 535
12952.27 598
12953.34 546
12954.42 534
12955.49 580
12956.57 554
12957.64 544
12958.72 507
12959.79 542
12960.87 531
12961.94 559
12963.02 563
12964.10 544
12965.17 569
12966.25 542
12967.32 543
12968.40 535
12969.47 517
12970.55 508
12971.63 555
12972.70 579
12973.78 536
12974.85 543
12975.93 530
12977.01 548
12978.08 539
12979.16 540
12980.23 573
12981.31 617
12982.39 556
12983.46 476
12984.54 487
12985.62 509
12986.69 566
12987.77 534
12988.85 546
12989.92 503
12991.00 495
12992.08 547
12993.15 543
12994.23 515
12995.31 491
12996.38 545
12997.46 541
12998.54 577
12999.61 536
13000.69 630
13001.77 584
13002.85 553
13003.92 559
13005.00 567
13006.08 552
13007.16 557
13008.23 580
13009.31 580
13010.39 550
13011.47 535
13012.54 558
13013.62 580
13014.70 532
13015.78 534
13016.85 513
13017.93 495
13019.01 519
13020.09 607
13021.17 570
13022.24 565
13023.32 576
13024.40 571
13025.48 577
13026.56 582
13027.63 617
13028.71 570
13029.79 561
13030.87 571
13031.95 540
13033.03 560
13034.10 546
13035.18 597
13036.26 586
13037.34 567
13038.42 604
13039.50 586
13040.58 542
13041.66 580
13042.73 613
13043.81 551
13044.89 587
13045.97 588
13047.05 579
13048.13 579
13049.21 597
13050.29 594
13051.37 591
13052.45 548
13053.53 605
13054.60 618
13055.68 606
13056.76 588
13057.84 596
13058.92 585
13060.00 586
13061.08 564
13062.16 505
13063.24 553
13064.32 612
13065.40 579
13066.48 581
13067.56 557
13068.64 537
13069.72 542
13070.80 565
13071.88 575
13072.96 561
13074.04 572
13075.12 557
13076.20 583
13077.28 534
13078.36 527
13079.44 508
13080.52 555
13081.60 527
13082.68 534
13083.76 563
13084.84 524
13085.93 575
13087.01 553
13088.09 566
13089.17 530
13090.25 510
13091.33 552
13092.41 566
13093.49 611
13094.57 612
13095.65 575
13096.73 584
13097.82 609
13098.90 587
13099.98 555
13101.06 533
13102.14 558
13103.22 560
13104.30 537
13105.38 542
13106.47 541
13107.55 541
13108.63 542
13109.71 572
13110.79 591
13111.87 537
13112.96 541
13114.04 564
13115.12 576
13116.20 599
13117.28 570
13118.37 552
13119.45 548
13120.53 584
13121.61 573
13122.69 543
13123.78 538
13124.86 545
13125.94 539
13127.02 563
13128.11 570
13129.19 585
13130.27 575
13131.35 575
13132.44 534
13133.52 556
13134.60 508
13135.68 548
13136.77 539
13137.85 541
13138.93 541
13140.01 533
13141.10 568
13142.18 539
13143.26 537
13144.35 549
13145.43 508
13146.51 526
13147.60 561
13148.68 544
13149.76 485
13150.85 521
13151.93 532
13153.01 507
13154.10 558
13155.18 548
13156.26 526
13157.35 494
13158.43 554
13159.51 550
13160.60 559
13161.68 533
13162.77 517
13163.85 537
13164.93 537
13166.02 553
13167.10 519
13168.19 555
13169.27 504
13170.35 551
13171.44 532
13172.52 559
13173.61 570
13174.69 564
13175.78 518
13176.86 503
13177.94 567
13179.03 572
13180.11 557
13181.20 550
13182.28 532
13183.37 557
13184.45 519
13185.54 506
13186.62 537
13187.71 524
13188.79 506
13189.88 528
13190.96 531
13192.05 562
13193.13 576
13194.22 541
13195.30 540
13196.39 521
13197.47 528
13198.56 529
13199.64 531
13200.73 516
13201.81 471
13202.90 557
13203.98 568
13205.07 537
13206.16 557
13207.24 593
13208.33 528
13209.41 562
13210.50 550
13211.58 541
13212.67 541
13213.76 586
13214.84 555
13215.93 523
13217.01 570
13218.10 545
13219.19 549
13220.27 547
13221.36 519
13222.45 531
13223.53 531
13224.62 489
13225.70 518
13226.79 560
13227.88 552
13228.96 524
13230.05 546
13231.14 548
13232.22 509
13233.31 534
13234.40 548
13235.48 544
13236.57 514
13237.66 531
13238.74 518
13239.83 500
13240.92 546
13242.01 555
13243.09 562
13244.18 600
13245.27 566
13246.35 542
13247.44 558
13248.53 503
13249.62 560
13250.70 578
13251.79 566
13252.88 544
13253.97 479
13255.05 458
13256.14 526
13257.23 557
13258.32 560
13259.41 565
13260.49 528
13261.58 537
13262.67 504
13263.76 504
13264.85 553
13265.93 587
13267.02 555
13268.11 574
13269.20 517
13270.29 553
13271.37 572
13272.46 549
13273.55 572
13274.64 565
13275.73 579
13276.82 551
13277.91 593
13278.99 606
13280.08 601
13281.17 587
13282.26 583
13283.35 538
13284.44 572
13285.53 552
13286.62 583
13287.70 616
13288.79 557
13289.88 567
13290.97 616
13292.06 610
13293.15 598
13294.24 587
13295.33 586
13296.42 612
13297.51 582
13298.60 592
13299.69 565
13300.78 559
13301.87 585
13302.95 561
13304.04 586
13305.13 625
13306.22 606
13307.31 568
13308.40 558
13309.49 582
13310.58 544
13311.67 575
13312.76 598
13313.85 574
13314.94 591
13316.03 681
13317.12 643
13318.21 644
13319.30 680
13320.39 603
13321.48 663
13322.58 614
13323.67 602
13324.76 595
13325.85 655
13326.94 651
13328.03 625
13329.12 696
13330.21 627
13331.30 618
13332.39 578
13333.48 589
13334.57 630
13335.66 608
13336.75 639
13337.85 594
13338.94 604
13340.03 606
13341.12 619
13342.21 636
13343.30 621
13344.39 647
13345.48 689
13346.58 682
13347.67 661
13348.76 627
13349.85 688
13350.94 671
13352.03 632
13353.12 622
13354.22 650
13355.31 637
13356.40 641
13357.49 654
13358.58 613
13359.68 616
13360.77 608
13361.86 655
13362.95 654
13364.04 668
13365.14 675
13366.23 680
13367.32 666
13368.41 685
13369.51 703
13370.60 730
13371.69 643
13372.78 677
13373.87 659
13374.97 676
13376.06 721
13377.15 761
13378.25 686
13379.34 717
13380.43 685
13381.52 645
13382.62 651
13383.71 689
13384.80 641
13385.90 637
13386.99 645
13388.08 662
13389.17 656
13390.27 620
13391.36 588
13392.45 596
13393.55 618
13394.64 633
13395.73 598
13396.83 610
13397.92 608
13399.02 616
13400.11 575
13401.20 628
13402.30 623
13403.39 642
13404.48 591
13405.58 612
13406.67 624
13407.77 608
13408.86 647
13409.95 604
13411.05 584
13412.14 589
13413.24 624
13414.33 629
13415.42 598
13416.52 598
13417.61 595
13418.71 590
13419.80 597
13420.90 578
13421.99 643
13423.08 618
13424.18 611
13425.27 621
13426.37 602
13427.46 598
13428.56 575
13429.65 642
13430.75 585
13431.84 604
13432.94 609
13434.03 589
13435.13 591
13436.22 649
13437.32 634
13438.41 644
13439.51 630
13440.60 610
13441.70 613
13442.79 682
13443.89 631
13444.98 620
13446.08 647
13447.18 589
13448.27 624
13449.37 634
13450.46 653
13451.56 643
13452.65 654
13453.75 654
13454.85 632
13455.94 645
13457.04 659
13458.13 682
13459.23 656
13460.33 667
13461.42 697
13462.52 666
13463.61 676
13464.71 712
13465.81 658
13466.90 640
13468.00 633
13469.10 683
13470.19 714
13471.29 684
13472.38 717
13473.48 739
13474.58 756
13475.67 773
13476.77 692
13477.87 694
13478.96 684
13480.06 700
13481.16 677
13482.26 706
13483.35 700
13484.45 735
13485.55 738
13486.64 679
13487.74 724
13488.84 662
13489.94 722
13491.03 739
13492.13 709
13493.23 723
13494.32 757
13495.42 751
13496.52 737
13497.62 763
13498.72 683
13499.81 726
13500.91 739
13502.01 761
13503.11 734
13504.20 813
13505.30 860
13506.40 816
13507.50 843
13508.60 861
13509.69 868
13510.79 861
13511.89 884
13512.99 893
13514.09 800
13515.18 791
13516.28 792
13517.38 805
13518.48 787
13519.58 799
13520.68 808
13521.78 738
13522.87 729
13523.97 705
13525.07 694
13526.17 630
13527.27 686
13528.37 695
13529.47 675
13530.57 651
13531.66 678
13532.76 616
13533.86 677
13534.96 684
13536.06 691
13537.16 632
13538.26 675
13539.36 653
13540.46 619
13541.56 646
13542.66 620
13543.76 628
13544.86 652
13545.96 627
13547.05 607
13548.15 591
13549.25 618
13550.35 630
13551.45 602
13552.55 613
13553.65 582
13554.75 631
13555.85 643
13556.95 650
13558.05 587
13559.15 603
13560.25 609
13561.35 632
13562.45 592
13563.55 580
13564.65 590
13565.75 620
13566.85 620
13567.96 625
13569.06 580
13570.16 630
13571.26 570
13572.36 553
13573.46 570
13574.56 600
13575.66 593
13576.76 535
13577.86 597
13578.96 594
13580.06 596
13581.16 577
13582.27 566
13583.37 654
13584.47 620
13585.57 613
13586.67 603
13587.77 596
13588.87 596
13589.97 598
13591.08 616
13592.18 603
13593.28 572
13594.38 568
13595.48 625
13596.58 574
13597.68 646
13598.79 597
13599.89 598
13600.99 605
13602.09 595
13603.19 624
13604.30 615
13605.40 618
13606.50 627
13607.60 611
13608.70 603
13609.81 598
13610.91 596
13612.01 602
13613.11 581
13614.21 615
13615.32 642
13616.42 621
13617.52 622
13618.62 641
13619.73 601
13620.83 618
13621.93 609
13623.03 603
13624.14 575
13625.24 633
13626.34 617
13627.45 641
13628.55 625
13629.65 601
13630.75 633
13631.86 658
13632.96 615
13634.06 557
13635.17 626
13636.27 618
13637.37 603
13638.48 586
13639.58 652
13640.68 624
13641.79 607
13642.89 590
13643.99 632
13645.10 609
13646.20 625
13647.30 626
13648.41 566
13649.51 564
13650.62 591
13651.72 622
13652.82 638
13653.93 589
13655.03 606
13656.14 640
13657.24 615
13658.34 616
13659.45 584
13660.55 591
13661.66 541
13662.76 596
13663.87 610
13664.97 602
13666.07 561
13667.18 635
13668.28 620
13669.39 582
13670.49 630
13671.60 641
13672.70 610
13673.81 644
13674.91 643
13676.02 615
13677.12 642
13678.23 606
13679.33 643
13680.44 689
13681.54 642
13682.65 633
13683.75 582
13684.86 628
13685.96 662
13687.07 640
13688.17 609
13689.28 628
13690.38 612
13691.49 623
13692.59 630
13693.70 682
13694.80 617
13695.91 615
13697.02 622
13698.12 634
13699.23 656
13700.33 650
13701.44 665
13702.55 662
13703.65 696
13704.76 686
13705.86 649
13706.97 630
13708.08 657
13709.18 672
13710.29 673
13711.39 676
13712.50 671
13713.61 685
13714.71 730
13715.82 770
13716.93 770
13718.03 766
13719.14 791
13720.25 830
13721.35 804
13722.46 811
13723.57 853
13724.67 823
13725.78 770
13726.89 796
13727.99 793
13729.10 723
13730.21 681
13731.31 747
13732.42 698
13733.53 713
13734.64 733
13735.74 712
13736.85 661
13737.96 650
13739.07 662
13740.17 631
13741.28 627
13742.39 644
13743.50 680
13744.60 667
13745.71 623
13746.82 620
13747.93 641
13749.03 679
13750.14 634
13751.25 655
13752.36 677
13753.47 681
13754.57 636
13755.68 690
13756.79 697
13757.90 633
13759.01 632
13760.11 679
13761.22 659
13762.33 657
13763.44 625
13764.55 640
13765.66 674
13766.76 708
13767.87 696
13768.98 665
13770.09 687
13771.20 680
13772.31 681
13773.42 693
13774.53 654
13775.63 670
13776.74 712
13777.85 700
13778.96 658
13780.07 714
13781.18 690
13782.29 741
13783.40 750
13784.51 644
13785.62 675
13786.73 659
13787.83 606
13788.94 635
13790.05 644
13791.16 639
13792.27 628
13793.38 611
13794.49 620
13795.60 586
13796.71 610
13797.82 673
13798.93 611
13800.04 638
13801.15 585
13802.26 589
13803.37 606
13804.48 634
13805.59 608
13806.70 621
13807.81 593
13808.92 611
13810.03 614
13811.14 553
13812.25 546
13813.36 627
13814.47 601
13815.58 604
13816.69 594
13817.80 542
13818.91 591
13820.03 591
13821.14 534
13822.25 611
13823.36 579
13824.47 610
13825.58 585
13826.69 586
13827.80 597
13828.91 591
13830.02 592
13831.13 596
13832.25 563
13833.36 554
13834.47 594
13835.58 635
13836.69 553
13837.80 549
13838.91 557
13840.02 556
13841.14 583
13842.25 585
13843.36 575
13844.47 581
13845.58 612
13846.69 559
13847.81 581
13848.92 565
13850.03 567
13851.14 609
13852.25 545
13853.37 573
13854.48 576
13855.59 559
13856.70 560
13857.81 573
13858.93 564
13860.04 559
13861.15 576
13862.26 631
13863.38 631
13864.49 609
13865.60 591
13866.71 588
13867.83 559
13868.94 559
13870.05 547
13871.16 589
13872.28 603
13873.39 618
13874.50 564
13875.61 546
13876.73 600
13877.84 570
13878.95 590
13880.07 607
13881.18 605
13882.29 585
13883.41 577
13884.52 589
13885.63 543
13886.75 607
13887.86 616
13888.97 624
13890.09 587
13891.20 628
13892.31 635
13893.43 607
13894.54 610
13895.65 614
13896.77 603
13897.88 669
13899.00 664
13900.11 651
13901.22 636
13902.34 692
13903.45 679
13904.57 639
13905.68 655
13906.79 690
13907.91 684
13909.02 622
13910.14 653
13911.25 646
13912.37 643
13913.48 594
13914.59 606
13915.71 570
13916.82 568
13917.94 576
13919.05 595
13920.17 577
13921.28 612
13922.40 616
13923.51 580
13924.63 602
13925.74 594
13926.86 537
13927.97 565
13929.09 636
13930.20 617
13931.32 612
13932.43 577
13933.55 579
13934.66 615
13935.78 594
13936.89 565
13938.01 562
13939.12 567
13940.24 591
13941.35 567
13942.47 535
13943.59 567
13944.70 556
13945.82 562
13946.93 552
13948.05 565
13949.16 605
13950.28 570
13951.40 578
13952.51 559
13953.63 570
13954.74 569
13955.86 526
13956.98 546
13958.09 517
13959.21 505
13960.33 559
13961.44 545
13962.56 541
13963.67 496
13964.79 540
13965.91 566
13967.02 584
13968.14 511
13969.26 547
13970.37 569
13971.49 522
13972.61 521
13973.72 538
13974.84 632
13975.96 560
13977.08 519
13978.19 530
13979.31 527
13980.43 588
13981.54 603
13982.66 591
13983.78 584
13984.90 579
13986.01 583
13987.13 513
13988.25 545
13989.37 551
13990.48 582
13991.60 640
13992.72 595
13993.84 535
13994.95 515
13996.07 576
13997.19 546
13998.31 530
13999.42 511
14000.54 532
14001.66 582
14002.78 587
14003.90 543
14005.01 542
14006.13 537
14007.25 551
14008.37 524
14009.49 498
14010.61 544
14011.72 588
14012.84 581
14013.96 528
14015.08 517
14016.20 519
14017.32 572
14018.43 571
14019.55 523
14020.67 530
14021.79 574
14022.91 594
14024.03 583
14025.15 558
14026.27 575
14027.39 541
14028.50 563
14029.62 601
14030.74 548
14031.86 557
14032.98 573
14034.10 584
14035.22 563
14036.34 553
14037.46 563
14038.58 589
14039.70 542
14040.82 560
14041.94 568
14043.06 556
14044.18 595
14045.30 577
14046.41 575
14047.53 553
14048.65 606
14049.77 566
14050.89 526
14052.01 594
14053.13 564
14054.25 616
14055.37 621
14056.49 598
14057.61 558
14058.74 576
14059.86 564
14060.98 579
14062.10 614
14063.22 648
14064.34 611
14065.46 614
14066.58 628
14067.70 657
14068.82 617
14069.94 655
14071.06 686
14072.18 688
14073.30 646
14074.42 656
14075.54 628
14076.66 695
14077.79 737
14078.91 737
14080.03 699
14081.15 692
14082.27 679
14083.39 733
14084.51 692
14085.63 685
14086.76 726
14087.88 740
14089.00 742
14090.12 735
14091.24 759
14092.36 792
14093.48 743
14094.61 765
14095.73 783
14096.85 773
14097.97 774
14099.09 841
14100.22 799
14101.34 800
14102.46 829
14103.58 928
14104.70 838
14105.83 885
14106.95 904
14108.07 919
14109.19 877
14110.31 901
14111.44 895
14112.56 833
14113.68 836
14114.80 757
14115.93 763
14117.05 735
14118.17 754
14119.29 747
14120.42 718
14121.54 689
14122.66 646
14123.79 673
14124.91 669
14126.03 679
14127.15 690
14128.28 655
14129.40 625
14130.52 635
14131.65 629
14132.77 642
14133.89 648
14135.02 631
14136.14 650
14137.26 672
14138.39 642
14139.51 620
14140.63 639
14141.76 708
14142.88 634
14144.00 626
14145.13 590
14146.25 618
14147.38 610
14148.50 612
14149.62 616
14150.75 639
14151.87 605
14152.99 625
14154.12 642
14155.24 585
14156.37 592
14157.49 616
14158.62 640
14159.74 586
14160.86 575
14161.99 612
14163.11 631
14164.24 626
14165.36 606
14166.49 551
14167.61 631
14168.74 647
14169.86 645
14170.99 596
14172.11 569
14173.23 623
14174.36 569
14175.48 611
14176.61 592
14177.73 568
14178.86 579
14179.98 623
14181.11 597
14182.23 591
14183.36 582
14184.49 601
14185.61 599
14186.74 585
14187.86 578
14188.99 626
14190.11 667
14191.24 600
14192.36 600
14193.49 596
14194.61 620
14195.74 575
14196.87 557
14197.99 592
14199.12 597
14200.24 575
14201.37 575
14202.50 550
14203.62 573
14204.75 567
14205.87 570
14207.00 564
14208.13 592
14209.25 576
14210.38 548
14211.50 578
14212.63 572
14213.76 550
14214.88 576
14216.01 614
14217.14 621
14218.26 602
14219.39 547
14220.52 517
14221.64 530
14222.77 544
14223.90 544
14225.02 552
14226.15 536
14227.28 565
14228.41 549
14229.53 594
14230.66 574
14231.79 588
14232.91 570
14234.04 559
14235.17 535
14236.30 534
14237.42 536
14238.55 537
14239.68 600
14240.81 536
14241.93 560
14243.06 540
14244.19 544
14245.32 507
14246.44 494
14247.57 532
14248.70 544
14249.83 543
14250.95 525
14252.08 505
14253.21 546
14254.34 567
14255.47 533
14256.59 524
14257.72 505
14258.85 497
14259.98 479
14261.11 469
14262.24 483
14263.36 517
14264.49 480
14265.62 540
14266.75 550
14267.88 537
14269.01 494
14270.14 498
14271.26 494
14272.39 536
14273.52 545
14274.65 465
14275.78 498
14276.91 530
14278.04 492
14279.17 505
14280.30 490
14281.42 459
14282.55 494
14283.68 506
14284.81 454
14285.94 504
14287.07 492
14288.20 522
14289.33 500
14290.46 510
14291.59 487
14292.72 491
14293.85 523
14294.98 471
14296.11 469
14297.24 450
14298.37 475
14299.50 487
14300.63 498
14301.76 505
14302.89 496
14304.02 504
14305.15 548
14306.28 512
14307.41 474
14308.54 480
14309.67 469
14310.80 523
14311.93 518
14313.06 493
14314.19 480
14315.32 480
14316.45 516
14317.58 487
14318.71 477
14319.84 459
14320.97 473
14322.10 436
14323.23 442
14324.36 467
14325.49 477
14326.63 465
14327.76 466
14328.89 396
14330.02 485
14331.15 513
14332.28 472
14333.41 456
14334.54 441
14335.67 465
14336.81 519
14337.94 483
14339.07 483
14340.20 500
14341.33 507
14342.46 476
14343.59 486
14344.73 459
14345.86 457
14346.99 480
14348.12 495
14349.25 478
14350.38 467
14351.52 518
14352.65 500
14353.78 475
14354.91 457
14356.04 470
14357.18 470
14358.31 476
14359.44 445
14360.57 419
14361.71 403
14362.84 447
14363.97 488
14365.10 469
14366.24 418
14367.37 462
14368.50 485
14369.63 454
14370.77 446
14371.90 444
14373.03 426
14374.16 463
14375.30 444
14376.43 436
14377.56 460
14378.70 533
14379.83 493
14380.96 477
14382.09 494
14383.23 479
14384.36 489
14385.49 462
14386.63 420
14387.76 433
14388.89 442
14390.03 506
14391.16 464
14392.29 427
14393.43 487
14394.56 458
14395.70 478
14396.83 464
14397.96 417
14399.10 422
14400.23 494
14401.36 499
14402.50 452
14403.63 453
14404.77 452
14405.90 461
14407.03 464
14408.17 481
14409.30 444
14410.44 468
14411.57 470
14412.71 443
14413.84 458
14414.97 471
14416.11 497
14417.24 453
14418.38 429
14419.51 460
14420.65 490
14421.78 537
14422.92 493
14424.05 452
14425.19 451
14426.32 473
14427.46 482
14428.59 441
14429.73 461
14430.86 462
14432.00 477
14433.13 445
14434.27 460
14435.40 484
14436.54 485
14437.67 507
14438.81 450
14439.94 467
14441.08 476
14442.21 463
14443.35 511
14444.48 486
14445.62 479
14446.76 465
14447.89 449
14449.03 489
14450.16 482
14451.30 493
14452.43 480
14453.57 496
14454.71 505
14455.84 507
14456.98 544
14458.11 544
14459.25 492
14460.39 508
14461.52 499
14462.66 516
14463.80 510
14464.93 545
14466.07 511
14467.20 536
14468.34 490
14469.48 537
14470.61 554
14471.75 570
14472.89 590
14474.02 542
14475.16 555
14476.30 531
14477.43 537
14478.57 616
14479.71 582
14480.85 537
14481.98 590
14483.12 565
14484.26 628
14485.39 591
14486.53 586
14487.67 587
14488.81 580
14489.94 639
14491.08 638
14492.22 589
14493.36 596
14494.49 554
14495.63 541
14496.77 567
14497.91 584
14499.04 588
14500.18 595
14501.32 548
14502.46 572
14503.59 572
14504.73 526
14505.87 552
14507.01 493
14508.15 501
14509.28 570
14510.42 522
14511.56 523
14512.70 520
14513.84 534
14514.98 550
14516.11 574
14517.25 571
14518.39 551
14519.53 602
14520.67 595
14521.81 595
14522.95 581
14524.08 596
14525.22 547
14526.36 577
14527.50 597
14528.64 583
14529.78 612
14530.92 597
14532.06 607
14533.20 577
14534.33 567
14535.47 542
14536.61 547
14537.75 540
14538.89 539
14540.03 528
14541.17 527
14542.31 516
14543.45 498
14544.59 494
14545.73 525
14546.87 528
14548.01 521
14549.15 517
14550.29 511
14551.43 475
14552.57 474
14553.71 514
14554.85 487
14555.99 500
14557.13 511
14558.27 467
14559.41 472
14560.55 480
14561.69 463
14562.83 466
14563.97 489
14565.11 471
14566.25 511
14567.39 475
14568.53 485
14569.67 484
14570.81 506
14571.95 482
14573.09 488
14574.23 458
14575.37 446
14576.51 474
14577.65 479
14578.79 495
14579.94 468
14581.08 465
14582.22 442
14583.36 460
14584.50 510
14585.64 473
14586.78 457
14587.92 478
14589.06 490
14590.21 510
14591.35 451
14592.49 455
14593.63 483
14594.77 464
14595.91 488
14597.05 476
14598.20 448
14599.34 461
14600.48 485
14601.62 474
14602.76 502
14603.90 437
14605.05 468
14606.19 500
14607.33 481
14608.47 480
14609.61 469
14610.76 475
14611.90 479
14613.04 514
14614.18 516
14615.32 487
14616.47 485
14617.61 514
14618.75 490
14619.89 481
14621.04 497
14622.18 466
14623.32 482
14624.46 457
14625.61 459
14626.75 460
14627.89 506
14629.04 465
14630.18 465
14631.32 513
14632.46 481
14633.61 465
14634.75 488
14635.89 495
14637.04 524
14638.18 492
14639.32 515
14640.47 478
14641.61 477
14642.75 548
14643.90 560
14645.04 563
14646.18 508
14647.33 526
14648.47 468
14649.61 496
14650.76 502
14651.90 489
14653.05 491
14654.19 480
14655.33 480
14656.48 496
14657.62 494
14658.76 512
14659.91 487
14661.05 472
14662.20 479
14663.34 477
14664.49 480
14665.63 492
14666.77 495
14667.92 462
14669.06 476
14670.21 506
14671.35 485
14672.50 454
14673.64 462
14674.79 437
14675.93 464
14677.07 489
14678.22 468
14679.36 479
14680.51 451
14681.65 464
14682.80 433
14683.94 499
14685.09 481
14686.23 459
14687.38 433
14688.52 417
14689.67 446
14690.81 427
14691.96 441
14693.10 457
14694.25 412
14695.40 420
14696.54 437
14697.69 414
14698.83 442
14699.98 418
14701.12 404
14702.27 381
14703.41 400
14704.56 416
14705.71 397
14706.85 425
14708.00 456
14709.14 459
14710.29 444
14711.44 424
14712.58 430
14713.73 441
14714.87 451
14716.02 456
14717.17 412
14718.31 452
14719.46 435
14720.61 456
14721.75 422
14722.90 439
14724.05 442
14725.19 430
14726.34 431
14727.49 418
14728.63 445
14729.78 431
14730.93 422
14732.07 403
14733.22 417
14734.37 412
14735.51 458
14736.66 455
14737.81 395
14738.95 401
14740.10 425
14741.25 398
14742.40 415
14743.54 414
14744.69 406
14745.84 420
14746.99 415
14748.13 427
14749.28 396
14750.43 403
14751.58 461
14752.72 424
14753.87 412
14755.02 416
14756.17 421
14757.31 422
14758.46 428
14759.61 393
14760.76 434
14761.91 399
14763.05 395
14764.20 380
14765.35 415
14766.50 385
14767.65 388
14768.80 389
14769.94 364
14771.09 407
14772.24 394
14773.39 394
14774.54 372
14775.69 382
14776.83 415
14777.98 413
14779.13 406
14780.28 373
14781.43 366
14782.58 451
14783.73 392
14784.88 405
14786.03 421
14787.17 443
14788.32 384
14789.47 391
14790.62 408
14791.77 423
14792.92 401
14794.07 416
14795.22 417
14796.37 401
14797.52 396
14798.67 403
14799.82 414
14800.97 374
14802.12 406
14803.26 411
14804.41 402
14805.56 405
14806.71 408
14807.86 363
14809.01 430
14810.16 392
14811.31 368
14812.46 400
14813.61 395
14814.76 388
14815.91 370
14817.06 377
14818.21 402
14819.36 440
14820.51 379
14821.66 371
14822.82 388
14823.97 430
14825.12 362
14826.27 340
14827.42 347
14828.57 403
14829.72 390
14830.87 420
14832.02 390
14833.17 401
14834.32 361
14835.47 374
14836.62 402
14837.77 384
14838.93 366
14840.08 373
14841.23 358
14842.38 359
14843.53 422
14844.68 368
14845.83 365
14846.98 367
14848.14 416
14849.29 369
14850.44 393
14851.59 386
14852.74 380
14853.89 411
14855.04 391
14856.20 372
14857.35 410
14858.50 413
14859.65 388
14860.80 380
14861.96 388
14863.11 418
14864.26 380
14865.41 410
14866.56 379
14867.72 372
14868.87 344
14870.02 373
14871.17 394
14872.32 353
14873.48 369
14874.63 375
14875.78 380
14876.93 355
14878.09 377
14879.24 400
14880.39 437
14881.54 383
14882.70 365
14883.85 372
14885.00 360
14886.16 376
14887.31 360
14888.46 389
14889.61 402
14890.77 417
14891.92 386
14893.07 367
14894.23 331
14895.38 380
14896.53 364
14897.69 377
14898.84 354
14899.99 379
14901.15 369
14902.30 384
14903.45 363
14904.61 377
14905.76 404
14906.91 405
14908.07 387
14909.22 358
14910.38 357
14911.53 382
14912.68 376
14913.84 377
14914.99 386
14916.15 349
14917.30 382
14918.45 366
14919.61 347
14920.76 344
14921.92 369
14923.07 371
14924.22 367
14925.38 347
14926.53 364
14927.69 385
14928.84 420
14930.00 396
14931.15 406
14932.31 362
14933.46 364
14934.62 391
14935.77 394
14936.93 393
14938.08 407
14939.24 381
14940.39 358
14941.55 350
14942.70 357
14943.86 374
14945.01 406
14946.17 398
14947.32 364
14948.48 365
14949.63 387
14950.79 377
14951.94 372
14953.10 342
14954.25 351
14955.41 416
14956.56 386
14957.72 389
14958.88 367
14960.03 357
14961.19 411
14962.34 388
14963.50 356
14964.65 364
14965.81 381
14966.97 384
14968.12 400
14969.28 356
14970.43 420
14971.59 378
14972.75 354
14973.90 395
14975.06 366
14976.22 411
14977.37 394
14978.53 393
14979.69 389
14980.84 400
14982.00 387
14983.16 398
14984.31 401
14985.47 375
14986.63 373
14987.78 407
14988.94 398
14990.10 407
14991.25 411
14992.41 371
14993.57 382
14994.72 391
14995.88 375
14997.04 402
14998.20 387
14999.35 388
15000.51 385
15001.67 382
15002.82 384
15003.98 372
15005.14 361
15006.30 387
15007.45 339
15008.61 384
15009.77 366
15010.93 363
15012.09 368
15013.24 372
15014.40 350
15015.56 389
15016.72 393
15017.87 362
15019.03 360
15020.19 363
15021.35 391
15022.51 379
15023.67 343
15024.82 368
15025.98 361
15027.14 352
15028.30 375
15029.46 408
15030.62 389
15031.77 378
15032.93 387
15034.09 410
15035.25 355
15036.41 383
15037.57 361
15038.73 368
15039.88 396
15041.04 392
15042.20 369
15043.36 374
15044.52 338
15045.68 351
15046.84 340
15048.00 346
15049.16 360
15050.32 350
15051.47 362
15052.63 383
15053.79 370
15054.95 365
15056.11 378
15057.27 391
15058.43 373
15059.59 331
15060.75 364
15061.91 349
15063.07 372
15064.23 382
15065.39 397
15066.55 341
15067.71 341
15068.87 355
15070.03 339
15071.19 366
15072.35 349
15073.51 386
15074.67 403
15075.83 354
15076.99 352
15078.15 386
15079.31 368
15080.47 394
15081.63 390
15082.79 400
15083.95 348
15085.11 353
15086.27 356
15087.43 373
15088.59 351
15089.76 357
15090.92 387
15092.08 371
15093.24 336
15094.40 340
15095.56 381
15096.72 332
15097.88 376
15099.04 371
15100.20 408
15101.37 368
15102.53 357
15103.69 365
15104.85 349
15106.01 370
15107.17 365
15108.33 381
15109.50 384
15110.66 390
15111.82 396
15112.98 402
15114.14 349
15115.30 352
15116.47 362
15117.63 388
15118.79 360
15119.95 353
15121.11 371
15122.27 371
15123.44 353
15124.60 368
15125.76 363
15126.92 351
15128.09 386
15129.25 388
15130.41 390
15131.57 349
15132.73 370
15133.90 380
15135.06 409
15136.22 346
15137.38 352
15138.55 374
15139.71 345
15140.87 349
15142.04 355
15143.20 348
15144.36 331
15145.52 354
15146.69 310
15147.85 351
15149.01 363
15150.18 330
15151.34 342
15152.50 353
15153.67 361
15154.83 358
15155.99 374
15157.16 358
15158.32 335
15159.48 358
15160.65 364
15161.81 374
15162.97 362
15164.14 335
15165.30 335
15166.46 320
15167.63 366
15168.79 396
15169.95 335
15171.12 379
15172.28 358
15173.45 354
15174.61 384
15175.77 389
15176.94 365
15178.10 341
15179.27 370
15180.43 407
15181.60 381
15182.76 381
15183.92 359
15185.09 377
15186.25 384
15187.42 362
15188.58 413
15189.75 381
15190.91 398
15192.08 354
15193.24 367
15194.41 339
15195.57 349
15196.74 355
15197.90 384
15199.07 362
15200.23 369
15201.40 350
15202.56 377
15203.73 375
15204.89 352
15206.06 355
15207.22 351
15208.39 350
15209.55 378
15210.72 394
15211.88 382
15213.05 346
15214.21 354
15215.38 387
15216.54 351
15217.71 352
15218.88 365
15220.04 429
15221.21 355
15222.37 348
15223.54 339
15224.71 348
15225.87 374
15227.04 358
15228.20 337
15229.37 336
15230.54 342
15231.70 358
15232.87 384
15234.03 387
15235.20 389
15236.37 401
15237.53 406
15238.70 386
15239.87 382
15241.03 396
15242.20 430
15243.37 405
15244.53 365
15245.70 388
15246.87 374
15248.03 386
15249.20 414
15250.37 420
15251.53 395
15252.70 438
15253.87 377
15255.04 351
15256.20 360
15257.37 406
15258.54 378
15259.70 402
15260.87 374
15262.04 391
15263.21 374
15264.37 391
15265.54 363
15266.71 351
15267.88 402
15269.04 375
15270.21 384
15271.38 364
15272.55 372
15273.72 376
15274.88 345
15276.05 341
15277.22 329
15278.39 355
15279.56 375
15280.72 353
15281.89 357
15283.06 362
15284.23 376
15285.40 364
15286.56 366
15287.73 385
15288.90 357
15290.07 380
15291.24 371
15292.41 351
15293.58 352
15294.74 357
15295.91 373
15297.08 324
15298.25 347
15299.42 330
15300.59 340
15301.76 338
15302.93 334
15304.09 355
15305.26 357
15306.43 381
15307.60 359
15308.77 351
15309.94 348
15311.11 374
15312.28 327
15313.45 374
15314.62 343
15315.79 384
15316.96 386
15318.13 362
15319.30 320
15320.46 346
15321.63 354
15322.80 364
15323.97 377
15325.14 345
15326.31 374
15327.48 336
15328.65 363
15329.82 313
15330.99 380
15332.16 383
15333.33 393
15334.50 374
15335.67 339
15336.84 338
15338.01 368
15339.18 372
15340.36 369
15341.53 360
15342.70 381
15343.87 370
15345.04 385
15346.21 374
15347.38 354
15348.55 354
15349.72 375
15350.89 380
15352.06 363
15353.23 400
15354.40 400
15355.57 350
15356.75 394
15357.92 373
15359.09 375
15360.26 330
15361.43 341
15362.60 398
15363.77 356
15364.94 340
15366.11 359
15367.29 356
15368.46 375
15369.63 391
15370.80 371
15371.97 339
15373.14 382
15374.32 329
15375.49 378
15376.66 375
15377.83 322
15379.00 319
15380.17 355
15381.35 413
15382.52 355
15383.69 333
15384.86 324
15386.03 342
15387.21 375
15388.38 373
15389.55 362
15390.72 343
15391.90 329
15393.07 352
15394.24 324
15395.41 344
15396.59 333
15397.76 351
15398.93 356
15400.10 361
15401.28 391
15402.45 367
15403.62 367
15404.79 400
15405.97 372
15407.14 370
15408.31 359
15409.49 386
15410.66 386
15411.83 348
15413.01 350
15414.18 363
15415.35 338
15416.53 327
15417.70 362
15418.87 350
15420.05 346
15421.22 375
15422.39 378
15423.57 381
15424.74 343
15425.91 348
15427.09 367
15428.26 390
15429.43 370
15430.61 375
15431.78 351
15432.96 337
15434.13 348
15435.30 341
15436.48 339
15437.65 334
15438.83 345
15440.00 329
15441.17 322
15442.35 325
15443.52 319
15444.70 345
15445.87 397
15447.05 355
15448.22 354
15449.40 348
15450.57 328
15451.75 350
15452.92 352
15454.09 352
15455.27 394
15456.44 356
15457.62 334
15458.79 336
15459.97 356
15461.14 369
15462.32 355
15463.49 301
15464.67 317
15465.84 330
15467.02 331
15468.19 353
15469.37 388
15470.55 351
15471.72 351
15472.90 346
15474.07 357
15475.25 390
15476.42 386
15477.60 386
15478.77 317
15479.95 310
15481.13 333
15482.30 341
15483.48 329
15484.65 366
15485.83 385
15487.00 343
15488.18 338
15489.36 358
15490.53 364
15491.71 360
15492.89 356
15494.06 338
15495.24 339
15496.41 359
15497.59 370
15498.77 350
15499.94 320
15501.12 370
15502.30 332
15503.47 299
15504.65 312
15505.83 360
15507.00 362
15508.18 334
15509.36 356
15510.53 356
15511.71 332
15512.89 373
15514.06 342
15515.24 344
15516.42 339
15517.60 344
15518.77 361
15519.95 340
15521.13 332
15522.30 326
15523.48 339
15524.66 332
15525.84 346
15527.01 348
15528.19 316
15529.37 335
15530.55 374
15531.73 347
15532.90 351
15534.08 351
15535.26 333
15536.44 355
15537.61 355
15538.79 378
15539.97 362
15541.15 347
15542.33 364
15543.50 344
15544.68 345
15545.86 362
15547.04 345
15548.22 335
15549.40 330
15550.57 338
15551.75 376
15552.93 342
15554.11 362
15555.29 383
15556.47 377
15557.65 383
15558.82 324
15560.00 345
15561.18 384
15562.36 397
15563.54 353
15564.72 317
15565.90 360
15567.08 375
15568.26 337
15569.43 353
15570.61 350
15571.79 365
15572.97 353
15574.15 364
15575.33 337
15576.51 356
15577.69 362
15578.87 346
15580.05 342
15581.23 316
15582.41 321
15583.59 326
15584.77 344
15585.95 358
15587.13 381
15588.31 361
15589.49 329
15590.67 312
15591.85 340
15593.03 400
15594.21 333
15595.39 357
15596.57 325
15597.75 356
15598.93 380
15600.11 378
15601.29 379
15602.47 366
15603.65 373
15604.83 363
15606.01 369
15607.19 381
15608.37 349
15609.55 356
15610.73 366
15611.91 378
15613.09 367
15614.27 371
15615.45 399
15616.64 401
15617.82 384
15619.00 404
15620.18 401
15621.36 373
15622.54 358
15623.72 364
15624.90 386
15626.08 400
15627.27 377
15628.45 397
15629.63 379
15630.81 390
15631.99 408
15633.17 379
15634.35 386
15635.54 382
15636.72 424
15637.90 433
15639.08 389
15640.26 367
15641.45 384
15642.63 422
15643.81 397
15644.99 389
15646.17 437
15647.36 401
15648.54 379
15649.72 402
15650.90 392
15652.08 399
15653.27 434
15654.45 419
15655.63 403
15656.81 416
15658.00 427
15659.18 425
15660.36 453
15661.54 412
15662.73 418
15663.91 435
15665.09 405
15666.27 477
15667.46 436
15668.64 469
15669.82 430
15671.01 420
15672.19 424
15673.37 430
15674.56 424
15675.74 407
15676.92 376
15678.10 398
15679.29 414
15680.47 423
15681.65 393
15682.84 447
15684.02 415
15685.21 426
15686.39 395
15687.57 411
15688.76 415
15689.94 377
15691.12 436
15692.31 411
15693.49 425
15694.67 391
15695.86 395
15697.04 413
15698.23 377
15699.41 412
15700.59 433
15701.78 373
15702.96 360
15704.15 373
15705.33 430
15706.52 407
15707.70 425
15708.88 434
15710.07 411
15711.25 403
15712.44 388
15713.62 395
15714.81 408
15715.99 436
15717.18 445
15718.36 411
15719.55 379
15720.73 402
15721.92 403
15723.10 431
15724.29 432
15725.47 401
15726.66 388
15727.84 399
15729.03 426
15730.21 382
15731.40 392
15732.58 423
15733.77 414
15734.95 398
15736.14 405
15737.32 424
15738.51 388
15739.69 411
15740.88 441
15742.07 400
15743.25 421
15744.44 412
15745.62 406
15746.81 390
15747.99 377
15749.18 401
15750.37 432
15751.55 452
15752.74 453
15753.93 471
15755.11 419
15756.30 414
15757.48 434
15758.67 436
15759.86 449
15761.04 452
15762.23 472
15763.42 441
15764.60 411
15765.79 391
15766.98 428
15768.16 507
15769.35 451
15770.54 417
15771.72 417
15772.91 398
15774.10 412
15775.28 472
15776.47 445
15777.66 424
15778.84 439
15780.03 434
15781.22 449
15782.41 400
15783.59 432
15784.78 448
15785.97 438
15787.15 450
15788.34 424
15789.53 402
15790.72 403
15791.90 410
15793.09 395
15794.28 380
15795.47 382
15796.65 405
15797.84 394
15799.03 400
15800.22 383
15801.41 404
15802.59 373
15803.78 349
15804.97 356
15806.16 373
15807.35 409
15808.53 405
15809.72 373
15810.91 345
15812.10 396
15813.29 395
15814.48 371
15815.66 368
15816.85 382
15818.04 386
15819.23 377
15820.42 395
15821.61 392
15822.80 378
15823.98 374
15825.17 393
15826.36 347
15827.55 362
15828.74 351
15829.93 332
15831.12 359
15832.31 376
15833.50 344
15834.69 339
15835.87 326
15837.06 400
15838.25 364
15839.44 375
15840.63 354
15841.82 357
15843.01 369
15844.20 379
15845.39 400
15846.58 380
15847.77 348
15848.96 409
15850.15 397
15851.34 363
15852.53 374
15853.72 361
15854.91 360
15856.10 351
15857.29 356
15858.48 407
15859.67 397
15860.86 352
15862.05 379
15863.24 376
15864.43 375
15865.62 376
15866.81 342
15868.00 376
15869.19 387
15870.38 337
15871.57 330
15872.76 330
15873.95 360
15875.14 392
15876.33 360
15877.52 379
15878.72 350
15879.91 351
15881.10 398
15882.29 360
15883.48 337
15884.67 383
15885.86 403
15887.05 370
15888.24 378
15889.43 346
15890.63 355
15891.82 364
15893.01 382
15894.20 384
15895.39 396
15896.58 428
15897.77 351
15898.97 371
15900.16 388
15901.35 379
15902.54 359
15903.73 410
15904.92 443
15906.12 404
15907.31 354
15908.50 358
15909.69 372
15910.88 393
15912.08 368
15913.27 380
15914.46 379
15915.65 354
15916.85 334
15918.04 369
15919.23 387
15920.42 408
15921.61 412
15922.81 407
15924.00 372
15925.19 356
15926.38 374
15927.58 386
15928.77 404
15929.96 399
15931.16 380
15932.35 424
15933.54 388
15934.73 372
15935.93 382
15937.12 404
15938.31 386
15939.51 386
15940.70 383
15941.89 439
15943.09 428
15944.28 396
15945.47 370
15946.67 377
15947.86 385
15949.05 358
15950.25 379
15951.44 373
15952.63 392
15953.83 386
15955.02 342
15956.21 352
15957.41 370
15958.60 376
15959.80 391
15960.99 325
15962.18 335
15963.38 332
15964.57 374
15965.77 356
15966.96 342
15968.15 334
15969.35 359
15970.54 365
15971.74 366
15972.93 343
15974.13 322
15975.32 340
15976.51 354
15977.71 333
15978.90 316
15980.10 345
15981.29 364
15982.49 327
15983.68 338
15984.88 370
15986.07 314
15987.27 355
15988.46 334
15989.66 347
15990.85 361
15992.05 355
15993.24 357
15994.44 345
15995.63 345
15996.83 335
15998.02 348
15999.22 345
16000.41 341
16001.61 308
16002.80 340
16004.00 336
16005.20 335
16006.39 302
16007.59 326
16008.78 321
16009.98 308
16011.17 344
16012.37 352
16013.57 341
16014.76 335
16015.96 367
16017.15 368
16018.35 334
16019.55 296
16020.74 352
16021.94 313
16023.13 312
16024.33 312
16025.53 320
16026.72 334
16027.92 288
16029.12 311
16030.31 330
16031.51 318
16032.71 286
16033.90 316
16035.10 314
16036.30 325
16037.49 345
16038.69 350
16039.89 365
16041.08 354
16042.28 311
16043.48 325
16044.67 354
16045.87 329
16047.07 314
16048.27 350
16049.46 343
16050.66 317
16051.86 298
16053.06 328
16054.25 319
16055.45 306
16056.65 326
16057.84 337
16059.04 325
16060.24 325
16061.44 329
16062.64 328
16063.83 330
16065.03 292
16066.23 313
16067.43 293
16068.62 307
16069.82 363
16071.02 317
16072.22 353
16073.42 352
16074.62 319
16075.81 338
16077.01 331
16078.21 328
16079.41 314
16080.61 340
16081.81 357
16083.00 336
16084.20 283
16085.40 314
16086.60 331
16087.80 318
16089.00 312
16090.20 291
16091.39 311
16092.59 347
16093.79 337
16094.99 302
16096.19 320
16097.39 327
16098.59 316
16099.79 321
16100.99 331
16102.19 323
16103.38 322
16104.58 313
16105.78 318
16106.98 328
16108.18 348
16109.38 355
16110.58 352
16111.78 352
16112.98 314
16114.18 335
16115.38 348
16116.58 332
16117.78 304
16118.98 299
16120.18 339
16121.38 315
16122.58 322
16123.78 287
16124.98 329
16126.18 327
16127.38 319
16128.58 296
16129.78 306
16130.98 337
16132.18 322
16133.38 312
16134.58 311
16135.78 306
16136.98 316
16138.18 311
16139.38 284
16140.58 273
16141.78 313
16142.98 319
16144.19 304
16145.39 306
16146.59 305
16147.79 297
16148.99 315
16150.19 301
16151.39 319
16152.59 290
16153.79 304
16154.99 302
16156.20 302
16157.40 315
16158.60 349
16159.80 308
16161.00 300
16162.20 286
16163.40 303
16164.61 336
16165.81 328
16167.01 346
16168.21 316
16169.41 299
16170.61 284
16171.82 311
16173.02 284
16174.22 310
16175.42 277
16176.62 309
16177.82 333
16179.03 295
16180.23 330
16181.43 327
16182.63 301
16183.84 336
16185.04 310
16186.24 315
16187.44 329
16188.65 325
16189.85 334
16191.05 311
16192.25 327
16193.46 323
16194.66 320
16195.86 344
16197.06 354
16198.27 315
16199.47 320
16200.67 318
16201.87 333
16203.08 319
16204.28 301
16205.48 325
16206.69 285
16207.89 339
16209.09 331
16210.30 316
16211.50 301
16212.70 303
16213.91 298
16215.11 317
16216.31 313
16217.52 330
16218.72 291
16219.92 296
16221.13 342
16222.33 343
16223.53 322
16224.74 317
16225.94 317
16227.15 305
16228.35 380
16229.55 331
16230.76 376
16231.96 341
16233.17 336
16234.37 309
16235.57 313
16236.78 334
16237.98 328
16239.19 335
16240.39 361
16241.60 353
16242.80 325
16244.00 332
16245.21 323
16246.41 342
16247.62 320
16248.82 349
16250.03 322
16251.23 336
16252.44 297
16253.64 320
16254.85 305
16256.05 330
16257.26 324
16258.46 319
16259.67 345
16260.87 376
16262.08 323
16263.28 343
16264.49 314
16265.69 332
16266.90 336
16268.10 343
16269.31 335
16270.51 372
16271.72 388
16272.93 335
16274.13 388
16275.34 344
16276.54 370
16277.75 364
16278.95 344
16280.16 348
16281.37 356
16282.57 338
16283.78 353
16284.98 357
16286.19 339
16287.40 394
16288.60 327
16289.81 362
16291.01 342
16292.22 341
16293.43 369
16294.63 375
16295.84 343
16297.05 393
16298.25 337
16299.46 350
16300.67 375
16301.87 332
16303.08 359
16304.29 359
16305.49 377
16306.70 365
16307.91 359
16309.11 379
16310.32 349
16311.53 324
16312.73 357
16313.94 358
16315.15 401
16316.36 359
16317.56 333
16318.77 354
16319.98 366
16321.19 353
16322.39 345
16323.60 352
16324.81 371
16326.02 380
16327.22 383
16328.43 324
16329.64 347
16330.85 348
16332.05 331
16333.26 353
16334.47 301
16335.68 355
16336.88 368
16338.09 327
16339.30 343
16340.51 345
16341.72 338
16342.93 336
16344.13 342
16345.34 329
16346.55 352
16347.76 320
16348.97 330
16350.18 335
16351.38 339
16352.59 340
16353.80 316
16355.01 320
16356.22 308
16357.43 327
16358.64 331
16359.84 371
16361.05 321
16362.26 364
16363.47 313
16364.68 333
16365.89 331
16367.10 305
16368.31 304
16369.52 303
16370.73 314
16371.93 334
16373.14 297
16374.35 320
16375.56 317
16376.77 325
16377.98 307
16379.19 296
16380.40 294
16381.61 329
16382.82 342
16384.03 329
16385.24 316
16386.45 305
16387.66 311
16388.87 281
16390.08 299
16391.29 306
16392.50 287
16393.71 311
16394.92 286
16396.13 308
16397.34 299
16398.55 313
16399.76 295
16400.97 330
16402.18 305
16403.39 365
16404.60 346
16405.81 300
16407.02 304
16408.23 294
16409.44 313
16410.65 340
16411.86 357
16413.08 320
16414.29 317
16415.50 326
16416.71 317
16417.92 333
16419.13 318
16420.34 323
16421.55 317
16422.76 321
16423.97 313
16425.19 320
16426.40 309
16427.61 301
16428.82 294
16430.03 317
16431.24 288
16432.45 292
16433.67 312
16434.88 290
16436.09 334
16437.30 305
16438.51 292
16439.72 325
16440.94 319
16442.15 293
16443.36 308
16444.57 306
16445.78 310
16446.99 336
16448.21 332
16449.42 317
16450.63 325
16451.84 331
16453.06 331
16454.27 333
16455.48 294
16456.69 279
16457.90 336
16459.12 303
16460.33 297
16461.54 293
16462.75 331
16463.97 308
16465.18 292
16466.39 309
16467.61 297
16468.82 317
16470.03 302
16471.24 319
16472.46 314
16473.67 304
16474.88 289
16476.10 338
16477.31 293
16478.52 271
16479.74 289
16480.95 343
16482.16 293
16483.38 297
16484.59 301
16485.80 296
16487.02 301
16488.23 280
16489.44 293
16490.66 302
16491.87 302
16493.08 290
16494.30 303
16495.51 314
16496.73 323
16497.94 335
16499.15 292
16500.37 285
16501.58 327
16502.80 308
16504.01 286
16505.22 285
16506.44 290
16507.65 295
16508.87 311
16510.08 311
16511.30 315
16512.51 321
16513.72 312
16514.94 329
16516.15 285
16517.37 291
16518.58 301
16519.80 314
16521.01 290
16522.23 269
16523.44 284
16524.66 319
16525.87 282
16527.09 308
16528.30 303
16529.52 314
16530.73 297
16531.95 316
16533.16 322
16534.38 308
16535.59 349
16536.81 305
16538.02 313
16539.24 312
16540.45 284
16541.67 326
16542.89 288
16544.10 306
16545.32 328
16546.53 326
16547.75 311
16548.96 292
16550.18 289
16551.40 302
16552.61 311
16553.83 296
16555.04 273
16556.26 278
16557.48 284
16558.69 270
16559.91 296
16561.12 309
16562.34 321
16563.56 313
16564.77 288
16565.99 277
16567.21 290
16568.42 308
16569.64 301
16570.86 323
16572.07 302
16573.29 312
16574.51 287
16575.72 297
16576.94 303
16578.16 320
16579.37 297
16580.59 282
16581.81 322
16583.02 298
16584.24 291
16585.46 291
16586.68 283
16587.89 284
16589.11 277
16590.33 331
16591.54 309
16592.76 284
16593.98 294
16595.20 308
16596.41 334
16597.63 330
16598.85 311
16600.07 285
16601.29 292
16602.50 326
16603.72 338
16604.94 303
16606.16 300
16607.37 293
16608.59 293
16609.81 299
16611.03 297
16612.25 310
16613.46 312
16614.68 287
16615.90 313
16617.12 293
16618.34 290
16619.56 275
16620.77 269
16621.99 299
16623.21 334
16624.43 324
16625.65 315
16626.87 304
16628.09 314
16629.30 286
16630.52 286
16631.74 294
16632.96 308
16634.18 316
16635.40 287
16636.62 284
16637.84 275
16639.06 277
16640.28 280
16641.49 314
16642.71 297
16643.93 301
16645.15 298
16646.37 273
16647.59 256
16648.81 288
16650.03 293
16651.25 318
16652.47 308
16653.69 284
16654.91 293
16656.13 306
16657.35 276
16658.57 284
16659.79 246
16661.01 291
16662.23 299
16663.45 306
16664.67 282
16665.89 293
16667.11 276
16668.33 283
16669.55 328
16670.77 283
16671.99 322
16673.21 287
16674.43 253
16675.65 309
16676.87 277
16678.09 266
16679.31 306
16680.53 291
16681.75 319
16682.97 293
16684.19 270
16685.42 266
16686.64 295
16687.86 272
16689.08 299
16690.30 279
16691.52 278
16692.74 327
16693.96 270
16695.18 275
16696.40 261
16697.63 303
16698.85 292
16700.07 295
16701.29 250
16702.51 279
16703.73 279
16704.95 284
16706.18 289
16707.40 281
16708.62 293
16709.84 267
16711.06 297
16712.28 288
16713.51 269
16714.73 292
16715.95 300
16717.17 291
16718.39 278
16719.62 270
16720.84 289
16722.06 260
16723.28 259
16724.50 264
16725.73 262
16726.95 304
16728.17 294
16729.39 289
16730.62 280
16731.84 258
16733.06 305
16734.28 292
16735.51 312
16736.73 279
16737.95 257
16739.18 301
16740.40 292
16741.62 265
16742.84 301
16744.07 261
16745.29 304
16746.51 285
16747.74 245
16748.96 281
16750.18 271
16751.41 293
16752.63 292
16753.85 267
16755.08 275
16756.30 315
16757.52 290
16758.75 256
16759.97 269
16761.19 289
16762.42 285
16763.64 312
16764.86 296
16766.09 277
16767.31 289
16768.54 282
16769.76 283
16770.98 276
16772.21 296
16773.43 270
16774.66 278
16775.88 297
16777.10 284
16778.33 280
16779.55 299
16780.78 297
16782.00 289
16783.22 286
16784.45 294
16785.67 320
16786.90 285
16788.12 261
16789.35 270
16790.57 275
16791.80 322
16793.02 266
16794.25 278
16795.47 297
16796.70 288
16797.92 270
16799.15 322
16800.37 267
16801.60 267
16802.82 274
16804.05 268
16805.27 298
16806.50 281
16807.72 277
16808.95 310
16810.17 254
16811.40 293
16812.62 278
16813.85 295
16815.07 275
16816.30 272
16817.53 300
16818.75 308
16819.98 296
16821.20 282
16822.43 275
16823.65 272
16824.88 285
16826.11 279
16827.33 288
16828.56 303
16829.78 287
16831.01 292
16832.24 278
16833.46 292
16834.69 291
16835.92 296
16837.14 265
16838.37 269
16839.60 295
16840.82 301
16842.05 259
16843.27 259
16844.50 303
16845.73 270
16846.96 249
16848.18 282
16849.41 263
16850.64 277
16851.86 276
16853.09 300
16854.32 288
16855.54 273
16856.77 289
16858.00 310
16859.22 287
16860.45 289
16861.68 280
16862.91 290
16864.13 307
16865.36 295
16866.59 320
16867.82 327
16869.04 287
16870.27 278
16871.50 323
16872.73 306
16873.95 301
16875.18 309
16876.41 324
16877.64 352
16878.87 298
16880.09 302
16881.32 319
16882.55 253
16883.78 273
16885.01 286
16886.23 285
16887.46 284
16888.69 294
16889.92 286
16891.15 336
16892.38 282
16893.60 317
16894.83 318
16896.06 297
16897.29 291
16898.52 308
16899.75 318
16900.98 301
16902.20 295
16903.43 322
16904.66 302
16905.89 302
16907.12 276
16908.35 290
16909.58 283
16910.81 284
16912.04 274
16913.26 286
16914.49 321
16915.72 290
16916.95 269
16918.18 329
16919.41 291
16920.64 277
16921.87 308
16923.10 282
16924.33 279
16925.56 280
16926.79 321
16928.02 288
16929.25 294
16930.48 262
16931.71 286
16932.94 282
16934.17 247
16935.40 267
16936.63 323
16937.86 274
16939.09 294
16940.32 286
16941.55 302
16942.78 290
16944.01 254
16945.24 292
16946.47 266
16947.70 277
16948.93 265
16950.16 310
16951.39 266
16952.62 270
16953.85 248
16955.08 293
16956.31 261
16957.54 255
16958.77 292
16960.01 284
16961.24 283
16962.47 299
16963.70 295
16964.93 326
16966.16 318
16967.39 312
16968.62 301
16969.85 281
16971.08 303
16972.32 298
16973.55 284
16974.78 258
16976.01 290
16977.24 304
16978.47 287
16979.70 251
16980.94 269
16982.17 296
16983.40 276
16984.63 249
16985.86 267
16987.10 299
16988.33 301
16989.56 306
16990.79 272
16992.02 254
16993.26 269
16994.49 296
16995.72 299
16996.95 259
16998.18 251
16999.42 270
17000.65 308
17001.88 301
17003.11 272
17004.35 246
17005.58 288
17006.81 302
17008.04 311
17009.28 298
17010.51 293
17011.74 297
17012.97 264
17014.21 280
17015.44 264
17016.67 219
17017.91 268
17019.14 301
17020.37 290
17021.60 278
17022.84 278
17024.07 329
17025.30 287
17026.54 297
17027.77 319
17029.00 275
17030.24 268
17031.47 268
17032.70 267
17033.94 259
17035.17 282
17036.41 297
17037.64 287
17038.87 274
17040.11 255
17041.34 297
17042.57 304
17043.81 286
17045.04 278
17046.28 289
17047.51 315
17048.74 275
17049.98 275
17051.21 278
17052.45 257
17053.68 254
17054.92 276
17056.15 292
17057.38 279
17058.62 263
17059.85 291
17061.09 283
17062.32 291
17063.56 258
17064.79 248
17066.03 253
17067.26 247
17068.50 233
17069.73 246
17070.97 261
17072.20 267
17073.44 286
17074.67 281
17075.91 292
17077.14 288
17078.38 265
17079.61 273
17080.85 303
17082.08 256
17083.32 268
17084.55 287
17085.79 304
17087.02 283
17088.26 293
17089.49 256
17090.73 232
17091.97 262
17093.20 283
17094.44 253
17095.67 261
17096.91 256
17098.14 245
17099.38 276
17100.62 299
17101.85 274
17103.09 246
17104.32 252
17105.56 283
17106.80 272
17108.03 279
17109.27 256
17110.51 269
17111.74 272
17112.98 253
17114.21 263
17115.45 255
17116.69 293
17117.92 286
17119.16 288
17120.40 295
17121.63 265
17122.87 261
17124.11 244
17125.34 273
17126.58 228
17127.82 288
17129.06 252
17130.29 263
17131.53 253
17132.77 252
17134.00 269
17135.24 269
17136.48 262
17137.72 255
17138.95 260
17140.19 255
17141.43 268
17142.67 276
17143.90 320
17145.14 261
17146.38 281
17147.62 298
17148.85 258
17150.09 297
17151.33 280
17152.57 270
17153.80 287
17155.04 253
17156.28 278
17157.52 284
17158.76 251
17159.99 266
17161.23 274
17162.47 262
17163.71 280
17164.95 273
17166.19 276
17167.42 282
17168.66 297
17169.90 267
17171.14 270
17172.38 274
17173.62 288
17174.86 299
17176.09 258
17177.33 239
17178.57 253
17179.81 294
17181.05 276
17182.29 245
17183.53 248
17184.77 299
17186.01 281
17187.24 274
17188.48 252
17189.72 254
17190.96 282
17192.20 305
17193.44 277
17194.68 294
17195.92 256
17197.16 250
17198.40 229
17199.64 241
17200.88 257
17202.12 271
17203.36 280
17204.60 300
17205.84 257
17207.08 264
17208.32 280
17209.56 279
17210.80 275
17212.04 273
17213.28 273
17214.52 263
17215.76 270
17217.00 283
17218.24 269
17219.48 278
17220.72 263
17221.96 275
17223.20 273
17224.44 255
17225.68 261
17226.92 276
17228.16 287
17229.40 290
17230.64 275
17231.88 282
17233.12 247
17234.36 239
17235.60 249
17236.85 239
17238.09 264
17239.33 259
17240.57 268
17241.81 260
17243.05 241
17244.29 279
17245.53 268
17246.77 228
17248.02 260
17249.26 266
17250.50 269
17251.74 258
17252.98 270
17254.22 292
17255.46 273
17256.71 273
17257.95 266
17259.19 264
17260.43 250
17261.67 243
17262.91 246
17264.16 249
17265.40 285
17266.64 281
17267.88 292
17269.12 263
17270.37 285
17271.61 239
17272.85 269
17274.09 265
17275.34 279
17276.58 265
17277.82 241
17279.06 252
17280.30 252
17281.55 255
17282.79 249
17284.03 229
17285.27 259
17286.52 272
17287.76 232
17289.00 250
17290.25 264
17291.49 288
17292.73 290
17293.97 241
17295.22 275
17296.46 314
17297.70 260
17298.95 285
17300.19 232
17301.43 263
17302.68 263
17303.92 244
17305.16 268
17306.41 249
17307.65 268
17308.89 287
17310.14 233
17311.38 268
17312.62 239
17313.87 279
17315.11 302
17316.36 255
17317.60 300
17318.84 285
17320.09 253
17321.33 267
17322.58 262
17323.82 285
17325.06 281
17326.31 246
17327.55 249
17328.80 262
17330.04 249
17331.28 238
17332.53 254
17333.77 263
17335.02 240
17336.26 245
17337.51 228
17338.75 296
17340.00 284
17341.24 286
17342.48 316
17343.73 281
17344.97 259
17346.22 279
17347.46 279
17348.71 249
17349.95 224
17351.20 235
17352.44 258
17353.69 258
17354.93 281
17356.18 269
17357.42 246
17358.67 300
17359.92 267
17361.16 242
17362.41 242
17363.65 288
17364.90 285
17366.14 243
17367.39 234
17368.63 241
17369.88 279
17371.13 296
17372.37 256
17373.62 264
17374.86 278
17376.11 244
17377.35 243
17378.60 251
17379.85 252
17381.09 279
17382.34 293
17383.59 259
17384.83 267
17386.08 254
17387.32 246
17388.57 293
17389.82 261
17391.06 248
17392.31 270
17393.56 272
17394.80 270
17396.05 263
17397.30 265
17398.54 257
17399.79 268
17401.04 261
17402.28 237
17403.53 271
17404.78 287
17406.02 272
17407.27 276
17408.52 303
17409.77 284
17411.01 292
17412.26 264
17413.51 291
17414.75 280
17416.00 230
17417.25 271
17418.50 294
17419.74 258
17420.99 277
17422.24 279
17423.49 246
17424.73 272
17425.98 263
17427.23 260
17428.48 251
17429.73 232
17430.97 276
17432.22 278
17433.47 275
17434.72 255
17435.97 275
17437.21 265
17438.46 288
17439.71 257
17440.96 262
17442.21 261
17443.45 265
17444.70 268
17445.95 273
17447.20 259
17448.45 299
17449.70 261
17450.95 265
17452.19 297
17453.44 283
17454.69 291
17455.94 262
17457.19 248
17458.44 259
17459.69 291
17460.94 264
17462.19 253
17463.43 284
17464.68 270
17465.93 303
17467.18 270
17468.43 247
17469.68 234
17470.93 269
17472.18 251
17473.43 282
17474.68 253
17475.93 284
17477.18 273
17478.43 274
17479.68 241
17480.93 289
17482.18 280
17483.43 291
17484.68 276
17485.93 292
17487.17 285
17488.42 255
17489.67 274
17490.92 250
17492.18 278
17493.43 291
17494.68 307
17495.93 288
17497.18 284
17498.43 276
17499.68 273
17500.93 260
17502.18 280
17503.43 279
17504.68 268
17505.93 270
17507.18 271
17508.43 302
17509.68 286
17510.93 311
17512.18 321
17513.43 264
17514.68 241
17515.94 248
17517.19 269
17518.44 245
17519.69 226
17520.94 254
17522.19 277
17523.44 252
17524.69 247
17525.94 250
17527.20 281
17528.45 261
17529.70 294
17530.95 251
17532.20 255
17533.45 286
17534.70 289
17535.96 271
17537.21 261
17538.46 278
17539.71 275
17540.96 274
17542.22 279
17543.47 274
17544.72 236
17545.97 269
17547.22 270
17548.48 286
17549.73 285
17550.98 272
17552.23 295
17553.48 305
17554.74 284
17555.99 292
17557.24 298
17558.49 282
17559.75 273
17561.00 259
17562.25 282
17563.50 273
17564.76 305
17566.01 254
17567.26 289
17568.52 276
17569.77 276
17571.02 260
17572.27 277
17573.53 255
17574.78 267
17576.03 248
17577.29 269
17578.54 257
17579.79 282
17581.05 259
17582.30 253
17583.55 275
17584.81 244
17586.06 270
17587.31 270
17588.57 269
17589.82 289
17591.07 273
17592.33 281
17593.58 288
17594.83 283
17596.09 267
17597.34 271
17598.60 269
17599.85 285
17601.10 304
17602.36 262
17603.61 225
17604.87 276
17606.12 307
17607.37 277
17608.63 264
17609.88 266
17611.14 252
17612.39 260
17613.65 274
17614.90 246
17616.16 253
17617.41 278
17618.66 294
17619.92 260
17621.17 271
17622.43 222
17623.68 274
17624.94 289
17626.19 245
17627.45 240
17628.70 277
17629.96 276
17631.21 294
17632.47 259
17633.72 229
17634.98 273
17636.23 256
17637.49 249
17638.74 239
17640.00 263
17641.26 255
17642.51 258
17643.77 277
17645.02 278
17646.28 255
17647.53 261
17648.79 263
17650.04 268
17651.30 221
17652.56 254
17653.81 257
17655.07 267
17656.32 257
17657.58 272
17658.84 275
17660.09 271
17661.35 271
17662.60 235
17663.86 256
17665.12 257
17666.37 291
17667.63 254
17668.89 257
17670.14 247
17671.40 249
17672.66 256
17673.91 245
17675.17 260
17676.43 252
17677.68 243
17678.94 269
17680.20 265
17681.45 267
17682.71 241
17683.97 282
17685.22 261
17686.48 257
17687.74 253
17688.99 246
17690.25 290
17691.51 282
17692.77 245
17694.02 285
17695.28 270
17696.54 265
17697.80 256
17699.05 278
17700.31 238
17701.57 256
17702.83 274
17704.08 251
17705.34 275
17706.60 276
17707.86 234
17709.11 261
17710.37 270
17711.63 276
17712.89 257
17714.15 270
17715.40 261
17716.66 247
17717.92 258
17719.18 242
17720.44 236
17721.70 224
17722.95 236
17724.21 263
17725.47 269
17726.73 279
17727.99 243
17729.25 269
17730.51 279
17731.76 269
17733.02 261
17734.28 270
17735.54 287
17736.80 261
17738.06 241
17739.32 243
17740.58 235
17741.83 258
17743.09 270
17744.35 256
17745.61 252
17746.87 242
17748.13 273
17749.39 245
17750.65 277
17751.91 237
17753.17 248
17754.43 228
17755.69 263
17756.95 235
17758.21 233
17759.47 274
17760.73 252
17761.98 278
17763.24 280
17764.50 266
17765.76 260
17767.02 276
17768.28 276
17769.54 289
17770.80 270
17772.06 283
17773.32 247
17774.58 267
17775.84 254
17777.11 253
17778.37 244
17779.63 258
17780.89 268
17782.15 274
17783.41 250
17784.67 250
17785.93 281
17787.19 264
17788.45 263
17789.71 240
17790.97 256
17792.23 266
17793.49 284
17794.75 273
17796.01 267
17797.28 289
17798.54 277
17799.80 268
17801.06 267
17802.32 245
17803.58 256
17804.84 287
17806.10 272
17807.37 290
17808.63 245
17809.89 222
17811.15 217
17812.41 260
17813.67 244
17814.93 266
17816.20 261
17817.46 283
17818.72 255
17819.98 247
17821.24 244
17822.50 258
17823.77 258
17825.03 253
17826.29 239
17827.55 229
17828.81 250
17830.08 229
17831.34 255
17832.60 249
17833.86 281
17835.13 248
17836.39 261
17837.65 245
17838.91 247
17840.18 249
17841.44 243
17842.70 272
17843.96 253
17845.23 233
17846.49 256
17847.75 260
17849.01 238
17850.28 230
17851.54 261
17852.80 269
17854.07 236
17855.33 248
17856.59 291
17857.86 265
17859.12 226
17860.38 265
17861.65 297
17862.91 270
17864.17 254
17865.44 230
17866.70 248
17867.96 273
17869.23 284
17870.49 255
17871.75 231
17873.02 241
17874.28 277
17875.54 266
17876.81 267
17878.07 265
17879.34 244
17880.60 256
17881.86 239
17883.13 237
17884.39 263
17885.66 261
17886.92 226
17888.18 247
17889.45 257
17890.71 259
17891.98 265
17893.24 251
17894.51 257
17895.77 250
17897.04 257
17898.30 274
17899.56 280
17900.83 246
17902.09 212
17903.36 236
17904.62 247
17905.89 190
17907.15 222
17908.42 259
17909.68 273
17910.95 228
17912.21 231
17913.48 243
17914.74 253
17916.01 268
17917.27 210
17918.54 241
17919.80 229
17921.07 238
17922.34 246
17923.60 238
17924.87 215
17926.13 232
17927.40 236
17928.66 258
17929.93 274
17931.19 256
17932.46 233
17933.73 269
17934.99 268
17936.26 250
17937.52 260
17938.79 255
17940.06 273
17941.32 271
17942.59 272
17943.85 257
17945.12 234
17946.39 223
17947.65 259
17948.92 255
17950.19 267
17951.45 265
17952.72 249
17953.99 244
17955.25 264
17956.52 225
17957.79 262
17959.05 243
17960.32 255
17961.59 257
17962.85 266
17964.12 256
17965.39 248
17966.65 262
17967.92 258
17969.19 273
17970.45 233
17971.72 246
17972.99 223
17974.26 250
17975.52 246
17976.79 260
17978.06 245
17979.33 227
17980.59 236
17981.86 257
17983.13 253
17984.40 278
17985.66 224
17986.93 236
17988.20 258
17989.47 248
17990.73 256
17992.00 264
17993.27 260
17994.54 280
17995.81 264
17997.07 255
17998.34 252
17999.61 269
18000.88 267
18002.15 276
18003.42 262
18004.68 247
18005.95 255
18007.22 242
18008.49 252
18009.76 271
18011.03 250
18012.30 263
18013.56 230
18014.83 263
18016.10 263
18017.37 265
18018.64 262
18019.91 246
18021.18 256
18022.45 258
18023.71 250
18024.98 253
18026.25 265
18027.52 262
18028.79 277
18030.06 219
18031.33 254
18032.60 245
18033.87 241
18035.14 223
18036.41 247
18037.68 255
18038.95 253
18040.22 250
18041.49 249
18042.76 243
18044.02 256
18045.29 274
18046.56 251
18047.83 273
18049.10 264
18050.37 270
18051.64 240
18052.91 276
18054.18 263
18055.45 272
18056.72 246
18057.99 242
18059.27 226
18060.54 264
18061.81 253
18063.08 273
18064.35 270
18065.62 266
18066.89 239
18068.16 272
18069.43 243
18070.70 266
18071.97 282
18073.24 286
18074.51 270
18075.78 236
18077.05 259
18078.32 271
18079.60 265
18080.87 251
18082.14 237
18083.41 244
18084.68 244
18085.95 286
18087.22 260
18088.49 236
18089.77 262
18091.04 330
18092.31 269
18093.58 227
18094.85 224
18096.12 233
18097.39 239
18098.67 247
18099.94 263
18101.21 286
18102.48 263
18103.75 256
18105.02 245
18106.30 232
18107.57 256
18108.84 258
18110.11 269
18111.38 262
18112.66 239
18113.93 299
18115.20 276
18116.47 261
18117.75 259
18119.02 238
18120.29 262
18121.56 260
18122.84 277
18124.11 241
18125.38 245
18126.65 250
18127.93 254
18129.20 257
18130.47 254
18131.74 294
18133.02 262
18134.29 270
18135.56 237
18136.84 243
18138.11 269
18139.38 283
18140.66 249
18141.93 279
18143.20 257
18144.48 249
18145.75 262
18147.02 226
18148.30 257
18149.57 267
18150.84 255
18152.12 275
18153.39 251
18154.66 252
18155.94 287
18157.21 273
18158.48 260
18159.76 265
18161.03 249
18162.31 253
18163.58 256
18164.85 220
18166.13 234
18167.40 290
18168.68 241
18169.95 263
18171.22 264
18172.50 266
18173.77 267
18175.05 262
18176.32 293
18177.60 253
18178.87 260
18180.15 258
18181.42 247
18182.69 253
18183.97 267
18185.24 263
18186.52 242
18187.79 271
18189.07 279
18190.34 239
18191.62 264
18192.89 235
18194.17 228
18195.44 265
18196.72 269
18197.99 259
18199.27 252
18200.54 305
18201.82 261
18203.09 231
18204.37 238
18205.65 274
18206.92 226
18208.20 296
18209.47 280
18210.75 265
18212.02 267
18213.30 271
18214.57 246
18215.85 260
18217.13 265
18218.40 281
18219.68 270
18220.95 252
18222.23 244
18223.51 246
18224.78 260
18226.06 260
18227.33 268
18228.61 281
18229.89 266
18231.16 279
18232.44 281
18233.72 284
18234.99 263
18236.27 273
18237.55 238
18238.82 244
18240.10 248
18241.38 268
18242.65 263
18243.93 263
18245.21 259
18246.48 256
18247.76 270
18249.04 255
18250.31 255
18251.59 258
18252.87 256
18254.15 267
18255.42 245
18256.70 264
18257.98 267
18259.25 222
18260.53 263
18261.81 282
18263.09 288
18264.36 241
18265.64 256
18266.92 275
18268.20 286
18269.47 277
18270.75 251
18272.03 292
18273.31 271
18274.59 265
18275.86 256
18277.14 248
18278.42 272
18279.70 270
18280.98 266
18282.25 238
18283.53 225
18284.81 292
18286.09 257
18287.37 262
18288.64 250
18289.92 282
18291.20 255
18292.48 277
18293.76 278
18295.04 240
18296.32 236
18297.59 269
18298.87 275
18300.15 226
18301.43 255
18302.71 233
18303.99 241
18305.27 260
18306.55 246
18307.83 263
18309.10 257
18310.38 223
18311.66 245
18312.94 256
18314.22 242
18315.50 279
18316.78 272
18318.06 230
18319.34 199
18320.62 222
18321.90 240
18323.18 230
18324.46 233
18325.74 244
18327.02 244
18328.30 270
18329.58 280
18330.86 230
18332.14 207
18333.41 229
18334.69 245
18335.97 236
18337.25 230
18338.54 229
18339.82 230
18341.10 266
18342.38 258
18343.66 249
18344.94 240
18346.22 258
18347.50 274
18348.78 238
18350.06 240
18351.34 219
18352.62 229
18353.90 240
18355.18 222
18356.46 268
18357.74 238
18359.02 254
18360.30 266
18361.58 274
18362.87 254
18364.15 266
18365.43 267
18366.71 253
18367.99 231
18369.27 232
18370.55 238
18371.83 235
18373.11 244
18374.40 246
18375.68 246
18376.96 242
18378.24 239
18379.52 207
18380.80 252
18382.08 241
18383.37 255
18384.65 227
18385.93 225
18387.21 264
18388.49 247
18389.78 265
18391.06 277
18392.34 259
18393.62 271
18394.90 244
18396.19 227
18397.47 256
18398.75 239
18400.03 244
18401.31 244
18402.60 240
18403.88 239
18405.16 241
18406.44 243
18407.73 234
18409.01 233
18410.29 251
18411.57 262
18412.86 252
18414.14 258
18415.42 229
18416.71 229
18417.99 263
18419.27 248
18420.55 211
18421.84 235
18423.12 215
18424.40 207
18425.69 193
18426.97 235
18428.25 232
18429.54 244
18430.82 252
18432.10 242
18433.39 245
18434.67 262
18435.95 231
18437.24 255
18438.52 252
18439.80 268
18441.09 242
18442.37 238
18443.66 256
18444.94 253
18446.22 266
18447.51 251
18448.79 265
18450.08 237
18451.36 240
18452.64 239
18453.93 241
18455.21 233
18456.50 246
18457.78 245
18459.06 231
18460.35 227
18461.63 232
18462.92 264
18464.20 245
18465.49 279
18466.77 279
18468.06 256
18469.34 245
18470.63 241
18471.91 235
18473.19 240
18474.48 242
18475.76 252
18477.05 231
18478.33 222
18479.62 228
18480.90 220
18482.19 248
18483.47 252
18484.76 251
18486.05 255
18487.33 232
18488.62 243
18489.90 243
18491.19 277
18492.47 248
18493.76 223
18495.04 251
18496.33 267
18497.61 240
18498.90 231
18500.19 244
18501.47 248
18502.76 244
18504.04 268
18505.33 250
18506.62 239
18507.90 257
18509.19 253
18510.47 257
18511.76 247
18513.05 265
18514.33 255
18515.62 233
18516.90 214
18518.19 266
18519.48 247
18520.76 261
18522.05 246
18523.34 263
18524.62 271
18525.91 266
18527.20 248
18528.48 230
18529.77 243
18531.06 273
18532.34 249
18533.63 302
18534.92 245
18536.21 276
18537.49 281
18538.78 230
18540.07 254
18541.35 258
18542.64 254
18543.93 264
18545.22 263
18546.50 267
18547.79 271
18549.08 257
18550.37 232
18551.65 253
18552.94 250
18554.23 272
18555.52 234
18556.80 257
18558.09 234
18559.38 270
18560.67 313
18561.95 243
18563.24 239
18564.53 254
18565.82 259
18567.11 251
18568.39 251
18569.68 239
18570.97 235
18572.26 254
18573.55 222
18574.84 235
18576.12 212
18577.41 237
18578.70 260
18579.99 251
18581.28 231
18582.57 214
18583.86 257
18585.14 250
18586.43 228
18587.72 259
18589.01 213
18590.30 227
18591.59 245
18592.88 278
18594.17 258
18595.46 254
18596.74 239
18598.03 219
18599.32 278
18600.61 222
18601.90 264
18603.19 237
18604.48 241
18605.77 261
18607.06 243
18608.35 244
18609.64 261
18610.93 241
18612.22 236
18613.51 262
18614.80 253
18616.09 239
18617.38 278
18618.67 227
18619.96 236
18621.25 225
18622.54 255
18623.83 243
18625.12 241
18626.41 246
18627.70 233
18628.99 237
18630.28 263
18631.57 257
18632.86 239
18634.15 252
18635.44 278
18636.73 259
18638.02 233
18639.31 225
18640.60 248
18641.89 264
18643.18 251
18644.47 252
18645.76 233
18647.06 253
18648.35 237
18649.64 242
18650.93 215
18652.22 240
18653.51 248
18654.80 266
18656.09 241
18657.38 219
18658.68 250
18659.97 262
18661.26 252
18662.55 236
18663.84 229
18665.13 247
18666.42 236
18667.72 253
18669.01 248
18670.30 225
18671.59 227
18672.88 225
18674.17 240
18675.47 216
18676.76 224
18678.05 259
18679.34 255
18680.63 247
18681.93 238
18683.22 256
18684.51 248
18685.80 230
18687.09 248
18688.39 232
18689.68 246
18690.97 252
18692.26 248
18693.56 265
18694.85 228
18696.14 218
18697.43 241
18698.73 212
18700.02 242
18701.31 247
18702.60 253
18703.90 259
18705.19 243
18706.48 238
18707.78 255
18709.07 228
18710.36 216
18711.66 222
18712.95 248
18714.24 225
18715.54 254
18716.83 255
18718.12 243
18719.42 239
18720.71 233
18722.00 226
18723.30 254
18724.59 245
18725.88 225
18727.18 242
18728.47 240
18729.76 244
18731.06 239
18732.35 226
18733.65 246
18734.94 219
18736.23 243
18737.53 215
18738.82 249
18740.12 275
18741.41 240
18742.70 260
18744.00 231
18745.29 249
18746.59 253
18747.88 243
18749.18 228
18750.47 237
18751.76 208
18753.06 235
18754.35 244
18755.65 233
18756.94 217
18758.24 263
18759.53 243
18760.83 243
18762.12 218
18763.42 245
18764.71 244
18766.01 218
18767.30 238
18768.60 233
18769.89 232
18771.19 248
18772.48 259
18773.78 244
18775.07 237
18776.37 241
18777.66 258
18778.96 253
18780.25 237
18781.55 235
18782.85 243
18784.14 252
18785.44 248
18786.73 226
18788.03 223
18789.32 221
18790.62 226
18791.92 238
18793.21 256
18794.51 216
18795.80 241
18797.10 223
18798.40 239
18799.69 223
18800.99 227
18802.28 225
18803.58 250
18804.88 219
18806.17 244
18807.47 263
18808.77 251
18810.06 238
18811.36 274
18812.66 266
18813.95 241
18815.25 210
18816.55 245
18817.84 231
18819.14 232
18820.44 240
18821.73 239
18823.03 236
18824.33 214
18825.62 240
18826.92 254
18828.22 239
18829.52 269
18830.81 235
18832.11 223
18833.41 223
18834.71 234
18836.00 247
18837.30 241
18838.60 233
18839.90 218
18841.19 209
18842.49 224
18843.79 258
18845.09 226
18846.38 243
18847.68 254
18848.98 240
18850.28 211
18851.58 249
18852.87 224
18854.17 218
18855.47 257
18856.77 242
18858.07 246
18859.36 233
18860.66 235
18861.96 235
18863.26 232
18864.56 219
18865.86 236
18867.15 239
18868.45 252
18869.75 248
18871.05 218
18872.35 235
18873.65 222
18874.95 243
18876.24 247
18877.54 241
18878.84 248
18880.14 235
18881.44 228
18882.74 220
18884.04 219
18885.34 244
18886.64 227
18887.94 235
18889.24 205
18890.53 221
18891.83 230
18893.13 203
18894.43 212
18895.73 213
18897.03 245
18898.33 215
18899.63 235
18900.93 246
18902.23 207
18903.53 248
18904.83 270
18906.13 232
18907.43 229
18908.73 245
18910.03 246
18911.33 264
18912.63 234
18913.93 230
18915.23 236
18916.53 251
18917.83 240
18919.13 234
18920.43 236
18921.73 217
18923.03 230
18924.33 254
18925.63 231
18926.93 258
18928.23 221
18929.53 228
18930.84 230
18932.14 216
18933.44 209
18934.74 244
18936.04 219
18937.34 198
18938.64 219
18939.94 234
18941.24 236
18942.54 247
18943.84 278
18945.15 261
18946.45 235
18947.75 250
18949.05 211
18950.35 215
18951.65 219
18952.95 229
18954.26 266
18955.56 202
18956.86 195
18958.16 257
18959.46 242
18960.76 218
18962.07 201
18963.37 239
18964.67 222
18965.97 243
18967.27 250
18968.57 213
18969.88 226
18971.18 231
18972.48 234
18973.78 241
18975.09 188
18976.39 234
18977.69 240
18978.99 261
18980.29 250
18981.60 209
18982.90 233
18984.20 263
18985.50 241
18986.81 217
18988.11 221
18989.41 239
18990.72 251
18992.02 231
18993.32 220
18994.62 202
18995.93 208
18997.23 251
18998.53 234
18999.84 217
19001.14 202
19002.44 217
19003.75 201
19005.05 216
19006.35 208
19007.66 218
19008.96 200
19010.26 227
19011.57 198
19012.87 219
19014.17 189
19015.48 232
19016.78 200
19018.08 185
19019.39 222
19020.69 218
19021.99 236
19023.30 205
19024.60 195
19025.91 226
19027.21 213
19028.51 213
19029.82 239
19031.12 211
19032.43 223
19033.73 235
19035.04 238
19036.34 219
19037.64 223
19038.95 223
19040.25 212
19041.56 210
19042.86 223
19044.17 252
19045.47 236
19046.78 210
19048.08 213
19049.39 209
19050.69 218
19052.00 227
19053.30 211
19054.61 221
19055.91 211
19057.22 245
19058.52 217
19059.83 209
19061.13 231
19062.44 219
19063.74 216
19065.05 235
19066.35 198
19067.66 209
19068.96 234
19070.27 212
19071.57 222
19072.88 214
19074.18 243
19075.49 213
19076.80 242
19078.10 232
19079.41 239
19080.71 245
19082.02 238
19083.33 224
19084.63 217
19085.94 213
19087.24 234
19088.55 232
19089.86 226
19091.16 208
19092.47 221
19093.77 253
19095.08 229
19096.39 223
19097.69 229
19099.00 216
19100.31 195
19101.61 227
19102.92 223
19104.23 225
19105.53 250
19106.84 227
19108.15 224
19109.45 183
19110.76 203
19112.07 237
19113.37 236
19114.68 209
19115.99 230
19117.30 233
19118.60 227
19119.91 236
19121.22 214
19122.52 197
19123.83 232
19125.14 219
19126.45 224
19127.75 242
19129.06 224
19130.37 194
19131.68 196
19132.98 217
19134.29 231
19135.60 259
19136.91 231
19138.22 263
19139.52 231
19140.83 233
19142.14 215
19143.45 234
19144.76 230
19146.06 230
19147.37 235
19148.68 243
19149.99 217
19151.30 240
19152.60 235
19153.91 222
19155.22 215
19156.53 220
19157.84 258
19159.15 218
19160.46 227
19161.76 230
19163.07 227
19164.38 201
19165.69 213
19167.00 221
19168.31 235
19169.62 249
19170.93 208
19172.23 226
19173.54 215
19174.85 230
19176.16 220
19177.47 244
19178.78 235
19180.09 233
19181.40 245
19182.71 230
19184.02 231
19185.33 250
19186.64 214
19187.95 226
19189.26 198
19190.57 208
19191.87 243
19193.18 204
19194.49 233
19195.80 221
19197.11 236
19198.42 244
19199.73 256
19201.04 232
19202.35 228
19203.66 231
19204.97 250
19206.28 218
19207.59 196
19208.90 212
19210.21 233
19211.53 248
19212.84 235
19214.15 215
19215.46 207
19216.77 229
19218.08 230
19219.39 214
19220.70 199
19222.01 256
19223.32 235
19224.63 224
19225.94 217
19227.25 208
19228.56 208
19229.87 229
19231.19 247
19232.50 235
19233.81 227
19235.12 205
19236.43 248
19237.74 204
19239.05 224
19240.36 205
19241.68 247
19242.99 205
19244.30 201
19245.61 214
19246.92 203
19248.23 234
19249.54 279
19250.86 200
19252.17 212
19253.48 225
19254.79 242
19256.10 205
19257.42 190
19258.73 244
19260.04 243
19261.35 233
19262.66 198
19263.98 195
19265.29 193
19266.60 218
19267.91 219
19269.22 232
19270.54 224
19271.85 208
19273.16 246
19274.47 228
19275.79 217
19277.10 197
19278.41 241
19279.72 239
19281.04 228
19282.35 200
19283.66 216
19284.98 212
19286.29 217
19287.60 240
19288.91 183
19290.23 204
19291.54 253
19292.85 211
19294.17 203
19295.48 206
19296.79 211
19298.11 224
19299.42 219
19300.73 204
19302.05 202
19303.36 211
19304.67 215
19305.99 201
19307.30 218
19308.61 210
19309.93 213
19311.24 210
19312.56 217
19313.87 228
19315.18 217
19316.50 226
19317.81 230
19319.13 211
19320.44 198
19321.75 220
19323.07 221
19324.38 188
19325.70 199
19327.01 239
19328.32 265
19329.64 235
19330.95 196
19332.27 216
19333.58 238
19334.90 219
19336.21 196
19337.53 203
19338.84 209
19340.16 228
19341.47 219
19342.79 201
19344.10 226
19345.42 190
19346.73 230
19348.05 211
19349.36 197
19350.68 208
19351.99 206
19353.31 239
19354.62 200
19355.94 214
19357.25 242
19358.57 225
19359.88 228
19361.20 232
19362.51 187
19363.83 214
19365.14 223
19366.46 244
19367.78 190
19369.09 189
19370.41 204
19371.72 204
19373.04 249
19374.35 212
19375.67 235
19376.99 227
19378.30 204
19379.62 218
19380.93 210
19382.25 229
19383.57 237
19384.88 245
19386.20 245
19387.52 225
19388.83 222
19390.15 234
19391.47 211
19392.78 195
19394.10 203
19395.42 209
19396.73 226
19398.05 214
19399.37 216
19400.68 201
19402.00 210
19403.32 233
19404.63 234
19405.95 227
19407.27 247
19408.58 219
19409.90 199
19411.22 202
19412.54 241
19413.85 216
19415.17 218
19416.49 201
19417.80 231
19419.12 193
19420.44 212
19421.76 241
19423.07 216
19424.39 239
19425.71 229
19427.03 222
19428.35 238
19429.66 236
19430.98 216
19432.30 210
19433.62 204
19434.93 217
19436.25 198
19437.57 223
19438.89 223
19440.21 229
19441.53 225
19442.84 210
19444.16 205
19445.48 220
19446.80 235
19448.12 241
19449.44 241
19450.75 226
19452.07 237
19453.39 225
19454.71 202
19456.03 215
19457.35 211
19458.67 216
19459.98 195
19461.30 188
19462.62 228
19463.94 215
19465.26 228
19466.58 219
19467.90 201
19469.22 230
19470.54 208
19471.86 231
19473.18 205
19474.49 206
19475.81 210
19477.13 200
19478.45 214
19479.77 220
19481.09 214
19482.41 205
19483.73 201
19485.05 196
19486.37 234
19487.69 229
19489.01 205
19490.33 223
19491.65 211
19492.97 216
19494.29 220
19495.61 226
19496.93 210
19498.25 237
19499.57 234
19500.89 212
19502.21 180
19503.53 217
19504.85 255
19506.17 229
19507.49 201
19508.81 193
19510.13 224
19511.45 186
19512.77 199
19514.09 205
19515.42 216
19516.74 220
19518.06 225
19519.38 201
19520.70 199
19522.02 212
19523.34 215
19524.66 240
19525.98 213
19527.30 203
19528.62 199
19529.95 223
19531.27 193
19532.59 203
19533.91 203
19535.23 219
19536.55 208
19537.87 183
19539.20 196
19540.52 216
19541.84 213
19543.16 200
19544.48 213
19545.80 190
19547.13 203
19548.45 197
19549.77 209
19551.09 194
19552.41 210
19553.74 192
19555.06 206
19556.38 206
19557.70 198
19559.02 191
19560.35 202
19561.67 202
19562.99 220
19564.31 217
19565.64 223
19566.96 196
19568.28 209
19569.60 213
19570.93 203
19572.25 225
19573.57 197
19574.89 249
19576.22 208
19577.54 211
19578.86 213
19580.18 245
19581.51 237
19582.83 219
19584.15 218
19585.48 209
19586.80 211
19588.12 220
19589.45 210
19590.77 181
19592.09 232
19593.42 218
19594.74 220
19596.06 194
19597.39 196
19598.71 216
19600.03 216
19601.36 193
19602.68 197
19604.00 207
19605.33 212
19606.65 210
19607.98 217
19609.30 188
19610.62 212
19611.95 215
19613.27 212
19614.60 217
19615.92 193
19617.24 243
19618.57 242
19619.89 232
19621.22 188
19622.54 201
19623.87 215
19625.19 221
19626.51 198
19627.84 195
19629.16 211
19630.49 213
19631.81 217
19633.14 210
19634.46 217
19635.79 210
19637.11 235
19638.44 209
19639.76 200
19641.09 199
19642.41 198
19643.74 217
19645.06 215
19646.39 229
19647.71 199
19649.04 227
19650.36 208
19651.69 239
19653.01 203
19654.34 220
19655.66 208
19656.99 218
19658.32 227
19659.64 231
19660.97 215
19662.29 196
19663.62 219
19664.94 203
19666.27 218
19667.60 214
19668.92 206
19670.25 227
19671.57 193
19672.90 207
19674.23 201
19675.55 195
19676.88 197
19678.20 202
19679.53 242
19680.86 232
19682.18 221
19683.51 213
19684.84 189
19686.16 193
19687.49 193
19688.82 194
19690.14 195
19691.47 214
19692.80 219
19694.12 224
19695.45 191
19696.78 193
19698.10 192
19699.43 209
19700.76 200
19702.08 211
19703.41 188
19704.74 192
19706.07 212
19707.39 216
19708.72 229
19710.05 193
19711.37 192
19712.70 213
19714.03 209
19715.36 199
19716.68 194
19718.01 206
19719.34 220
19720.67 204
19721.99 205
19723.32 225
19724.65 211
19725.98 241
19727.31 212
19728.63 208
19729.96 222
19731.29 222
19732.62 202
19733.95 175
19735.27 197
19736.60 220
19737.93 208
19739.26 220
19740.59 222
19741.92 209
19743.24 212
19744.57 197
19745.90 217
19747.23 218
19748.56 210
19749.89 178
19751.22 208
19752.54 174
19753.87 179
19755.20 216
19756.53 221
19757.86 199
19759.19 183
19760.52 196
19761.85 219
19763.18 214
19764.50 235
19765.83 198
19767.16 219
19768.49 262
19769.82 196
19771.15 252
19772.48 204
19773.81 204
19775.14 198
19776.47 207
19777.80 245
19779.13 199
19780.46 208
19781.79 196
19783.12 199
19784.45 193
19785.78 208
19787.11 211
19788.44 208
19789.77 254
19791.10 208
19792.43 204
19793.76 181
19795.09 201
19796.42 217
19797.75 194
19799.08 195
19800.41 219
19801.74 231
19803.07 204
19804.40 204
19805.73 218
19807.06 211
19808.39 197
19809.72 216
19811.05 213
19812.38 211
19813.71 220
19815.05 206
19816.38 213
19817.71 203
19819.04 188
19820.37 212
19821.70 233
19823.03 201
19824.36 215
19825.69 211
19827.03 238
19828.36 228
19829.69 206
19831.02 183
19832.35 212
19833.68 212
19835.01 217
19836.35 199
19837.68 195
19839.01 231
19840.34 222
19841.67 238
19843.00 207
19844.34 198
19845.67 211
19847.00 219
19848.33 190
19849.66 178
19851.00 229
19852.33 236
19853.66 216
19854.99 212
19856.32 211
19857.66 228
19858.99 212
19860.32 194
19861.65 243
19862.99 231
19864.32 231
19865.65 204
19866.98 196
19868.32 188
19869.65 209
19870.98 217
19872.31 227
19873.65 206
19874.98 217
19876.31 204
19877.65 210
19878.98 193
19880.31 189
19881.65 200
19882.98 194
19884.31 200
19885.64 187
19886.98 187
19888.31 202
19889.64 214
19890.98 211
19892.31 187
19893.64 205
19894.98 183
19896.31 195
19897.65 200
19898.98 189
19900.31 215
19901.65 231
19902.98 224
19904.31 227
19905.65 204
19906.98 231
19908.32 220
19909.65 193
19910.98 206
19912.32 212
19913.65 202
19914.99 205
19916.32 222
19917.66 192
19918.99 182
19920.32 184
19921.66 200
19922.99 203
19924.33 212
19925.66 215
19927.00 207
19928.33 188
19929.67 208
19931.00 207
19932.34 215
19933.67 186
19935.01 239
19936.34 224
19937.68 231
19939.01 229
19940.35 188
19941.68 220
19943.02 219
19944.35 220
19945.69 185
19947.02 210
19948.36 230
19949.69 219
19951.03 209
19952.36 201
19953.70 203
19955.03 218
19956.37 211
19957.71 205
19959.04 190
19960.38 214
19961.71 202
19963.05 193
19964.38 203
19965.72 209
19967.06 202
19968.39 187
19969.73 211
19971.06 232
19972.40 185
19973.74 220
19975.07 219
19976.41 199
19977.75 199
19979.08 201
19980.42 196
19981.75 234
19983.09 197
19984.43 224
19985.76 214
19987.10 207
19988.44 214
19989.77 220
19991.11 197
19992.45 229
19993.78 196
19995.12 209
19996.46 218
19997.80 209
19999.13 222
20000.47 225
20001.81 211
20003.14 193
20004.48 222
20005.82 231
20007.16 218
20008.49 197
20009.83 222
20011.17 225
20012.51 208
20013.84 220
20015.18 253
20016.52 201
20017.86 195
20019.19 212
20020.53 216
20021.87 211
20023.21 209
20024.55 206
20025.88 205
20027.22 217
20028.56 212
20029.90 205
20031.24 207
20032.57 246
20033.91 227
20035.25 211
20036.59 222
20037.93 212
20039.26 200
20040.60 220
20041.94 206
20043.28 220
20044.62 205
20045.96 220
20047.30 219
20048.63 202
20049.97 221
20051.31 207
20052.65 218
20053.99 187
20055.33 194
20056.67 210
20058.01 214
20059.35 202
20060.69 231
20062.02 222
20063.36 226
20064.70 218
20066.04 180
20067.38 217
20068.72 215
20070.06 222
20071.40 190
20072.74 209
20074.08 206
20075.42 223
20076.76 206
20078.10 200
20079.44 184
20080.78 210
20082.12 234
20083.46 215
20084.80 191
20086.14 182
20087.48 201
20088.82 227
20090.16 231
20091.50 229
20092.84 227
20094.18 193
20095.52 211
20096.86 214
20098.20 207
20099.54 188
20100.88 189
20102.22 230
20103.56 209
20104.90 206
20106.24 217
20107.58 223
20108.92 219
20110.26 227
20111.60 242
20112.95 258
20114.29 211
20115.63 201
20116.97 216
20118.31 254
20119.65 206
20120.99 210
20122.33 218
20123.67 226
20125.02 231
20126.36 210
20127.70 213
20129.04 193
20130.38 221
20131.72 204
20133.06 221
20134.41 219
20135.75 188
