# Supplementary material for: MALDI-TOF MS typing enables the classification of brewing yeasts of the genus Saccharomyces to major beer styles
Source: PLoS One. 2017 Aug 9;12(8):e0181694. doi: 10.1371/journal.pone.0181694 (PMC5549903; doi:10.1371/journal.pone.0181694)
Supplement: S12 File — The directory includes 90 raw files and was zipped to “.zip”; the folder has three strains with 30 spectra per strain; S1 Text explains the raw files with an example and Table 1 represents the yeast strains used within the experiment. (ZIP) [file pone.0181694.s015.zip › 34-36/30624-PI105-Dias-Dias-Dias-YPG-18h-E-E_2015-08-13__0_C11_1.dat]

1999.93 3916
2000.35 4007
2000.77 3568
2001.19 3740
2001.61 4096
2002.03 3953
2002.46 3972
2002.88 3995
2003.30 3896
2003.72 3718
2004.14 3674
2004.57 3761
2004.99 3758
2005.41 3780
2005.83 3760
2006.25 3582
2006.68 3753
2007.10 3882
2007.52 4008
2007.94 3969
2008.37 3858
2008.79 3712
2009.21 3786
2009.63 4036
2010.06 3941
2010.48 3714
2010.90 3859
2011.32 3954
2011.75 4045
2012.17 4184
2012.59 4117
2013.02 3960
2013.44 3617
2013.86 3468
2014.29 3685
2014.71 3553
2015.13 3671
2015.55 3577
2015.98 3556
2016.40 3584
2016.82 3595
2017.25 3586
2017.67 3558
2018.10 3695
2018.52 3963
2018.94 4014
2019.37 3824
2019.79 3853
2020.21 4023
2020.64 3763
2021.06 3970
2021.48 3974
2021.91 4085
2022.33 4039
2022.76 4294
2023.18 4342
2023.60 3934
2024.03 3959
2024.45 3991
2024.88 3646
2025.30 3509
2025.73 3585
2026.15 3631
2026.57 3759
2027.00 3389
2027.42 3532
2027.85 3407
2028.27 3247
2028.70 3446
2029.12 3536
2029.55 3493
2029.97 3506
2030.40 3171
2030.82 3227
2031.24 3540
2031.67 3652
2032.09 3410
2032.52 3422
2032.94 3496
2033.37 3428
2033.79 3434
2034.22 3347
2034.65 3513
2035.07 3485
2035.50 3370
2035.92 3551
2036.35 3638
2036.77 3499
2037.20 3379
2037.62 3621
2038.05 3836
2038.47 3651
2038.90 3603
2039.33 3833
2039.75 3883
2040.18 3803
2040.60 3944
2041.03 3935
2041.45 3963
2041.88 3920
2042.31 3875
2042.73 4034
2043.16 4080
2043.58 4015
2044.01 4032
2044.44 3839
2044.86 3849
2045.29 3762
2045.72 3997
2046.14 3983
2046.57 4060
2047.00 3923
2047.42 3877
2047.85 3642
2048.28 3494
2048.70 3473
2049.13 3689
2049.56 3600
2049.98 3351
2050.41 3430
2050.84 3648
2051.26 3330
2051.69 3355
2052.12 3303
2052.54 3492
2052.97 3383
2053.40 3574
2053.83 3414
2054.25 3659
2054.68 3737
2055.11 3741
2055.53 3700
2055.96 3882
2056.39 3798
2056.82 3846
2057.24 3921
2057.67 3903
2058.10 3729
2058.53 3833
2058.96 3540
2059.38 3476
2059.81 3453
2060.24 3805
2060.67 3612
2061.10 3814
2061.52 3506
2061.95 3615
2062.38 3872
2062.81 3817
2063.24 3799
2063.66 3853
2064.09 4051
2064.52 3639
2064.95 3653
2065.38 3661
2065.81 3953
2066.23 4032
2066.66 4216
2067.09 4304
2067.52 3897
2067.95 3774
2068.38 3967
2068.81 4009
2069.23 3897
2069.66 3790
2070.09 3770
2070.52 3597
2070.95 3603
2071.38 3645
2071.81 3450
2072.24 3580
2072.67 3594
2073.10 3549
2073.53 3302
2073.95 3561
2074.38 3532
2074.81 3588
2075.24 3510
2075.67 3428
2076.10 3556
2076.53 3538
2076.96 3511
2077.39 3783
2077.82 3822
2078.25 3736
2078.68 3855
2079.11 3903
2079.54 3829
2079.97 3931
2080.40 3845
2080.83 4132
2081.26 4301
2081.69 4368
2082.12 4379
2082.55 4331
2082.98 4302
2083.41 4147
2083.84 4121
2084.27 4309
2084.70 4258
2085.13 3923
2085.56 3757
2085.99 3705
2086.42 3790
2086.85 3850
2087.29 3742
2087.72 3761
2088.15 3727
2088.58 3993
2089.01 3888
2089.44 3977
2089.87 4102
2090.30 3956
2090.73 4043
2091.16 3897
2091.59 3660
2092.03 3660
2092.46 4062
2092.89 4194
2093.32 4111
2093.75 4491
2094.18 4639
2094.61 4548
2095.05 4623
2095.48 4760
2095.91 4742
2096.34 4767
2096.77 4770
2097.20 4438
2097.63 4136
2098.07 4284
2098.50 4288
2098.93 3993
2099.36 3751
2099.79 3858
2100.23 3925
2100.66 3656
2101.09 3392
2101.52 3361
2101.95 3566
2102.39 3627
2102.82 3554
2103.25 3364
2103.68 3464
2104.12 3565
2104.55 3612
2104.98 3557
2105.41 3532
2105.85 3633
2106.28 3737
2106.71 3544
2107.14 3517
2107.58 3570
2108.01 3681
2108.44 3759
2108.88 3718
2109.31 3899
2109.74 3785
2110.18 3856
2110.61 4031
2111.04 4097
2111.47 4075
2111.91 3714
2112.34 3453
2112.77 3672
2113.21 3715
2113.64 3568
2114.07 3647
2114.51 3633
2114.94 3520
2115.37 3544
2115.81 3642
2116.24 3407
2116.68 3433
2117.11 3413
2117.54 3109
2117.98 3356
2118.41 3309
2118.85 3110
2119.28 3253
2119.71 3160
2120.15 3171
2120.58 3293
2121.02 3069
2121.45 3070
2121.88 3125
2122.32 3369
2122.75 3415
2123.19 3455
2123.62 3382
2124.06 3493
2124.49 3621
2124.92 3562
2125.36 3517
2125.79 3473
2126.23 3563
2126.66 3415
2127.10 3154
2127.53 3277
2127.97 3272
2128.40 3312
2128.84 3386
2129.27 3486
2129.71 3654
2130.14 3724
2130.58 3808
2131.01 3802
2131.45 3782
2131.88 4120
2132.32 4008
2132.75 4033
2133.19 4073
2133.63 4158
2134.06 4432
2134.50 4281
2134.93 4208
2135.37 4068
2135.80 4167
2136.24 3949
2136.67 3813
2137.11 3940
2137.55 3666
2137.98 3585
2138.42 3703
2138.85 3803
2139.29 3720
2139.73 3787
2140.16 3690
2140.60 3805
2141.03 3769
2141.47 3790
2141.91 3828
2142.34 3594
2142.78 3538
2143.22 3466
2143.65 3453
2144.09 3263
2144.53 3203
2144.96 3389
2145.40 3566
2145.84 3173
2146.27 3161
2146.71 3105
2147.15 3150
2147.58 3181
2148.02 3266
2148.46 3573
2148.89 3491
2149.33 3860
2149.77 3845
2150.21 4082
2150.64 4263
2151.08 4345
2151.52 4659
2151.95 4844
2152.39 4896
2152.83 4778
2153.27 5109
2153.70 4868
2154.14 4734
2154.58 4731
2155.02 4465
2155.45 4426
2155.89 3931
2156.33 3736
2156.77 3722
2157.21 3533
2157.64 3545
2158.08 3487
2158.52 3631
2158.96 3492
2159.40 3450
2159.83 3599
2160.27 3517
2160.71 3530
2161.15 3575
2161.59 3591
2162.02 3660
2162.46 3502
2162.90 3588
2163.34 3833
2163.78 3670
2164.22 3717
2164.66 3602
2165.09 3788
2165.53 3785
2165.97 3734
2166.41 3760
2166.85 3614
2167.29 3601
2167.73 3509
2168.17 3759
2168.60 3879
2169.04 4079
2169.48 3808
2169.92 3846
2170.36 4076
2170.80 3963
2171.24 4174
2171.68 4233
2172.12 4397
2172.56 4641
2173.00 4408
2173.44 4152
2173.88 4446
2174.32 4504
2174.76 4314
2175.20 4248
2175.64 4267
2176.07 4208
2176.51 4147
2176.95 4303
2177.39 4269
2177.83 4162
2178.27 4271
2178.71 4213
2179.15 4147
2179.59 4260
2180.03 4129
2180.47 4225
2180.92 4236
2181.36 4277
2181.80 4273
2182.24 4161
2182.68 4052
2183.12 4129
2183.56 3766
2184.00 3586
2184.44 3754
2184.88 3659
2185.32 3579
2185.76 3621
2186.20 3563
2186.64 3817
2187.08 3564
2187.52 3755
2187.97 3687
2188.41 4107
2188.85 4054
2189.29 4167
2189.73 4302
2190.17 4336
2190.61 4861
2191.05 4706
2191.49 4687
2191.94 4833
2192.38 4785
2192.82 4696
2193.26 4451
2193.70 4539
2194.14 4703
2194.58 4379
2195.03 4268
2195.47 3899
2195.91 4127
2196.35 4339
2196.79 4359
2197.24 4254
2197.68 4449
2198.12 4359
2198.56 4330
2199.00 4519
2199.45 4248
2199.89 4336
2200.33 4459
2200.77 4310
2201.21 4048
2201.66 4169
2202.10 4073
2202.54 4042
2202.98 3869
2203.43 3835
2203.87 3970
2204.31 3909
2204.75 3900
2205.20 3847
2205.64 3860
2206.08 3790
2206.53 3878
2206.97 3975
2207.41 3951
2207.85 4146
2208.30 4233
2208.74 4148
2209.18 4327
2209.63 4192
2210.07 4159
2210.51 4319
2210.96 4249
2211.40 4223
2211.84 4392
2212.29 4507
2212.73 4542
2213.17 4326
2213.62 4340
2214.06 4214
2214.50 4203
2214.95 4212
2215.39 4042
2215.84 4069
2216.28 4049
2216.72 4180
2217.17 4010
2217.61 3967
2218.05 3843
2218.50 3784
2218.94 3646
2219.39 3560
2219.83 3550
2220.28 3627
2220.72 3725
2221.16 3925
2221.61 3938
2222.05 4103
2222.50 4181
2222.94 4413
2223.39 4729
2223.83 5017
2224.28 5432
2224.72 6039
2225.16 6739
2225.61 6842
2226.05 7136
2226.50 7611
2226.94 7808
2227.39 7640
2227.83 7634
2228.28 7418
2228.72 7130
2229.17 6702
2229.61 6422
2230.06 5804
2230.50 5288
2230.95 4986
2231.40 5001
2231.84 4777
2232.29 4798
2232.73 4873
2233.18 4791
2233.62 5028
2234.07 4973
2234.51 4912
2234.96 5000
2235.41 4662
2235.85 4802
2236.30 4553
2236.74 4828
2237.19 4902
2237.63 4654
2238.08 4550
2238.53 4638
2238.97 4722
2239.42 4631
2239.86 4461
2240.31 4622
2240.76 4637
2241.20 4614
2241.65 4561
2242.10 4373
2242.54 4624
2242.99 4364
2243.44 4482
2243.88 4305
2244.33 4124
2244.78 4088
2245.22 3841
2245.67 3919
2246.12 3902
2246.56 3781
2247.01 3954
2247.46 3822
2247.90 3718
2248.35 3790
2248.80 3907
2249.24 3738
2249.69 3664
2250.14 3917
2250.59 4014
2251.03 3980
2251.48 3873
2251.93 4061
2252.38 3908
2252.82 3872
2253.27 3911
2253.72 3913
2254.17 3889
2254.61 3884
2255.06 3842
2255.51 4012
2255.96 4108
2256.40 3840
2256.85 3944
2257.30 3716
2257.75 3628
2258.20 3688
2258.64 3747
2259.09 3626
2259.54 3730
2259.99 3790
2260.44 3705
2260.88 3858
2261.33 3995
2261.78 4157
2262.23 4118
2262.68 4229
2263.13 4483
2263.58 4653
2264.02 4690
2264.47 4906
2264.92 4729
2265.37 4736
2265.82 4895
2266.27 5266
2266.72 5004
2267.17 4747
2267.61 4686
2268.06 4578
2268.51 4668
2268.96 4805
2269.41 4571
2269.86 4596
2270.31 4735
2270.76 4595
2271.21 4652
2271.66 4567
2272.11 4834
2272.56 4869
2273.00 4859
2273.45 4924
2273.90 4972
2274.35 4771
2274.80 4821
2275.25 5056
2275.70 4808
2276.15 4441
2276.60 4296
2277.05 4220
2277.50 4231
2277.95 4061
2278.40 3963
2278.85 4098
2279.30 4164
2279.75 4115
2280.20 4152
2280.65 4281
2281.10 4437
2281.55 4427
2282.00 4694
2282.45 4989
2282.90 5005
2283.35 5365
2283.81 5531
2284.26 5486
2284.71 5801
2285.16 5687
2285.61 5655
2286.06 5724
2286.51 5286
2286.96 5155
2287.41 4871
2287.86 5006
2288.31 4935
2288.76 4985
2289.22 5111
2289.67 5441
2290.12 5906
2290.57 6530
2291.02 7153
2291.47 7790
2291.92 8029
2292.37 8709
2292.83 9027
2293.28 9634
2293.73 9795
2294.18 9376
2294.63 8903
2295.08 8616
2295.53 8391
2295.99 7973
2296.44 7573
2296.89 7107
2297.34 6660
2297.79 6066
2298.25 5815
2298.70 5512
2299.15 5144
2299.60 5046
2300.05 4883
2300.51 4794
2300.96 4540
2301.41 4391
2301.86 4140
2302.32 4160
2302.77 3937
2303.22 4183
2303.67 3963
2304.13 4310
2304.58 4128
2305.03 4168
2305.48 4366
2305.94 4313
2306.39 4055
2306.84 3989
2307.29 4038
2307.75 4060
2308.20 4157
2308.65 4352
2309.11 4331
2309.56 4519
2310.01 4699
2310.47 4942
2310.92 4827
2311.37 5273
2311.83 5741
2312.28 5517
2312.73 5792
2313.19 5428
2313.64 5461
2314.09 5624
2314.55 5534
2315.00 5059
2315.45 4756
2315.91 4891
2316.36 4693
2316.81 4580
2317.27 4566
2317.72 4509
2318.18 4460
2318.63 4431
2319.08 4672
2319.54 4709
2319.99 4824
2320.45 4926
2320.90 4903
2321.35 5153
2321.81 5009
2322.26 4919
2322.72 4934
2323.17 4799
2323.63 4874
2324.08 4773
2324.54 4949
2324.99 4761
2325.44 4539
2325.90 4473
2326.35 4623
2326.81 4531
2327.26 4599
2327.72 4540
2328.17 4501
2328.63 4643
2329.08 4716
2329.54 4909
2329.99 4984
2330.45 5121
2330.90 4902
2331.36 5120
2331.81 5062
2332.27 5012
2332.72 5236
2333.18 5083
2333.64 4797
2334.09 4621
2334.55 4671
2335.00 4662
2335.46 4398
2335.91 4403
2336.37 4217
2336.82 4180
2337.28 4345
2337.74 4397
2338.19 4231
2338.65 4514
2339.10 4310
2339.56 4277
2340.02 4604
2340.47 4802
2340.93 5046
2341.38 5166
2341.84 5174
2342.30 5166
2342.75 5395
2343.21 5266
2343.67 5384
2344.12 5098
2344.58 5392
2345.04 5397
2345.49 5365
2345.95 5283
2346.41 5488
2346.86 5511
2347.32 5317
2347.78 5217
2348.23 5459
2348.69 5605
2349.15 5429
2349.60 5603
2350.06 5390
2350.52 5421
2350.97 5210
2351.43 5084
2351.89 4817
2352.35 4890
2352.80 4696
2353.26 4547
2353.72 4422
2354.18 4454
2354.63 4391
2355.09 4289
2355.55 4437
2356.01 4358
2356.46 4377
2356.92 4409
2357.38 4378
2357.84 4248
2358.29 4110
2358.75 3979
2359.21 4266
2359.67 4159
2360.13 4176
2360.58 4196
2361.04 4222
2361.50 4111
2361.96 4389
2362.42 4529
2362.88 4512
2363.33 4721
2363.79 4696
2364.25 4738
2364.71 4653
2365.17 4586
2365.63 4644
2366.08 4594
2366.54 4548
2367.00 4503
2367.46 4642
2367.92 4795
2368.38 4885
2368.84 4759
2369.30 4803
2369.75 5144
2370.21 4996
2370.67 5212
2371.13 5119
2371.59 5105
2372.05 5153
2372.51 5238
2372.97 5131
2373.43 5150
2373.89 5085
2374.35 4957
2374.81 4952
2375.27 5053
2375.72 4787
2376.18 4844
2376.64 4986
2377.10 5034
2377.56 4904
2378.02 4979
2378.48 5084
2378.94 4886
2379.40 4675
2379.86 4569
2380.32 4766
2380.78 4740
2381.24 4602
2381.70 4384
2382.16 4530
2382.62 4677
2383.08 4507
2383.54 4306
2384.00 4524
2384.46 4592
2384.92 4605
2385.39 4472
2385.85 4209
2386.31 4043
2386.77 4098
2387.23 4133
2387.69 4124
2388.15 4219
2388.61 4273
2389.07 4160
2389.53 4130
2389.99 4401
2390.45 4308
2390.91 4366
2391.38 4195
2391.84 4400
2392.30 4140
2392.76 4325
2393.22 4211
2393.68 4300
2394.14 4476
2394.60 4193
2395.06 4148
2395.53 4195
2395.99 4225
2396.45 4177
2396.91 4205
2397.37 4165
2397.83 3924
2398.30 4008
2398.76 3991
2399.22 3743
2399.68 4117
2400.14 4179
2400.61 4155
2401.07 4258
2401.53 4119
2401.99 4128
2402.45 4176
2402.92 4123
2403.38 4094
2403.84 4124
2404.30 4052
2404.76 4171
2405.23 4141
2405.69 4313
2406.15 4466
2406.61 4521
2407.08 4529
2407.54 4342
2408.00 4571
2408.46 4562
2408.93 4442
2409.39 4582
2409.85 4329
2410.32 4070
2410.78 4464
2411.24 4420
2411.70 4182
2412.17 4109
2412.63 4158
2413.09 4098
2413.56 4370
2414.02 4291
2414.48 4064
2414.95 4057
2415.41 4304
2415.87 4176
2416.34 4096
2416.80 4619
2417.26 4451
2417.73 4838
2418.19 4835
2418.65 5117
2419.12 5194
2419.58 5551
2420.05 5658
2420.51 5744
2420.97 5817
2421.44 5814
2421.90 5730
2422.37 5730
2422.83 5631
2423.29 5782
2423.76 5314
2424.22 5150
2424.69 5122
2425.15 5040
2425.62 4869
2426.08 4991
2426.54 4960
2427.01 5091
2427.47 5445
2427.94 5698
2428.40 6105
2428.87 6582
2429.33 6828
2429.80 6796
2430.26 6514
2430.73 6886
2431.19 6404
2431.66 6064
2432.12 5662
2432.59 5472
2433.05 5272
2433.52 5152
2433.98 5108
2434.45 4983
2434.91 4927
2435.38 4710
2435.84 4687
2436.31 4645
2436.77 4795
2437.24 4696
2437.70 4534
2438.17 4691
2438.63 4800
2439.10 4658
2439.57 4820
2440.03 5156
2440.50 5216
2440.96 5652
2441.43 5590
2441.89 5675
2442.36 5950
2442.83 6283
2443.29 5932
2443.76 6097
2444.22 5907
2444.69 5844
2445.16 5387
2445.62 5270
2446.09 5302
2446.56 5034
2447.02 4931
2447.49 4429
2447.96 4283
2448.42 4456
2448.89 4365
2449.35 4218
2449.82 4210
2450.29 4445
2450.75 4312
2451.22 4386
2451.69 4110
2452.16 4256
2452.62 4293
2453.09 4294
2453.56 4210
2454.02 4357
2454.49 4453
2454.96 4361
2455.42 4312
2455.89 4155
2456.36 4208
2456.83 4312
2457.29 4331
2457.76 4328
2458.23 4334
2458.70 4217
2459.16 4152
2459.63 4151
2460.10 3982
2460.57 3974
2461.03 4234
2461.50 4239
2461.97 4033
2462.44 4187
2462.91 4037
2463.37 4042
2463.84 3779
2464.31 3801
2464.78 4108
2465.25 3950
2465.71 4015
2466.18 4147
2466.65 4240
2467.12 4313
2467.59 4254
2468.06 4441
2468.52 4691
2468.99 4714
2469.46 4656
2469.93 4645
2470.40 4526
2470.87 4521
2471.34 4714
2471.80 4676
2472.27 4570
2472.74 4879
2473.21 4484
2473.68 4496
2474.15 4768
2474.62 4582
2475.09 4476
2475.56 4075
2476.02 4141
2476.49 4165
2476.96 4077
2477.43 4184
2477.90 4144
2478.37 4289
2478.84 4071
2479.31 4093
2479.78 4313
2480.25 4251
2480.72 4191
2481.19 4618
2481.66 4498
2482.13 4418
2482.60 4452
2483.07 4701
2483.54 4582
2484.01 4629
2484.48 4521
2484.95 4332
2485.42 4272
2485.89 4215
2486.36 4339
2486.83 4236
2487.30 4391
2487.77 4383
2488.24 4223
2488.71 4453
2489.18 4262
2489.65 4220
2490.12 4320
2490.59 4393
2491.06 4358
2491.53 4458
2492.00 4320
2492.47 4417
2492.94 4187
2493.41 4202
2493.88 4257
2494.36 4279
2494.83 4324
2495.30 4317
2495.77 4192
2496.24 4406
2496.71 4538
2497.18 4812
2497.65 4832
2498.12 4952
2498.60 4679
2499.07 4913
2499.54 5204
2500.01 5327
2500.48 5096
2500.95 4980
2501.42 4905
2501.90 5130
2502.37 4831
2502.84 4526
2503.31 4325
2503.78 3990
2504.25 3940
2504.73 3915
2505.20 3995
2505.67 4139
2506.14 3938
2506.61 4014
2507.09 4105
2507.56 4113
2508.03 4280
2508.50 4419
2508.97 4440
2509.45 4633
2509.92 4670
2510.39 4706
2510.86 4513
2511.34 4754
2511.81 4828
2512.28 4990
2512.75 5108
2513.23 4935
2513.70 4718
2514.17 4772
2514.65 4877
2515.12 4756
2515.59 4732
2516.06 4701
2516.54 4734
2517.01 4712
2517.48 4601
2517.96 4188
2518.43 4194
2518.90 4438
2519.38 4511
2519.85 4447
2520.32 4351
2520.80 4383
2521.27 4225
2521.74 4213
2522.22 4277
2522.69 4196
2523.16 4152
2523.64 3991
2524.11 4198
2524.58 4131
2525.06 4064
2525.53 4260
2526.01 4208
2526.48 4281
2526.95 4468
2527.43 4403
2527.90 4329
2528.38 4360
2528.85 4281
2529.32 4190
2529.80 4459
2530.27 4520
2530.75 4385
2531.22 4297
2531.70 4560
2532.17 4490
2532.64 4458
2533.12 4283
2533.59 4471
2534.07 4799
2534.54 4705
2535.02 4954
2535.49 4688
2535.97 4768
2536.44 4754
2536.92 4699
2537.39 4443
2537.87 4925
2538.34 4763
2538.82 4454
2539.29 4485
2539.77 4522
2540.24 4400
2540.72 4474
2541.19 4217
2541.67 4310
2542.14 4430
2542.62 4552
2543.09 4541
2543.57 4563
2544.04 4539
2544.52 4436
2545.00 4650
2545.47 4693
2545.95 4659
2546.42 4738
2546.90 4820
2547.37 4895
2547.85 5644
2548.33 5955
2548.80 6255
2549.28 6372
2549.75 6818
2550.23 7205
2550.71 7171
2551.18 7026
2551.66 6972
2552.14 6334
2552.61 6542
2553.09 6833
2553.57 6507
2554.04 6233
2554.52 5975
2554.99 5821
2555.47 5909
2555.95 6159
2556.42 6205
2556.90 5984
2557.38 5996
2557.86 6233
2558.33 5812
2558.81 5926
2559.29 5651
2559.76 5345
2560.24 5458
2560.72 5190
2561.19 5113
2561.67 4850
2562.15 4690
2562.63 4559
2563.10 4543
2563.58 4241
2564.06 4313
2564.54 4388
2565.01 4074
2565.49 4143
2565.97 4179
2566.45 4284
2566.92 4081
2567.40 4043
2567.88 4119
2568.36 4076
2568.83 4078
2569.31 4128
2569.79 4139
2570.27 4318
2570.75 4210
2571.22 4149
2571.70 4161
2572.18 3897
2572.66 4103
2573.14 4017
2573.62 4100
2574.09 4155
2574.57 4103
2575.05 4279
2575.53 4208
2576.01 4130
2576.49 4087
2576.97 4311
2577.44 4229
2577.92 3968
2578.40 3989
2578.88 3906
2579.36 3979
2579.84 3969
2580.32 3996
2580.80 4061
2581.27 4080
2581.75 3938
2582.23 3885
2582.71 3963
2583.19 3866
2583.67 3714
2584.15 3863
2584.63 4054
2585.11 3833
2585.59 3633
2586.07 3825
2586.55 3994
2587.03 4118
2587.51 4159
2587.99 4243
2588.47 4087
2588.94 4301
2589.42 4467
2589.90 4396
2590.38 4321
2590.86 4200
2591.34 4305
2591.82 4409
2592.30 4299
2592.78 4404
2593.26 4439
2593.74 4487
2594.22 4883
2594.71 4840
2595.19 4916
2595.67 4877
2596.15 5164
2596.63 4967
2597.11 4838
2597.59 4821
2598.07 4994
2598.55 4828
2599.03 5130
2599.51 5055
2599.99 4914
2600.47 4847
2600.95 4760
2601.43 4787
2601.91 4475
2602.40 4423
2602.88 4508
2603.36 4529
2603.84 4479
2604.32 4562
2604.80 4363
2605.28 4204
2605.76 3989
2606.24 3878
2606.73 3901
2607.21 4051
2607.69 3974
2608.17 4158
2608.65 4429
2609.13 4640
2609.62 4913
2610.10 4756
2610.58 5093
2611.06 5188
2611.54 5344
2612.02 5413
2612.51 5800
2612.99 5709
2613.47 5411
2613.95 5765
2614.43 5970
2614.92 6081
2615.40 5869
2615.88 5642
2616.36 5656
2616.85 5596
2617.33 5322
2617.81 5317
2618.29 5024
2618.78 4753
2619.26 4619
2619.74 4252
2620.22 4438
2620.71 4443
2621.19 4324
2621.67 4390
2622.15 4348
2622.64 4309
2623.12 4265
2623.60 4365
2624.09 4490
2624.57 4332
2625.05 4137
2625.53 4242
2626.02 4517
2626.50 4408
2626.98 4264
2627.47 4100
2627.95 4407
2628.43 4241
2628.92 4093
2629.40 4251
2629.88 4115
2630.37 4160
2630.85 4286
2631.34 4402
2631.82 4137
2632.30 4223
2632.79 4422
2633.27 4482
2633.75 4432
2634.24 4338
2634.72 4282
2635.21 4380
2635.69 4275
2636.17 4389
2636.66 4549
2637.14 4237
2637.63 4194
2638.11 4253
2638.60 4300
2639.08 4398
2639.56 4338
2640.05 4422
2640.53 4448
2641.02 4419
2641.50 4555
2641.99 4530
2642.47 4313
2642.96 4412
2643.44 4513
2643.93 4629
2644.41 4584
2644.90 4466
2645.38 4617
2645.87 4490
2646.35 4278
2646.84 4329
2647.32 4518
2647.81 4475
2648.29 4241
2648.78 4017
2649.26 4211
2649.75 4519
2650.23 4520
2650.72 4398
2651.20 4575
2651.69 4707
2652.17 4667
2652.66 4634
2653.15 4699
2653.63 5114
2654.12 4854
2654.60 4402
2655.09 4470
2655.57 4869
2656.06 5010
2656.55 4916
2657.03 4877
2657.52 4837
2658.00 4628
2658.49 4769
2658.98 4682
2659.46 4654
2659.95 4614
2660.44 4604
2660.92 4356
2661.41 4361
2661.90 4119
2662.38 4336
2662.87 4108
2663.35 4121
2663.84 4290
2664.33 4231
2664.81 4380
2665.30 4360
2665.79 4497
2666.28 4322
2666.76 4178
2667.25 4179
2667.74 4324
2668.22 4226
2668.71 4192
2669.20 4069
2669.68 4307
2670.17 4301
2670.66 4370
2671.15 3974
2671.63 4272
2672.12 4532
2672.61 4633
2673.10 4529
2673.58 4487
2674.07 4559
2674.56 4842
2675.05 5089
2675.53 5555
2676.02 5716
2676.51 5781
2677.00 5852
2677.49 5901
2677.97 5871
2678.46 5832
2678.95 6093
2679.44 6061
2679.93 5971
2680.41 5604
2680.90 5697
2681.39 5722
2681.88 5859
2682.37 5801
2682.85 5891
2683.34 6046
2683.83 6344
2684.32 6254
2684.81 6497
2685.30 6338
2685.79 6375
2686.27 6423
2686.76 6319
2687.25 6398
2687.74 6065
2688.23 5742
2688.72 5428
2689.21 5525
2689.70 5187
2690.19 4895
2690.67 4734
2691.16 4511
2691.65 4372
2692.14 4389
2692.63 4212
2693.12 4381
2693.61 4411
2694.10 4457
2694.59 4450
2695.08 4253
2695.57 4314
2696.06 4208
2696.55 4298
2697.04 4175
2697.53 4269
2698.02 4255
2698.51 4344
2699.00 4250
2699.49 4217
2699.98 4133
2700.47 4180
2700.96 4349
2701.45 4413
2701.94 4380
2702.43 4478
2702.92 4702
2703.41 4768
2703.90 4879
2704.39 4805
2704.88 4808
2705.37 4928
2705.86 4939
2706.35 5073
2706.84 4937
2707.33 4824
2707.82 4735
2708.31 4575
2708.80 4720
2709.29 4684
2709.78 4376
2710.27 4329
2710.77 4410
2711.26 4352
2711.75 4150
2712.24 4078
2712.73 4047
2713.22 4290
2713.71 4599
2714.20 4346
2714.69 4373
2715.19 4583
2715.68 4566
2716.17 4621
2716.66 4490
2717.15 4410
2717.64 4509
2718.13 4505
2718.63 4173
2719.12 4273
2719.61 4322
2720.10 4108
2720.59 4311
2721.08 4335
2721.58 4423
2722.07 4338
2722.56 4451
2723.05 4586
2723.54 4739
2724.04 4932
2724.53 5186
2725.02 5222
2725.51 5020
2726.01 5107
2726.50 5317
2726.99 5165
2727.48 4855
2727.98 5072
2728.47 4786
2728.96 4508
2729.45 4647
2729.95 4514
2730.44 4680
2730.93 4551
2731.42 4559
2731.92 4561
2732.41 4477
2732.90 4681
2733.40 4681
2733.89 4651
2734.38 4785
2734.87 4996
2735.37 4563
2735.86 4870
2736.35 5049
2736.85 5076
2737.34 4982
2737.83 5253
2738.33 5194
2738.82 5011
2739.31 5058
2739.81 5127
2740.30 5090
2740.79 4990
2741.29 5145
2741.78 5092
2742.28 4955
2742.77 5069
2743.26 4822
2743.76 4597
2744.25 4499
2744.75 4343
2745.24 4293
2745.73 4394
2746.23 4608
2746.72 4575
2747.22 4248
2747.71 4311
2748.20 4312
2748.70 4365
2749.19 4526
2749.69 4393
2750.18 4335
2750.68 4237
2751.17 4467
2751.67 4563
2752.16 4817
2752.66 4972
2753.15 5013
2753.64 4968
2754.14 4938
2754.63 5026
2755.13 5181
2755.62 5292
2756.12 5410
2756.61 5490
2757.11 5504
2757.60 5371
2758.10 5445
2758.59 5314
2759.09 5361
2759.59 4995
2760.08 5051
2760.58 4963
2761.07 4773
2761.57 4755
2762.06 4746
2762.56 4572
2763.05 4564
2763.55 4469
2764.05 4272
2764.54 4463
2765.04 4614
2765.53 4579
2766.03 4615
2766.52 4601
2767.02 4512
2767.52 4641
2768.01 4955
2768.51 4792
2769.00 4587
2769.50 4667
2770.00 4502
2770.49 4860
2770.99 4949
2771.49 4909
2771.98 4781
2772.48 4787
2772.98 4955
2773.47 5350
2773.97 5444
2774.47 5387
2774.96 5653
2775.46 5837
2775.96 6063
2776.45 5865
2776.95 6201
2777.45 6434
2777.94 6496
2778.44 6604
2778.94 6632
2779.43 6823
2779.93 6691
2780.43 6852
2780.93 6739
2781.42 6403
2781.92 6040
2782.42 5627
2782.92 5506
2783.41 5502
2783.91 5097
2784.41 5180
2784.91 5027
2785.40 4920
2785.90 4776
2786.40 4729
2786.90 4672
2787.39 4900
2787.89 4963
2788.39 4731
2788.89 4898
2789.39 4702
2789.88 4437
2790.38 4528
2790.88 4414
2791.38 4585
2791.88 4608
2792.37 4276
2792.87 4179
2793.37 4310
2793.87 4267
2794.37 4349
2794.87 4581
2795.37 4916
2795.86 4997
2796.36 5469
2796.86 5615
2797.36 6193
2797.86 6205
2798.36 6316
2798.86 7189
2799.35 7186
2799.85 7338
2800.35 7136
2800.85 7036
2801.35 6851
2801.85 6846
2802.35 6850
2802.85 6416
2803.35 6408
2803.85 5950
2804.35 5942
2804.85 6388
2805.34 6292
2805.84 6488
2806.34 6680
2806.84 7232
2807.34 7412
2807.84 8033
2808.34 8622
2808.84 9207
2809.34 9570
2809.84 10327
2810.34 10876
2810.84 10511
2811.34 10408
2811.84 10342
2812.34 10214
2812.84 9540
2813.34 9211
2813.84 8506
2814.34 7869
2814.84 7168
2815.34 6649
2815.84 6500
2816.34 6217
2816.84 5940
2817.34 5656
2817.84 5425
2818.35 5720
2818.85 5857
2819.35 6145
2819.85 6193
2820.35 6455
2820.85 6757
2821.35 6829
2821.85 6707
2822.35 6819
2822.85 6703
2823.35 6746
2823.85 6498
2824.36 5967
2824.86 5545
2825.36 5531
2825.86 5246
2826.36 5101
2826.86 4910
2827.36 4846
2827.86 4849
2828.37 4864
2828.87 4927
2829.37 5171
2829.87 5105
2830.37 5349
2830.87 5445
2831.38 5615
2831.88 5589
2832.38 5463
2832.88 5585
2833.38 5407
2833.88 5311
2834.39 5108
2834.89 4855
2835.39 4637
2835.89 4889
2836.40 4776
2836.90 4754
2837.40 4701
2837.90 4853
2838.40 4856
2838.91 5030
2839.41 4734
2839.91 4829
2840.41 4653
2840.92 4768
2841.42 4676
2841.92 4735
2842.42 4748
2842.93 4706
2843.43 4618
2843.93 4656
2844.44 4670
2844.94 4809
2845.44 4575
2845.94 4728
2846.45 4832
2846.95 5070
2847.45 5075
2847.96 5342
2848.46 5506
2848.96 5476
2849.47 5447
2849.97 5662
2850.47 5702
2850.98 5428
2851.48 5269
2851.98 5283
2852.49 5217
2852.99 5074
2853.50 4891
2854.00 4729
2854.50 4725
2855.01 4753
2855.51 4565
2856.01 4627
2856.52 4844
2857.02 4726
2857.53 4812
2858.03 5174
2858.53 5319
2859.04 5349
2859.54 5277
2860.05 5253
2860.55 5081
2861.06 5280
2861.56 5311
2862.06 5233
2862.57 5050
2863.07 4798
2863.58 4875
2864.08 4801
2864.59 4839
2865.09 4669
2865.60 4571
2866.10 4519
2866.61 4390
2867.11 4340
2867.62 4198
2868.12 4155
2868.63 4216
2869.13 4160
2869.64 4087
2870.14 3947
2870.65 4043
2871.15 4051
2871.66 4072
2872.16 4253
2872.67 4211
2873.17 4428
2873.68 4570
2874.18 4413
2874.69 4381
2875.20 4743
2875.70 4730
2876.21 4568
2876.71 4595
2877.22 4709
2877.72 4497
2878.23 4451
2878.74 4662
2879.24 4615
2879.75 4614
2880.25 4982
2880.76 4734
2881.27 4833
2881.77 4912
2882.28 4918
2882.79 5078
2883.29 4739
2883.80 4741
2884.30 5147
2884.81 4991
2885.32 5251
2885.82 5241
2886.33 5060
2886.84 5385
2887.34 5623
2887.85 5567
2888.36 5720
2888.86 5947
2889.37 6325
2889.88 6172
2890.38 6322
2890.89 6245
2891.40 6070
2891.91 5984
2892.41 5706
2892.92 5676
2893.43 5321
2893.93 5266
2894.44 5428
2894.95 5241
2895.46 4978
2895.96 5004
2896.47 5430
2896.98 5562
2897.49 5483
2897.99 5523
2898.50 5691
2899.01 6070
2899.52 5487
2900.03 5676
2900.53 5565
2901.04 5742
2901.55 5464
2902.06 5434
2902.56 5291
2903.07 5302
2903.58 5281
2904.09 5068
2904.60 5173
2905.11 5656
2905.61 5289
2906.12 5479
2906.63 5705
2907.14 5657
2907.65 5612
2908.16 5642
2908.66 5826
2909.17 5940
2909.68 5900
2910.19 5784
2910.70 5559
2911.21 5506
2911.72 5336
2912.23 5543
2912.73 5292
2913.24 4980
2913.75 5160
2914.26 5202
2914.77 5162
2915.28 5148
2915.79 4954
2916.30 5335
2916.81 5417
2917.32 5055
2917.83 4976
2918.33 4940
2918.84 4872
2919.35 4708
2919.86 4780
2920.37 4740
2920.88 4803
2921.39 4728
2921.90 4650
2922.41 4660
2922.92 5032
2923.43 5122
2923.94 5299
2924.45 5430
2924.96 5623
2925.47 6172
2925.98 6676
2926.49 6987
2927.00 7377
2927.51 7558
2928.02 7935
2928.53 8213
2929.04 8081
2929.55 8290
2930.06 7484
2930.57 7107
2931.08 6643
2931.59 6595
2932.11 6052
2932.62 5413
2933.13 4902
2933.64 4877
2934.15 4722
2934.66 4680
2935.17 4486
2935.68 4569
2936.19 4632
2936.70 4744
2937.21 4755
2937.72 4699
2938.24 4904
2938.75 5026
2939.26 4841
2939.77 4940
2940.28 5102
2940.79 5031
2941.30 4902
2941.81 4828
2942.33 4713
2942.84 4835
2943.35 4947
2943.86 4870
2944.37 4734
2944.88 5065
2945.40 5338
2945.91 5204
2946.42 5560
2946.93 5757
2947.44 5775
2947.96 6246
2948.47 6440
2948.98 6350
2949.49 6180
2950.00 6065
2950.52 5806
2951.03 5799
2951.54 5600
2952.05 5390
2952.57 5604
2953.08 5360
2953.59 4920
2954.10 4842
2954.62 4985
2955.13 5052
2955.64 4766
2956.15 4688
2956.67 4724
2957.18 4675
2957.69 4650
2958.20 4814
2958.72 4693
2959.23 4505
2959.74 4554
2960.26 4729
2960.77 4776
2961.28 4856
2961.80 4989
2962.31 5073
2962.82 5042
2963.34 5301
2963.85 5260
2964.36 5380
2964.88 5625
2965.39 5454
2965.90 5446
2966.42 5532
2966.93 5397
2967.44 5360
2967.96 5212
2968.47 5061
2968.98 4777
2969.50 4847
2970.01 4610
2970.53 4416
2971.04 4314
2971.55 4631
2972.07 4574
2972.58 4430
2973.10 4528
2973.61 4448
2974.12 4718
2974.64 4512
2975.15 4466
2975.67 4525
2976.18 4700
2976.70 4810
2977.21 4685
2977.73 4716
2978.24 4720
2978.75 4631
2979.27 4743
2979.78 5010
2980.30 4967
2980.81 5013
2981.33 5036
2981.84 5047
2982.36 5228
2982.87 5335
2983.39 5244
2983.90 5203
2984.42 5153
2984.93 5144
2985.45 5294
2985.96 5438
2986.48 5203
2987.00 5498
2987.51 5590
2988.03 5371
2988.54 5301
2989.06 5731
2989.57 5667
2990.09 5462
2990.60 5733
2991.12 5863
2991.64 5961
2992.15 6257
2992.67 6834
2993.18 6956
2993.70 7210
2994.21 7419
2994.73 7550
2995.25 7590
2995.76 7696
2996.28 8189
2996.80 8101
2997.31 8563
2997.83 8815
2998.34 9051
2998.86 9515
2999.38 9984
2999.89 10190
3000.41 10262
3000.93 10397
3001.44 10155
3001.96 9840
3002.48 9441
3002.99 9299
3003.51 8708
3004.03 8512
3004.54 8481
3005.06 8907
3005.58 8999
3006.09 9299
3006.61 9730
3007.13 10170
3007.65 10039
3008.16 9841
3008.68 9610
3009.20 9393
3009.71 9095
3010.23 8683
3010.75 8028
3011.27 7458
3011.78 7331
3012.30 6622
3012.82 6496
3013.34 5761
3013.85 5667
3014.37 5476
3014.89 5324
3015.41 5560
3015.93 5459
3016.44 5562
3016.96 5469
3017.48 5481
3018.00 5433
3018.52 5295
3019.03 5555
3019.55 5513
3020.07 5627
3020.59 5916
3021.11 5997
3021.63 5947
3022.14 6114
3022.66 6204
3023.18 6209
3023.70 6359
3024.22 6647
3024.74 6748
3025.25 6864
3025.77 7035
3026.29 7069
3026.81 7474
3027.33 7486
3027.85 7262
3028.37 7112
3028.89 6823
3029.41 6582
3029.92 6726
3030.44 6443
3030.96 6346
3031.48 6180
3032.00 5801
3032.52 5801
3033.04 6117
3033.56 6507
3034.08 6452
3034.60 7078
3035.12 7247
3035.64 7576
3036.16 8159
3036.68 8499
3037.20 9116
3037.72 9504
3038.24 9426
3038.76 9397
3039.28 9561
3039.80 9426
3040.32 8997
3040.84 8491
3041.36 8039
3041.88 7673
3042.40 7042
3042.92 6454
3043.44 6535
3043.96 6382
3044.48 5834
3045.00 5745
3045.52 5729
3046.04 5627
3046.56 5511
3047.08 5399
3047.60 5315
3048.12 5284
3048.64 5325
3049.16 5204
3049.68 5005
3050.20 4825
3050.72 4715
3051.24 5090
3051.77 5019
3052.29 4926
3052.81 5027
3053.33 5150
3053.85 4953
3054.37 5138
3054.89 4886
3055.41 4716
3055.93 5035
3056.46 5213
3056.98 5214
3057.50 5114
3058.02 5154
3058.54 5099
3059.06 5412
3059.58 5584
3060.11 5691
3060.63 5651
3061.15 5249
3061.67 5540
3062.19 5405
3062.71 5482
3063.24 5749
3063.76 5736
3064.28 5716
3064.80 5645
3065.32 5743
3065.85 5867
3066.37 5932
3066.89 6028
3067.41 6012
3067.94 6106
3068.46 5768
3068.98 5626
3069.50 5681
3070.03 5488
3070.55 5758
3071.07 5562
3071.59 5071
3072.12 5230
3072.64 5448
3073.16 5183
3073.68 4949
3074.21 5107
3074.73 5174
3075.25 5319
3075.78 5357
3076.30 5502
3076.82 5542
3077.34 5331
3077.87 5729
3078.39 5753
3078.91 5643
3079.44 5720
3079.96 5858
3080.48 5817
3081.01 6033
3081.53 5933
3082.05 6261
3082.58 6232
3083.10 6154
3083.63 6107
3084.15 5873
3084.67 5946
3085.20 5860
3085.72 6030
3086.24 5970
3086.77 5934
3087.29 5783
3087.82 5929
3088.34 5827
3088.86 5557
3089.39 5823
3089.91 5525
3090.44 5491
3090.96 5577
3091.49 5534
3092.01 5735
3092.53 5581
3093.06 5739
3093.58 5685
3094.11 5597
3094.63 5644
3095.16 5521
3095.68 5323
3096.21 5446
3096.73 5597
3097.26 5422
3097.78 5768
3098.31 6087
3098.83 5793
3099.36 5671
3099.88 5926
3100.41 6274
3100.93 6589
3101.46 6848
3101.98 7675
3102.51 8086
3103.03 8845
3103.56 9955
3104.08 10915
3104.61 12174
3105.13 13197
3105.66 13680
3106.18 13638
3106.71 14109
3107.24 13707
3107.76 13044
3108.29 12060
3108.81 10553
3109.34 9231
3109.86 8261
3110.39 7425
3110.92 6780
3111.44 6136
3111.97 6076
3112.49 5997
3113.02 6220
3113.55 5934
3114.07 5703
3114.60 5773
3115.12 5786
3115.65 5966
3116.18 5774
3116.70 5462
3117.23 5271
3117.76 5156
3118.28 5176
3118.81 5103
3119.34 4799
3119.86 4551
3120.39 4705
3120.92 4712
3121.44 4510
3121.97 4736
3122.50 4888
3123.02 4732
3123.55 4892
3124.08 4998
3124.61 5259
3125.13 5420
3125.66 5313
3126.19 5059
3126.72 5021
3127.24 5119
3127.77 5302
3128.30 5053
3128.82 4858
3129.35 4764
3129.88 4722
3130.41 4711
3130.93 4646
3131.46 4485
3131.99 4755
3132.52 4662
3133.05 4368
3133.57 4468
3134.10 4577
3134.63 4526
3135.16 4804
3135.69 4729
3136.21 4541
3136.74 4422
3137.27 4544
3137.80 4742
3138.33 4826
3138.85 4779
3139.38 5113
3139.91 5231
3140.44 5083
3140.97 4894
3141.50 4831
3142.03 4891
3142.55 4858
3143.08 4833
3143.61 5009
3144.14 4829
3144.67 4728
3145.20 4594
3145.73 4624
3146.26 4644
3146.79 4772
3147.31 4851
3147.84 5252
3148.37 5326
3148.90 5327
3149.43 5466
3149.96 5827
3150.49 6023
3151.02 6159
3151.55 6470
3152.08 6475
3152.61 6075
3153.14 6103
3153.67 5885
3154.20 5911
3154.73 5628
3155.25 5476
3155.78 5363
3156.31 5027
3156.84 5033
3157.37 5078
3157.90 4736
3158.43 4920
3158.96 5026
3159.49 5156
3160.02 5390
3160.55 5174
3161.08 5233
3161.61 5178
3162.14 5338
3162.68 5364
3163.21 5271
3163.74 5271
3164.27 5306
3164.80 5118
3165.33 5053
3165.86 5052
3166.39 5267
3166.92 5090
3167.45 5209
3167.98 4943
3168.51 5173
3169.04 4957
3169.57 5027
3170.10 5237
3170.64 5307
3171.17 5202
3171.70 5183
3172.23 5131
3172.76 5132
3173.29 5364
3173.82 4973
3174.35 4819
3174.88 4651
3175.42 4727
3175.95 4564
3176.48 4645
3177.01 4664
3177.54 4616
3178.07 4778
3178.61 4679
3179.14 4835
3179.67 4761
3180.20 4663
3180.73 4819
3181.26 4765
3181.80 4767
3182.33 4653
3182.86 4786
3183.39 4954
3183.92 4913
3184.46 4675
3184.99 4806
3185.52 4997
3186.05 4908
3186.59 4874
3187.12 5009
3187.65 4786
3188.18 4463
3188.72 4510
3189.25 4833
3189.78 4914
3190.31 5145
3190.85 4983
3191.38 4925
3191.91 4553
3192.44 4783
3192.98 4542
3193.51 4661
3194.04 4675
3194.58 4298
3195.11 4308
3195.64 4416
3196.17 4266
3196.71 4382
3197.24 4320
3197.77 4630
3198.31 4549
3198.84 4713
3199.37 4646
3199.91 4841
3200.44 4936
3200.98 4697
3201.51 4958
3202.04 5072
3202.58 5003
3203.11 5290
3203.64 5263
3204.18 5207
3204.71 5533
3205.24 5332
3205.78 5517
3206.31 5430
3206.85 5465
3207.38 5504
3207.91 5602
3208.45 5269
3208.98 5094
3209.52 5232
3210.05 5260
3210.59 5269
3211.12 5458
3211.65 5348
3212.19 5283
3212.72 5569
3213.26 5750
3213.79 6173
3214.33 6188
3214.86 5928
3215.40 5933
3215.93 5801
3216.47 5618
3217.00 5663
3217.54 5416
3218.07 5320
3218.61 5161
3219.14 5052
3219.68 4914
3220.21 4760
3220.75 4661
3221.28 4729
3221.82 4713
3222.35 4827
3222.89 4893
3223.42 5003
3223.96 5271
3224.49 5224
3225.03 5769
3225.57 5946
3226.10 6047
3226.64 6633
3227.17 6708
3227.71 6726
3228.24 6738
3228.78 6955
3229.32 6516
3229.85 6259
3230.39 6120
3230.92 6056
3231.46 5776
3232.00 5537
3232.53 5540
3233.07 5471
3233.60 5104
3234.14 4871
3234.68 4992
3235.21 4913
3235.75 5100
3236.29 4931
3236.82 5035
3237.36 4824
3237.90 5037
3238.43 4937
3238.97 5237
3239.51 5255
3240.04 5656
3240.58 5582
3241.12 5655
3241.65 5812
3242.19 5726
3242.73 5502
3243.26 5588
3243.80 5509
3244.34 5446
3244.88 5408
3245.41 5255
3245.95 5174
3246.49 5105
3247.02 4992
3247.56 5021
3248.10 5005
3248.64 5003
3249.17 4977
3249.71 5036
3250.25 5200
3250.79 5225
3251.33 5382
3251.86 5554
3252.40 5281
3252.94 5114
3253.48 5270
3254.01 5527
3254.55 5820
3255.09 5883
3255.63 5806
3256.17 6038
3256.70 5887
3257.24 6162
3257.78 5954
3258.32 6418
3258.86 6221
3259.40 6110
3259.93 6248
3260.47 6443
3261.01 6435
3261.55 6413
3262.09 6800
3262.63 6966
3263.17 7556
3263.70 7733
3264.24 8299
3264.78 8505
3265.32 8896
3265.86 9716
3266.40 9543
3266.94 9799
3267.48 9994
3268.02 10290
3268.56 10469
3269.09 10633
3269.63 10372
3270.17 10077
3270.71 9980
3271.25 9907
3271.79 9484
3272.33 8844
3272.87 7918
3273.41 7465
3273.95 6999
3274.49 6655
3275.03 6370
3275.57 6313
3276.11 6187
3276.65 6214
3277.19 6300
3277.73 6243
3278.27 6314
3278.81 6634
3279.35 6521
3279.89 6566
3280.43 6811
3280.97 6760
3281.51 6942
3282.05 6993
3282.59 6866
3283.13 6801
3283.67 6814
3284.21 6926
3284.75 6926
3285.29 7098
3285.83 7279
3286.37 7651
3286.91 7918
3287.45 8146
3287.99 8332
3288.53 8256
3289.08 8356
3289.62 8704
3290.16 8510
3290.70 8711
3291.24 8456
3291.78 8009
3292.32 7838
3292.86 7650
3293.40 7764
3293.95 8257
3294.49 8003
3295.03 8590
3295.57 9863
3296.11 10238
3296.65 11192
3297.19 12012
3297.73 12939
3298.28 13570
3298.82 13967
3299.36 14105
3299.90 13546
3300.44 12905
3300.99 12198
3301.53 11504
3302.07 10729
3302.61 9598
3303.15 8884
3303.69 7927
3304.24 7334
3304.78 7383
3305.32 7105
3305.86 6786
3306.41 6907
3306.95 6827
3307.49 6751
3308.03 6649
3308.58 6372
3309.12 6381
3309.66 6197
3310.20 6105
3310.75 6083
3311.29 6025
3311.83 5952
3312.37 5870
3312.92 5795
3313.46 5964
3314.00 6302
3314.54 6134
3315.09 6572
3315.63 6659
3316.17 6959
3316.72 7001
3317.26 7377
3317.80 7525
3318.35 7723
3318.89 7808
3319.43 8177
3319.98 8238
3320.52 8062
3321.06 8319
3321.61 8172
3322.15 8408
3322.69 8413
3323.24 8208
3323.78 8355
3324.33 8361
3324.87 8245
3325.41 7994
3325.96 8193
3326.50 8169
3327.04 7809
3327.59 7885
3328.13 7890
3328.68 7951
3329.22 7660
3329.76 7508
3330.31 7490
3330.85 7047
3331.40 7008
3331.94 7107
3332.49 7504
3333.03 8468
3333.58 9488
3334.12 11060
3334.66 13113
3335.21 15410
3335.75 17893
3336.30 21331
3336.84 24848
3337.39 28598
3337.93 31425
3338.48 33536
3339.02 35390
3339.57 35174
3340.11 34572
3340.66 32355
3341.20 29666
3341.75 26521
3342.29 23567
3342.84 20101
3343.38 16632
3343.93 14274
3344.47 12028
3345.02 10159
3345.57 9090
3346.11 8196
3346.66 7567
3347.20 7246
3347.75 6952
3348.29 6864
3348.84 6579
3349.38 6442
3349.93 6503
3350.48 6358
3351.02 6376
3351.57 6543
3352.11 6466
3352.66 6491
3353.21 6398
3353.75 6569
3354.30 6443
3354.84 6474
3355.39 6505
3355.94 6557
3356.48 6418
3357.03 6533
3357.58 6713
3358.12 6850
3358.67 6650
3359.22 6551
3359.76 6529
3360.31 6620
3360.86 6091
3361.40 6275
3361.95 6068
3362.50 5852
3363.04 5821
3363.59 5470
3364.14 5584
3364.68 5827
3365.23 5952
3365.78 5849
3366.33 5706
3366.87 5824
3367.42 5885
3367.97 5900
3368.51 5605
3369.06 5940
3369.61 5797
3370.16 5700
3370.70 5739
3371.25 5641
3371.80 5705
3372.35 5803
3372.90 5747
3373.44 5734
3373.99 5909
3374.54 6224
3375.09 6258
3375.63 6786
3376.18 7078
3376.73 7168
3377.28 7151
3377.83 6886
3378.37 6826
3378.92 6858
3379.47 6285
3380.02 5951
3380.57 5715
3381.12 5524
3381.66 5271
3382.21 5222
3382.76 4828
3383.31 4673
3383.86 4785
3384.41 4774
3384.96 4665
3385.50 4633
3386.05 4637
3386.60 4618
3387.15 4537
3387.70 4589
3388.25 4662
3388.80 4540
3389.35 4430
3389.90 4436
3390.44 4410
3390.99 4373
3391.54 4479
3392.09 4663
3392.64 4686
3393.19 4582
3393.74 4248
3394.29 4404
3394.84 4547
3395.39 4516
3395.94 4617
3396.49 4481
3397.04 4552
3397.59 4792
3398.14 4572
3398.69 4417
3399.24 4422
3399.79 4385
3400.34 4468
3400.89 4645
3401.44 4600
3401.99 4694
3402.54 4579
3403.09 4686
3403.64 4469
3404.19 4645
3404.74 4567
3405.29 4598
3405.84 4663
3406.39 4529
3406.94 4681
3407.49 4756
3408.04 4400
3408.59 4517
3409.14 4545
3409.69 4472
3410.24 4408
3410.79 4369
3411.34 4622
3411.89 4668
3412.45 4668
3413.00 4763
3413.55 4827
3414.10 4996
3414.65 5002
3415.20 4904
3415.75 4741
3416.30 4709
3416.85 4992
3417.41 4879
3417.96 4864
3418.51 4795
3419.06 4599
3419.61 4404
3420.16 4259
3420.71 4260
3421.27 4077
3421.82 3951
3422.37 4076
3422.92 4209
3423.47 4146
3424.02 4221
3424.58 4224
3425.13 4264
3425.68 4375
3426.23 4541
3426.78 4521
3427.34 4576
3427.89 4408
3428.44 4527
3428.99 4641
3429.55 4533
3430.10 4275
3430.65 4058
3431.20 4098
3431.76 4068
3432.31 3936
3432.86 4201
3433.41 4184
3433.97 4018
3434.52 4247
3435.07 4270
3435.62 4303
3436.18 4384
3436.73 4227
3437.28 4253
3437.84 4450
3438.39 4523
3438.94 4817
3439.49 4692
3440.05 4789
3440.60 5033
3441.15 4890
3441.71 5045
3442.26 4857
3442.81 5054
3443.37 5136
3443.92 5130
3444.47 5277
3445.03 5078
3445.58 4826
3446.13 4617
3446.69 4635
3447.24 4747
3447.80 4621
3448.35 4445
3448.90 4261
3449.46 4326
3450.01 3917
3450.57 4043
3451.12 3985
3451.67 3788
3452.23 3757
3452.78 3876
3453.34 3885
3453.89 3997
3454.44 4026
3455.00 4098
3455.55 3981
3456.11 3824
3456.66 3759
3457.22 3751
3457.77 3787
3458.33 3790
3458.88 3935
3459.43 4050
3459.99 3898
3460.54 3934
3461.10 3795
3461.65 3780
3462.21 3849
3462.76 3883
3463.32 3985
3463.87 3845
3464.43 4038
3464.98 4024
3465.54 3888
3466.09 4179
3466.65 4118
3467.21 4070
3467.76 4059
3468.32 4287
3468.87 4426
3469.43 4523
3469.98 4637
3470.54 4395
3471.09 4358
3471.65 4429
3472.20 4336
3472.76 4418
3473.32 4509
3473.87 4231
3474.43 4253
3474.98 4446
3475.54 4426
3476.10 4619
3476.65 4420
3477.21 4146
3477.76 4317
3478.32 4425
3478.88 4509
3479.43 4628
3479.99 4393
3480.55 4577
3481.10 4859
3481.66 4959
3482.22 4987
3482.77 5092
3483.33 4976
3483.89 5126
3484.44 5532
3485.00 5560
3485.56 5506
3486.11 5344
3486.67 5130
3487.23 5291
3487.78 4968
3488.34 5215
3488.90 5339
3489.45 5289
3490.01 5404
3490.57 5577
3491.13 6106
3491.68 6308
3492.24 7055
3492.80 7338
3493.35 7746
3493.91 8478
3494.47 8671
3495.03 9047
3495.58 9364
3496.14 9616
3496.70 9423
3497.26 9002
3497.82 8807
3498.37 8608
3498.93 8398
3499.49 8393
3500.05 8766
3500.61 9030
3501.16 9430
3501.72 10376
3502.28 10745
3502.84 11019
3503.40 10697
3503.95 10192
3504.51 10109
3505.07 9550
3505.63 9274
3506.19 8999
3506.75 8672
3507.30 8310
3507.86 8249
3508.42 8075
3508.98 7967
3509.54 7800
3510.10 7347
3510.66 7246
3511.22 7186
3511.77 6888
3512.33 6417
3512.89 6091
3513.45 5750
3514.01 5471
3514.57 5652
3515.13 5498
3515.69 5493
3516.25 5230
3516.81 5297
3517.37 5258
3517.92 5071
3518.48 5364
3519.04 5346
3519.60 5249
3520.16 4824
3520.72 5130
3521.28 5127
3521.84 5200
3522.40 5175
3522.96 5149
3523.52 4899
3524.08 5039
3524.64 5087
3525.20 5003
3525.76 5036
3526.32 4922
3526.88 4885
3527.44 4908
3528.00 4782
3528.56 4819
3529.12 4610
3529.68 4778
3530.24 4837
3530.80 4611
3531.36 4328
3531.92 4401
3532.48 4494
3533.04 4383
3533.60 4230
3534.17 4186
3534.73 4285
3535.29 4509
3535.85 4564
3536.41 4532
3536.97 4703
3537.53 4607
3538.09 4728
3538.65 4828
3539.21 5130
3539.77 4920
3540.34 4960
3540.90 4973
3541.46 4758
3542.02 4775
3542.58 4707
3543.14 4562
3543.70 4712
3544.26 4733
3544.83 4493
3545.39 4820
3545.95 4435
3546.51 4723
3547.07 4619
3547.63 4410
3548.20 4486
3548.76 4692
3549.32 4587
3549.88 4662
3550.44 4611
3551.01 4615
3551.57 4500
3552.13 4449
3552.69 4283
3553.25 4623
3553.82 4471
3554.38 4331
3554.94 4601
3555.50 4791
3556.07 4534
3556.63 4692
3557.19 4806
3557.75 4810
3558.32 4866
3558.88 4590
3559.44 4678
3560.00 4698
3560.57 4769
3561.13 4484
3561.69 4594
3562.26 4303
3562.82 4362
3563.38 4459
3563.94 4356
3564.51 4024
3565.07 4161
3565.63 4160
3566.20 4038
3566.76 4110
3567.32 3693
3567.89 3976
3568.45 4049
3569.01 4072
3569.58 4001
3570.14 3704
3570.70 3845
3571.27 3733
3571.83 3804
3572.39 3668
3572.96 3576
3573.52 3770
3574.09 4040
3574.65 4074
3575.21 4178
3575.78 4149
3576.34 4190
3576.91 4141
3577.47 4170
3578.03 4287
3578.60 4175
3579.16 4397
3579.73 4206
3580.29 4188
3580.86 4219
3581.42 4106
3581.98 4172
3582.55 3998
3583.11 4254
3583.68 4288
3584.24 4299
3584.81 4193
3585.37 4317
3585.94 4320
3586.50 4407
3587.07 4218
3587.63 4196
3588.20 4141
3588.76 4220
3589.33 4187
3589.89 3975
3590.46 3917
3591.02 4149
3591.59 4200
3592.15 4167
3592.72 4158
3593.28 4413
3593.85 4422
3594.41 4444
3594.98 4475
3595.54 4320
3596.11 4338
3596.68 4403
3597.24 4396
3597.81 4436
3598.37 4529
3598.94 4646
3599.50 4352
3600.07 4346
3600.64 4363
3601.20 4378
3601.77 4379
3602.33 4386
3602.90 4257
3603.47 4238
3604.03 4346
3604.60 4190
3605.16 3930
3605.73 4134
3606.30 4057
3606.86 4118
3607.43 3957
3608.00 3714
3608.56 3805
3609.13 3860
3609.70 3903
3610.26 3656
3610.83 3552
3611.40 3572
3611.96 3678
3612.53 3768
3613.10 3799
3613.66 3729
3614.23 3960
3614.80 4062
3615.36 4373
3615.93 4542
3616.50 4925
3617.07 5224
3617.63 5981
3618.20 6893
3618.77 7579
3619.34 8463
3619.90 9405
3620.47 10328
3621.04 10807
3621.61 11254
3622.17 11158
3622.74 10778
3623.31 10079
3623.88 9292
3624.44 8417
3625.01 7554
3625.58 6858
3626.15 6138
3626.72 5502
3627.28 4842
3627.85 4459
3628.42 4175
3628.99 4161
3629.56 4169
3630.12 3898
3630.69 3779
3631.26 3863
3631.83 4184
3632.40 4101
3632.97 3940
3633.53 4091
3634.10 4004
3634.67 3949
3635.24 3823
3635.81 3629
3636.38 3595
3636.95 3754
3637.52 3806
3638.08 3599
3638.65 3571
3639.22 3698
3639.79 3749
3640.36 3913
3640.93 3984
3641.50 3992
3642.07 4042
3642.64 4060
3643.21 4327
3643.78 4356
3644.34 4612
3644.91 4913
3645.48 4777
3646.05 4875
3646.62 4867
3647.19 4850
3647.76 4942
3648.33 4851
3648.90 4577
3649.47 4563
3650.04 4458
3650.61 4861
3651.18 4706
3651.75 4587
3652.32 4614
3652.89 4309
3653.46 4301
3654.03 4672
3654.60 4820
3655.17 4653
3655.74 4389
3656.31 4399
3656.88 4749
3657.45 4664
3658.02 4532
3658.59 4907
3659.16 4713
3659.73 4804
3660.30 4968
3660.87 4970
3661.45 4890
3662.02 4744
3662.59 4659
3663.16 4633
3663.73 4636
3664.30 4363
3664.87 4269
3665.44 4313
3666.01 4236
3666.58 4091
3667.15 3963
3667.73 4093
3668.30 4099
3668.87 3908
3669.44 3727
3670.01 3843
3670.58 3976
3671.15 3919
3671.73 3731
3672.30 3754
3672.87 3922
3673.44 3985
3674.01 4044
3674.58 4400
3675.16 4277
3675.73 4446
3676.30 4488
3676.87 4508
3677.44 4563
3678.01 4608
3678.59 4735
3679.16 4666
3679.73 5007
3680.30 4750
3680.88 4643
3681.45 4421
3682.02 4509
3682.59 4294
3683.16 4141
3683.74 4205
3684.31 4371
3684.88 4184
3685.45 3939
3686.03 3855
3686.60 4038
3687.17 4165
3687.74 4169
3688.32 4059
3688.89 4258
3689.46 4353
3690.04 4699
3690.61 4669
3691.18 4750
3691.76 4958
3692.33 5065
3692.90 5121
3693.47 5056
3694.05 5398
3694.62 5323
3695.19 4983
3695.77 4960
3696.34 4687
3696.91 4676
3697.49 4602
3698.06 4548
3698.64 4166
3699.21 3903
3699.78 3904
3700.36 4194
3700.93 4210
3701.50 3854
3702.08 3970
3702.65 3994
3703.23 4226
3703.80 4119
3704.37 4103
3704.95 3925
3705.52 3766
3706.10 3909
3706.67 4133
3707.24 3857
3707.82 4030
3708.39 4110
3708.97 4272
3709.54 4266
3710.12 4119
3710.69 4146
3711.27 4353
3711.84 4280
3712.41 4387
3712.99 4346
3713.56 4374
3714.14 4276
3714.71 4103
3715.29 4202
3715.86 4150
3716.44 4074
3717.01 3854
3717.59 3985
3718.16 3856
3718.74 3924
3719.31 3831
3719.89 3676
3720.46 3828
3721.04 3688
3721.61 3641
3722.19 3810
3722.77 3905
3723.34 3695
3723.92 3645
3724.49 3679
3725.07 3511
3725.64 3406
3726.22 3478
3726.79 3772
3727.37 3703
3727.95 3487
3728.52 3547
3729.10 3479
3729.67 3634
3730.25 3887
3730.83 4101
3731.40 4215
3731.98 4533
3732.56 4621
3733.13 4893
3733.71 5013
3734.28 5454
3734.86 5904
3735.44 5715
3736.01 6145
3736.59 6043
3737.17 5960
3737.74 6034
3738.32 5938
3738.90 5668
3739.47 5520
3740.05 5304
3740.63 4856
3741.20 4579
3741.78 4500
3742.36 4558
3742.93 4403
3743.51 4144
3744.09 4246
3744.67 4159
3745.24 4113
3745.82 4271
3746.40 4241
3746.97 4078
3747.55 4168
3748.13 4117
3748.71 4187
3749.28 4172
3749.86 4272
3750.44 4129
3751.02 4110
3751.59 4280
3752.17 4209
3752.75 4350
3753.33 4249
3753.91 4089
3754.48 4062
3755.06 3940
3755.64 4039
3756.22 4003
3756.80 4148
3757.37 4160
3757.95 4264
3758.53 4672
3759.11 4805
3759.69 4741
3760.27 4662
3760.84 4850
3761.42 5006
3762.00 5321
3762.58 5577
3763.16 5553
3763.74 5212
3764.31 5215
3764.89 4987
3765.47 5002
3766.05 4602
3766.63 4472
3767.21 4631
3767.79 4396
3768.37 4076
3768.95 3973
3769.52 4017
3770.10 3831
3770.68 3843
3771.26 3933
3771.84 4102
3772.42 3796
3773.00 4203
3773.58 4318
3774.16 4080
3774.74 4268
3775.32 4250
3775.90 4127
3776.48 4114
3777.06 4316
3777.64 4098
3778.22 3862
3778.80 3827
3779.38 3835
3779.96 4038
3780.54 4040
3781.12 4091
3781.70 3901
3782.28 3734
3782.86 3799
3783.44 3968
3784.02 3851
3784.60 3788
3785.18 3832
3785.76 3907
3786.34 4188
3786.92 4076
3787.50 3973
3788.08 3839
3788.66 4105
3789.24 3925
3789.82 4048
3790.40 4114
3790.98 3881
3791.56 3705
3792.14 3826
3792.72 3891
3793.30 3888
3793.89 3960
3794.47 3905
3795.05 3827
3795.63 3732
3796.21 3991
3796.79 3968
3797.37 4023
3797.95 3861
3798.53 3893
3799.12 4137
3799.70 4077
3800.28 4074
3800.86 4194
3801.44 4308
3802.02 4332
3802.60 4319
3803.19 4613
3803.77 4601
3804.35 4627
3804.93 4758
3805.51 4699
3806.10 4514
3806.68 4598
3807.26 4601
3807.84 4453
3808.42 4330
3809.01 4565
3809.59 4358
3810.17 4330
3810.75 4324
3811.33 4357
3811.92 4140
3812.50 4527
3813.08 4440
3813.66 4341
3814.25 4517
3814.83 4476
3815.41 4362
3815.99 4382
3816.58 4384
3817.16 4550
3817.74 4706
3818.32 4875
3818.91 4700
3819.49 4644
3820.07 4699
3820.66 4559
3821.24 4326
3821.82 4473
3822.41 4313
3822.99 4006
3823.57 3835
3824.16 3933
3824.74 4112
3825.32 3722
3825.91 3685
3826.49 3551
3827.07 3594
3827.66 3665
3828.24 3724
3828.82 3603
3829.41 3506
3829.99 3685
3830.57 3808
3831.16 4051
3831.74 3849
3832.33 3763
3832.91 3868
3833.49 4043
3834.08 3955
3834.66 4011
3835.25 3881
3835.83 4007
3836.41 3971
3837.00 3833
3837.58 3980
3838.17 4012
3838.75 3975
3839.34 4112
3839.92 4185
3840.50 3948
3841.09 3942
3841.67 3864
3842.26 3946
3842.84 4034
3843.43 3940
3844.01 3735
3844.60 3881
3845.18 3828
3845.77 3585
3846.35 3633
3846.94 4077
3847.52 4290
3848.11 4337
3848.69 4289
3849.28 4760
3849.86 4707
3850.45 4572
3851.03 4585
3851.62 4813
3852.20 4793
3852.79 4548
3853.37 4432
3853.96 4558
3854.55 4303
3855.13 4244
3855.72 4314
3856.30 4399
3856.89 4543
3857.47 4402
3858.06 4531
3858.65 4805
3859.23 5015
3859.82 5308
3860.40 5877
3860.99 6670
3861.58 7377
3862.16 8152
3862.75 9065
3863.33 9730
3863.92 10666
3864.51 11247
3865.09 11997
3865.68 11993
3866.27 11588
3866.85 10842
3867.44 9962
3868.03 8769
3868.61 8283
3869.20 7568
3869.79 6682
3870.37 6361
3870.96 5900
3871.55 5633
3872.13 5334
3872.72 5256
3873.31 5073
3873.89 4826
3874.48 4766
3875.07 4831
3875.66 5026
3876.24 4936
3876.83 5005
3877.42 5162
3878.00 5197
3878.59 4848
3879.18 4746
3879.77 4536
3880.35 4334
3880.94 4229
3881.53 4144
3882.12 4167
3882.70 4243
3883.29 4258
3883.88 4190
3884.47 4096
3885.06 4002
3885.64 3788
3886.23 3888
3886.82 3850
3887.41 3841
3888.00 3807
3888.58 3871
3889.17 4114
3889.76 4280
3890.35 4373
3890.94 4493
3891.53 4594
3892.11 4552
3892.70 4688
3893.29 4553
3893.88 4628
3894.47 4773
3895.06 4969
3895.65 5116
3896.23 5290
3896.82 5368
3897.41 5009
3898.00 5393
3898.59 5502
3899.18 5275
3899.77 5450
3900.36 5689
3900.95 5409
3901.53 5454
3902.12 5402
3902.71 5164
3903.30 5142
3903.89 5221
3904.48 5099
3905.07 4982
3905.66 4765
3906.25 4441
3906.84 4390
3907.43 4237
3908.02 4169
3908.61 4115
3909.20 3896
3909.79 3762
3910.38 3986
3910.97 3858
3911.56 3828
3912.15 3913
3912.74 3841
3913.33 3710
3913.92 3598
3914.51 3722
3915.10 3703
3915.69 3536
3916.28 3473
3916.87 3659
3917.46 3591
3918.05 3469
3918.64 3580
3919.23 3570
3919.82 3560
3920.41 3608
3921.00 3627
3921.59 3705
3922.18 3645
3922.77 3521
3923.36 3600
3923.95 3690
3924.55 3534
3925.14 3602
3925.73 3525
3926.32 3611
3926.91 3718
3927.50 3839
3928.09 3729
3928.68 3807
3929.27 3569
3929.87 3627
3930.46 3604
3931.05 3527
3931.64 3643
3932.23 3563
3932.82 3383
3933.41 3554
3934.01 3441
3934.60 3445
3935.19 3498
3935.78 3504
3936.37 3591
3936.96 3395
3937.56 3517
3938.15 3411
3938.74 3348
3939.33 3477
3939.92 3698
3940.52 3634
3941.11 3707
3941.70 3761
3942.29 3793
3942.88 3723
3943.48 4117
3944.07 4162
3944.66 4248
3945.25 4208
3945.85 4242
3946.44 4078
3947.03 4106
3947.62 4188
3948.22 4157
3948.81 3995
3949.40 4102
3949.99 3968
3950.59 3816
3951.18 3696
3951.77 3654
3952.37 3675
3952.96 3651
3953.55 3445
3954.15 3733
3954.74 3470
3955.33 3540
3955.93 3807
3956.52 3901
3957.11 3768
3957.71 3972
3958.30 4270
3958.89 4370
3959.49 4450
3960.08 4589
3960.67 4604
3961.27 4697
3961.86 4847
3962.45 5076
3963.05 4902
3963.64 4746
3964.23 4705
3964.83 4826
3965.42 4650
3966.02 4493
3966.61 4530
3967.20 4881
3967.80 4697
3968.39 4694
3968.99 4866
3969.58 5055
3970.18 5053
3970.77 5292
3971.36 5070
3971.96 4812
3972.55 4628
3973.15 4497
3973.74 4263
3974.34 4159
3974.93 4238
3975.53 4067
3976.12 3754
3976.72 3847
3977.31 3993
3977.91 3981
3978.50 3811
3979.10 3945
3979.69 4040
3980.29 4113
3980.88 4124
3981.48 4184
3982.07 4147
3982.67 4097
3983.26 3964
3983.86 3950
3984.45 4052
3985.05 4080
3985.64 4082
3986.24 4114
3986.83 4018
3987.43 3951
3988.03 3946
3988.62 3983
3989.22 3961
3989.81 4061
3990.41 4026
3991.00 4006
3991.60 3867
3992.20 3828
3992.79 4066
3993.39 3860
3993.98 3713
3994.58 3861
3995.18 3848
3995.77 4024
3996.37 4101
3996.97 4184
3997.56 4355
3998.16 4280
3998.75 4479
3999.35 4382
3999.95 4384
4000.54 4427
4001.14 4350
4001.74 4528
4002.33 4634
4002.93 4619
4003.53 4531
4004.12 4671
4004.72 4661
4005.32 4651
4005.92 4729
4006.51 4792
4007.11 4752
4007.71 4905
4008.30 5179
4008.90 4928
4009.50 4906
4010.10 4855
4010.69 4789
4011.29 4838
4011.89 4773
4012.49 4787
4013.08 4473
4013.68 4301
4014.28 4350
4014.88 4251
4015.47 4429
4016.07 4546
4016.67 4570
4017.27 4753
4017.86 4719
4018.46 4835
4019.06 4823
4019.66 5288
4020.26 5054
4020.85 5144
4021.45 5004
4022.05 5022
4022.65 4899
4023.25 4742
4023.85 4515
4024.44 4331
4025.04 4255
4025.64 4130
4026.24 4220
4026.84 4506
4027.44 4536
4028.03 4717
4028.63 5032
4029.23 5333
4029.83 5487
4030.43 5542
4031.03 5957
4031.63 6031
4032.23 6147
4032.83 6081
4033.42 6249
4034.02 6139
4034.62 5789
4035.22 5330
4035.82 5234
4036.42 4904
4037.02 4599
4037.62 4364
4038.22 4190
4038.82 4266
4039.42 4240
4040.02 4018
4040.62 3833
4041.22 3804
4041.82 3893
4042.41 3897
4043.01 3706
4043.61 3750
4044.21 3762
4044.81 3790
4045.41 3819
4046.01 3741
4046.61 3676
4047.21 3723
4047.81 3749
4048.41 3745
4049.01 3705
4049.61 3835
4050.21 3854
4050.82 3848
4051.42 3755
4052.02 3838
4052.62 3903
4053.22 3790
4053.82 3901
4054.42 3908
4055.02 3828
4055.62 3925
4056.22 4196
4056.82 4056
4057.42 3869
4058.02 3852
4058.62 3905
4059.22 3992
4059.83 3904
4060.43 3870
4061.03 3842
4061.63 3761
4062.23 3753
4062.83 3936
4063.43 3830
4064.03 3808
4064.63 3684
4065.24 3838
4065.84 3790
4066.44 3698
4067.04 3847
4067.64 3797
4068.24 3696
4068.85 3944
4069.45 3734
4070.05 3746
4070.65 3582
4071.25 3709
4071.85 3952
4072.46 3796
4073.06 3819
4073.66 3764
4074.26 3800
4074.86 4115
4075.47 3880
4076.07 3776
4076.67 3720
4077.27 3932
4077.88 3926
4078.48 4025
4079.08 3844
4079.68 3907
4080.29 3680
4080.89 3700
4081.49 3768
4082.09 3737
4082.70 3607
4083.30 3643
4083.90 3646
4084.50 3559
4085.11 3601
4085.71 3710
4086.31 3623
4086.92 3714
4087.52 3869
4088.12 3913
4088.72 3893
4089.33 4062
4089.93 3941
4090.53 4050
4091.14 3965
4091.74 3929
4092.34 4185
4092.95 4337
4093.55 4399
4094.16 4650
4094.76 5172
4095.36 5606
4095.97 5969
4096.57 6294
4097.17 6905
4097.78 7456
4098.38 7569
4098.98 7672
4099.59 7597
4100.19 7325
4100.80 6766
4101.40 6450
4102.00 5704
4102.61 4948
4103.21 4703
4103.82 4177
4104.42 3912
4105.03 3843
4105.63 3894
4106.23 3649
4106.84 3513
4107.44 3425
4108.05 3420
4108.65 3501
4109.26 3588
4109.86 3528
4110.47 3448
4111.07 3380
4111.68 3399
4112.28 3384
4112.89 3439
4113.49 3368
4114.10 3462
4114.70 3508
4115.31 3554
4115.91 3460
4116.52 3363
4117.12 3383
4117.73 3270
4118.33 3292
4118.94 3324
4119.54 3356
4120.15 3404
4120.75 3451
4121.36 3383
4121.97 3410
4122.57 3405
4123.18 3466
4123.78 3457
4124.39 3806
4124.99 3644
4125.60 3871
4126.21 4061
4126.81 3854
4127.42 3974
4128.02 3948
4128.63 3634
4129.24 3613
4129.84 3621
4130.45 3835
4131.05 3605
4131.66 3593
4132.27 3635
4132.87 3853
4133.48 3819
4134.09 3722
4134.69 3828
4135.30 3772
4135.91 3922
4136.51 4178
4137.12 4078
4137.73 4062
4138.33 4084
4138.94 4011
4139.55 3944
4140.15 4095
4140.76 4083
4141.37 3826
4141.97 3859
4142.58 3907
4143.19 4150
4143.80 4037
4144.40 4011
4145.01 3949
4145.62 4161
4146.22 3998
4146.83 4063
4147.44 4237
4148.05 4018
4148.65 3891
4149.26 3878
4149.87 3718
4150.48 3784
4151.09 3667
4151.69 3549
4152.30 3460
4152.91 3360
4153.52 3534
4154.12 3385
4154.73 3433
4155.34 3518
4155.95 3418
4156.56 3149
4157.16 3397
4157.77 3517
4158.38 3327
4158.99 3378
4159.60 3221
4160.21 3173
4160.81 3229
4161.42 3358
4162.03 3492
4162.64 3478
4163.25 3643
4163.86 3833
4164.47 3968
4165.08 3976
4165.68 3995
4166.29 4112
4166.90 4259
4167.51 4281
4168.12 4498
4168.73 4756
4169.34 4750
4169.95 4921
4170.56 4685
4171.16 4485
4171.77 4394
4172.38 4362
4172.99 4162
4173.60 4421
4174.21 4452
4174.82 4244
4175.43 4535
4176.04 4695
4176.65 4463
4177.26 4442
4177.87 4373
4178.48 4162
4179.09 4128
4179.70 4040
4180.31 3810
4180.92 3858
4181.53 3667
4182.14 3733
4182.75 3574
4183.36 3732
4183.97 3641
4184.58 3394
4185.19 3331
4185.80 3438
4186.41 3253
4187.02 3231
4187.63 3352
4188.24 3209
4188.85 3302
4189.46 3230
4190.07 3328
4190.68 3267
4191.29 3355
4191.90 3379
4192.51 3361
4193.13 3449
4193.74 3427
4194.35 3257
4194.96 3460
4195.57 3699
4196.18 3740
4196.79 3946
4197.40 4082
4198.01 4154
4198.62 4143
4199.24 4230
4199.85 4157
4200.46 4075
4201.07 4124
4201.68 4058
4202.29 3911
4202.90 3878
4203.52 3858
4204.13 3637
4204.74 3615
4205.35 3652
4205.96 3652
4206.57 3527
4207.19 3552
4207.80 3766
4208.41 3674
4209.02 3654
4209.63 3469
4210.25 3442
4210.86 3448
4211.47 3653
4212.08 3559
4212.69 3551
4213.31 3702
4213.92 3681
4214.53 3460
4215.14 3615
4215.76 3429
4216.37 3569
4216.98 3716
4217.59 3898
4218.21 3877
4218.82 3887
4219.43 3803
4220.04 4010
4220.66 4189
4221.27 4180
4221.88 4368
4222.50 4495
4223.11 4637
4223.72 4697
4224.33 4922
4224.95 5281
4225.56 5841
4226.17 5978
4226.79 5934
4227.40 6194
4228.01 6666
4228.63 6795
4229.24 7342
4229.85 7600
4230.47 7911
4231.08 8038
4231.69 7944
4232.31 7848
4232.92 7250
4233.54 7022
4234.15 6683
4234.76 6236
4235.38 6163
4235.99 5416
4236.61 5095
4237.22 4800
4237.83 4739
4238.45 4494
4239.06 4297
4239.68 4298
4240.29 4209
4240.90 4168
4241.52 4011
4242.13 3895
4242.75 3883
4243.36 3887
4243.98 3750
4244.59 3598
4245.21 3570
4245.82 3639
4246.43 3477
4247.05 3525
4247.66 3585
4248.28 3632
4248.89 3562
4249.51 3452
4250.12 3836
4250.74 3519
4251.35 3633
4251.97 3822
4252.58 3683
4253.20 3392
4253.81 3346
4254.43 3427
4255.04 3491
4255.66 3540
4256.28 3523
4256.89 3440
4257.51 3441
4258.12 3410
4258.74 3495
4259.35 3484
4259.97 3628
4260.58 3287
4261.20 3312
4261.82 3499
4262.43 3612
4263.05 3775
4263.66 3783
4264.28 3815
4264.90 3802
4265.51 3910
4266.13 3786
4266.74 3981
4267.36 3921
4267.98 4039
4268.59 3971
4269.21 3969
4269.82 4158
4270.44 4324
4271.06 4266
4271.67 4152
4272.29 4007
4272.91 3826
4273.52 3806
4274.14 3696
4274.76 3700
4275.37 3682
4275.99 3520
4276.61 3440
4277.22 3342
4277.84 3199
4278.46 3443
4279.08 3434
4279.69 3425
4280.31 3406
4280.93 3430
4281.54 3420
4282.16 3302
4282.78 3260
4283.40 3351
4284.01 3324
4284.63 3329
4285.25 3138
4285.87 3390
4286.48 3411
4287.10 3304
4287.72 3423
4288.34 3738
4288.95 3800
4289.57 3754
4290.19 3695
4290.81 3721
4291.43 3596
4292.04 3596
4292.66 3452
4293.28 3408
4293.90 3496
4294.52 3492
4295.13 3415
4295.75 3365
4296.37 3446
4296.99 3505
4297.61 3539
4298.23 3507
4298.84 3473
4299.46 3551
4300.08 3633
4300.70 3630
4301.32 3575
4301.94 3496
4302.56 3650
4303.17 3658
4303.79 3542
4304.41 3502
4305.03 3425
4305.65 3365
4306.27 3337
4306.89 3348
4307.51 3525
4308.13 3423
4308.75 3452
4309.36 3619
4309.98 3873
4310.60 4048
4311.22 4008
4311.84 4269
4312.46 4319
4313.08 4402
4313.70 4443
4314.32 4363
4314.94 4552
4315.56 4555
4316.18 4055
4316.80 4102
4317.42 3841
4318.04 3804
4318.66 3638
4319.28 3610
4319.90 3430
4320.52 3399
4321.14 3385
4321.76 3254
4322.38 3401
4323.00 3640
4323.62 3485
4324.24 3172
4324.86 3150
4325.48 3346
4326.10 3454
4326.72 3411
4327.34 3325
4327.96 3573
4328.58 3513
4329.20 3446
4329.82 3481
4330.44 3381
4331.07 3530
4331.69 3534
4332.31 3389
4332.93 3542
4333.55 3371
4334.17 3185
4334.79 3414
4335.41 3684
4336.03 3499
4336.65 3593
4337.28 3546
4337.90 3611
4338.52 3720
4339.14 3921
4339.76 3946
4340.38 4061
4341.00 4211
4341.63 4015
4342.25 3958
4342.87 3989
4343.49 4091
4344.11 4411
4344.73 4333
4345.36 4665
4345.98 4972
4346.60 5394
4347.22 5703
4347.84 6359
4348.47 6816
4349.09 7165
4349.71 7470
4350.33 7504
4350.95 7753
4351.58 7053
4352.20 6725
4352.82 6341
4353.44 5842
4354.07 5230
4354.69 5009
4355.31 4660
4355.93 4435
4356.56 4153
4357.18 4069
4357.80 3981
4358.42 3942
4359.05 4312
4359.67 4359
4360.29 4157
4360.92 4046
4361.54 4287
4362.16 4241
4362.78 4244
4363.41 4419
4364.03 4202
4364.65 4166
4365.28 4274
4365.90 3988
4366.52 4125
4367.15 4047
4367.77 4034
4368.39 4083
4369.02 3812
4369.64 3886
4370.26 3833
4370.89 3829
4371.51 3816
4372.14 3581
4372.76 3418
4373.38 3342
4374.01 3460
4374.63 3506
4375.25 3380
4375.88 3284
4376.50 3353
4377.13 3299
4377.75 3148
4378.37 3141
4379.00 3293
4379.62 3391
4380.25 3379
4380.87 3435
4381.50 3516
4382.12 3673
4382.75 3576
4383.37 3638
4383.99 3850
4384.62 3791
4385.24 3771
4385.87 3965
4386.49 3955
4387.12 4012
4387.74 4033
4388.37 4095
4388.99 4098
4389.62 4091
4390.24 4396
4390.87 4840
4391.49 4970
4392.12 4865
4392.74 5117
4393.37 5502
4393.99 5688
4394.62 6020
4395.24 6048
4395.87 6137
4396.49 5721
4397.12 5235
4397.75 5164
4398.37 4649
4399.00 4341
4399.62 4142
4400.25 3966
4400.87 4036
4401.50 4097
4402.13 4298
4402.75 4023
4403.38 4111
4404.00 4005
4404.63 4016
4405.26 3942
4405.88 3785
4406.51 3863
4407.13 3963
4407.76 3869
4408.39 3867
4409.01 3674
4409.64 3717
4410.27 3722
4410.89 3685
4411.52 3808
4412.15 3788
4412.77 3776
4413.40 3640
4414.03 3669
4414.65 3598
4415.28 3675
4415.91 3664
4416.53 3486
4417.16 3560
4417.79 3434
4418.41 3592
4419.04 3518
4419.67 3381
4420.30 3244
4420.92 3341
4421.55 3237
4422.18 3163
4422.80 3226
4423.43 3245
4424.06 3401
4424.69 3187
4425.31 3076
4425.94 3123
4426.57 3346
4427.20 3184
4427.82 3156
4428.45 3186
4429.08 3377
4429.71 3047
4430.34 3103
4430.96 3025
4431.59 2986
4432.22 2898
4432.85 2986
4433.48 2948
4434.10 2968
4434.73 2995
4435.36 3016
4435.99 3050
4436.62 3262
4437.25 3166
4437.87 3141
4438.50 2962
4439.13 3059
4439.76 3127
4440.39 3127
4441.02 3012
4441.64 3055
4442.27 3040
4442.90 3164
4443.53 3145
4444.16 3068
4444.79 2986
4445.42 2994
4446.05 2994
4446.68 2864
4447.30 2879
4447.93 2925
4448.56 3001
4449.19 3138
4449.82 3132
4450.45 3007
4451.08 2872
4451.71 2996
4452.34 3079
4452.97 2981
4453.60 2928
4454.23 2951
4454.86 2946
4455.49 3036
4456.12 2952
4456.75 3032
4457.38 2992
4458.01 3197
4458.64 3118
4459.27 3100
4459.90 3147
4460.53 3342
4461.16 3246
4461.79 3067
4462.42 3049
4463.05 2920
4463.68 2898
4464.31 2838
4464.94 2955
4465.57 2975
4466.20 2857
4466.83 2680
4467.46 2570
4468.09 2667
4468.72 2862
4469.35 2991
4469.98 2928
4470.61 2798
4471.24 2789
4471.87 3119
4472.50 3016
4473.13 2780
4473.77 2892
4474.40 2750
4475.03 2715
4475.66 2757
4476.29 2832
4476.92 2726
4477.55 2777
4478.18 3026
4478.82 2979
4479.45 2805
4480.08 2929
4480.71 2821
4481.34 2842
4481.97 3013
4482.60 3060
4483.24 3143
4483.87 2998
4484.50 3251
4485.13 3279
4485.76 3125
4486.39 3075
4487.03 3122
4487.66 3213
4488.29 3266
4488.92 3194
4489.55 3289
4490.19 3245
4490.82 3179
4491.45 3154
4492.08 3191
4492.71 3153
4493.35 3101
4493.98 3229
4494.61 3245
4495.24 3187
4495.88 2981
4496.51 3118
4497.14 3188
4497.77 3064
4498.41 3160
4499.04 3097
4499.67 3208
4500.31 3217
4500.94 3195
4501.57 3335
4502.20 3419
4502.84 3727
4503.47 3833
4504.10 4162
4504.74 4485
4505.37 4477
4506.00 4610
4506.64 4679
4507.27 4589
4507.90 4456
4508.54 4467
4509.17 4339
4509.80 4052
4510.44 3861
4511.07 3918
4511.70 3785
4512.34 3823
4512.97 3689
4513.60 3464
4514.24 3345
4514.87 3441
4515.51 3570
4516.14 3422
4516.77 3358
4517.41 3561
4518.04 3470
4518.68 3640
4519.31 3712
4519.94 3439
4520.58 3473
4521.21 3419
4521.85 3623
4522.48 3519
4523.12 3283
4523.75 3338
4524.39 3247
4525.02 3409
4525.65 3600
4526.29 3508
4526.92 3446
4527.56 3578
4528.19 3825
4528.83 3977
4529.46 4195
4530.10 4844
4530.73 5132
4531.37 5769
4532.00 6410
4532.64 7235
4533.27 8216
4533.91 9303
4534.54 9665
4535.18 9967
4535.81 10237
4536.45 9944
4537.09 9577
4537.72 8828
4538.36 7924
4538.99 7129
4539.63 6306
4540.26 5743
4540.90 5021
4541.53 4615
4542.17 4325
4542.81 4130
4543.44 3954
4544.08 3601
4544.71 3670
4545.35 3620
4545.99 3541
4546.62 3352
4547.26 3288
4547.89 3354
4548.53 3311
4549.17 3351
4549.80 3239
4550.44 3207
4551.08 2972
4551.71 2974
4552.35 3049
4552.98 3183
4553.62 3340
4554.26 3289
4554.89 3409
4555.53 3620
4556.17 3739
4556.80 3712
4557.44 3660
4558.08 3683
4558.72 3629
4559.35 3566
4559.99 3464
4560.63 3483
4561.26 3420
4561.90 3502
4562.54 3474
4563.17 3513
4563.81 3696
4564.45 3691
4565.09 3390
4565.72 3383
4566.36 3484
4567.00 3525
4567.64 3503
4568.27 3385
4568.91 3557
4569.55 3685
4570.19 3772
4570.82 3878
4571.46 4036
4572.10 4049
4572.74 4053
4573.38 4079
4574.01 4126
4574.65 3966
4575.29 3851
4575.93 3678
4576.57 3881
4577.20 3752
4577.84 3642
4578.48 3446
4579.12 3192
4579.76 3365
4580.40 3297
4581.04 3043
4581.67 3160
4582.31 3147
4582.95 3072
4583.59 3046
4584.23 3249
4584.87 3332
4585.51 3135
4586.14 3200
4586.78 3204
4587.42 3302
4588.06 3250
4588.70 3289
4589.34 3309
4589.98 3198
4590.62 3271
4591.26 3320
4591.90 3341
4592.54 3330
4593.17 3344
4593.81 3346
4594.45 3378
4595.09 3433
4595.73 3286
4596.37 3302
4597.01 3314
4597.65 3106
4598.29 3134
4598.93 3229
4599.57 3119
4600.21 3008
4600.85 3093
4601.49 3112
4602.13 2862
4602.77 2822
4603.41 2965
4604.05 3063
4604.69 2979
4605.33 2993
4605.97 3156
4606.61 3171
4607.25 3121
4607.89 3033
4608.53 3069
4609.17 3328
4609.81 3335
4610.45 3179
4611.09 3354
4611.73 3473
4612.38 3436
4613.02 3241
4613.66 3254
4614.30 3384
4614.94 3462
4615.58 3185
4616.22 3161
4616.86 3209
4617.50 3296
4618.14 3543
4618.78 3515
4619.43 3379
4620.07 3081
4620.71 3196
4621.35 3235
4621.99 3169
4622.63 3115
4623.27 2931
4623.91 2907
4624.56 3004
4625.20 2941
4625.84 2844
4626.48 2772
4627.12 2745
4627.76 2735
4628.41 2714
4629.05 2810
4629.69 2932
4630.33 2934
4630.97 2752
4631.62 2845
4632.26 2873
4632.90 2931
4633.54 2952
4634.18 2758
4634.83 2874
4635.47 3036
4636.11 2992
4636.75 2951
4637.40 3023
4638.04 3070
4638.68 3243
4639.32 3268
4639.97 3407
4640.61 3621
4641.25 3786
4641.89 3676
4642.54 3584
4643.18 3580
4643.82 3564
4644.46 3618
4645.11 3571
4645.75 3405
4646.39 3344
4647.04 3271
4647.68 3058
4648.32 3061
4648.97 3003
4649.61 2950
4650.25 2879
4650.90 3004
4651.54 3040
4652.18 2985
4652.83 3190
4653.47 3083
4654.11 3134
4654.76 3145
4655.40 2961
4656.04 2958
4656.69 3052
4657.33 3135
4657.98 3065
4658.62 3103
4659.26 3069
4659.91 2835
4660.55 2811
4661.20 2656
4661.84 2605
4662.48 2725
4663.13 2541
4663.77 2606
4664.42 2654
4665.06 2625
4665.71 2714
4666.35 2695
4666.99 2650
4667.64 2806
4668.28 2740
4668.93 2674
4669.57 2606
4670.22 2828
4670.86 2767
4671.51 2692
4672.15 2801
4672.80 2789
4673.44 2683
4674.09 2605
4674.73 2596
4675.38 2606
4676.02 2571
4676.67 2612
4677.31 2651
4677.96 2653
4678.60 2732
4679.25 2566
4679.89 2602
4680.54 2647
4681.18 2711
4681.83 2681
4682.47 2902
4683.12 2864
4683.77 2785
4684.41 2897
4685.06 2858
4685.70 2891
4686.35 2697
4686.99 2603
4687.64 2749
4688.29 2694
4688.93 2831
4689.58 2678
4690.22 2690
4690.87 2723
4691.52 2635
4692.16 2672
4692.81 2575
4693.45 2592
4694.10 2553
4694.75 2694
4695.39 2626
4696.04 2889
4696.69 2846
4697.33 2856
4697.98 2724
4698.63 2897
4699.27 3105
4699.92 3075
4700.57 3206
4701.21 3174
4701.86 3075
4702.51 3102
4703.15 3055
4703.80 3043
4704.45 2984
4705.10 3164
4705.74 3278
4706.39 2963
4707.04 2803
4707.68 2869
4708.33 2918
4708.98 2810
4709.63 3003
4710.27 2954
4710.92 3049
4711.57 2937
4712.22 3123
4712.86 3057
4713.51 3055
4714.16 3043
4714.81 3038
4715.45 3126
4716.10 2895
4716.75 3056
4717.40 2855
4718.05 2846
4718.69 3026
4719.34 2753
4719.99 2805
4720.64 2762
4721.29 2914
4721.94 3060
4722.58 2970
4723.23 3060
4723.88 3257
4724.53 3146
4725.18 3119
4725.83 3129
4726.47 3230
4727.12 3229
4727.77 3470
4728.42 3581
4729.07 3606
4729.72 3900
4730.37 3743
4731.02 3870
4731.66 3821
4732.31 3654
4732.96 3479
4733.61 3208
4734.26 3151
4734.91 2999
4735.56 2955
4736.21 2968
4736.86 2842
4737.51 3060
4738.16 2903
4738.81 2894
4739.45 2855
4740.10 2920
4740.75 3094
4741.40 3093
4742.05 3449
4742.70 3445
4743.35 3391
4744.00 3484
4744.65 3514
4745.30 3442
4745.95 3414
4746.60 3357
4747.25 3314
4747.90 3220
4748.55 3220
4749.20 3154
4749.85 3298
4750.50 3239
4751.15 3251
4751.80 3202
4752.45 3314
4753.10 3511
4753.75 3570
4754.40 3700
4755.05 3680
4755.71 3459
4756.36 3710
4757.01 3811
4757.66 3625
4758.31 3557
4758.96 3583
4759.61 3270
4760.26 2995
4760.91 2947
4761.56 2867
4762.21 2863
4762.86 3003
4763.52 2936
4764.17 2858
4764.82 2878
4765.47 2711
4766.12 2787
4766.77 2685
4767.42 2799
4768.07 2850
4768.73 2881
4769.38 3035
4770.03 2893
4770.68 2959
4771.33 2908
4771.98 2924
4772.64 2864
4773.29 2819
4773.94 2828
4774.59 2782
4775.24 2602
4775.89 2595
4776.55 2614
4777.20 2717
4777.85 2703
4778.50 2702
4779.15 2808
4779.81 2869
4780.46 2829
4781.11 2729
4781.76 2876
4782.42 2935
4783.07 2856
4783.72 2870
4784.37 2879
4785.03 2875
4785.68 2796
4786.33 2673
4786.98 2763
4787.64 2690
4788.29 2670
4788.94 2907
4789.60 2895
4790.25 2907
4790.90 2607
4791.55 2643
4792.21 2704
4792.86 2687
4793.51 2673
4794.17 2695
4794.82 2850
4795.47 2899
4796.13 2639
4796.78 2651
4797.43 2629
4798.09 2660
4798.74 2549
4799.39 2556
4800.05 2478
4800.70 2639
4801.36 2632
4802.01 2505
4802.66 2527
4803.32 2578
4803.97 2603
4804.62 2783
4805.28 2675
4805.93 2661
4806.59 2685
4807.24 2782
4807.89 2693
4808.55 2560
4809.20 2502
4809.86 2715
4810.51 2681
4811.17 2628
4811.82 2568
4812.47 2587
4813.13 2670
4813.78 2643
4814.44 2665
4815.09 2624
4815.75 2811
4816.40 2754
4817.06 2777
4817.71 2827
4818.37 3055
4819.02 2991
4819.68 3179
4820.33 3310
4820.99 3320
4821.64 3360
4822.30 3306
4822.95 3543
4823.61 3503
4824.26 3445
4824.92 3511
4825.57 3326
4826.23 3326
4826.88 3510
4827.54 3199
4828.19 3206
4828.85 3194
4829.51 3228
4830.16 3281
4830.82 2973
4831.47 3064
4832.13 3030
4832.78 2994
4833.44 2970
4834.10 3086
4834.75 3091
4835.41 3153
4836.06 3220
4836.72 3299
4837.38 3278
4838.03 3355
4838.69 3573
4839.34 3654
4840.00 3692
4840.66 3692
4841.31 3741
4841.97 3673
4842.63 3622
4843.28 3334
4843.94 3590
4844.60 3594
4845.25 3707
4845.91 3651
4846.57 3591
4847.22 3527
4847.88 3676
4848.54 3904
4849.19 3768
4849.85 3719
4850.51 4014
4851.17 4425
4851.82 4810
4852.48 5090
4853.14 5051
4853.79 5234
4854.45 5170
4855.11 5253
4855.77 5106
4856.42 4874
4857.08 4770
4857.74 4359
4858.40 4085
4859.05 4162
4859.71 4190
4860.37 4289
4861.03 4229
4861.68 4285
4862.34 4155
4863.00 4155
4863.66 4451
4864.32 4433
4864.97 4256
4865.63 4151
4866.29 4092
4866.95 4127
4867.61 4338
4868.26 4271
4868.92 4323
4869.58 4172
4870.24 4321
4870.90 4202
4871.56 4088
4872.21 4024
4872.87 4044
4873.53 3955
4874.19 4146
4874.85 4132
4875.51 3883
4876.17 3938
4876.83 3895
4877.48 3866
4878.14 3828
4878.80 3863
4879.46 3808
4880.12 3839
4880.78 3884
4881.44 3873
4882.10 3749
4882.76 3815
4883.42 3826
4884.08 3793
4884.73 3711
4885.39 3569
4886.05 3554
4886.71 3407
4887.37 3384
4888.03 3500
4888.69 3401
4889.35 3188
4890.01 3261
4890.67 3323
4891.33 3389
4891.99 3412
4892.65 3410
4893.31 3361
4893.97 3342
4894.63 3436
4895.29 3343
4895.95 3326
4896.61 3222
4897.27 3295
4897.93 3193
4898.59 3104
4899.25 3119
4899.91 3010
4900.57 3024
4901.23 3149
4901.89 3266
4902.55 3161
4903.21 3328
4903.88 3165
4904.54 3153
4905.20 3019
4905.86 2873
4906.52 2827
4907.18 2824
4907.84 2986
4908.50 2893
4909.16 2794
4909.82 2793
4910.48 2871
4911.15 2805
4911.81 2894
4912.47 3000
4913.13 2852
4913.79 2767
4914.45 2997
4915.11 2807
4915.77 2714
4916.44 2813
4917.10 2773
4917.76 2754
4918.42 2697
4919.08 2722
4919.74 2598
4920.41 2551
4921.07 2497
4921.73 2566
4922.39 2711
4923.05 2744
4923.72 2553
4924.38 2602
4925.04 2710
4925.70 2690
4926.36 2577
4927.03 2731
4927.69 2653
4928.35 2532
4929.01 2583
4929.67 2547
4930.34 2593
4931.00 2420
4931.66 2617
4932.32 2641
4932.99 2685
4933.65 2684
4934.31 2661
4934.98 2703
4935.64 2640
4936.30 2656
4936.96 2712
4937.63 2690
4938.29 2671
4938.95 2779
4939.62 2568
4940.28 2611
4940.94 2655
4941.61 2643
4942.27 2578
4942.93 2556
4943.60 2651
4944.26 2419
4944.92 2569
4945.59 2668
4946.25 2531
4946.91 2471
4947.58 2421
4948.24 2386
4948.90 2490
4949.57 2484
4950.23 2458
4950.89 2347
4951.56 2439
4952.22 2495
4952.89 2608
4953.55 2454
4954.21 2477
4954.88 2544
4955.54 2512
4956.21 2419
4956.87 2485
4957.53 2460
4958.20 2516
4958.86 2622
4959.53 2523
4960.19 2650
4960.86 2748
4961.52 2740
4962.19 2707
4962.85 2538
4963.52 2636
4964.18 2590
4964.84 2662
4965.51 2801
4966.17 2932
4966.84 3100
4967.50 2912
4968.17 3133
4968.83 2995
4969.50 2927
4970.16 2860
4970.83 2729
4971.49 2760
4972.16 2740
4972.82 2694
4973.49 2865
4974.16 2552
4974.82 2544
4975.49 2553
4976.15 2724
4976.82 2685
4977.48 2740
4978.15 2717
4978.81 2563
4979.48 2543
4980.15 2760
4980.81 2628
4981.48 2730
4982.14 2850
4982.81 2831
4983.48 2864
4984.14 2859
4984.81 2769
4985.47 2674
4986.14 2861
4986.81 2716
4987.47 2826
4988.14 3060
4988.80 3406
4989.47 3692
4990.14 3886
4990.80 4013
4991.47 4230
4992.14 4696
4992.80 4983
4993.47 4826
4994.14 4777
4994.80 4789
4995.47 4481
4996.14 4109
4996.80 3791
4997.47 3400
4998.14 3313
4998.81 2889
4999.47 2848
5000.14 2892
5000.81 2681
5001.47 2680
5002.14 2652
5002.81 2519
5003.48 2580
5004.14 2472
5004.81 2581
5005.48 2554
5006.15 2386
5006.81 2432
5007.48 2354
5008.15 2552
5008.82 2495
5009.48 2529
5010.15 2432
5010.82 2534
5011.49 2467
5012.16 2432
5012.82 2497
5013.49 2550
5014.16 2507
5014.83 2479
5015.50 2401
5016.16 2561
5016.83 2610
5017.50 2564
5018.17 2546
5018.84 2603
5019.50 2650
5020.17 2702
5020.84 2789
5021.51 2796
5022.18 2677
5022.85 2974
5023.52 3081
5024.19 3112
5024.85 3209
5025.52 3438
5026.19 3374
5026.86 3287
5027.53 3212
5028.20 3276
5028.87 3345
5029.54 3258
5030.21 3252
5030.87 3033
5031.54 2989
5032.21 3029
5032.88 2865
5033.55 2966
5034.22 2822
5034.89 2891
5035.56 2811
5036.23 2834
5036.90 2904
5037.57 2759
5038.24 2776
5038.91 2907
5039.58 2933
5040.25 2724
5040.92 2723
5041.59 2909
5042.26 2878
5042.93 2984
5043.60 3164
5044.27 3155
5044.94 3286
5045.61 3385
5046.28 3586
5046.95 3833
5047.62 3814
5048.29 3844
5048.96 3824
5049.63 3690
5050.30 3770
5050.97 3601
5051.64 3386
5052.31 3043
5052.98 2990
5053.65 2808
5054.32 2626
5054.99 2681
5055.66 2692
5056.34 2612
5057.01 2532
5057.68 2472
5058.35 2632
5059.02 2576
5059.69 2550
5060.36 2733
5061.03 2778
5061.70 2686
5062.38 2626
5063.05 2714
5063.72 2700
5064.39 2559
5065.06 2408
5065.73 2566
5066.40 2500
5067.08 2384
5067.75 2575
5068.42 2327
5069.09 2384
5069.76 2455
5070.43 2544
5071.11 2618
5071.78 2534
5072.45 2616
5073.12 2468
5073.79 2520
5074.47 2618
5075.14 2640
5075.81 2621
5076.48 2536
5077.15 2589
5077.83 2532
5078.50 2473
5079.17 2512
5079.84 2543
5080.52 2612
5081.19 2670
5081.86 2705
5082.53 2788
5083.21 2723
5083.88 2774
5084.55 2639
5085.22 2749
5085.90 2869
5086.57 2888
5087.24 2897
5087.92 2808
5088.59 2792
5089.26 2765
5089.93 2785
5090.61 2803
5091.28 2954
5091.95 2973
5092.63 2981
5093.30 2978
5093.97 3033
5094.65 3268
5095.32 3209
5095.99 3407
5096.67 3269
5097.34 3015
5098.02 3142
5098.69 3089
5099.36 3032
5100.04 2865
5100.71 2890
5101.38 2763
5102.06 2495
5102.73 2548
5103.41 2550
5104.08 2519
5104.75 2476
5105.43 2485
5106.10 2532
5106.78 2579
5107.45 2681
5108.12 2638
5108.80 2774
5109.47 2703
5110.15 2652
5110.82 2706
5111.50 2629
5112.17 2676
5112.85 2645
5113.52 2700
5114.20 2590
5114.87 2551
5115.54 2632
5116.22 2528
5116.89 2492
5117.57 2453
5118.24 2488
5118.92 2526
5119.59 2678
5120.27 2549
5120.94 2435
5121.62 2573
5122.30 2607
5122.97 2629
5123.65 2492
5124.32 2563
5125.00 2707
5125.67 2600
5126.35 2563
5127.02 2540
5127.70 2525
5128.37 2484
5129.05 2537
5129.73 2515
5130.40 2540
5131.08 2346
5131.75 2409
5132.43 2421
5133.10 2545
5133.78 2603
5134.46 2716
5135.13 2611
5135.81 2541
5136.49 2670
5137.16 2577
5137.84 2575
5138.51 2706
5139.19 2764
5139.87 2670
5140.54 2544
5141.22 2844
5141.90 2933
5142.57 2796
5143.25 2873
5143.93 2785
5144.60 2780
5145.28 2877
5145.96 2818
5146.63 2558
5147.31 2631
5147.99 2507
5148.66 2442
5149.34 2406
5150.02 2520
5150.69 2469
5151.37 2448
5152.05 2408
5152.73 2337
5153.40 2423
5154.08 2387
5154.76 2369
5155.44 2313
5156.11 2292
5156.79 2345
5157.47 2372
5158.15 2463
5158.82 2224
5159.50 2224
5160.18 2377
5160.86 2479
5161.53 2424
5162.21 2235
5162.89 2250
5163.57 2251
5164.25 2230
5164.92 2335
5165.60 2225
5166.28 2378
5166.96 2360
5167.64 2279
5168.31 2292
5168.99 2374
5169.67 2367
5170.35 2338
5171.03 2376
5171.71 2371
5172.39 2440
5173.06 2447
5173.74 2420
5174.42 2305
5175.10 2450
5175.78 2435
5176.46 2384
5177.14 2123
5177.82 2112
5178.49 2250
5179.17 2281
5179.85 2434
5180.53 2350
5181.21 2220
5181.89 2296
5182.57 2374
5183.25 2463
5183.93 2587
5184.61 2521
5185.29 2366
5185.97 2519
5186.64 2473
5187.32 2382
5188.00 2419
5188.68 2380
5189.36 2358
5190.04 2248
5190.72 2304
5191.40 2221
5192.08 2131
5192.76 2136
5193.44 2085
5194.12 2182
5194.80 2178
5195.48 2256
5196.16 2231
5196.84 2187
5197.52 2196
5198.20 2221
5198.88 2405
5199.56 2236
5200.24 2314
5200.92 2252
5201.60 2264
5202.28 2249
5202.96 2265
5203.65 2305
5204.33 2298
5205.01 2379
5205.69 2467
5206.37 2416
5207.05 2414
5207.73 2357
5208.41 2312
5209.09 2337
5209.77 2538
5210.45 2382
5211.13 2296
5211.82 2561
5212.50 2739
5213.18 2684
5213.86 2408
5214.54 2479
5215.22 2589
5215.90 2674
5216.58 2568
5217.27 2494
5217.95 2512
5218.63 2611
5219.31 2588
5219.99 2566
5220.67 2599
5221.36 2525
5222.04 2558
5222.72 2514
5223.40 2476
5224.08 2437
5224.77 2633
5225.45 2539
5226.13 2592
5226.81 2657
5227.49 2587
5228.18 2547
5228.86 2486
5229.54 2536
5230.22 2650
5230.91 2471
5231.59 2470
5232.27 2424
5232.95 2523
5233.63 2619
5234.32 2535
5235.00 2498
5235.68 2619
5236.37 2402
5237.05 2441
5237.73 2597
5238.41 2594
5239.10 2610
5239.78 2684
5240.46 2853
5241.15 3067
5241.83 2959
5242.51 3039
5243.20 3276
5243.88 3193
5244.56 3459
5245.24 3828
5245.93 3987
5246.61 4025
5247.29 4040
5247.98 4129
5248.66 4138
5249.35 4098
5250.03 3805
5250.71 3907
5251.40 3959
5252.08 3868
5252.76 3609
5253.45 3342
5254.13 3542
5254.82 3374
5255.50 3334
5256.18 3041
5256.87 2739
5257.55 2705
5258.24 2689
5258.92 2506
5259.60 2542
5260.29 2574
5260.97 2604
5261.66 2518
5262.34 2272
5263.03 2483
5263.71 2528
5264.40 2648
5265.08 2693
5265.76 2619
5266.45 2614
5267.13 2646
5267.82 2666
5268.50 2667
5269.19 2485
5269.87 2558
5270.56 2640
5271.24 2625
5271.93 2651
5272.61 2796
5273.30 2711
5273.98 2659
5274.67 2623
5275.35 2598
5276.04 2604
5276.72 2828
5277.41 2773
5278.10 2762
5278.78 2710
5279.47 2639
5280.15 2871
5280.84 2914
5281.52 2779
5282.21 2913
5282.89 2801
5283.58 2868
5284.27 3043
5284.95 3110
5285.64 3262
5286.32 3378
5287.01 3201
5287.70 3186
5288.38 3225
5289.07 3159
5289.75 3089
5290.44 3087
5291.13 3053
5291.81 3034
5292.50 3192
5293.19 3256
5293.87 3364
5294.56 3523
5295.25 3601
5295.93 3727
5296.62 3798
5297.31 3829
5297.99 3968
5298.68 4005
5299.37 3906
5300.05 3721
5300.74 3645
5301.43 3481
5302.11 3772
5302.80 3888
5303.49 4148
5304.18 4094
5304.86 4095
5305.55 4370
5306.24 4198
5306.92 4032
5307.61 3862
5308.30 3602
5308.99 3512
5309.67 3331
5310.36 3281
5311.05 3060
5311.74 2742
5312.42 2696
5313.11 2698
5313.80 2624
5314.49 2920
5315.18 2698
5315.86 2640
5316.55 2684
5317.24 2671
5317.93 2540
5318.62 2545
5319.30 2611
5319.99 2744
5320.68 2667
5321.37 2604
5322.06 2650
5322.74 2641
5323.43 2657
5324.12 2717
5324.81 2768
5325.50 2793
5326.19 2837
5326.88 2682
5327.56 2542
5328.25 2758
5328.94 2587
5329.63 2589
5330.32 2697
5331.01 2763
5331.70 2682
5332.39 2746
5333.07 2931
5333.76 2876
5334.45 2789
5335.14 2885
5335.83 2894
5336.52 2829
5337.21 2654
5337.90 2697
5338.59 2767
5339.28 2733
5339.97 2763
5340.66 2796
5341.35 2853
5342.04 2718
5342.73 2835
5343.42 3088
5344.10 2872
5344.79 2915
5345.48 2967
5346.17 2952
5346.86 2938
5347.55 2904
5348.24 2910
5348.93 3071
5349.62 2992
5350.31 3257
5351.00 3586
5351.69 3763
5352.39 3845
5353.08 4101
5353.77 4405
5354.46 4364
5355.15 4367
5355.84 4267
5356.53 4325
5357.22 4065
5357.91 3815
5358.60 3745
5359.29 3607
5359.98 3268
5360.67 2981
5361.36 2800
5362.05 2784
5362.74 2801
5363.44 2737
5364.13 2715
5364.82 2724
5365.51 2797
5366.20 2832
5366.89 2799
5367.58 2907
5368.27 2770
5368.96 2588
5369.66 2680
5370.35 2688
5371.04 2706
5371.73 2694
5372.42 2663
5373.11 2690
5373.81 2591
5374.50 2488
5375.19 2527
5375.88 2458
5376.57 2542
5377.26 2467
5377.96 2472
5378.65 2461
5379.34 2475
5380.03 2355
5380.72 2335
5381.42 2544
5382.11 2532
5382.80 2588
5383.49 2557
5384.18 2470
5384.88 2370
5385.57 2405
5386.26 2562
5386.95 2578
5387.65 2532
5388.34 2619
5389.03 2508
5389.72 2572
5390.42 2671
5391.11 2639
5391.80 2701
5392.50 2802
5393.19 2811
5393.88 2850
5394.57 2888
5395.27 2644
5395.96 2776
5396.65 2639
5397.35 2556
5398.04 2597
5398.73 2630
5399.43 2469
5400.12 2483
5400.81 2333
5401.51 2457
5402.20 2496
5402.89 2458
5403.59 2338
5404.28 2252
5404.97 2375
5405.67 2407
5406.36 2528
5407.06 2422
5407.75 2396
5408.44 2515
5409.14 2375
5409.83 2456
5410.53 2334
5411.22 2459
5411.91 2490
5412.61 2487
5413.30 2419
5414.00 2360
5414.69 2402
5415.38 2443
5416.08 2400
5416.77 2439
5417.47 2367
5418.16 2459
5418.86 2441
5419.55 2488
5420.25 2316
5420.94 2455
5421.64 2468
5422.33 2528
5423.03 2522
5423.72 2481
5424.41 2527
5425.11 2485
5425.80 2498
5426.50 2383
5427.19 2431
5427.89 2508
5428.59 2588
5429.28 2269
5429.98 2319
5430.67 2367
5431.37 2425
5432.06 2324
5432.76 2494
5433.45 2455
5434.15 2442
5434.84 2558
5435.54 2530
5436.23 2410
5436.93 2461
5437.63 2524
5438.32 2516
5439.02 2586
5439.71 2619
5440.41 2564
5441.11 2689
5441.80 2768
5442.50 2721
5443.19 2771
5443.89 2897
5444.59 2791
5445.28 2771
5445.98 2855
5446.68 2777
5447.37 2898
5448.07 2980
5448.76 3285
5449.46 3407
5450.16 3400
5450.85 3585
5451.55 3643
5452.25 3575
5452.94 3646
5453.64 3720
5454.34 3692
5455.03 3555
5455.73 3560
5456.43 3605
5457.13 3760
5457.82 3613
5458.52 3668
5459.22 3742
5459.91 3882
5460.61 3912
5461.31 3885
5462.01 3943
5462.70 3945
5463.40 3893
5464.10 3953
5464.80 4098
5465.49 4137
5466.19 4136
5466.89 4366
5467.59 4627
5468.28 4432
5468.98 4430
5469.68 4369
5470.38 4115
5471.07 4165
5471.77 3772
5472.47 3492
5473.17 3388
5473.87 3307
5474.56 3245
5475.26 3269
5475.96 3234
5476.66 3002
5477.36 3114
5478.06 3069
5478.75 3178
5479.45 3034
5480.15 3277
5480.85 3348
5481.55 3390
5482.25 3463
5482.95 3514
5483.64 3596
5484.34 3947
5485.04 3773
5485.74 3678
5486.44 3709
5487.14 3590
5487.84 3535
5488.54 3369
5489.23 3368
5489.93 3242
5490.63 3225
5491.33 3080
5492.03 3160
5492.73 3257
5493.43 3284
5494.13 3186
5494.83 3261
5495.53 3528
5496.23 3499
5496.93 3563
5497.63 3367
5498.33 3790
5499.03 3736
5499.73 3832
5500.43 3997
5501.13 4100
5501.83 4529
5502.53 4705
5503.23 4961
5503.93 5212
5504.63 5480
5505.33 5695
5506.03 5540
5506.73 5357
5507.43 5154
5508.13 4848
5508.83 4692
5509.53 4508
5510.23 4275
5510.93 4260
5511.63 4010
5512.33 4170
5513.03 4304
5513.73 4146
5514.43 4272
5515.13 4277
5515.83 4334
5516.53 4565
5517.23 4806
5517.93 4793
5518.64 4929
5519.34 4817
5520.04 4625
5520.74 4531
5521.44 4333
5522.14 4364
5522.84 4303
5523.54 4194
5524.24 4238
5524.95 4234
5525.65 4106
5526.35 3942
5527.05 3892
5527.75 3861
5528.45 3614
5529.15 3282
5529.86 3133
5530.56 3179
5531.26 2973
5531.96 2761
5532.66 2711
5533.36 2712
5534.07 2655
5534.77 2743
5535.47 2679
5536.17 2644
5536.87 2707
5537.58 2735
5538.28 2757
5538.98 2829
5539.68 2595
5540.39 2573
5541.09 2747
5541.79 2793
5542.49 2715
5543.20 2623
5543.90 2590
5544.60 2543
5545.30 2561
5546.01 2662
5546.71 2717
5547.41 2692
5548.11 2821
5548.82 2773
5549.52 2769
5550.22 2826
5550.93 2719
5551.63 2837
5552.33 2862
5553.03 2725
5553.74 2739
5554.44 2701
5555.14 2737
5555.85 2687
5556.55 2688
5557.25 2625
5557.96 2661
5558.66 2646
5559.36 2784
5560.07 2725
5560.77 2699
5561.48 2694
5562.18 2616
5562.88 2669
5563.59 2652
5564.29 2683
5564.99 2714
5565.70 2735
5566.40 2726
5567.11 2703
5567.81 2584
5568.51 2591
5569.22 2612
5569.92 2582
5570.63 2592
5571.33 2460
5572.04 2354
5572.74 2366
5573.44 2390
5574.15 2425
5574.85 2582
5575.56 2712
5576.26 2589
5576.97 2502
5577.67 2503
5578.38 2495
5579.08 2573
5579.79 2570
5580.49 2657
5581.20 2662
5581.90 2599
5582.61 2400
5583.31 2538
5584.02 2446
5584.72 2438
5585.43 2384
5586.13 2330
5586.84 2337
5587.54 2161
5588.25 2295
5588.95 2277
5589.66 2298
5590.36 2313
5591.07 2177
5591.77 2136
5592.48 2340
5593.19 2293
5593.89 2488
5594.60 2391
5595.30 2335
5596.01 2443
5596.71 2296
5597.42 2292
5598.13 2314
5598.83 2244
5599.54 2237
5600.24 2256
5600.95 2196
5601.66 2231
5602.36 2224
5603.07 2236
5603.78 2230
5604.48 2105
5605.19 2109
5605.89 2137
5606.60 2172
5607.31 2193
5608.01 2096
5608.72 2202
5609.43 2212
5610.13 2198
5610.84 2204
5611.55 2291
5612.25 2219
5612.96 2225
5613.67 2225
5614.38 2266
5615.08 2207
5615.79 2299
5616.50 2260
5617.20 2272
5617.91 2266
5618.62 2175
5619.33 2195
5620.03 2173
5620.74 2173
5621.45 2173
5622.15 2151
5622.86 2227
5623.57 2263
5624.28 2132
5624.99 2112
5625.69 2181
5626.40 2193
5627.11 2209
5627.82 2294
5628.52 2172
5629.23 2264
5629.94 2224
5630.65 2093
5631.36 2053
5632.06 2109
5632.77 2102
5633.48 2307
5634.19 2358
5634.90 2369
5635.61 2396
5636.31 2427
5637.02 2458
5637.73 2399
5638.44 2368
5639.15 2406
5639.86 2420
5640.56 2316
5641.27 2340
5641.98 2528
5642.69 2404
5643.40 2382
5644.11 2355
5644.82 2389
5645.53 2527
5646.24 2310
5646.94 2284
5647.65 2290
5648.36 2296
5649.07 2274
5649.78 2210
5650.49 2340
5651.20 2325
5651.91 2289
5652.62 2378
5653.33 2313
5654.04 2246
5654.75 2396
5655.46 2527
5656.17 2497
5656.88 2549
5657.59 2385
5658.30 2439
5659.01 2430
5659.71 2467
5660.42 2470
5661.13 2377
5661.84 2561
5662.55 2702
5663.26 2659
5663.97 2499
5664.69 2452
5665.40 2296
5666.11 2461
5666.82 2568
5667.53 2428
5668.24 2278
5668.95 2383
5669.66 2262
5670.37 2366
5671.08 2320
5671.79 2335
5672.50 2460
5673.21 2408
5673.92 2468
5674.63 2605
5675.34 2623
5676.05 2623
5676.76 2578
5677.48 2474
5678.19 2456
5678.90 2290
5679.61 2354
5680.32 2318
5681.03 2425
5681.74 2283
5682.45 2351
5683.16 2281
5683.88 2357
5684.59 2353
5685.30 2331
5686.01 2433
5686.72 2434
5687.43 2546
5688.15 2369
5688.86 2339
5689.57 2463
5690.28 2391
5690.99 2483
5691.70 2426
5692.42 2291
5693.13 2357
5693.84 2303
5694.55 2449
5695.26 2325
5695.98 2244
5696.69 2308
5697.40 2257
5698.11 2180
5698.82 2142
5699.54 2150
5700.25 2307
5700.96 2195
5701.67 2303
5702.39 2354
5703.10 2351
5703.81 2370
5704.52 2528
5705.24 2445
5705.95 2555
5706.66 2629
5707.38 2327
5708.09 2371
5708.80 2453
5709.51 2361
5710.23 2374
5710.94 2402
5711.65 2351
5712.37 2457
5713.08 2430
5713.79 2261
5714.51 2342
5715.22 2252
5715.93 2277
5716.65 2344
5717.36 2400
5718.07 2341
5718.79 2227
5719.50 2369
5720.21 2363
5720.93 2326
5721.64 2449
5722.36 2396
5723.07 2432
5723.78 2587
5724.50 2610
5725.21 2618
5725.92 2676
5726.64 2657
5727.35 2712
5728.07 2863
5728.78 2941
5729.50 2959
5730.21 3093
5730.92 3360
5731.64 3522
5732.35 3493
5733.07 3374
5733.78 3488
5734.50 3466
5735.21 3304
5735.93 3049
5736.64 2966
5737.35 3044
5738.07 3098
5738.78 2914
5739.50 2934
5740.21 2848
5740.93 2942
5741.64 2875
5742.36 2852
5743.07 2805
5743.79 2901
5744.50 2759
5745.22 2898
5745.93 2885
5746.65 2981
5747.37 2952
5748.08 2936
5748.80 2929
5749.51 3119
5750.23 3080
5750.94 3049
5751.66 3180
5752.37 3131
5753.09 3183
5753.81 3125
5754.52 3145
5755.24 3334
5755.95 3321
5756.67 3433
5757.38 3561
5758.10 3565
5758.82 3716
5759.53 3644
5760.25 3442
5760.96 3673
5761.68 3596
5762.40 3724
5763.11 4033
5763.83 4083
5764.55 4352
5765.26 4631
5765.98 5009
5766.70 5427
5767.41 5754
5768.13 6022
5768.85 6391
5769.56 6336
5770.28 6187
5771.00 6151
5771.71 6044
5772.43 6055
5773.15 6187
5773.86 6445
5774.58 7239
5775.30 7785
5776.01 8528
5776.73 9250
5777.45 9795
5778.17 9859
5778.88 9204
5779.60 8569
5780.32 7523
5781.04 6818
5781.75 6236
5782.47 5877
5783.19 5485
5783.91 5252
5784.62 5040
5785.34 5112
5786.06 4944
5786.78 4731
5787.49 4584
5788.21 4830
5788.93 4743
5789.65 4547
5790.37 4591
5791.08 4864
5791.80 4716
5792.52 4888
5793.24 4810
5793.96 4799
5794.68 4922
5795.39 4760
5796.11 4636
5796.83 4785
5797.55 4653
5798.27 4473
5798.99 4579
5799.70 4555
5800.42 4451
5801.14 4799
5801.86 5050
5802.58 5534
5803.30 6026
5804.02 6550
5804.74 7274
5805.45 7755
5806.17 8011
5806.89 8183
5807.61 7997
5808.33 7405
5809.05 6880
5809.77 6203
5810.49 5439
5811.21 4865
5811.93 4539
5812.65 4583
5813.37 4150
5814.09 3922
5814.81 4035
5815.52 4262
5816.24 4167
5816.96 4039
5817.68 3902
5818.40 3882
5819.12 3929
5819.84 4200
5820.56 4238
5821.28 3972
5822.00 3807
5822.72 3753
5823.44 3832
5824.16 3886
5824.88 3885
5825.60 3797
5826.32 3688
5827.04 3547
5827.76 3592
5828.48 3485
5829.21 3591
5829.93 3502
5830.65 3438
5831.37 3396
5832.09 3433
5832.81 3536
5833.53 3450
5834.25 3255
5834.97 3203
5835.69 3240
5836.41 3221
5837.13 3131
5837.85 2952
5838.57 3154
5839.30 3193
5840.02 2969
5840.74 2992
5841.46 3073
5842.18 3047
5842.90 3035
5843.62 3045
5844.34 2898
5845.07 2892
5845.79 2952
5846.51 3074
5847.23 3036
5847.95 2955
5848.67 2996
5849.39 3033
5850.12 2905
5850.84 2905
5851.56 2878
5852.28 3084
5853.00 2862
5853.73 2727
5854.45 2914
5855.17 3014
5855.89 2869
5856.61 2789
5857.34 2884
5858.06 2850
5858.78 2766
5859.50 2746
5860.23 2679
5860.95 2762
5861.67 2702
5862.39 2657
5863.11 2775
5863.84 2778
5864.56 2714
5865.28 2611
5866.01 2721
5866.73 2642
5867.45 2578
5868.17 2560
5868.90 2653
5869.62 2656
5870.34 2638
5871.07 2549
5871.79 2505
5872.51 2589
5873.23 2612
5873.96 2511
5874.68 2493
5875.40 2509
5876.13 2365
5876.85 2504
5877.57 2556
5878.30 2554
5879.02 2644
5879.74 2625
5880.47 2600
5881.19 2695
5881.92 2872
5882.64 2914
5883.36 2756
5884.09 2689
5884.81 2737
5885.53 2668
5886.26 2818
5886.98 2699
5887.71 2655
5888.43 2556
5889.15 2509
5889.88 2542
5890.60 2586
5891.33 2381
5892.05 2463
5892.78 2478
5893.50 2481
5894.23 2484
5894.95 2416
5895.67 2530
5896.40 2456
5897.12 2382
5897.85 2464
5898.57 2456
5899.30 2426
5900.02 2507
5900.75 2443
5901.47 2461
5902.20 2521
5902.92 2352
5903.65 2469
5904.37 2574
5905.10 2476
5905.82 2575
5906.55 2559
5907.27 2510
5908.00 2538
5908.72 2565
5909.45 2638
5910.17 2521
5910.90 2567
5911.62 2513
5912.35 2465
5913.08 2416
5913.80 2563
5914.53 2552
5915.25 2601
5915.98 2593
5916.70 2700
5917.43 2694
5918.16 2726
5918.88 2856
5919.61 2639
5920.33 2679
5921.06 2767
5921.79 2843
5922.51 2775
5923.24 2581
5923.97 2609
5924.69 2609
5925.42 2625
5926.14 2680
5926.87 2786
5927.60 2778
5928.32 2798
5929.05 2753
5929.78 2806
5930.50 2747
5931.23 2879
5931.96 3019
5932.68 2727
5933.41 2882
5934.14 3023
5934.86 2829
5935.59 2905
5936.32 2977
5937.05 2931
5937.77 2919
5938.50 2944
5939.23 3318
5939.95 3555
5940.68 3496
5941.41 3443
5942.14 3564
5942.86 3683
5943.59 3683
5944.32 3368
5945.05 3296
5945.77 3274
5946.50 3354
5947.23 3440
5947.96 3487
5948.68 3326
5949.41 3305
5950.14 3116
5950.87 3213
5951.60 3287
5952.32 3350
5953.05 3612
5953.78 3677
5954.51 3825
5955.24 3921
5955.96 3813
5956.69 3914
5957.42 3870
5958.15 3981
5958.88 4024
5959.61 3982
5960.33 3978
5961.06 4011
5961.79 4074
5962.52 4030
5963.25 4063
5963.98 4063
5964.71 4114
5965.44 3995
5966.16 4002
5966.89 4004
5967.62 4186
5968.35 4384
5969.08 4820
5969.81 4707
5970.54 4986
5971.27 4957
5972.00 4936
5972.73 5099
5973.46 5066
5974.18 4914
5974.91 4874
5975.64 4829
5976.37 4908
5977.10 4861
5977.83 4791
5978.56 5048
5979.29 4948
5980.02 4823
5980.75 4921
5981.48 5022
5982.21 5039
5982.94 5171
5983.67 5234
5984.40 5334
5985.13 5654
5985.86 5641
5986.59 5846
5987.32 5839
5988.05 5838
5988.78 5989
5989.51 6104
5990.24 6139
5990.97 5869
5991.70 5865
5992.43 6041
5993.16 5978
5993.89 5833
5994.62 6001
5995.35 6029
5996.09 6019
5996.82 6116
5997.55 6173
5998.28 6274
5999.01 6528
5999.74 6374
6000.47 6472
6001.20 6601
6001.93 6839
6002.66 6775
6003.39 6836
6004.13 6793
6004.86 6334
6005.59 6414
6006.32 6451
6007.05 6171
6007.78 5995
6008.51 6197
6009.25 6101
6009.98 6107
6010.71 6449
6011.44 6848
6012.17 7840
6012.90 8693
6013.64 9596
6014.37 11266
6015.10 12712
6015.83 14592
6016.56 16295
6017.29 17345
6018.03 17825
6018.76 17683
6019.49 17284
6020.22 16040
6020.96 14544
6021.69 12766
6022.42 11081
6023.15 9915
6023.88 8707
6024.62 7574
6025.35 6490
6026.08 5955
6026.81 5511
6027.55 5238
6028.28 5018
6029.01 4738
6029.75 4599
6030.48 4643
6031.21 4649
6031.94 4531
6032.68 4350
6033.41 4451
6034.14 4281
6034.88 4081
6035.61 3973
6036.34 3995
6037.07 3909
6037.81 3837
6038.54 3844
6039.27 3760
6040.01 3866
6040.74 3975
6041.47 4028
6042.21 4150
6042.94 3962
6043.68 4082
6044.41 4280
6045.14 4291
6045.88 4404
6046.61 4648
6047.34 4550
6048.08 4552
6048.81 4599
6049.55 4614
6050.28 4490
6051.01 4580
6051.75 4840
6052.48 4983
6053.22 5081
6053.95 5143
6054.68 5241
6055.42 5456
6056.15 5391
6056.89 5616
6057.62 5534
6058.36 5473
6059.09 5481
6059.83 5147
6060.56 5121
6061.29 4853
6062.03 4771
6062.76 4711
6063.50 4573
6064.23 4626
6064.97 4584
6065.70 4486
6066.44 4582
6067.17 4654
6067.91 4648
6068.64 4586
6069.38 4565
6070.11 4333
6070.85 4354
6071.58 4319
6072.32 4227
6073.06 4318
6073.79 4427
6074.53 4438
6075.26 4244
6076.00 4222
6076.73 4126
6077.47 3986
6078.20 3840
6078.94 3817
6079.68 3756
6080.41 3788
6081.15 3828
6081.88 3836
6082.62 3820
6083.35 3806
6084.09 4053
6084.83 3944
6085.56 3818
6086.30 3897
6087.04 3792
6087.77 3734
6088.51 3700
6089.24 3560
6089.98 3504
6090.72 3453
6091.45 3561
6092.19 3486
6092.93 3437
6093.66 3545
6094.40 3530
6095.14 3351
6095.87 3271
6096.61 3383
6097.35 3541
6098.08 3511
6098.82 3315
6099.56 3273
6100.29 3323
6101.03 3437
6101.77 3421
6102.51 3329
6103.24 3345
6103.98 3336
6104.72 3295
6105.46 3412
6106.19 3349
6106.93 3380
6107.67 3301
6108.41 3296
6109.14 3413
6109.88 3375
6110.62 3471
6111.36 3601
6112.09 3587
6112.83 3653
6113.57 3599
6114.31 3484
6115.04 3557
6115.78 3545
6116.52 3652
6117.26 3840
6118.00 3617
6118.73 3737
6119.47 3700
6120.21 3610
6120.95 3669
6121.69 3889
6122.43 3874
6123.16 4035
6123.90 4326
6124.64 4303
6125.38 4289
6126.12 4247
6126.86 4367
6127.60 4294
6128.33 4366
6129.07 4135
6129.81 4136
6130.55 3890
6131.29 3765
6132.03 3804
6132.77 3769
6133.51 3670
6134.25 3824
6134.98 3683
6135.72 3662
6136.46 3639
6137.20 3582
6137.94 3729
6138.68 3873
6139.42 3982
6140.16 3764
6140.90 3949
6141.64 4116
6142.38 4100
6143.12 4156
6143.86 3990
6144.60 3947
6145.34 3926
6146.08 3951
6146.82 3940
6147.56 3896
6148.30 3680
6149.04 3786
6149.78 3784
6150.52 3791
6151.26 3721
6152.00 3934
6152.74 3895
6153.48 3963
6154.22 3965
6154.96 3982
6155.70 3810
6156.44 3976
6157.18 3972
6157.92 3912
6158.66 3963
6159.40 3976
6160.14 4022
6160.88 3867
6161.62 3920
6162.36 4173
6163.10 4241
6163.85 4130
6164.59 4314
6165.33 4502
6166.07 4484
6166.81 4568
6167.55 4787
6168.29 5057
6169.03 5394
6169.77 5421
6170.51 5718
6171.26 5796
6172.00 5837
6172.74 5793
6173.48 5959
6174.22 5867
6174.96 5851
6175.70 5839
6176.45 5518
6177.19 5493
6177.93 5545
6178.67 5290
6179.41 5363
6180.16 5732
6180.90 5514
6181.64 5381
6182.38 5270
6183.12 5413
6183.87 5445
6184.61 5530
6185.35 5568
6186.09 5459
6186.83 5394
6187.58 5667
6188.32 5577
6189.06 5618
6189.80 5513
6190.55 5677
6191.29 5567
6192.03 5723
6192.77 5754
6193.52 5971
6194.26 6133
6195.00 6344
6195.74 6575
6196.49 6749
6197.23 6929
6197.97 7148
6198.72 7361
6199.46 7174
6200.20 7131
6200.94 7189
6201.69 7169
6202.43 7249
6203.17 6994
6203.92 7001
6204.66 7040
6205.40 7077
6206.15 7416
6206.89 7792
6207.63 8937
6208.38 10138
6209.12 12039
6209.87 14639
6210.61 18441
6211.35 22016
6212.10 25947
6212.84 29075
6213.58 31323
6214.33 31932
6215.07 30662
6215.82 28458
6216.56 25849
6217.30 22611
6218.05 18626
6218.79 15479
6219.54 12752
6220.28 10598
6221.02 8997
6221.77 8040
6222.51 7013
6223.26 6509
6224.00 6084
6224.75 5877
6225.49 5783
6226.24 5534
6226.98 5555
6227.73 5674
6228.47 5513
6229.21 5562
6229.96 5377
6230.70 5026
6231.45 4865
6232.19 4541
6232.94 4404
6233.68 4077
6234.43 4015
6235.17 3925
6235.92 3871
6236.67 3818
6237.41 3890
6238.16 3954
6238.90 4021
6239.65 4142
6240.39 4016
6241.14 4149
6241.88 4224
6242.63 4288
6243.37 4370
6244.12 4242
6244.87 4124
6245.61 4197
6246.36 4362
6247.10 4376
6247.85 4589
6248.59 4705
6249.34 4889
6250.09 5222
6250.83 5302
6251.58 5231
6252.33 5226
6253.07 5535
6253.82 5607
6254.56 5617
6255.31 5459
6256.06 5362
6256.80 5128
6257.55 5069
6258.30 5038
6259.04 5015
6259.79 4982
6260.54 4849
6261.28 4848
6262.03 4628
6262.78 4736
6263.52 4723
6264.27 4761
6265.02 4778
6265.76 4752
6266.51 4862
6267.26 5012
6268.01 5004
6268.75 4872
6269.50 4816
6270.25 4730
6270.99 4661
6271.74 4583
6272.49 4656
6273.24 4516
6273.98 4468
6274.73 4476
6275.48 4578
6276.23 4877
6276.97 5135
6277.72 5255
6278.47 5538
6279.22 5808
6279.96 6115
6280.71 6386
6281.46 6264
6282.21 6259
6282.96 6049
6283.70 5850
6284.45 5442
6285.20 5091
6285.95 4777
6286.70 4697
6287.45 4299
6288.19 4184
6288.94 4133
6289.69 3956
6290.44 3871
6291.19 3782
6291.94 3629
6292.68 3438
6293.43 3485
6294.18 3552
6294.93 3532
6295.68 3502
6296.43 3453
6297.18 3556
6297.93 3518
6298.67 3338
6299.42 3392
6300.17 3411
6300.92 3432
6301.67 3350
6302.42 3341
6303.17 3461
6303.92 3467
6304.67 3549
6305.42 3637
6306.17 3522
6306.92 3758
6307.67 3718
6308.41 3759
6309.16 3682
6309.91 3637
6310.66 3689
6311.41 3672
6312.16 3589
6312.91 3356
6313.66 3453
6314.41 3495
6315.16 3439
6315.91 3403
6316.66 3428
6317.41 3424
6318.16 3492
6318.91 3391
6319.66 3571
6320.41 3547
6321.16 3472
6321.91 3495
6322.66 3328
6323.41 3256
6324.16 3210
6324.92 3152
6325.67 3122
6326.42 3164
6327.17 3175
6327.92 3150
6328.67 2966
6329.42 3071
6330.17 2895
6330.92 3017
6331.67 3013
6332.42 3141
6333.17 3019
6333.92 2929
6334.68 2933
6335.43 3017
6336.18 3046
6336.93 2977
6337.68 3099
6338.43 3123
6339.18 3060
6339.93 3050
6340.69 3043
6341.44 3145
6342.19 3005
6342.94 3046
6343.69 3056
6344.44 3110
6345.20 3149
6345.95 3062
6346.70 3138
6347.45 3116
6348.20 3034
6348.95 2999
6349.71 3007
6350.46 3083
6351.21 2988
6351.96 3079
6352.71 3073
6353.47 3028
6354.22 3205
6354.97 3336
6355.72 3402
6356.48 3506
6357.23 3690
6357.98 3595
6358.73 3503
6359.49 3493
6360.24 3503
6360.99 3336
6361.74 3443
6362.50 3374
6363.25 3054
6364.00 3116
6364.76 3073
6365.51 3099
6366.26 2931
6367.01 2981
6367.77 2797
6368.52 2824
6369.27 2859
6370.03 2852
6370.78 2927
6371.53 2985
6372.29 2849
6373.04 2926
6373.79 2980
6374.55 2907
6375.30 2976
6376.05 2819
6376.81 2878
6377.56 2911
6378.31 2925
6379.07 2799
6379.82 2925
6380.58 3262
6381.33 3388
6382.08 3261
6382.84 3274
6383.59 3321
6384.35 3236
6385.10 3361
6385.85 3425
6386.61 3368
6387.36 3347
6388.12 3183
6388.87 2956
6389.62 2998
6390.38 2825
6391.13 2818
6391.89 2799
6392.64 2693
6393.40 2594
6394.15 2729
6394.91 2814
6395.66 2704
6396.42 2713
6397.17 2680
6397.93 2846
6398.68 2684
6399.44 2686
6400.19 2704
6400.95 2626
6401.70 2568
6402.46 2722
6403.21 2601
6403.97 2498
6404.72 2728
6405.48 2568
6406.23 2387
6406.99 2463
6407.74 2583
6408.50 2544
6409.25 2463
6410.01 2516
6410.76 2509
6411.52 2531
6412.28 2536
6413.03 2487
6413.79 2521
6414.54 2591
6415.30 2793
6416.05 2485
6416.81 2485
6417.57 2606
6418.32 2670
6419.08 2609
6419.83 2700
6420.59 2644
6421.35 2798
6422.10 2682
6422.86 2595
6423.62 2739
6424.37 2727
6425.13 2707
6425.89 2601
6426.64 2673
6427.40 2824
6428.15 2806
6428.91 2778
6429.67 2836
6430.42 2725
6431.18 2714
6431.94 2651
6432.70 2743
6433.45 2745
6434.21 2710
6434.97 2712
6435.72 2722
6436.48 2751
6437.24 2822
6437.99 2904
6438.75 2927
6439.51 2995
6440.27 2907
6441.02 2853
6441.78 2922
6442.54 2811
6443.30 2865
6444.05 2814
6444.81 2911
6445.57 2839
6446.33 2844
6447.08 2865
6447.84 2909
6448.60 2942
6449.36 2844
6450.12 2879
6450.87 2835
6451.63 2869
6452.39 2923
6453.15 2849
6453.91 2840
6454.66 2839
6455.42 2931
6456.18 2952
6456.94 3019
6457.70 2966
6458.46 3109
6459.21 3184
6459.97 3147
6460.73 3262
6461.49 3183
6462.25 3240
6463.01 3338
6463.77 3352
6464.52 3219
6465.28 3325
6466.04 3241
6466.80 3297
6467.56 3200
6468.32 3141
6469.08 3343
6469.84 3294
6470.60 3319
6471.36 3240
6472.11 3334
6472.87 3388
6473.63 3275
6474.39 3205
6475.15 3395
6475.91 3550
6476.67 3581
6477.43 3604
6478.19 3685
6478.95 3661
6479.71 3624
6480.47 3487
6481.23 3593
6481.99 3643
6482.75 3700
6483.51 3663
6484.27 3709
6485.03 3639
6485.79 3620
6486.55 3884
6487.31 4049
6488.07 4113
6488.83 4426
6489.59 4500
6490.35 4580
6491.11 4740
6491.87 4453
6492.63 4554
6493.39 4645
6494.15 4503
6494.91 4583
6495.67 4781
6496.43 4731
6497.19 4889
6497.95 5060
6498.71 5037
6499.48 4953
6500.24 5200
6501.00 5266
6501.76 5276
6502.52 5242
6503.28 5249
6504.04 5167
6504.80 5318
6505.56 5278
6506.32 5492
6507.09 5387
6507.85 5385
6508.61 5608
6509.37 5658
6510.13 5781
6510.89 5902
6511.65 6014
6512.42 6560
6513.18 6957
6513.94 7346
6514.70 7844
6515.46 8558
6516.22 9298
6516.99 9455
6517.75 9815
6518.51 9735
6519.27 9347
6520.03 8973
6520.80 8510
6521.56 8089
6522.32 7751
6523.08 7465
6523.84 7285
6524.61 7242
6525.37 7514
6526.13 7831
6526.89 8045
6527.66 8456
6528.42 8987
6529.18 9621
6529.94 10471
6530.71 11361
6531.47 12037
6532.23 12259
6533.00 12179
6533.76 12345
6534.52 11697
6535.28 11617
6536.05 11396
6536.81 11736
6537.57 12572
6538.34 14117
6539.10 15824
6539.86 17829
6540.63 19336
6541.39 19709
6542.15 19852
6542.92 18771
6543.68 17007
6544.44 15293
6545.21 13295
6545.97 11402
6546.73 9761
6547.50 8689
6548.26 7486
6549.02 6938
6549.79 6450
6550.55 6196
6551.31 5967
6552.08 5909
6552.84 5880
6553.61 5596
6554.37 5706
6555.13 5757
6555.90 5857
6556.66 5550
6557.43 5747
6558.19 5688
6558.96 5643
6559.72 5503
6560.48 5488
6561.25 5520
6562.01 5616
6562.78 5543
6563.54 5596
6564.31 5817
6565.07 5901
6565.84 5937
6566.60 6388
6567.37 6469
6568.13 6668
6568.90 6557
6569.66 6591
6570.43 6818
6571.19 6558
6571.96 6663
6572.72 6631
6573.49 6503
6574.25 6675
6575.02 7022
6575.78 7339
6576.55 7665
6577.31 8084
6578.08 9108
6578.84 9522
6579.61 10062
6580.37 10976
6581.14 11070
6581.91 11196
6582.67 10773
6583.44 10334
6584.20 9763
6584.97 8914
6585.73 8485
6586.50 7899
6587.27 7445
6588.03 7063
6588.80 6724
6589.56 6551
6590.33 6536
6591.10 6730
6591.86 6858
6592.63 6736
6593.39 7049
6594.16 7369
6594.93 7861
6595.69 8558
6596.46 9101
6597.23 10015
6597.99 10590
6598.76 11000
6599.53 11131
6600.29 11171
6601.06 10389
6601.83 9660
6602.59 9203
6603.36 8278
6604.13 7824
6604.89 7182
6605.66 6849
6606.43 6571
6607.20 6211
6607.96 6073
6608.73 5893
6609.50 5898
6610.26 5872
6611.03 6015
6611.80 5969
6612.57 6146
6613.33 6379
6614.10 6476
6614.87 6396
6615.64 6490
6616.40 6355
6617.17 6335
6617.94 6167
6618.71 6070
6619.48 6054
6620.24 5754
6621.01 5663
6621.78 5449
6622.55 5622
6623.32 5483
6624.08 5540
6624.85 5543
6625.62 5612
6626.39 5664
6627.16 5350
6627.92 5342
6628.69 5389
6629.46 5235
6630.23 5195
6631.00 5303
6631.77 5416
6632.54 5351
6633.30 5574
6634.07 5625
6634.84 5945
6635.61 6455
6636.38 7321
6637.15 7672
6637.92 8602
6638.69 9449
6639.45 9403
6640.22 9477
6640.99 9159
6641.76 8459
6642.53 7856
6643.30 7332
6644.07 6622
6644.84 5995
6645.61 5434
6646.38 5028
6647.15 4942
6647.92 4831
6648.69 4590
6649.46 4468
6650.22 4348
6650.99 4505
6651.76 4395
6652.53 4384
6653.30 4460
6654.07 4430
6654.84 4490
6655.61 4447
6656.38 4231
6657.15 4278
6657.92 4452
6658.69 4394
6659.46 4286
6660.23 4277
6661.00 4154
6661.77 4186
6662.54 4016
6663.31 3990
6664.09 4078
6664.86 4089
6665.63 3962
6666.40 3948
6667.17 3919
6667.94 3980
6668.71 4024
6669.48 3987
6670.25 4001
6671.02 4012
6671.79 3915
6672.56 3827
6673.33 3932
6674.10 4081
6674.88 4154
6675.65 4095
6676.42 4200
6677.19 4192
6677.96 4131
6678.73 4155
6679.50 4283
6680.27 4185
6681.05 4084
6681.82 3920
6682.59 3867
6683.36 3906
6684.13 3897
6684.90 3939
6685.67 4055
6686.45 4062
6687.22 4006
6687.99 4179
6688.76 4294
6689.53 4450
6690.31 4507
6691.08 4448
6691.85 4448
6692.62 4156
6693.39 4103
6694.17 3949
6694.94 3896
6695.71 3917
6696.48 3771
6697.25 3626
6698.03 3639
6698.80 3619
6699.57 3463
6700.34 3317
6701.12 3375
6701.89 3463
6702.66 3502
6703.43 3601
6704.21 3578
6704.98 3576
6705.75 3442
6706.53 3392
6707.30 3454
6708.07 3487
6708.84 3550
6709.62 3473
6710.39 3377
6711.16 3340
6711.94 3356
6712.71 3465
6713.48 3361
6714.26 3260
6715.03 3211
6715.80 3248
6716.58 3269
6717.35 3123
6718.12 3077
6718.90 3022
6719.67 3060
6720.45 3115
6721.22 3096
6721.99 3047
6722.77 3119
6723.54 3116
6724.31 3163
6725.09 3097
6725.86 2991
6726.64 3017
6727.41 3092
6728.18 3001
6728.96 2978
6729.73 2819
6730.51 3014
6731.28 2995
6732.06 2875
6732.83 2932
6733.60 2810
6734.38 2858
6735.15 2911
6735.93 2818
6736.70 2825
6737.48 2813
6738.25 2917
6739.03 3086
6739.80 3062
6740.58 2914
6741.35 2924
6742.13 2973
6742.90 2978
6743.68 2910
6744.45 2930
6745.23 3025
6746.00 3054
6746.78 2951
6747.55 2900
6748.33 2899
6749.10 2926
6749.88 3011
6750.65 2944
6751.43 3150
6752.20 2991
6752.98 3047
6753.75 3307
6754.53 3322
6755.31 3380
6756.08 3517
6756.86 3616
6757.63 3484
6758.41 3457
6759.19 3286
6759.96 3192
6760.74 3068
6761.51 3017
6762.29 2953
6763.07 2900
6763.84 2899
6764.62 2860
6765.39 2750
6766.17 2820
6766.95 2737
6767.72 2805
6768.50 2866
6769.28 2787
6770.05 2846
6770.83 2801
6771.61 2831
6772.38 2817
6773.16 2877
6773.94 2704
6774.71 2909
6775.49 2874
6776.27 2685
6777.04 2883
6777.82 2822
6778.60 2860
6779.37 2802
6780.15 2724
6780.93 2744
6781.71 2808
6782.48 2747
6783.26 2775
6784.04 2817
6784.81 2785
6785.59 2724
6786.37 2810
6787.15 2693
6787.92 2535
6788.70 2528
6789.48 2501
6790.26 2459
6791.04 2523
6791.81 2612
6792.59 2427
6793.37 2425
6794.15 2418
6794.92 2603
6795.70 2470
6796.48 2414
6797.26 2330
6798.04 2442
6798.81 2333
6799.59 2385
6800.37 2465
6801.15 2468
6801.93 2481
6802.71 2612
6803.48 2597
6804.26 2425
6805.04 2547
6805.82 2557
6806.60 2575
6807.38 2607
6808.16 2615
6808.94 2533
6809.71 2660
6810.49 2683
6811.27 2742
6812.05 2608
6812.83 2487
6813.61 2435
6814.39 2449
6815.17 2357
6815.95 2412
6816.73 2404
6817.50 2437
6818.28 2460
6819.06 2414
6819.84 2637
6820.62 2595
6821.40 2629
6822.18 2596
6822.96 2720
6823.74 2772
6824.52 2733
6825.30 2723
6826.08 2661
6826.86 2613
6827.64 2617
6828.42 2608
6829.20 2518
6829.98 2517
6830.76 2632
6831.54 2494
6832.32 2548
6833.10 2556
6833.88 2506
6834.66 2524
6835.44 2412
6836.22 2440
6837.00 2395
6837.78 2458
6838.56 2417
6839.34 2387
6840.12 2397
6840.90 2487
6841.68 2491
6842.46 2479
6843.24 2449
6844.03 2379
6844.81 2372
6845.59 2541
6846.37 2563
6847.15 2434
6847.93 2487
6848.71 2591
6849.49 2610
6850.27 2627
6851.05 2897
6851.84 3047
6852.62 3365
6853.40 3881
6854.18 4018
6854.96 4362
6855.74 4446
6856.52 4400
6857.30 4224
6858.09 4326
6858.87 4041
6859.65 3863
6860.43 3622
6861.21 3595
6861.99 3671
6862.78 3474
6863.56 3404
6864.34 3398
6865.12 3333
6865.90 3356
6866.69 3155
6867.47 2958
6868.25 2847
6869.03 2781
6869.82 2742
6870.60 2669
6871.38 2712
6872.16 2702
6872.94 2631
6873.73 2687
6874.51 2504
6875.29 2584
6876.07 2731
6876.86 2615
6877.64 2601
6878.42 2618
6879.21 2633
6879.99 2602
6880.77 2567
6881.55 2694
6882.34 2653
6883.12 2658
6883.90 2737
6884.69 2750
6885.47 2661
6886.25 2771
6887.04 2904
6887.82 2927
6888.60 2797
6889.39 2891
6890.17 2941
6890.95 3101
6891.74 3133
6892.52 3269
6893.30 3200
6894.09 3110
6894.87 3254
6895.65 3190
6896.44 2905
6897.22 2931
6898.01 2897
6898.79 2613
6899.57 2731
6900.36 2743
6901.14 2663
6901.93 2771
6902.71 2776
6903.49 2682
6904.28 2806
6905.06 2734
6905.85 2742
6906.63 2758
6907.42 2827
6908.20 2821
6908.98 2760
6909.77 2903
6910.55 2662
6911.34 2662
6912.12 2807
6912.91 2680
6913.69 2735
6914.48 2735
6915.26 2843
6916.05 2859
6916.83 2857
6917.62 2831
6918.40 2808
6919.19 2899
6919.97 2942
6920.76 2871
6921.54 3005
6922.33 2964
6923.11 3008
6923.90 2971
6924.68 3052
6925.47 3102
6926.25 3159
6927.04 3084
6927.82 3128
6928.61 3072
6929.40 3170
6930.18 3103
6930.97 2902
6931.75 3054
6932.54 3132
6933.32 3246
6934.11 3074
6934.90 3048
6935.68 3230
6936.47 3210
6937.25 3225
6938.04 3288
6938.83 3461
6939.61 3330
6940.40 3318
6941.19 3319
6941.97 3277
6942.76 3322
6943.54 3508
6944.33 3609
6945.12 3627
6945.90 3633
6946.69 3923
6947.48 3935
6948.26 3961
6949.05 4100
6949.84 4177
6950.62 4240
6951.41 4301
6952.20 4192
6952.99 4022
6953.77 4216
6954.56 4360
6955.35 4128
6956.13 3997
6956.92 3827
6957.71 3843
6958.50 3985
6959.28 4102
6960.07 4333
6960.86 4314
6961.64 4511
6962.43 4591
6963.22 4644
6964.01 4663
6964.80 4572
6965.58 4734
6966.37 4710
6967.16 4508
6967.95 4536
6968.73 4570
6969.52 4655
6970.31 4646
6971.10 4784
6971.89 4860
6972.67 5043
6973.46 5175
6974.25 5161
6975.04 5340
6975.83 5585
6976.62 5608
6977.40 5575
6978.19 5563
6978.98 5608
6979.77 5667
6980.56 5821
6981.35 6179
6982.13 6336
6982.92 6581
6983.71 6965
6984.50 7141
6985.29 7596
6986.08 8628
6986.87 9782
6987.66 11511
6988.45 12838
6989.23 14688
6990.02 16536
6990.81 16619
6991.60 16389
6992.39 15728
6993.18 14748
6993.97 13184
6994.76 11336
6995.55 9790
6996.34 8731
6997.13 7894
6997.92 7259
6998.71 7125
6999.50 7320
7000.29 8066
7001.07 9290
7001.86 10561
7002.65 11741
7003.44 13049
7004.23 14457
7005.02 14880
7005.81 14364
7006.60 13708
7007.39 12585
7008.18 10958
7008.97 9137
7009.76 8056
7010.55 6847
7011.34 6096
7012.14 5497
7012.93 4932
7013.72 4731
7014.51 4549
7015.30 4578
7016.09 4438
7016.88 4583
7017.67 4625
7018.46 4691
7019.25 4817
7020.04 4607
7020.83 4676
7021.62 4352
7022.41 4291
7023.20 4122
7024.00 4065
7024.79 4105
7025.58 4080
7026.37 4138
7027.16 4211
7027.95 4254
7028.74 4392
7029.53 4330
7030.32 4362
7031.12 4344
7031.91 4517
7032.70 4313
7033.49 4377
7034.28 4329
7035.07 4475
7035.87 4561
7036.66 4410
7037.45 4571
7038.24 4785
7039.03 4636
7039.82 4780
7040.62 4775
7041.41 4636
7042.20 4726
7042.99 4728
7043.78 4775
7044.58 4749
7045.37 4564
7046.16 4590
7046.95 4628
7047.75 4271
7048.54 4294
7049.33 4271
7050.12 4284
7050.92 4257
7051.71 4273
7052.50 4405
7053.29 4691
7054.09 4883
7054.88 4816
7055.67 4756
7056.46 4677
7057.26 4395
7058.05 4230
7058.84 4001
7059.64 3901
7060.43 3912
7061.22 3653
7062.02 3908
7062.81 3884
7063.60 3846
7064.39 3873
7065.19 3703
7065.98 3741
7066.77 3826
7067.57 3649
7068.36 3790
7069.16 3784
7069.95 3755
7070.74 3694
7071.54 3553
7072.33 3661
7073.12 3687
7073.92 3603
7074.71 3611
7075.51 3666
7076.30 3720
7077.09 3637
7077.89 3544
7078.68 3425
7079.48 3225
7080.27 3326
7081.06 3327
7081.86 3235
7082.65 3267
7083.45 3318
7084.24 3229
7085.04 3275
7085.83 3071
7086.62 3242
7087.42 3183
7088.21 3024
7089.01 3022
7089.80 2964
7090.60 2986
7091.39 2955
7092.19 3040
7092.98 2965
7093.78 2890
7094.57 3112
7095.37 3170
7096.16 3385
7096.96 3404
7097.75 3486
7098.55 3430
7099.34 3292
7100.14 3232
7100.93 3023
7101.73 2871
7102.52 2874
7103.32 2841
7104.11 2799
7104.91 2735
7105.71 2729
7106.50 2774
7107.30 2687
7108.09 2535
7108.89 2555
7109.68 2559
7110.48 2532
7111.28 2584
7112.07 2503
7112.87 2484
7113.66 2479
7114.46 2444
7115.26 2422
7116.05 2411
7116.85 2509
7117.65 2469
7118.44 2532
7119.24 2365
7120.03 2338
7120.83 2392
7121.63 2287
7122.42 2323
7123.22 2345
7124.02 2391
7124.81 2540
7125.61 2550
7126.41 2457
7127.20 2377
7128.00 2576
7128.80 2498
7129.59 2428
7130.39 2405
7131.19 2341
7131.99 2238
7132.78 2378
7133.58 2559
7134.38 2494
7135.17 2587
7135.97 2490
7136.77 2331
7137.57 2449
7138.36 2468
7139.16 2304
7139.96 2389
7140.76 2329
7141.55 2367
7142.35 2362
7143.15 2259
7143.95 2302
7144.74 2442
7145.54 2453
7146.34 2382
7147.14 2322
7147.94 2397
7148.73 2372
7149.53 2273
7150.33 2285
7151.13 2430
7151.93 2357
7152.72 2398
7153.52 2562
7154.32 2543
7155.12 2447
7155.92 2421
7156.72 2431
7157.51 2435
7158.31 2454
7159.11 2483
7159.91 2368
7160.71 2387
7161.51 2430
7162.31 2294
7163.11 2313
7163.90 2295
7164.70 2195
7165.50 2138
7166.30 2237
7167.10 2227
7167.90 2080
7168.70 2130
7169.50 2177
7170.30 2147
7171.10 2278
7171.90 2208
7172.69 2296
7173.49 2390
7174.29 2307
7175.09 2286
7175.89 2367
7176.69 2401
7177.49 2162
7178.29 2175
7179.09 2134
7179.89 2156
7180.69 2142
7181.49 2112
7182.29 2192
7183.09 2254
7183.89 2338
7184.69 2353
7185.49 2389
7186.29 2500
7187.09 2361
7187.89 2426
7188.69 2499
7189.49 2421
7190.29 2404
7191.09 2257
7191.89 2167
7192.69 2177
7193.49 2101
7194.29 2059
7195.09 2075
7195.89 1996
7196.70 1932
7197.50 1872
7198.30 1837
7199.10 2003
7199.90 1844
7200.70 1857
7201.50 1994
7202.30 1873
7203.10 1981
7203.90 1924
7204.70 1856
7205.51 1883
7206.31 2040
7207.11 1994
7207.91 1962
7208.71 1953
7209.51 1945
7210.31 1894
7211.12 1786
7211.92 1859
7212.72 1814
7213.52 1867
7214.32 1971
7215.12 1908
7215.92 1905
7216.73 1761
7217.53 1873
7218.33 1905
7219.13 1905
7219.93 1799
7220.74 1837
7221.54 1946
7222.34 1898
7223.14 1960
7223.94 1916
7224.75 1965
7225.55 1859
7226.35 1893
7227.15 1937
7227.96 1955
7228.76 1956
7229.56 1972
7230.36 2014
7231.17 1990
7231.97 1952
7232.77 2012
7233.57 1953
7234.38 2021
7235.18 1869
7235.98 1990
7236.79 1952
7237.59 1916
7238.39 1968
7239.19 1959
7240.00 2057
7240.80 2037
7241.60 2195
7242.41 2257
7243.21 2319
7244.01 2236
7244.82 2171
7245.62 2084
7246.42 2178
7247.23 2210
7248.03 2248
7248.83 2163
7249.64 2078
7250.44 2100
7251.25 2149
7252.05 2073
7252.85 2056
7253.66 2037
7254.46 2002
7255.27 2105
7256.07 2086
7256.87 2054
7257.68 2134
7258.48 2129
7259.29 2195
7260.09 2181
7260.89 2193
7261.70 2175
7262.50 2254
7263.31 2227
7264.11 2318
7264.92 2318
7265.72 2405
7266.53 2464
7267.33 2389
7268.13 2418
7268.94 2333
7269.74 2409
7270.55 2283
7271.35 2294
7272.16 2213
7272.96 2181
7273.77 2334
7274.57 2378
7275.38 2265
7276.18 2292
7276.99 2233
7277.79 2339
7278.60 2367
7279.40 2426
7280.21 2424
7281.01 2500
7281.82 2330
7282.63 2440
7283.43 2324
7284.24 2590
7285.04 2973
7285.85 3198
7286.65 3599
7287.46 4197
7288.27 4521
7289.07 4878
7289.88 4889
7290.68 4855
7291.49 4638
7292.29 4263
7293.10 3857
7293.91 3438
7294.71 2875
7295.52 2734
7296.33 2591
7297.13 2463
7297.94 2329
7298.74 2294
7299.55 2236
7300.36 2262
7301.16 2174
7301.97 2179
7302.78 2176
7303.58 2184
7304.39 2109
7305.20 2086
7306.00 2301
7306.81 2236
7307.62 2256
7308.42 2228
7309.23 2151
7310.04 2080
7310.84 2094
7311.65 2133
7312.46 2150
7313.27 2224
7314.07 2370
7314.88 2343
7315.69 2386
7316.50 2327
7317.30 2514
7318.11 2528
7318.92 2467
7319.72 2565
7320.53 2579
7321.34 2597
7322.15 2766
7322.96 2843
7323.76 2900
7324.57 2977
7325.38 3006
7326.19 2974
7326.99 2923
7327.80 2704
7328.61 2664
7329.42 2644
7330.23 2473
7331.03 2376
7331.84 2271
7332.65 2267
7333.46 2283
7334.27 2326
7335.08 2306
7335.88 2320
7336.69 2374
7337.50 2266
7338.31 2287
7339.12 2269
7339.93 2237
7340.74 2309
7341.54 2279
7342.35 2251
7343.16 2249
7343.97 2289
7344.78 2300
7345.59 2245
7346.40 2216
7347.21 2269
7348.02 2176
7348.82 2107
7349.63 2239
7350.44 2231
7351.25 2113
7352.06 2245
7352.87 2141
7353.68 2233
7354.49 2275
7355.30 2196
7356.11 2255
7356.92 2204
7357.73 2205
7358.54 2214
7359.35 2171
7360.16 2190
7360.97 2185
7361.78 2206
7362.59 2240
7363.40 2168
7364.21 2240
7365.02 2292
7365.83 2306
7366.64 2358
7367.45 2363
7368.26 2352
7369.07 2466
7369.88 2342
7370.69 2354
7371.50 2465
7372.31 2478
7373.12 2441
7373.93 2368
7374.74 2313
7375.55 2454
7376.36 2498
7377.17 2481
7377.98 2449
7378.79 2409
7379.60 2489
7380.42 2701
7381.23 2682
7382.04 2880
7382.85 2999
7383.66 3328
7384.47 3677
7385.28 3786
7386.09 3944
7386.90 3764
7387.71 3873
7388.53 3705
7389.34 3273
7390.15 3091
7390.96 2907
7391.77 2702
7392.58 2553
7393.39 2275
7394.21 2185
7395.02 2224
7395.83 2253
7396.64 2172
7397.45 2242
7398.27 2186
7399.08 2249
7399.89 2251
7400.70 2234
7401.51 2303
7402.33 2544
7403.14 2700
7403.95 2875
7404.76 2960
7405.57 3124
7406.39 3286
7407.20 3175
7408.01 3048
7408.82 2890
7409.64 2744
7410.45 2635
7411.26 2497
7412.07 2376
7412.89 2373
7413.70 2213
7414.51 2208
7415.32 2185
7416.14 2192
7416.95 2166
7417.76 2061
7418.58 2026
7419.39 2077
7420.20 2065
7421.02 1979
7421.83 1989
7422.64 1985
7423.45 1849
7424.27 1889
7425.08 1937
7425.89 1906
7426.71 1926
7427.52 1843
7428.33 1813
7429.15 1826
7429.96 1853
7430.78 1791
7431.59 1773
7432.40 1910
7433.22 1944
7434.03 1835
7434.84 1820
7435.66 1897
7436.47 1909
7437.29 1943
7438.10 1913
7438.91 1815
7439.73 1909
7440.54 1874
7441.36 1955
7442.17 1906
7442.99 1916
7443.80 1972
7444.61 1939
7445.43 1969
7446.24 2018
7447.06 1976
7447.87 1961
7448.69 1975
7449.50 1956
7450.32 1975
7451.13 1916
7451.95 1868
7452.76 1888
7453.58 1935
7454.39 1888
7455.21 1933
7456.02 1968
7456.84 1899
7457.65 1984
7458.47 1937
7459.28 1901
7460.10 1917
7460.91 1999
7461.73 1986
7462.54 2025
7463.36 1978
7464.17 1903
7464.99 1861
7465.80 1811
7466.62 1845
7467.44 1831
7468.25 1823
7469.07 1770
7469.88 1860
7470.70 1913
7471.51 1914
7472.33 2026
7473.15 1952
7473.96 2018
7474.78 2008
7475.59 2025
7476.41 1953
7477.23 1969
7478.04 1932
7478.86 1850
7479.67 1867
7480.49 1840
7481.31 1812
7482.12 1806
7482.94 1756
7483.76 1773
7484.57 1768
7485.39 1769
7486.21 1760
7487.02 1753
7487.84 1765
7488.66 1796
7489.47 1740
7490.29 1813
7491.11 1797
7491.92 1792
7492.74 1820
7493.56 1821
7494.38 1828
7495.19 1710
7496.01 1710
7496.83 1842
7497.64 1855
7498.46 1655
7499.28 1708
7500.10 1725
7500.91 1635
7501.73 1700
7502.55 1725
7503.37 1693
7504.18 1690
7505.00 1725
7505.82 1694
7506.64 1685
7507.46 1727
7508.27 1677
7509.09 1721
7509.91 1822
7510.73 1771
7511.55 1685
7512.36 1751
7513.18 1652
7514.00 1692
7514.82 1666
7515.64 1639
7516.45 1697
7517.27 1753
7518.09 1679
7518.91 1687
7519.73 1720
7520.55 1637
7521.37 1672
7522.18 1578
7523.00 1598
7523.82 1634
7524.64 1624
7525.46 1609
7526.28 1622
7527.10 1657
7527.92 1647
7528.74 1656
7529.55 1754
7530.37 1674
7531.19 1748
7532.01 1689
7532.83 1681
7533.65 1671
7534.47 1624
7535.29 1679
7536.11 1776
7536.93 1722
7537.75 1679
7538.57 1767
7539.39 1758
7540.21 1715
7541.03 1671
7541.84 1703
7542.66 1702
7543.48 1804
7544.30 1735
7545.12 1886
7545.94 1926
7546.76 1802
7547.58 1797
7548.40 1827
7549.22 1809
7550.04 1871
7550.86 1808
7551.68 1811
7552.51 1835
7553.33 1856
7554.15 1771
7554.97 1734
7555.79 1820
7556.61 1825
7557.43 1808
7558.25 1850
7559.07 1896
7559.89 1905
7560.71 2142
7561.53 2153
7562.35 2117
7563.17 2080
7563.99 2060
7564.81 2129
7565.64 2214
7566.46 2106
7567.28 2139
7568.10 1955
7568.92 2035
7569.74 1858
7570.56 1822
7571.38 1904
7572.21 1926
7573.03 1888
7573.85 1920
7574.67 1873
7575.49 1825
7576.31 1827
7577.13 1814
7577.96 1911
7578.78 1851
7579.60 1921
7580.42 1885
7581.24 1856
7582.07 1861
7582.89 1891
7583.71 1917
7584.53 1858
7585.35 1850
7586.18 1851
7587.00 1840
7587.82 1906
7588.64 1909
7589.46 1952
7590.29 2037
7591.11 2062
7591.93 2125
7592.75 2064
7593.58 2169
7594.40 2150
7595.22 2114
7596.04 2074
7596.87 2134
7597.69 2125
7598.51 2118
7599.34 2100
7600.16 2080
7600.98 2033
7601.80 2083
7602.63 2040
7603.45 2127
7604.27 2278
7605.10 2241
7605.92 2394
7606.74 2450
7607.57 2732
7608.39 2803
7609.21 2881
7610.04 2935
7610.86 2919
7611.68 2803
7612.51 2531
7613.33 2434
7614.15 2480
7614.98 2329
7615.80 2393
7616.62 2278
7617.45 2198
7618.27 2210
7619.10 2351
7619.92 2385
7620.74 2325
7621.57 2299
7622.39 2380
7623.22 2159
7624.04 2233
7624.86 2298
7625.69 2227
7626.51 2200
7627.34 2263
7628.16 2154
7628.99 2263
7629.81 2339
7630.64 2296
7631.46 2304
7632.28 2404
7633.11 2552
7633.93 2808
7634.76 3116
7635.58 3130
7636.41 3314
7637.23 3199
7638.06 3157
7638.88 3149
7639.71 2754
7640.53 2735
7641.36 2489
7642.18 2336
7643.01 2090
7643.83 1969
7644.66 2021
7645.48 1997
7646.31 1970
7647.14 1924
7647.96 1906
7648.79 1838
7649.61 1909
7650.44 1853
7651.26 1818
7652.09 1752
7652.91 1759
7653.74 1814
7654.57 1803
7655.39 1749
7656.22 1681
7657.04 1767
7657.87 1805
7658.70 1714
7659.52 1745
7660.35 1725
7661.17 1722
7662.00 1773
7662.83 1784
7663.65 1824
7664.48 1803
7665.31 1711
7666.13 1735
7666.96 1786
7667.79 1694
7668.61 1699
7669.44 1806
7670.27 1684
7671.09 1640
7671.92 1736
7672.75 1794
7673.57 1748
7674.40 1754
7675.23 1723
7676.05 1699
7676.88 1665
7677.71 1648
7678.53 1676
7679.36 1634
7680.19 1673
7681.02 1734
7681.84 1800
7682.67 1643
7683.50 1645
7684.33 1670
7685.15 1659
7685.98 1689
7686.81 1710
7687.64 1692
7688.46 1586
7689.29 1644
7690.12 1799
7690.95 1739
7691.77 1829
7692.60 1809
7693.43 1749
7694.26 1776
7695.09 1749
7695.91 1767
7696.74 1703
7697.57 1793
7698.40 1808
7699.23 1731
7700.06 1681
7700.88 1743
7701.71 1774
7702.54 1810
7703.37 1780
7704.20 1865
7705.03 1844
7705.85 1888
7706.68 1847
7707.51 1848
7708.34 1828
7709.17 1786
7710.00 1797
7710.83 1899
7711.66 1767
7712.48 1791
7713.31 1779
7714.14 1809
7714.97 1891
7715.80 1891
7716.63 1763
7717.46 1762
7718.29 1709
7719.12 1658
7719.95 1684
7720.78 1752
7721.61 1735
7722.44 1732
7723.27 1665
7724.09 1724
7724.92 1692
7725.75 1679
7726.58 1691
7727.41 1697
7728.24 1786
7729.07 1710
7729.90 1739
7730.73 1748
7731.56 1743
7732.39 1807
7733.22 1753
7734.05 1809
7734.88 1783
7735.71 1819
7736.54 1770
7737.37 1754
7738.20 1760
7739.03 1706
7739.86 1758
7740.70 1726
7741.53 1780
7742.36 1697
7743.19 1771
7744.02 1746
7744.85 1732
7745.68 1772
7746.51 1930
7747.34 1991
7748.17 2076
7749.00 2371
7749.83 2647
7750.66 3034
7751.50 3383
7752.33 3575
7753.16 3681
7753.99 3562
7754.82 3332
7755.65 3010
7756.48 2753
7757.31 2430
7758.15 2145
7758.98 2012
7759.81 1878
7760.64 1839
7761.47 1749
7762.30 1617
7763.13 1664
7763.97 1665
7764.80 1774
7765.63 1607
7766.46 1562
7767.29 1618
7768.13 1692
7768.96 1660
7769.79 1639
7770.62 1537
7771.45 1609
7772.29 1568
7773.12 1523
7773.95 1373
7774.78 1505
7775.62 1582
7776.45 1557
7777.28 1563
7778.11 1580
7778.95 1619
7779.78 1634
7780.61 1724
7781.44 1679
7782.28 1641
7783.11 1634
7783.94 1649
7784.77 1618
7785.61 1620
7786.44 1629
7787.27 1634
7788.11 1696
7788.94 1710
7789.77 1724
7790.61 1652
7791.44 1665
7792.27 1751
7793.10 1785
7793.94 1753
7794.77 1733
7795.60 1676
7796.44 1624
7797.27 1573
7798.11 1649
7798.94 1597
7799.77 1545
7800.61 1704
7801.44 1648
7802.27 1623
7803.11 1636
7803.94 1626
7804.78 1667
7805.61 1611
7806.44 1636
7807.28 1627
7808.11 1562
7808.95 1757
7809.78 1661
7810.61 1590
7811.45 1642
7812.28 1657
7813.12 1687
7813.95 1683
7814.79 1808
7815.62 1772
7816.45 1809
7817.29 1821
7818.12 1805
7818.96 1828
7819.79 1893
7820.63 1807
7821.46 1856
7822.30 1904
7823.13 1910
7823.97 1936
7824.80 1976
7825.64 1908
7826.47 1844
7827.31 1795
7828.14 1781
7828.98 1791
7829.81 1882
7830.65 1854
7831.48 1833
7832.32 1931
7833.15 1881
7833.99 1874
7834.83 1784
7835.66 1801
7836.50 1783
7837.33 1703
7838.17 1657
7839.00 1701
7839.84 1706
7840.68 1714
7841.51 1765
7842.35 1821
7843.18 1872
7844.02 1765
7844.86 1839
7845.69 1899
7846.53 1858
7847.36 1822
7848.20 1784
7849.04 1827
7849.87 1795
7850.71 1757
7851.55 1593
7852.38 1656
7853.22 1595
7854.05 1660
7854.89 1634
7855.73 1633
7856.56 1576
7857.40 1637
7858.24 1670
7859.08 1647
7859.91 1541
7860.75 1701
7861.59 1751
7862.42 1696
7863.26 1655
7864.10 1699
7864.93 1762
7865.77 1729
7866.61 1654
7867.45 1601
7868.28 1705
7869.12 1561
7869.96 1605
7870.80 1597
7871.63 1619
7872.47 1550
7873.31 1630
7874.15 1647
7874.98 1663
7875.82 1666
7876.66 1653
7877.50 1717
7878.33 1679
7879.17 1661
7880.01 1728
7880.85 1764
7881.69 1743
7882.52 1763
7883.36 1735
7884.20 1816
7885.04 1701
7885.88 1722
7886.71 1720
7887.55 1781
7888.39 1754
7889.23 1720
7890.07 1695
7890.91 1703
7891.75 1734
7892.58 1741
7893.42 1891
7894.26 1924
7895.10 1889
7895.94 1814
7896.78 1848
7897.62 1825
7898.46 1846
7899.29 1806
7900.13 1688
7900.97 1797
7901.81 1851
7902.65 1835
7903.49 1895
7904.33 1795
7905.17 1821
7906.01 1852
7906.85 1823
7907.69 1807
7908.53 1804
7909.37 1784
7910.21 1759
7911.04 1708
7911.88 1826
7912.72 1812
7913.56 1768
7914.40 1828
7915.24 1854
7916.08 1987
7916.92 2065
7917.76 2156
7918.60 2292
7919.44 2489
7920.28 2798
7921.12 2881
7921.96 3280
7922.80 3292
7923.64 3265
7924.48 3232
7925.32 3057
7926.16 2790
7927.01 2564
7927.85 2443
7928.69 2258
7929.53 2095
7930.37 2002
7931.21 1902
7932.05 1931
7932.89 2036
7933.73 2094
7934.57 2057
7935.41 2075
7936.25 2041
7937.09 1992
7937.93 1898
7938.78 1900
7939.62 1832
7940.46 1757
7941.30 1765
7942.14 1629
7942.98 1676
7943.82 1662
7944.66 1595
7945.51 1574
7946.35 1614
7947.19 1731
7948.03 1690
7948.87 1723
7949.71 1812
7950.56 1847
7951.40 1752
7952.24 1761
7953.08 1741
7953.92 1712
7954.76 1619
7955.61 1666
7956.45 1629
7957.29 1658
7958.13 1599
7958.97 1577
7959.82 1658
7960.66 1648
7961.50 1591
7962.34 1598
7963.19 1671
7964.03 1621
7964.87 1638
7965.71 1643
7966.56 1629
7967.40 1573
7968.24 1639
7969.08 1671
7969.93 1798
7970.77 1674
7971.61 1761
7972.45 1746
7973.30 1743
7974.14 1682
7974.98 1633
7975.83 1641
7976.67 1673
7977.51 1651
7978.36 1595
7979.20 1595
7980.04 1501
7980.89 1555
7981.73 1520
7982.57 1542
7983.42 1495
7984.26 1554
7985.10 1606
7985.95 1537
7986.79 1471
7987.63 1491
7988.48 1494
7989.32 1513
7990.16 1511
7991.01 1574
7991.85 1546
7992.70 1601
7993.54 1647
7994.38 1508
7995.23 1531
7996.07 1492
7996.92 1451
7997.76 1570
7998.60 1508
7999.45 1468
8000.29 1477
8001.14 1612
8001.98 1520
8002.83 1476
8003.67 1420
8004.52 1524
8005.36 1630
8006.20 1581
8007.05 1577
8007.89 1638
8008.74 1590
8009.58 1657
8010.43 1701
8011.27 1673
8012.12 1817
8012.96 1805
8013.81 1841
8014.65 1808
8015.50 1825
8016.34 1704
8017.19 1722
8018.03 1644
8018.88 1665
8019.72 1727
8020.57 1579
8021.42 1473
8022.26 1563
8023.11 1471
8023.95 1461
8024.80 1484
8025.64 1513
8026.49 1497
8027.33 1472
8028.18 1458
8029.03 1528
8029.87 1544
8030.72 1549
8031.56 1582
8032.41 1585
8033.26 1487
8034.10 1626
8034.95 1590
8035.79 1589
8036.64 1586
8037.49 1663
8038.33 1574
8039.18 1753
8040.03 1634
8040.87 1792
8041.72 1679
8042.57 1694
8043.41 1605
8044.26 1622
8045.11 1574
8045.95 1488
8046.80 1487
8047.65 1509
8048.49 1432
8049.34 1525
8050.19 1497
8051.03 1499
8051.88 1458
8052.73 1550
8053.58 1556
8054.42 1602
8055.27 1615
8056.12 1495
8056.96 1391
8057.81 1511
8058.66 1543
8059.51 1489
8060.35 1454
8061.20 1459
8062.05 1442
8062.90 1347
8063.74 1421
8064.59 1428
8065.44 1390
8066.29 1475
8067.14 1468
8067.98 1438
8068.83 1354
8069.68 1398
8070.53 1493
8071.38 1419
8072.22 1435
8073.07 1404
8073.92 1449
8074.77 1452
8075.62 1342
8076.46 1407
8077.31 1344
8078.16 1308
8079.01 1345
8079.86 1328
8080.71 1378
8081.56 1403
8082.40 1352
8083.25 1335
8084.10 1442
8084.95 1354
8085.80 1365
8086.65 1360
8087.50 1327
8088.35 1326
8089.19 1307
8090.04 1282
8090.89 1450
8091.74 1424
8092.59 1424
8093.44 1337
8094.29 1276
8095.14 1315
8095.99 1339
8096.84 1353
8097.69 1314
8098.54 1286
8099.39 1335
8100.24 1341
8101.09 1291
8101.94 1257
8102.79 1244
8103.63 1329
8104.48 1326
8105.33 1322
8106.18 1355
8107.03 1404
8107.88 1420
8108.73 1390
8109.58 1376
8110.43 1315
8111.28 1359
8112.14 1323
8112.99 1365
8113.84 1365
8114.69 1354
8115.54 1374
8116.39 1405
8117.24 1308
8118.09 1298
8118.94 1351
8119.79 1336
8120.64 1380
8121.49 1411
8122.34 1362
8123.19 1358
8124.04 1385
8124.89 1447
8125.74 1412
8126.60 1417
8127.45 1441
8128.30 1376
8129.15 1432
8130.00 1432
8130.85 1406
8131.70 1322
8132.55 1285
8133.40 1321
8134.26 1345
8135.11 1284
8135.96 1277
8136.81 1307
8137.66 1304
8138.51 1366
8139.37 1291
8140.22 1275
8141.07 1319
8141.92 1374
8142.77 1292
8143.62 1278
8144.48 1322
8145.33 1353
8146.18 1247
8147.03 1263
8147.88 1228
8148.74 1387
8149.59 1409
8150.44 1406
8151.29 1291
8152.15 1333
8153.00 1387
8153.85 1345
8154.70 1354
8155.56 1263
8156.41 1309
8157.26 1450
8158.11 1436
8158.97 1491
8159.82 1551
8160.67 1488
8161.52 1432
8162.38 1520
8163.23 1491
8164.08 1359
8164.94 1390
8165.79 1320
8166.64 1258
8167.49 1268
8168.35 1319
8169.20 1424
8170.05 1335
8170.91 1295
8171.76 1349
8172.61 1374
8173.47 1281
8174.32 1372
8175.17 1329
8176.03 1308
8176.88 1377
8177.74 1296
8178.59 1284
8179.44 1284
8180.30 1368
8181.15 1194
8182.00 1259
8182.86 1285
8183.71 1266
8184.57 1197
8185.42 1227
8186.27 1238
8187.13 1214
8187.98 1206
8188.84 1194
8189.69 1168
8190.55 1222
8191.40 1326
8192.25 1327
8193.11 1317
8193.96 1307
8194.82 1282
8195.67 1260
8196.53 1173
8197.38 1216
8198.24 1351
8199.09 1327
8199.95 1194
8200.80 1225
8201.66 1260
8202.51 1246
8203.37 1181
8204.22 1210
8205.08 1164
8205.93 1224
8206.79 1286
8207.64 1214
8208.50 1264
8209.35 1268
8210.21 1356
8211.06 1246
8211.92 1216
8212.77 1206
8213.63 1227
8214.48 1228
8215.34 1296
8216.20 1333
8217.05 1325
8217.91 1249
8218.76 1241
8219.62 1177
8220.48 1246
8221.33 1226
8222.19 1288
8223.04 1322
8223.90 1360
8224.76 1339
8225.61 1382
8226.47 1406
8227.32 1486
8228.18 1501
8229.04 1507
8229.89 1483
8230.75 1474
8231.61 1447
8232.46 1348
8233.32 1348
8234.18 1343
8235.03 1315
8235.89 1291
8236.75 1274
8237.60 1208
8238.46 1249
8239.32 1258
8240.17 1286
8241.03 1264
8241.89 1258
8242.74 1290
8243.60 1259
8244.46 1241
8245.32 1224
8246.17 1263
8247.03 1306
8247.89 1342
8248.74 1312
8249.60 1227
8250.46 1200
8251.32 1171
8252.17 1232
8253.03 1188
8253.89 1115
8254.75 1168
8255.60 1213
8256.46 1293
8257.32 1275
8258.18 1295
8259.04 1235
8259.89 1236
8260.75 1184
8261.61 1208
8262.47 1294
8263.33 1228
8264.18 1242
8265.04 1184
8265.90 1273
8266.76 1265
8267.62 1208
8268.48 1200
8269.33 1149
8270.19 1166
8271.05 1239
8271.91 1258
8272.77 1322
8273.63 1233
8274.49 1293
8275.34 1310
8276.20 1167
8277.06 1232
8277.92 1200
8278.78 1178
8279.64 1188
8280.50 1221
8281.36 1266
8282.22 1216
8283.08 1169
8283.93 1190
8284.79 1280
8285.65 1262
8286.51 1283
8287.37 1292
8288.23 1324
8289.09 1278
8289.95 1300
8290.81 1275
8291.67 1252
8292.53 1304
8293.39 1329
8294.25 1253
8295.11 1261
8295.97 1309
8296.83 1316
8297.69 1341
8298.55 1281
8299.41 1339
8300.27 1269
8301.13 1290
8301.99 1257
8302.85 1232
8303.71 1224
8304.57 1325
8305.43 1329
8306.29 1291
8307.15 1256
8308.01 1255
8308.87 1308
8309.73 1361
8310.59 1325
8311.45 1282
8312.31 1308
8313.17 1378
8314.03 1312
8314.90 1232
8315.76 1266
8316.62 1227
8317.48 1282
8318.34 1315
8319.20 1370
8320.06 1380
8320.92 1330
8321.78 1330
8322.64 1345
8323.51 1315
8324.37 1288
8325.23 1339
8326.09 1321
8326.95 1306
8327.81 1271
8328.67 1363
8329.54 1408
8330.40 1351
8331.26 1459
8332.12 1321
8332.98 1367
8333.84 1314
8334.71 1335
8335.57 1322
8336.43 1347
8337.29 1394
8338.15 1387
8339.02 1359
8339.88 1311
8340.74 1264
8341.60 1361
8342.46 1348
8343.33 1356
8344.19 1394
8345.05 1337
8345.91 1363
8346.78 1366
8347.64 1319
8348.50 1363
8349.36 1393
8350.23 1412
8351.09 1399
8351.95 1447
8352.81 1403
8353.68 1396
8354.54 1387
8355.40 1390
8356.27 1305
8357.13 1318
8357.99 1437
8358.86 1459
8359.72 1371
8360.58 1380
8361.44 1418
8362.31 1324
8363.17 1358
8364.03 1436
8364.90 1400
8365.76 1536
8366.63 1449
8367.49 1443
8368.35 1472
8369.22 1479
8370.08 1410
8370.94 1471
8371.81 1444
8372.67 1509
8373.53 1527
8374.40 1498
8375.26 1474
8376.13 1381
8376.99 1462
8377.85 1382
8378.72 1448
8379.58 1470
8380.45 1438
8381.31 1497
8382.18 1565
8383.04 1594
8383.90 1522
8384.77 1519
8385.63 1627
8386.50 1576
8387.36 1674
8388.23 1631
8389.09 1638
8389.96 1636
8390.82 1679
8391.69 1664
8392.55 1582
8393.42 1726
8394.28 1701
8395.15 1739
8396.01 1616
8396.88 1592
8397.74 1697
8398.61 1683
8399.47 1650
8400.34 1659
8401.20 1778
8402.07 1873
8402.93 1867
8403.80 1876
8404.66 1875
8405.53 1843
8406.39 1889
8407.26 1936
8408.12 1968
8408.99 1977
8409.86 1902
8410.72 1879
8411.59 1910
8412.45 1942
8413.32 1978
8414.19 2119
8415.05 2039
8415.92 1969
8416.78 2021
8417.65 2129
8418.52 2128
8419.38 2095
8420.25 2095
8421.11 2094
8421.98 2128
8422.85 2190
8423.71 2123
8424.58 2134
8425.45 2094
8426.31 2270
8427.18 2286
8428.05 2207
8428.91 2269
8429.78 2222
8430.65 2374
8431.51 2404
8432.38 2600
8433.25 2446
8434.11 2496
8434.98 2473
8435.85 2575
8436.72 2563
8437.58 2706
8438.45 2706
8439.32 2734
8440.18 2778
8441.05 2816
8441.92 2971
8442.79 3103
8443.65 3169
8444.52 3226
8445.39 3251
8446.26 3374
8447.12 3393
8447.99 3373
8448.86 3404
8449.73 3346
8450.60 3300
8451.46 3366
8452.33 3495
8453.20 3495
8454.07 3740
8454.94 3816
8455.80 4308
8456.67 4999
8457.54 6212
8458.41 7544
8459.28 9184
8460.14 10571
8461.01 11328
8461.88 11306
8462.75 11112
8463.62 10201
8464.49 9086
8465.36 8137
8466.22 6543
8467.09 5592
8467.96 4783
8468.83 4292
8469.70 3654
8470.57 3189
8471.44 2881
8472.31 2906
8473.17 2781
8474.04 2699
8474.91 2532
8475.78 2391
8476.65 2403
8477.52 2356
8478.39 2389
8479.26 2381
8480.13 2191
8481.00 2225
8481.87 2301
8482.74 2125
8483.61 2058
8484.48 2087
8485.34 2029
8486.21 2173
8487.08 2077
8487.95 2215
8488.82 2278
8489.69 2301
8490.56 2266
8491.43 2201
8492.30 2210
8493.17 2208
8494.04 2180
8494.91 2216
8495.78 2303
8496.65 2428
8497.52 2640
8498.39 2569
8499.26 2621
8500.13 2661
8501.01 2625
8501.88 2539
8502.75 2451
8503.62 2422
8504.49 2272
8505.36 2153
8506.23 2242
8507.10 2102
8507.97 2113
8508.84 2008
8509.71 2039
8510.58 2063
8511.45 2056
8512.32 2099
8513.20 2132
8514.07 2132
8514.94 2159
8515.81 2257
8516.68 2248
8517.55 2353
8518.42 2348
8519.29 2358
8520.17 2424
8521.04 2355
8521.91 2438
8522.78 2361
8523.65 2459
8524.52 2387
8525.39 2383
8526.27 2505
8527.14 2507
8528.01 2433
8528.88 2459
8529.75 2519
8530.63 2619
8531.50 2612
8532.37 2622
8533.24 2553
8534.11 2554
8534.99 2590
8535.86 2652
8536.73 2546
8537.60 2624
8538.47 2528
8539.35 2562
8540.22 2571
8541.09 2380
8541.96 2424
8542.84 2525
8543.71 2435
8544.58 2336
8545.46 2257
8546.33 2184
8547.20 2143
8548.07 2139
8548.95 1982
8549.82 1957
8550.69 1999
8551.57 1981
8552.44 2017
8553.31 1869
8554.18 1823
8555.06 1900
8555.93 1959
8556.80 2075
8557.68 2178
8558.55 2296
8559.42 2177
8560.30 2174
8561.17 2147
8562.04 2096
8562.92 2130
8563.79 2142
8564.67 2025
8565.54 1945
8566.41 1860
8567.29 1889
8568.16 1887
8569.03 1833
8569.91 1800
8570.78 1829
8571.66 1780
8572.53 1730
8573.40 1827
8574.28 1842
8575.15 1877
8576.03 1791
8576.90 1822
8577.78 1859
8578.65 1726
8579.52 1787
8580.40 1795
8581.27 1706
8582.15 1702
8583.02 1642
8583.90 1750
8584.77 1712
8585.65 1658
8586.52 1649
8587.40 1663
8588.27 1632
8589.15 1718
8590.02 1727
8590.90 1690
8591.77 1721
8592.65 1680
8593.52 1693
8594.40 1742
8595.27 1694
8596.15 1736
8597.02 1691
8597.90 1862
8598.77 1770
8599.65 1691
8600.52 1821
8601.40 1896
8602.28 1894
8603.15 1800
8604.03 1930
8604.90 1864
8605.78 1920
8606.65 1965
8607.53 1858
8608.41 1878
8609.28 1790
8610.16 1742
8611.03 1829
8611.91 1906
8612.79 1872
8613.66 1825
8614.54 1825
8615.41 1771
8616.29 1728
8617.17 1798
8618.04 1826
8618.92 1693
8619.80 1653
8620.67 1704
8621.55 1737
8622.43 1872
8623.30 1781
8624.18 1800
8625.06 1770
8625.93 1765
8626.81 1786
8627.69 1863
8628.56 1838
8629.44 1861
8630.32 1934
8631.20 1972
8632.07 2058
8632.95 2093
8633.83 2049
8634.70 2045
8635.58 2031
8636.46 1991
8637.34 1946
8638.21 1955
8639.09 1992
8639.97 2096
8640.85 2097
8641.72 2017
8642.60 2106
8643.48 2038
8644.36 2148
8645.23 1973
8646.11 2076
8646.99 2155
8647.87 2129
8648.75 2175
8649.62 2276
8650.50 2129
8651.38 2227
8652.26 2377
8653.14 2324
8654.01 2311
8654.89 2295
8655.77 2380
8656.65 2465
8657.53 2394
8658.41 2519
8659.29 2425
8660.16 2422
8661.04 2441
8661.92 2451
8662.80 2487
8663.68 2494
8664.56 2453
8665.44 2584
8666.31 2565
8667.19 2485
8668.07 2455
8668.95 2660
8669.83 2522
8670.71 2517
8671.59 2701
8672.47 2568
8673.35 2587
8674.23 2591
8675.11 2908
8675.99 2973
8676.86 3110
8677.74 3331
8678.62 3425
8679.50 3765
8680.38 3743
8681.26 3708
8682.14 3616
8683.02 3403
8683.90 3414
8684.78 3318
8685.66 3160
8686.54 3087
8687.42 3019
8688.30 3119
8689.18 3140
8690.06 3129
8690.94 3273
8691.82 3446
8692.70 3759
8693.58 4298
8694.46 5051
8695.34 5857
8696.22 6743
8697.10 7316
8697.98 7735
8698.86 7682
8699.74 7532
8700.62 6716
8701.51 5969
8702.39 5128
8703.27 4587
8704.15 3912
8705.03 3417
8705.91 3220
8706.79 3064
8707.67 2892
8708.55 2849
8709.43 2730
8710.31 2618
8711.20 2625
8712.08 2679
8712.96 2600
8713.84 2583
8714.72 2605
8715.60 2547
8716.48 2456
8717.36 2402
8718.25 2444
8719.13 2455
8720.01 2488
8720.89 2482
8721.77 2668
8722.65 2876
8723.54 2955
8724.42 3076
8725.30 2956
8726.18 2970
8727.06 2995
8727.95 2835
8728.83 2711
8729.71 2599
8730.59 2614
8731.47 2519
8732.36 2572
8733.24 2653
8734.12 2700
8735.00 2646
8735.89 2747
8736.77 2798
8737.65 2751
8738.53 2801
8739.42 2702
8740.30 2630
8741.18 2648
8742.06 2591
8742.95 2629
8743.83 2495
8744.71 2415
8745.59 2364
8746.48 2436
8747.36 2564
8748.24 2611
8749.13 2459
8750.01 2520
8750.89 2624
8751.78 2600
8752.66 2649
8753.54 2509
8754.43 2528
8755.31 2659
8756.19 2676
8757.08 2622
8757.96 2737
8758.84 2762
8759.73 2839
8760.61 2895
8761.49 2923
8762.38 2918
8763.26 2985
8764.15 2996
8765.03 2982
8765.91 2968
8766.80 3006
8767.68 3070
8768.57 3287
8769.45 3305
8770.33 3380
8771.22 3528
8772.10 3529
8772.99 3573
8773.87 3495
8774.75 3556
8775.64 3381
8776.52 3323
8777.41 3313
8778.29 3313
8779.18 3174
8780.06 3147
8780.95 3368
8781.83 3645
8782.72 4026
8783.60 4606
8784.49 5313
8785.37 6197
8786.26 7162
8787.14 7612
8788.03 7619
8788.91 7221
8789.80 7035
8790.68 6500
8791.57 5674
8792.45 5173
8793.34 4368
8794.22 3835
8795.11 3465
8795.99 3206
8796.88 3048
8797.76 2814
8798.65 2643
8799.53 2740
8800.42 2889
8801.31 2900
8802.19 2839
8803.08 2931
8803.96 2886
8804.85 2812
8805.74 2732
8806.62 2618
8807.51 2494
8808.39 2475
8809.28 2414
8810.17 2247
8811.05 2202
8811.94 2274
8812.82 2238
8813.71 2230
8814.60 2348
8815.48 2264
8816.37 2281
8817.26 2313
8818.14 2318
8819.03 2361
8819.92 2229
8820.80 2213
8821.69 2264
8822.58 2188
8823.46 2197
8824.35 2180
8825.24 2286
8826.12 2288
8827.01 2229
8827.90 2149
8828.78 2248
8829.67 2203
8830.56 2058
8831.45 1989
8832.33 2028
8833.22 2003
8834.11 2018
8835.00 1880
8835.88 1906
8836.77 1934
8837.66 1870
8838.55 1955
8839.43 1973
8840.32 2023
8841.21 2041
8842.10 1991
8842.98 2066
8843.87 1990
8844.76 1970
8845.65 2051
8846.54 2065
8847.42 2040
8848.31 2029
8849.20 2148
8850.09 2081
8850.98 2045
8851.86 2042
8852.75 2036
8853.64 1992
8854.53 1990
8855.42 2052
8856.31 2053
8857.19 2003
8858.08 1979
8858.97 2039
8859.86 2052
8860.75 2040
8861.64 1963
8862.53 1969
8863.42 1978
8864.30 2036
8865.19 2009
8866.08 2045
8866.97 2008
8867.86 2026
8868.75 1911
8869.64 1905
8870.53 1932
8871.42 1949
8872.31 1923
8873.20 1784
8874.08 1781
8874.97 1827
8875.86 1732
8876.75 1766
8877.64 1756
8878.53 1671
8879.42 1693
8880.31 1699
8881.20 1708
8882.09 1695
8882.98 1679
8883.87 1622
8884.76 1606
8885.65 1660
8886.54 1652
8887.43 1551
8888.32 1624
8889.21 1614
8890.10 1583
8890.99 1554
8891.88 1577
8892.77 1545
8893.66 1538
8894.55 1540
8895.44 1531
8896.33 1538
8897.22 1535
8898.11 1492
8899.00 1437
8899.90 1514
8900.79 1511
8901.68 1513
8902.57 1499
8903.46 1478
8904.35 1497
8905.24 1520
8906.13 1445
8907.02 1387
8907.91 1311
8908.80 1372
8909.70 1443
8910.59 1328
8911.48 1331
8912.37 1386
8913.26 1372
8914.15 1360
8915.04 1371
8915.93 1389
8916.83 1392
8917.72 1334
8918.61 1342
8919.50 1392
8920.39 1390
8921.28 1383
8922.18 1339
8923.07 1355
8923.96 1323
8924.85 1342
8925.74 1315
8926.64 1311
8927.53 1279
8928.42 1295
8929.31 1328
8930.20 1297
8931.10 1370
8931.99 1400
8932.88 1411
8933.77 1402
8934.67 1403
8935.56 1364
8936.45 1342
8937.34 1328
8938.24 1339
8939.13 1286
8940.02 1258
8940.91 1306
8941.81 1338
8942.70 1278
8943.59 1253
8944.49 1269
8945.38 1284
8946.27 1229
8947.16 1211
8948.06 1243
8948.95 1208
8949.84 1194
8950.74 1267
8951.63 1234
8952.52 1288
8953.42 1311
8954.31 1280
8955.20 1148
8956.10 1183
8956.99 1187
8957.88 1197
8958.78 1225
8959.67 1153
8960.56 1164
8961.46 1206
8962.35 1139
8963.25 1155
8964.14 1229
8965.03 1170
8965.93 1223
8966.82 1177
8967.72 1179
8968.61 1149
8969.50 1299
8970.40 1227
8971.29 1165
8972.19 1216
8973.08 1130
8973.98 1205
8974.87 1229
8975.76 1254
8976.66 1210
8977.55 1175
8978.45 1186
8979.34 1133
8980.24 1131
8981.13 1200
8982.03 1100
8982.92 1173
8983.82 1169
8984.71 1126
8985.61 1091
8986.50 1170
8987.40 1135
8988.29 1107
8989.19 1045
8990.08 1126
8990.98 1133
8991.87 1128
8992.77 1116
8993.66 1087
8994.56 1148
8995.45 1108
8996.35 1143
8997.24 1059
8998.14 1050
8999.04 1140
8999.93 1170
9000.83 1143
9001.72 1111
9002.62 1055
9003.51 1138
9004.41 1116
9005.31 1084
9006.20 1068
9007.10 1150
9007.99 1136
9008.89 1096
9009.79 1083
9010.68 1092
9011.58 1114
9012.48 1058
9013.37 1029
9014.27 1106
9015.16 1055
9016.06 1023
9016.96 1029
9017.85 1050
9018.75 1037
9019.65 1057
9020.54 1136
9021.44 1065
9022.34 1056
9023.23 1053
9024.13 1035
9025.03 1026
9025.93 1009
9026.82 1045
9027.72 1049
9028.62 1048
9029.51 1083
9030.41 1048
9031.31 1091
9032.21 1141
9033.10 1072
9034.00 1056
9034.90 1119
9035.79 1029
9036.69 1023
9037.59 1041
9038.49 1045
9039.38 1107
9040.28 1069
9041.18 1115
9042.08 1067
9042.98 1039
9043.87 1084
9044.77 1046
9045.67 1141
9046.57 1090
9047.47 1060
9048.36 1053
9049.26 1058
9050.16 1064
9051.06 1095
9051.96 1040
9052.85 987
9053.75 1131
9054.65 1105
9055.55 1093
9056.45 1067
9057.35 1138
9058.25 1095
9059.14 1086
9060.04 1056
9060.94 1056
9061.84 1163
9062.74 1085
9063.64 1051
9064.54 1028
9065.44 1134
9066.33 1197
9067.23 1166
9068.13 1086
9069.03 1167
9069.93 1103
9070.83 1070
9071.73 1133
9072.63 1108
9073.53 1183
9074.43 1089
9075.33 1157
9076.23 1134
9077.13 1096
9078.03 1103
9078.92 1120
9079.82 1147
9080.72 1131
9081.62 1099
9082.52 1106
9083.42 1121
9084.32 1108
9085.22 976
9086.12 1041
9087.02 1112
9087.92 1098
9088.82 1043
9089.72 1097
9090.62 1091
9091.52 1104
9092.42 1066
9093.32 1100
9094.22 1074
9095.12 1051
9096.03 1056
9096.93 1094
9097.83 1123
9098.73 1001
9099.63 1026
9100.53 996
9101.43 1023
9102.33 1038
9103.23 1062
9104.13 1015
9105.03 1029
9105.93 1007
9106.83 1023
9107.74 997
9108.64 1017
9109.54 989
9110.44 1031
9111.34 972
9112.24 1081
9113.14 1042
9114.04 1056
9114.94 1046
9115.85 1044
9116.75 1068
9117.65 1014
9118.55 1011
9119.45 1072
9120.35 1052
9121.26 1009
9122.16 1008
9123.06 1007
9123.96 1033
9124.86 1065
9125.77 1007
9126.67 1010
9127.57 1015
9128.47 1065
9129.37 1004
9130.28 1059
9131.18 998
9132.08 1073
9132.98 1037
9133.88 1058
9134.79 1042
9135.69 1043
9136.59 1047
9137.49 1006
9138.40 1027
9139.30 1034
9140.20 1059
9141.10 1027
9142.01 1021
9142.91 1051
9143.81 1012
9144.72 999
9145.62 1044
9146.52 1061
9147.42 1136
9148.33 1043
9149.23 1062
9150.13 1054
9151.04 1026
9151.94 1027
9152.84 1022
9153.75 976
9154.65 1026
9155.55 993
9156.46 1018
9157.36 1072
9158.26 1039
9159.17 1017
9160.07 1057
9160.97 1092
9161.88 1102
9162.78 1031
9163.69 1057
9164.59 1061
9165.49 1024
9166.40 1070
9167.30 1028
9168.21 1026
9169.11 991
9170.01 1005
9170.92 1035
9171.82 989
9172.73 1067
9173.63 1065
9174.53 994
9175.44 991
9176.34 1029
9177.25 1071
9178.15 1032
9179.06 1018
9179.96 1023
9180.87 1087
9181.77 1080
9182.68 988
9183.58 1024
9184.49 987
9185.39 946
9186.30 1010
9187.20 1038
9188.11 1045
9189.01 944
9189.92 1012
9190.82 1093
9191.73 1107
9192.63 998
9193.54 1024
9194.44 1075
9195.35 1049
9196.25 1025
9197.16 1030
9198.06 1099
9198.97 1043
9199.87 1051
9200.78 1064
9201.69 1082
9202.59 1005
9203.50 1096
9204.40 1205
9205.31 1209
9206.21 1191
9207.12 1177
9208.03 1227
9208.93 1206
9209.84 1196
9210.74 1130
9211.65 1125
9212.56 1113
9213.46 1042
9214.37 1060
9215.28 1026
9216.18 1039
9217.09 1068
9218.00 1069
9218.90 1072
9219.81 1057
9220.72 1133
9221.62 1074
9222.53 1074
9223.44 1114
9224.34 1132
9225.25 1141
9226.16 1037
9227.06 1116
9227.97 1097
9228.88 1119
9229.78 1088
9230.69 1022
9231.60 1032
9232.51 977
9233.41 967
9234.32 1037
9235.23 1061
9236.13 1076
9237.04 1087
9237.95 1072
9238.86 1070
9239.76 983
9240.67 999
9241.58 1003
9242.49 1039
9243.39 971
9244.30 990
9245.21 984
9246.12 1080
9247.03 1073
9247.93 1067
9248.84 1059
9249.75 1029
9250.66 1072
9251.57 1027
9252.47 1021
9253.38 968
9254.29 981
9255.20 1033
9256.11 1018
9257.02 1010
9257.92 1000
9258.83 1041
9259.74 1082
9260.65 987
9261.56 977
9262.47 1016
9263.38 978
9264.28 907
9265.19 957
9266.10 1005
9267.01 1033
9267.92 1024
9268.83 1011
9269.74 1055
9270.65 1098
9271.56 1051
9272.47 1071
9273.37 1010
9274.28 1006
9275.19 1066
9276.10 995
9277.01 977
9277.92 989
9278.83 1012
9279.74 1053
9280.65 1084
9281.56 1027
9282.47 1010
9283.38 1097
9284.29 1065
9285.20 1028
9286.11 1034
9287.02 1041
9287.93 992
9288.84 1028
9289.75 1041
9290.66 1012
9291.57 950
9292.48 981
9293.39 1047
9294.30 1093
9295.21 978
9296.12 1004
9297.03 982
9297.94 1021
9298.85 973
9299.76 996
9300.67 1117
9301.58 1080
9302.49 1032
9303.40 1059
9304.31 1038
9305.23 1093
9306.14 1071
9307.05 1053
9307.96 953
9308.87 941
9309.78 1050
9310.69 1109
9311.60 1080
9312.51 1062
9313.42 1078
9314.34 1128
9315.25 1047
9316.16 1056
9317.07 1049
9317.98 1003
9318.89 1035
9319.80 1018
9320.72 1053
9321.63 992
9322.54 1060
9323.45 1019
9324.36 1041
9325.27 967
9326.19 968
9327.10 984
9328.01 1078
9328.92 1074
9329.83 974
9330.74 1005
9331.66 949
9332.57 1008
9333.48 1029
9334.39 970
9335.31 1031
9336.22 1024
9337.13 1015
9338.04 1060
9338.96 1009
9339.87 988
9340.78 987
9341.69 1071
9342.61 1090
9343.52 1051
9344.43 1053
9345.34 1001
9346.26 1021
9347.17 1036
9348.08 1028
9348.99 1025
9349.91 938
9350.82 1007
9351.73 1049
9352.65 1015
9353.56 1042
9354.47 1003
9355.39 1077
9356.30 1063
9357.21 1013
9358.13 976
9359.04 991
9359.95 1015
9360.87 1031
9361.78 1000
9362.69 1016
9363.61 1152
9364.52 1077
9365.43 1005
9366.35 1044
9367.26 1071
9368.18 1078
9369.09 1080
9370.00 1075
9370.92 1085
9371.83 1070
9372.75 1038
9373.66 1041
9374.57 1023
9375.49 1073
9376.40 1035
9377.32 1063
9378.23 1068
9379.15 1067
9380.06 1123
9380.97 1132
9381.89 1132
9382.80 1106
9383.72 1018
9384.63 1060
9385.55 1207
9386.46 1149
9387.38 1060
9388.29 1113
9389.21 1081
9390.12 1102
9391.04 1118
9391.95 1125
9392.87 1131
9393.78 1205
9394.70 1182
9395.61 1118
9396.53 1276
9397.44 1222
9398.36 1206
9399.27 1203
9400.19 1235
9401.10 1269
9402.02 1250
9402.94 1219
9403.85 1248
9404.77 1287
9405.68 1234
9406.60 1248
9407.51 1230
9408.43 1119
9409.35 1169
9410.26 1231
9411.18 1199
9412.09 1146
9413.01 1177
9413.93 1220
9414.84 1180
9415.76 1259
9416.67 1233
9417.59 1181
9418.51 1198
9419.42 1174
9420.34 1163
9421.26 1187
9422.17 1154
9423.09 1152
9424.01 1161
9424.92 1141
9425.84 1257
9426.76 1303
9427.67 1207
9428.59 1192
9429.51 1261
9430.42 1271
9431.34 1233
9432.26 1219
9433.17 1207
9434.09 1267
9435.01 1297
9435.93 1342
9436.84 1284
9437.76 1251
9438.68 1351
9439.59 1408
9440.51 1379
9441.43 1461
9442.35 1443
9443.26 1552
9444.18 1577
9445.10 1471
9446.02 1460
9446.93 1404
9447.85 1457
9448.77 1415
9449.69 1438
9450.61 1409
9451.52 1393
9452.44 1398
9453.36 1467
9454.28 1703
9455.20 1960
9456.11 2137
9457.03 2377
9457.95 2627
9458.87 2673
9459.79 2654
9460.71 2503
9461.62 2245
9462.54 2070
9463.46 1932
9464.38 1684
9465.30 1613
9466.22 1495
9467.14 1390
9468.05 1362
9468.97 1354
9469.89 1338
9470.81 1324
9471.73 1295
9472.65 1302
9473.57 1280
9474.49 1290
9475.41 1291
9476.32 1248
9477.24 1228
9478.16 1213
9479.08 1215
9480.00 1201
9480.92 1226
9481.84 1268
9482.76 1305
9483.68 1274
9484.60 1377
9485.52 1364
9486.44 1421
9487.36 1425
9488.28 1429
9489.20 1402
9490.12 1402
9491.04 1262
9491.96 1289
9492.88 1420
9493.80 1319
9494.72 1310
9495.64 1288
9496.56 1250
9497.48 1166
9498.40 1191
9499.32 1258
9500.24 1223
9501.16 1237
9502.08 1221
9503.00 1219
9503.92 1183
9504.84 1144
9505.76 1141
9506.68 1140
9507.60 1170
9508.52 1136
9509.44 1204
9510.36 1183
9511.28 1237
9512.21 1179
9513.13 1154
9514.05 1208
9514.97 1225
9515.89 1191
9516.81 1271
9517.73 1294
9518.65 1241
9519.57 1241
9520.50 1198
9521.42 1263
9522.34 1215
9523.26 1216
9524.18 1173
9525.10 1258
9526.02 1274
9526.95 1220
9527.87 1245
9528.79 1307
9529.71 1253
9530.63 1271
9531.55 1245
9532.48 1232
9533.40 1198
9534.32 1293
9535.24 1331
9536.16 1400
9537.09 1324
9538.01 1407
9538.93 1422
9539.85 1388
9540.77 1453
9541.70 1326
9542.62 1355
9543.54 1356
9544.46 1307
9545.39 1226
9546.31 1203
9547.23 1176
9548.15 1192
9549.08 1232
9550.00 1174
9550.92 1242
9551.85 1274
9552.77 1216
9553.69 1139
9554.61 1240
9555.54 1200
9556.46 1218
9557.38 1150
9558.31 1154
9559.23 1242
9560.15 1263
9561.08 1245
9562.00 1198
9562.92 1173
9563.85 1247
9564.77 1242
9565.69 1191
9566.62 1246
9567.54 1226
9568.46 1218
9569.39 1210
9570.31 1195
9571.23 1141
9572.16 1179
9573.08 1187
9574.01 1193
9574.93 1248
9575.85 1189
9576.78 1234
9577.70 1201
9578.63 1224
9579.55 1199
9580.47 1315
9581.40 1233
9582.32 1184
9583.25 1197
9584.17 1184
9585.10 1249
9586.02 1136
9586.94 1162
9587.87 1165
9588.79 1206
9589.72 1219
9590.64 1213
9591.57 1167
9592.49 1157
9593.42 1237
9594.34 1265
9595.27 1275
9596.19 1181
9597.12 1269
9598.04 1229
9598.97 1183
9599.89 1245
9600.82 1268
9601.74 1232
9602.67 1295
9603.59 1289
9604.52 1256
9605.44 1339
9606.37 1328
9607.29 1307
9608.22 1304
9609.15 1410
9610.07 1399
9611.00 1349
9611.92 1320
9612.85 1275
9613.77 1318
9614.70 1385
9615.63 1366
9616.55 1318
9617.48 1386
9618.40 1407
9619.33 1403
9620.26 1358
9621.18 1360
9622.11 1360
9623.03 1343
9623.96 1413
9624.89 1403
9625.81 1427
9626.74 1371
9627.67 1384
9628.59 1467
9629.52 1410
9630.45 1447
9631.37 1450
9632.30 1449
9633.23 1616
9634.15 1562
9635.08 1501
9636.01 1474
9636.93 1585
9637.86 1547
9638.79 1597
9639.71 1714
9640.64 1526
9641.57 1532
9642.50 1668
9643.42 1661
9644.35 1683
9645.28 1664
9646.21 1651
9647.13 1664
9648.06 1662
9648.99 1734
9649.92 1790
9650.84 1845
9651.77 1861
9652.70 1884
9653.63 1863
9654.55 1787
9655.48 1959
9656.41 1992
9657.34 1954
9658.26 1955
9659.19 2011
9660.12 2015
9661.05 1947
9661.98 2076
9662.91 2074
9663.83 1834
9664.76 1967
9665.69 1915
9666.62 1854
9667.55 1931
9668.48 1887
9669.40 1984
9670.33 2024
9671.26 2049
9672.19 2112
9673.12 2174
9674.05 2154
9674.98 2163
9675.90 2151
9676.83 2240
9677.76 2119
9678.69 2121
9679.62 2122
9680.55 2188
9681.48 2147
9682.41 2147
9683.34 2113
9684.27 2178
9685.19 2272
9686.12 2222
9687.05 2298
9687.98 2358
9688.91 2383
9689.84 2370
9690.77 2326
9691.70 2407
9692.63 2419
9693.56 2297
9694.49 2364
9695.42 2350
9696.35 2422
9697.28 2448
9698.21 2435
9699.14 2546
9700.07 2715
9701.00 2997
9701.93 3273
9702.86 3615
9703.79 3999
9704.72 4143
9705.65 4122
9706.58 3836
9707.51 3816
9708.44 3568
9709.37 3093
9710.30 2912
9711.23 2804
9712.16 2668
9713.09 2455
9714.02 2432
9714.95 2445
9715.88 2460
9716.82 2383
9717.75 2458
9718.68 2517
9719.61 2592
9720.54 2582
9721.47 2527
9722.40 2608
9723.33 2481
9724.26 2380
9725.19 2221
9726.13 2223
9727.06 2204
9727.99 2078
9728.92 2038
9729.85 2081
9730.78 2015
9731.71 2053
9732.64 2008
9733.58 2031
9734.51 2131
9735.44 2140
9736.37 2178
9737.30 2186
9738.23 2194
9739.17 2194
9740.10 2087
9741.03 2071
9741.96 2145
9742.89 2090
9743.83 2037
9744.76 1933
9745.69 1858
9746.62 1951
9747.55 1949
9748.49 1930
9749.42 1798
9750.35 1870
9751.28 1815
9752.22 1781
9753.15 1745
9754.08 1839
9755.01 1770
9755.95 1791
9756.88 1801
9757.81 1754
9758.75 1674
9759.68 1649
9760.61 1649
9761.54 1657
9762.48 1730
9763.41 1730
9764.34 1756
9765.28 1794
9766.21 1812
9767.14 1784
9768.08 1792
9769.01 1783
9769.94 1763
9770.88 1871
9771.81 1782
9772.74 1730
9773.68 1803
9774.61 1774
9775.54 1812
9776.48 1777
9777.41 1770
9778.34 1835
9779.28 1882
9780.21 1908
9781.14 1895
9782.08 1923
9783.01 1853
9783.95 1973
9784.88 2118
9785.81 2058
9786.75 2122
9787.68 2010
9788.62 2041
9789.55 2068
9790.49 1968
9791.42 2055
9792.35 1961
9793.29 1840
9794.22 1839
9795.16 1757
9796.09 1700
9797.03 1671
9797.96 1693
9798.90 1713
9799.83 1706
9800.77 1712
9801.70 1818
9802.64 1806
9803.57 1846
9804.51 1865
9805.44 1873
9806.38 1748
9807.31 1743
9808.25 1729
9809.18 1550
9810.12 1645
9811.05 1588
9811.99 1479
9812.92 1480
9813.86 1459
9814.79 1449
9815.73 1454
9816.66 1432
9817.60 1404
9818.54 1354
9819.47 1393
9820.41 1450
9821.34 1374
9822.28 1370
9823.21 1353
9824.15 1412
9825.09 1411
9826.02 1367
9826.96 1398
9827.89 1353
9828.83 1383
9829.77 1355
9830.70 1375
9831.64 1380
9832.57 1338
9833.51 1281
9834.45 1278
9835.38 1284
9836.32 1267
9837.26 1317
9838.19 1336
9839.13 1369
9840.07 1275
9841.00 1377
9841.94 1393
9842.88 1266
9843.81 1244
9844.75 1281
9845.69 1303
9846.62 1342
9847.56 1356
9848.50 1317
9849.44 1341
9850.37 1306
9851.31 1314
9852.25 1282
9853.18 1323
9854.12 1321
9855.06 1387
9856.00 1353
9856.93 1336
9857.87 1320
9858.81 1377
9859.75 1411
9860.68 1384
9861.62 1373
9862.56 1322
9863.50 1255
9864.44 1275
9865.37 1264
9866.31 1249
9867.25 1304
9868.19 1264
9869.13 1279
9870.06 1259
9871.00 1264
9871.94 1283
9872.88 1278
9873.82 1210
9874.75 1270
9875.69 1252
9876.63 1301
9877.57 1294
9878.51 1221
9879.45 1204
9880.39 1241
9881.32 1247
9882.26 1263
9883.20 1298
9884.14 1290
9885.08 1255
9886.02 1272
9886.96 1218
9887.90 1171
9888.83 1206
9889.77 1184
9890.71 1185
9891.65 1178
9892.59 1224
9893.53 1168
9894.47 1188
9895.41 1232
9896.35 1187
9897.29 1141
9898.23 1184
9899.17 1244
9900.11 1197
9901.05 1149
9901.99 1170
9902.92 1111
9903.86 1154
9904.80 1114
9905.74 1088
9906.68 1147
9907.62 1191
9908.56 1159
9909.50 1200
9910.44 1160
9911.38 1144
9912.32 1155
9913.26 1146
9914.20 1131
9915.14 1129
9916.08 1167
9917.02 1195
9917.97 1255
9918.91 1200
9919.85 1176
9920.79 1181
9921.73 1196
9922.67 1127
9923.61 1171
9924.55 1154
9925.49 1176
9926.43 1182
9927.37 1242
9928.31 1339
9929.25 1504
9930.19 1599
9931.13 1764
9932.08 1827
9933.02 1786
9933.96 1707
9934.90 1692
9935.84 1659
9936.78 1523
9937.72 1421
9938.66 1267
9939.61 1220
9940.55 1141
9941.49 1129
9942.43 1136
9943.37 1098
9944.31 1087
9945.26 1136
9946.20 1163
9947.14 1093
9948.08 1065
9949.02 1115
9949.96 1105
9950.91 1050
9951.85 1097
9952.79 1122
9953.73 1088
9954.67 1061
9955.62 1113
9956.56 1154
9957.50 1086
9958.44 1075
9959.39 1051
9960.33 1132
9961.27 1154
9962.21 1168
9963.16 1115
9964.10 1132
9965.04 1078
9965.98 1049
9966.93 1028
9967.87 1076
9968.81 1084
9969.75 1065
9970.70 1049
9971.64 1042
9972.58 1042
9973.53 1011
9974.47 1020
9975.41 998
9976.36 1085
9977.30 1028
9978.24 1006
9979.18 964
9980.13 932
9981.07 984
9982.01 942
9982.96 933
9983.90 1003
9984.85 1018
9985.79 959
9986.73 1022
9987.68 1005
9988.62 956
9989.56 923
9990.51 934
9991.45 977
9992.40 963
9993.34 925
9994.28 962
9995.23 977
9996.17 1034
9997.12 1001
9998.06 1009
9999.00 1048
9999.95 999
10000.89 970
10001.84 969
10002.78 939
10003.73 930
10004.67 964
10005.61 1023
10006.56 1058
10007.50 1005
10008.45 1130
10009.39 1035
10010.34 993
10011.28 987
10012.23 999
10013.17 953
10014.12 997
10015.06 1062
10016.01 1041
10016.95 1007
10017.90 968
10018.84 942
10019.79 969
10020.73 987
10021.68 959
10022.62 920
10023.57 966
10024.51 980
10025.46 954
10026.41 933
10027.35 999
10028.30 958
10029.24 951
10030.19 959
10031.13 923
10032.08 975
10033.03 926
10033.97 928
10034.92 931
10035.86 970
10036.81 931
10037.76 986
10038.70 971
10039.65 870
10040.59 892
10041.54 908
10042.49 946
10043.43 926
10044.38 844
10045.33 887
10046.27 918
10047.22 954
10048.16 945
10049.11 878
10050.06 863
10051.00 895
10051.95 880
10052.90 860
10053.84 892
10054.79 822
10055.74 895
10056.69 844
10057.63 884
10058.58 947
10059.53 879
10060.47 927
10061.42 855
10062.37 842
10063.32 876
10064.26 867
10065.21 839
10066.16 919
10067.10 874
10068.05 945
10069.00 916
10069.95 1011
10070.89 910
10071.84 859
10072.79 882
10073.74 924
10074.69 863
10075.63 885
10076.58 880
10077.53 930
10078.48 868
10079.43 964
10080.37 858
10081.32 844
10082.27 891
10083.22 914
10084.17 885
10085.11 906
10086.06 902
10087.01 886
10087.96 964
10088.91 967
10089.86 865
10090.81 897
10091.75 819
10092.70 849
10093.65 871
10094.60 830
10095.55 874
10096.50 863
10097.45 871
10098.40 783
10099.34 835
10100.29 852
10101.24 906
10102.19 944
10103.14 920
10104.09 890
10105.04 877
10105.99 932
10106.94 851
10107.89 849
10108.84 947
10109.79 957
10110.73 911
10111.68 824
10112.63 868
10113.58 807
10114.53 876
10115.48 864
10116.43 837
10117.38 898
10118.33 952
10119.28 957
10120.23 877
10121.18 868
10122.13 898
10123.08 875
10124.03 935
10124.98 959
10125.93 944
10126.88 852
10127.83 846
10128.78 857
10129.73 857
10130.68 940
10131.64 927
10132.59 876
10133.54 863
10134.49 848
10135.44 775
10136.39 865
10137.34 849
10138.29 884
10139.24 900
10140.19 890
10141.14 911
10142.09 883
10143.04 888
10144.00 858
10144.95 926
10145.90 955
10146.85 953
10147.80 953
10148.75 974
10149.70 892
10150.65 985
10151.61 860
10152.56 842
10153.51 889
10154.46 917
10155.41 881
10156.36 870
10157.31 883
10158.27 926
10159.22 835
10160.17 873
10161.12 885
10162.07 911
10163.03 884
10163.98 837
10164.93 849
10165.88 880
10166.83 852
10167.79 893
10168.74 890
10169.69 933
10170.64 917
10171.60 959
10172.55 951
10173.50 962
10174.45 936
10175.41 881
10176.36 926
10177.31 876
10178.26 929
10179.22 918
10180.17 875
10181.12 904
10182.07 932
10183.03 939
10183.98 877
10184.93 879
10185.89 902
10186.84 924
10187.79 964
10188.75 950
10189.70 932
10190.65 853
10191.60 925
10192.56 939
10193.51 951
10194.47 871
10195.42 952
10196.37 1061
10197.33 982
10198.28 918
10199.23 908
10200.19 976
10201.14 933
10202.09 930
10203.05 913
10204.00 938
10204.96 953
10205.91 1014
10206.86 983
10207.82 917
10208.77 987
10209.73 997
10210.68 991
10211.63 1049
10212.59 1068
10213.54 1009
10214.50 1065
10215.45 1051
10216.41 1021
10217.36 1062
10218.32 1003
10219.27 979
10220.22 965
10221.18 959
10222.13 943
10223.09 1002
10224.04 998
10225.00 1006
10225.95 973
10226.91 911
10227.86 930
10228.82 930
10229.77 881
10230.73 881
10231.68 891
10232.64 950
10233.59 984
10234.55 983
10235.50 959
10236.46 965
10237.42 998
10238.37 1063
10239.33 1080
10240.28 1059
10241.24 1122
10242.19 1139
10243.15 1153
10244.10 1048
10245.06 987
10246.02 1052
10246.97 967
10247.93 897
10248.88 953
10249.84 902
10250.80 948
10251.75 897
10252.71 786
10253.66 826
10254.62 864
10255.58 839
10256.53 850
10257.49 878
10258.45 848
10259.40 870
10260.36 909
10261.32 940
10262.27 878
10263.23 857
10264.19 807
10265.14 797
10266.10 797
10267.06 794
10268.01 798
10268.97 816
10269.93 870
10270.88 843
10271.84 809
10272.80 860
10273.76 829
10274.71 811
10275.67 867
10276.63 868
10277.58 853
10278.54 859
10279.50 820
10280.46 847
10281.41 856
10282.37 927
10283.33 913
10284.29 881
10285.24 892
10286.20 847
10287.16 865
10288.12 853
10289.08 830
10290.03 860
10290.99 844
10291.95 864
10292.91 825
10293.87 798
10294.82 914
10295.78 921
10296.74 892
10297.70 819
10298.66 804
10299.61 902
10300.57 851
10301.53 843
10302.49 792
10303.45 774
10304.41 798
10305.37 793
10306.32 779
10307.28 824
10308.24 830
10309.20 816
10310.16 871
10311.12 888
10312.08 851
10313.04 850
10314.00 824
10314.95 833
10315.91 846
10316.87 857
10317.83 785
10318.79 832
10319.75 855
10320.71 811
10321.67 850
10322.63 825
10323.59 802
10324.55 814
10325.51 834
10326.47 824
10327.43 893
10328.39 895
10329.35 830
10330.31 815
10331.27 766
10332.23 843
10333.19 811
10334.15 765
10335.11 755
10336.07 782
10337.03 808
10337.99 772
10338.95 770
10339.91 777
10340.87 813
10341.83 842
10342.79 791
10343.75 792
10344.71 795
10345.67 783
10346.63 874
10347.59 839
10348.55 776
10349.51 810
10350.47 847
10351.43 788
10352.39 796
10353.35 802
10354.31 823
10355.28 831
10356.24 809
10357.20 819
10358.16 838
10359.12 879
10360.08 840
10361.04 866
10362.00 799
10362.96 787
10363.93 828
10364.89 913
10365.85 809
10366.81 810
10367.77 867
10368.73 814
10369.69 816
10370.66 804
10371.62 807
10372.58 805
10373.54 822
10374.50 831
10375.47 857
10376.43 829
10377.39 783
10378.35 815
10379.31 820
10380.28 802
10381.24 812
10382.20 813
10383.16 798
10384.12 712
10385.09 768
10386.05 870
10387.01 820
10387.97 837
10388.94 755
10389.90 800
10390.86 787
10391.82 755
10392.79 770
10393.75 798
10394.71 786
10395.68 788
10396.64 741
10397.60 792
10398.56 815
10399.53 785
10400.49 798
10401.45 767
10402.42 767
10403.38 791
10404.34 870
10405.31 854
10406.27 822
10407.23 834
10408.20 810
10409.16 866
10410.12 828
10411.09 770
10412.05 851
10413.01 858
10413.98 876
10414.94 855
10415.90 756
10416.87 787
10417.83 833
10418.80 838
10419.76 897
10420.72 857
10421.69 904
10422.65 1006
10423.62 986
10424.58 995
10425.54 1036
10426.51 1009
10427.47 1021
10428.44 984
10429.40 910
10430.37 902
10431.33 881
10432.30 890
10433.26 904
10434.22 882
10435.19 904
10436.15 865
10437.12 797
10438.08 802
10439.05 775
10440.01 735
10440.98 818
10441.94 780
10442.91 762
10443.87 793
10444.84 790
10445.80 802
10446.77 712
10447.73 758
10448.70 765
10449.66 780
10450.63 785
10451.59 799
10452.56 787
10453.53 783
10454.49 800
10455.46 780
10456.42 785
10457.39 799
10458.35 791
10459.32 760
10460.29 778
10461.25 747
10462.22 716
10463.18 730
10464.15 745
10465.12 779
10466.08 772
10467.05 732
10468.01 825
10468.98 738
10469.95 767
10470.91 754
10471.88 729
10472.85 693
10473.81 738
10474.78 757
10475.74 770
10476.71 831
10477.68 775
10478.64 776
10479.61 785
10480.58 773
10481.54 745
10482.51 848
10483.48 768
10484.45 764
10485.41 795
10486.38 770
10487.35 813
10488.31 797
10489.28 786
10490.25 757
10491.22 803
10492.18 819
10493.15 811
10494.12 807
10495.08 802
10496.05 784
10497.02 809
10497.99 795
10498.95 769
10499.92 784
10500.89 831
10501.86 815
10502.83 805
10503.79 849
10504.76 851
10505.73 792
10506.70 787
10507.67 843
10508.63 789
10509.60 838
10510.57 846
10511.54 827
10512.51 812
10513.47 809
10514.44 757
10515.41 735
10516.38 763
10517.35 775
10518.32 789
10519.28 830
10520.25 776
10521.22 762
10522.19 775
10523.16 750
10524.13 757
10525.10 762
10526.07 804
10527.03 778
10528.00 791
10528.97 830
10529.94 778
10530.91 827
10531.88 840
10532.85 804
10533.82 769
10534.79 765
10535.76 783
10536.73 819
10537.70 754
10538.67 741
10539.63 738
10540.60 758
10541.57 821
10542.54 833
10543.51 770
10544.48 860
10545.45 864
10546.42 799
10547.39 823
10548.36 805
10549.33 853
10550.30 851
10551.27 878
10552.24 850
10553.21 814
10554.18 804
10555.15 844
10556.12 884
10557.09 832
10558.06 891
10559.03 873
10560.00 853
10560.97 877
10561.95 934
10562.92 947
10563.89 978
10564.86 1005
10565.83 1086
10566.80 1146
10567.77 1052
10568.74 1059
10569.71 1064
10570.68 988
10571.65 928
10572.62 953
10573.59 908
10574.57 904
10575.54 861
10576.51 843
10577.48 861
10578.45 840
10579.42 800
10580.39 850
10581.36 846
10582.34 822
10583.31 845
10584.28 824
10585.25 817
10586.22 791
10587.19 777
10588.17 874
10589.14 814
10590.11 754
10591.08 785
10592.05 845
10593.02 847
10594.00 899
10594.97 840
10595.94 768
10596.91 824
10597.89 869
10598.86 864
10599.83 814
10600.80 815
10601.77 825
10602.75 857
10603.72 876
10604.69 817
10605.66 852
10606.64 851
10607.61 841
10608.58 793
10609.55 779
10610.53 773
10611.50 785
10612.47 801
10613.45 797
10614.42 810
10615.39 790
10616.36 767
10617.34 809
10618.31 877
10619.28 873
10620.26 820
10621.23 840
10622.20 879
10623.18 841
10624.15 839
10625.12 912
10626.10 882
10627.07 842
10628.04 774
10629.02 856
10629.99 849
10630.97 861
10631.94 792
10632.91 792
10633.89 861
10634.86 849
10635.83 825
10636.81 826
10637.78 869
10638.76 924
10639.73 980
10640.70 969
10641.68 904
10642.65 855
10643.63 1005
10644.60 1018
10645.58 988
10646.55 1039
10647.53 981
10648.50 997
10649.47 1057
10650.45 1005
10651.42 916
10652.40 901
10653.37 859
10654.35 811
10655.32 760
10656.30 803
10657.27 869
10658.25 845
10659.22 811
10660.20 830
10661.17 861
10662.15 885
10663.12 819
10664.10 777
10665.07 803
10666.05 829
10667.02 822
10668.00 793
10668.97 825
10669.95 848
10670.93 800
10671.90 838
10672.88 791
10673.85 748
10674.83 764
10675.80 838
10676.78 830
10677.76 794
10678.73 783
10679.71 774
10680.68 839
10681.66 796
10682.63 807
10683.61 807
10684.59 801
10685.56 864
10686.54 834
10687.52 763
10688.49 819
10689.47 776
10690.44 786
10691.42 882
10692.40 841
10693.37 836
10694.35 748
10695.33 768
10696.30 726
10697.28 708
10698.26 741
10699.23 720
10700.21 747
10701.19 793
10702.17 801
10703.14 703
10704.12 738
10705.10 748
10706.07 778
10707.05 754
10708.03 708
10709.01 707
10709.98 719
10710.96 782
10711.94 764
10712.91 738
10713.89 765
10714.87 768
10715.85 729
10716.83 727
10717.80 749
10718.78 742
10719.76 734
10720.74 827
10721.71 764
10722.69 753
10723.67 769
10724.65 760
10725.63 804
10726.60 808
10727.58 734
10728.56 778
10729.54 760
10730.52 749
10731.49 743
10732.47 802
10733.45 784
10734.43 764
10735.41 816
10736.39 795
10737.37 751
10738.34 750
10739.32 745
10740.30 702
10741.28 793
10742.26 715
10743.24 766
10744.22 772
10745.20 740
10746.17 722
10747.15 748
10748.13 774
10749.11 759
10750.09 761
10751.07 753
10752.05 742
10753.03 735
10754.01 720
10754.99 750
10755.97 796
10756.95 773
10757.93 757
10758.91 785
10759.88 783
10760.86 734
10761.84 758
10762.82 740
10763.80 773
10764.78 770
10765.76 719
10766.74 768
10767.72 761
10768.70 739
10769.68 734
10770.66 767
10771.64 799
10772.62 776
10773.60 788
10774.58 787
10775.56 805
10776.54 731
10777.52 779
10778.51 785
10779.49 777
10780.47 795
10781.45 800
10782.43 798
10783.41 825
10784.39 773
10785.37 799
10786.35 718
10787.33 748
10788.31 759
10789.29 766
10790.27 804
10791.26 802
10792.24 746
10793.22 685
10794.20 698
10795.18 654
10796.16 684
10797.14 721
10798.12 719
10799.10 778
10800.09 722
10801.07 793
10802.05 788
10803.03 750
10804.01 751
10804.99 700
10805.98 742
10806.96 797
10807.94 758
10808.92 767
10809.90 780
10810.89 735
10811.87 747
10812.85 756
10813.83 737
10814.81 743
10815.80 763
10816.78 685
10817.76 763
10818.74 770
10819.72 781
10820.71 718
10821.69 741
10822.67 755
10823.65 764
10824.64 751
10825.62 747
10826.60 783
10827.58 778
10828.57 738
10829.55 782
10830.53 790
10831.52 735
10832.50 760
10833.48 743
10834.46 759
10835.45 708
10836.43 727
10837.41 758
10838.40 762
10839.38 759
10840.36 752
10841.35 783
10842.33 751
10843.31 779
10844.30 776
10845.28 756
10846.26 694
10847.25 744
10848.23 737
10849.21 742
10850.20 846
10851.18 777
10852.17 722
10853.15 807
10854.13 818
10855.12 785
10856.10 799
10857.09 761
10858.07 769
10859.05 761
10860.04 769
10861.02 753
10862.01 746
10862.99 762
10863.97 809
10864.96 769
10865.94 786
10866.93 782
10867.91 798
10868.90 809
10869.88 820
10870.87 855
10871.85 819
10872.84 770
10873.82 790
10874.81 806
10875.79 794
10876.78 775
10877.76 762
10878.75 803
10879.73 848
10880.72 838
10881.70 853
10882.69 851
10883.67 834
10884.66 892
10885.64 833
10886.63 806
10887.61 776
10888.60 898
10889.58 907
10890.57 853
10891.55 879
10892.54 933
10893.53 848
10894.51 912
10895.50 934
10896.48 936
10897.47 878
10898.45 855
10899.44 892
10900.43 835
10901.41 857
10902.40 922
10903.38 895
10904.37 878
10905.36 863
10906.34 917
10907.33 870
10908.32 883
10909.30 952
10910.29 979
10911.28 924
10912.26 955
10913.25 971
10914.24 973
10915.22 883
10916.21 944
10917.20 983
10918.18 915
10919.17 948
10920.16 905
10921.14 936
10922.13 890
10923.12 960
10924.10 972
10925.09 1035
10926.08 983
10927.07 1018
10928.05 981
10929.04 954
10930.03 979
10931.01 1054
10932.00 969
10932.99 1022
10933.98 1021
10934.96 1023
10935.95 1008
10936.94 997
10937.93 1030
10938.92 974
10939.90 1056
10940.89 1064
10941.88 1128
10942.87 1125
10943.85 1088
10944.84 1061
10945.83 1081
10946.82 1150
10947.81 1144
10948.79 1189
10949.78 1193
10950.77 1159
10951.76 1111
10952.75 1230
10953.74 1207
10954.72 1243
10955.71 1194
10956.70 1278
10957.69 1220
10958.68 1258
10959.67 1393
10960.66 1373
10961.65 1406
10962.63 1467
10963.62 1619
10964.61 1597
10965.60 1584
10966.59 1589
10967.58 1570
10968.57 1502
10969.56 1418
10970.55 1447
10971.54 1380
10972.52 1258
10973.51 1279
10974.50 1305
10975.49 1191
10976.48 1167
10977.47 1136
10978.46 1173
10979.45 1237
10980.44 1266
10981.43 1192
10982.42 1185
10983.41 1192
10984.40 1235
10985.39 1300
10986.38 1271
10987.37 1234
10988.36 1264
10989.35 1277
10990.34 1319
10991.33 1242
10992.32 1189
10993.31 1239
10994.30 1256
10995.29 1303
10996.28 1345
10997.27 1339
10998.26 1352
10999.25 1472
11000.24 1551
11001.23 1714
11002.22 1767
11003.21 1963
11004.20 2090
11005.20 2014
11006.19 2174
11007.18 2177
11008.17 1995
11009.16 1880
11010.15 1731
11011.14 1648
11012.13 1647
11013.12 1517
11014.11 1344
11015.10 1212
11016.10 1201
11017.09 1236
11018.08 1124
11019.07 1093
11020.06 1128
11021.05 1128
11022.04 1171
11023.04 1165
11024.03 1093
11025.02 1044
11026.01 1036
11027.00 1093
11027.99 1027
11028.99 999
11029.98 977
11030.97 1079
11031.96 1019
11032.95 1045
11033.95 1049
11034.94 1009
11035.93 1048
11036.92 1077
11037.91 1023
11038.91 1012
11039.90 998
11040.89 1022
11041.88 1025
11042.88 1074
11043.87 1026
11044.86 1047
11045.85 1041
11046.85 1013
11047.84 935
11048.83 1012
11049.82 995
11050.82 965
11051.81 912
11052.80 848
11053.80 912
11054.79 909
11055.78 875
11056.77 976
11057.77 915
11058.76 966
11059.75 987
11060.75 967
11061.74 866
11062.73 896
11063.73 947
11064.72 949
11065.71 959
11066.71 935
11067.70 948
11068.69 856
11069.69 920
11070.68 958
11071.68 993
11072.67 921
11073.66 951
11074.66 963
11075.65 944
11076.65 955
11077.64 961
11078.63 957
11079.63 974
11080.62 990
11081.62 929
11082.61 910
11083.60 1002
11084.60 951
11085.59 978
11086.59 976
11087.58 944
11088.58 990
11089.57 939
11090.57 908
11091.56 964
11092.55 900
11093.55 929
11094.54 962
11095.54 920
11096.53 958
11097.53 909
11098.52 888
11099.52 861
11100.51 898
11101.51 921
11102.50 923
11103.50 946
11104.49 886
11105.49 945
11106.48 938
11107.48 923
11108.48 923
11109.47 925
11110.47 894
11111.46 892
11112.46 891
11113.45 874
11114.45 867
11115.44 878
11116.44 886
11117.44 949
11118.43 933
11119.43 888
11120.42 805
11121.42 859
11122.42 870
11123.41 849
11124.41 842
11125.40 830
11126.40 851
11127.40 880
11128.39 834
11129.39 841
11130.38 873
11131.38 912
11132.38 934
11133.37 911
11134.37 936
11135.37 885
11136.36 875
11137.36 866
11138.36 827
11139.35 817
11140.35 854
11141.35 879
11142.34 873
11143.34 859
11144.34 831
11145.34 811
11146.33 834
11147.33 782
11148.33 869
11149.32 861
11150.32 851
11151.32 825
11152.32 867
11153.31 875
11154.31 852
11155.31 851
11156.31 836
11157.30 858
11158.30 807
11159.30 776
11160.30 817
11161.29 818
11162.29 906
11163.29 851
11164.29 804
11165.29 846
11166.28 810
11167.28 780
11168.28 790
11169.28 809
11170.28 826
11171.27 827
11172.27 735
11173.27 700
11174.27 763
11175.27 777
11176.27 806
11177.26 797
11178.26 758
11179.26 783
11180.26 831
11181.26 789
11182.26 757
11183.26 800
11184.26 792
11185.25 713
11186.25 766
11187.25 783
11188.25 794
11189.25 745
11190.25 713
11191.25 752
11192.25 809
11193.25 737
11194.25 783
11195.24 764
11196.24 772
11197.24 785
11198.24 783
11199.24 810
11200.24 798
11201.24 814
11202.24 809
11203.24 750
11204.24 715
11205.24 723
11206.24 780
11207.24 778
11208.24 775
11209.24 809
11210.24 843
11211.24 852
11212.24 802
11213.24 839
11214.24 779
11215.24 787
11216.24 757
11217.24 790
11218.24 791
11219.24 856
11220.24 809
11221.24 825
11222.24 777
11223.24 765
11224.24 746
11225.24 767
11226.24 775
11227.25 751
11228.25 774
11229.25 820
11230.25 778
11231.25 797
11232.25 808
11233.25 811
11234.25 783
11235.25 814
11236.25 848
11237.25 755
11238.26 780
11239.26 826
11240.26 813
11241.26 810
11242.26 856
11243.26 813
11244.26 875
11245.27 773
11246.27 808
11247.27 797
11248.27 788
11249.27 797
11250.27 824
11251.28 805
11252.28 827
11253.28 824
11254.28 832
11255.28 851
11256.29 813
11257.29 845
11258.29 845
11259.29 769
11260.29 797
11261.30 831
11262.30 871
11263.30 885
11264.30 801
11265.31 802
11266.31 765
11267.31 792
11268.31 841
11269.32 850
11270.32 862
11271.32 964
11272.32 845
11273.33 803
11274.33 867
11275.33 817
11276.33 830
11277.34 830
11278.34 926
11279.34 901
11280.35 826
11281.35 885
11282.35 889
11283.36 833
11284.36 931
11285.36 923
11286.37 879
11287.37 919
11288.37 899
11289.38 851
11290.38 851
11291.38 862
11292.39 917
11293.39 938
11294.39 848
11295.40 857
11296.40 862
11297.41 892
11298.41 870
11299.41 844
11300.42 850
11301.42 879
11302.43 893
11303.43 893
11304.43 844
11305.44 865
11306.44 898
11307.45 875
11308.45 905
11309.46 947
11310.46 926
11311.46 899
11312.47 820
11313.47 918
11314.48 974
11315.48 967
11316.49 954
11317.49 1006
11318.50 1011
11319.50 1031
11320.51 985
11321.51 1024
11322.52 996
11323.52 975
11324.53 940
11325.53 997
11326.54 974
11327.54 884
11328.55 969
11329.55 933
11330.56 872
11331.56 904
11332.57 905
11333.57 903
11334.58 934
11335.58 843
11336.59 872
11337.60 850
11338.60 923
11339.61 957
11340.61 986
11341.62 961
11342.62 989
11343.63 922
11344.64 983
11345.64 1052
11346.65 966
11347.65 1018
11348.66 972
11349.67 941
11350.67 911
11351.68 921
11352.69 942
11353.69 906
11354.70 866
11355.71 909
11356.71 879
11357.72 895
11358.72 890
11359.73 918
11360.74 895
11361.74 895
11362.75 907
11363.76 915
11364.76 944
11365.77 910
11366.78 941
11367.79 964
11368.79 937
11369.80 902
11370.81 856
11371.81 934
11372.82 929
11373.83 986
11374.84 923
11375.84 927
11376.85 898
11377.86 941
11378.87 906
11379.87 913
11380.88 915
11381.89 880
11382.90 943
11383.90 907
11384.91 860
11385.92 911
11386.93 921
11387.93 913
11388.94 967
11389.95 931
11390.96 903
11391.97 911
11392.97 895
11393.98 936
11394.99 932
11396.00 958
11397.01 998
11398.02 1005
11399.02 912
11400.03 919
11401.04 1003
11402.05 1023
11403.06 1033
11404.07 1043
11405.08 1037
11406.08 957
11407.09 977
11408.10 1017
11409.11 995
11410.12 958
11411.13 995
11412.14 991
11413.15 1054
11414.15 981
11415.16 1018
11416.17 987
11417.18 1057
11418.19 1052
11419.20 1038
11420.21 1070
11421.22 1066
11422.23 1029
11423.24 1058
11424.25 1083
11425.26 1064
11426.27 1036
11427.28 1077
11428.29 1063
11429.30 1085
11430.31 1094
11431.32 1133
11432.32 1123
11433.33 1091
11434.34 1085
11435.35 1077
11436.36 1140
11437.37 1152
11438.38 1119
11439.39 1099
11440.41 1131
11441.42 1077
11442.43 1116
11443.44 1122
11444.45 1069
11445.46 1117
11446.47 1138
11447.48 1160
11448.49 1239
11449.50 1194
11450.51 1204
11451.52 1207
11452.53 1181
11453.54 1090
11454.55 1126
11455.56 1151
11456.57 1179
11457.59 1168
11458.60 1190
11459.61 1157
11460.62 1189
11461.63 1175
11462.64 1164
11463.65 1207
11464.66 1191
11465.67 1186
11466.69 1150
11467.70 1156
11468.71 1165
11469.72 1209
11470.73 1261
11471.74 1215
11472.75 1287
11473.77 1269
11474.78 1189
11475.79 1301
11476.80 1278
11477.81 1248
11478.83 1295
11479.84 1302
11480.85 1307
11481.86 1284
11482.87 1294
11483.89 1352
11484.90 1340
11485.91 1351
11486.92 1292
11487.93 1277
11488.95 1334
11489.96 1357
11490.97 1413
11491.98 1424
11493.00 1479
11494.01 1476
11495.02 1447
11496.03 1441
11497.05 1437
11498.06 1496
11499.07 1516
11500.09 1500
11501.10 1491
11502.11 1522
11503.12 1568
11504.14 1555
11505.15 1607
11506.16 1641
11507.18 1669
11508.19 1703
11509.20 1684
11510.22 1622
11511.23 1639
11512.24 1645
11513.26 1707
11514.27 1640
11515.28 1610
11516.30 1719
11517.31 1722
11518.32 1802
11519.34 1836
11520.35 1830
11521.37 1777
11522.38 1811
11523.39 1875
11524.41 1922
11525.42 1980
11526.44 1992
11527.45 2042
11528.46 2012
11529.48 2157
11530.49 2340
11531.51 2276
11532.52 2327
11533.53 2460
11534.55 2448
11535.56 2481
11536.58 2643
11537.59 2691
11538.61 2722
11539.62 2701
11540.64 2766
11541.65 2805
11542.67 3091
11543.68 3379
11544.69 3643
11545.71 4014
11546.72 4339
11547.74 4794
11548.75 5247
11549.77 5991
11550.78 6300
11551.80 6466
11552.81 6458
11553.83 6170
11554.85 5527
11555.86 5127
11556.88 4739
11557.89 4151
11558.91 3735
11559.92 3356
11560.94 3112
11561.95 2815
11562.97 2622
11563.98 2473
11565.00 2549
11566.02 2461
11567.03 2466
11568.05 2338
11569.06 2359
11570.08 2314
11571.10 2248
11572.11 2192
11573.13 2172
11574.14 2232
11575.16 2191
11576.18 2131
11577.19 2226
11578.21 2352
11579.22 2240
11580.24 2332
11581.26 2359
11582.27 2291
11583.29 2210
11584.31 2185
11585.32 2275
11586.34 2324
11587.36 2297
11588.37 2407
11589.39 2428
11590.41 2447
11591.42 2424
11592.44 2403
11593.46 2378
11594.47 2409
11595.49 2450
11596.51 2398
11597.53 2428
11598.54 2406
11599.56 2454
11600.58 2453
11601.59 2500
11602.61 2639
11603.63 2877
11604.65 3137
11605.66 3470
11606.68 3690
11607.70 3816
11608.72 4052
11609.74 4162
11610.75 4185
11611.77 4072
11612.79 3871
11613.81 3605
11614.82 3367
11615.84 3022
11616.86 2791
11617.88 2638
11618.90 2356
11619.91 2286
11620.93 2201
11621.95 2123
11622.97 2138
11623.99 2030
11625.01 2040
11626.02 2132
11627.04 2000
11628.06 2029
11629.08 1996
11630.10 2083
11631.12 2071
11632.14 1991
11633.15 2023
11634.17 1986
11635.19 2033
11636.21 2046
11637.23 2053
11638.25 1952
11639.27 1933
11640.29 1946
11641.30 1947
11642.32 1924
11643.34 2008
11644.36 1882
11645.38 1804
11646.40 1850
11647.42 1808
11648.44 1779
11649.46 1813
11650.48 1747
11651.50 1747
11652.52 1685
11653.54 1759
11654.56 1713
11655.58 1657
11656.60 1571
11657.62 1574
11658.64 1573
11659.66 1481
11660.68 1541
11661.70 1542
11662.72 1507
11663.74 1503
11664.76 1499
11665.78 1459
11666.80 1497
11667.82 1502
11668.84 1414
11669.86 1492
11670.88 1425
11671.90 1483
11672.92 1450
11673.94 1430
11674.96 1417
11675.98 1526
11677.00 1406
11678.02 1457
11679.04 1449
11680.06 1479
11681.08 1416
11682.10 1364
11683.12 1452
11684.15 1452
11685.17 1469
11686.19 1436
11687.21 1422
11688.23 1455
11689.25 1399
11690.27 1413
11691.29 1438
11692.31 1414
11693.34 1382
11694.36 1416
11695.38 1454
11696.40 1460
11697.42 1417
11698.44 1480
11699.46 1442
11700.49 1376
11701.51 1358
11702.53 1390
11703.55 1323
11704.57 1325
11705.60 1309
11706.62 1295
11707.64 1308
11708.66 1306
11709.68 1315
11710.71 1259
11711.73 1223
11712.75 1217
11713.77 1244
11714.79 1214
11715.82 1182
11716.84 1177
11717.86 1221
11718.88 1197
11719.91 1211
11720.93 1173
11721.95 1162
11722.97 1180
11724.00 1210
11725.02 1125
11726.04 1108
11727.07 1098
11728.09 1200
11729.11 1106
11730.13 1096
11731.16 1125
11732.18 1082
11733.20 1125
11734.23 1082
11735.25 1072
11736.27 1058
11737.30 1065
11738.32 1071
11739.34 1082
11740.37 1094
11741.39 1059
11742.41 1025
11743.44 1053
11744.46 1040
11745.48 994
11746.51 1025
11747.53 1016
11748.55 986
11749.58 1011
11750.60 1015
11751.63 1024
11752.65 978
11753.67 978
11754.70 978
11755.72 991
11756.75 1005
11757.77 987
11758.79 962
11759.82 972
11760.84 987
11761.87 964
11762.89 943
11763.92 927
11764.94 974
11765.97 937
11766.99 938
11768.01 902
11769.04 965
11770.06 967
11771.09 926
11772.11 925
11773.14 922
11774.16 881
11775.19 907
11776.21 911
11777.24 945
11778.26 995
11779.29 934
11780.31 925
11781.34 939
11782.36 893
11783.39 838
11784.41 883
11785.44 925
11786.46 940
11787.49 916
11788.52 912
11789.54 872
11790.57 869
11791.59 903
11792.62 885
11793.64 857
11794.67 885
11795.70 906
11796.72 895
11797.75 798
11798.77 928
11799.80 956
11800.83 883
11801.85 901
11802.88 908
11803.90 821
11804.93 820
11805.96 858
11806.98 842
11808.01 859
11809.04 871
11810.06 784
11811.09 837
11812.11 825
11813.14 857
11814.17 838
11815.19 793
11816.22 840
11817.25 808
11818.27 850
11819.30 819
11820.33 781
11821.36 818
11822.38 825
11823.41 774
11824.44 756
11825.46 829
11826.49 848
11827.52 808
11828.54 843
11829.57 805
11830.60 800
11831.63 796
11832.65 802
11833.68 760
11834.71 810
11835.74 842
11836.76 888
11837.79 799
11838.82 823
11839.85 800
11840.88 819
11841.90 809
11842.93 790
11843.96 865
11844.99 843
11846.01 827
11847.04 795
11848.07 858
11849.10 828
11850.13 820
11851.16 784
11852.18 764
11853.21 836
11854.24 858
11855.27 864
11856.30 822
11857.33 870
11858.35 879
11859.38 854
11860.41 816
11861.44 801
11862.47 811
11863.50 844
11864.53 807
11865.56 826
11866.58 828
11867.61 892
11868.64 821
11869.67 796
11870.70 838
11871.73 811
11872.76 841
11873.79 901
11874.82 884
11875.85 846
11876.88 869
11877.91 865
11878.93 883
11879.96 875
11880.99 836
11882.02 876
11883.05 893
11884.08 886
11885.11 879
11886.14 854
11887.17 798
11888.20 898
11889.23 879
11890.26 968
11891.29 932
11892.32 909
11893.35 875
11894.38 885
11895.41 879
11896.44 895
11897.47 911
11898.50 861
11899.53 850
11900.56 951
11901.59 944
11902.62 921
11903.65 963
11904.69 1003
11905.72 1016
11906.75 1028
11907.78 987
11908.81 957
11909.84 979
11910.87 1036
11911.90 1020
11912.93 993
11913.96 1054
11914.99 975
11916.02 981
11917.06 961
11918.09 916
11919.12 1022
11920.15 999
11921.18 925
11922.21 948
11923.24 970
11924.27 944
11925.31 931
11926.34 903
11927.37 953
11928.40 939
11929.43 940
11930.46 1016
11931.50 1043
11932.53 1077
11933.56 1050
11934.59 1215
11935.62 1200
11936.65 1211
11937.69 1268
11938.72 1290
11939.75 1267
11940.78 1256
11941.81 1161
11942.85 1139
11943.88 1103
11944.91 1073
11945.94 988
11946.98 991
11948.01 952
11949.04 943
11950.07 921
11951.11 933
11952.14 915
11953.17 885
11954.20 857
11955.24 938
11956.27 928
11957.30 889
11958.34 888
11959.37 924
11960.40 884
11961.43 913
11962.47 892
11963.50 869
11964.53 860
11965.57 910
11966.60 917
11967.63 919
11968.67 883
11969.70 871
11970.73 908
11971.77 876
11972.80 903
11973.83 881
11974.87 922
11975.90 913
11976.94 907
11977.97 937
11979.00 883
11980.04 879
11981.07 898
11982.10 880
11983.14 855
11984.17 847
11985.21 803
11986.24 857
11987.27 884
11988.31 851
11989.34 860
11990.38 889
11991.41 903
11992.45 935
11993.48 906
11994.51 913
11995.55 894
11996.58 873
11997.62 912
11998.65 997
11999.69 924
12000.72 864
12001.76 898
12002.79 916
12003.83 956
12004.86 941
12005.90 933
12006.93 866
12007.97 847
12009.00 895
12010.04 880
12011.07 885
12012.11 870
12013.14 895
12014.18 894
12015.21 913
12016.25 865
12017.28 921
12018.32 900
12019.35 930
12020.39 984
12021.43 932
12022.46 987
12023.50 964
12024.53 1004
12025.57 1006
12026.60 960
12027.64 956
12028.68 945
12029.71 1007
12030.75 940
12031.78 1003
12032.82 959
12033.86 926
12034.89 904
12035.93 960
12036.97 1004
12038.00 949
12039.04 993
12040.07 961
12041.11 965
12042.15 992
12043.18 962
12044.22 1007
12045.26 1019
12046.29 958
12047.33 931
12048.37 957
12049.40 931
12050.44 962
12051.48 980
12052.52 972
12053.55 897
12054.59 909
12055.63 959
12056.66 975
12057.70 979
12058.74 986
12059.78 930
12060.81 970
12061.85 961
12062.89 986
12063.92 941
12064.96 990
12066.00 939
12067.04 985
12068.07 924
12069.11 943
12070.15 1003
12071.19 985
12072.23 931
12073.26 969
12074.30 989
12075.34 992
12076.38 955
12077.42 974
12078.45 945
12079.49 931
12080.53 978
12081.57 919
12082.61 1005
12083.64 1000
12084.68 968
12085.72 989
12086.76 958
12087.80 921
12088.84 945
12089.88 1000
12090.91 945
12091.95 909
12092.99 1003
12094.03 1059
12095.07 985
12096.11 970
12097.15 1007
12098.19 970
12099.22 1041
12100.26 993
12101.30 1030
12102.34 1112
12103.38 1059
12104.42 1034
12105.46 1059
12106.50 1112
12107.54 1077
12108.58 1145
12109.62 1154
12110.66 1219
12111.70 1150
12112.74 1109
12113.77 1073
12114.81 1032
12115.85 1007
12116.89 970
12117.93 959
12118.97 934
12120.01 997
12121.05 913
12122.09 846
12123.13 817
12124.17 858
12125.21 887
12126.25 899
12127.29 848
12128.33 847
12129.37 837
12130.41 830
12131.45 789
12132.50 804
12133.54 833
12134.58 810
12135.62 797
12136.66 827
12137.70 865
12138.74 820
12139.78 828
12140.82 809
12141.86 776
12142.90 776
12143.94 792
12144.98 843
12146.02 843
12147.07 810
12148.11 811
12149.15 801
12150.19 846
12151.23 844
12152.27 763
12153.31 738
12154.35 767
12155.40 764
12156.44 749
12157.48 799
12158.52 780
12159.56 827
12160.60 811
12161.64 783
12162.69 745
12163.73 785
12164.77 797
12165.81 782
12166.85 820
12167.90 791
12168.94 791
12169.98 747
12171.02 765
12172.06 738
12173.11 740
12174.15 768
12175.19 726
12176.23 785
12177.27 777
12178.32 772
12179.36 812
12180.40 775
12181.44 801
12182.49 793
12183.53 826
12184.57 798
12185.61 786
12186.66 761
12187.70 766
12188.74 795
12189.79 775
12190.83 817
12191.87 758
12192.91 791
12193.96 798
12195.00 806
12196.04 806
12197.09 765
12198.13 792
12199.17 767
12200.22 781
12201.26 726
12202.30 775
12203.35 761
12204.39 829
12205.43 821
12206.48 815
12207.52 798
12208.57 760
12209.61 797
12210.65 803
12211.70 799
12212.74 763
12213.78 717
12214.83 694
12215.87 773
12216.92 764
12217.96 783
12219.00 762
12220.05 751
12221.09 780
12222.14 791
12223.18 762
12224.23 735
12225.27 727
12226.31 769
12227.36 750
12228.40 701
12229.45 734
12230.49 756
12231.54 749
12232.58 710
12233.63 712
12234.67 710
12235.72 725
12236.76 752
12237.81 803
12238.85 762
12239.90 770
12240.94 735
12241.99 704
12243.03 718
12244.08 743
12245.12 719
12246.17 702
12247.21 714
12248.26 727
12249.30 785
12250.35 742
12251.39 760
12252.44 798
12253.49 699
12254.53 773
12255.58 775
12256.62 766
12257.67 756
12258.71 721
12259.76 755
12260.81 761
12261.85 765
12262.90 704
12263.94 681
12264.99 726
12266.04 709
12267.08 707
12268.13 673
12269.17 695
12270.22 684
12271.27 724
12272.31 685
12273.36 674
12274.41 709
12275.45 698
12276.50 717
12277.55 739
12278.59 694
12279.64 724
12280.69 736
12281.73 696
12282.78 651
12283.83 648
12284.87 686
12285.92 662
12286.97 686
12288.01 670
12289.06 668
12290.11 671
12291.16 655
12292.20 618
12293.25 700
12294.30 655
12295.35 629
12296.39 642
12297.44 651
12298.49 655
12299.54 673
12300.58 685
12301.63 683
12302.68 644
12303.73 634
12304.77 664
12305.82 667
12306.87 668
12307.92 647
12308.97 644
12310.01 634
12311.06 606
12312.11 658
12313.16 716
12314.21 664
12315.25 656
12316.30 686
12317.35 666
12318.40 672
12319.45 680
12320.50 678
12321.54 633
12322.59 665
12323.64 698
12324.69 653
12325.74 680
12326.79 713
12327.84 685
12328.89 619
12329.93 619
12330.98 608
12332.03 625
12333.08 618
12334.13 671
12335.18 648
12336.23 638
12337.28 666
12338.33 688
12339.38 649
12340.43 574
12341.47 567
12342.52 644
12343.57 632
12344.62 613
12345.67 616
12346.72 610
12347.77 613
12348.82 644
12349.87 624
12350.92 622
12351.97 649
12353.02 611
12354.07 657
12355.12 640
12356.17 628
12357.22 668
12358.27 619
12359.32 650
12360.37 641
12361.42 665
12362.47 680
12363.52 684
12364.57 604
12365.62 607
12366.67 632
12367.72 664
12368.77 645
12369.82 646
12370.87 678
12371.93 644
12372.98 614
12374.03 617
12375.08 639
12376.13 658
12377.18 585
12378.23 635
12379.28 631
12380.33 629
12381.38 648
12382.43 663
12383.49 609
12384.54 607
12385.59 592
12386.64 601
12387.69 591
12388.74 603
12389.79 659
12390.84 663
12391.90 637
12392.95 619
12394.00 686
12395.05 663
12396.10 605
12397.15 652
12398.21 614
12399.26 603
12400.31 593
12401.36 639
12402.41 635
12403.47 634
12404.52 648
12405.57 659
12406.62 656
12407.67 651
12408.73 601
12409.78 650
12410.83 610
12411.88 646
12412.94 661
12413.99 629
12415.04 645
12416.09 666
12417.15 638
12418.20 623
12419.25 699
12420.30 622
12421.36 595
12422.41 671
12423.46 675
12424.52 695
12425.57 694
12426.62 660
12427.67 671
12428.73 630
12429.78 603
12430.83 721
12431.89 653
12432.94 650
12433.99 636
12435.05 636
12436.10 636
12437.15 660
12438.21 673
12439.26 670
12440.31 644
12441.37 701
12442.42 686
12443.47 653
12444.53 633
12445.58 621
12446.64 645
12447.69 703
12448.74 701
12449.80 633
12450.85 639
12451.91 659
12452.96 644
12454.01 604
12455.07 601
12456.12 588
12457.18 597
12458.23 621
12459.29 633
12460.34 643
12461.39 644
12462.45 678
12463.50 630
12464.56 657
12465.61 667
12466.67 633
12467.72 640
12468.78 629
12469.83 668
12470.89 655
12471.94 615
12473.00 616
12474.05 580
12475.11 612
12476.16 626
12477.22 635
12478.27 666
12479.33 659
12480.38 648
12481.44 656
12482.49 637
12483.55 614
12484.60 616
12485.66 616
12486.71 646
12487.77 683
12488.83 663
12489.88 674
12490.94 671
12491.99 695
12493.05 686
12494.10 687
12495.16 658
12496.22 676
12497.27 711
12498.33 660
12499.38 640
12500.44 626
12501.50 659
12502.55 696
12503.61 694
12504.67 728
12505.72 708
12506.78 691
12507.83 704
12508.89 750
12509.95 737
12511.00 731
12512.06 768
12513.12 789
12514.17 791
12515.23 780
12516.29 825
12517.34 788
12518.40 807
12519.46 729
12520.52 734
12521.57 779
12522.63 804
12523.69 800
12524.74 870
12525.80 913
12526.86 937
12527.92 943
12528.97 1006
12530.03 1009
12531.09 1056
12532.15 1096
12533.20 1060
12534.26 1040
12535.32 1045
12536.38 996
12537.43 964
12538.49 877
12539.55 904
12540.61 822
12541.66 780
12542.72 786
12543.78 770
12544.84 755
12545.90 768
12546.95 778
12548.01 749
12549.07 767
12550.13 739
12551.19 722
12552.25 749
12553.30 727
12554.36 769
12555.42 756
12556.48 713
12557.54 716
12558.60 740
12559.65 732
12560.71 726
12561.77 751
12562.83 733
12563.89 748
12564.95 720
12566.01 761
12567.07 746
12568.13 697
12569.18 721
12570.24 749
12571.30 719
12572.36 761
12573.42 757
12574.48 687
12575.54 701
12576.60 639
12577.66 644
12578.72 717
12579.78 723
12580.84 670
12581.90 710
12582.96 725
12584.02 685
12585.07 710
12586.13 746
12587.19 738
12588.25 701
12589.31 701
12590.37 774
12591.43 754
12592.49 759
12593.55 725
12594.61 737
12595.67 840
12596.73 765
12597.79 809
12598.86 821
12599.92 862
12600.98 805
12602.04 845
12603.10 840
12604.16 857
12605.22 952
12606.28 907
12607.34 941
12608.40 937
12609.46 991
12610.52 1004
12611.58 951
12612.64 1006
12613.70 1039
12614.76 1025
12615.83 926
12616.89 926
12617.95 918
12619.01 938
12620.07 914
12621.13 892
12622.19 835
12623.25 849
12624.32 900
12625.38 812
12626.44 788
12627.50 775
12628.56 809
12629.62 831
12630.68 824
12631.75 743
12632.81 827
12633.87 769
12634.93 828
12635.99 783
12637.05 760
12638.12 771
12639.18 783
12640.24 778
12641.30 764
12642.36 781
12643.43 750
12644.49 739
12645.55 772
12646.61 727
12647.68 734
12648.74 786
12649.80 799
12650.86 763
12651.93 773
12652.99 785
12654.05 785
12655.11 735
12656.18 754
12657.24 831
12658.30 770
12659.36 754
12660.43 740
12661.49 795
12662.55 712
12663.62 774
12664.68 746
12665.74 771
12666.81 786
12667.87 804
12668.93 747
12670.00 778
12671.06 757
12672.12 841
12673.19 856
12674.25 808
12675.31 814
12676.38 800
12677.44 825
12678.50 833
12679.57 815
12680.63 840
12681.69 838
12682.76 785
12683.82 821
12684.89 788
12685.95 827
12687.01 865
12688.08 891
12689.14 879
12690.21 854
12691.27 925
12692.33 962
12693.40 895
12694.46 929
12695.53 895
12696.59 902
12697.66 914
12698.72 913
12699.79 921
12700.85 872
12701.91 895
12702.98 893
12704.04 908
12705.11 884
12706.17 905
12707.24 957
12708.30 963
12709.37 939
12710.43 972
12711.50 915
12712.56 863
12713.63 921
12714.69 936
12715.76 875
12716.82 886
12717.89 880
12718.95 902
12720.02 893
12721.09 880
12722.15 882
12723.22 907
12724.28 872
12725.35 865
12726.41 804
12727.48 832
12728.54 819
12729.61 806
12730.68 801
12731.74 842
12732.81 795
12733.87 779
12734.94 783
12736.01 807
12737.07 845
12738.14 846
12739.20 813
12740.27 771
12741.34 722
12742.40 779
12743.47 789
12744.54 810
12745.60 727
12746.67 767
12747.74 734
12748.80 733
12749.87 728
12750.94 713
12752.00 754
12753.07 715
12754.14 664
12755.20 674
12756.27 719
12757.34 713
12758.40 759
12759.47 728
12760.54 739
12761.60 695
12762.67 743
12763.74 739
12764.81 713
12765.87 722
12766.94 697
12768.01 714
12769.08 704
12770.14 710
12771.21 667
12772.28 710
12773.35 693
12774.41 667
12775.48 664
12776.55 700
12777.62 716
12778.68 724
12779.75 752
12780.82 657
12781.89 660
12782.96 708
12784.02 689
12785.09 655
12786.16 629
12787.23 644
12788.30 704
12789.37 712
12790.43 710
12791.50 674
12792.57 672
12793.64 682
12794.71 677
12795.78 712
12796.84 671
12797.91 699
12798.98 688
12800.05 644
12801.12 637
12802.19 642
12803.26 693
12804.33 702
12805.40 624
12806.46 688
12807.53 687
12808.60 671
12809.67 613
12810.74 652
12811.81 702
12812.88 691
12813.95 640
12815.02 614
12816.09 606
12817.16 614
12818.23 648
12819.30 653
12820.37 644
12821.44 631
12822.50 662
12823.57 661
12824.64 649
12825.71 645
12826.78 675
12827.85 644
12828.92 608
12829.99 593
12831.06 644
12832.13 616
12833.20 635
12834.27 637
12835.34 638
12836.41 647
12837.49 618
12838.56 639
12839.63 625
12840.70 621
12841.77 632
12842.84 611
12843.91 644
12844.98 691
12846.05 615
12847.12 579
12848.19 634
12849.26 687
12850.33 626
12851.40 585
12852.47 567
12853.55 600
12854.62 615
12855.69 600
12856.76 598
12857.83 586
12858.90 576
12859.97 580
12861.04 594
12862.11 604
12863.19 607
12864.26 590
12865.33 603
12866.40 616
12867.47 602
12868.54 575
12869.62 598
12870.69 573
12871.76 538
12872.83 573
12873.90 544
12874.97 597
12876.05 538
12877.12 552
12878.19 588
12879.26 600
12880.33 609
12881.41 623
12882.48 565
12883.55 634
12884.62 575
12885.70 608
12886.77 621
12887.84 593
12888.91 604
12889.98 575
12891.06 618
12892.13 590
12893.20 594
12894.28 552
12895.35 544
12896.42 526
12897.49 588
12898.57 565
12899.64 572
12900.71 554
12901.79 572
12902.86 547
12903.93 507
12905.00 551
12906.08 517
12907.15 559
12908.22 551
12909.30 564
12910.37 496
12911.44 556
12912.52 538
12913.59 574
12914.66 518
12915.74 555
12916.81 543
12917.89 514
12918.96 537
12920.03 539
12921.11 563
12922.18 559
12923.25 542
12924.33 607
12925.40 546
12926.48 583
12927.55 584
12928.62 524
12929.70 541
12930.77 530
12931.85 548
12932.92 535
12934.00 549
12935.07 552
12936.14 513
12937.22 565
12938.29 539
12939.37 545
12940.44 555
12941.52 587
12942.59 554
12943.67 547
12944.74 535
12945.82 562
12946.89 563
12947.97 558
12949.04 552
12950.12 538
12951.19 540
12952.27 554
12953.34 548
12954.42 502
12955.49 503
12956.57 548
12957.64 573
12958.72 524
12959.79 544
12960.87 530
12961.94 552
12963.02 570
12964.10 528
12965.17 505
12966.25 527
12967.32 537
12968.40 523
12969.47 498
12970.55 549
12971.63 551
12972.70 522
12973.78 576
12974.85 527
12975.93 559
12977.01 538
12978.08 568
12979.16 517
12980.23 553
12981.31 522
12982.39 539
12983.46 565
12984.54 517
12985.62 532
12986.69 547
12987.77 547
12988.85 565
12989.92 570
12991.00 507
12992.08 593
12993.15 564
12994.23 545
12995.31 588
12996.38 582
12997.46 550
12998.54 537
12999.61 573
13000.69 571
13001.77 581
13002.85 590
13003.92 545
13005.00 554
13006.08 554
13007.16 582
13008.23 591
13009.31 552
13010.39 566
13011.47 559
13012.54 544
13013.62 533
13014.70 535
13015.78 572
13016.85 542
13017.93 519
13019.01 560
13020.09 556
13021.17 513
13022.24 552
13023.32 567
13024.40 580
13025.48 586
13026.56 582
13027.63 541
13028.71 565
13029.79 530
13030.87 522
13031.95 516
13033.03 554
13034.10 517
13035.18 542
13036.26 511
13037.34 525
13038.42 575
13039.50 572
13040.58 552
13041.66 519
13042.73 562
13043.81 588
13044.89 560
13045.97 583
13047.05 583
13048.13 552
13049.21 592
13050.29 575
13051.37 615
13052.45 601
13053.53 591
13054.60 599
13055.68 582
13056.76 610
13057.84 590
13058.92 595
13060.00 630
13061.08 568
13062.16 581
13063.24 589
13064.32 573
13065.40 581
13066.48 563
13067.56 565
13068.64 580
13069.72 594
13070.80 561
13071.88 528
13072.96 570
13074.04 596
13075.12 607
13076.20 549
13077.28 570
13078.36 557
13079.44 566
13080.52 593
13081.60 559
13082.68 553
13083.76 602
13084.84 544
13085.93 570
13087.01 570
13088.09 585
13089.17 512
13090.25 579
13091.33 583
13092.41 542
13093.49 597
13094.57 548
13095.65 605
13096.73 512
13097.82 549
13098.90 533
13099.98 576
13101.06 579
13102.14 587
13103.22 600
13104.30 574
13105.38 528
13106.47 510
13107.55 552
13108.63 597
13109.71 521
13110.79 560
13111.87 584
13112.96 525
13114.04 530
13115.12 513
13116.20 574
13117.28 534
13118.37 549
13119.45 543
13120.53 540
13121.61 535
13122.69 623
13123.78 566
13124.86 548
13125.94 565
13127.02 554
13128.11 555
13129.19 519
13130.27 507
13131.35 511
13132.44 589
13133.52 579
13134.60 556
13135.68 546
13136.77 544
13137.85 548
13138.93 545
13140.01 545
13141.10 536
13142.18 596
13143.26 540
13144.35 553
13145.43 495
13146.51 564
13147.60 579
13148.68 567
13149.76 536
13150.85 562
13151.93 563
13153.01 528
13154.10 566
13155.18 537
13156.26 512
13157.35 569
13158.43 571
13159.51 578
13160.60 585
13161.68 546
13162.77 579
13163.85 581
13164.93 586
13166.02 488
13167.10 539
13168.19 565
13169.27 608
13170.35 600
13171.44 542
13172.52 553
13173.61 565
13174.69 530
13175.78 536
13176.86 565
13177.94 512
13179.03 576
13180.11 553
13181.20 550
13182.28 527
13183.37 535
13184.45 540
13185.54 582
13186.62 506
13187.71 529
13188.79 556
13189.88 557
13190.96 524
13192.05 532
13193.13 518
13194.22 495
13195.30 533
13196.39 533
13197.47 532
13198.56 543
13199.64 585
13200.73 573
13201.81 566
13202.90 539
13203.98 537
13205.07 529
13206.16 542
13207.24 537
13208.33 532
13209.41 564
13210.50 573
13211.58 530
13212.67 546
13213.76 580
13214.84 504
13215.93 569
13217.01 498
13218.10 569
13219.19 568
13220.27 506
13221.36 515
13222.45 538
13223.53 550
13224.62 536
13225.70 584
13226.79 585
13227.88 551
13228.96 544
13230.05 577
13231.14 545
13232.22 588
13233.31 544
13234.40 544
13235.48 514
13236.57 526
13237.66 492
13238.74 531
13239.83 525
13240.92 538
13242.01 536
13243.09 505
13244.18 508
13245.27 528
13246.35 516
13247.44 505
13248.53 546
13249.62 531
13250.70 551
13251.79 596
13252.88 563
13253.97 549
13255.05 542
13256.14 561
13257.23 493
13258.32 552
13259.41 549
13260.49 577
13261.58 535
13262.67 561
13263.76 586
13264.85 569
13265.93 529
13267.02 602
13268.11 531
13269.20 539
13270.29 600
13271.37 569
13272.46 538
13273.55 483
13274.64 531
13275.73 553
13276.82 584
13277.91 560
13278.99 582
13280.08 568
13281.17 569
13282.26 541
13283.35 571
13284.44 595
13285.53 568
13286.62 579
13287.70 595
13288.79 582
13289.88 647
13290.97 605
13292.06 607
13293.15 636
13294.24 604
13295.33 622
13296.42 610
13297.51 607
13298.60 604
13299.69 608
13300.78 624
13301.87 649
13302.95 612
13304.04 611
13305.13 554
13306.22 598
13307.31 639
13308.40 653
13309.49 642
13310.58 621
13311.67 586
13312.76 599
13313.85 585
13314.94 612
13316.03 678
13317.12 655
13318.21 698
13319.30 686
13320.39 649
13321.48 580
13322.58 624
13323.67 585
13324.76 585
13325.85 567
13326.94 590
13328.03 581
13329.12 558
13330.21 594
13331.30 645
13332.39 660
13333.48 610
13334.57 648
13335.66 631
13336.75 643
13337.85 648
13338.94 637
13340.03 634
13341.12 633
13342.21 637
13343.30 663
13344.39 644
13345.48 620
13346.58 632
13347.67 588
13348.76 636
13349.85 614
13350.94 635
13352.03 646
13353.12 642
13354.22 622
13355.31 651
13356.40 614
13357.49 581
13358.58 646
13359.68 641
13360.77 642
13361.86 581
13362.95 629
13364.04 624
13365.14 686
13366.23 693
13367.32 702
13368.41 661
13369.51 689
13370.60 683
13371.69 716
13372.78 726
13373.87 727
13374.97 698
13376.06 725
13377.15 777
13378.25 686
13379.34 682
13380.43 651
13381.52 634
13382.62 724
13383.71 630
13384.80 602
13385.90 655
13386.99 621
13388.08 609
13389.17 591
13390.27 596
13391.36 553
13392.45 591
13393.55 633
13394.64 635
13395.73 612
13396.83 642
13397.92 620
13399.02 601
13400.11 563
13401.20 594
13402.30 605
13403.39 619
13404.48 601
13405.58 594
13406.67 626
13407.77 638
13408.86 639
13409.95 610
13411.05 562
13412.14 613
13413.24 619
13414.33 591
13415.42 614
13416.52 622
13417.61 591
13418.71 668
13419.80 667
13420.90 605
13421.99 576
13423.08 595
13424.18 589
13425.27 646
13426.37 580
13427.46 628
13428.56 600
13429.65 559
13430.75 592
13431.84 634
13432.94 645
13434.03 625
13435.13 629
13436.22 630
13437.32 625
13438.41 568
13439.51 576
13440.60 604
13441.70 615
13442.79 665
13443.89 687
13444.98 641
13446.08 631
13447.18 624
13448.27 662
13449.37 647
13450.46 635
13451.56 670
13452.65 675
13453.75 623
13454.85 693
13455.94 673
13457.04 616
13458.13 653
13459.23 635
13460.33 664
13461.42 713
13462.52 661
13463.61 654
13464.71 666
13465.81 689
13466.90 706
13468.00 660
13469.10 663
13470.19 701
13471.29 678
13472.38 764
13473.48 699
13474.58 729
13475.67 707
13476.77 787
13477.87 744
13478.96 673
13480.06 678
13481.16 717
13482.26 746
13483.35 710
13484.45 701
13485.55 707
13486.64 702
13487.74 715
13488.84 712
13489.94 704
13491.03 765
13492.13 801
13493.23 720
13494.32 702
13495.42 711
13496.52 739
13497.62 684
13498.72 727
13499.81 780
13500.91 752
13502.01 846
13503.11 846
13504.20 863
13505.30 900
13506.40 861
13507.50 859
13508.60 829
13509.69 860
13510.79 863
13511.89 822
13512.99 830
13514.09 822
13515.18 779
13516.28 795
13517.38 814
13518.48 750
13519.58 798
13520.68 753
13521.78 710
13522.87 725
13523.97 708
13525.07 649
13526.17 676
13527.27 690
13528.37 667
13529.47 666
13530.57 654
13531.66 661
13532.76 686
13533.86 708
13534.96 610
13536.06 655
13537.16 618
13538.26 591
13539.36 618
13540.46 642
13541.56 661
13542.66 629
13543.76 583
13544.86 620
13545.96 628
13547.05 616
13548.15 559
13549.25 628
13550.35 630
13551.45 625
13552.55 617
13553.65 598
13554.75 597
13555.85 632
13556.95 629
13558.05 621
13559.15 618
13560.25 575
13561.35 599
13562.45 590
13563.55 607
13564.65 615
13565.75 593
13566.85 620
13567.96 629
13569.06 590
13570.16 576
13571.26 572
13572.36 564
13573.46 568
13574.56 575
13575.66 596
13576.76 587
13577.86 625
13578.96 572
13580.06 550
13581.16 591
13582.27 637
13583.37 568
13584.47 532
13585.57 590
13586.67 567
13587.77 599
13588.87 616
13589.97 591
13591.08 547
13592.18 555
13593.28 577
13594.38 621
13595.48 623
13596.58 588
13597.68 568
13598.79 598
13599.89 596
13600.99 592
13602.09 566
13603.19 598
13604.30 649
13605.40 628
13606.50 576
13607.60 596
13608.70 617
13609.81 623
13610.91 617
13612.01 580
13613.11 576
13614.21 594
13615.32 600
13616.42 605
13617.52 556
13618.62 584
13619.73 631
13620.83 628
13621.93 626
13623.03 576
13624.14 569
13625.24 607
13626.34 583
13627.45 629
13628.55 601
13629.65 598
13630.75 603
13631.86 605
13632.96 563
13634.06 560
13635.17 556
13636.27 642
13637.37 599
13638.48 604
13639.58 590
13640.68 540
13641.79 575
13642.89 576
13643.99 584
13645.10 615
13646.20 592
13647.30 570
13648.41 568
13649.51 592
13650.62 609
13651.72 587
13652.82 631
13653.93 549
13655.03 579
13656.14 604
13657.24 573
13658.34 565
13659.45 588
13660.55 575
13661.66 559
13662.76 567
13663.87 618
13664.97 608
13666.07 598
13667.18 595
13668.28 618
13669.39 627
13670.49 608
13671.60 645
13672.70 606
13673.81 590
13674.91 590
13676.02 647
13677.12 648
13678.23 613
13679.33 571
13680.44 643
13681.54 624
13682.65 654
13683.75 589
13684.86 608
13685.96 644
13687.07 605
13688.17 606
13689.28 620
13690.38 584
13691.49 637
13692.59 644
13693.70 664
13694.80 623
13695.91 550
13697.02 579
13698.12 679
13699.23 661
13700.33 624
13701.44 605
13702.55 686
13703.65 666
13704.76 651
13705.86 658
13706.97 653
13708.08 675
13709.18 701
13710.29 694
13711.39 738
13712.50 717
13713.61 726
13714.71 764
13715.82 759
13716.93 796
13718.03 825
13719.14 811
13720.25 811
13721.35 824
13722.46 788
13723.57 789
13724.67 819
13725.78 764
13726.89 768
13727.99 797
13729.10 777
13730.21 772
13731.31 677
13732.42 710
13733.53 698
13734.64 675
13735.74 676
13736.85 669
13737.96 607
13739.07 688
13740.17 645
13741.28 623
13742.39 624
13743.50 624
13744.60 636
13745.71 658
13746.82 705
13747.93 677
13749.03 654
13750.14 662
13751.25 592
13752.36 647
13753.47 671
13754.57 609
13755.68 619
13756.79 623
13757.90 649
13759.01 625
13760.11 638
13761.22 622
13762.33 607
13763.44 598
13764.55 647
13765.66 608
13766.76 647
13767.87 687
13768.98 732
13770.09 695
13771.20 680
13772.31 707
13773.42 693
13774.53 731
13775.63 668
13776.74 667
13777.85 692
13778.96 738
13780.07 698
13781.18 681
13782.29 677
13783.40 680
13784.51 691
13785.62 713
13786.73 701
13787.83 656
13788.94 611
13790.05 605
13791.16 544
13792.27 625
13793.38 645
13794.49 610
13795.60 577
13796.71 614
13797.82 657
13798.93 608
13800.04 639
13801.15 610
13802.26 640
13803.37 597
13804.48 602
13805.59 571
13806.70 595
13807.81 632
13808.92 591
13810.03 576
13811.14 566
13812.25 603
13813.36 634
13814.47 623
13815.58 646
13816.69 592
13817.80 571
13818.91 588
13820.03 560
13821.14 586
13822.25 658
13823.36 562
13824.47 584
13825.58 578
13826.69 664
13827.80 574
13828.91 526
13830.02 600
13831.13 561
13832.25 571
13833.36 554
13834.47 539
13835.58 580
13836.69 582
13837.80 560
13838.91 573
13840.02 617
13841.14 631
13842.25 581
13843.36 556
13844.47 619
13845.58 584
13846.69 579
13847.81 608
13848.92 602
13850.03 562
13851.14 531
13852.25 565
13853.37 598
13854.48 601
13855.59 578
13856.70 568
13857.81 601
13858.93 587
13860.04 541
13861.15 615
13862.26 644
13863.38 671
13864.49 595
13865.60 575
13866.71 585
13867.83 602
13868.94 590
13870.05 609
13871.16 571
13872.28 596
13873.39 559
13874.50 557
13875.61 598
13876.73 597
13877.84 613
13878.95 592
13880.07 588
13881.18 594
13882.29 644
13883.41 598
13884.52 600
13885.63 606
13886.75 593
13887.86 585
13888.97 617
13890.09 579
13891.20 613
13892.31 598
13893.43 624
13894.54 637
13895.65 654
13896.77 600
13897.88 681
13899.00 673
13900.11 648
13901.22 630
13902.34 670
13903.45 695
13904.57 649
13905.68 679
13906.79 694
13907.91 649
13909.02 626
13910.14 656
13911.25 630
13912.37 615
13913.48 639
13914.59 643
13915.71 619
13916.82 585
13917.94 575
13919.05 585
13920.17 595
13921.28 569
13922.40 603
13923.51 568
13924.63 545
13925.74 584
13926.86 603
13927.97 569
13929.09 563
13930.20 577
13931.32 582
13932.43 601
13933.55 584
13934.66 599
13935.78 571
13936.89 554
13938.01 555
13939.12 556
13940.24 564
13941.35 564
13942.47 585
13943.59 617
13944.70 567
13945.82 546
13946.93 564
13948.05 600
13949.16 533
13950.28 544
13951.40 583
13952.51 556
13953.63 621
13954.74 568
13955.86 539
13956.98 516
13958.09 543
13959.21 524
13960.33 574
13961.44 532
13962.56 518
13963.67 528
13964.79 536
13965.91 553
13967.02 562
13968.14 535
13969.26 555
13970.37 553
13971.49 574
13972.61 557
13973.72 554
13974.84 530
13975.96 546
13977.08 544
13978.19 539
13979.31 498
13980.43 548
13981.54 553
13982.66 554
13983.78 569
13984.90 543
13986.01 565
13987.13 574
13988.25 546
13989.37 550
13990.48 498
13991.60 545
13992.72 535
13993.84 560
13994.95 567
13996.07 580
13997.19 561
13998.31 567
13999.42 586
14000.54 595
14001.66 575
14002.78 608
14003.90 543
14005.01 565
14006.13 544
14007.25 554
14008.37 532
14009.49 604
14010.61 584
14011.72 551
14012.84 584
14013.96 605
14015.08 562
14016.20 569
14017.32 576
14018.43 597
14019.55 579
14020.67 570
14021.79 541
14022.91 569
14024.03 568
14025.15 523
14026.27 586
14027.39 558
14028.50 546
14029.62 557
14030.74 546
14031.86 593
14032.98 530
14034.10 529
14035.22 551
14036.34 557
14037.46 602
14038.58 580
14039.70 584
14040.82 613
14041.94 598
14043.06 544
14044.18 597
14045.30 586
14046.41 539
14047.53 613
14048.65 602
14049.77 559
14050.89 540
14052.01 524
14053.13 629
14054.25 634
14055.37 617
14056.49 611
14057.61 606
14058.74 654
14059.86 594
14060.98 603
14062.10 581
14063.22 580
14064.34 580
14065.46 618
14066.58 600
14067.70 629
14068.82 619
14069.94 634
14071.06 639
14072.18 623
14073.30 666
14074.42 639
14075.54 630
14076.66 660
14077.79 656
14078.91 686
14080.03 641
14081.15 676
14082.27 686
14083.39 756
14084.51 736
14085.63 803
14086.76 756
14087.88 767
14089.00 722
14090.12 689
14091.24 714
14092.36 771
14093.48 798
14094.61 765
14095.73 749
14096.85 757
14097.97 816
14099.09 818
14100.22 808
14101.34 812
14102.46 824
14103.58 879
14104.70 884
14105.83 808
14106.95 842
14108.07 835
14109.19 901
14110.31 844
14111.44 802
14112.56 784
14113.68 744
14114.80 788
14115.93 754
14117.05 718
14118.17 741
14119.29 700
14120.42 711
14121.54 693
14122.66 666
14123.79 686
14124.91 662
14126.03 654
14127.15 604
14128.28 574
14129.40 624
14130.52 636
14131.65 671
14132.77 664
14133.89 653
14135.02 679
14136.14 673
14137.26 652
14138.39 608
14139.51 650
14140.63 645
14141.76 646
14142.88 632
14144.00 588
14145.13 631
14146.25 627
14147.38 596
14148.50 572
14149.62 649
14150.75 632
14151.87 639
14152.99 628
14154.12 605
14155.24 635
14156.37 667
14157.49 639
14158.62 623
14159.74 607
14160.86 575
14161.99 571
14163.11 640
14164.24 603
14165.36 593
14166.49 593
14167.61 588
14168.74 649
14169.86 643
14170.99 653
14172.11 601
14173.23 618
14174.36 591
14175.48 603
14176.61 560
14177.73 606
14178.86 607
14179.98 598
14181.11 606
14182.23 573
14183.36 566
14184.49 542
14185.61 599
14186.74 608
14187.86 601
14188.99 575
14190.11 594
14191.24 594
14192.36 570
14193.49 547
14194.61 554
14195.74 616
14196.87 637
14197.99 599
14199.12 555
14200.24 591
14201.37 606
14202.50 555
14203.62 572
14204.75 618
14205.87 593
14207.00 558
14208.13 574
14209.25 589
14210.38 549
14211.50 565
14212.63 564
14213.76 541
14214.88 523
14216.01 504
14217.14 578
14218.26 552
14219.39 536
14220.52 501
14221.64 515
14222.77 585
14223.90 573
14225.02 526
14226.15 515
14227.28 578
14228.41 544
14229.53 516
14230.66 531
14231.79 554
14232.91 549
14234.04 552
14235.17 540
14236.30 585
14237.42 545
14238.55 542
14239.68 582
14240.81 487
14241.93 459
14243.06 545
14244.19 536
14245.32 522
14246.44 511
14247.57 517
14248.70 524
14249.83 524
14250.95 530
14252.08 528
14253.21 535
14254.34 547
14255.47 537
14256.59 506
14257.72 510
14258.85 555
14259.98 554
14261.11 495
14262.24 510
14263.36 508
14264.49 525
14265.62 483
14266.75 508
14267.88 509
14269.01 475
14270.14 471
14271.26 522
14272.39 552
14273.52 532
14274.65 513
14275.78 520
14276.91 502
14278.04 504
14279.17 475
14280.30 464
14281.42 501
14282.55 539
14283.68 518
14284.81 499
14285.94 499
14287.07 495
14288.20 475
14289.33 496
14290.46 507
14291.59 526
14292.72 469
14293.85 450
14294.98 447
14296.11 510
14297.24 478
14298.37 503
14299.50 498
14300.63 514
14301.76 472
14302.89 468
14304.02 485
14305.15 454
14306.28 455
14307.41 460
14308.54 465
14309.67 490
14310.80 465
14311.93 449
14313.06 453
14314.19 453
14315.32 505
14316.45 460
14317.58 454
14318.71 467
14319.84 454
14320.97 459
14322.10 476
14323.23 487
14324.36 466
14325.49 437
14326.63 459
14327.76 473
14328.89 472
14330.02 466
14331.15 471
14332.28 494
14333.41 494
14334.54 444
14335.67 457
14336.81 497
14337.94 464
14339.07 445
14340.20 519
14341.33 522
14342.46 481
14343.59 446
14344.73 441
14345.86 455
14346.99 521
14348.12 479
14349.25 455
14350.38 444
14351.52 498
14352.65 496
14353.78 507
14354.91 460
14356.04 444
14357.18 441
14358.31 452
14359.44 476
14360.57 436
14361.71 479
14362.84 420
14363.97 424
14365.10 432
14366.24 488
14367.37 470
14368.50 499
14369.63 446
14370.77 454
14371.90 445
14373.03 480
14374.16 477
14375.30 444
14376.43 446
14377.56 444
14378.70 458
14379.83 401
14380.96 434
14382.09 443
14383.23 460
14384.36 519
14385.49 500
14386.63 450
14387.76 480
14388.89 454
14390.03 444
14391.16 451
14392.29 441
14393.43 455
14394.56 444
14395.70 429
14396.83 445
14397.96 485
14399.10 486
14400.23 448
14401.36 446
14402.50 470
14403.63 471
14404.77 432
14405.90 463
14407.03 458
14408.17 490
14409.30 451
14410.44 488
14411.57 450
14412.71 429
14413.84 464
14414.97 484
14416.11 487
14417.24 494
14418.38 463
14419.51 478
14420.65 477
14421.78 454
14422.92 490
14424.05 459
14425.19 462
14426.32 502
14427.46 512
14428.59 488
14429.73 506
14430.86 508
14432.00 506
14433.13 469
14434.27 495
14435.40 486
14436.54 499
14437.67 512
14438.81 496
14439.94 505
14441.08 522
14442.21 509
14443.35 528
14444.48 536
14445.62 551
14446.76 531
14447.89 558
14449.03 501
14450.16 484
14451.30 536
14452.43 528
14453.57 479
14454.71 513
14455.84 509
14456.98 512
14458.11 550
14459.25 541
14460.39 490
14461.52 566
14462.66 576
14463.80 535
14464.93 514
14466.07 564
14467.20 568
14468.34 619
14469.48 614
14470.61 585
14471.75 567
14472.89 547
14474.02 579
14475.16 602
14476.30 648
14477.43 603
14478.57 583
14479.71 627
14480.85 603
14481.98 654
14483.12 610
14484.26 623
14485.39 617
14486.53 599
14487.67 674
14488.81 601
14489.94 583
14491.08 603
14492.22 659
14493.36 595
14494.49 565
14495.63 518
14496.77 522
14497.91 566
14499.04 584
14500.18 559
14501.32 547
14502.46 571
14503.59 598
14504.73 586
14505.87 516
14507.01 576
14508.15 563
14509.28 604
14510.42 553
14511.56 573
14512.70 549
14513.84 592
14514.98 559
14516.11 546
14517.25 598
14518.39 571
14519.53 586
14520.67 585
14521.81 574
14522.95 569
14524.08 589
14525.22 604
14526.36 619
14527.50 659
14528.64 634
14529.78 636
14530.92 615
14532.06 620
14533.20 617
14534.33 625
14535.47 557
14536.61 570
14537.75 499
14538.89 531
14540.03 523
14541.17 526
14542.31 507
14543.45 522
14544.59 533
14545.73 512
14546.87 517
14548.01 498
14549.15 505
14550.29 493
14551.43 475
14552.57 513
14553.71 538
14554.85 485
14555.99 505
14557.13 499
14558.27 496
14559.41 460
14560.55 482
14561.69 501
14562.83 544
14563.97 475
14565.11 491
14566.25 493
14567.39 470
14568.53 485
14569.67 533
14570.81 491
14571.95 468
14573.09 478
14574.23 508
14575.37 498
14576.51 459
14577.65 518
14578.79 500
14579.94 450
14581.08 466
14582.22 467
14583.36 461
14584.50 484
14585.64 487
14586.78 456
14587.92 517
14589.06 520
14590.21 527
14591.35 462
14592.49 475
14593.63 470
14594.77 513
14595.91 530
14597.05 514
14598.20 470
14599.34 485
14600.48 514
14601.62 483
14602.76 512
14603.90 484
14605.05 469
14606.19 497
14607.33 516
14608.47 477
14609.61 467
14610.76 466
14611.90 500
14613.04 492
14614.18 479
14615.32 506
14616.47 499
14617.61 501
14618.75 470
14619.89 510
14621.04 494
14622.18 464
14623.32 474
14624.46 490
14625.61 469
14626.75 515
14627.89 486
14629.04 465
14630.18 476
14631.32 480
14632.46 460
14633.61 557
14634.75 514
14635.89 464
14637.04 511
14638.18 505
14639.32 514
14640.47 548
14641.61 547
14642.75 515
14643.90 527
14645.04 515
14646.18 480
14647.33 482
14648.47 516
14649.61 556
14650.76 481
14651.90 468
14653.05 473
14654.19 450
14655.33 452
14656.48 474
14657.62 495
14658.76 484
14659.91 492
14661.05 501
14662.20 497
14663.34 479
14664.49 469
14665.63 501
14666.77 478
14667.92 519
14669.06 482
14670.21 459
14671.35 461
14672.50 472
14673.64 458
14674.79 444
14675.93 454
14677.07 432
14678.22 413
14679.36 421
14680.51 438
14681.65 480
14682.80 453
14683.94 422
14685.09 462
14686.23 433
14687.38 418
14688.52 417
14689.67 395
14690.81 410
14691.96 444
14693.10 429
14694.25 419
14695.40 408
14696.54 416
14697.69 453
14698.83 444
14699.98 420
14701.12 427
14702.27 415
14703.41 380
14704.56 448
14705.71 455
14706.85 397
14708.00 452
14709.14 447
14710.29 432
14711.44 374
14712.58 374
14713.73 409
14714.87 392
14716.02 456
14717.17 456
14718.31 397
14719.46 417
14720.61 387
14721.75 399
14722.90 426
14724.05 391
14725.19 416
14726.34 437
14727.49 417
14728.63 455
14729.78 419
14730.93 399
14732.07 404
14733.22 373
14734.37 454
14735.51 401
14736.66 386
14737.81 425
14738.95 385
14740.10 449
14741.25 425
14742.40 421
14743.54 402
14744.69 397
14745.84 386
14746.99 426
14748.13 376
14749.28 403
14750.43 443
14751.58 431
14752.72 391
14753.87 400
14755.02 376
14756.17 403
14757.31 425
14758.46 396
14759.61 408
14760.76 442
14761.91 446
14763.05 435
14764.20 410
14765.35 382
14766.50 417
14767.65 397
14768.80 373
14769.94 388
14771.09 423
14772.24 399
14773.39 387
14774.54 363
14775.69 395
14776.83 438
14777.98 430
14779.13 382
14780.28 383
14781.43 411
14782.58 409
14783.73 418
14784.88 416
14786.03 438
14787.17 428
14788.32 406
14789.47 384
14790.62 399
14791.77 411
14792.92 417
14794.07 397
14795.22 360
14796.37 435
14797.52 400
14798.67 446
14799.82 393
14800.97 398
14802.12 392
14803.26 415
14804.41 450
14805.56 404
14806.71 389
14807.86 395
14809.01 378
14810.16 428
14811.31 391
14812.46 386
14813.61 389
14814.76 400
14815.91 397
14817.06 390
14818.21 405
14819.36 374
14820.51 391
14821.66 374
14822.82 409
14823.97 377
14825.12 401
14826.27 380
14827.42 366
14828.57 358
14829.72 369
14830.87 363
14832.02 364
14833.17 376
14834.32 358
14835.47 378
14836.62 415
14837.77 355
14838.93 326
14840.08 344
14841.23 416
14842.38 377
14843.53 409
14844.68 409
14845.83 376
14846.98 410
14848.14 403
14849.29 370
14850.44 352
14851.59 407
14852.74 375
14853.89 390
14855.04 434
14856.20 396
14857.35 392
14858.50 401
14859.65 436
14860.80 394
14861.96 371
14863.11 374
14864.26 407
14865.41 380
14866.56 364
14867.72 373
14868.87 394
14870.02 414
14871.17 411
14872.32 375
14873.48 390
14874.63 395
14875.78 383
14876.93 376
14878.09 382
14879.24 364
14880.39 385
14881.54 433
14882.70 369
14883.85 345
14885.00 383
14886.16 404
14887.31 335
14888.46 387
14889.61 387
14890.77 396
14891.92 389
14893.07 357
14894.23 369
14895.38 346
14896.53 400
14897.69 403
14898.84 369
14899.99 371
14901.15 355
14902.30 404
14903.45 402
14904.61 387
14905.76 353
14906.91 352
14908.07 368
14909.22 405
14910.38 365
14911.53 380
14912.68 399
14913.84 390
14914.99 377
14916.15 404
14917.30 375
14918.45 360
14919.61 414
14920.76 381
14921.92 407
14923.07 388
14924.22 405
14925.38 403
14926.53 394
14927.69 335
14928.84 395
14930.00 372
14931.15 379
14932.31 401
14933.46 394
14934.62 377
14935.77 412
14936.93 377
14938.08 388
14939.24 391
14940.39 371
14941.55 397
14942.70 371
14943.86 402
14945.01 345
14946.17 383
14947.32 437
14948.48 383
14949.63 392
14950.79 401
14951.94 411
14953.10 396
14954.25 401
14955.41 356
14956.56 372
14957.72 377
14958.88 358
14960.03 371
14961.19 347
14962.34 381
14963.50 389
14964.65 376
14965.81 362
14966.97 341
14968.12 358
14969.28 392
14970.43 384
14971.59 369
14972.75 354
14973.90 389
14975.06 384
14976.22 340
14977.37 361
14978.53 356
14979.69 368
14980.84 417
14982.00 343
14983.16 346
14984.31 399
14985.47 407
14986.63 391
14987.78 376
14988.94 364
14990.10 397
14991.25 388
14992.41 393
14993.57 395
14994.72 362
14995.88 409
14997.04 393
14998.20 407
14999.35 341
15000.51 349
15001.67 416
15002.82 371
15003.98 349
15005.14 330
15006.30 354
15007.45 376
15008.61 375
15009.77 371
15010.93 383
15012.09 383
15013.24 379
15014.40 373
15015.56 406
15016.72 368
15017.87 387
15019.03 411
15020.19 370
15021.35 386
15022.51 402
15023.67 392
15024.82 364
15025.98 343
15027.14 360
15028.30 360
15029.46 385
15030.62 358
15031.77 349
15032.93 344
15034.09 331
15035.25 366
15036.41 345
15037.57 355
15038.73 313
15039.88 369
15041.04 391
15042.20 405
15043.36 416
15044.52 386
15045.68 385
15046.84 391
15048.00 350
15049.16 331
15050.32 371
15051.47 339
15052.63 376
15053.79 374
15054.95 381
15056.11 344
15057.27 367
15058.43 365
15059.59 347
15060.75 351
15061.91 369
15063.07 377
15064.23 338
15065.39 322
15066.55 378
15067.71 382
15068.87 357
15070.03 355
15071.19 340
15072.35 338
15073.51 363
15074.67 396
15075.83 354
15076.99 335
15078.15 330
15079.31 382
15080.47 370
15081.63 349
15082.79 361
15083.95 353
15085.11 372
15086.27 358
15087.43 391
15088.59 353
15089.76 342
15090.92 362
15092.08 405
15093.24 374
15094.40 333
15095.56 360
15096.72 400
15097.88 320
15099.04 332
15100.20 353
15101.37 412
15102.53 356
15103.69 337
15104.85 343
15106.01 364
15107.17 350
15108.33 369
15109.50 332
15110.66 350
15111.82 368
15112.98 375
15114.14 344
15115.30 339
15116.47 344
15117.63 359
15118.79 352
15119.95 356
15121.11 338
15122.27 371
15123.44 408
15124.60 386
15125.76 377
15126.92 360
15128.09 343
15129.25 354
15130.41 365
15131.57 370
15132.73 366
15133.90 373
15135.06 375
15136.22 350
15137.38 389
15138.55 352
15139.71 378
15140.87 332
15142.04 329
15143.20 355
15144.36 343
15145.52 370
15146.69 346
15147.85 342
15149.01 353
15150.18 359
15151.34 338
15152.50 346
15153.67 364
15154.83 386
15155.99 350
15157.16 349
15158.32 347
15159.48 345
15160.65 386
15161.81 364
15162.97 345
15164.14 359
15165.30 370
15166.46 383
15167.63 351
15168.79 370
15169.95 366
15171.12 381
15172.28 353
15173.45 366
15174.61 353
15175.77 363
15176.94 345
15178.10 361
15179.27 406
15180.43 355
15181.60 352
15182.76 364
15183.92 384
15185.09 353
15186.25 374
15187.42 330
15188.58 347
15189.75 408
15190.91 358
15192.08 351
15193.24 377
15194.41 320
15195.57 368
15196.74 376
15197.90 357
15199.07 353
15200.23 363
15201.40 367
15202.56 354
15203.73 366
15204.89 329
15206.06 364
15207.22 344
15208.39 363
15209.55 380
15210.72 357
15211.88 365
15213.05 412
15214.21 375
15215.38 339
15216.54 375
15217.71 400
15218.88 339
15220.04 367
15221.21 379
15222.37 347
15223.54 373
15224.71 377
15225.87 364
15227.04 366
15228.20 349
15229.37 382
15230.54 396
15231.70 356
15232.87 362
15234.03 401
15235.20 413
15236.37 398
15237.53 366
15238.70 354
15239.87 378
15241.03 385
15242.20 400
15243.37 382
15244.53 349
15245.70 355
15246.87 360
15248.03 390
15249.20 416
15250.37 384
15251.53 353
15252.70 376
15253.87 387
15255.04 347
15256.20 374
15257.37 338
15258.54 381
15259.70 379
15260.87 359
15262.04 367
15263.21 345
15264.37 356
15265.54 338
15266.71 346
15267.88 382
15269.04 392
15270.21 363
15271.38 383
15272.55 358
15273.72 404
15274.88 379
15276.05 400
15277.22 377
15278.39 363
15279.56 338
15280.72 365
15281.89 343
15283.06 358
15284.23 344
15285.40 344
15286.56 344
15287.73 309
15288.90 370
15290.07 371
15291.24 322
15292.41 341
15293.58 366
15294.74 386
15295.91 381
15297.08 376
15298.25 370
15299.42 347
15300.59 375
15301.76 377
15302.93 333
15304.09 343
15305.26 365
15306.43 370
15307.60 362
15308.77 399
15309.94 334
15311.11 413
15312.28 374
15313.45 364
15314.62 348
15315.79 334
15316.96 337
15318.13 357
15319.30 369
15320.46 337
15321.63 356
15322.80 394
15323.97 372
15325.14 369
15326.31 381
15327.48 400
15328.65 336
15329.82 358
15330.99 368
15332.16 338
15333.33 356
15334.50 329
15335.67 374
15336.84 359
15338.01 368
15339.18 364
15340.36 340
15341.53 349
15342.70 361
15343.87 386
15345.04 351
15346.21 354
15347.38 345
15348.55 365
15349.72 352
15350.89 349
15352.06 358
15353.23 351
15354.40 358
15355.57 350
15356.75 343
15357.92 335
15359.09 334
15360.26 372
15361.43 370
15362.60 345
15363.77 371
15364.94 375
15366.11 398
15367.29 357
15368.46 398
15369.63 381
15370.80 380
15371.97 343
15373.14 322
15374.32 354
15375.49 350
15376.66 341
15377.83 359
15379.00 370
15380.17 355
15381.35 358
15382.52 334
15383.69 337
15384.86 320
15386.03 330
15387.21 314
15388.38 332
15389.55 343
15390.72 381
15391.90 378
15393.07 329
15394.24 326
15395.41 366
15396.59 378
15397.76 368
15398.93 356
15400.10 335
15401.28 361
15402.45 371
15403.62 376
15404.79 343
15405.97 331
15407.14 337
15408.31 355
15409.49 399
15410.66 376
15411.83 367
15413.01 381
15414.18 345
15415.35 319
15416.53 354
15417.70 382
15418.87 396
15420.05 338
15421.22 354
15422.39 371
15423.57 419
15424.74 361
15425.91 342
15427.09 364
15428.26 352
15429.43 349
15430.61 313
15431.78 347
15432.96 318
15434.13 320
15435.30 355
15436.48 327
15437.65 328
15438.83 356
15440.00 354
15441.17 391
15442.35 363
15443.52 357
15444.70 344
15445.87 347
15447.05 347
15448.22 334
15449.40 349
15450.57 364
15451.75 381
15452.92 347
15454.09 348
15455.27 335
15456.44 369
15457.62 353
15458.79 344
15459.97 365
15461.14 402
15462.32 333
15463.49 393
15464.67 333
15465.84 345
15467.02 354
15468.19 385
15469.37 360
15470.55 372
15471.72 336
15472.90 354
15474.07 383
15475.25 345
15476.42 360
15477.60 293
15478.77 330
15479.95 338
15481.13 329
15482.30 318
15483.48 367
15484.65 369
15485.83 338
15487.00 361
15488.18 334
15489.36 340
15490.53 380
15491.71 342
15492.89 315
15494.06 355
15495.24 366
15496.41 348
15497.59 320
15498.77 318
15499.94 327
15501.12 376
15502.30 349
15503.47 319
15504.65 313
15505.83 346
15507.00 337
15508.18 304
15509.36 366
15510.53 352
15511.71 365
15512.89 388
15514.06 354
15515.24 356
15516.42 358
15517.60 348
15518.77 353
15519.95 323
15521.13 315
15522.30 347
15523.48 356
15524.66 357
15525.84 349
15527.01 349
15528.19 356
15529.37 359
15530.55 367
15531.73 371
15532.90 358
15534.08 336
15535.26 369
15536.44 352
15537.61 349
15538.79 339
15539.97 324
15541.15 334
15542.33 345
15543.50 357
15544.68 360
15545.86 378
15547.04 376
15548.22 350
15549.40 365
15550.57 334
15551.75 303
15552.93 338
15554.11 337
15555.29 314
15556.47 327
15557.65 324
15558.82 328
15560.00 359
15561.18 339
15562.36 334
15563.54 317
15564.72 340
15565.90 304
15567.08 325
15568.26 315
15569.43 345
15570.61 354
15571.79 352
15572.97 335
15574.15 374
15575.33 331
15576.51 354
15577.69 371
15578.87 350
15580.05 319
15581.23 367
15582.41 379
15583.59 368
15584.77 357
15585.95 349
15587.13 362
15588.31 346
15589.49 327
15590.67 372
15591.85 385
15593.03 381
15594.21 342
15595.39 343
15596.57 343
15597.75 366
15598.93 338
15600.11 357
15601.29 330
15602.47 374
15603.65 350
15604.83 381
15606.01 334
15607.19 351
15608.37 408
15609.55 396
15610.73 391
15611.91 366
15613.09 364
15614.27 355
15615.45 369
15616.64 365
15617.82 387
15619.00 413
15620.18 408
15621.36 387
15622.54 332
15623.72 381
15624.90 386
15626.08 377
15627.27 367
15628.45 379
15629.63 363
15630.81 345
15631.99 404
15633.17 393
15634.35 349
15635.54 394
15636.72 395
15637.90 400
15639.08 364
15640.26 397
15641.45 379
15642.63 389
15643.81 418
15644.99 408
15646.17 414
15647.36 413
15648.54 392
15649.72 392
15650.90 412
15652.08 433
15653.27 390
15654.45 382
15655.63 426
15656.81 402
15658.00 432
15659.18 417
15660.36 397
15661.54 376
15662.73 397
15663.91 356
15665.09 363
15666.27 381
15667.46 432
15668.64 436
15669.82 407
15671.01 435
15672.19 441
15673.37 421
15674.56 436
15675.74 414
15676.92 417
15678.10 384
15679.29 366
15680.47 445
15681.65 370
15682.84 411
15684.02 385
15685.21 374
15686.39 366
15687.57 383
15688.76 415
15689.94 399
15691.12 410
15692.31 370
15693.49 384
15694.67 398
15695.86 443
15697.04 389
15698.23 405
15699.41 379
15700.59 443
15701.78 402
15702.96 414
15704.15 422
15705.33 409
15706.52 407
15707.70 403
15708.88 390
15710.07 350
15711.25 421
15712.44 408
15713.62 380
15714.81 410
15715.99 390
15717.18 401
15718.36 378
15719.55 384
15720.73 417
15721.92 413
15723.10 398
15724.29 419
15725.47 370
15726.66 403
15727.84 391
15729.03 412
15730.21 399
15731.40 402
15732.58 423
15733.77 406
15734.95 392
15736.14 431
15737.32 426
15738.51 417
15739.69 379
15740.88 415
15742.07 418
15743.25 436
15744.44 410
15745.62 388
15746.81 438
15747.99 424
15749.18 452
15750.37 410
15751.55 439
15752.74 417
15753.93 430
15755.11 394
15756.30 423
15757.48 451
15758.67 419
15759.86 454
15761.04 447
15762.23 446
15763.42 430
15764.60 433
15765.79 442
15766.98 409
15768.16 414
15769.35 415
15770.54 401
15771.72 426
15772.91 373
15774.10 415
15775.28 409
15776.47 396
15777.66 380
15778.84 402
15780.03 451
15781.22 401
15782.41 416
15783.59 373
15784.78 355
15785.97 398
15787.15 409
15788.34 418
15789.53 394
15790.72 391
15791.90 404
15793.09 400
15794.28 400
15795.47 391
15796.65 382
15797.84 378
15799.03 385
15800.22 388
15801.41 381
15802.59 395
15803.78 398
15804.97 378
15806.16 370
15807.35 395
15808.53 396
15809.72 398
15810.91 377
15812.10 339
15813.29 368
15814.48 385
15815.66 366
15816.85 360
15818.04 379
15819.23 336
15820.42 370
15821.61 370
15822.80 346
15823.98 371
15825.17 370
15826.36 363
15827.55 387
15828.74 379
15829.93 380
15831.12 333
15832.31 352
15833.50 353
15834.69 333
15835.87 381
15837.06 356
15838.25 362
15839.44 362
15840.63 374
15841.82 373
15843.01 369
15844.20 361
15845.39 384
15846.58 374
15847.77 373
15848.96 357
15850.15 357
15851.34 395
15852.53 355
15853.72 354
15854.91 327
15856.10 336
15857.29 360
15858.48 354
15859.67 337
15860.86 348
15862.05 353
15863.24 375
15864.43 332
15865.62 366
15866.81 334
15868.00 349
15869.19 364
15870.38 344
15871.57 337
15872.76 399
15873.95 388
15875.14 332
15876.33 346
15877.52 324
15878.72 309
15879.91 331
15881.10 406
15882.29 339
15883.48 393
15884.67 375
15885.86 376
15887.05 339
15888.24 337
15889.43 346
15890.63 339
15891.82 364
15893.01 353
15894.20 385
15895.39 360
15896.58 410
15897.77 364
15898.97 367
15900.16 374
15901.35 380
15902.54 356
15903.73 335
15904.92 353
15906.12 370
15907.31 367
15908.50 365
15909.69 394
15910.88 394
15912.08 341
15913.27 354
15914.46 380
15915.65 356
15916.85 363
15918.04 320
15919.23 362
15920.42 331
15921.61 378
15922.81 381
15924.00 377
15925.19 395
15926.38 367
15927.58 389
15928.77 387
15929.96 391
15931.16 374
15932.35 368
15933.54 382
15934.73 399
15935.93 385
15937.12 370
15938.31 391
15939.51 363
15940.70 384
15941.89 355
15943.09 392
15944.28 387
15945.47 346
15946.67 374
15947.86 357
15949.05 335
15950.25 383
15951.44 388
15952.63 365
15953.83 355
15955.02 335
15956.21 344
15957.41 375
15958.60 344
15959.80 375
15960.99 373
15962.18 347
15963.38 344
15964.57 344
15965.77 373
15966.96 354
15968.15 350
15969.35 347
15970.54 364
15971.74 340
15972.93 395
15974.13 361
15975.32 355
15976.51 349
15977.71 338
15978.90 344
15980.10 329
15981.29 360
15982.49 336
15983.68 317
15984.88 378
15986.07 369
15987.27 334
15988.46 335
15989.66 307
15990.85 323
15992.05 314
15993.24 331
15994.44 325
15995.63 355
15996.83 288
15998.02 306
15999.22 330
16000.41 335
16001.61 354
16002.80 317
16004.00 320
16005.20 320
16006.39 340
16007.59 358
16008.78 338
16009.98 297
16011.17 348
16012.37 338
16013.57 357
16014.76 362
16015.96 338
16017.15 344
16018.35 315
16019.55 323
16020.74 361
16021.94 345
16023.13 330
16024.33 364
16025.53 349
16026.72 343
16027.92 337
16029.12 319
16030.31 294
16031.51 282
16032.71 312
16033.90 344
16035.10 314
16036.30 345
16037.49 343
16038.69 307
16039.89 349
16041.08 340
16042.28 308
16043.48 294
16044.67 353
16045.87 342
16047.07 357
16048.27 330
16049.46 283
16050.66 335
16051.86 350
16053.06 366
16054.25 323
16055.45 351
16056.65 332
16057.84 322
16059.04 290
16060.24 310
16061.44 332
16062.64 339
16063.83 316
16065.03 328
16066.23 342
16067.43 339
16068.62 312
16069.82 336
16071.02 304
16072.22 317
16073.42 333
16074.62 345
16075.81 338
16077.01 311
16078.21 304
16079.41 336
16080.61 335
16081.81 311
16083.00 310
16084.20 314
16085.40 326
16086.60 346
16087.80 314
16089.00 340
16090.20 346
16091.39 319
16092.59 295
16093.79 310
16094.99 304
16096.19 316
16097.39 333
16098.59 336
16099.79 324
16100.99 320
16102.19 337
16103.38 341
16104.58 328
16105.78 309
16106.98 323
16108.18 349
16109.38 330
16110.58 309
16111.78 314
16112.98 302
16114.18 303
16115.38 316
16116.58 309
16117.78 328
16118.98 313
16120.18 305
16121.38 298
16122.58 323
16123.78 358
16124.98 331
16126.18 286
16127.38 310
16128.58 326
16129.78 308
16130.98 315
16132.18 317
16133.38 325
16134.58 344
16135.78 323
16136.98 312
16138.18 307
16139.38 288
16140.58 287
16141.78 302
16142.98 299
16144.19 331
16145.39 320
16146.59 330
16147.79 316
16148.99 309
16150.19 285
16151.39 296
16152.59 345
16153.79 317
16154.99 313
16156.20 278
16157.40 283
16158.60 311
16159.80 326
16161.00 327
16162.20 331
16163.40 331
16164.61 344
16165.81 305
16167.01 303
16168.21 328
16169.41 303
16170.61 291
16171.82 317
16173.02 306
16174.22 283
16175.42 314
16176.62 304
16177.82 300
16179.03 298
16180.23 330
16181.43 352
16182.63 312
16183.84 300
16185.04 315
16186.24 300
16187.44 313
16188.65 351
16189.85 337
16191.05 349
16192.25 319
16193.46 281
16194.66 335
16195.86 316
16197.06 315
16198.27 355
16199.47 339
16200.67 347
16201.87 333
16203.08 302
16204.28 331
16205.48 340
16206.69 324
16207.89 345
16209.09 305
16210.30 320
16211.50 311
16212.70 335
16213.91 310
16215.11 303
16216.31 292
16217.52 332
16218.72 318
16219.92 314
16221.13 310
16222.33 317
16223.53 312
16224.74 330
16225.94 325
16227.15 336
16228.35 336
16229.55 311
16230.76 344
16231.96 315
16233.17 310
16234.37 333
16235.57 319
16236.78 294
16237.98 314
16239.19 329
16240.39 329
16241.60 324
16242.80 324
16244.00 340
16245.21 311
16246.41 323
16247.62 334
16248.82 340
16250.03 364
16251.23 353
16252.44 337
16253.64 358
16254.85 361
16256.05 332
16257.26 320
16258.46 341
16259.67 361
16260.87 363
16262.08 312
16263.28 335
16264.49 338
16265.69 318
16266.90 373
16268.10 353
16269.31 317
16270.51 314
16271.72 334
16272.93 359
16274.13 332
16275.34 368
16276.54 367
16277.75 374
16278.95 387
16280.16 307
16281.37 304
16282.57 366
16283.78 328
16284.98 329
16286.19 330
16287.40 317
16288.60 369
16289.81 357
16291.01 345
16292.22 346
16293.43 350
16294.63 386
16295.84 373
16297.05 311
16298.25 310
16299.46 370
16300.67 371
16301.87 343
16303.08 314
16304.29 336
16305.49 335
16306.70 365
16307.91 349
16309.11 376
16310.32 379
16311.53 378
16312.73 345
16313.94 339
16315.15 356
16316.36 356
16317.56 344
16318.77 376
16319.98 338
16321.19 330
16322.39 327
16323.60 334
16324.81 342
16326.02 317
16327.22 299
16328.43 345
16329.64 329
16330.85 324
16332.05 343
16333.26 366
16334.47 358
16335.68 344
16336.88 377
16338.09 345
16339.30 323
16340.51 299
16341.72 298
16342.93 301
16344.13 328
16345.34 325
16346.55 327
16347.76 305
16348.97 341
16350.18 371
16351.38 305
16352.59 299
16353.80 324
16355.01 330
16356.22 336
16357.43 301
16358.64 317
16359.84 327
16361.05 309
16362.26 329
16363.47 329
16364.68 342
16365.89 306
16367.10 326
16368.31 326
16369.52 338
16370.73 322
16371.93 281
16373.14 285
16374.35 300
16375.56 302
16376.77 337
16377.98 344
16379.19 292
16380.40 347
16381.61 359
16382.82 334
16384.03 300
16385.24 308
16386.45 314
16387.66 288
16388.87 306
16390.08 315
16391.29 341
16392.50 309
16393.71 293
16394.92 327
16396.13 285
16397.34 319
16398.55 319
16399.76 291
16400.97 292
16402.18 291
16403.39 285
16404.60 300
16405.81 325
16407.02 294
16408.23 281
16409.44 322
16410.65 318
16411.86 317
16413.08 356
16414.29 292
16415.50 295
16416.71 305
16417.92 291
16419.13 268
16420.34 298
16421.55 310
16422.76 305
16423.97 298
16425.19 313
16426.40 302
16427.61 319
16428.82 300
16430.03 280
16431.24 295
16432.45 315
16433.67 297
16434.88 303
16436.09 282
16437.30 293
16438.51 279
16439.72 310
16440.94 310
16442.15 301
16443.36 312
16444.57 287
16445.78 291
16446.99 284
16448.21 309
16449.42 277
16450.63 244
16451.84 285
16453.06 309
16454.27 306
16455.48 325
16456.69 301
16457.90 330
16459.12 317
16460.33 315
16461.54 299
16462.75 323
16463.97 294
16465.18 298
16466.39 286
16467.61 310
16468.82 302
16470.03 305
16471.24 334
16472.46 306
16473.67 320
16474.88 303
16476.10 296
16477.31 275
16478.52 272
16479.74 314
16480.95 293
16482.16 278
16483.38 275
16484.59 309
16485.80 334
16487.02 301
16488.23 298
16489.44 290
16490.66 282
16491.87 293
16493.08 310
16494.30 296
16495.51 335
16496.73 298
16497.94 284
16499.15 278
16500.37 298
16501.58 290
16502.80 288
16504.01 282
16505.22 282
16506.44 271
16507.65 283
16508.87 289
16510.08 278
16511.30 294
16512.51 324
16513.72 325
16514.94 287
16516.15 295
16517.37 283
16518.58 284
16519.80 311
16521.01 296
16522.23 314
16523.44 293
16524.66 295
16525.87 295
16527.09 270
16528.30 314
16529.52 293
16530.73 307
16531.95 275
16533.16 288
16534.38 270
16535.59 306
16536.81 300
16538.02 281
16539.24 251
16540.45 304
16541.67 285
16542.89 281
16544.10 274
16545.32 274
16546.53 274
16547.75 296
16548.96 298
16550.18 306
16551.40 298
16552.61 304
16553.83 303
16555.04 279
16556.26 295
16557.48 307
16558.69 317
16559.91 298
16561.12 301
16562.34 296
16563.56 273
16564.77 271
16565.99 281
16567.21 278
16568.42 257
16569.64 264
16570.86 288
16572.07 280
16573.29 291
16574.51 286
16575.72 283
16576.94 315
16578.16 312
16579.37 365
16580.59 328
16581.81 309
16583.02 321
16584.24 288
16585.46 283
16586.68 293
16587.89 312
16589.11 283
16590.33 311
16591.54 296
16592.76 300
16593.98 272
16595.20 287
16596.41 315
16597.63 295
16598.85 287
16600.07 305
16601.29 304
16602.50 295
16603.72 292
16604.94 263
16606.16 280
16607.37 286
16608.59 257
16609.81 266
16611.03 300
16612.25 287
16613.46 274
16614.68 288
16615.90 310
16617.12 305
16618.34 299
16619.56 281
16620.77 256
16621.99 266
16623.21 291
16624.43 270
16625.65 260
16626.87 270
16628.09 276
16629.30 288
16630.52 256
16631.74 290
16632.96 306
16634.18 289
16635.40 318
16636.62 292
16637.84 280
16639.06 295
16640.28 292
16641.49 310
16642.71 287
16643.93 296
16645.15 261
16646.37 282
16647.59 258
16648.81 252
16650.03 297
16651.25 311
16652.47 292
16653.69 270
16654.91 275
16656.13 294
16657.35 312
16658.57 293
16659.79 269
16661.01 297
16662.23 295
16663.45 308
16664.67 278
16665.89 286
16667.11 318
16668.33 313
16669.55 320
16670.77 314
16671.99 266
16673.21 270
16674.43 283
16675.65 273
16676.87 282
16678.09 303
16679.31 272
16680.53 268
16681.75 281
16682.97 245
16684.19 285
16685.42 270
16686.64 281
16687.86 281
16689.08 277
16690.30 272
16691.52 300
16692.74 299
16693.96 330
16695.18 309
16696.40 299
16697.63 294
16698.85 296
16700.07 303
16701.29 257
16702.51 277
16703.73 262
16704.95 259
16706.18 269
16707.40 289
16708.62 304
16709.84 308
16711.06 288
16712.28 269
16713.51 280
16714.73 287
16715.95 272
16717.17 283
16718.39 290
16719.62 283
16720.84 284
16722.06 276
16723.28 297
16724.50 286
16725.73 283
16726.95 283
16728.17 305
16729.39 277
16730.62 264
16731.84 276
16733.06 309
16734.28 300
16735.51 227
16736.73 253
16737.95 271
16739.18 275
16740.40 247
16741.62 273
16742.84 283
16744.07 254
16745.29 292
16746.51 295
16747.74 248
16748.96 233
16750.18 229
16751.41 274
16752.63 283
16753.85 296
16755.08 282
16756.30 267
16757.52 243
16758.75 267
16759.97 254
16761.19 227
16762.42 286
16763.64 275
16764.86 256
16766.09 261
16767.31 269
16768.54 289
16769.76 335
16770.98 273
16772.21 284
16773.43 305
16774.66 282
16775.88 253
16777.10 264
16778.33 261
16779.55 278
16780.78 271
16782.00 295
16783.22 306
16784.45 243
16785.67 240
16786.90 249
16788.12 270
16789.35 241
16790.57 272
16791.80 271
16793.02 270
16794.25 254
16795.47 276
16796.70 286
16797.92 324
16799.15 285
16800.37 265
16801.60 259
16802.82 314
16804.05 258
16805.27 265
16806.50 269
16807.72 297
16808.95 281
16810.17 269
16811.40 286
16812.62 287
16813.85 296
16815.07 290
16816.30 280
16817.53 272
16818.75 265
16819.98 287
16821.20 290
16822.43 265
16823.65 269
16824.88 271
16826.11 258
16827.33 261
16828.56 264
16829.78 289
16831.01 307
16832.24 288
16833.46 284
16834.69 288
16835.92 261
16837.14 257
16838.37 268
16839.60 250
16840.82 243
16842.05 263
16843.27 296
16844.50 283
16845.73 298
16846.96 279
16848.18 315
16849.41 311
16850.64 309
16851.86 259
16853.09 284
16854.32 279
16855.54 270
16856.77 280
16858.00 280
16859.22 289
16860.45 287
16861.68 267
16862.91 298
16864.13 288
16865.36 291
16866.59 259
16867.82 244
16869.04 273
16870.27 281
16871.50 288
16872.73 254
16873.95 292
16875.18 266
16876.41 291
16877.64 288
16878.87 310
16880.09 297
16881.32 282
16882.55 297
16883.78 274
16885.01 267
16886.23 288
16887.46 285
16888.69 283
16889.92 299
16891.15 283
16892.38 293
16893.60 287
16894.83 294
16896.06 279
16897.29 299
16898.52 264
16899.75 278
16900.98 293
16902.20 311
16903.43 302
16904.66 272
16905.89 293
16907.12 252
16908.35 258
16909.58 303
16910.81 288
16912.04 282
16913.26 245
16914.49 276
16915.72 296
16916.95 313
16918.18 269
16919.41 308
16920.64 327
16921.87 289
16923.10 262
16924.33 253
16925.56 269
16926.79 280
16928.02 300
16929.25 290
16930.48 288
16931.71 322
16932.94 315
16934.17 300
16935.40 273
16936.63 317
16937.86 294
16939.09 314
16940.32 274
16941.55 251
16942.78 300
16944.01 275
16945.24 301
16946.47 289
16947.70 284
16948.93 269
16950.16 305
16951.39 285
16952.62 276
16953.85 274
16955.08 298
16956.31 279
16957.54 252
16958.77 285
16960.01 282
16961.24 292
16962.47 259
16963.70 289
16964.93 259
16966.16 294
16967.39 284
16968.62 292
16969.85 246
16971.08 262
16972.32 254
16973.55 271
16974.78 286
16976.01 299
16977.24 281
16978.47 284
16979.70 273
16980.94 281
16982.17 297
16983.40 304
16984.63 325
16985.86 273
16987.10 307
16988.33 308
16989.56 295
16990.79 314
16992.02 310
16993.26 272
16994.49 319
16995.72 287
16996.95 274
16998.18 276
16999.42 297
17000.65 282
17001.88 272
17003.11 262
17004.35 254
17005.58 327
17006.81 299
17008.04 289
17009.28 290
17010.51 346
17011.74 313
17012.97 296
17014.21 265
17015.44 291
17016.67 299
17017.91 294
17019.14 290
17020.37 287
17021.60 310
17022.84 280
17024.07 279
17025.30 278
17026.54 288
17027.77 284
17029.00 278
17030.24 286
17031.47 296
17032.70 300
17033.94 298
17035.17 264
17036.41 238
17037.64 245
17038.87 267
17040.11 262
17041.34 246
17042.57 266
17043.81 257
17045.04 275
17046.28 269
17047.51 248
17048.74 270
17049.98 281
17051.21 281
17052.45 279
17053.68 304
17054.92 273
17056.15 257
17057.38 262
17058.62 265
17059.85 248
17061.09 271
17062.32 282
17063.56 271
17064.79 244
17066.03 309
17067.26 276
17068.50 259
17069.73 277
17070.97 273
17072.20 291
17073.44 277
17074.67 259
17075.91 249
17077.14 286
17078.38 243
17079.61 267
17080.85 276
17082.08 284
17083.32 279
17084.55 288
17085.79 276
17087.02 269
17088.26 292
17089.49 276
17090.73 297
17091.97 280
17093.20 261
17094.44 266
17095.67 310
17096.91 284
17098.14 255
17099.38 279
17100.62 298
17101.85 279
17103.09 243
17104.32 268
17105.56 311
17106.80 293
17108.03 282
17109.27 279
17110.51 280
17111.74 289
17112.98 258
17114.21 249
17115.45 246
17116.69 272
17117.92 251
17119.16 270
17120.40 282
17121.63 249
17122.87 281
17124.11 263
17125.34 256
17126.58 251
17127.82 261
17129.06 277
17130.29 252
17131.53 229
17132.77 255
17134.00 269
17135.24 286
17136.48 291
17137.72 276
17138.95 232
17140.19 266
17141.43 258
17142.67 259
17143.90 241
17145.14 247
17146.38 248
17147.62 236
17148.85 248
17150.09 239
17151.33 290
17152.57 282
17153.80 279
17155.04 237
17156.28 261
17157.52 269
17158.76 252
17159.99 290
17161.23 268
17162.47 238
17163.71 261
17164.95 293
17166.19 248
17167.42 257
17168.66 308
17169.90 286
17171.14 276
17172.38 255
17173.62 265
17174.86 280
17176.09 292
17177.33 257
17178.57 245
17179.81 270
17181.05 277
17182.29 260
17183.53 280
17184.77 265
17186.01 273
17187.24 289
17188.48 270
17189.72 272
17190.96 287
17192.20 285
17193.44 283
17194.68 244
17195.92 258
17197.16 281
17198.40 257
17199.64 277
17200.88 259
17202.12 252
17203.36 296
17204.60 256
17205.84 246
17207.08 258
17208.32 272
17209.56 274
17210.80 247
17212.04 228
17213.28 279
17214.52 286
17215.76 236
17217.00 266
17218.24 249
17219.48 263
17220.72 276
17221.96 273
17223.20 284
17224.44 294
17225.68 283
17226.92 253
17228.16 248
17229.40 280
17230.64 280
17231.88 293
17233.12 286
17234.36 242
17235.60 271
17236.85 240
17238.09 259
17239.33 286
17240.57 262
17241.81 254
17243.05 270
17244.29 283
17245.53 273
17246.77 274
17248.02 258
17249.26 263
17250.50 276
17251.74 257
17252.98 258
17254.22 263
17255.46 236
17256.71 281
17257.95 254
17259.19 269
17260.43 249
17261.67 273
17262.91 294
17264.16 256
17265.40 244
17266.64 296
17267.88 254
17269.12 254
17270.37 255
17271.61 248
17272.85 239
17274.09 257
17275.34 258
17276.58 248
17277.82 250
17279.06 267
17280.30 272
17281.55 257
17282.79 256
17284.03 233
17285.27 286
17286.52 294
17287.76 273
17289.00 258
17290.25 278
17291.49 292
17292.73 286
17293.97 271
17295.22 285
17296.46 295
17297.70 267
17298.95 269
17300.19 210
17301.43 263
17302.68 267
17303.92 258
17305.16 265
17306.41 273
17307.65 247
17308.89 251
17310.14 227
17311.38 252
17312.62 278
17313.87 262
17315.11 232
17316.36 230
17317.60 238
17318.84 258
17320.09 258
17321.33 237
17322.58 255
17323.82 268
17325.06 265
17326.31 240
17327.55 248
17328.80 250
17330.04 279
17331.28 254
17332.53 260
17333.77 247
17335.02 270
17336.26 264
17337.51 249
17338.75 241
17340.00 242
17341.24 268
17342.48 260
17343.73 296
17344.97 285
17346.22 232
17347.46 266
17348.71 232
17349.95 241
17351.20 240
17352.44 257
17353.69 257
17354.93 250
17356.18 237
17357.42 244
17358.67 274
17359.92 271
17361.16 281
17362.41 253
17363.65 260
17364.90 247
17366.14 195
17367.39 237
17368.63 246
17369.88 264
17371.13 263
17372.37 270
17373.62 288
17374.86 225
17376.11 273
17377.35 278
17378.60 281
17379.85 271
17381.09 259
17382.34 254
17383.59 273
17384.83 253
17386.08 264
17387.32 242
17388.57 253
17389.82 254
17391.06 253
17392.31 260
17393.56 280
17394.80 252
17396.05 276
17397.30 290
17398.54 266
17399.79 241
17401.04 225
17402.28 240
17403.53 262
17404.78 253
17406.02 243
17407.27 233
17408.52 247
17409.77 257
17411.01 246
17412.26 244
17413.51 263
17414.75 281
17416.00 267
17417.25 257
17418.50 246
17419.74 263
17420.99 271
17422.24 250
17423.49 237
17424.73 241
17425.98 261
17427.23 243
17428.48 252
17429.73 249
17430.97 233
17432.22 251
17433.47 277
17434.72 280
17435.97 255
17437.21 249
17438.46 274
17439.71 271
17440.96 264
17442.21 254
17443.45 242
17444.70 239
17445.95 260
17447.20 269
17448.45 287
17449.70 246
17450.95 274
17452.19 249
17453.44 247
17454.69 234
17455.94 247
17457.19 251
17458.44 241
17459.69 248
17460.94 260
17462.19 277
17463.43 257
17464.68 269
17465.93 281
17467.18 263
17468.43 269
17469.68 280
17470.93 236
17472.18 246
17473.43 245
17474.68 258
17475.93 270
17477.18 258
17478.43 260
17479.68 248
17480.93 250
17482.18 243
17483.43 272
17484.68 261
17485.93 270
17487.17 269
17488.42 245
17489.67 247
17490.92 245
17492.18 251
17493.43 248
17494.68 268
17495.93 240
17497.18 242
17498.43 287
17499.68 261
17500.93 254
17502.18 264
17503.43 261
17504.68 260
17505.93 254
17507.18 228
17508.43 228
17509.68 226
17510.93 271
17512.18 267
17513.43 267
17514.68 241
17515.94 283
17517.19 297
17518.44 261
17519.69 273
17520.94 253
17522.19 277
17523.44 248
17524.69 235
17525.94 265
17527.20 246
17528.45 260
17529.70 250
17530.95 249
17532.20 250
17533.45 249
17534.70 256
17535.96 241
17537.21 270
17538.46 298
17539.71 259
17540.96 274
17542.22 267
17543.47 252
17544.72 276
17545.97 255
17547.22 260
17548.48 302
17549.73 267
17550.98 294
17552.23 261
17553.48 247
17554.74 310
17555.99 277
17557.24 311
17558.49 288
17559.75 302
17561.00 271
17562.25 257
17563.50 305
17564.76 296
17566.01 277
17567.26 245
17568.52 277
17569.77 304
17571.02 259
17572.27 258
17573.53 293
17574.78 311
17576.03 303
17577.29 282
17578.54 270
17579.79 232
17581.05 263
17582.30 260
17583.55 290
17584.81 273
17586.06 279
17587.31 226
17588.57 258
17589.82 260
17591.07 298
17592.33 270
17593.58 265
17594.83 287
17596.09 300
17597.34 305
17598.60 269
17599.85 287
17601.10 274
17602.36 274
17603.61 260
17604.87 267
17606.12 256
17607.37 276
17608.63 279
17609.88 285
17611.14 269
17612.39 248
17613.65 312
17614.90 279
17616.16 269
17617.41 253
17618.66 242
17619.92 264
17621.17 271
17622.43 239
17623.68 264
17624.94 280
17626.19 270
17627.45 274
17628.70 272
17629.96 283
17631.21 249
17632.47 245
17633.72 278
17634.98 251
17636.23 271
17637.49 270
17638.74 242
17640.00 262
17641.26 264
17642.51 254
17643.77 255
17645.02 286
17646.28 289
17647.53 235
17648.79 250
17650.04 266
17651.30 276
17652.56 267
17653.81 262
17655.07 279
17656.32 280
17657.58 276
17658.84 287
17660.09 240
17661.35 261
17662.60 281
17663.86 285
17665.12 231
17666.37 242
17667.63 277
17668.89 236
17670.14 262
17671.40 273
17672.66 265
17673.91 229
17675.17 253
17676.43 298
17677.68 262
17678.94 275
17680.20 251
17681.45 261
17682.71 276
17683.97 276
17685.22 250
17686.48 270
17687.74 230
17688.99 279
17690.25 288
17691.51 261
17692.77 250
17694.02 239
17695.28 271
17696.54 245
17697.80 280
17699.05 254
17700.31 265
17701.57 247
17702.83 266
17704.08 267
17705.34 279
17706.60 250
17707.86 253
17709.11 257
17710.37 276
17711.63 268
17712.89 262
17714.15 280
17715.40 246
17716.66 244
17717.92 246
17719.18 238
17720.44 254
17721.70 267
17722.95 253
17724.21 251
17725.47 262
17726.73 254
17727.99 276
17729.25 266
17730.51 257
17731.76 268
17733.02 277
17734.28 251
17735.54 274
17736.80 271
17738.06 265
17739.32 269
17740.58 265
17741.83 282
17743.09 279
17744.35 267
17745.61 258
17746.87 247
17748.13 262
17749.39 275
17750.65 264
17751.91 245
17753.17 264
17754.43 253
17755.69 290
17756.95 250
17758.21 255
17759.47 243
17760.73 243
17761.98 258
17763.24 233
17764.50 287
17765.76 269
17767.02 299
17768.28 274
17769.54 277
17770.80 289
17772.06 296
17773.32 285
17774.58 267
17775.84 282
17777.11 280
17778.37 299
17779.63 268
17780.89 244
17782.15 237
17783.41 276
17784.67 273
17785.93 278
17787.19 265
17788.45 266
17789.71 281
17790.97 242
17792.23 232
17793.49 258
17794.75 295
17796.01 268
17797.28 271
17798.54 266
17799.80 276
17801.06 247
17802.32 279
17803.58 247
17804.84 246
17806.10 275
17807.37 262
17808.63 251
17809.89 266
17811.15 277
17812.41 259
17813.67 250
17814.93 244
17816.20 266
17817.46 275
17818.72 287
17819.98 261
17821.24 265
17822.50 242
17823.77 250
17825.03 281
17826.29 254
17827.55 271
17828.81 273
17830.08 240
17831.34 253
17832.60 253
17833.86 249
17835.13 249
17836.39 226
17837.65 277
17838.91 273
17840.18 252
17841.44 230
17842.70 228
17843.96 242
17845.23 236
17846.49 256
17847.75 245
17849.01 267
17850.28 255
17851.54 238
17852.80 262
17854.07 286
17855.33 274
17856.59 253
17857.86 249
17859.12 258
17860.38 288
17861.65 247
17862.91 255
17864.17 257
17865.44 249
17866.70 293
17867.96 286
17869.23 269
17870.49 234
17871.75 259
17873.02 256
17874.28 259
17875.54 278
17876.81 267
17878.07 255
17879.34 265
17880.60 257
17881.86 235
17883.13 255
17884.39 244
17885.66 275
17886.92 249
17888.18 262
17889.45 259
17890.71 279
17891.98 278
17893.24 201
17894.51 248
17895.77 240
17897.04 280
17898.30 239
17899.56 225
17900.83 264
17902.09 257
17903.36 242
17904.62 252
17905.89 250
17907.15 246
17908.42 241
17909.68 274
17910.95 253
17912.21 239
17913.48 241
17914.74 233
17916.01 226
17917.27 240
17918.54 241
17919.80 278
17921.07 260
17922.34 256
17923.60 251
17924.87 224
17926.13 255
17927.40 264
17928.66 221
17929.93 263
17931.19 272
17932.46 278
17933.73 243
17934.99 259
17936.26 257
17937.52 243
17938.79 242
17940.06 252
17941.32 268
17942.59 257
17943.85 242
17945.12 244
17946.39 257
17947.65 263
17948.92 247
17950.19 232
17951.45 246
17952.72 240
17953.99 242
17955.25 268
17956.52 275
17957.79 232
17959.05 247
17960.32 244
17961.59 250
17962.85 236
17964.12 252
17965.39 270
17966.65 242
17967.92 222
17969.19 206
17970.45 258
17971.72 235
17972.99 246
17974.26 210
17975.52 242
17976.79 270
17978.06 248
17979.33 242
17980.59 237
17981.86 227
17983.13 242
17984.40 233
17985.66 234
17986.93 235
17988.20 239
17989.47 258
17990.73 248
17992.00 233
17993.27 221
17994.54 237
17995.81 253
17997.07 235
17998.34 224
17999.61 230
18000.88 216
18002.15 248
18003.42 270
18004.68 233
18005.95 276
18007.22 270
18008.49 291
18009.76 218
18011.03 213
18012.30 249
18013.56 253
18014.83 222
18016.10 247
18017.37 250
18018.64 237
18019.91 256
18021.18 259
18022.45 228
18023.71 248
18024.98 266
18026.25 260
18027.52 258
18028.79 240
18030.06 250
18031.33 267
18032.60 296
18033.87 255
18035.14 275
18036.41 277
18037.68 259
18038.95 233
18040.22 219
18041.49 266
18042.76 296
18044.02 287
18045.29 236
18046.56 252
18047.83 241
18049.10 236
18050.37 248
18051.64 249
18052.91 223
18054.18 268
18055.45 274
18056.72 257
18057.99 231
18059.27 222
18060.54 280
18061.81 239
18063.08 264
18064.35 264
18065.62 256
18066.89 227
18068.16 232
18069.43 236
18070.70 234
18071.97 231
18073.24 289
18074.51 271
18075.78 238
18077.05 247
18078.32 237
18079.60 239
18080.87 275
18082.14 260
18083.41 203
18084.68 229
18085.95 257
18087.22 275
18088.49 270
18089.77 279
18091.04 277
18092.31 268
18093.58 265
18094.85 261
18096.12 263
18097.39 238
18098.67 259
18099.94 244
18101.21 273
18102.48 251
18103.75 292
18105.02 251
18106.30 225
18107.57 248
18108.84 278
18110.11 262
18111.38 266
18112.66 232
18113.93 246
18115.20 246
18116.47 257
18117.75 243
18119.02 280
18120.29 282
18121.56 266
18122.84 244
18124.11 246
18125.38 242
18126.65 258
18127.93 270
18129.20 245
18130.47 252
18131.74 312
18133.02 309
18134.29 271
18135.56 239
18136.84 217
18138.11 286
18139.38 259
18140.66 250
18141.93 272
18143.20 241
18144.48 240
18145.75 276
18147.02 275
18148.30 256
18149.57 280
18150.84 283
18152.12 271
18153.39 243
18154.66 234
18155.94 252
18157.21 315
18158.48 269
18159.76 248
18161.03 278
18162.31 278
18163.58 252
18164.85 257
18166.13 245
18167.40 252
18168.68 261
18169.95 259
18171.22 256
18172.50 236
18173.77 252
18175.05 243
18176.32 254
18177.60 248
18178.87 237
18180.15 254
18181.42 246
18182.69 268
18183.97 249
18185.24 255
18186.52 266
18187.79 264
18189.07 255
18190.34 249
18191.62 244
18192.89 256
18194.17 218
18195.44 239
18196.72 255
18197.99 270
18199.27 291
18200.54 278
18201.82 246
18203.09 228
18204.37 286
18205.65 251
18206.92 257
18208.20 238
18209.47 263
18210.75 240
18212.02 222
18213.30 231
18214.57 230
18215.85 226
18217.13 241
18218.40 267
18219.68 253
18220.95 248
18222.23 244
18223.51 254
18224.78 224
18226.06 260
18227.33 225
18228.61 208
18229.89 246
18231.16 241
18232.44 229
18233.72 242
18234.99 254
18236.27 251
18237.55 235
18238.82 233
18240.10 240
18241.38 254
18242.65 225
18243.93 246
18245.21 223
18246.48 253
18247.76 257
18249.04 273
18250.31 272
18251.59 248
18252.87 233
18254.15 241
18255.42 259
18256.70 268
18257.98 212
18259.25 246
18260.53 242
18261.81 241
18263.09 225
18264.36 276
18265.64 248
18266.92 257
18268.20 236
18269.47 243
18270.75 222
18272.03 234
18273.31 244
18274.59 231
18275.86 229
18277.14 241
18278.42 246
18279.70 256
18280.98 238
18282.25 230
18283.53 271
18284.81 245
18286.09 263
18287.37 244
18288.64 243
18289.92 243
18291.20 236
18292.48 250
18293.76 235
18295.04 235
18296.32 224
18297.59 231
18298.87 232
18300.15 209
18301.43 227
18302.71 259
18303.99 214
18305.27 253
18306.55 228
18307.83 242
18309.10 239
18310.38 251
18311.66 263
18312.94 259
18314.22 252
18315.50 247
18316.78 209
18318.06 215
18319.34 217
18320.62 240
18321.90 246
18323.18 267
18324.46 264
18325.74 249
18327.02 258
18328.30 237
18329.58 244
18330.86 217
18332.14 239
18333.41 216
18334.69 214
18335.97 218
18337.25 228
18338.54 216
18339.82 236
18341.10 243
18342.38 219
18343.66 224
18344.94 260
18346.22 235
18347.50 226
18348.78 236
18350.06 256
18351.34 254
18352.62 227
18353.90 225
18355.18 238
18356.46 251
18357.74 275
18359.02 226
18360.30 218
18361.58 236
18362.87 227
18364.15 200
18365.43 218
18366.71 233
18367.99 225
18369.27 246
18370.55 230
18371.83 223
18373.11 256
18374.40 280
18375.68 278
18376.96 246
18378.24 220
18379.52 243
18380.80 249
18382.08 227
18383.37 225
18384.65 236
18385.93 230
18387.21 281
18388.49 223
18389.78 255
18391.06 233
18392.34 267
18393.62 263
18394.90 242
18396.19 226
18397.47 263
18398.75 264
18400.03 249
18401.31 241
18402.60 228
18403.88 226
18405.16 269
18406.44 249
18407.73 228
18409.01 229
18410.29 231
18411.57 233
18412.86 225
18414.14 226
18415.42 237
18416.71 263
18417.99 237
18419.27 244
18420.55 238
18421.84 236
18423.12 250
18424.40 220
18425.69 207
18426.97 249
18428.25 244
18429.54 221
18430.82 242
18432.10 237
18433.39 281
18434.67 277
18435.95 245
18437.24 222
18438.52 243
18439.80 251
18441.09 255
18442.37 257
18443.66 254
18444.94 259
18446.22 238
18447.51 217
18448.79 224
18450.08 236
18451.36 268
18452.64 257
18453.93 237
18455.21 256
18456.50 230
18457.78 223
18459.06 244
18460.35 259
18461.63 236
18462.92 235
18464.20 232
18465.49 243
18466.77 270
18468.06 255
18469.34 287
18470.63 274
18471.91 251
18473.19 224
18474.48 253
18475.76 254
18477.05 254
18478.33 228
18479.62 234
18480.90 280
18482.19 254
18483.47 240
18484.76 237
18486.05 278
18487.33 263
18488.62 253
18489.90 254
18491.19 221
18492.47 238
18493.76 229
18495.04 234
18496.33 252
18497.61 252
18498.90 238
18500.19 235
18501.47 248
18502.76 247
18504.04 259
18505.33 257
18506.62 235
18507.90 253
18509.19 230
18510.47 251
18511.76 245
18513.05 279
18514.33 268
18515.62 278
18516.90 245
18518.19 243
18519.48 250
18520.76 249
18522.05 274
18523.34 242
18524.62 251
18525.91 278
18527.20 263
18528.48 235
18529.77 257
18531.06 225
18532.34 256
18533.63 218
18534.92 221
18536.21 249
18537.49 270
18538.78 260
18540.07 235
18541.35 236
18542.64 244
18543.93 252
18545.22 239
18546.50 237
18547.79 260
18549.08 260
18550.37 231
18551.65 242
18552.94 238
18554.23 250
18555.52 218
18556.80 224
18558.09 238
18559.38 241
18560.67 268
18561.95 250
18563.24 264
18564.53 260
18565.82 262
18567.11 230
18568.39 232
18569.68 212
18570.97 224
18572.26 221
18573.55 223
18574.84 223
18576.12 235
18577.41 244
18578.70 242
18579.99 249
18581.28 241
18582.57 254
18583.86 268
18585.14 253
18586.43 210
18587.72 264
18589.01 262
18590.30 246
18591.59 219
18592.88 264
18594.17 283
18595.46 250
18596.74 258
18598.03 229
18599.32 265
18600.61 255
18601.90 248
18603.19 234
18604.48 295
18605.77 257
18607.06 255
18608.35 267
18609.64 242
18610.93 273
18612.22 228
18613.51 217
18614.80 234
18616.09 257
18617.38 215
18618.67 229
18619.96 246
18621.25 243
18622.54 232
18623.83 242
18625.12 266
18626.41 269
18627.70 252
18628.99 248
18630.28 233
18631.57 252
18632.86 230
18634.15 243
18635.44 268
18636.73 258
18638.02 240
18639.31 239
18640.60 258
18641.89 236
18643.18 262
18644.47 222
18645.76 241
18647.06 248
18648.35 230
18649.64 264
18650.93 278
18652.22 220
18653.51 220
18654.80 257
18656.09 252
18657.38 234
18658.68 242
18659.97 258
18661.26 259
18662.55 252
18663.84 249
18665.13 260
18666.42 220
18667.72 262
18669.01 288
18670.30 246
18671.59 259
18672.88 253
18674.17 245
18675.47 238
18676.76 200
18678.05 271
18679.34 237
18680.63 241
18681.93 220
18683.22 218
18684.51 237
18685.80 219
18687.09 240
18688.39 241
18689.68 232
18690.97 258
18692.26 247
18693.56 219
18694.85 212
18696.14 233
18697.43 259
18698.73 233
18700.02 231
18701.31 209
18702.60 234
18703.90 239
18705.19 253
18706.48 246
18707.78 241
18709.07 238
18710.36 238
18711.66 241
18712.95 222
18714.24 226
18715.54 252
18716.83 247
18718.12 250
18719.42 233
18720.71 243
18722.00 239
18723.30 266
18724.59 244
18725.88 226
18727.18 210
18728.47 242
18729.76 270
18731.06 225
18732.35 229
18733.65 204
18734.94 217
18736.23 241
18737.53 217
18738.82 216
18740.12 214
18741.41 249
18742.70 232
18744.00 225
18745.29 233
18746.59 239
18747.88 249
18749.18 231
18750.47 245
18751.76 231
18753.06 235
18754.35 260
18755.65 232
18756.94 233
18758.24 232
18759.53 268
18760.83 222
18762.12 199
18763.42 209
18764.71 235
18766.01 218
18767.30 218
18768.60 238
18769.89 265
18771.19 241
18772.48 231
18773.78 219
18775.07 217
18776.37 219
18777.66 232
18778.96 273
18780.25 230
18781.55 266
18782.85 248
18784.14 281
18785.44 219
18786.73 223
18788.03 299
18789.32 260
18790.62 243
18791.92 216
18793.21 234
18794.51 251
18795.80 249
18797.10 224
18798.40 238
18799.69 248
18800.99 221
18802.28 258
18803.58 231
18804.88 199
18806.17 208
18807.47 266
18808.77 255
18810.06 225
18811.36 226
18812.66 229
18813.95 241
18815.25 223
18816.55 223
18817.84 226
18819.14 255
18820.44 255
18821.73 236
18823.03 232
18824.33 199
18825.62 219
18826.92 260
18828.22 237
18829.52 233
18830.81 248
18832.11 216
18833.41 247
18834.71 229
18836.00 252
18837.30 255
18838.60 211
18839.90 243
18841.19 234
18842.49 237
18843.79 222
18845.09 218
18846.38 263
18847.68 229
18848.98 210
18850.28 235
18851.58 214
18852.87 230
18854.17 246
18855.47 210
18856.77 229
18858.07 215
18859.36 228
18860.66 257
18861.96 232
18863.26 231
18864.56 223
18865.86 229
18867.15 221
18868.45 211
18869.75 201
18871.05 228
18872.35 209
18873.65 218
18874.95 236
18876.24 217
18877.54 236
18878.84 235
18880.14 252
18881.44 248
18882.74 248
18884.04 240
18885.34 225
18886.64 228
18887.94 205
18889.24 228
18890.53 227
18891.83 219
18893.13 224
18894.43 241
18895.73 211
18897.03 217
18898.33 225
18899.63 218
18900.93 207
18902.23 219
18903.53 233
18904.83 243
18906.13 212
18907.43 226
18908.73 199
18910.03 210
18911.33 195
18912.63 205
18913.93 219
18915.23 237
18916.53 219
18917.83 209
18919.13 192
18920.43 208
18921.73 227
18923.03 243
18924.33 213
18925.63 217
18926.93 233
18928.23 239
18929.53 216
18930.84 223
18932.14 235
18933.44 218
18934.74 230
18936.04 214
18937.34 211
18938.64 256
18939.94 234
18941.24 217
18942.54 208
18943.84 235
18945.15 220
18946.45 205
18947.75 217
18949.05 231
18950.35 198
18951.65 213
18952.95 248
18954.26 233
18955.56 216
18956.86 192
18958.16 235
18959.46 233
18960.76 241
18962.07 232
18963.37 224
18964.67 227
18965.97 233
18967.27 219
18968.57 229
18969.88 215
18971.18 209
18972.48 228
18973.78 211
18975.09 216
18976.39 209
18977.69 226
18978.99 211
18980.29 200
18981.60 211
18982.90 214
18984.20 215
18985.50 228
18986.81 189
18988.11 201
18989.41 214
18990.72 222
18992.02 223
18993.32 217
18994.62 248
18995.93 220
18997.23 205
18998.53 186
18999.84 194
19001.14 200
19002.44 182
19003.75 224
19005.05 215
19006.35 215
19007.66 214
19008.96 222
19010.26 223
19011.57 217
19012.87 212
19014.17 219
19015.48 213
19016.78 259
19018.08 210
19019.39 210
19020.69 199
19021.99 224
19023.30 195
19024.60 183
19025.91 231
19027.21 187
19028.51 208
19029.82 214
19031.12 227
19032.43 246
19033.73 241
19035.04 205
19036.34 219
19037.64 206
19038.95 220
19040.25 224
19041.56 196
19042.86 195
19044.17 176
19045.47 202
19046.78 224
19048.08 218
19049.39 218
19050.69 197
19052.00 220
19053.30 238
19054.61 227
19055.91 241
19057.22 200
19058.52 224
19059.83 216
19061.13 208
19062.44 199
19063.74 256
19065.05 246
19066.35 190
19067.66 209
19068.96 251
19070.27 216
19071.57 181
19072.88 216
19074.18 197
19075.49 203
19076.80 225
19078.10 224
19079.41 192
19080.71 215
19082.02 230
19083.33 215
19084.63 214
19085.94 205
19087.24 223
19088.55 224
19089.86 216
19091.16 205
19092.47 211
19093.77 242
19095.08 231
19096.39 208
19097.69 204
19099.00 202
19100.31 214
19101.61 219
19102.92 210
19104.23 200
19105.53 202
19106.84 223
19108.15 223
19109.45 210
19110.76 213
19112.07 233
19113.37 230
19114.68 213
19115.99 235
19117.30 226
19118.60 208
19119.91 204
19121.22 207
19122.52 215
19123.83 222
19125.14 197
19126.45 216
19127.75 233
19129.06 197
19130.37 203
19131.68 201
19132.98 207
19134.29 199
19135.60 217
19136.91 203
19138.22 202
19139.52 218
19140.83 238
19142.14 222
19143.45 198
19144.76 192
19146.06 225
19147.37 228
19148.68 213
19149.99 199
19151.30 218
19152.60 235
19153.91 249
19155.22 235
19156.53 226
19157.84 199
19159.15 245
19160.46 233
19161.76 238
19163.07 228
19164.38 207
19165.69 230
19167.00 223
19168.31 206
19169.62 192
19170.93 219
19172.23 239
19173.54 221
19174.85 222
19176.16 236
19177.47 213
19178.78 217
19180.09 207
19181.40 231
19182.71 223
19184.02 219
19185.33 238
19186.64 210
19187.95 195
19189.26 214
19190.57 235
19191.87 206
19193.18 204
19194.49 210
19195.80 235
19197.11 217
19198.42 202
19199.73 201
19201.04 230
19202.35 227
19203.66 228
19204.97 205
19206.28 199
19207.59 211
19208.90 234
19210.21 210
19211.53 197
19212.84 201
19214.15 221
19215.46 212
19216.77 224
19218.08 233
19219.39 208
19220.70 202
19222.01 186
19223.32 191
19224.63 195
19225.94 197
19227.25 231
19228.56 196
19229.87 190
19231.19 188
19232.50 216
19233.81 224
19235.12 199
19236.43 192
19237.74 233
19239.05 212
19240.36 242
19241.68 207
19242.99 210
19244.30 217
19245.61 192
19246.92 213
19248.23 211
19249.54 241
19250.86 220
19252.17 202
19253.48 224
19254.79 243
19256.10 214
19257.42 197
19258.73 221
19260.04 217
19261.35 204
19262.66 208
19263.98 227
19265.29 210
19266.60 215
19267.91 211
19269.22 224
19270.54 179
19271.85 225
19273.16 224
19274.47 225
19275.79 241
19277.10 230
19278.41 216
19279.72 224
19281.04 204
19282.35 218
19283.66 215
19284.98 215
19286.29 222
19287.60 198
19288.91 220
19290.23 201
19291.54 226
19292.85 203
19294.17 194
19295.48 190
19296.79 202
19298.11 208
19299.42 238
19300.73 230
19302.05 193
19303.36 185
19304.67 186
19305.99 217
19307.30 248
19308.61 225
19309.93 212
19311.24 219
19312.56 219
19313.87 209
19315.18 216
19316.50 217
19317.81 223
19319.13 199
19320.44 241
19321.75 201
19323.07 217
19324.38 197
19325.70 216
19327.01 209
19328.32 207
19329.64 182
19330.95 189
19332.27 190
19333.58 233
19334.90 233
19336.21 190
19337.53 220
19338.84 237
19340.16 225
19341.47 245
19342.79 221
19344.10 211
19345.42 229
19346.73 205
19348.05 200
19349.36 192
19350.68 192
19351.99 220
19353.31 207
19354.62 180
19355.94 197
19357.25 191
19358.57 205
19359.88 214
19361.20 223
19362.51 217
19363.83 217
19365.14 206
19366.46 217
19367.78 202
19369.09 218
19370.41 226
19371.72 217
19373.04 225
19374.35 176
19375.67 187
19376.99 218
19378.30 229
19379.62 214
19380.93 199
19382.25 213
19383.57 219
19384.88 215
19386.20 212
19387.52 217
19388.83 230
19390.15 209
19391.47 223
19392.78 212
19394.10 228
19395.42 235
19396.73 214
19398.05 190
19399.37 190
19400.68 256
19402.00 234
19403.32 205
19404.63 178
19405.95 177
19407.27 202
19408.58 213
19409.90 199
19411.22 189
19412.54 213
19413.85 168
19415.17 215
19416.49 189
19417.80 189
19419.12 195
19420.44 226
19421.76 221
19423.07 187
19424.39 202
19425.71 199
19427.03 197
19428.35 188
19429.66 189
19430.98 207
19432.30 216
19433.62 211
19434.93 193
19436.25 204
19437.57 202
19438.89 198
19440.21 215
19441.53 188
19442.84 203
19444.16 224
19445.48 227
19446.80 184
19448.12 234
19449.44 218
19450.75 232
19452.07 206
19453.39 195
19454.71 234
19456.03 230
19457.35 262
19458.67 204
19459.98 198
19461.30 199
19462.62 213
19463.94 210
19465.26 204
19466.58 228
19467.90 213
19469.22 214
19470.54 211
19471.86 178
19473.18 193
19474.49 228
19475.81 221
19477.13 228
19478.45 202
19479.77 215
19481.09 210
19482.41 225
19483.73 177
19485.05 195
19486.37 217
19487.69 200
19489.01 211
19490.33 190
19491.65 224
19492.97 210
19494.29 242
19495.61 223
19496.93 199
19498.25 218
19499.57 227
19500.89 194
19502.21 208
19503.53 195
19504.85 209
19506.17 211
19507.49 218
19508.81 213
19510.13 223
19511.45 227
19512.77 212
19514.09 211
19515.42 215
19516.74 202
19518.06 201
19519.38 226
19520.70 202
19522.02 194
19523.34 239
19524.66 235
19525.98 203
19527.30 190
19528.62 204
19529.95 188
19531.27 224
19532.59 202
19533.91 209
19535.23 206
19536.55 230
19537.87 210
19539.20 205
19540.52 206
19541.84 187
19543.16 192
19544.48 216
19545.80 183
19547.13 205
19548.45 210
19549.77 189
19551.09 188
19552.41 191
19553.74 214
19555.06 195
19556.38 251
19557.70 198
19559.02 208
19560.35 211
19561.67 218
19562.99 203
19564.31 204
19565.64 202
19566.96 236
19568.28 198
19569.60 201
19570.93 247
19572.25 195
19573.57 220
19574.89 213
19576.22 208
19577.54 197
19578.86 199
19580.18 168
19581.51 217
19582.83 217
19584.15 213
19585.48 234
19586.80 221
19588.12 210
19589.45 200
19590.77 203
19592.09 212
19593.42 227
19594.74 215
19596.06 184
19597.39 202
19598.71 209
19600.03 222
19601.36 212
19602.68 194
19604.00 227
19605.33 210
19606.65 201
19607.98 209
19609.30 208
19610.62 199
19611.95 186
19613.27 192
19614.60 190
19615.92 179
19617.24 195
19618.57 185
19619.89 190
19621.22 198
19622.54 187
19623.87 193
19625.19 201
19626.51 206
19627.84 185
19629.16 188
19630.49 221
19631.81 213
19633.14 197
19634.46 223
19635.79 239
19637.11 201
19638.44 191
19639.76 198
19641.09 207
19642.41 174
19643.74 198
19645.06 203
19646.39 258
19647.71 247
19649.04 206
19650.36 237
19651.69 193
19653.01 216
19654.34 195
19655.66 208
19656.99 186
19658.32 196
19659.64 194
19660.97 224
19662.29 235
19663.62 206
19664.94 218
19666.27 205
19667.60 203
19668.92 202
19670.25 207
19671.57 196
19672.90 222
19674.23 196
19675.55 215
19676.88 203
19678.20 230
19679.53 224
19680.86 202
19682.18 187
19683.51 199
19684.84 194
19686.16 192
19687.49 205
19688.82 207
19690.14 233
19691.47 195
19692.80 204
19694.12 217
19695.45 217
19696.78 209
19698.10 186
19699.43 192
19700.76 220
19702.08 224
19703.41 199
19704.74 206
19706.07 228
19707.39 206
19708.72 197
19710.05 207
19711.37 201
19712.70 216
19714.03 215
19715.36 213
19716.68 203
19718.01 224
19719.34 231
19720.67 218
19721.99 204
19723.32 199
19724.65 197
19725.98 205
19727.31 206
19728.63 190
19729.96 207
19731.29 194
19732.62 200
19733.95 188
19735.27 211
19736.60 206
19737.93 187
19739.26 191
19740.59 226
19741.92 174
19743.24 205
19744.57 216
19745.90 220
19747.23 210
19748.56 195
19749.89 211
19751.22 195
19752.54 172
19753.87 202
19755.20 203
19756.53 189
19757.86 178
19759.19 214
19760.52 190
19761.85 186
19763.18 211
19764.50 198
19765.83 224
19767.16 206
19768.49 216
19769.82 224
19771.15 201
19772.48 188
19773.81 205
19775.14 231
19776.47 227
19777.80 200
19779.13 193
19780.46 189
19781.79 209
19783.12 211
19784.45 209
19785.78 181
19787.11 193
19788.44 198
19789.77 211
19791.10 174
19792.43 173
19793.76 188
19795.09 205
19796.42 198
19797.75 199
19799.08 186
19800.41 179
19801.74 173
19803.07 208
19804.40 229
19805.73 236
19807.06 203
19808.39 217
19809.72 212
19811.05 187
19812.38 191
19813.71 173
19815.05 196
19816.38 212
19817.71 196
19819.04 175
19820.37 193
19821.70 202
19823.03 181
19824.36 195
19825.69 208
19827.03 199
19828.36 195
19829.69 185
19831.02 189
19832.35 198
19833.68 210
19835.01 199
19836.35 193
19837.68 207
19839.01 196
19840.34 188
19841.67 173
19843.00 196
19844.34 232
19845.67 201
19847.00 181
19848.33 182
19849.66 173
19851.00 187
19852.33 199
19853.66 191
19854.99 196
19856.32 197
19857.66 215
19858.99 199
19860.32 236
19861.65 200
19862.99 229
19864.32 226
19865.65 210
19866.98 203
19868.32 193
19869.65 217
19870.98 221
19872.31 213
19873.65 211
19874.98 242
19876.31 218
19877.65 191
19878.98 190
19880.31 205
19881.65 231
19882.98 210
19884.31 188
19885.64 228
19886.98 210
19888.31 225
19889.64 193
19890.98 188
19892.31 182
19893.64 200
19894.98 229
19896.31 190
19897.65 179
19898.98 196
19900.31 187
19901.65 205
19902.98 174
19904.31 186
19905.65 193
19906.98 173
19908.32 196
19909.65 195
19910.98 200
19912.32 167
19913.65 200
19914.99 209
19916.32 187
19917.66 189
19918.99 205
19920.32 182
19921.66 193
19922.99 201
19924.33 222
19925.66 214
19927.00 199
19928.33 195
19929.67 193
19931.00 191
19932.34 200
19933.67 209
19935.01 214
19936.34 235
19937.68 200
19939.01 210
19940.35 206
19941.68 197
19943.02 207
19944.35 220
19945.69 201
19947.02 207
19948.36 216
19949.69 204
19951.03 224
19952.36 204
19953.70 184
19955.03 201
19956.37 204
19957.71 217
19959.04 199
19960.38 198
19961.71 201
19963.05 191
19964.38 220
19965.72 215
19967.06 239
19968.39 257
19969.73 198
19971.06 189
19972.40 178
19973.74 215
19975.07 198
19976.41 187
19977.75 231
19979.08 229
19980.42 202
19981.75 210
19983.09 191
19984.43 221
19985.76 214
19987.10 219
19988.44 208
19989.77 192
19991.11 188
19992.45 206
19993.78 196
19995.12 207
19996.46 225
19997.80 209
19999.13 207
20000.47 235
20001.81 212
20003.14 226
20004.48 241
20005.82 209
20007.16 204
20008.49 189
20009.83 203
20011.17 212
20012.51 203
20013.84 205
20015.18 209
20016.52 236
20017.86 233
20019.19 228
20020.53 187
20021.87 211
20023.21 200
20024.55 223
20025.88 204
20027.22 225
20028.56 225
20029.90 230
20031.24 201
20032.57 185
20033.91 165
20035.25 190
20036.59 212
20037.93 213
20039.26 203
20040.60 184
20041.94 204
20043.28 227
20044.62 229
20045.96 209
20047.30 194
20048.63 204
20049.97 181
20051.31 177
20052.65 202
20053.99 241
20055.33 214
20056.67 198
20058.01 209
20059.35 196
20060.69 212
20062.02 241
20063.36 212
20064.70 168
20066.04 174
20067.38 212
20068.72 219
20070.06 189
20071.40 189
20072.74 200
20074.08 194
20075.42 177
20076.76 191
20078.10 201
20079.44 210
20080.78 219
20082.12 202
20083.46 180
20084.80 184
20086.14 201
20087.48 198
20088.82 207
20090.16 158
20091.50 199
20092.84 214
20094.18 210
20095.52 200
20096.86 170
20098.20 215
20099.54 201
20100.88 171
20102.22 198
20103.56 204
20104.90 230
20106.24 215
20107.58 195
20108.92 202
20110.26 197
20111.60 209
20112.95 210
20114.29 193
20115.63 203
20116.97 209
20118.31 215
20119.65 199
20120.99 185
20122.33 212
20123.67 214
20125.02 206
20126.36 190
20127.70 186
20129.04 177
20130.38 221
20131.72 185
20133.06 176
20134.41 183
20135.75 201
