# Supplementary material for: MALDI-TOF MS typing enables the classification of brewing yeasts of the genus Saccharomyces to major beer styles
Source: PLoS One. 2017 Aug 9;12(8):e0181694. doi: 10.1371/journal.pone.0181694 (PMC5549903; doi:10.1371/journal.pone.0181694)
Supplement: S12 File — The directory includes 90 raw files and was zipped to “.zip”; the folder has three strains with 30 spectra per strain; S1 Text explains the raw files with an example and Table 1 represents the yeast strains used within the experiment. (ZIP) [file pone.0181694.s015.zip › 34-36/30624-PI105-Dias-Dias-Dias-YPG-18h-E-E_2015-08-13__0_C12_1.dat]

1999.93 4697
2000.35 4643
2000.77 4947
2001.19 4931
2001.61 4776
2002.03 4906
2002.46 4862
2002.88 4660
2003.30 5029
2003.72 4998
2004.14 4816
2004.57 4845
2004.99 4808
2005.41 4677
2005.83 4796
2006.25 4929
2006.68 4587
2007.10 4500
2007.52 4432
2007.94 4596
2008.37 4605
2008.79 4770
2009.21 5101
2009.63 4917
2010.06 4914
2010.48 4820
2010.90 4869
2011.32 4891
2011.75 4665
2012.17 4472
2012.59 4792
2013.02 4742
2013.44 4568
2013.86 4609
2014.29 4687
2014.71 4670
2015.13 4587
2015.55 4541
2015.98 4580
2016.40 4449
2016.82 4480
2017.25 4576
2017.67 4650
2018.10 4706
2018.52 4785
2018.94 4895
2019.37 4887
2019.79 5050
2020.21 5195
2020.64 5443
2021.06 5295
2021.48 5285
2021.91 5224
2022.33 5062
2022.76 5026
2023.18 5040
2023.60 5121
2024.03 5319
2024.45 5145
2024.88 4793
2025.30 4917
2025.73 5052
2026.15 4294
2026.57 4628
2027.00 4363
2027.42 4407
2027.85 4482
2028.27 4135
2028.70 4058
2029.12 4196
2029.55 4160
2029.97 4179
2030.40 4012
2030.82 4003
2031.24 4014
2031.67 4034
2032.09 4114
2032.52 4281
2032.94 4164
2033.37 4212
2033.79 4036
2034.22 4169
2034.65 4310
2035.07 4359
2035.50 4388
2035.92 4539
2036.35 4659
2036.77 4450
2037.20 4661
2037.62 4497
2038.05 4673
2038.47 4717
2038.90 4982
2039.33 4664
2039.75 4804
2040.18 5074
2040.60 5056
2041.03 4928
2041.45 4909
2041.88 4820
2042.31 4665
2042.73 4886
2043.16 4974
2043.58 5002
2044.01 4991
2044.44 4765
2044.86 4797
2045.29 4603
2045.72 4516
2046.14 4410
2046.57 4659
2047.00 4665
2047.42 4451
2047.85 4677
2048.28 4697
2048.70 4341
2049.13 4335
2049.56 4374
2049.98 4255
2050.41 4318
2050.84 4408
2051.26 4258
2051.69 4396
2052.12 4119
2052.54 4244
2052.97 4328
2053.40 4416
2053.83 4342
2054.25 4420
2054.68 4584
2055.11 4571
2055.53 4567
2055.96 4730
2056.39 4757
2056.82 4978
2057.24 4812
2057.67 4729
2058.10 4769
2058.53 4754
2058.96 4590
2059.38 4437
2059.81 4744
2060.24 4667
2060.67 4729
2061.10 4559
2061.52 4667
2061.95 4723
2062.38 4600
2062.81 4825
2063.24 4872
2063.66 4800
2064.09 4737
2064.52 4953
2064.95 4785
2065.38 4773
2065.81 4508
2066.23 4872
2066.66 4837
2067.09 4822
2067.52 4673
2067.95 4744
2068.38 4889
2068.81 4795
2069.23 4685
2069.66 4526
2070.09 4661
2070.52 4571
2070.95 4320
2071.38 4311
2071.81 4334
2072.24 4505
2072.67 4355
2073.10 4471
2073.53 4170
2073.95 4378
2074.38 4613
2074.81 4469
2075.24 4357
2075.67 4294
2076.10 4357
2076.53 4330
2076.96 4502
2077.39 4576
2077.82 4673
2078.25 4801
2078.68 4778
2079.11 4977
2079.54 4842
2079.97 4829
2080.40 5042
2080.83 4831
2081.26 5122
2081.69 5371
2082.12 5639
2082.55 5500
2082.98 5341
2083.41 5442
2083.84 5432
2084.27 5058
2084.70 5066
2085.13 5210
2085.56 4887
2085.99 5249
2086.42 4833
2086.85 4719
2087.29 4577
2087.72 4745
2088.15 4967
2088.58 4959
2089.01 4903
2089.44 4707
2089.87 4904
2090.30 4561
2090.73 4514
2091.16 4583
2091.59 4762
2092.03 4788
2092.46 4779
2092.89 4916
2093.32 5167
2093.75 5433
2094.18 5758
2094.61 5639
2095.05 5707
2095.48 5745
2095.91 5753
2096.34 5849
2096.77 5600
2097.20 5740
2097.63 5623
2098.07 5366
2098.50 5115
2098.93 4903
2099.36 4706
2099.79 4562
2100.23 4560
2100.66 4403
2101.09 4202
2101.52 4410
2101.95 4287
2102.39 4290
2102.82 4103
2103.25 4120
2103.68 4139
2104.12 3875
2104.55 4107
2104.98 4227
2105.41 4148
2105.85 4444
2106.28 4452
2106.71 4417
2107.14 4436
2107.58 4341
2108.01 4408
2108.44 4535
2108.88 4755
2109.31 4728
2109.74 4790
2110.18 4530
2110.61 4765
2111.04 4980
2111.47 4994
2111.91 4859
2112.34 4838
2112.77 4805
2113.21 4898
2113.64 4806
2114.07 4642
2114.51 4568
2114.94 4407
2115.37 4626
2115.81 4435
2116.24 4354
2116.68 4402
2117.11 4332
2117.54 4228
2117.98 4006
2118.41 4307
2118.85 4208
2119.28 3894
2119.71 3909
2120.15 3937
2120.58 3896
2121.02 3949
2121.45 4015
2121.88 4149
2122.32 4236
2122.75 4425
2123.19 4364
2123.62 4394
2124.06 4326
2124.49 4546
2124.92 4393
2125.36 4323
2125.79 4477
2126.23 4189
2126.66 4135
2127.10 4108
2127.53 4190
2127.97 4164
2128.40 4108
2128.84 4004
2129.27 4368
2129.71 4429
2130.14 4371
2130.58 4402
2131.01 4762
2131.45 4995
2131.88 5120
2132.32 5208
2132.75 5133
2133.19 5290
2133.63 4949
2134.06 5089
2134.50 4898
2134.93 4626
2135.37 4776
2135.80 4919
2136.24 4870
2136.67 4704
2137.11 4669
2137.55 4772
2137.98 4702
2138.42 4488
2138.85 4489
2139.29 4722
2139.73 4850
2140.16 4514
2140.60 4529
2141.03 4861
2141.47 4889
2141.91 4750
2142.34 4591
2142.78 4509
2143.22 4501
2143.65 4369
2144.09 4228
2144.53 4136
2144.96 3994
2145.40 3743
2145.84 3948
2146.27 4046
2146.71 4048
2147.15 3908
2147.58 4069
2148.02 4281
2148.46 4252
2148.89 4385
2149.33 4584
2149.77 4788
2150.21 4871
2150.64 5259
2151.08 5482
2151.52 5629
2151.95 5956
2152.39 5969
2152.83 6088
2153.27 6560
2153.70 6134
2154.14 6123
2154.58 5889
2155.02 5679
2155.45 5693
2155.89 5254
2156.33 5044
2156.77 4874
2157.21 4798
2157.64 4787
2158.08 4421
2158.52 4343
2158.96 4340
2159.40 4314
2159.83 4329
2160.27 4291
2160.71 4286
2161.15 4263
2161.59 4400
2162.02 4204
2162.46 4516
2162.90 4488
2163.34 4388
2163.78 4629
2164.22 4387
2164.66 4295
2165.09 4154
2165.53 4301
2165.97 4581
2166.41 4720
2166.85 4538
2167.29 4485
2167.73 4579
2168.17 4646
2168.60 4581
2169.04 4994
2169.48 4984
2169.92 4677
2170.36 4805
2170.80 5057
2171.24 5316
2171.68 5289
2172.12 5366
2172.56 5497
2173.00 5295
2173.44 5200
2173.88 5153
2174.32 5412
2174.76 5199
2175.20 4920
2175.64 5413
2176.07 5554
2176.51 5566
2176.95 5086
2177.39 4900
2177.83 4969
2178.27 5170
2178.71 5414
2179.15 5171
2179.59 4828
2180.03 4839
2180.47 4862
2180.92 4686
2181.36 4859
2181.80 4809
2182.24 4753
2182.68 4750
2183.12 4637
2183.56 4462
2184.00 4559
2184.44 4508
2184.88 4360
2185.32 4468
2185.76 4341
2186.20 4099
2186.64 4211
2187.08 4282
2187.52 4377
2187.97 4908
2188.41 4873
2188.85 4868
2189.29 5037
2189.73 5392
2190.17 5665
2190.61 5449
2191.05 5465
2191.49 5452
2191.94 5660
2192.38 6072
2192.82 5717
2193.26 5236
2193.70 5284
2194.14 5384
2194.58 5130
2195.03 5194
2195.47 4919
2195.91 5205
2196.35 5430
2196.79 5555
2197.24 5518
2197.68 5389
2198.12 5525
2198.56 5453
2199.00 5214
2199.45 5367
2199.89 5406
2200.33 5335
2200.77 5217
2201.21 5147
2201.66 4991
2202.10 4899
2202.54 4962
2202.98 4807
2203.43 4981
2203.87 4719
2204.31 4875
2204.75 5012
2205.20 4874
2205.64 4847
2206.08 4655
2206.53 4820
2206.97 4822
2207.41 4768
2207.85 4934
2208.30 4912
2208.74 5067
2209.18 5200
2209.63 4984
2210.07 5489
2210.51 5339
2210.96 5323
2211.40 5354
2211.84 5105
2212.29 5137
2212.73 5401
2213.17 5295
2213.62 5442
2214.06 5324
2214.50 5298
2214.95 5037
2215.39 5104
2215.84 5071
2216.28 5105
2216.72 4954
2217.17 4862
2217.61 4966
2218.05 5017
2218.50 4668
2218.94 4542
2219.39 4507
2219.83 4802
2220.28 4728
2220.72 4521
2221.16 4544
2221.61 4840
2222.05 5004
2222.50 4975
2222.94 5465
2223.39 5831
2223.83 6192
2224.28 6793
2224.72 7242
2225.16 7503
2225.61 8085
2226.05 8518
2226.50 8804
2226.94 9092
2227.39 9063
2227.83 9216
2228.28 8818
2228.72 8755
2229.17 8389
2229.61 7751
2230.06 7330
2230.50 7210
2230.95 6638
2231.40 6337
2231.84 6200
2232.29 5950
2232.73 6008
2233.18 5956
2233.62 5721
2234.07 5734
2234.51 5664
2234.96 5814
2235.41 5793
2235.85 5774
2236.30 5609
2236.74 5799
2237.19 5696
2237.63 5665
2238.08 5563
2238.53 5950
2238.97 5998
2239.42 5868
2239.86 6070
2240.31 6295
2240.76 6351
2241.20 6243
2241.65 6065
2242.10 5917
2242.54 6021
2242.99 5765
2243.44 5507
2243.88 5551
2244.33 5587
2244.78 5248
2245.22 5123
2245.67 5154
2246.12 5284
2246.56 4950
2247.01 4821
2247.46 4948
2247.90 4721
2248.35 4906
2248.80 4781
2249.24 4873
2249.69 4724
2250.14 4806
2250.59 4828
2251.03 4798
2251.48 4935
2251.93 4840
2252.38 4946
2252.82 4761
2253.27 4753
2253.72 4521
2254.17 4530
2254.61 4612
2255.06 4888
2255.51 4801
2255.96 4559
2256.40 4815
2256.85 4537
2257.30 4584
2257.75 4504
2258.20 4320
2258.64 4443
2259.09 4491
2259.54 4704
2259.99 4599
2260.44 4713
2260.88 4817
2261.33 4798
2261.78 4949
2262.23 5078
2262.68 5452
2263.13 5602
2263.58 5376
2264.02 5698
2264.47 5710
2264.92 6057
2265.37 5992
2265.82 5858
2266.27 5814
2266.72 5961
2267.17 5916
2267.61 5520
2268.06 5760
2268.51 5858
2268.96 5891
2269.41 5896
2269.86 5619
2270.31 5713
2270.76 6216
2271.21 6118
2271.66 5958
2272.11 5981
2272.56 6029
2273.00 5970
2273.45 5978
2273.90 6053
2274.35 5836
2274.80 5890
2275.25 5810
2275.70 5462
2276.15 5701
2276.60 5285
2277.05 5280
2277.50 5300
2277.95 5087
2278.40 5096
2278.85 5256
2279.30 5013
2279.75 5066
2280.20 5141
2280.65 5193
2281.10 5160
2281.55 5558
2282.00 5650
2282.45 5989
2282.90 6327
2283.35 6557
2283.81 6796
2284.26 7096
2284.71 7274
2285.16 7167
2285.61 6967
2286.06 6925
2286.51 6788
2286.96 6588
2287.41 6440
2287.86 6335
2288.31 6318
2288.76 6194
2289.22 6526
2289.67 6559
2290.12 7042
2290.57 7529
2291.02 7901
2291.47 8769
2291.92 9188
2292.37 9365
2292.83 9393
2293.28 10083
2293.73 10298
2294.18 10261
2294.63 10122
2295.08 9975
2295.53 9561
2295.99 8974
2296.44 8708
2296.89 8432
2297.34 7713
2297.79 7242
2298.25 6856
2298.70 6299
2299.15 6124
2299.60 5876
2300.05 5805
2300.51 5780
2300.96 5418
2301.41 5582
2301.86 5053
2302.32 5008
2302.77 5119
2303.22 4903
2303.67 5082
2304.13 4985
2304.58 4996
2305.03 4706
2305.48 4862
2305.94 4795
2306.39 4997
2306.84 4892
2307.29 4939
2307.75 4924
2308.20 5052
2308.65 5236
2309.11 5385
2309.56 5544
2310.01 5680
2310.47 5980
2310.92 6376
2311.37 6492
2311.83 6296
2312.28 6494
2312.73 6975
2313.19 7104
2313.64 6995
2314.09 6924
2314.55 6532
2315.00 6343
2315.45 6195
2315.91 6114
2316.36 6041
2316.81 5601
2317.27 5583
2317.72 5488
2318.18 5247
2318.63 5529
2319.08 5654
2319.54 5466
2319.99 5574
2320.45 5819
2320.90 5663
2321.35 5967
2321.81 5740
2322.26 5749
2322.72 5805
2323.17 5816
2323.63 6145
2324.08 5848
2324.54 5599
2324.99 5815
2325.44 5786
2325.90 5956
2326.35 5685
2326.81 5511
2327.26 5776
2327.72 5952
2328.17 5877
2328.63 5993
2329.08 5751
2329.54 5531
2329.99 5845
2330.45 5730
2330.90 5746
2331.36 5994
2331.81 5886
2332.27 5779
2332.72 6072
2333.18 6132
2333.64 6043
2334.09 5855
2334.55 5974
2335.00 5521
2335.46 5538
2335.91 5420
2336.37 5318
2336.82 5281
2337.28 5246
2337.74 5197
2338.19 5182
2338.65 5236
2339.10 5498
2339.56 5301
2340.02 5359
2340.47 5488
2340.93 5652
2341.38 6109
2341.84 6589
2342.30 6385
2342.75 5985
2343.21 6626
2343.67 6819
2344.12 6577
2344.58 6686
2345.04 6712
2345.49 6538
2345.95 6462
2346.41 6368
2346.86 6539
2347.32 6509
2347.78 6571
2348.23 7060
2348.69 7086
2349.15 6780
2349.60 6590
2350.06 6912
2350.52 6917
2350.97 6226
2351.43 6067
2351.89 5883
2352.35 5845
2352.80 5584
2353.26 5595
2353.72 5612
2354.18 5489
2354.63 5278
2355.09 5334
2355.55 5303
2356.01 5246
2356.46 5004
2356.92 5018
2357.38 4958
2357.84 4993
2358.29 5005
2358.75 5001
2359.21 5116
2359.67 5034
2360.13 5001
2360.58 4948
2361.04 4989
2361.50 5279
2361.96 5586
2362.42 5574
2362.88 5706
2363.33 5665
2363.79 5616
2364.25 5628
2364.71 5785
2365.17 5870
2365.63 5949
2366.08 5773
2366.54 5869
2367.00 5874
2367.46 5599
2367.92 5813
2368.38 5957
2368.84 5937
2369.30 5809
2369.75 5935
2370.21 6290
2370.67 6229
2371.13 6276
2371.59 6368
2372.05 6222
2372.51 6029
2372.97 6153
2373.43 6002
2373.89 5796
2374.35 5785
2374.81 5952
2375.27 5852
2375.72 6102
2376.18 6121
2376.64 6120
2377.10 5877
2377.56 6046
2378.02 5918
2378.48 5706
2378.94 5687
2379.40 5434
2379.86 5693
2380.32 5571
2380.78 5478
2381.24 5674
2381.70 5395
2382.16 5342
2382.62 5323
2383.08 5551
2383.54 5588
2384.00 5504
2384.46 5212
2384.92 5032
2385.39 5296
2385.85 5427
2386.31 5238
2386.77 5135
2387.23 5294
2387.69 5173
2388.15 4979
2388.61 5156
2389.07 5174
2389.53 5175
2389.99 5189
2390.45 4988
2390.91 4882
2391.38 5050
2391.84 5301
2392.30 5406
2392.76 5215
2393.22 5084
2393.68 5238
2394.14 5193
2394.60 4928
2395.06 5305
2395.53 5273
2395.99 5233
2396.45 5225
2396.91 4887
2397.37 4999
2397.83 5108
2398.30 4931
2398.76 5097
2399.22 4926
2399.68 4952
2400.14 4856
2400.61 4881
2401.07 4918
2401.53 4900
2401.99 4823
2402.45 4661
2402.92 4930
2403.38 4757
2403.84 4725
2404.30 4640
2404.76 5144
2405.23 5159
2405.69 5102
2406.15 5199
2406.61 5239
2407.08 5494
2407.54 5446
2408.00 5470
2408.46 5505
2408.93 5509
2409.39 5272
2409.85 5367
2410.32 5075
2410.78 5218
2411.24 5113
2411.70 5122
2412.17 4869
2412.63 4858
2413.09 5062
2413.56 4808
2414.02 4644
2414.48 4968
2414.95 4977
2415.41 4895
2415.87 5208
2416.34 5278
2416.80 5314
2417.26 5319
2417.73 5644
2418.19 5736
2418.65 6146
2419.12 6220
2419.58 6425
2420.05 6339
2420.51 6563
2420.97 6766
2421.44 6507
2421.90 6653
2422.37 6753
2422.83 6505
2423.29 6339
2423.76 6271
2424.22 6278
2424.69 6332
2425.15 6121
2425.62 6013
2426.08 6419
2426.54 6408
2427.01 6573
2427.47 7226
2427.94 7419
2428.40 7562
2428.87 8037
2429.33 8143
2429.80 8531
2430.26 8828
2430.73 8566
2431.19 8345
2431.66 8102
2432.12 7734
2432.59 7543
2433.05 7054
2433.52 6596
2433.98 6208
2434.45 6069
2434.91 6059
2435.38 6011
2435.84 5885
2436.31 5581
2436.77 5557
2437.24 5390
2437.70 5542
2438.17 5701
2438.63 5845
2439.10 6095
2439.57 6291
2440.03 6482
2440.50 6604
2440.96 6512
2441.43 6679
2441.89 7158
2442.36 7133
2442.83 7277
2443.29 7105
2443.76 7219
2444.22 7154
2444.69 6801
2445.16 6434
2445.62 6616
2446.09 6486
2446.56 6050
2447.02 5885
2447.49 5763
2447.96 5489
2448.42 5335
2448.89 5228
2449.35 4811
2449.82 4865
2450.29 5054
2450.75 4958
2451.22 5271
2451.69 5043
2452.16 4875
2452.62 4659
2453.09 4914
2453.56 5293
2454.02 5146
2454.49 4972
2454.96 5205
2455.42 5043
2455.89 5165
2456.36 5196
2456.83 5159
2457.29 5071
2457.76 4952
2458.23 4906
2458.70 4887
2459.16 5032
2459.63 4951
2460.10 4877
2460.57 4719
2461.03 4936
2461.50 5078
2461.97 5087
2462.44 4883
2462.91 4631
2463.37 4692
2463.84 4814
2464.31 4665
2464.78 4849
2465.25 4909
2465.71 4847
2466.18 4936
2466.65 4967
2467.12 5236
2467.59 5387
2468.06 5608
2468.52 5354
2468.99 5569
2469.46 5831
2469.93 5611
2470.40 5616
2470.87 5660
2471.34 5599
2471.80 5560
2472.27 5952
2472.74 5633
2473.21 5407
2473.68 5315
2474.15 5450
2474.62 5588
2475.09 5361
2475.56 5161
2476.02 5103
2476.49 4848
2476.96 4858
2477.43 4777
2477.90 4851
2478.37 4795
2478.84 4971
2479.31 5016
2479.78 4865
2480.25 5129
2480.72 5165
2481.19 5470
2481.66 5556
2482.13 5472
2482.60 5525
2483.07 5432
2483.54 5404
2484.01 5557
2484.48 5556
2484.95 5539
2485.42 5275
2485.89 5406
2486.36 5412
2486.83 5562
2487.30 5558
2487.77 5444
2488.24 5187
2488.71 5122
2489.18 5360
2489.65 5268
2490.12 5113
2490.59 5169
2491.06 4999
2491.53 5310
2492.00 5310
2492.47 5168
2492.94 5118
2493.41 5019
2493.88 4854
2494.36 4889
2494.83 5156
2495.30 5287
2495.77 4921
2496.24 5186
2496.71 5250
2497.18 5527
2497.65 5705
2498.12 5938
2498.60 5972
2499.07 6106
2499.54 6254
2500.01 6090
2500.48 6132
2500.95 6278
2501.42 6305
2501.90 6097
2502.37 5785
2502.84 5652
2503.31 5343
2503.78 5152
2504.25 5075
2504.73 4973
2505.20 4868
2505.67 5111
2506.14 5023
2506.61 5183
2507.09 5117
2507.56 4956
2508.03 5215
2508.50 5346
2508.97 5496
2509.45 5456
2509.92 5717
2510.39 5813
2510.86 5555
2511.34 5528
2511.81 5980
2512.28 5793
2512.75 6113
2513.23 6090
2513.70 5684
2514.17 5609
2514.65 5497
2515.12 5428
2515.59 5609
2516.06 5766
2516.54 5689
2517.01 5649
2517.48 5452
2517.96 5454
2518.43 5320
2518.90 5344
2519.38 5100
2519.85 4987
2520.32 5094
2520.80 5035
2521.27 4971
2521.74 5054
2522.22 5043
2522.69 4932
2523.16 5149
2523.64 5020
2524.11 4857
2524.58 4881
2525.06 4972
2525.53 5143
2526.01 5186
2526.48 4881
2526.95 4973
2527.43 5115
2527.90 5063
2528.38 5157
2528.85 5080
2529.32 5174
2529.80 4975
2530.27 5263
2530.75 5407
2531.22 5409
2531.70 5224
2532.17 5272
2532.64 5485
2533.12 5186
2533.59 5337
2534.07 5565
2534.54 5509
2535.02 5502
2535.49 5639
2535.97 5532
2536.44 5548
2536.92 5481
2537.39 5345
2537.87 5357
2538.34 5524
2538.82 5375
2539.29 5455
2539.77 5154
2540.24 4823
2540.72 4925
2541.19 5117
2541.67 5171
2542.14 5222
2542.62 5074
2543.09 5273
2543.57 5195
2544.04 4946
2544.52 5191
2545.00 5353
2545.47 5323
2545.95 5436
2546.42 5799
2546.90 6017
2547.37 6161
2547.85 6745
2548.33 6882
2548.80 6991
2549.28 7260
2549.75 7356
2550.23 8026
2550.71 8221
2551.18 8385
2551.66 7918
2552.14 8026
2552.61 8055
2553.09 7602
2553.57 7214
2554.04 7224
2554.52 6795
2554.99 6990
2555.47 7164
2555.95 7050
2556.42 6923
2556.90 7101
2557.38 6947
2557.86 7023
2558.33 7085
2558.81 7204
2559.29 6887
2559.76 6729
2560.24 6426
2560.72 6498
2561.19 6213
2561.67 5823
2562.15 5590
2562.63 5841
2563.10 5517
2563.58 5166
2564.06 5020
2564.54 5010
2565.01 4678
2565.49 4756
2565.97 4779
2566.45 4698
2566.92 4679
2567.40 4707
2567.88 4693
2568.36 4862
2568.83 4825
2569.31 4846
2569.79 5228
2570.27 4890
2570.75 4691
2571.22 4730
2571.70 4717
2572.18 4905
2572.66 5100
2573.14 4720
2573.62 4542
2574.09 4615
2574.57 4610
2575.05 4765
2575.53 4828
2576.01 4946
2576.49 4995
2576.97 4937
2577.44 4717
2577.92 4699
2578.40 4779
2578.88 4866
2579.36 4741
2579.84 4620
2580.32 4770
2580.80 4626
2581.27 4464
2581.75 4929
2582.23 4549
2582.71 4571
2583.19 4637
2583.67 4568
2584.15 4421
2584.63 4602
2585.11 4422
2585.59 4793
2586.07 4681
2586.55 4683
2587.03 4687
2587.51 4972
2587.99 4984
2588.47 5120
2588.94 4903
2589.42 4911
2589.90 5080
2590.38 4930
2590.86 5260
2591.34 4985
2591.82 5134
2592.30 5287
2592.78 5339
2593.26 5389
2593.74 5441
2594.22 5491
2594.71 5574
2595.19 5679
2595.67 5660
2596.15 5737
2596.63 5713
2597.11 5984
2597.59 6139
2598.07 5842
2598.55 5994
2599.03 6049
2599.51 6014
2599.99 6247
2600.47 5964
2600.95 5777
2601.43 5706
2601.91 5416
2602.40 5391
2602.88 5236
2603.36 5360
2603.84 5301
2604.32 5389
2604.80 5187
2605.28 4838
2605.76 4777
2606.24 4781
2606.73 4737
2607.21 4796
2607.69 4631
2608.17 5043
2608.65 5384
2609.13 5478
2609.62 5491
2610.10 5913
2610.58 5905
2611.06 5926
2611.54 6266
2612.02 6244
2612.51 6457
2612.99 6856
2613.47 7030
2613.95 7012
2614.43 7207
2614.92 6931
2615.40 7066
2615.88 6863
2616.36 6414
2616.85 6297
2617.33 6270
2617.81 6114
2618.29 5665
2618.78 5585
2619.26 5424
2619.74 5419
2620.22 5451
2620.71 5147
2621.19 5304
2621.67 4966
2622.15 5044
2622.64 5044
2623.12 5069
2623.60 5066
2624.09 4806
2624.57 4858
2625.05 4638
2625.53 4684
2626.02 4775
2626.50 4788
2626.98 5157
2627.47 5528
2627.95 5048
2628.43 4962
2628.92 4967
2629.40 5006
2629.88 4936
2630.37 5295
2630.85 5075
2631.34 4943
2631.82 4999
2632.30 5041
2632.79 4922
2633.27 5127
2633.75 5448
2634.24 5413
2634.72 5173
2635.21 5111
2635.69 5205
2636.17 5083
2636.66 5143
2637.14 5055
2637.63 4971
2638.11 5105
2638.60 5134
2639.08 5178
2639.56 5273
2640.05 5165
2640.53 4944
2641.02 5234
2641.50 5190
2641.99 5193
2642.47 5373
2642.96 5447
2643.44 5461
2643.93 5482
2644.41 5563
2644.90 5225
2645.38 5449
2645.87 4977
2646.35 4911
2646.84 5050
2647.32 5215
2647.81 5294
2648.29 5119
2648.78 4953
2649.26 4833
2649.75 5148
2650.23 4976
2650.72 5264
2651.20 5096
2651.69 5171
2652.17 5239
2652.66 5117
2653.15 5081
2653.63 5152
2654.12 5080
2654.60 5141
2655.09 5135
2655.57 4948
2656.06 5172
2656.55 5253
2657.03 4999
2657.52 5261
2658.00 5321
2658.49 5167
2658.98 5613
2659.46 5456
2659.95 5184
2660.44 5159
2660.92 5109
2661.41 4919
2661.90 4983
2662.38 5038
2662.87 4973
2663.35 5046
2663.84 5129
2664.33 4906
2664.81 4830
2665.30 5020
2665.79 5005
2666.28 5094
2666.76 5093
2667.25 4887
2667.74 4587
2668.22 4996
2668.71 5038
2669.20 4873
2669.68 4967
2670.17 4927
2670.66 4953
2671.15 4846
2671.63 4992
2672.12 5131
2672.61 5189
2673.10 5006
2673.58 5216
2674.07 5288
2674.56 5562
2675.05 5816
2675.53 5886
2676.02 6193
2676.51 6189
2677.00 6334
2677.49 6335
2677.97 6727
2678.46 6586
2678.95 6518
2679.44 6743
2679.93 7048
2680.41 6985
2680.90 6752
2681.39 6451
2681.88 6567
2682.37 6668
2682.85 6690
2683.34 7014
2683.83 7094
2684.32 7694
2684.81 7299
2685.30 7446
2685.79 7581
2686.27 7529
2686.76 7181
2687.25 7208
2687.74 7220
2688.23 7117
2688.72 6672
2689.21 6372
2689.70 6073
2690.19 5886
2690.67 5540
2691.16 5648
2691.65 5226
2692.14 4758
2692.63 4784
2693.12 5009
2693.61 5071
2694.10 4766
2694.59 4793
2695.08 5040
2695.57 4993
2696.06 4924
2696.55 4739
2697.04 4647
2697.53 4813
2698.02 4982
2698.51 4925
2699.00 4986
2699.49 4823
2699.98 4815
2700.47 4783
2700.96 4886
2701.45 5053
2701.94 5283
2702.43 5193
2702.92 5495
2703.41 5413
2703.90 5562
2704.39 5475
2704.88 5273
2705.37 5533
2705.86 5448
2706.35 5735
2706.84 5514
2707.33 5753
2707.82 5762
2708.31 5463
2708.80 5682
2709.29 5437
2709.78 5135
2710.27 5125
2710.77 4648
2711.26 4758
2711.75 4778
2712.24 4965
2712.73 5108
2713.22 4912
2713.71 4941
2714.20 5152
2714.69 5352
2715.19 5200
2715.68 5204
2716.17 5459
2716.66 5197
2717.15 5149
2717.64 5263
2718.13 5405
2718.63 5282
2719.12 5103
2719.61 4759
2720.10 4945
2720.59 4955
2721.08 4718
2721.58 4825
2722.07 4894
2722.56 5253
2723.05 5369
2723.54 5262
2724.04 5375
2724.53 5623
2725.02 5556
2725.51 5896
2726.01 6016
2726.50 5861
2726.99 5810
2727.48 5718
2727.98 5620
2728.47 5582
2728.96 5379
2729.45 5234
2729.95 5328
2730.44 5111
2730.93 5041
2731.42 5058
2731.92 5197
2732.41 5307
2732.90 5390
2733.40 5310
2733.89 5288
2734.38 5552
2734.87 5672
2735.37 5598
2735.86 5759
2736.35 5807
2736.85 5781
2737.34 5834
2737.83 5648
2738.33 5679
2738.82 5744
2739.31 5796
2739.81 5892
2740.30 5924
2740.79 5980
2741.29 5986
2741.78 5877
2742.28 5922
2742.77 5760
2743.26 5705
2743.76 5480
2744.25 5487
2744.75 5337
2745.24 5343
2745.73 5319
2746.23 5090
2746.72 5201
2747.22 5187
2747.71 4815
2748.20 4698
2748.70 4702
2749.19 4884
2749.69 4975
2750.18 4943
2750.68 4956
2751.17 5148
2751.67 5082
2752.16 5065
2752.66 5162
2753.15 5385
2753.64 5583
2754.14 5760
2754.63 5949
2755.13 5769
2755.62 5797
2756.12 5882
2756.61 6111
2757.11 6053
2757.60 6228
2758.10 6262
2758.59 6267
2759.09 5979
2759.59 6030
2760.08 6010
2760.58 5482
2761.07 5602
2761.57 5770
2762.06 5413
2762.56 5360
2763.05 5282
2763.55 5337
2764.05 5299
2764.54 5131
2765.04 5281
2765.53 5044
2766.03 5244
2766.52 5266
2767.02 5036
2767.52 5151
2768.01 5308
2768.51 5311
2769.00 5413
2769.50 5377
2770.00 5351
2770.49 5566
2770.99 5788
2771.49 5860
2771.98 5971
2772.48 5695
2772.98 5822
2773.47 6154
2773.97 6215
2774.47 6056
2774.96 5970
2775.46 6030
2775.96 6665
2776.45 7211
2776.95 7000
2777.45 6998
2777.94 6958
2778.44 7093
2778.94 7073
2779.43 7356
2779.93 7523
2780.43 7121
2780.93 7169
2781.42 7089
2781.92 6865
2782.42 6512
2782.92 6394
2783.41 5917
2783.91 5782
2784.41 5779
2784.91 5681
2785.40 5622
2785.90 5784
2786.40 5663
2786.90 5661
2787.39 5163
2787.89 5481
2788.39 5247
2788.89 5335
2789.39 5289
2789.88 5332
2790.38 5235
2790.88 5309
2791.38 5212
2791.88 5019
2792.37 5014
2792.87 5126
2793.37 5206
2793.87 5253
2794.37 5205
2794.87 5226
2795.37 5515
2795.86 5955
2796.36 6501
2796.86 6436
2797.36 6582
2797.86 7060
2798.36 7640
2798.86 8066
2799.35 8652
2799.85 8824
2800.35 8898
2800.85 8907
2801.35 8793
2801.85 8531
2802.35 8028
2802.85 7726
2803.35 7405
2803.85 7230
2804.35 7132
2804.85 7111
2805.34 7252
2805.84 7517
2806.34 7640
2806.84 8230
2807.34 8597
2807.84 9110
2808.34 10015
2808.84 10705
2809.34 11479
2809.84 12236
2810.34 12409
2810.84 12577
2811.34 12583
2811.84 12828
2812.34 12608
2812.84 12190
2813.34 11808
2813.84 10691
2814.34 9371
2814.84 9193
2815.34 8394
2815.84 7385
2816.34 7249
2816.84 7277
2817.34 7015
2817.84 6698
2818.35 6571
2818.85 6747
2819.35 7281
2819.85 7113
2820.35 7252
2820.85 7401
2821.35 7595
2821.85 7882
2822.35 7787
2822.85 8128
2823.35 7892
2823.85 7202
2824.36 6820
2824.86 6710
2825.36 6379
2825.86 6213
2826.36 6014
2826.86 5956
2827.36 5876
2827.86 5769
2828.37 5882
2828.87 5938
2829.37 5902
2829.87 6082
2830.37 6009
2830.87 5778
2831.38 6065
2831.88 6152
2832.38 6174
2832.88 6276
2833.38 5882
2833.88 5901
2834.39 5865
2834.89 5876
2835.39 5862
2835.89 5697
2836.40 5608
2836.90 5577
2837.40 5421
2837.90 5547
2838.40 5674
2838.91 5563
2839.41 5568
2839.91 5465
2840.41 5264
2840.92 5143
2841.42 5380
2841.92 5324
2842.42 5237
2842.93 5327
2843.43 5170
2843.93 5303
2844.44 5270
2844.94 5248
2845.44 5453
2845.94 5735
2846.45 5781
2846.95 5643
2847.45 5775
2847.96 6208
2848.46 6197
2848.96 6071
2849.47 6068
2849.97 6254
2850.47 6163
2850.98 6183
2851.48 5939
2851.98 5937
2852.49 5851
2852.99 5544
2853.50 5506
2854.00 5260
2854.50 5440
2855.01 5626
2855.51 5465
2856.01 5300
2856.52 5452
2857.02 5561
2857.53 5899
2858.03 5853
2858.53 5905
2859.04 6025
2859.54 6070
2860.05 5993
2860.55 5768
2861.06 6030
2861.56 5765
2862.06 5679
2862.57 6013
2863.07 6002
2863.58 5668
2864.08 5351
2864.59 5536
2865.09 5435
2865.60 5247
2866.10 5211
2866.61 5102
2867.11 5098
2867.62 4990
2868.12 4900
2868.63 4849
2869.13 4591
2869.64 4624
2870.14 4744
2870.65 4796
2871.15 4898
2871.66 5122
2872.16 5148
2872.67 5264
2873.17 5294
2873.68 5307
2874.18 5178
2874.69 5119
2875.20 5064
2875.70 5149
2876.21 5238
2876.71 5206
2877.22 5482
2877.72 5455
2878.23 5435
2878.74 5353
2879.24 5720
2879.75 5572
2880.25 5442
2880.76 5338
2881.27 5556
2881.77 5573
2882.28 5692
2882.79 5570
2883.29 5421
2883.80 5691
2884.30 5729
2884.81 5808
2885.32 5990
2885.82 6100
2886.33 6157
2886.84 6397
2887.34 6100
2887.85 6057
2888.36 6542
2888.86 6935
2889.37 6979
2889.88 7119
2890.38 7244
2890.89 7108
2891.40 6981
2891.91 6814
2892.41 6539
2892.92 6314
2893.43 5952
2893.93 6146
2894.44 5722
2894.95 5550
2895.46 5850
2895.96 5400
2896.47 5535
2896.98 6082
2897.49 6088
2897.99 6086
2898.50 5993
2899.01 6204
2899.52 6170
2900.03 6197
2900.53 6057
2901.04 6203
2901.55 6108
2902.06 5953
2902.56 5899
2903.07 6077
2903.58 5865
2904.09 5829
2904.60 6056
2905.11 5987
2905.61 6049
2906.12 5920
2906.63 6089
2907.14 6079
2907.65 6192
2908.16 6257
2908.66 6357
2909.17 6200
2909.68 6449
2910.19 6325
2910.70 6237
2911.21 6280
2911.72 6130
2912.23 6051
2912.73 6021
2913.24 5993
2913.75 6013
2914.26 5772
2914.77 5774
2915.28 6028
2915.79 5782
2916.30 5782
2916.81 5812
2917.32 5963
2917.83 5917
2918.33 6008
2918.84 5526
2919.35 5456
2919.86 5320
2920.37 5433
2920.88 5329
2921.39 5442
2921.90 5214
2922.41 5355
2922.92 5569
2923.43 5951
2923.94 6159
2924.45 6735
2924.96 7243
2925.47 7629
2925.98 8116
2926.49 8313
2927.00 8966
2927.51 9806
2928.02 9771
2928.53 9805
2929.04 9795
2929.55 9695
2930.06 9316
2930.57 8792
2931.08 8078
2931.59 7449
2932.11 7060
2932.62 6568
2933.13 6292
2933.64 6011
2934.15 5532
2934.66 5437
2935.17 5364
2935.68 5219
2936.19 5265
2936.70 5255
2937.21 5493
2937.72 5606
2938.24 5310
2938.75 5118
2939.26 5271
2939.77 5302
2940.28 5416
2940.79 5358
2941.30 5506
2941.81 5690
2942.33 5663
2942.84 5705
2943.35 5647
2943.86 5418
2944.37 5584
2944.88 5616
2945.40 5713
2945.91 5907
2946.42 6043
2946.93 6211
2947.44 6210
2947.96 6669
2948.47 7194
2948.98 7342
2949.49 6925
2950.00 7024
2950.52 7133
2951.03 7020
2951.54 6572
2952.05 6099
2952.57 6121
2953.08 6241
2953.59 5839
2954.10 5700
2954.62 5589
2955.13 5513
2955.64 5344
2956.15 5455
2956.67 5394
2957.18 5519
2957.69 5214
2958.20 5280
2958.72 5126
2959.23 5094
2959.74 5225
2960.26 5343
2960.77 5368
2961.28 5435
2961.80 5675
2962.31 5971
2962.82 6072
2963.34 5880
2963.85 6242
2964.36 6333
2964.88 6343
2965.39 6363
2965.90 6142
2966.42 6119
2966.93 6163
2967.44 6015
2967.96 5704
2968.47 5654
2968.98 5769
2969.50 5723
2970.01 5663
2970.53 5259
2971.04 5224
2971.55 5115
2972.07 5138
2972.58 5130
2973.10 5310
2973.61 5179
2974.12 5138
2974.64 5229
2975.15 5075
2975.67 5277
2976.18 5387
2976.70 5548
2977.21 5238
2977.73 5481
2978.24 5414
2978.75 5055
2979.27 5134
2979.78 5364
2980.30 5317
2980.81 5688
2981.33 5802
2981.84 5844
2982.36 5595
2982.87 5756
2983.39 5969
2983.90 6106
2984.42 5954
2984.93 5842
2985.45 6108
2985.96 5852
2986.48 6091
2987.00 6292
2987.51 6092
2988.03 6134
2988.54 6107
2989.06 6171
2989.57 6181
2990.09 6357
2990.60 6513
2991.12 6640
2991.64 6875
2992.15 7028
2992.67 7298
2993.18 7574
2993.70 7879
2994.21 7931
2994.73 8304
2995.25 8503
2995.76 9274
2996.28 9428
2996.80 10011
2997.31 10346
2997.83 10172
2998.34 9950
2998.86 10690
2999.38 11583
2999.89 11723
3000.41 11718
3000.93 11672
3001.44 11477
3001.96 11130
3002.48 11053
3002.99 11169
3003.51 10737
3004.03 10104
3004.54 9737
3005.06 9822
3005.58 9839
3006.09 10068
3006.61 10066
3007.13 10309
3007.65 10419
3008.16 10062
3008.68 9742
3009.20 9688
3009.71 9308
3010.23 8757
3010.75 8221
3011.27 7664
3011.78 7315
3012.30 6829
3012.82 6706
3013.34 6329
3013.85 6233
3014.37 6204
3014.89 5875
3015.41 5835
3015.93 5781
3016.44 5891
3016.96 5828
3017.48 5985
3018.00 6128
3018.52 6197
3019.03 6199
3019.55 6512
3020.07 6387
3020.59 6523
3021.11 6800
3021.63 6864
3022.14 6665
3022.66 6861
3023.18 6960
3023.70 7163
3024.22 7312
3024.74 7521
3025.25 8067
3025.77 8506
3026.29 8502
3026.81 8260
3027.33 8252
3027.85 8402
3028.37 8408
3028.89 8232
3029.41 7974
3029.92 7898
3030.44 7559
3030.96 7260
3031.48 7419
3032.00 7247
3032.52 7113
3033.04 7418
3033.56 7718
3034.08 7619
3034.60 7779
3035.12 8353
3035.64 8739
3036.16 9715
3036.68 10425
3037.20 10801
3037.72 11403
3038.24 11654
3038.76 11673
3039.28 11557
3039.80 11037
3040.32 10710
3040.84 10063
3041.36 9874
3041.88 9384
3042.40 8675
3042.92 7993
3043.44 7688
3043.96 6909
3044.48 6565
3045.00 6310
3045.52 6262
3046.04 6560
3046.56 6582
3047.08 6232
3047.60 5978
3048.12 5925
3048.64 5838
3049.16 5997
3049.68 5616
3050.20 5610
3050.72 5885
3051.24 5769
3051.77 5744
3052.29 5557
3052.81 5494
3053.33 5648
3053.85 5871
3054.37 5842
3054.89 5794
3055.41 5667
3055.93 5674
3056.46 5578
3056.98 5994
3057.50 5887
3058.02 6107
3058.54 6096
3059.06 5973
3059.58 6199
3060.11 5969
3060.63 6013
3061.15 6369
3061.67 6104
3062.19 6075
3062.71 6226
3063.24 6400
3063.76 6645
3064.28 6702
3064.80 6574
3065.32 6386
3065.85 6449
3066.37 6705
3066.89 6682
3067.41 6613
3067.94 6624
3068.46 6375
3068.98 6586
3069.50 6769
3070.03 6463
3070.55 6085
3071.07 6366
3071.59 6138
3072.12 6045
3072.64 6061
3073.16 6254
3073.68 6015
3074.21 6070
3074.73 6049
3075.25 6310
3075.78 6311
3076.30 5947
3076.82 6372
3077.34 6281
3077.87 6557
3078.39 6377
3078.91 6334
3079.44 6656
3079.96 6621
3080.48 6393
3081.01 6336
3081.53 6555
3082.05 6532
3082.58 6555
3083.10 6304
3083.63 6374
3084.15 6478
3084.67 6788
3085.20 6699
3085.72 6639
3086.24 6547
3086.77 6449
3087.29 6250
3087.82 6221
3088.34 6094
3088.86 5901
3089.39 5993
3089.91 6171
3090.44 6018
3090.96 6104
3091.49 6045
3092.01 5766
3092.53 5632
3093.06 5584
3093.58 5995
3094.11 6150
3094.63 5632
3095.16 5532
3095.68 5691
3096.21 5576
3096.73 5770
3097.26 5703
3097.78 5671
3098.31 6197
3098.83 6197
3099.36 6327
3099.88 6556
3100.41 6624
3100.93 6926
3101.46 7633
3101.98 8203
3102.51 9052
3103.03 9455
3103.56 10046
3104.08 11193
3104.61 12462
3105.13 13000
3105.66 13817
3106.18 13911
3106.71 14058
3107.24 13619
3107.76 12690
3108.29 11873
3108.81 10720
3109.34 9856
3109.86 8909
3110.39 8060
3110.92 7212
3111.44 6862
3111.97 6853
3112.49 6606
3113.02 6439
3113.55 6539
3114.07 6795
3114.60 6734
3115.12 6723
3115.65 6442
3116.18 6515
3116.70 6065
3117.23 5830
3117.76 5704
3118.28 5503
3118.81 5409
3119.34 5512
3119.86 5269
3120.39 5369
3120.92 5348
3121.44 5052
3121.97 5370
3122.50 5524
3123.02 5578
3123.55 5373
3124.08 5208
3124.61 5436
3125.13 5681
3125.66 5690
3126.19 5493
3126.72 5477
3127.24 5556
3127.77 5505
3128.30 5444
3128.82 5021
3129.35 5257
3129.88 5298
3130.41 5199
3130.93 4926
3131.46 5311
3131.99 5115
3132.52 5117
3133.05 5037
3133.57 4986
3134.10 4775
3134.63 5216
3135.16 5357
3135.69 5157
3136.21 5037
3136.74 5063
3137.27 5228
3137.80 5200
3138.33 5351
3138.85 5723
3139.38 5656
3139.91 5519
3140.44 5470
3140.97 5376
3141.50 5433
3142.03 5473
3142.55 5595
3143.08 5313
3143.61 5348
3144.14 5299
3144.67 5387
3145.20 5370
3145.73 5166
3146.26 5276
3146.79 5470
3147.31 5413
3147.84 5714
3148.37 5690
3148.90 5906
3149.43 6365
3149.96 6537
3150.49 6757
3151.02 6681
3151.55 6637
3152.08 6667
3152.61 6499
3153.14 6684
3153.67 6778
3154.20 6423
3154.73 6040
3155.25 6147
3155.78 6110
3156.31 5557
3156.84 5673
3157.37 5639
3157.90 5574
3158.43 5462
3158.96 5643
3159.49 5809
3160.02 5706
3160.55 5633
3161.08 6043
3161.61 5881
3162.14 6030
3162.68 6034
3163.21 5841
3163.74 5963
3164.27 6066
3164.80 5759
3165.33 5854
3165.86 6049
3166.39 5842
3166.92 5834
3167.45 5789
3167.98 5725
3168.51 5542
3169.04 5737
3169.57 5665
3170.10 6052
3170.64 5815
3171.17 5473
3171.70 5938
3172.23 5967
3172.76 5977
3173.29 5832
3173.82 5463
3174.35 5575
3174.88 5443
3175.42 5278
3175.95 5289
3176.48 5053
3177.01 5314
3177.54 5316
3178.07 5168
3178.61 5034
3179.14 5313
3179.67 5261
3180.20 5041
3180.73 5172
3181.26 5218
3181.80 5495
3182.33 5406
3182.86 5587
3183.39 5631
3183.92 5422
3184.46 5678
3184.99 5916
3185.52 5711
3186.05 5678
3186.59 5518
3187.12 5537
3187.65 5178
3188.18 5499
3188.72 5513
3189.25 5430
3189.78 5589
3190.31 5603
3190.85 5604
3191.38 5304
3191.91 5213
3192.44 5224
3192.98 5288
3193.51 5057
3194.04 5120
3194.58 5168
3195.11 4981
3195.64 4890
3196.17 4918
3196.71 4937
3197.24 5060
3197.77 4973
3198.31 5195
3198.84 5383
3199.37 5344
3199.91 5415
3200.44 5506
3200.98 5702
3201.51 5612
3202.04 5773
3202.58 5743
3203.11 5846
3203.64 5944
3204.18 6063
3204.71 5748
3205.24 5712
3205.78 6166
3206.31 6122
3206.85 5926
3207.38 6193
3207.91 5793
3208.45 5874
3208.98 6031
3209.52 5769
3210.05 5823
3210.59 5844
3211.12 5747
3211.65 5747
3212.19 6138
3212.72 6546
3213.26 6368
3213.79 6467
3214.33 6458
3214.86 6771
3215.40 6755
3215.93 6475
3216.47 6361
3217.00 5966
3217.54 5733
3218.07 5554
3218.61 5483
3219.14 5253
3219.68 5122
3220.21 5080
3220.75 5269
3221.28 5426
3221.82 5528
3222.35 5425
3222.89 5394
3223.42 5573
3223.96 5777
3224.49 5931
3225.03 6060
3225.57 6357
3226.10 6970
3226.64 7153
3227.17 7124
3227.71 7132
3228.24 7391
3228.78 7183
3229.32 7087
3229.85 6900
3230.39 6694
3230.92 6528
3231.46 6427
3232.00 6096
3232.53 5959
3233.07 5727
3233.60 5581
3234.14 5603
3234.68 5368
3235.21 5354
3235.75 5331
3236.29 5295
3236.82 5375
3237.36 5212
3237.90 5434
3238.43 5754
3238.97 5683
3239.51 5767
3240.04 5847
3240.58 6116
3241.12 5886
3241.65 5728
3242.19 5881
3242.73 6015
3243.26 5641
3243.80 5608
3244.34 5801
3244.88 5929
3245.41 5803
3245.95 5674
3246.49 5423
3247.02 5426
3247.56 5305
3248.10 5260
3248.64 5229
3249.17 5356
3249.71 5411
3250.25 5379
3250.79 5494
3251.33 5473
3251.86 5564
3252.40 5368
3252.94 5994
3253.48 5974
3254.01 6234
3254.55 6298
3255.09 6432
3255.63 6557
3256.17 6351
3256.70 6357
3257.24 6489
3257.78 6449
3258.32 6707
3258.86 6603
3259.40 6684
3259.93 6621
3260.47 6774
3261.01 6641
3261.55 7159
3262.09 7186
3262.63 7365
3263.17 7724
3263.70 7883
3264.24 8205
3264.78 8615
3265.32 9305
3265.86 9457
3266.40 9623
3266.94 9812
3267.48 10276
3268.02 10671
3268.56 10678
3269.09 10333
3269.63 10608
3270.17 10556
3270.71 10192
3271.25 9836
3271.79 9605
3272.33 9250
3272.87 8127
3273.41 7843
3273.95 7324
3274.49 6972
3275.03 6882
3275.57 6941
3276.11 6540
3276.65 6516
3277.19 7014
3277.73 6671
3278.27 6949
3278.81 7149
3279.35 7254
3279.89 7266
3280.43 7219
3280.97 7121
3281.51 7169
3282.05 7349
3282.59 7307
3283.13 7337
3283.67 7467
3284.21 7754
3284.75 7813
3285.29 8052
3285.83 8316
3286.37 8455
3286.91 9054
3287.45 9107
3287.99 9238
3288.53 9844
3289.08 9649
3289.62 9416
3290.16 9445
3290.70 9494
3291.24 9230
3291.78 8759
3292.32 8868
3292.86 8780
3293.40 8538
3293.95 8489
3294.49 8866
3295.03 9595
3295.57 10763
3296.11 11205
3296.65 12040
3297.19 12700
3297.73 13298
3298.28 14294
3298.82 14772
3299.36 15036
3299.90 14830
3300.44 13901
3300.99 13323
3301.53 12439
3302.07 11718
3302.61 10710
3303.15 9949
3303.69 9334
3304.24 9007
3304.78 8193
3305.32 7736
3305.86 7550
3306.41 7240
3306.95 7120
3307.49 7084
3308.03 7039
3308.58 6906
3309.12 6749
3309.66 7015
3310.20 6848
3310.75 6637
3311.29 6478
3311.83 6750
3312.37 6684
3312.92 6482
3313.46 6614
3314.00 6454
3314.54 6581
3315.09 6937
3315.63 7018
3316.17 7010
3316.72 7780
3317.26 7903
3317.80 8257
3318.35 8366
3318.89 8480
3319.43 8624
3319.98 8783
3320.52 8873
3321.06 8688
3321.61 8630
3322.15 8812
3322.69 8768
3323.24 8762
3323.78 8715
3324.33 8673
3324.87 8813
3325.41 8992
3325.96 8685
3326.50 8631
3327.04 8671
3327.59 8599
3328.13 8416
3328.68 8306
3329.22 8372
3329.76 8045
3330.31 7717
3330.85 7596
3331.40 7697
3331.94 7967
3332.49 8174
3333.03 8602
3333.58 10098
3334.12 11240
3334.66 12751
3335.21 15371
3335.75 18616
3336.30 21164
3336.84 24114
3337.39 26694
3337.93 28576
3338.48 30329
3339.02 31514
3339.57 31836
3340.11 31115
3340.66 30689
3341.20 29280
3341.75 26569
3342.29 23958
3342.84 21398
3343.38 18280
3343.93 15890
3344.47 13138
3345.02 11253
3345.57 10303
3346.11 9331
3346.66 8200
3347.20 7696
3347.75 7676
3348.29 7311
3348.84 7358
3349.38 7086
3349.93 7094
3350.48 7109
3351.02 6813
3351.57 6892
3352.11 7054
3352.66 6808
3353.21 6712
3353.75 6906
3354.30 7154
3354.84 7326
3355.39 7156
3355.94 6962
3356.48 7143
3357.03 7334
3357.58 7398
3358.12 7289
3358.67 7695
3359.22 7346
3359.76 7227
3360.31 7268
3360.86 7054
3361.40 6808
3361.95 6455
3362.50 6745
3363.04 6506
3363.59 6386
3364.14 6147
3364.68 6257
3365.23 6158
3365.78 6126
3366.33 6272
3366.87 6257
3367.42 6330
3367.97 6220
3368.51 5983
3369.06 6194
3369.61 6105
3370.16 6314
3370.70 6429
3371.25 6156
3371.80 6085
3372.35 6204
3372.90 6297
3373.44 6465
3373.99 6491
3374.54 6598
3375.09 6945
3375.63 7201
3376.18 7215
3376.73 7391
3377.28 7658
3377.83 7546
3378.37 7372
3378.92 7088
3379.47 6904
3380.02 6800
3380.57 6460
3381.12 6158
3381.66 5798
3382.21 5412
3382.76 5489
3383.31 5390
3383.86 5185
3384.41 5121
3384.96 5142
3385.50 5296
3386.05 5223
3386.60 5006
3387.15 5174
3387.70 5058
3388.25 4988
3388.80 4998
3389.35 4867
3389.90 5031
3390.44 4917
3390.99 4809
3391.54 5034
3392.09 5015
3392.64 5122
3393.19 5203
3393.74 5037
3394.29 4995
3394.84 4917
3395.39 4975
3395.94 5199
3396.49 5144
3397.04 5079
3397.59 5154
3398.14 4938
3398.69 5030
3399.24 5035
3399.79 5062
3400.34 4926
3400.89 5352
3401.44 5130
3401.99 5017
3402.54 5092
3403.09 5082
3403.64 5128
3404.19 4927
3404.74 4930
3405.29 5012
3405.84 5092
3406.39 5121
3406.94 5084
3407.49 5029
3408.04 4834
3408.59 4913
3409.14 4880
3409.69 5049
3410.24 4953
3410.79 4830
3411.34 4619
3411.89 5022
3412.45 5146
3413.00 5262
3413.55 5253
3414.10 5287
3414.65 5373
3415.20 5348
3415.75 5388
3416.30 5301
3416.85 5291
3417.41 5112
3417.96 5095
3418.51 5120
3419.06 5024
3419.61 4768
3420.16 4911
3420.71 4752
3421.27 4671
3421.82 4632
3422.37 4664
3422.92 4652
3423.47 4804
3424.02 4485
3424.58 4702
3425.13 4741
3425.68 4925
3426.23 5019
3426.78 4850
3427.34 4819
3427.89 4957
3428.44 4976
3428.99 4749
3429.55 4829
3430.10 4618
3430.65 4531
3431.20 4782
3431.76 4571
3432.31 4642
3432.86 4678
3433.41 4510
3433.97 4607
3434.52 4554
3435.07 4535
3435.62 4654
3436.18 4653
3436.73 4676
3437.28 4679
3437.84 4867
3438.39 5017
3438.94 4906
3439.49 5017
3440.05 5230
3440.60 5426
3441.15 5420
3441.71 5369
3442.26 5321
3442.81 5413
3443.37 5289
3443.92 5424
3444.47 5516
3445.03 5102
3445.58 5218
3446.13 5385
3446.69 5477
3447.24 5261
3447.80 4901
3448.35 4688
3448.90 4572
3449.46 4885
3450.01 4617
3450.57 4631
3451.12 4668
3451.67 4657
3452.23 4440
3452.78 4251
3453.34 4356
3453.89 4311
3454.44 4462
3455.00 4346
3455.55 4210
3456.11 4142
3456.66 4061
3457.22 4343
3457.77 4249
3458.33 4310
3458.88 4150
3459.43 4344
3459.99 4516
3460.54 4368
3461.10 4177
3461.65 4142
3462.21 4023
3462.76 4229
3463.32 4101
3463.87 4218
3464.43 4207
3464.98 4361
3465.54 4656
3466.09 4667
3466.65 4638
3467.21 4630
3467.76 4572
3468.32 4640
3468.87 4506
3469.43 4647
3469.98 4766
3470.54 4858
3471.09 4853
3471.65 4960
3472.20 4794
3472.76 4729
3473.32 4654
3473.87 4680
3474.43 4612
3474.98 4643
3475.54 4811
3476.10 4929
3476.65 4962
3477.21 4857
3477.76 4683
3478.32 4740
3478.88 4991
3479.43 4863
3479.99 5040
3480.55 5206
3481.10 5213
3481.66 5117
3482.22 5220
3482.77 5439
3483.33 5514
3483.89 5552
3484.44 5764
3485.00 5469
3485.56 5614
3486.11 5653
3486.67 5594
3487.23 5512
3487.78 5401
3488.34 5580
3488.90 5621
3489.45 5795
3490.01 6119
3490.57 6507
3491.13 6188
3491.68 7047
3492.24 7608
3492.80 7975
3493.35 8327
3493.91 8984
3494.47 9138
3495.03 9340
3495.58 9715
3496.14 9643
3496.70 9740
3497.26 9124
3497.82 9534
3498.37 9527
3498.93 9285
3499.49 9649
3500.05 10020
3500.61 10241
3501.16 10423
3501.72 11363
3502.28 12063
3502.84 11739
3503.40 11670
3503.95 11353
3504.51 10539
3505.07 10324
3505.63 10042
3506.19 9566
3506.75 9375
3507.30 9290
3507.86 9105
3508.42 8634
3508.98 8600
3509.54 8293
3510.10 8315
3510.66 7911
3511.22 7641
3511.77 7630
3512.33 7308
3512.89 6782
3513.45 6537
3514.01 6425
3514.57 5884
3515.13 5862
3515.69 5937
3516.25 6120
3516.81 5688
3517.37 5548
3517.92 5463
3518.48 5548
3519.04 5673
3519.60 5722
3520.16 5553
3520.72 5701
3521.28 5536
3521.84 5465
3522.40 5364
3522.96 5298
3523.52 5481
3524.08 5424
3524.64 5413
3525.20 5351
3525.76 5456
3526.32 5331
3526.88 5396
3527.44 5421
3528.00 5434
3528.56 4996
3529.12 4966
3529.68 4928
3530.24 4826
3530.80 4843
3531.36 4790
3531.92 4891
3532.48 4990
3533.04 4970
3533.60 4907
3534.17 4689
3534.73 4628
3535.29 4836
3535.85 4840
3536.41 4874
3536.97 5091
3537.53 5176
3538.09 5395
3538.65 5363
3539.21 5437
3539.77 5602
3540.34 5433
3540.90 5632
3541.46 5312
3542.02 5331
3542.58 5570
3543.14 5512
3543.70 5311
3544.26 5164
3544.83 5076
3545.39 5223
3545.95 5146
3546.51 5076
3547.07 5228
3547.63 5344
3548.20 5169
3548.76 5233
3549.32 5375
3549.88 5147
3550.44 4767
3551.01 4866
3551.57 5173
3552.13 4806
3552.69 4696
3553.25 4974
3553.82 4831
3554.38 4995
3554.94 5164
3555.50 5122
3556.07 5193
3556.63 5416
3557.19 5379
3557.75 5425
3558.32 5355
3558.88 5433
3559.44 5295
3560.00 5227
3560.57 5339
3561.13 5111
3561.69 4840
3562.26 5041
3562.82 4893
3563.38 4753
3563.94 4822
3564.51 4413
3565.07 4430
3565.63 4448
3566.20 4415
3566.76 4415
3567.32 4470
3567.89 4424
3568.45 4705
3569.01 4489
3569.58 4368
3570.14 4433
3570.70 4517
3571.27 4362
3571.83 4207
3572.39 4237
3572.96 4332
3573.52 4313
3574.09 4249
3574.65 4224
3575.21 4548
3575.78 4560
3576.34 4399
3576.91 4273
3577.47 4730
3578.03 4751
3578.60 4677
3579.16 4705
3579.73 4762
3580.29 4661
3580.86 4712
3581.42 4533
3581.98 4539
3582.55 4630
3583.11 4587
3583.68 4693
3584.24 4557
3584.81 4682
3585.37 4781
3585.94 4700
3586.50 4989
3587.07 4813
3587.63 4848
3588.20 4843
3588.76 4682
3589.33 4904
3589.89 4850
3590.46 4858
3591.02 4837
3591.59 4783
3592.15 4681
3592.72 4913
3593.28 4812
3593.85 4725
3594.41 4901
3594.98 4984
3595.54 4884
3596.11 4946
3596.68 4751
3597.24 4957
3597.81 4770
3598.37 4802
3598.94 4842
3599.50 4876
3600.07 4997
3600.64 4743
3601.20 4842
3601.77 4893
3602.33 4728
3602.90 4604
3603.47 4618
3604.03 4707
3604.60 4540
3605.16 4441
3605.73 4360
3606.30 4594
3606.86 4379
3607.43 4325
3608.00 4284
3608.56 4102
3609.13 3884
3609.70 4265
3610.26 4271
3610.83 4050
3611.40 4125
3611.96 4199
3612.53 4065
3613.10 4053
3613.66 4229
3614.23 4442
3614.80 4604
3615.36 5049
3615.93 5295
3616.50 5684
3617.07 6187
3617.63 6981
3618.20 7682
3618.77 8783
3619.34 9453
3619.90 10488
3620.47 11218
3621.04 11968
3621.61 12622
3622.17 12487
3622.74 12350
3623.31 12185
3623.88 11149
3624.44 9834
3625.01 8907
3625.58 8040
3626.15 7316
3626.72 6309
3627.28 5606
3627.85 5481
3628.42 5179
3628.99 4870
3629.56 4568
3630.12 4590
3630.69 4633
3631.26 4529
3631.83 4472
3632.40 4513
3632.97 4367
3633.53 4255
3634.10 4319
3634.67 4306
3635.24 4088
3635.81 3958
3636.38 4144
3636.95 4224
3637.52 4269
3638.08 3959
3638.65 3963
3639.22 3976
3639.79 4123
3640.36 4389
3640.93 4319
3641.50 4427
3642.07 4651
3642.64 4336
3643.21 4582
3643.78 4668
3644.34 4870
3644.91 4789
3645.48 5001
3646.05 5233
3646.62 5211
3647.19 5384
3647.76 5492
3648.33 5738
3648.90 5229
3649.47 5145
3650.04 5153
3650.61 5205
3651.18 5207
3651.75 5182
3652.32 4974
3652.89 4868
3653.46 4937
3654.03 5204
3654.60 4991
3655.17 4761
3655.74 4712
3656.31 4972
3656.88 5122
3657.45 4965
3658.02 5169
3658.59 5088
3659.16 5404
3659.73 5487
3660.30 5412
3660.87 5450
3661.45 5126
3662.02 4986
3662.59 5189
3663.16 5275
3663.73 5170
3664.30 4797
3664.87 4731
3665.44 4659
3666.01 4454
3666.58 4586
3667.15 4555
3667.73 4471
3668.30 4499
3668.87 4409
3669.44 4631
3670.01 4528
3670.58 4163
3671.15 4418
3671.73 4362
3672.30 4446
3672.87 4353
3673.44 4471
3674.01 4847
3674.58 4797
3675.16 4591
3675.73 4536
3676.30 4872
3676.87 4958
3677.44 5034
3678.01 5304
3678.59 5014
3679.16 4997
3679.73 5159
3680.30 5116
3680.88 5056
3681.45 4947
3682.02 4949
3682.59 4826
3683.16 4589
3683.74 4560
3684.31 4355
3684.88 4341
3685.45 4525
3686.03 4484
3686.60 4360
3687.17 4432
3687.74 4720
3688.32 4652
3688.89 4599
3689.46 4620
3690.04 4946
3690.61 5117
3691.18 5377
3691.76 5607
3692.33 5884
3692.90 5766
3693.47 6167
3694.05 5771
3694.62 5873
3695.19 5569
3695.77 5471
3696.34 5367
3696.91 5010
3697.49 4974
3698.06 4904
3698.64 4929
3699.21 4847
3699.78 4653
3700.36 4501
3700.93 4719
3701.50 4590
3702.08 4222
3702.65 4276
3703.23 4233
3703.80 4301
3704.37 4313
3704.95 4325
3705.52 4123
3706.10 4285
3706.67 4626
3707.24 4608
3707.82 4646
3708.39 4542
3708.97 4361
3709.54 4466
3710.12 4472
3710.69 4597
3711.27 4863
3711.84 4776
3712.41 4815
3712.99 4745
3713.56 4741
3714.14 4636
3714.71 4641
3715.29 4553
3715.86 4467
3716.44 4347
3717.01 4388
3717.59 4325
3718.16 4254
3718.74 4297
3719.31 4353
3719.89 4335
3720.46 4229
3721.04 4193
3721.61 4460
3722.19 4563
3722.77 4066
3723.34 4129
3723.92 4027
3724.49 4012
3725.07 4210
3725.64 4252
3726.22 4231
3726.79 3982
3727.37 4093
3727.95 4437
3728.52 4253
3729.10 4102
3729.67 4552
3730.25 4636
3730.83 4742
3731.40 4828
3731.98 5026
3732.56 5398
3733.13 5676
3733.71 5694
3734.28 6229
3734.86 7012
3735.44 6969
3736.01 6882
3736.59 6717
3737.17 6853
3737.74 6858
3738.32 6714
3738.90 6351
3739.47 6090
3740.05 5864
3740.63 5261
3741.20 5474
3741.78 5433
3742.36 5071
3742.93 4981
3743.51 5086
3744.09 4923
3744.67 4841
3745.24 4682
3745.82 4676
3746.40 4972
3746.97 4699
3747.55 4757
3748.13 4763
3748.71 4655
3749.28 4701
3749.86 4887
3750.44 4879
3751.02 4975
3751.59 4584
3752.17 4527
3752.75 4893
3753.33 4824
3753.91 4748
3754.48 4549
3755.06 4725
3755.64 4581
3756.22 4499
3756.80 4554
3757.37 4587
3757.95 4862
3758.53 5089
3759.11 5088
3759.69 5601
3760.27 5652
3760.84 5551
3761.42 5679
3762.00 5804
3762.58 6395
3763.16 5915
3763.74 6044
3764.31 6052
3764.89 5498
3765.47 5665
3766.05 5333
3766.63 5072
3767.21 4727
3767.79 4809
3768.37 4761
3768.95 4471
3769.52 4578
3770.10 4686
3770.68 4494
3771.26 4297
3771.84 4487
3772.42 4845
3773.00 4801
3773.58 4568
3774.16 4634
3774.74 4620
3775.32 4629
3775.90 4762
3776.48 4676
3777.06 4479
3777.64 4620
3778.22 4652
3778.80 4539
3779.38 4478
3779.96 4488
3780.54 4253
3781.12 4247
3781.70 4247
3782.28 4561
3782.86 4425
3783.44 4323
3784.02 4291
3784.60 4441
3785.18 4275
3785.76 4328
3786.34 4281
3786.92 4304
3787.50 4500
3788.08 4412
3788.66 4248
3789.24 4148
3789.82 4182
3790.40 4264
3790.98 4101
3791.56 4353
3792.14 4618
3792.72 4351
3793.30 4184
3793.89 4306
3794.47 4382
3795.05 4176
3795.63 4144
3796.21 4136
3796.79 4175
3797.37 4209
3797.95 4185
3798.53 4143
3799.12 4167
3799.70 4237
3800.28 4692
3800.86 4802
3801.44 4819
3802.02 4878
3802.60 4769
3803.19 4819
3803.77 5046
3804.35 4791
3804.93 4940
3805.51 5055
3806.10 5060
3806.68 5220
3807.26 5008
3807.84 5194
3808.42 4932
3809.01 4890
3809.59 4938
3810.17 4871
3810.75 4685
3811.33 4988
3811.92 5237
3812.50 4902
3813.08 5068
3813.66 5110
3814.25 4862
3814.83 5130
3815.41 5291
3815.99 5281
3816.58 5301
3817.16 5053
3817.74 5146
3818.32 5231
3818.91 5243
3819.49 5354
3820.07 5092
3820.66 5193
3821.24 4869
3821.82 4856
3822.41 4874
3822.99 4655
3823.57 4447
3824.16 4696
3824.74 4591
3825.32 4520
3825.91 4434
3826.49 4152
3827.07 4011
3827.66 4401
3828.24 4251
3828.82 4093
3829.41 4067
3829.99 4347
3830.57 4191
3831.16 4247
3831.74 4304
3832.33 4481
3832.91 4315
3833.49 4444
3834.08 4260
3834.66 4512
3835.25 4463
3835.83 4536
3836.41 4490
3837.00 4433
3837.58 4557
3838.17 4584
3838.75 4596
3839.34 4380
3839.92 4317
3840.50 4294
3841.09 4203
3841.67 4227
3842.26 4419
3842.84 4441
3843.43 4434
3844.01 4419
3844.60 4472
3845.18 4279
3845.77 4590
3846.35 4688
3846.94 4629
3847.52 4593
3848.11 4698
3848.69 4888
3849.28 5137
3849.86 5154
3850.45 5093
3851.03 5323
3851.62 5403
3852.20 5288
3852.79 5113
3853.37 4923
3853.96 4758
3854.55 5020
3855.13 4856
3855.72 4943
3856.30 4890
3856.89 5010
3857.47 4989
3858.06 5221
3858.65 5615
3859.23 5920
3859.82 6084
3860.40 6682
3860.99 7704
3861.58 8689
3862.16 9449
3862.75 10448
3863.33 11382
3863.92 12564
3864.51 13349
3865.09 13712
3865.68 13813
3866.27 13431
3866.85 13090
3867.44 11965
3868.03 11236
3868.61 9983
3869.20 9128
3869.79 7968
3870.37 7488
3870.96 7003
3871.55 6282
3872.13 6068
3872.72 5819
3873.31 5670
3873.89 5687
3874.48 5569
3875.07 5635
3875.66 5659
3876.24 5607
3876.83 5934
3877.42 5622
3878.00 5511
3878.59 5438
3879.18 5264
3879.77 5133
3880.35 4885
3880.94 4939
3881.53 4663
3882.12 4669
3882.70 4697
3883.29 4699
3883.88 4788
3884.47 4465
3885.06 4449
3885.64 4416
3886.23 4512
3886.82 4332
3887.41 4443
3888.00 4493
3888.58 4574
3889.17 4575
3889.76 4725
3890.35 4978
3890.94 4990
3891.53 5056
3892.11 5109
3892.70 5130
3893.29 5193
3893.88 5325
3894.47 5332
3895.06 5413
3895.65 5611
3896.23 5830
3896.82 6115
3897.41 6203
3898.00 6258
3898.59 6271
3899.18 6362
3899.77 6506
3900.36 6491
3900.95 6392
3901.53 6575
3902.12 6526
3902.71 6384
3903.30 6338
3903.89 5928
3904.48 5711
3905.07 5616
3905.66 5349
3906.25 5390
3906.84 5423
3907.43 4947
3908.02 4823
3908.61 4626
3909.20 4475
3909.79 4619
3910.38 4610
3910.97 4551
3911.56 4319
3912.15 4500
3912.74 4430
3913.33 4358
3913.92 4304
3914.51 4069
3915.10 4110
3915.69 4217
3916.28 4310
3916.87 3989
3917.46 4003
3918.05 3976
3918.64 3863
3919.23 3979
3919.82 4111
3920.41 4110
3921.00 4188
3921.59 4183
3922.18 4162
3922.77 4057
3923.36 4067
3923.95 4216
3924.55 4107
3925.14 4110
3925.73 4124
3926.32 4239
3926.91 4276
3927.50 4132
3928.09 4127
3928.68 3919
3929.27 4089
3929.87 4150
3930.46 3975
3931.05 4088
3931.64 4098
3932.23 3962
3932.82 3784
3933.41 3718
3934.01 3972
3934.60 3922
3935.19 3994
3935.78 3877
3936.37 3675
3936.96 3835
3937.56 4034
3938.15 4108
3938.74 4041
3939.33 4139
3939.92 4073
3940.52 4140
3941.11 4328
3941.70 4268
3942.29 4536
3942.88 4576
3943.48 4597
3944.07 4525
3944.66 4589
3945.25 4721
3945.85 5001
3946.44 4865
3947.03 4653
3947.62 4628
3948.22 4517
3948.81 4486
3949.40 4306
3949.99 4197
3950.59 4221
3951.18 4048
3951.77 3920
3952.37 4050
3952.96 4111
3953.55 4026
3954.15 4113
3954.74 4024
3955.33 4047
3955.93 4077
3956.52 4263
3957.11 4284
3957.71 4762
3958.30 4856
3958.89 4773
3959.49 5011
3960.08 5214
3960.67 5366
3961.27 5424
3961.86 5318
3962.45 5498
3963.05 5503
3963.64 5877
3964.23 5667
3964.83 5260
3965.42 5322
3966.02 5121
3966.61 5434
3967.20 5469
3967.80 5348
3968.39 5425
3968.99 5651
3969.58 5681
3970.18 5752
3970.77 5761
3971.36 5817
3971.96 5509
3972.55 5427
3973.15 5000
3973.74 4983
3974.34 4819
3974.93 5008
3975.53 4711
3976.12 4555
3976.72 4644
3977.31 4543
3977.91 4553
3978.50 4422
3979.10 4382
3979.69 4431
3980.29 4654
3980.88 4540
3981.48 4689
3982.07 4568
3982.67 4593
3983.26 4728
3983.86 4743
3984.45 4532
3985.05 4477
3985.64 4317
3986.24 4341
3986.83 4509
3987.43 4280
3988.03 4362
3988.62 4345
3989.22 4468
3989.81 4619
3990.41 4345
3991.00 4258
3991.60 4374
3992.20 4417
3992.79 4358
3993.39 4395
3993.98 4421
3994.58 4478
3995.18 4521
3995.77 4466
3996.37 4444
3996.97 4603
3997.56 4702
3998.16 4806
3998.75 4506
3999.35 4866
3999.95 5085
4000.54 5194
4001.14 5144
4001.74 5076
4002.33 5032
4002.93 5012
4003.53 5146
4004.12 5206
4004.72 5316
4005.32 5241
4005.92 5421
4006.51 5570
4007.11 5536
4007.71 5623
4008.30 5468
4008.90 5619
4009.50 5499
4010.10 5368
4010.69 5584
4011.29 5293
4011.89 5394
4012.49 5443
4013.08 5144
4013.68 5293
4014.28 5305
4014.88 5314
4015.47 5240
4016.07 5219
4016.67 5415
4017.27 5463
4017.86 5667
4018.46 5564
4019.06 5543
4019.66 5995
4020.26 6078
4020.85 5923
4021.45 5884
4022.05 5813
4022.65 5331
4023.25 5155
4023.85 5037
4024.44 4803
4025.04 4684
4025.64 4998
4026.24 5164
4026.84 5227
4027.44 5211
4028.03 5258
4028.63 5629
4029.23 5891
4029.83 6130
4030.43 6377
4031.03 6819
4031.63 6983
4032.23 6920
4032.83 6839
4033.42 6684
4034.02 6946
4034.62 6395
4035.22 6278
4035.82 6051
4036.42 5730
4037.02 5589
4037.62 5403
4038.22 4892
4038.82 4607
4039.42 4825
4040.02 4814
4040.62 4475
4041.22 4301
4041.82 4621
4042.41 4548
4043.01 4522
4043.61 4355
4044.21 4374
4044.81 4363
4045.41 4204
4046.01 4383
4046.61 4205
4047.21 4376
4047.81 4431
4048.41 4263
4049.01 4109
4049.61 4243
4050.21 4426
4050.82 4598
4051.42 4349
4052.02 4273
4052.62 4307
4053.22 4401
4053.82 4651
4054.42 4367
4055.02 4515
4055.62 4672
4056.22 4473
4056.82 4559
4057.42 4636
4058.02 4772
4058.62 4539
4059.22 4587
4059.83 4419
4060.43 4369
4061.03 4233
4061.63 4375
4062.23 4268
4062.83 4227
4063.43 4250
4064.03 4194
4064.63 4429
4065.24 4274
4065.84 4107
4066.44 4311
4067.04 4211
4067.64 4246
4068.24 4251
4068.85 4414
4069.45 4213
4070.05 4183
4070.65 4053
4071.25 4306
4071.85 4408
4072.46 4392
4073.06 4292
4073.66 4397
4074.26 4353
4074.86 4225
4075.47 4372
4076.07 4440
4076.67 4371
4077.27 4455
4077.88 4540
4078.48 4504
4079.08 4441
4079.68 4433
4080.29 4610
4080.89 4468
4081.49 4318
4082.09 4154
4082.70 4314
4083.30 4375
4083.90 4214
4084.50 4200
4085.11 4243
4085.71 4533
4086.31 4198
4086.92 4194
4087.52 4534
4088.12 4374
4088.72 4193
4089.33 4156
4089.93 4227
4090.53 4501
4091.14 4695
4091.74 4797
4092.34 4890
4092.95 4823
4093.55 5266
4094.16 5629
4094.76 6053
4095.36 6287
4095.97 6822
4096.57 7310
4097.17 7777
4097.78 8392
4098.38 8370
4098.98 8500
4099.59 8658
4100.19 8257
4100.80 7847
4101.40 7278
4102.00 6718
4102.61 6111
4103.21 5623
4103.82 5084
4104.42 4671
4105.03 4685
4105.63 4375
4106.23 4210
4106.84 4255
4107.44 4014
4108.05 4052
4108.65 3990
4109.26 4043
4109.86 3849
4110.47 3880
4111.07 3929
4111.68 3996
4112.28 4043
4112.89 4012
4113.49 4071
4114.10 3899
4114.70 3973
4115.31 3895
4115.91 4003
4116.52 3754
4117.12 3838
4117.73 3793
4118.33 3720
4118.94 3696
4119.54 3850
4120.15 4014
4120.75 3728
4121.36 3742
4121.97 3842
4122.57 4161
4123.18 4159
4123.78 3920
4124.39 4097
4124.99 4234
4125.60 4241
4126.21 4370
4126.81 4745
4127.42 4268
4128.02 4253
4128.63 4435
4129.24 4220
4129.84 4109
4130.45 4325
4131.05 4331
4131.66 4295
4132.27 4167
4132.87 4161
4133.48 4350
4134.09 4376
4134.69 4423
4135.30 4307
4135.91 4395
4136.51 4651
4137.12 4465
4137.73 4594
4138.33 4789
4138.94 4718
4139.55 4721
4140.15 4538
4140.76 4278
4141.37 4345
4141.97 4475
4142.58 4781
4143.19 4747
4143.80 4634
4144.40 4516
4145.01 4557
4145.62 4647
4146.22 4525
4146.83 4582
4147.44 4469
4148.05 4504
4148.65 4429
4149.26 4084
4149.87 4138
4150.48 4212
4151.09 3946
4151.69 4028
4152.30 3997
4152.91 4147
4153.52 4026
4154.12 3799
4154.73 3907
4155.34 3781
4155.95 3933
4156.56 4000
4157.16 3966
4157.77 3840
4158.38 3705
4158.99 3646
4159.60 3661
4160.21 3752
4160.81 3976
4161.42 3755
4162.03 3758
4162.64 3971
4163.25 4004
4163.86 4273
4164.47 4158
4165.08 4553
4165.68 4589
4166.29 4645
4166.90 4831
4167.51 5149
4168.12 5246
4168.73 5387
4169.34 5276
4169.95 5367
4170.56 5398
4171.16 5218
4171.77 5323
4172.38 5173
4172.99 5110
4173.60 5090
4174.21 4771
4174.82 4924
4175.43 5192
4176.04 5014
4176.65 4908
4177.26 4907
4177.87 4866
4178.48 4834
4179.09 4406
4179.70 4432
4180.31 4523
4180.92 4402
4181.53 4386
4182.14 4140
4182.75 4128
4183.36 4133
4183.97 4282
4184.58 3939
4185.19 4125
4185.80 4129
4186.41 4056
4187.02 3967
4187.63 3922
4188.24 3699
4188.85 3577
4189.46 3701
4190.07 3695
4190.68 3771
4191.29 3800
4191.90 3799
4192.51 3943
4193.13 3804
4193.74 3868
4194.35 4103
4194.96 4189
4195.57 4311
4196.18 4633
4196.79 4587
4197.40 4453
4198.01 4420
4198.62 4392
4199.24 4666
4199.85 4635
4200.46 4449
4201.07 4401
4201.68 4544
4202.29 4361
4202.90 4326
4203.52 4320
4204.13 4431
4204.74 4256
4205.35 4286
4205.96 4130
4206.57 4070
4207.19 4092
4207.80 4131
4208.41 4001
4209.02 3989
4209.63 3919
4210.25 3861
4210.86 3938
4211.47 4006
4212.08 3991
4212.69 4010
4213.31 4015
4213.92 3874
4214.53 4050
4215.14 3757
4215.76 3733
4216.37 3949
4216.98 3937
4217.59 4028
4218.21 4046
4218.82 4260
4219.43 4166
4220.04 4498
4220.66 4563
4221.27 4600
4221.88 4689
4222.50 4964
4223.11 5322
4223.72 5421
4224.33 5516
4224.95 5644
4225.56 6031
4226.17 6445
4226.79 6620
4227.40 7165
4228.01 7535
4228.63 7788
4229.24 8006
4229.85 8492
4230.47 8356
4231.08 8442
4231.69 8452
4232.31 8176
4232.92 7785
4233.54 7691
4234.15 7280
4234.76 6755
4235.38 6128
4235.99 5829
4236.61 5482
4237.22 5301
4237.83 5105
4238.45 4959
4239.06 4729
4239.68 4505
4240.29 4596
4240.90 4546
4241.52 4523
4242.13 4334
4242.75 4314
4243.36 4221
4243.98 4233
4244.59 4088
4245.21 4110
4245.82 4381
4246.43 4193
4247.05 4036
4247.66 3969
4248.28 3987
4248.89 3789
4249.51 4033
4250.12 4169
4250.74 3888
4251.35 3805
4251.97 3978
4252.58 4001
4253.20 3792
4253.81 3683
4254.43 3866
4255.04 3779
4255.66 3828
4256.28 3884
4256.89 3940
4257.51 3856
4258.12 3770
4258.74 3992
4259.35 4000
4259.97 3960
4260.58 3946
4261.20 4070
4261.82 4086
4262.43 4254
4263.05 4065
4263.66 3917
4264.28 4106
4264.90 4220
4265.51 4171
4266.13 4349
4266.74 4416
4267.36 4270
4267.98 4516
4268.59 4629
4269.21 4566
4269.82 4459
4270.44 4597
4271.06 4615
4271.67 4589
4272.29 4792
4272.91 4477
4273.52 4505
4274.14 4346
4274.76 4205
4275.37 4127
4275.99 4226
4276.61 4113
4277.22 3959
4277.84 4111
4278.46 4007
4279.08 3724
4279.69 3639
4280.31 3499
4280.93 3624
4281.54 3768
4282.16 3638
4282.78 3645
4283.40 3845
4284.01 3693
4284.63 3786
4285.25 3992
4285.87 4094
4286.48 3990
4287.10 3843
4287.72 4057
4288.34 4144
4288.95 4049
4289.57 4170
4290.19 4244
4290.81 4118
4291.43 3982
4292.04 4064
4292.66 4097
4293.28 3936
4293.90 3852
4294.52 3790
4295.13 3808
4295.75 3798
4296.37 3826
4296.99 3832
4297.61 3816
4298.23 3775
4298.84 3893
4299.46 3896
4300.08 4005
4300.70 3968
4301.32 3885
4301.94 3899
4302.56 3941
4303.17 3904
4303.79 3920
4304.41 3953
4305.03 3919
4305.65 3830
4306.27 3941
4306.89 4048
4307.51 4103
4308.13 4003
4308.75 4018
4309.36 4203
4309.98 4132
4310.60 4410
4311.22 4502
4311.84 4633
4312.46 4859
4313.08 5137
4313.70 5200
4314.32 5067
4314.94 5228
4315.56 5040
4316.18 4844
4316.80 4767
4317.42 4798
4318.04 4462
4318.66 4376
4319.28 4171
4319.90 4078
4320.52 4419
4321.14 4261
4321.76 3899
4322.38 3747
4323.00 3808
4323.62 3836
4324.24 3926
4324.86 3762
4325.48 3801
4326.10 3902
4326.72 3826
4327.34 4030
4327.96 3987
4328.58 3779
4329.20 3955
4329.82 4139
4330.44 4073
4331.07 3949
4331.69 3824
4332.31 3910
4332.93 3870
4333.55 3776
4334.17 3825
4334.79 3787
4335.41 4024
4336.03 3994
4336.65 3970
4337.28 3807
4337.90 4256
4338.52 4417
4339.14 4201
4339.76 4226
4340.38 4399
4341.00 4562
4341.63 4473
4342.25 4551
4342.87 4686
4343.49 4625
4344.11 4662
4344.73 4840
4345.36 5194
4345.98 5478
4346.60 5882
4347.22 6189
4347.84 6641
4348.47 7360
4349.09 7644
4349.71 7598
4350.33 7655
4350.95 7571
4351.58 7553
4352.20 7459
4352.82 6799
4353.44 6152
4354.07 5818
4354.69 5498
4355.31 5059
4355.93 4928
4356.56 4901
4357.18 4560
4357.80 4453
4358.42 4817
4359.05 4575
4359.67 4431
4360.29 4405
4360.92 4440
4361.54 4557
4362.16 4598
4362.78 4668
4363.41 4896
4364.03 4974
4364.65 4806
4365.28 4808
4365.90 4325
4366.52 4461
4367.15 4548
4367.77 4511
4368.39 4477
4369.02 4290
4369.64 4397
4370.26 4372
4370.89 4097
4371.51 3812
4372.14 3789
4372.76 4000
4373.38 3918
4374.01 3699
4374.63 3792
4375.25 3671
4375.88 3719
4376.50 3880
4377.13 3885
4377.75 3846
4378.37 3738
4379.00 3770
4379.62 3863
4380.25 4065
4380.87 4094
4381.50 4091
4382.12 4105
4382.75 4249
4383.37 4353
4383.99 4265
4384.62 4108
4385.24 4178
4385.87 4422
4386.49 4317
4387.12 4400
4387.74 4380
4388.37 4507
4388.99 4688
4389.62 4885
4390.24 5160
4390.87 5386
4391.49 5547
4392.12 5989
4392.74 6060
4393.37 6237
4393.99 6471
4394.62 6432
4395.24 6356
4395.87 6397
4396.49 6352
4397.12 6048
4397.75 5772
4398.37 5342
4399.00 4975
4399.62 4692
4400.25 4630
4400.87 4537
4401.50 4564
4402.13 4626
4402.75 4519
4403.38 4531
4404.00 4642
4404.63 4496
4405.26 4526
4405.88 4477
4406.51 4391
4407.13 4434
4407.76 4317
4408.39 4182
4409.01 4249
4409.64 4359
4410.27 4158
4410.89 4351
4411.52 4247
4412.15 4192
4412.77 4202
4413.40 4099
4414.03 4123
4414.65 4269
4415.28 3999
4415.91 4107
4416.53 4096
4417.16 4217
4417.79 3911
4418.41 3953
4419.04 3950
4419.67 3832
4420.30 3886
4420.92 3893
4421.55 3737
4422.18 3791
4422.80 3704
4423.43 3626
4424.06 3831
4424.69 3794
4425.31 3748
4425.94 3685
4426.57 3532
4427.20 3592
4427.82 3634
4428.45 3604
4429.08 3457
4429.71 3543
4430.34 3428
4430.96 3488
4431.59 3427
4432.22 3355
4432.85 3356
4433.48 3461
4434.10 3333
4434.73 3420
4435.36 3540
4435.99 3401
4436.62 3543
4437.25 3392
4437.87 3445
4438.50 3523
4439.13 3652
4439.76 3679
4440.39 3484
4441.02 3425
4441.64 3358
4442.27 3333
4442.90 3606
4443.53 3675
4444.16 3500
4444.79 3438
4445.42 3230
4446.05 3408
4446.68 3306
4447.30 3327
4447.93 3334
4448.56 3295
4449.19 3446
4449.82 3506
4450.45 3602
4451.08 3283
4451.71 3403
4452.34 3463
4452.97 3258
4453.60 3360
4454.23 3365
4454.86 3265
4455.49 3250
4456.12 3414
4456.75 3451
4457.38 3482
4458.01 3498
4458.64 3465
4459.27 3438
4459.90 3627
4460.53 3471
4461.16 3381
4461.79 3400
4462.42 3333
4463.05 3463
4463.68 3286
4464.31 3142
4464.94 3228
4465.57 3378
4466.20 3214
4466.83 3204
4467.46 3210
4468.09 3167
4468.72 3147
4469.35 3326
4469.98 3279
4470.61 3323
4471.24 3191
4471.87 3139
4472.50 3063
4473.13 3191
4473.77 3173
4474.40 3392
4475.03 3332
4475.66 3106
4476.29 2970
4476.92 3255
4477.55 3230
4478.18 3208
4478.82 3220
4479.45 3236
4480.08 3460
4480.71 3457
4481.34 3371
4481.97 3281
4482.60 3388
4483.24 3442
4483.87 3377
4484.50 3400
4485.13 3356
4485.76 3549
4486.39 3567
4487.03 3725
4487.66 3739
4488.29 3593
4488.92 3582
4489.55 3722
4490.19 3749
4490.82 3629
4491.45 3501
4492.08 3534
4492.71 3464
4493.35 3503
4493.98 3656
4494.61 3578
4495.24 3451
4495.88 3533
4496.51 3359
4497.14 3463
4497.77 3628
4498.41 3601
4499.04 3492
4499.67 3495
4500.31 3709
4500.94 3684
4501.57 3922
4502.20 4077
4502.84 3872
4503.47 4148
4504.10 4830
4504.74 4904
4505.37 4961
4506.00 5107
4506.64 5164
4507.27 5045
4507.90 4854
4508.54 4786
4509.17 4697
4509.80 4379
4510.44 4259
4511.07 4153
4511.70 4130
4512.34 4071
4512.97 3963
4513.60 3874
4514.24 3949
4514.87 4163
4515.51 4075
4516.14 3992
4516.77 3932
4517.41 4084
4518.04 4228
4518.68 4290
4519.31 4222
4519.94 4045
4520.58 4055
4521.21 3948
4521.85 3901
4522.48 3808
4523.12 3824
4523.75 3845
4524.39 4036
4525.02 3968
4525.65 3883
4526.29 3795
4526.92 4132
4527.56 4151
4528.19 4394
4528.83 4828
4529.46 5455
4530.10 5688
4530.73 6416
4531.37 7106
4532.00 8172
4532.64 9033
4533.27 9915
4533.91 10602
4534.54 11706
4535.18 12600
4535.81 12645
4536.45 12498
4537.09 11775
4537.72 10550
4538.36 9842
4538.99 8716
4539.63 7756
4540.26 7035
4540.90 6328
4541.53 5461
4542.17 5093
4542.81 4782
4543.44 4528
4544.08 4437
4544.71 4176
4545.35 4058
4545.99 3968
4546.62 3662
4547.26 3660
4547.89 3726
4548.53 3732
4549.17 3461
4549.80 3530
4550.44 3446
4551.08 3392
4551.71 3616
4552.35 3604
4552.98 3702
4553.62 3506
4554.26 3604
4554.89 3770
4555.53 4150
4556.17 4154
4556.80 4039
4557.44 4106
4558.08 4126
4558.72 4196
4559.35 4214
4559.99 3745
4560.63 3813
4561.26 3940
4561.90 3861
4562.54 3882
4563.17 3951
4563.81 3953
4564.45 3817
4565.09 3993
4565.72 4076
4566.36 3980
4567.00 4174
4567.64 4072
4568.27 4011
4568.91 4115
4569.55 4361
4570.19 4437
4570.82 4542
4571.46 4583
4572.10 4593
4572.74 4766
4573.38 4996
4574.01 4576
4574.65 4590
4575.29 4533
4575.93 4205
4576.57 4228
4577.20 4140
4577.84 4054
4578.48 4041
4579.12 3727
4579.76 3593
4580.40 3474
4581.04 3531
4581.67 3551
4582.31 3621
4582.95 3607
4583.59 3344
4584.23 3535
4584.87 3416
4585.51 3630
4586.14 3559
4586.78 3679
4587.42 3810
4588.06 3652
4588.70 3882
4589.34 3750
4589.98 3647
4590.62 3666
4591.26 3676
4591.90 3725
4592.54 3775
4593.17 3970
4593.81 3788
4594.45 3723
4595.09 3786
4595.73 3952
4596.37 3599
4597.01 3590
4597.65 3623
4598.29 3483
4598.93 3403
4599.57 3600
4600.21 3515
4600.85 3453
4601.49 3464
4602.13 3505
4602.77 3254
4603.41 3388
4604.05 3518
4604.69 3475
4605.33 3462
4605.97 3252
4606.61 3440
4607.25 3527
4607.89 3516
4608.53 3681
4609.17 3679
4609.81 3715
4610.45 3808
4611.09 4007
4611.73 3917
4612.38 4005
4613.02 4086
4613.66 3971
4614.30 3644
4614.94 3746
4615.58 3859
4616.22 3678
4616.86 3671
4617.50 3945
4618.14 3927
4618.78 3914
4619.43 3877
4620.07 3849
4620.71 3749
4621.35 3767
4621.99 3810
4622.63 3516
4623.27 3512
4623.91 3458
4624.56 3302
4625.20 3380
4625.84 3272
4626.48 3284
4627.12 3354
4627.76 3373
4628.41 3304
4629.05 3316
4629.69 3236
4630.33 3142
4630.97 3338
4631.62 3470
4632.26 3388
4632.90 3347
4633.54 3302
4634.18 3213
4634.83 3184
4635.47 3223
4636.11 3396
4636.75 3294
4637.40 3256
4638.04 3512
4638.68 3477
4639.32 3505
4639.97 3824
4640.61 3864
4641.25 3821
4641.89 4057
4642.54 4083
4643.18 4134
4643.82 4084
4644.46 4172
4645.11 4003
4645.75 3993
4646.39 3993
4647.04 3748
4647.68 3652
4648.32 3447
4648.97 3473
4649.61 3328
4650.25 3359
4650.90 3433
4651.54 3327
4652.18 3472
4652.83 3581
4653.47 3479
4654.11 3527
4654.76 3523
4655.40 3423
4656.04 3338
4656.69 3238
4657.33 3397
4657.98 3404
4658.62 3352
4659.26 3382
4659.91 3217
4660.55 3312
4661.20 3426
4661.84 3216
4662.48 3141
4663.13 3182
4663.77 3055
4664.42 2925
4665.06 3125
4665.71 3170
4666.35 3021
4666.99 3016
4667.64 3034
4668.28 3051
4668.93 3133
4669.57 3232
4670.22 3077
4670.86 3083
4671.51 2956
4672.15 3010
4672.80 3147
4673.44 3073
4674.09 3112
4674.73 2850
4675.38 2862
4676.02 3059
4676.67 3003
4677.31 2972
4677.96 2987
4678.60 3008
4679.25 2923
4679.89 2844
4680.54 2882
4681.18 3037
4681.83 3053
4682.47 2844
4683.12 3169
4683.77 3078
4684.41 3176
4685.06 3210
4685.70 3178
4686.35 3062
4686.99 3124
4687.64 3067
4688.29 2909
4688.93 3076
4689.58 3119
4690.22 3087
4690.87 2831
4691.52 3039
4692.16 3049
4692.81 3037
4693.45 3064
4694.10 3114
4694.75 3187
4695.39 2963
4696.04 3111
4696.69 3249
4697.33 3309
4697.98 3239
4698.63 3333
4699.27 3523
4699.92 3469
4700.57 3451
4701.21 3607
4701.86 3580
4702.51 3571
4703.15 3598
4703.80 3504
4704.45 3303
4705.10 3324
4705.74 3308
4706.39 3198
4707.04 3266
4707.68 3235
4708.33 3107
4708.98 3348
4709.63 3214
4710.27 3394
4710.92 3267
4711.57 3338
4712.22 3273
4712.86 3216
4713.51 3281
4714.16 3298
4714.81 3313
4715.45 3372
4716.10 3200
4716.75 3135
4717.40 3225
4718.05 3187
4718.69 3047
4719.34 3182
4719.99 3171
4720.64 3128
4721.29 3232
4721.94 3231
4722.58 3368
4723.23 3445
4723.88 3668
4724.53 3633
4725.18 3686
4725.83 3755
4726.47 3734
4727.12 3741
4727.77 3994
4728.42 4286
4729.07 4029
4729.72 4171
4730.37 3982
4731.02 4234
4731.66 4174
4732.31 3822
4732.96 3684
4733.61 3451
4734.26 3389
4734.91 3319
4735.56 3082
4736.21 3109
4736.86 3199
4737.51 3184
4738.16 3306
4738.81 3386
4739.45 3359
4740.10 3388
4740.75 3502
4741.40 3738
4742.05 3591
4742.70 3732
4743.35 3652
4744.00 3918
4744.65 3858
4745.30 3843
4745.95 3845
4746.60 3905
4747.25 3811
4747.90 3668
4748.55 3592
4749.20 3430
4749.85 3716
4750.50 3762
4751.15 3759
4751.80 3727
4752.45 3755
4753.10 3862
4753.75 3911
4754.40 3861
4755.05 3894
4755.71 4051
4756.36 4265
4757.01 4002
4757.66 4046
4758.31 4039
4758.96 3705
4759.61 3858
4760.26 3787
4760.91 3636
4761.56 3488
4762.21 3308
4762.86 3245
4763.52 3271
4764.17 3277
4764.82 3231
4765.47 3178
4766.12 3037
4766.77 3168
4767.42 3376
4768.07 3457
4768.73 3339
4769.38 3452
4770.03 3476
4770.68 3475
4771.33 3395
4771.98 3276
4772.64 3172
4773.29 3228
4773.94 3187
4774.59 2953
4775.24 3009
4775.89 3062
4776.55 3087
4777.20 3221
4777.85 3206
4778.50 3048
4779.15 3101
4779.81 3083
4780.46 3122
4781.11 3032
4781.76 3216
4782.42 3348
4783.07 3394
4783.72 3301
4784.37 3359
4785.03 3393
4785.68 3170
4786.33 3125
4786.98 3214
4787.64 3159
4788.29 3149
4788.94 3148
4789.60 3115
4790.25 3109
4790.90 3084
4791.55 3173
4792.21 3208
4792.86 3162
4793.51 3096
4794.17 3104
4794.82 3099
4795.47 3167
4796.13 3265
4796.78 3174
4797.43 3101
4798.09 2964
4798.74 3031
4799.39 3048
4800.05 3061
4800.70 2981
4801.36 2933
4802.01 3149
4802.66 2974
4803.32 3010
4803.97 2852
4804.62 2859
4805.28 2836
4805.93 2845
4806.59 3027
4807.24 3022
4807.89 2897
4808.55 3008
4809.20 3065
4809.86 2979
4810.51 3098
4811.17 2883
4811.82 2745
4812.47 2945
4813.13 2880
4813.78 2962
4814.44 2946
4815.09 2906
4815.75 3072
4816.40 3080
4817.06 3130
4817.71 3290
4818.37 3222
4819.02 3288
4819.68 3611
4820.33 3722
4820.99 3772
4821.64 3585
4822.30 3705
4822.95 3875
4823.61 3803
4824.26 3813
4824.92 3769
4825.57 3654
4826.23 3483
4826.88 3479
4827.54 3408
4828.19 3415
4828.85 3424
4829.51 3481
4830.16 3394
4830.82 3406
4831.47 3457
4832.13 3333
4832.78 3463
4833.44 3392
4834.10 3439
4834.75 3672
4835.41 3482
4836.06 3407
4836.72 3606
4837.38 3710
4838.03 3979
4838.69 3819
4839.34 4078
4840.00 4065
4840.66 4070
4841.31 4122
4841.97 4092
4842.63 3988
4843.28 4174
4843.94 4070
4844.60 3880
4845.25 4001
4845.91 3844
4846.57 3791
4847.22 3892
4847.88 3879
4848.54 3953
4849.19 4146
4849.85 4489
4850.51 4725
4851.17 4888
4851.82 5031
4852.48 5145
4853.14 5315
4853.79 5642
4854.45 5487
4855.11 5538
4855.77 5323
4856.42 5141
4857.08 4923
4857.74 4681
4858.40 4648
4859.05 4688
4859.71 4988
4860.37 4902
4861.03 4706
4861.68 4723
4862.34 4653
4863.00 4618
4863.66 4615
4864.32 4612
4864.97 4660
4865.63 4486
4866.29 4484
4866.95 4572
4867.61 4683
4868.26 4859
4868.92 4806
4869.58 4943
4870.24 4630
4870.90 4464
4871.56 4603
4872.21 4619
4872.87 4321
4873.53 4308
4874.19 4302
4874.85 4209
4875.51 4359
4876.17 4132
4876.83 4198
4877.48 4146
4878.14 4230
4878.80 4267
4879.46 4270
4880.12 4449
4880.78 4375
4881.44 4464
4882.10 4361
4882.76 4259
4883.42 4127
4884.08 4267
4884.73 4273
4885.39 4336
4886.05 4114
4886.71 3797
4887.37 3811
4888.03 3820
4888.69 3655
4889.35 3684
4890.01 3618
4890.67 3799
4891.33 3685
4891.99 3799
4892.65 3908
4893.31 3742
4893.97 3899
4894.63 3729
4895.29 3912
4895.95 3831
4896.61 3726
4897.27 3857
4897.93 3703
4898.59 3686
4899.25 3645
4899.91 3622
4900.57 3472
4901.23 3557
4901.89 3315
4902.55 3329
4903.21 3306
4903.88 3324
4904.54 3573
4905.20 3579
4905.86 3390
4906.52 3367
4907.18 3231
4907.84 3322
4908.50 3271
4909.16 3166
4909.82 3404
4910.48 3314
4911.15 3262
4911.81 3161
4912.47 3262
4913.13 3349
4913.79 3249
4914.45 3243
4915.11 3049
4915.77 2981
4916.44 3260
4917.10 3050
4917.76 2973
4918.42 3043
4919.08 2841
4919.74 3071
4920.41 3164
4921.07 3031
4921.73 2868
4922.39 2925
4923.05 2959
4923.72 2927
4924.38 2956
4925.04 3136
4925.70 2985
4926.36 3029
4927.03 2984
4927.69 2771
4928.35 2936
4929.01 2877
4929.67 2785
4930.34 2939
4931.00 2911
4931.66 2997
4932.32 2907
4932.99 3014
4933.65 2970
4934.31 3069
4934.98 3098
4935.64 3122
4936.30 3016
4936.96 3109
4937.63 3198
4938.29 3093
4938.95 3032
4939.62 3049
4940.28 3152
4940.94 3116
4941.61 2948
4942.27 3154
4942.93 2945
4943.60 2961
4944.26 2937
4944.92 2905
4945.59 2882
4946.25 2796
4946.91 2777
4947.58 2854
4948.24 2839
4948.90 2898
4949.57 2836
4950.23 2906
4950.89 2889
4951.56 2733
4952.22 2769
4952.89 2680
4953.55 2621
4954.21 2861
4954.88 2827
4955.54 2770
4956.21 2807
4956.87 2778
4957.53 2661
4958.20 2872
4958.86 2844
4959.53 2895
4960.19 3005
4960.86 3003
4961.52 2871
4962.19 2836
4962.85 2823
4963.52 3037
4964.18 3264
4964.84 3163
4965.51 3127
4966.17 3143
4966.84 3222
4967.50 3352
4968.17 3262
4968.83 3207
4969.50 3422
4970.16 3424
4970.83 3313
4971.49 3205
4972.16 2931
4972.82 3008
4973.49 3058
4974.16 3077
4974.82 2972
4975.49 2871
4976.15 2818
4976.82 2828
4977.48 2886
4978.15 2969
4978.81 3031
4979.48 2836
4980.15 2958
4980.81 3025
4981.48 3005
4982.14 3216
4982.81 3225
4983.48 3206
4984.14 3106
4984.81 2939
4985.47 3060
4986.14 3163
4986.81 3357
4987.47 3537
4988.14 3748
4988.80 3979
4989.47 4184
4990.14 4496
4990.80 4929
4991.47 5356
4992.14 5459
4992.80 5610
4993.47 5711
4994.14 5879
4994.80 5520
4995.47 5055
4996.14 4902
4996.80 4604
4997.47 4248
4998.14 3953
4998.81 3725
4999.47 3498
5000.14 3464
5000.81 3247
5001.47 3143
5002.14 3096
5002.81 2936
5003.48 2873
5004.14 2929
5004.81 2840
5005.48 2883
5006.15 2743
5006.81 2774
5007.48 2706
5008.15 2681
5008.82 2620
5009.48 2607
5010.15 2715
5010.82 2920
5011.49 2660
5012.16 2841
5012.82 2868
5013.49 2684
5014.16 2986
5014.83 2947
5015.50 3024
5016.16 2917
5016.83 3016
5017.50 3016
5018.17 2830
5018.84 2934
5019.50 2976
5020.17 2924
5020.84 2989
5021.51 3139
5022.18 3234
5022.85 3440
5023.52 3547
5024.19 3522
5024.85 3679
5025.52 3787
5026.19 3757
5026.86 3803
5027.53 3827
5028.20 3733
5028.87 3714
5029.54 3866
5030.21 3628
5030.87 3564
5031.54 3487
5032.21 3573
5032.88 3521
5033.55 3541
5034.22 3481
5034.89 3539
5035.56 3361
5036.23 3221
5036.90 3377
5037.57 3365
5038.24 3415
5038.91 3338
5039.58 3205
5040.25 3523
5040.92 3320
5041.59 3247
5042.26 3328
5042.93 3370
5043.60 3512
5044.27 3857
5044.94 3893
5045.61 4138
5046.28 4507
5046.95 4486
5047.62 4630
5048.29 4644
5048.96 4627
5049.63 4623
5050.30 4446
5050.97 4313
5051.64 3994
5052.31 3660
5052.98 3465
5053.65 3353
5054.32 3163
5054.99 3124
5055.66 3064
5056.34 3024
5057.01 3067
5057.68 2973
5058.35 3054
5059.02 2981
5059.69 3062
5060.36 3126
5061.03 2984
5061.70 3125
5062.38 2992
5063.05 2983
5063.72 3170
5064.39 3112
5065.06 3095
5065.73 3062
5066.40 2964
5067.08 3012
5067.75 2847
5068.42 2971
5069.09 2904
5069.76 2762
5070.43 2927
5071.11 2974
5071.78 3073
5072.45 2992
5073.12 3008
5073.79 2765
5074.47 2927
5075.14 2971
5075.81 3052
5076.48 2968
5077.15 2860
5077.83 2851
5078.50 2791
5079.17 2889
5079.84 2977
5080.52 3011
5081.19 3106
5081.86 3155
5082.53 3261
5083.21 3413
5083.88 3294
5084.55 3311
5085.22 3225
5085.90 3165
5086.57 3122
5087.24 3011
5087.92 3113
5088.59 3065
5089.26 3172
5089.93 3257
5090.61 3252
5091.28 3204
5091.95 3336
5092.63 3456
5093.30 3462
5093.97 3623
5094.65 3778
5095.32 3857
5095.99 3681
5096.67 3757
5097.34 3727
5098.02 3554
5098.69 3497
5099.36 3396
5100.04 3415
5100.71 3395
5101.38 3242
5102.06 3122
5102.73 2939
5103.41 2992
5104.08 3019
5104.75 2896
5105.43 2919
5106.10 3014
5106.78 2883
5107.45 3128
5108.12 3166
5108.80 3082
5109.47 3192
5110.15 3177
5110.82 3115
5111.50 3012
5112.17 2881
5112.85 3018
5113.52 3005
5114.20 2905
5114.87 2959
5115.54 2884
5116.22 3011
5116.89 3003
5117.57 2896
5118.24 2931
5118.92 2890
5119.59 3026
5120.27 2972
5120.94 2867
5121.62 2927
5122.30 3099
5122.97 3103
5123.65 2953
5124.32 2963
5125.00 2942
5125.67 2994
5126.35 2881
5127.02 2906
5127.70 2926
5128.37 2881
5129.05 2857
5129.73 2819
5130.40 2870
5131.08 2844
5131.75 2782
5132.43 2825
5133.10 2905
5133.78 2903
5134.46 2971
5135.13 3003
5135.81 2961
5136.49 2951
5137.16 2940
5137.84 2939
5138.51 2824
5139.19 2957
5139.87 3129
5140.54 3107
5141.22 3206
5141.90 3120
5142.57 3186
5143.25 3181
5143.93 3232
5144.60 3155
5145.28 2952
5145.96 2984
5146.63 3034
5147.31 3084
5147.99 2909
5148.66 2781
5149.34 2679
5150.02 2780
5150.69 2793
5151.37 2682
5152.05 2806
5152.73 2755
5153.40 2911
5154.08 2773
5154.76 2734
5155.44 2775
5156.11 2713
5156.79 2608
5157.47 2824
5158.15 2752
5158.82 2665
5159.50 2801
5160.18 2774
5160.86 2729
5161.53 2837
5162.21 2661
5162.89 2666
5163.57 2879
5164.25 2717
5164.92 2584
5165.60 2582
5166.28 2594
5166.96 2550
5167.64 2634
5168.31 2626
5168.99 2771
5169.67 2847
5170.35 2805
5171.03 2804
5171.71 2667
5172.39 2648
5173.06 2609
5173.74 2703
5174.42 2681
5175.10 2529
5175.78 2642
5176.46 2795
5177.14 2548
5177.82 2511
5178.49 2393
5179.17 2397
5179.85 2531
5180.53 2571
5181.21 2592
5181.89 2683
5182.57 2606
5183.25 2757
5183.93 2742
5184.61 2722
5185.29 2768
5185.97 2685
5186.64 2770
5187.32 2733
5188.00 2645
5188.68 2604
5189.36 2744
5190.04 2580
5190.72 2524
5191.40 2491
5192.08 2594
5192.76 2544
5193.44 2461
5194.12 2531
5194.80 2504
5195.48 2596
5196.16 2548
5196.84 2523
5197.52 2453
5198.20 2606
5198.88 2590
5199.56 2649
5200.24 2548
5200.92 2619
5201.60 2810
5202.28 2545
5202.96 2512
5203.65 2490
5204.33 2550
5205.01 2622
5205.69 2759
5206.37 2698
5207.05 2788
5207.73 2712
5208.41 2837
5209.09 2636
5209.77 2645
5210.45 2610
5211.13 2779
5211.82 2750
5212.50 2801
5213.18 2913
5213.86 2868
5214.54 3008
5215.22 3129
5215.90 3046
5216.58 3073
5217.27 2943
5217.95 3007
5218.63 2794
5219.31 2840
5219.99 2812
5220.67 2765
5221.36 2934
5222.04 2825
5222.72 2787
5223.40 2649
5224.08 2816
5224.77 2764
5225.45 2714
5226.13 2889
5226.81 2889
5227.49 2848
5228.18 2832
5228.86 2793
5229.54 2826
5230.22 2904
5230.91 2903
5231.59 2815
5232.27 2837
5232.95 2831
5233.63 2773
5234.32 2838
5235.00 2891
5235.68 2826
5236.37 2848
5237.05 3030
5237.73 2993
5238.41 2940
5239.10 3132
5239.78 3169
5240.46 3309
5241.15 3278
5241.83 3436
5242.51 3623
5243.20 3853
5243.88 4037
5244.56 4229
5245.24 4462
5245.93 4658
5246.61 4661
5247.29 4924
5247.98 4851
5248.66 4746
5249.35 4722
5250.03 4643
5250.71 4547
5251.40 4435
5252.08 4241
5252.76 4120
5253.45 4126
5254.13 3961
5254.82 3722
5255.50 3516
5256.18 3488
5256.87 3334
5257.55 3226
5258.24 3013
5258.92 2995
5259.60 3001
5260.29 3008
5260.97 3033
5261.66 2887
5262.34 2904
5263.03 2844
5263.71 2872
5264.40 3055
5265.08 2935
5265.76 2893
5266.45 2918
5267.13 2930
5267.82 2931
5268.50 3098
5269.19 3159
5269.87 3055
5270.56 3042
5271.24 3169
5271.93 3082
5272.61 3215
5273.30 3141
5273.98 3137
5274.67 2872
5275.35 2988
5276.04 3105
5276.72 3013
5277.41 3032
5278.10 3227
5278.78 3070
5279.47 3063
5280.15 3059
5280.84 3226
5281.52 3330
5282.21 3443
5282.89 3281
5283.58 3574
5284.27 3573
5284.95 3728
5285.64 3826
5286.32 3913
5287.01 3882
5287.70 3686
5288.38 3803
5289.07 3683
5289.75 3485
5290.44 3554
5291.13 3579
5291.81 3781
5292.50 3878
5293.19 4048
5293.87 4043
5294.56 4171
5295.25 4409
5295.93 4355
5296.62 4410
5297.31 4517
5297.99 4580
5298.68 4699
5299.37 4489
5300.05 4497
5300.74 4370
5301.43 4180
5302.11 4491
5302.80 4515
5303.49 4634
5304.18 4813
5304.86 5002
5305.55 5075
5306.24 4779
5306.92 4707
5307.61 4606
5308.30 4211
5308.99 4092
5309.67 3706
5310.36 3507
5311.05 3473
5311.74 3423
5312.42 3278
5313.11 3188
5313.80 3088
5314.49 3026
5315.18 3131
5315.86 3011
5316.55 2930
5317.24 2849
5317.93 2970
5318.62 2998
5319.30 2978
5319.99 3027
5320.68 3079
5321.37 3229
5322.06 3123
5322.74 3129
5323.43 3029
5324.12 3039
5324.81 3237
5325.50 3216
5326.19 3266
5326.88 3153
5327.56 3138
5328.25 3038
5328.94 3004
5329.63 3142
5330.32 3030
5331.01 3036
5331.70 3072
5332.39 3139
5333.07 3274
5333.76 3294
5334.45 3317
5335.14 3253
5335.83 3383
5336.52 3370
5337.21 3248
5337.90 3171
5338.59 3336
5339.28 3330
5339.97 3437
5340.66 3339
5341.35 3325
5342.04 3347
5342.73 3357
5343.42 3176
5344.10 3492
5344.79 3364
5345.48 3195
5346.17 3299
5346.86 3522
5347.55 3390
5348.24 3338
5348.93 3686
5349.62 3888
5350.31 4053
5351.00 4095
5351.69 4361
5352.39 4760
5353.08 4753
5353.77 4957
5354.46 5172
5355.15 5078
5355.84 5043
5356.53 5109
5357.22 4896
5357.91 4478
5358.60 4194
5359.29 4059
5359.98 3911
5360.67 3635
5361.36 3363
5362.05 3292
5362.74 3264
5363.44 3264
5364.13 3161
5364.82 3143
5365.51 3344
5366.20 3172
5366.89 3434
5367.58 3286
5368.27 3036
5368.96 3077
5369.66 2915
5370.35 3090
5371.04 3022
5371.73 2966
5372.42 3023
5373.11 3053
5373.81 2967
5374.50 2913
5375.19 2824
5375.88 2849
5376.57 2795
5377.26 2837
5377.96 2972
5378.65 2817
5379.34 3061
5380.03 2938
5380.72 2892
5381.42 2801
5382.11 2851
5382.80 2713
5383.49 2805
5384.18 2905
5384.88 2858
5385.57 2837
5386.26 2601
5386.95 2789
5387.65 2557
5388.34 2529
5389.03 2668
5389.72 2770
5390.42 2810
5391.11 2848
5391.80 3093
5392.50 3444
5393.19 3164
5393.88 3230
5394.57 3245
5395.27 3213
5395.96 3177
5396.65 3210
5397.35 3231
5398.04 3069
5398.73 2931
5399.43 2944
5400.12 2902
5400.81 2811
5401.51 2850
5402.20 2812
5402.89 2882
5403.59 2932
5404.28 2818
5404.97 2773
5405.67 2723
5406.36 2813
5407.06 2837
5407.75 2743
5408.44 2891
5409.14 3004
5409.83 2998
5410.53 2899
5411.22 2870
5411.91 2787
5412.61 2772
5413.30 2677
5414.00 2751
5414.69 2720
5415.38 2640
5416.08 2704
5416.77 2645
5417.47 2654
5418.16 2632
5418.86 2670
5419.55 2590
5420.25 2740
5420.94 2805
5421.64 2726
5422.33 2625
5423.03 2730
5423.72 2857
5424.41 2863
5425.11 2780
5425.80 2787
5426.50 2775
5427.19 2824
5427.89 2914
5428.59 2907
5429.28 2789
5429.98 2705
5430.67 2900
5431.37 2788
5432.06 2679
5432.76 2675
5433.45 2770
5434.15 2803
5434.84 2683
5435.54 2685
5436.23 2807
5436.93 2817
5437.63 2767
5438.32 2795
5439.02 2767
5439.71 2801
5440.41 2785
5441.11 2856
5441.80 3018
5442.50 3005
5443.19 2951
5443.89 2969
5444.59 3139
5445.28 3071
5445.98 3144
5446.68 3186
5447.37 3420
5448.07 3573
5448.76 3738
5449.46 3838
5450.16 3882
5450.85 4062
5451.55 4185
5452.25 4107
5452.94 4269
5453.64 4086
5454.34 4028
5455.03 3993
5455.73 3931
5456.43 4113
5457.13 3993
5457.82 4125
5458.52 4151
5459.22 4396
5459.91 4389
5460.61 4314
5461.31 4497
5462.01 4457
5462.70 4430
5463.40 4438
5464.10 4578
5464.80 4630
5465.49 4449
5466.19 4629
5466.89 4876
5467.59 4937
5468.28 4989
5468.98 4906
5469.68 4975
5470.38 4840
5471.07 4474
5471.77 4401
5472.47 4232
5473.17 4188
5473.87 3801
5474.56 3880
5475.26 3843
5475.96 3583
5476.66 3759
5477.36 3480
5478.06 3455
5478.75 3465
5479.45 3552
5480.15 3645
5480.85 3819
5481.55 3901
5482.25 3824
5482.95 4076
5483.64 4211
5484.34 4239
5485.04 4078
5485.74 4443
5486.44 4208
5487.14 4002
5487.84 3841
5488.54 3613
5489.23 3901
5489.93 3698
5490.63 3785
5491.33 3685
5492.03 3664
5492.73 3682
5493.43 3834
5494.13 3720
5494.83 3849
5495.53 4008
5496.23 3809
5496.93 3832
5497.63 3832
5498.33 4234
5499.03 4389
5499.73 4254
5500.43 4693
5501.13 4748
5501.83 5104
5502.53 5256
5503.23 5875
5503.93 5843
5504.63 5830
5505.33 5933
5506.03 5945
5506.73 5931
5507.43 5793
5508.13 5233
5508.83 5177
5509.53 5066
5510.23 4767
5510.93 4624
5511.63 4537
5512.33 4712
5513.03 4833
5513.73 4885
5514.43 4935
5515.13 5082
5515.83 5213
5516.53 5318
5517.23 5383
5517.93 5578
5518.64 5545
5519.34 5346
5520.04 5323
5520.74 5223
5521.44 5268
5522.14 5477
5522.84 5217
5523.54 5148
5524.24 4988
5524.95 5054
5525.65 4826
5526.35 4700
5527.05 4651
5527.75 4229
5528.45 4117
5529.15 3905
5529.86 3778
5530.56 3569
5531.26 3336
5531.96 3276
5532.66 3172
5533.36 3021
5534.07 3029
5534.77 3102
5535.47 3095
5536.17 3091
5536.87 3179
5537.58 3211
5538.28 3132
5538.98 3076
5539.68 3078
5540.39 3015
5541.09 3206
5541.79 3128
5542.49 3048
5543.20 3205
5543.90 3160
5544.60 3007
5545.30 2981
5546.01 3019
5546.71 3078
5547.41 3054
5548.11 3157
5548.82 3060
5549.52 3126
5550.22 3053
5550.93 3201
5551.63 3510
5552.33 3350
5553.03 3307
5553.74 3146
5554.44 3135
5555.14 3143
5555.85 3207
5556.55 3165
5557.25 3104
5557.96 3040
5558.66 3028
5559.36 2882
5560.07 2967
5560.77 3101
5561.48 3095
5562.18 3044
5562.88 3039
5563.59 3197
5564.29 3057
5564.99 3111
5565.70 3055
5566.40 2954
5567.11 3001
5567.81 3104
5568.51 2935
5569.22 2794
5569.92 2769
5570.63 2921
5571.33 2925
5572.04 2854
5572.74 2773
5573.44 2684
5574.15 2874
5574.85 2978
5575.56 2828
5576.26 2834
5576.97 2875
5577.67 2888
5578.38 2883
5579.08 3024
5579.79 2975
5580.49 2866
5581.20 2998
5581.90 3084
5582.61 2919
5583.31 2967
5584.02 2931
5584.72 2866
5585.43 2815
5586.13 2770
5586.84 2680
5587.54 2694
5588.25 2676
5588.95 2563
5589.66 2595
5590.36 2539
5591.07 2661
5591.77 2672
5592.48 2638
5593.19 2634
5593.89 2646
5594.60 2735
5595.30 2692
5596.01 2650
5596.71 2589
5597.42 2546
5598.13 2543
5598.83 2564
5599.54 2618
5600.24 2683
5600.95 2586
5601.66 2549
5602.36 2569
5603.07 2623
5603.78 2575
5604.48 2574
5605.19 2731
5605.89 2600
5606.60 2586
5607.31 2568
5608.01 2632
5608.72 2487
5609.43 2441
5610.13 2420
5610.84 2467
5611.55 2534
5612.25 2444
5612.96 2334
5613.67 2439
5614.38 2605
5615.08 2657
5615.79 2580
5616.50 2511
5617.20 2636
5617.91 2548
5618.62 2596
5619.33 2752
5620.03 2697
5620.74 2739
5621.45 2450
5622.15 2365
5622.86 2622
5623.57 2616
5624.28 2444
5624.99 2562
5625.69 2525
5626.40 2585
5627.11 2503
5627.82 2368
5628.52 2476
5629.23 2404
5629.94 2509
5630.65 2470
5631.36 2475
5632.06 2620
5632.77 2533
5633.48 2645
5634.19 2745
5634.90 2664
5635.61 2715
5636.31 2733
5637.02 2791
5637.73 2884
5638.44 2949
5639.15 2777
5639.86 2828
5640.56 2873
5641.27 2818
5641.98 2681
5642.69 2781
5643.40 2732
5644.11 2691
5644.82 2728
5645.53 2713
5646.24 2686
5646.94 2666
5647.65 2761
5648.36 2735
5649.07 2864
5649.78 2734
5650.49 2648
5651.20 2746
5651.91 2601
5652.62 2660
5653.33 2696
5654.04 2687
5654.75 2810
5655.46 2814
5656.17 2603
5656.88 2845
5657.59 2717
5658.30 2844
5659.01 2818
5659.71 2954
5660.42 3132
5661.13 2962
5661.84 2945
5662.55 3111
5663.26 3071
5663.97 3047
5664.69 2935
5665.40 2993
5666.11 2934
5666.82 2837
5667.53 2569
5668.24 2589
5668.95 2526
5669.66 2679
5670.37 2883
5671.08 2897
5671.79 2850
5672.50 2879
5673.21 2960
5673.92 2986
5674.63 2940
5675.34 2993
5676.05 2936
5676.76 2925
5677.48 2915
5678.19 2758
5678.90 2615
5679.61 2715
5680.32 2857
5681.03 2701
5681.74 2736
5682.45 2643
5683.16 2675
5683.88 2865
5684.59 2835
5685.30 2752
5686.01 2845
5686.72 3032
5687.43 2901
5688.15 2672
5688.86 2826
5689.57 2946
5690.28 2860
5690.99 2728
5691.70 2672
5692.42 2724
5693.13 2764
5693.84 2719
5694.55 2624
5695.26 2620
5695.98 2765
5696.69 2733
5697.40 2747
5698.11 2685
5698.82 2682
5699.54 2685
5700.25 2658
5700.96 2596
5701.67 2660
5702.39 2770
5703.10 2890
5703.81 2851
5704.52 2803
5705.24 2821
5705.95 2903
5706.66 2842
5707.38 2885
5708.09 2757
5708.80 2738
5709.51 2756
5710.23 2545
5710.94 2593
5711.65 2761
5712.37 2731
5713.08 2837
5713.79 2871
5714.51 2679
5715.22 2616
5715.93 2763
5716.65 2789
5717.36 2593
5718.07 2670
5718.79 2701
5719.50 2732
5720.21 2709
5720.93 2775
5721.64 2848
5722.36 2744
5723.07 2871
5723.78 2836
5724.50 2921
5725.21 2933
5725.92 3106
5726.64 3141
5727.35 3035
5728.07 3337
5728.78 3452
5729.50 3651
5730.21 3777
5730.92 3908
5731.64 3747
5732.35 3901
5733.07 3985
5733.78 4150
5734.50 4041
5735.21 3866
5735.93 3644
5736.64 3505
5737.35 3689
5738.07 3594
5738.78 3221
5739.50 3408
5740.21 3412
5740.93 3194
5741.64 3270
5742.36 3097
5743.07 3148
5743.79 3161
5744.50 3114
5745.22 3254
5745.93 3381
5746.65 3254
5747.37 3337
5748.08 3387
5748.80 3513
5749.51 3570
5750.23 3371
5750.94 3413
5751.66 3698
5752.37 3699
5753.09 3722
5753.81 3772
5754.52 3913
5755.24 4033
5755.95 3820
5756.67 3778
5757.38 3964
5758.10 4079
5758.82 4150
5759.53 4232
5760.25 4393
5760.96 4330
5761.68 4371
5762.40 4387
5763.11 4602
5763.83 4994
5764.55 5071
5765.26 5593
5765.98 5970
5766.70 6275
5767.41 6853
5768.13 6995
5768.85 7118
5769.56 7389
5770.28 7342
5771.00 7469
5771.71 7169
5772.43 7456
5773.15 7961
5773.86 8450
5774.58 8885
5775.30 9686
5776.01 10272
5776.73 10833
5777.45 11055
5778.17 10938
5778.88 10853
5779.60 9773
5780.32 8667
5781.04 7644
5781.75 7156
5782.47 6713
5783.19 6554
5783.91 6390
5784.62 6148
5785.34 5719
5786.06 5640
5786.78 5703
5787.49 5502
5788.21 5570
5788.93 5568
5789.65 5651
5790.37 5828
5791.08 5831
5791.80 5753
5792.52 5848
5793.24 5717
5793.96 5528
5794.68 5448
5795.39 5693
5796.11 5720
5796.83 5552
5797.55 5389
5798.27 5461
5798.99 5303
5799.70 5639
5800.42 5671
5801.14 5734
5801.86 6357
5802.58 6814
5803.30 7715
5804.02 8119
5804.74 8470
5805.45 9048
5806.17 9522
5806.89 9424
5807.61 9371
5808.33 8790
5809.05 7906
5809.77 7157
5810.49 6346
5811.21 5886
5811.93 5382
5812.65 5174
5813.37 5009
5814.09 4665
5814.81 4742
5815.52 4655
5816.24 4508
5816.96 4713
5817.68 4908
5818.40 4780
5819.12 4515
5819.84 4708
5820.56 4560
5821.28 4494
5822.00 4604
5822.72 4437
5823.44 4337
5824.16 4532
5824.88 4476
5825.60 4377
5826.32 4192
5827.04 4187
5827.76 4323
5828.48 4321
5829.21 4021
5829.93 4034
5830.65 4184
5831.37 4153
5832.09 4087
5832.81 3681
5833.53 3730
5834.25 3636
5834.97 3804
5835.69 3840
5836.41 3641
5837.13 3813
5837.85 3701
5838.57 3590
5839.30 3581
5840.02 3669
5840.74 3591
5841.46 3673
5842.18 3490
5842.90 3581
5843.62 3571
5844.34 3599
5845.07 3677
5845.79 3578
5846.51 3511
5847.23 3431
5847.95 3526
5848.67 3637
5849.39 3660
5850.12 3505
5850.84 3542
5851.56 3480
5852.28 3335
5853.00 3327
5853.73 3456
5854.45 3508
5855.17 3538
5855.89 3380
5856.61 3288
5857.34 3354
5858.06 3266
5858.78 3350
5859.50 3136
5860.23 3140
5860.95 3248
5861.67 3262
5862.39 3071
5863.11 3114
5863.84 3162
5864.56 3309
5865.28 3132
5866.01 3064
5866.73 3110
5867.45 3245
5868.17 3332
5868.90 3229
5869.62 3238
5870.34 3035
5871.07 3151
5871.79 3002
5872.51 3016
5873.23 3091
5873.96 3082
5874.68 3036
5875.40 3038
5876.13 2895
5876.85 3061
5877.57 3073
5878.30 2994
5879.02 2931
5879.74 2981
5880.47 3028
5881.19 3095
5881.92 3147
5882.64 3270
5883.36 3146
5884.09 3184
5884.81 3117
5885.53 3030
5886.26 3175
5886.98 3035
5887.71 2945
5888.43 3100
5889.15 2921
5889.88 2959
5890.60 2750
5891.33 2862
5892.05 2860
5892.78 2838
5893.50 2683
5894.23 2646
5894.95 2896
5895.67 2872
5896.40 2950
5897.12 2890
5897.85 2830
5898.57 2789
5899.30 2757
5900.02 2666
5900.75 2808
5901.47 2655
5902.20 2785
5902.92 2793
5903.65 2824
5904.37 2859
5905.10 2935
5905.82 2834
5906.55 2886
5907.27 2841
5908.00 2929
5908.72 3088
5909.45 3090
5910.17 3054
5910.90 2999
5911.62 2842
5912.35 3128
5913.08 3042
5913.80 2939
5914.53 3007
5915.25 3089
5915.98 3089
5916.70 3075
5917.43 3128
5918.16 3178
5918.88 3211
5919.61 3225
5920.33 3064
5921.06 3022
5921.79 3175
5922.51 3107
5923.24 3304
5923.97 3201
5924.69 3098
5925.42 3086
5926.14 3018
5926.87 2996
5927.60 3100
5928.32 3048
5929.05 2994
5929.78 3013
5930.50 3006
5931.23 3070
5931.96 3280
5932.68 3180
5933.41 3122
5934.14 3265
5934.86 3330
5935.59 3569
5936.32 3546
5937.05 3542
5937.77 3537
5938.50 3744
5939.23 3758
5939.95 3787
5940.68 3924
5941.41 3891
5942.14 3874
5942.86 3982
5943.59 4162
5944.32 4102
5945.05 4050
5945.77 3861
5946.50 3737
5947.23 3912
5947.96 3685
5948.68 3604
5949.41 3742
5950.14 3676
5950.87 3707
5951.60 3791
5952.32 3951
5953.05 4140
5953.78 4037
5954.51 3979
5955.24 4030
5955.96 4218
5956.69 4528
5957.42 4488
5958.15 4374
5958.88 4477
5959.61 4287
5960.33 4272
5961.06 4481
5961.79 4584
5962.52 4450
5963.25 4403
5963.98 4531
5964.71 4440
5965.44 4573
5966.16 4612
5966.89 4786
5967.62 4958
5968.35 5015
5969.08 5031
5969.81 5271
5970.54 5447
5971.27 5735
5972.00 5781
5972.73 5704
5973.46 5728
5974.18 5572
5974.91 5417
5975.64 5404
5976.37 5218
5977.10 5265
5977.83 5405
5978.56 5283
5979.29 5324
5980.02 5586
5980.75 5587
5981.48 5646
5982.21 5681
5982.94 5724
5983.67 5898
5984.40 6133
5985.13 6440
5985.86 6270
5986.59 6290
5987.32 6598
5988.05 6219
5988.78 6551
5989.51 6556
5990.24 6394
5990.97 6448
5991.70 6308
5992.43 6311
5993.16 6445
5993.89 6831
5994.62 6579
5995.35 6446
5996.09 6651
5996.82 6526
5997.55 6511
5998.28 6823
5999.01 6864
5999.74 6951
6000.47 7086
6001.20 7143
6001.93 7225
6002.66 7334
6003.39 7328
6004.13 7061
6004.86 6988
6005.59 6894
6006.32 6951
6007.05 6959
6007.78 6779
6008.51 6766
6009.25 7068
6009.98 7209
6010.71 7409
6011.44 8099
6012.17 9141
6012.90 10176
6013.64 11224
6014.37 13166
6015.10 14667
6015.83 16635
6016.56 17867
6017.29 18708
6018.03 19255
6018.76 19141
6019.49 18795
6020.22 17209
6020.96 15528
6021.69 13666
6022.42 12286
6023.15 10756
6023.88 9184
6024.62 8251
6025.35 7395
6026.08 6768
6026.81 6231
6027.55 5843
6028.28 5647
6029.01 5492
6029.75 5203
6030.48 5074
6031.21 5007
6031.94 5113
6032.68 4967
6033.41 4653
6034.14 4892
6034.88 4833
6035.61 4610
6036.34 4504
6037.07 4303
6037.81 4107
6038.54 4101
6039.27 4345
6040.01 4287
6040.74 4393
6041.47 4580
6042.21 4568
6042.94 4737
6043.68 4674
6044.41 4841
6045.14 4956
6045.88 4814
6046.61 5010
6047.34 5160
6048.08 4971
6048.81 5226
6049.55 5147
6050.28 5136
6051.01 5286
6051.75 5353
6052.48 5402
6053.22 5728
6053.95 5818
6054.68 5852
6055.42 5897
6056.15 5867
6056.89 6102
6057.62 5938
6058.36 6000
6059.09 5936
6059.83 5624
6060.56 5562
6061.29 5583
6062.03 5305
6062.76 5162
6063.50 5043
6064.23 5139
6064.97 5051
6065.70 5112
6066.44 5267
6067.17 5166
6067.91 5151
6068.64 5135
6069.38 4983
6070.11 4930
6070.85 5001
6071.58 5025
6072.32 4805
6073.06 4801
6073.79 4868
6074.53 4690
6075.26 4634
6076.00 4670
6076.73 4715
6077.47 4570
6078.20 4500
6078.94 4461
6079.68 4532
6080.41 4400
6081.15 4301
6081.88 4392
6082.62 4530
6083.35 4352
6084.09 4444
6084.83 4529
6085.56 4305
6086.30 4378
6087.04 4249
6087.77 4058
6088.51 4078
6089.24 4127
6089.98 3912
6090.72 4100
6091.45 4038
6092.19 3947
6092.93 3833
6093.66 3827
6094.40 4025
6095.14 3982
6095.87 3792
6096.61 3662
6097.35 3751
6098.08 3901
6098.82 3723
6099.56 3725
6100.29 3739
6101.03 3513
6101.77 3663
6102.51 3722
6103.24 3697
6103.98 3804
6104.72 3664
6105.46 3673
6106.19 3761
6106.93 3783
6107.67 3894
6108.41 3919
6109.14 4039
6109.88 3997
6110.62 3994
6111.36 3925
6112.09 3904
6112.83 3860
6113.57 3953
6114.31 4054
6115.04 4136
6115.78 4238
6116.52 4287
6117.26 4280
6118.00 4164
6118.73 4154
6119.47 4156
6120.21 4125
6120.95 4207
6121.69 4282
6122.43 4334
6123.16 4352
6123.90 4544
6124.64 4642
6125.38 4730
6126.12 4888
6126.86 4953
6127.60 4802
6128.33 4699
6129.07 4701
6129.81 4510
6130.55 4494
6131.29 4352
6132.03 4175
6132.77 4167
6133.51 4109
6134.25 4124
6134.98 3845
6135.72 3919
6136.46 4054
6137.20 4079
6137.94 4102
6138.68 4154
6139.42 4269
6140.16 4320
6140.90 4440
6141.64 4666
6142.38 4399
6143.12 4509
6143.86 4431
6144.60 4765
6145.34 4483
6146.08 4357
6146.82 4270
6147.56 4250
6148.30 4007
6149.04 4163
6149.78 4255
6150.52 4153
6151.26 4342
6152.00 4237
6152.74 4374
6153.48 4238
6154.22 4269
6154.96 4547
6155.70 4400
6156.44 4551
6157.18 4396
6157.92 4517
6158.66 4488
6159.40 4462
6160.14 4644
6160.88 4566
6161.62 4600
6162.36 4669
6163.10 4687
6163.85 4807
6164.59 4904
6165.33 4904
6166.07 4955
6166.81 5105
6167.55 5354
6168.29 5693
6169.03 5993
6169.77 6130
6170.51 6400
6171.26 6632
6172.00 6679
6172.74 6762
6173.48 6701
6174.22 6825
6174.96 6467
6175.70 6328
6176.45 6353
6177.19 6363
6177.93 6250
6178.67 6236
6179.41 6297
6180.16 6114
6180.90 6050
6181.64 6028
6182.38 6020
6183.12 6021
6183.87 6009
6184.61 6045
6185.35 5964
6186.09 6188
6186.83 6144
6187.58 6358
6188.32 6495
6189.06 6561
6189.80 6421
6190.55 6403
6191.29 6419
6192.03 6335
6192.77 6492
6193.52 6649
6194.26 6877
6195.00 7030
6195.74 7148
6196.49 7448
6197.23 7645
6197.97 7808
6198.72 7802
6199.46 7710
6200.20 7849
6200.94 7971
6201.69 7879
6202.43 7890
6203.17 7953
6203.92 7578
6204.66 7763
6205.40 8174
6206.15 8902
6206.89 9330
6207.63 10557
6208.38 12544
6209.12 14826
6209.87 17932
6210.61 21554
6211.35 25403
6212.10 29029
6212.84 31563
6213.58 32797
6214.33 32998
6215.07 32604
6215.82 30415
6216.56 27068
6217.30 23976
6218.05 20313
6218.79 16981
6219.54 14187
6220.28 11812
6221.02 10119
6221.77 8723
6222.51 8004
6223.26 7285
6224.00 7014
6224.75 6653
6225.49 6446
6226.24 6532
6226.98 6615
6227.73 6589
6228.47 6468
6229.21 6453
6229.96 6161
6230.70 5908
6231.45 5456
6232.19 5298
6232.94 4904
6233.68 4761
6234.43 4732
6235.17 4543
6235.92 4398
6236.67 4299
6237.41 4452
6238.16 4633
6238.90 4680
6239.65 4727
6240.39 4848
6241.14 4785
6241.88 4715
6242.63 4769
6243.37 4864
6244.12 4922
6244.87 4772
6245.61 4994
6246.36 4879
6247.10 5181
6247.85 5518
6248.59 5537
6249.34 5898
6250.09 6187
6250.83 6388
6251.58 6467
6252.33 6598
6253.07 6506
6253.82 6270
6254.56 6294
6255.31 6249
6256.06 5992
6256.80 5932
6257.55 5717
6258.30 5528
6259.04 5563
6259.79 5613
6260.54 5457
6261.28 5401
6262.03 5366
6262.78 5665
6263.52 5527
6264.27 5511
6265.02 5520
6265.76 5550
6266.51 5691
6267.26 5848
6268.01 5791
6268.75 5607
6269.50 5448
6270.25 5365
6270.99 5406
6271.74 5402
6272.49 5231
6273.24 5238
6273.98 5085
6274.73 5403
6275.48 5547
6276.23 5805
6276.97 6233
6277.72 6206
6278.47 6461
6279.22 6897
6279.96 6880
6280.71 7267
6281.46 7528
6282.21 7312
6282.96 7019
6283.70 6743
6284.45 6374
6285.20 6085
6285.95 5707
6286.70 5324
6287.45 5055
6288.19 5005
6288.94 4802
6289.69 4703
6290.44 4494
6291.19 4342
6291.94 4250
6292.68 4318
6293.43 4153
6294.18 4219
6294.93 4255
6295.68 4078
6296.43 3920
6297.18 3975
6297.93 4051
6298.67 4023
6299.42 4053
6300.17 4041
6300.92 3990
6301.67 4038
6302.42 3891
6303.17 3942
6303.92 4030
6304.67 4102
6305.42 3977
6306.17 4228
6306.92 4433
6307.67 4504
6308.41 4314
6309.16 4182
6309.91 3971
6310.66 3979
6311.41 3879
6312.16 3900
6312.91 4000
6313.66 3975
6314.41 3967
6315.16 3868
6315.91 3826
6316.66 4110
6317.41 4107
6318.16 4031
6318.91 4174
6319.66 4099
6320.41 3927
6321.16 3952
6321.91 4048
6322.66 3881
6323.41 3913
6324.16 3705
6324.92 3776
6325.67 3874
6326.42 3573
6327.17 3489
6327.92 3600
6328.67 3554
6329.42 3657
6330.17 3553
6330.92 3388
6331.67 3537
6332.42 3412
6333.17 3366
6333.92 3388
6334.68 3370
6335.43 3490
6336.18 3606
6336.93 3489
6337.68 3525
6338.43 3389
6339.18 3449
6339.93 3524
6340.69 3542
6341.44 3645
6342.19 3476
6342.94 3546
6343.69 3473
6344.44 3607
6345.20 3614
6345.95 3446
6346.70 3406
6347.45 3440
6348.20 3444
6348.95 3660
6349.71 3704
6350.46 3610
6351.21 3694
6351.96 3606
6352.71 3626
6353.47 3729
6354.22 3653
6354.97 3833
6355.72 3936
6356.48 3852
6357.23 3866
6357.98 4032
6358.73 4100
6359.49 3976
6360.24 3825
6360.99 3600
6361.74 3747
6362.50 3588
6363.25 3481
6364.00 3435
6364.76 3397
6365.51 3333
6366.26 3312
6367.01 3178
6367.77 3240
6368.52 3104
6369.27 3244
6370.03 3306
6370.78 3329
6371.53 3403
6372.29 3232
6373.04 3161
6373.79 3108
6374.55 3138
6375.30 3293
6376.05 3264
6376.81 3301
6377.56 3305
6378.31 3288
6379.07 3514
6379.82 3369
6380.58 3542
6381.33 3709
6382.08 3602
6382.84 3814
6383.59 3959
6384.35 3791
6385.10 3765
6385.85 3814
6386.61 3757
6387.36 3596
6388.12 3615
6388.87 3452
6389.62 3317
6390.38 3362
6391.13 3335
6391.89 3169
6392.64 2937
6393.40 3098
6394.15 3239
6394.91 3128
6395.66 2981
6396.42 2959
6397.17 3048
6397.93 3051
6398.68 3040
6399.44 3125
6400.19 3199
6400.95 3038
6401.70 3130
6402.46 2960
6403.21 2879
6403.97 2973
6404.72 2942
6405.48 2871
6406.23 2942
6406.99 2849
6407.74 2976
6408.50 2972
6409.25 2953
6410.01 3017
6410.76 2919
6411.52 2999
6412.28 2987
6413.03 3038
6413.79 3030
6414.54 2877
6415.30 3136
6416.05 3035
6416.81 3023
6417.57 2975
6418.32 2952
6419.08 2960
6419.83 2896
6420.59 3075
6421.35 3066
6422.10 2961
6422.86 3015
6423.62 3020
6424.37 3110
6425.13 3057
6425.89 3095
6426.64 3276
6427.40 3068
6428.15 2886
6428.91 2943
6429.67 3096
6430.42 3152
6431.18 3174
6431.94 3119
6432.70 3012
6433.45 3168
6434.21 2992
6434.97 3038
6435.72 3103
6436.48 3147
6437.24 3172
6437.99 3158
6438.75 3185
6439.51 3171
6440.27 3165
6441.02 3183
6441.78 3164
6442.54 3129
6443.30 3120
6444.05 3207
6444.81 3129
6445.57 3137
6446.33 3158
6447.08 3065
6447.84 3111
6448.60 3146
6449.36 3155
6450.12 3216
6450.87 3023
6451.63 3017
6452.39 3107
6453.15 3295
6453.91 3312
6454.66 3171
6455.42 3225
6456.18 3127
6456.94 3143
6457.70 3424
6458.46 3518
6459.21 3462
6459.97 3591
6460.73 3694
6461.49 3566
6462.25 3521
6463.01 3558
6463.77 3444
6464.52 3664
6465.28 3518
6466.04 3542
6466.80 3641
6467.56 3480
6468.32 3558
6469.08 3630
6469.84 3602
6470.60 3625
6471.36 3516
6472.11 3617
6472.87 3752
6473.63 3757
6474.39 3756
6475.15 3711
6475.91 3698
6476.67 3868
6477.43 3958
6478.19 4069
6478.95 4006
6479.71 3921
6480.47 4030
6481.23 3959
6481.99 3940
6482.75 3994
6483.51 4111
6484.27 3991
6485.03 4154
6485.79 4176
6486.55 4350
6487.31 4444
6488.07 4642
6488.83 4674
6489.59 4767
6490.35 4939
6491.11 5060
6491.87 4935
6492.63 5031
6493.39 5079
6494.15 5127
6494.91 4995
6495.67 5312
6496.43 5193
6497.19 5301
6497.95 5361
6498.71 5601
6499.48 5664
6500.24 5676
6501.00 5896
6501.76 5775
6502.52 5778
6503.28 5767
6504.04 5686
6504.80 5605
6505.56 5661
6506.32 5640
6507.09 5912
6507.85 6034
6508.61 6038
6509.37 6199
6510.13 6116
6510.89 6577
6511.65 6985
6512.42 7216
6513.18 7766
6513.94 8193
6514.70 8693
6515.46 9544
6516.22 9727
6516.99 10196
6517.75 10451
6518.51 10450
6519.27 9881
6520.03 9744
6520.80 9449
6521.56 8807
6522.32 8571
6523.08 8295
6523.84 8069
6524.61 7882
6525.37 8252
6526.13 8464
6526.89 8956
6527.66 9619
6528.42 10106
6529.18 10878
6529.94 11840
6530.71 12412
6531.47 12719
6532.23 13376
6533.00 13034
6533.76 13079
6534.52 12783
6535.28 12927
6536.05 13061
6536.81 13726
6537.57 14945
6538.34 16541
6539.10 18844
6539.86 20781
6540.63 21404
6541.39 22132
6542.15 21801
6542.92 20394
6543.68 18814
6544.44 16439
6545.21 14391
6545.97 12576
6546.73 10608
6547.50 9484
6548.26 8383
6549.02 7580
6549.79 7403
6550.55 6854
6551.31 6727
6552.08 6541
6552.84 6342
6553.61 6437
6554.37 6367
6555.13 6558
6555.90 6490
6556.66 6271
6557.43 6303
6558.19 6445
6558.96 6208
6559.72 6158
6560.48 6017
6561.25 5841
6562.01 6217
6562.78 6097
6563.54 6208
6564.31 6300
6565.07 6467
6565.84 6713
6566.60 6994
6567.37 7246
6568.13 7322
6568.90 7382
6569.66 7487
6570.43 7279
6571.19 7307
6571.96 7438
6572.72 7514
6573.49 7374
6574.25 7569
6575.02 7942
6575.78 8510
6576.55 9149
6577.31 9732
6578.08 10566
6578.84 11431
6579.61 11985
6580.37 12324
6581.14 12708
6581.91 12887
6582.67 12105
6583.44 11584
6584.20 11002
6584.97 10259
6585.73 9371
6586.50 8653
6587.27 8297
6588.03 7901
6588.80 7527
6589.56 7448
6590.33 7245
6591.10 7308
6591.86 7413
6592.63 7591
6593.39 7898
6594.16 8467
6594.93 8940
6595.69 9584
6596.46 10274
6597.23 10969
6597.99 11680
6598.76 12232
6599.53 12166
6600.29 12020
6601.06 11314
6601.83 10537
6602.59 9937
6603.36 9258
6604.13 8580
6604.89 7944
6605.66 7485
6606.43 7225
6607.20 7070
6607.96 6792
6608.73 6770
6609.50 6862
6610.26 6660
6611.03 6679
6611.80 6693
6612.57 6761
6613.33 7097
6614.10 7330
6614.87 7396
6615.64 7467
6616.40 7317
6617.17 7214
6617.94 6986
6618.71 6933
6619.48 6759
6620.24 6485
6621.01 6557
6621.78 6583
6622.55 6320
6623.32 6234
6624.08 6470
6624.85 6508
6625.62 6117
6626.39 6111
6627.16 6107
6627.92 5928
6628.69 5850
6629.46 6013
6630.23 5887
6631.00 5868
6631.77 6092
6632.54 6192
6633.30 6295
6634.07 6671
6634.84 7249
6635.61 7976
6636.38 8615
6637.15 9558
6637.92 10091
6638.69 10701
6639.45 10991
6640.22 10854
6640.99 10640
6641.76 9986
6642.53 9063
6643.30 8130
6644.07 7808
6644.84 7116
6645.61 6492
6646.38 5969
6647.15 5612
6647.92 5285
6648.69 5178
6649.46 5328
6650.22 5375
6650.99 5345
6651.76 5059
6652.53 5154
6653.30 5380
6654.07 5240
6654.84 5138
6655.61 5146
6656.38 5034
6657.15 5056
6657.92 4970
6658.69 4784
6659.46 4788
6660.23 5070
6661.00 4850
6661.77 4817
6662.54 4776
6663.31 4572
6664.09 4598
6664.86 4561
6665.63 4516
6666.40 4569
6667.17 4451
6667.94 4399
6668.71 4454
6669.48 4311
6670.25 4359
6671.02 4674
6671.79 4637
6672.56 4506
6673.33 4399
6674.10 4541
6674.88 4935
6675.65 4852
6676.42 4951
6677.19 4989
6677.96 4940
6678.73 4966
6679.50 4913
6680.27 4710
6681.05 4573
6681.82 4596
6682.59 4269
6683.36 4404
6684.13 4491
6684.90 4487
6685.67 4560
6686.45 4765
6687.22 4620
6687.99 4861
6688.76 5061
6689.53 5137
6690.31 5049
6691.08 5031
6691.85 5156
6692.62 5037
6693.39 4775
6694.17 4716
6694.94 4371
6695.71 4173
6696.48 4244
6697.25 4071
6698.03 4099
6698.80 4098
6699.57 3853
6700.34 3881
6701.12 3972
6701.89 3977
6702.66 3908
6703.43 3926
6704.21 3952
6704.98 3964
6705.75 4035
6706.53 4045
6707.30 4025
6708.07 4023
6708.84 3941
6709.62 3920
6710.39 3853
6711.16 3756
6711.94 3931
6712.71 3926
6713.48 3819
6714.26 3868
6715.03 3850
6715.80 3756
6716.58 3686
6717.35 3785
6718.12 3911
6718.90 3723
6719.67 3601
6720.45 3838
6721.22 3693
6721.99 3540
6722.77 3476
6723.54 3737
6724.31 3619
6725.09 3521
6725.86 3574
6726.64 3471
6727.41 3386
6728.18 3450
6728.96 3503
6729.73 3560
6730.51 3469
6731.28 3437
6732.06 3469
6732.83 3437
6733.60 3478
6734.38 3440
6735.15 3412
6735.93 3281
6736.70 3272
6737.48 3396
6738.25 3486
6739.03 3669
6739.80 3427
6740.58 3354
6741.35 3448
6742.13 3436
6742.90 3347
6743.68 3426
6744.45 3462
6745.23 3422
6746.00 3406
6746.78 3401
6747.55 3433
6748.33 3396
6749.10 3352
6749.88 3261
6750.65 3439
6751.43 3511
6752.20 3415
6752.98 3622
6753.75 3856
6754.53 3759
6755.31 3765
6756.08 3792
6756.86 4014
6757.63 3980
6758.41 3901
6759.19 3705
6759.96 3784
6760.74 3534
6761.51 3299
6762.29 3290
6763.07 3325
6763.84 3282
6764.62 3337
6765.39 3159
6766.17 3329
6766.95 3333
6767.72 3315
6768.50 3279
6769.28 3227
6770.05 3294
6770.83 3283
6771.61 3175
6772.38 3204
6773.16 3192
6773.94 3149
6774.71 3126
6775.49 3124
6776.27 3230
6777.04 3178
6777.82 3190
6778.60 3239
6779.37 3068
6780.15 3244
6780.93 3227
6781.71 3193
6782.48 3290
6783.26 3355
6784.04 3158
6784.81 3066
6785.59 3107
6786.37 3282
6787.15 3208
6787.92 3199
6788.70 3111
6789.48 3064
6790.26 3030
6791.04 2891
6791.81 2854
6792.59 2894
6793.37 2894
6794.15 2935
6794.92 2925
6795.70 2877
6796.48 2858
6797.26 2678
6798.04 2787
6798.81 2846
6799.59 2845
6800.37 2770
6801.15 2790
6801.93 2855
6802.71 2875
6803.48 3026
6804.26 3026
6805.04 2878
6805.82 3046
6806.60 3103
6807.38 3005
6808.16 2911
6808.94 2973
6809.71 2889
6810.49 3001
6811.27 3025
6812.05 3016
6812.83 2875
6813.61 2933
6814.39 2836
6815.17 2807
6815.95 2891
6816.73 2970
6817.50 2944
6818.28 2992
6819.06 2955
6819.84 2999
6820.62 3100
6821.40 3118
6822.18 3008
6822.96 3028
6823.74 3150
6824.52 3108
6825.30 3208
6826.08 3013
6826.86 3091
6827.64 3120
6828.42 3173
6829.20 3007
6829.98 2915
6830.76 2863
6831.54 3057
6832.32 2867
6833.10 2835
6833.88 2905
6834.66 2864
6835.44 2896
6836.22 3017
6837.00 2880
6837.78 2768
6838.56 2863
6839.34 2820
6840.12 2860
6840.90 2674
6841.68 2684
6842.46 2748
6843.24 2844
6844.03 2765
6844.81 2798
6845.59 2915
6846.37 2987
6847.15 2915
6847.93 3051
6848.71 2954
6849.49 3188
6850.27 3280
6851.05 3605
6851.84 3733
6852.62 4051
6853.40 4532
6854.18 4827
6854.96 5408
6855.74 5322
6856.52 5361
6857.30 5336
6858.09 5000
6858.87 4833
6859.65 4513
6860.43 4395
6861.21 4258
6861.99 4162
6862.78 4213
6863.56 4043
6864.34 3903
6865.12 3790
6865.90 3650
6866.69 3518
6867.47 3381
6868.25 3333
6869.03 3247
6869.82 3291
6870.60 3215
6871.38 3257
6872.16 3245
6872.94 3202
6873.73 3146
6874.51 3134
6875.29 2991
6876.07 3140
6876.86 3027
6877.64 3098
6878.42 2986
6879.21 2880
6879.99 2952
6880.77 3075
6881.55 3130
6882.34 3108
6883.12 3105
6883.90 3112
6884.69 3143
6885.47 3014
6886.25 3090
6887.04 3396
6887.82 3189
6888.60 3281
6889.39 3370
6890.17 3440
6890.95 3525
6891.74 3609
6892.52 3823
6893.30 3740
6894.09 3710
6894.87 3640
6895.65 3499
6896.44 3365
6897.22 3413
6898.01 3264
6898.79 3343
6899.57 3211
6900.36 3176
6901.14 3140
6901.93 3192
6902.71 3418
6903.49 3385
6904.28 3304
6905.06 3309
6905.85 3402
6906.63 3392
6907.42 3379
6908.20 3375
6908.98 3257
6909.77 3203
6910.55 3132
6911.34 3352
6912.12 3294
6912.91 3268
6913.69 3231
6914.48 3186
6915.26 3161
6916.05 3273
6916.83 3348
6917.62 3399
6918.40 3361
6919.19 3394
6919.97 3315
6920.76 3369
6921.54 3600
6922.33 3520
6923.11 3438
6923.90 3476
6924.68 3497
6925.47 3504
6926.25 3500
6927.04 3472
6927.82 3490
6928.61 3596
6929.40 3440
6930.18 3485
6930.97 3573
6931.75 3506
6932.54 3638
6933.32 3698
6934.11 3662
6934.90 3564
6935.68 3705
6936.47 3742
6937.25 3673
6938.04 3896
6938.83 3990
6939.61 3898
6940.40 3768
6941.19 3785
6941.97 3830
6942.76 3781
6943.54 3857
6944.33 4021
6945.12 4291
6945.90 4466
6946.69 4635
6947.48 4725
6948.26 4832
6949.05 4895
6949.84 4799
6950.62 4956
6951.41 4916
6952.20 4798
6952.99 5090
6953.77 5020
6954.56 4795
6955.35 4663
6956.13 4741
6956.92 4604
6957.71 4737
6958.50 4987
6959.28 5014
6960.07 5021
6960.86 5082
6961.64 5216
6962.43 5416
6963.22 5424
6964.01 5206
6964.80 5266
6965.58 5290
6966.37 5306
6967.16 5432
6967.95 5360
6968.73 5400
6969.52 5376
6970.31 5530
6971.10 5838
6971.89 6027
6972.67 5991
6973.46 6170
6974.25 6270
6975.04 6431
6975.83 6478
6976.62 6427
6977.40 6447
6978.19 6632
6978.98 6726
6979.77 6630
6980.56 6755
6981.35 7142
6982.13 7494
6982.92 7542
6983.71 8146
6984.50 8585
6985.29 9685
6986.08 10919
6986.87 12177
6987.66 14151
6988.45 16319
6989.23 18279
6990.02 19260
6990.81 19930
6991.60 19229
6992.39 18142
6993.18 16353
6993.97 14680
6994.76 13038
6995.55 11234
6996.34 10118
6997.13 9249
6997.92 8720
6998.71 8665
6999.50 9197
7000.29 10121
7001.07 11109
7001.86 12816
7002.65 14570
7003.44 15955
7004.23 17070
7005.02 17212
7005.81 16706
7006.60 15875
7007.39 14416
7008.18 12860
7008.97 10954
7009.76 9487
7010.55 8018
7011.34 7012
7012.14 6142
7012.93 5785
7013.72 5498
7014.51 5284
7015.30 5422
7016.09 5451
7016.88 5445
7017.67 5683
7018.46 5571
7019.25 5414
7020.04 5428
7020.83 5303
7021.62 5183
7022.41 5077
7023.20 4943
7024.00 4866
7024.79 4876
7025.58 4790
7026.37 5046
7027.16 5069
7027.95 5184
7028.74 5140
7029.53 5410
7030.32 5537
7031.12 5413
7031.91 5191
7032.70 5100
7033.49 5312
7034.28 5441
7035.07 5339
7035.87 5240
7036.66 5412
7037.45 5527
7038.24 5561
7039.03 5631
7039.82 5810
7040.62 5797
7041.41 5803
7042.20 5811
7042.99 5629
7043.78 5727
7044.58 5451
7045.37 5311
7046.16 5235
7046.95 5130
7047.75 5011
7048.54 5045
7049.33 4876
7050.12 5047
7050.92 4973
7051.71 5116
7052.50 5174
7053.29 5298
7054.09 5543
7054.88 5432
7055.67 5540
7056.46 5534
7057.26 5156
7058.05 4773
7058.84 4537
7059.64 4615
7060.43 4658
7061.22 4422
7062.02 4409
7062.81 4302
7063.60 4287
7064.39 4357
7065.19 4243
7065.98 4351
7066.77 4501
7067.57 4503
7068.36 4457
7069.16 4526
7069.95 4484
7070.74 4481
7071.54 4484
7072.33 4427
7073.12 4479
7073.92 4508
7074.71 4425
7075.51 4576
7076.30 4299
7077.09 4202
7077.89 4397
7078.68 4203
7079.48 3940
7080.27 4015
7081.06 4162
7081.86 4132
7082.65 3960
7083.45 3845
7084.24 3763
7085.04 3693
7085.83 3690
7086.62 3758
7087.42 3627
7088.21 3652
7089.01 3475
7089.80 3511
7090.60 3415
7091.39 3585
7092.19 3643
7092.98 3758
7093.78 3915
7094.57 3899
7095.37 3962
7096.16 4108
7096.96 3993
7097.75 4070
7098.55 3890
7099.34 3911
7100.14 3711
7100.93 3556
7101.73 3574
7102.52 3394
7103.32 3355
7104.11 3320
7104.91 3239
7105.71 3021
7106.50 3138
7107.30 3137
7108.09 3192
7108.89 3145
7109.68 3041
7110.48 3016
7111.28 3084
7112.07 3056
7112.87 2997
7113.66 3046
7114.46 2948
7115.26 2924
7116.05 2920
7116.85 2756
7117.65 2924
7118.44 3015
7119.24 2954
7120.03 2778
7120.83 2841
7121.63 2862
7122.42 2923
7123.22 2889
7124.02 2996
7124.81 3041
7125.61 2894
7126.41 2936
7127.20 2833
7128.00 2756
7128.80 2867
7129.59 2937
7130.39 2835
7131.19 2841
7131.99 2738
7132.78 2951
7133.58 2840
7134.38 2862
7135.17 2898
7135.97 2853
7136.77 2899
7137.57 2791
7138.36 2724
7139.16 2869
7139.96 2755
7140.76 2841
7141.55 2819
7142.35 2892
7143.15 2915
7143.95 2826
7144.74 2787
7145.54 2738
7146.34 2856
7147.14 2798
7147.94 2703
7148.73 2697
7149.53 2765
7150.33 2752
7151.13 2852
7151.93 2810
7152.72 2912
7153.52 2931
7154.32 2854
7155.12 2939
7155.92 2852
7156.72 2847
7157.51 2875
7158.31 2931
7159.11 2799
7159.91 2796
7160.71 2734
7161.51 2707
7162.31 2796
7163.11 2749
7163.90 2615
7164.70 2682
7165.50 2613
7166.30 2578
7167.10 2461
7167.90 2440
7168.70 2528
7169.50 2593
7170.30 2746
7171.10 2739
7171.90 2727
7172.69 2759
7173.49 2780
7174.29 2737
7175.09 2842
7175.89 2817
7176.69 2632
7177.49 2662
7178.29 2628
7179.09 2551
7179.89 2643
7180.69 2612
7181.49 2520
7182.29 2549
7183.09 2548
7183.89 2608
7184.69 2617
7185.49 2784
7186.29 2949
7187.09 3025
7187.89 2898
7188.69 2935
7189.49 2796
7190.29 2765
7191.09 2777
7191.89 2622
7192.69 2460
7193.49 2407
7194.29 2334
7195.09 2306
7195.89 2239
7196.70 2259
7197.50 2280
7198.30 2242
7199.10 2372
7199.90 2255
7200.70 2194
7201.50 2336
7202.30 2358
7203.10 2395
7203.90 2456
7204.70 2227
7205.51 2364
7206.31 2251
7207.11 2171
7207.91 2260
7208.71 2293
7209.51 2181
7210.31 2206
7211.12 2214
7211.92 2179
7212.72 2161
7213.52 2236
7214.32 2263
7215.12 2260
7215.92 2262
7216.73 2284
7217.53 2261
7218.33 2192
7219.13 2174
7219.93 2303
7220.74 2242
7221.54 2138
7222.34 2302
7223.14 2300
7223.94 2263
7224.75 2293
7225.55 2119
7226.35 2232
7227.15 2279
7227.96 2287
7228.76 2283
7229.56 2253
7230.36 2287
7231.17 2328
7231.97 2397
7232.77 2288
7233.57 2261
7234.38 2266
7235.18 2161
7235.98 2223
7236.79 2156
7237.59 2239
7238.39 2197
7239.19 2256
7240.00 2320
7240.80 2454
7241.60 2463
7242.41 2488
7243.21 2541
7244.01 2500
7244.82 2575
7245.62 2492
7246.42 2517
7247.23 2485
7248.03 2525
7248.83 2523
7249.64 2460
7250.44 2351
7251.25 2406
7252.05 2369
7252.85 2390
7253.66 2285
7254.46 2385
7255.27 2343
7256.07 2390
7256.87 2364
7257.68 2413
7258.48 2407
7259.29 2464
7260.09 2511
7260.89 2509
7261.70 2706
7262.50 2642
7263.31 2654
7264.11 2674
7264.92 2884
7265.72 2564
7266.53 2722
7267.33 2783
7268.13 2726
7268.94 2749
7269.74 2613
7270.55 2611
7271.35 2553
7272.16 2558
7272.96 2608
7273.77 2678
7274.57 2686
7275.38 2666
7276.18 2737
7276.99 2660
7277.79 2694
7278.60 2552
7279.40 2695
7280.21 2716
7281.01 2667
7281.82 2768
7282.63 2851
7283.43 3102
7284.24 3194
7285.04 3424
7285.85 3715
7286.65 4223
7287.46 4765
7288.27 5422
7289.07 5541
7289.88 5672
7290.68 5534
7291.49 5207
7292.29 4906
7293.10 4469
7293.91 3830
7294.71 3519
7295.52 3171
7296.33 3008
7297.13 2870
7297.94 2742
7298.74 2670
7299.55 2597
7300.36 2553
7301.16 2651
7301.97 2645
7302.78 2770
7303.58 2755
7304.39 2663
7305.20 2517
7306.00 2520
7306.81 2532
7307.62 2652
7308.42 2602
7309.23 2553
7310.04 2626
7310.84 2609
7311.65 2676
7312.46 2622
7313.27 2726
7314.07 2670
7314.88 2744
7315.69 2801
7316.50 2771
7317.30 2761
7318.11 2849
7318.92 2737
7319.72 2907
7320.53 3018
7321.34 3088
7322.15 3150
7322.96 3133
7323.76 3475
7324.57 3366
7325.38 3379
7326.19 3320
7326.99 3462
7327.80 3504
7328.61 3345
7329.42 3213
7330.23 3002
7331.03 2766
7331.84 2752
7332.65 2746
7333.46 2660
7334.27 2695
7335.08 2798
7335.88 2770
7336.69 2723
7337.50 2821
7338.31 2780
7339.12 2637
7339.93 2577
7340.74 2606
7341.54 2577
7342.35 2737
7343.16 2654
7343.97 2555
7344.78 2652
7345.59 2584
7346.40 2653
7347.21 2530
7348.02 2394
7348.82 2424
7349.63 2428
7350.44 2477
7351.25 2535
7352.06 2659
7352.87 2515
7353.68 2494
7354.49 2516
7355.30 2581
7356.11 2610
7356.92 2537
7357.73 2507
7358.54 2630
7359.35 2572
7360.16 2563
7360.97 2722
7361.78 2816
7362.59 2632
7363.40 2790
7364.21 2737
7365.02 2752
7365.83 2809
7366.64 2668
7367.45 2641
7368.26 2672
7369.07 2717
7369.88 2790
7370.69 2873
7371.50 2791
7372.31 2886
7373.12 2984
7373.93 2809
7374.74 2889
7375.55 2808
7376.36 2879
7377.17 2926
7377.98 2935
7378.79 2918
7379.60 3016
7380.42 3032
7381.23 3210
7382.04 3490
7382.85 3758
7383.66 4016
7384.47 4263
7385.28 4512
7386.09 4858
7386.90 4489
7387.71 4299
7388.53 4181
7389.34 3820
7390.15 3451
7390.96 3350
7391.77 3185
7392.58 2962
7393.39 2717
7394.21 2690
7395.02 2740
7395.83 2585
7396.64 2495
7397.45 2575
7398.27 2558
7399.08 2523
7399.89 2538
7400.70 2697
7401.51 2791
7402.33 3042
7403.14 3130
7403.95 3294
7404.76 3590
7405.57 3667
7406.39 3816
7407.20 3783
7408.01 3550
7408.82 3314
7409.64 3056
7410.45 2881
7411.26 2702
7412.07 2771
7412.89 2768
7413.70 2680
7414.51 2660
7415.32 2655
7416.14 2640
7416.95 2532
7417.76 2509
7418.58 2502
7419.39 2362
7420.20 2459
7421.02 2315
7421.83 2291
7422.64 2243
7423.45 2427
7424.27 2358
7425.08 2301
7425.89 2286
7426.71 2222
7427.52 2306
7428.33 2309
7429.15 2232
7429.96 2250
7430.78 2228
7431.59 2238
7432.40 2235
7433.22 2198
7434.03 2207
7434.84 2217
7435.66 2219
7436.47 2287
7437.29 2146
7438.10 2101
7438.91 2218
7439.73 2242
7440.54 2230
7441.36 2234
7442.17 2378
7442.99 2337
7443.80 2414
7444.61 2223
7445.43 2347
7446.24 2422
7447.06 2438
7447.87 2323
7448.69 2385
7449.50 2395
7450.32 2274
7451.13 2230
7451.95 2334
7452.76 2383
7453.58 2320
7454.39 2260
7455.21 2323
7456.02 2245
7456.84 2101
7457.65 2228
7458.47 2257
7459.28 2350
7460.10 2243
7460.91 2156
7461.73 2202
7462.54 2203
7463.36 2130
7464.17 2209
7464.99 2232
7465.80 2239
7466.62 2301
7467.44 2268
7468.25 2202
7469.07 2174
7469.88 2293
7470.70 2279
7471.51 2305
7472.33 2241
7473.15 2195
7473.96 2260
7474.78 2408
7475.59 2304
7476.41 2170
7477.23 2102
7478.04 2284
7478.86 2225
7479.67 2157
7480.49 2119
7481.31 2082
7482.12 1994
7482.94 2068
7483.76 1991
7484.57 2162
7485.39 2086
7486.21 2184
7487.02 2077
7487.84 2100
7488.66 2002
7489.47 2032
7490.29 2143
7491.11 2058
7491.92 2028
7492.74 2187
7493.56 2184
7494.38 2204
7495.19 2095
7496.01 2066
7496.83 2082
7497.64 2092
7498.46 2028
7499.28 1945
7500.10 2033
7500.91 2058
7501.73 1996
7502.55 1959
7503.37 1954
7504.18 2013
7505.00 2054
7505.82 2045
7506.64 2028
7507.46 1992
7508.27 1980
7509.09 1979
7509.91 1896
7510.73 1982
7511.55 2090
7512.36 2060
7513.18 2084
7514.00 1965
7514.82 2026
7515.64 1874
7516.45 1916
7517.27 1988
7518.09 2012
7518.91 2025
7519.73 2016
7520.55 1995
7521.37 1952
7522.18 1994
7523.00 1956
7523.82 2043
7524.64 1991
7525.46 1948
7526.28 1914
7527.10 1945
7527.92 1988
7528.74 1993
7529.55 2023
7530.37 2035
7531.19 1980
7532.01 1961
7532.83 2002
7533.65 1917
7534.47 1970
7535.29 1969
7536.11 2012
7536.93 2107
7537.75 2126
7538.57 2052
7539.39 1904
7540.21 1942
7541.03 2045
7541.84 2010
7542.66 2116
7543.48 2084
7544.30 2206
7545.12 2251
7545.94 2208
7546.76 2258
7547.58 2231
7548.40 2221
7549.22 2147
7550.04 2133
7550.86 2145
7551.68 2134
7552.51 2152
7553.33 2118
7554.15 2148
7554.97 2101
7555.79 2218
7556.61 2124
7557.43 2126
7558.25 2198
7559.07 2222
7559.89 2251
7560.71 2324
7561.53 2389
7562.35 2450
7563.17 2514
7563.99 2466
7564.81 2477
7565.64 2511
7566.46 2544
7567.28 2408
7568.10 2395
7568.92 2332
7569.74 2245
7570.56 2367
7571.38 2123
7572.21 2156
7573.03 2084
7573.85 2121
7574.67 2179
7575.49 2142
7576.31 2109
7577.13 2223
7577.96 2186
7578.78 2113
7579.60 2172
7580.42 2236
7581.24 2165
7582.07 2236
7582.89 2229
7583.71 2164
7584.53 2189
7585.35 2206
7586.18 2217
7587.00 2256
7587.82 2203
7588.64 2208
7589.46 2225
7590.29 2332
7591.11 2342
7591.93 2462
7592.75 2355
7593.58 2430
7594.40 2472
7595.22 2431
7596.04 2398
7596.87 2357
7597.69 2266
7598.51 2381
7599.34 2382
7600.16 2348
7600.98 2371
7601.80 2358
7602.63 2384
7603.45 2523
7604.27 2588
7605.10 2736
7605.92 2966
7606.74 3053
7607.57 3059
7608.39 3176
7609.21 3466
7610.04 3195
7610.86 3182
7611.68 3034
7612.51 2926
7613.33 2941
7614.15 2767
7614.98 2687
7615.80 2555
7616.62 2559
7617.45 2761
7618.27 2717
7619.10 2740
7619.92 2767
7620.74 2673
7621.57 2674
7622.39 2741
7623.22 2550
7624.04 2528
7624.86 2619
7625.69 2550
7626.51 2480
7627.34 2514
7628.16 2460
7628.99 2545
7629.81 2611
7630.64 2797
7631.46 2695
7632.28 2924
7633.11 3075
7633.93 3387
7634.76 3550
7635.58 3850
7636.41 3863
7637.23 3857
7638.06 3686
7638.88 3536
7639.71 3281
7640.53 3042
7641.36 2819
7642.18 2680
7643.01 2581
7643.83 2420
7644.66 2294
7645.48 2314
7646.31 2322
7647.14 2210
7647.96 2162
7648.79 2214
7649.61 2229
7650.44 2170
7651.26 2054
7652.09 2147
7652.91 2132
7653.74 1930
7654.57 1966
7655.39 1990
7656.22 1930
7657.04 2047
7657.87 2074
7658.70 2022
7659.52 2011
7660.35 2031
7661.17 2024
7662.00 2083
7662.83 2166
7663.65 2022
7664.48 2099
7665.31 2122
7666.13 2103
7666.96 2032
7667.79 2055
7668.61 2100
7669.44 2069
7670.27 2079
7671.09 2023
7671.92 2025
7672.75 2049
7673.57 2011
7674.40 2022
7675.23 2009
7676.05 2091
7676.88 1982
7677.71 1971
7678.53 2024
7679.36 1960
7680.19 1979
7681.02 1993
7681.84 1925
7682.67 2033
7683.50 2127
7684.33 2123
7685.15 1946
7685.98 1924
7686.81 1933
7687.64 1954
7688.46 2028
7689.29 1916
7690.12 1932
7690.95 2044
7691.77 2072
7692.60 2025
7693.43 2026
7694.26 2148
7695.09 2056
7695.91 2102
7696.74 2020
7697.57 2022
7698.40 2090
7699.23 2143
7700.06 2124
7700.88 2115
7701.71 2045
7702.54 2061
7703.37 2119
7704.20 2120
7705.03 2237
7705.85 2086
7706.68 2103
7707.51 2147
7708.34 2153
7709.17 2319
7710.00 2175
7710.83 2096
7711.66 2230
7712.48 2284
7713.31 2177
7714.14 2116
7714.97 2094
7715.80 2148
7716.63 2080
7717.46 2145
7718.29 2066
7719.12 2094
7719.95 2027
7720.78 2053
7721.61 2138
7722.44 2096
7723.27 2054
7724.09 2044
7724.92 1984
7725.75 2066
7726.58 2191
7727.41 1985
7728.24 2029
7729.07 2175
7729.90 2078
7730.73 2142
7731.56 2239
7732.39 2070
7733.22 2043
7734.05 2104
7734.88 2123
7735.71 2218
7736.54 2192
7737.37 2143
7738.20 2192
7739.03 2141
7739.86 2163
7740.70 2062
7741.53 1974
7742.36 1988
7743.19 2015
7744.02 2086
7744.85 2126
7745.68 2130
7746.51 2183
7747.34 2410
7748.17 2708
7749.00 3078
7749.83 3404
7750.66 3727
7751.50 4180
7752.33 4424
7753.16 4449
7753.99 4355
7754.82 3975
7755.65 3555
7756.48 3337
7757.31 2863
7758.15 2670
7758.98 2482
7759.81 2252
7760.64 2017
7761.47 2053
7762.30 2115
7763.13 2086
7763.97 2049
7764.80 2071
7765.63 2039
7766.46 2034
7767.29 2093
7768.13 2078
7768.96 1999
7769.79 1998
7770.62 1954
7771.45 1889
7772.29 1927
7773.12 1841
7773.95 1896
7774.78 1866
7775.62 1860
7776.45 1956
7777.28 1979
7778.11 1946
7778.95 1926
7779.78 2010
7780.61 1964
7781.44 2029
7782.28 2056
7783.11 2012
7783.94 1911
7784.77 1928
7785.61 1927
7786.44 2024
7787.27 1963
7788.11 2050
7788.94 2054
7789.77 2068
7790.61 2052
7791.44 2085
7792.27 2060
7793.10 2016
7793.94 2142
7794.77 1972
7795.60 1911
7796.44 1963
7797.27 2050
7798.11 1937
7798.94 2118
7799.77 1954
7800.61 1941
7801.44 1931
7802.27 1970
7803.11 2057
7803.94 1940
7804.78 1951
7805.61 1928
7806.44 2186
7807.28 2048
7808.11 2019
7808.95 2098
7809.78 2117
7810.61 2152
7811.45 2072
7812.28 2225
7813.12 2117
7813.95 2098
7814.79 2094
7815.62 2118
7816.45 2298
7817.29 2161
7818.12 2340
7818.96 2273
7819.79 2334
7820.63 2433
7821.46 2472
7822.30 2460
7823.13 2307
7823.97 2278
7824.80 2308
7825.64 2310
7826.47 2227
7827.31 2240
7828.14 2113
7828.98 2174
7829.81 2261
7830.65 2364
7831.48 2346
7832.32 2249
7833.15 2212
7833.99 2225
7834.83 2216
7835.66 2053
7836.50 2083
7837.33 2305
7838.17 2277
7839.00 2148
7839.84 2181
7840.68 2092
7841.51 2159
7842.35 2240
7843.18 2208
7844.02 2196
7844.86 2178
7845.69 2389
7846.53 2188
7847.36 2110
7848.20 2171
7849.04 2171
7849.87 2056
7850.71 2007
7851.55 2027
7852.38 1934
7853.22 1928
7854.05 2039
7854.89 2060
7855.73 1959
7856.56 2057
7857.40 2194
7858.24 2049
7859.08 2011
7859.91 2004
7860.75 1941
7861.59 1958
7862.42 2004
7863.26 1952
7864.10 1968
7864.93 2068
7865.77 2232
7866.61 2165
7867.45 1991
7868.28 1971
7869.12 1941
7869.96 1950
7870.80 2040
7871.63 2061
7872.47 2054
7873.31 2086
7874.15 2089
7874.98 2082
7875.82 2002
7876.66 1980
7877.50 2103
7878.33 2106
7879.17 2186
7880.01 2180
7880.85 2276
7881.69 2144
7882.52 2170
7883.36 2297
7884.20 2118
7885.04 2145
7885.88 2168
7886.71 2211
7887.55 2143
7888.39 2204
7889.23 2181
7890.07 2166
7890.91 2237
7891.75 2228
7892.58 2309
7893.42 2354
7894.26 2332
7895.10 2294
7895.94 2199
7896.78 2251
7897.62 2236
7898.46 2142
7899.29 2174
7900.13 2221
7900.97 2234
7901.81 2253
7902.65 2280
7903.49 2338
7904.33 2209
7905.17 2144
7906.01 2195
7906.85 2218
7907.69 2223
7908.53 2195
7909.37 2167
7910.21 2129
7911.04 2057
7911.88 2045
7912.72 2107
7913.56 2054
7914.40 2182
7915.24 2263
7916.08 2407
7916.92 2513
7917.76 2724
7918.60 2910
7919.44 3189
7920.28 3517
7921.12 3739
7921.96 3863
7922.80 3920
7923.64 3841
7924.48 3749
7925.32 3444
7926.16 3213
7927.01 2921
7927.85 2750
7928.69 2718
7929.53 2681
7930.37 2402
7931.21 2402
7932.05 2361
7932.89 2491
7933.73 2509
7934.57 2571
7935.41 2483
7936.25 2527
7937.09 2463
7937.93 2324
7938.78 2204
7939.62 2090
7940.46 2109
7941.30 2059
7942.14 1999
7942.98 1967
7943.82 1972
7944.66 1946
7945.51 1950
7946.35 2010
7947.19 1903
7948.03 2011
7948.87 2210
7949.71 2170
7950.56 2050
7951.40 2061
7952.24 1956
7953.08 2056
7953.92 2136
7954.76 2121
7955.61 1927
7956.45 1987
7957.29 1964
7958.13 1962
7958.97 2049
7959.82 2012
7960.66 2063
7961.50 2038
7962.34 1959
7963.19 1972
7964.03 2065
7964.87 2024
7965.71 2009
7966.56 1995
7967.40 2029
7968.24 2034
7969.08 2003
7969.93 2130
7970.77 2094
7971.61 2083
7972.45 2083
7973.30 2077
7974.14 2095
7974.98 2129
7975.83 1996
7976.67 1835
7977.51 1923
7978.36 1905
7979.20 1859
7980.04 1865
7980.89 1956
7981.73 1895
7982.57 1751
7983.42 1763
7984.26 1804
7985.10 1796
7985.95 1898
7986.79 1884
7987.63 1872
7988.48 1916
7989.32 1834
7990.16 1816
7991.01 1807
7991.85 1845
7992.70 1933
7993.54 1937
7994.38 1921
7995.23 1836
7996.07 1832
7996.92 1845
7997.76 1895
7998.60 2002
7999.45 1961
8000.29 1897
8001.14 1785
8001.98 1846
8002.83 1821
8003.67 1849
8004.52 1829
8005.36 1878
8006.20 1875
8007.05 1849
8007.89 1863
8008.74 1979
8009.58 1933
8010.43 1960
8011.27 2053
8012.12 2195
8012.96 2121
8013.81 2169
8014.65 2259
8015.50 2184
8016.34 2146
8017.19 2158
8018.03 2021
8018.88 1911
8019.72 1985
8020.57 1862
8021.42 1856
8022.26 1783
8023.11 1824
8023.95 1806
8024.80 1861
8025.64 1845
8026.49 1806
8027.33 1795
8028.18 1697
8029.03 1741
8029.87 1713
8030.72 1727
8031.56 1777
8032.41 1836
8033.26 1759
8034.10 1871
8034.95 1846
8035.79 1897
8036.64 2035
8037.49 1925
8038.33 2068
8039.18 2035
8040.03 2042
8040.87 2061
8041.72 2113
8042.57 2061
8043.41 1967
8044.26 1887
8045.11 1903
8045.95 1875
8046.80 1908
8047.65 1801
8048.49 1746
8049.34 1716
8050.19 1903
8051.03 1936
8051.88 1900
8052.73 1939
8053.58 1893
8054.42 1915
8055.27 1900
8056.12 1821
8056.96 1829
8057.81 1711
8058.66 1808
8059.51 1888
8060.35 1781
8061.20 1661
8062.05 1684
8062.90 1692
8063.74 1729
8064.59 1733
8065.44 1621
8066.29 1719
8067.14 1767
8067.98 1826
8068.83 1718
8069.68 1673
8070.53 1698
8071.38 1642
8072.22 1663
8073.07 1734
8073.92 1675
8074.77 1744
8075.62 1641
8076.46 1596
8077.31 1556
8078.16 1511
8079.01 1577
8079.86 1629
8080.71 1642
8081.56 1611
8082.40 1631
8083.25 1701
8084.10 1687
8084.95 1628
8085.80 1611
8086.65 1641
8087.50 1669
8088.35 1594
8089.19 1615
8090.04 1549
8090.89 1667
8091.74 1640
8092.59 1578
8093.44 1651
8094.29 1715
8095.14 1715
8095.99 1689
8096.84 1571
8097.69 1615
8098.54 1612
8099.39 1600
8100.24 1588
8101.09 1595
8101.94 1579
8102.79 1551
8103.63 1623
8104.48 1680
8105.33 1570
8106.18 1651
8107.03 1681
8107.88 1710
8108.73 1656
8109.58 1683
8110.43 1689
8111.28 1625
8112.14 1604
8112.99 1683
8113.84 1704
8114.69 1615
8115.54 1600
8116.39 1576
8117.24 1611
8118.09 1544
8118.94 1576
8119.79 1609
8120.64 1650
8121.49 1644
8122.34 1665
8123.19 1704
8124.04 1803
8124.89 1829
8125.74 1718
8126.60 1741
8127.45 1766
8128.30 1725
8129.15 1719
8130.00 1653
8130.85 1697
8131.70 1624
8132.55 1637
8133.40 1543
8134.26 1532
8135.11 1575
8135.96 1671
8136.81 1684
8137.66 1638
8138.51 1620
8139.37 1621
8140.22 1686
8141.07 1566
8141.92 1647
8142.77 1681
8143.62 1672
8144.48 1668
8145.33 1521
8146.18 1605
8147.03 1695
8147.88 1600
8148.74 1614
8149.59 1584
8150.44 1705
8151.29 1714
8152.15 1714
8153.00 1636
8153.85 1595
8154.70 1582
8155.56 1730
8156.41 1728
8157.26 1689
8158.11 1777
8158.97 1812
8159.82 1859
8160.67 1723
8161.52 1750
8162.38 1714
8163.23 1654
8164.08 1653
8164.94 1662
8165.79 1614
8166.64 1688
8167.49 1716
8168.35 1601
8169.20 1575
8170.05 1651
8170.91 1622
8171.76 1616
8172.61 1560
8173.47 1575
8174.32 1488
8175.17 1479
8176.03 1609
8176.88 1503
8177.74 1539
8178.59 1598
8179.44 1535
8180.30 1442
8181.15 1568
8182.00 1582
8182.86 1604
8183.71 1582
8184.57 1572
8185.42 1508
8186.27 1495
8187.13 1509
8187.98 1530
8188.84 1517
8189.69 1571
8190.55 1507
8191.40 1495
8192.25 1484
8193.11 1443
8193.96 1474
8194.82 1494
8195.67 1415
8196.53 1530
8197.38 1541
8198.24 1507
8199.09 1551
8199.95 1480
8200.80 1497
8201.66 1523
8202.51 1590
8203.37 1489
8204.22 1478
8205.08 1482
8205.93 1559
8206.79 1494
8207.64 1419
8208.50 1467
8209.35 1482
8210.21 1519
8211.06 1505
8211.92 1569
8212.77 1600
8213.63 1625
8214.48 1542
8215.34 1504
8216.20 1521
8217.05 1521
8217.91 1537
8218.76 1560
8219.62 1513
8220.48 1551
8221.33 1570
8222.19 1625
8223.04 1672
8223.90 1707
8224.76 1835
8225.61 1788
8226.47 1836
8227.32 1883
8228.18 1716
8229.04 1823
8229.89 1753
8230.75 1704
8231.61 1728
8232.46 1782
8233.32 1634
8234.18 1589
8235.03 1575
8235.89 1516
8236.75 1526
8237.60 1559
8238.46 1475
8239.32 1472
8240.17 1561
8241.03 1420
8241.89 1520
8242.74 1550
8243.60 1472
8244.46 1538
8245.32 1546
8246.17 1545
8247.03 1567
8247.89 1501
8248.74 1619
8249.60 1577
8250.46 1473
8251.32 1414
8252.17 1443
8253.03 1483
8253.89 1498
8254.75 1489
8255.60 1525
8256.46 1527
8257.32 1596
8258.18 1528
8259.04 1440
8259.89 1432
8260.75 1478
8261.61 1596
8262.47 1502
8263.33 1509
8264.18 1446
8265.04 1405
8265.90 1520
8266.76 1538
8267.62 1466
8268.48 1513
8269.33 1534
8270.19 1450
8271.05 1442
8271.91 1503
8272.77 1493
8273.63 1487
8274.49 1581
8275.34 1495
8276.20 1594
8277.06 1483
8277.92 1570
8278.78 1550
8279.64 1517
8280.50 1547
8281.36 1470
8282.22 1496
8283.08 1566
8283.93 1492
8284.79 1488
8285.65 1516
8286.51 1523
8287.37 1555
8288.23 1613
8289.09 1546
8289.95 1486
8290.81 1491
8291.67 1488
8292.53 1595
8293.39 1613
8294.25 1589
8295.11 1581
8295.97 1626
8296.83 1576
8297.69 1551
8298.55 1499
8299.41 1555
8300.27 1569
8301.13 1644
8301.99 1570
8302.85 1553
8303.71 1544
8304.57 1543
8305.43 1386
8306.29 1514
8307.15 1564
8308.01 1580
8308.87 1553
8309.73 1555
8310.59 1663
8311.45 1520
8312.31 1601
8313.17 1512
8314.03 1549
8314.90 1597
8315.76 1525
8316.62 1595
8317.48 1563
8318.34 1610
8319.20 1641
8320.06 1681
8320.92 1540
8321.78 1647
8322.64 1606
8323.51 1579
8324.37 1600
8325.23 1550
8326.09 1620
8326.95 1611
8327.81 1537
8328.67 1501
8329.54 1593
8330.40 1680
8331.26 1677
8332.12 1516
8332.98 1582
8333.84 1553
8334.71 1546
8335.57 1549
8336.43 1563
8337.29 1721
8338.15 1612
8339.02 1552
8339.88 1513
8340.74 1541
8341.60 1540
8342.46 1491
8343.33 1591
8344.19 1585
8345.05 1684
8345.91 1603
8346.78 1620
8347.64 1661
8348.50 1610
8349.36 1648
8350.23 1619
8351.09 1676
8351.95 1623
8352.81 1666
8353.68 1686
8354.54 1687
8355.40 1679
8356.27 1715
8357.13 1689
8357.99 1678
8358.86 1670
8359.72 1624
8360.58 1691
8361.44 1670
8362.31 1674
8363.17 1673
8364.03 1725
8364.90 1735
8365.76 1775
8366.63 1697
8367.49 1736
8368.35 1714
8369.22 1765
8370.08 1769
8370.94 1760
8371.81 1637
8372.67 1755
8373.53 1789
8374.40 1723
8375.26 1696
8376.13 1712
8376.99 1763
8377.85 1752
8378.72 1838
8379.58 1895
8380.45 1766
8381.31 1727
8382.18 1721
8383.04 1805
8383.90 1769
8384.77 1837
8385.63 1821
8386.50 1811
8387.36 1922
8388.23 1931
8389.09 1882
8389.96 1868
8390.82 1934
8391.69 1878
8392.55 1994
8393.42 1991
8394.28 1919
8395.15 2050
8396.01 1932
8396.88 2000
8397.74 2076
8398.61 2045
8399.47 2079
8400.34 2144
8401.20 2142
8402.07 2192
8402.93 2205
8403.80 2210
8404.66 2191
8405.53 2179
8406.39 2250
8407.26 2250
8408.12 2134
8408.99 2213
8409.86 2280
8410.72 2226
8411.59 2309
8412.45 2297
8413.32 2373
8414.19 2356
8415.05 2412
8415.92 2442
8416.78 2335
8417.65 2433
8418.52 2405
8419.38 2430
8420.25 2521
8421.11 2469
8421.98 2460
8422.85 2460
8423.71 2646
8424.58 2618
8425.45 2526
8426.31 2650
8427.18 2698
8428.05 2562
8428.91 2695
8429.78 2706
8430.65 2680
8431.51 2802
8432.38 2737
8433.25 2810
8434.11 2837
8434.98 2904
8435.85 2954
8436.72 3054
8437.58 3014
8438.45 3115
8439.32 3204
8440.18 3261
8441.05 3347
8441.92 3353
8442.79 3583
8443.65 3685
8444.52 3724
8445.39 3836
8446.26 3874
8447.12 3992
8447.99 3927
8448.86 3895
8449.73 3837
8450.60 3899
8451.46 4043
8452.33 4228
8453.20 4247
8454.07 4328
8454.94 4762
8455.80 5482
8456.67 6416
8457.54 7930
8458.41 9698
8459.28 11487
8460.14 12812
8461.01 13413
8461.88 13361
8462.75 12548
8463.62 11389
8464.49 10195
8465.36 8661
8466.22 7342
8467.09 5905
8467.96 5029
8468.83 4671
8469.70 4094
8470.57 3839
8471.44 3495
8472.31 3325
8473.17 3125
8474.04 2981
8474.91 2907
8475.78 2883
8476.65 2735
8477.52 2806
8478.39 2738
8479.26 2596
8480.13 2566
8481.00 2663
8481.87 2643
8482.74 2490
8483.61 2445
8484.48 2512
8485.34 2461
8486.21 2511
8487.08 2474
8487.95 2549
8488.82 2619
8489.69 2535
8490.56 2476
8491.43 2562
8492.30 2613
8493.17 2563
8494.04 2602
8494.91 2731
8495.78 2761
8496.65 2812
8497.52 2949
8498.39 3167
8499.26 3243
8500.13 3211
8501.01 3101
8501.88 2967
8502.75 2894
8503.62 2783
8504.49 2632
8505.36 2560
8506.23 2524
8507.10 2576
8507.97 2515
8508.84 2460
8509.71 2482
8510.58 2466
8511.45 2432
8512.32 2536
8513.20 2537
8514.07 2469
8514.94 2551
8515.81 2615
8516.68 2650
8517.55 2665
8518.42 2701
8519.29 2826
8520.17 2852
8521.04 2830
8521.91 2808
8522.78 2792
8523.65 2846
8524.52 2873
8525.39 2889
8526.27 2889
8527.14 2999
8528.01 2947
8528.88 2895
8529.75 2992
8530.63 3160
8531.50 3249
8532.37 3133
8533.24 3201
8534.11 3066
8534.99 3113
8535.86 3093
8536.73 3067
8537.60 3116
8538.47 2995
8539.35 3004
8540.22 3121
8541.09 3096
8541.96 2987
8542.84 2763
8543.71 2855
8544.58 2814
8545.46 2717
8546.33 2609
8547.20 2650
8548.07 2530
8548.95 2473
8549.82 2403
8550.69 2352
8551.57 2405
8552.44 2271
8553.31 2324
8554.18 2382
8555.06 2390
8555.93 2304
8556.80 2437
8557.68 2643
8558.55 2708
8559.42 2801
8560.30 2721
8561.17 2652
8562.04 2518
8562.92 2367
8563.79 2341
8564.67 2232
8565.54 2229
8566.41 2138
8567.29 2134
8568.16 2196
8569.03 2148
8569.91 2118
8570.78 2197
8571.66 2167
8572.53 2110
8573.40 2106
8574.28 2161
8575.15 2168
8576.03 2075
8576.90 2027
8577.78 2099
8578.65 2032
8579.52 1972
8580.40 2011
8581.27 2027
8582.15 2001
8583.02 1952
8583.90 1995
8584.77 2085
8585.65 2033
8586.52 2051
8587.40 2080
8588.27 2078
8589.15 2029
8590.02 2019
8590.90 2064
8591.77 2060
8592.65 2041
8593.52 2085
8594.40 2050
8595.27 2106
8596.15 2127
8597.02 2030
8597.90 2040
8598.77 2089
8599.65 2091
8600.52 2159
8601.40 2156
8602.28 2171
8603.15 2127
8604.03 2115
8604.90 2203
8605.78 2168
8606.65 2154
8607.53 2065
8608.41 2101
8609.28 2054
8610.16 2094
8611.03 2109
8611.91 2059
8612.79 2178
8613.66 2199
8614.54 2102
8615.41 2080
8616.29 2180
8617.17 2059
8618.04 2053
8618.92 2138
8619.80 2094
8620.67 2144
8621.55 2114
8622.43 2079
8623.30 2061
8624.18 2193
8625.06 2145
8625.93 2184
8626.81 2180
8627.69 2242
8628.56 2290
8629.44 2200
8630.32 2262
8631.20 2344
8632.07 2398
8632.95 2376
8633.83 2359
8634.70 2416
8635.58 2484
8636.46 2558
8637.34 2375
8638.21 2407
8639.09 2386
8639.97 2337
8640.85 2367
8641.72 2341
8642.60 2334
8643.48 2394
8644.36 2490
8645.23 2501
8646.11 2396
8646.99 2451
8647.87 2449
8648.75 2544
8649.62 2608
8650.50 2594
8651.38 2725
8652.26 2814
8653.14 2602
8654.01 2782
8654.89 2823
8655.77 2866
8656.65 2843
8657.53 2877
8658.41 2899
8659.29 2836
8660.16 2880
8661.04 2750
8661.92 2820
8662.80 2915
8663.68 2843
8664.56 2861
8665.44 2876
8666.31 2926
8667.19 2995
8668.07 2983
8668.95 2942
8669.83 2954
8670.71 2998
8671.59 3033
8672.47 3208
8673.35 3313
8674.23 3302
8675.11 3415
8675.99 3709
8676.86 3775
8677.74 3850
8678.62 4066
8679.50 4294
8680.38 4285
8681.26 4255
8682.14 4162
8683.02 4148
8683.90 3985
8684.78 3795
8685.66 3635
8686.54 3659
8687.42 3674
8688.30 3533
8689.18 3675
8690.06 3652
8690.94 3821
8691.82 4086
8692.70 4726
8693.58 5570
8694.46 6417
8695.34 7557
8696.22 8409
8697.10 8917
8697.98 9150
8698.86 8935
8699.74 8434
8700.62 7651
8701.51 6511
8702.39 5526
8703.27 4847
8704.15 4417
8705.03 4077
8705.91 3720
8706.79 3589
8707.67 3442
8708.55 3220
8709.43 3271
8710.31 3282
8711.20 3163
8712.08 3092
8712.96 3010
8713.84 2977
8714.72 3030
8715.60 3027
8716.48 2995
8717.36 3038
8718.25 3093
8719.13 3129
8720.01 3169
8720.89 3162
8721.77 3308
8722.65 3399
8723.54 3515
8724.42 3437
8725.30 3409
8726.18 3428
8727.06 3299
8727.95 3258
8728.83 3190
8729.71 3053
8730.59 3019
8731.47 3164
8732.36 3148
8733.24 3146
8734.12 3192
8735.00 3279
8735.89 3344
8736.77 3382
8737.65 3273
8738.53 3224
8739.42 3140
8740.30 3111
8741.18 3124
8742.06 3137
8742.95 3101
8743.83 3014
8744.71 2974
8745.59 2933
8746.48 3024
8747.36 3166
8748.24 3056
8749.13 2936
8750.01 3075
8750.89 3037
8751.78 3104
8752.66 3075
8753.54 3085
8754.43 3162
8755.31 3138
8756.19 3228
8757.08 3200
8757.96 3296
8758.84 3254
8759.73 3293
8760.61 3473
8761.49 3481
8762.38 3558
8763.26 3432
8764.15 3563
8765.03 3713
8765.91 3748
8766.80 3846
8767.68 3974
8768.57 3965
8769.45 4174
8770.33 4172
8771.22 4248
8772.10 4198
8772.99 4252
8773.87 4127
8774.75 4251
8775.64 4146
8776.52 3846
8777.41 3747
8778.29 3968
8779.18 3954
8780.06 3993
8780.95 4119
8781.83 4819
8782.72 5281
8783.60 6229
8784.49 7572
8785.37 8801
8786.26 9397
8787.14 9641
8788.03 9468
8788.91 8874
8789.80 8202
8790.68 7537
8791.57 6655
8792.45 5742
8793.34 5035
8794.22 4521
8795.11 4080
8795.99 3887
8796.88 3667
8797.76 3530
8798.65 3588
8799.53 3587
8800.42 3477
8801.31 3694
8802.19 3668
8803.08 3623
8803.96 3564
8804.85 3514
8805.74 3407
8806.62 3244
8807.51 3114
8808.39 2950
8809.28 2762
8810.17 2719
8811.05 2691
8811.94 2696
8812.82 2703
8813.71 2723
8814.60 2779
8815.48 2897
8816.37 2842
8817.26 2734
8818.14 2731
8819.03 2742
8819.92 2704
8820.80 2585
8821.69 2782
8822.58 2827
8823.46 2797
8824.35 2707
8825.24 2695
8826.12 2837
8827.01 2794
8827.90 2743
8828.78 2702
8829.67 2547
8830.56 2495
8831.45 2519
8832.33 2446
8833.22 2453
8834.11 2424
8835.00 2466
8835.88 2507
8836.77 2330
8837.66 2333
8838.55 2328
8839.43 2400
8840.32 2388
8841.21 2437
8842.10 2470
8842.98 2452
8843.87 2445
8844.76 2410
8845.65 2512
8846.54 2513
8847.42 2457
8848.31 2599
8849.20 2567
8850.09 2577
8850.98 2573
8851.86 2636
8852.75 2505
8853.64 2457
8854.53 2509
8855.42 2431
8856.31 2543
8857.19 2544
8858.08 2581
8858.97 2459
8859.86 2426
8860.75 2549
8861.64 2560
8862.53 2571
8863.42 2522
8864.30 2503
8865.19 2418
8866.08 2539
8866.97 2514
8867.86 2437
8868.75 2438
8869.64 2346
8870.53 2352
8871.42 2294
8872.31 2201
8873.20 2192
8874.08 2149
8874.97 2126
8875.86 2083
8876.75 2033
8877.64 2104
8878.53 2092
8879.42 2128
8880.31 2009
8881.20 1940
8882.09 2066
8882.98 2065
8883.87 2019
8884.76 1985
8885.65 2019
8886.54 2016
8887.43 1965
8888.32 1989
8889.21 1984
8890.10 1919
8890.99 1964
8891.88 1923
8892.77 1870
8893.66 1814
8894.55 1856
8895.44 1847
8896.33 1890
8897.22 1847
8898.11 1714
8899.00 1789
8899.90 1779
8900.79 1793
8901.68 1869
8902.57 1819
8903.46 1731
8904.35 1735
8905.24 1737
8906.13 1791
8907.02 1751
8907.91 1679
8908.80 1705
8909.70 1663
8910.59 1654
8911.48 1769
8912.37 1724
8913.26 1698
8914.15 1707
8915.04 1762
8915.93 1687
8916.83 1687
8917.72 1674
8918.61 1701
8919.50 1585
8920.39 1631
8921.28 1609
8922.18 1595
8923.07 1679
8923.96 1634
8924.85 1567
8925.74 1537
8926.64 1582
8927.53 1579
8928.42 1643
8929.31 1675
8930.20 1630
8931.10 1685
8931.99 1781
8932.88 1768
8933.77 1674
8934.67 1626
8935.56 1752
8936.45 1731
8937.34 1678
8938.24 1593
8939.13 1533
8940.02 1662
8940.91 1630
8941.81 1562
8942.70 1555
8943.59 1541
8944.49 1546
8945.38 1600
8946.27 1550
8947.16 1502
8948.06 1494
8948.95 1494
8949.84 1518
8950.74 1541
8951.63 1530
8952.52 1554
8953.42 1519
8954.31 1534
8955.20 1477
8956.10 1465
8956.99 1512
8957.88 1483
8958.78 1449
8959.67 1513
8960.56 1509
8961.46 1448
8962.35 1440
8963.25 1472
8964.14 1377
8965.03 1500
8965.93 1498
8966.82 1407
8967.72 1450
8968.61 1481
8969.50 1477
8970.40 1426
8971.29 1399
8972.19 1390
8973.08 1482
8973.98 1505
8974.87 1443
8975.76 1476
8976.66 1503
8977.55 1464
8978.45 1419
8979.34 1332
8980.24 1415
8981.13 1389
8982.03 1332
8982.92 1307
8983.82 1381
8984.71 1385
8985.61 1351
8986.50 1394
8987.40 1349
8988.29 1379
8989.19 1371
8990.08 1356
8990.98 1321
8991.87 1338
8992.77 1391
8993.66 1377
8994.56 1392
8995.45 1345
8996.35 1328
8997.24 1379
8998.14 1390
8999.04 1298
8999.93 1339
9000.83 1465
9001.72 1346
9002.62 1375
9003.51 1322
9004.41 1362
9005.31 1349
9006.20 1291
9007.10 1312
9007.99 1300
9008.89 1315
9009.79 1268
9010.68 1313
9011.58 1344
9012.48 1293
9013.37 1371
9014.27 1295
9015.16 1246
9016.06 1297
9016.96 1368
9017.85 1383
9018.75 1340
9019.65 1253
9020.54 1263
9021.44 1348
9022.34 1285
9023.23 1308
9024.13 1320
9025.03 1326
9025.93 1314
9026.82 1336
9027.72 1266
9028.62 1201
9029.51 1247
9030.41 1269
9031.31 1295
9032.21 1327
9033.10 1354
9034.00 1240
9034.90 1179
9035.79 1172
9036.69 1223
9037.59 1190
9038.49 1287
9039.38 1371
9040.28 1315
9041.18 1280
9042.08 1242
9042.98 1262
9043.87 1265
9044.77 1186
9045.67 1259
9046.57 1236
9047.47 1299
9048.36 1250
9049.26 1254
9050.16 1253
9051.06 1262
9051.96 1271
9052.85 1297
9053.75 1284
9054.65 1306
9055.55 1297
9056.45 1237
9057.35 1346
9058.25 1312
9059.14 1251
9060.04 1310
9060.94 1363
9061.84 1384
9062.74 1355
9063.64 1339
9064.54 1348
9065.44 1379
9066.33 1476
9067.23 1390
9068.13 1421
9069.03 1367
9069.93 1414
9070.83 1415
9071.73 1401
9072.63 1433
9073.53 1468
9074.43 1463
9075.33 1383
9076.23 1342
9077.13 1300
9078.03 1336
9078.92 1336
9079.82 1302
9080.72 1299
9081.62 1374
9082.52 1335
9083.42 1341
9084.32 1251
9085.22 1284
9086.12 1253
9087.02 1268
9087.92 1206
9088.82 1250
9089.72 1234
9090.62 1285
9091.52 1332
9092.42 1237
9093.32 1358
9094.22 1337
9095.12 1321
9096.03 1350
9096.93 1269
9097.83 1177
9098.73 1243
9099.63 1328
9100.53 1306
9101.43 1180
9102.33 1215
9103.23 1261
9104.13 1280
9105.03 1265
9105.93 1244
9106.83 1272
9107.74 1285
9108.64 1207
9109.54 1167
9110.44 1283
9111.34 1298
9112.24 1263
9113.14 1252
9114.04 1329
9114.94 1287
9115.85 1330
9116.75 1318
9117.65 1291
9118.55 1306
9119.45 1272
9120.35 1191
9121.26 1268
9122.16 1292
9123.06 1294
9123.96 1256
9124.86 1314
9125.77 1275
9126.67 1312
9127.57 1271
9128.47 1168
9129.37 1164
9130.28 1201
9131.18 1279
9132.08 1309
9132.98 1260
9133.88 1242
9134.79 1297
9135.69 1196
9136.59 1154
9137.49 1189
9138.40 1233
9139.30 1257
9140.20 1285
9141.10 1236
9142.01 1225
9142.91 1218
9143.81 1214
9144.72 1249
9145.62 1248
9146.52 1292
9147.42 1264
9148.33 1196
9149.23 1242
9150.13 1275
9151.04 1332
9151.94 1336
9152.84 1280
9153.75 1240
9154.65 1262
9155.55 1306
9156.46 1298
9157.36 1291
9158.26 1212
9159.17 1228
9160.07 1214
9160.97 1308
9161.88 1215
9162.78 1273
9163.69 1263
9164.59 1260
9165.49 1267
9166.40 1210
9167.30 1270
9168.21 1196
9169.11 1219
9170.01 1251
9170.92 1261
9171.82 1197
9172.73 1268
9173.63 1302
9174.53 1215
9175.44 1212
9176.34 1215
9177.25 1227
9178.15 1177
9179.06 1163
9179.96 1222
9180.87 1240
9181.77 1183
9182.68 1210
9183.58 1178
9184.49 1210
9185.39 1207
9186.30 1291
9187.20 1201
9188.11 1208
9189.01 1240
9189.92 1211
9190.82 1220
9191.73 1219
9192.63 1256
9193.54 1262
9194.44 1248
9195.35 1214
9196.25 1280
9197.16 1332
9198.06 1218
9198.97 1248
9199.87 1264
9200.78 1321
9201.69 1314
9202.59 1408
9203.50 1480
9204.40 1459
9205.31 1477
9206.21 1428
9207.12 1365
9208.03 1445
9208.93 1442
9209.84 1288
9210.74 1281
9211.65 1272
9212.56 1274
9213.46 1245
9214.37 1219
9215.28 1243
9216.18 1269
9217.09 1265
9218.00 1229
9218.90 1238
9219.81 1208
9220.72 1309
9221.62 1378
9222.53 1368
9223.44 1376
9224.34 1359
9225.25 1258
9226.16 1314
9227.06 1279
9227.97 1237
9228.88 1301
9229.78 1247
9230.69 1216
9231.60 1285
9232.51 1201
9233.41 1259
9234.32 1179
9235.23 1210
9236.13 1180
9237.04 1232
9237.95 1226
9238.86 1183
9239.76 1247
9240.67 1216
9241.58 1253
9242.49 1224
9243.39 1236
9244.30 1281
9245.21 1241
9246.12 1311
9247.03 1263
9247.93 1193
9248.84 1185
9249.75 1197
9250.66 1220
9251.57 1183
9252.47 1224
9253.38 1249
9254.29 1234
9255.20 1177
9256.11 1246
9257.02 1268
9257.92 1208
9258.83 1302
9259.74 1264
9260.65 1342
9261.56 1244
9262.47 1208
9263.38 1143
9264.28 1151
9265.19 1278
9266.10 1216
9267.01 1259
9267.92 1258
9268.83 1175
9269.74 1215
9270.65 1281
9271.56 1245
9272.47 1219
9273.37 1228
9274.28 1232
9275.19 1179
9276.10 1142
9277.01 1245
9277.92 1292
9278.83 1329
9279.74 1275
9280.65 1308
9281.56 1247
9282.47 1310
9283.38 1260
9284.29 1290
9285.20 1315
9286.11 1292
9287.02 1305
9287.93 1310
9288.84 1277
9289.75 1224
9290.66 1221
9291.57 1195
9292.48 1221
9293.39 1311
9294.30 1263
9295.21 1222
9296.12 1224
9297.03 1275
9297.94 1245
9298.85 1291
9299.76 1279
9300.67 1368
9301.58 1408
9302.49 1351
9303.40 1327
9304.31 1296
9305.23 1322
9306.14 1244
9307.05 1227
9307.96 1228
9308.87 1299
9309.78 1222
9310.69 1249
9311.60 1360
9312.51 1281
9313.42 1317
9314.34 1333
9315.25 1386
9316.16 1268
9317.07 1268
9317.98 1236
9318.89 1208
9319.80 1328
9320.72 1251
9321.63 1209
9322.54 1285
9323.45 1289
9324.36 1330
9325.27 1270
9326.19 1228
9327.10 1380
9328.01 1290
9328.92 1249
9329.83 1238
9330.74 1294
9331.66 1270
9332.57 1205
9333.48 1193
9334.39 1283
9335.31 1284
9336.22 1220
9337.13 1230
9338.04 1232
9338.96 1149
9339.87 1189
9340.78 1172
9341.69 1238
9342.61 1269
9343.52 1197
9344.43 1264
9345.34 1206
9346.26 1264
9347.17 1204
9348.08 1258
9348.99 1249
9349.91 1259
9350.82 1254
9351.73 1251
9352.65 1336
9353.56 1283
9354.47 1292
9355.39 1265
9356.30 1261
9357.21 1270
9358.13 1250
9359.04 1165
9359.95 1376
9360.87 1301
9361.78 1288
9362.69 1277
9363.61 1253
9364.52 1265
9365.43 1262
9366.35 1271
9367.26 1248
9368.18 1264
9369.09 1263
9370.00 1282
9370.92 1281
9371.83 1289
9372.75 1309
9373.66 1381
9374.57 1275
9375.49 1399
9376.40 1334
9377.32 1285
9378.23 1211
9379.15 1320
9380.06 1300
9380.97 1288
9381.89 1316
9382.80 1251
9383.72 1267
9384.63 1282
9385.55 1405
9386.46 1326
9387.38 1387
9388.29 1332
9389.21 1364
9390.12 1298
9391.04 1445
9391.95 1389
9392.87 1412
9393.78 1464
9394.70 1440
9395.61 1549
9396.53 1545
9397.44 1535
9398.36 1625
9399.27 1497
9400.19 1564
9401.10 1593
9402.02 1658
9402.94 1609
9403.85 1584
9404.77 1494
9405.68 1470
9406.60 1502
9407.51 1458
9408.43 1554
9409.35 1451
9410.26 1510
9411.18 1490
9412.09 1389
9413.01 1447
9413.93 1485
9414.84 1455
9415.76 1447
9416.67 1493
9417.59 1484
9418.51 1483
9419.42 1459
9420.34 1534
9421.26 1549
9422.17 1469
9423.09 1469
9424.01 1535
9424.92 1529
9425.84 1494
9426.76 1489
9427.67 1443
9428.59 1461
9429.51 1444
9430.42 1505
9431.34 1529
9432.26 1405
9433.17 1442
9434.09 1495
9435.01 1501
9435.93 1561
9436.84 1665
9437.76 1749
9438.68 1699
9439.59 1759
9440.51 1778
9441.43 1740
9442.35 1754
9443.26 1876
9444.18 1805
9445.10 1748
9446.02 1715
9446.93 1686
9447.85 1771
9448.77 1774
9449.69 1708
9450.61 1728
9451.52 1777
9452.44 1924
9453.36 1991
9454.28 2186
9455.20 2447
9456.11 2837
9457.03 3173
9457.95 3257
9458.87 3324
9459.79 3206
9460.71 2915
9461.62 2730
9462.54 2492
9463.46 2294
9464.38 2057
9465.30 1834
9466.22 1799
9467.14 1701
9468.05 1643
9468.97 1587
9469.89 1576
9470.81 1549
9471.73 1576
9472.65 1599
9473.57 1646
9474.49 1582
9475.41 1587
9476.32 1490
9477.24 1533
9478.16 1547
9479.08 1444
9480.00 1490
9480.92 1499
9481.84 1608
9482.76 1603
9483.68 1621
9484.60 1700
9485.52 1771
9486.44 1815
9487.36 1731
9488.28 1740
9489.20 1717
9490.12 1813
9491.04 1689
9491.96 1626
9492.88 1639
9493.80 1646
9494.72 1562
9495.64 1569
9496.56 1622
9497.48 1598
9498.40 1499
9499.32 1526
9500.24 1573
9501.16 1454
9502.08 1507
9503.00 1471
9503.92 1446
9504.84 1434
9505.76 1442
9506.68 1400
9507.60 1430
9508.52 1521
9509.44 1474
9510.36 1459
9511.28 1480
9512.21 1459
9513.13 1453
9514.05 1414
9514.97 1502
9515.89 1560
9516.81 1496
9517.73 1444
9518.65 1486
9519.57 1548
9520.50 1622
9521.42 1435
9522.34 1432
9523.26 1466
9524.18 1484
9525.10 1502
9526.02 1534
9526.95 1515
9527.87 1535
9528.79 1522
9529.71 1503
9530.63 1464
9531.55 1507
9532.48 1575
9533.40 1617
9534.32 1622
9535.24 1726
9536.16 1692
9537.09 1690
9538.01 1693
9538.93 1737
9539.85 1771
9540.77 1712
9541.70 1683
9542.62 1591
9543.54 1573
9544.46 1528
9545.39 1558
9546.31 1568
9547.23 1445
9548.15 1555
9549.08 1551
9550.00 1474
9550.92 1479
9551.85 1510
9552.77 1477
9553.69 1410
9554.61 1428
9555.54 1448
9556.46 1515
9557.38 1432
9558.31 1462
9559.23 1407
9560.15 1430
9561.08 1457
9562.00 1420
9562.92 1377
9563.85 1510
9564.77 1484
9565.69 1496
9566.62 1487
9567.54 1498
9568.46 1518
9569.39 1511
9570.31 1469
9571.23 1507
9572.16 1509
9573.08 1463
9574.01 1446
9574.93 1516
9575.85 1415
9576.78 1390
9577.70 1460
9578.63 1444
9579.55 1489
9580.47 1530
9581.40 1499
9582.32 1425
9583.25 1400
9584.17 1371
9585.10 1439
9586.02 1406
9586.94 1495
9587.87 1448
9588.79 1432
9589.72 1455
9590.64 1501
9591.57 1439
9592.49 1454
9593.42 1491
9594.34 1464
9595.27 1508
9596.19 1523
9597.12 1436
9598.04 1566
9598.97 1555
9599.89 1499
9600.82 1474
9601.74 1556
9602.67 1620
9603.59 1557
9604.52 1503
9605.44 1513
9606.37 1593
9607.29 1566
9608.22 1515
9609.15 1590
9610.07 1703
9611.00 1654
9611.92 1595
9612.85 1569
9613.77 1497
9614.70 1530
9615.63 1542
9616.55 1578
9617.48 1657
9618.40 1767
9619.33 1629
9620.26 1615
9621.18 1570
9622.11 1647
9623.03 1609
9623.96 1675
9624.89 1687
9625.81 1712
9626.74 1665
9627.67 1680
9628.59 1756
9629.52 1774
9630.45 1773
9631.37 1754
9632.30 1739
9633.23 1799
9634.15 1764
9635.08 1842
9636.01 1839
9636.93 1857
9637.86 1839
9638.79 1872
9639.71 1897
9640.64 1884
9641.57 1837
9642.50 1825
9643.42 1832
9644.35 1907
9645.28 1922
9646.21 2025
9647.13 2042
9648.06 2042
9648.99 2070
9649.92 2017
9650.84 2131
9651.77 2290
9652.70 2356
9653.63 2321
9654.55 2369
9655.48 2370
9656.41 2390
9657.34 2401
9658.26 2384
9659.19 2361
9660.12 2281
9661.05 2242
9661.98 2305
9662.91 2202
9663.83 2276
9664.76 2293
9665.69 2235
9666.62 2249
9667.55 2264
9668.48 2347
9669.40 2351
9670.33 2460
9671.26 2581
9672.19 2602
9673.12 2404
9674.05 2523
9674.98 2440
9675.90 2479
9676.83 2425
9677.76 2566
9678.69 2545
9679.62 2423
9680.55 2355
9681.48 2485
9682.41 2588
9683.34 2527
9684.27 2525
9685.19 2541
9686.12 2839
9687.05 2796
9687.98 2828
9688.91 2704
9689.84 2804
9690.77 2792
9691.70 2654
9692.63 2715
9693.56 2879
9694.49 2871
9695.42 2855
9696.35 2905
9697.28 2830
9698.21 3073
9699.14 3342
9700.07 3671
9701.00 3981
9701.93 4307
9702.86 4570
9703.79 4801
9704.72 4940
9705.65 5122
9706.58 4750
9707.51 4385
9708.44 4118
9709.37 3868
9710.30 3526
9711.23 3307
9712.16 3086
9713.09 2910
9714.02 2858
9714.95 2803
9715.88 2977
9716.82 3032
9717.75 3114
9718.68 3171
9719.61 3073
9720.54 3107
9721.47 3055
9722.40 2989
9723.33 2952
9724.26 2831
9725.19 2752
9726.13 2683
9727.06 2689
9727.99 2462
9728.92 2435
9729.85 2468
9730.78 2428
9731.71 2450
9732.64 2459
9733.58 2462
9734.51 2523
9735.44 2634
9736.37 2662
9737.30 2667
9738.23 2654
9739.17 2540
9740.10 2633
9741.03 2627
9741.96 2614
9742.89 2615
9743.83 2528
9744.76 2380
9745.69 2366
9746.62 2319
9747.55 2334
9748.49 2180
9749.42 2162
9750.35 2160
9751.28 2243
9752.22 2154
9753.15 2144
9754.08 2264
9755.01 2177
9755.95 2133
9756.88 2198
9757.81 2193
9758.75 2189
9759.68 2052
9760.61 1984
9761.54 2112
9762.48 2097
9763.41 2152
9764.34 2102
9765.28 2075
9766.21 2149
9767.14 2126
9768.08 2118
9769.01 2093
9769.94 2114
9770.88 2136
9771.81 2155
9772.74 2085
9773.68 2178
9774.61 2103
9775.54 2108
9776.48 2166
9777.41 2163
9778.34 2156
9779.28 2238
9780.21 2266
9781.14 2281
9782.08 2452
9783.01 2514
9783.95 2333
9784.88 2452
9785.81 2528
9786.75 2526
9787.68 2442
9788.62 2498
9789.55 2404
9790.49 2426
9791.42 2414
9792.35 2420
9793.29 2279
9794.22 2184
9795.16 2153
9796.09 2073
9797.03 1937
9797.96 2045
9798.90 1966
9799.83 2059
9800.77 2088
9801.70 2262
9802.64 2270
9803.57 2309
9804.51 2201
9805.44 2230
9806.38 2043
9807.31 2158
9808.25 2057
9809.18 2021
9810.12 1878
9811.05 1824
9811.99 1818
9812.92 1742
9813.86 1733
9814.79 1804
9815.73 1767
9816.66 1744
9817.60 1718
9818.54 1737
9819.47 1741
9820.41 1697
9821.34 1696
9822.28 1699
9823.21 1669
9824.15 1652
9825.09 1655
9826.02 1660
9826.96 1675
9827.89 1683
9828.83 1643
9829.77 1700
9830.70 1648
9831.64 1589
9832.57 1698
9833.51 1714
9834.45 1675
9835.38 1627
9836.32 1665
9837.26 1675
9838.19 1599
9839.13 1610
9840.07 1594
9841.00 1577
9841.94 1626
9842.88 1586
9843.81 1554
9844.75 1530
9845.69 1606
9846.62 1621
9847.56 1669
9848.50 1606
9849.44 1591
9850.37 1650
9851.31 1626
9852.25 1538
9853.18 1690
9854.12 1606
9855.06 1611
9856.00 1669
9856.93 1681
9857.87 1576
9858.81 1585
9859.75 1605
9860.68 1628
9861.62 1607
9862.56 1527
9863.50 1535
9864.44 1506
9865.37 1477
9866.31 1588
9867.25 1562
9868.19 1557
9869.13 1465
9870.06 1525
9871.00 1603
9871.94 1482
9872.88 1475
9873.82 1501
9874.75 1519
9875.69 1526
9876.63 1643
9877.57 1607
9878.51 1560
9879.45 1578
9880.39 1478
9881.32 1551
9882.26 1582
9883.20 1564
9884.14 1494
9885.08 1467
9886.02 1448
9886.96 1443
9887.90 1549
9888.83 1477
9889.77 1406
9890.71 1449
9891.65 1477
9892.59 1523
9893.53 1575
9894.47 1473
9895.41 1409
9896.35 1457
9897.29 1437
9898.23 1472
9899.17 1519
9900.11 1391
9901.05 1379
9901.99 1450
9902.92 1364
9903.86 1358
9904.80 1420
9905.74 1447
9906.68 1433
9907.62 1358
9908.56 1409
9909.50 1422
9910.44 1470
9911.38 1461
9912.32 1492
9913.26 1509
9914.20 1500
9915.14 1463
9916.08 1486
9917.02 1444
9917.97 1426
9918.91 1410
9919.85 1503
9920.79 1524
9921.73 1418
9922.67 1411
9923.61 1387
9924.55 1429
9925.49 1476
9926.43 1576
9927.37 1654
9928.31 1756
9929.25 1913
9930.19 2137
9931.13 2276
9932.08 2335
9933.02 2250
9933.96 2243
9934.90 2213
9935.84 1909
9936.78 1764
9937.72 1671
9938.66 1559
9939.61 1518
9940.55 1472
9941.49 1489
9942.43 1396
9943.37 1346
9944.31 1306
9945.26 1377
9946.20 1295
9947.14 1329
9948.08 1424
9949.02 1317
9949.96 1279
9950.91 1359
9951.85 1430
9952.79 1345
9953.73 1241
9954.67 1305
9955.62 1269
9956.56 1303
9957.50 1309
9958.44 1405
9959.39 1395
9960.33 1366
9961.27 1349
9962.21 1347
9963.16 1253
9964.10 1352
9965.04 1349
9965.98 1342
9966.93 1368
9967.87 1322
9968.81 1390
9969.75 1316
9970.70 1246
9971.64 1282
9972.58 1202
9973.53 1250
9974.47 1197
9975.41 1137
9976.36 1208
9977.30 1180
9978.24 1192
9979.18 1195
9980.13 1101
9981.07 1173
9982.01 1237
9982.96 1281
9983.90 1194
9984.85 1149
9985.79 1169
9986.73 1233
9987.68 1188
9988.62 1163
9989.56 1149
9990.51 1211
9991.45 1158
9992.40 1197
9993.34 1218
9994.28 1215
9995.23 1198
9996.17 1172
9997.12 1182
9998.06 1191
9999.00 1150
9999.95 1275
10000.89 1245
10001.84 1219
10002.78 1158
10003.73 1205
10004.67 1292
10005.61 1300
10006.56 1306
10007.50 1249
10008.45 1226
10009.39 1185
10010.34 1285
10011.28 1245
10012.23 1212
10013.17 1267
10014.12 1274
10015.06 1253
10016.01 1203
10016.95 1181
10017.90 1185
10018.84 1177
10019.79 1169
10020.73 1218
10021.68 1254
10022.62 1181
10023.57 1162
10024.51 1190
10025.46 1154
10026.41 1110
10027.35 1160
10028.30 1245
10029.24 1150
10030.19 1096
10031.13 1156
10032.08 1231
10033.03 1213
10033.97 1200
10034.92 1189
10035.86 1280
10036.81 1187
10037.76 1132
10038.70 1149
10039.65 1137
10040.59 1122
10041.54 1194
10042.49 1129
10043.43 1128
10044.38 1141
10045.33 1142
10046.27 1127
10047.22 1066
10048.16 1081
10049.11 1142
10050.06 1066
10051.00 1090
10051.95 1106
10052.90 1121
10053.84 1113
10054.79 1099
10055.74 1110
10056.69 1061
10057.63 1081
10058.58 1100
10059.53 1013
10060.47 1092
10061.42 1129
10062.37 1188
10063.32 1100
10064.26 1153
10065.21 1081
10066.16 1049
10067.10 1059
10068.05 1112
10069.00 1099
10069.95 1082
10070.89 1075
10071.84 1109
10072.79 1098
10073.74 1080
10074.69 1114
10075.63 1140
10076.58 1052
10077.53 1091
10078.48 1030
10079.43 1065
10080.37 1064
10081.32 1090
10082.27 1075
10083.22 1106
10084.17 1135
10085.11 1121
10086.06 1046
10087.01 1063
10087.96 1125
10088.91 1056
10089.86 1049
10090.81 1104
10091.75 1116
10092.70 1076
10093.65 1072
10094.60 1110
10095.55 1115
10096.50 1052
10097.45 1035
10098.40 1091
10099.34 1091
10100.29 1059
10101.24 1049
10102.19 1111
10103.14 1044
10104.09 1082
10105.04 1118
10105.99 1156
10106.94 1120
10107.89 1023
10108.84 1040
10109.79 1079
10110.73 1042
10111.68 1077
10112.63 1084
10113.58 1079
10114.53 1148
10115.48 1083
10116.43 1054
10117.38 1036
10118.33 1048
10119.28 1091
10120.23 1067
10121.18 1090
10122.13 1057
10123.08 1077
10124.03 1071
10124.98 1085
10125.93 1090
10126.88 1119
10127.83 1145
10128.78 1137
10129.73 1117
10130.68 1099
10131.64 1067
10132.59 1114
10133.54 1146
10134.49 1123
10135.44 1075
10136.39 1092
10137.34 1069
10138.29 1065
10139.24 1014
10140.19 1096
10141.14 1105
10142.09 1055
10143.04 1096
10144.00 1058
10144.95 1066
10145.90 1080
10146.85 1097
10147.80 1105
10148.75 1162
10149.70 1049
10150.65 1093
10151.61 1104
10152.56 1049
10153.51 1053
10154.46 1112
10155.41 1126
10156.36 1057
10157.31 1146
10158.27 1078
10159.22 1066
10160.17 1115
10161.12 1083
10162.07 1179
10163.03 1130
10163.98 1124
10164.93 1158
10165.88 1124
10166.83 1120
10167.79 1160
10168.74 1070
10169.69 1104
10170.64 1133
10171.60 1163
10172.55 1147
10173.50 1115
10174.45 1144
10175.41 1136
10176.36 1132
10177.31 1151
10178.26 1194
10179.22 1142
10180.17 1111
10181.12 1101
10182.07 1125
10183.03 1140
10183.98 1190
10184.93 1057
10185.89 1079
10186.84 1116
10187.79 1084
10188.75 1096
10189.70 1165
10190.65 1099
10191.60 1131
10192.56 1179
10193.51 1086
10194.47 1108
10195.42 1151
10196.37 1221
10197.33 1183
10198.28 1204
10199.23 1236
10200.19 1180
10201.14 1101
10202.09 1154
10203.05 1165
10204.00 1154
10204.96 1112
10205.91 1188
10206.86 1218
10207.82 1251
10208.77 1206
10209.73 1259
10210.68 1283
10211.63 1290
10212.59 1337
10213.54 1304
10214.50 1270
10215.45 1265
10216.41 1314
10217.36 1356
10218.32 1289
10219.27 1299
10220.22 1275
10221.18 1157
10222.13 1151
10223.09 1162
10224.04 1108
10225.00 1201
10225.95 1177
10226.91 1134
10227.86 1154
10228.82 1108
10229.77 1191
10230.73 1175
10231.68 1195
10232.64 1166
10233.59 1125
10234.55 1133
10235.50 1132
10236.46 1158
10237.42 1265
10238.37 1307
10239.33 1313
10240.28 1369
10241.24 1400
10242.19 1396
10243.15 1397
10244.10 1312
10245.06 1314
10246.02 1276
10246.97 1226
10247.93 1191
10248.88 1143
10249.84 1161
10250.80 1105
10251.75 1115
10252.71 1054
10253.66 1125
10254.62 1073
10255.58 1098
10256.53 1103
10257.49 1078
10258.45 1152
10259.40 1161
10260.36 1063
10261.32 1016
10262.27 1053
10263.23 1110
10264.19 1093
10265.14 1055
10266.10 1046
10267.06 1104
10268.01 1037
10268.97 1095
10269.93 1125
10270.88 1104
10271.84 1108
10272.80 1091
10273.76 1013
10274.71 1020
10275.67 1087
10276.63 1112
10277.58 1083
10278.54 1024
10279.50 1001
10280.46 1049
10281.41 1103
10282.37 1112
10283.33 1033
10284.29 1066
10285.24 1045
10286.20 1046
10287.16 1081
10288.12 972
10289.08 1027
10290.03 1028
10290.99 1022
10291.95 996
10292.91 919
10293.87 932
10294.82 1017
10295.78 1042
10296.74 1025
10297.70 987
10298.66 1018
10299.61 1025
10300.57 996
10301.53 1038
10302.49 1035
10303.45 1044
10304.41 1041
10305.37 1016
10306.32 1050
10307.28 1055
10308.24 1029
10309.20 975
10310.16 980
10311.12 1002
10312.08 955
10313.04 927
10314.00 1000
10314.95 1021
10315.91 982
10316.87 1020
10317.83 1050
10318.79 1069
10319.75 1037
10320.71 970
10321.67 1026
10322.63 991
10323.59 999
10324.55 958
10325.51 1012
10326.47 1029
10327.43 1051
10328.39 987
10329.35 943
10330.31 969
10331.27 1065
10332.23 1035
10333.19 1012
10334.15 976
10335.11 976
10336.07 1039
10337.03 1050
10337.99 955
10338.95 992
10339.91 952
10340.87 984
10341.83 1048
10342.79 1034
10343.75 1032
10344.71 1000
10345.67 1004
10346.63 963
10347.59 973
10348.55 974
10349.51 963
10350.47 995
10351.43 976
10352.39 956
10353.35 956
10354.31 982
10355.28 955
10356.24 1036
10357.20 997
10358.16 992
10359.12 1038
10360.08 960
10361.04 993
10362.00 1013
10362.96 1039
10363.93 996
10364.89 1065
10365.85 1078
10366.81 1043
10367.77 1043
10368.73 1037
10369.69 1040
10370.66 1043
10371.62 964
10372.58 1030
10373.54 978
10374.50 985
10375.47 1028
10376.43 1087
10377.39 1120
10378.35 1119
10379.31 1102
10380.28 1038
10381.24 983
10382.20 937
10383.16 1012
10384.12 967
10385.09 957
10386.05 939
10387.01 989
10387.97 992
10388.94 980
10389.90 1030
10390.86 1019
10391.82 1022
10392.79 987
10393.75 973
10394.71 1001
10395.68 963
10396.64 953
10397.60 946
10398.56 1053
10399.53 1036
10400.49 947
10401.45 969
10402.42 992
10403.38 1014
10404.34 1028
10405.31 1030
10406.27 953
10407.23 1024
10408.20 1006
10409.16 948
10410.12 994
10411.09 987
10412.05 1064
10413.01 1001
10413.98 1061
10414.94 1013
10415.90 1062
10416.87 1056
10417.83 1112
10418.80 1076
10419.76 1101
10420.72 1189
10421.69 1196
10422.65 1305
10423.62 1300
10424.58 1384
10425.54 1337
10426.51 1294
10427.47 1253
10428.44 1211
10429.40 1132
10430.37 1134
10431.33 1155
10432.30 1111
10433.26 1063
10434.22 1059
10435.19 1020
10436.15 994
10437.12 1018
10438.08 1010
10439.05 1008
10440.01 1022
10440.98 1077
10441.94 1015
10442.91 960
10443.87 968
10444.84 1005
10445.80 1001
10446.77 935
10447.73 925
10448.70 971
10449.66 1008
10450.63 1001
10451.59 946
10452.56 951
10453.53 967
10454.49 911
10455.46 933
10456.42 1050
10457.39 983
10458.35 964
10459.32 999
10460.29 964
10461.25 976
10462.22 1027
10463.18 985
10464.15 913
10465.12 920
10466.08 1001
10467.05 971
10468.01 925
10468.98 897
10469.95 908
10470.91 943
10471.88 968
10472.85 978
10473.81 969
10474.78 907
10475.74 869
10476.71 1029
10477.68 949
10478.64 945
10479.61 954
10480.58 903
10481.54 960
10482.51 995
10483.48 906
10484.45 980
10485.41 984
10486.38 1026
10487.35 933
10488.31 914
10489.28 937
10490.25 962
10491.22 987
10492.18 985
10493.15 1016
10494.12 988
10495.08 907
10496.05 983
10497.02 975
10497.99 944
10498.95 982
10499.92 996
10500.89 946
10501.86 887
10502.83 949
10503.79 1051
10504.76 1059
10505.73 1029
10506.70 975
10507.67 1010
10508.63 1018
10509.60 1077
10510.57 980
10511.54 950
10512.51 995
10513.47 962
10514.44 1000
10515.41 996
10516.38 979
10517.35 1024
10518.32 953
10519.28 998
10520.25 1048
10521.22 1031
10522.19 1029
10523.16 1057
10524.13 1043
10525.10 1039
10526.07 1037
10527.03 1013
10528.00 961
10528.97 1000
10529.94 968
10530.91 929
10531.88 954
10532.85 993
10533.82 1051
10534.79 989
10535.76 907
10536.73 976
10537.70 978
10538.67 1054
10539.63 1020
10540.60 1023
10541.57 1047
10542.54 1029
10543.51 1014
10544.48 1038
10545.45 986
10546.42 995
10547.39 1017
10548.36 1014
10549.33 1047
10550.30 1044
10551.27 1097
10552.24 1038
10553.21 1081
10554.18 1047
10555.15 1074
10556.12 1090
10557.09 1036
10558.06 1042
10559.03 1105
10560.00 1112
10560.97 1122
10561.95 1186
10562.92 1251
10563.89 1309
10564.86 1407
10565.83 1420
10566.80 1522
10567.77 1481
10568.74 1357
10569.71 1301
10570.68 1279
10571.65 1267
10572.62 1178
10573.59 1084
10574.57 1082
10575.54 1088
10576.51 1028
10577.48 1023
10578.45 1004
10579.42 1064
10580.39 985
10581.36 1038
10582.34 1005
10583.31 966
10584.28 1009
10585.25 1035
10586.22 1088
10587.19 1004
10588.17 1001
10589.14 1068
10590.11 1054
10591.08 1099
10592.05 1044
10593.02 1046
10594.00 1077
10594.97 1070
10595.94 1168
10596.91 1095
10597.89 1101
10598.86 1113
10599.83 1118
10600.80 1108
10601.77 1056
10602.75 1088
10603.72 1083
10604.69 1129
10605.66 1104
10606.64 1057
10607.61 989
10608.58 996
10609.55 1137
10610.53 1031
10611.50 998
10612.47 1003
10613.45 1029
10614.42 987
10615.39 951
10616.36 963
10617.34 975
10618.31 1051
10619.28 1046
10620.26 968
10621.23 960
10622.20 967
10623.18 973
10624.15 1030
10625.12 1053
10626.10 980
10627.07 992
10628.04 1041
10629.02 1126
10629.99 1043
10630.97 1000
10631.94 1032
10632.91 1135
10633.89 1085
10634.86 1089
10635.83 1096
10636.81 1087
10637.78 1073
10638.76 1075
10639.73 1154
10640.70 1133
10641.68 1240
10642.65 1306
10643.63 1253
10644.60 1313
10645.58 1268
10646.55 1340
10647.53 1319
10648.50 1230
10649.47 1164
10650.45 1101
10651.42 1074
10652.40 1101
10653.37 1072
10654.35 1064
10655.32 1057
10656.30 1026
10657.27 1040
10658.25 1016
10659.22 1013
10660.20 1021
10661.17 988
10662.15 1008
10663.12 948
10664.10 966
10665.07 982
10666.05 992
10667.02 1040
10668.00 1041
10668.97 996
10669.95 1030
10670.93 1070
10671.90 1021
10672.88 1008
10673.85 956
10674.83 977
10675.80 1018
10676.78 1074
10677.76 1030
10678.73 1002
10679.71 1016
10680.68 1068
10681.66 1017
10682.63 1071
10683.61 1067
10684.59 1073
10685.56 1081
10686.54 970
10687.52 1011
10688.49 1026
10689.47 958
10690.44 936
10691.42 907
10692.40 914
10693.37 966
10694.35 1003
10695.33 985
10696.30 950
10697.28 911
10698.26 966
10699.23 933
10700.21 925
10701.19 931
10702.17 943
10703.14 960
10704.12 952
10705.10 937
10706.07 965
10707.05 1014
10708.03 955
10709.01 939
10709.98 958
10710.96 945
10711.94 965
10712.91 893
10713.89 916
10714.87 915
10715.85 938
10716.83 955
10717.80 976
10718.78 1001
10719.76 935
10720.74 970
10721.71 973
10722.69 979
10723.67 931
10724.65 967
10725.63 967
10726.60 1003
10727.58 973
10728.56 996
10729.54 985
10730.52 920
10731.49 964
10732.47 913
10733.45 979
10734.43 923
10735.41 953
10736.39 946
10737.37 921
10738.34 940
10739.32 960
10740.30 944
10741.28 967
10742.26 978
10743.24 899
10744.22 930
10745.20 931
10746.17 937
10747.15 984
10748.13 968
10749.11 931
10750.09 949
10751.07 924
10752.05 986
10753.03 995
10754.01 973
10754.99 919
10755.97 967
10756.95 997
10757.93 992
10758.91 913
10759.88 930
10760.86 998
10761.84 966
10762.82 936
10763.80 914
10764.78 890
10765.76 935
10766.74 954
10767.72 981
10768.70 968
10769.68 1000
10770.66 946
10771.64 940
10772.62 919
10773.60 915
10774.58 928
10775.56 986
10776.54 1030
10777.52 984
10778.51 1036
10779.49 1020
10780.47 985
10781.45 1024
10782.43 968
10783.41 985
10784.39 998
10785.37 1068
10786.35 1056
10787.33 989
10788.31 1042
10789.29 936
10790.27 965
10791.26 959
10792.24 941
10793.22 959
10794.20 902
10795.18 913
10796.16 961
10797.14 888
10798.12 932
10799.10 926
10800.09 933
10801.07 927
10802.05 884
10803.03 875
10804.01 929
10804.99 943
10805.98 928
10806.96 912
10807.94 938
10808.92 954
10809.90 940
10810.89 902
10811.87 952
10812.85 914
10813.83 952
10814.81 1010
10815.80 926
10816.78 861
10817.76 878
10818.74 917
10819.72 910
10820.71 872
10821.69 903
10822.67 899
10823.65 948
10824.64 904
10825.62 956
10826.60 895
10827.58 938
10828.57 951
10829.55 955
10830.53 905
10831.52 926
10832.50 918
10833.48 894
10834.46 915
10835.45 892
10836.43 953
10837.41 920
10838.40 900
10839.38 917
10840.36 902
10841.35 912
10842.33 991
10843.31 1005
10844.30 966
10845.28 971
10846.26 923
10847.25 927
10848.23 921
10849.21 967
10850.20 954
10851.18 975
10852.17 989
10853.15 969
10854.13 948
10855.12 1021
10856.10 980
10857.09 1012
10858.07 967
10859.05 919
10860.04 981
10861.02 1084
10862.01 999
10862.99 1043
10863.97 1000
10864.96 955
10865.94 941
10866.93 980
10867.91 1011
10868.90 999
10869.88 956
10870.87 1001
10871.85 1112
10872.84 1037
10873.82 1004
10874.81 999
10875.79 955
10876.78 1031
10877.76 1001
10878.75 983
10879.73 1042
10880.72 1010
10881.70 1032
10882.69 1068
10883.67 1079
10884.66 986
10885.64 1034
10886.63 1084
10887.61 1045
10888.60 1048
10889.58 1079
10890.57 1091
10891.55 1071
10892.54 1074
10893.53 1135
10894.51 1102
10895.50 1109
10896.48 1075
10897.47 1036
10898.45 1126
10899.44 1133
10900.43 1167
10901.41 1123
10902.40 1088
10903.38 1023
10904.37 1057
10905.36 1160
10906.34 1136
10907.33 1124
10908.32 1136
10909.30 1074
10910.29 1105
10911.28 1120
10912.26 1114
10913.25 1142
10914.24 1123
10915.22 1199
10916.21 1153
10917.20 1137
10918.18 1150
10919.17 1129
10920.16 1125
10921.14 1214
10922.13 1220
10923.12 1272
10924.10 1207
10925.09 1175
10926.08 1125
10927.07 1143
10928.05 1226
10929.04 1249
10930.03 1229
10931.01 1298
10932.00 1274
10932.99 1295
10933.98 1277
10934.96 1294
10935.95 1254
10936.94 1280
10937.93 1254
10938.92 1245
10939.90 1243
10940.89 1240
10941.88 1228
10942.87 1305
10943.85 1334
10944.84 1321
10945.83 1365
10946.82 1289
10947.81 1329
10948.79 1306
10949.78 1414
10950.77 1422
10951.76 1389
10952.75 1390
10953.74 1368
10954.72 1431
10955.71 1468
10956.70 1488
10957.69 1492
10958.68 1518
10959.67 1663
10960.66 1787
10961.65 1969
10962.63 1960
10963.62 1889
10964.61 1975
10965.60 1955
10966.59 2043
10967.58 1990
10968.57 1799
10969.56 1723
10970.55 1595
10971.54 1533
10972.52 1519
10973.51 1513
10974.50 1473
10975.49 1536
10976.48 1506
10977.47 1520
10978.46 1481
10979.45 1420
10980.44 1378
10981.43 1431
10982.42 1477
10983.41 1458
10984.40 1501
10985.39 1576
10986.38 1519
10987.37 1558
10988.36 1542
10989.35 1593
10990.34 1605
10991.33 1607
10992.32 1605
10993.31 1541
10994.30 1500
10995.29 1644
10996.28 1657
10997.27 1710
10998.26 1817
10999.25 1867
11000.24 2005
11001.23 2204
11002.22 2418
11003.21 2506
11004.20 2712
11005.20 2836
11006.19 2692
11007.18 2646
11008.17 2551
11009.16 2377
11010.15 2209
11011.14 1925
11012.13 1926
11013.12 1790
11014.11 1704
11015.10 1559
11016.10 1594
11017.09 1503
11018.08 1412
11019.07 1381
11020.06 1349
11021.05 1315
11022.04 1372
11023.04 1408
11024.03 1387
11025.02 1310
11026.01 1342
11027.00 1350
11027.99 1345
11028.99 1202
11029.98 1265
11030.97 1300
11031.96 1354
11032.95 1280
11033.95 1282
11034.94 1260
11035.93 1363
11036.92 1366
11037.91 1239
11038.91 1242
11039.90 1340
11040.89 1269
11041.88 1237
11042.88 1233
11043.87 1249
11044.86 1284
11045.85 1267
11046.85 1192
11047.84 1272
11048.83 1264
11049.82 1206
11050.82 1228
11051.81 1263
11052.80 1190
11053.80 1130
11054.79 1103
11055.78 1110
11056.77 1127
11057.77 1186
11058.76 1139
11059.75 1158
11060.75 1143
11061.74 1147
11062.73 1173
11063.73 1109
11064.72 1103
11065.71 1120
11066.71 1162
11067.70 1181
11068.69 1115
11069.69 1154
11070.68 1153
11071.68 1204
11072.67 1224
11073.66 1196
11074.66 1140
11075.65 1168
11076.65 1171
11077.64 1175
11078.63 1226
11079.63 1235
11080.62 1228
11081.62 1286
11082.61 1214
11083.60 1147
11084.60 1202
11085.59 1185
11086.59 1226
11087.58 1154
11088.58 1131
11089.57 1197
11090.57 1228
11091.56 1194
11092.55 1155
11093.55 1069
11094.54 1200
11095.54 1151
11096.53 1159
11097.53 1139
11098.52 1135
11099.52 1108
11100.51 1093
11101.51 1141
11102.50 1156
11103.50 1205
11104.49 1136
11105.49 1080
11106.48 1104
11107.48 1103
11108.48 1063
11109.47 1070
11110.47 1116
11111.46 1082
11112.46 1103
11113.45 1157
11114.45 1157
11115.44 1058
11116.44 1071
11117.44 1139
11118.43 1123
11119.43 1209
11120.42 1134
11121.42 1207
11122.42 1163
11123.41 1087
11124.41 1008
11125.40 1097
11126.40 1114
11127.40 1129
11128.39 1051
11129.39 1119
11130.38 1059
11131.38 1062
11132.38 1087
11133.37 1069
11134.37 1068
11135.37 1175
11136.36 1178
11137.36 1086
11138.36 1097
11139.35 1140
11140.35 1095
11141.35 1075
11142.34 1069
11143.34 1084
11144.34 1133
11145.34 1047
11146.33 1096
11147.33 1093
11148.33 1069
11149.32 1070
11150.32 1048
11151.32 1033
11152.32 1119
11153.31 1055
11154.31 1110
11155.31 1130
11156.31 1059
11157.30 1018
11158.30 1043
11159.30 1080
11160.30 1073
11161.29 1061
11162.29 1063
11163.29 984
11164.29 980
11165.29 1030
11166.28 993
11167.28 1085
11168.28 1004
11169.28 1013
11170.28 990
11171.27 1014
11172.27 995
11173.27 997
11174.27 1026
11175.27 1051
11176.27 1017
11177.26 996
11178.26 1016
11179.26 1050
11180.26 998
11181.26 936
11182.26 939
11183.26 937
11184.26 1046
11185.25 1000
11186.25 960
11187.25 990
11188.25 1034
11189.25 995
11190.25 997
11191.25 969
11192.25 983
11193.25 970
11194.25 955
11195.24 947
11196.24 972
11197.24 1015
11198.24 953
11199.24 943
11200.24 992
11201.24 966
11202.24 924
11203.24 960
11204.24 963
11205.24 986
11206.24 1003
11207.24 995
11208.24 953
11209.24 981
11210.24 1016
11211.24 1050
11212.24 1081
11213.24 1098
11214.24 997
11215.24 1015
11216.24 995
11217.24 971
11218.24 993
11219.24 1026
11220.24 974
11221.24 1014
11222.24 1069
11223.24 1002
11224.24 971
11225.24 1059
11226.24 1052
11227.25 975
11228.25 1001
11229.25 961
11230.25 1003
11231.25 998
11232.25 1001
11233.25 1019
11234.25 1047
11235.25 1023
11236.25 1045
11237.25 970
11238.26 1011
11239.26 1040
11240.26 1013
11241.26 992
11242.26 1029
11243.26 1034
11244.26 1010
11245.27 988
11246.27 1078
11247.27 989
11248.27 963
11249.27 954
11250.27 1009
11251.28 1024
11252.28 1098
11253.28 991
11254.28 973
11255.28 1033
11256.29 1017
11257.29 979
11258.29 956
11259.29 975
11260.29 981
11261.30 992
11262.30 1044
11263.30 1083
11264.30 1016
11265.31 1073
11266.31 1039
11267.31 1017
11268.31 940
11269.32 1056
11270.32 1130
11271.32 1113
11272.32 1007
11273.33 1025
11274.33 1139
11275.33 1044
11276.33 1050
11277.34 1104
11278.34 1093
11279.34 1146
11280.35 1149
11281.35 1196
11282.35 1221
11283.36 1182
11284.36 1200
11285.36 1214
11286.37 1292
11287.37 1181
11288.37 1136
11289.38 1176
11290.38 1151
11291.38 1076
11292.39 1058
11293.39 1104
11294.39 1189
11295.40 1088
11296.40 1038
11297.41 1105
11298.41 1084
11299.41 1157
11300.42 1142
11301.42 1074
11302.43 1145
11303.43 1073
11304.43 1069
11305.44 1092
11306.44 1133
11307.45 1076
11308.45 1134
11309.46 1113
11310.46 1114
11311.46 1154
11312.47 1148
11313.47 1129
11314.48 1180
11315.48 1225
11316.49 1235
11317.49 1260
11318.50 1241
11319.50 1300
11320.51 1240
11321.51 1275
11322.52 1222
11323.52 1180
11324.53 1188
11325.53 1219
11326.54 1170
11327.54 1118
11328.55 1085
11329.55 1143
11330.56 1199
11331.56 1210
11332.57 1170
11333.57 1155
11334.58 1153
11335.58 1103
11336.59 1153
11337.60 1106
11338.60 1094
11339.61 1156
11340.61 1182
11341.62 1143
11342.62 1163
11343.63 1194
11344.64 1220
11345.64 1286
11346.65 1210
11347.65 1231
11348.66 1220
11349.67 1193
11350.67 1163
11351.68 1185
11352.69 1205
11353.69 1170
11354.70 1102
11355.71 1121
11356.71 1125
11357.72 1150
11358.72 1147
11359.73 1202
11360.74 1206
11361.74 1147
11362.75 1114
11363.76 1145
11364.76 1166
11365.77 1186
11366.78 1139
11367.79 1153
11368.79 1175
11369.80 1172
11370.81 1264
11371.81 1136
11372.82 1135
11373.83 1099
11374.84 1199
11375.84 1200
11376.85 1125
11377.86 1199
11378.87 1205
11379.87 1153
11380.88 1128
11381.89 1138
11382.90 1221
11383.90 1128
11384.91 1198
11385.92 1165
11386.93 1182
11387.93 1249
11388.94 1231
11389.95 1228
11390.96 1193
11391.97 1269
11392.97 1248
11393.98 1212
11394.99 1262
11396.00 1248
11397.01 1231
11398.02 1253
11399.02 1241
11400.03 1187
11401.04 1151
11402.05 1197
11403.06 1300
11404.07 1263
11405.08 1273
11406.08 1237
11407.09 1280
11408.10 1258
11409.11 1335
11410.12 1303
11411.13 1257
11412.14 1282
11413.15 1241
11414.15 1200
11415.16 1268
11416.17 1279
11417.18 1267
11418.19 1257
11419.20 1244
11420.21 1257
11421.22 1317
11422.23 1340
11423.24 1297
11424.25 1332
11425.26 1322
11426.27 1350
11427.28 1327
11428.29 1340
11429.30 1250
11430.31 1356
11431.32 1295
11432.32 1288
11433.33 1424
11434.34 1377
11435.35 1375
11436.36 1384
11437.37 1353
11438.38 1409
11439.39 1382
11440.41 1400
11441.42 1378
11442.43 1373
11443.44 1401
11444.45 1437
11445.46 1427
11446.47 1423
11447.48 1417
11448.49 1501
11449.50 1467
11450.51 1391
11451.52 1426
11452.53 1416
11453.54 1468
11454.55 1513
11455.56 1423
11456.57 1408
11457.59 1456
11458.60 1442
11459.61 1446
11460.62 1422
11461.63 1471
11462.64 1583
11463.65 1501
11464.66 1467
11465.67 1463
11466.69 1474
11467.70 1550
11468.71 1514
11469.72 1531
11470.73 1537
11471.74 1618
11472.75 1655
11473.77 1608
11474.78 1559
11475.79 1676
11476.80 1741
11477.81 1660
11478.83 1623
11479.84 1727
11480.85 1622
11481.86 1571
11482.87 1665
11483.89 1732
11484.90 1696
11485.91 1719
11486.92 1638
11487.93 1668
11488.95 1749
11489.96 1699
11490.97 1741
11491.98 1748
11493.00 1771
11494.01 1799
11495.02 1866
11496.03 1852
11497.05 1821
11498.06 1874
11499.07 1901
11500.09 1812
11501.10 1902
11502.11 1938
11503.12 1900
11504.14 1993
11505.15 1958
11506.16 2017
11507.18 2029
11508.19 2024
11509.20 2087
11510.22 2176
11511.23 2152
11512.24 2073
11513.26 2086
11514.27 2175
11515.28 2189
11516.30 2102
11517.31 2189
11518.32 2222
11519.34 2264
11520.35 2431
11521.37 2362
11522.38 2377
11523.39 2394
11524.41 2414
11525.42 2543
11526.44 2584
11527.45 2766
11528.46 2694
11529.48 2806
11530.49 2907
11531.51 3014
11532.52 3188
11533.53 3202
11534.55 3364
11535.56 3302
11536.58 3401
11537.59 3514
11538.61 3563
11539.62 3543
11540.64 3894
11541.65 4016
11542.67 4255
11543.68 4554
11544.69 4880
11545.71 5686
11546.72 6597
11547.74 7224
11548.75 7789
11549.77 8436
11550.78 8702
11551.80 8902
11552.81 8353
11553.83 7876
11554.85 7197
11555.86 6457
11556.88 5666
11557.89 5117
11558.91 4537
11559.92 4080
11560.94 3847
11561.95 3587
11562.97 3522
11563.98 3342
11565.00 3332
11566.02 3231
11567.03 3161
11568.05 3083
11569.06 2977
11570.08 2990
11571.10 3054
11572.11 2956
11573.13 2872
11574.14 2881
11575.16 2893
11576.18 2866
11577.19 2817
11578.21 2956
11579.22 2977
11580.24 2995
11581.26 3007
11582.27 2914
11583.29 2990
11584.31 3072
11585.32 2957
11586.34 2900
11587.36 3029
11588.37 3220
11589.39 3143
11590.41 3218
11591.42 3318
11592.44 3209
11593.46 3205
11594.47 3160
11595.49 3063
11596.51 2997
11597.53 3070
11598.54 3049
11599.56 3191
11600.58 3195
11601.59 3332
11602.61 3611
11603.63 3804
11604.65 4201
11605.66 4641
11606.68 4882
11607.70 5211
11608.72 5582
11609.74 5620
11610.75 5360
11611.77 5334
11612.79 4919
11613.81 4468
11614.82 4090
11615.84 3734
11616.86 3562
11617.88 3333
11618.90 3160
11619.91 3049
11620.93 2867
11621.95 2684
11622.97 2791
11623.99 2843
11625.01 2669
11626.02 2735
11627.04 2789
11628.06 2748
11629.08 2728
11630.10 2792
11631.12 2781
11632.14 2627
11633.15 2626
11634.17 2611
11635.19 2585
11636.21 2648
11637.23 2567
11638.25 2571
11639.27 2538
11640.29 2450
11641.30 2539
11642.32 2459
11643.34 2464
11644.36 2568
11645.38 2582
11646.40 2526
11647.42 2366
11648.44 2395
11649.46 2375
11650.48 2328
11651.50 2227
11652.52 2193
11653.54 2131
11654.56 2178
11655.58 2124
11656.60 2053
11657.62 2032
11658.64 1895
11659.66 1952
11660.68 1971
11661.70 1929
11662.72 2041
11663.74 1982
11664.76 2036
11665.78 2011
11666.80 1950
11667.82 1911
11668.84 1956
11669.86 2009
11670.88 2018
11671.90 1827
11672.92 1894
11673.94 1914
11674.96 1834
11675.98 1833
11677.00 1898
11678.02 1800
11679.04 1809
11680.06 1908
11681.08 1910
11682.10 1834
11683.12 1857
11684.15 1762
11685.17 1812
11686.19 1761
11687.21 1807
11688.23 1862
11689.25 1870
11690.27 1863
11691.29 1899
11692.31 1869
11693.34 1842
11694.36 1803
11695.38 1856
11696.40 1893
11697.42 1810
11698.44 1865
11699.46 1837
11700.49 1738
11701.51 1754
11702.53 1727
11703.55 1732
11704.57 1737
11705.60 1680
11706.62 1666
11707.64 1711
11708.66 1675
11709.68 1700
11710.71 1678
11711.73 1613
11712.75 1594
11713.77 1550
11714.79 1584
11715.82 1541
11716.84 1490
11717.86 1533
11718.88 1582
11719.91 1579
11720.93 1496
11721.95 1523
11722.97 1590
11724.00 1500
11725.02 1484
11726.04 1488
11727.07 1557
11728.09 1512
11729.11 1382
11730.13 1395
11731.16 1389
11732.18 1382
11733.20 1401
11734.23 1406
11735.25 1386
11736.27 1427
11737.30 1432
11738.32 1326
11739.34 1428
11740.37 1433
11741.39 1344
11742.41 1313
11743.44 1270
11744.46 1300
11745.48 1321
11746.51 1280
11747.53 1331
11748.55 1336
11749.58 1299
11750.60 1243
11751.63 1346
11752.65 1304
11753.67 1315
11754.70 1227
11755.72 1260
11756.75 1268
11757.77 1273
11758.79 1233
11759.82 1301
11760.84 1277
11761.87 1271
11762.89 1187
11763.92 1251
11764.94 1230
11765.97 1215
11766.99 1191
11768.01 1160
11769.04 1173
11770.06 1182
11771.09 1234
11772.11 1145
11773.14 1164
11774.16 1238
11775.19 1239
11776.21 1183
11777.24 1191
11778.26 1178
11779.29 1187
11780.31 1245
11781.34 1149
11782.36 1202
11783.39 1160
11784.41 1248
11785.44 1210
11786.46 1204
11787.49 1073
11788.52 1106
11789.54 1170
11790.57 1180
11791.59 1134
11792.62 1136
11793.64 1123
11794.67 1209
11795.70 1149
11796.72 1167
11797.75 1152
11798.77 1162
11799.80 1152
11800.83 1112
11801.85 1095
11802.88 1042
11803.90 1077
11804.93 1081
11805.96 1071
11806.98 1050
11808.01 1116
11809.04 1101
11810.06 1082
11811.09 1072
11812.11 1110
11813.14 1073
11814.17 1054
11815.19 1021
11816.22 989
11817.25 1025
11818.27 1012
11819.30 1061
11820.33 1057
11821.36 1037
11822.38 1039
11823.41 1019
11824.44 1017
11825.46 1039
11826.49 978
11827.52 1034
11828.54 1026
11829.57 1069
11830.60 1093
11831.63 1127
11832.65 1120
11833.68 1044
11834.71 1082
11835.74 1051
11836.76 988
11837.79 1026
11838.82 1001
11839.85 1005
11840.88 969
11841.90 988
11842.93 1018
11843.96 1036
11844.99 975
11846.01 1035
11847.04 1049
11848.07 1067
11849.10 1052
11850.13 1011
11851.16 1053
11852.18 995
11853.21 982
11854.24 949
11855.27 1008
11856.30 1067
11857.33 1115
11858.35 1023
11859.38 1070
11860.41 1016
11861.44 1035
11862.47 1082
11863.50 1124
11864.53 1053
11865.56 1060
11866.58 1103
11867.61 1100
11868.64 1091
11869.67 1063
11870.70 1051
11871.73 1025
11872.76 1090
11873.79 1038
11874.82 1046
11875.85 1110
11876.88 1088
11877.91 1074
11878.93 1177
11879.96 1140
11880.99 1060
11882.02 1089
11883.05 1143
11884.08 1111
11885.11 1106
11886.14 1127
11887.17 1118
11888.20 1083
11889.23 1091
11890.26 1113
11891.29 1050
11892.32 1085
11893.35 1099
11894.38 1095
11895.41 1092
11896.44 1136
11897.47 1113
11898.50 1186
11899.53 1115
11900.56 1155
11901.59 1185
11902.62 1205
11903.65 1202
11904.69 1191
11905.72 1146
11906.75 1256
11907.78 1278
11908.81 1195
11909.84 1222
11910.87 1202
11911.90 1213
11912.93 1199
11913.96 1243
11914.99 1187
11916.02 1165
11917.06 1219
11918.09 1180
11919.12 1169
11920.15 1142
11921.18 1164
11922.21 1154
11923.24 1200
11924.27 1161
11925.31 1123
11926.34 1169
11927.37 1180
11928.40 1266
11929.43 1241
11930.46 1221
11931.50 1264
11932.53 1330
11933.56 1409
11934.59 1419
11935.62 1515
11936.65 1577
11937.69 1631
11938.72 1582
11939.75 1533
11940.78 1476
11941.81 1383
11942.85 1381
11943.88 1399
11944.91 1323
11945.94 1172
11946.98 1257
11948.01 1274
11949.04 1239
11950.07 1150
11951.11 1180
11952.14 1076
11953.17 1145
11954.20 1172
11955.24 1154
11956.27 1146
11957.30 1124
11958.34 1107
11959.37 1113
11960.40 1103
11961.43 1084
11962.47 1163
11963.50 1147
11964.53 1106
11965.57 1149
11966.60 1110
11967.63 1088
11968.67 1146
11969.70 1084
11970.73 1079
11971.77 1053
11972.80 1167
11973.83 1028
11974.87 1025
11975.90 1133
11976.94 1106
11977.97 1064
11979.00 1082
11980.04 1142
11981.07 1162
11982.10 1135
11983.14 1114
11984.17 1064
11985.21 1043
11986.24 1048
11987.27 1091
11988.31 1121
11989.34 1102
11990.38 1152
11991.41 1172
11992.45 1119
11993.48 1108
11994.51 1146
11995.55 1091
11996.58 1126
11997.62 1068
11998.65 1053
11999.69 1117
12000.72 1173
12001.76 1102
12002.79 1099
12003.83 1181
12004.86 1142
12005.90 1167
12006.93 1121
12007.97 1146
12009.00 1146
12010.04 1148
12011.07 1140
12012.11 1160
12013.14 1110
12014.18 1158
12015.21 1107
12016.25 1133
12017.28 1185
12018.32 1207
12019.35 1272
12020.39 1207
12021.43 1158
12022.46 1226
12023.50 1295
12024.53 1248
12025.57 1232
12026.60 1207
12027.64 1236
12028.68 1176
12029.71 1209
12030.75 1218
12031.78 1212
12032.82 1260
12033.86 1264
12034.89 1248
12035.93 1210
12036.97 1164
12038.00 1226
12039.04 1262
12040.07 1245
12041.11 1190
12042.15 1214
12043.18 1220
12044.22 1224
12045.26 1253
12046.29 1274
12047.33 1218
12048.37 1173
12049.40 1200
12050.44 1154
12051.48 1180
12052.52 1174
12053.55 1154
12054.59 1193
12055.63 1147
12056.66 1102
12057.70 1169
12058.74 1170
12059.78 1225
12060.81 1191
12061.85 1169
12062.89 1187
12063.92 1243
12064.96 1194
12066.00 1217
12067.04 1216
12068.07 1251
12069.11 1210
12070.15 1114
12071.19 1171
12072.23 1248
12073.26 1172
12074.30 1174
12075.34 1156
12076.38 1135
12077.42 1162
12078.45 1182
12079.49 1198
12080.53 1196
12081.57 1184
12082.61 1185
12083.64 1212
12084.68 1162
12085.72 1260
12086.76 1273
12087.80 1230
12088.84 1211
12089.88 1211
12090.91 1189
12091.95 1226
12092.99 1199
12094.03 1262
12095.07 1226
12096.11 1211
12097.15 1247
12098.19 1331
12099.22 1318
12100.26 1222
12101.30 1279
12102.34 1277
12103.38 1312
12104.42 1297
12105.46 1400
12106.50 1443
12107.54 1415
12108.58 1413
12109.62 1403
12110.66 1460
12111.70 1393
12112.74 1414
12113.77 1357
12114.81 1330
12115.85 1251
12116.89 1282
12117.93 1221
12118.97 1195
12120.01 1175
12121.05 1097
12122.09 1127
12123.13 1158
12124.17 1135
12125.21 1086
12126.25 1122
12127.29 1161
12128.33 1117
12129.37 1046
12130.41 1023
12131.45 1097
12132.50 1091
12133.54 1072
12134.58 1050
12135.62 1066
12136.66 1045
12137.70 1020
12138.74 1025
12139.78 1089
12140.82 1106
12141.86 1036
12142.90 1038
12143.94 1025
12144.98 1035
12146.02 1005
12147.07 1059
12148.11 1059
12149.15 1052
12150.19 1015
12151.23 977
12152.27 1034
12153.31 1051
12154.35 1009
12155.40 1038
12156.44 1006
12157.48 999
12158.52 971
12159.56 944
12160.60 1010
12161.64 1002
12162.69 975
12163.73 997
12164.77 1055
12165.81 984
12166.85 979
12167.90 990
12168.94 989
12169.98 972
12171.02 954
12172.06 989
12173.11 977
12174.15 1038
12175.19 991
12176.23 964
12177.27 992
12178.32 976
12179.36 980
12180.40 1019
12181.44 997
12182.49 987
12183.53 979
12184.57 980
12185.61 1015
12186.66 1006
12187.70 1021
12188.74 944
12189.79 964
12190.83 1050
12191.87 973
12192.91 978
12193.96 928
12195.00 939
12196.04 945
12197.09 1017
12198.13 1007
12199.17 944
12200.22 938
12201.26 928
12202.30 972
12203.35 998
12204.39 991
12205.43 1033
12206.48 972
12207.52 1001
12208.57 968
12209.61 992
12210.65 962
12211.70 939
12212.74 940
12213.78 908
12214.83 981
12215.87 1008
12216.92 931
12217.96 932
12219.00 991
12220.05 948
12221.09 932
12222.14 981
12223.18 971
12224.23 984
12225.27 946
12226.31 955
12227.36 954
12228.40 980
12229.45 938
12230.49 926
12231.54 964
12232.58 954
12233.63 977
12234.67 1006
12235.72 949
12236.76 956
12237.81 1004
12238.85 939
12239.90 877
12240.94 943
12241.99 977
12243.03 963
12244.08 876
12245.12 883
12246.17 886
12247.21 870
12248.26 957
12249.30 979
12250.35 954
12251.39 940
12252.44 929
12253.49 937
12254.53 870
12255.58 888
12256.62 951
12257.67 972
12258.71 921
12259.76 928
12260.81 916
12261.85 890
12262.90 912
12263.94 876
12264.99 846
12266.04 834
12267.08 902
12268.13 853
12269.17 830
12270.22 877
12271.27 944
12272.31 907
12273.36 819
12274.41 844
12275.45 829
12276.50 863
12277.55 847
12278.59 828
12279.64 869
12280.69 834
12281.73 878
12282.78 881
12283.83 852
12284.87 884
12285.92 922
12286.97 935
12288.01 856
12289.06 843
12290.11 888
12291.16 883
12292.20 849
12293.25 845
12294.30 796
12295.35 824
12296.39 810
12297.44 860
12298.49 832
12299.54 789
12300.58 838
12301.63 857
12302.68 878
12303.73 815
12304.77 864
12305.82 826
12306.87 885
12307.92 916
12308.97 840
12310.01 855
12311.06 867
12312.11 845
12313.16 803
12314.21 829
12315.25 865
12316.30 816
12317.35 782
12318.40 810
12319.45 816
12320.50 834
12321.54 804
12322.59 809
12323.64 787
12324.69 842
12325.74 828
12326.79 786
12327.84 851
12328.89 866
12329.93 849
12330.98 804
12332.03 806
12333.08 784
12334.13 824
12335.18 811
12336.23 755
12337.28 832
12338.33 821
12339.38 811
12340.43 787
12341.47 817
12342.52 825
12343.57 784
12344.62 830
12345.67 868
12346.72 826
12347.77 807
12348.82 795
12349.87 813
12350.92 815
12351.97 783
12353.02 802
12354.07 740
12355.12 751
12356.17 824
12357.22 831
12358.27 781
12359.32 794
12360.37 836
12361.42 830
12362.47 770
12363.52 823
12364.57 804
12365.62 820
12366.67 766
12367.72 803
12368.77 821
12369.82 818
12370.87 782
12371.93 806
12372.98 821
12374.03 777
12375.08 768
12376.13 751
12377.18 790
12378.23 823
12379.28 809
12380.33 757
12381.38 799
12382.43 844
12383.49 862
12384.54 802
12385.59 827
12386.64 880
12387.69 821
12388.74 808
12389.79 828
12390.84 788
12391.90 783
12392.95 756
12394.00 771
12395.05 775
12396.10 848
12397.15 814
12398.21 746
12399.26 800
12400.31 888
12401.36 801
12402.41 745
12403.47 803
12404.52 838
12405.57 793
12406.62 829
12407.67 759
12408.73 820
12409.78 796
12410.83 784
12411.88 778
12412.94 816
12413.99 849
12415.04 797
12416.09 793
12417.15 758
12418.20 729
12419.25 783
12420.30 828
12421.36 830
12422.41 753
12423.46 757
12424.52 808
12425.57 893
12426.62 783
12427.67 815
12428.73 813
12429.78 818
12430.83 826
12431.89 830
12432.94 832
12433.99 841
12435.05 837
12436.10 795
12437.15 807
12438.21 803
12439.26 818
12440.31 878
12441.37 848
12442.42 799
12443.47 808
12444.53 759
12445.58 850
12446.64 825
12447.69 747
12448.74 772
12449.80 812
12450.85 772
12451.91 762
12452.96 789
12454.01 835
12455.07 781
12456.12 767
12457.18 798
12458.23 811
12459.29 781
12460.34 756
12461.39 772
12462.45 792
12463.50 768
12464.56 830
12465.61 806
12466.67 795
12467.72 769
12468.78 765
12469.83 815
12470.89 818
12471.94 807
12473.00 812
12474.05 813
12475.11 844
12476.16 811
12477.22 722
12478.27 769
12479.33 777
12480.38 770
12481.44 784
12482.49 813
12483.55 799
12484.60 798
12485.66 853
12486.71 794
12487.77 759
12488.83 835
12489.88 854
12490.94 841
12491.99 936
12493.05 861
12494.10 805
12495.16 839
12496.22 890
12497.27 883
12498.33 831
12499.38 825
12500.44 840
12501.50 835
12502.55 808
12503.61 834
12504.67 802
12505.72 818
12506.78 869
12507.83 872
12508.89 894
12509.95 886
12511.00 950
12512.06 920
12513.12 933
12514.17 931
12515.23 908
12516.29 969
12517.34 940
12518.40 914
12519.46 995
12520.52 995
12521.57 981
12522.63 1038
12523.69 1083
12524.74 1098
12525.80 1208
12526.86 1238
12527.92 1282
12528.97 1260
12530.03 1349
12531.09 1371
12532.15 1318
12533.20 1280
12534.26 1286
12535.32 1309
12536.38 1206
12537.43 1161
12538.49 1150
12539.55 1073
12540.61 1027
12541.66 1019
12542.72 976
12543.78 965
12544.84 929
12545.90 934
12546.95 942
12548.01 892
12549.07 869
12550.13 907
12551.19 885
12552.25 867
12553.30 886
12554.36 934
12555.42 915
12556.48 973
12557.54 904
12558.60 901
12559.65 962
12560.71 924
12561.77 912
12562.83 913
12563.89 894
12564.95 910
12566.01 921
12567.07 891
12568.13 932
12569.18 857
12570.24 878
12571.30 924
12572.36 908
12573.42 922
12574.48 914
12575.54 954
12576.60 909
12577.66 911
12578.72 892
12579.78 892
12580.84 927
12581.90 934
12582.96 876
12584.02 898
12585.07 868
12586.13 928
12587.19 922
12588.25 969
12589.31 961
12590.37 947
12591.43 957
12592.49 982
12593.55 988
12594.61 984
12595.67 956
12596.73 981
12597.79 1041
12598.86 1011
12599.92 966
12600.98 983
12602.04 1045
12603.10 1055
12604.16 1123
12605.22 1161
12606.28 1225
12607.34 1187
12608.40 1267
12609.46 1334
12610.52 1360
12611.58 1353
12612.64 1328
12613.70 1312
12614.76 1283
12615.83 1223
12616.89 1163
12617.95 1131
12619.01 1069
12620.07 1070
12621.13 1065
12622.19 1044
12623.25 1119
12624.32 1059
12625.38 1023
12626.44 1105
12627.50 991
12628.56 987
12629.62 995
12630.68 1056
12631.75 1034
12632.81 929
12633.87 944
12634.93 956
12635.99 985
12637.05 910
12638.12 981
12639.18 967
12640.24 957
12641.30 948
12642.36 938
12643.43 967
12644.49 937
12645.55 962
12646.61 984
12647.68 938
12648.74 911
12649.80 997
12650.86 964
12651.93 945
12652.99 1012
12654.05 976
12655.11 934
12656.18 942
12657.24 941
12658.30 919
12659.36 956
12660.43 985
12661.49 932
12662.55 958
12663.62 974
12664.68 925
12665.74 929
12666.81 951
12667.87 975
12668.93 968
12670.00 946
12671.06 952
12672.12 945
12673.19 957
12674.25 923
12675.31 982
12676.38 991
12677.44 968
12678.50 1023
12679.57 1029
12680.63 1000
12681.69 1048
12682.76 1049
12683.82 1030
12684.89 1052
12685.95 1044
12687.01 1086
12688.08 1041
12689.14 1051
12690.21 1087
12691.27 1109
12692.33 1181
12693.40 1143
12694.46 1114
12695.53 1190
12696.59 1157
12697.66 1176
12698.72 1160
12699.79 1075
12700.85 1125
12701.91 1149
12702.98 1154
12704.04 1146
12705.11 1110
12706.17 1149
12707.24 1133
12708.30 1182
12709.37 1130
12710.43 1178
12711.50 1176
12712.56 1087
12713.63 1111
12714.69 1052
12715.76 1069
12716.82 1034
12717.89 1007
12718.95 1019
12720.02 1059
12721.09 1056
12722.15 989
12723.22 1088
12724.28 1006
12725.35 1038
12726.41 1035
12727.48 1044
12728.54 1017
12729.61 1043
12730.68 1022
12731.74 989
12732.81 1031
12733.87 992
12734.94 1030
12736.01 1015
12737.07 969
12738.14 1041
12739.20 1033
12740.27 995
12741.34 998
12742.40 973
12743.47 967
12744.54 998
12745.60 930
12746.67 948
12747.74 957
12748.80 972
12749.87 950
12750.94 917
12752.00 947
12753.07 974
12754.14 939
12755.20 918
12756.27 906
12757.34 931
12758.40 922
12759.47 879
12760.54 899
12761.60 902
12762.67 932
12763.74 892
12764.81 915
12765.87 889
12766.94 912
12768.01 857
12769.08 883
12770.14 904
12771.21 843
12772.28 868
12773.35 874
12774.41 899
12775.48 818
12776.55 850
12777.62 821
12778.68 858
12779.75 896
12780.82 861
12781.89 845
12782.96 864
12784.02 914
12785.09 899
12786.16 857
12787.23 870
12788.30 859
12789.37 894
12790.43 916
12791.50 885
12792.57 846
12793.64 865
12794.71 861
12795.78 958
12796.84 825
12797.91 816
12798.98 830
12800.05 850
12801.12 903
12802.19 865
12803.26 846
12804.33 898
12805.40 797
12806.46 848
12807.53 876
12808.60 801
12809.67 826
12810.74 835
12811.81 842
12812.88 823
12813.95 819
12815.02 857
12816.09 841
12817.16 870
12818.23 838
12819.30 804
12820.37 816
12821.44 847
12822.50 836
12823.57 813
12824.64 819
12825.71 855
12826.78 824
12827.85 776
12828.92 812
12829.99 817
12831.06 856
12832.13 837
12833.20 800
12834.27 780
12835.34 812
12836.41 839
12837.49 759
12838.56 766
12839.63 827
12840.70 823
12841.77 804
12842.84 787
12843.91 794
12844.98 804
12846.05 827
12847.12 785
12848.19 792
12849.26 785
12850.33 807
12851.40 845
12852.47 810
12853.55 806
12854.62 830
12855.69 771
12856.76 766
12857.83 827
12858.90 837
12859.97 760
12861.04 782
12862.11 716
12863.19 753
12864.26 757
12865.33 812
12866.40 770
12867.47 786
12868.54 815
12869.62 777
12870.69 735
12871.76 720
12872.83 685
12873.90 727
12874.97 779
12876.05 757
12877.12 696
12878.19 678
12879.26 761
12880.33 753
12881.41 785
12882.48 706
12883.55 733
12884.62 807
12885.70 740
12886.77 687
12887.84 718
12888.91 738
12889.98 743
12891.06 722
12892.13 741
12893.20 699
12894.28 714
12895.35 703
12896.42 721
12897.49 671
12898.57 734
12899.64 725
12900.71 690
12901.79 678
12902.86 668
12903.93 743
12905.00 703
12906.08 686
12907.15 633
12908.22 671
12909.30 711
12910.37 713
12911.44 692
12912.52 684
12913.59 676
12914.66 731
12915.74 663
12916.81 680
12917.89 715
12918.96 677
12920.03 727
12921.11 726
12922.18 711
12923.25 680
12924.33 699
12925.40 747
12926.48 708
12927.55 663
12928.62 642
12929.70 724
12930.77 696
12931.85 710
12932.92 711
12934.00 718
12935.07 702
12936.14 728
12937.22 729
12938.29 710
12939.37 687
12940.44 688
12941.52 695
12942.59 678
12943.67 690
12944.74 718
12945.82 712
12946.89 727
12947.97 676
12949.04 739
12950.12 695
12951.19 712
12952.27 715
12953.34 685
12954.42 679
12955.49 712
12956.57 661
12957.64 684
12958.72 680
12959.79 679
12960.87 662
12961.94 644
12963.02 685
12964.10 645
12965.17 702
12966.25 682
12967.32 657
12968.40 661
12969.47 700
12970.55 632
12971.63 721
12972.70 655
12973.78 629
12974.85 702
12975.93 704
12977.01 671
12978.08 673
12979.16 652
12980.23 685
12981.31 684
12982.39 679
12983.46 729
12984.54 679
12985.62 668
12986.69 709
12987.77 675
12988.85 696
12989.92 679
12991.00 693
12992.08 694
12993.15 741
12994.23 651
12995.31 652
12996.38 627
12997.46 709
12998.54 647
12999.61 690
13000.69 682
13001.77 686
13002.85 684
13003.92 682
13005.00 698
13006.08 667
13007.16 695
13008.23 661
13009.31 681
13010.39 737
13011.47 732
13012.54 731
13013.62 717
13014.70 771
13015.78 717
13016.85 744
13017.93 769
13019.01 789
13020.09 735
13021.17 662
13022.24 698
13023.32 699
13024.40 720
13025.48 704
13026.56 713
13027.63 679
13028.71 681
13029.79 694
13030.87 681
13031.95 673
13033.03 688
13034.10 704
13035.18 664
13036.26 655
13037.34 743
13038.42 717
13039.50 749
13040.58 761
13041.66 772
13042.73 779
13043.81 714
13044.89 774
13045.97 739
13047.05 733
13048.13 736
13049.21 783
13050.29 716
13051.37 719
13052.45 753
13053.53 721
13054.60 749
13055.68 715
13056.76 692
13057.84 695
13058.92 745
13060.00 751
13061.08 698
13062.16 689
13063.24 675
13064.32 741
13065.40 746
13066.48 713
13067.56 664
13068.64 723
13069.72 838
13070.80 731
13071.88 692
13072.96 663
13074.04 718
13075.12 688
13076.20 710
13077.28 735
13078.36 715
13079.44 721
13080.52 714
13081.60 739
13082.68 696
13083.76 707
13084.84 693
13085.93 763
13087.01 751
13088.09 702
13089.17 705
13090.25 675
13091.33 681
13092.41 750
13093.49 740
13094.57 718
13095.65 738
13096.73 731
13097.82 738
13098.90 704
13099.98 721
13101.06 748
13102.14 739
13103.22 721
13104.30 705
13105.38 678
13106.47 689
13107.55 684
13108.63 724
13109.71 715
13110.79 711
13111.87 784
13112.96 703
13114.04 694
13115.12 679
13116.20 703
13117.28 693
13118.37 652
13119.45 682
13120.53 718
13121.61 697
13122.69 722
13123.78 672
13124.86 701
13125.94 751
13127.02 727
13128.11 649
13129.19 654
13130.27 699
13131.35 683
13132.44 719
13133.52 726
13134.60 633
13135.68 687
13136.77 681
13137.85 686
13138.93 741
13140.01 699
13141.10 653
13142.18 643
13143.26 684
13144.35 700
13145.43 711
13146.51 723
13147.60 680
13148.68 732
13149.76 661
13150.85 683
13151.93 668
13153.01 692
13154.10 674
13155.18 662
13156.26 668
13157.35 705
13158.43 704
13159.51 655
13160.60 670
13161.68 742
13162.77 674
13163.85 706
13164.93 689
13166.02 729
13167.10 671
13168.19 722
13169.27 673
13170.35 623
13171.44 685
13172.52 664
13173.61 680
13174.69 625
13175.78 694
13176.86 699
13177.94 689
13179.03 660
13180.11 631
13181.20 687
13182.28 664
13183.37 730
13184.45 705
13185.54 733
13186.62 689
13187.71 699
13188.79 681
13189.88 666
13190.96 701
13192.05 703
13193.13 668
13194.22 666
13195.30 690
13196.39 720
13197.47 694
13198.56 670
13199.64 696
13200.73 674
13201.81 690
13202.90 672
13203.98 715
13205.07 705
13206.16 700
13207.24 669
13208.33 699
13209.41 695
13210.50 731
13211.58 710
13212.67 712
13213.76 682
13214.84 689
13215.93 698
13217.01 648
13218.10 639
13219.19 607
13220.27 714
13221.36 718
13222.45 725
13223.53 640
13224.62 671
13225.70 690
13226.79 683
13227.88 694
13228.96 622
13230.05 661
13231.14 699
13232.22 677
13233.31 674
13234.40 675
13235.48 694
13236.57 728
13237.66 726
13238.74 693
13239.83 680
13240.92 720
13242.01 725
13243.09 712
13244.18 691
13245.27 727
13246.35 693
13247.44 649
13248.53 692
13249.62 672
13250.70 691
13251.79 665
13252.88 685
13253.97 624
13255.05 694
13256.14 691
13257.23 713
13258.32 648
13259.41 658
13260.49 742
13261.58 716
13262.67 731
13263.76 690
13264.85 724
13265.93 718
13267.02 702
13268.11 683
13269.20 697
13270.29 675
13271.37 672
13272.46 724
13273.55 704
13274.64 734
13275.73 723
13276.82 694
13277.91 717
13278.99 723
13280.08 674
13281.17 711
13282.26 727
13283.35 694
13284.44 761
13285.53 713
13286.62 702
13287.70 709
13288.79 726
13289.88 741
13290.97 734
13292.06 738
13293.15 735
13294.24 717
13295.33 791
13296.42 718
13297.51 730
13298.60 769
13299.69 800
13300.78 736
13301.87 802
13302.95 798
13304.04 830
13305.13 763
13306.22 716
13307.31 736
13308.40 729
13309.49 799
13310.58 799
13311.67 740
13312.76 806
13313.85 839
13314.94 840
13316.03 839
13317.12 793
13318.21 814
13319.30 821
13320.39 835
13321.48 765
13322.58 763
13323.67 811
13324.76 809
13325.85 811
13326.94 773
13328.03 797
13329.12 748
13330.21 767
13331.30 786
13332.39 761
13333.48 795
13334.57 865
13335.66 769
13336.75 771
13337.85 777
13338.94 782
13340.03 795
13341.12 785
13342.21 793
13343.30 800
13344.39 807
13345.48 786
13346.58 765
13347.67 776
13348.76 816
13349.85 792
13350.94 838
13352.03 796
13353.12 802
13354.22 833
13355.31 830
13356.40 804
13357.49 810
13358.58 795
13359.68 797
13360.77 816
13361.86 787
13362.95 754
13364.04 797
13365.14 835
13366.23 800
13367.32 841
13368.41 859
13369.51 867
13370.60 850
13371.69 895
13372.78 920
13373.87 905
13374.97 888
13376.06 882
13377.15 912
13378.25 935
13379.34 898
13380.43 844
13381.52 807
13382.62 836
13383.71 839
13384.80 815
13385.90 826
13386.99 778
13388.08 842
13389.17 799
13390.27 816
13391.36 833
13392.45 750
13393.55 757
13394.64 729
13395.73 767
13396.83 746
13397.92 745
13399.02 779
13400.11 806
13401.20 780
13402.30 772
13403.39 737
13404.48 811
13405.58 801
13406.67 769
13407.77 807
13408.86 778
13409.95 768
13411.05 729
13412.14 787
13413.24 707
13414.33 721
13415.42 743
13416.52 766
13417.61 768
13418.71 749
13419.80 764
13420.90 776
13421.99 747
13423.08 765
13424.18 762
13425.27 728
13426.37 767
13427.46 751
13428.56 769
13429.65 800
13430.75 787
13431.84 753
13432.94 760
13434.03 802
13435.13 872
13436.22 815
13437.32 813
13438.41 797
13439.51 796
13440.60 829
13441.70 766
13442.79 751
13443.89 830
13444.98 887
13446.08 840
13447.18 844
13448.27 844
13449.37 852
13450.46 857
13451.56 857
13452.65 829
13453.75 798
13454.85 804
13455.94 798
13457.04 824
13458.13 827
13459.23 848
13460.33 815
13461.42 845
13462.52 896
13463.61 870
13464.71 836
13465.81 884
13466.90 928
13468.00 861
13469.10 862
13470.19 877
13471.29 911
13472.38 840
13473.48 818
13474.58 846
13475.67 891
13476.77 917
13477.87 901
13478.96 884
13480.06 910
13481.16 956
13482.26 932
13483.35 870
13484.45 886
13485.55 913
13486.64 929
13487.74 941
13488.84 915
13489.94 853
13491.03 900
13492.13 969
13493.23 948
13494.32 932
13495.42 919
13496.52 885
13497.62 913
13498.72 982
13499.81 979
13500.91 973
13502.01 996
13503.11 1054
13504.20 1088
13505.30 1037
13506.40 1063
13507.50 1083
13508.60 1078
13509.69 1076
13510.79 1014
13511.89 1065
13512.99 1068
13514.09 1033
13515.18 971
13516.28 971
13517.38 1027
13518.48 955
13519.58 991
13520.68 912
13521.78 876
13522.87 838
13523.97 853
13525.07 843
13526.17 824
13527.27 856
13528.37 855
13529.47 817
13530.57 807
13531.66 883
13532.76 858
13533.86 770
13534.96 810
13536.06 853
13537.16 912
13538.26 811
13539.36 737
13540.46 801
13541.56 844
13542.66 865
13543.76 787
13544.86 842
13545.96 825
13547.05 768
13548.15 820
13549.25 812
13550.35 804
13551.45 742
13552.55 797
13553.65 799
13554.75 774
13555.85 758
13556.95 771
13558.05 834
13559.15 795
13560.25 740
13561.35 791
13562.45 819
13563.55 793
13564.65 781
13565.75 837
13566.85 788
13567.96 758
13569.06 730
13570.16 757
13571.26 789
13572.36 787
13573.46 867
13574.56 767
13575.66 770
13576.76 773
13577.86 762
13578.96 732
13580.06 735
13581.16 744
13582.27 775
13583.37 753
13584.47 832
13585.57 785
13586.67 771
13587.77 721
13588.87 770
13589.97 741
13591.08 789
13592.18 784
13593.28 778
13594.38 827
13595.48 788
13596.58 805
13597.68 776
13598.79 773
13599.89 790
13600.99 764
13602.09 761
13603.19 761
13604.30 764
13605.40 752
13606.50 722
13607.60 763
13608.70 753
13609.81 767
13610.91 814
13612.01 796
13613.11 794
13614.21 794
13615.32 799
13616.42 808
13617.52 762
13618.62 822
13619.73 803
13620.83 731
13621.93 791
13623.03 780
13624.14 776
13625.24 777
13626.34 822
13627.45 755
13628.55 739
13629.65 737
13630.75 757
13631.86 766
13632.96 753
13634.06 773
13635.17 767
13636.27 809
13637.37 798
13638.48 808
13639.58 801
13640.68 831
13641.79 818
13642.89 789
13643.99 806
13645.10 769
13646.20 729
13647.30 743
13648.41 787
13649.51 769
13650.62 753
13651.72 771
13652.82 754
13653.93 730
13655.03 751
13656.14 763
13657.24 797
13658.34 716
13659.45 700
13660.55 749
13661.66 761
13662.76 706
13663.87 716
13664.97 743
13666.07 795
13667.18 778
13668.28 761
13669.39 764
13670.49 765
13671.60 796
13672.70 784
13673.81 819
13674.91 767
13676.02 797
13677.12 788
13678.23 842
13679.33 789
13680.44 803
13681.54 874
13682.65 804
13683.75 774
13684.86 827
13685.96 817
13687.07 831
13688.17 811
13689.28 825
13690.38 845
13691.49 812
13692.59 861
13693.70 859
13694.80 795
13695.91 831
13697.02 839
13698.12 850
13699.23 785
13700.33 804
13701.44 796
13702.55 842
13703.65 885
13704.76 852
13705.86 833
13706.97 879
13708.08 890
13709.18 903
13710.29 912
13711.39 898
13712.50 941
13713.61 939
13714.71 954
13715.82 983
13716.93 1021
13718.03 1034
13719.14 1021
13720.25 1051
13721.35 1028
13722.46 1037
13723.57 1048
13724.67 1015
13725.78 1021
13726.89 1004
13727.99 973
13729.10 940
13730.21 952
13731.31 909
13732.42 860
13733.53 945
13734.64 912
13735.74 839
13736.85 889
13737.96 878
13739.07 924
13740.17 824
13741.28 822
13742.39 856
13743.50 807
13744.60 844
13745.71 870
13746.82 840
13747.93 782
13749.03 880
13750.14 817
13751.25 799
13752.36 802
13753.47 818
13754.57 839
13755.68 770
13756.79 826
13757.90 793
13759.01 793
13760.11 839
13761.22 880
13762.33 884
13763.44 871
13764.55 857
13765.66 848
13766.76 895
13767.87 928
13768.98 858
13770.09 874
13771.20 844
13772.31 902
13773.42 883
13774.53 900
13775.63 915
13776.74 861
13777.85 867
13778.96 890
13780.07 924
13781.18 930
13782.29 880
13783.40 866
13784.51 836
13785.62 810
13786.73 832
13787.83 852
13788.94 805
13790.05 800
13791.16 796
13792.27 758
13793.38 760
13794.49 800
13795.60 781
13796.71 783
13797.82 749
13798.93 725
13800.04 753
13801.15 778
13802.26 754
13803.37 807
13804.48 866
13805.59 886
13806.70 786
13807.81 781
13808.92 804
13810.03 784
13811.14 742
13812.25 766
13813.36 747
13814.47 726
13815.58 784
13816.69 820
13817.80 797
13818.91 755
13820.03 793
13821.14 799
13822.25 750
13823.36 733
13824.47 784
13825.58 726
13826.69 673
13827.80 683
13828.91 708
13830.02 714
13831.13 694
13832.25 695
13833.36 704
13834.47 658
13835.58 718
13836.69 740
13837.80 780
13838.91 735
13840.02 746
13841.14 769
13842.25 742
13843.36 696
13844.47 728
13845.58 754
13846.69 740
13847.81 715
13848.92 765
13850.03 790
13851.14 736
13852.25 745
13853.37 786
13854.48 759
13855.59 786
13856.70 752
13857.81 708
13858.93 769
13860.04 758
13861.15 720
13862.26 765
13863.38 728
13864.49 785
13865.60 724
13866.71 788
13867.83 789
13868.94 738
13870.05 750
13871.16 755
13872.28 727
13873.39 760
13874.50 756
13875.61 738
13876.73 736
13877.84 740
13878.95 774
13880.07 770
13881.18 720
13882.29 780
13883.41 788
13884.52 758
13885.63 798
13886.75 810
13887.86 775
13888.97 753
13890.09 793
13891.20 854
13892.31 849
13893.43 796
13894.54 790
13895.65 897
13896.77 867
13897.88 867
13899.00 825
13900.11 924
13901.22 955
13902.34 948
13903.45 943
13904.57 900
13905.68 865
13906.79 895
13907.91 895
13909.02 875
13910.14 820
13911.25 778
13912.37 850
13913.48 777
13914.59 841
13915.71 783
13916.82 797
13917.94 792
13919.05 789
13920.17 793
13921.28 785
13922.40 771
13923.51 767
13924.63 735
13925.74 710
13926.86 735
13927.97 792
13929.09 804
13930.20 794
13931.32 764
13932.43 774
13933.55 774
13934.66 799
13935.78 790
13936.89 757
13938.01 761
13939.12 703
13940.24 762
13941.35 801
13942.47 732
13943.59 733
13944.70 754
13945.82 730
13946.93 740
13948.05 738
13949.16 751
13950.28 712
13951.40 748
13952.51 770
13953.63 749
13954.74 674
13955.86 712
13956.98 670
13958.09 707
13959.21 735
13960.33 733
13961.44 732
13962.56 704
13963.67 761
13964.79 741
13965.91 734
13967.02 674
13968.14 739
13969.26 770
13970.37 793
13971.49 754
13972.61 736
13973.72 685
13974.84 717
13975.96 797
13977.08 732
13978.19 697
13979.31 724
13980.43 745
13981.54 751
13982.66 753
13983.78 735
13984.90 733
13986.01 720
13987.13 725
13988.25 747
13989.37 725
13990.48 763
13991.60 737
13992.72 730
13993.84 683
13994.95 695
13996.07 772
13997.19 727
13998.31 712
13999.42 665
14000.54 762
14001.66 731
14002.78 763
14003.90 743
14005.01 681
14006.13 708
14007.25 762
14008.37 715
14009.49 736
14010.61 739
14011.72 793
14012.84 744
14013.96 756
14015.08 784
14016.20 761
14017.32 712
14018.43 679
14019.55 726
14020.67 708
14021.79 743
14022.91 760
14024.03 697
14025.15 719
14026.27 794
14027.39 725
14028.50 759
14029.62 739
14030.74 765
14031.86 764
14032.98 759
14034.10 722
14035.22 712
14036.34 694
14037.46 736
14038.58 760
14039.70 780
14040.82 755
14041.94 757
14043.06 743
14044.18 745
14045.30 795
14046.41 721
14047.53 748
14048.65 797
14049.77 821
14050.89 805
14052.01 783
14053.13 818
14054.25 807
14055.37 828
14056.49 771
14057.61 754
14058.74 779
14059.86 810
14060.98 750
14062.10 761
14063.22 737
14064.34 814
14065.46 831
14066.58 804
14067.70 825
14068.82 850
14069.94 900
14071.06 878
14072.18 865
14073.30 855
14074.42 844
14075.54 837
14076.66 858
14077.79 846
14078.91 870
14080.03 864
14081.15 924
14082.27 886
14083.39 905
14084.51 882
14085.63 835
14086.76 905
14087.88 945
14089.00 923
14090.12 903
14091.24 941
14092.36 926
14093.48 923
14094.61 984
14095.73 1000
14096.85 1003
14097.97 1128
14099.09 1107
14100.22 1120
14101.34 1148
14102.46 1164
14103.58 1193
14104.70 1217
14105.83 1202
14106.95 1157
14108.07 1110
14109.19 1133
14110.31 1051
14111.44 1038
14112.56 1015
14113.68 953
14114.80 945
14115.93 946
14117.05 935
14118.17 948
14119.29 920
14120.42 903
14121.54 859
14122.66 876
14123.79 885
14124.91 882
14126.03 838
14127.15 829
14128.28 874
14129.40 837
14130.52 885
14131.65 858
14132.77 832
14133.89 856
14135.02 829
14136.14 857
14137.26 787
14138.39 795
14139.51 814
14140.63 849
14141.76 880
14142.88 815
14144.00 791
14145.13 767
14146.25 792
14147.38 844
14148.50 783
14149.62 785
14150.75 773
14151.87 788
14152.99 845
14154.12 803
14155.24 774
14156.37 800
14157.49 809
14158.62 823
14159.74 786
14160.86 819
14161.99 789
14163.11 799
14164.24 814
14165.36 834
14166.49 769
14167.61 800
14168.74 790
14169.86 807
14170.99 793
14172.11 833
14173.23 764
14174.36 799
14175.48 744
14176.61 744
14177.73 835
14178.86 778
14179.98 783
14181.11 794
14182.23 798
14183.36 744
14184.49 731
14185.61 768
14186.74 782
14187.86 793
14188.99 794
14190.11 802
14191.24 795
14192.36 777
14193.49 696
14194.61 767
14195.74 743
14196.87 711
14197.99 725
14199.12 712
14200.24 695
14201.37 745
14202.50 695
14203.62 707
14204.75 743
14205.87 767
14207.00 785
14208.13 744
14209.25 720
14210.38 719
14211.50 773
14212.63 733
14213.76 699
14214.88 735
14216.01 711
14217.14 703
14218.26 697
14219.39 700
14220.52 715
14221.64 732
14222.77 746
14223.90 690
14225.02 719
14226.15 709
14227.28 720
14228.41 733
14229.53 704
14230.66 707
14231.79 745
14232.91 699
14234.04 698
14235.17 762
14236.30 724
14237.42 720
14238.55 727
14239.68 698
14240.81 735
14241.93 704
14243.06 702
14244.19 691
14245.32 693
14246.44 717
14247.57 709
14248.70 760
14249.83 693
14250.95 670
14252.08 716
14253.21 716
14254.34 688
14255.47 670
14256.59 681
14257.72 732
14258.85 683
14259.98 636
14261.11 666
14262.24 694
14263.36 699
14264.49 700
14265.62 686
14266.75 700
14267.88 689
14269.01 667
14270.14 663
14271.26 648
14272.39 600
14273.52 710
14274.65 667
14275.78 657
14276.91 680
14278.04 683
14279.17 616
14280.30 647
14281.42 663
14282.55 635
14283.68 711
14284.81 653
14285.94 678
14287.07 625
14288.20 627
14289.33 661
14290.46 660
14291.59 678
14292.72 678
14293.85 644
14294.98 678
14296.11 683
14297.24 677
14298.37 639
14299.50 606
14300.63 628
14301.76 620
14302.89 658
14304.02 649
14305.15 617
14306.28 632
14307.41 711
14308.54 632
14309.67 599
14310.80 621
14311.93 651
14313.06 680
14314.19 620
14315.32 619
14316.45 667
14317.58 644
14318.71 650
14319.84 639
14320.97 611
14322.10 609
14323.23 631
14324.36 600
14325.49 600
14326.63 639
14327.76 614
14328.89 645
14330.02 603
14331.15 620
14332.28 589
14333.41 629
14334.54 626
14335.67 625
14336.81 595
14337.94 579
14339.07 601
14340.20 648
14341.33 604
14342.46 608
14343.59 606
14344.73 608
14345.86 614
14346.99 610
14348.12 573
14349.25 583
14350.38 650
14351.52 607
14352.65 614
14353.78 597
14354.91 604
14356.04 618
14357.18 594
14358.31 583
14359.44 591
14360.57 616
14361.71 622
14362.84 588
14363.97 606
14365.10 609
14366.24 608
14367.37 612
14368.50 603
14369.63 592
14370.77 593
14371.90 590
14373.03 600
14374.16 610
14375.30 606
14376.43 607
14377.56 594
14378.70 612
14379.83 626
14380.96 606
14382.09 593
14383.23 608
14384.36 631
14385.49 601
14386.63 610
14387.76 609
14388.89 594
14390.03 598
14391.16 585
14392.29 650
14393.43 598
14394.56 603
14395.70 612
14396.83 586
14397.96 573
14399.10 591
14400.23 575
14401.36 570
14402.50 614
14403.63 590
14404.77 559
14405.90 584
14407.03 560
14408.17 611
14409.30 563
14410.44 600
14411.57 583
14412.71 610
14413.84 606
14414.97 601
14416.11 619
14417.24 606
14418.38 611
14419.51 568
14420.65 662
14421.78 654
14422.92 684
14424.05 620
14425.19 594
14426.32 638
14427.46 641
14428.59 631
14429.73 653
14430.86 651
14432.00 652
14433.13 653
14434.27 610
14435.40 581
14436.54 640
14437.67 616
14438.81 640
14439.94 658
14441.08 625
14442.21 633
14443.35 651
14444.48 694
14445.62 641
14446.76 681
14447.89 649
14449.03 702
14450.16 671
14451.30 651
14452.43 692
14453.57 684
14454.71 660
14455.84 651
14456.98 661
14458.11 649
14459.25 692
14460.39 691
14461.52 731
14462.66 716
14463.80 696
14464.93 669
14466.07 716
14467.20 689
14468.34 706
14469.48 745
14470.61 763
14471.75 740
14472.89 737
14474.02 754
14475.16 784
14476.30 787
14477.43 737
14478.57 807
14479.71 857
14480.85 815
14481.98 833
14483.12 838
14484.26 856
14485.39 853
14486.53 874
14487.67 824
14488.81 806
14489.94 828
14491.08 766
14492.22 740
14493.36 741
14494.49 722
14495.63 761
14496.77 734
14497.91 756
14499.04 760
14500.18 768
14501.32 826
14502.46 781
14503.59 770
14504.73 742
14505.87 729
14507.01 744
14508.15 726
14509.28 764
14510.42 757
14511.56 788
14512.70 732
14513.84 778
14514.98 714
14516.11 742
14517.25 771
14518.39 765
14519.53 792
14520.67 774
14521.81 754
14522.95 747
14524.08 802
14525.22 825
14526.36 802
14527.50 747
14528.64 781
14529.78 799
14530.92 797
14532.06 777
14533.20 768
14534.33 696
14535.47 727
14536.61 726
14537.75 745
14538.89 687
14540.03 646
14541.17 675
14542.31 621
14543.45 656
14544.59 662
14545.73 651
14546.87 720
14548.01 680
14549.15 665
14550.29 638
14551.43 628
14552.57 677
14553.71 659
14554.85 620
14555.99 684
14557.13 664
14558.27 624
14559.41 632
14560.55 642
14561.69 674
14562.83 681
14563.97 666
14565.11 666
14566.25 647
14567.39 633
14568.53 645
14569.67 674
14570.81 654
14571.95 646
14573.09 631
14574.23 643
14575.37 679
14576.51 615
14577.65 628
14578.79 658
14579.94 631
14581.08 660
14582.22 612
14583.36 623
14584.50 635
14585.64 632
14586.78 649
14587.92 591
14589.06 615
14590.21 623
14591.35 638
14592.49 654
14593.63 646
14594.77 633
14595.91 682
14597.05 656
14598.20 656
14599.34 623
14600.48 654
14601.62 705
14602.76 635
14603.90 605
14605.05 662
14606.19 653
14607.33 610
14608.47 650
14609.61 629
14610.76 647
14611.90 622
14613.04 660
14614.18 660
14615.32 627
14616.47 650
14617.61 660
14618.75 646
14619.89 644
14621.04 624
14622.18 632
14623.32 638
14624.46 658
14625.61 698
14626.75 647
14627.89 637
14629.04 645
14630.18 684
14631.32 655
14632.46 675
14633.61 657
14634.75 685
14635.89 665
14637.04 637
14638.18 635
14639.32 689
14640.47 706
14641.61 712
14642.75 702
14643.90 672
14645.04 686
14646.18 643
14647.33 685
14648.47 647
14649.61 628
14650.76 645
14651.90 650
14653.05 620
14654.19 593
14655.33 615
14656.48 606
14657.62 662
14658.76 657
14659.91 611
14661.05 644
14662.20 630
14663.34 601
14664.49 658
14665.63 579
14666.77 607
14667.92 616
14669.06 620
14670.21 580
14671.35 584
14672.50 600
14673.64 632
14674.79 591
14675.93 621
14677.07 586
14678.22 619
14679.36 645
14680.51 597
14681.65 515
14682.80 596
14683.94 610
14685.09 571
14686.23 585
14687.38 553
14688.52 558
14689.67 604
14690.81 567
14691.96 548
14693.10 576
14694.25 594
14695.40 573
14696.54 565
14697.69 517
14698.83 548
14699.98 567
14701.12 539
14702.27 529
14703.41 545
14704.56 571
14705.71 567
14706.85 608
14708.00 622
14709.14 543
14710.29 533
14711.44 516
14712.58 558
14713.73 558
14714.87 567
14716.02 553
14717.17 517
14718.31 572
14719.46 570
14720.61 573
14721.75 582
14722.90 576
14724.05 563
14725.19 552
14726.34 542
14727.49 552
14728.63 544
14729.78 557
14730.93 566
14732.07 528
14733.22 538
14734.37 548
14735.51 516
14736.66 552
14737.81 486
14738.95 529
14740.10 526
14741.25 554
14742.40 552
14743.54 522
14744.69 544
14745.84 547
14746.99 524
14748.13 497
14749.28 536
14750.43 563
14751.58 518
14752.72 530
14753.87 506
14755.02 511
14756.17 513
14757.31 587
14758.46 535
14759.61 506
14760.76 509
14761.91 554
14763.05 530
14764.20 533
14765.35 558
14766.50 503
14767.65 536
14768.80 570
14769.94 528
14771.09 528
14772.24 547
14773.39 520
14774.54 479
14775.69 464
14776.83 510
14777.98 517
14779.13 510
14780.28 539
14781.43 520
14782.58 488
14783.73 487
14784.88 503
14786.03 514
14787.17 532
14788.32 494
14789.47 464
14790.62 527
14791.77 505
14792.92 522
14794.07 530
14795.22 476
14796.37 511
14797.52 485
14798.67 477
14799.82 474
14800.97 475
14802.12 526
14803.26 516
14804.41 476
14805.56 520
14806.71 540
14807.86 487
14809.01 538
14810.16 495
14811.31 503
14812.46 501
14813.61 509
14814.76 548
14815.91 537
14817.06 532
14818.21 518
14819.36 535
14820.51 510
14821.66 523
14822.82 516
14823.97 514
14825.12 492
14826.27 510
14827.42 488
14828.57 511
14829.72 481
14830.87 519
14832.02 508
14833.17 441
14834.32 457
14835.47 494
14836.62 564
14837.77 534
14838.93 565
14840.08 504
14841.23 511
14842.38 498
14843.53 516
14844.68 495
14845.83 472
14846.98 463
14848.14 521
14849.29 467
14850.44 487
14851.59 448
14852.74 468
14853.89 481
14855.04 476
14856.20 521
14857.35 489
14858.50 486
14859.65 557
14860.80 495
14861.96 497
14863.11 517
14864.26 504
14865.41 541
14866.56 461
14867.72 483
14868.87 491
14870.02 452
14871.17 450
14872.32 451
14873.48 542
14874.63 516
14875.78 518
14876.93 533
14878.09 490
14879.24 507
14880.39 511
14881.54 500
14882.70 501
14883.85 501
14885.00 507
14886.16 507
14887.31 503
14888.46 505
14889.61 488
14890.77 540
14891.92 548
14893.07 450
14894.23 492
14895.38 506
14896.53 512
14897.69 505
14898.84 497
14899.99 525
14901.15 512
14902.30 507
14903.45 483
14904.61 480
14905.76 478
14906.91 488
14908.07 525
14909.22 516
14910.38 500
14911.53 490
14912.68 502
14913.84 450
14914.99 522
14916.15 481
14917.30 495
14918.45 518
14919.61 537
14920.76 463
14921.92 500
14923.07 470
14924.22 506
14925.38 494
14926.53 496
14927.69 510
14928.84 482
14930.00 474
14931.15 494
14932.31 483
14933.46 515
14934.62 477
14935.77 480
14936.93 520
14938.08 504
14939.24 489
14940.39 522
14941.55 508
14942.70 484
14943.86 515
14945.01 501
14946.17 491
14947.32 480
14948.48 466
14949.63 536
14950.79 490
14951.94 525
14953.10 508
14954.25 500
14955.41 470
14956.56 448
14957.72 481
14958.88 507
14960.03 548
14961.19 562
14962.34 541
14963.50 484
14964.65 493
14965.81 522
14966.97 488
14968.12 509
14969.28 495
14970.43 495
14971.59 493
14972.75 501
14973.90 484
14975.06 512
14976.22 505
14977.37 513
14978.53 496
14979.69 513
14980.84 541
14982.00 504
14983.16 507
14984.31 482
14985.47 459
14986.63 521
14987.78 481
14988.94 495
14990.10 525
14991.25 512
14992.41 528
14993.57 527
14994.72 489
14995.88 519
14997.04 565
14998.20 531
14999.35 569
15000.51 507
15001.67 535
15002.82 505
15003.98 495
15005.14 457
15006.30 463
15007.45 506
15008.61 494
15009.77 485
15010.93 517
15012.09 479
15013.24 493
15014.40 492
15015.56 481
15016.72 472
15017.87 478
15019.03 534
15020.19 487
15021.35 461
15022.51 452
15023.67 476
15024.82 489
15025.98 484
15027.14 464
15028.30 502
15029.46 513
15030.62 493
15031.77 527
15032.93 494
15034.09 474
15035.25 482
15036.41 487
15037.57 465
15038.73 472
15039.88 492
15041.04 548
15042.20 520
15043.36 454
15044.52 444
15045.68 482
15046.84 480
15048.00 470
15049.16 473
15050.32 465
15051.47 490
15052.63 504
15053.79 516
15054.95 513
15056.11 505
15057.27 447
15058.43 482
15059.59 503
15060.75 489
15061.91 477
15063.07 525
15064.23 524
15065.39 509
15066.55 486
15067.71 472
15068.87 496
15070.03 501
15071.19 495
15072.35 479
15073.51 477
15074.67 501
15075.83 536
15076.99 484
15078.15 493
15079.31 468
15080.47 492
15081.63 502
15082.79 475
15083.95 452
15085.11 487
15086.27 453
15087.43 441
15088.59 483
15089.76 435
15090.92 475
15092.08 487
15093.24 496
15094.40 507
15095.56 501
15096.72 442
15097.88 463
15099.04 485
15100.20 505
15101.37 460
15102.53 477
15103.69 460
15104.85 438
15106.01 488
15107.17 479
15108.33 498
15109.50 473
15110.66 464
15111.82 477
15112.98 537
15114.14 479
15115.30 451
15116.47 447
15117.63 457
15118.79 486
15119.95 478
15121.11 457
15122.27 465
15123.44 493
15124.60 465
15125.76 479
15126.92 489
15128.09 465
15129.25 498
15130.41 465
15131.57 437
15132.73 467
15133.90 481
15135.06 498
15136.22 493
15137.38 467
15138.55 431
15139.71 395
15140.87 474
15142.04 446
15143.20 507
15144.36 457
15145.52 490
15146.69 497
15147.85 485
15149.01 448
15150.18 474
15151.34 467
15152.50 452
15153.67 532
15154.83 480
15155.99 444
15157.16 454
15158.32 458
15159.48 491
15160.65 467
15161.81 468
15162.97 443
15164.14 465
15165.30 483
15166.46 518
15167.63 457
15168.79 489
15169.95 505
15171.12 481
15172.28 471
15173.45 444
15174.61 489
15175.77 454
15176.94 440
15178.10 443
15179.27 491
15180.43 478
15181.60 446
15182.76 416
15183.92 423
15185.09 540
15186.25 528
15187.42 493
15188.58 440
15189.75 499
15190.91 472
15192.08 439
15193.24 462
15194.41 452
15195.57 525
15196.74 490
15197.90 472
15199.07 470
15200.23 501
15201.40 496
15202.56 484
15203.73 477
15204.89 466
15206.06 491
15207.22 564
15208.39 523
15209.55 495
15210.72 471
15211.88 524
15213.05 498
15214.21 498
15215.38 486
15216.54 434
15217.71 488
15218.88 469
15220.04 504
15221.21 477
15222.37 478
15223.54 525
15224.71 497
15225.87 490
15227.04 519
15228.20 547
15229.37 517
15230.54 495
15231.70 488
15232.87 533
15234.03 480
15235.20 486
15236.37 481
15237.53 506
15238.70 511
15239.87 544
15241.03 539
15242.20 506
15243.37 481
15244.53 514
15245.70 527
15246.87 527
15248.03 501
15249.20 478
15250.37 531
15251.53 508
15252.70 508
15253.87 495
15255.04 467
15256.20 461
15257.37 499
15258.54 516
15259.70 513
15260.87 468
15262.04 438
15263.21 513
15264.37 498
15265.54 475
15266.71 459
15267.88 475
15269.04 493
15270.21 456
15271.38 485
15272.55 506
15273.72 448
15274.88 523
15276.05 506
15277.22 512
15278.39 484
15279.56 463
15280.72 467
15281.89 473
15283.06 460
15284.23 496
15285.40 498
15286.56 484
15287.73 470
15288.90 502
15290.07 505
15291.24 480
15292.41 515
15293.58 477
15294.74 523
15295.91 486
15297.08 480
15298.25 478
15299.42 526
15300.59 490
15301.76 475
15302.93 471
15304.09 464
15305.26 445
15306.43 473
15307.60 462
15308.77 438
15309.94 486
15311.11 494
15312.28 524
15313.45 489
15314.62 504
15315.79 496
15316.96 464
15318.13 481
15319.30 492
15320.46 470
15321.63 474
15322.80 428
15323.97 462
15325.14 480
15326.31 431
15327.48 493
15328.65 474
15329.82 476
15330.99 452
15332.16 501
15333.33 498
15334.50 472
15335.67 486
15336.84 515
15338.01 512
15339.18 482
15340.36 498
15341.53 496
15342.70 492
15343.87 462
15345.04 467
15346.21 458
15347.38 498
15348.55 461
15349.72 483
15350.89 468
15352.06 509
15353.23 530
15354.40 499
15355.57 472
15356.75 485
15357.92 471
15359.09 444
15360.26 457
15361.43 435
15362.60 452
15363.77 466
15364.94 484
15366.11 463
15367.29 456
15368.46 444
15369.63 485
15370.80 481
15371.97 484
15373.14 450
15374.32 449
15375.49 495
15376.66 478
15377.83 441
15379.00 380
15380.17 490
15381.35 464
15382.52 473
15383.69 426
15384.86 479
15386.03 467
15387.21 460
15388.38 465
15389.55 482
15390.72 520
15391.90 472
15393.07 461
15394.24 453
15395.41 458
15396.59 456
15397.76 451
15398.93 487
15400.10 502
15401.28 452
15402.45 469
15403.62 442
15404.79 469
15405.97 489
15407.14 488
15408.31 427
15409.49 455
15410.66 475
15411.83 459
15413.01 500
15414.18 476
15415.35 464
15416.53 481
15417.70 504
15418.87 488
15420.05 491
15421.22 479
15422.39 446
15423.57 435
15424.74 442
15425.91 451
15427.09 494
15428.26 477
15429.43 430
15430.61 440
15431.78 464
15432.96 488
15434.13 455
15435.30 453
15436.48 447
15437.65 491
15438.83 488
15440.00 502
15441.17 406
15442.35 462
15443.52 465
15444.70 454
15445.87 449
15447.05 449
15448.22 424
15449.40 474
15450.57 480
15451.75 462
15452.92 489
15454.09 520
15455.27 525
15456.44 464
15457.62 448
15458.79 451
15459.97 464
15461.14 465
15462.32 476
15463.49 493
15464.67 434
15465.84 448
15467.02 459
15468.19 467
15469.37 410
15470.55 469
15471.72 478
15472.90 438
15474.07 490
15475.25 452
15476.42 492
15477.60 446
15478.77 455
15479.95 463
15481.13 479
15482.30 487
15483.48 495
15484.65 460
15485.83 482
15487.00 474
15488.18 504
15489.36 426
15490.53 436
15491.71 465
15492.89 517
15494.06 487
15495.24 491
15496.41 456
15497.59 422
15498.77 455
15499.94 439
15501.12 494
15502.30 458
15503.47 466
15504.65 431
15505.83 459
15507.00 452
15508.18 469
15509.36 470
15510.53 474
15511.71 450
15512.89 490
15514.06 447
15515.24 473
15516.42 452
15517.60 450
15518.77 462
15519.95 459
15521.13 497
15522.30 462
15523.48 455
15524.66 451
15525.84 476
15527.01 474
15528.19 498
15529.37 465
15530.55 497
15531.73 428
15532.90 452
15534.08 479
15535.26 468
15536.44 453
15537.61 415
15538.79 418
15539.97 450
15541.15 496
15542.33 460
15543.50 420
15544.68 450
15545.86 486
15547.04 510
15548.22 460
15549.40 439
15550.57 452
15551.75 506
15552.93 500
15554.11 446
15555.29 483
15556.47 488
15557.65 501
15558.82 466
15560.00 454
15561.18 473
15562.36 472
15563.54 470
15564.72 475
15565.90 466
15567.08 448
15568.26 463
15569.43 469
15570.61 476
15571.79 488
15572.97 472
15574.15 479
15575.33 446
15576.51 461
15577.69 453
15578.87 485
15580.05 459
15581.23 477
15582.41 458
15583.59 472
15584.77 450
15585.95 500
15587.13 477
15588.31 467
15589.49 497
15590.67 475
15591.85 454
15593.03 482
15594.21 482
15595.39 455
15596.57 481
15597.75 471
15598.93 483
15600.11 500
15601.29 544
15602.47 498
15603.65 508
15604.83 539
15606.01 486
15607.19 477
15608.37 503
15609.55 502
15610.73 524
15611.91 491
15613.09 501
15614.27 493
15615.45 541
15616.64 512
15617.82 519
15619.00 494
15620.18 471
15621.36 517
15622.54 539
15623.72 477
15624.90 493
15626.08 504
15627.27 528
15628.45 519
15629.63 558
15630.81 575
15631.99 563
15633.17 560
15634.35 544
15635.54 589
15636.72 578
15637.90 575
15639.08 539
15640.26 536
15641.45 588
15642.63 531
15643.81 559
15644.99 530
15646.17 539
15647.36 541
15648.54 592
15649.72 600
15650.90 561
15652.08 573
15653.27 570
15654.45 609
15655.63 624
15656.81 628
15658.00 590
15659.18 577
15660.36 568
15661.54 531
15662.73 540
15663.91 541
15665.09 551
15666.27 544
15667.46 518
15668.64 603
15669.82 559
15671.01 588
15672.19 576
15673.37 542
15674.56 499
15675.74 536
15676.92 608
15678.10 557
15679.29 512
15680.47 518
15681.65 552
15682.84 588
15684.02 560
15685.21 585
15686.39 580
15687.57 580
15688.76 596
15689.94 554
15691.12 578
15692.31 611
15693.49 529
15694.67 524
15695.86 547
15697.04 525
15698.23 565
15699.41 517
15700.59 540
15701.78 478
15702.96 534
15704.15 526
15705.33 552
15706.52 521
15707.70 514
15708.88 557
15710.07 548
15711.25 558
15712.44 533
15713.62 532
15714.81 536
15715.99 583
15717.18 548
15718.36 526
15719.55 569
15720.73 541
15721.92 522
15723.10 550
15724.29 532
15725.47 550
15726.66 548
15727.84 568
15729.03 578
15730.21 541
15731.40 587
15732.58 561
15733.77 510
15734.95 485
15736.14 534
15737.32 590
15738.51 555
15739.69 578
15740.88 592
15742.07 548
15743.25 564
15744.44 550
15745.62 551
15746.81 595
15747.99 575
15749.18 627
15750.37 583
15751.55 568
15752.74 581
15753.93 592
15755.11 574
15756.30 569
15757.48 594
15758.67 626
15759.86 619
15761.04 583
15762.23 605
15763.42 598
15764.60 591
15765.79 591
15766.98 583
15768.16 573
15769.35 570
15770.54 609
15771.72 595
15772.91 577
15774.10 565
15775.28 534
15776.47 541
15777.66 561
15778.84 543
15780.03 546
15781.22 573
15782.41 575
15783.59 533
15784.78 541
15785.97 518
15787.15 519
15788.34 557
15789.53 553
15790.72 537
15791.90 547
15793.09 546
15794.28 572
15795.47 550
15796.65 555
15797.84 565
15799.03 574
15800.22 544
15801.41 541
15802.59 498
15803.78 540
15804.97 588
15806.16 552
15807.35 555
15808.53 530
15809.72 541
15810.91 510
15812.10 511
15813.29 498
15814.48 511
15815.66 530
15816.85 525
15818.04 482
15819.23 482
15820.42 465
15821.61 458
15822.80 483
15823.98 522
15825.17 521
15826.36 536
15827.55 503
15828.74 529
15829.93 507
15831.12 531
15832.31 522
15833.50 519
15834.69 452
15835.87 457
15837.06 476
15838.25 520
15839.44 516
15840.63 524
15841.82 507
15843.01 505
15844.20 484
15845.39 493
15846.58 488
15847.77 459
15848.96 483
15850.15 529
15851.34 464
15852.53 467
15853.72 459
15854.91 485
15856.10 482
15857.29 463
15858.48 497
15859.67 482
15860.86 467
15862.05 507
15863.24 507
15864.43 470
15865.62 506
15866.81 500
15868.00 468
15869.19 450
15870.38 450
15871.57 501
15872.76 496
15873.95 518
15875.14 497
15876.33 515
15877.52 518
15878.72 486
15879.91 455
15881.10 453
15882.29 467
15883.48 478
15884.67 458
15885.86 486
15887.05 438
15888.24 462
15889.43 543
15890.63 503
15891.82 454
15893.01 495
15894.20 543
15895.39 520
15896.58 494
15897.77 494
15898.97 572
15900.16 568
15901.35 541
15902.54 534
15903.73 499
15904.92 509
15906.12 496
15907.31 519
15908.50 524
15909.69 474
15910.88 511
15912.08 543
15913.27 521
15914.46 537
15915.65 482
15916.85 490
15918.04 516
15919.23 533
15920.42 526
15921.61 476
15922.81 490
15924.00 518
15925.19 502
15926.38 499
15927.58 535
15928.77 520
15929.96 535
15931.16 544
15932.35 540
15933.54 552
15934.73 556
15935.93 525
15937.12 523
15938.31 503
15939.51 546
15940.70 531
15941.89 562
15943.09 591
15944.28 508
15945.47 510
15946.67 526
15947.86 547
15949.05 471
15950.25 519
15951.44 505
15952.63 555
15953.83 517
15955.02 469
15956.21 470
15957.41 496
15958.60 530
15959.80 460
15960.99 463
15962.18 466
15963.38 455
15964.57 465
15965.77 501
15966.96 455
15968.15 451
15969.35 510
15970.54 455
15971.74 451
15972.93 476
15974.13 441
15975.32 489
15976.51 494
15977.71 451
15978.90 468
15980.10 489
15981.29 434
15982.49 431
15983.68 471
15984.88 460
15986.07 458
15987.27 447
15988.46 394
15989.66 446
15990.85 407
15992.05 452
15993.24 446
15994.44 435
15995.63 449
15996.83 467
15998.02 459
15999.22 414
16000.41 429
16001.61 443
16002.80 458
16004.00 454
16005.20 468
16006.39 447
16007.59 451
16008.78 458
16009.98 454
16011.17 434
16012.37 435
16013.57 466
16014.76 446
16015.96 444
16017.15 456
16018.35 443
16019.55 427
16020.74 454
16021.94 463
16023.13 470
16024.33 467
16025.53 382
16026.72 436
16027.92 412
16029.12 447
16030.31 463
16031.51 419
16032.71 406
16033.90 415
16035.10 452
16036.30 428
16037.49 401
16038.69 423
16039.89 413
16041.08 430
16042.28 399
16043.48 392
16044.67 425
16045.87 465
16047.07 460
16048.27 457
16049.46 402
16050.66 422
16051.86 444
16053.06 403
16054.25 434
16055.45 431
16056.65 422
16057.84 413
16059.04 435
16060.24 479
16061.44 467
16062.64 442
16063.83 425
16065.03 448
16066.23 460
16067.43 471
16068.62 460
16069.82 441
16071.02 455
16072.22 412
16073.42 457
16074.62 463
16075.81 479
16077.01 449
16078.21 408
16079.41 398
16080.61 439
16081.81 415
16083.00 396
16084.20 436
16085.40 431
16086.60 434
16087.80 436
16089.00 390
16090.20 414
16091.39 420
16092.59 472
16093.79 458
16094.99 410
16096.19 409
16097.39 428
16098.59 436
16099.79 451
16100.99 449
16102.19 422
16103.38 423
16104.58 431
16105.78 425
16106.98 413
16108.18 419
16109.38 454
16110.58 413
16111.78 413
16112.98 393
16114.18 425
16115.38 438
16116.58 452
16117.78 395
16118.98 405
16120.18 414
16121.38 451
16122.58 406
16123.78 403
16124.98 413
16126.18 438
16127.38 442
16128.58 417
16129.78 423
16130.98 423
16132.18 432
16133.38 412
16134.58 384
16135.78 422
16136.98 431
16138.18 435
16139.38 399
16140.58 411
16141.78 428
16142.98 439
16144.19 415
16145.39 434
16146.59 421
16147.79 439
16148.99 429
16150.19 409
16151.39 373
16152.59 387
16153.79 431
16154.99 437
16156.20 423
16157.40 374
16158.60 402
16159.80 440
16161.00 409
16162.20 427
16163.40 403
16164.61 395
16165.81 411
16167.01 431
16168.21 403
16169.41 430
16170.61 442
16171.82 417
16173.02 421
16174.22 410
16175.42 448
16176.62 439
16177.82 437
16179.03 418
16180.23 411
16181.43 401
16182.63 391
16183.84 408
16185.04 435
16186.24 401
16187.44 396
16188.65 412
16189.85 433
16191.05 443
16192.25 451
16193.46 402
16194.66 408
16195.86 466
16197.06 419
16198.27 380
16199.47 394
16200.67 418
16201.87 423
16203.08 420
16204.28 380
16205.48 444
16206.69 432
16207.89 483
16209.09 430
16210.30 381
16211.50 401
16212.70 432
16213.91 439
16215.11 368
16216.31 416
16217.52 421
16218.72 454
16219.92 416
16221.13 409
16222.33 437
16223.53 462
16224.74 466
16225.94 407
16227.15 429
16228.35 419
16229.55 417
16230.76 418
16231.96 426
16233.17 425
16234.37 435
16235.57 410
16236.78 452
16237.98 409
16239.19 420
16240.39 428
16241.60 412
16242.80 433
16244.00 398
16245.21 410
16246.41 443
16247.62 436
16248.82 434
16250.03 424
16251.23 435
16252.44 439
16253.64 466
16254.85 429
16256.05 457
16257.26 436
16258.46 435
16259.67 427
16260.87 403
16262.08 446
16263.28 469
16264.49 443
16265.69 452
16266.90 458
16268.10 456
16269.31 458
16270.51 436
16271.72 436
16272.93 432
16274.13 464
16275.34 472
16276.54 450
16277.75 434
16278.95 461
16280.16 456
16281.37 504
16282.57 448
16283.78 442
16284.98 485
16286.19 437
16287.40 431
16288.60 432
16289.81 402
16291.01 449
16292.22 409
16293.43 459
16294.63 460
16295.84 404
16297.05 446
16298.25 504
16299.46 498
16300.67 478
16301.87 471
16303.08 446
16304.29 447
16305.49 477
16306.70 440
16307.91 486
16309.11 496
16310.32 483
16311.53 465
16312.73 462
16313.94 478
16315.15 460
16316.36 474
16317.56 479
16318.77 478
16319.98 453
16321.19 490
16322.39 500
16323.60 433
16324.81 432
16326.02 469
16327.22 444
16328.43 480
16329.64 446
16330.85 432
16332.05 441
16333.26 469
16334.47 435
16335.68 425
16336.88 433
16338.09 486
16339.30 433
16340.51 426
16341.72 393
16342.93 410
16344.13 441
16345.34 442
16346.55 393
16347.76 411
16348.97 465
16350.18 439
16351.38 393
16352.59 402
16353.80 376
16355.01 424
16356.22 420
16357.43 430
16358.64 418
16359.84 436
16361.05 447
16362.26 408
16363.47 413
16364.68 424
16365.89 416
16367.10 437
16368.31 447
16369.52 395
16370.73 398
16371.93 427
16373.14 412
16374.35 403
16375.56 416
16376.77 411
16377.98 411
16379.19 380
16380.40 391
16381.61 411
16382.82 453
16384.03 450
16385.24 412
16386.45 388
16387.66 428
16388.87 422
16390.08 397
16391.29 423
16392.50 406
16393.71 430
16394.92 422
16396.13 430
16397.34 434
16398.55 399
16399.76 410
16400.97 418
16402.18 385
16403.39 422
16404.60 385
16405.81 408
16407.02 443
16408.23 404
16409.44 414
16410.65 412
16411.86 428
16413.08 411
16414.29 409
16415.50 391
16416.71 404
16417.92 417
16419.13 384
16420.34 387
16421.55 442
16422.76 401
16423.97 446
16425.19 411
16426.40 442
16427.61 401
16428.82 400
16430.03 432
16431.24 399
16432.45 414
16433.67 391
16434.88 431
16436.09 401
16437.30 439
16438.51 410
16439.72 431
16440.94 448
16442.15 426
16443.36 420
16444.57 388
16445.78 421
16446.99 390
16448.21 401
16449.42 385
16450.63 359
16451.84 394
16453.06 394
16454.27 393
16455.48 392
16456.69 434
16457.90 422
16459.12 405
16460.33 397
16461.54 429
16462.75 404
16463.97 423
16465.18 465
16466.39 411
16467.61 372
16468.82 411
16470.03 371
16471.24 412
16472.46 382
16473.67 390
16474.88 399
16476.10 409
16477.31 393
16478.52 409
16479.74 409
16480.95 361
16482.16 384
16483.38 362
16484.59 439
16485.80 412
16487.02 413
16488.23 397
16489.44 438
16490.66 379
16491.87 417
16493.08 435
16494.30 370
16495.51 363
16496.73 366
16497.94 394
16499.15 396
16500.37 414
16501.58 393
16502.80 429
16504.01 446
16505.22 369
16506.44 399
16507.65 425
16508.87 399
16510.08 398
16511.30 411
16512.51 379
16513.72 365
16514.94 392
16516.15 378
16517.37 367
16518.58 396
16519.80 411
16521.01 384
16522.23 373
16523.44 361
16524.66 377
16525.87 395
16527.09 388
16528.30 403
16529.52 389
16530.73 422
16531.95 401
16533.16 398
16534.38 404
16535.59 438
16536.81 405
16538.02 371
16539.24 402
16540.45 401
16541.67 394
16542.89 371
16544.10 358
16545.32 363
16546.53 366
16547.75 389
16548.96 379
16550.18 372
16551.40 391
16552.61 376
16553.83 369
16555.04 338
16556.26 381
16557.48 393
16558.69 383
16559.91 336
16561.12 358
16562.34 408
16563.56 382
16564.77 363
16565.99 379
16567.21 384
16568.42 340
16569.64 368
16570.86 340
16572.07 358
16573.29 370
16574.51 399
16575.72 390
16576.94 387
16578.16 368
16579.37 383
16580.59 394
16581.81 397
16583.02 357
16584.24 355
16585.46 400
16586.68 389
16587.89 397
16589.11 399
16590.33 393
16591.54 420
16592.76 407
16593.98 383
16595.20 364
16596.41 379
16597.63 390
16598.85 397
16600.07 379
16601.29 373
16602.50 385
16603.72 408
16604.94 415
16606.16 388
16607.37 379
16608.59 378
16609.81 354
16611.03 365
16612.25 357
16613.46 375
16614.68 404
16615.90 387
16617.12 357
16618.34 378
16619.56 403
16620.77 429
16621.99 380
16623.21 362
16624.43 360
16625.65 368
16626.87 385
16628.09 376
16629.30 351
16630.52 351
16631.74 371
16632.96 387
16634.18 389
16635.40 357
16636.62 364
16637.84 381
16639.06 362
16640.28 364
16641.49 380
16642.71 354
16643.93 362
16645.15 411
16646.37 406
16647.59 390
16648.81 348
16650.03 372
16651.25 382
16652.47 375
16653.69 362
16654.91 364
16656.13 372
16657.35 391
16658.57 371
16659.79 340
16661.01 370
16662.23 376
16663.45 407
16664.67 389
16665.89 361
16667.11 384
16668.33 387
16669.55 359
16670.77 405
16671.99 378
16673.21 367
16674.43 350
16675.65 393
16676.87 407
16678.09 380
16679.31 373
16680.53 384
16681.75 364
16682.97 369
16684.19 399
16685.42 384
16686.64 402
16687.86 352
16689.08 362
16690.30 409
16691.52 373
16692.74 400
16693.96 420
16695.18 392
16696.40 360
16697.63 385
16698.85 346
16700.07 344
16701.29 385
16702.51 374
16703.73 337
16704.95 388
16706.18 372
16707.40 375
16708.62 391
16709.84 400
16711.06 357
16712.28 347
16713.51 369
16714.73 370
16715.95 361
16717.17 354
16718.39 338
16719.62 396
16720.84 401
16722.06 387
16723.28 366
16724.50 371
16725.73 366
16726.95 349
16728.17 366
16729.39 355
16730.62 361
16731.84 351
16733.06 395
16734.28 372
16735.51 361
16736.73 370
16737.95 362
16739.18 404
16740.40 402
16741.62 375
16742.84 373
16744.07 386
16745.29 378
16746.51 414
16747.74 358
16748.96 375
16750.18 380
16751.41 350
16752.63 321
16753.85 342
16755.08 346
16756.30 326
16757.52 383
16758.75 378
16759.97 380
16761.19 390
16762.42 386
16763.64 382
16764.86 392
16766.09 400
16767.31 360
16768.54 352
16769.76 347
16770.98 351
16772.21 360
16773.43 351
16774.66 386
16775.88 385
16777.10 388
16778.33 377
16779.55 347
16780.78 371
16782.00 377
16783.22 345
16784.45 338
16785.67 345
16786.90 364
16788.12 395
16789.35 397
16790.57 370
16791.80 380
16793.02 400
16794.25 345
16795.47 342
16796.70 336
16797.92 378
16799.15 392
16800.37 359
16801.60 376
16802.82 405
16804.05 399
16805.27 360
16806.50 385
16807.72 361
16808.95 355
16810.17 339
16811.40 359
16812.62 413
16813.85 353
16815.07 335
16816.30 386
16817.53 345
16818.75 349
16819.98 371
16821.20 379
16822.43 386
16823.65 377
16824.88 366
16826.11 366
16827.33 395
16828.56 385
16829.78 393
16831.01 338
16832.24 351
16833.46 384
16834.69 432
16835.92 390
16837.14 386
16838.37 389
16839.60 356
16840.82 355
16842.05 357
16843.27 405
16844.50 389
16845.73 386
16846.96 356
16848.18 351
16849.41 382
16850.64 345
16851.86 314
16853.09 345
16854.32 365
16855.54 359
16856.77 373
16858.00 386
16859.22 377
16860.45 405
16861.68 391
16862.91 365
16864.13 385
16865.36 345
16866.59 373
16867.82 376
16869.04 373
16870.27 392
16871.50 423
16872.73 391
16873.95 376
16875.18 378
16876.41 382
16877.64 370
16878.87 381
16880.09 385
16881.32 407
16882.55 391
16883.78 403
16885.01 446
16886.23 427
16887.46 382
16888.69 408
16889.92 448
16891.15 421
16892.38 380
16893.60 410
16894.83 408
16896.06 425
16897.29 410
16898.52 400
16899.75 412
16900.98 377
16902.20 358
16903.43 360
16904.66 330
16905.89 404
16907.12 410
16908.35 364
16909.58 362
16910.81 392
16912.04 435
16913.26 393
16914.49 358
16915.72 388
16916.95 412
16918.18 350
16919.41 366
16920.64 394
16921.87 373
16923.10 396
16924.33 359
16925.56 377
16926.79 347
16928.02 329
16929.25 344
16930.48 404
16931.71 423
16932.94 379
16934.17 370
16935.40 401
16936.63 380
16937.86 404
16939.09 373
16940.32 396
16941.55 386
16942.78 371
16944.01 352
16945.24 389
16946.47 384
16947.70 373
16948.93 377
16950.16 377
16951.39 382
16952.62 395
16953.85 384
16955.08 369
16956.31 353
16957.54 371
16958.77 363
16960.01 361
16961.24 406
16962.47 376
16963.70 342
16964.93 332
16966.16 377
16967.39 360
16968.62 361
16969.85 356
16971.08 387
16972.32 355
16973.55 361
16974.78 373
16976.01 383
16977.24 353
16978.47 325
16979.70 378
16980.94 358
16982.17 363
16983.40 352
16984.63 407
16985.86 345
16987.10 322
16988.33 364
16989.56 341
16990.79 343
16992.02 377
16993.26 336
16994.49 344
16995.72 373
16996.95 371
16998.18 390
16999.42 347
17000.65 383
17001.88 396
17003.11 400
17004.35 384
17005.58 352
17006.81 376
17008.04 328
17009.28 332
17010.51 345
17011.74 337
17012.97 374
17014.21 361
17015.44 368
17016.67 367
17017.91 349
17019.14 359
17020.37 354
17021.60 400
17022.84 375
17024.07 348
17025.30 330
17026.54 339
17027.77 350
17029.00 397
17030.24 339
17031.47 339
17032.70 371
17033.94 355
17035.17 345
17036.41 356
17037.64 353
17038.87 324
17040.11 369
17041.34 373
17042.57 382
17043.81 370
17045.04 350
17046.28 360
17047.51 385
17048.74 379
17049.98 400
17051.21 390
17052.45 383
17053.68 357
17054.92 377
17056.15 345
17057.38 326
17058.62 365
17059.85 327
17061.09 349
17062.32 357
17063.56 343
17064.79 360
17066.03 352
17067.26 367
17068.50 361
17069.73 358
17070.97 358
17072.20 387
17073.44 373
17074.67 364
17075.91 337
17077.14 362
17078.38 368
17079.61 359
17080.85 367
17082.08 348
17083.32 338
17084.55 341
17085.79 358
17087.02 303
17088.26 339
17089.49 318
17090.73 338
17091.97 360
17093.20 344
17094.44 353
17095.67 379
17096.91 381
17098.14 378
17099.38 372
17100.62 365
17101.85 381
17103.09 381
17104.32 363
17105.56 313
17106.80 390
17108.03 348
17109.27 352
17110.51 345
17111.74 363
17112.98 334
17114.21 348
17115.45 349
17116.69 354
17117.92 371
17119.16 376
17120.40 343
17121.63 348
17122.87 350
17124.11 337
17125.34 357
17126.58 376
17127.82 371
17129.06 362
17130.29 378
17131.53 335
17132.77 336
17134.00 336
17135.24 337
17136.48 379
17137.72 355
17138.95 357
17140.19 342
17141.43 344
17142.67 348
17143.90 356
17145.14 356
17146.38 357
17147.62 386
17148.85 377
17150.09 329
17151.33 338
17152.57 382
17153.80 374
17155.04 373
17156.28 380
17157.52 382
17158.76 361
17159.99 377
17161.23 371
17162.47 341
17163.71 359
17164.95 361
17166.19 361
17167.42 372
17168.66 377
17169.90 350
17171.14 338
17172.38 348
17173.62 342
17174.86 344
17176.09 328
17177.33 360
17178.57 383
17179.81 389
17181.05 368
17182.29 341
17183.53 375
17184.77 363
17186.01 332
17187.24 364
17188.48 351
17189.72 341
17190.96 350
17192.20 375
17193.44 335
17194.68 348
17195.92 356
17197.16 377
17198.40 384
17199.64 386
17200.88 369
17202.12 392
17203.36 366
17204.60 355
17205.84 333
17207.08 354
17208.32 366
17209.56 376
17210.80 347
17212.04 352
17213.28 358
17214.52 356
17215.76 377
17217.00 377
17218.24 358
17219.48 387
17220.72 344
17221.96 361
17223.20 370
17224.44 331
17225.68 362
17226.92 351
17228.16 393
17229.40 346
17230.64 337
17231.88 359
17233.12 340
17234.36 316
17235.60 376
17236.85 369
17238.09 365
17239.33 349
17240.57 331
17241.81 351
17243.05 323
17244.29 350
17245.53 376
17246.77 324
17248.02 342
17249.26 373
17250.50 349
17251.74 344
17252.98 350
17254.22 373
17255.46 364
17256.71 339
17257.95 342
17259.19 374
17260.43 374
17261.67 345
17262.91 308
17264.16 359
17265.40 361
17266.64 365
17267.88 370
17269.12 369
17270.37 388
17271.61 384
17272.85 365
17274.09 344
17275.34 358
17276.58 342
17277.82 389
17279.06 363
17280.30 360
17281.55 340
17282.79 329
17284.03 362
17285.27 334
17286.52 322
17287.76 358
17289.00 367
17290.25 406
17291.49 338
17292.73 350
17293.97 350
17295.22 364
17296.46 366
17297.70 355
17298.95 350
17300.19 362
17301.43 347
17302.68 346
17303.92 380
17305.16 337
17306.41 321
17307.65 354
17308.89 311
17310.14 320
17311.38 317
17312.62 366
17313.87 379
17315.11 365
17316.36 350
17317.60 407
17318.84 400
17320.09 370
17321.33 344
17322.58 329
17323.82 332
17325.06 362
17326.31 373
17327.55 341
17328.80 353
17330.04 375
17331.28 319
17332.53 336
17333.77 336
17335.02 368
17336.26 334
17337.51 320
17338.75 357
17340.00 336
17341.24 382
17342.48 408
17343.73 345
17344.97 326
17346.22 340
17347.46 360
17348.71 339
17349.95 368
17351.20 315
17352.44 342
17353.69 352
17354.93 327
17356.18 321
17357.42 330
17358.67 346
17359.92 307
17361.16 341
17362.41 346
17363.65 351
17364.90 321
17366.14 355
17367.39 350
17368.63 354
17369.88 341
17371.13 348
17372.37 351
17373.62 325
17374.86 338
17376.11 341
17377.35 334
17378.60 294
17379.85 336
17381.09 390
17382.34 326
17383.59 326
17384.83 318
17386.08 331
17387.32 308
17388.57 345
17389.82 386
17391.06 338
17392.31 331
17393.56 341
17394.80 334
17396.05 340
17397.30 351
17398.54 346
17399.79 326
17401.04 319
17402.28 329
17403.53 324
17404.78 307
17406.02 321
17407.27 360
17408.52 355
17409.77 348
17411.01 303
17412.26 316
17413.51 333
17414.75 330
17416.00 335
17417.25 314
17418.50 299
17419.74 332
17420.99 347
17422.24 356
17423.49 326
17424.73 320
17425.98 327
17427.23 354
17428.48 377
17429.73 344
17430.97 344
17432.22 336
17433.47 305
17434.72 337
17435.97 369
17437.21 380
17438.46 338
17439.71 322
17440.96 372
17442.21 329
17443.45 337
17444.70 355
17445.95 356
17447.20 341
17448.45 383
17449.70 326
17450.95 338
17452.19 326
17453.44 328
17454.69 318
17455.94 345
17457.19 347
17458.44 312
17459.69 343
17460.94 315
17462.19 352
17463.43 302
17464.68 345
17465.93 378
17467.18 351
17468.43 349
17469.68 341
17470.93 349
17472.18 361
17473.43 351
17474.68 337
17475.93 339
17477.18 331
17478.43 332
17479.68 341
17480.93 340
17482.18 349
17483.43 324
17484.68 341
17485.93 343
17487.17 356
17488.42 377
17489.67 387
17490.92 363
17492.18 367
17493.43 369
17494.68 351
17495.93 370
17497.18 342
17498.43 344
17499.68 372
17500.93 345
17502.18 346
17503.43 371
17504.68 362
17505.93 400
17507.18 372
17508.43 345
17509.68 343
17510.93 330
17512.18 351
17513.43 346
17514.68 320
17515.94 369
17517.19 370
17518.44 343
17519.69 335
17520.94 366
17522.19 385
17523.44 372
17524.69 344
17525.94 346
17527.20 381
17528.45 355
17529.70 360
17530.95 325
17532.20 342
17533.45 353
17534.70 367
17535.96 357
17537.21 325
17538.46 326
17539.71 330
17540.96 374
17542.22 304
17543.47 355
17544.72 315
17545.97 343
17547.22 360
17548.48 347
17549.73 360
17550.98 374
17552.23 362
17553.48 345
17554.74 319
17555.99 330
17557.24 332
17558.49 362
17559.75 319
17561.00 366
17562.25 335
17563.50 356
17564.76 380
17566.01 397
17567.26 403
17568.52 387
17569.77 374
17571.02 378
17572.27 341
17573.53 360
17574.78 378
17576.03 347
17577.29 344
17578.54 345
17579.79 342
17581.05 346
17582.30 360
17583.55 326
17584.81 329
17586.06 357
17587.31 374
17588.57 318
17589.82 349
17591.07 331
17592.33 361
17593.58 364
17594.83 325
17596.09 353
17597.34 395
17598.60 366
17599.85 375
17601.10 342
17602.36 381
17603.61 393
17604.87 353
17606.12 381
17607.37 343
17608.63 331
17609.88 346
17611.14 356
17612.39 340
17613.65 396
17614.90 366
17616.16 327
17617.41 350
17618.66 350
17619.92 310
17621.17 347
17622.43 334
17623.68 342
17624.94 361
17626.19 357
17627.45 330
17628.70 357
17629.96 361
17631.21 382
17632.47 362
17633.72 364
17634.98 337
17636.23 353
17637.49 320
17638.74 344
17640.00 326
17641.26 365
17642.51 355
17643.77 384
17645.02 347
17646.28 336
17647.53 346
17648.79 342
17650.04 351
17651.30 323
17652.56 324
17653.81 359
17655.07 344
17656.32 370
17657.58 344
17658.84 352
17660.09 345
17661.35 340
17662.60 377
17663.86 361
17665.12 341
17666.37 322
17667.63 318
17668.89 328
17670.14 333
17671.40 334
17672.66 352
17673.91 335
17675.17 314
17676.43 333
17677.68 325
17678.94 318
17680.20 333
17681.45 376
17682.71 354
17683.97 313
17685.22 358
17686.48 323
17687.74 345
17688.99 372
17690.25 332
17691.51 350
17692.77 323
17694.02 331
17695.28 331
17696.54 321
17697.80 335
17699.05 347
17700.31 381
17701.57 356
17702.83 373
17704.08 347
17705.34 339
17706.60 334
17707.86 351
17709.11 351
17710.37 367
17711.63 358
17712.89 347
17714.15 321
17715.40 334
17716.66 305
17717.92 324
17719.18 329
17720.44 359
17721.70 340
17722.95 371
17724.21 330
17725.47 330
17726.73 348
17727.99 333
17729.25 364
17730.51 365
17731.76 319
17733.02 331
17734.28 349
17735.54 328
17736.80 361
17738.06 368
17739.32 322
17740.58 365
17741.83 337
17743.09 346
17744.35 304
17745.61 337
17746.87 384
17748.13 367
17749.39 342
17750.65 314
17751.91 323
17753.17 354
17754.43 354
17755.69 353
17756.95 350
17758.21 345
17759.47 338
17760.73 349
17761.98 341
17763.24 347
17764.50 358
17765.76 373
17767.02 337
17768.28 324
17769.54 353
17770.80 358
17772.06 369
17773.32 329
17774.58 337
17775.84 374
17777.11 400
17778.37 341
17779.63 370
17780.89 347
17782.15 366
17783.41 350
17784.67 351
17785.93 322
17787.19 348
17788.45 364
17789.71 349
17790.97 336
17792.23 327
17793.49 352
17794.75 380
17796.01 350
17797.28 310
17798.54 306
17799.80 332
17801.06 346
17802.32 367
17803.58 327
17804.84 316
17806.10 364
17807.37 361
17808.63 343
17809.89 344
17811.15 333
17812.41 323
17813.67 321
17814.93 352
17816.20 357
17817.46 339
17818.72 324
17819.98 321
17821.24 308
17822.50 365
17823.77 354
17825.03 353
17826.29 317
17827.55 320
17828.81 296
17830.08 326
17831.34 360
17832.60 361
17833.86 333
17835.13 361
17836.39 327
17837.65 345
17838.91 319
17840.18 339
17841.44 352
17842.70 357
17843.96 321
17845.23 322
17846.49 314
17847.75 321
17849.01 304
17850.28 314
17851.54 303
17852.80 319
17854.07 366
17855.33 346
17856.59 347
17857.86 327
17859.12 326
17860.38 322
17861.65 299
17862.91 345
17864.17 365
17865.44 328
17866.70 317
17867.96 325
17869.23 333
17870.49 304
17871.75 327
17873.02 351
17874.28 351
17875.54 345
17876.81 351
17878.07 365
17879.34 344
17880.60 335
17881.86 331
17883.13 334
17884.39 361
17885.66 370
17886.92 357
17888.18 351
17889.45 339
17890.71 357
17891.98 335
17893.24 298
17894.51 311
17895.77 315
17897.04 342
17898.30 314
17899.56 290
17900.83 292
17902.09 311
17903.36 336
17904.62 308
17905.89 319
17907.15 326
17908.42 318
17909.68 300
17910.95 296
17912.21 330
17913.48 327
17914.74 346
17916.01 327
17917.27 314
17918.54 356
17919.80 333
17921.07 333
17922.34 350
17923.60 313
17924.87 355
17926.13 376
17927.40 370
17928.66 332
17929.93 313
17931.19 334
17932.46 328
17933.73 291
17934.99 315
17936.26 335
17937.52 334
17938.79 347
17940.06 340
17941.32 340
17942.59 309
17943.85 333
17945.12 321
17946.39 323
17947.65 292
17948.92 324
17950.19 351
17951.45 322
17952.72 327
17953.99 334
17955.25 326
17956.52 338
17957.79 343
17959.05 341
17960.32 346
17961.59 354
17962.85 332
17964.12 318
17965.39 309
17966.65 346
17967.92 309
17969.19 308
17970.45 335
17971.72 337
17972.99 343
17974.26 288
17975.52 324
17976.79 294
17978.06 330
17979.33 317
17980.59 296
17981.86 341
17983.13 309
17984.40 319
17985.66 321
17986.93 322
17988.20 299
17989.47 305
17990.73 314
17992.00 298
17993.27 333
17994.54 334
17995.81 355
17997.07 333
17998.34 333
17999.61 342
18000.88 341
18002.15 337
18003.42 329
18004.68 342
18005.95 314
18007.22 294
18008.49 332
18009.76 326
18011.03 303
18012.30 291
18013.56 298
18014.83 283
18016.10 328
18017.37 326
18018.64 355
18019.91 335
18021.18 343
18022.45 349
18023.71 309
18024.98 333
18026.25 334
18027.52 338
18028.79 327
18030.06 325
18031.33 335
18032.60 345
18033.87 352
18035.14 317
18036.41 299
18037.68 326
18038.95 300
18040.22 297
18041.49 316
18042.76 340
18044.02 326
18045.29 323
18046.56 325
18047.83 317
18049.10 329
18050.37 341
18051.64 349
18052.91 308
18054.18 309
18055.45 344
18056.72 319
18057.99 337
18059.27 366
18060.54 341
18061.81 332
18063.08 291
18064.35 316
18065.62 325
18066.89 336
18068.16 308
18069.43 334
18070.70 335
18071.97 317
18073.24 303
18074.51 329
18075.78 333
18077.05 295
18078.32 331
18079.60 362
18080.87 378
18082.14 325
18083.41 351
18084.68 355
18085.95 384
18087.22 356
18088.49 352
18089.77 336
18091.04 333
18092.31 330
18093.58 365
18094.85 348
18096.12 339
18097.39 328
18098.67 361
18099.94 341
18101.21 306
18102.48 313
18103.75 330
18105.02 350
18106.30 337
18107.57 361
18108.84 328
18110.11 305
18111.38 360
18112.66 372
18113.93 347
18115.20 335
18116.47 344
18117.75 369
18119.02 345
18120.29 313
18121.56 350
18122.84 344
18124.11 308
18125.38 348
18126.65 353
18127.93 336
18129.20 316
18130.47 348
18131.74 347
18133.02 345
18134.29 374
18135.56 351
18136.84 350
18138.11 372
18139.38 349
18140.66 329
18141.93 362
18143.20 322
18144.48 324
18145.75 340
18147.02 380
18148.30 350
18149.57 359
18150.84 343
18152.12 344
18153.39 341
18154.66 343
18155.94 353
18157.21 341
18158.48 331
18159.76 365
18161.03 369
18162.31 348
18163.58 324
18164.85 337
18166.13 353
18167.40 401
18168.68 345
18169.95 354
18171.22 344
18172.50 390
18173.77 356
18175.05 347
18176.32 360
18177.60 366
18178.87 378
18180.15 339
18181.42 338
18182.69 372
18183.97 363
18185.24 293
18186.52 313
18187.79 359
18189.07 362
18190.34 342
18191.62 339
18192.89 317
18194.17 364
18195.44 345
18196.72 327
18197.99 328
18199.27 360
18200.54 346
18201.82 316
18203.09 345
18204.37 312
18205.65 328
18206.92 347
18208.20 339
18209.47 332
18210.75 331
18212.02 315
18213.30 324
18214.57 305
18215.85 347
18217.13 350
18218.40 363
18219.68 328
18220.95 320
18222.23 331
18223.51 324
18224.78 327
18226.06 313
18227.33 341
18228.61 316
18229.89 298
18231.16 360
18232.44 324
18233.72 306
18234.99 326
18236.27 299
18237.55 320
18238.82 304
18240.10 307
18241.38 290
18242.65 326
18243.93 309
18245.21 294
18246.48 310
18247.76 336
18249.04 332
18250.31 321
18251.59 330
18252.87 309
18254.15 308
18255.42 315
18256.70 307
18257.98 320
18259.25 304
18260.53 339
18261.81 335
18263.09 339
18264.36 283
18265.64 303
18266.92 345
18268.20 340
18269.47 283
18270.75 322
18272.03 344
18273.31 340
18274.59 364
18275.86 338
18277.14 314
18278.42 331
18279.70 310
18280.98 308
18282.25 299
18283.53 309
18284.81 330
18286.09 314
18287.37 336
18288.64 322
18289.92 323
18291.20 318
18292.48 331
18293.76 347
18295.04 340
18296.32 304
18297.59 329
18298.87 331
18300.15 332
18301.43 317
18302.71 329
18303.99 319
18305.27 288
18306.55 295
18307.83 292
18309.10 297
18310.38 309
18311.66 305
18312.94 325
18314.22 295
18315.50 332
18316.78 337
18318.06 309
18319.34 333
18320.62 363
18321.90 349
18323.18 340
18324.46 342
18325.74 340
18327.02 343
18328.30 326
18329.58 285
18330.86 303
18332.14 296
18333.41 316
18334.69 311
18335.97 344
18337.25 327
18338.54 306
18339.82 312
18341.10 365
18342.38 360
18343.66 330
18344.94 323
18346.22 326
18347.50 329
18348.78 315
18350.06 306
18351.34 341
18352.62 342
18353.90 325
18355.18 278
18356.46 322
18357.74 318
18359.02 342
18360.30 334
18361.58 304
18362.87 330
18364.15 338
18365.43 323
18366.71 305
18367.99 302
18369.27 340
18370.55 335
18371.83 334
18373.11 322
18374.40 292
18375.68 307
18376.96 322
18378.24 354
18379.52 332
18380.80 325
18382.08 316
18383.37 338
18384.65 360
18385.93 318
18387.21 317
18388.49 318
18389.78 349
18391.06 348
18392.34 325
18393.62 334
18394.90 330
18396.19 349
18397.47 315
18398.75 331
18400.03 342
18401.31 299
18402.60 309
18403.88 345
18405.16 359
18406.44 308
18407.73 349
18409.01 312
18410.29 304
18411.57 318
18412.86 337
18414.14 324
18415.42 327
18416.71 339
18417.99 306
18419.27 336
18420.55 332
18421.84 325
18423.12 324
18424.40 330
18425.69 309
18426.97 322
18428.25 325
18429.54 327
18430.82 345
18432.10 312
18433.39 329
18434.67 340
18435.95 315
18437.24 319
18438.52 302
18439.80 296
18441.09 322
18442.37 304
18443.66 303
18444.94 339
18446.22 318
18447.51 339
18448.79 349
18450.08 335
18451.36 324
18452.64 304
18453.93 351
18455.21 344
18456.50 313
18457.78 342
18459.06 351
18460.35 383
18461.63 332
18462.92 344
18464.20 335
18465.49 348
18466.77 331
18468.06 299
18469.34 306
18470.63 369
18471.91 361
18473.19 333
18474.48 339
18475.76 312
18477.05 318
18478.33 345
18479.62 328
18480.90 318
18482.19 341
18483.47 375
18484.76 318
18486.05 329
18487.33 349
18488.62 329
18489.90 318
18491.19 337
18492.47 326
18493.76 318
18495.04 339
18496.33 340
18497.61 330
18498.90 297
18500.19 325
18501.47 359
18502.76 329
18504.04 374
18505.33 338
18506.62 349
18507.90 348
18509.19 310
18510.47 306
18511.76 362
18513.05 340
18514.33 345
18515.62 343
18516.90 313
18518.19 330
18519.48 329
18520.76 317
18522.05 325
18523.34 325
18524.62 323
18525.91 338
18527.20 347
18528.48 322
18529.77 323
18531.06 330
18532.34 342
18533.63 332
18534.92 313
18536.21 332
18537.49 342
18538.78 346
18540.07 328
18541.35 299
18542.64 336
18543.93 328
18545.22 302
18546.50 284
18547.79 283
18549.08 326
18550.37 335
18551.65 328
18552.94 322
18554.23 350
18555.52 326
18556.80 313
18558.09 313
18559.38 341
18560.67 336
18561.95 373
18563.24 346
18564.53 331
18565.82 326
18567.11 370
18568.39 357
18569.68 330
18570.97 353
18572.26 347
18573.55 374
18574.84 362
18576.12 366
18577.41 298
18578.70 385
18579.99 387
18581.28 379
18582.57 357
18583.86 325
18585.14 328
18586.43 343
18587.72 291
18589.01 366
18590.30 353
18591.59 379
18592.88 351
18594.17 321
18595.46 367
18596.74 337
18598.03 367
18599.32 371
18600.61 341
18601.90 288
18603.19 335
18604.48 328
18605.77 330
18607.06 339
18608.35 349
18609.64 364
18610.93 318
18612.22 366
18613.51 350
18614.80 350
18616.09 328
18617.38 351
18618.67 339
18619.96 345
18621.25 348
18622.54 355
18623.83 345
18625.12 334
18626.41 341
18627.70 324
18628.99 350
18630.28 355
18631.57 315
18632.86 343
18634.15 360
18635.44 310
18636.73 343
18638.02 329
18639.31 302
18640.60 367
18641.89 366
18643.18 355
18644.47 334
18645.76 310
18647.06 333
18648.35 344
18649.64 342
18650.93 357
18652.22 358
18653.51 322
18654.80 326
18656.09 336
18657.38 312
18658.68 335
18659.97 324
18661.26 323
18662.55 325
18663.84 300
18665.13 332
18666.42 306
18667.72 311
18669.01 350
18670.30 344
18671.59 318
18672.88 319
18674.17 296
18675.47 311
18676.76 302
18678.05 319
18679.34 307
18680.63 325
18681.93 292
18683.22 313
18684.51 319
18685.80 301
18687.09 303
18688.39 325
18689.68 334
18690.97 312
18692.26 293
18693.56 293
18694.85 328
18696.14 360
18697.43 346
18698.73 305
18700.02 300
18701.31 300
18702.60 322
18703.90 297
18705.19 310
18706.48 320
18707.78 293
18709.07 308
18710.36 359
18711.66 301
18712.95 306
18714.24 347
18715.54 341
18716.83 314
18718.12 285
18719.42 301
18720.71 308
18722.00 327
18723.30 326
18724.59 310
18725.88 312
18727.18 321
18728.47 333
18729.76 313
18731.06 307
18732.35 335
18733.65 348
18734.94 309
18736.23 325
18737.53 308
18738.82 329
18740.12 328
18741.41 308
18742.70 288
18744.00 295
18745.29 338
18746.59 316
18747.88 324
18749.18 318
18750.47 261
18751.76 366
18753.06 320
18754.35 317
18755.65 331
18756.94 316
18758.24 319
18759.53 288
18760.83 297
18762.12 304
18763.42 332
18764.71 352
18766.01 339
18767.30 345
18768.60 339
18769.89 302
18771.19 314
18772.48 330
18773.78 290
18775.07 308
18776.37 301
18777.66 328
18778.96 304
18780.25 329
18781.55 285
18782.85 293
18784.14 281
18785.44 325
18786.73 310
18788.03 307
18789.32 322
18790.62 307
18791.92 295
18793.21 341
18794.51 301
18795.80 313
18797.10 305
18798.40 317
18799.69 348
18800.99 287
18802.28 295
18803.58 272
18804.88 270
18806.17 325
18807.47 318
18808.77 324
18810.06 325
18811.36 307
18812.66 300
18813.95 319
18815.25 305
18816.55 340
18817.84 301
18819.14 326
18820.44 308
18821.73 303
18823.03 326
18824.33 340
18825.62 304
18826.92 310
18828.22 286
18829.52 317
18830.81 313
18832.11 303
18833.41 292
18834.71 317
18836.00 311
18837.30 346
18838.60 338
18839.90 267
18841.19 302
18842.49 297
18843.79 293
18845.09 302
18846.38 309
18847.68 311
18848.98 319
18850.28 290
18851.58 308
18852.87 324
18854.17 295
18855.47 318
18856.77 305
18858.07 302
18859.36 280
18860.66 316
18861.96 291
18863.26 337
18864.56 329
18865.86 321
18867.15 321
18868.45 303
18869.75 322
18871.05 268
18872.35 297
18873.65 280
18874.95 299
18876.24 323
18877.54 324
18878.84 285
18880.14 315
18881.44 302
18882.74 317
18884.04 297
18885.34 333
18886.64 282
18887.94 287
18889.24 274
18890.53 306
18891.83 306
18893.13 336
18894.43 303
18895.73 302
18897.03 285
18898.33 265
18899.63 315
18900.93 289
18902.23 277
18903.53 301
18904.83 325
18906.13 291
18907.43 333
18908.73 344
18910.03 307
18911.33 329
18912.63 286
18913.93 317
18915.23 318
18916.53 337
18917.83 345
18919.13 303
18920.43 299
18921.73 336
18923.03 323
18924.33 311
18925.63 317
18926.93 322
18928.23 286
18929.53 296
18930.84 290
18932.14 275
18933.44 308
18934.74 268
18936.04 309
18937.34 271
18938.64 268
18939.94 295
18941.24 288
18942.54 269
18943.84 323
18945.15 304
18946.45 303
18947.75 304
18949.05 334
18950.35 318
18951.65 284
18952.95 309
18954.26 295
18955.56 300
18956.86 281
18958.16 283
18959.46 279
18960.76 298
18962.07 271
18963.37 274
18964.67 317
18965.97 298
18967.27 292
18968.57 303
18969.88 257
18971.18 285
18972.48 300
18973.78 313
18975.09 333
18976.39 282
18977.69 283
18978.99 282
18980.29 319
18981.60 312
18982.90 299
18984.20 317
18985.50 306
18986.81 293
18988.11 331
18989.41 317
18990.72 298
18992.02 313
18993.32 244
18994.62 318
18995.93 327
18997.23 300
18998.53 289
18999.84 274
19001.14 287
19002.44 273
19003.75 283
19005.05 303
19006.35 272
19007.66 278
19008.96 311
19010.26 302
19011.57 295
19012.87 281
19014.17 289
19015.48 323
19016.78 310
19018.08 317
19019.39 300
19020.69 315
19021.99 338
19023.30 302
19024.60 291
19025.91 289
19027.21 288
19028.51 342
19029.82 310
19031.12 327
19032.43 319
19033.73 309
19035.04 290
19036.34 329
19037.64 277
19038.95 278
19040.25 276
19041.56 286
19042.86 273
19044.17 273
19045.47 285
19046.78 315
19048.08 305
19049.39 309
19050.69 304
19052.00 280
19053.30 288
19054.61 278
19055.91 298
19057.22 280
19058.52 280
19059.83 275
19061.13 302
19062.44 266
19063.74 299
19065.05 302
19066.35 316
19067.66 306
19068.96 299
19070.27 295
19071.57 297
19072.88 313
19074.18 290
19075.49 280
19076.80 287
19078.10 330
19079.41 286
19080.71 315
19082.02 288
19083.33 268
19084.63 297
19085.94 307
19087.24 284
19088.55 286
19089.86 294
19091.16 292
19092.47 300
19093.77 295
19095.08 297
19096.39 262
19097.69 270
19099.00 331
19100.31 290
19101.61 270
19102.92 295
19104.23 281
19105.53 333
19106.84 308
19108.15 308
19109.45 280
19110.76 290
19112.07 321
19113.37 265
19114.68 281
19115.99 287
19117.30 311
19118.60 297
19119.91 318
19121.22 261
19122.52 282
19123.83 281
19125.14 300
19126.45 318
19127.75 319
19129.06 338
19130.37 310
19131.68 280
19132.98 277
19134.29 301
19135.60 293
19136.91 301
19138.22 311
19139.52 271
19140.83 283
19142.14 310
19143.45 323
19144.76 270
19146.06 279
19147.37 273
19148.68 305
19149.99 298
19151.30 283
19152.60 282
19153.91 284
19155.22 283
19156.53 290
19157.84 276
19159.15 324
19160.46 293
19161.76 297
19163.07 291
19164.38 297
19165.69 302
19167.00 286
19168.31 310
19169.62 307
19170.93 314
19172.23 321
19173.54 301
19174.85 267
19176.16 279
19177.47 285
19178.78 293
19180.09 276
19181.40 291
19182.71 267
19184.02 284
19185.33 294
19186.64 296
19187.95 271
19189.26 296
19190.57 324
19191.87 286
19193.18 274
19194.49 295
19195.80 323
19197.11 307
19198.42 284
19199.73 281
19201.04 303
19202.35 310
19203.66 326
19204.97 279
19206.28 308
19207.59 292
19208.90 306
19210.21 294
19211.53 301
19212.84 252
19214.15 285
19215.46 316
19216.77 309
19218.08 273
19219.39 274
19220.70 286
19222.01 312
19223.32 272
19224.63 280
19225.94 279
19227.25 296
19228.56 306
19229.87 352
19231.19 332
19232.50 302
19233.81 262
19235.12 305
19236.43 340
19237.74 290
19239.05 269
19240.36 308
19241.68 298
19242.99 320
19244.30 262
19245.61 274
19246.92 266
19248.23 331
19249.54 305
19250.86 272
19252.17 289
19253.48 250
19254.79 288
19256.10 266
19257.42 275
19258.73 283
19260.04 307
19261.35 281
19262.66 289
19263.98 279
19265.29 277
19266.60 288
19267.91 299
19269.22 316
19270.54 272
19271.85 269
19273.16 339
19274.47 318
19275.79 273
19277.10 272
19278.41 247
19279.72 304
19281.04 265
19282.35 276
19283.66 232
19284.98 289
19286.29 295
19287.60 272
19288.91 284
19290.23 285
19291.54 292
19292.85 274
19294.17 283
19295.48 273
19296.79 278
19298.11 277
19299.42 304
19300.73 293
19302.05 276
19303.36 275
19304.67 314
19305.99 268
19307.30 285
19308.61 280
19309.93 298
19311.24 297
19312.56 333
19313.87 348
19315.18 287
19316.50 290
19317.81 307
19319.13 296
19320.44 268
19321.75 293
19323.07 301
19324.38 272
19325.70 274
19327.01 272
19328.32 274
19329.64 299
19330.95 304
19332.27 278
19333.58 278
19334.90 275
19336.21 310
19337.53 310
19338.84 298
19340.16 276
19341.47 322
19342.79 282
19344.10 277
19345.42 283
19346.73 326
19348.05 270
19349.36 270
19350.68 287
19351.99 272
19353.31 307
19354.62 258
19355.94 250
19357.25 297
19358.57 277
19359.88 259
19361.20 270
19362.51 279
19363.83 274
19365.14 266
19366.46 314
19367.78 289
19369.09 298
19370.41 283
19371.72 265
19373.04 284
19374.35 285
19375.67 283
19376.99 308
19378.30 287
19379.62 306
19380.93 298
19382.25 256
19383.57 263
19384.88 272
19386.20 277
19387.52 282
19388.83 280
19390.15 224
19391.47 281
19392.78 295
19394.10 279
19395.42 262
19396.73 315
19398.05 293
19399.37 280
19400.68 287
19402.00 336
19403.32 324
19404.63 300
19405.95 278
19407.27 279
19408.58 303
19409.90 299
19411.22 309
19412.54 270
19413.85 262
19415.17 290
19416.49 290
19417.80 292
19419.12 279
19420.44 311
19421.76 322
19423.07 318
19424.39 306
19425.71 333
19427.03 303
19428.35 302
19429.66 262
19430.98 242
19432.30 284
19433.62 276
19434.93 286
19436.25 272
19437.57 290
19438.89 254
19440.21 241
19441.53 273
19442.84 263
19444.16 292
19445.48 321
19446.80 267
19448.12 264
19449.44 280
19450.75 269
19452.07 261
19453.39 293
19454.71 266
19456.03 265
19457.35 270
19458.67 317
19459.98 281
19461.30 275
19462.62 265
19463.94 286
19465.26 270
19466.58 283
19467.90 284
19469.22 299
19470.54 310
19471.86 287
19473.18 266
19474.49 297
19475.81 306
19477.13 310
19478.45 281
19479.77 282
19481.09 322
19482.41 287
19483.73 290
19485.05 274
19486.37 283
19487.69 284
19489.01 275
19490.33 298
19491.65 310
19492.97 250
19494.29 256
19495.61 294
19496.93 284
19498.25 288
19499.57 304
19500.89 272
19502.21 236
19503.53 269
19504.85 273
19506.17 277
19507.49 302
19508.81 285
19510.13 280
19511.45 260
19512.77 276
19514.09 252
19515.42 256
19516.74 259
19518.06 271
19519.38 300
19520.70 274
19522.02 259
19523.34 278
19524.66 277
19525.98 274
19527.30 273
19528.62 259
19529.95 320
19531.27 266
19532.59 269
19533.91 296
19535.23 274
19536.55 267
19537.87 293
19539.20 317
19540.52 295
19541.84 296
19543.16 300
19544.48 323
19545.80 282
19547.13 282
19548.45 279
19549.77 264
19551.09 269
19552.41 273
19553.74 265
19555.06 237
19556.38 270
19557.70 269
19559.02 297
19560.35 286
19561.67 247
19562.99 259
19564.31 261
19565.64 283
19566.96 282
19568.28 273
19569.60 292
19570.93 289
19572.25 268
19573.57 260
19574.89 280
19576.22 289
19577.54 288
19578.86 275
19580.18 280
19581.51 280
19582.83 284
19584.15 272
19585.48 253
19586.80 306
19588.12 278
19589.45 282
19590.77 275
19592.09 312
19593.42 281
19594.74 280
19596.06 249
19597.39 287
19598.71 272
19600.03 272
19601.36 294
19602.68 281
19604.00 296
19605.33 269
19606.65 290
19607.98 301
19609.30 285
19610.62 301
19611.95 285
19613.27 283
19614.60 264
19615.92 275
19617.24 257
19618.57 269
19619.89 244
19621.22 265
19622.54 296
19623.87 256
19625.19 271
19626.51 270
19627.84 291
19629.16 245
19630.49 253
19631.81 284
19633.14 275
19634.46 238
19635.79 285
19637.11 286
19638.44 274
19639.76 267
19641.09 268
19642.41 298
19643.74 305
19645.06 286
19646.39 305
19647.71 291
19649.04 307
19650.36 293
19651.69 281
19653.01 265
19654.34 263
19655.66 302
19656.99 272
19658.32 257
19659.64 286
19660.97 292
19662.29 277
19663.62 246
19664.94 257
19666.27 275
19667.60 265
19668.92 264
19670.25 275
19671.57 261
19672.90 295
19674.23 275
19675.55 252
19676.88 273
19678.20 279
19679.53 277
19680.86 272
19682.18 272
19683.51 291
19684.84 279
19686.16 309
19687.49 263
19688.82 267
19690.14 309
19691.47 293
19692.80 272
19694.12 272
19695.45 265
19696.78 252
19698.10 274
19699.43 263
19700.76 294
19702.08 324
19703.41 321
19704.74 298
19706.07 271
19707.39 265
19708.72 278
19710.05 296
19711.37 269
19712.70 253
19714.03 275
19715.36 285
19716.68 272
19718.01 272
19719.34 268
19720.67 267
19721.99 282
19723.32 228
19724.65 268
19725.98 280
19727.31 285
19728.63 302
19729.96 269
19731.29 242
19732.62 258
19733.95 238
19735.27 305
19736.60 278
19737.93 277
19739.26 263
19740.59 256
19741.92 268
19743.24 252
19744.57 252
19745.90 248
19747.23 258
19748.56 282
19749.89 257
19751.22 251
19752.54 289
19753.87 285
19755.20 321
19756.53 273
19757.86 272
19759.19 277
19760.52 300
19761.85 262
19763.18 260
19764.50 296
19765.83 285
19767.16 268
19768.49 272
19769.82 257
19771.15 270
19772.48 268
19773.81 289
19775.14 271
19776.47 275
19777.80 295
19779.13 241
19780.46 231
19781.79 238
19783.12 240
19784.45 263
19785.78 291
19787.11 290
19788.44 271
19789.77 252
19791.10 279
19792.43 300
19793.76 292
19795.09 284
19796.42 252
19797.75 261
19799.08 287
19800.41 278
19801.74 294
19803.07 265
19804.40 253
19805.73 271
19807.06 260
19808.39 267
19809.72 292
19811.05 254
19812.38 259
19813.71 274
19815.05 270
19816.38 257
19817.71 249
19819.04 281
19820.37 274
19821.70 294
19823.03 250
19824.36 252
19825.69 291
19827.03 261
19828.36 312
19829.69 269
19831.02 253
19832.35 290
19833.68 280
19835.01 289
19836.35 258
19837.68 240
19839.01 250
19840.34 259
19841.67 250
19843.00 242
19844.34 244
19845.67 268
19847.00 261
19848.33 257
19849.66 285
19851.00 319
19852.33 289
19853.66 277
19854.99 280
19856.32 249
19857.66 236
19858.99 272
19860.32 271
19861.65 257
19862.99 276
19864.32 282
19865.65 239
19866.98 269
19868.32 284
19869.65 294
19870.98 247
19872.31 225
19873.65 295
19874.98 294
19876.31 249
19877.65 277
19878.98 249
19880.31 270
19881.65 293
19882.98 283
19884.31 271
19885.64 263
19886.98 251
19888.31 273
19889.64 241
19890.98 262
19892.31 260
19893.64 250
19894.98 258
19896.31 236
19897.65 244
19898.98 264
19900.31 254
19901.65 264
19902.98 269
19904.31 280
19905.65 297
19906.98 260
19908.32 268
19909.65 296
19910.98 265
19912.32 277
19913.65 299
19914.99 287
19916.32 252
19917.66 248
19918.99 238
19920.32 226
19921.66 247
19922.99 272
19924.33 295
19925.66 267
19927.00 288
19928.33 279
19929.67 270
19931.00 259
19932.34 262
19933.67 333
19935.01 276
19936.34 274
19937.68 284
19939.01 252
19940.35 253
19941.68 275
19943.02 282
19944.35 298
19945.69 260
19947.02 263
19948.36 289
19949.69 282
19951.03 270
19952.36 301
19953.70 253
19955.03 276
19956.37 269
19957.71 282
19959.04 255
19960.38 260
19961.71 266
19963.05 273
19964.38 267
19965.72 275
19967.06 296
19968.39 309
19969.73 270
19971.06 266
19972.40 266
19973.74 265
19975.07 266
19976.41 280
19977.75 247
19979.08 254
19980.42 299
19981.75 283
19983.09 294
19984.43 316
19985.76 236
19987.10 291
19988.44 301
19989.77 278
19991.11 259
19992.45 257
19993.78 284
19995.12 301
19996.46 288
19997.80 287
19999.13 268
20000.47 283
20001.81 271
20003.14 288
20004.48 268
20005.82 260
20007.16 292
20008.49 265
20009.83 253
20011.17 288
20012.51 307
20013.84 273
20015.18 267
20016.52 258
20017.86 286
20019.19 302
20020.53 315
20021.87 283
20023.21 238
20024.55 301
20025.88 276
20027.22 298
20028.56 280
20029.90 246
20031.24 264
20032.57 292
20033.91 252
20035.25 260
20036.59 266
20037.93 268
20039.26 277
20040.60 248
20041.94 242
20043.28 293
20044.62 293
20045.96 274
20047.30 263
20048.63 265
20049.97 298
20051.31 281
20052.65 292
20053.99 278
20055.33 268
20056.67 291
20058.01 288
20059.35 314
20060.69 274
20062.02 237
20063.36 284
20064.70 279
20066.04 265
20067.38 267
20068.72 285
20070.06 281
20071.40 257
20072.74 264
20074.08 224
20075.42 284
20076.76 298
20078.10 266
20079.44 254
20080.78 258
20082.12 291
20083.46 277
20084.80 282
20086.14 275
20087.48 287
20088.82 283
20090.16 291
20091.50 255
20092.84 234
20094.18 211
20095.52 243
20096.86 266
20098.20 288
20099.54 265
20100.88 263
20102.22 264
20103.56 279
20104.90 263
20106.24 243
20107.58 294
20108.92 297
20110.26 266
20111.60 263
20112.95 275
20114.29 266
20115.63 260
20116.97 230
20118.31 273
20119.65 234
20120.99 266
20122.33 288
20123.67 281
20125.02 300
20126.36 258
20127.70 261
20129.04 256
20130.38 270
20131.72 272
20133.06 293
20134.41 266
20135.75 251
