# Supplementary material for: MALDI-TOF MS typing enables the classification of brewing yeasts of the genus Saccharomyces to major beer styles
Source: PLoS One. 2017 Aug 9;12(8):e0181694. doi: 10.1371/journal.pone.0181694 (PMC5549903; doi:10.1371/journal.pone.0181694)
Supplement: S12 File — The directory includes 90 raw files and was zipped to “.zip”; the folder has three strains with 30 spectra per strain; S1 Text explains the raw files with an example and Table 1 represents the yeast strains used within the experiment. (ZIP) [file pone.0181694.s015.zip › 34-36/30624-PI105-Dias-Dias-Dias-YPG-18h-E-E_2015-08-14__0_E7_1.dat]

1999.93 808
2000.35 917
2000.77 881
2001.19 1000
2001.61 963
2002.03 866
2002.46 822
2002.88 884
2003.30 973
2003.72 907
2004.14 934
2004.57 931
2004.99 826
2005.41 997
2005.83 893
2006.25 950
2006.68 861
2007.10 803
2007.52 870
2007.94 964
2008.37 922
2008.79 986
2009.21 934
2009.63 893
2010.06 961
2010.48 974
2010.90 911
2011.32 904
2011.75 895
2012.17 864
2012.59 959
2013.02 1017
2013.44 1010
2013.86 860
2014.29 818
2014.71 865
2015.13 806
2015.55 809
2015.98 923
2016.40 859
2016.82 823
2017.25 725
2017.67 643
2018.10 731
2018.52 894
2018.94 793
2019.37 733
2019.79 707
2020.21 810
2020.64 873
2021.06 880
2021.48 893
2021.91 890
2022.33 892
2022.76 961
2023.18 930
2023.60 714
2024.03 824
2024.45 782
2024.88 827
2025.30 883
2025.73 868
2026.15 932
2026.57 850
2027.00 822
2027.42 794
2027.85 781
2028.27 875
2028.70 861
2029.12 771
2029.55 766
2029.97 841
2030.40 869
2030.82 904
2031.24 875
2031.67 841
2032.09 867
2032.52 764
2032.94 765
2033.37 801
2033.79 840
2034.22 785
2034.65 802
2035.07 799
2035.50 721
2035.92 783
2036.35 859
2036.77 830
2037.20 811
2037.62 783
2038.05 826
2038.47 883
2038.90 894
2039.33 889
2039.75 805
2040.18 840
2040.60 833
2041.03 887
2041.45 866
2041.88 916
2042.31 878
2042.73 869
2043.16 845
2043.58 873
2044.01 854
2044.44 882
2044.86 933
2045.29 852
2045.72 912
2046.14 929
2046.57 885
2047.00 831
2047.42 874
2047.85 908
2048.28 774
2048.70 848
2049.13 818
2049.56 770
2049.98 818
2050.41 869
2050.84 904
2051.26 793
2051.69 852
2052.12 854
2052.54 715
2052.97 856
2053.40 935
2053.83 868
2054.25 787
2054.68 942
2055.11 904
2055.53 879
2055.96 873
2056.39 756
2056.82 760
2057.24 876
2057.67 899
2058.10 915
2058.53 828
2058.96 859
2059.38 816
2059.81 942
2060.24 922
2060.67 912
2061.10 749
2061.52 792
2061.95 879
2062.38 856
2062.81 909
2063.24 816
2063.66 875
2064.09 782
2064.52 843
2064.95 875
2065.38 869
2065.81 892
2066.23 839
2066.66 1010
2067.09 1060
2067.52 993
2067.95 1050
2068.38 1105
2068.81 1162
2069.23 974
2069.66 1032
2070.09 1030
2070.52 863
2070.95 931
2071.38 957
2071.81 819
2072.24 798
2072.67 847
2073.10 949
2073.53 918
2073.95 827
2074.38 721
2074.81 807
2075.24 856
2075.67 938
2076.10 831
2076.53 851
2076.96 716
2077.39 878
2077.82 800
2078.25 790
2078.68 886
2079.11 891
2079.54 867
2079.97 945
2080.40 932
2080.83 833
2081.26 876
2081.69 923
2082.12 960
2082.55 956
2082.98 984
2083.41 972
2083.84 980
2084.27 743
2084.70 855
2085.13 838
2085.56 860
2085.99 848
2086.42 895
2086.85 1010
2087.29 892
2087.72 887
2088.15 887
2088.58 899
2089.01 911
2089.44 891
2089.87 846
2090.30 800
2090.73 812
2091.16 887
2091.59 920
2092.03 860
2092.46 812
2092.89 922
2093.32 951
2093.75 898
2094.18 792
2094.61 862
2095.05 854
2095.48 807
2095.91 909
2096.34 874
2096.77 814
2097.20 951
2097.63 866
2098.07 753
2098.50 809
2098.93 848
2099.36 805
2099.79 855
2100.23 817
2100.66 822
2101.09 768
2101.52 710
2101.95 846
2102.39 803
2102.82 782
2103.25 905
2103.68 855
2104.12 656
2104.55 701
2104.98 680
2105.41 790
2105.85 877
2106.28 808
2106.71 781
2107.14 805
2107.58 826
2108.01 755
2108.44 857
2108.88 979
2109.31 976
2109.74 878
2110.18 890
2110.61 867
2111.04 853
2111.47 807
2111.91 801
2112.34 769
2112.77 852
2113.21 857
2113.64 758
2114.07 817
2114.51 826
2114.94 795
2115.37 868
2115.81 964
2116.24 884
2116.68 930
2117.11 857
2117.54 903
2117.98 888
2118.41 817
2118.85 885
2119.28 793
2119.71 911
2120.15 827
2120.58 712
2121.02 839
2121.45 861
2121.88 874
2122.32 754
2122.75 836
2123.19 940
2123.62 902
2124.06 783
2124.49 951
2124.92 915
2125.36 892
2125.79 875
2126.23 812
2126.66 816
2127.10 776
2127.53 800
2127.97 732
2128.40 762
2128.84 770
2129.27 786
2129.71 760
2130.14 778
2130.58 765
2131.01 900
2131.45 870
2131.88 916
2132.32 849
2132.75 867
2133.19 875
2133.63 881
2134.06 990
2134.50 895
2134.93 925
2135.37 933
2135.80 818
2136.24 921
2136.67 821
2137.11 950
2137.55 936
2137.98 884
2138.42 809
2138.85 916
2139.29 847
2139.73 866
2140.16 835
2140.60 888
2141.03 804
2141.47 868
2141.91 874
2142.34 763
2142.78 839
2143.22 869
2143.65 790
2144.09 727
2144.53 797
2144.96 797
2145.40 740
2145.84 825
2146.27 871
2146.71 871
2147.15 817
2147.58 933
2148.02 950
2148.46 887
2148.89 900
2149.33 888
2149.77 896
2150.21 875
2150.64 839
2151.08 833
2151.52 808
2151.95 1003
2152.39 967
2152.83 900
2153.27 1096
2153.70 1011
2154.14 1115
2154.58 966
2155.02 996
2155.45 942
2155.89 799
2156.33 802
2156.77 912
2157.21 808
2157.64 791
2158.08 845
2158.52 869
2158.96 903
2159.40 858
2159.83 869
2160.27 800
2160.71 811
2161.15 799
2161.59 768
2162.02 851
2162.46 804
2162.90 797
2163.34 847
2163.78 919
2164.22 921
2164.66 867
2165.09 887
2165.53 924
2165.97 917
2166.41 874
2166.85 982
2167.29 862
2167.73 952
2168.17 900
2168.60 934
2169.04 882
2169.48 846
2169.92 1003
2170.36 970
2170.80 868
2171.24 887
2171.68 985
2172.12 1119
2172.56 1079
2173.00 975
2173.44 890
2173.88 961
2174.32 1099
2174.76 987
2175.20 919
2175.64 1067
2176.07 1117
2176.51 1069
2176.95 1067
2177.39 981
2177.83 998
2178.27 1066
2178.71 1039
2179.15 936
2179.59 929
2180.03 997
2180.47 1116
2180.92 1043
2181.36 924
2181.80 938
2182.24 1053
2182.68 1020
2183.12 956
2183.56 957
2184.00 959
2184.44 912
2184.88 966
2185.32 974
2185.76 868
2186.20 762
2186.64 935
2187.08 931
2187.52 924
2187.97 930
2188.41 800
2188.85 883
2189.29 969
2189.73 958
2190.17 885
2190.61 1051
2191.05 1127
2191.49 1165
2191.94 1013
2192.38 1029
2192.82 1005
2193.26 1040
2193.70 1161
2194.14 1036
2194.58 976
2195.03 1041
2195.47 1064
2195.91 1040
2196.35 1039
2196.79 1139
2197.24 1115
2197.68 993
2198.12 1064
2198.56 1122
2199.00 1042
2199.45 1021
2199.89 989
2200.33 937
2200.77 1008
2201.21 958
2201.66 1033
2202.10 1036
2202.54 877
2202.98 945
2203.43 944
2203.87 980
2204.31 936
2204.75 929
2205.20 934
2205.64 950
2206.08 973
2206.53 947
2206.97 974
2207.41 964
2207.85 1077
2208.30 982
2208.74 1046
2209.18 1109
2209.63 1256
2210.07 1183
2210.51 1019
2210.96 1061
2211.40 1053
2211.84 1032
2212.29 1003
2212.73 1059
2213.17 1070
2213.62 1105
2214.06 1167
2214.50 1134
2214.95 1019
2215.39 926
2215.84 1057
2216.28 1090
2216.72 1012
2217.17 1067
2217.61 1019
2218.05 1179
2218.50 1112
2218.94 1049
2219.39 895
2219.83 835
2220.28 971
2220.72 879
2221.16 904
2221.61 918
2222.05 913
2222.50 976
2222.94 1009
2223.39 1049
2223.83 1043
2224.28 1113
2224.72 1105
2225.16 1096
2225.61 1082
2226.05 1085
2226.50 1119
2226.94 1175
2227.39 1151
2227.83 1009
2228.28 1239
2228.72 1237
2229.17 1327
2229.61 1114
2230.06 1050
2230.50 1011
2230.95 1031
2231.40 1049
2231.84 1021
2232.29 1044
2232.73 1130
2233.18 1233
2233.62 1097
2234.07 1033
2234.51 1082
2234.96 1067
2235.41 1076
2235.85 1125
2236.30 1167
2236.74 1070
2237.19 1053
2237.63 1178
2238.08 1111
2238.53 977
2238.97 981
2239.42 1016
2239.86 1048
2240.31 991
2240.76 938
2241.20 1060
2241.65 1080
2242.10 1018
2242.54 969
2242.99 1004
2243.44 944
2243.88 953
2244.33 934
2244.78 968
2245.22 977
2245.67 997
2246.12 1013
2246.56 1017
2247.01 934
2247.46 857
2247.90 938
2248.35 897
2248.80 951
2249.24 945
2249.69 881
2250.14 982
2250.59 963
2251.03 891
2251.48 995
2251.93 1017
2252.38 1138
2252.82 1015
2253.27 1026
2253.72 1013
2254.17 991
2254.61 920
2255.06 931
2255.51 995
2255.96 852
2256.40 896
2256.85 930
2257.30 935
2257.75 907
2258.20 1061
2258.64 918
2259.09 895
2259.54 1026
2259.99 1044
2260.44 990
2260.88 942
2261.33 913
2261.78 1070
2262.23 1020
2262.68 941
2263.13 922
2263.58 1055
2264.02 1025
2264.47 1039
2264.92 1252
2265.37 1166
2265.82 1245
2266.27 1243
2266.72 1198
2267.17 1174
2267.61 1223
2268.06 1322
2268.51 1075
2268.96 1186
2269.41 1259
2269.86 1055
2270.31 993
2270.76 1059
2271.21 1036
2271.66 1117
2272.11 1073
2272.56 996
2273.00 1019
2273.45 1120
2273.90 1036
2274.35 1069
2274.80 1130
2275.25 1076
2275.70 1121
2276.15 1109
2276.60 1072
2277.05 1164
2277.50 1179
2277.95 1090
2278.40 978
2278.85 961
2279.30 1011
2279.75 999
2280.20 1009
2280.65 868
2281.10 963
2281.55 1009
2282.00 983
2282.45 1089
2282.90 966
2283.35 947
2283.81 1057
2284.26 1139
2284.71 1083
2285.16 1111
2285.61 1209
2286.06 1122
2286.51 980
2286.96 983
2287.41 1138
2287.86 1186
2288.31 1047
2288.76 971
2289.22 1060
2289.67 1200
2290.12 1241
2290.57 1309
2291.02 1208
2291.47 1400
2291.92 1506
2292.37 1739
2292.83 1684
2293.28 1678
2293.73 1728
2294.18 1819
2294.63 2078
2295.08 2123
2295.53 1936
2295.99 1801
2296.44 1749
2296.89 1710
2297.34 1591
2297.79 1496
2298.25 1378
2298.70 1400
2299.15 1204
2299.60 1195
2300.05 1265
2300.51 1155
2300.96 1130
2301.41 1115
2301.86 1044
2302.32 1195
2302.77 1191
2303.22 1095
2303.67 1159
2304.13 1090
2304.58 1006
2305.03 1000
2305.48 1025
2305.94 1000
2306.39 1086
2306.84 1087
2307.29 1012
2307.75 1031
2308.20 1144
2308.65 1079
2309.11 1075
2309.56 1197
2310.01 1162
2310.47 1215
2310.92 1199
2311.37 1160
2311.83 1095
2312.28 1205
2312.73 1253
2313.19 1115
2313.64 1148
2314.09 1186
2314.55 1164
2315.00 1148
2315.45 1129
2315.91 1053
2316.36 1229
2316.81 1222
2317.27 1095
2317.72 1074
2318.18 984
2318.63 952
2319.08 1036
2319.54 1101
2319.99 1173
2320.45 1140
2320.90 1061
2321.35 1135
2321.81 1110
2322.26 996
2322.72 1012
2323.17 1004
2323.63 1028
2324.08 1010
2324.54 980
2324.99 1090
2325.44 1087
2325.90 1108
2326.35 1114
2326.81 942
2327.26 1081
2327.72 1073
2328.17 1152
2328.63 1197
2329.08 1144
2329.54 1143
2329.99 1176
2330.45 1343
2330.90 1289
2331.36 1293
2331.81 1211
2332.27 1131
2332.72 1251
2333.18 1354
2333.64 1282
2334.09 1202
2334.55 1267
2335.00 1243
2335.46 1294
2335.91 1234
2336.37 1147
2336.82 1141
2337.28 1048
2337.74 1025
2338.19 1046
2338.65 1045
2339.10 1083
2339.56 1051
2340.02 1071
2340.47 1051
2340.93 1086
2341.38 1113
2341.84 1034
2342.30 985
2342.75 1109
2343.21 1111
2343.67 1041
2344.12 1060
2344.58 1069
2345.04 970
2345.49 1007
2345.95 1058
2346.41 1066
2346.86 1038
2347.32 935
2347.78 1083
2348.23 1151
2348.69 1172
2349.15 1256
2349.60 1364
2350.06 1206
2350.52 1218
2350.97 1153
2351.43 1034
2351.89 1072
2352.35 1188
2352.80 1046
2353.26 952
2353.72 1017
2354.18 988
2354.63 991
2355.09 937
2355.55 965
2356.01 963
2356.46 986
2356.92 888
2357.38 916
2357.84 1045
2358.29 961
2358.75 873
2359.21 1001
2359.67 1002
2360.13 866
2360.58 904
2361.04 984
2361.50 948
2361.96 976
2362.42 1039
2362.88 964
2363.33 955
2363.79 991
2364.25 1058
2364.71 1001
2365.17 1139
2365.63 838
2366.08 894
2366.54 966
2367.00 909
2367.46 962
2367.92 976
2368.38 1002
2368.84 1047
2369.30 1084
2369.75 1049
2370.21 956
2370.67 1050
2371.13 1120
2371.59 956
2372.05 970
2372.51 984
2372.97 956
2373.43 976
2373.89 985
2374.35 981
2374.81 1059
2375.27 1085
2375.72 970
2376.18 1028
2376.64 1060
2377.10 1062
2377.56 952
2378.02 1032
2378.48 1027
2378.94 1145
2379.40 943
2379.86 948
2380.32 989
2380.78 1039
2381.24 995
2381.70 1017
2382.16 1134
2382.62 1105
2383.08 986
2383.54 1041
2384.00 1083
2384.46 1127
2384.92 984
2385.39 1004
2385.85 1050
2386.31 955
2386.77 1030
2387.23 968
2387.69 973
2388.15 904
2388.61 1019
2389.07 1101
2389.53 965
2389.99 1103
2390.45 1013
2390.91 1005
2391.38 1071
2391.84 1138
2392.30 1120
2392.76 928
2393.22 1013
2393.68 995
2394.14 995
2394.60 962
2395.06 1064
2395.53 1102
2395.99 1030
2396.45 1091
2396.91 1118
2397.37 1169
2397.83 861
2398.30 849
2398.76 915
2399.22 951
2399.68 898
2400.14 995
2400.61 1048
2401.07 1029
2401.53 1012
2401.99 901
2402.45 916
2402.92 881
2403.38 929
2403.84 934
2404.30 1035
2404.76 918
2405.23 932
2405.69 909
2406.15 937
2406.61 896
2407.08 916
2407.54 955
2408.00 977
2408.46 999
2408.93 985
2409.39 1053
2409.85 950
2410.32 941
2410.78 1018
2411.24 1036
2411.70 868
2412.17 982
2412.63 946
2413.09 980
2413.56 917
2414.02 969
2414.48 986
2414.95 902
2415.41 1002
2415.87 973
2416.34 920
2416.80 982
2417.26 970
2417.73 1066
2418.19 994
2418.65 1034
2419.12 1105
2419.58 1060
2420.05 1129
2420.51 1198
2420.97 1260
2421.44 1179
2421.90 1161
2422.37 1044
2422.83 1190
2423.29 1160
2423.76 1240
2424.22 1191
2424.69 1076
2425.15 1002
2425.62 1103
2426.08 1071
2426.54 1083
2427.01 1023
2427.47 1089
2427.94 1114
2428.40 1071
2428.87 1005
2429.33 978
2429.80 927
2430.26 954
2430.73 1054
2431.19 1198
2431.66 1194
2432.12 1159
2432.59 986
2433.05 1041
2433.52 1021
2433.98 1139
2434.45 1033
2434.91 1020
2435.38 995
2435.84 1091
2436.31 982
2436.77 1014
2437.24 1181
2437.70 1183
2438.17 1208
2438.63 1030
2439.10 1123
2439.57 1114
2440.03 1214
2440.50 1214
2440.96 997
2441.43 1090
2441.89 1130
2442.36 1217
2442.83 1173
2443.29 1249
2443.76 1247
2444.22 1135
2444.69 1110
2445.16 1150
2445.62 1102
2446.09 1169
2446.56 1098
2447.02 1090
2447.49 1017
2447.96 949
2448.42 1009
2448.89 1025
2449.35 1068
2449.82 1090
2450.29 931
2450.75 942
2451.22 819
2451.69 984
2452.16 956
2452.62 890
2453.09 934
2453.56 995
2454.02 976
2454.49 967
2454.96 981
2455.42 1085
2455.89 968
2456.36 972
2456.83 971
2457.29 1011
2457.76 966
2458.23 975
2458.70 957
2459.16 1040
2459.63 972
2460.10 1066
2460.57 934
2461.03 1065
2461.50 981
2461.97 974
2462.44 1111
2462.91 986
2463.37 1004
2463.84 990
2464.31 951
2464.78 1033
2465.25 968
2465.71 846
2466.18 934
2466.65 984
2467.12 1023
2467.59 964
2468.06 994
2468.52 1068
2468.99 954
2469.46 934
2469.93 1064
2470.40 1109
2470.87 1102
2471.34 974
2471.80 1008
2472.27 1053
2472.74 938
2473.21 881
2473.68 998
2474.15 1001
2474.62 914
2475.09 957
2475.56 988
2476.02 980
2476.49 1008
2476.96 1025
2477.43 949
2477.90 1097
2478.37 1005
2478.84 1114
2479.31 965
2479.78 961
2480.25 864
2480.72 983
2481.19 935
2481.66 901
2482.13 1148
2482.60 998
2483.07 924
2483.54 1100
2484.01 1169
2484.48 1097
2484.95 932
2485.42 928
2485.89 1012
2486.36 1011
2486.83 891
2487.30 878
2487.77 983
2488.24 950
2488.71 1074
2489.18 1125
2489.65 1043
2490.12 1082
2490.59 1057
2491.06 1065
2491.53 1082
2492.00 968
2492.47 1055
2492.94 999
2493.41 954
2493.88 1014
2494.36 1142
2494.83 1132
2495.30 1229
2495.77 1112
2496.24 1008
2496.71 1123
2497.18 1128
2497.65 970
2498.12 1103
2498.60 1079
2499.07 1098
2499.54 1030
2500.01 994
2500.48 1184
2500.95 1088
2501.42 1075
2501.90 1048
2502.37 1041
2502.84 1057
2503.31 1011
2503.78 975
2504.25 1014
2504.73 1032
2505.20 930
2505.67 1031
2506.14 941
2506.61 1000
2507.09 982
2507.56 991
2508.03 987
2508.50 961
2508.97 899
2509.45 992
2509.92 1132
2510.39 1196
2510.86 1133
2511.34 1231
2511.81 1127
2512.28 1113
2512.75 1110
2513.23 1224
2513.70 1163
2514.17 1268
2514.65 1325
2515.12 1266
2515.59 1151
2516.06 1234
2516.54 1179
2517.01 1125
2517.48 1187
2517.96 1253
2518.43 1133
2518.90 1111
2519.38 1136
2519.85 1006
2520.32 1058
2520.80 1053
2521.27 1125
2521.74 1031
2522.22 992
2522.69 935
2523.16 868
2523.64 970
2524.11 911
2524.58 922
2525.06 969
2525.53 1034
2526.01 1002
2526.48 975
2526.95 999
2527.43 1096
2527.90 958
2528.38 989
2528.85 1084
2529.32 999
2529.80 910
2530.27 905
2530.75 993
2531.22 1049
2531.70 965
2532.17 1033
2532.64 1043
2533.12 1189
2533.59 1174
2534.07 1056
2534.54 1054
2535.02 1190
2535.49 1109
2535.97 1172
2536.44 1195
2536.92 1153
2537.39 1076
2537.87 1045
2538.34 1104
2538.82 1024
2539.29 1099
2539.77 1098
2540.24 1272
2540.72 1111
2541.19 1093
2541.67 1089
2542.14 1146
2542.62 1086
2543.09 1209
2543.57 1285
2544.04 1186
2544.52 1048
2545.00 1042
2545.47 1079
2545.95 1136
2546.42 1048
2546.90 1005
2547.37 1097
2547.85 1177
2548.33 1096
2548.80 1078
2549.28 1107
2549.75 1174
2550.23 1260
2550.71 1269
2551.18 1287
2551.66 1412
2552.14 1316
2552.61 1252
2553.09 1234
2553.57 1155
2554.04 1141
2554.52 1206
2554.99 1243
2555.47 1105
2555.95 1021
2556.42 1126
2556.90 1250
2557.38 1220
2557.86 1265
2558.33 1160
2558.81 1026
2559.29 1040
2559.76 1243
2560.24 1114
2560.72 1140
2561.19 1106
2561.67 1095
2562.15 1112
2562.63 1112
2563.10 1158
2563.58 1079
2564.06 1053
2564.54 1052
2565.01 1016
2565.49 1070
2565.97 1038
2566.45 1100
2566.92 989
2567.40 979
2567.88 1042
2568.36 986
2568.83 933
2569.31 972
2569.79 955
2570.27 947
2570.75 1005
2571.22 1119
2571.70 1056
2572.18 1069
2572.66 1000
2573.14 961
2573.62 952
2574.09 973
2574.57 1084
2575.05 999
2575.53 1083
2576.01 1036
2576.49 904
2576.97 955
2577.44 997
2577.92 1091
2578.40 952
2578.88 937
2579.36 1011
2579.84 1022
2580.32 845
2580.80 949
2581.27 963
2581.75 982
2582.23 1008
2582.71 963
2583.19 1020
2583.67 945
2584.15 959
2584.63 989
2585.11 1003
2585.59 948
2586.07 1073
2586.55 1086
2587.03 937
2587.51 954
2587.99 957
2588.47 1051
2588.94 1043
2589.42 992
2589.90 932
2590.38 1031
2590.86 1018
2591.34 1018
2591.82 1054
2592.30 1072
2592.78 1004
2593.26 1053
2593.74 950
2594.22 968
2594.71 1031
2595.19 997
2595.67 1163
2596.15 1158
2596.63 1209
2597.11 1278
2597.59 1142
2598.07 1084
2598.55 1063
2599.03 1097
2599.51 1109
2599.99 1110
2600.47 1055
2600.95 1060
2601.43 1067
2601.91 987
2602.40 998
2602.88 955
2603.36 907
2603.84 965
2604.32 1092
2604.80 1049
2605.28 972
2605.76 927
2606.24 929
2606.73 919
2607.21 989
2607.69 1070
2608.17 1055
2608.65 1119
2609.13 952
2609.62 956
2610.10 1044
2610.58 1030
2611.06 986
2611.54 1054
2612.02 1029
2612.51 1139
2612.99 1057
2613.47 1110
2613.95 1181
2614.43 1139
2614.92 962
2615.40 1061
2615.88 1067
2616.36 932
2616.85 986
2617.33 989
2617.81 1011
2618.29 1048
2618.78 1090
2619.26 1070
2619.74 1047
2620.22 983
2620.71 1071
2621.19 1047
2621.67 965
2622.15 1030
2622.64 1043
2623.12 1047
2623.60 994
2624.09 1124
2624.57 989
2625.05 986
2625.53 1016
2626.02 961
2626.50 1037
2626.98 979
2627.47 920
2627.95 1005
2628.43 1043
2628.92 1149
2629.40 1089
2629.88 926
2630.37 1014
2630.85 1183
2631.34 1117
2631.82 1000
2632.30 1054
2632.79 1050
2633.27 1008
2633.75 977
2634.24 1091
2634.72 919
2635.21 1087
2635.69 1037
2636.17 962
2636.66 878
2637.14 1011
2637.63 1077
2638.11 918
2638.60 954
2639.08 955
2639.56 939
2640.05 1074
2640.53 1031
2641.02 903
2641.50 956
2641.99 1083
2642.47 1060
2642.96 1030
2643.44 1066
2643.93 1126
2644.41 1123
2644.90 1084
2645.38 1059
2645.87 1008
2646.35 1037
2646.84 1025
2647.32 1098
2647.81 1109
2648.29 1017
2648.78 1098
2649.26 965
2649.75 999
2650.23 1043
2650.72 961
2651.20 1049
2651.69 990
2652.17 1005
2652.66 1020
2653.15 985
2653.63 990
2654.12 1013
2654.60 1088
2655.09 1007
2655.57 1074
2656.06 1156
2656.55 951
2657.03 1173
2657.52 1157
2658.00 1129
2658.49 1169
2658.98 1006
2659.46 981
2659.95 980
2660.44 953
2660.92 993
2661.41 961
2661.90 1007
2662.38 1110
2662.87 1095
2663.35 991
2663.84 940
2664.33 969
2664.81 983
2665.30 959
2665.79 952
2666.28 1013
2666.76 1049
2667.25 979
2667.74 1062
2668.22 1000
2668.71 1035
2669.20 980
2669.68 942
2670.17 895
2670.66 939
2671.15 1039
2671.63 966
2672.12 1044
2672.61 1059
2673.10 1104
2673.58 1051
2674.07 1054
2674.56 1088
2675.05 1139
2675.53 1149
2676.02 1153
2676.51 1172
2677.00 1386
2677.49 1573
2677.97 1347
2678.46 1489
2678.95 1382
2679.44 1332
2679.93 1403
2680.41 1362
2680.90 1364
2681.39 1389
2681.88 1419
2682.37 1284
2682.85 1136
2683.34 1037
2683.83 1112
2684.32 1263
2684.81 1143
2685.30 1158
2685.79 1288
2686.27 1261
2686.76 1241
2687.25 1257
2687.74 1155
2688.23 1231
2688.72 1205
2689.21 1255
2689.70 1157
2690.19 1017
2690.67 1152
2691.16 1142
2691.65 1127
2692.14 1018
2692.63 1035
2693.12 966
2693.61 1056
2694.10 1076
2694.59 1030
2695.08 1046
2695.57 1050
2696.06 1107
2696.55 1024
2697.04 1003
2697.53 1012
2698.02 1017
2698.51 1035
2699.00 1076
2699.49 1076
2699.98 1029
2700.47 1133
2700.96 972
2701.45 1024
2701.94 1099
2702.43 1238
2702.92 1095
2703.41 1103
2703.90 1074
2704.39 1113
2704.88 1091
2705.37 996
2705.86 1073
2706.35 1114
2706.84 1072
2707.33 1076
2707.82 1214
2708.31 1081
2708.80 928
2709.29 929
2709.78 1027
2710.27 1098
2710.77 1000
2711.26 890
2711.75 967
2712.24 1039
2712.73 988
2713.22 928
2713.71 837
2714.20 921
2714.69 1025
2715.19 945
2715.68 919
2716.17 981
2716.66 965
2717.15 1039
2717.64 1059
2718.13 985
2718.63 879
2719.12 902
2719.61 952
2720.10 1008
2720.59 970
2721.08 1009
2721.58 1027
2722.07 1018
2722.56 1044
2723.05 936
2723.54 1069
2724.04 1087
2724.53 1090
2725.02 1108
2725.51 1138
2726.01 1247
2726.50 1145
2726.99 1130
2727.48 1115
2727.98 1048
2728.47 1032
2728.96 1015
2729.45 1128
2729.95 1062
2730.44 1047
2730.93 1062
2731.42 998
2731.92 1062
2732.41 1125
2732.90 1097
2733.40 1107
2733.89 1024
2734.38 1102
2734.87 1173
2735.37 1121
2735.86 1046
2736.35 1042
2736.85 1222
2737.34 1195
2737.83 1043
2738.33 1143
2738.82 1249
2739.31 1098
2739.81 1026
2740.30 1077
2740.79 1197
2741.29 1130
2741.78 1108
2742.28 992
2742.77 990
2743.26 1046
2743.76 1076
2744.25 1002
2744.75 1012
2745.24 956
2745.73 993
2746.23 945
2746.72 912
2747.22 886
2747.71 867
2748.20 907
2748.70 1084
2749.19 1023
2749.69 1044
2750.18 1051
2750.68 1052
2751.17 1061
2751.67 1005
2752.16 1027
2752.66 1057
2753.15 982
2753.64 949
2754.14 1057
2754.63 1202
2755.13 1045
2755.62 1083
2756.12 1103
2756.61 1148
2757.11 1192
2757.60 1125
2758.10 1124
2758.59 1178
2759.09 1128
2759.59 1205
2760.08 1112
2760.58 1091
2761.07 1117
2761.57 1088
2762.06 1049
2762.56 1072
2763.05 1107
2763.55 1103
2764.05 1046
2764.54 1052
2765.04 1075
2765.53 1039
2766.03 1007
2766.52 1027
2767.02 1037
2767.52 960
2768.01 993
2768.51 1090
2769.00 1059
2769.50 1048
2770.00 1055
2770.49 1035
2770.99 999
2771.49 939
2771.98 1058
2772.48 1020
2772.98 1015
2773.47 941
2773.97 999
2774.47 1108
2774.96 1153
2775.46 1272
2775.96 1372
2776.45 1313
2776.95 1217
2777.45 1244
2777.94 1222
2778.44 1322
2778.94 1458
2779.43 1488
2779.93 1394
2780.43 1377
2780.93 1452
2781.42 1494
2781.92 1317
2782.42 1310
2782.92 1331
2783.41 1220
2783.91 1275
2784.41 1113
2784.91 1100
2785.40 1026
2785.90 1063
2786.40 1154
2786.90 1179
2787.39 1311
2787.89 1210
2788.39 1053
2788.89 1058
2789.39 1103
2789.88 1054
2790.38 1007
2790.88 1035
2791.38 1055
2791.88 1069
2792.37 1069
2792.87 1046
2793.37 1087
2793.87 1138
2794.37 990
2794.87 1045
2795.37 1039
2795.86 1058
2796.36 1135
2796.86 1105
2797.36 1079
2797.86 1213
2798.36 1190
2798.86 1289
2799.35 1246
2799.85 1353
2800.35 1366
2800.85 1318
2801.35 1432
2801.85 1477
2802.35 1328
2802.85 1232
2803.35 1220
2803.85 1251
2804.35 1216
2804.85 1187
2805.34 1270
2805.84 1196
2806.34 1223
2806.84 1208
2807.34 1125
2807.84 1237
2808.34 1173
2808.84 1272
2809.34 1453
2809.84 1466
2810.34 1406
2810.84 1399
2811.34 1490
2811.84 1492
2812.34 1454
2812.84 1538
2813.34 1486
2813.84 1411
2814.34 1328
2814.84 1327
2815.34 1358
2815.84 1286
2816.34 1174
2816.84 1267
2817.34 1304
2817.84 1138
2818.35 1280
2818.85 1245
2819.35 1262
2819.85 1202
2820.35 1204
2820.85 1231
2821.35 1225
2821.85 1225
2822.35 1260
2822.85 1119
2823.35 1212
2823.85 1195
2824.36 1197
2824.86 1101
2825.36 1146
2825.86 1124
2826.36 1190
2826.86 1247
2827.36 1160
2827.86 1025
2828.37 1213
2828.87 1286
2829.37 1252
2829.87 1229
2830.37 1203
2830.87 1182
2831.38 1185
2831.88 1121
2832.38 1102
2832.88 1065
2833.38 1201
2833.88 1019
2834.39 944
2834.89 1003
2835.39 1085
2835.89 1060
2836.40 1100
2836.90 1146
2837.40 1110
2837.90 1203
2838.40 1136
2838.91 1190
2839.41 1044
2839.91 1067
2840.41 1142
2840.92 1111
2841.42 996
2841.92 1143
2842.42 1024
2842.93 1109
2843.43 1184
2843.93 1028
2844.44 999
2844.94 1033
2845.44 1068
2845.94 1017
2846.45 1082
2846.95 1091
2847.45 1107
2847.96 1209
2848.46 1217
2848.96 1201
2849.47 1212
2849.97 1332
2850.47 1332
2850.98 1261
2851.48 1365
2851.98 1339
2852.49 1344
2852.99 1290
2853.50 1252
2854.00 1296
2854.50 1289
2855.01 1250
2855.51 1231
2856.01 1127
2856.52 1112
2857.02 1214
2857.53 1275
2858.03 1159
2858.53 1136
2859.04 1190
2859.54 1161
2860.05 1206
2860.55 1195
2861.06 1124
2861.56 1193
2862.06 1284
2862.57 1174
2863.07 1229
2863.58 1173
2864.08 1145
2864.59 1262
2865.09 1225
2865.60 1268
2866.10 1155
2866.61 1257
2867.11 1072
2867.62 1056
2868.12 1044
2868.63 1097
2869.13 1028
2869.64 1116
2870.14 1046
2870.65 1083
2871.15 1131
2871.66 1092
2872.16 918
2872.67 965
2873.17 1090
2873.68 1019
2874.18 1112
2874.69 1070
2875.20 1092
2875.70 1058
2876.21 1067
2876.71 1153
2877.22 1293
2877.72 1339
2878.23 1205
2878.74 1217
2879.24 1210
2879.75 1266
2880.25 1273
2880.76 1164
2881.27 1122
2881.77 1000
2882.28 1060
2882.79 1164
2883.29 1142
2883.80 1062
2884.30 1121
2884.81 1128
2885.32 1142
2885.82 1110
2886.33 1120
2886.84 1254
2887.34 1202
2887.85 1069
2888.36 1146
2888.86 1260
2889.37 1246
2889.88 1374
2890.38 1366
2890.89 1337
2891.40 1257
2891.91 1411
2892.41 1344
2892.92 1397
2893.43 1356
2893.93 1178
2894.44 1176
2894.95 1122
2895.46 1176
2895.96 1061
2896.47 1178
2896.98 1270
2897.49 1229
2897.99 1377
2898.50 1276
2899.01 1246
2899.52 1353
2900.03 1473
2900.53 1542
2901.04 1464
2901.55 1428
2902.06 1400
2902.56 1363
2903.07 1361
2903.58 1307
2904.09 1312
2904.60 1241
2905.11 1191
2905.61 1217
2906.12 1339
2906.63 1211
2907.14 1188
2907.65 1298
2908.16 1348
2908.66 1460
2909.17 1368
2909.68 1346
2910.19 1343
2910.70 1421
2911.21 1343
2911.72 1354
2912.23 1300
2912.73 1257
2913.24 1235
2913.75 1260
2914.26 1227
2914.77 1190
2915.28 1119
2915.79 1164
2916.30 1283
2916.81 1299
2917.32 1257
2917.83 1220
2918.33 1203
2918.84 1158
2919.35 1244
2919.86 1218
2920.37 1188
2920.88 1132
2921.39 1061
2921.90 1145
2922.41 964
2922.92 1049
2923.43 1048
2923.94 1074
2924.45 1218
2924.96 1114
2925.47 1215
2925.98 1314
2926.49 1275
2927.00 1358
2927.51 1308
2928.02 1467
2928.53 1475
2929.04 1406
2929.55 1362
2930.06 1336
2930.57 1435
2931.08 1423
2931.59 1415
2932.11 1416
2932.62 1518
2933.13 1409
2933.64 1123
2934.15 1275
2934.66 1232
2935.17 1128
2935.68 1159
2936.19 1159
2936.70 1159
2937.21 1116
2937.72 1094
2938.24 1095
2938.75 1106
2939.26 1206
2939.77 1226
2940.28 1236
2940.79 1196
2941.30 1192
2941.81 1198
2942.33 1156
2942.84 1124
2943.35 1182
2943.86 1103
2944.37 1144
2944.88 1232
2945.40 1167
2945.91 1255
2946.42 1223
2946.93 1117
2947.44 1219
2947.96 1338
2948.47 1279
2948.98 1372
2949.49 1304
2950.00 1432
2950.52 1365
2951.03 1407
2951.54 1204
2952.05 1405
2952.57 1378
2953.08 1282
2953.59 1362
2954.10 1243
2954.62 1298
2955.13 1277
2955.64 1105
2956.15 1145
2956.67 1076
2957.18 1204
2957.69 1155
2958.20 1175
2958.72 1215
2959.23 1140
2959.74 1255
2960.26 1211
2960.77 1080
2961.28 1071
2961.80 1100
2962.31 1168
2962.82 1189
2963.34 1175
2963.85 1195
2964.36 1218
2964.88 1079
2965.39 1194
2965.90 1255
2966.42 1301
2966.93 1235
2967.44 1205
2967.96 1145
2968.47 1194
2968.98 1163
2969.50 1223
2970.01 1385
2970.53 1079
2971.04 1058
2971.55 1151
2972.07 1047
2972.58 1042
2973.10 1144
2973.61 1166
2974.12 1167
2974.64 1213
2975.15 1118
2975.67 1126
2976.18 1035
2976.70 1095
2977.21 1078
2977.73 1167
2978.24 1189
2978.75 1080
2979.27 1207
2979.78 1190
2980.30 1078
2980.81 1136
2981.33 1207
2981.84 1204
2982.36 1139
2982.87 1303
2983.39 1258
2983.90 1265
2984.42 1248
2984.93 1219
2985.45 1200
2985.96 1174
2986.48 1313
2987.00 1238
2987.51 1301
2988.03 1381
2988.54 1431
2989.06 1267
2989.57 1291
2990.09 1337
2990.60 1252
2991.12 1250
2991.64 1193
2992.15 1207
2992.67 1353
2993.18 1403
2993.70 1291
2994.21 1332
2994.73 1389
2995.25 1282
2995.76 1225
2996.28 1310
2996.80 1307
2997.31 1334
2997.83 1533
2998.34 1479
2998.86 1481
2999.38 1476
2999.89 1497
3000.41 1498
3000.93 1624
3001.44 1568
3001.96 1638
3002.48 1388
3002.99 1477
3003.51 1700
3004.03 1641
3004.54 1690
3005.06 1518
3005.58 1445
3006.09 1711
3006.61 1572
3007.13 1666
3007.65 1755
3008.16 1844
3008.68 1599
3009.20 1568
3009.71 1641
3010.23 1554
3010.75 1449
3011.27 1569
3011.78 1408
3012.30 1393
3012.82 1356
3013.34 1499
3013.85 1293
3014.37 1225
3014.89 1262
3015.41 1176
3015.93 1259
3016.44 1319
3016.96 1242
3017.48 1189
3018.00 1261
3018.52 1299
3019.03 1335
3019.55 1398
3020.07 1507
3020.59 1331
3021.11 1374
3021.63 1394
3022.14 1350
3022.66 1376
3023.18 1254
3023.70 1292
3024.22 1281
3024.74 1284
3025.25 1504
3025.77 1452
3026.29 1465
3026.81 1326
3027.33 1322
3027.85 1376
3028.37 1458
3028.89 1440
3029.41 1417
3029.92 1461
3030.44 1479
3030.96 1536
3031.48 1457
3032.00 1269
3032.52 1324
3033.04 1311
3033.56 1449
3034.08 1260
3034.60 1117
3035.12 1350
3035.64 1268
3036.16 1301
3036.68 1264
3037.20 1404
3037.72 1367
3038.24 1207
3038.76 1229
3039.28 1348
3039.80 1342
3040.32 1303
3040.84 1310
3041.36 1239
3041.88 1366
3042.40 1337
3042.92 1241
3043.44 1209
3043.96 1318
3044.48 1358
3045.00 1432
3045.52 1356
3046.04 1213
3046.56 1126
3047.08 1213
3047.60 1192
3048.12 1217
3048.64 1200
3049.16 1121
3049.68 1214
3050.20 1329
3050.72 1194
3051.24 1112
3051.77 1229
3052.29 1106
3052.81 1084
3053.33 1124
3053.85 1178
3054.37 1239
3054.89 1147
3055.41 1138
3055.93 1141
3056.46 1158
3056.98 1196
3057.50 1255
3058.02 1240
3058.54 1226
3059.06 1254
3059.58 1131
3060.11 1188
3060.63 1276
3061.15 1183
3061.67 1250
3062.19 1147
3062.71 1319
3063.24 1155
3063.76 1337
3064.28 1384
3064.80 1329
3065.32 1310
3065.85 1349
3066.37 1316
3066.89 1201
3067.41 1254
3067.94 1197
3068.46 1278
3068.98 1222
3069.50 1287
3070.03 1330
3070.55 1414
3071.07 1261
3071.59 1351
3072.12 1449
3072.64 1258
3073.16 1255
3073.68 1254
3074.21 1159
3074.73 1190
3075.25 1268
3075.78 1311
3076.30 1244
3076.82 1282
3077.34 1300
3077.87 1365
3078.39 1260
3078.91 1260
3079.44 1317
3079.96 1289
3080.48 1400
3081.01 1312
3081.53 1440
3082.05 1525
3082.58 1454
3083.10 1484
3083.63 1449
3084.15 1608
3084.67 1703
3085.20 1578
3085.72 1485
3086.24 1555
3086.77 1622
3087.29 1610
3087.82 1587
3088.34 1567
3088.86 1569
3089.39 1487
3089.91 1688
3090.44 1439
3090.96 1547
3091.49 1448
3092.01 1596
3092.53 1577
3093.06 1602
3093.58 1561
3094.11 1530
3094.63 1647
3095.16 1611
3095.68 1385
3096.21 1412
3096.73 1575
3097.26 1396
3097.78 1407
3098.31 1454
3098.83 1526
3099.36 1474
3099.88 1541
3100.41 1462
3100.93 1519
3101.46 1491
3101.98 1579
3102.51 1813
3103.03 2085
3103.56 2349
3104.08 2564
3104.61 2734
3105.13 3350
3105.66 3531
3106.18 3745
3106.71 3606
3107.24 4078
3107.76 4286
3108.29 3991
3108.81 3728
3109.34 3483
3109.86 3090
3110.39 2750
3110.92 2629
3111.44 2421
3111.97 2074
3112.49 1964
3113.02 1827
3113.55 1926
3114.07 1904
3114.60 2132
3115.12 2190
3115.65 2083
3116.18 1951
3116.70 1917
3117.23 1770
3117.76 1851
3118.28 1751
3118.81 1511
3119.34 1435
3119.86 1378
3120.39 1414
3120.92 1457
3121.44 1410
3121.97 1490
3122.50 1499
3123.02 1535
3123.55 1521
3124.08 1374
3124.61 1390
3125.13 1453
3125.66 1252
3126.19 1398
3126.72 1492
3127.24 1437
3127.77 1539
3128.30 1531
3128.82 1558
3129.35 1509
3129.88 1402
3130.41 1469
3130.93 1460
3131.46 1401
3131.99 1413
3132.52 1495
3133.05 1514
3133.57 1402
3134.10 1313
3134.63 1318
3135.16 1445
3135.69 1252
3136.21 1306
3136.74 1295
3137.27 1322
3137.80 1367
3138.33 1312
3138.85 1290
3139.38 1558
3139.91 1582
3140.44 1521
3140.97 1385
3141.50 1454
3142.03 1455
3142.55 1312
3143.08 1375
3143.61 1280
3144.14 1390
3144.67 1454
3145.20 1386
3145.73 1271
3146.26 1325
3146.79 1272
3147.31 1222
3147.84 1408
3148.37 1386
3148.90 1420
3149.43 1296
3149.96 1383
3150.49 1413
3151.02 1357
3151.55 1344
3152.08 1364
3152.61 1473
3153.14 1570
3153.67 1681
3154.20 1471
3154.73 1533
3155.25 1397
3155.78 1367
3156.31 1364
3156.84 1438
3157.37 1399
3157.90 1374
3158.43 1401
3158.96 1481
3159.49 1268
3160.02 1374
3160.55 1342
3161.08 1381
3161.61 1354
3162.14 1409
3162.68 1526
3163.21 1408
3163.74 1283
3164.27 1373
3164.80 1338
3165.33 1433
3165.86 1349
3166.39 1314
3166.92 1326
3167.45 1301
3167.98 1335
3168.51 1249
3169.04 1292
3169.57 1306
3170.10 1375
3170.64 1274
3171.17 1172
3171.70 1182
3172.23 1183
3172.76 1266
3173.29 1175
3173.82 1197
3174.35 1279
3174.88 1254
3175.42 1172
3175.95 1141
3176.48 1190
3177.01 1214
3177.54 1172
3178.07 1213
3178.61 1288
3179.14 1203
3179.67 1206
3180.20 1170
3180.73 1070
3181.26 1340
3181.80 1258
3182.33 1342
3182.86 1272
3183.39 1185
3183.92 1179
3184.46 1374
3184.99 1421
3185.52 1158
3186.05 1281
3186.59 1233
3187.12 1377
3187.65 1296
3188.18 1292
3188.72 1332
3189.25 1167
3189.78 1222
3190.31 1284
3190.85 1273
3191.38 1366
3191.91 1273
3192.44 1192
3192.98 1261
3193.51 1174
3194.04 1310
3194.58 1300
3195.11 1185
3195.64 1105
3196.17 1242
3196.71 1186
3197.24 1206
3197.77 1337
3198.31 1146
3198.84 1133
3199.37 1290
3199.91 1239
3200.44 1181
3200.98 1182
3201.51 1295
3202.04 1227
3202.58 1207
3203.11 1247
3203.64 1266
3204.18 1286
3204.71 1462
3205.24 1405
3205.78 1290
3206.31 1372
3206.85 1325
3207.38 1300
3207.91 1407
3208.45 1486
3208.98 1394
3209.52 1427
3210.05 1431
3210.59 1301
3211.12 1355
3211.65 1442
3212.19 1391
3212.72 1369
3213.26 1334
3213.79 1408
3214.33 1302
3214.86 1483
3215.40 1432
3215.93 1461
3216.47 1440
3217.00 1424
3217.54 1458
3218.07 1412
3218.61 1314
3219.14 1445
3219.68 1268
3220.21 1283
3220.75 1202
3221.28 1185
3221.82 1285
3222.35 1275
3222.89 1196
3223.42 1315
3223.96 1296
3224.49 1388
3225.03 1500
3225.57 1537
3226.10 1358
3226.64 1377
3227.17 1602
3227.71 1453
3228.24 1520
3228.78 1682
3229.32 1679
3229.85 1585
3230.39 1557
3230.92 1548
3231.46 1539
3232.00 1467
3232.53 1388
3233.07 1533
3233.60 1387
3234.14 1426
3234.68 1436
3235.21 1479
3235.75 1540
3236.29 1482
3236.82 1392
3237.36 1378
3237.90 1507
3238.43 1531
3238.97 1353
3239.51 1335
3240.04 1327
3240.58 1381
3241.12 1368
3241.65 1386
3242.19 1502
3242.73 1431
3243.26 1424
3243.80 1428
3244.34 1506
3244.88 1603
3245.41 1544
3245.95 1455
3246.49 1516
3247.02 1537
3247.56 1503
3248.10 1490
3248.64 1407
3249.17 1390
3249.71 1340
3250.25 1382
3250.79 1336
3251.33 1388
3251.86 1316
3252.40 1473
3252.94 1472
3253.48 1422
3254.01 1450
3254.55 1476
3255.09 1579
3255.63 1645
3256.17 1632
3256.70 1661
3257.24 1623
3257.78 1606
3258.32 1609
3258.86 1704
3259.40 1877
3259.93 1808
3260.47 1634
3261.01 1749
3261.55 1870
3262.09 1835
3262.63 1995
3263.17 1916
3263.70 2093
3264.24 1918
3264.78 2105
3265.32 2207
3265.86 2173
3266.40 2410
3266.94 2460
3267.48 2642
3268.02 2443
3268.56 2564
3269.09 2507
3269.63 2452
3270.17 2305
3270.71 2358
3271.25 2356
3271.79 2271
3272.33 2280
3272.87 2046
3273.41 2233
3273.95 2029
3274.49 1937
3275.03 1817
3275.57 1818
3276.11 1732
3276.65 1783
3277.19 1848
3277.73 1690
3278.27 1717
3278.81 1848
3279.35 1868
3279.89 1824
3280.43 1805
3280.97 1767
3281.51 1758
3282.05 1812
3282.59 1578
3283.13 1730
3283.67 1645
3284.21 1670
3284.75 1856
3285.29 1779
3285.83 1735
3286.37 1582
3286.91 1654
3287.45 1924
3287.99 1845
3288.53 1669
3289.08 1616
3289.62 1815
3290.16 1948
3290.70 1931
3291.24 1904
3291.78 1905
3292.32 1949
3292.86 1861
3293.40 1869
3293.95 1809
3294.49 1813
3295.03 1900
3295.57 1929
3296.11 1965
3296.65 2042
3297.19 2098
3297.73 2445
3298.28 2585
3298.82 2627
3299.36 2767
3299.90 2650
3300.44 2665
3300.99 2654
3301.53 2404
3302.07 2315
3302.61 2219
3303.15 2128
3303.69 2198
3304.24 2013
3304.78 1922
3305.32 1843
3305.86 1689
3306.41 1744
3306.95 1645
3307.49 1781
3308.03 1751
3308.58 1661
3309.12 1708
3309.66 1645
3310.20 1603
3310.75 1606
3311.29 1684
3311.83 1875
3312.37 1756
3312.92 1563
3313.46 1602
3314.00 1692
3314.54 1679
3315.09 1711
3315.63 1716
3316.17 1715
3316.72 1729
3317.26 1925
3317.80 1953
3318.35 1863
3318.89 2087
3319.43 2199
3319.98 2218
3320.52 2112
3321.06 2132
3321.61 2019
3322.15 2063
3322.69 2279
3323.24 2125
3323.78 1977
3324.33 1977
3324.87 2038
3325.41 2090
3325.96 1990
3326.50 2015
3327.04 2008
3327.59 1967
3328.13 1861
3328.68 1889
3329.22 1890
3329.76 1821
3330.31 1766
3330.85 1817
3331.40 1802
3331.94 1808
3332.49 1734
3333.03 1721
3333.58 1776
3334.12 1857
3334.66 1994
3335.21 2171
3335.75 2482
3336.30 2968
3336.84 3172
3337.39 3353
3337.93 3446
3338.48 3617
3339.02 4128
3339.57 4515
3340.11 4594
3340.66 4829
3341.20 4650
3341.75 4482
3342.29 4327
3342.84 3997
3343.38 3511
3343.93 3216
3344.47 2772
3345.02 2644
3345.57 2182
3346.11 2003
3346.66 1968
3347.20 1864
3347.75 1702
3348.29 1747
3348.84 1859
3349.38 1853
3349.93 1900
3350.48 1758
3351.02 1598
3351.57 1502
3352.11 1668
3352.66 1723
3353.21 1858
3353.75 1956
3354.30 2004
3354.84 1816
3355.39 1895
3355.94 1879
3356.48 1721
3357.03 1819
3357.58 1892
3358.12 1718
3358.67 1667
3359.22 1715
3359.76 1812
3360.31 1806
3360.86 1684
3361.40 1596
3361.95 1555
3362.50 1545
3363.04 1623
3363.59 1507
3364.14 1426
3364.68 1479
3365.23 1523
3365.78 1416
3366.33 1487
3366.87 1558
3367.42 1563
3367.97 1497
3368.51 1501
3369.06 1469
3369.61 1508
3370.16 1493
3370.70 1620
3371.25 1614
3371.80 1512
3372.35 1579
3372.90 1517
3373.44 1615
3373.99 1616
3374.54 1540
3375.09 1508
3375.63 1527
3376.18 1581
3376.73 1647
3377.28 1612
3377.83 1453
3378.37 1434
3378.92 1506
3379.47 1599
3380.02 1568
3380.57 1430
3381.12 1503
3381.66 1522
3382.21 1316
3382.76 1405
3383.31 1401
3383.86 1379
3384.41 1507
3384.96 1452
3385.50 1432
3386.05 1409
3386.60 1485
3387.15 1380
3387.70 1405
3388.25 1443
3388.80 1483
3389.35 1413
3389.90 1563
3390.44 1410
3390.99 1326
3391.54 1331
3392.09 1468
3392.64 1410
3393.19 1353
3393.74 1145
3394.29 1221
3394.84 1340
3395.39 1289
3395.94 1270
3396.49 1554
3397.04 1448
3397.59 1355
3398.14 1403
3398.69 1325
3399.24 1361
3399.79 1239
3400.34 1220
3400.89 1396
3401.44 1378
3401.99 1383
3402.54 1261
3403.09 1389
3403.64 1311
3404.19 1284
3404.74 1246
3405.29 1330
3405.84 1367
3406.39 1323
3406.94 1242
3407.49 1247
3408.04 1298
3408.59 1366
3409.14 1304
3409.69 1158
3410.24 1293
3410.79 1366
3411.34 1399
3411.89 1303
3412.45 1384
3413.00 1266
3413.55 1283
3414.10 1305
3414.65 1226
3415.20 1268
3415.75 1246
3416.30 1347
3416.85 1379
3417.41 1351
3417.96 1351
3418.51 1277
3419.06 1360
3419.61 1316
3420.16 1182
3420.71 1189
3421.27 1311
3421.82 1373
3422.37 1303
3422.92 1247
3423.47 1312
3424.02 1318
3424.58 1238
3425.13 1180
3425.68 1327
3426.23 1199
3426.78 1260
3427.34 1294
3427.89 1213
3428.44 1324
3428.99 1416
3429.55 1254
3430.10 1353
3430.65 1298
3431.20 1252
3431.76 1236
3432.31 1278
3432.86 1364
3433.41 1312
3433.97 1391
3434.52 1380
3435.07 1387
3435.62 1509
3436.18 1481
3436.73 1354
3437.28 1324
3437.84 1253
3438.39 1218
3438.94 1224
3439.49 1279
3440.05 1329
3440.60 1291
3441.15 1280
3441.71 1420
3442.26 1411
3442.81 1341
3443.37 1349
3443.92 1509
3444.47 1455
3445.03 1425
3445.58 1396
3446.13 1411
3446.69 1361
3447.24 1355
3447.80 1226
3448.35 1179
3448.90 1226
3449.46 1256
3450.01 1262
3450.57 1191
3451.12 1167
3451.67 1130
3452.23 1179
3452.78 1233
3453.34 1191
3453.89 1251
3454.44 1247
3455.00 1222
3455.55 1287
3456.11 1398
3456.66 1270
3457.22 1272
3457.77 1181
3458.33 1179
3458.88 1160
3459.43 1303
3459.99 1334
3460.54 1289
3461.10 1240
3461.65 1226
3462.21 1263
3462.76 1208
3463.32 1180
3463.87 1322
3464.43 1362
3464.98 1284
3465.54 1320
3466.09 1316
3466.65 1365
3467.21 1383
3467.76 1365
3468.32 1430
3468.87 1393
3469.43 1351
3469.98 1395
3470.54 1465
3471.09 1372
3471.65 1435
3472.20 1515
3472.76 1536
3473.32 1449
3473.87 1439
3474.43 1484
3474.98 1421
3475.54 1415
3476.10 1553
3476.65 1499
3477.21 1426
3477.76 1524
3478.32 1646
3478.88 1445
3479.43 1655
3479.99 1500
3480.55 1460
3481.10 1496
3481.66 1605
3482.22 1793
3482.77 1711
3483.33 1728
3483.89 1739
3484.44 1794
3485.00 1670
3485.56 1686
3486.11 1666
3486.67 1621
3487.23 1782
3487.78 1820
3488.34 1706
3488.90 1732
3489.45 1788
3490.01 1818
3490.57 1835
3491.13 1852
3491.68 1985
3492.24 2212
3492.80 2285
3493.35 2549
3493.91 2867
3494.47 2976
3495.03 3138
3495.58 3324
3496.14 3556
3496.70 3617
3497.26 3558
3497.82 3336
3498.37 3174
3498.93 3079
3499.49 3152
3500.05 3015
3500.61 3016
3501.16 3296
3501.72 3276
3502.28 3456
3502.84 3483
3503.40 3591
3503.95 3967
3504.51 4564
3505.07 4619
3505.63 4717
3506.19 4961
3506.75 5172
3507.30 5082
3507.86 5453
3508.42 5811
3508.98 5957
3509.54 5962
3510.10 6133
3510.66 5732
3511.22 5464
3511.77 5142
3512.33 4786
3512.89 4288
3513.45 3859
3514.01 3611
3514.57 3163
3515.13 2693
3515.69 2537
3516.25 2261
3516.81 2029
3517.37 1940
3517.92 1809
3518.48 1830
3519.04 1710
3519.60 1723
3520.16 1796
3520.72 1647
3521.28 1736
3521.84 1766
3522.40 1890
3522.96 1839
3523.52 1919
3524.08 1777
3524.64 1685
3525.20 1908
3525.76 1840
3526.32 1753
3526.88 1456
3527.44 1554
3528.00 1572
3528.56 1753
3529.12 1773
3529.68 1656
3530.24 1602
3530.80 1490
3531.36 1630
3531.92 1420
3532.48 1473
3533.04 1531
3533.60 1615
3534.17 1507
3534.73 1594
3535.29 1564
3535.85 1572
3536.41 1776
3536.97 1784
3537.53 1814
3538.09 1967
3538.65 1786
3539.21 1707
3539.77 1836
3540.34 1808
3540.90 1676
3541.46 1702
3542.02 1665
3542.58 1523
3543.14 1680
3543.70 1715
3544.26 1642
3544.83 1721
3545.39 1692
3545.95 1606
3546.51 1529
3547.07 1529
3547.63 1647
3548.20 1627
3548.76 1560
3549.32 1489
3549.88 1585
3550.44 1630
3551.01 1580
3551.57 1585
3552.13 1668
3552.69 1643
3553.25 1480
3553.82 1351
3554.38 1315
3554.94 1512
3555.50 1385
3556.07 1259
3556.63 1378
3557.19 1319
3557.75 1337
3558.32 1391
3558.88 1424
3559.44 1353
3560.00 1297
3560.57 1312
3561.13 1353
3561.69 1248
3562.26 1327
3562.82 1379
3563.38 1311
3563.94 1268
3564.51 1302
3565.07 1407
3565.63 1235
3566.20 1252
3566.76 1177
3567.32 1300
3567.89 1328
3568.45 1273
3569.01 1161
3569.58 1163
3570.14 1205
3570.70 1399
3571.27 1344
3571.83 1245
3572.39 1338
3572.96 1253
3573.52 1216
3574.09 1341
3574.65 1266
3575.21 1239
3575.78 1237
3576.34 1291
3576.91 1305
3577.47 1436
3578.03 1355
3578.60 1309
3579.16 1478
3579.73 1382
3580.29 1416
3580.86 1363
3581.42 1528
3581.98 1579
3582.55 1513
3583.11 1543
3583.68 1493
3584.24 1484
3584.81 1375
3585.37 1347
3585.94 1261
3586.50 1398
3587.07 1249
3587.63 1284
3588.20 1323
3588.76 1314
3589.33 1411
3589.89 1253
3590.46 1290
3591.02 1283
3591.59 1284
3592.15 1211
3592.72 1349
3593.28 1379
3593.85 1350
3594.41 1401
3594.98 1368
3595.54 1439
3596.11 1269
3596.68 1280
3597.24 1422
3597.81 1402
3598.37 1381
3598.94 1319
3599.50 1293
3600.07 1275
3600.64 1347
3601.20 1287
3601.77 1226
3602.33 1190
3602.90 1142
3603.47 1321
3604.03 1245
3604.60 1240
3605.16 1224
3605.73 1276
3606.30 1252
3606.86 1266
3607.43 1298
3608.00 1290
3608.56 1257
3609.13 1406
3609.70 1230
3610.26 1181
3610.83 1211
3611.40 1212
3611.96 1271
3612.53 1201
3613.10 1123
3613.66 1296
3614.23 1289
3614.80 1151
3615.36 1200
3615.93 1285
3616.50 1293
3617.07 1312
3617.63 1440
3618.20 1701
3618.77 1738
3619.34 1915
3619.90 2061
3620.47 1980
3621.04 2141
3621.61 2432
3622.17 2582
3622.74 2768
3623.31 2737
3623.88 2779
3624.44 2726
3625.01 2451
3625.58 2329
3626.15 2117
3626.72 2039
3627.28 1770
3627.85 1502
3628.42 1472
3628.99 1331
3629.56 1269
3630.12 1218
3630.69 1269
3631.26 1175
3631.83 1250
3632.40 1153
3632.97 1207
3633.53 1197
3634.10 1126
3634.67 1189
3635.24 1238
3635.81 1218
3636.38 1191
3636.95 1190
3637.52 1258
3638.08 1133
3638.65 1116
3639.22 1311
3639.79 1331
3640.36 1317
3640.93 1428
3641.50 1373
3642.07 1463
3642.64 1404
3643.21 1451
3643.78 1503
3644.34 1547
3644.91 1412
3645.48 1502
3646.05 1715
3646.62 1817
3647.19 1719
3647.76 1546
3648.33 1550
3648.90 1607
3649.47 1632
3650.04 1541
3650.61 1533
3651.18 1579
3651.75 1574
3652.32 1440
3652.89 1500
3653.46 1580
3654.03 1470
3654.60 1624
3655.17 1531
3655.74 1608
3656.31 1693
3656.88 1575
3657.45 1709
3658.02 1741
3658.59 1798
3659.16 1667
3659.73 1660
3660.30 1871
3660.87 1842
3661.45 1776
3662.02 1751
3662.59 1864
3663.16 1793
3663.73 1655
3664.30 1784
3664.87 1765
3665.44 1722
3666.01 1623
3666.58 1634
3667.15 1660
3667.73 1617
3668.30 1543
3668.87 1670
3669.44 1730
3670.01 1618
3670.58 1626
3671.15 1553
3671.73 1640
3672.30 1637
3672.87 1543
3673.44 1574
3674.01 1494
3674.58 1442
3675.16 1484
3675.73 1466
3676.30 1455
3676.87 1627
3677.44 1548
3678.01 1443
3678.59 1374
3679.16 1480
3679.73 1496
3680.30 1483
3680.88 1446
3681.45 1589
3682.02 1584
3682.59 1388
3683.16 1385
3683.74 1362
3684.31 1349
3684.88 1372
3685.45 1410
3686.03 1403
3686.60 1410
3687.17 1467
3687.74 1465
3688.32 1422
3688.89 1448
3689.46 1429
3690.04 1447
3690.61 1422
3691.18 1443
3691.76 1402
3692.33 1408
3692.90 1464
3693.47 1570
3694.05 1603
3694.62 1471
3695.19 1530
3695.77 1659
3696.34 1626
3696.91 1469
3697.49 1347
3698.06 1416
3698.64 1560
3699.21 1415
3699.78 1339
3700.36 1389
3700.93 1413
3701.50 1313
3702.08 1383
3702.65 1501
3703.23 1352
3703.80 1508
3704.37 1538
3704.95 1501
3705.52 1384
3706.10 1375
3706.67 1321
3707.24 1430
3707.82 1453
3708.39 1295
3708.97 1408
3709.54 1383
3710.12 1332
3710.69 1325
3711.27 1331
3711.84 1292
3712.41 1374
3712.99 1401
3713.56 1337
3714.14 1372
3714.71 1259
3715.29 1272
3715.86 1354
3716.44 1300
3717.01 1330
3717.59 1347
3718.16 1288
3718.74 1318
3719.31 1253
3719.89 1280
3720.46 1244
3721.04 1308
3721.61 1290
3722.19 1239
3722.77 1134
3723.34 1124
3723.92 1122
3724.49 1288
3725.07 1137
3725.64 1163
3726.22 1271
3726.79 1287
3727.37 1212
3727.95 1177
3728.52 1129
3729.10 1169
3729.67 1321
3730.25 1228
3730.83 1241
3731.40 1165
3731.98 1237
3732.56 1232
3733.13 1223
3733.71 1238
3734.28 1373
3734.86 1339
3735.44 1418
3736.01 1420
3736.59 1367
3737.17 1580
3737.74 1745
3738.32 1761
3738.90 1675
3739.47 1702
3740.05 1637
3740.63 1654
3741.20 1478
3741.78 1505
3742.36 1435
3742.93 1405
3743.51 1340
3744.09 1288
3744.67 1220
3745.24 1188
3745.82 1264
3746.40 1314
3746.97 1325
3747.55 1282
3748.13 1383
3748.71 1285
3749.28 1364
3749.86 1372
3750.44 1423
3751.02 1349
3751.59 1358
3752.17 1474
3752.75 1411
3753.33 1295
3753.91 1375
3754.48 1441
3755.06 1356
3755.64 1381
3756.22 1393
3756.80 1282
3757.37 1192
3757.95 1294
3758.53 1291
3759.11 1302
3759.69 1143
3760.27 1267
3760.84 1096
3761.42 1202
3762.00 1166
3762.58 1306
3763.16 1296
3763.74 1368
3764.31 1272
3764.89 1317
3765.47 1384
3766.05 1387
3766.63 1349
3767.21 1348
3767.79 1342
3768.37 1359
3768.95 1245
3769.52 1193
3770.10 1186
3770.68 1208
3771.26 1178
3771.84 1212
3772.42 1266
3773.00 1373
3773.58 1589
3774.16 1305
3774.74 1297
3775.32 1406
3775.90 1433
3776.48 1273
3777.06 1298
3777.64 1466
3778.22 1463
3778.80 1399
3779.38 1405
3779.96 1502
3780.54 1490
3781.12 1366
3781.70 1394
3782.28 1391
3782.86 1270
3783.44 1173
3784.02 1267
3784.60 1265
3785.18 1306
3785.76 1392
3786.34 1320
3786.92 1321
3787.50 1418
3788.08 1326
3788.66 1378
3789.24 1296
3789.82 1312
3790.40 1431
3790.98 1366
3791.56 1298
3792.14 1331
3792.72 1267
3793.30 1296
3793.89 1297
3794.47 1225
3795.05 1312
3795.63 1418
3796.21 1299
3796.79 1335
3797.37 1462
3797.95 1474
3798.53 1441
3799.12 1425
3799.70 1356
3800.28 1359
3800.86 1367
3801.44 1440
3802.02 1398
3802.60 1462
3803.19 1385
3803.77 1385
3804.35 1548
3804.93 1660
3805.51 1791
3806.10 1766
3806.68 1914
3807.26 1859
3807.84 1943
3808.42 1808
3809.01 1635
3809.59 1690
3810.17 1817
3810.75 1742
3811.33 1518
3811.92 1815
3812.50 1746
3813.08 1758
3813.66 1933
3814.25 1853
3814.83 1893
3815.41 1740
3815.99 1785
3816.58 1853
3817.16 1929
3817.74 2118
3818.32 2201
3818.91 2187
3819.49 2227
3820.07 2090
3820.66 2035
3821.24 2197
3821.82 1875
3822.41 1752
3822.99 1708
3823.57 1644
3824.16 1548
3824.74 1378
3825.32 1394
3825.91 1418
3826.49 1373
3827.07 1316
3827.66 1293
3828.24 1397
3828.82 1434
3829.41 1409
3829.99 1337
3830.57 1278
3831.16 1286
3831.74 1490
3832.33 1367
3832.91 1283
3833.49 1332
3834.08 1364
3834.66 1282
3835.25 1339
3835.83 1300
3836.41 1421
3837.00 1340
3837.58 1207
3838.17 1262
3838.75 1338
3839.34 1284
3839.92 1166
3840.50 1209
3841.09 1235
3841.67 1276
3842.26 1382
3842.84 1283
3843.43 1240
3844.01 1272
3844.60 1279
3845.18 1213
3845.77 1260
3846.35 1283
3846.94 1294
3847.52 1176
3848.11 1224
3848.69 1261
3849.28 1312
3849.86 1372
3850.45 1424
3851.03 1335
3851.62 1416
3852.20 1518
3852.79 1584
3853.37 1566
3853.96 1470
3854.55 1465
3855.13 1513
3855.72 1467
3856.30 1333
3856.89 1244
3857.47 1351
3858.06 1250
3858.65 1209
3859.23 1426
3859.82 1534
3860.40 1457
3860.99 1517
3861.58 1622
3862.16 1814
3862.75 1870
3863.33 2028
3863.92 2129
3864.51 2346
3865.09 2589
3865.68 2859
3866.27 2961
3866.85 2729
3867.44 2991
3868.03 2957
3868.61 2678
3869.20 2547
3869.79 2537
3870.37 2261
3870.96 2048
3871.55 1915
3872.13 1802
3872.72 1755
3873.31 1678
3873.89 1544
3874.48 1426
3875.07 1465
3875.66 1502
3876.24 1547
3876.83 1364
3877.42 1540
3878.00 1518
3878.59 1453
3879.18 1527
3879.77 1367
3880.35 1322
3880.94 1573
3881.53 1547
3882.12 1372
3882.70 1325
3883.29 1349
3883.88 1292
3884.47 1206
3885.06 1289
3885.64 1261
3886.23 1148
3886.82 1237
3887.41 1322
3888.00 1218
3888.58 1273
3889.17 1185
3889.76 1145
3890.35 1230
3890.94 1203
3891.53 1325
3892.11 1373
3892.70 1328
3893.29 1388
3893.88 1392
3894.47 1491
3895.06 1421
3895.65 1455
3896.23 1436
3896.82 1594
3897.41 1560
3898.00 1420
3898.59 1384
3899.18 1445
3899.77 1454
3900.36 1390
3900.95 1401
3901.53 1678
3902.12 1512
3902.71 1504
3903.30 1504
3903.89 1455
3904.48 1517
3905.07 1398
3905.66 1432
3906.25 1343
3906.84 1376
3907.43 1311
3908.02 1364
3908.61 1370
3909.20 1307
3909.79 1301
3910.38 1188
3910.97 1198
3911.56 1264
3912.15 1272
3912.74 1319
3913.33 1187
3913.92 1091
3914.51 1197
3915.10 1148
3915.69 1127
3916.28 1141
3916.87 1136
3917.46 1116
3918.05 1132
3918.64 1151
3919.23 1136
3919.82 1113
3920.41 1218
3921.00 1323
3921.59 1232
3922.18 1107
3922.77 1119
3923.36 1235
3923.95 1193
3924.55 1229
3925.14 1143
3925.73 1127
3926.32 1264
3926.91 1151
3927.50 1061
3928.09 1039
3928.68 1193
3929.27 1079
3929.87 981
3930.46 1090
3931.05 1218
3931.64 1154
3932.23 1222
3932.82 1135
3933.41 1031
3934.01 1050
3934.60 1059
3935.19 1154
3935.78 1031
3936.37 1148
3936.96 1085
3937.56 1021
3938.15 1030
3938.74 1080
3939.33 1087
3939.92 1100
3940.52 1162
3941.11 1132
3941.70 1067
3942.29 1053
3942.88 1137
3943.48 1175
3944.07 1173
3944.66 1154
3945.25 1200
3945.85 1194
3946.44 1097
3947.03 1152
3947.62 1125
3948.22 1103
3948.81 1187
3949.40 1107
3949.99 1159
3950.59 1031
3951.18 1081
3951.77 1172
3952.37 1032
3952.96 1105
3953.55 1152
3954.15 1182
3954.74 1104
3955.33 1102
3955.93 942
3956.52 1084
3957.11 999
3957.71 988
3958.30 1112
3958.89 1143
3959.49 1137
3960.08 1157
3960.67 1218
3961.27 1208
3961.86 1163
3962.45 1225
3963.05 1255
3963.64 1281
3964.23 1152
3964.83 1236
3965.42 1229
3966.02 1293
3966.61 1272
3967.20 1206
3967.80 1237
3968.39 1419
3968.99 1392
3969.58 1328
3970.18 1348
3970.77 1400
3971.36 1559
3971.96 1372
3972.55 1373
3973.15 1412
3973.74 1253
3974.34 1239
3974.93 1167
3975.53 1199
3976.12 1238
3976.72 1208
3977.31 1253
3977.91 1231
3978.50 1158
3979.10 1210
3979.69 1199
3980.29 1216
3980.88 1223
3981.48 1156
3982.07 1218
3982.67 1227
3983.26 1187
3983.86 1216
3984.45 1292
3985.05 1205
3985.64 1218
3986.24 1072
3986.83 1156
3987.43 1190
3988.03 1196
3988.62 1384
3989.22 1310
3989.81 1233
3990.41 1273
3991.00 1225
3991.60 1221
3992.20 1224
3992.79 1140
3993.39 1073
3993.98 1105
3994.58 1098
3995.18 1114
3995.77 1148
3996.37 1153
3996.97 1280
3997.56 1181
3998.16 1209
3998.75 1182
3999.35 1145
3999.95 1205
4000.54 1235
4001.14 1227
4001.74 1275
4002.33 1296
4002.93 1394
4003.53 1331
4004.12 1221
4004.72 1233
4005.32 1212
4005.92 1297
4006.51 1218
4007.11 1328
4007.71 1339
4008.30 1317
4008.90 1382
4009.50 1355
4010.10 1407
4010.69 1282
4011.29 1296
4011.89 1352
4012.49 1292
4013.08 1151
4013.68 1385
4014.28 1246
4014.88 1384
4015.47 1337
4016.07 1333
4016.67 1414
4017.27 1483
4017.86 1150
4018.46 1200
4019.06 1400
4019.66 1288
4020.26 1274
4020.85 1240
4021.45 1273
4022.05 1332
4022.65 1408
4023.25 1342
4023.85 1376
4024.44 1225
4025.04 1185
4025.64 1255
4026.24 1162
4026.84 1183
4027.44 1243
4028.03 1247
4028.63 1224
4029.23 1222
4029.83 1320
4030.43 1334
4031.03 1236
4031.63 1404
4032.23 1324
4032.83 1357
4033.42 1371
4034.02 1236
4034.62 1306
4035.22 1406
4035.82 1394
4036.42 1370
4037.02 1314
4037.62 1328
4038.22 1385
4038.82 1306
4039.42 1250
4040.02 1167
4040.62 1066
4041.22 1120
4041.82 1291
4042.41 1124
4043.01 1074
4043.61 1147
4044.21 1134
4044.81 1144
4045.41 1129
4046.01 1118
4046.61 1207
4047.21 1238
4047.81 1118
4048.41 1133
4049.01 1141
4049.61 1185
4050.21 1169
4050.82 1201
4051.42 1170
4052.02 1159
4052.62 1041
4053.22 1120
4053.82 1161
4054.42 1150
4055.02 1155
4055.62 1235
4056.22 1129
4056.82 1089
4057.42 1255
4058.02 1258
4058.62 1128
4059.22 1133
4059.83 1127
4060.43 1059
4061.03 1021
4061.63 1105
4062.23 1109
4062.83 1116
4063.43 1110
4064.03 1063
4064.63 1005
4065.24 1100
4065.84 1144
4066.44 1031
4067.04 1123
4067.64 1121
4068.24 1153
4068.85 1153
4069.45 1155
4070.05 1130
4070.65 1139
4071.25 1065
4071.85 1009
4072.46 1073
4073.06 1140
4073.66 1283
4074.26 1090
4074.86 1069
4075.47 1074
4076.07 1074
4076.67 1100
4077.27 1098
4077.88 1177
4078.48 1179
4079.08 1169
4079.68 1320
4080.29 1197
4080.89 1035
4081.49 1071
4082.09 1250
4082.70 1124
4083.30 945
4083.90 1112
4084.50 1106
4085.11 1164
4085.71 1154
4086.31 1128
4086.92 1184
4087.52 1256
4088.12 1174
4088.72 1075
4089.33 1039
4089.93 1039
4090.53 979
4091.14 1030
4091.74 1044
4092.34 1100
4092.95 1156
4093.55 1282
4094.16 1183
4094.76 1094
4095.36 1227
4095.97 1324
4096.57 1375
4097.17 1356
4097.78 1538
4098.38 1620
4098.98 1655
4099.59 1612
4100.19 1624
4100.80 1733
4101.40 1662
4102.00 1605
4102.61 1650
4103.21 1600
4103.82 1384
4104.42 1265
4105.03 1287
4105.63 1321
4106.23 1155
4106.84 1200
4107.44 1020
4108.05 985
4108.65 1113
4109.26 1142
4109.86 1090
4110.47 1057
4111.07 1148
4111.68 1177
4112.28 1075
4112.89 1133
4113.49 1176
4114.10 1104
4114.70 1152
4115.31 1117
4115.91 1276
4116.52 1183
4117.12 1105
4117.73 1172
4118.33 1280
4118.94 1202
4119.54 1079
4120.15 1164
4120.75 1053
4121.36 1067
4121.97 1126
4122.57 1226
4123.18 1131
4123.78 1143
4124.39 1077
4124.99 1160
4125.60 1245
4126.21 1136
4126.81 1271
4127.42 1207
4128.02 1070
4128.63 1147
4129.24 1170
4129.84 1160
4130.45 1109
4131.05 1128
4131.66 1226
4132.27 1191
4132.87 1176
4133.48 1227
4134.09 1163
4134.69 1126
4135.30 1204
4135.91 1159
4136.51 1195
4137.12 1168
4137.73 1172
4138.33 1179
4138.94 1240
4139.55 1304
4140.15 1298
4140.76 1271
4141.37 1391
4141.97 1515
4142.58 1414
4143.19 1404
4143.80 1411
4144.40 1356
4145.01 1363
4145.62 1366
4146.22 1295
4146.83 1281
4147.44 1283
4148.05 1277
4148.65 1365
4149.26 1309
4149.87 1271
4150.48 1333
4151.09 1249
4151.69 1250
4152.30 1140
4152.91 1245
4153.52 1167
4154.12 1102
4154.73 1113
4155.34 1138
4155.95 1075
4156.56 1101
4157.16 1018
4157.77 900
4158.38 973
4158.99 1049
4159.60 1020
4160.21 1002
4160.81 992
4161.42 1060
4162.03 1065
4162.64 1084
4163.25 1062
4163.86 1068
4164.47 1108
4165.08 1070
4165.68 1145
4166.29 1124
4166.90 1215
4167.51 1155
4168.12 1148
4168.73 1226
4169.34 1256
4169.95 1247
4170.56 1313
4171.16 1227
4171.77 1247
4172.38 1336
4172.99 1350
4173.60 1403
4174.21 1345
4174.82 1200
4175.43 1254
4176.04 1255
4176.65 1245
4177.26 1245
4177.87 1302
4178.48 1284
4179.09 1363
4179.70 1215
4180.31 1225
4180.92 1233
4181.53 1234
4182.14 1286
4182.75 1245
4183.36 1106
4183.97 1322
4184.58 1146
4185.19 1157
4185.80 1355
4186.41 1202
4187.02 1184
4187.63 1202
4188.24 1041
4188.85 1068
4189.46 1094
4190.07 1020
4190.68 1029
4191.29 1072
4191.90 1173
4192.51 1200
4193.13 1151
4193.74 1060
4194.35 1090
4194.96 1060
4195.57 1155
4196.18 1174
4196.79 1167
4197.40 1144
4198.01 1229
4198.62 1185
4199.24 1190
4199.85 1282
4200.46 1327
4201.07 1336
4201.68 1305
4202.29 1264
4202.90 1161
4203.52 1156
4204.13 1173
4204.74 1253
4205.35 1197
4205.96 1261
4206.57 1299
4207.19 1336
4207.80 1220
4208.41 1231
4209.02 1221
4209.63 1191
4210.25 1071
4210.86 1099
4211.47 1212
4212.08 1139
4212.69 1171
4213.31 1162
4213.92 1210
4214.53 1136
4215.14 1187
4215.76 1246
4216.37 1108
4216.98 1090
4217.59 1233
4218.21 1277
4218.82 1268
4219.43 1152
4220.04 1284
4220.66 1307
4221.27 1329
4221.88 1516
4222.50 1430
4223.11 1509
4223.72 1478
4224.33 1544
4224.95 1611
4225.56 1631
4226.17 1678
4226.79 1778
4227.40 1682
4228.01 1719
4228.63 1788
4229.24 1795
4229.85 2091
4230.47 2184
4231.08 2255
4231.69 2080
4232.31 2321
4232.92 2499
4233.54 2559
4234.15 2416
4234.76 2193
4235.38 2139
4235.99 2107
4236.61 2054
4237.22 1805
4237.83 1519
4238.45 1649
4239.06 1595
4239.68 1481
4240.29 1398
4240.90 1431
4241.52 1466
4242.13 1367
4242.75 1308
4243.36 1356
4243.98 1276
4244.59 1392
4245.21 1308
4245.82 1348
4246.43 1288
4247.05 1214
4247.66 1285
4248.28 1332
4248.89 1275
4249.51 1165
4250.12 1414
4250.74 1329
4251.35 1231
4251.97 1236
4252.58 1237
4253.20 1344
4253.81 1172
4254.43 1192
4255.04 1254
4255.66 1237
4256.28 1284
4256.89 1226
4257.51 1183
4258.12 1205
4258.74 1208
4259.35 1220
4259.97 1108
4260.58 1181
4261.20 1148
4261.82 1025
4262.43 1175
4263.05 1148
4263.66 1216
4264.28 1093
4264.90 1144
4265.51 1152
4266.13 1082
4266.74 1135
4267.36 1136
4267.98 1144
4268.59 1075
4269.21 1093
4269.82 1208
4270.44 1239
4271.06 1205
4271.67 1337
4272.29 1258
4272.91 1220
4273.52 1236
4274.14 1254
4274.76 1201
4275.37 1181
4275.99 1155
4276.61 1137
4277.22 1173
4277.84 1147
4278.46 1140
4279.08 1103
4279.69 1027
4280.31 1193
4280.93 1081
4281.54 1111
4282.16 1235
4282.78 1193
4283.40 1170
4284.01 1198
4284.63 1107
4285.25 1053
4285.87 1152
4286.48 1204
4287.10 1217
4287.72 1170
4288.34 1056
4288.95 1149
4289.57 1194
4290.19 1135
4290.81 1141
4291.43 1295
4292.04 1121
4292.66 1101
4293.28 1129
4293.90 1140
4294.52 1158
4295.13 1175
4295.75 1119
4296.37 1066
4296.99 1106
4297.61 1134
4298.23 1135
4298.84 1056
4299.46 1098
4300.08 1135
4300.70 1120
4301.32 1014
4301.94 1142
4302.56 1062
4303.17 1083
4303.79 1064
4304.41 1120
4305.03 1102
4305.65 1165
4306.27 1244
4306.89 1211
4307.51 1121
4308.13 1261
4308.75 1251
4309.36 1280
4309.98 1152
4310.60 1121
4311.22 1168
4311.84 1132
4312.46 1236
4313.08 1227
4313.70 1303
4314.32 1185
4314.94 1246
4315.56 1230
4316.18 1378
4316.80 1351
4317.42 1348
4318.04 1195
4318.66 1119
4319.28 1266
4319.90 1309
4320.52 1195
4321.14 1150
4321.76 1090
4322.38 1179
4323.00 1134
4323.62 1129
4324.24 1026
4324.86 1070
4325.48 1171
4326.10 1110
4326.72 1128
4327.34 1133
4327.96 1115
4328.58 1100
4329.20 1165
4329.82 1254
4330.44 1232
4331.07 1225
4331.69 1180
4332.31 1323
4332.93 1302
4333.55 1186
4334.17 1225
4334.79 1146
4335.41 1175
4336.03 1185
4336.65 1172
4337.28 1029
4337.90 1123
4338.52 1140
4339.14 1210
4339.76 1131
4340.38 1162
4341.00 1247
4341.63 1250
4342.25 1190
4342.87 1240
4343.49 1247
4344.11 1189
4344.73 1369
4345.36 1345
4345.98 1466
4346.60 1504
4347.22 1490
4347.84 1516
4348.47 1795
4349.09 1924
4349.71 2106
4350.33 2170
4350.95 2275
4351.58 2339
4352.20 2460
4352.82 2276
4353.44 2129
4354.07 2008
4354.69 2026
4355.31 1742
4355.93 1579
4356.56 1603
4357.18 1383
4357.80 1395
4358.42 1300
4359.05 1235
4359.67 1319
4360.29 1304
4360.92 1381
4361.54 1370
4362.16 1317
4362.78 1297
4363.41 1331
4364.03 1285
4364.65 1241
4365.28 1329
4365.90 1277
4366.52 1279
4367.15 1177
4367.77 1169
4368.39 1290
4369.02 1235
4369.64 1149
4370.26 1130
4370.89 1262
4371.51 1285
4372.14 1257
4372.76 1252
4373.38 1428
4374.01 1303
4374.63 1134
4375.25 1135
4375.88 1161
4376.50 1153
4377.13 1175
4377.75 1074
4378.37 1123
4379.00 1145
4379.62 1115
4380.25 1091
4380.87 1148
4381.50 1210
4382.12 1267
4382.75 1353
4383.37 1200
4383.99 1214
4384.62 1256
4385.24 1201
4385.87 1164
4386.49 1197
4387.12 1186
4387.74 1243
4388.37 1252
4388.99 1174
4389.62 1147
4390.24 1209
4390.87 1144
4391.49 1174
4392.12 1354
4392.74 1342
4393.37 1386
4393.99 1401
4394.62 1381
4395.24 1461
4395.87 1555
4396.49 1534
4397.12 1637
4397.75 1391
4398.37 1248
4399.00 1282
4399.62 1398
4400.25 1481
4400.87 1521
4401.50 1324
4402.13 1389
4402.75 1426
4403.38 1486
4404.00 1446
4404.63 1513
4405.26 1566
4405.88 1452
4406.51 1365
4407.13 1422
4407.76 1390
4408.39 1389
4409.01 1363
4409.64 1344
4410.27 1445
4410.89 1403
4411.52 1410
4412.15 1394
4412.77 1381
4413.40 1288
4414.03 1269
4414.65 1288
4415.28 1210
4415.91 1155
4416.53 1245
4417.16 1315
4417.79 1182
4418.41 1215
4419.04 1218
4419.67 1347
4420.30 1300
4420.92 1232
4421.55 1239
4422.18 1132
4422.80 1231
4423.43 1298
4424.06 1170
4424.69 1123
4425.31 1101
4425.94 1223
4426.57 1101
4427.20 1093
4427.82 1051
4428.45 1107
4429.08 1213
4429.71 1062
4430.34 1078
4430.96 1056
4431.59 1055
4432.22 994
4432.85 1052
4433.48 1018
4434.10 1012
4434.73 1109
4435.36 1064
4435.99 1042
4436.62 1134
4437.25 1025
4437.87 1090
4438.50 1097
4439.13 1107
4439.76 1019
4440.39 1111
4441.02 1197
4441.64 1121
4442.27 1027
4442.90 1080
4443.53 1096
4444.16 1043
4444.79 1035
4445.42 939
4446.05 1039
4446.68 970
4447.30 1028
4447.93 1049
4448.56 1061
4449.19 1055
4449.82 1037
4450.45 1085
4451.08 959
4451.71 1034
4452.34 936
4452.97 931
4453.60 1040
4454.23 1027
4454.86 1128
4455.49 1149
4456.12 1018
4456.75 1000
4457.38 1021
4458.01 1051
4458.64 975
4459.27 1110
4459.90 953
4460.53 957
4461.16 1002
4461.79 1056
4462.42 981
4463.05 987
4463.68 1080
4464.31 918
4464.94 965
4465.57 902
4466.20 989
4466.83 967
4467.46 1003
4468.09 1021
4468.72 947
4469.35 991
4469.98 944
4470.61 971
4471.24 901
4471.87 950
4472.50 972
4473.13 1032
4473.77 912
4474.40 946
4475.03 1000
4475.66 1002
4476.29 1075
4476.92 1079
4477.55 982
4478.18 931
4478.82 878
4479.45 990
4480.08 1040
4480.71 1048
4481.34 1067
4481.97 1048
4482.60 1002
4483.24 1036
4483.87 1141
4484.50 956
4485.13 1086
4485.76 1027
4486.39 940
4487.03 1019
4487.66 1153
4488.29 1082
4488.92 1057
4489.55 1076
4490.19 1037
4490.82 1024
4491.45 1179
4492.08 1118
4492.71 1017
4493.35 1152
4493.98 1055
4494.61 1050
4495.24 1077
4495.88 1030
4496.51 1130
4497.14 1091
4497.77 977
4498.41 965
4499.04 956
4499.67 1020
4500.31 1003
4500.94 979
4501.57 1086
4502.20 1061
4502.84 1160
4503.47 1120
4504.10 1205
4504.74 1280
4505.37 1190
4506.00 1277
4506.64 1254
4507.27 1322
4507.90 1307
4508.54 1402
4509.17 1494
4509.80 1493
4510.44 1311
4511.07 1261
4511.70 1166
4512.34 1259
4512.97 1357
4513.60 1052
4514.24 1024
4514.87 1049
4515.51 1053
4516.14 1111
4516.77 1059
4517.41 1073
4518.04 1100
4518.68 1149
4519.31 1111
4519.94 1056
4520.58 1091
4521.21 1053
4521.85 1096
4522.48 1055
4523.12 1062
4523.75 1112
4524.39 1027
4525.02 1049
4525.65 1055
4526.29 1065
4526.92 1126
4527.56 1171
4528.19 1110
4528.83 1054
4529.46 1224
4530.10 1293
4530.73 1373
4531.37 1487
4532.00 1610
4532.64 1826
4533.27 1750
4533.91 1959
4534.54 2164
4535.18 2389
4535.81 2550
4536.45 2833
4537.09 2848
4537.72 2945
4538.36 2715
4538.99 2836
4539.63 2690
4540.26 2402
4540.90 2175
4541.53 1908
4542.17 1689
4542.81 1455
4543.44 1292
4544.08 1251
4544.71 1308
4545.35 1199
4545.99 1201
4546.62 1186
4547.26 1104
4547.89 1117
4548.53 1134
4549.17 1144
4549.80 1011
4550.44 1048
4551.08 1123
4551.71 1141
4552.35 1071
4552.98 1108
4553.62 1071
4554.26 1059
4554.89 1107
4555.53 1160
4556.17 1102
4556.80 1128
4557.44 1131
4558.08 1047
4558.72 1249
4559.35 1100
4559.99 1091
4560.63 1229
4561.26 1086
4561.90 1172
4562.54 1217
4563.17 1149
4563.81 1163
4564.45 1153
4565.09 1175
4565.72 1135
4566.36 1232
4567.00 1233
4567.64 1190
4568.27 1092
4568.91 1097
4569.55 1163
4570.19 1163
4570.82 1292
4571.46 1187
4572.10 1250
4572.74 1334
4573.38 1449
4574.01 1474
4574.65 1465
4575.29 1434
4575.93 1412
4576.57 1409
4577.20 1460
4577.84 1417
4578.48 1343
4579.12 1360
4579.76 1333
4580.40 1233
4581.04 1204
4581.67 1203
4582.31 1163
4582.95 1106
4583.59 1063
4584.23 1075
4584.87 1012
4585.51 1093
4586.14 989
4586.78 1062
4587.42 1047
4588.06 1036
4588.70 1059
4589.34 1049
4589.98 1054
4590.62 1000
4591.26 936
4591.90 1015
4592.54 1176
4593.17 1086
4593.81 1007
4594.45 1011
4595.09 1103
4595.73 1171
4596.37 1118
4597.01 1144
4597.65 1212
4598.29 1188
4598.93 1088
4599.57 1119
4600.21 1120
4600.85 1057
4601.49 998
4602.13 964
4602.77 998
4603.41 986
4604.05 1001
4604.69 1002
4605.33 1043
4605.97 1120
4606.61 1123
4607.25 1066
4607.89 1035
4608.53 1048
4609.17 1198
4609.81 1284
4610.45 1158
4611.09 1111
4611.73 1138
4612.38 1168
4613.02 1192
4613.66 1144
4614.30 1205
4614.94 1095
4615.58 1130
4616.22 1177
4616.86 1115
4617.50 1029
4618.14 934
4618.78 967
4619.43 1078
4620.07 1057
4620.71 1024
4621.35 964
4621.99 1051
4622.63 1045
4623.27 1036
4623.91 896
4624.56 961
4625.20 1010
4625.84 953
4626.48 1045
4627.12 1032
4627.76 978
4628.41 1073
4629.05 1101
4629.69 1004
4630.33 981
4630.97 1022
4631.62 924
4632.26 963
4632.90 945
4633.54 1064
4634.18 1089
4634.83 1066
4635.47 1097
4636.11 1085
4636.75 1038
4637.40 1137
4638.04 1003
4638.68 1100
4639.32 1140
4639.97 1055
4640.61 1052
4641.25 1179
4641.89 1143
4642.54 1105
4643.18 1191
4643.82 1220
4644.46 1236
4645.11 1207
4645.75 1214
4646.39 1184
4647.04 1183
4647.68 1138
4648.32 1122
4648.97 1167
4649.61 1134
4650.25 1017
4650.90 928
4651.54 962
4652.18 905
4652.83 982
4653.47 1024
4654.11 930
4654.76 1030
4655.40 979
4656.04 975
4656.69 932
4657.33 1018
4657.98 1130
4658.62 953
4659.26 1044
4659.91 1043
4660.55 1049
4661.20 1051
4661.84 941
4662.48 970
4663.13 925
4663.77 927
4664.42 927
4665.06 973
4665.71 963
4666.35 940
4666.99 885
4667.64 994
4668.28 1069
4668.93 1077
4669.57 944
4670.22 953
4670.86 954
4671.51 981
4672.15 874
4672.80 893
4673.44 941
4674.09 1014
4674.73 930
4675.38 973
4676.02 968
4676.67 871
4677.31 877
4677.96 910
4678.60 949
4679.25 952
4679.89 963
4680.54 950
4681.18 958
4681.83 985
4682.47 938
4683.12 976
4683.77 939
4684.41 959
4685.06 1009
4685.70 1046
4686.35 1066
4686.99 1052
4687.64 968
4688.29 945
4688.93 1013
4689.58 1036
4690.22 1014
4690.87 1057
4691.52 943
4692.16 936
4692.81 1036
4693.45 1004
4694.10 964
4694.75 887
4695.39 966
4696.04 943
4696.69 913
4697.33 1018
4697.98 948
4698.63 954
4699.27 1018
4699.92 1003
4700.57 1141
4701.21 1234
4701.86 1228
4702.51 1360
4703.15 1231
4703.80 1222
4704.45 1333
4705.10 1363
4705.74 1390
4706.39 1236
4707.04 1086
4707.68 1012
4708.33 1109
4708.98 1185
4709.63 1158
4710.27 1044
4710.92 1208
4711.57 1085
4712.22 952
4712.86 1030
4713.51 1115
4714.16 1163
4714.81 1104
4715.45 1129
4716.10 1287
4716.75 1113
4717.40 1109
4718.05 1003
4718.69 1104
4719.34 1164
4719.99 1062
4720.64 1057
4721.29 1042
4721.94 987
4722.58 1064
4723.23 1106
4723.88 1129
4724.53 1053
4725.18 1043
4725.83 1118
4726.47 1275
4727.12 1180
4727.77 1204
4728.42 1172
4729.07 1255
4729.72 1203
4730.37 1231
4731.02 1181
4731.66 1215
4732.31 1284
4732.96 1409
4733.61 1410
4734.26 1339
4734.91 1275
4735.56 1226
4736.21 1137
4736.86 1170
4737.51 1115
4738.16 1077
4738.81 1073
4739.45 1045
4740.10 1090
4740.75 1162
4741.40 1055
4742.05 1027
4742.70 1066
4743.35 1170
4744.00 1132
4744.65 1054
4745.30 1120
4745.95 1208
4746.60 1238
4747.25 1159
4747.90 1184
4748.55 1123
4749.20 1174
4749.85 1193
4750.50 1040
4751.15 967
4751.80 1051
4752.45 1078
4753.10 1184
4753.75 1213
4754.40 1015
4755.05 1053
4755.71 1131
4756.36 1198
4757.01 1183
4757.66 1129
4758.31 1177
4758.96 1180
4759.61 1113
4760.26 1122
4760.91 1088
4761.56 1003
4762.21 1039
4762.86 1088
4763.52 1066
4764.17 983
4764.82 986
4765.47 1053
4766.12 1111
4766.77 1124
4767.42 1125
4768.07 1164
4768.73 1072
4769.38 935
4770.03 1035
4770.68 1091
4771.33 1184
4771.98 1132
4772.64 1073
4773.29 1149
4773.94 1132
4774.59 1019
4775.24 1104
4775.89 1061
4776.55 1062
4777.20 1010
4777.85 940
4778.50 951
4779.15 942
4779.81 970
4780.46 1029
4781.11 1080
4781.76 985
4782.42 974
4783.07 913
4783.72 951
4784.37 969
4785.03 1024
4785.68 1033
4786.33 983
4786.98 1035
4787.64 1004
4788.29 924
4788.94 961
4789.60 1034
4790.25 1129
4790.90 1100
4791.55 1018
4792.21 1010
4792.86 911
4793.51 964
4794.17 900
4794.82 959
4795.47 925
4796.13 956
4796.78 1031
4797.43 992
4798.09 941
4798.74 912
4799.39 916
4800.05 995
4800.70 952
4801.36 938
4802.01 924
4802.66 942
4803.32 875
4803.97 901
4804.62 937
4805.28 909
4805.93 859
4806.59 907
4807.24 879
4807.89 968
4808.55 894
4809.20 911
4809.86 944
4810.51 898
4811.17 829
4811.82 954
4812.47 935
4813.13 967
4813.78 1040
4814.44 955
4815.09 889
4815.75 954
4816.40 973
4817.06 994
4817.71 983
4818.37 1032
4819.02 1010
4819.68 1016
4820.33 968
4820.99 965
4821.64 1107
4822.30 1011
4822.95 963
4823.61 1017
4824.26 1034
4824.92 997
4825.57 1052
4826.23 1210
4826.88 1145
4827.54 1161
4828.19 1103
4828.85 1078
4829.51 1159
4830.16 1118
4830.82 1140
4831.47 1176
4832.13 1139
4832.78 1202
4833.44 1219
4834.10 1083
4834.75 971
4835.41 1041
4836.06 1099
4836.72 1226
4837.38 1152
4838.03 1139
4838.69 1226
4839.34 1215
4840.00 1237
4840.66 1150
4841.31 1250
4841.97 1249
4842.63 1227
4843.28 1252
4843.94 1257
4844.60 1301
4845.25 1353
4845.91 1248
4846.57 1266
4847.22 1223
4847.88 1141
4848.54 1148
4849.19 1262
4849.85 1259
4850.51 1294
4851.17 1330
4851.82 1418
4852.48 1424
4853.14 1452
4853.79 1719
4854.45 1523
4855.11 1689
4855.77 1535
4856.42 1608
4857.08 1572
4857.74 1434
4858.40 1479
4859.05 1360
4859.71 1383
4860.37 1370
4861.03 1337
4861.68 1404
4862.34 1329
4863.00 1417
4863.66 1470
4864.32 1394
4864.97 1421
4865.63 1222
4866.29 1254
4866.95 1427
4867.61 1387
4868.26 1462
4868.92 1381
4869.58 1379
4870.24 1382
4870.90 1365
4871.56 1384
4872.21 1324
4872.87 1346
4873.53 1313
4874.19 1315
4874.85 1255
4875.51 1330
4876.17 1252
4876.83 1196
4877.48 1298
4878.14 1214
4878.80 1356
4879.46 1289
4880.12 1254
4880.78 1353
4881.44 1324
4882.10 1205
4882.76 1216
4883.42 1254
4884.08 1241
4884.73 1236
4885.39 1336
4886.05 1271
4886.71 1327
4887.37 1160
4888.03 1199
4888.69 1104
4889.35 1145
4890.01 1201
4890.67 1167
4891.33 1259
4891.99 1197
4892.65 1072
4893.31 1114
4893.97 1208
4894.63 1338
4895.29 1367
4895.95 1357
4896.61 1397
4897.27 1332
4897.93 1257
4898.59 1425
4899.25 1441
4899.91 1345
4900.57 1375
4901.23 1270
4901.89 1272
4902.55 1261
4903.21 1194
4903.88 1288
4904.54 1283
4905.20 1288
4905.86 1233
4906.52 1269
4907.18 1165
4907.84 1081
4908.50 1162
4909.16 1121
4909.82 1261
4910.48 1116
4911.15 1077
4911.81 1136
4912.47 1127
4913.13 1080
4913.79 1063
4914.45 1066
4915.11 1103
4915.77 1045
4916.44 1053
4917.10 1098
4917.76 1004
4918.42 1010
4919.08 1095
4919.74 1076
4920.41 1014
4921.07 1006
4921.73 1033
4922.39 927
4923.05 915
4923.72 870
4924.38 897
4925.04 949
4925.70 1038
4926.36 981
4927.03 852
4927.69 868
4928.35 869
4929.01 904
4929.67 896
4930.34 961
4931.00 1018
4931.66 1047
4932.32 1028
4932.99 909
4933.65 988
4934.31 970
4934.98 1045
4935.64 1102
4936.30 928
4936.96 957
4937.63 995
4938.29 933
4938.95 960
4939.62 959
4940.28 1028
4940.94 929
4941.61 1005
4942.27 941
4942.93 920
4943.60 909
4944.26 863
4944.92 857
4945.59 914
4946.25 962
4946.91 926
4947.58 898
4948.24 884
4948.90 921
4949.57 975
4950.23 922
4950.89 879
4951.56 820
4952.22 896
4952.89 926
4953.55 870
4954.21 866
4954.88 907
4955.54 823
4956.21 852
4956.87 901
4957.53 810
4958.20 856
4958.86 851
4959.53 904
4960.19 875
4960.86 864
4961.52 818
4962.19 933
4962.85 933
4963.52 981
4964.18 977
4964.84 979
4965.51 968
4966.17 904
4966.84 913
4967.50 987
4968.17 1025
4968.83 1064
4969.50 1101
4970.16 1079
4970.83 1185
4971.49 1088
4972.16 1078
4972.82 1054
4973.49 1020
4974.16 1001
4974.82 938
4975.49 990
4976.15 1020
4976.82 955
4977.48 949
4978.15 926
4978.81 1077
4979.48 949
4980.15 1024
4980.81 1080
4981.48 1047
4982.14 1001
4982.81 1000
4983.48 992
4984.14 964
4984.81 1004
4985.47 1012
4986.14 953
4986.81 824
4987.47 881
4988.14 1001
4988.80 1063
4989.47 996
4990.14 1047
4990.80 1138
4991.47 1209
4992.14 1268
4992.80 1309
4993.47 1404
4994.14 1392
4994.80 1422
4995.47 1439
4996.14 1479
4996.80 1414
4997.47 1389
4998.14 1380
4998.81 1317
4999.47 1138
5000.14 1073
5000.81 1027
5001.47 1017
5002.14 1007
5002.81 894
5003.48 926
5004.14 950
5004.81 949
5005.48 915
5006.15 909
5006.81 857
5007.48 872
5008.15 844
5008.82 792
5009.48 870
5010.15 801
5010.82 848
5011.49 794
5012.16 762
5012.82 810
5013.49 842
5014.16 810
5014.83 862
5015.50 983
5016.16 884
5016.83 807
5017.50 914
5018.17 820
5018.84 900
5019.50 937
5020.17 986
5020.84 882
5021.51 858
5022.18 913
5022.85 947
5023.52 1000
5024.19 989
5024.85 1044
5025.52 935
5026.19 956
5026.86 989
5027.53 995
5028.20 1019
5028.87 995
5029.54 1068
5030.21 1010
5030.87 1059
5031.54 885
5032.21 972
5032.88 1028
5033.55 987
5034.22 1034
5034.89 1007
5035.56 967
5036.23 928
5036.90 878
5037.57 968
5038.24 998
5038.91 927
5039.58 884
5040.25 981
5040.92 932
5041.59 875
5042.26 853
5042.93 887
5043.60 936
5044.27 844
5044.94 799
5045.61 854
5046.28 921
5046.95 850
5047.62 951
5048.29 860
5048.96 990
5049.63 965
5050.30 926
5050.97 982
5051.64 865
5052.31 960
5052.98 950
5053.65 931
5054.32 918
5054.99 947
5055.66 955
5056.34 974
5057.01 954
5057.68 1004
5058.35 880
5059.02 846
5059.69 802
5060.36 892
5061.03 907
5061.70 976
5062.38 866
5063.05 842
5063.72 935
5064.39 1034
5065.06 915
5065.73 948
5066.40 955
5067.08 843
5067.75 898
5068.42 957
5069.09 957
5069.76 898
5070.43 930
5071.11 841
5071.78 862
5072.45 907
5073.12 899
5073.79 883
5074.47 871
5075.14 855
5075.81 945
5076.48 890
5077.15 996
5077.83 993
5078.50 895
5079.17 923
5079.84 954
5080.52 987
5081.19 1076
5081.86 1029
5082.53 971
5083.21 920
5083.88 974
5084.55 944
5085.22 986
5085.90 1037
5086.57 960
5087.24 874
5087.92 1017
5088.59 929
5089.26 984
5089.93 1035
5090.61 1010
5091.28 929
5091.95 929
5092.63 965
5093.30 1010
5093.97 1022
5094.65 1044
5095.32 1030
5095.99 1099
5096.67 1040
5097.34 1147
5098.02 1089
5098.69 1052
5099.36 966
5100.04 961
5100.71 1000
5101.38 1031
5102.06 1004
5102.73 952
5103.41 968
5104.08 946
5104.75 909
5105.43 943
5106.10 886
5106.78 947
5107.45 933
5108.12 904
5108.80 899
5109.47 1053
5110.15 891
5110.82 852
5111.50 919
5112.17 1004
5112.85 1039
5113.52 1007
5114.20 920
5114.87 890
5115.54 961
5116.22 933
5116.89 986
5117.57 991
5118.24 938
5118.92 898
5119.59 931
5120.27 913
5120.94 871
5121.62 857
5122.30 906
5122.97 934
5123.65 991
5124.32 997
5125.00 1031
5125.67 969
5126.35 1039
5127.02 1031
5127.70 994
5128.37 965
5129.05 961
5129.73 936
5130.40 974
5131.08 963
5131.75 940
5132.43 1010
5133.10 929
5133.78 983
5134.46 1007
5135.13 996
5135.81 1003
5136.49 977
5137.16 1027
5137.84 990
5138.51 992
5139.19 985
5139.87 924
5140.54 1055
5141.22 1045
5141.90 877
5142.57 995
5143.25 973
5143.93 968
5144.60 968
5145.28 1029
5145.96 977
5146.63 992
5147.31 913
5147.99 932
5148.66 928
5149.34 898
5150.02 871
5150.69 816
5151.37 880
5152.05 821
5152.73 770
5153.40 911
5154.08 918
5154.76 800
5155.44 889
5156.11 924
5156.79 905
5157.47 810
5158.15 890
5158.82 821
5159.50 830
5160.18 895
5160.86 901
5161.53 760
5162.21 788
5162.89 865
5163.57 868
5164.25 908
5164.92 901
5165.60 887
5166.28 816
5166.96 807
5167.64 796
5168.31 812
5168.99 845
5169.67 864
5170.35 891
5171.03 894
5171.71 906
5172.39 877
5173.06 877
5173.74 801
5174.42 794
5175.10 901
5175.78 872
5176.46 869
5177.14 867
5177.82 848
5178.49 872
5179.17 844
5179.85 861
5180.53 837
5181.21 773
5181.89 842
5182.57 865
5183.25 877
5183.93 876
5184.61 865
5185.29 885
5185.97 894
5186.64 919
5187.32 841
5188.00 802
5188.68 842
5189.36 853
5190.04 884
5190.72 845
5191.40 791
5192.08 840
5192.76 708
5193.44 710
5194.12 781
5194.80 765
5195.48 803
5196.16 865
5196.84 758
5197.52 743
5198.20 852
5198.88 820
5199.56 779
5200.24 779
5200.92 739
5201.60 755
5202.28 830
5202.96 794
5203.65 811
5204.33 829
5205.01 824
5205.69 865
5206.37 867
5207.05 889
5207.73 830
5208.41 873
5209.09 882
5209.77 899
5210.45 911
5211.13 898
5211.82 929
5212.50 888
5213.18 920
5213.86 942
5214.54 1024
5215.22 1056
5215.90 922
5216.58 1008
5217.27 936
5217.95 954
5218.63 937
5219.31 1071
5219.99 1013
5220.67 949
5221.36 998
5222.04 1007
5222.72 973
5223.40 1017
5224.08 1026
5224.77 901
5225.45 990
5226.13 1008
5226.81 938
5227.49 924
5228.18 971
5228.86 942
5229.54 976
5230.22 945
5230.91 961
5231.59 962
5232.27 925
5232.95 915
5233.63 1002
5234.32 881
5235.00 833
5235.68 884
5236.37 901
5237.05 924
5237.73 840
5238.41 914
5239.10 888
5239.78 913
5240.46 895
5241.15 978
5241.83 898
5242.51 1039
5243.20 1071
5243.88 912
5244.56 1117
5245.24 1061
5245.93 1066
5246.61 1108
5247.29 1190
5247.98 1173
5248.66 1099
5249.35 1146
5250.03 1185
5250.71 1122
5251.40 1159
5252.08 1075
5252.76 1113
5253.45 1121
5254.13 1107
5254.82 1118
5255.50 1205
5256.18 1175
5256.87 1100
5257.55 1108
5258.24 994
5258.92 1028
5259.60 967
5260.29 922
5260.97 920
5261.66 1014
5262.34 920
5263.03 888
5263.71 945
5264.40 948
5265.08 971
5265.76 1034
5266.45 1093
5267.13 1079
5267.82 993
5268.50 944
5269.19 938
5269.87 970
5270.56 857
5271.24 931
5271.93 951
5272.61 965
5273.30 945
5273.98 966
5274.67 897
5275.35 920
5276.04 990
5276.72 954
5277.41 938
5278.10 913
5278.78 986
5279.47 938
5280.15 925
5280.84 982
5281.52 971
5282.21 992
5282.89 1080
5283.58 1041
5284.27 1093
5284.95 1086
5285.64 1115
5286.32 1190
5287.01 1272
5287.70 1280
5288.38 1260
5289.07 1113
5289.75 1185
5290.44 1101
5291.13 952
5291.81 1005
5292.50 1028
5293.19 993
5293.87 944
5294.56 1026
5295.25 1065
5295.93 1134
5296.62 1141
5297.31 1150
5297.99 1099
5298.68 1202
5299.37 1197
5300.05 1150
5300.74 1178
5301.43 1134
5302.11 1049
5302.80 1176
5303.49 1272
5304.18 1290
5304.86 1210
5305.55 1193
5306.24 1300
5306.92 1287
5307.61 1255
5308.30 1283
5308.99 1188
5309.67 1207
5310.36 1260
5311.05 1104
5311.74 1037
5312.42 1081
5313.11 1024
5313.80 1065
5314.49 994
5315.18 1098
5315.86 1001
5316.55 962
5317.24 994
5317.93 986
5318.62 976
5319.30 1079
5319.99 1075
5320.68 1105
5321.37 1000
5322.06 845
5322.74 957
5323.43 1015
5324.12 979
5324.81 1149
5325.50 1112
5326.19 1072
5326.88 1005
5327.56 955
5328.25 1033
5328.94 1007
5329.63 1028
5330.32 993
5331.01 966
5331.70 905
5332.39 850
5333.07 905
5333.76 897
5334.45 925
5335.14 1006
5335.83 924
5336.52 861
5337.21 940
5337.90 939
5338.59 883
5339.28 833
5339.97 959
5340.66 955
5341.35 942
5342.04 925
5342.73 911
5343.42 933
5344.10 981
5344.79 992
5345.48 1020
5346.17 1016
5346.86 1024
5347.55 939
5348.24 929
5348.93 985
5349.62 959
5350.31 987
5351.00 1018
5351.69 1006
5352.39 1037
5353.08 1069
5353.77 1123
5354.46 1162
5355.15 1240
5355.84 1256
5356.53 1369
5357.22 1420
5357.91 1322
5358.60 1235
5359.29 1222
5359.98 1198
5360.67 1107
5361.36 1033
5362.05 1077
5362.74 1005
5363.44 996
5364.13 955
5364.82 894
5365.51 885
5366.20 919
5366.89 889
5367.58 911
5368.27 997
5368.96 1003
5369.66 963
5370.35 929
5371.04 926
5371.73 919
5372.42 875
5373.11 913
5373.81 943
5374.50 993
5375.19 918
5375.88 990
5376.57 1023
5377.26 969
5377.96 925
5378.65 865
5379.34 825
5380.03 903
5380.72 868
5381.42 883
5382.11 774
5382.80 866
5383.49 774
5384.18 785
5384.88 888
5385.57 900
5386.26 893
5386.95 803
5387.65 951
5388.34 967
5389.03 845
5389.72 899
5390.42 882
5391.11 859
5391.80 937
5392.50 873
5393.19 900
5393.88 989
5394.57 972
5395.27 1019
5395.96 968
5396.65 913
5397.35 932
5398.04 991
5398.73 919
5399.43 922
5400.12 930
5400.81 985
5401.51 918
5402.20 874
5402.89 871
5403.59 872
5404.28 895
5404.97 888
5405.67 942
5406.36 872
5407.06 924
5407.75 895
5408.44 925
5409.14 916
5409.83 931
5410.53 930
5411.22 945
5411.91 878
5412.61 936
5413.30 947
5414.00 832
5414.69 913
5415.38 859
5416.08 901
5416.77 975
5417.47 894
5418.16 842
5418.86 832
5419.55 873
5420.25 889
5420.94 952
5421.64 889
5422.33 852
5423.03 903
5423.72 911
5424.41 903
5425.11 951
5425.80 1004
5426.50 1024
5427.19 933
5427.89 931
5428.59 840
5429.28 946
5429.98 845
5430.67 875
5431.37 879
5432.06 892
5432.76 924
5433.45 995
5434.15 868
5434.84 821
5435.54 886
5436.23 916
5436.93 880
5437.63 839
5438.32 836
5439.02 811
5439.71 1043
5440.41 980
5441.11 946
5441.80 1032
5442.50 1002
5443.19 956
5443.89 926
5444.59 997
5445.28 999
5445.98 989
5446.68 953
5447.37 963
5448.07 981
5448.76 990
5449.46 954
5450.16 1070
5450.85 1090
5451.55 1140
5452.25 1216
5452.94 1261
5453.64 1262
5454.34 1236
5455.03 1242
5455.73 1260
5456.43 1203
5457.13 1201
5457.82 1218
5458.52 1176
5459.22 1118
5459.91 1180
5460.61 1253
5461.31 1220
5462.01 1165
5462.70 1111
5463.40 1125
5464.10 1134
5464.80 1224
5465.49 1128
5466.19 1180
5466.89 1116
5467.59 1133
5468.28 1114
5468.98 1238
5469.68 1270
5470.38 1255
5471.07 1145
5471.77 1256
5472.47 1171
5473.17 1192
5473.87 1144
5474.56 1187
5475.26 1192
5475.96 1116
5476.66 1154
5477.36 1133
5478.06 1033
5478.75 1109
5479.45 1156
5480.15 1162
5480.85 1205
5481.55 1209
5482.25 1250
5482.95 1238
5483.64 1276
5484.34 1404
5485.04 1562
5485.74 1566
5486.44 1559
5487.14 1502
5487.84 1415
5488.54 1388
5489.23 1410
5489.93 1315
5490.63 1252
5491.33 1260
5492.03 1200
5492.73 1137
5493.43 1233
5494.13 1352
5494.83 1425
5495.53 1267
5496.23 1285
5496.93 1377
5497.63 1432
5498.33 1315
5499.03 1357
5499.73 1390
5500.43 1415
5501.13 1348
5501.83 1402
5502.53 1474
5503.23 1746
5503.93 1881
5504.63 1807
5505.33 2045
5506.03 2035
5506.73 2140
5507.43 2191
5508.13 2242
5508.83 2138
5509.53 1878
5510.23 1763
5510.93 1755
5511.63 1694
5512.33 1467
5513.03 1285
5513.73 1397
5514.43 1455
5515.13 1264
5515.83 1376
5516.53 1471
5517.23 1459
5517.93 1419
5518.64 1347
5519.34 1291
5520.04 1400
5520.74 1396
5521.44 1372
5522.14 1334
5522.84 1280
5523.54 1410
5524.24 1269
5524.95 1194
5525.65 1054
5526.35 1198
5527.05 1303
5527.75 1228
5528.45 1135
5529.15 1157
5529.86 1158
5530.56 1219
5531.26 1026
5531.96 1059
5532.66 1073
5533.36 1072
5534.07 961
5534.77 1000
5535.47 954
5536.17 949
5536.87 975
5537.58 993
5538.28 1028
5538.98 991
5539.68 960
5540.39 972
5541.09 1032
5541.79 951
5542.49 949
5543.20 979
5543.90 1045
5544.60 1059
5545.30 939
5546.01 872
5546.71 945
5547.41 945
5548.11 959
5548.82 962
5549.52 955
5550.22 1007
5550.93 971
5551.63 911
5552.33 962
5553.03 1061
5553.74 963
5554.44 1015
5555.14 1030
5555.85 1017
5556.55 919
5557.25 998
5557.96 918
5558.66 964
5559.36 1032
5560.07 970
5560.77 890
5561.48 900
5562.18 936
5562.88 915
5563.59 936
5564.29 952
5564.99 923
5565.70 871
5566.40 945
5567.11 1041
5567.81 927
5568.51 943
5569.22 941
5569.92 899
5570.63 977
5571.33 982
5572.04 907
5572.74 922
5573.44 894
5574.15 909
5574.85 907
5575.56 900
5576.26 969
5576.97 966
5577.67 1021
5578.38 983
5579.08 961
5579.79 926
5580.49 986
5581.20 980
5581.90 1045
5582.61 1029
5583.31 989
5584.02 982
5584.72 937
5585.43 977
5586.13 852
5586.84 838
5587.54 854
5588.25 859
5588.95 812
5589.66 893
5590.36 961
5591.07 889
5591.77 903
5592.48 946
5593.19 862
5593.89 920
5594.60 848
5595.30 891
5596.01 896
5596.71 899
5597.42 881
5598.13 916
5598.83 898
5599.54 826
5600.24 824
5600.95 882
5601.66 794
5602.36 770
5603.07 859
5603.78 910
5604.48 843
5605.19 863
5605.89 876
5606.60 826
5607.31 818
5608.01 817
5608.72 829
5609.43 770
5610.13 907
5610.84 811
5611.55 903
5612.25 858
5612.96 806
5613.67 826
5614.38 789
5615.08 810
5615.79 858
5616.50 843
5617.20 852
5617.91 898
5618.62 923
5619.33 901
5620.03 894
5620.74 880
5621.45 859
5622.15 861
5622.86 837
5623.57 919
5624.28 885
5624.99 866
5625.69 807
5626.40 731
5627.11 823
5627.82 755
5628.52 743
5629.23 822
5629.94 903
5630.65 833
5631.36 856
5632.06 841
5632.77 822
5633.48 759
5634.19 819
5634.90 911
5635.61 815
5636.31 911
5637.02 1009
5637.73 870
5638.44 912
5639.15 923
5639.86 886
5640.56 869
5641.27 893
5641.98 882
5642.69 837
5643.40 855
5644.11 874
5644.82 873
5645.53 968
5646.24 1022
5646.94 950
5647.65 951
5648.36 848
5649.07 982
5649.78 935
5650.49 934
5651.20 961
5651.91 943
5652.62 1025
5653.33 921
5654.04 913
5654.75 865
5655.46 897
5656.17 910
5656.88 984
5657.59 894
5658.30 902
5659.01 915
5659.71 985
5660.42 865
5661.13 1002
5661.84 945
5662.55 932
5663.26 1013
5663.97 946
5664.69 1035
5665.40 1040
5666.11 1021
5666.82 936
5667.53 1034
5668.24 902
5668.95 933
5669.66 960
5670.37 999
5671.08 853
5671.79 833
5672.50 909
5673.21 888
5673.92 951
5674.63 914
5675.34 880
5676.05 953
5676.76 844
5677.48 883
5678.19 862
5678.90 903
5679.61 1006
5680.32 922
5681.03 921
5681.74 880
5682.45 924
5683.16 870
5683.88 849
5684.59 831
5685.30 862
5686.01 931
5686.72 963
5687.43 923
5688.15 926
5688.86 966
5689.57 915
5690.28 897
5690.99 897
5691.70 881
5692.42 899
5693.13 895
5693.84 854
5694.55 911
5695.26 907
5695.98 809
5696.69 894
5697.40 878
5698.11 929
5698.82 911
5699.54 938
5700.25 913
5700.96 897
5701.67 851
5702.39 878
5703.10 938
5703.81 890
5704.52 956
5705.24 913
5705.95 916
5706.66 958
5707.38 930
5708.09 977
5708.80 975
5709.51 898
5710.23 924
5710.94 953
5711.65 1067
5712.37 1069
5713.08 996
5713.79 901
5714.51 848
5715.22 884
5715.93 858
5716.65 865
5717.36 896
5718.07 900
5718.79 914
5719.50 969
5720.21 937
5720.93 881
5721.64 887
5722.36 974
5723.07 989
5723.78 927
5724.50 954
5725.21 909
5725.92 894
5726.64 909
5727.35 971
5728.07 993
5728.78 1126
5729.50 1192
5730.21 1165
5730.92 1233
5731.64 1454
5732.35 1525
5733.07 1532
5733.78 1638
5734.50 1732
5735.21 1797
5735.93 1618
5736.64 1549
5737.35 1565
5738.07 1434
5738.78 1262
5739.50 1180
5740.21 1180
5740.93 1159
5741.64 986
5742.36 1052
5743.07 1028
5743.79 1040
5744.50 1013
5745.22 1083
5745.93 972
5746.65 991
5747.37 921
5748.08 978
5748.80 1015
5749.51 989
5750.23 1031
5750.94 1050
5751.66 1028
5752.37 995
5753.09 992
5753.81 1040
5754.52 1124
5755.24 1141
5755.95 1135
5756.67 1174
5757.38 1184
5758.10 1324
5758.82 1284
5759.53 1323
5760.25 1350
5760.96 1308
5761.68 1317
5762.40 1383
5763.11 1247
5763.83 1182
5764.55 1268
5765.26 1286
5765.98 1222
5766.70 1311
5767.41 1212
5768.13 1197
5768.85 1212
5769.56 1389
5770.28 1478
5771.00 1273
5771.71 1360
5772.43 1387
5773.15 1458
5773.86 1518
5774.58 1535
5775.30 1631
5776.01 1762
5776.73 1946
5777.45 2289
5778.17 2473
5778.88 2451
5779.60 2664
5780.32 2666
5781.04 2559
5781.75 2321
5782.47 2306
5783.19 2053
5783.91 1822
5784.62 1709
5785.34 1687
5786.06 1690
5786.78 1673
5787.49 1697
5788.21 1531
5788.93 1617
5789.65 1502
5790.37 1389
5791.08 1416
5791.80 1529
5792.52 1461
5793.24 1457
5793.96 1421
5794.68 1466
5795.39 1405
5796.11 1489
5796.83 1470
5797.55 1402
5798.27 1409
5798.99 1367
5799.70 1481
5800.42 1329
5801.14 1479
5801.86 1417
5802.58 1521
5803.30 1419
5804.02 1480
5804.74 1669
5805.45 1729
5806.17 1909
5806.89 1973
5807.61 2250
5808.33 2181
5809.05 2264
5809.77 2305
5810.49 2053
5811.21 1888
5811.93 1800
5812.65 1696
5813.37 1533
5814.09 1362
5814.81 1444
5815.52 1472
5816.24 1435
5816.96 1377
5817.68 1286
5818.40 1272
5819.12 1333
5819.84 1365
5820.56 1239
5821.28 1286
5822.00 1297
5822.72 1240
5823.44 1275
5824.16 1187
5824.88 1244
5825.60 1243
5826.32 1123
5827.04 1203
5827.76 1198
5828.48 1181
5829.21 1144
5829.93 1151
5830.65 1126
5831.37 1111
5832.09 1134
5832.81 1107
5833.53 1099
5834.25 1049
5834.97 1013
5835.69 1079
5836.41 977
5837.13 1023
5837.85 1123
5838.57 1124
5839.30 1063
5840.02 1038
5840.74 1030
5841.46 1035
5842.18 1046
5842.90 1071
5843.62 1097
5844.34 1071
5845.07 1082
5845.79 1111
5846.51 984
5847.23 1072
5847.95 1019
5848.67 923
5849.39 964
5850.12 890
5850.84 1015
5851.56 917
5852.28 966
5853.00 1073
5853.73 1066
5854.45 1015
5855.17 1031
5855.89 1004
5856.61 913
5857.34 1040
5858.06 1037
5858.78 1055
5859.50 933
5860.23 953
5860.95 1022
5861.67 933
5862.39 896
5863.11 1012
5863.84 949
5864.56 960
5865.28 1005
5866.01 880
5866.73 917
5867.45 989
5868.17 944
5868.90 850
5869.62 934
5870.34 972
5871.07 940
5871.79 1028
5872.51 995
5873.23 965
5873.96 933
5874.68 892
5875.40 913
5876.13 950
5876.85 904
5877.57 877
5878.30 941
5879.02 949
5879.74 922
5880.47 960
5881.19 880
5881.92 973
5882.64 966
5883.36 981
5884.09 926
5884.81 929
5885.53 998
5886.26 962
5886.98 1012
5887.71 906
5888.43 922
5889.15 991
5889.88 1003
5890.60 1033
5891.33 1013
5892.05 913
5892.78 918
5893.50 987
5894.23 986
5894.95 978
5895.67 1035
5896.40 902
5897.12 935
5897.85 978
5898.57 902
5899.30 927
5900.02 890
5900.75 830
5901.47 787
5902.20 848
5902.92 980
5903.65 921
5904.37 915
5905.10 925
5905.82 872
5906.55 850
5907.27 854
5908.00 929
5908.72 865
5909.45 919
5910.17 953
5910.90 881
5911.62 1011
5912.35 975
5913.08 859
5913.80 849
5914.53 960
5915.25 918
5915.98 933
5916.70 930
5917.43 899
5918.16 894
5918.88 967
5919.61 884
5920.33 997
5921.06 1000
5921.79 1040
5922.51 970
5923.24 925
5923.97 1027
5924.69 952
5925.42 991
5926.14 1041
5926.87 945
5927.60 1017
5928.32 989
5929.05 1108
5929.78 1020
5930.50 1025
5931.23 999
5931.96 1004
5932.68 902
5933.41 1006
5934.14 1018
5934.86 1086
5935.59 1010
5936.32 1050
5937.05 1106
5937.77 1063
5938.50 1140
5939.23 1108
5939.95 1050
5940.68 1087
5941.41 1101
5942.14 1143
5942.86 1135
5943.59 1125
5944.32 1104
5945.05 1092
5945.77 1086
5946.50 1143
5947.23 1233
5947.96 1140
5948.68 1102
5949.41 1107
5950.14 1177
5950.87 1150
5951.60 1117
5952.32 1105
5953.05 1157
5953.78 1183
5954.51 1214
5955.24 1328
5955.96 1284
5956.69 1216
5957.42 1219
5958.15 1391
5958.88 1347
5959.61 1396
5960.33 1354
5961.06 1309
5961.79 1355
5962.52 1283
5963.25 1210
5963.98 1245
5964.71 1372
5965.44 1286
5966.16 1320
5966.89 1356
5967.62 1385
5968.35 1414
5969.08 1351
5969.81 1340
5970.54 1428
5971.27 1439
5972.00 1541
5972.73 1613
5973.46 1703
5974.18 1659
5974.91 1626
5975.64 1572
5976.37 1599
5977.10 1591
5977.83 1457
5978.56 1450
5979.29 1364
5980.02 1440
5980.75 1479
5981.48 1448
5982.21 1537
5982.94 1498
5983.67 1495
5984.40 1498
5985.13 1538
5985.86 1656
5986.59 1547
5987.32 1547
5988.05 1713
5988.78 1726
5989.51 1625
5990.24 1765
5990.97 1684
5991.70 1784
5992.43 1744
5993.16 1717
5993.89 1764
5994.62 1696
5995.35 1629
5996.09 1585
5996.82 1638
5997.55 1632
5998.28 1622
5999.01 1585
5999.74 1632
6000.47 1716
6001.20 1677
6001.93 1726
6002.66 1639
6003.39 1660
6004.13 1628
6004.86 1650
6005.59 1709
6006.32 1663
6007.05 1639
6007.78 1653
6008.51 1718
6009.25 1647
6009.98 1716
6010.71 1650
6011.44 1715
6012.17 1840
6012.90 1853
6013.64 1973
6014.37 2143
6015.10 2454
6015.83 2602
6016.56 2672
6017.29 2869
6018.03 2842
6018.76 2917
6019.49 3005
6020.22 2801
6020.96 2878
6021.69 2622
6022.42 2489
6023.15 2451
6023.88 2246
6024.62 2009
6025.35 1841
6026.08 1866
6026.81 1729
6027.55 1537
6028.28 1449
6029.01 1524
6029.75 1593
6030.48 1451
6031.21 1450
6031.94 1433
6032.68 1486
6033.41 1398
6034.14 1379
6034.88 1356
6035.61 1286
6036.34 1375
6037.07 1382
6037.81 1354
6038.54 1362
6039.27 1318
6040.01 1340
6040.74 1331
6041.47 1390
6042.21 1365
6042.94 1347
6043.68 1259
6044.41 1312
6045.14 1298
6045.88 1302
6046.61 1320
6047.34 1319
6048.08 1423
6048.81 1421
6049.55 1480
6050.28 1457
6051.01 1468
6051.75 1471
6052.48 1363
6053.22 1318
6053.95 1435
6054.68 1356
6055.42 1339
6056.15 1447
6056.89 1522
6057.62 1458
6058.36 1484
6059.09 1380
6059.83 1481
6060.56 1361
6061.29 1406
6062.03 1483
6062.76 1452
6063.50 1310
6064.23 1254
6064.97 1332
6065.70 1260
6066.44 1331
6067.17 1260
6067.91 1287
6068.64 1320
6069.38 1321
6070.11 1255
6070.85 1274
6071.58 1290
6072.32 1301
6073.06 1333
6073.79 1275
6074.53 1214
6075.26 1144
6076.00 1265
6076.73 1280
6077.47 1192
6078.20 1302
6078.94 1251
6079.68 1275
6080.41 1231
6081.15 1197
6081.88 1173
6082.62 1256
6083.35 1152
6084.09 1336
6084.83 1294
6085.56 1166
6086.30 1229
6087.04 1228
6087.77 1188
6088.51 1349
6089.24 1264
6089.98 1146
6090.72 1177
6091.45 1133
6092.19 1199
6092.93 1152
6093.66 1106
6094.40 1126
6095.14 1145
6095.87 1067
6096.61 1051
6097.35 1170
6098.08 1182
6098.82 1096
6099.56 1182
6100.29 1159
6101.03 1107
6101.77 1144
6102.51 1157
6103.24 1192
6103.98 1185
6104.72 1209
6105.46 1163
6106.19 1059
6106.93 1162
6107.67 1138
6108.41 1231
6109.14 1189
6109.88 1184
6110.62 1223
6111.36 1206
6112.09 1238
6112.83 1197
6113.57 1218
6114.31 1149
6115.04 1180
6115.78 1299
6116.52 1195
6117.26 1154
6118.00 1153
6118.73 1218
6119.47 1245
6120.21 1193
6120.95 1220
6121.69 1215
6122.43 1292
6123.16 1239
6123.90 1219
6124.64 1276
6125.38 1298
6126.12 1279
6126.86 1245
6127.60 1277
6128.33 1316
6129.07 1324
6129.81 1408
6130.55 1419
6131.29 1329
6132.03 1317
6132.77 1345
6133.51 1406
6134.25 1296
6134.98 1284
6135.72 1332
6136.46 1295
6137.20 1288
6137.94 1344
6138.68 1297
6139.42 1272
6140.16 1377
6140.90 1418
6141.64 1468
6142.38 1335
6143.12 1325
6143.86 1324
6144.60 1332
6145.34 1379
6146.08 1447
6146.82 1411
6147.56 1376
6148.30 1342
6149.04 1372
6149.78 1428
6150.52 1374
6151.26 1482
6152.00 1345
6152.74 1403
6153.48 1345
6154.22 1430
6154.96 1506
6155.70 1586
6156.44 1546
6157.18 1468
6157.92 1604
6158.66 1507
6159.40 1537
6160.14 1722
6160.88 1622
6161.62 1543
6162.36 1600
6163.10 1674
6163.85 1721
6164.59 1613
6165.33 1557
6166.07 1673
6166.81 1640
6167.55 1747
6168.29 1920
6169.03 1951
6169.77 1943
6170.51 2080
6171.26 2157
6172.00 2161
6172.74 2215
6173.48 2308
6174.22 2403
6174.96 2497
6175.70 2327
6176.45 2310
6177.19 2377
6177.93 2300
6178.67 2270
6179.41 2188
6180.16 2175
6180.90 2025
6181.64 2032
6182.38 2021
6183.12 2036
6183.87 2118
6184.61 2175
6185.35 2109
6186.09 2093
6186.83 2044
6187.58 2058
6188.32 2093
6189.06 2283
6189.80 2199
6190.55 2189
6191.29 2115
6192.03 2296
6192.77 2181
6193.52 2237
6194.26 2337
6195.00 2292
6195.74 2417
6196.49 2500
6197.23 2422
6197.97 2511
6198.72 2634
6199.46 2737
6200.20 2703
6200.94 2706
6201.69 2793
6202.43 2764
6203.17 2662
6203.92 2677
6204.66 2708
6205.40 2679
6206.15 2703
6206.89 2786
6207.63 2786
6208.38 2803
6209.12 3179
6209.87 3659
6210.61 4056
6211.35 4383
6212.10 5173
6212.84 5995
6213.58 6984
6214.33 8072
6215.07 9114
6215.82 9687
6216.56 10144
6217.30 9979
6218.05 9394
6218.79 8493
6219.54 7404
6220.28 6352
6221.02 5420
6221.77 4544
6222.51 3842
6223.26 3426
6224.00 2967
6224.75 2771
6225.49 2521
6226.24 2514
6226.98 2523
6227.73 2510
6228.47 2572
6229.21 2769
6229.96 2873
6230.70 2968
6231.45 3081
6232.19 3112
6232.94 3170
6233.68 3095
6234.43 2819
6235.17 2696
6235.92 2459
6236.67 2112
6237.41 2046
6238.16 1881
6238.90 1811
6239.65 1787
6240.39 1733
6241.14 1751
6241.88 1793
6242.63 1794
6243.37 1846
6244.12 1789
6244.87 1807
6245.61 1864
6246.36 1811
6247.10 1853
6247.85 1899
6248.59 1975
6249.34 1869
6250.09 1889
6250.83 1925
6251.58 1982
6252.33 2025
6253.07 1933
6253.82 2057
6254.56 2090
6255.31 2123
6256.06 2070
6256.80 2004
6257.55 2065
6258.30 1957
6259.04 1837
6259.79 1879
6260.54 1898
6261.28 1985
6262.03 1984
6262.78 1991
6263.52 2070
6264.27 1955
6265.02 1955
6265.76 2009
6266.51 2043
6267.26 2012
6268.01 2043
6268.75 2033
6269.50 1969
6270.25 1880
6270.99 1931
6271.74 1889
6272.49 1959
6273.24 1949
6273.98 1947
6274.73 1948
6275.48 1784
6276.23 1806
6276.97 1844
6277.72 1852
6278.47 1885
6279.22 1871
6279.96 1833
6280.71 1845
6281.46 2032
6282.21 2131
6282.96 2132
6283.70 2146
6284.45 2126
6285.20 2109
6285.95 2198
6286.70 1963
6287.45 1913
6288.19 1806
6288.94 1692
6289.69 1520
6290.44 1587
6291.19 1619
6291.94 1516
6292.68 1482
6293.43 1500
6294.18 1501
6294.93 1531
6295.68 1464
6296.43 1410
6297.18 1449
6297.93 1346
6298.67 1408
6299.42 1513
6300.17 1478
6300.92 1515
6301.67 1455
6302.42 1426
6303.17 1337
6303.92 1314
6304.67 1298
6305.42 1326
6306.17 1442
6306.92 1433
6307.67 1432
6308.41 1475
6309.16 1576
6309.91 1656
6310.66 1610
6311.41 1500
6312.16 1533
6312.91 1575
6313.66 1493
6314.41 1424
6315.16 1467
6315.91 1430
6316.66 1388
6317.41 1331
6318.16 1370
6318.91 1386
6319.66 1369
6320.41 1411
6321.16 1394
6321.91 1358
6322.66 1325
6323.41 1270
6324.16 1314
6324.92 1352
6325.67 1244
6326.42 1254
6327.17 1222
6327.92 1233
6328.67 1277
6329.42 1255
6330.17 1186
6330.92 1215
6331.67 1276
6332.42 1198
6333.17 1246
6333.92 1206
6334.68 1185
6335.43 1208
6336.18 1172
6336.93 1189
6337.68 1203
6338.43 1184
6339.18 1150
6339.93 1007
6340.69 1143
6341.44 1145
6342.19 1137
6342.94 1064
6343.69 1168
6344.44 1177
6345.20 1206
6345.95 1172
6346.70 1189
6347.45 1233
6348.20 1165
6348.95 1184
6349.71 1205
6350.46 1194
6351.21 1117
6351.96 1214
6352.71 1138
6353.47 1124
6354.22 1153
6354.97 1125
6355.72 1157
6356.48 1087
6357.23 1220
6357.98 1328
6358.73 1343
6359.49 1374
6360.24 1251
6360.99 1210
6361.74 1239
6362.50 1339
6363.25 1308
6364.00 1367
6364.76 1195
6365.51 1255
6366.26 1268
6367.01 1257
6367.77 1223
6368.52 1208
6369.27 1260
6370.03 1243
6370.78 1296
6371.53 1297
6372.29 1202
6373.04 1199
6373.79 1255
6374.55 1242
6375.30 1160
6376.05 1121
6376.81 1072
6377.56 1130
6378.31 1109
6379.07 1136
6379.82 1179
6380.58 1109
6381.33 1080
6382.08 1124
6382.84 1239
6383.59 1119
6384.35 1113
6385.10 1210
6385.85 1236
6386.61 1194
6387.36 1107
6388.12 1200
6388.87 1125
6389.62 1111
6390.38 1159
6391.13 1195
6391.89 1166
6392.64 1095
6393.40 1131
6394.15 1056
6394.91 1049
6395.66 1029
6396.42 1025
6397.17 1043
6397.93 1059
6398.68 1038
6399.44 1126
6400.19 1091
6400.95 1118
6401.70 1095
6402.46 1091
6403.21 1064
6403.97 1118
6404.72 1031
6405.48 1009
6406.23 1030
6406.99 980
6407.74 952
6408.50 1024
6409.25 1177
6410.01 1171
6410.76 1082
6411.52 1145
6412.28 1124
6413.03 1102
6413.79 1086
6414.54 1220
6415.30 1150
6416.05 1132
6416.81 1170
6417.57 1212
6418.32 1211
6419.08 1131
6419.83 1117
6420.59 1150
6421.35 1089
6422.10 1142
6422.86 1040
6423.62 1028
6424.37 1088
6425.13 1043
6425.89 1149
6426.64 1102
6427.40 1034
6428.15 1043
6428.91 1062
6429.67 1036
6430.42 1092
6431.18 1145
6431.94 1096
6432.70 1010
6433.45 1081
6434.21 1065
6434.97 991
6435.72 1077
6436.48 1148
6437.24 1116
6437.99 1079
6438.75 1118
6439.51 1126
6440.27 1103
6441.02 1018
6441.78 1057
6442.54 1096
6443.30 1143
6444.05 1081
6444.81 1112
6445.57 1202
6446.33 1148
6447.08 1182
6447.84 1251
6448.60 1206
6449.36 1140
6450.12 1149
6450.87 1150
6451.63 1093
6452.39 1145
6453.15 1115
6453.91 1179
6454.66 1169
6455.42 1046
6456.18 1174
6456.94 1111
6457.70 1096
6458.46 1043
6459.21 1158
6459.97 1158
6460.73 1206
6461.49 1142
6462.25 1208
6463.01 1202
6463.77 1181
6464.52 1263
6465.28 1241
6466.04 1238
6466.80 1243
6467.56 1150
6468.32 1248
6469.08 1330
6469.84 1313
6470.60 1277
6471.36 1217
6472.11 1222
6472.87 1341
6473.63 1306
6474.39 1281
6475.15 1225
6475.91 1246
6476.67 1367
6477.43 1389
6478.19 1399
6478.95 1379
6479.71 1321
6480.47 1422
6481.23 1364
6481.99 1364
6482.75 1375
6483.51 1383
6484.27 1344
6485.03 1271
6485.79 1291
6486.55 1296
6487.31 1386
6488.07 1468
6488.83 1469
6489.59 1391
6490.35 1449
6491.11 1570
6491.87 1592
6492.63 1499
6493.39 1514
6494.15 1456
6494.91 1525
6495.67 1496
6496.43 1503
6497.19 1482
6497.95 1508
6498.71 1634
6499.48 1615
6500.24 1693
6501.00 1660
6501.76 1714
6502.52 1749
6503.28 1832
6504.04 1759
6504.80 1730
6505.56 1784
6506.32 1741
6507.09 1770
6507.85 1749
6508.61 1807
6509.37 1845
6510.13 1783
6510.89 1748
6511.65 1688
6512.42 1727
6513.18 1747
6513.94 1893
6514.70 2067
6515.46 2115
6516.22 2307
6516.99 2398
6517.75 2422
6518.51 2533
6519.27 2658
6520.03 2649
6520.80 2660
6521.56 2605
6522.32 2549
6523.08 2420
6523.84 2327
6524.61 2245
6525.37 2295
6526.13 2216
6526.89 2236
6527.66 2401
6528.42 2490
6529.18 2661
6529.94 2799
6530.71 2896
6531.47 3068
6532.23 3053
6533.00 3249
6533.76 3254
6534.52 3474
6535.28 3477
6536.05 3348
6536.81 3173
6537.57 3176
6538.34 3192
6539.10 3162
6539.86 3188
6540.63 3478
6541.39 3930
6542.15 4162
6542.92 4341
6543.68 4533
6544.44 4716
6545.21 4660
6545.97 4364
6546.73 4025
6547.50 3627
6548.26 3094
6549.02 2802
6549.79 2503
6550.55 2246
6551.31 2095
6552.08 2073
6552.84 1942
6553.61 1874
6554.37 1793
6555.13 1767
6555.90 1881
6556.66 1959
6557.43 1875
6558.19 1805
6558.96 1820
6559.72 1945
6560.48 2066
6561.25 1841
6562.01 1800
6562.78 1871
6563.54 1825
6564.31 1906
6565.07 1814
6565.84 1844
6566.60 1905
6567.37 1964
6568.13 1955
6568.90 2023
6569.66 1933
6570.43 2082
6571.19 2134
6571.96 2097
6572.72 2066
6573.49 2078
6574.25 2225
6575.02 1992
6575.78 2050
6576.55 2037
6577.31 2193
6578.08 2106
6578.84 2184
6579.61 2238
6580.37 2310
6581.14 2541
6581.91 2642
6582.67 2645
6583.44 2668
6584.20 2779
6584.97 2775
6585.73 2790
6586.50 2588
6587.27 2517
6588.03 2515
6588.80 2453
6589.56 2256
6590.33 2132
6591.10 2077
6591.86 2089
6592.63 2139
6593.39 2120
6594.16 2153
6594.93 2408
6595.69 2362
6596.46 2521
6597.23 2673
6597.99 2677
6598.76 2710
6599.53 2907
6600.29 2990
6601.06 3127
6601.83 3087
6602.59 3178
6603.36 3115
6604.13 2804
6604.89 2680
6605.66 2579
6606.43 2314
6607.20 2156
6607.96 2173
6608.73 2042
6609.50 2062
6610.26 1983
6611.03 2009
6611.80 1965
6612.57 1783
6613.33 1913
6614.10 1945
6614.87 1957
6615.64 1942
6616.40 1924
6617.17 2017
6617.94 2039
6618.71 1994
6619.48 1972
6620.24 1954
6621.01 1960
6621.78 1895
6622.55 1805
6623.32 1860
6624.08 1917
6624.85 1863
6625.62 1867
6626.39 1840
6627.16 1819
6627.92 1724
6628.69 1746
6629.46 1814
6630.23 1777
6631.00 1805
6631.77 1791
6632.54 1719
6633.30 1821
6634.07 1662
6634.84 1669
6635.61 1874
6636.38 1884
6637.15 1825
6637.92 2020
6638.69 2241
6639.45 2499
6640.22 2564
6640.99 2609
6641.76 2681
6642.53 2664
6643.30 2619
6644.07 2774
6644.84 2517
6645.61 2286
6646.38 2142
6647.15 1999
6647.92 1819
6648.69 1809
6649.46 1683
6650.22 1618
6650.99 1560
6651.76 1592
6652.53 1507
6653.30 1582
6654.07 1567
6654.84 1571
6655.61 1551
6656.38 1534
6657.15 1710
6657.92 1758
6658.69 1641
6659.46 1551
6660.23 1584
6661.00 1678
6661.77 1553
6662.54 1599
6663.31 1439
6664.09 1577
6664.86 1567
6665.63 1394
6666.40 1356
6667.17 1356
6667.94 1434
6668.71 1435
6669.48 1355
6670.25 1449
6671.02 1457
6671.79 1469
6672.56 1484
6673.33 1377
6674.10 1373
6674.88 1427
6675.65 1488
6676.42 1549
6677.19 1444
6677.96 1488
6678.73 1519
6679.50 1519
6680.27 1471
6681.05 1470
6681.82 1458
6682.59 1499
6683.36 1504
6684.13 1491
6684.90 1486
6685.67 1391
6686.45 1452
6687.22 1534
6687.99 1496
6688.76 1491
6689.53 1594
6690.31 1569
6691.08 1541
6691.85 1616
6692.62 1651
6693.39 1637
6694.17 1687
6694.94 1609
6695.71 1527
6696.48 1613
6697.25 1507
6698.03 1510
6698.80 1395
6699.57 1345
6700.34 1344
6701.12 1276
6701.89 1298
6702.66 1226
6703.43 1218
6704.21 1223
6704.98 1342
6705.75 1276
6706.53 1218
6707.30 1303
6708.07 1319
6708.84 1262
6709.62 1295
6710.39 1315
6711.16 1181
6711.94 1242
6712.71 1304
6713.48 1273
6714.26 1297
6715.03 1270
6715.80 1240
6716.58 1242
6717.35 1246
6718.12 1241
6718.90 1269
6719.67 1271
6720.45 1246
6721.22 1215
6721.99 1239
6722.77 1233
6723.54 1219
6724.31 1211
6725.09 1184
6725.86 1214
6726.64 1260
6727.41 1289
6728.18 1231
6728.96 1172
6729.73 1198
6730.51 1199
6731.28 1197
6732.06 1190
6732.83 1193
6733.60 1145
6734.38 1120
6735.15 1193
6735.93 1228
6736.70 1284
6737.48 1236
6738.25 1287
6739.03 1273
6739.80 1273
6740.58 1307
6741.35 1285
6742.13 1257
6742.90 1313
6743.68 1298
6744.45 1359
6745.23 1356
6746.00 1401
6746.78 1394
6747.55 1289
6748.33 1338
6749.10 1197
6749.88 1212
6750.65 1253
6751.43 1231
6752.20 1234
6752.98 1198
6753.75 1290
6754.53 1221
6755.31 1335
6756.08 1317
6756.86 1353
6757.63 1334
6758.41 1416
6759.19 1461
6759.96 1432
6760.74 1408
6761.51 1346
6762.29 1327
6763.07 1331
6763.84 1262
6764.62 1206
6765.39 1212
6766.17 1188
6766.95 1192
6767.72 1211
6768.50 1178
6769.28 1128
6770.05 1156
6770.83 1091
6771.61 1151
6772.38 1135
6773.16 1169
6773.94 1204
6774.71 1249
6775.49 1172
6776.27 1203
6777.04 1236
6777.82 1161
6778.60 1119
6779.37 1103
6780.15 1178
6780.93 1168
6781.71 1093
6782.48 1178
6783.26 1189
6784.04 1262
6784.81 1287
6785.59 1314
6786.37 1273
6787.15 1246
6787.92 1298
6788.70 1293
6789.48 1204
6790.26 1132
6791.04 1143
6791.81 1163
6792.59 1152
6793.37 1108
6794.15 1160
6794.92 1164
6795.70 1160
6796.48 1105
6797.26 1105
6798.04 1110
6798.81 1100
6799.59 1089
6800.37 1130
6801.15 1119
6801.93 1239
6802.71 1247
6803.48 1330
6804.26 1350
6805.04 1378
6805.82 1460
6806.60 1621
6807.38 1522
6808.16 1541
6808.94 1630
6809.71 1519
6810.49 1422
6811.27 1426
6812.05 1360
6812.83 1327
6813.61 1188
6814.39 1256
6815.17 1223
6815.95 1238
6816.73 1174
6817.50 1072
6818.28 1078
6819.06 1185
6819.84 1247
6820.62 1118
6821.40 1216
6822.18 1170
6822.96 1162
6823.74 1156
6824.52 1188
6825.30 1210
6826.08 1180
6826.86 1138
6827.64 1151
6828.42 1075
6829.20 1131
6829.98 1063
6830.76 1118
6831.54 1121
6832.32 1092
6833.10 1119
6833.88 1088
6834.66 1065
6835.44 1236
6836.22 1241
6837.00 1161
6837.78 1152
6838.56 1128
6839.34 1216
6840.12 1230
6840.90 1159
6841.68 1084
6842.46 1147
6843.24 1049
6844.03 1141
6844.81 1154
6845.59 1119
6846.37 1164
6847.15 1143
6847.93 1183
6848.71 1130
6849.49 1171
6850.27 1255
6851.05 1160
6851.84 1068
6852.62 1221
6853.40 1274
6854.18 1192
6854.96 1366
6855.74 1493
6856.52 1562
6857.30 1678
6858.09 1699
6858.87 1725
6859.65 1741
6860.43 1765
6861.21 1715
6861.99 1629
6862.78 1597
6863.56 1718
6864.34 1680
6865.12 1717
6865.90 1590
6866.69 1603
6867.47 1598
6868.25 1565
6869.03 1504
6869.82 1397
6870.60 1281
6871.38 1393
6872.16 1366
6872.94 1399
6873.73 1371
6874.51 1328
6875.29 1393
6876.07 1346
6876.86 1357
6877.64 1303
6878.42 1318
6879.21 1266
6879.99 1190
6880.77 1209
6881.55 1346
6882.34 1305
6883.12 1242
6883.90 1071
6884.69 1157
6885.47 1220
6886.25 1198
6887.04 1212
6887.82 1233
6888.60 1236
6889.39 1286
6890.17 1315
6890.95 1304
6891.74 1273
6892.52 1308
6893.30 1428
6894.09 1477
6894.87 1372
6895.65 1441
6896.44 1472
6897.22 1444
6898.01 1337
6898.79 1268
6899.57 1298
6900.36 1428
6901.14 1294
6901.93 1277
6902.71 1260
6903.49 1252
6904.28 1324
6905.06 1266
6905.85 1301
6906.63 1350
6907.42 1326
6908.20 1332
6908.98 1316
6909.77 1388
6910.55 1497
6911.34 1432
6912.12 1455
6912.91 1516
6913.69 1562
6914.48 1548
6915.26 1589
6916.05 1504
6916.83 1436
6917.62 1469
6918.40 1428
6919.19 1408
6919.97 1331
6920.76 1350
6921.54 1465
6922.33 1488
6923.11 1469
6923.90 1350
6924.68 1260
6925.47 1401
6926.25 1400
6927.04 1464
6927.82 1540
6928.61 1567
6929.40 1468
6930.18 1497
6930.97 1520
6931.75 1456
6932.54 1450
6933.32 1444
6934.11 1503
6934.90 1512
6935.68 1441
6936.47 1545
6937.25 1498
6938.04 1447
6938.83 1424
6939.61 1425
6940.40 1449
6941.19 1478
6941.97 1478
6942.76 1465
6943.54 1551
6944.33 1625
6945.12 1613
6945.90 1573
6946.69 1679
6947.48 1696
6948.26 1704
6949.05 1760
6949.84 1741
6950.62 1797
6951.41 1847
6952.20 1904
6952.99 2018
6953.77 1972
6954.56 2018
6955.35 2037
6956.13 1954
6956.92 2044
6957.71 2071
6958.50 1977
6959.28 1937
6960.07 1894
6960.86 1908
6961.64 1936
6962.43 1993
6963.22 2085
6964.01 1990
6964.80 1999
6965.58 1991
6966.37 2102
6967.16 2078
6967.95 2098
6968.73 2103
6969.52 2013
6970.31 1997
6971.10 2059
6971.89 1996
6972.67 1857
6973.46 2089
6974.25 2153
6975.04 2151
6975.83 2155
6976.62 2337
6977.40 2245
6978.19 2278
6978.98 2368
6979.77 2228
6980.56 2161
6981.35 2381
6982.13 2482
6982.92 2436
6983.71 2406
6984.50 2498
6985.29 2614
6986.08 2727
6986.87 2871
6987.66 3041
6988.45 3392
6989.23 3726
6990.02 4194
6990.81 4613
6991.60 5210
6992.39 5761
6993.18 5987
6993.97 6056
6994.76 5734
6995.55 5484
6996.34 5193
6997.13 4703
6997.92 4040
6998.71 3635
6999.50 3266
7000.29 3183
7001.07 3074
7001.86 2857
7002.65 3120
7003.44 3554
7004.23 3730
7005.02 4289
7005.81 4857
7006.60 5243
7007.39 5478
7008.18 5599
7008.97 5412
7009.76 4933
7010.55 4425
7011.34 3973
7012.14 3419
7012.93 2930
7013.72 2628
7014.51 2262
7015.30 2096
7016.09 1919
7016.88 1852
7017.67 1916
7018.46 1898
7019.25 2041
7020.04 1973
7020.83 2023
7021.62 2095
7022.41 2037
7023.20 2040
7024.00 2113
7024.79 1895
7025.58 1837
7026.37 1833
7027.16 1745
7027.95 1724
7028.74 1739
7029.53 1694
7030.32 1702
7031.12 1733
7031.91 1721
7032.70 1762
7033.49 1863
7034.28 1818
7035.07 1692
7035.87 1706
7036.66 1702
7037.45 1736
7038.24 1744
7039.03 1801
7039.82 1765
7040.62 1559
7041.41 1646
7042.20 1770
7042.99 1709
7043.78 1747
7044.58 1775
7045.37 1790
7046.16 1833
7046.95 1827
7047.75 1857
7048.54 1936
7049.33 1861
7050.12 1839
7050.92 1653
7051.71 1571
7052.50 1710
7053.29 1675
7054.09 1741
7054.88 1841
7055.67 1905
7056.46 2006
7057.26 2078
7058.05 2041
7058.84 1976
7059.64 1987
7060.43 1862
7061.22 1837
7062.02 1704
7062.81 1707
7063.60 1553
7064.39 1409
7065.19 1443
7065.98 1534
7066.77 1418
7067.57 1515
7068.36 1456
7069.16 1493
7069.95 1612
7070.74 1593
7071.54 1410
7072.33 1364
7073.12 1439
7073.92 1440
7074.71 1478
7075.51 1446
7076.30 1402
7077.09 1440
7077.89 1369
7078.68 1374
7079.48 1358
7080.27 1297
7081.06 1270
7081.86 1272
7082.65 1307
7083.45 1273
7084.24 1278
7085.04 1269
7085.83 1264
7086.62 1222
7087.42 1231
7088.21 1268
7089.01 1232
7089.80 1180
7090.60 1205
7091.39 1174
7092.19 1255
7092.98 1211
7093.78 1153
7094.57 1083
7095.37 1137
7096.16 1208
7096.96 1193
7097.75 1147
7098.55 1144
7099.34 1145
7100.14 1107
7100.93 1101
7101.73 1171
7102.52 1189
7103.32 1160
7104.11 1202
7104.91 1110
7105.71 1047
7106.50 1047
7107.30 974
7108.09 990
7108.89 1007
7109.68 1052
7110.48 1063
7111.28 937
7112.07 914
7112.87 929
7113.66 1038
7114.46 1030
7115.26 987
7116.05 1020
7116.85 983
7117.65 1016
7118.44 971
7119.24 950
7120.03 926
7120.83 921
7121.63 934
7122.42 1011
7123.22 958
7124.02 965
7124.81 919
7125.61 913
7126.41 930
7127.20 939
7128.00 975
7128.80 993
7129.59 971
7130.39 945
7131.19 946
7131.99 856
7132.78 939
7133.58 974
7134.38 952
7135.17 984
7135.97 1004
7136.77 1003
7137.57 1047
7138.36 1070
7139.16 941
7139.96 982
7140.76 936
7141.55 919
7142.35 1014
7143.15 907
7143.95 933
7144.74 945
7145.54 956
7146.34 1015
7147.14 933
7147.94 957
7148.73 961
7149.53 928
7150.33 972
7151.13 933
7151.93 903
7152.72 899
7153.52 866
7154.32 856
7155.12 895
7155.92 869
7156.72 910
7157.51 968
7158.31 865
7159.11 884
7159.91 893
7160.71 941
7161.51 881
7162.31 848
7163.11 917
7163.90 937
7164.70 902
7165.50 852
7166.30 883
7167.10 910
7167.90 924
7168.70 919
7169.50 874
7170.30 859
7171.10 859
7171.90 893
7172.69 889
7173.49 885
7174.29 910
7175.09 830
7175.89 886
7176.69 935
7177.49 886
7178.29 884
7179.09 956
7179.89 888
7180.69 925
7181.49 854
7182.29 863
7183.09 871
7183.89 833
7184.69 822
7185.49 839
7186.29 864
7187.09 924
7187.89 884
7188.69 960
7189.49 1030
7190.29 1030
7191.09 1026
7191.89 1065
7192.69 925
7193.49 892
7194.29 856
7195.09 885
7195.89 890
7196.70 901
7197.50 849
7198.30 837
7199.10 829
7199.90 768
7200.70 766
7201.50 756
7202.30 773
7203.10 783
7203.90 821
7204.70 808
7205.51 812
7206.31 811
7207.11 916
7207.91 792
7208.71 857
7209.51 880
7210.31 855
7211.12 854
7211.92 855
7212.72 778
7213.52 770
7214.32 795
7215.12 799
7215.92 762
7216.73 868
7217.53 890
7218.33 782
7219.13 825
7219.93 845
7220.74 881
7221.54 860
7222.34 922
7223.14 894
7223.94 926
7224.75 822
7225.55 851
7226.35 815
7227.15 874
7227.96 805
7228.76 767
7229.56 835
7230.36 820
7231.17 778
7231.97 858
7232.77 925
7233.57 888
7234.38 835
7235.18 779
7235.98 844
7236.79 885
7237.59 866
7238.39 883
7239.19 818
7240.00 784
7240.80 831
7241.60 875
7242.41 912
7243.21 877
7244.01 830
7244.82 823
7245.62 812
7246.42 834
7247.23 963
7248.03 914
7248.83 958
7249.64 938
7250.44 938
7251.25 1018
7252.05 935
7252.85 941
7253.66 965
7254.46 970
7255.27 938
7256.07 958
7256.87 977
7257.68 971
7258.48 930
7259.29 877
7260.09 918
7260.89 937
7261.70 819
7262.50 927
7263.31 955
7264.11 963
7264.92 1020
7265.72 935
7266.53 927
7267.33 1020
7268.13 1009
7268.94 1030
7269.74 1075
7270.55 945
7271.35 977
7272.16 1095
7272.96 994
7273.77 1057
7274.57 1052
7275.38 1032
7276.18 1043
7276.99 974
7277.79 1040
7278.60 1214
7279.40 1130
7280.21 1103
7281.01 1185
7281.82 1135
7282.63 1078
7283.43 1187
7284.24 1209
7285.04 1159
7285.85 1201
7286.65 1236
7287.46 1318
7288.27 1449
7289.07 1530
7289.88 1739
7290.68 2008
7291.49 2271
7292.29 2275
7293.10 2245
7293.91 2080
7294.71 1972
7295.52 1817
7296.33 1688
7297.13 1458
7297.94 1332
7298.74 1223
7299.55 1182
7300.36 1115
7301.16 1043
7301.97 1106
7302.78 1117
7303.58 1081
7304.39 1107
7305.20 1156
7306.00 1087
7306.81 1026
7307.62 1168
7308.42 1156
7309.23 1133
7310.04 1065
7310.84 1102
7311.65 1191
7312.46 1071
7313.27 1126
7314.07 1177
7314.88 1193
7315.69 1350
7316.50 1299
7317.30 1318
7318.11 1335
7318.92 1424
7319.72 1351
7320.53 1337
7321.34 1382
7322.15 1385
7322.96 1385
7323.76 1419
7324.57 1402
7325.38 1577
7326.19 1822
7326.99 1738
7327.80 1859
7328.61 1947
7329.42 1936
7330.23 1888
7331.03 1821
7331.84 1731
7332.65 1589
7333.46 1562
7334.27 1315
7335.08 1200
7335.88 1241
7336.69 1238
7337.50 1220
7338.31 1151
7339.12 1089
7339.93 1086
7340.74 1069
7341.54 1146
7342.35 1172
7343.16 1252
7343.97 1141
7344.78 1119
7345.59 1185
7346.40 1194
7347.21 1223
7348.02 1244
7348.82 1108
7349.63 1081
7350.44 1062
7351.25 1134
7352.06 1054
7352.87 1053
7353.68 1070
7354.49 1049
7355.30 1086
7356.11 1104
7356.92 1097
7357.73 1078
7358.54 1064
7359.35 1013
7360.16 995
7360.97 1000
7361.78 1036
7362.59 1130
7363.40 1003
7364.21 1000
7365.02 1081
7365.83 1102
7366.64 1043
7367.45 1012
7368.26 1061
7369.07 1097
7369.88 1105
7370.69 1144
7371.50 1069
7372.31 1107
7373.12 1114
7373.93 1156
7374.74 1065
7375.55 1135
7376.36 1121
7377.17 1121
7377.98 1173
7378.79 1132
7379.60 1124
7380.42 1179
7381.23 1151
7382.04 1219
7382.85 1284
7383.66 1191
7384.47 1222
7385.28 1294
7386.09 1462
7386.90 1527
7387.71 1573
7388.53 1653
7389.34 1611
7390.15 1632
7390.96 1671
7391.77 1508
7392.58 1422
7393.39 1344
7394.21 1232
7395.02 1079
7395.83 1073
7396.64 1089
7397.45 1066
7398.27 1149
7399.08 1072
7399.89 1047
7400.70 1035
7401.51 1050
7402.33 1038
7403.14 1083
7403.95 1114
7404.76 1144
7405.57 1261
7406.39 1367
7407.20 1332
7408.01 1384
7408.82 1487
7409.64 1429
7410.45 1337
7411.26 1405
7412.07 1285
7412.89 1262
7413.70 1153
7414.51 1080
7415.32 1104
7416.14 1096
7416.95 1068
7417.76 927
7418.58 1011
7419.39 899
7420.20 989
7421.02 980
7421.83 912
7422.64 910
7423.45 896
7424.27 854
7425.08 847
7425.89 861
7426.71 870
7427.52 876
7428.33 880
7429.15 863
7429.96 834
7430.78 832
7431.59 925
7432.40 874
7433.22 818
7434.03 870
7434.84 842
7435.66 831
7436.47 792
7437.29 797
7438.10 804
7438.91 836
7439.73 788
7440.54 828
7441.36 898
7442.17 865
7442.99 805
7443.80 848
7444.61 823
7445.43 868
7446.24 836
7447.06 874
7447.87 896
7448.69 926
7449.50 858
7450.32 889
7451.13 906
7451.95 868
7452.76 890
7453.58 799
7454.39 831
7455.21 828
7456.02 807
7456.84 811
7457.65 835
7458.47 880
7459.28 836
7460.10 793
7460.91 720
7461.73 791
7462.54 822
7463.36 869
7464.17 871
7464.99 878
7465.80 836
7466.62 809
7467.44 815
7468.25 766
7469.07 845
7469.88 780
7470.70 846
7471.51 859
7472.33 838
7473.15 913
7473.96 874
7474.78 868
7475.59 742
7476.41 837
7477.23 832
7478.04 831
7478.86 799
7479.67 867
7480.49 872
7481.31 838
7482.12 852
7482.94 845
7483.76 882
7484.57 799
7485.39 746
7486.21 756
7487.02 867
7487.84 808
7488.66 823
7489.47 832
7490.29 775
7491.11 801
7491.92 922
7492.74 820
7493.56 790
7494.38 763
7495.19 740
7496.01 756
7496.83 729
7497.64 772
7498.46 789
7499.28 758
7500.10 791
7500.91 838
7501.73 822
7502.55 811
7503.37 839
7504.18 855
7505.00 761
7505.82 724
7506.64 805
7507.46 765
7508.27 787
7509.09 755
7509.91 765
7510.73 726
7511.55 769
7512.36 829
7513.18 788
7514.00 790
7514.82 829
7515.64 820
7516.45 762
7517.27 777
7518.09 781
7518.91 732
7519.73 796
7520.55 824
7521.37 720
7522.18 760
7523.00 748
7523.82 801
7524.64 895
7525.46 812
7526.28 802
7527.10 908
7527.92 828
7528.74 816
7529.55 822
7530.37 782
7531.19 796
7532.01 815
7532.83 798
7533.65 800
7534.47 890
7535.29 788
7536.11 820
7536.93 811
7537.75 836
7538.57 770
7539.39 748
7540.21 798
7541.03 868
7541.84 787
7542.66 794
7543.48 785
7544.30 750
7545.12 834
7545.94 876
7546.76 867
7547.58 879
7548.40 874
7549.22 858
7550.04 1002
7550.86 883
7551.68 869
7552.51 841
7553.33 892
7554.15 895
7554.97 964
7555.79 891
7556.61 823
7557.43 946
7558.25 935
7559.07 945
7559.89 963
7560.71 933
7561.53 983
7562.35 972
7563.17 891
7563.99 940
7564.81 944
7565.64 942
7566.46 1016
7567.28 1073
7568.10 1100
7568.92 1036
7569.74 1010
7570.56 911
7571.38 961
7572.21 976
7573.03 960
7573.85 894
7574.67 977
7575.49 1007
7576.31 943
7577.13 955
7577.96 985
7578.78 1043
7579.60 970
7580.42 918
7581.24 942
7582.07 968
7582.89 1004
7583.71 966
7584.53 982
7585.35 990
7586.18 964
7587.00 974
7587.82 1008
7588.64 1035
7589.46 1148
7590.29 1050
7591.11 1015
7591.93 1070
7592.75 1251
7593.58 1242
7594.40 1153
7595.22 1317
7596.04 1248
7596.87 1279
7597.69 1154
7598.51 1223
7599.34 1250
7600.16 1263
7600.98 1175
7601.80 1145
7602.63 1161
7603.45 1117
7604.27 1189
7605.10 1131
7605.92 1235
7606.74 1212
7607.57 1247
7608.39 1360
7609.21 1599
7610.04 1600
7610.86 1604
7611.68 1900
7612.51 1835
7613.33 1846
7614.15 1776
7614.98 1653
7615.80 1670
7616.62 1612
7617.45 1476
7618.27 1355
7619.10 1304
7619.92 1292
7620.74 1245
7621.57 1301
7622.39 1285
7623.22 1322
7624.04 1435
7624.86 1436
7625.69 1429
7626.51 1398
7627.34 1331
7628.16 1361
7628.99 1307
7629.81 1361
7630.64 1353
7631.46 1321
7632.28 1185
7633.11 1208
7633.93 1296
7634.76 1382
7635.58 1511
7636.41 1661
7637.23 1799
7638.06 1890
7638.88 2025
7639.71 1925
7640.53 2078
7641.36 2017
7642.18 1889
7643.01 1715
7643.83 1466
7644.66 1324
7645.48 1299
7646.31 1212
7647.14 1131
7647.96 1030
7648.79 1072
7649.61 972
7650.44 972
7651.26 950
7652.09 1043
7652.91 995
7653.74 1071
7654.57 1043
7655.39 1058
7656.22 1030
7657.04 1004
7657.87 958
7658.70 949
7659.52 925
7660.35 948
7661.17 949
7662.00 897
7662.83 842
7663.65 860
7664.48 821
7665.31 932
7666.13 895
7666.96 809
7667.79 912
7668.61 909
7669.44 937
7670.27 837
7671.09 859
7671.92 875
7672.75 862
7673.57 937
7674.40 892
7675.23 884
7676.05 883
7676.88 836
7677.71 774
7678.53 788
7679.36 857
7680.19 867
7681.02 836
7681.84 818
7682.67 825
7683.50 811
7684.33 830
7685.15 793
7685.98 809
7686.81 822
7687.64 855
7688.46 830
7689.29 793
7690.12 762
7690.95 780
7691.77 752
7692.60 800
7693.43 848
7694.26 850
7695.09 747
7695.91 801
7696.74 844
7697.57 884
7698.40 876
7699.23 893
7700.06 880
7700.88 883
7701.71 885
7702.54 886
7703.37 911
7704.20 916
7705.03 891
7705.85 810
7706.68 871
7707.51 910
7708.34 942
7709.17 892
7710.00 856
7710.83 840
7711.66 799
7712.48 798
7713.31 816
7714.14 774
7714.97 759
7715.80 776
7716.63 771
7717.46 775
7718.29 769
7719.12 721
7719.95 788
7720.78 782
7721.61 773
7722.44 770
7723.27 757
7724.09 726
7724.92 801
7725.75 776
7726.58 740
7727.41 729
7728.24 744
7729.07 780
7729.90 815
7730.73 784
7731.56 736
7732.39 705
7733.22 758
7734.05 763
7734.88 681
7735.71 749
7736.54 667
7737.37 730
7738.20 745
7739.03 733
7739.86 745
7740.70 722
7741.53 719
7742.36 776
7743.19 737
7744.02 664
7744.85 767
7745.68 700
7746.51 671
7747.34 667
7748.17 661
7749.00 748
7749.83 776
7750.66 697
7751.50 741
7752.33 830
7753.16 931
7753.99 973
7754.82 1084
7755.65 1138
7756.48 1169
7757.31 1105
7758.15 1063
7758.98 991
7759.81 875
7760.64 823
7761.47 854
7762.30 699
7763.13 730
7763.97 624
7764.80 690
7765.63 743
7766.46 721
7767.29 694
7768.13 703
7768.96 812
7769.79 746
7770.62 759
7771.45 780
7772.29 736
7773.12 705
7773.95 750
7774.78 715
7775.62 745
7776.45 702
7777.28 712
7778.11 652
7778.95 700
7779.78 703
7780.61 684
7781.44 663
7782.28 695
7783.11 677
7783.94 634
7784.77 684
7785.61 717
7786.44 717
7787.27 701
7788.11 629
7788.94 623
7789.77 678
7790.61 704
7791.44 691
7792.27 685
7793.10 723
7793.94 748
7794.77 786
7795.60 754
7796.44 691
7797.27 712
7798.11 690
7798.94 691
7799.77 655
7800.61 708
7801.44 732
7802.27 702
7803.11 627
7803.94 654
7804.78 693
7805.61 668
7806.44 723
7807.28 778
7808.11 694
7808.95 760
7809.78 756
7810.61 684
7811.45 699
7812.28 707
7813.12 757
7813.95 806
7814.79 776
7815.62 753
7816.45 766
7817.29 727
7818.12 749
7818.96 767
7819.79 757
7820.63 793
7821.46 789
7822.30 762
7823.13 789
7823.97 806
7824.80 821
7825.64 792
7826.47 781
7827.31 821
7828.14 779
7828.98 818
7829.81 884
7830.65 787
7831.48 829
7832.32 868
7833.15 916
7833.99 857
7834.83 867
7835.66 900
7836.50 795
7837.33 898
7838.17 873
7839.00 818
7839.84 840
7840.68 931
7841.51 851
7842.35 807
7843.18 869
7844.02 860
7844.86 866
7845.69 867
7846.53 868
7847.36 966
7848.20 856
7849.04 870
7849.87 851
7850.71 820
7851.55 754
7852.38 746
7853.22 761
7854.05 728
7854.89 750
7855.73 759
7856.56 705
7857.40 684
7858.24 696
7859.08 738
7859.91 682
7860.75 691
7861.59 693
7862.42 723
7863.26 676
7864.10 691
7864.93 745
7865.77 783
7866.61 710
7867.45 734
7868.28 780
7869.12 754
7869.96 664
7870.80 686
7871.63 711
7872.47 681
7873.31 723
7874.15 718
7874.98 726
7875.82 696
7876.66 704
7877.50 722
7878.33 710
7879.17 725
7880.01 693
7880.85 798
7881.69 797
7882.52 789
7883.36 845
7884.20 981
7885.04 924
7885.88 864
7886.71 857
7887.55 879
7888.39 811
7889.23 674
7890.07 737
7890.91 720
7891.75 651
7892.58 749
7893.42 739
7894.26 741
7895.10 707
7895.94 661
7896.78 694
7897.62 747
7898.46 837
7899.29 799
7900.13 762
7900.97 689
7901.81 769
7902.65 731
7903.49 704
7904.33 708
7905.17 685
7906.01 660
7906.85 665
7907.69 703
7908.53 770
7909.37 770
7910.21 678
7911.04 678
7911.88 675
7912.72 668
7913.56 681
7914.40 631
7915.24 613
7916.08 641
7916.92 653
7917.76 652
7918.60 677
7919.44 691
7920.28 720
7921.12 749
7921.96 741
7922.80 773
7923.64 718
7924.48 780
7925.32 810
7926.16 753
7927.01 776
7927.85 738
7928.69 702
7929.53 685
7930.37 707
7931.21 677
7932.05 670
7932.89 650
7933.73 567
7934.57 637
7935.41 640
7936.25 691
7937.09 721
7937.93 655
7938.78 695
7939.62 755
7940.46 726
7941.30 702
7942.14 674
7942.98 675
7943.82 677
7944.66 663
7945.51 642
7946.35 661
7947.19 622
7948.03 647
7948.87 663
7949.71 678
7950.56 665
7951.40 665
7952.24 634
7953.08 615
7953.92 645
7954.76 656
7955.61 692
7956.45 715
7957.29 733
7958.13 623
7958.97 612
7959.82 707
7960.66 718
7961.50 707
7962.34 711
7963.19 769
7964.03 729
7964.87 740
7965.71 750
7966.56 724
7967.40 672
7968.24 651
7969.08 681
7969.93 692
7970.77 768
7971.61 726
7972.45 678
7973.30 711
7974.14 852
7974.98 851
7975.83 793
7976.67 813
7977.51 721
7978.36 718
7979.20 691
7980.04 718
7980.89 669
7981.73 657
7982.57 643
7983.42 640
7984.26 652
7985.10 647
7985.95 660
7986.79 643
7987.63 695
7988.48 639
7989.32 651
7990.16 649
7991.01 648
7991.85 691
7992.70 654
7993.54 621
7994.38 644
7995.23 641
7996.07 568
7996.92 598
7997.76 552
7998.60 597
7999.45 604
8000.29 624
8001.14 546
8001.98 551
8002.83 592
8003.67 631
8004.52 619
8005.36 570
8006.20 570
8007.05 590
8007.89 549
8008.74 593
8009.58 586
8010.43 607
8011.27 571
8012.12 587
8012.96 558
8013.81 594
8014.65 579
8015.50 611
8016.34 605
8017.19 576
8018.03 612
8018.88 647
8019.72 654
8020.57 630
8021.42 596
8022.26 558
8023.11 562
8023.95 546
8024.80 553
8025.64 559
8026.49 545
8027.33 595
8028.18 510
8029.03 511
8029.87 553
8030.72 565
8031.56 493
8032.41 602
8033.26 600
8034.10 598
8034.95 576
8035.79 589
8036.64 598
8037.49 551
8038.33 540
8039.18 632
8040.03 626
8040.87 640
8041.72 603
8042.57 600
8043.41 596
8044.26 624
8045.11 600
8045.95 643
8046.80 615
8047.65 592
8048.49 604
8049.34 540
8050.19 550
8051.03 551
8051.88 519
8052.73 596
8053.58 543
8054.42 528
8055.27 564
8056.12 611
8056.96 545
8057.81 513
8058.66 588
8059.51 598
8060.35 545
8061.20 524
8062.05 548
8062.90 566
8063.74 551
8064.59 567
8065.44 613
8066.29 570
8067.14 527
8067.98 529
8068.83 583
8069.68 522
8070.53 509
8071.38 560
8072.22 561
8073.07 568
8073.92 546
8074.77 503
8075.62 476
8076.46 528
8077.31 509
8078.16 525
8079.01 524
8079.86 559
8080.71 527
8081.56 514
8082.40 565
8083.25 520
8084.10 524
8084.95 511
8085.80 550
8086.65 568
8087.50 542
8088.35 507
8089.19 527
8090.04 510
8090.89 527
8091.74 521
8092.59 578
8093.44 513
8094.29 538
8095.14 480
8095.99 531
8096.84 543
8097.69 515
8098.54 566
8099.39 550
8100.24 486
8101.09 539
8101.94 566
8102.79 548
8103.63 548
8104.48 492
8105.33 517
8106.18 586
8107.03 603
8107.88 522
8108.73 547
8109.58 531
8110.43 512
8111.28 542
8112.14 540
8112.99 527
8113.84 523
8114.69 542
8115.54 588
8116.39 543
8117.24 496
8118.09 478
8118.94 505
8119.79 469
8120.64 544
8121.49 511
8122.34 528
8123.19 533
8124.04 500
8124.89 535
8125.74 588
8126.60 608
8127.45 557
8128.30 492
8129.15 537
8130.00 575
8130.85 512
8131.70 528
8132.55 491
8133.40 532
8134.26 574
8135.11 561
8135.96 545
8136.81 538
8137.66 547
8138.51 574
8139.37 575
8140.22 594
8141.07 494
8141.92 570
8142.77 548
8143.62 577
8144.48 487
8145.33 554
8146.18 571
8147.03 461
8147.88 556
8148.74 555
8149.59 531
8150.44 575
8151.29 611
8152.15 532
8153.00 571
8153.85 583
8154.70 545
8155.56 567
8156.41 589
8157.26 580
8158.11 564
8158.97 556
8159.82 555
8160.67 582
8161.52 583
8162.38 647
8163.23 665
8164.08 611
8164.94 563
8165.79 544
8166.64 578
8167.49 569
8168.35 564
8169.20 592
8170.05 559
8170.91 584
8171.76 541
8172.61 493
8173.47 527
8174.32 520
8175.17 547
8176.03 545
8176.88 526
8177.74 506
8178.59 557
8179.44 588
8180.30 564
8181.15 551
8182.00 578
8182.86 601
8183.71 553
8184.57 534
8185.42 514
8186.27 522
8187.13 531
8187.98 482
8188.84 551
8189.69 467
8190.55 487
8191.40 496
8192.25 529
8193.11 504
8193.96 470
8194.82 501
8195.67 489
8196.53 497
8197.38 473
8198.24 482
8199.09 500
8199.95 492
8200.80 521
8201.66 486
8202.51 490
8203.37 463
8204.22 462
8205.08 479
8205.93 470
8206.79 415
8207.64 460
8208.50 447
8209.35 469
8210.21 533
8211.06 508
8211.92 544
8212.77 510
8213.63 552
8214.48 569
8215.34 495
8216.20 531
8217.05 502
8217.91 507
8218.76 525
8219.62 511
8220.48 456
8221.33 532
8222.19 532
8223.04 526
8223.90 476
8224.76 474
8225.61 505
8226.47 562
8227.32 613
8228.18 537
8229.04 586
8229.89 609
8230.75 615
8231.61 666
8232.46 601
8233.32 571
8234.18 592
8235.03 637
8235.89 629
8236.75 568
8237.60 556
8238.46 517
8239.32 527
8240.17 497
8241.03 498
8241.89 491
8242.74 525
8243.60 509
8244.46 485
8245.32 428
8246.17 522
8247.03 492
8247.89 507
8248.74 544
8249.60 493
8250.46 477
8251.32 499
8252.17 450
8253.03 502
8253.89 529
8254.75 549
8255.60 541
8256.46 554
8257.32 540
8258.18 513
8259.04 544
8259.89 554
8260.75 497
8261.61 467
8262.47 531
8263.33 520
8264.18 521
8265.04 566
8265.90 480
8266.76 512
8267.62 488
8268.48 508
8269.33 562
8270.19 562
8271.05 498
8271.91 492
8272.77 497
8273.63 450
8274.49 483
8275.34 493
8276.20 514
8277.06 455
8277.92 506
8278.78 534
8279.64 468
8280.50 491
8281.36 495
8282.22 549
8283.08 465
8283.93 476
8284.79 528
8285.65 513
8286.51 492
8287.37 502
8288.23 480
8289.09 484
8289.95 525
8290.81 479
8291.67 501
8292.53 492
8293.39 536
8294.25 546
8295.11 482
8295.97 489
8296.83 483
8297.69 531
8298.55 484
8299.41 423
8300.27 489
8301.13 482
8301.99 521
8302.85 577
8303.71 499
8304.57 526
8305.43 570
8306.29 556
8307.15 505
8308.01 510
8308.87 518
8309.73 476
8310.59 520
8311.45 556
8312.31 478
8313.17 521
8314.03 562
8314.90 491
8315.76 500
8316.62 486
8317.48 507
8318.34 499
8319.20 518
8320.06 497
8320.92 468
8321.78 543
8322.64 522
8323.51 480
8324.37 489
8325.23 492
8326.09 503
8326.95 496
8327.81 482
8328.67 542
8329.54 513
8330.40 486
8331.26 501
8332.12 490
8332.98 484
8333.84 480
8334.71 531
8335.57 509
8336.43 552
8337.29 497
8338.15 479
8339.02 499
8339.88 487
8340.74 480
8341.60 512
8342.46 519
8343.33 526
8344.19 537
8345.05 546
8345.91 482
8346.78 465
8347.64 538
8348.50 544
8349.36 511
8350.23 508
8351.09 563
8351.95 544
8352.81 533
8353.68 569
8354.54 604
8355.40 605
8356.27 545
8357.13 515
8357.99 540
8358.86 547
8359.72 538
8360.58 562
8361.44 558
8362.31 561
8363.17 548
8364.03 614
8364.90 597
8365.76 597
8366.63 609
8367.49 607
8368.35 684
8369.22 610
8370.08 612
8370.94 560
8371.81 546
8372.67 525
8373.53 538
8374.40 560
8375.26 645
8376.13 556
8376.99 541
8377.85 531
8378.72 572
8379.58 553
8380.45 597
8381.31 560
8382.18 563
8383.04 588
8383.90 589
8384.77 580
8385.63 582
8386.50 623
8387.36 619
8388.23 598
8389.09 611
8389.96 608
8390.82 615
8391.69 604
8392.55 595
8393.42 682
8394.28 656
8395.15 619
8396.01 621
8396.88 608
8397.74 645
8398.61 633
8399.47 624
8400.34 669
8401.20 680
8402.07 713
8402.93 671
8403.80 728
8404.66 706
8405.53 682
8406.39 686
8407.26 648
8408.12 674
8408.99 696
8409.86 752
8410.72 708
8411.59 682
8412.45 656
8413.32 685
8414.19 677
8415.05 753
8415.92 767
8416.78 727
8417.65 763
8418.52 792
8419.38 791
8420.25 812
8421.11 771
8421.98 828
8422.85 810
8423.71 833
8424.58 803
8425.45 807
8426.31 832
8427.18 846
8428.05 779
8428.91 842
8429.78 840
8430.65 831
8431.51 760
8432.38 832
8433.25 900
8434.11 903
8434.98 925
8435.85 897
8436.72 897
8437.58 898
8438.45 965
8439.32 946
8440.18 904
8441.05 948
8441.92 983
8442.79 933
8443.65 1062
8444.52 1070
8445.39 1101
8446.26 1050
8447.12 1110
8447.99 1200
8448.86 1213
8449.73 1311
8450.60 1238
8451.46 1271
8452.33 1306
8453.20 1203
8454.07 1231
8454.94 1217
8455.80 1243
8456.67 1153
8457.54 1300
8458.41 1377
8459.28 1462
8460.14 1652
8461.01 2046
8461.88 2596
8462.75 2976
8463.62 3441
8464.49 3586
8465.36 3780
8466.22 3775
8467.09 3505
8467.96 3032
8468.83 2601
8469.70 2236
8470.57 1879
8471.44 1619
8472.31 1455
8473.17 1380
8474.04 1242
8474.91 1183
8475.78 1085
8476.65 1071
8477.52 1070
8478.39 990
8479.26 981
8480.13 992
8481.00 1005
8481.87 988
8482.74 959
8483.61 923
8484.48 819
8485.34 822
8486.21 854
8487.08 868
8487.95 853
8488.82 853
8489.69 780
8490.56 807
8491.43 890
8492.30 908
8493.17 985
8494.04 928
8494.91 906
8495.78 934
8496.65 920
8497.52 837
8498.39 864
8499.26 908
8500.13 946
8501.01 916
8501.88 984
8502.75 925
8503.62 954
8504.49 965
8505.36 905
8506.23 860
8507.10 875
8507.97 867
8508.84 865
8509.71 851
8510.58 764
8511.45 719
8512.32 794
8513.20 773
8514.07 829
8514.94 844
8515.81 828
8516.68 914
8517.55 909
8518.42 839
8519.29 807
8520.17 781
8521.04 847
8521.91 902
8522.78 929
8523.65 941
8524.52 920
8525.39 878
8526.27 790
8527.14 821
8528.01 895
8528.88 898
8529.75 927
8530.63 893
8531.50 887
8532.37 848
8533.24 929
8534.11 938
8534.99 877
8535.86 893
8536.73 910
8537.60 899
8538.47 860
8539.35 891
8540.22 883
8541.09 895
8541.96 852
8542.84 895
8543.71 881
8544.58 877
8545.46 855
8546.33 894
8547.20 870
8548.07 825
8548.95 813
8549.82 825
8550.69 792
8551.57 774
8552.44 769
8553.31 795
8554.18 876
8555.06 791
8555.93 697
8556.80 698
8557.68 712
8558.55 728
8559.42 817
8560.30 813
8561.17 852
8562.04 909
8562.92 955
8563.79 893
8564.67 880
8565.54 840
8566.41 794
8567.29 771
8568.16 754
8569.03 709
8569.91 723
8570.78 706
8571.66 717
8572.53 720
8573.40 707
8574.28 731
8575.15 755
8576.03 686
8576.90 657
8577.78 676
8578.65 702
8579.52 755
8580.40 692
8581.27 656
8582.15 700
8583.02 650
8583.90 700
8584.77 682
8585.65 634
8586.52 696
8587.40 690
8588.27 639
8589.15 619
8590.02 660
8590.90 686
8591.77 624
8592.65 668
8593.52 656
8594.40 629
8595.27 636
8596.15 634
8597.02 641
8597.90 646
8598.77 663
8599.65 694
8600.52 720
8601.40 612
8602.28 645
8603.15 642
8604.03 680
8604.90 702
8605.78 752
8606.65 729
8607.53 712
8608.41 692
8609.28 719
8610.16 782
8611.03 747
8611.91 790
8612.79 705
8613.66 686
8614.54 684
8615.41 762
8616.29 753
8617.17 775
8618.04 763
8618.92 802
8619.80 758
8620.67 736
8621.55 699
8622.43 764
8623.30 704
8624.18 677
8625.06 716
8625.93 672
8626.81 656
8627.69 655
8628.56 674
8629.44 691
8630.32 741
8631.20 699
8632.07 759
8632.95 686
8633.83 764
8634.70 747
8635.58 775
8636.46 736
8637.34 750
8638.21 735
8639.09 801
8639.97 753
8640.85 765
8641.72 756
8642.60 761
8643.48 776
8644.36 751
8645.23 791
8646.11 748
8646.99 812
8647.87 755
8648.75 857
8649.62 786
8650.50 755
8651.38 761
8652.26 839
8653.14 791
8654.01 817
8654.89 933
8655.77 866
8656.65 884
8657.53 856
8658.41 876
8659.29 891
8660.16 909
8661.04 895
8661.92 928
8662.80 807
8663.68 822
8664.56 862
8665.44 907
8666.31 871
8667.19 858
8668.07 933
8668.95 835
8669.83 877
8670.71 849
8671.59 846
8672.47 899
8673.35 893
8674.23 874
8675.11 861
8675.99 854
8676.86 973
8677.74 922
8678.62 931
8679.50 1007
8680.38 1072
8681.26 1035
8682.14 1024
8683.02 1128
8683.90 1162
8684.78 1111
8685.66 1065
8686.54 1142
8687.42 1146
8688.30 1031
8689.18 1035
8690.06 1045
8690.94 1031
8691.82 1017
8692.70 1059
8693.58 1110
8694.46 1046
8695.34 1216
8696.22 1234
8697.10 1276
8697.98 1515
8698.86 1661
8699.74 2022
8700.62 2206
8701.51 2288
8702.39 2266
8703.27 2234
8704.15 1955
8705.03 1771
8705.91 1579
8706.79 1398
8707.67 1306
8708.55 1131
8709.43 1033
8710.31 1018
8711.20 931
8712.08 864
8712.96 822
8713.84 804
8714.72 791
8715.60 807
8716.48 863
8717.36 882
8718.25 839
8719.13 935
8720.01 920
8720.89 817
8721.77 846
8722.65 867
8723.54 836
8724.42 864
8725.30 814
8726.18 873
8727.06 814
8727.95 831
8728.83 916
8729.71 901
8730.59 846
8731.47 792
8732.36 901
8733.24 854
8734.12 866
8735.00 808
8735.89 877
8736.77 850
8737.65 956
8738.53 893
8739.42 917
8740.30 893
8741.18 963
8742.06 938
8742.95 901
8743.83 837
8744.71 838
8745.59 838
8746.48 830
8747.36 863
8748.24 811
8749.13 804
8750.01 817
8750.89 871
8751.78 808
8752.66 820
8753.54 791
8754.43 819
8755.31 838
8756.19 911
8757.08 883
8757.96 842
8758.84 873
8759.73 867
8760.61 908
8761.49 923
8762.38 916
8763.26 926
8764.15 975
8765.03 958
8765.91 1036
8766.80 983
8767.68 1000
8768.57 954
8769.45 976
8770.33 969
8771.22 1051
8772.10 1080
8772.99 1051
8773.87 955
8774.75 1009
8775.64 1028
8776.52 989
8777.41 990
8778.29 947
8779.18 950
8780.06 994
8780.95 1043
8781.83 989
8782.72 998
8783.60 912
8784.49 929
8785.37 982
8786.26 1021
8787.14 1060
8788.03 1108
8788.91 1313
8789.80 1337
8790.68 1434
8791.57 1392
8792.45 1343
8793.34 1256
8794.22 1248
8795.11 1159
8795.99 1084
8796.88 996
8797.76 1060
8798.65 965
8799.53 933
8800.42 988
8801.31 966
8802.19 1027
8803.08 1160
8803.96 1139
8804.85 1191
8805.74 1309
8806.62 1307
8807.51 1292
8808.39 1271
8809.28 1188
8810.17 1163
8811.05 1084
8811.94 1014
8812.82 1015
8813.71 931
8814.60 967
8815.48 891
8816.37 874
8817.26 910
8818.14 904
8819.03 939
8819.92 909
8820.80 1005
8821.69 990
8822.58 1019
8823.46 1012
8824.35 1008
8825.24 962
8826.12 934
8827.01 871
8827.90 851
8828.78 867
8829.67 822
8830.56 831
8831.45 811
8832.33 814
8833.22 787
8834.11 776
8835.00 802
8835.88 867
8836.77 925
8837.66 894
8838.55 869
8839.43 908
8840.32 858
8841.21 829
8842.10 862
8842.98 872
8843.87 768
8844.76 804
8845.65 800
8846.54 766
8847.42 720
8848.31 650
8849.20 711
8850.09 747
8850.98 830
8851.86 764
8852.75 772
8853.64 814
8854.53 820
8855.42 745
8856.31 728
8857.19 756
8858.08 676
8858.97 740
8859.86 755
8860.75 752
8861.64 674
8862.53 718
8863.42 713
8864.30 687
8865.19 690
8866.08 733
8866.97 692
8867.86 678
8868.75 627
8869.64 682
8870.53 722
8871.42 709
8872.31 728
8873.20 709
8874.08 722
8874.97 617
8875.86 621
8876.75 653
8877.64 626
8878.53 612
8879.42 633
8880.31 663
8881.20 637
8882.09 650
8882.98 655
8883.87 617
8884.76 634
8885.65 658
8886.54 649
8887.43 638
8888.32 595
8889.21 604
8890.10 589
8890.99 652
8891.88 623
8892.77 605
8893.66 673
8894.55 598
8895.44 562
8896.33 570
8897.22 567
8898.11 597
8899.00 646
8899.90 608
8900.79 559
8901.68 549
8902.57 578
8903.46 629
8904.35 605
8905.24 572
8906.13 586
8907.02 598
8907.91 548
8908.80 509
8909.70 492
8910.59 536
8911.48 609
8912.37 530
8913.26 551
8914.15 560
8915.04 538
8915.93 549
8916.83 507
8917.72 492
8918.61 520
8919.50 544
8920.39 503
8921.28 507
8922.18 541
8923.07 541
8923.96 493
8924.85 488
8925.74 521
8926.64 531
8927.53 516
8928.42 494
8929.31 528
8930.20 525
8931.10 472
8931.99 502
8932.88 570
8933.77 519
8934.67 488
8935.56 504
8936.45 525
8937.34 487
8938.24 496
8939.13 504
8940.02 494
8940.91 553
8941.81 531
8942.70 524
8943.59 450
8944.49 436
8945.38 467
8946.27 511
8947.16 472
8948.06 440
8948.95 514
8949.84 488
8950.74 470
8951.63 459
8952.52 489
8953.42 492
8954.31 492
8955.20 465
8956.10 503
8956.99 486
8957.88 435
8958.78 417
8959.67 450
8960.56 521
8961.46 494
8962.35 497
8963.25 475
8964.14 469
8965.03 458
8965.93 498
8966.82 475
8967.72 473
8968.61 458
8969.50 459
8970.40 447
8971.29 475
8972.19 471
8973.08 471
8973.98 455
8974.87 497
8975.76 471
8976.66 499
8977.55 520
8978.45 492
8979.34 510
8980.24 468
8981.13 442
8982.03 441
8982.92 436
8983.82 439
8984.71 447
8985.61 445
8986.50 431
8987.40 441
8988.29 428
8989.19 420
8990.08 416
8990.98 416
8991.87 442
8992.77 419
8993.66 502
8994.56 454
8995.45 429
8996.35 419
8997.24 425
8998.14 456
8999.04 494
8999.93 429
9000.83 436
9001.72 429
9002.62 457
9003.51 463
9004.41 421
9005.31 402
9006.20 421
9007.10 440
9007.99 498
9008.89 430
9009.79 429
9010.68 401
9011.58 470
9012.48 499
9013.37 449
9014.27 434
9015.16 413
9016.06 423
9016.96 407
9017.85 436
9018.75 417
9019.65 376
9020.54 404
9021.44 424
9022.34 393
9023.23 420
9024.13 386
9025.03 429
9025.93 406
9026.82 428
9027.72 420
9028.62 450
9029.51 429
9030.41 426
9031.31 393
9032.21 380
9033.10 395
9034.00 369
9034.90 391
9035.79 388
9036.69 384
9037.59 384
9038.49 433
9039.38 417
9040.28 444
9041.18 448
9042.08 392
9042.98 408
9043.87 420
9044.77 380
9045.67 377
9046.57 414
9047.47 427
9048.36 442
9049.26 452
9050.16 472
9051.06 420
9051.96 416
9052.85 437
9053.75 443
9054.65 436
9055.55 423
9056.45 430
9057.35 456
9058.25 450
9059.14 419
9060.04 398
9060.94 451
9061.84 438
9062.74 420
9063.64 402
9064.54 405
9065.44 470
9066.33 428
9067.23 434
9068.13 423
9069.03 462
9069.93 429
9070.83 407
9071.73 417
9072.63 437
9073.53 451
9074.43 416
9075.33 463
9076.23 400
9077.13 374
9078.03 417
9078.92 417
9079.82 435
9080.72 459
9081.62 450
9082.52 413
9083.42 385
9084.32 416
9085.22 424
9086.12 393
9087.02 395
9087.92 388
9088.82 440
9089.72 417
9090.62 418
9091.52 394
9092.42 420
9093.32 479
9094.22 467
9095.12 461
9096.03 456
9096.93 435
9097.83 449
9098.73 395
9099.63 398
9100.53 424
9101.43 437
9102.33 404
9103.23 417
9104.13 408
9105.03 432
9105.93 443
9106.83 411
9107.74 448
9108.64 398
9109.54 375
9110.44 389
9111.34 399
9112.24 407
9113.14 415
9114.04 355
9114.94 404
9115.85 422
9116.75 404
9117.65 407
9118.55 381
9119.45 438
9120.35 394
9121.26 387
9122.16 366
9123.06 374
9123.96 376
9124.86 389
9125.77 419
9126.67 388
9127.57 403
9128.47 377
9129.37 434
9130.28 441
9131.18 387
9132.08 404
9132.98 434
9133.88 423
9134.79 433
9135.69 372
9136.59 454
9137.49 403
9138.40 414
9139.30 400
9140.20 423
9141.10 434
9142.01 401
9142.91 427
9143.81 420
9144.72 423
9145.62 413
9146.52 409
9147.42 398
9148.33 404
9149.23 419
9150.13 474
9151.04 458
9151.94 446
9152.84 493
9153.75 425
9154.65 409
9155.55 415
9156.46 443
9157.36 415
9158.26 402
9159.17 399
9160.07 408
9160.97 445
9161.88 472
9162.78 401
9163.69 414
9164.59 408
9165.49 430
9166.40 427
9167.30 416
9168.21 334
9169.11 387
9170.01 376
9170.92 374
9171.82 441
9172.73 411
9173.63 410
9174.53 392
9175.44 376
9176.34 384
9177.25 407
9178.15 387
9179.06 384
9179.96 439
9180.87 392
9181.77 337
9182.68 404
9183.58 392
9184.49 397
9185.39 415
9186.30 408
9187.20 456
9188.11 445
9189.01 384
9189.92 377
9190.82 414
9191.73 452
9192.63 430
9193.54 372
9194.44 415
9195.35 429
9196.25 464
9197.16 474
9198.06 373
9198.97 418
9199.87 446
9200.78 442
9201.69 400
9202.59 410
9203.50 392
9204.40 404
9205.31 399
9206.21 455
9207.12 485
9208.03 479
9208.93 466
9209.84 516
9210.74 455
9211.65 479
9212.56 489
9213.46 411
9214.37 495
9215.28 458
9216.18 431
9217.09 429
9218.00 422
9218.90 403
9219.81 442
9220.72 428
9221.62 420
9222.53 430
9223.44 422
9224.34 451
9225.25 452
9226.16 417
9227.06 390
9227.97 417
9228.88 461
9229.78 431
9230.69 450
9231.60 478
9232.51 405
9233.41 405
9234.32 412
9235.23 369
9236.13 410
9237.04 389
9237.95 380
9238.86 399
9239.76 425
9240.67 388
9241.58 404
9242.49 404
9243.39 415
9244.30 376
9245.21 431
9246.12 452
9247.03 395
9247.93 385
9248.84 441
9249.75 391
9250.66 416
9251.57 413
9252.47 426
9253.38 412
9254.29 491
9255.20 413
9256.11 357
9257.02 367
9257.92 400
9258.83 427
9259.74 430
9260.65 384
9261.56 400
9262.47 433
9263.38 406
9264.28 409
9265.19 433
9266.10 421
9267.01 407
9267.92 380
9268.83 404
9269.74 431
9270.65 435
9271.56 349
9272.47 443
9273.37 404
9274.28 364
9275.19 400
9276.10 387
9277.01 405
9277.92 409
9278.83 398
9279.74 404
9280.65 376
9281.56 420
9282.47 400
9283.38 434
9284.29 368
9285.20 421
9286.11 401
9287.02 409
9287.93 408
9288.84 423
9289.75 444
9290.66 385
9291.57 444
9292.48 462
9293.39 359
9294.30 364
9295.21 395
9296.12 421
9297.03 424
9297.94 388
9298.85 457
9299.76 425
9300.67 383
9301.58 425
9302.49 405
9303.40 430
9304.31 445
9305.23 421
9306.14 396
9307.05 383
9307.96 383
9308.87 403
9309.78 433
9310.69 346
9311.60 401
9312.51 458
9313.42 420
9314.34 480
9315.25 419
9316.16 447
9317.07 511
9317.98 491
9318.89 441
9319.80 436
9320.72 459
9321.63 441
9322.54 390
9323.45 416
9324.36 465
9325.27 425
9326.19 445
9327.10 447
9328.01 389
9328.92 410
9329.83 443
9330.74 416
9331.66 430
9332.57 420
9333.48 437
9334.39 470
9335.31 463
9336.22 440
9337.13 394
9338.04 364
9338.96 426
9339.87 429
9340.78 410
9341.69 349
9342.61 413
9343.52 425
9344.43 437
9345.34 422
9346.26 442
9347.17 422
9348.08 369
9348.99 427
9349.91 441
9350.82 426
9351.73 428
9352.65 454
9353.56 461
9354.47 435
9355.39 429
9356.30 451
9357.21 475
9358.13 463
9359.04 435
9359.95 428
9360.87 413
9361.78 366
9362.69 414
9363.61 510
9364.52 464
9365.43 413
9366.35 452
9367.26 441
9368.18 466
9369.09 496
9370.00 477
9370.92 435
9371.83 407
9372.75 465
9373.66 441
9374.57 405
9375.49 465
9376.40 493
9377.32 482
9378.23 496
9379.15 487
9380.06 469
9380.97 492
9381.89 462
9382.80 465
9383.72 439
9384.63 482
9385.55 461
9386.46 463
9387.38 508
9388.29 472
9389.21 494
9390.12 489
9391.04 476
9391.95 481
9392.87 461
9393.78 500
9394.70 534
9395.61 502
9396.53 491
9397.44 493
9398.36 537
9399.27 524
9400.19 539
9401.10 546
9402.02 533
9402.94 570
9403.85 609
9404.77 622
9405.68 547
9406.60 556
9407.51 575
9408.43 582
9409.35 573
9410.26 531
9411.18 499
9412.09 539
9413.01 502
9413.93 522
9414.84 485
9415.76 522
9416.67 533
9417.59 506
9418.51 488
9419.42 536
9420.34 541
9421.26 557
9422.17 537
9423.09 494
9424.01 481
9424.92 492
9425.84 514
9426.76 560
9427.67 495
9428.59 498
9429.51 510
9430.42 477
9431.34 503
9432.26 510
9433.17 543
9434.09 544
9435.01 531
9435.93 510
9436.84 473
9437.76 533
9438.68 583
9439.59 522
9440.51 544
9441.43 520
9442.35 569
9443.26 600
9444.18 589
9445.10 590
9446.02 593
9446.93 597
9447.85 580
9448.77 639
9449.69 617
9450.61 584
9451.52 609
9452.44 578
9453.36 541
9454.28 514
9455.20 561
9456.11 613
9457.03 567
9457.95 615
9458.87 782
9459.79 816
9460.71 929
9461.62 911
9462.54 951
9463.46 989
9464.38 963
9465.30 897
9466.22 784
9467.14 789
9468.05 696
9468.97 647
9469.89 713
9470.81 627
9471.73 599
9472.65 554
9473.57 577
9474.49 568
9475.41 557
9476.32 573
9477.24 580
9478.16 533
9479.08 557
9480.00 575
9480.92 511
9481.84 546
9482.76 586
9483.68 507
9484.60 528
9485.52 527
9486.44 533
9487.36 587
9488.28 618
9489.20 583
9490.12 585
9491.04 645
9491.96 657
9492.88 603
9493.80 622
9494.72 552
9495.64 575
9496.56 536
9497.48 537
9498.40 549
9499.32 518
9500.24 561
9501.16 513
9502.08 517
9503.00 530
9503.92 551
9504.84 499
9505.76 521
9506.68 472
9507.60 463
9508.52 461
9509.44 540
9510.36 517
9511.28 509
9512.21 494
9513.13 491
9514.05 480
9514.97 518
9515.89 554
9516.81 561
9517.73 552
9518.65 498
9519.57 499
9520.50 551
9521.42 599
9522.34 581
9523.26 547
9524.18 552
9525.10 563
9526.02 560
9526.95 563
9527.87 566
9528.79 579
9529.71 511
9530.63 571
9531.55 561
9532.48 547
9533.40 514
9534.32 532
9535.24 497
9536.16 530
9537.09 604
9538.01 603
9538.93 635
9539.85 657
9540.77 708
9541.70 685
9542.62 696
9543.54 705
9544.46 650
9545.39 628
9546.31 645
9547.23 608
9548.15 605
9549.08 544
9550.00 538
9550.92 550
9551.85 562
9552.77 566
9553.69 537
9554.61 537
9555.54 517
9556.46 487
9557.38 459
9558.31 535
9559.23 548
9560.15 533
9561.08 504
9562.00 562
9562.92 537
9563.85 537
9564.77 531
9565.69 477
9566.62 530
9567.54 515
9568.46 551
9569.39 512
9570.31 555
9571.23 575
9572.16 561
9573.08 552
9574.01 567
9574.93 513
9575.85 490
9576.78 526
9577.70 506
9578.63 575
9579.55 551
9580.47 551
9581.40 538
9582.32 581
9583.25 489
9584.17 488
9585.10 519
9586.02 460
9586.94 470
9587.87 479
9588.79 508
9589.72 474
9590.64 500
9591.57 511
9592.49 514
9593.42 459
9594.34 491
9595.27 495
9596.19 488
9597.12 480
9598.04 517
9598.97 513
9599.89 559
9600.82 529
9601.74 512
9602.67 555
9603.59 547
9604.52 558
9605.44 538
9606.37 542
9607.29 537
9608.22 546
9609.15 537
9610.07 546
9611.00 546
9611.92 609
9612.85 581
9613.77 587
9614.70 562
9615.63 606
9616.55 593
9617.48 578
9618.40 557
9619.33 563
9620.26 527
9621.18 539
9622.11 557
9623.03 539
9623.96 567
9624.89 609
9625.81 625
9626.74 576
9627.67 577
9628.59 557
9629.52 590
9630.45 532
9631.37 539
9632.30 585
9633.23 628
9634.15 622
9635.08 597
9636.01 619
9636.93 605
9637.86 634
9638.79 618
9639.71 620
9640.64 631
9641.57 640
9642.50 622
9643.42 634
9644.35 683
9645.28 720
9646.21 694
9647.13 645
9648.06 690
9648.99 617
9649.92 629
9650.84 653
9651.77 718
9652.70 703
9653.63 739
9654.55 724
9655.48 752
9656.41 760
9657.34 762
9658.26 804
9659.19 810
9660.12 811
9661.05 760
9661.98 849
9662.91 785
9663.83 764
9664.76 774
9665.69 802
9666.62 768
9667.55 759
9668.48 742
9669.40 685
9670.33 758
9671.26 756
9672.19 696
9673.12 726
9674.05 801
9674.98 830
9675.90 787
9676.83 787
9677.76 832
9678.69 779
9679.62 799
9680.55 781
9681.48 818
9682.41 768
9683.34 795
9684.27 780
9685.19 765
9686.12 729
9687.05 786
9687.98 800
9688.91 813
9689.84 791
9690.77 856
9691.70 843
9692.63 859
9693.56 876
9694.49 802
9695.42 873
9696.35 818
9697.28 837
9698.21 834
9699.14 874
9700.07 835
9701.00 830
9701.93 885
9702.86 909
9703.79 951
9704.72 922
9705.65 1016
9706.58 1107
9707.51 1168
9708.44 1211
9709.37 1278
9710.30 1182
9711.23 1166
9712.16 1072
9713.09 988
9714.02 961
9714.95 919
9715.88 907
9716.82 822
9717.75 847
9718.68 882
9719.61 840
9720.54 766
9721.47 865
9722.40 830
9723.33 791
9724.26 794
9725.19 808
9726.13 794
9727.06 781
9727.99 818
9728.92 772
9729.85 745
9730.78 713
9731.71 746
9732.64 752
9733.58 767
9734.51 728
9735.44 736
9736.37 786
9737.30 808
9738.23 811
9739.17 769
9740.10 719
9741.03 761
9741.96 707
9742.89 761
9743.83 737
9744.76 763
9745.69 762
9746.62 720
9747.55 666
9748.49 716
9749.42 796
9750.35 775
9751.28 702
9752.22 631
9753.15 735
9754.08 758
9755.01 729
9755.95 712
9756.88 737
9757.81 715
9758.75 714
9759.68 718
9760.61 755
9761.54 688
9762.48 705
9763.41 656
9764.34 661
9765.28 705
9766.21 629
9767.14 669
9768.08 694
9769.01 728
9769.94 723
9770.88 746
9771.81 723
9772.74 738
9773.68 740
9774.61 708
9775.54 685
9776.48 754
9777.41 814
9778.34 724
9779.28 744
9780.21 804
9781.14 749
9782.08 751
9783.01 718
9783.95 764
9784.88 806
9785.81 774
9786.75 805
9787.68 822
9788.62 868
9789.55 885
9790.49 952
9791.42 868
9792.35 859
9793.29 929
9794.22 876
9795.16 896
9796.09 808
9797.03 760
9797.96 758
9798.90 771
9799.83 732
9800.77 720
9801.70 678
9802.64 732
9803.57 734
9804.51 765
9805.44 755
9806.38 755
9807.31 829
9808.25 822
9809.18 846
9810.12 777
9811.05 789
9811.99 747
9812.92 709
9813.86 587
9814.79 638
9815.73 612
9816.66 644
9817.60 627
9818.54 646
9819.47 624
9820.41 602
9821.34 648
9822.28 587
9823.21 605
9824.15 579
9825.09 626
9826.02 538
9826.96 572
9827.89 504
9828.83 567
9829.77 601
9830.70 542
9831.64 540
9832.57 569
9833.51 559
9834.45 537
9835.38 525
9836.32 559
9837.26 635
9838.19 535
9839.13 559
9840.07 522
9841.00 583
9841.94 616
9842.88 612
9843.81 632
9844.75 617
9845.69 605
9846.62 607
9847.56 539
9848.50 599
9849.44 570
9850.37 588
9851.31 546
9852.25 541
9853.18 555
9854.12 613
9855.06 567
9856.00 527
9856.93 569
9857.87 555
9858.81 563
9859.75 594
9860.68 620
9861.62 569
9862.56 593
9863.50 509
9864.44 570
9865.37 601
9866.31 557
9867.25 555
9868.19 525
9869.13 571
9870.06 560
9871.00 553
9871.94 518
9872.88 556
9873.82 543
9874.75 525
9875.69 534
9876.63 520
9877.57 531
9878.51 534
9879.45 522
9880.39 507
9881.32 522
9882.26 574
9883.20 566
9884.14 516
9885.08 594
9886.02 529
9886.96 531
9887.90 531
9888.83 524
9889.77 529
9890.71 524
9891.65 521
9892.59 497
9893.53 475
9894.47 504
9895.41 522
9896.35 461
9897.29 478
9898.23 540
9899.17 511
9900.11 516
9901.05 472
9901.99 474
9902.92 477
9903.86 523
9904.80 523
9905.74 476
9906.68 491
9907.62 492
9908.56 491
9909.50 504
9910.44 435
9911.38 470
9912.32 461
9913.26 474
9914.20 467
9915.14 515
9916.08 471
9917.02 521
9917.97 510
9918.91 491
9919.85 502
9920.79 493
9921.73 551
9922.67 524
9923.61 519
9924.55 476
9925.49 516
9926.43 531
9927.37 462
9928.31 507
9929.25 511
9930.19 492
9931.13 558
9932.08 534
9933.02 592
9933.96 691
9934.90 719
9935.84 683
9936.78 691
9937.72 792
9938.66 759
9939.61 729
9940.55 675
9941.49 615
9942.43 591
9943.37 569
9944.31 527
9945.26 464
9946.20 474
9947.14 491
9948.08 473
9949.02 520
9949.96 476
9950.91 470
9951.85 545
9952.79 501
9953.73 463
9954.67 476
9955.62 485
9956.56 478
9957.50 461
9958.44 463
9959.39 461
9960.33 439
9961.27 484
9962.21 521
9963.16 442
9964.10 470
9965.04 442
9965.98 482
9966.93 454
9967.87 448
9968.81 456
9969.75 466
9970.70 476
9971.64 398
9972.58 440
9973.53 432
9974.47 375
9975.41 418
9976.36 485
9977.30 419
9978.24 391
9979.18 385
9980.13 457
9981.07 410
9982.01 415
9982.96 452
9983.90 445
9984.85 434
9985.79 459
9986.73 456
9987.68 430
9988.62 430
9989.56 413
9990.51 436
9991.45 408
9992.40 407
9993.34 416
9994.28 416
9995.23 396
9996.17 411
9997.12 427
9998.06 462
9999.00 408
9999.95 398
10000.89 412
10001.84 390
10002.78 391
10003.73 392
10004.67 409
10005.61 419
10006.56 363
10007.50 402
10008.45 439
10009.39 427
10010.34 399
10011.28 357
10012.23 355
10013.17 399
10014.12 425
10015.06 392
10016.01 412
10016.95 409
10017.90 437
10018.84 431
10019.79 428
10020.73 444
10021.68 384
10022.62 455
10023.57 448
10024.51 438
10025.46 438
10026.41 399
10027.35 415
10028.30 363
10029.24 385
10030.19 393
10031.13 375
10032.08 385
10033.03 421
10033.97 347
10034.92 391
10035.86 381
10036.81 394
10037.76 412
10038.70 398
10039.65 442
10040.59 399
10041.54 386
10042.49 410
10043.43 445
10044.38 442
10045.33 427
10046.27 386
10047.22 415
10048.16 355
10049.11 386
10050.06 377
10051.00 401
10051.95 387
10052.90 345
10053.84 396
10054.79 422
10055.74 369
10056.69 409
10057.63 405
10058.58 372
10059.53 383
10060.47 388
10061.42 369
10062.37 390
10063.32 381
10064.26 404
10065.21 426
10066.16 388
10067.10 405
10068.05 396
10069.00 434
10069.95 373
10070.89 400
10071.84 388
10072.79 361
10073.74 353
10074.69 395
10075.63 421
10076.58 363
10077.53 378
10078.48 379
10079.43 359
10080.37 405
10081.32 401
10082.27 376
10083.22 347
10084.17 383
10085.11 407
10086.06 388
10087.01 401
10087.96 411
10088.91 396
10089.86 391
10090.81 384
10091.75 380
10092.70 327
10093.65 371
10094.60 382
10095.55 386
10096.50 380
10097.45 383
10098.40 347
10099.34 396
10100.29 371
10101.24 377
10102.19 378
10103.14 419
10104.09 399
10105.04 370
10105.99 379
10106.94 392
10107.89 349
10108.84 345
10109.79 396
10110.73 336
10111.68 362
10112.63 387
10113.58 386
10114.53 398
10115.48 385
10116.43 391
10117.38 350
10118.33 369
10119.28 375
10120.23 336
10121.18 377
10122.13 419
10123.08 396
10124.03 415
10124.98 353
10125.93 363
10126.88 378
10127.83 363
10128.78 394
10129.73 406
10130.68 397
10131.64 381
10132.59 355
10133.54 359
10134.49 373
10135.44 371
10136.39 353
10137.34 358
10138.29 375
10139.24 365
10140.19 386
10141.14 354
10142.09 349
10143.04 341
10144.00 417
10144.95 369
10145.90 357
10146.85 408
10147.80 401
10148.75 446
10149.70 380
10150.65 376
10151.61 378
10152.56 398
10153.51 342
10154.46 359
10155.41 416
10156.36 398
10157.31 395
10158.27 381
10159.22 353
10160.17 354
10161.12 385
10162.07 423
10163.03 398
10163.98 412
10164.93 384
10165.88 416
10166.83 399
10167.79 383
10168.74 414
10169.69 377
10170.64 388
10171.60 431
10172.55 404
10173.50 343
10174.45 375
10175.41 398
10176.36 386
10177.31 426
10178.26 390
10179.22 395
10180.17 381
10181.12 383
10182.07 396
10183.03 407
10183.98 441
10184.93 416
10185.89 400
10186.84 430
10187.79 406
10188.75 439
10189.70 457
10190.65 450
10191.60 458
10192.56 436
10193.51 460
10194.47 467
10195.42 414
10196.37 445
10197.33 439
10198.28 451
10199.23 488
10200.19 451
10201.14 458
10202.09 442
10203.05 430
10204.00 456
10204.96 463
10205.91 434
10206.86 421
10207.82 422
10208.77 491
10209.73 494
10210.68 450
10211.63 473
10212.59 435
10213.54 505
10214.50 511
10215.45 537
10216.41 492
10217.36 509
10218.32 553
10219.27 569
10220.22 534
10221.18 540
10222.13 519
10223.09 520
10224.04 473
10225.00 436
10225.95 466
10226.91 455
10227.86 445
10228.82 445
10229.77 504
10230.73 431
10231.68 475
10232.64 442
10233.59 416
10234.55 392
10235.50 483
10236.46 449
10237.42 385
10238.37 405
10239.33 398
10240.28 511
10241.24 449
10242.19 478
10243.15 500
10244.10 488
10245.06 507
10246.02 526
10246.97 563
10247.93 530
10248.88 481
10249.84 503
10250.80 486
10251.75 487
10252.71 414
10253.66 417
10254.62 455
10255.58 400
10256.53 409
10257.49 393
10258.45 439
10259.40 456
10260.36 443
10261.32 379
10262.27 415
10263.23 404
10264.19 431
10265.14 423
10266.10 369
10267.06 417
10268.01 380
10268.97 409
10269.93 356
10270.88 383
10271.84 399
10272.80 416
10273.76 383
10274.71 393
10275.67 382
10276.63 363
10277.58 370
10278.54 378
10279.50 384
10280.46 358
10281.41 392
10282.37 401
10283.33 376
10284.29 360
10285.24 379
10286.20 394
10287.16 367
10288.12 360
10289.08 355
10290.03 333
10290.99 330
10291.95 376
10292.91 321
10293.87 317
10294.82 388
10295.78 378
10296.74 348
10297.70 347
10298.66 384
10299.61 359
10300.57 368
10301.53 365
10302.49 355
10303.45 349
10304.41 347
10305.37 362
10306.32 397
10307.28 390
10308.24 353
10309.20 341
10310.16 371
10311.12 403
10312.08 313
10313.04 349
10314.00 339
10314.95 297
10315.91 333
10316.87 353
10317.83 378
10318.79 350
10319.75 356
10320.71 366
10321.67 375
10322.63 369
10323.59 402
10324.55 370
10325.51 370
10326.47 378
10327.43 337
10328.39 355
10329.35 372
10330.31 385
10331.27 354
10332.23 364
10333.19 348
10334.15 330
10335.11 342
10336.07 343
10337.03 343
10337.99 298
10338.95 316
10339.91 348
10340.87 383
10341.83 345
10342.79 339
10343.75 324
10344.71 337
10345.67 345
10346.63 401
10347.59 370
10348.55 322
10349.51 308
10350.47 351
10351.43 332
10352.39 316
10353.35 347
10354.31 345
10355.28 367
10356.24 368
10357.20 362
10358.16 340
10359.12 342
10360.08 329
10361.04 374
10362.00 350
10362.96 355
10363.93 367
10364.89 404
10365.85 331
10366.81 325
10367.77 367
10368.73 345
10369.69 383
10370.66 344
10371.62 332
10372.58 359
10373.54 353
10374.50 374
10375.47 306
10376.43 333
10377.39 345
10378.35 334
10379.31 367
10380.28 366
10381.24 374
10382.20 386
10383.16 335
10384.12 355
10385.09 349
10386.05 373
10387.01 343
10387.97 324
10388.94 384
10389.90 366
10390.86 314
10391.82 371
10392.79 343
10393.75 312
10394.71 286
10395.68 322
10396.64 305
10397.60 343
10398.56 361
10399.53 358
10400.49 373
10401.45 301
10402.42 307
10403.38 302
10404.34 341
10405.31 347
10406.27 335
10407.23 359
10408.20 337
10409.16 338
10410.12 329
10411.09 353
10412.05 410
10413.01 354
10413.98 351
10414.94 364
10415.90 327
10416.87 300
10417.83 351
10418.80 334
10419.76 337
10420.72 381
10421.69 350
10422.65 358
10423.62 401
10424.58 402
10425.54 429
10426.51 406
10427.47 488
10428.44 499
10429.40 450
10430.37 461
10431.33 460
10432.30 474
10433.26 397
10434.22 407
10435.19 382
10436.15 357
10437.12 380
10438.08 362
10439.05 317
10440.01 314
10440.98 325
10441.94 396
10442.91 340
10443.87 315
10444.84 345
10445.80 358
10446.77 386
10447.73 350
10448.70 344
10449.66 308
10450.63 306
10451.59 320
10452.56 298
10453.53 295
10454.49 323
10455.46 338
10456.42 336
10457.39 326
10458.35 317
10459.32 322
10460.29 339
10461.25 360
10462.22 316
10463.18 338
10464.15 343
10465.12 300
10466.08 298
10467.05 303
10468.01 307
10468.98 305
10469.95 300
10470.91 310
10471.88 326
10472.85 327
10473.81 349
10474.78 299
10475.74 296
10476.71 340
10477.68 318
10478.64 314
10479.61 313
10480.58 322
10481.54 323
10482.51 327
10483.48 326
10484.45 323
10485.41 346
10486.38 329
10487.35 337
10488.31 316
10489.28 356
10490.25 331
10491.22 332
10492.18 345
10493.15 352
10494.12 319
10495.08 321
10496.05 367
10497.02 377
10497.99 330
10498.95 335
10499.92 361
10500.89 366
10501.86 328
10502.83 353
10503.79 341
10504.76 319
10505.73 350
10506.70 370
10507.67 354
10508.63 349
10509.60 348
10510.57 377
10511.54 342
10512.51 341
10513.47 395
10514.44 333
10515.41 330
10516.38 321
10517.35 324
10518.32 341
10519.28 333
10520.25 359
10521.22 307
10522.19 326
10523.16 320
10524.13 325
10525.10 355
10526.07 353
10527.03 320
10528.00 341
10528.97 376
10529.94 351
10530.91 361
10531.88 359
10532.85 375
10533.82 325
10534.79 373
10535.76 367
10536.73 333
10537.70 356
10538.67 330
10539.63 374
10540.60 331
10541.57 351
10542.54 349
10543.51 319
10544.48 358
10545.45 358
10546.42 359
10547.39 354
10548.36 342
10549.33 309
10550.30 320
10551.27 350
10552.24 389
10553.21 366
10554.18 326
10555.15 349
10556.12 326
10557.09 374
10558.06 341
10559.03 353
10560.00 343
10560.97 382
10561.95 383
10562.92 385
10563.89 360
10564.86 384
10565.83 412
10566.80 378
10567.77 424
10568.74 480
10569.71 498
10570.68 482
10571.65 484
10572.62 531
10573.59 498
10574.57 445
10575.54 479
10576.51 412
10577.48 420
10578.45 373
10579.42 379
10580.39 351
10581.36 338
10582.34 372
10583.31 339
10584.28 321
10585.25 336
10586.22 346
10587.19 371
10588.17 357
10589.14 360
10590.11 362
10591.08 373
10592.05 354
10593.02 341
10594.00 354
10594.97 353
10595.94 384
10596.91 387
10597.89 397
10598.86 387
10599.83 382
10600.80 368
10601.77 364
10602.75 362
10603.72 362
10604.69 372
10605.66 363
10606.64 360
10607.61 347
10608.58 331
10609.55 370
10610.53 381
10611.50 337
10612.47 321
10613.45 316
10614.42 334
10615.39 356
10616.36 293
10617.34 345
10618.31 350
10619.28 353
10620.26 337
10621.23 313
10622.20 373
10623.18 382
10624.15 381
10625.12 348
10626.10 314
10627.07 332
10628.04 334
10629.02 330
10629.99 348
10630.97 322
10631.94 318
10632.91 387
10633.89 359
10634.86 343
10635.83 324
10636.81 386
10637.78 336
10638.76 341
10639.73 343
10640.70 348
10641.68 358
10642.65 361
10643.63 361
10644.60 372
10645.58 413
10646.55 401
10647.53 370
10648.50 456
10649.47 434
10650.45 419
10651.42 444
10652.40 399
10653.37 348
10654.35 373
10655.32 368
10656.30 344
10657.27 354
10658.25 347
10659.22 374
10660.20 326
10661.17 332
10662.15 335
10663.12 349
10664.10 340
10665.07 325
10666.05 357
10667.02 300
10668.00 317
10668.97 373
10669.95 355
10670.93 345
10671.90 373
10672.88 383
10673.85 331
10674.83 327
10675.80 340
10676.78 330
10677.76 327
10678.73 339
10679.71 339
10680.68 322
10681.66 315
10682.63 329
10683.61 352
10684.59 317
10685.56 322
10686.54 315
10687.52 334
10688.49 320
10689.47 347
10690.44 334
10691.42 345
10692.40 341
10693.37 366
10694.35 326
10695.33 335
10696.30 316
10697.28 325
10698.26 292
10699.23 305
10700.21 329
10701.19 340
10702.17 314
10703.14 302
10704.12 294
10705.10 299
10706.07 337
10707.05 296
10708.03 307
10709.01 296
10709.98 339
10710.96 328
10711.94 312
10712.91 358
10713.89 340
10714.87 358
10715.85 322
10716.83 323
10717.80 314
10718.78 314
10719.76 301
10720.74 313
10721.71 302
10722.69 351
10723.67 346
10724.65 325
10725.63 307
10726.60 294
10727.58 309
10728.56 371
10729.54 313
10730.52 290
10731.49 312
10732.47 301
10733.45 300
10734.43 335
10735.41 366
10736.39 321
10737.37 350
10738.34 284
10739.32 306
10740.30 306
10741.28 326
10742.26 301
10743.24 299
10744.22 267
10745.20 321
10746.17 323
10747.15 277
10748.13 277
10749.11 319
10750.09 323
10751.07 275
10752.05 288
10753.03 356
10754.01 316
10754.99 336
10755.97 317
10756.95 311
10757.93 334
10758.91 344
10759.88 319
10760.86 283
10761.84 364
10762.82 353
10763.80 287
10764.78 282
10765.76 308
10766.74 357
10767.72 295
10768.70 357
10769.68 319
10770.66 296
10771.64 324
10772.62 344
10773.60 329
10774.58 305
10775.56 288
10776.54 295
10777.52 349
10778.51 319
10779.49 330
10780.47 318
10781.45 344
10782.43 361
10783.41 317
10784.39 322
10785.37 381
10786.35 373
10787.33 358
10788.31 345
10789.29 381
10790.27 388
10791.26 353
10792.24 357
10793.22 348
10794.20 354
10795.18 350
10796.16 371
10797.14 341
10798.12 340
10799.10 324
10800.09 331
10801.07 333
10802.05 320
10803.03 304
10804.01 314
10804.99 360
10805.98 329
10806.96 304
10807.94 321
10808.92 352
10809.90 315
10810.89 320
10811.87 314
10812.85 356
10813.83 348
10814.81 327
10815.80 316
10816.78 362
10817.76 335
10818.74 341
10819.72 358
10820.71 333
10821.69 328
10822.67 352
10823.65 323
10824.64 303
10825.62 323
10826.60 313
10827.58 337
10828.57 346
10829.55 331
10830.53 334
10831.52 336
10832.50 331
10833.48 315
10834.46 286
10835.45 342
10836.43 352
10837.41 323
10838.40 348
10839.38 332
10840.36 330
10841.35 315
10842.33 326
10843.31 327
10844.30 330
10845.28 337
10846.26 362
10847.25 344
10848.23 357
10849.21 385
10850.20 367
10851.18 382
10852.17 365
10853.15 350
10854.13 392
10855.12 395
10856.10 378
10857.09 387
10858.07 350
10859.05 305
10860.04 365
10861.02 390
10862.01 351
10862.99 351
10863.97 346
10864.96 375
10865.94 381
10866.93 364
10867.91 365
10868.90 328
10869.88 401
10870.87 369
10871.85 323
10872.84 354
10873.82 374
10874.81 358
10875.79 361
10876.78 348
10877.76 371
10878.75 389
10879.73 410
10880.72 402
10881.70 380
10882.69 386
10883.67 348
10884.66 358
10885.64 386
10886.63 381
10887.61 392
10888.60 397
10889.58 385
10890.57 374
10891.55 349
10892.54 384
10893.53 422
10894.51 349
10895.50 386
10896.48 388
10897.47 425
10898.45 425
10899.44 427
10900.43 379
10901.41 425
10902.40 449
10903.38 428
10904.37 421
10905.36 406
10906.34 388
10907.33 437
10908.32 379
10909.30 389
10910.29 410
10911.28 430
10912.26 401
10913.25 406
10914.24 432
10915.22 388
10916.21 454
10917.20 414
10918.18 372
10919.17 447
10920.16 499
10921.14 433
10922.13 418
10923.12 453
10924.10 444
10925.09 458
10926.08 463
10927.07 446
10928.05 461
10929.04 492
10930.03 450
10931.01 463
10932.00 415
10932.99 461
10933.98 473
10934.96 480
10935.95 471
10936.94 489
10937.93 492
10938.92 503
10939.90 458
10940.89 530
10941.88 514
10942.87 505
10943.85 510
10944.84 520
10945.83 491
10946.82 472
10947.81 481
10948.79 476
10949.78 530
10950.77 516
10951.76 544
10952.75 531
10953.74 556
10954.72 563
10955.71 510
10956.70 468
10957.69 526
10958.68 567
10959.67 540
10960.66 571
10961.65 603
10962.63 547
10963.62 613
10964.61 694
10965.60 672
10966.59 748
10967.58 694
10968.57 770
10969.56 794
10970.55 776
10971.54 771
10972.52 661
10973.51 650
10974.50 631
10975.49 623
10976.48 597
10977.47 693
10978.46 638
10979.45 599
10980.44 532
10981.43 569
10982.42 618
10983.41 595
10984.40 572
10985.39 568
10986.38 610
10987.37 622
10988.36 598
10989.35 589
10990.34 642
10991.33 615
10992.32 566
10993.31 577
10994.30 592
10995.29 565
10996.28 642
10997.27 589
10998.26 574
10999.25 558
11000.24 589
11001.23 604
11002.22 628
11003.21 638
11004.20 651
11005.20 777
11006.19 797
11007.18 883
11008.17 922
11009.16 964
11010.15 1065
11011.14 1006
11012.13 948
11013.12 907
11014.11 880
11015.10 749
11016.10 695
11017.09 634
11018.08 616
11019.07 533
11020.06 595
11021.05 578
11022.04 568
11023.04 599
11024.03 576
11025.02 536
11026.01 548
11027.00 572
11027.99 560
11028.99 567
11029.98 521
11030.97 529
11031.96 506
11032.95 462
11033.95 497
11034.94 567
11035.93 516
11036.92 473
11037.91 513
11038.91 497
11039.90 467
11040.89 470
11041.88 470
11042.88 493
11043.87 489
11044.86 494
11045.85 483
11046.85 436
11047.84 439
11048.83 487
11049.82 446
11050.82 447
11051.81 454
11052.80 470
11053.80 439
11054.79 431
11055.78 439
11056.77 468
11057.77 429
11058.76 423
11059.75 468
11060.75 446
11061.74 424
11062.73 412
11063.73 434
11064.72 466
11065.71 457
11066.71 433
11067.70 401
11068.69 450
11069.69 448
11070.68 438
11071.68 464
11072.67 453
11073.66 463
11074.66 460
11075.65 442
11076.65 443
11077.64 459
11078.63 475
11079.63 405
11080.62 403
11081.62 423
11082.61 487
11083.60 489
11084.60 415
11085.59 443
11086.59 438
11087.58 451
11088.58 438
11089.57 463
11090.57 459
11091.56 420
11092.55 439
11093.55 438
11094.54 418
11095.54 421
11096.53 425
11097.53 424
11098.52 398
11099.52 432
11100.51 428
11101.51 432
11102.50 421
11103.50 407
11104.49 431
11105.49 409
11106.48 471
11107.48 452
11108.48 418
11109.47 401
11110.47 400
11111.46 435
11112.46 427
11113.45 409
11114.45 405
11115.44 391
11116.44 371
11117.44 349
11118.43 354
11119.43 394
11120.42 411
11121.42 411
11122.42 390
11123.41 407
11124.41 423
11125.40 401
11126.40 407
11127.40 407
11128.39 385
11129.39 451
11130.38 454
11131.38 409
11132.38 395
11133.37 379
11134.37 428
11135.37 412
11136.36 431
11137.36 404
11138.36 388
11139.35 410
11140.35 402
11141.35 407
11142.34 373
11143.34 393
11144.34 397
11145.34 365
11146.33 343
11147.33 354
11148.33 354
11149.32 376
11150.32 358
11151.32 338
11152.32 371
11153.31 405
11154.31 397
11155.31 381
11156.31 385
11157.30 441
11158.30 396
11159.30 396
11160.30 393
11161.29 392
11162.29 392
11163.29 362
11164.29 386
11165.29 368
11166.28 380
11167.28 363
11168.28 375
11169.28 367
11170.28 367
11171.27 377
11172.27 348
11173.27 362
11174.27 369
11175.27 367
11176.27 371
11177.26 367
11178.26 378
11179.26 412
11180.26 378
11181.26 391
11182.26 344
11183.26 369
11184.26 341
11185.25 351
11186.25 339
11187.25 352
11188.25 343
11189.25 358
11190.25 355
11191.25 326
11192.25 340
11193.25 356
11194.25 331
11195.24 322
11196.24 347
11197.24 345
11198.24 336
11199.24 360
11200.24 343
11201.24 316
11202.24 349
11203.24 337
11204.24 343
11205.24 349
11206.24 389
11207.24 349
11208.24 346
11209.24 324
11210.24 353
11211.24 359
11212.24 379
11213.24 383
11214.24 329
11215.24 325
11216.24 316
11217.24 318
11218.24 290
11219.24 319
11220.24 315
11221.24 339
11222.24 376
11223.24 350
11224.24 337
11225.24 370
11226.24 371
11227.25 363
11228.25 351
11229.25 348
11230.25 387
11231.25 348
11232.25 349
11233.25 333
11234.25 330
11235.25 325
11236.25 320
11237.25 311
11238.26 379
11239.26 378
11240.26 363
11241.26 346
11242.26 322
11243.26 346
11244.26 303
11245.27 338
11246.27 356
11247.27 349
11248.27 349
11249.27 381
11250.27 337
11251.28 378
11252.28 336
11253.28 347
11254.28 390
11255.28 387
11256.29 358
11257.29 395
11258.29 376
11259.29 372
11260.29 335
11261.30 399
11262.30 386
11263.30 348
11264.30 377
11265.31 403
11266.31 382
11267.31 365
11268.31 331
11269.32 358
11270.32 347
11271.32 338
11272.32 362
11273.33 388
11274.33 429
11275.33 383
11276.33 370
11277.34 385
11278.34 370
11279.34 368
11280.35 390
11281.35 401
11282.35 402
11283.36 440
11284.36 427
11285.36 396
11286.37 428
11287.37 454
11288.37 437
11289.38 436
11290.38 426
11291.38 442
11292.39 470
11293.39 398
11294.39 388
11295.40 394
11296.40 396
11297.41 386
11298.41 355
11299.41 386
11300.42 361
11301.42 382
11302.43 389
11303.43 387
11304.43 402
11305.44 362
11306.44 384
11307.45 431
11308.45 369
11309.46 362
11310.46 336
11311.46 340
11312.47 373
11313.47 408
11314.48 407
11315.48 372
11316.49 369
11317.49 442
11318.50 410
11319.50 394
11320.51 431
11321.51 363
11322.52 342
11323.52 410
11324.53 425
11325.53 407
11326.54 437
11327.54 411
11328.55 391
11329.55 394
11330.56 401
11331.56 390
11332.57 416
11333.57 389
11334.58 378
11335.58 357
11336.59 337
11337.60 355
11338.60 380
11339.61 367
11340.61 381
11341.62 372
11342.62 365
11343.63 376
11344.64 415
11345.64 386
11346.65 394
11347.65 378
11348.66 386
11349.67 355
11350.67 400
11351.68 393
11352.69 408
11353.69 403
11354.70 410
11355.71 356
11356.71 382
11357.72 354
11358.72 362
11359.73 431
11360.74 392
11361.74 377
11362.75 358
11363.76 389
11364.76 361
11365.77 383
11366.78 394
11367.79 407
11368.79 377
11369.80 404
11370.81 403
11371.81 371
11372.82 392
11373.83 397
11374.84 391
11375.84 386
11376.85 370
11377.86 385
11378.87 386
11379.87 387
11380.88 362
11381.89 348
11382.90 337
11383.90 407
11384.91 403
11385.92 382
11386.93 354
11387.93 379
11388.94 401
11389.95 370
11390.96 367
11391.97 411
11392.97 383
11393.98 333
11394.99 382
11396.00 368
11397.01 368
11398.02 358
11399.02 355
11400.03 353
11401.04 366
11402.05 390
11403.06 379
11404.07 388
11405.08 387
11406.08 386
11407.09 378
11408.10 376
11409.11 384
11410.12 386
11411.13 423
11412.14 398
11413.15 370
11414.15 355
11415.16 382
11416.17 360
11417.18 382
11418.19 379
11419.20 386
11420.21 371
11421.22 368
11422.23 362
11423.24 358
11424.25 369
11425.26 388
11426.27 400
11427.28 400
11428.29 391
11429.30 376
11430.31 397
11431.32 376
11432.32 387
11433.33 372
11434.34 357
11435.35 395
11436.36 410
11437.37 423
11438.38 395
11439.39 368
11440.41 384
11441.42 380
11442.43 400
11443.44 376
11444.45 396
11445.46 428
11446.47 419
11447.48 389
11448.49 407
11449.50 427
11450.51 409
11451.52 416
11452.53 422
11453.54 451
11454.55 443
11455.56 421
11456.57 441
11457.59 419
11458.60 415
11459.61 375
11460.62 397
11461.63 428
11462.64 418
11463.65 421
11464.66 429
11465.67 416
11466.69 406
11467.70 429
11468.71 426
11469.72 430
11470.73 428
11471.74 433
11472.75 380
11473.77 401
11474.78 456
11475.79 399
11476.80 425
11477.81 425
11478.83 485
11479.84 444
11480.85 427
11481.86 424
11482.87 436
11483.89 424
11484.90 426
11485.91 450
11486.92 449
11487.93 459
11488.95 501
11489.96 479
11490.97 421
11491.98 395
11493.00 487
11494.01 458
11495.02 443
11496.03 486
11497.05 463
11498.06 511
11499.07 487
11500.09 478
11501.10 472
11502.11 462
11503.12 462
11504.14 498
11505.15 457
11506.16 508
11507.18 526
11508.19 494
11509.20 491
11510.22 518
11511.23 509
11512.24 506
11513.26 530
11514.27 583
11515.28 587
11516.30 574
11517.31 546
11518.32 539
11519.34 522
11520.35 530
11521.37 529
11522.38 569
11523.39 557
11524.41 594
11525.42 582
11526.44 574
11527.45 587
11528.46 597
11529.48 583
11530.49 605
11531.51 594
11532.52 600
11533.53 649
11534.55 688
11535.56 689
11536.58 672
11537.59 669
11538.61 716
11539.62 710
11540.64 763
11541.65 679
11542.67 738
11543.68 760
11544.69 718
11545.71 746
11546.72 764
11547.74 829
11548.75 860
11549.77 956
11550.78 1061
11551.80 1127
11552.81 1283
11553.83 1532
11554.85 1581
11555.86 1575
11556.88 1511
11557.89 1512
11558.91 1518
11559.92 1325
11560.94 1162
11561.95 1070
11562.97 1039
11563.98 929
11565.00 873
11566.02 782
11567.03 754
11568.05 770
11569.06 716
11570.08 695
11571.10 708
11572.11 685
11573.13 751
11574.14 676
11575.16 663
11576.18 621
11577.19 649
11578.21 689
11579.22 642
11580.24 671
11581.26 653
11582.27 607
11583.29 664
11584.31 698
11585.32 617
11586.34 657
11587.36 693
11588.37 649
11589.39 603
11590.41 615
11591.42 645
11592.44 660
11593.46 655
11594.47 657
11595.49 612
11596.51 679
11597.53 646
11598.54 640
11599.56 658
11600.58 678
11601.59 683
11602.61 702
11603.63 671
11604.65 662
11605.66 697
11606.68 727
11607.70 770
11608.72 780
11609.74 864
11610.75 936
11611.77 1003
11612.79 1105
11613.81 1153
11614.82 1133
11615.84 1100
11616.86 1030
11617.88 922
11618.90 946
11619.91 846
11620.93 779
11621.95 778
11622.97 702
11623.99 657
11625.01 659
11626.02 655
11627.04 691
11628.06 667
11629.08 670
11630.10 669
11631.12 639
11632.14 670
11633.15 655
11634.17 647
11635.19 594
11636.21 604
11637.23 554
11638.25 583
11639.27 612
11640.29 616
11641.30 581
11642.32 565
11643.34 545
11644.36 555
11645.38 559
11646.40 555
11647.42 518
11648.44 532
11649.46 533
11650.48 530
11651.50 554
11652.52 576
11653.54 561
11654.56 566
11655.58 550
11656.60 484
11657.62 489
11658.64 500
11659.66 488
11660.68 517
11661.70 467
11662.72 510
11663.74 444
11664.76 427
11665.78 434
11666.80 485
11667.82 498
11668.84 470
11669.86 443
11670.88 515
11671.90 497
11672.92 429
11673.94 435
11674.96 436
11675.98 458
11677.00 457
11678.02 442
11679.04 457
11680.06 443
11681.08 441
11682.10 490
11683.12 450
11684.15 474
11685.17 450
11686.19 465
11687.21 457
11688.23 457
11689.25 452
11690.27 474
11691.29 474
11692.31 449
11693.34 476
11694.36 471
11695.38 459
11696.40 403
11697.42 468
11698.44 498
11699.46 449
11700.49 453
11701.51 488
11702.53 481
11703.55 419
11704.57 455
11705.60 441
11706.62 446
11707.64 426
11708.66 441
11709.68 472
11710.71 421
11711.73 391
11712.75 445
11713.77 431
11714.79 417
11715.82 383
11716.84 386
11717.86 384
11718.88 367
11719.91 370
11720.93 408
11721.95 387
11722.97 407
11724.00 421
11725.02 439
11726.04 360
11727.07 362
11728.09 407
11729.11 352
11730.13 398
11731.16 441
11732.18 402
11733.20 398
11734.23 360
11735.25 366
11736.27 369
11737.30 374
11738.32 325
11739.34 361
11740.37 338
11741.39 329
11742.41 372
11743.44 391
11744.46 357
11745.48 333
11746.51 309
11747.53 341
11748.55 336
11749.58 367
11750.60 334
11751.63 326
11752.65 347
11753.67 380
11754.70 357
11755.72 336
11756.75 389
11757.77 335
11758.79 363
11759.82 333
11760.84 350
11761.87 366
11762.89 341
11763.92 347
11764.94 305
11765.97 349
11766.99 316
11768.01 328
11769.04 314
11770.06 330
11771.09 310
11772.11 303
11773.14 290
11774.16 328
11775.19 327
11776.21 344
11777.24 313
11778.26 344
11779.29 354
11780.31 324
11781.34 338
11782.36 353
11783.39 353
11784.41 319
11785.44 288
11786.46 323
11787.49 338
11788.52 342
11789.54 297
11790.57 327
11791.59 355
11792.62 352
11793.64 325
11794.67 291
11795.70 335
11796.72 328
11797.75 336
11798.77 361
11799.80 348
11800.83 348
11801.85 343
11802.88 313
11803.90 312
11804.93 312
11805.96 325
11806.98 316
11808.01 324
11809.04 283
11810.06 309
11811.09 319
11812.11 330
11813.14 325
11814.17 367
11815.19 335
11816.22 290
11817.25 291
11818.27 287
11819.30 314
11820.33 321
11821.36 323
11822.38 307
11823.41 333
11824.44 367
11825.46 353
11826.49 331
11827.52 291
11828.54 315
11829.57 314
11830.60 338
11831.63 315
11832.65 341
11833.68 318
11834.71 327
11835.74 340
11836.76 326
11837.79 357
11838.82 311
11839.85 342
11840.88 371
11841.90 347
11842.93 333
11843.96 334
11844.99 330
11846.01 317
11847.04 347
11848.07 335
11849.10 330
11850.13 331
11851.16 356
11852.18 313
11853.21 341
11854.24 337
11855.27 285
11856.30 316
11857.33 310
11858.35 343
11859.38 334
11860.41 346
11861.44 350
11862.47 314
11863.50 337
11864.53 332
11865.56 347
11866.58 309
11867.61 309
11868.64 352
11869.67 302
11870.70 310
11871.73 320
11872.76 372
11873.79 344
11874.82 354
11875.85 337
11876.88 328
11877.91 329
11878.93 306
11879.96 367
11880.99 335
11882.02 321
11883.05 341
11884.08 368
11885.11 318
11886.14 320
11887.17 336
11888.20 352
11889.23 354
11890.26 333
11891.29 339
11892.32 392
11893.35 348
11894.38 372
11895.41 377
11896.44 343
11897.47 330
11898.50 359
11899.53 347
11900.56 344
11901.59 335
11902.62 336
11903.65 352
11904.69 360
11905.72 372
11906.75 397
11907.78 362
11908.81 403
11909.84 406
11910.87 383
11911.90 427
11912.93 409
11913.96 416
11914.99 385
11916.02 402
11917.06 402
11918.09 403
11919.12 380
11920.15 372
11921.18 385
11922.21 357
11923.24 381
11924.27 342
11925.31 379
11926.34 433
11927.37 398
11928.40 446
11929.43 409
11930.46 414
11931.50 406
11932.53 411
11933.56 446
11934.59 379
11935.62 455
11936.65 449
11937.69 445
11938.72 447
11939.75 468
11940.78 500
11941.81 485
11942.85 605
11943.88 550
11944.91 494
11945.94 507
11946.98 463
11948.01 495
11949.04 429
11950.07 386
11951.11 405
11952.14 395
11953.17 411
11954.20 397
11955.24 409
11956.27 418
11957.30 355
11958.34 393
11959.37 411
11960.40 409
11961.43 435
11962.47 389
11963.50 406
11964.53 380
11965.57 390
11966.60 408
11967.63 364
11968.67 413
11969.70 421
11970.73 390
11971.77 371
11972.80 371
11973.83 388
11974.87 422
11975.90 403
11976.94 383
11977.97 406
11979.00 412
11980.04 384
11981.07 376
11982.10 390
11983.14 412
11984.17 404
11985.21 374
11986.24 369
11987.27 381
11988.31 377
11989.34 403
11990.38 385
11991.41 408
11992.45 394
11993.48 377
11994.51 378
11995.55 385
11996.58 390
11997.62 431
11998.65 398
11999.69 380
12000.72 368
12001.76 374
12002.79 405
12003.83 361
12004.86 396
12005.90 398
12006.93 420
12007.97 403
12009.00 426
12010.04 394
12011.07 406
12012.11 420
12013.14 399
12014.18 376
12015.21 395
12016.25 369
12017.28 413
12018.32 376
12019.35 418
12020.39 441
12021.43 444
12022.46 477
12023.50 391
12024.53 450
12025.57 501
12026.60 512
12027.64 437
12028.68 462
12029.71 444
12030.75 493
12031.78 498
12032.82 454
12033.86 461
12034.89 455
12035.93 485
12036.97 439
12038.00 450
12039.04 440
12040.07 424
12041.11 422
12042.15 470
12043.18 442
12044.22 438
12045.26 451
12046.29 405
12047.33 434
12048.37 426
12049.40 374
12050.44 365
12051.48 371
12052.52 358
12053.55 382
12054.59 404
12055.63 393
12056.66 392
12057.70 418
12058.74 398
12059.78 393
12060.81 400
12061.85 411
12062.89 405
12063.92 440
12064.96 426
12066.00 340
12067.04 362
12068.07 407
12069.11 371
12070.15 358
12071.19 402
12072.23 365
12073.26 367
12074.30 413
12075.34 407
12076.38 356
12077.42 378
12078.45 375
12079.49 363
12080.53 368
12081.57 343
12082.61 339
12083.64 349
12084.68 343
12085.72 376
12086.76 350
12087.80 373
12088.84 336
12089.88 386
12090.91 430
12091.95 381
12092.99 379
12094.03 440
12095.07 397
12096.11 422
12097.15 351
12098.19 344
12099.22 357
12100.26 350
12101.30 386
12102.34 363
12103.38 327
12104.42 359
12105.46 345
12106.50 353
12107.54 334
12108.58 346
12109.62 373
12110.66 378
12111.70 379
12112.74 357
12113.77 393
12114.81 412
12115.85 378
12116.89 362
12117.93 348
12118.97 367
12120.01 381
12121.05 353
12122.09 378
12123.13 297
12124.17 316
12125.21 337
12126.25 350
12127.29 348
12128.33 337
12129.37 361
12130.41 351
12131.45 311
12132.50 302
12133.54 330
12134.58 323
12135.62 296
12136.66 306
12137.70 341
12138.74 299
12139.78 314
12140.82 337
12141.86 348
12142.90 332
12143.94 284
12144.98 306
12146.02 296
12147.07 320
12148.11 300
12149.15 329
12150.19 294
12151.23 330
12152.27 341
12153.31 329
12154.35 301
12155.40 314
12156.44 284
12157.48 334
12158.52 310
12159.56 319
12160.60 332
12161.64 344
12162.69 323
12163.73 296
12164.77 297
12165.81 260
12166.85 320
12167.90 288
12168.94 261
12169.98 281
12171.02 324
12172.06 315
12173.11 297
12174.15 305
12175.19 312
12176.23 293
12177.27 301
12178.32 311
12179.36 311
12180.40 314
12181.44 294
12182.49 327
12183.53 310
12184.57 330
12185.61 331
12186.66 295
12187.70 265
12188.74 295
12189.79 292
12190.83 284
12191.87 317
12192.91 292
12193.96 263
12195.00 327
12196.04 322
12197.09 306
12198.13 329
12199.17 304
12200.22 294
12201.26 277
12202.30 301
12203.35 274
12204.39 276
12205.43 321
12206.48 276
12207.52 295
12208.57 314
12209.61 289
12210.65 286
12211.70 324
12212.74 306
12213.78 281
12214.83 256
12215.87 256
12216.92 267
12217.96 280
12219.00 261
12220.05 284
12221.09 269
12222.14 272
12223.18 306
12224.23 300
12225.27 271
12226.31 338
12227.36 320
12228.40 335
12229.45 318
12230.49 281
12231.54 292
12232.58 259
12233.63 279
12234.67 269
12235.72 285
12236.76 297
12237.81 304
12238.85 320
12239.90 291
12240.94 292
12241.99 284
12243.03 269
12244.08 288
12245.12 310
12246.17 275
12247.21 263
12248.26 219
12249.30 285
12250.35 277
12251.39 306
12252.44 311
12253.49 339
12254.53 296
12255.58 290
12256.62 291
12257.67 281
12258.71 281
12259.76 255
12260.81 292
12261.85 302
12262.90 305
12263.94 318
12264.99 293
12266.04 254
12267.08 265
12268.13 284
12269.17 314
12270.22 263
12271.27 281
12272.31 275
12273.36 269
12274.41 275
12275.45 280
12276.50 279
12277.55 264
12278.59 262
12279.64 242
12280.69 285
12281.73 235
12282.78 280
12283.83 291
12284.87 300
12285.92 281
12286.97 265
12288.01 278
12289.06 298
12290.11 285
12291.16 262
12292.20 272
12293.25 286
12294.30 268
12295.35 215
12296.39 248
12297.44 262
12298.49 248
12299.54 245
12300.58 262
12301.63 273
12302.68 245
12303.73 296
12304.77 282
12305.82 271
12306.87 283
12307.92 285
12308.97 265
12310.01 293
12311.06 254
12312.11 250
12313.16 227
12314.21 296
12315.25 299
12316.30 282
12317.35 302
12318.40 275
12319.45 285
12320.50 276
12321.54 250
12322.59 246
12323.64 303
12324.69 274
12325.74 265
12326.79 213
12327.84 241
12328.89 240
12329.93 267
12330.98 256
12332.03 279
12333.08 252
12334.13 233
12335.18 243
12336.23 273
12337.28 285
12338.33 251
12339.38 271
12340.43 271
12341.47 285
12342.52 239
12343.57 254
12344.62 262
12345.67 254
12346.72 266
12347.77 239
12348.82 222
12349.87 257
12350.92 259
12351.97 270
12353.02 276
12354.07 245
12355.12 280
12356.17 275
12357.22 265
12358.27 239
12359.32 256
12360.37 249
12361.42 243
12362.47 262
12363.52 247
12364.57 245
12365.62 243
12366.67 244
12367.72 263
12368.77 238
12369.82 254
12370.87 260
12371.93 261
12372.98 262
12374.03 252
12375.08 261
12376.13 257
12377.18 267
12378.23 240
12379.28 261
12380.33 244
12381.38 277
12382.43 258
12383.49 244
12384.54 249
12385.59 242
12386.64 227
12387.69 242
12388.74 255
12389.79 265
12390.84 277
12391.90 240
12392.95 247
12394.00 234
12395.05 305
12396.10 274
12397.15 284
12398.21 252
12399.26 248
12400.31 262
12401.36 248
12402.41 274
12403.47 267
12404.52 262
12405.57 256
12406.62 279
12407.67 244
12408.73 245
12409.78 264
12410.83 262
12411.88 232
12412.94 274
12413.99 216
12415.04 238
12416.09 261
12417.15 252
12418.20 234
12419.25 288
12420.30 242
12421.36 241
12422.41 228
12423.46 288
12424.52 272
12425.57 263
12426.62 274
12427.67 253
12428.73 308
12429.78 260
12430.83 296
12431.89 256
12432.94 267
12433.99 245
12435.05 251
12436.10 287
12437.15 280
12438.21 273
12439.26 269
12440.31 282
12441.37 252
12442.42 237
12443.47 295
12444.53 288
12445.58 294
12446.64 270
12447.69 286
12448.74 256
12449.80 267
12450.85 246
12451.91 272
12452.96 272
12454.01 274
12455.07 241
12456.12 239
12457.18 247
12458.23 260
12459.29 255
12460.34 251
12461.39 264
12462.45 258
12463.50 271
12464.56 273
12465.61 280
12466.67 260
12467.72 223
12468.78 242
12469.83 267
12470.89 255
12471.94 258
12473.00 252
12474.05 294
12475.11 252
12476.16 259
12477.22 267
12478.27 263
12479.33 285
12480.38 304
12481.44 301
12482.49 255
12483.55 253
12484.60 227
12485.66 229
12486.71 255
12487.77 258
12488.83 273
12489.88 285
12490.94 256
12491.99 259
12493.05 234
12494.10 293
12495.16 272
12496.22 290
12497.27 300
12498.33 303
12499.38 290
12500.44 284
12501.50 280
12502.55 268
12503.61 264
12504.67 278
12505.72 245
12506.78 260
12507.83 262
12508.89 261
12509.95 283
12511.00 291
12512.06 301
12513.12 281
12514.17 268
12515.23 270
12516.29 275
12517.34 302
12518.40 294
12519.46 279
12520.52 290
12521.57 307
12522.63 306
12523.69 304
12524.74 299
12525.80 346
12526.86 320
12527.92 310
12528.97 341
12530.03 333
12531.09 389
12532.15 373
12533.20 407
12534.26 438
12535.32 417
12536.38 474
12537.43 444
12538.49 399
12539.55 416
12540.61 421
12541.66 396
12542.72 364
12543.78 360
12544.84 349
12545.90 328
12546.95 315
12548.01 291
12549.07 287
12550.13 286
12551.19 275
12552.25 339
12553.30 314
12554.36 281
12555.42 262
12556.48 305
12557.54 314
12558.60 273
12559.65 297
12560.71 247
12561.77 275
12562.83 286
12563.89 291
12564.95 315
12566.01 323
12567.07 281
12568.13 286
12569.18 285
12570.24 290
12571.30 288
12572.36 282
12573.42 259
12574.48 271
12575.54 308
12576.60 278
12577.66 293
12578.72 275
12579.78 282
12580.84 272
12581.90 281
12582.96 266
12584.02 245
12585.07 245
12586.13 272
12587.19 315
12588.25 264
12589.31 281
12590.37 272
12591.43 307
12592.49 294
12593.55 287
12594.61 298
12595.67 297
12596.73 284
12597.79 335
12598.86 330
12599.92 295
12600.98 320
12602.04 338
12603.10 316
12604.16 324
12605.22 283
12606.28 324
12607.34 355
12608.40 335
12609.46 353
12610.52 364
12611.58 406
12612.64 375
12613.70 402
12614.76 386
12615.83 382
12616.89 390
12617.95 438
12619.01 416
12620.07 398
12621.13 373
12622.19 403
12623.25 367
12624.32 293
12625.38 320
12626.44 315
12627.50 304
12628.56 329
12629.62 323
12630.68 330
12631.75 352
12632.81 335
12633.87 325
12634.93 312
12635.99 281
12637.05 303
12638.12 307
12639.18 310
12640.24 330
12641.30 316
12642.36 320
12643.43 303
12644.49 279
12645.55 291
12646.61 303
12647.68 302
12648.74 266
12649.80 280
12650.86 286
12651.93 282
12652.99 280
12654.05 266
12655.11 302
12656.18 276
12657.24 310
12658.30 282
12659.36 271
12660.43 294
12661.49 299
12662.55 277
12663.62 237
12664.68 248
12665.74 304
12666.81 289
12667.87 279
12668.93 242
12670.00 262
12671.06 247
12672.12 245
12673.19 281
12674.25 262
12675.31 251
12676.38 249
12677.44 297
12678.50 308
12679.57 302
12680.63 329
12681.69 317
12682.76 292
12683.82 266
12684.89 247
12685.95 285
12687.01 278
12688.08 293
12689.14 290
12690.21 321
12691.27 291
12692.33 297
12693.40 330
12694.46 317
12695.53 298
12696.59 299
12697.66 305
12698.72 315
12699.79 315
12700.85 327
12701.91 314
12702.98 296
12704.04 329
12705.11 289
12706.17 305
12707.24 301
12708.30 334
12709.37 351
12710.43 317
12711.50 317
12712.56 311
12713.63 325
12714.69 293
12715.76 276
12716.82 312
12717.89 311
12718.95 283
12720.02 281
12721.09 314
12722.15 311
12723.22 307
12724.28 324
12725.35 320
12726.41 270
12727.48 275
12728.54 303
12729.61 311
12730.68 246
12731.74 270
12732.81 290
12733.87 328
12734.94 242
12736.01 266
12737.07 268
12738.14 318
12739.20 319
12740.27 295
12741.34 273
12742.40 293
12743.47 287
12744.54 325
12745.60 318
12746.67 317
12747.74 323
12748.80 344
12749.87 300
12750.94 288
12752.00 306
12753.07 322
12754.14 324
12755.20 263
12756.27 269
12757.34 273
12758.40 276
12759.47 322
12760.54 268
12761.60 297
12762.67 309
12763.74 267
12764.81 252
12765.87 278
12766.94 308
12768.01 262
12769.08 282
12770.14 285
12771.21 294
12772.28 258
12773.35 300
12774.41 285
12775.48 272
12776.55 264
12777.62 295
12778.68 274
12779.75 262
12780.82 272
12781.89 254
12782.96 237
12784.02 296
12785.09 295
12786.16 293
12787.23 293
12788.30 252
12789.37 276
12790.43 288
12791.50 285
12792.57 279
12793.64 296
12794.71 285
12795.78 285
12796.84 247
12797.91 282
12798.98 288
12800.05 264
12801.12 307
12802.19 270
12803.26 281
12804.33 330
12805.40 252
12806.46 244
12807.53 252
12808.60 295
12809.67 350
12810.74 261
12811.81 259
12812.88 252
12813.95 272
12815.02 283
12816.09 267
12817.16 234
12818.23 288
12819.30 278
12820.37 308
12821.44 300
12822.50 261
12823.57 304
12824.64 288
12825.71 279
12826.78 262
12827.85 272
12828.92 292
12829.99 300
12831.06 267
12832.13 272
12833.20 305
12834.27 324
12835.34 315
12836.41 280
12837.49 262
12838.56 235
12839.63 271
12840.70 275
12841.77 295
12842.84 258
12843.91 293
12844.98 310
12846.05 291
12847.12 262
12848.19 274
12849.26 296
12850.33 293
12851.40 274
12852.47 254
12853.55 269
12854.62 229
12855.69 241
12856.76 242
12857.83 258
12858.90 283
12859.97 288
12861.04 243
12862.11 277
12863.19 249
12864.26 265
12865.33 280
12866.40 246
12867.47 251
12868.54 227
12869.62 240
12870.69 222
12871.76 205
12872.83 244
12873.90 250
12874.97 239
12876.05 271
12877.12 253
12878.19 237
12879.26 229
12880.33 261
12881.41 230
12882.48 241
12883.55 255
12884.62 262
12885.70 250
12886.77 248
12887.84 274
12888.91 221
12889.98 268
12891.06 228
12892.13 234
12893.20 238
12894.28 240
12895.35 216
12896.42 233
12897.49 222
12898.57 210
12899.64 273
12900.71 247
12901.79 255
12902.86 191
12903.93 231
12905.00 236
12906.08 224
12907.15 220
12908.22 237
12909.30 231
12910.37 254
12911.44 235
12912.52 206
12913.59 245
12914.66 254
12915.74 248
12916.81 215
12917.89 216
12918.96 200
12920.03 214
12921.11 231
12922.18 238
12923.25 220
12924.33 259
12925.40 265
12926.48 243
12927.55 222
12928.62 239
12929.70 240
12930.77 260
12931.85 239
12932.92 262
12934.00 225
12935.07 208
12936.14 241
12937.22 240
12938.29 265
12939.37 239
12940.44 255
12941.52 228
12942.59 242
12943.67 233
12944.74 236
12945.82 222
12946.89 216
12947.97 222
12949.04 233
12950.12 259
12951.19 201
12952.27 232
12953.34 217
12954.42 232
12955.49 229
12956.57 235
12957.64 213
12958.72 221
12959.79 207
12960.87 222
12961.94 197
12963.02 222
12964.10 246
12965.17 254
12966.25 212
12967.32 217
12968.40 231
12969.47 206
12970.55 253
12971.63 223
12972.70 235
12973.78 238
12974.85 236
12975.93 230
12977.01 215
12978.08 240
12979.16 211
12980.23 231
12981.31 238
12982.39 230
12983.46 226
12984.54 230
12985.62 226
12986.69 240
12987.77 242
12988.85 230
12989.92 219
12991.00 248
12992.08 233
12993.15 223
12994.23 224
12995.31 235
12996.38 233
12997.46 217
12998.54 231
12999.61 224
13000.69 242
13001.77 222
13002.85 225
13003.92 212
13005.00 225
13006.08 195
13007.16 212
13008.23 221
13009.31 236
13010.39 218
13011.47 230
13012.54 249
13013.62 248
13014.70 212
13015.78 209
13016.85 207
13017.93 209
13019.01 207
13020.09 213
13021.17 230
13022.24 225
13023.32 231
13024.40 228
13025.48 208
13026.56 201
13027.63 217
13028.71 244
13029.79 255
13030.87 257
13031.95 227
13033.03 249
13034.10 247
13035.18 250
13036.26 214
13037.34 219
13038.42 231
13039.50 212
13040.58 226
13041.66 254
13042.73 239
13043.81 222
13044.89 220
13045.97 251
13047.05 255
13048.13 209
13049.21 253
13050.29 241
13051.37 233
13052.45 226
13053.53 252
13054.60 260
13055.68 244
13056.76 246
13057.84 254
13058.92 238
13060.00 240
13061.08 218
13062.16 243
13063.24 221
13064.32 228
13065.40 230
13066.48 208
13067.56 254
13068.64 250
13069.72 224
13070.80 220
13071.88 238
13072.96 230
13074.04 268
13075.12 228
13076.20 213
13077.28 243
13078.36 218
13079.44 225
13080.52 183
13081.60 214
13082.68 197
13083.76 193
13084.84 209
13085.93 229
13087.01 221
13088.09 237
13089.17 187
13090.25 217
13091.33 246
13092.41 233
13093.49 199
13094.57 201
13095.65 196
13096.73 234
13097.82 186
13098.90 220
13099.98 218
13101.06 201
13102.14 228
13103.22 202
13104.30 233
13105.38 226
13106.47 231
13107.55 222
13108.63 244
13109.71 205
13110.79 208
13111.87 239
13112.96 242
13114.04 234
13115.12 201
13116.20 237
13117.28 242
13118.37 221
13119.45 217
13120.53 236
13121.61 236
13122.69 220
13123.78 248
13124.86 235
13125.94 239
13127.02 206
13128.11 204
13129.19 203
13130.27 208
13131.35 215
13132.44 211
13133.52 204
13134.60 191
13135.68 238
13136.77 249
13137.85 250
13138.93 228
13140.01 217
13141.10 231
13142.18 214
13143.26 257
13144.35 237
13145.43 234
13146.51 216
13147.60 206
13148.68 208
13149.76 221
13150.85 188
13151.93 205
13153.01 224
13154.10 244
13155.18 210
13156.26 220
13157.35 204
13158.43 227
13159.51 237
13160.60 245
13161.68 226
13162.77 204
13163.85 242
13164.93 243
13166.02 228
13167.10 232
13168.19 241
13169.27 226
13170.35 228
13171.44 239
13172.52 243
13173.61 232
13174.69 264
13175.78 268
13176.86 236
13177.94 249
13179.03 217
13180.11 219
13181.20 209
13182.28 238
13183.37 213
13184.45 218
13185.54 239
13186.62 198
13187.71 209
13188.79 250
13189.88 209
13190.96 226
13192.05 231
13193.13 214
13194.22 210
13195.30 203
13196.39 230
13197.47 210
13198.56 226
13199.64 235
13200.73 273
13201.81 215
13202.90 208
13203.98 243
13205.07 232
13206.16 219
13207.24 240
13208.33 257
13209.41 247
13210.50 264
13211.58 248
13212.67 258
13213.76 186
13214.84 218
13215.93 246
13217.01 215
13218.10 232
13219.19 214
13220.27 231
13221.36 210
13222.45 213
13223.53 217
13224.62 222
13225.70 244
13226.79 239
13227.88 225
13228.96 234
13230.05 201
13231.14 221
13232.22 233
13233.31 236
13234.40 192
13235.48 185
13236.57 198
13237.66 217
13238.74 211
13239.83 245
13240.92 222
13242.01 212
13243.09 197
13244.18 229
13245.27 226
13246.35 217
13247.44 183
13248.53 206
13249.62 256
13250.70 238
13251.79 241
13252.88 192
13253.97 221
13255.05 221
13256.14 217
13257.23 242
13258.32 194
13259.41 228
13260.49 229
13261.58 177
13262.67 226
13263.76 212
13264.85 235
13265.93 230
13267.02 230
13268.11 210
13269.20 223
13270.29 216
13271.37 224
13272.46 250
13273.55 214
13274.64 215
13275.73 223
13276.82 234
13277.91 231
13278.99 242
13280.08 247
13281.17 235
13282.26 226
13283.35 227
13284.44 268
13285.53 241
13286.62 211
13287.70 234
13288.79 264
13289.88 244
13290.97 251
13292.06 249
13293.15 252
13294.24 258
13295.33 274
13296.42 266
13297.51 252
13298.60 242
13299.69 258
13300.78 218
13301.87 216
13302.95 268
13304.04 244
13305.13 247
13306.22 241
13307.31 232
13308.40 217
13309.49 245
13310.58 229
13311.67 229
13312.76 226
13313.85 221
13314.94 246
13316.03 267
13317.12 266
13318.21 235
13319.30 228
13320.39 261
13321.48 274
13322.58 273
13323.67 266
13324.76 277
13325.85 271
13326.94 237
13328.03 236
13329.12 251
13330.21 244
13331.30 216
13332.39 187
13333.48 248
13334.57 264
13335.66 245
13336.75 258
13337.85 214
13338.94 223
13340.03 241
13341.12 257
13342.21 226
13343.30 241
13344.39 260
13345.48 259
13346.58 224
13347.67 242
13348.76 244
13349.85 264
13350.94 233
13352.03 225
13353.12 250
13354.22 257
13355.31 269
13356.40 254
13357.49 244
13358.58 249
13359.68 232
13360.77 254
13361.86 277
13362.95 273
13364.04 280
13365.14 272
13366.23 250
13367.32 244
13368.41 264
13369.51 237
13370.60 252
13371.69 261
13372.78 272
13373.87 268
13374.97 252
13376.06 250
13377.15 266
13378.25 255
13379.34 246
13380.43 276
13381.52 274
13382.62 260
13383.71 233
13384.80 249
13385.90 253
13386.99 251
13388.08 253
13389.17 245
13390.27 248
13391.36 245
13392.45 235
13393.55 225
13394.64 233
13395.73 296
13396.83 262
13397.92 248
13399.02 195
13400.11 233
13401.20 259
13402.30 284
13403.39 250
13404.48 213
13405.58 232
13406.67 242
13407.77 252
13408.86 254
13409.95 225
13411.05 253
13412.14 255
13413.24 232
13414.33 227
13415.42 266
13416.52 262
13417.61 292
13418.71 254
13419.80 241
13420.90 248
13421.99 278
13423.08 254
13424.18 263
13425.27 228
13426.37 238
13427.46 276
13428.56 248
13429.65 232
13430.75 267
13431.84 247
13432.94 251
13434.03 221
13435.13 235
13436.22 230
13437.32 242
13438.41 255
13439.51 256
13440.60 251
13441.70 244
13442.79 235
13443.89 236
13444.98 251
13446.08 229
13447.18 223
13448.27 267
13449.37 277
13450.46 247
13451.56 234
13452.65 240
13453.75 243
13454.85 238
13455.94 272
13457.04 237
13458.13 261
13459.23 312
13460.33 288
13461.42 267
13462.52 254
13463.61 297
13464.71 298
13465.81 268
13466.90 263
13468.00 274
13469.10 254
13470.19 242
13471.29 259
13472.38 282
13473.48 306
13474.58 263
13475.67 246
13476.77 262
13477.87 249
13478.96 262
13480.06 278
13481.16 243
13482.26 250
13483.35 245
13484.45 250
13485.55 224
13486.64 232
13487.74 230
13488.84 267
13489.94 281
13491.03 300
13492.13 278
13493.23 243
13494.32 249
13495.42 276
13496.52 262
13497.62 258
13498.72 266
13499.81 239
13500.91 266
13502.01 274
13503.11 282
13504.20 281
13505.30 304
13506.40 313
13507.50 275
13508.60 285
13509.69 278
13510.79 266
13511.89 283
13512.99 269
13514.09 277
13515.18 313
13516.28 330
13517.38 312
13518.48 278
13519.58 286
13520.68 289
13521.78 276
13522.87 282
13523.97 267
13525.07 276
13526.17 267
13527.27 296
13528.37 278
13529.47 285
13530.57 255
13531.66 272
13532.76 264
13533.86 242
13534.96 262
13536.06 263
13537.16 258
13538.26 274
13539.36 255
13540.46 269
13541.56 288
13542.66 279
13543.76 272
13544.86 256
13545.96 282
13547.05 230
13548.15 227
13549.25 243
13550.35 262
13551.45 274
13552.55 237
13553.65 259
13554.75 279
13555.85 236
13556.95 239
13558.05 226
13559.15 258
13560.25 279
13561.35 256
13562.45 221
13563.55 227
13564.65 270
13565.75 281
13566.85 253
13567.96 249
13569.06 266
13570.16 252
13571.26 246
13572.36 232
13573.46 252
13574.56 264
13575.66 278
13576.76 203
13577.86 241
13578.96 262
13580.06 247
13581.16 258
13582.27 250
13583.37 246
13584.47 246
13585.57 270
13586.67 234
13587.77 271
13588.87 235
13589.97 236
13591.08 262
13592.18 268
13593.28 280
13594.38 251
13595.48 280
13596.58 237
13597.68 276
13598.79 283
13599.89 277
13600.99 250
13602.09 268
13603.19 256
13604.30 258
13605.40 270
13606.50 253
13607.60 250
13608.70 267
13609.81 300
13610.91 267
13612.01 302
13613.11 246
13614.21 255
13615.32 244
13616.42 280
13617.52 272
13618.62 282
13619.73 269
13620.83 270
13621.93 278
13623.03 262
13624.14 262
13625.24 258
13626.34 270
13627.45 305
13628.55 312
13629.65 262
13630.75 274
13631.86 254
13632.96 306
13634.06 254
13635.17 274
13636.27 291
13637.37 255
13638.48 272
13639.58 258
13640.68 271
13641.79 289
13642.89 262
13643.99 281
13645.10 281
13646.20 260
13647.30 253
13648.41 264
13649.51 264
13650.62 256
13651.72 259
13652.82 274
13653.93 301
13655.03 305
13656.14 275
13657.24 283
13658.34 268
13659.45 271
13660.55 255
13661.66 254
13662.76 265
13663.87 296
13664.97 296
13666.07 278
13667.18 264
13668.28 289
13669.39 288
13670.49 284
13671.60 293
13672.70 280
13673.81 268
13674.91 268
13676.02 309
13677.12 318
13678.23 281
13679.33 309
13680.44 285
13681.54 304
13682.65 292
13683.75 274
13684.86 265
13685.96 272
13687.07 278
13688.17 275
13689.28 281
13690.38 297
13691.49 304
13692.59 285
13693.70 315
13694.80 278
13695.91 261
13697.02 254
13698.12 296
13699.23 330
13700.33 309
13701.44 293
13702.55 281
13703.65 289
13704.76 289
13705.86 323
13706.97 269
13708.08 313
13709.18 330
13710.29 296
13711.39 314
13712.50 292
13713.61 349
13714.71 338
13715.82 362
13716.93 346
13718.03 343
13719.14 344
13720.25 338
13721.35 360
13722.46 370
13723.57 381
13724.67 397
13725.78 410
13726.89 406
13727.99 404
13729.10 416
13730.21 379
13731.31 379
13732.42 368
13733.53 341
13734.64 347
13735.74 333
13736.85 300
13737.96 328
13739.07 331
13740.17 331
13741.28 321
13742.39 303
13743.50 338
13744.60 339
13745.71 332
13746.82 334
13747.93 302
13749.03 285
13750.14 284
13751.25 290
13752.36 306
13753.47 294
13754.57 257
13755.68 335
13756.79 335
13757.90 337
13759.01 287
13760.11 323
13761.22 357
13762.33 285
13763.44 292
13764.55 300
13765.66 313
13766.76 311
13767.87 306
13768.98 309
13770.09 331
13771.20 332
13772.31 323
13773.42 320
13774.53 320
13775.63 341
13776.74 337
13777.85 352
13778.96 300
13780.07 330
13781.18 343
13782.29 383
13783.40 379
13784.51 340
13785.62 341
13786.73 369
13787.83 369
13788.94 355
13790.05 325
13791.16 351
13792.27 344
13793.38 343
13794.49 333
13795.60 309
13796.71 327
13797.82 356
13798.93 314
13800.04 287
13801.15 302
13802.26 348
13803.37 342
13804.48 319
13805.59 357
13806.70 304
13807.81 321
13808.92 326
13810.03 312
13811.14 324
13812.25 328
13813.36 376
13814.47 378
13815.58 305
13816.69 296
13817.80 328
13818.91 319
13820.03 385
13821.14 425
13822.25 383
13823.36 384
13824.47 355
13825.58 368
13826.69 376
13827.80 363
13828.91 381
13830.02 365
13831.13 358
13832.25 326
13833.36 320
13834.47 318
13835.58 321
13836.69 300
13837.80 300
13838.91 316
13840.02 336
13841.14 315
13842.25 305
13843.36 285
13844.47 343
13845.58 330
13846.69 318
13847.81 307
13848.92 319
13850.03 306
13851.14 273
13852.25 295
13853.37 299
13854.48 327
13855.59 301
13856.70 309
13857.81 299
13858.93 267
13860.04 288
13861.15 295
13862.26 298
13863.38 285
13864.49 314
13865.60 294
13866.71 326
13867.83 295
13868.94 293
13870.05 303
13871.16 311
13872.28 273
13873.39 309
13874.50 255
13875.61 280
13876.73 294
13877.84 296
13878.95 302
13880.07 276
13881.18 290
13882.29 291
13883.41 284
13884.52 260
13885.63 299
13886.75 280
13887.86 340
13888.97 330
13890.09 320
13891.20 318
13892.31 304
13893.43 319
13894.54 297
13895.65 319
13896.77 306
13897.88 300
13899.00 312
13900.11 304
13901.22 353
13902.34 344
13903.45 322
13904.57 323
13905.68 399
13906.79 396
13907.91 364
13909.02 370
13910.14 326
13911.25 311
13912.37 312
13913.48 310
13914.59 319
13915.71 323
13916.82 333
13917.94 326
13919.05 325
13920.17 297
13921.28 302
13922.40 339
13923.51 309
13924.63 321
13925.74 281
13926.86 276
13927.97 286
13929.09 290
13930.20 294
13931.32 273
13932.43 292
13933.55 272
13934.66 294
13935.78 292
13936.89 286
13938.01 310
13939.12 301
13940.24 312
13941.35 287
13942.47 304
13943.59 307
13944.70 274
13945.82 275
13946.93 305
13948.05 324
13949.16 290
13950.28 295
13951.40 277
13952.51 278
13953.63 236
13954.74 268
13955.86 265
13956.98 299
13958.09 295
13959.21 264
13960.33 282
13961.44 277
13962.56 271
13963.67 255
13964.79 257
13965.91 259
13967.02 249
13968.14 263
13969.26 246
13970.37 258
13971.49 256
13972.61 249
13973.72 252
13974.84 268
13975.96 278
13977.08 284
13978.19 250
13979.31 253
13980.43 275
13981.54 273
13982.66 253
13983.78 255
13984.90 245
13986.01 275
13987.13 245
13988.25 224
13989.37 249
13990.48 239
13991.60 233
13992.72 245
13993.84 274
13994.95 279
13996.07 255
13997.19 260
13998.31 287
13999.42 272
14000.54 264
14001.66 242
14002.78 272
14003.90 263
14005.01 225
14006.13 253
14007.25 254
14008.37 250
14009.49 244
14010.61 259
14011.72 231
14012.84 252
14013.96 228
14015.08 278
14016.20 270
14017.32 246
14018.43 253
14019.55 272
14020.67 277
14021.79 263
14022.91 261
14024.03 266
14025.15 238
14026.27 261
14027.39 252
14028.50 293
14029.62 261
14030.74 278
14031.86 256
14032.98 269
14034.10 258
14035.22 273
14036.34 258
14037.46 264
14038.58 254
14039.70 250
14040.82 279
14041.94 268
14043.06 237
14044.18 275
14045.30 280
14046.41 277
14047.53 301
14048.65 281
14049.77 274
14050.89 246
14052.01 291
14053.13 276
14054.25 245
14055.37 201
14056.49 241
14057.61 251
14058.74 261
14059.86 250
14060.98 296
14062.10 285
14063.22 278
14064.34 283
14065.46 271
14066.58 238
14067.70 268
14068.82 301
14069.94 261
14071.06 295
14072.18 275
14073.30 276
14074.42 292
14075.54 269
14076.66 271
14077.79 332
14078.91 288
14080.03 289
14081.15 323
14082.27 293
14083.39 278
14084.51 296
14085.63 296
14086.76 344
14087.88 336
14089.00 303
14090.12 342
14091.24 317
14092.36 290
14093.48 305
14094.61 343
14095.73 321
14096.85 330
14097.97 341
14099.09 328
14100.22 302
14101.34 309
14102.46 329
14103.58 361
14104.70 349
14105.83 359
14106.95 396
14108.07 387
14109.19 384
14110.31 389
14111.44 363
14112.56 409
14113.68 394
14114.80 358
14115.93 346
14117.05 318
14118.17 298
14119.29 297
14120.42 279
14121.54 294
14122.66 286
14123.79 331
14124.91 268
14126.03 254
14127.15 258
14128.28 281
14129.40 256
14130.52 271
14131.65 283
14132.77 273
14133.89 281
14135.02 314
14136.14 267
14137.26 277
14138.39 268
14139.51 261
14140.63 277
14141.76 257
14142.88 236
14144.00 251
14145.13 265
14146.25 234
14147.38 265
14148.50 252
14149.62 286
14150.75 253
14151.87 246
14152.99 246
14154.12 254
14155.24 235
14156.37 276
14157.49 253
14158.62 221
14159.74 227
14160.86 258
14161.99 262
14163.11 233
14164.24 265
14165.36 256
14166.49 258
14167.61 253
14168.74 269
14169.86 253
14170.99 246
14172.11 222
14173.23 241
14174.36 265
14175.48 240
14176.61 232
14177.73 278
14178.86 248
14179.98 230
14181.11 231
14182.23 274
14183.36 240
14184.49 225
14185.61 232
14186.74 258
14187.86 219
14188.99 225
14190.11 271
14191.24 260
14192.36 227
14193.49 214
14194.61 227
14195.74 260
14196.87 234
14197.99 251
14199.12 263
14200.24 243
14201.37 258
14202.50 261
14203.62 250
14204.75 225
14205.87 236
14207.00 232
14208.13 262
14209.25 221
14210.38 223
14211.50 237
14212.63 242
14213.76 242
14214.88 246
14216.01 263
14217.14 246
14218.26 269
14219.39 276
14220.52 264
14221.64 257
14222.77 268
14223.90 218
14225.02 263
14226.15 244
14227.28 257
14228.41 269
14229.53 230
14230.66 204
14231.79 223
14232.91 234
14234.04 231
14235.17 247
14236.30 230
14237.42 212
14238.55 257
14239.68 240
14240.81 210
14241.93 207
14243.06 216
14244.19 211
14245.32 252
14246.44 238
14247.57 194
14248.70 219
14249.83 215
14250.95 224
14252.08 230
14253.21 221
14254.34 200
14255.47 213
14256.59 218
14257.72 235
14258.85 231
14259.98 231
14261.11 216
14262.24 212
14263.36 222
14264.49 212
14265.62 206
14266.75 228
14267.88 194
14269.01 186
14270.14 238
14271.26 252
14272.39 229
14273.52 201
14274.65 228
14275.78 227
14276.91 213
14278.04 220
14279.17 246
14280.30 220
14281.42 211
14282.55 200
14283.68 219
14284.81 208
14285.94 228
14287.07 210
14288.20 186
14289.33 223
14290.46 214
14291.59 242
14292.72 214
14293.85 214
14294.98 188
14296.11 206
14297.24 206
14298.37 183
14299.50 201
14300.63 190
14301.76 193
14302.89 208
14304.02 229
14305.15 209
14306.28 171
14307.41 218
14308.54 229
14309.67 177
14310.80 201
14311.93 247
14313.06 230
14314.19 207
14315.32 189
14316.45 198
14317.58 242
14318.71 220
14319.84 198
14320.97 208
14322.10 205
14323.23 200
14324.36 200
14325.49 187
14326.63 198
14327.76 201
14328.89 219
14330.02 199
14331.15 206
14332.28 203
14333.41 207
14334.54 205
14335.67 220
14336.81 181
14337.94 182
14339.07 175
14340.20 205
14341.33 203
14342.46 208
14343.59 214
14344.73 177
14345.86 179
14346.99 188
14348.12 206
14349.25 178
14350.38 169
14351.52 197
14352.65 197
14353.78 168
14354.91 204
14356.04 229
14357.18 209
14358.31 190
14359.44 172
14360.57 183
14361.71 172
14362.84 181
14363.97 177
14365.10 169
14366.24 218
14367.37 221
14368.50 187
14369.63 177
14370.77 181
14371.90 194
14373.03 209
14374.16 191
14375.30 192
14376.43 187
14377.56 150
14378.70 191
14379.83 193
14380.96 172
14382.09 230
14383.23 203
14384.36 215
14385.49 198
14386.63 193
14387.76 195
14388.89 199
14390.03 182
14391.16 171
14392.29 209
14393.43 196
14394.56 181
14395.70 155
14396.83 187
14397.96 211
14399.10 197
14400.23 188
14401.36 201
14402.50 173
14403.63 173
14404.77 188
14405.90 166
14407.03 190
14408.17 195
14409.30 183
14410.44 192
14411.57 187
14412.71 193
14413.84 171
14414.97 218
14416.11 235
14417.24 189
14418.38 171
14419.51 199
14420.65 206
14421.78 203
14422.92 177
14424.05 217
14425.19 188
14426.32 193
14427.46 192
14428.59 207
14429.73 203
14430.86 188
14432.00 207
14433.13 195
14434.27 169
14435.40 190
14436.54 229
14437.67 219
14438.81 213
14439.94 204
14441.08 233
14442.21 233
14443.35 210
14444.48 228
14445.62 204
14446.76 201
14447.89 189
14449.03 203
14450.16 197
14451.30 217
14452.43 204
14453.57 195
14454.71 233
14455.84 209
14456.98 224
14458.11 200
14459.25 209
14460.39 202
14461.52 191
14462.66 167
14463.80 189
14464.93 202
14466.07 178
14467.20 174
14468.34 190
14469.48 212
14470.61 196
14471.75 197
14472.89 191
14474.02 202
14475.16 216
14476.30 206
14477.43 215
14478.57 235
14479.71 219
14480.85 211
14481.98 211
14483.12 208
14484.26 188
14485.39 235
14486.53 209
14487.67 243
14488.81 209
14489.94 173
14491.08 202
14492.22 205
14493.36 190
14494.49 194
14495.63 213
14496.77 191
14497.91 208
14499.04 209
14500.18 226
14501.32 243
14502.46 209
14503.59 219
14504.73 193
14505.87 186
14507.01 207
14508.15 216
14509.28 193
14510.42 190
14511.56 239
14512.70 244
14513.84 196
14514.98 179
14516.11 232
14517.25 244
14518.39 215
14519.53 219
14520.67 216
14521.81 264
14522.95 220
14524.08 191
14525.22 210
14526.36 184
14527.50 196
14528.64 211
14529.78 211
14530.92 191
14532.06 212
14533.20 245
14534.33 219
14535.47 211
14536.61 188
14537.75 191
14538.89 206
14540.03 208
14541.17 205
14542.31 223
14543.45 215
14544.59 196
14545.73 195
14546.87 193
14548.01 212
14549.15 210
14550.29 209
14551.43 210
14552.57 217
14553.71 171
14554.85 184
14555.99 188
14557.13 202
14558.27 212
14559.41 181
14560.55 228
14561.69 202
14562.83 205
14563.97 195
14565.11 229
14566.25 170
14567.39 215
14568.53 198
14569.67 184
14570.81 196
14571.95 163
14573.09 170
14574.23 161
14575.37 176
14576.51 172
14577.65 184
14578.79 176
14579.94 179
14581.08 186
14582.22 188
14583.36 166
14584.50 192
14585.64 190
14586.78 207
14587.92 184
14589.06 166
14590.21 170
14591.35 178
14592.49 204
14593.63 169
14594.77 190
14595.91 162
14597.05 211
14598.20 172
14599.34 183
14600.48 187
14601.62 192
14602.76 175
14603.90 182
14605.05 179
14606.19 182
14607.33 215
14608.47 191
14609.61 209
14610.76 169
14611.90 184
14613.04 194
14614.18 186
14615.32 184
14616.47 181
14617.61 198
14618.75 199
14619.89 183
14621.04 196
14622.18 174
14623.32 205
14624.46 196
14625.61 207
14626.75 211
14627.89 183
14629.04 202
14630.18 208
14631.32 188
14632.46 195
14633.61 198
14634.75 182
14635.89 198
14637.04 196
14638.18 206
14639.32 196
14640.47 198
14641.61 180
14642.75 199
14643.90 204
14645.04 224
14646.18 194
14647.33 201
14648.47 203
14649.61 210
14650.76 203
14651.90 196
14653.05 211
14654.19 204
14655.33 218
14656.48 199
14657.62 196
14658.76 200
14659.91 194
14661.05 191
14662.20 197
14663.34 176
14664.49 185
14665.63 187
14666.77 178
14667.92 177
14669.06 180
14670.21 191
14671.35 155
14672.50 204
14673.64 171
14674.79 175
14675.93 186
14677.07 177
14678.22 180
14679.36 202
14680.51 180
14681.65 202
14682.80 175
14683.94 190
14685.09 210
14686.23 211
14687.38 206
14688.52 172
14689.67 170
14690.81 155
14691.96 186
14693.10 172
14694.25 164
14695.40 153
14696.54 167
14697.69 181
14698.83 171
14699.98 159
14701.12 154
14702.27 152
14703.41 169
14704.56 166
14705.71 152
14706.85 169
14708.00 162
14709.14 198
14710.29 167
14711.44 159
14712.58 173
14713.73 183
14714.87 155
14716.02 140
14717.17 158
14718.31 165
14719.46 159
14720.61 170
14721.75 147
14722.90 155
14724.05 169
14725.19 161
14726.34 152
14727.49 177
14728.63 181
14729.78 158
14730.93 175
14732.07 147
14733.22 151
14734.37 164
14735.51 169
14736.66 133
14737.81 139
14738.95 146
14740.10 151
14741.25 139
14742.40 135
14743.54 188
14744.69 200
14745.84 164
14746.99 142
14748.13 176
14749.28 152
14750.43 174
14751.58 173
14752.72 168
14753.87 166
14755.02 184
14756.17 165
14757.31 174
14758.46 172
14759.61 183
14760.76 185
14761.91 172
14763.05 178
14764.20 159
14765.35 185
14766.50 171
14767.65 150
14768.80 161
14769.94 182
14771.09 184
14772.24 155
14773.39 121
14774.54 142
14775.69 148
14776.83 176
14777.98 152
14779.13 141
14780.28 164
14781.43 170
14782.58 175
14783.73 142
14784.88 168
14786.03 177
14787.17 167
14788.32 133
14789.47 151
14790.62 134
14791.77 138
14792.92 168
14794.07 159
14795.22 166
14796.37 173
14797.52 190
14798.67 159
14799.82 176
14800.97 166
14802.12 155
14803.26 155
14804.41 178
14805.56 189
14806.71 160
14807.86 145
14809.01 139
14810.16 155
14811.31 143
14812.46 139
14813.61 158
14814.76 158
14815.91 161
14817.06 191
14818.21 184
14819.36 153
14820.51 177
14821.66 168
14822.82 152
14823.97 168
14825.12 150
14826.27 146
14827.42 143
14828.57 160
14829.72 165
14830.87 167
14832.02 160
14833.17 152
14834.32 164
14835.47 141
14836.62 138
14837.77 146
14838.93 162
14840.08 148
14841.23 139
14842.38 146
14843.53 197
14844.68 179
14845.83 137
14846.98 147
14848.14 147
14849.29 155
14850.44 145
14851.59 151
14852.74 145
14853.89 145
14855.04 152
14856.20 168
14857.35 150
14858.50 142
14859.65 147
14860.80 152
14861.96 130
14863.11 164
14864.26 152
14865.41 125
14866.56 161
14867.72 161
14868.87 155
14870.02 156
14871.17 166
14872.32 156
14873.48 155
14874.63 148
14875.78 190
14876.93 165
14878.09 161
14879.24 133
14880.39 133
14881.54 182
14882.70 178
14883.85 137
14885.00 152
14886.16 151
14887.31 149
14888.46 155
14889.61 127
14890.77 163
14891.92 137
14893.07 160
14894.23 157
14895.38 130
14896.53 155
14897.69 157
14898.84 166
14899.99 166
14901.15 159
14902.30 171
14903.45 151
14904.61 135
14905.76 173
14906.91 132
14908.07 136
14909.22 148
14910.38 149
14911.53 146
14912.68 143
14913.84 122
14914.99 158
14916.15 182
14917.30 137
14918.45 133
14919.61 134
14920.76 168
14921.92 160
14923.07 131
14924.22 140
14925.38 156
14926.53 143
14927.69 139
14928.84 137
14930.00 156
14931.15 132
14932.31 174
14933.46 152
14934.62 173
14935.77 164
14936.93 175
14938.08 156
14939.24 147
14940.39 147
14941.55 151
14942.70 166
14943.86 144
14945.01 171
14946.17 155
14947.32 188
14948.48 161
14949.63 168
14950.79 146
14951.94 143
14953.10 151
14954.25 151
14955.41 148
14956.56 141
14957.72 160
14958.88 147
14960.03 184
14961.19 153
14962.34 163
14963.50 166
14964.65 140
14965.81 130
14966.97 162
14968.12 179
14969.28 196
14970.43 160
14971.59 153
14972.75 146
14973.90 148
14975.06 148
14976.22 167
14977.37 138
14978.53 135
14979.69 151
14980.84 155
14982.00 157
14983.16 130
14984.31 156
14985.47 163
14986.63 164
14987.78 171
14988.94 203
14990.10 173
14991.25 141
14992.41 141
14993.57 155
14994.72 161
14995.88 172
14997.04 179
14998.20 160
14999.35 129
15000.51 142
15001.67 160
15002.82 168
15003.98 147
15005.14 153
15006.30 161
15007.45 152
15008.61 157
15009.77 149
15010.93 144
15012.09 166
15013.24 163
15014.40 155
15015.56 171
15016.72 146
15017.87 145
15019.03 144
15020.19 160
15021.35 157
15022.51 146
15023.67 141
15024.82 171
15025.98 148
15027.14 126
15028.30 165
15029.46 157
15030.62 144
15031.77 170
15032.93 171
15034.09 158
15035.25 129
15036.41 153
15037.57 152
15038.73 167
15039.88 167
15041.04 173
15042.20 169
15043.36 129
15044.52 129
15045.68 175
15046.84 172
15048.00 171
15049.16 157
15050.32 144
15051.47 138
15052.63 125
15053.79 161
15054.95 140
15056.11 150
15057.27 153
15058.43 167
15059.59 178
15060.75 167
15061.91 155
15063.07 160
15064.23 137
15065.39 149
15066.55 134
15067.71 172
15068.87 163
15070.03 139
15071.19 169
15072.35 137
15073.51 171
15074.67 175
15075.83 161
15076.99 166
15078.15 172
15079.31 156
15080.47 150
15081.63 147
15082.79 136
15083.95 156
15085.11 162
15086.27 141
15087.43 160
15088.59 145
15089.76 166
15090.92 151
15092.08 148
15093.24 162
15094.40 138
15095.56 162
15096.72 162
15097.88 183
15099.04 159
15100.20 155
15101.37 164
15102.53 156
15103.69 136
15104.85 149
15106.01 138
15107.17 134
15108.33 145
15109.50 184
15110.66 167
15111.82 149
15112.98 134
15114.14 155
15115.30 188
15116.47 139
15117.63 160
15118.79 164
15119.95 160
15121.11 151
15122.27 159
15123.44 140
15124.60 141
15125.76 134
15126.92 148
15128.09 132
15129.25 134
15130.41 158
15131.57 161
15132.73 140
15133.90 127
15135.06 172
15136.22 169
15137.38 138
15138.55 150
15139.71 156
15140.87 151
15142.04 168
15143.20 142
15144.36 134
15145.52 147
15146.69 155
15147.85 160
15149.01 144
15150.18 170
15151.34 124
15152.50 168
15153.67 156
15154.83 158
15155.99 169
15157.16 146
15158.32 169
15159.48 166
15160.65 151
15161.81 177
15162.97 163
15164.14 154
15165.30 148
15166.46 133
15167.63 155
15168.79 164
15169.95 162
15171.12 132
15172.28 157
15173.45 146
15174.61 160
15175.77 165
15176.94 157
15178.10 157
15179.27 172
15180.43 164
15181.60 173
15182.76 167
15183.92 155
15185.09 166
15186.25 165
15187.42 158
15188.58 183
15189.75 187
15190.91 180
15192.08 217
15193.24 178
15194.41 143
15195.57 172
15196.74 184
15197.90 170
15199.07 172
15200.23 179
15201.40 167
15202.56 177
15203.73 176
15204.89 167
15206.06 169
15207.22 169
15208.39 189
15209.55 186
15210.72 156
15211.88 168
15213.05 168
15214.21 166
15215.38 169
15216.54 156
15217.71 165
15218.88 159
15220.04 154
15221.21 174
15222.37 163
15223.54 160
15224.71 159
15225.87 148
15227.04 150
15228.20 152
15229.37 169
15230.54 164
15231.70 161
15232.87 133
15234.03 158
15235.20 168
15236.37 167
15237.53 179
15238.70 178
15239.87 188
15241.03 172
15242.20 186
15243.37 177
15244.53 175
15245.70 156
15246.87 172
15248.03 192
15249.20 220
15250.37 191
15251.53 184
15252.70 180
15253.87 195
15255.04 203
15256.20 175
15257.37 175
15258.54 164
15259.70 185
15260.87 158
15262.04 165
15263.21 167
15264.37 180
15265.54 170
15266.71 156
15267.88 162
15269.04 164
15270.21 145
15271.38 133
15272.55 132
15273.72 173
15274.88 163
15276.05 169
15277.22 169
15278.39 151
15279.56 172
15280.72 139
15281.89 143
15283.06 137
15284.23 162
15285.40 148
15286.56 165
15287.73 168
15288.90 175
15290.07 183
15291.24 176
15292.41 149
15293.58 175
15294.74 179
15295.91 179
15297.08 151
15298.25 147
15299.42 157
15300.59 189
15301.76 183
15302.93 176
15304.09 151
15305.26 152
15306.43 162
15307.60 193
15308.77 151
15309.94 150
15311.11 158
15312.28 149
15313.45 173
15314.62 160
15315.79 176
15316.96 159
15318.13 178
15319.30 157
15320.46 156
15321.63 187
15322.80 163
15323.97 168
15325.14 176
15326.31 164
15327.48 162
15328.65 143
15329.82 169
15330.99 143
15332.16 138
15333.33 153
15334.50 174
15335.67 171
15336.84 150
15338.01 152
15339.18 183
15340.36 150
15341.53 161
15342.70 156
15343.87 152
15345.04 162
15346.21 151
15347.38 147
15348.55 175
15349.72 157
15350.89 172
15352.06 174
15353.23 138
15354.40 146
15355.57 141
15356.75 164
15357.92 161
15359.09 171
15360.26 178
15361.43 171
15362.60 133
15363.77 174
15364.94 191
15366.11 173
15367.29 162
15368.46 167
15369.63 178
15370.80 182
15371.97 186
15373.14 153
15374.32 208
15375.49 166
15376.66 155
15377.83 159
15379.00 180
15380.17 151
15381.35 152
15382.52 156
15383.69 165
15384.86 178
15386.03 170
15387.21 195
15388.38 186
15389.55 164
15390.72 183
15391.90 167
15393.07 168
15394.24 182
15395.41 161
15396.59 180
15397.76 151
15398.93 166
15400.10 171
15401.28 184
15402.45 173
15403.62 169
15404.79 183
15405.97 184
15407.14 172
15408.31 202
15409.49 206
15410.66 182
15411.83 173
15413.01 141
15414.18 166
15415.35 176
15416.53 182
15417.70 171
15418.87 173
15420.05 138
15421.22 171
15422.39 173
15423.57 171
15424.74 162
15425.91 154
15427.09 156
15428.26 156
15429.43 164
15430.61 175
15431.78 187
15432.96 176
15434.13 180
15435.30 168
15436.48 169
15437.65 158
15438.83 162
15440.00 147
15441.17 174
15442.35 173
15443.52 193
15444.70 176
15445.87 181
15447.05 177
15448.22 175
15449.40 196
15450.57 180
15451.75 153
15452.92 165
15454.09 150
15455.27 143
15456.44 151
15457.62 165
15458.79 174
15459.97 157
15461.14 123
15462.32 139
15463.49 170
15464.67 155
15465.84 163
15467.02 154
15468.19 147
15469.37 187
15470.55 172
15471.72 153
15472.90 143
15474.07 167
15475.25 127
15476.42 147
15477.60 130
15478.77 189
15479.95 179
15481.13 179
15482.30 154
15483.48 142
15484.65 167
15485.83 170
15487.00 155
15488.18 131
15489.36 135
15490.53 142
15491.71 168
15492.89 143
15494.06 163
15495.24 168
15496.41 184
15497.59 126
15498.77 160
15499.94 152
15501.12 169
15502.30 153
15503.47 141
15504.65 140
15505.83 151
15507.00 179
15508.18 138
15509.36 179
15510.53 137
15511.71 187
15512.89 170
15514.06 155
15515.24 159
15516.42 163
15517.60 165
15518.77 159
15519.95 161
15521.13 157
15522.30 165
15523.48 147
15524.66 192
15525.84 147
15527.01 167
15528.19 136
15529.37 146
15530.55 170
15531.73 182
15532.90 166
15534.08 171
15535.26 156
15536.44 166
15537.61 178
15538.79 195
15539.97 165
15541.15 153
15542.33 193
15543.50 158
15544.68 184
15545.86 167
15547.04 160
15548.22 168
15549.40 202
15550.57 141
15551.75 173
15552.93 169
15554.11 169
15555.29 178
15556.47 178
15557.65 160
15558.82 154
15560.00 177
15561.18 154
15562.36 164
15563.54 147
15564.72 182
15565.90 171
15567.08 181
15568.26 161
15569.43 157
15570.61 175
15571.79 155
15572.97 178
15574.15 184
15575.33 149
15576.51 159
15577.69 170
15578.87 163
15580.05 160
15581.23 154
15582.41 185
15583.59 149
15584.77 167
15585.95 146
15587.13 191
15588.31 198
15589.49 168
15590.67 150
15591.85 161
15593.03 186
15594.21 164
15595.39 184
15596.57 173
15597.75 189
15598.93 153
15600.11 198
15601.29 162
15602.47 190
15603.65 168
15604.83 178
15606.01 189
15607.19 166
15608.37 156
15609.55 162
15610.73 178
15611.91 170
15613.09 169
15614.27 153
15615.45 187
15616.64 185
15617.82 192
15619.00 190
15620.18 185
15621.36 170
15622.54 175
15623.72 193
15624.90 182
15626.08 177
15627.27 199
15628.45 189
15629.63 157
15630.81 166
15631.99 186
15633.17 221
15634.35 210
15635.54 195
15636.72 187
15637.90 169
15639.08 218
15640.26 222
15641.45 175
15642.63 187
15643.81 194
15644.99 220
15646.17 186
15647.36 191
15648.54 201
15649.72 191
15650.90 183
15652.08 167
15653.27 217
15654.45 190
15655.63 183
15656.81 187
15658.00 178
15659.18 205
15660.36 235
15661.54 218
15662.73 197
15663.91 219
15665.09 194
15666.27 207
15667.46 204
15668.64 200
15669.82 217
15671.01 206
15672.19 212
15673.37 203
15674.56 209
15675.74 227
15676.92 223
15678.10 202
15679.29 175
15680.47 193
15681.65 210
15682.84 211
15684.02 191
15685.21 167
15686.39 192
15687.57 195
15688.76 220
15689.94 207
15691.12 204
15692.31 197
15693.49 229
15694.67 168
15695.86 184
15697.04 190
15698.23 208
15699.41 198
15700.59 184
15701.78 197
15702.96 209
15704.15 203
15705.33 175
15706.52 191
15707.70 180
15708.88 203
15710.07 207
15711.25 183
15712.44 170
15713.62 182
15714.81 187
15715.99 193
15717.18 202
15718.36 189
15719.55 220
15720.73 204
15721.92 206
15723.10 159
15724.29 174
15725.47 199
15726.66 198
15727.84 184
15729.03 189
15730.21 180
15731.40 222
15732.58 211
15733.77 224
15734.95 189
15736.14 230
15737.32 197
15738.51 181
15739.69 193
15740.88 198
15742.07 210
15743.25 211
15744.44 208
15745.62 206
15746.81 207
15747.99 204
15749.18 210
15750.37 213
15751.55 206
15752.74 220
15753.93 238
15755.11 210
15756.30 209
15757.48 217
15758.67 213
15759.86 223
15761.04 230
15762.23 253
15763.42 241
15764.60 276
15765.79 261
15766.98 212
15768.16 240
15769.35 237
15770.54 222
15771.72 220
15772.91 212
15774.10 201
15775.28 216
15776.47 206
15777.66 179
15778.84 204
15780.03 222
15781.22 194
15782.41 199
15783.59 181
15784.78 231
15785.97 210
15787.15 216
15788.34 179
15789.53 211
15790.72 191
15791.90 224
15793.09 196
15794.28 176
15795.47 168
15796.65 178
15797.84 215
15799.03 191
15800.22 199
15801.41 185
15802.59 207
15803.78 200
15804.97 186
15806.16 218
15807.35 203
15808.53 191
15809.72 179
15810.91 172
15812.10 195
15813.29 190
15814.48 193
15815.66 196
15816.85 168
15818.04 173
15819.23 183
15820.42 206
15821.61 190
15822.80 185
15823.98 182
15825.17 181
15826.36 186
15827.55 180
15828.74 180
15829.93 161
15831.12 139
15832.31 194
15833.50 179
15834.69 163
15835.87 159
15837.06 171
15838.25 178
15839.44 160
15840.63 136
15841.82 156
15843.01 193
15844.20 145
15845.39 186
15846.58 181
15847.77 160
15848.96 172
15850.15 193
15851.34 200
15852.53 170
15853.72 207
15854.91 183
15856.10 211
15857.29 194
15858.48 175
15859.67 198
15860.86 190
15862.05 164
15863.24 220
15864.43 187
15865.62 169
15866.81 158
15868.00 171
15869.19 200
15870.38 175
15871.57 176
15872.76 154
15873.95 200
15875.14 171
15876.33 158
15877.52 185
15878.72 175
15879.91 196
15881.10 198
15882.29 196
15883.48 175
15884.67 196
15885.86 208
15887.05 199
15888.24 168
15889.43 169
15890.63 170
15891.82 210
15893.01 188
15894.20 187
15895.39 212
15896.58 205
15897.77 196
15898.97 210
15900.16 197
15901.35 206
15902.54 183
15903.73 194
15904.92 206
15906.12 161
15907.31 203
15908.50 215
15909.69 203
15910.88 138
15912.08 194
15913.27 190
15914.46 194
15915.65 156
15916.85 200
15918.04 205
15919.23 186
15920.42 184
15921.61 178
15922.81 212
15924.00 200
15925.19 196
15926.38 177
15927.58 192
15928.77 189
15929.96 213
15931.16 210
15932.35 180
15933.54 172
15934.73 198
15935.93 203
15937.12 199
15938.31 190
15939.51 191
15940.70 234
15941.89 200
15943.09 194
15944.28 192
15945.47 219
15946.67 219
15947.86 188
15949.05 189
15950.25 190
15951.44 185
15952.63 199
15953.83 185
15955.02 171
15956.21 186
15957.41 192
15958.60 196
15959.80 199
15960.99 207
15962.18 204
15963.38 232
15964.57 178
15965.77 169
15966.96 167
15968.15 204
15969.35 156
15970.54 167
15971.74 184
15972.93 167
15974.13 172
15975.32 186
15976.51 149
15977.71 126
15978.90 185
15980.10 148
15981.29 179
15982.49 146
15983.68 177
15984.88 162
15986.07 175
15987.27 126
15988.46 160
15989.66 160
15990.85 175
15992.05 187
15993.24 167
15994.44 177
15995.63 170
15996.83 186
15998.02 160
15999.22 186
16000.41 168
16001.61 189
16002.80 176
16004.00 161
16005.20 146
16006.39 191
16007.59 170
16008.78 169
16009.98 141
16011.17 175
16012.37 152
16013.57 170
16014.76 170
16015.96 179
16017.15 181
16018.35 137
16019.55 149
16020.74 176
16021.94 196
16023.13 159
16024.33 180
16025.53 165
16026.72 146
16027.92 148
16029.12 172
16030.31 173
16031.51 157
16032.71 164
16033.90 178
16035.10 163
16036.30 163
16037.49 159
16038.69 147
16039.89 166
16041.08 141
16042.28 166
16043.48 158
16044.67 137
16045.87 122
16047.07 152
16048.27 143
16049.46 168
16050.66 164
16051.86 120
16053.06 155
16054.25 146
16055.45 154
16056.65 164
16057.84 158
16059.04 141
16060.24 181
16061.44 125
16062.64 137
16063.83 155
16065.03 175
16066.23 147
16067.43 168
16068.62 144
16069.82 147
16071.02 162
16072.22 139
16073.42 153
16074.62 157
16075.81 125
16077.01 131
16078.21 157
16079.41 128
16080.61 128
16081.81 138
16083.00 171
16084.20 143
16085.40 146
16086.60 136
16087.80 151
16089.00 137
16090.20 167
16091.39 162
16092.59 119
16093.79 146
16094.99 133
16096.19 165
16097.39 147
16098.59 173
16099.79 157
16100.99 140
16102.19 146
16103.38 164
16104.58 131
16105.78 117
16106.98 149
16108.18 153
16109.38 157
16110.58 160
16111.78 165
16112.98 127
16114.18 170
16115.38 144
16116.58 148
16117.78 129
16118.98 132
16120.18 147
16121.38 142
16122.58 157
16123.78 126
16124.98 139
16126.18 169
16127.38 156
16128.58 122
16129.78 127
16130.98 133
16132.18 179
16133.38 121
16134.58 128
16135.78 110
16136.98 130
16138.18 110
16139.38 151
16140.58 138
16141.78 147
16142.98 122
16144.19 156
16145.39 158
16146.59 120
16147.79 145
16148.99 152
16150.19 152
16151.39 134
16152.59 133
16153.79 147
16154.99 121
16156.20 149
16157.40 161
16158.60 143
16159.80 143
16161.00 152
16162.20 138
16163.40 147
16164.61 161
16165.81 147
16167.01 167
16168.21 156
16169.41 144
16170.61 162
16171.82 157
16173.02 144
16174.22 139
16175.42 142
16176.62 147
16177.82 126
16179.03 143
16180.23 143
16181.43 141
16182.63 134
16183.84 137
16185.04 136
16186.24 138
16187.44 141
16188.65 148
16189.85 127
16191.05 151
16192.25 143
16193.46 175
16194.66 125
16195.86 144
16197.06 170
16198.27 137
16199.47 122
16200.67 142
16201.87 159
16203.08 133
16204.28 136
16205.48 127
16206.69 158
16207.89 141
16209.09 145
16210.30 142
16211.50 156
16212.70 137
16213.91 125
16215.11 126
16216.31 150
16217.52 158
16218.72 153
16219.92 147
16221.13 155
16222.33 172
16223.53 143
16224.74 143
16225.94 123
16227.15 166
16228.35 166
16229.55 174
16230.76 138
16231.96 155
16233.17 178
16234.37 163
16235.57 145
16236.78 156
16237.98 167
16239.19 158
16240.39 137
16241.60 134
16242.80 145
16244.00 122
16245.21 127
16246.41 153
16247.62 147
16248.82 129
16250.03 155
16251.23 143
16252.44 129
16253.64 131
16254.85 166
16256.05 155
16257.26 145
16258.46 111
16259.67 119
16260.87 162
16262.08 154
16263.28 141
16264.49 119
16265.69 131
16266.90 132
16268.10 133
16269.31 139
16270.51 161
16271.72 147
16272.93 159
16274.13 159
16275.34 154
16276.54 169
16277.75 167
16278.95 170
16280.16 180
16281.37 171
16282.57 139
16283.78 151
16284.98 147
16286.19 145
16287.40 133
16288.60 150
16289.81 161
16291.01 160
16292.22 127
16293.43 125
16294.63 167
16295.84 173
16297.05 159
16298.25 145
16299.46 164
16300.67 167
16301.87 150
16303.08 127
16304.29 173
16305.49 136
16306.70 141
16307.91 126
16309.11 149
16310.32 129
16311.53 132
16312.73 137
16313.94 139
16315.15 122
16316.36 161
16317.56 163
16318.77 147
16319.98 147
16321.19 143
16322.39 159
16323.60 152
16324.81 156
16326.02 161
16327.22 160
16328.43 143
16329.64 150
16330.85 174
16332.05 164
16333.26 141
16334.47 147
16335.68 175
16336.88 184
16338.09 156
16339.30 135
16340.51 166
16341.72 147
16342.93 138
16344.13 129
16345.34 175
16346.55 174
16347.76 132
16348.97 161
16350.18 150
16351.38 140
16352.59 142
16353.80 134
16355.01 131
16356.22 115
16357.43 119
16358.64 150
16359.84 137
16361.05 128
16362.26 138
16363.47 168
16364.68 165
16365.89 136
16367.10 132
16368.31 129
16369.52 128
16370.73 129
16371.93 129
16373.14 130
16374.35 124
16375.56 151
16376.77 168
16377.98 114
16379.19 107
16380.40 133
16381.61 140
16382.82 136
16384.03 120
16385.24 135
16386.45 137
16387.66 137
16388.87 125
16390.08 129
16391.29 119
16392.50 111
16393.71 133
16394.92 155
16396.13 112
16397.34 130
16398.55 128
16399.76 131
16400.97 123
16402.18 108
16403.39 146
16404.60 117
16405.81 157
16407.02 154
16408.23 146
16409.44 137
16410.65 125
16411.86 153
16413.08 132
16414.29 127
16415.50 115
16416.71 120
16417.92 125
16419.13 137
16420.34 127
16421.55 141
16422.76 142
16423.97 117
16425.19 121
16426.40 134
16427.61 135
16428.82 107
16430.03 118
16431.24 138
16432.45 114
16433.67 126
16434.88 138
16436.09 131
16437.30 136
16438.51 121
16439.72 149
16440.94 133
16442.15 128
16443.36 152
16444.57 131
16445.78 150
16446.99 144
16448.21 174
16449.42 137
16450.63 127
16451.84 115
16453.06 138
16454.27 150
16455.48 128
16456.69 123
16457.90 152
16459.12 145
16460.33 125
16461.54 137
16462.75 137
16463.97 120
16465.18 133
16466.39 150
16467.61 135
16468.82 128
16470.03 113
16471.24 139
16472.46 157
16473.67 146
16474.88 153
16476.10 136
16477.31 123
16478.52 124
16479.74 123
16480.95 107
16482.16 114
16483.38 133
16484.59 136
16485.80 123
16487.02 113
16488.23 118
16489.44 162
16490.66 123
16491.87 144
16493.08 136
16494.30 127
16495.51 113
16496.73 105
16497.94 122
16499.15 130
16500.37 126
16501.58 105
16502.80 117
16504.01 136
16505.22 118
16506.44 126
16507.65 122
16508.87 110
16510.08 137
16511.30 115
16512.51 127
16513.72 113
16514.94 112
16516.15 139
16517.37 125
16518.58 125
16519.80 108
16521.01 116
16522.23 116
16523.44 139
16524.66 138
16525.87 125
16527.09 103
16528.30 136
16529.52 145
16530.73 145
16531.95 142
16533.16 113
16534.38 154
16535.59 129
16536.81 125
16538.02 121
16539.24 141
16540.45 117
16541.67 131
16542.89 111
16544.10 116
16545.32 112
16546.53 145
16547.75 117
16548.96 114
16550.18 110
16551.40 141
16552.61 128
16553.83 131
16555.04 118
16556.26 138
16557.48 125
16558.69 130
16559.91 119
16561.12 150
16562.34 121
16563.56 102
16564.77 133
16565.99 136
16567.21 125
16568.42 119
16569.64 120
16570.86 145
16572.07 126
16573.29 113
16574.51 122
16575.72 133
16576.94 127
16578.16 107
16579.37 152
16580.59 128
16581.81 105
16583.02 104
16584.24 115
16585.46 141
16586.68 119
16587.89 137
16589.11 116
16590.33 116
16591.54 112
16592.76 136
16593.98 131
16595.20 112
16596.41 123
16597.63 133
16598.85 155
16600.07 123
16601.29 112
16602.50 137
16603.72 132
16604.94 123
16606.16 135
16607.37 125
16608.59 113
16609.81 116
16611.03 120
16612.25 105
16613.46 149
16614.68 148
16615.90 132
16617.12 137
16618.34 97
16619.56 130
16620.77 153
16621.99 123
16623.21 88
16624.43 121
16625.65 122
16626.87 118
16628.09 111
16629.30 105
16630.52 107
16631.74 141
16632.96 116
16634.18 114
16635.40 117
16636.62 97
16637.84 135
16639.06 138
16640.28 125
16641.49 125
16642.71 146
16643.93 119
16645.15 118
16646.37 94
16647.59 113
16648.81 137
16650.03 101
16651.25 120
16652.47 98
16653.69 115
16654.91 125
16656.13 131
16657.35 115
16658.57 129
16659.79 126
16661.01 134
16662.23 115
16663.45 105
16664.67 113
16665.89 130
16667.11 110
16668.33 109
16669.55 121
16670.77 168
16671.99 141
16673.21 104
16674.43 124
16675.65 122
16676.87 123
16678.09 151
16679.31 157
16680.53 98
16681.75 133
16682.97 114
16684.19 133
16685.42 116
16686.64 131
16687.86 143
16689.08 114
16690.30 108
16691.52 101
16692.74 118
16693.96 111
16695.18 120
16696.40 116
16697.63 108
16698.85 145
16700.07 131
16701.29 129
16702.51 119
16703.73 110
16704.95 130
16706.18 122
16707.40 130
16708.62 115
16709.84 107
16711.06 138
16712.28 121
16713.51 108
16714.73 107
16715.95 129
16717.17 127
16718.39 114
16719.62 127
16720.84 104
16722.06 96
16723.28 127
16724.50 112
16725.73 127
16726.95 109
16728.17 108
16729.39 110
16730.62 127
16731.84 129
16733.06 122
16734.28 135
16735.51 114
16736.73 93
16737.95 110
16739.18 101
16740.40 122
16741.62 124
16742.84 130
16744.07 137
16745.29 107
16746.51 110
16747.74 116
16748.96 121
16750.18 118
16751.41 111
16752.63 116
16753.85 123
16755.08 116
16756.30 119
16757.52 130
16758.75 110
16759.97 123
16761.19 116
16762.42 122
16763.64 117
16764.86 138
16766.09 125
16767.31 129
16768.54 126
16769.76 128
16770.98 131
16772.21 105
16773.43 114
16774.66 122
16775.88 134
16777.10 128
16778.33 132
16779.55 103
16780.78 144
16782.00 119
16783.22 140
16784.45 127
16785.67 134
16786.90 136
16788.12 144
16789.35 143
16790.57 106
16791.80 130
16793.02 133
16794.25 134
16795.47 108
16796.70 123
16797.92 131
16799.15 135
16800.37 110
16801.60 145
16802.82 119
16804.05 130
16805.27 142
16806.50 127
16807.72 110
16808.95 107
16810.17 103
16811.40 106
16812.62 143
16813.85 142
16815.07 122
16816.30 139
16817.53 123
16818.75 113
16819.98 104
16821.20 104
16822.43 103
16823.65 110
16824.88 121
16826.11 126
16827.33 123
16828.56 148
16829.78 123
16831.01 138
16832.24 136
16833.46 127
16834.69 126
16835.92 135
16837.14 100
16838.37 134
16839.60 126
16840.82 133
16842.05 145
16843.27 138
16844.50 117
16845.73 129
16846.96 98
16848.18 118
16849.41 131
16850.64 148
16851.86 138
16853.09 130
16854.32 146
16855.54 127
16856.77 125
16858.00 120
16859.22 121
16860.45 126
16861.68 159
16862.91 118
16864.13 119
16865.36 145
16866.59 143
16867.82 137
16869.04 127
16870.27 135
16871.50 152
16872.73 138
16873.95 149
16875.18 121
16876.41 129
16877.64 126
16878.87 118
16880.09 124
16881.32 125
16882.55 127
16883.78 140
16885.01 121
16886.23 146
16887.46 135
16888.69 142
16889.92 122
16891.15 106
16892.38 131
16893.60 142
16894.83 141
16896.06 116
16897.29 112
16898.52 130
16899.75 120
16900.98 123
16902.20 131
16903.43 126
16904.66 125
16905.89 120
16907.12 130
16908.35 126
16909.58 132
16910.81 149
16912.04 144
16913.26 146
16914.49 151
16915.72 130
16916.95 134
16918.18 143
16919.41 107
16920.64 129
16921.87 143
16923.10 148
16924.33 127
16925.56 125
16926.79 175
16928.02 125
16929.25 139
16930.48 114
16931.71 103
16932.94 128
16934.17 130
16935.40 112
16936.63 108
16937.86 113
16939.09 103
16940.32 116
16941.55 125
16942.78 130
16944.01 102
16945.24 124
16946.47 125
16947.70 152
16948.93 135
16950.16 114
16951.39 113
16952.62 132
16953.85 148
16955.08 111
16956.31 89
16957.54 99
16958.77 111
16960.01 114
16961.24 102
16962.47 137
16963.70 118
16964.93 109
16966.16 112
16967.39 110
16968.62 99
16969.85 116
16971.08 136
16972.32 120
16973.55 132
16974.78 128
16976.01 134
16977.24 156
16978.47 112
16979.70 123
16980.94 125
16982.17 128
16983.40 107
16984.63 116
16985.86 113
16987.10 120
16988.33 104
16989.56 133
16990.79 104
16992.02 122
16993.26 121
16994.49 103
16995.72 127
16996.95 127
16998.18 141
16999.42 106
17000.65 136
17001.88 122
17003.11 130
17004.35 120
17005.58 105
17006.81 131
17008.04 134
17009.28 153
17010.51 120
17011.74 93
17012.97 125
17014.21 105
17015.44 113
17016.67 113
17017.91 106
17019.14 136
17020.37 106
17021.60 130
17022.84 112
17024.07 146
17025.30 132
17026.54 116
17027.77 118
17029.00 128
17030.24 132
17031.47 111
17032.70 126
17033.94 118
17035.17 110
17036.41 124
17037.64 116
17038.87 98
17040.11 142
17041.34 139
17042.57 117
17043.81 120
17045.04 129
17046.28 120
17047.51 117
17048.74 113
17049.98 124
17051.21 108
17052.45 119
17053.68 119
17054.92 114
17056.15 135
17057.38 118
17058.62 125
17059.85 130
17061.09 115
17062.32 111
17063.56 139
17064.79 127
17066.03 128
17067.26 100
17068.50 121
17069.73 132
17070.97 105
17072.20 107
17073.44 107
17074.67 119
17075.91 111
17077.14 125
17078.38 104
17079.61 110
17080.85 126
17082.08 143
17083.32 142
17084.55 123
17085.79 94
17087.02 119
17088.26 119
17089.49 113
17090.73 102
17091.97 99
17093.20 103
17094.44 115
17095.67 117
17096.91 86
17098.14 108
17099.38 95
17100.62 131
17101.85 114
17103.09 114
17104.32 95
17105.56 126
17106.80 125
17108.03 136
17109.27 99
17110.51 106
17111.74 109
17112.98 104
17114.21 123
17115.45 110
17116.69 100
17117.92 121
17119.16 134
17120.40 109
17121.63 88
17122.87 98
17124.11 115
17125.34 91
17126.58 117
17127.82 124
17129.06 112
17130.29 105
17131.53 141
17132.77 119
17134.00 73
17135.24 121
17136.48 112
17137.72 128
17138.95 104
17140.19 117
17141.43 122
17142.67 105
17143.90 92
17145.14 110
17146.38 109
17147.62 116
17148.85 132
17150.09 123
17151.33 116
17152.57 111
17153.80 124
17155.04 109
17156.28 117
17157.52 87
17158.76 106
17159.99 111
17161.23 122
17162.47 109
17163.71 115
17164.95 79
17166.19 120
17167.42 115
17168.66 112
17169.90 95
17171.14 116
17172.38 123
17173.62 112
17174.86 106
17176.09 87
17177.33 109
17178.57 100
17179.81 123
17181.05 94
17182.29 122
17183.53 137
17184.77 137
17186.01 98
17187.24 111
17188.48 120
17189.72 126
17190.96 117
17192.20 114
17193.44 150
17194.68 129
17195.92 123
17197.16 107
17198.40 129
17199.64 93
17200.88 129
17202.12 120
17203.36 110
17204.60 116
17205.84 118
17207.08 126
17208.32 108
17209.56 107
17210.80 95
17212.04 105
17213.28 97
17214.52 126
17215.76 113
17217.00 118
17218.24 104
17219.48 112
17220.72 91
17221.96 119
17223.20 95
17224.44 144
17225.68 144
17226.92 125
17228.16 138
17229.40 93
17230.64 122
17231.88 112
17233.12 105
17234.36 123
17235.60 127
17236.85 102
17238.09 121
17239.33 96
17240.57 119
17241.81 106
17243.05 103
17244.29 102
17245.53 100
17246.77 117
17248.02 106
17249.26 144
17250.50 109
17251.74 97
17252.98 111
17254.22 120
17255.46 129
17256.71 120
17257.95 85
17259.19 100
17260.43 96
17261.67 112
17262.91 112
17264.16 103
17265.40 100
17266.64 109
17267.88 132
17269.12 122
17270.37 119
17271.61 114
17272.85 141
17274.09 97
17275.34 108
17276.58 81
17277.82 102
17279.06 118
17280.30 107
17281.55 107
17282.79 92
17284.03 115
17285.27 119
17286.52 119
17287.76 116
17289.00 120
17290.25 114
17291.49 105
17292.73 98
17293.97 126
17295.22 128
17296.46 115
17297.70 106
17298.95 122
17300.19 128
17301.43 122
17302.68 125
17303.92 117
17305.16 134
17306.41 102
17307.65 109
17308.89 127
17310.14 136
17311.38 133
17312.62 98
17313.87 85
17315.11 104
17316.36 113
17317.60 130
17318.84 119
17320.09 112
17321.33 126
17322.58 115
17323.82 130
17325.06 106
17326.31 124
17327.55 121
17328.80 98
17330.04 99
17331.28 134
17332.53 130
17333.77 130
17335.02 81
17336.26 116
17337.51 105
17338.75 94
17340.00 98
17341.24 102
17342.48 103
17343.73 136
17344.97 123
17346.22 118
17347.46 105
17348.71 95
17349.95 118
17351.20 120
17352.44 108
17353.69 68
17354.93 109
17356.18 119
17357.42 126
17358.67 102
17359.92 86
17361.16 122
17362.41 113
17363.65 138
17364.90 108
17366.14 100
17367.39 120
17368.63 111
17369.88 101
17371.13 111
17372.37 98
17373.62 122
17374.86 102
17376.11 114
17377.35 91
17378.60 100
17379.85 108
17381.09 107
17382.34 120
17383.59 99
17384.83 114
17386.08 113
17387.32 106
17388.57 95
17389.82 95
17391.06 112
17392.31 116
17393.56 92
17394.80 124
17396.05 94
17397.30 101
17398.54 117
17399.79 105
17401.04 102
17402.28 103
17403.53 110
17404.78 107
17406.02 114
17407.27 116
17408.52 99
17409.77 83
17411.01 113
17412.26 114
17413.51 111
17414.75 100
17416.00 98
17417.25 108
17418.50 149
17419.74 114
17420.99 88
17422.24 109
17423.49 116
17424.73 106
17425.98 110
17427.23 104
17428.48 103
17429.73 109
17430.97 102
17432.22 118
17433.47 91
17434.72 109
17435.97 114
17437.21 116
17438.46 112
17439.71 119
17440.96 130
17442.21 122
17443.45 111
17444.70 98
17445.95 98
17447.20 98
17448.45 122
17449.70 127
17450.95 122
17452.19 121
17453.44 133
17454.69 111
17455.94 120
17457.19 91
17458.44 105
17459.69 82
17460.94 122
17462.19 102
17463.43 114
17464.68 124
17465.93 106
17467.18 117
17468.43 103
17469.68 108
17470.93 107
17472.18 129
17473.43 107
17474.68 123
17475.93 103
17477.18 104
17478.43 109
17479.68 85
17480.93 97
17482.18 120
17483.43 138
17484.68 124
17485.93 100
17487.17 111
17488.42 115
17489.67 115
17490.92 122
17492.18 102
17493.43 133
17494.68 114
17495.93 117
17497.18 97
17498.43 118
17499.68 111
17500.93 109
17502.18 133
17503.43 116
17504.68 132
17505.93 107
17507.18 146
17508.43 103
17509.68 107
17510.93 104
17512.18 123
17513.43 118
17514.68 126
17515.94 108
17517.19 123
17518.44 108
17519.69 122
17520.94 119
17522.19 97
17523.44 113
17524.69 117
17525.94 122
17527.20 114
17528.45 125
17529.70 104
17530.95 109
17532.20 136
17533.45 128
17534.70 116
17535.96 106
17537.21 92
17538.46 100
17539.71 93
17540.96 94
17542.22 127
17543.47 130
17544.72 108
17545.97 107
17547.22 98
17548.48 107
17549.73 123
17550.98 84
17552.23 111
17553.48 136
17554.74 130
17555.99 84
17557.24 117
17558.49 102
17559.75 109
17561.00 140
17562.25 114
17563.50 118
17564.76 121
17566.01 108
17567.26 147
17568.52 120
17569.77 121
17571.02 130
17572.27 127
17573.53 138
17574.78 100
17576.03 127
17577.29 104
17578.54 118
17579.79 91
17581.05 126
17582.30 140
17583.55 129
17584.81 111
17586.06 107
17587.31 125
17588.57 114
17589.82 129
17591.07 109
17592.33 140
17593.58 116
17594.83 108
17596.09 109
17597.34 116
17598.60 92
17599.85 109
17601.10 120
17602.36 126
17603.61 126
17604.87 109
17606.12 123
17607.37 122
17608.63 131
17609.88 134
17611.14 135
17612.39 120
17613.65 138
17614.90 122
17616.16 107
17617.41 122
17618.66 135
17619.92 100
17621.17 106
17622.43 146
17623.68 130
17624.94 110
17626.19 115
17627.45 116
17628.70 140
17629.96 133
17631.21 109
17632.47 122
17633.72 107
17634.98 122
17636.23 106
17637.49 112
17638.74 102
17640.00 115
17641.26 139
17642.51 122
17643.77 108
17645.02 103
17646.28 116
17647.53 94
17648.79 103
17650.04 102
17651.30 116
17652.56 105
17653.81 115
17655.07 101
17656.32 111
17657.58 89
17658.84 137
17660.09 115
17661.35 101
17662.60 120
17663.86 119
17665.12 102
17666.37 113
17667.63 111
17668.89 98
17670.14 124
17671.40 135
17672.66 134
17673.91 90
17675.17 115
17676.43 102
17677.68 115
17678.94 114
17680.20 121
17681.45 129
17682.71 107
17683.97 129
17685.22 120
17686.48 102
17687.74 94
17688.99 122
17690.25 103
17691.51 108
17692.77 106
17694.02 147
17695.28 118
17696.54 112
17697.80 128
17699.05 117
17700.31 107
17701.57 99
17702.83 115
17704.08 93
17705.34 106
17706.60 117
17707.86 107
17709.11 105
17710.37 106
17711.63 107
17712.89 97
17714.15 110
17715.40 143
17716.66 95
17717.92 116
17719.18 91
17720.44 137
17721.70 114
17722.95 107
17724.21 113
17725.47 127
17726.73 113
17727.99 86
17729.25 116
17730.51 125
17731.76 137
17733.02 105
17734.28 109
17735.54 96
17736.80 125
17738.06 123
17739.32 114
17740.58 120
17741.83 123
17743.09 101
17744.35 115
17745.61 114
17746.87 109
17748.13 108
17749.39 111
17750.65 118
17751.91 130
17753.17 120
17754.43 96
17755.69 102
17756.95 90
17758.21 110
17759.47 108
17760.73 124
17761.98 113
17763.24 107
17764.50 125
17765.76 105
17767.02 124
17768.28 117
17769.54 126
17770.80 121
17772.06 123
17773.32 118
17774.58 121
17775.84 116
17777.11 118
17778.37 104
17779.63 113
17780.89 120
17782.15 123
17783.41 113
17784.67 121
17785.93 146
17787.19 107
17788.45 119
17789.71 122
17790.97 117
17792.23 106
17793.49 98
17794.75 121
17796.01 120
17797.28 115
17798.54 118
17799.80 115
17801.06 139
17802.32 118
17803.58 119
17804.84 132
17806.10 102
17807.37 134
17808.63 132
17809.89 112
17811.15 92
17812.41 103
17813.67 114
17814.93 139
17816.20 123
17817.46 125
17818.72 116
17819.98 114
17821.24 100
17822.50 117
17823.77 103
17825.03 114
17826.29 115
17827.55 132
17828.81 137
17830.08 106
17831.34 114
17832.60 129
17833.86 112
17835.13 94
17836.39 98
17837.65 104
17838.91 128
17840.18 119
17841.44 105
17842.70 81
17843.96 103
17845.23 121
17846.49 115
17847.75 94
17849.01 107
17850.28 126
17851.54 108
17852.80 116
17854.07 88
17855.33 125
17856.59 132
17857.86 111
17859.12 118
17860.38 125
17861.65 121
17862.91 124
17864.17 118
17865.44 107
17866.70 111
17867.96 101
17869.23 116
17870.49 98
17871.75 107
17873.02 112
17874.28 114
17875.54 96
17876.81 123
17878.07 116
17879.34 108
17880.60 98
17881.86 105
17883.13 107
17884.39 113
17885.66 120
17886.92 100
17888.18 111
17889.45 112
17890.71 111
17891.98 90
17893.24 120
17894.51 130
17895.77 126
17897.04 91
17898.30 110
17899.56 100
17900.83 96
17902.09 112
17903.36 114
17904.62 100
17905.89 110
17907.15 132
17908.42 115
17909.68 122
17910.95 100
17912.21 131
17913.48 98
17914.74 113
17916.01 97
17917.27 120
17918.54 112
17919.80 105
17921.07 108
17922.34 117
17923.60 103
17924.87 130
17926.13 124
17927.40 93
17928.66 98
17929.93 113
17931.19 110
17932.46 92
17933.73 105
17934.99 113
17936.26 124
17937.52 112
17938.79 127
17940.06 120
17941.32 100
17942.59 101
17943.85 147
17945.12 112
17946.39 87
17947.65 106
17948.92 103
17950.19 101
17951.45 88
17952.72 112
17953.99 131
17955.25 139
17956.52 128
17957.79 117
17959.05 105
17960.32 114
17961.59 102
17962.85 104
17964.12 115
17965.39 106
17966.65 124
17967.92 112
17969.19 120
17970.45 103
17971.72 99
17972.99 123
17974.26 129
17975.52 92
17976.79 106
17978.06 94
17979.33 130
17980.59 122
17981.86 107
17983.13 124
17984.40 116
17985.66 142
17986.93 126
17988.20 99
17989.47 104
17990.73 138
17992.00 130
17993.27 102
17994.54 81
17995.81 111
17997.07 124
17998.34 118
17999.61 100
18000.88 97
18002.15 111
18003.42 100
18004.68 120
18005.95 106
18007.22 124
18008.49 96
18009.76 107
18011.03 114
18012.30 109
18013.56 130
18014.83 107
18016.10 119
18017.37 109
18018.64 94
18019.91 94
18021.18 105
18022.45 106
18023.71 101
18024.98 106
18026.25 118
18027.52 105
18028.79 116
18030.06 102
18031.33 84
18032.60 100
18033.87 113
18035.14 90
18036.41 122
18037.68 109
18038.95 131
18040.22 108
18041.49 110
18042.76 131
18044.02 114
18045.29 119
18046.56 101
18047.83 112
18049.10 90
18050.37 93
18051.64 109
18052.91 102
18054.18 97
18055.45 103
18056.72 87
18057.99 107
18059.27 127
18060.54 105
18061.81 113
18063.08 100
18064.35 121
18065.62 120
18066.89 103
18068.16 108
18069.43 106
18070.70 89
18071.97 134
18073.24 95
18074.51 116
18075.78 110
18077.05 102
18078.32 84
18079.60 125
18080.87 110
18082.14 120
18083.41 104
18084.68 112
18085.95 119
18087.22 120
18088.49 110
18089.77 105
18091.04 121
18092.31 106
18093.58 111
18094.85 119
18096.12 120
18097.39 97
18098.67 98
18099.94 108
18101.21 103
18102.48 106
18103.75 98
18105.02 98
18106.30 116
18107.57 119
18108.84 101
18110.11 109
18111.38 112
18112.66 102
18113.93 105
18115.20 109
18116.47 100
18117.75 108
18119.02 94
18120.29 103
18121.56 103
18122.84 122
18124.11 108
18125.38 118
18126.65 107
18127.93 102
18129.20 105
18130.47 91
18131.74 114
18133.02 145
18134.29 117
18135.56 127
18136.84 106
18138.11 100
18139.38 91
18140.66 91
18141.93 108
18143.20 132
18144.48 80
18145.75 95
18147.02 103
18148.30 120
18149.57 98
18150.84 105
18152.12 113
18153.39 106
18154.66 112
18155.94 111
18157.21 118
18158.48 107
18159.76 116
18161.03 129
18162.31 116
18163.58 113
18164.85 94
18166.13 100
18167.40 133
18168.68 105
18169.95 105
18171.22 138
18172.50 121
18173.77 94
18175.05 124
18176.32 157
18177.60 119
18178.87 110
18180.15 106
18181.42 110
18182.69 100
18183.97 116
18185.24 92
18186.52 100
18187.79 107
18189.07 89
18190.34 94
18191.62 107
18192.89 103
18194.17 106
18195.44 90
18196.72 123
18197.99 121
18199.27 109
18200.54 100
18201.82 97
18203.09 110
18204.37 102
18205.65 101
18206.92 97
18208.20 103
18209.47 110
18210.75 113
18212.02 104
18213.30 104
18214.57 84
18215.85 129
18217.13 117
18218.40 88
18219.68 91
18220.95 120
18222.23 136
18223.51 102
18224.78 95
18226.06 112
18227.33 120
18228.61 117
18229.89 105
18231.16 121
18232.44 106
18233.72 98
18234.99 107
18236.27 115
18237.55 102
18238.82 96
18240.10 100
18241.38 112
18242.65 108
18243.93 104
18245.21 114
18246.48 127
18247.76 94
18249.04 99
18250.31 104
18251.59 107
18252.87 104
18254.15 98
18255.42 120
18256.70 101
18257.98 104
18259.25 104
18260.53 96
18261.81 78
18263.09 80
18264.36 107
18265.64 112
18266.92 117
18268.20 108
18269.47 133
18270.75 106
18272.03 127
18273.31 103
18274.59 116
18275.86 94
18277.14 120
18278.42 115
18279.70 120
18280.98 117
18282.25 97
18283.53 101
18284.81 112
18286.09 123
18287.37 105
18288.64 130
18289.92 117
18291.20 124
18292.48 124
18293.76 125
18295.04 135
18296.32 94
18297.59 95
18298.87 117
18300.15 107
18301.43 88
18302.71 111
18303.99 115
18305.27 100
18306.55 100
18307.83 128
18309.10 118
18310.38 106
18311.66 103
18312.94 108
18314.22 99
18315.50 98
18316.78 104
18318.06 73
18319.34 95
18320.62 92
18321.90 120
18323.18 94
18324.46 101
18325.74 112
18327.02 83
18328.30 95
18329.58 113
18330.86 105
18332.14 117
18333.41 115
18334.69 112
18335.97 104
18337.25 100
18338.54 104
18339.82 108
18341.10 131
18342.38 112
18343.66 109
18344.94 104
18346.22 124
18347.50 90
18348.78 106
18350.06 97
18351.34 104
18352.62 120
18353.90 112
18355.18 110
18356.46 104
18357.74 110
18359.02 111
18360.30 111
18361.58 104
18362.87 97
18364.15 108
18365.43 110
18366.71 85
18367.99 83
18369.27 89
18370.55 106
18371.83 101
18373.11 93
18374.40 131
18375.68 111
18376.96 100
18378.24 95
18379.52 117
18380.80 122
18382.08 108
18383.37 115
18384.65 121
18385.93 91
18387.21 99
18388.49 96
18389.78 109
18391.06 103
18392.34 99
18393.62 116
18394.90 111
18396.19 83
18397.47 96
18398.75 110
18400.03 100
18401.31 110
18402.60 97
18403.88 107
18405.16 94
18406.44 98
18407.73 135
18409.01 118
18410.29 76
18411.57 93
18412.86 127
18414.14 116
18415.42 83
18416.71 82
18417.99 110
18419.27 89
18420.55 111
18421.84 113
18423.12 101
18424.40 97
18425.69 89
18426.97 99
18428.25 100
18429.54 98
18430.82 102
18432.10 118
18433.39 112
18434.67 83
18435.95 107
18437.24 122
18438.52 95
18439.80 108
18441.09 122
18442.37 103
18443.66 110
18444.94 97
18446.22 99
18447.51 89
18448.79 101
18450.08 130
18451.36 98
18452.64 98
18453.93 95
18455.21 114
18456.50 138
18457.78 93
18459.06 112
18460.35 107
18461.63 114
18462.92 128
18464.20 90
18465.49 106
18466.77 106
18468.06 99
18469.34 137
18470.63 95
18471.91 100
18473.19 97
18474.48 109
18475.76 108
18477.05 106
18478.33 102
18479.62 118
18480.90 102
18482.19 109
18483.47 117
18484.76 85
18486.05 95
18487.33 106
18488.62 83
18489.90 103
18491.19 107
18492.47 109
18493.76 91
18495.04 102
18496.33 103
18497.61 123
18498.90 113
18500.19 119
18501.47 99
18502.76 85
18504.04 110
18505.33 111
18506.62 134
18507.90 122
18509.19 117
18510.47 113
18511.76 93
18513.05 93
18514.33 110
18515.62 95
18516.90 94
18518.19 105
18519.48 119
18520.76 109
18522.05 110
18523.34 100
18524.62 94
18525.91 114
18527.20 112
18528.48 101
18529.77 114
18531.06 91
18532.34 95
18533.63 104
18534.92 97
18536.21 109
18537.49 110
18538.78 114
18540.07 87
18541.35 105
18542.64 113
18543.93 90
18545.22 113
18546.50 117
18547.79 81
18549.08 88
18550.37 101
18551.65 102
18552.94 94
18554.23 115
18555.52 111
18556.80 136
18558.09 103
18559.38 113
18560.67 95
18561.95 85
18563.24 95
18564.53 101
18565.82 99
18567.11 120
18568.39 123
18569.68 110
18570.97 118
18572.26 124
18573.55 106
18574.84 106
18576.12 119
18577.41 107
18578.70 119
18579.99 103
18581.28 92
18582.57 101
18583.86 86
18585.14 95
18586.43 100
18587.72 117
18589.01 113
18590.30 105
18591.59 98
18592.88 117
18594.17 91
18595.46 113
18596.74 114
18598.03 98
18599.32 119
18600.61 117
18601.90 95
18603.19 103
18604.48 93
18605.77 81
18607.06 111
18608.35 89
18609.64 85
18610.93 118
18612.22 101
18613.51 95
18614.80 107
18616.09 82
18617.38 106
18618.67 114
18619.96 108
18621.25 96
18622.54 117
18623.83 117
18625.12 104
18626.41 111
18627.70 123
18628.99 100
18630.28 100
18631.57 122
18632.86 119
18634.15 135
18635.44 121
18636.73 101
18638.02 107
18639.31 109
18640.60 92
18641.89 133
18643.18 141
18644.47 142
18645.76 112
18647.06 124
18648.35 134
18649.64 144
18650.93 110
18652.22 112
18653.51 108
18654.80 108
18656.09 98
18657.38 96
18658.68 94
18659.97 99
18661.26 96
18662.55 108
18663.84 107
18665.13 102
18666.42 118
18667.72 101
18669.01 111
18670.30 117
18671.59 107
18672.88 111
18674.17 123
18675.47 90
18676.76 103
18678.05 109
18679.34 95
18680.63 104
18681.93 97
18683.22 105
18684.51 110
18685.80 89
18687.09 98
18688.39 120
18689.68 118
18690.97 103
18692.26 102
18693.56 112
18694.85 125
18696.14 123
18697.43 98
18698.73 113
18700.02 127
18701.31 116
18702.60 103
18703.90 92
18705.19 100
18706.48 103
18707.78 87
18709.07 102
18710.36 118
18711.66 126
18712.95 102
18714.24 112
18715.54 104
18716.83 99
18718.12 96
18719.42 109
18720.71 128
18722.00 115
18723.30 103
18724.59 132
18725.88 94
18727.18 105
18728.47 94
18729.76 96
18731.06 125
18732.35 115
18733.65 105
18734.94 110
18736.23 106
18737.53 89
18738.82 100
18740.12 111
18741.41 126
18742.70 109
18744.00 99
18745.29 108
18746.59 118
18747.88 119
18749.18 102
18750.47 103
18751.76 97
18753.06 106
18754.35 100
18755.65 107
18756.94 90
18758.24 100
18759.53 101
18760.83 91
18762.12 100
18763.42 114
18764.71 92
18766.01 117
18767.30 89
18768.60 97
18769.89 108
18771.19 125
18772.48 92
18773.78 119
18775.07 113
18776.37 107
18777.66 119
18778.96 118
18780.25 125
18781.55 109
18782.85 100
18784.14 115
18785.44 101
18786.73 90
18788.03 102
18789.32 98
18790.62 119
18791.92 101
18793.21 112
18794.51 96
18795.80 95
18797.10 114
18798.40 132
18799.69 101
18800.99 93
18802.28 117
18803.58 111
18804.88 101
18806.17 109
18807.47 100
18808.77 86
18810.06 98
18811.36 119
18812.66 112
18813.95 92
18815.25 93
18816.55 88
18817.84 89
18819.14 92
18820.44 107
18821.73 106
18823.03 88
18824.33 101
18825.62 101
18826.92 102
18828.22 103
18829.52 119
18830.81 132
18832.11 112
18833.41 99
18834.71 98
18836.00 99
18837.30 95
18838.60 87
18839.90 81
18841.19 101
18842.49 80
18843.79 92
18845.09 110
18846.38 120
18847.68 91
18848.98 95
18850.28 112
18851.58 124
18852.87 102
18854.17 98
18855.47 81
18856.77 106
18858.07 112
18859.36 97
18860.66 87
18861.96 95
18863.26 84
18864.56 106
18865.86 91
18867.15 88
18868.45 110
18869.75 107
18871.05 89
18872.35 108
18873.65 103
18874.95 90
18876.24 101
18877.54 104
18878.84 109
18880.14 106
18881.44 95
18882.74 103
18884.04 99
18885.34 97
18886.64 96
18887.94 103
18889.24 108
18890.53 108
18891.83 100
18893.13 78
18894.43 84
18895.73 102
18897.03 105
18898.33 130
18899.63 94
18900.93 98
18902.23 102
18903.53 90
18904.83 114
18906.13 102
18907.43 87
18908.73 114
18910.03 116
18911.33 108
18912.63 101
18913.93 100
18915.23 109
18916.53 85
18917.83 92
18919.13 102
18920.43 107
18921.73 106
18923.03 102
18924.33 88
18925.63 82
18926.93 105
18928.23 95
18929.53 93
18930.84 101
18932.14 104
18933.44 94
18934.74 95
18936.04 94
18937.34 103
18938.64 115
18939.94 122
18941.24 109
18942.54 95
18943.84 85
18945.15 105
18946.45 99
18947.75 91
18949.05 94
18950.35 88
18951.65 102
18952.95 102
18954.26 113
18955.56 97
18956.86 97
18958.16 94
18959.46 95
18960.76 87
18962.07 100
18963.37 101
18964.67 89
18965.97 106
18967.27 104
18968.57 95
18969.88 108
18971.18 106
18972.48 86
18973.78 105
18975.09 94
18976.39 96
18977.69 96
18978.99 111
18980.29 104
18981.60 119
18982.90 96
18984.20 90
18985.50 87
18986.81 90
18988.11 117
18989.41 94
18990.72 97
18992.02 80
18993.32 107
18994.62 106
18995.93 106
18997.23 72
18998.53 86
18999.84 99
19001.14 107
19002.44 106
19003.75 88
19005.05 81
19006.35 78
19007.66 92
19008.96 111
19010.26 114
19011.57 110
19012.87 84
19014.17 98
19015.48 108
19016.78 76
19018.08 92
19019.39 111
19020.69 113
19021.99 87
19023.30 115
19024.60 110
19025.91 100
19027.21 116
19028.51 118
19029.82 99
19031.12 110
19032.43 120
19033.73 106
19035.04 101
19036.34 82
19037.64 102
19038.95 115
19040.25 122
19041.56 83
19042.86 73
19044.17 102
19045.47 98
19046.78 94
19048.08 83
19049.39 80
19050.69 92
19052.00 131
19053.30 98
19054.61 88
19055.91 94
19057.22 113
19058.52 107
19059.83 100
19061.13 76
19062.44 91
19063.74 97
19065.05 109
19066.35 98
19067.66 99
19068.96 112
19070.27 103
19071.57 105
19072.88 75
19074.18 71
19075.49 82
19076.80 110
19078.10 96
19079.41 107
19080.71 102
19082.02 110
19083.33 101
19084.63 82
19085.94 116
19087.24 119
19088.55 101
19089.86 72
19091.16 89
19092.47 78
19093.77 98
19095.08 83
19096.39 99
19097.69 77
19099.00 107
19100.31 109
19101.61 116
19102.92 89
19104.23 79
19105.53 111
19106.84 84
19108.15 92
19109.45 94
19110.76 85
19112.07 96
19113.37 106
19114.68 96
19115.99 134
19117.30 91
19118.60 91
19119.91 69
19121.22 89
19122.52 108
19123.83 84
19125.14 99
19126.45 107
19127.75 97
19129.06 85
19130.37 116
19131.68 99
19132.98 109
19134.29 88
19135.60 80
19136.91 124
19138.22 118
19139.52 99
19140.83 119
19142.14 108
19143.45 99
19144.76 107
19146.06 81
19147.37 102
19148.68 86
19149.99 80
19151.30 105
19152.60 88
19153.91 89
19155.22 106
19156.53 85
19157.84 110
19159.15 109
19160.46 93
19161.76 97
19163.07 114
19164.38 94
19165.69 86
19167.00 106
19168.31 103
19169.62 101
19170.93 92
19172.23 89
19173.54 102
19174.85 98
19176.16 108
19177.47 110
19178.78 81
19180.09 97
19181.40 100
19182.71 113
19184.02 111
19185.33 104
19186.64 86
19187.95 110
19189.26 99
19190.57 107
19191.87 105
19193.18 98
19194.49 97
19195.80 102
19197.11 99
19198.42 75
19199.73 112
19201.04 93
19202.35 99
19203.66 103
19204.97 103
19206.28 89
19207.59 83
19208.90 105
19210.21 120
19211.53 97
19212.84 102
19214.15 97
19215.46 74
19216.77 108
19218.08 81
19219.39 102
19220.70 100
19222.01 116
19223.32 101
19224.63 97
19225.94 91
19227.25 95
19228.56 111
19229.87 92
19231.19 92
19232.50 74
19233.81 93
19235.12 98
19236.43 97
19237.74 79
19239.05 90
19240.36 102
19241.68 95
19242.99 111
19244.30 97
19245.61 97
19246.92 109
19248.23 102
19249.54 95
19250.86 93
19252.17 104
19253.48 115
19254.79 107
19256.10 110
19257.42 94
19258.73 137
19260.04 107
19261.35 101
19262.66 95
19263.98 107
19265.29 109
19266.60 103
19267.91 105
19269.22 107
19270.54 104
19271.85 106
19273.16 119
19274.47 83
19275.79 82
19277.10 86
19278.41 110
19279.72 92
19281.04 107
19282.35 85
19283.66 95
19284.98 96
19286.29 87
19287.60 89
19288.91 95
19290.23 104
19291.54 99
19292.85 89
19294.17 88
19295.48 109
19296.79 103
19298.11 109
19299.42 90
19300.73 86
19302.05 101
19303.36 122
19304.67 114
19305.99 123
19307.30 86
19308.61 93
19309.93 96
19311.24 89
19312.56 90
19313.87 111
19315.18 102
19316.50 98
19317.81 76
19319.13 92
19320.44 105
19321.75 92
19323.07 88
19324.38 89
19325.70 91
19327.01 86
19328.32 105
19329.64 92
19330.95 88
19332.27 114
19333.58 91
19334.90 110
19336.21 87
19337.53 95
19338.84 95
19340.16 107
19341.47 117
19342.79 98
19344.10 102
19345.42 124
19346.73 95
19348.05 81
19349.36 82
19350.68 85
19351.99 106
19353.31 115
19354.62 100
19355.94 95
19357.25 104
19358.57 107
19359.88 97
19361.20 80
19362.51 96
19363.83 106
19365.14 85
19366.46 93
19367.78 91
19369.09 105
19370.41 103
19371.72 111
19373.04 96
19374.35 86
19375.67 81
19376.99 100
19378.30 85
19379.62 86
19380.93 90
19382.25 100
19383.57 107
19384.88 88
19386.20 86
19387.52 110
19388.83 112
19390.15 102
19391.47 71
19392.78 99
19394.10 92
19395.42 93
19396.73 105
19398.05 74
19399.37 89
19400.68 86
19402.00 91
19403.32 100
19404.63 86
19405.95 103
19407.27 129
19408.58 130
19409.90 107
19411.22 103
19412.54 93
19413.85 95
19415.17 92
19416.49 82
19417.80 80
19419.12 110
19420.44 96
19421.76 101
19423.07 85
19424.39 80
19425.71 111
19427.03 107
19428.35 86
19429.66 73
19430.98 96
19432.30 101
19433.62 115
19434.93 101
19436.25 96
19437.57 98
19438.89 101
19440.21 107
19441.53 104
19442.84 100
19444.16 84
19445.48 103
19446.80 102
19448.12 113
19449.44 101
19450.75 102
19452.07 89
19453.39 95
19454.71 98
19456.03 111
19457.35 81
19458.67 102
19459.98 89
19461.30 115
19462.62 123
19463.94 97
19465.26 101
19466.58 105
19467.90 91
19469.22 106
19470.54 83
19471.86 89
19473.18 81
19474.49 88
19475.81 108
19477.13 107
19478.45 106
19479.77 102
19481.09 102
19482.41 81
19483.73 86
19485.05 89
19486.37 110
19487.69 94
19489.01 91
19490.33 102
19491.65 92
19492.97 114
19494.29 88
19495.61 90
19496.93 106
19498.25 78
19499.57 110
19500.89 113
19502.21 92
19503.53 97
19504.85 97
19506.17 96
19507.49 109
19508.81 100
19510.13 100
19511.45 85
19512.77 101
19514.09 93
19515.42 97
19516.74 112
19518.06 101
19519.38 107
19520.70 112
19522.02 104
19523.34 85
19524.66 90
19525.98 114
19527.30 89
19528.62 107
19529.95 108
19531.27 95
19532.59 114
19533.91 112
19535.23 102
19536.55 93
19537.87 109
19539.20 104
19540.52 109
19541.84 88
19543.16 88
19544.48 77
19545.80 116
19547.13 107
19548.45 116
19549.77 109
19551.09 110
19552.41 103
19553.74 93
19555.06 106
19556.38 105
19557.70 98
19559.02 101
19560.35 87
19561.67 112
19562.99 94
19564.31 79
19565.64 106
19566.96 94
19568.28 106
19569.60 96
19570.93 88
19572.25 90
19573.57 75
19574.89 89
19576.22 117
19577.54 88
19578.86 94
19580.18 92
19581.51 106
19582.83 93
19584.15 105
19585.48 109
19586.80 94
19588.12 98
19589.45 82
19590.77 94
19592.09 94
19593.42 94
19594.74 98
19596.06 96
19597.39 87
19598.71 99
19600.03 91
19601.36 103
19602.68 93
19604.00 89
19605.33 99
19606.65 106
19607.98 85
19609.30 102
19610.62 109
19611.95 88
19613.27 85
19614.60 87
19615.92 132
19617.24 105
19618.57 111
19619.89 102
19621.22 99
19622.54 111
19623.87 84
19625.19 104
19626.51 120
19627.84 109
19629.16 104
19630.49 94
19631.81 110
19633.14 97
19634.46 109
19635.79 89
19637.11 90
19638.44 95
19639.76 90
19641.09 89
19642.41 89
19643.74 89
19645.06 130
19646.39 87
19647.71 74
19649.04 78
19650.36 91
19651.69 95
19653.01 105
19654.34 102
19655.66 82
19656.99 70
19658.32 103
19659.64 100
19660.97 83
19662.29 80
19663.62 94
19664.94 84
19666.27 95
19667.60 91
19668.92 113
19670.25 97
19671.57 111
19672.90 93
19674.23 88
19675.55 98
19676.88 97
19678.20 97
19679.53 100
19680.86 93
19682.18 87
19683.51 111
19684.84 93
19686.16 93
19687.49 92
19688.82 81
19690.14 87
19691.47 104
19692.80 97
19694.12 102
19695.45 110
19696.78 78
19698.10 105
19699.43 97
19700.76 99
19702.08 88
19703.41 70
19704.74 84
19706.07 102
19707.39 90
19708.72 87
19710.05 81
19711.37 89
19712.70 108
19714.03 102
19715.36 101
19716.68 74
19718.01 90
19719.34 94
19720.67 106
19721.99 83
19723.32 77
19724.65 108
19725.98 121
19727.31 94
19728.63 80
19729.96 89
19731.29 113
19732.62 115
19733.95 97
19735.27 103
19736.60 106
19737.93 108
19739.26 108
19740.59 95
19741.92 82
19743.24 100
19744.57 119
19745.90 121
19747.23 88
19748.56 91
19749.89 104
19751.22 90
19752.54 92
19753.87 76
19755.20 93
19756.53 93
19757.86 84
19759.19 102
19760.52 84
19761.85 106
19763.18 99
19764.50 99
19765.83 97
19767.16 102
19768.49 95
19769.82 120
19771.15 89
19772.48 74
19773.81 88
19775.14 72
19776.47 88
19777.80 98
19779.13 96
19780.46 82
19781.79 85
19783.12 104
19784.45 105
19785.78 83
19787.11 92
19788.44 100
19789.77 110
19791.10 95
19792.43 94
19793.76 78
19795.09 104
19796.42 99
19797.75 98
19799.08 72
19800.41 90
19801.74 90
19803.07 98
19804.40 97
19805.73 89
19807.06 92
19808.39 90
19809.72 104
19811.05 102
19812.38 91
19813.71 100
19815.05 95
19816.38 81
19817.71 102
19819.04 88
19820.37 92
19821.70 76
19823.03 89
19824.36 79
19825.69 93
19827.03 74
19828.36 72
19829.69 85
19831.02 85
19832.35 99
19833.68 106
19835.01 107
19836.35 84
19837.68 100
19839.01 89
19840.34 105
19841.67 97
19843.00 114
19844.34 105
19845.67 115
19847.00 106
19848.33 100
19849.66 89
19851.00 98
19852.33 71
19853.66 93
19854.99 88
19856.32 83
19857.66 104
19858.99 98
19860.32 105
19861.65 95
19862.99 89
19864.32 90
19865.65 94
19866.98 88
19868.32 96
19869.65 76
19870.98 91
19872.31 102
19873.65 100
19874.98 91
19876.31 89
19877.65 111
19878.98 86
19880.31 100
19881.65 96
19882.98 84
19884.31 76
19885.64 84
19886.98 90
19888.31 89
19889.64 99
19890.98 99
19892.31 106
19893.64 96
19894.98 97
19896.31 90
19897.65 85
19898.98 96
19900.31 97
19901.65 84
19902.98 95
19904.31 101
19905.65 72
19906.98 81
19908.32 87
19909.65 85
19910.98 96
19912.32 96
19913.65 87
19914.99 99
19916.32 97
19917.66 99
19918.99 94
19920.32 104
19921.66 113
19922.99 109
19924.33 92
19925.66 88
19927.00 107
19928.33 120
19929.67 91
19931.00 95
19932.34 118
19933.67 107
19935.01 90
19936.34 111
19937.68 91
19939.01 99
19940.35 91
19941.68 123
19943.02 86
19944.35 75
19945.69 81
19947.02 111
19948.36 85
19949.69 90
19951.03 68
19952.36 85
19953.70 84
19955.03 108
19956.37 93
19957.71 93
19959.04 85
19960.38 87
19961.71 81
19963.05 98
19964.38 89
19965.72 113
19967.06 91
19968.39 87
19969.73 109
19971.06 116
19972.40 86
19973.74 83
19975.07 78
19976.41 80
19977.75 74
19979.08 89
19980.42 95
19981.75 84
19983.09 96
19984.43 90
19985.76 96
19987.10 113
19988.44 90
19989.77 105
19991.11 80
19992.45 95
19993.78 92
19995.12 91
19996.46 91
19997.80 91
19999.13 81
20000.47 95
20001.81 99
20003.14 112
20004.48 105
20005.82 99
20007.16 94
20008.49 89
20009.83 79
20011.17 93
20012.51 102
20013.84 90
20015.18 92
20016.52 83
20017.86 89
20019.19 90
20020.53 113
20021.87 102
20023.21 89
20024.55 103
20025.88 107
20027.22 92
20028.56 127
20029.90 116
20031.24 138
20032.57 116
20033.91 95
20035.25 88
20036.59 86
20037.93 92
20039.26 105
20040.60 88
20041.94 76
20043.28 114
20044.62 88
20045.96 92
20047.30 89
20048.63 95
20049.97 88
20051.31 92
20052.65 80
20053.99 92
20055.33 99
20056.67 98
20058.01 85
20059.35 97
20060.69 113
20062.02 89
20063.36 107
20064.70 99
20066.04 89
20067.38 86
20068.72 104
20070.06 97
20071.40 95
20072.74 94
20074.08 91
20075.42 100
20076.76 81
20078.10 100
20079.44 106
20080.78 95
20082.12 107
20083.46 81
20084.80 89
20086.14 95
20087.48 90
20088.82 96
20090.16 108
20091.50 105
20092.84 90
20094.18 100
20095.52 98
20096.86 90
20098.20 100
20099.54 95
20100.88 87
20102.22 97
20103.56 99
20104.90 96
20106.24 88
20107.58 94
20108.92 91
20110.26 96
20111.60 116
20112.95 96
20114.29 97
20115.63 83
20116.97 98
20118.31 102
20119.65 96
20120.99 114
20122.33 98
20123.67 88
20125.02 95
20126.36 111
20127.70 77
20129.04 94
20130.38 81
20131.72 94
20133.06 74
20134.41 127
20135.75 104
