# Supplementary material for: MALDI-TOF MS typing enables the classification of brewing yeasts of the genus Saccharomyces to major beer styles
Source: PLoS One. 2017 Aug 9;12(8):e0181694. doi: 10.1371/journal.pone.0181694 (PMC5549903; doi:10.1371/journal.pone.0181694)
Supplement: S12 File — The directory includes 90 raw files and was zipped to “.zip”; the folder has three strains with 30 spectra per strain; S1 Text explains the raw files with an example and Table 1 represents the yeast strains used within the experiment. (ZIP) [file pone.0181694.s015.zip › 34-36/30624-PI105-Dias-Dias-Dias-YPG-18h-E-E_2015-08-14__0_E8_1.dat]

1999.93 1299
2000.35 1287
2000.77 1191
2001.19 1226
2001.61 1217
2002.03 1348
2002.46 1469
2002.88 1306
2003.30 1365
2003.72 1344
2004.14 1310
2004.57 1402
2004.99 1378
2005.41 1236
2005.83 1171
2006.25 1328
2006.68 1353
2007.10 1287
2007.52 1314
2007.94 1366
2008.37 1271
2008.79 1279
2009.21 1463
2009.63 1471
2010.06 1269
2010.48 1242
2010.90 1387
2011.32 1448
2011.75 1460
2012.17 1498
2012.59 1497
2013.02 1361
2013.44 1335
2013.86 1458
2014.29 1447
2014.71 1349
2015.13 1266
2015.55 1145
2015.98 1100
2016.40 1280
2016.82 1239
2017.25 1207
2017.67 1143
2018.10 1155
2018.52 1145
2018.94 1221
2019.37 1240
2019.79 1244
2020.21 1158
2020.64 1240
2021.06 1319
2021.48 1349
2021.91 1259
2022.33 1316
2022.76 1442
2023.18 1373
2023.60 1164
2024.03 1151
2024.45 1136
2024.88 1278
2025.30 1213
2025.73 1186
2026.15 1247
2026.57 1173
2027.00 1074
2027.42 1155
2027.85 1187
2028.27 1176
2028.70 1138
2029.12 1241
2029.55 1181
2029.97 1213
2030.40 1184
2030.82 1134
2031.24 1263
2031.67 1216
2032.09 1119
2032.52 1141
2032.94 1314
2033.37 1176
2033.79 1116
2034.22 1171
2034.65 1220
2035.07 1258
2035.50 1158
2035.92 1127
2036.35 1230
2036.77 1322
2037.20 1273
2037.62 1166
2038.05 1259
2038.47 1313
2038.90 1362
2039.33 1283
2039.75 1231
2040.18 1291
2040.60 1267
2041.03 1332
2041.45 1344
2041.88 1290
2042.31 1338
2042.73 1290
2043.16 1374
2043.58 1210
2044.01 1222
2044.44 1181
2044.86 1307
2045.29 1364
2045.72 1473
2046.14 1313
2046.57 1275
2047.00 1353
2047.42 1358
2047.85 1461
2048.28 1384
2048.70 1307
2049.13 1408
2049.56 1288
2049.98 1254
2050.41 1228
2050.84 1346
2051.26 1186
2051.69 1157
2052.12 1200
2052.54 1268
2052.97 1240
2053.40 1388
2053.83 1309
2054.25 1300
2054.68 1292
2055.11 1220
2055.53 1235
2055.96 1355
2056.39 1321
2056.82 1289
2057.24 1187
2057.67 1240
2058.10 1298
2058.53 1225
2058.96 1222
2059.38 1230
2059.81 1118
2060.24 1254
2060.67 1202
2061.10 1160
2061.52 1163
2061.95 1265
2062.38 1120
2062.81 1207
2063.24 1378
2063.66 1324
2064.09 1338
2064.52 1403
2064.95 1217
2065.38 1349
2065.81 1490
2066.23 1324
2066.66 1343
2067.09 1451
2067.52 1592
2067.95 1676
2068.38 1477
2068.81 1376
2069.23 1430
2069.66 1466
2070.09 1520
2070.52 1512
2070.95 1349
2071.38 1376
2071.81 1462
2072.24 1345
2072.67 1260
2073.10 1186
2073.53 1182
2073.95 1242
2074.38 1242
2074.81 1179
2075.24 1193
2075.67 1245
2076.10 1153
2076.53 1164
2076.96 1163
2077.39 1086
2077.82 1220
2078.25 1235
2078.68 1379
2079.11 1404
2079.54 1342
2079.97 1282
2080.40 1414
2080.83 1299
2081.26 1220
2081.69 1285
2082.12 1391
2082.55 1551
2082.98 1508
2083.41 1390
2083.84 1432
2084.27 1426
2084.70 1262
2085.13 1338
2085.56 1337
2085.99 1301
2086.42 1272
2086.85 1350
2087.29 1211
2087.72 1317
2088.15 1206
2088.58 1283
2089.01 1343
2089.44 1299
2089.87 1282
2090.30 1150
2090.73 1291
2091.16 1329
2091.59 1243
2092.03 1282
2092.46 1340
2092.89 1280
2093.32 1424
2093.75 1316
2094.18 1277
2094.61 1197
2095.05 1244
2095.48 1299
2095.91 1271
2096.34 1296
2096.77 1290
2097.20 1344
2097.63 1288
2098.07 1313
2098.50 1201
2098.93 1258
2099.36 1099
2099.79 1104
2100.23 1144
2100.66 1340
2101.09 1283
2101.52 1120
2101.95 1261
2102.39 1250
2102.82 1176
2103.25 1159
2103.68 1327
2104.12 1222
2104.55 1217
2104.98 1130
2105.41 1230
2105.85 1211
2106.28 1128
2106.71 1294
2107.14 1355
2107.58 1190
2108.01 1191
2108.44 1327
2108.88 1327
2109.31 1356
2109.74 1197
2110.18 1270
2110.61 1304
2111.04 1392
2111.47 1278
2111.91 1544
2112.34 1359
2112.77 1321
2113.21 1272
2113.64 1237
2114.07 1143
2114.51 1195
2114.94 1372
2115.37 1283
2115.81 1326
2116.24 1249
2116.68 1163
2117.11 1081
2117.54 1232
2117.98 1191
2118.41 1319
2118.85 1140
2119.28 1054
2119.71 1193
2120.15 981
2120.58 1089
2121.02 1102
2121.45 1135
2121.88 1180
2122.32 1206
2122.75 1216
2123.19 1105
2123.62 999
2124.06 1137
2124.49 1298
2124.92 1272
2125.36 1187
2125.79 1106
2126.23 1304
2126.66 1330
2127.10 1221
2127.53 1087
2127.97 1157
2128.40 1204
2128.84 1143
2129.27 1123
2129.71 1228
2130.14 1316
2130.58 1235
2131.01 1247
2131.45 1240
2131.88 1252
2132.32 1317
2132.75 1389
2133.19 1371
2133.63 1271
2134.06 1380
2134.50 1405
2134.93 1444
2135.37 1410
2135.80 1504
2136.24 1528
2136.67 1303
2137.11 1367
2137.55 1348
2137.98 1323
2138.42 1382
2138.85 1474
2139.29 1385
2139.73 1484
2140.16 1334
2140.60 1249
2141.03 1287
2141.47 1277
2141.91 1324
2142.34 1308
2142.78 1161
2143.22 1188
2143.65 1252
2144.09 1252
2144.53 1186
2144.96 1211
2145.40 1098
2145.84 1074
2146.27 1152
2146.71 1171
2147.15 1245
2147.58 1198
2148.02 1137
2148.46 1206
2148.89 1352
2149.33 1402
2149.77 1388
2150.21 1436
2150.64 1482
2151.08 1491
2151.52 1569
2151.95 1583
2152.39 1672
2152.83 1750
2153.27 1692
2153.70 1774
2154.14 1789
2154.58 1791
2155.02 1640
2155.45 1572
2155.89 1480
2156.33 1395
2156.77 1430
2157.21 1435
2157.64 1311
2158.08 1337
2158.52 1337
2158.96 1292
2159.40 1233
2159.83 1347
2160.27 1264
2160.71 1126
2161.15 1249
2161.59 1392
2162.02 1374
2162.46 1234
2162.90 1228
2163.34 1377
2163.78 1232
2164.22 1272
2164.66 1316
2165.09 1282
2165.53 1426
2165.97 1326
2166.41 1293
2166.85 1357
2167.29 1285
2167.73 1378
2168.17 1406
2168.60 1487
2169.04 1519
2169.48 1463
2169.92 1435
2170.36 1406
2170.80 1278
2171.24 1334
2171.68 1558
2172.12 1551
2172.56 1564
2173.00 1591
2173.44 1604
2173.88 1394
2174.32 1562
2174.76 1444
2175.20 1542
2175.64 1636
2176.07 1635
2176.51 1484
2176.95 1646
2177.39 1554
2177.83 1670
2178.27 1682
2178.71 1663
2179.15 1629
2179.59 1609
2180.03 1536
2180.47 1497
2180.92 1431
2181.36 1609
2181.80 1603
2182.24 1483
2182.68 1430
2183.12 1541
2183.56 1439
2184.00 1467
2184.44 1628
2184.88 1503
2185.32 1441
2185.76 1550
2186.20 1424
2186.64 1350
2187.08 1230
2187.52 1317
2187.97 1336
2188.41 1263
2188.85 1366
2189.29 1499
2189.73 1496
2190.17 1510
2190.61 1496
2191.05 1673
2191.49 1650
2191.94 1521
2192.38 1689
2192.82 1550
2193.26 1635
2193.70 1679
2194.14 1453
2194.58 1427
2195.03 1559
2195.47 1493
2195.91 1487
2196.35 1488
2196.79 1494
2197.24 1498
2197.68 1496
2198.12 1525
2198.56 1628
2199.00 1552
2199.45 1624
2199.89 1583
2200.33 1539
2200.77 1527
2201.21 1422
2201.66 1501
2202.10 1393
2202.54 1413
2202.98 1418
2203.43 1439
2203.87 1379
2204.31 1306
2204.75 1364
2205.20 1361
2205.64 1522
2206.08 1437
2206.53 1401
2206.97 1499
2207.41 1484
2207.85 1701
2208.30 1540
2208.74 1610
2209.18 1650
2209.63 1602
2210.07 1607
2210.51 1581
2210.96 1635
2211.40 1734
2211.84 1682
2212.29 1655
2212.73 1741
2213.17 1564
2213.62 1458
2214.06 1589
2214.50 1544
2214.95 1555
2215.39 1566
2215.84 1554
2216.28 1615
2216.72 1447
2217.17 1428
2217.61 1401
2218.05 1491
2218.50 1462
2218.94 1478
2219.39 1422
2219.83 1473
2220.28 1329
2220.72 1381
2221.16 1399
2221.61 1529
2222.05 1516
2222.50 1439
2222.94 1403
2223.39 1414
2223.83 1426
2224.28 1553
2224.72 1573
2225.16 1668
2225.61 1696
2226.05 1763
2226.50 1820
2226.94 1826
2227.39 1848
2227.83 1992
2228.28 1901
2228.72 1800
2229.17 1626
2229.61 1784
2230.06 1756
2230.50 1844
2230.95 1725
2231.40 1821
2231.84 1440
2232.29 1654
2232.73 1847
2233.18 1762
2233.62 1848
2234.07 1781
2234.51 1695
2234.96 1827
2235.41 1814
2235.85 1820
2236.30 1744
2236.74 1812
2237.19 1835
2237.63 1663
2238.08 1675
2238.53 1705
2238.97 1551
2239.42 1639
2239.86 1645
2240.31 1693
2240.76 1527
2241.20 1574
2241.65 1571
2242.10 1645
2242.54 1646
2242.99 1495
2243.44 1404
2243.88 1560
2244.33 1573
2244.78 1418
2245.22 1375
2245.67 1548
2246.12 1491
2246.56 1489
2247.01 1380
2247.46 1389
2247.90 1400
2248.35 1480
2248.80 1429
2249.24 1347
2249.69 1379
2250.14 1497
2250.59 1481
2251.03 1444
2251.48 1444
2251.93 1419
2252.38 1380
2252.82 1380
2253.27 1388
2253.72 1506
2254.17 1544
2254.61 1491
2255.06 1463
2255.51 1495
2255.96 1261
2256.40 1356
2256.85 1515
2257.30 1494
2257.75 1371
2258.20 1413
2258.64 1341
2259.09 1348
2259.54 1391
2259.99 1287
2260.44 1279
2260.88 1374
2261.33 1265
2261.78 1444
2262.23 1506
2262.68 1562
2263.13 1642
2263.58 1772
2264.02 1795
2264.47 1614
2264.92 1710
2265.37 1815
2265.82 1650
2266.27 1896
2266.72 1635
2267.17 1491
2267.61 1730
2268.06 1792
2268.51 1760
2268.96 1785
2269.41 1695
2269.86 1540
2270.31 1827
2270.76 1831
2271.21 1770
2271.66 1750
2272.11 1811
2272.56 1884
2273.00 1730
2273.45 1765
2273.90 1895
2274.35 1947
2274.80 1866
2275.25 1916
2275.70 1804
2276.15 1740
2276.60 1693
2277.05 1695
2277.50 1593
2277.95 1595
2278.40 1610
2278.85 1528
2279.30 1514
2279.75 1356
2280.20 1534
2280.65 1448
2281.10 1472
2281.55 1547
2282.00 1486
2282.45 1549
2282.90 1561
2283.35 1741
2283.81 1840
2284.26 1788
2284.71 1716
2285.16 1746
2285.61 1744
2286.06 1660
2286.51 1728
2286.96 1744
2287.41 1698
2287.86 1854
2288.31 1699
2288.76 1823
2289.22 1826
2289.67 1946
2290.12 2053
2290.57 2082
2291.02 2187
2291.47 2331
2291.92 2575
2292.37 2646
2292.83 3046
2293.28 3019
2293.73 3428
2294.18 3513
2294.63 3711
2295.08 3624
2295.53 3273
2295.99 2895
2296.44 2674
2296.89 2623
2297.34 2479
2297.79 2417
2298.25 2284
2298.70 2146
2299.15 2013
2299.60 2036
2300.05 1832
2300.51 1812
2300.96 1686
2301.41 1695
2301.86 1639
2302.32 1678
2302.77 1629
2303.22 1634
2303.67 1605
2304.13 1533
2304.58 1628
2305.03 1628
2305.48 1571
2305.94 1370
2306.39 1376
2306.84 1490
2307.29 1627
2307.75 1540
2308.20 1638
2308.65 1752
2309.11 1687
2309.56 1697
2310.01 1695
2310.47 2008
2310.92 1799
2311.37 1755
2311.83 1886
2312.28 1929
2312.73 1908
2313.19 1941
2313.64 1998
2314.09 2003
2314.55 2183
2315.00 2190
2315.45 2036
2315.91 1782
2316.36 1696
2316.81 1850
2317.27 1881
2317.72 1897
2318.18 1697
2318.63 1784
2319.08 1845
2319.54 1749
2319.99 1777
2320.45 1815
2320.90 1811
2321.35 1776
2321.81 1850
2322.26 1756
2322.72 1710
2323.17 1796
2323.63 1613
2324.08 1688
2324.54 1829
2324.99 1689
2325.44 1690
2325.90 1698
2326.35 1648
2326.81 1643
2327.26 1665
2327.72 1736
2328.17 1774
2328.63 1676
2329.08 1569
2329.54 1686
2329.99 1913
2330.45 1821
2330.90 1888
2331.36 1922
2331.81 1987
2332.27 1947
2332.72 1819
2333.18 2018
2333.64 1961
2334.09 1839
2334.55 1988
2335.00 1827
2335.46 1877
2335.91 1950
2336.37 1842
2336.82 1670
2337.28 1790
2337.74 1633
2338.19 1676
2338.65 1626
2339.10 1637
2339.56 1543
2340.02 1683
2340.47 1654
2340.93 1530
2341.38 1672
2341.84 1775
2342.30 1756
2342.75 1878
2343.21 1863
2343.67 2004
2344.12 1922
2344.58 1939
2345.04 2019
2345.49 1928
2345.95 1991
2346.41 2026
2346.86 1917
2347.32 1935
2347.78 1978
2348.23 2032
2348.69 2053
2349.15 2003
2349.60 1931
2350.06 2010
2350.52 2055
2350.97 1917
2351.43 1899
2351.89 1838
2352.35 1841
2352.80 1836
2353.26 1644
2353.72 1683
2354.18 1708
2354.63 1665
2355.09 1552
2355.55 1512
2356.01 1580
2356.46 1620
2356.92 1424
2357.38 1433
2357.84 1465
2358.29 1540
2358.75 1463
2359.21 1498
2359.67 1506
2360.13 1495
2360.58 1385
2361.04 1425
2361.50 1557
2361.96 1645
2362.42 1748
2362.88 1620
2363.33 1575
2363.79 1606
2364.25 1656
2364.71 1713
2365.17 1717
2365.63 1652
2366.08 1778
2366.54 1747
2367.00 1787
2367.46 1663
2367.92 1709
2368.38 1673
2368.84 1695
2369.30 1705
2369.75 1593
2370.21 1736
2370.67 1788
2371.13 1782
2371.59 1747
2372.05 1697
2372.51 1762
2372.97 1789
2373.43 1771
2373.89 1793
2374.35 1694
2374.81 1576
2375.27 1750
2375.72 1656
2376.18 1678
2376.64 1806
2377.10 1772
2377.56 1678
2378.02 1770
2378.48 1668
2378.94 1665
2379.40 1700
2379.86 1702
2380.32 1515
2380.78 1537
2381.24 1578
2381.70 1678
2382.16 1638
2382.62 1655
2383.08 1692
2383.54 1547
2384.00 1489
2384.46 1716
2384.92 1418
2385.39 1511
2385.85 1554
2386.31 1589
2386.77 1478
2387.23 1480
2387.69 1647
2388.15 1689
2388.61 1507
2389.07 1569
2389.53 1665
2389.99 1784
2390.45 1652
2390.91 1586
2391.38 1695
2391.84 1690
2392.30 1688
2392.76 1536
2393.22 1540
2393.68 1559
2394.14 1589
2394.60 1629
2395.06 1562
2395.53 1613
2395.99 1505
2396.45 1525
2396.91 1627
2397.37 1552
2397.83 1478
2398.30 1459
2398.76 1442
2399.22 1521
2399.68 1422
2400.14 1663
2400.61 1581
2401.07 1539
2401.53 1558
2401.99 1606
2402.45 1615
2402.92 1482
2403.38 1428
2403.84 1582
2404.30 1538
2404.76 1526
2405.23 1541
2405.69 1518
2406.15 1508
2406.61 1520
2407.08 1527
2407.54 1563
2408.00 1651
2408.46 1632
2408.93 1638
2409.39 1653
2409.85 1636
2410.32 1641
2410.78 1557
2411.24 1597
2411.70 1525
2412.17 1579
2412.63 1557
2413.09 1477
2413.56 1490
2414.02 1650
2414.48 1568
2414.95 1381
2415.41 1450
2415.87 1461
2416.34 1557
2416.80 1535
2417.26 1545
2417.73 1641
2418.19 1792
2418.65 1717
2419.12 1674
2419.58 1746
2420.05 1958
2420.51 2087
2420.97 2056
2421.44 2176
2421.90 2100
2422.37 2183
2422.83 2062
2423.29 2013
2423.76 1905
2424.22 2001
2424.69 1911
2425.15 1827
2425.62 1998
2426.08 1830
2426.54 1777
2427.01 1736
2427.47 1798
2427.94 1936
2428.40 1756
2428.87 1860
2429.33 1811
2429.80 1792
2430.26 1871
2430.73 1883
2431.19 1981
2431.66 2266
2432.12 1995
2432.59 1879
2433.05 1831
2433.52 1895
2433.98 1848
2434.45 1929
2434.91 1859
2435.38 1740
2435.84 1881
2436.31 1878
2436.77 1699
2437.24 1795
2437.70 1806
2438.17 1789
2438.63 1910
2439.10 1824
2439.57 1851
2440.03 1827
2440.50 1916
2440.96 1967
2441.43 1961
2441.89 2085
2442.36 2111
2442.83 2098
2443.29 2043
2443.76 2138
2444.22 2014
2444.69 2043
2445.16 2009
2445.62 2028
2446.09 2027
2446.56 1872
2447.02 1942
2447.49 1866
2447.96 1798
2448.42 1628
2448.89 1696
2449.35 1536
2449.82 1481
2450.29 1543
2450.75 1601
2451.22 1624
2451.69 1689
2452.16 1767
2452.62 1713
2453.09 1699
2453.56 1511
2454.02 1600
2454.49 1646
2454.96 1584
2455.42 1681
2455.89 1582
2456.36 1531
2456.83 1556
2457.29 1597
2457.76 1696
2458.23 1649
2458.70 1583
2459.16 1697
2459.63 1639
2460.10 1487
2460.57 1378
2461.03 1453
2461.50 1491
2461.97 1554
2462.44 1521
2462.91 1406
2463.37 1538
2463.84 1571
2464.31 1558
2464.78 1397
2465.25 1358
2465.71 1438
2466.18 1380
2466.65 1367
2467.12 1414
2467.59 1551
2468.06 1560
2468.52 1507
2468.99 1677
2469.46 1560
2469.93 1528
2470.40 1748
2470.87 1734
2471.34 1599
2471.80 1643
2472.27 1571
2472.74 1752
2473.21 1758
2473.68 1638
2474.15 1576
2474.62 1614
2475.09 1584
2475.56 1569
2476.02 1499
2476.49 1618
2476.96 1531
2477.43 1473
2477.90 1568
2478.37 1694
2478.84 1579
2479.31 1590
2479.78 1516
2480.25 1612
2480.72 1561
2481.19 1535
2481.66 1657
2482.13 1609
2482.60 1743
2483.07 1727
2483.54 1575
2484.01 1662
2484.48 1715
2484.95 1596
2485.42 1582
2485.89 1678
2486.36 1742
2486.83 1547
2487.30 1579
2487.77 1580
2488.24 1735
2488.71 1771
2489.18 1694
2489.65 1559
2490.12 1628
2490.59 1726
2491.06 1747
2491.53 1696
2492.00 1682
2492.47 1682
2492.94 1665
2493.41 1732
2493.88 1672
2494.36 1813
2494.83 1724
2495.30 1691
2495.77 1744
2496.24 1825
2496.71 1637
2497.18 1671
2497.65 1834
2498.12 1679
2498.60 1751
2499.07 1869
2499.54 1759
2500.01 2045
2500.48 1907
2500.95 1943
2501.42 1864
2501.90 1776
2502.37 1820
2502.84 1702
2503.31 1773
2503.78 1640
2504.25 1601
2504.73 1508
2505.20 1570
2505.67 1594
2506.14 1690
2506.61 1515
2507.09 1565
2507.56 1728
2508.03 1583
2508.50 1551
2508.97 1617
2509.45 1739
2509.92 1709
2510.39 1628
2510.86 1719
2511.34 2077
2511.81 1913
2512.28 1912
2512.75 1932
2513.23 1967
2513.70 1963
2514.17 1961
2514.65 2012
2515.12 2065
2515.59 2071
2516.06 2079
2516.54 2071
2517.01 1845
2517.48 1919
2517.96 1953
2518.43 1770
2518.90 1735
2519.38 1576
2519.85 1621
2520.32 1794
2520.80 1705
2521.27 1698
2521.74 1638
2522.22 1735
2522.69 1796
2523.16 1701
2523.64 1741
2524.11 1695
2524.58 1587
2525.06 1792
2525.53 1520
2526.01 1628
2526.48 1538
2526.95 1618
2527.43 1635
2527.90 1597
2528.38 1565
2528.85 1479
2529.32 1610
2529.80 1703
2530.27 1631
2530.75 1656
2531.22 1664
2531.70 1585
2532.17 1509
2532.64 1492
2533.12 1691
2533.59 1781
2534.07 1721
2534.54 2012
2535.02 1821
2535.49 1881
2535.97 1889
2536.44 1861
2536.92 1744
2537.39 1777
2537.87 1716
2538.34 1669
2538.82 1694
2539.29 1711
2539.77 1665
2540.24 1647
2540.72 1759
2541.19 1663
2541.67 1649
2542.14 1694
2542.62 1734
2543.09 1680
2543.57 1840
2544.04 1851
2544.52 1703
2545.00 1868
2545.47 1788
2545.95 1814
2546.42 1775
2546.90 1889
2547.37 1823
2547.85 1804
2548.33 2012
2548.80 2184
2549.28 2100
2549.75 2133
2550.23 2282
2550.71 2298
2551.18 2403
2551.66 2204
2552.14 2173
2552.61 2256
2553.09 2257
2553.57 2108
2554.04 2091
2554.52 2233
2554.99 2133
2555.47 1954
2555.95 2027
2556.42 2002
2556.90 2107
2557.38 2091
2557.86 2142
2558.33 2122
2558.81 1980
2559.29 2057
2559.76 2108
2560.24 2087
2560.72 1992
2561.19 2070
2561.67 1958
2562.15 1974
2562.63 1961
2563.10 1731
2563.58 1692
2564.06 1791
2564.54 1649
2565.01 1476
2565.49 1542
2565.97 1643
2566.45 1567
2566.92 1619
2567.40 1598
2567.88 1566
2568.36 1383
2568.83 1469
2569.31 1586
2569.79 1621
2570.27 1560
2570.75 1572
2571.22 1581
2571.70 1619
2572.18 1507
2572.66 1447
2573.14 1562
2573.62 1624
2574.09 1604
2574.57 1629
2575.05 1671
2575.53 1641
2576.01 1651
2576.49 1532
2576.97 1519
2577.44 1741
2577.92 1559
2578.40 1532
2578.88 1587
2579.36 1755
2579.84 1704
2580.32 1582
2580.80 1665
2581.27 1697
2581.75 1635
2582.23 1603
2582.71 1588
2583.19 1500
2583.67 1699
2584.15 1528
2584.63 1418
2585.11 1376
2585.59 1590
2586.07 1507
2586.55 1427
2587.03 1539
2587.51 1790
2587.99 1637
2588.47 1596
2588.94 1540
2589.42 1624
2589.90 1685
2590.38 1655
2590.86 1696
2591.34 1766
2591.82 1698
2592.30 1895
2592.78 1714
2593.26 1568
2593.74 1620
2594.22 1787
2594.71 1868
2595.19 1748
2595.67 1777
2596.15 1791
2596.63 1878
2597.11 1749
2597.59 1721
2598.07 1770
2598.55 1826
2599.03 1835
2599.51 1829
2599.99 1978
2600.47 1740
2600.95 1803
2601.43 1628
2601.91 1594
2602.40 1581
2602.88 1630
2603.36 1643
2603.84 1676
2604.32 1653
2604.80 1691
2605.28 1722
2605.76 1698
2606.24 1788
2606.73 1716
2607.21 1650
2607.69 1572
2608.17 1560
2608.65 1506
2609.13 1632
2609.62 1621
2610.10 1537
2610.58 1572
2611.06 1612
2611.54 1763
2612.02 1850
2612.51 1839
2612.99 1744
2613.47 1615
2613.95 1758
2614.43 1844
2614.92 1884
2615.40 1859
2615.88 1896
2616.36 1795
2616.85 2039
2617.33 1929
2617.81 1945
2618.29 1748
2618.78 1662
2619.26 1694
2619.74 1735
2620.22 1758
2620.71 1665
2621.19 1648
2621.67 1742
2622.15 1785
2622.64 1766
2623.12 1583
2623.60 1643
2624.09 1610
2624.57 1570
2625.05 1485
2625.53 1738
2626.02 1843
2626.50 1699
2626.98 1721
2627.47 1744
2627.95 1693
2628.43 1623
2628.92 1722
2629.40 1666
2629.88 1789
2630.37 1836
2630.85 1625
2631.34 1748
2631.82 1796
2632.30 1779
2632.79 1557
2633.27 1733
2633.75 1683
2634.24 1838
2634.72 1815
2635.21 1815
2635.69 1654
2636.17 1560
2636.66 1653
2637.14 1716
2637.63 1711
2638.11 1736
2638.60 1621
2639.08 1669
2639.56 1671
2640.05 1687
2640.53 1726
2641.02 1623
2641.50 1654
2641.99 1673
2642.47 1647
2642.96 1811
2643.44 1764
2643.93 1737
2644.41 1768
2644.90 1904
2645.38 1922
2645.87 1819
2646.35 1791
2646.84 1771
2647.32 1859
2647.81 1723
2648.29 1888
2648.78 1757
2649.26 1774
2649.75 1743
2650.23 1641
2650.72 1689
2651.20 1669
2651.69 1657
2652.17 1643
2652.66 1689
2653.15 1679
2653.63 1678
2654.12 1665
2654.60 1620
2655.09 1624
2655.57 1654
2656.06 1660
2656.55 1689
2657.03 1644
2657.52 1572
2658.00 1429
2658.49 1586
2658.98 1723
2659.46 1654
2659.95 1700
2660.44 1605
2660.92 1498
2661.41 1581
2661.90 1674
2662.38 1683
2662.87 1541
2663.35 1485
2663.84 1697
2664.33 1623
2664.81 1398
2665.30 1650
2665.79 1693
2666.28 1642
2666.76 1800
2667.25 1638
2667.74 1602
2668.22 1722
2668.71 1781
2669.20 1724
2669.68 1602
2670.17 1683
2670.66 1639
2671.15 1645
2671.63 1601
2672.12 1631
2672.61 1711
2673.10 1684
2673.58 1760
2674.07 1904
2674.56 1939
2675.05 1929
2675.53 2120
2676.02 2311
2676.51 2273
2677.00 2471
2677.49 2629
2677.97 2480
2678.46 2518
2678.95 2712
2679.44 2749
2679.93 2505
2680.41 2318
2680.90 2508
2681.39 2455
2681.88 2477
2682.37 2619
2682.85 2571
2683.34 2377
2683.83 2291
2684.32 2415
2684.81 2280
2685.30 2306
2685.79 2349
2686.27 2488
2686.76 2578
2687.25 2423
2687.74 2481
2688.23 2465
2688.72 2292
2689.21 2108
2689.70 2205
2690.19 2077
2690.67 2021
2691.16 1946
2691.65 1883
2692.14 1685
2692.63 1588
2693.12 1655
2693.61 1723
2694.10 1754
2694.59 1715
2695.08 1686
2695.57 1688
2696.06 1653
2696.55 1859
2697.04 1873
2697.53 1865
2698.02 1688
2698.51 1766
2699.00 1639
2699.49 1561
2699.98 1596
2700.47 1618
2700.96 1780
2701.45 1823
2701.94 1829
2702.43 1853
2702.92 1916
2703.41 1806
2703.90 1804
2704.39 1889
2704.88 1935
2705.37 1906
2705.86 1997
2706.35 1827
2706.84 1816
2707.33 1720
2707.82 1902
2708.31 1898
2708.80 1837
2709.29 1895
2709.78 1762
2710.27 1638
2710.77 1771
2711.26 1807
2711.75 1916
2712.24 1669
2712.73 1666
2713.22 1585
2713.71 1539
2714.20 1635
2714.69 1662
2715.19 1689
2715.68 1782
2716.17 1689
2716.66 1778
2717.15 1775
2717.64 1672
2718.13 1652
2718.63 1639
2719.12 1711
2719.61 1838
2720.10 1698
2720.59 1693
2721.08 1627
2721.58 1706
2722.07 1725
2722.56 1812
2723.05 1863
2723.54 1889
2724.04 1770
2724.53 1935
2725.02 1954
2725.51 2009
2726.01 1949
2726.50 2005
2726.99 1998
2727.48 1893
2727.98 2020
2728.47 1764
2728.96 1805
2729.45 1835
2729.95 1696
2730.44 1746
2730.93 1902
2731.42 1646
2731.92 1726
2732.41 1684
2732.90 1754
2733.40 1824
2733.89 1755
2734.38 1865
2734.87 1754
2735.37 1732
2735.86 1715
2736.35 1807
2736.85 1860
2737.34 1883
2737.83 1866
2738.33 2078
2738.82 1990
2739.31 1959
2739.81 1986
2740.30 1815
2740.79 1944
2741.29 1974
2741.78 1954
2742.28 1810
2742.77 1756
2743.26 1674
2743.76 1844
2744.25 1808
2744.75 1713
2745.24 1746
2745.73 1656
2746.23 1603
2746.72 1533
2747.22 1694
2747.71 1632
2748.20 1733
2748.70 1563
2749.19 1632
2749.69 1699
2750.18 1624
2750.68 1632
2751.17 1654
2751.67 1681
2752.16 1739
2752.66 1706
2753.15 1598
2753.64 1811
2754.14 1840
2754.63 1845
2755.13 1947
2755.62 1889
2756.12 1832
2756.61 1843
2757.11 1866
2757.60 1784
2758.10 1874
2758.59 1892
2759.09 1948
2759.59 1773
2760.08 1914
2760.58 1801
2761.07 1723
2761.57 1835
2762.06 1822
2762.56 1902
2763.05 1832
2763.55 1637
2764.05 1511
2764.54 1584
2765.04 1816
2765.53 1842
2766.03 1811
2766.52 1676
2767.02 1784
2767.52 1871
2768.01 1793
2768.51 1833
2769.00 1800
2769.50 1830
2770.00 1711
2770.49 1763
2770.99 1950
2771.49 2000
2771.98 1906
2772.48 1829
2772.98 1811
2773.47 1868
2773.97 1997
2774.47 2123
2774.96 2157
2775.46 2091
2775.96 2156
2776.45 2077
2776.95 2307
2777.45 2385
2777.94 2541
2778.44 2594
2778.94 2409
2779.43 2351
2779.93 2496
2780.43 2632
2780.93 2566
2781.42 2342
2781.92 2333
2782.42 2365
2782.92 2350
2783.41 2173
2783.91 2119
2784.41 2126
2784.91 2119
2785.40 2113
2785.90 1920
2786.40 1981
2786.90 1885
2787.39 2018
2787.89 1895
2788.39 1848
2788.89 1884
2789.39 1823
2789.88 1783
2790.38 1723
2790.88 1909
2791.38 1853
2791.88 1789
2792.37 1838
2792.87 1789
2793.37 1820
2793.87 1883
2794.37 1963
2794.87 1899
2795.37 1885
2795.86 1931
2796.36 1890
2796.86 2081
2797.36 2075
2797.86 2104
2798.36 2464
2798.86 2395
2799.35 2467
2799.85 2542
2800.35 2591
2800.85 2611
2801.35 2739
2801.85 2630
2802.35 2761
2802.85 2680
2803.35 2385
2803.85 2268
2804.35 2232
2804.85 2240
2805.34 2297
2805.84 2232
2806.34 2312
2806.84 2238
2807.34 2317
2807.84 2477
2808.34 2624
2808.84 2709
2809.34 2768
2809.84 3007
2810.34 3147
2810.84 3335
2811.34 3232
2811.84 3224
2812.34 3273
2812.84 3367
2813.34 3137
2813.84 3002
2814.34 3033
2814.84 2710
2815.34 2704
2815.84 2540
2816.34 2232
2816.84 2242
2817.34 2096
2817.84 2013
2818.35 1998
2818.85 2164
2819.35 2085
2819.85 2162
2820.35 2141
2820.85 2324
2821.35 2175
2821.85 2181
2822.35 2202
2822.85 2140
2823.35 1996
2823.85 2191
2824.36 2234
2824.86 2053
2825.36 2181
2825.86 2101
2826.36 1986
2826.86 2092
2827.36 2001
2827.86 1944
2828.37 2059
2828.87 2061
2829.37 1996
2829.87 2145
2830.37 2166
2830.87 2164
2831.38 2053
2831.88 2047
2832.38 2059
2832.88 2109
2833.38 2067
2833.88 2063
2834.39 1977
2834.89 1927
2835.39 1922
2835.89 2052
2836.40 2033
2836.90 1995
2837.40 1733
2837.90 1743
2838.40 1903
2838.91 1855
2839.41 1806
2839.91 1794
2840.41 1912
2840.92 1803
2841.42 1843
2841.92 1771
2842.42 1679
2842.93 1902
2843.43 1748
2843.93 1905
2844.44 1870
2844.94 1815
2845.44 1792
2845.94 1815
2846.45 1828
2846.95 1925
2847.45 1854
2847.96 1867
2848.46 1912
2848.96 1842
2849.47 2153
2849.97 2147
2850.47 1943
2850.98 2287
2851.48 2297
2851.98 2104
2852.49 2194
2852.99 2036
2853.50 2042
2854.00 2084
2854.50 2125
2855.01 1941
2855.51 1867
2856.01 1881
2856.52 1941
2857.02 1934
2857.53 1907
2858.03 1900
2858.53 1929
2859.04 1985
2859.54 2039
2860.05 2105
2860.55 1811
2861.06 1880
2861.56 1921
2862.06 1941
2862.57 1901
2863.07 1835
2863.58 1733
2864.08 1817
2864.59 1804
2865.09 1818
2865.60 1762
2866.10 1698
2866.61 1690
2867.11 1711
2867.62 1843
2868.12 1801
2868.63 1690
2869.13 1619
2869.64 1644
2870.14 1603
2870.65 1682
2871.15 1724
2871.66 1684
2872.16 1782
2872.67 1780
2873.17 1723
2873.68 1664
2874.18 1697
2874.69 1685
2875.20 1844
2875.70 1968
2876.21 2011
2876.71 2046
2877.22 1960
2877.72 1978
2878.23 2069
2878.74 1906
2879.24 1896
2879.75 1993
2880.25 1983
2880.76 1915
2881.27 1881
2881.77 1964
2882.28 1875
2882.79 1835
2883.29 1866
2883.80 1921
2884.30 1781
2884.81 1867
2885.32 2081
2885.82 1853
2886.33 2047
2886.84 2147
2887.34 2137
2887.85 2136
2888.36 2144
2888.86 2116
2889.37 2193
2889.88 2186
2890.38 2429
2890.89 2594
2891.40 2441
2891.91 2175
2892.41 2275
2892.92 2175
2893.43 2044
2893.93 2153
2894.44 2089
2894.95 2230
2895.46 2189
2895.96 2088
2896.47 2052
2896.98 2243
2897.49 2116
2897.99 2043
2898.50 2243
2899.01 2025
2899.52 2187
2900.03 2143
2900.53 2193
2901.04 2225
2901.55 2135
2902.06 2100
2902.56 1973
2903.07 2115
2903.58 2155
2904.09 2082
2904.60 2145
2905.11 2196
2905.61 2444
2906.12 2294
2906.63 2254
2907.14 2355
2907.65 2330
2908.16 2365
2908.66 2391
2909.17 2424
2909.68 2446
2910.19 2473
2910.70 2406
2911.21 2275
2911.72 2128
2912.23 2227
2912.73 2086
2913.24 2122
2913.75 2099
2914.26 2070
2914.77 2007
2915.28 2023
2915.79 1991
2916.30 1971
2916.81 1988
2917.32 1993
2917.83 1889
2918.33 2021
2918.84 1967
2919.35 1931
2919.86 1904
2920.37 1932
2920.88 1772
2921.39 1780
2921.90 2034
2922.41 2047
2922.92 1896
2923.43 1840
2923.94 2066
2924.45 1988
2924.96 2104
2925.47 2176
2925.98 2291
2926.49 2541
2927.00 2505
2927.51 2653
2928.02 2925
2928.53 2911
2929.04 2763
2929.55 2784
2930.06 2539
2930.57 2657
2931.08 2674
2931.59 2570
2932.11 2367
2932.62 2172
2933.13 2233
2933.64 2087
2934.15 1914
2934.66 2131
2935.17 1808
2935.68 1959
2936.19 1905
2936.70 1840
2937.21 1907
2937.72 1843
2938.24 1812
2938.75 1904
2939.26 1947
2939.77 2012
2940.28 2002
2940.79 2008
2941.30 2045
2941.81 1936
2942.33 1917
2942.84 1877
2943.35 1926
2943.86 1962
2944.37 1969
2944.88 1957
2945.40 1982
2945.91 1903
2946.42 1991
2946.93 1966
2947.44 2133
2947.96 2269
2948.47 2134
2948.98 2329
2949.49 2422
2950.00 2429
2950.52 2451
2951.03 2298
2951.54 2311
2952.05 2285
2952.57 2103
2953.08 2150
2953.59 2141
2954.10 2102
2954.62 2152
2955.13 1969
2955.64 1994
2956.15 1948
2956.67 2008
2957.18 1945
2957.69 1893
2958.20 1920
2958.72 1921
2959.23 1853
2959.74 1745
2960.26 1747
2960.77 1700
2961.28 2008
2961.80 2037
2962.31 2076
2962.82 2053
2963.34 2041
2963.85 2018
2964.36 2053
2964.88 2145
2965.39 2146
2965.90 2202
2966.42 2226
2966.93 2097
2967.44 2035
2967.96 2197
2968.47 2169
2968.98 1942
2969.50 1903
2970.01 1907
2970.53 1827
2971.04 1843
2971.55 1870
2972.07 1758
2972.58 1725
2973.10 1675
2973.61 1807
2974.12 1905
2974.64 1860
2975.15 2037
2975.67 1733
2976.18 1772
2976.70 1855
2977.21 2058
2977.73 1947
2978.24 1704
2978.75 1894
2979.27 1929
2979.78 1952
2980.30 1866
2980.81 1932
2981.33 1907
2981.84 1863
2982.36 1850
2982.87 1971
2983.39 1982
2983.90 1996
2984.42 1967
2984.93 1849
2985.45 2078
2985.96 2021
2986.48 2053
2987.00 2126
2987.51 2024
2988.03 2000
2988.54 2122
2989.06 1919
2989.57 1868
2990.09 1993
2990.60 1876
2991.12 2098
2991.64 2133
2992.15 2165
2992.67 2392
2993.18 2265
2993.70 2258
2994.21 2406
2994.73 2329
2995.25 2420
2995.76 2568
2996.28 2551
2996.80 2499
2997.31 2684
2997.83 2539
2998.34 2704
2998.86 2900
2999.38 2949
2999.89 3017
3000.41 2807
3000.93 2894
3001.44 2997
3001.96 3034
3002.48 3008
3002.99 2907
3003.51 2939
3004.03 2877
3004.54 2772
3005.06 2759
3005.58 2763
3006.09 2835
3006.61 2867
3007.13 2796
3007.65 2869
3008.16 2830
3008.68 2844
3009.20 2857
3009.71 2880
3010.23 2872
3010.75 2651
3011.27 2694
3011.78 2673
3012.30 2276
3012.82 2290
3013.34 2213
3013.85 2205
3014.37 2280
3014.89 2263
3015.41 2123
3015.93 2099
3016.44 2194
3016.96 2235
3017.48 2146
3018.00 2169
3018.52 2146
3019.03 2174
3019.55 2201
3020.07 2270
3020.59 2202
3021.11 2165
3021.63 2304
3022.14 2456
3022.66 2417
3023.18 2307
3023.70 2277
3024.22 2367
3024.74 2335
3025.25 2405
3025.77 2399
3026.29 2359
3026.81 2479
3027.33 2440
3027.85 2353
3028.37 2290
3028.89 2330
3029.41 2244
3029.92 2386
3030.44 2324
3030.96 2152
3031.48 2219
3032.00 2229
3032.52 2302
3033.04 2231
3033.56 2299
3034.08 2026
3034.60 2122
3035.12 2241
3035.64 2255
3036.16 2300
3036.68 2233
3037.20 2332
3037.72 2429
3038.24 2355
3038.76 2505
3039.28 2436
3039.80 2449
3040.32 2539
3040.84 2666
3041.36 2504
3041.88 2344
3042.40 2339
3042.92 2224
3043.44 2134
3043.96 2314
3044.48 2288
3045.00 1991
3045.52 2096
3046.04 2018
3046.56 1987
3047.08 2076
3047.60 2039
3048.12 2041
3048.64 2128
3049.16 2006
3049.68 2065
3050.20 2121
3050.72 1944
3051.24 1972
3051.77 1938
3052.29 1932
3052.81 2057
3053.33 1944
3053.85 1946
3054.37 1967
3054.89 2033
3055.41 2236
3055.93 2139
3056.46 1930
3056.98 1911
3057.50 2032
3058.02 2063
3058.54 2039
3059.06 2058
3059.58 2115
3060.11 2094
3060.63 2011
3061.15 2089
3061.67 2019
3062.19 2308
3062.71 2268
3063.24 2104
3063.76 2112
3064.28 2011
3064.80 2007
3065.32 2095
3065.85 2089
3066.37 2029
3066.89 2162
3067.41 2080
3067.94 2198
3068.46 2222
3068.98 2173
3069.50 2328
3070.03 2118
3070.55 2126
3071.07 2144
3071.59 2202
3072.12 2020
3072.64 2065
3073.16 2150
3073.68 2073
3074.21 2119
3074.73 1978
3075.25 1910
3075.78 1926
3076.30 2036
3076.82 2027
3077.34 2177
3077.87 1968
3078.39 1949
3078.91 2045
3079.44 2052
3079.96 2205
3080.48 2302
3081.01 2398
3081.53 2404
3082.05 2466
3082.58 2543
3083.10 2602
3083.63 2631
3084.15 2582
3084.67 2818
3085.20 2630
3085.72 2631
3086.24 2664
3086.77 2610
3087.29 2461
3087.82 2436
3088.34 2520
3088.86 2489
3089.39 2387
3089.91 2379
3090.44 2615
3090.96 2418
3091.49 2332
3092.01 2476
3092.53 2552
3093.06 2547
3093.58 2423
3094.11 2497
3094.63 2340
3095.16 2233
3095.68 2267
3096.21 2296
3096.73 2280
3097.26 2361
3097.78 2255
3098.31 2168
3098.83 2359
3099.36 2402
3099.88 2533
3100.41 2543
3100.93 2835
3101.46 2912
3101.98 2719
3102.51 2882
3103.03 3449
3103.56 3812
3104.08 4167
3104.61 4480
3105.13 5152
3105.66 5586
3106.18 6029
3106.71 6139
3107.24 6665
3107.76 6472
3108.29 6481
3108.81 5791
3109.34 5443
3109.86 4932
3110.39 4481
3110.92 3877
3111.44 3616
3111.97 3662
3112.49 3089
3113.02 2979
3113.55 3036
3114.07 3093
3114.60 3109
3115.12 3232
3115.65 3158
3116.18 3155
3116.70 3091
3117.23 2712
3117.76 2833
3118.28 2615
3118.81 2416
3119.34 2134
3119.86 2025
3120.39 1968
3120.92 2002
3121.44 2146
3121.97 2309
3122.50 2381
3123.02 2325
3123.55 2219
3124.08 2101
3124.61 2243
3125.13 2163
3125.66 2107
3126.19 2147
3126.72 2179
3127.24 2179
3127.77 2197
3128.30 2021
3128.82 2176
3129.35 2178
3129.88 2157
3130.41 2197
3130.93 2209
3131.46 2129
3131.99 2115
3132.52 2189
3133.05 2249
3133.57 2056
3134.10 2038
3134.63 2046
3135.16 2065
3135.69 2082
3136.21 2026
3136.74 2177
3137.27 1912
3137.80 2193
3138.33 2109
3138.85 1990
3139.38 2232
3139.91 2096
3140.44 1939
3140.97 2127
3141.50 2206
3142.03 2062
3142.55 1998
3143.08 2071
3143.61 1924
3144.14 1911
3144.67 1976
3145.20 1946
3145.73 2096
3146.26 2066
3146.79 1821
3147.31 1888
3147.84 2005
3148.37 2054
3148.90 2046
3149.43 2239
3149.96 2231
3150.49 2248
3151.02 2101
3151.55 2359
3152.08 2422
3152.61 2457
3153.14 2472
3153.67 2614
3154.20 2482
3154.73 2371
3155.25 2393
3155.78 2355
3156.31 2245
3156.84 2120
3157.37 2260
3157.90 2417
3158.43 2209
3158.96 2288
3159.49 2467
3160.02 2229
3160.55 2353
3161.08 2323
3161.61 2435
3162.14 2394
3162.68 2410
3163.21 2420
3163.74 2281
3164.27 2342
3164.80 2307
3165.33 2488
3165.86 2417
3166.39 2225
3166.92 2235
3167.45 2180
3167.98 2071
3168.51 1986
3169.04 1979
3169.57 2071
3170.10 2140
3170.64 1990
3171.17 2061
3171.70 1938
3172.23 2075
3172.76 2048
3173.29 1942
3173.82 1970
3174.35 1951
3174.88 1899
3175.42 1833
3175.95 1906
3176.48 2017
3177.01 1939
3177.54 2028
3178.07 2109
3178.61 1999
3179.14 2048
3179.67 2096
3180.20 1932
3180.73 1931
3181.26 1995
3181.80 2076
3182.33 2223
3182.86 2188
3183.39 2141
3183.92 2210
3184.46 2132
3184.99 1983
3185.52 2134
3186.05 2118
3186.59 2058
3187.12 1958
3187.65 2057
3188.18 1932
3188.72 2092
3189.25 2051
3189.78 2052
3190.31 1925
3190.85 1977
3191.38 1971
3191.91 1958
3192.44 2021
3192.98 2163
3193.51 2003
3194.04 2059
3194.58 1983
3195.11 1975
3195.64 1959
3196.17 1918
3196.71 2001
3197.24 2006
3197.77 2051
3198.31 2010
3198.84 1937
3199.37 2066
3199.91 2131
3200.44 2177
3200.98 2140
3201.51 2169
3202.04 2358
3202.58 2057
3203.11 2230
3203.64 2179
3204.18 2060
3204.71 2130
3205.24 2417
3205.78 2471
3206.31 2552
3206.85 2436
3207.38 2462
3207.91 2475
3208.45 2467
3208.98 2446
3209.52 2531
3210.05 2418
3210.59 2448
3211.12 2476
3211.65 2503
3212.19 2403
3212.72 2526
3213.26 2624
3213.79 2405
3214.33 2582
3214.86 2664
3215.40 2654
3215.93 2550
3216.47 2553
3217.00 2651
3217.54 2519
3218.07 2425
3218.61 2406
3219.14 2415
3219.68 2234
3220.21 2105
3220.75 2127
3221.28 2132
3221.82 2017
3222.35 1911
3222.89 2085
3223.42 2169
3223.96 2257
3224.49 2185
3225.03 2296
3225.57 2278
3226.10 2445
3226.64 2342
3227.17 2378
3227.71 2497
3228.24 2467
3228.78 2626
3229.32 2668
3229.85 2627
3230.39 2524
3230.92 2504
3231.46 2411
3232.00 2477
3232.53 2365
3233.07 2352
3233.60 2276
3234.14 2261
3234.68 2428
3235.21 2328
3235.75 2198
3236.29 2147
3236.82 2223
3237.36 2135
3237.90 2366
3238.43 2384
3238.97 2245
3239.51 2506
3240.04 2553
3240.58 2377
3241.12 2225
3241.65 2408
3242.19 2596
3242.73 2383
3243.26 2455
3243.80 2436
3244.34 2177
3244.88 2259
3245.41 2305
3245.95 2331
3246.49 2470
3247.02 2248
3247.56 2351
3248.10 2326
3248.64 2328
3249.17 2363
3249.71 2298
3250.25 2254
3250.79 2304
3251.33 2445
3251.86 2307
3252.40 2267
3252.94 2430
3253.48 2474
3254.01 2497
3254.55 2458
3255.09 2520
3255.63 2386
3256.17 2587
3256.70 2497
3257.24 2543
3257.78 2577
3258.32 2528
3258.86 2475
3259.40 2622
3259.93 2689
3260.47 2683
3261.01 2670
3261.55 2751
3262.09 2860
3262.63 2854
3263.17 3035
3263.70 3169
3264.24 3154
3264.78 3488
3265.32 3664
3265.86 3669
3266.40 3828
3266.94 3841
3267.48 3892
3268.02 4143
3268.56 4045
3269.09 4124
3269.63 4164
3270.17 3732
3270.71 3816
3271.25 4072
3271.79 4214
3272.33 4083
3272.87 3797
3273.41 3653
3273.95 3144
3274.49 3105
3275.03 3011
3275.57 2900
3276.11 2750
3276.65 2704
3277.19 2807
3277.73 2612
3278.27 2713
3278.81 2778
3279.35 2698
3279.89 2710
3280.43 2877
3280.97 2870
3281.51 2874
3282.05 2719
3282.59 2856
3283.13 2917
3283.67 2874
3284.21 2871
3284.75 2755
3285.29 2898
3285.83 2876
3286.37 2993
3286.91 2928
3287.45 3072
3287.99 3287
3288.53 3440
3289.08 3409
3289.62 3418
3290.16 3482
3290.70 3456
3291.24 3571
3291.78 3480
3292.32 3416
3292.86 3267
3293.40 3298
3293.95 3340
3294.49 3556
3295.03 3675
3295.57 3983
3296.11 3929
3296.65 4038
3297.19 4356
3297.73 4756
3298.28 4826
3298.82 4812
3299.36 5002
3299.90 5013
3300.44 5261
3300.99 5081
3301.53 4989
3302.07 4587
3302.61 4480
3303.15 4125
3303.69 3809
3304.24 3465
3304.78 3218
3305.32 3270
3305.86 3239
3306.41 3230
3306.95 3154
3307.49 3131
3308.03 3329
3308.58 3157
3309.12 2915
3309.66 2910
3310.20 2756
3310.75 2954
3311.29 2900
3311.83 2707
3312.37 2608
3312.92 2819
3313.46 3004
3314.00 3005
3314.54 2989
3315.09 2970
3315.63 3114
3316.17 3159
3316.72 3122
3317.26 3228
3317.80 3275
3318.35 3545
3318.89 3637
3319.43 3608
3319.98 3726
3320.52 3674
3321.06 3753
3321.61 3917
3322.15 3817
3322.69 4092
3323.24 4289
3323.78 4010
3324.33 4325
3324.87 4252
3325.41 4272
3325.96 4229
3326.50 4251
3327.04 4010
3327.59 3905
3328.13 3890
3328.68 4030
3329.22 3976
3329.76 3739
3330.31 3545
3330.85 3514
3331.40 3400
3331.94 3369
3332.49 3491
3333.03 3522
3333.58 3958
3334.12 4466
3334.66 4696
3335.21 5635
3335.75 6670
3336.30 7401
3336.84 8443
3337.39 9890
3337.93 11621
3338.48 12758
3339.02 14186
3339.57 15325
3340.11 15168
3340.66 15349
3341.20 14956
3341.75 13822
3342.29 13107
3342.84 11781
3343.38 10033
3343.93 8621
3344.47 7632
3345.02 6527
3345.57 5718
3346.11 4980
3346.66 4148
3347.20 3699
3347.75 3648
3348.29 3609
3348.84 3428
3349.38 3177
3349.93 3208
3350.48 3339
3351.02 3247
3351.57 3355
3352.11 3380
3352.66 3336
3353.21 3632
3353.75 3512
3354.30 3627
3354.84 3801
3355.39 3981
3355.94 3884
3356.48 3826
3357.03 3952
3357.58 3795
3358.12 3804
3358.67 3775
3359.22 3529
3359.76 3338
3360.31 3282
3360.86 3242
3361.40 3117
3361.95 3050
3362.50 2801
3363.04 2732
3363.59 2661
3364.14 2712
3364.68 2705
3365.23 2584
3365.78 2632
3366.33 2730
3366.87 2706
3367.42 2738
3367.97 2647
3368.51 2672
3369.06 2893
3369.61 2719
3370.16 2882
3370.70 2834
3371.25 2796
3371.80 2747
3372.35 2887
3372.90 2701
3373.44 2657
3373.99 2683
3374.54 2593
3375.09 2653
3375.63 2642
3376.18 2627
3376.73 2631
3377.28 2695
3377.83 2604
3378.37 2670
3378.92 2445
3379.47 2432
3380.02 2464
3380.57 2454
3381.12 2418
3381.66 2453
3382.21 2259
3382.76 2199
3383.31 2212
3383.86 2113
3384.41 2335
3384.96 2422
3385.50 2437
3386.05 2490
3386.60 2529
3387.15 2387
3387.70 2317
3388.25 2241
3388.80 2511
3389.35 2431
3389.90 2430
3390.44 2420
3390.99 2323
3391.54 2221
3392.09 2135
3392.64 2213
3393.19 2224
3393.74 2229
3394.29 2180
3394.84 2014
3395.39 2111
3395.94 2185
3396.49 2222
3397.04 2023
3397.59 2043
3398.14 2201
3398.69 2218
3399.24 2093
3399.79 2151
3400.34 1988
3400.89 2041
3401.44 2066
3401.99 2026
3402.54 1904
3403.09 1982
3403.64 2111
3404.19 1948
3404.74 1906
3405.29 2035
3405.84 2001
3406.39 1941
3406.94 2064
3407.49 2100
3408.04 1906
3408.59 2046
3409.14 1945
3409.69 1875
3410.24 1927
3410.79 1966
3411.34 1894
3411.89 2029
3412.45 1991
3413.00 1791
3413.55 1940
3414.10 1971
3414.65 1938
3415.20 1940
3415.75 1944
3416.30 2125
3416.85 1993
3417.41 1905
3417.96 1994
3418.51 1994
3419.06 2012
3419.61 1969
3420.16 1870
3420.71 1742
3421.27 1778
3421.82 1926
3422.37 1885
3422.92 1788
3423.47 1902
3424.02 1800
3424.58 1922
3425.13 1927
3425.68 2043
3426.23 1860
3426.78 1969
3427.34 2005
3427.89 2145
3428.44 2036
3428.99 2003
3429.55 2068
3430.10 2062
3430.65 1972
3431.20 2038
3431.76 2006
3432.31 2088
3432.86 1975
3433.41 1948
3433.97 2008
3434.52 1984
3435.07 2150
3435.62 1981
3436.18 1953
3436.73 2044
3437.28 2059
3437.84 2075
3438.39 2063
3438.94 2053
3439.49 2069
3440.05 2227
3440.60 2175
3441.15 2041
3441.71 2174
3442.26 2295
3442.81 2199
3443.37 2265
3443.92 2402
3444.47 2244
3445.03 2267
3445.58 2197
3446.13 2117
3446.69 2105
3447.24 2312
3447.80 2314
3448.35 2106
3448.90 1920
3449.46 1900
3450.01 2071
3450.57 2021
3451.12 1926
3451.67 1908
3452.23 2076
3452.78 1900
3453.34 1822
3453.89 1738
3454.44 1700
3455.00 1777
3455.55 1876
3456.11 1972
3456.66 1902
3457.22 1988
3457.77 1975
3458.33 2143
3458.88 2050
3459.43 2077
3459.99 1908
3460.54 1990
3461.10 1935
3461.65 1996
3462.21 1974
3462.76 1905
3463.32 2020
3463.87 1940
3464.43 2065
3464.98 2160
3465.54 1944
3466.09 2238
3466.65 2168
3467.21 2119
3467.76 2017
3468.32 2068
3468.87 2291
3469.43 2183
3469.98 2172
3470.54 2370
3471.09 2274
3471.65 2230
3472.20 2191
3472.76 2238
3473.32 2322
3473.87 2229
3474.43 2203
3474.98 2234
3475.54 2314
3476.10 2377
3476.65 2170
3477.21 2202
3477.76 2431
3478.32 2503
3478.88 2279
3479.43 2228
3479.99 2230
3480.55 2327
3481.10 2389
3481.66 2481
3482.22 2545
3482.77 2486
3483.33 2613
3483.89 2478
3484.44 2408
3485.00 2620
3485.56 2583
3486.11 2686
3486.67 2751
3487.23 2733
3487.78 2676
3488.34 2792
3488.90 3148
3489.45 3025
3490.01 2962
3490.57 2797
3491.13 3179
3491.68 3261
3492.24 3431
3492.80 3879
3493.35 4172
3493.91 4501
3494.47 4831
3495.03 4910
3495.58 4867
3496.14 5040
3496.70 5073
3497.26 5093
3497.82 5160
3498.37 5179
3498.93 4976
3499.49 4883
3500.05 5044
3500.61 5141
3501.16 4915
3501.72 5183
3502.28 5398
3502.84 5869
3503.40 6050
3503.95 6230
3504.51 6525
3505.07 6723
3505.63 7258
3506.19 7286
3506.75 7388
3507.30 7731
3507.86 8075
3508.42 8463
3508.98 8361
3509.54 8672
3510.10 8736
3510.66 8740
3511.22 8350
3511.77 7556
3512.33 7106
3512.89 6595
3513.45 5604
3514.01 5080
3514.57 4472
3515.13 3902
3515.69 3798
3516.25 3304
3516.81 3167
3517.37 2832
3517.92 2897
3518.48 2757
3519.04 2685
3519.60 2616
3520.16 2461
3520.72 2505
3521.28 2732
3521.84 2682
3522.40 2830
3522.96 2666
3523.52 2577
3524.08 2558
3524.64 2506
3525.20 2504
3525.76 2495
3526.32 2772
3526.88 2630
3527.44 2494
3528.00 2445
3528.56 2554
3529.12 2380
3529.68 2363
3530.24 2334
3530.80 2270
3531.36 2341
3531.92 2302
3532.48 2335
3533.04 2229
3533.60 2239
3534.17 2233
3534.73 2267
3535.29 2220
3535.85 2353
3536.41 2342
3536.97 2422
3537.53 2506
3538.09 2594
3538.65 2390
3539.21 2526
3539.77 2494
3540.34 2685
3540.90 2688
3541.46 2383
3542.02 2598
3542.58 2596
3543.14 2486
3543.70 2506
3544.26 2477
3544.83 2359
3545.39 2352
3545.95 2186
3546.51 2324
3547.07 2459
3547.63 2281
3548.20 2233
3548.76 2334
3549.32 2399
3549.88 2322
3550.44 2304
3551.01 2195
3551.57 2182
3552.13 2144
3552.69 2129
3553.25 2252
3553.82 2154
3554.38 2019
3554.94 2080
3555.50 2067
3556.07 1938
3556.63 2030
3557.19 1960
3557.75 1816
3558.32 1979
3558.88 1995
3559.44 1955
3560.00 1943
3560.57 1871
3561.13 1950
3561.69 2104
3562.26 1980
3562.82 1969
3563.38 2000
3563.94 1944
3564.51 1982
3565.07 1857
3565.63 1775
3566.20 1879
3566.76 1874
3567.32 1876
3567.89 1997
3568.45 1874
3569.01 1808
3569.58 1972
3570.14 1915
3570.70 1968
3571.27 1896
3571.83 1840
3572.39 1847
3572.96 1770
3573.52 1834
3574.09 1937
3574.65 1800
3575.21 1849
3575.78 1956
3576.34 1955
3576.91 1919
3577.47 2021
3578.03 1952
3578.60 2039
3579.16 2168
3579.73 2080
3580.29 2216
3580.86 2142
3581.42 2219
3581.98 2341
3582.55 2129
3583.11 2017
3583.68 2235
3584.24 2160
3584.81 2102
3585.37 1938
3585.94 1953
3586.50 1964
3587.07 1795
3587.63 1984
3588.20 1950
3588.76 1951
3589.33 2041
3589.89 1996
3590.46 1864
3591.02 1939
3591.59 2044
3592.15 1979
3592.72 2080
3593.28 1931
3593.85 1934
3594.41 2122
3594.98 1973
3595.54 1971
3596.11 2140
3596.68 1913
3597.24 2148
3597.81 2043
3598.37 2184
3598.94 2122
3599.50 2006
3600.07 2030
3600.64 2082
3601.20 2092
3601.77 1975
3602.33 2044
3602.90 2091
3603.47 2017
3604.03 2059
3604.60 2070
3605.16 1982
3605.73 1992
3606.30 2023
3606.86 1937
3607.43 1837
3608.00 1818
3608.56 1728
3609.13 1817
3609.70 1809
3610.26 1858
3610.83 1890
3611.40 1812
3611.96 1781
3612.53 1816
3613.10 1885
3613.66 1926
3614.23 1789
3614.80 1903
3615.36 1761
3615.93 1821
3616.50 1852
3617.07 2090
3617.63 2370
3618.20 2487
3618.77 2675
3619.34 3407
3619.90 3790
3620.47 3869
3621.04 4249
3621.61 4445
3622.17 4543
3622.74 4815
3623.31 5056
3623.88 4820
3624.44 4538
3625.01 3954
3625.58 3815
3626.15 3489
3626.72 3002
3627.28 2870
3627.85 2637
3628.42 2413
3628.99 2147
3629.56 2124
3630.12 2095
3630.69 1960
3631.26 1850
3631.83 1832
3632.40 1870
3632.97 1904
3633.53 1965
3634.10 2017
3634.67 1789
3635.24 1905
3635.81 1917
3636.38 1955
3636.95 1874
3637.52 1774
3638.08 1815
3638.65 1860
3639.22 1888
3639.79 1875
3640.36 1813
3640.93 1706
3641.50 1769
3642.07 1940
3642.64 2012
3643.21 2001
3643.78 2197
3644.34 2305
3644.91 2301
3645.48 2371
3646.05 2502
3646.62 2473
3647.19 2534
3647.76 2569
3648.33 2631
3648.90 2447
3649.47 2393
3650.04 2410
3650.61 2321
3651.18 2226
3651.75 2357
3652.32 2426
3652.89 2355
3653.46 2373
3654.03 2417
3654.60 2489
3655.17 2348
3655.74 2278
3656.31 2363
3656.88 2405
3657.45 2548
3658.02 2438
3658.59 2557
3659.16 2397
3659.73 2392
3660.30 2397
3660.87 2359
3661.45 2372
3662.02 2476
3662.59 2540
3663.16 2332
3663.73 2373
3664.30 2342
3664.87 2345
3665.44 2342
3666.01 2242
3666.58 2117
3667.15 2210
3667.73 2295
3668.30 2152
3668.87 1937
3669.44 1937
3670.01 1791
3670.58 1921
3671.15 2196
3671.73 2092
3672.30 2087
3672.87 1957
3673.44 1994
3674.01 2086
3674.58 1892
3675.16 1914
3675.73 2085
3676.30 2165
3676.87 2017
3677.44 1933
3678.01 2007
3678.59 2114
3679.16 2185
3679.73 2196
3680.30 2145
3680.88 2089
3681.45 2047
3682.02 2017
3682.59 2022
3683.16 2080
3683.74 2113
3684.31 1929
3684.88 1826
3685.45 1832
3686.03 1926
3686.60 1887
3687.17 1813
3687.74 1938
3688.32 1890
3688.89 1830
3689.46 1801
3690.04 1958
3690.61 1983
3691.18 2031
3691.76 2111
3692.33 2243
3692.90 2292
3693.47 2156
3694.05 2127
3694.62 2254
3695.19 2224
3695.77 2247
3696.34 2156
3696.91 2204
3697.49 2219
3698.06 2079
3698.64 1894
3699.21 1930
3699.78 2071
3700.36 1917
3700.93 2015
3701.50 1897
3702.08 1791
3702.65 1841
3703.23 1942
3703.80 1986
3704.37 2107
3704.95 2035
3705.52 1851
3706.10 1846
3706.67 1908
3707.24 1889
3707.82 1756
3708.39 1818
3708.97 1945
3709.54 1905
3710.12 2005
3710.69 1926
3711.27 1934
3711.84 1856
3712.41 1858
3712.99 1844
3713.56 1813
3714.14 1850
3714.71 1797
3715.29 1841
3715.86 1949
3716.44 1819
3717.01 1904
3717.59 1841
3718.16 1884
3718.74 1835
3719.31 1821
3719.89 1844
3720.46 1780
3721.04 1787
3721.61 1805
3722.19 1731
3722.77 1641
3723.34 1763
3723.92 1783
3724.49 1731
3725.07 1666
3725.64 1603
3726.22 1745
3726.79 1672
3727.37 1797
3727.95 1645
3728.52 1545
3729.10 1733
3729.67 1742
3730.25 1687
3730.83 1720
3731.40 1831
3731.98 1972
3732.56 1978
3733.13 2024
3733.71 2214
3734.28 2176
3734.86 2390
3735.44 2238
3736.01 2396
3736.59 2644
3737.17 2637
3737.74 2790
3738.32 2906
3738.90 2807
3739.47 2613
3740.05 2440
3740.63 2563
3741.20 2507
3741.78 2327
3742.36 2222
3742.93 2144
3743.51 2037
3744.09 2018
3744.67 1959
3745.24 1972
3745.82 1943
3746.40 2170
3746.97 2084
3747.55 2069
3748.13 1948
3748.71 2015
3749.28 2106
3749.86 2078
3750.44 2277
3751.02 2231
3751.59 2008
3752.17 2071
3752.75 2139
3753.33 2229
3753.91 2205
3754.48 2164
3755.06 2068
3755.64 2023
3756.22 1950
3756.80 1989
3757.37 1861
3757.95 1776
3758.53 1823
3759.11 1871
3759.69 1753
3760.27 1770
3760.84 1858
3761.42 1833
3762.00 1890
3762.58 1871
3763.16 1936
3763.74 1911
3764.31 2007
3764.89 1962
3765.47 2006
3766.05 2058
3766.63 2198
3767.21 2135
3767.79 2013
3768.37 1994
3768.95 2001
3769.52 1918
3770.10 1939
3770.68 1899
3771.26 1991
3771.84 1900
3772.42 1866
3773.00 1908
3773.58 1876
3774.16 1983
3774.74 1907
3775.32 1873
3775.90 1930
3776.48 2015
3777.06 1910
3777.64 1888
3778.22 1920
3778.80 1825
3779.38 1830
3779.96 1926
3780.54 1814
3781.12 1851
3781.70 1773
3782.28 1792
3782.86 1746
3783.44 1749
3784.02 1786
3784.60 1718
3785.18 1834
3785.76 1917
3786.34 1893
3786.92 1803
3787.50 1733
3788.08 1800
3788.66 1709
3789.24 1719
3789.82 1779
3790.40 1829
3790.98 1799
3791.56 1899
3792.14 1948
3792.72 1779
3793.30 1707
3793.89 1805
3794.47 1862
3795.05 1851
3795.63 1822
3796.21 1889
3796.79 1774
3797.37 1894
3797.95 1862
3798.53 1955
3799.12 1958
3799.70 2024
3800.28 1916
3800.86 1998
3801.44 1982
3802.02 1964
3802.60 2035
3803.19 1930
3803.77 1991
3804.35 2150
3804.93 2164
3805.51 2102
3806.10 2259
3806.68 2220
3807.26 2270
3807.84 2196
3808.42 2290
3809.01 2268
3809.59 2281
3810.17 2504
3810.75 2273
3811.33 2221
3811.92 2229
3812.50 2137
3813.08 2186
3813.66 2138
3814.25 2370
3814.83 2417
3815.41 2368
3815.99 2452
3816.58 2484
3817.16 2430
3817.74 2431
3818.32 2543
3818.91 2586
3819.49 2640
3820.07 2534
3820.66 2383
3821.24 2286
3821.82 2210
3822.41 2313
3822.99 2079
3823.57 2098
3824.16 1850
3824.74 1929
3825.32 2041
3825.91 1837
3826.49 1951
3827.07 1881
3827.66 1705
3828.24 1873
3828.82 1961
3829.41 1666
3829.99 1676
3830.57 1758
3831.16 1803
3831.74 1811
3832.33 1827
3832.91 1901
3833.49 1919
3834.08 1889
3834.66 1756
3835.25 1997
3835.83 2002
3836.41 1903
3837.00 1879
3837.58 1868
3838.17 1967
3838.75 1890
3839.34 1788
3839.92 1849
3840.50 1821
3841.09 1907
3841.67 1751
3842.26 1730
3842.84 1864
3843.43 1789
3844.01 1856
3844.60 1930
3845.18 1749
3845.77 1744
3846.35 1881
3846.94 1915
3847.52 1851
3848.11 1876
3848.69 1815
3849.28 1918
3849.86 1974
3850.45 1984
3851.03 2180
3851.62 2143
3852.20 2099
3852.79 2080
3853.37 2149
3853.96 2208
3854.55 2054
3855.13 2020
3855.72 2102
3856.30 2001
3856.89 2101
3857.47 1967
3858.06 2027
3858.65 2079
3859.23 1983
3859.82 2157
3860.40 2344
3860.99 2486
3861.58 2858
3862.16 3033
3862.75 3382
3863.33 3647
3863.92 4001
3864.51 4181
3865.09 4625
3865.68 5181
3866.27 5148
3866.85 5074
3867.44 5219
3868.03 4793
3868.61 4716
3869.20 4427
3869.79 3760
3870.37 3472
3870.96 3371
3871.55 3136
3872.13 2563
3872.72 2399
3873.31 2295
3873.89 2252
3874.48 2319
3875.07 2263
3875.66 2296
3876.24 2288
3876.83 2204
3877.42 2322
3878.00 2124
3878.59 2030
3879.18 2189
3879.77 2078
3880.35 2058
3880.94 1952
3881.53 2032
3882.12 1975
3882.70 1963
3883.29 1921
3883.88 1907
3884.47 1897
3885.06 1859
3885.64 1916
3886.23 1770
3886.82 1877
3887.41 1964
3888.00 1955
3888.58 1791
3889.17 1819
3889.76 2010
3890.35 2065
3890.94 2010
3891.53 2025
3892.11 1965
3892.70 2080
3893.29 2044
3893.88 2160
3894.47 2183
3895.06 2364
3895.65 2174
3896.23 2249
3896.82 2291
3897.41 2349
3898.00 2250
3898.59 2452
3899.18 2516
3899.77 2157
3900.36 2265
3900.95 2384
3901.53 2310
3902.12 2382
3902.71 2421
3903.30 2171
3903.89 2300
3904.48 2370
3905.07 2202
3905.66 2143
3906.25 2098
3906.84 1991
3907.43 1957
3908.02 2033
3908.61 1813
3909.20 1898
3909.79 1986
3910.38 1971
3910.97 1844
3911.56 1829
3912.15 1909
3912.74 1859
3913.33 1679
3913.92 1703
3914.51 1704
3915.10 1765
3915.69 1690
3916.28 1688
3916.87 1730
3917.46 1799
3918.05 1670
3918.64 1650
3919.23 1700
3919.82 1719
3920.41 1742
3921.00 1707
3921.59 1695
3922.18 1619
3922.77 1674
3923.36 1774
3923.95 1864
3924.55 1740
3925.14 1651
3925.73 1700
3926.32 1767
3926.91 1639
3927.50 1737
3928.09 1782
3928.68 1673
3929.27 1579
3929.87 1720
3930.46 1713
3931.05 1601
3931.64 1492
3932.23 1574
3932.82 1605
3933.41 1546
3934.01 1561
3934.60 1451
3935.19 1450
3935.78 1610
3936.37 1543
3936.96 1517
3937.56 1607
3938.15 1656
3938.74 1497
3939.33 1498
3939.92 1473
3940.52 1599
3941.11 1614
3941.70 1656
3942.29 1563
3942.88 1622
3943.48 1627
3944.07 1687
3944.66 1686
3945.25 1879
3945.85 1805
3946.44 1830
3947.03 1802
3947.62 1804
3948.22 1965
3948.81 1831
3949.40 1667
3949.99 1656
3950.59 1576
3951.18 1552
3951.77 1488
3952.37 1517
3952.96 1655
3953.55 1556
3954.15 1651
3954.74 1596
3955.33 1581
3955.93 1618
3956.52 1644
3957.11 1631
3957.71 1670
3958.30 1726
3958.89 1755
3959.49 1812
3960.08 1712
3960.67 1774
3961.27 1784
3961.86 1860
3962.45 1757
3963.05 1810
3963.64 1938
3964.23 2065
3964.83 1996
3965.42 1904
3966.02 1916
3966.61 1901
3967.20 1907
3967.80 1825
3968.39 1925
3968.99 1952
3969.58 2026
3970.18 1929
3970.77 2001
3971.36 1954
3971.96 1970
3972.55 2028
3973.15 1934
3973.74 1887
3974.34 1952
3974.93 1840
3975.53 1773
3976.12 1825
3976.72 1756
3977.31 1657
3977.91 1626
3978.50 1712
3979.10 1708
3979.69 1613
3980.29 1654
3980.88 1826
3981.48 1807
3982.07 1819
3982.67 1752
3983.26 1779
3983.86 1908
3984.45 1792
3985.05 1704
3985.64 1786
3986.24 1806
3986.83 1937
3987.43 1821
3988.03 1715
3988.62 1927
3989.22 1849
3989.81 1746
3990.41 1797
3991.00 1727
3991.60 1711
3992.20 1761
3992.79 1774
3993.39 1744
3993.98 1799
3994.58 1722
3995.18 1794
3995.77 1783
3996.37 1797
3996.97 1879
3997.56 2006
3998.16 1874
3998.75 1786
3999.35 1930
3999.95 1885
4000.54 1997
4001.14 2052
4001.74 1987
4002.33 2047
4002.93 2079
4003.53 2061
4004.12 1919
4004.72 1870
4005.32 1828
4005.92 1916
4006.51 1897
4007.11 1876
4007.71 1922
4008.30 1980
4008.90 1935
4009.50 2059
4010.10 2013
4010.69 1970
4011.29 1982
4011.89 2094
4012.49 2016
4013.08 2036
4013.68 2004
4014.28 2068
4014.88 1935
4015.47 1873
4016.07 1969
4016.67 1941
4017.27 2028
4017.86 2017
4018.46 2021
4019.06 2070
4019.66 2037
4020.26 2074
4020.85 2095
4021.45 1933
4022.05 1836
4022.65 1897
4023.25 2004
4023.85 1928
4024.44 1856
4025.04 1959
4025.64 1900
4026.24 1840
4026.84 1831
4027.44 2041
4028.03 1854
4028.63 1863
4029.23 1984
4029.83 1830
4030.43 2117
4031.03 2196
4031.63 2186
4032.23 2246
4032.83 2078
4033.42 2177
4034.02 2335
4034.62 2170
4035.22 2218
4035.82 2318
4036.42 2062
4037.02 2150
4037.62 1873
4038.22 1939
4038.82 1920
4039.42 1810
4040.02 1688
4040.62 1790
4041.22 1789
4041.82 1675
4042.41 1775
4043.01 1714
4043.61 1617
4044.21 1526
4044.81 1564
4045.41 1673
4046.01 1630
4046.61 1675
4047.21 1652
4047.81 1711
4048.41 1721
4049.01 1625
4049.61 1720
4050.21 1636
4050.82 1682
4051.42 1781
4052.02 1748
4052.62 1679
4053.22 1712
4053.82 1730
4054.42 1836
4055.02 1839
4055.62 1723
4056.22 1695
4056.82 1782
4057.42 1744
4058.02 1700
4058.62 1824
4059.22 1722
4059.83 1747
4060.43 1658
4061.03 1805
4061.63 1719
4062.23 1627
4062.83 1654
4063.43 1664
4064.03 1653
4064.63 1667
4065.24 1664
4065.84 1708
4066.44 1634
4067.04 1572
4067.64 1594
4068.24 1517
4068.85 1664
4069.45 1658
4070.05 1674
4070.65 1542
4071.25 1641
4071.85 1491
4072.46 1521
4073.06 1629
4073.66 1604
4074.26 1563
4074.86 1657
4075.47 1604
4076.07 1696
4076.67 1648
4077.27 1623
4077.88 1684
4078.48 1714
4079.08 1713
4079.68 1733
4080.29 1580
4080.89 1589
4081.49 1609
4082.09 1575
4082.70 1639
4083.30 1585
4083.90 1560
4084.50 1649
4085.11 1730
4085.71 1683
4086.31 1696
4086.92 1764
4087.52 1654
4088.12 1571
4088.72 1663
4089.33 1619
4089.93 1630
4090.53 1700
4091.14 1702
4091.74 1650
4092.34 1648
4092.95 1736
4093.55 1792
4094.16 1791
4094.76 1810
4095.36 2025
4095.97 2169
4096.57 2270
4097.17 2286
4097.78 2451
4098.38 2388
4098.98 2390
4099.59 2568
4100.19 2474
4100.80 2493
4101.40 2544
4102.00 2290
4102.61 2172
4103.21 2169
4103.82 2274
4104.42 1966
4105.03 1902
4105.63 1809
4106.23 1621
4106.84 1660
4107.44 1676
4108.05 1597
4108.65 1580
4109.26 1476
4109.86 1524
4110.47 1636
4111.07 1687
4111.68 1667
4112.28 1742
4112.89 1761
4113.49 1726
4114.10 1745
4114.70 1789
4115.31 1702
4115.91 1912
4116.52 1881
4117.12 1706
4117.73 1699
4118.33 1799
4118.94 1635
4119.54 1776
4120.15 1626
4120.75 1603
4121.36 1619
4121.97 1516
4122.57 1531
4123.18 1540
4123.78 1463
4124.39 1563
4124.99 1652
4125.60 1669
4126.21 1632
4126.81 1597
4127.42 1646
4128.02 1670
4128.63 1660
4129.24 1603
4129.84 1673
4130.45 1751
4131.05 1637
4131.66 1696
4132.27 1715
4132.87 1651
4133.48 1741
4134.09 1609
4134.69 1527
4135.30 1821
4135.91 1696
4136.51 1726
4137.12 1807
4137.73 1626
4138.33 1772
4138.94 1785
4139.55 1777
4140.15 1786
4140.76 1849
4141.37 1867
4141.97 1859
4142.58 1940
4143.19 2084
4143.80 2014
4144.40 1835
4145.01 1867
4145.62 1889
4146.22 1905
4146.83 2023
4147.44 1875
4148.05 1817
4148.65 1727
4149.26 1775
4149.87 1742
4150.48 1675
4151.09 1789
4151.69 1703
4152.30 1645
4152.91 1513
4153.52 1605
4154.12 1603
4154.73 1609
4155.34 1580
4155.95 1658
4156.56 1669
4157.16 1644
4157.77 1529
4158.38 1505
4158.99 1538
4159.60 1581
4160.21 1609
4160.81 1540
4161.42 1529
4162.03 1585
4162.64 1509
4163.25 1553
4163.86 1640
4164.47 1751
4165.08 1644
4165.68 1661
4166.29 1727
4166.90 1923
4167.51 1938
4168.12 1956
4168.73 2040
4169.34 2167
4169.95 2014
4170.56 2016
4171.16 2068
4171.77 2011
4172.38 1883
4172.99 2010
4173.60 2029
4174.21 1871
4174.82 1863
4175.43 1953
4176.04 1827
4176.65 1969
4177.26 1822
4177.87 1871
4178.48 1860
4179.09 1766
4179.70 1859
4180.31 1789
4180.92 1829
4181.53 1815
4182.14 1859
4182.75 1985
4183.36 1908
4183.97 1780
4184.58 1716
4185.19 1734
4185.80 1741
4186.41 1622
4187.02 1682
4187.63 1619
4188.24 1550
4188.85 1656
4189.46 1530
4190.07 1474
4190.68 1500
4191.29 1473
4191.90 1580
4192.51 1666
4193.13 1656
4193.74 1602
4194.35 1746
4194.96 1674
4195.57 1681
4196.18 1801
4196.79 1723
4197.40 1851
4198.01 1931
4198.62 1864
4199.24 1844
4199.85 1861
4200.46 1917
4201.07 1908
4201.68 1822
4202.29 1835
4202.90 1833
4203.52 1823
4204.13 1930
4204.74 1912
4205.35 1835
4205.96 1699
4206.57 1772
4207.19 1881
4207.80 1732
4208.41 1697
4209.02 1576
4209.63 1807
4210.25 1683
4210.86 1573
4211.47 1553
4212.08 1676
4212.69 1721
4213.31 1820
4213.92 1722
4214.53 1751
4215.14 1555
4215.76 1652
4216.37 1737
4216.98 1700
4217.59 1818
4218.21 1798
4218.82 1739
4219.43 1766
4220.04 1848
4220.66 1713
4221.27 1702
4221.88 1875
4222.50 2049
4223.11 2298
4223.72 2250
4224.33 2285
4224.95 2404
4225.56 2519
4226.17 2444
4226.79 2488
4227.40 2636
4228.01 2716
4228.63 2724
4229.24 2880
4229.85 3196
4230.47 3402
4231.08 3294
4231.69 3472
4232.31 3491
4232.92 3527
4233.54 3763
4234.15 3704
4234.76 3694
4235.38 3154
4235.99 2998
4236.61 2827
4237.22 2549
4237.83 2567
4238.45 2339
4239.06 2249
4239.68 2256
4240.29 2322
4240.90 1960
4241.52 2069
4242.13 1942
4242.75 2030
4243.36 2087
4243.98 1987
4244.59 1835
4245.21 1946
4245.82 1767
4246.43 1873
4247.05 1791
4247.66 1753
4248.28 1726
4248.89 1703
4249.51 1638
4250.12 1677
4250.74 1729
4251.35 1703
4251.97 1608
4252.58 1607
4253.20 1628
4253.81 1746
4254.43 1663
4255.04 1718
4255.66 1740
4256.28 1726
4256.89 1688
4257.51 1725
4258.12 1794
4258.74 1596
4259.35 1672
4259.97 1582
4260.58 1609
4261.20 1582
4261.82 1665
4262.43 1725
4263.05 1774
4263.66 1688
4264.28 1693
4264.90 1569
4265.51 1658
4266.13 1596
4266.74 1662
4267.36 1525
4267.98 1499
4268.59 1618
4269.21 1654
4269.82 1665
4270.44 1622
4271.06 1683
4271.67 1690
4272.29 1718
4272.91 1775
4273.52 1569
4274.14 1683
4274.76 1706
4275.37 1702
4275.99 1670
4276.61 1557
4277.22 1595
4277.84 1590
4278.46 1579
4279.08 1539
4279.69 1500
4280.31 1656
4280.93 1631
4281.54 1595
4282.16 1672
4282.78 1683
4283.40 1504
4284.01 1529
4284.63 1656
4285.25 1712
4285.87 1469
4286.48 1434
4287.10 1467
4287.72 1490
4288.34 1531
4288.95 1603
4289.57 1531
4290.19 1482
4290.81 1543
4291.43 1640
4292.04 1519
4292.66 1458
4293.28 1492
4293.90 1620
4294.52 1580
4295.13 1560
4295.75 1548
4296.37 1552
4296.99 1596
4297.61 1495
4298.23 1480
4298.84 1448
4299.46 1540
4300.08 1661
4300.70 1563
4301.32 1557
4301.94 1476
4302.56 1606
4303.17 1726
4303.79 1745
4304.41 1512
4305.03 1531
4305.65 1608
4306.27 1617
4306.89 1631
4307.51 1578
4308.13 1634
4308.75 1713
4309.36 1729
4309.98 1763
4310.60 1750
4311.22 1703
4311.84 1860
4312.46 1880
4313.08 1774
4313.70 1824
4314.32 1748
4314.94 1967
4315.56 2044
4316.18 1881
4316.80 1918
4317.42 1976
4318.04 1932
4318.66 1883
4319.28 1814
4319.90 1710
4320.52 1674
4321.14 1709
4321.76 1584
4322.38 1553
4323.00 1660
4323.62 1628
4324.24 1516
4324.86 1521
4325.48 1686
4326.10 1652
4326.72 1659
4327.34 1628
4327.96 1564
4328.58 1707
4329.20 1772
4329.82 1888
4330.44 1910
4331.07 1843
4331.69 1757
4332.31 1591
4332.93 1713
4333.55 1649
4334.17 1707
4334.79 1764
4335.41 1733
4336.03 1548
4336.65 1519
4337.28 1611
4337.90 1734
4338.52 1630
4339.14 1697
4339.76 1734
4340.38 1767
4341.00 1597
4341.63 1816
4342.25 1974
4342.87 1937
4343.49 1876
4344.11 2009
4344.73 1998
4345.36 2028
4345.98 2060
4346.60 2192
4347.22 2246
4347.84 2411
4348.47 2534
4349.09 2749
4349.71 3106
4350.33 3202
4350.95 3181
4351.58 3208
4352.20 3443
4352.82 3126
4353.44 3149
4354.07 3142
4354.69 2795
4355.31 2425
4355.93 2256
4356.56 2171
4357.18 2054
4357.80 1940
4358.42 1830
4359.05 1797
4359.67 1780
4360.29 1842
4360.92 1865
4361.54 1839
4362.16 1728
4362.78 1812
4363.41 1778
4364.03 1748
4364.65 1720
4365.28 1684
4365.90 1817
4366.52 1873
4367.15 2017
4367.77 1722
4368.39 1660
4369.02 1693
4369.64 1680
4370.26 1713
4370.89 1584
4371.51 1697
4372.14 1632
4372.76 1664
4373.38 1568
4374.01 1533
4374.63 1529
4375.25 1517
4375.88 1494
4376.50 1586
4377.13 1547
4377.75 1425
4378.37 1461
4379.00 1537
4379.62 1486
4380.25 1449
4380.87 1616
4381.50 1722
4382.12 1540
4382.75 1591
4383.37 1681
4383.99 1824
4384.62 1774
4385.24 1646
4385.87 1619
4386.49 1757
4387.12 1699
4387.74 1630
4388.37 1630
4388.99 1612
4389.62 1567
4390.24 1720
4390.87 1613
4391.49 1682
4392.12 1638
4392.74 1648
4393.37 1733
4393.99 1773
4394.62 1782
4395.24 1859
4395.87 2045
4396.49 1883
4397.12 2016
4397.75 1880
4398.37 1837
4399.00 2038
4399.62 1945
4400.25 1907
4400.87 1927
4401.50 1955
4402.13 1985
4402.75 1820
4403.38 1947
4404.00 1992
4404.63 1919
4405.26 1803
4405.88 1978
4406.51 1984
4407.13 1789
4407.76 1694
4408.39 1716
4409.01 1831
4409.64 1861
4410.27 1722
4410.89 1714
4411.52 1710
4412.15 1719
4412.77 1670
4413.40 1777
4414.03 1718
4414.65 1655
4415.28 1618
4415.91 1652
4416.53 1662
4417.16 1718
4417.79 1730
4418.41 1638
4419.04 1622
4419.67 1714
4420.30 1626
4420.92 1567
4421.55 1692
4422.18 1474
4422.80 1464
4423.43 1526
4424.06 1514
4424.69 1465
4425.31 1511
4425.94 1546
4426.57 1619
4427.20 1494
4427.82 1539
4428.45 1574
4429.08 1621
4429.71 1547
4430.34 1472
4430.96 1449
4431.59 1358
4432.22 1304
4432.85 1352
4433.48 1322
4434.10 1338
4434.73 1412
4435.36 1450
4435.99 1420
4436.62 1420
4437.25 1452
4437.87 1425
4438.50 1601
4439.13 1557
4439.76 1604
4440.39 1492
4441.02 1376
4441.64 1445
4442.27 1403
4442.90 1457
4443.53 1379
4444.16 1446
4444.79 1474
4445.42 1261
4446.05 1218
4446.68 1369
4447.30 1463
4447.93 1498
4448.56 1415
4449.19 1383
4449.82 1460
4450.45 1432
4451.08 1451
4451.71 1492
4452.34 1528
4452.97 1473
4453.60 1583
4454.23 1613
4454.86 1557
4455.49 1409
4456.12 1439
4456.75 1496
4457.38 1560
4458.01 1535
4458.64 1496
4459.27 1415
4459.90 1485
4460.53 1506
4461.16 1608
4461.79 1529
4462.42 1459
4463.05 1369
4463.68 1518
4464.31 1508
4464.94 1456
4465.57 1577
4466.20 1449
4466.83 1388
4467.46 1373
4468.09 1240
4468.72 1376
4469.35 1414
4469.98 1392
4470.61 1384
4471.24 1315
4471.87 1438
4472.50 1385
4473.13 1276
4473.77 1345
4474.40 1406
4475.03 1281
4475.66 1326
4476.29 1396
4476.92 1388
4477.55 1452
4478.18 1358
4478.82 1359
4479.45 1441
4480.08 1489
4480.71 1501
4481.34 1397
4481.97 1299
4482.60 1387
4483.24 1472
4483.87 1483
4484.50 1594
4485.13 1546
4485.76 1565
4486.39 1591
4487.03 1573
4487.66 1534
4488.29 1622
4488.92 1553
4489.55 1713
4490.19 1630
4490.82 1530
4491.45 1614
4492.08 1543
4492.71 1610
4493.35 1584
4493.98 1501
4494.61 1630
4495.24 1564
4495.88 1466
4496.51 1481
4497.14 1542
4497.77 1643
4498.41 1596
4499.04 1513
4499.67 1529
4500.31 1607
4500.94 1625
4501.57 1568
4502.20 1645
4502.84 1681
4503.47 1776
4504.10 1852
4504.74 1926
4505.37 1774
4506.00 1848
4506.64 1993
4507.27 1882
4507.90 2228
4508.54 2016
4509.17 1920
4509.80 1948
4510.44 1980
4511.07 1857
4511.70 1876
4512.34 1786
4512.97 1783
4513.60 1623
4514.24 1666
4514.87 1707
4515.51 1641
4516.14 1629
4516.77 1577
4517.41 1576
4518.04 1609
4518.68 1530
4519.31 1607
4519.94 1632
4520.58 1584
4521.21 1649
4521.85 1636
4522.48 1644
4523.12 1633
4523.75 1678
4524.39 1601
4525.02 1679
4525.65 1756
4526.29 1717
4526.92 1571
4527.56 1662
4528.19 1876
4528.83 1852
4529.46 1789
4530.10 1913
4530.73 2262
4531.37 2417
4532.00 2488
4532.64 3003
4533.27 3260
4533.91 3754
4534.54 3943
4535.18 4471
4535.81 4973
4536.45 4995
4537.09 5134
4537.72 5227
4538.36 5097
4538.99 4726
4539.63 4253
4540.26 3960
4540.90 3530
4541.53 3103
4542.17 2745
4542.81 2398
4543.44 2288
4544.08 2104
4544.71 1947
4545.35 1749
4545.99 1796
4546.62 1723
4547.26 1826
4547.89 1872
4548.53 1639
4549.17 1647
4549.80 1603
4550.44 1532
4551.08 1497
4551.71 1441
4552.35 1458
4552.98 1528
4553.62 1399
4554.26 1419
4554.89 1558
4555.53 1616
4556.17 1595
4556.80 1562
4557.44 1576
4558.08 1693
4558.72 1650
4559.35 1652
4559.99 1608
4560.63 1649
4561.26 1701
4561.90 1736
4562.54 1741
4563.17 1796
4563.81 1730
4564.45 1730
4565.09 1675
4565.72 1762
4566.36 1894
4567.00 1697
4567.64 1671
4568.27 1687
4568.91 1771
4569.55 1851
4570.19 1875
4570.82 1875
4571.46 1838
4572.10 1806
4572.74 1908
4573.38 1991
4574.01 1894
4574.65 1941
4575.29 1953
4575.93 1913
4576.57 2021
4577.20 1916
4577.84 1757
4578.48 1751
4579.12 1740
4579.76 1770
4580.40 1674
4581.04 1682
4581.67 1573
4582.31 1434
4582.95 1433
4583.59 1493
4584.23 1525
4584.87 1476
4585.51 1405
4586.14 1451
4586.78 1504
4587.42 1519
4588.06 1599
4588.70 1648
4589.34 1588
4589.98 1561
4590.62 1499
4591.26 1477
4591.90 1539
4592.54 1518
4593.17 1450
4593.81 1670
4594.45 1603
4595.09 1726
4595.73 1542
4596.37 1598
4597.01 1556
4597.65 1499
4598.29 1584
4598.93 1533
4599.57 1314
4600.21 1334
4600.85 1453
4601.49 1337
4602.13 1394
4602.77 1482
4603.41 1478
4604.05 1474
4604.69 1439
4605.33 1388
4605.97 1337
4606.61 1395
4607.25 1512
4607.89 1583
4608.53 1440
4609.17 1293
4609.81 1447
4610.45 1497
4611.09 1595
4611.73 1458
4612.38 1551
4613.02 1654
4613.66 1749
4614.30 1600
4614.94 1665
4615.58 1705
4616.22 1597
4616.86 1634
4617.50 1561
4618.14 1643
4618.78 1549
4619.43 1611
4620.07 1584
4620.71 1411
4621.35 1367
4621.99 1405
4622.63 1411
4623.27 1387
4623.91 1357
4624.56 1349
4625.20 1481
4625.84 1503
4626.48 1453
4627.12 1347
4627.76 1455
4628.41 1371
4629.05 1324
4629.69 1316
4630.33 1393
4630.97 1433
4631.62 1480
4632.26 1444
4632.90 1445
4633.54 1661
4634.18 1476
4634.83 1437
4635.47 1486
4636.11 1471
4636.75 1503
4637.40 1515
4638.04 1376
4638.68 1353
4639.32 1508
4639.97 1530
4640.61 1568
4641.25 1474
4641.89 1624
4642.54 1763
4643.18 1793
4643.82 1851
4644.46 1729
4645.11 1662
4645.75 1584
4646.39 1721
4647.04 1699
4647.68 1659
4648.32 1554
4648.97 1458
4649.61 1457
4650.25 1395
4650.90 1379
4651.54 1369
4652.18 1348
4652.83 1539
4653.47 1404
4654.11 1366
4654.76 1417
4655.40 1431
4656.04 1427
4656.69 1389
4657.33 1337
4657.98 1413
4658.62 1346
4659.26 1409
4659.91 1485
4660.55 1426
4661.20 1388
4661.84 1340
4662.48 1286
4663.13 1244
4663.77 1358
4664.42 1340
4665.06 1319
4665.71 1196
4666.35 1238
4666.99 1281
4667.64 1285
4668.28 1241
4668.93 1353
4669.57 1471
4670.22 1386
4670.86 1372
4671.51 1351
4672.15 1326
4672.80 1190
4673.44 1234
4674.09 1435
4674.73 1342
4675.38 1286
4676.02 1313
4676.67 1245
4677.31 1309
4677.96 1234
4678.60 1230
4679.25 1292
4679.89 1300
4680.54 1261
4681.18 1306
4681.83 1351
4682.47 1368
4683.12 1345
4683.77 1393
4684.41 1344
4685.06 1420
4685.70 1411
4686.35 1385
4686.99 1474
4687.64 1421
4688.29 1416
4688.93 1346
4689.58 1297
4690.22 1290
4690.87 1341
4691.52 1359
4692.16 1349
4692.81 1276
4693.45 1261
4694.10 1328
4694.75 1309
4695.39 1255
4696.04 1350
4696.69 1359
4697.33 1305
4697.98 1352
4698.63 1257
4699.27 1366
4699.92 1352
4700.57 1398
4701.21 1498
4701.86 1701
4702.51 1767
4703.15 1730
4703.80 1618
4704.45 1709
4705.10 1677
4705.74 1805
4706.39 1732
4707.04 1452
4707.68 1495
4708.33 1475
4708.98 1485
4709.63 1512
4710.27 1408
4710.92 1501
4711.57 1493
4712.22 1454
4712.86 1466
4713.51 1399
4714.16 1445
4714.81 1498
4715.45 1489
4716.10 1517
4716.75 1542
4717.40 1490
4718.05 1439
4718.69 1441
4719.34 1392
4719.99 1489
4720.64 1470
4721.29 1503
4721.94 1522
4722.58 1422
4723.23 1425
4723.88 1403
4724.53 1420
4725.18 1399
4725.83 1473
4726.47 1491
4727.12 1637
4727.77 1613
4728.42 1633
4729.07 1781
4729.72 1759
4730.37 1781
4731.02 1801
4731.66 1706
4732.31 1731
4732.96 1759
4733.61 1737
4734.26 1616
4734.91 1534
4735.56 1549
4736.21 1642
4736.86 1504
4737.51 1453
4738.16 1417
4738.81 1408
4739.45 1373
4740.10 1388
4740.75 1532
4741.40 1455
4742.05 1397
4742.70 1504
4743.35 1473
4744.00 1550
4744.65 1495
4745.30 1587
4745.95 1672
4746.60 1698
4747.25 1682
4747.90 1643
4748.55 1598
4749.20 1626
4749.85 1565
4750.50 1464
4751.15 1504
4751.80 1467
4752.45 1586
4753.10 1497
4753.75 1629
4754.40 1726
4755.05 1712
4755.71 1616
4756.36 1538
4757.01 1696
4757.66 1749
4758.31 1636
4758.96 1632
4759.61 1691
4760.26 1650
4760.91 1665
4761.56 1657
4762.21 1642
4762.86 1630
4763.52 1508
4764.17 1487
4764.82 1411
4765.47 1386
4766.12 1358
4766.77 1380
4767.42 1387
4768.07 1515
4768.73 1522
4769.38 1379
4770.03 1414
4770.68 1392
4771.33 1462
4771.98 1511
4772.64 1433
4773.29 1473
4773.94 1513
4774.59 1545
4775.24 1434
4775.89 1266
4776.55 1346
4777.20 1364
4777.85 1315
4778.50 1373
4779.15 1308
4779.81 1259
4780.46 1300
4781.11 1312
4781.76 1265
4782.42 1350
4783.07 1440
4783.72 1420
4784.37 1348
4785.03 1428
4785.68 1337
4786.33 1406
4786.98 1401
4787.64 1431
4788.29 1486
4788.94 1438
4789.60 1354
4790.25 1269
4790.90 1297
4791.55 1347
4792.21 1224
4792.86 1335
4793.51 1336
4794.17 1351
4794.82 1355
4795.47 1411
4796.13 1320
4796.78 1170
4797.43 1305
4798.09 1246
4798.74 1276
4799.39 1311
4800.05 1311
4800.70 1280
4801.36 1234
4802.01 1301
4802.66 1250
4803.32 1290
4803.97 1310
4804.62 1246
4805.28 1245
4805.93 1181
4806.59 1259
4807.24 1330
4807.89 1277
4808.55 1435
4809.20 1344
4809.86 1285
4810.51 1287
4811.17 1215
4811.82 1236
4812.47 1329
4813.13 1149
4813.78 1270
4814.44 1352
4815.09 1398
4815.75 1312
4816.40 1276
4817.06 1347
4817.71 1421
4818.37 1406
4819.02 1298
4819.68 1267
4820.33 1291
4820.99 1360
4821.64 1344
4822.30 1351
4822.95 1304
4823.61 1437
4824.26 1629
4824.92 1456
4825.57 1363
4826.23 1518
4826.88 1502
4827.54 1502
4828.19 1517
4828.85 1336
4829.51 1443
4830.16 1551
4830.82 1482
4831.47 1456
4832.13 1572
4832.78 1474
4833.44 1364
4834.10 1432
4834.75 1515
4835.41 1463
4836.06 1585
4836.72 1492
4837.38 1658
4838.03 1577
4838.69 1509
4839.34 1561
4840.00 1692
4840.66 1708
4841.31 1757
4841.97 1716
4842.63 1786
4843.28 1768
4843.94 1766
4844.60 1784
4845.25 1546
4845.91 1691
4846.57 1611
4847.22 1761
4847.88 1666
4848.54 1613
4849.19 1676
4849.85 1750
4850.51 1773
4851.17 1820
4851.82 1855
4852.48 1906
4853.14 1888
4853.79 2189
4854.45 2199
4855.11 2131
4855.77 2044
4856.42 2160
4857.08 2130
4857.74 1959
4858.40 1927
4859.05 1970
4859.71 2050
4860.37 1863
4861.03 1881
4861.68 1830
4862.34 1859
4863.00 1845
4863.66 1737
4864.32 1616
4864.97 1762
4865.63 1697
4866.29 1762
4866.95 1836
4867.61 1780
4868.26 1738
4868.92 1850
4869.58 1922
4870.24 1757
4870.90 1702
4871.56 1752
4872.21 1803
4872.87 1768
4873.53 1647
4874.19 1563
4874.85 1671
4875.51 1679
4876.17 1615
4876.83 1556
4877.48 1614
4878.14 1693
4878.80 1753
4879.46 1704
4880.12 1630
4880.78 1767
4881.44 1744
4882.10 1739
4882.76 1569
4883.42 1499
4884.08 1625
4884.73 1720
4885.39 1643
4886.05 1698
4886.71 1629
4887.37 1561
4888.03 1509
4888.69 1577
4889.35 1463
4890.01 1515
4890.67 1481
4891.33 1582
4891.99 1552
4892.65 1538
4893.31 1636
4893.97 1601
4894.63 1521
4895.29 1504
4895.95 1654
4896.61 1622
4897.27 1622
4897.93 1595
4898.59 1563
4899.25 1600
4899.91 1552
4900.57 1580
4901.23 1406
4901.89 1433
4902.55 1320
4903.21 1491
4903.88 1520
4904.54 1519
4905.20 1356
4905.86 1440
4906.52 1477
4907.18 1542
4907.84 1469
4908.50 1460
4909.16 1364
4909.82 1409
4910.48 1481
4911.15 1344
4911.81 1253
4912.47 1201
4913.13 1322
4913.79 1442
4914.45 1430
4915.11 1373
4915.77 1221
4916.44 1207
4917.10 1202
4917.76 1296
4918.42 1282
4919.08 1285
4919.74 1222
4920.41 1290
4921.07 1272
4921.73 1331
4922.39 1180
4923.05 1194
4923.72 1171
4924.38 1235
4925.04 1250
4925.70 1285
4926.36 1314
4927.03 1314
4927.69 1135
4928.35 1136
4929.01 1162
4929.67 1168
4930.34 1175
4931.00 1079
4931.66 1244
4932.32 1253
4932.99 1142
4933.65 1234
4934.31 1231
4934.98 1256
4935.64 1133
4936.30 1194
4936.96 1226
4937.63 1197
4938.29 1258
4938.95 1246
4939.62 1265
4940.28 1292
4940.94 1260
4941.61 1208
4942.27 1198
4942.93 1315
4943.60 1289
4944.26 1256
4944.92 1362
4945.59 1304
4946.25 1345
4946.91 1346
4947.58 1315
4948.24 1258
4948.90 1140
4949.57 1199
4950.23 1281
4950.89 1243
4951.56 1216
4952.22 1211
4952.89 1226
4953.55 1236
4954.21 1165
4954.88 1255
4955.54 1348
4956.21 1246
4956.87 1167
4957.53 1206
4958.20 1250
4958.86 1215
4959.53 1187
4960.19 1327
4960.86 1204
4961.52 1205
4962.19 1290
4962.85 1275
4963.52 1257
4964.18 1365
4964.84 1216
4965.51 1228
4966.17 1252
4966.84 1357
4967.50 1411
4968.17 1371
4968.83 1349
4969.50 1498
4970.16 1424
4970.83 1425
4971.49 1440
4972.16 1381
4972.82 1366
4973.49 1342
4974.16 1350
4974.82 1314
4975.49 1387
4976.15 1425
4976.82 1332
4977.48 1288
4978.15 1329
4978.81 1338
4979.48 1396
4980.15 1370
4980.81 1389
4981.48 1371
4982.14 1320
4982.81 1334
4983.48 1235
4984.14 1191
4984.81 1297
4985.47 1270
4986.14 1339
4986.81 1323
4987.47 1412
4988.14 1526
4988.80 1428
4989.47 1522
4990.14 1473
4990.80 1595
4991.47 1729
4992.14 1827
4992.80 2032
4993.47 2100
4994.14 2227
4994.80 2174
4995.47 2155
4996.14 2208
4996.80 2125
4997.47 2117
4998.14 1923
4998.81 1790
4999.47 1623
5000.14 1565
5000.81 1516
5001.47 1405
5002.14 1358
5002.81 1301
5003.48 1247
5004.14 1313
5004.81 1266
5005.48 1208
5006.15 1167
5006.81 1173
5007.48 1186
5008.15 1208
5008.82 1212
5009.48 1174
5010.15 1272
5010.82 1193
5011.49 1181
5012.16 1130
5012.82 1219
5013.49 1173
5014.16 1152
5014.83 1200
5015.50 1263
5016.16 1218
5016.83 1339
5017.50 1283
5018.17 1238
5018.84 1293
5019.50 1354
5020.17 1286
5020.84 1257
5021.51 1274
5022.18 1323
5022.85 1344
5023.52 1260
5024.19 1325
5024.85 1338
5025.52 1410
5026.19 1446
5026.86 1464
5027.53 1356
5028.20 1445
5028.87 1476
5029.54 1462
5030.21 1374
5030.87 1525
5031.54 1421
5032.21 1410
5032.88 1437
5033.55 1370
5034.22 1358
5034.89 1269
5035.56 1396
5036.23 1354
5036.90 1363
5037.57 1347
5038.24 1307
5038.91 1350
5039.58 1340
5040.25 1294
5040.92 1353
5041.59 1382
5042.26 1377
5042.93 1397
5043.60 1204
5044.27 1249
5044.94 1221
5045.61 1323
5046.28 1261
5046.95 1300
5047.62 1268
5048.29 1325
5048.96 1418
5049.63 1396
5050.30 1326
5050.97 1432
5051.64 1359
5052.31 1283
5052.98 1326
5053.65 1286
5054.32 1302
5054.99 1281
5055.66 1328
5056.34 1234
5057.01 1201
5057.68 1154
5058.35 1210
5059.02 1260
5059.69 1150
5060.36 1173
5061.03 1345
5061.70 1262
5062.38 1182
5063.05 1170
5063.72 1269
5064.39 1444
5065.06 1417
5065.73 1354
5066.40 1245
5067.08 1328
5067.75 1349
5068.42 1349
5069.09 1194
5069.76 1289
5070.43 1245
5071.11 1202
5071.78 1241
5072.45 1160
5073.12 1140
5073.79 1228
5074.47 1136
5075.14 1180
5075.81 1166
5076.48 1175
5077.15 1171
5077.83 1218
5078.50 1241
5079.17 1295
5079.84 1270
5080.52 1181
5081.19 1321
5081.86 1272
5082.53 1377
5083.21 1347
5083.88 1274
5084.55 1318
5085.22 1241
5085.90 1198
5086.57 1163
5087.24 1176
5087.92 1287
5088.59 1248
5089.26 1296
5089.93 1228
5090.61 1238
5091.28 1314
5091.95 1288
5092.63 1300
5093.30 1301
5093.97 1309
5094.65 1338
5095.32 1506
5095.99 1471
5096.67 1504
5097.34 1619
5098.02 1594
5098.69 1606
5099.36 1488
5100.04 1418
5100.71 1262
5101.38 1337
5102.06 1338
5102.73 1370
5103.41 1230
5104.08 1168
5104.75 1175
5105.43 1279
5106.10 1191
5106.78 1265
5107.45 1364
5108.12 1324
5108.80 1171
5109.47 1156
5110.15 1376
5110.82 1278
5111.50 1381
5112.17 1304
5112.85 1270
5113.52 1407
5114.20 1340
5114.87 1165
5115.54 1286
5116.22 1228
5116.89 1200
5117.57 1220
5118.24 1162
5118.92 1249
5119.59 1228
5120.27 1298
5120.94 1345
5121.62 1314
5122.30 1194
5122.97 1247
5123.65 1499
5124.32 1394
5125.00 1366
5125.67 1411
5126.35 1348
5127.02 1349
5127.70 1280
5128.37 1275
5129.05 1339
5129.73 1217
5130.40 1172
5131.08 1256
5131.75 1247
5132.43 1359
5133.10 1311
5133.78 1259
5134.46 1235
5135.13 1410
5135.81 1289
5136.49 1291
5137.16 1286
5137.84 1260
5138.51 1274
5139.19 1268
5139.87 1254
5140.54 1203
5141.22 1226
5141.90 1265
5142.57 1309
5143.25 1306
5143.93 1251
5144.60 1263
5145.28 1352
5145.96 1392
5146.63 1275
5147.31 1218
5147.99 1280
5148.66 1111
5149.34 1139
5150.02 1140
5150.69 1133
5151.37 1292
5152.05 1211
5152.73 1137
5153.40 1198
5154.08 1193
5154.76 1155
5155.44 1232
5156.11 1086
5156.79 1149
5157.47 1147
5158.15 1240
5158.82 1090
5159.50 1168
5160.18 1187
5160.86 1170
5161.53 1142
5162.21 1132
5162.89 1095
5163.57 1023
5164.25 1087
5164.92 1150
5165.60 1020
5166.28 1081
5166.96 1141
5167.64 1151
5168.31 1098
5168.99 1069
5169.67 1057
5170.35 1133
5171.03 1138
5171.71 1211
5172.39 1233
5173.06 1173
5173.74 1161
5174.42 1166
5175.10 1138
5175.78 1126
5176.46 1133
5177.14 1167
5177.82 1145
5178.49 1134
5179.17 1114
5179.85 1076
5180.53 1059
5181.21 1096
5181.89 1082
5182.57 1044
5183.25 1173
5183.93 1101
5184.61 1086
5185.29 1100
5185.97 1129
5186.64 1166
5187.32 1109
5188.00 1143
5188.68 1048
5189.36 1068
5190.04 1197
5190.72 1171
5191.40 1138
5192.08 1071
5192.76 1049
5193.44 1105
5194.12 1141
5194.80 1118
5195.48 1084
5196.16 1064
5196.84 1056
5197.52 1078
5198.20 1168
5198.88 1107
5199.56 1152
5200.24 1060
5200.92 1071
5201.60 1174
5202.28 1084
5202.96 1178
5203.65 1148
5204.33 1046
5205.01 1127
5205.69 1191
5206.37 1206
5207.05 1119
5207.73 1208
5208.41 1305
5209.09 1163
5209.77 1159
5210.45 1198
5211.13 1223
5211.82 1210
5212.50 1178
5213.18 1233
5213.86 1230
5214.54 1198
5215.22 1190
5215.90 1257
5216.58 1236
5217.27 1195
5217.95 1295
5218.63 1214
5219.31 1155
5219.99 1187
5220.67 1265
5221.36 1194
5222.04 1280
5222.72 1215
5223.40 1186
5224.08 1156
5224.77 1130
5225.45 1135
5226.13 1188
5226.81 1171
5227.49 1246
5228.18 1195
5228.86 1164
5229.54 1239
5230.22 1213
5230.91 1148
5231.59 1130
5232.27 1168
5232.95 1095
5233.63 1156
5234.32 1231
5235.00 1131
5235.68 1111
5236.37 1085
5237.05 1213
5237.73 1242
5238.41 1215
5239.10 1231
5239.78 1204
5240.46 1325
5241.15 1408
5241.83 1413
5242.51 1291
5243.20 1300
5243.88 1390
5244.56 1480
5245.24 1550
5245.93 1596
5246.61 1695
5247.29 1682
5247.98 1565
5248.66 1615
5249.35 1695
5250.03 1626
5250.71 1639
5251.40 1565
5252.08 1472
5252.76 1396
5253.45 1532
5254.13 1502
5254.82 1446
5255.50 1321
5256.18 1290
5256.87 1329
5257.55 1327
5258.24 1310
5258.92 1160
5259.60 1237
5260.29 1234
5260.97 1173
5261.66 1242
5262.34 1191
5263.03 1248
5263.71 1238
5264.40 1237
5265.08 1196
5265.76 1174
5266.45 1162
5267.13 1293
5267.82 1226
5268.50 1218
5269.19 1319
5269.87 1352
5270.56 1252
5271.24 1330
5271.93 1330
5272.61 1249
5273.30 1249
5273.98 1260
5274.67 1298
5275.35 1279
5276.04 1300
5276.72 1231
5277.41 1330
5278.10 1361
5278.78 1314
5279.47 1289
5280.15 1294
5280.84 1407
5281.52 1297
5282.21 1305
5282.89 1258
5283.58 1300
5284.27 1336
5284.95 1297
5285.64 1432
5286.32 1450
5287.01 1509
5287.70 1465
5288.38 1422
5289.07 1379
5289.75 1285
5290.44 1462
5291.13 1446
5291.81 1339
5292.50 1513
5293.19 1486
5293.87 1380
5294.56 1369
5295.25 1501
5295.93 1567
5296.62 1634
5297.31 1509
5297.99 1649
5298.68 1693
5299.37 1731
5300.05 1697
5300.74 1775
5301.43 1663
5302.11 1685
5302.80 1607
5303.49 1697
5304.18 1544
5304.86 1594
5305.55 1704
5306.24 1703
5306.92 1624
5307.61 1633
5308.30 1648
5308.99 1615
5309.67 1590
5310.36 1534
5311.05 1643
5311.74 1615
5312.42 1384
5313.11 1397
5313.80 1312
5314.49 1314
5315.18 1375
5315.86 1251
5316.55 1281
5317.24 1359
5317.93 1401
5318.62 1287
5319.30 1269
5319.99 1311
5320.68 1270
5321.37 1272
5322.06 1307
5322.74 1337
5323.43 1383
5324.12 1244
5324.81 1343
5325.50 1367
5326.19 1440
5326.88 1376
5327.56 1394
5328.25 1377
5328.94 1254
5329.63 1327
5330.32 1214
5331.01 1297
5331.70 1337
5332.39 1366
5333.07 1336
5333.76 1272
5334.45 1309
5335.14 1313
5335.83 1382
5336.52 1457
5337.21 1331
5337.90 1302
5338.59 1400
5339.28 1375
5339.97 1231
5340.66 1389
5341.35 1296
5342.04 1145
5342.73 1208
5343.42 1303
5344.10 1306
5344.79 1245
5345.48 1300
5346.17 1307
5346.86 1365
5347.55 1332
5348.24 1388
5348.93 1343
5349.62 1372
5350.31 1458
5351.00 1543
5351.69 1494
5352.39 1481
5353.08 1545
5353.77 1629
5354.46 1780
5355.15 1771
5355.84 1836
5356.53 1972
5357.22 1904
5357.91 1931
5358.60 1807
5359.29 1753
5359.98 1748
5360.67 1663
5361.36 1537
5362.05 1406
5362.74 1404
5363.44 1405
5364.13 1342
5364.82 1233
5365.51 1373
5366.20 1293
5366.89 1238
5367.58 1332
5368.27 1292
5368.96 1280
5369.66 1299
5370.35 1347
5371.04 1322
5371.73 1244
5372.42 1236
5373.11 1267
5373.81 1221
5374.50 1259
5375.19 1239
5375.88 1202
5376.57 1137
5377.26 1265
5377.96 1257
5378.65 1238
5379.34 1155
5380.03 1135
5380.72 1194
5381.42 1101
5382.11 1158
5382.80 1199
5383.49 1183
5384.18 1174
5384.88 1228
5385.57 1185
5386.26 1145
5386.95 1121
5387.65 1158
5388.34 1139
5389.03 1053
5389.72 1197
5390.42 1148
5391.11 1297
5391.80 1284
5392.50 1244
5393.19 1168
5393.88 1193
5394.57 1359
5395.27 1303
5395.96 1250
5396.65 1285
5397.35 1258
5398.04 1323
5398.73 1234
5399.43 1307
5400.12 1359
5400.81 1289
5401.51 1201
5402.20 1243
5402.89 1229
5403.59 1230
5404.28 1299
5404.97 1185
5405.67 1157
5406.36 1147
5407.06 1200
5407.75 1241
5408.44 1224
5409.14 1239
5409.83 1196
5410.53 1277
5411.22 1271
5411.91 1275
5412.61 1277
5413.30 1249
5414.00 1380
5414.69 1343
5415.38 1233
5416.08 1214
5416.77 1144
5417.47 1355
5418.16 1205
5418.86 1170
5419.55 1202
5420.25 1108
5420.94 1216
5421.64 1228
5422.33 1210
5423.03 1193
5423.72 1259
5424.41 1270
5425.11 1304
5425.80 1187
5426.50 1219
5427.19 1200
5427.89 1213
5428.59 1253
5429.28 1231
5429.98 1214
5430.67 1313
5431.37 1273
5432.06 1179
5432.76 1129
5433.45 1126
5434.15 1182
5434.84 1059
5435.54 1119
5436.23 1155
5436.93 1186
5437.63 1208
5438.32 1197
5439.02 1278
5439.71 1339
5440.41 1225
5441.11 1334
5441.80 1412
5442.50 1287
5443.19 1344
5443.89 1406
5444.59 1329
5445.28 1294
5445.98 1380
5446.68 1498
5447.37 1362
5448.07 1371
5448.76 1446
5449.46 1533
5450.16 1507
5450.85 1461
5451.55 1640
5452.25 1636
5452.94 1685
5453.64 1755
5454.34 1915
5455.03 1936
5455.73 1899
5456.43 1918
5457.13 1875
5457.82 1715
5458.52 1761
5459.22 1738
5459.91 1690
5460.61 1695
5461.31 1719
5462.01 1700
5462.70 1709
5463.40 1752
5464.10 1711
5464.80 1704
5465.49 1635
5466.19 1761
5466.89 1867
5467.59 1890
5468.28 1777
5468.98 1698
5469.68 1754
5470.38 1730
5471.07 1690
5471.77 1789
5472.47 1777
5473.17 1711
5473.87 1689
5474.56 1609
5475.26 1640
5475.96 1568
5476.66 1503
5477.36 1431
5478.06 1528
5478.75 1612
5479.45 1632
5480.15 1649
5480.85 1576
5481.55 1654
5482.25 1670
5482.95 1919
5483.64 1894
5484.34 1772
5485.04 1940
5485.74 2117
5486.44 2092
5487.14 2048
5487.84 2025
5488.54 1993
5489.23 2039
5489.93 1944
5490.63 1946
5491.33 1846
5492.03 1925
5492.73 1814
5493.43 1820
5494.13 1797
5494.83 1678
5495.53 1689
5496.23 1847
5496.93 1822
5497.63 1741
5498.33 1817
5499.03 1953
5499.73 1860
5500.43 1785
5501.13 1990
5501.83 2181
5502.53 2074
5503.23 2163
5503.93 2327
5504.63 2466
5505.33 2708
5506.03 2868
5506.73 2949
5507.43 2956
5508.13 2846
5508.83 2679
5509.53 2640
5510.23 2444
5510.93 2269
5511.63 2098
5512.33 1911
5513.03 2062
5513.73 2019
5514.43 1859
5515.13 1820
5515.83 1819
5516.53 1886
5517.23 1931
5517.93 1766
5518.64 1908
5519.34 2000
5520.04 1992
5520.74 1954
5521.44 1881
5522.14 1834
5522.84 1795
5523.54 1834
5524.24 1854
5524.95 1813
5525.65 1800
5526.35 1684
5527.05 1743
5527.75 1694
5528.45 1711
5529.15 1797
5529.86 1664
5530.56 1652
5531.26 1572
5531.96 1477
5532.66 1404
5533.36 1313
5534.07 1274
5534.77 1435
5535.47 1409
5536.17 1386
5536.87 1400
5537.58 1356
5538.28 1309
5538.98 1343
5539.68 1300
5540.39 1287
5541.09 1325
5541.79 1332
5542.49 1313
5543.20 1234
5543.90 1193
5544.60 1283
5545.30 1293
5546.01 1294
5546.71 1306
5547.41 1359
5548.11 1345
5548.82 1353
5549.52 1323
5550.22 1283
5550.93 1239
5551.63 1271
5552.33 1295
5553.03 1273
5553.74 1304
5554.44 1377
5555.14 1389
5555.85 1420
5556.55 1407
5557.25 1332
5557.96 1328
5558.66 1295
5559.36 1199
5560.07 1276
5560.77 1277
5561.48 1254
5562.18 1206
5562.88 1256
5563.59 1331
5564.29 1254
5564.99 1282
5565.70 1282
5566.40 1223
5567.11 1259
5567.81 1261
5568.51 1214
5569.22 1240
5569.92 1256
5570.63 1397
5571.33 1323
5572.04 1187
5572.74 1250
5573.44 1237
5574.15 1062
5574.85 1089
5575.56 1135
5576.26 1204
5576.97 1230
5577.67 1232
5578.38 1223
5579.08 1256
5579.79 1220
5580.49 1311
5581.20 1209
5581.90 1315
5582.61 1263
5583.31 1299
5584.02 1318
5584.72 1207
5585.43 1203
5586.13 1226
5586.84 1263
5587.54 1188
5588.25 1139
5588.95 1167
5589.66 1118
5590.36 1229
5591.07 1226
5591.77 1149
5592.48 1065
5593.19 1089
5593.89 1165
5594.60 1137
5595.30 1199
5596.01 1253
5596.71 1174
5597.42 1102
5598.13 1071
5598.83 1131
5599.54 1109
5600.24 1177
5600.95 1162
5601.66 1042
5602.36 1096
5603.07 1144
5603.78 1089
5604.48 1071
5605.19 1088
5605.89 1060
5606.60 1068
5607.31 1036
5608.01 1018
5608.72 1030
5609.43 1036
5610.13 1018
5610.84 1086
5611.55 1160
5612.25 1200
5612.96 1128
5613.67 1057
5614.38 1087
5615.08 1168
5615.79 1061
5616.50 1143
5617.20 1035
5617.91 992
5618.62 1129
5619.33 1119
5620.03 1159
5620.74 1089
5621.45 1076
5622.15 1110
5622.86 1057
5623.57 1018
5624.28 1057
5624.99 1112
5625.69 1071
5626.40 1105
5627.11 1021
5627.82 1042
5628.52 1134
5629.23 1088
5629.94 966
5630.65 1040
5631.36 1204
5632.06 1077
5632.77 1054
5633.48 1168
5634.19 1044
5634.90 1032
5635.61 995
5636.31 1064
5637.02 1048
5637.73 1080
5638.44 1089
5639.15 1080
5639.86 1015
5640.56 1014
5641.27 1091
5641.98 1076
5642.69 1116
5643.40 1127
5644.11 1154
5644.82 1066
5645.53 1090
5646.24 1043
5646.94 948
5647.65 1066
5648.36 1239
5649.07 1275
5649.78 1106
5650.49 1038
5651.20 1074
5651.91 1171
5652.62 1226
5653.33 1158
5654.04 1133
5654.75 1129
5655.46 1163
5656.17 1100
5656.88 1042
5657.59 1075
5658.30 1099
5659.01 1103
5659.71 1200
5660.42 1134
5661.13 1105
5661.84 1166
5662.55 1167
5663.26 1223
5663.97 1104
5664.69 1114
5665.40 1121
5666.11 1185
5666.82 1256
5667.53 1167
5668.24 1175
5668.95 1220
5669.66 1157
5670.37 1078
5671.08 1194
5671.79 1119
5672.50 1128
5673.21 1187
5673.92 1122
5674.63 1143
5675.34 1164
5676.05 1141
5676.76 1173
5677.48 1184
5678.19 1250
5678.90 1271
5679.61 1203
5680.32 1167
5681.03 1213
5681.74 1169
5682.45 1119
5683.16 1190
5683.88 1131
5684.59 1028
5685.30 1182
5686.01 1227
5686.72 1101
5687.43 1138
5688.15 1272
5688.86 1210
5689.57 1175
5690.28 1195
5690.99 1184
5691.70 1124
5692.42 1025
5693.13 1164
5693.84 1184
5694.55 1195
5695.26 1087
5695.98 1152
5696.69 1180
5697.40 1133
5698.11 1129
5698.82 1155
5699.54 1203
5700.25 1197
5700.96 1030
5701.67 1137
5702.39 1198
5703.10 1108
5703.81 1112
5704.52 1084
5705.24 1148
5705.95 1160
5706.66 1135
5707.38 1209
5708.09 1218
5708.80 1098
5709.51 1241
5710.23 1222
5710.94 1156
5711.65 1179
5712.37 1193
5713.08 1216
5713.79 1117
5714.51 1192
5715.22 1180
5715.93 1140
5716.65 1128
5717.36 1151
5718.07 1135
5718.79 1139
5719.50 1061
5720.21 1086
5720.93 1133
5721.64 1064
5722.36 1062
5723.07 1110
5723.78 1023
5724.50 1101
5725.21 1192
5725.92 1087
5726.64 1159
5727.35 1130
5728.07 1241
5728.78 1157
5729.50 1236
5730.21 1388
5730.92 1368
5731.64 1242
5732.35 1371
5733.07 1402
5733.78 1473
5734.50 1450
5735.21 1505
5735.93 1431
5736.64 1440
5737.35 1451
5738.07 1390
5738.78 1393
5739.50 1292
5740.21 1345
5740.93 1378
5741.64 1338
5742.36 1268
5743.07 1210
5743.79 1171
5744.50 1249
5745.22 1256
5745.93 1224
5746.65 1310
5747.37 1270
5748.08 1257
5748.80 1320
5749.51 1357
5750.23 1361
5750.94 1403
5751.66 1367
5752.37 1331
5753.09 1362
5753.81 1285
5754.52 1352
5755.24 1339
5755.95 1342
5756.67 1439
5757.38 1399
5758.10 1308
5758.82 1430
5759.53 1467
5760.25 1521
5760.96 1541
5761.68 1448
5762.40 1455
5763.11 1508
5763.83 1503
5764.55 1459
5765.26 1520
5765.98 1547
5766.70 1555
5767.41 1620
5768.13 1591
5768.85 1591
5769.56 1495
5770.28 1698
5771.00 1849
5771.71 1769
5772.43 1765
5773.15 1856
5773.86 2105
5774.58 2012
5775.30 2020
5776.01 2265
5776.73 2590
5777.45 2771
5778.17 3063
5778.88 3247
5779.60 3357
5780.32 3315
5781.04 3359
5781.75 3360
5782.47 3018
5783.19 2791
5783.91 2580
5784.62 2407
5785.34 2231
5786.06 2178
5786.78 2165
5787.49 1963
5788.21 1964
5788.93 2229
5789.65 2035
5790.37 1888
5791.08 1892
5791.80 2009
5792.52 1890
5793.24 1958
5793.96 1971
5794.68 1981
5795.39 1908
5796.11 1854
5796.83 1958
5797.55 1962
5798.27 1827
5798.99 1920
5799.70 1942
5800.42 1917
5801.14 1843
5801.86 1798
5802.58 1918
5803.30 2043
5804.02 2124
5804.74 2169
5805.45 2263
5806.17 2339
5806.89 2634
5807.61 2660
5808.33 2745
5809.05 2657
5809.77 2725
5810.49 2640
5811.21 2533
5811.93 2278
5812.65 2153
5813.37 1872
5814.09 1875
5814.81 1788
5815.52 1683
5816.24 1669
5816.96 1698
5817.68 1681
5818.40 1714
5819.12 1636
5819.84 1620
5820.56 1555
5821.28 1406
5822.00 1559
5822.72 1712
5823.44 1586
5824.16 1567
5824.88 1531
5825.60 1569
5826.32 1604
5827.04 1615
5827.76 1588
5828.48 1646
5829.21 1547
5829.93 1465
5830.65 1428
5831.37 1458
5832.09 1479
5832.81 1498
5833.53 1388
5834.25 1449
5834.97 1458
5835.69 1417
5836.41 1475
5837.13 1408
5837.85 1534
5838.57 1473
5839.30 1399
5840.02 1348
5840.74 1347
5841.46 1383
5842.18 1348
5842.90 1314
5843.62 1351
5844.34 1314
5845.07 1239
5845.79 1381
5846.51 1250
5847.23 1332
5847.95 1263
5848.67 1309
5849.39 1350
5850.12 1332
5850.84 1368
5851.56 1292
5852.28 1381
5853.00 1390
5853.73 1288
5854.45 1245
5855.17 1290
5855.89 1207
5856.61 1223
5857.34 1274
5858.06 1307
5858.78 1297
5859.50 1276
5860.23 1257
5860.95 1282
5861.67 1207
5862.39 1193
5863.11 1207
5863.84 1120
5864.56 1168
5865.28 1215
5866.01 1338
5866.73 1299
5867.45 1270
5868.17 1177
5868.90 1173
5869.62 1252
5870.34 1253
5871.07 1205
5871.79 1204
5872.51 1203
5873.23 1297
5873.96 1187
5874.68 1268
5875.40 1256
5876.13 1143
5876.85 1204
5877.57 1255
5878.30 1275
5879.02 1238
5879.74 1286
5880.47 1190
5881.19 1246
5881.92 1235
5882.64 1192
5883.36 1260
5884.09 1310
5884.81 1368
5885.53 1323
5886.26 1240
5886.98 1181
5887.71 1245
5888.43 1335
5889.15 1333
5889.88 1184
5890.60 1304
5891.33 1217
5892.05 1231
5892.78 1262
5893.50 1246
5894.23 1190
5894.95 1171
5895.67 1351
5896.40 1206
5897.12 1193
5897.85 1180
5898.57 1202
5899.30 1251
5900.02 1152
5900.75 1222
5901.47 1154
5902.20 1250
5902.92 1168
5903.65 1265
5904.37 1250
5905.10 1268
5905.82 1258
5906.55 1235
5907.27 1230
5908.00 1241
5908.72 1295
5909.45 1180
5910.17 1164
5910.90 1244
5911.62 1310
5912.35 1235
5913.08 1174
5913.80 1227
5914.53 1212
5915.25 1236
5915.98 1271
5916.70 1167
5917.43 1206
5918.16 1230
5918.88 1216
5919.61 1299
5920.33 1298
5921.06 1364
5921.79 1387
5922.51 1326
5923.24 1357
5923.97 1286
5924.69 1289
5925.42 1333
5926.14 1294
5926.87 1268
5927.60 1334
5928.32 1282
5929.05 1312
5929.78 1426
5930.50 1512
5931.23 1414
5931.96 1467
5932.68 1429
5933.41 1420
5934.14 1304
5934.86 1349
5935.59 1486
5936.32 1467
5937.05 1421
5937.77 1466
5938.50 1490
5939.23 1460
5939.95 1501
5940.68 1525
5941.41 1564
5942.14 1643
5942.86 1603
5943.59 1722
5944.32 1687
5945.05 1699
5945.77 1737
5946.50 1685
5947.23 1597
5947.96 1661
5948.68 1637
5949.41 1758
5950.14 1706
5950.87 1608
5951.60 1691
5952.32 1787
5953.05 1658
5953.78 1696
5954.51 1649
5955.24 1663
5955.96 1847
5956.69 1900
5957.42 1931
5958.15 1947
5958.88 2017
5959.61 2089
5960.33 1934
5961.06 1889
5961.79 1921
5962.52 1871
5963.25 1983
5963.98 1940
5964.71 1898
5965.44 1984
5966.16 1999
5966.89 2052
5967.62 2067
5968.35 2046
5969.08 2109
5969.81 2142
5970.54 2234
5971.27 2244
5972.00 2272
5972.73 2453
5973.46 2501
5974.18 2548
5974.91 2582
5975.64 2405
5976.37 2365
5977.10 2407
5977.83 2369
5978.56 2356
5979.29 2273
5980.02 2275
5980.75 2253
5981.48 2306
5982.21 2379
5982.94 2360
5983.67 2371
5984.40 2370
5985.13 2384
5985.86 2397
5986.59 2428
5987.32 2435
5988.05 2473
5988.78 2485
5989.51 2419
5990.24 2549
5990.97 2581
5991.70 2628
5992.43 2535
5993.16 2402
5993.89 2494
5994.62 2627
5995.35 2448
5996.09 2347
5996.82 2493
5997.55 2464
5998.28 2557
5999.01 2714
5999.74 2652
6000.47 2716
6001.20 2669
6001.93 2605
6002.66 2520
6003.39 2548
6004.13 2556
6004.86 2637
6005.59 2579
6006.32 2741
6007.05 2728
6007.78 2635
6008.51 2408
6009.25 2462
6009.98 2519
6010.71 2498
6011.44 2581
6012.17 2725
6012.90 2862
6013.64 2963
6014.37 3152
6015.10 3610
6015.83 3866
6016.56 4279
6017.29 4412
6018.03 4564
6018.76 4703
6019.49 4735
6020.22 4703
6020.96 4495
6021.69 4296
6022.42 3900
6023.15 3593
6023.88 3437
6024.62 3191
6025.35 2990
6026.08 2615
6026.81 2355
6027.55 2426
6028.28 2277
6029.01 2177
6029.75 2099
6030.48 2047
6031.21 2051
6031.94 2060
6032.68 2040
6033.41 2008
6034.14 2086
6034.88 1959
6035.61 1969
6036.34 1993
6037.07 1901
6037.81 1907
6038.54 1892
6039.27 1849
6040.01 1894
6040.74 1914
6041.47 1855
6042.21 1890
6042.94 1772
6043.68 2008
6044.41 1935
6045.14 1957
6045.88 1938
6046.61 1992
6047.34 2048
6048.08 2086
6048.81 2110
6049.55 2133
6050.28 1982
6051.01 1949
6051.75 1986
6052.48 2033
6053.22 1976
6053.95 2043
6054.68 2239
6055.42 2121
6056.15 2034
6056.89 2195
6057.62 2186
6058.36 2252
6059.09 2358
6059.83 2258
6060.56 2235
6061.29 2170
6062.03 2014
6062.76 2020
6063.50 2072
6064.23 2115
6064.97 1990
6065.70 2036
6066.44 1974
6067.17 2091
6067.91 2058
6068.64 2072
6069.38 2022
6070.11 1982
6070.85 1955
6071.58 1910
6072.32 1987
6073.06 1938
6073.79 1865
6074.53 1853
6075.26 1923
6076.00 1911
6076.73 1992
6077.47 1809
6078.20 1827
6078.94 1828
6079.68 1780
6080.41 1821
6081.15 1837
6081.88 1836
6082.62 1812
6083.35 1754
6084.09 1767
6084.83 1868
6085.56 1900
6086.30 1934
6087.04 1811
6087.77 1927
6088.51 1847
6089.24 1815
6089.98 1810
6090.72 1754
6091.45 1863
6092.19 1850
6092.93 1778
6093.66 1672
6094.40 1725
6095.14 1742
6095.87 1834
6096.61 1746
6097.35 1710
6098.08 1838
6098.82 1747
6099.56 1663
6100.29 1784
6101.03 1794
6101.77 1748
6102.51 1839
6103.24 1792
6103.98 1645
6104.72 1738
6105.46 1712
6106.19 1835
6106.93 1760
6107.67 1760
6108.41 1713
6109.14 1701
6109.88 1734
6110.62 1699
6111.36 1729
6112.09 1773
6112.83 1740
6113.57 1819
6114.31 1822
6115.04 1781
6115.78 1723
6116.52 1844
6117.26 1929
6118.00 1925
6118.73 1962
6119.47 1941
6120.21 1926
6120.95 1927
6121.69 1919
6122.43 1885
6123.16 1920
6123.90 2011
6124.64 1822
6125.38 1896
6126.12 2032
6126.86 2045
6127.60 2112
6128.33 2159
6129.07 2191
6129.81 2211
6130.55 2142
6131.29 2206
6132.03 2303
6132.77 2152
6133.51 2075
6134.25 2103
6134.98 2121
6135.72 2211
6136.46 2169
6137.20 2110
6137.94 2052
6138.68 2153
6139.42 2162
6140.16 2273
6140.90 2127
6141.64 2101
6142.38 2297
6143.12 2176
6143.86 2284
6144.60 2194
6145.34 2186
6146.08 2195
6146.82 2108
6147.56 2173
6148.30 2213
6149.04 2228
6149.78 2329
6150.52 2178
6151.26 2333
6152.00 2265
6152.74 2351
6153.48 2404
6154.22 2349
6154.96 2446
6155.70 2452
6156.44 2556
6157.18 2462
6157.92 2424
6158.66 2534
6159.40 2638
6160.14 2621
6160.88 2565
6161.62 2597
6162.36 2793
6163.10 2747
6163.85 2774
6164.59 2824
6165.33 2820
6166.07 2928
6166.81 2835
6167.55 3005
6168.29 3038
6169.03 3188
6169.77 3439
6170.51 3500
6171.26 3727
6172.00 3752
6172.74 3938
6173.48 4028
6174.22 4092
6174.96 4097
6175.70 4220
6176.45 4086
6177.19 3957
6177.93 3972
6178.67 4036
6179.41 3872
6180.16 3688
6180.90 3701
6181.64 3615
6182.38 3480
6183.12 3522
6183.87 3655
6184.61 3620
6185.35 3509
6186.09 3617
6186.83 3758
6187.58 3909
6188.32 3616
6189.06 3729
6189.80 3803
6190.55 3847
6191.29 3938
6192.03 4014
6192.77 3820
6193.52 3879
6194.26 4022
6195.00 4007
6195.74 4196
6196.49 4088
6197.23 4279
6197.97 4447
6198.72 4552
6199.46 4544
6200.20 4759
6200.94 4821
6201.69 4735
6202.43 4914
6203.17 4807
6203.92 4766
6204.66 4826
6205.40 4766
6206.15 4836
6206.89 4922
6207.63 4932
6208.38 5207
6209.12 5498
6209.87 5974
6210.61 6560
6211.35 7592
6212.10 9093
6212.84 10556
6213.58 12444
6214.33 13998
6215.07 15646
6215.82 16880
6216.56 17770
6217.30 17442
6218.05 16290
6218.79 15071
6219.54 13474
6220.28 11716
6221.02 9928
6221.77 8418
6222.51 6933
6223.26 6028
6224.00 5150
6224.75 4755
6225.49 4349
6226.24 4213
6226.98 4197
6227.73 4123
6228.47 4311
6229.21 4406
6229.96 4524
6230.70 4859
6231.45 4855
6232.19 4873
6232.94 4832
6233.68 4450
6234.43 4379
6235.17 4054
6235.92 3816
6236.67 3654
6237.41 3189
6238.16 2980
6238.90 2942
6239.65 2877
6240.39 2828
6241.14 2685
6241.88 2776
6242.63 2764
6243.37 2853
6244.12 2870
6244.87 2781
6245.61 2869
6246.36 2984
6247.10 2966
6247.85 2960
6248.59 2964
6249.34 2930
6250.09 2840
6250.83 2942
6251.58 2877
6252.33 3122
6253.07 2970
6253.82 2915
6254.56 3094
6255.31 3070
6256.06 3093
6256.80 2970
6257.55 2942
6258.30 2947
6259.04 3098
6259.79 3064
6260.54 3183
6261.28 3185
6262.03 3159
6262.78 3065
6263.52 3074
6264.27 3261
6265.02 3133
6265.76 3145
6266.51 3094
6267.26 3210
6268.01 3329
6268.75 3275
6269.50 3223
6270.25 3268
6270.99 3320
6271.74 3317
6272.49 3184
6273.24 2933
6273.98 2928
6274.73 2965
6275.48 2957
6276.23 2961
6276.97 3032
6277.72 2934
6278.47 2910
6279.22 2882
6279.96 2893
6280.71 3077
6281.46 3061
6282.21 3197
6282.96 3124
6283.70 3213
6284.45 3262
6285.20 3184
6285.95 3148
6286.70 2964
6287.45 3016
6288.19 2785
6288.94 2542
6289.69 2424
6290.44 2517
6291.19 2274
6291.94 2239
6292.68 2257
6293.43 2213
6294.18 2173
6294.93 2162
6295.68 2053
6296.43 2158
6297.18 2307
6297.93 2365
6298.67 2267
6299.42 2224
6300.17 2267
6300.92 2189
6301.67 2093
6302.42 2160
6303.17 2114
6303.92 2070
6304.67 2133
6305.42 2103
6306.17 2198
6306.92 2151
6307.67 2177
6308.41 2411
6309.16 2344
6309.91 2445
6310.66 2415
6311.41 2390
6312.16 2313
6312.91 2307
6313.66 2269
6314.41 2244
6315.16 1975
6315.91 2050
6316.66 2077
6317.41 2020
6318.16 2006
6318.91 2059
6319.66 2064
6320.41 2150
6321.16 2199
6321.91 2129
6322.66 1988
6323.41 1972
6324.16 1995
6324.92 2003
6325.67 2016
6326.42 1947
6327.17 1990
6327.92 1896
6328.67 1960
6329.42 1837
6330.17 1826
6330.92 1795
6331.67 1743
6332.42 1705
6333.17 1800
6333.92 1852
6334.68 1765
6335.43 1715
6336.18 1673
6336.93 1620
6337.68 1748
6338.43 1685
6339.18 1667
6339.93 1729
6340.69 1685
6341.44 1746
6342.19 1761
6342.94 1748
6343.69 1760
6344.44 1792
6345.20 1599
6345.95 1739
6346.70 1683
6347.45 1769
6348.20 1684
6348.95 1673
6349.71 1664
6350.46 1767
6351.21 1719
6351.96 1737
6352.71 1595
6353.47 1644
6354.22 1582
6354.97 1666
6355.72 1764
6356.48 1803
6357.23 1751
6357.98 1834
6358.73 1828
6359.49 1827
6360.24 1898
6360.99 1920
6361.74 1924
6362.50 1886
6363.25 1868
6364.00 1899
6364.76 1770
6365.51 1717
6366.26 1670
6367.01 1673
6367.77 1732
6368.52 1573
6369.27 1685
6370.03 1610
6370.78 1660
6371.53 1748
6372.29 1742
6373.04 1605
6373.79 1592
6374.55 1576
6375.30 1630
6376.05 1691
6376.81 1647
6377.56 1582
6378.31 1583
6379.07 1657
6379.82 1635
6380.58 1584
6381.33 1586
6382.08 1663
6382.84 1620
6383.59 1681
6384.35 1692
6385.10 1767
6385.85 1739
6386.61 1810
6387.36 1777
6388.12 1739
6388.87 1702
6389.62 1674
6390.38 1668
6391.13 1575
6391.89 1627
6392.64 1547
6393.40 1472
6394.15 1514
6394.91 1481
6395.66 1439
6396.42 1482
6397.17 1563
6397.93 1437
6398.68 1437
6399.44 1414
6400.19 1477
6400.95 1461
6401.70 1481
6402.46 1488
6403.21 1478
6403.97 1459
6404.72 1426
6405.48 1459
6406.23 1477
6406.99 1465
6407.74 1417
6408.50 1472
6409.25 1454
6410.01 1510
6410.76 1553
6411.52 1462
6412.28 1428
6413.03 1415
6413.79 1409
6414.54 1439
6415.30 1531
6416.05 1465
6416.81 1356
6417.57 1393
6418.32 1463
6419.08 1467
6419.83 1434
6420.59 1479
6421.35 1396
6422.10 1413
6422.86 1507
6423.62 1526
6424.37 1470
6425.13 1502
6425.89 1492
6426.64 1504
6427.40 1536
6428.15 1580
6428.91 1520
6429.67 1444
6430.42 1610
6431.18 1597
6431.94 1577
6432.70 1505
6433.45 1503
6434.21 1497
6434.97 1534
6435.72 1512
6436.48 1509
6437.24 1566
6437.99 1538
6438.75 1536
6439.51 1563
6440.27 1632
6441.02 1676
6441.78 1588
6442.54 1489
6443.30 1532
6444.05 1584
6444.81 1587
6445.57 1596
6446.33 1602
6447.08 1496
6447.84 1581
6448.60 1631
6449.36 1592
6450.12 1580
6450.87 1577
6451.63 1566
6452.39 1575
6453.15 1655
6453.91 1588
6454.66 1744
6455.42 1591
6456.18 1596
6456.94 1689
6457.70 1693
6458.46 1712
6459.21 1723
6459.97 1650
6460.73 1746
6461.49 1742
6462.25 1822
6463.01 1821
6463.77 1856
6464.52 1880
6465.28 1876
6466.04 1856
6466.80 1835
6467.56 1949
6468.32 1932
6469.08 1922
6469.84 1859
6470.60 1816
6471.36 1768
6472.11 1815
6472.87 1831
6473.63 1901
6474.39 1907
6475.15 1982
6475.91 2056
6476.67 2060
6477.43 2051
6478.19 2101
6478.95 2135
6479.71 2053
6480.47 2001
6481.23 2072
6481.99 2067
6482.75 2025
6483.51 2008
6484.27 2110
6485.03 2179
6485.79 2045
6486.55 2203
6487.31 2278
6488.07 2270
6488.83 2350
6489.59 2303
6490.35 2265
6491.11 2346
6491.87 2371
6492.63 2363
6493.39 2416
6494.15 2421
6494.91 2484
6495.67 2610
6496.43 2702
6497.19 2559
6497.95 2535
6498.71 2652
6499.48 2795
6500.24 2730
6501.00 2808
6501.76 2889
6502.52 2898
6503.28 2957
6504.04 2893
6504.80 2977
6505.56 2935
6506.32 2831
6507.09 2927
6507.85 2990
6508.61 2868
6509.37 2960
6510.13 2968
6510.89 3059
6511.65 3130
6512.42 3064
6513.18 3175
6513.94 3312
6514.70 3418
6515.46 3522
6516.22 3684
6516.99 3758
6517.75 3915
6518.51 4182
6519.27 4220
6520.03 4422
6520.80 4562
6521.56 4489
6522.32 4325
6523.08 4073
6523.84 4087
6524.61 4036
6525.37 3994
6526.13 3925
6526.89 3857
6527.66 3941
6528.42 3941
6529.18 4270
6529.94 4360
6530.71 4529
6531.47 4732
6532.23 4965
6533.00 5268
6533.76 5513
6534.52 5689
6535.28 5598
6536.05 5601
6536.81 5542
6537.57 5530
6538.34 5353
6539.10 5391
6539.86 5603
6540.63 6066
6541.39 6364
6542.15 6898
6542.92 7846
6543.68 8022
6544.44 8345
6545.21 7986
6545.97 7456
6546.73 7033
6547.50 6275
6548.26 5558
6549.02 4836
6549.79 4332
6550.55 3787
6551.31 3549
6552.08 3278
6552.84 3145
6553.61 2989
6554.37 3032
6555.13 3031
6555.90 3039
6556.66 2943
6557.43 2829
6558.19 2793
6558.96 2926
6559.72 2958
6560.48 3063
6561.25 3131
6562.01 3017
6562.78 2889
6563.54 2906
6564.31 2855
6565.07 3017
6565.84 3028
6566.60 3055
6567.37 2992
6568.13 3030
6568.90 3133
6569.66 3330
6570.43 3458
6571.19 3594
6571.96 3242
6572.72 3402
6573.49 3430
6574.25 3325
6575.02 3452
6575.78 3400
6576.55 3392
6577.31 3362
6578.08 3489
6578.84 3596
6579.61 3758
6580.37 3855
6581.14 3929
6581.91 4106
6582.67 4302
6583.44 4411
6584.20 4417
6584.97 4528
6585.73 4534
6586.50 4360
6587.27 4108
6588.03 3761
6588.80 3767
6589.56 3416
6590.33 3502
6591.10 3392
6591.86 3432
6592.63 3589
6593.39 3452
6594.16 3285
6594.93 3449
6595.69 3737
6596.46 4006
6597.23 4153
6597.99 4303
6598.76 4475
6599.53 4686
6600.29 4774
6601.06 5134
6601.83 5166
6602.59 4861
6603.36 5038
6604.13 4597
6604.89 4265
6605.66 4218
6606.43 3922
6607.20 3598
6607.96 3322
6608.73 3128
6609.50 2975
6610.26 3010
6611.03 2919
6611.80 2883
6612.57 2873
6613.33 2922
6614.10 2978
6614.87 2967
6615.64 3107
6616.40 3092
6617.17 3098
6617.94 3024
6618.71 3194
6619.48 3118
6620.24 2997
6621.01 2956
6621.78 3053
6622.55 2888
6623.32 2879
6624.08 2780
6624.85 2859
6625.62 2900
6626.39 2800
6627.16 2772
6627.92 2832
6628.69 2857
6629.46 2786
6630.23 2765
6631.00 2740
6631.77 2762
6632.54 2709
6633.30 2614
6634.07 2612
6634.84 2673
6635.61 2738
6636.38 2820
6637.15 2984
6637.92 3140
6638.69 3412
6639.45 3814
6640.22 3952
6640.99 4170
6641.76 4182
6642.53 4342
6643.30 4352
6644.07 4097
6644.84 3977
6645.61 3686
6646.38 3433
6647.15 3246
6647.92 2878
6648.69 2666
6649.46 2564
6650.22 2481
6650.99 2433
6651.76 2407
6652.53 2349
6653.30 2359
6654.07 2400
6654.84 2332
6655.61 2307
6656.38 2362
6657.15 2318
6657.92 2278
6658.69 2214
6659.46 2256
6660.23 2303
6661.00 2322
6661.77 2294
6662.54 2120
6663.31 2135
6664.09 2138
6664.86 2120
6665.63 2006
6666.40 2164
6667.17 2076
6667.94 2034
6668.71 2027
6669.48 1995
6670.25 2006
6671.02 2045
6671.79 2073
6672.56 1941
6673.33 2077
6674.10 2139
6674.88 2044
6675.65 2070
6676.42 2089
6677.19 2005
6677.96 2113
6678.73 2079
6679.50 2154
6680.27 2078
6681.05 2155
6681.82 2193
6682.59 2142
6683.36 1985
6684.13 2020
6684.90 1993
6685.67 2016
6686.45 2024
6687.22 1941
6687.99 1997
6688.76 2129
6689.53 2160
6690.31 2142
6691.08 2217
6691.85 2077
6692.62 2273
6693.39 2279
6694.17 2220
6694.94 2142
6695.71 2014
6696.48 2077
6697.25 2011
6698.03 1839
6698.80 1925
6699.57 1876
6700.34 1837
6701.12 1808
6701.89 1837
6702.66 1787
6703.43 1751
6704.21 1829
6704.98 1776
6705.75 1705
6706.53 1865
6707.30 1840
6708.07 1745
6708.84 1737
6709.62 1795
6710.39 1736
6711.16 1800
6711.94 1828
6712.71 1728
6713.48 1743
6714.26 1665
6715.03 1675
6715.80 1687
6716.58 1810
6717.35 1744
6718.12 1712
6718.90 1685
6719.67 1601
6720.45 1686
6721.22 1589
6721.99 1568
6722.77 1630
6723.54 1691
6724.31 1597
6725.09 1612
6725.86 1609
6726.64 1557
6727.41 1683
6728.18 1598
6728.96 1591
6729.73 1632
6730.51 1696
6731.28 1610
6732.06 1561
6732.83 1548
6733.60 1663
6734.38 1591
6735.15 1532
6735.93 1571
6736.70 1530
6737.48 1530
6738.25 1583
6739.03 1578
6739.80 1614
6740.58 1551
6741.35 1622
6742.13 1749
6742.90 1648
6743.68 1680
6744.45 1553
6745.23 1670
6746.00 1603
6746.78 1563
6747.55 1589
6748.33 1682
6749.10 1640
6749.88 1514
6750.65 1585
6751.43 1647
6752.20 1671
6752.98 1602
6753.75 1566
6754.53 1761
6755.31 1780
6756.08 1736
6756.86 1797
6757.63 1769
6758.41 1946
6759.19 1812
6759.96 1830
6760.74 1706
6761.51 1749
6762.29 1573
6763.07 1550
6763.84 1532
6764.62 1615
6765.39 1577
6766.17 1578
6766.95 1586
6767.72 1530
6768.50 1525
6769.28 1519
6770.05 1531
6770.83 1547
6771.61 1632
6772.38 1539
6773.16 1570
6773.94 1652
6774.71 1527
6775.49 1489
6776.27 1438
6777.04 1475
6777.82 1493
6778.60 1474
6779.37 1467
6780.15 1517
6780.93 1479
6781.71 1526
6782.48 1623
6783.26 1689
6784.04 1692
6784.81 1665
6785.59 1572
6786.37 1569
6787.15 1554
6787.92 1545
6788.70 1527
6789.48 1574
6790.26 1492
6791.04 1488
6791.81 1498
6792.59 1498
6793.37 1508
6794.15 1420
6794.92 1457
6795.70 1397
6796.48 1424
6797.26 1451
6798.04 1409
6798.81 1388
6799.59 1357
6800.37 1372
6801.15 1348
6801.93 1472
6802.71 1451
6803.48 1411
6804.26 1432
6805.04 1337
6805.82 1314
6806.60 1323
6807.38 1395
6808.16 1337
6808.94 1386
6809.71 1472
6810.49 1543
6811.27 1552
6812.05 1536
6812.83 1442
6813.61 1492
6814.39 1486
6815.17 1492
6815.95 1399
6816.73 1356
6817.50 1391
6818.28 1476
6819.06 1443
6819.84 1483
6820.62 1416
6821.40 1395
6822.18 1432
6822.96 1536
6823.74 1476
6824.52 1551
6825.30 1397
6826.08 1400
6826.86 1426
6827.64 1349
6828.42 1348
6829.20 1428
6829.98 1431
6830.76 1445
6831.54 1493
6832.32 1488
6833.10 1495
6833.88 1402
6834.66 1365
6835.44 1493
6836.22 1475
6837.00 1494
6837.78 1503
6838.56 1577
6839.34 1434
6840.12 1476
6840.90 1423
6841.68 1540
6842.46 1648
6843.24 1650
6844.03 1610
6844.81 1612
6845.59 1627
6846.37 1683
6847.15 1637
6847.93 1519
6848.71 1567
6849.49 1480
6850.27 1585
6851.05 1492
6851.84 1470
6852.62 1644
6853.40 1763
6854.18 1838
6854.96 1871
6855.74 2046
6856.52 2278
6857.30 2281
6858.09 2306
6858.87 2612
6859.65 2524
6860.43 2424
6861.21 2367
6861.99 2350
6862.78 2235
6863.56 2279
6864.34 2185
6865.12 2227
6865.90 2232
6866.69 2198
6867.47 2029
6868.25 1970
6869.03 1871
6869.82 1882
6870.60 1892
6871.38 1912
6872.16 1972
6872.94 1943
6873.73 1821
6874.51 1792
6875.29 1886
6876.07 1808
6876.86 1746
6877.64 1699
6878.42 1729
6879.21 1693
6879.99 1603
6880.77 1687
6881.55 1714
6882.34 1653
6883.12 1710
6883.90 1601
6884.69 1650
6885.47 1633
6886.25 1686
6887.04 1678
6887.82 1718
6888.60 1673
6889.39 1679
6890.17 1815
6890.95 1865
6891.74 1814
6892.52 1870
6893.30 1868
6894.09 1898
6894.87 1898
6895.65 1888
6896.44 1943
6897.22 1981
6898.01 1836
6898.79 1735
6899.57 1738
6900.36 1720
6901.14 1665
6901.93 1765
6902.71 1682
6903.49 1773
6904.28 1704
6905.06 1686
6905.85 1745
6906.63 1788
6907.42 1774
6908.20 1677
6908.98 1790
6909.77 1906
6910.55 1844
6911.34 1869
6912.12 1884
6912.91 1910
6913.69 1889
6914.48 1884
6915.26 1884
6916.05 1785
6916.83 1793
6917.62 1746
6918.40 1802
6919.19 1840
6919.97 1786
6920.76 1739
6921.54 1833
6922.33 1903
6923.11 1900
6923.90 1942
6924.68 1874
6925.47 1947
6926.25 1967
6927.04 2012
6927.82 1937
6928.61 2005
6929.40 1964
6930.18 1985
6930.97 2087
6931.75 2032
6932.54 2018
6933.32 1965
6934.11 2003
6934.90 2092
6935.68 2013
6936.47 2114
6937.25 2173
6938.04 2157
6938.83 2128
6939.61 2109
6940.40 2293
6941.19 2245
6941.97 2130
6942.76 2311
6943.54 2322
6944.33 2412
6945.12 2370
6945.90 2430
6946.69 2408
6947.48 2521
6948.26 2712
6949.05 2575
6949.84 2738
6950.62 2693
6951.41 2843
6952.20 2951
6952.99 2816
6953.77 2912
6954.56 2975
6955.35 2990
6956.13 3106
6956.92 3170
6957.71 2939
6958.50 2828
6959.28 2994
6960.07 2872
6960.86 2970
6961.64 3041
6962.43 3124
6963.22 3042
6964.01 3101
6964.80 3277
6965.58 3253
6966.37 3230
6967.16 3180
6967.95 3306
6968.73 3344
6969.52 3280
6970.31 3318
6971.10 3291
6971.89 3258
6972.67 3342
6973.46 3479
6974.25 3453
6975.04 3416
6975.83 3537
6976.62 3567
6977.40 3831
6978.19 3810
6978.98 3772
6979.77 3801
6980.56 3930
6981.35 3975
6982.13 3842
6982.92 3941
6983.71 4072
6984.50 3973
6985.29 4109
6986.08 4211
6986.87 4548
6987.66 5038
6988.45 5445
6989.23 6081
6990.02 6967
6990.81 7755
6991.60 8497
6992.39 9475
6993.18 10174
6993.97 10143
6994.76 10122
6995.55 9743
6996.34 9020
6997.13 7880
6997.92 6980
6998.71 6327
6999.50 5739
7000.29 5162
7001.07 5036
7001.86 5016
7002.65 5357
7003.44 5601
7004.23 6224
7005.02 6828
7005.81 7743
7006.60 8527
7007.39 8856
7008.18 9170
7008.97 8821
7009.76 8543
7010.55 7789
7011.34 6785
7012.14 5989
7012.93 5217
7013.72 4600
7014.51 3907
7015.30 3465
7016.09 3233
7016.88 3043
7017.67 2945
7018.46 2973
7019.25 3061
7020.04 3069
7020.83 3049
7021.62 3051
7022.41 3124
7023.20 3202
7024.00 3006
7024.79 3031
7025.58 2893
7026.37 2790
7027.16 2675
7027.95 2493
7028.74 2496
7029.53 2547
7030.32 2478
7031.12 2456
7031.91 2471
7032.70 2459
7033.49 2551
7034.28 2649
7035.07 2640
7035.87 2693
7036.66 2535
7037.45 2508
7038.24 2522
7039.03 2496
7039.82 2521
7040.62 2524
7041.41 2478
7042.20 2497
7042.99 2424
7043.78 2378
7044.58 2390
7045.37 2438
7046.16 2505
7046.95 2458
7047.75 2522
7048.54 2375
7049.33 2524
7050.12 2478
7050.92 2498
7051.71 2462
7052.50 2585
7053.29 2508
7054.09 2575
7054.88 2659
7055.67 2883
7056.46 2943
7057.26 3027
7058.05 2947
7058.84 2901
7059.64 2828
7060.43 2727
7061.22 2483
7062.02 2375
7062.81 2316
7063.60 2116
7064.39 2109
7065.19 2115
7065.98 2125
7066.77 2049
7067.57 2141
7068.36 2082
7069.16 1976
7069.95 2041
7070.74 2054
7071.54 1968
7072.33 2078
7073.12 2125
7073.92 2040
7074.71 2132
7075.51 2084
7076.30 2019
7077.09 2044
7077.89 1946
7078.68 1945
7079.48 1887
7080.27 1871
7081.06 1920
7081.86 1866
7082.65 1786
7083.45 1739
7084.24 1743
7085.04 1834
7085.83 1736
7086.62 1710
7087.42 1780
7088.21 1682
7089.01 1560
7089.80 1649
7090.60 1589
7091.39 1650
7092.19 1621
7092.98 1521
7093.78 1643
7094.57 1588
7095.37 1598
7096.16 1459
7096.96 1592
7097.75 1492
7098.55 1503
7099.34 1515
7100.14 1590
7100.93 1629
7101.73 1594
7102.52 1634
7103.32 1551
7104.11 1436
7104.91 1510
7105.71 1488
7106.50 1482
7107.30 1539
7108.09 1437
7108.89 1388
7109.68 1417
7110.48 1432
7111.28 1253
7112.07 1238
7112.87 1259
7113.66 1334
7114.46 1240
7115.26 1312
7116.05 1285
7116.85 1281
7117.65 1329
7118.44 1274
7119.24 1290
7120.03 1273
7120.83 1260
7121.63 1271
7122.42 1296
7123.22 1234
7124.02 1341
7124.81 1302
7125.61 1307
7126.41 1305
7127.20 1295
7128.00 1294
7128.80 1313
7129.59 1272
7130.39 1289
7131.19 1281
7131.99 1222
7132.78 1105
7133.58 1211
7134.38 1182
7135.17 1318
7135.97 1358
7136.77 1284
7137.57 1258
7138.36 1270
7139.16 1433
7139.96 1330
7140.76 1329
7141.55 1315
7142.35 1374
7143.15 1287
7143.95 1237
7144.74 1221
7145.54 1248
7146.34 1255
7147.14 1269
7147.94 1241
7148.73 1260
7149.53 1257
7150.33 1271
7151.13 1296
7151.93 1341
7152.72 1338
7153.52 1340
7154.32 1234
7155.12 1209
7155.92 1262
7156.72 1182
7157.51 1287
7158.31 1195
7159.11 1198
7159.91 1177
7160.71 1202
7161.51 1122
7162.31 1195
7163.11 1272
7163.90 1330
7164.70 1284
7165.50 1251
7166.30 1288
7167.10 1184
7167.90 1175
7168.70 1241
7169.50 1197
7170.30 1175
7171.10 1185
7171.90 1220
7172.69 1162
7173.49 1116
7174.29 1173
7175.09 1221
7175.89 1106
7176.69 1157
7177.49 1178
7178.29 1220
7179.09 1267
7179.89 1172
7180.69 1101
7181.49 1092
7182.29 1143
7183.09 1116
7183.89 1042
7184.69 1066
7185.49 1138
7186.29 1221
7187.09 1315
7187.89 1236
7188.69 1237
7189.49 1222
7190.29 1307
7191.09 1268
7191.89 1209
7192.69 1254
7193.49 1175
7194.29 1155
7195.09 1209
7195.89 1209
7196.70 1117
7197.50 1069
7198.30 1024
7199.10 1009
7199.90 1041
7200.70 1070
7201.50 1015
7202.30 1048
7203.10 1100
7203.90 1079
7204.70 1046
7205.51 1100
7206.31 1126
7207.11 987
7207.91 970
7208.71 1057
7209.51 1068
7210.31 1096
7211.12 1070
7211.92 1047
7212.72 1088
7213.52 1033
7214.32 1041
7215.12 1001
7215.92 997
7216.73 965
7217.53 1006
7218.33 1090
7219.13 1106
7219.93 1076
7220.74 1089
7221.54 1017
7222.34 1060
7223.14 961
7223.94 1032
7224.75 1022
7225.55 1039
7226.35 998
7227.15 1055
7227.96 1118
7228.76 1059
7229.56 1083
7230.36 1072
7231.17 1043
7231.97 1084
7232.77 1176
7233.57 1128
7234.38 1079
7235.18 1115
7235.98 1073
7236.79 1104
7237.59 1076
7238.39 1076
7239.19 1046
7240.00 1168
7240.80 1106
7241.60 1132
7242.41 1090
7243.21 1116
7244.01 1184
7244.82 1177
7245.62 1183
7246.42 1200
7247.23 1208
7248.03 1161
7248.83 1175
7249.64 1184
7250.44 1180
7251.25 1218
7252.05 1204
7252.85 1164
7253.66 1192
7254.46 1168
7255.27 1212
7256.07 1169
7256.87 1187
7257.68 1195
7258.48 1112
7259.29 1147
7260.09 1289
7260.89 1217
7261.70 1216
7262.50 1303
7263.31 1248
7264.11 1218
7264.92 1275
7265.72 1300
7266.53 1290
7267.33 1396
7268.13 1360
7268.94 1333
7269.74 1368
7270.55 1375
7271.35 1381
7272.16 1306
7272.96 1357
7273.77 1408
7274.57 1446
7275.38 1485
7276.18 1384
7276.99 1407
7277.79 1514
7278.60 1554
7279.40 1593
7280.21 1621
7281.01 1511
7281.82 1490
7282.63 1439
7283.43 1485
7284.24 1625
7285.04 1667
7285.85 1684
7286.65 1784
7287.46 1854
7288.27 2056
7289.07 2285
7289.88 2454
7290.68 2783
7291.49 3016
7292.29 3305
7293.10 3332
7293.91 3185
7294.71 3072
7295.52 3007
7296.33 2550
7297.13 2335
7297.94 2156
7298.74 1942
7299.55 1753
7300.36 1737
7301.16 1631
7301.97 1613
7302.78 1508
7303.58 1476
7304.39 1509
7305.20 1535
7306.00 1565
7306.81 1506
7307.62 1391
7308.42 1422
7309.23 1533
7310.04 1589
7310.84 1545
7311.65 1533
7312.46 1562
7313.27 1598
7314.07 1595
7314.88 1689
7315.69 1752
7316.50 1845
7317.30 1965
7318.11 1892
7318.92 1959
7319.72 1941
7320.53 1954
7321.34 1977
7322.15 1969
7322.96 2018
7323.76 1969
7324.57 1997
7325.38 2087
7326.19 2263
7326.99 2428
7327.80 2393
7328.61 2427
7329.42 2420
7330.23 2384
7331.03 2389
7331.84 2205
7332.65 2127
7333.46 1870
7334.27 1756
7335.08 1681
7335.88 1721
7336.69 1637
7337.50 1534
7338.31 1495
7339.12 1450
7339.93 1574
7340.74 1665
7341.54 1520
7342.35 1547
7343.16 1510
7343.97 1597
7344.78 1550
7345.59 1608
7346.40 1570
7347.21 1485
7348.02 1572
7348.82 1496
7349.63 1484
7350.44 1527
7351.25 1526
7352.06 1463
7352.87 1470
7353.68 1435
7354.49 1472
7355.30 1496
7356.11 1491
7356.92 1483
7357.73 1411
7358.54 1500
7359.35 1455
7360.16 1506
7360.97 1493
7361.78 1460
7362.59 1426
7363.40 1549
7364.21 1553
7365.02 1524
7365.83 1446
7366.64 1521
7367.45 1598
7368.26 1514
7369.07 1618
7369.88 1496
7370.69 1474
7371.50 1503
7372.31 1550
7373.12 1587
7373.93 1562
7374.74 1621
7375.55 1615
7376.36 1536
7377.17 1533
7377.98 1458
7378.79 1562
7379.60 1575
7380.42 1535
7381.23 1565
7382.04 1641
7382.85 1609
7383.66 1613
7384.47 1677
7385.28 1824
7386.09 1890
7386.90 2027
7387.71 2146
7388.53 2114
7389.34 2229
7390.15 2210
7390.96 2175
7391.77 2149
7392.58 1901
7393.39 1764
7394.21 1767
7395.02 1683
7395.83 1533
7396.64 1483
7397.45 1445
7398.27 1483
7399.08 1491
7399.89 1472
7400.70 1422
7401.51 1439
7402.33 1421
7403.14 1417
7403.95 1443
7404.76 1465
7405.57 1620
7406.39 1746
7407.20 1977
7408.01 1991
7408.82 2056
7409.64 2027
7410.45 1950
7411.26 1906
7412.07 1908
7412.89 1765
7413.70 1625
7414.51 1501
7415.32 1453
7416.14 1453
7416.95 1311
7417.76 1323
7418.58 1384
7419.39 1367
7420.20 1191
7421.02 1229
7421.83 1230
7422.64 1228
7423.45 1167
7424.27 1209
7425.08 1205
7425.89 1236
7426.71 1120
7427.52 1122
7428.33 1164
7429.15 1097
7429.96 1050
7430.78 1104
7431.59 1096
7432.40 1081
7433.22 1079
7434.03 1105
7434.84 1132
7435.66 1112
7436.47 1088
7437.29 1003
7438.10 1060
7438.91 1081
7439.73 1138
7440.54 1075
7441.36 1108
7442.17 1202
7442.99 1143
7443.80 1160
7444.61 1094
7445.43 1180
7446.24 1269
7447.06 1119
7447.87 1087
7448.69 1088
7449.50 1126
7450.32 1211
7451.13 1080
7451.95 1099
7452.76 1057
7453.58 1078
7454.39 1193
7455.21 1041
7456.02 1069
7456.84 1076
7457.65 1061
7458.47 1112
7459.28 1047
7460.10 1058
7460.91 1058
7461.73 1050
7462.54 1073
7463.36 1122
7464.17 1150
7464.99 1101
7465.80 1089
7466.62 1006
7467.44 1042
7468.25 1065
7469.07 1140
7469.88 1139
7470.70 1089
7471.51 1101
7472.33 1046
7473.15 1130
7473.96 1131
7474.78 1112
7475.59 1092
7476.41 1134
7477.23 1144
7478.04 1116
7478.86 1111
7479.67 1035
7480.49 1119
7481.31 1034
7482.12 1001
7482.94 1043
7483.76 1012
7484.57 1016
7485.39 1001
7486.21 959
7487.02 944
7487.84 903
7488.66 956
7489.47 955
7490.29 959
7491.11 936
7491.92 902
7492.74 997
7493.56 1062
7494.38 992
7495.19 998
7496.01 933
7496.83 915
7497.64 964
7498.46 1002
7499.28 1035
7500.10 925
7500.91 1012
7501.73 951
7502.55 931
7503.37 968
7504.18 967
7505.00 963
7505.82 928
7506.64 882
7507.46 949
7508.27 926
7509.09 984
7509.91 982
7510.73 947
7511.55 1006
7512.36 935
7513.18 1009
7514.00 1001
7514.82 974
7515.64 984
7516.45 974
7517.27 899
7518.09 998
7518.91 977
7519.73 998
7520.55 966
7521.37 902
7522.18 942
7523.00 993
7523.82 923
7524.64 852
7525.46 947
7526.28 956
7527.10 980
7527.92 1064
7528.74 997
7529.55 997
7530.37 1000
7531.19 960
7532.01 1053
7532.83 983
7533.65 996
7534.47 1069
7535.29 987
7536.11 954
7536.93 957
7537.75 1034
7538.57 1010
7539.39 980
7540.21 967
7541.03 952
7541.84 980
7542.66 991
7543.48 948
7544.30 937
7545.12 1017
7545.94 1013
7546.76 1001
7547.58 1014
7548.40 1003
7549.22 1015
7550.04 1060
7550.86 1038
7551.68 1053
7552.51 1027
7553.33 1028
7554.15 992
7554.97 1087
7555.79 1043
7556.61 1084
7557.43 1093
7558.25 1067
7559.07 1016
7559.89 1006
7560.71 1011
7561.53 1071
7562.35 1067
7563.17 1089
7563.99 1094
7564.81 1075
7565.64 1155
7566.46 1123
7567.28 1089
7568.10 1069
7568.92 1152
7569.74 1189
7570.56 1150
7571.38 1129
7572.21 1075
7573.03 1087
7573.85 1179
7574.67 1236
7575.49 1158
7576.31 1124
7577.13 1154
7577.96 1174
7578.78 1091
7579.60 1154
7580.42 1118
7581.24 1149
7582.07 1227
7582.89 1139
7583.71 1167
7584.53 1123
7585.35 1193
7586.18 1172
7587.00 1061
7587.82 1084
7588.64 1131
7589.46 1130
7590.29 1093
7591.11 1153
7591.93 1221
7592.75 1194
7593.58 1353
7594.40 1332
7595.22 1264
7596.04 1217
7596.87 1299
7597.69 1322
7598.51 1233
7599.34 1266
7600.16 1291
7600.98 1301
7601.80 1228
7602.63 1220
7603.45 1353
7604.27 1347
7605.10 1286
7605.92 1296
7606.74 1308
7607.57 1362
7608.39 1425
7609.21 1532
7610.04 1678
7610.86 1687
7611.68 1740
7612.51 1812
7613.33 1925
7614.15 1829
7614.98 1795
7615.80 1692
7616.62 1631
7617.45 1517
7618.27 1534
7619.10 1385
7619.92 1361
7620.74 1424
7621.57 1371
7622.39 1315
7623.22 1451
7624.04 1414
7624.86 1455
7625.69 1532
7626.51 1382
7627.34 1309
7628.16 1400
7628.99 1355
7629.81 1376
7630.64 1441
7631.46 1350
7632.28 1370
7633.11 1441
7633.93 1423
7634.76 1466
7635.58 1521
7636.41 1613
7637.23 1746
7638.06 1851
7638.88 1950
7639.71 2003
7640.53 2029
7641.36 1961
7642.18 1894
7643.01 1757
7643.83 1628
7644.66 1450
7645.48 1329
7646.31 1299
7647.14 1232
7647.96 1182
7648.79 1122
7649.61 1082
7650.44 1084
7651.26 1066
7652.09 1093
7652.91 1105
7653.74 1075
7654.57 1095
7655.39 1106
7656.22 1082
7657.04 1159
7657.87 1012
7658.70 1017
7659.52 1087
7660.35 1107
7661.17 1072
7662.00 973
7662.83 956
7663.65 932
7664.48 1029
7665.31 934
7666.13 931
7666.96 979
7667.79 961
7668.61 921
7669.44 946
7670.27 965
7671.09 966
7671.92 938
7672.75 926
7673.57 902
7674.40 943
7675.23 932
7676.05 949
7676.88 982
7677.71 1000
7678.53 991
7679.36 936
7680.19 934
7681.02 942
7681.84 889
7682.67 921
7683.50 845
7684.33 961
7685.15 980
7685.98 929
7686.81 942
7687.64 904
7688.46 892
7689.29 983
7690.12 901
7690.95 913
7691.77 884
7692.60 947
7693.43 958
7694.26 978
7695.09 916
7695.91 894
7696.74 953
7697.57 936
7698.40 957
7699.23 896
7700.06 884
7700.88 883
7701.71 1001
7702.54 840
7703.37 855
7704.20 970
7705.03 939
7705.85 928
7706.68 907
7707.51 965
7708.34 893
7709.17 903
7710.00 923
7710.83 892
7711.66 965
7712.48 951
7713.31 1010
7714.14 951
7714.97 974
7715.80 929
7716.63 892
7717.46 971
7718.29 984
7719.12 927
7719.95 945
7720.78 890
7721.61 888
7722.44 890
7723.27 895
7724.09 831
7724.92 891
7725.75 862
7726.58 866
7727.41 893
7728.24 923
7729.07 905
7729.90 942
7730.73 917
7731.56 820
7732.39 852
7733.22 868
7734.05 860
7734.88 886
7735.71 928
7736.54 873
7737.37 875
7738.20 861
7739.03 842
7739.86 949
7740.70 946
7741.53 895
7742.36 867
7743.19 838
7744.02 844
7744.85 821
7745.68 806
7746.51 855
7747.34 905
7748.17 830
7749.00 845
7749.83 827
7750.66 998
7751.50 1032
7752.33 986
7753.16 1176
7753.99 1294
7754.82 1392
7755.65 1426
7756.48 1555
7757.31 1589
7758.15 1544
7758.98 1412
7759.81 1379
7760.64 1142
7761.47 1078
7762.30 988
7763.13 962
7763.97 838
7764.80 853
7765.63 873
7766.46 914
7767.29 900
7768.13 903
7768.96 901
7769.79 907
7770.62 953
7771.45 939
7772.29 1009
7773.12 1010
7773.95 913
7774.78 852
7775.62 866
7776.45 897
7777.28 863
7778.11 804
7778.95 772
7779.78 801
7780.61 773
7781.44 773
7782.28 808
7783.11 822
7783.94 802
7784.77 859
7785.61 835
7786.44 892
7787.27 832
7788.11 831
7788.94 884
7789.77 865
7790.61 855
7791.44 847
7792.27 833
7793.10 802
7793.94 881
7794.77 810
7795.60 858
7796.44 925
7797.27 792
7798.11 834
7798.94 911
7799.77 821
7800.61 832
7801.44 833
7802.27 864
7803.11 894
7803.94 828
7804.78 809
7805.61 852
7806.44 817
7807.28 841
7808.11 861
7808.95 864
7809.78 834
7810.61 844
7811.45 882
7812.28 876
7813.12 800
7813.95 875
7814.79 900
7815.62 898
7816.45 855
7817.29 867
7818.12 859
7818.96 842
7819.79 880
7820.63 938
7821.46 963
7822.30 893
7823.13 928
7823.97 985
7824.80 1023
7825.64 987
7826.47 1012
7827.31 933
7828.14 938
7828.98 907
7829.81 905
7830.65 933
7831.48 858
7832.32 948
7833.15 948
7833.99 961
7834.83 921
7835.66 934
7836.50 926
7837.33 908
7838.17 955
7839.00 903
7839.84 902
7840.68 966
7841.51 884
7842.35 885
7843.18 871
7844.02 952
7844.86 916
7845.69 919
7846.53 920
7847.36 968
7848.20 922
7849.04 913
7849.87 931
7850.71 924
7851.55 914
7852.38 826
7853.22 842
7854.05 849
7854.89 855
7855.73 840
7856.56 788
7857.40 838
7858.24 820
7859.08 801
7859.91 768
7860.75 835
7861.59 782
7862.42 843
7863.26 755
7864.10 798
7864.93 772
7865.77 753
7866.61 800
7867.45 858
7868.28 815
7869.12 827
7869.96 790
7870.80 771
7871.63 722
7872.47 662
7873.31 735
7874.15 841
7874.98 822
7875.82 726
7876.66 696
7877.50 667
7878.33 745
7879.17 791
7880.01 809
7880.85 766
7881.69 761
7882.52 795
7883.36 802
7884.20 757
7885.04 812
7885.88 857
7886.71 832
7887.55 824
7888.39 736
7889.23 696
7890.07 767
7890.91 781
7891.75 762
7892.58 764
7893.42 783
7894.26 802
7895.10 818
7895.94 765
7896.78 787
7897.62 842
7898.46 758
7899.29 823
7900.13 822
7900.97 789
7901.81 852
7902.65 883
7903.49 830
7904.33 764
7905.17 784
7906.01 816
7906.85 743
7907.69 720
7908.53 856
7909.37 777
7910.21 809
7911.04 738
7911.88 833
7912.72 823
7913.56 884
7914.40 790
7915.24 769
7916.08 820
7916.92 785
7917.76 792
7918.60 790
7919.44 815
7920.28 825
7921.12 885
7921.96 913
7922.80 997
7923.64 940
7924.48 1026
7925.32 980
7926.16 947
7927.01 972
7927.85 962
7928.69 961
7929.53 965
7930.37 916
7931.21 867
7932.05 817
7932.89 799
7933.73 834
7934.57 823
7935.41 773
7936.25 804
7937.09 885
7937.93 884
7938.78 863
7939.62 865
7940.46 886
7941.30 906
7942.14 861
7942.98 829
7943.82 732
7944.66 783
7945.51 773
7946.35 699
7947.19 727
7948.03 793
7948.87 755
7949.71 741
7950.56 765
7951.40 775
7952.24 777
7953.08 769
7953.92 781
7954.76 860
7955.61 800
7956.45 702
7957.29 736
7958.13 779
7958.97 788
7959.82 775
7960.66 732
7961.50 805
7962.34 775
7963.19 756
7964.03 788
7964.87 724
7965.71 761
7966.56 805
7967.40 743
7968.24 777
7969.08 768
7969.93 759
7970.77 742
7971.61 789
7972.45 755
7973.30 781
7974.14 805
7974.98 772
7975.83 879
7976.67 849
7977.51 828
7978.36 867
7979.20 828
7980.04 829
7980.89 793
7981.73 776
7982.57 672
7983.42 706
7984.26 835
7985.10 844
7985.95 725
7986.79 651
7987.63 692
7988.48 737
7989.32 757
7990.16 751
7991.01 716
7991.85 741
7992.70 787
7993.54 757
7994.38 760
7995.23 763
7996.07 678
7996.92 763
7997.76 786
7998.60 741
7999.45 677
8000.29 746
8001.14 717
8001.98 707
8002.83 707
8003.67 756
8004.52 698
8005.36 659
8006.20 704
8007.05 659
8007.89 773
8008.74 764
8009.58 812
8010.43 734
8011.27 715
8012.12 712
8012.96 714
8013.81 734
8014.65 732
8015.50 732
8016.34 797
8017.19 744
8018.03 740
8018.88 764
8019.72 742
8020.57 753
8021.42 782
8022.26 740
8023.11 665
8023.95 699
8024.80 694
8025.64 748
8026.49 685
8027.33 719
8028.18 684
8029.03 685
8029.87 617
8030.72 670
8031.56 735
8032.41 729
8033.26 631
8034.10 705
8034.95 660
8035.79 651
8036.64 655
8037.49 681
8038.33 720
8039.18 704
8040.03 652
8040.87 719
8041.72 699
8042.57 728
8043.41 765
8044.26 682
8045.11 695
8045.95 740
8046.80 773
8047.65 767
8048.49 721
8049.34 670
8050.19 704
8051.03 621
8051.88 636
8052.73 655
8053.58 663
8054.42 689
8055.27 664
8056.12 767
8056.96 760
8057.81 718
8058.66 692
8059.51 669
8060.35 699
8061.20 649
8062.05 697
8062.90 658
8063.74 692
8064.59 696
8065.44 713
8066.29 650
8067.14 647
8067.98 671
8068.83 679
8069.68 676
8070.53 696
8071.38 695
8072.22 652
8073.07 648
8073.92 667
8074.77 634
8075.62 721
8076.46 693
8077.31 653
8078.16 676
8079.01 654
8079.86 689
8080.71 684
8081.56 671
8082.40 655
8083.25 663
8084.10 588
8084.95 732
8085.80 756
8086.65 704
8087.50 658
8088.35 686
8089.19 748
8090.04 658
8090.89 639
8091.74 687
8092.59 668
8093.44 679
8094.29 638
8095.14 647
8095.99 663
8096.84 692
8097.69 625
8098.54 604
8099.39 641
8100.24 596
8101.09 621
8101.94 584
8102.79 658
8103.63 687
8104.48 684
8105.33 678
8106.18 612
8107.03 585
8107.88 636
8108.73 633
8109.58 710
8110.43 674
8111.28 685
8112.14 641
8112.99 650
8113.84 654
8114.69 616
8115.54 672
8116.39 674
8117.24 633
8118.09 603
8118.94 610
8119.79 617
8120.64 638
8121.49 611
8122.34 650
8123.19 645
8124.04 691
8124.89 708
8125.74 627
8126.60 627
8127.45 638
8128.30 665
8129.15 667
8130.00 689
8130.85 723
8131.70 718
8132.55 704
8133.40 644
8134.26 635
8135.11 629
8135.96 682
8136.81 654
8137.66 594
8138.51 631
8139.37 670
8140.22 669
8141.07 750
8141.92 694
8142.77 660
8143.62 686
8144.48 649
8145.33 686
8146.18 679
8147.03 668
8147.88 711
8148.74 691
8149.59 651
8150.44 654
8151.29 697
8152.15 720
8153.00 638
8153.85 643
8154.70 671
8155.56 712
8156.41 649
8157.26 680
8158.11 717
8158.97 712
8159.82 677
8160.67 677
8161.52 707
8162.38 728
8163.23 747
8164.08 815
8164.94 731
8165.79 697
8166.64 788
8167.49 765
8168.35 747
8169.20 685
8170.05 629
8170.91 704
8171.76 677
8172.61 690
8173.47 688
8174.32 680
8175.17 728
8176.03 728
8176.88 737
8177.74 748
8178.59 658
8179.44 671
8180.30 706
8181.15 646
8182.00 665
8182.86 610
8183.71 626
8184.57 669
8185.42 630
8186.27 633
8187.13 584
8187.98 646
8188.84 647
8189.69 678
8190.55 624
8191.40 591
8192.25 615
8193.11 640
8193.96 635
8194.82 626
8195.67 619
8196.53 617
8197.38 612
8198.24 588
8199.09 611
8199.95 629
8200.80 649
8201.66 639
8202.51 661
8203.37 638
8204.22 590
8205.08 600
8205.93 682
8206.79 701
8207.64 618
8208.50 635
8209.35 610
8210.21 678
8211.06 699
8211.92 635
8212.77 649
8213.63 699
8214.48 701
8215.34 660
8216.20 662
8217.05 670
8217.91 665
8218.76 679
8219.62 595
8220.48 674
8221.33 660
8222.19 655
8223.04 673
8223.90 685
8224.76 693
8225.61 770
8226.47 760
8227.32 751
8228.18 767
8229.04 819
8229.89 839
8230.75 864
8231.61 874
8232.46 855
8233.32 845
8234.18 805
8235.03 761
8235.89 756
8236.75 699
8237.60 676
8238.46 769
8239.32 687
8240.17 645
8241.03 575
8241.89 618
8242.74 717
8243.60 676
8244.46 635
8245.32 618
8246.17 639
8247.03 701
8247.89 683
8248.74 638
8249.60 603
8250.46 618
8251.32 624
8252.17 577
8253.03 616
8253.89 633
8254.75 664
8255.60 698
8256.46 636
8257.32 637
8258.18 672
8259.04 666
8259.89 652
8260.75 666
8261.61 634
8262.47 607
8263.33 649
8264.18 647
8265.04 664
8265.90 608
8266.76 672
8267.62 631
8268.48 632
8269.33 677
8270.19 725
8271.05 632
8271.91 634
8272.77 647
8273.63 615
8274.49 624
8275.34 620
8276.20 654
8277.06 679
8277.92 690
8278.78 595
8279.64 656
8280.50 659
8281.36 683
8282.22 619
8283.08 615
8283.93 612
8284.79 656
8285.65 666
8286.51 658
8287.37 649
8288.23 689
8289.09 689
8289.95 626
8290.81 620
8291.67 631
8292.53 621
8293.39 613
8294.25 647
8295.11 593
8295.97 613
8296.83 654
8297.69 640
8298.55 585
8299.41 645
8300.27 642
8301.13 644
8301.99 621
8302.85 645
8303.71 638
8304.57 619
8305.43 656
8306.29 642
8307.15 681
8308.01 665
8308.87 665
8309.73 702
8310.59 664
8311.45 663
8312.31 696
8313.17 625
8314.03 622
8314.90 671
8315.76 689
8316.62 662
8317.48 678
8318.34 709
8319.20 659
8320.06 672
8320.92 666
8321.78 660
8322.64 683
8323.51 711
8324.37 732
8325.23 736
8326.09 690
8326.95 624
8327.81 730
8328.67 771
8329.54 715
8330.40 691
8331.26 730
8332.12 716
8332.98 715
8333.84 711
8334.71 660
8335.57 640
8336.43 655
8337.29 636
8338.15 696
8339.02 690
8339.88 689
8340.74 720
8341.60 658
8342.46 662
8343.33 686
8344.19 685
8345.05 668
8345.91 735
8346.78 679
8347.64 708
8348.50 767
8349.36 766
8350.23 730
8351.09 777
8351.95 709
8352.81 744
8353.68 767
8354.54 695
8355.40 736
8356.27 711
8357.13 737
8357.99 773
8358.86 788
8359.72 736
8360.58 763
8361.44 812
8362.31 814
8363.17 698
8364.03 767
8364.90 761
8365.76 781
8366.63 724
8367.49 709
8368.35 745
8369.22 719
8370.08 716
8370.94 765
8371.81 782
8372.67 733
8373.53 727
8374.40 789
8375.26 740
8376.13 763
8376.99 822
8377.85 842
8378.72 756
8379.58 716
8380.45 848
8381.31 851
8382.18 818
8383.04 817
8383.90 799
8384.77 841
8385.63 798
8386.50 895
8387.36 907
8388.23 825
8389.09 839
8389.96 880
8390.82 874
8391.69 840
8392.55 843
8393.42 878
8394.28 927
8395.15 816
8396.01 847
8396.88 898
8397.74 965
8398.61 920
8399.47 851
8400.34 871
8401.20 903
8402.07 932
8402.93 1000
8403.80 977
8404.66 983
8405.53 951
8406.39 954
8407.26 931
8408.12 969
8408.99 983
8409.86 958
8410.72 1051
8411.59 1032
8412.45 1011
8413.32 1013
8414.19 1064
8415.05 1076
8415.92 1081
8416.78 1074
8417.65 1102
8418.52 1081
8419.38 1090
8420.25 1222
8421.11 1199
8421.98 1162
8422.85 1243
8423.71 1138
8424.58 1057
8425.45 1247
8426.31 1229
8427.18 1188
8428.05 1245
8428.91 1360
8429.78 1324
8430.65 1272
8431.51 1300
8432.38 1351
8433.25 1370
8434.11 1416
8434.98 1407
8435.85 1377
8436.72 1419
8437.58 1431
8438.45 1473
8439.32 1398
8440.18 1400
8441.05 1420
8441.92 1507
8442.79 1450
8443.65 1581
8444.52 1586
8445.39 1668
8446.26 1691
8447.12 1737
8447.99 1785
8448.86 1810
8449.73 1842
8450.60 1942
8451.46 1901
8452.33 1903
8453.20 1905
8454.07 1820
8454.94 1957
8455.80 1837
8456.67 1969
8457.54 1993
8458.41 2096
8459.28 2289
8460.14 2577
8461.01 3029
8461.88 3612
8462.75 4116
8463.62 4847
8464.49 5677
8465.36 6149
8466.22 6108
8467.09 5835
8467.96 5182
8468.83 4373
8469.70 3950
8470.57 3283
8471.44 2826
8472.31 2395
8473.17 2038
8474.04 1752
8474.91 1603
8475.78 1626
8476.65 1502
8477.52 1417
8478.39 1313
8479.26 1421
8480.13 1307
8481.00 1336
8481.87 1299
8482.74 1305
8483.61 1317
8484.48 1297
8485.34 1172
8486.21 1172
8487.08 1255
8487.95 1187
8488.82 1117
8489.69 1096
8490.56 1245
8491.43 1279
8492.30 1253
8493.17 1214
8494.04 1189
8494.91 1122
8495.78 1221
8496.65 1225
8497.52 1235
8498.39 1231
8499.26 1251
8500.13 1298
8501.01 1243
8501.88 1274
8502.75 1334
8503.62 1242
8504.49 1276
8505.36 1360
8506.23 1239
8507.10 1167
8507.97 1157
8508.84 1179
8509.71 1140
8510.58 1054
8511.45 1115
8512.32 1131
8513.20 1126
8514.07 1187
8514.94 1244
8515.81 1169
8516.68 1223
8517.55 1213
8518.42 1227
8519.29 1240
8520.17 1251
8521.04 1293
8521.91 1301
8522.78 1250
8523.65 1293
8524.52 1386
8525.39 1351
8526.27 1274
8527.14 1287
8528.01 1298
8528.88 1256
8529.75 1361
8530.63 1338
8531.50 1406
8532.37 1281
8533.24 1338
8534.11 1343
8534.99 1261
8535.86 1230
8536.73 1278
8537.60 1287
8538.47 1413
8539.35 1399
8540.22 1266
8541.09 1261
8541.96 1369
8542.84 1270
8543.71 1334
8544.58 1233
8545.46 1183
8546.33 1217
8547.20 1171
8548.07 1140
8548.95 1129
8549.82 1186
8550.69 1089
8551.57 1089
8552.44 1176
8553.31 1171
8554.18 1114
8555.06 1073
8555.93 1099
8556.80 1057
8557.68 1079
8558.55 1039
8559.42 1160
8560.30 1148
8561.17 1163
8562.04 1244
8562.92 1192
8563.79 1153
8564.67 1251
8565.54 1172
8566.41 1128
8567.29 1153
8568.16 1049
8569.03 1016
8569.91 1002
8570.78 937
8571.66 984
8572.53 949
8573.40 1005
8574.28 935
8575.15 1000
8576.03 1024
8576.90 974
8577.78 939
8578.65 948
8579.52 927
8580.40 919
8581.27 931
8582.15 929
8583.02 930
8583.90 939
8584.77 928
8585.65 1000
8586.52 951
8587.40 884
8588.27 833
8589.15 880
8590.02 883
8590.90 964
8591.77 974
8592.65 905
8593.52 973
8594.40 923
8595.27 953
8596.15 895
8597.02 1019
8597.90 1011
8598.77 870
8599.65 867
8600.52 925
8601.40 991
8602.28 1043
8603.15 1023
8604.03 938
8604.90 998
8605.78 1000
8606.65 951
8607.53 952
8608.41 901
8609.28 1052
8610.16 1015
8611.03 1035
8611.91 1061
8612.79 986
8613.66 1032
8614.54 1019
8615.41 1056
8616.29 1123
8617.17 1017
8618.04 1017
8618.92 1013
8619.80 1033
8620.67 1035
8621.55 979
8622.43 1168
8623.30 980
8624.18 975
8625.06 1052
8625.93 1046
8626.81 1024
8627.69 1036
8628.56 1080
8629.44 968
8630.32 1050
8631.20 1051
8632.07 992
8632.95 1040
8633.83 1044
8634.70 1088
8635.58 1060
8636.46 1126
8637.34 1143
8638.21 1181
8639.09 1141
8639.97 1119
8640.85 1080
8641.72 1097
8642.60 1112
8643.48 1121
8644.36 1091
8645.23 1193
8646.11 1138
8646.99 1103
8647.87 1125
8648.75 1119
8649.62 1106
8650.50 1123
8651.38 1168
8652.26 1184
8653.14 1166
8654.01 1180
8654.89 1177
8655.77 1155
8656.65 1303
8657.53 1344
8658.41 1289
8659.29 1311
8660.16 1343
8661.04 1345
8661.92 1411
8662.80 1352
8663.68 1334
8664.56 1356
8665.44 1308
8666.31 1279
8667.19 1296
8668.07 1287
8668.95 1280
8669.83 1363
8670.71 1315
8671.59 1245
8672.47 1359
8673.35 1422
8674.23 1335
8675.11 1395
8675.99 1433
8676.86 1418
8677.74 1451
8678.62 1542
8679.50 1534
8680.38 1633
8681.26 1775
8682.14 1668
8683.02 1770
8683.90 1730
8684.78 1774
8685.66 1821
8686.54 1846
8687.42 1792
8688.30 1780
8689.18 1723
8690.06 1712
8690.94 1673
8691.82 1598
8692.70 1530
8693.58 1704
8694.46 1715
8695.34 1728
8696.22 1899
8697.10 2160
8697.98 2473
8698.86 2684
8699.74 3149
8700.62 3547
8701.51 3753
8702.39 3787
8703.27 3743
8704.15 3552
8705.03 3190
8705.91 2814
8706.79 2462
8707.67 2123
8708.55 1838
8709.43 1683
8710.31 1587
8711.20 1519
8712.08 1389
8712.96 1290
8713.84 1246
8714.72 1315
8715.60 1313
8716.48 1317
8717.36 1236
8718.25 1222
8719.13 1177
8720.01 1164
8720.89 1138
8721.77 1162
8722.65 1147
8723.54 1107
8724.42 1071
8725.30 1185
8726.18 1186
8727.06 1137
8727.95 1211
8728.83 1235
8729.71 1192
8730.59 1260
8731.47 1323
8732.36 1230
8733.24 1171
8734.12 1290
8735.00 1226
8735.89 1223
8736.77 1272
8737.65 1253
8738.53 1273
8739.42 1255
8740.30 1284
8741.18 1279
8742.06 1234
8742.95 1218
8743.83 1211
8744.71 1238
8745.59 1244
8746.48 1221
8747.36 1150
8748.24 1157
8749.13 1193
8750.01 1176
8750.89 1141
8751.78 1150
8752.66 1200
8753.54 1153
8754.43 1194
8755.31 1204
8756.19 1283
8757.08 1264
8757.96 1244
8758.84 1267
8759.73 1271
8760.61 1245
8761.49 1193
8762.38 1204
8763.26 1284
8764.15 1340
8765.03 1343
8765.91 1349
8766.80 1390
8767.68 1290
8768.57 1327
8769.45 1280
8770.33 1342
8771.22 1307
8772.10 1235
8772.99 1318
8773.87 1408
8774.75 1390
8775.64 1365
8776.52 1442
8777.41 1526
8778.29 1475
8779.18 1475
8780.06 1487
8780.95 1419
8781.83 1379
8782.72 1321
8783.60 1312
8784.49 1335
8785.37 1391
8786.26 1422
8787.14 1492
8788.03 1554
8788.91 1596
8789.80 1680
8790.68 1961
8791.57 1976
8792.45 1962
8793.34 1908
8794.22 1855
8795.11 1835
8795.99 1591
8796.88 1487
8797.76 1401
8798.65 1354
8799.53 1290
8800.42 1325
8801.31 1279
8802.19 1235
8803.08 1425
8803.96 1396
8804.85 1543
8805.74 1615
8806.62 1651
8807.51 1714
8808.39 1632
8809.28 1596
8810.17 1561
8811.05 1514
8811.94 1413
8812.82 1290
8813.71 1280
8814.60 1221
8815.48 1185
8816.37 1169
8817.26 1139
8818.14 1156
8819.03 1120
8819.92 1241
8820.80 1220
8821.69 1199
8822.58 1201
8823.46 1184
8824.35 1232
8825.24 1179
8826.12 1163
8827.01 1157
8827.90 1162
8828.78 1121
8829.67 1102
8830.56 1087
8831.45 964
8832.33 1028
8833.22 977
8834.11 976
8835.00 997
8835.88 1023
8836.77 1048
8837.66 1008
8838.55 1054
8839.43 1098
8840.32 1064
8841.21 986
8842.10 1087
8842.98 1016
8843.87 1075
8844.76 1080
8845.65 1014
8846.54 958
8847.42 930
8848.31 992
8849.20 1000
8850.09 968
8850.98 852
8851.86 859
8852.75 951
8853.64 1047
8854.53 980
8855.42 932
8856.31 977
8857.19 961
8858.08 977
8858.97 958
8859.86 940
8860.75 884
8861.64 883
8862.53 901
8863.42 955
8864.30 884
8865.19 759
8866.08 816
8866.97 870
8867.86 889
8868.75 905
8869.64 844
8870.53 893
8871.42 846
8872.31 868
8873.20 838
8874.08 791
8874.97 912
8875.86 923
8876.75 879
8877.64 894
8878.53 874
8879.42 840
8880.31 897
8881.20 842
8882.09 834
8882.98 804
8883.87 804
8884.76 777
8885.65 734
8886.54 774
8887.43 827
8888.32 804
8889.21 745
8890.10 745
8890.99 720
8891.88 740
8892.77 758
8893.66 807
8894.55 766
8895.44 777
8896.33 748
8897.22 737
8898.11 726
8899.00 704
8899.90 786
8900.79 764
8901.68 715
8902.57 720
8903.46 790
8904.35 716
8905.24 706
8906.13 699
8907.02 701
8907.91 692
8908.80 666
8909.70 703
8910.59 717
8911.48 714
8912.37 614
8913.26 667
8914.15 668
8915.04 607
8915.93 677
8916.83 735
8917.72 672
8918.61 680
8919.50 648
8920.39 613
8921.28 637
8922.18 700
8923.07 736
8923.96 696
8924.85 707
8925.74 690
8926.64 623
8927.53 577
8928.42 597
8929.31 595
8930.20 620
8931.10 605
8931.99 584
8932.88 624
8933.77 615
8934.67 628
8935.56 628
8936.45 566
8937.34 614
8938.24 635
8939.13 619
8940.02 613
8940.91 655
8941.81 636
8942.70 637
8943.59 656
8944.49 567
8945.38 579
8946.27 553
8947.16 580
8948.06 569
8948.95 565
8949.84 588
8950.74 612
8951.63 612
8952.52 567
8953.42 586
8954.31 589
8955.20 586
8956.10 645
8956.99 605
8957.88 624
8958.78 621
8959.67 552
8960.56 597
8961.46 579
8962.35 561
8963.25 572
8964.14 598
8965.03 597
8965.93 588
8966.82 601
8967.72 581
8968.61 568
8969.50 577
8970.40 620
8971.29 594
8972.19 560
8973.08 559
8973.98 625
8974.87 604
8975.76 607
8976.66 658
8977.55 606
8978.45 563
8979.34 593
8980.24 550
8981.13 601
8982.03 605
8982.92 589
8983.82 521
8984.71 586
8985.61 574
8986.50 525
8987.40 510
8988.29 561
8989.19 584
8990.08 524
8990.98 580
8991.87 563
8992.77 537
8993.66 582
8994.56 577
8995.45 602
8996.35 548
8997.24 601
8998.14 558
8999.04 567
8999.93 539
9000.83 548
9001.72 581
9002.62 595
9003.51 552
9004.41 547
9005.31 552
9006.20 551
9007.10 560
9007.99 546
9008.89 563
9009.79 525
9010.68 543
9011.58 493
9012.48 519
9013.37 548
9014.27 535
9015.16 551
9016.06 573
9016.96 525
9017.85 527
9018.75 510
9019.65 565
9020.54 570
9021.44 541
9022.34 521
9023.23 530
9024.13 526
9025.03 518
9025.93 551
9026.82 563
9027.72 522
9028.62 536
9029.51 560
9030.41 550
9031.31 490
9032.21 508
9033.10 523
9034.00 518
9034.90 513
9035.79 527
9036.69 513
9037.59 506
9038.49 517
9039.38 558
9040.28 513
9041.18 578
9042.08 519
9042.98 510
9043.87 553
9044.77 526
9045.67 540
9046.57 484
9047.47 511
9048.36 494
9049.26 503
9050.16 509
9051.06 529
9051.96 532
9052.85 527
9053.75 515
9054.65 545
9055.55 535
9056.45 537
9057.35 495
9058.25 554
9059.14 522
9060.04 522
9060.94 544
9061.84 555
9062.74 508
9063.64 524
9064.54 539
9065.44 556
9066.33 555
9067.23 509
9068.13 555
9069.03 552
9069.93 529
9070.83 577
9071.73 510
9072.63 504
9073.53 487
9074.43 500
9075.33 532
9076.23 533
9077.13 568
9078.03 540
9078.92 566
9079.82 520
9080.72 531
9081.62 571
9082.52 551
9083.42 554
9084.32 506
9085.22 496
9086.12 488
9087.02 506
9087.92 491
9088.82 507
9089.72 538
9090.62 570
9091.52 537
9092.42 497
9093.32 576
9094.22 498
9095.12 567
9096.03 569
9096.93 558
9097.83 561
9098.73 519
9099.63 547
9100.53 558
9101.43 585
9102.33 539
9103.23 501
9104.13 515
9105.03 530
9105.93 529
9106.83 535
9107.74 475
9108.64 540
9109.54 530
9110.44 534
9111.34 497
9112.24 495
9113.14 552
9114.04 549
9114.94 483
9115.85 482
9116.75 493
9117.65 522
9118.55 534
9119.45 496
9120.35 530
9121.26 531
9122.16 472
9123.06 460
9123.96 478
9124.86 533
9125.77 511
9126.67 516
9127.57 508
9128.47 480
9129.37 493
9130.28 514
9131.18 489
9132.08 466
9132.98 547
9133.88 592
9134.79 528
9135.69 487
9136.59 523
9137.49 533
9138.40 468
9139.30 471
9140.20 489
9141.10 578
9142.01 493
9142.91 505
9143.81 528
9144.72 481
9145.62 529
9146.52 573
9147.42 541
9148.33 503
9149.23 474
9150.13 451
9151.04 533
9151.94 533
9152.84 482
9153.75 529
9154.65 539
9155.55 564
9156.46 522
9157.36 540
9158.26 543
9159.17 581
9160.07 568
9160.97 495
9161.88 536
9162.78 541
9163.69 522
9164.59 522
9165.49 546
9166.40 563
9167.30 577
9168.21 497
9169.11 472
9170.01 471
9170.92 508
9171.82 564
9172.73 525
9173.63 463
9174.53 501
9175.44 470
9176.34 538
9177.25 518
9178.15 510
9179.06 504
9179.96 496
9180.87 487
9181.77 518
9182.68 518
9183.58 504
9184.49 506
9185.39 517
9186.30 519
9187.20 502
9188.11 500
9189.01 504
9189.92 554
9190.82 553
9191.73 564
9192.63 530
9193.54 568
9194.44 539
9195.35 539
9196.25 506
9197.16 527
9198.06 517
9198.97 496
9199.87 504
9200.78 528
9201.69 549
9202.59 530
9203.50 507
9204.40 589
9205.31 590
9206.21 554
9207.12 591
9208.03 608
9208.93 655
9209.84 607
9210.74 637
9211.65 585
9212.56 571
9213.46 625
9214.37 627
9215.28 620
9216.18 537
9217.09 548
9218.00 510
9218.90 513
9219.81 531
9220.72 552
9221.62 550
9222.53 523
9223.44 529
9224.34 557
9225.25 579
9226.16 618
9227.06 631
9227.97 640
9228.88 609
9229.78 585
9230.69 596
9231.60 511
9232.51 530
9233.41 576
9234.32 527
9235.23 489
9236.13 525
9237.04 459
9237.95 464
9238.86 493
9239.76 517
9240.67 494
9241.58 518
9242.49 484
9243.39 515
9244.30 562
9245.21 521
9246.12 504
9247.03 483
9247.93 511
9248.84 471
9249.75 464
9250.66 458
9251.57 448
9252.47 489
9253.38 475
9254.29 513
9255.20 502
9256.11 560
9257.02 507
9257.92 472
9258.83 477
9259.74 527
9260.65 526
9261.56 519
9262.47 454
9263.38 469
9264.28 489
9265.19 476
9266.10 500
9267.01 559
9267.92 511
9268.83 499
9269.74 521
9270.65 485
9271.56 506
9272.47 544
9273.37 523
9274.28 478
9275.19 496
9276.10 452
9277.01 525
9277.92 541
9278.83 472
9279.74 540
9280.65 538
9281.56 464
9282.47 485
9283.38 535
9284.29 518
9285.20 494
9286.11 506
9287.02 512
9287.93 519
9288.84 531
9289.75 552
9290.66 515
9291.57 538
9292.48 550
9293.39 565
9294.30 542
9295.21 534
9296.12 497
9297.03 587
9297.94 541
9298.85 519
9299.76 538
9300.67 518
9301.58 536
9302.49 496
9303.40 554
9304.31 572
9305.23 521
9306.14 506
9307.05 561
9307.96 521
9308.87 565
9309.78 600
9310.69 569
9311.60 544
9312.51 555
9313.42 524
9314.34 490
9315.25 501
9316.16 484
9317.07 564
9317.98 564
9318.89 513
9319.80 524
9320.72 514
9321.63 538
9322.54 501
9323.45 496
9324.36 535
9325.27 543
9326.19 495
9327.10 535
9328.01 607
9328.92 592
9329.83 586
9330.74 543
9331.66 536
9332.57 566
9333.48 536
9334.39 493
9335.31 533
9336.22 566
9337.13 510
9338.04 579
9338.96 566
9339.87 525
9340.78 524
9341.69 551
9342.61 564
9343.52 514
9344.43 528
9345.34 585
9346.26 606
9347.17 583
9348.08 518
9348.99 517
9349.91 582
9350.82 575
9351.73 611
9352.65 569
9353.56 535
9354.47 571
9355.39 615
9356.30 600
9357.21 547
9358.13 536
9359.04 591
9359.95 577
9360.87 570
9361.78 589
9362.69 625
9363.61 555
9364.52 578
9365.43 576
9366.35 530
9367.26 568
9368.18 579
9369.09 601
9370.00 550
9370.92 571
9371.83 552
9372.75 633
9373.66 603
9374.57 580
9375.49 574
9376.40 661
9377.32 617
9378.23 584
9379.15 592
9380.06 597
9380.97 575
9381.89 613
9382.80 569
9383.72 615
9384.63 588
9385.55 561
9386.46 572
9387.38 590
9388.29 580
9389.21 567
9390.12 628
9391.04 607
9391.95 624
9392.87 584
9393.78 596
9394.70 607
9395.61 608
9396.53 615
9397.44 659
9398.36 654
9399.27 709
9400.19 732
9401.10 719
9402.02 696
9402.94 737
9403.85 758
9404.77 784
9405.68 837
9406.60 782
9407.51 782
9408.43 763
9409.35 726
9410.26 673
9411.18 655
9412.09 643
9413.01 646
9413.93 678
9414.84 706
9415.76 678
9416.67 650
9417.59 723
9418.51 702
9419.42 663
9420.34 662
9421.26 634
9422.17 666
9423.09 672
9424.01 675
9424.92 720
9425.84 675
9426.76 705
9427.67 699
9428.59 718
9429.51 684
9430.42 643
9431.34 690
9432.26 693
9433.17 717
9434.09 734
9435.01 714
9435.93 727
9436.84 723
9437.76 706
9438.68 779
9439.59 745
9440.51 736
9441.43 778
9442.35 691
9443.26 800
9444.18 788
9445.10 821
9446.02 813
9446.93 845
9447.85 820
9448.77 805
9449.69 859
9450.61 882
9451.52 820
9452.44 763
9453.36 791
9454.28 796
9455.20 765
9456.11 753
9457.03 776
9457.95 878
9458.87 981
9459.79 1006
9460.71 1084
9461.62 1143
9462.54 1188
9463.46 1210
9464.38 1344
9465.30 1323
9466.22 1189
9467.14 1226
9468.05 1121
9468.97 957
9469.89 875
9470.81 842
9471.73 826
9472.65 791
9473.57 788
9474.49 774
9475.41 748
9476.32 724
9477.24 780
9478.16 762
9479.08 721
9480.00 737
9480.92 803
9481.84 788
9482.76 743
9483.68 768
9484.60 717
9485.52 751
9486.44 765
9487.36 790
9488.28 840
9489.20 763
9490.12 800
9491.04 840
9491.96 830
9492.88 892
9493.80 835
9494.72 822
9495.64 817
9496.56 772
9497.48 768
9498.40 780
9499.32 714
9500.24 682
9501.16 691
9502.08 683
9503.00 716
9503.92 709
9504.84 726
9505.76 742
9506.68 715
9507.60 662
9508.52 708
9509.44 710
9510.36 685
9511.28 702
9512.21 724
9513.13 648
9514.05 679
9514.97 697
9515.89 726
9516.81 727
9517.73 687
9518.65 725
9519.57 714
9520.50 659
9521.42 704
9522.34 710
9523.26 685
9524.18 737
9525.10 734
9526.02 775
9526.95 797
9527.87 791
9528.79 777
9529.71 718
9530.63 774
9531.55 746
9532.48 699
9533.40 763
9534.32 722
9535.24 749
9536.16 840
9537.09 783
9538.01 827
9538.93 844
9539.85 771
9540.77 896
9541.70 990
9542.62 942
9543.54 897
9544.46 884
9545.39 919
9546.31 932
9547.23 869
9548.15 854
9549.08 786
9550.00 777
9550.92 760
9551.85 783
9552.77 726
9553.69 687
9554.61 693
9555.54 722
9556.46 723
9557.38 722
9558.31 742
9559.23 743
9560.15 725
9561.08 743
9562.00 764
9562.92 791
9563.85 709
9564.77 698
9565.69 761
9566.62 703
9567.54 737
9568.46 759
9569.39 788
9570.31 799
9571.23 753
9572.16 771
9573.08 741
9574.01 738
9574.93 732
9575.85 700
9576.78 705
9577.70 634
9578.63 652
9579.55 712
9580.47 726
9581.40 704
9582.32 743
9583.25 716
9584.17 706
9585.10 699
9586.02 741
9586.94 690
9587.87 773
9588.79 741
9589.72 645
9590.64 682
9591.57 747
9592.49 720
9593.42 732
9594.34 669
9595.27 700
9596.19 640
9597.12 663
9598.04 701
9598.97 692
9599.89 737
9600.82 743
9601.74 724
9602.67 747
9603.59 712
9604.52 717
9605.44 772
9606.37 759
9607.29 752
9608.22 762
9609.15 769
9610.07 741
9611.00 758
9611.92 794
9612.85 779
9613.77 742
9614.70 793
9615.63 752
9616.55 772
9617.48 763
9618.40 763
9619.33 771
9620.26 787
9621.18 853
9622.11 865
9623.03 840
9623.96 830
9624.89 781
9625.81 829
9626.74 852
9627.67 812
9628.59 810
9629.52 813
9630.45 847
9631.37 846
9632.30 864
9633.23 919
9634.15 871
9635.08 855
9636.01 855
9636.93 890
9637.86 890
9638.79 851
9639.71 943
9640.64 877
9641.57 962
9642.50 952
9643.42 887
9644.35 960
9645.28 968
9646.21 901
9647.13 945
9648.06 949
9648.99 905
9649.92 851
9650.84 920
9651.77 948
9652.70 948
9653.63 1019
9654.55 1057
9655.48 1025
9656.41 1107
9657.34 1090
9658.26 1119
9659.19 1193
9660.12 1235
9661.05 1190
9661.98 1201
9662.91 1228
9663.83 1166
9664.76 1146
9665.69 1143
9666.62 1061
9667.55 1056
9668.48 1059
9669.40 1102
9670.33 1078
9671.26 1046
9672.19 1127
9673.12 1130
9674.05 1065
9674.98 1161
9675.90 1170
9676.83 1129
9677.76 1111
9678.69 1202
9679.62 1143
9680.55 1155
9681.48 1085
9682.41 1200
9683.34 1133
9684.27 1155
9685.19 1141
9686.12 1149
9687.05 1172
9687.98 1164
9688.91 1117
9689.84 1219
9690.77 1211
9691.70 1183
9692.63 1232
9693.56 1269
9694.49 1279
9695.42 1238
9696.35 1250
9697.28 1120
9698.21 1213
9699.14 1179
9700.07 1187
9701.00 1230
9701.93 1201
9702.86 1279
9703.79 1236
9704.72 1289
9705.65 1373
9706.58 1474
9707.51 1588
9708.44 1690
9709.37 1708
9710.30 1729
9711.23 1746
9712.16 1667
9713.09 1571
9714.02 1409
9714.95 1352
9715.88 1288
9716.82 1218
9717.75 1168
9718.68 1146
9719.61 1112
9720.54 1089
9721.47 1080
9722.40 1168
9723.33 1191
9724.26 1149
9725.19 1238
9726.13 1167
9727.06 1061
9727.99 1101
9728.92 1109
9729.85 1066
9730.78 1054
9731.71 1046
9732.64 1002
9733.58 944
9734.51 1005
9735.44 1020
9736.37 1032
9737.30 982
9738.23 1033
9739.17 1050
9740.10 990
9741.03 996
9741.96 1028
9742.89 989
9743.83 999
9744.76 977
9745.69 991
9746.62 1037
9747.55 1028
9748.49 950
9749.42 883
9750.35 946
9751.28 924
9752.22 946
9753.15 917
9754.08 898
9755.01 923
9755.95 968
9756.88 937
9757.81 921
9758.75 901
9759.68 916
9760.61 946
9761.54 926
9762.48 875
9763.41 902
9764.34 993
9765.28 952
9766.21 828
9767.14 863
9768.08 916
9769.01 916
9769.94 891
9770.88 832
9771.81 888
9772.74 905
9773.68 942
9774.61 900
9775.54 914
9776.48 915
9777.41 933
9778.34 931
9779.28 949
9780.21 982
9781.14 948
9782.08 944
9783.01 956
9783.95 942
9784.88 999
9785.81 1000
9786.75 978
9787.68 1030
9788.62 974
9789.55 997
9790.49 1062
9791.42 1010
9792.35 1093
9793.29 1053
9794.22 1045
9795.16 1003
9796.09 973
9797.03 968
9797.96 881
9798.90 907
9799.83 879
9800.77 871
9801.70 822
9802.64 868
9803.57 901
9804.51 890
9805.44 880
9806.38 846
9807.31 825
9808.25 855
9809.18 912
9810.12 919
9811.05 878
9811.99 894
9812.92 850
9813.86 839
9814.79 906
9815.73 783
9816.66 806
9817.60 796
9818.54 731
9819.47 732
9820.41 723
9821.34 766
9822.28 726
9823.21 763
9824.15 718
9825.09 737
9826.02 739
9826.96 781
9827.89 742
9828.83 730
9829.77 752
9830.70 733
9831.64 760
9832.57 724
9833.51 709
9834.45 691
9835.38 666
9836.32 716
9837.26 669
9838.19 670
9839.13 712
9840.07 715
9841.00 674
9841.94 707
9842.88 690
9843.81 663
9844.75 661
9845.69 648
9846.62 658
9847.56 674
9848.50 688
9849.44 726
9850.37 689
9851.31 642
9852.25 682
9853.18 726
9854.12 702
9855.06 686
9856.00 682
9856.93 771
9857.87 784
9858.81 743
9859.75 745
9860.68 808
9861.62 743
9862.56 720
9863.50 746
9864.44 692
9865.37 745
9866.31 724
9867.25 712
9868.19 686
9869.13 702
9870.06 657
9871.00 659
9871.94 662
9872.88 652
9873.82 670
9874.75 668
9875.69 648
9876.63 630
9877.57 633
9878.51 686
9879.45 682
9880.39 703
9881.32 668
9882.26 662
9883.20 693
9884.14 687
9885.08 654
9886.02 623
9886.96 667
9887.90 707
9888.83 656
9889.77 594
9890.71 686
9891.65 644
9892.59 632
9893.53 663
9894.47 671
9895.41 618
9896.35 616
9897.29 648
9898.23 629
9899.17 662
9900.11 606
9901.05 592
9901.99 622
9902.92 659
9903.86 598
9904.80 640
9905.74 624
9906.68 647
9907.62 671
9908.56 631
9909.50 655
9910.44 627
9911.38 646
9912.32 718
9913.26 623
9914.20 569
9915.14 639
9916.08 651
9917.02 655
9917.97 665
9918.91 665
9919.85 668
9920.79 718
9921.73 696
9922.67 623
9923.61 687
9924.55 688
9925.49 653
9926.43 635
9927.37 650
9928.31 678
9929.25 717
9930.19 722
9931.13 678
9932.08 730
9933.02 801
9933.96 873
9934.90 916
9935.84 1010
9936.78 1027
9937.72 1142
9938.66 1157
9939.61 1036
9940.55 971
9941.49 880
9942.43 848
9943.37 807
9944.31 779
9945.26 711
9946.20 689
9947.14 608
9948.08 626
9949.02 636
9949.96 684
9950.91 594
9951.85 564
9952.79 641
9953.73 617
9954.67 613
9955.62 615
9956.56 618
9957.50 590
9958.44 576
9959.39 532
9960.33 554
9961.27 553
9962.21 547
9963.16 576
9964.10 604
9965.04 610
9965.98 601
9966.93 647
9967.87 622
9968.81 548
9969.75 564
9970.70 573
9971.64 632
9972.58 566
9973.53 543
9974.47 543
9975.41 539
9976.36 604
9977.30 567
9978.24 520
9979.18 496
9980.13 537
9981.07 548
9982.01 538
9982.96 487
9983.90 487
9984.85 531
9985.79 534
9986.73 575
9987.68 539
9988.62 539
9989.56 538
9990.51 573
9991.45 541
9992.40 509
9993.34 537
9994.28 494
9995.23 515
9996.17 494
9997.12 508
9998.06 511
9999.00 514
9999.95 544
10000.89 529
10001.84 526
10002.78 554
10003.73 537
10004.67 544
10005.61 528
10006.56 587
10007.50 563
10008.45 583
10009.39 535
10010.34 498
10011.28 526
10012.23 547
10013.17 577
10014.12 562
10015.06 541
10016.01 522
10016.95 534
10017.90 546
10018.84 526
10019.79 487
10020.73 542
10021.68 532
10022.62 510
10023.57 508
10024.51 549
10025.46 505
10026.41 517
10027.35 521
10028.30 542
10029.24 523
10030.19 527
10031.13 531
10032.08 509
10033.03 513
10033.97 525
10034.92 501
10035.86 500
10036.81 510
10037.76 498
10038.70 517
10039.65 538
10040.59 505
10041.54 496
10042.49 540
10043.43 495
10044.38 501
10045.33 574
10046.27 466
10047.22 506
10048.16 524
10049.11 490
10050.06 469
10051.00 548
10051.95 502
10052.90 478
10053.84 504
10054.79 520
10055.74 504
10056.69 461
10057.63 476
10058.58 465
10059.53 483
10060.47 453
10061.42 473
10062.37 500
10063.32 505
10064.26 478
10065.21 497
10066.16 439
10067.10 501
10068.05 495
10069.00 510
10069.95 487
10070.89 465
10071.84 461
10072.79 496
10073.74 495
10074.69 468
10075.63 475
10076.58 484
10077.53 510
10078.48 520
10079.43 482
10080.37 420
10081.32 513
10082.27 455
10083.22 457
10084.17 507
10085.11 457
10086.06 434
10087.01 458
10087.96 444
10088.91 462
10089.86 464
10090.81 464
10091.75 478
10092.70 465
10093.65 479
10094.60 449
10095.55 482
10096.50 408
10097.45 467
10098.40 488
10099.34 539
10100.29 527
10101.24 530
10102.19 527
10103.14 500
10104.09 460
10105.04 449
10105.99 473
10106.94 474
10107.89 498
10108.84 483
10109.79 481
10110.73 438
10111.68 480
10112.63 474
10113.58 462
10114.53 468
10115.48 451
10116.43 456
10117.38 449
10118.33 407
10119.28 439
10120.23 427
10121.18 455
10122.13 494
10123.08 437
10124.03 459
10124.98 478
10125.93 505
10126.88 486
10127.83 481
10128.78 453
10129.73 456
10130.68 455
10131.64 468
10132.59 454
10133.54 433
10134.49 467
10135.44 467
10136.39 478
10137.34 457
10138.29 455
10139.24 457
10140.19 490
10141.14 429
10142.09 491
10143.04 475
10144.00 476
10144.95 487
10145.90 407
10146.85 453
10147.80 453
10148.75 456
10149.70 429
10150.65 396
10151.61 469
10152.56 455
10153.51 456
10154.46 444
10155.41 462
10156.36 489
10157.31 475
10158.27 479
10159.22 503
10160.17 523
10161.12 464
10162.07 515
10163.03 476
10163.98 432
10164.93 459
10165.88 459
10166.83 452
10167.79 453
10168.74 540
10169.69 509
10170.64 477
10171.60 504
10172.55 434
10173.50 447
10174.45 478
10175.41 485
10176.36 529
10177.31 457
10178.26 410
10179.22 435
10180.17 460
10181.12 443
10182.07 449
10183.03 475
10183.98 468
10184.93 490
10185.89 508
10186.84 446
10187.79 457
10188.75 470
10189.70 450
10190.65 525
10191.60 477
10192.56 461
10193.51 509
10194.47 470
10195.42 537
10196.37 475
10197.33 528
10198.28 525
10199.23 556
10200.19 453
10201.14 529
10202.09 529
10203.05 556
10204.00 497
10204.96 463
10205.91 547
10206.86 551
10207.82 542
10208.77 496
10209.73 507
10210.68 471
10211.63 487
10212.59 508
10213.54 546
10214.50 532
10215.45 530
10216.41 551
10217.36 555
10218.32 573
10219.27 512
10220.22 526
10221.18 543
10222.13 507
10223.09 497
10224.04 522
10225.00 510
10225.95 507
10226.91 534
10227.86 566
10228.82 509
10229.77 536
10230.73 495
10231.68 483
10232.64 478
10233.59 527
10234.55 517
10235.50 494
10236.46 441
10237.42 482
10238.37 512
10239.33 508
10240.28 547
10241.24 509
10242.19 579
10243.15 567
10244.10 600
10245.06 585
10246.02 600
10246.97 612
10247.93 599
10248.88 658
10249.84 592
10250.80 576
10251.75 532
10252.71 566
10253.66 519
10254.62 462
10255.58 468
10256.53 480
10257.49 466
10258.45 483
10259.40 502
10260.36 525
10261.32 519
10262.27 514
10263.23 474
10264.19 478
10265.14 503
10266.10 502
10267.06 492
10268.01 435
10268.97 466
10269.93 440
10270.88 469
10271.84 408
10272.80 446
10273.76 395
10274.71 395
10275.67 383
10276.63 452
10277.58 456
10278.54 460
10279.50 481
10280.46 460
10281.41 456
10282.37 461
10283.33 453
10284.29 438
10285.24 450
10286.20 392
10287.16 443
10288.12 430
10289.08 463
10290.03 479
10290.99 479
10291.95 487
10292.91 424
10293.87 429
10294.82 435
10295.78 435
10296.74 398
10297.70 440
10298.66 440
10299.61 447
10300.57 420
10301.53 395
10302.49 408
10303.45 437
10304.41 438
10305.37 404
10306.32 464
10307.28 452
10308.24 430
10309.20 361
10310.16 417
10311.12 439
10312.08 452
10313.04 446
10314.00 422
10314.95 441
10315.91 396
10316.87 394
10317.83 409
10318.79 457
10319.75 462
10320.71 437
10321.67 448
10322.63 434
10323.59 470
10324.55 430
10325.51 450
10326.47 454
10327.43 431
10328.39 420
10329.35 403
10330.31 417
10331.27 434
10332.23 424
10333.19 403
10334.15 416
10335.11 422
10336.07 434
10337.03 442
10337.99 412
10338.95 409
10339.91 436
10340.87 441
10341.83 380
10342.79 421
10343.75 445
10344.71 439
10345.67 403
10346.63 396
10347.59 443
10348.55 419
10349.51 443
10350.47 408
10351.43 429
10352.39 431
10353.35 428
10354.31 452
10355.28 366
10356.24 407
10357.20 439
10358.16 389
10359.12 444
10360.08 434
10361.04 440
10362.00 452
10362.96 442
10363.93 450
10364.89 406
10365.85 383
10366.81 363
10367.77 404
10368.73 403
10369.69 411
10370.66 408
10371.62 453
10372.58 404
10373.54 464
10374.50 457
10375.47 395
10376.43 423
10377.39 415
10378.35 439
10379.31 410
10380.28 382
10381.24 399
10382.20 357
10383.16 340
10384.12 380
10385.09 399
10386.05 428
10387.01 403
10387.97 426
10388.94 430
10389.90 404
10390.86 415
10391.82 422
10392.79 421
10393.75 476
10394.71 416
10395.68 378
10396.64 427
10397.60 407
10398.56 421
10399.53 385
10400.49 437
10401.45 413
10402.42 465
10403.38 391
10404.34 374
10405.31 377
10406.27 407
10407.23 436
10408.20 389
10409.16 413
10410.12 396
10411.09 397
10412.05 420
10413.01 415
10413.98 467
10414.94 419
10415.90 407
10416.87 421
10417.83 403
10418.80 387
10419.76 403
10420.72 419
10421.69 428
10422.65 454
10423.62 434
10424.58 421
10425.54 419
10426.51 411
10427.47 460
10428.44 515
10429.40 542
10430.37 523
10431.33 536
10432.30 473
10433.26 525
10434.22 502
10435.19 452
10436.15 434
10437.12 424
10438.08 448
10439.05 422
10440.01 420
10440.98 403
10441.94 444
10442.91 397
10443.87 389
10444.84 356
10445.80 447
10446.77 422
10447.73 417
10448.70 395
10449.66 403
10450.63 411
10451.59 425
10452.56 440
10453.53 404
10454.49 399
10455.46 421
10456.42 432
10457.39 418
10458.35 423
10459.32 411
10460.29 468
10461.25 431
10462.22 373
10463.18 399
10464.15 408
10465.12 404
10466.08 393
10467.05 379
10468.01 382
10468.98 385
10469.95 397
10470.91 387
10471.88 398
10472.85 364
10473.81 357
10474.78 410
10475.74 414
10476.71 413
10477.68 381
10478.64 404
10479.61 379
10480.58 383
10481.54 360
10482.51 397
10483.48 408
10484.45 400
10485.41 420
10486.38 381
10487.35 364
10488.31 405
10489.28 446
10490.25 446
10491.22 435
10492.18 378
10493.15 417
10494.12 405
10495.08 385
10496.05 426
10497.02 373
10497.99 405
10498.95 386
10499.92 434
10500.89 409
10501.86 439
10502.83 419
10503.79 437
10504.76 417
10505.73 427
10506.70 393
10507.67 428
10508.63 410
10509.60 406
10510.57 425
10511.54 444
10512.51 404
10513.47 370
10514.44 407
10515.41 411
10516.38 413
10517.35 397
10518.32 386
10519.28 420
10520.25 431
10521.22 408
10522.19 439
10523.16 396
10524.13 391
10525.10 398
10526.07 415
10527.03 428
10528.00 369
10528.97 394
10529.94 440
10530.91 431
10531.88 418
10532.85 458
10533.82 391
10534.79 447
10535.76 412
10536.73 420
10537.70 378
10538.67 422
10539.63 407
10540.60 425
10541.57 382
10542.54 364
10543.51 435
10544.48 415
10545.45 412
10546.42 451
10547.39 452
10548.36 405
10549.33 418
10550.30 425
10551.27 481
10552.24 420
10553.21 450
10554.18 427
10555.15 455
10556.12 391
10557.09 417
10558.06 435
10559.03 408
10560.00 430
10560.97 450
10561.95 441
10562.92 422
10563.89 396
10564.86 422
10565.83 452
10566.80 470
10567.77 526
10568.74 527
10569.71 477
10570.68 526
10571.65 571
10572.62 563
10573.59 584
10574.57 548
10575.54 471
10576.51 485
10577.48 478
10578.45 444
10579.42 423
10580.39 450
10581.36 441
10582.34 438
10583.31 418
10584.28 429
10585.25 411
10586.22 427
10587.19 437
10588.17 429
10589.14 438
10590.11 456
10591.08 433
10592.05 356
10593.02 362
10594.00 372
10594.97 423
10595.94 432
10596.91 482
10597.89 476
10598.86 506
10599.83 450
10600.80 429
10601.77 475
10602.75 461
10603.72 461
10604.69 466
10605.66 478
10606.64 463
10607.61 490
10608.58 508
10609.55 495
10610.53 480
10611.50 433
10612.47 453
10613.45 431
10614.42 375
10615.39 428
10616.36 485
10617.34 480
10618.31 462
10619.28 389
10620.26 395
10621.23 394
10622.20 442
10623.18 431
10624.15 424
10625.12 379
10626.10 440
10627.07 489
10628.04 500
10629.02 417
10629.99 451
10630.97 454
10631.94 421
10632.91 451
10633.89 393
10634.86 427
10635.83 434
10636.81 437
10637.78 385
10638.76 445
10639.73 429
10640.70 433
10641.68 441
10642.65 464
10643.63 451
10644.60 445
10645.58 427
10646.55 480
10647.53 519
10648.50 527
10649.47 536
10650.45 479
10651.42 489
10652.40 555
10653.37 531
10654.35 507
10655.32 582
10656.30 472
10657.27 450
10658.25 440
10659.22 445
10660.20 423
10661.17 413
10662.15 430
10663.12 429
10664.10 468
10665.07 413
10666.05 413
10667.02 394
10668.00 418
10668.97 416
10669.95 460
10670.93 418
10671.90 423
10672.88 365
10673.85 430
10674.83 420
10675.80 453
10676.78 425
10677.76 427
10678.73 428
10679.71 416
10680.68 427
10681.66 420
10682.63 412
10683.61 405
10684.59 395
10685.56 368
10686.54 358
10687.52 407
10688.49 408
10689.47 387
10690.44 448
10691.42 443
10692.40 405
10693.37 438
10694.35 429
10695.33 418
10696.30 406
10697.28 417
10698.26 404
10699.23 381
10700.21 401
10701.19 418
10702.17 402
10703.14 414
10704.12 384
10705.10 389
10706.07 401
10707.05 409
10708.03 374
10709.01 362
10709.98 429
10710.96 405
10711.94 402
10712.91 369
10713.89 436
10714.87 371
10715.85 413
10716.83 422
10717.80 402
10718.78 367
10719.76 407
10720.74 377
10721.71 372
10722.69 367
10723.67 359
10724.65 399
10725.63 386
10726.60 369
10727.58 412
10728.56 376
10729.54 396
10730.52 412
10731.49 432
10732.47 425
10733.45 421
10734.43 422
10735.41 395
10736.39 437
10737.37 407
10738.34 397
10739.32 408
10740.30 374
10741.28 405
10742.26 420
10743.24 393
10744.22 350
10745.20 394
10746.17 367
10747.15 397
10748.13 372
10749.11 425
10750.09 399
10751.07 390
10752.05 396
10753.03 408
10754.01 425
10754.99 414
10755.97 397
10756.95 347
10757.93 393
10758.91 410
10759.88 405
10760.86 407
10761.84 392
10762.82 412
10763.80 429
10764.78 454
10765.76 446
10766.74 412
10767.72 415
10768.70 409
10769.68 416
10770.66 396
10771.64 410
10772.62 415
10773.60 422
10774.58 380
10775.56 395
10776.54 408
10777.52 400
10778.51 423
10779.49 388
10780.47 426
10781.45 420
10782.43 426
10783.41 404
10784.39 407
10785.37 397
10786.35 428
10787.33 403
10788.31 434
10789.29 430
10790.27 427
10791.26 452
10792.24 434
10793.22 413
10794.20 411
10795.18 397
10796.16 407
10797.14 412
10798.12 357
10799.10 353
10800.09 394
10801.07 398
10802.05 387
10803.03 443
10804.01 420
10804.99 381
10805.98 419
10806.96 419
10807.94 408
10808.92 408
10809.90 368
10810.89 396
10811.87 353
10812.85 369
10813.83 422
10814.81 406
10815.80 435
10816.78 417
10817.76 396
10818.74 476
10819.72 440
10820.71 389
10821.69 410
10822.67 424
10823.65 432
10824.64 405
10825.62 395
10826.60 427
10827.58 446
10828.57 463
10829.55 393
10830.53 385
10831.52 390
10832.50 424
10833.48 442
10834.46 422
10835.45 448
10836.43 454
10837.41 438
10838.40 424
10839.38 443
10840.36 411
10841.35 416
10842.33 438
10843.31 391
10844.30 419
10845.28 441
10846.26 462
10847.25 453
10848.23 418
10849.21 453
10850.20 481
10851.18 444
10852.17 424
10853.15 470
10854.13 513
10855.12 470
10856.10 523
10857.09 492
10858.07 489
10859.05 490
10860.04 481
10861.02 428
10862.01 421
10862.99 463
10863.97 496
10864.96 547
10865.94 497
10866.93 474
10867.91 477
10868.90 495
10869.88 477
10870.87 477
10871.85 469
10872.84 485
10873.82 483
10874.81 535
10875.79 479
10876.78 528
10877.76 511
10878.75 534
10879.73 500
10880.72 513
10881.70 536
10882.69 528
10883.67 554
10884.66 525
10885.64 556
10886.63 567
10887.61 601
10888.60 565
10889.58 553
10890.57 525
10891.55 562
10892.54 505
10893.53 532
10894.51 508
10895.50 547
10896.48 596
10897.47 597
10898.45 563
10899.44 562
10900.43 583
10901.41 584
10902.40 555
10903.38 599
10904.37 576
10905.36 550
10906.34 559
10907.33 544
10908.32 558
10909.30 648
10910.29 697
10911.28 567
10912.26 616
10913.25 651
10914.24 648
10915.22 615
10916.21 562
10917.20 586
10918.18 611
10919.17 616
10920.16 643
10921.14 624
10922.13 680
10923.12 685
10924.10 645
10925.09 660
10926.08 665
10927.07 682
10928.05 651
10929.04 666
10930.03 611
10931.01 684
10932.00 711
10932.99 659
10933.98 633
10934.96 647
10935.95 703
10936.94 691
10937.93 729
10938.92 704
10939.90 719
10940.89 716
10941.88 671
10942.87 727
10943.85 715
10944.84 762
10945.83 712
10946.82 700
10947.81 709
10948.79 757
10949.78 757
10950.77 771
10951.76 734
10952.75 772
10953.74 762
10954.72 822
10955.71 839
10956.70 807
10957.69 805
10958.68 837
10959.67 834
10960.66 830
10961.65 809
10962.63 904
10963.62 857
10964.61 909
10965.60 884
10966.59 947
10967.58 1065
10968.57 1063
10969.56 1138
10970.55 1082
10971.54 1060
10972.52 1069
10973.51 1027
10974.50 1000
10975.49 953
10976.48 887
10977.47 895
10978.46 901
10979.45 902
10980.44 884
10981.43 848
10982.42 845
10983.41 850
10984.40 870
10985.39 872
10986.38 846
10987.37 870
10988.36 830
10989.35 850
10990.34 917
10991.33 924
10992.32 849
10993.31 877
10994.30 858
10995.29 874
10996.28 949
10997.27 915
10998.26 861
10999.25 868
11000.24 882
11001.23 939
11002.22 928
11003.21 989
11004.20 998
11005.20 1031
11006.19 1099
11007.18 1211
11008.17 1221
11009.16 1313
11010.15 1394
11011.14 1482
11012.13 1513
11013.12 1444
11014.11 1384
11015.10 1320
11016.10 1224
11017.09 1032
11018.08 976
11019.07 887
11020.06 921
11021.05 838
11022.04 792
11023.04 784
11024.03 816
11025.02 773
11026.01 777
11027.00 785
11027.99 754
11028.99 783
11029.98 727
11030.97 776
11031.96 735
11032.95 720
11033.95 640
11034.94 676
11035.93 645
11036.92 679
11037.91 686
11038.91 635
11039.90 693
11040.89 633
11041.88 635
11042.88 642
11043.87 645
11044.86 649
11045.85 635
11046.85 657
11047.84 639
11048.83 600
11049.82 657
11050.82 634
11051.81 650
11052.80 629
11053.80 638
11054.79 597
11055.78 602
11056.77 610
11057.77 590
11058.76 604
11059.75 587
11060.75 582
11061.74 591
11062.73 586
11063.73 551
11064.72 601
11065.71 575
11066.71 575
11067.70 535
11068.69 603
11069.69 591
11070.68 537
11071.68 524
11072.67 589
11073.66 596
11074.66 596
11075.65 585
11076.65 534
11077.64 583
11078.63 607
11079.63 609
11080.62 597
11081.62 557
11082.61 604
11083.60 584
11084.60 537
11085.59 525
11086.59 585
11087.58 583
11088.58 546
11089.57 537
11090.57 559
11091.56 611
11092.55 556
11093.55 548
11094.54 574
11095.54 551
11096.53 586
11097.53 576
11098.52 585
11099.52 574
11100.51 580
11101.51 544
11102.50 562
11103.50 544
11104.49 462
11105.49 537
11106.48 564
11107.48 539
11108.48 514
11109.47 538
11110.47 493
11111.46 518
11112.46 483
11113.45 494
11114.45 523
11115.44 544
11116.44 535
11117.44 536
11118.43 535
11119.43 526
11120.42 523
11121.42 512
11122.42 530
11123.41 507
11124.41 483
11125.40 457
11126.40 489
11127.40 514
11128.39 510
11129.39 499
11130.38 489
11131.38 504
11132.38 485
11133.37 482
11134.37 490
11135.37 501
11136.36 460
11137.36 440
11138.36 473
11139.35 489
11140.35 505
11141.35 474
11142.34 458
11143.34 449
11144.34 459
11145.34 476
11146.33 419
11147.33 405
11148.33 417
11149.32 475
11150.32 478
11151.32 439
11152.32 469
11153.31 454
11154.31 468
11155.31 466
11156.31 510
11157.30 473
11158.30 433
11159.30 441
11160.30 461
11161.29 506
11162.29 464
11163.29 427
11164.29 457
11165.29 448
11166.28 395
11167.28 440
11168.28 413
11169.28 430
11170.28 410
11171.27 417
11172.27 453
11173.27 432
11174.27 438
11175.27 434
11176.27 423
11177.26 378
11178.26 423
11179.26 453
11180.26 436
11181.26 414
11182.26 376
11183.26 438
11184.26 496
11185.25 423
11186.25 425
11187.25 412
11188.25 403
11189.25 411
11190.25 432
11191.25 402
11192.25 469
11193.25 466
11194.25 432
11195.24 433
11196.24 426
11197.24 445
11198.24 397
11199.24 394
11200.24 379
11201.24 386
11202.24 409
11203.24 411
11204.24 370
11205.24 402
11206.24 465
11207.24 451
11208.24 441
11209.24 425
11210.24 411
11211.24 386
11212.24 416
11213.24 399
11214.24 406
11215.24 398
11216.24 355
11217.24 391
11218.24 402
11219.24 389
11220.24 400
11221.24 450
11222.24 412
11223.24 391
11224.24 408
11225.24 416
11226.24 376
11227.25 411
11228.25 414
11229.25 419
11230.25 382
11231.25 380
11232.25 399
11233.25 403
11234.25 438
11235.25 443
11236.25 395
11237.25 377
11238.26 412
11239.26 379
11240.26 440
11241.26 418
11242.26 404
11243.26 393
11244.26 402
11245.27 415
11246.27 463
11247.27 394
11248.27 449
11249.27 438
11250.27 435
11251.28 411
11252.28 376
11253.28 384
11254.28 447
11255.28 409
11256.29 473
11257.29 448
11258.29 440
11259.29 400
11260.29 415
11261.30 405
11262.30 392
11263.30 397
11264.30 416
11265.31 453
11266.31 409
11267.31 417
11268.31 400
11269.32 434
11270.32 407
11271.32 371
11272.32 388
11273.33 403
11274.33 442
11275.33 379
11276.33 420
11277.34 417
11278.34 434
11279.34 429
11280.35 449
11281.35 437
11282.35 453
11283.36 439
11284.36 415
11285.36 425
11286.37 436
11287.37 431
11288.37 438
11289.38 447
11290.38 470
11291.38 459
11292.39 439
11293.39 505
11294.39 471
11295.40 460
11296.40 486
11297.41 450
11298.41 436
11299.41 461
11300.42 433
11301.42 437
11302.43 478
11303.43 452
11304.43 447
11305.44 479
11306.44 430
11307.45 438
11308.45 439
11309.46 434
11310.46 448
11311.46 490
11312.47 468
11313.47 401
11314.48 448
11315.48 468
11316.49 437
11317.49 491
11318.50 478
11319.50 453
11320.51 449
11321.51 518
11322.52 500
11323.52 461
11324.53 486
11325.53 519
11326.54 509
11327.54 494
11328.55 451
11329.55 449
11330.56 506
11331.56 468
11332.57 483
11333.57 446
11334.58 478
11335.58 478
11336.59 467
11337.60 417
11338.60 415
11339.61 460
11340.61 503
11341.62 483
11342.62 494
11343.63 486
11344.64 463
11345.64 441
11346.65 455
11347.65 462
11348.66 517
11349.67 509
11350.67 491
11351.68 441
11352.69 491
11353.69 486
11354.70 499
11355.71 500
11356.71 485
11357.72 496
11358.72 475
11359.73 471
11360.74 457
11361.74 462
11362.75 487
11363.76 465
11364.76 453
11365.77 463
11366.78 479
11367.79 534
11368.79 485
11369.80 464
11370.81 452
11371.81 463
11372.82 535
11373.83 522
11374.84 449
11375.84 457
11376.85 498
11377.86 497
11378.87 502
11379.87 474
11380.88 465
11381.89 499
11382.90 505
11383.90 506
11384.91 476
11385.92 451
11386.93 452
11387.93 490
11388.94 486
11389.95 496
11390.96 458
11391.97 488
11392.97 494
11393.98 447
11394.99 425
11396.00 518
11397.01 479
11398.02 504
11399.02 497
11400.03 509
11401.04 508
11402.05 457
11403.06 493
11404.07 460
11405.08 519
11406.08 462
11407.09 484
11408.10 529
11409.11 486
11410.12 507
11411.13 530
11412.14 487
11413.15 501
11414.15 529
11415.16 520
11416.17 506
11417.18 521
11418.19 536
11419.20 555
11420.21 541
11421.22 505
11422.23 540
11423.24 539
11424.25 528
11425.26 579
11426.27 536
11427.28 536
11428.29 560
11429.30 545
11430.31 578
11431.32 543
11432.32 509
11433.33 511
11434.34 585
11435.35 573
11436.36 520
11437.37 530
11438.38 526
11439.39 535
11440.41 517
11441.42 564
11442.43 537
11443.44 528
11444.45 523
11445.46 544
11446.47 582
11447.48 582
11448.49 572
11449.50 561
11450.51 611
11451.52 599
11452.53 605
11453.54 564
11454.55 560
11455.56 566
11456.57 580
11457.59 590
11458.60 607
11459.61 547
11460.62 590
11461.63 548
11462.64 564
11463.65 580
11464.66 580
11465.67 574
11466.69 570
11467.70 537
11468.71 574
11469.72 602
11470.73 669
11471.74 644
11472.75 594
11473.77 647
11474.78 642
11475.79 607
11476.80 622
11477.81 601
11478.83 604
11479.84 604
11480.85 654
11481.86 646
11482.87 664
11483.89 622
11484.90 615
11485.91 663
11486.92 615
11487.93 616
11488.95 640
11489.96 674
11490.97 688
11491.98 673
11493.00 646
11494.01 705
11495.02 651
11496.03 669
11497.05 664
11498.06 676
11499.07 681
11500.09 619
11501.10 672
11502.11 678
11503.12 711
11504.14 635
11505.15 683
11506.16 697
11507.18 724
11508.19 707
11509.20 750
11510.22 716
11511.23 777
11512.24 733
11513.26 668
11514.27 758
11515.28 765
11516.30 746
11517.31 762
11518.32 762
11519.34 811
11520.35 836
11521.37 805
11522.38 836
11523.39 826
11524.41 838
11525.42 847
11526.44 809
11527.45 845
11528.46 809
11529.48 845
11530.49 867
11531.51 857
11532.52 861
11533.53 893
11534.55 923
11535.56 944
11536.58 936
11537.59 972
11538.61 1042
11539.62 1097
11540.64 1117
11541.65 1099
11542.67 1032
11543.68 1117
11544.69 1120
11545.71 1136
11546.72 1177
11547.74 1236
11548.75 1272
11549.77 1412
11550.78 1560
11551.80 1565
11552.81 1649
11553.83 1722
11554.85 2006
11555.86 2210
11556.88 2380
11557.89 2349
11558.91 2249
11559.92 2201
11560.94 2111
11561.95 1946
11562.97 1723
11563.98 1460
11565.00 1311
11566.02 1306
11567.03 1192
11568.05 1082
11569.06 1035
11570.08 1119
11571.10 1073
11572.11 1045
11573.13 1075
11574.14 978
11575.16 1006
11576.18 1028
11577.19 978
11578.21 931
11579.22 959
11580.24 977
11581.26 918
11582.27 892
11583.29 878
11584.31 888
11585.32 973
11586.34 995
11587.36 946
11588.37 881
11589.39 905
11590.41 915
11591.42 846
11592.44 924
11593.46 847
11594.47 886
11595.49 940
11596.51 927
11597.53 924
11598.54 983
11599.56 931
11600.58 981
11601.59 980
11602.61 994
11603.63 938
11604.65 972
11605.66 1002
11606.68 1029
11607.70 1083
11608.72 1108
11609.74 1154
11610.75 1241
11611.77 1311
11612.79 1420
11613.81 1522
11614.82 1589
11615.84 1547
11616.86 1581
11617.88 1542
11618.90 1443
11619.91 1430
11620.93 1221
11621.95 1155
11622.97 1112
11623.99 1098
11625.01 1044
11626.02 907
11627.04 907
11628.06 903
11629.08 926
11630.10 890
11631.12 924
11632.14 912
11633.15 930
11634.17 876
11635.19 832
11636.21 839
11637.23 863
11638.25 905
11639.27 826
11640.29 831
11641.30 883
11642.32 881
11643.34 851
11644.36 857
11645.38 786
11646.40 810
11647.42 767
11648.44 751
11649.46 768
11650.48 767
11651.50 714
11652.52 721
11653.54 745
11654.56 729
11655.58 719
11656.60 724
11657.62 748
11658.64 673
11659.66 679
11660.68 689
11661.70 731
11662.72 700
11663.74 734
11664.76 687
11665.78 679
11666.80 656
11667.82 668
11668.84 678
11669.86 661
11670.88 683
11671.90 673
11672.92 674
11673.94 642
11674.96 686
11675.98 640
11677.00 661
11678.02 614
11679.04 598
11680.06 579
11681.08 631
11682.10 647
11683.12 625
11684.15 619
11685.17 602
11686.19 600
11687.21 617
11688.23 613
11689.25 604
11690.27 684
11691.29 640
11692.31 604
11693.34 599
11694.36 649
11695.38 640
11696.40 632
11697.42 638
11698.44 636
11699.46 630
11700.49 614
11701.51 617
11702.53 645
11703.55 610
11704.57 589
11705.60 665
11706.62 610
11707.64 609
11708.66 596
11709.68 607
11710.71 614
11711.73 561
11712.75 549
11713.77 544
11714.79 548
11715.82 549
11716.84 606
11717.86 598
11718.88 594
11719.91 584
11720.93 607
11721.95 574
11722.97 609
11724.00 593
11725.02 582
11726.04 550
11727.07 585
11728.09 583
11729.11 576
11730.13 548
11731.16 522
11732.18 525
11733.20 538
11734.23 500
11735.25 497
11736.27 487
11737.30 537
11738.32 552
11739.34 498
11740.37 516
11741.39 476
11742.41 508
11743.44 505
11744.46 486
11745.48 502
11746.51 543
11747.53 518
11748.55 493
11749.58 464
11750.60 468
11751.63 455
11752.65 503
11753.67 495
11754.70 508
11755.72 493
11756.75 487
11757.77 493
11758.79 475
11759.82 475
11760.84 484
11761.87 487
11762.89 492
11763.92 444
11764.94 423
11765.97 423
11766.99 419
11768.01 446
11769.04 501
11770.06 441
11771.09 424
11772.11 446
11773.14 493
11774.16 470
11775.19 473
11776.21 407
11777.24 454
11778.26 460
11779.29 414
11780.31 410
11781.34 440
11782.36 468
11783.39 477
11784.41 467
11785.44 482
11786.46 438
11787.49 502
11788.52 453
11789.54 419
11790.57 451
11791.59 428
11792.62 438
11793.64 485
11794.67 444
11795.70 470
11796.72 475
11797.75 419
11798.77 452
11799.80 458
11800.83 482
11801.85 446
11802.88 436
11803.90 447
11804.93 432
11805.96 433
11806.98 407
11808.01 455
11809.04 429
11810.06 474
11811.09 466
11812.11 448
11813.14 409
11814.17 437
11815.19 422
11816.22 466
11817.25 425
11818.27 417
11819.30 439
11820.33 405
11821.36 396
11822.38 428
11823.41 410
11824.44 407
11825.46 407
11826.49 427
11827.52 412
11828.54 429
11829.57 437
11830.60 443
11831.63 433
11832.65 449
11833.68 429
11834.71 442
11835.74 413
11836.76 424
11837.79 431
11838.82 441
11839.85 447
11840.88 443
11841.90 402
11842.93 384
11843.96 402
11844.99 437
11846.01 428
11847.04 434
11848.07 439
11849.10 435
11850.13 402
11851.16 440
11852.18 420
11853.21 432
11854.24 490
11855.27 447
11856.30 452
11857.33 423
11858.35 461
11859.38 506
11860.41 484
11861.44 484
11862.47 452
11863.50 431
11864.53 417
11865.56 482
11866.58 435
11867.61 461
11868.64 443
11869.67 441
11870.70 463
11871.73 511
11872.76 458
11873.79 420
11874.82 434
11875.85 451
11876.88 487
11877.91 423
11878.93 464
11879.96 455
11880.99 459
11882.02 465
11883.05 464
11884.08 467
11885.11 473
11886.14 491
11887.17 467
11888.20 428
11889.23 439
11890.26 514
11891.29 462
11892.32 482
11893.35 480
11894.38 499
11895.41 510
11896.44 513
11897.47 496
11898.50 495
11899.53 461
11900.56 461
11901.59 459
11902.62 460
11903.65 471
11904.69 489
11905.72 450
11906.75 471
11907.78 509
11908.81 560
11909.84 516
11910.87 539
11911.90 564
11912.93 524
11913.96 581
11914.99 563
11916.02 576
11917.06 548
11918.09 515
11919.12 520
11920.15 539
11921.18 530
11922.21 493
11923.24 530
11924.27 541
11925.31 508
11926.34 494
11927.37 533
11928.40 526
11929.43 504
11930.46 501
11931.50 535
11932.53 531
11933.56 519
11934.59 554
11935.62 588
11936.65 580
11937.69 603
11938.72 589
11939.75 643
11940.78 656
11941.81 682
11942.85 706
11943.88 759
11944.91 669
11945.94 726
11946.98 695
11948.01 631
11949.04 569
11950.07 594
11951.11 594
11952.14 580
11953.17 512
11954.20 514
11955.24 540
11956.27 520
11957.30 509
11958.34 514
11959.37 527
11960.40 524
11961.43 528
11962.47 513
11963.50 475
11964.53 428
11965.57 446
11966.60 464
11967.63 475
11968.67 472
11969.70 497
11970.73 508
11971.77 519
11972.80 497
11973.83 490
11974.87 499
11975.90 457
11976.94 432
11977.97 487
11979.00 479
11980.04 484
11981.07 452
11982.10 451
11983.14 477
11984.17 466
11985.21 427
11986.24 452
11987.27 461
11988.31 439
11989.34 479
11990.38 481
11991.41 482
11992.45 482
11993.48 486
11994.51 441
11995.55 442
11996.58 479
11997.62 459
11998.65 461
11999.69 448
12000.72 445
12001.76 483
12002.79 489
12003.83 508
12004.86 514
12005.90 501
12006.93 510
12007.97 499
12009.00 512
12010.04 456
12011.07 472
12012.11 484
12013.14 490
12014.18 465
12015.21 487
12016.25 469
12017.28 493
12018.32 471
12019.35 475
12020.39 475
12021.43 499
12022.46 475
12023.50 469
12024.53 512
12025.57 521
12026.60 494
12027.64 500
12028.68 550
12029.71 530
12030.75 512
12031.78 491
12032.82 496
12033.86 512
12034.89 541
12035.93 473
12036.97 486
12038.00 479
12039.04 521
12040.07 545
12041.11 576
12042.15 469
12043.18 471
12044.22 484
12045.26 500
12046.29 505
12047.33 480
12048.37 520
12049.40 547
12050.44 479
12051.48 488
12052.52 462
12053.55 462
12054.59 459
12055.63 516
12056.66 470
12057.70 466
12058.74 493
12059.78 526
12060.81 504
12061.85 482
12062.89 525
12063.92 505
12064.96 508
12066.00 490
12067.04 496
12068.07 465
12069.11 468
12070.15 489
12071.19 510
12072.23 474
12073.26 422
12074.30 442
12075.34 506
12076.38 488
12077.42 493
12078.45 440
12079.49 513
12080.53 479
12081.57 458
12082.61 430
12083.64 459
12084.68 464
12085.72 481
12086.76 420
12087.80 450
12088.84 454
12089.88 456
12090.91 457
12091.95 471
12092.99 415
12094.03 487
12095.07 448
12096.11 460
12097.15 430
12098.19 441
12099.22 470
12100.26 453
12101.30 462
12102.34 481
12103.38 451
12104.42 478
12105.46 467
12106.50 473
12107.54 488
12108.58 446
12109.62 443
12110.66 453
12111.70 476
12112.74 478
12113.77 496
12114.81 511
12115.85 478
12116.89 464
12117.93 460
12118.97 490
12120.01 498
12121.05 451
12122.09 424
12123.13 513
12124.17 425
12125.21 423
12126.25 453
12127.29 446
12128.33 447
12129.37 389
12130.41 433
12131.45 448
12132.50 434
12133.54 475
12134.58 435
12135.62 429
12136.66 405
12137.70 404
12138.74 404
12139.78 373
12140.82 403
12141.86 402
12142.90 412
12143.94 408
12144.98 337
12146.02 399
12147.07 388
12148.11 384
12149.15 377
12150.19 407
12151.23 403
12152.27 406
12153.31 393
12154.35 398
12155.40 377
12156.44 396
12157.48 362
12158.52 344
12159.56 360
12160.60 385
12161.64 424
12162.69 357
12163.73 361
12164.77 354
12165.81 388
12166.85 377
12167.90 374
12168.94 314
12169.98 357
12171.02 395
12172.06 367
12173.11 378
12174.15 361
12175.19 349
12176.23 357
12177.27 376
12178.32 381
12179.36 412
12180.40 389
12181.44 372
12182.49 352
12183.53 376
12184.57 450
12185.61 379
12186.66 387
12187.70 383
12188.74 394
12189.79 423
12190.83 413
12191.87 365
12192.91 389
12193.96 364
12195.00 402
12196.04 410
12197.09 389
12198.13 393
12199.17 406
12200.22 422
12201.26 393
12202.30 414
12203.35 394
12204.39 382
12205.43 396
12206.48 378
12207.52 399
12208.57 393
12209.61 411
12210.65 426
12211.70 396
12212.74 382
12213.78 353
12214.83 410
12215.87 429
12216.92 422
12217.96 367
12219.00 382
12220.05 424
12221.09 378
12222.14 371
12223.18 382
12224.23 383
12225.27 423
12226.31 401
12227.36 374
12228.40 368
12229.45 374
12230.49 396
12231.54 377
12232.58 348
12233.63 383
12234.67 356
12235.72 394
12236.76 395
12237.81 392
12238.85 385
12239.90 364
12240.94 367
12241.99 388
12243.03 368
12244.08 384
12245.12 337
12246.17 374
12247.21 375
12248.26 361
12249.30 359
12250.35 345
12251.39 342
12252.44 389
12253.49 363
12254.53 402
12255.58 392
12256.62 363
12257.67 396
12258.71 368
12259.76 373
12260.81 357
12261.85 358
12262.90 367
12263.94 376
12264.99 381
12266.04 377
12267.08 417
12268.13 378
12269.17 373
12270.22 359
12271.27 368
12272.31 328
12273.36 344
12274.41 383
12275.45 343
12276.50 351
12277.55 380
12278.59 358
12279.64 331
12280.69 331
12281.73 325
12282.78 363
12283.83 367
12284.87 354
12285.92 335
12286.97 360
12288.01 362
12289.06 375
12290.11 381
12291.16 354
12292.20 314
12293.25 340
12294.30 344
12295.35 335
12296.39 337
12297.44 349
12298.49 400
12299.54 346
12300.58 332
12301.63 322
12302.68 319
12303.73 322
12304.77 366
12305.82 386
12306.87 374
12307.92 350
12308.97 363
12310.01 342
12311.06 348
12312.11 357
12313.16 345
12314.21 342
12315.25 324
12316.30 386
12317.35 381
12318.40 357
12319.45 361
12320.50 379
12321.54 397
12322.59 350
12323.64 333
12324.69 329
12325.74 327
12326.79 350
12327.84 358
12328.89 334
12329.93 367
12330.98 345
12332.03 355
12333.08 321
12334.13 311
12335.18 318
12336.23 344
12337.28 364
12338.33 317
12339.38 345
12340.43 379
12341.47 357
12342.52 327
12343.57 358
12344.62 362
12345.67 391
12346.72 394
12347.77 340
12348.82 350
12349.87 346
12350.92 354
12351.97 319
12353.02 339
12354.07 364
12355.12 382
12356.17 368
12357.22 331
12358.27 323
12359.32 328
12360.37 337
12361.42 374
12362.47 350
12363.52 368
12364.57 353
12365.62 391
12366.67 362
12367.72 325
12368.77 327
12369.82 378
12370.87 409
12371.93 332
12372.98 331
12374.03 376
12375.08 366
12376.13 363
12377.18 355
12378.23 345
12379.28 333
12380.33 362
12381.38 355
12382.43 360
12383.49 360
12384.54 361
12385.59 352
12386.64 358
12387.69 350
12388.74 313
12389.79 350
12390.84 365
12391.90 326
12392.95 360
12394.00 362
12395.05 381
12396.10 358
12397.15 374
12398.21 336
12399.26 364
12400.31 346
12401.36 338
12402.41 362
12403.47 379
12404.52 348
12405.57 375
12406.62 355
12407.67 357
12408.73 366
12409.78 357
12410.83 330
12411.88 326
12412.94 349
12413.99 342
12415.04 344
12416.09 409
12417.15 398
12418.20 420
12419.25 394
12420.30 353
12421.36 341
12422.41 376
12423.46 371
12424.52 362
12425.57 356
12426.62 332
12427.67 386
12428.73 365
12429.78 344
12430.83 333
12431.89 341
12432.94 363
12433.99 346
12435.05 354
12436.10 327
12437.15 367
12438.21 395
12439.26 360
12440.31 368
12441.37 401
12442.42 381
12443.47 406
12444.53 395
12445.58 409
12446.64 359
12447.69 389
12448.74 368
12449.80 366
12450.85 344
12451.91 372
12452.96 381
12454.01 376
12455.07 339
12456.12 391
12457.18 390
12458.23 377
12459.29 388
12460.34 387
12461.39 368
12462.45 335
12463.50 361
12464.56 358
12465.61 374
12466.67 352
12467.72 369
12468.78 353
12469.83 356
12470.89 363
12471.94 344
12473.00 350
12474.05 345
12475.11 348
12476.16 375
12477.22 355
12478.27 359
12479.33 374
12480.38 349
12481.44 352
12482.49 342
12483.55 381
12484.60 389
12485.66 390
12486.71 352
12487.77 389
12488.83 414
12489.88 397
12490.94 381
12491.99 433
12493.05 386
12494.10 372
12495.16 370
12496.22 380
12497.27 352
12498.33 411
12499.38 418
12500.44 398
12501.50 386
12502.55 395
12503.61 449
12504.67 434
12505.72 366
12506.78 359
12507.83 423
12508.89 412
12509.95 413
12511.00 422
12512.06 390
12513.12 391
12514.17 368
12515.23 407
12516.29 406
12517.34 445
12518.40 490
12519.46 437
12520.52 431
12521.57 453
12522.63 496
12523.69 467
12524.74 476
12525.80 457
12526.86 486
12527.92 422
12528.97 454
12530.03 488
12531.09 522
12532.15 555
12533.20 625
12534.26 636
12535.32 670
12536.38 713
12537.43 741
12538.49 708
12539.55 690
12540.61 700
12541.66 709
12542.72 712
12543.78 549
12544.84 559
12545.90 531
12546.95 502
12548.01 481
12549.07 461
12550.13 448
12551.19 468
12552.25 490
12553.30 467
12554.36 440
12555.42 429
12556.48 409
12557.54 427
12558.60 459
12559.65 426
12560.71 392
12561.77 411
12562.83 432
12563.89 379
12564.95 396
12566.01 408
12567.07 375
12568.13 412
12569.18 414
12570.24 458
12571.30 416
12572.36 416
12573.42 371
12574.48 440
12575.54 445
12576.60 366
12577.66 385
12578.72 393
12579.78 426
12580.84 413
12581.90 411
12582.96 411
12584.02 411
12585.07 392
12586.13 434
12587.19 376
12588.25 427
12589.31 437
12590.37 411
12591.43 391
12592.49 399
12593.55 449
12594.61 432
12595.67 409
12596.73 402
12597.79 420
12598.86 456
12599.92 483
12600.98 482
12602.04 479
12603.10 496
12604.16 476
12605.22 432
12606.28 499
12607.34 492
12608.40 474
12609.46 526
12610.52 513
12611.58 489
12612.64 514
12613.70 563
12614.76 573
12615.83 608
12616.89 619
12617.95 623
12619.01 555
12620.07 574
12621.13 584
12622.19 613
12623.25 602
12624.32 571
12625.38 580
12626.44 519
12627.50 522
12628.56 462
12629.62 491
12630.68 472
12631.75 441
12632.81 513
12633.87 523
12634.93 481
12635.99 443
12637.05 422
12638.12 423
12639.18 406
12640.24 404
12641.30 425
12642.36 445
12643.43 450
12644.49 408
12645.55 415
12646.61 396
12647.68 429
12648.74 427
12649.80 423
12650.86 419
12651.93 419
12652.99 472
12654.05 397
12655.11 375
12656.18 416
12657.24 444
12658.30 410
12659.36 384
12660.43 386
12661.49 407
12662.55 418
12663.62 372
12664.68 355
12665.74 393
12666.81 392
12667.87 414
12668.93 413
12670.00 395
12671.06 391
12672.12 409
12673.19 426
12674.25 376
12675.31 375
12676.38 401
12677.44 395
12678.50 395
12679.57 423
12680.63 459
12681.69 424
12682.76 376
12683.82 371
12684.89 408
12685.95 422
12687.01 423
12688.08 436
12689.14 419
12690.21 444
12691.27 407
12692.33 463
12693.40 475
12694.46 435
12695.53 433
12696.59 437
12697.66 418
12698.72 426
12699.79 445
12700.85 411
12701.91 413
12702.98 454
12704.04 465
12705.11 452
12706.17 451
12707.24 424
12708.30 441
12709.37 475
12710.43 479
12711.50 469
12712.56 479
12713.63 447
12714.69 402
12715.76 367
12716.82 425
12717.89 426
12718.95 409
12720.02 420
12721.09 404
12722.15 408
12723.22 401
12724.28 384
12725.35 412
12726.41 385
12727.48 401
12728.54 395
12729.61 382
12730.68 388
12731.74 413
12732.81 446
12733.87 408
12734.94 341
12736.01 416
12737.07 377
12738.14 408
12739.20 395
12740.27 381
12741.34 387
12742.40 425
12743.47 363
12744.54 394
12745.60 386
12746.67 390
12747.74 387
12748.80 379
12749.87 336
12750.94 359
12752.00 362
12753.07 368
12754.14 323
12755.20 336
12756.27 404
12757.34 387
12758.40 349
12759.47 337
12760.54 347
12761.60 346
12762.67 360
12763.74 371
12764.81 362
12765.87 349
12766.94 358
12768.01 358
12769.08 342
12770.14 322
12771.21 330
12772.28 351
12773.35 363
12774.41 336
12775.48 326
12776.55 348
12777.62 394
12778.68 385
12779.75 404
12780.82 378
12781.89 363
12782.96 370
12784.02 356
12785.09 333
12786.16 334
12787.23 351
12788.30 337
12789.37 376
12790.43 375
12791.50 338
12792.57 372
12793.64 350
12794.71 338
12795.78 345
12796.84 341
12797.91 319
12798.98 300
12800.05 325
12801.12 304
12802.19 354
12803.26 317
12804.33 315
12805.40 293
12806.46 307
12807.53 352
12808.60 367
12809.67 314
12810.74 318
12811.81 343
12812.88 360
12813.95 331
12815.02 348
12816.09 345
12817.16 315
12818.23 329
12819.30 380
12820.37 328
12821.44 330
12822.50 313
12823.57 311
12824.64 308
12825.71 336
12826.78 307
12827.85 357
12828.92 361
12829.99 377
12831.06 349
12832.13 327
12833.20 313
12834.27 342
12835.34 308
12836.41 351
12837.49 336
12838.56 339
12839.63 328
12840.70 337
12841.77 331
12842.84 318
12843.91 307
12844.98 294
12846.05 292
12847.12 295
12848.19 315
12849.26 365
12850.33 344
12851.40 304
12852.47 329
12853.55 338
12854.62 335
12855.69 294
12856.76 318
12857.83 283
12858.90 325
12859.97 360
12861.04 312
12862.11 278
12863.19 313
12864.26 349
12865.33 298
12866.40 291
12867.47 280
12868.54 361
12869.62 328
12870.69 329
12871.76 319
12872.83 316
12873.90 314
12874.97 306
12876.05 324
12877.12 308
12878.19 305
12879.26 334
12880.33 330
12881.41 315
12882.48 321
12883.55 298
12884.62 286
12885.70 295
12886.77 275
12887.84 334
12888.91 332
12889.98 313
12891.06 308
12892.13 313
12893.20 278
12894.28 315
12895.35 316
12896.42 288
12897.49 292
12898.57 266
12899.64 317
12900.71 321
12901.79 297
12902.86 290
12903.93 334
12905.00 323
12906.08 303
12907.15 297
12908.22 300
12909.30 277
12910.37 276
12911.44 302
12912.52 305
12913.59 347
12914.66 356
12915.74 324
12916.81 313
12917.89 278
12918.96 290
12920.03 309
12921.11 308
12922.18 279
12923.25 277
12924.33 311
12925.40 316
12926.48 314
12927.55 267
12928.62 281
12929.70 301
12930.77 277
12931.85 296
12932.92 313
12934.00 327
12935.07 288
12936.14 271
12937.22 273
12938.29 261
12939.37 306
12940.44 332
12941.52 277
12942.59 271
12943.67 310
12944.74 325
12945.82 315
12946.89 278
12947.97 271
12949.04 271
12950.12 357
12951.19 323
12952.27 283
12953.34 321
12954.42 316
12955.49 320
12956.57 289
12957.64 294
12958.72 313
12959.79 301
12960.87 323
12961.94 307
12963.02 310
12964.10 323
12965.17 318
12966.25 314
12967.32 324
12968.40 297
12969.47 323
12970.55 298
12971.63 325
12972.70 279
12973.78 278
12974.85 264
12975.93 296
12977.01 263
12978.08 272
12979.16 300
12980.23 307
12981.31 294
12982.39 316
12983.46 315
12984.54 285
12985.62 318
12986.69 285
12987.77 265
12988.85 290
12989.92 317
12991.00 305
12992.08 283
12993.15 287
12994.23 286
12995.31 314
12996.38 314
12997.46 319
12998.54 292
12999.61 292
13000.69 286
13001.77 284
13002.85 282
13003.92 322
13005.00 305
13006.08 286
13007.16 271
13008.23 296
13009.31 316
13010.39 291
13011.47 314
13012.54 301
13013.62 307
13014.70 269
13015.78 277
13016.85 310
13017.93 320
13019.01 281
13020.09 308
13021.17 283
13022.24 279
13023.32 310
13024.40 308
13025.48 292
13026.56 282
13027.63 312
13028.71 273
13029.79 272
13030.87 305
13031.95 340
13033.03 300
13034.10 330
13035.18 318
13036.26 297
13037.34 310
13038.42 308
13039.50 292
13040.58 305
13041.66 323
13042.73 341
13043.81 263
13044.89 308
13045.97 272
13047.05 286
13048.13 299
13049.21 322
13050.29 288
13051.37 289
13052.45 276
13053.53 293
13054.60 336
13055.68 318
13056.76 307
13057.84 304
13058.92 288
13060.00 285
13061.08 339
13062.16 338
13063.24 284
13064.32 300
13065.40 318
13066.48 320
13067.56 317
13068.64 329
13069.72 365
13070.80 308
13071.88 297
13072.96 308
13074.04 314
13075.12 275
13076.20 282
13077.28 291
13078.36 305
13079.44 304
13080.52 312
13081.60 284
13082.68 303
13083.76 287
13084.84 312
13085.93 317
13087.01 324
13088.09 305
13089.17 326
13090.25 319
13091.33 299
13092.41 290
13093.49 302
13094.57 307
13095.65 299
13096.73 291
13097.82 293
13098.90 313
13099.98 287
13101.06 290
13102.14 287
13103.22 295
13104.30 322
13105.38 303
13106.47 328
13107.55 328
13108.63 297
13109.71 304
13110.79 343
13111.87 300
13112.96 286
13114.04 301
13115.12 283
13116.20 292
13117.28 267
13118.37 303
13119.45 331
13120.53 284
13121.61 309
13122.69 322
13123.78 306
13124.86 300
13125.94 301
13127.02 303
13128.11 294
13129.19 302
13130.27 298
13131.35 300
13132.44 307
13133.52 291
13134.60 301
13135.68 298
13136.77 284
13137.85 289
13138.93 277
13140.01 312
13141.10 326
13142.18 339
13143.26 291
13144.35 296
13145.43 327
13146.51 325
13147.60 287
13148.68 273
13149.76 269
13150.85 295
13151.93 294
13153.01 292
13154.10 269
13155.18 296
13156.26 304
13157.35 277
13158.43 300
13159.51 270
13160.60 283
13161.68 297
13162.77 307
13163.85 279
13164.93 272
13166.02 302
13167.10 298
13168.19 321
13169.27 300
13170.35 294
13171.44 289
13172.52 307
13173.61 323
13174.69 298
13175.78 304
13176.86 301
13177.94 265
13179.03 333
13180.11 314
13181.20 264
13182.28 269
13183.37 293
13184.45 303
13185.54 271
13186.62 304
13187.71 279
13188.79 303
13189.88 254
13190.96 292
13192.05 270
13193.13 277
13194.22 255
13195.30 310
13196.39 280
13197.47 302
13198.56 328
13199.64 335
13200.73 315
13201.81 265
13202.90 305
13203.98 291
13205.07 343
13206.16 293
13207.24 317
13208.33 299
13209.41 316
13210.50 287
13211.58 313
13212.67 326
13213.76 280
13214.84 289
13215.93 293
13217.01 298
13218.10 268
13219.19 316
13220.27 309
13221.36 300
13222.45 310
13223.53 307
13224.62 334
13225.70 307
13226.79 296
13227.88 280
13228.96 309
13230.05 294
13231.14 284
13232.22 312
13233.31 312
13234.40 317
13235.48 301
13236.57 321
13237.66 307
13238.74 284
13239.83 316
13240.92 288
13242.01 274
13243.09 279
13244.18 315
13245.27 328
13246.35 305
13247.44 288
13248.53 313
13249.62 304
13250.70 305
13251.79 305
13252.88 266
13253.97 286
13255.05 290
13256.14 345
13257.23 291
13258.32 301
13259.41 321
13260.49 331
13261.58 271
13262.67 303
13263.76 323
13264.85 344
13265.93 305
13267.02 274
13268.11 300
13269.20 311
13270.29 306
13271.37 310
13272.46 328
13273.55 336
13274.64 317
13275.73 309
13276.82 330
13277.91 323
13278.99 343
13280.08 340
13281.17 314
13282.26 307
13283.35 353
13284.44 326
13285.53 289
13286.62 334
13287.70 328
13288.79 300
13289.88 309
13290.97 336
13292.06 317
13293.15 336
13294.24 346
13295.33 360
13296.42 342
13297.51 295
13298.60 366
13299.69 340
13300.78 321
13301.87 308
13302.95 343
13304.04 318
13305.13 313
13306.22 308
13307.31 347
13308.40 302
13309.49 340
13310.58 311
13311.67 334
13312.76 361
13313.85 327
13314.94 339
13316.03 342
13317.12 323
13318.21 332
13319.30 328
13320.39 346
13321.48 336
13322.58 343
13323.67 331
13324.76 290
13325.85 365
13326.94 314
13328.03 367
13329.12 301
13330.21 312
13331.30 274
13332.39 347
13333.48 369
13334.57 346
13335.66 331
13336.75 335
13337.85 328
13338.94 321
13340.03 353
13341.12 344
13342.21 343
13343.30 374
13344.39 323
13345.48 304
13346.58 338
13347.67 345
13348.76 331
13349.85 329
13350.94 362
13352.03 354
13353.12 332
13354.22 342
13355.31 304
13356.40 353
13357.49 330
13358.58 352
13359.68 343
13360.77 319
13361.86 356
13362.95 351
13364.04 333
13365.14 344
13366.23 333
13367.32 383
13368.41 327
13369.51 328
13370.60 346
13371.69 340
13372.78 367
13373.87 356
13374.97 345
13376.06 344
13377.15 396
13378.25 364
13379.34 362
13380.43 385
13381.52 390
13382.62 342
13383.71 345
13384.80 343
13385.90 333
13386.99 358
13388.08 318
13389.17 341
13390.27 350
13391.36 313
13392.45 328
13393.55 371
13394.64 362
13395.73 344
13396.83 325
13397.92 359
13399.02 353
13400.11 359
13401.20 313
13402.30 335
13403.39 342
13404.48 365
13405.58 349
13406.67 298
13407.77 351
13408.86 337
13409.95 337
13411.05 299
13412.14 349
13413.24 332
13414.33 358
13415.42 350
13416.52 328
13417.61 307
13418.71 304
13419.80 330
13420.90 324
13421.99 351
13423.08 318
13424.18 313
13425.27 326
13426.37 334
13427.46 330
13428.56 313
13429.65 374
13430.75 367
13431.84 326
13432.94 326
13434.03 338
13435.13 329
13436.22 351
13437.32 345
13438.41 330
13439.51 352
13440.60 334
13441.70 344
13442.79 331
13443.89 326
13444.98 370
13446.08 377
13447.18 379
13448.27 334
13449.37 317
13450.46 370
13451.56 356
13452.65 345
13453.75 288
13454.85 332
13455.94 336
13457.04 347
13458.13 339
13459.23 326
13460.33 377
13461.42 369
13462.52 343
13463.61 338
13464.71 364
13465.81 377
13466.90 404
13468.00 386
13469.10 372
13470.19 365
13471.29 382
13472.38 340
13473.48 378
13474.58 345
13475.67 357
13476.77 364
13477.87 341
13478.96 320
13480.06 366
13481.16 399
13482.26 391
13483.35 339
13484.45 359
13485.55 419
13486.64 378
13487.74 362
13488.84 348
13489.94 344
13491.03 345
13492.13 368
13493.23 360
13494.32 378
13495.42 368
13496.52 399
13497.62 379
13498.72 382
13499.81 355
13500.91 347
13502.01 367
13503.11 336
13504.20 371
13505.30 396
13506.40 402
13507.50 438
13508.60 432
13509.69 391
13510.79 414
13511.89 404
13512.99 427
13514.09 400
13515.18 442
13516.28 424
13517.38 467
13518.48 415
13519.58 423
13520.68 430
13521.78 405
13522.87 409
13523.97 404
13525.07 395
13526.17 314
13527.27 360
13528.37 350
13529.47 370
13530.57 366
13531.66 364
13532.76 331
13533.86 371
13534.96 359
13536.06 392
13537.16 351
13538.26 353
13539.36 343
13540.46 387
13541.56 351
13542.66 331
13543.76 348
13544.86 353
13545.96 355
13547.05 329
13548.15 366
13549.25 361
13550.35 363
13551.45 332
13552.55 327
13553.65 328
13554.75 331
13555.85 337
13556.95 344
13558.05 313
13559.15 311
13560.25 352
13561.35 330
13562.45 324
13563.55 334
13564.65 311
13565.75 345
13566.85 314
13567.96 307
13569.06 316
13570.16 348
13571.26 350
13572.36 314
13573.46 353
13574.56 352
13575.66 345
13576.76 311
13577.86 330
13578.96 348
13580.06 341
13581.16 346
13582.27 327
13583.37 327
13584.47 326
13585.57 315
13586.67 373
13587.77 337
13588.87 350
13589.97 358
13591.08 299
13592.18 319
13593.28 358
13594.38 364
13595.48 370
13596.58 359
13597.68 360
13598.79 328
13599.89 322
13600.99 348
13602.09 350
13603.19 420
13604.30 389
13605.40 352
13606.50 335
13607.60 340
13608.70 342
13609.81 358
13610.91 374
13612.01 312
13613.11 339
13614.21 307
13615.32 371
13616.42 380
13617.52 337
13618.62 337
13619.73 331
13620.83 376
13621.93 363
13623.03 345
13624.14 320
13625.24 335
13626.34 369
13627.45 357
13628.55 350
13629.65 348
13630.75 355
13631.86 355
13632.96 345
13634.06 351
13635.17 369
13636.27 350
13637.37 354
13638.48 320
13639.58 403
13640.68 364
13641.79 348
13642.89 316
13643.99 342
13645.10 353
13646.20 362
13647.30 396
13648.41 349
13649.51 354
13650.62 357
13651.72 323
13652.82 352
13653.93 368
13655.03 346
13656.14 353
13657.24 364
13658.34 341
13659.45 357
13660.55 407
13661.66 336
13662.76 320
13663.87 339
13664.97 365
13666.07 352
13667.18 371
13668.28 360
13669.39 371
13670.49 341
13671.60 373
13672.70 360
13673.81 335
13674.91 373
13676.02 398
13677.12 340
13678.23 363
13679.33 385
13680.44 394
13681.54 411
13682.65 389
13683.75 396
13684.86 408
13685.96 412
13687.07 415
13688.17 381
13689.28 399
13690.38 400
13691.49 384
13692.59 396
13693.70 414
13694.80 410
13695.91 407
13697.02 394
13698.12 400
13699.23 403
13700.33 378
13701.44 400
13702.55 403
13703.65 412
13704.76 423
13705.86 397
13706.97 382
13708.08 438
13709.18 444
13710.29 432
13711.39 416
13712.50 417
13713.61 427
13714.71 401
13715.82 417
13716.93 479
13718.03 416
13719.14 473
13720.25 474
13721.35 464
13722.46 503
13723.57 486
13724.67 508
13725.78 483
13726.89 573
13727.99 563
13729.10 545
13730.21 545
13731.31 558
13732.42 511
13733.53 514
13734.64 528
13735.74 480
13736.85 507
13737.96 457
13739.07 448
13740.17 450
13741.28 442
13742.39 472
13743.50 396
13744.60 392
13745.71 413
13746.82 383
13747.93 380
13749.03 425
13750.14 385
13751.25 373
13752.36 414
13753.47 425
13754.57 399
13755.68 369
13756.79 356
13757.90 415
13759.01 440
13760.11 396
13761.22 355
13762.33 344
13763.44 357
13764.55 397
13765.66 397
13766.76 403
13767.87 401
13768.98 389
13770.09 412
13771.20 405
13772.31 359
13773.42 361
13774.53 388
13775.63 403
13776.74 402
13777.85 439
13778.96 379
13780.07 382
13781.18 369
13782.29 407
13783.40 439
13784.51 398
13785.62 479
13786.73 459
13787.83 431
13788.94 430
13790.05 413
13791.16 404
13792.27 462
13793.38 418
13794.49 421
13795.60 391
13796.71 418
13797.82 426
13798.93 367
13800.04 381
13801.15 403
13802.26 362
13803.37 444
13804.48 398
13805.59 369
13806.70 368
13807.81 362
13808.92 401
13810.03 369
13811.14 434
13812.25 376
13813.36 341
13814.47 369
13815.58 369
13816.69 382
13817.80 360
13818.91 346
13820.03 387
13821.14 367
13822.25 365
13823.36 351
13824.47 344
13825.58 381
13826.69 324
13827.80 385
13828.91 354
13830.02 346
13831.13 365
13832.25 379
13833.36 368
13834.47 328
13835.58 340
13836.69 356
13837.80 366
13838.91 344
13840.02 306
13841.14 350
13842.25 372
13843.36 342
13844.47 341
13845.58 324
13846.69 341
13847.81 353
13848.92 346
13850.03 338
13851.14 350
13852.25 373
13853.37 411
13854.48 340
13855.59 337
13856.70 331
13857.81 363
13858.93 377
13860.04 353
13861.15 347
13862.26 349
13863.38 342
13864.49 322
13865.60 342
13866.71 349
13867.83 364
13868.94 360
13870.05 374
13871.16 347
13872.28 366
13873.39 365
13874.50 340
13875.61 390
13876.73 381
13877.84 384
13878.95 369
13880.07 402
13881.18 362
13882.29 363
13883.41 381
13884.52 355
13885.63 369
13886.75 359
13887.86 338
13888.97 356
13890.09 364
13891.20 416
13892.31 395
13893.43 362
13894.54 382
13895.65 404
13896.77 368
13897.88 390
13899.00 350
13900.11 362
13901.22 368
13902.34 381
13903.45 429
13904.57 405
13905.68 406
13906.79 404
13907.91 405
13909.02 420
13910.14 414
13911.25 432
13912.37 413
13913.48 406
13914.59 408
13915.71 416
13916.82 374
13917.94 389
13919.05 400
13920.17 395
13921.28 359
13922.40 365
13923.51 361
13924.63 374
13925.74 373
13926.86 348
13927.97 322
13929.09 340
13930.20 402
13931.32 364
13932.43 368
13933.55 364
13934.66 359
13935.78 351
13936.89 343
13938.01 344
13939.12 355
13940.24 332
13941.35 370
13942.47 341
13943.59 316
13944.70 289
13945.82 332
13946.93 354
13948.05 369
13949.16 363
13950.28 345
13951.40 363
13952.51 358
13953.63 355
13954.74 347
13955.86 340
13956.98 359
13958.09 360
13959.21 331
13960.33 322
13961.44 308
13962.56 322
13963.67 338
13964.79 364
13965.91 305
13967.02 310
13968.14 368
13969.26 363
13970.37 344
13971.49 347
13972.61 357
13973.72 369
13974.84 349
13975.96 336
13977.08 334
13978.19 322
13979.31 335
13980.43 345
13981.54 311
13982.66 318
13983.78 307
13984.90 346
13986.01 341
13987.13 333
13988.25 332
13989.37 339
13990.48 324
13991.60 332
13992.72 321
13993.84 344
13994.95 297
13996.07 350
13997.19 336
13998.31 342
13999.42 370
14000.54 319
14001.66 311
14002.78 285
14003.90 330
14005.01 333
14006.13 342
14007.25 339
14008.37 340
14009.49 330
14010.61 337
14011.72 324
14012.84 300
14013.96 329
14015.08 333
14016.20 318
14017.32 333
14018.43 365
14019.55 354
14020.67 334
14021.79 351
14022.91 350
14024.03 356
14025.15 308
14026.27 339
14027.39 348
14028.50 313
14029.62 333
14030.74 361
14031.86 347
14032.98 362
14034.10 306
14035.22 328
14036.34 310
14037.46 335
14038.58 324
14039.70 356
14040.82 338
14041.94 358
14043.06 314
14044.18 338
14045.30 355
14046.41 312
14047.53 361
14048.65 373
14049.77 356
14050.89 351
14052.01 368
14053.13 340
14054.25 349
14055.37 353
14056.49 352
14057.61 351
14058.74 362
14059.86 390
14060.98 395
14062.10 381
14063.22 370
14064.34 341
14065.46 332
14066.58 337
14067.70 339
14068.82 402
14069.94 393
14071.06 380
14072.18 387
14073.30 429
14074.42 389
14075.54 398
14076.66 397
14077.79 369
14078.91 384
14080.03 380
14081.15 417
14082.27 411
14083.39 370
14084.51 384
14085.63 430
14086.76 405
14087.88 402
14089.00 429
14090.12 402
14091.24 409
14092.36 455
14093.48 417
14094.61 416
14095.73 433
14096.85 437
14097.97 450
14099.09 437
14100.22 500
14101.34 503
14102.46 504
14103.58 458
14104.70 517
14105.83 464
14106.95 506
14108.07 514
14109.19 528
14110.31 508
14111.44 542
14112.56 506
14113.68 518
14114.80 524
14115.93 548
14117.05 537
14118.17 500
14119.29 488
14120.42 465
14121.54 451
14122.66 446
14123.79 391
14124.91 364
14126.03 367
14127.15 356
14128.28 405
14129.40 371
14130.52 379
14131.65 378
14132.77 351
14133.89 384
14135.02 391
14136.14 347
14137.26 321
14138.39 381
14139.51 377
14140.63 341
14141.76 306
14142.88 304
14144.00 321
14145.13 292
14146.25 303
14147.38 313
14148.50 300
14149.62 336
14150.75 352
14151.87 331
14152.99 338
14154.12 307
14155.24 337
14156.37 339
14157.49 323
14158.62 323
14159.74 311
14160.86 291
14161.99 301
14163.11 309
14164.24 321
14165.36 358
14166.49 363
14167.61 317
14168.74 305
14169.86 312
14170.99 280
14172.11 344
14173.23 331
14174.36 333
14175.48 312
14176.61 330
14177.73 330
14178.86 324
14179.98 285
14181.11 287
14182.23 304
14183.36 299
14184.49 315
14185.61 295
14186.74 284
14187.86 328
14188.99 348
14190.11 320
14191.24 322
14192.36 289
14193.49 328
14194.61 329
14195.74 319
14196.87 310
14197.99 326
14199.12 356
14200.24 337
14201.37 295
14202.50 324
14203.62 292
14204.75 322
14205.87 316
14207.00 353
14208.13 311
14209.25 330
14210.38 333
14211.50 309
14212.63 288
14213.76 312
14214.88 334
14216.01 314
14217.14 313
14218.26 308
14219.39 324
14220.52 307
14221.64 303
14222.77 282
14223.90 295
14225.02 293
14226.15 320
14227.28 281
14228.41 253
14229.53 297
14230.66 321
14231.79 327
14232.91 310
14234.04 301
14235.17 318
14236.30 296
14237.42 254
14238.55 276
14239.68 313
14240.81 279
14241.93 288
14243.06 295
14244.19 300
14245.32 274
14246.44 278
14247.57 289
14248.70 277
14249.83 235
14250.95 257
14252.08 293
14253.21 286
14254.34 263
14255.47 294
14256.59 266
14257.72 294
14258.85 299
14259.98 280
14261.11 303
14262.24 279
14263.36 299
14264.49 250
14265.62 270
14266.75 302
14267.88 280
14269.01 272
14270.14 254
14271.26 263
14272.39 259
14273.52 279
14274.65 265
14275.78 251
14276.91 254
14278.04 239
14279.17 258
14280.30 268
14281.42 250
14282.55 246
14283.68 254
14284.81 270
14285.94 259
14287.07 250
14288.20 263
14289.33 247
14290.46 257
14291.59 275
14292.72 253
14293.85 248
14294.98 268
14296.11 243
14297.24 289
14298.37 251
14299.50 277
14300.63 269
14301.76 284
14302.89 278
14304.02 238
14305.15 246
14306.28 270
14307.41 291
14308.54 267
14309.67 258
14310.80 252
14311.93 253
14313.06 237
14314.19 248
14315.32 260
14316.45 249
14317.58 261
14318.71 273
14319.84 276
14320.97 248
14322.10 241
14323.23 258
14324.36 241
14325.49 234
14326.63 225
14327.76 241
14328.89 249
14330.02 263
14331.15 250
14332.28 240
14333.41 212
14334.54 215
14335.67 218
14336.81 230
14337.94 249
14339.07 243
14340.20 291
14341.33 274
14342.46 237
14343.59 242
14344.73 230
14345.86 215
14346.99 225
14348.12 232
14349.25 256
14350.38 228
14351.52 248
14352.65 268
14353.78 226
14354.91 254
14356.04 230
14357.18 234
14358.31 239
14359.44 225
14360.57 232
14361.71 230
14362.84 235
14363.97 246
14365.10 263
14366.24 241
14367.37 254
14368.50 236
14369.63 241
14370.77 223
14371.90 269
14373.03 250
14374.16 245
14375.30 237
14376.43 216
14377.56 252
14378.70 236
14379.83 220
14380.96 216
14382.09 278
14383.23 262
14384.36 240
14385.49 234
14386.63 216
14387.76 216
14388.89 205
14390.03 231
14391.16 210
14392.29 222
14393.43 223
14394.56 251
14395.70 229
14396.83 256
14397.96 210
14399.10 212
14400.23 240
14401.36 244
14402.50 232
14403.63 245
14404.77 247
14405.90 215
14407.03 225
14408.17 256
14409.30 218
14410.44 208
14411.57 236
14412.71 235
14413.84 242
14414.97 219
14416.11 213
14417.24 237
14418.38 218
14419.51 215
14420.65 228
14421.78 210
14422.92 222
14424.05 236
14425.19 247
14426.32 246
14427.46 234
14428.59 215
14429.73 204
14430.86 230
14432.00 227
14433.13 215
14434.27 195
14435.40 198
14436.54 210
14437.67 223
14438.81 208
14439.94 214
14441.08 215
14442.21 219
14443.35 228
14444.48 214
14445.62 249
14446.76 233
14447.89 254
14449.03 221
14450.16 225
14451.30 239
14452.43 236
14453.57 229
14454.71 241
14455.84 210
14456.98 244
14458.11 224
14459.25 231
14460.39 245
14461.52 223
14462.66 239
14463.80 251
14464.93 273
14466.07 230
14467.20 248
14468.34 221
14469.48 246
14470.61 271
14471.75 252
14472.89 245
14474.02 237
14475.16 257
14476.30 250
14477.43 239
14478.57 274
14479.71 267
14480.85 291
14481.98 270
14483.12 273
14484.26 244
14485.39 264
14486.53 257
14487.67 244
14488.81 247
14489.94 280
14491.08 261
14492.22 241
14493.36 216
14494.49 231
14495.63 251
14496.77 276
14497.91 282
14499.04 238
14500.18 233
14501.32 261
14502.46 293
14503.59 233
14504.73 244
14505.87 252
14507.01 285
14508.15 254
14509.28 240
14510.42 235
14511.56 265
14512.70 242
14513.84 232
14514.98 254
14516.11 268
14517.25 246
14518.39 247
14519.53 230
14520.67 251
14521.81 236
14522.95 230
14524.08 242
14525.22 206
14526.36 238
14527.50 297
14528.64 292
14529.78 242
14530.92 255
14532.06 266
14533.20 229
14534.33 231
14535.47 267
14536.61 240
14537.75 263
14538.89 266
14540.03 239
14541.17 248
14542.31 266
14543.45 249
14544.59 244
14545.73 232
14546.87 241
14548.01 255
14549.15 276
14550.29 252
14551.43 230
14552.57 253
14553.71 272
14554.85 268
14555.99 228
14557.13 254
14558.27 217
14559.41 238
14560.55 242
14561.69 254
14562.83 272
14563.97 220
14565.11 199
14566.25 231
14567.39 245
14568.53 267
14569.67 229
14570.81 216
14571.95 242
14573.09 229
14574.23 208
14575.37 274
14576.51 248
14577.65 242
14578.79 213
14579.94 236
14581.08 243
14582.22 254
14583.36 236
14584.50 262
14585.64 271
14586.78 249
14587.92 243
14589.06 239
14590.21 221
14591.35 207
14592.49 261
14593.63 247
14594.77 257
14595.91 272
14597.05 250
14598.20 219
14599.34 244
14600.48 275
14601.62 238
14602.76 236
14603.90 249
14605.05 237
14606.19 240
14607.33 219
14608.47 228
14609.61 262
14610.76 253
14611.90 240
14613.04 236
14614.18 253
14615.32 255
14616.47 251
14617.61 220
14618.75 240
14619.89 243
14621.04 232
14622.18 223
14623.32 214
14624.46 240
14625.61 274
14626.75 278
14627.89 231
14629.04 244
14630.18 225
14631.32 248
14632.46 210
14633.61 250
14634.75 236
14635.89 255
14637.04 286
14638.18 269
14639.32 240
14640.47 227
14641.61 235
14642.75 244
14643.90 275
14645.04 274
14646.18 263
14647.33 248
14648.47 260
14649.61 267
14650.76 250
14651.90 282
14653.05 255
14654.19 248
14655.33 240
14656.48 235
14657.62 217
14658.76 210
14659.91 240
14661.05 247
14662.20 262
14663.34 233
14664.49 209
14665.63 249
14666.77 246
14667.92 252
14669.06 270
14670.21 236
14671.35 246
14672.50 236
14673.64 236
14674.79 240
14675.93 201
14677.07 218
14678.22 255
14679.36 218
14680.51 233
14681.65 227
14682.80 214
14683.94 220
14685.09 254
14686.23 203
14687.38 226
14688.52 229
14689.67 228
14690.81 223
14691.96 232
14693.10 257
14694.25 209
14695.40 228
14696.54 212
14697.69 242
14698.83 227
14699.98 242
14701.12 251
14702.27 227
14703.41 202
14704.56 202
14705.71 231
14706.85 203
14708.00 206
14709.14 181
14710.29 189
14711.44 202
14712.58 190
14713.73 221
14714.87 210
14716.02 224
14717.17 230
14718.31 227
14719.46 193
14720.61 209
14721.75 211
14722.90 237
14724.05 207
14725.19 192
14726.34 208
14727.49 205
14728.63 204
14729.78 194
14730.93 213
14732.07 204
14733.22 200
14734.37 218
14735.51 216
14736.66 199
14737.81 234
14738.95 224
14740.10 201
14741.25 173
14742.40 187
14743.54 176
14744.69 187
14745.84 207
14746.99 198
14748.13 198
14749.28 210
14750.43 207
14751.58 203
14752.72 233
14753.87 224
14755.02 208
14756.17 196
14757.31 190
14758.46 196
14759.61 200
14760.76 189
14761.91 175
14763.05 211
14764.20 195
14765.35 172
14766.50 189
14767.65 193
14768.80 208
14769.94 188
14771.09 211
14772.24 215
14773.39 203
14774.54 183
14775.69 183
14776.83 227
14777.98 214
14779.13 200
14780.28 200
14781.43 222
14782.58 230
14783.73 191
14784.88 202
14786.03 213
14787.17 201
14788.32 212
14789.47 223
14790.62 204
14791.77 211
14792.92 202
14794.07 187
14795.22 223
14796.37 161
14797.52 181
14798.67 191
14799.82 210
14800.97 166
14802.12 208
14803.26 214
14804.41 216
14805.56 191
14806.71 192
14807.86 186
14809.01 216
14810.16 218
14811.31 197
14812.46 201
14813.61 212
14814.76 215
14815.91 200
14817.06 206
14818.21 225
14819.36 217
14820.51 209
14821.66 179
14822.82 205
14823.97 207
14825.12 211
14826.27 239
14827.42 195
14828.57 215
14829.72 188
14830.87 175
14832.02 206
14833.17 212
14834.32 206
14835.47 188
14836.62 220
14837.77 211
14838.93 183
14840.08 206
14841.23 227
14842.38 200
14843.53 208
14844.68 207
14845.83 201
14846.98 203
14848.14 211
14849.29 190
14850.44 191
14851.59 210
14852.74 219
14853.89 200
14855.04 204
14856.20 193
14857.35 203
14858.50 202
14859.65 179
14860.80 192
14861.96 152
14863.11 181
14864.26 208
14865.41 203
14866.56 202
14867.72 201
14868.87 171
14870.02 192
14871.17 186
14872.32 188
14873.48 213
14874.63 217
14875.78 210
14876.93 178
14878.09 206
14879.24 195
14880.39 211
14881.54 203
14882.70 209
14883.85 230
14885.00 226
14886.16 243
14887.31 193
14888.46 201
14889.61 239
14890.77 222
14891.92 189
14893.07 187
14894.23 199
14895.38 224
14896.53 208
14897.69 204
14898.84 212
14899.99 225
14901.15 203
14902.30 204
14903.45 165
14904.61 160
14905.76 186
14906.91 168
14908.07 200
14909.22 166
14910.38 236
14911.53 211
14912.68 200
14913.84 187
14914.99 174
14916.15 198
14917.30 190
14918.45 205
14919.61 162
14920.76 172
14921.92 171
14923.07 193
14924.22 193
14925.38 163
14926.53 166
14927.69 207
14928.84 190
14930.00 153
14931.15 151
14932.31 196
14933.46 211
14934.62 185
14935.77 169
14936.93 189
14938.08 187
14939.24 200
14940.39 216
14941.55 203
14942.70 211
14943.86 208
14945.01 214
14946.17 182
14947.32 170
14948.48 192
14949.63 224
14950.79 183
14951.94 199
14953.10 184
14954.25 200
14955.41 197
14956.56 205
14957.72 192
14958.88 200
14960.03 191
14961.19 176
14962.34 223
14963.50 172
14964.65 178
14965.81 161
14966.97 215
14968.12 189
14969.28 152
14970.43 192
14971.59 208
14972.75 177
14973.90 191
14975.06 201
14976.22 184
14977.37 196
14978.53 182
14979.69 172
14980.84 181
14982.00 157
14983.16 162
14984.31 195
14985.47 183
14986.63 196
14987.78 197
14988.94 197
14990.10 185
14991.25 197
14992.41 187
14993.57 191
14994.72 225
14995.88 221
14997.04 196
14998.20 154
14999.35 201
15000.51 182
15001.67 192
15002.82 191
15003.98 194
15005.14 181
15006.30 192
15007.45 159
15008.61 157
15009.77 192
15010.93 209
15012.09 218
15013.24 178
15014.40 191
15015.56 192
15016.72 181
15017.87 205
15019.03 204
15020.19 174
15021.35 211
15022.51 189
15023.67 189
15024.82 178
15025.98 198
15027.14 186
15028.30 177
15029.46 163
15030.62 182
15031.77 215
15032.93 167
15034.09 170
15035.25 211
15036.41 213
15037.57 180
15038.73 200
15039.88 213
15041.04 188
15042.20 173
15043.36 203
15044.52 183
15045.68 182
15046.84 170
15048.00 203
15049.16 183
15050.32 184
15051.47 183
15052.63 203
15053.79 183
15054.95 165
15056.11 175
15057.27 200
15058.43 202
15059.59 156
15060.75 178
15061.91 223
15063.07 226
15064.23 215
15065.39 190
15066.55 175
15067.71 189
15068.87 150
15070.03 165
15071.19 181
15072.35 188
15073.51 213
15074.67 203
15075.83 189
15076.99 182
15078.15 185
15079.31 195
15080.47 181
15081.63 160
15082.79 191
15083.95 191
15085.11 187
15086.27 188
15087.43 176
15088.59 199
15089.76 178
15090.92 181
15092.08 176
15093.24 180
15094.40 189
15095.56 189
15096.72 162
15097.88 175
15099.04 196
15100.20 177
15101.37 183
15102.53 188
15103.69 186
15104.85 207
15106.01 180
15107.17 165
15108.33 188
15109.50 199
15110.66 213
15111.82 210
15112.98 204
15114.14 169
15115.30 167
15116.47 170
15117.63 177
15118.79 160
15119.95 174
15121.11 189
15122.27 190
15123.44 164
15124.60 172
15125.76 185
15126.92 188
15128.09 168
15129.25 149
15130.41 195
15131.57 166
15132.73 171
15133.90 173
15135.06 192
15136.22 189
15137.38 175
15138.55 180
15139.71 174
15140.87 203
15142.04 150
15143.20 181
15144.36 187
15145.52 193
15146.69 199
15147.85 213
15149.01 212
15150.18 193
15151.34 184
15152.50 176
15153.67 162
15154.83 185
15155.99 194
15157.16 185
15158.32 176
15159.48 163
15160.65 194
15161.81 191
15162.97 166
15164.14 172
15165.30 193
15166.46 196
15167.63 176
15168.79 160
15169.95 168
15171.12 192
15172.28 200
15173.45 168
15174.61 179
15175.77 164
15176.94 172
15178.10 183
15179.27 181
15180.43 200
15181.60 167
15182.76 191
15183.92 170
15185.09 192
15186.25 188
15187.42 196
15188.58 185
15189.75 185
15190.91 179
15192.08 188
15193.24 197
15194.41 156
15195.57 178
15196.74 179
15197.90 173
15199.07 162
15200.23 195
15201.40 186
15202.56 195
15203.73 209
15204.89 181
15206.06 181
15207.22 189
15208.39 208
15209.55 191
15210.72 182
15211.88 190
15213.05 203
15214.21 181
15215.38 182
15216.54 175
15217.71 184
15218.88 165
15220.04 180
15221.21 209
15222.37 191
15223.54 194
15224.71 212
15225.87 196
15227.04 176
15228.20 193
15229.37 194
15230.54 223
15231.70 194
15232.87 186
15234.03 156
15235.20 180
15236.37 162
15237.53 185
15238.70 201
15239.87 219
15241.03 204
15242.20 200
15243.37 191
15244.53 197
15245.70 222
15246.87 189
15248.03 197
15249.20 189
15250.37 195
15251.53 188
15252.70 207
15253.87 186
15255.04 187
15256.20 189
15257.37 204
15258.54 190
15259.70 178
15260.87 188
15262.04 209
15263.21 184
15264.37 185
15265.54 223
15266.71 194
15267.88 203
15269.04 184
15270.21 177
15271.38 170
15272.55 159
15273.72 169
15274.88 180
15276.05 169
15277.22 178
15278.39 171
15279.56 184
15280.72 187
15281.89 190
15283.06 189
15284.23 194
15285.40 216
15286.56 192
15287.73 194
15288.90 193
15290.07 187
15291.24 174
15292.41 175
15293.58 148
15294.74 199
15295.91 186
15297.08 186
15298.25 166
15299.42 156
15300.59 162
15301.76 173
15302.93 194
15304.09 160
15305.26 192
15306.43 179
15307.60 180
15308.77 162
15309.94 185
15311.11 159
15312.28 206
15313.45 196
15314.62 167
15315.79 172
15316.96 170
15318.13 184
15319.30 188
15320.46 199
15321.63 183
15322.80 187
15323.97 179
15325.14 197
15326.31 195
15327.48 186
15328.65 193
15329.82 193
15330.99 179
15332.16 166
15333.33 177
15334.50 191
15335.67 184
15336.84 179
15338.01 175
15339.18 190
15340.36 183
15341.53 201
15342.70 190
15343.87 184
15345.04 178
15346.21 190
15347.38 215
15348.55 182
15349.72 199
15350.89 177
15352.06 192
15353.23 204
15354.40 198
15355.57 171
15356.75 169
15357.92 199
15359.09 205
15360.26 178
15361.43 159
15362.60 185
15363.77 183
15364.94 186
15366.11 177
15367.29 208
15368.46 175
15369.63 165
15370.80 147
15371.97 171
15373.14 152
15374.32 180
15375.49 166
15376.66 157
15377.83 186
15379.00 224
15380.17 217
15381.35 193
15382.52 181
15383.69 187
15384.86 188
15386.03 209
15387.21 196
15388.38 189
15389.55 171
15390.72 189
15391.90 205
15393.07 193
15394.24 204
15395.41 235
15396.59 188
15397.76 196
15398.93 204
15400.10 164
15401.28 193
15402.45 184
15403.62 159
15404.79 197
15405.97 187
15407.14 220
15408.31 165
15409.49 180
15410.66 202
15411.83 175
15413.01 173
15414.18 166
15415.35 198
15416.53 185
15417.70 202
15418.87 163
15420.05 202
15421.22 179
15422.39 180
15423.57 203
15424.74 202
15425.91 171
15427.09 174
15428.26 191
15429.43 195
15430.61 187
15431.78 189
15432.96 188
15434.13 191
15435.30 194
15436.48 191
15437.65 197
15438.83 186
15440.00 176
15441.17 191
15442.35 177
15443.52 222
15444.70 215
15445.87 181
15447.05 191
15448.22 153
15449.40 185
15450.57 182
15451.75 186
15452.92 185
15454.09 178
15455.27 173
15456.44 171
15457.62 182
15458.79 194
15459.97 186
15461.14 181
15462.32 170
15463.49 206
15464.67 201
15465.84 180
15467.02 178
15468.19 196
15469.37 197
15470.55 173
15471.72 193
15472.90 190
15474.07 197
15475.25 180
15476.42 183
15477.60 209
15478.77 208
15479.95 187
15481.13 188
15482.30 170
15483.48 161
15484.65 166
15485.83 201
15487.00 178
15488.18 181
15489.36 176
15490.53 194
15491.71 212
15492.89 188
15494.06 174
15495.24 174
15496.41 168
15497.59 148
15498.77 161
15499.94 164
15501.12 209
15502.30 175
15503.47 188
15504.65 168
15505.83 159
15507.00 175
15508.18 167
15509.36 174
15510.53 185
15511.71 162
15512.89 189
15514.06 199
15515.24 196
15516.42 180
15517.60 153
15518.77 170
15519.95 170
15521.13 182
15522.30 165
15523.48 158
15524.66 166
15525.84 200
15527.01 178
15528.19 171
15529.37 166
15530.55 175
15531.73 194
15532.90 185
15534.08 183
15535.26 168
15536.44 181
15537.61 183
15538.79 157
15539.97 172
15541.15 174
15542.33 174
15543.50 184
15544.68 207
15545.86 192
15547.04 176
15548.22 196
15549.40 200
15550.57 193
15551.75 182
15552.93 195
15554.11 180
15555.29 184
15556.47 184
15557.65 160
15558.82 183
15560.00 189
15561.18 203
15562.36 177
15563.54 185
15564.72 187
15565.90 203
15567.08 189
15568.26 186
15569.43 175
15570.61 185
15571.79 194
15572.97 190
15574.15 190
15575.33 176
15576.51 197
15577.69 175
15578.87 159
15580.05 174
15581.23 175
15582.41 194
15583.59 196
15584.77 179
15585.95 191
15587.13 198
15588.31 198
15589.49 177
15590.67 229
15591.85 184
15593.03 186
15594.21 204
15595.39 174
15596.57 196
15597.75 206
15598.93 213
15600.11 180
15601.29 176
15602.47 204
15603.65 228
15604.83 203
15606.01 202
15607.19 217
15608.37 178
15609.55 169
15610.73 173
15611.91 221
15613.09 198
15614.27 181
15615.45 203
15616.64 176
15617.82 188
15619.00 179
15620.18 188
15621.36 183
15622.54 177
15623.72 178
15624.90 174
15626.08 209
15627.27 220
15628.45 212
15629.63 189
15630.81 187
15631.99 203
15633.17 186
15634.35 164
15635.54 208
15636.72 178
15637.90 186
15639.08 191
15640.26 220
15641.45 194
15642.63 187
15643.81 190
15644.99 215
15646.17 185
15647.36 210
15648.54 180
15649.72 214
15650.90 202
15652.08 207
15653.27 252
15654.45 236
15655.63 253
15656.81 200
15658.00 205
15659.18 216
15660.36 205
15661.54 213
15662.73 197
15663.91 187
15665.09 206
15666.27 208
15667.46 204
15668.64 193
15669.82 179
15671.01 208
15672.19 230
15673.37 237
15674.56 218
15675.74 232
15676.92 243
15678.10 216
15679.29 235
15680.47 228
15681.65 218
15682.84 242
15684.02 214
15685.21 226
15686.39 211
15687.57 248
15688.76 224
15689.94 211
15691.12 258
15692.31 210
15693.49 211
15694.67 210
15695.86 177
15697.04 207
15698.23 216
15699.41 200
15700.59 188
15701.78 191
15702.96 217
15704.15 201
15705.33 179
15706.52 201
15707.70 207
15708.88 222
15710.07 200
15711.25 214
15712.44 220
15713.62 183
15714.81 196
15715.99 196
15717.18 188
15718.36 181
15719.55 237
15720.73 236
15721.92 212
15723.10 182
15724.29 212
15725.47 211
15726.66 200
15727.84 198
15729.03 186
15730.21 207
15731.40 194
15732.58 212
15733.77 198
15734.95 192
15736.14 240
15737.32 222
15738.51 212
15739.69 217
15740.88 198
15742.07 212
15743.25 229
15744.44 210
15745.62 193
15746.81 205
15747.99 227
15749.18 233
15750.37 201
15751.55 192
15752.74 206
15753.93 218
15755.11 216
15756.30 192
15757.48 224
15758.67 213
15759.86 204
15761.04 190
15762.23 201
15763.42 227
15764.60 232
15765.79 209
15766.98 226
15768.16 221
15769.35 242
15770.54 189
15771.72 194
15772.91 214
15774.10 216
15775.28 198
15776.47 212
15777.66 213
15778.84 233
15780.03 241
15781.22 204
15782.41 220
15783.59 202
15784.78 202
15785.97 197
15787.15 233
15788.34 225
15789.53 190
15790.72 193
15791.90 204
15793.09 230
15794.28 185
15795.47 197
15796.65 248
15797.84 251
15799.03 242
15800.22 216
15801.41 201
15802.59 220
15803.78 214
15804.97 220
15806.16 223
15807.35 207
15808.53 213
15809.72 222
15810.91 230
15812.10 195
15813.29 154
15814.48 183
15815.66 220
15816.85 203
15818.04 180
15819.23 184
15820.42 172
15821.61 201
15822.80 176
15823.98 190
15825.17 228
15826.36 181
15827.55 170
15828.74 185
15829.93 176
15831.12 203
15832.31 207
15833.50 187
15834.69 196
15835.87 185
15837.06 186
15838.25 197
15839.44 187
15840.63 198
15841.82 179
15843.01 192
15844.20 166
15845.39 174
15846.58 179
15847.77 209
15848.96 195
15850.15 204
15851.34 210
15852.53 201
15853.72 223
15854.91 192
15856.10 212
15857.29 207
15858.48 217
15859.67 197
15860.86 201
15862.05 181
15863.24 195
15864.43 197
15865.62 202
15866.81 190
15868.00 173
15869.19 214
15870.38 217
15871.57 193
15872.76 179
15873.95 219
15875.14 186
15876.33 204
15877.52 188
15878.72 199
15879.91 193
15881.10 202
15882.29 172
15883.48 199
15884.67 187
15885.86 187
15887.05 210
15888.24 197
15889.43 196
15890.63 204
15891.82 224
15893.01 211
15894.20 192
15895.39 194
15896.58 194
15897.77 209
15898.97 222
15900.16 194
15901.35 200
15902.54 195
15903.73 244
15904.92 223
15906.12 187
15907.31 195
15908.50 196
15909.69 215
15910.88 181
15912.08 193
15913.27 185
15914.46 195
15915.65 199
15916.85 205
15918.04 190
15919.23 177
15920.42 204
15921.61 173
15922.81 195
15924.00 208
15925.19 190
15926.38 191
15927.58 226
15928.77 204
15929.96 205
15931.16 180
15932.35 183
15933.54 224
15934.73 222
15935.93 194
15937.12 196
15938.31 235
15939.51 234
15940.70 233
15941.89 235
15943.09 205
15944.28 168
15945.47 206
15946.67 192
15947.86 207
15949.05 203
15950.25 181
15951.44 199
15952.63 212
15953.83 200
15955.02 183
15956.21 201
15957.41 170
15958.60 190
15959.80 225
15960.99 235
15962.18 220
15963.38 186
15964.57 166
15965.77 222
15966.96 217
15968.15 189
15969.35 181
15970.54 185
15971.74 199
15972.93 207
15974.13 184
15975.32 202
15976.51 194
15977.71 198
15978.90 199
15980.10 165
15981.29 185
15982.49 179
15983.68 163
15984.88 165
15986.07 179
15987.27 197
15988.46 192
15989.66 187
15990.85 178
15992.05 174
15993.24 175
15994.44 190
15995.63 192
15996.83 198
15998.02 170
15999.22 172
16000.41 188
16001.61 186
16002.80 197
16004.00 194
16005.20 186
16006.39 207
16007.59 189
16008.78 201
16009.98 182
16011.17 202
16012.37 164
16013.57 175
16014.76 187
16015.96 180
16017.15 166
16018.35 187
16019.55 170
16020.74 169
16021.94 159
16023.13 193
16024.33 194
16025.53 170
16026.72 208
16027.92 165
16029.12 188
16030.31 178
16031.51 178
16032.71 171
16033.90 171
16035.10 193
16036.30 203
16037.49 199
16038.69 205
16039.89 168
16041.08 152
16042.28 187
16043.48 177
16044.67 170
16045.87 210
16047.07 196
16048.27 179
16049.46 176
16050.66 172
16051.86 160
16053.06 195
16054.25 181
16055.45 180
16056.65 175
16057.84 182
16059.04 167
16060.24 193
16061.44 161
16062.64 164
16063.83 182
16065.03 186
16066.23 179
16067.43 153
16068.62 184
16069.82 195
16071.02 185
16072.22 157
16073.42 172
16074.62 181
16075.81 192
16077.01 155
16078.21 177
16079.41 198
16080.61 221
16081.81 200
16083.00 199
16084.20 177
16085.40 194
16086.60 179
16087.80 194
16089.00 173
16090.20 175
16091.39 181
16092.59 184
16093.79 171
16094.99 173
16096.19 176
16097.39 175
16098.59 182
16099.79 165
16100.99 183
16102.19 165
16103.38 165
16104.58 155
16105.78 155
16106.98 155
16108.18 164
16109.38 166
16110.58 149
16111.78 181
16112.98 178
16114.18 155
16115.38 200
16116.58 169
16117.78 165
16118.98 182
16120.18 149
16121.38 164
16122.58 176
16123.78 161
16124.98 182
16126.18 187
16127.38 202
16128.58 173
16129.78 168
16130.98 190
16132.18 185
16133.38 160
16134.58 172
16135.78 159
16136.98 179
16138.18 157
16139.38 171
16140.58 170
16141.78 167
16142.98 191
16144.19 195
16145.39 183
16146.59 168
16147.79 162
16148.99 173
16150.19 164
16151.39 181
16152.59 168
16153.79 168
16154.99 175
16156.20 177
16157.40 182
16158.60 162
16159.80 197
16161.00 171
16162.20 180
16163.40 165
16164.61 155
16165.81 167
16167.01 164
16168.21 152
16169.41 167
16170.61 163
16171.82 178
16173.02 188
16174.22 167
16175.42 168
16176.62 197
16177.82 188
16179.03 180
16180.23 178
16181.43 199
16182.63 175
16183.84 192
16185.04 151
16186.24 165
16187.44 164
16188.65 181
16189.85 174
16191.05 176
16192.25 167
16193.46 177
16194.66 192
16195.86 177
16197.06 153
16198.27 156
16199.47 154
16200.67 175
16201.87 165
16203.08 155
16204.28 184
16205.48 171
16206.69 171
16207.89 149
16209.09 169
16210.30 178
16211.50 175
16212.70 175
16213.91 178
16215.11 183
16216.31 177
16217.52 194
16218.72 220
16219.92 181
16221.13 201
16222.33 173
16223.53 196
16224.74 170
16225.94 151
16227.15 183
16228.35 195
16229.55 187
16230.76 210
16231.96 196
16233.17 194
16234.37 210
16235.57 186
16236.78 175
16237.98 172
16239.19 174
16240.39 192
16241.60 197
16242.80 179
16244.00 181
16245.21 179
16246.41 170
16247.62 175
16248.82 177
16250.03 172
16251.23 197
16252.44 190
16253.64 162
16254.85 168
16256.05 178
16257.26 169
16258.46 206
16259.67 192
16260.87 188
16262.08 192
16263.28 175
16264.49 178
16265.69 198
16266.90 174
16268.10 185
16269.31 172
16270.51 158
16271.72 182
16272.93 213
16274.13 191
16275.34 178
16276.54 201
16277.75 182
16278.95 191
16280.16 190
16281.37 186
16282.57 197
16283.78 172
16284.98 178
16286.19 202
16287.40 189
16288.60 183
16289.81 176
16291.01 201
16292.22 196
16293.43 216
16294.63 210
16295.84 189
16297.05 196
16298.25 176
16299.46 199
16300.67 170
16301.87 188
16303.08 212
16304.29 202
16305.49 177
16306.70 187
16307.91 205
16309.11 217
16310.32 190
16311.53 179
16312.73 193
16313.94 199
16315.15 183
16316.36 195
16317.56 191
16318.77 203
16319.98 208
16321.19 213
16322.39 193
16323.60 181
16324.81 199
16326.02 182
16327.22 178
16328.43 198
16329.64 219
16330.85 212
16332.05 185
16333.26 178
16334.47 191
16335.68 205
16336.88 190
16338.09 187
16339.30 192
16340.51 221
16341.72 189
16342.93 169
16344.13 170
16345.34 180
16346.55 197
16347.76 192
16348.97 173
16350.18 167
16351.38 163
16352.59 186
16353.80 203
16355.01 163
16356.22 150
16357.43 157
16358.64 167
16359.84 164
16361.05 173
16362.26 163
16363.47 157
16364.68 174
16365.89 167
16367.10 161
16368.31 176
16369.52 167
16370.73 191
16371.93 162
16373.14 173
16374.35 169
16375.56 161
16376.77 160
16377.98 153
16379.19 166
16380.40 208
16381.61 182
16382.82 185
16384.03 148
16385.24 177
16386.45 184
16387.66 166
16388.87 169
16390.08 170
16391.29 147
16392.50 178
16393.71 178
16394.92 196
16396.13 170
16397.34 185
16398.55 158
16399.76 183
16400.97 178
16402.18 172
16403.39 162
16404.60 164
16405.81 158
16407.02 151
16408.23 172
16409.44 178
16410.65 181
16411.86 183
16413.08 178
16414.29 163
16415.50 178
16416.71 175
16417.92 136
16419.13 148
16420.34 170
16421.55 151
16422.76 127
16423.97 145
16425.19 146
16426.40 168
16427.61 160
16428.82 163
16430.03 161
16431.24 149
16432.45 170
16433.67 170
16434.88 159
16436.09 158
16437.30 160
16438.51 178
16439.72 159
16440.94 163
16442.15 157
16443.36 188
16444.57 186
16445.78 188
16446.99 152
16448.21 159
16449.42 164
16450.63 159
16451.84 159
16453.06 177
16454.27 183
16455.48 180
16456.69 173
16457.90 124
16459.12 145
16460.33 159
16461.54 169
16462.75 175
16463.97 155
16465.18 180
16466.39 177
16467.61 149
16468.82 158
16470.03 185
16471.24 158
16472.46 167
16473.67 163
16474.88 163
16476.10 126
16477.31 158
16478.52 177
16479.74 153
16480.95 157
16482.16 162
16483.38 174
16484.59 162
16485.80 149
16487.02 165
16488.23 194
16489.44 153
16490.66 182
16491.87 179
16493.08 149
16494.30 157
16495.51 144
16496.73 141
16497.94 146
16499.15 168
16500.37 160
16501.58 150
16502.80 156
16504.01 174
16505.22 179
16506.44 167
16507.65 168
16508.87 157
16510.08 165
16511.30 169
16512.51 166
16513.72 175
16514.94 177
16516.15 181
16517.37 152
16518.58 132
16519.80 139
16521.01 161
16522.23 182
16523.44 168
16524.66 177
16525.87 145
16527.09 148
16528.30 167
16529.52 172
16530.73 151
16531.95 127
16533.16 166
16534.38 175
16535.59 141
16536.81 184
16538.02 159
16539.24 178
16540.45 153
16541.67 170
16542.89 147
16544.10 144
16545.32 148
16546.53 181
16547.75 176
16548.96 156
16550.18 182
16551.40 179
16552.61 155
16553.83 138
16555.04 164
16556.26 174
16557.48 163
16558.69 167
16559.91 149
16561.12 153
16562.34 167
16563.56 142
16564.77 128
16565.99 154
16567.21 140
16568.42 161
16569.64 139
16570.86 131
16572.07 146
16573.29 164
16574.51 174
16575.72 143
16576.94 142
16578.16 139
16579.37 158
16580.59 150
16581.81 152
16583.02 154
16584.24 154
16585.46 153
16586.68 163
16587.89 145
16589.11 159
16590.33 139
16591.54 179
16592.76 162
16593.98 138
16595.20 158
16596.41 170
16597.63 161
16598.85 132
16600.07 147
16601.29 141
16602.50 144
16603.72 180
16604.94 182
16606.16 143
16607.37 123
16608.59 138
16609.81 151
16611.03 148
16612.25 151
16613.46 145
16614.68 152
16615.90 153
16617.12 125
16618.34 131
16619.56 160
16620.77 143
16621.99 166
16623.21 171
16624.43 136
16625.65 146
16626.87 157
16628.09 150
16629.30 130
16630.52 171
16631.74 164
16632.96 141
16634.18 149
16635.40 161
16636.62 164
16637.84 162
16639.06 126
16640.28 148
16641.49 174
16642.71 143
16643.93 147
16645.15 159
16646.37 170
16647.59 146
16648.81 156
16650.03 182
16651.25 164
16652.47 130
16653.69 137
16654.91 148
16656.13 167
16657.35 148
16658.57 155
16659.79 190
16661.01 133
16662.23 144
16663.45 139
16664.67 140
16665.89 167
16667.11 152
16668.33 168
16669.55 125
16670.77 138
16671.99 167
16673.21 149
16674.43 132
16675.65 149
16676.87 146
16678.09 143
16679.31 147
16680.53 130
16681.75 165
16682.97 163
16684.19 162
16685.42 160
16686.64 155
16687.86 134
16689.08 129
16690.30 129
16691.52 146
16692.74 149
16693.96 148
16695.18 138
16696.40 161
16697.63 188
16698.85 175
16700.07 128
16701.29 123
16702.51 142
16703.73 145
16704.95 151
16706.18 155
16707.40 138
16708.62 131
16709.84 166
16711.06 158
16712.28 140
16713.51 148
16714.73 140
16715.95 143
16717.17 137
16718.39 166
16719.62 144
16720.84 164
16722.06 160
16723.28 143
16724.50 137
16725.73 169
16726.95 150
16728.17 174
16729.39 159
16730.62 116
16731.84 155
16733.06 163
16734.28 150
16735.51 151
16736.73 145
16737.95 163
16739.18 156
16740.40 140
16741.62 130
16742.84 144
16744.07 143
16745.29 145
16746.51 145
16747.74 132
16748.96 145
16750.18 140
16751.41 149
16752.63 170
16753.85 170
16755.08 167
16756.30 146
16757.52 154
16758.75 168
16759.97 151
16761.19 157
16762.42 144
16763.64 147
16764.86 161
16766.09 143
16767.31 157
16768.54 154
16769.76 141
16770.98 141
16772.21 160
16773.43 180
16774.66 156
16775.88 146
16777.10 149
16778.33 163
16779.55 130
16780.78 147
16782.00 180
16783.22 155
16784.45 141
16785.67 163
16786.90 129
16788.12 141
16789.35 141
16790.57 133
16791.80 123
16793.02 152
16794.25 160
16795.47 149
16796.70 153
16797.92 167
16799.15 166
16800.37 124
16801.60 129
16802.82 166
16804.05 168
16805.27 154
16806.50 149
16807.72 162
16808.95 155
16810.17 155
16811.40 149
16812.62 160
16813.85 148
16815.07 120
16816.30 161
16817.53 140
16818.75 155
16819.98 172
16821.20 163
16822.43 155
16823.65 152
16824.88 144
16826.11 147
16827.33 146
16828.56 150
16829.78 148
16831.01 153
16832.24 155
16833.46 140
16834.69 147
16835.92 126
16837.14 128
16838.37 118
16839.60 153
16840.82 134
16842.05 122
16843.27 138
16844.50 159
16845.73 141
16846.96 139
16848.18 133
16849.41 158
16850.64 152
16851.86 112
16853.09 146
16854.32 157
16855.54 171
16856.77 147
16858.00 128
16859.22 162
16860.45 122
16861.68 141
16862.91 156
16864.13 152
16865.36 148
16866.59 155
16867.82 151
16869.04 170
16870.27 173
16871.50 158
16872.73 158
16873.95 164
16875.18 151
16876.41 161
16877.64 150
16878.87 141
16880.09 169
16881.32 161
16882.55 152
16883.78 146
16885.01 154
16886.23 181
16887.46 159
16888.69 151
16889.92 169
16891.15 176
16892.38 175
16893.60 136
16894.83 191
16896.06 181
16897.29 147
16898.52 168
16899.75 173
16900.98 154
16902.20 138
16903.43 160
16904.66 147
16905.89 139
16907.12 147
16908.35 144
16909.58 155
16910.81 155
16912.04 135
16913.26 149
16914.49 168
16915.72 168
16916.95 167
16918.18 159
16919.41 151
16920.64 159
16921.87 157
16923.10 168
16924.33 151
16925.56 132
16926.79 140
16928.02 148
16929.25 141
16930.48 131
16931.71 144
16932.94 151
16934.17 151
16935.40 136
16936.63 169
16937.86 161
16939.09 152
16940.32 163
16941.55 160
16942.78 150
16944.01 160
16945.24 166
16946.47 145
16947.70 148
16948.93 152
16950.16 170
16951.39 166
16952.62 159
16953.85 166
16955.08 158
16956.31 134
16957.54 133
16958.77 150
16960.01 133
16961.24 160
16962.47 164
16963.70 154
16964.93 150
16966.16 153
16967.39 150
16968.62 146
16969.85 145
16971.08 123
16972.32 168
16973.55 143
16974.78 150
16976.01 147
16977.24 156
16978.47 147
16979.70 158
16980.94 147
16982.17 145
16983.40 133
16984.63 147
16985.86 155
16987.10 154
16988.33 150
16989.56 148
16990.79 152
16992.02 161
16993.26 135
16994.49 114
16995.72 153
16996.95 162
16998.18 142
16999.42 166
17000.65 141
17001.88 142
17003.11 131
17004.35 147
17005.58 144
17006.81 134
17008.04 148
17009.28 151
17010.51 167
17011.74 140
17012.97 150
17014.21 157
17015.44 176
17016.67 169
17017.91 144
17019.14 136
17020.37 133
17021.60 131
17022.84 163
17024.07 166
17025.30 169
17026.54 144
17027.77 160
17029.00 147
17030.24 132
17031.47 135
17032.70 162
17033.94 161
17035.17 151
17036.41 146
17037.64 167
17038.87 184
17040.11 140
17041.34 170
17042.57 145
17043.81 149
17045.04 128
17046.28 150
17047.51 138
17048.74 131
17049.98 158
17051.21 153
17052.45 149
17053.68 176
17054.92 145
17056.15 140
17057.38 156
17058.62 151
17059.85 139
17061.09 155
17062.32 132
17063.56 170
17064.79 171
17066.03 150
17067.26 122
17068.50 138
17069.73 152
17070.97 126
17072.20 138
17073.44 141
17074.67 178
17075.91 139
17077.14 146
17078.38 144
17079.61 173
17080.85 137
17082.08 131
17083.32 160
17084.55 149
17085.79 114
17087.02 162
17088.26 138
17089.49 163
17090.73 141
17091.97 146
17093.20 131
17094.44 112
17095.67 138
17096.91 114
17098.14 156
17099.38 156
17100.62 146
17101.85 150
17103.09 143
17104.32 149
17105.56 166
17106.80 154
17108.03 147
17109.27 140
17110.51 135
17111.74 147
17112.98 145
17114.21 140
17115.45 184
17116.69 181
17117.92 126
17119.16 133
17120.40 126
17121.63 153
17122.87 133
17124.11 144
17125.34 131
17126.58 147
17127.82 156
17129.06 158
17130.29 140
17131.53 165
17132.77 144
17134.00 153
17135.24 124
17136.48 142
17137.72 167
17138.95 160
17140.19 151
17141.43 139
17142.67 135
17143.90 141
17145.14 141
17146.38 134
17147.62 152
17148.85 129
17150.09 131
17151.33 169
17152.57 137
17153.80 147
17155.04 133
17156.28 153
17157.52 134
17158.76 145
17159.99 132
17161.23 149
17162.47 153
17163.71 144
17164.95 162
17166.19 159
17167.42 149
17168.66 135
17169.90 136
17171.14 144
17172.38 131
17173.62 131
17174.86 133
17176.09 141
17177.33 142
17178.57 144
17179.81 141
17181.05 123
17182.29 126
17183.53 141
17184.77 141
17186.01 131
17187.24 132
17188.48 149
17189.72 198
17190.96 135
17192.20 133
17193.44 151
17194.68 182
17195.92 148
17197.16 137
17198.40 124
17199.64 127
17200.88 158
17202.12 143
17203.36 120
17204.60 130
17205.84 145
17207.08 140
17208.32 152
17209.56 128
17210.80 122
17212.04 171
17213.28 164
17214.52 131
17215.76 120
17217.00 148
17218.24 146
17219.48 144
17220.72 141
17221.96 163
17223.20 156
17224.44 164
17225.68 160
17226.92 145
17228.16 129
17229.40 133
17230.64 159
17231.88 127
17233.12 123
17234.36 140
17235.60 153
17236.85 170
17238.09 140
17239.33 146
17240.57 156
17241.81 137
17243.05 122
17244.29 155
17245.53 161
17246.77 163
17248.02 148
17249.26 145
17250.50 141
17251.74 157
17252.98 157
17254.22 147
17255.46 145
17256.71 127
17257.95 144
17259.19 150
17260.43 167
17261.67 145
17262.91 139
17264.16 141
17265.40 151
17266.64 131
17267.88 118
17269.12 121
17270.37 150
17271.61 135
17272.85 133
17274.09 118
17275.34 136
17276.58 119
17277.82 148
17279.06 150
17280.30 159
17281.55 157
17282.79 155
17284.03 158
17285.27 139
17286.52 142
17287.76 137
17289.00 150
17290.25 161
17291.49 124
17292.73 136
17293.97 155
17295.22 141
17296.46 146
17297.70 139
17298.95 150
17300.19 134
17301.43 132
17302.68 132
17303.92 147
17305.16 161
17306.41 129
17307.65 154
17308.89 123
17310.14 134
17311.38 135
17312.62 137
17313.87 164
17315.11 144
17316.36 130
17317.60 135
17318.84 125
17320.09 132
17321.33 139
17322.58 144
17323.82 138
17325.06 149
17326.31 127
17327.55 119
17328.80 139
17330.04 136
17331.28 157
17332.53 117
17333.77 135
17335.02 151
17336.26 127
17337.51 138
17338.75 122
17340.00 130
17341.24 111
17342.48 136
17343.73 174
17344.97 175
17346.22 142
17347.46 138
17348.71 132
17349.95 151
17351.20 133
17352.44 133
17353.69 139
17354.93 137
17356.18 130
17357.42 135
17358.67 141
17359.92 125
17361.16 128
17362.41 141
17363.65 127
17364.90 120
17366.14 125
17367.39 138
17368.63 144
17369.88 118
17371.13 131
17372.37 135
17373.62 139
17374.86 152
17376.11 160
17377.35 152
17378.60 127
17379.85 156
17381.09 154
17382.34 138
17383.59 139
17384.83 132
17386.08 159
17387.32 134
17388.57 118
17389.82 130
17391.06 134
17392.31 166
17393.56 123
17394.80 123
17396.05 127
17397.30 127
17398.54 152
17399.79 133
17401.04 124
17402.28 141
17403.53 138
17404.78 116
17406.02 156
17407.27 165
17408.52 124
17409.77 133
17411.01 125
17412.26 116
17413.51 131
17414.75 158
17416.00 125
17417.25 140
17418.50 129
17419.74 142
17420.99 150
17422.24 133
17423.49 139
17424.73 138
17425.98 114
17427.23 135
17428.48 148
17429.73 134
17430.97 127
17432.22 155
17433.47 140
17434.72 129
17435.97 148
17437.21 132
17438.46 142
17439.71 120
17440.96 154
17442.21 166
17443.45 167
17444.70 162
17445.95 147
17447.20 158
17448.45 156
17449.70 147
17450.95 137
17452.19 135
17453.44 114
17454.69 127
17455.94 156
17457.19 134
17458.44 162
17459.69 150
17460.94 133
17462.19 147
17463.43 143
17464.68 146
17465.93 161
17467.18 122
17468.43 138
17469.68 124
17470.93 152
17472.18 157
17473.43 123
17474.68 139
17475.93 135
17477.18 142
17478.43 133
17479.68 116
17480.93 136
17482.18 133
17483.43 137
17484.68 142
17485.93 159
17487.17 129
17488.42 146
17489.67 159
17490.92 148
17492.18 146
17493.43 168
17494.68 151
17495.93 137
17497.18 130
17498.43 135
17499.68 137
17500.93 122
17502.18 151
17503.43 134
17504.68 160
17505.93 144
17507.18 139
17508.43 130
17509.68 124
17510.93 132
17512.18 138
17513.43 130
17514.68 127
17515.94 145
17517.19 127
17518.44 138
17519.69 140
17520.94 157
17522.19 131
17523.44 109
17524.69 123
17525.94 145
17527.20 158
17528.45 136
17529.70 141
17530.95 155
17532.20 145
17533.45 152
17534.70 138
17535.96 125
17537.21 142
17538.46 115
17539.71 148
17540.96 162
17542.22 131
17543.47 140
17544.72 167
17545.97 176
17547.22 146
17548.48 127
17549.73 128
17550.98 139
17552.23 145
17553.48 159
17554.74 143
17555.99 149
17557.24 167
17558.49 134
17559.75 161
17561.00 157
17562.25 111
17563.50 138
17564.76 138
17566.01 150
17567.26 138
17568.52 150
17569.77 127
17571.02 118
17572.27 125
17573.53 135
17574.78 140
17576.03 135
17577.29 134
17578.54 140
17579.79 145
17581.05 135
17582.30 151
17583.55 144
17584.81 144
17586.06 135
17587.31 141
17588.57 147
17589.82 144
17591.07 140
17592.33 139
17593.58 131
17594.83 137
17596.09 145
17597.34 145
17598.60 137
17599.85 127
17601.10 136
17602.36 126
17603.61 143
17604.87 131
17606.12 130
17607.37 124
17608.63 126
17609.88 147
17611.14 169
17612.39 128
17613.65 159
17614.90 164
17616.16 138
17617.41 125
17618.66 126
17619.92 125
17621.17 155
17622.43 133
17623.68 139
17624.94 144
17626.19 114
17627.45 148
17628.70 133
17629.96 129
17631.21 158
17632.47 137
17633.72 142
17634.98 147
17636.23 130
17637.49 138
17638.74 159
17640.00 148
17641.26 143
17642.51 107
17643.77 140
17645.02 129
17646.28 144
17647.53 109
17648.79 136
17650.04 148
17651.30 134
17652.56 137
17653.81 129
17655.07 138
17656.32 125
17657.58 163
17658.84 146
17660.09 136
17661.35 128
17662.60 175
17663.86 142
17665.12 140
17666.37 147
17667.63 151
17668.89 119
17670.14 158
17671.40 144
17672.66 132
17673.91 123
17675.17 139
17676.43 120
17677.68 120
17678.94 121
17680.20 129
17681.45 140
17682.71 142
17683.97 131
17685.22 146
17686.48 161
17687.74 163
17688.99 148
17690.25 138
17691.51 116
17692.77 139
17694.02 117
17695.28 151
17696.54 143
17697.80 155
17699.05 112
17700.31 130
17701.57 152
17702.83 160
17704.08 130
17705.34 153
17706.60 116
17707.86 138
17709.11 143
17710.37 129
17711.63 159
17712.89 136
17714.15 138
17715.40 139
17716.66 149
17717.92 119
17719.18 130
17720.44 122
17721.70 133
17722.95 144
17724.21 141
17725.47 140
17726.73 154
17727.99 129
17729.25 138
17730.51 135
17731.76 127
17733.02 144
17734.28 138
17735.54 143
17736.80 157
17738.06 139
17739.32 138
17740.58 135
17741.83 156
17743.09 148
17744.35 147
17745.61 155
17746.87 130
17748.13 170
17749.39 120
17750.65 142
17751.91 140
17753.17 158
17754.43 156
17755.69 118
17756.95 154
17758.21 139
17759.47 151
17760.73 135
17761.98 141
17763.24 124
17764.50 144
17765.76 151
17767.02 127
17768.28 130
17769.54 136
17770.80 139
17772.06 131
17773.32 159
17774.58 129
17775.84 119
17777.11 145
17778.37 162
17779.63 143
17780.89 114
17782.15 130
17783.41 133
17784.67 148
17785.93 132
17787.19 119
17788.45 141
17789.71 130
17790.97 140
17792.23 137
17793.49 130
17794.75 142
17796.01 142
17797.28 129
17798.54 135
17799.80 142
17801.06 112
17802.32 132
17803.58 119
17804.84 137
17806.10 150
17807.37 129
17808.63 126
17809.89 142
17811.15 158
17812.41 164
17813.67 123
17814.93 135
17816.20 148
17817.46 152
17818.72 145
17819.98 139
17821.24 138
17822.50 149
17823.77 149
17825.03 149
17826.29 122
17827.55 131
17828.81 165
17830.08 137
17831.34 150
17832.60 136
17833.86 146
17835.13 133
17836.39 132
17837.65 144
17838.91 132
17840.18 131
17841.44 140
17842.70 134
17843.96 133
17845.23 146
17846.49 142
17847.75 158
17849.01 159
17850.28 123
17851.54 120
17852.80 129
17854.07 134
17855.33 138
17856.59 139
17857.86 136
17859.12 146
17860.38 140
17861.65 150
17862.91 115
17864.17 127
17865.44 118
17866.70 129
17867.96 155
17869.23 147
17870.49 116
17871.75 175
17873.02 125
17874.28 131
17875.54 143
17876.81 131
17878.07 159
17879.34 149
17880.60 149
17881.86 131
17883.13 139
17884.39 133
17885.66 141
17886.92 149
17888.18 139
17889.45 136
17890.71 143
17891.98 130
17893.24 122
17894.51 140
17895.77 128
17897.04 148
17898.30 112
17899.56 108
17900.83 137
17902.09 127
17903.36 154
17904.62 143
17905.89 147
17907.15 156
17908.42 144
17909.68 142
17910.95 132
17912.21 158
17913.48 165
17914.74 167
17916.01 140
17917.27 134
17918.54 157
17919.80 148
17921.07 163
17922.34 139
17923.60 144
17924.87 149
17926.13 165
17927.40 120
17928.66 136
17929.93 153
17931.19 128
17932.46 124
17933.73 137
17934.99 128
17936.26 124
17937.52 142
17938.79 134
17940.06 126
17941.32 146
17942.59 128
17943.85 121
17945.12 116
17946.39 123
17947.65 162
17948.92 149
17950.19 137
17951.45 135
17952.72 143
17953.99 147
17955.25 136
17956.52 150
17957.79 130
17959.05 131
17960.32 137
17961.59 156
17962.85 149
17964.12 147
17965.39 143
17966.65 158
17967.92 151
17969.19 112
17970.45 159
17971.72 156
17972.99 142
17974.26 136
17975.52 125
17976.79 141
17978.06 114
17979.33 147
17980.59 139
17981.86 129
17983.13 132
17984.40 123
17985.66 127
17986.93 122
17988.20 125
17989.47 136
17990.73 130
17992.00 134
17993.27 145
17994.54 179
17995.81 139
17997.07 121
17998.34 128
17999.61 133
18000.88 142
18002.15 111
18003.42 133
18004.68 135
18005.95 130
18007.22 118
18008.49 137
18009.76 132
18011.03 103
18012.30 121
18013.56 140
18014.83 146
18016.10 126
18017.37 112
18018.64 154
18019.91 146
18021.18 147
18022.45 141
18023.71 129
18024.98 135
18026.25 98
18027.52 128
18028.79 126
18030.06 150
18031.33 143
18032.60 138
18033.87 111
18035.14 119
18036.41 153
18037.68 129
18038.95 133
18040.22 112
18041.49 131
18042.76 148
18044.02 122
18045.29 132
18046.56 140
18047.83 143
18049.10 145
18050.37 159
18051.64 142
18052.91 114
18054.18 127
18055.45 143
18056.72 142
18057.99 118
18059.27 125
18060.54 115
18061.81 128
18063.08 137
18064.35 142
18065.62 151
18066.89 122
18068.16 143
18069.43 113
18070.70 121
18071.97 124
18073.24 133
18074.51 139
18075.78 147
18077.05 137
18078.32 129
18079.60 134
18080.87 151
18082.14 124
18083.41 141
18084.68 149
18085.95 152
18087.22 127
18088.49 118
18089.77 128
18091.04 121
18092.31 130
18093.58 145
18094.85 146
18096.12 143
18097.39 135
18098.67 119
18099.94 129
18101.21 128
18102.48 131
18103.75 161
18105.02 121
18106.30 108
18107.57 128
18108.84 142
18110.11 148
18111.38 123
18112.66 124
18113.93 122
18115.20 124
18116.47 112
18117.75 123
18119.02 140
18120.29 145
18121.56 141
18122.84 149
18124.11 136
18125.38 126
18126.65 132
18127.93 162
18129.20 135
18130.47 126
18131.74 135
18133.02 160
18134.29 124
18135.56 112
18136.84 154
18138.11 139
18139.38 144
18140.66 130
18141.93 144
18143.20 106
18144.48 131
18145.75 128
18147.02 159
18148.30 142
18149.57 140
18150.84 127
18152.12 133
18153.39 112
18154.66 128
18155.94 156
18157.21 151
18158.48 137
18159.76 116
18161.03 158
18162.31 129
18163.58 127
18164.85 168
18166.13 153
18167.40 136
18168.68 138
18169.95 157
18171.22 150
18172.50 120
18173.77 127
18175.05 158
18176.32 156
18177.60 152
18178.87 151
18180.15 136
18181.42 145
18182.69 120
18183.97 124
18185.24 154
18186.52 129
18187.79 131
18189.07 139
18190.34 129
18191.62 125
18192.89 117
18194.17 153
18195.44 147
18196.72 130
18197.99 145
18199.27 138
18200.54 152
18201.82 123
18203.09 155
18204.37 144
18205.65 144
18206.92 138
18208.20 134
18209.47 149
18210.75 129
18212.02 146
18213.30 156
18214.57 139
18215.85 130
18217.13 95
18218.40 128
18219.68 116
18220.95 139
18222.23 144
18223.51 149
18224.78 137
18226.06 131
18227.33 129
18228.61 144
18229.89 148
18231.16 152
18232.44 121
18233.72 142
18234.99 170
18236.27 130
18237.55 162
18238.82 135
18240.10 161
18241.38 165
18242.65 142
18243.93 165
18245.21 129
18246.48 146
18247.76 157
18249.04 138
18250.31 137
18251.59 138
18252.87 119
18254.15 139
18255.42 129
18256.70 134
18257.98 148
18259.25 140
18260.53 142
18261.81 139
18263.09 117
18264.36 166
18265.64 171
18266.92 130
18268.20 112
18269.47 138
18270.75 147
18272.03 120
18273.31 133
18274.59 128
18275.86 156
18277.14 141
18278.42 138
18279.70 155
18280.98 139
18282.25 142
18283.53 134
18284.81 130
18286.09 123
18287.37 133
18288.64 164
18289.92 131
18291.20 140
18292.48 128
18293.76 128
18295.04 128
18296.32 110
18297.59 129
18298.87 130
18300.15 136
18301.43 124
18302.71 149
18303.99 135
18305.27 138
18306.55 146
18307.83 125
18309.10 137
18310.38 107
18311.66 157
18312.94 147
18314.22 117
18315.50 121
18316.78 134
18318.06 135
18319.34 139
18320.62 109
18321.90 128
18323.18 133
18324.46 146
18325.74 124
18327.02 142
18328.30 160
18329.58 135
18330.86 125
18332.14 118
18333.41 141
18334.69 118
18335.97 111
18337.25 143
18338.54 121
18339.82 134
18341.10 132
18342.38 139
18343.66 116
18344.94 126
18346.22 132
18347.50 141
18348.78 103
18350.06 125
18351.34 132
18352.62 114
18353.90 123
18355.18 138
18356.46 131
18357.74 133
18359.02 127
18360.30 138
18361.58 130
18362.87 124
18364.15 151
18365.43 136
18366.71 146
18367.99 128
18369.27 142
18370.55 119
18371.83 126
18373.11 144
18374.40 119
18375.68 111
18376.96 122
18378.24 153
18379.52 150
18380.80 129
18382.08 110
18383.37 120
18384.65 160
18385.93 124
18387.21 143
18388.49 108
18389.78 154
18391.06 143
18392.34 142
18393.62 137
18394.90 127
18396.19 141
18397.47 142
18398.75 134
18400.03 126
18401.31 137
18402.60 158
18403.88 134
18405.16 120
18406.44 128
18407.73 125
18409.01 124
18410.29 121
18411.57 120
18412.86 120
18414.14 171
18415.42 150
18416.71 132
18417.99 147
18419.27 127
18420.55 135
18421.84 158
18423.12 125
18424.40 170
18425.69 125
18426.97 117
18428.25 172
18429.54 110
18430.82 119
18432.10 116
18433.39 118
18434.67 106
18435.95 129
18437.24 141
18438.52 132
18439.80 125
18441.09 121
18442.37 148
18443.66 126
18444.94 138
18446.22 114
18447.51 125
18448.79 124
18450.08 133
18451.36 127
18452.64 132
18453.93 124
18455.21 129
18456.50 137
18457.78 124
18459.06 132
18460.35 147
18461.63 141
18462.92 140
18464.20 140
18465.49 129
18466.77 147
18468.06 132
18469.34 139
18470.63 121
18471.91 128
18473.19 107
18474.48 133
18475.76 140
18477.05 132
18478.33 114
18479.62 135
18480.90 136
18482.19 136
18483.47 126
18484.76 123
18486.05 107
18487.33 135
18488.62 156
18489.90 154
18491.19 150
18492.47 153
18493.76 136
18495.04 132
18496.33 132
18497.61 119
18498.90 111
18500.19 126
18501.47 141
18502.76 124
18504.04 132
18505.33 126
18506.62 124
18507.90 121
18509.19 126
18510.47 121
18511.76 119
18513.05 126
18514.33 123
18515.62 131
18516.90 135
18518.19 149
18519.48 138
18520.76 129
18522.05 120
18523.34 127
18524.62 130
18525.91 118
18527.20 116
18528.48 123
18529.77 116
18531.06 113
18532.34 137
18533.63 122
18534.92 149
18536.21 145
18537.49 123
18538.78 122
18540.07 137
18541.35 131
18542.64 140
18543.93 129
18545.22 142
18546.50 140
18547.79 135
18549.08 100
18550.37 125
18551.65 162
18552.94 115
18554.23 136
18555.52 125
18556.80 129
18558.09 132
18559.38 138
18560.67 140
18561.95 143
18563.24 142
18564.53 120
18565.82 112
18567.11 117
18568.39 156
18569.68 139
18570.97 135
18572.26 122
18573.55 131
18574.84 101
18576.12 118
18577.41 119
18578.70 141
18579.99 135
18581.28 161
18582.57 143
18583.86 125
18585.14 168
18586.43 146
18587.72 144
18589.01 115
18590.30 128
18591.59 115
18592.88 126
18594.17 136
18595.46 130
18596.74 147
18598.03 167
18599.32 135
18600.61 149
18601.90 162
18603.19 179
18604.48 136
18605.77 119
18607.06 132
18608.35 124
18609.64 154
18610.93 145
18612.22 151
18613.51 140
18614.80 153
18616.09 152
18617.38 120
18618.67 134
18619.96 148
18621.25 156
18622.54 145
18623.83 147
18625.12 144
18626.41 168
18627.70 149
18628.99 141
18630.28 115
18631.57 124
18632.86 146
18634.15 157
18635.44 130
18636.73 115
18638.02 110
18639.31 150
18640.60 141
18641.89 138
18643.18 129
18644.47 123
18645.76 149
18647.06 129
18648.35 118
18649.64 129
18650.93 149
18652.22 118
18653.51 143
18654.80 141
18656.09 137
18657.38 115
18658.68 138
18659.97 148
18661.26 175
18662.55 139
18663.84 136
18665.13 136
18666.42 143
18667.72 134
18669.01 118
18670.30 127
18671.59 111
18672.88 126
18674.17 111
18675.47 146
18676.76 133
18678.05 131
18679.34 108
18680.63 123
18681.93 136
18683.22 129
18684.51 123
18685.80 105
18687.09 134
18688.39 131
18689.68 134
18690.97 110
18692.26 149
18693.56 122
18694.85 124
18696.14 106
18697.43 132
18698.73 123
18700.02 120
18701.31 150
18702.60 127
18703.90 100
18705.19 136
18706.48 132
18707.78 130
18709.07 149
18710.36 127
18711.66 146
18712.95 136
18714.24 167
18715.54 139
18716.83 144
18718.12 119
18719.42 145
18720.71 121
18722.00 124
18723.30 116
18724.59 117
18725.88 133
18727.18 132
18728.47 115
18729.76 127
18731.06 127
18732.35 118
18733.65 137
18734.94 131
18736.23 130
18737.53 121
18738.82 123
18740.12 130
18741.41 130
18742.70 138
18744.00 142
18745.29 158
18746.59 138
18747.88 127
18749.18 114
18750.47 133
18751.76 136
18753.06 148
18754.35 123
18755.65 111
18756.94 130
18758.24 136
18759.53 141
18760.83 139
18762.12 107
18763.42 123
18764.71 122
18766.01 129
18767.30 131
18768.60 141
18769.89 142
18771.19 132
18772.48 135
18773.78 117
18775.07 158
18776.37 141
18777.66 128
18778.96 116
18780.25 132
18781.55 124
18782.85 118
18784.14 122
18785.44 128
18786.73 114
18788.03 110
18789.32 141
18790.62 124
18791.92 143
18793.21 117
18794.51 128
18795.80 132
18797.10 115
18798.40 125
18799.69 129
18800.99 131
18802.28 128
18803.58 123
18804.88 161
18806.17 140
18807.47 137
18808.77 122
18810.06 132
18811.36 135
18812.66 133
18813.95 139
18815.25 121
18816.55 133
18817.84 118
18819.14 146
18820.44 132
18821.73 117
18823.03 133
18824.33 127
18825.62 126
18826.92 131
18828.22 148
18829.52 129
18830.81 128
18832.11 139
18833.41 145
18834.71 120
18836.00 129
18837.30 142
18838.60 125
18839.90 123
18841.19 153
18842.49 112
18843.79 107
18845.09 106
18846.38 150
18847.68 139
18848.98 117
18850.28 122
18851.58 119
18852.87 139
18854.17 133
18855.47 135
18856.77 122
18858.07 152
18859.36 133
18860.66 120
18861.96 120
18863.26 112
18864.56 125
18865.86 144
18867.15 130
18868.45 131
18869.75 132
18871.05 109
18872.35 127
18873.65 131
18874.95 163
18876.24 157
18877.54 133
18878.84 119
18880.14 108
18881.44 138
18882.74 152
18884.04 109
18885.34 140
18886.64 124
18887.94 123
18889.24 118
18890.53 125
18891.83 127
18893.13 142
18894.43 138
18895.73 121
18897.03 116
18898.33 94
18899.63 127
18900.93 114
18902.23 137
18903.53 151
18904.83 134
18906.13 124
18907.43 140
18908.73 147
18910.03 123
18911.33 122
18912.63 129
18913.93 135
18915.23 112
18916.53 138
18917.83 124
18919.13 107
18920.43 141
18921.73 150
18923.03 129
18924.33 132
18925.63 121
18926.93 134
18928.23 139
18929.53 126
18930.84 132
18932.14 134
18933.44 140
18934.74 119
18936.04 124
18937.34 129
18938.64 126
18939.94 111
18941.24 122
18942.54 120
18943.84 153
18945.15 128
18946.45 118
18947.75 121
18949.05 131
18950.35 121
18951.65 115
18952.95 130
18954.26 127
18955.56 121
18956.86 127
18958.16 122
18959.46 131
18960.76 110
18962.07 133
18963.37 161
18964.67 129
18965.97 133
18967.27 144
18968.57 127
18969.88 107
18971.18 109
18972.48 129
18973.78 108
18975.09 101
18976.39 113
18977.69 140
18978.99 134
18980.29 126
18981.60 136
18982.90 124
18984.20 129
18985.50 130
18986.81 122
18988.11 117
18989.41 113
18990.72 138
18992.02 131
18993.32 126
18994.62 115
18995.93 126
18997.23 125
18998.53 136
18999.84 119
19001.14 142
19002.44 124
19003.75 122
19005.05 110
19006.35 125
19007.66 119
19008.96 123
19010.26 115
19011.57 123
19012.87 130
19014.17 118
19015.48 129
19016.78 145
19018.08 126
19019.39 126
19020.69 117
19021.99 123
19023.30 101
19024.60 99
19025.91 100
19027.21 124
19028.51 116
19029.82 120
19031.12 112
19032.43 118
19033.73 129
19035.04 118
19036.34 127
19037.64 102
19038.95 123
19040.25 130
19041.56 110
19042.86 98
19044.17 123
19045.47 126
19046.78 101
19048.08 118
19049.39 122
19050.69 136
19052.00 129
19053.30 120
19054.61 127
19055.91 107
19057.22 121
19058.52 117
19059.83 116
19061.13 123
19062.44 101
19063.74 102
19065.05 107
19066.35 121
19067.66 98
19068.96 92
19070.27 111
19071.57 126
19072.88 117
19074.18 141
19075.49 123
19076.80 126
19078.10 153
19079.41 118
19080.71 114
19082.02 110
19083.33 131
19084.63 123
19085.94 132
19087.24 127
19088.55 119
19089.86 118
19091.16 137
19092.47 132
19093.77 117
19095.08 109
19096.39 97
19097.69 137
19099.00 108
19100.31 102
19101.61 108
19102.92 128
19104.23 145
19105.53 121
19106.84 94
19108.15 112
19109.45 117
19110.76 124
19112.07 95
19113.37 109
19114.68 102
19115.99 92
19117.30 116
19118.60 111
19119.91 90
19121.22 121
19122.52 112
19123.83 114
19125.14 93
19126.45 97
19127.75 116
19129.06 115
19130.37 114
19131.68 110
19132.98 139
19134.29 111
19135.60 127
19136.91 115
19138.22 126
19139.52 102
19140.83 104
19142.14 105
19143.45 121
19144.76 137
19146.06 129
19147.37 128
19148.68 116
19149.99 108
19151.30 141
19152.60 126
19153.91 114
19155.22 129
19156.53 125
19157.84 130
19159.15 102
19160.46 107
19161.76 124
19163.07 138
19164.38 139
19165.69 114
19167.00 92
19168.31 122
19169.62 121
19170.93 128
19172.23 107
19173.54 110
19174.85 125
19176.16 147
19177.47 147
19178.78 115
19180.09 126
19181.40 125
19182.71 138
19184.02 117
19185.33 106
19186.64 141
19187.95 137
19189.26 130
19190.57 121
19191.87 112
19193.18 143
19194.49 128
19195.80 115
19197.11 123
19198.42 109
19199.73 129
19201.04 129
19202.35 128
19203.66 118
19204.97 110
19206.28 142
19207.59 105
19208.90 133
19210.21 117
19211.53 143
19212.84 152
19214.15 107
19215.46 105
19216.77 118
19218.08 118
19219.39 127
19220.70 121
19222.01 115
19223.32 107
19224.63 109
19225.94 108
19227.25 133
19228.56 125
19229.87 122
19231.19 127
19232.50 110
19233.81 133
19235.12 129
19236.43 133
19237.74 118
19239.05 116
19240.36 110
19241.68 121
19242.99 121
19244.30 125
19245.61 115
19246.92 116
19248.23 109
19249.54 111
19250.86 124
19252.17 140
19253.48 149
19254.79 134
19256.10 156
19257.42 131
19258.73 145
19260.04 128
19261.35 123
19262.66 120
19263.98 115
19265.29 112
19266.60 112
19267.91 104
19269.22 121
19270.54 120
19271.85 112
19273.16 124
19274.47 134
19275.79 140
19277.10 104
19278.41 126
19279.72 116
19281.04 126
19282.35 133
19283.66 103
19284.98 124
19286.29 120
19287.60 108
19288.91 130
19290.23 133
19291.54 127
19292.85 153
19294.17 144
19295.48 140
19296.79 91
19298.11 96
19299.42 121
19300.73 138
19302.05 116
19303.36 120
19304.67 124
19305.99 147
19307.30 117
19308.61 113
19309.93 97
19311.24 109
19312.56 120
19313.87 121
19315.18 114
19316.50 117
19317.81 133
19319.13 147
19320.44 144
19321.75 106
19323.07 118
19324.38 113
19325.70 122
19327.01 145
19328.32 134
19329.64 129
19330.95 136
19332.27 121
19333.58 108
19334.90 122
19336.21 123
19337.53 138
19338.84 124
19340.16 124
19341.47 117
19342.79 120
19344.10 121
19345.42 112
19346.73 99
19348.05 108
19349.36 117
19350.68 134
19351.99 123
19353.31 125
19354.62 136
19355.94 127
19357.25 130
19358.57 114
19359.88 121
19361.20 126
19362.51 117
19363.83 131
19365.14 105
19366.46 116
19367.78 120
19369.09 124
19370.41 124
19371.72 142
19373.04 115
19374.35 123
19375.67 108
19376.99 120
19378.30 123
19379.62 136
19380.93 112
19382.25 123
19383.57 134
19384.88 102
19386.20 115
19387.52 124
19388.83 113
19390.15 110
19391.47 143
19392.78 123
19394.10 119
19395.42 110
19396.73 118
19398.05 117
19399.37 135
19400.68 119
19402.00 119
19403.32 120
19404.63 123
19405.95 125
19407.27 129
19408.58 152
19409.90 126
19411.22 120
19412.54 120
19413.85 130
19415.17 119
19416.49 112
19417.80 130
19419.12 120
19420.44 107
19421.76 92
19423.07 104
19424.39 124
19425.71 103
19427.03 130
19428.35 118
19429.66 118
19430.98 133
19432.30 114
19433.62 128
19434.93 118
19436.25 115
19437.57 118
19438.89 122
19440.21 112
19441.53 117
19442.84 138
19444.16 99
19445.48 86
19446.80 116
19448.12 104
19449.44 121
19450.75 96
19452.07 95
19453.39 123
19454.71 100
19456.03 100
19457.35 114
19458.67 130
19459.98 122
19461.30 129
19462.62 115
19463.94 97
19465.26 123
19466.58 133
19467.90 108
19469.22 122
19470.54 103
19471.86 109
19473.18 116
19474.49 126
19475.81 103
19477.13 111
19478.45 131
19479.77 109
19481.09 110
19482.41 115
19483.73 134
19485.05 118
19486.37 132
19487.69 104
19489.01 102
19490.33 108
19491.65 123
19492.97 136
19494.29 137
19495.61 129
19496.93 118
19498.25 138
19499.57 115
19500.89 109
19502.21 115
19503.53 129
19504.85 107
19506.17 113
19507.49 100
19508.81 118
19510.13 126
19511.45 126
19512.77 125
19514.09 127
19515.42 116
19516.74 119
19518.06 118
19519.38 121
19520.70 123
19522.02 122
19523.34 117
19524.66 106
19525.98 138
19527.30 144
19528.62 139
19529.95 125
19531.27 106
19532.59 121
19533.91 127
19535.23 122
19536.55 115
19537.87 136
19539.20 125
19540.52 131
19541.84 143
19543.16 127
19544.48 116
19545.80 142
19547.13 118
19548.45 131
19549.77 120
19551.09 113
19552.41 105
19553.74 111
19555.06 110
19556.38 108
19557.70 119
19559.02 114
19560.35 123
19561.67 136
19562.99 121
19564.31 107
19565.64 130
19566.96 101
19568.28 107
19569.60 118
19570.93 102
19572.25 107
19573.57 127
19574.89 100
19576.22 132
19577.54 124
19578.86 115
19580.18 117
19581.51 127
19582.83 93
19584.15 124
19585.48 131
19586.80 108
19588.12 108
19589.45 108
19590.77 127
19592.09 104
19593.42 130
19594.74 120
19596.06 129
19597.39 132
19598.71 113
19600.03 104
19601.36 115
19602.68 111
19604.00 103
19605.33 116
19606.65 113
19607.98 130
19609.30 106
19610.62 122
19611.95 120
19613.27 112
19614.60 108
19615.92 125
19617.24 125
19618.57 126
19619.89 119
19621.22 118
19622.54 126
19623.87 107
19625.19 124
19626.51 111
19627.84 116
19629.16 114
19630.49 104
19631.81 106
19633.14 109
19634.46 99
19635.79 120
19637.11 133
19638.44 119
19639.76 107
19641.09 134
19642.41 118
19643.74 101
19645.06 117
19646.39 116
19647.71 120
19649.04 118
19650.36 111
19651.69 103
19653.01 136
19654.34 98
19655.66 108
19656.99 127
19658.32 125
19659.64 123
19660.97 112
19662.29 135
19663.62 97
19664.94 156
19666.27 139
19667.60 119
19668.92 128
19670.25 121
19671.57 128
19672.90 128
19674.23 122
19675.55 115
19676.88 136
19678.20 128
19679.53 131
19680.86 115
19682.18 123
19683.51 103
19684.84 115
19686.16 136
19687.49 133
19688.82 106
19690.14 108
19691.47 129
19692.80 113
19694.12 88
19695.45 113
19696.78 127
19698.10 118
19699.43 132
19700.76 121
19702.08 128
19703.41 121
19704.74 130
19706.07 123
19707.39 113
19708.72 105
19710.05 133
19711.37 124
19712.70 108
19714.03 108
19715.36 110
19716.68 121
19718.01 108
19719.34 107
19720.67 115
19721.99 112
19723.32 109
19724.65 112
19725.98 86
19727.31 99
19728.63 122
19729.96 119
19731.29 122
19732.62 123
19733.95 120
19735.27 159
19736.60 131
19737.93 126
19739.26 119
19740.59 128
19741.92 119
19743.24 113
19744.57 141
19745.90 104
19747.23 113
19748.56 153
19749.89 95
19751.22 126
19752.54 115
19753.87 114
19755.20 126
19756.53 116
19757.86 112
19759.19 128
19760.52 119
19761.85 120
19763.18 120
19764.50 131
19765.83 104
19767.16 116
19768.49 119
19769.82 133
19771.15 94
19772.48 117
19773.81 110
19775.14 97
19776.47 114
19777.80 126
19779.13 119
19780.46 112
19781.79 113
19783.12 103
19784.45 108
19785.78 112
19787.11 118
19788.44 121
19789.77 115
19791.10 122
19792.43 126
19793.76 118
19795.09 116
19796.42 123
19797.75 130
19799.08 156
19800.41 120
19801.74 104
19803.07 110
19804.40 115
19805.73 109
19807.06 111
19808.39 110
19809.72 122
19811.05 124
19812.38 130
19813.71 89
19815.05 94
19816.38 115
19817.71 142
19819.04 175
19820.37 126
19821.70 130
19823.03 140
19824.36 115
19825.69 116
19827.03 93
19828.36 115
19829.69 130
19831.02 150
19832.35 159
19833.68 108
19835.01 110
19836.35 123
19837.68 128
19839.01 126
19840.34 94
19841.67 121
19843.00 129
19844.34 128
19845.67 103
19847.00 90
19848.33 110
19849.66 133
19851.00 114
19852.33 110
19853.66 109
19854.99 117
19856.32 137
19857.66 109
19858.99 104
19860.32 112
19861.65 120
19862.99 115
19864.32 109
19865.65 94
19866.98 120
19868.32 135
19869.65 129
19870.98 84
19872.31 103
19873.65 114
19874.98 130
19876.31 115
19877.65 102
19878.98 104
19880.31 108
19881.65 113
19882.98 103
19884.31 106
19885.64 105
19886.98 104
19888.31 108
19889.64 127
19890.98 120
19892.31 134
19893.64 121
19894.98 102
19896.31 110
19897.65 102
19898.98 140
19900.31 114
19901.65 118
19902.98 112
19904.31 134
19905.65 105
19906.98 109
19908.32 101
19909.65 91
19910.98 129
19912.32 124
19913.65 109
19914.99 104
19916.32 123
19917.66 106
19918.99 101
19920.32 117
19921.66 118
19922.99 126
19924.33 135
19925.66 111
19927.00 124
19928.33 122
19929.67 121
19931.00 129
19932.34 130
19933.67 113
19935.01 114
19936.34 123
19937.68 114
19939.01 128
19940.35 136
19941.68 119
19943.02 124
19944.35 105
19945.69 113
19947.02 128
19948.36 116
19949.69 122
19951.03 111
19952.36 106
19953.70 126
19955.03 114
19956.37 129
19957.71 118
19959.04 119
19960.38 116
19961.71 118
19963.05 113
19964.38 108
19965.72 115
19967.06 133
19968.39 122
19969.73 130
19971.06 131
19972.40 111
19973.74 108
19975.07 135
19976.41 122
19977.75 119
19979.08 109
19980.42 102
19981.75 116
19983.09 100
19984.43 118
19985.76 118
19987.10 116
19988.44 133
19989.77 136
19991.11 103
19992.45 116
19993.78 139
19995.12 124
19996.46 112
19997.80 108
19999.13 110
20000.47 130
20001.81 115
20003.14 108
20004.48 126
20005.82 130
20007.16 119
20008.49 125
20009.83 120
20011.17 127
20012.51 119
20013.84 108
20015.18 112
20016.52 133
20017.86 115
20019.19 121
20020.53 146
20021.87 102
20023.21 116
20024.55 117
20025.88 113
20027.22 112
20028.56 111
20029.90 130
20031.24 124
20032.57 100
20033.91 111
20035.25 116
20036.59 140
20037.93 112
20039.26 120
20040.60 115
20041.94 126
20043.28 138
20044.62 109
20045.96 100
20047.30 116
20048.63 118
20049.97 153
20051.31 117
20052.65 105
20053.99 101
20055.33 132
20056.67 162
20058.01 115
20059.35 123
20060.69 122
20062.02 118
20063.36 133
20064.70 105
20066.04 109
20067.38 124
20068.72 123
20070.06 103
20071.40 99
20072.74 105
20074.08 123
20075.42 112
20076.76 101
20078.10 117
20079.44 140
20080.78 129
20082.12 125
20083.46 130
20084.80 115
20086.14 126
20087.48 136
20088.82 97
20090.16 116
20091.50 126
20092.84 126
20094.18 107
20095.52 110
20096.86 129
20098.20 119
20099.54 114
20100.88 115
20102.22 100
20103.56 92
20104.90 109
20106.24 124
20107.58 119
20108.92 106
20110.26 116
20111.60 120
20112.95 107
20114.29 105
20115.63 116
20116.97 114
20118.31 143
20119.65 109
20120.99 129
20122.33 118
20123.67 138
20125.02 143
20126.36 118
20127.70 124
20129.04 104
20130.38 125
20131.72 137
20133.06 130
20134.41 107
20135.75 122
