# Supplementary material for: MALDI-TOF MS typing enables the classification of brewing yeasts of the genus Saccharomyces to major beer styles
Source: PLoS One. 2017 Aug 9;12(8):e0181694. doi: 10.1371/journal.pone.0181694 (PMC5549903; doi:10.1371/journal.pone.0181694)
Supplement: S12 File — The directory includes 90 raw files and was zipped to “.zip”; the folder has three strains with 30 spectra per strain; S1 Text explains the raw files with an example and Table 1 represents the yeast strains used within the experiment. (ZIP) [file pone.0181694.s015.zip › 34-36/30624-PI105-Dias-Dias-Dias-YPG-18h-E-E_2015-08-14__0_E9_1.dat]

1999.93 1584
2000.35 1423
2000.77 1510
2001.19 1653
2001.61 1534
2002.03 1439
2002.46 1530
2002.88 1567
2003.30 1482
2003.72 1475
2004.14 1469
2004.57 1429
2004.99 1493
2005.41 1517
2005.83 1400
2006.25 1461
2006.68 1480
2007.10 1352
2007.52 1351
2007.94 1488
2008.37 1481
2008.79 1543
2009.21 1451
2009.63 1409
2010.06 1493
2010.48 1442
2010.90 1481
2011.32 1573
2011.75 1657
2012.17 1573
2012.59 1646
2013.02 1692
2013.44 1511
2013.86 1499
2014.29 1361
2014.71 1365
2015.13 1397
2015.55 1418
2015.98 1328
2016.40 1473
2016.82 1458
2017.25 1390
2017.67 1366
2018.10 1144
2018.52 1355
2018.94 1518
2019.37 1693
2019.79 1394
2020.21 1341
2020.64 1374
2021.06 1258
2021.48 1326
2021.91 1420
2022.33 1465
2022.76 1410
2023.18 1324
2023.60 1314
2024.03 1376
2024.45 1377
2024.88 1390
2025.30 1455
2025.73 1303
2026.15 1293
2026.57 1264
2027.00 1427
2027.42 1414
2027.85 1356
2028.27 1289
2028.70 1384
2029.12 1329
2029.55 1361
2029.97 1270
2030.40 1291
2030.82 1349
2031.24 1409
2031.67 1395
2032.09 1285
2032.52 1192
2032.94 1257
2033.37 1421
2033.79 1266
2034.22 1347
2034.65 1467
2035.07 1307
2035.50 1225
2035.92 1310
2036.35 1404
2036.77 1358
2037.20 1333
2037.62 1533
2038.05 1366
2038.47 1236
2038.90 1507
2039.33 1500
2039.75 1382
2040.18 1471
2040.60 1494
2041.03 1433
2041.45 1461
2041.88 1473
2042.31 1465
2042.73 1437
2043.16 1460
2043.58 1474
2044.01 1690
2044.44 1481
2044.86 1491
2045.29 1605
2045.72 1508
2046.14 1548
2046.57 1524
2047.00 1450
2047.42 1498
2047.85 1511
2048.28 1599
2048.70 1351
2049.13 1417
2049.56 1486
2049.98 1445
2050.41 1492
2050.84 1552
2051.26 1450
2051.69 1430
2052.12 1372
2052.54 1384
2052.97 1317
2053.40 1294
2053.83 1250
2054.25 1396
2054.68 1278
2055.11 1353
2055.53 1482
2055.96 1483
2056.39 1393
2056.82 1395
2057.24 1429
2057.67 1473
2058.10 1556
2058.53 1495
2058.96 1371
2059.38 1362
2059.81 1455
2060.24 1400
2060.67 1226
2061.10 1365
2061.52 1395
2061.95 1449
2062.38 1426
2062.81 1395
2063.24 1470
2063.66 1504
2064.09 1492
2064.52 1571
2064.95 1577
2065.38 1554
2065.81 1705
2066.23 1681
2066.66 1590
2067.09 1479
2067.52 1680
2067.95 1510
2068.38 1557
2068.81 1565
2069.23 1670
2069.66 1661
2070.09 1637
2070.52 1578
2070.95 1523
2071.38 1470
2071.81 1440
2072.24 1580
2072.67 1422
2073.10 1354
2073.53 1375
2073.95 1271
2074.38 1430
2074.81 1475
2075.24 1542
2075.67 1486
2076.10 1333
2076.53 1281
2076.96 1478
2077.39 1353
2077.82 1355
2078.25 1324
2078.68 1310
2079.11 1381
2079.54 1359
2079.97 1475
2080.40 1561
2080.83 1521
2081.26 1461
2081.69 1554
2082.12 1516
2082.55 1512
2082.98 1457
2083.41 1452
2083.84 1587
2084.27 1591
2084.70 1571
2085.13 1541
2085.56 1515
2085.99 1360
2086.42 1354
2086.85 1535
2087.29 1428
2087.72 1450
2088.15 1360
2088.58 1449
2089.01 1408
2089.44 1457
2089.87 1537
2090.30 1345
2090.73 1517
2091.16 1371
2091.59 1370
2092.03 1296
2092.46 1418
2092.89 1418
2093.32 1553
2093.75 1411
2094.18 1602
2094.61 1666
2095.05 1450
2095.48 1460
2095.91 1521
2096.34 1412
2096.77 1517
2097.20 1566
2097.63 1636
2098.07 1540
2098.50 1455
2098.93 1501
2099.36 1628
2099.79 1496
2100.23 1427
2100.66 1323
2101.09 1301
2101.52 1294
2101.95 1321
2102.39 1216
2102.82 1244
2103.25 1330
2103.68 1302
2104.12 1291
2104.55 1305
2104.98 1355
2105.41 1330
2105.85 1325
2106.28 1326
2106.71 1356
2107.14 1471
2107.58 1316
2108.01 1397
2108.44 1381
2108.88 1440
2109.31 1444
2109.74 1478
2110.18 1471
2110.61 1418
2111.04 1478
2111.47 1350
2111.91 1451
2112.34 1520
2112.77 1385
2113.21 1433
2113.64 1349
2114.07 1414
2114.51 1351
2114.94 1461
2115.37 1555
2115.81 1287
2116.24 1271
2116.68 1370
2117.11 1352
2117.54 1388
2117.98 1319
2118.41 1462
2118.85 1392
2119.28 1260
2119.71 1202
2120.15 1315
2120.58 1290
2121.02 1293
2121.45 1260
2121.88 1243
2122.32 1285
2122.75 1292
2123.19 1331
2123.62 1261
2124.06 1239
2124.49 1384
2124.92 1559
2125.36 1329
2125.79 1407
2126.23 1442
2126.66 1325
2127.10 1421
2127.53 1421
2127.97 1300
2128.40 1509
2128.84 1388
2129.27 1354
2129.71 1332
2130.14 1494
2130.58 1428
2131.01 1466
2131.45 1347
2131.88 1422
2132.32 1627
2132.75 1534
2133.19 1588
2133.63 1586
2134.06 1702
2134.50 1614
2134.93 1699
2135.37 1713
2135.80 1554
2136.24 1470
2136.67 1545
2137.11 1437
2137.55 1381
2137.98 1556
2138.42 1470
2138.85 1482
2139.29 1592
2139.73 1643
2140.16 1465
2140.60 1374
2141.03 1310
2141.47 1317
2141.91 1307
2142.34 1350
2142.78 1345
2143.22 1472
2143.65 1329
2144.09 1277
2144.53 1363
2144.96 1385
2145.40 1417
2145.84 1458
2146.27 1346
2146.71 1309
2147.15 1250
2147.58 1284
2148.02 1325
2148.46 1367
2148.89 1491
2149.33 1452
2149.77 1346
2150.21 1654
2150.64 1671
2151.08 1750
2151.52 1790
2151.95 1806
2152.39 2008
2152.83 1808
2153.27 1948
2153.70 2072
2154.14 1920
2154.58 1798
2155.02 1959
2155.45 1904
2155.89 1821
2156.33 1657
2156.77 1558
2157.21 1556
2157.64 1378
2158.08 1472
2158.52 1469
2158.96 1611
2159.40 1433
2159.83 1512
2160.27 1492
2160.71 1414
2161.15 1413
2161.59 1350
2162.02 1467
2162.46 1507
2162.90 1628
2163.34 1568
2163.78 1574
2164.22 1411
2164.66 1403
2165.09 1433
2165.53 1451
2165.97 1439
2166.41 1438
2166.85 1477
2167.29 1398
2167.73 1414
2168.17 1460
2168.60 1563
2169.04 1410
2169.48 1502
2169.92 1392
2170.36 1682
2170.80 1690
2171.24 1596
2171.68 1676
2172.12 1734
2172.56 1803
2173.00 1853
2173.44 1886
2173.88 1900
2174.32 1797
2174.76 1702
2175.20 1646
2175.64 1524
2176.07 1563
2176.51 1648
2176.95 1604
2177.39 1672
2177.83 1714
2178.27 1665
2178.71 1648
2179.15 1716
2179.59 1504
2180.03 1695
2180.47 1685
2180.92 1755
2181.36 1837
2181.80 1777
2182.24 1779
2182.68 1660
2183.12 1670
2183.56 1625
2184.00 1572
2184.44 1543
2184.88 1562
2185.32 1621
2185.76 1690
2186.20 1491
2186.64 1507
2187.08 1510
2187.52 1524
2187.97 1522
2188.41 1514
2188.85 1568
2189.29 1766
2189.73 1828
2190.17 1796
2190.61 1763
2191.05 1809
2191.49 2010
2191.94 1767
2192.38 1742
2192.82 1904
2193.26 1890
2193.70 1903
2194.14 1942
2194.58 2019
2195.03 2002
2195.47 1932
2195.91 1817
2196.35 1887
2196.79 1890
2197.24 1701
2197.68 1878
2198.12 1938
2198.56 1686
2199.00 1604
2199.45 1788
2199.89 1762
2200.33 1656
2200.77 1800
2201.21 1735
2201.66 1656
2202.10 1694
2202.54 1637
2202.98 1562
2203.43 1477
2203.87 1600
2204.31 1540
2204.75 1491
2205.20 1563
2205.64 1624
2206.08 1500
2206.53 1630
2206.97 1539
2207.41 1560
2207.85 1606
2208.30 1571
2208.74 1602
2209.18 1612
2209.63 1779
2210.07 1825
2210.51 1755
2210.96 1752
2211.40 1760
2211.84 1920
2212.29 1880
2212.73 1917
2213.17 1756
2213.62 1691
2214.06 1754
2214.50 1747
2214.95 1705
2215.39 1753
2215.84 1715
2216.28 1627
2216.72 1625
2217.17 1636
2217.61 1674
2218.05 1636
2218.50 1583
2218.94 1743
2219.39 1762
2219.83 1597
2220.28 1660
2220.72 1633
2221.16 1435
2221.61 1595
2222.05 1575
2222.50 1576
2222.94 1651
2223.39 1649
2223.83 1751
2224.28 1798
2224.72 1775
2225.16 1788
2225.61 1850
2226.05 1958
2226.50 2012
2226.94 1958
2227.39 2175
2227.83 2082
2228.28 2314
2228.72 2254
2229.17 2089
2229.61 2021
2230.06 2027
2230.50 1947
2230.95 1922
2231.40 1939
2231.84 1998
2232.29 1916
2232.73 1838
2233.18 1846
2233.62 1902
2234.07 1922
2234.51 1852
2234.96 1802
2235.41 1815
2235.85 2092
2236.30 1928
2236.74 1859
2237.19 1720
2237.63 1949
2238.08 1794
2238.53 1808
2238.97 1832
2239.42 1833
2239.86 1750
2240.31 1761
2240.76 1767
2241.20 1596
2241.65 1726
2242.10 1778
2242.54 1472
2242.99 1589
2243.44 1759
2243.88 1619
2244.33 1548
2244.78 1648
2245.22 1694
2245.67 1633
2246.12 1552
2246.56 1677
2247.01 1438
2247.46 1464
2247.90 1542
2248.35 1546
2248.80 1599
2249.24 1581
2249.69 1619
2250.14 1572
2250.59 1686
2251.03 1603
2251.48 1532
2251.93 1575
2252.38 1736
2252.82 1661
2253.27 1665
2253.72 1654
2254.17 1673
2254.61 1479
2255.06 1568
2255.51 1718
2255.96 1603
2256.40 1625
2256.85 1499
2257.30 1360
2257.75 1441
2258.20 1522
2258.64 1535
2259.09 1623
2259.54 1641
2259.99 1632
2260.44 1671
2260.88 1634
2261.33 1622
2261.78 1677
2262.23 1610
2262.68 1706
2263.13 1847
2263.58 1765
2264.02 1801
2264.47 1924
2264.92 1928
2265.37 2156
2265.82 2043
2266.27 2135
2266.72 2158
2267.17 1923
2267.61 1843
2268.06 1688
2268.51 1774
2268.96 1793
2269.41 2033
2269.86 2045
2270.31 2161
2270.76 1918
2271.21 1842
2271.66 1931
2272.11 1968
2272.56 2060
2273.00 2056
2273.45 2118
2273.90 2163
2274.35 2104
2274.80 2018
2275.25 1960
2275.70 2025
2276.15 2043
2276.60 2051
2277.05 1915
2277.50 1794
2277.95 1767
2278.40 1676
2278.85 1805
2279.30 1780
2279.75 1691
2280.20 1621
2280.65 1725
2281.10 1651
2281.55 1751
2282.00 1834
2282.45 1685
2282.90 1722
2283.35 1693
2283.81 1737
2284.26 1918
2284.71 1916
2285.16 1886
2285.61 2075
2286.06 1981
2286.51 1976
2286.96 1952
2287.41 2075
2287.86 2016
2288.31 1837
2288.76 1965
2289.22 2090
2289.67 2065
2290.12 2185
2290.57 2282
2291.02 2229
2291.47 2389
2291.92 2763
2292.37 2892
2292.83 3283
2293.28 3744
2293.73 3898
2294.18 4103
2294.63 3979
2295.08 4063
2295.53 3986
2295.99 3786
2296.44 3537
2296.89 3295
2297.34 2942
2297.79 2736
2298.25 2610
2298.70 2521
2299.15 2345
2299.60 2394
2300.05 2215
2300.51 2156
2300.96 2152
2301.41 2140
2301.86 1966
2302.32 1972
2302.77 1771
2303.22 1740
2303.67 1713
2304.13 1654
2304.58 1768
2305.03 1743
2305.48 1718
2305.94 1707
2306.39 1722
2306.84 1757
2307.29 1654
2307.75 1717
2308.20 1744
2308.65 1718
2309.11 1807
2309.56 1738
2310.01 1851
2310.47 1812
2310.92 1828
2311.37 1881
2311.83 1975
2312.28 2106
2312.73 2286
2313.19 2128
2313.64 2197
2314.09 2087
2314.55 2161
2315.00 2254
2315.45 2081
2315.91 2138
2316.36 2056
2316.81 1810
2317.27 1867
2317.72 1847
2318.18 1825
2318.63 1904
2319.08 1905
2319.54 1910
2319.99 1900
2320.45 1897
2320.90 2039
2321.35 1887
2321.81 1762
2322.26 1863
2322.72 1889
2323.17 1891
2323.63 1951
2324.08 1975
2324.54 1911
2324.99 1939
2325.44 1992
2325.90 1999
2326.35 1881
2326.81 1966
2327.26 1990
2327.72 2007
2328.17 2155
2328.63 2040
2329.08 1805
2329.54 1918
2329.99 1973
2330.45 2062
2330.90 1979
2331.36 2017
2331.81 2015
2332.27 2012
2332.72 2025
2333.18 2062
2333.64 2152
2334.09 2316
2334.55 2041
2335.00 1995
2335.46 1869
2335.91 1839
2336.37 1630
2336.82 1936
2337.28 1943
2337.74 1851
2338.19 1810
2338.65 1789
2339.10 1700
2339.56 1870
2340.02 1933
2340.47 1873
2340.93 1888
2341.38 2025
2341.84 1934
2342.30 2011
2342.75 1993
2343.21 2175
2343.67 2213
2344.12 2098
2344.58 2088
2345.04 2074
2345.49 2215
2345.95 1981
2346.41 1976
2346.86 2099
2347.32 2097
2347.78 2235
2348.23 2168
2348.69 2151
2349.15 2351
2349.60 2343
2350.06 2323
2350.52 2256
2350.97 2238
2351.43 2198
2351.89 2077
2352.35 2023
2352.80 2016
2353.26 1766
2353.72 1812
2354.18 1892
2354.63 1915
2355.09 1906
2355.55 1789
2356.01 1677
2356.46 1628
2356.92 1750
2357.38 1796
2357.84 1788
2358.29 1622
2358.75 1682
2359.21 1643
2359.67 1681
2360.13 1793
2360.58 1749
2361.04 1774
2361.50 1782
2361.96 1809
2362.42 1795
2362.88 1895
2363.33 1765
2363.79 1713
2364.25 1750
2364.71 1875
2365.17 1906
2365.63 1792
2366.08 1826
2366.54 1995
2367.00 1840
2367.46 1670
2367.92 1851
2368.38 1966
2368.84 1881
2369.30 1965
2369.75 1890
2370.21 2030
2370.67 2025
2371.13 2032
2371.59 1764
2372.05 1782
2372.51 1800
2372.97 1864
2373.43 1852
2373.89 1860
2374.35 1947
2374.81 1820
2375.27 1822
2375.72 1872
2376.18 1822
2376.64 1914
2377.10 1891
2377.56 2005
2378.02 1923
2378.48 1911
2378.94 1901
2379.40 1871
2379.86 1995
2380.32 1881
2380.78 1899
2381.24 1907
2381.70 1734
2382.16 1889
2382.62 1727
2383.08 1717
2383.54 1723
2384.00 1735
2384.46 1830
2384.92 1784
2385.39 1762
2385.85 1814
2386.31 1848
2386.77 1904
2387.23 1779
2387.69 1757
2388.15 1892
2388.61 1839
2389.07 1795
2389.53 1805
2389.99 1746
2390.45 1651
2390.91 1707
2391.38 1573
2391.84 1790
2392.30 1671
2392.76 1939
2393.22 1847
2393.68 1791
2394.14 1870
2394.60 1944
2395.06 1849
2395.53 2015
2395.99 1827
2396.45 1827
2396.91 1760
2397.37 1770
2397.83 1855
2398.30 1679
2398.76 1865
2399.22 1725
2399.68 1714
2400.14 1734
2400.61 1788
2401.07 1862
2401.53 1796
2401.99 1633
2402.45 1685
2402.92 1719
2403.38 1796
2403.84 1773
2404.30 1782
2404.76 1794
2405.23 1736
2405.69 1739
2406.15 1752
2406.61 1816
2407.08 1815
2407.54 1811
2408.00 1829
2408.46 1740
2408.93 1884
2409.39 1945
2409.85 1846
2410.32 1798
2410.78 1808
2411.24 1847
2411.70 1829
2412.17 1685
2412.63 1690
2413.09 1697
2413.56 1742
2414.02 1703
2414.48 1753
2414.95 1802
2415.41 1636
2415.87 1806
2416.34 1767
2416.80 1834
2417.26 1853
2417.73 1745
2418.19 2059
2418.65 1917
2419.12 1846
2419.58 2096
2420.05 2126
2420.51 2239
2420.97 2373
2421.44 2286
2421.90 2367
2422.37 2471
2422.83 2339
2423.29 2267
2423.76 2213
2424.22 2191
2424.69 2208
2425.15 2159
2425.62 2007
2426.08 2043
2426.54 1945
2427.01 1965
2427.47 1887
2427.94 2034
2428.40 2080
2428.87 2111
2429.33 1949
2429.80 2045
2430.26 1964
2430.73 2211
2431.19 2105
2431.66 1971
2432.12 2083
2432.59 1965
2433.05 1926
2433.52 1827
2433.98 1939
2434.45 1767
2434.91 1775
2435.38 1763
2435.84 1911
2436.31 1848
2436.77 1992
2437.24 1871
2437.70 2034
2438.17 2001
2438.63 2090
2439.10 1962
2439.57 1944
2440.03 2003
2440.50 2085
2440.96 2008
2441.43 2094
2441.89 2282
2442.36 2231
2442.83 2159
2443.29 2183
2443.76 2485
2444.22 2545
2444.69 2550
2445.16 2210
2445.62 2190
2446.09 2076
2446.56 2209
2447.02 2197
2447.49 2059
2447.96 2029
2448.42 2022
2448.89 1925
2449.35 1839
2449.82 1840
2450.29 1836
2450.75 1821
2451.22 1816
2451.69 1820
2452.16 1881
2452.62 1728
2453.09 1707
2453.56 1721
2454.02 1729
2454.49 1854
2454.96 1794
2455.42 1774
2455.89 1803
2456.36 1806
2456.83 1692
2457.29 1718
2457.76 1724
2458.23 1763
2458.70 1765
2459.16 1809
2459.63 1830
2460.10 1924
2460.57 1843
2461.03 1902
2461.50 1796
2461.97 1737
2462.44 1719
2462.91 1732
2463.37 1654
2463.84 1596
2464.31 1623
2464.78 1744
2465.25 1868
2465.71 1866
2466.18 1732
2466.65 1643
2467.12 1759
2467.59 1710
2468.06 1705
2468.52 1714
2468.99 1839
2469.46 1609
2469.93 1780
2470.40 1746
2470.87 1849
2471.34 1947
2471.80 1852
2472.27 1965
2472.74 1925
2473.21 2041
2473.68 1990
2474.15 1953
2474.62 1917
2475.09 1775
2475.56 1868
2476.02 1831
2476.49 1791
2476.96 1850
2477.43 1822
2477.90 1794
2478.37 1770
2478.84 1865
2479.31 1847
2479.78 1936
2480.25 1922
2480.72 1727
2481.19 1678
2481.66 1772
2482.13 1839
2482.60 1731
2483.07 1818
2483.54 1794
2484.01 1776
2484.48 1971
2484.95 1867
2485.42 1807
2485.89 1877
2486.36 1718
2486.83 1790
2487.30 1739
2487.77 1802
2488.24 1720
2488.71 1636
2489.18 1578
2489.65 1672
2490.12 1950
2490.59 1678
2491.06 1762
2491.53 1846
2492.00 1832
2492.47 1787
2492.94 1796
2493.41 1782
2493.88 1748
2494.36 1791
2494.83 1853
2495.30 2033
2495.77 2012
2496.24 2135
2496.71 2030
2497.18 1839
2497.65 1825
2498.12 1900
2498.60 1846
2499.07 1895
2499.54 2157
2500.01 2197
2500.48 2121
2500.95 2080
2501.42 2084
2501.90 2061
2502.37 1959
2502.84 2011
2503.31 2044
2503.78 1870
2504.25 1924
2504.73 1936
2505.20 1806
2505.67 1952
2506.14 1858
2506.61 1633
2507.09 1755
2507.56 1697
2508.03 1730
2508.50 1820
2508.97 1887
2509.45 2033
2509.92 1981
2510.39 1905
2510.86 2175
2511.34 2238
2511.81 2228
2512.28 2275
2512.75 2304
2513.23 2303
2513.70 2388
2514.17 2370
2514.65 2271
2515.12 2593
2515.59 2463
2516.06 2427
2516.54 2452
2517.01 2374
2517.48 2417
2517.96 2343
2518.43 2093
2518.90 1978
2519.38 1923
2519.85 1942
2520.32 1966
2520.80 1941
2521.27 1816
2521.74 1845
2522.22 1649
2522.69 1818
2523.16 1925
2523.64 1959
2524.11 1931
2524.58 1719
2525.06 1761
2525.53 1725
2526.01 1793
2526.48 1825
2526.95 1815
2527.43 1800
2527.90 1688
2528.38 1853
2528.85 1810
2529.32 1871
2529.80 2136
2530.27 1886
2530.75 1800
2531.22 1934
2531.70 1794
2532.17 1928
2532.64 2027
2533.12 1951
2533.59 1873
2534.07 1973
2534.54 1938
2535.02 2003
2535.49 2145
2535.97 2170
2536.44 2139
2536.92 1923
2537.39 2083
2537.87 2037
2538.34 2015
2538.82 2024
2539.29 2114
2539.77 2009
2540.24 1947
2540.72 1885
2541.19 1953
2541.67 1945
2542.14 2028
2542.62 2077
2543.09 1944
2543.57 1945
2544.04 1994
2544.52 1949
2545.00 1995
2545.47 2086
2545.95 2004
2546.42 1956
2546.90 2041
2547.37 2083
2547.85 2090
2548.33 2093
2548.80 2162
2549.28 2211
2549.75 2184
2550.23 2411
2550.71 2506
2551.18 2420
2551.66 2557
2552.14 2706
2552.61 2537
2553.09 2500
2553.57 2492
2554.04 2639
2554.52 2539
2554.99 2487
2555.47 2485
2555.95 2334
2556.42 2430
2556.90 2429
2557.38 2613
2557.86 2535
2558.33 2455
2558.81 2366
2559.29 2179
2559.76 2373
2560.24 2420
2560.72 2273
2561.19 2472
2561.67 2109
2562.15 2209
2562.63 2203
2563.10 2077
2563.58 1887
2564.06 1988
2564.54 1910
2565.01 1835
2565.49 1859
2565.97 1855
2566.45 1739
2566.92 1801
2567.40 1932
2567.88 1763
2568.36 1705
2568.83 1870
2569.31 1815
2569.79 1768
2570.27 1735
2570.75 1754
2571.22 1844
2571.70 1754
2572.18 1710
2572.66 1638
2573.14 1718
2573.62 1706
2574.09 1820
2574.57 1869
2575.05 1745
2575.53 1726
2576.01 1698
2576.49 1695
2576.97 1714
2577.44 1777
2577.92 1748
2578.40 1758
2578.88 1820
2579.36 1990
2579.84 1846
2580.32 1764
2580.80 1949
2581.27 1705
2581.75 1826
2582.23 1823
2582.71 1797
2583.19 1881
2583.67 1851
2584.15 1815
2584.63 1850
2585.11 1773
2585.59 1675
2586.07 1864
2586.55 1747
2587.03 1812
2587.51 1689
2587.99 1782
2588.47 1840
2588.94 1927
2589.42 1901
2589.90 1851
2590.38 1866
2590.86 1911
2591.34 2008
2591.82 2018
2592.30 1982
2592.78 1863
2593.26 2035
2593.74 2130
2594.22 2227
2594.71 2092
2595.19 2180
2595.67 2054
2596.15 2120
2596.63 2106
2597.11 2084
2597.59 2168
2598.07 2136
2598.55 2222
2599.03 2033
2599.51 2144
2599.99 1938
2600.47 2004
2600.95 2110
2601.43 1878
2601.91 1858
2602.40 1844
2602.88 1994
2603.36 1879
2603.84 1904
2604.32 1971
2604.80 1947
2605.28 1903
2605.76 1939
2606.24 1851
2606.73 1880
2607.21 1906
2607.69 1682
2608.17 1731
2608.65 1866
2609.13 1943
2609.62 1868
2610.10 1710
2610.58 1913
2611.06 1935
2611.54 1890
2612.02 1952
2612.51 1956
2612.99 2137
2613.47 2121
2613.95 2068
2614.43 1960
2614.92 1939
2615.40 1910
2615.88 2054
2616.36 2204
2616.85 2134
2617.33 2064
2617.81 2083
2618.29 2147
2618.78 1938
2619.26 2036
2619.74 1971
2620.22 2012
2620.71 1905
2621.19 1837
2621.67 1728
2622.15 1897
2622.64 2058
2623.12 1980
2623.60 1913
2624.09 1834
2624.57 1962
2625.05 1927
2625.53 1881
2626.02 1999
2626.50 2044
2626.98 2007
2627.47 1921
2627.95 1949
2628.43 1929
2628.92 1949
2629.40 1954
2629.88 1845
2630.37 2037
2630.85 2177
2631.34 1987
2631.82 1919
2632.30 1847
2632.79 1858
2633.27 2003
2633.75 1925
2634.24 1869
2634.72 2015
2635.21 1972
2635.69 1895
2636.17 1978
2636.66 2001
2637.14 2088
2637.63 2001
2638.11 1952
2638.60 1817
2639.08 1864
2639.56 1920
2640.05 2034
2640.53 2130
2641.02 2030
2641.50 1961
2641.99 2046
2642.47 2020
2642.96 2145
2643.44 1948
2643.93 1945
2644.41 2036
2644.90 2140
2645.38 2082
2645.87 2026
2646.35 1999
2646.84 1960
2647.32 1933
2647.81 1999
2648.29 2161
2648.78 2084
2649.26 2032
2649.75 2009
2650.23 2017
2650.72 1878
2651.20 1849
2651.69 1911
2652.17 1890
2652.66 1769
2653.15 1870
2653.63 2032
2654.12 1948
2654.60 1817
2655.09 1942
2655.57 2014
2656.06 1998
2656.55 1920
2657.03 1938
2657.52 1921
2658.00 1824
2658.49 1922
2658.98 1921
2659.46 1882
2659.95 1947
2660.44 1792
2660.92 1854
2661.41 1756
2661.90 1848
2662.38 1874
2662.87 1860
2663.35 1807
2663.84 1980
2664.33 1827
2664.81 1901
2665.30 1985
2665.79 1820
2666.28 1894
2666.76 1710
2667.25 1850
2667.74 1983
2668.22 1848
2668.71 1892
2669.20 2031
2669.68 1931
2670.17 1884
2670.66 2081
2671.15 2027
2671.63 2055
2672.12 1952
2672.61 1924
2673.10 1956
2673.58 1894
2674.07 2028
2674.56 2031
2675.05 2122
2675.53 2414
2676.02 2445
2676.51 2777
2677.00 2674
2677.49 2709
2677.97 2833
2678.46 2890
2678.95 2923
2679.44 2834
2679.93 2920
2680.41 2807
2680.90 2579
2681.39 2719
2681.88 2597
2682.37 2419
2682.85 2405
2683.34 2283
2683.83 2342
2684.32 2330
2684.81 2377
2685.30 2517
2685.79 2588
2686.27 2600
2686.76 2598
2687.25 2686
2687.74 2570
2688.23 2602
2688.72 2520
2689.21 2487
2689.70 2312
2690.19 2232
2690.67 2252
2691.16 2152
2691.65 1973
2692.14 1897
2692.63 2035
2693.12 2044
2693.61 1922
2694.10 1822
2694.59 1931
2695.08 1988
2695.57 2010
2696.06 2053
2696.55 2133
2697.04 2084
2697.53 1949
2698.02 1932
2698.51 1900
2699.00 2050
2699.49 1927
2699.98 1956
2700.47 1903
2700.96 1957
2701.45 1982
2701.94 2159
2702.43 2239
2702.92 2041
2703.41 2137
2703.90 2143
2704.39 2257
2704.88 2316
2705.37 2321
2705.86 2140
2706.35 2109
2706.84 2134
2707.33 2227
2707.82 2309
2708.31 1986
2708.80 1933
2709.29 2010
2709.78 2046
2710.27 1896
2710.77 1898
2711.26 2030
2711.75 1926
2712.24 2095
2712.73 2107
2713.22 1992
2713.71 1888
2714.20 1897
2714.69 1895
2715.19 1926
2715.68 1871
2716.17 1826
2716.66 1843
2717.15 1810
2717.64 1883
2718.13 1828
2718.63 1880
2719.12 1954
2719.61 1843
2720.10 1815
2720.59 1879
2721.08 1833
2721.58 1723
2722.07 1880
2722.56 2063
2723.05 2069
2723.54 1953
2724.04 2042
2724.53 2127
2725.02 2035
2725.51 2159
2726.01 2020
2726.50 2274
2726.99 2321
2727.48 2175
2727.98 2128
2728.47 2138
2728.96 2058
2729.45 2011
2729.95 1941
2730.44 1998
2730.93 1949
2731.42 2006
2731.92 2087
2732.41 2109
2732.90 2003
2733.40 2007
2733.89 1918
2734.38 1988
2734.87 2047
2735.37 1933
2735.86 1957
2736.35 1991
2736.85 2186
2737.34 2059
2737.83 2116
2738.33 2154
2738.82 2248
2739.31 2134
2739.81 2299
2740.30 2125
2740.79 2140
2741.29 2235
2741.78 1990
2742.28 2125
2742.77 2118
2743.26 2128
2743.76 2043
2744.25 1953
2744.75 1924
2745.24 2000
2745.73 1854
2746.23 2011
2746.72 1957
2747.22 1845
2747.71 1833
2748.20 1981
2748.70 1921
2749.19 1936
2749.69 2042
2750.18 2104
2750.68 2026
2751.17 1951
2751.67 2001
2752.16 1967
2752.66 2065
2753.15 2041
2753.64 1981
2754.14 2105
2754.63 2073
2755.13 1893
2755.62 2014
2756.12 2001
2756.61 2060
2757.11 2151
2757.60 2367
2758.10 2032
2758.59 1986
2759.09 2133
2759.59 2080
2760.08 1977
2760.58 2118
2761.07 2080
2761.57 2143
2762.06 2043
2762.56 2233
2763.05 1992
2763.55 1957
2764.05 1985
2764.54 1964
2765.04 1874
2765.53 1896
2766.03 1997
2766.52 1917
2767.02 1845
2767.52 1872
2768.01 1959
2768.51 2105
2769.00 1952
2769.50 2097
2770.00 2170
2770.49 2104
2770.99 1951
2771.49 2094
2771.98 2058
2772.48 2187
2772.98 2155
2773.47 2128
2773.97 2260
2774.47 2358
2774.96 2453
2775.46 2345
2775.96 2430
2776.45 2376
2776.95 2610
2777.45 2615
2777.94 2681
2778.44 2836
2778.94 2773
2779.43 2809
2779.93 2822
2780.43 3051
2780.93 3034
2781.42 2825
2781.92 2898
2782.42 2703
2782.92 2423
2783.41 2543
2783.91 2583
2784.41 2418
2784.91 2225
2785.40 2164
2785.90 2260
2786.40 2289
2786.90 2193
2787.39 2326
2787.89 2186
2788.39 2145
2788.89 2175
2789.39 2162
2789.88 2183
2790.38 2112
2790.88 2152
2791.38 2184
2791.88 2133
2792.37 2111
2792.87 2120
2793.37 2044
2793.87 1929
2794.37 1992
2794.87 2067
2795.37 2025
2795.86 2029
2796.36 2066
2796.86 2304
2797.36 2399
2797.86 2522
2798.36 2547
2798.86 2593
2799.35 2676
2799.85 3061
2800.35 3163
2800.85 3186
2801.35 3263
2801.85 3282
2802.35 3101
2802.85 2956
2803.35 2918
2803.85 2778
2804.35 2861
2804.85 2719
2805.34 2572
2805.84 2552
2806.34 2587
2806.84 2611
2807.34 2578
2807.84 2756
2808.34 2792
2808.84 2960
2809.34 2934
2809.84 2986
2810.34 3391
2810.84 3477
2811.34 3460
2811.84 3731
2812.34 3722
2812.84 3638
2813.34 3583
2813.84 3338
2814.34 3238
2814.84 3117
2815.34 3028
2815.84 2849
2816.34 2640
2816.84 2567
2817.34 2519
2817.84 2628
2818.35 2422
2818.85 2353
2819.35 2399
2819.85 2445
2820.35 2567
2820.85 2311
2821.35 2300
2821.85 2443
2822.35 2585
2822.85 2445
2823.35 2473
2823.85 2512
2824.36 2486
2824.86 2437
2825.36 2540
2825.86 2604
2826.36 2421
2826.86 2295
2827.36 2448
2827.86 2245
2828.37 2344
2828.87 2496
2829.37 2571
2829.87 2367
2830.37 2386
2830.87 2358
2831.38 2364
2831.88 2386
2832.38 2186
2832.88 2185
2833.38 2221
2833.88 2245
2834.39 2348
2834.89 2265
2835.39 2307
2835.89 2224
2836.40 2040
2836.90 2088
2837.40 2081
2837.90 1993
2838.40 2137
2838.91 2188
2839.41 2016
2839.91 2117
2840.41 2184
2840.92 2239
2841.42 2142
2841.92 2120
2842.42 1946
2842.93 2196
2843.43 2226
2843.93 2012
2844.44 1876
2844.94 2155
2845.44 2120
2845.94 2060
2846.45 2225
2846.95 2208
2847.45 2183
2847.96 2251
2848.46 2336
2848.96 2283
2849.47 2326
2849.97 2540
2850.47 2487
2850.98 2539
2851.48 2418
2851.98 2434
2852.49 2431
2852.99 2412
2853.50 2471
2854.00 2549
2854.50 2462
2855.01 2322
2855.51 2298
2856.01 2206
2856.52 2141
2857.02 2100
2857.53 2067
2858.03 2156
2858.53 2122
2859.04 2292
2859.54 2174
2860.05 2160
2860.55 2260
2861.06 2270
2861.56 2157
2862.06 2021
2862.57 2009
2863.07 2121
2863.58 2169
2864.08 1929
2864.59 2034
2865.09 2047
2865.60 1977
2866.10 1973
2866.61 1894
2867.11 2040
2867.62 1878
2868.12 1942
2868.63 1817
2869.13 1682
2869.64 1708
2870.14 1787
2870.65 1918
2871.15 1848
2871.66 1926
2872.16 1920
2872.67 1920
2873.17 1881
2873.68 2016
2874.18 1844
2874.69 2011
2875.20 2133
2875.70 2358
2876.21 2224
2876.71 2420
2877.22 2402
2877.72 2373
2878.23 2279
2878.74 2314
2879.24 2405
2879.75 2130
2880.25 2276
2880.76 2131
2881.27 2233
2881.77 2153
2882.28 2000
2882.79 2127
2883.29 2235
2883.80 2158
2884.30 2099
2884.81 2157
2885.32 2158
2885.82 2269
2886.33 2430
2886.84 2284
2887.34 2159
2887.85 2428
2888.36 2459
2888.86 2479
2889.37 2518
2889.88 2451
2890.38 2734
2890.89 2661
2891.40 2592
2891.91 2571
2892.41 2553
2892.92 2592
2893.43 2648
2893.93 2419
2894.44 2383
2894.95 2440
2895.46 2323
2895.96 2353
2896.47 2309
2896.98 2359
2897.49 2506
2897.99 2527
2898.50 2350
2899.01 2545
2899.52 2740
2900.03 2493
2900.53 2462
2901.04 2541
2901.55 2626
2902.06 2567
2902.56 2418
2903.07 2410
2903.58 2505
2904.09 2501
2904.60 2495
2905.11 2478
2905.61 2536
2906.12 2546
2906.63 2639
2907.14 2592
2907.65 2554
2908.16 2620
2908.66 2648
2909.17 2717
2909.68 2704
2910.19 2730
2910.70 2858
2911.21 3047
2911.72 2748
2912.23 2613
2912.73 2502
2913.24 2508
2913.75 2604
2914.26 2545
2914.77 2402
2915.28 2186
2915.79 2302
2916.30 2287
2916.81 2316
2917.32 2413
2917.83 2343
2918.33 2421
2918.84 2411
2919.35 2371
2919.86 2390
2920.37 2268
2920.88 2271
2921.39 2345
2921.90 2379
2922.41 2447
2922.92 2264
2923.43 2254
2923.94 2425
2924.45 2581
2924.96 2497
2925.47 2583
2925.98 2560
2926.49 2732
2927.00 3042
2927.51 3033
2928.02 3202
2928.53 3389
2929.04 3636
2929.55 3657
2930.06 3712
2930.57 3314
2931.08 3321
2931.59 3184
2932.11 3092
2932.62 2802
2933.13 2618
2933.64 2542
2934.15 2582
2934.66 2519
2935.17 2365
2935.68 2226
2936.19 2083
2936.70 2137
2937.21 2040
2937.72 2121
2938.24 2322
2938.75 2267
2939.26 2221
2939.77 2141
2940.28 2154
2940.79 2219
2941.30 2245
2941.81 2244
2942.33 2327
2942.84 2354
2943.35 2363
2943.86 2310
2944.37 2239
2944.88 2395
2945.40 2285
2945.91 2500
2946.42 2504
2946.93 2231
2947.44 2443
2947.96 2584
2948.47 2554
2948.98 2716
2949.49 2736
2950.00 2830
2950.52 2772
2951.03 2793
2951.54 2834
2952.05 2664
2952.57 2533
2953.08 2546
2953.59 2429
2954.10 2471
2954.62 2584
2955.13 2384
2955.64 2419
2956.15 2331
2956.67 2271
2957.18 2423
2957.69 2247
2958.20 2248
2958.72 2197
2959.23 2303
2959.74 2206
2960.26 2443
2960.77 2185
2961.28 2171
2961.80 2288
2962.31 2346
2962.82 2441
2963.34 2469
2963.85 2424
2964.36 2445
2964.88 2434
2965.39 2730
2965.90 2604
2966.42 2559
2966.93 2556
2967.44 2438
2967.96 2475
2968.47 2368
2968.98 2361
2969.50 2325
2970.01 2124
2970.53 2121
2971.04 2180
2971.55 2056
2972.07 1931
2972.58 2007
2973.10 2114
2973.61 2020
2974.12 2031
2974.64 2093
2975.15 2282
2975.67 2235
2976.18 2279
2976.70 2104
2977.21 2196
2977.73 2291
2978.24 2264
2978.75 2246
2979.27 2209
2979.78 2100
2980.30 2185
2980.81 2257
2981.33 2162
2981.84 2218
2982.36 2112
2982.87 2197
2983.39 2255
2983.90 2298
2984.42 2336
2984.93 2450
2985.45 2358
2985.96 2327
2986.48 2243
2987.00 2266
2987.51 2299
2988.03 2326
2988.54 2275
2989.06 2332
2989.57 2403
2990.09 2499
2990.60 2449
2991.12 2366
2991.64 2417
2992.15 2578
2992.67 2552
2993.18 2510
2993.70 2642
2994.21 2772
2994.73 2842
2995.25 2910
2995.76 2830
2996.28 2903
2996.80 2988
2997.31 2957
2997.83 3027
2998.34 3030
2998.86 3015
2999.38 3018
2999.89 3216
3000.41 3330
3000.93 3221
3001.44 3269
3001.96 3209
3002.48 3220
3002.99 3583
3003.51 3460
3004.03 3336
3004.54 3095
3005.06 3232
3005.58 3201
3006.09 3102
3006.61 3132
3007.13 3319
3007.65 3139
3008.16 3283
3008.68 3340
3009.20 3108
3009.71 3205
3010.23 3027
3010.75 2967
3011.27 2831
3011.78 2857
3012.30 2791
3012.82 2662
3013.34 2563
3013.85 2458
3014.37 2443
3014.89 2458
3015.41 2618
3015.93 2488
3016.44 2516
3016.96 2493
3017.48 2562
3018.00 2711
3018.52 2718
3019.03 2401
3019.55 2499
3020.07 2761
3020.59 2626
3021.11 2582
3021.63 2677
3022.14 2546
3022.66 2391
3023.18 2625
3023.70 2731
3024.22 2853
3024.74 2683
3025.25 2841
3025.77 2826
3026.29 2862
3026.81 2707
3027.33 3040
3027.85 3009
3028.37 2900
3028.89 2736
3029.41 3050
3029.92 3070
3030.44 2863
3030.96 2904
3031.48 2779
3032.00 2868
3032.52 2813
3033.04 2634
3033.56 2523
3034.08 2475
3034.60 2517
3035.12 2601
3035.64 2449
3036.16 2604
3036.68 2511
3037.20 2575
3037.72 2589
3038.24 2656
3038.76 2675
3039.28 2641
3039.80 2697
3040.32 2791
3040.84 2807
3041.36 2633
3041.88 2507
3042.40 2630
3042.92 2598
3043.44 2535
3043.96 2459
3044.48 2525
3045.00 2417
3045.52 2254
3046.04 2461
3046.56 2452
3047.08 2637
3047.60 2281
3048.12 2344
3048.64 2420
3049.16 2319
3049.68 2277
3050.20 2448
3050.72 2245
3051.24 2239
3051.77 2283
3052.29 2281
3052.81 2265
3053.33 2201
3053.85 2162
3054.37 2255
3054.89 2200
3055.41 2211
3055.93 2253
3056.46 2166
3056.98 2249
3057.50 2504
3058.02 2326
3058.54 2255
3059.06 2392
3059.58 2294
3060.11 2552
3060.63 2533
3061.15 2418
3061.67 2451
3062.19 2338
3062.71 2349
3063.24 2396
3063.76 2494
3064.28 2656
3064.80 2416
3065.32 2375
3065.85 2414
3066.37 2388
3066.89 2444
3067.41 2537
3067.94 2403
3068.46 2477
3068.98 2494
3069.50 2590
3070.03 2712
3070.55 2456
3071.07 2211
3071.59 2361
3072.12 2539
3072.64 2471
3073.16 2475
3073.68 2504
3074.21 2412
3074.73 2251
3075.25 2228
3075.78 2204
3076.30 2080
3076.82 2351
3077.34 2369
3077.87 2448
3078.39 2379
3078.91 2462
3079.44 2650
3079.96 2478
3080.48 2549
3081.01 2675
3081.53 2920
3082.05 3074
3082.58 2997
3083.10 3055
3083.63 3015
3084.15 2943
3084.67 3124
3085.20 3041
3085.72 2946
3086.24 3062
3086.77 3196
3087.29 3181
3087.82 2883
3088.34 3019
3088.86 2909
3089.39 2917
3089.91 2813
3090.44 2869
3090.96 2926
3091.49 2933
3092.01 2852
3092.53 2895
3093.06 2799
3093.58 2742
3094.11 2614
3094.63 2623
3095.16 2714
3095.68 2631
3096.21 2666
3096.73 2451
3097.26 2657
3097.78 2790
3098.31 2886
3098.83 2792
3099.36 2846
3099.88 2874
3100.41 2847
3100.93 3089
3101.46 3084
3101.98 3406
3102.51 3442
3103.03 3732
3103.56 4104
3104.08 4661
3104.61 5194
3105.13 5455
3105.66 6118
3106.18 6647
3106.71 6618
3107.24 6672
3107.76 6670
3108.29 6803
3108.81 6587
3109.34 6023
3109.86 5495
3110.39 5174
3110.92 4297
3111.44 3897
3111.97 3906
3112.49 4221
3113.02 3709
3113.55 3605
3114.07 3726
3114.60 3603
3115.12 3740
3115.65 3795
3116.18 3744
3116.70 3630
3117.23 3111
3117.76 3018
3118.28 3118
3118.81 2914
3119.34 2911
3119.86 2805
3120.39 2750
3120.92 2787
3121.44 2545
3121.97 2630
3122.50 2624
3123.02 2597
3123.55 2737
3124.08 2484
3124.61 2502
3125.13 2631
3125.66 2580
3126.19 2520
3126.72 2409
3127.24 2446
3127.77 2514
3128.30 2626
3128.82 2634
3129.35 2503
3129.88 2494
3130.41 2656
3130.93 2588
3131.46 2514
3131.99 2596
3132.52 2609
3133.05 2533
3133.57 2635
3134.10 2419
3134.63 2421
3135.16 2512
3135.69 2316
3136.21 2355
3136.74 2301
3137.27 2263
3137.80 2320
3138.33 2499
3138.85 2362
3139.38 2416
3139.91 2435
3140.44 2469
3140.97 2460
3141.50 2544
3142.03 2459
3142.55 2515
3143.08 2619
3143.61 2499
3144.14 2380
3144.67 2422
3145.20 2258
3145.73 2524
3146.26 2406
3146.79 2377
3147.31 2386
3147.84 2502
3148.37 2397
3148.90 2501
3149.43 2423
3149.96 2632
3150.49 2909
3151.02 2836
3151.55 2907
3152.08 2727
3152.61 2726
3153.14 2724
3153.67 3007
3154.20 2898
3154.73 2899
3155.25 2785
3155.78 2792
3156.31 2817
3156.84 2662
3157.37 2530
3157.90 2492
3158.43 2518
3158.96 2378
3159.49 2480
3160.02 2588
3160.55 2651
3161.08 2693
3161.61 2730
3162.14 2531
3162.68 2615
3163.21 2858
3163.74 2890
3164.27 2594
3164.80 2588
3165.33 2578
3165.86 2585
3166.39 2496
3166.92 2479
3167.45 2550
3167.98 2422
3168.51 2504
3169.04 2547
3169.57 2426
3170.10 2533
3170.64 2514
3171.17 2312
3171.70 2466
3172.23 2296
3172.76 2343
3173.29 2343
3173.82 2321
3174.35 2320
3174.88 2286
3175.42 2349
3175.95 2165
3176.48 2101
3177.01 2245
3177.54 2268
3178.07 2249
3178.61 2219
3179.14 2329
3179.67 2308
3180.20 2417
3180.73 2408
3181.26 2375
3181.80 2463
3182.33 2496
3182.86 2440
3183.39 2527
3183.92 2444
3184.46 2523
3184.99 2494
3185.52 2577
3186.05 2371
3186.59 2365
3187.12 2377
3187.65 2367
3188.18 2463
3188.72 2298
3189.25 2322
3189.78 2509
3190.31 2496
3190.85 2373
3191.38 2440
3191.91 2496
3192.44 2395
3192.98 2281
3193.51 2286
3194.04 2408
3194.58 2349
3195.11 2501
3195.64 2334
3196.17 2201
3196.71 2384
3197.24 2331
3197.77 2346
3198.31 2352
3198.84 2225
3199.37 2181
3199.91 2426
3200.44 2464
3200.98 2563
3201.51 2626
3202.04 2507
3202.58 2676
3203.11 2631
3203.64 2553
3204.18 2556
3204.71 2722
3205.24 2888
3205.78 2894
3206.31 2894
3206.85 2989
3207.38 3052
3207.91 2988
3208.45 2839
3208.98 2753
3209.52 2567
3210.05 2727
3210.59 2941
3211.12 2712
3211.65 2647
3212.19 2776
3212.72 2838
3213.26 3080
3213.79 2876
3214.33 3046
3214.86 2853
3215.40 3037
3215.93 2971
3216.47 3025
3217.00 2966
3217.54 2783
3218.07 2799
3218.61 2817
3219.14 2790
3219.68 2715
3220.21 2468
3220.75 2391
3221.28 2435
3221.82 2468
3222.35 2248
3222.89 2236
3223.42 2489
3223.96 2470
3224.49 2498
3225.03 2644
3225.57 2765
3226.10 2738
3226.64 2866
3227.17 2958
3227.71 3125
3228.24 3233
3228.78 3187
3229.32 2987
3229.85 2789
3230.39 3092
3230.92 2943
3231.46 2853
3232.00 2843
3232.53 2734
3233.07 2724
3233.60 2732
3234.14 2442
3234.68 2561
3235.21 2459
3235.75 2478
3236.29 2601
3236.82 2337
3237.36 2460
3237.90 2792
3238.43 2645
3238.97 2520
3239.51 2574
3240.04 2559
3240.58 2558
3241.12 2470
3241.65 2661
3242.19 3043
3242.73 2997
3243.26 2793
3243.80 2686
3244.34 2661
3244.88 2713
3245.41 2739
3245.95 2739
3246.49 2523
3247.02 2603
3247.56 2619
3248.10 2545
3248.64 2445
3249.17 2542
3249.71 2805
3250.25 2694
3250.79 2898
3251.33 2807
3251.86 2890
3252.40 2849
3252.94 2602
3253.48 2841
3254.01 2727
3254.55 2635
3255.09 2905
3255.63 2840
3256.17 2620
3256.70 2708
3257.24 2937
3257.78 3129
3258.32 3117
3258.86 3170
3259.40 3004
3259.93 3333
3260.47 3210
3261.01 3243
3261.55 3076
3262.09 3242
3262.63 3383
3263.17 3299
3263.70 3263
3264.24 3485
3264.78 3870
3265.32 4038
3265.86 4101
3266.40 4066
3266.94 4214
3267.48 4050
3268.02 4389
3268.56 4665
3269.09 4590
3269.63 4451
3270.17 4577
3270.71 4691
3271.25 4472
3271.79 4637
3272.33 4389
3272.87 4304
3273.41 4146
3273.95 3655
3274.49 3454
3275.03 3358
3275.57 3220
3276.11 3130
3276.65 2927
3277.19 2907
3277.73 3041
3278.27 2908
3278.81 3012
3279.35 3086
3279.89 3189
3280.43 3269
3280.97 3237
3281.51 3348
3282.05 3375
3282.59 3223
3283.13 3196
3283.67 3348
3284.21 3410
3284.75 3311
3285.29 3264
3285.83 3125
3286.37 3192
3286.91 3351
3287.45 3275
3287.99 3503
3288.53 3349
3289.08 3729
3289.62 3743
3290.16 3856
3290.70 4066
3291.24 3829
3291.78 3631
3292.32 3543
3292.86 3413
3293.40 3417
3293.95 3469
3294.49 3502
3295.03 3487
3295.57 3830
3296.11 3821
3296.65 3866
3297.19 4359
3297.73 4733
3298.28 4793
3298.82 5155
3299.36 5293
3299.90 5391
3300.44 5520
3300.99 5215
3301.53 4959
3302.07 4994
3302.61 4722
3303.15 4380
3303.69 4173
3304.24 3784
3304.78 3611
3305.32 3603
3305.86 3429
3306.41 3335
3306.95 3278
3307.49 3258
3308.03 3373
3308.58 3244
3309.12 2999
3309.66 3055
3310.20 3037
3310.75 2999
3311.29 2874
3311.83 2782
3312.37 2939
3312.92 2973
3313.46 2910
3314.00 2938
3314.54 3179
3315.09 2972
3315.63 3218
3316.17 3407
3316.72 3226
3317.26 3360
3317.80 3360
3318.35 3479
3318.89 3531
3319.43 3595
3319.98 3666
3320.52 3789
3321.06 3689
3321.61 3672
3322.15 3765
3322.69 3857
3323.24 3658
3323.78 3876
3324.33 3948
3324.87 4014
3325.41 3804
3325.96 3702
3326.50 3840
3327.04 4163
3327.59 4186
3328.13 3966
3328.68 3959
3329.22 3874
3329.76 3630
3330.31 3588
3330.85 3492
3331.40 3395
3331.94 3287
3332.49 3171
3333.03 3312
3333.58 3215
3334.12 3503
3334.66 3769
3335.21 4410
3335.75 4835
3336.30 5509
3336.84 6580
3337.39 7135
3337.93 7872
3338.48 8971
3339.02 9762
3339.57 10353
3340.11 10937
3340.66 11522
3341.20 11277
3341.75 10609
3342.29 9941
3342.84 9136
3343.38 8022
3343.93 6995
3344.47 6320
3345.02 5366
3345.57 4875
3346.11 4469
3346.66 4087
3347.20 3519
3347.75 3490
3348.29 3413
3348.84 3339
3349.38 3159
3349.93 3170
3350.48 3130
3351.02 3145
3351.57 3241
3352.11 3388
3352.66 3468
3353.21 3299
3353.75 3475
3354.30 3447
3354.84 3682
3355.39 3724
3355.94 3746
3356.48 3880
3357.03 4004
3357.58 3995
3358.12 3761
3358.67 3836
3359.22 3913
3359.76 3724
3360.31 3698
3360.86 3424
3361.40 3229
3361.95 3167
3362.50 3015
3363.04 2958
3363.59 3033
3364.14 2963
3364.68 3058
3365.23 2863
3365.78 2825
3366.33 2884
3366.87 2866
3367.42 2942
3367.97 2658
3368.51 2779
3369.06 2909
3369.61 2803
3370.16 2843
3370.70 2882
3371.25 2935
3371.80 2918
3372.35 2756
3372.90 2895
3373.44 2884
3373.99 2617
3374.54 2649
3375.09 2780
3375.63 2818
3376.18 2885
3376.73 2714
3377.28 2622
3377.83 2637
3378.37 2710
3378.92 2690
3379.47 2686
3380.02 2620
3380.57 2693
3381.12 2649
3381.66 2524
3382.21 2557
3382.76 2481
3383.31 2354
3383.86 2586
3384.41 2685
3384.96 2725
3385.50 2508
3386.05 2502
3386.60 2639
3387.15 2626
3387.70 2689
3388.25 2740
3388.80 2570
3389.35 2766
3389.90 2604
3390.44 2682
3390.99 2731
3391.54 2603
3392.09 2492
3392.64 2681
3393.19 2554
3393.74 2492
3394.29 2460
3394.84 2567
3395.39 2546
3395.94 2440
3396.49 2436
3397.04 2652
3397.59 2401
3398.14 2428
3398.69 2410
3399.24 2412
3399.79 2257
3400.34 2355
3400.89 2391
3401.44 2329
3401.99 2368
3402.54 2249
3403.09 2283
3403.64 2249
3404.19 2312
3404.74 2167
3405.29 2208
3405.84 2280
3406.39 2264
3406.94 2303
3407.49 2269
3408.04 2240
3408.59 2282
3409.14 2227
3409.69 2205
3410.24 2420
3410.79 2297
3411.34 2226
3411.89 2266
3412.45 2236
3413.00 2216
3413.55 2107
3414.10 2100
3414.65 2297
3415.20 2369
3415.75 2319
3416.30 2342
3416.85 2297
3417.41 2315
3417.96 2255
3418.51 2193
3419.06 2195
3419.61 2377
3420.16 2378
3420.71 2454
3421.27 2407
3421.82 2268
3422.37 2151
3422.92 2144
3423.47 2159
3424.02 2115
3424.58 2172
3425.13 2080
3425.68 2253
3426.23 2297
3426.78 2322
3427.34 2257
3427.89 2240
3428.44 2426
3428.99 2431
3429.55 2386
3430.10 2387
3430.65 2438
3431.20 2398
3431.76 2517
3432.31 2421
3432.86 2400
3433.41 2339
3433.97 2402
3434.52 2382
3435.07 2427
3435.62 2504
3436.18 2470
3436.73 2647
3437.28 2532
3437.84 2405
3438.39 2430
3438.94 2419
3439.49 2408
3440.05 2442
3440.60 2553
3441.15 2473
3441.71 2484
3442.26 2578
3442.81 2631
3443.37 2672
3443.92 2626
3444.47 2431
3445.03 2441
3445.58 2378
3446.13 2532
3446.69 2587
3447.24 2541
3447.80 2381
3448.35 2272
3448.90 2197
3449.46 2363
3450.01 2462
3450.57 2399
3451.12 2270
3451.67 2231
3452.23 2312
3452.78 2288
3453.34 2284
3453.89 2390
3454.44 2163
3455.00 2196
3455.55 2391
3456.11 2159
3456.66 2082
3457.22 2202
3457.77 2253
3458.33 2296
3458.88 2233
3459.43 2410
3459.99 2373
3460.54 2326
3461.10 2202
3461.65 2216
3462.21 2216
3462.76 2275
3463.32 2433
3463.87 2386
3464.43 2472
3464.98 2533
3465.54 2516
3466.09 2617
3466.65 2470
3467.21 2581
3467.76 2587
3468.32 2557
3468.87 2596
3469.43 2601
3469.98 2574
3470.54 2739
3471.09 2622
3471.65 2770
3472.20 2915
3472.76 2807
3473.32 2886
3473.87 2896
3474.43 2889
3474.98 2703
3475.54 2835
3476.10 2926
3476.65 3007
3477.21 2857
3477.76 2888
3478.32 2669
3478.88 2782
3479.43 2739
3479.99 2709
3480.55 2674
3481.10 2720
3481.66 2752
3482.22 2855
3482.77 3068
3483.33 3069
3483.89 3058
3484.44 3181
3485.00 3058
3485.56 3095
3486.11 3081
3486.67 3040
3487.23 3282
3487.78 3166
3488.34 3276
3488.90 3305
3489.45 3319
3490.01 3530
3490.57 3770
3491.13 3699
3491.68 3855
3492.24 4097
3492.80 4152
3493.35 4721
3493.91 5063
3494.47 5234
3495.03 5649
3495.58 6156
3496.14 6253
3496.70 6107
3497.26 6117
3497.82 5674
3498.37 5689
3498.93 5480
3499.49 5326
3500.05 5537
3500.61 5559
3501.16 5816
3501.72 6293
3502.28 6401
3502.84 6968
3503.40 7581
3503.95 7591
3504.51 7557
3505.07 8036
3505.63 8388
3506.19 8599
3506.75 9208
3507.30 9904
3507.86 9930
3508.42 10239
3508.98 10915
3509.54 11124
3510.10 10915
3510.66 11009
3511.22 10436
3511.77 9490
3512.33 8638
3512.89 7895
3513.45 7234
3514.01 5973
3514.57 5256
3515.13 4798
3515.69 4479
3516.25 4097
3516.81 3655
3517.37 3378
3517.92 3248
3518.48 3379
3519.04 3071
3519.60 3010
3520.16 3047
3520.72 3190
3521.28 3091
3521.84 3139
3522.40 3095
3522.96 3126
3523.52 3227
3524.08 3100
3524.64 3280
3525.20 3290
3525.76 3204
3526.32 3072
3526.88 3082
3527.44 2931
3528.00 2975
3528.56 3093
3529.12 2863
3529.68 2823
3530.24 2694
3530.80 2880
3531.36 2703
3531.92 2579
3532.48 2485
3533.04 2548
3533.60 2626
3534.17 2575
3534.73 2814
3535.29 2931
3535.85 2921
3536.41 2921
3536.97 2854
3537.53 3288
3538.09 3042
3538.65 3036
3539.21 3113
3539.77 3156
3540.34 3140
3540.90 2994
3541.46 3065
3542.02 3168
3542.58 2954
3543.14 2987
3543.70 3137
3544.26 3054
3544.83 2979
3545.39 3010
3545.95 2949
3546.51 2903
3547.07 2851
3547.63 2730
3548.20 2800
3548.76 2897
3549.32 3008
3549.88 2926
3550.44 2807
3551.01 2709
3551.57 2675
3552.13 2634
3552.69 2534
3553.25 2509
3553.82 2450
3554.38 2471
3554.94 2552
3555.50 2431
3556.07 2339
3556.63 2309
3557.19 2345
3557.75 2394
3558.32 2336
3558.88 2252
3559.44 2238
3560.00 2274
3560.57 2303
3561.13 2375
3561.69 2421
3562.26 2450
3562.82 2516
3563.38 2397
3563.94 2352
3564.51 2273
3565.07 2317
3565.63 2351
3566.20 2298
3566.76 2368
3567.32 2239
3567.89 2257
3568.45 2489
3569.01 2311
3569.58 2403
3570.14 2138
3570.70 2239
3571.27 2237
3571.83 2324
3572.39 2430
3572.96 2290
3573.52 2402
3574.09 2357
3574.65 2520
3575.21 2314
3575.78 2292
3576.34 2360
3576.91 2388
3577.47 2482
3578.03 2545
3578.60 2412
3579.16 2378
3579.73 2492
3580.29 2556
3580.86 2708
3581.42 2710
3581.98 2831
3582.55 2741
3583.11 2698
3583.68 2680
3584.24 2540
3584.81 2415
3585.37 2470
3585.94 2348
3586.50 2324
3587.07 2371
3587.63 2657
3588.20 2573
3588.76 2309
3589.33 2315
3589.89 2207
3590.46 2367
3591.02 2287
3591.59 2381
3592.15 2486
3592.72 2537
3593.28 2545
3593.85 2414
3594.41 2507
3594.98 2669
3595.54 2495
3596.11 2447
3596.68 2476
3597.24 2532
3597.81 2646
3598.37 2487
3598.94 2469
3599.50 2569
3600.07 2526
3600.64 2321
3601.20 2353
3601.77 2618
3602.33 2433
3602.90 2379
3603.47 2432
3604.03 2481
3604.60 2458
3605.16 2626
3605.73 2517
3606.30 2551
3606.86 2448
3607.43 2535
3608.00 2355
3608.56 2319
3609.13 2400
3609.70 2371
3610.26 2301
3610.83 2240
3611.40 2122
3611.96 2264
3612.53 2219
3613.10 2217
3613.66 2295
3614.23 2302
3614.80 2234
3615.36 2121
3615.93 2241
3616.50 2434
3617.07 2791
3617.63 3070
3618.20 3194
3618.77 3500
3619.34 3841
3619.90 4479
3620.47 5070
3621.04 5317
3621.61 5857
3622.17 6443
3622.74 6458
3623.31 6395
3623.88 6669
3624.44 6491
3625.01 6234
3625.58 5419
3626.15 4562
3626.72 4131
3627.28 3799
3627.85 3460
3628.42 3074
3628.99 2716
3629.56 2553
3630.12 2589
3630.69 2363
3631.26 2410
3631.83 2433
3632.40 2288
3632.97 2298
3633.53 2229
3634.10 2189
3634.67 2303
3635.24 2242
3635.81 2397
3636.38 2215
3636.95 2130
3637.52 2299
3638.08 2319
3638.65 2343
3639.22 2157
3639.79 2177
3640.36 2278
3640.93 2316
3641.50 2306
3642.07 2509
3642.64 2466
3643.21 2585
3643.78 2503
3644.34 2720
3644.91 2767
3645.48 2852
3646.05 2794
3646.62 2886
3647.19 3128
3647.76 2991
3648.33 2988
3648.90 3131
3649.47 3094
3650.04 2901
3650.61 2947
3651.18 3117
3651.75 2933
3652.32 2948
3652.89 2916
3653.46 2941
3654.03 2953
3654.60 2813
3655.17 2942
3655.74 2962
3656.31 2947
3656.88 2920
3657.45 2903
3658.02 2842
3658.59 2881
3659.16 2895
3659.73 3024
3660.30 3060
3660.87 3253
3661.45 3272
3662.02 3166
3662.59 3110
3663.16 3160
3663.73 3157
3664.30 3223
3664.87 3161
3665.44 3026
3666.01 2870
3666.58 2795
3667.15 2850
3667.73 2829
3668.30 2693
3668.87 2482
3669.44 2606
3670.01 2639
3670.58 2638
3671.15 2733
3671.73 2522
3672.30 2369
3672.87 2401
3673.44 2404
3674.01 2411
3674.58 2509
3675.16 2503
3675.73 2394
3676.30 2442
3676.87 2597
3677.44 2674
3678.01 2691
3678.59 2541
3679.16 2661
3679.73 2591
3680.30 2604
3680.88 2841
3681.45 2578
3682.02 2527
3682.59 2642
3683.16 2641
3683.74 2573
3684.31 2504
3684.88 2512
3685.45 2345
3686.03 2457
3686.60 2323
3687.17 2286
3687.74 2362
3688.32 2137
3688.89 2330
3689.46 2327
3690.04 2460
3690.61 2481
3691.18 2540
3691.76 2658
3692.33 2777
3692.90 2663
3693.47 2718
3694.05 2621
3694.62 2691
3695.19 2625
3695.77 2764
3696.34 2781
3696.91 2659
3697.49 2600
3698.06 2441
3698.64 2388
3699.21 2592
3699.78 2487
3700.36 2467
3700.93 2388
3701.50 2403
3702.08 2409
3702.65 2554
3703.23 2471
3703.80 2430
3704.37 2396
3704.95 2378
3705.52 2350
3706.10 2335
3706.67 2418
3707.24 2315
3707.82 2492
3708.39 2711
3708.97 2561
3709.54 2334
3710.12 2344
3710.69 2464
3711.27 2343
3711.84 2278
3712.41 2377
3712.99 2632
3713.56 2581
3714.14 2399
3714.71 2393
3715.29 2469
3715.86 2411
3716.44 2450
3717.01 2321
3717.59 2441
3718.16 2367
3718.74 2303
3719.31 2196
3719.89 2381
3720.46 2181
3721.04 2150
3721.61 2331
3722.19 2338
3722.77 2415
3723.34 2166
3723.92 2223
3724.49 2302
3725.07 2299
3725.64 2151
3726.22 2063
3726.79 2060
3727.37 2147
3727.95 1982
3728.52 2150
3729.10 2117
3729.67 2165
3730.25 2312
3730.83 2313
3731.40 2230
3731.98 2294
3732.56 2410
3733.13 2376
3733.71 2636
3734.28 2717
3734.86 3007
3735.44 3142
3736.01 3195
3736.59 3197
3737.17 3482
3737.74 3502
3738.32 3629
3738.90 3582
3739.47 3591
3740.05 3479
3740.63 3135
3741.20 3161
3741.78 2876
3742.36 2749
3742.93 2734
3743.51 2482
3744.09 2477
3744.67 2453
3745.24 2591
3745.82 2584
3746.40 2510
3746.97 2465
3747.55 2378
3748.13 2489
3748.71 2629
3749.28 2589
3749.86 2696
3750.44 2707
3751.02 2681
3751.59 2662
3752.17 2505
3752.75 2585
3753.33 2600
3753.91 2546
3754.48 2607
3755.06 2422
3755.64 2311
3756.22 2318
3756.80 2413
3757.37 2132
3757.95 2291
3758.53 2328
3759.11 2197
3759.69 2351
3760.27 2410
3760.84 2355
3761.42 2445
3762.00 2352
3762.58 2137
3763.16 2225
3763.74 2456
3764.31 2494
3764.89 2497
3765.47 2482
3766.05 2471
3766.63 2584
3767.21 2580
3767.79 2598
3768.37 2520
3768.95 2301
3769.52 2436
3770.10 2417
3770.68 2540
3771.26 2388
3771.84 2414
3772.42 2426
3773.00 2310
3773.58 2312
3774.16 2276
3774.74 2309
3775.32 2443
3775.90 2448
3776.48 2439
3777.06 2429
3777.64 2631
3778.22 2429
3778.80 2451
3779.38 2497
3779.96 2407
3780.54 2326
3781.12 2287
3781.70 2433
3782.28 2544
3782.86 2354
3783.44 2393
3784.02 2285
3784.60 2220
3785.18 2337
3785.76 2341
3786.34 2231
3786.92 2233
3787.50 2217
3788.08 2274
3788.66 2238
3789.24 2101
3789.82 2406
3790.40 2378
3790.98 2382
3791.56 2334
3792.14 2411
3792.72 2387
3793.30 2374
3793.89 2296
3794.47 2463
3795.05 2435
3795.63 2252
3796.21 2244
3796.79 2131
3797.37 2257
3797.95 2453
3798.53 2444
3799.12 2386
3799.70 2462
3800.28 2446
3800.86 2635
3801.44 2485
3802.02 2341
3802.60 2573
3803.19 2544
3803.77 2707
3804.35 2776
3804.93 2708
3805.51 2851
3806.10 2971
3806.68 3079
3807.26 2870
3807.84 3114
3808.42 2825
3809.01 2881
3809.59 3072
3810.17 2884
3810.75 3121
3811.33 2842
3811.92 2723
3812.50 2854
3813.08 2818
3813.66 2911
3814.25 3048
3814.83 3226
3815.41 3176
3815.99 3151
3816.58 3257
3817.16 3219
3817.74 3151
3818.32 3178
3818.91 3216
3819.49 3362
3820.07 3190
3820.66 3211
3821.24 3120
3821.82 3202
3822.41 2932
3822.99 2712
3823.57 2707
3824.16 2542
3824.74 2589
3825.32 2650
3825.91 2257
3826.49 2508
3827.07 2560
3827.66 2470
3828.24 2360
3828.82 2193
3829.41 2233
3829.99 2252
3830.57 2335
3831.16 2293
3831.74 2354
3832.33 2264
3832.91 2263
3833.49 2265
3834.08 2273
3834.66 2241
3835.25 2411
3835.83 2423
3836.41 2303
3837.00 2171
3837.58 2237
3838.17 2483
3838.75 2324
3839.34 2433
3839.92 2322
3840.50 2443
3841.09 2543
3841.67 2387
3842.26 2393
3842.84 2269
3843.43 2248
3844.01 2351
3844.60 2324
3845.18 2306
3845.77 2294
3846.35 2265
3846.94 2353
3847.52 2343
3848.11 2475
3848.69 2608
3849.28 2529
3849.86 2488
3850.45 2465
3851.03 2630
3851.62 2661
3852.20 2626
3852.79 2669
3853.37 2657
3853.96 2659
3854.55 2499
3855.13 2660
3855.72 2604
3856.30 2578
3856.89 2609
3857.47 2603
3858.06 2587
3858.65 2654
3859.23 2670
3859.82 2816
3860.40 3061
3860.99 3237
3861.58 3549
3862.16 3780
3862.75 4276
3863.33 4640
3863.92 5040
3864.51 5694
3865.09 6473
3865.68 7070
3866.27 7415
3866.85 7266
3867.44 6942
3868.03 6546
3868.61 6224
3869.20 6065
3869.79 5111
3870.37 4659
3870.96 4195
3871.55 3885
3872.13 3535
3872.72 3075
3873.31 3029
3873.89 2871
3874.48 2937
3875.07 2719
3875.66 2580
3876.24 2520
3876.83 2856
3877.42 2822
3878.00 2816
3878.59 2708
3879.18 2580
3879.77 2608
3880.35 2819
3880.94 2641
3881.53 2372
3882.12 2410
3882.70 2482
3883.29 2316
3883.88 2374
3884.47 2397
3885.06 2318
3885.64 2420
3886.23 2265
3886.82 2258
3887.41 2277
3888.00 2291
3888.58 2430
3889.17 2315
3889.76 2379
3890.35 2322
3890.94 2441
3891.53 2608
3892.11 2664
3892.70 2590
3893.29 2585
3893.88 2808
3894.47 3001
3895.06 3105
3895.65 3008
3896.23 3173
3896.82 3047
3897.41 2860
3898.00 3035
3898.59 3175
3899.18 3026
3899.77 3077
3900.36 3123
3900.95 3114
3901.53 3053
3902.12 2984
3902.71 2983
3903.30 2913
3903.89 2852
3904.48 2881
3905.07 2703
3905.66 2719
3906.25 2567
3906.84 2761
3907.43 2627
3908.02 2490
3908.61 2406
3909.20 2457
3909.79 2458
3910.38 2397
3910.97 2212
3911.56 2198
3912.15 2294
3912.74 2332
3913.33 2314
3913.92 2156
3914.51 2174
3915.10 2204
3915.69 2272
3916.28 2136
3916.87 2014
3917.46 2099
3918.05 2077
3918.64 1939
3919.23 1998
3919.82 2034
3920.41 2044
3921.00 2073
3921.59 2112
3922.18 1994
3922.77 2032
3923.36 2211
3923.95 2219
3924.55 2050
3925.14 2177
3925.73 2178
3926.32 1991
3926.91 2087
3927.50 2137
3928.09 2093
3928.68 2092
3929.27 1945
3929.87 2009
3930.46 2079
3931.05 2239
3931.64 2184
3932.23 2022
3932.82 2037
3933.41 2064
3934.01 1965
3934.60 1976
3935.19 2079
3935.78 2054
3936.37 1953
3936.96 2032
3937.56 2095
3938.15 2019
3938.74 1873
3939.33 1994
3939.92 1955
3940.52 1930
3941.11 2157
3941.70 2115
3942.29 1967
3942.88 2082
3943.48 2211
3944.07 2134
3944.66 2142
3945.25 2086
3945.85 2294
3946.44 2158
3947.03 2069
3947.62 2177
3948.22 2183
3948.81 2303
3949.40 2257
3949.99 2109
3950.59 2043
3951.18 1985
3951.77 1940
3952.37 2024
3952.96 1895
3953.55 1890
3954.15 1913
3954.74 1863
3955.33 2045
3955.93 1804
3956.52 1958
3957.11 2083
3957.71 2036
3958.30 2012
3958.89 2045
3959.49 2129
3960.08 2091
3960.67 2231
3961.27 2225
3961.86 2242
3962.45 2330
3963.05 2290
3963.64 2479
3964.23 2259
3964.83 2384
3965.42 2251
3966.02 2382
3966.61 2293
3967.20 2329
3967.80 2275
3968.39 2361
3968.99 2426
3969.58 2507
3970.18 2529
3970.77 2476
3971.36 2560
3971.96 2418
3972.55 2431
3973.15 2524
3973.74 2483
3974.34 2440
3974.93 2512
3975.53 2320
3976.12 2213
3976.72 2118
3977.31 2197
3977.91 2061
3978.50 2056
3979.10 2198
3979.69 2212
3980.29 2169
3980.88 2168
3981.48 2182
3982.07 2135
3982.67 2181
3983.26 2034
3983.86 2186
3984.45 2302
3985.05 2225
3985.64 2218
3986.24 2123
3986.83 2288
3987.43 2341
3988.03 2357
3988.62 2261
3989.22 2088
3989.81 2109
3990.41 2217
3991.00 2260
3991.60 2290
3992.20 2159
3992.79 2171
3993.39 2223
3993.98 2187
3994.58 2047
3995.18 2055
3995.77 2209
3996.37 2268
3996.97 2259
3997.56 2349
3998.16 2385
3998.75 2266
3999.35 2346
3999.95 2461
4000.54 2467
4001.14 2405
4001.74 2318
4002.33 2229
4002.93 2248
4003.53 2272
4004.12 2305
4004.72 2175
4005.32 2322
4005.92 2432
4006.51 2406
4007.11 2426
4007.71 2366
4008.30 2425
4008.90 2551
4009.50 2504
4010.10 2734
4010.69 2796
4011.29 2503
4011.89 2621
4012.49 2769
4013.08 2524
4013.68 2619
4014.28 2620
4014.88 2446
4015.47 2359
4016.07 2477
4016.67 2385
4017.27 2205
4017.86 2472
4018.46 2516
4019.06 2316
4019.66 2317
4020.26 2460
4020.85 2498
4021.45 2423
4022.05 2661
4022.65 2470
4023.25 2420
4023.85 2323
4024.44 2211
4025.04 2148
4025.64 2075
4026.24 2280
4026.84 2097
4027.44 2082
4028.03 2200
4028.63 2322
4029.23 2355
4029.83 2386
4030.43 2458
4031.03 2616
4031.63 2714
4032.23 2691
4032.83 2812
4033.42 2710
4034.02 2791
4034.62 2729
4035.22 2657
4035.82 2786
4036.42 2800
4037.02 2653
4037.62 2549
4038.22 2438
4038.82 2571
4039.42 2346
4040.02 2302
4040.62 2299
4041.22 2121
4041.82 2145
4042.41 2191
4043.01 2190
4043.61 2124
4044.21 2125
4044.81 2190
4045.41 2282
4046.01 2105
4046.61 2152
4047.21 2258
4047.81 2176
4048.41 2112
4049.01 2269
4049.61 2235
4050.21 2196
4050.82 2097
4051.42 2074
4052.02 2113
4052.62 2093
4053.22 2076
4053.82 2066
4054.42 2247
4055.02 2355
4055.62 2275
4056.22 2217
4056.82 2181
4057.42 2201
4058.02 2247
4058.62 2157
4059.22 2218
4059.83 2060
4060.43 2097
4061.03 2019
4061.63 2124
4062.23 2067
4062.83 2041
4063.43 2089
4064.03 2038
4064.63 2027
4065.24 2061
4065.84 2196
4066.44 2129
4067.04 2040
4067.64 1976
4068.24 1906
4068.85 1965
4069.45 1993
4070.05 1958
4070.65 1916
4071.25 1960
4071.85 2001
4072.46 2001
4073.06 1980
4073.66 1974
4074.26 2036
4074.86 1936
4075.47 1962
4076.07 2072
4076.67 2069
4077.27 2052
4077.88 2145
4078.48 1948
4079.08 1846
4079.68 2057
4080.29 2079
4080.89 1920
4081.49 1993
4082.09 1891
4082.70 2013
4083.30 1987
4083.90 2024
4084.50 2069
4085.11 2076
4085.71 2139
4086.31 2173
4086.92 2138
4087.52 2221
4088.12 2147
4088.72 2231
4089.33 2255
4089.93 2130
4090.53 2133
4091.14 2157
4091.74 2304
4092.34 2193
4092.95 2235
4093.55 2228
4094.16 2266
4094.76 2234
4095.36 2453
4095.97 2726
4096.57 2838
4097.17 2975
4097.78 3089
4098.38 3123
4098.98 3426
4099.59 3492
4100.19 3619
4100.80 3646
4101.40 3671
4102.00 3358
4102.61 3135
4103.21 3036
4103.82 2768
4104.42 2633
4105.03 2481
4105.63 2368
4106.23 2258
4106.84 2123
4107.44 2039
4108.05 2007
4108.65 1925
4109.26 1986
4109.86 1962
4110.47 2045
4111.07 1963
4111.68 2124
4112.28 2046
4112.89 2015
4113.49 2036
4114.10 2101
4114.70 2161
4115.31 2283
4115.91 2226
4116.52 2225
4117.12 2186
4117.73 2100
4118.33 2077
4118.94 2084
4119.54 2017
4120.15 2037
4120.75 2021
4121.36 1975
4121.97 2023
4122.57 2178
4123.18 2082
4123.78 2009
4124.39 2011
4124.99 2037
4125.60 2015
4126.21 1994
4126.81 2033
4127.42 2074
4128.02 2116
4128.63 2056
4129.24 2200
4129.84 2149
4130.45 2207
4131.05 2000
4131.66 1981
4132.27 2165
4132.87 2073
4133.48 1994
4134.09 2130
4134.69 2127
4135.30 2128
4135.91 2078
4136.51 2178
4137.12 2258
4137.73 2129
4138.33 2233
4138.94 2327
4139.55 2289
4140.15 2285
4140.76 2377
4141.37 2199
4141.97 2385
4142.58 2322
4143.19 2340
4143.80 2252
4144.40 2310
4145.01 2410
4145.62 2387
4146.22 2426
4146.83 2436
4147.44 2346
4148.05 2408
4148.65 2358
4149.26 2242
4149.87 2175
4150.48 2173
4151.09 2137
4151.69 2005
4152.30 1967
4152.91 1974
4153.52 1978
4154.12 2014
4154.73 2112
4155.34 2081
4155.95 1875
4156.56 1888
4157.16 1900
4157.77 2147
4158.38 1922
4158.99 1979
4159.60 1951
4160.21 2014
4160.81 1823
4161.42 1984
4162.03 1823
4162.64 1897
4163.25 1811
4163.86 1894
4164.47 1866
4165.08 1914
4165.68 1876
4166.29 2001
4166.90 2021
4167.51 2279
4168.12 2274
4168.73 2222
4169.34 2292
4169.95 2394
4170.56 2406
4171.16 2274
4171.77 2548
4172.38 2465
4172.99 2383
4173.60 2420
4174.21 2335
4174.82 2234
4175.43 2381
4176.04 2308
4176.65 2256
4177.26 2185
4177.87 2230
4178.48 2354
4179.09 2209
4179.70 2209
4180.31 2215
4180.92 2145
4181.53 2026
4182.14 2055
4182.75 2161
4183.36 2189
4183.97 2073
4184.58 1982
4185.19 2106
4185.80 1955
4186.41 2014
4187.02 2032
4187.63 2055
4188.24 1978
4188.85 1975
4189.46 2023
4190.07 1949
4190.68 1994
4191.29 1975
4191.90 1923
4192.51 2034
4193.13 1881
4193.74 1876
4194.35 1952
4194.96 2051
4195.57 2053
4196.18 2147
4196.79 2018
4197.40 2073
4198.01 2300
4198.62 2196
4199.24 2350
4199.85 2406
4200.46 2284
4201.07 2312
4201.68 2181
4202.29 2275
4202.90 2307
4203.52 2235
4204.13 2104
4204.74 2144
4205.35 1988
4205.96 2165
4206.57 1948
4207.19 1926
4207.80 1991
4208.41 1987
4209.02 2092
4209.63 1994
4210.25 1878
4210.86 2068
4211.47 2044
4212.08 2095
4212.69 2041
4213.31 2045
4213.92 2097
4214.53 2093
4215.14 1980
4215.76 2133
4216.37 2117
4216.98 2070
4217.59 2123
4218.21 2250
4218.82 2187
4219.43 2215
4220.04 2249
4220.66 2255
4221.27 2367
4221.88 2383
4222.50 2362
4223.11 2612
4223.72 2598
4224.33 2737
4224.95 2668
4225.56 2734
4226.17 2902
4226.79 2997
4227.40 3006
4228.01 3074
4228.63 3281
4229.24 3420
4229.85 3588
4230.47 3448
4231.08 3773
4231.69 3846
4232.31 3970
4232.92 3887
4233.54 3971
4234.15 3884
4234.76 3758
4235.38 3588
4235.99 3289
4236.61 3115
4237.22 2908
4237.83 2892
4238.45 2626
4239.06 2563
4239.68 2452
4240.29 2385
4240.90 2488
4241.52 2374
4242.13 2178
4242.75 2250
4243.36 2300
4243.98 2248
4244.59 2199
4245.21 2114
4245.82 2181
4246.43 2043
4247.05 2098
4247.66 2142
4248.28 1986
4248.89 2047
4249.51 2096
4250.12 2092
4250.74 1928
4251.35 1906
4251.97 2057
4252.58 2148
4253.20 2274
4253.81 2243
4254.43 2197
4255.04 2119
4255.66 2085
4256.28 2100
4256.89 2073
4257.51 2008
4258.12 1909
4258.74 1966
4259.35 1854
4259.97 1960
4260.58 2047
4261.20 1904
4261.82 2093
4262.43 1991
4263.05 1945
4263.66 1985
4264.28 1963
4264.90 1918
4265.51 1955
4266.13 2013
4266.74 2131
4267.36 1994
4267.98 1938
4268.59 1984
4269.21 2119
4269.82 2153
4270.44 2266
4271.06 2155
4271.67 2039
4272.29 2029
4272.91 1991
4273.52 2083
4274.14 2134
4274.76 2100
4275.37 1936
4275.99 1926
4276.61 2013
4277.22 1928
4277.84 2043
4278.46 2069
4279.08 2026
4279.69 2021
4280.31 1991
4280.93 2068
4281.54 2066
4282.16 2181
4282.78 1972
4283.40 1975
4284.01 1975
4284.63 2038
4285.25 2004
4285.87 1980
4286.48 1904
4287.10 1874
4287.72 1811
4288.34 1790
4288.95 1992
4289.57 2039
4290.19 2057
4290.81 1886
4291.43 1838
4292.04 1913
4292.66 1877
4293.28 1770
4293.90 1808
4294.52 1873
4295.13 1910
4295.75 1891
4296.37 1973
4296.99 2030
4297.61 1951
4298.23 1929
4298.84 1837
4299.46 1865
4300.08 1972
4300.70 1919
4301.32 1872
4301.94 1865
4302.56 1878
4303.17 1965
4303.79 1943
4304.41 1885
4305.03 1948
4305.65 2067
4306.27 2048
4306.89 2015
4307.51 1979
4308.13 1960
4308.75 1974
4309.36 2075
4309.98 2153
4310.60 2168
4311.22 2119
4311.84 2275
4312.46 2277
4313.08 2312
4313.70 2545
4314.32 2415
4314.94 2515
4315.56 2735
4316.18 2577
4316.80 2566
4317.42 2421
4318.04 2394
4318.66 2191
4319.28 2125
4319.90 2105
4320.52 2302
4321.14 2297
4321.76 2107
4322.38 1955
4323.00 1889
4323.62 1942
4324.24 1934
4324.86 1846
4325.48 1923
4326.10 1938
4326.72 1857
4327.34 1911
4327.96 2060
4328.58 2056
4329.20 2040
4329.82 2034
4330.44 2149
4331.07 2095
4331.69 2054
4332.31 2241
4332.93 2189
4333.55 2104
4334.17 2092
4334.79 1964
4335.41 2001
4336.03 2053
4336.65 2053
4337.28 2043
4337.90 1888
4338.52 1950
4339.14 1937
4339.76 1982
4340.38 2026
4341.00 2058
4341.63 2097
4342.25 2223
4342.87 2311
4343.49 2210
4344.11 2347
4344.73 2352
4345.36 2502
4345.98 2448
4346.60 2531
4347.22 2740
4347.84 2913
4348.47 3032
4349.09 3002
4349.71 3278
4350.33 3601
4350.95 3776
4351.58 3784
4352.20 3909
4352.82 3856
4353.44 3543
4354.07 3535
4354.69 3311
4355.31 2903
4355.93 2841
4356.56 2541
4357.18 2360
4357.80 2320
4358.42 2237
4359.05 2211
4359.67 2163
4360.29 2127
4360.92 2042
4361.54 2165
4362.16 2159
4362.78 2219
4363.41 2239
4364.03 2286
4364.65 2277
4365.28 2346
4365.90 2326
4366.52 2142
4367.15 2122
4367.77 2283
4368.39 2112
4369.02 2073
4369.64 2010
4370.26 2016
4370.89 2010
4371.51 1931
4372.14 1894
4372.76 1987
4373.38 2029
4374.01 1899
4374.63 1893
4375.25 1914
4375.88 1847
4376.50 1944
4377.13 2004
4377.75 1938
4378.37 1895
4379.00 1958
4379.62 1886
4380.25 1898
4380.87 1819
4381.50 1979
4382.12 2068
4382.75 1977
4383.37 1968
4383.99 1945
4384.62 1992
4385.24 2047
4385.87 2004
4386.49 1919
4387.12 2005
4387.74 1979
4388.37 2188
4388.99 1987
4389.62 2047
4390.24 2141
4390.87 2143
4391.49 2238
4392.12 2158
4392.74 2238
4393.37 2233
4393.99 2287
4394.62 2177
4395.24 2178
4395.87 2100
4396.49 2146
4397.12 2142
4397.75 2171
4398.37 2180
4399.00 2061
4399.62 2128
4400.25 2278
4400.87 2248
4401.50 2067
4402.13 2308
4402.75 2426
4403.38 2447
4404.00 2480
4404.63 2508
4405.26 2352
4405.88 2237
4406.51 2299
4407.13 2321
4407.76 2247
4408.39 2239
4409.01 2223
4409.64 2169
4410.27 2152
4410.89 2202
4411.52 2188
4412.15 2176
4412.77 2098
4413.40 2020
4414.03 2102
4414.65 2113
4415.28 1961
4415.91 2062
4416.53 2190
4417.16 2174
4417.79 2090
4418.41 1995
4419.04 2068
4419.67 2172
4420.30 2086
4420.92 1979
4421.55 1914
4422.18 2058
4422.80 1933
4423.43 1830
4424.06 1788
4424.69 1854
4425.31 1929
4425.94 1971
4426.57 1967
4427.20 1910
4427.82 1802
4428.45 1830
4429.08 1732
4429.71 1831
4430.34 1779
4430.96 1764
4431.59 1702
4432.22 1671
4432.85 1734
4433.48 1866
4434.10 1754
4434.73 1752
4435.36 1802
4435.99 1599
4436.62 1794
4437.25 1867
4437.87 1732
4438.50 1788
4439.13 1900
4439.76 1920
4440.39 1785
4441.02 1689
4441.64 1747
4442.27 1887
4442.90 1766
4443.53 1758
4444.16 1810
4444.79 1776
4445.42 1707
4446.05 1731
4446.68 1584
4447.30 1662
4447.93 1540
4448.56 1613
4449.19 1759
4449.82 1876
4450.45 1746
4451.08 1704
4451.71 1782
4452.34 1815
4452.97 1822
4453.60 1847
4454.23 1916
4454.86 1921
4455.49 1879
4456.12 1885
4456.75 1785
4457.38 1913
4458.01 1872
4458.64 1828
4459.27 1733
4459.90 1717
4460.53 1651
4461.16 1742
4461.79 1866
4462.42 1770
4463.05 1885
4463.68 1892
4464.31 1757
4464.94 1630
4465.57 1714
4466.20 1648
4466.83 1729
4467.46 1642
4468.09 1762
4468.72 1682
4469.35 1655
4469.98 1627
4470.61 1714
4471.24 1759
4471.87 1677
4472.50 1708
4473.13 1638
4473.77 1655
4474.40 1686
4475.03 1670
4475.66 1618
4476.29 1773
4476.92 1689
4477.55 1725
4478.18 1640
4478.82 1741
4479.45 1781
4480.08 1692
4480.71 1644
4481.34 1791
4481.97 1803
4482.60 1652
4483.24 1754
4483.87 1762
4484.50 1633
4485.13 1819
4485.76 1723
4486.39 1869
4487.03 1840
4487.66 1965
4488.29 1869
4488.92 1934
4489.55 2003
4490.19 1969
4490.82 1905
4491.45 1912
4492.08 1900
4492.71 1940
4493.35 1760
4493.98 1833
4494.61 1945
4495.24 1728
4495.88 1751
4496.51 1872
4497.14 1796
4497.77 1824
4498.41 1887
4499.04 1876
4499.67 1837
4500.31 1959
4500.94 2068
4501.57 2025
4502.20 2046
4502.84 2158
4503.47 1966
4504.10 2165
4504.74 2178
4505.37 2288
4506.00 2413
4506.64 2459
4507.27 2379
4507.90 2514
4508.54 2416
4509.17 2454
4509.80 2558
4510.44 2437
4511.07 2426
4511.70 2303
4512.34 2258
4512.97 2207
4513.60 2113
4514.24 2004
4514.87 2018
4515.51 2024
4516.14 1886
4516.77 2050
4517.41 2039
4518.04 1930
4518.68 1958
4519.31 1973
4519.94 1946
4520.58 2045
4521.21 1911
4521.85 1932
4522.48 2036
4523.12 1958
4523.75 1940
4524.39 2012
4525.02 2128
4525.65 1943
4526.29 2026
4526.92 2215
4527.56 2278
4528.19 2247
4528.83 2256
4529.46 2341
4530.10 2630
4530.73 2803
4531.37 3111
4532.00 3389
4532.64 3787
4533.27 4273
4533.91 5026
4534.54 5742
4535.18 5938
4535.81 6524
4536.45 7067
4537.09 7317
4537.72 7139
4538.36 7088
4538.99 6676
4539.63 5981
4540.26 5260
4540.90 4411
4541.53 3803
4542.17 3458
4542.81 2972
4543.44 2756
4544.08 2471
4544.71 2367
4545.35 2257
4545.99 2279
4546.62 2234
4547.26 2212
4547.89 2033
4548.53 2043
4549.17 1965
4549.80 2030
4550.44 1902
4551.08 1877
4551.71 1916
4552.35 1907
4552.98 1866
4553.62 1979
4554.26 1833
4554.89 1999
4555.53 1859
4556.17 1953
4556.80 2005
4557.44 2071
4558.08 2043
4558.72 2067
4559.35 2196
4559.99 2258
4560.63 2152
4561.26 2084
4561.90 2075
4562.54 2091
4563.17 2088
4563.81 2046
4564.45 2082
4565.09 2119
4565.72 2132
4566.36 2046
4567.00 2140
4567.64 2189
4568.27 2157
4568.91 2161
4569.55 2194
4570.19 2235
4570.82 2323
4571.46 2359
4572.10 2460
4572.74 2593
4573.38 2446
4574.01 2538
4574.65 2624
4575.29 2460
4575.93 2381
4576.57 2261
4577.20 2336
4577.84 2277
4578.48 2136
4579.12 2058
4579.76 2082
4580.40 2049
4581.04 2073
4581.67 2056
4582.31 1854
4582.95 1890
4583.59 1792
4584.23 1861
4584.87 1963
4585.51 1918
4586.14 1886
4586.78 1877
4587.42 1905
4588.06 2010
4588.70 1946
4589.34 1901
4589.98 1809
4590.62 1965
4591.26 1924
4591.90 1982
4592.54 2090
4593.17 1995
4593.81 1893
4594.45 1947
4595.09 2007
4595.73 1981
4596.37 1813
4597.01 1938
4597.65 1939
4598.29 1865
4598.93 1886
4599.57 1737
4600.21 1756
4600.85 1901
4601.49 1813
4602.13 1710
4602.77 1736
4603.41 1846
4604.05 1819
4604.69 1828
4605.33 1864
4605.97 1811
4606.61 1779
4607.25 1835
4607.89 1915
4608.53 1931
4609.17 1779
4609.81 1759
4610.45 1893
4611.09 1867
4611.73 1909
4612.38 1803
4613.02 1966
4613.66 2034
4614.30 2012
4614.94 1909
4615.58 1812
4616.22 1985
4616.86 1843
4617.50 1810
4618.14 1790
4618.78 1823
4619.43 1793
4620.07 1790
4620.71 1817
4621.35 1735
4621.99 1688
4622.63 1723
4623.27 1772
4623.91 1699
4624.56 1682
4625.20 1627
4625.84 1698
4626.48 1700
4627.12 1657
4627.76 1790
4628.41 1896
4629.05 1780
4629.69 1755
4630.33 1775
4630.97 1726
4631.62 1710
4632.26 1752
4632.90 1767
4633.54 1840
4634.18 1782
4634.83 1846
4635.47 1839
4636.11 1736
4636.75 1891
4637.40 1866
4638.04 1686
4638.68 1858
4639.32 1937
4639.97 1943
4640.61 2002
4641.25 1998
4641.89 1933
4642.54 2052
4643.18 2203
4643.82 2351
4644.46 2258
4645.11 2068
4645.75 1961
4646.39 2061
4647.04 1967
4647.68 1963
4648.32 1933
4648.97 1947
4649.61 1846
4650.25 1740
4650.90 1687
4651.54 1749
4652.18 1697
4652.83 1714
4653.47 1776
4654.11 1711
4654.76 1727
4655.40 1788
4656.04 1821
4656.69 1783
4657.33 1830
4657.98 1802
4658.62 1671
4659.26 1696
4659.91 1704
4660.55 1676
4661.20 1586
4661.84 1599
4662.48 1620
4663.13 1690
4663.77 1663
4664.42 1616
4665.06 1584
4665.71 1612
4666.35 1564
4666.99 1537
4667.64 1561
4668.28 1582
4668.93 1682
4669.57 1592
4670.22 1697
4670.86 1613
4671.51 1536
4672.15 1517
4672.80 1579
4673.44 1502
4674.09 1630
4674.73 1553
4675.38 1698
4676.02 1675
4676.67 1497
4677.31 1578
4677.96 1611
4678.60 1709
4679.25 1595
4679.89 1614
4680.54 1486
4681.18 1642
4681.83 1701
4682.47 1667
4683.12 1611
4683.77 1586
4684.41 1654
4685.06 1749
4685.70 1818
4686.35 1812
4686.99 1746
4687.64 1500
4688.29 1589
4688.93 1734
4689.58 1619
4690.22 1731
4690.87 1697
4691.52 1730
4692.16 1744
4692.81 1567
4693.45 1587
4694.10 1540
4694.75 1541
4695.39 1643
4696.04 1602
4696.69 1665
4697.33 1635
4697.98 1691
4698.63 1658
4699.27 1783
4699.92 1769
4700.57 1796
4701.21 1849
4701.86 1914
4702.51 1986
4703.15 1953
4703.80 2001
4704.45 2039
4705.10 1974
4705.74 1896
4706.39 1903
4707.04 1872
4707.68 1912
4708.33 1797
4708.98 1804
4709.63 1802
4710.27 1862
4710.92 1863
4711.57 1860
4712.22 1780
4712.86 1810
4713.51 1775
4714.16 1757
4714.81 1746
4715.45 1821
4716.10 1730
4716.75 1648
4717.40 1791
4718.05 1807
4718.69 1874
4719.34 1835
4719.99 1807
4720.64 1874
4721.29 1926
4721.94 1728
4722.58 1831
4723.23 1831
4723.88 1840
4724.53 1807
4725.18 1836
4725.83 1816
4726.47 1906
4727.12 1926
4727.77 2012
4728.42 1953
4729.07 2001
4729.72 2066
4730.37 2086
4731.02 2099
4731.66 2175
4732.31 2188
4732.96 2305
4733.61 2041
4734.26 2047
4734.91 1923
4735.56 1782
4736.21 1859
4736.86 1716
4737.51 1739
4738.16 1834
4738.81 1785
4739.45 1734
4740.10 1647
4740.75 1746
4741.40 1833
4742.05 1845
4742.70 1830
4743.35 1987
4744.00 1936
4744.65 1899
4745.30 1881
4745.95 1942
4746.60 2036
4747.25 2086
4747.90 1976
4748.55 1986
4749.20 1917
4749.85 1860
4750.50 1846
4751.15 1874
4751.80 1945
4752.45 1813
4753.10 1863
4753.75 1777
4754.40 1852
4755.05 1855
4755.71 2055
4756.36 2017
4757.01 2120
4757.66 1981
4758.31 2021
4758.96 2100
4759.61 2010
4760.26 1981
4760.91 1857
4761.56 1787
4762.21 1774
4762.86 1735
4763.52 1721
4764.17 1658
4764.82 1500
4765.47 1549
4766.12 1636
4766.77 1592
4767.42 1679
4768.07 1779
4768.73 1650
4769.38 1818
4770.03 1814
4770.68 1861
4771.33 1902
4771.98 1810
4772.64 2025
4773.29 1820
4773.94 1809
4774.59 1749
4775.24 1714
4775.89 1702
4776.55 1716
4777.20 1727
4777.85 1668
4778.50 1566
4779.15 1691
4779.81 1706
4780.46 1647
4781.11 1707
4781.76 1621
4782.42 1750
4783.07 1797
4783.72 1751
4784.37 1693
4785.03 1798
4785.68 1671
4786.33 1672
4786.98 1805
4787.64 1634
4788.29 1656
4788.94 1780
4789.60 1709
4790.25 1654
4790.90 1596
4791.55 1671
4792.21 1644
4792.86 1503
4793.51 1628
4794.17 1515
4794.82 1645
4795.47 1658
4796.13 1523
4796.78 1589
4797.43 1642
4798.09 1685
4798.74 1619
4799.39 1535
4800.05 1606
4800.70 1490
4801.36 1569
4802.01 1643
4802.66 1598
4803.32 1611
4803.97 1509
4804.62 1580
4805.28 1574
4805.93 1562
4806.59 1611
4807.24 1485
4807.89 1578
4808.55 1581
4809.20 1512
4809.86 1540
4810.51 1593
4811.17 1528
4811.82 1485
4812.47 1580
4813.13 1540
4813.78 1680
4814.44 1561
4815.09 1507
4815.75 1453
4816.40 1647
4817.06 1680
4817.71 1671
4818.37 1612
4819.02 1578
4819.68 1625
4820.33 1661
4820.99 1651
4821.64 1752
4822.30 1699
4822.95 1747
4823.61 1744
4824.26 1668
4824.92 1723
4825.57 1838
4826.23 1724
4826.88 1740
4827.54 1806
4828.19 1744
4828.85 1889
4829.51 1912
4830.16 1753
4830.82 1763
4831.47 1953
4832.13 1928
4832.78 1885
4833.44 1782
4834.10 1770
4834.75 1913
4835.41 1843
4836.06 1929
4836.72 1880
4837.38 1869
4838.03 1998
4838.69 1990
4839.34 2119
4840.00 2215
4840.66 2166
4841.31 2090
4841.97 2023
4842.63 2076
4843.28 2169
4843.94 2048
4844.60 1933
4845.25 2248
4845.91 1958
4846.57 1883
4847.22 1941
4847.88 1969
4848.54 2037
4849.19 2035
4849.85 1948
4850.51 2016
4851.17 2179
4851.82 2154
4852.48 2350
4853.14 2469
4853.79 2487
4854.45 2473
4855.11 2579
4855.77 2548
4856.42 2572
4857.08 2496
4857.74 2407
4858.40 2321
4859.05 2345
4859.71 2214
4860.37 2137
4861.03 2064
4861.68 2153
4862.34 2205
4863.00 2103
4863.66 2132
4864.32 2162
4864.97 2139
4865.63 2222
4866.29 2047
4866.95 2095
4867.61 2322
4868.26 2161
4868.92 2271
4869.58 2297
4870.24 2253
4870.90 2224
4871.56 2266
4872.21 2130
4872.87 2169
4873.53 2110
4874.19 2139
4874.85 2102
4875.51 2089
4876.17 2014
4876.83 1984
4877.48 2137
4878.14 2150
4878.80 2012
4879.46 2023
4880.12 2057
4880.78 2087
4881.44 2036
4882.10 2143
4882.76 2001
4883.42 1920
4884.08 1941
4884.73 2034
4885.39 2165
4886.05 2029
4886.71 2009
4887.37 1956
4888.03 1884
4888.69 1873
4889.35 1871
4890.01 1828
4890.67 1808
4891.33 1916
4891.99 2017
4892.65 1877
4893.31 1904
4893.97 2013
4894.63 2070
4895.29 2150
4895.95 2041
4896.61 2088
4897.27 2158
4897.93 2120
4898.59 2065
4899.25 2095
4899.91 1985
4900.57 2026
4901.23 1871
4901.89 1980
4902.55 1974
4903.21 1993
4903.88 1883
4904.54 1956
4905.20 1894
4905.86 1906
4906.52 1890
4907.18 1818
4907.84 1758
4908.50 1696
4909.16 1802
4909.82 1797
4910.48 1950
4911.15 1927
4911.81 1781
4912.47 1770
4913.13 1685
4913.79 1614
4914.45 1871
4915.11 1859
4915.77 1692
4916.44 1695
4917.10 1638
4917.76 1635
4918.42 1646
4919.08 1602
4919.74 1700
4920.41 1475
4921.07 1499
4921.73 1604
4922.39 1663
4923.05 1528
4923.72 1527
4924.38 1446
4925.04 1499
4925.70 1502
4926.36 1584
4927.03 1579
4927.69 1477
4928.35 1440
4929.01 1545
4929.67 1544
4930.34 1589
4931.00 1669
4931.66 1440
4932.32 1505
4932.99 1498
4933.65 1467
4934.31 1475
4934.98 1522
4935.64 1599
4936.30 1591
4936.96 1474
4937.63 1472
4938.29 1553
4938.95 1601
4939.62 1647
4940.28 1532
4940.94 1717
4941.61 1605
4942.27 1645
4942.93 1564
4943.60 1544
4944.26 1552
4944.92 1515
4945.59 1568
4946.25 1604
4946.91 1616
4947.58 1507
4948.24 1561
4948.90 1616
4949.57 1486
4950.23 1617
4950.89 1539
4951.56 1553
4952.22 1520
4952.89 1615
4953.55 1557
4954.21 1546
4954.88 1427
4955.54 1522
4956.21 1524
4956.87 1488
4957.53 1539
4958.20 1490
4958.86 1560
4959.53 1591
4960.19 1509
4960.86 1476
4961.52 1482
4962.19 1501
4962.85 1445
4963.52 1519
4964.18 1581
4964.84 1496
4965.51 1596
4966.17 1629
4966.84 1630
4967.50 1672
4968.17 1732
4968.83 1718
4969.50 1748
4970.16 1776
4970.83 1805
4971.49 1710
4972.16 1699
4972.82 1752
4973.49 1729
4974.16 1747
4974.82 1608
4975.49 1679
4976.15 1714
4976.82 1639
4977.48 1665
4978.15 1660
4978.81 1653
4979.48 1676
4980.15 1576
4980.81 1590
4981.48 1649
4982.14 1678
4982.81 1620
4983.48 1635
4984.14 1636
4984.81 1674
4985.47 1727
4986.14 1732
4986.81 1679
4987.47 1785
4988.14 1683
4988.80 1725
4989.47 1901
4990.14 1952
4990.80 2108
4991.47 2352
4992.14 2526
4992.80 2727
4993.47 2914
4994.14 3118
4994.80 3177
4995.47 3242
4996.14 3222
4996.80 3069
4997.47 2833
4998.14 2651
4998.81 2407
4999.47 2150
5000.14 1895
5000.81 1862
5001.47 1767
5002.14 1604
5002.81 1567
5003.48 1616
5004.14 1537
5004.81 1464
5005.48 1558
5006.15 1529
5006.81 1469
5007.48 1424
5008.15 1532
5008.82 1486
5009.48 1398
5010.15 1444
5010.82 1485
5011.49 1512
5012.16 1489
5012.82 1596
5013.49 1523
5014.16 1592
5014.83 1528
5015.50 1544
5016.16 1567
5016.83 1533
5017.50 1449
5018.17 1534
5018.84 1622
5019.50 1598
5020.17 1626
5020.84 1623
5021.51 1532
5022.18 1548
5022.85 1633
5023.52 1821
5024.19 1930
5024.85 1761
5025.52 1817
5026.19 1828
5026.86 1798
5027.53 1797
5028.20 1709
5028.87 1777
5029.54 1799
5030.21 1867
5030.87 2009
5031.54 2009
5032.21 1775
5032.88 1834
5033.55 1817
5034.22 1812
5034.89 1694
5035.56 1673
5036.23 1778
5036.90 1690
5037.57 1646
5038.24 1673
5038.91 1716
5039.58 1675
5040.25 1630
5040.92 1621
5041.59 1562
5042.26 1640
5042.93 1690
5043.60 1734
5044.27 1572
5044.94 1606
5045.61 1705
5046.28 1655
5046.95 1652
5047.62 1686
5048.29 1747
5048.96 1838
5049.63 1844
5050.30 1789
5050.97 1770
5051.64 1715
5052.31 1764
5052.98 1791
5053.65 1617
5054.32 1649
5054.99 1589
5055.66 1583
5056.34 1704
5057.01 1660
5057.68 1552
5058.35 1574
5059.02 1539
5059.69 1549
5060.36 1606
5061.03 1590
5061.70 1590
5062.38 1541
5063.05 1699
5063.72 1672
5064.39 1617
5065.06 1649
5065.73 1539
5066.40 1529
5067.08 1575
5067.75 1491
5068.42 1594
5069.09 1557
5069.76 1646
5070.43 1565
5071.11 1506
5071.78 1517
5072.45 1512
5073.12 1478
5073.79 1526
5074.47 1400
5075.14 1498
5075.81 1440
5076.48 1475
5077.15 1522
5077.83 1551
5078.50 1518
5079.17 1489
5079.84 1462
5080.52 1466
5081.19 1532
5081.86 1577
5082.53 1534
5083.21 1440
5083.88 1519
5084.55 1624
5085.22 1451
5085.90 1631
5086.57 1579
5087.24 1550
5087.92 1652
5088.59 1608
5089.26 1591
5089.93 1687
5090.61 1643
5091.28 1580
5091.95 1566
5092.63 1633
5093.30 1630
5093.97 1642
5094.65 1732
5095.32 1699
5095.99 1668
5096.67 1821
5097.34 2006
5098.02 1886
5098.69 1818
5099.36 1870
5100.04 1818
5100.71 1721
5101.38 1656
5102.06 1576
5102.73 1570
5103.41 1538
5104.08 1559
5104.75 1479
5105.43 1476
5106.10 1425
5106.78 1387
5107.45 1471
5108.12 1644
5108.80 1588
5109.47 1596
5110.15 1666
5110.82 1602
5111.50 1517
5112.17 1606
5112.85 1602
5113.52 1603
5114.20 1643
5114.87 1559
5115.54 1513
5116.22 1557
5116.89 1565
5117.57 1536
5118.24 1414
5118.92 1451
5119.59 1506
5120.27 1549
5120.94 1447
5121.62 1616
5122.30 1591
5122.97 1736
5123.65 1722
5124.32 1628
5125.00 1654
5125.67 1732
5126.35 1735
5127.02 1665
5127.70 1625
5128.37 1619
5129.05 1533
5129.73 1598
5130.40 1593
5131.08 1528
5131.75 1595
5132.43 1638
5133.10 1620
5133.78 1563
5134.46 1640
5135.13 1642
5135.81 1569
5136.49 1490
5137.16 1631
5137.84 1593
5138.51 1615
5139.19 1504
5139.87 1631
5140.54 1667
5141.22 1631
5141.90 1585
5142.57 1572
5143.25 1551
5143.93 1574
5144.60 1528
5145.28 1598
5145.96 1615
5146.63 1556
5147.31 1590
5147.99 1480
5148.66 1552
5149.34 1494
5150.02 1500
5150.69 1440
5151.37 1478
5152.05 1542
5152.73 1444
5153.40 1480
5154.08 1338
5154.76 1347
5155.44 1408
5156.11 1450
5156.79 1364
5157.47 1447
5158.15 1560
5158.82 1496
5159.50 1451
5160.18 1452
5160.86 1467
5161.53 1484
5162.21 1415
5162.89 1280
5163.57 1367
5164.25 1435
5164.92 1437
5165.60 1558
5166.28 1359
5166.96 1274
5167.64 1467
5168.31 1437
5168.99 1426
5169.67 1432
5170.35 1466
5171.03 1446
5171.71 1443
5172.39 1461
5173.06 1493
5173.74 1566
5174.42 1506
5175.10 1370
5175.78 1273
5176.46 1344
5177.14 1472
5177.82 1379
5178.49 1389
5179.17 1321
5179.85 1444
5180.53 1494
5181.21 1444
5181.89 1435
5182.57 1589
5183.25 1565
5183.93 1563
5184.61 1456
5185.29 1491
5185.97 1502
5186.64 1362
5187.32 1371
5188.00 1505
5188.68 1490
5189.36 1516
5190.04 1483
5190.72 1378
5191.40 1376
5192.08 1379
5192.76 1422
5193.44 1410
5194.12 1349
5194.80 1234
5195.48 1300
5196.16 1347
5196.84 1433
5197.52 1412
5198.20 1318
5198.88 1325
5199.56 1372
5200.24 1359
5200.92 1279
5201.60 1314
5202.28 1356
5202.96 1390
5203.65 1416
5204.33 1444
5205.01 1483
5205.69 1531
5206.37 1406
5207.05 1426
5207.73 1405
5208.41 1358
5209.09 1374
5209.77 1428
5210.45 1414
5211.13 1453
5211.82 1537
5212.50 1455
5213.18 1451
5213.86 1564
5214.54 1414
5215.22 1508
5215.90 1627
5216.58 1643
5217.27 1619
5217.95 1565
5218.63 1540
5219.31 1470
5219.99 1567
5220.67 1600
5221.36 1515
5222.04 1490
5222.72 1450
5223.40 1434
5224.08 1474
5224.77 1495
5225.45 1467
5226.13 1593
5226.81 1671
5227.49 1463
5228.18 1563
5228.86 1514
5229.54 1471
5230.22 1488
5230.91 1495
5231.59 1457
5232.27 1425
5232.95 1483
5233.63 1540
5234.32 1495
5235.00 1526
5235.68 1572
5236.37 1602
5237.05 1634
5237.73 1587
5238.41 1546
5239.10 1601
5239.78 1579
5240.46 1481
5241.15 1569
5241.83 1617
5242.51 1708
5243.20 1736
5243.88 1821
5244.56 1817
5245.24 1806
5245.93 1893
5246.61 1909
5247.29 1834
5247.98 1831
5248.66 2027
5249.35 1835
5250.03 1904
5250.71 1883
5251.40 1789
5252.08 1939
5252.76 1977
5253.45 1921
5254.13 1891
5254.82 1749
5255.50 1719
5256.18 1782
5256.87 1628
5257.55 1605
5258.24 1573
5258.92 1572
5259.60 1598
5260.29 1505
5260.97 1468
5261.66 1454
5262.34 1489
5263.03 1474
5263.71 1485
5264.40 1400
5265.08 1542
5265.76 1504
5266.45 1498
5267.13 1686
5267.82 1558
5268.50 1485
5269.19 1516
5269.87 1533
5270.56 1661
5271.24 1639
5271.93 1576
5272.61 1602
5273.30 1469
5273.98 1549
5274.67 1640
5275.35 1739
5276.04 1504
5276.72 1607
5277.41 1646
5278.10 1563
5278.78 1593
5279.47 1594
5280.15 1641
5280.84 1610
5281.52 1545
5282.21 1684
5282.89 1634
5283.58 1678
5284.27 1711
5284.95 1714
5285.64 1895
5286.32 1932
5287.01 1803
5287.70 1840
5288.38 1775
5289.07 1745
5289.75 1913
5290.44 1821
5291.13 1706
5291.81 1702
5292.50 1637
5293.19 1743
5293.87 1689
5294.56 1670
5295.25 1773
5295.93 1739
5296.62 1827
5297.31 1913
5297.99 2047
5298.68 2076
5299.37 1944
5300.05 2025
5300.74 2057
5301.43 2156
5302.11 2037
5302.80 1928
5303.49 1869
5304.18 2067
5304.86 1951
5305.55 1971
5306.24 2059
5306.92 2187
5307.61 2181
5308.30 2141
5308.99 2027
5309.67 1917
5310.36 1970
5311.05 1823
5311.74 1668
5312.42 1769
5313.11 1723
5313.80 1737
5314.49 1659
5315.18 1691
5315.86 1639
5316.55 1750
5317.24 1555
5317.93 1717
5318.62 1749
5319.30 1616
5319.99 1613
5320.68 1733
5321.37 1669
5322.06 1624
5322.74 1588
5323.43 1556
5324.12 1571
5324.81 1613
5325.50 1693
5326.19 1712
5326.88 1696
5327.56 1600
5328.25 1664
5328.94 1514
5329.63 1585
5330.32 1599
5331.01 1481
5331.70 1476
5332.39 1525
5333.07 1451
5333.76 1483
5334.45 1583
5335.14 1675
5335.83 1616
5336.52 1638
5337.21 1650
5337.90 1594
5338.59 1612
5339.28 1463
5339.97 1570
5340.66 1659
5341.35 1631
5342.04 1734
5342.73 1616
5343.42 1472
5344.10 1611
5344.79 1664
5345.48 1600
5346.17 1659
5346.86 1539
5347.55 1659
5348.24 1652
5348.93 1742
5349.62 1707
5350.31 1834
5351.00 1996
5351.69 1789
5352.39 1781
5353.08 1903
5353.77 2042
5354.46 1891
5355.15 2082
5355.84 2143
5356.53 2232
5357.22 2151
5357.91 2267
5358.60 2239
5359.29 2123
5359.98 1890
5360.67 1856
5361.36 1799
5362.05 1722
5362.74 1595
5363.44 1698
5364.13 1659
5364.82 1610
5365.51 1640
5366.20 1645
5366.89 1555
5367.58 1551
5368.27 1554
5368.96 1588
5369.66 1532
5370.35 1537
5371.04 1673
5371.73 1697
5372.42 1640
5373.11 1607
5373.81 1515
5374.50 1624
5375.19 1649
5375.88 1502
5376.57 1473
5377.26 1439
5377.96 1590
5378.65 1536
5379.34 1498
5380.03 1534
5380.72 1468
5381.42 1417
5382.11 1454
5382.80 1399
5383.49 1374
5384.18 1502
5384.88 1491
5385.57 1489
5386.26 1491
5386.95 1476
5387.65 1390
5388.34 1398
5389.03 1405
5389.72 1304
5390.42 1420
5391.11 1483
5391.80 1555
5392.50 1471
5393.19 1516
5393.88 1552
5394.57 1576
5395.27 1553
5395.96 1576
5396.65 1583
5397.35 1565
5398.04 1596
5398.73 1581
5399.43 1623
5400.12 1565
5400.81 1483
5401.51 1459
5402.20 1553
5402.89 1437
5403.59 1498
5404.28 1507
5404.97 1520
5405.67 1545
5406.36 1420
5407.06 1484
5407.75 1475
5408.44 1428
5409.14 1532
5409.83 1497
5410.53 1621
5411.22 1683
5411.91 1466
5412.61 1424
5413.30 1508
5414.00 1482
5414.69 1517
5415.38 1497
5416.08 1543
5416.77 1557
5417.47 1552
5418.16 1512
5418.86 1558
5419.55 1576
5420.25 1494
5420.94 1536
5421.64 1506
5422.33 1566
5423.03 1522
5423.72 1347
5424.41 1493
5425.11 1582
5425.80 1492
5426.50 1505
5427.19 1449
5427.89 1424
5428.59 1527
5429.28 1438
5429.98 1539
5430.67 1512
5431.37 1504
5432.06 1511
5432.76 1581
5433.45 1527
5434.15 1538
5434.84 1583
5435.54 1470
5436.23 1526
5436.93 1499
5437.63 1572
5438.32 1636
5439.02 1579
5439.71 1548
5440.41 1599
5441.11 1533
5441.80 1606
5442.50 1702
5443.19 1748
5443.89 1653
5444.59 1597
5445.28 1542
5445.98 1572
5446.68 1798
5447.37 1817
5448.07 1784
5448.76 1838
5449.46 1865
5450.16 1930
5450.85 1886
5451.55 2029
5452.25 2113
5452.94 2132
5453.64 2139
5454.34 2167
5455.03 2183
5455.73 2142
5456.43 2205
5457.13 2097
5457.82 1987
5458.52 2057
5459.22 2017
5459.91 2032
5460.61 1968
5461.31 1937
5462.01 2053
5462.70 2005
5463.40 2050
5464.10 2099
5464.80 2094
5465.49 2040
5466.19 2076
5466.89 2003
5467.59 2035
5468.28 2299
5468.98 2281
5469.68 2282
5470.38 2105
5471.07 2079
5471.77 2115
5472.47 2218
5473.17 2151
5473.87 2182
5474.56 2012
5475.26 1904
5475.96 1876
5476.66 1732
5477.36 1846
5478.06 1862
5478.75 1918
5479.45 2173
5480.15 1988
5480.85 1971
5481.55 2089
5482.25 2061
5482.95 1927
5483.64 2238
5484.34 2224
5485.04 2449
5485.74 2549
5486.44 2375
5487.14 2510
5487.84 2431
5488.54 2256
5489.23 2303
5489.93 2352
5490.63 2242
5491.33 2278
5492.03 2065
5492.73 2207
5493.43 2102
5494.13 2167
5494.83 2111
5495.53 2075
5496.23 2213
5496.93 2236
5497.63 2132
5498.33 2024
5499.03 1990
5499.73 2247
5500.43 2333
5501.13 2381
5501.83 2432
5502.53 2402
5503.23 2606
5503.93 2641
5504.63 2849
5505.33 3275
5506.03 3212
5506.73 3509
5507.43 3446
5508.13 3260
5508.83 3170
5509.53 3095
5510.23 2822
5510.93 2461
5511.63 2478
5512.33 2373
5513.03 2272
5513.73 2355
5514.43 2296
5515.13 2264
5515.83 2154
5516.53 2313
5517.23 2239
5517.93 2226
5518.64 2297
5519.34 2087
5520.04 2128
5520.74 2285
5521.44 2373
5522.14 2314
5522.84 2210
5523.54 2264
5524.24 2319
5524.95 2331
5525.65 2299
5526.35 2237
5527.05 2143
5527.75 2179
5528.45 2180
5529.15 2183
5529.86 2129
5530.56 1995
5531.26 1840
5531.96 1841
5532.66 1732
5533.36 1733
5534.07 1682
5534.77 1650
5535.47 1694
5536.17 1575
5536.87 1624
5537.58 1604
5538.28 1564
5538.98 1517
5539.68 1602
5540.39 1635
5541.09 1648
5541.79 1615
5542.49 1624
5543.20 1649
5543.90 1580
5544.60 1660
5545.30 1537
5546.01 1516
5546.71 1673
5547.41 1641
5548.11 1576
5548.82 1729
5549.52 1742
5550.22 1688
5550.93 1735
5551.63 1726
5552.33 1711
5553.03 1751
5553.74 1753
5554.44 1786
5555.14 1721
5555.85 1680
5556.55 1640
5557.25 1653
5557.96 1709
5558.66 1651
5559.36 1612
5560.07 1519
5560.77 1554
5561.48 1623
5562.18 1516
5562.88 1459
5563.59 1537
5564.29 1541
5564.99 1485
5565.70 1510
5566.40 1480
5567.11 1608
5567.81 1528
5568.51 1471
5569.22 1709
5569.92 1648
5570.63 1618
5571.33 1617
5572.04 1600
5572.74 1627
5573.44 1532
5574.15 1517
5574.85 1427
5575.56 1462
5576.26 1446
5576.97 1537
5577.67 1603
5578.38 1626
5579.08 1625
5579.79 1678
5580.49 1568
5581.20 1596
5581.90 1638
5582.61 1634
5583.31 1613
5584.02 1674
5584.72 1547
5585.43 1533
5586.13 1502
5586.84 1534
5587.54 1512
5588.25 1460
5588.95 1397
5589.66 1439
5590.36 1518
5591.07 1492
5591.77 1489
5592.48 1385
5593.19 1463
5593.89 1463
5594.60 1344
5595.30 1413
5596.01 1374
5596.71 1318
5597.42 1459
5598.13 1470
5598.83 1406
5599.54 1387
5600.24 1343
5600.95 1311
5601.66 1398
5602.36 1463
5603.07 1454
5603.78 1346
5604.48 1384
5605.19 1348
5605.89 1379
5606.60 1383
5607.31 1472
5608.01 1372
5608.72 1394
5609.43 1457
5610.13 1314
5610.84 1317
5611.55 1303
5612.25 1354
5612.96 1337
5613.67 1294
5614.38 1360
5615.08 1398
5615.79 1415
5616.50 1355
5617.20 1405
5617.91 1294
5618.62 1352
5619.33 1327
5620.03 1312
5620.74 1391
5621.45 1400
5622.15 1403
5622.86 1344
5623.57 1368
5624.28 1293
5624.99 1296
5625.69 1371
5626.40 1353
5627.11 1303
5627.82 1293
5628.52 1390
5629.23 1369
5629.94 1400
5630.65 1408
5631.36 1334
5632.06 1330
5632.77 1371
5633.48 1390
5634.19 1428
5634.90 1400
5635.61 1377
5636.31 1325
5637.02 1335
5637.73 1428
5638.44 1362
5639.15 1403
5639.86 1360
5640.56 1370
5641.27 1384
5641.98 1461
5642.69 1515
5643.40 1508
5644.11 1535
5644.82 1475
5645.53 1476
5646.24 1479
5646.94 1496
5647.65 1436
5648.36 1546
5649.07 1518
5649.78 1465
5650.49 1505
5651.20 1481
5651.91 1438
5652.62 1535
5653.33 1469
5654.04 1489
5654.75 1481
5655.46 1476
5656.17 1483
5656.88 1442
5657.59 1384
5658.30 1373
5659.01 1423
5659.71 1467
5660.42 1469
5661.13 1439
5661.84 1522
5662.55 1520
5663.26 1513
5663.97 1580
5664.69 1626
5665.40 1588
5666.11 1565
5666.82 1572
5667.53 1551
5668.24 1455
5668.95 1422
5669.66 1519
5670.37 1408
5671.08 1487
5671.79 1504
5672.50 1479
5673.21 1504
5673.92 1526
5674.63 1399
5675.34 1557
5676.05 1568
5676.76 1695
5677.48 1516
5678.19 1487
5678.90 1513
5679.61 1464
5680.32 1506
5681.03 1470
5681.74 1425
5682.45 1505
5683.16 1542
5683.88 1445
5684.59 1392
5685.30 1482
5686.01 1512
5686.72 1522
5687.43 1382
5688.15 1418
5688.86 1483
5689.57 1562
5690.28 1520
5690.99 1454
5691.70 1338
5692.42 1372
5693.13 1371
5693.84 1330
5694.55 1423
5695.26 1421
5695.98 1442
5696.69 1389
5697.40 1452
5698.11 1412
5698.82 1441
5699.54 1344
5700.25 1399
5700.96 1460
5701.67 1462
5702.39 1494
5703.10 1383
5703.81 1419
5704.52 1471
5705.24 1466
5705.95 1476
5706.66 1474
5707.38 1478
5708.09 1376
5708.80 1453
5709.51 1432
5710.23 1382
5710.94 1456
5711.65 1403
5712.37 1525
5713.08 1497
5713.79 1416
5714.51 1341
5715.22 1382
5715.93 1426
5716.65 1409
5717.36 1374
5718.07 1478
5718.79 1438
5719.50 1344
5720.21 1299
5720.93 1394
5721.64 1427
5722.36 1440
5723.07 1432
5723.78 1415
5724.50 1406
5725.21 1440
5725.92 1433
5726.64 1513
5727.35 1533
5728.07 1494
5728.78 1545
5729.50 1586
5730.21 1677
5730.92 1775
5731.64 1666
5732.35 1710
5733.07 1759
5733.78 1945
5734.50 2132
5735.21 2154
5735.93 1998
5736.64 1961
5737.35 1968
5738.07 1867
5738.78 1827
5739.50 1857
5740.21 1596
5740.93 1615
5741.64 1591
5742.36 1645
5743.07 1605
5743.79 1533
5744.50 1558
5745.22 1457
5745.93 1529
5746.65 1456
5747.37 1515
5748.08 1597
5748.80 1574
5749.51 1538
5750.23 1561
5750.94 1547
5751.66 1474
5752.37 1524
5753.09 1570
5753.81 1665
5754.52 1588
5755.24 1687
5755.95 1734
5756.67 1780
5757.38 1682
5758.10 1811
5758.82 1911
5759.53 2020
5760.25 1988
5760.96 1904
5761.68 1953
5762.40 2007
5763.11 1856
5763.83 1946
5764.55 1857
5765.26 1872
5765.98 1862
5766.70 1810
5767.41 1880
5768.13 1979
5768.85 2037
5769.56 2087
5770.28 2116
5771.00 2133
5771.71 2263
5772.43 2273
5773.15 2209
5773.86 2310
5774.58 2335
5775.30 2596
5776.01 2651
5776.73 3005
5777.45 3335
5778.17 3553
5778.88 3558
5779.60 3768
5780.32 3850
5781.04 3671
5781.75 3387
5782.47 3229
5783.19 3063
5783.91 2878
5784.62 2673
5785.34 2645
5786.06 2614
5786.78 2491
5787.49 2341
5788.21 2393
5788.93 2459
5789.65 2478
5790.37 2531
5791.08 2343
5791.80 2282
5792.52 2239
5793.24 2245
5793.96 2376
5794.68 2158
5795.39 2202
5796.11 2266
5796.83 2178
5797.55 2109
5798.27 2146
5798.99 2232
5799.70 2298
5800.42 2304
5801.14 2196
5801.86 2271
5802.58 2385
5803.30 2321
5804.02 2310
5804.74 2553
5805.45 2820
5806.17 2774
5806.89 2999
5807.61 3313
5808.33 3259
5809.05 3145
5809.77 3168
5810.49 3157
5811.21 2861
5811.93 2581
5812.65 2429
5813.37 2354
5814.09 2191
5814.81 2004
5815.52 2068
5816.24 2139
5816.96 1969
5817.68 2038
5818.40 2087
5819.12 1943
5819.84 1895
5820.56 1957
5821.28 1965
5822.00 1906
5822.72 1931
5823.44 1933
5824.16 2090
5824.88 1978
5825.60 1950
5826.32 1854
5827.04 1909
5827.76 1863
5828.48 1818
5829.21 1800
5829.93 1710
5830.65 1761
5831.37 1763
5832.09 1705
5832.81 1872
5833.53 1844
5834.25 1859
5834.97 1741
5835.69 1655
5836.41 1728
5837.13 1731
5837.85 1784
5838.57 1835
5839.30 1723
5840.02 1594
5840.74 1563
5841.46 1574
5842.18 1596
5842.90 1638
5843.62 1621
5844.34 1700
5845.07 1643
5845.79 1698
5846.51 1485
5847.23 1529
5847.95 1577
5848.67 1666
5849.39 1609
5850.12 1647
5850.84 1628
5851.56 1633
5852.28 1666
5853.00 1463
5853.73 1520
5854.45 1505
5855.17 1574
5855.89 1532
5856.61 1571
5857.34 1618
5858.06 1599
5858.78 1559
5859.50 1582
5860.23 1511
5860.95 1516
5861.67 1529
5862.39 1546
5863.11 1624
5863.84 1614
5864.56 1528
5865.28 1497
5866.01 1511
5866.73 1536
5867.45 1504
5868.17 1535
5868.90 1576
5869.62 1462
5870.34 1529
5871.07 1399
5871.79 1417
5872.51 1392
5873.23 1586
5873.96 1570
5874.68 1550
5875.40 1477
5876.13 1616
5876.85 1552
5877.57 1494
5878.30 1438
5879.02 1484
5879.74 1451
5880.47 1472
5881.19 1540
5881.92 1526
5882.64 1561
5883.36 1423
5884.09 1619
5884.81 1577
5885.53 1546
5886.26 1551
5886.98 1689
5887.71 1576
5888.43 1593
5889.15 1487
5889.88 1534
5890.60 1628
5891.33 1519
5892.05 1556
5892.78 1548
5893.50 1473
5894.23 1548
5894.95 1476
5895.67 1448
5896.40 1456
5897.12 1451
5897.85 1477
5898.57 1433
5899.30 1477
5900.02 1542
5900.75 1464
5901.47 1473
5902.20 1470
5902.92 1515
5903.65 1537
5904.37 1493
5905.10 1539
5905.82 1590
5906.55 1617
5907.27 1589
5908.00 1480
5908.72 1520
5909.45 1576
5910.17 1544
5910.90 1570
5911.62 1577
5912.35 1472
5913.08 1537
5913.80 1538
5914.53 1577
5915.25 1606
5915.98 1510
5916.70 1596
5917.43 1648
5918.16 1570
5918.88 1410
5919.61 1587
5920.33 1643
5921.06 1546
5921.79 1614
5922.51 1618
5923.24 1733
5923.97 1640
5924.69 1610
5925.42 1608
5926.14 1579
5926.87 1526
5927.60 1528
5928.32 1609
5929.05 1614
5929.78 1680
5930.50 1636
5931.23 1566
5931.96 1670
5932.68 1761
5933.41 1756
5934.14 1696
5934.86 1798
5935.59 1729
5936.32 1740
5937.05 1692
5937.77 1763
5938.50 1763
5939.23 1825
5939.95 1900
5940.68 1692
5941.41 1790
5942.14 1893
5942.86 1922
5943.59 1945
5944.32 1893
5945.05 1921
5945.77 1933
5946.50 2095
5947.23 2033
5947.96 1892
5948.68 1946
5949.41 2022
5950.14 2053
5950.87 2117
5951.60 2024
5952.32 2092
5953.05 2135
5953.78 2168
5954.51 2165
5955.24 2133
5955.96 2276
5956.69 2478
5957.42 2320
5958.15 2363
5958.88 2257
5959.61 2125
5960.33 2214
5961.06 2155
5961.79 2223
5962.52 2352
5963.25 2299
5963.98 2226
5964.71 2328
5965.44 2227
5966.16 2186
5966.89 2249
5967.62 2320
5968.35 2369
5969.08 2457
5969.81 2448
5970.54 2647
5971.27 2751
5972.00 2771
5972.73 2918
5973.46 2805
5974.18 2835
5974.91 2886
5975.64 2779
5976.37 2775
5977.10 2684
5977.83 2745
5978.56 2699
5979.29 2708
5980.02 2772
5980.75 2573
5981.48 2557
5982.21 2658
5982.94 2710
5983.67 2737
5984.40 2862
5985.13 2834
5985.86 2897
5986.59 2927
5987.32 2821
5988.05 3007
5988.78 3041
5989.51 2920
5990.24 2957
5990.97 3109
5991.70 3242
5992.43 3221
5993.16 3009
5993.89 3082
5994.62 3015
5995.35 3054
5996.09 3132
5996.82 2973
5997.55 3017
5998.28 3108
5999.01 3110
5999.74 3067
6000.47 3201
6001.20 3166
6001.93 3195
6002.66 3298
6003.39 3251
6004.13 3141
6004.86 3134
6005.59 2938
6006.32 3139
6007.05 3022
6007.78 3030
6008.51 2953
6009.25 2852
6009.98 2889
6010.71 2998
6011.44 3048
6012.17 3223
6012.90 3465
6013.64 3547
6014.37 3969
6015.10 4320
6015.83 4562
6016.56 5036
6017.29 5400
6018.03 5562
6018.76 5780
6019.49 5870
6020.22 5642
6020.96 5269
6021.69 4993
6022.42 4631
6023.15 4249
6023.88 3906
6024.62 3566
6025.35 3151
6026.08 2970
6026.81 2910
6027.55 2775
6028.28 2684
6029.01 2584
6029.75 2565
6030.48 2526
6031.21 2469
6031.94 2519
6032.68 2558
6033.41 2429
6034.14 2361
6034.88 2215
6035.61 2325
6036.34 2288
6037.07 2319
6037.81 2288
6038.54 2269
6039.27 2389
6040.01 2316
6040.74 2369
6041.47 2286
6042.21 2236
6042.94 2279
6043.68 2249
6044.41 2212
6045.14 2193
6045.88 2224
6046.61 2262
6047.34 2436
6048.08 2446
6048.81 2354
6049.55 2454
6050.28 2584
6051.01 2691
6051.75 2576
6052.48 2529
6053.22 2554
6053.95 2378
6054.68 2424
6055.42 2433
6056.15 2555
6056.89 2580
6057.62 2566
6058.36 2558
6059.09 2688
6059.83 2604
6060.56 2569
6061.29 2440
6062.03 2329
6062.76 2425
6063.50 2455
6064.23 2540
6064.97 2447
6065.70 2455
6066.44 2525
6067.17 2506
6067.91 2317
6068.64 2282
6069.38 2496
6070.11 2449
6070.85 2391
6071.58 2256
6072.32 2203
6073.06 2382
6073.79 2352
6074.53 2346
6075.26 2212
6076.00 2218
6076.73 2394
6077.47 2333
6078.20 2235
6078.94 2160
6079.68 2222
6080.41 2270
6081.15 2348
6081.88 2224
6082.62 2381
6083.35 2210
6084.09 2224
6084.83 2250
6085.56 2303
6086.30 2278
6087.04 2239
6087.77 2205
6088.51 2311
6089.24 2081
6089.98 2099
6090.72 2129
6091.45 2196
6092.19 2109
6092.93 1941
6093.66 2105
6094.40 2173
6095.14 2070
6095.87 2102
6096.61 2156
6097.35 2116
6098.08 2122
6098.82 2174
6099.56 2097
6100.29 2052
6101.03 2099
6101.77 2232
6102.51 2167
6103.24 2025
6103.98 2039
6104.72 1940
6105.46 2018
6106.19 2159
6106.93 2062
6107.67 2035
6108.41 2065
6109.14 2008
6109.88 2037
6110.62 2132
6111.36 2097
6112.09 2173
6112.83 2223
6113.57 2124
6114.31 2098
6115.04 2039
6115.78 2192
6116.52 2103
6117.26 2192
6118.00 2222
6118.73 2097
6119.47 2152
6120.21 2214
6120.95 2208
6121.69 2148
6122.43 2282
6123.16 2316
6123.90 2209
6124.64 2262
6125.38 2334
6126.12 2301
6126.86 2525
6127.60 2442
6128.33 2411
6129.07 2466
6129.81 2522
6130.55 2531
6131.29 2460
6132.03 2523
6132.77 2458
6133.51 2429
6134.25 2395
6134.98 2410
6135.72 2517
6136.46 2413
6137.20 2352
6137.94 2374
6138.68 2352
6139.42 2420
6140.16 2512
6140.90 2578
6141.64 2479
6142.38 2565
6143.12 2509
6143.86 2636
6144.60 2496
6145.34 2371
6146.08 2466
6146.82 2433
6147.56 2463
6148.30 2563
6149.04 2633
6149.78 2542
6150.52 2628
6151.26 2629
6152.00 2678
6152.74 2619
6153.48 2668
6154.22 2688
6154.96 2798
6155.70 2710
6156.44 2618
6157.18 2980
6157.92 2891
6158.66 2970
6159.40 3177
6160.14 3177
6160.88 2969
6161.62 3065
6162.36 3014
6163.10 3150
6163.85 2981
6164.59 2895
6165.33 2956
6166.07 3014
6166.81 3245
6167.55 3304
6168.29 3515
6169.03 3624
6169.77 3865
6170.51 3939
6171.26 4050
6172.00 4204
6172.74 4377
6173.48 4372
6174.22 4311
6174.96 4373
6175.70 4413
6176.45 4239
6177.19 4277
6177.93 4228
6178.67 4311
6179.41 4341
6180.16 4200
6180.90 3935
6181.64 3940
6182.38 4041
6183.12 3960
6183.87 3931
6184.61 3908
6185.35 4064
6186.09 4028
6186.83 4069
6187.58 4130
6188.32 4210
6189.06 4102
6189.80 4182
6190.55 4091
6191.29 4290
6192.03 4458
6192.77 4402
6193.52 4428
6194.26 4506
6195.00 4388
6195.74 4462
6196.49 4570
6197.23 4582
6197.97 4787
6198.72 5112
6199.46 5066
6200.20 5081
6200.94 5196
6201.69 5251
6202.43 5213
6203.17 5332
6203.92 4964
6204.66 5063
6205.40 4965
6206.15 5071
6206.89 5246
6207.63 5406
6208.38 5442
6209.12 5731
6209.87 6365
6210.61 7174
6211.35 8487
6212.10 10239
6212.84 12095
6213.58 14090
6214.33 16035
6215.07 17402
6215.82 18355
6216.56 18499
6217.30 17995
6218.05 16696
6218.79 15428
6219.54 13298
6220.28 11494
6221.02 9694
6221.77 8108
6222.51 7086
6223.26 6176
6224.00 5342
6224.75 4962
6225.49 4687
6226.24 4837
6226.98 4754
6227.73 4677
6228.47 4996
6229.21 5309
6229.96 5646
6230.70 5790
6231.45 5694
6232.19 5820
6232.94 5782
6233.68 5380
6234.43 5095
6235.17 4618
6235.92 4453
6236.67 4046
6237.41 3673
6238.16 3313
6238.90 3363
6239.65 3410
6240.39 3316
6241.14 3288
6241.88 3109
6242.63 3286
6243.37 3383
6244.12 3368
6244.87 3328
6245.61 3287
6246.36 3406
6247.10 3522
6247.85 3229
6248.59 3320
6249.34 3456
6250.09 3438
6250.83 3643
6251.58 3533
6252.33 3521
6253.07 3527
6253.82 3625
6254.56 3533
6255.31 3497
6256.06 3560
6256.80 3573
6257.55 3585
6258.30 3417
6259.04 3445
6259.79 3521
6260.54 3568
6261.28 3607
6262.03 3684
6262.78 3729
6263.52 3654
6264.27 3767
6265.02 3685
6265.76 3606
6266.51 3665
6267.26 3658
6268.01 3635
6268.75 3687
6269.50 3678
6270.25 3598
6270.99 3581
6271.74 3475
6272.49 3419
6273.24 3436
6273.98 3486
6274.73 3265
6275.48 3162
6276.23 3202
6276.97 3223
6277.72 3318
6278.47 3393
6279.22 3497
6279.96 3580
6280.71 3685
6281.46 4004
6282.21 4028
6282.96 4030
6283.70 4117
6284.45 4323
6285.20 4006
6285.95 3704
6286.70 3545
6287.45 3290
6288.19 3260
6288.94 3160
6289.69 3041
6290.44 2964
6291.19 2916
6291.94 2817
6292.68 2713
6293.43 2670
6294.18 2753
6294.93 2806
6295.68 2654
6296.43 2569
6297.18 2571
6297.93 2685
6298.67 2731
6299.42 2647
6300.17 2701
6300.92 2662
6301.67 2513
6302.42 2497
6303.17 2474
6303.92 2571
6304.67 2566
6305.42 2627
6306.17 2604
6306.92 2650
6307.67 2681
6308.41 2797
6309.16 2790
6309.91 2889
6310.66 2876
6311.41 2842
6312.16 2850
6312.91 2901
6313.66 2606
6314.41 2589
6315.16 2591
6315.91 2586
6316.66 2596
6317.41 2590
6318.16 2587
6318.91 2581
6319.66 2574
6320.41 2573
6321.16 2690
6321.91 2614
6322.66 2508
6323.41 2508
6324.16 2561
6324.92 2478
6325.67 2446
6326.42 2330
6327.17 2335
6327.92 2391
6328.67 2269
6329.42 2143
6330.17 2222
6330.92 2064
6331.67 2072
6332.42 2127
6333.17 2118
6333.92 2182
6334.68 2191
6335.43 2061
6336.18 2106
6336.93 2052
6337.68 2046
6338.43 2050
6339.18 2114
6339.93 2169
6340.69 2113
6341.44 2168
6342.19 2051
6342.94 2104
6343.69 2009
6344.44 2000
6345.20 2018
6345.95 1978
6346.70 2077
6347.45 2087
6348.20 2088
6348.95 2160
6349.71 2003
6350.46 2102
6351.21 2168
6351.96 2088
6352.71 2043
6353.47 1999
6354.22 2054
6354.97 2051
6355.72 2096
6356.48 2206
6357.23 2203
6357.98 2230
6358.73 2343
6359.49 2298
6360.24 2252
6360.99 2301
6361.74 2391
6362.50 2244
6363.25 2263
6364.00 2205
6364.76 2139
6365.51 2125
6366.26 2080
6367.01 2032
6367.77 1985
6368.52 1961
6369.27 2052
6370.03 1932
6370.78 1964
6371.53 1902
6372.29 1990
6373.04 2041
6373.79 1911
6374.55 1964
6375.30 1973
6376.05 1859
6376.81 1921
6377.56 2011
6378.31 1909
6379.07 1920
6379.82 1951
6380.58 1942
6381.33 1874
6382.08 2046
6382.84 1990
6383.59 1985
6384.35 2022
6385.10 2124
6385.85 2054
6386.61 2119
6387.36 1997
6388.12 1995
6388.87 1985
6389.62 2012
6390.38 1968
6391.13 1836
6391.89 1814
6392.64 1861
6393.40 1866
6394.15 1783
6394.91 1698
6395.66 1810
6396.42 1837
6397.17 1807
6397.93 1834
6398.68 1802
6399.44 1762
6400.19 1799
6400.95 1802
6401.70 1789
6402.46 1847
6403.21 1868
6403.97 1731
6404.72 1855
6405.48 1741
6406.23 1836
6406.99 1830
6407.74 1855
6408.50 1841
6409.25 1827
6410.01 1821
6410.76 1837
6411.52 1796
6412.28 1779
6413.03 1814
6413.79 1936
6414.54 1860
6415.30 1787
6416.05 1782
6416.81 1877
6417.57 1917
6418.32 1862
6419.08 1844
6419.83 1785
6420.59 1763
6421.35 1808
6422.10 1786
6422.86 1835
6423.62 1859
6424.37 1805
6425.13 1776
6425.89 1758
6426.64 1734
6427.40 1893
6428.15 1891
6428.91 1748
6429.67 1826
6430.42 1845
6431.18 1807
6431.94 1849
6432.70 1788
6433.45 1864
6434.21 1940
6434.97 1833
6435.72 1823
6436.48 1865
6437.24 1931
6437.99 1901
6438.75 1902
6439.51 1906
6440.27 1833
6441.02 1895
6441.78 1809
6442.54 1876
6443.30 1944
6444.05 1923
6444.81 1995
6445.57 2022
6446.33 1831
6447.08 1845
6447.84 2029
6448.60 2080
6449.36 1940
6450.12 1990
6450.87 1939
6451.63 1967
6452.39 1976
6453.15 1951
6453.91 2056
6454.66 1924
6455.42 1834
6456.18 2006
6456.94 1917
6457.70 1897
6458.46 2007
6459.21 1997
6459.97 1979
6460.73 2008
6461.49 2038
6462.25 2098
6463.01 2175
6463.77 2135
6464.52 2182
6465.28 2075
6466.04 2144
6466.80 2135
6467.56 2093
6468.32 2100
6469.08 2172
6469.84 2170
6470.60 2356
6471.36 2314
6472.11 2331
6472.87 2280
6473.63 2193
6474.39 2253
6475.15 2451
6475.91 2484
6476.67 2373
6477.43 2423
6478.19 2437
6478.95 2447
6479.71 2452
6480.47 2337
6481.23 2452
6481.99 2438
6482.75 2338
6483.51 2451
6484.27 2537
6485.03 2351
6485.79 2436
6486.55 2467
6487.31 2606
6488.07 2515
6488.83 2552
6489.59 2541
6490.35 2692
6491.11 2769
6491.87 2687
6492.63 2759
6493.39 2932
6494.15 2854
6494.91 2834
6495.67 2873
6496.43 3037
6497.19 3019
6497.95 3077
6498.71 3052
6499.48 3341
6500.24 3234
6501.00 3181
6501.76 3514
6502.52 3411
6503.28 3435
6504.04 3408
6504.80 3319
6505.56 3394
6506.32 3282
6507.09 3361
6507.85 3384
6508.61 3208
6509.37 3352
6510.13 3539
6510.89 3559
6511.65 3439
6512.42 3592
6513.18 3631
6513.94 3831
6514.70 3875
6515.46 4084
6516.22 4185
6516.99 4188
6517.75 4560
6518.51 4833
6519.27 4769
6520.03 4748
6520.80 4672
6521.56 4758
6522.32 4771
6523.08 4563
6523.84 4321
6524.61 4322
6525.37 4274
6526.13 4342
6526.89 4378
6527.66 4562
6528.42 4607
6529.18 4716
6529.94 5098
6530.71 5384
6531.47 5588
6532.23 5744
6533.00 5976
6533.76 6188
6534.52 6276
6535.28 6059
6536.05 5988
6536.81 5910
6537.57 6069
6538.34 6197
6539.10 6522
6539.86 6887
6540.63 7701
6541.39 8531
6542.15 9419
6542.92 10137
6543.68 10880
6544.44 10849
6545.21 10149
6545.97 9429
6546.73 8514
6547.50 7345
6548.26 6343
6549.02 5495
6549.79 5006
6550.55 4467
6551.31 4014
6552.08 3704
6552.84 3567
6553.61 3402
6554.37 3434
6555.13 3351
6555.90 3250
6556.66 3329
6557.43 3311
6558.19 3372
6558.96 3280
6559.72 3412
6560.48 3338
6561.25 3317
6562.01 3247
6562.78 3242
6563.54 3250
6564.31 3256
6565.07 3288
6565.84 3436
6566.60 3399
6567.37 3447
6568.13 3371
6568.90 3561
6569.66 3576
6570.43 3707
6571.19 3842
6571.96 3818
6572.72 3826
6573.49 3709
6574.25 3784
6575.02 3842
6575.78 3680
6576.55 3744
6577.31 3948
6578.08 4047
6578.84 4177
6579.61 4157
6580.37 4403
6581.14 4661
6581.91 4737
6582.67 4936
6583.44 5198
6584.20 5349
6584.97 4883
6585.73 4782
6586.50 4819
6587.27 4610
6588.03 4197
6588.80 4179
6589.56 3974
6590.33 3923
6591.10 4057
6591.86 4090
6592.63 3814
6593.39 3906
6594.16 4006
6594.93 4173
6595.69 4251
6596.46 4558
6597.23 4830
6597.99 5001
6598.76 5103
6599.53 5429
6600.29 5658
6601.06 5649
6601.83 5566
6602.59 5349
6603.36 5090
6604.13 4836
6604.89 4624
6605.66 4421
6606.43 4106
6607.20 3825
6607.96 3766
6608.73 3681
6609.50 3565
6610.26 3381
6611.03 3377
6611.80 3385
6612.57 3301
6613.33 3311
6614.10 3415
6614.87 3668
6615.64 3465
6616.40 3650
6617.17 3569
6617.94 3643
6618.71 3714
6619.48 3480
6620.24 3418
6621.01 3408
6621.78 3275
6622.55 3351
6623.32 3254
6624.08 3334
6624.85 3220
6625.62 3238
6626.39 3257
6627.16 3272
6627.92 3240
6628.69 3153
6629.46 3197
6630.23 3224
6631.00 3224
6631.77 3226
6632.54 3208
6633.30 3153
6634.07 3154
6634.84 3243
6635.61 3234
6636.38 3368
6637.15 3489
6637.92 3663
6638.69 3857
6639.45 4153
6640.22 4505
6640.99 4685
6641.76 4727
6642.53 4750
6643.30 4717
6644.07 4494
6644.84 4294
6645.61 4027
6646.38 3785
6647.15 3565
6647.92 3225
6648.69 3021
6649.46 2947
6650.22 2994
6650.99 2918
6651.76 2718
6652.53 2731
6653.30 2766
6654.07 2706
6654.84 2738
6655.61 2729
6656.38 2887
6657.15 2795
6657.92 2748
6658.69 2806
6659.46 2620
6660.23 2735
6661.00 2646
6661.77 2621
6662.54 2667
6663.31 2558
6664.09 2416
6664.86 2424
6665.63 2491
6666.40 2386
6667.17 2427
6667.94 2332
6668.71 2317
6669.48 2339
6670.25 2466
6671.02 2443
6671.79 2407
6672.56 2349
6673.33 2380
6674.10 2312
6674.88 2312
6675.65 2433
6676.42 2498
6677.19 2376
6677.96 2478
6678.73 2438
6679.50 2398
6680.27 2492
6681.05 2465
6681.82 2376
6682.59 2354
6683.36 2466
6684.13 2315
6684.90 2299
6685.67 2344
6686.45 2517
6687.22 2437
6687.99 2474
6688.76 2542
6689.53 2441
6690.31 2618
6691.08 2632
6691.85 2640
6692.62 2942
6693.39 2866
6694.17 2739
6694.94 2704
6695.71 2619
6696.48 2585
6697.25 2506
6698.03 2407
6698.80 2217
6699.57 2092
6700.34 2295
6701.12 2161
6701.89 2128
6702.66 2099
6703.43 2158
6704.21 2203
6704.98 2197
6705.75 2268
6706.53 2113
6707.30 2085
6708.07 2166
6708.84 2119
6709.62 2133
6710.39 2117
6711.16 2065
6711.94 2094
6712.71 2205
6713.48 2112
6714.26 2070
6715.03 2200
6715.80 2278
6716.58 2039
6717.35 2034
6718.12 2091
6718.90 2038
6719.67 2027
6720.45 2092
6721.22 1913
6721.99 1899
6722.77 1978
6723.54 1906
6724.31 1919
6725.09 1922
6725.86 1893
6726.64 1874
6727.41 1861
6728.18 1826
6728.96 1811
6729.73 1882
6730.51 1893
6731.28 2035
6732.06 1880
6732.83 1933
6733.60 1915
6734.38 1950
6735.15 1901
6735.93 1927
6736.70 1916
6737.48 1830
6738.25 1918
6739.03 1982
6739.80 1924
6740.58 2048
6741.35 1966
6742.13 1948
6742.90 1893
6743.68 1948
6744.45 1963
6745.23 1997
6746.00 1982
6746.78 1983
6747.55 2023
6748.33 1982
6749.10 1859
6749.88 1899
6750.65 1929
6751.43 2056
6752.20 2078
6752.98 2122
6753.75 2080
6754.53 2078
6755.31 2129
6756.08 2080
6756.86 2160
6757.63 2121
6758.41 2130
6759.19 2142
6759.96 2201
6760.74 2056
6761.51 2169
6762.29 2084
6763.07 1944
6763.84 1869
6764.62 1828
6765.39 1894
6766.17 1847
6766.95 1833
6767.72 1790
6768.50 1791
6769.28 1840
6770.05 1918
6770.83 1806
6771.61 1967
6772.38 1957
6773.16 1887
6773.94 1815
6774.71 1791
6775.49 1972
6776.27 1867
6777.04 1866
6777.82 1856
6778.60 1907
6779.37 1819
6780.15 1824
6780.93 1843
6781.71 1826
6782.48 1895
6783.26 1876
6784.04 1905
6784.81 1938
6785.59 1904
6786.37 1926
6787.15 1970
6787.92 1913
6788.70 1835
6789.48 1829
6790.26 1906
6791.04 1869
6791.81 1749
6792.59 1698
6793.37 1730
6794.15 1769
6794.92 1663
6795.70 1809
6796.48 1665
6797.26 1691
6798.04 1626
6798.81 1722
6799.59 1728
6800.37 1764
6801.15 1770
6801.93 1725
6802.71 1768
6803.48 1764
6804.26 1818
6805.04 1731
6805.82 1760
6806.60 1812
6807.38 1752
6808.16 1776
6808.94 1979
6809.71 1874
6810.49 1740
6811.27 1843
6812.05 1840
6812.83 1839
6813.61 1906
6814.39 1936
6815.17 1773
6815.95 1740
6816.73 1723
6817.50 1741
6818.28 1832
6819.06 1817
6819.84 1949
6820.62 1783
6821.40 1810
6822.18 1908
6822.96 1863
6823.74 1781
6824.52 1734
6825.30 1823
6826.08 1800
6826.86 1745
6827.64 1782
6828.42 1821
6829.20 1791
6829.98 1800
6830.76 1836
6831.54 1799
6832.32 1823
6833.10 1874
6833.88 1819
6834.66 1852
6835.44 1847
6836.22 1741
6837.00 1811
6837.78 1862
6838.56 1850
6839.34 1788
6840.12 1891
6840.90 1883
6841.68 1834
6842.46 1882
6843.24 1968
6844.03 1745
6844.81 1789
6845.59 1827
6846.37 1871
6847.15 1890
6847.93 1866
6848.71 1878
6849.49 1953
6850.27 1961
6851.05 1987
6851.84 2035
6852.62 2078
6853.40 2221
6854.18 2359
6854.96 2340
6855.74 2521
6856.52 2781
6857.30 3032
6858.09 3164
6858.87 3189
6859.65 3200
6860.43 3023
6861.21 2882
6861.99 2817
6862.78 2631
6863.56 2550
6864.34 2685
6865.12 2782
6865.90 2658
6866.69 2739
6867.47 2617
6868.25 2423
6869.03 2370
6869.82 2282
6870.60 2220
6871.38 2259
6872.16 2382
6872.94 2356
6873.73 2264
6874.51 2399
6875.29 2388
6876.07 2317
6876.86 2232
6877.64 2095
6878.42 1942
6879.21 2027
6879.99 1936
6880.77 1959
6881.55 2021
6882.34 2093
6883.12 2012
6883.90 2063
6884.69 2008
6885.47 1950
6886.25 2109
6887.04 2017
6887.82 1953
6888.60 1952
6889.39 2057
6890.17 2094
6890.95 2170
6891.74 2174
6892.52 2205
6893.30 2434
6894.09 2395
6894.87 2255
6895.65 2276
6896.44 2284
6897.22 2370
6898.01 2280
6898.79 2162
6899.57 2242
6900.36 2089
6901.14 2004
6901.93 2067
6902.71 2071
6903.49 2169
6904.28 2224
6905.06 2245
6905.85 2166
6906.63 2060
6907.42 2077
6908.20 2189
6908.98 2238
6909.77 2291
6910.55 2320
6911.34 2196
6912.12 2167
6912.91 2265
6913.69 2349
6914.48 2391
6915.26 2335
6916.05 2386
6916.83 2336
6917.62 2217
6918.40 2257
6919.19 2187
6919.97 2232
6920.76 2327
6921.54 2254
6922.33 2306
6923.11 2337
6923.90 2481
6924.68 2296
6925.47 2362
6926.25 2387
6927.04 2447
6927.82 2507
6928.61 2524
6929.40 2471
6930.18 2425
6930.97 2518
6931.75 2427
6932.54 2425
6933.32 2427
6934.11 2466
6934.90 2431
6935.68 2519
6936.47 2522
6937.25 2501
6938.04 2530
6938.83 2614
6939.61 2549
6940.40 2496
6941.19 2571
6941.97 2753
6942.76 2639
6943.54 2758
6944.33 2770
6945.12 2919
6945.90 2882
6946.69 2801
6947.48 2978
6948.26 3062
6949.05 3240
6949.84 3195
6950.62 3351
6951.41 3321
6952.20 3413
6952.99 3645
6953.77 3712
6954.56 3603
6955.35 3746
6956.13 3808
6956.92 3627
6957.71 3564
6958.50 3376
6959.28 3406
6960.07 3489
6960.86 3514
6961.64 3504
6962.43 3672
6963.22 3672
6964.01 3585
6964.80 3776
6965.58 3786
6966.37 3912
6967.16 3832
6967.95 3897
6968.73 3753
6969.52 3740
6970.31 3751
6971.10 3746
6971.89 3802
6972.67 3772
6973.46 4016
6974.25 4148
6975.04 4252
6975.83 4291
6976.62 4229
6977.40 4273
6978.19 4397
6978.98 4587
6979.77 4548
6980.56 4367
6981.35 4302
6982.13 4435
6982.92 4478
6983.71 4659
6984.50 4567
6985.29 4810
6986.08 5096
6986.87 5473
6987.66 5841
6988.45 6350
6989.23 7506
6990.02 8550
6990.81 9516
6991.60 10427
6992.39 11123
6993.18 11711
6993.97 11568
6994.76 11207
6995.55 10616
6996.34 9829
6997.13 8467
6997.92 7562
6998.71 6788
6999.50 6236
7000.29 5988
7001.07 5682
7001.86 5726
7002.65 6000
7003.44 6544
7004.23 7593
7005.02 8550
7005.81 9295
7006.60 10278
7007.39 10436
7008.18 10650
7008.97 10380
7009.76 9459
7010.55 8355
7011.34 7495
7012.14 6536
7012.93 5480
7013.72 4706
7014.51 4391
7015.30 3979
7016.09 3619
7016.88 3441
7017.67 3435
7018.46 3500
7019.25 3541
7020.04 3506
7020.83 3675
7021.62 3857
7022.41 3748
7023.20 3772
7024.00 3704
7024.79 3564
7025.58 3392
7026.37 3193
7027.16 3126
7027.95 2878
7028.74 2840
7029.53 2828
7030.32 2940
7031.12 3055
7031.91 3139
7032.70 3140
7033.49 3030
7034.28 3054
7035.07 3188
7035.87 3154
7036.66 3212
7037.45 3032
7038.24 2954
7039.03 2961
7039.82 2838
7040.62 2866
7041.41 2999
7042.20 2957
7042.99 2991
7043.78 2966
7044.58 2886
7045.37 2973
7046.16 2946
7046.95 3015
7047.75 2974
7048.54 2999
7049.33 2991
7050.12 2779
7050.92 2950
7051.71 2923
7052.50 2915
7053.29 2982
7054.09 2904
7054.88 3086
7055.67 3234
7056.46 3229
7057.26 3356
7058.05 3320
7058.84 3356
7059.64 3195
7060.43 3170
7061.22 2822
7062.02 2744
7062.81 2877
7063.60 2771
7064.39 2663
7065.19 2484
7065.98 2464
7066.77 2517
7067.57 2520
7068.36 2554
7069.16 2616
7069.95 2475
7070.74 2464
7071.54 2455
7072.33 2428
7073.12 2335
7073.92 2427
7074.71 2460
7075.51 2343
7076.30 2352
7077.09 2412
7077.89 2364
7078.68 2330
7079.48 2261
7080.27 2275
7081.06 2293
7081.86 2287
7082.65 2227
7083.45 2171
7084.24 2173
7085.04 2248
7085.83 2163
7086.62 2049
7087.42 2000
7088.21 2046
7089.01 2125
7089.80 1970
7090.60 1881
7091.39 1930
7092.19 1995
7092.98 2003
7093.78 1902
7094.57 1871
7095.37 1790
7096.16 1843
7096.96 1914
7097.75 1922
7098.55 1963
7099.34 2049
7100.14 1928
7100.93 1951
7101.73 1949
7102.52 1870
7103.32 1791
7104.11 1809
7104.91 1785
7105.71 1731
7106.50 1710
7107.30 1740
7108.09 1710
7108.89 1682
7109.68 1678
7110.48 1639
7111.28 1574
7112.07 1660
7112.87 1658
7113.66 1651
7114.46 1637
7115.26 1727
7116.05 1642
7116.85 1562
7117.65 1518
7118.44 1586
7119.24 1593
7120.03 1524
7120.83 1560
7121.63 1485
7122.42 1572
7123.22 1583
7124.02 1622
7124.81 1675
7125.61 1721
7126.41 1608
7127.20 1542
7128.00 1551
7128.80 1588
7129.59 1579
7130.39 1555
7131.19 1563
7131.99 1573
7132.78 1543
7133.58 1584
7134.38 1613
7135.17 1708
7135.97 1631
7136.77 1578
7137.57 1666
7138.36 1569
7139.16 1688
7139.96 1590
7140.76 1592
7141.55 1586
7142.35 1643
7143.15 1523
7143.95 1493
7144.74 1602
7145.54 1606
7146.34 1548
7147.14 1598
7147.94 1546
7148.73 1557
7149.53 1498
7150.33 1529
7151.13 1616
7151.93 1531
7152.72 1523
7153.52 1556
7154.32 1491
7155.12 1537
7155.92 1569
7156.72 1544
7157.51 1478
7158.31 1507
7159.11 1486
7159.91 1532
7160.71 1649
7161.51 1710
7162.31 1462
7163.11 1538
7163.90 1630
7164.70 1514
7165.50 1526
7166.30 1509
7167.10 1481
7167.90 1495
7168.70 1508
7169.50 1506
7170.30 1531
7171.10 1493
7171.90 1488
7172.69 1440
7173.49 1369
7174.29 1499
7175.09 1489
7175.89 1525
7176.69 1600
7177.49 1618
7178.29 1508
7179.09 1478
7179.89 1469
7180.69 1473
7181.49 1547
7182.29 1510
7183.09 1487
7183.89 1477
7184.69 1380
7185.49 1416
7186.29 1508
7187.09 1471
7187.89 1598
7188.69 1530
7189.49 1620
7190.29 1641
7191.09 1597
7191.89 1650
7192.69 1580
7193.49 1547
7194.29 1573
7195.09 1394
7195.89 1290
7196.70 1331
7197.50 1335
7198.30 1368
7199.10 1392
7199.90 1180
7200.70 1272
7201.50 1343
7202.30 1284
7203.10 1341
7203.90 1416
7204.70 1373
7205.51 1396
7206.31 1396
7207.11 1357
7207.91 1335
7208.71 1362
7209.51 1399
7210.31 1311
7211.12 1301
7211.92 1261
7212.72 1261
7213.52 1323
7214.32 1236
7215.12 1345
7215.92 1243
7216.73 1316
7217.53 1350
7218.33 1311
7219.13 1425
7219.93 1465
7220.74 1306
7221.54 1363
7222.34 1364
7223.14 1398
7223.94 1415
7224.75 1478
7225.55 1365
7226.35 1349
7227.15 1354
7227.96 1333
7228.76 1342
7229.56 1336
7230.36 1328
7231.17 1377
7231.97 1426
7232.77 1373
7233.57 1466
7234.38 1421
7235.18 1417
7235.98 1411
7236.79 1323
7237.59 1297
7238.39 1376
7239.19 1380
7240.00 1412
7240.80 1370
7241.60 1348
7242.41 1435
7243.21 1470
7244.01 1503
7244.82 1478
7245.62 1504
7246.42 1437
7247.23 1427
7248.03 1468
7248.83 1507
7249.64 1581
7250.44 1595
7251.25 1526
7252.05 1485
7252.85 1477
7253.66 1418
7254.46 1454
7255.27 1459
7256.07 1465
7256.87 1499
7257.68 1449
7258.48 1571
7259.29 1589
7260.09 1530
7260.89 1528
7261.70 1582
7262.50 1570
7263.31 1551
7264.11 1606
7264.92 1619
7265.72 1657
7266.53 1683
7267.33 1605
7268.13 1696
7268.94 1709
7269.74 1645
7270.55 1654
7271.35 1729
7272.16 1782
7272.96 1763
7273.77 1715
7274.57 1841
7275.38 1932
7276.18 1855
7276.99 1873
7277.79 1923
7278.60 1932
7279.40 1848
7280.21 1926
7281.01 1959
7281.82 1931
7282.63 1907
7283.43 1902
7284.24 1972
7285.04 2039
7285.85 2053
7286.65 2179
7287.46 2396
7288.27 2626
7289.07 2828
7289.88 3195
7290.68 3500
7291.49 3988
7292.29 3983
7293.10 3975
7293.91 3839
7294.71 3536
7295.52 3090
7296.33 2878
7297.13 2610
7297.94 2487
7298.74 2286
7299.55 2151
7300.36 2110
7301.16 1985
7301.97 1954
7302.78 1924
7303.58 1861
7304.39 1890
7305.20 1850
7306.00 1813
7306.81 1947
7307.62 1934
7308.42 1888
7309.23 2030
7310.04 2002
7310.84 1984
7311.65 2013
7312.46 2181
7313.27 2110
7314.07 2150
7314.88 2234
7315.69 2210
7316.50 2499
7317.30 2498
7318.11 2505
7318.92 2567
7319.72 2587
7320.53 2526
7321.34 2493
7322.15 2452
7322.96 2350
7323.76 2416
7324.57 2658
7325.38 2797
7326.19 2945
7326.99 2975
7327.80 3163
7328.61 3302
7329.42 3364
7330.23 3322
7331.03 3088
7331.84 2784
7332.65 2681
7333.46 2559
7334.27 2270
7335.08 2114
7335.88 2112
7336.69 1979
7337.50 1967
7338.31 1963
7339.12 2005
7339.93 2046
7340.74 1927
7341.54 1947
7342.35 1906
7343.16 2000
7343.97 1997
7344.78 1968
7345.59 1864
7346.40 1906
7347.21 1971
7348.02 1936
7348.82 1934
7349.63 1847
7350.44 1757
7351.25 1852
7352.06 1784
7352.87 1804
7353.68 1821
7354.49 1729
7355.30 1775
7356.11 1748
7356.92 1814
7357.73 1801
7358.54 1733
7359.35 1877
7360.16 1829
7360.97 1828
7361.78 1776
7362.59 1691
7363.40 1811
7364.21 1754
7365.02 1746
7365.83 1861
7366.64 1795
7367.45 1838
7368.26 1926
7369.07 1905
7369.88 1906
7370.69 1841
7371.50 1981
7372.31 1947
7373.12 1961
7373.93 1906
7374.74 1981
7375.55 1991
7376.36 1956
7377.17 1959
7377.98 1937
7378.79 1993
7379.60 1952
7380.42 1951
7381.23 1893
7382.04 2011
7382.85 2096
7383.66 2083
7384.47 2157
7385.28 2311
7386.09 2466
7386.90 2626
7387.71 2680
7388.53 2817
7389.34 2786
7390.15 2837
7390.96 2794
7391.77 2495
7392.58 2277
7393.39 2246
7394.21 2214
7395.02 2101
7395.83 1870
7396.64 1878
7397.45 1777
7398.27 1670
7399.08 1727
7399.89 1761
7400.70 1824
7401.51 1797
7402.33 1824
7403.14 1778
7403.95 1894
7404.76 1911
7405.57 1990
7406.39 2173
7407.20 2284
7408.01 2456
7408.82 2495
7409.64 2391
7410.45 2386
7411.26 2282
7412.07 2276
7412.89 2150
7413.70 2001
7414.51 2024
7415.32 1805
7416.14 1810
7416.95 1718
7417.76 1664
7418.58 1606
7419.39 1598
7420.20 1638
7421.02 1512
7421.83 1442
7422.64 1505
7423.45 1535
7424.27 1483
7425.08 1512
7425.89 1448
7426.71 1459
7427.52 1381
7428.33 1417
7429.15 1364
7429.96 1392
7430.78 1415
7431.59 1345
7432.40 1380
7433.22 1367
7434.03 1360
7434.84 1338
7435.66 1406
7436.47 1413
7437.29 1415
7438.10 1377
7438.91 1374
7439.73 1324
7440.54 1405
7441.36 1349
7442.17 1336
7442.99 1306
7443.80 1360
7444.61 1347
7445.43 1319
7446.24 1422
7447.06 1490
7447.87 1456
7448.69 1443
7449.50 1422
7450.32 1413
7451.13 1468
7451.95 1448
7452.76 1364
7453.58 1359
7454.39 1384
7455.21 1415
7456.02 1426
7456.84 1325
7457.65 1395
7458.47 1358
7459.28 1370
7460.10 1388
7460.91 1423
7461.73 1428
7462.54 1419
7463.36 1455
7464.17 1415
7464.99 1394
7465.80 1450
7466.62 1409
7467.44 1260
7468.25 1383
7469.07 1410
7469.88 1418
7470.70 1366
7471.51 1356
7472.33 1447
7473.15 1463
7473.96 1499
7474.78 1443
7475.59 1494
7476.41 1437
7477.23 1389
7478.04 1348
7478.86 1343
7479.67 1379
7480.49 1356
7481.31 1407
7482.12 1456
7482.94 1372
7483.76 1415
7484.57 1363
7485.39 1339
7486.21 1365
7487.02 1370
7487.84 1360
7488.66 1253
7489.47 1222
7490.29 1388
7491.11 1294
7491.92 1222
7492.74 1367
7493.56 1308
7494.38 1265
7495.19 1241
7496.01 1237
7496.83 1259
7497.64 1283
7498.46 1374
7499.28 1253
7500.10 1338
7500.91 1348
7501.73 1321
7502.55 1295
7503.37 1232
7504.18 1239
7505.00 1352
7505.82 1410
7506.64 1298
7507.46 1313
7508.27 1319
7509.09 1251
7509.91 1289
7510.73 1354
7511.55 1385
7512.36 1324
7513.18 1332
7514.00 1274
7514.82 1293
7515.64 1307
7516.45 1255
7517.27 1227
7518.09 1230
7518.91 1240
7519.73 1265
7520.55 1255
7521.37 1325
7522.18 1296
7523.00 1370
7523.82 1260
7524.64 1232
7525.46 1285
7526.28 1259
7527.10 1246
7527.92 1263
7528.74 1191
7529.55 1311
7530.37 1346
7531.19 1299
7532.01 1320
7532.83 1305
7533.65 1309
7534.47 1299
7535.29 1354
7536.11 1392
7536.93 1311
7537.75 1409
7538.57 1399
7539.39 1430
7540.21 1434
7541.03 1391
7541.84 1343
7542.66 1351
7543.48 1394
7544.30 1403
7545.12 1468
7545.94 1440
7546.76 1437
7547.58 1421
7548.40 1414
7549.22 1377
7550.04 1411
7550.86 1472
7551.68 1401
7552.51 1337
7553.33 1362
7554.15 1451
7554.97 1390
7555.79 1463
7556.61 1463
7557.43 1447
7558.25 1382
7559.07 1363
7559.89 1406
7560.71 1483
7561.53 1499
7562.35 1438
7563.17 1431
7563.99 1477
7564.81 1466
7565.64 1490
7566.46 1557
7567.28 1570
7568.10 1572
7568.92 1521
7569.74 1526
7570.56 1594
7571.38 1597
7572.21 1582
7573.03 1582
7573.85 1568
7574.67 1633
7575.49 1665
7576.31 1614
7577.13 1543
7577.96 1530
7578.78 1573
7579.60 1594
7580.42 1510
7581.24 1600
7582.07 1639
7582.89 1580
7583.71 1703
7584.53 1669
7585.35 1572
7586.18 1641
7587.00 1651
7587.82 1649
7588.64 1599
7589.46 1679
7590.29 1617
7591.11 1704
7591.93 1757
7592.75 1748
7593.58 1786
7594.40 1878
7595.22 1937
7596.04 1960
7596.87 2103
7597.69 1954
7598.51 1865
7599.34 1906
7600.16 1861
7600.98 1856
7601.80 1888
7602.63 1778
7603.45 1907
7604.27 1779
7605.10 1832
7605.92 1864
7606.74 1887
7607.57 1983
7608.39 2077
7609.21 2180
7610.04 2370
7610.86 2496
7611.68 2624
7612.51 2751
7613.33 2915
7614.15 2863
7614.98 2501
7615.80 2367
7616.62 2292
7617.45 2146
7618.27 2039
7619.10 1991
7619.92 1902
7620.74 1892
7621.57 1954
7622.39 2004
7623.22 2029
7624.04 2011
7624.86 2108
7625.69 2113
7626.51 2074
7627.34 2091
7628.16 2115
7628.99 2110
7629.81 2056
7630.64 1993
7631.46 1992
7632.28 1982
7633.11 1976
7633.93 2021
7634.76 2156
7635.58 2218
7636.41 2445
7637.23 2592
7638.06 2785
7638.88 2877
7639.71 2857
7640.53 2844
7641.36 2727
7642.18 2698
7643.01 2358
7643.83 2280
7644.66 2165
7645.48 1932
7646.31 1796
7647.14 1701
7647.96 1701
7648.79 1632
7649.61 1618
7650.44 1670
7651.26 1686
7652.09 1660
7652.91 1621
7653.74 1564
7654.57 1625
7655.39 1576
7656.22 1617
7657.04 1667
7657.87 1600
7658.70 1555
7659.52 1535
7660.35 1472
7661.17 1376
7662.00 1306
7662.83 1419
7663.65 1423
7664.48 1356
7665.31 1238
7666.13 1317
7666.96 1302
7667.79 1427
7668.61 1454
7669.44 1307
7670.27 1355
7671.09 1331
7671.92 1300
7672.75 1330
7673.57 1377
7674.40 1371
7675.23 1371
7676.05 1345
7676.88 1369
7677.71 1285
7678.53 1319
7679.36 1372
7680.19 1291
7681.02 1342
7681.84 1357
7682.67 1375
7683.50 1275
7684.33 1311
7685.15 1303
7685.98 1295
7686.81 1301
7687.64 1279
7688.46 1280
7689.29 1296
7690.12 1299
7690.95 1272
7691.77 1229
7692.60 1298
7693.43 1232
7694.26 1271
7695.09 1215
7695.91 1244
7696.74 1322
7697.57 1311
7698.40 1250
7699.23 1298
7700.06 1288
7700.88 1304
7701.71 1323
7702.54 1271
7703.37 1317
7704.20 1326
7705.03 1354
7705.85 1432
7706.68 1404
7707.51 1425
7708.34 1309
7709.17 1319
7710.00 1404
7710.83 1340
7711.66 1384
7712.48 1368
7713.31 1257
7714.14 1331
7714.97 1291
7715.80 1352
7716.63 1331
7717.46 1310
7718.29 1312
7719.12 1239
7719.95 1234
7720.78 1223
7721.61 1195
7722.44 1258
7723.27 1178
7724.09 1249
7724.92 1259
7725.75 1270
7726.58 1210
7727.41 1222
7728.24 1263
7729.07 1247
7729.90 1227
7730.73 1235
7731.56 1274
7732.39 1198
7733.22 1189
7734.05 1233
7734.88 1261
7735.71 1248
7736.54 1192
7737.37 1177
7738.20 1162
7739.03 1252
7739.86 1214
7740.70 1235
7741.53 1221
7742.36 1185
7743.19 1163
7744.02 1170
7744.85 1169
7745.68 1081
7746.51 1065
7747.34 1082
7748.17 1204
7749.00 1216
7749.83 1225
7750.66 1301
7751.50 1376
7752.33 1463
7753.16 1639
7753.99 1742
7754.82 1894
7755.65 1997
7756.48 1882
7757.31 1732
7758.15 1732
7758.98 1702
7759.81 1606
7760.64 1360
7761.47 1294
7762.30 1211
7763.13 1106
7763.97 1158
7764.80 1156
7765.63 1120
7766.46 1139
7767.29 1194
7768.13 1228
7768.96 1211
7769.79 1179
7770.62 1198
7771.45 1279
7772.29 1195
7773.12 1251
7773.95 1238
7774.78 1227
7775.62 1205
7776.45 1160
7777.28 1124
7778.11 1054
7778.95 1059
7779.78 1061
7780.61 1113
7781.44 1109
7782.28 1049
7783.11 1140
7783.94 1158
7784.77 1116
7785.61 1147
7786.44 1154
7787.27 1159
7788.11 1073
7788.94 1175
7789.77 1102
7790.61 1120
7791.44 1082
7792.27 1129
7793.10 1119
7793.94 1133
7794.77 1145
7795.60 1156
7796.44 1154
7797.27 1131
7798.11 1235
7798.94 1202
7799.77 1144
7800.61 1132
7801.44 1149
7802.27 1171
7803.11 1166
7803.94 1129
7804.78 1168
7805.61 1150
7806.44 1094
7807.28 1136
7808.11 1208
7808.95 1174
7809.78 1167
7810.61 1157
7811.45 1166
7812.28 1216
7813.12 1153
7813.95 1174
7814.79 1252
7815.62 1259
7816.45 1082
7817.29 1110
7818.12 1130
7818.96 1134
7819.79 1157
7820.63 1186
7821.46 1219
7822.30 1280
7823.13 1280
7823.97 1274
7824.80 1313
7825.64 1283
7826.47 1338
7827.31 1300
7828.14 1272
7828.98 1274
7829.81 1381
7830.65 1342
7831.48 1353
7832.32 1373
7833.15 1349
7833.99 1324
7834.83 1304
7835.66 1307
7836.50 1311
7837.33 1349
7838.17 1279
7839.00 1266
7839.84 1248
7840.68 1336
7841.51 1352
7842.35 1475
7843.18 1422
7844.02 1302
7844.86 1280
7845.69 1298
7846.53 1310
7847.36 1325
7848.20 1291
7849.04 1394
7849.87 1280
7850.71 1135
7851.55 1206
7852.38 1225
7853.22 1282
7854.05 1259
7854.89 1105
7855.73 1118
7856.56 1100
7857.40 1099
7858.24 1100
7859.08 1150
7859.91 1100
7860.75 1041
7861.59 1002
7862.42 1061
7863.26 1129
7864.10 1141
7864.93 1051
7865.77 1126
7866.61 1121
7867.45 1124
7868.28 1184
7869.12 1060
7869.96 1054
7870.80 1018
7871.63 1010
7872.47 1039
7873.31 1024
7874.15 1059
7874.98 1023
7875.82 1098
7876.66 1149
7877.50 1120
7878.33 1150
7879.17 1137
7880.01 1068
7880.85 1118
7881.69 1175
7882.52 1176
7883.36 1132
7884.20 1156
7885.04 1205
7885.88 1308
7886.71 1299
7887.55 1252
7888.39 1164
7889.23 1147
7890.07 1155
7890.91 1104
7891.75 1064
7892.58 1083
7893.42 1108
7894.26 1142
7895.10 1106
7895.94 1096
7896.78 1079
7897.62 1067
7898.46 1071
7899.29 1158
7900.13 1141
7900.97 1112
7901.81 1138
7902.65 1053
7903.49 1156
7904.33 1182
7905.17 1127
7906.01 1085
7906.85 1117
7907.69 1154
7908.53 1145
7909.37 1040
7910.21 1073
7911.04 1131
7911.88 1117
7912.72 1157
7913.56 1107
7914.40 1060
7915.24 1061
7916.08 1079
7916.92 1089
7917.76 1227
7918.60 1164
7919.44 1217
7920.28 1207
7921.12 1175
7921.96 1132
7922.80 1281
7923.64 1393
7924.48 1360
7925.32 1390
7926.16 1361
7927.01 1412
7927.85 1241
7928.69 1268
7929.53 1230
7930.37 1190
7931.21 1112
7932.05 1132
7932.89 1091
7933.73 1129
7934.57 1091
7935.41 1092
7936.25 1121
7937.09 1138
7937.93 1192
7938.78 1177
7939.62 1131
7940.46 1193
7941.30 1104
7942.14 1034
7942.98 1068
7943.82 961
7944.66 1009
7945.51 1070
7946.35 1035
7947.19 977
7948.03 1009
7948.87 1027
7949.71 975
7950.56 1029
7951.40 1105
7952.24 1044
7953.08 1010
7953.92 1037
7954.76 1082
7955.61 1064
7956.45 1087
7957.29 1111
7958.13 1079
7958.97 1058
7959.82 1065
7960.66 1108
7961.50 1054
7962.34 1084
7963.19 1089
7964.03 1068
7964.87 1052
7965.71 1010
7966.56 1072
7967.40 1025
7968.24 1072
7969.08 1100
7969.93 1049
7970.77 1084
7971.61 1100
7972.45 1069
7973.30 1167
7974.14 1142
7974.98 1178
7975.83 1148
7976.67 1263
7977.51 1225
7978.36 1125
7979.20 1147
7980.04 1054
7980.89 1035
7981.73 981
7982.57 1064
7983.42 1052
7984.26 992
7985.10 933
7985.95 955
7986.79 966
7987.63 982
7988.48 1036
7989.32 1061
7990.16 1069
7991.01 1029
7991.85 1132
7992.70 1039
7993.54 994
7994.38 937
7995.23 918
7996.07 1005
7996.92 962
7997.76 945
7998.60 979
7999.45 857
8000.29 995
8001.14 987
8001.98 931
8002.83 966
8003.67 880
8004.52 957
8005.36 939
8006.20 936
8007.05 886
8007.89 978
8008.74 937
8009.58 929
8010.43 1023
8011.27 952
8012.12 942
8012.96 895
8013.81 896
8014.65 1001
8015.50 1020
8016.34 993
8017.19 945
8018.03 991
8018.88 1017
8019.72 949
8020.57 969
8021.42 991
8022.26 1019
8023.11 937
8023.95 910
8024.80 910
8025.64 997
8026.49 892
8027.33 893
8028.18 878
8029.03 930
8029.87 990
8030.72 921
8031.56 874
8032.41 887
8033.26 888
8034.10 859
8034.95 892
8035.79 882
8036.64 949
8037.49 914
8038.33 922
8039.18 934
8040.03 904
8040.87 903
8041.72 881
8042.57 988
8043.41 996
8044.26 964
8045.11 932
8045.95 973
8046.80 923
8047.65 936
8048.49 914
8049.34 977
8050.19 993
8051.03 882
8051.88 875
8052.73 899
8053.58 963
8054.42 1008
8055.27 958
8056.12 945
8056.96 932
8057.81 879
8058.66 917
8059.51 943
8060.35 969
8061.20 950
8062.05 979
8062.90 983
8063.74 950
8064.59 886
8065.44 894
8066.29 931
8067.14 897
8067.98 962
8068.83 934
8069.68 989
8070.53 905
8071.38 935
8072.22 877
8073.07 841
8073.92 886
8074.77 934
8075.62 849
8076.46 840
8077.31 871
8078.16 852
8079.01 848
8079.86 837
8080.71 893
8081.56 935
8082.40 857
8083.25 1016
8084.10 905
8084.95 789
8085.80 861
8086.65 918
8087.50 872
8088.35 815
8089.19 832
8090.04 872
8090.89 904
8091.74 796
8092.59 909
8093.44 1022
8094.29 893
8095.14 862
8095.99 855
8096.84 852
8097.69 884
8098.54 881
8099.39 919
8100.24 876
8101.09 891
8101.94 822
8102.79 843
8103.63 861
8104.48 918
8105.33 859
8106.18 802
8107.03 859
8107.88 897
8108.73 891
8109.58 915
8110.43 873
8111.28 885
8112.14 906
8112.99 795
8113.84 802
8114.69 891
8115.54 898
8116.39 827
8117.24 837
8118.09 829
8118.94 888
8119.79 849
8120.64 925
8121.49 824
8122.34 879
8123.19 872
8124.04 916
8124.89 896
8125.74 898
8126.60 858
8127.45 939
8128.30 917
8129.15 889
8130.00 856
8130.85 920
8131.70 868
8132.55 908
8133.40 882
8134.26 858
8135.11 885
8135.96 858
8136.81 880
8137.66 854
8138.51 924
8139.37 850
8140.22 858
8141.07 850
8141.92 842
8142.77 868
8143.62 909
8144.48 858
8145.33 847
8146.18 922
8147.03 894
8147.88 901
8148.74 859
8149.59 911
8150.44 865
8151.29 923
8152.15 851
8153.00 925
8153.85 935
8154.70 912
8155.56 933
8156.41 911
8157.26 923
8158.11 902
8158.97 881
8159.82 875
8160.67 910
8161.52 916
8162.38 1019
8163.23 939
8164.08 892
8164.94 955
8165.79 1008
8166.64 962
8167.49 876
8168.35 868
8169.20 937
8170.05 861
8170.91 882
8171.76 929
8172.61 934
8173.47 964
8174.32 878
8175.17 928
8176.03 911
8176.88 825
8177.74 835
8178.59 836
8179.44 819
8180.30 832
8181.15 846
8182.00 875
8182.86 887
8183.71 864
8184.57 860
8185.42 846
8186.27 859
8187.13 835
8187.98 877
8188.84 797
8189.69 862
8190.55 810
8191.40 795
8192.25 809
8193.11 770
8193.96 798
8194.82 849
8195.67 846
8196.53 822
8197.38 825
8198.24 897
8199.09 971
8199.95 821
8200.80 868
8201.66 866
8202.51 859
8203.37 806
8204.22 829
8205.08 846
8205.93 796
8206.79 823
8207.64 880
8208.50 870
8209.35 828
8210.21 821
8211.06 894
8211.92 872
8212.77 777
8213.63 822
8214.48 863
8215.34 918
8216.20 902
8217.05 876
8217.91 914
8218.76 888
8219.62 840
8220.48 889
8221.33 833
8222.19 841
8223.04 912
8223.90 902
8224.76 996
8225.61 995
8226.47 950
8227.32 1085
8228.18 1115
8229.04 1128
8229.89 1163
8230.75 1280
8231.61 1196
8232.46 1100
8233.32 1148
8234.18 1064
8235.03 1046
8235.89 997
8236.75 965
8237.60 898
8238.46 913
8239.32 824
8240.17 857
8241.03 856
8241.89 842
8242.74 837
8243.60 847
8244.46 917
8245.32 897
8246.17 943
8247.03 842
8247.89 944
8248.74 840
8249.60 855
8250.46 911
8251.32 819
8252.17 792
8253.03 776
8253.89 805
8254.75 843
8255.60 828
8256.46 843
8257.32 936
8258.18 951
8259.04 904
8259.89 892
8260.75 846
8261.61 863
8262.47 783
8263.33 915
8264.18 863
8265.04 883
8265.90 887
8266.76 847
8267.62 791
8268.48 832
8269.33 847
8270.19 835
8271.05 849
8271.91 788
8272.77 850
8273.63 795
8274.49 709
8275.34 796
8276.20 842
8277.06 846
8277.92 826
8278.78 789
8279.64 829
8280.50 822
8281.36 805
8282.22 775
8283.08 804
8283.93 834
8284.79 791
8285.65 783
8286.51 833
8287.37 774
8288.23 805
8289.09 895
8289.95 852
8290.81 900
8291.67 870
8292.53 782
8293.39 765
8294.25 862
8295.11 819
8295.97 820
8296.83 819
8297.69 876
8298.55 917
8299.41 831
8300.27 890
8301.13 896
8301.99 824
8302.85 833
8303.71 836
8304.57 883
8305.43 912
8306.29 927
8307.15 933
8308.01 929
8308.87 958
8309.73 944
8310.59 831
8311.45 852
8312.31 836
8313.17 816
8314.03 830
8314.90 863
8315.76 921
8316.62 895
8317.48 859
8318.34 836
8319.20 865
8320.06 827
8320.92 856
8321.78 849
8322.64 878
8323.51 847
8324.37 896
8325.23 921
8326.09 917
8326.95 826
8327.81 970
8328.67 959
8329.54 861
8330.40 883
8331.26 887
8332.12 847
8332.98 888
8333.84 932
8334.71 851
8335.57 899
8336.43 943
8337.29 871
8338.15 851
8339.02 806
8339.88 854
8340.74 853
8341.60 892
8342.46 885
8343.33 933
8344.19 940
8345.05 906
8345.91 921
8346.78 900
8347.64 922
8348.50 915
8349.36 890
8350.23 877
8351.09 892
8351.95 930
8352.81 903
8353.68 881
8354.54 970
8355.40 933
8356.27 939
8357.13 951
8357.99 930
8358.86 930
8359.72 914
8360.58 907
8361.44 920
8362.31 911
8363.17 950
8364.03 943
8364.90 1008
8365.76 978
8366.63 935
8367.49 893
8368.35 930
8369.22 965
8370.08 882
8370.94 917
8371.81 947
8372.67 903
8373.53 923
8374.40 916
8375.26 925
8376.13 920
8376.99 877
8377.85 957
8378.72 962
8379.58 974
8380.45 939
8381.31 1025
8382.18 1004
8383.04 998
8383.90 958
8384.77 1051
8385.63 1029
8386.50 1071
8387.36 1009
8388.23 983
8389.09 986
8389.96 1069
8390.82 1061
8391.69 1067
8392.55 1080
8393.42 1089
8394.28 1026
8395.15 1042
8396.01 1093
8396.88 1172
8397.74 1188
8398.61 1117
8399.47 1091
8400.34 1073
8401.20 1220
8402.07 1157
8402.93 1149
8403.80 1183
8404.66 1175
8405.53 1185
8406.39 1159
8407.26 1132
8408.12 1136
8408.99 1173
8409.86 1258
8410.72 1244
8411.59 1247
8412.45 1179
8413.32 1266
8414.19 1216
8415.05 1212
8415.92 1237
8416.78 1273
8417.65 1380
8418.52 1358
8419.38 1360
8420.25 1367
8421.11 1363
8421.98 1418
8422.85 1396
8423.71 1311
8424.58 1308
8425.45 1397
8426.31 1365
8427.18 1381
8428.05 1437
8428.91 1409
8429.78 1459
8430.65 1534
8431.51 1471
8432.38 1467
8433.25 1470
8434.11 1560
8434.98 1591
8435.85 1565
8436.72 1552
8437.58 1581
8438.45 1604
8439.32 1632
8440.18 1594
8441.05 1770
8441.92 1588
8442.79 1616
8443.65 1755
8444.52 1798
8445.39 1968
8446.26 1914
8447.12 1936
8447.99 1994
8448.86 2100
8449.73 2089
8450.60 2122
8451.46 2107
8452.33 2174
8453.20 2167
8454.07 2141
8454.94 2087
8455.80 2035
8456.67 2112
8457.54 2310
8458.41 2384
8459.28 2542
8460.14 3022
8461.01 3444
8461.88 4252
8462.75 5189
8463.62 5834
8464.49 6397
8465.36 6466
8466.22 6255
8467.09 5776
8467.96 5100
8468.83 4379
8469.70 3785
8470.57 3245
8471.44 2805
8472.31 2356
8473.17 2231
8474.04 2073
8474.91 1906
8475.78 1693
8476.65 1637
8477.52 1628
8478.39 1550
8479.26 1535
8480.13 1581
8481.00 1527
8481.87 1525
8482.74 1644
8483.61 1544
8484.48 1528
8485.34 1552
8486.21 1416
8487.08 1415
8487.95 1405
8488.82 1401
8489.69 1437
8490.56 1447
8491.43 1397
8492.30 1425
8493.17 1490
8494.04 1469
8494.91 1512
8495.78 1416
8496.65 1424
8497.52 1430
8498.39 1392
8499.26 1392
8500.13 1491
8501.01 1582
8501.88 1548
8502.75 1535
8503.62 1588
8504.49 1442
8505.36 1411
8506.23 1439
8507.10 1439
8507.97 1394
8508.84 1359
8509.71 1319
8510.58 1348
8511.45 1333
8512.32 1285
8513.20 1377
8514.07 1319
8514.94 1345
8515.81 1404
8516.68 1392
8517.55 1372
8518.42 1460
8519.29 1432
8520.17 1497
8521.04 1564
8521.91 1445
8522.78 1451
8523.65 1545
8524.52 1551
8525.39 1541
8526.27 1556
8527.14 1548
8528.01 1602
8528.88 1537
8529.75 1578
8530.63 1546
8531.50 1574
8532.37 1545
8533.24 1519
8534.11 1573
8534.99 1493
8535.86 1544
8536.73 1552
8537.60 1604
8538.47 1552
8539.35 1595
8540.22 1555
8541.09 1556
8541.96 1493
8542.84 1526
8543.71 1508
8544.58 1586
8545.46 1595
8546.33 1578
8547.20 1505
8548.07 1400
8548.95 1342
8549.82 1372
8550.69 1415
8551.57 1348
8552.44 1366
8553.31 1326
8554.18 1339
8555.06 1318
8555.93 1318
8556.80 1288
8557.68 1292
8558.55 1328
8559.42 1399
8560.30 1383
8561.17 1423
8562.04 1476
8562.92 1559
8563.79 1582
8564.67 1631
8565.54 1484
8566.41 1485
8567.29 1421
8568.16 1417
8569.03 1332
8569.91 1197
8570.78 1255
8571.66 1258
8572.53 1185
8573.40 1076
8574.28 1158
8575.15 1218
8576.03 1190
8576.90 1215
8577.78 1117
8578.65 1118
8579.52 1158
8580.40 1133
8581.27 1166
8582.15 1121
8583.02 1157
8583.90 1216
8584.77 1153
8585.65 1168
8586.52 1138
8587.40 1139
8588.27 1060
8589.15 1138
8590.02 1175
8590.90 1138
8591.77 1174
8592.65 1239
8593.52 1126
8594.40 1134
8595.27 1168
8596.15 1239
8597.02 1250
8597.90 1217
8598.77 1151
8599.65 1124
8600.52 1161
8601.40 1111
8602.28 1127
8603.15 1170
8604.03 1173
8604.90 1196
8605.78 1300
8606.65 1261
8607.53 1267
8608.41 1255
8609.28 1239
8610.16 1191
8611.03 1315
8611.91 1228
8612.79 1238
8613.66 1194
8614.54 1210
8615.41 1231
8616.29 1292
8617.17 1231
8618.04 1303
8618.92 1348
8619.80 1356
8620.67 1282
8621.55 1361
8622.43 1230
8623.30 1227
8624.18 1175
8625.06 1154
8625.93 1242
8626.81 1242
8627.69 1266
8628.56 1158
8629.44 1260
8630.32 1302
8631.20 1255
8632.07 1198
8632.95 1204
8633.83 1299
8634.70 1179
8635.58 1157
8636.46 1186
8637.34 1221
8638.21 1360
8639.09 1347
8639.97 1305
8640.85 1312
8641.72 1308
8642.60 1342
8643.48 1334
8644.36 1258
8645.23 1303
8646.11 1330
8646.99 1269
8647.87 1329
8648.75 1349
8649.62 1408
8650.50 1435
8651.38 1405
8652.26 1415
8653.14 1445
8654.01 1414
8654.89 1440
8655.77 1459
8656.65 1530
8657.53 1485
8658.41 1531
8659.29 1492
8660.16 1494
8661.04 1443
8661.92 1548
8662.80 1645
8663.68 1711
8664.56 1535
8665.44 1573
8666.31 1603
8667.19 1536
8668.07 1562
8668.95 1651
8669.83 1528
8670.71 1558
8671.59 1544
8672.47 1498
8673.35 1598
8674.23 1595
8675.11 1574
8675.99 1629
8676.86 1722
8677.74 1823
8678.62 1781
8679.50 1802
8680.38 1847
8681.26 1911
8682.14 1964
8683.02 1954
8683.90 1947
8684.78 2034
8685.66 2096
8686.54 1981
8687.42 2003
8688.30 1914
8689.18 1846
8690.06 1917
8690.94 1848
8691.82 1767
8692.70 1763
8693.58 1764
8694.46 1826
8695.34 1969
8696.22 2226
8697.10 2467
8697.98 2697
8698.86 3121
8699.74 3476
8700.62 3920
8701.51 4167
8702.39 4327
8703.27 4040
8704.15 3634
8705.03 3278
8705.91 2840
8706.79 2607
8707.67 2291
8708.55 1974
8709.43 1821
8710.31 1744
8711.20 1742
8712.08 1602
8712.96 1519
8713.84 1411
8714.72 1520
8715.60 1490
8716.48 1462
8717.36 1438
8718.25 1422
8719.13 1437
8720.01 1518
8720.89 1433
8721.77 1374
8722.65 1454
8723.54 1410
8724.42 1450
8725.30 1411
8726.18 1414
8727.06 1457
8727.95 1567
8728.83 1572
8729.71 1510
8730.59 1480
8731.47 1472
8732.36 1479
8733.24 1477
8734.12 1478
8735.00 1467
8735.89 1380
8736.77 1463
8737.65 1504
8738.53 1574
8739.42 1557
8740.30 1574
8741.18 1530
8742.06 1468
8742.95 1445
8743.83 1491
8744.71 1430
8745.59 1480
8746.48 1367
8747.36 1425
8748.24 1445
8749.13 1442
8750.01 1404
8750.89 1406
8751.78 1452
8752.66 1418
8753.54 1365
8754.43 1397
8755.31 1419
8756.19 1451
8757.08 1517
8757.96 1556
8758.84 1579
8759.73 1521
8760.61 1576
8761.49 1533
8762.38 1597
8763.26 1593
8764.15 1621
8765.03 1666
8765.91 1645
8766.80 1668
8767.68 1634
8768.57 1677
8769.45 1724
8770.33 1743
8771.22 1719
8772.10 1750
8772.99 1720
8773.87 1827
8774.75 1766
8775.64 1748
8776.52 1719
8777.41 1674
8778.29 1746
8779.18 1761
8780.06 1742
8780.95 1781
8781.83 1645
8782.72 1618
8783.60 1642
8784.49 1635
8785.37 1681
8786.26 1816
8787.14 1999
8788.03 2012
8788.91 2193
8789.80 2264
8790.68 2295
8791.57 2295
8792.45 2318
8793.34 2256
8794.22 2110
8795.11 1984
8795.99 1903
8796.88 1792
8797.76 1750
8798.65 1575
8799.53 1599
8800.42 1642
8801.31 1636
8802.19 1658
8803.08 1649
8803.96 1869
8804.85 2061
8805.74 2137
8806.62 2169
8807.51 2174
8808.39 2153
8809.28 2109
8810.17 1990
8811.05 1864
8811.94 1700
8812.82 1553
8813.71 1460
8814.60 1537
8815.48 1492
8816.37 1472
8817.26 1528
8818.14 1464
8819.03 1553
8819.92 1543
8820.80 1533
8821.69 1593
8822.58 1610
8823.46 1527
8824.35 1568
8825.24 1605
8826.12 1559
8827.01 1489
8827.90 1416
8828.78 1401
8829.67 1382
8830.56 1285
8831.45 1289
8832.33 1322
8833.22 1367
8834.11 1363
8835.00 1407
8835.88 1364
8836.77 1375
8837.66 1454
8838.55 1439
8839.43 1450
8840.32 1403
8841.21 1344
8842.10 1377
8842.98 1330
8843.87 1351
8844.76 1377
8845.65 1310
8846.54 1275
8847.42 1174
8848.31 1171
8849.20 1163
8850.09 1143
8850.98 1212
8851.86 1179
8852.75 1179
8853.64 1344
8854.53 1286
8855.42 1234
8856.31 1259
8857.19 1314
8858.08 1236
8858.97 1225
8859.86 1137
8860.75 1113
8861.64 1142
8862.53 1139
8863.42 1197
8864.30 1156
8865.19 1141
8866.08 1108
8866.97 1199
8867.86 1175
8868.75 1180
8869.64 1105
8870.53 1112
8871.42 1099
8872.31 1054
8873.20 1116
8874.08 1117
8874.97 1070
8875.86 1146
8876.75 1120
8877.64 1129
8878.53 1097
8879.42 1006
8880.31 1061
8881.20 998
8882.09 1042
8882.98 1043
8883.87 1047
8884.76 1084
8885.65 1065
8886.54 979
8887.43 973
8888.32 1077
8889.21 1034
8890.10 1052
8890.99 991
8891.88 1025
8892.77 1014
8893.66 1041
8894.55 1022
8895.44 914
8896.33 948
8897.22 973
8898.11 960
8899.00 954
8899.90 945
8900.79 929
8901.68 940
8902.57 930
8903.46 867
8904.35 861
8905.24 889
8906.13 933
8907.02 930
8907.91 936
8908.80 905
8909.70 900
8910.59 942
8911.48 935
8912.37 921
8913.26 904
8914.15 872
8915.04 900
8915.93 916
8916.83 890
8917.72 888
8918.61 873
8919.50 843
8920.39 832
8921.28 858
8922.18 869
8923.07 866
8923.96 916
8924.85 874
8925.74 850
8926.64 813
8927.53 756
8928.42 794
8929.31 818
8930.20 797
8931.10 829
8931.99 880
8932.88 849
8933.77 836
8934.67 829
8935.56 853
8936.45 856
8937.34 847
8938.24 798
8939.13 757
8940.02 803
8940.91 805
8941.81 804
8942.70 833
8943.59 793
8944.49 731
8945.38 762
8946.27 825
8947.16 804
8948.06 791
8948.95 793
8949.84 877
8950.74 832
8951.63 773
8952.52 783
8953.42 784
8954.31 798
8955.20 740
8956.10 793
8956.99 806
8957.88 832
8958.78 750
8959.67 714
8960.56 799
8961.46 760
8962.35 837
8963.25 765
8964.14 739
8965.03 770
8965.93 786
8966.82 734
8967.72 748
8968.61 723
8969.50 725
8970.40 770
8971.29 692
8972.19 751
8973.08 743
8973.98 781
8974.87 770
8975.76 768
8976.66 758
8977.55 750
8978.45 738
8979.34 811
8980.24 792
8981.13 811
8982.03 763
8982.92 843
8983.82 830
8984.71 757
8985.61 701
8986.50 715
8987.40 757
8988.29 733
8989.19 715
8990.08 757
8990.98 701
8991.87 740
8992.77 679
8993.66 689
8994.56 676
8995.45 664
8996.35 777
8997.24 742
8998.14 731
8999.04 715
8999.93 699
9000.83 713
9001.72 726
9002.62 757
9003.51 671
9004.41 731
9005.31 725
9006.20 667
9007.10 674
9007.99 718
9008.89 644
9009.79 675
9010.68 678
9011.58 718
9012.48 702
9013.37 673
9014.27 677
9015.16 703
9016.06 672
9016.96 662
9017.85 665
9018.75 665
9019.65 700
9020.54 722
9021.44 690
9022.34 670
9023.23 688
9024.13 707
9025.03 703
9025.93 667
9026.82 663
9027.72 707
9028.62 657
9029.51 690
9030.41 671
9031.31 700
9032.21 665
9033.10 690
9034.00 705
9034.90 642
9035.79 598
9036.69 699
9037.59 681
9038.49 657
9039.38 626
9040.28 656
9041.18 676
9042.08 629
9042.98 631
9043.87 611
9044.77 634
9045.67 669
9046.57 720
9047.47 679
9048.36 635
9049.26 650
9050.16 671
9051.06 654
9051.96 727
9052.85 746
9053.75 660
9054.65 672
9055.55 666
9056.45 711
9057.35 703
9058.25 695
9059.14 676
9060.04 689
9060.94 709
9061.84 711
9062.74 707
9063.64 636
9064.54 721
9065.44 689
9066.33 695
9067.23 724
9068.13 699
9069.03 692
9069.93 726
9070.83 670
9071.73 710
9072.63 708
9073.53 726
9074.43 737
9075.33 722
9076.23 720
9077.13 698
9078.03 769
9078.92 756
9079.82 734
9080.72 683
9081.62 612
9082.52 641
9083.42 653
9084.32 688
9085.22 706
9086.12 657
9087.02 707
9087.92 677
9088.82 705
9089.72 691
9090.62 615
9091.52 658
9092.42 661
9093.32 663
9094.22 722
9095.12 686
9096.03 653
9096.93 627
9097.83 671
9098.73 651
9099.63 659
9100.53 722
9101.43 698
9102.33 668
9103.23 650
9104.13 628
9105.03 647
9105.93 691
9106.83 677
9107.74 702
9108.64 667
9109.54 602
9110.44 665
9111.34 713
9112.24 713
9113.14 763
9114.04 672
9114.94 653
9115.85 667
9116.75 641
9117.65 639
9118.55 651
9119.45 684
9120.35 714
9121.26 660
9122.16 664
9123.06 622
9123.96 640
9124.86 665
9125.77 643
9126.67 618
9127.57 632
9128.47 726
9129.37 695
9130.28 620
9131.18 628
9132.08 652
9132.98 628
9133.88 637
9134.79 675
9135.69 675
9136.59 637
9137.49 664
9138.40 669
9139.30 666
9140.20 650
9141.10 655
9142.01 664
9142.91 643
9143.81 665
9144.72 617
9145.62 666
9146.52 734
9147.42 762
9148.33 692
9149.23 658
9150.13 663
9151.04 677
9151.94 704
9152.84 723
9153.75 692
9154.65 684
9155.55 587
9156.46 663
9157.36 657
9158.26 623
9159.17 698
9160.07 698
9160.97 652
9161.88 667
9162.78 689
9163.69 701
9164.59 706
9165.49 686
9166.40 729
9167.30 710
9168.21 622
9169.11 621
9170.01 651
9170.92 718
9171.82 675
9172.73 633
9173.63 689
9174.53 626
9175.44 636
9176.34 693
9177.25 616
9178.15 660
9179.06 664
9179.96 650
9180.87 658
9181.77 673
9182.68 645
9183.58 658
9184.49 707
9185.39 682
9186.30 655
9187.20 616
9188.11 691
9189.01 656
9189.92 671
9190.82 694
9191.73 710
9192.63 689
9193.54 644
9194.44 652
9195.35 688
9196.25 663
9197.16 658
9198.06 659
9198.97 646
9199.87 665
9200.78 681
9201.69 697
9202.59 743
9203.50 777
9204.40 684
9205.31 654
9206.21 742
9207.12 686
9208.03 716
9208.93 777
9209.84 815
9210.74 830
9211.65 779
9212.56 726
9213.46 699
9214.37 736
9215.28 748
9216.18 710
9217.09 690
9218.00 700
9218.90 652
9219.81 636
9220.72 685
9221.62 664
9222.53 716
9223.44 731
9224.34 664
9225.25 726
9226.16 709
9227.06 695
9227.97 770
9228.88 765
9229.78 686
9230.69 681
9231.60 704
9232.51 680
9233.41 631
9234.32 652
9235.23 660
9236.13 642
9237.04 654
9237.95 688
9238.86 647
9239.76 651
9240.67 695
9241.58 681
9242.49 660
9243.39 661
9244.30 725
9245.21 677
9246.12 653
9247.03 594
9247.93 649
9248.84 666
9249.75 706
9250.66 661
9251.57 616
9252.47 664
9253.38 635
9254.29 667
9255.20 649
9256.11 639
9257.02 632
9257.92 657
9258.83 661
9259.74 654
9260.65 656
9261.56 641
9262.47 660
9263.38 661
9264.28 687
9265.19 696
9266.10 663
9267.01 691
9267.92 672
9268.83 704
9269.74 721
9270.65 720
9271.56 730
9272.47 653
9273.37 691
9274.28 676
9275.19 621
9276.10 650
9277.01 670
9277.92 657
9278.83 681
9279.74 666
9280.65 687
9281.56 647
9282.47 691
9283.38 692
9284.29 649
9285.20 746
9286.11 696
9287.02 726
9287.93 663
9288.84 694
9289.75 594
9290.66 645
9291.57 642
9292.48 700
9293.39 675
9294.30 664
9295.21 665
9296.12 626
9297.03 679
9297.94 659
9298.85 710
9299.76 713
9300.67 669
9301.58 784
9302.49 701
9303.40 700
9304.31 721
9305.23 663
9306.14 677
9307.05 690
9307.96 717
9308.87 705
9309.78 632
9310.69 732
9311.60 731
9312.51 756
9313.42 664
9314.34 737
9315.25 701
9316.16 708
9317.07 724
9317.98 771
9318.89 764
9319.80 722
9320.72 724
9321.63 738
9322.54 704
9323.45 663
9324.36 704
9325.27 719
9326.19 735
9327.10 697
9328.01 681
9328.92 683
9329.83 705
9330.74 707
9331.66 710
9332.57 734
9333.48 724
9334.39 691
9335.31 692
9336.22 695
9337.13 747
9338.04 736
9338.96 727
9339.87 728
9340.78 693
9341.69 687
9342.61 707
9343.52 702
9344.43 701
9345.34 705
9346.26 702
9347.17 691
9348.08 738
9348.99 766
9349.91 761
9350.82 730
9351.73 763
9352.65 762
9353.56 741
9354.47 742
9355.39 701
9356.30 672
9357.21 709
9358.13 727
9359.04 722
9359.95 713
9360.87 754
9361.78 782
9362.69 752
9363.61 753
9364.52 727
9365.43 715
9366.35 760
9367.26 748
9368.18 765
9369.09 762
9370.00 741
9370.92 723
9371.83 740
9372.75 760
9373.66 734
9374.57 687
9375.49 705
9376.40 741
9377.32 762
9378.23 744
9379.15 743
9380.06 800
9380.97 878
9381.89 799
9382.80 744
9383.72 752
9384.63 756
9385.55 762
9386.46 755
9387.38 789
9388.29 820
9389.21 822
9390.12 812
9391.04 798
9391.95 837
9392.87 789
9393.78 819
9394.70 821
9395.61 784
9396.53 906
9397.44 956
9398.36 929
9399.27 922
9400.19 1007
9401.10 1002
9402.02 977
9402.94 1039
9403.85 993
9404.77 920
9405.68 908
9406.60 922
9407.51 981
9408.43 929
9409.35 942
9410.26 912
9411.18 860
9412.09 854
9413.01 850
9413.93 876
9414.84 809
9415.76 900
9416.67 906
9417.59 894
9418.51 914
9419.42 890
9420.34 873
9421.26 883
9422.17 807
9423.09 853
9424.01 845
9424.92 861
9425.84 839
9426.76 851
9427.67 941
9428.59 930
9429.51 852
9430.42 891
9431.34 833
9432.26 836
9433.17 924
9434.09 883
9435.01 849
9435.93 785
9436.84 894
9437.76 903
9438.68 888
9439.59 899
9440.51 902
9441.43 961
9442.35 952
9443.26 1049
9444.18 947
9445.10 975
9446.02 1001
9446.93 1035
9447.85 1043
9448.77 950
9449.69 957
9450.61 1035
9451.52 1026
9452.44 1016
9453.36 1002
9454.28 1036
9455.20 1043
9456.11 1083
9457.03 1116
9457.95 1123
9458.87 1262
9459.79 1336
9460.71 1406
9461.62 1504
9462.54 1554
9463.46 1693
9464.38 1643
9465.30 1505
9466.22 1344
9467.14 1297
9468.05 1212
9468.97 1129
9469.89 1088
9470.81 978
9471.73 963
9472.65 935
9473.57 929
9474.49 917
9475.41 902
9476.32 907
9477.24 890
9478.16 906
9479.08 873
9480.00 912
9480.92 946
9481.84 902
9482.76 873
9483.68 952
9484.60 978
9485.52 918
9486.44 969
9487.36 927
9488.28 996
9489.20 1059
9490.12 1017
9491.04 1030
9491.96 1042
9492.88 1057
9493.80 966
9494.72 922
9495.64 881
9496.56 951
9497.48 951
9498.40 884
9499.32 904
9500.24 965
9501.16 938
9502.08 891
9503.00 864
9503.92 875
9504.84 831
9505.76 876
9506.68 873
9507.60 831
9508.52 925
9509.44 867
9510.36 871
9511.28 882
9512.21 843
9513.13 803
9514.05 915
9514.97 864
9515.89 883
9516.81 899
9517.73 968
9518.65 949
9519.57 966
9520.50 864
9521.42 897
9522.34 889
9523.26 944
9524.18 968
9525.10 900
9526.02 938
9526.95 948
9527.87 1025
9528.79 959
9529.71 977
9530.63 945
9531.55 974
9532.48 957
9533.40 1034
9534.32 930
9535.24 915
9536.16 972
9537.09 1009
9538.01 988
9538.93 994
9539.85 1060
9540.77 1118
9541.70 1221
9542.62 1233
9543.54 1172
9544.46 1134
9545.39 1111
9546.31 1118
9547.23 1070
9548.15 966
9549.08 947
9550.00 966
9550.92 913
9551.85 888
9552.77 950
9553.69 899
9554.61 827
9555.54 878
9556.46 901
9557.38 929
9558.31 949
9559.23 945
9560.15 946
9561.08 885
9562.00 898
9562.92 869
9563.85 939
9564.77 922
9565.69 889
9566.62 916
9567.54 873
9568.46 942
9569.39 947
9570.31 921
9571.23 922
9572.16 998
9573.08 949
9574.01 900
9574.93 945
9575.85 903
9576.78 916
9577.70 882
9578.63 830
9579.55 960
9580.47 907
9581.40 865
9582.32 814
9583.25 825
9584.17 880
9585.10 892
9586.02 836
9586.94 849
9587.87 838
9588.79 904
9589.72 923
9590.64 935
9591.57 885
9592.49 885
9593.42 855
9594.34 866
9595.27 861
9596.19 878
9597.12 875
9598.04 901
9598.97 918
9599.89 921
9600.82 912
9601.74 842
9602.67 859
9603.59 897
9604.52 908
9605.44 1005
9606.37 966
9607.29 897
9608.22 880
9609.15 920
9610.07 958
9611.00 888
9611.92 904
9612.85 952
9613.77 961
9614.70 914
9615.63 905
9616.55 935
9617.48 957
9618.40 943
9619.33 946
9620.26 937
9621.18 976
9622.11 1041
9623.03 1008
9623.96 928
9624.89 942
9625.81 952
9626.74 987
9627.67 1019
9628.59 1012
9629.52 1049
9630.45 1032
9631.37 984
9632.30 1012
9633.23 1051
9634.15 1052
9635.08 1010
9636.01 1060
9636.93 1091
9637.86 1015
9638.79 1078
9639.71 1156
9640.64 1069
9641.57 1140
9642.50 1109
9643.42 1091
9644.35 1092
9645.28 1074
9646.21 1104
9647.13 1170
9648.06 1217
9648.99 1171
9649.92 1188
9650.84 1165
9651.77 1204
9652.70 1219
9653.63 1225
9654.55 1215
9655.48 1275
9656.41 1372
9657.34 1331
9658.26 1321
9659.19 1468
9660.12 1399
9661.05 1395
9661.98 1329
9662.91 1338
9663.83 1321
9664.76 1427
9665.69 1405
9666.62 1265
9667.55 1227
9668.48 1253
9669.40 1194
9670.33 1243
9671.26 1257
9672.19 1287
9673.12 1242
9674.05 1256
9674.98 1247
9675.90 1296
9676.83 1318
9677.76 1348
9678.69 1375
9679.62 1398
9680.55 1398
9681.48 1369
9682.41 1333
9683.34 1315
9684.27 1320
9685.19 1323
9686.12 1306
9687.05 1343
9687.98 1384
9688.91 1415
9689.84 1402
9690.77 1442
9691.70 1424
9692.63 1382
9693.56 1455
9694.49 1440
9695.42 1432
9696.35 1439
9697.28 1452
9698.21 1428
9699.14 1366
9700.07 1393
9701.00 1524
9701.93 1451
9702.86 1515
9703.79 1567
9704.72 1584
9705.65 1722
9706.58 1756
9707.51 1887
9708.44 2008
9709.37 2056
9710.30 1937
9711.23 1940
9712.16 1857
9713.09 1714
9714.02 1749
9714.95 1493
9715.88 1453
9716.82 1405
9717.75 1363
9718.68 1459
9719.61 1308
9720.54 1284
9721.47 1367
9722.40 1345
9723.33 1345
9724.26 1388
9725.19 1470
9726.13 1318
9727.06 1274
9727.99 1268
9728.92 1250
9729.85 1254
9730.78 1294
9731.71 1104
9732.64 1144
9733.58 1230
9734.51 1265
9735.44 1215
9736.37 1207
9737.30 1290
9738.23 1310
9739.17 1260
9740.10 1182
9741.03 1276
9741.96 1293
9742.89 1302
9743.83 1272
9744.76 1299
9745.69 1243
9746.62 1284
9747.55 1175
9748.49 1167
9749.42 1092
9750.35 1184
9751.28 1200
9752.22 1147
9753.15 1188
9754.08 1191
9755.01 1243
9755.95 1142
9756.88 1193
9757.81 1154
9758.75 1147
9759.68 1193
9760.61 1188
9761.54 1134
9762.48 1133
9763.41 1163
9764.34 1150
9765.28 1138
9766.21 1159
9767.14 1156
9768.08 1171
9769.01 1158
9769.94 1155
9770.88 1149
9771.81 1144
9772.74 1163
9773.68 1194
9774.61 1153
9775.54 1150
9776.48 1188
9777.41 1159
9778.34 1207
9779.28 1154
9780.21 1235
9781.14 1160
9782.08 1161
9783.01 1218
9783.95 1250
9784.88 1243
9785.81 1213
9786.75 1298
9787.68 1281
9788.62 1318
9789.55 1375
9790.49 1378
9791.42 1330
9792.35 1351
9793.29 1344
9794.22 1342
9795.16 1268
9796.09 1257
9797.03 1233
9797.96 1238
9798.90 1164
9799.83 1125
9800.77 1156
9801.70 1146
9802.64 1187
9803.57 1106
9804.51 1041
9805.44 1131
9806.38 1191
9807.31 1263
9808.25 1300
9809.18 1248
9810.12 1192
9811.05 1180
9811.99 1138
9812.92 1094
9813.86 1070
9814.79 1019
9815.73 987
9816.66 983
9817.60 958
9818.54 1015
9819.47 1045
9820.41 943
9821.34 989
9822.28 971
9823.21 972
9824.15 1012
9825.09 956
9826.02 961
9826.96 942
9827.89 932
9828.83 989
9829.77 995
9830.70 952
9831.64 939
9832.57 940
9833.51 913
9834.45 910
9835.38 939
9836.32 967
9837.26 943
9838.19 995
9839.13 907
9840.07 1001
9841.00 929
9841.94 877
9842.88 900
9843.81 829
9844.75 897
9845.69 916
9846.62 928
9847.56 932
9848.50 939
9849.44 930
9850.37 905
9851.31 905
9852.25 922
9853.18 918
9854.12 943
9855.06 912
9856.00 895
9856.93 917
9857.87 906
9858.81 960
9859.75 948
9860.68 896
9861.62 907
9862.56 1040
9863.50 944
9864.44 1007
9865.37 953
9866.31 954
9867.25 920
9868.19 919
9869.13 906
9870.06 941
9871.00 965
9871.94 880
9872.88 903
9873.82 885
9874.75 897
9875.69 890
9876.63 882
9877.57 860
9878.51 880
9879.45 845
9880.39 889
9881.32 813
9882.26 880
9883.20 860
9884.14 799
9885.08 865
9886.02 900
9886.96 892
9887.90 905
9888.83 903
9889.77 835
9890.71 799
9891.65 796
9892.59 819
9893.53 836
9894.47 850
9895.41 803
9896.35 827
9897.29 826
9898.23 814
9899.17 830
9900.11 827
9901.05 876
9901.99 839
9902.92 837
9903.86 828
9904.80 845
9905.74 791
9906.68 805
9907.62 849
9908.56 813
9909.50 876
9910.44 805
9911.38 764
9912.32 796
9913.26 828
9914.20 761
9915.14 787
9916.08 838
9917.02 864
9917.97 809
9918.91 807
9919.85 845
9920.79 832
9921.73 851
9922.67 829
9923.61 815
9924.55 812
9925.49 800
9926.43 818
9927.37 854
9928.31 854
9929.25 821
9930.19 881
9931.13 909
9932.08 940
9933.02 1017
9933.96 1022
9934.90 1142
9935.84 1308
9936.78 1257
9937.72 1279
9938.66 1219
9939.61 1154
9940.55 1026
9941.49 963
9942.43 1040
9943.37 936
9944.31 868
9945.26 822
9946.20 814
9947.14 775
9948.08 809
9949.02 789
9949.96 855
9950.91 812
9951.85 860
9952.79 849
9953.73 806
9954.67 862
9955.62 813
9956.56 790
9957.50 752
9958.44 746
9959.39 735
9960.33 792
9961.27 797
9962.21 719
9963.16 748
9964.10 778
9965.04 773
9965.98 755
9966.93 785
9967.87 764
9968.81 737
9969.75 802
9970.70 725
9971.64 734
9972.58 715
9973.53 752
9974.47 709
9975.41 664
9976.36 656
9977.30 738
9978.24 728
9979.18 756
9980.13 710
9981.07 683
9982.01 725
9982.96 684
9983.90 686
9984.85 703
9985.79 710
9986.73 666
9987.68 689
9988.62 730
9989.56 703
9990.51 655
9991.45 716
9992.40 650
9993.34 679
9994.28 658
9995.23 685
9996.17 649
9997.12 691
9998.06 726
9999.00 727
9999.95 718
10000.89 667
10001.84 673
10002.78 689
10003.73 682
10004.67 680
10005.61 720
10006.56 684
10007.50 672
10008.45 723
10009.39 719
10010.34 677
10011.28 701
10012.23 674
10013.17 675
10014.12 708
10015.06 650
10016.01 708
10016.95 695
10017.90 678
10018.84 710
10019.79 687
10020.73 645
10021.68 710
10022.62 692
10023.57 670
10024.51 698
10025.46 636
10026.41 630
10027.35 691
10028.30 710
10029.24 568
10030.19 691
10031.13 683
10032.08 715
10033.03 666
10033.97 638
10034.92 606
10035.86 633
10036.81 677
10037.76 665
10038.70 725
10039.65 683
10040.59 650
10041.54 667
10042.49 702
10043.43 694
10044.38 658
10045.33 675
10046.27 656
10047.22 665
10048.16 688
10049.11 688
10050.06 663
10051.00 627
10051.95 616
10052.90 625
10053.84 623
10054.79 612
10055.74 645
10056.69 657
10057.63 634
10058.58 675
10059.53 609
10060.47 585
10061.42 669
10062.37 673
10063.32 617
10064.26 679
10065.21 634
10066.16 640
10067.10 649
10068.05 625
10069.00 642
10069.95 653
10070.89 647
10071.84 568
10072.79 610
10073.74 558
10074.69 584
10075.63 620
10076.58 652
10077.53 636
10078.48 620
10079.43 613
10080.37 614
10081.32 628
10082.27 608
10083.22 616
10084.17 654
10085.11 649
10086.06 628
10087.01 625
10087.96 596
10088.91 629
10089.86 659
10090.81 597
10091.75 610
10092.70 593
10093.65 630
10094.60 656
10095.55 619
10096.50 589
10097.45 589
10098.40 623
10099.34 638
10100.29 583
10101.24 565
10102.19 585
10103.14 587
10104.09 623
10105.04 616
10105.99 609
10106.94 583
10107.89 632
10108.84 655
10109.79 680
10110.73 652
10111.68 666
10112.63 618
10113.58 601
10114.53 584
10115.48 648
10116.43 637
10117.38 657
10118.33 633
10119.28 605
10120.23 607
10121.18 604
10122.13 627
10123.08 616
10124.03 589
10124.98 603
10125.93 659
10126.88 683
10127.83 623
10128.78 577
10129.73 566
10130.68 602
10131.64 592
10132.59 626
10133.54 662
10134.49 619
10135.44 637
10136.39 641
10137.34 613
10138.29 608
10139.24 615
10140.19 578
10141.14 589
10142.09 586
10143.04 578
10144.00 602
10144.95 594
10145.90 646
10146.85 638
10147.80 670
10148.75 607
10149.70 647
10150.65 613
10151.61 620
10152.56 586
10153.51 579
10154.46 641
10155.41 642
10156.36 620
10157.31 618
10158.27 678
10159.22 642
10160.17 570
10161.12 576
10162.07 595
10163.03 589
10163.98 621
10164.93 598
10165.88 651
10166.83 694
10167.79 658
10168.74 578
10169.69 606
10170.64 673
10171.60 649
10172.55 640
10173.50 639
10174.45 617
10175.41 591
10176.36 650
10177.31 624
10178.26 647
10179.22 683
10180.17 627
10181.12 679
10182.07 663
10183.03 652
10183.98 641
10184.93 644
10185.89 616
10186.84 594
10187.79 648
10188.75 679
10189.70 661
10190.65 763
10191.60 677
10192.56 662
10193.51 660
10194.47 702
10195.42 732
10196.37 696
10197.33 661
10198.28 658
10199.23 700
10200.19 635
10201.14 660
10202.09 683
10203.05 677
10204.00 714
10204.96 715
10205.91 699
10206.86 681
10207.82 690
10208.77 743
10209.73 711
10210.68 657
10211.63 690
10212.59 711
10213.54 699
10214.50 716
10215.45 759
10216.41 849
10217.36 843
10218.32 774
10219.27 790
10220.22 754
10221.18 776
10222.13 759
10223.09 762
10224.04 751
10225.00 709
10225.95 758
10226.91 748
10227.86 689
10228.82 710
10229.77 702
10230.73 695
10231.68 692
10232.64 707
10233.59 713
10234.55 652
10235.50 655
10236.46 682
10237.42 688
10238.37 659
10239.33 675
10240.28 723
10241.24 742
10242.19 735
10243.15 773
10244.10 823
10245.06 827
10246.02 829
10246.97 851
10247.93 759
10248.88 790
10249.84 821
10250.80 778
10251.75 772
10252.71 719
10253.66 671
10254.62 668
10255.58 710
10256.53 698
10257.49 613
10258.45 656
10259.40 716
10260.36 710
10261.32 655
10262.27 683
10263.23 648
10264.19 619
10265.14 633
10266.10 673
10267.06 677
10268.01 683
10268.97 637
10269.93 582
10270.88 611
10271.84 606
10272.80 627
10273.76 611
10274.71 624
10275.67 559
10276.63 641
10277.58 609
10278.54 637
10279.50 608
10280.46 626
10281.41 627
10282.37 590
10283.33 632
10284.29 660
10285.24 666
10286.20 597
10287.16 598
10288.12 637
10289.08 570
10290.03 553
10290.99 524
10291.95 553
10292.91 544
10293.87 529
10294.82 586
10295.78 585
10296.74 560
10297.70 579
10298.66 580
10299.61 596
10300.57 556
10301.53 575
10302.49 556
10303.45 550
10304.41 538
10305.37 555
10306.32 603
10307.28 584
10308.24 524
10309.20 590
10310.16 615
10311.12 559
10312.08 597
10313.04 600
10314.00 601
10314.95 618
10315.91 617
10316.87 606
10317.83 579
10318.79 582
10319.75 615
10320.71 578
10321.67 560
10322.63 569
10323.59 650
10324.55 586
10325.51 547
10326.47 533
10327.43 535
10328.39 552
10329.35 605
10330.31 581
10331.27 568
10332.23 580
10333.19 604
10334.15 585
10335.11 526
10336.07 561
10337.03 559
10337.99 583
10338.95 565
10339.91 620
10340.87 589
10341.83 588
10342.79 588
10343.75 629
10344.71 572
10345.67 561
10346.63 533
10347.59 557
10348.55 559
10349.51 512
10350.47 601
10351.43 566
10352.39 547
10353.35 582
10354.31 536
10355.28 519
10356.24 553
10357.20 554
10358.16 618
10359.12 611
10360.08 526
10361.04 531
10362.00 578
10362.96 545
10363.93 573
10364.89 582
10365.85 551
10366.81 580
10367.77 562
10368.73 588
10369.69 578
10370.66 544
10371.62 593
10372.58 578
10373.54 569
10374.50 606
10375.47 538
10376.43 571
10377.39 579
10378.35 534
10379.31 541
10380.28 532
10381.24 543
10382.20 540
10383.16 531
10384.12 533
10385.09 539
10386.05 542
10387.01 606
10387.97 583
10388.94 533
10389.90 524
10390.86 570
10391.82 597
10392.79 564
10393.75 566
10394.71 589
10395.68 590
10396.64 564
10397.60 539
10398.56 577
10399.53 527
10400.49 542
10401.45 509
10402.42 483
10403.38 562
10404.34 548
10405.31 579
10406.27 577
10407.23 549
10408.20 540
10409.16 550
10410.12 540
10411.09 544
10412.05 523
10413.01 559
10413.98 599
10414.94 514
10415.90 582
10416.87 529
10417.83 554
10418.80 585
10419.76 578
10420.72 568
10421.69 539
10422.65 576
10423.62 583
10424.58 610
10425.54 675
10426.51 695
10427.47 686
10428.44 728
10429.40 670
10430.37 659
10431.33 693
10432.30 675
10433.26 674
10434.22 601
10435.19 607
10436.15 628
10437.12 594
10438.08 536
10439.05 609
10440.01 576
10440.98 592
10441.94 531
10442.91 548
10443.87 539
10444.84 566
10445.80 558
10446.77 546
10447.73 492
10448.70 529
10449.66 526
10450.63 553
10451.59 530
10452.56 547
10453.53 522
10454.49 528
10455.46 537
10456.42 547
10457.39 552
10458.35 518
10459.32 535
10460.29 494
10461.25 507
10462.22 567
10463.18 595
10464.15 518
10465.12 492
10466.08 492
10467.05 507
10468.01 553
10468.98 537
10469.95 527
10470.91 539
10471.88 546
10472.85 482
10473.81 516
10474.78 510
10475.74 520
10476.71 481
10477.68 555
10478.64 513
10479.61 496
10480.58 548
10481.54 544
10482.51 533
10483.48 535
10484.45 510
10485.41 480
10486.38 514
10487.35 536
10488.31 496
10489.28 510
10490.25 529
10491.22 552
10492.18 571
10493.15 586
10494.12 577
10495.08 513
10496.05 535
10497.02 512
10497.99 552
10498.95 524
10499.92 508
10500.89 490
10501.86 518
10502.83 578
10503.79 582
10504.76 559
10505.73 537
10506.70 569
10507.67 545
10508.63 560
10509.60 584
10510.57 524
10511.54 557
10512.51 578
10513.47 575
10514.44 531
10515.41 526
10516.38 516
10517.35 559
10518.32 573
10519.28 587
10520.25 548
10521.22 593
10522.19 551
10523.16 550
10524.13 555
10525.10 555
10526.07 587
10527.03 603
10528.00 594
10528.97 536
10529.94 548
10530.91 550
10531.88 550
10532.85 582
10533.82 584
10534.79 547
10535.76 569
10536.73 518
10537.70 517
10538.67 553
10539.63 629
10540.60 593
10541.57 603
10542.54 580
10543.51 539
10544.48 582
10545.45 537
10546.42 594
10547.39 629
10548.36 586
10549.33 555
10550.30 546
10551.27 590
10552.24 613
10553.21 600
10554.18 559
10555.15 553
10556.12 534
10557.09 582
10558.06 570
10559.03 600
10560.00 637
10560.97 596
10561.95 597
10562.92 606
10563.89 586
10564.86 613
10565.83 630
10566.80 679
10567.77 664
10568.74 742
10569.71 779
10570.68 783
10571.65 816
10572.62 780
10573.59 742
10574.57 765
10575.54 711
10576.51 720
10577.48 665
10578.45 628
10579.42 651
10580.39 618
10581.36 596
10582.34 563
10583.31 619
10584.28 639
10585.25 596
10586.22 594
10587.19 606
10588.17 565
10589.14 613
10590.11 594
10591.08 603
10592.05 581
10593.02 599
10594.00 600
10594.97 573
10595.94 587
10596.91 622
10597.89 593
10598.86 612
10599.83 659
10600.80 655
10601.77 625
10602.75 598
10603.72 620
10604.69 602
10605.66 588
10606.64 640
10607.61 618
10608.58 645
10609.55 605
10610.53 556
10611.50 610
10612.47 558
10613.45 511
10614.42 552
10615.39 558
10616.36 559
10617.34 511
10618.31 525
10619.28 562
10620.26 578
10621.23 581
10622.20 590
10623.18 568
10624.15 561
10625.12 557
10626.10 559
10627.07 541
10628.04 540
10629.02 641
10629.99 636
10630.97 629
10631.94 546
10632.91 558
10633.89 563
10634.86 584
10635.83 568
10636.81 562
10637.78 565
10638.76 578
10639.73 558
10640.70 556
10641.68 556
10642.65 602
10643.63 592
10644.60 590
10645.58 634
10646.55 655
10647.53 664
10648.50 692
10649.47 708
10650.45 672
10651.42 661
10652.40 649
10653.37 634
10654.35 586
10655.32 613
10656.30 616
10657.27 627
10658.25 604
10659.22 541
10660.20 565
10661.17 543
10662.15 541
10663.12 542
10664.10 581
10665.07 542
10666.05 538
10667.02 565
10668.00 611
10668.97 538
10669.95 565
10670.93 530
10671.90 571
10672.88 527
10673.85 567
10674.83 535
10675.80 508
10676.78 500
10677.76 568
10678.73 591
10679.71 582
10680.68 567
10681.66 549
10682.63 524
10683.61 533
10684.59 552
10685.56 574
10686.54 557
10687.52 498
10688.49 571
10689.47 558
10690.44 497
10691.42 557
10692.40 590
10693.37 556
10694.35 532
10695.33 539
10696.30 511
10697.28 563
10698.26 522
10699.23 496
10700.21 538
10701.19 490
10702.17 527
10703.14 520
10704.12 504
10705.10 520
10706.07 558
10707.05 592
10708.03 571
10709.01 501
10709.98 512
10710.96 593
10711.94 587
10712.91 582
10713.89 524
10714.87 568
10715.85 567
10716.83 558
10717.80 513
10718.78 508
10719.76 558
10720.74 515
10721.71 532
10722.69 531
10723.67 515
10724.65 534
10725.63 518
10726.60 534
10727.58 520
10728.56 504
10729.54 513
10730.52 502
10731.49 523
10732.47 559
10733.45 481
10734.43 515
10735.41 492
10736.39 518
10737.37 537
10738.34 496
10739.32 541
10740.30 563
10741.28 550
10742.26 538
10743.24 525
10744.22 551
10745.20 557
10746.17 542
10747.15 477
10748.13 537
10749.11 527
10750.09 533
10751.07 456
10752.05 487
10753.03 533
10754.01 514
10754.99 517
10755.97 554
10756.95 508
10757.93 557
10758.91 547
10759.88 516
10760.86 511
10761.84 517
10762.82 551
10763.80 510
10764.78 518
10765.76 528
10766.74 525
10767.72 495
10768.70 480
10769.68 517
10770.66 524
10771.64 524
10772.62 525
10773.60 524
10774.58 536
10775.56 518
10776.54 577
10777.52 577
10778.51 549
10779.49 548
10780.47 557
10781.45 547
10782.43 528
10783.41 531
10784.39 514
10785.37 595
10786.35 574
10787.33 537
10788.31 536
10789.29 538
10790.27 517
10791.26 550
10792.24 501
10793.22 571
10794.20 569
10795.18 551
10796.16 558
10797.14 525
10798.12 511
10799.10 481
10800.09 562
10801.07 521
10802.05 575
10803.03 528
10804.01 513
10804.99 507
10805.98 515
10806.96 489
10807.94 540
10808.92 498
10809.90 557
10810.89 597
10811.87 563
10812.85 496
10813.83 537
10814.81 542
10815.80 536
10816.78 581
10817.76 554
10818.74 571
10819.72 513
10820.71 586
10821.69 579
10822.67 564
10823.65 580
10824.64 515
10825.62 513
10826.60 526
10827.58 550
10828.57 550
10829.55 526
10830.53 512
10831.52 564
10832.50 601
10833.48 576
10834.46 594
10835.45 576
10836.43 578
10837.41 550
10838.40 521
10839.38 535
10840.36 534
10841.35 553
10842.33 577
10843.31 560
10844.30 596
10845.28 578
10846.26 594
10847.25 607
10848.23 552
10849.21 548
10850.20 617
10851.18 577
10852.17 567
10853.15 526
10854.13 601
10855.12 559
10856.10 567
10857.09 580
10858.07 599
10859.05 570
10860.04 568
10861.02 592
10862.01 615
10862.99 633
10863.97 578
10864.96 555
10865.94 613
10866.93 580
10867.91 552
10868.90 610
10869.88 632
10870.87 660
10871.85 607
10872.84 581
10873.82 561
10874.81 627
10875.79 592
10876.78 605
10877.76 640
10878.75 653
10879.73 670
10880.72 641
10881.70 651
10882.69 670
10883.67 637
10884.66 604
10885.64 658
10886.63 672
10887.61 651
10888.60 626
10889.58 602
10890.57 640
10891.55 600
10892.54 633
10893.53 680
10894.51 704
10895.50 672
10896.48 687
10897.47 678
10898.45 647
10899.44 683
10900.43 755
10901.41 713
10902.40 684
10903.38 727
10904.37 690
10905.36 745
10906.34 711
10907.33 696
10908.32 640
10909.30 739
10910.29 677
10911.28 682
10912.26 683
10913.25 665
10914.24 731
10915.22 756
10916.21 779
10917.20 832
10918.18 760
10919.17 757
10920.16 738
10921.14 755
10922.13 783
10923.12 722
10924.10 839
10925.09 817
10926.08 781
10927.07 793
10928.05 789
10929.04 838
10930.03 830
10931.01 773
10932.00 769
10932.99 842
10933.98 803
10934.96 796
10935.95 740
10936.94 776
10937.93 808
10938.92 823
10939.90 820
10940.89 861
10941.88 868
10942.87 844
10943.85 830
10944.84 832
10945.83 880
10946.82 899
10947.81 872
10948.79 875
10949.78 918
10950.77 900
10951.76 900
10952.75 901
10953.74 921
10954.72 950
10955.71 855
10956.70 909
10957.69 961
10958.68 907
10959.67 911
10960.66 1018
10961.65 1010
10962.63 1024
10963.62 1041
10964.61 1142
10965.60 1155
10966.59 1223
10967.58 1253
10968.57 1287
10969.56 1376
10970.55 1296
10971.54 1273
10972.52 1216
10973.51 1161
10974.50 1148
10975.49 1055
10976.48 1075
10977.47 1022
10978.46 1061
10979.45 979
10980.44 953
10981.43 1022
10982.42 982
10983.41 1005
10984.40 1010
10985.39 957
10986.38 1035
10987.37 949
10988.36 1021
10989.35 1003
10990.34 1002
10991.33 1026
10992.32 1044
10993.31 1075
10994.30 1026
10995.29 1005
10996.28 1006
10997.27 1040
10998.26 1035
10999.25 976
11000.24 1023
11001.23 1040
11002.22 1196
11003.21 1110
11004.20 1155
11005.20 1204
11006.19 1292
11007.18 1415
11008.17 1546
11009.16 1594
11010.15 1653
11011.14 1668
11012.13 1649
11013.12 1488
11014.11 1463
11015.10 1438
11016.10 1324
11017.09 1252
11018.08 1091
11019.07 1019
11020.06 1044
11021.05 1001
11022.04 1025
11023.04 997
11024.03 975
11025.02 919
11026.01 963
11027.00 955
11027.99 897
11028.99 895
11029.98 921
11030.97 914
11031.96 921
11032.95 875
11033.95 836
11034.94 808
11035.93 808
11036.92 776
11037.91 793
11038.91 868
11039.90 847
11040.89 789
11041.88 834
11042.88 790
11043.87 826
11044.86 787
11045.85 746
11046.85 751
11047.84 774
11048.83 745
11049.82 753
11050.82 749
11051.81 724
11052.80 760
11053.80 770
11054.79 749
11055.78 708
11056.77 713
11057.77 747
11058.76 733
11059.75 698
11060.75 728
11061.74 738
11062.73 704
11063.73 651
11064.72 695
11065.71 676
11066.71 683
11067.70 670
11068.69 714
11069.69 657
11070.68 747
11071.68 745
11072.67 707
11073.66 685
11074.66 689
11075.65 686
11076.65 712
11077.64 670
11078.63 713
11079.63 732
11080.62 718
11081.62 709
11082.61 730
11083.60 750
11084.60 770
11085.59 724
11086.59 732
11087.58 721
11088.58 705
11089.57 747
11090.57 730
11091.56 696
11092.55 696
11093.55 719
11094.54 693
11095.54 658
11096.53 673
11097.53 720
11098.52 689
11099.52 678
11100.51 666
11101.51 689
11102.50 698
11103.50 671
11104.49 685
11105.49 656
11106.48 713
11107.48 674
11108.48 615
11109.47 704
11110.47 640
11111.46 653
11112.46 667
11113.45 659
11114.45 645
11115.44 691
11116.44 678
11117.44 680
11118.43 697
11119.43 682
11120.42 684
11121.42 644
11122.42 609
11123.41 646
11124.41 632
11125.40 661
11126.40 611
11127.40 593
11128.39 682
11129.39 668
11130.38 656
11131.38 630
11132.38 648
11133.37 632
11134.37 658
11135.37 689
11136.36 616
11137.36 641
11138.36 621
11139.35 654
11140.35 654
11141.35 626
11142.34 632
11143.34 645
11144.34 647
11145.34 619
11146.33 617
11147.33 623
11148.33 635
11149.32 648
11150.32 643
11151.32 655
11152.32 633
11153.31 615
11154.31 642
11155.31 611
11156.31 607
11157.30 667
11158.30 655
11159.30 645
11160.30 640
11161.29 636
11162.29 599
11163.29 611
11164.29 610
11165.29 624
11166.28 590
11167.28 585
11168.28 585
11169.28 601
11170.28 616
11171.27 586
11172.27 541
11173.27 578
11174.27 575
11175.27 593
11176.27 591
11177.26 581
11178.26 549
11179.26 573
11180.26 543
11181.26 553
11182.26 605
11183.26 633
11184.26 573
11185.25 529
11186.25 571
11187.25 555
11188.25 581
11189.25 531
11190.25 559
11191.25 577
11192.25 638
11193.25 580
11194.25 542
11195.24 589
11196.24 561
11197.24 536
11198.24 644
11199.24 573
11200.24 570
11201.24 623
11202.24 594
11203.24 579
11204.24 538
11205.24 529
11206.24 558
11207.24 526
11208.24 478
11209.24 493
11210.24 530
11211.24 550
11212.24 538
11213.24 556
11214.24 541
11215.24 579
11216.24 606
11217.24 601
11218.24 568
11219.24 535
11220.24 556
11221.24 542
11222.24 570
11223.24 596
11224.24 572
11225.24 517
11226.24 529
11227.25 513
11228.25 564
11229.25 563
11230.25 537
11231.25 512
11232.25 609
11233.25 583
11234.25 593
11235.25 583
11236.25 579
11237.25 595
11238.26 580
11239.26 573
11240.26 537
11241.26 541
11242.26 558
11243.26 532
11244.26 498
11245.27 548
11246.27 570
11247.27 541
11248.27 544
11249.27 523
11250.27 586
11251.28 552
11252.28 547
11253.28 547
11254.28 553
11255.28 590
11256.29 649
11257.29 599
11258.29 614
11259.29 572
11260.29 523
11261.30 513
11262.30 512
11263.30 562
11264.30 590
11265.31 593
11266.31 607
11267.31 601
11268.31 548
11269.32 599
11270.32 595
11271.32 561
11272.32 574
11273.33 503
11274.33 620
11275.33 576
11276.33 577
11277.34 549
11278.34 553
11279.34 581
11280.35 625
11281.35 587
11282.35 632
11283.36 625
11284.36 622
11285.36 617
11286.37 619
11287.37 672
11288.37 675
11289.38 634
11290.38 603
11291.38 614
11292.39 647
11293.39 610
11294.39 638
11295.40 676
11296.40 611
11297.41 572
11298.41 606
11299.41 578
11300.42 562
11301.42 532
11302.43 522
11303.43 547
11304.43 560
11305.44 540
11306.44 556
11307.45 573
11308.45 606
11309.46 603
11310.46 578
11311.46 572
11312.47 524
11313.47 610
11314.48 601
11315.48 603
11316.49 558
11317.49 548
11318.50 606
11319.50 597
11320.51 545
11321.51 569
11322.52 667
11323.52 665
11324.53 627
11325.53 640
11326.54 620
11327.54 711
11328.55 645
11329.55 662
11330.56 662
11331.56 629
11332.57 621
11333.57 618
11334.58 592
11335.58 563
11336.59 601
11337.60 665
11338.60 634
11339.61 609
11340.61 606
11341.62 632
11342.62 651
11343.63 570
11344.64 574
11345.64 607
11346.65 574
11347.65 604
11348.66 597
11349.67 641
11350.67 627
11351.68 596
11352.69 662
11353.69 653
11354.70 670
11355.71 615
11356.71 670
11357.72 691
11358.72 642
11359.73 600
11360.74 633
11361.74 635
11362.75 560
11363.76 572
11364.76 573
11365.77 584
11366.78 577
11367.79 575
11368.79 590
11369.80 619
11370.81 645
11371.81 624
11372.82 570
11373.83 567
11374.84 583
11375.84 592
11376.85 581
11377.86 623
11378.87 595
11379.87 566
11380.88 549
11381.89 592
11382.90 597
11383.90 593
11384.91 611
11385.92 608
11386.93 631
11387.93 615
11388.94 565
11389.95 566
11390.96 565
11391.97 604
11392.97 624
11393.98 644
11394.99 669
11396.00 650
11397.01 607
11398.02 658
11399.02 642
11400.03 628
11401.04 641
11402.05 589
11403.06 618
11404.07 619
11405.08 617
11406.08 636
11407.09 639
11408.10 635
11409.11 634
11410.12 639
11411.13 631
11412.14 638
11413.15 636
11414.15 641
11415.16 643
11416.17 625
11417.18 634
11418.19 635
11419.20 613
11420.21 628
11421.22 629
11422.23 594
11423.24 619
11424.25 645
11425.26 660
11426.27 645
11427.28 593
11428.29 619
11429.30 609
11430.31 629
11431.32 641
11432.32 653
11433.33 675
11434.34 608
11435.35 622
11436.36 637
11437.37 638
11438.38 658
11439.39 654
11440.41 697
11441.42 692
11442.43 718
11443.44 737
11444.45 676
11445.46 650
11446.47 720
11447.48 707
11448.49 706
11449.50 696
11450.51 708
11451.52 670
11452.53 654
11453.54 671
11454.55 697
11455.56 704
11456.57 672
11457.59 684
11458.60 677
11459.61 639
11460.62 682
11461.63 662
11462.64 677
11463.65 716
11464.66 717
11465.67 700
11466.69 695
11467.70 709
11468.71 678
11469.72 782
11470.73 765
11471.74 768
11472.75 709
11473.77 730
11474.78 778
11475.79 724
11476.80 719
11477.81 737
11478.83 731
11479.84 673
11480.85 727
11481.86 738
11482.87 725
11483.89 710
11484.90 696
11485.91 762
11486.92 770
11487.93 746
11488.95 763
11489.96 711
11490.97 722
11491.98 792
11493.00 744
11494.01 734
11495.02 748
11496.03 777
11497.05 787
11498.06 839
11499.07 818
11500.09 768
11501.10 765
11502.11 823
11503.12 839
11504.14 850
11505.15 871
11506.16 843
11507.18 818
11508.19 843
11509.20 923
11510.22 903
11511.23 925
11512.24 857
11513.26 938
11514.27 885
11515.28 871
11516.30 934
11517.31 934
11518.32 903
11519.34 954
11520.35 976
11521.37 980
11522.38 938
11523.39 970
11524.41 977
11525.42 933
11526.44 909
11527.45 1013
11528.46 973
11529.48 1001
11530.49 1095
11531.51 944
11532.52 980
11533.53 1010
11534.55 1076
11535.56 1078
11536.58 1084
11537.59 1139
11538.61 1173
11539.62 1222
11540.64 1227
11541.65 1221
11542.67 1259
11543.68 1248
11544.69 1157
11545.71 1201
11546.72 1349
11547.74 1418
11548.75 1414
11549.77 1588
11550.78 1745
11551.80 1865
11552.81 1947
11553.83 2182
11554.85 2350
11555.86 2568
11556.88 2771
11557.89 2664
11558.91 2478
11559.92 2321
11560.94 2178
11561.95 1865
11562.97 1652
11563.98 1534
11565.00 1485
11566.02 1400
11567.03 1273
11568.05 1218
11569.06 1281
11570.08 1248
11571.10 1174
11572.11 1127
11573.13 1174
11574.14 1172
11575.16 1186
11576.18 1157
11577.19 1131
11578.21 1117
11579.22 1011
11580.24 1068
11581.26 1066
11582.27 1066
11583.29 1067
11584.31 1055
11585.32 1077
11586.34 1042
11587.36 1091
11588.37 1002
11589.39 1019
11590.41 1025
11591.42 989
11592.44 999
11593.46 1035
11594.47 1011
11595.49 1082
11596.51 1045
11597.53 1082
11598.54 1139
11599.56 1098
11600.58 1090
11601.59 1087
11602.61 1061
11603.63 1120
11604.65 1161
11605.66 1156
11606.68 1202
11607.70 1166
11608.72 1230
11609.74 1318
11610.75 1470
11611.77 1479
11612.79 1591
11613.81 1687
11614.82 1803
11615.84 1803
11616.86 1753
11617.88 1664
11618.90 1575
11619.91 1404
11620.93 1412
11621.95 1319
11622.97 1233
11623.99 1195
11625.01 1125
11626.02 1123
11627.04 1068
11628.06 1014
11629.08 1023
11630.10 1074
11631.12 1089
11632.14 1097
11633.15 1095
11634.17 1042
11635.19 1073
11636.21 967
11637.23 1026
11638.25 963
11639.27 995
11640.29 982
11641.30 915
11642.32 872
11643.34 968
11644.36 985
11645.38 929
11646.40 829
11647.42 887
11648.44 861
11649.46 826
11650.48 842
11651.50 849
11652.52 903
11653.54 888
11654.56 925
11655.58 876
11656.60 841
11657.62 827
11658.64 858
11659.66 864
11660.68 856
11661.70 829
11662.72 830
11663.74 809
11664.76 784
11665.78 792
11666.80 788
11667.82 822
11668.84 730
11669.86 762
11670.88 731
11671.90 752
11672.92 785
11673.94 753
11674.96 707
11675.98 734
11677.00 797
11678.02 822
11679.04 745
11680.06 737
11681.08 732
11682.10 693
11683.12 679
11684.15 792
11685.17 775
11686.19 798
11687.21 772
11688.23 758
11689.25 749
11690.27 730
11691.29 726
11692.31 760
11693.34 723
11694.36 764
11695.38 781
11696.40 754
11697.42 768
11698.44 774
11699.46 772
11700.49 787
11701.51 730
11702.53 793
11703.55 823
11704.57 734
11705.60 740
11706.62 686
11707.64 713
11708.66 746
11709.68 729
11710.71 739
11711.73 732
11712.75 728
11713.77 659
11714.79 603
11715.82 674
11716.84 692
11717.86 709
11718.88 702
11719.91 625
11720.93 622
11721.95 624
11722.97 655
11724.00 644
11725.02 635
11726.04 647
11727.07 677
11728.09 648
11729.11 608
11730.13 646
11731.16 641
11732.18 622
11733.20 652
11734.23 686
11735.25 624
11736.27 634
11737.30 604
11738.32 635
11739.34 606
11740.37 597
11741.39 637
11742.41 623
11743.44 574
11744.46 572
11745.48 611
11746.51 634
11747.53 591
11748.55 654
11749.58 587
11750.60 603
11751.63 603
11752.65 508
11753.67 571
11754.70 594
11755.72 619
11756.75 591
11757.77 541
11758.79 542
11759.82 543
11760.84 569
11761.87 593
11762.89 584
11763.92 554
11764.94 596
11765.97 580
11766.99 530
11768.01 557
11769.04 516
11770.06 566
11771.09 610
11772.11 563
11773.14 544
11774.16 583
11775.19 539
11776.21 567
11777.24 535
11778.26 577
11779.29 602
11780.31 549
11781.34 505
11782.36 521
11783.39 569
11784.41 566
11785.44 570
11786.46 575
11787.49 548
11788.52 535
11789.54 530
11790.57 516
11791.59 522
11792.62 584
11793.64 562
11794.67 520
11795.70 563
11796.72 539
11797.75 518
11798.77 552
11799.80 545
11800.83 532
11801.85 557
11802.88 558
11803.90 567
11804.93 519
11805.96 537
11806.98 556
11808.01 549
11809.04 532
11810.06 529
11811.09 534
11812.11 556
11813.14 524
11814.17 529
11815.19 470
11816.22 552
11817.25 510
11818.27 559
11819.30 592
11820.33 517
11821.36 555
11822.38 563
11823.41 558
11824.44 570
11825.46 546
11826.49 504
11827.52 505
11828.54 532
11829.57 522
11830.60 509
11831.63 595
11832.65 526
11833.68 557
11834.71 563
11835.74 515
11836.76 530
11837.79 537
11838.82 552
11839.85 472
11840.88 514
11841.90 559
11842.93 551
11843.96 535
11844.99 583
11846.01 551
11847.04 521
11848.07 538
11849.10 579
11850.13 538
11851.16 576
11852.18 597
11853.21 579
11854.24 559
11855.27 521
11856.30 537
11857.33 541
11858.35 508
11859.38 516
11860.41 536
11861.44 559
11862.47 533
11863.50 506
11864.53 537
11865.56 562
11866.58 590
11867.61 579
11868.64 545
11869.67 538
11870.70 559
11871.73 593
11872.76 570
11873.79 601
11874.82 591
11875.85 565
11876.88 562
11877.91 585
11878.93 581
11879.96 593
11880.99 563
11882.02 560
11883.05 546
11884.08 574
11885.11 595
11886.14 553
11887.17 585
11888.20 575
11889.23 593
11890.26 535
11891.29 551
11892.32 540
11893.35 584
11894.38 590
11895.41 601
11896.44 620
11897.47 662
11898.50 634
11899.53 673
11900.56 605
11901.59 619
11902.62 603
11903.65 648
11904.69 602
11905.72 660
11906.75 656
11907.78 636
11908.81 719
11909.84 643
11910.87 651
11911.90 669
11912.93 769
11913.96 745
11914.99 698
11916.02 671
11917.06 640
11918.09 679
11919.12 676
11920.15 620
11921.18 601
11922.21 685
11923.24 630
11924.27 585
11925.31 627
11926.34 666
11927.37 644
11928.40 629
11929.43 618
11930.46 650
11931.50 607
11932.53 675
11933.56 675
11934.59 721
11935.62 675
11936.65 700
11937.69 671
11938.72 749
11939.75 774
11940.78 782
11941.81 824
11942.85 859
11943.88 807
11944.91 833
11945.94 831
11946.98 777
11948.01 740
11949.04 801
11950.07 788
11951.11 696
11952.14 691
11953.17 645
11954.20 655
11955.24 658
11956.27 653
11957.30 655
11958.34 658
11959.37 654
11960.40 651
11961.43 647
11962.47 666
11963.50 652
11964.53 624
11965.57 604
11966.60 588
11967.63 657
11968.67 653
11969.70 652
11970.73 674
11971.77 619
11972.80 647
11973.83 624
11974.87 648
11975.90 667
11976.94 652
11977.97 668
11979.00 634
11980.04 642
11981.07 623
11982.10 589
11983.14 634
11984.17 687
11985.21 633
11986.24 656
11987.27 642
11988.31 604
11989.34 605
11990.38 669
11991.41 654
11992.45 638
11993.48 627
11994.51 622
11995.55 647
11996.58 612
11997.62 628
11998.65 626
11999.69 654
12000.72 662
12001.76 634
12002.79 661
12003.83 645
12004.86 597
12005.90 580
12006.93 582
12007.97 621
12009.00 584
12010.04 608
12011.07 659
12012.11 601
12013.14 588
12014.18 615
12015.21 645
12016.25 624
12017.28 654
12018.32 628
12019.35 607
12020.39 602
12021.43 662
12022.46 683
12023.50 673
12024.53 690
12025.57 687
12026.60 647
12027.64 713
12028.68 729
12029.71 680
12030.75 718
12031.78 706
12032.82 719
12033.86 741
12034.89 679
12035.93 666
12036.97 702
12038.00 629
12039.04 634
12040.07 649
12041.11 675
12042.15 688
12043.18 684
12044.22 601
12045.26 640
12046.29 647
12047.33 621
12048.37 604
12049.40 612
12050.44 637
12051.48 634
12052.52 657
12053.55 575
12054.59 558
12055.63 564
12056.66 594
12057.70 607
12058.74 631
12059.78 597
12060.81 569
12061.85 574
12062.89 563
12063.92 608
12064.96 595
12066.00 556
12067.04 594
12068.07 627
12069.11 588
12070.15 534
12071.19 592
12072.23 561
12073.26 651
12074.30 641
12075.34 594
12076.38 588
12077.42 598
12078.45 606
12079.49 608
12080.53 571
12081.57 602
12082.61 580
12083.64 619
12084.68 596
12085.72 569
12086.76 604
12087.80 611
12088.84 592
12089.88 598
12090.91 625
12091.95 600
12092.99 610
12094.03 622
12095.07 566
12096.11 591
12097.15 595
12098.19 580
12099.22 578
12100.26 592
12101.30 542
12102.34 540
12103.38 557
12104.42 597
12105.46 634
12106.50 609
12107.54 621
12108.58 568
12109.62 598
12110.66 627
12111.70 637
12112.74 570
12113.77 558
12114.81 613
12115.85 595
12116.89 605
12117.93 613
12118.97 610
12120.01 607
12121.05 611
12122.09 609
12123.13 551
12124.17 508
12125.21 536
12126.25 540
12127.29 562
12128.33 557
12129.37 514
12130.41 558
12131.45 564
12132.50 551
12133.54 547
12134.58 539
12135.62 548
12136.66 522
12137.70 487
12138.74 499
12139.78 475
12140.82 516
12141.86 538
12142.90 530
12143.94 532
12144.98 500
12146.02 495
12147.07 528
12148.11 534
12149.15 510
12150.19 487
12151.23 535
12152.27 510
12153.31 550
12154.35 502
12155.40 503
12156.44 505
12157.48 519
12158.52 487
12159.56 474
12160.60 520
12161.64 500
12162.69 507
12163.73 515
12164.77 504
12165.81 505
12166.85 546
12167.90 508
12168.94 451
12169.98 502
12171.02 462
12172.06 476
12173.11 481
12174.15 486
12175.19 494
12176.23 507
12177.27 477
12178.32 489
12179.36 506
12180.40 540
12181.44 535
12182.49 484
12183.53 534
12184.57 513
12185.61 525
12186.66 508
12187.70 505
12188.74 483
12189.79 516
12190.83 484
12191.87 533
12192.91 468
12193.96 494
12195.00 530
12196.04 511
12197.09 519
12198.13 519
12199.17 529
12200.22 467
12201.26 471
12202.30 484
12203.35 471
12204.39 499
12205.43 474
12206.48 457
12207.52 470
12208.57 486
12209.61 499
12210.65 514
12211.70 506
12212.74 501
12213.78 484
12214.83 477
12215.87 467
12216.92 487
12217.96 473
12219.00 468
12220.05 459
12221.09 468
12222.14 470
12223.18 489
12224.23 470
12225.27 482
12226.31 464
12227.36 497
12228.40 455
12229.45 491
12230.49 496
12231.54 508
12232.58 454
12233.63 478
12234.67 471
12235.72 507
12236.76 486
12237.81 465
12238.85 497
12239.90 488
12240.94 452
12241.99 444
12243.03 442
12244.08 480
12245.12 481
12246.17 473
12247.21 471
12248.26 497
12249.30 469
12250.35 438
12251.39 444
12252.44 438
12253.49 476
12254.53 536
12255.58 481
12256.62 520
12257.67 510
12258.71 503
12259.76 480
12260.81 449
12261.85 463
12262.90 442
12263.94 469
12264.99 474
12266.04 462
12267.08 466
12268.13 443
12269.17 454
12270.22 449
12271.27 437
12272.31 442
12273.36 449
12274.41 470
12275.45 452
12276.50 456
12277.55 455
12278.59 442
12279.64 415
12280.69 462
12281.73 459
12282.78 431
12283.83 419
12284.87 461
12285.92 403
12286.97 408
12288.01 468
12289.06 436
12290.11 420
12291.16 436
12292.20 461
12293.25 431
12294.30 401
12295.35 432
12296.39 463
12297.44 479
12298.49 438
12299.54 437
12300.58 422
12301.63 451
12302.68 470
12303.73 450
12304.77 493
12305.82 443
12306.87 442
12307.92 415
12308.97 461
12310.01 425
12311.06 419
12312.11 429
12313.16 421
12314.21 429
12315.25 480
12316.30 462
12317.35 485
12318.40 471
12319.45 501
12320.50 516
12321.54 450
12322.59 448
12323.64 450
12324.69 459
12325.74 417
12326.79 445
12327.84 427
12328.89 419
12329.93 423
12330.98 469
12332.03 428
12333.08 409
12334.13 418
12335.18 439
12336.23 453
12337.28 471
12338.33 423
12339.38 403
12340.43 461
12341.47 428
12342.52 433
12343.57 406
12344.62 453
12345.67 453
12346.72 417
12347.77 396
12348.82 421
12349.87 454
12350.92 469
12351.97 429
12353.02 417
12354.07 403
12355.12 419
12356.17 425
12357.22 429
12358.27 417
12359.32 400
12360.37 435
12361.42 426
12362.47 407
12363.52 397
12364.57 431
12365.62 490
12366.67 446
12367.72 467
12368.77 450
12369.82 449
12370.87 420
12371.93 423
12372.98 432
12374.03 459
12375.08 446
12376.13 404
12377.18 392
12378.23 432
12379.28 471
12380.33 475
12381.38 450
12382.43 460
12383.49 449
12384.54 464
12385.59 479
12386.64 468
12387.69 421
12388.74 437
12389.79 442
12390.84 472
12391.90 420
12392.95 406
12394.00 445
12395.05 423
12396.10 391
12397.15 415
12398.21 434
12399.26 483
12400.31 465
12401.36 487
12402.41 460
12403.47 451
12404.52 472
12405.57 441
12406.62 440
12407.67 477
12408.73 453
12409.78 457
12410.83 505
12411.88 438
12412.94 481
12413.99 477
12415.04 479
12416.09 456
12417.15 392
12418.20 409
12419.25 411
12420.30 429
12421.36 434
12422.41 425
12423.46 416
12424.52 447
12425.57 436
12426.62 472
12427.67 433
12428.73 431
12429.78 406
12430.83 499
12431.89 442
12432.94 431
12433.99 457
12435.05 465
12436.10 486
12437.15 461
12438.21 450
12439.26 473
12440.31 468
12441.37 440
12442.42 438
12443.47 480
12444.53 467
12445.58 463
12446.64 485
12447.69 458
12448.74 497
12449.80 467
12450.85 414
12451.91 458
12452.96 434
12454.01 438
12455.07 446
12456.12 448
12457.18 452
12458.23 440
12459.29 453
12460.34 424
12461.39 451
12462.45 473
12463.50 486
12464.56 474
12465.61 473
12466.67 463
12467.72 444
12468.78 438
12469.83 424
12470.89 469
12471.94 455
12473.00 448
12474.05 442
12475.11 469
12476.16 419
12477.22 432
12478.27 454
12479.33 460
12480.38 439
12481.44 462
12482.49 455
12483.55 450
12484.60 431
12485.66 442
12486.71 448
12487.77 444
12488.83 473
12489.88 457
12490.94 470
12491.99 523
12493.05 481
12494.10 506
12495.16 483
12496.22 478
12497.27 509
12498.33 471
12499.38 444
12500.44 472
12501.50 496
12502.55 467
12503.61 451
12504.67 439
12505.72 457
12506.78 451
12507.83 486
12508.89 505
12509.95 490
12511.00 486
12512.06 489
12513.12 545
12514.17 469
12515.23 449
12516.29 528
12517.34 526
12518.40 474
12519.46 501
12520.52 506
12521.57 523
12522.63 510
12523.69 526
12524.74 496
12525.80 512
12526.86 464
12527.92 499
12528.97 523
12530.03 533
12531.09 584
12532.15 626
12533.20 615
12534.26 702
12535.32 708
12536.38 766
12537.43 744
12538.49 777
12539.55 766
12540.61 720
12541.66 688
12542.72 685
12543.78 595
12544.84 580
12545.90 616
12546.95 593
12548.01 528
12549.07 530
12550.13 534
12551.19 537
12552.25 522
12553.30 480
12554.36 468
12555.42 487
12556.48 521
12557.54 488
12558.60 431
12559.65 465
12560.71 479
12561.77 476
12562.83 481
12563.89 539
12564.95 483
12566.01 479
12567.07 477
12568.13 542
12569.18 529
12570.24 520
12571.30 483
12572.36 471
12573.42 505
12574.48 499
12575.54 442
12576.60 493
12577.66 489
12578.72 473
12579.78 473
12580.84 496
12581.90 456
12582.96 459
12584.02 510
12585.07 491
12586.13 512
12587.19 493
12588.25 538
12589.31 502
12590.37 494
12591.43 504
12592.49 517
12593.55 526
12594.61 471
12595.67 494
12596.73 550
12597.79 556
12598.86 498
12599.92 563
12600.98 515
12602.04 520
12603.10 512
12604.16 535
12605.22 534
12606.28 508
12607.34 557
12608.40 586
12609.46 585
12610.52 559
12611.58 568
12612.64 628
12613.70 647
12614.76 644
12615.83 684
12616.89 693
12617.95 720
12619.01 675
12620.07 664
12621.13 589
12622.19 624
12623.25 554
12624.32 586
12625.38 628
12626.44 537
12627.50 538
12628.56 542
12629.62 579
12630.68 580
12631.75 578
12632.81 560
12633.87 569
12634.93 552
12635.99 557
12637.05 530
12638.12 569
12639.18 509
12640.24 459
12641.30 492
12642.36 532
12643.43 527
12644.49 486
12645.55 548
12646.61 527
12647.68 483
12648.74 459
12649.80 500
12650.86 479
12651.93 545
12652.99 526
12654.05 498
12655.11 521
12656.18 480
12657.24 468
12658.30 505
12659.36 478
12660.43 476
12661.49 520
12662.55 437
12663.62 479
12664.68 483
12665.74 473
12666.81 474
12667.87 489
12668.93 503
12670.00 481
12671.06 455
12672.12 515
12673.19 438
12674.25 430
12675.31 489
12676.38 478
12677.44 481
12678.50 477
12679.57 483
12680.63 495
12681.69 451
12682.76 457
12683.82 472
12684.89 529
12685.95 513
12687.01 468
12688.08 447
12689.14 508
12690.21 533
12691.27 500
12692.33 524
12693.40 507
12694.46 514
12695.53 547
12696.59 532
12697.66 540
12698.72 500
12699.79 523
12700.85 532
12701.91 525
12702.98 544
12704.04 488
12705.11 552
12706.17 506
12707.24 498
12708.30 504
12709.37 492
12710.43 507
12711.50 516
12712.56 463
12713.63 502
12714.69 516
12715.76 474
12716.82 487
12717.89 499
12718.95 526
12720.02 558
12721.09 482
12722.15 443
12723.22 488
12724.28 481
12725.35 472
12726.41 515
12727.48 566
12728.54 503
12729.61 514
12730.68 519
12731.74 523
12732.81 471
12733.87 528
12734.94 528
12736.01 498
12737.07 486
12738.14 475
12739.20 470
12740.27 498
12741.34 488
12742.40 508
12743.47 531
12744.54 499
12745.60 499
12746.67 470
12747.74 470
12748.80 473
12749.87 464
12750.94 446
12752.00 502
12753.07 462
12754.14 432
12755.20 510
12756.27 511
12757.34 454
12758.40 470
12759.47 494
12760.54 428
12761.60 448
12762.67 460
12763.74 474
12764.81 448
12765.87 446
12766.94 455
12768.01 470
12769.08 500
12770.14 487
12771.21 475
12772.28 481
12773.35 452
12774.41 454
12775.48 459
12776.55 495
12777.62 457
12778.68 446
12779.75 447
12780.82 411
12781.89 464
12782.96 498
12784.02 450
12785.09 465
12786.16 437
12787.23 441
12788.30 426
12789.37 446
12790.43 427
12791.50 441
12792.57 447
12793.64 455
12794.71 514
12795.78 437
12796.84 458
12797.91 454
12798.98 439
12800.05 508
12801.12 450
12802.19 461
12803.26 458
12804.33 430
12805.40 438
12806.46 450
12807.53 413
12808.60 439
12809.67 431
12810.74 447
12811.81 419
12812.88 426
12813.95 428
12815.02 424
12816.09 429
12817.16 486
12818.23 461
12819.30 454
12820.37 464
12821.44 396
12822.50 444
12823.57 493
12824.64 484
12825.71 447
12826.78 470
12827.85 468
12828.92 495
12829.99 459
12831.06 463
12832.13 480
12833.20 484
12834.27 480
12835.34 477
12836.41 427
12837.49 431
12838.56 471
12839.63 414
12840.70 444
12841.77 472
12842.84 467
12843.91 410
12844.98 446
12846.05 424
12847.12 414
12848.19 398
12849.26 437
12850.33 428
12851.40 415
12852.47 411
12853.55 420
12854.62 397
12855.69 389
12856.76 429
12857.83 458
12858.90 425
12859.97 446
12861.04 458
12862.11 442
12863.19 379
12864.26 439
12865.33 405
12866.40 374
12867.47 416
12868.54 437
12869.62 422
12870.69 418
12871.76 399
12872.83 366
12873.90 353
12874.97 390
12876.05 395
12877.12 411
12878.19 379
12879.26 433
12880.33 392
12881.41 388
12882.48 390
12883.55 385
12884.62 451
12885.70 382
12886.77 363
12887.84 354
12888.91 370
12889.98 359
12891.06 381
12892.13 373
12893.20 369
12894.28 404
12895.35 366
12896.42 356
12897.49 369
12898.57 385
12899.64 416
12900.71 420
12901.79 391
12902.86 378
12903.93 394
12905.00 422
12906.08 401
12907.15 379
12908.22 394
12909.30 404
12910.37 367
12911.44 336
12912.52 318
12913.59 384
12914.66 391
12915.74 398
12916.81 399
12917.89 385
12918.96 388
12920.03 368
12921.11 407
12922.18 392
12923.25 398
12924.33 430
12925.40 439
12926.48 409
12927.55 387
12928.62 377
12929.70 352
12930.77 405
12931.85 377
12932.92 351
12934.00 364
12935.07 387
12936.14 354
12937.22 340
12938.29 355
12939.37 416
12940.44 382
12941.52 337
12942.59 357
12943.67 400
12944.74 398
12945.82 424
12946.89 365
12947.97 380
12949.04 368
12950.12 398
12951.19 402
12952.27 377
12953.34 419
12954.42 435
12955.49 413
12956.57 364
12957.64 386
12958.72 370
12959.79 404
12960.87 401
12961.94 389
12963.02 347
12964.10 394
12965.17 352
12966.25 394
12967.32 378
12968.40 362
12969.47 371
12970.55 348
12971.63 379
12972.70 357
12973.78 379
12974.85 379
12975.93 368
12977.01 357
12978.08 412
12979.16 376
12980.23 428
12981.31 356
12982.39 321
12983.46 350
12984.54 393
12985.62 393
12986.69 389
12987.77 370
12988.85 379
12989.92 410
12991.00 362
12992.08 367
12993.15 340
12994.23 376
12995.31 393
12996.38 373
12997.46 403
12998.54 383
12999.61 353
13000.69 414
13001.77 411
13002.85 426
13003.92 376
13005.00 393
13006.08 370
13007.16 417
13008.23 438
13009.31 360
13010.39 376
13011.47 374
13012.54 424
13013.62 388
13014.70 369
13015.78 391
13016.85 406
13017.93 375
13019.01 404
13020.09 417
13021.17 407
13022.24 422
13023.32 400
13024.40 383
13025.48 377
13026.56 384
13027.63 388
13028.71 422
13029.79 424
13030.87 347
13031.95 383
13033.03 377
13034.10 381
13035.18 376
13036.26 381
13037.34 357
13038.42 364
13039.50 353
13040.58 396
13041.66 345
13042.73 373
13043.81 387
13044.89 421
13045.97 384
13047.05 398
13048.13 439
13049.21 362
13050.29 323
13051.37 378
13052.45 382
13053.53 448
13054.60 414
13055.68 395
13056.76 379
13057.84 394
13058.92 374
13060.00 358
13061.08 388
13062.16 364
13063.24 409
13064.32 390
13065.40 377
13066.48 366
13067.56 406
13068.64 446
13069.72 417
13070.80 367
13071.88 417
13072.96 419
13074.04 381
13075.12 420
13076.20 422
13077.28 411
13078.36 355
13079.44 371
13080.52 395
13081.60 379
13082.68 395
13083.76 401
13084.84 381
13085.93 408
13087.01 443
13088.09 420
13089.17 378
13090.25 343
13091.33 330
13092.41 380
13093.49 379
13094.57 383
13095.65 416
13096.73 384
13097.82 358
13098.90 374
13099.98 367
13101.06 373
13102.14 404
13103.22 392
13104.30 366
13105.38 385
13106.47 350
13107.55 365
13108.63 397
13109.71 391
13110.79 327
13111.87 377
13112.96 417
13114.04 368
13115.12 345
13116.20 360
13117.28 370
13118.37 349
13119.45 403
13120.53 408
13121.61 351
13122.69 342
13123.78 369
13124.86 374
13125.94 388
13127.02 379
13128.11 374
13129.19 383
13130.27 384
13131.35 372
13132.44 366
13133.52 387
13134.60 378
13135.68 379
13136.77 382
13137.85 371
13138.93 343
13140.01 348
13141.10 397
13142.18 387
13143.26 330
13144.35 380
13145.43 383
13146.51 393
13147.60 356
13148.68 397
13149.76 349
13150.85 397
13151.93 387
13153.01 385
13154.10 388
13155.18 373
13156.26 352
13157.35 385
13158.43 367
13159.51 297
13160.60 379
13161.68 374
13162.77 388
13163.85 350
13164.93 352
13166.02 398
13167.10 380
13168.19 390
13169.27 382
13170.35 394
13171.44 367
13172.52 407
13173.61 357
13174.69 345
13175.78 346
13176.86 375
13177.94 394
13179.03 379
13180.11 384
13181.20 416
13182.28 414
13183.37 388
13184.45 362
13185.54 400
13186.62 356
13187.71 353
13188.79 346
13189.88 411
13190.96 372
13192.05 356
13193.13 368
13194.22 398
13195.30 362
13196.39 330
13197.47 406
13198.56 383
13199.64 343
13200.73 358
13201.81 365
13202.90 368
13203.98 383
13205.07 402
13206.16 379
13207.24 394
13208.33 380
13209.41 418
13210.50 359
13211.58 396
13212.67 385
13213.76 399
13214.84 421
13215.93 403
13217.01 411
13218.10 399
13219.19 376
13220.27 363
13221.36 351
13222.45 368
13223.53 391
13224.62 360
13225.70 392
13226.79 377
13227.88 389
13228.96 399
13230.05 426
13231.14 375
13232.22 364
13233.31 366
13234.40 344
13235.48 350
13236.57 367
13237.66 394
13238.74 403
13239.83 402
13240.92 378
13242.01 349
13243.09 362
13244.18 393
13245.27 369
13246.35 381
13247.44 383
13248.53 360
13249.62 352
13250.70 367
13251.79 357
13252.88 343
13253.97 388
13255.05 407
13256.14 385
13257.23 363
13258.32 395
13259.41 367
13260.49 383
13261.58 372
13262.67 359
13263.76 405
13264.85 388
13265.93 403
13267.02 411
13268.11 387
13269.20 417
13270.29 435
13271.37 418
13272.46 410
13273.55 368
13274.64 423
13275.73 379
13276.82 333
13277.91 345
13278.99 388
13280.08 427
13281.17 407
13282.26 410
13283.35 395
13284.44 410
13285.53 403
13286.62 381
13287.70 386
13288.79 389
13289.88 458
13290.97 424
13292.06 394
13293.15 399
13294.24 421
13295.33 442
13296.42 406
13297.51 386
13298.60 390
13299.69 385
13300.78 412
13301.87 408
13302.95 395
13304.04 406
13305.13 451
13306.22 421
13307.31 440
13308.40 417
13309.49 384
13310.58 425
13311.67 412
13312.76 400
13313.85 444
13314.94 407
13316.03 380
13317.12 391
13318.21 394
13319.30 435
13320.39 414
13321.48 411
13322.58 404
13323.67 414
13324.76 407
13325.85 453
13326.94 423
13328.03 413
13329.12 423
13330.21 410
13331.30 408
13332.39 401
13333.48 408
13334.57 440
13335.66 449
13336.75 443
13337.85 428
13338.94 410
13340.03 456
13341.12 454
13342.21 449
13343.30 513
13344.39 434
13345.48 408
13346.58 389
13347.67 427
13348.76 485
13349.85 440
13350.94 405
13352.03 415
13353.12 433
13354.22 418
13355.31 436
13356.40 407
13357.49 421
13358.58 402
13359.68 428
13360.77 417
13361.86 443
13362.95 426
13364.04 432
13365.14 433
13366.23 456
13367.32 436
13368.41 417
13369.51 394
13370.60 422
13371.69 424
13372.78 395
13373.87 449
13374.97 447
13376.06 471
13377.15 452
13378.25 424
13379.34 438
13380.43 474
13381.52 476
13382.62 446
13383.71 469
13384.80 462
13385.90 472
13386.99 476
13388.08 464
13389.17 418
13390.27 385
13391.36 382
13392.45 442
13393.55 426
13394.64 409
13395.73 419
13396.83 444
13397.92 367
13399.02 452
13400.11 477
13401.20 408
13402.30 416
13403.39 467
13404.48 418
13405.58 437
13406.67 415
13407.77 451
13408.86 392
13409.95 435
13411.05 442
13412.14 445
13413.24 428
13414.33 425
13415.42 421
13416.52 415
13417.61 406
13418.71 369
13419.80 414
13420.90 411
13421.99 418
13423.08 393
13424.18 423
13425.27 431
13426.37 405
13427.46 409
13428.56 400
13429.65 455
13430.75 400
13431.84 435
13432.94 452
13434.03 450
13435.13 415
13436.22 441
13437.32 451
13438.41 419
13439.51 362
13440.60 424
13441.70 471
13442.79 424
13443.89 443
13444.98 434
13446.08 407
13447.18 435
13448.27 428
13449.37 469
13450.46 413
13451.56 430
13452.65 439
13453.75 412
13454.85 416
13455.94 437
13457.04 455
13458.13 426
13459.23 420
13460.33 382
13461.42 392
13462.52 427
13463.61 420
13464.71 419
13465.81 461
13466.90 453
13468.00 503
13469.10 548
13470.19 450
13471.29 457
13472.38 462
13473.48 503
13474.58 482
13475.67 429
13476.77 449
13477.87 449
13478.96 451
13480.06 470
13481.16 473
13482.26 482
13483.35 472
13484.45 486
13485.55 463
13486.64 449
13487.74 496
13488.84 463
13489.94 472
13491.03 465
13492.13 518
13493.23 445
13494.32 468
13495.42 496
13496.52 460
13497.62 434
13498.72 456
13499.81 452
13500.91 499
13502.01 503
13503.11 480
13504.20 490
13505.30 517
13506.40 481
13507.50 492
13508.60 473
13509.69 491
13510.79 520
13511.89 496
13512.99 506
13514.09 521
13515.18 490
13516.28 510
13517.38 551
13518.48 500
13519.58 470
13520.68 486
13521.78 500
13522.87 482
13523.97 428
13525.07 490
13526.17 495
13527.27 451
13528.37 424
13529.47 441
13530.57 433
13531.66 420
13532.76 454
13533.86 460
13534.96 467
13536.06 450
13537.16 431
13538.26 431
13539.36 411
13540.46 427
13541.56 478
13542.66 413
13543.76 429
13544.86 449
13545.96 461
13547.05 459
13548.15 448
13549.25 394
13550.35 440
13551.45 482
13552.55 447
13553.65 432
13554.75 444
13555.85 412
13556.95 435
13558.05 434
13559.15 369
13560.25 401
13561.35 427
13562.45 411
13563.55 388
13564.65 417
13565.75 428
13566.85 421
13567.96 459
13569.06 404
13570.16 406
13571.26 459
13572.36 455
13573.46 427
13574.56 413
13575.66 424
13576.76 457
13577.86 434
13578.96 438
13580.06 436
13581.16 431
13582.27 488
13583.37 442
13584.47 421
13585.57 418
13586.67 438
13587.77 405
13588.87 413
13589.97 398
13591.08 458
13592.18 435
13593.28 422
13594.38 406
13595.48 442
13596.58 407
13597.68 405
13598.79 437
13599.89 454
13600.99 418
13602.09 422
13603.19 445
13604.30 435
13605.40 405
13606.50 448
13607.60 486
13608.70 443
13609.81 390
13610.91 415
13612.01 484
13613.11 460
13614.21 445
13615.32 475
13616.42 524
13617.52 449
13618.62 465
13619.73 479
13620.83 445
13621.93 459
13623.03 434
13624.14 424
13625.24 426
13626.34 463
13627.45 519
13628.55 499
13629.65 455
13630.75 487
13631.86 482
13632.96 466
13634.06 446
13635.17 480
13636.27 394
13637.37 416
13638.48 430
13639.58 398
13640.68 411
13641.79 456
13642.89 462
13643.99 453
13645.10 400
13646.20 389
13647.30 457
13648.41 463
13649.51 457
13650.62 413
13651.72 407
13652.82 426
13653.93 449
13655.03 479
13656.14 465
13657.24 420
13658.34 487
13659.45 489
13660.55 468
13661.66 419
13662.76 413
13663.87 467
13664.97 495
13666.07 473
13667.18 456
13668.28 463
13669.39 487
13670.49 517
13671.60 429
13672.70 434
13673.81 481
13674.91 484
13676.02 467
13677.12 509
13678.23 483
13679.33 445
13680.44 495
13681.54 465
13682.65 478
13683.75 469
13684.86 472
13685.96 522
13687.07 496
13688.17 462
13689.28 472
13690.38 499
13691.49 477
13692.59 451
13693.70 451
13694.80 480
13695.91 432
13697.02 442
13698.12 472
13699.23 484
13700.33 503
13701.44 506
13702.55 518
13703.65 515
13704.76 456
13705.86 486
13706.97 519
13708.08 562
13709.18 524
13710.29 479
13711.39 522
13712.50 478
13713.61 537
13714.71 545
13715.82 470
13716.93 528
13718.03 585
13719.14 576
13720.25 604
13721.35 587
13722.46 613
13723.57 631
13724.67 646
13725.78 613
13726.89 662
13727.99 683
13729.10 664
13730.21 662
13731.31 618
13732.42 613
13733.53 633
13734.64 637
13735.74 587
13736.85 592
13737.96 529
13739.07 553
13740.17 500
13741.28 497
13742.39 517
13743.50 516
13744.60 512
13745.71 501
13746.82 513
13747.93 508
13749.03 496
13750.14 493
13751.25 502
13752.36 455
13753.47 454
13754.57 492
13755.68 495
13756.79 432
13757.90 458
13759.01 472
13760.11 502
13761.22 538
13762.33 478
13763.44 506
13764.55 498
13765.66 511
13766.76 507
13767.87 482
13768.98 475
13770.09 553
13771.20 531
13772.31 488
13773.42 491
13774.53 558
13775.63 513
13776.74 545
13777.85 481
13778.96 512
13780.07 509
13781.18 542
13782.29 551
13783.40 549
13784.51 525
13785.62 498
13786.73 565
13787.83 573
13788.94 590
13790.05 533
13791.16 530
13792.27 571
13793.38 538
13794.49 474
13795.60 512
13796.71 504
13797.82 531
13798.93 514
13800.04 463
13801.15 485
13802.26 481
13803.37 473
13804.48 471
13805.59 477
13806.70 473
13807.81 501
13808.92 511
13810.03 466
13811.14 496
13812.25 517
13813.36 501
13814.47 482
13815.58 511
13816.69 506
13817.80 469
13818.91 463
13820.03 492
13821.14 472
13822.25 522
13823.36 495
13824.47 508
13825.58 500
13826.69 516
13827.80 532
13828.91 506
13830.02 504
13831.13 534
13832.25 555
13833.36 490
13834.47 482
13835.58 483
13836.69 487
13837.80 494
13838.91 519
13840.02 453
13841.14 476
13842.25 477
13843.36 508
13844.47 436
13845.58 477
13846.69 471
13847.81 436
13848.92 436
13850.03 442
13851.14 436
13852.25 414
13853.37 452
13854.48 446
13855.59 479
13856.70 445
13857.81 493
13858.93 443
13860.04 424
13861.15 456
13862.26 505
13863.38 525
13864.49 492
13865.60 479
13866.71 505
13867.83 494
13868.94 454
13870.05 481
13871.16 468
13872.28 476
13873.39 475
13874.50 503
13875.61 459
13876.73 491
13877.84 446
13878.95 478
13880.07 466
13881.18 487
13882.29 507
13883.41 464
13884.52 505
13885.63 469
13886.75 543
13887.86 525
13888.97 493
13890.09 498
13891.20 483
13892.31 479
13893.43 485
13894.54 536
13895.65 504
13896.77 474
13897.88 515
13899.00 482
13900.11 539
13901.22 565
13902.34 561
13903.45 553
13904.57 562
13905.68 576
13906.79 590
13907.91 595
13909.02 609
13910.14 606
13911.25 564
13912.37 541
13913.48 541
13914.59 541
13915.71 509
13916.82 521
13917.94 472
13919.05 528
13920.17 535
13921.28 491
13922.40 521
13923.51 472
13924.63 501
13925.74 507
13926.86 510
13927.97 479
13929.09 479
13930.20 473
13931.32 494
13932.43 451
13933.55 456
13934.66 479
13935.78 490
13936.89 480
13938.01 451
13939.12 483
13940.24 430
13941.35 444
13942.47 398
13943.59 466
13944.70 449
13945.82 454
13946.93 476
13948.05 479
13949.16 441
13950.28 474
13951.40 459
13952.51 438
13953.63 454
13954.74 451
13955.86 473
13956.98 464
13958.09 464
13959.21 451
13960.33 484
13961.44 428
13962.56 444
13963.67 402
13964.79 453
13965.91 435
13967.02 439
13968.14 412
13969.26 444
13970.37 423
13971.49 421
13972.61 432
13973.72 415
13974.84 463
13975.96 465
13977.08 469
13978.19 429
13979.31 408
13980.43 433
13981.54 448
13982.66 441
13983.78 451
13984.90 425
13986.01 450
13987.13 432
13988.25 447
13989.37 454
13990.48 431
13991.60 443
13992.72 426
13993.84 412
13994.95 432
13996.07 478
13997.19 424
13998.31 400
13999.42 403
14000.54 455
14001.66 453
14002.78 412
14003.90 465
14005.01 436
14006.13 416
14007.25 430
14008.37 434
14009.49 429
14010.61 429
14011.72 437
14012.84 444
14013.96 410
14015.08 422
14016.20 488
14017.32 481
14018.43 458
14019.55 423
14020.67 441
14021.79 439
14022.91 453
14024.03 471
14025.15 426
14026.27 480
14027.39 446
14028.50 442
14029.62 444
14030.74 431
14031.86 441
14032.98 434
14034.10 445
14035.22 415
14036.34 386
14037.46 403
14038.58 441
14039.70 410
14040.82 418
14041.94 440
14043.06 426
14044.18 440
14045.30 437
14046.41 415
14047.53 413
14048.65 466
14049.77 462
14050.89 440
14052.01 451
14053.13 415
14054.25 509
14055.37 476
14056.49 451
14057.61 445
14058.74 474
14059.86 535
14060.98 435
14062.10 446
14063.22 425
14064.34 486
14065.46 493
14066.58 494
14067.70 474
14068.82 433
14069.94 487
14071.06 465
14072.18 521
14073.30 515
14074.42 544
14075.54 523
14076.66 493
14077.79 469
14078.91 473
14080.03 500
14081.15 490
14082.27 517
14083.39 499
14084.51 498
14085.63 511
14086.76 505
14087.88 532
14089.00 594
14090.12 542
14091.24 546
14092.36 507
14093.48 526
14094.61 550
14095.73 602
14096.85 498
14097.97 509
14099.09 564
14100.22 533
14101.34 539
14102.46 573
14103.58 586
14104.70 572
14105.83 599
14106.95 614
14108.07 675
14109.19 653
14110.31 606
14111.44 629
14112.56 635
14113.68 674
14114.80 628
14115.93 600
14117.05 578
14118.17 574
14119.29 532
14120.42 569
14121.54 584
14122.66 556
14123.79 532
14124.91 535
14126.03 521
14127.15 481
14128.28 488
14129.40 473
14130.52 480
14131.65 467
14132.77 448
14133.89 474
14135.02 488
14136.14 434
14137.26 426
14138.39 451
14139.51 451
14140.63 470
14141.76 448
14142.88 447
14144.00 449
14145.13 433
14146.25 410
14147.38 400
14148.50 435
14149.62 465
14150.75 469
14151.87 439
14152.99 428
14154.12 431
14155.24 424
14156.37 402
14157.49 386
14158.62 444
14159.74 412
14160.86 445
14161.99 434
14163.11 438
14164.24 411
14165.36 403
14166.49 436
14167.61 448
14168.74 444
14169.86 444
14170.99 446
14172.11 420
14173.23 434
14174.36 421
14175.48 446
14176.61 411
14177.73 459
14178.86 429
14179.98 437
14181.11 391
14182.23 427
14183.36 449
14184.49 414
14185.61 442
14186.74 416
14187.86 387
14188.99 406
14190.11 361
14191.24 399
14192.36 444
14193.49 409
14194.61 419
14195.74 385
14196.87 399
14197.99 402
14199.12 417
14200.24 415
14201.37 400
14202.50 422
14203.62 430
14204.75 428
14205.87 469
14207.00 398
14208.13 391
14209.25 411
14210.38 413
14211.50 428
14212.63 402
14213.76 433
14214.88 429
14216.01 428
14217.14 400
14218.26 390
14219.39 388
14220.52 414
14221.64 407
14222.77 389
14223.90 360
14225.02 410
14226.15 390
14227.28 408
14228.41 380
14229.53 413
14230.66 422
14231.79 410
14232.91 399
14234.04 396
14235.17 402
14236.30 388
14237.42 384
14238.55 376
14239.68 409
14240.81 384
14241.93 366
14243.06 402
14244.19 403
14245.32 387
14246.44 378
14247.57 382
14248.70 392
14249.83 417
14250.95 390
14252.08 397
14253.21 382
14254.34 362
14255.47 373
14256.59 373
14257.72 394
14258.85 398
14259.98 400
14261.11 354
14262.24 332
14263.36 370
14264.49 365
14265.62 344
14266.75 372
14267.88 342
14269.01 354
14270.14 369
14271.26 362
14272.39 385
14273.52 339
14274.65 331
14275.78 357
14276.91 333
14278.04 337
14279.17 327
14280.30 385
14281.42 369
14282.55 361
14283.68 355
14284.81 351
14285.94 348
14287.07 329
14288.20 318
14289.33 332
14290.46 342
14291.59 323
14292.72 348
14293.85 313
14294.98 340
14296.11 355
14297.24 362
14298.37 304
14299.50 358
14300.63 342
14301.76 358
14302.89 348
14304.02 338
14305.15 355
14306.28 330
14307.41 331
14308.54 368
14309.67 319
14310.80 338
14311.93 317
14313.06 348
14314.19 349
14315.32 351
14316.45 331
14317.58 376
14318.71 359
14319.84 318
14320.97 320
14322.10 362
14323.23 363
14324.36 334
14325.49 329
14326.63 320
14327.76 339
14328.89 326
14330.02 313
14331.15 330
14332.28 375
14333.41 339
14334.54 331
14335.67 305
14336.81 305
14337.94 264
14339.07 275
14340.20 313
14341.33 309
14342.46 335
14343.59 334
14344.73 338
14345.86 303
14346.99 315
14348.12 337
14349.25 337
14350.38 309
14351.52 313
14352.65 341
14353.78 315
14354.91 313
14356.04 353
14357.18 293
14358.31 313
14359.44 308
14360.57 303
14361.71 335
14362.84 323
14363.97 332
14365.10 314
14366.24 327
14367.37 328
14368.50 314
14369.63 356
14370.77 337
14371.90 324
14373.03 285
14374.16 331
14375.30 322
14376.43 332
14377.56 291
14378.70 326
14379.83 303
14380.96 295
14382.09 309
14383.23 303
14384.36 307
14385.49 288
14386.63 341
14387.76 304
14388.89 313
14390.03 327
14391.16 326
14392.29 317
14393.43 304
14394.56 291
14395.70 273
14396.83 294
14397.96 337
14399.10 326
14400.23 309
14401.36 306
14402.50 332
14403.63 326
14404.77 294
14405.90 304
14407.03 328
14408.17 339
14409.30 348
14410.44 310
14411.57 331
14412.71 331
14413.84 313
14414.97 294
14416.11 279
14417.24 290
14418.38 289
14419.51 315
14420.65 355
14421.78 342
14422.92 321
14424.05 343
14425.19 330
14426.32 290
14427.46 294
14428.59 322
14429.73 293
14430.86 330
14432.00 305
14433.13 316
14434.27 323
14435.40 292
14436.54 319
14437.67 324
14438.81 320
14439.94 295
14441.08 347
14442.21 340
14443.35 319
14444.48 324
14445.62 313
14446.76 321
14447.89 296
14449.03 285
14450.16 295
14451.30 321
14452.43 326
14453.57 303
14454.71 294
14455.84 296
14456.98 351
14458.11 341
14459.25 313
14460.39 341
14461.52 330
14462.66 330
14463.80 288
14464.93 303
14466.07 321
14467.20 340
14468.34 302
14469.48 311
14470.61 355
14471.75 336
14472.89 349
14474.02 352
14475.16 340
14476.30 310
14477.43 303
14478.57 358
14479.71 348
14480.85 330
14481.98 324
14483.12 338
14484.26 350
14485.39 350
14486.53 326
14487.67 343
14488.81 358
14489.94 313
14491.08 330
14492.22 378
14493.36 368
14494.49 334
14495.63 341
14496.77 345
14497.91 392
14499.04 381
14500.18 352
14501.32 328
14502.46 337
14503.59 343
14504.73 326
14505.87 300
14507.01 316
14508.15 326
14509.28 339
14510.42 324
14511.56 305
14512.70 355
14513.84 333
14514.98 323
14516.11 336
14517.25 313
14518.39 330
14519.53 315
14520.67 299
14521.81 306
14522.95 302
14524.08 340
14525.22 343
14526.36 373
14527.50 329
14528.64 340
14529.78 362
14530.92 357
14532.06 349
14533.20 326
14534.33 331
14535.47 312
14536.61 302
14537.75 306
14538.89 311
14540.03 298
14541.17 329
14542.31 305
14543.45 318
14544.59 362
14545.73 364
14546.87 362
14548.01 325
14549.15 327
14550.29 304
14551.43 330
14552.57 322
14553.71 369
14554.85 348
14555.99 312
14557.13 309
14558.27 299
14559.41 333
14560.55 323
14561.69 289
14562.83 285
14563.97 302
14565.11 274
14566.25 289
14567.39 295
14568.53 282
14569.67 369
14570.81 337
14571.95 306
14573.09 323
14574.23 326
14575.37 280
14576.51 320
14577.65 320
14578.79 285
14579.94 318
14581.08 280
14582.22 304
14583.36 276
14584.50 305
14585.64 303
14586.78 309
14587.92 325
14589.06 314
14590.21 344
14591.35 308
14592.49 329
14593.63 339
14594.77 313
14595.91 277
14597.05 328
14598.20 288
14599.34 293
14600.48 290
14601.62 300
14602.76 309
14603.90 293
14605.05 308
14606.19 361
14607.33 345
14608.47 310
14609.61 322
14610.76 329
14611.90 326
14613.04 287
14614.18 336
14615.32 306
14616.47 302
14617.61 297
14618.75 298
14619.89 319
14621.04 315
14622.18 282
14623.32 318
14624.46 326
14625.61 322
14626.75 329
14627.89 325
14629.04 311
14630.18 316
14631.32 356
14632.46 291
14633.61 317
14634.75 307
14635.89 302
14637.04 296
14638.18 306
14639.32 321
14640.47 302
14641.61 329
14642.75 336
14643.90 357
14645.04 370
14646.18 351
14647.33 348
14648.47 358
14649.61 326
14650.76 331
14651.90 352
14653.05 301
14654.19 308
14655.33 334
14656.48 341
14657.62 316
14658.76 349
14659.91 320
14661.05 321
14662.20 314
14663.34 324
14664.49 337
14665.63 307
14666.77 318
14667.92 302
14669.06 288
14670.21 336
14671.35 337
14672.50 278
14673.64 293
14674.79 304
14675.93 367
14677.07 336
14678.22 300
14679.36 313
14680.51 321
14681.65 332
14682.80 316
14683.94 309
14685.09 366
14686.23 323
14687.38 315
14688.52 280
14689.67 282
14690.81 348
14691.96 314
14693.10 306
14694.25 248
14695.40 303
14696.54 322
14697.69 312
14698.83 286
14699.98 325
14701.12 286
14702.27 297
14703.41 258
14704.56 282
14705.71 305
14706.85 282
14708.00 299
14709.14 327
14710.29 333
14711.44 287
14712.58 309
14713.73 298
14714.87 269
14716.02 276
14717.17 290
14718.31 284
14719.46 303
14720.61 300
14721.75 267
14722.90 266
14724.05 293
14725.19 265
14726.34 265
14727.49 289
14728.63 271
14729.78 281
14730.93 276
14732.07 267
14733.22 259
14734.37 270
14735.51 252
14736.66 273
14737.81 238
14738.95 261
14740.10 276
14741.25 299
14742.40 283
14743.54 269
14744.69 262
14745.84 260
14746.99 285
14748.13 285
14749.28 308
14750.43 276
14751.58 288
14752.72 290
14753.87 308
14755.02 259
14756.17 276
14757.31 265
14758.46 279
14759.61 282
14760.76 276
14761.91 281
14763.05 263
14764.20 260
14765.35 283
14766.50 276
14767.65 260
14768.80 246
14769.94 278
14771.09 280
14772.24 255
14773.39 265
14774.54 269
14775.69 304
14776.83 307
14777.98 285
14779.13 268
14780.28 281
14781.43 301
14782.58 291
14783.73 256
14784.88 293
14786.03 277
14787.17 288
14788.32 293
14789.47 295
14790.62 303
14791.77 269
14792.92 271
14794.07 278
14795.22 287
14796.37 257
14797.52 254
14798.67 246
14799.82 283
14800.97 287
14802.12 244
14803.26 257
14804.41 285
14805.56 281
14806.71 291
14807.86 273
14809.01 249
14810.16 261
14811.31 258
14812.46 311
14813.61 257
14814.76 253
14815.91 285
14817.06 294
14818.21 279
14819.36 275
14820.51 255
14821.66 295
14822.82 271
14823.97 270
14825.12 253
14826.27 292
14827.42 296
14828.57 284
14829.72 270
14830.87 298
14832.02 276
14833.17 302
14834.32 278
14835.47 253
14836.62 287
14837.77 267
14838.93 256
14840.08 279
14841.23 294
14842.38 274
14843.53 312
14844.68 291
14845.83 276
14846.98 253
14848.14 273
14849.29 272
14850.44 256
14851.59 266
14852.74 278
14853.89 265
14855.04 272
14856.20 242
14857.35 241
14858.50 278
14859.65 282
14860.80 260
14861.96 266
14863.11 260
14864.26 262
14865.41 301
14866.56 268
14867.72 239
14868.87 252
14870.02 280
14871.17 299
14872.32 259
14873.48 256
14874.63 277
14875.78 261
14876.93 256
14878.09 257
14879.24 245
14880.39 256
14881.54 249
14882.70 264
14883.85 260
14885.00 277
14886.16 341
14887.31 305
14888.46 261
14889.61 258
14890.77 279
14891.92 256
14893.07 278
14894.23 277
14895.38 283
14896.53 250
14897.69 287
14898.84 281
14899.99 257
14901.15 259
14902.30 297
14903.45 277
14904.61 247
14905.76 256
14906.91 269
14908.07 276
14909.22 284
14910.38 276
14911.53 235
14912.68 280
14913.84 271
14914.99 242
14916.15 256
14917.30 259
14918.45 236
14919.61 278
14920.76 273
14921.92 236
14923.07 285
14924.22 299
14925.38 287
14926.53 270
14927.69 256
14928.84 226
14930.00 266
14931.15 254
14932.31 256
14933.46 239
14934.62 253
14935.77 287
14936.93 291
14938.08 245
14939.24 252
14940.39 255
14941.55 301
14942.70 273
14943.86 237
14945.01 226
14946.17 223
14947.32 298
14948.48 272
14949.63 282
14950.79 284
14951.94 323
14953.10 308
14954.25 286
14955.41 281
14956.56 266
14957.72 271
14958.88 264
14960.03 265
14961.19 227
14962.34 260
14963.50 274
14964.65 263
14965.81 247
14966.97 228
14968.12 248
14969.28 299
14970.43 294
14971.59 302
14972.75 265
14973.90 266
14975.06 275
14976.22 239
14977.37 244
14978.53 244
14979.69 293
14980.84 250
14982.00 250
14983.16 249
14984.31 300
14985.47 278
14986.63 262
14987.78 235
14988.94 266
14990.10 275
14991.25 247
14992.41 258
14993.57 268
14994.72 271
14995.88 273
14997.04 253
14998.20 254
14999.35 240
15000.51 250
15001.67 269
15002.82 259
15003.98 281
15005.14 265
15006.30 240
15007.45 258
15008.61 261
15009.77 254
15010.93 254
15012.09 295
15013.24 286
15014.40 255
15015.56 261
15016.72 290
15017.87 280
15019.03 234
15020.19 245
15021.35 279
15022.51 240
15023.67 278
15024.82 241
15025.98 237
15027.14 244
15028.30 257
15029.46 235
15030.62 229
15031.77 243
15032.93 257
15034.09 254
15035.25 217
15036.41 273
15037.57 247
15038.73 251
15039.88 243
15041.04 257
15042.20 270
15043.36 273
15044.52 266
15045.68 245
15046.84 245
15048.00 268
15049.16 251
15050.32 259
15051.47 255
15052.63 258
15053.79 253
15054.95 245
15056.11 296
15057.27 265
15058.43 273
15059.59 269
15060.75 249
15061.91 288
15063.07 295
15064.23 237
15065.39 260
15066.55 254
15067.71 270
15068.87 273
15070.03 246
15071.19 252
15072.35 250
15073.51 248
15074.67 265
15075.83 256
15076.99 242
15078.15 251
15079.31 272
15080.47 250
15081.63 232
15082.79 234
15083.95 254
15085.11 267
15086.27 259
15087.43 264
15088.59 217
15089.76 252
15090.92 240
15092.08 230
15093.24 255
15094.40 234
15095.56 254
15096.72 279
15097.88 262
15099.04 254
15100.20 246
15101.37 246
15102.53 251
15103.69 271
15104.85 261
15106.01 254
15107.17 263
15108.33 264
15109.50 252
15110.66 249
15111.82 241
15112.98 259
15114.14 240
15115.30 259
15116.47 269
15117.63 273
15118.79 265
15119.95 262
15121.11 261
15122.27 285
15123.44 252
15124.60 283
15125.76 279
15126.92 257
15128.09 244
15129.25 274
15130.41 290
15131.57 252
15132.73 247
15133.90 239
15135.06 278
15136.22 287
15137.38 285
15138.55 268
15139.71 281
15140.87 233
15142.04 244
15143.20 263
15144.36 253
15145.52 263
15146.69 271
15147.85 280
15149.01 262
15150.18 253
15151.34 251
15152.50 251
15153.67 288
15154.83 263
15155.99 242
15157.16 274
15158.32 261
15159.48 251
15160.65 269
15161.81 252
15162.97 265
15164.14 243
15165.30 264
15166.46 259
15167.63 271
15168.79 259
15169.95 250
15171.12 237
15172.28 254
15173.45 294
15174.61 256
15175.77 240
15176.94 281
15178.10 290
15179.27 259
15180.43 230
15181.60 250
15182.76 266
15183.92 282
15185.09 253
15186.25 267
15187.42 270
15188.58 255
15189.75 268
15190.91 301
15192.08 271
15193.24 260
15194.41 258
15195.57 265
15196.74 276
15197.90 251
15199.07 257
15200.23 287
15201.40 274
15202.56 278
15203.73 254
15204.89 285
15206.06 301
15207.22 278
15208.39 263
15209.55 278
15210.72 267
15211.88 288
15213.05 271
15214.21 282
15215.38 280
15216.54 255
15217.71 257
15218.88 246
15220.04 276
15221.21 275
15222.37 269
15223.54 287
15224.71 292
15225.87 290
15227.04 273
15228.20 285
15229.37 291
15230.54 293
15231.70 277
15232.87 279
15234.03 264
15235.20 302
15236.37 285
15237.53 294
15238.70 282
15239.87 277
15241.03 270
15242.20 316
15243.37 294
15244.53 308
15245.70 277
15246.87 263
15248.03 299
15249.20 324
15250.37 306
15251.53 293
15252.70 311
15253.87 307
15255.04 303
15256.20 283
15257.37 313
15258.54 270
15259.70 298
15260.87 276
15262.04 289
15263.21 267
15264.37 269
15265.54 307
15266.71 296
15267.88 271
15269.04 278
15270.21 264
15271.38 266
15272.55 292
15273.72 279
15274.88 247
15276.05 300
15277.22 282
15278.39 271
15279.56 284
15280.72 211
15281.89 266
15283.06 302
15284.23 304
15285.40 280
15286.56 263
15287.73 251
15288.90 267
15290.07 285
15291.24 273
15292.41 290
15293.58 275
15294.74 256
15295.91 256
15297.08 277
15298.25 279
15299.42 251
15300.59 265
15301.76 285
15302.93 301
15304.09 268
15305.26 263
15306.43 258
15307.60 256
15308.77 259
15309.94 277
15311.11 304
15312.28 283
15313.45 277
15314.62 274
15315.79 292
15316.96 274
15318.13 266
15319.30 284
15320.46 286
15321.63 291
15322.80 240
15323.97 255
15325.14 279
15326.31 268
15327.48 243
15328.65 244
15329.82 250
15330.99 267
15332.16 257
15333.33 269
15334.50 253
15335.67 264
15336.84 286
15338.01 284
15339.18 254
15340.36 242
15341.53 300
15342.70 265
15343.87 279
15345.04 269
15346.21 280
15347.38 256
15348.55 269
15349.72 259
15350.89 244
15352.06 274
15353.23 270
15354.40 257
15355.57 252
15356.75 267
15357.92 274
15359.09 253
15360.26 276
15361.43 269
15362.60 262
15363.77 288
15364.94 265
15366.11 264
15367.29 266
15368.46 244
15369.63 289
15370.80 252
15371.97 274
15373.14 264
15374.32 260
15375.49 258
15376.66 279
15377.83 290
15379.00 269
15380.17 258
15381.35 250
15382.52 267
15383.69 273
15384.86 250
15386.03 267
15387.21 266
15388.38 261
15389.55 286
15390.72 284
15391.90 280
15393.07 277
15394.24 301
15395.41 290
15396.59 271
15397.76 264
15398.93 282
15400.10 273
15401.28 256
15402.45 258
15403.62 260
15404.79 260
15405.97 271
15407.14 282
15408.31 313
15409.49 272
15410.66 252
15411.83 288
15413.01 270
15414.18 305
15415.35 287
15416.53 315
15417.70 278
15418.87 314
15420.05 272
15421.22 280
15422.39 282
15423.57 296
15424.74 267
15425.91 290
15427.09 265
15428.26 255
15429.43 279
15430.61 297
15431.78 285
15432.96 260
15434.13 263
15435.30 258
15436.48 299
15437.65 255
15438.83 289
15440.00 280
15441.17 282
15442.35 271
15443.52 283
15444.70 273
15445.87 251
15447.05 269
15448.22 256
15449.40 261
15450.57 263
15451.75 284
15452.92 279
15454.09 321
15455.27 297
15456.44 286
15457.62 268
15458.79 259
15459.97 264
15461.14 246
15462.32 248
15463.49 264
15464.67 243
15465.84 219
15467.02 258
15468.19 244
15469.37 287
15470.55 290
15471.72 257
15472.90 270
15474.07 254
15475.25 268
15476.42 252
15477.60 233
15478.77 271
15479.95 272
15481.13 256
15482.30 252
15483.48 260
15484.65 287
15485.83 268
15487.00 289
15488.18 246
15489.36 241
15490.53 300
15491.71 281
15492.89 262
15494.06 300
15495.24 254
15496.41 274
15497.59 270
15498.77 287
15499.94 276
15501.12 240
15502.30 263
15503.47 263
15504.65 284
15505.83 262
15507.00 281
15508.18 285
15509.36 303
15510.53 264
15511.71 259
15512.89 247
15514.06 251
15515.24 232
15516.42 278
15517.60 254
15518.77 211
15519.95 248
15521.13 303
15522.30 299
15523.48 242
15524.66 237
15525.84 250
15527.01 257
15528.19 266
15529.37 264
15530.55 295
15531.73 258
15532.90 272
15534.08 242
15535.26 226
15536.44 262
15537.61 270
15538.79 269
15539.97 269
15541.15 289
15542.33 318
15543.50 289
15544.68 250
15545.86 280
15547.04 278
15548.22 305
15549.40 298
15550.57 231
15551.75 267
15552.93 267
15554.11 278
15555.29 293
15556.47 221
15557.65 239
15558.82 264
15560.00 300
15561.18 266
15562.36 276
15563.54 270
15564.72 284
15565.90 293
15567.08 271
15568.26 237
15569.43 297
15570.61 280
15571.79 274
15572.97 272
15574.15 288
15575.33 324
15576.51 268
15577.69 264
15578.87 256
15580.05 260
15581.23 302
15582.41 286
15583.59 282
15584.77 271
15585.95 243
15587.13 287
15588.31 291
15589.49 272
15590.67 274
15591.85 318
15593.03 292
15594.21 270
15595.39 320
15596.57 267
15597.75 262
15598.93 283
15600.11 284
15601.29 288
15602.47 305
15603.65 284
15604.83 309
15606.01 275
15607.19 285
15608.37 268
15609.55 291
15610.73 287
15611.91 282
15613.09 291
15614.27 311
15615.45 275
15616.64 280
15617.82 304
15619.00 297
15620.18 265
15621.36 308
15622.54 290
15623.72 283
15624.90 271
15626.08 293
15627.27 297
15628.45 307
15629.63 336
15630.81 303
15631.99 309
15633.17 300
15634.35 325
15635.54 326
15636.72 282
15637.90 370
15639.08 329
15640.26 332
15641.45 285
15642.63 303
15643.81 318
15644.99 326
15646.17 335
15647.36 308
15648.54 317
15649.72 338
15650.90 311
15652.08 320
15653.27 321
15654.45 358
15655.63 354
15656.81 350
15658.00 349
15659.18 309
15660.36 348
15661.54 370
15662.73 370
15663.91 369
15665.09 356
15666.27 309
15667.46 356
15668.64 324
15669.82 362
15671.01 376
15672.19 368
15673.37 342
15674.56 308
15675.74 325
15676.92 332
15678.10 305
15679.29 316
15680.47 347
15681.65 343
15682.84 366
15684.02 293
15685.21 331
15686.39 329
15687.57 346
15688.76 334
15689.94 330
15691.12 318
15692.31 295
15693.49 338
15694.67 330
15695.86 342
15697.04 316
15698.23 306
15699.41 322
15700.59 341
15701.78 288
15702.96 319
15704.15 353
15705.33 340
15706.52 320
15707.70 311
15708.88 315
15710.07 327
15711.25 337
15712.44 327
15713.62 360
15714.81 370
15715.99 358
15717.18 326
15718.36 366
15719.55 309
15720.73 292
15721.92 266
15723.10 298
15724.29 351
15725.47 319
15726.66 321
15727.84 321
15729.03 319
15730.21 281
15731.40 319
15732.58 318
15733.77 381
15734.95 323
15736.14 310
15737.32 275
15738.51 299
15739.69 320
15740.88 296
15742.07 296
15743.25 311
15744.44 298
15745.62 363
15746.81 327
15747.99 290
15749.18 348
15750.37 349
15751.55 349
15752.74 324
15753.93 331
15755.11 298
15756.30 342
15757.48 340
15758.67 325
15759.86 318
15761.04 325
15762.23 339
15763.42 348
15764.60 332
15765.79 307
15766.98 332
15768.16 351
15769.35 356
15770.54 327
15771.72 357
15772.91 350
15774.10 339
15775.28 368
15776.47 347
15777.66 350
15778.84 308
15780.03 307
15781.22 325
15782.41 310
15783.59 308
15784.78 318
15785.97 314
15787.15 326
15788.34 323
15789.53 320
15790.72 335
15791.90 302
15793.09 277
15794.28 316
15795.47 323
15796.65 273
15797.84 265
15799.03 279
15800.22 321
15801.41 307
15802.59 305
15803.78 327
15804.97 296
15806.16 305
15807.35 330
15808.53 286
15809.72 278
15810.91 292
15812.10 285
15813.29 306
15814.48 323
15815.66 338
15816.85 312
15818.04 269
15819.23 274
15820.42 317
15821.61 294
15822.80 259
15823.98 285
15825.17 283
15826.36 258
15827.55 302
15828.74 299
15829.93 296
15831.12 274
15832.31 295
15833.50 279
15834.69 233
15835.87 303
15837.06 320
15838.25 314
15839.44 309
15840.63 330
15841.82 274
15843.01 272
15844.20 295
15845.39 309
15846.58 286
15847.77 295
15848.96 308
15850.15 285
15851.34 287
15852.53 324
15853.72 273
15854.91 286
15856.10 278
15857.29 285
15858.48 282
15859.67 275
15860.86 291
15862.05 254
15863.24 249
15864.43 260
15865.62 289
15866.81 281
15868.00 274
15869.19 285
15870.38 289
15871.57 288
15872.76 300
15873.95 270
15875.14 272
15876.33 289
15877.52 283
15878.72 297
15879.91 277
15881.10 298
15882.29 285
15883.48 288
15884.67 280
15885.86 338
15887.05 286
15888.24 310
15889.43 322
15890.63 293
15891.82 281
15893.01 276
15894.20 287
15895.39 303
15896.58 342
15897.77 292
15898.97 291
15900.16 299
15901.35 296
15902.54 281
15903.73 308
15904.92 272
15906.12 318
15907.31 326
15908.50 311
15909.69 269
15910.88 281
15912.08 326
15913.27 303
15914.46 264
15915.65 269
15916.85 264
15918.04 303
15919.23 296
15920.42 314
15921.61 303
15922.81 287
15924.00 326
15925.19 291
15926.38 299
15927.58 311
15928.77 314
15929.96 339
15931.16 287
15932.35 300
15933.54 296
15934.73 336
15935.93 318
15937.12 298
15938.31 308
15939.51 272
15940.70 290
15941.89 316
15943.09 271
15944.28 287
15945.47 259
15946.67 276
15947.86 287
15949.05 281
15950.25 305
15951.44 327
15952.63 283
15953.83 305
15955.02 307
15956.21 278
15957.41 317
15958.60 286
15959.80 284
15960.99 279
15962.18 309
15963.38 286
15964.57 276
15965.77 294
15966.96 288
15968.15 268
15969.35 275
15970.54 290
15971.74 285
15972.93 293
15974.13 274
15975.32 270
15976.51 236
15977.71 263
15978.90 269
15980.10 279
15981.29 272
15982.49 285
15983.68 264
15984.88 280
15986.07 266
15987.27 259
15988.46 247
15989.66 251
15990.85 251
15992.05 278
15993.24 271
15994.44 274
15995.63 259
15996.83 243
15998.02 245
15999.22 258
16000.41 274
16001.61 309
16002.80 264
16004.00 219
16005.20 253
16006.39 261
16007.59 250
16008.78 252
16009.98 256
16011.17 248
16012.37 264
16013.57 261
16014.76 214
16015.96 228
16017.15 242
16018.35 280
16019.55 251
16020.74 262
16021.94 242
16023.13 268
16024.33 236
16025.53 264
16026.72 250
16027.92 293
16029.12 267
16030.31 266
16031.51 268
16032.71 273
16033.90 236
16035.10 244
16036.30 215
16037.49 259
16038.69 213
16039.89 228
16041.08 251
16042.28 244
16043.48 234
16044.67 265
16045.87 230
16047.07 228
16048.27 252
16049.46 267
16050.66 263
16051.86 257
16053.06 224
16054.25 277
16055.45 237
16056.65 238
16057.84 215
16059.04 277
16060.24 247
16061.44 242
16062.64 234
16063.83 289
16065.03 265
16066.23 251
16067.43 235
16068.62 251
16069.82 253
16071.02 228
16072.22 239
16073.42 221
16074.62 258
16075.81 251
16077.01 248
16078.21 256
16079.41 262
16080.61 255
16081.81 257
16083.00 250
16084.20 226
16085.40 223
16086.60 258
16087.80 240
16089.00 230
16090.20 235
16091.39 255
16092.59 248
16093.79 228
16094.99 251
16096.19 258
16097.39 239
16098.59 239
16099.79 244
16100.99 247
16102.19 257
16103.38 254
16104.58 239
16105.78 234
16106.98 233
16108.18 264
16109.38 269
16110.58 272
16111.78 243
16112.98 257
16114.18 249
16115.38 232
16116.58 244
16117.78 249
16118.98 239
16120.18 247
16121.38 195
16122.58 207
16123.78 236
16124.98 241
16126.18 211
16127.38 213
16128.58 245
16129.78 248
16130.98 264
16132.18 249
16133.38 230
16134.58 265
16135.78 255
16136.98 232
16138.18 236
16139.38 223
16140.58 234
16141.78 250
16142.98 237
16144.19 202
16145.39 226
16146.59 246
16147.79 217
16148.99 223
16150.19 237
16151.39 269
16152.59 268
16153.79 272
16154.99 218
16156.20 211
16157.40 233
16158.60 251
16159.80 219
16161.00 203
16162.20 227
16163.40 240
16164.61 233
16165.81 219
16167.01 221
16168.21 246
16169.41 236
16170.61 230
16171.82 219
16173.02 219
16174.22 235
16175.42 229
16176.62 254
16177.82 228
16179.03 251
16180.23 253
16181.43 226
16182.63 237
16183.84 270
16185.04 287
16186.24 255
16187.44 229
16188.65 216
16189.85 238
16191.05 229
16192.25 220
16193.46 259
16194.66 254
16195.86 222
16197.06 219
16198.27 243
16199.47 251
16200.67 216
16201.87 240
16203.08 228
16204.28 248
16205.48 233
16206.69 261
16207.89 208
16209.09 229
16210.30 233
16211.50 218
16212.70 228
16213.91 234
16215.11 204
16216.31 229
16217.52 225
16218.72 226
16219.92 227
16221.13 270
16222.33 248
16223.53 230
16224.74 210
16225.94 246
16227.15 233
16228.35 256
16229.55 284
16230.76 282
16231.96 253
16233.17 244
16234.37 235
16235.57 246
16236.78 242
16237.98 274
16239.19 243
16240.39 224
16241.60 206
16242.80 194
16244.00 214
16245.21 282
16246.41 263
16247.62 241
16248.82 267
16250.03 230
16251.23 239
16252.44 283
16253.64 254
16254.85 239
16256.05 259
16257.26 246
16258.46 240
16259.67 237
16260.87 259
16262.08 240
16263.28 238
16264.49 271
16265.69 244
16266.90 228
16268.10 211
16269.31 248
16270.51 235
16271.72 242
16272.93 223
16274.13 254
16275.34 230
16276.54 239
16277.75 272
16278.95 268
16280.16 251
16281.37 236
16282.57 224
16283.78 247
16284.98 249
16286.19 223
16287.40 278
16288.60 255
16289.81 240
16291.01 252
16292.22 257
16293.43 231
16294.63 257
16295.84 266
16297.05 268
16298.25 261
16299.46 253
16300.67 245
16301.87 256
16303.08 269
16304.29 230
16305.49 246
16306.70 263
16307.91 238
16309.11 211
16310.32 296
16311.53 268
16312.73 267
16313.94 259
16315.15 262
16316.36 272
16317.56 241
16318.77 266
16319.98 226
16321.19 262
16322.39 251
16323.60 245
16324.81 259
16326.02 253
16327.22 219
16328.43 255
16329.64 266
16330.85 271
16332.05 239
16333.26 236
16334.47 228
16335.68 235
16336.88 252
16338.09 247
16339.30 244
16340.51 230
16341.72 251
16342.93 241
16344.13 228
16345.34 232
16346.55 258
16347.76 224
16348.97 239
16350.18 237
16351.38 228
16352.59 257
16353.80 267
16355.01 238
16356.22 225
16357.43 242
16358.64 243
16359.84 218
16361.05 203
16362.26 226
16363.47 234
16364.68 258
16365.89 239
16367.10 237
16368.31 239
16369.52 235
16370.73 232
16371.93 230
16373.14 215
16374.35 241
16375.56 217
16376.77 226
16377.98 213
16379.19 244
16380.40 244
16381.61 233
16382.82 242
16384.03 230
16385.24 266
16386.45 248
16387.66 267
16388.87 205
16390.08 229
16391.29 235
16392.50 234
16393.71 247
16394.92 209
16396.13 224
16397.34 229
16398.55 223
16399.76 226
16400.97 238
16402.18 216
16403.39 257
16404.60 238
16405.81 237
16407.02 223
16408.23 238
16409.44 219
16410.65 235
16411.86 232
16413.08 212
16414.29 224
16415.50 226
16416.71 241
16417.92 230
16419.13 233
16420.34 223
16421.55 216
16422.76 227
16423.97 213
16425.19 239
16426.40 226
16427.61 209
16428.82 229
16430.03 216
16431.24 216
16432.45 215
16433.67 249
16434.88 258
16436.09 217
16437.30 215
16438.51 191
16439.72 238
16440.94 234
16442.15 225
16443.36 224
16444.57 259
16445.78 246
16446.99 269
16448.21 230
16449.42 223
16450.63 224
16451.84 244
16453.06 209
16454.27 207
16455.48 243
16456.69 227
16457.90 230
16459.12 194
16460.33 224
16461.54 232
16462.75 239
16463.97 227
16465.18 240
16466.39 202
16467.61 191
16468.82 234
16470.03 238
16471.24 235
16472.46 244
16473.67 233
16474.88 224
16476.10 210
16477.31 228
16478.52 248
16479.74 223
16480.95 248
16482.16 205
16483.38 187
16484.59 196
16485.80 214
16487.02 223
16488.23 202
16489.44 201
16490.66 210
16491.87 204
16493.08 237
16494.30 229
16495.51 201
16496.73 203
16497.94 195
16499.15 224
16500.37 191
16501.58 197
16502.80 198
16504.01 209
16505.22 233
16506.44 217
16507.65 195
16508.87 201
16510.08 220
16511.30 213
16512.51 222
16513.72 196
16514.94 195
16516.15 224
16517.37 200
16518.58 212
16519.80 211
16521.01 216
16522.23 210
16523.44 224
16524.66 238
16525.87 216
16527.09 185
16528.30 235
16529.52 171
16530.73 191
16531.95 191
16533.16 233
16534.38 197
16535.59 211
16536.81 206
16538.02 218
16539.24 218
16540.45 225
16541.67 213
16542.89 227
16544.10 216
16545.32 214
16546.53 253
16547.75 193
16548.96 217
16550.18 204
16551.40 236
16552.61 203
16553.83 208
16555.04 225
16556.26 217
16557.48 206
16558.69 194
16559.91 178
16561.12 206
16562.34 214
16563.56 206
16564.77 214
16565.99 217
16567.21 216
16568.42 215
16569.64 236
16570.86 198
16572.07 234
16573.29 212
16574.51 227
16575.72 206
16576.94 218
16578.16 229
16579.37 196
16580.59 211
16581.81 209
16583.02 215
16584.24 180
16585.46 203
16586.68 166
16587.89 216
16589.11 227
16590.33 241
16591.54 221
16592.76 204
16593.98 206
16595.20 209
16596.41 202
16597.63 186
16598.85 206
16600.07 211
16601.29 218
16602.50 217
16603.72 234
16604.94 206
16606.16 213
16607.37 202
16608.59 211
16609.81 208
16611.03 195
16612.25 214
16613.46 228
16614.68 203
16615.90 186
16617.12 207
16618.34 218
16619.56 225
16620.77 218
16621.99 228
16623.21 224
16624.43 237
16625.65 199
16626.87 219
16628.09 210
16629.30 193
16630.52 231
16631.74 234
16632.96 196
16634.18 225
16635.40 212
16636.62 200
16637.84 201
16639.06 210
16640.28 194
16641.49 203
16642.71 233
16643.93 215
16645.15 199
16646.37 193
16647.59 221
16648.81 209
16650.03 220
16651.25 179
16652.47 178
16653.69 195
16654.91 201
16656.13 225
16657.35 220
16658.57 227
16659.79 223
16661.01 213
16662.23 187
16663.45 231
16664.67 242
16665.89 226
16667.11 215
16668.33 198
16669.55 208
16670.77 197
16671.99 204
16673.21 211
16674.43 192
16675.65 241
16676.87 223
16678.09 204
16679.31 187
16680.53 208
16681.75 248
16682.97 212
16684.19 227
16685.42 197
16686.64 170
16687.86 213
16689.08 226
16690.30 207
16691.52 205
16692.74 209
16693.96 219
16695.18 222
16696.40 231
16697.63 182
16698.85 189
16700.07 186
16701.29 190
16702.51 213
16703.73 188
16704.95 241
16706.18 187
16707.40 193
16708.62 181
16709.84 195
16711.06 208
16712.28 223
16713.51 198
16714.73 195
16715.95 206
16717.17 210
16718.39 219
16719.62 211
16720.84 213
16722.06 209
16723.28 207
16724.50 225
16725.73 224
16726.95 170
16728.17 196
16729.39 198
16730.62 221
16731.84 189
16733.06 186
16734.28 193
16735.51 163
16736.73 171
16737.95 193
16739.18 200
16740.40 213
16741.62 207
16742.84 202
16744.07 213
16745.29 186
16746.51 211
16747.74 254
16748.96 197
16750.18 191
16751.41 207
16752.63 207
16753.85 221
16755.08 218
16756.30 179
16757.52 194
16758.75 221
16759.97 212
16761.19 193
16762.42 214
16763.64 230
16764.86 210
16766.09 209
16767.31 204
16768.54 204
16769.76 200
16770.98 204
16772.21 198
16773.43 183
16774.66 203
16775.88 211
16777.10 188
16778.33 199
16779.55 193
16780.78 220
16782.00 200
16783.22 210
16784.45 188
16785.67 186
16786.90 207
16788.12 223
16789.35 212
16790.57 188
16791.80 238
16793.02 226
16794.25 213
16795.47 204
16796.70 210
16797.92 214
16799.15 209
16800.37 200
16801.60 213
16802.82 207
16804.05 235
16805.27 195
16806.50 200
16807.72 233
16808.95 198
16810.17 227
16811.40 195
16812.62 215
16813.85 221
16815.07 222
16816.30 203
16817.53 223
16818.75 194
16819.98 217
16821.20 203
16822.43 193
16823.65 194
16824.88 207
16826.11 207
16827.33 195
16828.56 198
16829.78 195
16831.01 211
16832.24 191
16833.46 201
16834.69 187
16835.92 189
16837.14 211
16838.37 210
16839.60 199
16840.82 190
16842.05 198
16843.27 198
16844.50 211
16845.73 178
16846.96 195
16848.18 181
16849.41 189
16850.64 203
16851.86 209
16853.09 207
16854.32 196
16855.54 219
16856.77 226
16858.00 208
16859.22 183
16860.45 205
16861.68 228
16862.91 210
16864.13 192
16865.36 217
16866.59 256
16867.82 228
16869.04 198
16870.27 212
16871.50 192
16872.73 204
16873.95 223
16875.18 207
16876.41 199
16877.64 213
16878.87 239
16880.09 244
16881.32 202
16882.55 188
16883.78 198
16885.01 212
16886.23 219
16887.46 205
16888.69 215
16889.92 215
16891.15 241
16892.38 219
16893.60 248
16894.83 215
16896.06 208
16897.29 205
16898.52 240
16899.75 207
16900.98 219
16902.20 220
16903.43 226
16904.66 212
16905.89 243
16907.12 238
16908.35 209
16909.58 214
16910.81 195
16912.04 209
16913.26 213
16914.49 227
16915.72 235
16916.95 232
16918.18 261
16919.41 200
16920.64 210
16921.87 230
16923.10 219
16924.33 200
16925.56 245
16926.79 213
16928.02 199
16929.25 194
16930.48 232
16931.71 194
16932.94 206
16934.17 200
16935.40 253
16936.63 242
16937.86 239
16939.09 202
16940.32 191
16941.55 196
16942.78 169
16944.01 202
16945.24 168
16946.47 176
16947.70 187
16948.93 225
16950.16 204
16951.39 186
16952.62 188
16953.85 234
16955.08 216
16956.31 204
16957.54 177
16958.77 217
16960.01 166
16961.24 176
16962.47 213
16963.70 169
16964.93 218
16966.16 194
16967.39 201
16968.62 215
16969.85 167
16971.08 203
16972.32 199
16973.55 201
16974.78 204
16976.01 217
16977.24 181
16978.47 193
16979.70 214
16980.94 198
16982.17 182
16983.40 201
16984.63 205
16985.86 197
16987.10 201
16988.33 193
16989.56 209
16990.79 228
16992.02 202
16993.26 202
16994.49 216
16995.72 180
16996.95 206
16998.18 196
16999.42 198
17000.65 170
17001.88 190
17003.11 182
17004.35 226
17005.58 187
17006.81 207
17008.04 190
17009.28 193
17010.51 187
17011.74 160
17012.97 209
17014.21 194
17015.44 208
17016.67 205
17017.91 208
17019.14 218
17020.37 207
17021.60 222
17022.84 207
17024.07 185
17025.30 180
17026.54 197
17027.77 203
17029.00 196
17030.24 189
17031.47 191
17032.70 184
17033.94 216
17035.17 220
17036.41 223
17037.64 179
17038.87 181
17040.11 230
17041.34 210
17042.57 188
17043.81 174
17045.04 213
17046.28 233
17047.51 178
17048.74 174
17049.98 187
17051.21 192
17052.45 192
17053.68 184
17054.92 211
17056.15 173
17057.38 169
17058.62 219
17059.85 202
17061.09 196
17062.32 188
17063.56 215
17064.79 208
17066.03 191
17067.26 187
17068.50 203
17069.73 221
17070.97 241
17072.20 205
17073.44 202
17074.67 186
17075.91 193
17077.14 206
17078.38 190
17079.61 165
17080.85 201
17082.08 188
17083.32 168
17084.55 169
17085.79 192
17087.02 195
17088.26 220
17089.49 191
17090.73 215
17091.97 202
17093.20 168
17094.44 170
17095.67 201
17096.91 189
17098.14 169
17099.38 206
17100.62 207
17101.85 186
17103.09 165
17104.32 192
17105.56 209
17106.80 184
17108.03 196
17109.27 188
17110.51 232
17111.74 193
17112.98 184
17114.21 207
17115.45 197
17116.69 186
17117.92 174
17119.16 206
17120.40 202
17121.63 205
17122.87 207
17124.11 167
17125.34 199
17126.58 192
17127.82 177
17129.06 194
17130.29 174
17131.53 192
17132.77 231
17134.00 199
17135.24 161
17136.48 190
17137.72 175
17138.95 170
17140.19 187
17141.43 162
17142.67 211
17143.90 177
17145.14 186
17146.38 198
17147.62 199
17148.85 177
17150.09 205
17151.33 196
17152.57 192
17153.80 179
17155.04 196
17156.28 194
17157.52 193
17158.76 178
17159.99 198
17161.23 190
17162.47 153
17163.71 160
17164.95 195
17166.19 215
17167.42 172
17168.66 187
17169.90 194
17171.14 201
17172.38 185
17173.62 192
17174.86 214
17176.09 223
17177.33 181
17178.57 209
17179.81 166
17181.05 167
17182.29 217
17183.53 201
17184.77 187
17186.01 161
17187.24 196
17188.48 198
17189.72 183
17190.96 196
17192.20 210
17193.44 186
17194.68 181
17195.92 166
17197.16 184
17198.40 198
17199.64 225
17200.88 204
17202.12 183
17203.36 184
17204.60 192
17205.84 189
17207.08 209
17208.32 191
17209.56 189
17210.80 188
17212.04 197
17213.28 220
17214.52 180
17215.76 194
17217.00 209
17218.24 172
17219.48 200
17220.72 215
17221.96 205
17223.20 194
17224.44 211
17225.68 196
17226.92 207
17228.16 171
17229.40 175
17230.64 191
17231.88 207
17233.12 175
17234.36 195
17235.60 196
17236.85 208
17238.09 190
17239.33 158
17240.57 170
17241.81 180
17243.05 198
17244.29 188
17245.53 172
17246.77 171
17248.02 216
17249.26 188
17250.50 187
17251.74 181
17252.98 190
17254.22 180
17255.46 207
17256.71 211
17257.95 162
17259.19 179
17260.43 188
17261.67 222
17262.91 200
17264.16 218
17265.40 194
17266.64 212
17267.88 197
17269.12 195
17270.37 186
17271.61 203
17272.85 201
17274.09 207
17275.34 183
17276.58 194
17277.82 193
17279.06 204
17280.30 220
17281.55 175
17282.79 193
17284.03 186
17285.27 202
17286.52 196
17287.76 202
17289.00 190
17290.25 192
17291.49 189
17292.73 164
17293.97 193
17295.22 165
17296.46 185
17297.70 182
17298.95 219
17300.19 189
17301.43 217
17302.68 198
17303.92 209
17305.16 214
17306.41 215
17307.65 160
17308.89 178
17310.14 185
17311.38 183
17312.62 199
17313.87 175
17315.11 181
17316.36 186
17317.60 175
17318.84 174
17320.09 185
17321.33 173
17322.58 181
17323.82 187
17325.06 214
17326.31 191
17327.55 200
17328.80 189
17330.04 182
17331.28 172
17332.53 180
17333.77 204
17335.02 189
17336.26 206
17337.51 206
17338.75 191
17340.00 185
17341.24 186
17342.48 189
17343.73 208
17344.97 198
17346.22 148
17347.46 189
17348.71 187
17349.95 163
17351.20 185
17352.44 180
17353.69 172
17354.93 196
17356.18 220
17357.42 193
17358.67 161
17359.92 165
17361.16 176
17362.41 168
17363.65 164
17364.90 203
17366.14 199
17367.39 198
17368.63 203
17369.88 180
17371.13 181
17372.37 195
17373.62 188
17374.86 181
17376.11 165
17377.35 171
17378.60 193
17379.85 142
17381.09 169
17382.34 160
17383.59 168
17384.83 205
17386.08 183
17387.32 197
17388.57 171
17389.82 186
17391.06 205
17392.31 179
17393.56 178
17394.80 176
17396.05 182
17397.30 202
17398.54 182
17399.79 195
17401.04 182
17402.28 207
17403.53 218
17404.78 210
17406.02 184
17407.27 196
17408.52 181
17409.77 195
17411.01 194
17412.26 158
17413.51 179
17414.75 182
17416.00 205
17417.25 185
17418.50 166
17419.74 191
17420.99 209
17422.24 186
17423.49 181
17424.73 172
17425.98 182
17427.23 165
17428.48 157
17429.73 186
17430.97 205
17432.22 214
17433.47 179
17434.72 183
17435.97 184
17437.21 197
17438.46 217
17439.71 171
17440.96 173
17442.21 186
17443.45 207
17444.70 189
17445.95 172
17447.20 155
17448.45 186
17449.70 185
17450.95 184
17452.19 146
17453.44 178
17454.69 160
17455.94 191
17457.19 189
17458.44 171
17459.69 165
17460.94 189
17462.19 189
17463.43 169
17464.68 159
17465.93 175
17467.18 195
17468.43 206
17469.68 208
17470.93 175
17472.18 189
17473.43 186
17474.68 200
17475.93 183
17477.18 207
17478.43 199
17479.68 174
17480.93 170
17482.18 183
17483.43 191
17484.68 196
17485.93 194
17487.17 199
17488.42 203
17489.67 185
17490.92 189
17492.18 200
17493.43 198
17494.68 194
17495.93 190
17497.18 185
17498.43 204
17499.68 168
17500.93 171
17502.18 179
17503.43 188
17504.68 207
17505.93 176
17507.18 193
17508.43 178
17509.68 227
17510.93 162
17512.18 199
17513.43 168
17514.68 194
17515.94 193
17517.19 193
17518.44 188
17519.69 173
17520.94 185
17522.19 180
17523.44 166
17524.69 182
17525.94 208
17527.20 186
17528.45 203
17529.70 180
17530.95 178
17532.20 181
17533.45 200
17534.70 194
17535.96 189
17537.21 176
17538.46 202
17539.71 190
17540.96 193
17542.22 185
17543.47 189
17544.72 201
17545.97 214
17547.22 182
17548.48 172
17549.73 204
17550.98 168
17552.23 186
17553.48 200
17554.74 179
17555.99 159
17557.24 179
17558.49 151
17559.75 193
17561.00 173
17562.25 202
17563.50 178
17564.76 187
17566.01 194
17567.26 163
17568.52 208
17569.77 173
17571.02 208
17572.27 170
17573.53 171
17574.78 188
17576.03 185
17577.29 183
17578.54 210
17579.79 181
17581.05 173
17582.30 210
17583.55 177
17584.81 201
17586.06 192
17587.31 195
17588.57 186
17589.82 191
17591.07 177
17592.33 231
17593.58 201
17594.83 204
17596.09 212
17597.34 193
17598.60 188
17599.85 186
17601.10 206
17602.36 168
17603.61 216
17604.87 186
17606.12 208
17607.37 190
17608.63 196
17609.88 196
17611.14 182
17612.39 178
17613.65 204
17614.90 191
17616.16 185
17617.41 188
17618.66 174
17619.92 181
17621.17 190
17622.43 178
17623.68 196
17624.94 182
17626.19 193
17627.45 207
17628.70 180
17629.96 196
17631.21 198
17632.47 202
17633.72 168
17634.98 189
17636.23 180
17637.49 193
17638.74 190
17640.00 169
17641.26 158
17642.51 170
17643.77 201
17645.02 193
17646.28 190
17647.53 183
17648.79 161
17650.04 193
17651.30 215
17652.56 162
17653.81 163
17655.07 179
17656.32 192
17657.58 188
17658.84 188
17660.09 191
17661.35 184
17662.60 213
17663.86 201
17665.12 195
17666.37 190
17667.63 196
17668.89 169
17670.14 185
17671.40 171
17672.66 195
17673.91 193
17675.17 197
17676.43 189
17677.68 180
17678.94 190
17680.20 200
17681.45 161
17682.71 174
17683.97 193
17685.22 206
17686.48 201
17687.74 168
17688.99 189
17690.25 161
17691.51 170
17692.77 174
17694.02 223
17695.28 173
17696.54 171
17697.80 173
17699.05 188
17700.31 185
17701.57 192
17702.83 167
17704.08 165
17705.34 186
17706.60 184
17707.86 183
17709.11 151
17710.37 187
17711.63 197
17712.89 214
17714.15 218
17715.40 196
17716.66 170
17717.92 189
17719.18 170
17720.44 179
17721.70 179
17722.95 193
17724.21 186
17725.47 194
17726.73 222
17727.99 163
17729.25 175
17730.51 140
17731.76 166
17733.02 194
17734.28 176
17735.54 179
17736.80 213
17738.06 178
17739.32 180
17740.58 181
17741.83 166
17743.09 197
17744.35 211
17745.61 187
17746.87 158
17748.13 179
17749.39 172
17750.65 188
17751.91 175
17753.17 171
17754.43 147
17755.69 182
17756.95 166
17758.21 197
17759.47 169
17760.73 209
17761.98 170
17763.24 184
17764.50 200
17765.76 192
17767.02 183
17768.28 177
17769.54 173
17770.80 192
17772.06 182
17773.32 177
17774.58 183
17775.84 170
17777.11 190
17778.37 188
17779.63 180
17780.89 190
17782.15 184
17783.41 184
17784.67 170
17785.93 190
17787.19 180
17788.45 196
17789.71 198
17790.97 175
17792.23 197
17793.49 209
17794.75 174
17796.01 196
17797.28 160
17798.54 180
17799.80 205
17801.06 191
17802.32 195
17803.58 157
17804.84 182
17806.10 192
17807.37 222
17808.63 192
17809.89 198
17811.15 159
17812.41 192
17813.67 184
17814.93 189
17816.20 161
17817.46 193
17818.72 186
17819.98 196
17821.24 203
17822.50 204
17823.77 177
17825.03 172
17826.29 198
17827.55 194
17828.81 192
17830.08 163
17831.34 183
17832.60 164
17833.86 204
17835.13 169
17836.39 167
17837.65 162
17838.91 191
17840.18 192
17841.44 187
17842.70 181
17843.96 181
17845.23 179
17846.49 186
17847.75 172
17849.01 193
17850.28 194
17851.54 154
17852.80 174
17854.07 169
17855.33 167
17856.59 164
17857.86 173
17859.12 179
17860.38 172
17861.65 183
17862.91 149
17864.17 174
17865.44 152
17866.70 241
17867.96 179
17869.23 186
17870.49 199
17871.75 207
17873.02 205
17874.28 172
17875.54 186
17876.81 227
17878.07 197
17879.34 177
17880.60 180
17881.86 159
17883.13 187
17884.39 190
17885.66 198
17886.92 151
17888.18 181
17889.45 170
17890.71 176
17891.98 176
17893.24 178
17894.51 151
17895.77 189
17897.04 187
17898.30 196
17899.56 156
17900.83 189
17902.09 169
17903.36 192
17904.62 187
17905.89 160
17907.15 216
17908.42 177
17909.68 194
17910.95 172
17912.21 176
17913.48 167
17914.74 184
17916.01 196
17917.27 182
17918.54 198
17919.80 185
17921.07 172
17922.34 170
17923.60 173
17924.87 190
17926.13 199
17927.40 163
17928.66 162
17929.93 173
17931.19 190
17932.46 162
17933.73 176
17934.99 162
17936.26 191
17937.52 159
17938.79 158
17940.06 178
17941.32 164
17942.59 177
17943.85 167
17945.12 170
17946.39 176
17947.65 173
17948.92 167
17950.19 165
17951.45 141
17952.72 181
17953.99 183
17955.25 198
17956.52 194
17957.79 158
17959.05 162
17960.32 157
17961.59 156
17962.85 150
17964.12 190
17965.39 182
17966.65 205
17967.92 177
17969.19 196
17970.45 194
17971.72 199
17972.99 196
17974.26 165
17975.52 180
17976.79 167
17978.06 187
17979.33 171
17980.59 189
17981.86 173
17983.13 186
17984.40 174
17985.66 225
17986.93 174
17988.20 208
17989.47 190
17990.73 187
17992.00 175
17993.27 189
17994.54 186
17995.81 177
17997.07 172
17998.34 201
17999.61 207
18000.88 176
18002.15 194
18003.42 159
18004.68 183
18005.95 156
18007.22 183
18008.49 159
18009.76 166
18011.03 186
18012.30 200
18013.56 193
18014.83 165
18016.10 143
18017.37 193
18018.64 191
18019.91 184
18021.18 180
18022.45 174
18023.71 174
18024.98 204
18026.25 180
18027.52 167
18028.79 195
18030.06 170
18031.33 190
18032.60 154
18033.87 158
18035.14 171
18036.41 188
18037.68 215
18038.95 181
18040.22 181
18041.49 215
18042.76 216
18044.02 167
18045.29 191
18046.56 225
18047.83 219
18049.10 192
18050.37 166
18051.64 204
18052.91 197
18054.18 201
18055.45 165
18056.72 196
18057.99 183
18059.27 173
18060.54 178
18061.81 168
18063.08 189
18064.35 202
18065.62 211
18066.89 205
18068.16 170
18069.43 193
18070.70 204
18071.97 230
18073.24 189
18074.51 169
18075.78 189
18077.05 188
18078.32 180
18079.60 168
18080.87 183
18082.14 188
18083.41 181
18084.68 193
18085.95 196
18087.22 173
18088.49 193
18089.77 187
18091.04 182
18092.31 178
18093.58 183
18094.85 218
18096.12 217
18097.39 206
18098.67 162
18099.94 166
18101.21 167
18102.48 188
18103.75 164
18105.02 180
18106.30 167
18107.57 176
18108.84 187
18110.11 186
18111.38 204
18112.66 196
18113.93 195
18115.20 169
18116.47 211
18117.75 201
18119.02 188
18120.29 173
18121.56 179
18122.84 195
18124.11 198
18125.38 192
18126.65 234
18127.93 176
18129.20 200
18130.47 194
18131.74 200
18133.02 213
18134.29 198
18135.56 180
18136.84 182
18138.11 173
18139.38 185
18140.66 183
18141.93 199
18143.20 189
18144.48 184
18145.75 163
18147.02 174
18148.30 161
18149.57 171
18150.84 183
18152.12 195
18153.39 205
18154.66 191
18155.94 161
18157.21 170
18158.48 175
18159.76 199
18161.03 180
18162.31 220
18163.58 206
18164.85 222
18166.13 179
18167.40 196
18168.68 186
18169.95 194
18171.22 178
18172.50 187
18173.77 181
18175.05 174
18176.32 196
18177.60 230
18178.87 197
18180.15 176
18181.42 189
18182.69 172
18183.97 190
18185.24 194
18186.52 169
18187.79 171
18189.07 176
18190.34 190
18191.62 174
18192.89 167
18194.17 188
18195.44 199
18196.72 206
18197.99 188
18199.27 196
18200.54 191
18201.82 177
18203.09 178
18204.37 202
18205.65 178
18206.92 208
18208.20 228
18209.47 178
18210.75 153
18212.02 183
18213.30 221
18214.57 178
18215.85 184
18217.13 195
18218.40 217
18219.68 179
18220.95 200
18222.23 168
18223.51 173
18224.78 167
18226.06 197
18227.33 204
18228.61 199
18229.89 188
18231.16 186
18232.44 175
18233.72 166
18234.99 186
18236.27 185
18237.55 176
18238.82 176
18240.10 179
18241.38 188
18242.65 179
18243.93 173
18245.21 189
18246.48 194
18247.76 175
18249.04 163
18250.31 166
18251.59 202
18252.87 168
18254.15 177
18255.42 178
18256.70 186
18257.98 183
18259.25 175
18260.53 176
18261.81 186
18263.09 159
18264.36 158
18265.64 185
18266.92 173
18268.20 165
18269.47 198
18270.75 192
18272.03 181
18273.31 176
18274.59 195
18275.86 204
18277.14 182
18278.42 179
18279.70 208
18280.98 188
18282.25 189
18283.53 185
18284.81 221
18286.09 198
18287.37 194
18288.64 211
18289.92 188
18291.20 190
18292.48 181
18293.76 173
18295.04 171
18296.32 173
18297.59 192
18298.87 178
18300.15 185
18301.43 205
18302.71 198
18303.99 187
18305.27 176
18306.55 183
18307.83 175
18309.10 194
18310.38 184
18311.66 184
18312.94 191
18314.22 175
18315.50 187
18316.78 175
18318.06 171
18319.34 186
18320.62 181
18321.90 174
18323.18 176
18324.46 168
18325.74 185
18327.02 171
18328.30 176
18329.58 147
18330.86 192
18332.14 191
18333.41 195
18334.69 164
18335.97 160
18337.25 189
18338.54 181
18339.82 177
18341.10 157
18342.38 199
18343.66 190
18344.94 173
18346.22 179
18347.50 174
18348.78 181
18350.06 187
18351.34 177
18352.62 160
18353.90 196
18355.18 182
18356.46 183
18357.74 244
18359.02 168
18360.30 166
18361.58 186
18362.87 166
18364.15 190
18365.43 191
18366.71 195
18367.99 204
18369.27 196
18370.55 177
18371.83 198
18373.11 223
18374.40 185
18375.68 173
18376.96 180
18378.24 178
18379.52 206
18380.80 201
18382.08 205
18383.37 181
18384.65 167
18385.93 172
18387.21 178
18388.49 179
18389.78 162
18391.06 147
18392.34 161
18393.62 156
18394.90 181
18396.19 189
18397.47 176
18398.75 161
18400.03 161
18401.31 186
18402.60 179
18403.88 176
18405.16 198
18406.44 172
18407.73 205
18409.01 192
18410.29 187
18411.57 180
18412.86 171
18414.14 172
18415.42 178
18416.71 189
18417.99 177
18419.27 183
18420.55 199
18421.84 172
18423.12 157
18424.40 184
18425.69 186
18426.97 196
18428.25 196
18429.54 192
18430.82 180
18432.10 168
18433.39 175
18434.67 171
18435.95 173
18437.24 185
18438.52 172
18439.80 169
18441.09 160
18442.37 150
18443.66 182
18444.94 169
18446.22 185
18447.51 153
18448.79 176
18450.08 207
18451.36 169
18452.64 150
18453.93 166
18455.21 180
18456.50 188
18457.78 175
18459.06 171
18460.35 176
18461.63 189
18462.92 188
18464.20 194
18465.49 206
18466.77 150
18468.06 213
18469.34 196
18470.63 166
18471.91 172
18473.19 187
18474.48 192
18475.76 165
18477.05 177
18478.33 194
18479.62 180
18480.90 198
18482.19 178
18483.47 180
18484.76 177
18486.05 164
18487.33 175
18488.62 186
18489.90 164
18491.19 187
18492.47 200
18493.76 181
18495.04 170
18496.33 168
18497.61 190
18498.90 185
18500.19 186
18501.47 169
18502.76 161
18504.04 205
18505.33 195
18506.62 164
18507.90 186
18509.19 180
18510.47 183
18511.76 174
18513.05 185
18514.33 150
18515.62 171
18516.90 163
18518.19 178
18519.48 174
18520.76 155
18522.05 209
18523.34 185
18524.62 181
18525.91 186
18527.20 181
18528.48 183
18529.77 181
18531.06 158
18532.34 168
18533.63 188
18534.92 168
18536.21 172
18537.49 175
18538.78 185
18540.07 161
18541.35 190
18542.64 200
18543.93 152
18545.22 167
18546.50 211
18547.79 168
18549.08 192
18550.37 161
18551.65 217
18552.94 215
18554.23 194
18555.52 199
18556.80 166
18558.09 166
18559.38 204
18560.67 205
18561.95 195
18563.24 183
18564.53 205
18565.82 183
18567.11 148
18568.39 160
18569.68 181
18570.97 192
18572.26 180
18573.55 206
18574.84 182
18576.12 181
18577.41 206
18578.70 195
18579.99 177
18581.28 184
18582.57 188
18583.86 182
18585.14 193
18586.43 183
18587.72 194
18589.01 197
18590.30 191
18591.59 175
18592.88 181
18594.17 201
18595.46 166
18596.74 206
18598.03 176
18599.32 200
18600.61 193
18601.90 180
18603.19 159
18604.48 204
18605.77 157
18607.06 160
18608.35 196
18609.64 201
18610.93 190
18612.22 204
18613.51 201
18614.80 205
18616.09 185
18617.38 180
18618.67 172
18619.96 177
18621.25 191
18622.54 173
18623.83 173
18625.12 183
18626.41 197
18627.70 173
18628.99 176
18630.28 183
18631.57 176
18632.86 193
18634.15 182
18635.44 213
18636.73 187
18638.02 179
18639.31 164
18640.60 171
18641.89 148
18643.18 191
18644.47 163
18645.76 187
18647.06 185
18648.35 170
18649.64 167
18650.93 161
18652.22 175
18653.51 160
18654.80 183
18656.09 193
18657.38 186
18658.68 166
18659.97 185
18661.26 182
18662.55 172
18663.84 193
18665.13 186
18666.42 158
18667.72 186
18669.01 215
18670.30 166
18671.59 157
18672.88 166
18674.17 167
18675.47 151
18676.76 196
18678.05 175
18679.34 164
18680.63 165
18681.93 190
18683.22 169
18684.51 177
18685.80 194
18687.09 187
18688.39 171
18689.68 178
18690.97 158
18692.26 168
18693.56 163
18694.85 165
18696.14 159
18697.43 183
18698.73 173
18700.02 183
18701.31 162
18702.60 155
18703.90 177
18705.19 185
18706.48 154
18707.78 183
18709.07 171
18710.36 171
18711.66 182
18712.95 157
18714.24 168
18715.54 174
18716.83 197
18718.12 179
18719.42 161
18720.71 176
18722.00 179
18723.30 186
18724.59 199
18725.88 175
18727.18 202
18728.47 169
18729.76 169
18731.06 169
18732.35 194
18733.65 170
18734.94 219
18736.23 227
18737.53 174
18738.82 188
18740.12 175
18741.41 154
18742.70 166
18744.00 177
18745.29 163
18746.59 166
18747.88 164
18749.18 170
18750.47 172
18751.76 170
18753.06 198
18754.35 172
18755.65 185
18756.94 172
18758.24 187
18759.53 225
18760.83 146
18762.12 162
18763.42 160
18764.71 164
18766.01 187
18767.30 165
18768.60 173
18769.89 156
18771.19 164
18772.48 203
18773.78 177
18775.07 164
18776.37 172
18777.66 181
18778.96 159
18780.25 150
18781.55 158
18782.85 194
18784.14 191
18785.44 164
18786.73 179
18788.03 213
18789.32 191
18790.62 176
18791.92 174
18793.21 184
18794.51 176
18795.80 161
18797.10 189
18798.40 170
18799.69 163
18800.99 149
18802.28 195
18803.58 140
18804.88 136
18806.17 174
18807.47 193
18808.77 210
18810.06 145
18811.36 174
18812.66 193
18813.95 198
18815.25 198
18816.55 177
18817.84 152
18819.14 157
18820.44 190
18821.73 207
18823.03 166
18824.33 153
18825.62 184
18826.92 192
18828.22 191
18829.52 141
18830.81 170
18832.11 173
18833.41 162
18834.71 194
18836.00 160
18837.30 166
18838.60 175
18839.90 186
18841.19 174
18842.49 151
18843.79 170
18845.09 175
18846.38 176
18847.68 158
18848.98 187
18850.28 187
18851.58 178
18852.87 177
18854.17 184
18855.47 178
18856.77 179
18858.07 193
18859.36 153
18860.66 155
18861.96 147
18863.26 149
18864.56 180
18865.86 173
18867.15 161
18868.45 162
18869.75 178
18871.05 162
18872.35 165
18873.65 151
18874.95 166
18876.24 179
18877.54 174
18878.84 167
18880.14 164
18881.44 166
18882.74 156
18884.04 205
18885.34 168
18886.64 182
18887.94 183
18889.24 184
18890.53 176
18891.83 176
18893.13 185
18894.43 183
18895.73 155
18897.03 185
18898.33 201
18899.63 182
18900.93 182
18902.23 176
18903.53 191
18904.83 181
18906.13 176
18907.43 161
18908.73 177
18910.03 164
18911.33 175
18912.63 177
18913.93 169
18915.23 164
18916.53 169
18917.83 183
18919.13 186
18920.43 186
18921.73 155
18923.03 162
18924.33 163
18925.63 179
18926.93 188
18928.23 173
18929.53 161
18930.84 180
18932.14 149
18933.44 178
18934.74 168
18936.04 184
18937.34 182
18938.64 192
18939.94 199
18941.24 166
18942.54 162
18943.84 170
18945.15 190
18946.45 178
18947.75 168
18949.05 189
18950.35 201
18951.65 151
18952.95 159
18954.26 150
18955.56 166
18956.86 154
18958.16 187
18959.46 177
18960.76 144
18962.07 159
18963.37 152
18964.67 156
18965.97 147
18967.27 154
18968.57 170
18969.88 177
18971.18 151
18972.48 165
18973.78 155
18975.09 171
18976.39 161
18977.69 171
18978.99 162
18980.29 178
18981.60 150
18982.90 174
18984.20 183
18985.50 163
18986.81 176
18988.11 160
18989.41 176
18990.72 184
18992.02 152
18993.32 192
18994.62 187
18995.93 165
18997.23 157
18998.53 163
18999.84 143
19001.14 154
19002.44 152
19003.75 137
19005.05 175
19006.35 170
19007.66 167
19008.96 167
19010.26 170
19011.57 164
19012.87 175
19014.17 192
19015.48 184
19016.78 173
19018.08 147
19019.39 203
19020.69 189
19021.99 179
19023.30 163
19024.60 176
19025.91 155
19027.21 166
19028.51 168
19029.82 143
19031.12 157
19032.43 180
19033.73 193
19035.04 147
19036.34 165
19037.64 200
19038.95 183
19040.25 170
19041.56 159
19042.86 160
19044.17 188
19045.47 169
19046.78 174
19048.08 144
19049.39 182
19050.69 166
19052.00 155
19053.30 151
19054.61 146
19055.91 158
19057.22 186
19058.52 179
19059.83 179
19061.13 185
19062.44 154
19063.74 185
19065.05 147
19066.35 184
19067.66 163
19068.96 166
19070.27 168
19071.57 133
19072.88 141
19074.18 175
19075.49 160
19076.80 157
19078.10 149
19079.41 146
19080.71 166
19082.02 162
19083.33 153
19084.63 168
19085.94 164
19087.24 178
19088.55 191
19089.86 164
19091.16 164
19092.47 172
19093.77 172
19095.08 145
19096.39 143
19097.69 159
19099.00 160
19100.31 182
19101.61 179
19102.92 142
19104.23 177
19105.53 187
19106.84 181
19108.15 143
19109.45 172
19110.76 178
19112.07 174
19113.37 160
19114.68 174
19115.99 172
19117.30 174
19118.60 150
19119.91 161
19121.22 168
19122.52 170
19123.83 178
19125.14 188
19126.45 198
19127.75 183
19129.06 182
19130.37 182
19131.68 186
19132.98 154
19134.29 159
19135.60 147
19136.91 151
19138.22 169
19139.52 167
19140.83 169
19142.14 188
19143.45 149
19144.76 182
19146.06 182
19147.37 181
19148.68 151
19149.99 162
19151.30 165
19152.60 158
19153.91 161
19155.22 179
19156.53 180
19157.84 177
19159.15 179
19160.46 166
19161.76 166
19163.07 170
19164.38 187
19165.69 175
19167.00 159
19168.31 181
19169.62 164
19170.93 181
19172.23 191
19173.54 187
19174.85 177
19176.16 160
19177.47 173
19178.78 149
19180.09 174
19181.40 154
19182.71 177
19184.02 159
19185.33 156
19186.64 180
19187.95 160
19189.26 154
19190.57 151
19191.87 167
19193.18 181
19194.49 159
19195.80 165
19197.11 169
19198.42 172
19199.73 167
19201.04 152
19202.35 197
19203.66 173
19204.97 154
19206.28 154
19207.59 164
19208.90 168
19210.21 148
19211.53 169
19212.84 140
19214.15 144
19215.46 187
19216.77 218
19218.08 152
19219.39 150
19220.70 139
19222.01 175
19223.32 197
19224.63 166
19225.94 165
19227.25 179
19228.56 156
19229.87 164
19231.19 159
19232.50 177
19233.81 179
19235.12 146
19236.43 165
19237.74 142
19239.05 173
19240.36 198
19241.68 173
19242.99 155
19244.30 175
19245.61 158
19246.92 176
19248.23 163
19249.54 143
19250.86 133
19252.17 165
19253.48 167
19254.79 159
19256.10 165
19257.42 164
19258.73 167
19260.04 178
19261.35 155
19262.66 164
19263.98 170
19265.29 173
19266.60 165
19267.91 149
19269.22 158
19270.54 181
19271.85 181
19273.16 171
19274.47 171
19275.79 157
19277.10 160
19278.41 159
19279.72 162
19281.04 155
19282.35 153
19283.66 154
19284.98 155
19286.29 140
19287.60 149
19288.91 169
19290.23 162
19291.54 173
19292.85 163
19294.17 181
19295.48 179
19296.79 194
19298.11 175
19299.42 152
19300.73 182
19302.05 183
19303.36 174
19304.67 136
19305.99 144
19307.30 151
19308.61 182
19309.93 197
19311.24 167
19312.56 161
19313.87 157
19315.18 165
19316.50 150
19317.81 139
19319.13 144
19320.44 153
19321.75 150
19323.07 148
19324.38 164
19325.70 157
19327.01 187
19328.32 179
19329.64 161
19330.95 174
19332.27 152
19333.58 149
19334.90 188
19336.21 138
19337.53 175
19338.84 177
19340.16 163
19341.47 160
19342.79 155
19344.10 157
19345.42 151
19346.73 133
19348.05 158
19349.36 161
19350.68 166
19351.99 143
19353.31 144
19354.62 145
19355.94 143
19357.25 144
19358.57 160
19359.88 160
19361.20 158
19362.51 173
19363.83 151
19365.14 151
19366.46 139
19367.78 147
19369.09 164
19370.41 181
19371.72 166
19373.04 166
19374.35 143
19375.67 145
19376.99 170
19378.30 156
19379.62 148
19380.93 151
19382.25 158
19383.57 164
19384.88 135
19386.20 131
19387.52 156
19388.83 155
19390.15 157
19391.47 130
19392.78 177
19394.10 147
19395.42 163
19396.73 159
19398.05 147
19399.37 136
19400.68 166
19402.00 153
19403.32 164
19404.63 180
19405.95 186
19407.27 163
19408.58 149
19409.90 190
19411.22 143
19412.54 147
19413.85 139
19415.17 148
19416.49 180
19417.80 163
19419.12 162
19420.44 147
19421.76 152
19423.07 154
19424.39 159
19425.71 141
19427.03 160
19428.35 139
19429.66 162
19430.98 168
19432.30 190
19433.62 185
19434.93 157
19436.25 167
19437.57 152
19438.89 163
19440.21 161
19441.53 170
19442.84 161
19444.16 151
19445.48 147
19446.80 166
19448.12 193
19449.44 156
19450.75 154
19452.07 179
19453.39 167
19454.71 172
19456.03 172
19457.35 162
19458.67 187
19459.98 194
19461.30 200
19462.62 178
19463.94 151
19465.26 139
19466.58 152
19467.90 168
19469.22 180
19470.54 147
19471.86 171
19473.18 173
19474.49 161
19475.81 183
19477.13 174
19478.45 164
19479.77 163
19481.09 149
19482.41 118
19483.73 141
19485.05 144
19486.37 164
19487.69 142
19489.01 160
19490.33 172
19491.65 193
19492.97 170
19494.29 194
19495.61 202
19496.93 176
19498.25 151
19499.57 152
19500.89 143
19502.21 144
19503.53 168
19504.85 186
19506.17 171
19507.49 156
19508.81 149
19510.13 134
19511.45 138
19512.77 171
19514.09 148
19515.42 178
19516.74 143
19518.06 148
19519.38 150
19520.70 195
19522.02 179
19523.34 169
19524.66 164
19525.98 151
19527.30 141
19528.62 157
19529.95 168
19531.27 188
19532.59 156
19533.91 139
19535.23 155
19536.55 139
19537.87 153
19539.20 140
19540.52 174
19541.84 154
19543.16 158
19544.48 151
19545.80 164
19547.13 144
19548.45 148
19549.77 162
19551.09 155
19552.41 150
19553.74 171
19555.06 146
19556.38 190
19557.70 164
19559.02 190
19560.35 175
19561.67 177
19562.99 184
19564.31 178
19565.64 157
19566.96 161
19568.28 165
19569.60 148
19570.93 156
19572.25 160
19573.57 150
19574.89 138
19576.22 177
19577.54 175
19578.86 161
19580.18 159
19581.51 152
19582.83 162
19584.15 195
19585.48 150
19586.80 170
19588.12 141
19589.45 125
19590.77 173
19592.09 160
19593.42 153
19594.74 137
19596.06 164
19597.39 179
19598.71 176
19600.03 162
19601.36 163
19602.68 183
19604.00 175
19605.33 159
19606.65 150
19607.98 149
19609.30 161
19610.62 165
19611.95 186
19613.27 168
19614.60 146
19615.92 121
19617.24 154
19618.57 157
19619.89 176
19621.22 178
19622.54 158
19623.87 162
19625.19 171
19626.51 153
19627.84 171
19629.16 170
19630.49 185
19631.81 183
19633.14 153
19634.46 187
19635.79 187
19637.11 141
19638.44 128
19639.76 136
19641.09 169
19642.41 143
19643.74 142
19645.06 145
19646.39 163
19647.71 150
19649.04 164
19650.36 160
19651.69 128
19653.01 173
19654.34 164
19655.66 138
19656.99 145
19658.32 151
19659.64 175
19660.97 182
19662.29 170
19663.62 153
19664.94 162
19666.27 157
19667.60 152
19668.92 173
19670.25 172
19671.57 177
19672.90 153
19674.23 149
19675.55 152
19676.88 146
19678.20 166
19679.53 151
19680.86 140
19682.18 130
19683.51 137
19684.84 147
19686.16 151
19687.49 161
19688.82 158
19690.14 163
19691.47 144
19692.80 153
19694.12 158
19695.45 130
19696.78 139
19698.10 157
19699.43 160
19700.76 149
19702.08 137
19703.41 126
19704.74 149
19706.07 127
19707.39 133
19708.72 146
19710.05 157
19711.37 162
19712.70 172
19714.03 154
19715.36 159
19716.68 151
19718.01 155
19719.34 146
19720.67 137
19721.99 140
19723.32 161
19724.65 165
19725.98 154
19727.31 155
19728.63 159
19729.96 170
19731.29 168
19732.62 162
19733.95 156
19735.27 156
19736.60 218
19737.93 170
19739.26 155
19740.59 155
19741.92 176
19743.24 187
19744.57 148
19745.90 142
19747.23 143
19748.56 186
19749.89 157
19751.22 156
19752.54 186
19753.87 163
19755.20 182
19756.53 163
19757.86 178
19759.19 151
19760.52 159
19761.85 173
19763.18 149
19764.50 114
19765.83 145
19767.16 170
19768.49 197
19769.82 163
19771.15 184
19772.48 184
19773.81 151
19775.14 178
19776.47 156
19777.80 175
19779.13 148
19780.46 152
19781.79 144
19783.12 137
19784.45 155
19785.78 157
19787.11 161
19788.44 152
19789.77 174
19791.10 168
19792.43 147
19793.76 162
19795.09 157
19796.42 158
19797.75 164
19799.08 175
19800.41 172
19801.74 154
19803.07 151
19804.40 157
19805.73 149
19807.06 156
19808.39 140
19809.72 136
19811.05 149
19812.38 155
19813.71 157
19815.05 163
19816.38 162
19817.71 147
19819.04 171
19820.37 164
19821.70 145
19823.03 167
19824.36 148
19825.69 162
19827.03 143
19828.36 132
19829.69 160
19831.02 165
19832.35 143
19833.68 141
19835.01 153
19836.35 166
19837.68 173
19839.01 162
19840.34 154
19841.67 142
19843.00 162
19844.34 150
19845.67 145
19847.00 143
19848.33 150
19849.66 157
19851.00 170
19852.33 166
19853.66 159
19854.99 162
19856.32 142
19857.66 143
19858.99 163
19860.32 152
19861.65 150
19862.99 143
19864.32 150
19865.65 157
19866.98 167
19868.32 146
19869.65 140
19870.98 167
19872.31 165
19873.65 164
19874.98 161
19876.31 142
19877.65 135
19878.98 159
19880.31 162
19881.65 149
19882.98 144
19884.31 175
19885.64 167
19886.98 163
19888.31 154
19889.64 147
19890.98 174
19892.31 152
19893.64 187
19894.98 156
19896.31 169
19897.65 158
19898.98 183
19900.31 159
19901.65 149
19902.98 151
19904.31 167
19905.65 168
19906.98 156
19908.32 160
19909.65 153
19910.98 167
19912.32 147
19913.65 177
19914.99 174
19916.32 186
19917.66 138
19918.99 131
19920.32 155
19921.66 149
19922.99 151
19924.33 162
19925.66 161
19927.00 165
19928.33 199
19929.67 166
19931.00 148
19932.34 138
19933.67 152
19935.01 147
19936.34 146
19937.68 139
19939.01 162
19940.35 156
19941.68 164
19943.02 138
19944.35 133
19945.69 164
19947.02 164
19948.36 184
19949.69 140
19951.03 161
19952.36 175
19953.70 167
19955.03 162
19956.37 140
19957.71 137
19959.04 187
19960.38 187
19961.71 192
19963.05 135
19964.38 164
19965.72 174
19967.06 168
19968.39 163
19969.73 167
19971.06 144
19972.40 161
19973.74 171
19975.07 147
19976.41 150
19977.75 148
19979.08 174
19980.42 173
19981.75 188
19983.09 171
19984.43 167
19985.76 149
19987.10 163
19988.44 178
19989.77 174
19991.11 192
19992.45 160
19993.78 160
19995.12 170
19996.46 185
19997.80 157
19999.13 172
20000.47 158
20001.81 187
20003.14 178
20004.48 173
20005.82 164
20007.16 177
20008.49 147
20009.83 169
20011.17 138
20012.51 166
20013.84 180
20015.18 160
20016.52 191
20017.86 158
20019.19 184
20020.53 190
20021.87 173
20023.21 156
20024.55 157
20025.88 137
20027.22 122
20028.56 146
20029.90 188
20031.24 162
20032.57 147
20033.91 168
20035.25 169
20036.59 168
20037.93 161
20039.26 162
20040.60 161
20041.94 176
20043.28 154
20044.62 173
20045.96 174
20047.30 161
20048.63 177
20049.97 161
20051.31 153
20052.65 170
20053.99 166
20055.33 159
20056.67 143
20058.01 169
20059.35 170
20060.69 176
20062.02 153
20063.36 138
20064.70 183
20066.04 145
20067.38 153
20068.72 152
20070.06 164
20071.40 163
20072.74 205
20074.08 196
20075.42 155
20076.76 135
20078.10 152
20079.44 198
20080.78 172
20082.12 134
20083.46 170
20084.80 179
20086.14 167
20087.48 156
20088.82 165
20090.16 174
20091.50 173
20092.84 174
20094.18 155
20095.52 167
20096.86 170
20098.20 172
20099.54 186
20100.88 159
20102.22 200
20103.56 181
20104.90 171
20106.24 152
20107.58 157
20108.92 179
20110.26 171
20111.60 206
20112.95 165
20114.29 157
20115.63 147
20116.97 144
20118.31 138
20119.65 175
20120.99 163
20122.33 152
20123.67 137
20125.02 157
20126.36 138
20127.70 183
20129.04 164
20130.38 151
20131.72 168
20133.06 133
20134.41 169
20135.75 177
