# Supplementary material for: MALDI-TOF MS typing enables the classification of brewing yeasts of the genus Saccharomyces to major beer styles
Source: PLoS One. 2017 Aug 9;12(8):e0181694. doi: 10.1371/journal.pone.0181694 (PMC5549903; doi:10.1371/journal.pone.0181694)
Supplement: S12 File — The directory includes 90 raw files and was zipped to “.zip”; the folder has three strains with 30 spectra per strain; S1 Text explains the raw files with an example and Table 1 represents the yeast strains used within the experiment. (ZIP) [file pone.0181694.s015.zip › 34-36/30624-PI105-Dias-Dias-Dias-YPG-18h-E-E_2015-08-18__0_B7_1.dat]

1999.93 1856
2000.35 1772
2000.77 2124
2001.19 1918
2001.61 2063
2002.03 2189
2002.46 2028
2002.88 1967
2003.30 2046
2003.72 2052
2004.14 2189
2004.57 2215
2004.99 2057
2005.41 1982
2005.83 1882
2006.25 1858
2006.68 1975
2007.10 1975
2007.52 2010
2007.94 1952
2008.37 1940
2008.79 1892
2009.21 2038
2009.63 2109
2010.06 1858
2010.48 1965
2010.90 1849
2011.32 1917
2011.75 1875
2012.17 1957
2012.59 1915
2013.02 1960
2013.44 1949
2013.86 1888
2014.29 1850
2014.71 1948
2015.13 1931
2015.55 1893
2015.98 1922
2016.40 1751
2016.82 1713
2017.25 1914
2017.67 1883
2018.10 1675
2018.52 1704
2018.94 1808
2019.37 1967
2019.79 2268
2020.21 2167
2020.64 2208
2021.06 2080
2021.48 2249
2021.91 2155
2022.33 2103
2022.76 2005
2023.18 2097
2023.60 1975
2024.03 2025
2024.45 2096
2024.88 1876
2025.30 1766
2025.73 1767
2026.15 1796
2026.57 1717
2027.00 1823
2027.42 1779
2027.85 1717
2028.27 1667
2028.70 1794
2029.12 1665
2029.55 1606
2029.97 1680
2030.40 1668
2030.82 1572
2031.24 1748
2031.67 1571
2032.09 1554
2032.52 1708
2032.94 1696
2033.37 1697
2033.79 1628
2034.22 1735
2034.65 1889
2035.07 1832
2035.50 1857
2035.92 1794
2036.35 1723
2036.77 1896
2037.20 1870
2037.62 1800
2038.05 1713
2038.47 1886
2038.90 1800
2039.33 1720
2039.75 1924
2040.18 2131
2040.60 1949
2041.03 1937
2041.45 2086
2041.88 1957
2042.31 1910
2042.73 1965
2043.16 1978
2043.58 1940
2044.01 2029
2044.44 2120
2044.86 2054
2045.29 2101
2045.72 2135
2046.14 2022
2046.57 2019
2047.00 1866
2047.42 1875
2047.85 1880
2048.28 1761
2048.70 1917
2049.13 2013
2049.56 1990
2049.98 1817
2050.41 1686
2050.84 1778
2051.26 1821
2051.69 1753
2052.12 1717
2052.54 1918
2052.97 1852
2053.40 1780
2053.83 1859
2054.25 1927
2054.68 1843
2055.11 1839
2055.53 1831
2055.96 1800
2056.39 1893
2056.82 1771
2057.24 1970
2057.67 2006
2058.10 1920
2058.53 2083
2058.96 1844
2059.38 1892
2059.81 1776
2060.24 1647
2060.67 1809
2061.10 1912
2061.52 1849
2061.95 1719
2062.38 1748
2062.81 1956
2063.24 1967
2063.66 2032
2064.09 1921
2064.52 1873
2064.95 2044
2065.38 2221
2065.81 2076
2066.23 2153
2066.66 2450
2067.09 2420
2067.52 2349
2067.95 2450
2068.38 2158
2068.81 2267
2069.23 2178
2069.66 2189
2070.09 2342
2070.52 2070
2070.95 1791
2071.38 1720
2071.81 1960
2072.24 1975
2072.67 1841
2073.10 1776
2073.53 1805
2073.95 1805
2074.38 1917
2074.81 1857
2075.24 1896
2075.67 1729
2076.10 1633
2076.53 1766
2076.96 1656
2077.39 1583
2077.82 1757
2078.25 1693
2078.68 1804
2079.11 2019
2079.54 1899
2079.97 2031
2080.40 1964
2080.83 1871
2081.26 2076
2081.69 2213
2082.12 2172
2082.55 2233
2082.98 2159
2083.41 2114
2083.84 1948
2084.27 1798
2084.70 2009
2085.13 2061
2085.56 2110
2085.99 1952
2086.42 2018
2086.85 1928
2087.29 1906
2087.72 1835
2088.15 1881
2088.58 1919
2089.01 1830
2089.44 1868
2089.87 1778
2090.30 1842
2090.73 1758
2091.16 1729
2091.59 1783
2092.03 1836
2092.46 1702
2092.89 1982
2093.32 1924
2093.75 2033
2094.18 1959
2094.61 2023
2095.05 1997
2095.48 2136
2095.91 2065
2096.34 2039
2096.77 2034
2097.20 2213
2097.63 2111
2098.07 1983
2098.50 1863
2098.93 1868
2099.36 1873
2099.79 1873
2100.23 1629
2100.66 1657
2101.09 1794
2101.52 1778
2101.95 1577
2102.39 1590
2102.82 1736
2103.25 1744
2103.68 1666
2104.12 1838
2104.55 1591
2104.98 1678
2105.41 1889
2105.85 1894
2106.28 1837
2106.71 1873
2107.14 1727
2107.58 1707
2108.01 1614
2108.44 1827
2108.88 1892
2109.31 2003
2109.74 1948
2110.18 1894
2110.61 1877
2111.04 2001
2111.47 1889
2111.91 1781
2112.34 1875
2112.77 1822
2113.21 1901
2113.64 1927
2114.07 2005
2114.51 2123
2114.94 1994
2115.37 1916
2115.81 1702
2116.24 1714
2116.68 1754
2117.11 1624
2117.54 1543
2117.98 1684
2118.41 1692
2118.85 1591
2119.28 1520
2119.71 1504
2120.15 1675
2120.58 1539
2121.02 1756
2121.45 1680
2121.88 1659
2122.32 1765
2122.75 1806
2123.19 1774
2123.62 1696
2124.06 1718
2124.49 1880
2124.92 1794
2125.36 1858
2125.79 1844
2126.23 1752
2126.66 1566
2127.10 1689
2127.53 1710
2127.97 1694
2128.40 1761
2128.84 1606
2129.27 1694
2129.71 1717
2130.14 1923
2130.58 1929
2131.01 1858
2131.45 1884
2131.88 1897
2132.32 1803
2132.75 1801
2133.19 1788
2133.63 1797
2134.06 1919
2134.50 1974
2134.93 1921
2135.37 1829
2135.80 1829
2136.24 1839
2136.67 1757
2137.11 1770
2137.55 1757
2137.98 1831
2138.42 1768
2138.85 1839
2139.29 1876
2139.73 1776
2140.16 1930
2140.60 2097
2141.03 1899
2141.47 1802
2141.91 1729
2142.34 1609
2142.78 1696
2143.22 1726
2143.65 1811
2144.09 1708
2144.53 1737
2144.96 1727
2145.40 1666
2145.84 1599
2146.27 1732
2146.71 1705
2147.15 1771
2147.58 1732
2148.02 1704
2148.46 1764
2148.89 1895
2149.33 1817
2149.77 1834
2150.21 1787
2150.64 1999
2151.08 2174
2151.52 2279
2151.95 2429
2152.39 2243
2152.83 2246
2153.27 2340
2153.70 2497
2154.14 2403
2154.58 2174
2155.02 1926
2155.45 2017
2155.89 2072
2156.33 1889
2156.77 1819
2157.21 1934
2157.64 2026
2158.08 1888
2158.52 1697
2158.96 1835
2159.40 1927
2159.83 1872
2160.27 1744
2160.71 1783
2161.15 1838
2161.59 1977
2162.02 1921
2162.46 1771
2162.90 1883
2163.34 1767
2163.78 1748
2164.22 1941
2164.66 1929
2165.09 1769
2165.53 1890
2165.97 1794
2166.41 1820
2166.85 1758
2167.29 1836
2167.73 1941
2168.17 1988
2168.60 1979
2169.04 2016
2169.48 1913
2169.92 1899
2170.36 1876
2170.80 1942
2171.24 1919
2171.68 2136
2172.12 2222
2172.56 2123
2173.00 2093
2173.44 2190
2173.88 2318
2174.32 2163
2174.76 2224
2175.20 2360
2175.64 2177
2176.07 2261
2176.51 2300
2176.95 2164
2177.39 2186
2177.83 2273
2178.27 2436
2178.71 2457
2179.15 2166
2179.59 2244
2180.03 2173
2180.47 2186
2180.92 2181
2181.36 2238
2181.80 2138
2182.24 2092
2182.68 2321
2183.12 2114
2183.56 2007
2184.00 1885
2184.44 1895
2184.88 1934
2185.32 1872
2185.76 1852
2186.20 1869
2186.64 1800
2187.08 1732
2187.52 1791
2187.97 1964
2188.41 1923
2188.85 1899
2189.29 1995
2189.73 2212
2190.17 2199
2190.61 2137
2191.05 2230
2191.49 2419
2191.94 2296
2192.38 2240
2192.82 2233
2193.26 2108
2193.70 2084
2194.14 2183
2194.58 2192
2195.03 2057
2195.47 2159
2195.91 2238
2196.35 2294
2196.79 2067
2197.24 2265
2197.68 2259
2198.12 2259
2198.56 2135
2199.00 2268
2199.45 2194
2199.89 2173
2200.33 2171
2200.77 2096
2201.21 1974
2201.66 1875
2202.10 1950
2202.54 2201
2202.98 1932
2203.43 1862
2203.87 1925
2204.31 1847
2204.75 1752
2205.20 2058
2205.64 1872
2206.08 2024
2206.53 2272
2206.97 2168
2207.41 1992
2207.85 1879
2208.30 1993
2208.74 2105
2209.18 2179
2209.63 2260
2210.07 2246
2210.51 2048
2210.96 2273
2211.40 2338
2211.84 2150
2212.29 2083
2212.73 2048
2213.17 2041
2213.62 2249
2214.06 2103
2214.50 2021
2214.95 2021
2215.39 2113
2215.84 2155
2216.28 2116
2216.72 2132
2217.17 2075
2217.61 1995
2218.05 1845
2218.50 1755
2218.94 1865
2219.39 1865
2219.83 1740
2220.28 1751
2220.72 2103
2221.16 2039
2221.61 1826
2222.05 1920
2222.50 1937
2222.94 1864
2223.39 2212
2223.83 2304
2224.28 2472
2224.72 2634
2225.16 2797
2225.61 2924
2226.05 3334
2226.50 3406
2226.94 3184
2227.39 3335
2227.83 3107
2228.28 3182
2228.72 3098
2229.17 2910
2229.61 2685
2230.06 2725
2230.50 3040
2230.95 2628
2231.40 2423
2231.84 2603
2232.29 2549
2232.73 2376
2233.18 2344
2233.62 2424
2234.07 2550
2234.51 2402
2234.96 2449
2235.41 2442
2235.85 2434
2236.30 2394
2236.74 2483
2237.19 2423
2237.63 2439
2238.08 2350
2238.53 2357
2238.97 2465
2239.42 2347
2239.86 2518
2240.31 2511
2240.76 2357
2241.20 2337
2241.65 2433
2242.10 2386
2242.54 2328
2242.99 2260
2243.44 2182
2243.88 2006
2244.33 1847
2244.78 1995
2245.22 1995
2245.67 2013
2246.12 1964
2246.56 1886
2247.01 1911
2247.46 1889
2247.90 1996
2248.35 1850
2248.80 1808
2249.24 1863
2249.69 1924
2250.14 1941
2250.59 2086
2251.03 1933
2251.48 1825
2251.93 1782
2252.38 1956
2252.82 1842
2253.27 1891
2253.72 1930
2254.17 1887
2254.61 1870
2255.06 1903
2255.51 1971
2255.96 2004
2256.40 1933
2256.85 2071
2257.30 1822
2257.75 1794
2258.20 1821
2258.64 1821
2259.09 1798
2259.54 1837
2259.99 1779
2260.44 1813
2260.88 1950
2261.33 1948
2261.78 1922
2262.23 2056
2262.68 2323
2263.13 2305
2263.58 2471
2264.02 2517
2264.47 2443
2264.92 2691
2265.37 2763
2265.82 2764
2266.27 2664
2266.72 2542
2267.17 2507
2267.61 2520
2268.06 2601
2268.51 2663
2268.96 2396
2269.41 2330
2269.86 2331
2270.31 2374
2270.76 2256
2271.21 2409
2271.66 2386
2272.11 2433
2272.56 2458
2273.00 2419
2273.45 2457
2273.90 2350
2274.35 2544
2274.80 2327
2275.25 2235
2275.70 2098
2276.15 2106
2276.60 1962
2277.05 2057
2277.50 2050
2277.95 1996
2278.40 2054
2278.85 1985
2279.30 1853
2279.75 2019
2280.20 2092
2280.65 1965
2281.10 2077
2281.55 2213
2282.00 2377
2282.45 2561
2282.90 2445
2283.35 2653
2283.81 2799
2284.26 2620
2284.71 2832
2285.16 2693
2285.61 2601
2286.06 2486
2286.51 2629
2286.96 2482
2287.41 2502
2287.86 2309
2288.31 2245
2288.76 2354
2289.22 2623
2289.67 2340
2290.12 2569
2290.57 2660
2291.02 2773
2291.47 2879
2291.92 2988
2292.37 3423
2292.83 3533
2293.28 3754
2293.73 3917
2294.18 3615
2294.63 3630
2295.08 3653
2295.53 3448
2295.99 3330
2296.44 3257
2296.89 3239
2297.34 3106
2297.79 2981
2298.25 2754
2298.70 2787
2299.15 2660
2299.60 2517
2300.05 2240
2300.51 2252
2300.96 2226
2301.41 2312
2301.86 2082
2302.32 1942
2302.77 2114
2303.22 2365
2303.67 2136
2304.13 2066
2304.58 2154
2305.03 2224
2305.48 2046
2305.94 1952
2306.39 2099
2306.84 2100
2307.29 1987
2307.75 1995
2308.20 2027
2308.65 2175
2309.11 2061
2309.56 2115
2310.01 2167
2310.47 2389
2310.92 2587
2311.37 2541
2311.83 2506
2312.28 2478
2312.73 2502
2313.19 2739
2313.64 2693
2314.09 2504
2314.55 2281
2315.00 2414
2315.45 2247
2315.91 2254
2316.36 2298
2316.81 2273
2317.27 2180
2317.72 2198
2318.18 2056
2318.63 2187
2319.08 2346
2319.54 2175
2319.99 2106
2320.45 2328
2320.90 2313
2321.35 2256
2321.81 2407
2322.26 2558
2322.72 2223
2323.17 2207
2323.63 2105
2324.08 2191
2324.54 2266
2324.99 2223
2325.44 2271
2325.90 2249
2326.35 2306
2326.81 2513
2327.26 2458
2327.72 2216
2328.17 2331
2328.63 2356
2329.08 2356
2329.54 2392
2329.99 2410
2330.45 2454
2330.90 2486
2331.36 2570
2331.81 2443
2332.27 2453
2332.72 2476
2333.18 2672
2333.64 2592
2334.09 2466
2334.55 2474
2335.00 2268
2335.46 2385
2335.91 2481
2336.37 2486
2336.82 2496
2337.28 2195
2337.74 2271
2338.19 2006
2338.65 2228
2339.10 2132
2339.56 2317
2340.02 2263
2340.47 2280
2340.93 2527
2341.38 2417
2341.84 2551
2342.30 2617
2342.75 2682
2343.21 2553
2343.67 2319
2344.12 2530
2344.58 2446
2345.04 2567
2345.49 2526
2345.95 2524
2346.41 2529
2346.86 2617
2347.32 2717
2347.78 2658
2348.23 2587
2348.69 2760
2349.15 2595
2349.60 2500
2350.06 2696
2350.52 2822
2350.97 2699
2351.43 2465
2351.89 2484
2352.35 2288
2352.80 2197
2353.26 2235
2353.72 2402
2354.18 2244
2354.63 2208
2355.09 2318
2355.55 2003
2356.01 1985
2356.46 2023
2356.92 2223
2357.38 2191
2357.84 2105
2358.29 2136
2358.75 1969
2359.21 1944
2359.67 2035
2360.13 2025
2360.58 2090
2361.04 2163
2361.50 2201
2361.96 2243
2362.42 2089
2362.88 2389
2363.33 2331
2363.79 2296
2364.25 2280
2364.71 2393
2365.17 2183
2365.63 2249
2366.08 2332
2366.54 2385
2367.00 2266
2367.46 2151
2367.92 2250
2368.38 2257
2368.84 2455
2369.30 2493
2369.75 2456
2370.21 2300
2370.67 2287
2371.13 2343
2371.59 2408
2372.05 2247
2372.51 2152
2372.97 2043
2373.43 2127
2373.89 2221
2374.35 2166
2374.81 2106
2375.27 2147
2375.72 2152
2376.18 2094
2376.64 2000
2377.10 2144
2377.56 2166
2378.02 2093
2378.48 2067
2378.94 2100
2379.40 2013
2379.86 2201
2380.32 2081
2380.78 1941
2381.24 2041
2381.70 2156
2382.16 2259
2382.62 2116
2383.08 2066
2383.54 2081
2384.00 2124
2384.46 2253
2384.92 2093
2385.39 2029
2385.85 2016
2386.31 1877
2386.77 2188
2387.23 2183
2387.69 2012
2388.15 2114
2388.61 2155
2389.07 2022
2389.53 2145
2389.99 1995
2390.45 2128
2390.91 2131
2391.38 2145
2391.84 2010
2392.30 2069
2392.76 2175
2393.22 2037
2393.68 1944
2394.14 1896
2394.60 1964
2395.06 1850
2395.53 1970
2395.99 1914
2396.45 1911
2396.91 1928
2397.37 1827
2397.83 1755
2398.30 2041
2398.76 1957
2399.22 2122
2399.68 2107
2400.14 1857
2400.61 1806
2401.07 1924
2401.53 1922
2401.99 1916
2402.45 2030
2402.92 1847
2403.38 1766
2403.84 1907
2404.30 1966
2404.76 2006
2405.23 1906
2405.69 1912
2406.15 1992
2406.61 1977
2407.08 1974
2407.54 1947
2408.00 2187
2408.46 2267
2408.93 2237
2409.39 2148
2409.85 1961
2410.32 1982
2410.78 1936
2411.24 1991
2411.70 2076
2412.17 2095
2412.63 2056
2413.09 1953
2413.56 2150
2414.02 1980
2414.48 1965
2414.95 1888
2415.41 1929
2415.87 2078
2416.34 2169
2416.80 2099
2417.26 2234
2417.73 2306
2418.19 2293
2418.65 2461
2419.12 2554
2419.58 2491
2420.05 2596
2420.51 2684
2420.97 2555
2421.44 2626
2421.90 2758
2422.37 2757
2422.83 2790
2423.29 2540
2423.76 2463
2424.22 2329
2424.69 2505
2425.15 2395
2425.62 2627
2426.08 2737
2426.54 2671
2427.01 2722
2427.47 2848
2427.94 3008
2428.40 3163
2428.87 3102
2429.33 3292
2429.80 3114
2430.26 3013
2430.73 3291
2431.19 3046
2431.66 3076
2432.12 2715
2432.59 2599
2433.05 2386
2433.52 2416
2433.98 2293
2434.45 2310
2434.91 2201
2435.38 2266
2435.84 2117
2436.31 2089
2436.77 2163
2437.24 2245
2437.70 2396
2438.17 2614
2438.63 2558
2439.10 2554
2439.57 2657
2440.03 2739
2440.50 2764
2440.96 2903
2441.43 3262
2441.89 3450
2442.36 3158
2442.83 3277
2443.29 3342
2443.76 3412
2444.22 3433
2444.69 3349
2445.16 3108
2445.62 2856
2446.09 2745
2446.56 2545
2447.02 2474
2447.49 2486
2447.96 2413
2448.42 2343
2448.89 2166
2449.35 2222
2449.82 2112
2450.29 2158
2450.75 2063
2451.22 2042
2451.69 2043
2452.16 1978
2452.62 1894
2453.09 1808
2453.56 1938
2454.02 2026
2454.49 2095
2454.96 1979
2455.42 2030
2455.89 2184
2456.36 2070
2456.83 1960
2457.29 2159
2457.76 2032
2458.23 1937
2458.70 2085
2459.16 2117
2459.63 2107
2460.10 2067
2460.57 2055
2461.03 2043
2461.50 2107
2461.97 2101
2462.44 2026
2462.91 2123
2463.37 2098
2463.84 2108
2464.31 2123
2464.78 2272
2465.25 2212
2465.71 2069
2466.18 2263
2466.65 2122
2467.12 2243
2467.59 2212
2468.06 2165
2468.52 2297
2468.99 2212
2469.46 2169
2469.93 2384
2470.40 2394
2470.87 2316
2471.34 2478
2471.80 2315
2472.27 2112
2472.74 2123
2473.21 2018
2473.68 2054
2474.15 1933
2474.62 2001
2475.09 2071
2475.56 2004
2476.02 1968
2476.49 1905
2476.96 2072
2477.43 1940
2477.90 2049
2478.37 2103
2478.84 1977
2479.31 2145
2479.78 2147
2480.25 2354
2480.72 2430
2481.19 2393
2481.66 2403
2482.13 2668
2482.60 2767
2483.07 2627
2483.54 2518
2484.01 2634
2484.48 2513
2484.95 2469
2485.42 2339
2485.89 2305
2486.36 2232
2486.83 2117
2487.30 2121
2487.77 1987
2488.24 2088
2488.71 2041
2489.18 1986
2489.65 2093
2490.12 2162
2490.59 2165
2491.06 1911
2491.53 2130
2492.00 2192
2492.47 2173
2492.94 2252
2493.41 2245
2493.88 2179
2494.36 2397
2494.83 2206
2495.30 2201
2495.77 2238
2496.24 2209
2496.71 2274
2497.18 2201
2497.65 2218
2498.12 2325
2498.60 2392
2499.07 2512
2499.54 2693
2500.01 2461
2500.48 2430
2500.95 2430
2501.42 2462
2501.90 2372
2502.37 2403
2502.84 2211
2503.31 2134
2503.78 1992
2504.25 1976
2504.73 2019
2505.20 2036
2505.67 1942
2506.14 2047
2506.61 2005
2507.09 1948
2507.56 2118
2508.03 2187
2508.50 2256
2508.97 2294
2509.45 2493
2509.92 2430
2510.39 2472
2510.86 2455
2511.34 2322
2511.81 2391
2512.28 2376
2512.75 2606
2513.23 2444
2513.70 2428
2514.17 2399
2514.65 2466
2515.12 2683
2515.59 2363
2516.06 2222
2516.54 2268
2517.01 2169
2517.48 2302
2517.96 2218
2518.43 2199
2518.90 2327
2519.38 2406
2519.85 2278
2520.32 2239
2520.80 2323
2521.27 2324
2521.74 2247
2522.22 2088
2522.69 2182
2523.16 2284
2523.64 2093
2524.11 2117
2524.58 2114
2525.06 2040
2525.53 2051
2526.01 2010
2526.48 1919
2526.95 1980
2527.43 2017
2527.90 1966
2528.38 1906
2528.85 2081
2529.32 2097
2529.80 2024
2530.27 1969
2530.75 2027
2531.22 1980
2531.70 2035
2532.17 2147
2532.64 2255
2533.12 2063
2533.59 2205
2534.07 2272
2534.54 2260
2535.02 2384
2535.49 2249
2535.97 2338
2536.44 2429
2536.92 2306
2537.39 2391
2537.87 2395
2538.34 2219
2538.82 2372
2539.29 2150
2539.77 2085
2540.24 2311
2540.72 2279
2541.19 2279
2541.67 2158
2542.14 2098
2542.62 2219
2543.09 2237
2543.57 2121
2544.04 2155
2544.52 2189
2545.00 2310
2545.47 2282
2545.95 2320
2546.42 2369
2546.90 2267
2547.37 2282
2547.85 2165
2548.33 2422
2548.80 2452
2549.28 2543
2549.75 2582
2550.23 2823
2550.71 2771
2551.18 2801
2551.66 2917
2552.14 2844
2552.61 2522
2553.09 2628
2553.57 2572
2554.04 2557
2554.52 2500
2554.99 2666
2555.47 2514
2555.95 2623
2556.42 2686
2556.90 2582
2557.38 2645
2557.86 2828
2558.33 2875
2558.81 2849
2559.29 2934
2559.76 3049
2560.24 2850
2560.72 2649
2561.19 2462
2561.67 2383
2562.15 2280
2562.63 2205
2563.10 2272
2563.58 2138
2564.06 2095
2564.54 1963
2565.01 1998
2565.49 1999
2565.97 2017
2566.45 1971
2566.92 2014
2567.40 1915
2567.88 2008
2568.36 1981
2568.83 2033
2569.31 1919
2569.79 1942
2570.27 2063
2570.75 1959
2571.22 2008
2571.70 2095
2572.18 1971
2572.66 2022
2573.14 2006
2573.62 1931
2574.09 1911
2574.57 1920
2575.05 1722
2575.53 1735
2576.01 1863
2576.49 1969
2576.97 1845
2577.44 1866
2577.92 2089
2578.40 2027
2578.88 2057
2579.36 1893
2579.84 2007
2580.32 2033
2580.80 1982
2581.27 1998
2581.75 2115
2582.23 2031
2582.71 1980
2583.19 2084
2583.67 1947
2584.15 1840
2584.63 2070
2585.11 1919
2585.59 2003
2586.07 1967
2586.55 1955
2587.03 2059
2587.51 1978
2587.99 2069
2588.47 2098
2588.94 1914
2589.42 2092
2589.90 2120
2590.38 2154
2590.86 2153
2591.34 2085
2591.82 2195
2592.30 2040
2592.78 2077
2593.26 2041
2593.74 2160
2594.22 2185
2594.71 2328
2595.19 2515
2595.67 2392
2596.15 2496
2596.63 2410
2597.11 2535
2597.59 2616
2598.07 2491
2598.55 2528
2599.03 2346
2599.51 2354
2599.99 2400
2600.47 2419
2600.95 2455
2601.43 2375
2601.91 2352
2602.40 2214
2602.88 2153
2603.36 2267
2603.84 2478
2604.32 2247
2604.80 2003
2605.28 2037
2605.76 1991
2606.24 2127
2606.73 2029
2607.21 1924
2607.69 2119
2608.17 2159
2608.65 2127
2609.13 2147
2609.62 2154
2610.10 2263
2610.58 2481
2611.06 2525
2611.54 2517
2612.02 2566
2612.51 2534
2612.99 2637
2613.47 2667
2613.95 2747
2614.43 2616
2614.92 2608
2615.40 2614
2615.88 2363
2616.36 2458
2616.85 2310
2617.33 2246
2617.81 2169
2618.29 2032
2618.78 1921
2619.26 1991
2619.74 2098
2620.22 2118
2620.71 1961
2621.19 1953
2621.67 1973
2622.15 1891
2622.64 2018
2623.12 2105
2623.60 2152
2624.09 2155
2624.57 2101
2625.05 2085
2625.53 2091
2626.02 2011
2626.50 2065
2626.98 2326
2627.47 2071
2627.95 2005
2628.43 2046
2628.92 1994
2629.40 1948
2629.88 2101
2630.37 2246
2630.85 2182
2631.34 1919
2631.82 1874
2632.30 1943
2632.79 2103
2633.27 2028
2633.75 1995
2634.24 2270
2634.72 2186
2635.21 2102
2635.69 2010
2636.17 2069
2636.66 1975
2637.14 1952
2637.63 2126
2638.11 2078
2638.60 2176
2639.08 2170
2639.56 2120
2640.05 1990
2640.53 2073
2641.02 2100
2641.50 2088
2641.99 2210
2642.47 2208
2642.96 2195
2643.44 2333
2643.93 2336
2644.41 2224
2644.90 2295
2645.38 2246
2645.87 2350
2646.35 2292
2646.84 2300
2647.32 2196
2647.81 1994
2648.29 2053
2648.78 2149
2649.26 2037
2649.75 2201
2650.23 2074
2650.72 2135
2651.20 2007
2651.69 2005
2652.17 2241
2652.66 2002
2653.15 2015
2653.63 1963
2654.12 2059
2654.60 1959
2655.09 1948
2655.57 2190
2656.06 2176
2656.55 2003
2657.03 1833
2657.52 1905
2658.00 1936
2658.49 1940
2658.98 1787
2659.46 1832
2659.95 1973
2660.44 2004
2660.92 1981
2661.41 1904
2661.90 1898
2662.38 1904
2662.87 1997
2663.35 1913
2663.84 1908
2664.33 2009
2664.81 2050
2665.30 1978
2665.79 2082
2666.28 2016
2666.76 2056
2667.25 1945
2667.74 1948
2668.22 2058
2668.71 2042
2669.20 2063
2669.68 2138
2670.17 2099
2670.66 2128
2671.15 1985
2671.63 2016
2672.12 2064
2672.61 2160
2673.10 2020
2673.58 1978
2674.07 2294
2674.56 2304
2675.05 2417
2675.53 2419
2676.02 2837
2676.51 2912
2677.00 2619
2677.49 2681
2677.97 3091
2678.46 3240
2678.95 2973
2679.44 2807
2679.93 2875
2680.41 2997
2680.90 3067
2681.39 3030
2681.88 3003
2682.37 2963
2682.85 3057
2683.34 3258
2683.83 3275
2684.32 3494
2684.81 3591
2685.30 3689
2685.79 3506
2686.27 3529
2686.76 3704
2687.25 3505
2687.74 3339
2688.23 3111
2688.72 2926
2689.21 2930
2689.70 2747
2690.19 2661
2690.67 2426
2691.16 2265
2691.65 2277
2692.14 2181
2692.63 2189
2693.12 2173
2693.61 2129
2694.10 2074
2694.59 2122
2695.08 2293
2695.57 2230
2696.06 2261
2696.55 2213
2697.04 2109
2697.53 2131
2698.02 2022
2698.51 2197
2699.00 2144
2699.49 2012
2699.98 2070
2700.47 2143
2700.96 2128
2701.45 2058
2701.94 2118
2702.43 2129
2702.92 2321
2703.41 2307
2703.90 2457
2704.39 2439
2704.88 2395
2705.37 2290
2705.86 2363
2706.35 2323
2706.84 2425
2707.33 2204
2707.82 2140
2708.31 2246
2708.80 2188
2709.29 2247
2709.78 2393
2710.27 2262
2710.77 2178
2711.26 2110
2711.75 1999
2712.24 1908
2712.73 1825
2713.22 1948
2713.71 1991
2714.20 1975
2714.69 2057
2715.19 1988
2715.68 1956
2716.17 2105
2716.66 2160
2717.15 2049
2717.64 2139
2718.13 2113
2718.63 2192
2719.12 2277
2719.61 2195
2720.10 2039
2720.59 2116
2721.08 2480
2721.58 2249
2722.07 2270
2722.56 2233
2723.05 2266
2723.54 2368
2724.04 2527
2724.53 2674
2725.02 2511
2725.51 2752
2726.01 2493
2726.50 2566
2726.99 2484
2727.48 2499
2727.98 2343
2728.47 2327
2728.96 2395
2729.45 2210
2729.95 2045
2730.44 2131
2730.93 2103
2731.42 2124
2731.92 2009
2732.41 1959
2732.90 2148
2733.40 2053
2733.89 2009
2734.38 1992
2734.87 2104
2735.37 2257
2735.86 2098
2736.35 2074
2736.85 2164
2737.34 2232
2737.83 2048
2738.33 2213
2738.82 2171
2739.31 2181
2739.81 2115
2740.30 2187
2740.79 2157
2741.29 2229
2741.78 2256
2742.28 2165
2742.77 1986
2743.26 2092
2743.76 2224
2744.25 2178
2744.75 2172
2745.24 2018
2745.73 2022
2746.23 1893
2746.72 2050
2747.22 1945
2747.71 1937
2748.20 1990
2748.70 2001
2749.19 2229
2749.69 1992
2750.18 1921
2750.68 1980
2751.17 1999
2751.67 2301
2752.16 2218
2752.66 2202
2753.15 2281
2753.64 2125
2754.14 2114
2754.63 2298
2755.13 2324
2755.62 2460
2756.12 2463
2756.61 2563
2757.11 2479
2757.60 2526
2758.10 2402
2758.59 2570
2759.09 2563
2759.59 2379
2760.08 2183
2760.58 2230
2761.07 2058
2761.57 2233
2762.06 2306
2762.56 2106
2763.05 2097
2763.55 2138
2764.05 2035
2764.54 2109
2765.04 2052
2765.53 1873
2766.03 2120
2766.52 2195
2767.02 1976
2767.52 2125
2768.01 2098
2768.51 1938
2769.00 1919
2769.50 2096
2770.00 2128
2770.49 2013
2770.99 2040
2771.49 2120
2771.98 2050
2772.48 2037
2772.98 2154
2773.47 2166
2773.97 2279
2774.47 2409
2774.96 2454
2775.46 2520
2775.96 2633
2776.45 2634
2776.95 2688
2777.45 2692
2777.94 2972
2778.44 2895
2778.94 2885
2779.43 2746
2779.93 2611
2780.43 2736
2780.93 2576
2781.42 2639
2781.92 2633
2782.42 2474
2782.92 2558
2783.41 2469
2783.91 2384
2784.41 2220
2784.91 2289
2785.40 2213
2785.90 2137
2786.40 2235
2786.90 2048
2787.39 2083
2787.89 2162
2788.39 1996
2788.89 2183
2789.39 2168
2789.88 2324
2790.38 2100
2790.88 2071
2791.38 2105
2791.88 2091
2792.37 2141
2792.87 2148
2793.37 1912
2793.87 1865
2794.37 1999
2794.87 2026
2795.37 2255
2795.86 2234
2796.36 2494
2796.86 2441
2797.36 2582
2797.86 2620
2798.36 2939
2798.86 2880
2799.35 3366
2799.85 3496
2800.35 3519
2800.85 3334
2801.35 3254
2801.85 3083
2802.35 2996
2802.85 2743
2803.35 2734
2803.85 2762
2804.35 2667
2804.85 2475
2805.34 2401
2805.84 2575
2806.34 2634
2806.84 2704
2807.34 2819
2807.84 3151
2808.34 3357
2808.84 3871
2809.34 3826
2809.84 4170
2810.34 4385
2810.84 4404
2811.34 4658
2811.84 4798
2812.34 4526
2812.84 4446
2813.34 4426
2813.84 4006
2814.34 3567
2814.84 3290
2815.34 3152
2815.84 3079
2816.34 2926
2816.84 2899
2817.34 2730
2817.84 2643
2818.35 2789
2818.85 2924
2819.35 2925
2819.85 2947
2820.35 3349
2820.85 3179
2821.35 3035
2821.85 3072
2822.35 3146
2822.85 3041
2823.35 2922
2823.85 2757
2824.36 2638
2824.86 2635
2825.36 2679
2825.86 2635
2826.36 2319
2826.86 2353
2827.36 2372
2827.86 2558
2828.37 2704
2828.87 2616
2829.37 2690
2829.87 2552
2830.37 2585
2830.87 2675
2831.38 2475
2831.88 2695
2832.38 2688
2832.88 2562
2833.38 2423
2833.88 2515
2834.39 2411
2834.89 2263
2835.39 2389
2835.89 2197
2836.40 2224
2836.90 2263
2837.40 2342
2837.90 2452
2838.40 2319
2838.91 2243
2839.41 2327
2839.91 2288
2840.41 2055
2840.92 1964
2841.42 2067
2841.92 2225
2842.42 2233
2842.93 2296
2843.43 2293
2843.93 2119
2844.44 2186
2844.94 2335
2845.44 2249
2845.94 2396
2846.45 2494
2846.95 2409
2847.45 2394
2847.96 2404
2848.46 2508
2848.96 2560
2849.47 2564
2849.97 2714
2850.47 2696
2850.98 2642
2851.48 2781
2851.98 2703
2852.49 2534
2852.99 2557
2853.50 2442
2854.00 2248
2854.50 2091
2855.01 2311
2855.51 2119
2856.01 2263
2856.52 2298
2857.02 2195
2857.53 2216
2858.03 2253
2858.53 2166
2859.04 2342
2859.54 2329
2860.05 2323
2860.55 2472
2861.06 2409
2861.56 2557
2862.06 2580
2862.57 2427
2863.07 2448
2863.58 2539
2864.08 2537
2864.59 2529
2865.09 2201
2865.60 2174
2866.10 2408
2866.61 2283
2867.11 2151
2867.62 2061
2868.12 2135
2868.63 2185
2869.13 2227
2869.64 1955
2870.14 1891
2870.65 1975
2871.15 2035
2871.66 2190
2872.16 2124
2872.67 2189
2873.17 1998
2873.68 2119
2874.18 2042
2874.69 2260
2875.20 2037
2875.70 2109
2876.21 2154
2876.71 2317
2877.22 2547
2877.72 2168
2878.23 2192
2878.74 2227
2879.24 2337
2879.75 2036
2880.25 1962
2880.76 2170
2881.27 2258
2881.77 2251
2882.28 2332
2882.79 2290
2883.29 2335
2883.80 2226
2884.30 2314
2884.81 2529
2885.32 2388
2885.82 2309
2886.33 2633
2886.84 2671
2887.34 2562
2887.85 2731
2888.36 3074
2888.86 2873
2889.37 3135
2889.88 3223
2890.38 3146
2890.89 3211
2891.40 3091
2891.91 3292
2892.41 3121
2892.92 2873
2893.43 2782
2893.93 2747
2894.44 2529
2894.95 2464
2895.46 2400
2895.96 2503
2896.47 2239
2896.98 2210
2897.49 2541
2897.99 2658
2898.50 2686
2899.01 2757
2899.52 2857
2900.03 2783
2900.53 2970
2901.04 2948
2901.55 2795
2902.06 2567
2902.56 2532
2903.07 2676
2903.58 2514
2904.09 2443
2904.60 2634
2905.11 2718
2905.61 2631
2906.12 2625
2906.63 2508
2907.14 2576
2907.65 2802
2908.16 2934
2908.66 2940
2909.17 2871
2909.68 2887
2910.19 2766
2910.70 2723
2911.21 2613
2911.72 2539
2912.23 2502
2912.73 2494
2913.24 2330
2913.75 2473
2914.26 2490
2914.77 2402
2915.28 2406
2915.79 2294
2916.30 2089
2916.81 2367
2917.32 2495
2917.83 2454
2918.33 2349
2918.84 2130
2919.35 2188
2919.86 2256
2920.37 2196
2920.88 2144
2921.39 2146
2921.90 2108
2922.41 2161
2922.92 2364
2923.43 2152
2923.94 2425
2924.45 2613
2924.96 2750
2925.47 3138
2925.98 3310
2926.49 3775
2927.00 3808
2927.51 4109
2928.02 4286
2928.53 4402
2929.04 4548
2929.55 4403
2930.06 4072
2930.57 3768
2931.08 3891
2931.59 3418
2932.11 3254
2932.62 2947
2933.13 2629
2933.64 2775
2934.15 2721
2934.66 2348
2935.17 2464
2935.68 2411
2936.19 2199
2936.70 2136
2937.21 2271
2937.72 2419
2938.24 2448
2938.75 2466
2939.26 2304
2939.77 2326
2940.28 2456
2940.79 2422
2941.30 2365
2941.81 2470
2942.33 2435
2942.84 2295
2943.35 2273
2943.86 2255
2944.37 2495
2944.88 2409
2945.40 2450
2945.91 2662
2946.42 2754
2946.93 2843
2947.44 2961
2947.96 2933
2948.47 3116
2948.98 3342
2949.49 3220
2950.00 3098
2950.52 3029
2951.03 3412
2951.54 3225
2952.05 2949
2952.57 2935
2953.08 2837
2953.59 2588
2954.10 2604
2954.62 2529
2955.13 2370
2955.64 2351
2956.15 2530
2956.67 2275
2957.18 2446
2957.69 2432
2958.20 2105
2958.72 2114
2959.23 2214
2959.74 2414
2960.26 2531
2960.77 2288
2961.28 2247
2961.80 2251
2962.31 2480
2962.82 2640
2963.34 2558
2963.85 2811
2964.36 2783
2964.88 2745
2965.39 2871
2965.90 2771
2966.42 2713
2966.93 2642
2967.44 2801
2967.96 2625
2968.47 2479
2968.98 2513
2969.50 2488
2970.01 2412
2970.53 2233
2971.04 2185
2971.55 2346
2972.07 2246
2972.58 2255
2973.10 2250
2973.61 2162
2974.12 2269
2974.64 2292
2975.15 2388
2975.67 2473
2976.18 2267
2976.70 2432
2977.21 2520
2977.73 2409
2978.24 2424
2978.75 2432
2979.27 2434
2979.78 2406
2980.30 2433
2980.81 2355
2981.33 2322
2981.84 2412
2982.36 2494
2982.87 2540
2983.39 2616
2983.90 2757
2984.42 2708
2984.93 2661
2985.45 2608
2985.96 2664
2986.48 2619
2987.00 2691
2987.51 2795
2988.03 2874
2988.54 2903
2989.06 2934
2989.57 2679
2990.09 2671
2990.60 2681
2991.12 2891
2991.64 2852
2992.15 2972
2992.67 2761
2993.18 2736
2993.70 2841
2994.21 2993
2994.73 3094
2995.25 3160
2995.76 3120
2996.28 3068
2996.80 3198
2997.31 3450
2997.83 3730
2998.34 3657
2998.86 3955
2999.38 4154
2999.89 4532
3000.41 4519
3000.93 4608
3001.44 4433
3001.96 4597
3002.48 4573
3002.99 4252
3003.51 4029
3004.03 4144
3004.54 4257
3005.06 4174
3005.58 4326
3006.09 4404
3006.61 4912
3007.13 5317
3007.65 5587
3008.16 5668
3008.68 5753
3009.20 5575
3009.71 5553
3010.23 5304
3010.75 4747
3011.27 4226
3011.78 3682
3012.30 3244
3012.82 3020
3013.34 3015
3013.85 3030
3014.37 2777
3014.89 2776
3015.41 2771
3015.93 2565
3016.44 2624
3016.96 2861
3017.48 2911
3018.00 2699
3018.52 2870
3019.03 2891
3019.55 2842
3020.07 2777
3020.59 2911
3021.11 2894
3021.63 2837
3022.14 2782
3022.66 2757
3023.18 2819
3023.70 2942
3024.22 2953
3024.74 3188
3025.25 3434
3025.77 3474
3026.29 3404
3026.81 3523
3027.33 3517
3027.85 3583
3028.37 3465
3028.89 3369
3029.41 3434
3029.92 3286
3030.44 3075
3030.96 3012
3031.48 2795
3032.00 2824
3032.52 2912
3033.04 2885
3033.56 2834
3034.08 2943
3034.60 2812
3035.12 2989
3035.64 3453
3036.16 3503
3036.68 3424
3037.20 3600
3037.72 3962
3038.24 4116
3038.76 4115
3039.28 3862
3039.80 4059
3040.32 3948
3040.84 3861
3041.36 3641
3041.88 3291
3042.40 3090
3042.92 3135
3043.44 3057
3043.96 3007
3044.48 2918
3045.00 2758
3045.52 2877
3046.04 2675
3046.56 2561
3047.08 2667
3047.60 2620
3048.12 2615
3048.64 2481
3049.16 2588
3049.68 2633
3050.20 2546
3050.72 2427
3051.24 2313
3051.77 2344
3052.29 2433
3052.81 2416
3053.33 2477
3053.85 2417
3054.37 2574
3054.89 2431
3055.41 2295
3055.93 2240
3056.46 2469
3056.98 2471
3057.50 2381
3058.02 2241
3058.54 2398
3059.06 2445
3059.58 2554
3060.11 2540
3060.63 2408
3061.15 2519
3061.67 2521
3062.19 2473
3062.71 2461
3063.24 2499
3063.76 2579
3064.28 2548
3064.80 2563
3065.32 2603
3065.85 2626
3066.37 2586
3066.89 2623
3067.41 2565
3067.94 2741
3068.46 2792
3068.98 2710
3069.50 2832
3070.03 2716
3070.55 2603
3071.07 2620
3071.59 2545
3072.12 2516
3072.64 2548
3073.16 2506
3073.68 2650
3074.21 2746
3074.73 2625
3075.25 2469
3075.78 2473
3076.30 2602
3076.82 2728
3077.34 2646
3077.87 2648
3078.39 2550
3078.91 2804
3079.44 2792
3079.96 2896
3080.48 2816
3081.01 2856
3081.53 2847
3082.05 2959
3082.58 2951
3083.10 3227
3083.63 3238
3084.15 2976
3084.67 3080
3085.20 3049
3085.72 3093
3086.24 3036
3086.77 3141
3087.29 3101
3087.82 2786
3088.34 2910
3088.86 2943
3089.39 2948
3089.91 2842
3090.44 3048
3090.96 2758
3091.49 2840
3092.01 3085
3092.53 3033
3093.06 2798
3093.58 2699
3094.11 2682
3094.63 2716
3095.16 2768
3095.68 2860
3096.21 2851
3096.73 2872
3097.26 2776
3097.78 2926
3098.31 2819
3098.83 2904
3099.36 3099
3099.88 3328
3100.41 3375
3100.93 3534
3101.46 3481
3101.98 3805
3102.51 4228
3103.03 4690
3103.56 5685
3104.08 6288
3104.61 7344
3105.13 8150
3105.66 8846
3106.18 9799
3106.71 9614
3107.24 9638
3107.76 8915
3108.29 7895
3108.81 6949
3109.34 6419
3109.86 5605
3110.39 4590
3110.92 4192
3111.44 3766
3111.97 3553
3112.49 3434
3113.02 3540
3113.55 3445
3114.07 3399
3114.60 3234
3115.12 3427
3115.65 3540
3116.18 3457
3116.70 3209
3117.23 3122
3117.76 3174
3118.28 2828
3118.81 2744
3119.34 2602
3119.86 2503
3120.39 2565
3120.92 2453
3121.44 2657
3121.97 2699
3122.50 2444
3123.02 2524
3123.55 2743
3124.08 2517
3124.61 2667
3125.13 2704
3125.66 2920
3126.19 3094
3126.72 2859
3127.24 2752
3127.77 2704
3128.30 2733
3128.82 2501
3129.35 2627
3129.88 2777
3130.41 2736
3130.93 2562
3131.46 2617
3131.99 2432
3132.52 2450
3133.05 2402
3133.57 2553
3134.10 2561
3134.63 2482
3135.16 2486
3135.69 2452
3136.21 2587
3136.74 2407
3137.27 2567
3137.80 2699
3138.33 2708
3138.85 2593
3139.38 2744
3139.91 2863
3140.44 2949
3140.97 2980
3141.50 2873
3142.03 2605
3142.55 2509
3143.08 2560
3143.61 2558
3144.14 2667
3144.67 2617
3145.20 2489
3145.73 2555
3146.26 2704
3146.79 2649
3147.31 2811
3147.84 2729
3148.37 2510
3148.90 2659
3149.43 2842
3149.96 2947
3150.49 3027
3151.02 2971
3151.55 3224
3152.08 3372
3152.61 3283
3153.14 3090
3153.67 3124
3154.20 3047
3154.73 2888
3155.25 2747
3155.78 2780
3156.31 2762
3156.84 2717
3157.37 2639
3157.90 2576
3158.43 2585
3158.96 2624
3159.49 2433
3160.02 2642
3160.55 2876
3161.08 2825
3161.61 2675
3162.14 2805
3162.68 2672
3163.21 2694
3163.74 2561
3164.27 2533
3164.80 2539
3165.33 2545
3165.86 2399
3166.39 2397
3166.92 2530
3167.45 2501
3167.98 2446
3168.51 2342
3169.04 2473
3169.57 2582
3170.10 2554
3170.64 2451
3171.17 2668
3171.70 2808
3172.23 2631
3172.76 2498
3173.29 2566
3173.82 2522
3174.35 2421
3174.88 2364
3175.42 2404
3175.95 2353
3176.48 2234
3177.01 2363
3177.54 2531
3178.07 2396
3178.61 2368
3179.14 2326
3179.67 2465
3180.20 2456
3180.73 2560
3181.26 2449
3181.80 2661
3182.33 2563
3182.86 2452
3183.39 2438
3183.92 2431
3184.46 2481
3184.99 2552
3185.52 2564
3186.05 2381
3186.59 2381
3187.12 2310
3187.65 2361
3188.18 2274
3188.72 2351
3189.25 2540
3189.78 2556
3190.31 2498
3190.85 2506
3191.38 2477
3191.91 2462
3192.44 2374
3192.98 2196
3193.51 2248
3194.04 2322
3194.58 2208
3195.11 2286
3195.64 2248
3196.17 2205
3196.71 2051
3197.24 2156
3197.77 2340
3198.31 2453
3198.84 2416
3199.37 2302
3199.91 2260
3200.44 2383
3200.98 2491
3201.51 2533
3202.04 2516
3202.58 2523
3203.11 2419
3203.64 2546
3204.18 2598
3204.71 2572
3205.24 2863
3205.78 2923
3206.31 2743
3206.85 2881
3207.38 2926
3207.91 2784
3208.45 2786
3208.98 2729
3209.52 2589
3210.05 2576
3210.59 2541
3211.12 2591
3211.65 2678
3212.19 2684
3212.72 2791
3213.26 2835
3213.79 2854
3214.33 2722
3214.86 2704
3215.40 2734
3215.93 2520
3216.47 2716
3217.00 2663
3217.54 2586
3218.07 2452
3218.61 2364
3219.14 2354
3219.68 2345
3220.21 2371
3220.75 2472
3221.28 2351
3221.82 2498
3222.35 2481
3222.89 2474
3223.42 2620
3223.96 2514
3224.49 2574
3225.03 2628
3225.57 2684
3226.10 2845
3226.64 2915
3227.17 3019
3227.71 3018
3228.24 2902
3228.78 3057
3229.32 3023
3229.85 2798
3230.39 2664
3230.92 2576
3231.46 2664
3232.00 2673
3232.53 2505
3233.07 2565
3233.60 2484
3234.14 2616
3234.68 2523
3235.21 2587
3235.75 2427
3236.29 2457
3236.82 2469
3237.36 2593
3237.90 2735
3238.43 2667
3238.97 2715
3239.51 2635
3240.04 2720
3240.58 2820
3241.12 2837
3241.65 3047
3242.19 2987
3242.73 2829
3243.26 2761
3243.80 2874
3244.34 2679
3244.88 2942
3245.41 2833
3245.95 2674
3246.49 2626
3247.02 2451
3247.56 2401
3248.10 2619
3248.64 2731
3249.17 2739
3249.71 2476
3250.25 2737
3250.79 2739
3251.33 2831
3251.86 2884
3252.40 2690
3252.94 2699
3253.48 2941
3254.01 2876
3254.55 3112
3255.09 3162
3255.63 3296
3256.17 3470
3256.70 3572
3257.24 3753
3257.78 3816
3258.32 3568
3258.86 3967
3259.40 3775
3259.93 3636
3260.47 3861
3261.01 3811
3261.55 3847
3262.09 3677
3262.63 3978
3263.17 4005
3263.70 3990
3264.24 4328
3264.78 4824
3265.32 5112
3265.86 5155
3266.40 5252
3266.94 5400
3267.48 5488
3268.02 5661
3268.56 5320
3269.09 5510
3269.63 6012
3270.17 5766
3270.71 5591
3271.25 5236
3271.79 5254
3272.33 4920
3272.87 4492
3273.41 4258
3273.95 3829
3274.49 3578
3275.03 3418
3275.57 3168
3276.11 2993
3276.65 3123
3277.19 3330
3277.73 3032
3278.27 3046
3278.81 3078
3279.35 3194
3279.89 3211
3280.43 3425
3280.97 3301
3281.51 3312
3282.05 3341
3282.59 3460
3283.13 3403
3283.67 3253
3284.21 3465
3284.75 3343
3285.29 3579
3285.83 3468
3286.37 3427
3286.91 3365
3287.45 3459
3287.99 3920
3288.53 3984
3289.08 4110
3289.62 4237
3290.16 4171
3290.70 4319
3291.24 4195
3291.78 4007
3292.32 3825
3292.86 3777
3293.40 3884
3293.95 3933
3294.49 4043
3295.03 4191
3295.57 4593
3296.11 4850
3296.65 5279
3297.19 5917
3297.73 6142
3298.28 6329
3298.82 6785
3299.36 6477
3299.90 6625
3300.44 6568
3300.99 6273
3301.53 6007
3302.07 5249
3302.61 4656
3303.15 4414
3303.69 4000
3304.24 4176
3304.78 3844
3305.32 3662
3305.86 3538
3306.41 3535
3306.95 3373
3307.49 3530
3308.03 3469
3308.58 3331
3309.12 3385
3309.66 3429
3310.20 3415
3310.75 3477
3311.29 3272
3311.83 3266
3312.37 3330
3312.92 3284
3313.46 3358
3314.00 3127
3314.54 3362
3315.09 3369
3315.63 3458
3316.17 3424
3316.72 3745
3317.26 3810
3317.80 4201
3318.35 4202
3318.89 4318
3319.43 4500
3319.98 4878
3320.52 4736
3321.06 4622
3321.61 4656
3322.15 4622
3322.69 4699
3323.24 4363
3323.78 4616
3324.33 4609
3324.87 4591
3325.41 4597
3325.96 4621
3326.50 4427
3327.04 4322
3327.59 4404
3328.13 4215
3328.68 4053
3329.22 3942
3329.76 3908
3330.31 3594
3330.85 3458
3331.40 3306
3331.94 3357
3332.49 3552
3333.03 3905
3333.58 4217
3334.12 4589
3334.66 5408
3335.21 6304
3335.75 7118
3336.30 8810
3336.84 10695
3337.39 11961
3337.93 13994
3338.48 15676
3339.02 16276
3339.57 16783
3340.11 16769
3340.66 16243
3341.20 14766
3341.75 12893
3342.29 11502
3342.84 9962
3343.38 8391
3343.93 7039
3344.47 5984
3345.02 5424
3345.57 4712
3346.11 4454
3346.66 4202
3347.20 3871
3347.75 3677
3348.29 3587
3348.84 3546
3349.38 3536
3349.93 3553
3350.48 3296
3351.02 3368
3351.57 3464
3352.11 3545
3352.66 3742
3353.21 3742
3353.75 3511
3354.30 3767
3354.84 3746
3355.39 3881
3355.94 4049
3356.48 3832
3357.03 3944
3357.58 3989
3358.12 3745
3358.67 3590
3359.22 3648
3359.76 3591
3360.31 3665
3360.86 3496
3361.40 3183
3361.95 3277
3362.50 3313
3363.04 3066
3363.59 3040
3364.14 2974
3364.68 2881
3365.23 2830
3365.78 2874
3366.33 2964
3366.87 2993
3367.42 2928
3367.97 2828
3368.51 2733
3369.06 3006
3369.61 2767
3370.16 2744
3370.70 2920
3371.25 3061
3371.80 3039
3372.35 3032
3372.90 3034
3373.44 3148
3373.99 3111
3374.54 3576
3375.09 3610
3375.63 3595
3376.18 3691
3376.73 3723
3377.28 3823
3377.83 3985
3378.37 3812
3378.92 3723
3379.47 3755
3380.02 3429
3380.57 3130
3381.12 2911
3381.66 3015
3382.21 2776
3382.76 2657
3383.31 2684
3383.86 2675
3384.41 2604
3384.96 2567
3385.50 2512
3386.05 2530
3386.60 2524
3387.15 2529
3387.70 2499
3388.25 2512
3388.80 2383
3389.35 2413
3389.90 2550
3390.44 2364
3390.99 2524
3391.54 2427
3392.09 2336
3392.64 2501
3393.19 2610
3393.74 2544
3394.29 2521
3394.84 2420
3395.39 2575
3395.94 2495
3396.49 2604
3397.04 2502
3397.59 2597
3398.14 2598
3398.69 2350
3399.24 2345
3399.79 2415
3400.34 2298
3400.89 2390
3401.44 2591
3401.99 2456
3402.54 2487
3403.09 2422
3403.64 2325
3404.19 2303
3404.74 2312
3405.29 2403
3405.84 2484
3406.39 2618
3406.94 2557
3407.49 2453
3408.04 2406
3408.59 2308
3409.14 2497
3409.69 2326
3410.24 2305
3410.79 2316
3411.34 2280
3411.89 2337
3412.45 2414
3413.00 2547
3413.55 2771
3414.10 2557
3414.65 2718
3415.20 2691
3415.75 2809
3416.30 2624
3416.85 2571
3417.41 2702
3417.96 2594
3418.51 2549
3419.06 2640
3419.61 2633
3420.16 2566
3420.71 2316
3421.27 2248
3421.82 2325
3422.37 2293
3422.92 2292
3423.47 2188
3424.02 2292
3424.58 2431
3425.13 2209
3425.68 2484
3426.23 2601
3426.78 2673
3427.34 2538
3427.89 2540
3428.44 2716
3428.99 2654
3429.55 2574
3430.10 2447
3430.65 2267
3431.20 2185
3431.76 2339
3432.31 2266
3432.86 2108
3433.41 2211
3433.97 2127
3434.52 2179
3435.07 2382
3435.62 2448
3436.18 2417
3436.73 2365
3437.28 2572
3437.84 2599
3438.39 2410
3438.94 2502
3439.49 2500
3440.05 2550
3440.60 2383
3441.15 2429
3441.71 2561
3442.26 2595
3442.81 2652
3443.37 2451
3443.92 2514
3444.47 2492
3445.03 2427
3445.58 2623
3446.13 2547
3446.69 2554
3447.24 2499
3447.80 2435
3448.35 2394
3448.90 2135
3449.46 2281
3450.01 2376
3450.57 2154
3451.12 2068
3451.67 2110
3452.23 2036
3452.78 1969
3453.34 2270
3453.89 2169
3454.44 2071
3455.00 2143
3455.55 2208
3456.11 2078
3456.66 1921
3457.22 2036
3457.77 2029
3458.33 1998
3458.88 1932
3459.43 1989
3459.99 2074
3460.54 2094
3461.10 1967
3461.65 2134
3462.21 2085
3462.76 2070
3463.32 2258
3463.87 2060
3464.43 2112
3464.98 2336
3465.54 2114
3466.09 2139
3466.65 2297
3467.21 2303
3467.76 2345
3468.32 2691
3468.87 2696
3469.43 2564
3469.98 2479
3470.54 2635
3471.09 2662
3471.65 2573
3472.20 2410
3472.76 2369
3473.32 2418
3473.87 2396
3474.43 2426
3474.98 2488
3475.54 2425
3476.10 2343
3476.65 2409
3477.21 2338
3477.76 2314
3478.32 2403
3478.88 2349
3479.43 2282
3479.99 2386
3480.55 2630
3481.10 2705
3481.66 2667
3482.22 2598
3482.77 2603
3483.33 2537
3483.89 2769
3484.44 2833
3485.00 2801
3485.56 2952
3486.11 2822
3486.67 2652
3487.23 2857
3487.78 2848
3488.34 2932
3488.90 2955
3489.45 3044
3490.01 3195
3490.57 3397
3491.13 3622
3491.68 3895
3492.24 4064
3492.80 4404
3493.35 4699
3493.91 5085
3494.47 5519
3495.03 5686
3495.58 5647
3496.14 6109
3496.70 5540
3497.26 5222
3497.82 5191
3498.37 5236
3498.93 5044
3499.49 4893
3500.05 4965
3500.61 4965
3501.16 5476
3501.72 6011
3502.28 5979
3502.84 6208
3503.40 6514
3503.95 7040
3504.51 7150
3505.07 7301
3505.63 7713
3506.19 7873
3506.75 8307
3507.30 8593
3507.86 9397
3508.42 9752
3508.98 9559
3509.54 9464
3510.10 9193
3510.66 8278
3511.22 7558
3511.77 7004
3512.33 6097
3512.89 5533
3513.45 4542
3514.01 4190
3514.57 3988
3515.13 3788
3515.69 3635
3516.25 3347
3516.81 3009
3517.37 3055
3517.92 2950
3518.48 2880
3519.04 2777
3519.60 2647
3520.16 2896
3520.72 3030
3521.28 2825
3521.84 2778
3522.40 2860
3522.96 2861
3523.52 2834
3524.08 2545
3524.64 2586
3525.20 2726
3525.76 2603
3526.32 2612
3526.88 2818
3527.44 2745
3528.00 2729
3528.56 2707
3529.12 2790
3529.68 2714
3530.24 2467
3530.80 2380
3531.36 2514
3531.92 2446
3532.48 2660
3533.04 2555
3533.60 2482
3534.17 2439
3534.73 2599
3535.29 2463
3535.85 2676
3536.41 2664
3536.97 2732
3537.53 2850
3538.09 2790
3538.65 2680
3539.21 2838
3539.77 2666
3540.34 2671
3540.90 2651
3541.46 2812
3542.02 2947
3542.58 2790
3543.14 2676
3543.70 2987
3544.26 2814
3544.83 2877
3545.39 2811
3545.95 2983
3546.51 2933
3547.07 3149
3547.63 2912
3548.20 2985
3548.76 2810
3549.32 2802
3549.88 2757
3550.44 2685
3551.01 2624
3551.57 2689
3552.13 2520
3552.69 2380
3553.25 2329
3553.82 2353
3554.38 2306
3554.94 2462
3555.50 2328
3556.07 2387
3556.63 2336
3557.19 2388
3557.75 2254
3558.32 2418
3558.88 2536
3559.44 2364
3560.00 2369
3560.57 2321
3561.13 2269
3561.69 2206
3562.26 2193
3562.82 2227
3563.38 2195
3563.94 2260
3564.51 2225
3565.07 2306
3565.63 2334
3566.20 2168
3566.76 2199
3567.32 2251
3567.89 2127
3568.45 2285
3569.01 2315
3569.58 2043
3570.14 2043
3570.70 2143
3571.27 2119
3571.83 1980
3572.39 2016
3572.96 2026
3573.52 2077
3574.09 1980
3574.65 2090
3575.21 2131
3575.78 2157
3576.34 2185
3576.91 2281
3577.47 2275
3578.03 2204
3578.60 2292
3579.16 2342
3579.73 2345
3580.29 2313
3580.86 2354
3581.42 2497
3581.98 2562
3582.55 2275
3583.11 2294
3583.68 2173
3584.24 2329
3584.81 2111
3585.37 2292
3585.94 2308
3586.50 2171
3587.07 2323
3587.63 2213
3588.20 2269
3588.76 2194
3589.33 2143
3589.89 2101
3590.46 2066
3591.02 1973
3591.59 2133
3592.15 2294
3592.72 2216
3593.28 2314
3593.85 2184
3594.41 2292
3594.98 2198
3595.54 2387
3596.11 2367
3596.68 2375
3597.24 2237
3597.81 2298
3598.37 2197
3598.94 2222
3599.50 2197
3600.07 2126
3600.64 2168
3601.20 2280
3601.77 2342
3602.33 2237
3602.90 2150
3603.47 2310
3604.03 2221
3604.60 2197
3605.16 2072
3605.73 2096
3606.30 2035
3606.86 2197
3607.43 2082
3608.00 2092
3608.56 2034
3609.13 2099
3609.70 1926
3610.26 1921
3610.83 1883
3611.40 1883
3611.96 1771
3612.53 1892
3613.10 1898
3613.66 1984
3614.23 2111
3614.80 2116
3615.36 2346
3615.93 2404
3616.50 2383
3617.07 2470
3617.63 3024
3618.20 3123
3618.77 3266
3619.34 3703
3619.90 4104
3620.47 4627
3621.04 4959
3621.61 5298
3622.17 5366
3622.74 5164
3623.31 5068
3623.88 4587
3624.44 4347
3625.01 3770
3625.58 3333
3626.15 3125
3626.72 2724
3627.28 2610
3627.85 2399
3628.42 2159
3628.99 2080
3629.56 2164
3630.12 2126
3630.69 2146
3631.26 2132
3631.83 1980
3632.40 2139
3632.97 2124
3633.53 2140
3634.10 2280
3634.67 2253
3635.24 2235
3635.81 2054
3636.38 2056
3636.95 2125
3637.52 2008
3638.08 2057
3638.65 2178
3639.22 2074
3639.79 2255
3640.36 2290
3640.93 2361
3641.50 2390
3642.07 2535
3642.64 2508
3643.21 2766
3643.78 3041
3644.34 3381
3644.91 3349
3645.48 3158
3646.05 3406
3646.62 3398
3647.19 3258
3647.76 3068
3648.33 2892
3648.90 2807
3649.47 2930
3650.04 2882
3650.61 2672
3651.18 2623
3651.75 2671
3652.32 2675
3652.89 2793
3653.46 2879
3654.03 2757
3654.60 2627
3655.17 2830
3655.74 3018
3656.31 3192
3656.88 2993
3657.45 3105
3658.02 3072
3658.59 3117
3659.16 3227
3659.73 3295
3660.30 3306
3660.87 3433
3661.45 3500
3662.02 3902
3662.59 3795
3663.16 3747
3663.73 3684
3664.30 3960
3664.87 3823
3665.44 3662
3666.01 3554
3666.58 3214
3667.15 2925
3667.73 2728
3668.30 2723
3668.87 2649
3669.44 2713
3670.01 2777
3670.58 2471
3671.15 2491
3671.73 2457
3672.30 2388
3672.87 2328
3673.44 2388
3674.01 2451
3674.58 2539
3675.16 2425
3675.73 2499
3676.30 2393
3676.87 2476
3677.44 2717
3678.01 2641
3678.59 2623
3679.16 2683
3679.73 2631
3680.30 2648
3680.88 2623
3681.45 2523
3682.02 2616
3682.59 2480
3683.16 2365
3683.74 2348
3684.31 2216
3684.88 2137
3685.45 2205
3686.03 2232
3686.60 2235
3687.17 2145
3687.74 2163
3688.32 2180
3688.89 2448
3689.46 2384
3690.04 2360
3690.61 2493
3691.18 2607
3691.76 2696
3692.33 2981
3692.90 3241
3693.47 3262
3694.05 3309
3694.62 3388
3695.19 3198
3695.77 2950
3696.34 3044
3696.91 2728
3697.49 2642
3698.06 2692
3698.64 2435
3699.21 2410
3699.78 2774
3700.36 2559
3700.93 2507
3701.50 2504
3702.08 2536
3702.65 2670
3703.23 2527
3703.80 2385
3704.37 2401
3704.95 2305
3705.52 2533
3706.10 2676
3706.67 2591
3707.24 2410
3707.82 2313
3708.39 2402
3708.97 2460
3709.54 2516
3710.12 2329
3710.69 2322
3711.27 2274
3711.84 2275
3712.41 2186
3712.99 2433
3713.56 2366
3714.14 2225
3714.71 2140
3715.29 2446
3715.86 2404
3716.44 2081
3717.01 1955
3717.59 2151
3718.16 2046
3718.74 2008
3719.31 2077
3719.89 2153
3720.46 2174
3721.04 2034
3721.61 2058
3722.19 2177
3722.77 2064
3723.34 2190
3723.92 2064
3724.49 1947
3725.07 2012
3725.64 1896
3726.22 1930
3726.79 1920
3727.37 1906
3727.95 1939
3728.52 1914
3729.10 1870
3729.67 1859
3730.25 2018
3730.83 1992
3731.40 2310
3731.98 2302
3732.56 2518
3733.13 2435
3733.71 2527
3734.28 2597
3734.86 2698
3735.44 2960
3736.01 3027
3736.59 3172
3737.17 3175
3737.74 3078
3738.32 2840
3738.90 2759
3739.47 2892
3740.05 2601
3740.63 2505
3741.20 2515
3741.78 2397
3742.36 2208
3742.93 2289
3743.51 2386
3744.09 2356
3744.67 2186
3745.24 2089
3745.82 1978
3746.40 1998
3746.97 2220
3747.55 2284
3748.13 2304
3748.71 2296
3749.28 2265
3749.86 2176
3750.44 2074
3751.02 1976
3751.59 2055
3752.17 2168
3752.75 2309
3753.33 2294
3753.91 2029
3754.48 1915
3755.06 1955
3755.64 2133
3756.22 2129
3756.80 2292
3757.37 2233
3757.95 2159
3758.53 2213
3759.11 2204
3759.69 2338
3760.27 2281
3760.84 2408
3761.42 2620
3762.00 2550
3762.58 2470
3763.16 2619
3763.74 2386
3764.31 2338
3764.89 2467
3765.47 2495
3766.05 2346
3766.63 2388
3767.21 2351
3767.79 2157
3768.37 2075
3768.95 2103
3769.52 1975
3770.10 2030
3770.68 1997
3771.26 2045
3771.84 2124
3772.42 2104
3773.00 2182
3773.58 2225
3774.16 2305
3774.74 2366
3775.32 2221
3775.90 2315
3776.48 2230
3777.06 2338
3777.64 2285
3778.22 2151
3778.80 2074
3779.38 2148
3779.96 1911
3780.54 1952
3781.12 2077
3781.70 2113
3782.28 2058
3782.86 1924
3783.44 1935
3784.02 2026
3784.60 2002
3785.18 2047
3785.76 2064
3786.34 1831
3786.92 1960
3787.50 2002
3788.08 1948
3788.66 1836
3789.24 1996
3789.82 1947
3790.40 2145
3790.98 2009
3791.56 2026
3792.14 1980
3792.72 1922
3793.30 2006
3793.89 2121
3794.47 2051
3795.05 2017
3795.63 2167
3796.21 2201
3796.79 2160
3797.37 2180
3797.95 2183
3798.53 2162
3799.12 2220
3799.70 2059
3800.28 2260
3800.86 2297
3801.44 2259
3802.02 2316
3802.60 2298
3803.19 2394
3803.77 2565
3804.35 2818
3804.93 2717
3805.51 2436
3806.10 2727
3806.68 2716
3807.26 2791
3807.84 2648
3808.42 2585
3809.01 2437
3809.59 2593
3810.17 2631
3810.75 2537
3811.33 2392
3811.92 2260
3812.50 2620
3813.08 2533
3813.66 2653
3814.25 2569
3814.83 2737
3815.41 2577
3815.99 2689
3816.58 2776
3817.16 2758
3817.74 2836
3818.32 3018
3818.91 3073
3819.49 2922
3820.07 2873
3820.66 2692
3821.24 2718
3821.82 2665
3822.41 2626
3822.99 2498
3823.57 2226
3824.16 2090
3824.74 2077
3825.32 2230
3825.91 2221
3826.49 2041
3827.07 2031
3827.66 1967
3828.24 1957
3828.82 2196
3829.41 2041
3829.99 2090
3830.57 2162
3831.16 2191
3831.74 2200
3832.33 2075
3832.91 2193
3833.49 2208
3834.08 2335
3834.66 2249
3835.25 2250
3835.83 2267
3836.41 2246
3837.00 2235
3837.58 2178
3838.17 2084
3838.75 2087
3839.34 2160
3839.92 2276
3840.50 2210
3841.09 2070
3841.67 2096
3842.26 2085
3842.84 2204
3843.43 2351
3844.01 2242
3844.60 2132
3845.18 2037
3845.77 2212
3846.35 2185
3846.94 2188
3847.52 2343
3848.11 2574
3848.69 2690
3849.28 2899
3849.86 3220
3850.45 3219
3851.03 3380
3851.62 3592
3852.20 3321
3852.79 3284
3853.37 3408
3853.96 3005
3854.55 2786
3855.13 2713
3855.72 2667
3856.30 2587
3856.89 2608
3857.47 2520
3858.06 2487
3858.65 2491
3859.23 2475
3859.82 2851
3860.40 3120
3860.99 3168
3861.58 3423
3862.16 3701
3862.75 4049
3863.33 4322
3863.92 4867
3864.51 4980
3865.09 5301
3865.68 5252
3866.27 5345
3866.85 5469
3867.44 4827
3868.03 4378
3868.61 4401
3869.20 4136
3869.79 3896
3870.37 3758
3870.96 3583
3871.55 3588
3872.13 3435
3872.72 3233
3873.31 3261
3873.89 3230
3874.48 3068
3875.07 2931
3875.66 3134
3876.24 3296
3876.83 3200
3877.42 3361
3878.00 3255
3878.59 3058
3879.18 3044
3879.77 2936
3880.35 2808
3880.94 2598
3881.53 2537
3882.12 2408
3882.70 2299
3883.29 2309
3883.88 2456
3884.47 2309
3885.06 2443
3885.64 2428
3886.23 2243
3886.82 2142
3887.41 2340
3888.00 2227
3888.58 2227
3889.17 2111
3889.76 2236
3890.35 2294
3890.94 2298
3891.53 2212
3892.11 2350
3892.70 2418
3893.29 2393
3893.88 2594
3894.47 2585
3895.06 2613
3895.65 2594
3896.23 2650
3896.82 2965
3897.41 2804
3898.00 2741
3898.59 2932
3899.18 2862
3899.77 2851
3900.36 2859
3900.95 2754
3901.53 2680
3902.12 2767
3902.71 2793
3903.30 2822
3903.89 2643
3904.48 2519
3905.07 2699
3905.66 2497
3906.25 2376
3906.84 2323
3907.43 2440
3908.02 2193
3908.61 2179
3909.20 2103
3909.79 2048
3910.38 2077
3910.97 1968
3911.56 2141
3912.15 2320
3912.74 2146
3913.33 1914
3913.92 1806
3914.51 1933
3915.10 1902
3915.69 1889
3916.28 1978
3916.87 2027
3917.46 1857
3918.05 1783
3918.64 1837
3919.23 1854
3919.82 1982
3920.41 1923
3921.00 1926
3921.59 1943
3922.18 1865
3922.77 1792
3923.36 1952
3923.95 1771
3924.55 1862
3925.14 1933
3925.73 1942
3926.32 2067
3926.91 1824
3927.50 1931
3928.09 1805
3928.68 1743
3929.27 1962
3929.87 1830
3930.46 1860
3931.05 1875
3931.64 1950
3932.23 1967
3932.82 1912
3933.41 1802
3934.01 1761
3934.60 1846
3935.19 1834
3935.78 1736
3936.37 1739
3936.96 1727
3937.56 1752
3938.15 1930
3938.74 1956
3939.33 1723
3939.92 1791
3940.52 1856
3941.11 1953
3941.70 1940
3942.29 1970
3942.88 1972
3943.48 2031
3944.07 1998
3944.66 2102
3945.25 1939
3945.85 2058
3946.44 2017
3947.03 1914
3947.62 1950
3948.22 1951
3948.81 1954
3949.40 2082
3949.99 1850
3950.59 1803
3951.18 1694
3951.77 1722
3952.37 1757
3952.96 1725
3953.55 1735
3954.15 1644
3954.74 1816
3955.33 1796
3955.93 1817
3956.52 1838
3957.11 1837
3957.71 1853
3958.30 1889
3958.89 1930
3959.49 2124
3960.08 2107
3960.67 2149
3961.27 2182
3961.86 2293
3962.45 2445
3963.05 2257
3963.64 2297
3964.23 2307
3964.83 2316
3965.42 2206
3966.02 2194
3966.61 2217
3967.20 2202
3967.80 2311
3968.39 2298
3968.99 2221
3969.58 2408
3970.18 2477
3970.77 2516
3971.36 2413
3971.96 2207
3972.55 2217
3973.15 2325
3973.74 2123
3974.34 1892
3974.93 1956
3975.53 1895
3976.12 1916
3976.72 1895
3977.31 1871
3977.91 1853
3978.50 1818
3979.10 1793
3979.69 1939
3980.29 2003
3980.88 1932
3981.48 1922
3982.07 2020
3982.67 1948
3983.26 1974
3983.86 1903
3984.45 1902
3985.05 1816
3985.64 1800
3986.24 1901
3986.83 1801
3987.43 1831
3988.03 1947
3988.62 2000
3989.22 1906
3989.81 1923
3990.41 1930
3991.00 1796
3991.60 1814
3992.20 1812
3992.79 1869
3993.39 1934
3993.98 1901
3994.58 1956
3995.18 1949
3995.77 1910
3996.37 1886
3996.97 2034
3997.56 1965
3998.16 1946
3998.75 1919
3999.35 2044
3999.95 2105
4000.54 2118
4001.14 2141
4001.74 2166
4002.33 2169
4002.93 2020
4003.53 1924
4004.12 1988
4004.72 2136
4005.32 2012
4005.92 2156
4006.51 2099
4007.11 2204
4007.71 2124
4008.30 2167
4008.90 2077
4009.50 2270
4010.10 2268
4010.69 2193
4011.29 2054
4011.89 2211
4012.49 2273
4013.08 2136
4013.68 2095
4014.28 2144
4014.88 2124
4015.47 2107
4016.07 2197
4016.67 2030
4017.27 2148
4017.86 2226
4018.46 2386
4019.06 2249
4019.66 2388
4020.26 2425
4020.85 2523
4021.45 2527
4022.05 2295
4022.65 2275
4023.25 2347
4023.85 2230
4024.44 2161
4025.04 2075
4025.64 2056
4026.24 1866
4026.84 1971
4027.44 1975
4028.03 2052
4028.63 2075
4029.23 2102
4029.83 2122
4030.43 2099
4031.03 2009
4031.63 2222
4032.23 2101
4032.83 2108
4033.42 2299
4034.02 2112
4034.62 2073
4035.22 2104
4035.82 2246
4036.42 2251
4037.02 2093
4037.62 2110
4038.22 2102
4038.82 2162
4039.42 1895
4040.02 1809
4040.62 1865
4041.22 1938
4041.82 1912
4042.41 1890
4043.01 1856
4043.61 1844
4044.21 1891
4044.81 1947
4045.41 1871
4046.01 1903
4046.61 1913
4047.21 1829
4047.81 1861
4048.41 1947
4049.01 1918
4049.61 1977
4050.21 1860
4050.82 1855
4051.42 1957
4052.02 2017
4052.62 1928
4053.22 1768
4053.82 1774
4054.42 1791
4055.02 1853
4055.62 1924
4056.22 1850
4056.82 2020
4057.42 1982
4058.02 1937
4058.62 1798
4059.22 1898
4059.83 1893
4060.43 1944
4061.03 1776
4061.63 1640
4062.23 1714
4062.83 1887
4063.43 1784
4064.03 1816
4064.63 1690
4065.24 1659
4065.84 1679
4066.44 1786
4067.04 1771
4067.64 1772
4068.24 1710
4068.85 1833
4069.45 1781
4070.05 1604
4070.65 1766
4071.25 1845
4071.85 1848
4072.46 1732
4073.06 1655
4073.66 1699
4074.26 1845
4074.86 1849
4075.47 1906
4076.07 1816
4076.67 1796
4077.27 1891
4077.88 2031
4078.48 2020
4079.08 2055
4079.68 1955
4080.29 1970
4080.89 1809
4081.49 1785
4082.09 1758
4082.70 1886
4083.30 1734
4083.90 1702
4084.50 1671
4085.11 1946
4085.71 1821
4086.31 1874
4086.92 1831
4087.52 1792
4088.12 1830
4088.72 1972
4089.33 1899
4089.93 1750
4090.53 1784
4091.14 1793
4091.74 1755
4092.34 1886
4092.95 1990
4093.55 2036
4094.16 2059
4094.76 2165
4095.36 2172
4095.97 2406
4096.57 2672
4097.17 2946
4097.78 3013
4098.38 3103
4098.98 3333
4099.59 3231
4100.19 3118
4100.80 3121
4101.40 2845
4102.00 2648
4102.61 2401
4103.21 2208
4103.82 2128
4104.42 1827
4105.03 1759
4105.63 1746
4106.23 1673
4106.84 1769
4107.44 1671
4108.05 1640
4108.65 1834
4109.26 1729
4109.86 1630
4110.47 1698
4111.07 1707
4111.68 1743
4112.28 1653
4112.89 1771
4113.49 1797
4114.10 1779
4114.70 1767
4115.31 1709
4115.91 1770
4116.52 1715
4117.12 1691
4117.73 1628
4118.33 1634
4118.94 1732
4119.54 1783
4120.15 1633
4120.75 1488
4121.36 1646
4121.97 1747
4122.57 1658
4123.18 1723
4123.78 1815
4124.39 1613
4124.99 1666
4125.60 1729
4126.21 1718
4126.81 1798
4127.42 1759
4128.02 1756
4128.63 1782
4129.24 1781
4129.84 1930
4130.45 1853
4131.05 1895
4131.66 1719
4132.27 1681
4132.87 1794
4133.48 1800
4134.09 1723
4134.69 1870
4135.30 1973
4135.91 1823
4136.51 1841
4137.12 1873
4137.73 1820
4138.33 1977
4138.94 1996
4139.55 1851
4140.15 1913
4140.76 1875
4141.37 2055
4141.97 2013
4142.58 1848
4143.19 2000
4143.80 2036
4144.40 1802
4145.01 2021
4145.62 2148
4146.22 2101
4146.83 2015
4147.44 1918
4148.05 1929
4148.65 1818
4149.26 2022
4149.87 1868
4150.48 1783
4151.09 1683
4151.69 1649
4152.30 1731
4152.91 1708
4153.52 1673
4154.12 1630
4154.73 1611
4155.34 1685
4155.95 1709
4156.56 1703
4157.16 1648
4157.77 1625
4158.38 1764
4158.99 1822
4159.60 1744
4160.21 1798
4160.81 1802
4161.42 1599
4162.03 1602
4162.64 1809
4163.25 1860
4163.86 1889
4164.47 1938
4165.08 1831
4165.68 1925
4166.29 2072
4166.90 2193
4167.51 2176
4168.12 2266
4168.73 2381
4169.34 2524
4169.95 2350
4170.56 2400
4171.16 2444
4171.77 2393
4172.38 2459
4172.99 2269
4173.60 2172
4174.21 2157
4174.82 2114
4175.43 2033
4176.04 2124
4176.65 2242
4177.26 2187
4177.87 2169
4178.48 2009
4179.09 2302
4179.70 2165
4180.31 2056
4180.92 2045
4181.53 2014
4182.14 2013
4182.75 2031
4183.36 1939
4183.97 1940
4184.58 1771
4185.19 1896
4185.80 1850
4186.41 1634
4187.02 1707
4187.63 1738
4188.24 1666
4188.85 1768
4189.46 1787
4190.07 1739
4190.68 1692
4191.29 1510
4191.90 1615
4192.51 1667
4193.13 1845
4193.74 1781
4194.35 1842
4194.96 1919
4195.57 2057
4196.18 1961
4196.79 2031
4197.40 2323
4198.01 2377
4198.62 2127
4199.24 2336
4199.85 2234
4200.46 2399
4201.07 2205
4201.68 2221
4202.29 2200
4202.90 2069
4203.52 1971
4204.13 2020
4204.74 2143
4205.35 2123
4205.96 2025
4206.57 2085
4207.19 2036
4207.80 1861
4208.41 1884
4209.02 1987
4209.63 2079
4210.25 2014
4210.86 2055
4211.47 2092
4212.08 2082
4212.69 2024
4213.31 2129
4213.92 2074
4214.53 1976
4215.14 2050
4215.76 2066
4216.37 1999
4216.98 2099
4217.59 2081
4218.21 2367
4218.82 2298
4219.43 2328
4220.04 2223
4220.66 2344
4221.27 2425
4221.88 2431
4222.50 2746
4223.11 2976
4223.72 2979
4224.33 3187
4224.95 3173
4225.56 3382
4226.17 3606
4226.79 3875
4227.40 4482
4228.01 4398
4228.63 4739
4229.24 4789
4229.85 5178
4230.47 5606
4231.08 6121
4231.69 6302
4232.31 5898
4232.92 5550
4233.54 5117
4234.15 4992
4234.76 4793
4235.38 4061
4235.99 3552
4236.61 3242
4237.22 3011
4237.83 3036
4238.45 2712
4239.06 2619
4239.68 2535
4240.29 2603
4240.90 2651
4241.52 2462
4242.13 2443
4242.75 2397
4243.36 2371
4243.98 2486
4244.59 2456
4245.21 2438
4245.82 2356
4246.43 2078
4247.05 2186
4247.66 2241
4248.28 2078
4248.89 2181
4249.51 2167
4250.12 2159
4250.74 2208
4251.35 2229
4251.97 2254
4252.58 2190
4253.20 2032
4253.81 1997
4254.43 1979
4255.04 2128
4255.66 1926
4256.28 1950
4256.89 1877
4257.51 1992
4258.12 1931
4258.74 2101
4259.35 2096
4259.97 2004
4260.58 1917
4261.20 2061
4261.82 1974
4262.43 1872
4263.05 2043
4263.66 1892
4264.28 1927
4264.90 2068
4265.51 2099
4266.13 2162
4266.74 2083
4267.36 2029
4267.98 1984
4268.59 2047
4269.21 1999
4269.82 2073
4270.44 2076
4271.06 2319
4271.67 2285
4272.29 2230
4272.91 2127
4273.52 1983
4274.14 2015
4274.76 1997
4275.37 1904
4275.99 1783
4276.61 1830
4277.22 1923
4277.84 1847
4278.46 1897
4279.08 2021
4279.69 2152
4280.31 2030
4280.93 1988
4281.54 1949
4282.16 1835
4282.78 1943
4283.40 1902
4284.01 1864
4284.63 1704
4285.25 1639
4285.87 1836
4286.48 1790
4287.10 1819
4287.72 1764
4288.34 1911
4288.95 1884
4289.57 1862
4290.19 1971
4290.81 1905
4291.43 1873
4292.04 1724
4292.66 1723
4293.28 1832
4293.90 1697
4294.52 1702
4295.13 1731
4295.75 1775
4296.37 1653
4296.99 1591
4297.61 1791
4298.23 1664
4298.84 1634
4299.46 1659
4300.08 1575
4300.70 1689
4301.32 1592
4301.94 1815
4302.56 1690
4303.17 1668
4303.79 1880
4304.41 1709
4305.03 1660
4305.65 1660
4306.27 1767
4306.89 1766
4307.51 1849
4308.13 1787
4308.75 1748
4309.36 1908
4309.98 1912
4310.60 1913
4311.22 1897
4311.84 1985
4312.46 2052
4313.08 2277
4313.70 2214
4314.32 2232
4314.94 2395
4315.56 2326
4316.18 2185
4316.80 2311
4317.42 2259
4318.04 2055
4318.66 1916
4319.28 2083
4319.90 1987
4320.52 1898
4321.14 1776
4321.76 1639
4322.38 1712
4323.00 1676
4323.62 1773
4324.24 1895
4324.86 1789
4325.48 1683
4326.10 1835
4326.72 1896
4327.34 1834
4327.96 1701
4328.58 1715
4329.20 1773
4329.82 1740
4330.44 1745
4331.07 1735
4331.69 1834
4332.31 1767
4332.93 1691
4333.55 1715
4334.17 1830
4334.79 1686
4335.41 1718
4336.03 1793
4336.65 1844
4337.28 1820
4337.90 1702
4338.52 1711
4339.14 1790
4339.76 1836
4340.38 1954
4341.00 1928
4341.63 1937
4342.25 2035
4342.87 1964
4343.49 1924
4344.11 2011
4344.73 2053
4345.36 2154
4345.98 2283
4346.60 2438
4347.22 2526
4347.84 2590
4348.47 2654
4349.09 3053
4349.71 3267
4350.33 3321
4350.95 3399
4351.58 3408
4352.20 3395
4352.82 3129
4353.44 2762
4354.07 2779
4354.69 2650
4355.31 2299
4355.93 2275
4356.56 2203
4357.18 2276
4357.80 2232
4358.42 2027
4359.05 2004
4359.67 1877
4360.29 1985
4360.92 2079
4361.54 2212
4362.16 2140
4362.78 2034
4363.41 2158
4364.03 2148
4364.65 2217
4365.28 2103
4365.90 2093
4366.52 2102
4367.15 2031
4367.77 2124
4368.39 2046
4369.02 2236
4369.64 2264
4370.26 2312
4370.89 2170
4371.51 2136
4372.14 2128
4372.76 2108
4373.38 2041
4374.01 2007
4374.63 1971
4375.25 1896
4375.88 1989
4376.50 2073
4377.13 2168
4377.75 1992
4378.37 2020
4379.00 2049
4379.62 2128
4380.25 2050
4380.87 2231
4381.50 2274
4382.12 2126
4382.75 2155
4383.37 2363
4383.99 2572
4384.62 2619
4385.24 2552
4385.87 2723
4386.49 2828
4387.12 2903
4387.74 2905
4388.37 3092
4388.99 3203
4389.62 3209
4390.24 3213
4390.87 3645
4391.49 4282
4392.12 4661
4392.74 5072
4393.37 6012
4393.99 6810
4394.62 7183
4395.24 7284
4395.87 7464
4396.49 7256
4397.12 6634
4397.75 5945
4398.37 5513
4399.00 4772
4399.62 4028
4400.25 3768
4400.87 3394
4401.50 3568
4402.13 3664
4402.75 3737
4403.38 3757
4404.00 3697
4404.63 3852
4405.26 3612
4405.88 3490
4406.51 3305
4407.13 3039
4407.76 2978
4408.39 3056
4409.01 3043
4409.64 2708
4410.27 2783
4410.89 2652
4411.52 2700
4412.15 2603
4412.77 2672
4413.40 2594
4414.03 2659
4414.65 2673
4415.28 2473
4415.91 2316
4416.53 2301
4417.16 2479
4417.79 2422
4418.41 2253
4419.04 2349
4419.67 2157
4420.30 2169
4420.92 2199
4421.55 2166
4422.18 2098
4422.80 2174
4423.43 2090
4424.06 2032
4424.69 2086
4425.31 2070
4425.94 2002
4426.57 2119
4427.20 2115
4427.82 1862
4428.45 1916
4429.08 1924
4429.71 1964
4430.34 1924
4430.96 1919
4431.59 1916
4432.22 1934
4432.85 1868
4433.48 1796
4434.10 1765
4434.73 1855
4435.36 1863
4435.99 1888
4436.62 1894
4437.25 1979
4437.87 2074
4438.50 1852
4439.13 1859
4439.76 1888
4440.39 1821
4441.02 1855
4441.64 1953
4442.27 1784
4442.90 1705
4443.53 1676
4444.16 1841
4444.79 1837
4445.42 1772
4446.05 1880
4446.68 1823
4447.30 1745
4447.93 1850
4448.56 1829
4449.19 1610
4449.82 1620
4450.45 1826
4451.08 1923
4451.71 1761
4452.34 1894
4452.97 1949
4453.60 2002
4454.23 1777
4454.86 1747
4455.49 1717
4456.12 1606
4456.75 1697
4457.38 1757
4458.01 1702
4458.64 1693
4459.27 1593
4459.90 1787
4460.53 1841
4461.16 1704
4461.79 1712
4462.42 1699
4463.05 1658
4463.68 1565
4464.31 1495
4464.94 1560
4465.57 1639
4466.20 1610
4466.83 1582
4467.46 1531
4468.09 1544
4468.72 1659
4469.35 1567
4469.98 1677
4470.61 1746
4471.24 1612
4471.87 1507
4472.50 1516
4473.13 1583
4473.77 1488
4474.40 1548
4475.03 1437
4475.66 1458
4476.29 1567
4476.92 1606
4477.55 1577
4478.18 1713
4478.82 1614
4479.45 1598
4480.08 1751
4480.71 1713
4481.34 1521
4481.97 1564
4482.60 1614
4483.24 1622
4483.87 1652
4484.50 1551
4485.13 1521
4485.76 1646
4486.39 1692
4487.03 1778
4487.66 1734
4488.29 1708
4488.92 1784
4489.55 1794
4490.19 1728
4490.82 1710
4491.45 1653
4492.08 1567
4492.71 1725
4493.35 1748
4493.98 1574
4494.61 1611
4495.24 1513
4495.88 1645
4496.51 1548
4497.14 1417
4497.77 1618
4498.41 1499
4499.04 1579
4499.67 1647
4500.31 1609
4500.94 1573
4501.57 1623
4502.20 1756
4502.84 1671
4503.47 1700
4504.10 1720
4504.74 1832
4505.37 1904
4506.00 1865
4506.64 1807
4507.27 1843
4507.90 2007
4508.54 1851
4509.17 1888
4509.80 1799
4510.44 1763
4511.07 1659
4511.70 1555
4512.34 1586
4512.97 1675
4513.60 1582
4514.24 1724
4514.87 1741
4515.51 1588
4516.14 1684
4516.77 1538
4517.41 1597
4518.04 1679
4518.68 1767
4519.31 1696
4519.94 1740
4520.58 1783
4521.21 1669
4521.85 1538
4522.48 1691
4523.12 1737
4523.75 1594
4524.39 1590
4525.02 1718
4525.65 1746
4526.29 1624
4526.92 1730
4527.56 1721
4528.19 1827
4528.83 1930
4529.46 2071
4530.10 2246
4530.73 2357
4531.37 2841
4532.00 2903
4532.64 3253
4533.27 3823
4533.91 4220
4534.54 4585
4535.18 5051
4535.81 5218
4536.45 5414
4537.09 5147
4537.72 4770
4538.36 4222
4538.99 3628
4539.63 3386
4540.26 3020
4540.90 2682
4541.53 2408
4542.17 2348
4542.81 2200
4543.44 1989
4544.08 1729
4544.71 1694
4545.35 1793
4545.99 1766
4546.62 1658
4547.26 1643
4547.89 1706
4548.53 1656
4549.17 1640
4549.80 1590
4550.44 1491
4551.08 1392
4551.71 1505
4552.35 1568
4552.98 1607
4553.62 1585
4554.26 1541
4554.89 1617
4555.53 1538
4556.17 1758
4556.80 1816
4557.44 1826
4558.08 1770
4558.72 1864
4559.35 1749
4559.99 1736
4560.63 1823
4561.26 1850
4561.90 1563
4562.54 1660
4563.17 1801
4563.81 1741
4564.45 1635
4565.09 1731
4565.72 1728
4566.36 1679
4567.00 1763
4567.64 1645
4568.27 1714
4568.91 1740
4569.55 1666
4570.19 1875
4570.82 1844
4571.46 2019
4572.10 2121
4572.74 2029
4573.38 1928
4574.01 2076
4574.65 1996
4575.29 1884
4575.93 1919
4576.57 1827
4577.20 1865
4577.84 1781
4578.48 1861
4579.12 1633
4579.76 1650
4580.40 1674
4581.04 1642
4581.67 1580
4582.31 1490
4582.95 1562
4583.59 1473
4584.23 1443
4584.87 1506
4585.51 1549
4586.14 1536
4586.78 1663
4587.42 1635
4588.06 1682
4588.70 1703
4589.34 1553
4589.98 1578
4590.62 1630
4591.26 1630
4591.90 1596
4592.54 1496
4593.17 1514
4593.81 1616
4594.45 1670
4595.09 1680
4595.73 1737
4596.37 1670
4597.01 1591
4597.65 1741
4598.29 1766
4598.93 1643
4599.57 1670
4600.21 1552
4600.85 1467
4601.49 1435
4602.13 1523
4602.77 1419
4603.41 1474
4604.05 1579
4604.69 1558
4605.33 1545
4605.97 1637
4606.61 1532
4607.25 1494
4607.89 1573
4608.53 1660
4609.17 1811
4609.81 1626
4610.45 1657
4611.09 1824
4611.73 1963
4612.38 1867
4613.02 1886
4613.66 1688
4614.30 1724
4614.94 1604
4615.58 1683
4616.22 1765
4616.86 1655
4617.50 1659
4618.14 1579
4618.78 1630
4619.43 1669
4620.07 1539
4620.71 1543
4621.35 1512
4621.99 1582
4622.63 1459
4623.27 1518
4623.91 1524
4624.56 1365
4625.20 1412
4625.84 1433
4626.48 1441
4627.12 1417
4627.76 1454
4628.41 1370
4629.05 1455
4629.69 1360
4630.33 1480
4630.97 1434
4631.62 1358
4632.26 1443
4632.90 1495
4633.54 1454
4634.18 1515
4634.83 1495
4635.47 1618
4636.11 1600
4636.75 1587
4637.40 1600
4638.04 1481
4638.68 1655
4639.32 1597
4639.97 1670
4640.61 1736
4641.25 1882
4641.89 1928
4642.54 1914
4643.18 1994
4643.82 1937
4644.46 1782
4645.11 1877
4645.75 1867
4646.39 1801
4647.04 1661
4647.68 1555
4648.32 1599
4648.97 1494
4649.61 1657
4650.25 1665
4650.90 1720
4651.54 1592
4652.18 1522
4652.83 1553
4653.47 1560
4654.11 1574
4654.76 1493
4655.40 1593
4656.04 1516
4656.69 1661
4657.33 1592
4657.98 1529
4658.62 1650
4659.26 1702
4659.91 1515
4660.55 1399
4661.20 1302
4661.84 1381
4662.48 1510
4663.13 1417
4663.77 1455
4664.42 1378
4665.06 1451
4665.71 1349
4666.35 1292
4666.99 1349
4667.64 1376
4668.28 1398
4668.93 1386
4669.57 1442
4670.22 1507
4670.86 1551
4671.51 1443
4672.15 1281
4672.80 1350
4673.44 1442
4674.09 1460
4674.73 1385
4675.38 1341
4676.02 1426
4676.67 1369
4677.31 1270
4677.96 1323
4678.60 1320
4679.25 1292
4679.89 1368
4680.54 1385
4681.18 1371
4681.83 1464
4682.47 1418
4683.12 1517
4683.77 1454
4684.41 1578
4685.06 1491
4685.70 1432
4686.35 1407
4686.99 1458
4687.64 1417
4688.29 1416
4688.93 1430
4689.58 1479
4690.22 1295
4690.87 1443
4691.52 1454
4692.16 1361
4692.81 1351
4693.45 1367
4694.10 1498
4694.75 1292
4695.39 1350
4696.04 1453
4696.69 1346
4697.33 1456
4697.98 1534
4698.63 1468
4699.27 1497
4699.92 1536
4700.57 1552
4701.21 1598
4701.86 1702
4702.51 1670
4703.15 1773
4703.80 1767
4704.45 1830
4705.10 1830
4705.74 1634
4706.39 1659
4707.04 1538
4707.68 1544
4708.33 1575
4708.98 1558
4709.63 1481
4710.27 1306
4710.92 1459
4711.57 1512
4712.22 1402
4712.86 1449
4713.51 1538
4714.16 1578
4714.81 1530
4715.45 1422
4716.10 1552
4716.75 1533
4717.40 1557
4718.05 1484
4718.69 1435
4719.34 1572
4719.99 1602
4720.64 1582
4721.29 1516
4721.94 1580
4722.58 1645
4723.23 1623
4723.88 1716
4724.53 1679
4725.18 1706
4725.83 1688
4726.47 1701
4727.12 1770
4727.77 1802
4728.42 2121
4729.07 2086
4729.72 2129
4730.37 2151
4731.02 2127
4731.66 2031
4732.31 2080
4732.96 2151
4733.61 1890
4734.26 1967
4734.91 1760
4735.56 1632
4736.21 1655
4736.86 1676
4737.51 1599
4738.16 1565
4738.81 1601
4739.45 1742
4740.10 1702
4740.75 1717
4741.40 1675
4742.05 1637
4742.70 1668
4743.35 1643
4744.00 1674
4744.65 1920
4745.30 1919
4745.95 1921
4746.60 1958
4747.25 1985
4747.90 1828
4748.55 1793
4749.20 1768
4749.85 1800
4750.50 1648
4751.15 1728
4751.80 1689
4752.45 1709
4753.10 1708
4753.75 1777
4754.40 1694
4755.05 1839
4755.71 1819
4756.36 1768
4757.01 1843
4757.66 1867
4758.31 1931
4758.96 1917
4759.61 1765
4760.26 1673
4760.91 1781
4761.56 1676
4762.21 1678
4762.86 1610
4763.52 1578
4764.17 1553
4764.82 1570
4765.47 1472
4766.12 1659
4766.77 1643
4767.42 1801
4768.07 1796
4768.73 1911
4769.38 1971
4770.03 2129
4770.68 2105
4771.33 2097
4771.98 1936
4772.64 2126
4773.29 1887
4773.94 1792
4774.59 1712
4775.24 1498
4775.89 1587
4776.55 1523
4777.20 1466
4777.85 1522
4778.50 1439
4779.15 1521
4779.81 1701
4780.46 1641
4781.11 1609
4781.76 1715
4782.42 1736
4783.07 1773
4783.72 1820
4784.37 1814
4785.03 1806
4785.68 1667
4786.33 1589
4786.98 1627
4787.64 1756
4788.29 1652
4788.94 1552
4789.60 1492
4790.25 1548
4790.90 1505
4791.55 1483
4792.21 1454
4792.86 1425
4793.51 1587
4794.17 1544
4794.82 1520
4795.47 1502
4796.13 1436
4796.78 1488
4797.43 1409
4798.09 1453
4798.74 1518
4799.39 1453
4800.05 1421
4800.70 1440
4801.36 1405
4802.01 1315
4802.66 1394
4803.32 1322
4803.97 1395
4804.62 1387
4805.28 1212
4805.93 1364
4806.59 1438
4807.24 1472
4807.89 1427
4808.55 1382
4809.20 1391
4809.86 1375
4810.51 1278
4811.17 1386
4811.82 1406
4812.47 1521
4813.13 1417
4813.78 1346
4814.44 1331
4815.09 1413
4815.75 1329
4816.40 1338
4817.06 1413
4817.71 1418
4818.37 1436
4819.02 1452
4819.68 1588
4820.33 1526
4820.99 1534
4821.64 1605
4822.30 1768
4822.95 1761
4823.61 1857
4824.26 1699
4824.92 1649
4825.57 1795
4826.23 1904
4826.88 1777
4827.54 1770
4828.19 1880
4828.85 1941
4829.51 2012
4830.16 1857
4830.82 1729
4831.47 1735
4832.13 1912
4832.78 1755
4833.44 1699
4834.10 1656
4834.75 1568
4835.41 1589
4836.06 1742
4836.72 1846
4837.38 1855
4838.03 1808
4838.69 1852
4839.34 1932
4840.00 1804
4840.66 1965
4841.31 1934
4841.97 1941
4842.63 1824
4843.28 1961
4843.94 1965
4844.60 1853
4845.25 1704
4845.91 1874
4846.57 1836
4847.22 1840
4847.88 1824
4848.54 1878
4849.19 1762
4849.85 1803
4850.51 1910
4851.17 1930
4851.82 2038
4852.48 2154
4853.14 2191
4853.79 2176
4854.45 2369
4855.11 2516
4855.77 2295
4856.42 2156
4857.08 2162
4857.74 2098
4858.40 2036
4859.05 1981
4859.71 2006
4860.37 1924
4861.03 2086
4861.68 2219
4862.34 2061
4863.00 2223
4863.66 2164
4864.32 2230
4864.97 2251
4865.63 2153
4866.29 2133
4866.95 1890
4867.61 2092
4868.26 2029
4868.92 2060
4869.58 1939
4870.24 1993
4870.90 2176
4871.56 2016
4872.21 1973
4872.87 1979
4873.53 2004
4874.19 1996
4874.85 1927
4875.51 1946
4876.17 1805
4876.83 1859
4877.48 1843
4878.14 1786
4878.80 1772
4879.46 1649
4880.12 1868
4880.78 1882
4881.44 1716
4882.10 1691
4882.76 1758
4883.42 1712
4884.08 1805
4884.73 1712
4885.39 1747
4886.05 1796
4886.71 1726
4887.37 1756
4888.03 1698
4888.69 1569
4889.35 1682
4890.01 1844
4890.67 1607
4891.33 1661
4891.99 1804
4892.65 2008
4893.31 2004
4893.97 1914
4894.63 1854
4895.29 2027
4895.95 1901
4896.61 1886
4897.27 1915
4897.93 1911
4898.59 1826
4899.25 1710
4899.91 1581
4900.57 1839
4901.23 1744
4901.89 1647
4902.55 1739
4903.21 1795
4903.88 1748
4904.54 1814
4905.20 1595
4905.86 1634
4906.52 1636
4907.18 1698
4907.84 1659
4908.50 1534
4909.16 1598
4909.82 1484
4910.48 1413
4911.15 1464
4911.81 1397
4912.47 1332
4913.13 1453
4913.79 1385
4914.45 1382
4915.11 1490
4915.77 1452
4916.44 1433
4917.10 1471
4917.76 1541
4918.42 1503
4919.08 1573
4919.74 1319
4920.41 1346
4921.07 1254
4921.73 1259
4922.39 1203
4923.05 1345
4923.72 1310
4924.38 1301
4925.04 1272
4925.70 1357
4926.36 1187
4927.03 1275
4927.69 1320
4928.35 1258
4929.01 1253
4929.67 1231
4930.34 1338
4931.00 1429
4931.66 1382
4932.32 1287
4932.99 1329
4933.65 1283
4934.31 1375
4934.98 1384
4935.64 1390
4936.30 1387
4936.96 1416
4937.63 1413
4938.29 1353
4938.95 1275
4939.62 1318
4940.28 1403
4940.94 1315
4941.61 1344
4942.27 1302
4942.93 1231
4943.60 1266
4944.26 1420
4944.92 1427
4945.59 1277
4946.25 1369
4946.91 1354
4947.58 1324
4948.24 1211
4948.90 1285
4949.57 1186
4950.23 1177
4950.89 1214
4951.56 1248
4952.22 1280
4952.89 1350
4953.55 1293
4954.21 1284
4954.88 1182
4955.54 1208
4956.21 1376
4956.87 1190
4957.53 1248
4958.20 1257
4958.86 1297
4959.53 1298
4960.19 1210
4960.86 1290
4961.52 1250
4962.19 1199
4962.85 1288
4963.52 1329
4964.18 1414
4964.84 1338
4965.51 1393
4966.17 1534
4966.84 1520
4967.50 1602
4968.17 1729
4968.83 1764
4969.50 1817
4970.16 1725
4970.83 1755
4971.49 1569
4972.16 1630
4972.82 1522
4973.49 1507
4974.16 1519
4974.82 1453
4975.49 1291
4976.15 1393
4976.82 1350
4977.48 1550
4978.15 1452
4978.81 1332
4979.48 1404
4980.15 1329
4980.81 1325
4981.48 1295
4982.14 1418
4982.81 1442
4983.48 1375
4984.14 1318
4984.81 1319
4985.47 1274
4986.14 1565
4986.81 1521
4987.47 1506
4988.14 1662
4988.80 1720
4989.47 1884
4990.14 1903
4990.80 2097
4991.47 2292
4992.14 2437
4992.80 2463
4993.47 2704
4994.14 2817
4994.80 2803
4995.47 2636
4996.14 2432
4996.80 2367
4997.47 2023
4998.14 1747
4998.81 1741
4999.47 1528
5000.14 1478
5000.81 1443
5001.47 1301
5002.14 1343
5002.81 1267
5003.48 1256
5004.14 1199
5004.81 1118
5005.48 1229
5006.15 1199
5006.81 1242
5007.48 1262
5008.15 1248
5008.82 1348
5009.48 1283
5010.15 1233
5010.82 1223
5011.49 1316
5012.16 1312
5012.82 1266
5013.49 1213
5014.16 1309
5014.83 1431
5015.50 1396
5016.16 1306
5016.83 1287
5017.50 1266
5018.17 1314
5018.84 1290
5019.50 1310
5020.17 1469
5020.84 1356
5021.51 1383
5022.18 1507
5022.85 1485
5023.52 1619
5024.19 1475
5024.85 1525
5025.52 1510
5026.19 1469
5026.86 1635
5027.53 1626
5028.20 1806
5028.87 1531
5029.54 1617
5030.21 1691
5030.87 1702
5031.54 1601
5032.21 1647
5032.88 1666
5033.55 1598
5034.22 1477
5034.89 1477
5035.56 1391
5036.23 1386
5036.90 1459
5037.57 1399
5038.24 1410
5038.91 1393
5039.58 1443
5040.25 1516
5040.92 1309
5041.59 1443
5042.26 1409
5042.93 1525
5043.60 1381
5044.27 1385
5044.94 1424
5045.61 1490
5046.28 1576
5046.95 1694
5047.62 1771
5048.29 1897
5048.96 1805
5049.63 1944
5050.30 1815
5050.97 1746
5051.64 1623
5052.31 1446
5052.98 1494
5053.65 1449
5054.32 1326
5054.99 1320
5055.66 1365
5056.34 1151
5057.01 1299
5057.68 1387
5058.35 1252
5059.02 1186
5059.69 1200
5060.36 1282
5061.03 1292
5061.70 1324
5062.38 1263
5063.05 1319
5063.72 1294
5064.39 1222
5065.06 1201
5065.73 1155
5066.40 1243
5067.08 1307
5067.75 1184
5068.42 1163
5069.09 1153
5069.76 1291
5070.43 1229
5071.11 1233
5071.78 1137
5072.45 1333
5073.12 1274
5073.79 1254
5074.47 1154
5075.14 1228
5075.81 1287
5076.48 1288
5077.15 1166
5077.83 1197
5078.50 1271
5079.17 1199
5079.84 1373
5080.52 1300
5081.19 1222
5081.86 1315
5082.53 1231
5083.21 1281
5083.88 1275
5084.55 1290
5085.22 1292
5085.90 1315
5086.57 1458
5087.24 1346
5087.92 1308
5088.59 1328
5089.26 1261
5089.93 1410
5090.61 1325
5091.28 1299
5091.95 1175
5092.63 1380
5093.30 1390
5093.97 1356
5094.65 1411
5095.32 1564
5095.99 1475
5096.67 1442
5097.34 1373
5098.02 1480
5098.69 1402
5099.36 1353
5100.04 1328
5100.71 1343
5101.38 1275
5102.06 1294
5102.73 1332
5103.41 1292
5104.08 1312
5104.75 1338
5105.43 1392
5106.10 1179
5106.78 1306
5107.45 1331
5108.12 1277
5108.80 1356
5109.47 1435
5110.15 1285
5110.82 1308
5111.50 1398
5112.17 1250
5112.85 1151
5113.52 1143
5114.20 1320
5114.87 1262
5115.54 1292
5116.22 1221
5116.89 1122
5117.57 1268
5118.24 1220
5118.92 1193
5119.59 1240
5120.27 1302
5120.94 1399
5121.62 1305
5122.30 1443
5122.97 1471
5123.65 1433
5124.32 1386
5125.00 1373
5125.67 1394
5126.35 1299
5127.02 1269
5127.70 1151
5128.37 1229
5129.05 1320
5129.73 1360
5130.40 1284
5131.08 1234
5131.75 1277
5132.43 1261
5133.10 1281
5133.78 1218
5134.46 1237
5135.13 1214
5135.81 1336
5136.49 1192
5137.16 1186
5137.84 1238
5138.51 1301
5139.19 1307
5139.87 1304
5140.54 1304
5141.22 1354
5141.90 1239
5142.57 1374
5143.25 1454
5143.93 1367
5144.60 1395
5145.28 1391
5145.96 1444
5146.63 1323
5147.31 1270
5147.99 1190
5148.66 1223
5149.34 1145
5150.02 1216
5150.69 1208
5151.37 1174
5152.05 1134
5152.73 1204
5153.40 1281
5154.08 1169
5154.76 1289
5155.44 1227
5156.11 1178
5156.79 1162
5157.47 1144
5158.15 1218
5158.82 1174
5159.50 1201
5160.18 1045
5160.86 1043
5161.53 1119
5162.21 1098
5162.89 1141
5163.57 1169
5164.25 1073
5164.92 1135
5165.60 1098
5166.28 1141
5166.96 1209
5167.64 1183
5168.31 1108
5168.99 1158
5169.67 1221
5170.35 1128
5171.03 1118
5171.71 1151
5172.39 1246
5173.06 1235
5173.74 1334
5174.42 1220
5175.10 1155
5175.78 1170
5176.46 1095
5177.14 1069
5177.82 1002
5178.49 1077
5179.17 1175
5179.85 1248
5180.53 1261
5181.21 1153
5181.89 1076
5182.57 1122
5183.25 1116
5183.93 1151
5184.61 1262
5185.29 1219
5185.97 1323
5186.64 1188
5187.32 1173
5188.00 1120
5188.68 1082
5189.36 1155
5190.04 1096
5190.72 1158
5191.40 1106
5192.08 1121
5192.76 1111
5193.44 1059
5194.12 1066
5194.80 1014
5195.48 1101
5196.16 1070
5196.84 1069
5197.52 1158
5198.20 1068
5198.88 1144
5199.56 1075
5200.24 951
5200.92 1050
5201.60 1060
5202.28 1152
5202.96 1076
5203.65 1116
5204.33 1092
5205.01 1116
5205.69 1131
5206.37 1083
5207.05 1071
5207.73 1188
5208.41 1165
5209.09 1190
5209.77 1255
5210.45 1199
5211.13 1111
5211.82 1234
5212.50 1276
5213.18 1268
5213.86 1202
5214.54 1305
5215.22 1358
5215.90 1263
5216.58 1230
5217.27 1183
5217.95 1147
5218.63 1311
5219.31 1221
5219.99 1204
5220.67 1142
5221.36 1239
5222.04 1261
5222.72 1207
5223.40 1279
5224.08 1315
5224.77 1152
5225.45 1192
5226.13 1339
5226.81 1242
5227.49 1212
5228.18 1218
5228.86 1285
5229.54 1285
5230.22 1044
5230.91 1160
5231.59 1210
5232.27 1282
5232.95 1124
5233.63 1185
5234.32 1240
5235.00 1281
5235.68 1247
5236.37 1165
5237.05 1153
5237.73 1126
5238.41 1102
5239.10 1141
5239.78 1124
5240.46 1197
5241.15 1323
5241.83 1260
5242.51 1334
5243.20 1376
5243.88 1435
5244.56 1518
5245.24 1662
5245.93 1796
5246.61 1727
5247.29 1788
5247.98 1877
5248.66 1807
5249.35 1865
5250.03 1826
5250.71 1613
5251.40 1611
5252.08 1485
5252.76 1390
5253.45 1213
5254.13 1329
5254.82 1305
5255.50 1372
5256.18 1309
5256.87 1376
5257.55 1268
5258.24 1151
5258.92 1280
5259.60 1241
5260.29 1175
5260.97 1205
5261.66 1154
5262.34 1197
5263.03 1230
5263.71 1257
5264.40 1359
5265.08 1301
5265.76 1253
5266.45 1263
5267.13 1340
5267.82 1186
5268.50 1163
5269.19 1312
5269.87 1342
5270.56 1436
5271.24 1435
5271.93 1300
5272.61 1261
5273.30 1239
5273.98 1360
5274.67 1403
5275.35 1415
5276.04 1324
5276.72 1293
5277.41 1273
5278.10 1383
5278.78 1310
5279.47 1328
5280.15 1389
5280.84 1438
5281.52 1402
5282.21 1488
5282.89 1503
5283.58 1509
5284.27 1470
5284.95 1585
5285.64 1751
5286.32 1658
5287.01 1564
5287.70 1655
5288.38 1680
5289.07 1669
5289.75 1455
5290.44 1397
5291.13 1441
5291.81 1417
5292.50 1554
5293.19 1562
5293.87 1679
5294.56 1709
5295.25 1739
5295.93 1806
5296.62 1875
5297.31 1960
5297.99 2090
5298.68 2094
5299.37 2092
5300.05 1889
5300.74 1897
5301.43 1891
5302.11 1871
5302.80 1929
5303.49 2052
5304.18 1918
5304.86 1851
5305.55 1981
5306.24 2092
5306.92 1943
5307.61 1893
5308.30 1792
5308.99 1706
5309.67 1704
5310.36 1655
5311.05 1540
5311.74 1403
5312.42 1504
5313.11 1465
5313.80 1409
5314.49 1406
5315.18 1442
5315.86 1274
5316.55 1221
5317.24 1272
5317.93 1320
5318.62 1234
5319.30 1224
5319.99 1300
5320.68 1333
5321.37 1305
5322.06 1366
5322.74 1361
5323.43 1381
5324.12 1393
5324.81 1441
5325.50 1495
5326.19 1466
5326.88 1464
5327.56 1444
5328.25 1384
5328.94 1362
5329.63 1266
5330.32 1360
5331.01 1278
5331.70 1227
5332.39 1355
5333.07 1424
5333.76 1404
5334.45 1477
5335.14 1541
5335.83 1421
5336.52 1360
5337.21 1431
5337.90 1447
5338.59 1559
5339.28 1321
5339.97 1558
5340.66 1548
5341.35 1488
5342.04 1434
5342.73 1368
5343.42 1440
5344.10 1351
5344.79 1451
5345.48 1490
5346.17 1359
5346.86 1486
5347.55 1569
5348.24 1512
5348.93 1525
5349.62 1545
5350.31 1651
5351.00 1703
5351.69 1814
5352.39 2066
5353.08 2208
5353.77 2253
5354.46 2365
5355.15 2592
5355.84 2632
5356.53 2619
5357.22 2466
5357.91 2235
5358.60 2206
5359.29 2034
5359.98 1974
5360.67 1615
5361.36 1592
5362.05 1506
5362.74 1415
5363.44 1357
5364.13 1337
5364.82 1292
5365.51 1280
5366.20 1221
5366.89 1278
5367.58 1370
5368.27 1325
5368.96 1345
5369.66 1321
5370.35 1320
5371.04 1251
5371.73 1316
5372.42 1238
5373.11 1207
5373.81 1135
5374.50 1241
5375.19 1265
5375.88 1209
5376.57 1217
5377.26 1233
5377.96 1245
5378.65 1182
5379.34 1306
5380.03 1257
5380.72 1149
5381.42 1284
5382.11 1368
5382.80 1291
5383.49 1341
5384.18 1291
5384.88 1247
5385.57 1115
5386.26 1217
5386.95 1188
5387.65 1295
5388.34 1356
5389.03 1324
5389.72 1205
5390.42 1346
5391.11 1345
5391.80 1396
5392.50 1408
5393.19 1498
5393.88 1439
5394.57 1324
5395.27 1410
5395.96 1393
5396.65 1297
5397.35 1414
5398.04 1333
5398.73 1286
5399.43 1251
5400.12 1276
5400.81 1256
5401.51 1264
5402.20 1231
5402.89 1142
5403.59 1164
5404.28 1196
5404.97 1045
5405.67 1188
5406.36 1244
5407.06 1147
5407.75 1132
5408.44 1130
5409.14 1223
5409.83 1199
5410.53 1225
5411.22 1282
5411.91 1220
5412.61 1181
5413.30 1185
5414.00 1157
5414.69 1302
5415.38 1210
5416.08 1205
5416.77 1157
5417.47 1180
5418.16 1277
5418.86 1167
5419.55 1174
5420.25 1156
5420.94 1094
5421.64 1191
5422.33 1272
5423.03 1243
5423.72 1202
5424.41 1181
5425.11 1197
5425.80 1195
5426.50 1235
5427.19 1145
5427.89 1181
5428.59 1239
5429.28 1126
5429.98 1209
5430.67 1147
5431.37 1179
5432.06 1258
5432.76 1167
5433.45 1153
5434.15 1186
5434.84 1244
5435.54 1173
5436.23 1219
5436.93 1150
5437.63 1105
5438.32 1113
5439.02 1208
5439.71 1226
5440.41 1246
5441.11 1217
5441.80 1280
5442.50 1268
5443.19 1389
5443.89 1463
5444.59 1393
5445.28 1184
5445.98 1212
5446.68 1270
5447.37 1277
5448.07 1417
5448.76 1371
5449.46 1390
5450.16 1443
5450.85 1602
5451.55 1635
5452.25 1651
5452.94 1592
5453.64 1690
5454.34 1732
5455.03 1788
5455.73 1594
5456.43 1604
5457.13 1538
5457.82 1607
5458.52 1593
5459.22 1726
5459.91 1593
5460.61 1634
5461.31 1835
5462.01 1807
5462.70 1748
5463.40 1720
5464.10 1676
5464.80 1629
5465.49 1588
5466.19 1504
5466.89 1519
5467.59 1539
5468.28 1527
5468.98 1541
5469.68 1560
5470.38 1577
5471.07 1573
5471.77 1454
5472.47 1442
5473.17 1454
5473.87 1336
5474.56 1334
5475.26 1398
5475.96 1461
5476.66 1501
5477.36 1409
5478.06 1357
5478.75 1439
5479.45 1423
5480.15 1576
5480.85 1553
5481.55 1528
5482.25 1607
5482.95 1646
5483.64 1857
5484.34 1796
5485.04 1838
5485.74 1843
5486.44 1876
5487.14 1762
5487.84 1734
5488.54 1648
5489.23 1536
5489.93 1544
5490.63 1577
5491.33 1527
5492.03 1559
5492.73 1607
5493.43 1600
5494.13 1490
5494.83 1592
5495.53 1652
5496.23 1624
5496.93 1785
5497.63 1811
5498.33 1752
5499.03 1692
5499.73 1741
5500.43 1767
5501.13 1777
5501.83 1876
5502.53 2062
5503.23 2194
5503.93 2428
5504.63 2608
5505.33 2655
5506.03 2604
5506.73 2729
5507.43 2599
5508.13 2422
5508.83 2350
5509.53 2193
5510.23 2073
5510.93 1899
5511.63 1724
5512.33 1847
5513.03 1799
5513.73 1801
5514.43 1784
5515.13 1771
5515.83 1896
5516.53 2025
5517.23 2065
5517.93 2061
5518.64 2150
5519.34 2119
5520.04 2130
5520.74 2181
5521.44 2084
5522.14 2096
5522.84 2113
5523.54 2014
5524.24 1967
5524.95 1966
5525.65 1915
5526.35 2048
5527.05 2063
5527.75 1860
5528.45 1885
5529.15 1728
5529.86 1599
5530.56 1512
5531.26 1445
5531.96 1356
5532.66 1407
5533.36 1504
5534.07 1454
5534.77 1351
5535.47 1310
5536.17 1174
5536.87 1300
5537.58 1316
5538.28 1258
5538.98 1417
5539.68 1358
5540.39 1417
5541.09 1335
5541.79 1347
5542.49 1377
5543.20 1427
5543.90 1382
5544.60 1401
5545.30 1249
5546.01 1331
5546.71 1327
5547.41 1344
5548.11 1446
5548.82 1402
5549.52 1461
5550.22 1571
5550.93 1600
5551.63 1543
5552.33 1528
5553.03 1578
5553.74 1588
5554.44 1473
5555.14 1498
5555.85 1362
5556.55 1397
5557.25 1367
5557.96 1481
5558.66 1418
5559.36 1397
5560.07 1251
5560.77 1321
5561.48 1327
5562.18 1451
5562.88 1422
5563.59 1353
5564.29 1286
5564.99 1268
5565.70 1289
5566.40 1293
5567.11 1295
5567.81 1313
5568.51 1317
5569.22 1344
5569.92 1256
5570.63 1256
5571.33 1226
5572.04 1218
5572.74 1150
5573.44 1311
5574.15 1294
5574.85 1264
5575.56 1174
5576.26 1214
5576.97 1277
5577.67 1306
5578.38 1349
5579.08 1358
5579.79 1258
5580.49 1332
5581.20 1227
5581.90 1270
5582.61 1346
5583.31 1418
5584.02 1438
5584.72 1365
5585.43 1290
5586.13 1271
5586.84 1193
5587.54 1071
5588.25 1224
5588.95 1222
5589.66 1227
5590.36 1196
5591.07 1197
5591.77 1265
5592.48 1206
5593.19 1257
5593.89 1235
5594.60 1278
5595.30 1255
5596.01 1220
5596.71 1255
5597.42 1221
5598.13 1174
5598.83 1076
5599.54 1123
5600.24 1171
5600.95 1163
5601.66 1127
5602.36 1207
5603.07 1142
5603.78 1156
5604.48 1210
5605.19 1142
5605.89 1167
5606.60 1109
5607.31 1165
5608.01 1165
5608.72 1123
5609.43 1079
5610.13 1025
5610.84 1059
5611.55 1102
5612.25 1117
5612.96 1126
5613.67 1127
5614.38 1085
5615.08 1031
5615.79 1102
5616.50 1165
5617.20 1228
5617.91 1186
5618.62 1176
5619.33 1162
5620.03 1182
5620.74 1133
5621.45 1131
5622.15 1097
5622.86 1081
5623.57 1160
5624.28 1060
5624.99 994
5625.69 1132
5626.40 1139
5627.11 1077
5627.82 1079
5628.52 1123
5629.23 1128
5629.94 1060
5630.65 1078
5631.36 1159
5632.06 1223
5632.77 1230
5633.48 1165
5634.19 1209
5634.90 1173
5635.61 1152
5636.31 1168
5637.02 1190
5637.73 1176
5638.44 1267
5639.15 1237
5639.86 1351
5640.56 1204
5641.27 1208
5641.98 1216
5642.69 1219
5643.40 1315
5644.11 1307
5644.82 1215
5645.53 1302
5646.24 1259
5646.94 1234
5647.65 1190
5648.36 1207
5649.07 1141
5649.78 1189
5650.49 1191
5651.20 1116
5651.91 1173
5652.62 1283
5653.33 1191
5654.04 1164
5654.75 1173
5655.46 1161
5656.17 1223
5656.88 1123
5657.59 1239
5658.30 1296
5659.01 1232
5659.71 1273
5660.42 1255
5661.13 1338
5661.84 1310
5662.55 1248
5663.26 1420
5663.97 1343
5664.69 1295
5665.40 1312
5666.11 1159
5666.82 1229
5667.53 1280
5668.24 1202
5668.95 1239
5669.66 1249
5670.37 1283
5671.08 1227
5671.79 1228
5672.50 1265
5673.21 1288
5673.92 1236
5674.63 1229
5675.34 1251
5676.05 1388
5676.76 1457
5677.48 1462
5678.19 1309
5678.90 1274
5679.61 1178
5680.32 1162
5681.03 1184
5681.74 1184
5682.45 1141
5683.16 1100
5683.88 1248
5684.59 1310
5685.30 1173
5686.01 1121
5686.72 1280
5687.43 1377
5688.15 1351
5688.86 1276
5689.57 1220
5690.28 1368
5690.99 1259
5691.70 1284
5692.42 1379
5693.13 1302
5693.84 1267
5694.55 1237
5695.26 1300
5695.98 1344
5696.69 1261
5697.40 1257
5698.11 1250
5698.82 1216
5699.54 1232
5700.25 1169
5700.96 1228
5701.67 1150
5702.39 1211
5703.10 1182
5703.81 1341
5704.52 1309
5705.24 1290
5705.95 1293
5706.66 1242
5707.38 1311
5708.09 1286
5708.80 1230
5709.51 1294
5710.23 1279
5710.94 1361
5711.65 1279
5712.37 1235
5713.08 1340
5713.79 1345
5714.51 1303
5715.22 1305
5715.93 1368
5716.65 1265
5717.36 1346
5718.07 1268
5718.79 1236
5719.50 1310
5720.21 1349
5720.93 1367
5721.64 1272
5722.36 1362
5723.07 1359
5723.78 1250
5724.50 1360
5725.21 1426
5725.92 1373
5726.64 1403
5727.35 1465
5728.07 1533
5728.78 1556
5729.50 1728
5730.21 1720
5730.92 1832
5731.64 2065
5732.35 2224
5733.07 2098
5733.78 2115
5734.50 2103
5735.21 2079
5735.93 2112
5736.64 2033
5737.35 1961
5738.07 1911
5738.78 1660
5739.50 1537
5740.21 1668
5740.93 1729
5741.64 1643
5742.36 1655
5743.07 1689
5743.79 1623
5744.50 1586
5745.22 1668
5745.93 1553
5746.65 1688
5747.37 1643
5748.08 1634
5748.80 1725
5749.51 1603
5750.23 1747
5750.94 1746
5751.66 1769
5752.37 1758
5753.09 1646
5753.81 1867
5754.52 1955
5755.24 2019
5755.95 2102
5756.67 2059
5757.38 2206
5758.10 2245
5758.82 2340
5759.53 2251
5760.25 2188
5760.96 2218
5761.68 2369
5762.40 2394
5763.11 2253
5763.83 2318
5764.55 2289
5765.26 2318
5765.98 2593
5766.70 2811
5767.41 2833
5768.13 2982
5768.85 3225
5769.56 3358
5770.28 3444
5771.00 3418
5771.71 3534
5772.43 3483
5773.15 3680
5773.86 4011
5774.58 4449
5775.30 4962
5776.01 5859
5776.73 6855
5777.45 7884
5778.17 8489
5778.88 8651
5779.60 8457
5780.32 7656
5781.04 6683
5781.75 5583
5782.47 4949
5783.19 4372
5783.91 3817
5784.62 3537
5785.34 3560
5786.06 3426
5786.78 3442
5787.49 3358
5788.21 3371
5788.93 3308
5789.65 3435
5790.37 3348
5791.08 3324
5791.80 3348
5792.52 3448
5793.24 3599
5793.96 3536
5794.68 3410
5795.39 3580
5796.11 3693
5796.83 3451
5797.55 3399
5798.27 3522
5798.99 3310
5799.70 3242
5800.42 3348
5801.14 3354
5801.86 3358
5802.58 3421
5803.30 3781
5804.02 4215
5804.74 4638
5805.45 5169
5806.17 5916
5806.89 6403
5807.61 6750
5808.33 6492
5809.05 6125
5809.77 5611
5810.49 4931
5811.21 4276
5811.93 3737
5812.65 3279
5813.37 3220
5814.09 3004
5814.81 2863
5815.52 2707
5816.24 2647
5816.96 2782
5817.68 2677
5818.40 2663
5819.12 2701
5819.84 2890
5820.56 2836
5821.28 2891
5822.00 2885
5822.72 2848
5823.44 2890
5824.16 2946
5824.88 2760
5825.60 2566
5826.32 2564
5827.04 2594
5827.76 2540
5828.48 2520
5829.21 2366
5829.93 2361
5830.65 2420
5831.37 2413
5832.09 2406
5832.81 2298
5833.53 2318
5834.25 2117
5834.97 2273
5835.69 2194
5836.41 2178
5837.13 2156
5837.85 1976
5838.57 2005
5839.30 1925
5840.02 2002
5840.74 2136
5841.46 2165
5842.18 2164
5842.90 1999
5843.62 2014
5844.34 2044
5845.07 2007
5845.79 1929
5846.51 2007
5847.23 1962
5847.95 1896
5848.67 1807
5849.39 1875
5850.12 1809
5850.84 1935
5851.56 1936
5852.28 1843
5853.00 1957
5853.73 1723
5854.45 1681
5855.17 1743
5855.89 1766
5856.61 1721
5857.34 1700
5858.06 1726
5858.78 1718
5859.50 1730
5860.23 1800
5860.95 1697
5861.67 1641
5862.39 1657
5863.11 1677
5863.84 1657
5864.56 1572
5865.28 1582
5866.01 1757
5866.73 1620
5867.45 1587
5868.17 1577
5868.90 1490
5869.62 1594
5870.34 1555
5871.07 1679
5871.79 1563
5872.51 1584
5873.23 1574
5873.96 1672
5874.68 1678
5875.40 1529
5876.13 1408
5876.85 1482
5877.57 1483
5878.30 1523
5879.02 1625
5879.74 1531
5880.47 1515
5881.19 1528
5881.92 1482
5882.64 1552
5883.36 1513
5884.09 1611
5884.81 1622
5885.53 1465
5886.26 1466
5886.98 1421
5887.71 1522
5888.43 1579
5889.15 1518
5889.88 1483
5890.60 1493
5891.33 1459
5892.05 1360
5892.78 1414
5893.50 1317
5894.23 1340
5894.95 1472
5895.67 1416
5896.40 1433
5897.12 1420
5897.85 1423
5898.57 1490
5899.30 1483
5900.02 1447
5900.75 1408
5901.47 1395
5902.20 1434
5902.92 1428
5903.65 1402
5904.37 1415
5905.10 1427
5905.82 1405
5906.55 1392
5907.27 1466
5908.00 1527
5908.72 1381
5909.45 1390
5910.17 1352
5910.90 1360
5911.62 1413
5912.35 1459
5913.08 1483
5913.80 1373
5914.53 1402
5915.25 1321
5915.98 1325
5916.70 1425
5917.43 1251
5918.16 1408
5918.88 1519
5919.61 1355
5920.33 1391
5921.06 1353
5921.79 1436
5922.51 1341
5923.24 1468
5923.97 1481
5924.69 1345
5925.42 1325
5926.14 1333
5926.87 1413
5927.60 1421
5928.32 1391
5929.05 1356
5929.78 1432
5930.50 1488
5931.23 1495
5931.96 1461
5932.68 1388
5933.41 1546
5934.14 1496
5934.86 1474
5935.59 1477
5936.32 1648
5937.05 1739
5937.77 1552
5938.50 1631
5939.23 1770
5939.95 1784
5940.68 1793
5941.41 1872
5942.14 1983
5942.86 2027
5943.59 1927
5944.32 2055
5945.05 2000
5945.77 1883
5946.50 1855
5947.23 1815
5947.96 1774
5948.68 1652
5949.41 1749
5950.14 1723
5950.87 1677
5951.60 1834
5952.32 1699
5953.05 1798
5953.78 1836
5954.51 1848
5955.24 1845
5955.96 1897
5956.69 1848
5957.42 1867
5958.15 1961
5958.88 2090
5959.61 1931
5960.33 1976
5961.06 2072
5961.79 2113
5962.52 2184
5963.25 2075
5963.98 2027
5964.71 2129
5965.44 2114
5966.16 2135
5966.89 2131
5967.62 2227
5968.35 2201
5969.08 2285
5969.81 2392
5970.54 2421
5971.27 2391
5972.00 2495
5972.73 2420
5973.46 2466
5974.18 2444
5974.91 2419
5975.64 2520
5976.37 2440
5977.10 2432
5977.83 2400
5978.56 2459
5979.29 2545
5980.02 2450
5980.75 2597
5981.48 2633
5982.21 2499
5982.94 2771
5983.67 2766
5984.40 2742
5985.13 2809
5985.86 2873
5986.59 2888
5987.32 2880
5988.05 2885
5988.78 2803
5989.51 2863
5990.24 2945
5990.97 3014
5991.70 2957
5992.43 2963
5993.16 2968
5993.89 2942
5994.62 3072
5995.35 3055
5996.09 2848
5996.82 2987
5997.55 2956
5998.28 3076
5999.01 3226
5999.74 3211
6000.47 3207
6001.20 3405
6001.93 3310
6002.66 3383
6003.39 3476
6004.13 3381
6004.86 3271
6005.59 3156
6006.32 3193
6007.05 3087
6007.78 3105
6008.51 3152
6009.25 2995
6009.98 3002
6010.71 3071
6011.44 3223
6012.17 3452
6012.90 3864
6013.64 4313
6014.37 5175
6015.10 5802
6015.83 6494
6016.56 7255
6017.29 8114
6018.03 8923
6018.76 9204
6019.49 8945
6020.22 8360
6020.96 8082
6021.69 7509
6022.42 6543
6023.15 5620
6023.88 5069
6024.62 4585
6025.35 3827
6026.08 3379
6026.81 3099
6027.55 2828
6028.28 2762
6029.01 2546
6029.75 2608
6030.48 2450
6031.21 2456
6031.94 2418
6032.68 2443
6033.41 2240
6034.14 2353
6034.88 2169
6035.61 2113
6036.34 2173
6037.07 2166
6037.81 2162
6038.54 2088
6039.27 2029
6040.01 2201
6040.74 2103
6041.47 2197
6042.21 2158
6042.94 2164
6043.68 2220
6044.41 2094
6045.14 2127
6045.88 2327
6046.61 2273
6047.34 2147
6048.08 2314
6048.81 2361
6049.55 2425
6050.28 2460
6051.01 2462
6051.75 2478
6052.48 2600
6053.22 2460
6053.95 2418
6054.68 2699
6055.42 2773
6056.15 2734
6056.89 2817
6057.62 2962
6058.36 2950
6059.09 2927
6059.83 2939
6060.56 2790
6061.29 2630
6062.03 2653
6062.76 2662
6063.50 2505
6064.23 2510
6064.97 2538
6065.70 2428
6066.44 2382
6067.17 2345
6067.91 2396
6068.64 2347
6069.38 2443
6070.11 2342
6070.85 2410
6071.58 2261
6072.32 2392
6073.06 2330
6073.79 2333
6074.53 2244
6075.26 2159
6076.00 2026
6076.73 2115
6077.47 2137
6078.20 2075
6078.94 2104
6079.68 2033
6080.41 2082
6081.15 2052
6081.88 2092
6082.62 1967
6083.35 1993
6084.09 2027
6084.83 2059
6085.56 2141
6086.30 2046
6087.04 1962
6087.77 1862
6088.51 1913
6089.24 1978
6089.98 1949
6090.72 1790
6091.45 1837
6092.19 1892
6092.93 1837
6093.66 1918
6094.40 1913
6095.14 1867
6095.87 1771
6096.61 1808
6097.35 1807
6098.08 1889
6098.82 1852
6099.56 1748
6100.29 1779
6101.03 1707
6101.77 1716
6102.51 1787
6103.24 1790
6103.98 1887
6104.72 1769
6105.46 1712
6106.19 1753
6106.93 1650
6107.67 1710
6108.41 1684
6109.14 1729
6109.88 1759
6110.62 1694
6111.36 1732
6112.09 1827
6112.83 1881
6113.57 1806
6114.31 1794
6115.04 1878
6115.78 1893
6116.52 1953
6117.26 1973
6118.00 1946
6118.73 1956
6119.47 1903
6120.21 1956
6120.95 1907
6121.69 1912
6122.43 1817
6123.16 1832
6123.90 1789
6124.64 1917
6125.38 1956
6126.12 1984
6126.86 2025
6127.60 2049
6128.33 2099
6129.07 2134
6129.81 2139
6130.55 2080
6131.29 2129
6132.03 2025
6132.77 1859
6133.51 1921
6134.25 1990
6134.98 1953
6135.72 1836
6136.46 1870
6137.20 2078
6137.94 2017
6138.68 1947
6139.42 1910
6140.16 1975
6140.90 1990
6141.64 2127
6142.38 2023
6143.12 2038
6143.86 2168
6144.60 2134
6145.34 2143
6146.08 2200
6146.82 2167
6147.56 2194
6148.30 2046
6149.04 2114
6149.78 2097
6150.52 1996
6151.26 2008
6152.00 2046
6152.74 2037
6153.48 2184
6154.22 2100
6154.96 2017
6155.70 2094
6156.44 2192
6157.18 2215
6157.92 2135
6158.66 2173
6159.40 2270
6160.14 2245
6160.88 2231
6161.62 2261
6162.36 2210
6163.10 2301
6163.85 2440
6164.59 2480
6165.33 2430
6166.07 2338
6166.81 2398
6167.55 2657
6168.29 2798
6169.03 2817
6169.77 2941
6170.51 3167
6171.26 3288
6172.00 3343
6172.74 3318
6173.48 3276
6174.22 3328
6174.96 3426
6175.70 3351
6176.45 3221
6177.19 3186
6177.93 3094
6178.67 2977
6179.41 3050
6180.16 3106
6180.90 3073
6181.64 2930
6182.38 2951
6183.12 2845
6183.87 3016
6184.61 2838
6185.35 3020
6186.09 3084
6186.83 2977
6187.58 3032
6188.32 3101
6189.06 3089
6189.80 3163
6190.55 2992
6191.29 3114
6192.03 3128
6192.77 3184
6193.52 3384
6194.26 3477
6195.00 3478
6195.74 3514
6196.49 3620
6197.23 3725
6197.97 3748
6198.72 3802
6199.46 3925
6200.20 4072
6200.94 3957
6201.69 4116
6202.43 4060
6203.17 3960
6203.92 3863
6204.66 3789
6205.40 3842
6206.15 3963
6206.89 3967
6207.63 4287
6208.38 4795
6209.12 5536
6209.87 6709
6210.61 7901
6211.35 9741
6212.10 11847
6212.84 14127
6213.58 15655
6214.33 17102
6215.07 17740
6215.82 17624
6216.56 16864
6217.30 14704
6218.05 12788
6218.79 10948
6219.54 8855
6220.28 7196
6221.02 6204
6221.77 5262
6222.51 4542
6223.26 4164
6224.00 3876
6224.75 3611
6225.49 3352
6226.24 3269
6226.98 3365
6227.73 3331
6228.47 3484
6229.21 3333
6229.96 3281
6230.70 3136
6231.45 3112
6232.19 2833
6232.94 2888
6233.68 2687
6234.43 2624
6235.17 2536
6235.92 2554
6236.67 2436
6237.41 2379
6238.16 2338
6238.90 2245
6239.65 2191
6240.39 2216
6241.14 2419
6241.88 2449
6242.63 2501
6243.37 2433
6244.12 2393
6244.87 2331
6245.61 2393
6246.36 2581
6247.10 2539
6247.85 2641
6248.59 2678
6249.34 2885
6250.09 3080
6250.83 3084
6251.58 3471
6252.33 3554
6253.07 3358
6253.82 3475
6254.56 3370
6255.31 3310
6256.06 3197
6256.80 3168
6257.55 3099
6258.30 2967
6259.04 2940
6259.79 2915
6260.54 2844
6261.28 2790
6262.03 2791
6262.78 2640
6263.52 2694
6264.27 2739
6265.02 2769
6265.76 2859
6266.51 3032
6267.26 3062
6268.01 3159
6268.75 3171
6269.50 3162
6270.25 3208
6270.99 3040
6271.74 2892
6272.49 2768
6273.24 2872
6273.98 2922
6274.73 2785
6275.48 2703
6276.23 2804
6276.97 2894
6277.72 3097
6278.47 3164
6279.22 3229
6279.96 3661
6280.71 3952
6281.46 4234
6282.21 4250
6282.96 4269
6283.70 4111
6284.45 3963
6285.20 3668
6285.95 3333
6286.70 3126
6287.45 2918
6288.19 2677
6288.94 2720
6289.69 2550
6290.44 2443
6291.19 2579
6291.94 2363
6292.68 2253
6293.43 2242
6294.18 2110
6294.93 2163
6295.68 2170
6296.43 2227
6297.18 2120
6297.93 2103
6298.67 2175
6299.42 2144
6300.17 2171
6300.92 2128
6301.67 2057
6302.42 2144
6303.17 2239
6303.92 2144
6304.67 2091
6305.42 2207
6306.17 2354
6306.92 2606
6307.67 2706
6308.41 2665
6309.16 2921
6309.91 2925
6310.66 2653
6311.41 2484
6312.16 2300
6312.91 2219
6313.66 2283
6314.41 2170
6315.16 2152
6315.91 2191
6316.66 2192
6317.41 2195
6318.16 2098
6318.91 2147
6319.66 2137
6320.41 2143
6321.16 2191
6321.91 2127
6322.66 2058
6323.41 2070
6324.16 2009
6324.92 2136
6325.67 2131
6326.42 1912
6327.17 1973
6327.92 1878
6328.67 1875
6329.42 1797
6330.17 1904
6330.92 1922
6331.67 1700
6332.42 1682
6333.17 1798
6333.92 1697
6334.68 1726
6335.43 1851
6336.18 1837
6336.93 1716
6337.68 1709
6338.43 1670
6339.18 1713
6339.93 1669
6340.69 1608
6341.44 1709
6342.19 1783
6342.94 1783
6343.69 1740
6344.44 1762
6345.20 1847
6345.95 1757
6346.70 1748
6347.45 1805
6348.20 1862
6348.95 1712
6349.71 1734
6350.46 1750
6351.21 1759
6351.96 1671
6352.71 1690
6353.47 1699
6354.22 1685
6354.97 1734
6355.72 1927
6356.48 1845
6357.23 1865
6357.98 2028
6358.73 2009
6359.49 2031
6360.24 1978
6360.99 1925
6361.74 1893
6362.50 1780
6363.25 1757
6364.00 1761
6364.76 1671
6365.51 1613
6366.26 1751
6367.01 1709
6367.77 1608
6368.52 1608
6369.27 1628
6370.03 1626
6370.78 1573
6371.53 1645
6372.29 1590
6373.04 1580
6373.79 1569
6374.55 1668
6375.30 1642
6376.05 1577
6376.81 1496
6377.56 1544
6378.31 1446
6379.07 1474
6379.82 1567
6380.58 1606
6381.33 1534
6382.08 1639
6382.84 1601
6383.59 1582
6384.35 1618
6385.10 1596
6385.85 1688
6386.61 1656
6387.36 1631
6388.12 1611
6388.87 1617
6389.62 1573
6390.38 1631
6391.13 1591
6391.89 1603
6392.64 1604
6393.40 1495
6394.15 1487
6394.91 1413
6395.66 1522
6396.42 1473
6397.17 1304
6397.93 1391
6398.68 1447
6399.44 1507
6400.19 1527
6400.95 1551
6401.70 1451
6402.46 1488
6403.21 1464
6403.97 1523
6404.72 1521
6405.48 1411
6406.23 1420
6406.99 1421
6407.74 1433
6408.50 1337
6409.25 1341
6410.01 1437
6410.76 1364
6411.52 1369
6412.28 1481
6413.03 1493
6413.79 1521
6414.54 1391
6415.30 1442
6416.05 1427
6416.81 1343
6417.57 1416
6418.32 1460
6419.08 1469
6419.83 1494
6420.59 1406
6421.35 1373
6422.10 1428
6422.86 1462
6423.62 1575
6424.37 1506
6425.13 1374
6425.89 1403
6426.64 1483
6427.40 1388
6428.15 1410
6428.91 1521
6429.67 1522
6430.42 1483
6431.18 1494
6431.94 1438
6432.70 1460
6433.45 1432
6434.21 1537
6434.97 1487
6435.72 1479
6436.48 1506
6437.24 1552
6437.99 1512
6438.75 1338
6439.51 1482
6440.27 1444
6441.02 1365
6441.78 1377
6442.54 1509
6443.30 1630
6444.05 1585
6444.81 1586
6445.57 1558
6446.33 1485
6447.08 1500
6447.84 1543
6448.60 1540
6449.36 1512
6450.12 1567
6450.87 1579
6451.63 1363
6452.39 1446
6453.15 1491
6453.91 1418
6454.66 1510
6455.42 1544
6456.18 1476
6456.94 1518
6457.70 1511
6458.46 1567
6459.21 1574
6459.97 1537
6460.73 1623
6461.49 1656
6462.25 1635
6463.01 1572
6463.77 1603
6464.52 1716
6465.28 1620
6466.04 1662
6466.80 1562
6467.56 1564
6468.32 1636
6469.08 1598
6469.84 1657
6470.60 1704
6471.36 1731
6472.11 1812
6472.87 1749
6473.63 1783
6474.39 1714
6475.15 1679
6475.91 1745
6476.67 1794
6477.43 1764
6478.19 1854
6478.95 1885
6479.71 1943
6480.47 1956
6481.23 1912
6481.99 1854
6482.75 1829
6483.51 1940
6484.27 1956
6485.03 1973
6485.79 2003
6486.55 1972
6487.31 1995
6488.07 1970
6488.83 2052
6489.59 2104
6490.35 2154
6491.11 2277
6491.87 2230
6492.63 2264
6493.39 2352
6494.15 2313
6494.91 2485
6495.67 2544
6496.43 2448
6497.19 2477
6497.95 2616
6498.71 2574
6499.48 2520
6500.24 2670
6501.00 2904
6501.76 2822
6502.52 2743
6503.28 2539
6504.04 2599
6504.80 2824
6505.56 2824
6506.32 2724
6507.09 2722
6507.85 2828
6508.61 2943
6509.37 2728
6510.13 2781
6510.89 2888
6511.65 3144
6512.42 3303
6513.18 3485
6513.94 3812
6514.70 4232
6515.46 4698
6516.22 5255
6516.99 5772
6517.75 6202
6518.51 6342
6519.27 6335
6520.03 6096
6520.80 5691
6521.56 5243
6522.32 5005
6523.08 4619
6523.84 4158
6524.61 4050
6525.37 3970
6526.13 3733
6526.89 3779
6527.66 4034
6528.42 4206
6529.18 4236
6529.94 4869
6530.71 5371
6531.47 5754
6532.23 5937
6533.00 6095
6533.76 6153
6534.52 6215
6535.28 5834
6536.05 5778
6536.81 5610
6537.57 5543
6538.34 5826
6539.10 6298
6539.86 7126
6540.63 7812
6541.39 8452
6542.15 8812
6542.92 8949
6543.68 8465
6544.44 7880
6545.21 7299
6545.97 6337
6546.73 5604
6547.50 4837
6548.26 4104
6549.02 3895
6549.79 3499
6550.55 3426
6551.31 3275
6552.08 3095
6552.84 2998
6553.61 3103
6554.37 3085
6555.13 2999
6555.90 3225
6556.66 3232
6557.43 3073
6558.19 3142
6558.96 3242
6559.72 3233
6560.48 3173
6561.25 3036
6562.01 2892
6562.78 2935
6563.54 3022
6564.31 2941
6565.07 3075
6565.84 3155
6566.60 3270
6567.37 3271
6568.13 3236
6568.90 3366
6569.66 3384
6570.43 3351
6571.19 3471
6571.96 3508
6572.72 3596
6573.49 3515
6574.25 3681
6575.02 3512
6575.78 3723
6576.55 3867
6577.31 4096
6578.08 4324
6578.84 4528
6579.61 5073
6580.37 5301
6581.14 5672
6581.91 5690
6582.67 5797
6583.44 5722
6584.20 5631
6584.97 5224
6585.73 4692
6586.50 4544
6587.27 4205
6588.03 4103
6588.80 3677
6589.56 3649
6590.33 3575
6591.10 3491
6591.86 3431
6592.63 3435
6593.39 3517
6594.16 3677
6594.93 3659
6595.69 3940
6596.46 4305
6597.23 4631
6597.99 4896
6598.76 5451
6599.53 5690
6600.29 5762
6601.06 5672
6601.83 5519
6602.59 5376
6603.36 4968
6604.13 4470
6604.89 4095
6605.66 3832
6606.43 3666
6607.20 3511
6607.96 3204
6608.73 3091
6609.50 3149
6610.26 3019
6611.03 3089
6611.80 3090
6612.57 3141
6613.33 3129
6614.10 3051
6614.87 3261
6615.64 3465
6616.40 3236
6617.17 3251
6617.94 3377
6618.71 3362
6619.48 3346
6620.24 3314
6621.01 3188
6621.78 2994
6622.55 3031
6623.32 3066
6624.08 2910
6624.85 2985
6625.62 3045
6626.39 3037
6627.16 3009
6627.92 2905
6628.69 2862
6629.46 2940
6630.23 2747
6631.00 2713
6631.77 2873
6632.54 2884
6633.30 2785
6634.07 3025
6634.84 3170
6635.61 3353
6636.38 3761
6637.15 4098
6637.92 4618
6638.69 5174
6639.45 5701
6640.22 5935
6640.99 5942
6641.76 5782
6642.53 5146
6643.30 4751
6644.07 4343
6644.84 3915
6645.61 3540
6646.38 3215
6647.15 3077
6647.92 2775
6648.69 2623
6649.46 2470
6650.22 2414
6650.99 2391
6651.76 2441
6652.53 2460
6653.30 2381
6654.07 2489
6654.84 2492
6655.61 2519
6656.38 2433
6657.15 2513
6657.92 2464
6658.69 2506
6659.46 2425
6660.23 2303
6661.00 2318
6661.77 2317
6662.54 2384
6663.31 2302
6664.09 2331
6664.86 2197
6665.63 2211
6666.40 2102
6667.17 2247
6667.94 2190
6668.71 2096
6669.48 2031
6670.25 2023
6671.02 2138
6671.79 2131
6672.56 2082
6673.33 2130
6674.10 2274
6674.88 2239
6675.65 2332
6676.42 2332
6677.19 2262
6677.96 2352
6678.73 2305
6679.50 2416
6680.27 2341
6681.05 2331
6681.82 2259
6682.59 2266
6683.36 2216
6684.13 2206
6684.90 2179
6685.67 2197
6686.45 2147
6687.22 2172
6687.99 2255
6688.76 2207
6689.53 2423
6690.31 2423
6691.08 2339
6691.85 2517
6692.62 2535
6693.39 2367
6694.17 2426
6694.94 2220
6695.71 2177
6696.48 2075
6697.25 2112
6698.03 2085
6698.80 1938
6699.57 1987
6700.34 1890
6701.12 1860
6701.89 1869
6702.66 1893
6703.43 1906
6704.21 1889
6704.98 1893
6705.75 1920
6706.53 1987
6707.30 1988
6708.07 1985
6708.84 1845
6709.62 1772
6710.39 1928
6711.16 1975
6711.94 1777
6712.71 1789
6713.48 1919
6714.26 1826
6715.03 1841
6715.80 1859
6716.58 1759
6717.35 1821
6718.12 1753
6718.90 1721
6719.67 1643
6720.45 1725
6721.22 1827
6721.99 1750
6722.77 1727
6723.54 1754
6724.31 1688
6725.09 1675
6725.86 1689
6726.64 1733
6727.41 1645
6728.18 1729
6728.96 1712
6729.73 1657
6730.51 1799
6731.28 1691
6732.06 1635
6732.83 1690
6733.60 1672
6734.38 1660
6735.15 1639
6735.93 1592
6736.70 1545
6737.48 1613
6738.25 1708
6739.03 1599
6739.80 1620
6740.58 1558
6741.35 1515
6742.13 1584
6742.90 1646
6743.68 1690
6744.45 1733
6745.23 1724
6746.00 1663
6746.78 1500
6747.55 1572
6748.33 1570
6749.10 1590
6749.88 1654
6750.65 1591
6751.43 1612
6752.20 1675
6752.98 1613
6753.75 1703
6754.53 1733
6755.31 1715
6756.08 1731
6756.86 1740
6757.63 1836
6758.41 1823
6759.19 1786
6759.96 1702
6760.74 1759
6761.51 1587
6762.29 1560
6763.07 1662
6763.84 1652
6764.62 1612
6765.39 1471
6766.17 1551
6766.95 1508
6767.72 1462
6768.50 1565
6769.28 1566
6770.05 1519
6770.83 1580
6771.61 1557
6772.38 1412
6773.16 1521
6773.94 1559
6774.71 1637
6775.49 1500
6776.27 1475
6777.04 1496
6777.82 1539
6778.60 1422
6779.37 1475
6780.15 1392
6780.93 1442
6781.71 1621
6782.48 1554
6783.26 1636
6784.04 1589
6784.81 1623
6785.59 1622
6786.37 1550
6787.15 1434
6787.92 1475
6788.70 1438
6789.48 1453
6790.26 1447
6791.04 1408
6791.81 1361
6792.59 1449
6793.37 1513
6794.15 1470
6794.92 1377
6795.70 1384
6796.48 1380
6797.26 1322
6798.04 1420
6798.81 1407
6799.59 1315
6800.37 1359
6801.15 1394
6801.93 1469
6802.71 1451
6803.48 1402
6804.26 1469
6805.04 1428
6805.82 1428
6806.60 1488
6807.38 1424
6808.16 1511
6808.94 1444
6809.71 1536
6810.49 1524
6811.27 1557
6812.05 1533
6812.83 1451
6813.61 1368
6814.39 1409
6815.17 1425
6815.95 1384
6816.73 1378
6817.50 1285
6818.28 1320
6819.06 1320
6819.84 1280
6820.62 1384
6821.40 1436
6822.18 1389
6822.96 1449
6823.74 1433
6824.52 1502
6825.30 1531
6826.08 1531
6826.86 1569
6827.64 1545
6828.42 1441
6829.20 1476
6829.98 1507
6830.76 1432
6831.54 1427
6832.32 1368
6833.10 1419
6833.88 1485
6834.66 1353
6835.44 1389
6836.22 1388
6837.00 1371
6837.78 1361
6838.56 1346
6839.34 1371
6840.12 1433
6840.90 1453
6841.68 1444
6842.46 1515
6843.24 1453
6844.03 1509
6844.81 1407
6845.59 1361
6846.37 1312
6847.15 1335
6847.93 1391
6848.71 1465
6849.49 1474
6850.27 1509
6851.05 1567
6851.84 1598
6852.62 1679
6853.40 1927
6854.18 2215
6854.96 2420
6855.74 2687
6856.52 2750
6857.30 2736
6858.09 2833
6858.87 2675
6859.65 2444
6860.43 2252
6861.21 2117
6861.99 2025
6862.78 2098
6863.56 1970
6864.34 1881
6865.12 1883
6865.90 1783
6866.69 1811
6867.47 1727
6868.25 1537
6869.03 1563
6869.82 1457
6870.60 1461
6871.38 1493
6872.16 1443
6872.94 1416
6873.73 1430
6874.51 1359
6875.29 1424
6876.07 1335
6876.86 1381
6877.64 1393
6878.42 1472
6879.21 1455
6879.99 1448
6880.77 1438
6881.55 1372
6882.34 1419
6883.12 1452
6883.90 1379
6884.69 1334
6885.47 1467
6886.25 1433
6887.04 1445
6887.82 1438
6888.60 1495
6889.39 1431
6890.17 1472
6890.95 1595
6891.74 1667
6892.52 1692
6893.30 1734
6894.09 1670
6894.87 1633
6895.65 1659
6896.44 1629
6897.22 1599
6898.01 1558
6898.79 1572
6899.57 1537
6900.36 1498
6901.14 1473
6901.93 1523
6902.71 1554
6903.49 1520
6904.28 1509
6905.06 1541
6905.85 1573
6906.63 1576
6907.42 1650
6908.20 1601
6908.98 1398
6909.77 1508
6910.55 1638
6911.34 1589
6912.12 1568
6912.91 1556
6913.69 1586
6914.48 1466
6915.26 1458
6916.05 1655
6916.83 1639
6917.62 1418
6918.40 1479
6919.19 1491
6919.97 1461
6920.76 1543
6921.54 1602
6922.33 1520
6923.11 1646
6923.90 1585
6924.68 1657
6925.47 1487
6926.25 1557
6927.04 1662
6927.82 1603
6928.61 1657
6929.40 1592
6930.18 1616
6930.97 1487
6931.75 1529
6932.54 1686
6933.32 1632
6934.11 1556
6934.90 1535
6935.68 1595
6936.47 1626
6937.25 1574
6938.04 1658
6938.83 1674
6939.61 1724
6940.40 1759
6941.19 1714
6941.97 1723
6942.76 1732
6943.54 1706
6944.33 1709
6945.12 1729
6945.90 1765
6946.69 1848
6947.48 1918
6948.26 2055
6949.05 2001
6949.84 2069
6950.62 2066
6951.41 2145
6952.20 2239
6952.99 2067
6953.77 2169
6954.56 2248
6955.35 2179
6956.13 2144
6956.92 2100
6957.71 2089
6958.50 2079
6959.28 2146
6960.07 2130
6960.86 2190
6961.64 2176
6962.43 2160
6963.22 2377
6964.01 2456
6964.80 2447
6965.58 2292
6966.37 2266
6967.16 2239
6967.95 2440
6968.73 2451
6969.52 2348
6970.31 2618
6971.10 2458
6971.89 2341
6972.67 2453
6973.46 2510
6974.25 2609
6975.04 2636
6975.83 2730
6976.62 2802
6977.40 2851
6978.19 2856
6978.98 2856
6979.77 2665
6980.56 2852
6981.35 2992
6982.13 3145
6982.92 3194
6983.71 3483
6984.50 3548
6985.29 3494
6986.08 3708
6986.87 4179
6987.66 4815
6988.45 5476
6989.23 6340
6990.02 7078
6990.81 7546
6991.60 8097
6992.39 7956
6993.18 7929
6993.97 7233
6994.76 6471
6995.55 5863
6996.34 4975
6997.13 4369
6997.92 3994
6998.71 3719
6999.50 3624
7000.29 3565
7001.07 3842
7001.86 4160
7002.65 4953
7003.44 5601
7004.23 6294
7005.02 6967
7005.81 7014
7006.60 7087
7007.39 6698
7008.18 6334
7008.97 5489
7009.76 4605
7010.55 4280
7011.34 3769
7012.14 3166
7012.93 2990
7013.72 2579
7014.51 2466
7015.30 2384
7016.09 2264
7016.88 2259
7017.67 2398
7018.46 2350
7019.25 2330
7020.04 2380
7020.83 2321
7021.62 2317
7022.41 2236
7023.20 2191
7024.00 2214
7024.79 2122
7025.58 2084
7026.37 2187
7027.16 2215
7027.95 2263
7028.74 2254
7029.53 2255
7030.32 2411
7031.12 2295
7031.91 2290
7032.70 2356
7033.49 2346
7034.28 2224
7035.07 2201
7035.87 2304
7036.66 2279
7037.45 2231
7038.24 2207
7039.03 2321
7039.82 2279
7040.62 2244
7041.41 2387
7042.20 2423
7042.99 2528
7043.78 2461
7044.58 2459
7045.37 2426
7046.16 2360
7046.95 2383
7047.75 2275
7048.54 2176
7049.33 2219
7050.12 2179
7050.92 2197
7051.71 2121
7052.50 2129
7053.29 2173
7054.09 2226
7054.88 2372
7055.67 2487
7056.46 2413
7057.26 2279
7058.05 2147
7058.84 1955
7059.64 2101
7060.43 2060
7061.22 1970
7062.02 2002
7062.81 1988
7063.60 1832
7064.39 1946
7065.19 1968
7065.98 1847
7066.77 1928
7067.57 1888
7068.36 1904
7069.16 1844
7069.95 1853
7070.74 1921
7071.54 1828
7072.33 1765
7073.12 1881
7073.92 1872
7074.71 1732
7075.51 1788
7076.30 1729
7077.09 1767
7077.89 1805
7078.68 1790
7079.48 1823
7080.27 1714
7081.06 1718
7081.86 1728
7082.65 1532
7083.45 1536
7084.24 1645
7085.04 1644
7085.83 1628
7086.62 1588
7087.42 1520
7088.21 1568
7089.01 1623
7089.80 1559
7090.60 1523
7091.39 1553
7092.19 1511
7092.98 1486
7093.78 1521
7094.57 1558
7095.37 1657
7096.16 1547
7096.96 1646
7097.75 1788
7098.55 1839
7099.34 1734
7100.14 1617
7100.93 1624
7101.73 1551
7102.52 1466
7103.32 1485
7104.11 1428
7104.91 1393
7105.71 1362
7106.50 1397
7107.30 1380
7108.09 1333
7108.89 1459
7109.68 1418
7110.48 1303
7111.28 1385
7112.07 1302
7112.87 1285
7113.66 1428
7114.46 1255
7115.26 1252
7116.05 1281
7116.85 1196
7117.65 1254
7118.44 1307
7119.24 1347
7120.03 1367
7120.83 1352
7121.63 1247
7122.42 1247
7123.22 1320
7124.02 1292
7124.81 1214
7125.61 1205
7126.41 1243
7127.20 1300
7128.00 1238
7128.80 1246
7129.59 1282
7130.39 1210
7131.19 1242
7131.99 1246
7132.78 1273
7133.58 1228
7134.38 1283
7135.17 1373
7135.97 1297
7136.77 1215
7137.57 1295
7138.36 1305
7139.16 1200
7139.96 1202
7140.76 1203
7141.55 1182
7142.35 1192
7143.15 1250
7143.95 1217
7144.74 1163
7145.54 1203
7146.34 1159
7147.14 1182
7147.94 1210
7148.73 1233
7149.53 1220
7150.33 1152
7151.13 1223
7151.93 1341
7152.72 1216
7153.52 1240
7154.32 1195
7155.12 1201
7155.92 1148
7156.72 1236
7157.51 1302
7158.31 1246
7159.11 1187
7159.91 1235
7160.71 1278
7161.51 1154
7162.31 1105
7163.11 1201
7163.90 1182
7164.70 1177
7165.50 1185
7166.30 1176
7167.10 1144
7167.90 1117
7168.70 1175
7169.50 1146
7170.30 1087
7171.10 1119
7171.90 1112
7172.69 1184
7173.49 1203
7174.29 1190
7175.09 1158
7175.89 1216
7176.69 1231
7177.49 1172
7178.29 1090
7179.09 1225
7179.89 1166
7180.69 1182
7181.49 1052
7182.29 1127
7183.09 1096
7183.89 1104
7184.69 1137
7185.49 1190
7186.29 1210
7187.09 1255
7187.89 1278
7188.69 1285
7189.49 1231
7190.29 1286
7191.09 1203
7191.89 1214
7192.69 1249
7193.49 1193
7194.29 1196
7195.09 1166
7195.89 1052
7196.70 1114
7197.50 1130
7198.30 1024
7199.10 998
7199.90 1026
7200.70 978
7201.50 954
7202.30 969
7203.10 990
7203.90 963
7204.70 1020
7205.51 1021
7206.31 1048
7207.11 1020
7207.91 1019
7208.71 1035
7209.51 1113
7210.31 1047
7211.12 1093
7211.92 1004
7212.72 1001
7213.52 1007
7214.32 1018
7215.12 1052
7215.92 1046
7216.73 1106
7217.53 990
7218.33 1006
7219.13 1036
7219.93 1011
7220.74 1105
7221.54 1118
7222.34 1083
7223.14 1040
7223.94 989
7224.75 1033
7225.55 1039
7226.35 1036
7227.15 967
7227.96 1078
7228.76 1123
7229.56 1073
7230.36 1014
7231.17 1030
7231.97 1087
7232.77 1096
7233.57 1009
7234.38 1033
7235.18 1074
7235.98 1058
7236.79 976
7237.59 1043
7238.39 1021
7239.19 1099
7240.00 1061
7240.80 1081
7241.60 1168
7242.41 1072
7243.21 1165
7244.01 1191
7244.82 1165
7245.62 1145
7246.42 1244
7247.23 1244
7248.03 1311
7248.83 1183
7249.64 1153
7250.44 1139
7251.25 1213
7252.05 1220
7252.85 1198
7253.66 1201
7254.46 1190
7255.27 1171
7256.07 1250
7256.87 1278
7257.68 1258
7258.48 1335
7259.29 1263
7260.09 1301
7260.89 1220
7261.70 1270
7262.50 1296
7263.31 1378
7264.11 1365
7264.92 1372
7265.72 1368
7266.53 1381
7267.33 1405
7268.13 1464
7268.94 1403
7269.74 1418
7270.55 1466
7271.35 1493
7272.16 1439
7272.96 1517
7273.77 1520
7274.57 1435
7275.38 1575
7276.18 1633
7276.99 1584
7277.79 1562
7278.60 1561
7279.40 1612
7280.21 1555
7281.01 1536
7281.82 1576
7282.63 1663
7283.43 1676
7284.24 1708
7285.04 1831
7285.85 1978
7286.65 2282
7287.46 2619
7288.27 3057
7289.07 3395
7289.88 3710
7290.68 3926
7291.49 3905
7292.29 3724
7293.10 3374
7293.91 3083
7294.71 2845
7295.52 2562
7296.33 2247
7297.13 2038
7297.94 1922
7298.74 1894
7299.55 1776
7300.36 1711
7301.16 1738
7301.97 1763
7302.78 1819
7303.58 1739
7304.39 1778
7305.20 1754
7306.00 1851
7306.81 1795
7307.62 1738
7308.42 1887
7309.23 1926
7310.04 2091
7310.84 1975
7311.65 1948
7312.46 1992
7313.27 2158
7314.07 2298
7314.88 2363
7315.69 2513
7316.50 2471
7317.30 2479
7318.11 2458
7318.92 2452
7319.72 2469
7320.53 2384
7321.34 2309
7322.15 2433
7322.96 2730
7323.76 2994
7324.57 3462
7325.38 3847
7326.19 4154
7326.99 4341
7327.80 4499
7328.61 4324
7329.42 4070
7330.23 3521
7331.03 3224
7331.84 2845
7332.65 2545
7333.46 2295
7334.27 2019
7335.08 2000
7335.88 1945
7336.69 1805
7337.50 1792
7338.31 1661
7339.12 1641
7339.93 1724
7340.74 1679
7341.54 1663
7342.35 1745
7343.16 1744
7343.97 1796
7344.78 1737
7345.59 1738
7346.40 1685
7347.21 1736
7348.02 1644
7348.82 1590
7349.63 1592
7350.44 1567
7351.25 1662
7352.06 1702
7352.87 1730
7353.68 1772
7354.49 1741
7355.30 1707
7356.11 1643
7356.92 1627
7357.73 1721
7358.54 1750
7359.35 1673
7360.16 1586
7360.97 1626
7361.78 1697
7362.59 1722
7363.40 1763
7364.21 1863
7365.02 1785
7365.83 1836
7366.64 1713
7367.45 1810
7368.26 1862
7369.07 1862
7369.88 1778
7370.69 1808
7371.50 1870
7372.31 1781
7373.12 1801
7373.93 1826
7374.74 1783
7375.55 1839
7376.36 1760
7377.17 1835
7377.98 1802
7378.79 1726
7379.60 1832
7380.42 1838
7381.23 1852
7382.04 1927
7382.85 2026
7383.66 2229
7384.47 2459
7385.28 2754
7386.09 3017
7386.90 3033
7387.71 3048
7388.53 3042
7389.34 2717
7390.15 2674
7390.96 2530
7391.77 2314
7392.58 2115
7393.39 2025
7394.21 1848
7395.02 1741
7395.83 1827
7396.64 1715
7397.45 1670
7398.27 1551
7399.08 1569
7399.89 1655
7400.70 1695
7401.51 1777
7402.33 1755
7403.14 1870
7403.95 2086
7404.76 2241
7405.57 2352
7406.39 2475
7407.20 2612
7408.01 2443
7408.82 2256
7409.64 2199
7410.45 2183
7411.26 2155
7412.07 1994
7412.89 1893
7413.70 1770
7414.51 1813
7415.32 1766
7416.14 1565
7416.95 1670
7417.76 1568
7418.58 1471
7419.39 1401
7420.20 1475
7421.02 1376
7421.83 1328
7422.64 1354
7423.45 1297
7424.27 1284
7425.08 1364
7425.89 1397
7426.71 1359
7427.52 1295
7428.33 1318
7429.15 1243
7429.96 1240
7430.78 1169
7431.59 1110
7432.40 1201
7433.22 1231
7434.03 1230
7434.84 1215
7435.66 1141
7436.47 1194
7437.29 1184
7438.10 1204
7438.91 1222
7439.73 1225
7440.54 1214
7441.36 1259
7442.17 1258
7442.99 1209
7443.80 1202
7444.61 1299
7445.43 1331
7446.24 1282
7447.06 1312
7447.87 1391
7448.69 1336
7449.50 1333
7450.32 1283
7451.13 1282
7451.95 1340
7452.76 1176
7453.58 1205
7454.39 1269
7455.21 1264
7456.02 1225
7456.84 1154
7457.65 1157
7458.47 1129
7459.28 1123
7460.10 1182
7460.91 1198
7461.73 1132
7462.54 1202
7463.36 1198
7464.17 1186
7464.99 1206
7465.80 1143
7466.62 1228
7467.44 1170
7468.25 1218
7469.07 1126
7469.88 1194
7470.70 1206
7471.51 1206
7472.33 1241
7473.15 1167
7473.96 1230
7474.78 1254
7475.59 1250
7476.41 1234
7477.23 1254
7478.04 1144
7478.86 1146
7479.67 1172
7480.49 1216
7481.31 1138
7482.12 1111
7482.94 1153
7483.76 1086
7484.57 1058
7485.39 1100
7486.21 1148
7487.02 1116
7487.84 993
7488.66 1081
7489.47 1088
7490.29 1063
7491.11 1099
7491.92 1058
7492.74 1050
7493.56 1047
7494.38 1105
7495.19 1104
7496.01 1062
7496.83 1093
7497.64 1079
7498.46 1142
7499.28 1184
7500.10 1177
7500.91 1086
7501.73 1072
7502.55 1054
7503.37 1085
7504.18 1025
7505.00 936
7505.82 963
7506.64 976
7507.46 1036
7508.27 1059
7509.09 1021
7509.91 1006
7510.73 1044
7511.55 1033
7512.36 988
7513.18 980
7514.00 1004
7514.82 991
7515.64 1035
7516.45 1046
7517.27 968
7518.09 941
7518.91 1048
7519.73 1007
7520.55 1003
7521.37 960
7522.18 1023
7523.00 1012
7523.82 949
7524.64 940
7525.46 1011
7526.28 1013
7527.10 999
7527.92 977
7528.74 921
7529.55 918
7530.37 1057
7531.19 1063
7532.01 981
7532.83 965
7533.65 944
7534.47 986
7535.29 976
7536.11 986
7536.93 1071
7537.75 1095
7538.57 1010
7539.39 1002
7540.21 1027
7541.03 1056
7541.84 977
7542.66 1020
7543.48 977
7544.30 969
7545.12 1046
7545.94 941
7546.76 973
7547.58 1004
7548.40 1031
7549.22 1126
7550.04 1107
7550.86 1163
7551.68 1115
7552.51 1064
7553.33 1072
7554.15 1115
7554.97 1121
7555.79 1126
7556.61 1113
7557.43 1042
7558.25 1062
7559.07 1067
7559.89 1019
7560.71 1064
7561.53 1121
7562.35 1105
7563.17 1088
7563.99 1063
7564.81 1153
7565.64 1150
7566.46 1162
7567.28 1200
7568.10 1166
7568.92 1128
7569.74 1114
7570.56 1006
7571.38 1059
7572.21 1090
7573.03 1128
7573.85 1112
7574.67 1085
7575.49 1154
7576.31 1128
7577.13 1156
7577.96 1086
7578.78 1027
7579.60 1019
7580.42 1060
7581.24 1108
7582.07 1099
7582.89 1167
7583.71 1167
7584.53 1085
7585.35 1108
7586.18 1089
7587.00 1108
7587.82 1079
7588.64 1099
7589.46 1159
7590.29 1207
7591.11 1195
7591.93 1210
7592.75 1295
7593.58 1326
7594.40 1296
7595.22 1344
7596.04 1358
7596.87 1307
7597.69 1216
7598.51 1170
7599.34 1240
7600.16 1324
7600.98 1277
7601.80 1322
7602.63 1270
7603.45 1231
7604.27 1194
7605.10 1254
7605.92 1366
7606.74 1440
7607.57 1557
7608.39 1595
7609.21 1727
7610.04 1907
7610.86 1969
7611.68 1915
7612.51 1889
7613.33 1787
7614.15 1733
7614.98 1692
7615.80 1605
7616.62 1347
7617.45 1393
7618.27 1337
7619.10 1310
7619.92 1288
7620.74 1312
7621.57 1304
7622.39 1372
7623.22 1381
7624.04 1306
7624.86 1312
7625.69 1328
7626.51 1328
7627.34 1305
7628.16 1287
7628.99 1250
7629.81 1273
7630.64 1233
7631.46 1258
7632.28 1403
7633.11 1420
7633.93 1655
7634.76 1731
7635.58 1802
7636.41 2003
7637.23 2093
7638.06 2022
7638.88 2061
7639.71 1985
7640.53 1916
7641.36 1704
7642.18 1490
7643.01 1404
7643.83 1429
7644.66 1324
7645.48 1257
7646.31 1213
7647.14 1157
7647.96 1170
7648.79 1109
7649.61 1095
7650.44 1106
7651.26 1111
7652.09 1066
7652.91 1064
7653.74 1030
7654.57 1033
7655.39 1041
7656.22 1050
7657.04 957
7657.87 928
7658.70 993
7659.52 1039
7660.35 1042
7661.17 953
7662.00 914
7662.83 965
7663.65 1048
7664.48 980
7665.31 971
7666.13 980
7666.96 1033
7667.79 1051
7668.61 1059
7669.44 957
7670.27 1066
7671.09 1016
7671.92 1024
7672.75 1022
7673.57 1115
7674.40 1141
7675.23 1115
7676.05 975
7676.88 1038
7677.71 1063
7678.53 1036
7679.36 1027
7680.19 1020
7681.02 908
7681.84 1033
7682.67 1045
7683.50 978
7684.33 947
7685.15 987
7685.98 1096
7686.81 998
7687.64 972
7688.46 991
7689.29 919
7690.12 963
7690.95 1033
7691.77 1024
7692.60 994
7693.43 1033
7694.26 1085
7695.09 1052
7695.91 1031
7696.74 1017
7697.57 1000
7698.40 1043
7699.23 1048
7700.06 1037
7700.88 973
7701.71 929
7702.54 934
7703.37 981
7704.20 1013
7705.03 1099
7705.85 1069
7706.68 1050
7707.51 1049
7708.34 1063
7709.17 1143
7710.00 1133
7710.83 1127
7711.66 1056
7712.48 1000
7713.31 1087
7714.14 1078
7714.97 1171
7715.80 1130
7716.63 1119
7717.46 1023
7718.29 1055
7719.12 999
7719.95 1085
7720.78 1001
7721.61 1031
7722.44 1001
7723.27 1070
7724.09 1078
7724.92 1101
7725.75 1109
7726.58 1003
7727.41 1064
7728.24 1020
7729.07 974
7729.90 1074
7730.73 1041
7731.56 1052
7732.39 1151
7733.22 1111
7734.05 1042
7734.88 1070
7735.71 1012
7736.54 1033
7737.37 1054
7738.20 1068
7739.03 1008
7739.86 979
7740.70 917
7741.53 962
7742.36 972
7743.19 982
7744.02 1038
7744.85 1036
7745.68 1055
7746.51 1063
7747.34 1126
7748.17 1225
7749.00 1258
7749.83 1483
7750.66 1753
7751.50 1987
7752.33 2243
7753.16 2611
7753.99 2718
7754.82 2637
7755.65 2584
7756.48 2459
7757.31 2105
7758.15 1858
7758.98 1606
7759.81 1370
7760.64 1331
7761.47 1192
7762.30 1041
7763.13 969
7763.97 1026
7764.80 1028
7765.63 997
7766.46 1029
7767.29 1032
7768.13 994
7768.96 980
7769.79 1008
7770.62 1069
7771.45 1035
7772.29 900
7773.12 976
7773.95 906
7774.78 828
7775.62 841
7776.45 902
7777.28 890
7778.11 923
7778.95 821
7779.78 918
7780.61 942
7781.44 964
7782.28 880
7783.11 856
7783.94 916
7784.77 882
7785.61 900
7786.44 928
7787.27 912
7788.11 917
7788.94 1031
7789.77 994
7790.61 1023
7791.44 1102
7792.27 1126
7793.10 1096
7793.94 1049
7794.77 1047
7795.60 1089
7796.44 1078
7797.27 1054
7798.11 1001
7798.94 994
7799.77 914
7800.61 911
7801.44 970
7802.27 982
7803.11 962
7803.94 978
7804.78 956
7805.61 969
7806.44 973
7807.28 1023
7808.11 978
7808.95 995
7809.78 969
7810.61 935
7811.45 989
7812.28 982
7813.12 1042
7813.95 963
7814.79 901
7815.62 965
7816.45 1062
7817.29 1008
7818.12 971
7818.96 982
7819.79 1100
7820.63 1132
7821.46 1082
7822.30 1076
7823.13 1061
7823.97 993
7824.80 1009
7825.64 1060
7826.47 1063
7827.31 1080
7828.14 964
7828.98 997
7829.81 1088
7830.65 1071
7831.48 1110
7832.32 1161
7833.15 1102
7833.99 1150
7834.83 1118
7835.66 1044
7836.50 1000
7837.33 911
7838.17 897
7839.00 1000
7839.84 943
7840.68 1010
7841.51 984
7842.35 1009
7843.18 1017
7844.02 902
7844.86 968
7845.69 925
7846.53 921
7847.36 987
7848.20 997
7849.04 966
7849.87 902
7850.71 925
7851.55 925
7852.38 937
7853.22 851
7854.05 885
7854.89 938
7855.73 908
7856.56 851
7857.40 848
7858.24 799
7859.08 960
7859.91 976
7860.75 926
7861.59 920
7862.42 956
7863.26 818
7864.10 869
7864.93 856
7865.77 827
7866.61 843
7867.45 840
7868.28 832
7869.12 854
7869.96 909
7870.80 898
7871.63 860
7872.47 851
7873.31 805
7874.15 784
7874.98 798
7875.82 841
7876.66 876
7877.50 866
7878.33 771
7879.17 864
7880.01 923
7880.85 852
7881.69 866
7882.52 856
7883.36 910
7884.20 920
7885.04 832
7885.88 924
7886.71 907
7887.55 817
7888.39 836
7889.23 870
7890.07 741
7890.91 854
7891.75 811
7892.58 878
7893.42 807
7894.26 892
7895.10 908
7895.94 919
7896.78 934
7897.62 847
7898.46 867
7899.29 943
7900.13 910
7900.97 888
7901.81 860
7902.65 888
7903.49 891
7904.33 855
7905.17 954
7906.01 924
7906.85 904
7907.69 951
7908.53 836
7909.37 857
7910.21 923
7911.04 881
7911.88 858
7912.72 850
7913.56 851
7914.40 864
7915.24 809
7916.08 941
7916.92 917
7917.76 963
7918.60 965
7919.44 1006
7920.28 1124
7921.12 1125
7921.96 1178
7922.80 1288
7923.64 1289
7924.48 1387
7925.32 1269
7926.16 1300
7927.01 1242
7927.85 1169
7928.69 1135
7929.53 1015
7930.37 945
7931.21 975
7932.05 879
7932.89 920
7933.73 878
7934.57 861
7935.41 871
7936.25 872
7937.09 888
7937.93 924
7938.78 853
7939.62 847
7940.46 889
7941.30 729
7942.14 724
7942.98 761
7943.82 804
7944.66 804
7945.51 796
7946.35 806
7947.19 835
7948.03 853
7948.87 868
7949.71 854
7950.56 891
7951.40 937
7952.24 905
7953.08 867
7953.92 840
7954.76 839
7955.61 799
7956.45 801
7957.29 763
7958.13 802
7958.97 811
7959.82 816
7960.66 828
7961.50 808
7962.34 793
7963.19 790
7964.03 760
7964.87 801
7965.71 800
7966.56 827
7967.40 796
7968.24 788
7969.08 704
7969.93 817
7970.77 794
7971.61 773
7972.45 825
7973.30 908
7974.14 857
7974.98 860
7975.83 869
7976.67 827
7977.51 855
7978.36 746
7979.20 789
7980.04 788
7980.89 731
7981.73 724
7982.57 759
7983.42 700
7984.26 777
7985.10 741
7985.95 754
7986.79 840
7987.63 807
7988.48 727
7989.32 658
7990.16 748
7991.01 761
7991.85 766
7992.70 684
7993.54 719
7994.38 752
7995.23 701
7996.07 740
7996.92 724
7997.76 752
7998.60 736
7999.45 721
8000.29 663
8001.14 690
8001.98 643
8002.83 722
8003.67 756
8004.52 755
8005.36 695
8006.20 654
8007.05 746
8007.89 745
8008.74 729
8009.58 759
8010.43 762
8011.27 717
8012.12 718
8012.96 688
8013.81 831
8014.65 762
8015.50 755
8016.34 788
8017.19 730
8018.03 732
8018.88 710
8019.72 707
8020.57 738
8021.42 739
8022.26 757
8023.11 747
8023.95 647
8024.80 684
8025.64 611
8026.49 727
8027.33 706
8028.18 699
8029.03 695
8029.87 651
8030.72 673
8031.56 668
8032.41 636
8033.26 678
8034.10 675
8034.95 627
8035.79 673
8036.64 767
8037.49 719
8038.33 694
8039.18 717
8040.03 679
8040.87 764
8041.72 769
8042.57 680
8043.41 704
8044.26 764
8045.11 746
8045.95 709
8046.80 727
8047.65 608
8048.49 647
8049.34 665
8050.19 675
8051.03 723
8051.88 759
8052.73 692
8053.58 709
8054.42 741
8055.27 715
8056.12 714
8056.96 760
8057.81 713
8058.66 646
8059.51 594
8060.35 675
8061.20 693
8062.05 670
8062.90 698
8063.74 666
8064.59 652
8065.44 683
8066.29 679
8067.14 670
8067.98 650
8068.83 634
8069.68 686
8070.53 694
8071.38 685
8072.22 656
8073.07 657
8073.92 638
8074.77 660
8075.62 649
8076.46 661
8077.31 617
8078.16 580
8079.01 702
8079.86 680
8080.71 647
8081.56 625
8082.40 611
8083.25 673
8084.10 685
8084.95 654
8085.80 654
8086.65 622
8087.50 675
8088.35 705
8089.19 634
8090.04 632
8090.89 620
8091.74 706
8092.59 673
8093.44 675
8094.29 690
8095.14 759
8095.99 648
8096.84 615
8097.69 650
8098.54 664
8099.39 658
8100.24 602
8101.09 603
8101.94 629
8102.79 683
8103.63 673
8104.48 634
8105.33 635
8106.18 633
8107.03 674
8107.88 671
8108.73 640
8109.58 626
8110.43 693
8111.28 707
8112.14 669
8112.99 683
8113.84 602
8114.69 652
8115.54 648
8116.39 613
8117.24 631
8118.09 646
8118.94 628
8119.79 652
8120.64 669
8121.49 582
8122.34 616
8123.19 699
8124.04 716
8124.89 694
8125.74 745
8126.60 739
8127.45 776
8128.30 680
8129.15 701
8130.00 663
8130.85 680
8131.70 761
8132.55 674
8133.40 683
8134.26 589
8135.11 643
8135.96 684
8136.81 605
8137.66 705
8138.51 674
8139.37 630
8140.22 674
8141.07 657
8141.92 676
8142.77 664
8143.62 654
8144.48 761
8145.33 709
8146.18 688
8147.03 704
8147.88 711
8148.74 695
8149.59 658
8150.44 657
8151.29 655
8152.15 699
8153.00 666
8153.85 660
8154.70 665
8155.56 721
8156.41 685
8157.26 682
8158.11 598
8158.97 596
8159.82 674
8160.67 736
8161.52 839
8162.38 754
8163.23 718
8164.08 747
8164.94 660
8165.79 652
8166.64 686
8167.49 694
8168.35 600
8169.20 606
8170.05 672
8170.91 640
8171.76 624
8172.61 605
8173.47 598
8174.32 627
8175.17 648
8176.03 664
8176.88 615
8177.74 637
8178.59 645
8179.44 632
8180.30 570
8181.15 563
8182.00 616
8182.86 610
8183.71 592
8184.57 535
8185.42 602
8186.27 626
8187.13 626
8187.98 619
8188.84 559
8189.69 592
8190.55 643
8191.40 611
8192.25 656
8193.11 625
8193.96 646
8194.82 618
8195.67 633
8196.53 626
8197.38 609
8198.24 607
8199.09 580
8199.95 586
8200.80 588
8201.66 624
8202.51 609
8203.37 563
8204.22 542
8205.08 541
8205.93 564
8206.79 560
8207.64 547
8208.50 589
8209.35 525
8210.21 530
8211.06 630
8211.92 534
8212.77 641
8213.63 567
8214.48 624
8215.34 655
8216.20 641
8217.05 542
8217.91 570
8218.76 583
8219.62 630
8220.48 639
8221.33 598
8222.19 601
8223.04 618
8223.90 614
8224.76 654
8225.61 653
8226.47 683
8227.32 645
8228.18 656
8229.04 657
8229.89 697
8230.75 692
8231.61 719
8232.46 650
8233.32 662
8234.18 641
8235.03 643
8235.89 670
8236.75 627
8237.60 628
8238.46 647
8239.32 613
8240.17 589
8241.03 606
8241.89 629
8242.74 663
8243.60 640
8244.46 634
8245.32 613
8246.17 620
8247.03 640
8247.89 689
8248.74 672
8249.60 686
8250.46 626
8251.32 581
8252.17 570
8253.03 591
8253.89 708
8254.75 647
8255.60 560
8256.46 601
8257.32 614
8258.18 650
8259.04 617
8259.89 622
8260.75 651
8261.61 629
8262.47 584
8263.33 590
8264.18 615
8265.04 607
8265.90 602
8266.76 654
8267.62 636
8268.48 594
8269.33 606
8270.19 622
8271.05 621
8271.91 631
8272.77 673
8273.63 649
8274.49 618
8275.34 581
8276.20 519
8277.06 511
8277.92 552
8278.78 580
8279.64 577
8280.50 632
8281.36 605
8282.22 616
8283.08 558
8283.93 601
8284.79 594
8285.65 658
8286.51 635
8287.37 602
8288.23 615
8289.09 646
8289.95 632
8290.81 602
8291.67 698
8292.53 627
8293.39 622
8294.25 655
8295.11 640
8295.97 637
8296.83 577
8297.69 627
8298.55 682
8299.41 631
8300.27 684
8301.13 643
8301.99 662
8302.85 699
8303.71 621
8304.57 651
8305.43 676
8306.29 672
8307.15 636
8308.01 687
8308.87 678
8309.73 750
8310.59 682
8311.45 634
8312.31 614
8313.17 640
8314.03 613
8314.90 636
8315.76 625
8316.62 635
8317.48 637
8318.34 638
8319.20 703
8320.06 689
8320.92 654
8321.78 681
8322.64 692
8323.51 690
8324.37 698
8325.23 670
8326.09 679
8326.95 674
8327.81 667
8328.67 657
8329.54 648
8330.40 618
8331.26 641
8332.12 682
8332.98 696
8333.84 714
8334.71 725
8335.57 650
8336.43 615
8337.29 680
8338.15 685
8339.02 720
8339.88 667
8340.74 657
8341.60 671
8342.46 687
8343.33 720
8344.19 640
8345.05 642
8345.91 712
8346.78 674
8347.64 696
8348.50 670
8349.36 675
8350.23 629
8351.09 662
8351.95 696
8352.81 663
8353.68 592
8354.54 642
8355.40 646
8356.27 628
8357.13 685
8357.99 657
8358.86 707
8359.72 789
8360.58 792
8361.44 748
8362.31 762
8363.17 822
8364.03 737
8364.90 745
8365.76 696
8366.63 696
8367.49 716
8368.35 650
8369.22 664
8370.08 713
8370.94 762
8371.81 788
8372.67 710
8373.53 757
8374.40 745
8375.26 709
8376.13 758
8376.99 768
8377.85 777
8378.72 702
8379.58 707
8380.45 780
8381.31 744
8382.18 744
8383.04 753
8383.90 846
8384.77 838
8385.63 792
8386.50 750
8387.36 867
8388.23 802
8389.09 818
8389.96 886
8390.82 852
8391.69 851
8392.55 872
8393.42 850
8394.28 837
8395.15 904
8396.01 940
8396.88 915
8397.74 947
8398.61 891
8399.47 870
8400.34 956
8401.20 967
8402.07 1002
8402.93 936
8403.80 928
8404.66 938
8405.53 920
8406.39 968
8407.26 918
8408.12 993
8408.99 959
8409.86 921
8410.72 981
8411.59 1031
8412.45 1039
8413.32 1067
8414.19 1039
8415.05 1125
8415.92 1141
8416.78 1077
8417.65 1059
8418.52 1156
8419.38 1132
8420.25 1098
8421.11 1185
8421.98 1251
8422.85 1180
8423.71 1184
8424.58 1222
8425.45 1262
8426.31 1129
8427.18 1164
8428.05 1270
8428.91 1260
8429.78 1337
8430.65 1270
8431.51 1282
8432.38 1417
8433.25 1324
8434.11 1339
8434.98 1418
8435.85 1407
8436.72 1441
8437.58 1427
8438.45 1465
8439.32 1489
8440.18 1527
8441.05 1509
8441.92 1526
8442.79 1667
8443.65 1725
8444.52 1775
8445.39 1852
8446.26 1969
8447.12 2010
8447.99 2038
8448.86 2043
8449.73 1954
8450.60 2080
8451.46 2106
8452.33 2090
8453.20 2062
8454.07 2084
8454.94 2186
8455.80 2400
8456.67 2533
8457.54 2878
8458.41 3380
8459.28 4217
8460.14 5232
8461.01 6201
8461.88 6756
8462.75 7182
8463.62 7483
8464.49 7150
8465.36 6434
8466.22 5454
8467.09 4677
8467.96 3959
8468.83 3219
8469.70 2715
8470.57 2309
8471.44 2154
8472.31 1912
8473.17 1907
8474.04 1790
8474.91 1613
8475.78 1487
8476.65 1512
8477.52 1361
8478.39 1349
8479.26 1296
8480.13 1382
8481.00 1326
8481.87 1375
8482.74 1351
8483.61 1264
8484.48 1309
8485.34 1291
8486.21 1376
8487.08 1307
8487.95 1264
8488.82 1317
8489.69 1311
8490.56 1364
8491.43 1289
8492.30 1211
8493.17 1265
8494.04 1241
8494.91 1296
8495.78 1283
8496.65 1243
8497.52 1426
8498.39 1596
8499.26 1561
8500.13 1639
8501.01 1702
8501.88 1726
8502.75 1689
8503.62 1480
8504.49 1486
8505.36 1378
8506.23 1405
8507.10 1371
8507.97 1240
8508.84 1211
8509.71 1266
8510.58 1259
8511.45 1232
8512.32 1152
8513.20 1167
8514.07 1238
8514.94 1330
8515.81 1197
8516.68 1186
8517.55 1263
8518.42 1263
8519.29 1316
8520.17 1394
8521.04 1313
8521.91 1326
8522.78 1379
8523.65 1334
8524.52 1400
8525.39 1402
8526.27 1424
8527.14 1356
8528.01 1330
8528.88 1439
8529.75 1359
8530.63 1445
8531.50 1480
8532.37 1491
8533.24 1529
8534.11 1526
8534.99 1487
8535.86 1447
8536.73 1469
8537.60 1403
8538.47 1455
8539.35 1516
8540.22 1442
8541.09 1487
8541.96 1447
8542.84 1359
8543.71 1352
8544.58 1354
8545.46 1395
8546.33 1354
8547.20 1295
8548.07 1226
8548.95 1223
8549.82 1186
8550.69 1160
8551.57 1146
8552.44 1192
8553.31 1125
8554.18 1132
8555.06 1148
8555.93 1098
8556.80 1124
8557.68 1107
8558.55 1111
8559.42 1184
8560.30 1206
8561.17 1220
8562.04 1255
8562.92 1250
8563.79 1152
8564.67 1138
8565.54 1191
8566.41 1097
8567.29 1067
8568.16 1067
8569.03 986
8569.91 1032
8570.78 1101
8571.66 966
8572.53 954
8573.40 1041
8574.28 1068
8575.15 1001
8576.03 993
8576.90 1025
8577.78 1075
8578.65 1031
8579.52 1027
8580.40 964
8581.27 996
8582.15 923
8583.02 972
8583.90 887
8584.77 829
8585.65 904
8586.52 940
8587.40 940
8588.27 913
8589.15 953
8590.02 905
8590.90 898
8591.77 909
8592.65 890
8593.52 852
8594.40 898
8595.27 905
8596.15 844
8597.02 895
8597.90 996
8598.77 973
8599.65 889
8600.52 969
8601.40 933
8602.28 863
8603.15 982
8604.03 1016
8604.90 969
8605.78 952
8606.65 883
8607.53 1007
8608.41 1012
8609.28 1012
8610.16 1002
8611.03 1009
8611.91 941
8612.79 988
8613.66 930
8614.54 983
8615.41 1005
8616.29 992
8617.17 974
8618.04 1005
8618.92 1036
8619.80 960
8620.67 1005
8621.55 950
8622.43 922
8623.30 910
8624.18 930
8625.06 931
8625.93 910
8626.81 924
8627.69 982
8628.56 926
8629.44 974
8630.32 991
8631.20 960
8632.07 1002
8632.95 1087
8633.83 1030
8634.70 979
8635.58 891
8636.46 1032
8637.34 1007
8638.21 967
8639.09 961
8639.97 1092
8640.85 1070
8641.72 969
8642.60 1005
8643.48 1026
8644.36 1078
8645.23 1095
8646.11 1078
8646.99 1005
8647.87 991
8648.75 1048
8649.62 1148
8650.50 1157
8651.38 1050
8652.26 1059
8653.14 1103
8654.01 1152
8654.89 1199
8655.77 1139
8656.65 1122
8657.53 1183
8658.41 1148
8659.29 1090
8660.16 1138
8661.04 1269
8661.92 1184
8662.80 1149
8663.68 1211
8664.56 1150
8665.44 1198
8666.31 1056
8667.19 1102
8668.07 1181
8668.95 1186
8669.83 1143
8670.71 1143
8671.59 1208
8672.47 1206
8673.35 1181
8674.23 1163
8675.11 1246
8675.99 1159
8676.86 1183
8677.74 1341
8678.62 1353
8679.50 1366
8680.38 1397
8681.26 1396
8682.14 1493
8683.02 1438
8683.90 1448
8684.78 1419
8685.66 1333
8686.54 1353
8687.42 1351
8688.30 1335
8689.18 1481
8690.06 1380
8690.94 1427
8691.82 1426
8692.70 1338
8693.58 1502
8694.46 1719
8695.34 1821
8696.22 1964
8697.10 2209
8697.98 2429
8698.86 2589
8699.74 2728
8700.62 2724
8701.51 2683
8702.39 2464
8703.27 2257
8704.15 2057
8705.03 1865
8705.91 1740
8706.79 1617
8707.67 1482
8708.55 1553
8709.43 1496
8710.31 1368
8711.20 1486
8712.08 1466
8712.96 1433
8713.84 1399
8714.72 1486
8715.60 1436
8716.48 1500
8717.36 1490
8718.25 1413
8719.13 1408
8720.01 1437
8720.89 1510
8721.77 1659
8722.65 1514
8723.54 1533
8724.42 1710
8725.30 1654
8726.18 1635
8727.06 1723
8727.95 1722
8728.83 1656
8729.71 1615
8730.59 1632
8731.47 1540
8732.36 1575
8733.24 1683
8734.12 1664
8735.00 1588
8735.89 1669
8736.77 1736
8737.65 1770
8738.53 1837
8739.42 1856
8740.30 1842
8741.18 1812
8742.06 1810
8742.95 1811
8743.83 1877
8744.71 1857
8745.59 1846
8746.48 1837
8747.36 1792
8748.24 1829
8749.13 1864
8750.01 1914
8750.89 1783
8751.78 1788
8752.66 1818
8753.54 1882
8754.43 1862
8755.31 1840
8756.19 1906
8757.08 1935
8757.96 1971
8758.84 2062
8759.73 2048
8760.61 2095
8761.49 2157
8762.38 2143
8763.26 2229
8764.15 2162
8765.03 2190
8765.91 2285
8766.80 2381
8767.68 2359
8768.57 2525
8769.45 2741
8770.33 2933
8771.22 2791
8772.10 2981
8772.99 2921
8773.87 3094
8774.75 3011
8775.64 2874
8776.52 2953
8777.41 3032
8778.29 2799
8779.18 2815
8780.06 2731
8780.95 2801
8781.83 2881
8782.72 2992
8783.60 3521
8784.49 4107
8785.37 4938
8786.26 6164
8787.14 7284
8788.03 8355
8788.91 8942
8789.80 9020
8790.68 8699
8791.57 8079
8792.45 7030
8793.34 5958
8794.22 5131
8795.11 4271
8795.99 3811
8796.88 3222
8797.76 2809
8798.65 2582
8799.53 2528
8800.42 2623
8801.31 2735
8802.19 2768
8803.08 2759
8803.96 2954
8804.85 3032
8805.74 2968
8806.62 3030
8807.51 2804
8808.39 2650
8809.28 2300
8810.17 2183
8811.05 2081
8811.94 1922
8812.82 1856
8813.71 1791
8814.60 1819
8815.48 1786
8816.37 1865
8817.26 1878
8818.14 1805
8819.03 1829
8819.92 1909
8820.80 1888
8821.69 1896
8822.58 1853
8823.46 1834
8824.35 1879
8825.24 2020
8826.12 2058
8827.01 2030
8827.90 1988
8828.78 2003
8829.67 1855
8830.56 1777
8831.45 1614
8832.33 1671
8833.22 1659
8834.11 1682
8835.00 1634
8835.88 1612
8836.77 1640
8837.66 1645
8838.55 1644
8839.43 1689
8840.32 1691
8841.21 1687
8842.10 1560
8842.98 1643
8843.87 1627
8844.76 1660
8845.65 1724
8846.54 1619
8847.42 1653
8848.31 1700
8849.20 1729
8850.09 1751
8850.98 1699
8851.86 1671
8852.75 1749
8853.64 1626
8854.53 1663
8855.42 1724
8856.31 1710
8857.19 1810
8858.08 1834
8858.97 1895
8859.86 1748
8860.75 1828
8861.64 1814
8862.53 1809
8863.42 1839
8864.30 1888
8865.19 1814
8866.08 1848
8866.97 1825
8867.86 1739
8868.75 1723
8869.64 1724
8870.53 1629
8871.42 1629
8872.31 1530
8873.20 1567
8874.08 1432
8874.97 1472
8875.86 1457
8876.75 1499
8877.64 1523
8878.53 1402
8879.42 1407
8880.31 1328
8881.20 1295
8882.09 1350
8882.98 1397
8883.87 1392
8884.76 1324
8885.65 1327
8886.54 1376
8887.43 1327
8888.32 1302
8889.21 1262
8890.10 1265
8890.99 1225
8891.88 1146
8892.77 1199
8893.66 1168
8894.55 1127
8895.44 1173
8896.33 1131
8897.22 1211
8898.11 1133
8899.00 1143
8899.90 1134
8900.79 1161
8901.68 1068
8902.57 1085
8903.46 1148
8904.35 1080
8905.24 1079
8906.13 1099
8907.02 1047
8907.91 962
8908.80 998
8909.70 972
8910.59 932
8911.48 963
8912.37 917
8913.26 985
8914.15 990
8915.04 982
8915.93 940
8916.83 993
8917.72 973
8918.61 1028
8919.50 965
8920.39 890
8921.28 956
8922.18 1029
8923.07 911
8923.96 888
8924.85 849
8925.74 902
8926.64 868
8927.53 901
8928.42 890
8929.31 912
8930.20 944
8931.10 918
8931.99 934
8932.88 918
8933.77 1007
8934.67 1002
8935.56 996
8936.45 1000
8937.34 940
8938.24 929
8939.13 941
8940.02 923
8940.91 886
8941.81 905
8942.70 948
8943.59 903
8944.49 907
8945.38 869
8946.27 797
8947.16 830
8948.06 811
8948.95 788
8949.84 768
8950.74 845
8951.63 774
8952.52 821
8953.42 813
8954.31 814
8955.20 858
8956.10 795
8956.99 804
8957.88 787
8958.78 800
8959.67 821
8960.56 765
8961.46 764
8962.35 764
8963.25 803
8964.14 729
8965.03 781
8965.93 800
8966.82 791
8967.72 752
8968.61 744
8969.50 776
8970.40 776
8971.29 739
8972.19 719
8973.08 761
8973.98 772
8974.87 717
8975.76 784
8976.66 806
8977.55 797
8978.45 770
8979.34 770
8980.24 799
8981.13 749
8982.03 677
8982.92 719
8983.82 669
8984.71 651
8985.61 691
8986.50 708
8987.40 680
8988.29 722
8989.19 702
8990.08 638
8990.98 698
8991.87 621
8992.77 657
8993.66 707
8994.56 694
8995.45 682
8996.35 667
8997.24 618
8998.14 609
8999.04 674
8999.93 637
9000.83 645
9001.72 676
9002.62 646
9003.51 611
9004.41 598
9005.31 543
9006.20 619
9007.10 607
9007.99 559
9008.89 586
9009.79 612
9010.68 621
9011.58 603
9012.48 559
9013.37 612
9014.27 598
9015.16 617
9016.06 593
9016.96 604
9017.85 642
9018.75 646
9019.65 586
9020.54 678
9021.44 590
9022.34 616
9023.23 615
9024.13 578
9025.03 561
9025.93 586
9026.82 583
9027.72 573
9028.62 581
9029.51 557
9030.41 550
9031.31 559
9032.21 548
9033.10 546
9034.00 552
9034.90 612
9035.79 594
9036.69 576
9037.59 590
9038.49 551
9039.38 567
9040.28 555
9041.18 527
9042.08 532
9042.98 579
9043.87 572
9044.77 586
9045.67 541
9046.57 573
9047.47 603
9048.36 591
9049.26 630
9050.16 605
9051.06 563
9051.96 532
9052.85 593
9053.75 653
9054.65 576
9055.55 572
9056.45 596
9057.35 558
9058.25 553
9059.14 569
9060.04 580
9060.94 602
9061.84 602
9062.74 559
9063.64 572
9064.54 561
9065.44 553
9066.33 572
9067.23 590
9068.13 573
9069.03 508
9069.93 566
9070.83 636
9071.73 534
9072.63 593
9073.53 552
9074.43 591
9075.33 518
9076.23 521
9077.13 559
9078.03 593
9078.92 582
9079.82 601
9080.72 556
9081.62 521
9082.52 531
9083.42 559
9084.32 517
9085.22 477
9086.12 508
9087.02 511
9087.92 553
9088.82 527
9089.72 481
9090.62 517
9091.52 561
9092.42 585
9093.32 582
9094.22 607
9095.12 550
9096.03 588
9096.93 562
9097.83 566
9098.73 586
9099.63 572
9100.53 562
9101.43 485
9102.33 523
9103.23 529
9104.13 517
9105.03 530
9105.93 481
9106.83 518
9107.74 522
9108.64 522
9109.54 529
9110.44 494
9111.34 549
9112.24 547
9113.14 545
9114.04 557
9114.94 524
9115.85 586
9116.75 503
9117.65 496
9118.55 521
9119.45 540
9120.35 503
9121.26 558
9122.16 472
9123.06 521
9123.96 526
9124.86 552
9125.77 546
9126.67 484
9127.57 544
9128.47 547
9129.37 598
9130.28 523
9131.18 505
9132.08 528
9132.98 498
9133.88 520
9134.79 542
9135.69 509
9136.59 491
9137.49 547
9138.40 534
9139.30 455
9140.20 478
9141.10 480
9142.01 521
9142.91 527
9143.81 494
9144.72 498
9145.62 476
9146.52 509
9147.42 520
9148.33 528
9149.23 563
9150.13 573
9151.04 551
9151.94 545
9152.84 557
9153.75 561
9154.65 497
9155.55 513
9156.46 491
9157.36 508
9158.26 567
9159.17 543
9160.07 504
9160.97 569
9161.88 575
9162.78 551
9163.69 519
9164.59 531
9165.49 514
9166.40 564
9167.30 546
9168.21 530
9169.11 543
9170.01 504
9170.92 521
9171.82 496
9172.73 516
9173.63 550
9174.53 540
9175.44 512
9176.34 538
9177.25 551
9178.15 537
9179.06 525
9179.96 535
9180.87 505
9181.77 529
9182.68 547
9183.58 524
9184.49 519
9185.39 490
9186.30 470
9187.20 492
9188.11 495
9189.01 510
9189.92 495
9190.82 524
9191.73 508
9192.63 525
9193.54 505
9194.44 526
9195.35 513
9196.25 538
9197.16 573
9198.06 550
9198.97 545
9199.87 541
9200.78 570
9201.69 576
9202.59 513
9203.50 526
9204.40 562
9205.31 613
9206.21 679
9207.12 629
9208.03 565
9208.93 571
9209.84 603
9210.74 581
9211.65 606
9212.56 597
9213.46 555
9214.37 546
9215.28 570
9216.18 579
9217.09 542
9218.00 523
9218.90 521
9219.81 517
9220.72 521
9221.62 574
9222.53 584
9223.44 545
9224.34 564
9225.25 573
9226.16 532
9227.06 573
9227.97 539
9228.88 584
9229.78 557
9230.69 527
9231.60 541
9232.51 441
9233.41 505
9234.32 539
9235.23 534
9236.13 497
9237.04 518
9237.95 517
9238.86 474
9239.76 542
9240.67 570
9241.58 547
9242.49 487
9243.39 529
9244.30 569
9245.21 550
9246.12 506
9247.03 498
9247.93 528
9248.84 556
9249.75 542
9250.66 548
9251.57 534
9252.47 564
9253.38 565
9254.29 528
9255.20 505
9256.11 486
9257.02 512
9257.92 480
9258.83 497
9259.74 526
9260.65 523
9261.56 524
9262.47 512
9263.38 551
9264.28 523
9265.19 494
9266.10 498
9267.01 486
9267.92 501
9268.83 487
9269.74 488
9270.65 489
9271.56 547
9272.47 528
9273.37 543
9274.28 564
9275.19 521
9276.10 542
9277.01 605
9277.92 494
9278.83 520
9279.74 510
9280.65 542
9281.56 519
9282.47 568
9283.38 530
9284.29 550
9285.20 567
9286.11 561
9287.02 529
9287.93 527
9288.84 566
9289.75 566
9290.66 505
9291.57 534
9292.48 533
9293.39 485
9294.30 525
9295.21 516
9296.12 505
9297.03 439
9297.94 513
9298.85 570
9299.76 498
9300.67 549
9301.58 554
9302.49 533
9303.40 472
9304.31 506
9305.23 546
9306.14 520
9307.05 562
9307.96 539
9308.87 492
9309.78 525
9310.69 487
9311.60 508
9312.51 484
9313.42 552
9314.34 532
9315.25 541
9316.16 572
9317.07 600
9317.98 531
9318.89 559
9319.80 607
9320.72 567
9321.63 599
9322.54 570
9323.45 546
9324.36 557
9325.27 497
9326.19 493
9327.10 530
9328.01 592
9328.92 515
9329.83 492
9330.74 492
9331.66 488
9332.57 522
9333.48 516
9334.39 536
9335.31 512
9336.22 525
9337.13 503
9338.04 552
9338.96 546
9339.87 533
9340.78 549
9341.69 564
9342.61 532
9343.52 487
9344.43 512
9345.34 524
9346.26 514
9347.17 479
9348.08 476
9348.99 546
9349.91 540
9350.82 458
9351.73 490
9352.65 547
9353.56 523
9354.47 564
9355.39 527
9356.30 533
9357.21 459
9358.13 463
9359.04 517
9359.95 488
9360.87 528
9361.78 506
9362.69 521
9363.61 509
9364.52 510
9365.43 505
9366.35 477
9367.26 482
9368.18 458
9369.09 497
9370.00 542
9370.92 490
9371.83 468
9372.75 494
9373.66 533
9374.57 479
9375.49 516
9376.40 509
9377.32 532
9378.23 579
9379.15 532
9380.06 544
9380.97 529
9381.89 555
9382.80 551
9383.72 573
9384.63 545
9385.55 510
9386.46 557
9387.38 611
9388.29 629
9389.21 593
9390.12 589
9391.04 566
9391.95 614
9392.87 593
9393.78 637
9394.70 632
9395.61 617
9396.53 638
9397.44 604
9398.36 639
9399.27 662
9400.19 643
9401.10 651
9402.02 721
9402.94 661
9403.85 600
9404.77 656
9405.68 619
9406.60 636
9407.51 623
9408.43 600
9409.35 640
9410.26 581
9411.18 569
9412.09 628
9413.01 640
9413.93 589
9414.84 565
9415.76 606
9416.67 688
9417.59 574
9418.51 586
9419.42 644
9420.34 656
9421.26 602
9422.17 612
9423.09 599
9424.01 602
9424.92 613
9425.84 637
9426.76 673
9427.67 608
9428.59 617
9429.51 596
9430.42 618
9431.34 622
9432.26 643
9433.17 666
9434.09 613
9435.01 644
9435.93 672
9436.84 683
9437.76 669
9438.68 684
9439.59 714
9440.51 728
9441.43 697
9442.35 729
9443.26 785
9444.18 683
9445.10 721
9446.02 754
9446.93 791
9447.85 710
9448.77 738
9449.69 752
9450.61 752
9451.52 729
9452.44 688
9453.36 705
9454.28 749
9455.20 783
9456.11 845
9457.03 883
9457.95 1058
9458.87 1109
9459.79 1274
9460.71 1281
9461.62 1382
9462.54 1259
9463.46 1142
9464.38 1055
9465.30 930
9466.22 926
9467.14 912
9468.05 788
9468.97 719
9469.89 709
9470.81 742
9471.73 772
9472.65 660
9473.57 665
9474.49 703
9475.41 677
9476.32 662
9477.24 711
9478.16 695
9479.08 676
9480.00 695
9480.92 706
9481.84 677
9482.76 718
9483.68 767
9484.60 784
9485.52 843
9486.44 786
9487.36 808
9488.28 790
9489.20 795
9490.12 829
9491.04 771
9491.96 801
9492.88 735
9493.80 761
9494.72 714
9495.64 752
9496.56 746
9497.48 722
9498.40 797
9499.32 688
9500.24 678
9501.16 711
9502.08 700
9503.00 693
9503.92 673
9504.84 614
9505.76 621
9506.68 637
9507.60 674
9508.52 676
9509.44 618
9510.36 663
9511.28 747
9512.21 703
9513.13 656
9514.05 642
9514.97 666
9515.89 675
9516.81 700
9517.73 687
9518.65 781
9519.57 731
9520.50 727
9521.42 719
9522.34 779
9523.26 802
9524.18 754
9525.10 762
9526.02 737
9526.95 710
9527.87 809
9528.79 813
9529.71 833
9530.63 801
9531.55 764
9532.48 723
9533.40 819
9534.32 837
9535.24 877
9536.16 977
9537.09 1039
9538.01 1100
9538.93 1234
9539.85 1195
9540.77 1201
9541.70 1223
9542.62 1122
9543.54 1051
9544.46 1032
9545.39 953
9546.31 911
9547.23 860
9548.15 758
9549.08 734
9550.00 727
9550.92 726
9551.85 735
9552.77 663
9553.69 672
9554.61 730
9555.54 697
9556.46 696
9557.38 683
9558.31 649
9559.23 697
9560.15 644
9561.08 669
9562.00 665
9562.92 771
9563.85 820
9564.77 790
9565.69 730
9566.62 749
9567.54 804
9568.46 779
9569.39 759
9570.31 750
9571.23 711
9572.16 722
9573.08 663
9574.01 689
9574.93 654
9575.85 683
9576.78 649
9577.70 641
9578.63 705
9579.55 627
9580.47 703
9581.40 648
9582.32 647
9583.25 657
9584.17 712
9585.10 682
9586.02 590
9586.94 567
9587.87 577
9588.79 642
9589.72 652
9590.64 651
9591.57 701
9592.49 618
9593.42 619
9594.34 661
9595.27 628
9596.19 623
9597.12 618
9598.04 642
9598.97 609
9599.89 636
9600.82 603
9601.74 636
9602.67 677
9603.59 686
9604.52 636
9605.44 735
9606.37 644
9607.29 677
9608.22 629
9609.15 622
9610.07 713
9611.00 755
9611.92 762
9612.85 736
9613.77 685
9614.70 654
9615.63 672
9616.55 756
9617.48 742
9618.40 704
9619.33 743
9620.26 748
9621.18 714
9622.11 690
9623.03 685
9623.96 688
9624.89 691
9625.81 733
9626.74 716
9627.67 705
9628.59 719
9629.52 698
9630.45 713
9631.37 751
9632.30 751
9633.23 756
9634.15 722
9635.08 698
9636.01 721
9636.93 726
9637.86 753
9638.79 790
9639.71 787
9640.64 803
9641.57 806
9642.50 831
9643.42 847
9644.35 807
9645.28 849
9646.21 887
9647.13 787
9648.06 830
9648.99 889
9649.92 949
9650.84 881
9651.77 899
9652.70 914
9653.63 1124
9654.55 1146
9655.48 1118
9656.41 1164
9657.34 1168
9658.26 1229
9659.19 1129
9660.12 1158
9661.05 1088
9661.98 1064
9662.91 961
9663.83 862
9664.76 888
9665.69 853
9666.62 823
9667.55 807
9668.48 840
9669.40 858
9670.33 839
9671.26 832
9672.19 885
9673.12 881
9674.05 946
9674.98 983
9675.90 1018
9676.83 933
9677.76 938
9678.69 944
9679.62 914
9680.55 877
9681.48 882
9682.41 897
9683.34 957
9684.27 949
9685.19 949
9686.12 998
9687.05 952
9687.98 977
9688.91 930
9689.84 905
9690.77 959
9691.70 1020
9692.63 990
9693.56 949
9694.49 1000
9695.42 1043
9696.35 958
9697.28 1000
9698.21 987
9699.14 981
9700.07 1068
9701.00 1021
9701.93 1121
9702.86 1171
9703.79 1100
9704.72 1181
9705.65 1352
9706.58 1355
9707.51 1335
9708.44 1394
9709.37 1301
9710.30 1248
9711.23 1137
9712.16 1117
9713.09 960
9714.02 980
9714.95 935
9715.88 967
9716.82 967
9717.75 973
9718.68 966
9719.61 1010
9720.54 1036
9721.47 1070
9722.40 1007
9723.33 1117
9724.26 1096
9725.19 1011
9726.13 996
9727.06 973
9727.99 945
9728.92 942
9729.85 902
9730.78 924
9731.71 844
9732.64 841
9733.58 823
9734.51 918
9735.44 913
9736.37 875
9737.30 828
9738.23 967
9739.17 925
9740.10 921
9741.03 884
9741.96 922
9742.89 857
9743.83 808
9744.76 811
9745.69 822
9746.62 810
9747.55 840
9748.49 778
9749.42 773
9750.35 849
9751.28 861
9752.22 798
9753.15 843
9754.08 845
9755.01 848
9755.95 830
9756.88 800
9757.81 804
9758.75 805
9759.68 745
9760.61 786
9761.54 741
9762.48 760
9763.41 786
9764.34 800
9765.28 758
9766.21 761
9767.14 811
9768.08 769
9769.01 832
9769.94 827
9770.88 838
9771.81 851
9772.74 783
9773.68 728
9774.61 740
9775.54 754
9776.48 736
9777.41 729
9778.34 846
9779.28 855
9780.21 803
9781.14 771
9782.08 783
9783.01 787
9783.95 894
9784.88 904
9785.81 933
9786.75 963
9787.68 982
9788.62 1082
9789.55 941
9790.49 909
9791.42 897
9792.35 948
9793.29 896
9794.22 843
9795.16 758
9796.09 787
9797.03 763
9797.96 727
9798.90 711
9799.83 726
9800.77 720
9801.70 715
9802.64 691
9803.57 784
9804.51 812
9805.44 815
9806.38 797
9807.31 746
9808.25 704
9809.18 699
9810.12 745
9811.05 698
9811.99 714
9812.92 683
9813.86 683
9814.79 617
9815.73 621
9816.66 628
9817.60 617
9818.54 607
9819.47 619
9820.41 593
9821.34 630
9822.28 644
9823.21 543
9824.15 567
9825.09 609
9826.02 613
9826.96 559
9827.89 587
9828.83 626
9829.77 590
9830.70 604
9831.64 569
9832.57 571
9833.51 593
9834.45 600
9835.38 564
9836.32 551
9837.26 587
9838.19 592
9839.13 586
9840.07 585
9841.00 577
9841.94 659
9842.88 649
9843.81 576
9844.75 590
9845.69 643
9846.62 594
9847.56 572
9848.50 629
9849.44 620
9850.37 590
9851.31 626
9852.25 627
9853.18 623
9854.12 586
9855.06 577
9856.00 585
9856.93 594
9857.87 594
9858.81 657
9859.75 609
9860.68 661
9861.62 638
9862.56 589
9863.50 594
9864.44 618
9865.37 613
9866.31 623
9867.25 592
9868.19 611
9869.13 614
9870.06 567
9871.00 536
9871.94 573
9872.88 603
9873.82 587
9874.75 539
9875.69 568
9876.63 546
9877.57 564
9878.51 563
9879.45 583
9880.39 587
9881.32 535
9882.26 532
9883.20 494
9884.14 512
9885.08 502
9886.02 553
9886.96 552
9887.90 518
9888.83 506
9889.77 533
9890.71 536
9891.65 513
9892.59 566
9893.53 524
9894.47 582
9895.41 539
9896.35 554
9897.29 495
9898.23 565
9899.17 546
9900.11 545
9901.05 540
9901.99 553
9902.92 536
9903.86 540
9904.80 525
9905.74 557
9906.68 585
9907.62 519
9908.56 545
9909.50 524
9910.44 529
9911.38 491
9912.32 547
9913.26 538
9914.20 580
9915.14 551
9916.08 548
9917.02 478
9917.97 556
9918.91 553
9919.85 513
9920.79 502
9921.73 513
9922.67 533
9923.61 553
9924.55 520
9925.49 543
9926.43 565
9927.37 556
9928.31 556
9929.25 577
9930.19 616
9931.13 684
9932.08 804
9933.02 906
9933.96 936
9934.90 990
9935.84 952
9936.78 986
9937.72 888
9938.66 779
9939.61 706
9940.55 647
9941.49 667
9942.43 638
9943.37 519
9944.31 537
9945.26 515
9946.20 523
9947.14 491
9948.08 485
9949.02 472
9949.96 477
9950.91 482
9951.85 495
9952.79 533
9953.73 506
9954.67 531
9955.62 505
9956.56 503
9957.50 498
9958.44 522
9959.39 451
9960.33 470
9961.27 472
9962.21 489
9963.16 495
9964.10 502
9965.04 477
9965.98 480
9966.93 471
9967.87 463
9968.81 426
9969.75 444
9970.70 490
9971.64 463
9972.58 403
9973.53 466
9974.47 481
9975.41 464
9976.36 417
9977.30 389
9978.24 438
9979.18 407
9980.13 454
9981.07 499
9982.01 442
9982.96 462
9983.90 424
9984.85 422
9985.79 414
9986.73 443
9987.68 397
9988.62 399
9989.56 413
9990.51 399
9991.45 395
9992.40 444
9993.34 464
9994.28 417
9995.23 458
9996.17 469
9997.12 440
9998.06 432
9999.00 444
9999.95 457
10000.89 523
10001.84 470
10002.78 493
10003.73 446
10004.67 430
10005.61 462
10006.56 479
10007.50 499
10008.45 458
10009.39 490
10010.34 479
10011.28 412
10012.23 438
10013.17 477
10014.12 450
10015.06 437
10016.01 457
10016.95 473
10017.90 442
10018.84 460
10019.79 434
10020.73 419
10021.68 427
10022.62 397
10023.57 406
10024.51 452
10025.46 420
10026.41 388
10027.35 406
10028.30 371
10029.24 396
10030.19 401
10031.13 397
10032.08 376
10033.03 374
10033.97 465
10034.92 457
10035.86 422
10036.81 436
10037.76 429
10038.70 433
10039.65 441
10040.59 474
10041.54 477
10042.49 431
10043.43 436
10044.38 386
10045.33 367
10046.27 389
10047.22 446
10048.16 426
10049.11 460
10050.06 410
10051.00 396
10051.95 415
10052.90 411
10053.84 435
10054.79 367
10055.74 383
10056.69 394
10057.63 398
10058.58 394
10059.53 368
10060.47 381
10061.42 415
10062.37 395
10063.32 418
10064.26 374
10065.21 326
10066.16 360
10067.10 373
10068.05 351
10069.00 378
10069.95 372
10070.89 399
10071.84 418
10072.79 377
10073.74 382
10074.69 427
10075.63 416
10076.58 376
10077.53 376
10078.48 381
10079.43 396
10080.37 416
10081.32 405
10082.27 405
10083.22 438
10084.17 406
10085.11 420
10086.06 410
10087.01 376
10087.96 395
10088.91 377
10089.86 399
10090.81 355
10091.75 323
10092.70 360
10093.65 368
10094.60 427
10095.55 412
10096.50 348
10097.45 393
10098.40 387
10099.34 383
10100.29 389
10101.24 326
10102.19 374
10103.14 406
10104.09 380
10105.04 391
10105.99 388
10106.94 391
10107.89 381
10108.84 418
10109.79 376
10110.73 367
10111.68 407
10112.63 428
10113.58 371
10114.53 377
10115.48 345
10116.43 397
10117.38 366
10118.33 389
10119.28 364
10120.23 372
10121.18 346
10122.13 348
10123.08 415
10124.03 396
10124.98 405
10125.93 387
10126.88 422
10127.83 397
10128.78 390
10129.73 388
10130.68 353
10131.64 369
10132.59 368
10133.54 401
10134.49 383
10135.44 348
10136.39 363
10137.34 373
10138.29 384
10139.24 379
10140.19 365
10141.14 344
10142.09 363
10143.04 361
10144.00 331
10144.95 343
10145.90 371
10146.85 378
10147.80 367
10148.75 374
10149.70 375
10150.65 393
10151.61 385
10152.56 387
10153.51 349
10154.46 375
10155.41 376
10156.36 390
10157.31 386
10158.27 403
10159.22 417
10160.17 431
10161.12 412
10162.07 361
10163.03 379
10163.98 405
10164.93 371
10165.88 366
10166.83 362
10167.79 362
10168.74 431
10169.69 445
10170.64 389
10171.60 385
10172.55 435
10173.50 439
10174.45 402
10175.41 410
10176.36 356
10177.31 370
10178.26 426
10179.22 420
10180.17 395
10181.12 432
10182.07 354
10183.03 360
10183.98 369
10184.93 335
10185.89 373
10186.84 373
10187.79 379
10188.75 365
10189.70 417
10190.65 394
10191.60 440
10192.56 410
10193.51 405
10194.47 401
10195.42 389
10196.37 415
10197.33 398
10198.28 390
10199.23 422
10200.19 485
10201.14 432
10202.09 428
10203.05 453
10204.00 431
10204.96 421
10205.91 424
10206.86 400
10207.82 433
10208.77 439
10209.73 419
10210.68 451
10211.63 435
10212.59 396
10213.54 495
10214.50 484
10215.45 448
10216.41 417
10217.36 420
10218.32 506
10219.27 490
10220.22 426
10221.18 407
10222.13 492
10223.09 458
10224.04 454
10225.00 446
10225.95 397
10226.91 390
10227.86 405
10228.82 416
10229.77 378
10230.73 381
10231.68 420
10232.64 422
10233.59 375
10234.55 396
10235.50 379
10236.46 427
10237.42 400
10238.37 432
10239.33 450
10240.28 474
10241.24 489
10242.19 543
10243.15 527
10244.10 545
10245.06 532
10246.02 484
10246.97 456
10247.93 476
10248.88 447
10249.84 437
10250.80 370
10251.75 388
10252.71 371
10253.66 393
10254.62 402
10255.58 398
10256.53 437
10257.49 397
10258.45 437
10259.40 393
10260.36 359
10261.32 366
10262.27 360
10263.23 372
10264.19 327
10265.14 337
10266.10 309
10267.06 353
10268.01 341
10268.97 354
10269.93 365
10270.88 357
10271.84 372
10272.80 347
10273.76 320
10274.71 375
10275.67 361
10276.63 413
10277.58 427
10278.54 375
10279.50 380
10280.46 365
10281.41 370
10282.37 357
10283.33 363
10284.29 347
10285.24 318
10286.20 322
10287.16 375
10288.12 387
10289.08 366
10290.03 348
10290.99 332
10291.95 334
10292.91 324
10293.87 334
10294.82 341
10295.78 344
10296.74 325
10297.70 329
10298.66 377
10299.61 356
10300.57 326
10301.53 330
10302.49 386
10303.45 366
10304.41 307
10305.37 347
10306.32 340
10307.28 316
10308.24 380
10309.20 381
10310.16 399
10311.12 329
10312.08 312
10313.04 328
10314.00 339
10314.95 344
10315.91 363
10316.87 340
10317.83 328
10318.79 320
10319.75 309
10320.71 358
10321.67 346
10322.63 381
10323.59 292
10324.55 321
10325.51 328
10326.47 321
10327.43 322
10328.39 307
10329.35 329
10330.31 375
10331.27 334
10332.23 349
10333.19 319
10334.15 366
10335.11 359
10336.07 344
10337.03 294
10337.99 334
10338.95 338
10339.91 338
10340.87 325
10341.83 329
10342.79 322
10343.75 352
10344.71 302
10345.67 318
10346.63 327
10347.59 307
10348.55 326
10349.51 335
10350.47 362
10351.43 359
10352.39 304
10353.35 314
10354.31 358
10355.28 352
10356.24 335
10357.20 347
10358.16 331
10359.12 350
10360.08 345
10361.04 380
10362.00 371
10362.96 344
10363.93 330
10364.89 326
10365.85 338
10366.81 321
10367.77 350
10368.73 354
10369.69 353
10370.66 365
10371.62 373
10372.58 350
10373.54 346
10374.50 302
10375.47 281
10376.43 358
10377.39 358
10378.35 402
10379.31 340
10380.28 357
10381.24 324
10382.20 364
10383.16 347
10384.12 391
10385.09 328
10386.05 329
10387.01 312
10387.97 300
10388.94 319
10389.90 301
10390.86 272
10391.82 285
10392.79 317
10393.75 322
10394.71 329
10395.68 342
10396.64 302
10397.60 333
10398.56 288
10399.53 247
10400.49 310
10401.45 355
10402.42 305
10403.38 300
10404.34 310
10405.31 309
10406.27 333
10407.23 332
10408.20 312
10409.16 296
10410.12 329
10411.09 330
10412.05 301
10413.01 355
10413.98 305
10414.94 365
10415.90 325
10416.87 347
10417.83 349
10418.80 353
10419.76 365
10420.72 345
10421.69 346
10422.65 335
10423.62 322
10424.58 393
10425.54 442
10426.51 441
10427.47 384
10428.44 388
10429.40 408
10430.37 404
10431.33 414
10432.30 349
10433.26 373
10434.22 326
10435.19 353
10436.15 297
10437.12 359
10438.08 381
10439.05 284
10440.01 329
10440.98 342
10441.94 346
10442.91 323
10443.87 332
10444.84 329
10445.80 280
10446.77 322
10447.73 310
10448.70 316
10449.66 314
10450.63 288
10451.59 297
10452.56 329
10453.53 320
10454.49 340
10455.46 287
10456.42 325
10457.39 317
10458.35 344
10459.32 313
10460.29 313
10461.25 326
10462.22 339
10463.18 315
10464.15 298
10465.12 325
10466.08 304
10467.05 279
10468.01 320
10468.98 311
10469.95 318
10470.91 310
10471.88 293
10472.85 315
10473.81 303
10474.78 286
10475.74 304
10476.71 313
10477.68 266
10478.64 281
10479.61 282
10480.58 320
10481.54 278
10482.51 295
10483.48 297
10484.45 324
10485.41 294
10486.38 304
10487.35 304
10488.31 310
10489.28 301
10490.25 293
10491.22 319
10492.18 278
10493.15 274
10494.12 306
10495.08 272
10496.05 316
10497.02 305
10497.99 294
10498.95 303
10499.92 366
10500.89 366
10501.86 355
10502.83 290
10503.79 326
10504.76 305
10505.73 333
10506.70 344
10507.67 336
10508.63 316
10509.60 301
10510.57 335
10511.54 340
10512.51 332
10513.47 311
10514.44 308
10515.41 350
10516.38 319
10517.35 290
10518.32 277
10519.28 349
10520.25 377
10521.22 326
10522.19 352
10523.16 304
10524.13 309
10525.10 306
10526.07 330
10527.03 303
10528.00 329
10528.97 279
10529.94 313
10530.91 355
10531.88 371
10532.85 388
10533.82 320
10534.79 301
10535.76 295
10536.73 314
10537.70 308
10538.67 292
10539.63 334
10540.60 318
10541.57 367
10542.54 333
10543.51 366
10544.48 327
10545.45 309
10546.42 307
10547.39 353
10548.36 335
10549.33 341
10550.30 315
10551.27 324
10552.24 317
10553.21 338
10554.18 301
10555.15 354
10556.12 371
10557.09 370
10558.06 331
10559.03 338
10560.00 381
10560.97 332
10561.95 348
10562.92 330
10563.89 349
10564.86 368
10565.83 361
10566.80 426
10567.77 429
10568.74 482
10569.71 507
10570.68 551
10571.65 502
10572.62 458
10573.59 407
10574.57 382
10575.54 368
10576.51 356
10577.48 366
10578.45 326
10579.42 308
10580.39 366
10581.36 347
10582.34 320
10583.31 342
10584.28 355
10585.25 366
10586.22 319
10587.19 319
10588.17 346
10589.14 358
10590.11 347
10591.08 361
10592.05 330
10593.02 352
10594.00 372
10594.97 385
10595.94 339
10596.91 375
10597.89 384
10598.86 362
10599.83 352
10600.80 372
10601.77 357
10602.75 329
10603.72 334
10604.69 369
10605.66 350
10606.64 340
10607.61 367
10608.58 319
10609.55 344
10610.53 339
10611.50 355
10612.47 331
10613.45 359
10614.42 337
10615.39 335
10616.36 371
10617.34 365
10618.31 334
10619.28 342
10620.26 318
10621.23 305
10622.20 356
10623.18 335
10624.15 339
10625.12 310
10626.10 314
10627.07 317
10628.04 302
10629.02 319
10629.99 369
10630.97 364
10631.94 334
10632.91 314
10633.89 321
10634.86 322
10635.83 384
10636.81 364
10637.78 357
10638.76 336
10639.73 355
10640.70 350
10641.68 350
10642.65 392
10643.63 412
10644.60 483
10645.58 459
10646.55 426
10647.53 428
10648.50 390
10649.47 394
10650.45 349
10651.42 392
10652.40 377
10653.37 383
10654.35 354
10655.32 317
10656.30 329
10657.27 340
10658.25 323
10659.22 304
10660.20 291
10661.17 332
10662.15 339
10663.12 322
10664.10 327
10665.07 316
10666.05 350
10667.02 311
10668.00 322
10668.97 307
10669.95 303
10670.93 273
10671.90 283
10672.88 287
10673.85 308
10674.83 322
10675.80 308
10676.78 353
10677.76 359
10678.73 296
10679.71 345
10680.68 354
10681.66 377
10682.63 325
10683.61 299
10684.59 345
10685.56 380
10686.54 358
10687.52 337
10688.49 321
10689.47 351
10690.44 322
10691.42 336
10692.40 375
10693.37 324
10694.35 333
10695.33 321
10696.30 301
10697.28 336
10698.26 295
10699.23 305
10700.21 301
10701.19 276
10702.17 290
10703.14 350
10704.12 324
10705.10 283
10706.07 278
10707.05 299
10708.03 300
10709.01 315
10709.98 342
10710.96 284
10711.94 268
10712.91 281
10713.89 325
10714.87 339
10715.85 323
10716.83 344
10717.80 344
10718.78 330
10719.76 312
10720.74 321
10721.71 282
10722.69 281
10723.67 291
10724.65 307
10725.63 336
10726.60 312
10727.58 315
10728.56 320
10729.54 282
10730.52 293
10731.49 292
10732.47 310
10733.45 310
10734.43 341
10735.41 321
10736.39 303
10737.37 347
10738.34 319
10739.32 317
10740.30 261
10741.28 279
10742.26 277
10743.24 288
10744.22 315
10745.20 329
10746.17 313
10747.15 318
10748.13 315
10749.11 314
10750.09 320
10751.07 350
10752.05 296
10753.03 303
10754.01 303
10754.99 311
10755.97 278
10756.95 285
10757.93 281
10758.91 276
10759.88 288
10760.86 281
10761.84 311
10762.82 316
10763.80 273
10764.78 312
10765.76 300
10766.74 289
10767.72 294
10768.70 273
10769.68 310
10770.66 279
10771.64 314
10772.62 349
10773.60 311
10774.58 357
10775.56 333
10776.54 351
10777.52 309
10778.51 306
10779.49 306
10780.47 348
10781.45 310
10782.43 331
10783.41 338
10784.39 308
10785.37 344
10786.35 311
10787.33 337
10788.31 338
10789.29 322
10790.27 312
10791.26 310
10792.24 306
10793.22 300
10794.20 336
10795.18 291
10796.16 279
10797.14 284
10798.12 297
10799.10 313
10800.09 326
10801.07 261
10802.05 288
10803.03 309
10804.01 307
10804.99 294
10805.98 300
10806.96 294
10807.94 301
10808.92 307
10809.90 306
10810.89 289
10811.87 250
10812.85 287
10813.83 291
10814.81 283
10815.80 279
10816.78 284
10817.76 342
10818.74 311
10819.72 287
10820.71 303
10821.69 340
10822.67 296
10823.65 289
10824.64 283
10825.62 289
10826.60 308
10827.58 327
10828.57 329
10829.55 315
10830.53 277
10831.52 313
10832.50 289
10833.48 279
10834.46 257
10835.45 292
10836.43 336
10837.41 262
10838.40 265
10839.38 278
10840.36 311
10841.35 335
10842.33 284
10843.31 305
10844.30 318
10845.28 320
10846.26 279
10847.25 334
10848.23 293
10849.21 354
10850.20 322
10851.18 304
10852.17 297
10853.15 300
10854.13 304
10855.12 305
10856.10 307
10857.09 330
10858.07 289
10859.05 290
10860.04 338
10861.02 337
10862.01 342
10862.99 288
10863.97 346
10864.96 338
10865.94 326
10866.93 367
10867.91 292
10868.90 302
10869.88 295
10870.87 293
10871.85 264
10872.84 321
10873.82 331
10874.81 282
10875.79 312
10876.78 296
10877.76 338
10878.75 325
10879.73 338
10880.72 328
10881.70 326
10882.69 304
10883.67 322
10884.66 341
10885.64 349
10886.63 326
10887.61 279
10888.60 302
10889.58 355
10890.57 357
10891.55 363
10892.54 361
10893.53 386
10894.51 370
10895.50 386
10896.48 376
10897.47 377
10898.45 376
10899.44 341
10900.43 343
10901.41 372
10902.40 403
10903.38 329
10904.37 312
10905.36 344
10906.34 329
10907.33 382
10908.32 337
10909.30 367
10910.29 329
10911.28 360
10912.26 376
10913.25 355
10914.24 353
10915.22 338
10916.21 372
10917.20 376
10918.18 379
10919.17 362
10920.16 355
10921.14 361
10922.13 347
10923.12 397
10924.10 422
10925.09 416
10926.08 392
10927.07 368
10928.05 401
10929.04 353
10930.03 400
10931.01 425
10932.00 373
10932.99 409
10933.98 391
10934.96 432
10935.95 428
10936.94 385
10937.93 392
10938.92 417
10939.90 373
10940.89 384
10941.88 381
10942.87 391
10943.85 446
10944.84 421
10945.83 394
10946.82 404
10947.81 418
10948.79 450
10949.78 403
10950.77 429
10951.76 436
10952.75 444
10953.74 433
10954.72 477
10955.71 450
10956.70 467
10957.69 450
10958.68 445
10959.67 465
10960.66 468
10961.65 502
10962.63 491
10963.62 536
10964.61 547
10965.60 583
10966.59 615
10967.58 661
10968.57 652
10969.56 642
10970.55 595
10971.54 557
10972.52 586
10973.51 532
10974.50 510
10975.49 474
10976.48 480
10977.47 524
10978.46 488
10979.45 496
10980.44 454
10981.43 517
10982.42 497
10983.41 445
10984.40 451
10985.39 455
10986.38 469
10987.37 471
10988.36 510
10989.35 534
10990.34 526
10991.33 542
10992.32 525
10993.31 530
10994.30 513
10995.29 482
10996.28 517
10997.27 521
10998.26 522
10999.25 563
11000.24 555
11001.23 558
11002.22 623
11003.21 676
11004.20 731
11005.20 740
11006.19 739
11007.18 846
11008.17 858
11009.16 835
11010.15 891
11011.14 857
11012.13 775
11013.12 696
11014.11 637
11015.10 604
11016.10 571
11017.09 511
11018.08 560
11019.07 521
11020.06 457
11021.05 407
11022.04 439
11023.04 447
11024.03 446
11025.02 424
11026.01 448
11027.00 471
11027.99 385
11028.99 383
11029.98 447
11030.97 418
11031.96 428
11032.95 388
11033.95 441
11034.94 407
11035.93 389
11036.92 382
11037.91 412
11038.91 371
11039.90 418
11040.89 375
11041.88 398
11042.88 431
11043.87 384
11044.86 443
11045.85 406
11046.85 423
11047.84 463
11048.83 473
11049.82 401
11050.82 424
11051.81 401
11052.80 384
11053.80 396
11054.79 329
11055.78 334
11056.77 356
11057.77 361
11058.76 405
11059.75 387
11060.75 379
11061.74 409
11062.73 354
11063.73 384
11064.72 360
11065.71 393
11066.71 407
11067.70 349
11068.69 366
11069.69 364
11070.68 397
11071.68 403
11072.67 379
11073.66 389
11074.66 391
11075.65 403
11076.65 375
11077.64 353
11078.63 385
11079.63 448
11080.62 426
11081.62 419
11082.61 438
11083.60 440
11084.60 398
11085.59 425
11086.59 413
11087.58 368
11088.58 358
11089.57 384
11090.57 360
11091.56 383
11092.55 415
11093.55 367
11094.54 369
11095.54 438
11096.53 417
11097.53 374
11098.52 401
11099.52 397
11100.51 413
11101.51 396
11102.50 366
11103.50 388
11104.49 378
11105.49 390
11106.48 384
11107.48 412
11108.48 417
11109.47 381
11110.47 305
11111.46 355
11112.46 390
11113.45 409
11114.45 370
11115.44 368
11116.44 373
11117.44 348
11118.43 344
11119.43 414
11120.42 397
11121.42 401
11122.42 436
11123.41 418
11124.41 383
11125.40 352
11126.40 344
11127.40 377
11128.39 409
11129.39 340
11130.38 343
11131.38 363
11132.38 363
11133.37 412
11134.37 374
11135.37 358
11136.36 359
11137.36 385
11138.36 368
11139.35 344
11140.35 341
11141.35 361
11142.34 315
11143.34 319
11144.34 343
11145.34 353
11146.33 358
11147.33 389
11148.33 356
11149.32 385
11150.32 372
11151.32 369
11152.32 378
11153.31 341
11154.31 329
11155.31 308
11156.31 355
11157.30 318
11158.30 327
11159.30 359
11160.30 374
11161.29 364
11162.29 341
11163.29 364
11164.29 358
11165.29 357
11166.28 319
11167.28 345
11168.28 341
11169.28 358
11170.28 367
11171.27 337
11172.27 389
11173.27 358
11174.27 335
11175.27 346
11176.27 312
11177.26 363
11178.26 348
11179.26 361
11180.26 325
11181.26 334
11182.26 330
11183.26 329
11184.26 288
11185.25 301
11186.25 309
11187.25 305
11188.25 276
11189.25 336
11190.25 318
11191.25 321
11192.25 321
11193.25 303
11194.25 315
11195.24 345
11196.24 365
11197.24 330
11198.24 346
11199.24 376
11200.24 336
11201.24 318
11202.24 338
11203.24 347
11204.24 308
11205.24 335
11206.24 342
11207.24 348
11208.24 301
11209.24 303
11210.24 350
11211.24 350
11212.24 391
11213.24 335
11214.24 322
11215.24 343
11216.24 335
11217.24 352
11218.24 321
11219.24 321
11220.24 343
11221.24 361
11222.24 331
11223.24 304
11224.24 327
11225.24 309
11226.24 337
11227.25 340
11228.25 348
11229.25 354
11230.25 312
11231.25 319
11232.25 361
11233.25 359
11234.25 299
11235.25 353
11236.25 359
11237.25 369
11238.26 326
11239.26 327
11240.26 307
11241.26 340
11242.26 331
11243.26 307
11244.26 304
11245.27 343
11246.27 342
11247.27 324
11248.27 342
11249.27 394
11250.27 335
11251.28 309
11252.28 402
11253.28 359
11254.28 334
11255.28 315
11256.29 302
11257.29 338
11258.29 340
11259.29 368
11260.29 370
11261.30 325
11262.30 312
11263.30 320
11264.30 339
11265.31 344
11266.31 376
11267.31 383
11268.31 372
11269.32 367
11270.32 329
11271.32 344
11272.32 369
11273.33 356
11274.33 349
11275.33 346
11276.33 386
11277.34 368
11278.34 346
11279.34 334
11280.35 339
11281.35 341
11282.35 302
11283.36 335
11284.36 353
11285.36 382
11286.37 382
11287.37 430
11288.37 419
11289.38 400
11290.38 364
11291.38 353
11292.39 367
11293.39 323
11294.39 379
11295.40 399
11296.40 362
11297.41 323
11298.41 328
11299.41 355
11300.42 362
11301.42 347
11302.43 362
11303.43 388
11304.43 402
11305.44 390
11306.44 390
11307.45 347
11308.45 356
11309.46 373
11310.46 368
11311.46 400
11312.47 390
11313.47 385
11314.48 373
11315.48 383
11316.49 375
11317.49 380
11318.50 409
11319.50 452
11320.51 381
11321.51 393
11322.52 432
11323.52 418
11324.53 452
11325.53 510
11326.54 412
11327.54 424
11328.55 404
11329.55 418
11330.56 418
11331.56 397
11332.57 414
11333.57 386
11334.58 416
11335.58 393
11336.59 404
11337.60 417
11338.60 410
11339.61 404
11340.61 391
11341.62 383
11342.62 391
11343.63 407
11344.64 407
11345.64 407
11346.65 385
11347.65 394
11348.66 407
11349.67 416
11350.67 447
11351.68 510
11352.69 479
11353.69 472
11354.70 428
11355.71 402
11356.71 403
11357.72 396
11358.72 381
11359.73 426
11360.74 400
11361.74 408
11362.75 408
11363.76 454
11364.76 391
11365.77 422
11366.78 458
11367.79 431
11368.79 397
11369.80 392
11370.81 459
11371.81 454
11372.82 443
11373.83 445
11374.84 451
11375.84 439
11376.85 432
11377.86 445
11378.87 434
11379.87 424
11380.88 404
11381.89 446
11382.90 403
11383.90 425
11384.91 441
11385.92 451
11386.93 453
11387.93 439
11388.94 469
11389.95 497
11390.96 528
11391.97 506
11392.97 500
11393.98 463
11394.99 453
11396.00 492
11397.01 484
11398.02 426
11399.02 468
11400.03 556
11401.04 532
11402.05 500
11403.06 478
11404.07 495
11405.08 528
11406.08 465
11407.09 446
11408.10 471
11409.11 505
11410.12 504
11411.13 484
11412.14 473
11413.15 478
11414.15 540
11415.16 528
11416.17 479
11417.18 480
11418.19 514
11419.20 531
11420.21 514
11421.22 530
11422.23 498
11423.24 519
11424.25 558
11425.26 554
11426.27 544
11427.28 528
11428.29 563
11429.30 549
11430.31 570
11431.32 549
11432.32 548
11433.33 565
11434.34 616
11435.35 548
11436.36 545
11437.37 565
11438.38 563
11439.39 573
11440.41 543
11441.42 565
11442.43 596
11443.44 570
11444.45 554
11445.46 582
11446.47 602
11447.48 586
11448.49 556
11449.50 566
11450.51 589
11451.52 607
11452.53 622
11453.54 593
11454.55 578
11455.56 671
11456.57 623
11457.59 624
11458.60 624
11459.61 639
11460.62 577
11461.63 626
11462.64 624
11463.65 609
11464.66 611
11465.67 664
11466.69 658
11467.70 647
11468.71 661
11469.72 637
11470.73 657
11471.74 703
11472.75 613
11473.77 648
11474.78 697
11475.79 672
11476.80 647
11477.81 678
11478.83 701
11479.84 698
11480.85 659
11481.86 743
11482.87 743
11483.89 716
11484.90 705
11485.91 798
11486.92 727
11487.93 786
11488.95 766
11489.96 721
11490.97 733
11491.98 757
11493.00 779
11494.01 815
11495.02 822
11496.03 820
11497.05 797
11498.06 836
11499.07 821
11500.09 759
11501.10 797
11502.11 864
11503.12 869
11504.14 920
11505.15 929
11506.16 961
11507.18 945
11508.19 954
11509.20 971
11510.22 972
11511.23 937
11512.24 989
11513.26 997
11514.27 1029
11515.28 1013
11516.30 1038
11517.31 1061
11518.32 1060
11519.34 1076
11520.35 1104
11521.37 1131
11522.38 1145
11523.39 1107
11524.41 1082
11525.42 1133
11526.44 1149
11527.45 1245
11528.46 1241
11529.48 1244
11530.49 1328
11531.51 1335
11532.52 1413
11533.53 1471
11534.55 1504
11535.56 1570
11536.58 1584
11537.59 1695
11538.61 1662
11539.62 1638
11540.64 1767
11541.65 1711
11542.67 1789
11543.68 1886
11544.69 1998
11545.71 2053
11546.72 2306
11547.74 2500
11548.75 2851
11549.77 3306
11550.78 3738
11551.80 4160
11552.81 4427
11553.83 4562
11554.85 4693
11555.86 4510
11556.88 4140
11557.89 3691
11558.91 3249
11559.92 2883
11560.94 2545
11561.95 2302
11562.97 2032
11563.98 1834
11565.00 1704
11566.02 1645
11567.03 1611
11568.05 1540
11569.06 1623
11570.08 1555
11571.10 1576
11572.11 1503
11573.13 1452
11574.14 1462
11575.16 1371
11576.18 1349
11577.19 1414
11578.21 1466
11579.22 1431
11580.24 1378
11581.26 1387
11582.27 1376
11583.29 1311
11584.31 1372
11585.32 1459
11586.34 1463
11587.36 1559
11588.37 1614
11589.39 1609
11590.41 1657
11591.42 1691
11592.44 1721
11593.46 1691
11594.47 1659
11595.49 1684
11596.51 1765
11597.53 1715
11598.54 1613
11599.56 1700
11600.58 1697
11601.59 1641
11602.61 1629
11603.63 1680
11604.65 1786
11605.66 1901
11606.68 2102
11607.70 2360
11608.72 2601
11609.74 2781
11610.75 3052
11611.77 3196
11612.79 3028
11613.81 3016
11614.82 2869
11615.84 2578
11616.86 2415
11617.88 2156
11618.90 2008
11619.91 1844
11620.93 1710
11621.95 1555
11622.97 1455
11623.99 1539
11625.01 1463
11626.02 1392
11627.04 1377
11628.06 1411
11629.08 1425
11630.10 1474
11631.12 1363
11632.14 1417
11633.15 1384
11634.17 1410
11635.19 1409
11636.21 1345
11637.23 1259
11638.25 1345
11639.27 1328
11640.29 1234
11641.30 1222
11642.32 1201
11643.34 1235
11644.36 1234
11645.38 1245
11646.40 1217
11647.42 1279
11648.44 1259
11649.46 1235
11650.48 1181
11651.50 1175
11652.52 1228
11653.54 1144
11654.56 1146
11655.58 1077
11656.60 1058
11657.62 1059
11658.64 992
11659.66 999
11660.68 960
11661.70 914
11662.72 982
11663.74 929
11664.76 981
11665.78 995
11666.80 998
11667.82 968
11668.84 968
11669.86 1002
11670.88 950
11671.90 901
11672.92 959
11673.94 916
11674.96 879
11675.98 900
11677.00 873
11678.02 884
11679.04 895
11680.06 926
11681.08 861
11682.10 840
11683.12 843
11684.15 863
11685.17 911
11686.19 925
11687.21 959
11688.23 943
11689.25 905
11690.27 957
11691.29 981
11692.31 919
11693.34 980
11694.36 955
11695.38 882
11696.40 922
11697.42 903
11698.44 919
11699.46 877
11700.49 895
11701.51 847
11702.53 883
11703.55 944
11704.57 889
11705.60 869
11706.62 836
11707.64 793
11708.66 828
11709.68 801
11710.71 833
11711.73 832
11712.75 800
11713.77 795
11714.79 809
11715.82 737
11716.84 772
11717.86 701
11718.88 750
11719.91 696
11720.93 651
11721.95 727
11722.97 706
11724.00 720
11725.02 706
11726.04 708
11727.07 727
11728.09 722
11729.11 696
11730.13 713
11731.16 643
11732.18 678
11733.20 647
11734.23 656
11735.25 704
11736.27 652
11737.30 552
11738.32 592
11739.34 581
11740.37 575
11741.39 602
11742.41 621
11743.44 598
11744.46 651
11745.48 599
11746.51 630
11747.53 612
11748.55 553
11749.58 583
11750.60 539
11751.63 536
11752.65 523
11753.67 556
11754.70 555
11755.72 534
11756.75 540
11757.77 567
11758.79 551
11759.82 559
11760.84 582
11761.87 533
11762.89 504
11763.92 567
11764.94 548
11765.97 505
11766.99 507
11768.01 504
11769.04 498
11770.06 468
11771.09 484
11772.11 473
11773.14 475
11774.16 448
11775.19 462
11776.21 487
11777.24 464
11778.26 494
11779.29 439
11780.31 489
11781.34 537
11782.36 510
11783.39 444
11784.41 466
11785.44 452
11786.46 482
11787.49 478
11788.52 473
11789.54 430
11790.57 460
11791.59 466
11792.62 420
11793.64 424
11794.67 473
11795.70 474
11796.72 427
11797.75 419
11798.77 434
11799.80 414
11800.83 412
11801.85 417
11802.88 432
11803.90 414
11804.93 450
11805.96 438
11806.98 424
11808.01 392
11809.04 430
11810.06 401
11811.09 405
11812.11 344
11813.14 388
11814.17 376
11815.19 392
11816.22 431
11817.25 379
11818.27 364
11819.30 385
11820.33 377
11821.36 399
11822.38 421
11823.41 379
11824.44 391
11825.46 397
11826.49 353
11827.52 379
11828.54 352
11829.57 381
11830.60 360
11831.63 343
11832.65 371
11833.68 381
11834.71 357
11835.74 355
11836.76 369
11837.79 372
11838.82 362
11839.85 340
11840.88 372
11841.90 376
11842.93 391
11843.96 422
11844.99 409
11846.01 396
11847.04 366
11848.07 350
11849.10 366
11850.13 338
11851.16 337
11852.18 336
11853.21 381
11854.24 390
11855.27 369
11856.30 358
11857.33 361
11858.35 396
11859.38 330
11860.41 399
11861.44 380
11862.47 408
11863.50 375
11864.53 351
11865.56 354
11866.58 339
11867.61 325
11868.64 337
11869.67 391
11870.70 358
11871.73 355
11872.76 360
11873.79 355
11874.82 349
11875.85 353
11876.88 368
11877.91 356
11878.93 387
11879.96 362
11880.99 376
11882.02 379
11883.05 372
11884.08 354
11885.11 349
11886.14 361
11887.17 366
11888.20 365
11889.23 400
11890.26 362
11891.29 360
11892.32 354
11893.35 370
11894.38 362
11895.41 384
11896.44 392
11897.47 360
11898.50 335
11899.53 347
11900.56 342
11901.59 372
11902.62 424
11903.65 374
11904.69 334
11905.72 391
11906.75 394
11907.78 391
11908.81 358
11909.84 412
11910.87 387
11911.90 412
11912.93 399
11913.96 382
11914.99 403
11916.02 386
11917.06 376
11918.09 350
11919.12 376
11920.15 396
11921.18 342
11922.21 348
11923.24 388
11924.27 397
11925.31 367
11926.34 377
11927.37 407
11928.40 374
11929.43 383
11930.46 384
11931.50 386
11932.53 382
11933.56 409
11934.59 395
11935.62 436
11936.65 439
11937.69 429
11938.72 461
11939.75 438
11940.78 432
11941.81 461
11942.85 480
11943.88 447
11944.91 458
11945.94 434
11946.98 405
11948.01 398
11949.04 434
11950.07 397
11951.11 381
11952.14 407
11953.17 370
11954.20 380
11955.24 394
11956.27 381
11957.30 383
11958.34 342
11959.37 349
11960.40 412
11961.43 431
11962.47 387
11963.50 341
11964.53 351
11965.57 355
11966.60 372
11967.63 372
11968.67 373
11969.70 347
11970.73 342
11971.77 366
11972.80 381
11973.83 367
11974.87 349
11975.90 397
11976.94 369
11977.97 356
11979.00 352
11980.04 321
11981.07 381
11982.10 365
11983.14 346
11984.17 397
11985.21 351
11986.24 372
11987.27 357
11988.31 375
11989.34 358
11990.38 408
11991.41 409
11992.45 415
11993.48 392
11994.51 433
11995.55 376
11996.58 392
11997.62 370
11998.65 356
11999.69 393
12000.72 391
12001.76 392
12002.79 397
12003.83 410
12004.86 356
12005.90 383
12006.93 347
12007.97 332
12009.00 386
12010.04 393
12011.07 424
12012.11 373
12013.14 373
12014.18 374
12015.21 367
12016.25 398
12017.28 409
12018.32 397
12019.35 377
12020.39 378
12021.43 381
12022.46 375
12023.50 398
12024.53 424
12025.57 457
12026.60 436
12027.64 420
12028.68 384
12029.71 411
12030.75 388
12031.78 401
12032.82 435
12033.86 410
12034.89 437
12035.93 414
12036.97 428
12038.00 452
12039.04 426
12040.07 414
12041.11 430
12042.15 437
12043.18 445
12044.22 450
12045.26 395
12046.29 415
12047.33 396
12048.37 435
12049.40 455
12050.44 393
12051.48 414
12052.52 416
12053.55 443
12054.59 420
12055.63 421
12056.66 422
12057.70 390
12058.74 354
12059.78 369
12060.81 380
12061.85 374
12062.89 353
12063.92 387
12064.96 433
12066.00 391
12067.04 402
12068.07 410
12069.11 398
12070.15 392
12071.19 389
12072.23 372
12073.26 366
12074.30 368
12075.34 418
12076.38 389
12077.42 415
12078.45 408
12079.49 391
12080.53 435
12081.57 425
12082.61 419
12083.64 384
12084.68 389
12085.72 408
12086.76 372
12087.80 397
12088.84 411
12089.88 385
12090.91 377
12091.95 398
12092.99 394
12094.03 408
12095.07 391
12096.11 357
12097.15 402
12098.19 408
12099.22 386
12100.26 383
12101.30 397
12102.34 417
12103.38 423
12104.42 433
12105.46 393
12106.50 369
12107.54 403
12108.58 441
12109.62 415
12110.66 392
12111.70 418
12112.74 430
12113.77 437
12114.81 438
12115.85 424
12116.89 398
12117.93 401
12118.97 405
12120.01 392
12121.05 332
12122.09 372
12123.13 388
12124.17 384
12125.21 353
12126.25 364
12127.29 344
12128.33 336
12129.37 357
12130.41 354
12131.45 365
12132.50 328
12133.54 369
12134.58 381
12135.62 320
12136.66 336
12137.70 390
12138.74 362
12139.78 342
12140.82 346
12141.86 362
12142.90 312
12143.94 326
12144.98 333
12146.02 354
12147.07 348
12148.11 341
12149.15 351
12150.19 342
12151.23 342
12152.27 330
12153.31 347
12154.35 294
12155.40 321
12156.44 340
12157.48 317
12158.52 373
12159.56 363
12160.60 348
12161.64 313
12162.69 316
12163.73 342
12164.77 323
12165.81 296
12166.85 328
12167.90 360
12168.94 350
12169.98 318
12171.02 310
12172.06 315
12173.11 318
12174.15 329
12175.19 316
12176.23 314
12177.27 300
12178.32 325
12179.36 280
12180.40 329
12181.44 354
12182.49 317
12183.53 348
12184.57 362
12185.61 329
12186.66 339
12187.70 322
12188.74 327
12189.79 309
12190.83 335
12191.87 371
12192.91 312
12193.96 302
12195.00 278
12196.04 330
12197.09 297
12198.13 308
12199.17 320
12200.22 343
12201.26 354
12202.30 340
12203.35 331
12204.39 305
12205.43 286
12206.48 289
12207.52 315
12208.57 308
12209.61 285
12210.65 251
12211.70 262
12212.74 310
12213.78 330
12214.83 316
12215.87 285
12216.92 292
12217.96 340
12219.00 308
12220.05 292
12221.09 292
12222.14 304
12223.18 330
12224.23 307
12225.27 319
12226.31 315
12227.36 271
12228.40 298
12229.45 304
12230.49 311
12231.54 307
12232.58 278
12233.63 284
12234.67 284
12235.72 299
12236.76 297
12237.81 299
12238.85 290
12239.90 324
12240.94 305
12241.99 311
12243.03 314
12244.08 305
12245.12 303
12246.17 265
12247.21 323
12248.26 298
12249.30 326
12250.35 320
12251.39 291
12252.44 301
12253.49 317
12254.53 292
12255.58 275
12256.62 330
12257.67 320
12258.71 326
12259.76 309
12260.81 332
12261.85 292
12262.90 278
12263.94 276
12264.99 301
12266.04 293
12267.08 285
12268.13 279
12269.17 266
12270.22 273
12271.27 272
12272.31 282
12273.36 317
12274.41 292
12275.45 256
12276.50 271
12277.55 281
12278.59 296
12279.64 237
12280.69 269
12281.73 287
12282.78 274
12283.83 303
12284.87 282
12285.92 302
12286.97 276
12288.01 288
12289.06 270
12290.11 255
12291.16 237
12292.20 267
12293.25 285
12294.30 299
12295.35 271
12296.39 268
12297.44 254
12298.49 244
12299.54 249
12300.58 254
12301.63 270
12302.68 240
12303.73 278
12304.77 243
12305.82 254
12306.87 260
12307.92 243
12308.97 241
12310.01 275
12311.06 239
12312.11 254
12313.16 244
12314.21 265
12315.25 290
12316.30 283
12317.35 304
12318.40 333
12319.45 286
12320.50 229
12321.54 237
12322.59 267
12323.64 294
12324.69 264
12325.74 306
12326.79 313
12327.84 247
12328.89 239
12329.93 276
12330.98 275
12332.03 267
12333.08 273
12334.13 277
12335.18 210
12336.23 254
12337.28 251
12338.33 244
12339.38 247
12340.43 249
12341.47 265
12342.52 242
12343.57 269
12344.62 228
12345.67 236
12346.72 236
12347.77 259
12348.82 225
12349.87 263
12350.92 267
12351.97 269
12353.02 249
12354.07 256
12355.12 265
12356.17 263
12357.22 271
12358.27 272
12359.32 284
12360.37 230
12361.42 247
12362.47 268
12363.52 266
12364.57 249
12365.62 265
12366.67 232
12367.72 238
12368.77 267
12369.82 255
12370.87 249
12371.93 238
12372.98 268
12374.03 280
12375.08 241
12376.13 279
12377.18 267
12378.23 261
12379.28 268
12380.33 230
12381.38 232
12382.43 244
12383.49 257
12384.54 248
12385.59 270
12386.64 258
12387.69 242
12388.74 245
12389.79 260
12390.84 256
12391.90 254
12392.95 228
12394.00 256
12395.05 259
12396.10 248
12397.15 285
12398.21 247
12399.26 256
12400.31 254
12401.36 253
12402.41 240
12403.47 256
12404.52 244
12405.57 258
12406.62 276
12407.67 237
12408.73 232
12409.78 263
12410.83 264
12411.88 213
12412.94 207
12413.99 251
12415.04 246
12416.09 275
12417.15 244
12418.20 238
12419.25 261
12420.30 255
12421.36 235
12422.41 241
12423.46 239
12424.52 242
12425.57 230
12426.62 250
12427.67 238
12428.73 265
12429.78 261
12430.83 265
12431.89 272
12432.94 267
12433.99 257
12435.05 217
12436.10 232
12437.15 229
12438.21 242
12439.26 267
12440.31 256
12441.37 239
12442.42 250
12443.47 238
12444.53 266
12445.58 249
12446.64 287
12447.69 259
12448.74 265
12449.80 234
12450.85 256
12451.91 284
12452.96 251
12454.01 226
12455.07 217
12456.12 239
12457.18 259
12458.23 266
12459.29 252
12460.34 211
12461.39 228
12462.45 226
12463.50 249
12464.56 240
12465.61 238
12466.67 227
12467.72 211
12468.78 235
12469.83 236
12470.89 231
12471.94 236
12473.00 267
12474.05 269
12475.11 261
12476.16 231
12477.22 227
12478.27 272
12479.33 258
12480.38 211
12481.44 218
12482.49 230
12483.55 240
12484.60 226
12485.66 253
12486.71 232
12487.77 244
12488.83 285
12489.88 255
12490.94 231
12491.99 253
12493.05 252
12494.10 252
12495.16 265
12496.22 266
12497.27 270
12498.33 266
12499.38 248
12500.44 242
12501.50 286
12502.55 271
12503.61 280
12504.67 284
12505.72 276
12506.78 290
12507.83 281
12508.89 292
12509.95 306
12511.00 271
12512.06 245
12513.12 274
12514.17 317
12515.23 317
12516.29 339
12517.34 339
12518.40 303
12519.46 360
12520.52 324
12521.57 308
12522.63 285
12523.69 289
12524.74 362
12525.80 395
12526.86 387
12527.92 400
12528.97 459
12530.03 466
12531.09 481
12532.15 485
12533.20 493
12534.26 563
12535.32 531
12536.38 496
12537.43 496
12538.49 465
12539.55 430
12540.61 418
12541.66 429
12542.72 401
12543.78 373
12544.84 342
12545.90 342
12546.95 338
12548.01 340
12549.07 300
12550.13 314
12551.19 299
12552.25 298
12553.30 258
12554.36 309
12555.42 327
12556.48 307
12557.54 285
12558.60 272
12559.65 244
12560.71 256
12561.77 312
12562.83 339
12563.89 299
12564.95 280
12566.01 324
12567.07 333
12568.13 283
12569.18 316
12570.24 317
12571.30 319
12572.36 306
12573.42 323
12574.48 307
12575.54 311
12576.60 281
12577.66 289
12578.72 310
12579.78 297
12580.84 325
12581.90 302
12582.96 315
12584.02 293
12585.07 284
12586.13 374
12587.19 296
12588.25 281
12589.31 307
12590.37 305
12591.43 292
12592.49 294
12593.55 311
12594.61 361
12595.67 317
12596.73 325
12597.79 323
12598.86 321
12599.92 362
12600.98 371
12602.04 340
12603.10 371
12604.16 295
12605.22 330
12606.28 346
12607.34 410
12608.40 427
12609.46 411
12610.52 450
12611.58 460
12612.64 482
12613.70 518
12614.76 523
12615.83 509
12616.89 467
12617.95 461
12619.01 442
12620.07 450
12621.13 436
12622.19 389
12623.25 381
12624.32 374
12625.38 382
12626.44 392
12627.50 360
12628.56 313
12629.62 342
12630.68 353
12631.75 345
12632.81 323
12633.87 332
12634.93 336
12635.99 336
12637.05 324
12638.12 318
12639.18 346
12640.24 341
12641.30 342
12642.36 351
12643.43 324
12644.49 311
12645.55 325
12646.61 290
12647.68 299
12648.74 318
12649.80 346
12650.86 337
12651.93 325
12652.99 301
12654.05 357
12655.11 304
12656.18 297
12657.24 351
12658.30 342
12659.36 356
12660.43 285
12661.49 293
12662.55 318
12663.62 326
12664.68 310
12665.74 281
12666.81 292
12667.87 283
12668.93 270
12670.00 263
12671.06 278
12672.12 309
12673.19 310
12674.25 268
12675.31 310
12676.38 307
12677.44 284
12678.50 320
12679.57 288
12680.63 323
12681.69 297
12682.76 328
12683.82 364
12684.89 312
12685.95 320
12687.01 312
12688.08 321
12689.14 335
12690.21 369
12691.27 376
12692.33 377
12693.40 372
12694.46 325
12695.53 382
12696.59 364
12697.66 389
12698.72 359
12699.79 351
12700.85 364
12701.91 359
12702.98 352
12704.04 335
12705.11 369
12706.17 367
12707.24 365
12708.30 345
12709.37 344
12710.43 389
12711.50 402
12712.56 379
12713.63 344
12714.69 355
12715.76 319
12716.82 295
12717.89 341
12718.95 367
12720.02 319
12721.09 352
12722.15 325
12723.22 321
12724.28 315
12725.35 316
12726.41 311
12727.48 343
12728.54 290
12729.61 321
12730.68 304
12731.74 301
12732.81 346
12733.87 284
12734.94 257
12736.01 306
12737.07 311
12738.14 317
12739.20 300
12740.27 309
12741.34 300
12742.40 293
12743.47 335
12744.54 282
12745.60 280
12746.67 284
12747.74 289
12748.80 243
12749.87 237
12750.94 285
12752.00 277
12753.07 255
12754.14 268
12755.20 251
12756.27 289
12757.34 274
12758.40 274
12759.47 267
12760.54 273
12761.60 290
12762.67 262
12763.74 280
12764.81 268
12765.87 267
12766.94 251
12768.01 245
12769.08 241
12770.14 267
12771.21 258
12772.28 251
12773.35 286
12774.41 239
12775.48 228
12776.55 241
12777.62 259
12778.68 256
12779.75 250
12780.82 267
12781.89 263
12782.96 222
12784.02 243
12785.09 299
12786.16 249
12787.23 250
12788.30 270
12789.37 260
12790.43 273
12791.50 221
12792.57 232
12793.64 236
12794.71 261
12795.78 276
12796.84 290
12797.91 268
12798.98 259
12800.05 247
12801.12 258
12802.19 246
12803.26 229
12804.33 223
12805.40 227
12806.46 260
12807.53 264
12808.60 262
12809.67 271
12810.74 218
12811.81 244
12812.88 249
12813.95 254
12815.02 234
12816.09 235
12817.16 222
12818.23 233
12819.30 215
12820.37 237
12821.44 236
12822.50 229
12823.57 240
12824.64 227
12825.71 225
12826.78 219
12827.85 260
12828.92 254
12829.99 247
12831.06 252
12832.13 209
12833.20 233
12834.27 223
12835.34 233
12836.41 261
12837.49 267
12838.56 254
12839.63 240
12840.70 239
12841.77 197
12842.84 215
12843.91 227
12844.98 228
12846.05 224
12847.12 249
12848.19 270
12849.26 242
12850.33 225
12851.40 237
12852.47 219
12853.55 233
12854.62 217
12855.69 233
12856.76 245
12857.83 252
12858.90 237
12859.97 249
12861.04 203
12862.11 218
12863.19 228
12864.26 251
12865.33 175
12866.40 212
12867.47 232
12868.54 226
12869.62 225
12870.69 214
12871.76 223
12872.83 196
12873.90 224
12874.97 213
12876.05 224
12877.12 213
12878.19 202
12879.26 222
12880.33 212
12881.41 188
12882.48 198
12883.55 208
12884.62 202
12885.70 205
12886.77 177
12887.84 233
12888.91 247
12889.98 207
12891.06 202
12892.13 205
12893.20 194
12894.28 189
12895.35 187
12896.42 190
12897.49 197
12898.57 208
12899.64 205
12900.71 171
12901.79 205
12902.86 228
12903.93 254
12905.00 202
12906.08 204
12907.15 196
12908.22 206
12909.30 227
12910.37 163
12911.44 176
12912.52 174
12913.59 188
12914.66 212
12915.74 211
12916.81 213
12917.89 214
12918.96 178
12920.03 185
12921.11 161
12922.18 188
12923.25 186
12924.33 208
12925.40 184
12926.48 169
12927.55 210
12928.62 191
12929.70 189
12930.77 195
12931.85 205
12932.92 209
12934.00 186
12935.07 187
12936.14 197
12937.22 199
12938.29 189
12939.37 201
12940.44 174
12941.52 184
12942.59 211
12943.67 195
12944.74 222
12945.82 210
12946.89 190
12947.97 195
12949.04 215
12950.12 213
12951.19 200
12952.27 197
12953.34 199
12954.42 216
12955.49 179
12956.57 200
12957.64 178
12958.72 175
12959.79 184
12960.87 179
12961.94 204
12963.02 216
12964.10 198
12965.17 188
12966.25 179
12967.32 175
12968.40 211
12969.47 210
12970.55 204
12971.63 175
12972.70 198
12973.78 189
12974.85 207
12975.93 213
12977.01 209
12978.08 182
12979.16 200
12980.23 164
12981.31 177
12982.39 185
12983.46 169
12984.54 183
12985.62 176
12986.69 158
12987.77 179
12988.85 187
12989.92 191
12991.00 209
12992.08 165
12993.15 190
12994.23 237
12995.31 196
12996.38 185
12997.46 230
12998.54 204
12999.61 219
13000.69 187
13001.77 198
13002.85 190
13003.92 205
13005.00 207
13006.08 170
13007.16 212
13008.23 199
13009.31 200
13010.39 196
13011.47 185
13012.54 177
13013.62 206
13014.70 224
13015.78 224
13016.85 187
13017.93 173
13019.01 177
13020.09 206
13021.17 187
13022.24 187
13023.32 222
13024.40 198
13025.48 196
13026.56 211
13027.63 227
13028.71 238
13029.79 191
13030.87 195
13031.95 190
13033.03 195
13034.10 179
13035.18 189
13036.26 181
13037.34 217
13038.42 208
13039.50 202
13040.58 186
13041.66 178
13042.73 213
13043.81 226
13044.89 193
13045.97 198
13047.05 224
13048.13 211
13049.21 176
13050.29 202
13051.37 216
13052.45 216
13053.53 201
13054.60 188
13055.68 217
13056.76 210
13057.84 201
13058.92 188
13060.00 178
13061.08 199
13062.16 209
13063.24 233
13064.32 227
13065.40 213
13066.48 192
13067.56 208
13068.64 175
13069.72 185
13070.80 175
13071.88 201
13072.96 199
13074.04 182
13075.12 176
13076.20 178
13077.28 188
13078.36 190
13079.44 185
13080.52 205
13081.60 207
13082.68 215
13083.76 207
13084.84 187
13085.93 189
13087.01 181
13088.09 196
13089.17 193
13090.25 173
13091.33 193
13092.41 213
13093.49 199
13094.57 180
13095.65 189
13096.73 188
13097.82 187
13098.90 210
13099.98 168
13101.06 203
13102.14 196
13103.22 191
13104.30 204
13105.38 194
13106.47 179
13107.55 201
13108.63 202
13109.71 226
13110.79 166
13111.87 175
13112.96 196
13114.04 215
13115.12 188
13116.20 183
13117.28 196
13118.37 195
13119.45 217
13120.53 226
13121.61 203
13122.69 172
13123.78 196
13124.86 219
13125.94 193
13127.02 190
13128.11 196
13129.19 208
13130.27 193
13131.35 172
13132.44 183
13133.52 195
13134.60 214
13135.68 211
13136.77 203
13137.85 170
13138.93 175
13140.01 197
13141.10 190
13142.18 176
13143.26 201
13144.35 234
13145.43 210
13146.51 162
13147.60 173
13148.68 186
13149.76 176
13150.85 175
13151.93 195
13153.01 201
13154.10 169
13155.18 179
13156.26 171
13157.35 192
13158.43 177
13159.51 159
13160.60 203
13161.68 195
13162.77 207
13163.85 199
13164.93 200
13166.02 178
13167.10 188
13168.19 185
13169.27 178
13170.35 179
13171.44 189
13172.52 194
13173.61 202
13174.69 191
13175.78 199
13176.86 197
13177.94 193
13179.03 225
13180.11 182
13181.20 197
13182.28 192
13183.37 191
13184.45 189
13185.54 165
13186.62 154
13187.71 155
13188.79 184
13189.88 177
13190.96 168
13192.05 198
13193.13 204
13194.22 235
13195.30 195
13196.39 187
13197.47 168
13198.56 175
13199.64 238
13200.73 225
13201.81 190
13202.90 195
13203.98 208
13205.07 175
13206.16 188
13207.24 167
13208.33 196
13209.41 232
13210.50 189
13211.58 191
13212.67 212
13213.76 189
13214.84 187
13215.93 193
13217.01 189
13218.10 172
13219.19 202
13220.27 182
13221.36 179
13222.45 181
13223.53 200
13224.62 196
13225.70 205
13226.79 190
13227.88 171
13228.96 160
13230.05 184
13231.14 150
13232.22 164
13233.31 174
13234.40 191
13235.48 166
13236.57 186
13237.66 171
13238.74 160
13239.83 193
13240.92 177
13242.01 182
13243.09 175
13244.18 177
13245.27 170
13246.35 183
13247.44 184
13248.53 177
13249.62 197
13250.70 215
13251.79 197
13252.88 231
13253.97 211
13255.05 180
13256.14 168
13257.23 204
13258.32 189
13259.41 188
13260.49 164
13261.58 176
13262.67 181
13263.76 163
13264.85 171
13265.93 237
13267.02 190
13268.11 197
13269.20 171
13270.29 162
13271.37 179
13272.46 208
13273.55 189
13274.64 165
13275.73 150
13276.82 179
13277.91 184
13278.99 177
13280.08 157
13281.17 171
13282.26 188
13283.35 172
13284.44 183
13285.53 172
13286.62 205
13287.70 203
13288.79 214
13289.88 212
13290.97 192
13292.06 171
13293.15 191
13294.24 178
13295.33 186
13296.42 181
13297.51 195
13298.60 228
13299.69 221
13300.78 192
13301.87 197
13302.95 174
13304.04 164
13305.13 208
13306.22 185
13307.31 230
13308.40 202
13309.49 187
13310.58 190
13311.67 227
13312.76 213
13313.85 203
13314.94 200
13316.03 191
13317.12 207
13318.21 204
13319.30 217
13320.39 205
13321.48 241
13322.58 209
13323.67 216
13324.76 225
13325.85 215
13326.94 180
13328.03 214
13329.12 203
13330.21 188
13331.30 190
13332.39 196
13333.48 171
13334.57 210
13335.66 178
13336.75 192
13337.85 221
13338.94 216
13340.03 234
13341.12 192
13342.21 183
13343.30 199
13344.39 191
13345.48 168
13346.58 207
13347.67 200
13348.76 185
13349.85 197
13350.94 210
13352.03 217
13353.12 214
13354.22 226
13355.31 219
13356.40 189
13357.49 207
13358.58 181
13359.68 206
13360.77 195
13361.86 191
13362.95 204
13364.04 212
13365.14 205
13366.23 185
13367.32 160
13368.41 191
13369.51 245
13370.60 216
13371.69 209
13372.78 211
13373.87 223
13374.97 220
13376.06 251
13377.15 192
13378.25 197
13379.34 220
13380.43 235
13381.52 204
13382.62 185
13383.71 197
13384.80 231
13385.90 230
13386.99 231
13388.08 235
13389.17 181
13390.27 216
13391.36 191
13392.45 192
13393.55 214
13394.64 225
13395.73 215
13396.83 227
13397.92 202
13399.02 238
13400.11 221
13401.20 214
13402.30 194
13403.39 175
13404.48 217
13405.58 222
13406.67 208
13407.77 199
13408.86 201
13409.95 182
13411.05 228
13412.14 193
13413.24 179
13414.33 169
13415.42 191
13416.52 206
13417.61 201
13418.71 179
13419.80 180
13420.90 197
13421.99 204
13423.08 215
13424.18 220
13425.27 198
13426.37 199
13427.46 217
13428.56 219
13429.65 224
13430.75 229
13431.84 177
13432.94 205
13434.03 219
13435.13 189
13436.22 204
13437.32 205
13438.41 181
13439.51 190
13440.60 180
13441.70 205
13442.79 198
13443.89 186
13444.98 188
13446.08 187
13447.18 207
13448.27 203
13449.37 223
13450.46 188
13451.56 214
13452.65 219
13453.75 208
13454.85 194
13455.94 204
13457.04 202
13458.13 225
13459.23 213
13460.33 195
13461.42 198
13462.52 188
13463.61 216
13464.71 225
13465.81 187
13466.90 208
13468.00 198
13469.10 221
13470.19 206
13471.29 196
13472.38 224
13473.48 197
13474.58 197
13475.67 215
13476.77 193
13477.87 235
13478.96 234
13480.06 216
13481.16 215
13482.26 214
13483.35 210
13484.45 227
13485.55 210
13486.64 184
13487.74 174
13488.84 205
13489.94 223
13491.03 196
13492.13 202
13493.23 226
13494.32 240
13495.42 243
13496.52 211
13497.62 209
13498.72 254
13499.81 254
13500.91 255
13502.01 219
13503.11 224
13504.20 231
13505.30 229
13506.40 219
13507.50 234
13508.60 250
13509.69 262
13510.79 261
13511.89 266
13512.99 230
13514.09 291
13515.18 282
13516.28 277
13517.38 255
13518.48 226
13519.58 248
13520.68 250
13521.78 230
13522.87 206
13523.97 232
13525.07 247
13526.17 212
13527.27 190
13528.37 219
13529.47 211
13530.57 216
13531.66 213
13532.76 183
13533.86 208
13534.96 201
13536.06 207
13537.16 181
13538.26 197
13539.36 190
13540.46 227
13541.56 204
13542.66 228
13543.76 233
13544.86 204
13545.96 234
13547.05 192
13548.15 191
13549.25 206
13550.35 191
13551.45 226
13552.55 205
13553.65 209
13554.75 202
13555.85 178
13556.95 183
13558.05 196
13559.15 197
13560.25 209
13561.35 193
13562.45 192
13563.55 194
13564.65 189
13565.75 190
13566.85 208
13567.96 216
13569.06 215
13570.16 188
13571.26 210
13572.36 176
13573.46 189
13574.56 166
13575.66 183
13576.76 196
13577.86 208
13578.96 187
13580.06 187
13581.16 177
13582.27 194
13583.37 181
13584.47 164
13585.57 206
13586.67 220
13587.77 174
13588.87 178
13589.97 197
13591.08 203
13592.18 183
13593.28 199
13594.38 200
13595.48 194
13596.58 216
13597.68 190
13598.79 167
13599.89 204
13600.99 191
13602.09 190
13603.19 197
13604.30 205
13605.40 181
13606.50 197
13607.60 199
13608.70 173
13609.81 164
13610.91 177
13612.01 228
13613.11 201
13614.21 183
13615.32 197
13616.42 215
13617.52 215
13618.62 213
13619.73 191
13620.83 191
13621.93 196
13623.03 192
13624.14 179
13625.24 200
13626.34 187
13627.45 206
13628.55 219
13629.65 179
13630.75 206
13631.86 205
13632.96 201
13634.06 185
13635.17 203
13636.27 177
13637.37 204
13638.48 204
13639.58 167
13640.68 198
13641.79 181
13642.89 196
13643.99 215
13645.10 189
13646.20 203
13647.30 186
13648.41 187
13649.51 192
13650.62 185
13651.72 191
13652.82 183
13653.93 201
13655.03 197
13656.14 238
13657.24 216
13658.34 228
13659.45 180
13660.55 196
13661.66 192
13662.76 172
13663.87 187
13664.97 180
13666.07 168
13667.18 155
13668.28 169
13669.39 198
13670.49 191
13671.60 189
13672.70 192
13673.81 217
13674.91 184
13676.02 184
13677.12 242
13678.23 197
13679.33 214
13680.44 228
13681.54 207
13682.65 219
13683.75 197
13684.86 220
13685.96 187
13687.07 197
13688.17 197
13689.28 242
13690.38 202
13691.49 189
13692.59 159
13693.70 212
13694.80 199
13695.91 217
13697.02 219
13698.12 232
13699.23 206
13700.33 233
13701.44 220
13702.55 225
13703.65 206
13704.76 225
13705.86 214
13706.97 206
13708.08 189
13709.18 198
13710.29 227
13711.39 215
13712.50 218
13713.61 202
13714.71 235
13715.82 228
13716.93 237
13718.03 260
13719.14 232
13720.25 274
13721.35 286
13722.46 306
13723.57 288
13724.67 272
13725.78 256
13726.89 268
13727.99 267
13729.10 259
13730.21 239
13731.31 246
13732.42 210
13733.53 192
13734.64 239
13735.74 231
13736.85 248
13737.96 232
13739.07 219
13740.17 203
13741.28 197
13742.39 213
13743.50 225
13744.60 218
13745.71 210
13746.82 192
13747.93 220
13749.03 217
13750.14 188
13751.25 199
13752.36 191
13753.47 185
13754.57 199
13755.68 206
13756.79 236
13757.90 219
13759.01 221
13760.11 248
13761.22 215
13762.33 208
13763.44 164
13764.55 236
13765.66 210
13766.76 186
13767.87 204
13768.98 210
13770.09 220
13771.20 220
13772.31 241
13773.42 253
13774.53 223
13775.63 223
13776.74 219
13777.85 233
13778.96 216
13780.07 227
13781.18 247
13782.29 225
13783.40 219
13784.51 200
13785.62 197
13786.73 236
13787.83 221
13788.94 204
13790.05 212
13791.16 240
13792.27 212
13793.38 232
13794.49 227
13795.60 196
13796.71 187
13797.82 188
13798.93 200
13800.04 196
13801.15 196
13802.26 193
13803.37 183
13804.48 224
13805.59 230
13806.70 208
13807.81 176
13808.92 212
13810.03 195
13811.14 210
13812.25 183
13813.36 196
13814.47 187
13815.58 227
13816.69 199
13817.80 197
13818.91 206
13820.03 191
13821.14 197
13822.25 184
13823.36 169
13824.47 176
13825.58 189
13826.69 200
13827.80 176
13828.91 183
13830.02 195
13831.13 188
13832.25 175
13833.36 192
13834.47 185
13835.58 206
13836.69 206
13837.80 188
13838.91 195
13840.02 174
13841.14 137
13842.25 166
13843.36 175
13844.47 167
13845.58 180
13846.69 200
13847.81 176
13848.92 204
13850.03 214
13851.14 166
13852.25 185
13853.37 185
13854.48 186
13855.59 195
13856.70 179
13857.81 161
13858.93 185
13860.04 208
13861.15 191
13862.26 187
13863.38 180
13864.49 184
13865.60 209
13866.71 191
13867.83 225
13868.94 193
13870.05 208
13871.16 206
13872.28 179
13873.39 209
13874.50 198
13875.61 229
13876.73 201
13877.84 199
13878.95 188
13880.07 183
13881.18 185
13882.29 210
13883.41 196
13884.52 196
13885.63 182
13886.75 164
13887.86 196
13888.97 215
13890.09 188
13891.20 178
13892.31 192
13893.43 169
13894.54 190
13895.65 202
13896.77 200
13897.88 181
13899.00 238
13900.11 248
13901.22 206
13902.34 200
13903.45 217
13904.57 219
13905.68 219
13906.79 239
13907.91 208
13909.02 211
13910.14 210
13911.25 205
13912.37 204
13913.48 233
13914.59 216
13915.71 201
13916.82 178
13917.94 198
13919.05 204
13920.17 217
13921.28 229
13922.40 192
13923.51 225
13924.63 194
13925.74 184
13926.86 151
13927.97 164
13929.09 190
13930.20 182
13931.32 167
13932.43 177
13933.55 194
13934.66 170
13935.78 159
13936.89 153
13938.01 186
13939.12 182
13940.24 183
13941.35 218
13942.47 198
13943.59 192
13944.70 175
13945.82 167
13946.93 169
13948.05 169
13949.16 182
13950.28 225
13951.40 189
13952.51 165
13953.63 170
13954.74 170
13955.86 167
13956.98 180
13958.09 186
13959.21 200
13960.33 192
13961.44 180
13962.56 167
13963.67 184
13964.79 185
13965.91 171
13967.02 160
13968.14 172
13969.26 193
13970.37 170
13971.49 185
13972.61 214
13973.72 179
13974.84 185
13975.96 179
13977.08 208
13978.19 193
13979.31 181
13980.43 191
13981.54 164
13982.66 199
13983.78 186
13984.90 179
13986.01 189
13987.13 199
13988.25 195
13989.37 162
13990.48 174
13991.60 171
13992.72 168
13993.84 176
13994.95 202
13996.07 162
13997.19 156
13998.31 178
13999.42 209
14000.54 213
14001.66 188
14002.78 153
14003.90 163
14005.01 190
14006.13 173
14007.25 178
14008.37 188
14009.49 177
14010.61 221
14011.72 189
14012.84 187
14013.96 193
14015.08 185
14016.20 196
14017.32 160
14018.43 179
14019.55 173
14020.67 171
14021.79 176
14022.91 202
14024.03 172
14025.15 170
14026.27 175
14027.39 175
14028.50 142
14029.62 166
14030.74 180
14031.86 184
14032.98 171
14034.10 180
14035.22 197
14036.34 171
14037.46 187
14038.58 180
14039.70 179
14040.82 182
14041.94 177
14043.06 183
14044.18 160
14045.30 162
14046.41 184
14047.53 199
14048.65 211
14049.77 202
14050.89 167
14052.01 182
14053.13 179
14054.25 190
14055.37 188
14056.49 180
14057.61 196
14058.74 160
14059.86 173
14060.98 171
14062.10 170
14063.22 184
14064.34 215
14065.46 152
14066.58 208
14067.70 185
14068.82 226
14069.94 196
14071.06 158
14072.18 192
14073.30 207
14074.42 207
14075.54 214
14076.66 195
14077.79 224
14078.91 178
14080.03 174
14081.15 184
14082.27 181
14083.39 220
14084.51 206
14085.63 220
14086.76 211
14087.88 194
14089.00 246
14090.12 243
14091.24 214
14092.36 218
14093.48 198
14094.61 218
14095.73 201
14096.85 218
14097.97 237
14099.09 210
14100.22 228
14101.34 207
14102.46 235
14103.58 266
14104.70 260
14105.83 274
14106.95 267
14108.07 290
14109.19 274
14110.31 285
14111.44 235
14112.56 230
14113.68 255
14114.80 236
14115.93 249
14117.05 244
14118.17 196
14119.29 215
14120.42 212
14121.54 204
14122.66 202
14123.79 205
14124.91 192
14126.03 219
14127.15 221
14128.28 197
14129.40 176
14130.52 168
14131.65 166
14132.77 193
14133.89 209
14135.02 187
14136.14 171
14137.26 178
14138.39 187
14139.51 174
14140.63 190
14141.76 166
14142.88 185
14144.00 188
14145.13 171
14146.25 148
14147.38 146
14148.50 160
14149.62 157
14150.75 162
14151.87 164
14152.99 146
14154.12 168
14155.24 171
14156.37 199
14157.49 172
14158.62 161
14159.74 138
14160.86 165
14161.99 148
14163.11 147
14164.24 191
14165.36 183
14166.49 166
14167.61 186
14168.74 198
14169.86 204
14170.99 183
14172.11 190
14173.23 194
14174.36 173
14175.48 177
14176.61 184
14177.73 169
14178.86 183
14179.98 180
14181.11 166
14182.23 180
14183.36 200
14184.49 175
14185.61 144
14186.74 159
14187.86 168
14188.99 175
14190.11 165
14191.24 165
14192.36 171
14193.49 173
14194.61 167
14195.74 176
14196.87 164
14197.99 172
14199.12 174
14200.24 159
14201.37 152
14202.50 189
14203.62 170
14204.75 170
14205.87 181
14207.00 161
14208.13 152
14209.25 169
14210.38 166
14211.50 152
14212.63 186
14213.76 184
14214.88 191
14216.01 161
14217.14 157
14218.26 166
14219.39 200
14220.52 177
14221.64 154
14222.77 174
14223.90 157
14225.02 162
14226.15 156
14227.28 157
14228.41 142
14229.53 149
14230.66 177
14231.79 162
14232.91 131
14234.04 141
14235.17 162
14236.30 137
14237.42 142
14238.55 173
14239.68 161
14240.81 141
14241.93 149
14243.06 154
14244.19 151
14245.32 168
14246.44 192
14247.57 159
14248.70 193
14249.83 144
14250.95 168
14252.08 161
14253.21 176
14254.34 147
14255.47 150
14256.59 156
14257.72 145
14258.85 169
14259.98 172
14261.11 173
14262.24 170
14263.36 157
14264.49 153
14265.62 177
14266.75 164
14267.88 165
14269.01 176
14270.14 147
14271.26 167
14272.39 172
14273.52 173
14274.65 152
14275.78 140
14276.91 143
14278.04 170
14279.17 161
14280.30 161
14281.42 140
14282.55 154
14283.68 163
14284.81 165
14285.94 175
14287.07 168
14288.20 139
14289.33 133
14290.46 156
14291.59 162
14292.72 147
14293.85 154
14294.98 191
14296.11 154
14297.24 141
14298.37 164
14299.50 153
14300.63 166
14301.76 136
14302.89 139
14304.02 145
14305.15 149
14306.28 145
14307.41 129
14308.54 127
14309.67 145
14310.80 149
14311.93 127
14313.06 154
14314.19 136
14315.32 103
14316.45 159
14317.58 152
14318.71 162
14319.84 133
14320.97 164
14322.10 149
14323.23 131
14324.36 154
14325.49 142
14326.63 130
14327.76 162
14328.89 149
14330.02 165
14331.15 161
14332.28 157
14333.41 135
14334.54 133
14335.67 143
14336.81 143
14337.94 127
14339.07 141
14340.20 141
14341.33 120
14342.46 116
14343.59 145
14344.73 144
14345.86 140
14346.99 140
14348.12 141
14349.25 168
14350.38 161
14351.52 131
14352.65 129
14353.78 135
14354.91 131
14356.04 135
14357.18 146
14358.31 147
14359.44 115
14360.57 157
14361.71 160
14362.84 167
14363.97 113
14365.10 119
14366.24 140
14367.37 147
14368.50 159
14369.63 132
14370.77 128
14371.90 146
14373.03 162
14374.16 155
14375.30 149
14376.43 161
14377.56 159
14378.70 127
14379.83 156
14380.96 180
14382.09 142
14383.23 141
14384.36 135
14385.49 145
14386.63 156
14387.76 157
14388.89 149
14390.03 136
14391.16 141
14392.29 141
14393.43 167
14394.56 120
14395.70 155
14396.83 153
14397.96 166
14399.10 150
14400.23 130
14401.36 145
14402.50 146
14403.63 121
14404.77 124
14405.90 144
14407.03 138
14408.17 127
14409.30 127
14410.44 144
14411.57 143
14412.71 118
14413.84 125
14414.97 150
14416.11 146
14417.24 129
14418.38 137
14419.51 121
14420.65 127
14421.78 156
14422.92 133
14424.05 117
14425.19 150
14426.32 138
14427.46 129
14428.59 132
14429.73 145
14430.86 153
14432.00 155
14433.13 150
14434.27 139
14435.40 155
14436.54 139
14437.67 156
14438.81 145
14439.94 165
14441.08 146
14442.21 142
14443.35 136
14444.48 140
14445.62 156
14446.76 145
14447.89 156
14449.03 171
14450.16 132
14451.30 136
14452.43 139
14453.57 167
14454.71 147
14455.84 145
14456.98 152
14458.11 131
14459.25 157
14460.39 142
14461.52 165
14462.66 168
14463.80 156
14464.93 122
14466.07 125
14467.20 124
14468.34 132
14469.48 141
14470.61 175
14471.75 172
14472.89 148
14474.02 150
14475.16 188
14476.30 143
14477.43 160
14478.57 160
14479.71 144
14480.85 181
14481.98 151
14483.12 159
14484.26 173
14485.39 186
14486.53 165
14487.67 180
14488.81 188
14489.94 186
14491.08 153
14492.22 155
14493.36 158
14494.49 169
14495.63 157
14496.77 150
14497.91 175
14499.04 189
14500.18 176
14501.32 156
14502.46 138
14503.59 133
14504.73 152
14505.87 140
14507.01 156
14508.15 140
14509.28 143
14510.42 164
14511.56 166
14512.70 190
14513.84 172
14514.98 156
14516.11 155
14517.25 167
14518.39 162
14519.53 141
14520.67 181
14521.81 169
14522.95 149
14524.08 155
14525.22 153
14526.36 159
14527.50 166
14528.64 159
14529.78 148
14530.92 139
14532.06 147
14533.20 160
14534.33 181
14535.47 181
14536.61 179
14537.75 144
14538.89 164
14540.03 172
14541.17 148
14542.31 147
14543.45 145
14544.59 133
14545.73 140
14546.87 169
14548.01 153
14549.15 153
14550.29 168
14551.43 162
14552.57 166
14553.71 140
14554.85 137
14555.99 137
14557.13 142
14558.27 152
14559.41 151
14560.55 152
14561.69 142
14562.83 156
14563.97 143
14565.11 153
14566.25 158
14567.39 172
14568.53 180
14569.67 145
14570.81 136
14571.95 122
14573.09 171
14574.23 172
14575.37 170
14576.51 137
14577.65 155
14578.79 129
14579.94 158
14581.08 127
14582.22 152
14583.36 119
14584.50 141
14585.64 149
14586.78 151
14587.92 148
14589.06 146
14590.21 135
14591.35 119
14592.49 158
14593.63 153
14594.77 140
14595.91 137
14597.05 130
14598.20 133
14599.34 141
14600.48 143
14601.62 124
14602.76 175
14603.90 146
14605.05 119
14606.19 119
14607.33 133
14608.47 132
14609.61 163
14610.76 146
14611.90 150
14613.04 151
14614.18 150
14615.32 132
14616.47 155
14617.61 154
14618.75 136
14619.89 142
14621.04 141
14622.18 132
14623.32 131
14624.46 141
14625.61 126
14626.75 131
14627.89 149
14629.04 172
14630.18 159
14631.32 163
14632.46 163
14633.61 143
14634.75 144
14635.89 136
14637.04 154
14638.18 150
14639.32 139
14640.47 165
14641.61 162
14642.75 149
14643.90 139
14645.04 148
14646.18 160
14647.33 169
14648.47 136
14649.61 135
14650.76 132
14651.90 140
14653.05 153
14654.19 171
14655.33 143
14656.48 130
14657.62 137
14658.76 139
14659.91 132
14661.05 133
14662.20 167
14663.34 177
14664.49 170
14665.63 148
14666.77 155
14667.92 150
14669.06 156
14670.21 150
14671.35 130
14672.50 106
14673.64 131
14674.79 114
14675.93 118
14677.07 124
14678.22 123
14679.36 137
14680.51 147
14681.65 123
14682.80 119
14683.94 115
14685.09 140
14686.23 132
14687.38 112
14688.52 123
14689.67 107
14690.81 145
14691.96 136
14693.10 130
14694.25 118
14695.40 114
14696.54 150
14697.69 141
14698.83 122
14699.98 123
14701.12 136
14702.27 142
14703.41 152
14704.56 140
14705.71 156
14706.85 120
14708.00 127
14709.14 127
14710.29 107
14711.44 126
14712.58 156
14713.73 132
14714.87 112
14716.02 99
14717.17 141
14718.31 120
14719.46 108
14720.61 113
14721.75 144
14722.90 146
14724.05 123
14725.19 125
14726.34 119
14727.49 130
14728.63 109
14729.78 121
14730.93 142
14732.07 120
14733.22 120
14734.37 94
14735.51 120
14736.66 128
14737.81 119
14738.95 122
14740.10 144
14741.25 127
14742.40 127
14743.54 115
14744.69 98
14745.84 119
14746.99 134
14748.13 149
14749.28 117
14750.43 121
14751.58 118
14752.72 107
14753.87 140
14755.02 126
14756.17 126
14757.31 122
14758.46 137
14759.61 142
14760.76 145
14761.91 149
14763.05 142
14764.20 134
14765.35 137
14766.50 126
14767.65 97
14768.80 94
14769.94 136
14771.09 110
14772.24 131
14773.39 141
14774.54 128
14775.69 118
14776.83 142
14777.98 116
14779.13 123
14780.28 111
14781.43 105
14782.58 122
14783.73 139
14784.88 128
14786.03 132
14787.17 120
14788.32 129
14789.47 126
14790.62 118
14791.77 115
14792.92 136
14794.07 104
14795.22 129
14796.37 143
14797.52 135
14798.67 123
14799.82 124
14800.97 131
14802.12 124
14803.26 130
14804.41 111
14805.56 124
14806.71 112
14807.86 110
14809.01 104
14810.16 118
14811.31 131
14812.46 117
14813.61 129
14814.76 116
14815.91 117
14817.06 123
14818.21 110
14819.36 125
14820.51 105
14821.66 108
14822.82 108
14823.97 102
14825.12 121
14826.27 145
14827.42 141
14828.57 118
14829.72 113
14830.87 116
14832.02 107
14833.17 105
14834.32 99
14835.47 113
14836.62 128
14837.77 114
14838.93 105
14840.08 113
14841.23 116
14842.38 131
14843.53 133
14844.68 118
14845.83 136
14846.98 135
14848.14 119
14849.29 120
14850.44 102
14851.59 91
14852.74 122
14853.89 104
14855.04 128
14856.20 103
14857.35 120
14858.50 137
14859.65 133
14860.80 135
14861.96 117
14863.11 112
14864.26 110
14865.41 98
14866.56 105
14867.72 122
14868.87 99
14870.02 110
14871.17 110
14872.32 126
14873.48 118
14874.63 114
14875.78 107
14876.93 124
14878.09 125
14879.24 111
14880.39 129
14881.54 124
14882.70 88
14883.85 93
14885.00 132
14886.16 114
14887.31 91
14888.46 101
14889.61 129
14890.77 120
14891.92 106
14893.07 131
14894.23 125
14895.38 133
14896.53 144
14897.69 150
14898.84 97
14899.99 104
14901.15 101
14902.30 112
14903.45 116
14904.61 148
14905.76 127
14906.91 108
14908.07 122
14909.22 106
14910.38 106
14911.53 133
14912.68 131
14913.84 122
14914.99 130
14916.15 136
14917.30 105
14918.45 113
14919.61 109
14920.76 100
14921.92 118
14923.07 133
14924.22 109
14925.38 116
14926.53 100
14927.69 145
14928.84 127
14930.00 103
14931.15 109
14932.31 138
14933.46 98
14934.62 90
14935.77 117
14936.93 104
14938.08 114
14939.24 125
14940.39 117
14941.55 130
14942.70 125
14943.86 93
14945.01 125
14946.17 117
14947.32 130
14948.48 118
14949.63 111
14950.79 119
14951.94 119
14953.10 105
14954.25 124
14955.41 88
14956.56 143
14957.72 118
14958.88 113
14960.03 103
14961.19 127
14962.34 133
14963.50 100
14964.65 114
14965.81 132
14966.97 105
14968.12 105
14969.28 113
14970.43 105
14971.59 134
14972.75 108
14973.90 113
14975.06 109
14976.22 98
14977.37 87
14978.53 113
14979.69 101
14980.84 140
14982.00 104
14983.16 103
14984.31 109
14985.47 111
14986.63 129
14987.78 130
14988.94 107
14990.10 113
14991.25 129
14992.41 118
14993.57 108
14994.72 133
14995.88 138
14997.04 146
14998.20 100
14999.35 125
15000.51 129
15001.67 118
15002.82 130
15003.98 136
15005.14 138
15006.30 139
15007.45 112
15008.61 108
15009.77 130
15010.93 122
15012.09 132
15013.24 130
15014.40 110
15015.56 131
15016.72 107
15017.87 119
15019.03 109
15020.19 136
15021.35 115
15022.51 121
15023.67 128
15024.82 114
15025.98 117
15027.14 104
15028.30 145
15029.46 109
15030.62 113
15031.77 127
15032.93 142
15034.09 145
15035.25 104
15036.41 92
15037.57 119
15038.73 121
15039.88 98
15041.04 111
15042.20 127
15043.36 114
15044.52 118
15045.68 119
15046.84 98
15048.00 124
15049.16 115
15050.32 124
15051.47 116
15052.63 120
15053.79 128
15054.95 142
15056.11 121
15057.27 127
15058.43 108
15059.59 113
15060.75 121
15061.91 147
15063.07 137
15064.23 89
15065.39 85
15066.55 131
15067.71 132
15068.87 126
15070.03 106
15071.19 115
15072.35 92
15073.51 108
15074.67 129
15075.83 116
15076.99 111
15078.15 135
15079.31 117
15080.47 114
15081.63 98
15082.79 128
15083.95 146
15085.11 92
15086.27 116
15087.43 121
15088.59 120
15089.76 109
15090.92 111
15092.08 98
15093.24 118
15094.40 115
15095.56 115
15096.72 107
15097.88 119
15099.04 109
15100.20 117
15101.37 112
15102.53 107
15103.69 88
15104.85 99
15106.01 93
15107.17 97
15108.33 106
15109.50 119
15110.66 133
15111.82 128
15112.98 96
15114.14 98
15115.30 116
15116.47 109
15117.63 120
15118.79 106
15119.95 93
15121.11 103
15122.27 136
15123.44 118
15124.60 124
15125.76 99
15126.92 91
15128.09 118
15129.25 105
15130.41 111
15131.57 113
15132.73 126
15133.90 114
15135.06 103
15136.22 117
15137.38 104
15138.55 103
15139.71 100
15140.87 105
15142.04 118
15143.20 103
15144.36 102
15145.52 109
15146.69 104
15147.85 106
15149.01 110
15150.18 102
15151.34 121
15152.50 97
15153.67 109
15154.83 123
15155.99 127
15157.16 103
15158.32 106
15159.48 125
15160.65 105
15161.81 109
15162.97 118
15164.14 117
15165.30 133
15166.46 106
15167.63 105
15168.79 95
15169.95 115
15171.12 111
15172.28 95
15173.45 112
15174.61 122
15175.77 101
15176.94 97
15178.10 107
15179.27 119
15180.43 119
15181.60 103
15182.76 103
15183.92 90
15185.09 103
15186.25 104
15187.42 91
15188.58 114
15189.75 111
15190.91 98
15192.08 84
15193.24 112
15194.41 106
15195.57 113
15196.74 130
15197.90 123
15199.07 101
15200.23 86
15201.40 118
15202.56 107
15203.73 102
15204.89 97
15206.06 83
15207.22 124
15208.39 100
15209.55 106
15210.72 111
15211.88 114
15213.05 109
15214.21 85
15215.38 103
15216.54 112
15217.71 108
15218.88 121
15220.04 103
15221.21 102
15222.37 114
15223.54 109
15224.71 106
15225.87 120
15227.04 132
15228.20 121
15229.37 132
15230.54 124
15231.70 133
15232.87 124
15234.03 138
15235.20 142
15236.37 140
15237.53 115
15238.70 119
15239.87 107
15241.03 110
15242.20 110
15243.37 127
15244.53 139
15245.70 126
15246.87 108
15248.03 104
15249.20 114
15250.37 104
15251.53 126
15252.70 116
15253.87 115
15255.04 118
15256.20 117
15257.37 121
15258.54 103
15259.70 102
15260.87 112
15262.04 132
15263.21 101
15264.37 124
15265.54 117
15266.71 113
15267.88 131
15269.04 127
15270.21 121
15271.38 115
15272.55 80
15273.72 98
15274.88 109
15276.05 107
15277.22 119
15278.39 115
15279.56 108
15280.72 80
15281.89 131
15283.06 126
15284.23 109
15285.40 103
15286.56 101
15287.73 102
15288.90 108
15290.07 112
15291.24 110
15292.41 126
15293.58 125
15294.74 104
15295.91 99
15297.08 129
15298.25 102
15299.42 125
15300.59 100
15301.76 102
15302.93 129
15304.09 115
15305.26 112
15306.43 121
15307.60 85
15308.77 88
15309.94 125
15311.11 128
15312.28 107
15313.45 115
15314.62 117
15315.79 105
15316.96 126
15318.13 94
15319.30 112
15320.46 114
15321.63 113
15322.80 100
15323.97 126
15325.14 117
15326.31 93
15327.48 112
15328.65 121
15329.82 124
15330.99 116
15332.16 108
15333.33 117
15334.50 109
15335.67 121
15336.84 123
15338.01 117
15339.18 108
15340.36 105
15341.53 109
15342.70 108
15343.87 135
15345.04 123
15346.21 118
15347.38 89
15348.55 99
15349.72 114
15350.89 117
15352.06 122
15353.23 128
15354.40 122
15355.57 122
15356.75 117
15357.92 109
15359.09 107
15360.26 134
15361.43 128
15362.60 116
15363.77 127
15364.94 102
15366.11 124
15367.29 107
15368.46 121
15369.63 107
15370.80 102
15371.97 91
15373.14 111
15374.32 97
15375.49 103
15376.66 110
15377.83 130
15379.00 95
15380.17 106
15381.35 100
15382.52 104
15383.69 112
15384.86 121
15386.03 99
15387.21 83
15388.38 129
15389.55 134
15390.72 106
15391.90 115
15393.07 140
15394.24 150
15395.41 113
15396.59 118
15397.76 118
15398.93 112
15400.10 124
15401.28 123
15402.45 123
15403.62 113
15404.79 109
15405.97 108
15407.14 108
15408.31 121
15409.49 112
15410.66 118
15411.83 125
15413.01 107
15414.18 119
15415.35 102
15416.53 111
15417.70 104
15418.87 98
15420.05 118
15421.22 117
15422.39 120
15423.57 119
15424.74 117
15425.91 126
15427.09 101
15428.26 104
15429.43 140
15430.61 110
15431.78 104
15432.96 105
15434.13 108
15435.30 109
15436.48 113
15437.65 107
15438.83 112
15440.00 120
15441.17 112
15442.35 121
15443.52 103
15444.70 115
15445.87 106
15447.05 93
15448.22 114
15449.40 123
15450.57 103
15451.75 109
15452.92 95
15454.09 90
15455.27 106
15456.44 127
15457.62 114
15458.79 109
15459.97 108
15461.14 112
15462.32 99
15463.49 114
15464.67 95
15465.84 99
15467.02 83
15468.19 97
15469.37 103
15470.55 105
15471.72 91
15472.90 98
15474.07 123
15475.25 115
15476.42 113
15477.60 110
15478.77 119
15479.95 116
15481.13 111
15482.30 95
15483.48 101
15484.65 129
15485.83 89
15487.00 97
15488.18 102
15489.36 93
15490.53 92
15491.71 105
15492.89 111
15494.06 106
15495.24 100
15496.41 92
15497.59 100
15498.77 111
15499.94 111
15501.12 103
15502.30 96
15503.47 92
15504.65 81
15505.83 128
15507.00 111
15508.18 108
15509.36 67
15510.53 89
15511.71 125
15512.89 98
15514.06 95
15515.24 78
15516.42 75
15517.60 81
15518.77 103
15519.95 92
15521.13 121
15522.30 98
15523.48 130
15524.66 98
15525.84 99
15527.01 97
15528.19 89
15529.37 105
15530.55 101
15531.73 97
15532.90 124
15534.08 98
15535.26 125
15536.44 107
15537.61 95
15538.79 107
15539.97 98
15541.15 90
15542.33 86
15543.50 102
15544.68 97
15545.86 95
15547.04 104
15548.22 103
15549.40 117
15550.57 108
15551.75 105
15552.93 94
15554.11 106
15555.29 111
15556.47 84
15557.65 87
15558.82 93
15560.00 102
15561.18 105
15562.36 116
15563.54 91
15564.72 135
15565.90 115
15567.08 112
15568.26 122
15569.43 101
15570.61 106
15571.79 103
15572.97 107
15574.15 125
15575.33 128
15576.51 112
15577.69 122
15578.87 108
15580.05 105
15581.23 95
15582.41 119
15583.59 93
15584.77 101
15585.95 111
15587.13 107
15588.31 107
15589.49 130
15590.67 112
15591.85 111
15593.03 112
15594.21 106
15595.39 79
15596.57 84
15597.75 87
15598.93 97
15600.11 119
15601.29 99
15602.47 107
15603.65 126
15604.83 115
15606.01 136
15607.19 109
15608.37 114
15609.55 108
15610.73 114
15611.91 106
15613.09 99
15614.27 118
15615.45 107
15616.64 118
15617.82 111
15619.00 126
15620.18 89
15621.36 102
15622.54 110
15623.72 99
15624.90 132
15626.08 156
15627.27 130
15628.45 85
15629.63 104
15630.81 99
15631.99 99
15633.17 90
15634.35 113
15635.54 125
15636.72 121
15637.90 151
15639.08 135
15640.26 146
15641.45 101
15642.63 136
15643.81 110
15644.99 114
15646.17 144
15647.36 128
15648.54 113
15649.72 103
15650.90 104
15652.08 117
15653.27 99
15654.45 103
15655.63 116
15656.81 107
15658.00 131
15659.18 151
15660.36 124
15661.54 111
15662.73 96
15663.91 136
15665.09 134
15666.27 120
15667.46 137
15668.64 111
15669.82 126
15671.01 125
15672.19 121
15673.37 117
15674.56 126
15675.74 135
15676.92 131
15678.10 126
15679.29 112
15680.47 122
15681.65 126
15682.84 105
15684.02 116
15685.21 106
15686.39 123
15687.57 119
15688.76 102
15689.94 117
15691.12 122
15692.31 143
15693.49 135
15694.67 104
15695.86 99
15697.04 115
15698.23 118
15699.41 106
15700.59 90
15701.78 119
15702.96 116
15704.15 116
15705.33 124
15706.52 103
15707.70 114
15708.88 106
15710.07 138
15711.25 123
15712.44 129
15713.62 127
15714.81 120
15715.99 123
15717.18 95
15718.36 102
15719.55 98
15720.73 134
15721.92 109
15723.10 103
15724.29 127
15725.47 121
15726.66 118
15727.84 115
15729.03 118
15730.21 117
15731.40 125
15732.58 134
15733.77 133
15734.95 127
15736.14 135
15737.32 120
15738.51 127
15739.69 98
15740.88 106
15742.07 108
15743.25 116
15744.44 142
15745.62 128
15746.81 115
15747.99 127
15749.18 131
15750.37 138
15751.55 129
15752.74 115
15753.93 125
15755.11 130
15756.30 139
15757.48 138
15758.67 136
15759.86 136
15761.04 137
15762.23 139
15763.42 152
15764.60 106
15765.79 133
15766.98 155
15768.16 112
15769.35 123
15770.54 111
15771.72 147
15772.91 172
15774.10 127
15775.28 134
15776.47 125
15777.66 129
15778.84 147
15780.03 139
15781.22 119
15782.41 141
15783.59 137
15784.78 116
15785.97 114
15787.15 107
15788.34 120
15789.53 129
15790.72 113
15791.90 145
15793.09 110
15794.28 124
15795.47 121
15796.65 114
15797.84 117
15799.03 139
15800.22 123
15801.41 115
15802.59 99
15803.78 106
15804.97 95
15806.16 95
15807.35 100
15808.53 90
15809.72 101
15810.91 139
15812.10 123
15813.29 113
15814.48 110
15815.66 134
15816.85 115
15818.04 116
15819.23 105
15820.42 90
15821.61 108
15822.80 99
15823.98 99
15825.17 126
15826.36 122
15827.55 102
15828.74 97
15829.93 114
15831.12 99
15832.31 124
15833.50 114
15834.69 100
15835.87 78
15837.06 131
15838.25 127
15839.44 109
15840.63 101
15841.82 118
15843.01 127
15844.20 113
15845.39 111
15846.58 103
15847.77 101
15848.96 107
15850.15 107
15851.34 106
15852.53 93
15853.72 101
15854.91 104
15856.10 117
15857.29 108
15858.48 114
15859.67 114
15860.86 119
15862.05 92
15863.24 94
15864.43 131
15865.62 126
15866.81 135
15868.00 128
15869.19 115
15870.38 107
15871.57 117
15872.76 113
15873.95 106
15875.14 111
15876.33 115
15877.52 109
15878.72 107
15879.91 87
15881.10 110
15882.29 134
15883.48 102
15884.67 108
15885.86 124
15887.05 126
15888.24 134
15889.43 110
15890.63 107
15891.82 128
15893.01 115
15894.20 124
15895.39 109
15896.58 144
15897.77 123
15898.97 107
15900.16 120
15901.35 118
15902.54 132
15903.73 115
15904.92 126
15906.12 118
15907.31 109
15908.50 140
15909.69 126
15910.88 115
15912.08 102
15913.27 106
15914.46 96
15915.65 98
15916.85 138
15918.04 123
15919.23 87
15920.42 102
15921.61 126
15922.81 119
15924.00 124
15925.19 131
15926.38 122
15927.58 105
15928.77 106
15929.96 102
15931.16 112
15932.35 108
15933.54 106
15934.73 111
15935.93 137
15937.12 121
15938.31 122
15939.51 153
15940.70 133
15941.89 132
15943.09 113
15944.28 122
15945.47 145
15946.67 153
15947.86 88
15949.05 105
15950.25 101
15951.44 128
15952.63 102
15953.83 129
15955.02 114
15956.21 105
15957.41 112
15958.60 101
15959.80 112
15960.99 98
15962.18 109
15963.38 92
15964.57 104
15965.77 113
15966.96 108
15968.15 90
15969.35 94
15970.54 112
15971.74 126
15972.93 95
15974.13 99
15975.32 89
15976.51 132
15977.71 105
15978.90 105
15980.10 103
15981.29 106
15982.49 98
15983.68 124
15984.88 118
15986.07 107
15987.27 96
15988.46 87
15989.66 117
15990.85 101
15992.05 100
15993.24 112
15994.44 109
15995.63 105
15996.83 107
15998.02 109
15999.22 97
16000.41 105
16001.61 108
16002.80 101
16004.00 106
16005.20 103
16006.39 95
16007.59 79
16008.78 105
16009.98 92
16011.17 91
16012.37 95
16013.57 107
16014.76 105
16015.96 88
16017.15 102
16018.35 115
16019.55 99
16020.74 103
16021.94 120
16023.13 110
16024.33 104
16025.53 85
16026.72 106
16027.92 116
16029.12 84
16030.31 89
16031.51 108
16032.71 102
16033.90 90
16035.10 95
16036.30 103
16037.49 93
16038.69 113
16039.89 105
16041.08 82
16042.28 100
16043.48 100
16044.67 103
16045.87 105
16047.07 70
16048.27 83
16049.46 94
16050.66 100
16051.86 103
16053.06 99
16054.25 118
16055.45 111
16056.65 97
16057.84 102
16059.04 91
16060.24 105
16061.44 104
16062.64 108
16063.83 125
16065.03 100
16066.23 101
16067.43 117
16068.62 119
16069.82 89
16071.02 83
16072.22 110
16073.42 114
16074.62 91
16075.81 87
16077.01 123
16078.21 77
16079.41 79
16080.61 83
16081.81 107
16083.00 78
16084.20 119
16085.40 98
16086.60 87
16087.80 97
16089.00 100
16090.20 110
16091.39 107
16092.59 74
16093.79 95
16094.99 95
16096.19 93
16097.39 85
16098.59 95
16099.79 91
16100.99 90
16102.19 107
16103.38 73
16104.58 83
16105.78 99
16106.98 104
16108.18 94
16109.38 96
16110.58 82
16111.78 99
16112.98 75
16114.18 98
16115.38 92
16116.58 84
16117.78 131
16118.98 106
16120.18 109
16121.38 112
16122.58 97
16123.78 97
16124.98 71
16126.18 77
16127.38 95
16128.58 113
16129.78 122
16130.98 99
16132.18 98
16133.38 82
16134.58 90
16135.78 87
16136.98 80
16138.18 75
16139.38 87
16140.58 88
16141.78 108
16142.98 100
16144.19 89
16145.39 88
16146.59 88
16147.79 80
16148.99 117
16150.19 130
16151.39 94
16152.59 100
16153.79 99
16154.99 89
16156.20 80
16157.40 95
16158.60 83
16159.80 93
16161.00 100
16162.20 86
16163.40 105
16164.61 96
16165.81 113
16167.01 118
16168.21 108
16169.41 91
16170.61 89
16171.82 105
16173.02 92
16174.22 89
16175.42 78
16176.62 91
16177.82 68
16179.03 81
16180.23 82
16181.43 82
16182.63 79
16183.84 92
16185.04 92
16186.24 82
16187.44 87
16188.65 84
16189.85 96
16191.05 100
16192.25 106
16193.46 103
16194.66 88
16195.86 80
16197.06 97
16198.27 100
16199.47 90
16200.67 90
16201.87 89
16203.08 108
16204.28 100
16205.48 99
16206.69 82
16207.89 103
16209.09 93
16210.30 87
16211.50 105
16212.70 99
16213.91 80
16215.11 93
16216.31 94
16217.52 99
16218.72 88
16219.92 88
16221.13 82
16222.33 104
16223.53 111
16224.74 82
16225.94 94
16227.15 78
16228.35 83
16229.55 95
16230.76 101
16231.96 105
16233.17 98
16234.37 91
16235.57 96
16236.78 97
16237.98 92
16239.19 127
16240.39 83
16241.60 81
16242.80 89
16244.00 94
16245.21 100
16246.41 120
16247.62 97
16248.82 96
16250.03 88
16251.23 103
16252.44 94
16253.64 101
16254.85 99
16256.05 107
16257.26 107
16258.46 110
16259.67 106
16260.87 96
16262.08 106
16263.28 96
16264.49 125
16265.69 116
16266.90 88
16268.10 75
16269.31 86
16270.51 85
16271.72 106
16272.93 80
16274.13 99
16275.34 88
16276.54 120
16277.75 108
16278.95 103
16280.16 112
16281.37 93
16282.57 92
16283.78 103
16284.98 114
16286.19 91
16287.40 90
16288.60 88
16289.81 99
16291.01 94
16292.22 84
16293.43 103
16294.63 94
16295.84 89
16297.05 104
16298.25 98
16299.46 81
16300.67 89
16301.87 100
16303.08 100
16304.29 106
16305.49 101
16306.70 105
16307.91 114
16309.11 77
16310.32 86
16311.53 94
16312.73 102
16313.94 107
16315.15 104
16316.36 137
16317.56 111
16318.77 93
16319.98 106
16321.19 85
16322.39 61
16323.60 116
16324.81 94
16326.02 92
16327.22 100
16328.43 105
16329.64 106
16330.85 97
16332.05 89
16333.26 94
16334.47 86
16335.68 82
16336.88 112
16338.09 96
16339.30 100
16340.51 87
16341.72 127
16342.93 85
16344.13 95
16345.34 92
16346.55 99
16347.76 94
16348.97 94
16350.18 79
16351.38 56
16352.59 94
16353.80 119
16355.01 108
16356.22 82
16357.43 83
16358.64 81
16359.84 92
16361.05 75
16362.26 81
16363.47 67
16364.68 91
16365.89 112
16367.10 87
16368.31 94
16369.52 98
16370.73 84
16371.93 85
16373.14 76
16374.35 74
16375.56 86
16376.77 80
16377.98 82
16379.19 74
16380.40 71
16381.61 92
16382.82 85
16384.03 75
16385.24 79
16386.45 72
16387.66 86
16388.87 91
16390.08 95
16391.29 76
16392.50 79
16393.71 79
16394.92 97
16396.13 91
16397.34 67
16398.55 84
16399.76 81
16400.97 71
16402.18 83
16403.39 96
16404.60 97
16405.81 85
16407.02 80
16408.23 89
16409.44 85
16410.65 70
16411.86 87
16413.08 73
16414.29 82
16415.50 82
16416.71 63
16417.92 64
16419.13 83
16420.34 89
16421.55 96
16422.76 89
16423.97 85
16425.19 78
16426.40 76
16427.61 77
16428.82 94
16430.03 84
16431.24 101
16432.45 89
16433.67 77
16434.88 82
16436.09 89
16437.30 92
16438.51 76
16439.72 82
16440.94 73
16442.15 90
16443.36 102
16444.57 83
16445.78 82
16446.99 79
16448.21 83
16449.42 88
16450.63 77
16451.84 70
16453.06 81
16454.27 108
16455.48 110
16456.69 100
16457.90 95
16459.12 80
16460.33 108
16461.54 70
16462.75 90
16463.97 87
16465.18 75
16466.39 75
16467.61 89
16468.82 81
16470.03 78
16471.24 73
16472.46 83
16473.67 85
16474.88 72
16476.10 74
16477.31 89
16478.52 95
16479.74 93
16480.95 94
16482.16 89
16483.38 83
16484.59 80
16485.80 71
16487.02 70
16488.23 79
16489.44 67
16490.66 53
16491.87 72
16493.08 71
16494.30 79
16495.51 70
16496.73 85
16497.94 82
16499.15 81
16500.37 82
16501.58 96
16502.80 72
16504.01 84
16505.22 67
16506.44 61
16507.65 82
16508.87 78
16510.08 85
16511.30 89
16512.51 92
16513.72 85
16514.94 75
16516.15 94
16517.37 86
16518.58 89
16519.80 86
16521.01 84
16522.23 93
16523.44 78
16524.66 77
16525.87 65
16527.09 94
16528.30 83
16529.52 86
16530.73 90
16531.95 85
16533.16 89
16534.38 98
16535.59 105
16536.81 80
16538.02 82
16539.24 77
16540.45 76
16541.67 60
16542.89 70
16544.10 76
16545.32 73
16546.53 85
16547.75 80
16548.96 93
16550.18 92
16551.40 90
16552.61 82
16553.83 87
16555.04 90
16556.26 84
16557.48 93
16558.69 81
16559.91 84
16561.12 89
16562.34 86
16563.56 83
16564.77 85
16565.99 76
16567.21 63
16568.42 61
16569.64 72
16570.86 67
16572.07 61
16573.29 89
16574.51 88
16575.72 79
16576.94 96
16578.16 88
16579.37 86
16580.59 109
16581.81 90
16583.02 86
16584.24 76
16585.46 60
16586.68 69
16587.89 79
16589.11 71
16590.33 92
16591.54 80
16592.76 103
16593.98 88
16595.20 79
16596.41 62
16597.63 84
16598.85 78
16600.07 97
16601.29 81
16602.50 83
16603.72 90
16604.94 75
16606.16 74
16607.37 95
16608.59 83
16609.81 73
16611.03 65
16612.25 75
16613.46 108
16614.68 89
16615.90 77
16617.12 76
16618.34 76
16619.56 91
16620.77 91
16621.99 67
16623.21 71
16624.43 85
16625.65 82
16626.87 103
16628.09 60
16629.30 76
16630.52 74
16631.74 76
16632.96 68
16634.18 77
16635.40 90
16636.62 86
16637.84 99
16639.06 60
16640.28 70
16641.49 89
16642.71 96
16643.93 103
16645.15 67
16646.37 71
16647.59 90
16648.81 112
16650.03 84
16651.25 62
16652.47 66
16653.69 84
16654.91 81
16656.13 75
16657.35 73
16658.57 92
16659.79 97
16661.01 90
16662.23 70
16663.45 70
16664.67 72
16665.89 81
16667.11 87
16668.33 95
16669.55 77
16670.77 71
16671.99 96
16673.21 77
16674.43 66
16675.65 70
16676.87 69
16678.09 69
16679.31 64
16680.53 89
16681.75 83
16682.97 81
16684.19 58
16685.42 84
16686.64 90
16687.86 61
16689.08 65
16690.30 74
16691.52 79
16692.74 99
16693.96 83
16695.18 70
16696.40 50
16697.63 87
16698.85 82
16700.07 69
16701.29 68
16702.51 75
16703.73 84
16704.95 71
16706.18 78
16707.40 66
16708.62 112
16709.84 86
16711.06 68
16712.28 72
16713.51 90
16714.73 75
16715.95 81
16717.17 69
16718.39 55
16719.62 65
16720.84 79
16722.06 72
16723.28 61
16724.50 71
16725.73 106
16726.95 89
16728.17 73
16729.39 80
16730.62 68
16731.84 93
16733.06 83
16734.28 71
16735.51 87
16736.73 80
16737.95 73
16739.18 77
16740.40 67
16741.62 67
16742.84 62
16744.07 82
16745.29 87
16746.51 81
16747.74 87
16748.96 80
16750.18 66
16751.41 61
16752.63 80
16753.85 88
16755.08 97
16756.30 78
16757.52 58
16758.75 78
16759.97 73
16761.19 88
16762.42 82
16763.64 59
16764.86 68
16766.09 62
16767.31 65
16768.54 94
16769.76 81
16770.98 68
16772.21 68
16773.43 69
16774.66 57
16775.88 73
16777.10 89
16778.33 76
16779.55 67
16780.78 112
16782.00 82
16783.22 73
16784.45 61
16785.67 68
16786.90 81
16788.12 68
16789.35 82
16790.57 83
16791.80 79
16793.02 75
16794.25 80
16795.47 62
16796.70 59
16797.92 55
16799.15 100
16800.37 102
16801.60 62
16802.82 67
16804.05 59
16805.27 79
16806.50 68
16807.72 77
16808.95 88
16810.17 65
16811.40 67
16812.62 56
16813.85 63
16815.07 103
16816.30 81
16817.53 77
16818.75 57
16819.98 66
16821.20 90
16822.43 66
16823.65 70
16824.88 71
16826.11 77
16827.33 70
16828.56 65
16829.78 85
16831.01 77
16832.24 66
16833.46 56
16834.69 73
16835.92 65
16837.14 91
16838.37 63
16839.60 62
16840.82 56
16842.05 81
16843.27 85
16844.50 65
16845.73 104
16846.96 93
16848.18 71
16849.41 76
16850.64 72
16851.86 59
16853.09 76
16854.32 67
16855.54 71
16856.77 65
16858.00 77
16859.22 87
16860.45 100
16861.68 90
16862.91 64
16864.13 68
16865.36 80
16866.59 89
16867.82 73
16869.04 90
16870.27 73
16871.50 71
16872.73 58
16873.95 69
16875.18 87
16876.41 80
16877.64 75
16878.87 52
16880.09 70
16881.32 88
16882.55 99
16883.78 73
16885.01 88
16886.23 92
16887.46 75
16888.69 73
16889.92 82
16891.15 63
16892.38 66
16893.60 78
16894.83 89
16896.06 85
16897.29 69
16898.52 87
16899.75 105
16900.98 106
16902.20 82
16903.43 69
16904.66 64
16905.89 66
16907.12 53
16908.35 69
16909.58 85
16910.81 100
16912.04 82
16913.26 71
16914.49 57
16915.72 81
16916.95 76
16918.18 66
16919.41 74
16920.64 83
16921.87 57
16923.10 72
16924.33 76
16925.56 100
16926.79 92
16928.02 78
16929.25 102
16930.48 75
16931.71 65
16932.94 73
16934.17 74
16935.40 74
16936.63 64
16937.86 80
16939.09 57
16940.32 79
16941.55 63
16942.78 87
16944.01 73
16945.24 70
16946.47 74
16947.70 93
16948.93 84
16950.16 72
16951.39 86
16952.62 72
16953.85 89
16955.08 54
16956.31 96
16957.54 73
16958.77 82
16960.01 68
16961.24 82
16962.47 71
16963.70 84
16964.93 77
16966.16 70
16967.39 85
16968.62 59
16969.85 55
16971.08 83
16972.32 82
16973.55 70
16974.78 72
16976.01 71
16977.24 77
16978.47 66
16979.70 83
16980.94 74
16982.17 79
16983.40 79
16984.63 66
16985.86 83
16987.10 68
16988.33 89
16989.56 98
16990.79 91
16992.02 74
16993.26 78
16994.49 80
16995.72 87
16996.95 80
16998.18 77
16999.42 69
17000.65 92
17001.88 82
17003.11 79
17004.35 51
17005.58 89
17006.81 80
17008.04 85
17009.28 73
17010.51 89
17011.74 86
17012.97 69
17014.21 86
17015.44 68
17016.67 100
17017.91 102
17019.14 94
17020.37 70
17021.60 88
17022.84 70
17024.07 73
17025.30 98
17026.54 80
17027.77 79
17029.00 73
17030.24 73
17031.47 95
17032.70 80
17033.94 73
17035.17 85
17036.41 81
17037.64 95
17038.87 75
17040.11 85
17041.34 68
17042.57 76
17043.81 95
17045.04 67
17046.28 72
17047.51 62
17048.74 65
17049.98 89
17051.21 74
17052.45 75
17053.68 79
17054.92 65
17056.15 83
17057.38 70
17058.62 69
17059.85 65
17061.09 78
17062.32 77
17063.56 67
17064.79 81
17066.03 69
17067.26 72
17068.50 68
17069.73 89
17070.97 78
17072.20 85
17073.44 66
17074.67 62
17075.91 67
17077.14 79
17078.38 60
17079.61 59
17080.85 68
17082.08 64
17083.32 59
17084.55 56
17085.79 57
17087.02 65
17088.26 71
17089.49 81
17090.73 73
17091.97 84
17093.20 77
17094.44 70
17095.67 82
17096.91 69
17098.14 80
17099.38 89
17100.62 87
17101.85 76
17103.09 69
17104.32 69
17105.56 66
17106.80 79
17108.03 98
17109.27 86
17110.51 80
17111.74 90
17112.98 95
17114.21 69
17115.45 73
17116.69 69
17117.92 55
17119.16 71
17120.40 75
17121.63 68
17122.87 71
17124.11 71
17125.34 85
17126.58 68
17127.82 77
17129.06 80
17130.29 100
17131.53 58
17132.77 79
17134.00 89
17135.24 106
17136.48 66
17137.72 66
17138.95 76
17140.19 84
17141.43 89
17142.67 76
17143.90 81
17145.14 57
17146.38 62
17147.62 78
17148.85 74
17150.09 73
17151.33 62
17152.57 82
17153.80 79
17155.04 63
17156.28 59
17157.52 72
17158.76 90
17159.99 65
17161.23 79
17162.47 87
17163.71 62
17164.95 76
17166.19 65
17167.42 66
17168.66 45
17169.90 81
17171.14 48
17172.38 52
17173.62 76
17174.86 82
17176.09 62
17177.33 63
17178.57 53
17179.81 44
17181.05 63
17182.29 72
17183.53 57
17184.77 66
17186.01 84
17187.24 63
17188.48 51
17189.72 71
17190.96 63
17192.20 74
17193.44 76
17194.68 70
17195.92 76
17197.16 72
17198.40 85
17199.64 60
17200.88 63
17202.12 70
17203.36 74
17204.60 84
17205.84 61
17207.08 59
17208.32 75
17209.56 91
17210.80 89
17212.04 87
17213.28 81
17214.52 70
17215.76 78
17217.00 77
17218.24 97
17219.48 74
17220.72 81
17221.96 79
17223.20 75
17224.44 60
17225.68 74
17226.92 64
17228.16 74
17229.40 84
17230.64 83
17231.88 83
17233.12 78
17234.36 65
17235.60 83
17236.85 66
17238.09 63
17239.33 87
17240.57 97
17241.81 78
17243.05 71
17244.29 74
17245.53 91
17246.77 78
17248.02 87
17249.26 90
17250.50 76
17251.74 91
17252.98 85
17254.22 63
17255.46 75
17256.71 70
17257.95 51
17259.19 57
17260.43 81
17261.67 60
17262.91 58
17264.16 60
17265.40 82
17266.64 80
17267.88 85
17269.12 78
17270.37 79
17271.61 79
17272.85 56
17274.09 50
17275.34 73
17276.58 79
17277.82 69
17279.06 67
17280.30 68
17281.55 68
17282.79 69
17284.03 79
17285.27 61
17286.52 80
17287.76 71
17289.00 83
17290.25 90
17291.49 68
17292.73 67
17293.97 61
17295.22 68
17296.46 65
17297.70 68
17298.95 60
17300.19 71
17301.43 73
17302.68 67
17303.92 63
17305.16 93
17306.41 92
17307.65 73
17308.89 71
17310.14 56
17311.38 81
17312.62 71
17313.87 65
17315.11 73
17316.36 57
17317.60 56
17318.84 73
17320.09 65
17321.33 51
17322.58 62
17323.82 68
17325.06 73
17326.31 90
17327.55 77
17328.80 68
17330.04 65
17331.28 66
17332.53 69
17333.77 77
17335.02 76
17336.26 59
17337.51 69
17338.75 53
17340.00 60
17341.24 54
17342.48 60
17343.73 49
17344.97 65
17346.22 54
17347.46 63
17348.71 64
17349.95 82
17351.20 71
17352.44 83
17353.69 69
17354.93 59
17356.18 85
17357.42 40
17358.67 67
17359.92 67
17361.16 58
17362.41 66
17363.65 74
17364.90 69
17366.14 51
17367.39 60
17368.63 57
17369.88 58
17371.13 61
17372.37 73
17373.62 78
17374.86 77
17376.11 59
17377.35 59
17378.60 52
17379.85 65
17381.09 61
17382.34 62
17383.59 87
17384.83 69
17386.08 67
17387.32 63
17388.57 69
17389.82 61
17391.06 65
17392.31 54
17393.56 64
17394.80 77
17396.05 68
17397.30 74
17398.54 69
17399.79 82
17401.04 72
17402.28 56
17403.53 74
17404.78 76
17406.02 74
17407.27 73
17408.52 69
17409.77 78
17411.01 84
17412.26 75
17413.51 59
17414.75 72
17416.00 70
17417.25 88
17418.50 75
17419.74 92
17420.99 64
17422.24 65
17423.49 67
17424.73 75
17425.98 73
17427.23 59
17428.48 79
17429.73 60
17430.97 65
17432.22 53
17433.47 57
17434.72 81
17435.97 71
17437.21 57
17438.46 67
17439.71 56
17440.96 59
17442.21 60
17443.45 88
17444.70 74
17445.95 74
17447.20 65
17448.45 73
17449.70 76
17450.95 52
17452.19 62
17453.44 78
17454.69 94
17455.94 65
17457.19 77
17458.44 56
17459.69 76
17460.94 52
17462.19 76
17463.43 79
17464.68 72
17465.93 74
17467.18 71
17468.43 61
17469.68 59
17470.93 78
17472.18 58
17473.43 54
17474.68 67
17475.93 84
17477.18 59
17478.43 61
17479.68 53
17480.93 68
17482.18 67
17483.43 69
17484.68 71
17485.93 60
17487.17 73
17488.42 63
17489.67 71
17490.92 75
17492.18 81
17493.43 71
17494.68 64
17495.93 59
17497.18 76
17498.43 67
17499.68 74
17500.93 60
17502.18 81
17503.43 81
17504.68 64
17505.93 76
17507.18 72
17508.43 73
17509.68 66
17510.93 75
17512.18 59
17513.43 62
17514.68 64
17515.94 72
17517.19 65
17518.44 77
17519.69 72
17520.94 66
17522.19 75
17523.44 87
17524.69 67
17525.94 65
17527.20 64
17528.45 69
17529.70 89
17530.95 85
17532.20 84
17533.45 82
17534.70 87
17535.96 56
17537.21 71
17538.46 83
17539.71 75
17540.96 77
17542.22 89
17543.47 76
17544.72 81
17545.97 92
17547.22 89
17548.48 53
17549.73 52
17550.98 68
17552.23 82
17553.48 81
17554.74 50
17555.99 68
17557.24 95
17558.49 74
17559.75 94
17561.00 62
17562.25 74
17563.50 66
17564.76 90
17566.01 66
17567.26 87
17568.52 66
17569.77 86
17571.02 96
17572.27 78
17573.53 55
17574.78 84
17576.03 92
17577.29 70
17578.54 60
17579.79 65
17581.05 61
17582.30 80
17583.55 73
17584.81 57
17586.06 67
17587.31 83
17588.57 81
17589.82 71
17591.07 52
17592.33 70
17593.58 88
17594.83 75
17596.09 84
17597.34 68
17598.60 81
17599.85 72
17601.10 72
17602.36 93
17603.61 62
17604.87 58
17606.12 75
17607.37 87
17608.63 53
17609.88 67
17611.14 59
17612.39 71
17613.65 61
17614.90 97
17616.16 75
17617.41 69
17618.66 71
17619.92 65
17621.17 66
17622.43 81
17623.68 76
17624.94 74
17626.19 60
17627.45 73
17628.70 77
17629.96 66
17631.21 65
17632.47 58
17633.72 61
17634.98 73
17636.23 85
17637.49 79
17638.74 70
17640.00 79
17641.26 76
17642.51 82
17643.77 72
17645.02 58
17646.28 69
17647.53 62
17648.79 64
17650.04 74
17651.30 77
17652.56 98
17653.81 64
17655.07 76
17656.32 76
17657.58 70
17658.84 70
17660.09 76
17661.35 71
17662.60 60
17663.86 56
17665.12 71
17666.37 81
17667.63 66
17668.89 74
17670.14 78
17671.40 87
17672.66 76
17673.91 63
17675.17 56
17676.43 67
17677.68 66
17678.94 76
17680.20 70
17681.45 60
17682.71 64
17683.97 82
17685.22 62
17686.48 61
17687.74 69
17688.99 77
17690.25 78
17691.51 79
17692.77 72
17694.02 74
17695.28 78
17696.54 76
17697.80 74
17699.05 66
17700.31 82
17701.57 79
17702.83 56
17704.08 57
17705.34 72
17706.60 83
17707.86 74
17709.11 85
17710.37 66
17711.63 84
17712.89 84
17714.15 73
17715.40 78
17716.66 61
17717.92 111
17719.18 81
17720.44 78
17721.70 74
17722.95 60
17724.21 72
17725.47 80
17726.73 59
17727.99 61
17729.25 61
17730.51 93
17731.76 86
17733.02 57
17734.28 71
17735.54 91
17736.80 73
17738.06 63
17739.32 74
17740.58 77
17741.83 75
17743.09 64
17744.35 60
17745.61 72
17746.87 74
17748.13 89
17749.39 67
17750.65 67
17751.91 62
17753.17 90
17754.43 78
17755.69 72
17756.95 60
17758.21 85
17759.47 68
17760.73 81
17761.98 49
17763.24 70
17764.50 72
17765.76 73
17767.02 69
17768.28 56
17769.54 67
17770.80 85
17772.06 75
17773.32 78
17774.58 69
17775.84 57
17777.11 54
17778.37 74
17779.63 66
17780.89 49
17782.15 61
17783.41 77
17784.67 80
17785.93 81
17787.19 55
17788.45 65
17789.71 75
17790.97 70
17792.23 83
17793.49 69
17794.75 83
17796.01 93
17797.28 66
17798.54 65
17799.80 61
17801.06 80
17802.32 66
17803.58 51
17804.84 49
17806.10 70
17807.37 63
17808.63 58
17809.89 62
17811.15 53
17812.41 83
17813.67 83
17814.93 80
17816.20 66
17817.46 59
17818.72 66
17819.98 70
17821.24 78
17822.50 62
17823.77 60
17825.03 71
17826.29 82
17827.55 78
17828.81 51
17830.08 55
17831.34 87
17832.60 51
17833.86 68
17835.13 58
17836.39 78
17837.65 65
17838.91 65
17840.18 71
17841.44 57
17842.70 62
17843.96 54
17845.23 62
17846.49 67
17847.75 63
17849.01 47
17850.28 63
17851.54 75
17852.80 60
17854.07 81
17855.33 86
17856.59 88
17857.86 63
17859.12 55
17860.38 72
17861.65 58
17862.91 79
17864.17 61
17865.44 85
17866.70 99
17867.96 73
17869.23 45
17870.49 46
17871.75 62
17873.02 73
17874.28 54
17875.54 59
17876.81 77
17878.07 85
17879.34 77
17880.60 78
17881.86 65
17883.13 60
17884.39 70
17885.66 55
17886.92 62
17888.18 56
17889.45 61
17890.71 59
17891.98 44
17893.24 62
17894.51 77
17895.77 59
17897.04 81
17898.30 66
17899.56 56
17900.83 60
17902.09 51
17903.36 62
17904.62 60
17905.89 55
17907.15 68
17908.42 64
17909.68 66
17910.95 55
17912.21 69
17913.48 86
17914.74 106
17916.01 60
17917.27 73
17918.54 74
17919.80 63
17921.07 55
17922.34 67
17923.60 62
17924.87 61
17926.13 60
17927.40 83
17928.66 74
17929.93 64
17931.19 59
17932.46 60
17933.73 69
17934.99 84
17936.26 70
17937.52 61
17938.79 63
17940.06 83
17941.32 75
17942.59 69
17943.85 76
17945.12 85
17946.39 54
17947.65 65
17948.92 54
17950.19 67
17951.45 81
17952.72 45
17953.99 62
17955.25 65
17956.52 64
17957.79 58
17959.05 93
17960.32 72
17961.59 52
17962.85 62
17964.12 77
17965.39 50
17966.65 84
17967.92 45
17969.19 65
17970.45 78
17971.72 58
17972.99 61
17974.26 74
17975.52 73
17976.79 54
17978.06 71
17979.33 48
17980.59 57
17981.86 58
17983.13 53
17984.40 44
17985.66 63
17986.93 76
17988.20 70
17989.47 70
17990.73 65
17992.00 66
17993.27 72
17994.54 52
17995.81 64
17997.07 91
17998.34 74
17999.61 76
18000.88 70
18002.15 83
18003.42 68
18004.68 71
18005.95 60
18007.22 55
18008.49 40
18009.76 62
18011.03 55
18012.30 69
18013.56 66
18014.83 64
18016.10 63
18017.37 53
18018.64 68
18019.91 73
18021.18 59
18022.45 60
18023.71 49
18024.98 53
18026.25 58
18027.52 78
18028.79 64
18030.06 73
18031.33 62
18032.60 68
18033.87 50
18035.14 74
18036.41 64
18037.68 75
18038.95 68
18040.22 58
18041.49 51
18042.76 55
18044.02 68
18045.29 62
18046.56 62
18047.83 59
18049.10 50
18050.37 63
18051.64 83
18052.91 56
18054.18 55
18055.45 71
18056.72 88
18057.99 67
18059.27 56
18060.54 49
18061.81 50
18063.08 68
18064.35 66
18065.62 69
18066.89 68
18068.16 51
18069.43 68
18070.70 67
18071.97 50
18073.24 69
18074.51 68
18075.78 86
18077.05 64
18078.32 75
18079.60 58
18080.87 64
18082.14 81
18083.41 80
18084.68 72
18085.95 66
18087.22 73
18088.49 63
18089.77 62
18091.04 75
18092.31 63
18093.58 72
18094.85 76
18096.12 65
18097.39 65
18098.67 65
18099.94 59
18101.21 79
18102.48 75
18103.75 63
18105.02 79
18106.30 63
18107.57 67
18108.84 78
18110.11 87
18111.38 64
18112.66 63
18113.93 67
18115.20 59
18116.47 71
18117.75 56
18119.02 56
18120.29 74
18121.56 63
18122.84 61
18124.11 79
18125.38 85
18126.65 80
18127.93 66
18129.20 60
18130.47 58
18131.74 68
18133.02 46
18134.29 93
18135.56 65
18136.84 60
18138.11 76
18139.38 74
18140.66 67
18141.93 63
18143.20 64
18144.48 64
18145.75 66
18147.02 70
18148.30 82
18149.57 74
18150.84 51
18152.12 58
18153.39 58
18154.66 73
18155.94 47
18157.21 63
18158.48 66
18159.76 53
18161.03 48
18162.31 70
18163.58 58
18164.85 68
18166.13 65
18167.40 59
18168.68 54
18169.95 63
18171.22 77
18172.50 54
18173.77 74
18175.05 67
18176.32 75
18177.60 68
18178.87 55
18180.15 61
18181.42 68
18182.69 58
18183.97 66
18185.24 61
18186.52 72
18187.79 74
18189.07 76
18190.34 63
18191.62 70
18192.89 71
18194.17 71
18195.44 76
18196.72 68
18197.99 79
18199.27 59
18200.54 65
18201.82 72
18203.09 61
18204.37 69
18205.65 89
18206.92 56
18208.20 71
18209.47 78
18210.75 61
18212.02 69
18213.30 55
18214.57 62
18215.85 55
18217.13 51
18218.40 44
18219.68 62
18220.95 77
18222.23 74
18223.51 59
18224.78 67
18226.06 49
18227.33 63
18228.61 67
18229.89 54
18231.16 45
18232.44 65
18233.72 84
18234.99 69
18236.27 52
18237.55 67
18238.82 63
18240.10 65
18241.38 68
18242.65 55
18243.93 79
18245.21 78
18246.48 79
18247.76 72
18249.04 58
18250.31 65
18251.59 59
18252.87 57
18254.15 67
18255.42 63
18256.70 73
18257.98 75
18259.25 63
18260.53 57
18261.81 81
18263.09 75
18264.36 73
18265.64 66
18266.92 52
18268.20 50
18269.47 61
18270.75 71
18272.03 69
18273.31 77
18274.59 69
18275.86 62
18277.14 61
18278.42 50
18279.70 64
18280.98 59
18282.25 76
18283.53 59
18284.81 62
18286.09 55
18287.37 69
18288.64 65
18289.92 67
18291.20 60
18292.48 48
18293.76 70
18295.04 64
18296.32 66
18297.59 63
18298.87 69
18300.15 65
18301.43 65
18302.71 63
18303.99 58
18305.27 71
18306.55 69
18307.83 60
18309.10 84
18310.38 62
18311.66 64
18312.94 62
18314.22 57
18315.50 77
18316.78 72
18318.06 80
18319.34 66
18320.62 54
18321.90 61
18323.18 86
18324.46 71
18325.74 62
18327.02 46
18328.30 62
18329.58 81
18330.86 62
18332.14 54
18333.41 60
18334.69 60
18335.97 48
18337.25 79
18338.54 75
18339.82 82
18341.10 74
18342.38 79
18343.66 62
18344.94 58
18346.22 72
18347.50 63
18348.78 61
18350.06 79
18351.34 53
18352.62 71
18353.90 66
18355.18 64
18356.46 66
18357.74 54
18359.02 85
18360.30 81
18361.58 58
18362.87 66
18364.15 54
18365.43 52
18366.71 69
18367.99 72
18369.27 59
18370.55 52
18371.83 63
18373.11 62
18374.40 63
18375.68 79
18376.96 65
18378.24 74
18379.52 63
18380.80 57
18382.08 44
18383.37 66
18384.65 69
18385.93 67
18387.21 62
18388.49 47
18389.78 60
18391.06 72
18392.34 79
18393.62 61
18394.90 70
18396.19 73
18397.47 83
18398.75 61
18400.03 69
18401.31 64
18402.60 65
18403.88 61
18405.16 87
18406.44 70
18407.73 48
18409.01 71
18410.29 65
18411.57 54
18412.86 53
18414.14 67
18415.42 62
18416.71 72
18417.99 60
18419.27 67
18420.55 69
18421.84 85
18423.12 61
18424.40 70
18425.69 64
18426.97 70
18428.25 53
18429.54 50
18430.82 52
18432.10 62
18433.39 61
18434.67 46
18435.95 64
18437.24 70
18438.52 53
18439.80 73
18441.09 51
18442.37 66
18443.66 60
18444.94 68
18446.22 49
18447.51 70
18448.79 56
18450.08 50
18451.36 56
18452.64 58
18453.93 63
18455.21 47
18456.50 45
18457.78 62
18459.06 59
18460.35 61
18461.63 49
18462.92 43
18464.20 54
18465.49 74
18466.77 61
18468.06 71
18469.34 74
18470.63 51
18471.91 54
18473.19 61
18474.48 55
18475.76 50
18477.05 50
18478.33 51
18479.62 53
18480.90 46
18482.19 62
18483.47 65
18484.76 52
18486.05 53
18487.33 63
18488.62 56
18489.90 53
18491.19 67
18492.47 57
18493.76 68
18495.04 58
18496.33 59
18497.61 64
18498.90 57
18500.19 69
18501.47 51
18502.76 55
18504.04 64
18505.33 68
18506.62 68
18507.90 78
18509.19 65
18510.47 66
18511.76 59
18513.05 68
18514.33 62
18515.62 67
18516.90 66
18518.19 44
18519.48 40
18520.76 60
18522.05 64
18523.34 72
18524.62 63
18525.91 76
18527.20 54
18528.48 58
18529.77 54
18531.06 56
18532.34 50
18533.63 66
18534.92 41
18536.21 73
18537.49 73
18538.78 63
18540.07 76
18541.35 77
18542.64 61
18543.93 53
18545.22 56
18546.50 55
18547.79 71
18549.08 89
18550.37 72
18551.65 52
18552.94 62
18554.23 71
18555.52 61
18556.80 51
18558.09 57
18559.38 63
18560.67 80
18561.95 83
18563.24 60
18564.53 52
18565.82 63
18567.11 58
18568.39 73
18569.68 63
18570.97 52
18572.26 71
18573.55 69
18574.84 58
18576.12 73
18577.41 76
18578.70 80
18579.99 58
18581.28 54
18582.57 64
18583.86 54
18585.14 63
18586.43 63
18587.72 53
18589.01 66
18590.30 53
18591.59 53
18592.88 66
18594.17 73
18595.46 45
18596.74 57
18598.03 56
18599.32 54
18600.61 66
18601.90 72
18603.19 68
18604.48 77
18605.77 76
18607.06 89
18608.35 73
18609.64 72
18610.93 62
18612.22 78
18613.51 66
18614.80 60
18616.09 38
18617.38 57
18618.67 69
18619.96 63
18621.25 76
18622.54 61
18623.83 66
18625.12 61
18626.41 76
18627.70 81
18628.99 83
18630.28 66
18631.57 70
18632.86 52
18634.15 73
18635.44 81
18636.73 73
18638.02 90
18639.31 76
18640.60 66
18641.89 68
18643.18 61
18644.47 80
18645.76 65
18647.06 53
18648.35 53
18649.64 61
18650.93 68
18652.22 67
18653.51 57
18654.80 68
18656.09 64
18657.38 56
18658.68 79
18659.97 59
18661.26 65
18662.55 80
18663.84 61
18665.13 58
18666.42 54
18667.72 55
18669.01 62
18670.30 71
18671.59 55
18672.88 60
18674.17 71
18675.47 71
18676.76 59
18678.05 61
18679.34 49
18680.63 43
18681.93 67
18683.22 69
18684.51 68
18685.80 55
18687.09 53
18688.39 58
18689.68 55
18690.97 45
18692.26 53
18693.56 56
18694.85 64
18696.14 65
18697.43 65
18698.73 60
18700.02 56
18701.31 43
18702.60 67
18703.90 57
18705.19 66
18706.48 74
18707.78 57
18709.07 69
18710.36 53
18711.66 54
18712.95 52
18714.24 59
18715.54 55
18716.83 83
18718.12 66
18719.42 49
18720.71 58
18722.00 67
18723.30 58
18724.59 59
18725.88 55
18727.18 57
18728.47 63
18729.76 61
18731.06 69
18732.35 57
18733.65 67
18734.94 63
18736.23 63
18737.53 64
18738.82 69
18740.12 56
18741.41 70
18742.70 76
18744.00 55
18745.29 71
18746.59 65
18747.88 71
18749.18 52
18750.47 67
18751.76 66
18753.06 62
18754.35 67
18755.65 67
18756.94 64
18758.24 56
18759.53 56
18760.83 54
18762.12 85
18763.42 77
18764.71 59
18766.01 39
18767.30 66
18768.60 64
18769.89 64
18771.19 70
18772.48 59
18773.78 68
18775.07 70
18776.37 56
18777.66 59
18778.96 55
18780.25 51
18781.55 79
18782.85 70
18784.14 62
18785.44 41
18786.73 70
18788.03 56
18789.32 58
18790.62 54
18791.92 62
18793.21 56
18794.51 57
18795.80 63
18797.10 61
18798.40 57
18799.69 50
18800.99 50
18802.28 62
18803.58 79
18804.88 60
18806.17 60
18807.47 42
18808.77 66
18810.06 61
18811.36 66
18812.66 72
18813.95 59
18815.25 63
18816.55 53
18817.84 53
18819.14 65
18820.44 68
18821.73 55
18823.03 54
18824.33 61
18825.62 83
18826.92 43
18828.22 49
18829.52 48
18830.81 57
18832.11 51
18833.41 63
18834.71 55
18836.00 60
18837.30 55
18838.60 61
18839.90 56
18841.19 52
18842.49 69
18843.79 51
18845.09 63
18846.38 42
18847.68 51
18848.98 52
18850.28 74
18851.58 68
18852.87 67
18854.17 50
18855.47 61
18856.77 83
18858.07 61
18859.36 63
18860.66 47
18861.96 56
18863.26 45
18864.56 68
18865.86 50
18867.15 53
18868.45 49
18869.75 49
18871.05 54
18872.35 67
18873.65 55
18874.95 74
18876.24 64
18877.54 47
18878.84 45
18880.14 62
18881.44 66
18882.74 36
18884.04 60
18885.34 62
18886.64 74
18887.94 63
18889.24 74
18890.53 69
18891.83 54
18893.13 50
18894.43 56
18895.73 64
18897.03 64
18898.33 54
18899.63 43
18900.93 55
18902.23 43
18903.53 53
18904.83 48
18906.13 49
18907.43 55
18908.73 67
18910.03 71
18911.33 70
18912.63 62
18913.93 55
18915.23 67
18916.53 52
18917.83 67
18919.13 55
18920.43 56
18921.73 46
18923.03 65
18924.33 48
18925.63 51
18926.93 50
18928.23 69
18929.53 49
18930.84 50
18932.14 60
18933.44 57
18934.74 50
18936.04 54
18937.34 49
18938.64 50
18939.94 58
18941.24 64
18942.54 68
18943.84 44
18945.15 60
18946.45 58
18947.75 64
18949.05 57
18950.35 56
18951.65 41
18952.95 49
18954.26 72
18955.56 66
18956.86 47
18958.16 67
18959.46 75
18960.76 60
18962.07 92
18963.37 65
18964.67 70
18965.97 67
18967.27 73
18968.57 59
18969.88 55
18971.18 57
18972.48 63
18973.78 51
18975.09 64
18976.39 59
18977.69 47
18978.99 66
18980.29 59
18981.60 55
18982.90 56
18984.20 52
18985.50 47
18986.81 58
18988.11 51
18989.41 48
18990.72 56
18992.02 43
18993.32 54
18994.62 53
18995.93 48
18997.23 81
18998.53 63
18999.84 67
19001.14 44
19002.44 62
19003.75 47
19005.05 46
19006.35 46
19007.66 46
19008.96 44
19010.26 60
19011.57 45
19012.87 48
19014.17 49
19015.48 50
19016.78 60
19018.08 55
19019.39 59
19020.69 62
19021.99 47
19023.30 57
19024.60 60
19025.91 59
19027.21 48
19028.51 61
19029.82 56
19031.12 66
19032.43 45
19033.73 46
19035.04 52
19036.34 78
19037.64 45
19038.95 62
19040.25 48
19041.56 65
19042.86 58
19044.17 49
19045.47 64
19046.78 58
19048.08 67
19049.39 65
19050.69 50
19052.00 60
19053.30 52
19054.61 60
19055.91 56
19057.22 43
19058.52 48
19059.83 55
19061.13 56
19062.44 50
19063.74 46
19065.05 54
19066.35 54
19067.66 51
19068.96 40
19070.27 44
19071.57 51
19072.88 54
19074.18 49
19075.49 47
19076.80 65
19078.10 67
19079.41 56
19080.71 49
19082.02 47
19083.33 42
19084.63 56
19085.94 53
19087.24 45
19088.55 48
19089.86 45
19091.16 47
19092.47 51
19093.77 64
19095.08 49
19096.39 46
19097.69 47
19099.00 50
19100.31 45
19101.61 38
19102.92 55
19104.23 46
19105.53 44
19106.84 42
19108.15 57
19109.45 56
19110.76 54
19112.07 67
19113.37 38
19114.68 52
19115.99 61
19117.30 49
19118.60 44
19119.91 52
19121.22 47
19122.52 56
19123.83 53
19125.14 67
19126.45 57
19127.75 60
19129.06 62
19130.37 43
19131.68 46
19132.98 49
19134.29 57
19135.60 59
19136.91 65
19138.22 43
19139.52 51
19140.83 45
19142.14 48
19143.45 51
19144.76 35
19146.06 56
19147.37 51
19148.68 51
19149.99 50
19151.30 37
19152.60 48
19153.91 50
19155.22 58
19156.53 71
19157.84 51
19159.15 58
19160.46 51
19161.76 58
19163.07 56
19164.38 62
19165.69 51
19167.00 58
19168.31 56
19169.62 45
19170.93 53
19172.23 61
19173.54 71
19174.85 66
19176.16 52
19177.47 54
19178.78 61
19180.09 39
19181.40 43
19182.71 56
19184.02 62
19185.33 62
19186.64 84
19187.95 69
19189.26 45
19190.57 46
19191.87 61
19193.18 54
19194.49 56
19195.80 57
19197.11 52
19198.42 47
19199.73 60
19201.04 64
19202.35 49
19203.66 48
19204.97 58
19206.28 56
19207.59 52
19208.90 71
19210.21 50
19211.53 70
19212.84 61
19214.15 49
19215.46 51
19216.77 40
19218.08 58
19219.39 41
19220.70 41
19222.01 57
19223.32 62
19224.63 55
19225.94 66
19227.25 44
19228.56 55
19229.87 55
19231.19 52
19232.50 42
19233.81 48
19235.12 65
19236.43 71
19237.74 52
19239.05 51
19240.36 55
19241.68 52
19242.99 52
19244.30 63
19245.61 40
19246.92 47
19248.23 59
19249.54 68
19250.86 77
19252.17 55
19253.48 47
19254.79 54
19256.10 47
19257.42 49
19258.73 50
19260.04 48
19261.35 49
19262.66 53
19263.98 53
19265.29 53
19266.60 44
19267.91 59
19269.22 49
19270.54 48
19271.85 67
19273.16 60
19274.47 48
19275.79 52
19277.10 59
19278.41 56
19279.72 49
19281.04 62
19282.35 50
19283.66 50
19284.98 34
19286.29 55
19287.60 67
19288.91 66
19290.23 50
19291.54 56
19292.85 76
19294.17 59
19295.48 57
19296.79 67
19298.11 64
19299.42 72
19300.73 62
19302.05 49
19303.36 52
19304.67 46
19305.99 66
19307.30 65
19308.61 77
19309.93 51
19311.24 51
19312.56 66
19313.87 74
19315.18 69
19316.50 44
19317.81 46
19319.13 63
19320.44 56
19321.75 60
19323.07 59
19324.38 66
19325.70 60
19327.01 68
19328.32 61
19329.64 58
19330.95 58
19332.27 86
19333.58 66
19334.90 62
19336.21 62
19337.53 74
19338.84 55
19340.16 64
19341.47 64
19342.79 59
19344.10 63
19345.42 52
19346.73 41
19348.05 61
19349.36 65
19350.68 75
19351.99 76
19353.31 46
19354.62 64
19355.94 44
19357.25 56
19358.57 66
19359.88 67
19361.20 55
19362.51 42
19363.83 52
19365.14 73
19366.46 51
19367.78 50
19369.09 56
19370.41 60
19371.72 55
19373.04 44
19374.35 59
19375.67 60
19376.99 58
19378.30 64
19379.62 46
19380.93 56
19382.25 59
19383.57 44
19384.88 38
19386.20 57
19387.52 53
19388.83 55
19390.15 48
19391.47 51
19392.78 60
19394.10 64
19395.42 58
19396.73 42
19398.05 50
19399.37 64
19400.68 76
19402.00 46
19403.32 55
19404.63 55
19405.95 57
19407.27 59
19408.58 53
19409.90 40
19411.22 56
19412.54 46
19413.85 51
19415.17 49
19416.49 51
19417.80 60
19419.12 68
19420.44 67
19421.76 57
19423.07 54
19424.39 57
19425.71 48
19427.03 45
19428.35 41
19429.66 43
19430.98 49
19432.30 53
19433.62 52
19434.93 33
19436.25 64
19437.57 48
19438.89 58
19440.21 40
19441.53 63
19442.84 55
19444.16 40
19445.48 56
19446.80 55
19448.12 40
19449.44 61
19450.75 61
19452.07 48
19453.39 52
19454.71 40
19456.03 47
19457.35 48
19458.67 45
19459.98 53
19461.30 53
19462.62 61
19463.94 51
19465.26 64
19466.58 63
19467.90 47
19469.22 62
19470.54 59
19471.86 54
19473.18 45
19474.49 40
19475.81 51
19477.13 61
19478.45 45
19479.77 37
19481.09 66
19482.41 45
19483.73 57
19485.05 51
19486.37 38
19487.69 48
19489.01 74
19490.33 62
19491.65 51
19492.97 56
19494.29 63
19495.61 66
19496.93 68
19498.25 48
19499.57 59
19500.89 70
19502.21 47
19503.53 43
19504.85 51
19506.17 76
19507.49 69
19508.81 64
19510.13 52
19511.45 71
19512.77 83
19514.09 71
19515.42 63
19516.74 52
19518.06 52
19519.38 55
19520.70 47
19522.02 45
19523.34 55
19524.66 38
19525.98 72
19527.30 50
19528.62 43
19529.95 47
19531.27 47
19532.59 53
19533.91 58
19535.23 44
19536.55 51
19537.87 54
19539.20 46
19540.52 58
19541.84 52
19543.16 47
19544.48 55
19545.80 41
19547.13 56
19548.45 65
19549.77 61
19551.09 47
19552.41 44
19553.74 54
19555.06 56
19556.38 47
19557.70 44
19559.02 56
19560.35 62
19561.67 51
19562.99 39
19564.31 35
19565.64 48
19566.96 53
19568.28 49
19569.60 31
19570.93 40
19572.25 58
19573.57 52
19574.89 45
19576.22 49
19577.54 42
19578.86 56
19580.18 48
19581.51 45
19582.83 51
19584.15 47
19585.48 60
19586.80 41
19588.12 54
19589.45 66
19590.77 56
19592.09 54
19593.42 47
19594.74 35
19596.06 37
19597.39 32
19598.71 47
19600.03 46
19601.36 50
19602.68 64
19604.00 61
19605.33 55
19606.65 45
19607.98 65
19609.30 51
19610.62 59
19611.95 70
19613.27 41
19614.60 45
19615.92 43
19617.24 51
19618.57 48
19619.89 64
19621.22 64
19622.54 72
19623.87 51
19625.19 52
19626.51 52
19627.84 52
19629.16 55
19630.49 46
19631.81 47
19633.14 58
19634.46 51
19635.79 48
19637.11 57
19638.44 56
19639.76 47
19641.09 46
19642.41 47
19643.74 44
19645.06 43
19646.39 48
19647.71 42
19649.04 43
19650.36 53
19651.69 42
19653.01 53
19654.34 49
19655.66 50
19656.99 41
19658.32 54
19659.64 45
19660.97 45
19662.29 33
19663.62 46
19664.94 61
19666.27 72
19667.60 62
19668.92 50
19670.25 52
19671.57 35
19672.90 59
19674.23 45
19675.55 41
19676.88 45
19678.20 42
19679.53 55
19680.86 40
19682.18 50
19683.51 38
19684.84 46
19686.16 41
19687.49 46
19688.82 44
19690.14 44
19691.47 25
19692.80 78
19694.12 38
19695.45 65
19696.78 39
19698.10 48
19699.43 40
19700.76 51
19702.08 35
19703.41 43
19704.74 30
19706.07 42
19707.39 63
19708.72 48
19710.05 45
19711.37 45
19712.70 36
19714.03 50
19715.36 52
19716.68 39
19718.01 52
19719.34 37
19720.67 66
19721.99 62
19723.32 53
19724.65 42
19725.98 41
19727.31 58
19728.63 53
19729.96 44
19731.29 37
19732.62 60
19733.95 43
19735.27 55
19736.60 32
19737.93 47
19739.26 45
19740.59 50
19741.92 51
19743.24 63
19744.57 42
19745.90 48
19747.23 51
19748.56 43
19749.89 50
19751.22 40
19752.54 61
19753.87 48
19755.20 53
19756.53 50
19757.86 52
19759.19 39
19760.52 38
19761.85 53
19763.18 46
19764.50 31
19765.83 35
19767.16 51
19768.49 41
19769.82 45
19771.15 40
19772.48 58
19773.81 42
19775.14 37
19776.47 37
19777.80 49
19779.13 42
19780.46 45
19781.79 52
19783.12 31
19784.45 45
19785.78 46
19787.11 57
19788.44 63
19789.77 57
19791.10 50
19792.43 41
19793.76 42
19795.09 55
19796.42 52
19797.75 50
19799.08 38
19800.41 50
19801.74 58
19803.07 67
19804.40 53
19805.73 43
19807.06 49
19808.39 47
19809.72 30
19811.05 28
19812.38 55
19813.71 64
19815.05 32
19816.38 39
19817.71 43
19819.04 39
19820.37 52
19821.70 52
19823.03 37
19824.36 53
19825.69 48
19827.03 53
19828.36 47
19829.69 37
19831.02 35
19832.35 33
19833.68 46
19835.01 51
19836.35 48
19837.68 60
19839.01 61
19840.34 45
19841.67 49
19843.00 55
19844.34 52
19845.67 35
19847.00 45
19848.33 47
19849.66 53
19851.00 45
19852.33 41
19853.66 43
19854.99 41
19856.32 40
19857.66 60
19858.99 61
19860.32 45
19861.65 49
19862.99 67
19864.32 52
19865.65 47
19866.98 46
19868.32 40
19869.65 44
19870.98 68
19872.31 62
19873.65 35
19874.98 39
19876.31 40
19877.65 34
19878.98 52
19880.31 51
19881.65 38
19882.98 41
19884.31 33
19885.64 61
19886.98 39
19888.31 51
19889.64 46
19890.98 42
19892.31 43
19893.64 45
19894.98 47
19896.31 54
19897.65 57
19898.98 49
19900.31 46
19901.65 47
19902.98 49
19904.31 60
19905.65 45
19906.98 52
19908.32 61
19909.65 50
19910.98 42
19912.32 44
19913.65 47
19914.99 52
19916.32 47
19917.66 55
19918.99 36
19920.32 42
19921.66 22
19922.99 36
19924.33 35
19925.66 52
19927.00 42
19928.33 43
19929.67 55
19931.00 42
19932.34 51
19933.67 53
19935.01 44
19936.34 40
19937.68 48
19939.01 42
19940.35 49
19941.68 49
19943.02 31
19944.35 38
19945.69 45
19947.02 41
19948.36 58
19949.69 47
19951.03 50
19952.36 58
19953.70 44
19955.03 42
19956.37 38
19957.71 35
19959.04 44
19960.38 36
19961.71 39
19963.05 54
19964.38 31
19965.72 57
19967.06 35
19968.39 41
19969.73 59
19971.06 48
19972.40 41
19973.74 49
19975.07 56
19976.41 43
19977.75 40
19979.08 48
19980.42 29
19981.75 47
19983.09 39
19984.43 53
19985.76 39
19987.10 46
19988.44 72
19989.77 64
19991.11 64
19992.45 53
19993.78 57
19995.12 51
19996.46 63
19997.80 37
19999.13 42
20000.47 68
20001.81 52
20003.14 47
20004.48 40
20005.82 43
20007.16 59
20008.49 62
20009.83 41
20011.17 58
20012.51 36
20013.84 56
20015.18 44
20016.52 49
20017.86 61
20019.19 56
20020.53 42
20021.87 42
20023.21 55
20024.55 49
20025.88 59
20027.22 62
20028.56 63
20029.90 57
20031.24 43
20032.57 55
20033.91 45
20035.25 47
20036.59 50
20037.93 54
20039.26 73
20040.60 42
20041.94 33
20043.28 51
20044.62 72
20045.96 56
20047.30 41
20048.63 48
20049.97 47
20051.31 55
20052.65 52
20053.99 53
20055.33 45
20056.67 47
20058.01 55
20059.35 67
20060.69 40
20062.02 47
20063.36 43
20064.70 44
20066.04 52
20067.38 35
20068.72 47
20070.06 50
20071.40 45
20072.74 53
20074.08 59
20075.42 34
20076.76 54
20078.10 51
20079.44 62
20080.78 50
20082.12 47
20083.46 41
20084.80 56
20086.14 54
20087.48 62
20088.82 41
20090.16 31
20091.50 49
20092.84 45
20094.18 44
20095.52 42
20096.86 64
20098.20 39
20099.54 64
20100.88 48
20102.22 54
20103.56 52
20104.90 67
20106.24 52
20107.58 47
20108.92 48
20110.26 58
20111.60 58
20112.95 48
20114.29 41
20115.63 26
20116.97 62
20118.31 54
20119.65 49
20120.99 47
20122.33 37
20123.67 56
20125.02 47
20126.36 47
20127.70 37
20129.04 39
20130.38 51
20131.72 34
20133.06 59
20134.41 44
20135.75 34
