# Supplementary material for: MALDI-TOF MS typing enables the classification of brewing yeasts of the genus Saccharomyces to major beer styles
Source: PLoS One. 2017 Aug 9;12(8):e0181694. doi: 10.1371/journal.pone.0181694 (PMC5549903; doi:10.1371/journal.pone.0181694)
Supplement: S12 File — The directory includes 90 raw files and was zipped to “.zip”; the folder has three strains with 30 spectra per strain; S1 Text explains the raw files with an example and Table 1 represents the yeast strains used within the experiment. (ZIP) [file pone.0181694.s015.zip › 34-36/30624-PI105-Dias-Dias-Dias-YPG-18h-E-E_2015-08-18__0_B8_1.dat]

1999.93 3074
2000.35 3020
2000.77 3321
2001.19 3236
2001.61 2958
2002.03 3164
2002.46 3507
2002.88 3696
2003.30 3693
2003.72 3409
2004.14 3381
2004.57 3263
2004.99 3026
2005.41 2997
2005.83 2952
2006.25 2970
2006.68 2962
2007.10 2842
2007.52 2932
2007.94 2684
2008.37 2685
2008.79 2841
2009.21 2856
2009.63 2985
2010.06 2886
2010.48 3087
2010.90 2952
2011.32 3164
2011.75 3014
2012.17 2797
2012.59 3057
2013.02 3014
2013.44 2839
2013.86 2765
2014.29 2690
2014.71 2766
2015.13 2728
2015.55 2805
2015.98 2681
2016.40 2644
2016.82 2669
2017.25 2610
2017.67 2868
2018.10 2750
2018.52 2914
2018.94 2931
2019.37 2868
2019.79 2978
2020.21 2976
2020.64 2984
2021.06 2792
2021.48 2889
2021.91 3030
2022.33 3032
2022.76 3015
2023.18 2939
2023.60 3108
2024.03 3259
2024.45 3087
2024.88 2953
2025.30 2760
2025.73 2761
2026.15 2741
2026.57 2963
2027.00 2728
2027.42 2502
2027.85 2371
2028.27 2397
2028.70 2558
2029.12 2569
2029.55 2647
2029.97 2523
2030.40 2312
2030.82 2427
2031.24 2695
2031.67 2591
2032.09 2332
2032.52 2415
2032.94 2602
2033.37 2572
2033.79 2558
2034.22 2648
2034.65 2837
2035.07 2814
2035.50 2687
2035.92 2649
2036.35 2821
2036.77 2705
2037.20 2736
2037.62 3029
2038.05 2982
2038.47 2810
2038.90 2933
2039.33 2854
2039.75 2920
2040.18 3024
2040.60 2696
2041.03 3019
2041.45 2985
2041.88 3000
2042.31 3111
2042.73 2992
2043.16 2914
2043.58 3097
2044.01 3090
2044.44 3133
2044.86 3044
2045.29 3047
2045.72 3098
2046.14 2944
2046.57 2895
2047.00 2770
2047.42 2874
2047.85 2855
2048.28 2885
2048.70 2655
2049.13 2515
2049.56 2494
2049.98 2489
2050.41 2480
2050.84 2622
2051.26 2628
2051.69 2860
2052.12 2938
2052.54 2847
2052.97 2999
2053.40 2761
2053.83 2670
2054.25 2791
2054.68 2861
2055.11 2846
2055.53 2883
2055.96 2853
2056.39 2868
2056.82 3051
2057.24 2974
2057.67 2887
2058.10 2719
2058.53 2808
2058.96 2666
2059.38 2686
2059.81 2656
2060.24 2740
2060.67 2740
2061.10 2756
2061.52 2787
2061.95 2715
2062.38 2737
2062.81 2802
2063.24 2860
2063.66 2814
2064.09 2608
2064.52 2898
2064.95 2901
2065.38 2930
2065.81 3021
2066.23 3149
2066.66 3356
2067.09 3579
2067.52 3583
2067.95 3701
2068.38 3881
2068.81 3681
2069.23 3418
2069.66 3293
2070.09 3182
2070.52 3051
2070.95 3056
2071.38 2984
2071.81 2827
2072.24 2874
2072.67 2793
2073.10 2807
2073.53 2730
2073.95 2713
2074.38 2690
2074.81 2531
2075.24 2599
2075.67 2505
2076.10 2486
2076.53 2783
2076.96 2794
2077.39 2652
2077.82 2703
2078.25 2809
2078.68 2842
2079.11 2668
2079.54 2935
2079.97 2873
2080.40 2891
2080.83 3033
2081.26 3150
2081.69 2964
2082.12 3098
2082.55 3000
2082.98 3146
2083.41 3028
2083.84 2994
2084.27 3059
2084.70 2894
2085.13 2846
2085.56 2924
2085.99 2865
2086.42 2788
2086.85 2853
2087.29 2943
2087.72 2750
2088.15 2680
2088.58 2460
2089.01 2680
2089.44 2859
2089.87 2709
2090.30 2775
2090.73 2738
2091.16 2671
2091.59 2837
2092.03 2860
2092.46 2834
2092.89 2837
2093.32 2835
2093.75 3051
2094.18 3253
2094.61 3111
2095.05 3339
2095.48 3339
2095.91 3098
2096.34 2924
2096.77 3256
2097.20 2980
2097.63 2919
2098.07 3059
2098.50 2829
2098.93 2964
2099.36 2796
2099.79 2776
2100.23 2746
2100.66 2682
2101.09 2564
2101.52 2705
2101.95 2730
2102.39 2809
2102.82 2724
2103.25 2642
2103.68 2651
2104.12 2560
2104.55 2561
2104.98 2679
2105.41 2739
2105.85 2526
2106.28 2619
2106.71 2931
2107.14 2726
2107.58 2563
2108.01 2605
2108.44 2675
2108.88 2739
2109.31 2810
2109.74 2751
2110.18 2951
2110.61 2960
2111.04 3057
2111.47 3071
2111.91 2774
2112.34 2934
2112.77 2889
2113.21 2727
2113.64 2611
2114.07 2713
2114.51 2913
2114.94 2600
2115.37 2517
2115.81 2655
2116.24 2736
2116.68 2802
2117.11 2768
2117.54 2707
2117.98 2584
2118.41 2722
2118.85 2504
2119.28 2437
2119.71 2517
2120.15 2593
2120.58 2540
2121.02 2411
2121.45 2513
2121.88 2371
2122.32 2530
2122.75 2630
2123.19 2680
2123.62 2768
2124.06 2809
2124.49 2683
2124.92 2581
2125.36 2634
2125.79 2855
2126.23 2712
2126.66 2760
2127.10 2619
2127.53 2416
2127.97 2803
2128.40 2576
2128.84 2387
2129.27 2452
2129.71 2206
2130.14 2361
2130.58 2688
2131.01 2703
2131.45 2763
2131.88 2861
2132.32 2727
2132.75 2766
2133.19 2723
2133.63 2766
2134.06 2874
2134.50 2869
2134.93 3030
2135.37 2944
2135.80 2738
2136.24 2840
2136.67 2859
2137.11 2774
2137.55 2784
2137.98 2815
2138.42 2725
2138.85 2684
2139.29 2773
2139.73 2884
2140.16 3052
2140.60 3196
2141.03 2912
2141.47 2869
2141.91 2697
2142.34 2680
2142.78 2831
2143.22 2750
2143.65 2745
2144.09 2858
2144.53 2954
2144.96 2727
2145.40 2445
2145.84 2364
2146.27 2591
2146.71 2496
2147.15 2467
2147.58 2408
2148.02 2510
2148.46 2552
2148.89 2670
2149.33 2701
2149.77 2637
2150.21 2766
2150.64 2805
2151.08 3095
2151.52 3201
2151.95 3468
2152.39 3467
2152.83 3437
2153.27 3558
2153.70 3499
2154.14 3515
2154.58 3459
2155.02 3380
2155.45 3373
2155.89 3229
2156.33 3072
2156.77 2979
2157.21 3049
2157.64 3085
2158.08 3074
2158.52 2729
2158.96 2542
2159.40 2588
2159.83 2685
2160.27 2798
2160.71 2897
2161.15 2658
2161.59 2540
2162.02 2590
2162.46 2472
2162.90 2303
2163.34 2500
2163.78 2675
2164.22 2675
2164.66 2738
2165.09 2770
2165.53 2837
2165.97 2624
2166.41 2882
2166.85 2940
2167.29 2946
2167.73 2860
2168.17 2788
2168.60 2820
2169.04 2830
2169.48 2825
2169.92 2876
2170.36 3114
2170.80 3041
2171.24 3063
2171.68 3085
2172.12 3035
2172.56 3152
2173.00 3268
2173.44 3259
2173.88 3267
2174.32 3444
2174.76 3060
2175.20 3249
2175.64 3634
2176.07 3595
2176.51 3477
2176.95 3415
2177.39 3389
2177.83 3410
2178.27 3523
2178.71 3569
2179.15 3367
2179.59 3624
2180.03 3385
2180.47 3324
2180.92 3330
2181.36 3119
2181.80 3248
2182.24 3399
2182.68 3192
2183.12 2980
2183.56 3082
2184.00 3061
2184.44 2809
2184.88 2711
2185.32 2774
2185.76 2738
2186.20 2609
2186.64 2835
2187.08 2918
2187.52 2731
2187.97 2887
2188.41 2946
2188.85 3039
2189.29 3022
2189.73 3090
2190.17 3190
2190.61 3110
2191.05 3194
2191.49 3325
2191.94 3236
2192.38 3344
2192.82 3355
2193.26 3336
2193.70 3402
2194.14 3240
2194.58 3482
2195.03 3401
2195.47 3191
2195.91 3253
2196.35 3274
2196.79 3519
2197.24 3567
2197.68 3330
2198.12 3436
2198.56 3315
2199.00 3386
2199.45 3328
2199.89 3090
2200.33 3080
2200.77 3330
2201.21 3075
2201.66 3065
2202.10 3279
2202.54 3206
2202.98 2983
2203.43 2952
2203.87 3008
2204.31 3022
2204.75 3090
2205.20 2972
2205.64 2749
2206.08 2829
2206.53 2989
2206.97 2785
2207.41 2690
2207.85 2985
2208.30 3151
2208.74 3122
2209.18 3213
2209.63 3245
2210.07 3250
2210.51 3397
2210.96 3291
2211.40 3349
2211.84 3494
2212.29 3374
2212.73 3250
2213.17 3179
2213.62 3230
2214.06 3268
2214.50 2969
2214.95 3088
2215.39 3116
2215.84 2971
2216.28 2860
2216.72 2999
2217.17 3040
2217.61 3145
2218.05 2995
2218.50 3034
2218.94 2716
2219.39 2854
2219.83 2903
2220.28 2890
2220.72 2879
2221.16 2698
2221.61 2617
2222.05 2776
2222.50 2890
2222.94 3089
2223.39 3274
2223.83 3226
2224.28 3447
2224.72 4019
2225.16 4068
2225.61 4401
2226.05 4555
2226.50 4729
2226.94 4956
2227.39 4912
2227.83 5068
2228.28 4831
2228.72 4888
2229.17 4874
2229.61 4327
2230.06 3999
2230.50 3930
2230.95 3975
2231.40 3607
2231.84 3378
2232.29 3533
2232.73 3677
2233.18 3417
2233.62 3417
2234.07 3313
2234.51 3508
2234.96 3549
2235.41 3448
2235.85 3496
2236.30 3574
2236.74 3712
2237.19 3481
2237.63 3485
2238.08 3260
2238.53 3568
2238.97 3578
2239.42 3451
2239.86 3391
2240.31 3297
2240.76 3546
2241.20 3672
2241.65 3510
2242.10 3333
2242.54 3423
2242.99 3475
2243.44 3395
2243.88 3357
2244.33 3202
2244.78 3012
2245.22 2887
2245.67 2881
2246.12 2857
2246.56 2830
2247.01 2671
2247.46 2888
2247.90 2889
2248.35 2911
2248.80 2884
2249.24 2800
2249.69 2785
2250.14 3009
2250.59 3011
2251.03 3030
2251.48 2884
2251.93 2957
2252.38 2911
2252.82 2820
2253.27 2823
2253.72 2947
2254.17 2890
2254.61 2774
2255.06 2913
2255.51 3092
2255.96 2771
2256.40 2760
2256.85 2969
2257.30 2859
2257.75 2797
2258.20 2733
2258.64 2628
2259.09 2717
2259.54 2624
2259.99 2851
2260.44 2754
2260.88 2569
2261.33 2872
2261.78 2983
2262.23 3094
2262.68 2836
2263.13 3275
2263.58 3584
2264.02 3774
2264.47 3789
2264.92 3752
2265.37 3910
2265.82 4135
2266.27 3758
2266.72 3687
2267.17 3541
2267.61 3728
2268.06 3597
2268.51 3575
2268.96 3668
2269.41 3787
2269.86 3430
2270.31 3339
2270.76 3836
2271.21 3594
2271.66 3521
2272.11 3645
2272.56 3596
2273.00 3646
2273.45 3616
2273.90 3846
2274.35 3873
2274.80 3433
2275.25 3379
2275.70 3344
2276.15 2934
2276.60 3079
2277.05 2988
2277.50 3060
2277.95 3134
2278.40 2871
2278.85 2680
2279.30 2534
2279.75 2745
2280.20 3111
2280.65 3110
2281.10 3023
2281.55 3173
2282.00 3365
2282.45 3507
2282.90 3690
2283.35 3881
2283.81 3842
2284.26 3943
2284.71 4021
2285.16 4025
2285.61 4013
2286.06 4143
2286.51 3977
2286.96 4197
2287.41 3863
2287.86 3801
2288.31 3349
2288.76 3362
2289.22 3458
2289.67 3519
2290.12 3760
2290.57 3931
2291.02 4235
2291.47 4343
2291.92 4552
2292.37 4827
2292.83 5163
2293.28 5533
2293.73 5552
2294.18 5352
2294.63 5734
2295.08 5209
2295.53 5591
2295.99 5753
2296.44 5153
2296.89 4639
2297.34 4623
2297.79 4419
2298.25 4228
2298.70 4092
2299.15 3948
2299.60 3815
2300.05 3361
2300.51 3481
2300.96 3506
2301.41 3281
2301.86 3304
2302.32 2908
2302.77 3077
2303.22 3110
2303.67 3125
2304.13 2987
2304.58 2888
2305.03 2833
2305.48 2882
2305.94 3002
2306.39 2926
2306.84 2983
2307.29 2738
2307.75 2992
2308.20 3044
2308.65 3109
2309.11 3139
2309.56 3081
2310.01 3287
2310.47 3443
2310.92 3501
2311.37 3613
2311.83 3818
2312.28 3860
2312.73 3738
2313.19 3872
2313.64 3787
2314.09 3833
2314.55 3594
2315.00 3654
2315.45 3459
2315.91 3464
2316.36 3329
2316.81 3168
2317.27 3063
2317.72 3121
2318.18 3107
2318.63 3378
2319.08 3415
2319.54 3312
2319.99 3606
2320.45 3451
2320.90 3425
2321.35 3545
2321.81 3517
2322.26 3413
2322.72 3387
2323.17 3685
2323.63 3385
2324.08 3393
2324.54 3616
2324.99 3474
2325.44 3676
2325.90 3709
2326.35 3676
2326.81 3544
2327.26 3574
2327.72 3515
2328.17 3592
2328.63 3728
2329.08 3812
2329.54 3440
2329.99 3502
2330.45 3753
2330.90 4012
2331.36 4107
2331.81 4083
2332.27 3931
2332.72 3847
2333.18 4006
2333.64 3957
2334.09 3672
2334.55 3816
2335.00 3842
2335.46 3523
2335.91 3387
2336.37 3353
2336.82 3109
2337.28 3163
2337.74 3302
2338.19 3230
2338.65 3333
2339.10 3263
2339.56 3531
2340.02 3633
2340.47 3623
2340.93 3471
2341.38 3425
2341.84 3561
2342.30 3828
2342.75 3897
2343.21 3874
2343.67 4008
2344.12 3977
2344.58 3984
2345.04 3887
2345.49 3807
2345.95 4015
2346.41 3924
2346.86 3799
2347.32 4076
2347.78 4037
2348.23 3870
2348.69 3887
2349.15 4207
2349.60 4187
2350.06 4012
2350.52 3885
2350.97 3917
2351.43 3900
2351.89 3625
2352.35 3603
2352.80 3383
2353.26 3330
2353.72 3310
2354.18 3142
2354.63 3243
2355.09 3190
2355.55 3041
2356.01 3233
2356.46 3204
2356.92 3018
2357.38 2882
2357.84 3091
2358.29 3128
2358.75 2903
2359.21 2823
2359.67 2960
2360.13 3245
2360.58 3168
2361.04 3212
2361.50 3232
2361.96 3282
2362.42 3395
2362.88 3507
2363.33 3384
2363.79 3420
2364.25 3441
2364.71 3387
2365.17 3526
2365.63 3580
2366.08 3347
2366.54 3172
2367.00 3354
2367.46 3460
2367.92 3383
2368.38 3340
2368.84 3372
2369.30 3718
2369.75 3663
2370.21 3638
2370.67 3610
2371.13 3648
2371.59 3633
2372.05 3447
2372.51 3279
2372.97 3278
2373.43 3310
2373.89 3349
2374.35 3256
2374.81 3270
2375.27 3114
2375.72 3298
2376.18 3358
2376.64 3213
2377.10 3178
2377.56 3082
2378.02 3094
2378.48 3192
2378.94 3170
2379.40 3001
2379.86 3275
2380.32 3358
2380.78 3004
2381.24 3151
2381.70 3160
2382.16 3390
2382.62 3299
2383.08 3310
2383.54 3247
2384.00 3163
2384.46 3516
2384.92 3166
2385.39 3304
2385.85 3190
2386.31 3194
2386.77 2980
2387.23 3179
2387.69 3019
2388.15 3043
2388.61 3148
2389.07 2999
2389.53 2985
2389.99 3210
2390.45 3062
2390.91 2969
2391.38 3260
2391.84 3120
2392.30 3014
2392.76 2889
2393.22 3076
2393.68 3087
2394.14 2894
2394.60 3013
2395.06 2924
2395.53 3073
2395.99 2846
2396.45 2797
2396.91 2844
2397.37 2673
2397.83 2898
2398.30 3094
2398.76 3017
2399.22 2886
2399.68 2985
2400.14 3011
2400.61 2994
2401.07 2952
2401.53 2993
2401.99 2847
2402.45 2874
2402.92 2966
2403.38 2855
2403.84 2631
2404.30 2816
2404.76 2986
2405.23 2890
2405.69 2885
2406.15 2870
2406.61 2954
2407.08 3109
2407.54 3274
2408.00 3141
2408.46 2986
2408.93 3343
2409.39 2950
2409.85 3030
2410.32 3151
2410.78 3067
2411.24 2905
2411.70 3025
2412.17 3054
2412.63 2928
2413.09 2934
2413.56 2885
2414.02 2753
2414.48 2804
2414.95 2935
2415.41 3037
2415.87 3144
2416.34 2898
2416.80 2903
2417.26 3304
2417.73 3373
2418.19 3432
2418.65 3495
2419.12 3693
2419.58 3720
2420.05 3937
2420.51 4068
2420.97 4228
2421.44 4127
2421.90 3987
2422.37 4013
2422.83 4017
2423.29 3805
2423.76 3712
2424.22 3569
2424.69 3499
2425.15 3477
2425.62 3432
2426.08 3786
2426.54 4071
2427.01 4190
2427.47 4404
2427.94 4356
2428.40 4740
2428.87 5010
2429.33 4888
2429.80 5022
2430.26 5176
2430.73 5321
2431.19 5061
2431.66 4935
2432.12 4631
2432.59 4622
2433.05 4109
2433.52 3915
2433.98 3666
2434.45 3516
2434.91 3653
2435.38 3615
2435.84 3460
2436.31 3568
2436.77 3751
2437.24 3355
2437.70 3578
2438.17 3757
2438.63 3922
2439.10 3920
2439.57 3881
2440.03 4251
2440.50 4329
2440.96 4578
2441.43 5113
2441.89 5015
2442.36 4975
2442.83 5116
2443.29 5251
2443.76 5291
2444.22 5382
2444.69 4990
2445.16 4749
2445.62 4428
2446.09 4395
2446.56 3983
2447.02 3722
2447.49 3706
2447.96 3388
2448.42 3447
2448.89 3244
2449.35 3107
2449.82 3181
2450.29 3079
2450.75 3033
2451.22 2898
2451.69 2944
2452.16 3042
2452.62 3138
2453.09 3128
2453.56 3009
2454.02 3168
2454.49 3155
2454.96 2974
2455.42 3068
2455.89 3140
2456.36 3158
2456.83 3092
2457.29 2817
2457.76 3032
2458.23 2976
2458.70 3022
2459.16 2964
2459.63 3172
2460.10 3223
2460.57 3058
2461.03 2887
2461.50 2921
2461.97 3113
2462.44 3073
2462.91 3064
2463.37 2913
2463.84 3180
2464.31 3066
2464.78 2892
2465.25 3125
2465.71 3196
2466.18 3316
2466.65 3293
2467.12 3456
2467.59 3627
2468.06 3460
2468.52 3544
2468.99 3420
2469.46 3575
2469.93 3483
2470.40 3356
2470.87 3249
2471.34 3417
2471.80 3261
2472.27 3357
2472.74 3338
2473.21 3182
2473.68 3041
2474.15 3091
2474.62 3090
2475.09 3069
2475.56 3019
2476.02 2912
2476.49 2793
2476.96 2989
2477.43 3043
2477.90 3058
2478.37 3104
2478.84 3162
2479.31 3208
2479.78 3070
2480.25 3127
2480.72 3184
2481.19 3362
2481.66 3576
2482.13 3837
2482.60 3857
2483.07 3972
2483.54 3853
2484.01 3615
2484.48 3516
2484.95 3807
2485.42 3431
2485.89 3234
2486.36 3465
2486.83 3457
2487.30 3210
2487.77 3239
2488.24 3206
2488.71 3281
2489.18 3275
2489.65 3455
2490.12 3189
2490.59 3117
2491.06 3167
2491.53 3175
2492.00 3039
2492.47 3046
2492.94 3157
2493.41 3249
2493.88 3206
2494.36 3235
2494.83 3380
2495.30 3253
2495.77 3338
2496.24 3169
2496.71 3122
2497.18 3342
2497.65 3439
2498.12 3465
2498.60 3303
2499.07 3552
2499.54 3872
2500.01 3708
2500.48 3600
2500.95 3753
2501.42 3445
2501.90 3382
2502.37 3489
2502.84 3390
2503.31 3088
2503.78 3059
2504.25 3260
2504.73 3195
2505.20 2963
2505.67 2930
2506.14 3061
2506.61 2799
2507.09 3024
2507.56 3175
2508.03 3188
2508.50 3123
2508.97 3202
2509.45 3245
2509.92 3410
2510.39 3567
2510.86 3469
2511.34 3628
2511.81 3848
2512.28 3691
2512.75 3810
2513.23 3626
2513.70 3541
2514.17 3508
2514.65 3342
2515.12 3437
2515.59 3347
2516.06 3467
2516.54 3260
2517.01 3214
2517.48 3101
2517.96 3329
2518.43 3272
2518.90 3133
2519.38 3244
2519.85 3094
2520.32 3036
2520.80 3109
2521.27 3463
2521.74 3405
2522.22 3488
2522.69 3396
2523.16 3118
2523.64 3106
2524.11 3209
2524.58 3211
2525.06 3029
2525.53 3010
2526.01 2973
2526.48 3112
2526.95 3069
2527.43 2878
2527.90 3035
2528.38 3208
2528.85 3310
2529.32 3075
2529.80 3055
2530.27 3045
2530.75 3070
2531.22 2945
2531.70 3150
2532.17 3178
2532.64 3259
2533.12 3255
2533.59 3558
2534.07 3334
2534.54 3487
2535.02 3443
2535.49 3506
2535.97 3693
2536.44 3438
2536.92 3467
2537.39 3282
2537.87 3156
2538.34 3254
2538.82 3099
2539.29 3210
2539.77 3359
2540.24 3308
2540.72 3300
2541.19 3232
2541.67 3262
2542.14 3120
2542.62 3249
2543.09 3240
2543.57 3229
2544.04 3196
2544.52 3331
2545.00 3331
2545.47 3473
2545.95 3266
2546.42 3455
2546.90 3132
2547.37 3277
2547.85 3458
2548.33 3783
2548.80 3953
2549.28 4070
2549.75 4235
2550.23 4176
2550.71 4096
2551.18 4194
2551.66 4290
2552.14 4020
2552.61 4135
2553.09 4047
2553.57 4081
2554.04 3874
2554.52 3695
2554.99 3838
2555.47 3893
2555.95 4048
2556.42 4134
2556.90 4161
2557.38 4288
2557.86 4440
2558.33 4289
2558.81 4537
2559.29 4456
2559.76 4255
2560.24 3893
2560.72 3780
2561.19 3936
2561.67 3564
2562.15 3462
2562.63 3184
2563.10 3294
2563.58 3265
2564.06 2945
2564.54 2921
2565.01 2955
2565.49 2953
2565.97 2734
2566.45 2849
2566.92 2961
2567.40 2952
2567.88 3168
2568.36 2961
2568.83 3059
2569.31 3005
2569.79 2918
2570.27 2805
2570.75 2861
2571.22 3013
2571.70 2926
2572.18 2832
2572.66 2864
2573.14 2729
2573.62 2824
2574.09 2814
2574.57 2882
2575.05 2940
2575.53 3232
2576.01 3043
2576.49 2812
2576.97 3002
2577.44 2970
2577.92 2958
2578.40 2907
2578.88 3044
2579.36 3029
2579.84 3074
2580.32 3229
2580.80 3286
2581.27 3191
2581.75 2979
2582.23 2978
2582.71 2857
2583.19 2942
2583.67 2952
2584.15 2944
2584.63 2746
2585.11 2657
2585.59 2754
2586.07 2994
2586.55 2893
2587.03 2887
2587.51 2881
2587.99 2952
2588.47 2901
2588.94 2965
2589.42 2999
2589.90 2899
2590.38 2959
2590.86 3195
2591.34 3124
2591.82 3046
2592.30 3214
2592.78 3166
2593.26 3197
2593.74 3378
2594.22 3275
2594.71 3272
2595.19 3361
2595.67 3583
2596.15 3451
2596.63 3565
2597.11 3511
2597.59 3386
2598.07 3308
2598.55 3353
2599.03 3505
2599.51 3663
2599.99 3696
2600.47 3656
2600.95 3646
2601.43 3412
2601.91 3335
2602.40 3197
2602.88 3098
2603.36 3086
2603.84 2939
2604.32 3225
2604.80 3068
2605.28 2910
2605.76 3001
2606.24 2872
2606.73 2992
2607.21 2839
2607.69 2884
2608.17 3000
2608.65 2923
2609.13 2986
2609.62 3097
2610.10 3355
2610.58 3513
2611.06 3512
2611.54 3620
2612.02 3745
2612.51 3984
2612.99 4081
2613.47 3606
2613.95 3904
2614.43 3913
2614.92 3516
2615.40 3801
2615.88 3639
2616.36 3601
2616.85 3575
2617.33 3436
2617.81 3486
2618.29 3260
2618.78 3287
2619.26 3162
2619.74 3074
2620.22 3129
2620.71 3043
2621.19 3012
2621.67 2993
2622.15 2972
2622.64 2929
2623.12 3023
2623.60 2993
2624.09 2973
2624.57 2860
2625.05 2975
2625.53 2997
2626.02 3202
2626.50 3112
2626.98 3126
2627.47 3315
2627.95 2983
2628.43 3040
2628.92 2936
2629.40 3160
2629.88 3176
2630.37 2968
2630.85 2931
2631.34 3157
2631.82 2946
2632.30 2864
2632.79 2865
2633.27 2962
2633.75 2966
2634.24 2818
2634.72 2862
2635.21 3006
2635.69 3043
2636.17 3221
2636.66 3237
2637.14 3106
2637.63 2929
2638.11 2870
2638.60 2991
2639.08 3150
2639.56 2921
2640.05 2900
2640.53 3001
2641.02 3210
2641.50 3070
2641.99 3170
2642.47 3190
2642.96 3282
2643.44 3511
2643.93 3380
2644.41 3433
2644.90 3461
2645.38 3546
2645.87 3562
2646.35 3220
2646.84 3176
2647.32 3352
2647.81 3221
2648.29 3177
2648.78 3246
2649.26 3142
2649.75 3145
2650.23 3231
2650.72 3221
2651.20 3232
2651.69 3180
2652.17 3069
2652.66 3454
2653.15 3281
2653.63 2957
2654.12 2992
2654.60 2968
2655.09 3160
2655.57 3150
2656.06 2960
2656.55 2912
2657.03 3051
2657.52 3066
2658.00 2899
2658.49 2877
2658.98 2905
2659.46 2799
2659.95 2465
2660.44 2657
2660.92 2680
2661.41 2908
2661.90 2881
2662.38 2885
2662.87 2924
2663.35 3007
2663.84 2764
2664.33 2734
2664.81 2714
2665.30 2642
2665.79 2757
2666.28 2766
2666.76 2885
2667.25 2902
2667.74 3037
2668.22 3106
2668.71 2895
2669.20 2824
2669.68 2954
2670.17 3000
2670.66 3018
2671.15 3045
2671.63 2890
2672.12 3038
2672.61 3060
2673.10 3000
2673.58 3282
2674.07 3475
2674.56 3610
2675.05 3792
2675.53 4027
2676.02 4064
2676.51 4005
2677.00 4079
2677.49 4001
2677.97 4377
2678.46 4325
2678.95 4371
2679.44 4215
2679.93 4186
2680.41 4054
2680.90 4127
2681.39 4269
2681.88 4418
2682.37 4492
2682.85 4559
2683.34 4470
2683.83 4677
2684.32 4803
2684.81 4955
2685.30 5019
2685.79 5067
2686.27 5285
2686.76 5210
2687.25 5136
2687.74 4878
2688.23 4731
2688.72 4497
2689.21 4219
2689.70 4039
2690.19 3787
2690.67 3717
2691.16 3585
2691.65 3356
2692.14 3185
2692.63 2978
2693.12 2927
2693.61 2975
2694.10 2964
2694.59 2887
2695.08 2835
2695.57 2883
2696.06 3074
2696.55 3148
2697.04 3251
2697.53 3105
2698.02 3069
2698.51 3089
2699.00 2968
2699.49 2925
2699.98 3239
2700.47 3166
2700.96 3112
2701.45 3017
2701.94 3128
2702.43 3284
2702.92 3271
2703.41 3471
2703.90 3407
2704.39 3513
2704.88 3300
2705.37 3435
2705.86 3294
2706.35 3363
2706.84 3511
2707.33 3286
2707.82 3297
2708.31 3203
2708.80 3144
2709.29 3177
2709.78 3196
2710.27 3104
2710.77 3053
2711.26 3089
2711.75 2794
2712.24 2812
2712.73 2930
2713.22 2839
2713.71 2992
2714.20 3093
2714.69 2940
2715.19 2952
2715.68 2999
2716.17 3053
2716.66 3088
2717.15 3194
2717.64 3166
2718.13 3021
2718.63 3089
2719.12 3173
2719.61 2920
2720.10 2928
2720.59 3046
2721.08 2977
2721.58 3084
2722.07 3179
2722.56 3307
2723.05 3199
2723.54 3345
2724.04 3625
2724.53 3530
2725.02 3695
2725.51 3388
2726.01 3730
2726.50 3701
2726.99 3392
2727.48 3233
2727.98 3517
2728.47 3360
2728.96 3147
2729.45 3070
2729.95 2999
2730.44 2858
2730.93 3126
2731.42 3038
2731.92 2730
2732.41 2880
2732.90 2930
2733.40 2906
2733.89 3013
2734.38 3097
2734.87 3123
2735.37 2990
2735.86 3048
2736.35 2928
2736.85 2924
2737.34 3033
2737.83 3190
2738.33 3336
2738.82 3355
2739.31 3352
2739.81 3215
2740.30 3232
2740.79 3201
2741.29 3216
2741.78 3229
2742.28 3446
2742.77 3367
2743.26 3406
2743.76 3132
2744.25 3102
2744.75 3368
2745.24 3085
2745.73 3003
2746.23 3172
2746.72 2873
2747.22 2895
2747.71 2907
2748.20 3047
2748.70 3094
2749.19 2930
2749.69 2894
2750.18 3119
2750.68 3222
2751.17 3280
2751.67 3347
2752.16 3051
2752.66 3164
2753.15 3181
2753.64 3055
2754.14 3055
2754.63 3142
2755.13 3272
2755.62 3358
2756.12 3518
2756.61 3413
2757.11 3301
2757.60 3580
2758.10 3756
2758.59 3790
2759.09 3680
2759.59 3476
2760.08 3573
2760.58 3375
2761.07 3286
2761.57 3101
2762.06 3147
2762.56 3108
2763.05 3135
2763.55 3109
2764.05 2948
2764.54 2815
2765.04 2984
2765.53 3053
2766.03 2850
2766.52 3019
2767.02 2947
2767.52 3004
2768.01 2822
2768.51 2984
2769.00 3093
2769.50 3094
2770.00 3065
2770.49 3060
2770.99 3332
2771.49 3299
2771.98 3214
2772.48 3154
2772.98 3045
2773.47 3240
2773.97 3435
2774.47 3345
2774.96 3322
2775.46 3580
2775.96 3481
2776.45 3496
2776.95 3632
2777.45 3701
2777.94 3940
2778.44 3793
2778.94 3678
2779.43 3964
2779.93 3970
2780.43 3875
2780.93 3859
2781.42 3624
2781.92 3727
2782.42 3930
2782.92 3548
2783.41 3384
2783.91 3400
2784.41 3390
2784.91 3185
2785.40 3200
2785.90 3095
2786.40 3186
2786.90 3189
2787.39 3123
2787.89 3267
2788.39 3119
2788.89 3112
2789.39 3053
2789.88 3123
2790.38 3043
2790.88 2973
2791.38 3097
2791.88 2915
2792.37 3203
2792.87 3021
2793.37 3080
2793.87 2955
2794.37 3121
2794.87 3084
2795.37 3017
2795.86 3281
2796.36 3295
2796.86 3616
2797.36 4125
2797.86 4049
2798.36 4378
2798.86 4718
2799.35 4646
2799.85 4988
2800.35 5006
2800.85 4820
2801.35 4543
2801.85 4682
2802.35 4512
2802.85 4541
2803.35 4254
2803.85 3907
2804.35 3922
2804.85 3840
2805.34 3889
2805.84 3584
2806.34 3637
2806.84 3680
2807.34 3945
2807.84 4202
2808.34 4655
2808.84 5280
2809.34 5731
2809.84 5744
2810.34 6080
2810.84 6816
2811.34 6785
2811.84 6831
2812.34 6575
2812.84 6416
2813.34 6201
2813.84 5901
2814.34 5677
2814.84 5224
2815.34 4950
2815.84 4696
2816.34 4359
2816.84 4494
2817.34 4218
2817.84 4322
2818.35 4263
2818.85 4725
2819.35 4850
2819.85 4886
2820.35 4812
2820.85 4930
2821.35 4529
2821.85 4750
2822.35 4815
2822.85 4594
2823.35 4533
2823.85 4577
2824.36 4147
2824.86 4040
2825.36 3945
2825.86 3925
2826.36 3696
2826.86 3546
2827.36 3577
2827.86 3625
2828.37 3412
2828.87 3521
2829.37 3826
2829.87 3715
2830.37 3917
2830.87 3923
2831.38 3936
2831.88 3879
2832.38 3928
2832.88 3913
2833.38 3678
2833.88 3588
2834.39 3463
2834.89 3304
2835.39 3156
2835.89 3238
2836.40 3150
2836.90 3078
2837.40 3055
2837.90 3103
2838.40 3379
2838.91 3135
2839.41 3217
2839.91 3317
2840.41 3276
2840.92 3248
2841.42 3127
2841.92 3366
2842.42 3266
2842.93 3324
2843.43 3307
2843.93 3134
2844.44 3189
2844.94 3113
2845.44 3007
2845.94 3205
2846.45 3451
2846.95 3445
2847.45 3552
2847.96 3405
2848.46 3495
2848.96 3468
2849.47 3614
2849.97 3709
2850.47 4031
2850.98 3843
2851.48 3710
2851.98 3773
2852.49 3857
2852.99 3968
2853.50 3702
2854.00 3581
2854.50 3720
2855.01 3614
2855.51 3481
2856.01 3273
2856.52 3201
2857.02 3312
2857.53 3421
2858.03 3696
2858.53 3480
2859.04 3248
2859.54 3487
2860.05 3593
2860.55 3591
2861.06 3593
2861.56 3604
2862.06 3520
2862.57 3617
2863.07 3702
2863.58 3825
2864.08 3791
2864.59 3737
2865.09 3515
2865.60 3415
2866.10 3337
2866.61 3476
2867.11 3340
2867.62 3253
2868.12 2956
2868.63 3077
2869.13 2855
2869.64 2877
2870.14 3063
2870.65 2899
2871.15 2887
2871.66 3040
2872.16 3094
2872.67 3171
2873.17 3016
2873.68 3058
2874.18 3264
2874.69 3164
2875.20 3359
2875.70 3342
2876.21 3268
2876.71 3074
2877.22 3147
2877.72 3366
2878.23 3253
2878.74 3201
2879.24 3230
2879.75 3207
2880.25 3255
2880.76 3280
2881.27 3199
2881.77 3384
2882.28 3247
2882.79 3310
2883.29 3459
2883.80 3621
2884.30 3537
2884.81 3509
2885.32 3695
2885.82 3858
2886.33 4019
2886.84 3673
2887.34 3867
2887.85 4243
2888.36 4371
2888.86 4241
2889.37 4285
2889.88 4639
2890.38 4732
2890.89 4976
2891.40 4791
2891.91 4678
2892.41 4428
2892.92 4366
2893.43 4323
2893.93 3898
2894.44 3642
2894.95 3722
2895.46 3691
2895.96 3576
2896.47 3595
2896.98 3804
2897.49 3780
2897.99 3761
2898.50 3712
2899.01 3881
2899.52 4105
2900.03 4385
2900.53 4078
2901.04 4002
2901.55 4037
2902.06 3909
2902.56 4023
2903.07 4086
2903.58 4130
2904.09 4102
2904.60 3856
2905.11 3953
2905.61 4199
2906.12 4105
2906.63 3980
2907.14 4067
2907.65 3783
2908.16 3964
2908.66 4019
2909.17 4069
2909.68 4070
2910.19 3959
2910.70 4139
2911.21 3823
2911.72 3744
2912.23 3677
2912.73 3813
2913.24 3673
2913.75 3542
2914.26 3524
2914.77 3565
2915.28 3598
2915.79 3343
2916.30 3200
2916.81 3390
2917.32 3302
2917.83 3292
2918.33 3491
2918.84 3477
2919.35 3388
2919.86 3399
2920.37 3325
2920.88 3338
2921.39 3432
2921.90 3372
2922.41 3525
2922.92 3662
2923.43 3489
2923.94 3578
2924.45 4056
2924.96 4205
2925.47 4320
2925.98 4882
2926.49 5241
2927.00 5922
2927.51 6312
2928.02 6648
2928.53 6894
2929.04 6683
2929.55 6689
2930.06 6219
2930.57 6036
2931.08 5632
2931.59 5315
2932.11 4927
2932.62 4213
2933.13 4165
2933.64 3870
2934.15 3663
2934.66 3638
2935.17 3628
2935.68 3557
2936.19 3399
2936.70 3496
2937.21 3723
2937.72 3631
2938.24 3635
2938.75 3732
2939.26 3595
2939.77 3535
2940.28 3510
2940.79 3462
2941.30 3466
2941.81 3722
2942.33 3483
2942.84 3349
2943.35 3501
2943.86 3419
2944.37 3588
2944.88 3648
2945.40 3748
2945.91 3765
2946.42 3718
2946.93 4157
2947.44 4380
2947.96 4359
2948.47 4806
2948.98 4824
2949.49 4823
2950.00 4918
2950.52 4901
2951.03 4889
2951.54 4439
2952.05 4127
2952.57 4176
2953.08 4179
2953.59 3999
2954.10 3875
2954.62 3800
2955.13 3783
2955.64 3527
2956.15 3455
2956.67 3389
2957.18 3475
2957.69 3296
2958.20 3296
2958.72 3280
2959.23 3265
2959.74 3315
2960.26 3365
2960.77 3424
2961.28 3481
2961.80 3677
2962.31 3826
2962.82 3630
2963.34 3815
2963.85 3989
2964.36 3915
2964.88 3894
2965.39 4137
2965.90 4185
2966.42 3991
2966.93 4016
2967.44 3969
2967.96 3908
2968.47 3908
2968.98 3706
2969.50 3687
2970.01 3545
2970.53 3409
2971.04 3486
2971.55 3697
2972.07 3370
2972.58 3251
2973.10 3238
2973.61 3235
2974.12 3174
2974.64 3240
2975.15 3220
2975.67 3321
2976.18 3107
2976.70 3369
2977.21 3279
2977.73 3417
2978.24 3359
2978.75 3321
2979.27 3436
2979.78 3626
2980.30 3590
2980.81 3377
2981.33 3474
2981.84 3409
2982.36 3473
2982.87 3508
2983.39 3648
2983.90 3673
2984.42 3942
2984.93 3713
2985.45 3781
2985.96 3703
2986.48 3759
2987.00 3936
2987.51 4026
2988.03 4051
2988.54 4103
2989.06 3972
2989.57 4048
2990.09 4111
2990.60 4279
2991.12 4334
2991.64 4175
2992.15 4190
2992.67 4055
2993.18 4012
2993.70 3920
2994.21 4024
2994.73 4306
2995.25 4594
2995.76 4731
2996.28 4605
2996.80 4801
2997.31 4924
2997.83 5188
2998.34 5269
2998.86 5828
2999.38 6190
2999.89 6387
3000.41 6782
3000.93 6694
3001.44 6591
3001.96 6504
3002.48 6623
3002.99 6334
3003.51 6401
3004.03 6176
3004.54 6404
3005.06 6657
3005.58 7041
3006.09 7312
3006.61 7824
3007.13 7903
3007.65 8960
3008.16 8945
3008.68 9159
3009.20 9402
3009.71 8561
3010.23 8160
3010.75 7345
3011.27 6223
3011.78 6026
3012.30 5651
3012.82 5083
3013.34 4529
3013.85 4520
3014.37 4264
3014.89 4071
3015.41 3984
3015.93 4082
3016.44 4162
3016.96 4012
3017.48 3984
3018.00 3902
3018.52 3997
3019.03 3800
3019.55 4074
3020.07 3994
3020.59 4162
3021.11 4188
3021.63 4445
3022.14 4171
3022.66 4163
3023.18 4143
3023.70 4195
3024.22 4396
3024.74 4443
3025.25 4655
3025.77 4813
3026.29 4794
3026.81 5106
3027.33 5290
3027.85 5426
3028.37 5256
3028.89 5083
3029.41 4885
3029.92 4635
3030.44 4810
3030.96 4639
3031.48 4454
3032.00 4224
3032.52 4128
3033.04 4011
3033.56 4121
3034.08 4296
3034.60 4454
3035.12 4496
3035.64 4711
3036.16 4871
3036.68 5308
3037.20 5380
3037.72 5494
3038.24 6003
3038.76 6352
3039.28 6229
3039.80 6118
3040.32 6069
3040.84 5803
3041.36 5643
3041.88 5239
3042.40 4944
3042.92 4814
3043.44 4480
3043.96 4397
3044.48 4187
3045.00 4073
3045.52 3968
3046.04 3960
3046.56 3856
3047.08 3818
3047.60 3859
3048.12 3813
3048.64 3814
3049.16 3617
3049.68 3631
3050.20 3403
3050.72 3184
3051.24 3266
3051.77 3202
3052.29 3302
3052.81 3551
3053.33 3435
3053.85 3301
3054.37 3560
3054.89 3525
3055.41 3434
3055.93 3342
3056.46 3563
3056.98 3691
3057.50 3706
3058.02 3542
3058.54 3641
3059.06 3472
3059.58 3552
3060.11 3718
3060.63 3689
3061.15 3562
3061.67 3753
3062.19 3734
3062.71 3762
3063.24 3718
3063.76 3843
3064.28 3572
3064.80 3628
3065.32 3717
3065.85 3609
3066.37 3688
3066.89 3721
3067.41 3905
3067.94 3906
3068.46 3948
3068.98 4018
3069.50 3930
3070.03 3907
3070.55 3782
3071.07 3976
3071.59 3938
3072.12 3887
3072.64 3730
3073.16 3760
3073.68 3825
3074.21 3815
3074.73 3639
3075.25 3874
3075.78 3779
3076.30 3889
3076.82 3915
3077.34 3949
3077.87 4078
3078.39 4085
3078.91 4129
3079.44 3875
3079.96 3887
3080.48 4277
3081.01 4333
3081.53 4485
3082.05 4421
3082.58 4217
3083.10 4437
3083.63 4473
3084.15 4637
3084.67 4665
3085.20 4602
3085.72 4597
3086.24 4607
3086.77 4366
3087.29 4484
3087.82 4520
3088.34 4614
3088.86 4323
3089.39 4271
3089.91 4126
3090.44 4405
3090.96 4376
3091.49 4268
3092.01 4295
3092.53 4085
3093.06 4152
3093.58 4101
3094.11 4262
3094.63 4112
3095.16 4153
3095.68 3753
3096.21 4156
3096.73 4251
3097.26 4135
3097.78 4087
3098.31 4145
3098.83 4261
3099.36 4588
3099.88 4854
3100.41 4779
3100.93 4815
3101.46 5237
3101.98 5736
3102.51 6286
3103.03 7725
3103.56 9023
3104.08 9883
3104.61 10763
3105.13 13036
3105.66 14099
3106.18 15258
3106.71 15682
3107.24 15590
3107.76 14782
3108.29 13390
3108.81 11870
3109.34 10310
3109.86 9100
3110.39 7907
3110.92 6855
3111.44 6292
3111.97 5785
3112.49 5510
3113.02 5027
3113.55 5480
3114.07 5452
3114.60 5151
3115.12 4996
3115.65 4965
3116.18 4821
3116.70 4530
3117.23 4426
3117.76 4318
3118.28 4030
3118.81 3870
3119.34 4006
3119.86 4037
3120.39 3688
3120.92 3824
3121.44 3817
3121.97 3552
3122.50 3867
3123.02 3677
3123.55 3933
3124.08 4102
3124.61 4044
3125.13 4250
3125.66 4076
3126.19 4166
3126.72 4000
3127.24 4067
3127.77 4121
3128.30 4067
3128.82 3711
3129.35 4021
3129.88 4101
3130.41 4044
3130.93 3761
3131.46 3780
3131.99 3917
3132.52 4072
3133.05 3856
3133.57 3632
3134.10 3583
3134.63 3587
3135.16 3564
3135.69 3393
3136.21 3471
3136.74 3698
3137.27 3740
3137.80 3920
3138.33 3945
3138.85 3960
3139.38 3923
3139.91 4048
3140.44 4328
3140.97 4284
3141.50 4251
3142.03 4538
3142.55 4255
3143.08 4164
3143.61 4030
3144.14 3660
3144.67 3697
3145.20 3637
3145.73 3854
3146.26 3536
3146.79 3495
3147.31 3712
3147.84 3858
3148.37 3930
3148.90 4063
3149.43 4355
3149.96 4493
3150.49 4653
3151.02 4693
3151.55 4433
3152.08 4765
3152.61 4981
3153.14 4883
3153.67 4552
3154.20 4569
3154.73 4491
3155.25 4360
3155.78 4283
3156.31 4206
3156.84 4041
3157.37 3843
3157.90 3754
3158.43 3875
3158.96 3706
3159.49 3934
3160.02 4069
3160.55 4009
3161.08 3765
3161.61 3770
3162.14 3951
3162.68 4176
3163.21 3901
3163.74 3845
3164.27 3994
3164.80 3776
3165.33 3608
3165.86 3667
3166.39 3499
3166.92 3557
3167.45 3827
3167.98 3612
3168.51 3621
3169.04 3595
3169.57 3503
3170.10 3582
3170.64 3808
3171.17 4033
3171.70 3829
3172.23 3615
3172.76 3638
3173.29 3722
3173.82 3595
3174.35 3631
3174.88 3536
3175.42 3550
3175.95 3356
3176.48 3394
3177.01 3532
3177.54 3500
3178.07 3592
3178.61 3831
3179.14 3795
3179.67 3600
3180.20 3671
3180.73 3694
3181.26 3757
3181.80 3758
3182.33 3734
3182.86 3635
3183.39 3597
3183.92 3629
3184.46 3702
3184.99 3705
3185.52 3803
3186.05 3693
3186.59 3644
3187.12 3744
3187.65 3485
3188.18 3506
3188.72 3737
3189.25 3458
3189.78 3492
3190.31 3399
3190.85 3477
3191.38 3567
3191.91 3605
3192.44 3578
3192.98 3260
3193.51 3563
3194.04 3259
3194.58 3217
3195.11 3337
3195.64 3532
3196.17 3317
3196.71 3233
3197.24 3373
3197.77 3261
3198.31 3333
3198.84 3333
3199.37 3384
3199.91 3665
3200.44 3374
3200.98 3679
3201.51 3488
3202.04 3651
3202.58 3518
3203.11 3661
3203.64 3776
3204.18 4060
3204.71 3978
3205.24 4032
3205.78 4153
3206.31 3831
3206.85 4127
3207.38 4225
3207.91 3971
3208.45 3781
3208.98 4101
3209.52 4005
3210.05 3929
3210.59 3975
3211.12 3942
3211.65 3900
3212.19 3932
3212.72 4050
3213.26 3951
3213.79 4046
3214.33 4261
3214.86 4174
3215.40 4070
3215.93 3913
3216.47 3728
3217.00 3781
3217.54 3730
3218.07 3631
3218.61 3590
3219.14 3459
3219.68 3292
3220.21 3501
3220.75 3629
3221.28 3438
3221.82 3354
3222.35 3541
3222.89 3629
3223.42 3517
3223.96 3661
3224.49 3757
3225.03 3955
3225.57 3882
3226.10 3869
3226.64 3996
3227.17 4218
3227.71 4412
3228.24 4276
3228.78 4089
3229.32 4076
3229.85 4141
3230.39 4161
3230.92 4046
3231.46 3865
3232.00 4032
3232.53 4298
3233.07 3889
3233.60 4098
3234.14 3828
3234.68 3626
3235.21 3798
3235.75 3674
3236.29 3831
3236.82 4119
3237.36 3925
3237.90 3964
3238.43 4131
3238.97 4075
3239.51 4021
3240.04 4123
3240.58 4310
3241.12 4460
3241.65 4244
3242.19 4274
3242.73 4369
3243.26 4345
3243.80 4431
3244.34 4078
3244.88 4017
3245.41 4046
3245.95 4190
3246.49 4196
3247.02 3899
3247.56 3855
3248.10 3914
3248.64 3833
3249.17 3858
3249.71 4052
3250.25 3908
3250.79 4140
3251.33 4212
3251.86 4318
3252.40 4374
3252.94 4128
3253.48 4403
3254.01 4914
3254.55 4836
3255.09 4779
3255.63 5109
3256.17 5057
3256.70 5311
3257.24 5459
3257.78 5818
3258.32 6104
3258.86 6318
3259.40 6268
3259.93 6208
3260.47 5961
3261.01 6076
3261.55 5932
3262.09 5783
3262.63 5970
3263.17 6276
3263.70 6962
3264.24 7295
3264.78 7496
3265.32 7732
3265.86 8339
3266.40 8699
3266.94 9124
3267.48 8732
3268.02 8756
3268.56 8820
3269.09 8927
3269.63 8988
3270.17 9040
3270.71 8775
3271.25 8716
3271.79 8165
3272.33 7918
3272.87 7077
3273.41 6777
3273.95 5977
3274.49 5465
3275.03 5490
3275.57 5098
3276.11 5050
3276.65 4911
3277.19 4672
3277.73 5006
3278.27 5188
3278.81 4890
3279.35 4857
3279.89 4866
3280.43 5072
3280.97 5072
3281.51 5152
3282.05 4857
3282.59 4782
3283.13 4709
3283.67 4854
3284.21 4972
3284.75 5225
3285.29 4942
3285.83 5006
3286.37 4843
3286.91 5351
3287.45 5634
3287.99 5944
3288.53 6090
3289.08 6414
3289.62 6341
3290.16 6557
3290.70 6713
3291.24 6679
3291.78 6731
3292.32 6247
3292.86 5916
3293.40 6256
3293.95 5806
3294.49 5993
3295.03 6354
3295.57 6666
3296.11 7224
3296.65 7957
3297.19 8859
3297.73 9715
3298.28 10122
3298.82 10377
3299.36 10470
3299.90 10412
3300.44 10131
3300.99 9761
3301.53 9169
3302.07 8702
3302.61 8039
3303.15 7248
3303.69 6732
3304.24 6205
3304.78 5811
3305.32 5651
3305.86 5415
3306.41 5460
3306.95 5526
3307.49 5455
3308.03 5074
3308.58 5525
3309.12 5186
3309.66 5254
3310.20 4959
3310.75 4832
3311.29 5055
3311.83 4903
3312.37 4468
3312.92 4801
3313.46 4817
3314.00 4843
3314.54 5043
3315.09 4846
3315.63 4784
3316.17 5175
3316.72 5832
3317.26 6072
3317.80 6107
3318.35 6546
3318.89 6883
3319.43 6840
3319.98 7032
3320.52 7233
3321.06 7069
3321.61 7091
3322.15 6856
3322.69 6996
3323.24 6693
3323.78 6855
3324.33 7088
3324.87 6985
3325.41 7025
3325.96 6922
3326.50 6894
3327.04 6725
3327.59 6514
3328.13 6541
3328.68 6336
3329.22 6045
3329.76 5857
3330.31 5592
3330.85 5608
3331.40 5413
3331.94 5193
3332.49 5102
3333.03 5538
3333.58 6103
3334.12 6599
3334.66 7554
3335.21 9408
3335.75 11257
3336.30 13488
3336.84 15951
3337.39 18569
3337.93 20602
3338.48 23063
3339.02 25365
3339.57 25927
3340.11 26477
3340.66 25985
3341.20 24226
3341.75 22002
3342.29 19583
3342.84 16659
3343.38 14491
3343.93 12138
3344.47 9774
3345.02 8458
3345.57 7962
3346.11 7146
3346.66 6274
3347.20 5637
3347.75 5874
3348.29 5571
3348.84 5354
3349.38 5356
3349.93 5446
3350.48 5422
3351.02 5200
3351.57 5482
3352.11 5633
3352.66 5414
3353.21 5760
3353.75 6136
3354.30 5888
3354.84 5902
3355.39 5941
3355.94 5963
3356.48 6286
3357.03 6451
3357.58 6189
3358.12 6254
3358.67 6402
3359.22 6194
3359.76 5718
3360.31 5855
3360.86 5237
3361.40 5049
3361.95 5005
3362.50 5029
3363.04 4651
3363.59 4630
3364.14 4583
3364.68 4489
3365.23 4253
3365.78 4299
3366.33 4527
3366.87 4554
3367.42 4499
3367.97 4218
3368.51 4319
3369.06 4477
3369.61 4285
3370.16 4314
3370.70 4371
3371.25 4427
3371.80 4278
3372.35 4520
3372.90 4389
3373.44 4377
3373.99 4466
3374.54 4650
3375.09 4766
3375.63 4840
3376.18 5059
3376.73 5153
3377.28 5279
3377.83 5569
3378.37 5388
3378.92 5047
3379.47 4990
3380.02 4779
3380.57 4588
3381.12 4452
3381.66 4326
3382.21 4104
3382.76 4034
3383.31 3871
3383.86 3741
3384.41 3546
3384.96 3659
3385.50 3816
3386.05 3653
3386.60 3740
3387.15 3683
3387.70 3712
3388.25 3626
3388.80 3692
3389.35 3610
3389.90 3513
3390.44 3610
3390.99 3463
3391.54 3612
3392.09 3652
3392.64 3678
3393.19 3580
3393.74 3590
3394.29 3730
3394.84 3737
3395.39 3609
3395.94 3886
3396.49 3806
3397.04 3472
3397.59 3622
3398.14 3602
3398.69 3536
3399.24 3532
3399.79 3505
3400.34 3492
3400.89 3404
3401.44 3541
3401.99 3480
3402.54 3305
3403.09 3325
3403.64 3280
3404.19 3301
3404.74 3492
3405.29 3711
3405.84 3582
3406.39 3439
3406.94 3666
3407.49 3477
3408.04 3457
3408.59 3544
3409.14 3487
3409.69 3575
3410.24 3658
3410.79 3589
3411.34 3593
3411.89 3377
3412.45 3609
3413.00 3662
3413.55 3381
3414.10 3582
3414.65 3646
3415.20 3569
3415.75 3610
3416.30 3639
3416.85 3824
3417.41 3951
3417.96 3668
3418.51 3656
3419.06 3685
3419.61 3417
3420.16 3527
3420.71 3506
3421.27 3581
3421.82 3445
3422.37 3357
3422.92 3257
3423.47 3158
3424.02 3211
3424.58 3283
3425.13 3305
3425.68 3242
3426.23 3507
3426.78 3656
3427.34 3817
3427.89 3890
3428.44 3721
3428.99 4016
3429.55 3953
3430.10 3728
3430.65 3589
3431.20 3438
3431.76 3554
3432.31 3493
3432.86 3499
3433.41 3351
3433.97 3552
3434.52 3479
3435.07 3417
3435.62 3417
3436.18 3279
3436.73 3383
3437.28 3313
3437.84 3409
3438.39 3347
3438.94 3277
3439.49 3273
3440.05 3499
3440.60 3550
3441.15 3479
3441.71 3577
3442.26 3615
3442.81 3747
3443.37 3823
3443.92 3659
3444.47 3646
3445.03 3598
3445.58 3720
3446.13 3589
3446.69 3495
3447.24 3530
3447.80 3440
3448.35 3324
3448.90 3301
3449.46 3354
3450.01 3296
3450.57 3096
3451.12 3237
3451.67 3080
3452.23 3035
3452.78 3279
3453.34 3083
3453.89 3018
3454.44 3188
3455.00 3085
3455.55 2880
3456.11 3027
3456.66 3071
3457.22 2912
3457.77 3027
3458.33 3041
3458.88 2766
3459.43 2801
3459.99 3107
3460.54 3017
3461.10 3018
3461.65 2842
3462.21 2934
3462.76 3272
3463.32 3112
3463.87 3104
3464.43 3057
3464.98 3247
3465.54 3390
3466.09 3404
3466.65 3317
3467.21 3197
3467.76 3405
3468.32 3698
3468.87 3529
3469.43 3345
3469.98 3448
3470.54 3436
3471.09 3417
3471.65 3386
3472.20 3447
3472.76 3776
3473.32 3624
3473.87 3479
3474.43 3615
3474.98 3502
3475.54 3535
3476.10 3643
3476.65 3558
3477.21 3720
3477.76 3594
3478.32 3495
3478.88 3621
3479.43 3817
3479.99 3826
3480.55 3836
3481.10 3829
3481.66 3750
3482.22 3828
3482.77 3968
3483.33 4044
3483.89 4194
3484.44 4125
3485.00 4208
3485.56 4193
3486.11 4070
3486.67 4048
3487.23 4235
3487.78 4224
3488.34 4422
3488.90 4714
3489.45 4648
3490.01 4792
3490.57 4674
3491.13 5124
3491.68 5541
3492.24 6333
3492.80 6550
3493.35 7106
3493.91 7531
3494.47 8626
3495.03 9379
3495.58 9704
3496.14 10047
3496.70 9632
3497.26 9249
3497.82 8775
3498.37 8175
3498.93 7993
3499.49 7918
3500.05 8231
3500.61 8566
3501.16 8828
3501.72 8992
3502.28 9670
3502.84 10283
3503.40 10815
3503.95 10965
3504.51 11192
3505.07 11572
3505.63 12067
3506.19 13077
3506.75 13520
3507.30 14274
3507.86 14601
3508.42 14660
3508.98 14758
3509.54 15172
3510.10 15035
3510.66 13730
3511.22 12887
3511.77 11455
3512.33 10133
3512.89 8864
3513.45 8090
3514.01 7214
3514.57 6369
3515.13 5780
3515.69 5520
3516.25 5164
3516.81 4802
3517.37 4693
3517.92 4296
3518.48 4197
3519.04 4622
3519.60 4582
3520.16 4437
3520.72 4434
3521.28 4284
3521.84 4263
3522.40 4259
3522.96 4476
3523.52 4269
3524.08 4157
3524.64 4289
3525.20 4038
3525.76 4058
3526.32 4107
3526.88 4086
3527.44 4131
3528.00 3911
3528.56 4017
3529.12 3910
3529.68 3654
3530.24 3771
3530.80 3579
3531.36 3418
3531.92 3400
3532.48 3578
3533.04 3462
3533.60 3321
3534.17 3532
3534.73 3726
3535.29 3719
3535.85 3918
3536.41 4008
3536.97 4025
3537.53 4025
3538.09 4314
3538.65 4349
3539.21 4258
3539.77 4033
3540.34 3940
3540.90 4186
3541.46 4137
3542.02 4070
3542.58 4121
3543.14 3979
3543.70 4067
3544.26 3952
3544.83 4081
3545.39 4228
3545.95 4301
3546.51 4417
3547.07 4194
3547.63 4137
3548.20 4233
3548.76 4326
3549.32 4148
3549.88 4045
3550.44 4083
3551.01 3874
3551.57 3679
3552.13 3547
3552.69 3404
3553.25 3264
3553.82 3305
3554.38 3334
3554.94 3485
3555.50 3508
3556.07 3434
3556.63 3504
3557.19 3376
3557.75 3611
3558.32 3460
3558.88 3401
3559.44 3583
3560.00 3661
3560.57 3471
3561.13 3511
3561.69 3409
3562.26 3432
3562.82 3447
3563.38 3389
3563.94 3254
3564.51 3276
3565.07 3443
3565.63 3220
3566.20 3264
3566.76 3138
3567.32 3152
3567.89 3183
3568.45 3257
3569.01 3186
3569.58 3277
3570.14 3022
3570.70 2968
3571.27 2902
3571.83 3049
3572.39 2985
3572.96 2942
3573.52 2935
3574.09 2971
3574.65 2928
3575.21 2874
3575.78 2859
3576.34 3247
3576.91 3159
3577.47 3213
3578.03 3327
3578.60 3317
3579.16 3269
3579.73 3405
3580.29 3481
3580.86 3497
3581.42 3656
3581.98 3543
3582.55 3549
3583.11 3612
3583.68 3663
3584.24 3381
3584.81 3361
3585.37 3312
3585.94 3130
3586.50 3191
3587.07 3357
3587.63 3368
3588.20 3290
3588.76 3208
3589.33 3210
3589.89 3224
3590.46 3173
3591.02 3289
3591.59 3255
3592.15 3072
3592.72 3137
3593.28 3262
3593.85 3132
3594.41 3161
3594.98 3434
3595.54 3313
3596.11 3403
3596.68 3296
3597.24 3324
3597.81 3133
3598.37 3171
3598.94 3202
3599.50 3155
3600.07 3064
3600.64 2974
3601.20 2920
3601.77 3025
3602.33 3082
3602.90 3044
3603.47 3046
3604.03 3132
3604.60 3290
3605.16 3242
3605.73 3046
3606.30 3044
3606.86 2886
3607.43 2948
3608.00 2970
3608.56 2868
3609.13 2860
3609.70 2862
3610.26 2820
3610.83 3017
3611.40 2988
3611.96 2915
3612.53 2878
3613.10 2785
3613.66 2827
3614.23 2934
3614.80 2881
3615.36 3057
3615.93 3043
3616.50 3217
3617.07 3425
3617.63 3825
3618.20 4188
3618.77 4936
3619.34 5390
3619.90 5775
3620.47 6524
3621.04 7254
3621.61 7777
3622.17 7817
3622.74 8083
3623.31 7881
3623.88 7188
3624.44 6655
3625.01 5956
3625.58 5624
3626.15 4880
3626.72 4303
3627.28 4034
3627.85 3699
3628.42 3453
3628.99 3168
3629.56 2980
3630.12 3230
3630.69 3168
3631.26 3025
3631.83 2953
3632.40 2982
3632.97 2880
3633.53 3017
3634.10 3136
3634.67 3100
3635.24 3092
3635.81 3082
3636.38 3030
3636.95 3044
3637.52 3277
3638.08 2957
3638.65 2986
3639.22 2951
3639.79 3317
3640.36 3351
3640.93 3374
3641.50 3616
3642.07 3793
3642.64 4032
3643.21 4313
3643.78 4427
3644.34 4516
3644.91 4710
3645.48 5090
3646.05 5163
3646.62 5026
3647.19 4891
3647.76 4786
3648.33 4318
3648.90 4336
3649.47 4334
3650.04 4188
3650.61 4025
3651.18 3982
3651.75 4019
3652.32 3913
3652.89 3721
3653.46 3649
3654.03 4014
3654.60 4141
3655.17 4202
3655.74 4086
3656.31 4346
3656.88 4487
3657.45 4573
3658.02 4652
3658.59 4646
3659.16 4627
3659.73 4981
3660.30 5471
3660.87 5667
3661.45 5563
3662.02 5849
3662.59 6018
3663.16 6334
3663.73 6272
3664.30 5931
3664.87 5659
3665.44 5282
3666.01 4802
3666.58 4934
3667.15 4688
3667.73 4497
3668.30 4095
3668.87 3964
3669.44 4088
3670.01 3956
3670.58 3747
3671.15 3935
3671.73 3901
3672.30 3754
3672.87 3522
3673.44 3423
3674.01 3544
3674.58 3355
3675.16 3502
3675.73 3539
3676.30 3628
3676.87 3925
3677.44 3909
3678.01 3757
3678.59 3544
3679.16 3687
3679.73 3685
3680.30 3894
3680.88 3663
3681.45 3889
3682.02 3731
3682.59 3402
3683.16 3515
3683.74 3797
3684.31 3659
3684.88 3447
3685.45 3192
3686.03 3376
3686.60 3488
3687.17 3454
3687.74 3414
3688.32 3572
3688.89 3565
3689.46 3786
3690.04 3850
3690.61 4011
3691.18 4146
3691.76 4437
3692.33 4982
3692.90 4887
3693.47 5149
3694.05 5141
3694.62 5140
3695.19 5046
3695.77 4710
3696.34 4720
3696.91 4338
3697.49 3976
3698.06 3871
3698.64 3772
3699.21 3742
3699.78 3666
3700.36 3646
3700.93 3501
3701.50 3741
3702.08 3963
3702.65 3944
3703.23 3721
3703.80 3913
3704.37 3951
3704.95 3922
3705.52 3865
3706.10 3824
3706.67 3724
3707.24 3663
3707.82 3765
3708.39 3603
3708.97 3508
3709.54 3642
3710.12 3700
3710.69 3503
3711.27 3352
3711.84 3383
3712.41 3401
3712.99 3520
3713.56 3367
3714.14 3143
3714.71 3049
3715.29 3344
3715.86 3263
3716.44 3222
3717.01 3285
3717.59 3240
3718.16 3246
3718.74 3185
3719.31 3079
3719.89 3006
3720.46 3115
3721.04 3084
3721.61 3130
3722.19 3098
3722.77 3038
3723.34 2970
3723.92 2997
3724.49 3128
3725.07 2960
3725.64 2843
3726.22 2655
3726.79 2785
3727.37 2847
3727.95 2782
3728.52 2886
3729.10 2987
3729.67 3043
3730.25 2996
3730.83 2986
3731.40 2943
3731.98 3307
3732.56 3351
3733.13 3580
3733.71 3799
3734.28 3925
3734.86 4295
3735.44 4440
3736.01 4467
3736.59 4371
3737.17 4499
3737.74 4309
3738.32 4387
3738.90 4236
3739.47 4247
3740.05 4095
3740.63 3936
3741.20 3629
3741.78 3584
3742.36 3412
3742.93 3334
3743.51 3335
3744.09 3291
3744.67 3303
3745.24 3144
3745.82 3302
3746.40 3223
3746.97 2941
3747.55 3187
3748.13 3261
3748.71 3042
3749.28 3233
3749.86 3324
3750.44 3186
3751.02 3055
3751.59 2974
3752.17 3151
3752.75 3091
3753.33 3045
3753.91 3123
3754.48 3199
3755.06 2854
3755.64 2831
3756.22 2838
3756.80 2896
3757.37 2983
3757.95 2966
3758.53 2979
3759.11 2980
3759.69 3129
3760.27 3181
3760.84 3457
3761.42 3668
3762.00 3645
3762.58 3751
3763.16 3815
3763.74 3923
3764.31 3899
3764.89 3818
3765.47 3647
3766.05 3659
3766.63 3633
3767.21 3272
3767.79 3217
3768.37 3286
3768.95 3046
3769.52 2907
3770.10 2950
3770.68 3075
3771.26 2951
3771.84 3046
3772.42 3010
3773.00 2995
3773.58 3279
3774.16 3059
3774.74 3082
3775.32 3294
3775.90 3197
3776.48 3151
3777.06 3165
3777.64 3157
3778.22 2963
3778.80 3198
3779.38 2996
3779.96 3175
3780.54 3221
3781.12 2976
3781.70 2993
3782.28 3142
3782.86 3235
3783.44 3086
3784.02 2987
3784.60 2997
3785.18 2964
3785.76 2947
3786.34 2862
3786.92 2793
3787.50 2988
3788.08 2996
3788.66 3110
3789.24 3035
3789.82 3044
3790.40 3024
3790.98 3102
3791.56 3084
3792.14 3117
3792.72 3157
3793.30 3074
3793.89 2868
3794.47 2924
3795.05 3128
3795.63 3154
3796.21 3178
3796.79 3164
3797.37 3173
3797.95 3081
3798.53 3186
3799.12 3298
3799.70 3161
3800.28 3160
3800.86 3621
3801.44 3612
3802.02 3352
3802.60 3696
3803.19 3826
3803.77 3896
3804.35 4125
3804.93 4452
3805.51 4239
3806.10 4274
3806.68 4274
3807.26 4277
3807.84 4302
3808.42 4208
3809.01 4272
3809.59 4014
3810.17 3879
3810.75 3682
3811.33 3905
3811.92 4102
3812.50 3832
3813.08 3981
3813.66 4122
3814.25 4097
3814.83 4324
3815.41 4463
3815.99 4688
3816.58 4486
3817.16 4539
3817.74 4730
3818.32 4905
3818.91 5096
3819.49 5179
3820.07 5268
3820.66 5160
3821.24 4729
3821.82 4368
3822.41 4135
3822.99 3678
3823.57 3491
3824.16 3617
3824.74 3320
3825.32 3294
3825.91 3265
3826.49 3201
3827.07 2936
3827.66 3035
3828.24 2984
3828.82 2997
3829.41 2819
3829.99 3138
3830.57 3176
3831.16 3238
3831.74 3395
3832.33 3268
3832.91 3080
3833.49 3166
3834.08 3390
3834.66 3313
3835.25 3353
3835.83 3204
3836.41 3240
3837.00 3292
3837.58 3318
3838.17 3241
3838.75 3300
3839.34 3315
3839.92 3301
3840.50 3527
3841.09 3358
3841.67 3231
3842.26 3217
3842.84 3129
3843.43 3397
3844.01 3466
3844.60 3325
3845.18 3262
3845.77 3139
3846.35 3247
3846.94 3313
3847.52 3495
3848.11 3760
3848.69 4376
3849.28 4455
3849.86 4930
3850.45 5453
3851.03 5924
3851.62 5965
3852.20 5717
3852.79 5581
3853.37 5182
3853.96 5116
3854.55 4657
3855.13 4372
3855.72 4205
3856.30 4050
3856.89 3956
3857.47 4001
3858.06 3884
3858.65 3849
3859.23 3919
3859.82 4461
3860.40 4533
3860.99 4705
3861.58 4922
3862.16 5323
3862.75 5989
3863.33 6429
3863.92 6988
3864.51 7537
3865.09 7646
3865.68 8135
3866.27 8152
3866.85 8098
3867.44 7668
3868.03 7401
3868.61 7096
3869.20 6892
3869.79 6677
3870.37 6194
3870.96 5878
3871.55 5577
3872.13 5313
3872.72 5152
3873.31 5117
3873.89 5041
3874.48 4854
3875.07 5020
3875.66 5124
3876.24 5126
3876.83 5375
3877.42 5583
3878.00 5453
3878.59 5432
3879.18 4930
3879.77 4716
3880.35 4646
3880.94 4059
3881.53 3838
3882.12 3966
3882.70 3550
3883.29 3631
3883.88 3609
3884.47 3626
3885.06 3556
3885.64 3452
3886.23 3249
3886.82 3291
3887.41 3189
3888.00 3530
3888.58 3329
3889.17 3297
3889.76 3372
3890.35 3419
3890.94 3641
3891.53 3458
3892.11 3546
3892.70 3657
3893.29 3677
3893.88 3660
3894.47 3782
3895.06 4002
3895.65 3790
3896.23 3856
3896.82 3950
3897.41 4024
3898.00 4158
3898.59 4342
3899.18 4084
3899.77 3888
3900.36 4177
3900.95 4260
3901.53 4025
3902.12 4105
3902.71 3952
3903.30 3815
3903.89 3710
3904.48 3652
3905.07 3550
3905.66 3431
3906.25 3594
3906.84 3392
3907.43 3211
3908.02 3268
3908.61 3198
3909.20 3144
3909.79 3039
3910.38 2973
3910.97 3006
3911.56 2971
3912.15 3034
3912.74 3049
3913.33 2930
3913.92 2956
3914.51 2936
3915.10 3022
3915.69 2878
3916.28 2859
3916.87 2891
3917.46 2700
3918.05 2679
3918.64 2728
3919.23 2785
3919.82 3050
3920.41 2803
3921.00 2550
3921.59 2812
3922.18 2929
3922.77 2788
3923.36 2779
3923.95 2890
3924.55 2764
3925.14 2808
3925.73 2862
3926.32 2686
3926.91 2745
3927.50 2646
3928.09 2557
3928.68 2607
3929.27 2709
3929.87 2650
3930.46 2801
3931.05 2744
3931.64 2688
3932.23 2729
3932.82 2897
3933.41 2696
3934.01 2753
3934.60 2583
3935.19 2529
3935.78 2730
3936.37 2570
3936.96 2587
3937.56 2737
3938.15 2574
3938.74 2422
3939.33 2740
3939.92 2798
3940.52 2686
3941.11 2598
3941.70 2600
3942.29 2621
3942.88 2837
3943.48 2827
3944.07 2690
3944.66 2819
3945.25 2886
3945.85 2845
3946.44 2919
3947.03 2825
3947.62 2879
3948.22 2796
3948.81 2557
3949.40 2638
3949.99 2687
3950.59 2667
3951.18 2649
3951.77 2623
3952.37 2614
3952.96 2512
3953.55 2496
3954.15 2685
3954.74 2536
3955.33 2431
3955.93 2367
3956.52 2595
3957.11 2649
3957.71 2763
3958.30 2767
3958.89 2844
3959.49 2900
3960.08 3111
3960.67 3049
3961.27 3141
3961.86 3493
3962.45 3457
3963.05 3272
3963.64 3372
3964.23 3304
3964.83 3289
3965.42 2961
3966.02 3089
3966.61 3043
3967.20 3288
3967.80 3275
3968.39 3470
3968.99 3479
3969.58 3613
3970.18 3675
3970.77 3682
3971.36 3573
3971.96 3391
3972.55 3449
3973.15 3246
3973.74 3147
3974.34 2899
3974.93 3102
3975.53 2922
3976.12 3047
3976.72 2968
3977.31 2665
3977.91 2644
3978.50 2676
3979.10 2678
3979.69 2912
3980.29 2939
3980.88 2996
3981.48 2795
3982.07 2864
3982.67 2783
3983.26 2817
3983.86 2878
3984.45 2808
3985.05 2770
3985.64 2836
3986.24 2629
3986.83 2607
3987.43 2630
3988.03 2686
3988.62 2637
3989.22 2770
3989.81 2709
3990.41 2882
3991.00 2850
3991.60 2717
3992.20 2860
3992.79 2680
3993.39 2748
3993.98 2909
3994.58 2670
3995.18 2675
3995.77 2743
3996.37 2732
3996.97 2709
3997.56 2811
3998.16 3193
3998.75 2944
3999.35 2914
3999.95 2988
4000.54 3106
4001.14 3030
4001.74 3018
4002.33 2960
4002.93 2977
4003.53 2877
4004.12 2986
4004.72 3013
4005.32 2976
4005.92 2984
4006.51 3056
4007.11 3182
4007.71 3077
4008.30 3177
4008.90 3216
4009.50 3316
4010.10 3235
4010.69 3468
4011.29 3425
4011.89 3368
4012.49 3284
4013.08 3307
4013.68 3135
4014.28 3182
4014.88 3257
4015.47 3263
4016.07 3124
4016.67 3260
4017.27 3419
4017.86 3314
4018.46 3384
4019.06 3318
4019.66 3587
4020.26 3654
4020.85 3553
4021.45 3694
4022.05 3562
4022.65 3316
4023.25 3445
4023.85 3236
4024.44 3202
4025.04 3140
4025.64 2985
4026.24 2802
4026.84 2873
4027.44 2885
4028.03 2956
4028.63 2970
4029.23 3084
4029.83 2903
4030.43 3099
4031.03 3168
4031.63 3373
4032.23 3335
4032.83 3359
4033.42 3538
4034.02 3572
4034.62 3376
4035.22 3190
4035.82 3381
4036.42 3177
4037.02 3188
4037.62 2969
4038.22 3033
4038.82 3027
4039.42 2963
4040.02 3016
4040.62 2950
4041.22 2820
4041.82 2960
4042.41 2740
4043.01 2775
4043.61 2712
4044.21 2800
4044.81 2761
4045.41 2697
4046.01 2687
4046.61 2907
4047.21 2812
4047.81 2902
4048.41 2758
4049.01 2811
4049.61 2653
4050.21 2765
4050.82 2892
4051.42 2876
4052.02 2700
4052.62 2672
4053.22 2998
4053.82 2803
4054.42 2835
4055.02 2755
4055.62 2904
4056.22 2821
4056.82 2715
4057.42 2685
4058.02 2930
4058.62 2861
4059.22 2793
4059.83 2827
4060.43 2578
4061.03 2625
4061.63 2828
4062.23 2690
4062.83 2534
4063.43 2621
4064.03 2576
4064.63 2556
4065.24 2499
4065.84 2504
4066.44 2467
4067.04 2612
4067.64 2533
4068.24 2403
4068.85 2511
4069.45 2500
4070.05 2422
4070.65 2360
4071.25 2451
4071.85 2517
4072.46 2575
4073.06 2831
4073.66 2612
4074.26 2523
4074.86 2675
4075.47 2758
4076.07 2559
4076.67 2657
4077.27 2804
4077.88 2844
4078.48 2669
4079.08 2813
4079.68 2996
4080.29 2729
4080.89 2913
4081.49 2745
4082.09 2634
4082.70 2772
4083.30 2687
4083.90 2719
4084.50 2560
4085.11 2801
4085.71 2682
4086.31 2693
4086.92 2656
4087.52 2749
4088.12 2616
4088.72 2615
4089.33 2509
4089.93 2470
4090.53 2607
4091.14 2647
4091.74 2439
4092.34 2678
4092.95 2681
4093.55 2843
4094.16 3027
4094.76 3065
4095.36 3325
4095.97 3479
4096.57 3830
4097.17 4284
4097.78 4202
4098.38 4281
4098.98 4689
4099.59 4597
4100.19 4633
4100.80 4325
4101.40 4349
4102.00 4164
4102.61 3760
4103.21 3276
4103.82 3049
4104.42 2793
4105.03 2714
4105.63 2644
4106.23 2443
4106.84 2562
4107.44 2516
4108.05 2401
4108.65 2376
4109.26 2379
4109.86 2401
4110.47 2389
4111.07 2414
4111.68 2438
4112.28 2463
4112.89 2454
4113.49 2531
4114.10 2384
4114.70 2358
4115.31 2410
4115.91 2467
4116.52 2456
4117.12 2472
4117.73 2297
4118.33 2388
4118.94 2494
4119.54 2424
4120.15 2358
4120.75 2359
4121.36 2347
4121.97 2354
4122.57 2358
4123.18 2527
4123.78 2589
4124.39 2575
4124.99 2478
4125.60 2521
4126.21 2481
4126.81 2690
4127.42 2643
4128.02 2732
4128.63 2629
4129.24 2484
4129.84 2659
4130.45 2700
4131.05 2559
4131.66 2569
4132.27 2539
4132.87 2704
4133.48 2727
4134.09 2516
4134.69 2535
4135.30 2670
4135.91 2621
4136.51 2683
4137.12 2575
4137.73 2783
4138.33 2676
4138.94 2808
4139.55 3029
4140.15 2599
4140.76 2762
4141.37 2781
4141.97 2938
4142.58 2932
4143.19 2992
4143.80 3079
4144.40 3179
4145.01 2922
4145.62 2978
4146.22 2962
4146.83 2988
4147.44 3062
4148.05 2821
4148.65 2811
4149.26 2833
4149.87 2770
4150.48 2689
4151.09 2680
4151.69 2757
4152.30 2690
4152.91 2581
4153.52 2594
4154.12 2567
4154.73 2466
4155.34 2537
4155.95 2482
4156.56 2343
4157.16 2496
4157.77 2537
4158.38 2332
4158.99 2377
4159.60 2455
4160.21 2457
4160.81 2424
4161.42 2451
4162.03 2319
4162.64 2447
4163.25 2612
4163.86 2648
4164.47 2593
4165.08 2685
4165.68 2702
4166.29 2949
4166.90 3098
4167.51 3264
4168.12 3451
4168.73 3593
4169.34 3669
4169.95 3613
4170.56 3658
4171.16 3594
4171.77 3643
4172.38 3402
4172.99 3410
4173.60 3351
4174.21 3386
4174.82 3342
4175.43 3205
4176.04 3265
4176.65 3266
4177.26 3375
4177.87 3679
4178.48 3465
4179.09 3329
4179.70 3145
4180.31 3119
4180.92 2889
4181.53 2844
4182.14 2827
4182.75 2970
4183.36 2757
4183.97 2686
4184.58 2700
4185.19 2625
4185.80 2585
4186.41 2545
4187.02 2526
4187.63 2592
4188.24 2590
4188.85 2487
4189.46 2566
4190.07 2539
4190.68 2608
4191.29 2600
4191.90 2621
4192.51 2559
4193.13 2560
4193.74 2759
4194.35 2708
4194.96 2812
4195.57 2754
4196.18 3008
4196.79 3140
4197.40 3241
4198.01 3465
4198.62 3561
4199.24 3560
4199.85 3699
4200.46 3656
4201.07 3514
4201.68 3471
4202.29 3266
4202.90 3525
4203.52 3500
4204.13 3303
4204.74 3209
4205.35 3365
4205.96 3020
4206.57 3068
4207.19 3158
4207.80 3035
4208.41 3142
4209.02 3148
4209.63 2990
4210.25 3119
4210.86 3014
4211.47 3148
4212.08 3156
4212.69 3013
4213.31 2996
4213.92 3070
4214.53 3020
4215.14 3065
4215.76 3055
4216.37 3265
4216.98 3237
4217.59 3080
4218.21 3269
4218.82 3143
4219.43 3219
4220.04 3444
4220.66 3685
4221.27 3717
4221.88 3847
4222.50 4186
4223.11 4656
4223.72 4750
4224.33 4897
4224.95 5364
4225.56 5653
4226.17 5727
4226.79 5968
4227.40 6279
4228.01 6853
4228.63 7723
4229.24 8483
4229.85 9771
4230.47 10145
4231.08 10757
4231.69 11321
4232.31 11292
4232.92 10833
4233.54 10302
4234.15 9184
4234.76 8402
4235.38 7458
4235.99 6543
4236.61 5951
4237.22 5312
4237.83 4845
4238.45 4607
4239.06 4371
4239.68 4411
4240.29 4329
4240.90 4053
4241.52 4077
4242.13 4051
4242.75 4216
4243.36 4160
4243.98 3971
4244.59 3853
4245.21 3688
4245.82 3657
4246.43 3524
4247.05 3397
4247.66 3479
4248.28 3584
4248.89 3682
4249.51 3426
4250.12 3446
4250.74 3491
4251.35 3337
4251.97 3405
4252.58 3676
4253.20 3417
4253.81 3263
4254.43 3309
4255.04 3118
4255.66 2909
4256.28 3080
4256.89 3251
4257.51 3034
4258.12 2913
4258.74 2947
4259.35 2872
4259.97 2910
4260.58 2866
4261.20 2816
4261.82 2864
4262.43 2950
4263.05 3066
4263.66 3318
4264.28 3124
4264.90 3056
4265.51 3048
4266.13 2991
4266.74 2952
4267.36 3110
4267.98 3066
4268.59 3009
4269.21 3014
4269.82 3082
4270.44 3295
4271.06 3407
4271.67 3287
4272.29 3374
4272.91 3294
4273.52 3097
4274.14 3162
4274.76 3161
4275.37 3101
4275.99 3058
4276.61 2987
4277.22 2892
4277.84 2897
4278.46 2783
4279.08 2898
4279.69 3008
4280.31 3074
4280.93 3043
4281.54 2946
4282.16 2919
4282.78 2883
4283.40 2724
4284.01 2815
4284.63 2681
4285.25 2718
4285.87 2628
4286.48 2794
4287.10 2727
4287.72 2817
4288.34 2850
4288.95 3094
4289.57 3216
4290.19 3079
4290.81 3018
4291.43 2680
4292.04 2808
4292.66 2732
4293.28 2678
4293.90 2689
4294.52 2664
4295.13 2472
4295.75 2478
4296.37 2400
4296.99 2601
4297.61 2605
4298.23 2326
4298.84 2549
4299.46 2729
4300.08 2668
4300.70 2634
4301.32 2675
4301.94 2624
4302.56 2705
4303.17 2689
4303.79 2700
4304.41 2553
4305.03 2591
4305.65 2630
4306.27 2536
4306.89 2566
4307.51 2586
4308.13 2779
4308.75 2841
4309.36 2709
4309.98 2726
4310.60 2937
4311.22 3027
4311.84 3167
4312.46 3175
4313.08 3191
4313.70 3394
4314.32 3332
4314.94 3363
4315.56 3326
4316.18 3367
4316.80 3382
4317.42 3243
4318.04 3128
4318.66 3159
4319.28 3057
4319.90 2993
4320.52 2803
4321.14 2903
4321.76 2922
4322.38 2776
4323.00 2498
4323.62 2762
4324.24 2675
4324.86 2803
4325.48 2640
4326.10 2665
4326.72 2609
4327.34 2665
4327.96 2814
4328.58 2672
4329.20 2676
4329.82 2709
4330.44 2660
4331.07 2850
4331.69 2797
4332.31 2845
4332.93 2784
4333.55 2676
4334.17 2658
4334.79 2685
4335.41 2670
4336.03 2626
4336.65 2616
4337.28 2716
4337.90 2821
4338.52 2769
4339.14 2955
4339.76 3011
4340.38 2946
4341.00 2862
4341.63 3164
4342.25 3062
4342.87 3249
4343.49 3270
4344.11 3393
4344.73 3183
4345.36 3236
4345.98 3392
4346.60 3543
4347.22 3889
4347.84 4326
4348.47 4902
4349.09 5178
4349.71 5851
4350.33 5713
4350.95 5866
4351.58 6307
4352.20 5959
4352.82 5640
4353.44 5271
4354.07 4674
4354.69 4551
4355.31 4224
4355.93 3834
4356.56 3546
4357.18 3472
4357.80 3433
4358.42 3150
4359.05 3313
4359.67 3246
4360.29 3103
4360.92 3287
4361.54 3450
4362.16 3416
4362.78 3235
4363.41 3265
4364.03 3302
4364.65 3398
4365.28 3381
4365.90 3469
4366.52 3250
4367.15 3297
4367.77 3292
4368.39 3217
4369.02 3145
4369.64 3321
4370.26 3286
4370.89 3179
4371.51 3139
4372.14 3156
4372.76 3157
4373.38 3252
4374.01 3094
4374.63 2925
4375.25 2770
4375.88 2998
4376.50 3088
4377.13 3014
4377.75 3088
4378.37 3090
4379.00 2943
4379.62 3201
4380.25 3164
4380.87 3289
4381.50 3437
4382.12 3533
4382.75 3529
4383.37 3614
4383.99 3613
4384.62 3684
4385.24 3871
4385.87 4250
4386.49 3992
4387.12 4201
4387.74 4140
4388.37 4518
4388.99 4603
4389.62 4815
4390.24 5212
4390.87 5857
4391.49 6893
4392.12 7949
4392.74 8810
4393.37 9979
4393.99 10717
4394.62 11621
4395.24 12474
4395.87 12258
4396.49 11761
4397.12 11526
4397.75 10773
4398.37 9313
4399.00 8343
4399.62 7727
4400.25 6757
4400.87 6316
4401.50 6138
4402.13 5963
4402.75 6048
4403.38 5908
4404.00 5813
4404.63 5658
4405.26 5689
4405.88 5314
4406.51 5300
4407.13 5052
4407.76 4794
4408.39 4715
4409.01 4499
4409.64 4623
4410.27 4444
4410.89 4401
4411.52 4435
4412.15 4372
4412.77 4201
4413.40 4206
4414.03 4317
4414.65 4085
4415.28 4091
4415.91 4198
4416.53 3881
4417.16 3967
4417.79 3913
4418.41 3517
4419.04 3439
4419.67 3345
4420.30 3136
4420.92 3314
4421.55 3177
4422.18 3262
4422.80 3289
4423.43 3095
4424.06 3036
4424.69 3084
4425.31 3194
4425.94 3109
4426.57 2995
4427.20 2980
4427.82 2752
4428.45 2754
4429.08 2710
4429.71 2600
4430.34 2828
4430.96 2579
4431.59 2846
4432.22 2811
4432.85 2605
4433.48 2646
4434.10 2781
4434.73 2820
4435.36 2739
4435.99 2887
4436.62 2919
4437.25 2951
4437.87 2838
4438.50 2823
4439.13 2744
4439.76 2788
4440.39 2726
4441.02 2789
4441.64 2956
4442.27 2733
4442.90 2495
4443.53 2672
4444.16 2796
4444.79 2704
4445.42 2692
4446.05 2733
4446.68 2539
4447.30 2364
4447.93 2542
4448.56 2693
4449.19 2695
4449.82 2810
4450.45 2769
4451.08 2694
4451.71 2615
4452.34 2624
4452.97 2619
4453.60 2764
4454.23 2531
4454.86 2486
4455.49 2491
4456.12 2481
4456.75 2688
4457.38 2591
4458.01 2460
4458.64 2549
4459.27 2705
4459.90 2574
4460.53 2437
4461.16 2556
4461.79 2391
4462.42 2386
4463.05 2421
4463.68 2467
4464.31 2395
4464.94 2479
4465.57 2506
4466.20 2493
4466.83 2461
4467.46 2214
4468.09 2264
4468.72 2430
4469.35 2273
4469.98 2258
4470.61 2167
4471.24 2163
4471.87 2398
4472.50 2433
4473.13 2461
4473.77 2552
4474.40 2358
4475.03 2223
4475.66 2158
4476.29 2414
4476.92 2316
4477.55 2360
4478.18 2258
4478.82 2203
4479.45 2185
4480.08 2211
4480.71 2394
4481.34 2436
4481.97 2462
4482.60 2384
4483.24 2411
4483.87 2420
4484.50 2359
4485.13 2410
4485.76 2402
4486.39 2493
4487.03 2559
4487.66 2731
4488.29 2726
4488.92 2582
4489.55 2544
4490.19 2638
4490.82 2568
4491.45 2431
4492.08 2463
4492.71 2435
4493.35 2337
4493.98 2483
4494.61 2537
4495.24 2330
4495.88 2282
4496.51 2474
4497.14 2401
4497.77 2304
4498.41 2275
4499.04 2217
4499.67 2341
4500.31 2530
4500.94 2455
4501.57 2507
4502.20 2542
4502.84 2592
4503.47 2723
4504.10 2642
4504.74 2889
4505.37 2921
4506.00 2972
4506.64 3020
4507.27 3066
4507.90 2913
4508.54 2892
4509.17 2868
4509.80 2944
4510.44 2739
4511.07 2644
4511.70 2629
4512.34 2687
4512.97 2607
4513.60 2499
4514.24 2287
4514.87 2383
4515.51 2528
4516.14 2402
4516.77 2440
4517.41 2590
4518.04 2458
4518.68 2437
4519.31 2615
4519.94 2657
4520.58 2564
4521.21 2557
4521.85 2619
4522.48 2436
4523.12 2336
4523.75 2419
4524.39 2461
4525.02 2501
4525.65 2417
4526.29 2439
4526.92 2547
4527.56 2569
4528.19 2434
4528.83 2770
4529.46 2807
4530.10 3033
4530.73 3364
4531.37 3716
4532.00 4147
4532.64 4605
4533.27 5398
4533.91 5890
4534.54 6881
4535.18 7604
4535.81 7768
4536.45 8004
4537.09 7939
4537.72 7607
4538.36 6897
4538.99 6418
4539.63 5563
4540.26 4941
4540.90 4267
4541.53 3832
4542.17 3585
4542.81 3234
4543.44 2959
4544.08 2814
4544.71 2726
4545.35 2669
4545.99 2444
4546.62 2298
4547.26 2546
4547.89 2466
4548.53 2383
4549.17 2263
4549.80 2380
4550.44 2447
4551.08 2332
4551.71 2439
4552.35 2323
4552.98 2148
4553.62 2274
4554.26 2460
4554.89 2405
4555.53 2361
4556.17 2568
4556.80 2535
4557.44 2606
4558.08 2744
4558.72 2727
4559.35 2766
4559.99 2620
4560.63 2628
4561.26 2588
4561.90 2480
4562.54 2447
4563.17 2510
4563.81 2628
4564.45 2517
4565.09 2510
4565.72 2582
4566.36 2458
4567.00 2287
4567.64 2278
4568.27 2488
4568.91 2649
4569.55 2751
4570.19 2856
4570.82 2842
4571.46 2822
4572.10 2797
4572.74 2873
4573.38 2958
4574.01 3059
4574.65 3040
4575.29 3070
4575.93 2913
4576.57 2729
4577.20 2732
4577.84 2883
4578.48 2709
4579.12 2688
4579.76 2504
4580.40 2306
4581.04 2392
4581.67 2290
4582.31 2469
4582.95 2359
4583.59 2284
4584.23 2340
4584.87 2267
4585.51 2322
4586.14 2428
4586.78 2355
4587.42 2338
4588.06 2408
4588.70 2476
4589.34 2368
4589.98 2512
4590.62 2349
4591.26 2441
4591.90 2527
4592.54 2518
4593.17 2318
4593.81 2368
4594.45 2528
4595.09 2462
4595.73 2530
4596.37 2540
4597.01 2420
4597.65 2489
4598.29 2455
4598.93 2428
4599.57 2370
4600.21 2351
4600.85 2269
4601.49 2306
4602.13 2409
4602.77 2361
4603.41 2238
4604.05 2267
4604.69 2110
4605.33 2160
4605.97 2369
4606.61 2486
4607.25 2232
4607.89 2202
4608.53 2399
4609.17 2361
4609.81 2320
4610.45 2453
4611.09 2610
4611.73 2600
4612.38 2535
4613.02 2546
4613.66 2669
4614.30 2559
4614.94 2411
4615.58 2361
4616.22 2470
4616.86 2341
4617.50 2343
4618.14 2430
4618.78 2371
4619.43 2330
4620.07 2315
4620.71 2360
4621.35 2254
4621.99 2123
4622.63 2148
4623.27 2287
4623.91 2210
4624.56 2069
4625.20 2178
4625.84 2284
4626.48 2339
4627.12 2106
4627.76 2112
4628.41 2173
4629.05 2102
4629.69 2129
4630.33 2273
4630.97 2275
4631.62 2209
4632.26 2224
4632.90 2195
4633.54 2202
4634.18 2136
4634.83 2195
4635.47 2291
4636.11 2409
4636.75 2312
4637.40 2424
4638.04 2412
4638.68 2498
4639.32 2491
4639.97 2501
4640.61 2486
4641.25 2668
4641.89 2932
4642.54 2935
4643.18 2919
4643.82 2918
4644.46 2851
4645.11 2752
4645.75 2733
4646.39 2610
4647.04 2410
4647.68 2469
4648.32 2368
4648.97 2428
4649.61 2320
4650.25 2311
4650.90 2314
4651.54 2341
4652.18 2275
4652.83 2215
4653.47 2270
4654.11 2377
4654.76 2360
4655.40 2396
4656.04 2336
4656.69 2400
4657.33 2441
4657.98 2305
4658.62 2498
4659.26 2280
4659.91 2216
4660.55 2234
4661.20 2163
4661.84 2075
4662.48 1958
4663.13 1993
4663.77 2076
4664.42 2053
4665.06 2192
4665.71 2228
4666.35 2126
4666.99 2060
4667.64 2224
4668.28 2117
4668.93 2131
4669.57 2209
4670.22 2175
4670.86 2097
4671.51 2026
4672.15 2120
4672.80 2168
4673.44 2120
4674.09 2010
4674.73 2088
4675.38 2037
4676.02 2047
4676.67 1881
4677.31 1864
4677.96 1944
4678.60 2059
4679.25 2045
4679.89 2146
4680.54 2260
4681.18 2100
4681.83 2092
4682.47 2179
4683.12 2179
4683.77 2106
4684.41 2260
4685.06 2209
4685.70 2144
4686.35 2154
4686.99 2207
4687.64 2284
4688.29 2163
4688.93 2212
4689.58 2103
4690.22 2028
4690.87 2080
4691.52 2069
4692.16 1988
4692.81 2207
4693.45 2103
4694.10 2059
4694.75 2199
4695.39 2186
4696.04 2160
4696.69 2144
4697.33 2137
4697.98 2186
4698.63 2300
4699.27 2414
4699.92 2453
4700.57 2543
4701.21 2458
4701.86 2456
4702.51 2754
4703.15 3094
4703.80 2918
4704.45 2730
4705.10 2895
4705.74 2892
4706.39 2623
4707.04 2334
4707.68 2521
4708.33 2477
4708.98 2416
4709.63 2429
4710.27 2468
4710.92 2357
4711.57 2434
4712.22 2464
4712.86 2381
4713.51 2244
4714.16 2344
4714.81 2443
4715.45 2453
4716.10 2383
4716.75 2274
4717.40 2348
4718.05 2196
4718.69 2303
4719.34 2228
4719.99 2401
4720.64 2365
4721.29 2422
4721.94 2341
4722.58 2396
4723.23 2478
4723.88 2457
4724.53 2465
4725.18 2782
4725.83 2735
4726.47 2593
4727.12 2889
4727.77 2783
4728.42 2918
4729.07 3008
4729.72 3041
4730.37 3442
4731.02 3266
4731.66 3262
4732.31 3279
4732.96 3363
4733.61 3222
4734.26 2953
4734.91 2863
4735.56 2721
4736.21 2525
4736.86 2417
4737.51 2380
4738.16 2230
4738.81 2531
4739.45 2482
4740.10 2447
4740.75 2746
4741.40 2615
4742.05 2602
4742.70 2820
4743.35 2893
4744.00 2942
4744.65 2910
4745.30 2971
4745.95 2902
4746.60 2914
4747.25 2972
4747.90 2832
4748.55 2826
4749.20 2698
4749.85 2659
4750.50 2610
4751.15 2524
4751.80 2672
4752.45 2699
4753.10 2732
4753.75 2743
4754.40 2852
4755.05 2897
4755.71 2699
4756.36 2737
4757.01 2919
4757.66 2925
4758.31 2843
4758.96 2791
4759.61 2837
4760.26 2809
4760.91 2606
4761.56 2695
4762.21 2621
4762.86 2447
4763.52 2404
4764.17 2465
4764.82 2449
4765.47 2474
4766.12 2475
4766.77 2469
4767.42 2655
4768.07 2832
4768.73 2891
4769.38 2983
4770.03 3279
4770.68 3163
4771.33 3278
4771.98 3354
4772.64 3267
4773.29 3117
4773.94 2840
4774.59 2655
4775.24 2646
4775.89 2553
4776.55 2387
4777.20 2572
4777.85 2474
4778.50 2413
4779.15 2439
4779.81 2504
4780.46 2507
4781.11 2602
4781.76 2724
4782.42 2696
4783.07 2850
4783.72 2931
4784.37 2828
4785.03 2689
4785.68 2700
4786.33 2778
4786.98 2642
4787.64 2582
4788.29 2531
4788.94 2344
4789.60 2309
4790.25 2313
4790.90 2321
4791.55 2318
4792.21 2181
4792.86 2219
4793.51 2364
4794.17 2386
4794.82 2124
4795.47 2195
4796.13 2074
4796.78 2122
4797.43 2189
4798.09 2148
4798.74 2065
4799.39 2154
4800.05 2169
4800.70 2225
4801.36 2111
4802.01 2072
4802.66 2082
4803.32 2101
4803.97 2166
4804.62 2122
4805.28 2179
4805.93 2138
4806.59 2077
4807.24 2107
4807.89 2014
4808.55 2158
4809.20 2077
4809.86 2042
4810.51 2030
4811.17 2185
4811.82 2120
4812.47 2059
4813.13 2088
4813.78 2055
4814.44 2122
4815.09 2050
4815.75 2099
4816.40 2087
4817.06 2052
4817.71 2138
4818.37 2129
4819.02 2306
4819.68 2249
4820.33 2256
4820.99 2499
4821.64 2500
4822.30 2393
4822.95 2554
4823.61 2720
4824.26 2705
4824.92 2794
4825.57 2732
4826.23 2810
4826.88 2943
4827.54 2958
4828.19 2908
4828.85 2909
4829.51 2910
4830.16 3038
4830.82 3006
4831.47 2808
4832.13 2598
4832.78 2701
4833.44 2582
4834.10 2448
4834.75 2470
4835.41 2566
4836.06 2714
4836.72 2801
4837.38 2736
4838.03 2719
4838.69 2861
4839.34 2901
4840.00 2965
4840.66 3217
4841.31 3040
4841.97 2885
4842.63 3103
4843.28 2831
4843.94 2770
4844.60 2898
4845.25 2929
4845.91 3097
4846.57 2963
4847.22 2904
4847.88 2827
4848.54 2617
4849.19 2700
4849.85 2847
4850.51 2922
4851.17 3262
4851.82 3395
4852.48 3624
4853.14 3711
4853.79 3811
4854.45 3921
4855.11 4052
4855.77 3752
4856.42 3853
4857.08 3499
4857.74 3524
4858.40 3300
4859.05 3227
4859.71 3163
4860.37 3246
4861.03 3243
4861.68 3380
4862.34 3481
4863.00 3567
4863.66 3588
4864.32 3567
4864.97 3578
4865.63 3399
4866.29 3074
4866.95 3163
4867.61 3152
4868.26 3081
4868.92 3063
4869.58 3330
4870.24 3399
4870.90 3307
4871.56 3185
4872.21 3282
4872.87 3313
4873.53 3007
4874.19 3101
4874.85 3088
4875.51 3034
4876.17 3047
4876.83 2965
4877.48 3027
4878.14 3039
4878.80 3029
4879.46 2888
4880.12 2837
4880.78 2831
4881.44 2890
4882.10 2944
4882.76 3020
4883.42 3047
4884.08 2930
4884.73 2765
4885.39 2688
4886.05 2654
4886.71 2639
4887.37 2643
4888.03 2532
4888.69 2498
4889.35 2469
4890.01 2524
4890.67 2655
4891.33 2692
4891.99 2764
4892.65 2872
4893.31 3007
4893.97 3150
4894.63 3167
4895.29 2989
4895.95 3247
4896.61 3246
4897.27 3043
4897.93 2925
4898.59 2889
4899.25 2725
4899.91 2634
4900.57 2580
4901.23 2557
4901.89 2679
4902.55 2784
4903.21 2798
4903.88 2780
4904.54 2844
4905.20 2747
4905.86 2735
4906.52 2595
4907.18 2513
4907.84 2377
4908.50 2467
4909.16 2463
4909.82 2403
4910.48 2224
4911.15 2288
4911.81 2195
4912.47 2291
4913.13 2493
4913.79 2475
4914.45 2324
4915.11 2183
4915.77 2235
4916.44 2297
4917.10 2329
4917.76 2264
4918.42 2176
4919.08 2088
4919.74 2051
4920.41 2075
4921.07 2060
4921.73 2093
4922.39 1969
4923.05 2074
4923.72 2118
4924.38 2123
4925.04 1882
4925.70 2024
4926.36 2046
4927.03 2087
4927.69 2093
4928.35 2124
4929.01 2159
4929.67 2018
4930.34 1940
4931.00 1963
4931.66 1980
4932.32 1863
4932.99 1976
4933.65 2044
4934.31 2036
4934.98 2167
4935.64 2047
4936.30 1909
4936.96 1953
4937.63 2025
4938.29 2155
4938.95 2116
4939.62 2166
4940.28 2171
4940.94 2030
4941.61 2055
4942.27 2022
4942.93 1987
4943.60 2106
4944.26 2032
4944.92 1937
4945.59 2011
4946.25 2058
4946.91 2042
4947.58 1998
4948.24 2007
4948.90 2034
4949.57 2036
4950.23 2004
4950.89 1866
4951.56 1777
4952.22 1943
4952.89 2003
4953.55 1997
4954.21 1965
4954.88 1857
4955.54 1927
4956.21 1971
4956.87 1920
4957.53 1893
4958.20 1985
4958.86 1921
4959.53 1820
4960.19 1891
4960.86 1912
4961.52 1884
4962.19 1960
4962.85 2024
4963.52 2062
4964.18 2110
4964.84 2045
4965.51 2086
4966.17 2310
4966.84 2476
4967.50 2528
4968.17 2708
4968.83 2648
4969.50 2671
4970.16 2798
4970.83 2611
4971.49 2631
4972.16 2399
4972.82 2343
4973.49 2318
4974.16 2327
4974.82 2171
4975.49 2268
4976.15 2179
4976.82 2071
4977.48 2146
4978.15 2209
4978.81 2135
4979.48 2146
4980.15 2156
4980.81 2119
4981.48 2078
4982.14 2239
4982.81 2069
4983.48 2235
4984.14 2243
4984.81 2107
4985.47 2116
4986.14 2082
4986.81 2137
4987.47 2220
4988.14 2267
4988.80 2324
4989.47 2536
4990.14 2717
4990.80 2905
4991.47 3221
4992.14 3299
4992.80 3813
4993.47 4116
4994.14 4411
4994.80 4340
4995.47 4147
4996.14 3954
4996.80 3626
4997.47 3168
4998.14 2878
4998.81 2541
4999.47 2287
5000.14 2125
5000.81 2092
5001.47 2083
5002.14 1870
5002.81 1933
5003.48 1996
5004.14 1999
5004.81 1923
5005.48 1896
5006.15 2000
5006.81 1789
5007.48 1824
5008.15 1946
5008.82 1744
5009.48 1658
5010.15 1745
5010.82 1697
5011.49 1787
5012.16 1881
5012.82 1854
5013.49 1824
5014.16 1822
5014.83 1706
5015.50 1750
5016.16 1812
5016.83 1844
5017.50 1804
5018.17 1866
5018.84 2032
5019.50 1952
5020.17 1931
5020.84 2086
5021.51 2078
5022.18 2104
5022.85 2060
5023.52 2159
5024.19 2048
5024.85 2235
5025.52 2285
5026.19 2321
5026.86 2310
5027.53 2191
5028.20 2286
5028.87 2405
5029.54 2432
5030.21 2374
5030.87 2370
5031.54 2295
5032.21 2293
5032.88 2206
5033.55 2277
5034.22 2019
5034.89 2082
5035.56 2170
5036.23 2101
5036.90 2073
5037.57 2118
5038.24 2016
5038.91 2060
5039.58 1982
5040.25 1907
5040.92 2051
5041.59 2048
5042.26 2112
5042.93 2126
5043.60 2101
5044.27 2143
5044.94 2360
5045.61 2371
5046.28 2323
5046.95 2392
5047.62 2491
5048.29 2616
5048.96 2730
5049.63 2607
5050.30 2574
5050.97 2317
5051.64 2321
5052.31 2285
5052.98 2306
5053.65 2140
5054.32 2065
5054.99 1984
5055.66 1992
5056.34 1797
5057.01 1865
5057.68 1846
5058.35 1987
5059.02 1992
5059.69 1927
5060.36 2068
5061.03 1973
5061.70 1924
5062.38 1962
5063.05 1960
5063.72 1841
5064.39 1776
5065.06 1875
5065.73 1926
5066.40 1903
5067.08 1897
5067.75 1901
5068.42 1794
5069.09 1810
5069.76 1831
5070.43 1849
5071.11 1898
5071.78 1843
5072.45 1920
5073.12 1829
5073.79 1836
5074.47 1676
5075.14 1624
5075.81 1707
5076.48 1741
5077.15 1818
5077.83 1661
5078.50 1747
5079.17 1891
5079.84 1835
5080.52 1821
5081.19 1794
5081.86 1905
5082.53 2042
5083.21 1962
5083.88 2062
5084.55 1970
5085.22 2036
5085.90 2169
5086.57 2009
5087.24 1941
5087.92 2027
5088.59 1955
5089.26 1902
5089.93 1830
5090.61 1945
5091.28 1953
5091.95 1808
5092.63 1940
5093.30 1835
5093.97 2024
5094.65 2120
5095.32 2083
5095.99 2213
5096.67 2060
5097.34 2054
5098.02 1977
5098.69 2120
5099.36 2060
5100.04 1912
5100.71 1859
5101.38 1967
5102.06 1940
5102.73 1818
5103.41 1816
5104.08 1869
5104.75 1888
5105.43 1832
5106.10 1960
5106.78 1933
5107.45 1917
5108.12 1950
5108.80 2008
5109.47 1829
5110.15 1940
5110.82 2054
5111.50 1935
5112.17 1949
5112.85 1981
5113.52 1971
5114.20 1927
5114.87 1925
5115.54 1846
5116.22 1861
5116.89 1797
5117.57 1868
5118.24 1960
5118.92 1851
5119.59 1772
5120.27 1948
5120.94 2114
5121.62 2130
5122.30 2005
5122.97 2123
5123.65 2093
5124.32 2035
5125.00 1811
5125.67 2143
5126.35 2042
5127.02 1984
5127.70 1994
5128.37 1900
5129.05 1909
5129.73 1765
5130.40 1755
5131.08 1800
5131.75 1734
5132.43 1870
5133.10 1918
5133.78 1900
5134.46 1862
5135.13 2029
5135.81 2040
5136.49 1987
5137.16 1973
5137.84 1960
5138.51 1930
5139.19 1860
5139.87 1942
5140.54 1954
5141.22 2028
5141.90 2004
5142.57 2030
5143.25 2042
5143.93 2087
5144.60 2191
5145.28 2162
5145.96 1954
5146.63 1838
5147.31 1919
5147.99 1908
5148.66 1855
5149.34 1770
5150.02 1701
5150.69 1798
5151.37 1783
5152.05 1718
5152.73 1724
5153.40 1681
5154.08 1686
5154.76 1668
5155.44 1766
5156.11 1772
5156.79 1643
5157.47 1659
5158.15 1719
5158.82 1727
5159.50 1586
5160.18 1737
5160.86 1765
5161.53 1887
5162.21 1875
5162.89 1689
5163.57 1775
5164.25 1801
5164.92 1687
5165.60 1663
5166.28 1676
5166.96 1736
5167.64 1759
5168.31 1698
5168.99 1633
5169.67 1592
5170.35 1686
5171.03 1679
5171.71 1745
5172.39 1752
5173.06 1754
5173.74 1773
5174.42 1730
5175.10 1745
5175.78 1697
5176.46 1732
5177.14 1750
5177.82 1738
5178.49 1686
5179.17 1642
5179.85 1640
5180.53 1573
5181.21 1699
5181.89 1748
5182.57 1816
5183.25 1805
5183.93 1788
5184.61 1678
5185.29 1696
5185.97 1766
5186.64 1859
5187.32 1903
5188.00 1909
5188.68 1842
5189.36 1772
5190.04 1604
5190.72 1622
5191.40 1668
5192.08 1633
5192.76 1662
5193.44 1559
5194.12 1500
5194.80 1554
5195.48 1653
5196.16 1705
5196.84 1629
5197.52 1558
5198.20 1516
5198.88 1631
5199.56 1553
5200.24 1534
5200.92 1660
5201.60 1619
5202.28 1583
5202.96 1628
5203.65 1694
5204.33 1595
5205.01 1619
5205.69 1673
5206.37 1635
5207.05 1648
5207.73 1703
5208.41 1859
5209.09 1810
5209.77 1705
5210.45 1725
5211.13 1702
5211.82 1700
5212.50 1959
5213.18 1958
5213.86 1751
5214.54 1898
5215.22 1889
5215.90 1844
5216.58 1811
5217.27 1969
5217.95 1981
5218.63 1806
5219.31 1832
5219.99 1857
5220.67 1814
5221.36 1875
5222.04 1884
5222.72 1999
5223.40 1935
5224.08 1863
5224.77 1883
5225.45 1898
5226.13 1950
5226.81 2032
5227.49 1818
5228.18 1762
5228.86 1757
5229.54 1920
5230.22 1903
5230.91 1997
5231.59 1981
5232.27 1753
5232.95 1689
5233.63 1889
5234.32 1822
5235.00 1862
5235.68 1872
5236.37 1937
5237.05 2092
5237.73 1879
5238.41 1805
5239.10 1810
5239.78 1876
5240.46 1784
5241.15 1863
5241.83 1872
5242.51 1993
5243.20 2063
5243.88 2172
5244.56 2203
5245.24 2272
5245.93 2360
5246.61 2393
5247.29 2592
5247.98 2654
5248.66 2652
5249.35 2451
5250.03 2544
5250.71 2396
5251.40 2361
5252.08 2173
5252.76 2025
5253.45 2181
5254.13 2122
5254.82 2073
5255.50 2089
5256.18 1977
5256.87 1924
5257.55 1848
5258.24 1837
5258.92 1792
5259.60 1697
5260.29 1681
5260.97 1715
5261.66 1721
5262.34 1817
5263.03 1720
5263.71 1770
5264.40 1782
5265.08 1743
5265.76 1827
5266.45 1797
5267.13 1782
5267.82 1866
5268.50 1947
5269.19 2125
5269.87 1989
5270.56 2072
5271.24 1949
5271.93 2088
5272.61 1927
5273.30 1884
5273.98 1964
5274.67 2050
5275.35 1994
5276.04 1804
5276.72 1863
5277.41 1973
5278.10 1999
5278.78 1926
5279.47 2036
5280.15 1915
5280.84 2010
5281.52 2105
5282.21 2192
5282.89 2097
5283.58 2123
5284.27 2473
5284.95 2586
5285.64 2592
5286.32 2635
5287.01 2736
5287.70 2521
5288.38 2490
5289.07 2325
5289.75 2370
5290.44 2337
5291.13 2371
5291.81 2311
5292.50 2225
5293.19 2333
5293.87 2459
5294.56 2561
5295.25 2782
5295.93 2953
5296.62 3046
5297.31 2880
5297.99 3139
5298.68 3089
5299.37 3220
5300.05 3057
5300.74 2993
5301.43 3074
5302.11 3016
5302.80 2923
5303.49 3044
5304.18 3195
5304.86 3262
5305.55 3194
5306.24 3238
5306.92 3301
5307.61 3109
5308.30 2961
5308.99 2674
5309.67 2491
5310.36 2374
5311.05 2324
5311.74 2377
5312.42 2133
5313.11 1976
5313.80 2243
5314.49 2135
5315.18 1990
5315.86 1921
5316.55 1989
5317.24 2177
5317.93 2181
5318.62 2018
5319.30 1927
5319.99 1888
5320.68 1857
5321.37 1912
5322.06 1954
5322.74 1974
5323.43 1969
5324.12 2084
5324.81 2070
5325.50 2084
5326.19 2290
5326.88 2128
5327.56 2043
5328.25 2086
5328.94 2184
5329.63 1880
5330.32 1891
5331.01 1829
5331.70 1909
5332.39 1904
5333.07 2056
5333.76 2109
5334.45 2017
5335.14 1958
5335.83 1968
5336.52 2074
5337.21 2086
5337.90 2044
5338.59 2097
5339.28 2141
5339.97 2060
5340.66 1996
5341.35 2062
5342.04 2025
5342.73 1976
5343.42 2141
5344.10 2131
5344.79 2095
5345.48 2196
5346.17 2221
5346.86 2104
5347.55 2130
5348.24 2195
5348.93 2246
5349.62 2282
5350.31 2408
5351.00 2683
5351.69 2790
5352.39 3020
5353.08 3239
5353.77 3474
5354.46 3591
5355.15 3881
5355.84 3880
5356.53 3695
5357.22 3736
5357.91 3701
5358.60 3335
5359.29 3108
5359.98 2855
5360.67 2645
5361.36 2487
5362.05 2386
5362.74 2204
5363.44 2027
5364.13 2071
5364.82 2097
5365.51 2016
5366.20 1889
5366.89 2041
5367.58 2053
5368.27 2033
5368.96 2037
5369.66 1939
5370.35 1850
5371.04 2078
5371.73 2020
5372.42 2079
5373.11 1994
5373.81 1871
5374.50 1807
5375.19 1737
5375.88 1730
5376.57 1737
5377.26 1844
5377.96 1850
5378.65 1841
5379.34 1777
5380.03 1830
5380.72 1826
5381.42 1725
5382.11 1720
5382.80 1688
5383.49 1721
5384.18 1950
5384.88 1905
5385.57 1741
5386.26 1859
5386.95 1818
5387.65 1796
5388.34 1879
5389.03 1812
5389.72 1841
5390.42 1837
5391.11 1894
5391.80 1847
5392.50 1926
5393.19 2100
5393.88 1982
5394.57 2059
5395.27 2204
5395.96 2073
5396.65 2048
5397.35 2146
5398.04 1988
5398.73 2042
5399.43 1913
5400.12 1831
5400.81 1989
5401.51 1795
5402.20 1697
5402.89 1758
5403.59 1922
5404.28 1619
5404.97 1695
5405.67 1747
5406.36 1901
5407.06 1869
5407.75 1681
5408.44 1706
5409.14 1813
5409.83 1899
5410.53 1822
5411.22 1827
5411.91 1747
5412.61 1736
5413.30 1838
5414.00 1793
5414.69 1718
5415.38 1709
5416.08 1633
5416.77 1690
5417.47 1603
5418.16 1566
5418.86 1624
5419.55 1613
5420.25 1668
5420.94 1692
5421.64 1738
5422.33 1619
5423.03 1654
5423.72 1704
5424.41 1693
5425.11 1613
5425.80 1747
5426.50 1851
5427.19 1897
5427.89 1757
5428.59 1717
5429.28 1703
5429.98 1702
5430.67 1749
5431.37 1734
5432.06 1732
5432.76 1727
5433.45 1737
5434.15 1808
5434.84 1765
5435.54 1668
5436.23 1692
5436.93 1665
5437.63 1769
5438.32 1876
5439.02 1883
5439.71 1917
5440.41 1894
5441.11 1821
5441.80 1807
5442.50 1855
5443.19 2049
5443.89 1998
5444.59 1984
5445.28 1960
5445.98 1893
5446.68 1926
5447.37 2061
5448.07 2016
5448.76 2103
5449.46 2236
5450.16 2348
5450.85 2461
5451.55 2534
5452.25 2420
5452.94 2485
5453.64 2656
5454.34 2495
5455.03 2483
5455.73 2580
5456.43 2674
5457.13 2392
5457.82 2211
5458.52 2371
5459.22 2422
5459.91 2520
5460.61 2605
5461.31 2632
5462.01 2533
5462.70 2533
5463.40 2647
5464.10 2348
5464.80 2390
5465.49 2375
5466.19 2440
5466.89 2348
5467.59 2368
5468.28 2457
5468.98 2221
5469.68 2316
5470.38 2459
5471.07 2417
5471.77 2201
5472.47 2176
5473.17 2196
5473.87 2143
5474.56 1926
5475.26 2077
5475.96 2226
5476.66 2185
5477.36 2295
5478.06 2292
5478.75 2177
5479.45 2169
5480.15 2309
5480.85 2351
5481.55 2409
5482.25 2492
5482.95 2891
5483.64 2951
5484.34 3057
5485.04 3139
5485.74 3169
5486.44 3260
5487.14 3174
5487.84 2960
5488.54 2871
5489.23 2794
5489.93 2606
5490.63 2438
5491.33 2522
5492.03 2538
5492.73 2621
5493.43 2556
5494.13 2412
5494.83 2483
5495.53 2645
5496.23 2657
5496.93 2661
5497.63 2618
5498.33 2540
5499.03 2664
5499.73 2851
5500.43 2866
5501.13 3002
5501.83 3175
5502.53 3471
5503.23 3635
5503.93 3811
5504.63 4191
5505.33 4703
5506.03 4851
5506.73 4804
5507.43 4781
5508.13 4457
5508.83 4033
5509.53 3876
5510.23 3693
5510.93 3186
5511.63 3121
5512.33 2976
5513.03 3124
5513.73 2939
5514.43 2865
5515.13 3016
5515.83 2919
5516.53 3059
5517.23 3015
5517.93 3285
5518.64 3337
5519.34 3349
5520.04 3358
5520.74 3532
5521.44 3178
5522.14 3284
5522.84 2981
5523.54 2975
5524.24 2931
5524.95 3106
5525.65 3008
5526.35 3005
5527.05 3096
5527.75 2981
5528.45 2811
5529.15 2789
5529.86 2439
5530.56 2268
5531.26 2242
5531.96 2213
5532.66 2225
5533.36 2143
5534.07 2185
5534.77 2134
5535.47 2061
5536.17 1992
5536.87 2114
5537.58 2092
5538.28 2039
5538.98 1970
5539.68 1819
5540.39 1892
5541.09 1993
5541.79 2024
5542.49 2150
5543.20 1979
5543.90 2081
5544.60 1876
5545.30 1977
5546.01 2036
5546.71 2073
5547.41 1945
5548.11 1983
5548.82 2054
5549.52 2249
5550.22 2273
5550.93 2340
5551.63 2432
5552.33 2472
5553.03 2425
5553.74 2539
5554.44 2247
5555.14 2227
5555.85 2232
5556.55 2220
5557.25 2082
5557.96 1955
5558.66 2111
5559.36 2104
5560.07 2047
5560.77 1980
5561.48 1914
5562.18 1963
5562.88 2013
5563.59 2044
5564.29 1963
5564.99 2002
5565.70 1874
5566.40 1757
5567.11 1927
5567.81 1860
5568.51 1970
5569.22 1938
5569.92 1899
5570.63 1915
5571.33 1894
5572.04 1933
5572.74 1758
5573.44 2067
5574.15 1942
5574.85 1901
5575.56 1895
5576.26 1957
5576.97 1944
5577.67 1977
5578.38 2140
5579.08 2022
5579.79 1966
5580.49 2006
5581.20 2050
5581.90 2080
5582.61 2086
5583.31 2014
5584.02 2004
5584.72 1922
5585.43 1908
5586.13 1888
5586.84 1902
5587.54 1812
5588.25 1796
5588.95 1787
5589.66 1831
5590.36 1787
5591.07 1845
5591.77 1797
5592.48 1715
5593.19 1745
5593.89 1802
5594.60 1747
5595.30 1692
5596.01 1814
5596.71 1740
5597.42 1834
5598.13 1758
5598.83 1814
5599.54 1914
5600.24 1854
5600.95 1747
5601.66 1774
5602.36 1584
5603.07 1677
5603.78 1628
5604.48 1805
5605.19 1708
5605.89 1616
5606.60 1718
5607.31 1737
5608.01 1752
5608.72 1651
5609.43 1804
5610.13 1778
5610.84 1548
5611.55 1606
5612.25 1677
5612.96 1613
5613.67 1616
5614.38 1640
5615.08 1738
5615.79 1738
5616.50 1756
5617.20 1606
5617.91 1646
5618.62 1708
5619.33 1673
5620.03 1690
5620.74 1525
5621.45 1618
5622.15 1578
5622.86 1601
5623.57 1581
5624.28 1593
5624.99 1710
5625.69 1667
5626.40 1675
5627.11 1623
5627.82 1695
5628.52 1608
5629.23 1774
5629.94 1852
5630.65 1776
5631.36 1691
5632.06 1707
5632.77 1764
5633.48 1695
5634.19 1715
5634.90 1664
5635.61 1727
5636.31 1799
5637.02 1909
5637.73 1886
5638.44 1946
5639.15 1831
5639.86 1807
5640.56 1811
5641.27 1822
5641.98 1837
5642.69 1833
5643.40 1831
5644.11 1736
5644.82 1755
5645.53 1766
5646.24 1880
5646.94 1991
5647.65 1856
5648.36 1746
5649.07 1832
5649.78 1785
5650.49 1791
5651.20 1767
5651.91 1785
5652.62 1797
5653.33 1950
5654.04 1874
5654.75 1854
5655.46 1829
5656.17 1746
5656.88 1737
5657.59 1830
5658.30 1894
5659.01 1795
5659.71 1927
5660.42 2005
5661.13 2034
5661.84 2053
5662.55 1993
5663.26 2045
5663.97 2098
5664.69 2143
5665.40 2222
5666.11 1959
5666.82 1961
5667.53 1940
5668.24 1832
5668.95 1817
5669.66 1832
5670.37 1760
5671.08 1919
5671.79 1781
5672.50 1835
5673.21 1961
5673.92 1861
5674.63 2075
5675.34 2055
5676.05 1964
5676.76 2033
5677.48 2071
5678.19 1944
5678.90 1974
5679.61 1960
5680.32 1916
5681.03 1877
5681.74 1929
5682.45 1923
5683.16 1895
5683.88 1725
5684.59 1809
5685.30 1999
5686.01 2090
5686.72 2166
5687.43 2051
5688.15 2091
5688.86 2068
5689.57 1897
5690.28 1890
5690.99 1946
5691.70 1983
5692.42 2000
5693.13 1992
5693.84 2039
5694.55 2020
5695.26 1956
5695.98 1990
5696.69 2025
5697.40 1956
5698.11 1919
5698.82 1905
5699.54 1836
5700.25 1810
5700.96 1796
5701.67 1894
5702.39 1895
5703.10 1927
5703.81 1924
5704.52 2076
5705.24 1995
5705.95 1944
5706.66 1859
5707.38 1858
5708.09 2000
5708.80 2039
5709.51 2046
5710.23 2082
5710.94 1971
5711.65 1893
5712.37 2118
5713.08 2038
5713.79 2068
5714.51 2107
5715.22 1944
5715.93 1989
5716.65 2013
5717.36 1919
5718.07 1980
5718.79 1957
5719.50 1976
5720.21 2114
5720.93 2082
5721.64 2007
5722.36 1984
5723.07 1908
5723.78 1950
5724.50 2019
5725.21 2172
5725.92 2095
5726.64 2103
5727.35 2306
5728.07 2409
5728.78 2696
5729.50 2775
5730.21 2793
5730.92 2948
5731.64 3122
5732.35 3470
5733.07 3603
5733.78 3737
5734.50 3807
5735.21 3757
5735.93 3597
5736.64 3424
5737.35 3370
5738.07 3207
5738.78 2829
5739.50 2699
5740.21 2665
5740.93 2529
5741.64 2449
5742.36 2589
5743.07 2500
5743.79 2437
5744.50 2559
5745.22 2634
5745.93 2462
5746.65 2569
5747.37 2624
5748.08 2663
5748.80 2781
5749.51 2796
5750.23 2676
5750.94 2686
5751.66 2807
5752.37 2776
5753.09 2696
5753.81 2890
5754.52 2982
5755.24 2909
5755.95 3148
5756.67 3269
5757.38 3356
5758.10 3521
5758.82 3675
5759.53 3544
5760.25 3585
5760.96 3653
5761.68 3635
5762.40 3755
5763.11 3696
5763.83 3737
5764.55 3815
5765.26 3865
5765.98 3984
5766.70 4023
5767.41 4197
5768.13 4592
5768.85 4877
5769.56 5196
5770.28 5597
5771.00 5221
5771.71 5174
5772.43 5506
5773.15 5908
5773.86 6419
5774.58 7103
5775.30 8117
5776.01 9566
5776.73 11440
5777.45 13766
5778.17 15354
5778.88 16554
5779.60 15904
5780.32 14498
5781.04 12799
5781.75 11081
5782.47 9574
5783.19 8042
5783.91 7061
5784.62 6305
5785.34 6000
5786.06 6010
5786.78 5747
5787.49 5467
5788.21 5533
5788.93 5593
5789.65 5895
5790.37 5738
5791.08 5663
5791.80 5988
5792.52 5730
5793.24 5884
5793.96 5943
5794.68 6095
5795.39 6066
5796.11 5832
5796.83 5842
5797.55 5779
5798.27 5903
5798.99 5622
5799.70 5638
5800.42 5723
5801.14 5553
5801.86 5464
5802.58 5552
5803.30 5962
5804.02 6962
5804.74 7630
5805.45 9482
5806.17 10374
5806.89 11351
5807.61 12124
5808.33 11912
5809.05 11204
5809.77 10518
5810.49 9309
5811.21 7977
5811.93 6668
5812.65 6085
5813.37 5515
5814.09 5292
5814.81 4835
5815.52 4819
5816.24 4850
5816.96 4718
5817.68 4710
5818.40 4714
5819.12 4763
5819.84 4683
5820.56 4734
5821.28 4943
5822.00 4635
5822.72 4538
5823.44 4471
5824.16 4365
5824.88 4498
5825.60 4400
5826.32 4286
5827.04 4377
5827.76 4155
5828.48 4307
5829.21 4175
5829.93 3842
5830.65 3808
5831.37 3679
5832.09 3523
5832.81 3470
5833.53 3583
5834.25 3612
5834.97 3465
5835.69 3357
5836.41 3231
5837.13 3187
5837.85 3246
5838.57 3229
5839.30 3155
5840.02 3142
5840.74 3153
5841.46 3119
5842.18 3127
5842.90 3159
5843.62 3178
5844.34 3085
5845.07 2960
5845.79 2992
5846.51 3061
5847.23 2988
5847.95 2948
5848.67 2875
5849.39 2978
5850.12 3076
5850.84 2972
5851.56 2921
5852.28 2800
5853.00 2805
5853.73 2852
5854.45 3011
5855.17 2957
5855.89 2769
5856.61 2655
5857.34 2656
5858.06 2635
5858.78 2620
5859.50 2557
5860.23 2693
5860.95 2640
5861.67 2667
5862.39 2691
5863.11 2623
5863.84 2701
5864.56 2632
5865.28 2575
5866.01 2566
5866.73 2492
5867.45 2557
5868.17 2572
5868.90 2430
5869.62 2343
5870.34 2313
5871.07 2445
5871.79 2367
5872.51 2499
5873.23 2381
5873.96 2295
5874.68 2472
5875.40 2431
5876.13 2428
5876.85 2311
5877.57 2287
5878.30 2198
5879.02 2215
5879.74 2382
5880.47 2408
5881.19 2376
5881.92 2418
5882.64 2489
5883.36 2459
5884.09 2332
5884.81 2387
5885.53 2589
5886.26 2564
5886.98 2439
5887.71 2390
5888.43 2236
5889.15 2138
5889.88 2237
5890.60 2281
5891.33 2425
5892.05 2370
5892.78 2235
5893.50 2243
5894.23 2135
5894.95 2182
5895.67 2261
5896.40 2041
5897.12 2069
5897.85 2074
5898.57 1971
5899.30 2076
5900.02 2074
5900.75 2170
5901.47 2099
5902.20 2080
5902.92 2295
5903.65 2042
5904.37 2124
5905.10 2032
5905.82 2011
5906.55 2069
5907.27 2147
5908.00 2145
5908.72 2288
5909.45 2212
5910.17 2122
5910.90 2062
5911.62 1987
5912.35 2053
5913.08 1992
5913.80 2032
5914.53 1966
5915.25 2107
5915.98 2247
5916.70 2122
5917.43 2017
5918.16 2076
5918.88 2077
5919.61 2032
5920.33 2070
5921.06 2059
5921.79 2117
5922.51 2002
5923.24 1970
5923.97 2008
5924.69 2073
5925.42 2142
5926.14 2157
5926.87 2098
5927.60 2104
5928.32 2056
5929.05 2103
5929.78 2054
5930.50 2219
5931.23 2104
5931.96 2323
5932.68 2338
5933.41 2228
5934.14 2213
5934.86 2113
5935.59 2203
5936.32 2271
5937.05 2271
5937.77 2441
5938.50 2371
5939.23 2476
5939.95 2492
5940.68 2619
5941.41 2642
5942.14 2783
5942.86 2880
5943.59 2894
5944.32 2767
5945.05 2791
5945.77 2666
5946.50 2640
5947.23 2560
5947.96 2592
5948.68 2679
5949.41 2614
5950.14 2525
5950.87 2491
5951.60 2548
5952.32 2625
5953.05 2763
5953.78 2602
5954.51 2774
5955.24 2844
5955.96 2892
5956.69 2914
5957.42 2997
5958.15 3074
5958.88 2954
5959.61 2829
5960.33 2932
5961.06 3071
5961.79 3169
5962.52 2994
5963.25 2908
5963.98 3046
5964.71 2999
5965.44 3075
5966.16 3035
5966.89 3144
5967.62 3110
5968.35 3357
5969.08 3492
5969.81 3537
5970.54 3784
5971.27 3822
5972.00 3952
5972.73 3920
5973.46 4063
5974.18 4023
5974.91 3884
5975.64 3775
5976.37 3779
5977.10 3819
5977.83 3855
5978.56 3759
5979.29 3777
5980.02 3677
5980.75 3755
5981.48 3824
5982.21 3869
5982.94 3846
5983.67 4103
5984.40 4181
5985.13 4332
5985.86 4452
5986.59 4529
5987.32 4518
5988.05 4634
5988.78 4485
5989.51 4675
5990.24 4573
5990.97 4627
5991.70 4436
5992.43 4524
5993.16 4580
5993.89 4587
5994.62 4575
5995.35 4608
5996.09 4607
5996.82 4489
5997.55 4552
5998.28 4829
5999.01 4803
5999.74 4673
6000.47 4729
6001.20 4800
6001.93 5132
6002.66 5248
6003.39 5039
6004.13 5101
6004.86 5143
6005.59 5297
6006.32 5130
6007.05 4765
6007.78 4728
6008.51 4788
6009.25 4689
6009.98 4819
6010.71 4716
6011.44 4938
6012.17 5298
6012.90 5573
6013.64 6298
6014.37 7293
6015.10 8516
6015.83 10053
6016.56 11183
6017.29 12736
6018.03 13702
6018.76 14242
6019.49 14405
6020.22 13974
6020.96 13350
6021.69 12333
6022.42 11157
6023.15 9841
6023.88 8374
6024.62 7347
6025.35 6443
6026.08 5516
6026.81 5156
6027.55 4626
6028.28 4191
6029.01 3958
6029.75 3758
6030.48 3946
6031.21 3815
6031.94 3717
6032.68 3689
6033.41 3539
6034.14 3390
6034.88 3381
6035.61 3365
6036.34 3270
6037.07 3133
6037.81 3007
6038.54 3135
6039.27 2986
6040.01 3117
6040.74 3217
6041.47 3098
6042.21 3123
6042.94 2997
6043.68 3067
6044.41 3448
6045.14 3412
6045.88 3355
6046.61 3433
6047.34 3320
6048.08 3420
6048.81 3581
6049.55 3492
6050.28 3561
6051.01 3713
6051.75 3688
6052.48 3825
6053.22 3841
6053.95 3943
6054.68 3732
6055.42 3942
6056.15 4204
6056.89 4470
6057.62 4507
6058.36 4720
6059.09 4761
6059.83 4451
6060.56 4206
6061.29 4096
6062.03 3990
6062.76 3918
6063.50 3812
6064.23 3938
6064.97 3733
6065.70 3649
6066.44 3472
6067.17 3680
6067.91 3644
6068.64 3655
6069.38 3609
6070.11 3505
6070.85 3535
6071.58 3492
6072.32 3443
6073.06 3412
6073.79 3523
6074.53 3455
6075.26 3409
6076.00 3261
6076.73 3237
6077.47 3247
6078.20 3232
6078.94 3001
6079.68 2966
6080.41 3120
6081.15 2989
6081.88 3049
6082.62 2997
6083.35 2986
6084.09 3005
6084.83 2957
6085.56 2945
6086.30 3114
6087.04 3049
6087.77 2951
6088.51 3073
6089.24 2873
6089.98 2885
6090.72 2685
6091.45 2673
6092.19 2670
6092.93 2708
6093.66 2887
6094.40 2762
6095.14 2737
6095.87 2907
6096.61 2755
6097.35 2574
6098.08 2625
6098.82 2795
6099.56 2691
6100.29 2541
6101.03 2676
6101.77 2659
6102.51 2636
6103.24 2629
6103.98 2609
6104.72 2607
6105.46 2475
6106.19 2549
6106.93 2645
6107.67 2771
6108.41 2755
6109.14 2600
6109.88 2631
6110.62 2566
6111.36 2635
6112.09 2786
6112.83 2656
6113.57 2659
6114.31 2770
6115.04 2958
6115.78 2968
6116.52 2939
6117.26 2888
6118.00 2831
6118.73 2849
6119.47 2764
6120.21 2675
6120.95 2738
6121.69 2856
6122.43 2782
6123.16 2843
6123.90 2866
6124.64 2822
6125.38 2938
6126.12 2970
6126.86 2917
6127.60 2998
6128.33 3009
6129.07 3044
6129.81 3045
6130.55 3059
6131.29 3080
6132.03 3061
6132.77 3033
6133.51 3012
6134.25 2981
6134.98 2976
6135.72 2928
6136.46 2842
6137.20 2831
6137.94 2865
6138.68 2877
6139.42 3019
6140.16 3069
6140.90 3040
6141.64 3072
6142.38 3216
6143.12 3201
6143.86 3077
6144.60 3287
6145.34 3167
6146.08 2944
6146.82 3078
6147.56 3016
6148.30 3035
6149.04 3120
6149.78 3048
6150.52 3053
6151.26 2963
6152.00 2902
6152.74 2942
6153.48 2980
6154.22 3151
6154.96 3113
6155.70 2982
6156.44 3042
6157.18 3273
6157.92 3085
6158.66 3156
6159.40 3132
6160.14 3131
6160.88 3166
6161.62 3264
6162.36 3360
6163.10 3335
6163.85 3320
6164.59 3408
6165.33 3526
6166.07 3547
6166.81 3558
6167.55 3718
6168.29 3982
6169.03 4073
6169.77 4160
6170.51 4472
6171.26 4699
6172.00 5003
6172.74 5165
6173.48 5285
6174.22 5095
6174.96 5070
6175.70 4832
6176.45 4815
6177.19 4666
6177.93 4701
6178.67 4701
6179.41 4554
6180.16 4363
6180.90 4405
6181.64 4369
6182.38 4328
6183.12 4248
6183.87 4186
6184.61 4326
6185.35 4552
6186.09 4440
6186.83 4517
6187.58 4559
6188.32 4582
6189.06 4625
6189.80 4661
6190.55 4703
6191.29 4731
6192.03 4665
6192.77 4601
6193.52 4950
6194.26 4833
6195.00 4991
6195.74 5114
6196.49 5207
6197.23 5334
6197.97 5599
6198.72 5771
6199.46 5847
6200.20 5865
6200.94 5858
6201.69 5830
6202.43 5850
6203.17 5895
6203.92 5603
6204.66 5710
6205.40 5889
6206.15 5929
6206.89 5983
6207.63 6317
6208.38 7090
6209.12 7778
6209.87 9212
6210.61 11204
6211.35 14424
6212.10 17682
6212.84 21400
6213.58 24819
6214.33 27898
6215.07 29004
6215.82 28412
6216.56 27065
6217.30 24698
6218.05 21617
6218.79 18880
6219.54 15826
6220.28 12533
6221.02 10181
6221.77 8386
6222.51 7175
6223.26 6419
6224.00 5929
6224.75 5481
6225.49 5256
6226.24 5139
6226.98 5038
6227.73 5046
6228.47 5017
6229.21 5141
6229.96 5194
6230.70 5083
6231.45 4859
6232.19 4609
6232.94 4274
6233.68 4016
6234.43 3822
6235.17 3548
6235.92 3362
6236.67 3405
6237.41 3243
6238.16 3308
6238.90 3283
6239.65 3357
6240.39 3397
6241.14 3408
6241.88 3393
6242.63 3423
6243.37 3634
6244.12 3514
6244.87 3563
6245.61 3506
6246.36 3650
6247.10 3744
6247.85 3698
6248.59 3907
6249.34 4125
6250.09 4129
6250.83 4406
6251.58 4517
6252.33 4669
6253.07 4969
6253.82 5025
6254.56 4850
6255.31 4662
6256.06 4734
6256.80 4515
6257.55 4462
6258.30 4237
6259.04 4325
6259.79 4349
6260.54 4279
6261.28 4105
6262.03 4064
6262.78 4232
6263.52 4189
6264.27 4177
6265.02 4142
6265.76 4335
6266.51 4547
6267.26 4726
6268.01 4838
6268.75 4802
6269.50 5008
6270.25 4997
6270.99 4824
6271.74 4767
6272.49 4414
6273.24 4399
6273.98 4355
6274.73 4198
6275.48 4252
6276.23 4441
6276.97 4418
6277.72 4585
6278.47 5017
6279.22 4939
6279.96 5405
6280.71 5835
6281.46 6056
6282.21 6201
6282.96 6443
6283.70 6229
6284.45 5903
6285.20 5669
6285.95 5162
6286.70 4742
6287.45 4378
6288.19 4328
6288.94 4107
6289.69 3760
6290.44 3657
6291.19 3629
6291.94 3575
6292.68 3532
6293.43 3333
6294.18 3184
6294.93 3169
6295.68 3193
6296.43 3185
6297.18 3202
6297.93 3141
6298.67 3409
6299.42 3224
6300.17 3139
6300.92 3093
6301.67 3082
6302.42 3028
6303.17 3219
6303.92 3303
6304.67 3158
6305.42 3413
6306.17 3690
6306.92 3936
6307.67 4263
6308.41 4401
6309.16 4620
6309.91 4591
6310.66 4312
6311.41 4124
6312.16 4013
6312.91 3687
6313.66 3529
6314.41 3387
6315.16 3336
6315.91 3403
6316.66 3383
6317.41 3240
6318.16 3184
6318.91 3342
6319.66 3254
6320.41 3274
6321.16 3197
6321.91 3186
6322.66 3365
6323.41 3235
6324.16 3183
6324.92 3093
6325.67 2915
6326.42 2869
6327.17 2999
6327.92 2916
6328.67 2901
6329.42 2892
6330.17 2756
6330.92 2825
6331.67 2634
6332.42 2663
6333.17 2624
6333.92 2732
6334.68 2704
6335.43 2627
6336.18 2627
6336.93 2599
6337.68 2561
6338.43 2555
6339.18 2677
6339.93 2667
6340.69 2708
6341.44 2655
6342.19 2588
6342.94 2740
6343.69 2577
6344.44 2596
6345.20 2785
6345.95 2715
6346.70 2710
6347.45 2576
6348.20 2781
6348.95 2903
6349.71 2784
6350.46 2792
6351.21 2617
6351.96 2560
6352.71 2587
6353.47 2720
6354.22 2684
6354.97 2798
6355.72 2865
6356.48 2911
6357.23 2858
6357.98 2994
6358.73 3101
6359.49 3191
6360.24 3199
6360.99 3082
6361.74 2917
6362.50 2909
6363.25 2751
6364.00 2636
6364.76 2555
6365.51 2560
6366.26 2811
6367.01 2653
6367.77 2513
6368.52 2635
6369.27 2575
6370.03 2480
6370.78 2530
6371.53 2432
6372.29 2317
6373.04 2458
6373.79 2592
6374.55 2498
6375.30 2396
6376.05 2531
6376.81 2492
6377.56 2483
6378.31 2593
6379.07 2404
6379.82 2367
6380.58 2422
6381.33 2439
6382.08 2551
6382.84 2441
6383.59 2509
6384.35 2639
6385.10 2720
6385.85 2657
6386.61 2692
6387.36 2789
6388.12 2827
6388.87 2608
6389.62 2481
6390.38 2451
6391.13 2320
6391.89 2237
6392.64 2195
6393.40 2202
6394.15 2186
6394.91 2206
6395.66 2160
6396.42 2183
6397.17 2045
6397.93 2193
6398.68 2159
6399.44 2256
6400.19 2305
6400.95 2361
6401.70 2278
6402.46 2127
6403.21 2122
6403.97 2142
6404.72 2052
6405.48 2126
6406.23 2159
6406.99 2119
6407.74 2138
6408.50 2021
6409.25 2019
6410.01 2057
6410.76 2138
6411.52 2036
6412.28 2100
6413.03 2195
6413.79 2273
6414.54 2140
6415.30 2129
6416.05 2060
6416.81 2064
6417.57 2111
6418.32 2068
6419.08 2137
6419.83 2092
6420.59 2132
6421.35 2094
6422.10 2113
6422.86 2248
6423.62 2323
6424.37 2160
6425.13 2095
6425.89 2257
6426.64 2066
6427.40 2155
6428.15 2262
6428.91 2159
6429.67 2198
6430.42 2209
6431.18 2247
6431.94 2191
6432.70 2104
6433.45 2050
6434.21 2082
6434.97 2126
6435.72 2150
6436.48 2164
6437.24 2169
6437.99 2120
6438.75 2170
6439.51 2208
6440.27 2165
6441.02 2109
6441.78 2147
6442.54 2202
6443.30 2164
6444.05 2260
6444.81 2347
6445.57 2279
6446.33 2291
6447.08 2339
6447.84 2390
6448.60 2413
6449.36 2292
6450.12 2238
6450.87 2294
6451.63 2371
6452.39 2290
6453.15 2265
6453.91 2245
6454.66 2271
6455.42 2367
6456.18 2378
6456.94 2345
6457.70 2332
6458.46 2402
6459.21 2372
6459.97 2331
6460.73 2431
6461.49 2498
6462.25 2395
6463.01 2425
6463.77 2440
6464.52 2298
6465.28 2474
6466.04 2396
6466.80 2353
6467.56 2501
6468.32 2376
6469.08 2509
6469.84 2688
6470.60 2616
6471.36 2527
6472.11 2671
6472.87 2684
6473.63 2691
6474.39 2794
6475.15 2689
6475.91 2776
6476.67 2714
6477.43 2734
6478.19 2636
6478.95 2646
6479.71 2686
6480.47 2780
6481.23 2788
6481.99 2672
6482.75 2705
6483.51 2830
6484.27 2882
6485.03 2814
6485.79 2866
6486.55 2986
6487.31 3029
6488.07 3067
6488.83 3127
6489.59 3303
6490.35 3368
6491.11 3249
6491.87 3279
6492.63 3424
6493.39 3571
6494.15 3443
6494.91 3518
6495.67 3419
6496.43 3605
6497.19 3722
6497.95 3811
6498.71 3960
6499.48 4039
6500.24 4286
6501.00 4334
6501.76 4249
6502.52 4318
6503.28 4381
6504.04 4292
6504.80 4298
6505.56 4304
6506.32 4249
6507.09 4269
6507.85 4132
6508.61 4348
6509.37 4203
6510.13 4299
6510.89 4460
6511.65 4754
6512.42 4973
6513.18 5410
6513.94 6107
6514.70 6680
6515.46 7547
6516.22 8470
6516.99 9532
6517.75 10344
6518.51 11120
6519.27 11219
6520.03 10565
6520.80 10154
6521.56 9190
6522.32 8287
6523.08 7640
6523.84 7115
6524.61 6548
6525.37 6244
6526.13 6108
6526.89 5986
6527.66 6277
6528.42 6780
6529.18 7236
6529.94 7670
6530.71 8458
6531.47 9358
6532.23 9728
6533.00 10175
6533.76 10766
6534.52 10686
6535.28 10342
6536.05 9771
6536.81 9480
6537.57 9103
6538.34 8963
6539.10 9594
6539.86 10608
6540.63 11632
6541.39 12563
6542.15 13391
6542.92 13551
6543.68 13239
6544.44 12250
6545.21 11423
6545.97 10475
6546.73 9124
6547.50 8057
6548.26 6923
6549.02 6093
6549.79 5618
6550.55 5373
6551.31 5052
6552.08 4589
6552.84 4595
6553.61 4506
6554.37 4404
6555.13 4553
6555.90 4633
6556.66 4825
6557.43 4691
6558.19 4740
6558.96 4861
6559.72 4813
6560.48 4583
6561.25 4660
6562.01 4634
6562.78 4575
6563.54 4371
6564.31 4475
6565.07 4566
6565.84 4622
6566.60 4816
6567.37 4805
6568.13 5260
6568.90 5198
6569.66 5313
6570.43 5267
6571.19 5429
6571.96 5545
6572.72 5477
6573.49 5379
6574.25 5261
6575.02 5368
6575.78 5336
6576.55 5463
6577.31 5824
6578.08 6291
6578.84 6760
6579.61 7261
6580.37 7810
6581.14 8354
6581.91 8930
6582.67 9232
6583.44 9582
6584.20 8916
6584.97 8365
6585.73 7738
6586.50 7233
6587.27 6776
6588.03 6119
6588.80 5855
6589.56 5559
6590.33 5328
6591.10 5224
6591.86 5216
6592.63 5313
6593.39 5580
6594.16 5451
6594.93 5827
6595.69 6163
6596.46 6696
6597.23 7293
6597.99 7918
6598.76 8838
6599.53 9324
6600.29 9734
6601.06 9726
6601.83 9556
6602.59 8998
6603.36 8513
6604.13 7727
6604.89 6830
6605.66 6408
6606.43 5978
6607.20 5510
6607.96 5332
6608.73 4947
6609.50 4810
6610.26 4741
6611.03 4793
6611.80 4846
6612.57 4687
6613.33 4782
6614.10 4831
6614.87 4826
6615.64 4981
6616.40 5063
6617.17 5166
6617.94 5248
6618.71 5072
6619.48 4829
6620.24 4747
6621.01 4554
6621.78 4696
6622.55 4751
6623.32 4609
6624.08 4426
6624.85 4416
6625.62 4502
6626.39 4738
6627.16 4507
6627.92 4381
6628.69 4407
6629.46 4400
6630.23 4472
6631.00 4253
6631.77 4208
6632.54 4292
6633.30 4438
6634.07 4280
6634.84 4761
6635.61 5040
6636.38 5561
6637.15 6143
6637.92 6852
6638.69 7782
6639.45 8714
6640.22 9195
6640.99 9509
6641.76 9160
6642.53 8850
6643.30 8230
6644.07 7418
6644.84 6614
6645.61 5962
6646.38 5269
6647.15 4713
6647.92 4249
6648.69 4228
6649.46 3925
6650.22 3833
6650.99 3740
6651.76 3811
6652.53 3675
6653.30 3774
6654.07 3829
6654.84 3732
6655.61 3541
6656.38 3680
6657.15 3812
6657.92 3787
6658.69 3676
6659.46 3576
6660.23 3498
6661.00 3593
6661.77 3529
6662.54 3534
6663.31 3409
6664.09 3346
6664.86 3229
6665.63 3349
6666.40 3307
6667.17 3396
6667.94 3292
6668.71 3272
6669.48 3284
6670.25 3221
6671.02 3169
6671.79 3241
6672.56 3264
6673.33 3162
6674.10 3337
6674.88 3388
6675.65 3432
6676.42 3535
6677.19 3524
6677.96 3607
6678.73 3610
6679.50 3685
6680.27 3665
6681.05 3599
6681.82 3580
6682.59 3497
6683.36 3275
6684.13 3385
6684.90 3292
6685.67 3227
6686.45 3198
6687.22 3284
6687.99 3325
6688.76 3592
6689.53 3725
6690.31 3917
6691.08 4165
6691.85 4306
6692.62 4233
6693.39 4052
6694.17 3935
6694.94 3695
6695.71 3712
6696.48 3591
6697.25 3334
6698.03 3148
6698.80 3123
6699.57 2946
6700.34 3060
6701.12 2907
6701.89 2847
6702.66 3000
6703.43 2880
6704.21 2848
6704.98 2922
6705.75 3074
6706.53 3054
6707.30 2942
6708.07 2835
6708.84 2839
6709.62 2908
6710.39 2839
6711.16 2830
6711.94 2705
6712.71 2601
6713.48 2698
6714.26 2772
6715.03 2735
6715.80 2735
6716.58 2621
6717.35 2722
6718.12 2748
6718.90 2839
6719.67 2715
6720.45 2722
6721.22 2598
6721.99 2645
6722.77 2770
6723.54 2553
6724.31 2541
6725.09 2590
6725.86 2599
6726.64 2655
6727.41 2602
6728.18 2576
6728.96 2514
6729.73 2579
6730.51 2395
6731.28 2478
6732.06 2630
6732.83 2569
6733.60 2476
6734.38 2446
6735.15 2474
6735.93 2465
6736.70 2531
6737.48 2467
6738.25 2402
6739.03 2460
6739.80 2493
6740.58 2450
6741.35 2476
6742.13 2544
6742.90 2541
6743.68 2617
6744.45 2390
6745.23 2535
6746.00 2522
6746.78 2414
6747.55 2540
6748.33 2481
6749.10 2430
6749.88 2486
6750.65 2515
6751.43 2525
6752.20 2404
6752.98 2574
6753.75 2710
6754.53 2703
6755.31 2855
6756.08 2866
6756.86 3076
6757.63 3175
6758.41 3252
6759.19 3210
6759.96 2918
6760.74 2776
6761.51 2776
6762.29 2799
6763.07 2599
6763.84 2339
6764.62 2434
6765.39 2490
6766.17 2383
6766.95 2329
6767.72 2385
6768.50 2415
6769.28 2565
6770.05 2457
6770.83 2382
6771.61 2376
6772.38 2323
6773.16 2316
6773.94 2377
6774.71 2425
6775.49 2366
6776.27 2273
6777.04 2243
6777.82 2150
6778.60 2359
6779.37 2375
6780.15 2329
6780.93 2477
6781.71 2424
6782.48 2345
6783.26 2361
6784.04 2412
6784.81 2431
6785.59 2529
6786.37 2448
6787.15 2355
6787.92 2292
6788.70 2249
6789.48 2318
6790.26 2419
6791.04 2294
6791.81 2308
6792.59 2375
6793.37 2208
6794.15 2068
6794.92 2063
6795.70 2109
6796.48 2046
6797.26 2080
6798.04 2110
6798.81 2186
6799.59 2139
6800.37 2095
6801.15 2022
6801.93 2111
6802.71 2043
6803.48 2109
6804.26 2192
6805.04 2248
6805.82 2336
6806.60 2390
6807.38 2319
6808.16 2306
6808.94 2405
6809.71 2512
6810.49 2373
6811.27 2328
6812.05 2424
6812.83 2425
6813.61 2372
6814.39 2295
6815.17 2200
6815.95 2188
6816.73 2131
6817.50 2214
6818.28 2247
6819.06 2125
6819.84 2142
6820.62 2293
6821.40 2226
6822.18 2275
6822.96 2336
6823.74 2319
6824.52 2450
6825.30 2513
6826.08 2292
6826.86 2269
6827.64 2287
6828.42 2194
6829.20 2208
6829.98 2244
6830.76 2163
6831.54 2135
6832.32 2175
6833.10 2351
6833.88 2216
6834.66 2278
6835.44 2190
6836.22 2247
6837.00 2230
6837.78 2221
6838.56 2134
6839.34 2037
6840.12 2202
6840.90 2119
6841.68 2127
6842.46 2242
6843.24 2215
6844.03 2143
6844.81 2196
6845.59 2149
6846.37 2261
6847.15 2101
6847.93 2095
6848.71 2179
6849.49 2155
6850.27 2180
6851.05 2267
6851.84 2475
6852.62 2679
6853.40 2993
6854.18 3063
6854.96 3599
6855.74 3880
6856.52 4276
6857.30 4663
6858.09 4399
6858.87 4224
6859.65 3921
6860.43 3692
6861.21 3437
6861.99 3271
6862.78 3072
6863.56 3190
6864.34 3187
6865.12 2966
6865.90 3024
6866.69 2901
6867.47 2882
6868.25 2592
6869.03 2469
6869.82 2459
6870.60 2370
6871.38 2403
6872.16 2250
6872.94 2273
6873.73 2332
6874.51 2374
6875.29 2416
6876.07 2329
6876.86 2211
6877.64 2210
6878.42 2193
6879.21 2126
6879.99 2123
6880.77 2141
6881.55 2187
6882.34 2313
6883.12 2274
6883.90 2243
6884.69 2313
6885.47 2257
6886.25 2253
6887.04 2245
6887.82 2268
6888.60 2322
6889.39 2422
6890.17 2369
6890.95 2499
6891.74 2434
6892.52 2588
6893.30 2610
6894.09 2694
6894.87 2799
6895.65 2754
6896.44 2699
6897.22 2578
6898.01 2439
6898.79 2311
6899.57 2334
6900.36 2292
6901.14 2242
6901.93 2343
6902.71 2285
6903.49 2388
6904.28 2368
6905.06 2429
6905.85 2362
6906.63 2448
6907.42 2395
6908.20 2367
6908.98 2389
6909.77 2308
6910.55 2405
6911.34 2340
6912.12 2377
6912.91 2357
6913.69 2265
6914.48 2198
6915.26 2220
6916.05 2199
6916.83 2368
6917.62 2389
6918.40 2277
6919.19 2367
6919.97 2381
6920.76 2340
6921.54 2362
6922.33 2284
6923.11 2313
6923.90 2565
6924.68 2406
6925.47 2474
6926.25 2491
6927.04 2386
6927.82 2452
6928.61 2509
6929.40 2336
6930.18 2407
6930.97 2407
6931.75 2354
6932.54 2529
6933.32 2424
6934.11 2373
6934.90 2326
6935.68 2314
6936.47 2457
6937.25 2394
6938.04 2420
6938.83 2416
6939.61 2404
6940.40 2452
6941.19 2518
6941.97 2618
6942.76 2471
6943.54 2523
6944.33 2597
6945.12 2838
6945.90 2790
6946.69 2788
6947.48 2932
6948.26 3037
6949.05 3057
6949.84 3113
6950.62 3331
6951.41 3402
6952.20 3418
6952.99 3422
6953.77 3462
6954.56 3301
6955.35 3435
6956.13 3351
6956.92 3281
6957.71 3186
6958.50 3145
6959.28 3109
6960.07 3189
6960.86 3269
6961.64 3379
6962.43 3437
6963.22 3473
6964.01 3409
6964.80 3510
6965.58 3551
6966.37 3660
6967.16 3708
6967.95 3751
6968.73 3453
6969.52 3499
6970.31 3448
6971.10 3625
6971.89 3892
6972.67 3871
6973.46 3931
6974.25 3961
6975.04 4130
6975.83 4341
6976.62 4258
6977.40 4164
6978.19 4291
6978.98 4398
6979.77 4378
6980.56 4457
6981.35 4486
6982.13 4806
6982.92 5116
6983.71 5114
6984.50 5581
6985.29 5815
6986.08 6068
6986.87 6503
6987.66 7243
6988.45 8199
6989.23 9434
6990.02 11063
6990.81 12719
6991.60 13240
6992.39 13515
6993.18 13281
6993.97 12616
6994.76 11325
6995.55 10177
6996.34 8668
6997.13 7242
6997.92 6395
6998.71 5927
6999.50 5652
7000.29 5779
7001.07 5785
7001.86 6678
7002.65 7571
7003.44 8827
7004.23 10250
7005.02 11208
7005.81 12444
7006.60 12433
7007.39 11841
7008.18 10879
7008.97 9814
7009.76 8702
7010.55 7405
7011.34 6656
7012.14 5462
7012.93 4815
7013.72 4459
7014.51 3974
7015.30 3660
7016.09 3623
7016.88 3653
7017.67 3714
7018.46 3622
7019.25 3661
7020.04 3692
7020.83 3649
7021.62 3499
7022.41 3423
7023.20 3344
7024.00 3479
7024.79 3318
7025.58 3030
7026.37 3066
7027.16 3173
7027.95 3214
7028.74 3357
7029.53 3553
7030.32 3482
7031.12 3440
7031.91 3541
7032.70 3587
7033.49 3578
7034.28 3556
7035.07 3481
7035.87 3432
7036.66 3267
7037.45 3278
7038.24 3421
7039.03 3393
7039.82 3478
7040.62 3584
7041.41 3628
7042.20 3724
7042.99 3660
7043.78 3687
7044.58 3707
7045.37 3716
7046.16 3686
7046.95 3637
7047.75 3579
7048.54 3552
7049.33 3466
7050.12 3457
7050.92 3584
7051.71 3486
7052.50 3405
7053.29 3546
7054.09 3663
7054.88 3908
7055.67 4116
7056.46 4166
7057.26 4178
7058.05 3874
7058.84 3702
7059.64 3465
7060.43 3350
7061.22 3235
7062.02 3014
7062.81 3045
7063.60 3030
7064.39 2978
7065.19 2832
7065.98 2864
7066.77 2996
7067.57 2984
7068.36 2947
7069.16 2997
7069.95 2968
7070.74 3028
7071.54 2859
7072.33 2910
7073.12 2921
7073.92 2902
7074.71 2863
7075.51 2870
7076.30 2826
7077.09 2757
7077.89 2720
7078.68 2736
7079.48 2748
7080.27 2610
7081.06 2640
7081.86 2571
7082.65 2591
7083.45 2554
7084.24 2397
7085.04 2434
7085.83 2497
7086.62 2488
7087.42 2442
7088.21 2363
7089.01 2297
7089.80 2269
7090.60 2234
7091.39 2342
7092.19 2328
7092.98 2359
7093.78 2388
7094.57 2377
7095.37 2487
7096.16 2498
7096.96 2641
7097.75 2745
7098.55 2665
7099.34 2580
7100.14 2573
7100.93 2562
7101.73 2511
7102.52 2384
7103.32 2252
7104.11 2201
7104.91 2151
7105.71 2141
7106.50 2087
7107.30 2101
7108.09 2239
7108.89 2133
7109.68 1962
7110.48 2103
7111.28 2128
7112.07 2017
7112.87 2026
7113.66 1950
7114.46 1970
7115.26 2000
7116.05 1931
7116.85 1961
7117.65 1993
7118.44 1940
7119.24 2048
7120.03 1979
7120.83 1913
7121.63 1871
7122.42 1867
7123.22 1949
7124.02 1938
7124.81 1974
7125.61 1897
7126.41 1977
7127.20 1939
7128.00 1810
7128.80 1818
7129.59 1814
7130.39 1825
7131.19 1793
7131.99 1902
7132.78 1781
7133.58 1883
7134.38 1985
7135.17 2036
7135.97 1949
7136.77 1972
7137.57 1947
7138.36 1920
7139.16 1799
7139.96 1797
7140.76 1799
7141.55 1847
7142.35 1968
7143.15 1849
7143.95 1793
7144.74 1904
7145.54 1825
7146.34 1856
7147.14 1802
7147.94 1749
7148.73 1872
7149.53 1904
7150.33 1912
7151.13 1829
7151.93 1837
7152.72 1793
7153.52 1785
7154.32 1785
7155.12 1689
7155.92 1769
7156.72 1823
7157.51 1836
7158.31 1808
7159.11 1794
7159.91 1792
7160.71 1769
7161.51 1745
7162.31 1582
7163.11 1791
7163.90 1748
7164.70 1872
7165.50 1749
7166.30 1744
7167.10 1787
7167.90 1690
7168.70 1697
7169.50 1657
7170.30 1695
7171.10 1758
7171.90 1678
7172.69 1716
7173.49 1774
7174.29 1664
7175.09 1757
7175.89 1957
7176.69 1828
7177.49 1812
7178.29 1810
7179.09 1765
7179.89 1728
7180.69 1640
7181.49 1572
7182.29 1682
7183.09 1736
7183.89 1706
7184.69 1676
7185.49 1690
7186.29 1777
7187.09 1833
7187.89 1804
7188.69 1905
7189.49 2056
7190.29 1913
7191.09 1943
7191.89 1985
7192.69 1914
7193.49 1898
7194.29 1877
7195.09 1666
7195.89 1560
7196.70 1517
7197.50 1650
7198.30 1602
7199.10 1633
7199.90 1527
7200.70 1539
7201.50 1568
7202.30 1518
7203.10 1544
7203.90 1600
7204.70 1576
7205.51 1545
7206.31 1501
7207.11 1564
7207.91 1577
7208.71 1535
7209.51 1499
7210.31 1495
7211.12 1561
7211.92 1494
7212.72 1546
7213.52 1495
7214.32 1565
7215.12 1519
7215.92 1496
7216.73 1484
7217.53 1513
7218.33 1660
7219.13 1625
7219.93 1607
7220.74 1601
7221.54 1547
7222.34 1523
7223.14 1525
7223.94 1483
7224.75 1534
7225.55 1510
7226.35 1501
7227.15 1491
7227.96 1623
7228.76 1594
7229.56 1682
7230.36 1617
7231.17 1637
7231.97 1547
7232.77 1504
7233.57 1491
7234.38 1612
7235.18 1616
7235.98 1592
7236.79 1487
7237.59 1516
7238.39 1609
7239.19 1621
7240.00 1571
7240.80 1698
7241.60 1645
7242.41 1712
7243.21 1691
7244.01 1702
7244.82 1886
7245.62 1866
7246.42 1837
7247.23 1811
7248.03 1759
7248.83 1845
7249.64 1817
7250.44 1847
7251.25 1977
7252.05 1916
7252.85 1839
7253.66 1826
7254.46 1859
7255.27 1728
7256.07 1797
7256.87 1807
7257.68 1746
7258.48 1780
7259.29 1839
7260.09 1872
7260.89 1822
7261.70 1859
7262.50 1929
7263.31 1854
7264.11 2048
7264.92 2082
7265.72 2120
7266.53 2214
7267.33 2265
7268.13 2162
7268.94 2223
7269.74 2097
7270.55 2258
7271.35 2131
7272.16 2186
7272.96 2320
7273.77 2282
7274.57 2295
7275.38 2277
7276.18 2242
7276.99 2333
7277.79 2335
7278.60 2377
7279.40 2388
7280.21 2448
7281.01 2453
7281.82 2429
7282.63 2464
7283.43 2370
7284.24 2550
7285.04 2817
7285.85 2945
7286.65 3382
7287.46 3843
7288.27 4689
7289.07 5319
7289.88 5808
7290.68 6363
7291.49 6555
7292.29 6361
7293.10 6007
7293.91 5285
7294.71 4683
7295.52 4187
7296.33 3710
7297.13 3420
7297.94 3131
7298.74 2931
7299.55 2982
7300.36 2759
7301.16 2624
7301.97 2720
7302.78 2718
7303.58 2617
7304.39 2776
7305.20 2696
7306.00 2784
7306.81 2673
7307.62 2724
7308.42 2918
7309.23 2894
7310.04 2992
7310.84 2960
7311.65 3101
7312.46 3214
7313.27 3301
7314.07 3385
7314.88 3591
7315.69 3729
7316.50 4023
7317.30 4090
7318.11 3912
7318.92 3876
7319.72 3693
7320.53 3747
7321.34 3746
7322.15 3915
7322.96 4236
7323.76 4470
7324.57 5205
7325.38 5821
7326.19 6353
7326.99 6855
7327.80 6977
7328.61 6758
7329.42 6421
7330.23 6049
7331.03 5507
7331.84 4678
7332.65 3883
7333.46 3685
7334.27 3311
7335.08 2791
7335.88 2742
7336.69 2722
7337.50 2639
7338.31 2517
7339.12 2734
7339.93 2634
7340.74 2623
7341.54 2628
7342.35 2600
7343.16 2595
7343.97 2572
7344.78 2559
7345.59 2470
7346.40 2347
7347.21 2511
7348.02 2303
7348.82 2373
7349.63 2334
7350.44 2265
7351.25 2393
7352.06 2454
7352.87 2410
7353.68 2538
7354.49 2671
7355.30 2619
7356.11 2598
7356.92 2611
7357.73 2444
7358.54 2368
7359.35 2410
7360.16 2414
7360.97 2423
7361.78 2335
7362.59 2395
7363.40 2489
7364.21 2547
7365.02 2562
7365.83 2698
7366.64 2756
7367.45 2751
7368.26 2660
7369.07 2699
7369.88 2816
7370.69 2801
7371.50 2720
7372.31 2715
7373.12 2689
7373.93 2763
7374.74 2764
7375.55 2759
7376.36 2692
7377.17 2629
7377.98 2812
7378.79 2703
7379.60 2756
7380.42 2749
7381.23 2890
7382.04 3034
7382.85 3152
7383.66 3354
7384.47 3699
7385.28 3987
7386.09 4509
7386.90 4783
7387.71 4859
7388.53 4843
7389.34 4615
7390.15 4398
7390.96 4028
7391.77 3650
7392.58 3531
7393.39 3244
7394.21 2995
7395.02 2791
7395.83 2708
7396.64 2523
7397.45 2442
7398.27 2473
7399.08 2389
7399.89 2396
7400.70 2518
7401.51 2548
7402.33 2656
7403.14 2775
7403.95 3011
7404.76 3408
7405.57 3792
7406.39 4000
7407.20 4276
7408.01 4205
7408.82 4052
7409.64 3863
7410.45 3559
7411.26 3534
7412.07 3254
7412.89 3156
7413.70 2971
7414.51 2903
7415.32 2718
7416.14 2622
7416.95 2475
7417.76 2364
7418.58 2353
7419.39 2125
7420.20 2062
7421.02 2077
7421.83 2072
7422.64 2031
7423.45 1986
7424.27 2030
7425.08 2054
7425.89 1994
7426.71 1901
7427.52 1806
7428.33 1846
7429.15 1732
7429.96 1909
7430.78 1789
7431.59 1727
7432.40 1779
7433.22 1781
7434.03 1738
7434.84 1665
7435.66 1826
7436.47 1832
7437.29 1732
7438.10 1685
7438.91 1783
7439.73 1822
7440.54 1858
7441.36 1929
7442.17 1946
7442.99 1853
7443.80 1914
7444.61 2000
7445.43 1984
7446.24 2050
7447.06 1910
7447.87 1944
7448.69 2008
7449.50 1967
7450.32 1883
7451.13 1847
7451.95 1925
7452.76 1758
7453.58 1846
7454.39 1861
7455.21 1802
7456.02 1777
7456.84 1812
7457.65 1934
7458.47 1791
7459.28 1768
7460.10 1887
7460.91 1906
7461.73 1860
7462.54 1896
7463.36 1811
7464.17 1911
7464.99 1831
7465.80 1856
7466.62 1876
7467.44 1798
7468.25 1824
7469.07 1826
7469.88 1834
7470.70 1855
7471.51 1883
7472.33 1750
7473.15 1769
7473.96 1819
7474.78 1758
7475.59 1817
7476.41 1922
7477.23 1781
7478.04 1829
7478.86 1682
7479.67 1783
7480.49 1904
7481.31 1750
7482.12 1744
7482.94 1641
7483.76 1662
7484.57 1570
7485.39 1646
7486.21 1604
7487.02 1590
7487.84 1680
7488.66 1606
7489.47 1593
7490.29 1565
7491.11 1535
7491.92 1494
7492.74 1539
7493.56 1594
7494.38 1666
7495.19 1693
7496.01 1600
7496.83 1575
7497.64 1549
7498.46 1541
7499.28 1656
7500.10 1571
7500.91 1496
7501.73 1511
7502.55 1540
7503.37 1624
7504.18 1497
7505.00 1584
7505.82 1549
7506.64 1477
7507.46 1487
7508.27 1520
7509.09 1550
7509.91 1554
7510.73 1538
7511.55 1566
7512.36 1535
7513.18 1470
7514.00 1460
7514.82 1483
7515.64 1509
7516.45 1486
7517.27 1457
7518.09 1399
7518.91 1536
7519.73 1544
7520.55 1400
7521.37 1441
7522.18 1573
7523.00 1508
7523.82 1367
7524.64 1401
7525.46 1463
7526.28 1397
7527.10 1436
7527.92 1348
7528.74 1377
7529.55 1459
7530.37 1494
7531.19 1428
7532.01 1399
7532.83 1482
7533.65 1403
7534.47 1434
7535.29 1487
7536.11 1492
7536.93 1425
7537.75 1468
7538.57 1541
7539.39 1491
7540.21 1374
7541.03 1434
7541.84 1464
7542.66 1467
7543.48 1453
7544.30 1491
7545.12 1567
7545.94 1590
7546.76 1604
7547.58 1583
7548.40 1610
7549.22 1667
7550.04 1727
7550.86 1577
7551.68 1645
7552.51 1536
7553.33 1630
7554.15 1682
7554.97 1571
7555.79 1465
7556.61 1562
7557.43 1606
7558.25 1644
7559.07 1657
7559.89 1681
7560.71 1660
7561.53 1773
7562.35 1715
7563.17 1766
7563.99 1763
7564.81 1725
7565.64 1831
7566.46 1821
7567.28 1912
7568.10 1858
7568.92 1813
7569.74 1793
7570.56 1834
7571.38 1722
7572.21 1660
7573.03 1695
7573.85 1695
7574.67 1656
7575.49 1713
7576.31 1745
7577.13 1760
7577.96 1654
7578.78 1679
7579.60 1802
7580.42 1765
7581.24 1669
7582.07 1835
7582.89 1765
7583.71 1759
7584.53 1731
7585.35 1748
7586.18 1768
7587.00 1855
7587.82 1801
7588.64 1924
7589.46 1892
7590.29 1979
7591.11 1855
7591.93 1953
7592.75 2037
7593.58 2027
7594.40 2155
7595.22 2120
7596.04 2186
7596.87 2196
7597.69 2084
7598.51 2076
7599.34 2017
7600.16 2154
7600.98 1916
7601.80 2009
7602.63 2059
7603.45 2011
7604.27 2053
7605.10 2119
7605.92 2269
7606.74 2320
7607.57 2395
7608.39 2696
7609.21 3091
7610.04 3392
7610.86 3511
7611.68 3538
7612.51 3381
7613.33 3336
7614.15 3108
7614.98 2893
7615.80 2712
7616.62 2527
7617.45 2291
7618.27 2406
7619.10 2268
7619.92 2211
7620.74 2189
7621.57 2325
7622.39 2284
7623.22 2373
7624.04 2362
7624.86 2367
7625.69 2283
7626.51 2249
7627.34 2210
7628.16 2078
7628.99 2078
7629.81 2172
7630.64 2118
7631.46 2259
7632.28 2310
7633.11 2463
7633.93 2689
7634.76 2850
7635.58 3245
7636.41 3500
7637.23 3690
7638.06 3844
7638.88 3839
7639.71 3944
7640.53 3600
7641.36 3454
7642.18 2994
7643.01 2717
7643.83 2465
7644.66 2361
7645.48 2151
7646.31 1978
7647.14 1905
7647.96 1944
7648.79 1869
7649.61 1738
7650.44 1766
7651.26 1767
7652.09 1779
7652.91 1832
7653.74 1671
7654.57 1691
7655.39 1730
7656.22 1633
7657.04 1591
7657.87 1604
7658.70 1591
7659.52 1624
7660.35 1556
7661.17 1616
7662.00 1556
7662.83 1564
7663.65 1630
7664.48 1602
7665.31 1611
7666.13 1459
7666.96 1597
7667.79 1492
7668.61 1569
7669.44 1500
7670.27 1645
7671.09 1529
7671.92 1612
7672.75 1671
7673.57 1698
7674.40 1595
7675.23 1666
7676.05 1718
7676.88 1700
7677.71 1731
7678.53 1612
7679.36 1689
7680.19 1636
7681.02 1578
7681.84 1519
7682.67 1530
7683.50 1486
7684.33 1530
7685.15 1648
7685.98 1527
7686.81 1514
7687.64 1585
7688.46 1586
7689.29 1439
7690.12 1492
7690.95 1557
7691.77 1579
7692.60 1534
7693.43 1577
7694.26 1677
7695.09 1633
7695.91 1519
7696.74 1566
7697.57 1587
7698.40 1608
7699.23 1597
7700.06 1558
7700.88 1624
7701.71 1525
7702.54 1637
7703.37 1735
7704.20 1725
7705.03 1754
7705.85 1728
7706.68 1614
7707.51 1617
7708.34 1691
7709.17 1850
7710.00 1808
7710.83 1787
7711.66 1781
7712.48 1663
7713.31 1736
7714.14 1662
7714.97 1588
7715.80 1646
7716.63 1621
7717.46 1674
7718.29 1603
7719.12 1657
7719.95 1709
7720.78 1564
7721.61 1612
7722.44 1702
7723.27 1721
7724.09 1640
7724.92 1556
7725.75 1606
7726.58 1604
7727.41 1699
7728.24 1738
7729.07 1691
7729.90 1737
7730.73 1696
7731.56 1664
7732.39 1636
7733.22 1696
7734.05 1621
7734.88 1608
7735.71 1693
7736.54 1679
7737.37 1728
7738.20 1590
7739.03 1619
7739.86 1647
7740.70 1568
7741.53 1649
7742.36 1618
7743.19 1579
7744.02 1493
7744.85 1580
7745.68 1625
7746.51 1676
7747.34 1726
7748.17 1738
7749.00 1861
7749.83 2164
7750.66 2525
7751.50 3068
7752.33 3781
7753.16 4377
7753.99 4700
7754.82 4718
7755.65 4619
7756.48 4242
7757.31 3864
7758.15 3368
7758.98 2891
7759.81 2535
7760.64 2287
7761.47 1902
7762.30 1777
7763.13 1694
7763.97 1634
7764.80 1553
7765.63 1516
7766.46 1621
7767.29 1589
7768.13 1557
7768.96 1587
7769.79 1511
7770.62 1561
7771.45 1601
7772.29 1567
7773.12 1437
7773.95 1439
7774.78 1361
7775.62 1308
7776.45 1337
7777.28 1255
7778.11 1288
7778.95 1250
7779.78 1297
7780.61 1351
7781.44 1404
7782.28 1410
7783.11 1430
7783.94 1479
7784.77 1466
7785.61 1438
7786.44 1453
7787.27 1440
7788.11 1456
7788.94 1427
7789.77 1499
7790.61 1640
7791.44 1602
7792.27 1670
7793.10 1795
7793.94 1740
7794.77 1633
7795.60 1671
7796.44 1570
7797.27 1487
7798.11 1432
7798.94 1396
7799.77 1418
7800.61 1473
7801.44 1473
7802.27 1483
7803.11 1372
7803.94 1355
7804.78 1477
7805.61 1417
7806.44 1478
7807.28 1524
7808.11 1578
7808.95 1565
7809.78 1477
7810.61 1489
7811.45 1481
7812.28 1600
7813.12 1590
7813.95 1548
7814.79 1535
7815.62 1599
7816.45 1522
7817.29 1667
7818.12 1603
7818.96 1596
7819.79 1543
7820.63 1716
7821.46 1651
7822.30 1639
7823.13 1721
7823.97 1720
7824.80 1766
7825.64 1678
7826.47 1649
7827.31 1646
7828.14 1701
7828.98 1682
7829.81 1570
7830.65 1582
7831.48 1711
7832.32 1860
7833.15 1820
7833.99 1735
7834.83 1827
7835.66 1641
7836.50 1586
7837.33 1663
7838.17 1708
7839.00 1636
7839.84 1561
7840.68 1557
7841.51 1574
7842.35 1582
7843.18 1644
7844.02 1532
7844.86 1516
7845.69 1568
7846.53 1519
7847.36 1439
7848.20 1513
7849.04 1515
7849.87 1465
7850.71 1531
7851.55 1560
7852.38 1375
7853.22 1383
7854.05 1364
7854.89 1464
7855.73 1332
7856.56 1200
7857.40 1161
7858.24 1291
7859.08 1391
7859.91 1377
7860.75 1364
7861.59 1255
7862.42 1397
7863.26 1428
7864.10 1405
7864.93 1355
7865.77 1427
7866.61 1434
7867.45 1470
7868.28 1403
7869.12 1249
7869.96 1214
7870.80 1232
7871.63 1296
7872.47 1242
7873.31 1310
7874.15 1312
7874.98 1321
7875.82 1324
7876.66 1325
7877.50 1277
7878.33 1354
7879.17 1401
7880.01 1312
7880.85 1393
7881.69 1468
7882.52 1521
7883.36 1433
7884.20 1373
7885.04 1482
7885.88 1431
7886.71 1409
7887.55 1450
7888.39 1410
7889.23 1314
7890.07 1328
7890.91 1300
7891.75 1329
7892.58 1326
7893.42 1355
7894.26 1304
7895.10 1372
7895.94 1510
7896.78 1532
7897.62 1438
7898.46 1405
7899.29 1382
7900.13 1339
7900.97 1323
7901.81 1264
7902.65 1316
7903.49 1344
7904.33 1380
7905.17 1413
7906.01 1416
7906.85 1351
7907.69 1395
7908.53 1395
7909.37 1318
7910.21 1222
7911.04 1216
7911.88 1268
7912.72 1348
7913.56 1345
7914.40 1332
7915.24 1385
7916.08 1318
7916.92 1369
7917.76 1358
7918.60 1394
7919.44 1561
7920.28 1584
7921.12 1638
7921.96 1785
7922.80 1935
7923.64 1962
7924.48 2030
7925.32 2047
7926.16 2119
7927.01 1965
7927.85 1729
7928.69 1653
7929.53 1476
7930.37 1482
7931.21 1419
7932.05 1399
7932.89 1482
7933.73 1306
7934.57 1299
7935.41 1513
7936.25 1399
7937.09 1365
7937.93 1365
7938.78 1382
7939.62 1380
7940.46 1248
7941.30 1248
7942.14 1248
7942.98 1213
7943.82 1227
7944.66 1182
7945.51 1269
7946.35 1307
7947.19 1311
7948.03 1289
7948.87 1255
7949.71 1249
7950.56 1318
7951.40 1367
7952.24 1418
7953.08 1357
7953.92 1297
7954.76 1274
7955.61 1320
7956.45 1162
7957.29 1182
7958.13 1211
7958.97 1229
7959.82 1257
7960.66 1167
7961.50 1170
7962.34 1272
7963.19 1322
7964.03 1179
7964.87 1155
7965.71 1228
7966.56 1208
7967.40 1128
7968.24 1204
7969.08 1153
7969.93 1214
7970.77 1251
7971.61 1308
7972.45 1287
7973.30 1262
7974.14 1406
7974.98 1480
7975.83 1399
7976.67 1369
7977.51 1332
7978.36 1237
7979.20 1293
7980.04 1212
7980.89 1268
7981.73 1237
7982.57 1213
7983.42 1183
7984.26 1149
7985.10 1090
7985.95 1132
7986.79 1108
7987.63 1193
7988.48 1207
7989.32 1160
7990.16 1151
7991.01 1194
7991.85 1168
7992.70 1178
7993.54 1086
7994.38 1177
7995.23 1111
7996.07 1112
7996.92 1140
7997.76 1140
7998.60 1153
7999.45 1213
8000.29 1133
8001.14 1085
8001.98 1143
8002.83 1072
8003.67 1091
8004.52 1092
8005.36 1162
8006.20 1146
8007.05 1061
8007.89 1083
8008.74 1083
8009.58 1092
8010.43 1131
8011.27 1127
8012.12 1145
8012.96 1157
8013.81 1219
8014.65 1132
8015.50 1166
8016.34 1193
8017.19 1228
8018.03 1115
8018.88 1184
8019.72 1071
8020.57 1136
8021.42 1060
8022.26 1042
8023.11 1070
8023.95 1066
8024.80 1040
8025.64 1044
8026.49 1080
8027.33 1043
8028.18 1034
8029.03 996
8029.87 1001
8030.72 992
8031.56 1019
8032.41 947
8033.26 949
8034.10 1053
8034.95 1056
8035.79 1004
8036.64 1073
8037.49 1054
8038.33 1078
8039.18 1132
8040.03 1162
8040.87 1123
8041.72 1077
8042.57 1135
8043.41 1126
8044.26 1075
8045.11 1132
8045.95 1189
8046.80 1101
8047.65 1130
8048.49 1101
8049.34 1086
8050.19 1108
8051.03 1072
8051.88 1106
8052.73 1173
8053.58 1149
8054.42 1061
8055.27 1116
8056.12 1146
8056.96 1099
8057.81 1039
8058.66 1049
8059.51 1046
8060.35 1038
8061.20 1014
8062.05 1014
8062.90 967
8063.74 1022
8064.59 1088
8065.44 1053
8066.29 1015
8067.14 1005
8067.98 1057
8068.83 1017
8069.68 1004
8070.53 1040
8071.38 1015
8072.22 1005
8073.07 1002
8073.92 1017
8074.77 984
8075.62 987
8076.46 1038
8077.31 1032
8078.16 969
8079.01 921
8079.86 1062
8080.71 1102
8081.56 1007
8082.40 915
8083.25 972
8084.10 930
8084.95 990
8085.80 986
8086.65 843
8087.50 951
8088.35 981
8089.19 973
8090.04 992
8090.89 1016
8091.74 971
8092.59 935
8093.44 964
8094.29 950
8095.14 949
8095.99 988
8096.84 997
8097.69 1011
8098.54 984
8099.39 917
8100.24 1001
8101.09 934
8101.94 947
8102.79 966
8103.63 954
8104.48 1070
8105.33 1057
8106.18 969
8107.03 960
8107.88 952
8108.73 979
8109.58 1067
8110.43 966
8111.28 1052
8112.14 1034
8112.99 974
8113.84 937
8114.69 1007
8115.54 993
8116.39 938
8117.24 1014
8118.09 1009
8118.94 917
8119.79 946
8120.64 1042
8121.49 1081
8122.34 1030
8123.19 1038
8124.04 1121
8124.89 1170
8125.74 1174
8126.60 1136
8127.45 1176
8128.30 1189
8129.15 1102
8130.00 1041
8130.85 1041
8131.70 1000
8132.55 1059
8133.40 1101
8134.26 1098
8135.11 1011
8135.96 1030
8136.81 980
8137.66 1058
8138.51 1023
8139.37 995
8140.22 997
8141.07 1028
8141.92 1047
8142.77 1049
8143.62 1056
8144.48 1025
8145.33 1002
8146.18 1047
8147.03 1042
8147.88 1112
8148.74 1096
8149.59 1097
8150.44 1053
8151.29 1034
8152.15 1014
8153.00 984
8153.85 1010
8154.70 1096
8155.56 1045
8156.41 1038
8157.26 981
8158.11 994
8158.97 1043
8159.82 1180
8160.67 1192
8161.52 1240
8162.38 1143
8163.23 1140
8164.08 1114
8164.94 1041
8165.79 1016
8166.64 1060
8167.49 979
8168.35 947
8169.20 1051
8170.05 1015
8170.91 956
8171.76 993
8172.61 1024
8173.47 984
8174.32 951
8175.17 980
8176.03 993
8176.88 1040
8177.74 1039
8178.59 927
8179.44 937
8180.30 971
8181.15 954
8182.00 912
8182.86 882
8183.71 905
8184.57 983
8185.42 987
8186.27 999
8187.13 958
8187.98 945
8188.84 1013
8189.69 894
8190.55 998
8191.40 971
8192.25 917
8193.11 897
8193.96 907
8194.82 870
8195.67 864
8196.53 821
8197.38 920
8198.24 936
8199.09 952
8199.95 923
8200.80 962
8201.66 907
8202.51 924
8203.37 903
8204.22 920
8205.08 885
8205.93 849
8206.79 882
8207.64 929
8208.50 959
8209.35 866
8210.21 954
8211.06 945
8211.92 942
8212.77 887
8213.63 908
8214.48 912
8215.34 871
8216.20 921
8217.05 880
8217.91 948
8218.76 993
8219.62 944
8220.48 918
8221.33 936
8222.19 1013
8223.04 998
8223.90 949
8224.76 958
8225.61 965
8226.47 914
8227.32 1008
8228.18 1096
8229.04 1043
8229.89 1060
8230.75 1120
8231.61 1027
8232.46 1055
8233.32 1024
8234.18 1085
8235.03 986
8235.89 994
8236.75 880
8237.60 946
8238.46 899
8239.32 888
8240.17 897
8241.03 870
8241.89 895
8242.74 940
8243.60 907
8244.46 909
8245.32 920
8246.17 948
8247.03 920
8247.89 879
8248.74 880
8249.60 876
8250.46 863
8251.32 915
8252.17 967
8253.03 894
8253.89 969
8254.75 897
8255.60 907
8256.46 948
8257.32 946
8258.18 1000
8259.04 912
8259.89 892
8260.75 947
8261.61 978
8262.47 955
8263.33 891
8264.18 850
8265.04 861
8265.90 911
8266.76 943
8267.62 872
8268.48 913
8269.33 875
8270.19 921
8271.05 931
8271.91 903
8272.77 1007
8273.63 962
8274.49 930
8275.34 852
8276.20 843
8277.06 910
8277.92 885
8278.78 882
8279.64 888
8280.50 868
8281.36 932
8282.22 916
8283.08 881
8283.93 936
8284.79 943
8285.65 968
8286.51 943
8287.37 957
8288.23 913
8289.09 901
8289.95 894
8290.81 973
8291.67 931
8292.53 965
8293.39 973
8294.25 979
8295.11 874
8295.97 920
8296.83 923
8297.69 978
8298.55 853
8299.41 869
8300.27 865
8301.13 881
8301.99 984
8302.85 910
8303.71 926
8304.57 944
8305.43 949
8306.29 964
8307.15 923
8308.01 998
8308.87 976
8309.73 981
8310.59 1069
8311.45 1026
8312.31 989
8313.17 982
8314.03 906
8314.90 939
8315.76 886
8316.62 991
8317.48 962
8318.34 1052
8319.20 902
8320.06 1000
8320.92 1056
8321.78 1085
8322.64 1088
8323.51 1071
8324.37 1094
8325.23 1114
8326.09 1049
8326.95 948
8327.81 988
8328.67 934
8329.54 928
8330.40 951
8331.26 959
8332.12 867
8332.98 975
8333.84 1016
8334.71 953
8335.57 947
8336.43 996
8337.29 975
8338.15 1022
8339.02 1048
8339.88 954
8340.74 1010
8341.60 1043
8342.46 1032
8343.33 959
8344.19 970
8345.05 976
8345.91 1004
8346.78 1002
8347.64 973
8348.50 989
8349.36 997
8350.23 989
8351.09 991
8351.95 1036
8352.81 1037
8353.68 1087
8354.54 1063
8355.40 1020
8356.27 981
8357.13 1008
8357.99 1003
8358.86 1054
8359.72 1084
8360.58 1066
8361.44 1052
8362.31 1058
8363.17 1052
8364.03 1138
8364.90 1114
8365.76 1133
8366.63 1124
8367.49 1104
8368.35 1114
8369.22 1099
8370.08 1075
8370.94 1018
8371.81 1031
8372.67 1120
8373.53 1141
8374.40 1141
8375.26 1112
8376.13 1135
8376.99 1123
8377.85 1135
8378.72 1228
8379.58 1216
8380.45 1205
8381.31 1214
8382.18 1190
8383.04 1222
8383.90 1133
8384.77 1237
8385.63 1175
8386.50 1160
8387.36 1215
8388.23 1319
8389.09 1339
8389.96 1224
8390.82 1258
8391.69 1284
8392.55 1313
8393.42 1382
8394.28 1372
8395.15 1362
8396.01 1370
8396.88 1371
8397.74 1364
8398.61 1455
8399.47 1450
8400.34 1609
8401.20 1582
8402.07 1492
8402.93 1496
8403.80 1465
8404.66 1559
8405.53 1524
8406.39 1555
8407.26 1494
8408.12 1508
8408.99 1673
8409.86 1543
8410.72 1569
8411.59 1650
8412.45 1660
8413.32 1705
8414.19 1698
8415.05 1708
8415.92 1679
8416.78 1796
8417.65 1791
8418.52 1859
8419.38 1875
8420.25 1909
8421.11 2042
8421.98 2025
8422.85 1839
8423.71 1897
8424.58 1955
8425.45 1970
8426.31 1955
8427.18 1924
8428.05 2017
8428.91 2036
8429.78 2060
8430.65 2174
8431.51 2165
8432.38 2154
8433.25 2351
8434.11 2311
8434.98 2251
8435.85 2277
8436.72 2350
8437.58 2423
8438.45 2441
8439.32 2499
8440.18 2577
8441.05 2680
8441.92 2722
8442.79 2876
8443.65 3072
8444.52 3081
8445.39 3338
8446.26 3419
8447.12 3358
8447.99 3495
8448.86 3392
8449.73 3396
8450.60 3542
8451.46 3585
8452.33 3489
8453.20 3655
8454.07 3775
8454.94 3878
8455.80 4047
8456.67 4429
8457.54 4744
8458.41 5849
8459.28 7284
8460.14 9086
8461.01 11094
8461.88 12986
8462.75 14139
8463.62 14468
8464.49 14065
8465.36 12985
8466.22 11241
8467.09 9572
8467.96 8022
8468.83 6827
8469.70 5413
8470.57 4436
8471.44 4002
8472.31 3573
8473.17 3290
8474.04 3081
8474.91 2852
8475.78 2498
8476.65 2519
8477.52 2465
8478.39 2416
8479.26 2397
8480.13 2312
8481.00 2256
8481.87 2110
8482.74 2177
8483.61 2226
8484.48 2164
8485.34 2101
8486.21 2095
8487.08 2103
8487.95 2060
8488.82 2074
8489.69 2064
8490.56 2115
8491.43 2042
8492.30 2232
8493.17 2178
8494.04 2124
8494.91 2125
8495.78 2180
8496.65 2111
8497.52 2245
8498.39 2368
8499.26 2516
8500.13 2758
8501.01 2706
8501.88 2851
8502.75 2657
8503.62 2564
8504.49 2341
8505.36 2260
8506.23 2112
8507.10 2017
8507.97 1996
8508.84 1905
8509.71 1865
8510.58 1835
8511.45 1802
8512.32 1924
8513.20 1863
8514.07 1896
8514.94 1942
8515.81 2020
8516.68 2013
8517.55 1982
8518.42 1951
8519.29 2069
8520.17 2117
8521.04 2200
8521.91 2120
8522.78 2037
8523.65 2239
8524.52 2240
8525.39 2098
8526.27 2233
8527.14 2256
8528.01 2214
8528.88 2172
8529.75 2206
8530.63 2295
8531.50 2370
8532.37 2425
8533.24 2306
8534.11 2433
8534.99 2355
8535.86 2465
8536.73 2463
8537.60 2491
8538.47 2479
8539.35 2505
8540.22 2447
8541.09 2433
8541.96 2312
8542.84 2291
8543.71 2259
8544.58 2281
8545.46 2201
8546.33 2210
8547.20 2178
8548.07 2017
8548.95 2000
8549.82 1981
8550.69 1908
8551.57 1871
8552.44 1836
8553.31 1768
8554.18 1753
8555.06 1699
8555.93 1740
8556.80 1799
8557.68 1794
8558.55 1796
8559.42 1853
8560.30 2044
8561.17 2007
8562.04 2002
8562.92 2006
8563.79 1898
8564.67 1931
8565.54 1893
8566.41 1782
8567.29 1747
8568.16 1710
8569.03 1739
8569.91 1635
8570.78 1631
8571.66 1567
8572.53 1593
8573.40 1630
8574.28 1608
8575.15 1583
8576.03 1622
8576.90 1586
8577.78 1569
8578.65 1567
8579.52 1463
8580.40 1476
8581.27 1430
8582.15 1436
8583.02 1327
8583.90 1357
8584.77 1405
8585.65 1433
8586.52 1419
8587.40 1317
8588.27 1339
8589.15 1338
8590.02 1395
8590.90 1397
8591.77 1393
8592.65 1354
8593.52 1350
8594.40 1375
8595.27 1388
8596.15 1354
8597.02 1390
8597.90 1423
8598.77 1517
8599.65 1486
8600.52 1495
8601.40 1489
8602.28 1509
8603.15 1594
8604.03 1601
8604.90 1564
8605.78 1536
8606.65 1463
8607.53 1521
8608.41 1553
8609.28 1604
8610.16 1601
8611.03 1498
8611.91 1556
8612.79 1530
8613.66 1527
8614.54 1636
8615.41 1537
8616.29 1539
8617.17 1549
8618.04 1567
8618.92 1458
8619.80 1542
8620.67 1428
8621.55 1469
8622.43 1495
8623.30 1443
8624.18 1460
8625.06 1443
8625.93 1505
8626.81 1530
8627.69 1441
8628.56 1444
8629.44 1519
8630.32 1550
8631.20 1537
8632.07 1587
8632.95 1601
8633.83 1618
8634.70 1660
8635.58 1622
8636.46 1621
8637.34 1683
8638.21 1638
8639.09 1652
8639.97 1583
8640.85 1606
8641.72 1638
8642.60 1645
8643.48 1637
8644.36 1599
8645.23 1600
8646.11 1645
8646.99 1643
8647.87 1666
8648.75 1720
8649.62 1756
8650.50 1720
8651.38 1802
8652.26 1738
8653.14 1654
8654.01 1875
8654.89 1881
8655.77 1835
8656.65 1809
8657.53 1833
8658.41 1828
8659.29 1825
8660.16 1801
8661.04 1917
8661.92 1805
8662.80 1777
8663.68 1732
8664.56 1751
8665.44 1782
8666.31 1754
8667.19 1778
8668.07 1704
8668.95 1727
8669.83 1789
8670.71 1896
8671.59 1962
8672.47 1901
8673.35 1918
8674.23 1965
8675.11 1977
8675.99 2075
8676.86 2092
8677.74 2073
8678.62 2200
8679.50 2294
8680.38 2196
8681.26 2329
8682.14 2383
8683.02 2406
8683.90 2458
8684.78 2317
8685.66 2362
8686.54 2337
8687.42 2226
8688.30 2183
8689.18 2205
8690.06 2237
8690.94 2165
8691.82 2222
8692.70 2194
8693.58 2295
8694.46 2641
8695.34 2877
8696.22 3236
8697.10 3733
8697.98 4182
8698.86 4809
8699.74 5012
8700.62 5078
8701.51 4749
8702.39 4364
8703.27 4067
8704.15 3528
8705.03 3254
8705.91 2931
8706.79 2669
8707.67 2507
8708.55 2307
8709.43 2337
8710.31 2187
8711.20 2132
8712.08 2238
8712.96 2213
8713.84 2238
8714.72 2193
8715.60 2303
8716.48 2267
8717.36 2235
8718.25 2239
8719.13 2316
8720.01 2271
8720.89 2314
8721.77 2256
8722.65 2244
8723.54 2392
8724.42 2378
8725.30 2387
8726.18 2550
8727.06 2429
8727.95 2450
8728.83 2456
8729.71 2569
8730.59 2437
8731.47 2435
8732.36 2545
8733.24 2616
8734.12 2576
8735.00 2546
8735.89 2613
8736.77 2737
8737.65 2779
8738.53 2699
8739.42 2778
8740.30 2733
8741.18 2749
8742.06 2784
8742.95 2798
8743.83 2660
8744.71 2695
8745.59 2709
8746.48 2709
8747.36 2816
8748.24 2884
8749.13 2818
8750.01 2832
8750.89 2882
8751.78 2844
8752.66 2834
8753.54 2850
8754.43 2859
8755.31 2857
8756.19 2935
8757.08 3020
8757.96 3051
8758.84 3083
8759.73 3175
8760.61 3153
8761.49 3195
8762.38 3229
8763.26 3178
8764.15 3329
8765.03 3347
8765.91 3339
8766.80 3491
8767.68 3687
8768.57 3794
8769.45 3966
8770.33 4256
8771.22 4486
8772.10 4682
8772.99 4761
8773.87 4860
8774.75 4857
8775.64 4723
8776.52 4675
8777.41 4558
8778.29 4560
8779.18 4557
8780.06 4500
8780.95 4481
8781.83 4446
8782.72 4700
8783.60 5389
8784.49 6310
8785.37 7614
8786.26 9460
8787.14 11539
8788.03 13613
8788.91 14791
8789.80 14990
8790.68 14822
8791.57 13367
8792.45 12119
8793.34 10492
8794.22 9042
8795.11 7492
8795.99 6537
8796.88 5579
8797.76 4866
8798.65 4554
8799.53 4224
8800.42 4185
8801.31 4277
8802.19 4547
8803.08 4634
8803.96 4965
8804.85 5081
8805.74 4881
8806.62 4770
8807.51 4583
8808.39 4535
8809.28 4003
8810.17 3616
8811.05 3370
8811.94 3168
8812.82 2917
8813.71 2889
8814.60 2886
8815.48 2857
8816.37 2908
8817.26 3027
8818.14 2935
8819.03 2980
8819.92 2932
8820.80 2856
8821.69 2901
8822.58 3017
8823.46 2933
8824.35 3114
8825.24 3087
8826.12 2934
8827.01 2886
8827.90 2955
8828.78 2979
8829.67 2770
8830.56 2714
8831.45 2575
8832.33 2606
8833.22 2492
8834.11 2455
8835.00 2482
8835.88 2386
8836.77 2303
8837.66 2438
8838.55 2460
8839.43 2464
8840.32 2330
8841.21 2338
8842.10 2352
8842.98 2366
8843.87 2419
8844.76 2403
8845.65 2436
8846.54 2436
8847.42 2494
8848.31 2512
8849.20 2441
8850.09 2486
8850.98 2437
8851.86 2540
8852.75 2525
8853.64 2622
8854.53 2515
8855.42 2551
8856.31 2592
8857.19 2539
8858.08 2590
8858.97 2535
8859.86 2705
8860.75 2668
8861.64 2693
8862.53 2552
8863.42 2682
8864.30 2652
8865.19 2677
8866.08 2765
8866.97 2656
8867.86 2580
8868.75 2580
8869.64 2572
8870.53 2420
8871.42 2432
8872.31 2318
8873.20 2290
8874.08 2266
8874.97 2175
8875.86 2155
8876.75 2097
8877.64 2001
8878.53 1932
8879.42 2031
8880.31 2033
8881.20 2037
8882.09 2038
8882.98 2058
8883.87 2024
8884.76 1911
8885.65 1985
8886.54 1928
8887.43 1864
8888.32 1894
8889.21 1811
8890.10 1786
8890.99 1809
8891.88 1768
8892.77 1745
8893.66 1713
8894.55 1693
8895.44 1624
8896.33 1723
8897.22 1736
8898.11 1600
8899.00 1549
8899.90 1632
8900.79 1639
8901.68 1595
8902.57 1634
8903.46 1639
8904.35 1623
8905.24 1551
8906.13 1583
8907.02 1575
8907.91 1487
8908.80 1466
8909.70 1420
8910.59 1405
8911.48 1373
8912.37 1464
8913.26 1458
8914.15 1424
8915.04 1392
8915.93 1442
8916.83 1518
8917.72 1427
8918.61 1416
8919.50 1432
8920.39 1411
8921.28 1374
8922.18 1382
8923.07 1360
8923.96 1394
8924.85 1430
8925.74 1404
8926.64 1376
8927.53 1365
8928.42 1343
8929.31 1350
8930.20 1415
8931.10 1492
8931.99 1509
8932.88 1513
8933.77 1569
8934.67 1556
8935.56 1504
8936.45 1472
8937.34 1422
8938.24 1547
8939.13 1430
8940.02 1496
8940.91 1425
8941.81 1291
8942.70 1370
8943.59 1354
8944.49 1303
8945.38 1321
8946.27 1334
8947.16 1275
8948.06 1267
8948.95 1238
8949.84 1293
8950.74 1220
8951.63 1273
8952.52 1264
8953.42 1219
8954.31 1220
8955.20 1177
8956.10 1204
8956.99 1176
8957.88 1177
8958.78 1152
8959.67 1188
8960.56 1229
8961.46 1217
8962.35 1139
8963.25 1204
8964.14 1134
8965.03 1158
8965.93 1145
8966.82 1200
8967.72 1147
8968.61 1100
8969.50 1109
8970.40 1200
8971.29 1204
8972.19 1173
8973.08 1122
8973.98 1162
8974.87 1183
8975.76 1226
8976.66 1204
8977.55 1213
8978.45 1132
8979.34 1135
8980.24 1132
8981.13 1091
8982.03 1115
8982.92 1082
8983.82 1062
8984.71 1048
8985.61 1008
8986.50 973
8987.40 982
8988.29 969
8989.19 872
8990.08 890
8990.98 940
8991.87 1014
8992.77 958
8993.66 902
8994.56 956
8995.45 902
8996.35 870
8997.24 956
8998.14 949
8999.04 935
8999.93 964
9000.83 942
9001.72 923
9002.62 954
9003.51 935
9004.41 924
9005.31 841
9006.20 935
9007.10 1005
9007.99 910
9008.89 945
9009.79 903
9010.68 907
9011.58 874
9012.48 908
9013.37 910
9014.27 878
9015.16 879
9016.06 859
9016.96 898
9017.85 796
9018.75 858
9019.65 858
9020.54 876
9021.44 842
9022.34 909
9023.23 951
9024.13 902
9025.03 853
9025.93 869
9026.82 833
9027.72 865
9028.62 852
9029.51 860
9030.41 875
9031.31 869
9032.21 857
9033.10 876
9034.00 880
9034.90 832
9035.79 836
9036.69 931
9037.59 898
9038.49 836
9039.38 903
9040.28 900
9041.18 876
9042.08 860
9042.98 825
9043.87 834
9044.77 895
9045.67 852
9046.57 839
9047.47 866
9048.36 840
9049.26 807
9050.16 819
9051.06 838
9051.96 791
9052.85 861
9053.75 849
9054.65 852
9055.55 825
9056.45 837
9057.35 902
9058.25 840
9059.14 837
9060.04 811
9060.94 894
9061.84 932
9062.74 878
9063.64 830
9064.54 851
9065.44 845
9066.33 854
9067.23 866
9068.13 871
9069.03 799
9069.93 842
9070.83 879
9071.73 890
9072.63 890
9073.53 867
9074.43 887
9075.33 905
9076.23 805
9077.13 838
9078.03 857
9078.92 850
9079.82 834
9080.72 826
9081.62 869
9082.52 837
9083.42 846
9084.32 846
9085.22 881
9086.12 904
9087.02 918
9087.92 823
9088.82 795
9089.72 865
9090.62 806
9091.52 805
9092.42 784
9093.32 830
9094.22 811
9095.12 785
9096.03 823
9096.93 891
9097.83 837
9098.73 788
9099.63 892
9100.53 863
9101.43 822
9102.33 796
9103.23 827
9104.13 833
9105.03 797
9105.93 763
9106.83 774
9107.74 834
9108.64 848
9109.54 823
9110.44 795
9111.34 752
9112.24 796
9113.14 857
9114.04 797
9114.94 832
9115.85 842
9116.75 842
9117.65 727
9118.55 714
9119.45 781
9120.35 827
9121.26 796
9122.16 806
9123.06 805
9123.96 851
9124.86 836
9125.77 793
9126.67 805
9127.57 790
9128.47 849
9129.37 852
9130.28 832
9131.18 788
9132.08 787
9132.98 765
9133.88 768
9134.79 727
9135.69 776
9136.59 817
9137.49 758
9138.40 745
9139.30 743
9140.20 821
9141.10 840
9142.01 812
9142.91 797
9143.81 803
9144.72 784
9145.62 803
9146.52 765
9147.42 767
9148.33 823
9149.23 891
9150.13 866
9151.04 810
9151.94 778
9152.84 812
9153.75 817
9154.65 837
9155.55 832
9156.46 823
9157.36 835
9158.26 833
9159.17 815
9160.07 799
9160.97 830
9161.88 861
9162.78 806
9163.69 809
9164.59 811
9165.49 768
9166.40 795
9167.30 823
9168.21 813
9169.11 826
9170.01 794
9170.92 678
9171.82 715
9172.73 735
9173.63 802
9174.53 830
9175.44 808
9176.34 787
9177.25 777
9178.15 792
9179.06 782
9179.96 825
9180.87 753
9181.77 772
9182.68 721
9183.58 809
9184.49 773
9185.39 789
9186.30 763
9187.20 737
9188.11 803
9189.01 795
9189.92 767
9190.82 749
9191.73 791
9192.63 816
9193.54 812
9194.44 802
9195.35 833
9196.25 766
9197.16 769
9198.06 806
9198.97 808
9199.87 769
9200.78 847
9201.69 823
9202.59 861
9203.50 918
9204.40 874
9205.31 847
9206.21 884
9207.12 989
9208.03 971
9208.93 898
9209.84 851
9210.74 928
9211.65 936
9212.56 877
9213.46 830
9214.37 870
9215.28 807
9216.18 776
9217.09 792
9218.00 775
9218.90 818
9219.81 711
9220.72 771
9221.62 761
9222.53 844
9223.44 864
9224.34 809
9225.25 891
9226.16 874
9227.06 787
9227.97 879
9228.88 805
9229.78 827
9230.69 876
9231.60 872
9232.51 812
9233.41 782
9234.32 782
9235.23 811
9236.13 778
9237.04 704
9237.95 808
9238.86 771
9239.76 771
9240.67 819
9241.58 788
9242.49 758
9243.39 739
9244.30 763
9245.21 675
9246.12 699
9247.03 818
9247.93 784
9248.84 709
9249.75 735
9250.66 790
9251.57 819
9252.47 776
9253.38 768
9254.29 728
9255.20 702
9256.11 740
9257.02 760
9257.92 765
9258.83 729
9259.74 757
9260.65 791
9261.56 785
9262.47 800
9263.38 828
9264.28 774
9265.19 815
9266.10 782
9267.01 789
9267.92 800
9268.83 724
9269.74 796
9270.65 780
9271.56 833
9272.47 732
9273.37 745
9274.28 755
9275.19 795
9276.10 752
9277.01 843
9277.92 851
9278.83 871
9279.74 867
9280.65 866
9281.56 885
9282.47 879
9283.38 840
9284.29 842
9285.20 800
9286.11 762
9287.02 794
9287.93 904
9288.84 890
9289.75 819
9290.66 796
9291.57 807
9292.48 797
9293.39 730
9294.30 751
9295.21 734
9296.12 786
9297.03 793
9297.94 761
9298.85 790
9299.76 742
9300.67 816
9301.58 813
9302.49 850
9303.40 810
9304.31 814
9305.23 862
9306.14 862
9307.05 835
9307.96 809
9308.87 761
9309.78 792
9310.69 787
9311.60 784
9312.51 771
9313.42 851
9314.34 851
9315.25 795
9316.16 789
9317.07 867
9317.98 819
9318.89 808
9319.80 828
9320.72 826
9321.63 810
9322.54 820
9323.45 861
9324.36 782
9325.27 749
9326.19 806
9327.10 764
9328.01 750
9328.92 719
9329.83 796
9330.74 802
9331.66 774
9332.57 679
9333.48 763
9334.39 807
9335.31 789
9336.22 760
9337.13 789
9338.04 777
9338.96 704
9339.87 748
9340.78 735
9341.69 742
9342.61 732
9343.52 728
9344.43 818
9345.34 805
9346.26 810
9347.17 811
9348.08 778
9348.99 824
9349.91 780
9350.82 812
9351.73 804
9352.65 831
9353.56 791
9354.47 797
9355.39 771
9356.30 739
9357.21 772
9358.13 822
9359.04 825
9359.95 798
9360.87 797
9361.78 809
9362.69 774
9363.61 819
9364.52 867
9365.43 748
9366.35 774
9367.26 811
9368.18 750
9369.09 829
9370.00 881
9370.92 800
9371.83 826
9372.75 837
9373.66 767
9374.57 805
9375.49 863
9376.40 800
9377.32 736
9378.23 862
9379.15 776
9380.06 814
9380.97 855
9381.89 872
9382.80 874
9383.72 771
9384.63 781
9385.55 797
9386.46 797
9387.38 873
9388.29 922
9389.21 840
9390.12 833
9391.04 831
9391.95 855
9392.87 942
9393.78 915
9394.70 867
9395.61 997
9396.53 1002
9397.44 1008
9398.36 1012
9399.27 948
9400.19 1025
9401.10 1071
9402.02 991
9402.94 1017
9403.85 1051
9404.77 1104
9405.68 1033
9406.60 1012
9407.51 933
9408.43 998
9409.35 962
9410.26 1003
9411.18 1030
9412.09 897
9413.01 847
9413.93 917
9414.84 908
9415.76 988
9416.67 1000
9417.59 998
9418.51 967
9419.42 986
9420.34 951
9421.26 990
9422.17 1015
9423.09 936
9424.01 910
9424.92 949
9425.84 972
9426.76 973
9427.67 1028
9428.59 1011
9429.51 986
9430.42 987
9431.34 996
9432.26 988
9433.17 939
9434.09 1003
9435.01 972
9435.93 1031
9436.84 1024
9437.76 987
9438.68 1031
9439.59 1086
9440.51 1073
9441.43 1138
9442.35 1209
9443.26 1250
9444.18 1207
9445.10 1202
9446.02 1185
9446.93 1262
9447.85 1186
9448.77 1165
9449.69 1153
9450.61 1098
9451.52 1175
9452.44 1186
9453.36 1223
9454.28 1202
9455.20 1264
9456.11 1366
9457.03 1469
9457.95 1739
9458.87 1957
9459.79 2113
9460.71 2290
9461.62 2254
9462.54 2101
9463.46 1970
9464.38 1842
9465.30 1665
9466.22 1506
9467.14 1469
9468.05 1292
9468.97 1150
9469.89 1188
9470.81 1182
9471.73 1159
9472.65 1145
9473.57 1117
9474.49 1068
9475.41 1063
9476.32 1104
9477.24 1066
9478.16 1129
9479.08 1071
9480.00 1101
9480.92 1149
9481.84 1040
9482.76 1087
9483.68 1216
9484.60 1228
9485.52 1286
9486.44 1332
9487.36 1321
9488.28 1291
9489.20 1312
9490.12 1329
9491.04 1342
9491.96 1260
9492.88 1136
9493.80 1207
9494.72 1184
9495.64 1174
9496.56 1227
9497.48 1188
9498.40 1181
9499.32 1207
9500.24 1147
9501.16 1131
9502.08 1087
9503.00 1100
9503.92 1110
9504.84 1071
9505.76 1071
9506.68 1052
9507.60 984
9508.52 974
9509.44 1042
9510.36 1031
9511.28 1015
9512.21 973
9513.13 1006
9514.05 1020
9514.97 1082
9515.89 1090
9516.81 1045
9517.73 1054
9518.65 1110
9519.57 1159
9520.50 1177
9521.42 1146
9522.34 1144
9523.26 1113
9524.18 1147
9525.10 1195
9526.02 1185
9526.95 1151
9527.87 1147
9528.79 1208
9529.71 1269
9530.63 1243
9531.55 1113
9532.48 1202
9533.40 1231
9534.32 1296
9535.24 1389
9536.16 1441
9537.09 1643
9538.01 1851
9538.93 1961
9539.85 2006
9540.77 1983
9541.70 2069
9542.62 1991
9543.54 1800
9544.46 1786
9545.39 1631
9546.31 1483
9547.23 1350
9548.15 1276
9549.08 1241
9550.00 1182
9550.92 1204
9551.85 1096
9552.77 1046
9553.69 1061
9554.61 1078
9555.54 1059
9556.46 1038
9557.38 1100
9558.31 1055
9559.23 1052
9560.15 1109
9561.08 1081
9562.00 1092
9562.92 1099
9563.85 1179
9564.77 1219
9565.69 1263
9566.62 1229
9567.54 1205
9568.46 1225
9569.39 1172
9570.31 1217
9571.23 1049
9572.16 1097
9573.08 1107
9574.01 1072
9574.93 1116
9575.85 1005
9576.78 972
9577.70 977
9578.63 1030
9579.55 1000
9580.47 1060
9581.40 1003
9582.32 1004
9583.25 997
9584.17 984
9585.10 1022
9586.02 1021
9586.94 1018
9587.87 1013
9588.79 911
9589.72 963
9590.64 954
9591.57 953
9592.49 982
9593.42 948
9594.34 918
9595.27 988
9596.19 1073
9597.12 1028
9598.04 986
9598.97 1015
9599.89 914
9600.82 950
9601.74 965
9602.67 989
9603.59 1072
9604.52 1047
9605.44 1047
9606.37 1024
9607.29 1066
9608.22 957
9609.15 1009
9610.07 1063
9611.00 1038
9611.92 1122
9612.85 1112
9613.77 1077
9614.70 1124
9615.63 1053
9616.55 1056
9617.48 1074
9618.40 1053
9619.33 1100
9620.26 1096
9621.18 1022
9622.11 1131
9623.03 1109
9623.96 1114
9624.89 1088
9625.81 1129
9626.74 1101
9627.67 1075
9628.59 1131
9629.52 1132
9630.45 1104
9631.37 1103
9632.30 1156
9633.23 1194
9634.15 1175
9635.08 1184
9636.01 1180
9636.93 1188
9637.86 1236
9638.79 1099
9639.71 1229
9640.64 1311
9641.57 1225
9642.50 1340
9643.42 1358
9644.35 1344
9645.28 1299
9646.21 1360
9647.13 1317
9648.06 1334
9648.99 1413
9649.92 1378
9650.84 1386
9651.77 1478
9652.70 1525
9653.63 1607
9654.55 1697
9655.48 1700
9656.41 1860
9657.34 1983
9658.26 2052
9659.19 1930
9660.12 1817
9661.05 1765
9661.98 1745
9662.91 1681
9663.83 1487
9664.76 1416
9665.69 1425
9666.62 1449
9667.55 1443
9668.48 1406
9669.40 1309
9670.33 1384
9671.26 1474
9672.19 1464
9673.12 1489
9674.05 1530
9674.98 1503
9675.90 1488
9676.83 1595
9677.76 1651
9678.69 1534
9679.62 1498
9680.55 1491
9681.48 1581
9682.41 1510
9683.34 1573
9684.27 1459
9685.19 1541
9686.12 1597
9687.05 1566
9687.98 1574
9688.91 1548
9689.84 1578
9690.77 1597
9691.70 1615
9692.63 1613
9693.56 1654
9694.49 1660
9695.42 1645
9696.35 1644
9697.28 1614
9698.21 1663
9699.14 1670
9700.07 1701
9701.00 1683
9701.93 1861
9702.86 1920
9703.79 2108
9704.72 2237
9705.65 2332
9706.58 2329
9707.51 2390
9708.44 2393
9709.37 2326
9710.30 2149
9711.23 2064
9712.16 1909
9713.09 1782
9714.02 1668
9714.95 1603
9715.88 1609
9716.82 1636
9717.75 1699
9718.68 1653
9719.61 1726
9720.54 1741
9721.47 1720
9722.40 1769
9723.33 1753
9724.26 1830
9725.19 1791
9726.13 1727
9727.06 1578
9727.99 1584
9728.92 1494
9729.85 1511
9730.78 1504
9731.71 1468
9732.64 1439
9733.58 1378
9734.51 1439
9735.44 1407
9736.37 1529
9737.30 1424
9738.23 1442
9739.17 1466
9740.10 1435
9741.03 1432
9741.96 1413
9742.89 1469
9743.83 1448
9744.76 1395
9745.69 1426
9746.62 1400
9747.55 1389
9748.49 1326
9749.42 1287
9750.35 1258
9751.28 1333
9752.22 1320
9753.15 1264
9754.08 1361
9755.01 1371
9755.95 1335
9756.88 1370
9757.81 1311
9758.75 1199
9759.68 1237
9760.61 1231
9761.54 1195
9762.48 1177
9763.41 1288
9764.34 1252
9765.28 1262
9766.21 1198
9767.14 1296
9768.08 1280
9769.01 1330
9769.94 1272
9770.88 1229
9771.81 1233
9772.74 1223
9773.68 1323
9774.61 1348
9775.54 1302
9776.48 1239
9777.41 1184
9778.34 1239
9779.28 1299
9780.21 1330
9781.14 1375
9782.08 1344
9783.01 1462
9783.95 1484
9784.88 1579
9785.81 1594
9786.75 1589
9787.68 1660
9788.62 1719
9789.55 1749
9790.49 1573
9791.42 1544
9792.35 1591
9793.29 1584
9794.22 1522
9795.16 1458
9796.09 1402
9797.03 1385
9797.96 1277
9798.90 1256
9799.83 1219
9800.77 1233
9801.70 1204
9802.64 1310
9803.57 1312
9804.51 1303
9805.44 1391
9806.38 1406
9807.31 1403
9808.25 1363
9809.18 1316
9810.12 1287
9811.05 1244
9811.99 1160
9812.92 1061
9813.86 1072
9814.79 1099
9815.73 1011
9816.66 1047
9817.60 1068
9818.54 986
9819.47 1038
9820.41 1005
9821.34 988
9822.28 998
9823.21 1022
9824.15 1024
9825.09 1067
9826.02 989
9826.96 1017
9827.89 957
9828.83 973
9829.77 976
9830.70 1028
9831.64 1014
9832.57 950
9833.51 938
9834.45 933
9835.38 957
9836.32 964
9837.26 975
9838.19 895
9839.13 942
9840.07 873
9841.00 897
9841.94 848
9842.88 903
9843.81 909
9844.75 905
9845.69 956
9846.62 928
9847.56 989
9848.50 961
9849.44 916
9850.37 907
9851.31 892
9852.25 945
9853.18 957
9854.12 972
9855.06 951
9856.00 931
9856.93 942
9857.87 963
9858.81 938
9859.75 1016
9860.68 887
9861.62 941
9862.56 936
9863.50 885
9864.44 996
9865.37 978
9866.31 1004
9867.25 934
9868.19 908
9869.13 909
9870.06 962
9871.00 916
9871.94 880
9872.88 967
9873.82 964
9874.75 897
9875.69 914
9876.63 896
9877.57 901
9878.51 915
9879.45 879
9880.39 840
9881.32 903
9882.26 899
9883.20 870
9884.14 877
9885.08 874
9886.02 858
9886.96 865
9887.90 888
9888.83 869
9889.77 861
9890.71 849
9891.65 848
9892.59 816
9893.53 838
9894.47 846
9895.41 855
9896.35 837
9897.29 808
9898.23 868
9899.17 819
9900.11 831
9901.05 852
9901.99 861
9902.92 837
9903.86 780
9904.80 830
9905.74 781
9906.68 849
9907.62 858
9908.56 904
9909.50 951
9910.44 824
9911.38 840
9912.32 817
9913.26 809
9914.20 835
9915.14 843
9916.08 871
9917.02 841
9917.97 855
9918.91 847
9919.85 883
9920.79 899
9921.73 915
9922.67 869
9923.61 855
9924.55 909
9925.49 863
9926.43 859
9927.37 826
9928.31 894
9929.25 1012
9930.19 1139
9931.13 1238
9932.08 1365
9933.02 1500
9933.96 1638
9934.90 1641
9935.84 1779
9936.78 1706
9937.72 1548
9938.66 1466
9939.61 1375
9940.55 1162
9941.49 1029
9942.43 1016
9943.37 891
9944.31 903
9945.26 896
9946.20 804
9947.14 774
9948.08 764
9949.02 831
9949.96 807
9950.91 816
9951.85 820
9952.79 784
9953.73 803
9954.67 814
9955.62 739
9956.56 724
9957.50 793
9958.44 823
9959.39 723
9960.33 698
9961.27 729
9962.21 699
9963.16 725
9964.10 718
9965.04 688
9965.98 708
9966.93 721
9967.87 711
9968.81 689
9969.75 753
9970.70 707
9971.64 675
9972.58 768
9973.53 750
9974.47 741
9975.41 769
9976.36 749
9977.30 714
9978.24 681
9979.18 697
9980.13 705
9981.07 673
9982.01 650
9982.96 617
9983.90 679
9984.85 719
9985.79 685
9986.73 663
9987.68 664
9988.62 650
9989.56 643
9990.51 645
9991.45 641
9992.40 650
9993.34 673
9994.28 641
9995.23 645
9996.17 624
9997.12 652
9998.06 691
9999.00 653
9999.95 670
10000.89 667
10001.84 693
10002.78 791
10003.73 738
10004.67 728
10005.61 665
10006.56 703
10007.50 671
10008.45 701
10009.39 699
10010.34 754
10011.28 696
10012.23 749
10013.17 697
10014.12 702
10015.06 695
10016.01 618
10016.95 663
10017.90 632
10018.84 715
10019.79 674
10020.73 671
10021.68 695
10022.62 627
10023.57 666
10024.51 651
10025.46 684
10026.41 687
10027.35 666
10028.30 636
10029.24 680
10030.19 684
10031.13 707
10032.08 675
10033.03 602
10033.97 588
10034.92 638
10035.86 737
10036.81 677
10037.76 676
10038.70 655
10039.65 613
10040.59 606
10041.54 630
10042.49 659
10043.43 643
10044.38 669
10045.33 630
10046.27 626
10047.22 639
10048.16 626
10049.11 620
10050.06 585
10051.00 603
10051.95 622
10052.90 609
10053.84 606
10054.79 600
10055.74 552
10056.69 557
10057.63 609
10058.58 622
10059.53 592
10060.47 598
10061.42 607
10062.37 576
10063.32 556
10064.26 541
10065.21 629
10066.16 631
10067.10 641
10068.05 637
10069.00 615
10069.95 624
10070.89 577
10071.84 652
10072.79 662
10073.74 611
10074.69 588
10075.63 566
10076.58 599
10077.53 569
10078.48 616
10079.43 631
10080.37 614
10081.32 615
10082.27 611
10083.22 521
10084.17 570
10085.11 607
10086.06 561
10087.01 574
10087.96 595
10088.91 584
10089.86 552
10090.81 563
10091.75 554
10092.70 561
10093.65 562
10094.60 569
10095.55 570
10096.50 563
10097.45 550
10098.40 589
10099.34 588
10100.29 572
10101.24 563
10102.19 541
10103.14 523
10104.09 569
10105.04 587
10105.99 536
10106.94 567
10107.89 573
10108.84 545
10109.79 563
10110.73 631
10111.68 640
10112.63 578
10113.58 597
10114.53 617
10115.48 645
10116.43 590
10117.38 579
10118.33 570
10119.28 596
10120.23 546
10121.18 545
10122.13 553
10123.08 535
10124.03 557
10124.98 504
10125.93 506
10126.88 534
10127.83 547
10128.78 585
10129.73 574
10130.68 546
10131.64 551
10132.59 592
10133.54 546
10134.49 544
10135.44 562
10136.39 579
10137.34 536
10138.29 523
10139.24 565
10140.19 549
10141.14 549
10142.09 608
10143.04 582
10144.00 590
10144.95 571
10145.90 589
10146.85 549
10147.80 550
10148.75 577
10149.70 545
10150.65 553
10151.61 599
10152.56 562
10153.51 588
10154.46 586
10155.41 654
10156.36 635
10157.31 598
10158.27 570
10159.22 581
10160.17 521
10161.12 584
10162.07 599
10163.03 602
10163.98 618
10164.93 615
10165.88 586
10166.83 585
10167.79 645
10168.74 653
10169.69 624
10170.64 658
10171.60 630
10172.55 651
10173.50 611
10174.45 678
10175.41 676
10176.36 644
10177.31 669
10178.26 649
10179.22 550
10180.17 566
10181.12 581
10182.07 567
10183.03 581
10183.98 602
10184.93 657
10185.89 643
10186.84 645
10187.79 637
10188.75 647
10189.70 610
10190.65 661
10191.60 630
10192.56 589
10193.51 589
10194.47 666
10195.42 680
10196.37 639
10197.33 701
10198.28 638
10199.23 696
10200.19 661
10201.14 655
10202.09 676
10203.05 703
10204.00 654
10204.96 727
10205.91 728
10206.86 700
10207.82 666
10208.77 711
10209.73 730
10210.68 711
10211.63 743
10212.59 714
10213.54 744
10214.50 751
10215.45 788
10216.41 779
10217.36 750
10218.32 809
10219.27 759
10220.22 778
10221.18 755
10222.13 760
10223.09 701
10224.04 752
10225.00 664
10225.95 694
10226.91 665
10227.86 656
10228.82 699
10229.77 689
10230.73 596
10231.68 663
10232.64 645
10233.59 644
10234.55 653
10235.50 618
10236.46 642
10237.42 632
10238.37 659
10239.33 694
10240.28 725
10241.24 773
10242.19 772
10243.15 823
10244.10 827
10245.06 794
10246.02 830
10246.97 798
10247.93 804
10248.88 752
10249.84 692
10250.80 712
10251.75 661
10252.71 619
10253.66 624
10254.62 620
10255.58 614
10256.53 627
10257.49 564
10258.45 563
10259.40 577
10260.36 547
10261.32 573
10262.27 578
10263.23 537
10264.19 549
10265.14 608
10266.10 567
10267.06 506
10268.01 520
10268.97 554
10269.93 485
10270.88 525
10271.84 522
10272.80 578
10273.76 536
10274.71 519
10275.67 539
10276.63 590
10277.58 567
10278.54 553
10279.50 523
10280.46 528
10281.41 582
10282.37 545
10283.33 527
10284.29 554
10285.24 546
10286.20 535
10287.16 556
10288.12 554
10289.08 554
10290.03 535
10290.99 525
10291.95 576
10292.91 602
10293.87 540
10294.82 549
10295.78 557
10296.74 569
10297.70 517
10298.66 518
10299.61 561
10300.57 533
10301.53 525
10302.49 514
10303.45 557
10304.41 540
10305.37 565
10306.32 495
10307.28 537
10308.24 546
10309.20 512
10310.16 493
10311.12 507
10312.08 497
10313.04 538
10314.00 495
10314.95 512
10315.91 507
10316.87 521
10317.83 524
10318.79 524
10319.75 498
10320.71 563
10321.67 528
10322.63 498
10323.59 513
10324.55 510
10325.51 495
10326.47 538
10327.43 518
10328.39 499
10329.35 505
10330.31 447
10331.27 482
10332.23 478
10333.19 514
10334.15 491
10335.11 505
10336.07 493
10337.03 478
10337.99 541
10338.95 549
10339.91 528
10340.87 507
10341.83 490
10342.79 451
10343.75 465
10344.71 471
10345.67 453
10346.63 530
10347.59 481
10348.55 459
10349.51 462
10350.47 497
10351.43 509
10352.39 541
10353.35 495
10354.31 513
10355.28 454
10356.24 419
10357.20 551
10358.16 499
10359.12 477
10360.08 505
10361.04 533
10362.00 482
10362.96 548
10363.93 537
10364.89 522
10365.85 500
10366.81 472
10367.77 480
10368.73 462
10369.69 524
10370.66 528
10371.62 491
10372.58 493
10373.54 449
10374.50 480
10375.47 540
10376.43 565
10377.39 502
10378.35 505
10379.31 476
10380.28 482
10381.24 466
10382.20 490
10383.16 485
10384.12 464
10385.09 500
10386.05 486
10387.01 462
10387.97 471
10388.94 492
10389.90 439
10390.86 502
10391.82 497
10392.79 442
10393.75 471
10394.71 472
10395.68 475
10396.64 454
10397.60 467
10398.56 508
10399.53 498
10400.49 471
10401.45 508
10402.42 462
10403.38 501
10404.34 496
10405.31 514
10406.27 491
10407.23 484
10408.20 469
10409.16 494
10410.12 529
10411.09 509
10412.05 548
10413.01 522
10413.98 497
10414.94 494
10415.90 527
10416.87 534
10417.83 515
10418.80 521
10419.76 545
10420.72 552
10421.69 519
10422.65 613
10423.62 632
10424.58 623
10425.54 636
10426.51 726
10427.47 689
10428.44 673
10429.40 660
10430.37 600
10431.33 631
10432.30 645
10433.26 592
10434.22 565
10435.19 588
10436.15 523
10437.12 530
10438.08 561
10439.05 534
10440.01 498
10440.98 525
10441.94 534
10442.91 528
10443.87 500
10444.84 477
10445.80 464
10446.77 456
10447.73 446
10448.70 416
10449.66 500
10450.63 480
10451.59 429
10452.56 449
10453.53 443
10454.49 430
10455.46 490
10456.42 413
10457.39 389
10458.35 444
10459.32 463
10460.29 433
10461.25 426
10462.22 475
10463.18 486
10464.15 444
10465.12 412
10466.08 470
10467.05 517
10468.01 453
10468.98 431
10469.95 491
10470.91 477
10471.88 453
10472.85 404
10473.81 437
10474.78 452
10475.74 464
10476.71 433
10477.68 469
10478.64 433
10479.61 478
10480.58 447
10481.54 431
10482.51 482
10483.48 500
10484.45 542
10485.41 519
10486.38 469
10487.35 441
10488.31 444
10489.28 473
10490.25 419
10491.22 434
10492.18 457
10493.15 493
10494.12 456
10495.08 474
10496.05 516
10497.02 494
10497.99 498
10498.95 463
10499.92 485
10500.89 459
10501.86 508
10502.83 467
10503.79 486
10504.76 517
10505.73 466
10506.70 511
10507.67 488
10508.63 465
10509.60 497
10510.57 544
10511.54 487
10512.51 514
10513.47 522
10514.44 457
10515.41 489
10516.38 476
10517.35 510
10518.32 492
10519.28 498
10520.25 472
10521.22 498
10522.19 539
10523.16 506
10524.13 505
10525.10 537
10526.07 498
10527.03 524
10528.00 537
10528.97 560
10529.94 483
10530.91 489
10531.88 461
10532.85 478
10533.82 518
10534.79 513
10535.76 514
10536.73 488
10537.70 492
10538.67 482
10539.63 487
10540.60 483
10541.57 453
10542.54 480
10543.51 477
10544.48 505
10545.45 493
10546.42 491
10547.39 478
10548.36 519
10549.33 479
10550.30 502
10551.27 550
10552.24 480
10553.21 486
10554.18 511
10555.15 530
10556.12 530
10557.09 544
10558.06 516
10559.03 578
10560.00 532
10560.97 549
10561.95 532
10562.92 558
10563.89 594
10564.86 664
10565.83 687
10566.80 729
10567.77 766
10568.74 791
10569.71 808
10570.68 805
10571.65 805
10572.62 798
10573.59 702
10574.57 697
10575.54 663
10576.51 564
10577.48 586
10578.45 509
10579.42 537
10580.39 516
10581.36 562
10582.34 521
10583.31 540
10584.28 506
10585.25 531
10586.22 524
10587.19 521
10588.17 509
10589.14 596
10590.11 594
10591.08 501
10592.05 524
10593.02 554
10594.00 557
10594.97 554
10595.94 554
10596.91 628
10597.89 654
10598.86 581
10599.83 532
10600.80 616
10601.77 535
10602.75 594
10603.72 567
10604.69 548
10605.66 567
10606.64 520
10607.61 482
10608.58 536
10609.55 494
10610.53 509
10611.50 502
10612.47 527
10613.45 521
10614.42 469
10615.39 509
10616.36 486
10617.34 470
10618.31 468
10619.28 504
10620.26 484
10621.23 576
10622.20 511
10623.18 515
10624.15 448
10625.12 489
10626.10 455
10627.07 550
10628.04 498
10629.02 518
10629.99 509
10630.97 569
10631.94 523
10632.91 465
10633.89 509
10634.86 547
10635.83 563
10636.81 560
10637.78 546
10638.76 472
10639.73 550
10640.70 570
10641.68 534
10642.65 531
10643.63 613
10644.60 623
10645.58 581
10646.55 676
10647.53 690
10648.50 656
10649.47 691
10650.45 664
10651.42 559
10652.40 607
10653.37 600
10654.35 544
10655.32 526
10656.30 559
10657.27 469
10658.25 454
10659.22 487
10660.20 524
10661.17 489
10662.15 508
10663.12 506
10664.10 474
10665.07 531
10666.05 495
10667.02 499
10668.00 494
10668.97 523
10669.95 488
10670.93 441
10671.90 496
10672.88 536
10673.85 536
10674.83 525
10675.80 486
10676.78 491
10677.76 475
10678.73 489
10679.71 487
10680.68 478
10681.66 498
10682.63 485
10683.61 470
10684.59 456
10685.56 504
10686.54 528
10687.52 556
10688.49 483
10689.47 561
10690.44 542
10691.42 541
10692.40 551
10693.37 503
10694.35 502
10695.33 532
10696.30 485
10697.28 467
10698.26 474
10699.23 479
10700.21 506
10701.19 494
10702.17 498
10703.14 437
10704.12 500
10705.10 513
10706.07 529
10707.05 489
10708.03 497
10709.01 481
10709.98 441
10710.96 489
10711.94 451
10712.91 468
10713.89 399
10714.87 428
10715.85 459
10716.83 481
10717.80 466
10718.78 486
10719.76 478
10720.74 494
10721.71 479
10722.69 498
10723.67 528
10724.65 471
10725.63 474
10726.60 481
10727.58 427
10728.56 429
10729.54 460
10730.52 435
10731.49 470
10732.47 458
10733.45 497
10734.43 472
10735.41 421
10736.39 486
10737.37 447
10738.34 475
10739.32 483
10740.30 477
10741.28 431
10742.26 484
10743.24 493
10744.22 459
10745.20 449
10746.17 509
10747.15 437
10748.13 521
10749.11 463
10750.09 425
10751.07 440
10752.05 442
10753.03 470
10754.01 495
10754.99 515
10755.97 447
10756.95 441
10757.93 438
10758.91 430
10759.88 448
10760.86 490
10761.84 482
10762.82 457
10763.80 471
10764.78 495
10765.76 460
10766.74 441
10767.72 432
10768.70 495
10769.68 454
10770.66 481
10771.64 395
10772.62 420
10773.60 428
10774.58 459
10775.56 454
10776.54 462
10777.52 499
10778.51 477
10779.49 457
10780.47 486
10781.45 523
10782.43 508
10783.41 554
10784.39 542
10785.37 566
10786.35 485
10787.33 511
10788.31 514
10789.29 522
10790.27 486
10791.26 420
10792.24 447
10793.22 485
10794.20 488
10795.18 504
10796.16 489
10797.14 434
10798.12 499
10799.10 501
10800.09 506
10801.07 416
10802.05 452
10803.03 476
10804.01 474
10804.99 480
10805.98 440
10806.96 419
10807.94 435
10808.92 485
10809.90 458
10810.89 446
10811.87 458
10812.85 473
10813.83 473
10814.81 455
10815.80 448
10816.78 458
10817.76 469
10818.74 464
10819.72 471
10820.71 433
10821.69 469
10822.67 470
10823.65 484
10824.64 439
10825.62 445
10826.60 458
10827.58 478
10828.57 406
10829.55 438
10830.53 441
10831.52 459
10832.50 448
10833.48 474
10834.46 445
10835.45 469
10836.43 492
10837.41 454
10838.40 426
10839.38 419
10840.36 470
10841.35 466
10842.33 420
10843.31 446
10844.30 467
10845.28 498
10846.26 469
10847.25 429
10848.23 478
10849.21 468
10850.20 484
10851.18 483
10852.17 488
10853.15 484
10854.13 502
10855.12 530
10856.10 512
10857.09 465
10858.07 472
10859.05 493
10860.04 552
10861.02 531
10862.01 510
10862.99 475
10863.97 494
10864.96 523
10865.94 514
10866.93 461
10867.91 497
10868.90 476
10869.88 467
10870.87 454
10871.85 489
10872.84 545
10873.82 503
10874.81 504
10875.79 477
10876.78 472
10877.76 475
10878.75 506
10879.73 507
10880.72 508
10881.70 469
10882.69 470
10883.67 495
10884.66 486
10885.64 506
10886.63 488
10887.61 479
10888.60 515
10889.58 506
10890.57 557
10891.55 529
10892.54 553
10893.53 548
10894.51 493
10895.50 565
10896.48 530
10897.47 552
10898.45 568
10899.44 513
10900.43 527
10901.41 567
10902.40 551
10903.38 573
10904.37 584
10905.36 577
10906.34 535
10907.33 566
10908.32 585
10909.30 564
10910.29 572
10911.28 599
10912.26 566
10913.25 531
10914.24 571
10915.22 640
10916.21 554
10917.20 597
10918.18 585
10919.17 576
10920.16 578
10921.14 588
10922.13 650
10923.12 625
10924.10 644
10925.09 637
10926.08 666
10927.07 689
10928.05 638
10929.04 633
10930.03 667
10931.01 659
10932.00 700
10932.99 708
10933.98 727
10934.96 686
10935.95 665
10936.94 613
10937.93 677
10938.92 712
10939.90 716
10940.89 696
10941.88 662
10942.87 722
10943.85 671
10944.84 731
10945.83 724
10946.82 691
10947.81 693
10948.79 774
10949.78 744
10950.77 790
10951.76 748
10952.75 800
10953.74 869
10954.72 804
10955.71 771
10956.70 775
10957.69 807
10958.68 849
10959.67 863
10960.66 881
10961.65 923
10962.63 899
10963.62 1033
10964.61 1058
10965.60 1098
10966.59 1052
10967.58 1090
10968.57 1125
10969.56 983
10970.55 1009
10971.54 1017
10972.52 988
10973.51 928
10974.50 877
10975.49 836
10976.48 841
10977.47 852
10978.46 842
10979.45 836
10980.44 848
10981.43 818
10982.42 805
10983.41 784
10984.40 774
10985.39 839
10986.38 854
10987.37 879
10988.36 918
10989.35 848
10990.34 811
10991.33 809
10992.32 871
10993.31 874
10994.30 840
10995.29 920
10996.28 910
10997.27 906
10998.26 941
10999.25 942
11000.24 965
11001.23 1027
11002.22 1116
11003.21 1162
11004.20 1255
11005.20 1415
11006.19 1540
11007.18 1548
11008.17 1566
11009.16 1639
11010.15 1667
11011.14 1527
11012.13 1314
11013.12 1249
11014.11 1264
11015.10 1070
11016.10 964
11017.09 941
11018.08 877
11019.07 878
11020.06 865
11021.05 818
11022.04 821
11023.04 768
11024.03 776
11025.02 661
11026.01 712
11027.00 705
11027.99 670
11028.99 674
11029.98 684
11030.97 626
11031.96 675
11032.95 698
11033.95 747
11034.94 697
11035.93 711
11036.92 683
11037.91 675
11038.91 663
11039.90 713
11040.89 710
11041.88 648
11042.88 722
11043.87 753
11044.86 663
11045.85 692
11046.85 720
11047.84 650
11048.83 650
11049.82 666
11050.82 645
11051.81 635
11052.80 664
11053.80 673
11054.79 660
11055.78 681
11056.77 645
11057.77 593
11058.76 561
11059.75 581
11060.75 590
11061.74 617
11062.73 623
11063.73 631
11064.72 636
11065.71 638
11066.71 642
11067.70 617
11068.69 588
11069.69 603
11070.68 651
11071.68 588
11072.67 554
11073.66 630
11074.66 661
11075.65 649
11076.65 651
11077.64 636
11078.63 627
11079.63 577
11080.62 637
11081.62 695
11082.61 714
11083.60 700
11084.60 664
11085.59 660
11086.59 656
11087.58 683
11088.58 680
11089.57 614
11090.57 616
11091.56 661
11092.55 659
11093.55 633
11094.54 647
11095.54 653
11096.53 668
11097.53 628
11098.52 593
11099.52 624
11100.51 634
11101.51 593
11102.50 576
11103.50 632
11104.49 575
11105.49 562
11106.48 610
11107.48 587
11108.48 576
11109.47 627
11110.47 617
11111.46 599
11112.46 602
11113.45 601
11114.45 563
11115.44 581
11116.44 576
11117.44 546
11118.43 526
11119.43 569
11120.42 545
11121.42 569
11122.42 645
11123.41 588
11124.41 602
11125.40 563
11126.40 542
11127.40 577
11128.39 549
11129.39 537
11130.38 578
11131.38 506
11132.38 547
11133.37 584
11134.37 600
11135.37 608
11136.36 577
11137.36 604
11138.36 642
11139.35 645
11140.35 566
11141.35 545
11142.34 560
11143.34 546
11144.34 518
11145.34 516
11146.33 557
11147.33 562
11148.33 606
11149.32 574
11150.32 551
11151.32 617
11152.32 577
11153.31 611
11154.31 580
11155.31 592
11156.31 587
11157.30 578
11158.30 610
11159.30 565
11160.30 570
11161.29 594
11162.29 580
11163.29 572
11164.29 599
11165.29 549
11166.28 548
11167.28 566
11168.28 535
11169.28 595
11170.28 528
11171.27 510
11172.27 493
11173.27 550
11174.27 534
11175.27 500
11176.27 511
11177.26 524
11178.26 606
11179.26 534
11180.26 521
11181.26 561
11182.26 609
11183.26 519
11184.26 512
11185.25 517
11186.25 528
11187.25 559
11188.25 569
11189.25 550
11190.25 547
11191.25 505
11192.25 544
11193.25 508
11194.25 488
11195.24 483
11196.24 534
11197.24 548
11198.24 595
11199.24 550
11200.24 477
11201.24 503
11202.24 553
11203.24 481
11204.24 531
11205.24 517
11206.24 556
11207.24 527
11208.24 514
11209.24 455
11210.24 512
11211.24 546
11212.24 519
11213.24 523
11214.24 528
11215.24 544
11216.24 583
11217.24 540
11218.24 467
11219.24 543
11220.24 525
11221.24 537
11222.24 519
11223.24 517
11224.24 462
11225.24 494
11226.24 524
11227.25 538
11228.25 492
11229.25 518
11230.25 448
11231.25 495
11232.25 499
11233.25 479
11234.25 485
11235.25 549
11236.25 528
11237.25 541
11238.26 551
11239.26 534
11240.26 517
11241.26 532
11242.26 479
11243.26 493
11244.26 514
11245.27 512
11246.27 492
11247.27 535
11248.27 520
11249.27 521
11250.27 515
11251.28 512
11252.28 510
11253.28 537
11254.28 535
11255.28 531
11256.29 570
11257.29 560
11258.29 543
11259.29 531
11260.29 503
11261.30 577
11262.30 539
11263.30 540
11264.30 524
11265.31 484
11266.31 566
11267.31 536
11268.31 563
11269.32 519
11270.32 544
11271.32 581
11272.32 614
11273.33 559
11274.33 569
11275.33 597
11276.33 555
11277.34 593
11278.34 584
11279.34 569
11280.35 574
11281.35 597
11282.35 591
11283.36 653
11284.36 580
11285.36 588
11286.37 613
11287.37 627
11288.37 628
11289.38 640
11290.38 610
11291.38 591
11292.39 588
11293.39 604
11294.39 649
11295.40 597
11296.40 525
11297.41 601
11298.41 606
11299.41 576
11300.42 560
11301.42 539
11302.43 538
11303.43 566
11304.43 614
11305.44 616
11306.44 569
11307.45 564
11308.45 579
11309.46 605
11310.46 629
11311.46 657
11312.47 665
11313.47 634
11314.48 657
11315.48 621
11316.49 601
11317.49 652
11318.50 676
11319.50 709
11320.51 699
11321.51 730
11322.52 752
11323.52 763
11324.53 716
11325.53 755
11326.54 667
11327.54 695
11328.55 666
11329.55 685
11330.56 659
11331.56 630
11332.57 696
11333.57 693
11334.58 637
11335.58 607
11336.59 624
11337.60 609
11338.60 614
11339.61 631
11340.61 585
11341.62 626
11342.62 643
11343.63 720
11344.64 724
11345.64 697
11346.65 690
11347.65 736
11348.66 711
11349.67 738
11350.67 670
11351.68 672
11352.69 684
11353.69 722
11354.70 679
11355.71 639
11356.71 667
11357.72 686
11358.72 680
11359.73 650
11360.74 663
11361.74 640
11362.75 608
11363.76 632
11364.76 647
11365.77 742
11366.78 701
11367.79 697
11368.79 698
11369.80 664
11370.81 662
11371.81 701
11372.82 686
11373.83 658
11374.84 646
11375.84 677
11376.85 714
11377.86 701
11378.87 660
11379.87 646
11380.88 691
11381.89 713
11382.90 721
11383.90 651
11384.91 669
11385.92 680
11386.93 762
11387.93 735
11388.94 693
11389.95 691
11390.96 756
11391.97 753
11392.97 747
11393.98 727
11394.99 698
11396.00 730
11397.01 728
11398.02 717
11399.02 717
11400.03 747
11401.04 730
11402.05 793
11403.06 755
11404.07 746
11405.08 732
11406.08 791
11407.09 793
11408.10 722
11409.11 727
11410.12 824
11411.13 783
11412.14 786
11413.15 829
11414.15 899
11415.16 855
11416.17 720
11417.18 783
11418.19 835
11419.20 858
11420.21 796
11421.22 759
11422.23 853
11423.24 810
11424.25 845
11425.26 828
11426.27 791
11427.28 850
11428.29 858
11429.30 832
11430.31 806
11431.32 842
11432.32 819
11433.33 846
11434.34 858
11435.35 851
11436.36 886
11437.37 919
11438.38 927
11439.39 890
11440.41 863
11441.42 950
11442.43 903
11443.44 945
11444.45 904
11445.46 903
11446.47 969
11447.48 935
11448.49 894
11449.50 960
11450.51 995
11451.52 910
11452.53 941
11453.54 936
11454.55 987
11455.56 957
11456.57 981
11457.59 986
11458.60 915
11459.61 970
11460.62 977
11461.63 965
11462.64 1020
11463.65 1009
11464.66 1057
11465.67 1015
11466.69 998
11467.70 1060
11468.71 1021
11469.72 1040
11470.73 1073
11471.74 1113
11472.75 1090
11473.77 1101
11474.78 1059
11475.79 1051
11476.80 1120
11477.81 1114
11478.83 1115
11479.84 1134
11480.85 1195
11481.86 1183
11482.87 1207
11483.89 1126
11484.90 1182
11485.91 1203
11486.92 1183
11487.93 1270
11488.95 1183
11489.96 1200
11490.97 1214
11491.98 1275
11493.00 1277
11494.01 1251
11495.02 1342
11496.03 1327
11497.05 1403
11498.06 1412
11499.07 1327
11500.09 1373
11501.10 1453
11502.11 1429
11503.12 1490
11504.14 1492
11505.15 1470
11506.16 1433
11507.18 1471
11508.19 1541
11509.20 1553
11510.22 1662
11511.23 1667
11512.24 1718
11513.26 1812
11514.27 1728
11515.28 1703
11516.30 1744
11517.31 1730
11518.32 1865
11519.34 1827
11520.35 1775
11521.37 1846
11522.38 1794
11523.39 1804
11524.41 1894
11525.42 2029
11526.44 2125
11527.45 2046
11528.46 2120
11529.48 2082
11530.49 2187
11531.51 2260
11532.52 2362
11533.53 2481
11534.55 2671
11535.56 2847
11536.58 2806
11537.59 2911
11538.61 2996
11539.62 2960
11540.64 3112
11541.65 3199
11542.67 3266
11543.68 3490
11544.69 3666
11545.71 3980
11546.72 4305
11547.74 4759
11548.75 5364
11549.77 6193
11550.78 6936
11551.80 7418
11552.81 7891
11553.83 8283
11554.85 8318
11555.86 8145
11556.88 7579
11557.89 7023
11558.91 6453
11559.92 5587
11560.94 4982
11561.95 4321
11562.97 3855
11563.98 3495
11565.00 3394
11566.02 3077
11567.03 2932
11568.05 2940
11569.06 2821
11570.08 2750
11571.10 2592
11572.11 2614
11573.13 2490
11574.14 2497
11575.16 2550
11576.18 2371
11577.19 2353
11578.21 2401
11579.22 2517
11580.24 2525
11581.26 2525
11582.27 2484
11583.29 2520
11584.31 2510
11585.32 2562
11586.34 2507
11587.36 2580
11588.37 2590
11589.39 2687
11590.41 2774
11591.42 2739
11592.44 2909
11593.46 2863
11594.47 2848
11595.49 2836
11596.51 2853
11597.53 2889
11598.54 2817
11599.56 2828
11600.58 2749
11601.59 2835
11602.61 2940
11603.63 2979
11604.65 3182
11605.66 3500
11606.68 3885
11607.70 4322
11608.72 4658
11609.74 5085
11610.75 5464
11611.77 5656
11612.79 5605
11613.81 5486
11614.82 5319
11615.84 4975
11616.86 4656
11617.88 4123
11618.90 3786
11619.91 3416
11620.93 3224
11621.95 2994
11622.97 2772
11623.99 2573
11625.01 2542
11626.02 2483
11627.04 2408
11628.06 2398
11629.08 2430
11630.10 2339
11631.12 2421
11632.14 2415
11633.15 2415
11634.17 2347
11635.19 2255
11636.21 2250
11637.23 2165
11638.25 2119
11639.27 2140
11640.29 2132
11641.30 2051
11642.32 2066
11643.34 1979
11644.36 1997
11645.38 2090
11646.40 2021
11647.42 2011
11648.44 2040
11649.46 2036
11650.48 1998
11651.50 2004
11652.52 1918
11653.54 1940
11654.56 1865
11655.58 1850
11656.60 1697
11657.62 1671
11658.64 1704
11659.66 1626
11660.68 1601
11661.70 1576
11662.72 1587
11663.74 1590
11664.76 1557
11665.78 1584
11666.80 1602
11667.82 1524
11668.84 1489
11669.86 1533
11670.88 1562
11671.90 1503
11672.92 1475
11673.94 1417
11674.96 1471
11675.98 1449
11677.00 1480
11678.02 1434
11679.04 1389
11680.06 1436
11681.08 1414
11682.10 1461
11683.12 1378
11684.15 1474
11685.17 1455
11686.19 1527
11687.21 1574
11688.23 1603
11689.25 1578
11690.27 1584
11691.29 1567
11692.31 1601
11693.34 1551
11694.36 1502
11695.38 1518
11696.40 1544
11697.42 1531
11698.44 1548
11699.46 1454
11700.49 1449
11701.51 1463
11702.53 1408
11703.55 1440
11704.57 1354
11705.60 1432
11706.62 1419
11707.64 1393
11708.66 1339
11709.68 1310
11710.71 1277
11711.73 1299
11712.75 1257
11713.77 1267
11714.79 1224
11715.82 1252
11716.84 1245
11717.86 1211
11718.88 1174
11719.91 1143
11720.93 1159
11721.95 1139
11722.97 1199
11724.00 1216
11725.02 1234
11726.04 1213
11727.07 1127
11728.09 1095
11729.11 1068
11730.13 1100
11731.16 1029
11732.18 1016
11733.20 1017
11734.23 988
11735.25 1022
11736.27 1014
11737.30 1043
11738.32 1052
11739.34 966
11740.37 935
11741.39 997
11742.41 973
11743.44 935
11744.46 918
11745.48 928
11746.51 900
11747.53 945
11748.55 904
11749.58 979
11750.60 965
11751.63 862
11752.65 919
11753.67 928
11754.70 910
11755.72 900
11756.75 914
11757.77 810
11758.79 855
11759.82 815
11760.84 855
11761.87 862
11762.89 864
11763.92 821
11764.94 855
11765.97 783
11766.99 781
11768.01 789
11769.04 807
11770.06 767
11771.09 810
11772.11 723
11773.14 743
11774.16 712
11775.19 698
11776.21 761
11777.24 767
11778.26 766
11779.29 732
11780.31 766
11781.34 746
11782.36 819
11783.39 809
11784.41 772
11785.44 784
11786.46 732
11787.49 731
11788.52 752
11789.54 808
11790.57 763
11791.59 775
11792.62 748
11793.64 732
11794.67 698
11795.70 701
11796.72 686
11797.75 677
11798.77 723
11799.80 690
11800.83 720
11801.85 685
11802.88 694
11803.90 654
11804.93 652
11805.96 634
11806.98 628
11808.01 628
11809.04 704
11810.06 712
11811.09 675
11812.11 655
11813.14 631
11814.17 637
11815.19 587
11816.22 590
11817.25 589
11818.27 617
11819.30 634
11820.33 583
11821.36 576
11822.38 608
11823.41 597
11824.44 641
11825.46 575
11826.49 605
11827.52 628
11828.54 652
11829.57 600
11830.60 593
11831.63 576
11832.65 589
11833.68 640
11834.71 627
11835.74 647
11836.76 610
11837.79 654
11838.82 626
11839.85 563
11840.88 564
11841.90 622
11842.93 609
11843.96 570
11844.99 557
11846.01 569
11847.04 541
11848.07 563
11849.10 549
11850.13 576
11851.16 559
11852.18 556
11853.21 567
11854.24 585
11855.27 558
11856.30 581
11857.33 541
11858.35 556
11859.38 519
11860.41 512
11861.44 530
11862.47 563
11863.50 539
11864.53 540
11865.56 555
11866.58 540
11867.61 574
11868.64 560
11869.67 620
11870.70 600
11871.73 635
11872.76 594
11873.79 564
11874.82 578
11875.85 568
11876.88 524
11877.91 630
11878.93 589
11879.96 592
11880.99 604
11882.02 583
11883.05 553
11884.08 566
11885.11 610
11886.14 596
11887.17 581
11888.20 539
11889.23 595
11890.26 555
11891.29 533
11892.32 566
11893.35 622
11894.38 669
11895.41 582
11896.44 565
11897.47 604
11898.50 618
11899.53 645
11900.56 607
11901.59 602
11902.62 658
11903.65 648
11904.69 625
11905.72 623
11906.75 591
11907.78 610
11908.81 626
11909.84 652
11910.87 626
11911.90 576
11912.93 630
11913.96 646
11914.99 658
11916.02 620
11917.06 619
11918.09 604
11919.12 697
11920.15 668
11921.18 613
11922.21 602
11923.24 603
11924.27 619
11925.31 668
11926.34 660
11927.37 629
11928.40 634
11929.43 610
11930.46 613
11931.50 655
11932.53 702
11933.56 707
11934.59 672
11935.62 718
11936.65 709
11937.69 757
11938.72 762
11939.75 779
11940.78 811
11941.81 828
11942.85 767
11943.88 772
11944.91 751
11945.94 719
11946.98 752
11948.01 727
11949.04 684
11950.07 660
11951.11 716
11952.14 659
11953.17 625
11954.20 639
11955.24 629
11956.27 585
11957.30 599
11958.34 581
11959.37 615
11960.40 647
11961.43 612
11962.47 608
11963.50 647
11964.53 614
11965.57 619
11966.60 615
11967.63 627
11968.67 621
11969.70 604
11970.73 642
11971.77 658
11972.80 661
11973.83 589
11974.87 594
11975.90 598
11976.94 576
11977.97 550
11979.00 598
11980.04 615
11981.07 610
11982.10 609
11983.14 662
11984.17 624
11985.21 619
11986.24 669
11987.27 614
11988.31 582
11989.34 622
11990.38 607
11991.41 635
11992.45 606
11993.48 611
11994.51 624
11995.55 647
11996.58 621
11997.62 621
11998.65 647
11999.69 624
12000.72 640
12001.76 586
12002.79 602
12003.83 621
12004.86 639
12005.90 672
12006.93 622
12007.97 650
12009.00 647
12010.04 659
12011.07 601
12012.11 599
12013.14 592
12014.18 654
12015.21 643
12016.25 655
12017.28 668
12018.32 662
12019.35 686
12020.39 623
12021.43 657
12022.46 707
12023.50 702
12024.53 688
12025.57 709
12026.60 716
12027.64 715
12028.68 684
12029.71 747
12030.75 755
12031.78 753
12032.82 697
12033.86 767
12034.89 720
12035.93 683
12036.97 683
12038.00 656
12039.04 642
12040.07 678
12041.11 694
12042.15 698
12043.18 716
12044.22 693
12045.26 669
12046.29 719
12047.33 709
12048.37 702
12049.40 705
12050.44 671
12051.48 652
12052.52 680
12053.55 654
12054.59 682
12055.63 656
12056.66 662
12057.70 720
12058.74 649
12059.78 680
12060.81 733
12061.85 681
12062.89 651
12063.92 714
12064.96 688
12066.00 623
12067.04 685
12068.07 696
12069.11 648
12070.15 662
12071.19 727
12072.23 659
12073.26 659
12074.30 660
12075.34 686
12076.38 682
12077.42 629
12078.45 649
12079.49 697
12080.53 690
12081.57 703
12082.61 695
12083.64 670
12084.68 693
12085.72 647
12086.76 696
12087.80 698
12088.84 678
12089.88 674
12090.91 643
12091.95 650
12092.99 662
12094.03 675
12095.07 713
12096.11 706
12097.15 635
12098.19 692
12099.22 710
12100.26 723
12101.30 715
12102.34 733
12103.38 683
12104.42 689
12105.46 693
12106.50 682
12107.54 763
12108.58 762
12109.62 804
12110.66 798
12111.70 752
12112.74 788
12113.77 749
12114.81 735
12115.85 693
12116.89 697
12117.93 705
12118.97 674
12120.01 685
12121.05 625
12122.09 631
12123.13 619
12124.17 639
12125.21 633
12126.25 652
12127.29 658
12128.33 636
12129.37 602
12130.41 600
12131.45 597
12132.50 613
12133.54 595
12134.58 561
12135.62 575
12136.66 551
12137.70 589
12138.74 582
12139.78 566
12140.82 563
12141.86 567
12142.90 592
12143.94 569
12144.98 560
12146.02 586
12147.07 539
12148.11 545
12149.15 549
12150.19 552
12151.23 549
12152.27 518
12153.31 522
12154.35 499
12155.40 525
12156.44 544
12157.48 543
12158.52 544
12159.56 600
12160.60 606
12161.64 590
12162.69 476
12163.73 572
12164.77 599
12165.81 593
12166.85 511
12167.90 532
12168.94 540
12169.98 516
12171.02 564
12172.06 550
12173.11 489
12174.15 496
12175.19 524
12176.23 586
12177.27 565
12178.32 495
12179.36 506
12180.40 482
12181.44 487
12182.49 513
12183.53 494
12184.57 477
12185.61 517
12186.66 464
12187.70 534
12188.74 501
12189.79 528
12190.83 545
12191.87 522
12192.91 530
12193.96 518
12195.00 522
12196.04 483
12197.09 464
12198.13 502
12199.17 517
12200.22 511
12201.26 493
12202.30 514
12203.35 506
12204.39 493
12205.43 497
12206.48 518
12207.52 515
12208.57 516
12209.61 453
12210.65 474
12211.70 475
12212.74 467
12213.78 467
12214.83 467
12215.87 460
12216.92 502
12217.96 486
12219.00 467
12220.05 486
12221.09 469
12222.14 481
12223.18 502
12224.23 536
12225.27 514
12226.31 476
12227.36 515
12228.40 509
12229.45 522
12230.49 497
12231.54 492
12232.58 487
12233.63 535
12234.67 485
12235.72 491
12236.76 512
12237.81 545
12238.85 497
12239.90 472
12240.94 479
12241.99 457
12243.03 520
12244.08 487
12245.12 496
12246.17 446
12247.21 449
12248.26 468
12249.30 508
12250.35 472
12251.39 476
12252.44 470
12253.49 491
12254.53 465
12255.58 463
12256.62 477
12257.67 484
12258.71 484
12259.76 483
12260.81 470
12261.85 459
12262.90 495
12263.94 512
12264.99 494
12266.04 458
12267.08 446
12268.13 476
12269.17 446
12270.22 418
12271.27 459
12272.31 442
12273.36 460
12274.41 418
12275.45 436
12276.50 435
12277.55 423
12278.59 430
12279.64 418
12280.69 408
12281.73 466
12282.78 435
12283.83 364
12284.87 418
12285.92 422
12286.97 430
12288.01 416
12289.06 431
12290.11 366
12291.16 390
12292.20 411
12293.25 406
12294.30 401
12295.35 424
12296.39 387
12297.44 412
12298.49 378
12299.54 389
12300.58 409
12301.63 439
12302.68 449
12303.73 403
12304.77 390
12305.82 382
12306.87 382
12307.92 425
12308.97 374
12310.01 399
12311.06 408
12312.11 426
12313.16 409
12314.21 381
12315.25 406
12316.30 445
12317.35 452
12318.40 377
12319.45 366
12320.50 409
12321.54 441
12322.59 380
12323.64 384
12324.69 405
12325.74 432
12326.79 393
12327.84 396
12328.89 390
12329.93 410
12330.98 397
12332.03 393
12333.08 376
12334.13 357
12335.18 376
12336.23 397
12337.28 420
12338.33 425
12339.38 432
12340.43 446
12341.47 416
12342.52 403
12343.57 392
12344.62 396
12345.67 384
12346.72 391
12347.77 423
12348.82 358
12349.87 404
12350.92 361
12351.97 369
12353.02 388
12354.07 397
12355.12 408
12356.17 399
12357.22 409
12358.27 372
12359.32 423
12360.37 381
12361.42 345
12362.47 378
12363.52 377
12364.57 400
12365.62 390
12366.67 347
12367.72 325
12368.77 386
12369.82 386
12370.87 371
12371.93 397
12372.98 385
12374.03 426
12375.08 382
12376.13 388
12377.18 401
12378.23 394
12379.28 385
12380.33 411
12381.38 374
12382.43 387
12383.49 403
12384.54 403
12385.59 370
12386.64 352
12387.69 385
12388.74 371
12389.79 382
12390.84 415
12391.90 347
12392.95 374
12394.00 375
12395.05 400
12396.10 398
12397.15 393
12398.21 375
12399.26 358
12400.31 362
12401.36 363
12402.41 396
12403.47 372
12404.52 364
12405.57 391
12406.62 407
12407.67 371
12408.73 373
12409.78 379
12410.83 389
12411.88 366
12412.94 383
12413.99 390
12415.04 374
12416.09 379
12417.15 393
12418.20 393
12419.25 415
12420.30 366
12421.36 340
12422.41 325
12423.46 395
12424.52 386
12425.57 366
12426.62 384
12427.67 388
12428.73 403
12429.78 375
12430.83 406
12431.89 374
12432.94 380
12433.99 408
12435.05 369
12436.10 432
12437.15 411
12438.21 369
12439.26 349
12440.31 330
12441.37 333
12442.42 388
12443.47 407
12444.53 407
12445.58 388
12446.64 349
12447.69 386
12448.74 402
12449.80 401
12450.85 394
12451.91 371
12452.96 394
12454.01 409
12455.07 368
12456.12 378
12457.18 387
12458.23 354
12459.29 404
12460.34 374
12461.39 384
12462.45 393
12463.50 365
12464.56 422
12465.61 387
12466.67 372
12467.72 389
12468.78 404
12469.83 397
12470.89 381
12471.94 384
12473.00 434
12474.05 397
12475.11 371
12476.16 416
12477.22 386
12478.27 412
12479.33 428
12480.38 407
12481.44 400
12482.49 469
12483.55 433
12484.60 399
12485.66 413
12486.71 398
12487.77 384
12488.83 411
12489.88 430
12490.94 441
12491.99 388
12493.05 407
12494.10 401
12495.16 418
12496.22 418
12497.27 396
12498.33 447
12499.38 453
12500.44 490
12501.50 445
12502.55 435
12503.61 498
12504.67 450
12505.72 437
12506.78 493
12507.83 476
12508.89 459
12509.95 437
12511.00 462
12512.06 503
12513.12 473
12514.17 515
12515.23 551
12516.29 537
12517.34 492
12518.40 507
12519.46 518
12520.52 549
12521.57 563
12522.63 531
12523.69 607
12524.74 618
12525.80 633
12526.86 680
12527.92 735
12528.97 807
12530.03 873
12531.09 936
12532.15 943
12533.20 1004
12534.26 1048
12535.32 987
12536.38 960
12537.43 940
12538.49 859
12539.55 796
12540.61 837
12541.66 761
12542.72 679
12543.78 678
12544.84 653
12545.90 557
12546.95 538
12548.01 559
12549.07 567
12550.13 583
12551.19 605
12552.25 541
12553.30 507
12554.36 538
12555.42 482
12556.48 472
12557.54 469
12558.60 484
12559.65 445
12560.71 465
12561.77 556
12562.83 494
12563.89 487
12564.95 475
12566.01 481
12567.07 481
12568.13 506
12569.18 509
12570.24 472
12571.30 563
12572.36 535
12573.42 539
12574.48 496
12575.54 503
12576.60 512
12577.66 457
12578.72 454
12579.78 459
12580.84 457
12581.90 480
12582.96 478
12584.02 510
12585.07 479
12586.13 456
12587.19 497
12588.25 523
12589.31 501
12590.37 479
12591.43 508
12592.49 546
12593.55 531
12594.61 537
12595.67 578
12596.73 562
12597.79 573
12598.86 562
12599.92 581
12600.98 582
12602.04 580
12603.10 591
12604.16 634
12605.22 714
12606.28 708
12607.34 733
12608.40 731
12609.46 822
12610.52 836
12611.58 896
12612.64 921
12613.70 970
12614.76 952
12615.83 981
12616.89 917
12617.95 906
12619.01 876
12620.07 866
12621.13 817
12622.19 783
12623.25 771
12624.32 656
12625.38 667
12626.44 703
12627.50 664
12628.56 628
12629.62 647
12630.68 643
12631.75 610
12632.81 580
12633.87 551
12634.93 605
12635.99 599
12637.05 564
12638.12 543
12639.18 538
12640.24 561
12641.30 550
12642.36 567
12643.43 504
12644.49 523
12645.55 542
12646.61 504
12647.68 480
12648.74 514
12649.80 534
12650.86 559
12651.93 543
12652.99 522
12654.05 534
12655.11 550
12656.18 530
12657.24 534
12658.30 525
12659.36 514
12660.43 498
12661.49 489
12662.55 528
12663.62 496
12664.68 512
12665.74 464
12666.81 476
12667.87 515
12668.93 474
12670.00 463
12671.06 506
12672.12 510
12673.19 532
12674.25 516
12675.31 518
12676.38 522
12677.44 488
12678.50 523
12679.57 496
12680.63 496
12681.69 487
12682.76 505
12683.82 530
12684.89 477
12685.95 526
12687.01 559
12688.08 566
12689.14 638
12690.21 570
12691.27 591
12692.33 624
12693.40 609
12694.46 581
12695.53 584
12696.59 622
12697.66 609
12698.72 672
12699.79 644
12700.85 683
12701.91 637
12702.98 621
12704.04 650
12705.11 628
12706.17 608
12707.24 557
12708.30 556
12709.37 616
12710.43 624
12711.50 650
12712.56 655
12713.63 631
12714.69 606
12715.76 587
12716.82 537
12717.89 580
12718.95 571
12720.02 557
12721.09 582
12722.15 562
12723.22 593
12724.28 592
12725.35 585
12726.41 576
12727.48 563
12728.54 537
12729.61 577
12730.68 553
12731.74 548
12732.81 504
12733.87 515
12734.94 543
12736.01 504
12737.07 536
12738.14 521
12739.20 560
12740.27 525
12741.34 524
12742.40 510
12743.47 536
12744.54 508
12745.60 523
12746.67 519
12747.74 483
12748.80 438
12749.87 471
12750.94 449
12752.00 485
12753.07 488
12754.14 461
12755.20 436
12756.27 433
12757.34 484
12758.40 455
12759.47 426
12760.54 454
12761.60 475
12762.67 432
12763.74 458
12764.81 440
12765.87 401
12766.94 421
12768.01 447
12769.08 452
12770.14 455
12771.21 391
12772.28 419
12773.35 421
12774.41 425
12775.48 433
12776.55 415
12777.62 405
12778.68 366
12779.75 388
12780.82 414
12781.89 385
12782.96 410
12784.02 380
12785.09 407
12786.16 392
12787.23 418
12788.30 381
12789.37 400
12790.43 423
12791.50 425
12792.57 375
12793.64 400
12794.71 403
12795.78 385
12796.84 386
12797.91 430
12798.98 427
12800.05 407
12801.12 448
12802.19 387
12803.26 400
12804.33 365
12805.40 383
12806.46 391
12807.53 414
12808.60 399
12809.67 381
12810.74 377
12811.81 355
12812.88 366
12813.95 429
12815.02 429
12816.09 448
12817.16 388
12818.23 398
12819.30 357
12820.37 368
12821.44 409
12822.50 369
12823.57 438
12824.64 412
12825.71 396
12826.78 397
12827.85 380
12828.92 370
12829.99 367
12831.06 376
12832.13 386
12833.20 376
12834.27 375
12835.34 406
12836.41 386
12837.49 374
12838.56 409
12839.63 363
12840.70 366
12841.77 340
12842.84 351
12843.91 361
12844.98 359
12846.05 358
12847.12 367
12848.19 341
12849.26 363
12850.33 345
12851.40 319
12852.47 339
12853.55 363
12854.62 384
12855.69 403
12856.76 371
12857.83 352
12858.90 335
12859.97 368
12861.04 366
12862.11 369
12863.19 372
12864.26 333
12865.33 341
12866.40 361
12867.47 351
12868.54 310
12869.62 341
12870.69 325
12871.76 363
12872.83 336
12873.90 341
12874.97 332
12876.05 367
12877.12 339
12878.19 323
12879.26 358
12880.33 327
12881.41 305
12882.48 322
12883.55 347
12884.62 343
12885.70 302
12886.77 313
12887.84 289
12888.91 324
12889.98 291
12891.06 296
12892.13 284
12893.20 319
12894.28 313
12895.35 362
12896.42 327
12897.49 313
12898.57 290
12899.64 287
12900.71 294
12901.79 304
12902.86 306
12903.93 326
12905.00 349
12906.08 305
12907.15 326
12908.22 264
12909.30 291
12910.37 286
12911.44 294
12912.52 301
12913.59 303
12914.66 311
12915.74 296
12916.81 305
12917.89 329
12918.96 321
12920.03 315
12921.11 286
12922.18 296
12923.25 320
12924.33 348
12925.40 308
12926.48 307
12927.55 316
12928.62 301
12929.70 306
12930.77 294
12931.85 321
12932.92 311
12934.00 291
12935.07 289
12936.14 263
12937.22 326
12938.29 301
12939.37 303
12940.44 308
12941.52 310
12942.59 341
12943.67 305
12944.74 288
12945.82 286
12946.89 294
12947.97 311
12949.04 291
12950.12 275
12951.19 284
12952.27 302
12953.34 296
12954.42 302
12955.49 251
12956.57 290
12957.64 271
12958.72 302
12959.79 300
12960.87 286
12961.94 286
12963.02 280
12964.10 284
12965.17 308
12966.25 307
12967.32 260
12968.40 276
12969.47 300
12970.55 240
12971.63 281
12972.70 310
12973.78 268
12974.85 278
12975.93 288
12977.01 275
12978.08 298
12979.16 297
12980.23 286
12981.31 257
12982.39 291
12983.46 296
12984.54 289
12985.62 267
12986.69 288
12987.77 292
12988.85 298
12989.92 317
12991.00 321
12992.08 309
12993.15 318
12994.23 310
12995.31 291
12996.38 301
12997.46 312
12998.54 331
12999.61 281
13000.69 292
13001.77 293
13002.85 299
13003.92 304
13005.00 282
13006.08 308
13007.16 301
13008.23 312
13009.31 329
13010.39 288
13011.47 273
13012.54 309
13013.62 314
13014.70 285
13015.78 284
13016.85 287
13017.93 267
13019.01 280
13020.09 324
13021.17 313
13022.24 342
13023.32 295
13024.40 325
13025.48 308
13026.56 332
13027.63 303
13028.71 303
13029.79 291
13030.87 308
13031.95 303
13033.03 307
13034.10 318
13035.18 279
13036.26 302
13037.34 280
13038.42 300
13039.50 294
13040.58 311
13041.66 331
13042.73 268
13043.81 328
13044.89 326
13045.97 285
13047.05 308
13048.13 302
13049.21 330
13050.29 325
13051.37 326
13052.45 321
13053.53 301
13054.60 306
13055.68 350
13056.76 365
13057.84 339
13058.92 320
13060.00 340
13061.08 339
13062.16 356
13063.24 292
13064.32 300
13065.40 314
13066.48 332
13067.56 317
13068.64 332
13069.72 315
13070.80 355
13071.88 316
13072.96 310
13074.04 291
13075.12 288
13076.20 307
13077.28 285
13078.36 322
13079.44 358
13080.52 319
13081.60 348
13082.68 308
13083.76 345
13084.84 304
13085.93 298
13087.01 293
13088.09 293
13089.17 285
13090.25 288
13091.33 322
13092.41 343
13093.49 321
13094.57 368
13095.65 357
13096.73 345
13097.82 354
13098.90 319
13099.98 313
13101.06 339
13102.14 337
13103.22 288
13104.30 307
13105.38 322
13106.47 307
13107.55 287
13108.63 292
13109.71 306
13110.79 290
13111.87 311
13112.96 308
13114.04 304
13115.12 324
13116.20 332
13117.28 354
13118.37 303
13119.45 283
13120.53 269
13121.61 294
13122.69 299
13123.78 288
13124.86 300
13125.94 296
13127.02 296
13128.11 277
13129.19 297
13130.27 323
13131.35 297
13132.44 301
13133.52 310
13134.60 282
13135.68 310
13136.77 329
13137.85 321
13138.93 311
13140.01 308
13141.10 303
13142.18 272
13143.26 249
13144.35 313
13145.43 296
13146.51 283
13147.60 295
13148.68 260
13149.76 282
13150.85 301
13151.93 314
13153.01 288
13154.10 306
13155.18 306
13156.26 307
13157.35 282
13158.43 308
13159.51 317
13160.60 275
13161.68 282
13162.77 295
13163.85 294
13164.93 272
13166.02 281
13167.10 289
13168.19 256
13169.27 255
13170.35 282
13171.44 275
13172.52 297
13173.61 294
13174.69 299
13175.78 248
13176.86 307
13177.94 339
13179.03 279
13180.11 285
13181.20 317
13182.28 306
13183.37 292
13184.45 283
13185.54 262
13186.62 274
13187.71 300
13188.79 272
13189.88 317
13190.96 315
13192.05 300
13193.13 284
13194.22 280
13195.30 289
13196.39 277
13197.47 285
13198.56 313
13199.64 297
13200.73 272
13201.81 248
13202.90 323
13203.98 316
13205.07 300
13206.16 317
13207.24 291
13208.33 297
13209.41 274
13210.50 326
13211.58 304
13212.67 299
13213.76 320
13214.84 295
13215.93 280
13217.01 300
13218.10 322
13219.19 308
13220.27 255
13221.36 290
13222.45 280
13223.53 256
13224.62 287
13225.70 276
13226.79 272
13227.88 267
13228.96 294
13230.05 310
13231.14 291
13232.22 270
13233.31 300
13234.40 253
13235.48 297
13236.57 286
13237.66 286
13238.74 266
13239.83 285
13240.92 255
13242.01 243
13243.09 257
13244.18 286
13245.27 295
13246.35 258
13247.44 255
13248.53 277
13249.62 260
13250.70 249
13251.79 268
13252.88 277
13253.97 274
13255.05 320
13256.14 305
13257.23 282
13258.32 257
13259.41 251
13260.49 289
13261.58 294
13262.67 249
13263.76 280
13264.85 246
13265.93 280
13267.02 281
13268.11 273
13269.20 258
13270.29 326
13271.37 287
13272.46 300
13273.55 285
13274.64 278
13275.73 279
13276.82 299
13277.91 305
13278.99 290
13280.08 280
13281.17 299
13282.26 310
13283.35 328
13284.44 329
13285.53 325
13286.62 307
13287.70 308
13288.79 281
13289.88 286
13290.97 292
13292.06 302
13293.15 339
13294.24 297
13295.33 308
13296.42 292
13297.51 321
13298.60 311
13299.69 349
13300.78 301
13301.87 315
13302.95 346
13304.04 306
13305.13 335
13306.22 347
13307.31 332
13308.40 344
13309.49 302
13310.58 314
13311.67 323
13312.76 338
13313.85 348
13314.94 357
13316.03 335
13317.12 320
13318.21 357
13319.30 344
13320.39 295
13321.48 343
13322.58 344
13323.67 353
13324.76 342
13325.85 320
13326.94 359
13328.03 344
13329.12 304
13330.21 294
13331.30 334
13332.39 322
13333.48 333
13334.57 336
13335.66 297
13336.75 272
13337.85 297
13338.94 308
13340.03 336
13341.12 317
13342.21 309
13343.30 319
13344.39 347
13345.48 329
13346.58 375
13347.67 340
13348.76 322
13349.85 315
13350.94 308
13352.03 324
13353.12 322
13354.22 338
13355.31 290
13356.40 297
13357.49 338
13358.58 337
13359.68 327
13360.77 320
13361.86 350
13362.95 339
13364.04 333
13365.14 331
13366.23 362
13367.32 337
13368.41 316
13369.51 345
13370.60 349
13371.69 340
13372.78 361
13373.87 384
13374.97 397
13376.06 359
13377.15 377
13378.25 380
13379.34 382
13380.43 357
13381.52 377
13382.62 392
13383.71 388
13384.80 359
13385.90 381
13386.99 341
13388.08 350
13389.17 365
13390.27 332
13391.36 326
13392.45 394
13393.55 337
13394.64 322
13395.73 324
13396.83 337
13397.92 330
13399.02 333
13400.11 334
13401.20 305
13402.30 356
13403.39 355
13404.48 342
13405.58 339
13406.67 340
13407.77 354
13408.86 330
13409.95 311
13411.05 313
13412.14 339
13413.24 349
13414.33 298
13415.42 312
13416.52 289
13417.61 332
13418.71 335
13419.80 342
13420.90 300
13421.99 298
13423.08 338
13424.18 322
13425.27 299
13426.37 308
13427.46 315
13428.56 343
13429.65 320
13430.75 317
13431.84 339
13432.94 345
13434.03 321
13435.13 303
13436.22 308
13437.32 325
13438.41 338
13439.51 340
13440.60 316
13441.70 308
13442.79 320
13443.89 329
13444.98 329
13446.08 333
13447.18 329
13448.27 338
13449.37 362
13450.46 292
13451.56 300
13452.65 321
13453.75 363
13454.85 349
13455.94 346
13457.04 382
13458.13 356
13459.23 352
13460.33 340
13461.42 376
13462.52 359
13463.61 351
13464.71 414
13465.81 396
13466.90 357
13468.00 383
13469.10 423
13470.19 375
13471.29 388
13472.38 348
13473.48 347
13474.58 358
13475.67 317
13476.77 390
13477.87 426
13478.96 399
13480.06 382
13481.16 403
13482.26 422
13483.35 384
13484.45 388
13485.55 414
13486.64 345
13487.74 415
13488.84 424
13489.94 409
13491.03 404
13492.13 405
13493.23 386
13494.32 426
13495.42 406
13496.52 373
13497.62 405
13498.72 417
13499.81 483
13500.91 435
13502.01 419
13503.11 397
13504.20 457
13505.30 424
13506.40 426
13507.50 469
13508.60 459
13509.69 485
13510.79 501
13511.89 463
13512.99 471
13514.09 488
13515.18 513
13516.28 490
13517.38 482
13518.48 455
13519.58 431
13520.68 437
13521.78 409
13522.87 410
13523.97 371
13525.07 398
13526.17 354
13527.27 375
13528.37 335
13529.47 333
13530.57 344
13531.66 353
13532.76 373
13533.86 356
13534.96 347
13536.06 316
13537.16 326
13538.26 339
13539.36 368
13540.46 349
13541.56 356
13542.66 323
13543.76 335
13544.86 302
13545.96 307
13547.05 336
13548.15 350
13549.25 359
13550.35 365
13551.45 330
13552.55 344
13553.65 333
13554.75 341
13555.85 331
13556.95 322
13558.05 347
13559.15 370
13560.25 358
13561.35 290
13562.45 272
13563.55 313
13564.65 330
13565.75 282
13566.85 302
13567.96 334
13569.06 311
13570.16 314
13571.26 275
13572.36 297
13573.46 340
13574.56 312
13575.66 316
13576.76 316
13577.86 335
13578.96 344
13580.06 348
13581.16 327
13582.27 292
13583.37 311
13584.47 331
13585.57 330
13586.67 371
13587.77 311
13588.87 297
13589.97 291
13591.08 312
13592.18 328
13593.28 305
13594.38 314
13595.48 368
13596.58 344
13597.68 283
13598.79 310
13599.89 298
13600.99 291
13602.09 360
13603.19 331
13604.30 339
13605.40 301
13606.50 265
13607.60 308
13608.70 319
13609.81 310
13610.91 307
13612.01 358
13613.11 349
13614.21 291
13615.32 350
13616.42 346
13617.52 336
13618.62 295
13619.73 300
13620.83 313
13621.93 307
13623.03 314
13624.14 327
13625.24 319
13626.34 332
13627.45 380
13628.55 328
13629.65 308
13630.75 281
13631.86 347
13632.96 342
13634.06 309
13635.17 299
13636.27 306
13637.37 325
13638.48 349
13639.58 332
13640.68 291
13641.79 302
13642.89 335
13643.99 317
13645.10 313
13646.20 295
13647.30 318
13648.41 346
13649.51 328
13650.62 332
13651.72 343
13652.82 345
13653.93 346
13655.03 301
13656.14 279
13657.24 350
13658.34 373
13659.45 316
13660.55 324
13661.66 319
13662.76 360
13663.87 328
13664.97 333
13666.07 331
13667.18 363
13668.28 322
13669.39 346
13670.49 350
13671.60 361
13672.70 310
13673.81 332
13674.91 300
13676.02 348
13677.12 338
13678.23 336
13679.33 366
13680.44 343
13681.54 340
13682.65 340
13683.75 389
13684.86 384
13685.96 317
13687.07 369
13688.17 330
13689.28 307
13690.38 334
13691.49 330
13692.59 345
13693.70 332
13694.80 311
13695.91 341
13697.02 347
13698.12 337
13699.23 334
13700.33 368
13701.44 355
13702.55 341
13703.65 354
13704.76 331
13705.86 327
13706.97 340
13708.08 361
13709.18 354
13710.29 369
13711.39 342
13712.50 334
13713.61 361
13714.71 359
13715.82 417
13716.93 418
13718.03 433
13719.14 471
13720.25 487
13721.35 444
13722.46 454
13723.57 436
13724.67 475
13725.78 436
13726.89 491
13727.99 463
13729.10 463
13730.21 461
13731.31 416
13732.42 386
13733.53 442
13734.64 395
13735.74 412
13736.85 415
13737.96 386
13739.07 367
13740.17 369
13741.28 360
13742.39 338
13743.50 362
13744.60 331
13745.71 322
13746.82 340
13747.93 339
13749.03 347
13750.14 365
13751.25 357
13752.36 343
13753.47 333
13754.57 353
13755.68 363
13756.79 349
13757.90 323
13759.01 341
13760.11 327
13761.22 366
13762.33 338
13763.44 370
13764.55 373
13765.66 346
13766.76 384
13767.87 368
13768.98 373
13770.09 406
13771.20 413
13772.31 401
13773.42 385
13774.53 378
13775.63 395
13776.74 419
13777.85 426
13778.96 439
13780.07 410
13781.18 391
13782.29 405
13783.40 391
13784.51 397
13785.62 411
13786.73 407
13787.83 376
13788.94 385
13790.05 399
13791.16 386
13792.27 381
13793.38 374
13794.49 322
13795.60 313
13796.71 350
13797.82 341
13798.93 313
13800.04 306
13801.15 357
13802.26 353
13803.37 357
13804.48 325
13805.59 322
13806.70 317
13807.81 345
13808.92 360
13810.03 368
13811.14 320
13812.25 357
13813.36 356
13814.47 327
13815.58 315
13816.69 339
13817.80 339
13818.91 317
13820.03 336
13821.14 314
13822.25 325
13823.36 324
13824.47 324
13825.58 288
13826.69 283
13827.80 316
13828.91 330
13830.02 313
13831.13 279
13832.25 310
13833.36 350
13834.47 332
13835.58 329
13836.69 314
13837.80 330
13838.91 316
13840.02 334
13841.14 330
13842.25 335
13843.36 305
13844.47 327
13845.58 348
13846.69 326
13847.81 329
13848.92 299
13850.03 318
13851.14 282
13852.25 311
13853.37 313
13854.48 299
13855.59 291
13856.70 312
13857.81 315
13858.93 313
13860.04 313
13861.15 315
13862.26 304
13863.38 365
13864.49 330
13865.60 299
13866.71 266
13867.83 315
13868.94 340
13870.05 310
13871.16 365
13872.28 299
13873.39 300
13874.50 329
13875.61 315
13876.73 283
13877.84 310
13878.95 360
13880.07 324
13881.18 343
13882.29 340
13883.41 340
13884.52 317
13885.63 365
13886.75 338
13887.86 336
13888.97 337
13890.09 332
13891.20 337
13892.31 340
13893.43 373
13894.54 363
13895.65 366
13896.77 353
13897.88 349
13899.00 338
13900.11 393
13901.22 395
13902.34 399
13903.45 417
13904.57 379
13905.68 370
13906.79 346
13907.91 364
13909.02 429
13910.14 403
13911.25 391
13912.37 356
13913.48 362
13914.59 329
13915.71 375
13916.82 366
13917.94 337
13919.05 367
13920.17 361
13921.28 315
13922.40 322
13923.51 276
13924.63 314
13925.74 312
13926.86 343
13927.97 308
13929.09 316
13930.20 312
13931.32 294
13932.43 299
13933.55 354
13934.66 329
13935.78 313
13936.89 308
13938.01 325
13939.12 321
13940.24 319
13941.35 323
13942.47 306
13943.59 321
13944.70 326
13945.82 283
13946.93 314
13948.05 274
13949.16 315
13950.28 290
13951.40 297
13952.51 295
13953.63 271
13954.74 296
13955.86 285
13956.98 289
13958.09 313
13959.21 315
13960.33 340
13961.44 326
13962.56 296
13963.67 294
13964.79 306
13965.91 299
13967.02 291
13968.14 295
13969.26 290
13970.37 285
13971.49 285
13972.61 345
13973.72 341
13974.84 324
13975.96 339
13977.08 323
13978.19 339
13979.31 288
13980.43 304
13981.54 297
13982.66 322
13983.78 336
13984.90 296
13986.01 286
13987.13 292
13988.25 278
13989.37 292
13990.48 280
13991.60 296
13992.72 303
13993.84 319
13994.95 322
13996.07 335
13997.19 312
13998.31 286
13999.42 291
14000.54 297
14001.66 318
14002.78 302
14003.90 326
14005.01 322
14006.13 338
14007.25 317
14008.37 304
14009.49 286
14010.61 285
14011.72 240
14012.84 264
14013.96 286
14015.08 266
14016.20 284
14017.32 316
14018.43 339
14019.55 327
14020.67 314
14021.79 295
14022.91 296
14024.03 305
14025.15 300
14026.27 278
14027.39 275
14028.50 276
14029.62 302
14030.74 327
14031.86 299
14032.98 285
14034.10 332
14035.22 305
14036.34 300
14037.46 293
14038.58 303
14039.70 296
14040.82 324
14041.94 304
14043.06 334
14044.18 343
14045.30 340
14046.41 303
14047.53 337
14048.65 327
14049.77 310
14050.89 314
14052.01 293
14053.13 310
14054.25 327
14055.37 331
14056.49 336
14057.61 343
14058.74 326
14059.86 338
14060.98 335
14062.10 318
14063.22 349
14064.34 334
14065.46 356
14066.58 345
14067.70 329
14068.82 342
14069.94 378
14071.06 383
14072.18 344
14073.30 345
14074.42 396
14075.54 381
14076.66 411
14077.79 418
14078.91 370
14080.03 332
14081.15 356
14082.27 354
14083.39 355
14084.51 378
14085.63 382
14086.76 374
14087.88 377
14089.00 382
14090.12 417
14091.24 428
14092.36 421
14093.48 429
14094.61 481
14095.73 481
14096.85 442
14097.97 472
14099.09 458
14100.22 476
14101.34 482
14102.46 476
14103.58 530
14104.70 570
14105.83 541
14106.95 549
14108.07 572
14109.19 578
14110.31 540
14111.44 536
14112.56 497
14113.68 533
14114.80 493
14115.93 456
14117.05 442
14118.17 448
14119.29 411
14120.42 403
14121.54 364
14122.66 370
14123.79 355
14124.91 366
14126.03 378
14127.15 372
14128.28 385
14129.40 350
14130.52 386
14131.65 386
14132.77 390
14133.89 335
14135.02 327
14136.14 335
14137.26 348
14138.39 316
14139.51 327
14140.63 303
14141.76 321
14142.88 347
14144.00 308
14145.13 294
14146.25 299
14147.38 330
14148.50 330
14149.62 320
14150.75 324
14151.87 350
14152.99 318
14154.12 341
14155.24 304
14156.37 290
14157.49 330
14158.62 318
14159.74 279
14160.86 262
14161.99 305
14163.11 284
14164.24 279
14165.36 278
14166.49 295
14167.61 300
14168.74 306
14169.86 301
14170.99 298
14172.11 286
14173.23 295
14174.36 348
14175.48 294
14176.61 304
14177.73 305
14178.86 340
14179.98 281
14181.11 264
14182.23 310
14183.36 330
14184.49 294
14185.61 318
14186.74 322
14187.86 305
14188.99 332
14190.11 285
14191.24 287
14192.36 306
14193.49 283
14194.61 280
14195.74 294
14196.87 328
14197.99 308
14199.12 304
14200.24 272
14201.37 296
14202.50 263
14203.62 286
14204.75 298
14205.87 300
14207.00 278
14208.13 304
14209.25 292
14210.38 285
14211.50 285
14212.63 271
14213.76 288
14214.88 321
14216.01 310
14217.14 288
14218.26 274
14219.39 279
14220.52 239
14221.64 276
14222.77 283
14223.90 289
14225.02 300
14226.15 251
14227.28 245
14228.41 252
14229.53 288
14230.66 278
14231.79 296
14232.91 277
14234.04 276
14235.17 232
14236.30 291
14237.42 257
14238.55 262
14239.68 280
14240.81 285
14241.93 231
14243.06 279
14244.19 233
14245.32 266
14246.44 245
14247.57 256
14248.70 252
14249.83 254
14250.95 264
14252.08 246
14253.21 240
14254.34 231
14255.47 249
14256.59 256
14257.72 277
14258.85 248
14259.98 272
14261.11 255
14262.24 291
14263.36 261
14264.49 270
14265.62 267
14266.75 282
14267.88 236
14269.01 251
14270.14 220
14271.26 273
14272.39 247
14273.52 257
14274.65 253
14275.78 218
14276.91 219
14278.04 230
14279.17 273
14280.30 260
14281.42 237
14282.55 241
14283.68 251
14284.81 264
14285.94 231
14287.07 251
14288.20 249
14289.33 225
14290.46 234
14291.59 241
14292.72 204
14293.85 225
14294.98 235
14296.11 261
14297.24 238
14298.37 217
14299.50 243
14300.63 228
14301.76 210
14302.89 219
14304.02 219
14305.15 268
14306.28 254
14307.41 255
14308.54 216
14309.67 232
14310.80 244
14311.93 209
14313.06 224
14314.19 218
14315.32 233
14316.45 239
14317.58 219
14318.71 220
14319.84 222
14320.97 223
14322.10 217
14323.23 212
14324.36 237
14325.49 240
14326.63 215
14327.76 199
14328.89 212
14330.02 201
14331.15 212
14332.28 222
14333.41 215
14334.54 198
14335.67 216
14336.81 217
14337.94 238
14339.07 234
14340.20 229
14341.33 240
14342.46 212
14343.59 198
14344.73 193
14345.86 199
14346.99 240
14348.12 221
14349.25 229
14350.38 210
14351.52 212
14352.65 244
14353.78 246
14354.91 242
14356.04 231
14357.18 208
14358.31 201
14359.44 200
14360.57 193
14361.71 198
14362.84 224
14363.97 215
14365.10 208
14366.24 221
14367.37 200
14368.50 221
14369.63 230
14370.77 224
14371.90 209
14373.03 213
14374.16 217
14375.30 226
14376.43 228
14377.56 221
14378.70 210
14379.83 245
14380.96 235
14382.09 220
14383.23 215
14384.36 211
14385.49 225
14386.63 227
14387.76 251
14388.89 248
14390.03 253
14391.16 217
14392.29 208
14393.43 233
14394.56 235
14395.70 184
14396.83 219
14397.96 212
14399.10 195
14400.23 211
14401.36 232
14402.50 208
14403.63 190
14404.77 206
14405.90 197
14407.03 182
14408.17 242
14409.30 201
14410.44 237
14411.57 234
14412.71 183
14413.84 199
14414.97 195
14416.11 240
14417.24 234
14418.38 206
14419.51 209
14420.65 258
14421.78 206
14422.92 198
14424.05 234
14425.19 231
14426.32 225
14427.46 204
14428.59 240
14429.73 256
14430.86 260
14432.00 237
14433.13 233
14434.27 218
14435.40 222
14436.54 240
14437.67 225
14438.81 240
14439.94 236
14441.08 225
14442.21 200
14443.35 222
14444.48 210
14445.62 221
14446.76 241
14447.89 242
14449.03 230
14450.16 224
14451.30 228
14452.43 189
14453.57 220
14454.71 234
14455.84 204
14456.98 213
14458.11 234
14459.25 229
14460.39 253
14461.52 241
14462.66 255
14463.80 221
14464.93 207
14466.07 221
14467.20 216
14468.34 277
14469.48 250
14470.61 243
14471.75 246
14472.89 247
14474.02 210
14475.16 266
14476.30 287
14477.43 267
14478.57 280
14479.71 284
14480.85 286
14481.98 275
14483.12 257
14484.26 268
14485.39 300
14486.53 303
14487.67 282
14488.81 278
14489.94 300
14491.08 253
14492.22 246
14493.36 259
14494.49 328
14495.63 324
14496.77 296
14497.91 295
14499.04 252
14500.18 257
14501.32 252
14502.46 261
14503.59 254
14504.73 257
14505.87 287
14507.01 277
14508.15 272
14509.28 266
14510.42 266
14511.56 270
14512.70 265
14513.84 273
14514.98 237
14516.11 258
14517.25 287
14518.39 274
14519.53 264
14520.67 226
14521.81 222
14522.95 280
14524.08 280
14525.22 299
14526.36 276
14527.50 276
14528.64 257
14529.78 287
14530.92 288
14532.06 292
14533.20 272
14534.33 273
14535.47 288
14536.61 303
14537.75 278
14538.89 297
14540.03 260
14541.17 262
14542.31 267
14543.45 270
14544.59 243
14545.73 196
14546.87 203
14548.01 239
14549.15 222
14550.29 221
14551.43 238
14552.57 238
14553.71 238
14554.85 234
14555.99 242
14557.13 260
14558.27 210
14559.41 203
14560.55 234
14561.69 204
14562.83 235
14563.97 245
14565.11 217
14566.25 215
14567.39 209
14568.53 206
14569.67 211
14570.81 246
14571.95 228
14573.09 222
14574.23 214
14575.37 242
14576.51 231
14577.65 258
14578.79 219
14579.94 226
14581.08 237
14582.22 229
14583.36 241
14584.50 216
14585.64 233
14586.78 220
14587.92 228
14589.06 227
14590.21 223
14591.35 237
14592.49 236
14593.63 229
14594.77 212
14595.91 232
14597.05 240
14598.20 211
14599.34 216
14600.48 215
14601.62 225
14602.76 258
14603.90 245
14605.05 240
14606.19 226
14607.33 253
14608.47 205
14609.61 260
14610.76 255
14611.90 239
14613.04 235
14614.18 264
14615.32 285
14616.47 247
14617.61 252
14618.75 235
14619.89 230
14621.04 244
14622.18 273
14623.32 226
14624.46 224
14625.61 241
14626.75 248
14627.89 277
14629.04 271
14630.18 245
14631.32 267
14632.46 274
14633.61 261
14634.75 254
14635.89 227
14637.04 246
14638.18 259
14639.32 246
14640.47 253
14641.61 268
14642.75 273
14643.90 266
14645.04 241
14646.18 228
14647.33 265
14648.47 266
14649.61 271
14650.76 252
14651.90 246
14653.05 255
14654.19 253
14655.33 254
14656.48 245
14657.62 227
14658.76 203
14659.91 249
14661.05 236
14662.20 213
14663.34 241
14664.49 218
14665.63 215
14666.77 215
14667.92 201
14669.06 232
14670.21 227
14671.35 246
14672.50 206
14673.64 204
14674.79 235
14675.93 222
14677.07 265
14678.22 258
14679.36 243
14680.51 217
14681.65 255
14682.80 230
14683.94 203
14685.09 175
14686.23 201
14687.38 172
14688.52 203
14689.67 204
14690.81 201
14691.96 198
14693.10 222
14694.25 190
14695.40 213
14696.54 209
14697.69 174
14698.83 176
14699.98 201
14701.12 202
14702.27 175
14703.41 210
14704.56 215
14705.71 197
14706.85 208
14708.00 186
14709.14 200
14710.29 213
14711.44 214
14712.58 220
14713.73 190
14714.87 178
14716.02 214
14717.17 235
14718.31 193
14719.46 171
14720.61 206
14721.75 195
14722.90 199
14724.05 179
14725.19 180
14726.34 201
14727.49 214
14728.63 197
14729.78 200
14730.93 172
14732.07 177
14733.22 230
14734.37 207
14735.51 207
14736.66 214
14737.81 263
14738.95 220
14740.10 186
14741.25 194
14742.40 195
14743.54 174
14744.69 173
14745.84 181
14746.99 188
14748.13 206
14749.28 191
14750.43 182
14751.58 191
14752.72 198
14753.87 183
14755.02 216
14756.17 193
14757.31 187
14758.46 173
14759.61 181
14760.76 197
14761.91 198
14763.05 170
14764.20 218
14765.35 193
14766.50 196
14767.65 188
14768.80 200
14769.94 210
14771.09 211
14772.24 190
14773.39 182
14774.54 208
14775.69 225
14776.83 193
14777.98 210
14779.13 216
14780.28 195
14781.43 207
14782.58 211
14783.73 172
14784.88 189
14786.03 197
14787.17 173
14788.32 183
14789.47 180
14790.62 171
14791.77 169
14792.92 190
14794.07 177
14795.22 142
14796.37 194
14797.52 168
14798.67 183
14799.82 191
14800.97 187
14802.12 197
14803.26 188
14804.41 178
14805.56 176
14806.71 168
14807.86 165
14809.01 227
14810.16 175
14811.31 164
14812.46 187
14813.61 188
14814.76 173
14815.91 196
14817.06 162
14818.21 172
14819.36 151
14820.51 213
14821.66 210
14822.82 208
14823.97 159
14825.12 191
14826.27 167
14827.42 152
14828.57 161
14829.72 162
14830.87 192
14832.02 196
14833.17 202
14834.32 181
14835.47 186
14836.62 167
14837.77 166
14838.93 175
14840.08 167
14841.23 200
14842.38 183
14843.53 163
14844.68 190
14845.83 197
14846.98 196
14848.14 182
14849.29 184
14850.44 193
14851.59 175
14852.74 160
14853.89 169
14855.04 172
14856.20 176
14857.35 195
14858.50 166
14859.65 168
14860.80 178
14861.96 186
14863.11 198
14864.26 181
14865.41 169
14866.56 176
14867.72 179
14868.87 179
14870.02 193
14871.17 183
14872.32 183
14873.48 170
14874.63 175
14875.78 161
14876.93 161
14878.09 186
14879.24 186
14880.39 178
14881.54 177
14882.70 189
14883.85 172
14885.00 198
14886.16 167
14887.31 163
14888.46 178
14889.61 180
14890.77 197
14891.92 170
14893.07 155
14894.23 180
14895.38 166
14896.53 155
14897.69 179
14898.84 185
14899.99 205
14901.15 174
14902.30 171
14903.45 154
14904.61 178
14905.76 178
14906.91 178
14908.07 173
14909.22 168
14910.38 182
14911.53 192
14912.68 186
14913.84 164
14914.99 175
14916.15 182
14917.30 184
14918.45 172
14919.61 186
14920.76 177
14921.92 187
14923.07 182
14924.22 184
14925.38 176
14926.53 190
14927.69 188
14928.84 204
14930.00 178
14931.15 154
14932.31 146
14933.46 171
14934.62 163
14935.77 162
14936.93 193
14938.08 187
14939.24 166
14940.39 166
14941.55 180
14942.70 175
14943.86 144
14945.01 185
14946.17 171
14947.32 179
14948.48 163
14949.63 174
14950.79 188
14951.94 187
14953.10 182
14954.25 208
14955.41 193
14956.56 179
14957.72 170
14958.88 172
14960.03 174
14961.19 181
14962.34 185
14963.50 184
14964.65 164
14965.81 199
14966.97 191
14968.12 170
14969.28 171
14970.43 173
14971.59 192
14972.75 200
14973.90 167
14975.06 144
14976.22 164
14977.37 151
14978.53 169
14979.69 161
14980.84 177
14982.00 161
14983.16 176
14984.31 198
14985.47 191
14986.63 177
14987.78 193
14988.94 185
14990.10 189
14991.25 182
14992.41 194
14993.57 170
14994.72 163
14995.88 152
14997.04 202
14998.20 209
14999.35 187
15000.51 195
15001.67 182
15002.82 183
15003.98 203
15005.14 192
15006.30 181
15007.45 180
15008.61 184
15009.77 185
15010.93 200
15012.09 180
15013.24 157
15014.40 183
15015.56 161
15016.72 171
15017.87 160
15019.03 181
15020.19 160
15021.35 158
15022.51 174
15023.67 163
15024.82 154
15025.98 174
15027.14 165
15028.30 184
15029.46 189
15030.62 180
15031.77 194
15032.93 196
15034.09 180
15035.25 198
15036.41 218
15037.57 174
15038.73 170
15039.88 182
15041.04 188
15042.20 183
15043.36 173
15044.52 168
15045.68 170
15046.84 131
15048.00 191
15049.16 207
15050.32 177
15051.47 182
15052.63 170
15053.79 193
15054.95 193
15056.11 184
15057.27 173
15058.43 173
15059.59 160
15060.75 160
15061.91 171
15063.07 143
15064.23 151
15065.39 156
15066.55 178
15067.71 190
15068.87 165
15070.03 170
15071.19 169
15072.35 183
15073.51 116
15074.67 145
15075.83 172
15076.99 168
15078.15 184
15079.31 156
15080.47 156
15081.63 164
15082.79 221
15083.95 200
15085.11 128
15086.27 163
15087.43 169
15088.59 165
15089.76 190
15090.92 185
15092.08 148
15093.24 212
15094.40 173
15095.56 127
15096.72 163
15097.88 180
15099.04 151
15100.20 168
15101.37 169
15102.53 164
15103.69 177
15104.85 183
15106.01 151
15107.17 173
15108.33 183
15109.50 176
15110.66 153
15111.82 180
15112.98 168
15114.14 171
15115.30 182
15116.47 177
15117.63 153
15118.79 136
15119.95 176
15121.11 164
15122.27 157
15123.44 187
15124.60 177
15125.76 158
15126.92 196
15128.09 175
15129.25 168
15130.41 181
15131.57 161
15132.73 170
15133.90 162
15135.06 173
15136.22 174
15137.38 150
15138.55 167
15139.71 172
15140.87 166
15142.04 183
15143.20 158
15144.36 182
15145.52 161
15146.69 158
15147.85 150
15149.01 165
15150.18 168
15151.34 179
15152.50 145
15153.67 160
15154.83 170
15155.99 152
15157.16 200
15158.32 191
15159.48 194
15160.65 167
15161.81 170
15162.97 167
15164.14 175
15165.30 161
15166.46 170
15167.63 196
15168.79 140
15169.95 176
15171.12 151
15172.28 179
15173.45 176
15174.61 143
15175.77 153
15176.94 161
15178.10 152
15179.27 168
15180.43 171
15181.60 201
15182.76 146
15183.92 140
15185.09 187
15186.25 173
15187.42 190
15188.58 164
15189.75 190
15190.91 172
15192.08 203
15193.24 146
15194.41 154
15195.57 183
15196.74 197
15197.90 187
15199.07 202
15200.23 143
15201.40 180
15202.56 181
15203.73 192
15204.89 167
15206.06 185
15207.22 162
15208.39 182
15209.55 176
15210.72 172
15211.88 167
15213.05 169
15214.21 186
15215.38 164
15216.54 158
15217.71 167
15218.88 168
15220.04 167
15221.21 168
15222.37 156
15223.54 163
15224.71 161
15225.87 153
15227.04 192
15228.20 190
15229.37 162
15230.54 175
15231.70 208
15232.87 187
15234.03 192
15235.20 200
15236.37 179
15237.53 196
15238.70 193
15239.87 179
15241.03 191
15242.20 199
15243.37 180
15244.53 197
15245.70 191
15246.87 201
15248.03 201
15249.20 224
15250.37 185
15251.53 190
15252.70 175
15253.87 177
15255.04 167
15256.20 145
15257.37 139
15258.54 189
15259.70 174
15260.87 162
15262.04 187
15263.21 182
15264.37 148
15265.54 164
15266.71 180
15267.88 188
15269.04 186
15270.21 151
15271.38 168
15272.55 159
15273.72 153
15274.88 175
15276.05 159
15277.22 143
15278.39 197
15279.56 187
15280.72 185
15281.89 169
15283.06 147
15284.23 161
15285.40 158
15286.56 156
15287.73 162
15288.90 183
15290.07 150
15291.24 167
15292.41 169
15293.58 182
15294.74 155
15295.91 142
15297.08 169
15298.25 196
15299.42 162
15300.59 148
15301.76 164
15302.93 168
15304.09 168
15305.26 195
15306.43 176
15307.60 186
15308.77 182
15309.94 177
15311.11 176
15312.28 156
15313.45 176
15314.62 171
15315.79 170
15316.96 163
15318.13 159
15319.30 157
15320.46 161
15321.63 177
15322.80 176
15323.97 183
15325.14 215
15326.31 177
15327.48 169
15328.65 176
15329.82 156
15330.99 161
15332.16 169
15333.33 146
15334.50 171
15335.67 174
15336.84 187
15338.01 140
15339.18 184
15340.36 179
15341.53 171
15342.70 176
15343.87 158
15345.04 218
15346.21 190
15347.38 158
15348.55 169
15349.72 156
15350.89 171
15352.06 200
15353.23 181
15354.40 180
15355.57 191
15356.75 175
15357.92 155
15359.09 157
15360.26 152
15361.43 176
15362.60 178
15363.77 155
15364.94 131
15366.11 142
15367.29 153
15368.46 164
15369.63 154
15370.80 162
15371.97 156
15373.14 194
15374.32 172
15375.49 139
15376.66 140
15377.83 161
15379.00 181
15380.17 153
15381.35 179
15382.52 147
15383.69 156
15384.86 165
15386.03 182
15387.21 167
15388.38 134
15389.55 163
15390.72 161
15391.90 166
15393.07 165
15394.24 158
15395.41 160
15396.59 182
15397.76 177
15398.93 187
15400.10 162
15401.28 188
15402.45 175
15403.62 144
15404.79 177
15405.97 187
15407.14 210
15408.31 186
15409.49 197
15410.66 181
15411.83 159
15413.01 166
15414.18 210
15415.35 180
15416.53 179
15417.70 157
15418.87 190
15420.05 174
15421.22 159
15422.39 167
15423.57 158
15424.74 162
15425.91 167
15427.09 157
15428.26 168
15429.43 200
15430.61 202
15431.78 165
15432.96 164
15434.13 189
15435.30 219
15436.48 188
15437.65 189
15438.83 177
15440.00 159
15441.17 196
15442.35 206
15443.52 158
15444.70 160
15445.87 174
15447.05 179
15448.22 170
15449.40 181
15450.57 168
15451.75 147
15452.92 173
15454.09 161
15455.27 162
15456.44 149
15457.62 182
15458.79 175
15459.97 176
15461.14 162
15462.32 151
15463.49 165
15464.67 169
15465.84 167
15467.02 177
15468.19 177
15469.37 148
15470.55 147
15471.72 164
15472.90 154
15474.07 157
15475.25 154
15476.42 145
15477.60 150
15478.77 147
15479.95 163
15481.13 170
15482.30 139
15483.48 141
15484.65 165
15485.83 156
15487.00 148
15488.18 125
15489.36 156
15490.53 147
15491.71 114
15492.89 142
15494.06 142
15495.24 159
15496.41 151
15497.59 160
15498.77 151
15499.94 160
15501.12 157
15502.30 148
15503.47 167
15504.65 160
15505.83 143
15507.00 161
15508.18 170
15509.36 152
15510.53 168
15511.71 137
15512.89 159
15514.06 148
15515.24 175
15516.42 170
15517.60 170
15518.77 161
15519.95 150
15521.13 135
15522.30 136
15523.48 161
15524.66 167
15525.84 153
15527.01 184
15528.19 158
15529.37 148
15530.55 183
15531.73 150
15532.90 152
15534.08 144
15535.26 146
15536.44 135
15537.61 161
15538.79 152
15539.97 154
15541.15 165
15542.33 174
15543.50 162
15544.68 145
15545.86 141
15547.04 157
15548.22 149
15549.40 142
15550.57 155
15551.75 173
15552.93 157
15554.11 144
15555.29 179
15556.47 161
15557.65 177
15558.82 169
15560.00 182
15561.18 175
15562.36 169
15563.54 171
15564.72 176
15565.90 144
15567.08 174
15568.26 176
15569.43 179
15570.61 151
15571.79 158
15572.97 170
15574.15 152
15575.33 167
15576.51 167
15577.69 185
15578.87 184
15580.05 173
15581.23 161
15582.41 184
15583.59 166
15584.77 187
15585.95 188
15587.13 173
15588.31 170
15589.49 168
15590.67 182
15591.85 188
15593.03 195
15594.21 181
15595.39 196
15596.57 177
15597.75 160
15598.93 166
15600.11 171
15601.29 182
15602.47 198
15603.65 171
15604.83 175
15606.01 172
15607.19 169
15608.37 185
15609.55 167
15610.73 186
15611.91 181
15613.09 193
15614.27 179
15615.45 166
15616.64 168
15617.82 198
15619.00 197
15620.18 158
15621.36 189
15622.54 231
15623.72 208
15624.90 174
15626.08 204
15627.27 202
15628.45 223
15629.63 213
15630.81 200
15631.99 207
15633.17 198
15634.35 229
15635.54 209
15636.72 212
15637.90 222
15639.08 217
15640.26 238
15641.45 203
15642.63 206
15643.81 233
15644.99 241
15646.17 212
15647.36 205
15648.54 237
15649.72 227
15650.90 218
15652.08 215
15653.27 207
15654.45 215
15655.63 206
15656.81 217
15658.00 199
15659.18 234
15660.36 231
15661.54 240
15662.73 196
15663.91 217
15665.09 228
15666.27 225
15667.46 238
15668.64 208
15669.82 211
15671.01 234
15672.19 205
15673.37 189
15674.56 201
15675.74 200
15676.92 197
15678.10 221
15679.29 216
15680.47 251
15681.65 199
15682.84 209
15684.02 220
15685.21 205
15686.39 205
15687.57 214
15688.76 195
15689.94 195
15691.12 186
15692.31 205
15693.49 199
15694.67 197
15695.86 200
15697.04 219
15698.23 193
15699.41 198
15700.59 166
15701.78 191
15702.96 207
15704.15 201
15705.33 202
15706.52 202
15707.70 176
15708.88 183
15710.07 190
15711.25 214
15712.44 197
15713.62 195
15714.81 212
15715.99 177
15717.18 196
15718.36 207
15719.55 208
15720.73 197
15721.92 191
15723.10 187
15724.29 244
15725.47 233
15726.66 211
15727.84 202
15729.03 232
15730.21 213
15731.40 185
15732.58 229
15733.77 220
15734.95 229
15736.14 219
15737.32 181
15738.51 202
15739.69 196
15740.88 231
15742.07 198
15743.25 183
15744.44 173
15745.62 184
15746.81 212
15747.99 225
15749.18 232
15750.37 188
15751.55 195
15752.74 170
15753.93 188
15755.11 196
15756.30 216
15757.48 190
15758.67 200
15759.86 226
15761.04 244
15762.23 252
15763.42 226
15764.60 223
15765.79 223
15766.98 225
15768.16 209
15769.35 215
15770.54 200
15771.72 233
15772.91 224
15774.10 184
15775.28 202
15776.47 182
15777.66 233
15778.84 216
15780.03 221
15781.22 223
15782.41 226
15783.59 213
15784.78 218
15785.97 212
15787.15 198
15788.34 188
15789.53 210
15790.72 228
15791.90 185
15793.09 218
15794.28 219
15795.47 179
15796.65 177
15797.84 177
15799.03 175
15800.22 239
15801.41 190
15802.59 159
15803.78 161
15804.97 171
15806.16 189
15807.35 204
15808.53 201
15809.72 216
15810.91 168
15812.10 180
15813.29 191
15814.48 184
15815.66 188
15816.85 177
15818.04 167
15819.23 156
15820.42 164
15821.61 194
15822.80 157
15823.98 157
15825.17 180
15826.36 179
15827.55 196
15828.74 185
15829.93 145
15831.12 164
15832.31 169
15833.50 179
15834.69 202
15835.87 170
15837.06 170
15838.25 183
15839.44 192
15840.63 148
15841.82 161
15843.01 140
15844.20 172
15845.39 166
15846.58 163
15847.77 146
15848.96 179
15850.15 163
15851.34 146
15852.53 188
15853.72 199
15854.91 164
15856.10 173
15857.29 157
15858.48 161
15859.67 160
15860.86 168
15862.05 150
15863.24 174
15864.43 190
15865.62 201
15866.81 212
15868.00 184
15869.19 205
15870.38 177
15871.57 199
15872.76 221
15873.95 184
15875.14 152
15876.33 171
15877.52 177
15878.72 163
15879.91 167
15881.10 182
15882.29 176
15883.48 173
15884.67 175
15885.86 168
15887.05 166
15888.24 186
15889.43 190
15890.63 171
15891.82 158
15893.01 186
15894.20 174
15895.39 196
15896.58 170
15897.77 201
15898.97 220
15900.16 190
15901.35 163
15902.54 175
15903.73 186
15904.92 173
15906.12 203
15907.31 201
15908.50 196
15909.69 200
15910.88 196
15912.08 207
15913.27 189
15914.46 191
15915.65 174
15916.85 186
15918.04 164
15919.23 175
15920.42 200
15921.61 197
15922.81 191
15924.00 181
15925.19 167
15926.38 174
15927.58 187
15928.77 225
15929.96 186
15931.16 203
15932.35 188
15933.54 209
15934.73 196
15935.93 179
15937.12 219
15938.31 233
15939.51 216
15940.70 206
15941.89 191
15943.09 188
15944.28 209
15945.47 211
15946.67 215
15947.86 189
15949.05 186
15950.25 240
15951.44 181
15952.63 200
15953.83 218
15955.02 192
15956.21 192
15957.41 169
15958.60 186
15959.80 167
15960.99 177
15962.18 185
15963.38 158
15964.57 174
15965.77 205
15966.96 185
15968.15 181
15969.35 174
15970.54 181
15971.74 182
15972.93 157
15974.13 143
15975.32 153
15976.51 172
15977.71 166
15978.90 152
15980.10 142
15981.29 132
15982.49 165
15983.68 144
15984.88 184
15986.07 154
15987.27 142
15988.46 167
15989.66 163
15990.85 193
15992.05 164
15993.24 138
15994.44 159
15995.63 137
15996.83 126
15998.02 135
15999.22 158
16000.41 162
16001.61 161
16002.80 133
16004.00 141
16005.20 168
16006.39 152
16007.59 184
16008.78 170
16009.98 157
16011.17 163
16012.37 165
16013.57 151
16014.76 138
16015.96 174
16017.15 150
16018.35 168
16019.55 181
16020.74 142
16021.94 172
16023.13 149
16024.33 137
16025.53 158
16026.72 140
16027.92 143
16029.12 186
16030.31 150
16031.51 175
16032.71 178
16033.90 163
16035.10 153
16036.30 157
16037.49 151
16038.69 166
16039.89 170
16041.08 147
16042.28 162
16043.48 139
16044.67 148
16045.87 141
16047.07 158
16048.27 158
16049.46 145
16050.66 140
16051.86 140
16053.06 159
16054.25 143
16055.45 182
16056.65 155
16057.84 148
16059.04 128
16060.24 150
16061.44 131
16062.64 166
16063.83 152
16065.03 142
16066.23 162
16067.43 132
16068.62 145
16069.82 133
16071.02 159
16072.22 136
16073.42 161
16074.62 169
16075.81 176
16077.01 195
16078.21 182
16079.41 135
16080.61 138
16081.81 147
16083.00 192
16084.20 168
16085.40 144
16086.60 148
16087.80 133
16089.00 153
16090.20 147
16091.39 132
16092.59 157
16093.79 146
16094.99 159
16096.19 134
16097.39 152
16098.59 134
16099.79 124
16100.99 150
16102.19 121
16103.38 163
16104.58 141
16105.78 156
16106.98 158
16108.18 137
16109.38 150
16110.58 116
16111.78 127
16112.98 144
16114.18 127
16115.38 141
16116.58 159
16117.78 163
16118.98 141
16120.18 134
16121.38 128
16122.58 145
16123.78 152
16124.98 138
16126.18 141
16127.38 143
16128.58 146
16129.78 137
16130.98 161
16132.18 154
16133.38 183
16134.58 147
16135.78 156
16136.98 148
16138.18 153
16139.38 147
16140.58 148
16141.78 163
16142.98 166
16144.19 154
16145.39 151
16146.59 130
16147.79 152
16148.99 153
16150.19 148
16151.39 135
16152.59 136
16153.79 117
16154.99 132
16156.20 162
16157.40 143
16158.60 178
16159.80 172
16161.00 157
16162.20 150
16163.40 138
16164.61 136
16165.81 155
16167.01 154
16168.21 149
16169.41 135
16170.61 135
16171.82 166
16173.02 157
16174.22 157
16175.42 124
16176.62 149
16177.82 180
16179.03 138
16180.23 134
16181.43 138
16182.63 155
16183.84 152
16185.04 133
16186.24 160
16187.44 168
16188.65 165
16189.85 119
16191.05 149
16192.25 153
16193.46 160
16194.66 163
16195.86 139
16197.06 134
16198.27 142
16199.47 146
16200.67 148
16201.87 145
16203.08 127
16204.28 124
16205.48 129
16206.69 134
16207.89 146
16209.09 142
16210.30 142
16211.50 150
16212.70 164
16213.91 148
16215.11 134
16216.31 157
16217.52 141
16218.72 190
16219.92 139
16221.13 150
16222.33 158
16223.53 128
16224.74 161
16225.94 143
16227.15 148
16228.35 150
16229.55 147
16230.76 162
16231.96 141
16233.17 156
16234.37 140
16235.57 163
16236.78 146
16237.98 141
16239.19 160
16240.39 153
16241.60 147
16242.80 163
16244.00 171
16245.21 161
16246.41 171
16247.62 175
16248.82 151
16250.03 150
16251.23 145
16252.44 159
16253.64 146
16254.85 143
16256.05 150
16257.26 150
16258.46 146
16259.67 155
16260.87 140
16262.08 153
16263.28 169
16264.49 162
16265.69 169
16266.90 168
16268.10 149
16269.31 140
16270.51 156
16271.72 163
16272.93 158
16274.13 155
16275.34 167
16276.54 153
16277.75 147
16278.95 190
16280.16 190
16281.37 147
16282.57 155
16283.78 151
16284.98 141
16286.19 154
16287.40 158
16288.60 165
16289.81 167
16291.01 173
16292.22 174
16293.43 157
16294.63 182
16295.84 173
16297.05 169
16298.25 153
16299.46 162
16300.67 170
16301.87 174
16303.08 168
16304.29 158
16305.49 159
16306.70 186
16307.91 184
16309.11 152
16310.32 168
16311.53 158
16312.73 186
16313.94 164
16315.15 171
16316.36 169
16317.56 175
16318.77 158
16319.98 169
16321.19 195
16322.39 177
16323.60 174
16324.81 198
16326.02 160
16327.22 157
16328.43 170
16329.64 155
16330.85 175
16332.05 168
16333.26 184
16334.47 148
16335.68 151
16336.88 150
16338.09 146
16339.30 136
16340.51 173
16341.72 168
16342.93 159
16344.13 146
16345.34 143
16346.55 164
16347.76 142
16348.97 140
16350.18 131
16351.38 138
16352.59 171
16353.80 134
16355.01 144
16356.22 146
16357.43 129
16358.64 141
16359.84 132
16361.05 104
16362.26 154
16363.47 146
16364.68 146
16365.89 144
16367.10 148
16368.31 159
16369.52 144
16370.73 138
16371.93 161
16373.14 121
16374.35 141
16375.56 145
16376.77 142
16377.98 114
16379.19 137
16380.40 155
16381.61 142
16382.82 135
16384.03 143
16385.24 144
16386.45 138
16387.66 135
16388.87 149
16390.08 150
16391.29 139
16392.50 141
16393.71 133
16394.92 136
16396.13 142
16397.34 138
16398.55 144
16399.76 153
16400.97 152
16402.18 157
16403.39 144
16404.60 161
16405.81 143
16407.02 136
16408.23 129
16409.44 160
16410.65 138
16411.86 127
16413.08 117
16414.29 126
16415.50 150
16416.71 117
16417.92 133
16419.13 139
16420.34 134
16421.55 152
16422.76 140
16423.97 133
16425.19 134
16426.40 137
16427.61 143
16428.82 147
16430.03 125
16431.24 148
16432.45 145
16433.67 155
16434.88 132
16436.09 134
16437.30 117
16438.51 119
16439.72 112
16440.94 125
16442.15 129
16443.36 123
16444.57 145
16445.78 140
16446.99 140
16448.21 137
16449.42 165
16450.63 126
16451.84 118
16453.06 102
16454.27 112
16455.48 140
16456.69 122
16457.90 132
16459.12 123
16460.33 130
16461.54 138
16462.75 123
16463.97 138
16465.18 97
16466.39 109
16467.61 140
16468.82 147
16470.03 120
16471.24 134
16472.46 127
16473.67 124
16474.88 118
16476.10 115
16477.31 116
16478.52 153
16479.74 145
16480.95 121
16482.16 117
16483.38 110
16484.59 131
16485.80 133
16487.02 139
16488.23 123
16489.44 151
16490.66 163
16491.87 136
16493.08 155
16494.30 113
16495.51 156
16496.73 135
16497.94 136
16499.15 116
16500.37 140
16501.58 125
16502.80 127
16504.01 147
16505.22 125
16506.44 118
16507.65 128
16508.87 120
16510.08 112
16511.30 104
16512.51 114
16513.72 117
16514.94 129
16516.15 133
16517.37 136
16518.58 117
16519.80 147
16521.01 138
16522.23 137
16523.44 120
16524.66 133
16525.87 111
16527.09 128
16528.30 127
16529.52 119
16530.73 127
16531.95 117
16533.16 122
16534.38 138
16535.59 146
16536.81 134
16538.02 134
16539.24 146
16540.45 133
16541.67 135
16542.89 143
16544.10 120
16545.32 120
16546.53 104
16547.75 119
16548.96 136
16550.18 122
16551.40 107
16552.61 117
16553.83 115
16555.04 117
16556.26 142
16557.48 140
16558.69 141
16559.91 131
16561.12 145
16562.34 127
16563.56 120
16564.77 128
16565.99 118
16567.21 127
16568.42 115
16569.64 133
16570.86 123
16572.07 128
16573.29 122
16574.51 106
16575.72 115
16576.94 114
16578.16 113
16579.37 118
16580.59 103
16581.81 133
16583.02 136
16584.24 133
16585.46 112
16586.68 135
16587.89 132
16589.11 135
16590.33 123
16591.54 110
16592.76 124
16593.98 116
16595.20 114
16596.41 114
16597.63 105
16598.85 135
16600.07 119
16601.29 118
16602.50 118
16603.72 110
16604.94 124
16606.16 117
16607.37 115
16608.59 113
16609.81 99
16611.03 109
16612.25 128
16613.46 120
16614.68 110
16615.90 123
16617.12 103
16618.34 105
16619.56 100
16620.77 104
16621.99 94
16623.21 103
16624.43 115
16625.65 100
16626.87 113
16628.09 119
16629.30 104
16630.52 105
16631.74 109
16632.96 109
16634.18 90
16635.40 109
16636.62 102
16637.84 121
16639.06 120
16640.28 96
16641.49 96
16642.71 131
16643.93 145
16645.15 107
16646.37 118
16647.59 113
16648.81 117
16650.03 111
16651.25 125
16652.47 94
16653.69 128
16654.91 114
16656.13 112
16657.35 113
16658.57 111
16659.79 116
16661.01 133
16662.23 134
16663.45 121
16664.67 124
16665.89 116
16667.11 111
16668.33 107
16669.55 107
16670.77 108
16671.99 112
16673.21 125
16674.43 117
16675.65 106
16676.87 112
16678.09 116
16679.31 126
16680.53 98
16681.75 108
16682.97 142
16684.19 110
16685.42 91
16686.64 123
16687.86 123
16689.08 138
16690.30 99
16691.52 98
16692.74 111
16693.96 116
16695.18 104
16696.40 116
16697.63 130
16698.85 124
16700.07 108
16701.29 125
16702.51 132
16703.73 126
16704.95 133
16706.18 95
16707.40 135
16708.62 102
16709.84 95
16711.06 84
16712.28 101
16713.51 102
16714.73 115
16715.95 135
16717.17 122
16718.39 109
16719.62 103
16720.84 107
16722.06 125
16723.28 102
16724.50 114
16725.73 110
16726.95 105
16728.17 89
16729.39 115
16730.62 86
16731.84 94
16733.06 124
16734.28 145
16735.51 139
16736.73 106
16737.95 94
16739.18 88
16740.40 75
16741.62 85
16742.84 124
16744.07 98
16745.29 118
16746.51 105
16747.74 120
16748.96 118
16750.18 103
16751.41 108
16752.63 112
16753.85 99
16755.08 101
16756.30 117
16757.52 84
16758.75 116
16759.97 112
16761.19 90
16762.42 92
16763.64 110
16764.86 113
16766.09 101
16767.31 92
16768.54 110
16769.76 103
16770.98 101
16772.21 111
16773.43 107
16774.66 114
16775.88 98
16777.10 119
16778.33 108
16779.55 118
16780.78 122
16782.00 123
16783.22 87
16784.45 96
16785.67 95
16786.90 113
16788.12 113
16789.35 140
16790.57 119
16791.80 100
16793.02 116
16794.25 107
16795.47 124
16796.70 131
16797.92 141
16799.15 126
16800.37 116
16801.60 119
16802.82 122
16804.05 124
16805.27 97
16806.50 116
16807.72 128
16808.95 110
16810.17 103
16811.40 95
16812.62 125
16813.85 103
16815.07 100
16816.30 119
16817.53 120
16818.75 105
16819.98 105
16821.20 108
16822.43 120
16823.65 119
16824.88 118
16826.11 131
16827.33 116
16828.56 121
16829.78 129
16831.01 98
16832.24 122
16833.46 116
16834.69 105
16835.92 107
16837.14 119
16838.37 112
16839.60 95
16840.82 137
16842.05 122
16843.27 143
16844.50 116
16845.73 117
16846.96 134
16848.18 121
16849.41 120
16850.64 111
16851.86 106
16853.09 120
16854.32 123
16855.54 133
16856.77 98
16858.00 131
16859.22 128
16860.45 110
16861.68 110
16862.91 130
16864.13 123
16865.36 130
16866.59 113
16867.82 114
16869.04 103
16870.27 127
16871.50 162
16872.73 131
16873.95 138
16875.18 135
16876.41 135
16877.64 112
16878.87 147
16880.09 133
16881.32 116
16882.55 110
16883.78 112
16885.01 128
16886.23 122
16887.46 129
16888.69 113
16889.92 131
16891.15 112
16892.38 133
16893.60 127
16894.83 152
16896.06 109
16897.29 127
16898.52 111
16899.75 117
16900.98 131
16902.20 157
16903.43 141
16904.66 123
16905.89 127
16907.12 140
16908.35 128
16909.58 118
16910.81 119
16912.04 118
16913.26 145
16914.49 108
16915.72 124
16916.95 133
16918.18 134
16919.41 123
16920.64 107
16921.87 128
16923.10 120
16924.33 119
16925.56 119
16926.79 96
16928.02 119
16929.25 114
16930.48 119
16931.71 94
16932.94 113
16934.17 108
16935.40 110
16936.63 114
16937.86 90
16939.09 116
16940.32 113
16941.55 140
16942.78 151
16944.01 136
16945.24 123
16946.47 130
16947.70 131
16948.93 107
16950.16 105
16951.39 120
16952.62 117
16953.85 123
16955.08 113
16956.31 104
16957.54 127
16958.77 130
16960.01 125
16961.24 114
16962.47 104
16963.70 135
16964.93 118
16966.16 112
16967.39 122
16968.62 121
16969.85 127
16971.08 119
16972.32 120
16973.55 159
16974.78 132
16976.01 117
16977.24 117
16978.47 123
16979.70 90
16980.94 122
16982.17 118
16983.40 95
16984.63 124
16985.86 124
16987.10 125
16988.33 109
16989.56 133
16990.79 94
16992.02 93
16993.26 107
16994.49 113
16995.72 119
16996.95 159
16998.18 134
16999.42 130
17000.65 122
17001.88 104
17003.11 108
17004.35 113
17005.58 101
17006.81 122
17008.04 139
17009.28 116
17010.51 120
17011.74 112
17012.97 109
17014.21 91
17015.44 100
17016.67 118
17017.91 125
17019.14 116
17020.37 99
17021.60 93
17022.84 127
17024.07 108
17025.30 114
17026.54 114
17027.77 112
17029.00 95
17030.24 117
17031.47 120
17032.70 98
17033.94 123
17035.17 104
17036.41 115
17037.64 104
17038.87 119
17040.11 102
17041.34 96
17042.57 100
17043.81 105
17045.04 99
17046.28 94
17047.51 107
17048.74 88
17049.98 105
17051.21 117
17052.45 102
17053.68 97
17054.92 107
17056.15 106
17057.38 106
17058.62 130
17059.85 104
17061.09 113
17062.32 121
17063.56 121
17064.79 102
17066.03 93
17067.26 118
17068.50 98
17069.73 107
17070.97 118
17072.20 120
17073.44 97
17074.67 100
17075.91 112
17077.14 90
17078.38 115
17079.61 118
17080.85 92
17082.08 121
17083.32 115
17084.55 102
17085.79 99
17087.02 100
17088.26 116
17089.49 104
17090.73 83
17091.97 119
17093.20 107
17094.44 122
17095.67 101
17096.91 98
17098.14 109
17099.38 111
17100.62 114
17101.85 101
17103.09 110
17104.32 85
17105.56 119
17106.80 136
17108.03 89
17109.27 97
17110.51 120
17111.74 107
17112.98 93
17114.21 100
17115.45 99
17116.69 114
17117.92 108
17119.16 119
17120.40 137
17121.63 108
17122.87 111
17124.11 104
17125.34 121
17126.58 87
17127.82 104
17129.06 92
17130.29 109
17131.53 110
17132.77 82
17134.00 103
17135.24 98
17136.48 112
17137.72 116
17138.95 90
17140.19 110
17141.43 108
17142.67 105
17143.90 119
17145.14 109
17146.38 113
17147.62 127
17148.85 127
17150.09 133
17151.33 108
17152.57 115
17153.80 116
17155.04 120
17156.28 101
17157.52 100
17158.76 100
17159.99 129
17161.23 111
17162.47 110
17163.71 129
17164.95 126
17166.19 104
17167.42 108
17168.66 113
17169.90 101
17171.14 95
17172.38 121
17173.62 101
17174.86 100
17176.09 102
17177.33 101
17178.57 88
17179.81 104
17181.05 143
17182.29 133
17183.53 104
17184.77 118
17186.01 124
17187.24 118
17188.48 118
17189.72 80
17190.96 109
17192.20 117
17193.44 119
17194.68 106
17195.92 122
17197.16 131
17198.40 106
17199.64 116
17200.88 90
17202.12 105
17203.36 103
17204.60 112
17205.84 102
17207.08 105
17208.32 104
17209.56 101
17210.80 95
17212.04 120
17213.28 111
17214.52 121
17215.76 108
17217.00 98
17218.24 114
17219.48 136
17220.72 108
17221.96 120
17223.20 112
17224.44 102
17225.68 102
17226.92 121
17228.16 100
17229.40 107
17230.64 112
17231.88 126
17233.12 126
17234.36 120
17235.60 129
17236.85 115
17238.09 124
17239.33 96
17240.57 120
17241.81 118
17243.05 116
17244.29 113
17245.53 117
17246.77 113
17248.02 129
17249.26 111
17250.50 118
17251.74 123
17252.98 103
17254.22 110
17255.46 128
17256.71 116
17257.95 77
17259.19 88
17260.43 123
17261.67 133
17262.91 113
17264.16 71
17265.40 113
17266.64 103
17267.88 122
17269.12 104
17270.37 117
17271.61 123
17272.85 118
17274.09 91
17275.34 112
17276.58 106
17277.82 145
17279.06 125
17280.30 110
17281.55 117
17282.79 109
17284.03 93
17285.27 97
17286.52 90
17287.76 96
17289.00 119
17290.25 116
17291.49 133
17292.73 144
17293.97 96
17295.22 111
17296.46 90
17297.70 99
17298.95 112
17300.19 111
17301.43 102
17302.68 85
17303.92 111
17305.16 111
17306.41 96
17307.65 105
17308.89 109
17310.14 105
17311.38 101
17312.62 80
17313.87 80
17315.11 115
17316.36 109
17317.60 95
17318.84 134
17320.09 110
17321.33 86
17322.58 106
17323.82 98
17325.06 109
17326.31 116
17327.55 106
17328.80 116
17330.04 108
17331.28 105
17332.53 96
17333.77 93
17335.02 103
17336.26 72
17337.51 80
17338.75 84
17340.00 93
17341.24 106
17342.48 106
17343.73 84
17344.97 114
17346.22 101
17347.46 81
17348.71 74
17349.95 89
17351.20 106
17352.44 138
17353.69 126
17354.93 101
17356.18 105
17357.42 87
17358.67 93
17359.92 91
17361.16 112
17362.41 78
17363.65 107
17364.90 116
17366.14 99
17367.39 94
17368.63 95
17369.88 97
17371.13 98
17372.37 98
17373.62 77
17374.86 94
17376.11 92
17377.35 104
17378.60 84
17379.85 98
17381.09 95
17382.34 86
17383.59 105
17384.83 112
17386.08 128
17387.32 104
17388.57 88
17389.82 111
17391.06 96
17392.31 99
17393.56 96
17394.80 92
17396.05 102
17397.30 95
17398.54 95
17399.79 82
17401.04 91
17402.28 109
17403.53 107
17404.78 124
17406.02 101
17407.27 91
17408.52 73
17409.77 115
17411.01 113
17412.26 129
17413.51 124
17414.75 96
17416.00 100
17417.25 79
17418.50 86
17419.74 114
17420.99 139
17422.24 105
17423.49 119
17424.73 95
17425.98 107
17427.23 94
17428.48 89
17429.73 91
17430.97 100
17432.22 87
17433.47 94
17434.72 107
17435.97 101
17437.21 79
17438.46 113
17439.71 119
17440.96 106
17442.21 104
17443.45 77
17444.70 76
17445.95 102
17447.20 86
17448.45 107
17449.70 108
17450.95 102
17452.19 90
17453.44 106
17454.69 106
17455.94 81
17457.19 110
17458.44 119
17459.69 146
17460.94 101
17462.19 110
17463.43 84
17464.68 97
17465.93 91
17467.18 85
17468.43 99
17469.68 98
17470.93 82
17472.18 97
17473.43 94
17474.68 91
17475.93 107
17477.18 85
17478.43 84
17479.68 97
17480.93 119
17482.18 97
17483.43 93
17484.68 117
17485.93 96
17487.17 105
17488.42 119
17489.67 98
17490.92 106
17492.18 126
17493.43 99
17494.68 111
17495.93 104
17497.18 109
17498.43 100
17499.68 99
17500.93 99
17502.18 112
17503.43 121
17504.68 113
17505.93 97
17507.18 110
17508.43 116
17509.68 106
17510.93 119
17512.18 99
17513.43 89
17514.68 114
17515.94 114
17517.19 97
17518.44 104
17519.69 112
17520.94 120
17522.19 100
17523.44 118
17524.69 91
17525.94 105
17527.20 103
17528.45 114
17529.70 94
17530.95 116
17532.20 120
17533.45 102
17534.70 106
17535.96 97
17537.21 118
17538.46 132
17539.71 113
17540.96 90
17542.22 104
17543.47 95
17544.72 107
17545.97 109
17547.22 103
17548.48 110
17549.73 122
17550.98 116
17552.23 96
17553.48 119
17554.74 125
17555.99 105
17557.24 109
17558.49 119
17559.75 122
17561.00 113
17562.25 107
17563.50 132
17564.76 129
17566.01 143
17567.26 120
17568.52 120
17569.77 109
17571.02 106
17572.27 117
17573.53 103
17574.78 104
17576.03 117
17577.29 109
17578.54 104
17579.79 131
17581.05 141
17582.30 97
17583.55 108
17584.81 122
17586.06 106
17587.31 110
17588.57 101
17589.82 90
17591.07 110
17592.33 125
17593.58 94
17594.83 105
17596.09 100
17597.34 102
17598.60 119
17599.85 90
17601.10 111
17602.36 106
17603.61 115
17604.87 140
17606.12 105
17607.37 102
17608.63 111
17609.88 96
17611.14 114
17612.39 111
17613.65 107
17614.90 102
17616.16 102
17617.41 98
17618.66 79
17619.92 110
17621.17 110
17622.43 98
17623.68 84
17624.94 100
17626.19 127
17627.45 115
17628.70 92
17629.96 97
17631.21 118
17632.47 128
17633.72 114
17634.98 89
17636.23 99
17637.49 114
17638.74 95
17640.00 88
17641.26 112
17642.51 98
17643.77 85
17645.02 100
17646.28 97
17647.53 90
17648.79 102
17650.04 100
17651.30 88
17652.56 78
17653.81 75
17655.07 88
17656.32 96
17657.58 99
17658.84 95
17660.09 118
17661.35 120
17662.60 109
17663.86 102
17665.12 109
17666.37 114
17667.63 97
17668.89 98
17670.14 85
17671.40 91
17672.66 100
17673.91 109
17675.17 87
17676.43 109
17677.68 123
17678.94 111
17680.20 104
17681.45 95
17682.71 86
17683.97 116
17685.22 120
17686.48 113
17687.74 101
17688.99 103
17690.25 114
17691.51 120
17692.77 109
17694.02 88
17695.28 91
17696.54 105
17697.80 115
17699.05 99
17700.31 111
17701.57 79
17702.83 134
17704.08 96
17705.34 86
17706.60 110
17707.86 96
17709.11 119
17710.37 109
17711.63 104
17712.89 93
17714.15 108
17715.40 107
17716.66 119
17717.92 91
17719.18 91
17720.44 102
17721.70 119
17722.95 84
17724.21 104
17725.47 105
17726.73 126
17727.99 86
17729.25 84
17730.51 104
17731.76 99
17733.02 104
17734.28 76
17735.54 89
17736.80 71
17738.06 97
17739.32 118
17740.58 101
17741.83 103
17743.09 125
17744.35 119
17745.61 100
17746.87 102
17748.13 91
17749.39 108
17750.65 108
17751.91 93
17753.17 109
17754.43 121
17755.69 103
17756.95 106
17758.21 109
17759.47 106
17760.73 104
17761.98 105
17763.24 97
17764.50 112
17765.76 109
17767.02 100
17768.28 108
17769.54 99
17770.80 110
17772.06 100
17773.32 96
17774.58 105
17775.84 137
17777.11 99
17778.37 111
17779.63 107
17780.89 108
17782.15 100
17783.41 94
17784.67 107
17785.93 87
17787.19 97
17788.45 102
17789.71 117
17790.97 94
17792.23 119
17793.49 109
17794.75 94
17796.01 101
17797.28 94
17798.54 76
17799.80 95
17801.06 90
17802.32 118
17803.58 94
17804.84 117
17806.10 93
17807.37 99
17808.63 114
17809.89 102
17811.15 129
17812.41 111
17813.67 133
17814.93 103
17816.20 109
17817.46 95
17818.72 102
17819.98 100
17821.24 114
17822.50 123
17823.77 107
17825.03 81
17826.29 97
17827.55 95
17828.81 95
17830.08 95
17831.34 114
17832.60 168
17833.86 97
17835.13 108
17836.39 92
17837.65 124
17838.91 83
17840.18 98
17841.44 108
17842.70 110
17843.96 105
17845.23 108
17846.49 87
17847.75 104
17849.01 108
17850.28 89
17851.54 85
17852.80 99
17854.07 105
17855.33 116
17856.59 88
17857.86 109
17859.12 93
17860.38 123
17861.65 89
17862.91 90
17864.17 79
17865.44 72
17866.70 136
17867.96 99
17869.23 83
17870.49 96
17871.75 110
17873.02 113
17874.28 78
17875.54 90
17876.81 80
17878.07 91
17879.34 78
17880.60 73
17881.86 81
17883.13 93
17884.39 98
17885.66 112
17886.92 78
17888.18 78
17889.45 108
17890.71 110
17891.98 102
17893.24 88
17894.51 105
17895.77 97
17897.04 108
17898.30 101
17899.56 109
17900.83 99
17902.09 101
17903.36 109
17904.62 117
17905.89 102
17907.15 98
17908.42 93
17909.68 75
17910.95 100
17912.21 102
17913.48 98
17914.74 87
17916.01 84
17917.27 104
17918.54 88
17919.80 92
17921.07 85
17922.34 108
17923.60 89
17924.87 85
17926.13 82
17927.40 75
17928.66 88
17929.93 106
17931.19 97
17932.46 105
17933.73 110
17934.99 106
17936.26 76
17937.52 110
17938.79 94
17940.06 109
17941.32 94
17942.59 103
17943.85 100
17945.12 69
17946.39 92
17947.65 92
17948.92 106
17950.19 86
17951.45 82
17952.72 81
17953.99 72
17955.25 78
17956.52 101
17957.79 73
17959.05 80
17960.32 86
17961.59 94
17962.85 82
17964.12 75
17965.39 93
17966.65 110
17967.92 92
17969.19 91
17970.45 97
17971.72 95
17972.99 96
17974.26 83
17975.52 85
17976.79 95
17978.06 87
17979.33 90
17980.59 95
17981.86 92
17983.13 87
17984.40 88
17985.66 98
17986.93 108
17988.20 103
17989.47 105
17990.73 103
17992.00 108
17993.27 96
17994.54 104
17995.81 93
17997.07 93
17998.34 107
17999.61 96
18000.88 76
18002.15 81
18003.42 98
18004.68 100
18005.95 91
18007.22 91
18008.49 106
18009.76 118
18011.03 88
18012.30 90
18013.56 86
18014.83 87
18016.10 98
18017.37 70
18018.64 74
18019.91 77
18021.18 87
18022.45 116
18023.71 117
18024.98 61
18026.25 83
18027.52 117
18028.79 103
18030.06 89
18031.33 83
18032.60 84
18033.87 97
18035.14 102
18036.41 95
18037.68 98
18038.95 89
18040.22 95
18041.49 84
18042.76 80
18044.02 129
18045.29 130
18046.56 90
18047.83 96
18049.10 91
18050.37 98
18051.64 99
18052.91 97
18054.18 105
18055.45 84
18056.72 106
18057.99 105
18059.27 88
18060.54 94
18061.81 96
18063.08 123
18064.35 117
18065.62 90
18066.89 92
18068.16 94
18069.43 90
18070.70 91
18071.97 85
18073.24 87
18074.51 100
18075.78 91
18077.05 93
18078.32 94
18079.60 104
18080.87 121
18082.14 95
18083.41 87
18084.68 96
18085.95 118
18087.22 113
18088.49 97
18089.77 104
18091.04 81
18092.31 107
18093.58 121
18094.85 99
18096.12 118
18097.39 106
18098.67 112
18099.94 95
18101.21 102
18102.48 124
18103.75 107
18105.02 109
18106.30 111
18107.57 98
18108.84 98
18110.11 101
18111.38 100
18112.66 115
18113.93 109
18115.20 107
18116.47 122
18117.75 95
18119.02 112
18120.29 118
18121.56 114
18122.84 111
18124.11 99
18125.38 117
18126.65 113
18127.93 105
18129.20 97
18130.47 88
18131.74 93
18133.02 103
18134.29 100
18135.56 94
18136.84 79
18138.11 92
18139.38 100
18140.66 103
18141.93 118
18143.20 108
18144.48 117
18145.75 121
18147.02 100
18148.30 104
18149.57 107
18150.84 93
18152.12 107
18153.39 106
18154.66 110
18155.94 111
18157.21 126
18158.48 95
18159.76 102
18161.03 101
18162.31 104
18163.58 83
18164.85 90
18166.13 98
18167.40 104
18168.68 88
18169.95 91
18171.22 111
18172.50 108
18173.77 117
18175.05 104
18176.32 115
18177.60 101
18178.87 130
18180.15 107
18181.42 106
18182.69 104
18183.97 94
18185.24 97
18186.52 98
18187.79 86
18189.07 84
18190.34 114
18191.62 99
18192.89 105
18194.17 96
18195.44 100
18196.72 89
18197.99 108
18199.27 106
18200.54 104
18201.82 107
18203.09 102
18204.37 107
18205.65 83
18206.92 96
18208.20 108
18209.47 101
18210.75 100
18212.02 70
18213.30 105
18214.57 105
18215.85 96
18217.13 116
18218.40 94
18219.68 85
18220.95 110
18222.23 103
18223.51 104
18224.78 82
18226.06 111
18227.33 100
18228.61 98
18229.89 94
18231.16 102
18232.44 103
18233.72 85
18234.99 93
18236.27 102
18237.55 107
18238.82 109
18240.10 92
18241.38 100
18242.65 88
18243.93 103
18245.21 98
18246.48 113
18247.76 112
18249.04 104
18250.31 102
18251.59 90
18252.87 68
18254.15 79
18255.42 103
18256.70 109
18257.98 90
18259.25 125
18260.53 114
18261.81 101
18263.09 104
18264.36 94
18265.64 89
18266.92 156
18268.20 114
18269.47 112
18270.75 97
18272.03 108
18273.31 98
18274.59 105
18275.86 97
18277.14 94
18278.42 105
18279.70 107
18280.98 84
18282.25 91
18283.53 84
18284.81 110
18286.09 102
18287.37 113
18288.64 101
18289.92 82
18291.20 83
18292.48 96
18293.76 100
18295.04 102
18296.32 96
18297.59 108
18298.87 94
18300.15 114
18301.43 94
18302.71 95
18303.99 102
18305.27 97
18306.55 105
18307.83 89
18309.10 91
18310.38 104
18311.66 95
18312.94 129
18314.22 109
18315.50 120
18316.78 86
18318.06 91
18319.34 112
18320.62 90
18321.90 82
18323.18 79
18324.46 62
18325.74 81
18327.02 84
18328.30 86
18329.58 84
18330.86 98
18332.14 101
18333.41 94
18334.69 95
18335.97 70
18337.25 90
18338.54 82
18339.82 99
18341.10 89
18342.38 99
18343.66 98
18344.94 80
18346.22 90
18347.50 96
18348.78 91
18350.06 89
18351.34 87
18352.62 107
18353.90 111
18355.18 111
18356.46 90
18357.74 108
18359.02 94
18360.30 114
18361.58 99
18362.87 98
18364.15 90
18365.43 87
18366.71 98
18367.99 104
18369.27 83
18370.55 96
18371.83 88
18373.11 105
18374.40 94
18375.68 113
18376.96 93
18378.24 89
18379.52 95
18380.80 99
18382.08 88
18383.37 91
18384.65 97
18385.93 83
18387.21 65
18388.49 87
18389.78 100
18391.06 88
18392.34 100
18393.62 90
18394.90 86
18396.19 80
18397.47 83
18398.75 99
18400.03 76
18401.31 84
18402.60 73
18403.88 90
18405.16 101
18406.44 111
18407.73 96
18409.01 82
18410.29 71
18411.57 107
18412.86 92
18414.14 105
18415.42 102
18416.71 94
18417.99 94
18419.27 85
18420.55 73
18421.84 86
18423.12 108
18424.40 92
18425.69 72
18426.97 58
18428.25 86
18429.54 100
18430.82 105
18432.10 90
18433.39 94
18434.67 101
18435.95 86
18437.24 85
18438.52 98
18439.80 80
18441.09 88
18442.37 107
18443.66 97
18444.94 100
18446.22 85
18447.51 87
18448.79 95
18450.08 94
18451.36 87
18452.64 80
18453.93 92
18455.21 83
18456.50 88
18457.78 104
18459.06 89
18460.35 78
18461.63 97
18462.92 101
18464.20 97
18465.49 81
18466.77 90
18468.06 86
18469.34 97
18470.63 69
18471.91 96
18473.19 86
18474.48 92
18475.76 73
18477.05 87
18478.33 106
18479.62 81
18480.90 90
18482.19 105
18483.47 98
18484.76 104
18486.05 81
18487.33 83
18488.62 75
18489.90 80
18491.19 93
18492.47 90
18493.76 80
18495.04 88
18496.33 93
18497.61 91
18498.90 110
18500.19 94
18501.47 87
18502.76 95
18504.04 99
18505.33 92
18506.62 74
18507.90 75
18509.19 97
18510.47 103
18511.76 102
18513.05 101
18514.33 92
18515.62 119
18516.90 108
18518.19 104
18519.48 112
18520.76 97
18522.05 116
18523.34 110
18524.62 115
18525.91 99
18527.20 136
18528.48 135
18529.77 106
18531.06 94
18532.34 108
18533.63 104
18534.92 110
18536.21 86
18537.49 94
18538.78 100
18540.07 96
18541.35 100
18542.64 85
18543.93 97
18545.22 88
18546.50 113
18547.79 112
18549.08 93
18550.37 98
18551.65 96
18552.94 89
18554.23 106
18555.52 99
18556.80 100
18558.09 102
18559.38 78
18560.67 97
18561.95 105
18563.24 109
18564.53 106
18565.82 93
18567.11 103
18568.39 101
18569.68 102
18570.97 99
18572.26 91
18573.55 98
18574.84 108
18576.12 117
18577.41 120
18578.70 97
18579.99 122
18581.28 129
18582.57 121
18583.86 110
18585.14 125
18586.43 111
18587.72 124
18589.01 126
18590.30 101
18591.59 89
18592.88 112
18594.17 123
18595.46 89
18596.74 104
18598.03 113
18599.32 114
18600.61 107
18601.90 97
18603.19 79
18604.48 97
18605.77 117
18607.06 105
18608.35 109
18609.64 97
18610.93 88
18612.22 96
18613.51 118
18614.80 109
18616.09 86
18617.38 109
18618.67 99
18619.96 100
18621.25 101
18622.54 95
18623.83 102
18625.12 123
18626.41 123
18627.70 99
18628.99 106
18630.28 101
18631.57 122
18632.86 102
18634.15 133
18635.44 99
18636.73 98
18638.02 98
18639.31 125
18640.60 75
18641.89 101
18643.18 83
18644.47 104
18645.76 112
18647.06 116
18648.35 95
18649.64 95
18650.93 100
18652.22 106
18653.51 106
18654.80 102
18656.09 92
18657.38 91
18658.68 91
18659.97 74
18661.26 91
18662.55 89
18663.84 126
18665.13 95
18666.42 108
18667.72 104
18669.01 85
18670.30 78
18671.59 83
18672.88 89
18674.17 83
18675.47 85
18676.76 65
18678.05 91
18679.34 85
18680.63 99
18681.93 92
18683.22 89
18684.51 89
18685.80 84
18687.09 119
18688.39 88
18689.68 111
18690.97 81
18692.26 89
18693.56 92
18694.85 112
18696.14 129
18697.43 103
18698.73 109
18700.02 90
18701.31 84
18702.60 92
18703.90 106
18705.19 89
18706.48 99
18707.78 90
18709.07 78
18710.36 86
18711.66 104
18712.95 86
18714.24 84
18715.54 73
18716.83 105
18718.12 91
18719.42 81
18720.71 85
18722.00 73
18723.30 106
18724.59 80
18725.88 93
18727.18 79
18728.47 89
18729.76 93
18731.06 104
18732.35 81
18733.65 94
18734.94 96
18736.23 82
18737.53 99
18738.82 100
18740.12 93
18741.41 104
18742.70 95
18744.00 105
18745.29 92
18746.59 93
18747.88 100
18749.18 109
18750.47 116
18751.76 104
18753.06 81
18754.35 94
18755.65 97
18756.94 95
18758.24 92
18759.53 97
18760.83 85
18762.12 105
18763.42 107
18764.71 92
18766.01 76
18767.30 104
18768.60 99
18769.89 82
18771.19 85
18772.48 93
18773.78 93
18775.07 83
18776.37 81
18777.66 79
18778.96 94
18780.25 95
18781.55 81
18782.85 86
18784.14 103
18785.44 97
18786.73 111
18788.03 104
18789.32 76
18790.62 80
18791.92 95
18793.21 121
18794.51 112
18795.80 112
18797.10 103
18798.40 99
18799.69 87
18800.99 87
18802.28 81
18803.58 93
18804.88 79
18806.17 82
18807.47 87
18808.77 78
18810.06 86
18811.36 84
18812.66 78
18813.95 88
18815.25 79
18816.55 86
18817.84 83
18819.14 84
18820.44 75
18821.73 74
18823.03 90
18824.33 72
18825.62 99
18826.92 109
18828.22 98
18829.52 92
18830.81 81
18832.11 75
18833.41 96
18834.71 102
18836.00 95
18837.30 97
18838.60 111
18839.90 83
18841.19 82
18842.49 109
18843.79 113
18845.09 82
18846.38 72
18847.68 75
18848.98 106
18850.28 87
18851.58 88
18852.87 111
18854.17 100
18855.47 99
18856.77 94
18858.07 91
18859.36 102
18860.66 110
18861.96 88
18863.26 91
18864.56 80
18865.86 81
18867.15 97
18868.45 110
18869.75 87
18871.05 78
18872.35 90
18873.65 94
18874.95 100
18876.24 78
18877.54 112
18878.84 92
18880.14 89
18881.44 94
18882.74 89
18884.04 84
18885.34 112
18886.64 92
18887.94 95
18889.24 81
18890.53 87
18891.83 70
18893.13 82
18894.43 100
18895.73 90
18897.03 89
18898.33 91
18899.63 90
18900.93 85
18902.23 90
18903.53 99
18904.83 87
18906.13 71
18907.43 83
18908.73 76
18910.03 91
18911.33 75
18912.63 88
18913.93 74
18915.23 93
18916.53 92
18917.83 105
18919.13 100
18920.43 79
18921.73 77
18923.03 81
18924.33 88
18925.63 91
18926.93 87
18928.23 71
18929.53 76
18930.84 81
18932.14 93
18933.44 91
18934.74 86
18936.04 84
18937.34 92
18938.64 98
18939.94 143
18941.24 90
18942.54 97
18943.84 116
18945.15 115
18946.45 99
18947.75 86
18949.05 80
18950.35 96
18951.65 91
18952.95 93
18954.26 113
18955.56 100
18956.86 98
18958.16 98
18959.46 98
18960.76 90
18962.07 82
18963.37 93
18964.67 82
18965.97 91
18967.27 96
18968.57 89
18969.88 79
18971.18 88
18972.48 90
18973.78 96
18975.09 87
18976.39 84
18977.69 108
18978.99 78
18980.29 88
18981.60 72
18982.90 88
18984.20 77
18985.50 93
18986.81 98
18988.11 79
18989.41 89
18990.72 77
18992.02 80
18993.32 57
18994.62 74
18995.93 71
18997.23 65
18998.53 74
18999.84 88
19001.14 80
19002.44 82
19003.75 94
19005.05 85
19006.35 77
19007.66 76
19008.96 78
19010.26 71
19011.57 72
19012.87 74
19014.17 84
19015.48 79
19016.78 78
19018.08 85
19019.39 74
19020.69 70
19021.99 100
19023.30 87
19024.60 84
19025.91 91
19027.21 91
19028.51 78
19029.82 84
19031.12 71
19032.43 72
19033.73 98
19035.04 101
19036.34 82
19037.64 98
19038.95 89
19040.25 77
19041.56 85
19042.86 90
19044.17 93
19045.47 79
19046.78 103
19048.08 74
19049.39 83
19050.69 92
19052.00 109
19053.30 96
19054.61 84
19055.91 88
19057.22 86
19058.52 80
19059.83 92
19061.13 114
19062.44 75
19063.74 84
19065.05 87
19066.35 81
19067.66 80
19068.96 83
19070.27 54
19071.57 100
19072.88 91
19074.18 91
19075.49 95
19076.80 68
19078.10 77
19079.41 76
19080.71 80
19082.02 88
19083.33 83
19084.63 90
19085.94 76
19087.24 82
19088.55 77
19089.86 77
19091.16 99
19092.47 90
19093.77 99
19095.08 66
19096.39 93
19097.69 93
19099.00 82
19100.31 95
19101.61 97
19102.92 80
19104.23 94
19105.53 97
19106.84 79
19108.15 93
19109.45 114
19110.76 97
19112.07 75
19113.37 95
19114.68 85
19115.99 62
19117.30 81
19118.60 81
19119.91 95
19121.22 85
19122.52 99
19123.83 100
19125.14 95
19126.45 76
19127.75 81
19129.06 86
19130.37 84
19131.68 85
19132.98 105
19134.29 82
19135.60 83
19136.91 82
19138.22 83
19139.52 80
19140.83 79
19142.14 75
19143.45 83
19144.76 92
19146.06 78
19147.37 76
19148.68 71
19149.99 73
19151.30 82
19152.60 94
19153.91 78
19155.22 85
19156.53 83
19157.84 87
19159.15 87
19160.46 84
19161.76 85
19163.07 84
19164.38 80
19165.69 99
19167.00 100
19168.31 92
19169.62 92
19170.93 99
19172.23 96
19173.54 82
19174.85 87
19176.16 101
19177.47 74
19178.78 94
19180.09 84
19181.40 100
19182.71 103
19184.02 73
19185.33 83
19186.64 100
19187.95 74
19189.26 81
19190.57 91
19191.87 79
19193.18 84
19194.49 90
19195.80 77
19197.11 63
19198.42 82
19199.73 83
19201.04 93
19202.35 76
19203.66 81
19204.97 77
19206.28 72
19207.59 84
19208.90 85
19210.21 77
19211.53 86
19212.84 99
19214.15 108
19215.46 89
19216.77 82
19218.08 68
19219.39 85
19220.70 73
19222.01 91
19223.32 86
19224.63 101
19225.94 72
19227.25 81
19228.56 72
19229.87 77
19231.19 81
19232.50 86
19233.81 84
19235.12 55
19236.43 73
19237.74 78
19239.05 88
19240.36 88
19241.68 68
19242.99 79
19244.30 84
19245.61 86
19246.92 55
19248.23 68
19249.54 98
19250.86 108
19252.17 100
19253.48 81
19254.79 75
19256.10 71
19257.42 77
19258.73 85
19260.04 75
19261.35 75
19262.66 75
19263.98 72
19265.29 71
19266.60 65
19267.91 78
19269.22 95
19270.54 89
19271.85 75
19273.16 86
19274.47 68
19275.79 94
19277.10 97
19278.41 103
19279.72 95
19281.04 106
19282.35 73
19283.66 67
19284.98 74
19286.29 79
19287.60 77
19288.91 83
19290.23 100
19291.54 67
19292.85 99
19294.17 107
19295.48 93
19296.79 92
19298.11 78
19299.42 77
19300.73 67
19302.05 67
19303.36 82
19304.67 88
19305.99 108
19307.30 75
19308.61 83
19309.93 68
19311.24 79
19312.56 89
19313.87 108
19315.18 87
19316.50 72
19317.81 87
19319.13 83
19320.44 87
19321.75 87
19323.07 85
19324.38 83
19325.70 74
19327.01 84
19328.32 75
19329.64 85
19330.95 76
19332.27 68
19333.58 71
19334.90 88
19336.21 64
19337.53 84
19338.84 95
19340.16 95
19341.47 82
19342.79 75
19344.10 69
19345.42 76
19346.73 83
19348.05 79
19349.36 64
19350.68 73
19351.99 91
19353.31 88
19354.62 72
19355.94 72
19357.25 80
19358.57 79
19359.88 84
19361.20 75
19362.51 73
19363.83 80
19365.14 78
19366.46 78
19367.78 70
19369.09 78
19370.41 64
19371.72 101
19373.04 73
19374.35 84
19375.67 80
19376.99 77
19378.30 86
19379.62 86
19380.93 65
19382.25 82
19383.57 83
19384.88 84
19386.20 67
19387.52 82
19388.83 81
19390.15 64
19391.47 72
19392.78 72
19394.10 100
19395.42 88
19396.73 84
19398.05 84
19399.37 74
19400.68 84
19402.00 86
19403.32 78
19404.63 83
19405.95 76
19407.27 72
19408.58 94
19409.90 71
19411.22 70
19412.54 81
19413.85 82
19415.17 90
19416.49 78
19417.80 88
19419.12 85
19420.44 56
19421.76 78
19423.07 100
19424.39 86
19425.71 76
19427.03 78
19428.35 64
19429.66 70
19430.98 71
19432.30 86
19433.62 75
19434.93 75
19436.25 71
19437.57 79
19438.89 112
19440.21 88
19441.53 94
19442.84 83
19444.16 65
19445.48 65
19446.80 74
19448.12 89
19449.44 91
19450.75 83
19452.07 74
19453.39 89
19454.71 67
19456.03 71
19457.35 80
19458.67 69
19459.98 84
19461.30 76
19462.62 80
19463.94 76
19465.26 85
19466.58 78
19467.90 62
19469.22 68
19470.54 66
19471.86 64
19473.18 72
19474.49 64
19475.81 62
19477.13 83
19478.45 94
19479.77 79
19481.09 88
19482.41 59
19483.73 88
19485.05 76
19486.37 74
19487.69 72
19489.01 79
19490.33 79
19491.65 71
19492.97 73
19494.29 78
19495.61 74
19496.93 62
19498.25 66
19499.57 69
19500.89 104
19502.21 82
19503.53 65
19504.85 69
19506.17 95
19507.49 83
19508.81 65
19510.13 64
19511.45 81
19512.77 84
19514.09 86
19515.42 71
19516.74 69
19518.06 86
19519.38 101
19520.70 67
19522.02 69
19523.34 71
19524.66 71
19525.98 71
19527.30 81
19528.62 66
19529.95 86
19531.27 62
19532.59 61
19533.91 84
19535.23 67
19536.55 76
19537.87 77
19539.20 75
19540.52 70
19541.84 61
19543.16 58
19544.48 79
19545.80 58
19547.13 62
19548.45 56
19549.77 70
19551.09 64
19552.41 59
19553.74 60
19555.06 67
19556.38 81
19557.70 75
19559.02 58
19560.35 68
19561.67 82
19562.99 110
19564.31 75
19565.64 77
19566.96 74
19568.28 82
19569.60 92
19570.93 90
19572.25 73
19573.57 66
19574.89 86
19576.22 69
19577.54 68
19578.86 75
19580.18 61
19581.51 53
19582.83 82
19584.15 75
19585.48 84
19586.80 70
19588.12 78
19589.45 72
19590.77 79
19592.09 79
19593.42 79
19594.74 86
19596.06 72
19597.39 88
19598.71 79
19600.03 68
19601.36 74
19602.68 77
19604.00 92
19605.33 72
19606.65 74
19607.98 82
19609.30 75
19610.62 74
19611.95 73
19613.27 74
19614.60 87
19615.92 76
19617.24 87
19618.57 77
19619.89 78
19621.22 88
19622.54 72
19623.87 77
19625.19 67
19626.51 87
19627.84 66
19629.16 53
19630.49 79
19631.81 89
19633.14 62
19634.46 61
19635.79 77
19637.11 94
19638.44 70
19639.76 82
19641.09 65
19642.41 72
19643.74 78
19645.06 65
19646.39 61
19647.71 56
19649.04 76
19650.36 75
19651.69 87
19653.01 55
19654.34 71
19655.66 68
19656.99 81
19658.32 68
19659.64 49
19660.97 65
19662.29 81
19663.62 70
19664.94 77
19666.27 62
19667.60 70
19668.92 72
19670.25 73
19671.57 69
19672.90 82
19674.23 75
19675.55 67
19676.88 68
19678.20 58
19679.53 64
19680.86 87
19682.18 81
19683.51 70
19684.84 62
19686.16 76
19687.49 61
19688.82 52
19690.14 67
19691.47 81
19692.80 76
19694.12 62
19695.45 73
19696.78 71
19698.10 77
19699.43 80
19700.76 102
19702.08 53
19703.41 51
19704.74 67
19706.07 68
19707.39 79
19708.72 59
19710.05 82
19711.37 86
19712.70 58
19714.03 70
19715.36 90
19716.68 94
19718.01 76
19719.34 55
19720.67 65
19721.99 69
19723.32 71
19724.65 93
19725.98 71
19727.31 75
19728.63 91
19729.96 68
19731.29 59
19732.62 81
19733.95 64
19735.27 69
19736.60 76
19737.93 71
19739.26 74
19740.59 83
19741.92 78
19743.24 73
19744.57 80
19745.90 77
19747.23 75
19748.56 90
19749.89 73
19751.22 83
19752.54 58
19753.87 55
19755.20 86
19756.53 86
19757.86 71
19759.19 74
19760.52 73
19761.85 74
19763.18 81
19764.50 81
19765.83 79
19767.16 81
19768.49 66
19769.82 67
19771.15 81
19772.48 56
19773.81 75
19775.14 77
19776.47 76
19777.80 55
19779.13 51
19780.46 63
19781.79 77
19783.12 58
19784.45 62
19785.78 75
19787.11 65
19788.44 51
19789.77 65
19791.10 66
19792.43 65
19793.76 56
19795.09 77
19796.42 89
19797.75 82
19799.08 76
19800.41 63
19801.74 68
19803.07 68
19804.40 84
19805.73 76
19807.06 76
19808.39 74
19809.72 57
19811.05 76
19812.38 65
19813.71 62
19815.05 55
19816.38 69
19817.71 53
19819.04 58
19820.37 90
19821.70 80
19823.03 78
19824.36 77
19825.69 73
19827.03 58
19828.36 69
19829.69 73
19831.02 93
19832.35 72
19833.68 68
19835.01 67
19836.35 88
19837.68 76
19839.01 63
19840.34 77
19841.67 81
19843.00 86
19844.34 78
19845.67 88
19847.00 49
19848.33 65
19849.66 77
19851.00 80
19852.33 74
19853.66 57
19854.99 68
19856.32 74
19857.66 71
19858.99 71
19860.32 84
19861.65 91
19862.99 69
19864.32 74
19865.65 74
19866.98 75
19868.32 97
19869.65 59
19870.98 68
19872.31 66
19873.65 71
19874.98 76
19876.31 76
19877.65 76
19878.98 69
19880.31 70
19881.65 69
19882.98 72
19884.31 83
19885.64 87
19886.98 98
19888.31 87
19889.64 80
19890.98 65
19892.31 63
19893.64 69
19894.98 68
19896.31 78
19897.65 67
19898.98 71
19900.31 72
19901.65 83
19902.98 71
19904.31 73
19905.65 63
19906.98 60
19908.32 78
19909.65 60
19910.98 86
19912.32 58
19913.65 85
19914.99 91
19916.32 68
19917.66 74
19918.99 61
19920.32 82
19921.66 60
19922.99 56
19924.33 74
19925.66 81
19927.00 101
19928.33 83
19929.67 70
19931.00 56
19932.34 61
19933.67 81
19935.01 75
19936.34 64
19937.68 63
19939.01 61
19940.35 80
19941.68 66
19943.02 67
19944.35 82
19945.69 65
19947.02 60
19948.36 73
19949.69 72
19951.03 68
19952.36 71
19953.70 67
19955.03 62
19956.37 59
19957.71 87
19959.04 95
19960.38 92
19961.71 70
19963.05 71
19964.38 69
19965.72 79
19967.06 77
19968.39 70
19969.73 62
19971.06 70
19972.40 84
19973.74 86
19975.07 78
19976.41 82
19977.75 81
19979.08 75
19980.42 82
19981.75 67
19983.09 81
19984.43 72
19985.76 84
19987.10 65
19988.44 86
19989.77 60
19991.11 76
19992.45 64
19993.78 85
19995.12 65
19996.46 89
19997.80 87
19999.13 96
20000.47 81
20001.81 71
20003.14 72
20004.48 75
20005.82 80
20007.16 86
20008.49 89
20009.83 79
20011.17 83
20012.51 94
20013.84 96
20015.18 83
20016.52 71
20017.86 71
20019.19 69
20020.53 64
20021.87 81
20023.21 82
20024.55 98
20025.88 79
20027.22 68
20028.56 72
20029.90 84
20031.24 78
20032.57 105
20033.91 79
20035.25 66
20036.59 82
20037.93 81
20039.26 80
20040.60 90
20041.94 88
20043.28 62
20044.62 77
20045.96 87
20047.30 75
20048.63 85
20049.97 57
20051.31 77
20052.65 77
20053.99 76
20055.33 94
20056.67 99
20058.01 77
20059.35 72
20060.69 78
20062.02 85
20063.36 79
20064.70 62
20066.04 71
20067.38 48
20068.72 66
20070.06 90
20071.40 84
20072.74 76
20074.08 77
20075.42 75
20076.76 75
20078.10 70
20079.44 67
20080.78 69
20082.12 59
20083.46 69
20084.80 74
20086.14 86
20087.48 75
20088.82 84
20090.16 85
20091.50 84
20092.84 50
20094.18 64
20095.52 79
20096.86 92
20098.20 60
20099.54 57
20100.88 89
20102.22 79
20103.56 79
20104.90 84
20106.24 68
20107.58 62
20108.92 73
20110.26 77
20111.60 91
20112.95 74
20114.29 77
20115.63 73
20116.97 68
20118.31 78
20119.65 66
20120.99 70
20122.33 82
20123.67 78
20125.02 94
20126.36 83
20127.70 91
20129.04 82
20130.38 70
20131.72 66
20133.06 67
20134.41 66
20135.75 79
