# Supplementary material for: MALDI-TOF MS typing enables the classification of brewing yeasts of the genus Saccharomyces to major beer styles
Source: PLoS One. 2017 Aug 9;12(8):e0181694. doi: 10.1371/journal.pone.0181694 (PMC5549903; doi:10.1371/journal.pone.0181694)
Supplement: S12 File — The directory includes 90 raw files and was zipped to “.zip”; the folder has three strains with 30 spectra per strain; S1 Text explains the raw files with an example and Table 1 represents the yeast strains used within the experiment. (ZIP) [file pone.0181694.s015.zip › 34-36/30624-PI105-Dias-Dias-Dias-YPG-18h-E-E_2015-08-18__0_B9_1.dat]

1999.93 2243
2000.35 2074
2000.77 2106
2001.19 2121
2001.61 2268
2002.03 2257
2002.46 2014
2002.88 2268
2003.30 2360
2003.72 2282
2004.14 2173
2004.57 2069
2004.99 2041
2005.41 2232
2005.83 2270
2006.25 1967
2006.68 2047
2007.10 1889
2007.52 1946
2007.94 1969
2008.37 2100
2008.79 2014
2009.21 2040
2009.63 2090
2010.06 2083
2010.48 2180
2010.90 2213
2011.32 2110
2011.75 2285
2012.17 2184
2012.59 2102
2013.02 2040
2013.44 2031
2013.86 1838
2014.29 1671
2014.71 1915
2015.13 2155
2015.55 2011
2015.98 1893
2016.40 2019
2016.82 2081
2017.25 1968
2017.67 1814
2018.10 2021
2018.52 2166
2018.94 2116
2019.37 2179
2019.79 2239
2020.21 2219
2020.64 2281
2021.06 2267
2021.48 2193
2021.91 2257
2022.33 2157
2022.76 2266
2023.18 2106
2023.60 2018
2024.03 2139
2024.45 2095
2024.88 2004
2025.30 1895
2025.73 2109
2026.15 2059
2026.57 2080
2027.00 2084
2027.42 1874
2027.85 1810
2028.27 1878
2028.70 1948
2029.12 1990
2029.55 1907
2029.97 1944
2030.40 1873
2030.82 1813
2031.24 1756
2031.67 1859
2032.09 1698
2032.52 1800
2032.94 1924
2033.37 2003
2033.79 2061
2034.22 1897
2034.65 1972
2035.07 2008
2035.50 2077
2035.92 1925
2036.35 1833
2036.77 2064
2037.20 2028
2037.62 1993
2038.05 1868
2038.47 2119
2038.90 1996
2039.33 1916
2039.75 2033
2040.18 1960
2040.60 2047
2041.03 2088
2041.45 2063
2041.88 1995
2042.31 2316
2042.73 2157
2043.16 2046
2043.58 1944
2044.01 2055
2044.44 2196
2044.86 2309
2045.29 2248
2045.72 2228
2046.14 2243
2046.57 2126
2047.00 2100
2047.42 2160
2047.85 2080
2048.28 2127
2048.70 2103
2049.13 2153
2049.56 2072
2049.98 2088
2050.41 2163
2050.84 2098
2051.26 1929
2051.69 1946
2052.12 1902
2052.54 1959
2052.97 2050
2053.40 1950
2053.83 1952
2054.25 1978
2054.68 2066
2055.11 2043
2055.53 1982
2055.96 2089
2056.39 2089
2056.82 2067
2057.24 2101
2057.67 2067
2058.10 1907
2058.53 2080
2058.96 2160
2059.38 2044
2059.81 2053
2060.24 1908
2060.67 1952
2061.10 2010
2061.52 1874
2061.95 1774
2062.38 2035
2062.81 2192
2063.24 2058
2063.66 2076
2064.09 1974
2064.52 1965
2064.95 2072
2065.38 2136
2065.81 1940
2066.23 2044
2066.66 2287
2067.09 2366
2067.52 2479
2067.95 2478
2068.38 2275
2068.81 2534
2069.23 2585
2069.66 2173
2070.09 2030
2070.52 2301
2070.95 2180
2071.38 1847
2071.81 1999
2072.24 2041
2072.67 2037
2073.10 2114
2073.53 1962
2073.95 1859
2074.38 1975
2074.81 1945
2075.24 1981
2075.67 1910
2076.10 1914
2076.53 1856
2076.96 1910
2077.39 2193
2077.82 1920
2078.25 1742
2078.68 1973
2079.11 2121
2079.54 2137
2079.97 2097
2080.40 2213
2080.83 2204
2081.26 2047
2081.69 2171
2082.12 2250
2082.55 2186
2082.98 2291
2083.41 2412
2083.84 2404
2084.27 2193
2084.70 2168
2085.13 2210
2085.56 2094
2085.99 2050
2086.42 2246
2086.85 2408
2087.29 2354
2087.72 2129
2088.15 2110
2088.58 1986
2089.01 2024
2089.44 2056
2089.87 2002
2090.30 1892
2090.73 1978
2091.16 1989
2091.59 1861
2092.03 1987
2092.46 2023
2092.89 2161
2093.32 2227
2093.75 2191
2094.18 2323
2094.61 2442
2095.05 2348
2095.48 2276
2095.91 2338
2096.34 2389
2096.77 2315
2097.20 2336
2097.63 2238
2098.07 2210
2098.50 2085
2098.93 1968
2099.36 2093
2099.79 1954
2100.23 1991
2100.66 2003
2101.09 1854
2101.52 1798
2101.95 1760
2102.39 1846
2102.82 1817
2103.25 1767
2103.68 1909
2104.12 1909
2104.55 1875
2104.98 2029
2105.41 1827
2105.85 2041
2106.28 2050
2106.71 1967
2107.14 1875
2107.58 1818
2108.01 1876
2108.44 1908
2108.88 2024
2109.31 2101
2109.74 1966
2110.18 2200
2110.61 2203
2111.04 2137
2111.47 2148
2111.91 2212
2112.34 1880
2112.77 2064
2113.21 2011
2113.64 2007
2114.07 1942
2114.51 1995
2114.94 1886
2115.37 1877
2115.81 1883
2116.24 1958
2116.68 2051
2117.11 2011
2117.54 1766
2117.98 1655
2118.41 1833
2118.85 1719
2119.28 1753
2119.71 1876
2120.15 1716
2120.58 1623
2121.02 1623
2121.45 1789
2121.88 1790
2122.32 1862
2122.75 1745
2123.19 1935
2123.62 1942
2124.06 2050
2124.49 2042
2124.92 1980
2125.36 2023
2125.79 1978
2126.23 2049
2126.66 1934
2127.10 1820
2127.53 1901
2127.97 1851
2128.40 1945
2128.84 1843
2129.27 1779
2129.71 1791
2130.14 1932
2130.58 1881
2131.01 1924
2131.45 1901
2131.88 2003
2132.32 2037
2132.75 1961
2133.19 1970
2133.63 1967
2134.06 2046
2134.50 2027
2134.93 1902
2135.37 2015
2135.80 2113
2136.24 1857
2136.67 1869
2137.11 1851
2137.55 1902
2137.98 1908
2138.42 1914
2138.85 2012
2139.29 2149
2139.73 2125
2140.16 1916
2140.60 1832
2141.03 1959
2141.47 2032
2141.91 2068
2142.34 2004
2142.78 1873
2143.22 1818
2143.65 1857
2144.09 1833
2144.53 1796
2144.96 1703
2145.40 1798
2145.84 1870
2146.27 1937
2146.71 1785
2147.15 1757
2147.58 1843
2148.02 1941
2148.46 1863
2148.89 1801
2149.33 1919
2149.77 2028
2150.21 2217
2150.64 2153
2151.08 2136
2151.52 2298
2151.95 2314
2152.39 2471
2152.83 2627
2153.27 2620
2153.70 2734
2154.14 2352
2154.58 2408
2155.02 2242
2155.45 2098
2155.89 2091
2156.33 2075
2156.77 2012
2157.21 1981
2157.64 1902
2158.08 1836
2158.52 1853
2158.96 1845
2159.40 1922
2159.83 1929
2160.27 2041
2160.71 2099
2161.15 1988
2161.59 1990
2162.02 2063
2162.46 2183
2162.90 2028
2163.34 2027
2163.78 2106
2164.22 1984
2164.66 2022
2165.09 2131
2165.53 2133
2165.97 2055
2166.41 1964
2166.85 1933
2167.29 1946
2167.73 1886
2168.17 1982
2168.60 1975
2169.04 2054
2169.48 2000
2169.92 2159
2170.36 2204
2170.80 2131
2171.24 2182
2171.68 2343
2172.12 2400
2172.56 2335
2173.00 2282
2173.44 2431
2173.88 2433
2174.32 2409
2174.76 2448
2175.20 2739
2175.64 2622
2176.07 2448
2176.51 2241
2176.95 2449
2177.39 2561
2177.83 2476
2178.27 2450
2178.71 2410
2179.15 2343
2179.59 2590
2180.03 2484
2180.47 2396
2180.92 2173
2181.36 2107
2181.80 2167
2182.24 2210
2182.68 2241
2183.12 2409
2183.56 2227
2184.00 2131
2184.44 2056
2184.88 1922
2185.32 1810
2185.76 1950
2186.20 2088
2186.64 1877
2187.08 2017
2187.52 2052
2187.97 1986
2188.41 2159
2188.85 2289
2189.29 2319
2189.73 2551
2190.17 2576
2190.61 2532
2191.05 2557
2191.49 2370
2191.94 2459
2192.38 2476
2192.82 2268
2193.26 2349
2193.70 2464
2194.14 2596
2194.58 2563
2195.03 2398
2195.47 2448
2195.91 2540
2196.35 2461
2196.79 2473
2197.24 2410
2197.68 2638
2198.12 2523
2198.56 2439
2199.00 2550
2199.45 2419
2199.89 2368
2200.33 2195
2200.77 2178
2201.21 2266
2201.66 2188
2202.10 2307
2202.54 2259
2202.98 2225
2203.43 2222
2203.87 1993
2204.31 2079
2204.75 2110
2205.20 2123
2205.64 2191
2206.08 2062
2206.53 2152
2206.97 2142
2207.41 2259
2207.85 2477
2208.30 2182
2208.74 2110
2209.18 2135
2209.63 2343
2210.07 2401
2210.51 2443
2210.96 2519
2211.40 2362
2211.84 2305
2212.29 2425
2212.73 2313
2213.17 2304
2213.62 2271
2214.06 2164
2214.50 2130
2214.95 2352
2215.39 2303
2215.84 2227
2216.28 2158
2216.72 2134
2217.17 2112
2217.61 2198
2218.05 2208
2218.50 2076
2218.94 2038
2219.39 2026
2219.83 2081
2220.28 1875
2220.72 1817
2221.16 1901
2221.61 2172
2222.05 2176
2222.50 2519
2222.94 2433
2223.39 2410
2223.83 2643
2224.28 2896
2224.72 3045
2225.16 3336
2225.61 3555
2226.05 3387
2226.50 3530
2226.94 3781
2227.39 3884
2227.83 3874
2228.28 3354
2228.72 3507
2229.17 3179
2229.61 3139
2230.06 2848
2230.50 2984
2230.95 2856
2231.40 2941
2231.84 2819
2232.29 2686
2232.73 2772
2233.18 2530
2233.62 2504
2234.07 2488
2234.51 2606
2234.96 2856
2235.41 2672
2235.85 2618
2236.30 2770
2236.74 2629
2237.19 2533
2237.63 2678
2238.08 2459
2238.53 2599
2238.97 2526
2239.42 2800
2239.86 2672
2240.31 2589
2240.76 2494
2241.20 2622
2241.65 2796
2242.10 2746
2242.54 2534
2242.99 2510
2243.44 2402
2243.88 2445
2244.33 2490
2244.78 2427
2245.22 2147
2245.67 2130
2246.12 2132
2246.56 2175
2247.01 2209
2247.46 2220
2247.90 1993
2248.35 2096
2248.80 2255
2249.24 2081
2249.69 2113
2250.14 2156
2250.59 2284
2251.03 2153
2251.48 2068
2251.93 2196
2252.38 2171
2252.82 2192
2253.27 2073
2253.72 2288
2254.17 2100
2254.61 2112
2255.06 2203
2255.51 2084
2255.96 1992
2256.40 2057
2256.85 2061
2257.30 2121
2257.75 2031
2258.20 1987
2258.64 1979
2259.09 1975
2259.54 1940
2259.99 2012
2260.44 2000
2260.88 2010
2261.33 2170
2261.78 2110
2262.23 2159
2262.68 2400
2263.13 2534
2263.58 2334
2264.02 2658
2264.47 2698
2264.92 2726
2265.37 2775
2265.82 2806
2266.27 2879
2266.72 2848
2267.17 2635
2267.61 2674
2268.06 2810
2268.51 2731
2268.96 2786
2269.41 2518
2269.86 2533
2270.31 2634
2270.76 2520
2271.21 2710
2271.66 2759
2272.11 2791
2272.56 2689
2273.00 2639
2273.45 2605
2273.90 2502
2274.35 2666
2274.80 2684
2275.25 2613
2275.70 2507
2276.15 2544
2276.60 2312
2277.05 2278
2277.50 2386
2277.95 2193
2278.40 2289
2278.85 2209
2279.30 2333
2279.75 2184
2280.20 2116
2280.65 2212
2281.10 2512
2281.55 2575
2282.00 2700
2282.45 2630
2282.90 2733
2283.35 3041
2283.81 3237
2284.26 3261
2284.71 3263
2285.16 3346
2285.61 2993
2286.06 2784
2286.51 2836
2286.96 2854
2287.41 2636
2287.86 2473
2288.31 2426
2288.76 2686
2289.22 2995
2289.67 2963
2290.12 3032
2290.57 3126
2291.02 3461
2291.47 3463
2291.92 3728
2292.37 3844
2292.83 4161
2293.28 4339
2293.73 4291
2294.18 4140
2294.63 4153
2295.08 4032
2295.53 3992
2295.99 3841
2296.44 3864
2296.89 3600
2297.34 3193
2297.79 3218
2298.25 3075
2298.70 3092
2299.15 2981
2299.60 2564
2300.05 2735
2300.51 2600
2300.96 2439
2301.41 2303
2301.86 2449
2302.32 2425
2302.77 2284
2303.22 2477
2303.67 2191
2304.13 2201
2304.58 2248
2305.03 2080
2305.48 2088
2305.94 2122
2306.39 2055
2306.84 1971
2307.29 2082
2307.75 2430
2308.20 2316
2308.65 2380
2309.11 2340
2309.56 2469
2310.01 2544
2310.47 2407
2310.92 2535
2311.37 2614
2311.83 2786
2312.28 2710
2312.73 2874
2313.19 2699
2313.64 2949
2314.09 3082
2314.55 2897
2315.00 2690
2315.45 2768
2315.91 2643
2316.36 2561
2316.81 2404
2317.27 2338
2317.72 2302
2318.18 2266
2318.63 2471
2319.08 2284
2319.54 2485
2319.99 2398
2320.45 2328
2320.90 2635
2321.35 2587
2321.81 2477
2322.26 2689
2322.72 2419
2323.17 2330
2323.63 2453
2324.08 2316
2324.54 2466
2324.99 2366
2325.44 2538
2325.90 2509
2326.35 2479
2326.81 2635
2327.26 2440
2327.72 2559
2328.17 2715
2328.63 2565
2329.08 2628
2329.54 2650
2329.99 2631
2330.45 2737
2330.90 2789
2331.36 2828
2331.81 2984
2332.27 2942
2332.72 2894
2333.18 2854
2333.64 2923
2334.09 2821
2334.55 2700
2335.00 2502
2335.46 2568
2335.91 2528
2336.37 2502
2336.82 2411
2337.28 2370
2337.74 2280
2338.19 2309
2338.65 2469
2339.10 2599
2339.56 2578
2340.02 2611
2340.47 2653
2340.93 2719
2341.38 2593
2341.84 2726
2342.30 3070
2342.75 3054
2343.21 3058
2343.67 3080
2344.12 3107
2344.58 2958
2345.04 2780
2345.49 2619
2345.95 2865
2346.41 2683
2346.86 2866
2347.32 3022
2347.78 3112
2348.23 3134
2348.69 3085
2349.15 2915
2349.60 2854
2350.06 2901
2350.52 2792
2350.97 2732
2351.43 2664
2351.89 2614
2352.35 2624
2352.80 2585
2353.26 2395
2353.72 2480
2354.18 2375
2354.63 2319
2355.09 2360
2355.55 2253
2356.01 2352
2356.46 2450
2356.92 2324
2357.38 2353
2357.84 2185
2358.29 2215
2358.75 2205
2359.21 2239
2359.67 2211
2360.13 2286
2360.58 2503
2361.04 2627
2361.50 2423
2361.96 2308
2362.42 2513
2362.88 2675
2363.33 2607
2363.79 2736
2364.25 2560
2364.71 2545
2365.17 2716
2365.63 2453
2366.08 2460
2366.54 2518
2367.00 2472
2367.46 2331
2367.92 2562
2368.38 2504
2368.84 2414
2369.30 2639
2369.75 2651
2370.21 2485
2370.67 2443
2371.13 2453
2371.59 2434
2372.05 2361
2372.51 2352
2372.97 2428
2373.43 2329
2373.89 2381
2374.35 2411
2374.81 2206
2375.27 2200
2375.72 2244
2376.18 2249
2376.64 2328
2377.10 2239
2377.56 2092
2378.02 2464
2378.48 2361
2378.94 2253
2379.40 2263
2379.86 2345
2380.32 2273
2380.78 2375
2381.24 2474
2381.70 2415
2382.16 2261
2382.62 2124
2383.08 2147
2383.54 2239
2384.00 2147
2384.46 2220
2384.92 2426
2385.39 2297
2385.85 2229
2386.31 2218
2386.77 2291
2387.23 2243
2387.69 2190
2388.15 2217
2388.61 2304
2389.07 2266
2389.53 2316
2389.99 2327
2390.45 2209
2390.91 2257
2391.38 2346
2391.84 2196
2392.30 2194
2392.76 2387
2393.22 2364
2393.68 2111
2394.14 2156
2394.60 2308
2395.06 2418
2395.53 2420
2395.99 2203
2396.45 2104
2396.91 2106
2397.37 2207
2397.83 2153
2398.30 2174
2398.76 2138
2399.22 2053
2399.68 2175
2400.14 2128
2400.61 1955
2401.07 2083
2401.53 2197
2401.99 1941
2402.45 1934
2402.92 1975
2403.38 2070
2403.84 2026
2404.30 2078
2404.76 2132
2405.23 2144
2405.69 2177
2406.15 2276
2406.61 2271
2407.08 2348
2407.54 2302
2408.00 2447
2408.46 2292
2408.93 2342
2409.39 2232
2409.85 2201
2410.32 2170
2410.78 2167
2411.24 2215
2411.70 2269
2412.17 2183
2412.63 2105
2413.09 2113
2413.56 2154
2414.02 2091
2414.48 2209
2414.95 2223
2415.41 2236
2415.87 2456
2416.34 2464
2416.80 2244
2417.26 2362
2417.73 2351
2418.19 2275
2418.65 2547
2419.12 2587
2419.58 2833
2420.05 2846
2420.51 3034
2420.97 3168
2421.44 3245
2421.90 2974
2422.37 2917
2422.83 2946
2423.29 3066
2423.76 3008
2424.22 2911
2424.69 2574
2425.15 2663
2425.62 2766
2426.08 2862
2426.54 2732
2427.01 2828
2427.47 3089
2427.94 3246
2428.40 3309
2428.87 3474
2429.33 3668
2429.80 3822
2430.26 3665
2430.73 3620
2431.19 3514
2431.66 3229
2432.12 3072
2432.59 3038
2433.05 2919
2433.52 2843
2433.98 2819
2434.45 2797
2434.91 2613
2435.38 2427
2435.84 2472
2436.31 2573
2436.77 2772
2437.24 2760
2437.70 2554
2438.17 2592
2438.63 2756
2439.10 2717
2439.57 2731
2440.03 3041
2440.50 3469
2440.96 3323
2441.43 3585
2441.89 3702
2442.36 3560
2442.83 3689
2443.29 3771
2443.76 3751
2444.22 3677
2444.69 3433
2445.16 3241
2445.62 2890
2446.09 3067
2446.56 2835
2447.02 2712
2447.49 2615
2447.96 2576
2448.42 2609
2448.89 2358
2449.35 2567
2449.82 2497
2450.29 2366
2450.75 2394
2451.22 2199
2451.69 2395
2452.16 2176
2452.62 2535
2453.09 2569
2453.56 2396
2454.02 2276
2454.49 2207
2454.96 2299
2455.42 2356
2455.89 2403
2456.36 2384
2456.83 2263
2457.29 2321
2457.76 2273
2458.23 2282
2458.70 2268
2459.16 2401
2459.63 2428
2460.10 2404
2460.57 2359
2461.03 2388
2461.50 2376
2461.97 2242
2462.44 2278
2462.91 2204
2463.37 2274
2463.84 2337
2464.31 2383
2464.78 2288
2465.25 2464
2465.71 2393
2466.18 2308
2466.65 2388
2467.12 2360
2467.59 2378
2468.06 2454
2468.52 2467
2468.99 2575
2469.46 2756
2469.93 2690
2470.40 2628
2470.87 2448
2471.34 2402
2471.80 2424
2472.27 2268
2472.74 2252
2473.21 2350
2473.68 2299
2474.15 2364
2474.62 2372
2475.09 2338
2475.56 1969
2476.02 2069
2476.49 2190
2476.96 2232
2477.43 2181
2477.90 2126
2478.37 2234
2478.84 2137
2479.31 2306
2479.78 2208
2480.25 2502
2480.72 2586
2481.19 2590
2481.66 2675
2482.13 2796
2482.60 2851
2483.07 2659
2483.54 2816
2484.01 2652
2484.48 2637
2484.95 2619
2485.42 2531
2485.89 2435
2486.36 2275
2486.83 2214
2487.30 2324
2487.77 2342
2488.24 2298
2488.71 2146
2489.18 2240
2489.65 2189
2490.12 2346
2490.59 2444
2491.06 2264
2491.53 2322
2492.00 2350
2492.47 2158
2492.94 2310
2493.41 2288
2493.88 2296
2494.36 2448
2494.83 2566
2495.30 2482
2495.77 2438
2496.24 2427
2496.71 2484
2497.18 2505
2497.65 2456
2498.12 2676
2498.60 2610
2499.07 2691
2499.54 2729
2500.01 2457
2500.48 2703
2500.95 2556
2501.42 2829
2501.90 2722
2502.37 2649
2502.84 2562
2503.31 2559
2503.78 2274
2504.25 2469
2504.73 2300
2505.20 2273
2505.67 2485
2506.14 2404
2506.61 2230
2507.09 2251
2507.56 2333
2508.03 2330
2508.50 2483
2508.97 2586
2509.45 2694
2509.92 2961
2510.39 3136
2510.86 3074
2511.34 2596
2511.81 2747
2512.28 2843
2512.75 2644
2513.23 2685
2513.70 2811
2514.17 2615
2514.65 2625
2515.12 2676
2515.59 2614
2516.06 2629
2516.54 2611
2517.01 2505
2517.48 2550
2517.96 2539
2518.43 2395
2518.90 2482
2519.38 2367
2519.85 2452
2520.32 2529
2520.80 2464
2521.27 2457
2521.74 2385
2522.22 2381
2522.69 2536
2523.16 2354
2523.64 2407
2524.11 2392
2524.58 2117
2525.06 2078
2525.53 2195
2526.01 2397
2526.48 2323
2526.95 2141
2527.43 2228
2527.90 2081
2528.38 2420
2528.85 2359
2529.32 2387
2529.80 2371
2530.27 2334
2530.75 2230
2531.22 2346
2531.70 2443
2532.17 2413
2532.64 2405
2533.12 2356
2533.59 2441
2534.07 2573
2534.54 2576
2535.02 2487
2535.49 2538
2535.97 2466
2536.44 2594
2536.92 2443
2537.39 2573
2537.87 2495
2538.34 2302
2538.82 2353
2539.29 2436
2539.77 2409
2540.24 2409
2540.72 2429
2541.19 2447
2541.67 2205
2542.14 2225
2542.62 2430
2543.09 2649
2543.57 2329
2544.04 2269
2544.52 2336
2545.00 2581
2545.47 2497
2545.95 2607
2546.42 2392
2546.90 2642
2547.37 2647
2547.85 2671
2548.33 2900
2548.80 3131
2549.28 3035
2549.75 3032
2550.23 3056
2550.71 3063
2551.18 3288
2551.66 3102
2552.14 2882
2552.61 2856
2553.09 3066
2553.57 2804
2554.04 2795
2554.52 3015
2554.99 2834
2555.47 3054
2555.95 3119
2556.42 3071
2556.90 3069
2557.38 3132
2557.86 3332
2558.33 3079
2558.81 3271
2559.29 3116
2559.76 2958
2560.24 3198
2560.72 2846
2561.19 2587
2561.67 2673
2562.15 2686
2562.63 2545
2563.10 2378
2563.58 2230
2564.06 2230
2564.54 2320
2565.01 2299
2565.49 2371
2565.97 2213
2566.45 2242
2566.92 2178
2567.40 2198
2567.88 2145
2568.36 2080
2568.83 2132
2569.31 2117
2569.79 2217
2570.27 2147
2570.75 2180
2571.22 2137
2571.70 2200
2572.18 2198
2572.66 2087
2573.14 2200
2573.62 2081
2574.09 2154
2574.57 2017
2575.05 2135
2575.53 2274
2576.01 2336
2576.49 2375
2576.97 2291
2577.44 2230
2577.92 2276
2578.40 2347
2578.88 2209
2579.36 2205
2579.84 2219
2580.32 2067
2580.80 2218
2581.27 2275
2581.75 2241
2582.23 2099
2582.71 2162
2583.19 2330
2583.67 2236
2584.15 2164
2584.63 2152
2585.11 2057
2585.59 2149
2586.07 2248
2586.55 2328
2587.03 2363
2587.51 2417
2587.99 2333
2588.47 2167
2588.94 2361
2589.42 2269
2589.90 2318
2590.38 2317
2590.86 2313
2591.34 2527
2591.82 2397
2592.30 2373
2592.78 2663
2593.26 2595
2593.74 2438
2594.22 2617
2594.71 2644
2595.19 2656
2595.67 2619
2596.15 2714
2596.63 2736
2597.11 2737
2597.59 2730
2598.07 2711
2598.55 2598
2599.03 2745
2599.51 2835
2599.99 2716
2600.47 2690
2600.95 2619
2601.43 2446
2601.91 2494
2602.40 2635
2602.88 2360
2603.36 2444
2603.84 2426
2604.32 2369
2604.80 2340
2605.28 2281
2605.76 2133
2606.24 2236
2606.73 2171
2607.21 2232
2607.69 2193
2608.17 2255
2608.65 2391
2609.13 2505
2609.62 2413
2610.10 2563
2610.58 2657
2611.06 2764
2611.54 2950
2612.02 3009
2612.51 3024
2612.99 2863
2613.47 3018
2613.95 3034
2614.43 2930
2614.92 2923
2615.40 2809
2615.88 2747
2616.36 2619
2616.85 2629
2617.33 2655
2617.81 2653
2618.29 2280
2618.78 2248
2619.26 2269
2619.74 2336
2620.22 2320
2620.71 2195
2621.19 2230
2621.67 2177
2622.15 2174
2622.64 2345
2623.12 2207
2623.60 2297
2624.09 2295
2624.57 2285
2625.05 2281
2625.53 2279
2626.02 2333
2626.50 2240
2626.98 2237
2627.47 2363
2627.95 2224
2628.43 2347
2628.92 2312
2629.40 2474
2629.88 2301
2630.37 2393
2630.85 2299
2631.34 2321
2631.82 2072
2632.30 2057
2632.79 2308
2633.27 2292
2633.75 2274
2634.24 2231
2634.72 2277
2635.21 2453
2635.69 2371
2636.17 2354
2636.66 2251
2637.14 2127
2637.63 2155
2638.11 2247
2638.60 2244
2639.08 2427
2639.56 2280
2640.05 2402
2640.53 2387
2641.02 2464
2641.50 2340
2641.99 2508
2642.47 2349
2642.96 2344
2643.44 2532
2643.93 2430
2644.41 2605
2644.90 2674
2645.38 2674
2645.87 2626
2646.35 2627
2646.84 2403
2647.32 2419
2647.81 2410
2648.29 2357
2648.78 2240
2649.26 2335
2649.75 2452
2650.23 2390
2650.72 2492
2651.20 2543
2651.69 2530
2652.17 2508
2652.66 2380
2653.15 2395
2653.63 2330
2654.12 2403
2654.60 2217
2655.09 2320
2655.57 2337
2656.06 2343
2656.55 2178
2657.03 2250
2657.52 2243
2658.00 2277
2658.49 2262
2658.98 2411
2659.46 2269
2659.95 2057
2660.44 2244
2660.92 2335
2661.41 2280
2661.90 2118
2662.38 2051
2662.87 2086
2663.35 2187
2663.84 2150
2664.33 2123
2664.81 2237
2665.30 2077
2665.79 2070
2666.28 2141
2666.76 2209
2667.25 2373
2667.74 2298
2668.22 2209
2668.71 2283
2669.20 2124
2669.68 2269
2670.17 2383
2670.66 2314
2671.15 2337
2671.63 2359
2672.12 2358
2672.61 2462
2673.10 2384
2673.58 2411
2674.07 2532
2674.56 2709
2675.05 2681
2675.53 2946
2676.02 3164
2676.51 3356
2677.00 3275
2677.49 3175
2677.97 3323
2678.46 3469
2678.95 3452
2679.44 3612
2679.93 3236
2680.41 3264
2680.90 3189
2681.39 3172
2681.88 3303
2682.37 3300
2682.85 3401
2683.34 3550
2683.83 3625
2684.32 3576
2684.81 3882
2685.30 4133
2685.79 4076
2686.27 4126
2686.76 3875
2687.25 3616
2687.74 3476
2688.23 3163
2688.72 3426
2689.21 3437
2689.70 3053
2690.19 3079
2690.67 2724
2691.16 2645
2691.65 2453
2692.14 2485
2692.63 2343
2693.12 2411
2693.61 2305
2694.10 2243
2694.59 2170
2695.08 2180
2695.57 2172
2696.06 2119
2696.55 2191
2697.04 2407
2697.53 2024
2698.02 2104
2698.51 2178
2699.00 2340
2699.49 2382
2699.98 2552
2700.47 2273
2700.96 2416
2701.45 2490
2701.94 2593
2702.43 2645
2702.92 2609
2703.41 2653
2703.90 2534
2704.39 2544
2704.88 2589
2705.37 2842
2705.86 2798
2706.35 2476
2706.84 2446
2707.33 2609
2707.82 2742
2708.31 2425
2708.80 2565
2709.29 2545
2709.78 2375
2710.27 2521
2710.77 2313
2711.26 2330
2711.75 2409
2712.24 2201
2712.73 2210
2713.22 2306
2713.71 2349
2714.20 2175
2714.69 2194
2715.19 2302
2715.68 2295
2716.17 2257
2716.66 2368
2717.15 2478
2717.64 2524
2718.13 2388
2718.63 2366
2719.12 2366
2719.61 2276
2720.10 2204
2720.59 2278
2721.08 2209
2721.58 2225
2722.07 2574
2722.56 2602
2723.05 2382
2723.54 2745
2724.04 2457
2724.53 2612
2725.02 2657
2725.51 2665
2726.01 2931
2726.50 2720
2726.99 2748
2727.48 2733
2727.98 2489
2728.47 2447
2728.96 2312
2729.45 2377
2729.95 2424
2730.44 2533
2730.93 2391
2731.42 2332
2731.92 2432
2732.41 2248
2732.90 2453
2733.40 2389
2733.89 2415
2734.38 2439
2734.87 2314
2735.37 2359
2735.86 2418
2736.35 2344
2736.85 2312
2737.34 2384
2737.83 2590
2738.33 2376
2738.82 2605
2739.31 2450
2739.81 2526
2740.30 2426
2740.79 2320
2741.29 2320
2741.78 2324
2742.28 2440
2742.77 2592
2743.26 2307
2743.76 2381
2744.25 2275
2744.75 2315
2745.24 2412
2745.73 2293
2746.23 2367
2746.72 2218
2747.22 2376
2747.71 2210
2748.20 2243
2748.70 2301
2749.19 2136
2749.69 2194
2750.18 2189
2750.68 2304
2751.17 2346
2751.67 2288
2752.16 2280
2752.66 2311
2753.15 2516
2753.64 2673
2754.14 2642
2754.63 2713
2755.13 2601
2755.62 2631
2756.12 2742
2756.61 2788
2757.11 2595
2757.60 2704
2758.10 2772
2758.59 2404
2759.09 2521
2759.59 2533
2760.08 2689
2760.58 2597
2761.07 2545
2761.57 2375
2762.06 2249
2762.56 2397
2763.05 2459
2763.55 2620
2764.05 2300
2764.54 2198
2765.04 2378
2765.53 2180
2766.03 2234
2766.52 2315
2767.02 2292
2767.52 2250
2768.01 2526
2768.51 2480
2769.00 2423
2769.50 2450
2770.00 2319
2770.49 2356
2770.99 2506
2771.49 2563
2771.98 2640
2772.48 2565
2772.98 2740
2773.47 2577
2773.97 2766
2774.47 2476
2774.96 2500
2775.46 2608
2775.96 2702
2776.45 2898
2776.95 3033
2777.45 2941
2777.94 2895
2778.44 2909
2778.94 2892
2779.43 2975
2779.93 2993
2780.43 2814
2780.93 2836
2781.42 2835
2781.92 2821
2782.42 2914
2782.92 2773
2783.41 2606
2783.91 2459
2784.41 2666
2784.91 2545
2785.40 2472
2785.90 2583
2786.40 2545
2786.90 2555
2787.39 2447
2787.89 2492
2788.39 2598
2788.89 2660
2789.39 2679
2789.88 2755
2790.38 2472
2790.88 2477
2791.38 2308
2791.88 2361
2792.37 2463
2792.87 2313
2793.37 2352
2793.87 2268
2794.37 2463
2794.87 2473
2795.37 2553
2795.86 2568
2796.36 2705
2796.86 2891
2797.36 2909
2797.86 3096
2798.36 3497
2798.86 3576
2799.35 3581
2799.85 3886
2800.35 4022
2800.85 3558
2801.35 3599
2801.85 3723
2802.35 3532
2802.85 3299
2803.35 3269
2803.85 3078
2804.35 2921
2804.85 2962
2805.34 2716
2805.84 2724
2806.34 2852
2806.84 3084
2807.34 3353
2807.84 3480
2808.34 3602
2808.84 3930
2809.34 4152
2809.84 4588
2810.34 4797
2810.84 4970
2811.34 4962
2811.84 4956
2812.34 4846
2812.84 5024
2813.34 4689
2813.84 4368
2814.34 4100
2814.84 3749
2815.34 3613
2815.84 3352
2816.34 3246
2816.84 3165
2817.34 3300
2817.84 3178
2818.35 3391
2818.85 3421
2819.35 3391
2819.85 3389
2820.35 3591
2820.85 3455
2821.35 3444
2821.85 3624
2822.35 3516
2822.85 3513
2823.35 3263
2823.85 3111
2824.36 2938
2824.86 2769
2825.36 2831
2825.86 2862
2826.36 2963
2826.86 2869
2827.36 2863
2827.86 2894
2828.37 2906
2828.87 2813
2829.37 2697
2829.87 3016
2830.37 2945
2830.87 2776
2831.38 2841
2831.88 3027
2832.38 3052
2832.88 3016
2833.38 2905
2833.88 2919
2834.39 2844
2834.89 2606
2835.39 2489
2835.89 2499
2836.40 2474
2836.90 2499
2837.40 2523
2837.90 2610
2838.40 2551
2838.91 2399
2839.41 2517
2839.91 2772
2840.41 2646
2840.92 2566
2841.42 2592
2841.92 2501
2842.42 2416
2842.93 2475
2843.43 2386
2843.93 2723
2844.44 2523
2844.94 2452
2845.44 2719
2845.94 2524
2846.45 2481
2846.95 2592
2847.45 2608
2847.96 2774
2848.46 2770
2848.96 2934
2849.47 2990
2849.97 3081
2850.47 3009
2850.98 3043
2851.48 3043
2851.98 2960
2852.49 2944
2852.99 2920
2853.50 2703
2854.00 2538
2854.50 2696
2855.01 2663
2855.51 2537
2856.01 2657
2856.52 2544
2857.02 2676
2857.53 2644
2858.03 2553
2858.53 2572
2859.04 2684
2859.54 2780
2860.05 2738
2860.55 2639
2861.06 2622
2861.56 2725
2862.06 2611
2862.57 2675
2863.07 2572
2863.58 2690
2864.08 2635
2864.59 2804
2865.09 2553
2865.60 2527
2866.10 2512
2866.61 2511
2867.11 2234
2867.62 2221
2868.12 2252
2868.63 2162
2869.13 2372
2869.64 2352
2870.14 2189
2870.65 2319
2871.15 2182
2871.66 2342
2872.16 2230
2872.67 2351
2873.17 2562
2873.68 2303
2874.18 2392
2874.69 2380
2875.20 2393
2875.70 2377
2876.21 2292
2876.71 2334
2877.22 2544
2877.72 2656
2878.23 2619
2878.74 2627
2879.24 2284
2879.75 2445
2880.25 2403
2880.76 2597
2881.27 2492
2881.77 2557
2882.28 2578
2882.79 2646
2883.29 2632
2883.80 2580
2884.30 2594
2884.81 2726
2885.32 2788
2885.82 2716
2886.33 2774
2886.84 2796
2887.34 3071
2887.85 3255
2888.36 3245
2888.86 3333
2889.37 3534
2889.88 3601
2890.38 3703
2890.89 3551
2891.40 3410
2891.91 3450
2892.41 3175
2892.92 3104
2893.43 3103
2893.93 3011
2894.44 2806
2894.95 2701
2895.46 2610
2895.96 2694
2896.47 2817
2896.98 2751
2897.49 2700
2897.99 2770
2898.50 2942
2899.01 3172
2899.52 3103
2900.03 2952
2900.53 2999
2901.04 3077
2901.55 3134
2902.06 3047
2902.56 3245
2903.07 3051
2903.58 2956
2904.09 3043
2904.60 2986
2905.11 3110
2905.61 3080
2906.12 3003
2906.63 3046
2907.14 2972
2907.65 3029
2908.16 2938
2908.66 3133
2909.17 3142
2909.68 3046
2910.19 3249
2910.70 3072
2911.21 2994
2911.72 2955
2912.23 2937
2912.73 2700
2913.24 2852
2913.75 2729
2914.26 2676
2914.77 2771
2915.28 2670
2915.79 2763
2916.30 2804
2916.81 2527
2917.32 2545
2917.83 2893
2918.33 2823
2918.84 2614
2919.35 2711
2919.86 2545
2920.37 2563
2920.88 2531
2921.39 2471
2921.90 2530
2922.41 2706
2922.92 2623
2923.43 2568
2923.94 2833
2924.45 3085
2924.96 3355
2925.47 3669
2925.98 3960
2926.49 4293
2927.00 4623
2927.51 4905
2928.02 4610
2928.53 4744
2929.04 4724
2929.55 4750
2930.06 4348
2930.57 4213
2931.08 3970
2931.59 3733
2932.11 3331
2932.62 3226
2933.13 3063
2933.64 2853
2934.15 2673
2934.66 2789
2935.17 2909
2935.68 2692
2936.19 2583
2936.70 2760
2937.21 2822
2937.72 2868
2938.24 2644
2938.75 2854
2939.26 2766
2939.77 2647
2940.28 2753
2940.79 2636
2941.30 2559
2941.81 2473
2942.33 2454
2942.84 2669
2943.35 2747
2943.86 2588
2944.37 2585
2944.88 2549
2945.40 2868
2945.91 2988
2946.42 3106
2946.93 3175
2947.44 3319
2947.96 3413
2948.47 3468
2948.98 3527
2949.49 3792
2950.00 3679
2950.52 3494
2951.03 3357
2951.54 3351
2952.05 3285
2952.57 3190
2953.08 3014
2953.59 3092
2954.10 2901
2954.62 2721
2955.13 2793
2955.64 2699
2956.15 2624
2956.67 2507
2957.18 2471
2957.69 2528
2958.20 2538
2958.72 2407
2959.23 2360
2959.74 2631
2960.26 2763
2960.77 2645
2961.28 2623
2961.80 2579
2962.31 2925
2962.82 2971
2963.34 2924
2963.85 3104
2964.36 3090
2964.88 2936
2965.39 3051
2965.90 3169
2966.42 3245
2966.93 3258
2967.44 2976
2967.96 3042
2968.47 2823
2968.98 2421
2969.50 2682
2970.01 2742
2970.53 2699
2971.04 2529
2971.55 2418
2972.07 2521
2972.58 2567
2973.10 2598
2973.61 2726
2974.12 2736
2974.64 2662
2975.15 2831
2975.67 2689
2976.18 2683
2976.70 2664
2977.21 2744
2977.73 2780
2978.24 2605
2978.75 2678
2979.27 2833
2979.78 2669
2980.30 2808
2980.81 2873
2981.33 2654
2981.84 2606
2982.36 2743
2982.87 2699
2983.39 2774
2983.90 2692
2984.42 2904
2984.93 2756
2985.45 2920
2985.96 2995
2986.48 2889
2987.00 2964
2987.51 2937
2988.03 2961
2988.54 3173
2989.06 2938
2989.57 3089
2990.09 3031
2990.60 3021
2991.12 3028
2991.64 3161
2992.15 3273
2992.67 3303
2993.18 3181
2993.70 3275
2994.21 3345
2994.73 3252
2995.25 3427
2995.76 3478
2996.28 3750
2996.80 3857
2997.31 4161
2997.83 4557
2998.34 4453
2998.86 4630
2999.38 4689
2999.89 4877
3000.41 5191
3000.93 5078
3001.44 5091
3001.96 5067
3002.48 4952
3002.99 4606
3003.51 4689
3004.03 4667
3004.54 4788
3005.06 4799
3005.58 5088
3006.09 5353
3006.61 5517
3007.13 5787
3007.65 6004
3008.16 6363
3008.68 6004
3009.20 5687
3009.71 5565
3010.23 5332
3010.75 4797
3011.27 4416
3011.78 4109
3012.30 3865
3012.82 3406
3013.34 3329
3013.85 3356
3014.37 3142
3014.89 2933
3015.41 2743
3015.93 2946
3016.44 3046
3016.96 3042
3017.48 3122
3018.00 3123
3018.52 3168
3019.03 3253
3019.55 3199
3020.07 3214
3020.59 3148
3021.11 3224
3021.63 3239
3022.14 3310
3022.66 3458
3023.18 3466
3023.70 3524
3024.22 3542
3024.74 3733
3025.25 3720
3025.77 3690
3026.29 3738
3026.81 4125
3027.33 3850
3027.85 3902
3028.37 4047
3028.89 3700
3029.41 3480
3029.92 3446
3030.44 3349
3030.96 3249
3031.48 3437
3032.00 3247
3032.52 3092
3033.04 3152
3033.56 3195
3034.08 3289
3034.60 3396
3035.12 3483
3035.64 3486
3036.16 3884
3036.68 4012
3037.20 3833
3037.72 4253
3038.24 4402
3038.76 4468
3039.28 4420
3039.80 4527
3040.32 4357
3040.84 4103
3041.36 3886
3041.88 3716
3042.40 3574
3042.92 3522
3043.44 3399
3043.96 3051
3044.48 3031
3045.00 2939
3045.52 3067
3046.04 2932
3046.56 3091
3047.08 3154
3047.60 3168
3048.12 3123
3048.64 3022
3049.16 2795
3049.68 2739
3050.20 2791
3050.72 2649
3051.24 2498
3051.77 2608
3052.29 2628
3052.81 2770
3053.33 2733
3053.85 2660
3054.37 2688
3054.89 2636
3055.41 2754
3055.93 2829
3056.46 2705
3056.98 2742
3057.50 2831
3058.02 2958
3058.54 2860
3059.06 2801
3059.58 2787
3060.11 2743
3060.63 2775
3061.15 2719
3061.67 2847
3062.19 2886
3062.71 2877
3063.24 2934
3063.76 2872
3064.28 2696
3064.80 2916
3065.32 2969
3065.85 3136
3066.37 3101
3066.89 3029
3067.41 3144
3067.94 3163
3068.46 3184
3068.98 2925
3069.50 2895
3070.03 3016
3070.55 3192
3071.07 3206
3071.59 3051
3072.12 3135
3072.64 2970
3073.16 3005
3073.68 2945
3074.21 2963
3074.73 3062
3075.25 3138
3075.78 2996
3076.30 3024
3076.82 3235
3077.34 3164
3077.87 3155
3078.39 3198
3078.91 3065
3079.44 3204
3079.96 3342
3080.48 3116
3081.01 3062
3081.53 3224
3082.05 3281
3082.58 3297
3083.10 3470
3083.63 3518
3084.15 3353
3084.67 3449
3085.20 3517
3085.72 3575
3086.24 3394
3086.77 3531
3087.29 3555
3087.82 3526
3088.34 3371
3088.86 3042
3089.39 3041
3089.91 3176
3090.44 3220
3090.96 3206
3091.49 3436
3092.01 2984
3092.53 3119
3093.06 3311
3093.58 3228
3094.11 3199
3094.63 3076
3095.16 3138
3095.68 2884
3096.21 3126
3096.73 3197
3097.26 3259
3097.78 3445
3098.31 3376
3098.83 3582
3099.36 3681
3099.88 3581
3100.41 3758
3100.93 3959
3101.46 4007
3101.98 4381
3102.51 5052
3103.03 5870
3103.56 6660
3104.08 7852
3104.61 9054
3105.13 9709
3105.66 10244
3106.18 10666
3106.71 10491
3107.24 11147
3107.76 9794
3108.29 9143
3108.81 8153
3109.34 7009
3109.86 5952
3110.39 5251
3110.92 4686
3111.44 4611
3111.97 3997
3112.49 3979
3113.02 3930
3113.55 3908
3114.07 3855
3114.60 3756
3115.12 3890
3115.65 3883
3116.18 3604
3116.70 3547
3117.23 3483
3117.76 3143
3118.28 2912
3118.81 2951
3119.34 2993
3119.86 2829
3120.39 2818
3120.92 2850
3121.44 2776
3121.97 2978
3122.50 3030
3123.02 3029
3123.55 3107
3124.08 3046
3124.61 3212
3125.13 2961
3125.66 3077
3126.19 3161
3126.72 2930
3127.24 2880
3127.77 3019
3128.30 3013
3128.82 2824
3129.35 2690
3129.88 2750
3130.41 2826
3130.93 2874
3131.46 2637
3131.99 2817
3132.52 2997
3133.05 2779
3133.57 2843
3134.10 2835
3134.63 2718
3135.16 2616
3135.69 2718
3136.21 2928
3136.74 2906
3137.27 2833
3137.80 3040
3138.33 3051
3138.85 3320
3139.38 3264
3139.91 2995
3140.44 3116
3140.97 3315
3141.50 3315
3142.03 3230
3142.55 3095
3143.08 2934
3143.61 2905
3144.14 2906
3144.67 2774
3145.20 2832
3145.73 3043
3146.26 2832
3146.79 2736
3147.31 2701
3147.84 2817
3148.37 2999
3148.90 3330
3149.43 3327
3149.96 3369
3150.49 3231
3151.02 3568
3151.55 3539
3152.08 3587
3152.61 3541
3153.14 3484
3153.67 3443
3154.20 3428
3154.73 3308
3155.25 3211
3155.78 3189
3156.31 3196
3156.84 2955
3157.37 3086
3157.90 2889
3158.43 3002
3158.96 3204
3159.49 2914
3160.02 3120
3160.55 3074
3161.08 3032
3161.61 3192
3162.14 3066
3162.68 2932
3163.21 2825
3163.74 2958
3164.27 2917
3164.80 2661
3165.33 2767
3165.86 2685
3166.39 2821
3166.92 2787
3167.45 2865
3167.98 2779
3168.51 2859
3169.04 3056
3169.57 2886
3170.10 2926
3170.64 2861
3171.17 2928
3171.70 2942
3172.23 2869
3172.76 2896
3173.29 2696
3173.82 2570
3174.35 2611
3174.88 2499
3175.42 2400
3175.95 2543
3176.48 2620
3177.01 2735
3177.54 2728
3178.07 2640
3178.61 2580
3179.14 2810
3179.67 2843
3180.20 3093
3180.73 2848
3181.26 2743
3181.80 2773
3182.33 2670
3182.86 2562
3183.39 2788
3183.92 2748
3184.46 2603
3184.99 2520
3185.52 2538
3186.05 2767
3186.59 2667
3187.12 2740
3187.65 2851
3188.18 2671
3188.72 2674
3189.25 2810
3189.78 2692
3190.31 2808
3190.85 2704
3191.38 2715
3191.91 2809
3192.44 2854
3192.98 2544
3193.51 2556
3194.04 2452
3194.58 2532
3195.11 2594
3195.64 2571
3196.17 2492
3196.71 2498
3197.24 2474
3197.77 2579
3198.31 2572
3198.84 2348
3199.37 2616
3199.91 2563
3200.44 2756
3200.98 2610
3201.51 2673
3202.04 2799
3202.58 2796
3203.11 2984
3203.64 3002
3204.18 2975
3204.71 2798
3205.24 3024
3205.78 3188
3206.31 3210
3206.85 3096
3207.38 2973
3207.91 2780
3208.45 2992
3208.98 2964
3209.52 3088
3210.05 2943
3210.59 2875
3211.12 2710
3211.65 2842
3212.19 2936
3212.72 3011
3213.26 3110
3213.79 2967
3214.33 2943
3214.86 2990
3215.40 2933
3215.93 2932
3216.47 2881
3217.00 2841
3217.54 2793
3218.07 2848
3218.61 2789
3219.14 2815
3219.68 2907
3220.21 2702
3220.75 2832
3221.28 2786
3221.82 2834
3222.35 2772
3222.89 2854
3223.42 2852
3223.96 2908
3224.49 2904
3225.03 3012
3225.57 2991
3226.10 3060
3226.64 2977
3227.17 3130
3227.71 3074
3228.24 3149
3228.78 3304
3229.32 3268
3229.85 3112
3230.39 3002
3230.92 2934
3231.46 3006
3232.00 2846
3232.53 2678
3233.07 2861
3233.60 2855
3234.14 2772
3234.68 2682
3235.21 2714
3235.75 2786
3236.29 2778
3236.82 2857
3237.36 2857
3237.90 2862
3238.43 2925
3238.97 2979
3239.51 3013
3240.04 3214
3240.58 3078
3241.12 3168
3241.65 3190
3242.19 3238
3242.73 3228
3243.26 3387
3243.80 3289
3244.34 3105
3244.88 2955
3245.41 2791
3245.95 2935
3246.49 2992
3247.02 2827
3247.56 3106
3248.10 3142
3248.64 3206
3249.17 2902
3249.71 3236
3250.25 3154
3250.79 3169
3251.33 3056
3251.86 3159
3252.40 3144
3252.94 2904
3253.48 3078
3254.01 3485
3254.55 3577
3255.09 3662
3255.63 3541
3256.17 3861
3256.70 4170
3257.24 4270
3257.78 4288
3258.32 4389
3258.86 4352
3259.40 4331
3259.93 4244
3260.47 4302
3261.01 4135
3261.55 4292
3262.09 4150
3262.63 4509
3263.17 4953
3263.70 4982
3264.24 5072
3264.78 5081
3265.32 5167
3265.86 5676
3266.40 5965
3266.94 6038
3267.48 6294
3268.02 6170
3268.56 6276
3269.09 5957
3269.63 5788
3270.17 5884
3270.71 5565
3271.25 5573
3271.79 5255
3272.33 4967
3272.87 4675
3273.41 4288
3273.95 4157
3274.49 3765
3275.03 3823
3275.57 3561
3276.11 3626
3276.65 3613
3277.19 3561
3277.73 3647
3278.27 3721
3278.81 3721
3279.35 3820
3279.89 3657
3280.43 3742
3280.97 3665
3281.51 3883
3282.05 3821
3282.59 3704
3283.13 3763
3283.67 3766
3284.21 3633
3284.75 3872
3285.29 3928
3285.83 3886
3286.37 3988
3286.91 4134
3287.45 4322
3287.99 4554
3288.53 4647
3289.08 4471
3289.62 4289
3290.16 4503
3290.70 4662
3291.24 4604
3291.78 4586
3292.32 4855
3292.86 4757
3293.40 4419
3293.95 4289
3294.49 4733
3295.03 4918
3295.57 5327
3296.11 5533
3296.65 6088
3297.19 6585
3297.73 6790
3298.28 7266
3298.82 7457
3299.36 7400
3299.90 7687
3300.44 7127
3300.99 6823
3301.53 6455
3302.07 6046
3302.61 5447
3303.15 4895
3303.69 4481
3304.24 4188
3304.78 4269
3305.32 4110
3305.86 4052
3306.41 3880
3306.95 3924
3307.49 3967
3308.03 3836
3308.58 3933
3309.12 4001
3309.66 3631
3310.20 3844
3310.75 3803
3311.29 3601
3311.83 3556
3312.37 3687
3312.92 3477
3313.46 3575
3314.00 3650
3314.54 3702
3315.09 3597
3315.63 4037
3316.17 4179
3316.72 4342
3317.26 4609
3317.80 4750
3318.35 5030
3318.89 5226
3319.43 5312
3319.98 5251
3320.52 5260
3321.06 5282
3321.61 5182
3322.15 5095
3322.69 5227
3323.24 5438
3323.78 5737
3324.33 5672
3324.87 5365
3325.41 5158
3325.96 5291
3326.50 5099
3327.04 4758
3327.59 4966
3328.13 4661
3328.68 4759
3329.22 4680
3329.76 4568
3330.31 4505
3330.85 4155
3331.40 4010
3331.94 4308
3332.49 4433
3333.03 4574
3333.58 5132
3334.12 5877
3334.66 6620
3335.21 8096
3335.75 9308
3336.30 11062
3336.84 12445
3337.39 14748
3337.93 16827
3338.48 17735
3339.02 18893
3339.57 18192
3340.11 17858
3340.66 17456
3341.20 16102
3341.75 14277
3342.29 12302
3342.84 10419
3343.38 9047
3343.93 7714
3344.47 6657
3345.02 5804
3345.57 4989
3346.11 4796
3346.66 4561
3347.20 4179
3347.75 4072
3348.29 4114
3348.84 3961
3349.38 4162
3349.93 3884
3350.48 3937
3351.02 4012
3351.57 4182
3352.11 4045
3352.66 4142
3353.21 4117
3353.75 4267
3354.30 4294
3354.84 4084
3355.39 4199
3355.94 4071
3356.48 4420
3357.03 4337
3357.58 4387
3358.12 4368
3358.67 4157
3359.22 4250
3359.76 4201
3360.31 4139
3360.86 4041
3361.40 3852
3361.95 3596
3362.50 3562
3363.04 3498
3363.59 3484
3364.14 3214
3364.68 3320
3365.23 3202
3365.78 3196
3366.33 3355
3366.87 3411
3367.42 3402
3367.97 3297
3368.51 3367
3369.06 3166
3369.61 3172
3370.16 3281
3370.70 3196
3371.25 3119
3371.80 3367
3372.35 3363
3372.90 3444
3373.44 3484
3373.99 3695
3374.54 4126
3375.09 3890
3375.63 3910
3376.18 3895
3376.73 4178
3377.28 4167
3377.83 4188
3378.37 4214
3378.92 4075
3379.47 3941
3380.02 3626
3380.57 3472
3381.12 3356
3381.66 3325
3382.21 2978
3382.76 2936
3383.31 2972
3383.86 2859
3384.41 2847
3384.96 2838
3385.50 2783
3386.05 2799
3386.60 2866
3387.15 2813
3387.70 2777
3388.25 2852
3388.80 2698
3389.35 2681
3389.90 2661
3390.44 2718
3390.99 2734
3391.54 2771
3392.09 2737
3392.64 2669
3393.19 2881
3393.74 3064
3394.29 3020
3394.84 2834
3395.39 2819
3395.94 3015
3396.49 2890
3397.04 2770
3397.59 2717
3398.14 2788
3398.69 2807
3399.24 2680
3399.79 2709
3400.34 2700
3400.89 2859
3401.44 2567
3401.99 2506
3402.54 2609
3403.09 2595
3403.64 2614
3404.19 2740
3404.74 2613
3405.29 2541
3405.84 2612
3406.39 2964
3406.94 2810
3407.49 2696
3408.04 2948
3408.59 2630
3409.14 2706
3409.69 2617
3410.24 2695
3410.79 2599
3411.34 2724
3411.89 2812
3412.45 2837
3413.00 2763
3413.55 2800
3414.10 2882
3414.65 2966
3415.20 2854
3415.75 2826
3416.30 3021
3416.85 3099
3417.41 2791
3417.96 2655
3418.51 2832
3419.06 2833
3419.61 2819
3420.16 2720
3420.71 2629
3421.27 2443
3421.82 2364
3422.37 2377
3422.92 2437
3423.47 2457
3424.02 2486
3424.58 2492
3425.13 2662
3425.68 2874
3426.23 2838
3426.78 2828
3427.34 2802
3427.89 2927
3428.44 3013
3428.99 2941
3429.55 2854
3430.10 2759
3430.65 2712
3431.20 2567
3431.76 2614
3432.31 2717
3432.86 2591
3433.41 2482
3433.97 2533
3434.52 2553
3435.07 2646
3435.62 2444
3436.18 2489
3436.73 2494
3437.28 2715
3437.84 2853
3438.39 2715
3438.94 2725
3439.49 2572
3440.05 2710
3440.60 2771
3441.15 2930
3441.71 3076
3442.26 2889
3442.81 2711
3443.37 2945
3443.92 2871
3444.47 2669
3445.03 2993
3445.58 3002
3446.13 2854
3446.69 2930
3447.24 2760
3447.80 2686
3448.35 2863
3448.90 2611
3449.46 2684
3450.01 2578
3450.57 2671
3451.12 2455
3451.67 2232
3452.23 2385
3452.78 2414
3453.34 2246
3453.89 2382
3454.44 2380
3455.00 2291
3455.55 2251
3456.11 2333
3456.66 2461
3457.22 2306
3457.77 2315
3458.33 2349
3458.88 2318
3459.43 2086
3459.99 2319
3460.54 2260
3461.10 2303
3461.65 2280
3462.21 2228
3462.76 2315
3463.32 2601
3463.87 2550
3464.43 2455
3464.98 2581
3465.54 2490
3466.09 2519
3466.65 2609
3467.21 2642
3467.76 2635
3468.32 2779
3468.87 2872
3469.43 2785
3469.98 2708
3470.54 2834
3471.09 2828
3471.65 2766
3472.20 2834
3472.76 2795
3473.32 2849
3473.87 2854
3474.43 2681
3474.98 2583
3475.54 2545
3476.10 2728
3476.65 2605
3477.21 2759
3477.76 2571
3478.32 2594
3478.88 2652
3479.43 2829
3479.99 2856
3480.55 2885
3481.10 2975
3481.66 2911
3482.22 3031
3482.77 3211
3483.33 3235
3483.89 3210
3484.44 3190
3485.00 2934
3485.56 3213
3486.11 3300
3486.67 3325
3487.23 3287
3487.78 3315
3488.34 3587
3488.90 3356
3489.45 3469
3490.01 3632
3490.57 3734
3491.13 4084
3491.68 4450
3492.24 4833
3492.80 5164
3493.35 5723
3493.91 5842
3494.47 6055
3495.03 6777
3495.58 7017
3496.14 6736
3496.70 6394
3497.26 6431
3497.82 6159
3498.37 5838
3498.93 6051
3499.49 5702
3500.05 5736
3500.61 6452
3501.16 6793
3501.72 6992
3502.28 7273
3502.84 7151
3503.40 7834
3503.95 8153
3504.51 8583
3505.07 9024
3505.63 9369
3506.19 9166
3506.75 9720
3507.30 10352
3507.86 10173
3508.42 10614
3508.98 10693
3509.54 10167
3510.10 9956
3510.66 9207
3511.22 8349
3511.77 7480
3512.33 6807
3512.89 6170
3513.45 5337
3514.01 4949
3514.57 4561
3515.13 4150
3515.69 3928
3516.25 3742
3516.81 3530
3517.37 3450
3517.92 3244
3518.48 3416
3519.04 3343
3519.60 3367
3520.16 3425
3520.72 3280
3521.28 3296
3521.84 3068
3522.40 3149
3522.96 3164
3523.52 3232
3524.08 3123
3524.64 3144
3525.20 2996
3525.76 3018
3526.32 3094
3526.88 3012
3527.44 3048
3528.00 3200
3528.56 3034
3529.12 3018
3529.68 2820
3530.24 2840
3530.80 2753
3531.36 2801
3531.92 2700
3532.48 2775
3533.04 2781
3533.60 2664
3534.17 2704
3534.73 2869
3535.29 2992
3535.85 3157
3536.41 3170
3536.97 3168
3537.53 3202
3538.09 3320
3538.65 3250
3539.21 3187
3539.77 3308
3540.34 3195
3540.90 3155
3541.46 3217
3542.02 3025
3542.58 3171
3543.14 3110
3543.70 3145
3544.26 3051
3544.83 3275
3545.39 3189
3545.95 3190
3546.51 3091
3547.07 3120
3547.63 3480
3548.20 3427
3548.76 3030
3549.32 3064
3549.88 2989
3550.44 2822
3551.01 3021
3551.57 2908
3552.13 2692
3552.69 2604
3553.25 2720
3553.82 2682
3554.38 2628
3554.94 2685
3555.50 2594
3556.07 2546
3556.63 2539
3557.19 2664
3557.75 2671
3558.32 2683
3558.88 2786
3559.44 2742
3560.00 2511
3560.57 2528
3561.13 2396
3561.69 2552
3562.26 2522
3562.82 2577
3563.38 2665
3563.94 2559
3564.51 2366
3565.07 2520
3565.63 2528
3566.20 2465
3566.76 2419
3567.32 2470
3567.89 2466
3568.45 2472
3569.01 2415
3569.58 2351
3570.14 2390
3570.70 2395
3571.27 2350
3571.83 2293
3572.39 2347
3572.96 2458
3573.52 2344
3574.09 2269
3574.65 2253
3575.21 2455
3575.78 2396
3576.34 2393
3576.91 2457
3577.47 2305
3578.03 2649
3578.60 2651
3579.16 2390
3579.73 2549
3580.29 2800
3580.86 2600
3581.42 2573
3581.98 2564
3582.55 2687
3583.11 2781
3583.68 2697
3584.24 2580
3584.81 2567
3585.37 2543
3585.94 2612
3586.50 2610
3587.07 2550
3587.63 2505
3588.20 2582
3588.76 2465
3589.33 2439
3589.89 2414
3590.46 2449
3591.02 2469
3591.59 2490
3592.15 2481
3592.72 2587
3593.28 2425
3593.85 2550
3594.41 2648
3594.98 2665
3595.54 2698
3596.11 2679
3596.68 2647
3597.24 2548
3597.81 2430
3598.37 2443
3598.94 2511
3599.50 2664
3600.07 2691
3600.64 2629
3601.20 2718
3601.77 2590
3602.33 2522
3602.90 2452
3603.47 2368
3604.03 2425
3604.60 2487
3605.16 2422
3605.73 2463
3606.30 2509
3606.86 2365
3607.43 2466
3608.00 2273
3608.56 2160
3609.13 2121
3609.70 2229
3610.26 2356
3610.83 2207
3611.40 2193
3611.96 2349
3612.53 2219
3613.10 2204
3613.66 2181
3614.23 2180
3614.80 2464
3615.36 2261
3615.93 2477
3616.50 2692
3617.07 2981
3617.63 3513
3618.20 3872
3618.77 4265
3619.34 4354
3619.90 4667
3620.47 5504
3621.04 5818
3621.61 5672
3622.17 5691
3622.74 6041
3623.31 5491
3623.88 5168
3624.44 4652
3625.01 4549
3625.58 3972
3626.15 3459
3626.72 3109
3627.28 3029
3627.85 2689
3628.42 2584
3628.99 2544
3629.56 2334
3630.12 2305
3630.69 2339
3631.26 2513
3631.83 2473
3632.40 2503
3632.97 2345
3633.53 2267
3634.10 2243
3634.67 2258
3635.24 2424
3635.81 2472
3636.38 2461
3636.95 2417
3637.52 2388
3638.08 2342
3638.65 2272
3639.22 2418
3639.79 2430
3640.36 2480
3640.93 2424
3641.50 2729
3642.07 2815
3642.64 2782
3643.21 2942
3643.78 3142
3644.34 3441
3644.91 3633
3645.48 3651
3646.05 3623
3646.62 3578
3647.19 3420
3647.76 3202
3648.33 3284
3648.90 3158
3649.47 3048
3650.04 3122
3650.61 3032
3651.18 3060
3651.75 3002
3652.32 3089
3652.89 3062
3653.46 2976
3654.03 3152
3654.60 3051
3655.17 3083
3655.74 3255
3656.31 3317
3656.88 3305
3657.45 3520
3658.02 3576
3658.59 3446
3659.16 3740
3659.73 3821
3660.30 3973
3660.87 4115
3661.45 4344
3662.02 4534
3662.59 4392
3663.16 4346
3663.73 4309
3664.30 4395
3664.87 3941
3665.44 4057
3666.01 3758
3666.58 3404
3667.15 3109
3667.73 3140
3668.30 3033
3668.87 2834
3669.44 2924
3670.01 3113
3670.58 2922
3671.15 2772
3671.73 2820
3672.30 2793
3672.87 2882
3673.44 2852
3674.01 2762
3674.58 2605
3675.16 2620
3675.73 2783
3676.30 2917
3676.87 2818
3677.44 2808
3678.01 2808
3678.59 2753
3679.16 2848
3679.73 2882
3680.30 2942
3680.88 2815
3681.45 2950
3682.02 3100
3682.59 2834
3683.16 2790
3683.74 2765
3684.31 2803
3684.88 2605
3685.45 2759
3686.03 2802
3686.60 2878
3687.17 2853
3687.74 2669
3688.32 2719
3688.89 2953
3689.46 2983
3690.04 3158
3690.61 3224
3691.18 3208
3691.76 3220
3692.33 3481
3692.90 3519
3693.47 3693
3694.05 3674
3694.62 3575
3695.19 3702
3695.77 3407
3696.34 3184
3696.91 3108
3697.49 2908
3698.06 2948
3698.64 2909
3699.21 2792
3699.78 2775
3700.36 2740
3700.93 2791
3701.50 2959
3702.08 2948
3702.65 2949
3703.23 2801
3703.80 2853
3704.37 2920
3704.95 2769
3705.52 2900
3706.10 2858
3706.67 2803
3707.24 2839
3707.82 2719
3708.39 2635
3708.97 2624
3709.54 2474
3710.12 2489
3710.69 2618
3711.27 2504
3711.84 2355
3712.41 2421
3712.99 2589
3713.56 2358
3714.14 2435
3714.71 2267
3715.29 2399
3715.86 2437
3716.44 2210
3717.01 2205
3717.59 2390
3718.16 2508
3718.74 2481
3719.31 2479
3719.89 2373
3720.46 2415
3721.04 2319
3721.61 2351
3722.19 2248
3722.77 2200
3723.34 2499
3723.92 2454
3724.49 2329
3725.07 2410
3725.64 2353
3726.22 2359
3726.79 2135
3727.37 2171
3727.95 2226
3728.52 2445
3729.10 2229
3729.67 2267
3730.25 2414
3730.83 2403
3731.40 2589
3731.98 2703
3732.56 2761
3733.13 2901
3733.71 3086
3734.28 3141
3734.86 3154
3735.44 3155
3736.01 3352
3736.59 3636
3737.17 3757
3737.74 3529
3738.32 3462
3738.90 3364
3739.47 3137
3740.05 2938
3740.63 2896
3741.20 2891
3741.78 2791
3742.36 2607
3742.93 2666
3743.51 2770
3744.09 2503
3744.67 2345
3745.24 2327
3745.82 2407
3746.40 2433
3746.97 2378
3747.55 2291
3748.13 2348
3748.71 2538
3749.28 2559
3749.86 2374
3750.44 2417
3751.02 2405
3751.59 2317
3752.17 2445
3752.75 2388
3753.33 2361
3753.91 2313
3754.48 2357
3755.06 2265
3755.64 2326
3756.22 2201
3756.80 2401
3757.37 2451
3757.95 2353
3758.53 2518
3759.11 2622
3759.69 2597
3760.27 2679
3760.84 2756
3761.42 2932
3762.00 2978
3762.58 3066
3763.16 2858
3763.74 2942
3764.31 3175
3764.89 2949
3765.47 2844
3766.05 2781
3766.63 2596
3767.21 2575
3767.79 2562
3768.37 2495
3768.95 2362
3769.52 2329
3770.10 2416
3770.68 2223
3771.26 2299
3771.84 2409
3772.42 2408
3773.00 2350
3773.58 2366
3774.16 2426
3774.74 2461
3775.32 2451
3775.90 2484
3776.48 2464
3777.06 2386
3777.64 2439
3778.22 2452
3778.80 2356
3779.38 2327
3779.96 2455
3780.54 2353
3781.12 2437
3781.70 2461
3782.28 2315
3782.86 2306
3783.44 2310
3784.02 2254
3784.60 2288
3785.18 2465
3785.76 2406
3786.34 2430
3786.92 2459
3787.50 2349
3788.08 2464
3788.66 2486
3789.24 2381
3789.82 2272
3790.40 2549
3790.98 2476
3791.56 2322
3792.14 2274
3792.72 2243
3793.30 2316
3793.89 2311
3794.47 2376
3795.05 2473
3795.63 2241
3796.21 2361
3796.79 2330
3797.37 2189
3797.95 2299
3798.53 2457
3799.12 2562
3799.70 2596
3800.28 2596
3800.86 2495
3801.44 2511
3802.02 2679
3802.60 2746
3803.19 2911
3803.77 2992
3804.35 2894
3804.93 2899
3805.51 3070
3806.10 3290
3806.68 3112
3807.26 2920
3807.84 2971
3808.42 2800
3809.01 2858
3809.59 2857
3810.17 2912
3810.75 3076
3811.33 2842
3811.92 2809
3812.50 2799
3813.08 2962
3813.66 2994
3814.25 2784
3814.83 2941
3815.41 3041
3815.99 3151
3816.58 3119
3817.16 3143
3817.74 3157
3818.32 3057
3818.91 3106
3819.49 3311
3820.07 3235
3820.66 3042
3821.24 2834
3821.82 2716
3822.41 2572
3822.99 2583
3823.57 2511
3824.16 2523
3824.74 2605
3825.32 2667
3825.91 2613
3826.49 2409
3827.07 2448
3827.66 2201
3828.24 2335
3828.82 2295
3829.41 2326
3829.99 2270
3830.57 2256
3831.16 2427
3831.74 2375
3832.33 2393
3832.91 2454
3833.49 2384
3834.08 2571
3834.66 2529
3835.25 2629
3835.83 2456
3836.41 2439
3837.00 2464
3837.58 2381
3838.17 2546
3838.75 2555
3839.34 2481
3839.92 2503
3840.50 2495
3841.09 2380
3841.67 2265
3842.26 2411
3842.84 2440
3843.43 2465
3844.01 2629
3844.60 2545
3845.18 2576
3845.77 2565
3846.35 2421
3846.94 2608
3847.52 2771
3848.11 3057
3848.69 3152
3849.28 3203
3849.86 3471
3850.45 3600
3851.03 3683
3851.62 3682
3852.20 3790
3852.79 3669
3853.37 3515
3853.96 3376
3854.55 3085
3855.13 3019
3855.72 2945
3856.30 2838
3856.89 2992
3857.47 3011
3858.06 2945
3858.65 2866
3859.23 3082
3859.82 3248
3860.40 3431
3860.99 3847
3861.58 4158
3862.16 4542
3862.75 5062
3863.33 5259
3863.92 5973
3864.51 6118
3865.09 5949
3865.68 6251
3866.27 6058
3866.85 6037
3867.44 5705
3868.03 5384
3868.61 5039
3869.20 4816
3869.79 4476
3870.37 3822
3870.96 3996
3871.55 3838
3872.13 3479
3872.72 3572
3873.31 3621
3873.89 3732
3874.48 3553
3875.07 3420
3875.66 3654
3876.24 3747
3876.83 3718
3877.42 3573
3878.00 3785
3878.59 3749
3879.18 3635
3879.77 3257
3880.35 3154
3880.94 3089
3881.53 2824
3882.12 2787
3882.70 2745
3883.29 2898
3883.88 2898
3884.47 2833
3885.06 2582
3885.64 2639
3886.23 2695
3886.82 2497
3887.41 2575
3888.00 2467
3888.58 2603
3889.17 2544
3889.76 2431
3890.35 2566
3890.94 2624
3891.53 2828
3892.11 2953
3892.70 2862
3893.29 2785
3893.88 2865
3894.47 2951
3895.06 2874
3895.65 2993
3896.23 3035
3896.82 3171
3897.41 3006
3898.00 3211
3898.59 3262
3899.18 3133
3899.77 3181
3900.36 2995
3900.95 3117
3901.53 3309
3902.12 3251
3902.71 2901
3903.30 2878
3903.89 2732
3904.48 2785
3905.07 2843
3905.66 2776
3906.25 2622
3906.84 2527
3907.43 2587
3908.02 2498
3908.61 2418
3909.20 2345
3909.79 2445
3910.38 2410
3910.97 2386
3911.56 2434
3912.15 2340
3912.74 2278
3913.33 2168
3913.92 2247
3914.51 2216
3915.10 2222
3915.69 2370
3916.28 2258
3916.87 2133
3917.46 2074
3918.05 1955
3918.64 2123
3919.23 2147
3919.82 2031
3920.41 2335
3921.00 2155
3921.59 2227
3922.18 2083
3922.77 2062
3923.36 2094
3923.95 2164
3924.55 2197
3925.14 2186
3925.73 2083
3926.32 2197
3926.91 2167
3927.50 2138
3928.09 2105
3928.68 2058
3929.27 2082
3929.87 1976
3930.46 2113
3931.05 2090
3931.64 2035
3932.23 2138
3932.82 2114
3933.41 2014
3934.01 1999
3934.60 2278
3935.19 2223
3935.78 2077
3936.37 2156
3936.96 2182
3937.56 2291
3938.15 2183
3938.74 2213
3939.33 2026
3939.92 2074
3940.52 2095
3941.11 2195
3941.70 2179
3942.29 2080
3942.88 1789
3943.48 2075
3944.07 2189
3944.66 2204
3945.25 2274
3945.85 2323
3946.44 2348
3947.03 2255
3947.62 2147
3948.22 2039
3948.81 2119
3949.40 2099
3949.99 2141
3950.59 2118
3951.18 2062
3951.77 1917
3952.37 1947
3952.96 1866
3953.55 1908
3954.15 2030
3954.74 2045
3955.33 2024
3955.93 2046
3956.52 1962
3957.11 2209
3957.71 2087
3958.30 2106
3958.89 2269
3959.49 2441
3960.08 2441
3960.67 2422
3961.27 2428
3961.86 2504
3962.45 2391
3963.05 2501
3963.64 2530
3964.23 2745
3964.83 2499
3965.42 2447
3966.02 2489
3966.61 2473
3967.20 2561
3967.80 2421
3968.39 2603
3968.99 2580
3969.58 2682
3970.18 2761
3970.77 2755
3971.36 2608
3971.96 2530
3972.55 2699
3973.15 2584
3973.74 2504
3974.34 2363
3974.93 2191
3975.53 2183
3976.12 2221
3976.72 2169
3977.31 2204
3977.91 2294
3978.50 2133
3979.10 2165
3979.69 2229
3980.29 2245
3980.88 2161
3981.48 2174
3982.07 2258
3982.67 2182
3983.26 2155
3983.86 2239
3984.45 2254
3985.05 2219
3985.64 2189
3986.24 2269
3986.83 2140
3987.43 2151
3988.03 2144
3988.62 1973
3989.22 2265
3989.81 2353
3990.41 2257
3991.00 2205
3991.60 2330
3992.20 2338
3992.79 2309
3993.39 2221
3993.98 2162
3994.58 2200
3995.18 2160
3995.77 2187
3996.37 2277
3996.97 2367
3997.56 2253
3998.16 2425
3998.75 2437
3999.35 2472
3999.95 2445
4000.54 2322
4001.14 2368
4001.74 2408
4002.33 2517
4002.93 2405
4003.53 2661
4004.12 2389
4004.72 2341
4005.32 2504
4005.92 2395
4006.51 2179
4007.11 2229
4007.71 2332
4008.30 2566
4008.90 2517
4009.50 2577
4010.10 2778
4010.69 2586
4011.29 2562
4011.89 2591
4012.49 2624
4013.08 2434
4013.68 2394
4014.28 2461
4014.88 2397
4015.47 2436
4016.07 2664
4016.67 2648
4017.27 2547
4017.86 2609
4018.46 2708
4019.06 2802
4019.66 2778
4020.26 2686
4020.85 2754
4021.45 2869
4022.05 2834
4022.65 2707
4023.25 2615
4023.85 2417
4024.44 2255
4025.04 2305
4025.64 2373
4026.24 2361
4026.84 2146
4027.44 2334
4028.03 2196
4028.63 2331
4029.23 2424
4029.83 2509
4030.43 2497
4031.03 2598
4031.63 2631
4032.23 2508
4032.83 2673
4033.42 2508
4034.02 2501
4034.62 2529
4035.22 2621
4035.82 2498
4036.42 2417
4037.02 2581
4037.62 2506
4038.22 2460
4038.82 2374
4039.42 2145
4040.02 2093
4040.62 2268
4041.22 2210
4041.82 2221
4042.41 2134
4043.01 2126
4043.61 2231
4044.21 2041
4044.81 2074
4045.41 2151
4046.01 2225
4046.61 2181
4047.21 2255
4047.81 2159
4048.41 2253
4049.01 2181
4049.61 2248
4050.21 2281
4050.82 2085
4051.42 2035
4052.02 2079
4052.62 2084
4053.22 2124
4053.82 2182
4054.42 2327
4055.02 2318
4055.62 2415
4056.22 2273
4056.82 2264
4057.42 2144
4058.02 2356
4058.62 2215
4059.22 2263
4059.83 2118
4060.43 2232
4061.03 2146
4061.63 2221
4062.23 2272
4062.83 2080
4063.43 2014
4064.03 2125
4064.63 2095
4065.24 1998
4065.84 2008
4066.44 1932
4067.04 1863
4067.64 1990
4068.24 1869
4068.85 1842
4069.45 1841
4070.05 1920
4070.65 1955
4071.25 1902
4071.85 2099
4072.46 2076
4073.06 2187
4073.66 2102
4074.26 2082
4074.86 2026
4075.47 2101
4076.07 2266
4076.67 2087
4077.27 2096
4077.88 2295
4078.48 2310
4079.08 2189
4079.68 2086
4080.29 2193
4080.89 2140
4081.49 2056
4082.09 2098
4082.70 2093
4083.30 2024
4083.90 2342
4084.50 2141
4085.11 2222
4085.71 2008
4086.31 2132
4086.92 2142
4087.52 2121
4088.12 2141
4088.72 2316
4089.33 2156
4089.93 2006
4090.53 1986
4091.14 2135
4091.74 2174
4092.34 2027
4092.95 2164
4093.55 2318
4094.16 2427
4094.76 2613
4095.36 2661
4095.97 2783
4096.57 2995
4097.17 3326
4097.78 3547
4098.38 3605
4098.98 3755
4099.59 3749
4100.19 3680
4100.80 3416
4101.40 3256
4102.00 2853
4102.61 2672
4103.21 2487
4103.82 2382
4104.42 2259
4105.03 1988
4105.63 1995
4106.23 2045
4106.84 1915
4107.44 1971
4108.05 1931
4108.65 1950
4109.26 1947
4109.86 1916
4110.47 1997
4111.07 1974
4111.68 1958
4112.28 2019
4112.89 2066
4113.49 2102
4114.10 1972
4114.70 2086
4115.31 2099
4115.91 2058
4116.52 1967
4117.12 2002
4117.73 1991
4118.33 1847
4118.94 1840
4119.54 1828
4120.15 1965
4120.75 1965
4121.36 1909
4121.97 1963
4122.57 1958
4123.18 1937
4123.78 2021
4124.39 1971
4124.99 1889
4125.60 2124
4126.21 2046
4126.81 2101
4127.42 2068
4128.02 2072
4128.63 1956
4129.24 1953
4129.84 2051
4130.45 1991
4131.05 2135
4131.66 2028
4132.27 2113
4132.87 2076
4133.48 1946
4134.09 2179
4134.69 2096
4135.30 2088
4135.91 2174
4136.51 2204
4137.12 2352
4137.73 2250
4138.33 2279
4138.94 2195
4139.55 2133
4140.15 2239
4140.76 2158
4141.37 2285
4141.97 2397
4142.58 2205
4143.19 2308
4143.80 2424
4144.40 2403
4145.01 2470
4145.62 2343
4146.22 2168
4146.83 2340
4147.44 2206
4148.05 2242
4148.65 2179
4149.26 2143
4149.87 2075
4150.48 2176
4151.09 2060
4151.69 2053
4152.30 2024
4152.91 2030
4153.52 2003
4154.12 1902
4154.73 1896
4155.34 1904
4155.95 1868
4156.56 1728
4157.16 2037
4157.77 2008
4158.38 1954
4158.99 1939
4159.60 1975
4160.21 1960
4160.81 2028
4161.42 2049
4162.03 2083
4162.64 2000
4163.25 2037
4163.86 2134
4164.47 2140
4165.08 2252
4165.68 2347
4166.29 2517
4166.90 2745
4167.51 2649
4168.12 2786
4168.73 2876
4169.34 2650
4169.95 2900
4170.56 2666
4171.16 2702
4171.77 2801
4172.38 2710
4172.99 2566
4173.60 2489
4174.21 2440
4174.82 2505
4175.43 2351
4176.04 2562
4176.65 2697
4177.26 2558
4177.87 2544
4178.48 2290
4179.09 2247
4179.70 2376
4180.31 2281
4180.92 2058
4181.53 2253
4182.14 2337
4182.75 2137
4183.36 2205
4183.97 2182
4184.58 2110
4185.19 2027
4185.80 2127
4186.41 2133
4187.02 1975
4187.63 1832
4188.24 1956
4188.85 2061
4189.46 1891
4190.07 1920
4190.68 2031
4191.29 2135
4191.90 2117
4192.51 1862
4193.13 2087
4193.74 2276
4194.35 2161
4194.96 2228
4195.57 2185
4196.18 2454
4196.79 2554
4197.40 2571
4198.01 2807
4198.62 2902
4199.24 2785
4199.85 2803
4200.46 2721
4201.07 2655
4201.68 2655
4202.29 2475
4202.90 2305
4203.52 2330
4204.13 2400
4204.74 2372
4205.35 2501
4205.96 2425
4206.57 2420
4207.19 2475
4207.80 2427
4208.41 2163
4209.02 2283
4209.63 2360
4210.25 2206
4210.86 2384
4211.47 2336
4212.08 2363
4212.69 2384
4213.31 2337
4213.92 2313
4214.53 2301
4215.14 2277
4215.76 2285
4216.37 2400
4216.98 2487
4217.59 2420
4218.21 2462
4218.82 2550
4219.43 2334
4220.04 2586
4220.66 2823
4221.27 2990
4221.88 3052
4222.50 3265
4223.11 3332
4223.72 3496
4224.33 3712
4224.95 3703
4225.56 4183
4226.17 4619
4226.79 4844
4227.40 4866
4228.01 5275
4228.63 5472
4229.24 5596
4229.85 5855
4230.47 6484
4231.08 6844
4231.69 7170
4232.31 6721
4232.92 6370
4233.54 5678
4234.15 5459
4234.76 5207
4235.38 4514
4235.99 4147
4236.61 3887
4237.22 3631
4237.83 3438
4238.45 3060
4239.06 3077
4239.68 2985
4240.29 3055
4240.90 2887
4241.52 2967
4242.13 2900
4242.75 2928
4243.36 2762
4243.98 2420
4244.59 2647
4245.21 2613
4245.82 2541
4246.43 2576
4247.05 2635
4247.66 2579
4248.28 2571
4248.89 2528
4249.51 2262
4250.12 2289
4250.74 2381
4251.35 2360
4251.97 2405
4252.58 2581
4253.20 2570
4253.81 2469
4254.43 2408
4255.04 2240
4255.66 2348
4256.28 2223
4256.89 2248
4257.51 2143
4258.12 2274
4258.74 2121
4259.35 2276
4259.97 2318
4260.58 2398
4261.20 2221
4261.82 2478
4262.43 2361
4263.05 2325
4263.66 2338
4264.28 2387
4264.90 2339
4265.51 2329
4266.13 2405
4266.74 2327
4267.36 2343
4267.98 2437
4268.59 2418
4269.21 2356
4269.82 2347
4270.44 2477
4271.06 2675
4271.67 2588
4272.29 2289
4272.91 2375
4273.52 2235
4274.14 2297
4274.76 2369
4275.37 2245
4275.99 2072
4276.61 2220
4277.22 2228
4277.84 2271
4278.46 2088
4279.08 2163
4279.69 2230
4280.31 2280
4280.93 2227
4281.54 2186
4282.16 2194
4282.78 2173
4283.40 2048
4284.01 2061
4284.63 2052
4285.25 2030
4285.87 1900
4286.48 2030
4287.10 2138
4287.72 2213
4288.34 2170
4288.95 2126
4289.57 2242
4290.19 2193
4290.81 2151
4291.43 2135
4292.04 2127
4292.66 1982
4293.28 2001
4293.90 2050
4294.52 2086
4295.13 1847
4295.75 1900
4296.37 2062
4296.99 2044
4297.61 2008
4298.23 1994
4298.84 2023
4299.46 2112
4300.08 1909
4300.70 2012
4301.32 1917
4301.94 1927
4302.56 2103
4303.17 2076
4303.79 1984
4304.41 1997
4305.03 2014
4305.65 1973
4306.27 2001
4306.89 2010
4307.51 2055
4308.13 2091
4308.75 2153
4309.36 2176
4309.98 2273
4310.60 2316
4311.22 2175
4311.84 2294
4312.46 2384
4313.08 2590
4313.70 2605
4314.32 2559
4314.94 2564
4315.56 2461
4316.18 2557
4316.80 2488
4317.42 2431
4318.04 2359
4318.66 2380
4319.28 2142
4319.90 2044
4320.52 2084
4321.14 2150
4321.76 2158
4322.38 1877
4323.00 2062
4323.62 2052
4324.24 2120
4324.86 2121
4325.48 2020
4326.10 2043
4326.72 2090
4327.34 2229
4327.96 2110
4328.58 2112
4329.20 2095
4329.82 1996
4330.44 1984
4331.07 2122
4331.69 2024
4332.31 2030
4332.93 2077
4333.55 2027
4334.17 2135
4334.79 2044
4335.41 2026
4336.03 2113
4336.65 2182
4337.28 2162
4337.90 2275
4338.52 2216
4339.14 2195
4339.76 2152
4340.38 2340
4341.00 2351
4341.63 2425
4342.25 2291
4342.87 2415
4343.49 2407
4344.11 2332
4344.73 2323
4345.36 2426
4345.98 2511
4346.60 2858
4347.22 2890
4347.84 3077
4348.47 3265
4349.09 3591
4349.71 3736
4350.33 3910
4350.95 3920
4351.58 4137
4352.20 4148
4352.82 3481
4353.44 3575
4354.07 3194
4354.69 2746
4355.31 2656
4355.93 2658
4356.56 2545
4357.18 2283
4357.80 2260
4358.42 2266
4359.05 2338
4359.67 2416
4360.29 2424
4360.92 2307
4361.54 2345
4362.16 2425
4362.78 2551
4363.41 2509
4364.03 2420
4364.65 2545
4365.28 2537
4365.90 2464
4366.52 2534
4367.15 2330
4367.77 2310
4368.39 2308
4369.02 2284
4369.64 2343
4370.26 2552
4370.89 2353
4371.51 2436
4372.14 2380
4372.76 2311
4373.38 2338
4374.01 2214
4374.63 2239
4375.25 2251
4375.88 2392
4376.50 2613
4377.13 2334
4377.75 2220
4378.37 2335
4379.00 2355
4379.62 2360
4380.25 2482
4380.87 2303
4381.50 2627
4382.12 2497
4382.75 2593
4383.37 2783
4383.99 2682
4384.62 2826
4385.24 3070
4385.87 2968
4386.49 3094
4387.12 3283
4387.74 3136
4388.37 3258
4388.99 3530
4389.62 3684
4390.24 4161
4390.87 4411
4391.49 5103
4392.12 5547
4392.74 6244
4393.37 6828
4393.99 7688
4394.62 7814
4395.24 8193
4395.87 8160
4396.49 7872
4397.12 7395
4397.75 6560
4398.37 5847
4399.00 5480
4399.62 4917
4400.25 4566
4400.87 4378
4401.50 4306
4402.13 4105
4402.75 4014
4403.38 4047
4404.00 4184
4404.63 4134
4405.26 3916
4405.88 3741
4406.51 3632
4407.13 3359
4407.76 3272
4408.39 3209
4409.01 3079
4409.64 3123
4410.27 3102
4410.89 3103
4411.52 3204
4412.15 2930
4412.77 2894
4413.40 3060
4414.03 3099
4414.65 2976
4415.28 2964
4415.91 2772
4416.53 2478
4417.16 2504
4417.79 2574
4418.41 2546
4419.04 2500
4419.67 2496
4420.30 2353
4420.92 2443
4421.55 2429
4422.18 2290
4422.80 2256
4423.43 2276
4424.06 2318
4424.69 2121
4425.31 2275
4425.94 2212
4426.57 2179
4427.20 2300
4427.82 2200
4428.45 2313
4429.08 2131
4429.71 2156
4430.34 2158
4430.96 2093
4431.59 2120
4432.22 2139
4432.85 2193
4433.48 2125
4434.10 2236
4434.73 2157
4435.36 2185
4435.99 2179
4436.62 2078
4437.25 2070
4437.87 2012
4438.50 2148
4439.13 2071
4439.76 2199
4440.39 2318
4441.02 2167
4441.64 2023
4442.27 2160
4442.90 2099
4443.53 2015
4444.16 2030
4444.79 1975
4445.42 1923
4446.05 1881
4446.68 1956
4447.30 1979
4447.93 2031
4448.56 2059
4449.19 2111
4449.82 1983
4450.45 2104
4451.08 2261
4451.71 2249
4452.34 2119
4452.97 1953
4453.60 1820
4454.23 2014
4454.86 1974
4455.49 1964
4456.12 1993
4456.75 1950
4457.38 1958
4458.01 1970
4458.64 2052
4459.27 1935
4459.90 1999
4460.53 2017
4461.16 2011
4461.79 1964
4462.42 2042
4463.05 2010
4463.68 2005
4464.31 1952
4464.94 1918
4465.57 1840
4466.20 1719
4466.83 1840
4467.46 1918
4468.09 1938
4468.72 1783
4469.35 1798
4469.98 1827
4470.61 1748
4471.24 1781
4471.87 1700
4472.50 1771
4473.13 1927
4473.77 1787
4474.40 1861
4475.03 1777
4475.66 1922
4476.29 1741
4476.92 1769
4477.55 1766
4478.18 1820
4478.82 1888
4479.45 1732
4480.08 1828
4480.71 1844
4481.34 1775
4481.97 1793
4482.60 1812
4483.24 1853
4483.87 2048
4484.50 1972
4485.13 1910
4485.76 1809
4486.39 1788
4487.03 1712
4487.66 1797
4488.29 1962
4488.92 2126
4489.55 2048
4490.19 2035
4490.82 2027
4491.45 1931
4492.08 1848
4492.71 1736
4493.35 1914
4493.98 1885
4494.61 1909
4495.24 1983
4495.88 2059
4496.51 2003
4497.14 1903
4497.77 1940
4498.41 1807
4499.04 1780
4499.67 1748
4500.31 1913
4500.94 1915
4501.57 2040
4502.20 1955
4502.84 1947
4503.47 2009
4504.10 2023
4504.74 2187
4505.37 2286
4506.00 2227
4506.64 2127
4507.27 2298
4507.90 2359
4508.54 2373
4509.17 2294
4509.80 2249
4510.44 2019
4511.07 1844
4511.70 1931
4512.34 1974
4512.97 1873
4513.60 1895
4514.24 1913
4514.87 1927
4515.51 1991
4516.14 1994
4516.77 1951
4517.41 1966
4518.04 2108
4518.68 1979
4519.31 2113
4519.94 2150
4520.58 1979
4521.21 1939
4521.85 2013
4522.48 1911
4523.12 2018
4523.75 1985
4524.39 1983
4525.02 2078
4525.65 2044
4526.29 1973
4526.92 1898
4527.56 2012
4528.19 2112
4528.83 2307
4529.46 2462
4530.10 2654
4530.73 2922
4531.37 3342
4532.00 3836
4532.64 4338
4533.27 4768
4533.91 4857
4534.54 5493
4535.18 5787
4535.81 5925
4536.45 6248
4537.09 6115
4537.72 5468
4538.36 5038
4538.99 4448
4539.63 3850
4540.26 3158
4540.90 2947
4541.53 2698
4542.17 2392
4542.81 2437
4543.44 2187
4544.08 2273
4544.71 2027
4545.35 1957
4545.99 1971
4546.62 1836
4547.26 1934
4547.89 1799
4548.53 1905
4549.17 1865
4549.80 1798
4550.44 1890
4551.08 1813
4551.71 1624
4552.35 1789
4552.98 1887
4553.62 1813
4554.26 1926
4554.89 1826
4555.53 1872
4556.17 1949
4556.80 2009
4557.44 2124
4558.08 2061
4558.72 2146
4559.35 2105
4559.99 2069
4560.63 1940
4561.26 1998
4561.90 1978
4562.54 1960
4563.17 2028
4563.81 1860
4564.45 2030
4565.09 1839
4565.72 1966
4566.36 2008
4567.00 1895
4567.64 1954
4568.27 1892
4568.91 1965
4569.55 2288
4570.19 2189
4570.82 2250
4571.46 2346
4572.10 2351
4572.74 2408
4573.38 2551
4574.01 2546
4574.65 2550
4575.29 2312
4575.93 2302
4576.57 2242
4577.20 2223
4577.84 2166
4578.48 2156
4579.12 2083
4579.76 1949
4580.40 1841
4581.04 1725
4581.67 1905
4582.31 1870
4582.95 1819
4583.59 1962
4584.23 1840
4584.87 1720
4585.51 1844
4586.14 1843
4586.78 1901
4587.42 1832
4588.06 1915
4588.70 2009
4589.34 1909
4589.98 1882
4590.62 1761
4591.26 1957
4591.90 1929
4592.54 1866
4593.17 1799
4593.81 1894
4594.45 1989
4595.09 2062
4595.73 1954
4596.37 1855
4597.01 1944
4597.65 1897
4598.29 1905
4598.93 1796
4599.57 1821
4600.21 1806
4600.85 1898
4601.49 1748
4602.13 1790
4602.77 1765
4603.41 1721
4604.05 1795
4604.69 1669
4605.33 1594
4605.97 1703
4606.61 1750
4607.25 1757
4607.89 1765
4608.53 1864
4609.17 1763
4609.81 1829
4610.45 1932
4611.09 1808
4611.73 1950
4612.38 2112
4613.02 2093
4613.66 2076
4614.30 1940
4614.94 1821
4615.58 1984
4616.22 1825
4616.86 1909
4617.50 1874
4618.14 1758
4618.78 1746
4619.43 1637
4620.07 1791
4620.71 1786
4621.35 1778
4621.99 1756
4622.63 1713
4623.27 1731
4623.91 1714
4624.56 1782
4625.20 1726
4625.84 1694
4626.48 1693
4627.12 1716
4627.76 1690
4628.41 1713
4629.05 1717
4629.69 1666
4630.33 1735
4630.97 1656
4631.62 1635
4632.26 1597
4632.90 1717
4633.54 1799
4634.18 1724
4634.83 1815
4635.47 1783
4636.11 1799
4636.75 1849
4637.40 1894
4638.04 1828
4638.68 1910
4639.32 2029
4639.97 1948
4640.61 2114
4641.25 2250
4641.89 2205
4642.54 2206
4643.18 2080
4643.82 2173
4644.46 2134
4645.11 1968
4645.75 2108
4646.39 2111
4647.04 1909
4647.68 1913
4648.32 1865
4648.97 1868
4649.61 1757
4650.25 1689
4650.90 1637
4651.54 1785
4652.18 1746
4652.83 1757
4653.47 1852
4654.11 1751
4654.76 1885
4655.40 1855
4656.04 1792
4656.69 1742
4657.33 1759
4657.98 1761
4658.62 1794
4659.26 1912
4659.91 1950
4660.55 1835
4661.20 1722
4661.84 1666
4662.48 1620
4663.13 1702
4663.77 1685
4664.42 1640
4665.06 1707
4665.71 1628
4666.35 1621
4666.99 1568
4667.64 1676
4668.28 1757
4668.93 1718
4669.57 1636
4670.22 1575
4670.86 1659
4671.51 1668
4672.15 1548
4672.80 1517
4673.44 1617
4674.09 1361
4674.73 1443
4675.38 1585
4676.02 1650
4676.67 1558
4677.31 1401
4677.96 1545
4678.60 1633
4679.25 1498
4679.89 1738
4680.54 1801
4681.18 1692
4681.83 1685
4682.47 1614
4683.12 1741
4683.77 1654
4684.41 1705
4685.06 1774
4685.70 1799
4686.35 1800
4686.99 1927
4687.64 1682
4688.29 1669
4688.93 1675
4689.58 1575
4690.22 1699
4690.87 1540
4691.52 1638
4692.16 1687
4692.81 1539
4693.45 1573
4694.10 1642
4694.75 1623
4695.39 1515
4696.04 1534
4696.69 1628
4697.33 1780
4697.98 1794
4698.63 1831
4699.27 1741
4699.92 1755
4700.57 1902
4701.21 1918
4701.86 2129
4702.51 2084
4703.15 2020
4703.80 2074
4704.45 1986
4705.10 1902
4705.74 1931
4706.39 1984
4707.04 1977
4707.68 1799
4708.33 1755
4708.98 1872
4709.63 1905
4710.27 1794
4710.92 1809
4711.57 1904
4712.22 1757
4712.86 1883
4713.51 1860
4714.16 1769
4714.81 1826
4715.45 1819
4716.10 1876
4716.75 1791
4717.40 1748
4718.05 1761
4718.69 1847
4719.34 1692
4719.99 1927
4720.64 1906
4721.29 1845
4721.94 1856
4722.58 1751
4723.23 1853
4723.88 1876
4724.53 1872
4725.18 2108
4725.83 2066
4726.47 2018
4727.12 2151
4727.77 2062
4728.42 2190
4729.07 2383
4729.72 2366
4730.37 2574
4731.02 2495
4731.66 2324
4732.31 2341
4732.96 2280
4733.61 2273
4734.26 2138
4734.91 2047
4735.56 1871
4736.21 1745
4736.86 1820
4737.51 2005
4738.16 1806
4738.81 1785
4739.45 1855
4740.10 1807
4740.75 1943
4741.40 2056
4742.05 2097
4742.70 2275
4743.35 2289
4744.00 2114
4744.65 1996
4745.30 2114
4745.95 2154
4746.60 2310
4747.25 2103
4747.90 2231
4748.55 2199
4749.20 2030
4749.85 2029
4750.50 1993
4751.15 2034
4751.80 2047
4752.45 2049
4753.10 2061
4753.75 2031
4754.40 2166
4755.05 2113
4755.71 2079
4756.36 2156
4757.01 2197
4757.66 2168
4758.31 2180
4758.96 2028
4759.61 1993
4760.26 2169
4760.91 2030
4761.56 1941
4762.21 2008
4762.86 1892
4763.52 1893
4764.17 1775
4764.82 1755
4765.47 1731
4766.12 1822
4766.77 1891
4767.42 2001
4768.07 1903
4768.73 2078
4769.38 2401
4770.03 2428
4770.68 2299
4771.33 2281
4771.98 2339
4772.64 2268
4773.29 2223
4773.94 2099
4774.59 1844
4775.24 1851
4775.89 1753
4776.55 1824
4777.20 1961
4777.85 1906
4778.50 1837
4779.15 1784
4779.81 1785
4780.46 1877
4781.11 1859
4781.76 1897
4782.42 2055
4783.07 1974
4783.72 2067
4784.37 2039
4785.03 2100
4785.68 2035
4786.33 2093
4786.98 1926
4787.64 1934
4788.29 1857
4788.94 1797
4789.60 1842
4790.25 1742
4790.90 1769
4791.55 1830
4792.21 1794
4792.86 1695
4793.51 1818
4794.17 1709
4794.82 1613
4795.47 1658
4796.13 1740
4796.78 1688
4797.43 1581
4798.09 1593
4798.74 1705
4799.39 1698
4800.05 1666
4800.70 1594
4801.36 1577
4802.01 1637
4802.66 1641
4803.32 1583
4803.97 1568
4804.62 1632
4805.28 1645
4805.93 1628
4806.59 1613
4807.24 1576
4807.89 1602
4808.55 1568
4809.20 1612
4809.86 1762
4810.51 1496
4811.17 1499
4811.82 1597
4812.47 1546
4813.13 1553
4813.78 1583
4814.44 1641
4815.09 1622
4815.75 1665
4816.40 1845
4817.06 1697
4817.71 1622
4818.37 1707
4819.02 1841
4819.68 1696
4820.33 1731
4820.99 1923
4821.64 1836
4822.30 1842
4822.95 1932
4823.61 2003
4824.26 2141
4824.92 2040
4825.57 2052
4826.23 2097
4826.88 2086
4827.54 2042
4828.19 2029
4828.85 2048
4829.51 2131
4830.16 2091
4830.82 2146
4831.47 1971
4832.13 1887
4832.78 1968
4833.44 2028
4834.10 1998
4834.75 2029
4835.41 2039
4836.06 2005
4836.72 2054
4837.38 2060
4838.03 2187
4838.69 2179
4839.34 2276
4840.00 2226
4840.66 2208
4841.31 2316
4841.97 2182
4842.63 2096
4843.28 2196
4843.94 2196
4844.60 2153
4845.25 2223
4845.91 2013
4846.57 2160
4847.22 2221
4847.88 2123
4848.54 2116
4849.19 2197
4849.85 2154
4850.51 2193
4851.17 2357
4851.82 2399
4852.48 2304
4853.14 2739
4853.79 2731
4854.45 2531
4855.11 2776
4855.77 2726
4856.42 2875
4857.08 2787
4857.74 2462
4858.40 2322
4859.05 2462
4859.71 2391
4860.37 2355
4861.03 2490
4861.68 2527
4862.34 2318
4863.00 2272
4863.66 2553
4864.32 2502
4864.97 2464
4865.63 2445
4866.29 2243
4866.95 2334
4867.61 2309
4868.26 2329
4868.92 2369
4869.58 2529
4870.24 2297
4870.90 2291
4871.56 2260
4872.21 2178
4872.87 2252
4873.53 2155
4874.19 2213
4874.85 2201
4875.51 2038
4876.17 1936
4876.83 2196
4877.48 2278
4878.14 2204
4878.80 2151
4879.46 2184
4880.12 2095
4880.78 2052
4881.44 2120
4882.10 2066
4882.76 1923
4883.42 1976
4884.08 1999
4884.73 1897
4885.39 1945
4886.05 1964
4886.71 1972
4887.37 1992
4888.03 1956
4888.69 1880
4889.35 1888
4890.01 1921
4890.67 1914
4891.33 1932
4891.99 2037
4892.65 2094
4893.31 2268
4893.97 2194
4894.63 2126
4895.29 2178
4895.95 2203
4896.61 2335
4897.27 2132
4897.93 1958
4898.59 1891
4899.25 2068
4899.91 1807
4900.57 1877
4901.23 1974
4901.89 1976
4902.55 1921
4903.21 1986
4903.88 1988
4904.54 1809
4905.20 1738
4905.86 1934
4906.52 1822
4907.18 1694
4907.84 1765
4908.50 1893
4909.16 1796
4909.82 1723
4910.48 1788
4911.15 1779
4911.81 1924
4912.47 1700
4913.13 1615
4913.79 1716
4914.45 1665
4915.11 1568
4915.77 1805
4916.44 1677
4917.10 1576
4917.76 1655
4918.42 1729
4919.08 1603
4919.74 1625
4920.41 1589
4921.07 1581
4921.73 1569
4922.39 1572
4923.05 1581
4923.72 1549
4924.38 1470
4925.04 1637
4925.70 1550
4926.36 1534
4927.03 1465
4927.69 1564
4928.35 1585
4929.01 1501
4929.67 1551
4930.34 1640
4931.00 1426
4931.66 1467
4932.32 1554
4932.99 1574
4933.65 1490
4934.31 1489
4934.98 1556
4935.64 1528
4936.30 1467
4936.96 1580
4937.63 1545
4938.29 1576
4938.95 1483
4939.62 1486
4940.28 1477
4940.94 1605
4941.61 1534
4942.27 1473
4942.93 1562
4943.60 1648
4944.26 1456
4944.92 1491
4945.59 1497
4946.25 1490
4946.91 1526
4947.58 1559
4948.24 1521
4948.90 1595
4949.57 1510
4950.23 1485
4950.89 1561
4951.56 1427
4952.22 1388
4952.89 1435
4953.55 1418
4954.21 1435
4954.88 1445
4955.54 1466
4956.21 1383
4956.87 1357
4957.53 1469
4958.20 1466
4958.86 1427
4959.53 1497
4960.19 1334
4960.86 1390
4961.52 1532
4962.19 1478
4962.85 1520
4963.52 1536
4964.18 1580
4964.84 1644
4965.51 1714
4966.17 1817
4966.84 1966
4967.50 1958
4968.17 2096
4968.83 2037
4969.50 2040
4970.16 1952
4970.83 1915
4971.49 1866
4972.16 1745
4972.82 1723
4973.49 1709
4974.16 1688
4974.82 1671
4975.49 1713
4976.15 1520
4976.82 1602
4977.48 1664
4978.15 1666
4978.81 1607
4979.48 1526
4980.15 1610
4980.81 1614
4981.48 1477
4982.14 1576
4982.81 1598
4983.48 1709
4984.14 1758
4984.81 1689
4985.47 1528
4986.14 1559
4986.81 1543
4987.47 1731
4988.14 1906
4988.80 1946
4989.47 2036
4990.14 2320
4990.80 2622
4991.47 2780
4992.14 2952
4992.80 3139
4993.47 3276
4994.14 3188
4994.80 3121
4995.47 3228
4996.14 2809
4996.80 2646
4997.47 2372
4998.14 2200
4998.81 1925
4999.47 1652
5000.14 1642
5000.81 1666
5001.47 1557
5002.14 1487
5002.81 1476
5003.48 1428
5004.14 1481
5004.81 1523
5005.48 1461
5006.15 1478
5006.81 1471
5007.48 1522
5008.15 1620
5008.82 1502
5009.48 1398
5010.15 1390
5010.82 1475
5011.49 1432
5012.16 1433
5012.82 1602
5013.49 1442
5014.16 1676
5014.83 1484
5015.50 1441
5016.16 1440
5016.83 1535
5017.50 1565
5018.17 1597
5018.84 1510
5019.50 1590
5020.17 1588
5020.84 1606
5021.51 1662
5022.18 1656
5022.85 1586
5023.52 1701
5024.19 1767
5024.85 1761
5025.52 1792
5026.19 1856
5026.86 1926
5027.53 1903
5028.20 1925
5028.87 1896
5029.54 1882
5030.21 1896
5030.87 1827
5031.54 1765
5032.21 1900
5032.88 1823
5033.55 1657
5034.22 1711
5034.89 1759
5035.56 1717
5036.23 1581
5036.90 1682
5037.57 1608
5038.24 1621
5038.91 1628
5039.58 1602
5040.25 1558
5040.92 1514
5041.59 1556
5042.26 1714
5042.93 1745
5043.60 1793
5044.27 1941
5044.94 1932
5045.61 1958
5046.28 2004
5046.95 2061
5047.62 2118
5048.29 2094
5048.96 2266
5049.63 2165
5050.30 1995
5050.97 1999
5051.64 1947
5052.31 1969
5052.98 1760
5053.65 1637
5054.32 1639
5054.99 1422
5055.66 1539
5056.34 1519
5057.01 1556
5057.68 1483
5058.35 1449
5059.02 1545
5059.69 1574
5060.36 1629
5061.03 1614
5061.70 1399
5062.38 1603
5063.05 1491
5063.72 1385
5064.39 1515
5065.06 1515
5065.73 1521
5066.40 1485
5067.08 1343
5067.75 1387
5068.42 1401
5069.09 1530
5069.76 1436
5070.43 1379
5071.11 1452
5071.78 1403
5072.45 1490
5073.12 1481
5073.79 1506
5074.47 1438
5075.14 1414
5075.81 1445
5076.48 1385
5077.15 1453
5077.83 1332
5078.50 1417
5079.17 1460
5079.84 1440
5080.52 1416
5081.19 1400
5081.86 1361
5082.53 1478
5083.21 1608
5083.88 1623
5084.55 1507
5085.22 1543
5085.90 1675
5086.57 1579
5087.24 1548
5087.92 1594
5088.59 1591
5089.26 1477
5089.93 1479
5090.61 1488
5091.28 1614
5091.95 1553
5092.63 1552
5093.30 1558
5093.97 1607
5094.65 1619
5095.32 1669
5095.99 1698
5096.67 1649
5097.34 1776
5098.02 1791
5098.69 1614
5099.36 1636
5100.04 1581
5100.71 1629
5101.38 1550
5102.06 1422
5102.73 1451
5103.41 1499
5104.08 1453
5104.75 1414
5105.43 1505
5106.10 1566
5106.78 1668
5107.45 1533
5108.12 1488
5108.80 1484
5109.47 1496
5110.15 1426
5110.82 1505
5111.50 1523
5112.17 1450
5112.85 1519
5113.52 1547
5114.20 1557
5114.87 1507
5115.54 1333
5116.22 1367
5116.89 1473
5117.57 1443
5118.24 1367
5118.92 1416
5119.59 1401
5120.27 1503
5120.94 1529
5121.62 1613
5122.30 1587
5122.97 1582
5123.65 1550
5124.32 1679
5125.00 1604
5125.67 1709
5126.35 1629
5127.02 1457
5127.70 1443
5128.37 1404
5129.05 1400
5129.73 1456
5130.40 1508
5131.08 1552
5131.75 1454
5132.43 1465
5133.10 1565
5133.78 1552
5134.46 1446
5135.13 1465
5135.81 1419
5136.49 1517
5137.16 1554
5137.84 1344
5138.51 1484
5139.19 1587
5139.87 1416
5140.54 1477
5141.22 1536
5141.90 1548
5142.57 1631
5143.25 1565
5143.93 1571
5144.60 1650
5145.28 1556
5145.96 1540
5146.63 1495
5147.31 1474
5147.99 1379
5148.66 1390
5149.34 1478
5150.02 1425
5150.69 1295
5151.37 1324
5152.05 1410
5152.73 1280
5153.40 1206
5154.08 1355
5154.76 1293
5155.44 1381
5156.11 1425
5156.79 1314
5157.47 1412
5158.15 1385
5158.82 1326
5159.50 1402
5160.18 1417
5160.86 1334
5161.53 1315
5162.21 1296
5162.89 1482
5163.57 1338
5164.25 1438
5164.92 1396
5165.60 1352
5166.28 1427
5166.96 1424
5167.64 1405
5168.31 1377
5168.99 1404
5169.67 1356
5170.35 1353
5171.03 1458
5171.71 1390
5172.39 1343
5173.06 1372
5173.74 1394
5174.42 1282
5175.10 1365
5175.78 1432
5176.46 1449
5177.14 1322
5177.82 1286
5178.49 1365
5179.17 1411
5179.85 1361
5180.53 1334
5181.21 1280
5181.89 1409
5182.57 1413
5183.25 1296
5183.93 1363
5184.61 1481
5185.29 1396
5185.97 1418
5186.64 1359
5187.32 1227
5188.00 1389
5188.68 1368
5189.36 1282
5190.04 1253
5190.72 1357
5191.40 1231
5192.08 1295
5192.76 1357
5193.44 1310
5194.12 1274
5194.80 1199
5195.48 1187
5196.16 1249
5196.84 1316
5197.52 1366
5198.20 1371
5198.88 1315
5199.56 1289
5200.24 1283
5200.92 1290
5201.60 1298
5202.28 1297
5202.96 1336
5203.65 1409
5204.33 1299
5205.01 1340
5205.69 1422
5206.37 1354
5207.05 1344
5207.73 1367
5208.41 1315
5209.09 1291
5209.77 1199
5210.45 1323
5211.13 1503
5211.82 1465
5212.50 1539
5213.18 1543
5213.86 1460
5214.54 1502
5215.22 1519
5215.90 1481
5216.58 1500
5217.27 1436
5217.95 1384
5218.63 1496
5219.31 1489
5219.99 1455
5220.67 1529
5221.36 1505
5222.04 1508
5222.72 1516
5223.40 1502
5224.08 1401
5224.77 1357
5225.45 1497
5226.13 1517
5226.81 1393
5227.49 1409
5228.18 1428
5228.86 1504
5229.54 1524
5230.22 1471
5230.91 1531
5231.59 1400
5232.27 1476
5232.95 1429
5233.63 1292
5234.32 1389
5235.00 1415
5235.68 1331
5236.37 1369
5237.05 1469
5237.73 1379
5238.41 1394
5239.10 1460
5239.78 1548
5240.46 1627
5241.15 1667
5241.83 1553
5242.51 1663
5243.20 1683
5243.88 1768
5244.56 1920
5245.24 2041
5245.93 2035
5246.61 2052
5247.29 2127
5247.98 1922
5248.66 2068
5249.35 2100
5250.03 2031
5250.71 1931
5251.40 1890
5252.08 1730
5252.76 1609
5253.45 1631
5254.13 1627
5254.82 1516
5255.50 1449
5256.18 1468
5256.87 1435
5257.55 1413
5258.24 1448
5258.92 1440
5259.60 1439
5260.29 1386
5260.97 1398
5261.66 1544
5262.34 1374
5263.03 1353
5263.71 1447
5264.40 1420
5265.08 1363
5265.76 1458
5266.45 1545
5267.13 1547
5267.82 1529
5268.50 1538
5269.19 1533
5269.87 1582
5270.56 1531
5271.24 1572
5271.93 1656
5272.61 1553
5273.30 1441
5273.98 1436
5274.67 1419
5275.35 1480
5276.04 1598
5276.72 1507
5277.41 1497
5278.10 1507
5278.78 1477
5279.47 1413
5280.15 1547
5280.84 1577
5281.52 1705
5282.21 1836
5282.89 1739
5283.58 1659
5284.27 1740
5284.95 1974
5285.64 2014
5286.32 2007
5287.01 2104
5287.70 1968
5288.38 1912
5289.07 1720
5289.75 1907
5290.44 1841
5291.13 1648
5291.81 1600
5292.50 1696
5293.19 1841
5293.87 2075
5294.56 2038
5295.25 2109
5295.93 2194
5296.62 2286
5297.31 2297
5297.99 2373
5298.68 2430
5299.37 2401
5300.05 2337
5300.74 2435
5301.43 2302
5302.11 2364
5302.80 2344
5303.49 2328
5304.18 2370
5304.86 2318
5305.55 2366
5306.24 2291
5306.92 2289
5307.61 2295
5308.30 2139
5308.99 2087
5309.67 1890
5310.36 1819
5311.05 1748
5311.74 1658
5312.42 1680
5313.11 1550
5313.80 1572
5314.49 1542
5315.18 1610
5315.86 1527
5316.55 1603
5317.24 1655
5317.93 1553
5318.62 1509
5319.30 1504
5319.99 1588
5320.68 1679
5321.37 1557
5322.06 1530
5322.74 1493
5323.43 1592
5324.12 1677
5324.81 1720
5325.50 1646
5326.19 1702
5326.88 1563
5327.56 1572
5328.25 1600
5328.94 1468
5329.63 1543
5330.32 1550
5331.01 1599
5331.70 1664
5332.39 1611
5333.07 1710
5333.76 1729
5334.45 1681
5335.14 1718
5335.83 1767
5336.52 1792
5337.21 1745
5337.90 1809
5338.59 1803
5339.28 1634
5339.97 1568
5340.66 1537
5341.35 1596
5342.04 1599
5342.73 1565
5343.42 1644
5344.10 1695
5344.79 1777
5345.48 1714
5346.17 1766
5346.86 1746
5347.55 1721
5348.24 1756
5348.93 1767
5349.62 1748
5350.31 1822
5351.00 2174
5351.69 2258
5352.39 2380
5353.08 2627
5353.77 2837
5354.46 3064
5355.15 3019
5355.84 3046
5356.53 2930
5357.22 2939
5357.91 2717
5358.60 2500
5359.29 2226
5359.98 2066
5360.67 1995
5361.36 1886
5362.05 1742
5362.74 1667
5363.44 1547
5364.13 1600
5364.82 1610
5365.51 1537
5366.20 1595
5366.89 1437
5367.58 1536
5368.27 1502
5368.96 1556
5369.66 1499
5370.35 1561
5371.04 1672
5371.73 1514
5372.42 1568
5373.11 1595
5373.81 1481
5374.50 1499
5375.19 1524
5375.88 1480
5376.57 1408
5377.26 1433
5377.96 1387
5378.65 1518
5379.34 1429
5380.03 1448
5380.72 1409
5381.42 1523
5382.11 1578
5382.80 1389
5383.49 1559
5384.18 1535
5384.88 1439
5385.57 1475
5386.26 1472
5386.95 1437
5387.65 1466
5388.34 1383
5389.03 1541
5389.72 1608
5390.42 1527
5391.11 1541
5391.80 1559
5392.50 1701
5393.19 1635
5393.88 1694
5394.57 1689
5395.27 1799
5395.96 1747
5396.65 1752
5397.35 1762
5398.04 1639
5398.73 1563
5399.43 1515
5400.12 1557
5400.81 1469
5401.51 1322
5402.20 1430
5402.89 1353
5403.59 1417
5404.28 1392
5404.97 1324
5405.67 1323
5406.36 1369
5407.06 1379
5407.75 1464
5408.44 1472
5409.14 1480
5409.83 1471
5410.53 1385
5411.22 1292
5411.91 1420
5412.61 1523
5413.30 1406
5414.00 1427
5414.69 1482
5415.38 1385
5416.08 1405
5416.77 1403
5417.47 1352
5418.16 1363
5418.86 1397
5419.55 1407
5420.25 1507
5420.94 1459
5421.64 1501
5422.33 1472
5423.03 1444
5423.72 1339
5424.41 1412
5425.11 1424
5425.80 1458
5426.50 1411
5427.19 1448
5427.89 1433
5428.59 1438
5429.28 1478
5429.98 1419
5430.67 1283
5431.37 1458
5432.06 1409
5432.76 1416
5433.45 1415
5434.15 1451
5434.84 1441
5435.54 1372
5436.23 1410
5436.93 1375
5437.63 1479
5438.32 1685
5439.02 1527
5439.71 1530
5440.41 1578
5441.11 1522
5441.80 1553
5442.50 1605
5443.19 1573
5443.89 1630
5444.59 1595
5445.28 1595
5445.98 1572
5446.68 1586
5447.37 1616
5448.07 1644
5448.76 1706
5449.46 1857
5450.16 1920
5450.85 1874
5451.55 1898
5452.25 1988
5452.94 2035
5453.64 2045
5454.34 1973
5455.03 1884
5455.73 2014
5456.43 1952
5457.13 1912
5457.82 1994
5458.52 2138
5459.22 1921
5459.91 2007
5460.61 1996
5461.31 2013
5462.01 1919
5462.70 1954
5463.40 1956
5464.10 1903
5464.80 1804
5465.49 1982
5466.19 1948
5466.89 1874
5467.59 1821
5468.28 1902
5468.98 1798
5469.68 1787
5470.38 1859
5471.07 1783
5471.77 1710
5472.47 1718
5473.17 1623
5473.87 1731
5474.56 1791
5475.26 1830
5475.96 1629
5476.66 1675
5477.36 1737
5478.06 1687
5478.75 1621
5479.45 1686
5480.15 1713
5480.85 1783
5481.55 1903
5482.25 2014
5482.95 2147
5483.64 2216
5484.34 2063
5485.04 2209
5485.74 2212
5486.44 2299
5487.14 2271
5487.84 2127
5488.54 2157
5489.23 1966
5489.93 1975
5490.63 1993
5491.33 1873
5492.03 1756
5492.73 1812
5493.43 1972
5494.13 2005
5494.83 2057
5495.53 2028
5496.23 2107
5496.93 2129
5497.63 1991
5498.33 1988
5499.03 2067
5499.73 2224
5500.43 2293
5501.13 2292
5501.83 2453
5502.53 2700
5503.23 2857
5503.93 2978
5504.63 3210
5505.33 3405
5506.03 3350
5506.73 3459
5507.43 3172
5508.13 2926
5508.83 2853
5509.53 2690
5510.23 2523
5510.93 2296
5511.63 2073
5512.33 2193
5513.03 2090
5513.73 2075
5514.43 2212
5515.13 2243
5515.83 2275
5516.53 2185
5517.23 2359
5517.93 2480
5518.64 2467
5519.34 2377
5520.04 2509
5520.74 2558
5521.44 2703
5522.14 2633
5522.84 2422
5523.54 2385
5524.24 2373
5524.95 2492
5525.65 2445
5526.35 2397
5527.05 2342
5527.75 2282
5528.45 2222
5529.15 2029
5529.86 1936
5530.56 1898
5531.26 1713
5531.96 1677
5532.66 1608
5533.36 1711
5534.07 1737
5534.77 1703
5535.47 1727
5536.17 1611
5536.87 1710
5537.58 1595
5538.28 1725
5538.98 1699
5539.68 1757
5540.39 1654
5541.09 1628
5541.79 1638
5542.49 1574
5543.20 1561
5543.90 1596
5544.60 1426
5545.30 1582
5546.01 1507
5546.71 1491
5547.41 1605
5548.11 1667
5548.82 1712
5549.52 1766
5550.22 1772
5550.93 1772
5551.63 1819
5552.33 1805
5553.03 1848
5553.74 1876
5554.44 1800
5555.14 1687
5555.85 1722
5556.55 1748
5557.25 1659
5557.96 1557
5558.66 1626
5559.36 1601
5560.07 1551
5560.77 1527
5561.48 1511
5562.18 1690
5562.88 1558
5563.59 1626
5564.29 1595
5564.99 1595
5565.70 1514
5566.40 1526
5567.11 1541
5567.81 1574
5568.51 1551
5569.22 1592
5569.92 1562
5570.63 1580
5571.33 1524
5572.04 1505
5572.74 1547
5573.44 1555
5574.15 1479
5574.85 1416
5575.56 1505
5576.26 1493
5576.97 1435
5577.67 1505
5578.38 1517
5579.08 1497
5579.79 1536
5580.49 1689
5581.20 1595
5581.90 1546
5582.61 1694
5583.31 1672
5584.02 1590
5584.72 1484
5585.43 1464
5586.13 1626
5586.84 1505
5587.54 1515
5588.25 1377
5588.95 1295
5589.66 1416
5590.36 1445
5591.07 1361
5591.77 1301
5592.48 1528
5593.19 1459
5593.89 1409
5594.60 1353
5595.30 1317
5596.01 1436
5596.71 1411
5597.42 1310
5598.13 1422
5598.83 1504
5599.54 1450
5600.24 1457
5600.95 1389
5601.66 1469
5602.36 1377
5603.07 1346
5603.78 1322
5604.48 1355
5605.19 1330
5605.89 1302
5606.60 1366
5607.31 1413
5608.01 1387
5608.72 1366
5609.43 1435
5610.13 1357
5610.84 1293
5611.55 1368
5612.25 1352
5612.96 1329
5613.67 1364
5614.38 1276
5615.08 1263
5615.79 1305
5616.50 1374
5617.20 1407
5617.91 1386
5618.62 1398
5619.33 1351
5620.03 1413
5620.74 1413
5621.45 1336
5622.15 1375
5622.86 1354
5623.57 1383
5624.28 1208
5624.99 1319
5625.69 1385
5626.40 1317
5627.11 1341
5627.82 1288
5628.52 1280
5629.23 1303
5629.94 1293
5630.65 1311
5631.36 1383
5632.06 1361
5632.77 1377
5633.48 1384
5634.19 1390
5634.90 1363
5635.61 1437
5636.31 1397
5637.02 1464
5637.73 1475
5638.44 1414
5639.15 1437
5639.86 1528
5640.56 1502
5641.27 1466
5641.98 1345
5642.69 1377
5643.40 1482
5644.11 1323
5644.82 1373
5645.53 1275
5646.24 1387
5646.94 1484
5647.65 1408
5648.36 1403
5649.07 1451
5649.78 1446
5650.49 1366
5651.20 1359
5651.91 1350
5652.62 1452
5653.33 1244
5654.04 1263
5654.75 1361
5655.46 1402
5656.17 1409
5656.88 1406
5657.59 1468
5658.30 1364
5659.01 1576
5659.71 1561
5660.42 1532
5661.13 1554
5661.84 1531
5662.55 1662
5663.26 1682
5663.97 1567
5664.69 1516
5665.40 1547
5666.11 1534
5666.82 1458
5667.53 1361
5668.24 1356
5668.95 1384
5669.66 1374
5670.37 1341
5671.08 1439
5671.79 1300
5672.50 1342
5673.21 1415
5673.92 1459
5674.63 1479
5675.34 1451
5676.05 1582
5676.76 1555
5677.48 1566
5678.19 1558
5678.90 1457
5679.61 1505
5680.32 1599
5681.03 1545
5681.74 1508
5682.45 1533
5683.16 1432
5683.88 1375
5684.59 1385
5685.30 1492
5686.01 1365
5686.72 1401
5687.43 1579
5688.15 1554
5688.86 1536
5689.57 1420
5690.28 1425
5690.99 1477
5691.70 1465
5692.42 1530
5693.13 1575
5693.84 1519
5694.55 1530
5695.26 1570
5695.98 1455
5696.69 1508
5697.40 1517
5698.11 1529
5698.82 1476
5699.54 1463
5700.25 1495
5700.96 1582
5701.67 1490
5702.39 1458
5703.10 1538
5703.81 1575
5704.52 1492
5705.24 1517
5705.95 1505
5706.66 1468
5707.38 1613
5708.09 1643
5708.80 1506
5709.51 1589
5710.23 1553
5710.94 1433
5711.65 1510
5712.37 1503
5713.08 1457
5713.79 1487
5714.51 1505
5715.22 1582
5715.93 1500
5716.65 1505
5717.36 1577
5718.07 1635
5718.79 1506
5719.50 1452
5720.21 1525
5720.93 1555
5721.64 1607
5722.36 1544
5723.07 1681
5723.78 1626
5724.50 1646
5725.21 1743
5725.92 1754
5726.64 1767
5727.35 1795
5728.07 1960
5728.78 1999
5729.50 2132
5730.21 2239
5730.92 2268
5731.64 2452
5732.35 2407
5733.07 2625
5733.78 2751
5734.50 2740
5735.21 2678
5735.93 2403
5736.64 2222
5737.35 2270
5738.07 2103
5738.78 2081
5739.50 1964
5740.21 1913
5740.93 2091
5741.64 1929
5742.36 1832
5743.07 1984
5743.79 1892
5744.50 1902
5745.22 2068
5745.93 2044
5746.65 1917
5747.37 1890
5748.08 1912
5748.80 1953
5749.51 1971
5750.23 2109
5750.94 2215
5751.66 2153
5752.37 2231
5753.09 2222
5753.81 2282
5754.52 2334
5755.24 2302
5755.95 2320
5756.67 2456
5757.38 2582
5758.10 2491
5758.82 2677
5759.53 2769
5760.25 2668
5760.96 2459
5761.68 2683
5762.40 2907
5763.11 2842
5763.83 2831
5764.55 2752
5765.26 2833
5765.98 3083
5766.70 3188
5767.41 3302
5768.13 3623
5768.85 3734
5769.56 3719
5770.28 3737
5771.00 3899
5771.71 3855
5772.43 4070
5773.15 4406
5773.86 4897
5774.58 5652
5775.30 6472
5776.01 7205
5776.73 8237
5777.45 9071
5778.17 9810
5778.88 9666
5779.60 8894
5780.32 8391
5781.04 7296
5781.75 6144
5782.47 5530
5783.19 4872
5783.91 4380
5784.62 4087
5785.34 3961
5786.06 4063
5786.78 3856
5787.49 3742
5788.21 3763
5788.93 3967
5789.65 3882
5790.37 3818
5791.08 3913
5791.80 3916
5792.52 3960
5793.24 4069
5793.96 4119
5794.68 4021
5795.39 4094
5796.11 4055
5796.83 4092
5797.55 4037
5798.27 3893
5798.99 3903
5799.70 3794
5800.42 3756
5801.14 3870
5801.86 3812
5802.58 4062
5803.30 4538
5804.02 5155
5804.74 5777
5805.45 6583
5806.17 7216
5806.89 7289
5807.61 7778
5808.33 7543
5809.05 7176
5809.77 6406
5810.49 5609
5811.21 4792
5811.93 4356
5812.65 3763
5813.37 3688
5814.09 3430
5814.81 3376
5815.52 3180
5816.24 3178
5816.96 3255
5817.68 3289
5818.40 3290
5819.12 3349
5819.84 3361
5820.56 3136
5821.28 3323
5822.00 3315
5822.72 3113
5823.44 3272
5824.16 3367
5824.88 3185
5825.60 3125
5826.32 3048
5827.04 3070
5827.76 2979
5828.48 2788
5829.21 2837
5829.93 2761
5830.65 2749
5831.37 2537
5832.09 2492
5832.81 2576
5833.53 2727
5834.25 2608
5834.97 2529
5835.69 2496
5836.41 2432
5837.13 2437
5837.85 2412
5838.57 2302
5839.30 2362
5840.02 2447
5840.74 2368
5841.46 2372
5842.18 2324
5842.90 2250
5843.62 2098
5844.34 2181
5845.07 2218
5845.79 2228
5846.51 2274
5847.23 2140
5847.95 2253
5848.67 2305
5849.39 2229
5850.12 2208
5850.84 2300
5851.56 2200
5852.28 2085
5853.00 2098
5853.73 2118
5854.45 2169
5855.17 2149
5855.89 2054
5856.61 1990
5857.34 2085
5858.06 2096
5858.78 1960
5859.50 2003
5860.23 2042
5860.95 1952
5861.67 1976
5862.39 1930
5863.11 1969
5863.84 1955
5864.56 1949
5865.28 1923
5866.01 1961
5866.73 1915
5867.45 1912
5868.17 1886
5868.90 1761
5869.62 1738
5870.34 1766
5871.07 1744
5871.79 1801
5872.51 1871
5873.23 1738
5873.96 1814
5874.68 1837
5875.40 1698
5876.13 1701
5876.85 1663
5877.57 1656
5878.30 1690
5879.02 1735
5879.74 1689
5880.47 1755
5881.19 1817
5881.92 1919
5882.64 1901
5883.36 1984
5884.09 1878
5884.81 1879
5885.53 1855
5886.26 1837
5886.98 1887
5887.71 1726
5888.43 1808
5889.15 1741
5889.88 1717
5890.60 1748
5891.33 1781
5892.05 1716
5892.78 1533
5893.50 1564
5894.23 1689
5894.95 1694
5895.67 1609
5896.40 1652
5897.12 1715
5897.85 1543
5898.57 1561
5899.30 1668
5900.02 1699
5900.75 1732
5901.47 1702
5902.20 1753
5902.92 1706
5903.65 1701
5904.37 1682
5905.10 1643
5905.82 1617
5906.55 1580
5907.27 1707
5908.00 1725
5908.72 1669
5909.45 1721
5910.17 1601
5910.90 1669
5911.62 1731
5912.35 1730
5913.08 1618
5913.80 1758
5914.53 1678
5915.25 1639
5915.98 1668
5916.70 1683
5917.43 1752
5918.16 1833
5918.88 1726
5919.61 1701
5920.33 1769
5921.06 1711
5921.79 1653
5922.51 1787
5923.24 1768
5923.97 1657
5924.69 1716
5925.42 1754
5926.14 1759
5926.87 1765
5927.60 1751
5928.32 1775
5929.05 1845
5929.78 1792
5930.50 1811
5931.23 1800
5931.96 1801
5932.68 1903
5933.41 1909
5934.14 1888
5934.86 1914
5935.59 1907
5936.32 1916
5937.05 1933
5937.77 1987
5938.50 2007
5939.23 2119
5939.95 2102
5940.68 2321
5941.41 2365
5942.14 2202
5942.86 2258
5943.59 2153
5944.32 2336
5945.05 2276
5945.77 2290
5946.50 2248
5947.23 2140
5947.96 2108
5948.68 2080
5949.41 2058
5950.14 2031
5950.87 2091
5951.60 2165
5952.32 2140
5953.05 2264
5953.78 2252
5954.51 2285
5955.24 2240
5955.96 2257
5956.69 2393
5957.42 2461
5958.15 2489
5958.88 2483
5959.61 2643
5960.33 2505
5961.06 2420
5961.79 2560
5962.52 2542
5963.25 2520
5963.98 2533
5964.71 2574
5965.44 2596
5966.16 2536
5966.89 2511
5967.62 2612
5968.35 2689
5969.08 2730
5969.81 2931
5970.54 3037
5971.27 3129
5972.00 3167
5972.73 3181
5973.46 3136
5974.18 3169
5974.91 3200
5975.64 3042
5976.37 3000
5977.10 2996
5977.83 2818
5978.56 2980
5979.29 2814
5980.02 2801
5980.75 3057
5981.48 3017
5982.21 3080
5982.94 3095
5983.67 3205
5984.40 3374
5985.13 3589
5985.86 3628
5986.59 3658
5987.32 3744
5988.05 3759
5988.78 3789
5989.51 3757
5990.24 3534
5990.97 3683
5991.70 3788
5992.43 3742
5993.16 3784
5993.89 3580
5994.62 3652
5995.35 3657
5996.09 3725
5996.82 3916
5997.55 3831
5998.28 3775
5999.01 3788
5999.74 3811
6000.47 3852
6001.20 3996
6001.93 4221
6002.66 4107
6003.39 4003
6004.13 4026
6004.86 4016
6005.59 3718
6006.32 3819
6007.05 3860
6007.78 3812
6008.51 3876
6009.25 3785
6009.98 3729
6010.71 3836
6011.44 4029
6012.17 4516
6012.90 4862
6013.64 5498
6014.37 6480
6015.10 7165
6015.83 8223
6016.56 9169
6017.29 9825
6018.03 10418
6018.76 10647
6019.49 10410
6020.22 10045
6020.96 9488
6021.69 8352
6022.42 7463
6023.15 6413
6023.88 5809
6024.62 5029
6025.35 4294
6026.08 4012
6026.81 3792
6027.55 3413
6028.28 3271
6029.01 3164
6029.75 3098
6030.48 2971
6031.21 2955
6031.94 2838
6032.68 2772
6033.41 2718
6034.14 2764
6034.88 2765
6035.61 2726
6036.34 2594
6037.07 2611
6037.81 2450
6038.54 2503
6039.27 2483
6040.01 2507
6040.74 2452
6041.47 2600
6042.21 2581
6042.94 2557
6043.68 2547
6044.41 2727
6045.14 2707
6045.88 2612
6046.61 2729
6047.34 2661
6048.08 2819
6048.81 2877
6049.55 2801
6050.28 2854
6051.01 2995
6051.75 3015
6052.48 3032
6053.22 3189
6053.95 3133
6054.68 3099
6055.42 3330
6056.15 3382
6056.89 3533
6057.62 3584
6058.36 3486
6059.09 3462
6059.83 3263
6060.56 3103
6061.29 3089
6062.03 3097
6062.76 2931
6063.50 2987
6064.23 3011
6064.97 2965
6065.70 3063
6066.44 2987
6067.17 2926
6067.91 2988
6068.64 2983
6069.38 2829
6070.11 2820
6070.85 2684
6071.58 2736
6072.32 2785
6073.06 2688
6073.79 2567
6074.53 2807
6075.26 2624
6076.00 2651
6076.73 2634
6077.47 2476
6078.20 2600
6078.94 2569
6079.68 2585
6080.41 2441
6081.15 2451
6081.88 2524
6082.62 2459
6083.35 2439
6084.09 2348
6084.83 2466
6085.56 2368
6086.30 2436
6087.04 2381
6087.77 2384
6088.51 2303
6089.24 2368
6089.98 2396
6090.72 2304
6091.45 2266
6092.19 2300
6092.93 2399
6093.66 2219
6094.40 2299
6095.14 2282
6095.87 2381
6096.61 2209
6097.35 2328
6098.08 2295
6098.82 2247
6099.56 2249
6100.29 2207
6101.03 2248
6101.77 2169
6102.51 2119
6103.24 2146
6103.98 2091
6104.72 2115
6105.46 2132
6106.19 2061
6106.93 2094
6107.67 2179
6108.41 2250
6109.14 2159
6109.88 2038
6110.62 2188
6111.36 2307
6112.09 2160
6112.83 2240
6113.57 2247
6114.31 2415
6115.04 2347
6115.78 2369
6116.52 2356
6117.26 2385
6118.00 2442
6118.73 2496
6119.47 2365
6120.21 2458
6120.95 2381
6121.69 2441
6122.43 2436
6123.16 2433
6123.90 2531
6124.64 2392
6125.38 2497
6126.12 2466
6126.86 2446
6127.60 2490
6128.33 2426
6129.07 2498
6129.81 2434
6130.55 2474
6131.29 2484
6132.03 2417
6132.77 2474
6133.51 2443
6134.25 2459
6134.98 2399
6135.72 2413
6136.46 2425
6137.20 2316
6137.94 2510
6138.68 2540
6139.42 2528
6140.16 2538
6140.90 2608
6141.64 2610
6142.38 2618
6143.12 2732
6143.86 2765
6144.60 2834
6145.34 2709
6146.08 2582
6146.82 2641
6147.56 2566
6148.30 2609
6149.04 2593
6149.78 2692
6150.52 2660
6151.26 2515
6152.00 2486
6152.74 2525
6153.48 2636
6154.22 2660
6154.96 2714
6155.70 2548
6156.44 2578
6157.18 2771
6157.92 2677
6158.66 2688
6159.40 2817
6160.14 2743
6160.88 2794
6161.62 2760
6162.36 2826
6163.10 2845
6163.85 2767
6164.59 2937
6165.33 3013
6166.07 3140
6166.81 3043
6167.55 3283
6168.29 3426
6169.03 3681
6169.77 3803
6170.51 3831
6171.26 3869
6172.00 4052
6172.74 4155
6173.48 4282
6174.22 4371
6174.96 4309
6175.70 4006
6176.45 4077
6177.19 3998
6177.93 3882
6178.67 3835
6179.41 3866
6180.16 3807
6180.90 3668
6181.64 3616
6182.38 3723
6183.12 3735
6183.87 3744
6184.61 3753
6185.35 3765
6186.09 3702
6186.83 3728
6187.58 3873
6188.32 3697
6189.06 4005
6189.80 3984
6190.55 3920
6191.29 3972
6192.03 3868
6192.77 4124
6193.52 4275
6194.26 4250
6195.00 4378
6195.74 4624
6196.49 4547
6197.23 4699
6197.97 4818
6198.72 4977
6199.46 5147
6200.20 5070
6200.94 5119
6201.69 5208
6202.43 5053
6203.17 5018
6203.92 4963
6204.66 5081
6205.40 5145
6206.15 5182
6206.89 5549
6207.63 5906
6208.38 6399
6209.12 7438
6209.87 9352
6210.61 11281
6211.35 13776
6212.10 16149
6212.84 18495
6213.58 20701
6214.33 22568
6215.07 22671
6215.82 21570
6216.56 20036
6217.30 17886
6218.05 15338
6218.79 12808
6219.54 10490
6220.28 8579
6221.02 7324
6221.77 6230
6222.51 5319
6223.26 4866
6224.00 4584
6224.75 4312
6225.49 4147
6226.24 4039
6226.98 3863
6227.73 3913
6228.47 4045
6229.21 4026
6229.96 3865
6230.70 3997
6231.45 3720
6232.19 3553
6232.94 3373
6233.68 3142
6234.43 3028
6235.17 2889
6235.92 2736
6236.67 2698
6237.41 2627
6238.16 2574
6238.90 2695
6239.65 2818
6240.39 2833
6241.14 2821
6241.88 2944
6242.63 2865
6243.37 2884
6244.12 2973
6244.87 2891
6245.61 3090
6246.36 3148
6247.10 3118
6247.85 3382
6248.59 3444
6249.34 3703
6250.09 3723
6250.83 3745
6251.58 3754
6252.33 3882
6253.07 4073
6253.82 3963
6254.56 3955
6255.31 3815
6256.06 3799
6256.80 3742
6257.55 3601
6258.30 3681
6259.04 3486
6259.79 3443
6260.54 3438
6261.28 3616
6262.03 3607
6262.78 3457
6263.52 3486
6264.27 3322
6265.02 3527
6265.76 3522
6266.51 3491
6267.26 3728
6268.01 3923
6268.75 3742
6269.50 3858
6270.25 3920
6270.99 3685
6271.74 3550
6272.49 3488
6273.24 3373
6273.98 3365
6274.73 3392
6275.48 3414
6276.23 3525
6276.97 3615
6277.72 3750
6278.47 4057
6279.22 4389
6279.96 4512
6280.71 4786
6281.46 5008
6282.21 5191
6282.96 5112
6283.70 4764
6284.45 4839
6285.20 4290
6285.95 3977
6286.70 3709
6287.45 3527
6288.19 3385
6288.94 3392
6289.69 3001
6290.44 2844
6291.19 2826
6291.94 2776
6292.68 2753
6293.43 2738
6294.18 2577
6294.93 2564
6295.68 2638
6296.43 2616
6297.18 2509
6297.93 2401
6298.67 2447
6299.42 2410
6300.17 2530
6300.92 2460
6301.67 2507
6302.42 2557
6303.17 2526
6303.92 2604
6304.67 2733
6305.42 2823
6306.17 3190
6306.92 3332
6307.67 3401
6308.41 3445
6309.16 3363
6309.91 3268
6310.66 3181
6311.41 3203
6312.16 2980
6312.91 2933
6313.66 2829
6314.41 2497
6315.16 2538
6315.91 2615
6316.66 2455
6317.41 2553
6318.16 2669
6318.91 2597
6319.66 2655
6320.41 2570
6321.16 2534
6321.91 2588
6322.66 2572
6323.41 2519
6324.16 2474
6324.92 2503
6325.67 2418
6326.42 2321
6327.17 2342
6327.92 2199
6328.67 2327
6329.42 2260
6330.17 2273
6330.92 2237
6331.67 2171
6332.42 2194
6333.17 2096
6333.92 2119
6334.68 2210
6335.43 2033
6336.18 1987
6336.93 2063
6337.68 2119
6338.43 2151
6339.18 2183
6339.93 2143
6340.69 2237
6341.44 2162
6342.19 2098
6342.94 2015
6343.69 2092
6344.44 2093
6345.20 2130
6345.95 2130
6346.70 2040
6347.45 2184
6348.20 2229
6348.95 2113
6349.71 2116
6350.46 2224
6351.21 2134
6351.96 2042
6352.71 2056
6353.47 2158
6354.22 2178
6354.97 2204
6355.72 2167
6356.48 2300
6357.23 2314
6357.98 2418
6358.73 2471
6359.49 2500
6360.24 2389
6360.99 2252
6361.74 2235
6362.50 2298
6363.25 2131
6364.00 2073
6364.76 2050
6365.51 2027
6366.26 2061
6367.01 2028
6367.77 1919
6368.52 1942
6369.27 2042
6370.03 2013
6370.78 1942
6371.53 1950
6372.29 1945
6373.04 2004
6373.79 1918
6374.55 1875
6375.30 1953
6376.05 1983
6376.81 2002
6377.56 2068
6378.31 1921
6379.07 1931
6379.82 1959
6380.58 2006
6381.33 2058
6382.08 1911
6382.84 1865
6383.59 1964
6384.35 2082
6385.10 2071
6385.85 1926
6386.61 1991
6387.36 2065
6388.12 1997
6388.87 2022
6389.62 2027
6390.38 1924
6391.13 1990
6391.89 1879
6392.64 1834
6393.40 1799
6394.15 1760
6394.91 1866
6395.66 1820
6396.42 1783
6397.17 1739
6397.93 1736
6398.68 1881
6399.44 1817
6400.19 1688
6400.95 1721
6401.70 1698
6402.46 1674
6403.21 1714
6403.97 1742
6404.72 1665
6405.48 1646
6406.23 1687
6406.99 1606
6407.74 1607
6408.50 1645
6409.25 1611
6410.01 1599
6410.76 1661
6411.52 1700
6412.28 1763
6413.03 1655
6413.79 1622
6414.54 1613
6415.30 1709
6416.05 1731
6416.81 1637
6417.57 1719
6418.32 1675
6419.08 1627
6419.83 1639
6420.59 1696
6421.35 1597
6422.10 1748
6422.86 1666
6423.62 1783
6424.37 1803
6425.13 1730
6425.89 1793
6426.64 1728
6427.40 1704
6428.15 1810
6428.91 1756
6429.67 1668
6430.42 1755
6431.18 1720
6431.94 1763
6432.70 1875
6433.45 1735
6434.21 1685
6434.97 1688
6435.72 1683
6436.48 1694
6437.24 1694
6437.99 1755
6438.75 1788
6439.51 1862
6440.27 1835
6441.02 1874
6441.78 1854
6442.54 1954
6443.30 1775
6444.05 1811
6444.81 1934
6445.57 2069
6446.33 1975
6447.08 1838
6447.84 1953
6448.60 1950
6449.36 1897
6450.12 1904
6450.87 1967
6451.63 1887
6452.39 1947
6453.15 1863
6453.91 1869
6454.66 1864
6455.42 1810
6456.18 1803
6456.94 1868
6457.70 1849
6458.46 1943
6459.21 1932
6459.97 2054
6460.73 1925
6461.49 1962
6462.25 2112
6463.01 1979
6463.77 1993
6464.52 2017
6465.28 1899
6466.04 2034
6466.80 2139
6467.56 2045
6468.32 2052
6469.08 1997
6469.84 2079
6470.60 2112
6471.36 2190
6472.11 2070
6472.87 2044
6473.63 2022
6474.39 2213
6475.15 2316
6475.91 2098
6476.67 2200
6477.43 2288
6478.19 2338
6478.95 2287
6479.71 2250
6480.47 2270
6481.23 2216
6481.99 2348
6482.75 2423
6483.51 2364
6484.27 2370
6485.03 2400
6485.79 2440
6486.55 2615
6487.31 2561
6488.07 2553
6488.83 2428
6489.59 2586
6490.35 2727
6491.11 2779
6491.87 2827
6492.63 2741
6493.39 2935
6494.15 2898
6494.91 2844
6495.67 2930
6496.43 2986
6497.19 3131
6497.95 3250
6498.71 3236
6499.48 3225
6500.24 3412
6501.00 3375
6501.76 3398
6502.52 3407
6503.28 3483
6504.04 3504
6504.80 3399
6505.56 3419
6506.32 3517
6507.09 3486
6507.85 3547
6508.61 3547
6509.37 3479
6510.13 3622
6510.89 3842
6511.65 4121
6512.42 4336
6513.18 4636
6513.94 4939
6514.70 5550
6515.46 6212
6516.22 6781
6516.99 7502
6517.75 7905
6518.51 7949
6519.27 8003
6520.03 7563
6520.80 7043
6521.56 6490
6522.32 5960
6523.08 5590
6523.84 5059
6524.61 4810
6525.37 4850
6526.13 4873
6526.89 4751
6527.66 4935
6528.42 5183
6529.18 5753
6529.94 6099
6530.71 6645
6531.47 6978
6532.23 7384
6533.00 7854
6533.76 7645
6534.52 7253
6535.28 7055
6536.05 6932
6536.81 6827
6537.57 7100
6538.34 7371
6539.10 7875
6539.86 8350
6540.63 9450
6541.39 9933
6542.15 9814
6542.92 9944
6543.68 9731
6544.44 8981
6545.21 8173
6545.97 7129
6546.73 6303
6547.50 5418
6548.26 4954
6549.02 4531
6549.79 4197
6550.55 4053
6551.31 3825
6552.08 3738
6552.84 3778
6553.61 3738
6554.37 3689
6555.13 3928
6555.90 3836
6556.66 3808
6557.43 3841
6558.19 3756
6558.96 3719
6559.72 3779
6560.48 3644
6561.25 3600
6562.01 3673
6562.78 3697
6563.54 3784
6564.31 3938
6565.07 3789
6565.84 3906
6566.60 3832
6567.37 4049
6568.13 3961
6568.90 4055
6569.66 4137
6570.43 4300
6571.19 4223
6571.96 4194
6572.72 4267
6573.49 4107
6574.25 4397
6575.02 4471
6575.78 4444
6576.55 4693
6577.31 4859
6578.08 5275
6578.84 5706
6579.61 6078
6580.37 6417
6581.14 6943
6581.91 7141
6582.67 7129
6583.44 6830
6584.20 6642
6584.97 6226
6585.73 5852
6586.50 5318
6587.27 5012
6588.03 4697
6588.80 4441
6589.56 4324
6590.33 4104
6591.10 4150
6591.86 4200
6592.63 4234
6593.39 4416
6594.16 4459
6594.93 4646
6595.69 4988
6596.46 5447
6597.23 5895
6597.99 6334
6598.76 6809
6599.53 7092
6600.29 6927
6601.06 6895
6601.83 6564
6602.59 6272
6603.36 6024
6604.13 5531
6604.89 4951
6605.66 4575
6606.43 4254
6607.20 4214
6607.96 3926
6608.73 3888
6609.50 3739
6610.26 3681
6611.03 3769
6611.80 3764
6612.57 3835
6613.33 3773
6614.10 3808
6614.87 4086
6615.64 4005
6616.40 3915
6617.17 4052
6617.94 3909
6618.71 3862
6619.48 3784
6620.24 3763
6621.01 3621
6621.78 3611
6622.55 3752
6623.32 3885
6624.08 3804
6624.85 3615
6625.62 3568
6626.39 3634
6627.16 3728
6627.92 3596
6628.69 3533
6629.46 3562
6630.23 3484
6631.00 3506
6631.77 3446
6632.54 3414
6633.30 3628
6634.07 3644
6634.84 3834
6635.61 4287
6636.38 4659
6637.15 5153
6637.92 5495
6638.69 6272
6639.45 6816
6640.22 6839
6640.99 6714
6641.76 6662
6642.53 6226
6643.30 5870
6644.07 5213
6644.84 4600
6645.61 4353
6646.38 3894
6647.15 3401
6647.92 3219
6648.69 3202
6649.46 3101
6650.22 3094
6650.99 3002
6651.76 2979
6652.53 2893
6653.30 2888
6654.07 2994
6654.84 2904
6655.61 2960
6656.38 2993
6657.15 3139
6657.92 3019
6658.69 3081
6659.46 2867
6660.23 2899
6661.00 2942
6661.77 2764
6662.54 2763
6663.31 2737
6664.09 2634
6664.86 2639
6665.63 2640
6666.40 2587
6667.17 2747
6667.94 2629
6668.71 2484
6669.48 2495
6670.25 2527
6671.02 2444
6671.79 2437
6672.56 2387
6673.33 2488
6674.10 2735
6674.88 2886
6675.65 2809
6676.42 2901
6677.19 2951
6677.96 2882
6678.73 2724
6679.50 2807
6680.27 2861
6681.05 2719
6681.82 2897
6682.59 2779
6683.36 2574
6684.13 2575
6684.90 2526
6685.67 2575
6686.45 2716
6687.22 2590
6687.99 2768
6688.76 3032
6689.53 3071
6690.31 3080
6691.08 3061
6691.85 3160
6692.62 3195
6693.39 3181
6694.17 3078
6694.94 2937
6695.71 2670
6696.48 2574
6697.25 2520
6698.03 2430
6698.80 2317
6699.57 2233
6700.34 2255
6701.12 2346
6701.89 2282
6702.66 2286
6703.43 2360
6704.21 2234
6704.98 2420
6705.75 2325
6706.53 2351
6707.30 2403
6708.07 2342
6708.84 2235
6709.62 2352
6710.39 2277
6711.16 2257
6711.94 2190
6712.71 2200
6713.48 2174
6714.26 2183
6715.03 2349
6715.80 2282
6716.58 2295
6717.35 2232
6718.12 2148
6718.90 2123
6719.67 2141
6720.45 2144
6721.22 2052
6721.99 2136
6722.77 2083
6723.54 2041
6724.31 2016
6725.09 2032
6725.86 2101
6726.64 1974
6727.41 2022
6728.18 2121
6728.96 2113
6729.73 2158
6730.51 2017
6731.28 1971
6732.06 1908
6732.83 2031
6733.60 1919
6734.38 1930
6735.15 1971
6735.93 1944
6736.70 1894
6737.48 1916
6738.25 1907
6739.03 1979
6739.80 2082
6740.58 2089
6741.35 1980
6742.13 2066
6742.90 1931
6743.68 1924
6744.45 1915
6745.23 1900
6746.00 2006
6746.78 2073
6747.55 1945
6748.33 1857
6749.10 1881
6749.88 1818
6750.65 1762
6751.43 1785
6752.20 1936
6752.98 1983
6753.75 1948
6754.53 2074
6755.31 2024
6756.08 2127
6756.86 2252
6757.63 2375
6758.41 2188
6759.19 2209
6759.96 2228
6760.74 2080
6761.51 2255
6762.29 2032
6763.07 2002
6763.84 1863
6764.62 1930
6765.39 1874
6766.17 1976
6766.95 1867
6767.72 1938
6768.50 1864
6769.28 1825
6770.05 1859
6770.83 1839
6771.61 1791
6772.38 1820
6773.16 1911
6773.94 1874
6774.71 1813
6775.49 1830
6776.27 1839
6777.04 1704
6777.82 1747
6778.60 1768
6779.37 1711
6780.15 1812
6780.93 1850
6781.71 1879
6782.48 1804
6783.26 1847
6784.04 1945
6784.81 1898
6785.59 1793
6786.37 1956
6787.15 1858
6787.92 1874
6788.70 1844
6789.48 1874
6790.26 1747
6791.04 1785
6791.81 1706
6792.59 1753
6793.37 1832
6794.15 1709
6794.92 1728
6795.70 1652
6796.48 1728
6797.26 1714
6798.04 1649
6798.81 1672
6799.59 1627
6800.37 1637
6801.15 1652
6801.93 1618
6802.71 1707
6803.48 1747
6804.26 1711
6805.04 1655
6805.82 1808
6806.60 1804
6807.38 1888
6808.16 1880
6808.94 1767
6809.71 1746
6810.49 1815
6811.27 1848
6812.05 1826
6812.83 1744
6813.61 1831
6814.39 1822
6815.17 1585
6815.95 1611
6816.73 1765
6817.50 1677
6818.28 1728
6819.06 1619
6819.84 1688
6820.62 1762
6821.40 1788
6822.18 1849
6822.96 1859
6823.74 1795
6824.52 1713
6825.30 1773
6826.08 1838
6826.86 1762
6827.64 1869
6828.42 1897
6829.20 1880
6829.98 1700
6830.76 1700
6831.54 1667
6832.32 1669
6833.10 1664
6833.88 1652
6834.66 1649
6835.44 1657
6836.22 1628
6837.00 1591
6837.78 1727
6838.56 1780
6839.34 1652
6840.12 1598
6840.90 1652
6841.68 1668
6842.46 1780
6843.24 1734
6844.03 1671
6844.81 1720
6845.59 1696
6846.37 1693
6847.15 1679
6847.93 1602
6848.71 1663
6849.49 1810
6850.27 1693
6851.05 1812
6851.84 1980
6852.62 2171
6853.40 2543
6854.18 2721
6854.96 2980
6855.74 3339
6856.52 3368
6857.30 3436
6858.09 3349
6858.87 3083
6859.65 2909
6860.43 2804
6861.21 2466
6861.99 2479
6862.78 2461
6863.56 2379
6864.34 2507
6865.12 2395
6865.90 2433
6866.69 2135
6867.47 2046
6868.25 2049
6869.03 1911
6869.82 1794
6870.60 1829
6871.38 1921
6872.16 1914
6872.94 2007
6873.73 1829
6874.51 1778
6875.29 1739
6876.07 1818
6876.86 1712
6877.64 1754
6878.42 1744
6879.21 1748
6879.99 1714
6880.77 1670
6881.55 1811
6882.34 1822
6883.12 1765
6883.90 1846
6884.69 1734
6885.47 1760
6886.25 1827
6887.04 1776
6887.82 1784
6888.60 1746
6889.39 1814
6890.17 1878
6890.95 1954
6891.74 1863
6892.52 2052
6893.30 2077
6894.09 2193
6894.87 2031
6895.65 1960
6896.44 1991
6897.22 1948
6898.01 1905
6898.79 1848
6899.57 1936
6900.36 1773
6901.14 1785
6901.93 1749
6902.71 1875
6903.49 1900
6904.28 1886
6905.06 1918
6905.85 1800
6906.63 1860
6907.42 1873
6908.20 1818
6908.98 1879
6909.77 1896
6910.55 1748
6911.34 1805
6912.12 1987
6912.91 1878
6913.69 1855
6914.48 1873
6915.26 1847
6916.05 1847
6916.83 1791
6917.62 1870
6918.40 1870
6919.19 1940
6919.97 1874
6920.76 1861
6921.54 1893
6922.33 1915
6923.11 1928
6923.90 1993
6924.68 1927
6925.47 1858
6926.25 1923
6927.04 1985
6927.82 2031
6928.61 1896
6929.40 2056
6930.18 2091
6930.97 2015
6931.75 2023
6932.54 2057
6933.32 1991
6934.11 2004
6934.90 2093
6935.68 1948
6936.47 2071
6937.25 2228
6938.04 2056
6938.83 2012
6939.61 1990
6940.40 2026
6941.19 2056
6941.97 2085
6942.76 2195
6943.54 2193
6944.33 2113
6945.12 2188
6945.90 2305
6946.69 2286
6947.48 2350
6948.26 2448
6949.05 2575
6949.84 2626
6950.62 2640
6951.41 2667
6952.20 2647
6952.99 2703
6953.77 2782
6954.56 2875
6955.35 2865
6956.13 2900
6956.92 2654
6957.71 2573
6958.50 2718
6959.28 2806
6960.07 2677
6960.86 2766
6961.64 2731
6962.43 2776
6963.22 2802
6964.01 2866
6964.80 3004
6965.58 3087
6966.37 2986
6967.16 3039
6967.95 2875
6968.73 2887
6969.52 2861
6970.31 2929
6971.10 2848
6971.89 2955
6972.67 3148
6973.46 3249
6974.25 3330
6975.04 3337
6975.83 3400
6976.62 3411
6977.40 3410
6978.19 3407
6978.98 3466
6979.77 3597
6980.56 3770
6981.35 3829
6982.13 3932
6982.92 4102
6983.71 4114
6984.50 4421
6985.29 4753
6986.08 5067
6986.87 5593
6987.66 6216
6988.45 7061
6989.23 8011
6990.02 8816
6990.81 9938
6991.60 10447
6992.39 10178
6993.18 9570
6993.97 8966
6994.76 8134
6995.55 6872
6996.34 6087
6997.13 5357
6997.92 4888
6998.71 4615
6999.50 4489
7000.29 4728
7001.07 5033
7001.86 5703
7002.65 6443
7003.44 7276
7004.23 7843
7005.02 8712
7005.81 9199
7006.60 9020
7007.39 8811
7008.18 8012
7008.97 6949
7009.76 5821
7010.55 5138
7011.34 4465
7012.14 3804
7012.93 3435
7013.72 3225
7014.51 2977
7015.30 2902
7016.09 2908
7016.88 2899
7017.67 2867
7018.46 3036
7019.25 2847
7020.04 2852
7020.83 2689
7021.62 2751
7022.41 2740
7023.20 2579
7024.00 2641
7024.79 2590
7025.58 2548
7026.37 2509
7027.16 2569
7027.95 2670
7028.74 2778
7029.53 2868
7030.32 2812
7031.12 2755
7031.91 2760
7032.70 2717
7033.49 2684
7034.28 2696
7035.07 2664
7035.87 2709
7036.66 2683
7037.45 2628
7038.24 2666
7039.03 2848
7039.82 2735
7040.62 2861
7041.41 2976
7042.20 2913
7042.99 2949
7043.78 3026
7044.58 2937
7045.37 2945
7046.16 2796
7046.95 2795
7047.75 2735
7048.54 2746
7049.33 2679
7050.12 2700
7050.92 2616
7051.71 2556
7052.50 2488
7053.29 2730
7054.09 2781
7054.88 2873
7055.67 2880
7056.46 2885
7057.26 2944
7058.05 2738
7058.84 2599
7059.64 2585
7060.43 2303
7061.22 2433
7062.02 2327
7062.81 2289
7063.60 2252
7064.39 2274
7065.19 2411
7065.98 2291
7066.77 2345
7067.57 2241
7068.36 2213
7069.16 2266
7069.95 2351
7070.74 2157
7071.54 2214
7072.33 2179
7073.12 2118
7073.92 2130
7074.71 2194
7075.51 2163
7076.30 2252
7077.09 2113
7077.89 2140
7078.68 2236
7079.48 2058
7080.27 2027
7081.06 2047
7081.86 2045
7082.65 1860
7083.45 1999
7084.24 1929
7085.04 1920
7085.83 1898
7086.62 1935
7087.42 1983
7088.21 1899
7089.01 1839
7089.80 1925
7090.60 1797
7091.39 1812
7092.19 1830
7092.98 1811
7093.78 1850
7094.57 1906
7095.37 1982
7096.16 1992
7096.96 2032
7097.75 1974
7098.55 2054
7099.34 1973
7100.14 1914
7100.93 1799
7101.73 1686
7102.52 1684
7103.32 1740
7104.11 1724
7104.91 1679
7105.71 1579
7106.50 1548
7107.30 1699
7108.09 1707
7108.89 1633
7109.68 1578
7110.48 1569
7111.28 1493
7112.07 1546
7112.87 1554
7113.66 1450
7114.46 1435
7115.26 1480
7116.05 1444
7116.85 1448
7117.65 1547
7118.44 1393
7119.24 1461
7120.03 1465
7120.83 1526
7121.63 1586
7122.42 1465
7123.22 1425
7124.02 1479
7124.81 1510
7125.61 1455
7126.41 1474
7127.20 1417
7128.00 1457
7128.80 1433
7129.59 1463
7130.39 1538
7131.19 1542
7131.99 1522
7132.78 1495
7133.58 1458
7134.38 1597
7135.17 1590
7135.97 1503
7136.77 1578
7137.57 1514
7138.36 1431
7139.16 1467
7139.96 1515
7140.76 1489
7141.55 1420
7142.35 1461
7143.15 1382
7143.95 1348
7144.74 1319
7145.54 1361
7146.34 1404
7147.14 1597
7147.94 1482
7148.73 1512
7149.53 1455
7150.33 1392
7151.13 1485
7151.93 1569
7152.72 1413
7153.52 1414
7154.32 1371
7155.12 1400
7155.92 1387
7156.72 1400
7157.51 1322
7158.31 1386
7159.11 1459
7159.91 1457
7160.71 1428
7161.51 1502
7162.31 1465
7163.11 1405
7163.90 1328
7164.70 1485
7165.50 1365
7166.30 1385
7167.10 1420
7167.90 1406
7168.70 1330
7169.50 1328
7170.30 1368
7171.10 1344
7171.90 1351
7172.69 1326
7173.49 1408
7174.29 1438
7175.09 1411
7175.89 1396
7176.69 1348
7177.49 1362
7178.29 1417
7179.09 1368
7179.89 1339
7180.69 1354
7181.49 1391
7182.29 1392
7183.09 1377
7183.89 1454
7184.69 1409
7185.49 1442
7186.29 1441
7187.09 1429
7187.89 1376
7188.69 1428
7189.49 1494
7190.29 1473
7191.09 1505
7191.89 1502
7192.69 1389
7193.49 1413
7194.29 1351
7195.09 1287
7195.89 1268
7196.70 1248
7197.50 1219
7198.30 1170
7199.10 1200
7199.90 1273
7200.70 1278
7201.50 1195
7202.30 1194
7203.10 1225
7203.90 1331
7204.70 1250
7205.51 1194
7206.31 1284
7207.11 1255
7207.91 1305
7208.71 1261
7209.51 1291
7210.31 1344
7211.12 1266
7211.92 1239
7212.72 1185
7213.52 1194
7214.32 1256
7215.12 1288
7215.92 1209
7216.73 1314
7217.53 1252
7218.33 1235
7219.13 1216
7219.93 1275
7220.74 1335
7221.54 1309
7222.34 1282
7223.14 1258
7223.94 1208
7224.75 1170
7225.55 1320
7226.35 1204
7227.15 1222
7227.96 1285
7228.76 1241
7229.56 1262
7230.36 1313
7231.17 1287
7231.97 1332
7232.77 1292
7233.57 1283
7234.38 1302
7235.18 1408
7235.98 1369
7236.79 1375
7237.59 1333
7238.39 1253
7239.19 1302
7240.00 1286
7240.80 1267
7241.60 1309
7242.41 1303
7243.21 1330
7244.01 1377
7244.82 1432
7245.62 1471
7246.42 1532
7247.23 1500
7248.03 1471
7248.83 1376
7249.64 1379
7250.44 1511
7251.25 1438
7252.05 1551
7252.85 1472
7253.66 1488
7254.46 1423
7255.27 1525
7256.07 1549
7256.87 1569
7257.68 1467
7258.48 1512
7259.29 1564
7260.09 1597
7260.89 1491
7261.70 1537
7262.50 1569
7263.31 1491
7264.11 1593
7264.92 1655
7265.72 1738
7266.53 1643
7267.33 1622
7268.13 1645
7268.94 1724
7269.74 1852
7270.55 1773
7271.35 1792
7272.16 1773
7272.96 1873
7273.77 1846
7274.57 1887
7275.38 1841
7276.18 1964
7276.99 1980
7277.79 1892
7278.60 1927
7279.40 1837
7280.21 1876
7281.01 1887
7281.82 2081
7282.63 2057
7283.43 2266
7284.24 2302
7285.04 2373
7285.85 2549
7286.65 2846
7287.46 3316
7288.27 3778
7289.07 4339
7289.88 4738
7290.68 5029
7291.49 4880
7292.29 4684
7293.10 4306
7293.91 3791
7294.71 3401
7295.52 2957
7296.33 2734
7297.13 2454
7297.94 2329
7298.74 2131
7299.55 2221
7300.36 2219
7301.16 2113
7301.97 2123
7302.78 2079
7303.58 2129
7304.39 2158
7305.20 2217
7306.00 2220
7306.81 2267
7307.62 2264
7308.42 2322
7309.23 2302
7310.04 2436
7310.84 2471
7311.65 2466
7312.46 2696
7313.27 2643
7314.07 2852
7314.88 2838
7315.69 2911
7316.50 3125
7317.30 3278
7318.11 3177
7318.92 3044
7319.72 3014
7320.53 3014
7321.34 3130
7322.15 3257
7322.96 3572
7323.76 3635
7324.57 4243
7325.38 4745
7326.19 5304
7326.99 5424
7327.80 5450
7328.61 5204
7329.42 4953
7330.23 4479
7331.03 3972
7331.84 3492
7332.65 3057
7333.46 2766
7334.27 2624
7335.08 2345
7335.88 2218
7336.69 2097
7337.50 2000
7338.31 2041
7339.12 2085
7339.93 2069
7340.74 2050
7341.54 2021
7342.35 2015
7343.16 2102
7343.97 2106
7344.78 2071
7345.59 2061
7346.40 1907
7347.21 1844
7348.02 1818
7348.82 1971
7349.63 1979
7350.44 1932
7351.25 1950
7352.06 1973
7352.87 1986
7353.68 2108
7354.49 2064
7355.30 2098
7356.11 2114
7356.92 1947
7357.73 1882
7358.54 1993
7359.35 2039
7360.16 2077
7360.97 2079
7361.78 1975
7362.59 2023
7363.40 2078
7364.21 2205
7365.02 2310
7365.83 2321
7366.64 2312
7367.45 2281
7368.26 2226
7369.07 2306
7369.88 2196
7370.69 2169
7371.50 2204
7372.31 2146
7373.12 2173
7373.93 2276
7374.74 2201
7375.55 2104
7376.36 2247
7377.17 2150
7377.98 2147
7378.79 2316
7379.60 2303
7380.42 2351
7381.23 2508
7382.04 2576
7382.85 2676
7383.66 2909
7384.47 3136
7385.28 3317
7386.09 3454
7386.90 3696
7387.71 3673
7388.53 3564
7389.34 3487
7390.15 3225
7390.96 2949
7391.77 2761
7392.58 2521
7393.39 2362
7394.21 2326
7395.02 2183
7395.83 2121
7396.64 2078
7397.45 2042
7398.27 2000
7399.08 2061
7399.89 2030
7400.70 1986
7401.51 2126
7402.33 2301
7403.14 2264
7403.95 2438
7404.76 2514
7405.57 2801
7406.39 3106
7407.20 3019
7408.01 2970
7408.82 2994
7409.64 2868
7410.45 2781
7411.26 2447
7412.07 2371
7412.89 2246
7413.70 2193
7414.51 2061
7415.32 2126
7416.14 2045
7416.95 1884
7417.76 1741
7418.58 1709
7419.39 1652
7420.20 1612
7421.02 1601
7421.83 1508
7422.64 1550
7423.45 1629
7424.27 1590
7425.08 1604
7425.89 1558
7426.71 1575
7427.52 1482
7428.33 1442
7429.15 1494
7429.96 1411
7430.78 1405
7431.59 1476
7432.40 1397
7433.22 1367
7434.03 1403
7434.84 1417
7435.66 1401
7436.47 1406
7437.29 1393
7438.10 1321
7438.91 1356
7439.73 1446
7440.54 1439
7441.36 1416
7442.17 1439
7442.99 1479
7443.80 1495
7444.61 1615
7445.43 1621
7446.24 1556
7447.06 1562
7447.87 1546
7448.69 1523
7449.50 1571
7450.32 1540
7451.13 1449
7451.95 1421
7452.76 1567
7453.58 1517
7454.39 1521
7455.21 1451
7456.02 1465
7456.84 1425
7457.65 1421
7458.47 1415
7459.28 1485
7460.10 1549
7460.91 1411
7461.73 1506
7462.54 1443
7463.36 1499
7464.17 1483
7464.99 1466
7465.80 1464
7466.62 1389
7467.44 1419
7468.25 1515
7469.07 1392
7469.88 1386
7470.70 1408
7471.51 1473
7472.33 1539
7473.15 1425
7473.96 1585
7474.78 1532
7475.59 1534
7476.41 1532
7477.23 1431
7478.04 1452
7478.86 1418
7479.67 1440
7480.49 1301
7481.31 1312
7482.12 1331
7482.94 1291
7483.76 1188
7484.57 1292
7485.39 1294
7486.21 1359
7487.02 1275
7487.84 1187
7488.66 1215
7489.47 1276
7490.29 1311
7491.11 1331
7491.92 1260
7492.74 1285
7493.56 1248
7494.38 1275
7495.19 1226
7496.01 1322
7496.83 1340
7497.64 1374
7498.46 1285
7499.28 1259
7500.10 1274
7500.91 1297
7501.73 1353
7502.55 1294
7503.37 1225
7504.18 1172
7505.00 1128
7505.82 1152
7506.64 1111
7507.46 1164
7508.27 1255
7509.09 1169
7509.91 1178
7510.73 1232
7511.55 1235
7512.36 1211
7513.18 1193
7514.00 1211
7514.82 1220
7515.64 1230
7516.45 1195
7517.27 1224
7518.09 1206
7518.91 1166
7519.73 1233
7520.55 1172
7521.37 1254
7522.18 1284
7523.00 1171
7523.82 1165
7524.64 1119
7525.46 1106
7526.28 1133
7527.10 1110
7527.92 1175
7528.74 1129
7529.55 1188
7530.37 1191
7531.19 1173
7532.01 1127
7532.83 1180
7533.65 1302
7534.47 1231
7535.29 1152
7536.11 1084
7536.93 1233
7537.75 1201
7538.57 1125
7539.39 1120
7540.21 1140
7541.03 1177
7541.84 1219
7542.66 1220
7543.48 1224
7544.30 1151
7545.12 1196
7545.94 1244
7546.76 1309
7547.58 1177
7548.40 1230
7549.22 1326
7550.04 1361
7550.86 1326
7551.68 1275
7552.51 1291
7553.33 1213
7554.15 1266
7554.97 1214
7555.79 1184
7556.61 1261
7557.43 1318
7558.25 1270
7559.07 1223
7559.89 1244
7560.71 1192
7561.53 1283
7562.35 1250
7563.17 1324
7563.99 1331
7564.81 1364
7565.64 1432
7566.46 1490
7567.28 1384
7568.10 1369
7568.92 1287
7569.74 1362
7570.56 1282
7571.38 1284
7572.21 1257
7573.03 1267
7573.85 1239
7574.67 1273
7575.49 1361
7576.31 1202
7577.13 1210
7577.96 1130
7578.78 1298
7579.60 1346
7580.42 1303
7581.24 1311
7582.07 1322
7582.89 1332
7583.71 1304
7584.53 1219
7585.35 1276
7586.18 1256
7587.00 1299
7587.82 1369
7588.64 1395
7589.46 1435
7590.29 1376
7591.11 1398
7591.93 1512
7592.75 1442
7593.58 1490
7594.40 1452
7595.22 1445
7596.04 1581
7596.87 1545
7597.69 1488
7598.51 1428
7599.34 1506
7600.16 1466
7600.98 1408
7601.80 1415
7602.63 1447
7603.45 1436
7604.27 1494
7605.10 1434
7605.92 1633
7606.74 1582
7607.57 1689
7608.39 1925
7609.21 2178
7610.04 2267
7610.86 2258
7611.68 2242
7612.51 2052
7613.33 1992
7614.15 1851
7614.98 1845
7615.80 1631
7616.62 1555
7617.45 1524
7618.27 1600
7619.10 1521
7619.92 1452
7620.74 1501
7621.57 1706
7622.39 1726
7623.22 1649
7624.04 1622
7624.86 1560
7625.69 1588
7626.51 1540
7627.34 1487
7628.16 1456
7628.99 1519
7629.81 1456
7630.64 1505
7631.46 1462
7632.28 1604
7633.11 1642
7633.93 1738
7634.76 2065
7635.58 2147
7636.41 2160
7637.23 2466
7638.06 2453
7638.88 2367
7639.71 2284
7640.53 2131
7641.36 1972
7642.18 1738
7643.01 1718
7643.83 1537
7644.66 1525
7645.48 1465
7646.31 1366
7647.14 1321
7647.96 1328
7648.79 1415
7649.61 1307
7650.44 1285
7651.26 1331
7652.09 1307
7652.91 1288
7653.74 1343
7654.57 1294
7655.39 1220
7656.22 1196
7657.04 1212
7657.87 1170
7658.70 1156
7659.52 1120
7660.35 1168
7661.17 1199
7662.00 1172
7662.83 1165
7663.65 1197
7664.48 1324
7665.31 1195
7666.13 1160
7666.96 1237
7667.79 1348
7668.61 1145
7669.44 1158
7670.27 1197
7671.09 1148
7671.92 1215
7672.75 1168
7673.57 1216
7674.40 1207
7675.23 1234
7676.05 1307
7676.88 1260
7677.71 1253
7678.53 1298
7679.36 1240
7680.19 1208
7681.02 1227
7681.84 1192
7682.67 1232
7683.50 1202
7684.33 1129
7685.15 1237
7685.98 1143
7686.81 1114
7687.64 1101
7688.46 1198
7689.29 1301
7690.12 1277
7690.95 1197
7691.77 1122
7692.60 1280
7693.43 1208
7694.26 1303
7695.09 1233
7695.91 1181
7696.74 1186
7697.57 1231
7698.40 1170
7699.23 1183
7700.06 1161
7700.88 1193
7701.71 1187
7702.54 1253
7703.37 1271
7704.20 1311
7705.03 1308
7705.85 1253
7706.68 1325
7707.51 1363
7708.34 1370
7709.17 1231
7710.00 1311
7710.83 1193
7711.66 1264
7712.48 1382
7713.31 1297
7714.14 1315
7714.97 1345
7715.80 1235
7716.63 1204
7717.46 1254
7718.29 1269
7719.12 1310
7719.95 1327
7720.78 1284
7721.61 1259
7722.44 1296
7723.27 1328
7724.09 1305
7724.92 1221
7725.75 1280
7726.58 1252
7727.41 1241
7728.24 1195
7729.07 1346
7729.90 1222
7730.73 1319
7731.56 1219
7732.39 1296
7733.22 1350
7734.05 1349
7734.88 1310
7735.71 1326
7736.54 1259
7737.37 1269
7738.20 1313
7739.03 1263
7739.86 1145
7740.70 1208
7741.53 1257
7742.36 1248
7743.19 1211
7744.02 1184
7744.85 1213
7745.68 1280
7746.51 1330
7747.34 1303
7748.17 1449
7749.00 1637
7749.83 1885
7750.66 2262
7751.50 2626
7752.33 2930
7753.16 3085
7753.99 3431
7754.82 3310
7755.65 2922
7756.48 2761
7757.31 2537
7758.15 2134
7758.98 1809
7759.81 1752
7760.64 1497
7761.47 1353
7762.30 1206
7763.13 1204
7763.97 1234
7764.80 1200
7765.63 1233
7766.46 1199
7767.29 1120
7768.13 1171
7768.96 1196
7769.79 1225
7770.62 1184
7771.45 1257
7772.29 1154
7773.12 1169
7773.95 1127
7774.78 1080
7775.62 1022
7776.45 1017
7777.28 981
7778.11 1058
7778.95 1069
7779.78 1082
7780.61 1122
7781.44 1126
7782.28 1083
7783.11 1160
7783.94 1180
7784.77 1138
7785.61 1043
7786.44 1057
7787.27 1092
7788.11 1152
7788.94 1225
7789.77 1218
7790.61 1321
7791.44 1302
7792.27 1345
7793.10 1320
7793.94 1301
7794.77 1323
7795.60 1261
7796.44 1207
7797.27 1278
7798.11 1216
7798.94 1133
7799.77 1098
7800.61 1166
7801.44 1120
7802.27 1116
7803.11 1181
7803.94 1137
7804.78 1163
7805.61 1187
7806.44 1130
7807.28 1178
7808.11 1235
7808.95 1106
7809.78 1260
7810.61 1302
7811.45 1268
7812.28 1159
7813.12 1263
7813.95 1264
7814.79 1262
7815.62 1264
7816.45 1285
7817.29 1282
7818.12 1233
7818.96 1240
7819.79 1232
7820.63 1311
7821.46 1304
7822.30 1331
7823.13 1319
7823.97 1417
7824.80 1364
7825.64 1223
7826.47 1257
7827.31 1277
7828.14 1270
7828.98 1291
7829.81 1343
7830.65 1242
7831.48 1404
7832.32 1423
7833.15 1468
7833.99 1325
7834.83 1310
7835.66 1261
7836.50 1241
7837.33 1192
7838.17 1277
7839.00 1296
7839.84 1276
7840.68 1340
7841.51 1208
7842.35 1164
7843.18 1227
7844.02 1273
7844.86 1200
7845.69 1148
7846.53 1240
7847.36 1258
7848.20 1155
7849.04 1096
7849.87 1134
7850.71 1079
7851.55 1088
7852.38 1050
7853.22 1020
7854.05 1047
7854.89 1070
7855.73 1104
7856.56 987
7857.40 1044
7858.24 977
7859.08 1006
7859.91 1001
7860.75 1032
7861.59 995
7862.42 990
7863.26 1016
7864.10 1077
7864.93 1082
7865.77 1097
7866.61 1043
7867.45 1059
7868.28 1109
7869.12 995
7869.96 1070
7870.80 1094
7871.63 945
7872.47 1043
7873.31 998
7874.15 1002
7874.98 998
7875.82 1046
7876.66 974
7877.50 1016
7878.33 1116
7879.17 1070
7880.01 1096
7880.85 1147
7881.69 1099
7882.52 1208
7883.36 1133
7884.20 1108
7885.04 1079
7885.88 1145
7886.71 1131
7887.55 1140
7888.39 1065
7889.23 1060
7890.07 1090
7890.91 1107
7891.75 1030
7892.58 1059
7893.42 1128
7894.26 1120
7895.10 1105
7895.94 1149
7896.78 1144
7897.62 1105
7898.46 1050
7899.29 1072
7900.13 1070
7900.97 1083
7901.81 1073
7902.65 1118
7903.49 1095
7904.33 1115
7905.17 1095
7906.01 1058
7906.85 1062
7907.69 1075
7908.53 1129
7909.37 1119
7910.21 1109
7911.04 1053
7911.88 978
7912.72 1084
7913.56 1042
7914.40 1134
7915.24 1056
7916.08 1102
7916.92 1087
7917.76 1092
7918.60 1210
7919.44 1293
7920.28 1354
7921.12 1381
7921.96 1527
7922.80 1645
7923.64 1723
7924.48 1686
7925.32 1664
7926.16 1453
7927.01 1552
7927.85 1277
7928.69 1207
7929.53 1244
7930.37 1192
7931.21 1185
7932.05 1098
7932.89 1078
7933.73 1107
7934.57 1079
7935.41 1087
7936.25 1090
7937.09 1148
7937.93 1077
7938.78 1011
7939.62 1112
7940.46 1073
7941.30 1001
7942.14 970
7942.98 992
7943.82 972
7944.66 914
7945.51 956
7946.35 994
7947.19 971
7948.03 896
7948.87 999
7949.71 1068
7950.56 1025
7951.40 1000
7952.24 1032
7953.08 966
7953.92 1022
7954.76 917
7955.61 1018
7956.45 965
7957.29 916
7958.13 938
7958.97 931
7959.82 1009
7960.66 1030
7961.50 997
7962.34 928
7963.19 932
7964.03 1040
7964.87 1020
7965.71 1018
7966.56 964
7967.40 974
7968.24 941
7969.08 832
7969.93 889
7970.77 876
7971.61 1000
7972.45 1009
7973.30 1009
7974.14 1042
7974.98 947
7975.83 939
7976.67 914
7977.51 1008
7978.36 887
7979.20 889
7980.04 910
7980.89 881
7981.73 935
7982.57 945
7983.42 962
7984.26 962
7985.10 875
7985.95 846
7986.79 840
7987.63 851
7988.48 899
7989.32 955
7990.16 933
7991.01 934
7991.85 945
7992.70 923
7993.54 820
7994.38 745
7995.23 909
7996.07 938
7996.92 832
7997.76 881
7998.60 855
7999.45 838
8000.29 806
8001.14 839
8001.98 890
8002.83 884
8003.67 844
8004.52 830
8005.36 835
8006.20 783
8007.05 822
8007.89 813
8008.74 797
8009.58 895
8010.43 942
8011.27 930
8012.12 905
8012.96 884
8013.81 908
8014.65 918
8015.50 999
8016.34 986
8017.19 976
8018.03 939
8018.88 880
8019.72 850
8020.57 860
8021.42 921
8022.26 808
8023.11 814
8023.95 792
8024.80 844
8025.64 829
8026.49 753
8027.33 768
8028.18 836
8029.03 747
8029.87 791
8030.72 831
8031.56 799
8032.41 782
8033.26 786
8034.10 764
8034.95 795
8035.79 847
8036.64 818
8037.49 804
8038.33 783
8039.18 821
8040.03 793
8040.87 891
8041.72 955
8042.57 892
8043.41 850
8044.26 798
8045.11 843
8045.95 880
8046.80 820
8047.65 820
8048.49 810
8049.34 785
8050.19 845
8051.03 842
8051.88 871
8052.73 854
8053.58 895
8054.42 861
8055.27 885
8056.12 835
8056.96 854
8057.81 834
8058.66 820
8059.51 837
8060.35 793
8061.20 774
8062.05 756
8062.90 785
8063.74 799
8064.59 786
8065.44 767
8066.29 785
8067.14 835
8067.98 843
8068.83 795
8069.68 793
8070.53 808
8071.38 808
8072.22 807
8073.07 751
8073.92 695
8074.77 749
8075.62 822
8076.46 802
8077.31 761
8078.16 736
8079.01 814
8079.86 809
8080.71 787
8081.56 757
8082.40 765
8083.25 807
8084.10 841
8084.95 825
8085.80 781
8086.65 776
8087.50 812
8088.35 797
8089.19 723
8090.04 726
8090.89 724
8091.74 823
8092.59 785
8093.44 861
8094.29 780
8095.14 756
8095.99 758
8096.84 739
8097.69 780
8098.54 753
8099.39 752
8100.24 772
8101.09 715
8101.94 723
8102.79 788
8103.63 785
8104.48 761
8105.33 829
8106.18 829
8107.03 777
8107.88 779
8108.73 832
8109.58 742
8110.43 855
8111.28 922
8112.14 855
8112.99 741
8113.84 773
8114.69 813
8115.54 834
8116.39 739
8117.24 777
8118.09 817
8118.94 775
8119.79 810
8120.64 820
8121.49 831
8122.34 854
8123.19 868
8124.04 923
8124.89 921
8125.74 883
8126.60 814
8127.45 891
8128.30 905
8129.15 840
8130.00 832
8130.85 822
8131.70 818
8132.55 772
8133.40 768
8134.26 798
8135.11 768
8135.96 787
8136.81 826
8137.66 786
8138.51 771
8139.37 743
8140.22 869
8141.07 851
8141.92 735
8142.77 754
8143.62 748
8144.48 834
8145.33 824
8146.18 784
8147.03 784
8147.88 855
8148.74 796
8149.59 804
8150.44 793
8151.29 868
8152.15 904
8153.00 802
8153.85 800
8154.70 710
8155.56 728
8156.41 825
8157.26 784
8158.11 761
8158.97 819
8159.82 921
8160.67 896
8161.52 890
8162.38 903
8163.23 927
8164.08 925
8164.94 860
8165.79 784
8166.64 810
8167.49 758
8168.35 821
8169.20 815
8170.05 767
8170.91 759
8171.76 753
8172.61 768
8173.47 780
8174.32 728
8175.17 798
8176.03 734
8176.88 733
8177.74 730
8178.59 716
8179.44 796
8180.30 796
8181.15 735
8182.00 725
8182.86 696
8183.71 775
8184.57 794
8185.42 713
8186.27 744
8187.13 783
8187.98 779
8188.84 703
8189.69 689
8190.55 697
8191.40 787
8192.25 785
8193.11 749
8193.96 777
8194.82 738
8195.67 709
8196.53 760
8197.38 736
8198.24 712
8199.09 728
8199.95 730
8200.80 712
8201.66 660
8202.51 677
8203.37 702
8204.22 708
8205.08 766
8205.93 774
8206.79 745
8207.64 696
8208.50 711
8209.35 765
8210.21 759
8211.06 755
8211.92 747
8212.77 801
8213.63 681
8214.48 716
8215.34 692
8216.20 774
8217.05 817
8217.91 768
8218.76 681
8219.62 715
8220.48 707
8221.33 776
8222.19 781
8223.04 753
8223.90 829
8224.76 855
8225.61 739
8226.47 752
8227.32 772
8228.18 864
8229.04 874
8229.89 889
8230.75 881
8231.61 931
8232.46 825
8233.32 866
8234.18 840
8235.03 820
8235.89 798
8236.75 796
8237.60 787
8238.46 780
8239.32 790
8240.17 774
8241.03 720
8241.89 728
8242.74 767
8243.60 743
8244.46 711
8245.32 738
8246.17 742
8247.03 711
8247.89 683
8248.74 717
8249.60 780
8250.46 787
8251.32 760
8252.17 744
8253.03 714
8253.89 745
8254.75 801
8255.60 732
8256.46 749
8257.32 758
8258.18 810
8259.04 780
8259.89 744
8260.75 815
8261.61 764
8262.47 680
8263.33 791
8264.18 823
8265.04 777
8265.90 746
8266.76 842
8267.62 748
8268.48 732
8269.33 736
8270.19 755
8271.05 745
8271.91 741
8272.77 729
8273.63 805
8274.49 746
8275.34 781
8276.20 670
8277.06 728
8277.92 763
8278.78 786
8279.64 751
8280.50 718
8281.36 745
8282.22 756
8283.08 773
8283.93 756
8284.79 703
8285.65 714
8286.51 710
8287.37 717
8288.23 725
8289.09 726
8289.95 755
8290.81 721
8291.67 716
8292.53 763
8293.39 745
8294.25 752
8295.11 789
8295.97 792
8296.83 742
8297.69 764
8298.55 759
8299.41 773
8300.27 795
8301.13 798
8301.99 849
8302.85 881
8303.71 832
8304.57 782
8305.43 771
8306.29 778
8307.15 838
8308.01 835
8308.87 782
8309.73 701
8310.59 868
8311.45 897
8312.31 784
8313.17 774
8314.03 751
8314.90 807
8315.76 767
8316.62 799
8317.48 799
8318.34 781
8319.20 766
8320.06 800
8320.92 844
8321.78 831
8322.64 797
8323.51 804
8324.37 829
8325.23 854
8326.09 826
8326.95 845
8327.81 877
8328.67 811
8329.54 826
8330.40 842
8331.26 883
8332.12 807
8332.98 831
8333.84 860
8334.71 849
8335.57 822
8336.43 775
8337.29 853
8338.15 802
8339.02 783
8339.88 814
8340.74 794
8341.60 764
8342.46 861
8343.33 839
8344.19 846
8345.05 891
8345.91 839
8346.78 817
8347.64 859
8348.50 914
8349.36 855
8350.23 885
8351.09 807
8351.95 849
8352.81 963
8353.68 940
8354.54 842
8355.40 860
8356.27 869
8357.13 920
8357.99 865
8358.86 892
8359.72 903
8360.58 904
8361.44 807
8362.31 875
8363.17 956
8364.03 901
8364.90 977
8365.76 910
8366.63 884
8367.49 953
8368.35 882
8369.22 830
8370.08 906
8370.94 861
8371.81 879
8372.67 925
8373.53 943
8374.40 931
8375.26 945
8376.13 982
8376.99 1002
8377.85 935
8378.72 953
8379.58 975
8380.45 935
8381.31 917
8382.18 888
8383.04 934
8383.90 915
8384.77 970
8385.63 963
8386.50 993
8387.36 998
8388.23 1003
8389.09 1073
8389.96 1066
8390.82 1007
8391.69 1019
8392.55 1047
8393.42 1062
8394.28 1063
8395.15 1075
8396.01 1112
8396.88 1096
8397.74 1146
8398.61 1128
8399.47 1095
8400.34 1068
8401.20 1252
8402.07 1225
8402.93 1237
8403.80 1277
8404.66 1250
8405.53 1196
8406.39 1211
8407.26 1223
8408.12 1255
8408.99 1302
8409.86 1313
8410.72 1206
8411.59 1269
8412.45 1295
8413.32 1352
8414.19 1337
8415.05 1316
8415.92 1332
8416.78 1421
8417.65 1463
8418.52 1521
8419.38 1502
8420.25 1500
8421.11 1511
8421.98 1483
8422.85 1590
8423.71 1566
8424.58 1626
8425.45 1590
8426.31 1546
8427.18 1558
8428.05 1638
8428.91 1649
8429.78 1645
8430.65 1699
8431.51 1660
8432.38 1828
8433.25 1831
8434.11 1891
8434.98 1806
8435.85 1906
8436.72 1856
8437.58 1957
8438.45 2019
8439.32 2074
8440.18 1996
8441.05 2085
8441.92 2136
8442.79 2286
8443.65 2290
8444.52 2392
8445.39 2495
8446.26 2508
8447.12 2585
8447.99 2591
8448.86 2614
8449.73 2617
8450.60 2570
8451.46 2579
8452.33 2714
8453.20 2649
8454.07 2827
8454.94 3060
8455.80 3129
8456.67 3278
8457.54 3834
8458.41 4671
8459.28 5983
8460.14 6949
8461.01 8365
8461.88 9170
8462.75 9454
8463.62 9245
8464.49 8903
8465.36 7925
8466.22 6873
8467.09 5807
8467.96 4732
8468.83 4001
8469.70 3390
8470.57 2986
8471.44 2644
8472.31 2315
8473.17 2106
8474.04 2067
8474.91 1964
8475.78 1937
8476.65 1870
8477.52 1799
8478.39 1805
8479.26 1826
8480.13 1739
8481.00 1749
8481.87 1716
8482.74 1599
8483.61 1634
8484.48 1616
8485.34 1602
8486.21 1586
8487.08 1670
8487.95 1593
8488.82 1613
8489.69 1634
8490.56 1581
8491.43 1595
8492.30 1614
8493.17 1495
8494.04 1594
8494.91 1601
8495.78 1639
8496.65 1660
8497.52 1741
8498.39 1833
8499.26 1909
8500.13 2086
8501.01 2067
8501.88 2053
8502.75 1960
8503.62 1948
8504.49 1859
8505.36 1824
8506.23 1758
8507.10 1616
8507.97 1488
8508.84 1526
8509.71 1439
8510.58 1440
8511.45 1466
8512.32 1488
8513.20 1521
8514.07 1572
8514.94 1585
8515.81 1589
8516.68 1589
8517.55 1547
8518.42 1640
8519.29 1702
8520.17 1694
8521.04 1647
8521.91 1724
8522.78 1662
8523.65 1728
8524.52 1802
8525.39 1780
8526.27 1843
8527.14 1783
8528.01 1823
8528.88 1836
8529.75 1804
8530.63 1775
8531.50 1895
8532.37 1885
8533.24 1944
8534.11 1950
8534.99 1842
8535.86 1912
8536.73 1884
8537.60 1953
8538.47 2018
8539.35 1899
8540.22 1871
8541.09 1675
8541.96 1810
8542.84 1882
8543.71 1761
8544.58 1744
8545.46 1691
8546.33 1568
8547.20 1664
8548.07 1654
8548.95 1516
8549.82 1461
8550.69 1433
8551.57 1431
8552.44 1409
8553.31 1418
8554.18 1357
8555.06 1365
8555.93 1481
8556.80 1410
8557.68 1377
8558.55 1416
8559.42 1436
8560.30 1445
8561.17 1517
8562.04 1494
8562.92 1479
8563.79 1478
8564.67 1401
8565.54 1325
8566.41 1390
8567.29 1275
8568.16 1304
8569.03 1309
8569.91 1283
8570.78 1169
8571.66 1217
8572.53 1346
8573.40 1264
8574.28 1197
8575.15 1261
8576.03 1297
8576.90 1269
8577.78 1286
8578.65 1277
8579.52 1223
8580.40 1200
8581.27 1185
8582.15 1206
8583.02 1153
8583.90 1191
8584.77 1203
8585.65 1167
8586.52 1215
8587.40 1166
8588.27 1118
8589.15 1132
8590.02 1073
8590.90 1089
8591.77 1095
8592.65 1088
8593.52 1150
8594.40 1152
8595.27 1148
8596.15 1160
8597.02 1208
8597.90 1229
8598.77 1189
8599.65 1096
8600.52 1118
8601.40 1213
8602.28 1218
8603.15 1162
8604.03 1238
8604.90 1233
8605.78 1205
8606.65 1191
8607.53 1237
8608.41 1180
8609.28 1226
8610.16 1188
8611.03 1180
8611.91 1273
8612.79 1291
8613.66 1301
8614.54 1245
8615.41 1240
8616.29 1234
8617.17 1320
8618.04 1274
8618.92 1193
8619.80 1201
8620.67 1206
8621.55 1198
8622.43 1143
8623.30 1119
8624.18 1129
8625.06 1217
8625.93 1161
8626.81 1146
8627.69 1190
8628.56 1208
8629.44 1194
8630.32 1141
8631.20 1191
8632.07 1260
8632.95 1218
8633.83 1219
8634.70 1345
8635.58 1275
8636.46 1262
8637.34 1318
8638.21 1321
8639.09 1230
8639.97 1217
8640.85 1322
8641.72 1403
8642.60 1254
8643.48 1301
8644.36 1308
8645.23 1162
8646.11 1280
8646.99 1379
8647.87 1358
8648.75 1385
8649.62 1444
8650.50 1355
8651.38 1353
8652.26 1390
8653.14 1413
8654.01 1468
8654.89 1478
8655.77 1430
8656.65 1402
8657.53 1503
8658.41 1524
8659.29 1442
8660.16 1420
8661.04 1404
8661.92 1464
8662.80 1417
8663.68 1430
8664.56 1451
8665.44 1520
8666.31 1411
8667.19 1458
8668.07 1428
8668.95 1469
8669.83 1418
8670.71 1467
8671.59 1494
8672.47 1497
8673.35 1538
8674.23 1582
8675.11 1658
8675.99 1730
8676.86 1680
8677.74 1600
8678.62 1816
8679.50 1835
8680.38 1897
8681.26 1904
8682.14 1851
8683.02 1869
8683.90 1877
8684.78 1872
8685.66 1780
8686.54 1808
8687.42 1782
8688.30 1786
8689.18 1720
8690.06 1687
8690.94 1723
8691.82 1803
8692.70 1839
8693.58 1914
8694.46 2108
8695.34 2330
8696.22 2549
8697.10 3034
8697.98 3281
8698.86 3641
8699.74 3699
8700.62 3626
8701.51 3345
8702.39 3000
8703.27 2692
8704.15 2582
8705.03 2345
8705.91 2176
8706.79 2040
8707.67 1909
8708.55 1915
8709.43 1887
8710.31 1790
8711.20 1727
8712.08 1800
8712.96 1741
8713.84 1772
8714.72 1772
8715.60 1699
8716.48 1694
8717.36 1805
8718.25 1874
8719.13 1786
8720.01 1811
8720.89 1865
8721.77 1841
8722.65 1854
8723.54 1943
8724.42 1986
8725.30 2015
8726.18 2020
8727.06 2027
8727.95 2124
8728.83 2056
8729.71 2052
8730.59 2017
8731.47 2002
8732.36 2032
8733.24 2061
8734.12 2195
8735.00 2224
8735.89 2160
8736.77 2151
8737.65 2197
8738.53 2229
8739.42 2196
8740.30 2209
8741.18 2244
8742.06 2227
8742.95 2305
8743.83 2311
8744.71 2319
8745.59 2275
8746.48 2327
8747.36 2361
8748.24 2374
8749.13 2281
8750.01 2323
8750.89 2314
8751.78 2366
8752.66 2391
8753.54 2315
8754.43 2412
8755.31 2429
8756.19 2362
8757.08 2425
8757.96 2436
8758.84 2386
8759.73 2420
8760.61 2586
8761.49 2571
8762.38 2521
8763.26 2649
8764.15 2688
8765.03 2699
8765.91 2897
8766.80 2878
8767.68 2983
8768.57 3208
8769.45 3237
8770.33 3380
8771.22 3562
8772.10 3648
8772.99 3730
8773.87 3821
8774.75 3842
8775.64 3789
8776.52 3618
8777.41 3559
8778.29 3431
8779.18 3521
8780.06 3350
8780.95 3472
8781.83 3514
8782.72 3975
8783.60 4610
8784.49 5154
8785.37 6637
8786.26 8024
8787.14 9493
8788.03 10624
8788.91 10875
8789.80 11046
8790.68 10632
8791.57 9600
8792.45 8550
8793.34 7329
8794.22 6071
8795.11 5372
8795.99 4443
8796.88 3768
8797.76 3463
8798.65 3249
8799.53 3184
8800.42 3095
8801.31 3144
8802.19 3280
8803.08 3430
8803.96 3514
8804.85 3469
8805.74 3476
8806.62 3336
8807.51 3286
8808.39 3042
8809.28 2860
8810.17 2630
8811.05 2490
8811.94 2271
8812.82 2178
8813.71 2142
8814.60 2165
8815.48 2117
8816.37 2165
8817.26 2228
8818.14 2178
8819.03 2261
8819.92 2295
8820.80 2282
8821.69 2241
8822.58 2192
8823.46 2230
8824.35 2274
8825.24 2236
8826.12 2273
8827.01 2250
8827.90 2313
8828.78 2173
8829.67 2174
8830.56 2074
8831.45 2058
8832.33 2124
8833.22 1947
8834.11 1900
8835.00 1901
8835.88 1883
8836.77 1862
8837.66 1893
8838.55 1942
8839.43 1915
8840.32 1940
8841.21 1954
8842.10 1981
8842.98 1934
8843.87 1993
8844.76 2002
8845.65 2007
8846.54 2036
8847.42 1954
8848.31 2095
8849.20 2083
8850.09 2036
8850.98 2126
8851.86 2009
8852.75 2094
8853.64 2135
8854.53 2035
8855.42 2078
8856.31 2165
8857.19 2122
8858.08 2066
8858.97 2129
8859.86 2058
8860.75 2111
8861.64 2205
8862.53 2206
8863.42 2045
8864.30 2157
8865.19 2121
8866.08 2096
8866.97 2052
8867.86 1964
8868.75 2007
8869.64 2046
8870.53 1909
8871.42 1802
8872.31 1762
8873.20 1852
8874.08 1823
8874.97 1802
8875.86 1728
8876.75 1659
8877.64 1739
8878.53 1635
8879.42 1642
8880.31 1606
8881.20 1604
8882.09 1590
8882.98 1516
8883.87 1515
8884.76 1505
8885.65 1542
8886.54 1547
8887.43 1572
8888.32 1477
8889.21 1472
8890.10 1570
8890.99 1553
8891.88 1521
8892.77 1410
8893.66 1388
8894.55 1427
8895.44 1346
8896.33 1295
8897.22 1272
8898.11 1328
8899.00 1343
8899.90 1372
8900.79 1262
8901.68 1236
8902.57 1326
8903.46 1257
8904.35 1301
8905.24 1321
8906.13 1285
8907.02 1270
8907.91 1226
8908.80 1270
8909.70 1175
8910.59 1102
8911.48 1114
8912.37 1150
8913.26 1129
8914.15 1156
8915.04 1148
8915.93 1155
8916.83 1146
8917.72 1113
8918.61 1168
8919.50 1114
8920.39 1102
8921.28 1140
8922.18 1185
8923.07 1114
8923.96 1066
8924.85 1066
8925.74 1058
8926.64 1064
8927.53 1031
8928.42 1031
8929.31 1054
8930.20 1006
8931.10 1054
8931.99 1060
8932.88 1208
8933.77 1227
8934.67 1162
8935.56 1112
8936.45 1219
8937.34 1140
8938.24 1078
8939.13 1104
8940.02 1178
8940.91 1153
8941.81 1029
8942.70 1031
8943.59 1025
8944.49 1008
8945.38 980
8946.27 1032
8947.16 1031
8948.06 970
8948.95 928
8949.84 935
8950.74 984
8951.63 917
8952.52 959
8953.42 944
8954.31 916
8955.20 987
8956.10 924
8956.99 968
8957.88 1034
8958.78 1002
8959.67 967
8960.56 943
8961.46 940
8962.35 918
8963.25 975
8964.14 944
8965.03 877
8965.93 899
8966.82 943
8967.72 862
8968.61 864
8969.50 874
8970.40 943
8971.29 919
8972.19 911
8973.08 892
8973.98 921
8974.87 932
8975.76 909
8976.66 871
8977.55 875
8978.45 877
8979.34 860
8980.24 849
8981.13 793
8982.03 845
8982.92 796
8983.82 725
8984.71 773
8985.61 754
8986.50 795
8987.40 771
8988.29 866
8989.19 776
8990.08 787
8990.98 761
8991.87 792
8992.77 743
8993.66 727
8994.56 769
8995.45 712
8996.35 777
8997.24 751
8998.14 802
8999.04 728
8999.93 746
9000.83 820
9001.72 827
9002.62 777
9003.51 715
9004.41 723
9005.31 789
9006.20 772
9007.10 690
9007.99 768
9008.89 701
9009.79 679
9010.68 774
9011.58 725
9012.48 787
9013.37 741
9014.27 720
9015.16 704
9016.06 732
9016.96 683
9017.85 661
9018.75 665
9019.65 675
9020.54 690
9021.44 661
9022.34 720
9023.23 748
9024.13 706
9025.03 687
9025.93 664
9026.82 681
9027.72 612
9028.62 671
9029.51 687
9030.41 660
9031.31 663
9032.21 673
9033.10 709
9034.00 667
9034.90 676
9035.79 805
9036.69 760
9037.59 697
9038.49 695
9039.38 665
9040.28 626
9041.18 660
9042.08 684
9042.98 644
9043.87 642
9044.77 674
9045.67 667
9046.57 660
9047.47 666
9048.36 693
9049.26 694
9050.16 697
9051.06 693
9051.96 599
9052.85 630
9053.75 697
9054.65 690
9055.55 623
9056.45 633
9057.35 666
9058.25 722
9059.14 681
9060.04 651
9060.94 669
9061.84 690
9062.74 689
9063.64 650
9064.54 650
9065.44 680
9066.33 664
9067.23 665
9068.13 741
9069.03 724
9069.93 708
9070.83 696
9071.73 679
9072.63 724
9073.53 709
9074.43 753
9075.33 690
9076.23 675
9077.13 720
9078.03 655
9078.92 695
9079.82 757
9080.72 682
9081.62 626
9082.52 667
9083.42 722
9084.32 687
9085.22 671
9086.12 598
9087.02 657
9087.92 668
9088.82 648
9089.72 625
9090.62 569
9091.52 615
9092.42 637
9093.32 585
9094.22 554
9095.12 636
9096.03 733
9096.93 621
9097.83 645
9098.73 691
9099.63 685
9100.53 671
9101.43 600
9102.33 680
9103.23 674
9104.13 585
9105.03 563
9105.93 667
9106.83 615
9107.74 633
9108.64 637
9109.54 659
9110.44 609
9111.34 697
9112.24 693
9113.14 709
9114.04 643
9114.94 654
9115.85 618
9116.75 656
9117.65 617
9118.55 645
9119.45 624
9120.35 580
9121.26 621
9122.16 622
9123.06 661
9123.96 674
9124.86 632
9125.77 622
9126.67 621
9127.57 684
9128.47 663
9129.37 630
9130.28 605
9131.18 613
9132.08 700
9132.98 575
9133.88 641
9134.79 683
9135.69 639
9136.59 666
9137.49 658
9138.40 628
9139.30 591
9140.20 640
9141.10 617
9142.01 657
9142.91 641
9143.81 585
9144.72 636
9145.62 614
9146.52 688
9147.42 632
9148.33 639
9149.23 661
9150.13 655
9151.04 652
9151.94 630
9152.84 636
9153.75 680
9154.65 662
9155.55 663
9156.46 675
9157.36 706
9158.26 663
9159.17 665
9160.07 666
9160.97 703
9161.88 694
9162.78 624
9163.69 646
9164.59 641
9165.49 679
9166.40 701
9167.30 675
9168.21 663
9169.11 599
9170.01 611
9170.92 675
9171.82 671
9172.73 665
9173.63 684
9174.53 665
9175.44 664
9176.34 622
9177.25 589
9178.15 669
9179.06 617
9179.96 658
9180.87 618
9181.77 599
9182.68 613
9183.58 641
9184.49 625
9185.39 632
9186.30 639
9187.20 645
9188.11 653
9189.01 632
9189.92 614
9190.82 640
9191.73 570
9192.63 634
9193.54 623
9194.44 577
9195.35 587
9196.25 633
9197.16 689
9198.06 641
9198.97 620
9199.87 637
9200.78 653
9201.69 617
9202.59 653
9203.50 663
9204.40 705
9205.31 707
9206.21 746
9207.12 733
9208.03 747
9208.93 742
9209.84 729
9210.74 727
9211.65 624
9212.56 731
9213.46 691
9214.37 599
9215.28 609
9216.18 620
9217.09 672
9218.00 677
9218.90 635
9219.81 650
9220.72 685
9221.62 697
9222.53 688
9223.44 755
9224.34 721
9225.25 718
9226.16 732
9227.06 655
9227.97 611
9228.88 611
9229.78 570
9230.69 604
9231.60 584
9232.51 609
9233.41 693
9234.32 650
9235.23 649
9236.13 665
9237.04 661
9237.95 580
9238.86 624
9239.76 672
9240.67 559
9241.58 594
9242.49 628
9243.39 673
9244.30 629
9245.21 614
9246.12 660
9247.03 616
9247.93 584
9248.84 586
9249.75 581
9250.66 558
9251.57 626
9252.47 642
9253.38 637
9254.29 661
9255.20 618
9256.11 655
9257.02 611
9257.92 607
9258.83 607
9259.74 589
9260.65 606
9261.56 618
9262.47 563
9263.38 591
9264.28 636
9265.19 626
9266.10 589
9267.01 538
9267.92 621
9268.83 568
9269.74 568
9270.65 616
9271.56 602
9272.47 610
9273.37 635
9274.28 629
9275.19 630
9276.10 631
9277.01 670
9277.92 753
9278.83 718
9279.74 727
9280.65 713
9281.56 599
9282.47 665
9283.38 698
9284.29 692
9285.20 653
9286.11 659
9287.02 658
9287.93 669
9288.84 637
9289.75 632
9290.66 630
9291.57 593
9292.48 607
9293.39 635
9294.30 619
9295.21 619
9296.12 632
9297.03 646
9297.94 654
9298.85 651
9299.76 647
9300.67 617
9301.58 675
9302.49 664
9303.40 650
9304.31 664
9305.23 662
9306.14 633
9307.05 646
9307.96 709
9308.87 634
9309.78 650
9310.69 616
9311.60 614
9312.51 562
9313.42 675
9314.34 676
9315.25 652
9316.16 681
9317.07 728
9317.98 708
9318.89 684
9319.80 688
9320.72 636
9321.63 585
9322.54 616
9323.45 617
9324.36 665
9325.27 650
9326.19 590
9327.10 586
9328.01 604
9328.92 664
9329.83 641
9330.74 598
9331.66 591
9332.57 634
9333.48 608
9334.39 565
9335.31 610
9336.22 642
9337.13 717
9338.04 640
9338.96 569
9339.87 563
9340.78 619
9341.69 544
9342.61 539
9343.52 580
9344.43 623
9345.34 692
9346.26 646
9347.17 557
9348.08 571
9348.99 658
9349.91 652
9350.82 572
9351.73 585
9352.65 662
9353.56 658
9354.47 641
9355.39 656
9356.30 706
9357.21 660
9358.13 676
9359.04 667
9359.95 643
9360.87 679
9361.78 719
9362.69 678
9363.61 620
9364.52 590
9365.43 632
9366.35 678
9367.26 660
9368.18 678
9369.09 691
9370.00 635
9370.92 663
9371.83 601
9372.75 679
9373.66 635
9374.57 663
9375.49 677
9376.40 673
9377.32 664
9378.23 720
9379.15 713
9380.06 626
9380.97 649
9381.89 668
9382.80 675
9383.72 708
9384.63 659
9385.55 657
9386.46 600
9387.38 694
9388.29 737
9389.21 681
9390.12 655
9391.04 647
9391.95 700
9392.87 670
9393.78 695
9394.70 738
9395.61 744
9396.53 777
9397.44 844
9398.36 816
9399.27 810
9400.19 823
9401.10 747
9402.02 840
9402.94 879
9403.85 882
9404.77 818
9405.68 754
9406.60 753
9407.51 769
9408.43 819
9409.35 847
9410.26 811
9411.18 828
9412.09 783
9413.01 804
9413.93 832
9414.84 828
9415.76 784
9416.67 822
9417.59 755
9418.51 771
9419.42 775
9420.34 736
9421.26 731
9422.17 756
9423.09 768
9424.01 717
9424.92 805
9425.84 760
9426.76 718
9427.67 777
9428.59 753
9429.51 759
9430.42 759
9431.34 796
9432.26 819
9433.17 841
9434.09 769
9435.01 826
9435.93 720
9436.84 795
9437.76 805
9438.68 802
9439.59 909
9440.51 928
9441.43 906
9442.35 925
9443.26 941
9444.18 948
9445.10 1014
9446.02 953
9446.93 922
9447.85 915
9448.77 959
9449.69 941
9450.61 894
9451.52 886
9452.44 927
9453.36 934
9454.28 971
9455.20 933
9456.11 1096
9457.03 1291
9457.95 1469
9458.87 1487
9459.79 1548
9460.71 1694
9461.62 1669
9462.54 1476
9463.46 1340
9464.38 1212
9465.30 1163
9466.22 1038
9467.14 995
9468.05 985
9468.97 881
9469.89 959
9470.81 903
9471.73 838
9472.65 848
9473.57 861
9474.49 873
9475.41 868
9476.32 841
9477.24 777
9478.16 839
9479.08 809
9480.00 825
9480.92 831
9481.84 836
9482.76 852
9483.68 912
9484.60 1009
9485.52 943
9486.44 1013
9487.36 1088
9488.28 1063
9489.20 1089
9490.12 1047
9491.04 979
9491.96 902
9492.88 911
9493.80 973
9494.72 973
9495.64 927
9496.56 858
9497.48 855
9498.40 860
9499.32 855
9500.24 819
9501.16 883
9502.08 853
9503.00 764
9503.92 804
9504.84 800
9505.76 881
9506.68 886
9507.60 853
9508.52 870
9509.44 860
9510.36 800
9511.28 878
9512.21 862
9513.13 875
9514.05 864
9514.97 802
9515.89 857
9516.81 879
9517.73 936
9518.65 882
9519.57 892
9520.50 888
9521.42 898
9522.34 957
9523.26 1003
9524.18 1002
9525.10 973
9526.02 998
9526.95 989
9527.87 982
9528.79 976
9529.71 906
9530.63 930
9531.55 920
9532.48 877
9533.40 923
9534.32 1103
9535.24 1110
9536.16 1113
9537.09 1278
9538.01 1389
9538.93 1401
9539.85 1432
9540.77 1502
9541.70 1503
9542.62 1499
9543.54 1375
9544.46 1203
9545.39 1140
9546.31 1049
9547.23 1069
9548.15 1009
9549.08 978
9550.00 949
9550.92 937
9551.85 910
9552.77 896
9553.69 831
9554.61 843
9555.54 806
9556.46 843
9557.38 826
9558.31 783
9559.23 782
9560.15 789
9561.08 800
9562.00 848
9562.92 827
9563.85 902
9564.77 938
9565.69 924
9566.62 957
9567.54 965
9568.46 971
9569.39 970
9570.31 989
9571.23 881
9572.16 865
9573.08 853
9574.01 853
9574.93 841
9575.85 810
9576.78 823
9577.70 770
9578.63 823
9579.55 824
9580.47 770
9581.40 791
9582.32 808
9583.25 780
9584.17 793
9585.10 740
9586.02 748
9586.94 837
9587.87 793
9588.79 740
9589.72 759
9590.64 774
9591.57 840
9592.49 796
9593.42 775
9594.34 794
9595.27 743
9596.19 746
9597.12 817
9598.04 879
9598.97 802
9599.89 819
9600.82 777
9601.74 795
9602.67 817
9603.59 851
9604.52 826
9605.44 762
9606.37 929
9607.29 841
9608.22 873
9609.15 825
9610.07 850
9611.00 884
9611.92 866
9612.85 928
9613.77 929
9614.70 832
9615.63 811
9616.55 947
9617.48 959
9618.40 859
9619.33 923
9620.26 923
9621.18 885
9622.11 904
9623.03 893
9623.96 866
9624.89 810
9625.81 847
9626.74 881
9627.67 910
9628.59 922
9629.52 906
9630.45 902
9631.37 939
9632.30 931
9633.23 951
9634.15 934
9635.08 957
9636.01 1000
9636.93 995
9637.86 990
9638.79 967
9639.71 958
9640.64 951
9641.57 1026
9642.50 990
9643.42 1012
9644.35 1051
9645.28 990
9646.21 1020
9647.13 1068
9648.06 1090
9648.99 1010
9649.92 1102
9650.84 1076
9651.77 1123
9652.70 1209
9653.63 1274
9654.55 1342
9655.48 1472
9656.41 1530
9657.34 1437
9658.26 1438
9659.19 1407
9660.12 1371
9661.05 1349
9661.98 1329
9662.91 1209
9663.83 1127
9664.76 1114
9665.69 1118
9666.62 1086
9667.55 1138
9668.48 1109
9669.40 1108
9670.33 1067
9671.26 1027
9672.19 1078
9673.12 1103
9674.05 1143
9674.98 1141
9675.90 1155
9676.83 1180
9677.76 1201
9678.69 1153
9679.62 1180
9680.55 1165
9681.48 1142
9682.41 1187
9683.34 1152
9684.27 1123
9685.19 1052
9686.12 1103
9687.05 1235
9687.98 1227
9688.91 1198
9689.84 1258
9690.77 1239
9691.70 1156
9692.63 1279
9693.56 1289
9694.49 1214
9695.42 1225
9696.35 1173
9697.28 1196
9698.21 1214
9699.14 1291
9700.07 1262
9701.00 1246
9701.93 1363
9702.86 1455
9703.79 1510
9704.72 1643
9705.65 1726
9706.58 1751
9707.51 1791
9708.44 1711
9709.37 1609
9710.30 1562
9711.23 1504
9712.16 1385
9713.09 1392
9714.02 1336
9714.95 1261
9715.88 1260
9716.82 1185
9717.75 1210
9718.68 1277
9719.61 1315
9720.54 1277
9721.47 1287
9722.40 1282
9723.33 1261
9724.26 1286
9725.19 1291
9726.13 1171
9727.06 1198
9727.99 1178
9728.92 1116
9729.85 1064
9730.78 1061
9731.71 1072
9732.64 1066
9733.58 1080
9734.51 1052
9735.44 1117
9736.37 1089
9737.30 1107
9738.23 1087
9739.17 1097
9740.10 1157
9741.03 1202
9741.96 1185
9742.89 1059
9743.83 1052
9744.76 1086
9745.69 1016
9746.62 1035
9747.55 966
9748.49 965
9749.42 946
9750.35 1027
9751.28 1016
9752.22 960
9753.15 977
9754.08 959
9755.01 962
9755.95 934
9756.88 1000
9757.81 937
9758.75 995
9759.68 994
9760.61 921
9761.54 903
9762.48 943
9763.41 959
9764.34 884
9765.28 918
9766.21 911
9767.14 900
9768.08 937
9769.01 948
9769.94 979
9770.88 991
9771.81 980
9772.74 1051
9773.68 994
9774.61 977
9775.54 1037
9776.48 921
9777.41 924
9778.34 941
9779.28 1012
9780.21 1059
9781.14 1049
9782.08 1109
9783.01 1144
9783.95 1193
9784.88 1178
9785.81 1213
9786.75 1196
9787.68 1186
9788.62 1229
9789.55 1150
9790.49 1108
9791.42 1173
9792.35 1140
9793.29 1103
9794.22 1012
9795.16 1006
9796.09 923
9797.03 960
9797.96 941
9798.90 942
9799.83 930
9800.77 931
9801.70 890
9802.64 958
9803.57 954
9804.51 1017
9805.44 1046
9806.38 1035
9807.31 984
9808.25 984
9809.18 964
9810.12 880
9811.05 888
9811.99 844
9812.92 816
9813.86 838
9814.79 854
9815.73 781
9816.66 789
9817.60 818
9818.54 763
9819.47 763
9820.41 787
9821.34 723
9822.28 769
9823.21 720
9824.15 750
9825.09 746
9826.02 784
9826.96 716
9827.89 735
9828.83 779
9829.77 820
9830.70 697
9831.64 691
9832.57 645
9833.51 697
9834.45 673
9835.38 720
9836.32 698
9837.26 697
9838.19 701
9839.13 774
9840.07 700
9841.00 679
9841.94 697
9842.88 761
9843.81 775
9844.75 735
9845.69 768
9846.62 742
9847.56 765
9848.50 725
9849.44 722
9850.37 730
9851.31 763
9852.25 672
9853.18 688
9854.12 719
9855.06 760
9856.00 751
9856.93 733
9857.87 692
9858.81 700
9859.75 762
9860.68 748
9861.62 746
9862.56 747
9863.50 734
9864.44 737
9865.37 751
9866.31 798
9867.25 755
9868.19 720
9869.13 687
9870.06 668
9871.00 658
9871.94 652
9872.88 692
9873.82 684
9874.75 691
9875.69 703
9876.63 706
9877.57 663
9878.51 693
9879.45 702
9880.39 709
9881.32 644
9882.26 653
9883.20 664
9884.14 672
9885.08 669
9886.02 666
9886.96 671
9887.90 732
9888.83 712
9889.77 711
9890.71 657
9891.65 643
9892.59 689
9893.53 680
9894.47 642
9895.41 629
9896.35 644
9897.29 680
9898.23 635
9899.17 619
9900.11 600
9901.05 606
9901.99 621
9902.92 653
9903.86 667
9904.80 642
9905.74 709
9906.68 644
9907.62 642
9908.56 596
9909.50 668
9910.44 657
9911.38 708
9912.32 690
9913.26 623
9914.20 697
9915.14 702
9916.08 657
9917.02 646
9917.97 682
9918.91 756
9919.85 673
9920.79 635
9921.73 685
9922.67 675
9923.61 685
9924.55 661
9925.49 595
9926.43 624
9927.37 703
9928.31 730
9929.25 802
9930.19 930
9931.13 981
9932.08 1098
9933.02 1228
9933.96 1181
9934.90 1222
9935.84 1207
9936.78 1209
9937.72 1046
9938.66 935
9939.61 911
9940.55 829
9941.49 748
9942.43 698
9943.37 646
9944.31 605
9945.26 595
9946.20 644
9947.14 647
9948.08 583
9949.02 634
9949.96 623
9950.91 587
9951.85 626
9952.79 589
9953.73 627
9954.67 604
9955.62 607
9956.56 594
9957.50 624
9958.44 575
9959.39 573
9960.33 591
9961.27 562
9962.21 577
9963.16 524
9964.10 583
9965.04 532
9965.98 539
9966.93 515
9967.87 559
9968.81 583
9969.75 536
9970.70 579
9971.64 577
9972.58 574
9973.53 553
9974.47 530
9975.41 553
9976.36 543
9977.30 536
9978.24 531
9979.18 523
9980.13 529
9981.07 516
9982.01 561
9982.96 537
9983.90 524
9984.85 497
9985.79 554
9986.73 543
9987.68 549
9988.62 542
9989.56 571
9990.51 542
9991.45 501
9992.40 575
9993.34 534
9994.28 520
9995.23 529
9996.17 541
9997.12 539
9998.06 571
9999.00 520
9999.95 543
10000.89 555
10001.84 515
10002.78 514
10003.73 539
10004.67 548
10005.61 540
10006.56 527
10007.50 539
10008.45 569
10009.39 528
10010.34 528
10011.28 520
10012.23 550
10013.17 557
10014.12 559
10015.06 605
10016.01 532
10016.95 527
10017.90 594
10018.84 525
10019.79 546
10020.73 551
10021.68 544
10022.62 520
10023.57 485
10024.51 478
10025.46 510
10026.41 564
10027.35 519
10028.30 578
10029.24 542
10030.19 567
10031.13 541
10032.08 583
10033.03 547
10033.97 523
10034.92 552
10035.86 564
10036.81 508
10037.76 484
10038.70 486
10039.65 483
10040.59 558
10041.54 534
10042.49 541
10043.43 512
10044.38 551
10045.33 520
10046.27 485
10047.22 515
10048.16 447
10049.11 500
10050.06 483
10051.00 517
10051.95 565
10052.90 465
10053.84 492
10054.79 485
10055.74 549
10056.69 522
10057.63 456
10058.58 456
10059.53 508
10060.47 521
10061.42 506
10062.37 507
10063.32 504
10064.26 478
10065.21 518
10066.16 457
10067.10 469
10068.05 462
10069.00 504
10069.95 450
10070.89 483
10071.84 426
10072.79 489
10073.74 508
10074.69 407
10075.63 474
10076.58 528
10077.53 557
10078.48 496
10079.43 460
10080.37 475
10081.32 486
10082.27 509
10083.22 493
10084.17 429
10085.11 412
10086.06 444
10087.01 505
10087.96 503
10088.91 500
10089.86 504
10090.81 470
10091.75 471
10092.70 426
10093.65 460
10094.60 427
10095.55 375
10096.50 410
10097.45 447
10098.40 425
10099.34 479
10100.29 436
10101.24 470
10102.19 487
10103.14 432
10104.09 462
10105.04 449
10105.99 454
10106.94 444
10107.89 459
10108.84 443
10109.79 495
10110.73 466
10111.68 456
10112.63 465
10113.58 416
10114.53 437
10115.48 442
10116.43 485
10117.38 506
10118.33 477
10119.28 440
10120.23 480
10121.18 483
10122.13 452
10123.08 430
10124.03 420
10124.98 423
10125.93 423
10126.88 462
10127.83 414
10128.78 464
10129.73 464
10130.68 515
10131.64 442
10132.59 478
10133.54 468
10134.49 446
10135.44 442
10136.39 457
10137.34 455
10138.29 477
10139.24 441
10140.19 470
10141.14 396
10142.09 474
10143.04 472
10144.00 474
10144.95 465
10145.90 466
10146.85 478
10147.80 448
10148.75 471
10149.70 486
10150.65 500
10151.61 444
10152.56 383
10153.51 430
10154.46 495
10155.41 461
10156.36 439
10157.31 487
10158.27 492
10159.22 535
10160.17 486
10161.12 462
10162.07 484
10163.03 469
10163.98 500
10164.93 483
10165.88 447
10166.83 492
10167.79 527
10168.74 515
10169.69 497
10170.64 473
10171.60 576
10172.55 551
10173.50 557
10174.45 556
10175.41 494
10176.36 524
10177.31 552
10178.26 501
10179.22 461
10180.17 492
10181.12 511
10182.07 489
10183.03 547
10183.98 534
10184.93 502
10185.89 538
10186.84 551
10187.79 515
10188.75 503
10189.70 532
10190.65 466
10191.60 498
10192.56 531
10193.51 511
10194.47 472
10195.42 512
10196.37 475
10197.33 512
10198.28 530
10199.23 523
10200.19 540
10201.14 564
10202.09 567
10203.05 549
10204.00 523
10204.96 489
10205.91 555
10206.86 558
10207.82 540
10208.77 489
10209.73 508
10210.68 581
10211.63 613
10212.59 569
10213.54 564
10214.50 620
10215.45 625
10216.41 621
10217.36 581
10218.32 614
10219.27 602
10220.22 580
10221.18 539
10222.13 554
10223.09 612
10224.04 534
10225.00 511
10225.95 497
10226.91 549
10227.86 492
10228.82 486
10229.77 510
10230.73 498
10231.68 483
10232.64 511
10233.59 451
10234.55 486
10235.50 421
10236.46 505
10237.42 555
10238.37 537
10239.33 562
10240.28 556
10241.24 647
10242.19 688
10243.15 658
10244.10 751
10245.06 629
10246.02 663
10246.97 628
10247.93 579
10248.88 584
10249.84 530
10250.80 483
10251.75 451
10252.71 472
10253.66 450
10254.62 475
10255.58 505
10256.53 459
10257.49 466
10258.45 487
10259.40 461
10260.36 466
10261.32 465
10262.27 490
10263.23 473
10264.19 490
10265.14 489
10266.10 475
10267.06 442
10268.01 422
10268.97 403
10269.93 458
10270.88 454
10271.84 426
10272.80 437
10273.76 385
10274.71 390
10275.67 430
10276.63 450
10277.58 430
10278.54 441
10279.50 470
10280.46 439
10281.41 483
10282.37 445
10283.33 427
10284.29 446
10285.24 426
10286.20 469
10287.16 433
10288.12 390
10289.08 443
10290.03 454
10290.99 426
10291.95 434
10292.91 417
10293.87 457
10294.82 444
10295.78 427
10296.74 442
10297.70 453
10298.66 414
10299.61 419
10300.57 436
10301.53 432
10302.49 450
10303.45 454
10304.41 406
10305.37 409
10306.32 389
10307.28 397
10308.24 437
10309.20 419
10310.16 422
10311.12 430
10312.08 474
10313.04 415
10314.00 428
10314.95 435
10315.91 403
10316.87 385
10317.83 395
10318.79 441
10319.75 394
10320.71 414
10321.67 395
10322.63 377
10323.59 429
10324.55 417
10325.51 422
10326.47 393
10327.43 433
10328.39 388
10329.35 403
10330.31 388
10331.27 428
10332.23 423
10333.19 381
10334.15 403
10335.11 416
10336.07 384
10337.03 402
10337.99 392
10338.95 421
10339.91 385
10340.87 404
10341.83 403
10342.79 399
10343.75 399
10344.71 431
10345.67 448
10346.63 412
10347.59 391
10348.55 392
10349.51 437
10350.47 443
10351.43 397
10352.39 407
10353.35 412
10354.31 427
10355.28 411
10356.24 405
10357.20 389
10358.16 436
10359.12 437
10360.08 405
10361.04 403
10362.00 369
10362.96 390
10363.93 414
10364.89 444
10365.85 426
10366.81 401
10367.77 461
10368.73 409
10369.69 393
10370.66 407
10371.62 437
10372.58 395
10373.54 382
10374.50 395
10375.47 397
10376.43 446
10377.39 453
10378.35 374
10379.31 419
10380.28 458
10381.24 417
10382.20 483
10383.16 434
10384.12 390
10385.09 395
10386.05 429
10387.01 463
10387.97 429
10388.94 442
10389.90 443
10390.86 393
10391.82 359
10392.79 382
10393.75 419
10394.71 407
10395.68 385
10396.64 375
10397.60 417
10398.56 414
10399.53 405
10400.49 396
10401.45 379
10402.42 381
10403.38 463
10404.34 415
10405.31 441
10406.27 396
10407.23 419
10408.20 423
10409.16 416
10410.12 397
10411.09 449
10412.05 385
10413.01 391
10413.98 380
10414.94 391
10415.90 423
10416.87 396
10417.83 397
10418.80 377
10419.76 407
10420.72 490
10421.69 487
10422.65 458
10423.62 511
10424.58 543
10425.54 563
10426.51 553
10427.47 529
10428.44 541
10429.40 585
10430.37 506
10431.33 506
10432.30 476
10433.26 423
10434.22 417
10435.19 417
10436.15 449
10437.12 441
10438.08 380
10439.05 404
10440.01 412
10440.98 364
10441.94 421
10442.91 409
10443.87 409
10444.84 442
10445.80 389
10446.77 412
10447.73 397
10448.70 369
10449.66 421
10450.63 373
10451.59 397
10452.56 371
10453.53 412
10454.49 390
10455.46 373
10456.42 375
10457.39 400
10458.35 405
10459.32 394
10460.29 381
10461.25 415
10462.22 421
10463.18 412
10464.15 371
10465.12 380
10466.08 411
10467.05 429
10468.01 404
10468.98 413
10469.95 389
10470.91 376
10471.88 370
10472.85 369
10473.81 371
10474.78 399
10475.74 346
10476.71 352
10477.68 346
10478.64 327
10479.61 396
10480.58 384
10481.54 378
10482.51 342
10483.48 347
10484.45 358
10485.41 357
10486.38 359
10487.35 382
10488.31 421
10489.28 377
10490.25 402
10491.22 383
10492.18 374
10493.15 408
10494.12 364
10495.08 394
10496.05 413
10497.02 390
10497.99 364
10498.95 389
10499.92 414
10500.89 388
10501.86 410
10502.83 464
10503.79 396
10504.76 444
10505.73 404
10506.70 409
10507.67 434
10508.63 367
10509.60 404
10510.57 444
10511.54 500
10512.51 437
10513.47 422
10514.44 402
10515.41 383
10516.38 392
10517.35 343
10518.32 370
10519.28 397
10520.25 366
10521.22 348
10522.19 357
10523.16 391
10524.13 476
10525.10 435
10526.07 389
10527.03 405
10528.00 416
10528.97 409
10529.94 363
10530.91 384
10531.88 391
10532.85 432
10533.82 394
10534.79 387
10535.76 415
10536.73 400
10537.70 403
10538.67 441
10539.63 436
10540.60 433
10541.57 418
10542.54 413
10543.51 430
10544.48 378
10545.45 425
10546.42 438
10547.39 432
10548.36 475
10549.33 428
10550.30 430
10551.27 436
10552.24 415
10553.21 435
10554.18 428
10555.15 466
10556.12 482
10557.09 421
10558.06 481
10559.03 448
10560.00 399
10560.97 432
10561.95 445
10562.92 448
10563.89 463
10564.86 522
10565.83 569
10566.80 582
10567.77 597
10568.74 646
10569.71 631
10570.68 604
10571.65 583
10572.62 554
10573.59 509
10574.57 518
10575.54 475
10576.51 391
10577.48 419
10578.45 442
10579.42 453
10580.39 392
10581.36 392
10582.34 447
10583.31 419
10584.28 436
10585.25 424
10586.22 396
10587.19 442
10588.17 470
10589.14 443
10590.11 463
10591.08 442
10592.05 472
10593.02 443
10594.00 447
10594.97 388
10595.94 483
10596.91 485
10597.89 473
10598.86 459
10599.83 456
10600.80 440
10601.77 447
10602.75 518
10603.72 510
10604.69 427
10605.66 439
10606.64 455
10607.61 477
10608.58 397
10609.55 383
10610.53 425
10611.50 462
10612.47 470
10613.45 452
10614.42 414
10615.39 407
10616.36 412
10617.34 403
10618.31 411
10619.28 411
10620.26 439
10621.23 436
10622.20 427
10623.18 437
10624.15 438
10625.12 440
10626.10 418
10627.07 427
10628.04 462
10629.02 469
10629.99 476
10630.97 467
10631.94 458
10632.91 450
10633.89 449
10634.86 423
10635.83 442
10636.81 426
10637.78 441
10638.76 444
10639.73 431
10640.70 484
10641.68 504
10642.65 468
10643.63 495
10644.60 482
10645.58 491
10646.55 526
10647.53 547
10648.50 563
10649.47 485
10650.45 490
10651.42 488
10652.40 455
10653.37 443
10654.35 393
10655.32 420
10656.30 376
10657.27 406
10658.25 454
10659.22 419
10660.20 431
10661.17 397
10662.15 378
10663.12 382
10664.10 447
10665.07 424
10666.05 379
10667.02 374
10668.00 421
10668.97 430
10669.95 408
10670.93 428
10671.90 427
10672.88 452
10673.85 454
10674.83 385
10675.80 377
10676.78 446
10677.76 429
10678.73 412
10679.71 427
10680.68 416
10681.66 417
10682.63 410
10683.61 400
10684.59 405
10685.56 382
10686.54 457
10687.52 415
10688.49 426
10689.47 445
10690.44 394
10691.42 432
10692.40 451
10693.37 478
10694.35 424
10695.33 417
10696.30 450
10697.28 393
10698.26 377
10699.23 393
10700.21 400
10701.19 386
10702.17 411
10703.14 394
10704.12 389
10705.10 349
10706.07 384
10707.05 362
10708.03 349
10709.01 393
10709.98 370
10710.96 386
10711.94 427
10712.91 388
10713.89 386
10714.87 394
10715.85 367
10716.83 423
10717.80 366
10718.78 380
10719.76 356
10720.74 360
10721.71 374
10722.69 427
10723.67 431
10724.65 386
10725.63 384
10726.60 394
10727.58 364
10728.56 372
10729.54 408
10730.52 377
10731.49 375
10732.47 382
10733.45 352
10734.43 395
10735.41 353
10736.39 358
10737.37 337
10738.34 355
10739.32 333
10740.30 400
10741.28 402
10742.26 392
10743.24 426
10744.22 459
10745.20 429
10746.17 392
10747.15 368
10748.13 388
10749.11 405
10750.09 394
10751.07 388
10752.05 363
10753.03 367
10754.01 390
10754.99 372
10755.97 387
10756.95 362
10757.93 383
10758.91 341
10759.88 365
10760.86 418
10761.84 386
10762.82 406
10763.80 378
10764.78 405
10765.76 361
10766.74 368
10767.72 397
10768.70 392
10769.68 384
10770.66 360
10771.64 357
10772.62 387
10773.60 362
10774.58 383
10775.56 420
10776.54 393
10777.52 378
10778.51 416
10779.49 389
10780.47 417
10781.45 385
10782.43 418
10783.41 407
10784.39 399
10785.37 420
10786.35 365
10787.33 353
10788.31 419
10789.29 430
10790.27 432
10791.26 413
10792.24 414
10793.22 387
10794.20 370
10795.18 361
10796.16 431
10797.14 388
10798.12 397
10799.10 374
10800.09 346
10801.07 346
10802.05 415
10803.03 427
10804.01 392
10804.99 366
10805.98 357
10806.96 399
10807.94 429
10808.92 396
10809.90 381
10810.89 373
10811.87 360
10812.85 359
10813.83 340
10814.81 371
10815.80 392
10816.78 392
10817.76 373
10818.74 367
10819.72 348
10820.71 371
10821.69 382
10822.67 383
10823.65 354
10824.64 367
10825.62 401
10826.60 410
10827.58 381
10828.57 388
10829.55 396
10830.53 388
10831.52 364
10832.50 361
10833.48 395
10834.46 410
10835.45 450
10836.43 377
10837.41 386
10838.40 372
10839.38 372
10840.36 371
10841.35 373
10842.33 399
10843.31 391
10844.30 407
10845.28 402
10846.26 361
10847.25 381
10848.23 442
10849.21 402
10850.20 368
10851.18 410
10852.17 416
10853.15 368
10854.13 369
10855.12 372
10856.10 372
10857.09 385
10858.07 404
10859.05 401
10860.04 411
10861.02 416
10862.01 385
10862.99 458
10863.97 407
10864.96 382
10865.94 366
10866.93 376
10867.91 400
10868.90 388
10869.88 419
10870.87 466
10871.85 430
10872.84 434
10873.82 439
10874.81 506
10875.79 487
10876.78 444
10877.76 419
10878.75 374
10879.73 400
10880.72 405
10881.70 406
10882.69 352
10883.67 376
10884.66 425
10885.64 452
10886.63 446
10887.61 435
10888.60 405
10889.58 405
10890.57 449
10891.55 470
10892.54 501
10893.53 442
10894.51 428
10895.50 496
10896.48 500
10897.47 439
10898.45 450
10899.44 452
10900.43 462
10901.41 504
10902.40 460
10903.38 457
10904.37 449
10905.36 459
10906.34 448
10907.33 435
10908.32 457
10909.30 527
10910.29 530
10911.28 481
10912.26 476
10913.25 483
10914.24 507
10915.22 532
10916.21 480
10917.20 479
10918.18 487
10919.17 504
10920.16 496
10921.14 487
10922.13 490
10923.12 492
10924.10 548
10925.09 532
10926.08 531
10927.07 485
10928.05 493
10929.04 514
10930.03 509
10931.01 510
10932.00 533
10932.99 503
10933.98 518
10934.96 510
10935.95 563
10936.94 520
10937.93 517
10938.92 537
10939.90 526
10940.89 567
10941.88 517
10942.87 518
10943.85 545
10944.84 584
10945.83 594
10946.82 577
10947.81 542
10948.79 592
10949.78 571
10950.77 518
10951.76 550
10952.75 586
10953.74 555
10954.72 553
10955.71 598
10956.70 601
10957.69 640
10958.68 669
10959.67 666
10960.66 709
10961.65 729
10962.63 736
10963.62 814
10964.61 824
10965.60 815
10966.59 830
10967.58 889
10968.57 876
10969.56 882
10970.55 802
10971.54 781
10972.52 811
10973.51 737
10974.50 697
10975.49 668
10976.48 705
10977.47 668
10978.46 649
10979.45 623
10980.44 632
10981.43 629
10982.42 664
10983.41 646
10984.40 684
10985.39 705
10986.38 607
10987.37 742
10988.36 693
10989.35 656
10990.34 677
10991.33 720
10992.32 720
10993.31 716
10994.30 692
10995.29 708
10996.28 636
10997.27 600
10998.26 661
10999.25 650
11000.24 741
11001.23 830
11002.22 841
11003.21 912
11004.20 993
11005.20 1090
11006.19 1144
11007.18 1104
11008.17 1161
11009.16 1143
11010.15 1143
11011.14 1061
11012.13 958
11013.12 866
11014.11 858
11015.10 849
11016.10 737
11017.09 717
11018.08 647
11019.07 712
11020.06 618
11021.05 653
11022.04 642
11023.04 645
11024.03 544
11025.02 636
11026.01 608
11027.00 551
11027.99 570
11028.99 560
11029.98 583
11030.97 540
11031.96 531
11032.95 574
11033.95 544
11034.94 556
11035.93 499
11036.92 542
11037.91 604
11038.91 591
11039.90 565
11040.89 492
11041.88 478
11042.88 561
11043.87 595
11044.86 549
11045.85 535
11046.85 496
11047.84 574
11048.83 483
11049.82 511
11050.82 517
11051.81 547
11052.80 567
11053.80 556
11054.79 529
11055.78 510
11056.77 502
11057.77 495
11058.76 511
11059.75 513
11060.75 523
11061.74 484
11062.73 458
11063.73 465
11064.72 457
11065.71 486
11066.71 475
11067.70 491
11068.69 493
11069.69 487
11070.68 474
11071.68 523
11072.67 442
11073.66 496
11074.66 481
11075.65 486
11076.65 518
11077.64 469
11078.63 459
11079.63 516
11080.62 514
11081.62 532
11082.61 540
11083.60 514
11084.60 534
11085.59 555
11086.59 561
11087.58 574
11088.58 512
11089.57 519
11090.57 517
11091.56 524
11092.55 509
11093.55 507
11094.54 518
11095.54 504
11096.53 507
11097.53 522
11098.52 485
11099.52 495
11100.51 504
11101.51 520
11102.50 479
11103.50 490
11104.49 445
11105.49 472
11106.48 458
11107.48 430
11108.48 459
11109.47 502
11110.47 477
11111.46 518
11112.46 517
11113.45 498
11114.45 506
11115.44 479
11116.44 457
11117.44 442
11118.43 467
11119.43 452
11120.42 461
11121.42 442
11122.42 500
11123.41 469
11124.41 442
11125.40 464
11126.40 494
11127.40 483
11128.39 500
11129.39 463
11130.38 422
11131.38 482
11132.38 490
11133.37 459
11134.37 490
11135.37 457
11136.36 431
11137.36 449
11138.36 487
11139.35 464
11140.35 500
11141.35 462
11142.34 438
11143.34 454
11144.34 513
11145.34 481
11146.33 491
11147.33 411
11148.33 417
11149.32 455
11150.32 492
11151.32 492
11152.32 483
11153.31 494
11154.31 485
11155.31 474
11156.31 491
11157.30 451
11158.30 461
11159.30 448
11160.30 433
11161.29 453
11162.29 471
11163.29 462
11164.29 474
11165.29 482
11166.28 418
11167.28 442
11168.28 386
11169.28 428
11170.28 422
11171.27 403
11172.27 400
11173.27 422
11174.27 446
11175.27 445
11176.27 446
11177.26 387
11178.26 425
11179.26 428
11180.26 455
11181.26 415
11182.26 452
11183.26 465
11184.26 434
11185.25 428
11186.25 411
11187.25 395
11188.25 403
11189.25 405
11190.25 392
11191.25 399
11192.25 442
11193.25 397
11194.25 391
11195.24 400
11196.24 373
11197.24 406
11198.24 423
11199.24 451
11200.24 446
11201.24 493
11202.24 454
11203.24 438
11204.24 391
11205.24 423
11206.24 405
11207.24 435
11208.24 456
11209.24 431
11210.24 458
11211.24 391
11212.24 444
11213.24 414
11214.24 395
11215.24 486
11216.24 490
11217.24 423
11218.24 433
11219.24 443
11220.24 442
11221.24 494
11222.24 491
11223.24 420
11224.24 347
11225.24 389
11226.24 430
11227.25 411
11228.25 407
11229.25 385
11230.25 415
11231.25 428
11232.25 402
11233.25 418
11234.25 451
11235.25 434
11236.25 432
11237.25 424
11238.26 445
11239.26 408
11240.26 423
11241.26 476
11242.26 438
11243.26 418
11244.26 444
11245.27 448
11246.27 447
11247.27 395
11248.27 425
11249.27 377
11250.27 420
11251.28 449
11252.28 468
11253.28 441
11254.28 445
11255.28 446
11256.29 410
11257.29 456
11258.29 444
11259.29 471
11260.29 428
11261.30 433
11262.30 450
11263.30 423
11264.30 467
11265.31 451
11266.31 455
11267.31 442
11268.31 416
11269.32 437
11270.32 477
11271.32 433
11272.32 461
11273.33 509
11274.33 470
11275.33 480
11276.33 467
11277.34 485
11278.34 504
11279.34 443
11280.35 525
11281.35 514
11282.35 499
11283.36 514
11284.36 463
11285.36 516
11286.37 507
11287.37 523
11288.37 471
11289.38 512
11290.38 480
11291.38 485
11292.39 450
11293.39 476
11294.39 481
11295.40 518
11296.40 504
11297.41 471
11298.41 437
11299.41 483
11300.42 534
11301.42 526
11302.43 465
11303.43 470
11304.43 496
11305.44 491
11306.44 496
11307.45 611
11308.45 503
11309.46 524
11310.46 507
11311.46 510
11312.47 489
11313.47 542
11314.48 565
11315.48 538
11316.49 554
11317.49 572
11318.50 575
11319.50 577
11320.51 551
11321.51 539
11322.52 545
11323.52 558
11324.53 581
11325.53 566
11326.54 516
11327.54 545
11328.55 562
11329.55 553
11330.56 538
11331.56 527
11332.57 568
11333.57 546
11334.58 536
11335.58 572
11336.59 536
11337.60 524
11338.60 543
11339.61 498
11340.61 527
11341.62 477
11342.62 483
11343.63 556
11344.64 599
11345.64 524
11346.65 517
11347.65 556
11348.66 577
11349.67 526
11350.67 588
11351.68 576
11352.69 597
11353.69 560
11354.70 548
11355.71 533
11356.71 560
11357.72 541
11358.72 560
11359.73 545
11360.74 521
11361.74 553
11362.75 554
11363.76 521
11364.76 548
11365.77 556
11366.78 627
11367.79 528
11368.79 568
11369.80 545
11370.81 602
11371.81 564
11372.82 549
11373.83 554
11374.84 451
11375.84 552
11376.85 602
11377.86 587
11378.87 584
11379.87 550
11380.88 602
11381.89 644
11382.90 549
11383.90 594
11384.91 689
11385.92 613
11386.93 609
11387.93 602
11388.94 567
11389.95 587
11390.96 608
11391.97 527
11392.97 501
11393.98 607
11394.99 603
11396.00 588
11397.01 624
11398.02 626
11399.02 623
11400.03 624
11401.04 635
11402.05 659
11403.06 630
11404.07 685
11405.08 663
11406.08 681
11407.09 643
11408.10 655
11409.11 691
11410.12 645
11411.13 640
11412.14 658
11413.15 681
11414.15 666
11415.16 654
11416.17 668
11417.18 662
11418.19 668
11419.20 646
11420.21 636
11421.22 713
11422.23 658
11423.24 675
11424.25 708
11425.26 696
11426.27 705
11427.28 758
11428.29 715
11429.30 674
11430.31 712
11431.32 716
11432.32 697
11433.33 679
11434.34 746
11435.35 744
11436.36 665
11437.37 678
11438.38 711
11439.39 699
11440.41 796
11441.42 730
11442.43 729
11443.44 740
11444.45 726
11445.46 771
11446.47 764
11447.48 778
11448.49 768
11449.50 750
11450.51 760
11451.52 823
11452.53 799
11453.54 792
11454.55 794
11455.56 820
11456.57 808
11457.59 821
11458.60 784
11459.61 831
11460.62 783
11461.63 871
11462.64 896
11463.65 906
11464.66 825
11465.67 832
11466.69 843
11467.70 921
11468.71 927
11469.72 906
11470.73 804
11471.74 867
11472.75 887
11473.77 855
11474.78 870
11475.79 843
11476.80 944
11477.81 932
11478.83 882
11479.84 940
11480.85 924
11481.86 973
11482.87 924
11483.89 971
11484.90 960
11485.91 974
11486.92 953
11487.93 965
11488.95 1002
11489.96 1022
11490.97 1039
11491.98 1023
11493.00 1043
11494.01 1010
11495.02 1060
11496.03 1068
11497.05 1149
11498.06 1098
11499.07 1101
11500.09 1052
11501.10 1132
11502.11 1205
11503.12 1128
11504.14 1141
11505.15 1122
11506.16 1133
11507.18 1136
11508.19 1192
11509.20 1258
11510.22 1252
11511.23 1265
11512.24 1293
11513.26 1321
11514.27 1365
11515.28 1343
11516.30 1357
11517.31 1288
11518.32 1370
11519.34 1348
11520.35 1449
11521.37 1462
11522.38 1496
11523.39 1492
11524.41 1511
11525.42 1581
11526.44 1568
11527.45 1585
11528.46 1624
11529.48 1624
11530.49 1746
11531.51 1806
11532.52 1756
11533.53 2022
11534.55 2036
11535.56 2148
11536.58 2143
11537.59 2175
11538.61 2292
11539.62 2234
11540.64 2271
11541.65 2239
11542.67 2356
11543.68 2445
11544.69 2691
11545.71 2839
11546.72 3165
11547.74 3521
11548.75 3697
11549.77 4338
11550.78 5073
11551.80 5486
11552.81 5756
11553.83 6057
11554.85 5908
11555.86 5611
11556.88 5154
11557.89 4552
11558.91 4118
11559.92 3766
11560.94 3261
11561.95 2903
11562.97 2569
11563.98 2430
11565.00 2316
11566.02 2118
11567.03 1981
11568.05 1959
11569.06 1941
11570.08 1967
11571.10 1889
11572.11 1907
11573.13 1888
11574.14 1864
11575.16 1784
11576.18 1865
11577.19 1890
11578.21 1769
11579.22 1714
11580.24 1807
11581.26 1786
11582.27 1781
11583.29 1844
11584.31 1761
11585.32 1822
11586.34 1831
11587.36 1851
11588.37 1936
11589.39 2021
11590.41 2047
11591.42 2022
11592.44 2078
11593.46 2160
11594.47 2131
11595.49 2104
11596.51 2005
11597.53 2002
11598.54 2054
11599.56 2086
11600.58 2073
11601.59 2082
11602.61 2133
11603.63 2244
11604.65 2391
11605.66 2541
11606.68 2730
11607.70 3039
11608.72 3375
11609.74 3660
11610.75 4006
11611.77 4162
11612.79 4032
11613.81 3876
11614.82 3682
11615.84 3372
11616.86 2993
11617.88 2709
11618.90 2428
11619.91 2307
11620.93 2115
11621.95 2038
11622.97 1852
11623.99 1892
11625.01 1820
11626.02 1735
11627.04 1837
11628.06 1766
11629.08 1785
11630.10 1721
11631.12 1726
11632.14 1761
11633.15 1768
11634.17 1784
11635.19 1724
11636.21 1649
11637.23 1679
11638.25 1574
11639.27 1588
11640.29 1609
11641.30 1645
11642.32 1555
11643.34 1516
11644.36 1560
11645.38 1486
11646.40 1442
11647.42 1491
11648.44 1454
11649.46 1529
11650.48 1556
11651.50 1499
11652.52 1423
11653.54 1446
11654.56 1381
11655.58 1383
11656.60 1293
11657.62 1313
11658.64 1222
11659.66 1168
11660.68 1207
11661.70 1189
11662.72 1195
11663.74 1262
11664.76 1218
11665.78 1095
11666.80 1169
11667.82 1193
11668.84 1178
11669.86 1139
11670.88 1109
11671.90 1194
11672.92 1172
11673.94 1095
11674.96 1090
11675.98 1114
11677.00 1074
11678.02 1059
11679.04 1125
11680.06 1096
11681.08 1112
11682.10 1127
11683.12 1188
11684.15 1114
11685.17 1124
11686.19 1126
11687.21 1135
11688.23 1135
11689.25 1105
11690.27 1098
11691.29 1167
11692.31 1166
11693.34 1175
11694.36 1157
11695.38 1081
11696.40 1122
11697.42 1142
11698.44 1093
11699.46 1157
11700.49 1088
11701.51 1102
11702.53 1110
11703.55 1069
11704.57 1046
11705.60 1046
11706.62 1014
11707.64 999
11708.66 1073
11709.68 1044
11710.71 1043
11711.73 1004
11712.75 939
11713.77 944
11714.79 901
11715.82 909
11716.84 946
11717.86 941
11718.88 926
11719.91 896
11720.93 889
11721.95 930
11722.97 833
11724.00 860
11725.02 872
11726.04 919
11727.07 898
11728.09 846
11729.11 791
11730.13 831
11731.16 833
11732.18 768
11733.20 789
11734.23 791
11735.25 800
11736.27 796
11737.30 835
11738.32 737
11739.34 698
11740.37 722
11741.39 761
11742.41 760
11743.44 717
11744.46 709
11745.48 759
11746.51 803
11747.53 740
11748.55 637
11749.58 708
11750.60 722
11751.63 673
11752.65 658
11753.67 700
11754.70 666
11755.72 722
11756.75 689
11757.77 711
11758.79 693
11759.82 697
11760.84 699
11761.87 681
11762.89 652
11763.92 657
11764.94 639
11765.97 652
11766.99 660
11768.01 581
11769.04 598
11770.06 584
11771.09 593
11772.11 626
11773.14 593
11774.16 641
11775.19 636
11776.21 557
11777.24 553
11778.26 609
11779.29 585
11780.31 548
11781.34 581
11782.36 613
11783.39 564
11784.41 544
11785.44 532
11786.46 552
11787.49 567
11788.52 545
11789.54 557
11790.57 542
11791.59 505
11792.62 574
11793.64 566
11794.67 563
11795.70 608
11796.72 538
11797.75 540
11798.77 499
11799.80 507
11800.83 479
11801.85 490
11802.88 577
11803.90 608
11804.93 517
11805.96 524
11806.98 504
11808.01 484
11809.04 492
11810.06 529
11811.09 505
11812.11 482
11813.14 486
11814.17 470
11815.19 507
11816.22 482
11817.25 531
11818.27 492
11819.30 484
11820.33 492
11821.36 486
11822.38 488
11823.41 479
11824.44 495
11825.46 471
11826.49 486
11827.52 453
11828.54 530
11829.57 464
11830.60 478
11831.63 485
11832.65 531
11833.68 482
11834.71 453
11835.74 440
11836.76 461
11837.79 459
11838.82 463
11839.85 468
11840.88 491
11841.90 460
11842.93 429
11843.96 466
11844.99 455
11846.01 416
11847.04 428
11848.07 460
11849.10 455
11850.13 484
11851.16 465
11852.18 424
11853.21 494
11854.24 482
11855.27 463
11856.30 472
11857.33 503
11858.35 478
11859.38 470
11860.41 424
11861.44 446
11862.47 450
11863.50 460
11864.53 444
11865.56 493
11866.58 498
11867.61 442
11868.64 473
11869.67 511
11870.70 531
11871.73 498
11872.76 456
11873.79 474
11874.82 488
11875.85 473
11876.88 503
11877.91 453
11878.93 449
11879.96 461
11880.99 421
11882.02 427
11883.05 461
11884.08 466
11885.11 471
11886.14 416
11887.17 430
11888.20 467
11889.23 450
11890.26 458
11891.29 456
11892.32 473
11893.35 473
11894.38 458
11895.41 467
11896.44 489
11897.47 486
11898.50 453
11899.53 439
11900.56 503
11901.59 439
11902.62 446
11903.65 454
11904.69 469
11905.72 500
11906.75 494
11907.78 520
11908.81 512
11909.84 546
11910.87 518
11911.90 495
11912.93 506
11913.96 501
11914.99 494
11916.02 503
11917.06 475
11918.09 446
11919.12 472
11920.15 474
11921.18 439
11922.21 484
11923.24 462
11924.27 478
11925.31 474
11926.34 466
11927.37 491
11928.40 471
11929.43 518
11930.46 467
11931.50 506
11932.53 537
11933.56 513
11934.59 553
11935.62 564
11936.65 616
11937.69 632
11938.72 617
11939.75 623
11940.78 640
11941.81 608
11942.85 584
11943.88 574
11944.91 594
11945.94 564
11946.98 507
11948.01 528
11949.04 518
11950.07 493
11951.11 487
11952.14 468
11953.17 423
11954.20 503
11955.24 493
11956.27 506
11957.30 501
11958.34 488
11959.37 470
11960.40 502
11961.43 494
11962.47 456
11963.50 434
11964.53 431
11965.57 505
11966.60 522
11967.63 519
11968.67 503
11969.70 456
11970.73 463
11971.77 499
11972.80 477
11973.83 481
11974.87 495
11975.90 524
11976.94 501
11977.97 500
11979.00 488
11980.04 526
11981.07 471
11982.10 470
11983.14 471
11984.17 482
11985.21 469
11986.24 526
11987.27 474
11988.31 500
11989.34 502
11990.38 486
11991.41 515
11992.45 482
11993.48 485
11994.51 511
11995.55 519
11996.58 492
11997.62 519
11998.65 455
11999.69 483
12000.72 533
12001.76 509
12002.79 520
12003.83 565
12004.86 531
12005.90 551
12006.93 519
12007.97 508
12009.00 502
12010.04 524
12011.07 545
12012.11 515
12013.14 524
12014.18 513
12015.21 482
12016.25 514
12017.28 518
12018.32 537
12019.35 534
12020.39 480
12021.43 486
12022.46 512
12023.50 523
12024.53 564
12025.57 550
12026.60 512
12027.64 531
12028.68 536
12029.71 579
12030.75 533
12031.78 551
12032.82 557
12033.86 548
12034.89 546
12035.93 575
12036.97 555
12038.00 576
12039.04 540
12040.07 546
12041.11 546
12042.15 564
12043.18 528
12044.22 539
12045.26 542
12046.29 545
12047.33 586
12048.37 566
12049.40 570
12050.44 531
12051.48 505
12052.52 520
12053.55 526
12054.59 535
12055.63 474
12056.66 491
12057.70 507
12058.74 524
12059.78 503
12060.81 539
12061.85 495
12062.89 534
12063.92 523
12064.96 532
12066.00 539
12067.04 520
12068.07 506
12069.11 497
12070.15 554
12071.19 508
12072.23 514
12073.26 543
12074.30 543
12075.34 526
12076.38 497
12077.42 519
12078.45 493
12079.49 490
12080.53 523
12081.57 526
12082.61 522
12083.64 523
12084.68 529
12085.72 490
12086.76 505
12087.80 506
12088.84 517
12089.88 506
12090.91 545
12091.95 552
12092.99 524
12094.03 523
12095.07 508
12096.11 533
12097.15 532
12098.19 535
12099.22 509
12100.26 510
12101.30 563
12102.34 545
12103.38 565
12104.42 570
12105.46 563
12106.50 592
12107.54 531
12108.58 558
12109.62 588
12110.66 587
12111.70 548
12112.74 522
12113.77 561
12114.81 549
12115.85 537
12116.89 514
12117.93 545
12118.97 539
12120.01 494
12121.05 479
12122.09 467
12123.13 491
12124.17 451
12125.21 467
12126.25 480
12127.29 455
12128.33 491
12129.37 514
12130.41 468
12131.45 485
12132.50 482
12133.54 430
12134.58 458
12135.62 456
12136.66 460
12137.70 470
12138.74 496
12139.78 451
12140.82 425
12141.86 418
12142.90 447
12143.94 447
12144.98 472
12146.02 480
12147.07 466
12148.11 406
12149.15 438
12150.19 443
12151.23 446
12152.27 421
12153.31 385
12154.35 430
12155.40 433
12156.44 404
12157.48 407
12158.52 427
12159.56 437
12160.60 396
12161.64 425
12162.69 429
12163.73 434
12164.77 433
12165.81 417
12166.85 392
12167.90 425
12168.94 438
12169.98 401
12171.02 387
12172.06 428
12173.11 419
12174.15 441
12175.19 434
12176.23 379
12177.27 363
12178.32 402
12179.36 439
12180.40 453
12181.44 454
12182.49 404
12183.53 432
12184.57 398
12185.61 388
12186.66 389
12187.70 384
12188.74 435
12189.79 382
12190.83 392
12191.87 412
12192.91 404
12193.96 397
12195.00 397
12196.04 419
12197.09 413
12198.13 403
12199.17 413
12200.22 382
12201.26 388
12202.30 396
12203.35 411
12204.39 339
12205.43 400
12206.48 431
12207.52 430
12208.57 425
12209.61 413
12210.65 427
12211.70 412
12212.74 417
12213.78 411
12214.83 407
12215.87 408
12216.92 390
12217.96 418
12219.00 417
12220.05 364
12221.09 344
12222.14 387
12223.18 362
12224.23 397
12225.27 433
12226.31 396
12227.36 400
12228.40 363
12229.45 365
12230.49 390
12231.54 406
12232.58 395
12233.63 424
12234.67 379
12235.72 371
12236.76 380
12237.81 364
12238.85 366
12239.90 362
12240.94 393
12241.99 324
12243.03 376
12244.08 386
12245.12 391
12246.17 372
12247.21 364
12248.26 375
12249.30 385
12250.35 378
12251.39 376
12252.44 376
12253.49 386
12254.53 389
12255.58 364
12256.62 371
12257.67 373
12258.71 409
12259.76 363
12260.81 410
12261.85 377
12262.90 381
12263.94 334
12264.99 309
12266.04 350
12267.08 364
12268.13 358
12269.17 349
12270.22 369
12271.27 359
12272.31 365
12273.36 356
12274.41 322
12275.45 332
12276.50 333
12277.55 316
12278.59 325
12279.64 328
12280.69 366
12281.73 347
12282.78 368
12283.83 344
12284.87 377
12285.92 383
12286.97 339
12288.01 336
12289.06 369
12290.11 339
12291.16 368
12292.20 339
12293.25 358
12294.30 357
12295.35 356
12296.39 339
12297.44 357
12298.49 334
12299.54 371
12300.58 392
12301.63 302
12302.68 320
12303.73 309
12304.77 296
12305.82 346
12306.87 342
12307.92 326
12308.97 324
12310.01 345
12311.06 328
12312.11 313
12313.16 348
12314.21 334
12315.25 331
12316.30 331
12317.35 338
12318.40 373
12319.45 367
12320.50 302
12321.54 316
12322.59 336
12323.64 298
12324.69 307
12325.74 314
12326.79 329
12327.84 318
12328.89 275
12329.93 316
12330.98 309
12332.03 342
12333.08 354
12334.13 353
12335.18 367
12336.23 325
12337.28 315
12338.33 303
12339.38 345
12340.43 360
12341.47 334
12342.52 338
12343.57 315
12344.62 306
12345.67 305
12346.72 305
12347.77 313
12348.82 339
12349.87 331
12350.92 312
12351.97 293
12353.02 313
12354.07 272
12355.12 315
12356.17 287
12357.22 337
12358.27 291
12359.32 318
12360.37 341
12361.42 337
12362.47 299
12363.52 329
12364.57 336
12365.62 318
12366.67 324
12367.72 289
12368.77 345
12369.82 322
12370.87 297
12371.93 290
12372.98 338
12374.03 349
12375.08 323
12376.13 309
12377.18 266
12378.23 311
12379.28 296
12380.33 298
12381.38 284
12382.43 327
12383.49 299
12384.54 290
12385.59 290
12386.64 329
12387.69 343
12388.74 316
12389.79 310
12390.84 297
12391.90 309
12392.95 292
12394.00 317
12395.05 314
12396.10 297
12397.15 316
12398.21 326
12399.26 314
12400.31 296
12401.36 322
12402.41 335
12403.47 336
12404.52 333
12405.57 295
12406.62 306
12407.67 323
12408.73 306
12409.78 272
12410.83 295
12411.88 287
12412.94 287
12413.99 295
12415.04 314
12416.09 320
12417.15 322
12418.20 302
12419.25 324
12420.30 316
12421.36 327
12422.41 328
12423.46 314
12424.52 312
12425.57 318
12426.62 318
12427.67 337
12428.73 322
12429.78 341
12430.83 297
12431.89 344
12432.94 317
12433.99 330
12435.05 335
12436.10 323
12437.15 337
12438.21 309
12439.26 305
12440.31 322
12441.37 315
12442.42 314
12443.47 311
12444.53 323
12445.58 338
12446.64 367
12447.69 313
12448.74 318
12449.80 294
12450.85 304
12451.91 363
12452.96 331
12454.01 370
12455.07 348
12456.12 302
12457.18 317
12458.23 361
12459.29 337
12460.34 324
12461.39 373
12462.45 330
12463.50 325
12464.56 304
12465.61 288
12466.67 297
12467.72 321
12468.78 358
12469.83 347
12470.89 347
12471.94 345
12473.00 325
12474.05 370
12475.11 344
12476.16 336
12477.22 336
12478.27 312
12479.33 298
12480.38 349
12481.44 355
12482.49 360
12483.55 362
12484.60 332
12485.66 316
12486.71 304
12487.77 347
12488.83 332
12489.88 346
12490.94 367
12491.99 349
12493.05 378
12494.10 341
12495.16 358
12496.22 360
12497.27 380
12498.33 346
12499.38 351
12500.44 344
12501.50 353
12502.55 335
12503.61 362
12504.67 401
12505.72 374
12506.78 376
12507.83 374
12508.89 385
12509.95 383
12511.00 405
12512.06 453
12513.12 396
12514.17 390
12515.23 411
12516.29 455
12517.34 416
12518.40 411
12519.46 418
12520.52 418
12521.57 463
12522.63 426
12523.69 468
12524.74 497
12525.80 456
12526.86 508
12527.92 512
12528.97 583
12530.03 643
12531.09 728
12532.15 705
12533.20 740
12534.26 750
12535.32 698
12536.38 714
12537.43 651
12538.49 640
12539.55 616
12540.61 521
12541.66 537
12542.72 556
12543.78 493
12544.84 463
12545.90 441
12546.95 450
12548.01 456
12549.07 425
12550.13 424
12551.19 436
12552.25 394
12553.30 419
12554.36 414
12555.42 426
12556.48 423
12557.54 370
12558.60 377
12559.65 389
12560.71 395
12561.77 362
12562.83 395
12563.89 420
12564.95 356
12566.01 375
12567.07 406
12568.13 398
12569.18 407
12570.24 416
12571.30 395
12572.36 392
12573.42 408
12574.48 355
12575.54 367
12576.60 415
12577.66 388
12578.72 394
12579.78 381
12580.84 399
12581.90 376
12582.96 410
12584.02 394
12585.07 389
12586.13 366
12587.19 379
12588.25 385
12589.31 424
12590.37 393
12591.43 403
12592.49 415
12593.55 412
12594.61 419
12595.67 455
12596.73 468
12597.79 432
12598.86 437
12599.92 471
12600.98 457
12602.04 439
12603.10 433
12604.16 460
12605.22 512
12606.28 533
12607.34 529
12608.40 566
12609.46 591
12610.52 606
12611.58 700
12612.64 717
12613.70 676
12614.76 730
12615.83 735
12616.89 679
12617.95 646
12619.01 618
12620.07 587
12621.13 545
12622.19 526
12623.25 515
12624.32 539
12625.38 516
12626.44 478
12627.50 478
12628.56 482
12629.62 490
12630.68 515
12631.75 494
12632.81 445
12633.87 442
12634.93 457
12635.99 476
12637.05 442
12638.12 424
12639.18 399
12640.24 397
12641.30 385
12642.36 399
12643.43 421
12644.49 408
12645.55 401
12646.61 424
12647.68 435
12648.74 418
12649.80 441
12650.86 397
12651.93 390
12652.99 441
12654.05 422
12655.11 401
12656.18 394
12657.24 371
12658.30 410
12659.36 410
12660.43 403
12661.49 412
12662.55 411
12663.62 442
12664.68 439
12665.74 391
12666.81 391
12667.87 417
12668.93 432
12670.00 397
12671.06 364
12672.12 404
12673.19 396
12674.25 396
12675.31 379
12676.38 390
12677.44 367
12678.50 405
12679.57 438
12680.63 416
12681.69 386
12682.76 412
12683.82 429
12684.89 438
12685.95 404
12687.01 388
12688.08 400
12689.14 414
12690.21 447
12691.27 427
12692.33 481
12693.40 481
12694.46 481
12695.53 481
12696.59 477
12697.66 470
12698.72 453
12699.79 492
12700.85 480
12701.91 429
12702.98 441
12704.04 435
12705.11 440
12706.17 470
12707.24 527
12708.30 471
12709.37 456
12710.43 472
12711.50 450
12712.56 494
12713.63 477
12714.69 444
12715.76 460
12716.82 446
12717.89 411
12718.95 419
12720.02 421
12721.09 372
12722.15 386
12723.22 425
12724.28 419
12725.35 413
12726.41 432
12727.48 447
12728.54 423
12729.61 428
12730.68 404
12731.74 371
12732.81 426
12733.87 402
12734.94 368
12736.01 403
12737.07 410
12738.14 412
12739.20 411
12740.27 378
12741.34 362
12742.40 391
12743.47 427
12744.54 381
12745.60 377
12746.67 377
12747.74 342
12748.80 384
12749.87 326
12750.94 382
12752.00 380
12753.07 356
12754.14 373
12755.20 345
12756.27 329
12757.34 330
12758.40 401
12759.47 368
12760.54 391
12761.60 350
12762.67 337
12763.74 365
12764.81 379
12765.87 397
12766.94 339
12768.01 380
12769.08 376
12770.14 328
12771.21 322
12772.28 322
12773.35 342
12774.41 352
12775.48 348
12776.55 322
12777.62 314
12778.68 321
12779.75 332
12780.82 329
12781.89 327
12782.96 325
12784.02 365
12785.09 335
12786.16 301
12787.23 306
12788.30 318
12789.37 297
12790.43 326
12791.50 339
12792.57 311
12793.64 290
12794.71 315
12795.78 291
12796.84 306
12797.91 328
12798.98 333
12800.05 307
12801.12 302
12802.19 329
12803.26 322
12804.33 316
12805.40 312
12806.46 325
12807.53 299
12808.60 274
12809.67 299
12810.74 308
12811.81 330
12812.88 314
12813.95 342
12815.02 326
12816.09 289
12817.16 339
12818.23 334
12819.30 301
12820.37 289
12821.44 299
12822.50 274
12823.57 322
12824.64 324
12825.71 348
12826.78 319
12827.85 357
12828.92 315
12829.99 327
12831.06 352
12832.13 306
12833.20 290
12834.27 280
12835.34 313
12836.41 274
12837.49 328
12838.56 332
12839.63 308
12840.70 267
12841.77 262
12842.84 316
12843.91 341
12844.98 318
12846.05 295
12847.12 337
12848.19 295
12849.26 292
12850.33 264
12851.40 264
12852.47 300
12853.55 310
12854.62 293
12855.69 290
12856.76 312
12857.83 335
12858.90 331
12859.97 278
12861.04 302
12862.11 302
12863.19 318
12864.26 281
12865.33 284
12866.40 289
12867.47 318
12868.54 260
12869.62 278
12870.69 277
12871.76 276
12872.83 266
12873.90 261
12874.97 261
12876.05 274
12877.12 289
12878.19 269
12879.26 282
12880.33 243
12881.41 240
12882.48 263
12883.55 272
12884.62 234
12885.70 252
12886.77 251
12887.84 296
12888.91 265
12889.98 272
12891.06 263
12892.13 290
12893.20 260
12894.28 244
12895.35 251
12896.42 232
12897.49 274
12898.57 243
12899.64 247
12900.71 265
12901.79 291
12902.86 263
12903.93 238
12905.00 266
12906.08 254
12907.15 241
12908.22 283
12909.30 273
12910.37 267
12911.44 259
12912.52 294
12913.59 281
12914.66 254
12915.74 287
12916.81 254
12917.89 262
12918.96 256
12920.03 260
12921.11 227
12922.18 258
12923.25 266
12924.33 267
12925.40 279
12926.48 255
12927.55 252
12928.62 264
12929.70 265
12930.77 240
12931.85 254
12932.92 251
12934.00 267
12935.07 262
12936.14 229
12937.22 251
12938.29 249
12939.37 244
12940.44 251
12941.52 235
12942.59 277
12943.67 271
12944.74 245
12945.82 237
12946.89 241
12947.97 251
12949.04 244
12950.12 264
12951.19 251
12952.27 254
12953.34 245
12954.42 256
12955.49 243
12956.57 289
12957.64 268
12958.72 254
12959.79 252
12960.87 245
12961.94 277
12963.02 231
12964.10 253
12965.17 264
12966.25 278
12967.32 222
12968.40 234
12969.47 231
12970.55 243
12971.63 259
12972.70 246
12973.78 241
12974.85 253
12975.93 250
12977.01 236
12978.08 247
12979.16 237
12980.23 239
12981.31 239
12982.39 260
12983.46 252
12984.54 275
12985.62 261
12986.69 286
12987.77 252
12988.85 257
12989.92 244
12991.00 231
12992.08 244
12993.15 256
12994.23 219
12995.31 221
12996.38 298
12997.46 259
12998.54 248
12999.61 241
13000.69 237
13001.77 254
13002.85 294
13003.92 236
13005.00 221
13006.08 240
13007.16 248
13008.23 273
13009.31 278
13010.39 265
13011.47 248
13012.54 272
13013.62 261
13014.70 251
13015.78 254
13016.85 262
13017.93 272
13019.01 258
13020.09 235
13021.17 226
13022.24 234
13023.32 263
13024.40 271
13025.48 251
13026.56 256
13027.63 275
13028.71 265
13029.79 223
13030.87 267
13031.95 276
13033.03 262
13034.10 229
13035.18 268
13036.26 222
13037.34 260
13038.42 252
13039.50 269
13040.58 218
13041.66 267
13042.73 267
13043.81 288
13044.89 270
13045.97 238
13047.05 287
13048.13 257
13049.21 243
13050.29 250
13051.37 265
13052.45 271
13053.53 269
13054.60 251
13055.68 254
13056.76 239
13057.84 259
13058.92 260
13060.00 247
13061.08 262
13062.16 282
13063.24 253
13064.32 250
13065.40 281
13066.48 254
13067.56 247
13068.64 253
13069.72 237
13070.80 259
13071.88 259
13072.96 248
13074.04 273
13075.12 240
13076.20 218
13077.28 280
13078.36 232
13079.44 224
13080.52 241
13081.60 264
13082.68 267
13083.76 280
13084.84 262
13085.93 254
13087.01 252
13088.09 227
13089.17 260
13090.25 257
13091.33 250
13092.41 242
13093.49 233
13094.57 210
13095.65 236
13096.73 241
13097.82 259
13098.90 224
13099.98 217
13101.06 245
13102.14 260
13103.22 266
13104.30 265
13105.38 296
13106.47 239
13107.55 239
13108.63 239
13109.71 260
13110.79 225
13111.87 271
13112.96 267
13114.04 249
13115.12 263
13116.20 265
13117.28 316
13118.37 302
13119.45 274
13120.53 276
13121.61 292
13122.69 280
13123.78 273
13124.86 267
13125.94 232
13127.02 240
13128.11 257
13129.19 252
13130.27 285
13131.35 230
13132.44 230
13133.52 225
13134.60 224
13135.68 262
13136.77 280
13137.85 267
13138.93 258
13140.01 251
13141.10 228
13142.18 240
13143.26 292
13144.35 264
13145.43 229
13146.51 240
13147.60 243
13148.68 229
13149.76 247
13150.85 270
13151.93 247
13153.01 252
13154.10 303
13155.18 251
13156.26 236
13157.35 265
13158.43 274
13159.51 247
13160.60 220
13161.68 258
13162.77 252
13163.85 245
13164.93 273
13166.02 248
13167.10 242
13168.19 255
13169.27 234
13170.35 239
13171.44 227
13172.52 213
13173.61 227
13174.69 219
13175.78 230
13176.86 239
13177.94 262
13179.03 276
13180.11 260
13181.20 238
13182.28 207
13183.37 245
13184.45 230
13185.54 228
13186.62 255
13187.71 298
13188.79 234
13189.88 218
13190.96 257
13192.05 246
13193.13 240
13194.22 248
13195.30 228
13196.39 268
13197.47 256
13198.56 263
13199.64 232
13200.73 236
13201.81 227
13202.90 238
13203.98 261
13205.07 246
13206.16 267
13207.24 258
13208.33 224
13209.41 238
13210.50 226
13211.58 244
13212.67 270
13213.76 249
13214.84 240
13215.93 241
13217.01 255
13218.10 244
13219.19 270
13220.27 267
13221.36 289
13222.45 284
13223.53 255
13224.62 248
13225.70 268
13226.79 226
13227.88 251
13228.96 247
13230.05 269
13231.14 230
13232.22 241
13233.31 249
13234.40 275
13235.48 261
13236.57 257
13237.66 251
13238.74 257
13239.83 242
13240.92 219
13242.01 277
13243.09 232
13244.18 258
13245.27 251
13246.35 240
13247.44 252
13248.53 231
13249.62 233
13250.70 227
13251.79 217
13252.88 247
13253.97 257
13255.05 264
13256.14 258
13257.23 272
13258.32 240
13259.41 224
13260.49 266
13261.58 255
13262.67 239
13263.76 221
13264.85 267
13265.93 269
13267.02 251
13268.11 224
13269.20 231
13270.29 270
13271.37 262
13272.46 260
13273.55 229
13274.64 242
13275.73 231
13276.82 230
13277.91 268
13278.99 255
13280.08 233
13281.17 237
13282.26 263
13283.35 283
13284.44 248
13285.53 270
13286.62 233
13287.70 272
13288.79 275
13289.88 251
13290.97 227
13292.06 244
13293.15 231
13294.24 239
13295.33 298
13296.42 256
13297.51 285
13298.60 263
13299.69 268
13300.78 238
13301.87 246
13302.95 231
13304.04 205
13305.13 248
13306.22 265
13307.31 274
13308.40 238
13309.49 256
13310.58 230
13311.67 244
13312.76 260
13313.85 250
13314.94 272
13316.03 280
13317.12 288
13318.21 252
13319.30 243
13320.39 307
13321.48 301
13322.58 263
13323.67 270
13324.76 257
13325.85 260
13326.94 280
13328.03 270
13329.12 245
13330.21 265
13331.30 284
13332.39 310
13333.48 275
13334.57 251
13335.66 268
13336.75 254
13337.85 280
13338.94 272
13340.03 269
13341.12 278
13342.21 271
13343.30 294
13344.39 264
13345.48 251
13346.58 255
13347.67 259
13348.76 288
13349.85 299
13350.94 265
13352.03 259
13353.12 315
13354.22 292
13355.31 259
13356.40 268
13357.49 312
13358.58 281
13359.68 233
13360.77 268
13361.86 264
13362.95 288
13364.04 261
13365.14 310
13366.23 278
13367.32 277
13368.41 326
13369.51 282
13370.60 276
13371.69 261
13372.78 319
13373.87 303
13374.97 283
13376.06 284
13377.15 295
13378.25 321
13379.34 292
13380.43 295
13381.52 258
13382.62 235
13383.71 272
13384.80 253
13385.90 268
13386.99 254
13388.08 265
13389.17 283
13390.27 248
13391.36 245
13392.45 274
13393.55 261
13394.64 279
13395.73 260
13396.83 251
13397.92 286
13399.02 224
13400.11 259
13401.20 257
13402.30 265
13403.39 243
13404.48 256
13405.58 260
13406.67 260
13407.77 289
13408.86 253
13409.95 269
13411.05 270
13412.14 238
13413.24 270
13414.33 263
13415.42 291
13416.52 302
13417.61 271
13418.71 248
13419.80 267
13420.90 266
13421.99 310
13423.08 282
13424.18 237
13425.27 277
13426.37 247
13427.46 271
13428.56 282
13429.65 256
13430.75 291
13431.84 267
13432.94 260
13434.03 279
13435.13 252
13436.22 242
13437.32 281
13438.41 273
13439.51 241
13440.60 263
13441.70 281
13442.79 279
13443.89 278
13444.98 255
13446.08 231
13447.18 268
13448.27 268
13449.37 279
13450.46 269
13451.56 265
13452.65 251
13453.75 291
13454.85 272
13455.94 259
13457.04 266
13458.13 257
13459.23 277
13460.33 301
13461.42 260
13462.52 270
13463.61 256
13464.71 266
13465.81 270
13466.90 273
13468.00 271
13469.10 286
13470.19 343
13471.29 276
13472.38 307
13473.48 290
13474.58 290
13475.67 294
13476.77 295
13477.87 327
13478.96 294
13480.06 300
13481.16 283
13482.26 291
13483.35 284
13484.45 331
13485.55 296
13486.64 318
13487.74 329
13488.84 296
13489.94 293
13491.03 303
13492.13 282
13493.23 330
13494.32 306
13495.42 286
13496.52 258
13497.62 306
13498.72 311
13499.81 332
13500.91 319
13502.01 334
13503.11 327
13504.20 341
13505.30 350
13506.40 381
13507.50 390
13508.60 331
13509.69 345
13510.79 396
13511.89 346
13512.99 359
13514.09 377
13515.18 333
13516.28 321
13517.38 366
13518.48 380
13519.58 353
13520.68 338
13521.78 353
13522.87 326
13523.97 305
13525.07 284
13526.17 282
13527.27 278
13528.37 277
13529.47 276
13530.57 299
13531.66 275
13532.76 278
13533.86 277
13534.96 261
13536.06 278
13537.16 244
13538.26 259
13539.36 266
13540.46 282
13541.56 276
13542.66 282
13543.76 255
13544.86 270
13545.96 280
13547.05 266
13548.15 275
13549.25 291
13550.35 256
13551.45 259
13552.55 262
13553.65 271
13554.75 262
13555.85 254
13556.95 235
13558.05 246
13559.15 259
13560.25 258
13561.35 240
13562.45 238
13563.55 271
13564.65 292
13565.75 255
13566.85 251
13567.96 258
13569.06 281
13570.16 296
13571.26 226
13572.36 235
13573.46 276
13574.56 250
13575.66 248
13576.76 272
13577.86 297
13578.96 278
13580.06 304
13581.16 244
13582.27 254
13583.37 240
13584.47 248
13585.57 279
13586.67 263
13587.77 293
13588.87 317
13589.97 280
13591.08 244
13592.18 227
13593.28 261
13594.38 254
13595.48 271
13596.58 267
13597.68 310
13598.79 299
13599.89 288
13600.99 301
13602.09 248
13603.19 276
13604.30 301
13605.40 259
13606.50 258
13607.60 276
13608.70 261
13609.81 238
13610.91 269
13612.01 260
13613.11 243
13614.21 236
13615.32 267
13616.42 311
13617.52 284
13618.62 244
13619.73 267
13620.83 296
13621.93 256
13623.03 281
13624.14 266
13625.24 249
13626.34 269
13627.45 287
13628.55 269
13629.65 259
13630.75 290
13631.86 250
13632.96 265
13634.06 222
13635.17 237
13636.27 256
13637.37 238
13638.48 260
13639.58 271
13640.68 239
13641.79 271
13642.89 274
13643.99 266
13645.10 248
13646.20 278
13647.30 267
13648.41 266
13649.51 245
13650.62 241
13651.72 262
13652.82 239
13653.93 243
13655.03 260
13656.14 264
13657.24 231
13658.34 248
13659.45 257
13660.55 250
13661.66 275
13662.76 260
13663.87 240
13664.97 229
13666.07 268
13667.18 279
13668.28 234
13669.39 245
13670.49 239
13671.60 271
13672.70 292
13673.81 274
13674.91 261
13676.02 262
13677.12 267
13678.23 314
13679.33 257
13680.44 259
13681.54 258
13682.65 243
13683.75 275
13684.86 283
13685.96 279
13687.07 278
13688.17 258
13689.28 285
13690.38 252
13691.49 251
13692.59 279
13693.70 283
13694.80 245
13695.91 267
13697.02 300
13698.12 252
13699.23 267
13700.33 225
13701.44 254
13702.55 286
13703.65 292
13704.76 306
13705.86 256
13706.97 270
13708.08 267
13709.18 310
13710.29 288
13711.39 312
13712.50 295
13713.61 294
13714.71 296
13715.82 326
13716.93 312
13718.03 293
13719.14 360
13720.25 351
13721.35 356
13722.46 398
13723.57 386
13724.67 336
13725.78 334
13726.89 356
13727.99 371
13729.10 383
13730.21 353
13731.31 320
13732.42 336
13733.53 335
13734.64 330
13735.74 317
13736.85 325
13737.96 324
13739.07 312
13740.17 300
13741.28 282
13742.39 305
13743.50 307
13744.60 295
13745.71 264
13746.82 320
13747.93 319
13749.03 307
13750.14 282
13751.25 273
13752.36 281
13753.47 307
13754.57 291
13755.68 290
13756.79 319
13757.90 273
13759.01 293
13760.11 287
13761.22 307
13762.33 268
13763.44 294
13764.55 303
13765.66 288
13766.76 279
13767.87 315
13768.98 315
13770.09 261
13771.20 270
13772.31 266
13773.42 305
13774.53 314
13775.63 325
13776.74 271
13777.85 317
13778.96 318
13780.07 303
13781.18 308
13782.29 344
13783.40 303
13784.51 349
13785.62 288
13786.73 295
13787.83 299
13788.94 299
13790.05 305
13791.16 306
13792.27 240
13793.38 260
13794.49 313
13795.60 291
13796.71 255
13797.82 241
13798.93 256
13800.04 258
13801.15 237
13802.26 236
13803.37 264
13804.48 245
13805.59 295
13806.70 266
13807.81 243
13808.92 287
13810.03 279
13811.14 283
13812.25 262
13813.36 257
13814.47 229
13815.58 233
13816.69 274
13817.80 253
13818.91 274
13820.03 299
13821.14 285
13822.25 260
13823.36 241
13824.47 254
13825.58 272
13826.69 235
13827.80 283
13828.91 251
13830.02 274
13831.13 294
13832.25 284
13833.36 246
13834.47 268
13835.58 281
13836.69 275
13837.80 253
13838.91 251
13840.02 264
13841.14 282
13842.25 286
13843.36 283
13844.47 301
13845.58 292
13846.69 240
13847.81 238
13848.92 268
13850.03 240
13851.14 273
13852.25 259
13853.37 234
13854.48 244
13855.59 265
13856.70 231
13857.81 260
13858.93 246
13860.04 255
13861.15 259
13862.26 263
13863.38 286
13864.49 239
13865.60 257
13866.71 280
13867.83 265
13868.94 279
13870.05 284
13871.16 299
13872.28 258
13873.39 246
13874.50 279
13875.61 282
13876.73 253
13877.84 282
13878.95 282
13880.07 280
13881.18 281
13882.29 241
13883.41 273
13884.52 261
13885.63 278
13886.75 270
13887.86 232
13888.97 240
13890.09 254
13891.20 285
13892.31 258
13893.43 263
13894.54 302
13895.65 271
13896.77 261
13897.88 314
13899.00 307
13900.11 300
13901.22 332
13902.34 354
13903.45 321
13904.57 332
13905.68 295
13906.79 350
13907.91 310
13909.02 271
13910.14 290
13911.25 312
13912.37 278
13913.48 290
13914.59 318
13915.71 281
13916.82 252
13917.94 268
13919.05 285
13920.17 288
13921.28 221
13922.40 252
13923.51 272
13924.63 262
13925.74 268
13926.86 257
13927.97 265
13929.09 246
13930.20 263
13931.32 275
13932.43 233
13933.55 284
13934.66 239
13935.78 258
13936.89 263
13938.01 290
13939.12 273
13940.24 279
13941.35 263
13942.47 241
13943.59 263
13944.70 284
13945.82 330
13946.93 267
13948.05 277
13949.16 295
13950.28 307
13951.40 246
13952.51 231
13953.63 265
13954.74 245
13955.86 287
13956.98 233
13958.09 230
13959.21 203
13960.33 270
13961.44 236
13962.56 229
13963.67 208
13964.79 218
13965.91 279
13967.02 272
13968.14 260
13969.26 250
13970.37 254
13971.49 244
13972.61 230
13973.72 227
13974.84 212
13975.96 255
13977.08 281
13978.19 243
13979.31 203
13980.43 242
13981.54 248
13982.66 276
13983.78 224
13984.90 212
13986.01 246
13987.13 253
13988.25 220
13989.37 226
13990.48 232
13991.60 256
13992.72 259
13993.84 283
13994.95 231
13996.07 230
13997.19 230
13998.31 236
13999.42 220
14000.54 235
14001.66 283
14002.78 262
14003.90 261
14005.01 232
14006.13 231
14007.25 227
14008.37 219
14009.49 230
14010.61 235
14011.72 220
14012.84 228
14013.96 252
14015.08 226
14016.20 214
14017.32 250
14018.43 247
14019.55 229
14020.67 230
14021.79 242
14022.91 267
14024.03 253
14025.15 247
14026.27 259
14027.39 211
14028.50 246
14029.62 265
14030.74 290
14031.86 268
14032.98 251
14034.10 232
14035.22 236
14036.34 263
14037.46 248
14038.58 216
14039.70 228
14040.82 227
14041.94 221
14043.06 213
14044.18 278
14045.30 232
14046.41 258
14047.53 254
14048.65 256
14049.77 264
14050.89 230
14052.01 232
14053.13 233
14054.25 226
14055.37 247
14056.49 274
14057.61 264
14058.74 275
14059.86 266
14060.98 241
14062.10 256
14063.22 285
14064.34 288
14065.46 242
14066.58 256
14067.70 264
14068.82 283
14069.94 297
14071.06 251
14072.18 269
14073.30 269
14074.42 243
14075.54 260
14076.66 302
14077.79 272
14078.91 277
14080.03 290
14081.15 272
14082.27 277
14083.39 297
14084.51 291
14085.63 287
14086.76 307
14087.88 292
14089.00 317
14090.12 306
14091.24 278
14092.36 322
14093.48 294
14094.61 308
14095.73 301
14096.85 319
14097.97 322
14099.09 306
14100.22 335
14101.34 324
14102.46 327
14103.58 353
14104.70 373
14105.83 381
14106.95 408
14108.07 358
14109.19 350
14110.31 352
14111.44 364
14112.56 363
14113.68 320
14114.80 337
14115.93 285
14117.05 279
14118.17 283
14119.29 283
14120.42 309
14121.54 255
14122.66 260
14123.79 279
14124.91 251
14126.03 238
14127.15 269
14128.28 235
14129.40 232
14130.52 219
14131.65 252
14132.77 273
14133.89 278
14135.02 289
14136.14 280
14137.26 249
14138.39 261
14139.51 251
14140.63 228
14141.76 262
14142.88 247
14144.00 244
14145.13 255
14146.25 237
14147.38 261
14148.50 261
14149.62 251
14150.75 212
14151.87 235
14152.99 218
14154.12 210
14155.24 228
14156.37 264
14157.49 245
14158.62 254
14159.74 272
14160.86 261
14161.99 233
14163.11 230
14164.24 247
14165.36 274
14166.49 221
14167.61 226
14168.74 228
14169.86 244
14170.99 229
14172.11 235
14173.23 233
14174.36 238
14175.48 241
14176.61 242
14177.73 195
14178.86 203
14179.98 240
14181.11 248
14182.23 228
14183.36 245
14184.49 255
14185.61 242
14186.74 212
14187.86 224
14188.99 218
14190.11 224
14191.24 235
14192.36 228
14193.49 189
14194.61 177
14195.74 172
14196.87 173
14197.99 196
14199.12 204
14200.24 203
14201.37 222
14202.50 213
14203.62 225
14204.75 203
14205.87 223
14207.00 219
14208.13 235
14209.25 221
14210.38 212
14211.50 225
14212.63 227
14213.76 232
14214.88 218
14216.01 204
14217.14 228
14218.26 228
14219.39 208
14220.52 198
14221.64 199
14222.77 216
14223.90 214
14225.02 226
14226.15 203
14227.28 213
14228.41 203
14229.53 236
14230.66 232
14231.79 179
14232.91 187
14234.04 187
14235.17 218
14236.30 215
14237.42 209
14238.55 230
14239.68 219
14240.81 218
14241.93 221
14243.06 234
14244.19 217
14245.32 194
14246.44 203
14247.57 226
14248.70 205
14249.83 241
14250.95 208
14252.08 199
14253.21 203
14254.34 206
14255.47 208
14256.59 196
14257.72 203
14258.85 225
14259.98 207
14261.11 199
14262.24 194
14263.36 229
14264.49 220
14265.62 188
14266.75 192
14267.88 206
14269.01 204
14270.14 208
14271.26 182
14272.39 183
14273.52 180
14274.65 213
14275.78 205
14276.91 182
14278.04 175
14279.17 202
14280.30 230
14281.42 163
14282.55 215
14283.68 230
14284.81 203
14285.94 204
14287.07 200
14288.20 189
14289.33 203
14290.46 219
14291.59 191
14292.72 180
14293.85 191
14294.98 178
14296.11 197
14297.24 232
14298.37 218
14299.50 200
14300.63 200
14301.76 219
14302.89 181
14304.02 198
14305.15 223
14306.28 209
14307.41 196
14308.54 161
14309.67 187
14310.80 210
14311.93 172
14313.06 185
14314.19 184
14315.32 188
14316.45 206
14317.58 226
14318.71 221
14319.84 167
14320.97 189
14322.10 209
14323.23 202
14324.36 196
14325.49 192
14326.63 168
14327.76 200
14328.89 187
14330.02 176
14331.15 176
14332.28 185
14333.41 181
14334.54 184
14335.67 189
14336.81 195
14337.94 168
14339.07 184
14340.20 178
14341.33 187
14342.46 147
14343.59 172
14344.73 181
14345.86 186
14346.99 164
14348.12 193
14349.25 226
14350.38 190
14351.52 184
14352.65 146
14353.78 171
14354.91 166
14356.04 177
14357.18 176
14358.31 204
14359.44 163
14360.57 172
14361.71 185
14362.84 169
14363.97 154
14365.10 169
14366.24 158
14367.37 157
14368.50 178
14369.63 200
14370.77 159
14371.90 188
14373.03 140
14374.16 170
14375.30 151
14376.43 152
14377.56 180
14378.70 186
14379.83 187
14380.96 169
14382.09 178
14383.23 165
14384.36 180
14385.49 175
14386.63 202
14387.76 170
14388.89 165
14390.03 179
14391.16 173
14392.29 192
14393.43 193
14394.56 211
14395.70 189
14396.83 188
14397.96 206
14399.10 181
14400.23 181
14401.36 197
14402.50 176
14403.63 171
14404.77 169
14405.90 162
14407.03 198
14408.17 204
14409.30 174
14410.44 190
14411.57 173
14412.71 173
14413.84 186
14414.97 180
14416.11 209
14417.24 210
14418.38 212
14419.51 205
14420.65 177
14421.78 185
14422.92 186
14424.05 184
14425.19 167
14426.32 198
14427.46 191
14428.59 177
14429.73 201
14430.86 185
14432.00 174
14433.13 184
14434.27 165
14435.40 192
14436.54 175
14437.67 174
14438.81 217
14439.94 202
14441.08 175
14442.21 210
14443.35 192
14444.48 198
14445.62 189
14446.76 185
14447.89 207
14449.03 180
14450.16 208
14451.30 200
14452.43 152
14453.57 179
14454.71 235
14455.84 214
14456.98 200
14458.11 174
14459.25 183
14460.39 204
14461.52 202
14462.66 181
14463.80 184
14464.93 194
14466.07 192
14467.20 196
14468.34 189
14469.48 204
14470.61 217
14471.75 196
14472.89 188
14474.02 211
14475.16 211
14476.30 230
14477.43 279
14478.57 242
14479.71 220
14480.85 216
14481.98 202
14483.12 198
14484.26 211
14485.39 235
14486.53 199
14487.67 198
14488.81 206
14489.94 211
14491.08 204
14492.22 213
14493.36 229
14494.49 206
14495.63 219
14496.77 239
14497.91 212
14499.04 232
14500.18 191
14501.32 199
14502.46 190
14503.59 227
14504.73 233
14505.87 195
14507.01 183
14508.15 210
14509.28 203
14510.42 217
14511.56 219
14512.70 212
14513.84 222
14514.98 221
14516.11 203
14517.25 201
14518.39 197
14519.53 239
14520.67 197
14521.81 221
14522.95 199
14524.08 200
14525.22 235
14526.36 199
14527.50 182
14528.64 247
14529.78 198
14530.92 218
14532.06 224
14533.20 203
14534.33 204
14535.47 206
14536.61 221
14537.75 207
14538.89 207
14540.03 201
14541.17 209
14542.31 207
14543.45 176
14544.59 174
14545.73 194
14546.87 193
14548.01 188
14549.15 228
14550.29 203
14551.43 198
14552.57 175
14553.71 171
14554.85 162
14555.99 193
14557.13 191
14558.27 203
14559.41 180
14560.55 176
14561.69 218
14562.83 184
14563.97 180
14565.11 201
14566.25 178
14567.39 205
14568.53 174
14569.67 216
14570.81 176
14571.95 195
14573.09 180
14574.23 168
14575.37 147
14576.51 196
14577.65 182
14578.79 180
14579.94 191
14581.08 184
14582.22 196
14583.36 199
14584.50 190
14585.64 167
14586.78 183
14587.92 224
14589.06 201
14590.21 194
14591.35 180
14592.49 168
14593.63 188
14594.77 176
14595.91 190
14597.05 207
14598.20 207
14599.34 179
14600.48 175
14601.62 195
14602.76 165
14603.90 187
14605.05 201
14606.19 196
14607.33 188
14608.47 193
14609.61 190
14610.76 170
14611.90 151
14613.04 205
14614.18 211
14615.32 202
14616.47 166
14617.61 194
14618.75 192
14619.89 193
14621.04 198
14622.18 174
14623.32 197
14624.46 194
14625.61 189
14626.75 208
14627.89 200
14629.04 191
14630.18 180
14631.32 209
14632.46 186
14633.61 193
14634.75 198
14635.89 239
14637.04 224
14638.18 172
14639.32 167
14640.47 190
14641.61 222
14642.75 208
14643.90 205
14645.04 209
14646.18 219
14647.33 238
14648.47 226
14649.61 184
14650.76 217
14651.90 182
14653.05 218
14654.19 209
14655.33 199
14656.48 182
14657.62 215
14658.76 210
14659.91 191
14661.05 218
14662.20 212
14663.34 206
14664.49 215
14665.63 202
14666.77 200
14667.92 186
14669.06 173
14670.21 174
14671.35 190
14672.50 211
14673.64 210
14674.79 180
14675.93 181
14677.07 185
14678.22 188
14679.36 171
14680.51 188
14681.65 170
14682.80 170
14683.94 170
14685.09 182
14686.23 191
14687.38 188
14688.52 161
14689.67 152
14690.81 165
14691.96 161
14693.10 160
14694.25 162
14695.40 189
14696.54 157
14697.69 157
14698.83 143
14699.98 170
14701.12 166
14702.27 187
14703.41 154
14704.56 184
14705.71 166
14706.85 160
14708.00 161
14709.14 165
14710.29 171
14711.44 180
14712.58 150
14713.73 165
14714.87 169
14716.02 170
14717.17 160
14718.31 164
14719.46 142
14720.61 158
14721.75 160
14722.90 158
14724.05 163
14725.19 184
14726.34 155
14727.49 142
14728.63 166
14729.78 174
14730.93 192
14732.07 146
14733.22 172
14734.37 153
14735.51 142
14736.66 189
14737.81 188
14738.95 156
14740.10 157
14741.25 165
14742.40 184
14743.54 147
14744.69 159
14745.84 158
14746.99 205
14748.13 143
14749.28 166
14750.43 172
14751.58 142
14752.72 174
14753.87 192
14755.02 165
14756.17 156
14757.31 174
14758.46 164
14759.61 168
14760.76 144
14761.91 156
14763.05 156
14764.20 137
14765.35 188
14766.50 152
14767.65 180
14768.80 186
14769.94 170
14771.09 154
14772.24 140
14773.39 171
14774.54 180
14775.69 151
14776.83 121
14777.98 140
14779.13 163
14780.28 155
14781.43 141
14782.58 167
14783.73 166
14784.88 170
14786.03 166
14787.17 184
14788.32 150
14789.47 154
14790.62 155
14791.77 164
14792.92 148
14794.07 134
14795.22 163
14796.37 163
14797.52 170
14798.67 143
14799.82 166
14800.97 173
14802.12 171
14803.26 168
14804.41 161
14805.56 156
14806.71 162
14807.86 153
14809.01 137
14810.16 163
14811.31 168
14812.46 173
14813.61 173
14814.76 139
14815.91 169
14817.06 171
14818.21 155
14819.36 148
14820.51 131
14821.66 143
14822.82 140
14823.97 162
14825.12 170
14826.27 142
14827.42 151
14828.57 140
14829.72 162
14830.87 172
14832.02 155
14833.17 176
14834.32 148
14835.47 115
14836.62 131
14837.77 165
14838.93 162
14840.08 127
14841.23 168
14842.38 141
14843.53 142
14844.68 160
14845.83 152
14846.98 140
14848.14 132
14849.29 162
14850.44 167
14851.59 164
14852.74 155
14853.89 192
14855.04 172
14856.20 171
14857.35 163
14858.50 146
14859.65 129
14860.80 176
14861.96 167
14863.11 167
14864.26 156
14865.41 166
14866.56 149
14867.72 128
14868.87 156
14870.02 146
14871.17 157
14872.32 160
14873.48 156
14874.63 161
14875.78 173
14876.93 154
14878.09 172
14879.24 160
14880.39 138
14881.54 156
14882.70 162
14883.85 152
14885.00 135
14886.16 139
14887.31 147
14888.46 156
14889.61 165
14890.77 158
14891.92 160
14893.07 173
14894.23 176
14895.38 145
14896.53 171
14897.69 138
14898.84 124
14899.99 163
14901.15 139
14902.30 143
14903.45 135
14904.61 139
14905.76 149
14906.91 146
14908.07 143
14909.22 154
14910.38 142
14911.53 155
14912.68 151
14913.84 124
14914.99 156
14916.15 149
14917.30 154
14918.45 161
14919.61 145
14920.76 176
14921.92 137
14923.07 161
14924.22 184
14925.38 141
14926.53 146
14927.69 159
14928.84 135
14930.00 143
14931.15 161
14932.31 154
14933.46 172
14934.62 150
14935.77 158
14936.93 178
14938.08 152
14939.24 169
14940.39 198
14941.55 165
14942.70 167
14943.86 145
14945.01 168
14946.17 158
14947.32 130
14948.48 137
14949.63 166
14950.79 141
14951.94 159
14953.10 161
14954.25 143
14955.41 156
14956.56 188
14957.72 160
14958.88 155
14960.03 141
14961.19 132
14962.34 170
14963.50 191
14964.65 187
14965.81 159
14966.97 180
14968.12 165
14969.28 165
14970.43 165
14971.59 166
14972.75 158
14973.90 170
14975.06 165
14976.22 155
14977.37 155
14978.53 161
14979.69 182
14980.84 170
14982.00 165
14983.16 162
14984.31 154
14985.47 166
14986.63 162
14987.78 177
14988.94 163
14990.10 164
14991.25 168
14992.41 159
14993.57 136
14994.72 156
14995.88 170
14997.04 169
14998.20 148
14999.35 179
15000.51 169
15001.67 170
15002.82 147
15003.98 145
15005.14 156
15006.30 157
15007.45 159
15008.61 160
15009.77 148
15010.93 158
15012.09 178
15013.24 177
15014.40 175
15015.56 150
15016.72 124
15017.87 154
15019.03 130
15020.19 157
15021.35 176
15022.51 160
15023.67 156
15024.82 163
15025.98 166
15027.14 149
15028.30 145
15029.46 154
15030.62 159
15031.77 167
15032.93 153
15034.09 152
15035.25 166
15036.41 173
15037.57 144
15038.73 135
15039.88 149
15041.04 159
15042.20 153
15043.36 150
15044.52 165
15045.68 146
15046.84 152
15048.00 135
15049.16 130
15050.32 144
15051.47 134
15052.63 156
15053.79 172
15054.95 143
15056.11 163
15057.27 185
15058.43 171
15059.59 146
15060.75 151
15061.91 142
15063.07 150
15064.23 173
15065.39 177
15066.55 165
15067.71 160
15068.87 157
15070.03 168
15071.19 149
15072.35 165
15073.51 141
15074.67 159
15075.83 146
15076.99 153
15078.15 117
15079.31 141
15080.47 140
15081.63 143
15082.79 137
15083.95 137
15085.11 136
15086.27 143
15087.43 177
15088.59 137
15089.76 170
15090.92 146
15092.08 143
15093.24 162
15094.40 151
15095.56 142
15096.72 147
15097.88 157
15099.04 183
15100.20 159
15101.37 152
15102.53 139
15103.69 133
15104.85 129
15106.01 152
15107.17 150
15108.33 161
15109.50 169
15110.66 157
15111.82 162
15112.98 155
15114.14 155
15115.30 190
15116.47 167
15117.63 134
15118.79 126
15119.95 166
15121.11 161
15122.27 133
15123.44 146
15124.60 133
15125.76 148
15126.92 156
15128.09 156
15129.25 126
15130.41 149
15131.57 142
15132.73 158
15133.90 160
15135.06 160
15136.22 174
15137.38 156
15138.55 144
15139.71 139
15140.87 140
15142.04 136
15143.20 139
15144.36 144
15145.52 150
15146.69 126
15147.85 153
15149.01 142
15150.18 152
15151.34 174
15152.50 150
15153.67 165
15154.83 133
15155.99 156
15157.16 141
15158.32 127
15159.48 132
15160.65 129
15161.81 138
15162.97 144
15164.14 156
15165.30 145
15166.46 131
15167.63 139
15168.79 139
15169.95 138
15171.12 146
15172.28 140
15173.45 142
15174.61 151
15175.77 133
15176.94 152
15178.10 152
15179.27 178
15180.43 165
15181.60 165
15182.76 153
15183.92 147
15185.09 124
15186.25 134
15187.42 125
15188.58 148
15189.75 182
15190.91 161
15192.08 143
15193.24 175
15194.41 170
15195.57 159
15196.74 114
15197.90 137
15199.07 134
15200.23 149
15201.40 154
15202.56 116
15203.73 120
15204.89 121
15206.06 138
15207.22 146
15208.39 160
15209.55 145
15210.72 153
15211.88 177
15213.05 164
15214.21 133
15215.38 127
15216.54 127
15217.71 171
15218.88 167
15220.04 151
15221.21 142
15222.37 123
15223.54 157
15224.71 135
15225.87 151
15227.04 152
15228.20 149
15229.37 132
15230.54 128
15231.70 123
15232.87 146
15234.03 157
15235.20 161
15236.37 146
15237.53 115
15238.70 161
15239.87 163
15241.03 141
15242.20 127
15243.37 110
15244.53 156
15245.70 153
15246.87 146
15248.03 138
15249.20 183
15250.37 160
15251.53 139
15252.70 142
15253.87 144
15255.04 154
15256.20 141
15257.37 148
15258.54 118
15259.70 111
15260.87 127
15262.04 170
15263.21 132
15264.37 149
15265.54 146
15266.71 143
15267.88 140
15269.04 152
15270.21 145
15271.38 166
15272.55 126
15273.72 132
15274.88 125
15276.05 159
15277.22 141
15278.39 123
15279.56 158
15280.72 132
15281.89 160
15283.06 152
15284.23 160
15285.40 158
15286.56 156
15287.73 151
15288.90 170
15290.07 147
15291.24 159
15292.41 130
15293.58 171
15294.74 169
15295.91 133
15297.08 148
15298.25 133
15299.42 140
15300.59 159
15301.76 154
15302.93 142
15304.09 133
15305.26 158
15306.43 174
15307.60 143
15308.77 129
15309.94 156
15311.11 151
15312.28 146
15313.45 130
15314.62 157
15315.79 130
15316.96 141
15318.13 157
15319.30 148
15320.46 149
15321.63 135
15322.80 154
15323.97 157
15325.14 125
15326.31 132
15327.48 158
15328.65 135
15329.82 145
15330.99 138
15332.16 111
15333.33 124
15334.50 123
15335.67 139
15336.84 156
15338.01 131
15339.18 156
15340.36 136
15341.53 140
15342.70 148
15343.87 151
15345.04 143
15346.21 134
15347.38 139
15348.55 136
15349.72 159
15350.89 147
15352.06 143
15353.23 158
15354.40 139
15355.57 136
15356.75 130
15357.92 187
15359.09 170
15360.26 171
15361.43 139
15362.60 163
15363.77 158
15364.94 154
15366.11 133
15367.29 151
15368.46 140
15369.63 160
15370.80 145
15371.97 140
15373.14 141
15374.32 130
15375.49 117
15376.66 138
15377.83 137
15379.00 134
15380.17 144
15381.35 150
15382.52 154
15383.69 130
15384.86 161
15386.03 149
15387.21 155
15388.38 145
15389.55 152
15390.72 124
15391.90 122
15393.07 146
15394.24 136
15395.41 151
15396.59 155
15397.76 159
15398.93 146
15400.10 143
15401.28 172
15402.45 147
15403.62 163
15404.79 163
15405.97 135
15407.14 146
15408.31 148
15409.49 156
15410.66 184
15411.83 174
15413.01 153
15414.18 144
15415.35 160
15416.53 132
15417.70 162
15418.87 130
15420.05 120
15421.22 154
15422.39 144
15423.57 113
15424.74 156
15425.91 151
15427.09 184
15428.26 144
15429.43 114
15430.61 124
15431.78 134
15432.96 120
15434.13 132
15435.30 138
15436.48 130
15437.65 117
15438.83 150
15440.00 142
15441.17 158
15442.35 147
15443.52 133
15444.70 138
15445.87 143
15447.05 154
15448.22 154
15449.40 152
15450.57 146
15451.75 174
15452.92 147
15454.09 138
15455.27 141
15456.44 166
15457.62 130
15458.79 153
15459.97 153
15461.14 154
15462.32 137
15463.49 142
15464.67 140
15465.84 144
15467.02 161
15468.19 157
15469.37 133
15470.55 132
15471.72 148
15472.90 144
15474.07 158
15475.25 148
15476.42 161
15477.60 146
15478.77 129
15479.95 149
15481.13 139
15482.30 144
15483.48 123
15484.65 151
15485.83 132
15487.00 136
15488.18 149
15489.36 135
15490.53 149
15491.71 165
15492.89 150
15494.06 148
15495.24 145
15496.41 153
15497.59 138
15498.77 132
15499.94 121
15501.12 145
15502.30 144
15503.47 145
15504.65 149
15505.83 116
15507.00 141
15508.18 146
15509.36 146
15510.53 153
15511.71 161
15512.89 126
15514.06 136
15515.24 138
15516.42 113
15517.60 145
15518.77 133
15519.95 121
15521.13 123
15522.30 132
15523.48 110
15524.66 146
15525.84 163
15527.01 126
15528.19 125
15529.37 124
15530.55 138
15531.73 158
15532.90 141
15534.08 152
15535.26 138
15536.44 169
15537.61 123
15538.79 164
15539.97 151
15541.15 144
15542.33 164
15543.50 123
15544.68 150
15545.86 176
15547.04 161
15548.22 156
15549.40 134
15550.57 152
15551.75 182
15552.93 163
15554.11 152
15555.29 140
15556.47 135
15557.65 171
15558.82 159
15560.00 138
15561.18 139
15562.36 133
15563.54 175
15564.72 151
15565.90 121
15567.08 144
15568.26 136
15569.43 163
15570.61 179
15571.79 161
15572.97 128
15574.15 138
15575.33 147
15576.51 136
15577.69 118
15578.87 132
15580.05 165
15581.23 170
15582.41 150
15583.59 150
15584.77 172
15585.95 160
15587.13 146
15588.31 144
15589.49 134
15590.67 154
15591.85 169
15593.03 175
15594.21 143
15595.39 140
15596.57 143
15597.75 168
15598.93 134
15600.11 153
15601.29 161
15602.47 164
15603.65 146
15604.83 151
15606.01 157
15607.19 164
15608.37 179
15609.55 164
15610.73 162
15611.91 144
15613.09 157
15614.27 174
15615.45 191
15616.64 169
15617.82 150
15619.00 160
15620.18 162
15621.36 153
15622.54 182
15623.72 178
15624.90 176
15626.08 158
15627.27 164
15628.45 146
15629.63 150
15630.81 166
15631.99 157
15633.17 175
15634.35 150
15635.54 163
15636.72 186
15637.90 170
15639.08 163
15640.26 166
15641.45 181
15642.63 171
15643.81 178
15644.99 147
15646.17 181
15647.36 165
15648.54 166
15649.72 175
15650.90 168
15652.08 160
15653.27 186
15654.45 167
15655.63 160
15656.81 171
15658.00 197
15659.18 162
15660.36 176
15661.54 171
15662.73 154
15663.91 182
15665.09 191
15666.27 211
15667.46 156
15668.64 162
15669.82 161
15671.01 192
15672.19 193
15673.37 129
15674.56 164
15675.74 183
15676.92 194
15678.10 194
15679.29 170
15680.47 172
15681.65 160
15682.84 162
15684.02 186
15685.21 163
15686.39 158
15687.57 161
15688.76 166
15689.94 171
15691.12 171
15692.31 156
15693.49 197
15694.67 166
15695.86 164
15697.04 145
15698.23 154
15699.41 151
15700.59 157
15701.78 144
15702.96 149
15704.15 153
15705.33 152
15706.52 163
15707.70 158
15708.88 147
15710.07 148
15711.25 184
15712.44 193
15713.62 181
15714.81 177
15715.99 164
15717.18 171
15718.36 170
15719.55 146
15720.73 165
15721.92 168
15723.10 183
15724.29 162
15725.47 150
15726.66 144
15727.84 176
15729.03 156
15730.21 165
15731.40 167
15732.58 182
15733.77 175
15734.95 166
15736.14 169
15737.32 175
15738.51 176
15739.69 162
15740.88 200
15742.07 139
15743.25 148
15744.44 178
15745.62 193
15746.81 159
15747.99 161
15749.18 161
15750.37 185
15751.55 214
15752.74 162
15753.93 164
15755.11 176
15756.30 191
15757.48 157
15758.67 168
15759.86 205
15761.04 193
15762.23 198
15763.42 194
15764.60 187
15765.79 177
15766.98 209
15768.16 193
15769.35 188
15770.54 185
15771.72 202
15772.91 185
15774.10 183
15775.28 165
15776.47 160
15777.66 171
15778.84 147
15780.03 137
15781.22 144
15782.41 135
15783.59 190
15784.78 175
15785.97 181
15787.15 153
15788.34 177
15789.53 161
15790.72 145
15791.90 146
15793.09 159
15794.28 153
15795.47 169
15796.65 190
15797.84 172
15799.03 195
15800.22 174
15801.41 149
15802.59 168
15803.78 171
15804.97 159
15806.16 140
15807.35 165
15808.53 150
15809.72 192
15810.91 172
15812.10 127
15813.29 153
15814.48 157
15815.66 172
15816.85 152
15818.04 150
15819.23 161
15820.42 183
15821.61 180
15822.80 151
15823.98 120
15825.17 160
15826.36 150
15827.55 162
15828.74 158
15829.93 171
15831.12 165
15832.31 153
15833.50 123
15834.69 144
15835.87 174
15837.06 149
15838.25 132
15839.44 128
15840.63 142
15841.82 166
15843.01 171
15844.20 136
15845.39 124
15846.58 148
15847.77 162
15848.96 142
15850.15 155
15851.34 133
15852.53 142
15853.72 157
15854.91 153
15856.10 131
15857.29 141
15858.48 164
15859.67 158
15860.86 151
15862.05 129
15863.24 131
15864.43 160
15865.62 163
15866.81 158
15868.00 172
15869.19 193
15870.38 155
15871.57 152
15872.76 163
15873.95 163
15875.14 159
15876.33 133
15877.52 128
15878.72 171
15879.91 149
15881.10 167
15882.29 146
15883.48 136
15884.67 131
15885.86 162
15887.05 178
15888.24 172
15889.43 161
15890.63 152
15891.82 146
15893.01 147
15894.20 166
15895.39 167
15896.58 123
15897.77 140
15898.97 172
15900.16 149
15901.35 164
15902.54 165
15903.73 158
15904.92 140
15906.12 135
15907.31 151
15908.50 146
15909.69 173
15910.88 160
15912.08 149
15913.27 128
15914.46 165
15915.65 140
15916.85 144
15918.04 145
15919.23 142
15920.42 149
15921.61 144
15922.81 130
15924.00 138
15925.19 120
15926.38 157
15927.58 177
15928.77 156
15929.96 163
15931.16 174
15932.35 176
15933.54 156
15934.73 140
15935.93 128
15937.12 158
15938.31 137
15939.51 154
15940.70 134
15941.89 157
15943.09 147
15944.28 146
15945.47 129
15946.67 131
15947.86 154
15949.05 168
15950.25 159
15951.44 137
15952.63 143
15953.83 147
15955.02 206
15956.21 157
15957.41 131
15958.60 140
15959.80 144
15960.99 137
15962.18 155
15963.38 163
15964.57 180
15965.77 163
15966.96 142
15968.15 120
15969.35 137
15970.54 126
15971.74 166
15972.93 137
15974.13 152
15975.32 155
15976.51 167
15977.71 137
15978.90 145
15980.10 150
15981.29 139
15982.49 161
15983.68 163
15984.88 152
15986.07 155
15987.27 148
15988.46 140
15989.66 129
15990.85 142
15992.05 128
15993.24 141
15994.44 145
15995.63 118
15996.83 135
15998.02 140
15999.22 127
16000.41 151
16001.61 139
16002.80 153
16004.00 144
16005.20 135
16006.39 152
16007.59 152
16008.78 118
16009.98 142
16011.17 151
16012.37 120
16013.57 116
16014.76 104
16015.96 132
16017.15 131
16018.35 134
16019.55 152
16020.74 138
16021.94 125
16023.13 132
16024.33 138
16025.53 151
16026.72 135
16027.92 159
16029.12 107
16030.31 153
16031.51 161
16032.71 151
16033.90 134
16035.10 135
16036.30 134
16037.49 131
16038.69 144
16039.89 107
16041.08 132
16042.28 118
16043.48 124
16044.67 111
16045.87 152
16047.07 136
16048.27 129
16049.46 126
16050.66 113
16051.86 130
16053.06 142
16054.25 112
16055.45 131
16056.65 127
16057.84 150
16059.04 141
16060.24 114
16061.44 100
16062.64 124
16063.83 144
16065.03 136
16066.23 132
16067.43 124
16068.62 126
16069.82 105
16071.02 156
16072.22 140
16073.42 127
16074.62 147
16075.81 125
16077.01 112
16078.21 129
16079.41 142
16080.61 146
16081.81 147
16083.00 146
16084.20 145
16085.40 131
16086.60 127
16087.80 133
16089.00 112
16090.20 135
16091.39 130
16092.59 138
16093.79 127
16094.99 132
16096.19 143
16097.39 140
16098.59 135
16099.79 145
16100.99 120
16102.19 124
16103.38 127
16104.58 130
16105.78 141
16106.98 104
16108.18 126
16109.38 145
16110.58 141
16111.78 145
16112.98 150
16114.18 120
16115.38 124
16116.58 160
16117.78 143
16118.98 124
16120.18 133
16121.38 121
16122.58 145
16123.78 132
16124.98 113
16126.18 127
16127.38 135
16128.58 168
16129.78 134
16130.98 146
16132.18 139
16133.38 113
16134.58 123
16135.78 109
16136.98 107
16138.18 147
16139.38 128
16140.58 109
16141.78 123
16142.98 89
16144.19 143
16145.39 141
16146.59 121
16147.79 106
16148.99 138
16150.19 122
16151.39 118
16152.59 104
16153.79 120
16154.99 100
16156.20 115
16157.40 105
16158.60 94
16159.80 117
16161.00 157
16162.20 121
16163.40 101
16164.61 99
16165.81 110
16167.01 138
16168.21 127
16169.41 121
16170.61 104
16171.82 99
16173.02 136
16174.22 110
16175.42 108
16176.62 132
16177.82 116
16179.03 136
16180.23 162
16181.43 90
16182.63 115
16183.84 117
16185.04 142
16186.24 129
16187.44 120
16188.65 118
16189.85 126
16191.05 148
16192.25 117
16193.46 103
16194.66 122
16195.86 143
16197.06 129
16198.27 128
16199.47 106
16200.67 117
16201.87 130
16203.08 131
16204.28 122
16205.48 125
16206.69 135
16207.89 100
16209.09 111
16210.30 145
16211.50 113
16212.70 117
16213.91 149
16215.11 136
16216.31 130
16217.52 131
16218.72 133
16219.92 127
16221.13 139
16222.33 148
16223.53 97
16224.74 117
16225.94 133
16227.15 132
16228.35 96
16229.55 132
16230.76 122
16231.96 168
16233.17 135
16234.37 126
16235.57 126
16236.78 134
16237.98 111
16239.19 127
16240.39 115
16241.60 126
16242.80 107
16244.00 132
16245.21 108
16246.41 117
16247.62 125
16248.82 154
16250.03 157
16251.23 133
16252.44 155
16253.64 130
16254.85 137
16256.05 140
16257.26 130
16258.46 133
16259.67 152
16260.87 153
16262.08 155
16263.28 137
16264.49 101
16265.69 109
16266.90 115
16268.10 126
16269.31 148
16270.51 128
16271.72 128
16272.93 126
16274.13 140
16275.34 149
16276.54 130
16277.75 140
16278.95 146
16280.16 133
16281.37 131
16282.57 158
16283.78 125
16284.98 116
16286.19 141
16287.40 129
16288.60 116
16289.81 134
16291.01 139
16292.22 163
16293.43 125
16294.63 143
16295.84 137
16297.05 150
16298.25 145
16299.46 156
16300.67 127
16301.87 110
16303.08 135
16304.29 133
16305.49 136
16306.70 144
16307.91 123
16309.11 129
16310.32 158
16311.53 160
16312.73 152
16313.94 143
16315.15 147
16316.36 143
16317.56 118
16318.77 136
16319.98 163
16321.19 123
16322.39 155
16323.60 146
16324.81 153
16326.02 137
16327.22 123
16328.43 128
16329.64 143
16330.85 148
16332.05 152
16333.26 134
16334.47 138
16335.68 160
16336.88 148
16338.09 118
16339.30 125
16340.51 149
16341.72 149
16342.93 143
16344.13 116
16345.34 140
16346.55 119
16347.76 110
16348.97 149
16350.18 125
16351.38 107
16352.59 107
16353.80 131
16355.01 126
16356.22 127
16357.43 141
16358.64 86
16359.84 103
16361.05 119
16362.26 105
16363.47 104
16364.68 115
16365.89 120
16367.10 128
16368.31 118
16369.52 98
16370.73 133
16371.93 121
16373.14 125
16374.35 89
16375.56 118
16376.77 155
16377.98 120
16379.19 114
16380.40 118
16381.61 112
16382.82 87
16384.03 118
16385.24 102
16386.45 94
16387.66 101
16388.87 130
16390.08 116
16391.29 106
16392.50 105
16393.71 92
16394.92 125
16396.13 121
16397.34 107
16398.55 84
16399.76 121
16400.97 129
16402.18 128
16403.39 116
16404.60 103
16405.81 131
16407.02 110
16408.23 116
16409.44 104
16410.65 100
16411.86 109
16413.08 106
16414.29 100
16415.50 120
16416.71 126
16417.92 111
16419.13 120
16420.34 121
16421.55 112
16422.76 101
16423.97 114
16425.19 106
16426.40 123
16427.61 136
16428.82 133
16430.03 110
16431.24 94
16432.45 99
16433.67 85
16434.88 111
16436.09 114
16437.30 92
16438.51 108
16439.72 87
16440.94 87
16442.15 104
16443.36 113
16444.57 118
16445.78 136
16446.99 115
16448.21 96
16449.42 117
16450.63 112
16451.84 100
16453.06 111
16454.27 120
16455.48 139
16456.69 134
16457.90 114
16459.12 105
16460.33 92
16461.54 116
16462.75 93
16463.97 101
16465.18 111
16466.39 96
16467.61 124
16468.82 113
16470.03 104
16471.24 124
16472.46 104
16473.67 99
16474.88 100
16476.10 108
16477.31 66
16478.52 93
16479.74 125
16480.95 110
16482.16 130
16483.38 121
16484.59 116
16485.80 132
16487.02 121
16488.23 99
16489.44 106
16490.66 118
16491.87 116
16493.08 110
16494.30 112
16495.51 126
16496.73 113
16497.94 106
16499.15 98
16500.37 97
16501.58 110
16502.80 100
16504.01 107
16505.22 93
16506.44 112
16507.65 129
16508.87 125
16510.08 120
16511.30 93
16512.51 112
16513.72 90
16514.94 117
16516.15 112
16517.37 98
16518.58 118
16519.80 110
16521.01 115
16522.23 108
16523.44 94
16524.66 108
16525.87 88
16527.09 93
16528.30 94
16529.52 103
16530.73 110
16531.95 108
16533.16 93
16534.38 95
16535.59 108
16536.81 114
16538.02 102
16539.24 103
16540.45 116
16541.67 103
16542.89 117
16544.10 81
16545.32 96
16546.53 113
16547.75 99
16548.96 93
16550.18 78
16551.40 113
16552.61 112
16553.83 99
16555.04 112
16556.26 85
16557.48 92
16558.69 101
16559.91 83
16561.12 114
16562.34 99
16563.56 113
16564.77 121
16565.99 99
16567.21 82
16568.42 90
16569.64 124
16570.86 100
16572.07 101
16573.29 100
16574.51 97
16575.72 100
16576.94 99
16578.16 87
16579.37 97
16580.59 112
16581.81 110
16583.02 113
16584.24 114
16585.46 126
16586.68 119
16587.89 115
16589.11 135
16590.33 117
16591.54 118
16592.76 102
16593.98 102
16595.20 117
16596.41 115
16597.63 123
16598.85 118
16600.07 83
16601.29 112
16602.50 122
16603.72 136
16604.94 110
16606.16 90
16607.37 99
16608.59 98
16609.81 130
16611.03 124
16612.25 84
16613.46 109
16614.68 80
16615.90 104
16617.12 102
16618.34 91
16619.56 109
16620.77 105
16621.99 89
16623.21 76
16624.43 92
16625.65 135
16626.87 111
16628.09 96
16629.30 113
16630.52 121
16631.74 108
16632.96 115
16634.18 96
16635.40 71
16636.62 102
16637.84 116
16639.06 117
16640.28 97
16641.49 78
16642.71 93
16643.93 120
16645.15 131
16646.37 107
16647.59 79
16648.81 106
16650.03 120
16651.25 104
16652.47 82
16653.69 95
16654.91 114
16656.13 116
16657.35 124
16658.57 94
16659.79 90
16661.01 98
16662.23 84
16663.45 99
16664.67 90
16665.89 110
16667.11 96
16668.33 92
16669.55 105
16670.77 101
16671.99 83
16673.21 102
16674.43 106
16675.65 108
16676.87 108
16678.09 90
16679.31 113
16680.53 97
16681.75 109
16682.97 124
16684.19 127
16685.42 102
16686.64 114
16687.86 124
16689.08 117
16690.30 93
16691.52 82
16692.74 91
16693.96 108
16695.18 114
16696.40 106
16697.63 100
16698.85 83
16700.07 89
16701.29 121
16702.51 117
16703.73 97
16704.95 100
16706.18 110
16707.40 126
16708.62 79
16709.84 108
16711.06 97
16712.28 96
16713.51 110
16714.73 101
16715.95 109
16717.17 104
16718.39 103
16719.62 77
16720.84 92
16722.06 100
16723.28 103
16724.50 112
16725.73 85
16726.95 111
16728.17 88
16729.39 103
16730.62 97
16731.84 94
16733.06 81
16734.28 108
16735.51 104
16736.73 98
16737.95 101
16739.18 97
16740.40 85
16741.62 111
16742.84 104
16744.07 103
16745.29 91
16746.51 89
16747.74 96
16748.96 103
16750.18 106
16751.41 104
16752.63 102
16753.85 110
16755.08 83
16756.30 82
16757.52 84
16758.75 92
16759.97 90
16761.19 96
16762.42 96
16763.64 111
16764.86 116
16766.09 115
16767.31 110
16768.54 110
16769.76 105
16770.98 91
16772.21 134
16773.43 94
16774.66 100
16775.88 134
16777.10 139
16778.33 98
16779.55 87
16780.78 90
16782.00 105
16783.22 91
16784.45 84
16785.67 112
16786.90 87
16788.12 89
16789.35 92
16790.57 94
16791.80 82
16793.02 97
16794.25 102
16795.47 82
16796.70 104
16797.92 86
16799.15 86
16800.37 92
16801.60 107
16802.82 108
16804.05 106
16805.27 96
16806.50 97
16807.72 86
16808.95 133
16810.17 123
16811.40 107
16812.62 136
16813.85 112
16815.07 102
16816.30 88
16817.53 90
16818.75 78
16819.98 87
16821.20 105
16822.43 96
16823.65 99
16824.88 104
16826.11 81
16827.33 86
16828.56 103
16829.78 98
16831.01 92
16832.24 88
16833.46 106
16834.69 94
16835.92 114
16837.14 103
16838.37 100
16839.60 97
16840.82 104
16842.05 86
16843.27 94
16844.50 99
16845.73 86
16846.96 112
16848.18 104
16849.41 92
16850.64 101
16851.86 80
16853.09 103
16854.32 98
16855.54 104
16856.77 95
16858.00 101
16859.22 91
16860.45 90
16861.68 125
16862.91 104
16864.13 86
16865.36 87
16866.59 98
16867.82 118
16869.04 97
16870.27 82
16871.50 88
16872.73 87
16873.95 106
16875.18 124
16876.41 90
16877.64 100
16878.87 94
16880.09 95
16881.32 110
16882.55 90
16883.78 90
16885.01 120
16886.23 106
16887.46 96
16888.69 79
16889.92 90
16891.15 99
16892.38 107
16893.60 78
16894.83 94
16896.06 114
16897.29 95
16898.52 131
16899.75 111
16900.98 120
16902.20 121
16903.43 112
16904.66 105
16905.89 89
16907.12 83
16908.35 97
16909.58 107
16910.81 99
16912.04 90
16913.26 116
16914.49 91
16915.72 104
16916.95 111
16918.18 97
16919.41 89
16920.64 103
16921.87 113
16923.10 98
16924.33 101
16925.56 105
16926.79 87
16928.02 96
16929.25 109
16930.48 102
16931.71 97
16932.94 114
16934.17 115
16935.40 116
16936.63 121
16937.86 80
16939.09 93
16940.32 107
16941.55 96
16942.78 111
16944.01 89
16945.24 101
16946.47 96
16947.70 95
16948.93 89
16950.16 81
16951.39 77
16952.62 109
16953.85 107
16955.08 92
16956.31 126
16957.54 122
16958.77 115
16960.01 83
16961.24 86
16962.47 87
16963.70 95
16964.93 87
16966.16 81
16967.39 101
16968.62 88
16969.85 90
16971.08 103
16972.32 105
16973.55 90
16974.78 98
16976.01 103
16977.24 86
16978.47 98
16979.70 105
16980.94 102
16982.17 94
16983.40 78
16984.63 93
16985.86 99
16987.10 124
16988.33 106
16989.56 87
16990.79 79
16992.02 91
16993.26 77
16994.49 79
16995.72 77
16996.95 119
16998.18 112
16999.42 85
17000.65 99
17001.88 100
17003.11 92
17004.35 80
17005.58 81
17006.81 95
17008.04 86
17009.28 116
17010.51 101
17011.74 100
17012.97 83
17014.21 98
17015.44 108
17016.67 90
17017.91 92
17019.14 92
17020.37 82
17021.60 81
17022.84 76
17024.07 87
17025.30 94
17026.54 96
17027.77 82
17029.00 81
17030.24 87
17031.47 101
17032.70 108
17033.94 91
17035.17 93
17036.41 103
17037.64 86
17038.87 104
17040.11 107
17041.34 96
17042.57 95
17043.81 86
17045.04 102
17046.28 93
17047.51 115
17048.74 100
17049.98 89
17051.21 76
17052.45 94
17053.68 97
17054.92 101
17056.15 81
17057.38 105
17058.62 105
17059.85 108
17061.09 100
17062.32 102
17063.56 95
17064.79 73
17066.03 86
17067.26 98
17068.50 116
17069.73 102
17070.97 105
17072.20 107
17073.44 114
17074.67 114
17075.91 93
17077.14 105
17078.38 108
17079.61 111
17080.85 110
17082.08 87
17083.32 100
17084.55 111
17085.79 118
17087.02 95
17088.26 94
17089.49 83
17090.73 111
17091.97 98
17093.20 99
17094.44 83
17095.67 93
17096.91 104
17098.14 97
17099.38 86
17100.62 81
17101.85 109
17103.09 94
17104.32 95
17105.56 112
17106.80 121
17108.03 127
17109.27 121
17110.51 90
17111.74 77
17112.98 85
17114.21 114
17115.45 104
17116.69 83
17117.92 90
17119.16 96
17120.40 122
17121.63 82
17122.87 88
17124.11 76
17125.34 86
17126.58 94
17127.82 91
17129.06 78
17130.29 73
17131.53 93
17132.77 96
17134.00 93
17135.24 101
17136.48 96
17137.72 106
17138.95 105
17140.19 98
17141.43 93
17142.67 116
17143.90 100
17145.14 117
17146.38 89
17147.62 74
17148.85 103
17150.09 94
17151.33 94
17152.57 89
17153.80 98
17155.04 97
17156.28 92
17157.52 106
17158.76 101
17159.99 111
17161.23 105
17162.47 93
17163.71 91
17164.95 94
17166.19 96
17167.42 84
17168.66 85
17169.90 90
17171.14 108
17172.38 112
17173.62 100
17174.86 88
17176.09 100
17177.33 95
17178.57 119
17179.81 111
17181.05 76
17182.29 96
17183.53 106
17184.77 88
17186.01 89
17187.24 90
17188.48 98
17189.72 100
17190.96 87
17192.20 119
17193.44 115
17194.68 117
17195.92 114
17197.16 96
17198.40 96
17199.64 97
17200.88 96
17202.12 92
17203.36 91
17204.60 93
17205.84 93
17207.08 105
17208.32 95
17209.56 98
17210.80 92
17212.04 107
17213.28 101
17214.52 93
17215.76 111
17217.00 85
17218.24 94
17219.48 114
17220.72 112
17221.96 71
17223.20 94
17224.44 108
17225.68 117
17226.92 90
17228.16 97
17229.40 127
17230.64 128
17231.88 106
17233.12 105
17234.36 94
17235.60 105
17236.85 101
17238.09 103
17239.33 96
17240.57 100
17241.81 114
17243.05 102
17244.29 116
17245.53 107
17246.77 99
17248.02 111
17249.26 103
17250.50 100
17251.74 96
17252.98 109
17254.22 125
17255.46 93
17256.71 75
17257.95 78
17259.19 91
17260.43 98
17261.67 96
17262.91 104
17264.16 102
17265.40 110
17266.64 116
17267.88 82
17269.12 82
17270.37 89
17271.61 84
17272.85 91
17274.09 102
17275.34 93
17276.58 80
17277.82 76
17279.06 93
17280.30 79
17281.55 109
17282.79 109
17284.03 91
17285.27 71
17286.52 76
17287.76 112
17289.00 108
17290.25 119
17291.49 107
17292.73 83
17293.97 126
17295.22 102
17296.46 85
17297.70 100
17298.95 102
17300.19 93
17301.43 106
17302.68 94
17303.92 84
17305.16 88
17306.41 86
17307.65 86
17308.89 111
17310.14 95
17311.38 73
17312.62 90
17313.87 103
17315.11 82
17316.36 99
17317.60 93
17318.84 86
17320.09 89
17321.33 83
17322.58 79
17323.82 81
17325.06 80
17326.31 99
17327.55 105
17328.80 97
17330.04 87
17331.28 91
17332.53 89
17333.77 88
17335.02 59
17336.26 89
17337.51 79
17338.75 94
17340.00 93
17341.24 93
17342.48 72
17343.73 75
17344.97 99
17346.22 88
17347.46 88
17348.71 98
17349.95 92
17351.20 116
17352.44 95
17353.69 88
17354.93 99
17356.18 100
17357.42 97
17358.67 98
17359.92 73
17361.16 106
17362.41 87
17363.65 94
17364.90 85
17366.14 88
17367.39 117
17368.63 93
17369.88 90
17371.13 94
17372.37 83
17373.62 103
17374.86 98
17376.11 111
17377.35 101
17378.60 77
17379.85 76
17381.09 93
17382.34 64
17383.59 79
17384.83 87
17386.08 109
17387.32 105
17388.57 111
17389.82 103
17391.06 95
17392.31 92
17393.56 77
17394.80 96
17396.05 81
17397.30 68
17398.54 99
17399.79 86
17401.04 87
17402.28 101
17403.53 102
17404.78 105
17406.02 98
17407.27 97
17408.52 91
17409.77 82
17411.01 102
17412.26 100
17413.51 71
17414.75 83
17416.00 72
17417.25 77
17418.50 72
17419.74 82
17420.99 71
17422.24 94
17423.49 86
17424.73 91
17425.98 78
17427.23 93
17428.48 101
17429.73 77
17430.97 77
17432.22 78
17433.47 88
17434.72 89
17435.97 94
17437.21 76
17438.46 91
17439.71 86
17440.96 87
17442.21 124
17443.45 86
17444.70 89
17445.95 96
17447.20 113
17448.45 94
17449.70 82
17450.95 81
17452.19 97
17453.44 100
17454.69 99
17455.94 114
17457.19 91
17458.44 76
17459.69 78
17460.94 93
17462.19 94
17463.43 96
17464.68 104
17465.93 96
17467.18 80
17468.43 93
17469.68 90
17470.93 107
17472.18 87
17473.43 87
17474.68 81
17475.93 87
17477.18 101
17478.43 80
17479.68 97
17480.93 94
17482.18 97
17483.43 73
17484.68 89
17485.93 92
17487.17 85
17488.42 112
17489.67 109
17490.92 129
17492.18 114
17493.43 103
17494.68 94
17495.93 90
17497.18 88
17498.43 100
17499.68 86
17500.93 90
17502.18 89
17503.43 84
17504.68 95
17505.93 99
17507.18 88
17508.43 89
17509.68 94
17510.93 89
17512.18 77
17513.43 92
17514.68 89
17515.94 88
17517.19 139
17518.44 98
17519.69 106
17520.94 91
17522.19 80
17523.44 83
17524.69 110
17525.94 108
17527.20 94
17528.45 92
17529.70 107
17530.95 91
17532.20 101
17533.45 84
17534.70 88
17535.96 113
17537.21 89
17538.46 87
17539.71 58
17540.96 99
17542.22 117
17543.47 120
17544.72 105
17545.97 99
17547.22 110
17548.48 99
17549.73 112
17550.98 84
17552.23 82
17553.48 90
17554.74 97
17555.99 105
17557.24 110
17558.49 83
17559.75 93
17561.00 105
17562.25 111
17563.50 103
17564.76 121
17566.01 92
17567.26 107
17568.52 113
17569.77 112
17571.02 89
17572.27 102
17573.53 130
17574.78 93
17576.03 102
17577.29 116
17578.54 75
17579.79 106
17581.05 102
17582.30 111
17583.55 109
17584.81 101
17586.06 105
17587.31 101
17588.57 94
17589.82 96
17591.07 86
17592.33 119
17593.58 117
17594.83 112
17596.09 117
17597.34 109
17598.60 114
17599.85 97
17601.10 97
17602.36 99
17603.61 95
17604.87 94
17606.12 98
17607.37 86
17608.63 107
17609.88 104
17611.14 116
17612.39 89
17613.65 103
17614.90 100
17616.16 123
17617.41 105
17618.66 100
17619.92 112
17621.17 89
17622.43 84
17623.68 80
17624.94 105
17626.19 102
17627.45 85
17628.70 99
17629.96 78
17631.21 86
17632.47 104
17633.72 101
17634.98 91
17636.23 89
17637.49 94
17638.74 86
17640.00 79
17641.26 82
17642.51 89
17643.77 99
17645.02 84
17646.28 85
17647.53 92
17648.79 101
17650.04 82
17651.30 74
17652.56 82
17653.81 109
17655.07 127
17656.32 92
17657.58 67
17658.84 76
17660.09 98
17661.35 96
17662.60 85
17663.86 66
17665.12 89
17666.37 78
17667.63 89
17668.89 80
17670.14 89
17671.40 110
17672.66 116
17673.91 103
17675.17 91
17676.43 94
17677.68 95
17678.94 89
17680.20 92
17681.45 95
17682.71 83
17683.97 102
17685.22 86
17686.48 105
17687.74 101
17688.99 87
17690.25 81
17691.51 93
17692.77 99
17694.02 77
17695.28 110
17696.54 90
17697.80 97
17699.05 83
17700.31 85
17701.57 84
17702.83 105
17704.08 85
17705.34 81
17706.60 92
17707.86 96
17709.11 107
17710.37 95
17711.63 96
17712.89 93
17714.15 84
17715.40 92
17716.66 109
17717.92 83
17719.18 107
17720.44 94
17721.70 104
17722.95 90
17724.21 107
17725.47 98
17726.73 118
17727.99 89
17729.25 104
17730.51 120
17731.76 92
17733.02 92
17734.28 81
17735.54 94
17736.80 99
17738.06 94
17739.32 75
17740.58 94
17741.83 99
17743.09 114
17744.35 87
17745.61 107
17746.87 97
17748.13 102
17749.39 100
17750.65 108
17751.91 118
17753.17 85
17754.43 87
17755.69 97
17756.95 86
17758.21 96
17759.47 100
17760.73 113
17761.98 95
17763.24 77
17764.50 102
17765.76 105
17767.02 93
17768.28 88
17769.54 106
17770.80 64
17772.06 99
17773.32 104
17774.58 89
17775.84 101
17777.11 81
17778.37 87
17779.63 73
17780.89 86
17782.15 92
17783.41 111
17784.67 107
17785.93 90
17787.19 75
17788.45 75
17789.71 76
17790.97 67
17792.23 91
17793.49 73
17794.75 105
17796.01 103
17797.28 117
17798.54 89
17799.80 89
17801.06 92
17802.32 108
17803.58 117
17804.84 103
17806.10 105
17807.37 111
17808.63 108
17809.89 80
17811.15 91
17812.41 71
17813.67 94
17814.93 104
17816.20 109
17817.46 77
17818.72 84
17819.98 100
17821.24 87
17822.50 104
17823.77 87
17825.03 95
17826.29 90
17827.55 86
17828.81 76
17830.08 97
17831.34 96
17832.60 109
17833.86 69
17835.13 82
17836.39 85
17837.65 101
17838.91 72
17840.18 102
17841.44 113
17842.70 110
17843.96 98
17845.23 81
17846.49 99
17847.75 86
17849.01 77
17850.28 117
17851.54 95
17852.80 69
17854.07 87
17855.33 110
17856.59 89
17857.86 75
17859.12 63
17860.38 90
17861.65 78
17862.91 79
17864.17 82
17865.44 107
17866.70 108
17867.96 80
17869.23 88
17870.49 96
17871.75 76
17873.02 88
17874.28 88
17875.54 72
17876.81 86
17878.07 101
17879.34 76
17880.60 76
17881.86 93
17883.13 77
17884.39 80
17885.66 69
17886.92 90
17888.18 106
17889.45 87
17890.71 87
17891.98 83
17893.24 73
17894.51 104
17895.77 70
17897.04 73
17898.30 76
17899.56 89
17900.83 99
17902.09 92
17903.36 108
17904.62 78
17905.89 93
17907.15 100
17908.42 80
17909.68 75
17910.95 87
17912.21 82
17913.48 74
17914.74 101
17916.01 106
17917.27 84
17918.54 109
17919.80 107
17921.07 90
17922.34 91
17923.60 77
17924.87 91
17926.13 91
17927.40 95
17928.66 90
17929.93 90
17931.19 85
17932.46 94
17933.73 103
17934.99 109
17936.26 92
17937.52 99
17938.79 102
17940.06 101
17941.32 104
17942.59 93
17943.85 91
17945.12 76
17946.39 79
17947.65 84
17948.92 92
17950.19 102
17951.45 81
17952.72 85
17953.99 98
17955.25 96
17956.52 91
17957.79 73
17959.05 75
17960.32 84
17961.59 82
17962.85 94
17964.12 97
17965.39 84
17966.65 84
17967.92 94
17969.19 91
17970.45 110
17971.72 90
17972.99 88
17974.26 90
17975.52 85
17976.79 86
17978.06 106
17979.33 91
17980.59 102
17981.86 86
17983.13 96
17984.40 102
17985.66 94
17986.93 97
17988.20 86
17989.47 79
17990.73 70
17992.00 99
17993.27 93
17994.54 84
17995.81 75
17997.07 89
17998.34 85
17999.61 82
18000.88 83
18002.15 92
18003.42 116
18004.68 91
18005.95 104
18007.22 111
18008.49 105
18009.76 77
18011.03 71
18012.30 88
18013.56 79
18014.83 105
18016.10 91
18017.37 83
18018.64 92
18019.91 98
18021.18 86
18022.45 89
18023.71 101
18024.98 87
18026.25 90
18027.52 106
18028.79 90
18030.06 86
18031.33 87
18032.60 100
18033.87 100
18035.14 88
18036.41 73
18037.68 91
18038.95 95
18040.22 82
18041.49 73
18042.76 80
18044.02 85
18045.29 84
18046.56 89
18047.83 70
18049.10 92
18050.37 89
18051.64 104
18052.91 79
18054.18 71
18055.45 86
18056.72 86
18057.99 103
18059.27 70
18060.54 85
18061.81 101
18063.08 90
18064.35 89
18065.62 75
18066.89 84
18068.16 95
18069.43 114
18070.70 110
18071.97 107
18073.24 97
18074.51 96
18075.78 80
18077.05 82
18078.32 74
18079.60 71
18080.87 86
18082.14 88
18083.41 71
18084.68 73
18085.95 76
18087.22 74
18088.49 95
18089.77 99
18091.04 100
18092.31 98
18093.58 79
18094.85 102
18096.12 97
18097.39 95
18098.67 93
18099.94 103
18101.21 95
18102.48 122
18103.75 98
18105.02 72
18106.30 89
18107.57 71
18108.84 66
18110.11 78
18111.38 78
18112.66 102
18113.93 94
18115.20 90
18116.47 98
18117.75 124
18119.02 93
18120.29 96
18121.56 98
18122.84 100
18124.11 106
18125.38 88
18126.65 102
18127.93 97
18129.20 83
18130.47 99
18131.74 108
18133.02 93
18134.29 88
18135.56 97
18136.84 87
18138.11 113
18139.38 92
18140.66 92
18141.93 98
18143.20 96
18144.48 88
18145.75 93
18147.02 106
18148.30 90
18149.57 76
18150.84 84
18152.12 78
18153.39 89
18154.66 80
18155.94 110
18157.21 96
18158.48 84
18159.76 88
18161.03 91
18162.31 103
18163.58 93
18164.85 106
18166.13 104
18167.40 107
18168.68 105
18169.95 105
18171.22 89
18172.50 92
18173.77 117
18175.05 101
18176.32 89
18177.60 71
18178.87 88
18180.15 121
18181.42 121
18182.69 87
18183.97 89
18185.24 106
18186.52 93
18187.79 123
18189.07 86
18190.34 95
18191.62 113
18192.89 96
18194.17 89
18195.44 97
18196.72 77
18197.99 98
18199.27 107
18200.54 105
18201.82 93
18203.09 74
18204.37 116
18205.65 85
18206.92 87
18208.20 117
18209.47 108
18210.75 90
18212.02 84
18213.30 85
18214.57 84
18215.85 99
18217.13 78
18218.40 77
18219.68 86
18220.95 98
18222.23 90
18223.51 87
18224.78 64
18226.06 83
18227.33 91
18228.61 102
18229.89 79
18231.16 82
18232.44 87
18233.72 64
18234.99 77
18236.27 72
18237.55 82
18238.82 87
18240.10 89
18241.38 84
18242.65 105
18243.93 101
18245.21 91
18246.48 97
18247.76 69
18249.04 90
18250.31 85
18251.59 89
18252.87 78
18254.15 73
18255.42 94
18256.70 107
18257.98 89
18259.25 97
18260.53 105
18261.81 92
18263.09 73
18264.36 84
18265.64 87
18266.92 83
18268.20 72
18269.47 78
18270.75 85
18272.03 69
18273.31 89
18274.59 99
18275.86 78
18277.14 94
18278.42 81
18279.70 105
18280.98 80
18282.25 93
18283.53 95
18284.81 90
18286.09 91
18287.37 94
18288.64 86
18289.92 96
18291.20 92
18292.48 101
18293.76 79
18295.04 95
18296.32 103
18297.59 91
18298.87 81
18300.15 77
18301.43 70
18302.71 73
18303.99 78
18305.27 105
18306.55 82
18307.83 94
18309.10 89
18310.38 91
18311.66 84
18312.94 74
18314.22 91
18315.50 100
18316.78 115
18318.06 98
18319.34 78
18320.62 67
18321.90 91
18323.18 82
18324.46 102
18325.74 106
18327.02 96
18328.30 82
18329.58 90
18330.86 95
18332.14 80
18333.41 90
18334.69 87
18335.97 69
18337.25 79
18338.54 87
18339.82 85
18341.10 82
18342.38 67
18343.66 101
18344.94 81
18346.22 74
18347.50 81
18348.78 80
18350.06 81
18351.34 76
18352.62 101
18353.90 110
18355.18 94
18356.46 98
18357.74 75
18359.02 71
18360.30 93
18361.58 87
18362.87 92
18364.15 102
18365.43 90
18366.71 74
18367.99 82
18369.27 92
18370.55 91
18371.83 78
18373.11 82
18374.40 87
18375.68 77
18376.96 70
18378.24 72
18379.52 89
18380.80 98
18382.08 103
18383.37 99
18384.65 90
18385.93 76
18387.21 90
18388.49 80
18389.78 104
18391.06 80
18392.34 78
18393.62 71
18394.90 79
18396.19 61
18397.47 66
18398.75 97
18400.03 121
18401.31 75
18402.60 66
18403.88 74
18405.16 69
18406.44 81
18407.73 75
18409.01 77
18410.29 90
18411.57 78
18412.86 83
18414.14 73
18415.42 68
18416.71 87
18417.99 71
18419.27 79
18420.55 77
18421.84 88
18423.12 101
18424.40 88
18425.69 93
18426.97 88
18428.25 95
18429.54 77
18430.82 96
18432.10 93
18433.39 82
18434.67 71
18435.95 60
18437.24 78
18438.52 69
18439.80 60
18441.09 81
18442.37 81
18443.66 74
18444.94 81
18446.22 79
18447.51 82
18448.79 70
18450.08 93
18451.36 107
18452.64 116
18453.93 82
18455.21 83
18456.50 95
18457.78 82
18459.06 84
18460.35 84
18461.63 91
18462.92 72
18464.20 67
18465.49 71
18466.77 94
18468.06 79
18469.34 73
18470.63 86
18471.91 89
18473.19 94
18474.48 105
18475.76 95
18477.05 78
18478.33 87
18479.62 86
18480.90 76
18482.19 74
18483.47 94
18484.76 88
18486.05 80
18487.33 82
18488.62 100
18489.90 75
18491.19 83
18492.47 92
18493.76 103
18495.04 102
18496.33 85
18497.61 85
18498.90 66
18500.19 82
18501.47 86
18502.76 90
18504.04 82
18505.33 81
18506.62 107
18507.90 104
18509.19 70
18510.47 98
18511.76 92
18513.05 69
18514.33 69
18515.62 77
18516.90 104
18518.19 88
18519.48 68
18520.76 87
18522.05 116
18523.34 96
18524.62 84
18525.91 82
18527.20 108
18528.48 88
18529.77 88
18531.06 90
18532.34 89
18533.63 96
18534.92 88
18536.21 90
18537.49 98
18538.78 78
18540.07 82
18541.35 92
18542.64 73
18543.93 76
18545.22 93
18546.50 92
18547.79 85
18549.08 100
18550.37 61
18551.65 94
18552.94 81
18554.23 71
18555.52 102
18556.80 91
18558.09 76
18559.38 109
18560.67 86
18561.95 66
18563.24 86
18564.53 87
18565.82 83
18567.11 85
18568.39 91
18569.68 83
18570.97 89
18572.26 113
18573.55 100
18574.84 77
18576.12 88
18577.41 95
18578.70 84
18579.99 94
18581.28 78
18582.57 82
18583.86 94
18585.14 89
18586.43 65
18587.72 104
18589.01 99
18590.30 112
18591.59 86
18592.88 83
18594.17 76
18595.46 83
18596.74 87
18598.03 78
18599.32 92
18600.61 105
18601.90 102
18603.19 93
18604.48 72
18605.77 80
18607.06 110
18608.35 89
18609.64 88
18610.93 86
18612.22 76
18613.51 88
18614.80 92
18616.09 91
18617.38 89
18618.67 97
18619.96 100
18621.25 96
18622.54 89
18623.83 107
18625.12 83
18626.41 84
18627.70 89
18628.99 75
18630.28 76
18631.57 95
18632.86 82
18634.15 93
18635.44 93
18636.73 96
18638.02 85
18639.31 96
18640.60 78
18641.89 68
18643.18 70
18644.47 99
18645.76 106
18647.06 88
18648.35 90
18649.64 79
18650.93 101
18652.22 79
18653.51 77
18654.80 78
18656.09 88
18657.38 87
18658.68 74
18659.97 71
18661.26 89
18662.55 104
18663.84 76
18665.13 65
18666.42 70
18667.72 85
18669.01 69
18670.30 89
18671.59 69
18672.88 73
18674.17 67
18675.47 95
18676.76 77
18678.05 72
18679.34 82
18680.63 97
18681.93 79
18683.22 67
18684.51 66
18685.80 83
18687.09 87
18688.39 71
18689.68 59
18690.97 92
18692.26 111
18693.56 93
18694.85 80
18696.14 64
18697.43 85
18698.73 72
18700.02 85
18701.31 94
18702.60 102
18703.90 96
18705.19 111
18706.48 86
18707.78 66
18709.07 76
18710.36 83
18711.66 89
18712.95 89
18714.24 73
18715.54 77
18716.83 86
18718.12 82
18719.42 89
18720.71 71
18722.00 73
18723.30 80
18724.59 68
18725.88 69
18727.18 76
18728.47 84
18729.76 76
18731.06 82
18732.35 78
18733.65 76
18734.94 67
18736.23 80
18737.53 76
18738.82 84
18740.12 74
18741.41 86
18742.70 78
18744.00 69
18745.29 91
18746.59 65
18747.88 75
18749.18 87
18750.47 91
18751.76 87
18753.06 87
18754.35 87
18755.65 85
18756.94 87
18758.24 89
18759.53 73
18760.83 66
18762.12 87
18763.42 102
18764.71 81
18766.01 72
18767.30 81
18768.60 89
18769.89 77
18771.19 66
18772.48 91
18773.78 73
18775.07 91
18776.37 90
18777.66 84
18778.96 86
18780.25 121
18781.55 121
18782.85 87
18784.14 107
18785.44 92
18786.73 80
18788.03 77
18789.32 62
18790.62 76
18791.92 89
18793.21 68
18794.51 82
18795.80 66
18797.10 70
18798.40 103
18799.69 97
18800.99 62
18802.28 93
18803.58 78
18804.88 75
18806.17 82
18807.47 74
18808.77 79
18810.06 74
18811.36 77
18812.66 87
18813.95 80
18815.25 111
18816.55 102
18817.84 99
18819.14 111
18820.44 102
18821.73 84
18823.03 89
18824.33 81
18825.62 83
18826.92 70
18828.22 92
18829.52 91
18830.81 82
18832.11 91
18833.41 86
18834.71 72
18836.00 115
18837.30 93
18838.60 81
18839.90 87
18841.19 88
18842.49 83
18843.79 79
18845.09 77
18846.38 78
18847.68 73
18848.98 75
18850.28 87
18851.58 75
18852.87 70
18854.17 66
18855.47 79
18856.77 66
18858.07 82
18859.36 96
18860.66 82
18861.96 81
18863.26 106
18864.56 93
18865.86 89
18867.15 94
18868.45 93
18869.75 77
18871.05 84
18872.35 77
18873.65 74
18874.95 93
18876.24 83
18877.54 91
18878.84 88
18880.14 86
18881.44 60
18882.74 79
18884.04 71
18885.34 65
18886.64 76
18887.94 77
18889.24 69
18890.53 66
18891.83 85
18893.13 72
18894.43 97
18895.73 71
18897.03 81
18898.33 95
18899.63 79
18900.93 82
18902.23 75
18903.53 81
18904.83 85
18906.13 88
18907.43 85
18908.73 93
18910.03 84
18911.33 100
18912.63 80
18913.93 94
18915.23 77
18916.53 85
18917.83 101
18919.13 85
18920.43 79
18921.73 73
18923.03 82
18924.33 82
18925.63 92
18926.93 87
18928.23 91
18929.53 95
18930.84 99
18932.14 90
18933.44 65
18934.74 93
18936.04 86
18937.34 77
18938.64 54
18939.94 80
18941.24 65
18942.54 82
18943.84 103
18945.15 68
18946.45 84
18947.75 89
18949.05 82
18950.35 100
18951.65 76
18952.95 78
18954.26 77
18955.56 76
18956.86 89
18958.16 77
18959.46 74
18960.76 76
18962.07 81
18963.37 73
18964.67 63
18965.97 100
18967.27 84
18968.57 77
18969.88 68
18971.18 79
18972.48 74
18973.78 67
18975.09 70
18976.39 75
18977.69 71
18978.99 73
18980.29 54
18981.60 62
18982.90 82
18984.20 68
18985.50 72
18986.81 64
18988.11 73
18989.41 89
18990.72 78
18992.02 82
18993.32 59
18994.62 71
18995.93 83
18997.23 63
18998.53 94
18999.84 85
19001.14 70
19002.44 91
19003.75 87
19005.05 86
19006.35 70
19007.66 79
19008.96 66
19010.26 83
19011.57 71
19012.87 68
19014.17 80
19015.48 72
19016.78 59
19018.08 90
19019.39 92
19020.69 73
19021.99 68
19023.30 69
19024.60 78
19025.91 104
19027.21 64
19028.51 80
19029.82 80
19031.12 70
19032.43 67
19033.73 67
19035.04 96
19036.34 62
19037.64 83
19038.95 64
19040.25 70
19041.56 64
19042.86 55
19044.17 69
19045.47 83
19046.78 72
19048.08 87
19049.39 73
19050.69 86
19052.00 89
19053.30 83
19054.61 64
19055.91 65
19057.22 80
19058.52 69
19059.83 73
19061.13 95
19062.44 75
19063.74 63
19065.05 55
19066.35 84
19067.66 72
19068.96 68
19070.27 77
19071.57 66
19072.88 76
19074.18 79
19075.49 93
19076.80 71
19078.10 71
19079.41 72
19080.71 78
19082.02 76
19083.33 54
19084.63 69
19085.94 75
19087.24 54
19088.55 66
19089.86 94
19091.16 85
19092.47 65
19093.77 71
19095.08 72
19096.39 61
19097.69 75
19099.00 71
19100.31 75
19101.61 78
19102.92 83
19104.23 81
19105.53 71
19106.84 67
19108.15 70
19109.45 77
19110.76 93
19112.07 62
19113.37 62
19114.68 77
19115.99 103
19117.30 79
19118.60 110
19119.91 104
19121.22 110
19122.52 58
19123.83 76
19125.14 99
19126.45 67
19127.75 82
19129.06 72
19130.37 72
19131.68 66
19132.98 81
19134.29 80
19135.60 78
19136.91 86
19138.22 76
19139.52 70
19140.83 87
19142.14 74
19143.45 80
19144.76 73
19146.06 80
19147.37 69
19148.68 74
19149.99 74
19151.30 85
19152.60 71
19153.91 70
19155.22 57
19156.53 78
19157.84 69
19159.15 61
19160.46 81
19161.76 91
19163.07 69
19164.38 77
19165.69 68
19167.00 75
19168.31 69
19169.62 73
19170.93 85
19172.23 92
19173.54 66
19174.85 84
19176.16 85
19177.47 84
19178.78 78
19180.09 71
19181.40 68
19182.71 70
19184.02 76
19185.33 58
19186.64 83
19187.95 57
19189.26 76
19190.57 79
19191.87 63
19193.18 62
19194.49 62
19195.80 93
19197.11 84
19198.42 86
19199.73 74
19201.04 81
19202.35 65
19203.66 74
19204.97 83
19206.28 77
19207.59 80
19208.90 76
19210.21 66
19211.53 77
19212.84 85
19214.15 116
19215.46 70
19216.77 60
19218.08 88
19219.39 85
19220.70 67
19222.01 85
19223.32 64
19224.63 68
19225.94 81
19227.25 85
19228.56 82
19229.87 73
19231.19 92
19232.50 89
19233.81 83
19235.12 64
19236.43 57
19237.74 86
19239.05 83
19240.36 64
19241.68 56
19242.99 79
19244.30 92
19245.61 84
19246.92 72
19248.23 77
19249.54 88
19250.86 75
19252.17 85
19253.48 95
19254.79 97
19256.10 63
19257.42 76
19258.73 78
19260.04 77
19261.35 78
19262.66 77
19263.98 70
19265.29 50
19266.60 69
19267.91 90
19269.22 75
19270.54 83
19271.85 80
19273.16 69
19274.47 91
19275.79 86
19277.10 64
19278.41 77
19279.72 91
19281.04 58
19282.35 54
19283.66 79
19284.98 80
19286.29 92
19287.60 73
19288.91 73
19290.23 63
19291.54 66
19292.85 66
19294.17 62
19295.48 50
19296.79 58
19298.11 65
19299.42 77
19300.73 76
19302.05 88
19303.36 75
19304.67 71
19305.99 61
19307.30 66
19308.61 73
19309.93 51
19311.24 55
19312.56 77
19313.87 70
19315.18 71
19316.50 57
19317.81 76
19319.13 86
19320.44 56
19321.75 54
19323.07 51
19324.38 65
19325.70 65
19327.01 68
19328.32 71
19329.64 66
19330.95 71
19332.27 72
19333.58 68
19334.90 65
19336.21 67
19337.53 76
19338.84 61
19340.16 76
19341.47 63
19342.79 67
19344.10 65
19345.42 65
19346.73 68
19348.05 52
19349.36 51
19350.68 77
19351.99 82
19353.31 77
19354.62 57
19355.94 77
19357.25 91
19358.57 83
19359.88 68
19361.20 63
19362.51 65
19363.83 68
19365.14 58
19366.46 65
19367.78 79
19369.09 71
19370.41 58
19371.72 96
19373.04 68
19374.35 64
19375.67 78
19376.99 77
19378.30 75
19379.62 67
19380.93 87
19382.25 73
19383.57 81
19384.88 82
19386.20 80
19387.52 95
19388.83 85
19390.15 80
19391.47 63
19392.78 88
19394.10 75
19395.42 67
19396.73 75
19398.05 62
19399.37 70
19400.68 78
19402.00 71
19403.32 83
19404.63 84
19405.95 87
19407.27 73
19408.58 65
19409.90 61
19411.22 60
19412.54 81
19413.85 64
19415.17 70
19416.49 85
19417.80 77
19419.12 66
19420.44 68
19421.76 80
19423.07 75
19424.39 104
19425.71 78
19427.03 83
19428.35 68
19429.66 58
19430.98 90
19432.30 74
19433.62 77
19434.93 79
19436.25 70
19437.57 71
19438.89 66
19440.21 82
19441.53 77
19442.84 91
19444.16 63
19445.48 61
19446.80 63
19448.12 71
19449.44 74
19450.75 81
19452.07 98
19453.39 74
19454.71 86
19456.03 82
19457.35 65
19458.67 66
19459.98 60
19461.30 67
19462.62 85
19463.94 79
19465.26 104
19466.58 71
19467.90 74
19469.22 65
19470.54 88
19471.86 78
19473.18 87
19474.49 77
19475.81 54
19477.13 63
19478.45 67
19479.77 63
19481.09 65
19482.41 75
19483.73 78
19485.05 91
19486.37 62
19487.69 62
19489.01 69
19490.33 63
19491.65 81
19492.97 76
19494.29 89
19495.61 68
19496.93 54
19498.25 62
19499.57 77
19500.89 84
19502.21 72
19503.53 74
19504.85 77
19506.17 80
19507.49 66
19508.81 82
19510.13 85
19511.45 63
19512.77 63
19514.09 68
19515.42 54
19516.74 54
19518.06 65
19519.38 59
19520.70 57
19522.02 46
19523.34 61
19524.66 71
19525.98 74
19527.30 58
19528.62 59
19529.95 66
19531.27 60
19532.59 65
19533.91 74
19535.23 75
19536.55 72
19537.87 59
19539.20 69
19540.52 64
19541.84 98
19543.16 57
19544.48 54
19545.80 71
19547.13 67
19548.45 64
19549.77 55
19551.09 57
19552.41 62
19553.74 66
19555.06 78
19556.38 68
19557.70 66
19559.02 72
19560.35 70
19561.67 59
19562.99 66
19564.31 50
19565.64 83
19566.96 71
19568.28 78
19569.60 83
19570.93 78
19572.25 82
19573.57 65
19574.89 64
19576.22 70
19577.54 65
19578.86 64
19580.18 68
19581.51 47
19582.83 50
19584.15 79
19585.48 74
19586.80 63
19588.12 61
19589.45 53
19590.77 75
19592.09 60
19593.42 58
19594.74 61
19596.06 62
19597.39 90
19598.71 73
19600.03 54
19601.36 53
19602.68 57
19604.00 78
19605.33 76
19606.65 77
19607.98 68
19609.30 86
19610.62 76
19611.95 76
19613.27 73
19614.60 62
19615.92 73
19617.24 64
19618.57 68
19619.89 74
19621.22 64
19622.54 71
19623.87 58
19625.19 67
19626.51 70
19627.84 72
19629.16 66
19630.49 70
19631.81 69
19633.14 72
19634.46 50
19635.79 70
19637.11 72
19638.44 67
19639.76 60
19641.09 72
19642.41 77
19643.74 58
19645.06 67
19646.39 73
19647.71 53
19649.04 80
19650.36 72
19651.69 65
19653.01 69
19654.34 80
19655.66 63
19656.99 68
19658.32 66
19659.64 85
19660.97 66
19662.29 66
19663.62 68
19664.94 79
19666.27 66
19667.60 70
19668.92 69
19670.25 71
19671.57 81
19672.90 81
19674.23 58
19675.55 72
19676.88 70
19678.20 82
19679.53 54
19680.86 51
19682.18 61
19683.51 64
19684.84 73
19686.16 69
19687.49 63
19688.82 78
19690.14 68
19691.47 65
19692.80 68
19694.12 82
19695.45 68
19696.78 78
19698.10 74
19699.43 64
19700.76 62
19702.08 72
19703.41 50
19704.74 71
19706.07 78
19707.39 86
19708.72 78
19710.05 71
19711.37 65
19712.70 64
19714.03 80
19715.36 79
19716.68 85
19718.01 72
19719.34 65
19720.67 77
19721.99 83
19723.32 58
19724.65 64
19725.98 68
19727.31 58
19728.63 78
19729.96 87
19731.29 72
19732.62 64
19733.95 73
19735.27 60
19736.60 55
19737.93 64
19739.26 63
19740.59 63
19741.92 53
19743.24 62
19744.57 65
19745.90 61
19747.23 76
19748.56 75
19749.89 72
19751.22 78
19752.54 70
19753.87 75
19755.20 88
19756.53 70
19757.86 61
19759.19 69
19760.52 58
19761.85 85
19763.18 76
19764.50 59
19765.83 71
19767.16 80
19768.49 89
19769.82 70
19771.15 73
19772.48 78
19773.81 96
19775.14 72
19776.47 58
19777.80 57
19779.13 93
19780.46 74
19781.79 86
19783.12 64
19784.45 62
19785.78 74
19787.11 70
19788.44 79
19789.77 77
19791.10 60
19792.43 81
19793.76 70
19795.09 76
19796.42 53
19797.75 70
19799.08 91
19800.41 73
19801.74 58
19803.07 77
19804.40 62
19805.73 74
19807.06 62
19808.39 73
19809.72 73
19811.05 87
19812.38 68
19813.71 69
19815.05 66
19816.38 49
19817.71 71
19819.04 70
19820.37 62
19821.70 68
19823.03 75
19824.36 87
19825.69 70
19827.03 58
19828.36 84
19829.69 73
19831.02 59
19832.35 64
19833.68 58
19835.01 66
19836.35 78
19837.68 79
19839.01 57
19840.34 57
19841.67 49
19843.00 47
19844.34 59
19845.67 60
19847.00 73
19848.33 66
19849.66 65
19851.00 64
19852.33 64
19853.66 67
19854.99 68
19856.32 81
19857.66 70
19858.99 77
19860.32 64
19861.65 70
19862.99 50
19864.32 57
19865.65 75
19866.98 73
19868.32 55
19869.65 64
19870.98 88
19872.31 58
19873.65 71
19874.98 78
19876.31 67
19877.65 61
19878.98 62
19880.31 50
19881.65 50
19882.98 51
19884.31 63
19885.64 69
19886.98 45
19888.31 51
19889.64 64
19890.98 89
19892.31 76
19893.64 68
19894.98 60
19896.31 75
19897.65 82
19898.98 69
19900.31 56
19901.65 57
19902.98 55
19904.31 68
19905.65 70
19906.98 55
19908.32 91
19909.65 75
19910.98 87
19912.32 60
19913.65 61
19914.99 61
19916.32 54
19917.66 82
19918.99 74
19920.32 65
19921.66 64
19922.99 69
19924.33 64
19925.66 72
19927.00 81
19928.33 52
19929.67 69
19931.00 63
19932.34 72
19933.67 70
19935.01 59
19936.34 53
19937.68 79
19939.01 78
19940.35 86
19941.68 93
19943.02 68
19944.35 78
19945.69 91
19947.02 81
19948.36 54
19949.69 69
19951.03 73
19952.36 81
19953.70 68
19955.03 52
19956.37 78
19957.71 80
19959.04 46
19960.38 71
19961.71 71
19963.05 67
19964.38 89
19965.72 64
19967.06 73
19968.39 65
19969.73 59
19971.06 74
19972.40 65
19973.74 84
19975.07 89
19976.41 93
19977.75 99
19979.08 56
19980.42 57
19981.75 65
19983.09 94
19984.43 76
19985.76 70
19987.10 57
19988.44 72
19989.77 70
19991.11 61
19992.45 66
19993.78 68
19995.12 53
19996.46 75
19997.80 82
19999.13 60
20000.47 73
20001.81 58
20003.14 67
20004.48 78
20005.82 67
20007.16 64
20008.49 79
20009.83 55
20011.17 52
20012.51 66
20013.84 65
20015.18 66
20016.52 88
20017.86 52
20019.19 66
20020.53 87
20021.87 80
20023.21 57
20024.55 56
20025.88 71
20027.22 83
20028.56 72
20029.90 71
20031.24 57
20032.57 72
20033.91 81
20035.25 78
20036.59 85
20037.93 74
20039.26 101
20040.60 75
20041.94 67
20043.28 57
20044.62 78
20045.96 88
20047.30 73
20048.63 68
20049.97 75
20051.31 67
20052.65 80
20053.99 83
20055.33 78
20056.67 88
20058.01 57
20059.35 75
20060.69 71
20062.02 67
20063.36 71
20064.70 81
20066.04 70
20067.38 74
20068.72 71
20070.06 77
20071.40 79
20072.74 63
20074.08 87
20075.42 86
20076.76 91
20078.10 94
20079.44 109
20080.78 78
20082.12 75
20083.46 68
20084.80 62
20086.14 87
20087.48 68
20088.82 66
20090.16 60
20091.50 83
20092.84 49
20094.18 69
20095.52 63
20096.86 104
20098.20 69
20099.54 51
20100.88 55
20102.22 77
20103.56 74
20104.90 60
20106.24 55
20107.58 53
20108.92 62
20110.26 66
20111.60 75
20112.95 67
20114.29 80
20115.63 73
20116.97 66
20118.31 56
20119.65 58
20120.99 69
20122.33 76
20123.67 70
20125.02 63
20126.36 75
20127.70 79
20129.04 65
20130.38 72
20131.72 66
20133.06 70
20134.41 77
20135.75 79
