# Supplementary material for: MALDI-TOF MS typing enables the classification of brewing yeasts of the genus Saccharomyces to major beer styles
Source: PLoS One. 2017 Aug 9;12(8):e0181694. doi: 10.1371/journal.pone.0181694 (PMC5549903; doi:10.1371/journal.pone.0181694)
Supplement: S12 File — The directory includes 90 raw files and was zipped to “.zip”; the folder has three strains with 30 spectra per strain; S1 Text explains the raw files with an example and Table 1 represents the yeast strains used within the experiment. (ZIP) [file pone.0181694.s015.zip › 34-36/30624-PI105-Dias-Dias-Dias-YPG-18h-E-E_2015-08-20__0_B4_1.dat]

1998.76 3221
1999.18 3183
1999.60 3098
2000.02 3154
2000.44 3201
2000.87 3150
2001.29 3322
2001.71 3236
2002.13 3064
2002.55 3217
2002.97 3358
2003.40 3286
2003.82 3244
2004.24 3169
2004.66 2983
2005.08 3129
2005.50 3203
2005.93 3089
2006.35 3144
2006.77 3221
2007.19 3252
2007.62 3355
2008.04 3208
2008.46 3379
2008.88 3334
2009.30 3250
2009.73 3241
2010.15 3530
2010.57 3312
2010.99 3007
2011.42 3297
2011.84 3244
2012.26 3266
2012.68 2990
2013.11 3002
2013.53 3042
2013.95 2989
2014.38 3063
2014.80 2783
2015.22 2962
2015.64 2915
2016.07 3008
2016.49 2921
2016.91 3338
2017.34 3182
2017.76 3216
2018.18 3224
2018.61 3103
2019.03 3405
2019.45 3525
2019.88 3381
2020.30 3303
2020.72 3590
2021.15 3267
2021.57 3211
2021.99 3297
2022.42 3363
2022.84 3094
2023.27 3290
2023.69 3159
2024.11 2902
2024.54 3001
2024.96 3011
2025.39 2990
2025.81 2925
2026.23 2900
2026.66 2579
2027.08 2851
2027.51 2945
2027.93 2913
2028.36 2789
2028.78 2620
2029.20 2551
2029.63 2667
2030.05 2708
2030.48 2671
2030.90 2534
2031.33 2944
2031.75 2909
2032.18 2836
2032.60 2846
2033.03 2916
2033.45 2982
2033.88 2864
2034.30 2914
2034.73 2896
2035.15 3010
2035.58 3179
2036.00 2803
2036.43 2999
2036.85 2873
2037.28 2931
2037.70 2800
2038.13 3044
2038.55 3018
2038.98 3218
2039.40 3205
2039.83 3105
2040.25 3219
2040.68 3186
2041.11 3204
2041.53 3333
2041.96 3358
2042.38 3306
2042.81 3351
2043.23 3211
2043.66 3353
2044.09 3376
2044.51 3399
2044.94 3148
2045.37 3144
2045.79 3187
2046.22 3217
2046.64 3259
2047.07 3126
2047.50 3074
2047.92 3062
2048.35 3103
2048.78 3111
2049.20 3029
2049.63 3053
2050.06 3061
2050.48 3006
2050.91 2937
2051.34 3001
2051.76 3173
2052.19 3160
2052.62 3339
2053.04 3096
2053.47 3160
2053.90 2910
2054.32 3186
2054.75 3236
2055.18 3127
2055.61 2929
2056.03 3213
2056.46 3063
2056.89 3008
2057.31 3096
2057.74 3357
2058.17 3300
2058.60 2905
2059.02 2926
2059.45 2895
2059.88 3127
2060.31 3068
2060.73 3090
2061.16 3052
2061.59 3126
2062.02 3030
2062.45 2981
2062.87 3088
2063.30 3002
2063.73 3025
2064.16 3007
2064.59 2976
2065.01 3109
2065.44 3127
2065.87 3356
2066.30 3267
2066.73 3047
2067.16 3019
2067.58 3333
2068.01 3435
2068.44 3178
2068.87 3148
2069.30 2839
2069.73 2578
2070.16 2826
2070.58 2845
2071.01 2750
2071.44 2855
2071.87 2843
2072.30 2964
2072.73 3126
2073.16 2802
2073.59 2874
2074.02 2815
2074.45 2785
2074.87 2634
2075.30 2755
2075.73 2817
2076.16 2838
2076.59 2894
2077.02 2835
2077.45 3113
2077.88 3222
2078.31 3323
2078.74 3428
2079.17 3125
2079.60 3136
2080.03 3300
2080.46 3301
2080.89 3247
2081.32 3356
2081.75 3419
2082.18 3399
2082.61 3438
2083.04 3242
2083.47 3365
2083.90 3163
2084.33 3182
2084.76 3155
2085.19 3325
2085.62 3324
2086.05 3227
2086.48 3077
2086.91 3094
2087.34 3104
2087.77 3048
2088.20 2862
2088.63 2935
2089.06 3256
2089.49 3145
2089.92 3079
2090.35 2923
2090.79 2957
2091.22 3151
2091.65 3238
2092.08 3406
2092.51 3425
2092.94 3640
2093.37 3992
2093.80 4101
2094.23 3856
2094.66 4010
2095.10 4183
2095.53 3926
2095.96 3984
2096.39 3959
2096.82 3620
2097.25 3403
2097.68 3335
2098.12 3362
2098.55 3387
2098.98 3026
2099.41 3040
2099.84 2989
2100.27 2806
2100.71 2859
2101.14 2939
2101.57 2833
2102.00 2870
2102.43 2844
2102.87 2940
2103.30 3021
2103.73 2911
2104.16 2956
2104.60 2913
2105.03 2809
2105.46 2997
2105.89 2935
2106.32 2932
2106.76 3246
2107.19 3032
2107.62 2896
2108.05 2969
2108.49 2959
2108.92 3031
2109.35 3194
2109.79 3040
2110.22 3138
2110.65 3042
2111.08 3046
2111.52 2952
2111.95 2886
2112.38 3034
2112.82 3003
2113.25 2919
2113.68 2740
2114.12 2928
2114.55 3079
2114.98 2969
2115.42 2842
2115.85 2674
2116.28 2800
2116.72 2654
2117.15 2615
2117.58 2699
2118.02 2718
2118.45 2647
2118.88 2979
2119.32 2908
2119.75 2718
2120.19 2776
2120.62 2912
2121.05 3021
2121.49 2982
2121.92 2876
2122.36 2935
2122.79 2889
2123.22 2899
2123.66 2876
2124.09 2855
2124.53 2915
2124.96 2822
2125.40 2792
2125.83 2891
2126.26 3011
2126.70 3052
2127.13 2805
2127.57 2783
2128.00 2785
2128.44 2912
2128.87 2975
2129.31 2885
2129.74 2977
2130.18 3216
2130.61 3012
2131.05 3129
2131.48 3260
2131.92 3273
2132.35 3265
2132.79 3154
2133.22 3204
2133.66 3086
2134.09 3117
2134.53 3197
2134.96 3219
2135.40 3174
2135.83 3164
2136.27 3163
2136.70 3171
2137.14 3215
2137.58 3138
2138.01 3216
2138.45 3187
2138.88 3081
2139.32 3014
2139.75 2918
2140.19 3249
2140.63 3222
2141.06 3100
2141.50 3133
2141.93 3109
2142.37 2982
2142.81 3032
2143.24 3060
2143.68 2947
2144.12 2941
2144.55 2948
2144.99 2813
2145.43 2821
2145.86 2939
2146.30 2842
2146.73 2921
2147.17 3015
2147.61 3136
2148.04 3141
2148.48 3322
2148.92 3591
2149.35 3413
2149.79 3590
2150.23 3665
2150.67 3983
2151.10 4007
2151.54 3978
2151.98 4242
2152.41 4270
2152.85 3922
2153.29 4014
2153.73 3962
2154.16 3674
2154.60 3711
2155.04 3315
2155.48 3329
2155.91 3077
2156.35 3034
2156.79 3100
2157.23 3155
2157.66 2931
2158.10 2811
2158.54 3076
2158.98 2852
2159.41 2838
2159.85 2836
2160.29 2875
2160.73 2687
2161.17 2787
2161.60 3059
2162.04 3068
2162.48 2945
2162.92 2959
2163.36 3106
2163.80 3139
2164.23 2857
2164.67 3099
2165.11 3217
2165.55 3133
2165.99 3056
2166.43 2968
2166.86 3138
2167.30 3290
2167.74 3169
2168.18 3124
2168.62 3202
2169.06 3371
2169.50 3275
2169.94 3376
2170.38 3321
2170.81 3516
2171.25 3542
2171.69 3546
2172.13 3756
2172.57 3787
2173.01 3541
2173.45 3623
2173.89 3652
2174.33 3548
2174.77 3460
2175.21 3329
2175.65 3458
2176.09 3599
2176.53 3439
2176.96 3583
2177.40 3825
2177.84 3764
2178.28 3508
2178.72 3592
2179.16 3782
2179.60 3721
2180.04 3592
2180.48 3727
2180.92 3875
2181.36 3736
2181.80 3754
2182.24 3400
2182.68 3257
2183.12 3288
2183.56 3286
2184.01 3338
2184.45 3282
2184.89 3141
2185.33 3099
2185.77 3103
2186.21 3178
2186.65 3224
2187.09 3291
2187.53 3381
2187.97 3456
2188.41 3528
2188.85 3601
2189.29 3760
2189.73 3663
2190.17 3727
2190.62 3867
2191.06 3646
2191.50 3768
2191.94 3864
2192.38 3552
2192.82 3433
2193.26 3611
2193.70 3396
2194.15 3376
2194.59 3443
2195.03 3332
2195.47 3477
2195.91 3503
2196.35 3531
2196.79 3700
2197.24 3450
2197.68 3579
2198.12 3576
2198.56 3565
2199.00 3449
2199.45 3382
2199.89 3608
2200.33 3416
2200.77 3137
2201.21 3345
2201.66 3477
2202.10 3212
2202.54 3240
2202.98 3186
2203.42 3256
2203.87 3362
2204.31 3358
2204.75 3343
2205.19 3271
2205.64 3162
2206.08 3233
2206.52 3202
2206.96 3295
2207.41 3396
2207.85 3566
2208.29 3403
2208.74 3552
2209.18 3590
2209.62 3393
2210.06 3701
2210.51 3771
2210.95 3416
2211.39 3473
2211.84 3476
2212.28 3555
2212.72 3689
2213.17 3487
2213.61 3799
2214.05 3509
2214.50 3439
2214.94 3636
2215.38 3666
2215.83 3504
2216.27 3357
2216.71 3364
2217.16 3349
2217.60 3438
2218.05 3506
2218.49 3494
2218.93 3316
2219.38 3096
2219.82 3028
2220.26 2973
2220.71 3273
2221.15 3484
2221.60 3549
2222.04 3822
2222.49 4115
2222.93 4276
2223.37 4650
2223.82 5136
2224.26 5776
2224.71 6251
2225.15 6384
2225.60 7079
2226.04 7336
2226.49 6978
2226.93 6809
2227.37 6797
2227.82 6267
2228.26 6120
2228.71 5795
2229.15 5107
2229.60 4651
2230.04 4470
2230.49 4300
2230.93 3961
2231.38 4193
2231.82 4076
2232.27 4228
2232.71 4153
2233.16 4049
2233.61 4423
2234.05 4296
2234.50 4284
2234.94 4478
2235.39 4171
2235.83 4304
2236.28 3990
2236.72 4150
2237.17 4309
2237.61 4152
2238.06 3826
2238.51 4208
2238.95 4374
2239.40 4439
2239.84 4311
2240.29 4382
2240.74 4311
2241.18 4335
2241.63 4341
2242.07 4161
2242.52 3946
2242.97 4070
2243.41 3690
2243.86 3787
2244.31 3533
2244.75 3479
2245.20 3284
2245.65 3237
2246.09 3267
2246.54 3254
2246.99 3374
2247.43 3214
2247.88 3423
2248.33 3426
2248.77 3147
2249.22 3010
2249.67 2994
2250.11 3132
2250.56 3270
2251.01 3121
2251.45 3139
2251.90 3314
2252.35 3290
2252.80 3457
2253.24 3383
2253.69 3264
2254.14 3183
2254.59 3421
2255.03 3478
2255.48 3203
2255.93 3044
2256.38 3108
2256.82 3089
2257.27 3260
2257.72 3233
2258.17 3304
2258.61 3245
2259.06 3247
2259.51 3211
2259.96 3246
2260.41 3526
2260.85 3553
2261.30 3528
2261.75 3745
2262.20 3787
2262.65 3823
2263.09 4110
2263.54 4165
2263.99 4388
2264.44 4436
2264.89 4419
2265.34 4257
2265.79 4366
2266.23 4602
2266.68 4277
2267.13 4260
2267.58 4106
2268.03 4151
2268.48 4091
2268.93 4087
2269.38 4156
2269.82 4242
2270.27 4210
2270.72 4167
2271.17 4298
2271.62 4090
2272.07 4060
2272.52 4060
2272.97 4075
2273.42 3912
2273.87 4005
2274.32 3764
2274.77 3742
2275.21 3776
2275.66 3462
2276.11 3296
2276.56 3453
2277.01 3549
2277.46 3335
2277.91 3392
2278.36 3273
2278.81 3553
2279.26 3723
2279.71 3787
2280.16 3869
2280.61 4041
2281.06 4088
2281.51 4289
2281.96 4417
2282.41 4220
2282.86 4659
2283.31 4695
2283.76 4671
2284.21 4866
2284.66 4494
2285.11 4464
2285.56 4444
2286.02 4370
2286.47 4270
2286.92 4297
2287.37 4166
2287.82 4008
2288.27 4280
2288.72 4223
2289.17 4482
2289.62 4815
2290.07 4955
2290.52 5422
2290.97 5885
2291.42 5845
2291.88 6185
2292.33 6528
2292.78 6168
2293.23 6351
2293.68 6600
2294.13 6482
2294.58 6486
2295.04 6009
2295.49 5977
2295.94 5898
2296.39 5550
2296.84 5216
2297.29 4971
2297.74 4764
2298.20 4670
2298.65 4219
2299.10 4082
2299.55 4156
2300.00 4060
2300.46 3781
2300.91 3678
2301.36 3448
2301.81 3489
2302.26 3492
2302.72 3415
2303.17 3375
2303.62 3425
2304.07 3473
2304.53 3512
2304.98 3323
2305.43 3310
2305.88 3588
2306.33 3320
2306.79 3463
2307.24 3623
2307.69 3663
2308.15 3649
2308.60 3542
2309.05 3677
2309.50 3752
2309.96 4159
2310.41 4457
2310.86 4439
2311.32 4342
2311.77 4522
2312.22 4182
2312.68 4350
2313.13 4125
2313.58 3804
2314.03 3934
2314.49 3907
2314.94 3848
2315.39 3728
2315.85 3709
2316.30 3512
2316.76 3658
2317.21 3546
2317.66 3566
2318.12 3595
2318.57 3368
2319.02 3449
2319.48 3618
2319.93 3590
2320.39 3809
2320.84 3700
2321.29 3768
2321.75 3808
2322.20 3812
2322.66 3794
2323.11 3738
2323.56 3973
2324.02 3840
2324.47 3597
2324.93 3564
2325.38 3638
2325.84 3675
2326.29 3668
2326.74 3686
2327.20 3536
2327.65 3479
2328.11 3638
2328.56 3561
2329.02 3966
2329.47 3855
2329.93 3956
2330.38 4094
2330.84 4130
2331.29 3873
2331.75 4031
2332.20 4078
2332.66 4014
2333.11 4009
2333.57 4068
2334.02 3892
2334.48 3780
2334.93 3637
2335.39 3702
2335.84 3563
2336.30 3886
2336.76 4040
2337.21 3723
2337.67 3663
2338.12 3717
2338.58 3655
2339.03 3735
2339.49 3905
2339.95 3875
2340.40 4086
2340.86 4202
2341.31 4417
2341.77 4489
2342.23 4278
2342.68 4497
2343.14 4354
2343.59 4557
2344.05 4505
2344.51 4643
2344.96 4773
2345.42 4681
2345.88 4388
2346.33 4700
2346.79 4850
2347.24 4611
2347.70 4795
2348.16 4838
2348.61 4685
2349.07 4718
2349.53 4631
2349.99 4278
2350.44 4422
2350.90 4263
2351.36 4160
2351.81 3857
2352.27 3859
2352.73 4040
2353.18 3773
2353.64 3684
2354.10 3640
2354.56 3692
2355.01 3649
2355.47 3348
2355.93 3531
2356.38 3688
2356.84 3505
2357.30 3478
2357.76 3441
2358.22 3482
2358.67 3734
2359.13 3465
2359.59 3482
2360.05 3663
2360.50 3659
2360.96 3748
2361.42 3841
2361.88 3949
2362.34 4190
2362.79 4106
2363.25 4018
2363.71 4163
2364.17 4112
2364.63 3949
2365.08 4045
2365.54 4089
2366.00 3905
2366.46 4228
2366.92 3951
2367.38 4005
2367.84 4146
2368.29 3962
2368.75 3987
2369.21 3789
2369.67 3767
2370.13 3874
2370.59 4173
2371.05 3821
2371.50 3810
2371.96 3869
2372.42 3724
2372.88 3605
2373.34 3653
2373.80 3818
2374.26 3712
2374.72 3506
2375.18 3525
2375.64 3592
2376.10 3527
2376.56 3332
2377.02 3443
2377.47 3506
2377.93 3618
2378.39 3619
2378.85 3693
2379.31 3772
2379.77 3655
2380.23 3294
2380.69 3688
2381.15 3825
2381.61 3743
2382.07 3747
2382.53 3740
2382.99 3592
2383.45 3617
2383.91 3680
2384.37 3557
2384.83 3695
2385.29 3605
2385.75 3574
2386.21 3532
2386.67 3708
2387.13 3573
2387.59 3693
2388.05 3532
2388.52 3569
2388.98 3630
2389.44 3667
2389.90 3612
2390.36 3314
2390.82 3315
2391.28 3718
2391.74 3696
2392.20 3549
2392.66 3576
2393.12 3337
2393.58 3402
2394.05 3429
2394.51 3362
2394.97 3089
2395.43 3540
2395.89 3462
2396.35 3494
2396.81 3331
2397.27 3481
2397.74 3617
2398.20 3324
2398.66 3384
2399.12 3421
2399.58 3426
2400.04 3251
2400.50 3332
2400.97 3326
2401.43 3313
2401.89 3163
2402.35 3335
2402.81 3336
2403.28 3336
2403.74 3161
2404.20 3277
2404.66 3442
2405.12 3500
2405.59 3385
2406.05 3532
2406.51 3631
2406.97 3723
2407.44 3703
2407.90 3632
2408.36 3605
2408.82 3686
2409.29 3621
2409.75 3780
2410.21 3516
2410.67 3421
2411.14 3530
2411.60 3524
2412.06 3461
2412.52 3459
2412.99 3284
2413.45 3093
2413.91 3378
2414.38 3274
2414.84 3346
2415.30 3479
2415.77 3539
2416.23 3784
2416.69 3940
2417.16 3861
2417.62 3976
2418.08 4086
2418.55 3954
2419.01 4244
2419.47 4331
2419.94 4272
2420.40 4439
2420.86 4674
2421.33 4309
2421.79 4483
2422.25 4217
2422.72 4026
2423.18 4046
2423.65 4030
2424.11 4028
2424.57 4209
2425.04 4387
2425.50 4343
2425.97 4434
2426.43 4612
2426.90 4781
2427.36 5114
2427.82 5237
2428.29 5749
2428.75 5932
2429.22 5923
2429.68 5569
2430.15 5509
2430.61 5476
2431.08 5203
2431.54 5019
2432.00 4673
2432.47 4437
2432.93 4196
2433.40 4170
2433.86 4149
2434.33 4034
2434.79 3703
2435.26 3680
2435.72 3967
2436.19 3854
2436.65 4061
2437.12 4228
2437.58 4068
2438.05 4256
2438.52 4331
2438.98 4822
2439.45 5189
2439.91 5078
2440.38 5269
2440.84 5220
2441.31 5682
2441.77 5953
2442.24 5788
2442.71 5725
2443.17 5461
2443.64 5308
2444.10 4843
2444.57 4871
2445.03 4646
2445.50 4242
2445.97 4262
2446.43 4125
2446.90 4076
2447.37 3718
2447.83 3584
2448.30 3698
2448.76 3613
2449.23 3649
2449.70 3451
2450.16 3399
2450.63 3401
2451.10 3395
2451.56 3335
2452.03 3255
2452.50 3512
2452.96 3539
2453.43 3559
2453.90 3345
2454.36 3324
2454.83 3379
2455.30 3518
2455.76 3550
2456.23 3347
2456.70 3439
2457.17 3639
2457.63 3455
2458.10 3488
2458.57 3397
2459.03 3495
2459.50 3573
2459.97 3527
2460.44 3481
2460.90 3381
2461.37 3406
2461.84 3302
2462.31 3249
2462.77 3327
2463.24 3410
2463.71 3302
2464.18 3492
2464.65 3481
2465.11 3622
2465.58 3870
2466.05 3556
2466.52 3541
2466.99 3769
2467.45 4133
2467.92 4020
2468.39 3865
2468.86 3882
2469.33 3868
2469.79 4019
2470.26 3710
2470.73 3852
2471.20 4104
2471.67 3952
2472.14 3992
2472.61 3866
2473.07 3462
2473.54 3744
2474.01 3555
2474.48 3394
2474.95 3612
2475.42 3395
2475.89 3421
2476.36 3560
2476.82 3503
2477.29 3508
2477.76 3408
2478.23 3588
2478.70 3877
2479.17 4119
2479.64 3972
2480.11 3991
2480.58 4029
2481.05 4026
2481.52 4136
2481.99 4274
2482.46 4193
2482.93 3993
2483.40 4233
2483.87 3799
2484.33 4033
2484.80 3955
2485.27 3472
2485.74 3500
2486.21 3856
2486.68 3706
2487.15 3520
2487.62 3410
2488.09 3457
2488.56 3279
2489.03 3456
2489.50 3758
2489.97 3457
2490.44 3383
2490.92 3439
2491.39 3414
2491.86 3411
2492.33 3608
2492.80 3464
2493.27 3413
2493.74 3487
2494.21 3528
2494.68 3730
2495.15 3845
2495.62 3823
2496.09 3715
2496.56 3848
2497.03 3907
2497.50 4205
2497.98 4022
2498.45 3903
2498.92 4132
2499.39 4349
2499.86 4178
2500.33 4183
2500.80 4368
2501.27 4118
2501.75 3874
2502.22 3848
2502.69 3650
2503.16 3510
2503.63 3671
2504.10 3489
2504.57 3438
2505.05 3519
2505.52 3537
2505.99 3497
2506.46 3769
2506.93 3763
2507.40 3686
2507.88 3831
2508.35 3840
2508.82 3922
2509.29 4191
2509.76 4276
2510.24 4166
2510.71 4374
2511.18 4470
2511.65 4414
2512.13 4295
2512.60 4289
2513.07 4246
2513.54 4098
2514.02 4007
2514.49 3821
2514.96 3916
2515.43 4015
2515.91 4044
2516.38 3742
2516.85 3693
2517.32 3657
2517.80 3778
2518.27 3665
2518.74 3755
2519.22 3609
2519.69 3906
2520.16 3684
2520.64 3648
2521.11 3610
2521.58 3551
2522.06 3754
2522.53 3661
2523.00 3567
2523.48 3603
2523.95 3241
2524.42 3354
2524.90 3260
2525.37 3392
2525.84 3328
2526.32 3521
2526.79 3482
2527.26 3582
2527.74 3440
2528.21 3396
2528.69 3399
2529.16 3381
2529.63 3625
2530.11 3554
2530.58 3593
2531.06 3591
2531.53 3634
2532.00 3544
2532.48 3975
2532.95 3802
2533.43 3670
2533.90 3676
2534.38 4034
2534.85 3904
2535.32 3745
2535.80 4029
2536.27 3878
2536.75 3847
2537.22 3826
2537.70 3710
2538.17 3646
2538.65 3595
2539.12 3584
2539.60 3700
2540.07 3685
2540.55 3472
2541.02 3688
2541.50 3662
2541.97 3704
2542.45 3928
2542.92 3971
2543.40 3621
2543.87 3294
2544.35 3490
2544.82 3729
2545.30 3777
2545.78 4108
2546.25 4258
2546.73 4380
2547.20 4510
2547.68 4527
2548.15 4665
2548.63 5208
2549.10 5148
2549.58 4920
2550.06 5256
2550.53 5321
2551.01 4942
2551.48 4976
2551.96 5041
2552.44 4960
2552.91 4706
2553.39 4602
2553.87 4873
2554.34 4790
2554.82 4997
2555.29 5163
2555.77 4989
2556.25 5134
2556.72 5216
2557.20 5321
2557.68 5323
2558.15 5141
2558.63 4974
2559.11 4666
2559.58 4484
2560.06 4510
2560.54 4398
2561.01 4169
2561.49 3954
2561.97 3940
2562.45 3956
2562.92 3553
2563.40 3509
2563.88 3358
2564.35 3509
2564.83 3443
2565.31 3578
2565.79 3452
2566.26 3533
2566.74 3408
2567.22 3343
2567.70 3374
2568.17 3611
2568.65 3338
2569.13 3402
2569.61 3574
2570.08 3240
2570.56 3298
2571.04 3398
2571.52 3431
2572.00 3476
2572.47 3452
2572.95 3416
2573.43 3522
2573.91 3456
2574.39 3569
2574.86 3419
2575.34 3408
2575.82 3662
2576.30 3581
2576.78 3604
2577.26 3399
2577.73 3251
2578.21 3347
2578.69 3225
2579.17 3368
2579.65 3246
2580.13 3202
2580.61 3045
2581.08 3180
2581.56 3376
2582.04 3458
2582.52 3485
2583.00 3030
2583.48 3171
2583.96 3317
2584.44 3325
2584.92 3275
2585.40 3418
2585.87 3455
2586.35 3467
2586.83 3555
2587.31 3595
2587.79 3672
2588.27 3626
2588.75 3519
2589.23 3704
2589.71 3775
2590.19 3590
2590.67 3834
2591.15 3808
2591.63 3903
2592.11 3923
2592.59 4158
2593.07 4469
2593.55 4346
2594.03 4073
2594.51 4360
2594.99 4469
2595.47 4578
2595.95 4455
2596.43 4399
2596.91 4309
2597.39 4491
2597.87 4380
2598.35 4625
2598.83 4564
2599.31 4361
2599.79 4403
2600.27 4213
2600.75 4282
2601.23 4032
2601.71 3805
2602.20 3742
2602.68 3831
2603.16 3792
2603.64 3574
2604.12 3589
2604.60 3391
2605.08 3355
2605.56 3536
2606.04 3429
2606.52 3451
2607.00 3678
2607.49 3761
2607.97 3788
2608.45 4044
2608.93 4358
2609.41 4429
2609.89 4803
2610.37 4930
2610.86 5008
2611.34 5412
2611.82 5461
2612.30 5359
2612.78 5310
2613.26 5114
2613.75 4947
2614.23 4845
2614.71 4587
2615.19 4441
2615.67 4272
2616.16 4093
2616.64 3916
2617.12 4110
2617.60 4031
2618.08 3769
2618.57 3671
2619.05 3602
2619.53 3581
2620.01 3479
2620.50 3507
2620.98 3432
2621.46 3515
2621.94 3528
2622.43 3455
2622.91 3266
2623.39 3342
2623.87 3323
2624.36 3483
2624.84 3703
2625.32 3625
2625.81 3736
2626.29 3634
2626.77 3728
2627.25 3731
2627.74 3875
2628.22 3524
2628.70 3745
2629.19 3742
2629.67 3746
2630.15 3647
2630.64 3600
2631.12 3668
2631.60 3418
2632.09 3609
2632.57 3711
2633.05 3793
2633.54 3645
2634.02 3667
2634.51 3458
2634.99 3626
2635.47 3781
2635.96 3782
2636.44 3707
2636.93 3501
2637.41 3484
2637.89 3705
2638.38 3605
2638.86 3291
2639.35 3503
2639.83 3529
2640.31 3659
2640.80 3586
2641.28 3699
2641.77 3682
2642.25 3626
2642.74 3777
2643.22 3722
2643.71 3662
2644.19 3461
2644.67 3651
2645.16 3592
2645.64 3744
2646.13 3526
2646.61 3584
2647.10 3638
2647.58 3332
2648.07 3308
2648.55 3568
2649.04 3527
2649.52 3738
2650.01 3733
2650.49 3657
2650.98 3787
2651.46 3835
2651.95 3579
2652.43 3356
2652.92 3535
2653.41 3639
2653.89 3610
2654.38 3605
2654.86 3653
2655.35 3728
2655.83 3518
2656.32 3602
2656.81 3558
2657.29 3487
2657.78 3431
2658.26 3327
2658.75 3197
2659.23 3514
2659.72 3665
2660.21 3593
2660.69 3494
2661.18 3369
2661.67 3218
2662.15 3162
2662.64 3262
2663.12 3332
2663.61 3444
2664.10 3328
2664.58 3298
2665.07 3426
2665.56 3321
2666.04 3447
2666.53 3592
2667.02 3575
2667.50 3529
2667.99 3614
2668.48 3754
2668.96 3394
2669.45 3487
2669.94 3777
2670.42 3577
2670.91 3590
2671.40 3612
2671.89 3547
2672.37 3803
2672.86 3795
2673.35 3848
2673.83 3877
2674.32 4234
2674.81 4579
2675.30 4879
2675.78 4582
2676.27 4800
2676.76 5243
2677.25 5211
2677.74 5137
2678.22 5057
2678.71 5221
2679.20 5106
2679.69 5119
2680.17 5398
2680.66 5768
2681.15 5492
2681.64 5575
2682.13 5970
2682.61 6168
2683.10 6361
2683.59 6389
2684.08 6458
2684.57 6323
2685.06 6589
2685.54 6549
2686.03 6484
2686.52 6151
2687.01 5878
2687.50 5551
2687.99 5366
2688.48 4961
2688.96 4579
2689.45 4491
2689.94 4288
2690.43 3973
2690.92 3697
2691.41 3661
2691.90 3609
2692.39 3535
2692.88 3902
2693.36 3684
2693.85 3546
2694.34 3711
2694.83 3478
2695.32 3326
2695.81 3688
2696.30 3759
2696.79 3870
2697.28 3610
2697.77 3638
2698.26 3609
2698.75 3588
2699.24 3588
2699.73 3809
2700.22 3868
2700.71 3706
2701.20 3755
2701.69 3986
2702.18 4114
2702.67 4183
2703.16 4127
2703.65 4344
2704.14 4307
2704.63 4297
2705.12 4147
2705.61 4292
2706.10 4091
2706.59 4026
2707.08 3767
2707.57 3820
2708.06 3931
2708.55 3661
2709.04 3665
2709.53 3738
2710.02 3653
2710.51 3612
2711.00 3528
2711.49 3540
2711.98 3556
2712.47 3568
2712.97 3342
2713.46 3522
2713.95 3455
2714.44 3604
2714.93 3492
2715.42 3278
2715.91 3493
2716.40 3357
2716.89 3258
2717.39 3683
2717.88 3519
2718.37 3525
2718.86 3516
2719.35 3611
2719.84 3827
2720.33 3685
2720.83 3748
2721.32 3667
2721.81 3831
2722.30 3935
2722.79 4138
2723.28 4136
2723.78 4189
2724.27 4310
2724.76 4011
2725.25 4168
2725.74 4134
2726.24 4195
2726.73 3914
2727.22 3718
2727.71 3636
2728.20 3863
2728.70 3767
2729.19 3604
2729.68 3585
2730.17 3492
2730.67 3723
2731.16 3472
2731.65 3459
2732.14 3681
2732.64 3650
2733.13 3684
2733.62 3597
2734.12 3632
2734.61 3641
2735.10 3736
2735.59 3935
2736.09 3771
2736.58 3824
2737.07 3769
2737.57 3814
2738.06 3801
2738.55 3810
2739.05 3875
2739.54 3949
2740.03 3927
2740.53 3982
2741.02 3988
2741.51 3740
2742.01 3735
2742.50 3734
2742.99 3827
2743.49 3829
2743.98 3780
2744.47 3386
2744.97 3491
2745.46 3589
2745.96 3500
2746.45 3220
2746.94 3382
2747.44 3492
2747.93 3394
2748.43 3355
2748.92 3416
2749.41 3237
2749.91 3242
2750.40 3430
2750.90 3767
2751.39 3583
2751.89 3658
2752.38 3898
2752.87 3889
2753.37 3889
2753.86 3943
2754.36 4116
2754.85 4215
2755.35 4230
2755.84 4640
2756.34 4535
2756.83 4275
2757.33 4350
2757.82 4275
2758.32 4199
2758.81 3844
2759.31 3820
2759.80 3797
2760.30 3829
2760.79 3785
2761.29 3599
2761.78 3852
2762.28 3874
2762.77 3772
2763.27 3629
2763.76 3594
2764.26 3807
2764.76 3691
2765.25 3671
2765.75 3709
2766.24 3619
2766.74 3511
2767.23 3515
2767.73 3648
2768.23 3816
2768.72 3693
2769.22 3502
2769.71 3472
2770.21 3725
2770.71 4015
2771.20 3873
2771.70 3870
2772.19 4157
2772.69 4154
2773.19 4146
2773.68 4202
2774.18 4187
2774.68 4345
2775.17 4434
2775.67 4323
2776.17 4566
2776.66 4600
2777.16 4648
2777.66 4847
2778.15 4598
2778.65 4701
2779.15 4435
2779.64 4453
2780.14 4428
2780.64 4709
2781.13 4537
2781.63 4602
2782.13 4610
2782.63 4482
2783.12 4356
2783.62 4231
2784.12 4195
2784.61 3851
2785.11 3788
2785.61 4151
2786.11 4154
2786.60 4138
2787.10 4057
2787.60 3833
2788.10 3921
2788.59 3726
2789.09 3716
2789.59 3758
2790.09 3838
2790.59 3974
2791.08 3717
2791.58 3649
2792.08 3691
2792.58 3751
2793.08 3812
2793.57 4032
2794.07 4039
2794.57 4104
2795.07 4425
2795.57 4440
2796.07 4946
2796.56 5074
2797.06 5486
2797.56 5927
2798.06 6088
2798.56 5980
2799.06 6280
2799.56 6469
2800.05 6103
2800.55 5938
2801.05 5752
2801.55 5480
2802.05 5105
2802.55 5261
2803.05 5138
2803.55 4708
2804.05 4520
2804.54 4847
2805.04 5200
2805.54 5411
2806.04 5938
2806.54 6403
2807.04 6475
2807.54 6715
2808.04 7472
2808.54 8157
2809.04 8693
2809.54 8749
2810.04 9139
2810.54 9174
2811.04 9295
2811.54 8859
2812.04 8219
2812.54 7633
2813.04 7277
2813.54 6530
2814.04 6165
2814.54 5488
2815.04 5370
2815.54 5120
2816.04 5081
2816.54 5020
2817.04 5346
2817.54 5796
2818.04 6228
2818.54 6225
2819.04 6369
2819.54 6727
2820.04 7060
2820.54 7160
2821.04 7207
2821.54 7274
2822.04 6900
2822.54 6462
2823.04 6279
2823.54 5930
2824.04 5588
2824.55 5183
2825.05 5018
2825.55 4874
2826.05 4684
2826.55 4676
2827.05 4592
2827.55 4489
2828.05 4328
2828.55 4555
2829.06 4515
2829.56 4835
2830.06 4356
2830.56 4490
2831.06 4118
2831.56 4387
2832.06 4184
2832.57 4172
2833.07 4238
2833.57 4215
2834.07 4251
2834.57 4075
2835.07 3967
2835.58 4027
2836.08 4199
2836.58 4094
2837.08 3795
2837.58 3850
2838.09 4316
2838.59 4177
2839.09 3974
2839.59 4182
2840.10 4045
2840.60 3913
2841.10 3920
2841.60 3944
2842.11 3885
2842.61 4038
2843.11 4133
2843.61 4096
2844.12 4120
2844.62 4372
2845.12 4314
2845.62 4280
2846.13 4252
2846.63 4242
2847.13 4465
2847.64 4790
2848.14 4681
2848.64 4793
2849.14 4946
2849.65 4839
2850.15 4878
2850.65 4736
2851.16 4558
2851.66 4388
2852.16 4111
2852.67 4116
2853.17 4329
2853.67 4300
2854.18 4048
2854.68 4161
2855.18 4094
2855.69 3997
2856.19 4017
2856.70 4220
2857.20 4110
2857.70 4424
2858.21 4429
2858.71 4408
2859.22 4502
2859.72 4588
2860.22 4568
2860.73 4691
2861.23 4841
2861.74 4429
2862.24 4200
2862.74 4397
2863.25 4539
2863.75 4009
2864.26 3903
2864.76 3888
2865.27 3912
2865.77 3535
2866.28 3743
2866.78 3818
2867.28 3758
2867.79 3523
2868.29 3455
2868.80 3421
2869.30 3218
2869.81 3417
2870.31 3553
2870.82 3641
2871.32 3593
2871.83 3450
2872.33 3546
2872.84 3560
2873.34 3471
2873.85 3481
2874.36 3458
2874.86 3680
2875.37 3754
2875.87 3819
2876.38 3912
2876.88 4043
2877.39 3876
2877.89 3664
2878.40 3948
2878.90 3987
2879.41 3830
2879.92 3822
2880.42 3872
2880.93 3875
2881.43 3890
2881.94 4077
2882.45 4163
2882.95 3971
2883.46 4190
2883.96 4513
2884.47 4191
2884.98 4264
2885.48 4458
2885.99 4580
2886.50 4813
2887.00 4991
2887.51 4953
2888.02 5089
2888.52 4999
2889.03 5192
2889.53 5141
2890.04 4924
2890.55 4797
2891.06 4942
2891.56 4659
2892.07 4791
2892.58 4597
2893.08 4324
2893.59 4183
2894.10 3987
2894.60 4210
2895.11 4249
2895.62 4021
2896.13 4132
2896.63 4120
2897.14 4397
2897.65 4555
2898.15 4449
2898.66 4329
2899.17 4333
2899.68 4487
2900.18 4601
2900.69 4562
2901.20 4305
2901.71 4510
2902.22 4710
2902.72 4579
2903.23 4459
2903.74 4526
2904.25 4760
2904.75 4748
2905.26 4737
2905.77 4687
2906.28 4984
2906.79 4838
2907.30 4926
2907.80 4939
2908.31 4995
2908.82 4761
2909.33 4774
2909.84 4763
2910.35 4482
2910.85 4323
2911.36 4366
2911.87 4311
2912.38 4383
2912.89 4189
2913.40 4049
2913.91 3978
2914.41 4039
2914.92 4098
2915.43 3991
2915.94 4227
2916.45 4074
2916.96 3938
2917.47 3853
2917.98 3991
2918.49 3875
2919.00 3945
2919.51 3768
2920.01 3802
2920.52 3757
2921.03 3874
2921.54 4020
2922.05 4184
2922.56 4475
2923.07 4406
2923.58 4930
2924.09 5215
2924.60 5547
2925.11 6160
2925.62 6629
2926.13 6841
2926.64 6908
2927.15 7725
2927.66 7199
2928.17 7226
2928.68 7132
2929.19 6734
2929.70 6127
2930.21 5766
2930.72 5359
2931.23 5013
2931.74 4807
2932.25 4368
2932.76 4306
2933.27 4240
2933.78 4136
2934.29 4086
2934.80 3987
2935.31 3922
2935.83 3826
2936.34 3808
2936.85 3943
2937.36 4014
2937.87 3975
2938.38 3961
2938.89 4048
2939.40 4094
2939.91 3998
2940.42 3993
2940.94 3974
2941.45 4075
2941.96 4116
2942.47 4095
2942.98 4284
2943.49 4350
2944.00 4666
2944.51 5099
2945.03 5220
2945.54 5302
2946.05 5673
2946.56 5687
2947.07 5972
2947.58 6381
2948.10 6060
2948.61 6231
2949.12 6259
2949.63 6128
2950.14 5786
2950.66 5665
2951.17 5116
2951.68 4966
2952.19 4957
2952.70 4783
2953.22 4531
2953.73 4243
2954.24 4109
2954.75 4045
2955.26 4031
2955.78 4057
2956.29 3913
2956.80 4037
2957.31 3952
2957.83 3984
2958.34 4136
2958.85 4020
2959.37 4028
2959.88 4251
2960.39 4414
2960.90 4287
2961.42 4399
2961.93 4704
2962.44 4835
2962.96 4775
2963.47 4665
2963.98 4883
2964.50 5110
2965.01 4740
2965.52 4510
2966.04 4705
2966.55 4631
2967.06 4391
2967.58 4035
2968.09 4181
2968.60 4153
2969.12 4021
2969.63 3853
2970.14 3831
2970.66 4020
2971.17 3881
2971.68 4135
2972.20 4054
2972.71 3864
2973.23 3892
2973.74 4083
2974.25 3950
2974.77 3858
2975.28 3976
2975.80 3928
2976.31 3803
2976.83 3894
2977.34 3954
2977.85 4058
2978.37 4224
2978.88 4148
2979.40 4099
2979.91 4247
2980.43 4394
2980.94 4667
2981.46 4649
2981.97 4660
2982.48 4611
2983.00 4627
2983.51 4495
2984.03 4491
2984.54 4607
2985.06 4321
2985.57 4520
2986.09 4575
2986.60 4361
2987.12 4500
2987.63 4590
2988.15 4838
2988.67 4676
2989.18 4395
2989.70 4474
2990.21 4845
2990.73 4578
2991.24 4724
2991.76 4726
2992.27 4951
2992.79 5036
2993.30 5031
2993.82 5123
2994.34 5498
2994.85 5841
2995.37 6005
2995.88 6398
2996.40 6527
2996.92 7307
2997.43 7779
2997.95 7947
2998.46 8156
2998.98 8424
2999.50 8858
3000.01 8983
3000.53 8774
3001.05 8404
3001.56 8046
3002.08 7253
3002.59 7214
3003.11 6730
3003.63 6380
3004.14 6368
3004.66 6431
3005.18 6170
3005.69 5638
3006.21 5735
3006.73 5860
3007.24 5823
3007.76 5625
3008.28 5661
3008.80 5460
3009.31 5482
3009.83 5406
3010.35 4962
3010.86 4659
3011.38 4673
3011.90 4569
3012.42 4367
3012.93 4204
3013.45 4380
3013.97 4266
3014.49 4195
3015.00 4359
3015.52 4463
3016.04 4542
3016.56 4413
3017.07 4653
3017.59 4604
3018.11 4734
3018.63 4742
3019.15 4741
3019.66 4975
3020.18 5078
3020.70 4981
3021.22 5308
3021.74 5389
3022.25 5199
3022.77 5341
3023.29 5470
3023.81 5491
3024.33 5681
3024.85 5664
3025.36 5746
3025.88 5939
3026.40 5797
3026.92 5943
3027.44 6092
3027.96 5842
3028.48 5465
3028.99 5328
3029.51 5132
3030.03 4978
3030.55 5022
3031.07 5033
3031.59 4777
3032.11 4864
3032.63 4901
3033.15 5024
3033.66 5473
3034.18 5929
3034.70 6247
3035.22 6494
3035.74 6753
3036.26 7186
3036.78 7432
3037.30 7810
3037.82 7855
3038.34 7529
3038.86 7480
3039.38 7067
3039.90 6617
3040.42 6652
3040.94 5997
3041.46 5778
3041.98 5862
3042.50 5316
3043.02 5047
3043.54 4868
3044.06 4680
3044.58 4395
3045.10 4407
3045.62 4526
3046.14 4419
3046.66 4419
3047.18 4296
3047.70 4214
3048.22 4328
3048.74 4146
3049.26 3944
3049.78 4045
3050.30 4139
3050.82 3983
3051.34 4002
3051.86 4060
3052.38 3953
3052.90 4060
3053.43 4043
3053.95 4120
3054.47 4249
3054.99 4291
3055.51 4132
3056.03 4194
3056.55 3954
3057.07 4168
3057.59 4214
3058.12 4135
3058.64 4197
3059.16 4276
3059.68 4427
3060.20 4437
3060.72 4370
3061.24 4549
3061.77 4074
3062.29 4202
3062.81 4376
3063.33 4225
3063.85 4301
3064.37 4471
3064.90 4313
3065.42 4480
3065.94 4436
3066.46 4206
3066.98 4003
3067.51 4312
3068.03 4371
3068.55 4203
3069.07 4255
3069.59 4318
3070.12 4069
3070.64 4074
3071.16 4107
3071.68 4114
3072.21 4262
3072.73 4222
3073.25 4156
3073.77 4153
3074.30 4356
3074.82 4355
3075.34 4365
3075.86 4492
3076.39 4705
3076.91 4553
3077.43 4684
3077.96 4551
3078.48 4772
3079.00 4695
3079.52 4767
3080.05 4906
3080.57 4770
3081.09 4691
3081.62 4659
3082.14 4967
3082.66 4547
3083.19 4499
3083.71 4441
3084.23 4523
3084.76 4423
3085.28 4408
3085.80 4332
3086.33 4316
3086.85 4502
3087.38 4359
3087.90 4477
3088.42 4030
3088.95 3983
3089.47 4244
3090.00 4197
3090.52 4289
3091.04 4138
3091.57 3956
3092.09 4238
3092.62 3986
3093.14 4046
3093.66 4209
3094.19 4128
3094.71 4025
3095.24 4189
3095.76 4090
3096.29 4127
3096.81 4323
3097.34 4362
3097.86 4386
3098.38 4745
3098.91 4651
3099.43 4619
3099.96 5032
3100.48 5399
3101.01 5700
3101.53 5989
3102.06 6314
3102.58 6747
3103.11 7335
3103.63 7702
3104.16 7919
3104.68 8383
3105.21 8547
3105.73 8302
3106.26 7611
3106.79 7602
3107.31 7097
3107.84 6176
3108.36 5635
3108.89 5486
3109.41 5083
3109.94 4734
3110.46 4628
3110.99 4290
3111.52 4340
3112.04 4379
3112.57 4370
3113.09 4546
3113.62 4609
3114.15 4452
3114.67 4301
3115.20 4272
3115.72 4056
3116.25 3834
3116.78 3867
3117.30 3862
3117.83 3730
3118.35 3655
3118.88 3655
3119.41 3490
3119.93 3632
3120.46 3794
3120.99 3673
3121.51 3905
3122.04 3804
3122.57 3883
3123.09 3835
3123.62 4030
3124.15 3944
3124.67 4023
3125.20 3971
3125.73 3829
3126.26 3840
3126.78 3863
3127.31 3662
3127.84 3800
3128.36 3826
3128.89 3678
3129.42 3740
3129.95 3729
3130.47 3880
3131.00 3781
3131.53 3728
3132.06 3857
3132.58 3633
3133.11 3735
3133.64 3789
3134.17 3878
3134.69 3568
3135.22 3451
3135.75 3593
3136.28 3814
3136.81 4057
3137.33 4106
3137.86 4036
3138.39 4078
3138.92 4230
3139.45 3938
3139.97 4289
3140.50 4448
3141.03 4202
3141.56 4117
3142.09 4002
3142.62 3872
3143.14 3784
3143.67 3890
3144.20 3880
3144.73 3665
3145.26 3828
3145.79 3919
3146.32 4230
3146.84 4284
3147.37 4441
3147.90 4472
3148.43 4849
3148.96 4952
3149.49 5086
3150.02 5146
3150.55 5077
3151.08 4859
3151.61 4748
3152.13 4769
3152.66 4640
3153.19 4572
3153.72 4376
3154.25 4305
3154.78 4016
3155.31 4087
3155.84 4028
3156.37 4111
3156.90 3986
3157.43 4076
3157.96 4238
3158.49 4231
3159.02 4014
3159.55 4091
3160.08 4252
3160.61 4376
3161.14 4146
3161.67 3972
3162.20 4178
3162.73 4116
3163.26 4007
3163.79 4070
3164.32 4027
3164.85 3985
3165.38 4067
3165.91 4252
3166.44 4170
3166.97 4294
3167.50 4520
3168.03 4482
3168.56 4431
3169.09 4394
3169.62 4362
3170.15 4409
3170.69 4413
3171.22 4211
3171.75 4372
3172.28 4186
3172.81 4077
3173.34 3863
3173.87 3754
3174.40 3474
3174.93 3767
3175.46 3941
3176.00 3825
3176.53 3879
3177.06 3959
3177.59 3983
3178.12 3918
3178.65 3808
3179.18 3881
3179.72 3931
3180.25 3852
3180.78 3923
3181.31 3763
3181.84 3972
3182.37 4095
3182.91 3919
3183.44 4008
3183.97 4159
3184.50 3855
3185.03 3883
3185.56 4007
3186.10 4066
3186.63 4057
3187.16 3876
3187.69 3865
3188.23 3870
3188.76 3904
3189.29 3897
3189.82 3820
3190.36 3755
3190.89 3785
3191.42 3792
3191.95 3619
3192.49 3720
3193.02 3800
3193.55 3595
3194.08 3726
3194.62 3633
3195.15 3643
3195.68 3591
3196.21 3528
3196.75 3633
3197.28 3990
3197.81 3834
3198.35 3844
3198.88 3848
3199.41 3877
3199.95 4096
3200.48 4304
3201.01 4311
3201.55 4256
3202.08 4141
3202.61 4583
3203.15 4519
3203.68 4454
3204.21 4724
3204.75 4693
3205.28 4688
3205.81 4854
3206.35 4644
3206.88 4444
3207.42 4421
3207.95 4341
3208.48 4242
3209.02 4251
3209.55 4477
3210.09 4538
3210.62 4683
3211.15 4626
3211.69 4526
3212.22 4458
3212.76 4539
3213.29 4478
3213.83 4361
3214.36 4123
3214.89 4292
3215.43 4386
3215.96 4396
3216.50 3866
3217.03 4037
3217.57 3955
3218.10 3910
3218.64 3697
3219.17 4000
3219.71 4036
3220.24 3836
3220.78 3722
3221.31 3916
3221.85 4167
3222.38 4440
3222.92 4134
3223.45 4205
3223.99 4422
3224.52 4443
3225.06 4518
3225.59 4418
3226.13 4529
3226.66 4450
3227.20 4472
3227.73 4497
3228.27 4449
3228.81 4181
3229.34 4200
3229.88 4210
3230.41 3934
3230.95 3952
3231.48 3896
3232.02 3770
3232.56 3742
3233.09 3625
3233.63 3572
3234.16 3613
3234.70 3587
3235.24 3621
3235.77 3606
3236.31 3631
3236.85 3866
3237.38 3987
3237.92 4172
3238.45 4186
3238.99 4257
3239.53 4210
3240.06 4236
3240.60 4399
3241.14 4288
3241.67 4400
3242.21 4382
3242.75 4110
3243.28 4068
3243.82 4028
3244.36 4026
3244.90 3894
3245.43 3763
3245.97 3768
3246.51 3840
3247.04 3632
3247.58 3452
3248.12 3634
3248.66 3678
3249.19 3650
3249.73 3749
3250.27 3929
3250.81 4081
3251.34 4182
3251.88 4065
3252.42 4232
3252.96 4077
3253.49 4172
3254.03 4497
3254.57 4493
3255.11 4548
3255.64 4679
3256.18 4809
3256.72 4729
3257.26 4670
3257.80 4557
3258.33 4468
3258.87 4511
3259.41 4474
3259.95 4704
3260.49 4822
3261.03 4845
3261.56 4631
3262.10 4912
3262.64 5195
3263.18 5134
3263.72 5309
3264.26 5285
3264.79 5272
3265.33 5376
3265.87 5724
3266.41 5742
3266.95 5668
3267.49 5750
3268.03 5617
3268.57 5579
3269.10 5481
3269.64 5714
3270.18 5167
3270.72 5066
3271.26 4919
3271.80 4693
3272.34 4569
3272.88 4428
3273.42 4355
3273.96 4442
3274.50 4204
3275.04 4387
3275.58 4360
3276.12 4588
3276.66 4632
3277.19 4250
3277.73 4342
3278.27 4716
3278.81 4311
3279.35 4119
3279.89 4380
3280.43 4479
3280.97 4464
3281.51 4486
3282.05 4403
3282.59 4466
3283.13 4685
3283.67 4807
3284.21 4959
3284.75 4864
3285.29 4986
3285.83 5178
3286.38 5204
3286.92 5279
3287.46 5474
3288.00 5436
3288.54 5330
3289.08 5380
3289.62 5306
3290.16 5286
3290.70 5418
3291.24 5519
3291.78 5228
3292.32 5260
3292.86 5656
3293.40 6092
3293.95 6712
3294.49 6537
3295.03 7454
3295.57 8020
3296.11 8453
3296.65 9193
3297.19 9222
3297.73 9424
3298.28 9167
3298.82 9160
3299.36 8684
3299.90 7601
3300.44 7193
3300.98 6930
3301.52 6473
3302.07 5938
3302.61 5628
3303.15 5383
3303.69 4970
3304.23 4927
3304.77 4882
3305.32 4650
3305.86 4883
3306.40 4945
3306.94 4443
3307.49 4510
3308.03 4710
3308.57 4453
3309.11 4665
3309.65 4341
3310.20 4461
3310.74 4305
3311.28 4211
3311.82 4568
3312.37 4251
3312.91 4360
3313.45 4711
3313.99 4779
3314.54 4941
3315.08 5121
3315.62 5285
3316.17 5341
3316.71 5224
3317.25 5581
3317.79 5629
3318.34 5673
3318.88 5928
3319.42 6028
3319.97 6255
3320.51 6180
3321.05 6318
3321.60 6643
3322.14 6845
3322.68 7326
3323.23 7033
3323.77 7051
3324.31 7304
3324.86 7333
3325.40 6984
3325.94 6825
3326.49 6501
3327.03 6119
3327.58 6224
3328.12 5685
3328.66 5601
3329.21 5487
3329.75 4919
3330.29 4865
3330.84 4898
3331.38 5222
3331.93 5555
3332.47 6261
3333.02 6801
3333.56 7566
3334.10 8330
3334.65 9164
3335.19 10667
3335.74 11448
3336.28 12458
3336.83 13827
3337.37 14199
3337.92 14790
3338.46 14491
3339.00 13553
3339.55 12806
3340.09 11660
3340.64 10740
3341.18 9537
3341.73 8495
3342.27 7678
3342.82 6644
3343.36 6298
3343.91 5479
3344.45 5264
3345.00 5013
3345.54 4641
3346.09 4585
3346.64 4453
3347.18 4331
3347.73 4384
3348.27 4368
3348.82 4341
3349.36 4352
3349.91 4609
3350.45 4582
3351.00 4657
3351.55 4519
3352.09 4563
3352.64 4769
3353.18 4706
3353.73 4783
3354.27 5002
3354.82 4715
3355.37 5003
3355.91 5044
3356.46 5126
3357.00 5219
3357.55 5257
3358.10 5158
3358.64 5191
3359.19 4895
3359.74 4849
3360.28 4666
3360.83 4591
3361.38 4400
3361.92 4193
3362.47 4072
3363.02 4076
3363.56 4071
3364.11 4104
3364.66 3912
3365.20 3833
3365.75 4008
3366.30 4065
3366.84 4104
3367.39 3964
3367.94 3767
3368.48 3850
3369.03 3820
3369.58 4055
3370.13 3895
3370.67 3921
3371.22 4000
3371.77 4029
3372.32 4234
3372.86 4270
3373.41 4180
3373.96 4256
3374.51 4339
3375.05 4589
3375.60 4331
3376.15 4443
3376.70 4384
3377.24 4296
3377.79 4097
3378.34 4256
3378.89 4077
3379.44 4019
3379.98 3897
3380.53 3731
3381.08 3653
3381.63 3652
3382.18 3581
3382.73 3548
3383.27 3299
3383.82 3453
3384.37 3375
3384.92 3430
3385.47 3302
3386.02 3266
3386.56 3315
3387.11 3338
3387.66 3410
3388.21 3577
3388.76 3732
3389.31 3547
3389.86 3464
3390.41 3571
3390.95 3446
3391.50 3540
3392.05 3602
3392.60 3691
3393.15 3584
3393.70 3587
3394.25 3438
3394.80 3478
3395.35 3515
3395.90 3561
3396.45 3540
3397.00 3755
3397.55 3660
3398.10 3580
3398.64 3380
3399.19 3487
3399.74 3811
3400.29 3674
3400.84 3428
3401.39 3337
3401.94 3431
3402.49 3423
3403.04 3573
3403.59 3571
3404.14 3382
3404.69 3369
3405.24 3366
3405.79 3386
3406.34 3353
3406.89 3334
3407.44 3422
3407.99 3410
3408.54 3243
3409.09 3189
3409.65 3375
3410.20 3322
3410.75 3374
3411.30 3372
3411.85 3492
3412.40 3388
3412.95 3458
3413.50 3558
3414.05 3659
3414.60 3731
3415.15 3474
3415.70 3514
3416.25 3531
3416.81 3465
3417.36 3400
3417.91 3364
3418.46 3367
3419.01 3481
3419.56 3306
3420.11 3265
3420.66 3076
3421.22 3014
3421.77 3171
3422.32 3135
3422.87 2999
3423.42 3428
3423.97 3376
3424.52 3546
3425.08 3475
3425.63 3548
3426.18 3672
3426.73 3487
3427.28 3486
3427.84 3456
3428.39 3360
3428.94 3213
3429.49 3415
3430.04 3269
3430.60 3180
3431.15 3338
3431.70 3312
3432.25 3399
3432.80 3356
3433.36 3294
3433.91 3236
3434.46 3365
3435.01 3305
3435.57 3472
3436.12 3466
3436.67 3592
3437.22 3592
3437.78 3415
3438.33 3537
3438.88 3458
3439.44 3560
3439.99 3553
3440.54 3558
3441.09 3459
3441.65 3472
3442.20 3715
3442.75 3694
3443.31 3881
3443.86 3792
3444.41 3553
3444.97 3499
3445.52 3330
3446.07 3467
3446.63 3349
3447.18 3572
3447.73 3350
3448.29 3160
3448.84 3125
3449.40 3051
3449.95 2955
3450.50 3160
3451.06 3203
3451.61 2959
3452.16 3086
3452.72 3027
3453.27 2846
3453.83 2901
3454.38 2904
3454.93 3004
3455.49 3129
3456.04 2923
3456.60 2956
3457.15 3017
3457.71 2800
3458.26 2876
3458.81 3084
3459.37 2988
3459.92 3026
3460.48 3126
3461.03 3044
3461.59 3088
3462.14 2904
3462.70 3009
3463.25 3188
3463.81 3250
3464.36 3257
3464.92 3166
3465.47 3410
3466.03 3365
3466.58 3439
3467.14 3577
3467.69 3636
3468.25 3422
3468.80 3598
3469.36 3603
3469.91 3571
3470.47 3602
3471.02 3402
3471.58 3391
3472.13 3262
3472.69 3336
3473.24 3412
3473.80 3534
3474.36 3104
3474.91 3087
3475.47 3369
3476.02 3305
3476.58 3294
3477.13 3132
3477.69 3579
3478.25 3559
3478.80 3424
3479.36 3566
3479.91 3680
3480.47 3642
3481.03 3792
3481.58 3950
3482.14 3606
3482.70 3655
3483.25 3833
3483.81 3735
3484.37 3898
3484.92 3864
3485.48 3693
3486.04 3847
3486.59 3916
3487.15 3800
3487.71 3768
3488.26 3780
3488.82 4101
3489.38 4368
3489.93 4411
3490.49 4631
3491.05 4793
3491.60 5361
3492.16 5460
3492.72 5466
3493.27 5783
3493.83 5664
3494.39 5458
3494.95 5421
3495.50 5639
3496.06 5427
3496.62 5448
3497.18 5509
3497.73 5368
3498.29 5567
3498.85 5804
3499.41 5943
3499.96 6042
3500.52 6258
3501.08 6524
3501.64 6764
3502.20 7366
3502.75 7700
3503.31 8095
3503.87 8605
3504.43 8929
3504.99 9293
3505.54 9857
3506.10 9675
3506.66 10276
3507.22 10445
3507.78 9925
3508.34 9732
3508.89 9288
3509.45 8084
3510.01 7589
3510.57 7027
3511.13 6443
3511.69 5837
3512.25 5310
3512.80 4952
3513.36 4636
3513.92 4227
3514.48 4091
3515.04 3974
3515.60 3903
3516.16 3925
3516.72 3768
3517.28 3778
3517.83 3724
3518.39 3704
3518.95 3630
3519.51 3675
3520.07 3899
3520.63 3604
3521.19 3496
3521.75 3602
3522.31 3673
3522.87 3737
3523.43 3594
3523.99 3695
3524.55 3838
3525.11 3710
3525.67 3537
3526.23 3699
3526.79 3473
3527.35 3615
3527.91 3731
3528.47 3622
3529.03 3538
3529.59 3540
3530.15 3348
3530.71 3283
3531.27 3497
3531.83 3410
3532.39 3507
3532.95 3544
3533.51 3567
3534.07 3661
3534.63 3836
3535.19 3867
3535.75 4188
3536.31 4301
3536.87 3857
3537.43 3749
3537.99 3946
3538.55 4105
3539.12 4127
3539.68 4137
3540.24 4174
3540.80 4067
3541.36 4056
3541.92 4107
3542.48 3963
3543.04 3936
3543.60 3831
3544.16 4223
3544.73 4137
3545.29 4117
3545.85 4046
3546.41 4205
3546.97 4191
3547.53 3985
3548.09 3997
3548.66 3703
3549.22 3692
3549.78 3710
3550.34 3694
3550.90 3467
3551.46 3537
3552.03 3602
3552.59 3420
3553.15 3580
3553.71 3724
3554.27 3769
3554.84 3879
3555.40 3916
3555.96 3927
3556.52 4019
3557.09 4117
3557.65 4012
3558.21 4055
3558.77 3882
3559.33 3999
3559.90 3878
3560.46 3568
3561.02 3553
3561.58 3673
3562.15 3400
3562.71 3156
3563.27 3256
3563.84 3357
3564.40 3230
3564.96 3195
3565.52 3220
3566.09 3207
3566.65 3118
3567.21 3056
3567.78 3374
3568.34 3108
3568.90 3114
3569.47 3059
3570.03 3151
3570.59 3171
3571.16 3077
3571.72 3060
3572.28 3072
3572.85 3274
3573.41 3371
3573.97 3391
3574.54 3172
3575.10 3196
3575.66 3274
3576.23 3460
3576.79 3370
3577.36 3253
3577.92 3196
3578.48 3396
3579.05 3329
3579.61 3550
3580.18 3594
3580.74 3475
3581.30 3497
3581.87 3470
3582.43 3394
3583.00 3262
3583.56 3196
3584.13 3451
3584.69 3409
3585.25 3241
3585.82 3150
3586.38 3260
3586.95 3148
3587.51 3308
3588.08 3383
3588.64 3409
3589.21 3496
3589.77 3268
3590.34 3247
3590.90 3384
3591.47 3422
3592.03 3327
3592.60 3399
3593.16 3264
3593.73 3483
3594.29 3447
3594.86 3653
3595.42 3697
3595.99 3461
3596.55 3454
3597.12 3604
3597.68 3625
3598.25 3444
3598.82 3364
3599.38 3333
3599.95 3610
3600.51 3470
3601.08 3356
3601.64 3541
3602.21 3326
3602.78 3298
3603.34 3485
3603.91 3352
3604.47 3251
3605.04 3324
3605.61 3195
3606.17 3184
3606.74 3239
3607.30 3139
3607.87 2998
3608.44 2995
3609.00 3034
3609.57 2843
3610.14 2941
3610.70 2837
3611.27 3047
3611.84 3174
3612.40 3050
3612.97 3252
3613.54 3295
3614.10 3560
3614.67 3751
3615.24 4272
3615.80 5062
3616.37 5543
3616.94 5883
3617.50 6510
3618.07 7291
3618.64 7912
3619.21 8400
3619.77 8612
3620.34 8800
3620.91 8730
3621.47 8093
3622.04 8170
3622.61 7578
3623.18 6614
3623.74 5759
3624.31 5190
3624.88 4687
3625.45 4226
3626.01 3795
3626.58 3769
3627.15 3556
3627.72 3328
3628.29 3303
3628.85 3248
3629.42 3178
3629.99 3261
3630.56 3359
3631.13 3046
3631.69 3171
3632.26 3265
3632.83 3180
3633.40 3051
3633.97 2933
3634.54 3169
3635.10 2924
3635.67 2945
3636.24 3045
3636.81 3034
3637.38 3095
3637.95 3016
3638.52 2987
3639.08 3166
3639.65 3077
3640.22 3159
3640.79 3188
3641.36 3307
3641.93 3579
3642.50 3650
3643.07 3676
3643.64 3686
3644.20 3814
3644.77 3921
3645.34 3992
3645.91 3815
3646.48 3747
3647.05 3974
3647.62 3911
3648.19 3872
3648.76 3812
3649.33 3717
3649.90 3606
3650.47 3636
3651.04 3688
3651.61 3657
3652.18 3685
3652.75 3799
3653.32 3524
3653.89 3570
3654.46 3851
3655.03 3769
3655.60 3873
3656.17 3910
3656.74 4172
3657.31 4230
3657.88 4225
3658.45 4355
3659.02 4527
3659.59 4673
3660.16 4607
3660.73 4591
3661.30 4164
3661.87 3958
3662.44 4184
3663.01 4027
3663.58 3890
3664.15 3660
3664.72 3551
3665.29 3390
3665.86 3344
3666.43 3339
3667.01 3305
3667.58 3183
3668.15 3202
3668.72 3226
3669.29 3338
3669.86 3242
3670.43 3031
3671.00 3178
3671.57 3354
3672.15 3176
3672.72 3255
3673.29 3649
3673.86 3457
3674.43 3458
3675.00 3569
3675.57 3613
3676.15 3628
3676.72 3681
3677.29 3611
3677.86 3667
3678.43 3553
3679.00 3591
3679.58 3560
3680.15 3305
3680.72 3461
3681.29 3453
3681.86 3649
3682.44 3201
3683.01 3338
3683.58 3358
3684.15 3423
3684.73 3403
3685.30 3324
3685.87 3327
3686.44 3465
3687.02 3340
3687.59 3595
3688.16 3520
3688.73 3585
3689.31 3758
3689.88 4143
3690.45 4189
3691.02 4182
3691.60 4311
3692.17 4334
3692.74 4393
3693.32 4186
3693.89 4187
3694.46 4041
3695.03 3979
3695.61 3745
3696.18 3679
3696.75 3756
3697.33 3598
3697.90 3606
3698.47 3477
3699.05 3409
3699.62 3390
3700.19 3209
3700.77 3248
3701.34 3267
3701.91 3297
3702.49 3322
3703.06 3217
3703.64 3363
3704.21 3482
3704.78 3337
3705.36 3103
3705.93 3338
3706.51 3259
3707.08 3154
3707.65 3204
3708.23 3111
3708.80 3075
3709.38 3278
3709.95 3243
3710.52 3362
3711.10 3257
3711.67 3124
3712.25 3235
3712.82 3433
3713.40 3157
3713.97 3118
3714.55 3137
3715.12 3167
3715.69 3183
3716.27 3139
3716.84 3126
3717.42 3097
3717.99 3245
3718.57 3127
3719.14 3092
3719.72 3054
3720.29 3154
3720.87 3046
3721.44 3127
3722.02 3033
3722.59 2984
3723.17 2876
3723.75 2924
3724.32 3079
3724.90 3005
3725.47 3026
3726.05 3079
3726.62 2982
3727.20 3062
3727.77 3066
3728.35 3153
3728.92 3490
3729.50 3493
3730.08 3693
3730.65 3955
3731.23 4029
3731.80 4268
3732.38 4310
3732.96 4618
3733.53 4735
3734.11 4965
3734.68 4852
3735.26 4740
3735.84 4697
3736.41 4766
3736.99 4639
3737.57 4435
3738.14 4264
3738.72 3968
3739.30 3892
3739.87 3614
3740.45 3639
3741.03 3716
3741.60 3590
3742.18 3403
3742.76 3441
3743.33 3436
3743.91 3374
3744.49 3585
3745.06 3467
3745.64 3418
3746.22 3276
3746.79 3403
3747.37 3654
3747.95 3225
3748.53 3343
3749.10 3597
3749.68 3574
3750.26 3372
3750.83 3574
3751.41 3375
3751.99 3293
3752.57 3262
3753.14 3277
3753.72 3439
3754.30 3327
3754.88 3394
3755.46 3383
3756.03 3503
3756.61 3715
3757.19 3706
3757.77 3604
3758.35 4119
3758.92 4114
3759.50 4239
3760.08 4524
3760.66 4436
3761.24 4442
3761.81 4456
3762.39 4289
3762.97 4308
3763.55 4339
3764.13 4021
3764.71 3927
3765.28 3807
3765.86 3452
3766.44 3733
3767.02 3455
3767.60 3290
3768.18 3224
3768.76 3233
3769.34 3335
3769.91 3317
3770.49 3178
3771.07 3256
3771.65 3219
3772.23 3123
3772.81 3544
3773.39 3511
3773.97 3351
3774.55 3455
3775.13 3502
3775.71 3480
3776.28 3375
3776.86 3384
3777.44 3203
3778.02 3182
3778.60 3203
3779.18 3343
3779.76 3082
3780.34 2880
3780.92 2949
3781.50 3063
3782.08 3192
3782.66 3196
3783.24 3229
3783.82 3104
3784.40 3110
3784.98 3058
3785.56 3100
3786.14 3255
3786.72 3287
3787.30 3326
3787.88 3197
3788.46 3201
3789.04 3344
3789.62 3294
3790.20 3199
3790.78 3080
3791.36 3140
3791.94 3089
3792.53 3158
3793.11 3255
3793.69 3231
3794.27 3275
3794.85 3342
3795.43 3210
3796.01 3093
3796.59 3150
3797.17 3009
3797.75 3341
3798.33 3540
3798.91 3202
3799.50 3296
3800.08 3470
3800.66 3552
3801.24 3843
3801.82 3609
3802.40 3799
3802.98 3972
3803.57 3839
3804.15 3659
3804.73 3832
3805.31 3743
3805.89 3723
3806.47 3531
3807.05 3625
3807.64 3796
3808.22 3665
3808.80 3451
3809.38 3517
3809.96 3463
3810.55 3426
3811.13 3665
3811.71 3520
3812.29 3600
3812.87 3779
3813.46 3796
3814.04 3755
3814.62 3764
3815.20 3823
3815.79 3916
3816.37 3855
3816.95 3942
3817.53 3827
3818.12 3794
3818.70 3502
3819.28 3323
3819.86 3502
3820.45 3296
3821.03 3344
3821.61 3369
3822.20 3143
3822.78 3044
3823.36 2987
3823.94 3204
3824.53 3108
3825.11 3144
3825.69 3090
3826.28 2892
3826.86 3118
3827.44 3103
3828.03 3164
3828.61 3011
3829.19 2995
3829.78 2861
3830.36 3004
3830.94 3235
3831.53 3154
3832.11 3143
3832.69 3138
3833.28 3208
3833.86 3158
3834.45 3304
3835.03 3163
3835.61 3119
3836.20 3209
3836.78 3212
3837.37 3379
3837.95 3278
3838.53 3189
3839.12 3245
3839.70 3231
3840.29 3137
3840.87 3199
3841.46 3124
3842.04 3197
3842.62 3193
3843.21 3181
3843.79 3234
3844.38 2893
3844.96 2942
3845.55 3142
3846.13 3205
3846.72 3543
3847.30 3353
3847.89 3440
3848.47 3515
3849.06 3506
3849.64 3643
3850.23 3784
3850.81 3836
3851.40 3911
3851.98 3674
3852.57 3623
3853.15 3496
3853.74 3431
3854.32 3774
3854.91 3725
3855.49 3478
3856.08 3604
3856.66 3632
3857.25 4146
3857.84 4240
3858.42 4702
3859.01 5061
3859.59 5633
3860.18 6073
3860.76 6888
3861.35 7685
3861.94 8225
3862.52 8740
3863.11 9263
3863.69 9459
3864.28 9422
3864.87 8874
3865.45 8466
3866.04 7953
3866.62 6971
3867.21 6270
3867.80 5576
3868.38 4913
3868.97 4538
3869.56 4297
3870.14 4245
3870.73 4145
3871.32 4021
3871.90 3975
3872.49 3970
3873.08 3900
3873.66 4035
3874.25 3780
3874.84 4023
3875.42 4055
3876.01 4076
3876.60 3927
3877.19 3798
3877.77 3925
3878.36 3745
3878.95 3677
3879.53 3519
3880.12 3560
3880.71 3222
3881.30 3250
3881.88 3113
3882.47 3129
3883.06 3352
3883.65 3361
3884.23 3119
3884.82 3394
3885.41 3312
3886.00 3229
3886.58 3257
3887.17 3325
3887.76 3307
3888.35 3370
3888.94 3543
3889.52 3576
3890.11 3470
3890.70 3657
3891.29 3640
3891.88 3505
3892.46 3716
3893.05 4024
3893.64 4190
3894.23 4237
3894.82 4231
3895.41 4520
3895.99 4841
3896.58 4818
3897.17 4978
3897.76 4952
3898.35 4835
3898.94 5007
3899.53 4884
3900.12 4684
3900.70 4761
3901.29 4676
3901.88 4373
3902.47 4277
3903.06 4057
3903.65 3782
3904.24 3751
3904.83 3642
3905.42 3380
3906.01 3421
3906.60 3451
3907.18 3428
3907.77 3189
3908.36 2936
3908.95 3046
3909.54 3076
3910.13 3092
3910.72 3016
3911.31 2928
3911.90 2952
3912.49 2995
3913.08 2863
3913.67 2876
3914.26 2962
3914.85 2584
3915.44 2628
3916.03 2737
3916.62 2780
3917.21 2740
3917.80 2751
3918.39 2971
3918.98 3005
3919.57 2802
3920.16 2862
3920.75 2695
3921.34 2735
3921.93 2853
3922.52 2954
3923.11 2888
3923.70 2749
3924.30 2815
3924.89 3012
3925.48 2973
3926.07 2910
3926.66 2944
3927.25 3044
3927.84 3001
3928.43 2887
3929.02 2932
3929.61 2960
3930.20 2636
3930.80 2796
3931.39 2848
3931.98 2852
3932.57 2698
3933.16 2824
3933.75 3032
3934.34 2951
3934.93 2981
3935.53 3135
3936.12 2965
3936.71 2898
3937.30 2945
3937.89 2855
3938.48 2891
3939.08 2981
3939.67 3098
3940.26 3051
3940.85 3191
3941.44 3143
3942.04 3115
3942.63 3079
3943.22 3041
3943.81 3055
3944.40 3157
3945.00 2978
3945.59 3032
3946.18 3129
3946.77 2973
3947.36 2737
3947.96 2785
3948.55 2675
3949.14 2621
3949.73 2586
3950.33 2696
3950.92 2723
3951.51 2854
3952.11 2864
3952.70 2799
3953.29 2615
3953.88 2617
3954.48 2911
3955.07 3008
3955.66 2964
3956.26 2869
3956.85 2966
3957.44 2865
3958.04 3134
3958.63 3227
3959.22 3222
3959.81 3212
3960.41 3202
3961.00 3290
3961.60 3319
3962.19 3300
3962.78 3268
3963.38 3213
3963.97 3403
3964.56 3273
3965.16 3538
3965.75 3594
3966.34 3726
3966.94 3990
3967.53 3988
3968.13 4023
3968.72 4136
3969.31 3965
3969.91 3914
3970.50 3878
3971.10 3660
3971.69 3555
3972.28 3250
3972.88 3242
3973.47 3178
3974.07 3010
3974.66 2791
3975.26 2966
3975.85 3007
3976.45 3174
3977.04 3150
3977.63 2960
3978.23 2944
3978.82 2948
3979.42 3076
3980.01 3040
3980.61 3076
3981.20 3020
3981.80 2854
3982.39 3119
3982.99 2970
3983.58 2847
3984.18 2864
3984.77 2973
3985.37 2998
3985.96 2875
3986.56 3031
3987.16 3031
3987.75 2932
3988.35 2904
3988.94 3008
3989.54 3230
3990.13 3167
3990.73 3132
3991.32 3265
3991.92 3095
3992.52 2991
3993.11 3064
3993.71 3035
3994.30 2965
3994.90 3145
3995.50 3004
3996.09 2996
3996.69 3171
3997.28 3222
3997.88 3149
3998.48 3088
3999.07 3042
3999.67 3073
4000.26 3156
4000.86 3127
4001.46 3258
4002.05 3254
4002.65 3246
4003.25 3351
4003.84 3383
4004.44 3366
4005.04 3375
4005.63 3521
4006.23 3568
4006.83 3848
4007.42 3696
4008.02 3520
4008.62 3897
4009.21 3712
4009.81 3647
4010.41 3401
4011.01 3437
4011.60 3298
4012.20 3320
4012.80 3461
4013.40 3436
4013.99 3310
4014.59 3191
4015.19 3140
4015.78 3631
4016.38 3701
4016.98 3627
4017.58 3568
4018.18 3752
4018.77 3980
4019.37 3734
4019.97 3730
4020.57 3552
4021.16 3462
4021.76 3143
4022.36 3244
4022.96 3327
4023.56 3351
4024.15 3163
4024.75 3165
4025.35 3093
4025.95 3315
4026.55 3282
4027.15 3376
4027.74 3316
4028.34 3427
4028.94 3454
4029.54 3753
4030.14 3971
4030.74 3796
4031.34 3592
4031.93 3499
4032.53 3488
4033.13 3537
4033.73 3426
4034.33 3716
4034.93 3477
4035.53 3339
4036.13 3257
4036.73 3123
4037.32 2975
4037.92 2936
4038.52 2885
4039.12 2977
4039.72 2875
4040.32 3017
4040.92 2902
4041.52 2949
4042.12 3032
4042.72 3171
4043.32 3049
4043.92 2935
4044.52 3187
4045.12 3338
4045.72 3251
4046.32 3094
4046.92 3041
4047.52 3058
4048.12 3083
4048.72 2902
4049.32 2976
4049.92 2923
4050.52 2963
4051.12 2911
4051.72 2961
4052.32 3132
4052.92 3058
4053.52 3079
4054.12 3107
4054.72 2902
4055.32 3076
4055.92 3020
4056.52 3072
4057.12 2975
4057.72 3026
4058.32 3006
4058.92 2996
4059.52 2871
4060.12 2724
4060.72 2783
4061.33 2815
4061.93 2780
4062.53 2572
4063.13 2744
4063.73 2720
4064.33 2785
4064.93 2555
4065.53 2645
4066.13 2700
4066.74 2589
4067.34 2625
4067.94 2924
4068.54 2942
4069.14 2672
4069.74 2746
4070.34 2902
4070.95 2876
4071.55 2956
4072.15 3048
4072.75 3002
4073.35 2852
4073.95 2941
4074.56 3098
4075.16 3019
4075.76 3192
4076.36 3116
4076.96 2954
4077.57 3009
4078.17 3168
4078.77 3162
4079.37 3019
4079.97 2918
4080.58 2891
4081.18 3114
4081.78 3068
4082.38 3065
4082.99 2974
4083.59 2989
4084.19 3060
4084.79 3222
4085.40 3349
4086.00 3190
4086.60 3176
4087.21 3164
4087.81 3322
4088.41 3327
4089.01 3169
4089.62 3372
4090.22 3267
4090.82 3299
4091.43 3577
4092.03 3752
4092.63 4094
4093.24 4513
4093.84 4787
4094.44 5384
4095.05 5761
4095.65 6177
4096.25 6568
4096.86 6763
4097.46 6622
4098.06 6042
4098.67 6116
4099.27 5751
4099.87 5268
4100.48 4642
4101.08 4198
4101.69 3719
4102.29 3472
4102.89 3253
4103.50 3067
4104.10 2919
4104.71 2944
4105.31 2727
4105.91 2826
4106.52 2713
4107.12 2722
4107.73 2585
4108.33 2687
4108.94 2627
4109.54 2772
4110.14 2806
4110.75 2897
4111.35 2846
4111.96 2716
4112.56 2906
4113.17 2637
4113.77 2630
4114.38 2842
4114.98 2899
4115.59 2704
4116.19 2730
4116.80 2787
4117.40 2597
4118.01 2813
4118.61 2785
4119.22 2616
4119.82 2827
4120.43 2875
4121.03 2697
4121.64 2783
4122.24 2727
4122.85 2813
4123.46 3037
4124.06 3084
4124.67 3053
4125.27 3114
4125.88 3079
4126.48 3040
4127.09 3055
4127.69 2974
4128.30 3041
4128.91 3068
4129.51 3033
4130.12 2919
4130.72 3144
4131.33 3105
4131.94 3171
4132.54 3225
4133.15 3151
4133.76 3332
4134.36 3364
4134.97 3296
4135.57 3320
4136.18 3272
4136.79 3234
4137.39 3344
4138.00 3311
4138.61 3146
4139.21 3206
4139.82 2995
4140.43 3003
4141.03 3091
4141.64 3019
4142.25 3128
4142.85 3070
4143.46 3220
4144.07 3236
4144.67 3353
4145.28 3121
4145.89 3022
4146.50 3041
4147.10 2884
4147.71 2725
4148.32 2895
4148.93 2806
4149.53 2602
4150.14 2606
4150.75 2543
4151.36 2454
4151.96 2528
4152.57 2555
4153.18 2685
4153.79 2581
4154.39 2573
4155.00 2632
4155.61 2662
4156.22 2696
4156.82 2662
4157.43 2391
4158.04 2591
4158.65 2582
4159.26 2650
4159.87 2659
4160.47 2706
4161.08 2650
4161.69 2693
4162.30 2895
4162.91 2953
4163.52 3138
4164.12 3073
4164.73 3130
4165.34 3215
4165.95 3494
4166.56 3643
4167.17 3715
4167.78 3856
4168.38 3659
4168.99 3670
4169.60 3701
4170.21 3574
4170.82 3640
4171.43 3565
4172.04 3301
4172.65 3217
4173.26 3436
4173.86 3330
4174.47 3383
4175.08 3309
4175.69 3126
4176.30 3133
4176.91 3088
4177.52 2929
4178.13 2723
4178.74 2860
4179.35 2829
4179.96 2709
4180.57 2734
4181.18 2774
4181.79 2446
4182.40 2665
4183.01 2669
4183.62 2678
4184.23 2635
4184.84 2707
4185.45 2622
4186.06 2678
4186.67 2606
4187.28 2799
4187.89 2686
4188.50 2589
4189.11 2697
4189.72 2562
4190.33 2798
4190.94 2832
4191.55 2571
4192.16 2711
4192.77 2968
4193.38 3046
4193.99 2923
4194.60 2994
4195.21 3278
4195.82 3312
4196.44 3398
4197.05 3347
4197.66 3268
4198.27 3253
4198.88 3258
4199.49 3265
4200.10 2994
4200.71 2845
4201.32 2868
4201.94 2979
4202.55 2885
4203.16 2856
4203.77 2726
4204.38 2721
4204.99 2831
4205.60 2942
4206.21 2959
4206.83 2866
4207.44 2925
4208.05 2792
4208.66 2851
4209.27 2793
4209.89 2666
4210.50 2766
4211.11 2804
4211.72 2862
4212.33 2798
4212.94 2876
4213.56 2614
4214.17 2599
4214.78 2919
4215.39 3070
4216.01 2892
4216.62 2928
4217.23 3117
4217.84 3103
4218.46 3158
4219.07 3179
4219.68 3286
4220.29 3843
4220.91 3897
4221.52 3966
4222.13 4295
4222.74 4275
4223.36 4295
4223.97 4608
4224.58 4958
4225.19 4956
4225.81 5278
4226.42 5467
4227.03 5645
4227.65 5672
4228.26 6061
4228.87 6093
4229.49 5926
4230.10 5649
4230.71 5712
4231.33 5466
4231.94 4920
4232.55 4684
4233.17 4553
4233.78 4238
4234.39 4079
4235.01 3865
4235.62 3477
4236.23 3414
4236.85 3350
4237.46 3319
4238.08 3260
4238.69 3435
4239.30 3239
4239.92 3027
4240.53 2861
4241.15 2729
4241.76 2602
4242.37 2740
4242.99 2857
4243.60 2907
4244.22 2825
4244.83 2896
4245.45 2728
4246.06 2588
4246.67 2552
4247.29 2760
4247.90 2845
4248.52 2679
4249.13 2835
4249.75 2768
4250.36 2789
4250.98 2721
4251.59 2714
4252.21 2555
4252.82 2663
4253.44 2682
4254.05 2439
4254.67 2576
4255.28 2788
4255.90 2762
4256.51 2761
4257.13 2697
4257.74 2696
4258.36 2592
4258.97 2577
4259.59 2692
4260.20 2904
4260.82 2679
4261.44 2637
4262.05 2759
4262.67 2748
4263.28 2864
4263.90 2762
4264.51 2880
4265.13 2954
4265.75 2853
4266.36 2942
4266.98 3024
4267.59 2932
4268.21 3096
4268.83 2871
4269.44 2957
4270.06 3327
4270.67 3063
4271.29 2908
4271.91 2968
4272.52 2896
4273.14 2893
4273.76 2861
4274.37 2773
4274.99 2718
4275.61 2644
4276.22 2659
4276.84 2805
4277.46 2555
4278.07 2587
4278.69 2587
4279.31 2517
4279.92 2506
4280.54 2573
4281.16 2567
4281.77 2439
4282.39 2564
4283.01 2622
4283.63 2521
4284.24 2699
4284.86 2630
4285.48 2709
4286.09 2703
4286.71 2838
4287.33 2642
4287.95 2722
4288.56 2737
4289.18 2692
4289.80 2588
4290.42 2616
4291.03 2663
4291.65 2638
4292.27 2439
4292.89 2492
4293.51 2577
4294.12 2572
4294.74 2433
4295.36 2474
4295.98 2630
4296.60 2601
4297.21 2644
4297.83 2529
4298.45 2469
4299.07 2415
4299.69 2368
4300.31 2617
4300.92 2696
4301.54 2610
4302.16 2552
4302.78 2578
4303.40 2668
4304.02 2645
4304.63 2653
4305.25 2805
4305.87 2636
4306.49 2653
4307.11 2837
4307.73 2836
4308.35 2865
4308.97 3021
4309.59 3067
4310.20 3218
4310.82 3165
4311.44 3283
4312.06 3555
4312.68 3677
4313.30 3531
4313.92 3372
4314.54 3457
4315.16 3314
4315.78 3071
4316.40 2770
4317.02 2829
4317.64 2787
4318.26 2782
4318.88 2546
4319.50 2606
4320.12 2509
4320.74 2263
4321.36 2325
4321.98 2492
4322.60 2395
4323.22 2297
4323.84 2447
4324.46 2491
4325.08 2559
4325.70 2533
4326.32 2601
4326.94 2554
4327.56 2621
4328.18 2826
4328.80 2641
4329.42 2476
4330.04 2563
4330.66 2467
4331.28 2466
4331.90 2491
4332.52 2560
4333.14 2678
4333.76 2403
4334.38 2518
4335.00 2541
4335.63 2379
4336.25 2424
4336.87 2502
4337.49 2533
4338.11 2615
4338.73 2725
4339.35 2730
4339.97 2733
4340.59 2762
4341.22 2654
4341.84 2611
4342.46 2593
4343.08 2867
4343.70 3151
4344.32 3075
4344.94 3187
4345.57 3262
4346.19 3484
4346.81 3712
4347.43 3707
4348.05 3767
4348.67 3758
4349.30 3800
4349.92 3842
4350.54 3629
4351.16 3355
4351.78 3498
4352.41 3210
4353.03 3122
4353.65 2931
4354.27 2918
4354.90 2845
4355.52 2627
4356.14 2687
4356.76 2813
4357.38 2638
4358.01 2736
4358.63 2858
4359.25 2522
4359.87 2649
4360.50 2663
4361.12 2604
4361.74 2616
4362.37 2849
4362.99 2710
4363.61 2581
4364.23 2540
4364.86 2562
4365.48 2630
4366.10 2546
4366.73 2464
4367.35 2497
4367.97 2535
4368.60 2555
4369.22 2505
4369.84 2634
4370.47 2478
4371.09 2549
4371.71 2340
4372.34 2474
4372.96 2499
4373.58 2586
4374.21 2469
4374.83 2536
4375.46 2599
4376.08 2463
4376.70 2531
4377.33 2610
4377.95 2649
4378.57 2607
4379.20 2516
4379.82 2504
4380.45 2440
4381.07 2700
4381.70 2777
4382.32 2915
4382.94 2899
4383.57 2855
4384.19 2818
4384.82 2949
4385.44 3049
4386.07 3205
4386.69 3152
4387.32 3278
4387.94 3485
4388.56 3669
4389.19 3966
4389.81 4302
4390.44 4747
4391.06 4928
4391.69 5126
4392.31 5115
4392.94 5210
4393.56 5220
4394.19 5313
4394.81 5159
4395.44 4843
4396.06 4539
4396.69 4491
4397.31 4068
4397.94 3837
4398.57 3683
4399.19 3443
4399.82 3697
4400.44 3811
4401.07 3877
4401.69 3640
4402.32 3489
4402.94 3439
4403.57 3625
4404.20 3374
4404.82 3213
4405.45 3092
4406.07 3061
4406.70 2903
4407.33 2902
4407.95 3135
4408.58 3178
4409.20 3066
4409.83 3081
4410.46 2998
4411.08 2919
4411.71 3021
4412.34 2992
4412.96 3003
4413.59 2979
4414.21 2941
4414.84 2924
4415.47 2804
4416.09 2873
4416.72 2899
4417.35 2643
4417.97 2649
4418.60 2829
4419.23 2893
4419.86 2624
4420.48 2595
4421.11 2711
4421.74 2533
4422.36 2430
4422.99 2548
4423.62 2491
4424.25 2494
4424.87 2561
4425.50 2508
4426.13 2475
4426.75 2409
4427.38 2313
4428.01 2362
4428.64 2471
4429.26 2542
4429.89 2314
4430.52 2267
4431.15 2362
4431.78 2319
4432.40 2350
4433.03 2359
4433.66 2293
4434.29 2242
4434.91 2427
4435.54 2355
4436.17 2374
4436.80 2325
4437.43 2419
4438.06 2376
4438.68 2370
4439.31 2429
4439.94 2472
4440.57 2413
4441.20 2373
4441.83 2396
4442.45 2404
4443.08 2389
4443.71 2318
4444.34 2280
4444.97 2212
4445.60 2270
4446.23 2127
4446.86 2263
4447.48 2409
4448.11 2397
4448.74 2400
4449.37 2183
4450.00 2314
4450.63 2218
4451.26 2307
4451.89 2112
4452.52 2163
4453.15 2181
4453.78 2251
4454.40 2317
4455.03 2251
4455.66 2296
4456.29 2138
4456.92 2181
4457.55 2162
4458.18 2256
4458.81 2312
4459.44 2288
4460.07 2197
4460.70 2115
4461.33 2163
4461.96 2138
4462.59 2256
4463.22 2273
4463.85 2137
4464.48 1995
4465.11 1998
4465.74 2088
4466.37 2004
4467.00 2046
4467.63 2104
4468.26 2073
4468.89 2023
4469.52 2226
4470.15 2176
4470.78 2137
4471.41 2278
4472.04 2230
4472.68 2031
4473.31 2185
4473.94 2052
4474.57 2155
4475.20 2169
4475.83 2114
4476.46 2052
4477.09 2112
4477.72 2088
4478.35 2153
4478.98 2129
4479.62 2328
4480.25 2326
4480.88 2270
4481.51 2194
4482.14 2335
4482.77 2479
4483.40 2475
4484.04 2299
4484.67 2327
4485.30 2502
4485.93 2503
4486.56 2490
4487.19 2344
4487.82 2450
4488.46 2343
4489.09 2328
4489.72 2344
4490.35 2213
4490.98 2114
4491.62 2188
4492.25 2077
4492.88 2239
4493.51 2213
4494.14 2286
4494.78 2227
4495.41 2178
4496.04 2352
4496.67 2229
4497.31 2140
4497.94 2275
4498.57 2267
4499.20 2442
4499.84 2503
4500.47 2427
4501.10 2443
4501.73 2465
4502.37 2467
4503.00 2676
4503.63 2760
4504.27 2609
4504.90 2633
4505.53 2552
4506.16 2757
4506.80 2726
4507.43 2486
4508.06 2566
4508.70 2520
4509.33 2593
4509.96 2329
4510.60 2254
4511.23 2482
4511.86 2470
4512.50 2325
4513.13 2368
4513.76 2337
4514.40 2423
4515.03 2638
4515.66 2567
4516.30 2585
4516.93 2530
4517.57 2699
4518.20 2704
4518.83 2615
4519.47 2472
4520.10 2557
4520.74 2412
4521.37 2533
4522.00 2577
4522.64 2466
4523.27 2528
4523.91 2517
4524.54 2559
4525.18 2516
4525.81 2704
4526.44 2871
4527.08 2994
4527.71 3127
4528.35 3580
4528.98 4184
4529.62 4671
4530.25 5382
4530.89 6001
4531.52 6440
4532.16 7062
4532.79 7585
4533.43 8012
4534.06 7949
4534.70 7871
4535.33 7551
4535.97 6771
4536.60 5971
4537.24 5494
4537.87 4563
4538.51 4058
4539.14 3854
4539.78 3719
4540.41 3216
4541.05 2946
4541.68 2902
4542.32 2810
4542.96 2684
4543.59 2543
4544.23 2418
4544.86 2383
4545.50 2421
4546.13 2522
4546.77 2424
4547.41 2345
4548.04 2273
4548.68 2428
4549.31 2500
4549.95 2467
4550.59 2262
4551.22 2390
4551.86 2479
4552.50 2522
4553.13 2634
4553.77 2588
4554.40 2675
4555.04 2680
4555.68 2559
4556.31 2666
4556.95 2588
4557.59 2605
4558.22 2533
4558.86 2503
4559.50 2439
4560.13 2470
4560.77 2363
4561.41 2466
4562.04 2407
4562.68 2502
4563.32 2519
4563.96 2535
4564.59 2403
4565.23 2433
4565.87 2651
4566.50 2631
4567.14 2676
4567.78 2830
4568.42 2982
4569.05 3023
4569.69 3038
4570.33 3233
4570.97 3153
4571.60 3016
4572.24 3141
4572.88 3071
4573.52 2993
4574.16 2844
4574.79 2522
4575.43 2516
4576.07 2448
4576.71 2350
4577.34 2302
4577.98 2169
4578.62 2209
4579.26 2104
4579.90 2200
4580.54 2243
4581.17 2279
4581.81 2162
4582.45 2179
4583.09 2238
4583.73 2329
4584.37 2299
4585.00 2305
4585.64 2412
4586.28 2465
4586.92 2334
4587.56 2418
4588.20 2301
4588.84 2134
4589.48 2281
4590.11 2155
4590.75 2207
4591.39 2268
4592.03 2317
4592.67 2258
4593.31 2361
4593.95 2449
4594.59 2453
4595.23 2467
4595.87 2198
4596.51 2200
4597.15 2122
4597.79 2202
4598.42 2238
4599.06 2181
4599.70 2081
4600.34 2160
4600.98 2115
4601.62 2053
4602.26 2036
4602.90 2226
4603.54 2250
4604.18 2352
4604.82 2266
4605.46 2240
4606.10 2349
4606.74 2277
4607.38 2332
4608.02 2493
4608.66 2431
4609.30 2580
4609.94 2548
4610.58 2475
4611.22 2413
4611.86 2451
4612.50 2419
4613.15 2392
4613.79 2453
4614.43 2350
4615.07 2288
4615.71 2261
4616.35 2228
4616.99 2231
4617.63 2224
4618.27 2219
4618.91 2283
4619.55 2341
4620.19 2218
4620.83 2207
4621.48 2043
4622.12 2126
4622.76 2070
4623.40 2102
4624.04 1998
4624.68 2102
4625.32 2103
4625.96 2040
4626.61 2049
4627.25 1991
4627.89 2068
4628.53 2032
4629.17 2079
4629.81 1976
4630.46 2141
4631.10 2048
4631.74 1977
4632.38 2047
4633.02 2029
4633.66 2073
4634.31 2048
4634.95 2174
4635.59 2120
4636.23 2067
4636.88 2175
4637.52 2159
4638.16 2213
4638.80 2288
4639.44 2447
4640.09 2487
4640.73 2281
4641.37 2350
4642.01 2286
4642.66 2261
4643.30 2122
4643.94 2116
4644.58 2057
4645.23 2129
4645.87 2184
4646.51 2194
4647.16 2185
4647.80 2094
4648.44 2086
4649.08 2052
4649.73 2051
4650.37 2016
4651.01 2016
4651.66 2037
4652.30 2109
4652.94 2254
4653.59 2150
4654.23 2110
4654.87 2117
4655.52 2140
4656.16 2133
4656.80 2134
4657.45 2036
4658.09 2159
4658.74 2099
4659.38 1926
4660.02 1889
4660.67 2026
4661.31 1946
4661.95 1931
4662.60 1847
4663.24 2019
4663.89 2055
4664.53 2111
4665.17 2040
4665.82 2044
4666.46 2013
4667.11 2079
4667.75 2109
4668.40 2001
4669.04 2046
4669.68 1857
4670.33 2017
4670.97 2051
4671.62 1914
4672.26 1740
4672.91 1943
4673.55 2056
4674.20 1911
4674.84 1896
4675.49 2008
4676.13 1985
4676.78 1836
4677.42 1859
4678.07 1879
4678.71 1804
4679.36 1943
4680.00 1953
4680.65 1892
4681.29 1899
4681.94 1992
4682.58 2027
4683.23 1968
4683.87 2031
4684.52 2019
4685.16 2144
4685.81 2047
4686.46 2050
4687.10 1985
4687.75 1851
4688.39 2011
4689.04 2006
4689.68 1865
4690.33 1878
4690.98 1950
4691.62 1963
4692.27 1823
4692.91 1738
4693.56 1747
4694.21 1836
4694.85 1885
4695.50 1997
4696.15 1900
4696.79 1891
4697.44 1979
4698.08 2252
4698.73 2090
4699.38 2266
4700.02 2192
4700.67 2064
4701.32 2177
4701.96 2145
4702.61 2135
4703.26 1989
4703.90 2076
4704.55 2279
4705.20 2160
4705.84 1934
4706.49 2057
4707.14 2084
4707.79 2155
4708.43 2071
4709.08 2025
4709.73 2079
4710.37 2023
4711.02 2059
4711.67 1986
4712.32 2157
4712.96 2180
4713.61 1890
4714.26 1941
4714.91 1877
4715.55 2026
4716.20 2117
4716.85 2168
4717.50 2125
4718.14 2026
4718.79 2119
4719.44 2124
4720.09 2197
4720.74 2185
4721.38 2179
4722.03 2144
4722.68 2289
4723.33 2294
4723.98 2486
4724.62 2600
4725.27 2555
4725.92 2562
4726.57 2584
4727.22 2681
4727.87 2574
4728.52 2642
4729.16 2688
4729.81 2495
4730.46 2549
4731.11 2464
4731.76 2194
4732.41 2324
4733.06 2223
4733.70 2056
4734.35 2047
4735.00 2166
4735.65 1986
4736.30 2117
4736.95 2170
4737.60 2291
4738.25 2266
4738.90 2195
4739.55 2431
4740.20 2337
4740.84 2491
4741.49 2583
4742.14 2554
4742.79 2617
4743.44 2555
4744.09 2505
4744.74 2768
4745.39 2646
4746.04 2456
4746.69 2469
4747.34 2601
4747.99 2541
4748.64 2498
4749.29 2412
4749.94 2495
4750.59 2386
4751.24 2280
4751.89 2406
4752.54 2660
4753.19 2622
4753.84 2511
4754.49 2399
4755.14 2259
4755.79 2490
4756.44 2358
4757.09 2288
4757.74 2501
4758.39 2343
4759.04 2199
4759.70 2267
4760.35 2108
4761.00 2086
4761.65 1903
4762.30 1990
4762.95 1947
4763.60 1983
4764.25 2070
4764.90 2081
4765.55 2203
4766.20 2161
4766.86 2034
4767.51 2130
4768.16 2099
4768.81 2139
4769.46 2270
4770.11 2270
4770.76 2250
4771.41 2127
4772.07 2036
4772.72 2012
4773.37 2008
4774.02 2050
4774.67 2075
4775.32 1865
4775.98 1899
4776.63 1842
4777.28 1814
4777.93 1853
4778.58 1882
4779.24 2011
4779.89 2018
4780.54 2088
4781.19 2097
4781.84 2153
4782.50 2038
4783.15 2012
4783.80 2077
4784.45 2095
4785.10 2041
4785.76 1818
4786.41 2006
4787.06 1946
4787.71 2127
4788.37 1954
4789.02 1956
4789.67 1866
4790.33 1981
4790.98 1925
4791.63 1990
4792.28 1826
4792.94 1876
4793.59 1907
4794.24 1933
4794.90 1931
4795.55 1914
4796.20 1970
4796.86 1885
4797.51 1778
4798.16 1857
4798.81 1846
4799.47 1842
4800.12 1786
4800.78 1949
4801.43 1983
4802.08 1868
4802.74 1790
4803.39 1841
4804.04 1986
4804.70 1919
4805.35 1825
4806.00 1836
4806.66 1769
4807.31 1693
4807.97 1778
4808.62 1976
4809.27 1902
4809.93 1919
4810.58 1849
4811.24 1888
4811.89 1774
4812.54 1706
4813.20 1905
4813.85 1910
4814.51 1959
4815.16 1934
4815.82 2023
4816.47 2080
4817.13 2201
4817.78 2140
4818.44 2242
4819.09 2285
4819.74 2361
4820.40 2317
4821.05 2533
4821.71 2469
4822.36 2434
4823.02 2304
4823.67 2458
4824.33 2275
4824.98 2156
4825.64 2137
4826.29 2156
4826.95 2141
4827.60 2073
4828.26 2015
4828.92 2161
4829.57 1986
4830.23 2029
4830.88 1947
4831.54 1954
4832.19 1976
4832.85 2001
4833.50 1932
4834.16 2113
4834.82 2228
4835.47 2241
4836.13 2131
4836.78 2140
4837.44 2263
4838.10 2399
4838.75 2478
4839.41 2429
4840.06 2449
4840.72 2384
4841.38 2281
4842.03 2208
4842.69 2237
4843.34 2250
4844.00 2044
4844.66 2126
4845.31 2070
4845.97 2173
4846.63 2180
4847.28 2233
4847.94 2324
4848.60 2285
4849.25 2215
4849.91 2406
4850.57 2573
4851.22 2530
4851.88 2576
4852.54 2524
4853.20 2440
4853.85 2542
4854.51 2481
4855.17 2529
4855.82 2367
4856.48 2282
4857.14 2346
4857.80 2512
4858.45 2368
4859.11 2331
4859.77 2358
4860.43 2311
4861.08 2475
4861.74 2483
4862.40 2342
4863.06 2363
4863.71 2279
4864.37 2299
4865.03 2251
4865.69 2381
4866.34 2303
4867.00 2323
4867.66 2396
4868.32 2376
4868.98 2294
4869.63 2222
4870.29 2208
4870.95 2157
4871.61 2142
4872.27 2336
4872.93 2127
4873.58 2139
4874.24 2118
4874.90 2242
4875.56 2192
4876.22 2331
4876.88 2359
4877.54 2308
4878.19 2243
4878.85 2272
4879.51 2216
4880.17 2189
4880.83 2232
4881.49 2215
4882.15 2070
4882.81 2149
4883.47 2077
4884.13 2019
4884.78 2211
4885.44 2116
4886.10 1923
4886.76 2051
4887.42 2088
4888.08 2144
4888.74 2115
4889.40 2005
4890.06 2075
4890.72 2280
4891.38 2310
4892.04 2288
4892.70 2156
4893.36 2112
4894.02 2221
4894.68 2115
4895.34 2065
4896.00 2025
4896.66 2018
4897.32 1986
4897.98 1824
4898.64 1939
4899.30 1843
4899.96 1932
4900.62 1865
4901.28 2041
4901.94 1976
4902.60 2043
4903.26 1955
4903.92 1966
4904.58 2165
4905.24 1922
4905.90 1862
4906.56 1944
4907.22 1960
4907.88 1930
4908.54 1895
4909.20 1835
4909.87 1839
4910.53 1860
4911.19 1866
4911.85 1931
4912.51 1973
4913.17 1892
4913.83 1874
4914.49 1896
4915.15 1808
4915.81 1816
4916.48 1611
4917.14 1787
4917.80 1809
4918.46 1696
4919.12 1797
4919.78 1786
4920.44 1724
4921.11 1740
4921.77 1783
4922.43 1737
4923.09 1865
4923.75 1749
4924.41 1724
4925.08 1684
4925.74 1634
4926.40 1689
4927.06 1537
4927.72 1704
4928.39 1794
4929.05 1822
4929.71 1826
4930.37 1681
4931.04 1714
4931.70 1863
4932.36 1856
4933.02 1784
4933.69 1874
4934.35 1911
4935.01 1747
4935.67 1718
4936.34 1835
4937.00 1780
4937.66 1839
4938.32 1814
4938.99 1907
4939.65 1734
4940.31 1761
4940.98 1857
4941.64 1874
4942.30 1861
4942.96 1827
4943.63 1841
4944.29 1769
4944.95 1627
4945.62 1714
4946.28 1727
4946.94 1862
4947.61 1620
4948.27 1702
4948.93 1728
4949.60 1692
4950.26 1705
4950.92 1727
4951.59 1654
4952.25 1611
4952.92 1729
4953.58 1675
4954.24 1727
4954.91 1689
4955.57 1762
4956.24 1723
4956.90 1787
4957.56 1821
4958.23 1827
4958.89 1765
4959.56 1737
4960.22 1696
4960.88 1756
4961.55 1830
4962.21 1706
4962.88 1796
4963.54 1999
4964.21 2104
4964.87 2129
4965.54 2144
4966.20 2019
4966.86 2199
4967.53 2179
4968.19 2097
4968.86 2045
4969.52 2045
4970.19 2029
4970.85 2132
4971.52 2071
4972.18 2012
4972.85 1855
4973.51 1907
4974.18 2013
4974.84 2027
4975.51 1820
4976.17 1913
4976.84 1779
4977.51 1798
4978.17 1857
4978.84 1843
4979.50 1909
4980.17 1917
4980.83 1801
4981.50 1852
4982.16 1760
4982.83 1699
4983.50 1796
4984.16 1865
4984.83 1922
4985.49 2044
4986.16 2134
4986.83 2326
4987.49 2447
4988.16 2639
4988.82 2820
4989.49 2955
4990.16 3262
4990.82 3313
4991.49 3253
4992.16 3202
4992.82 3069
4993.49 2930
4994.16 2618
4994.82 2548
4995.49 2416
4996.15 2293
4996.82 2226
4997.49 2053
4998.16 1851
4998.82 1801
4999.49 1858
5000.16 1767
5000.82 1803
5001.49 1741
5002.16 1667
5002.82 1742
5003.49 1797
5004.16 1840
5004.83 1819
5005.49 1650
5006.16 1609
5006.83 1752
5007.49 1803
5008.16 1738
5008.83 1745
5009.50 1783
5010.16 1816
5010.83 1792
5011.50 1798
5012.17 1802
5012.84 1786
5013.50 1698
5014.17 1679
5014.84 1615
5015.51 1706
5016.17 1941
5016.84 2060
5017.51 1864
5018.18 1888
5018.85 1898
5019.52 2022
5020.18 2109
5020.85 2149
5021.52 2231
5022.19 2298
5022.86 2303
5023.53 2297
5024.19 2365
5024.86 2332
5025.53 2306
5026.20 2350
5026.87 2353
5027.54 2246
5028.21 2243
5028.88 2266
5029.54 2294
5030.21 2321
5030.88 2155
5031.55 2159
5032.22 2159
5032.89 2080
5033.56 2207
5034.23 2122
5034.90 1946
5035.57 2023
5036.24 2158
5036.90 2077
5037.57 1975
5038.24 2052
5038.91 2102
5039.58 2216
5040.25 2261
5040.92 2276
5041.59 2372
5042.26 2559
5042.93 2677
5043.60 2829
5044.27 3026
5044.94 3093
5045.61 3142
5046.28 3191
5046.95 3059
5047.62 3002
5048.29 3184
5048.96 2896
5049.63 2688
5050.30 2607
5050.97 2444
5051.64 2289
5052.31 2137
5052.98 2078
5053.65 2116
5054.32 1926
5054.99 1763
5055.66 1817
5056.34 1668
5057.01 1822
5057.68 1974
5058.35 2039
5059.02 1897
5059.69 2016
5060.36 1939
5061.03 1884
5061.70 2006
5062.37 1882
5063.04 1840
5063.72 1981
5064.39 1874
5065.06 1771
5065.73 1943
5066.40 1790
5067.07 1858
5067.74 1960
5068.42 1798
5069.09 1861
5069.76 1706
5070.43 1638
5071.10 1649
5071.77 1586
5072.44 1753
5073.12 1784
5073.79 1722
5074.46 1819
5075.13 1816
5075.80 1879
5076.48 1893
5077.15 1831
5077.82 1792
5078.49 1745
5079.16 1710
5079.84 1840
5080.51 1823
5081.18 1814
5081.85 1907
5082.53 1925
5083.20 1869
5083.87 1836
5084.54 1926
5085.22 1922
5085.89 1897
5086.56 1857
5087.23 2011
5087.91 1834
5088.58 1840
5089.25 1896
5089.93 1855
5090.60 1859
5091.27 1952
5091.94 1831
5092.62 1972
5093.29 2025
5093.96 1902
5094.64 1902
5095.31 1821
5095.98 1899
5096.66 2054
5097.33 1837
5098.00 1729
5098.68 1774
5099.35 1657
5100.02 1701
5100.70 1765
5101.37 1738
5102.04 1692
5102.72 1889
5103.39 1744
5104.07 1753
5104.74 1759
5105.41 1761
5106.09 1786
5106.76 1744
5107.44 1747
5108.11 1793
5108.78 1769
5109.46 1872
5110.13 1754
5110.81 1782
5111.48 1742
5112.16 1766
5112.83 1814
5113.50 1771
5114.18 1749
5114.85 1912
5115.53 1861
5116.20 1738
5116.88 1774
5117.55 1884
5118.23 1874
5118.90 1936
5119.58 1829
5120.25 1786
5120.93 1799
5121.60 1741
5122.28 1848
5122.95 1860
5123.63 1719
5124.30 1815
5124.98 1699
5125.65 1662
5126.33 1599
5127.00 1545
5127.68 1659
5128.35 1780
5129.03 1680
5129.70 1740
5130.38 1684
5131.06 1741
5131.73 1704
5132.41 1689
5133.08 1798
5133.76 1864
5134.43 1769
5135.11 1786
5135.79 1839
5136.46 1730
5137.14 1730
5137.81 1743
5138.49 1788
5139.17 1777
5139.84 1867
5140.52 1915
5141.20 1805
5141.87 1767
5142.55 1861
5143.22 1760
5143.90 1751
5144.58 1789
5145.25 1792
5145.93 1660
5146.61 1549
5147.28 1677
5147.96 1629
5148.64 1675
5149.31 1687
5149.99 1514
5150.67 1483
5151.34 1696
5152.02 1645
5152.70 1538
5153.38 1499
5154.05 1627
5154.73 1631
5155.41 1573
5156.08 1551
5156.76 1623
5157.44 1654
5158.12 1525
5158.79 1580
5159.47 1530
5160.15 1546
5160.83 1578
5161.50 1574
5162.18 1531
5162.86 1843
5163.54 1789
5164.22 1587
5164.89 1613
5165.57 1642
5166.25 1655
5166.93 1725
5167.61 1691
5168.28 1633
5168.96 1666
5169.64 1551
5170.32 1691
5171.00 1736
5171.67 1752
5172.35 1681
5173.03 1551
5173.71 1489
5174.39 1568
5175.07 1638
5175.74 1611
5176.42 1576
5177.10 1590
5177.78 1631
5178.46 1553
5179.14 1577
5179.82 1510
5180.50 1607
5181.17 1607
5181.85 1616
5182.53 1540
5183.21 1520
5183.89 1613
5184.57 1566
5185.25 1663
5185.93 1698
5186.61 1544
5187.29 1553
5187.97 1694
5188.65 1400
5189.33 1480
5190.00 1588
5190.68 1572
5191.36 1536
5192.04 1535
5192.72 1466
5193.40 1471
5194.08 1470
5194.76 1424
5195.44 1466
5196.12 1485
5196.80 1557
5197.48 1483
5198.16 1650
5198.84 1422
5199.52 1460
5200.20 1648
5200.88 1674
5201.56 1627
5202.24 1602
5202.92 1650
5203.60 1568
5204.28 1746
5204.96 1669
5205.65 1674
5206.33 1607
5207.01 1520
5207.69 1444
5208.37 1482
5209.05 1636
5209.73 1618
5210.41 1653
5211.09 1713
5211.77 1822
5212.45 1953
5213.13 1830
5213.82 1746
5214.50 1686
5215.18 1763
5215.86 1923
5216.54 1759
5217.22 1754
5217.90 1724
5218.58 1702
5219.27 1770
5219.95 1773
5220.63 1719
5221.31 1799
5221.99 1689
5222.67 1671
5223.35 1574
5224.04 1559
5224.72 1677
5225.40 1723
5226.08 1629
5226.76 1526
5227.45 1662
5228.13 1766
5228.81 1825
5229.49 1681
5230.17 1711
5230.86 1688
5231.54 1758
5232.22 1590
5232.90 1692
5233.58 1690
5234.27 1790
5234.95 1817
5235.63 1770
5236.31 1845
5237.00 1904
5237.68 1801
5238.36 1841
5239.05 1846
5239.73 2013
5240.41 1917
5241.09 2065
5241.78 2151
5242.46 2234
5243.14 2526
5243.83 2542
5244.51 2545
5245.19 2546
5245.87 2514
5246.56 2484
5247.24 2434
5247.92 2414
5248.61 2245
5249.29 2388
5249.97 2107
5250.66 2037
5251.34 2062
5252.03 1980
5252.71 1920
5253.39 1951
5254.08 1928
5254.76 1725
5255.44 1740
5256.13 1763
5256.81 1655
5257.50 1710
5258.18 1703
5258.86 1698
5259.55 1722
5260.23 1750
5260.92 1741
5261.60 1795
5262.28 1679
5262.97 1757
5263.65 1806
5264.34 1750
5265.02 1935
5265.71 1885
5266.39 2001
5267.07 1757
5267.76 1859
5268.44 2007
5269.13 1922
5269.81 1773
5270.50 1741
5271.18 1898
5271.87 1944
5272.55 1864
5273.24 1878
5273.92 1916
5274.61 1985
5275.29 1827
5275.98 1876
5276.66 1878
5277.35 1931
5278.03 1889
5278.72 1855
5279.40 1899
5280.09 1988
5280.77 2000
5281.46 2130
5282.15 2123
5282.83 2037
5283.52 2169
5284.20 2150
5284.89 2115
5285.57 2263
5286.26 2280
5286.95 2187
5287.63 2134
5288.32 2149
5289.00 2175
5289.69 2173
5290.38 2064
5291.06 2206
5291.75 2380
5292.43 2274
5293.12 2416
5293.81 2425
5294.49 2556
5295.18 2580
5295.87 2629
5296.55 2619
5297.24 2603
5297.92 2379
5298.61 2418
5299.30 2607
5299.98 2655
5300.67 2554
5301.36 2663
5302.04 2764
5302.73 2820
5303.42 2758
5304.11 2643
5304.79 2682
5305.48 2664
5306.17 2343
5306.85 2260
5307.54 2106
5308.23 2053
5308.92 2046
5309.60 1889
5310.29 1815
5310.98 1744
5311.66 1854
5312.35 1951
5313.04 1796
5313.73 1794
5314.41 1816
5315.10 1740
5315.79 1722
5316.48 1744
5317.17 1821
5317.85 1766
5318.54 1707
5319.23 1767
5319.92 1872
5320.61 1866
5321.29 1868
5321.98 1754
5322.67 1905
5323.36 1876
5324.05 1810
5324.73 1850
5325.42 1933
5326.11 1850
5326.80 1834
5327.49 1721
5328.18 1766
5328.87 1769
5329.55 1821
5330.24 1755
5330.93 1876
5331.62 1945
5332.31 1924
5333.00 1900
5333.69 1799
5334.38 1859
5335.06 1781
5335.75 1926
5336.44 1949
5337.13 1949
5337.82 2004
5338.51 1850
5339.20 1870
5339.89 1862
5340.58 1958
5341.27 2076
5341.96 2053
5342.65 2008
5343.33 1993
5344.02 1941
5344.71 1982
5345.40 2178
5346.09 2086
5346.78 2017
5347.47 2279
5348.16 2338
5348.85 2517
5349.54 2610
5350.23 2807
5350.92 3035
5351.61 3193
5352.30 3242
5352.99 3343
5353.68 3299
5354.37 3273
5355.06 3223
5355.75 2914
5356.44 2607
5357.13 2575
5357.82 2272
5358.51 2197
5359.21 2085
5359.90 2103
5360.59 1972
5361.28 1949
5361.97 1935
5362.66 1852
5363.35 1880
5364.04 1965
5364.73 1932
5365.42 1884
5366.11 1905
5366.80 1980
5367.49 1892
5368.19 1815
5368.88 1848
5369.57 1950
5370.26 1757
5370.95 1751
5371.64 1720
5372.33 1743
5373.02 1697
5373.72 1665
5374.41 1777
5375.10 1688
5375.79 1649
5376.48 1765
5377.17 1788
5377.87 1706
5378.56 1752
5379.25 1694
5379.94 1695
5380.63 1714
5381.33 1731
5382.02 1657
5382.71 1809
5383.40 1675
5384.09 1818
5384.79 1753
5385.48 1693
5386.17 1784
5386.86 1758
5387.55 1724
5388.25 1698
5388.94 1785
5389.63 1816
5390.32 1940
5391.02 1988
5391.71 1951
5392.40 1976
5393.09 1851
5393.79 1814
5394.48 1806
5395.17 1880
5395.87 1858
5396.56 1728
5397.25 1801
5397.95 1699
5398.64 1613
5399.33 1717
5400.02 1738
5400.72 1803
5401.41 1758
5402.10 1684
5402.80 1682
5403.49 1751
5404.18 1643
5404.88 1636
5405.57 1604
5406.26 1662
5406.96 1676
5407.65 1724
5408.35 1700
5409.04 1672
5409.73 1726
5410.43 1707
5411.12 1730
5411.81 1677
5412.51 1669
5413.20 1662
5413.90 1649
5414.59 1621
5415.28 1593
5415.98 1578
5416.67 1646
5417.37 1629
5418.06 1584
5418.76 1667
5419.45 1655
5420.14 1633
5420.84 1637
5421.53 1702
5422.23 1561
5422.92 1651
5423.62 1656
5424.31 1602
5425.01 1698
5425.70 1663
5426.40 1664
5427.09 1722
5427.79 1619
5428.48 1723
5429.18 1648
5429.87 1565
5430.57 1558
5431.26 1653
5431.96 1633
5432.65 1605
5433.35 1628
5434.04 1723
5434.74 1778
5435.43 1823
5436.13 1814
5436.82 1805
5437.52 1774
5438.22 1664
5438.91 1807
5439.61 1665
5440.30 1709
5441.00 1769
5441.69 1808
5442.39 1847
5443.09 1765
5443.78 1665
5444.48 1886
5445.17 2011
5445.87 1996
5446.57 2068
5447.26 1914
5447.96 1993
5448.66 1954
5449.35 2094
5450.05 2272
5450.74 2122
5451.44 2116
5452.14 2092
5452.83 2181
5453.53 2286
5454.23 2282
5454.92 2194
5455.62 2154
5456.32 2217
5457.01 2434
5457.71 2379
5458.41 2578
5459.10 2504
5459.80 2541
5460.50 2353
5461.20 2176
5461.89 2323
5462.59 2341
5463.29 2110
5463.98 2042
5464.68 2310
5465.38 2336
5466.08 2395
5466.77 2384
5467.47 2370
5468.17 2359
5468.87 2369
5469.56 2267
5470.26 2169
5470.96 2220
5471.66 2195
5472.35 2131
5473.05 1971
5473.75 1957
5474.45 1961
5475.15 1979
5475.84 1955
5476.54 1930
5477.24 1947
5477.94 2102
5478.64 2248
5479.34 2120
5480.03 2287
5480.73 2348
5481.43 2297
5482.13 2234
5482.83 2175
5483.53 2344
5484.22 2298
5484.92 2213
5485.62 2231
5486.32 2170
5487.02 2198
5487.72 2216
5488.42 2069
5489.11 2077
5489.81 2083
5490.51 1959
5491.21 2050
5491.91 2082
5492.61 2189
5493.31 2184
5494.01 2295
5494.71 2379
5495.41 2377
5496.11 2390
5496.81 2430
5497.50 2299
5498.20 2442
5498.90 2599
5499.60 2658
5500.30 3042
5501.00 2931
5501.70 3271
5502.40 3356
5503.10 3419
5503.80 3233
5504.50 3107
5505.20 3407
5505.90 3170
5506.60 3107
5507.30 2918
5508.00 2814
5508.70 2804
5509.40 2763
5510.10 2661
5510.80 2738
5511.50 2831
5512.20 2996
5512.90 2944
5513.60 2846
5514.30 2980
5515.00 3299
5515.70 3036
5516.40 3106
5517.11 3082
5517.81 3100
5518.51 2966
5519.21 3015
5519.91 3112
5520.61 2967
5521.31 2920
5522.01 3123
5522.71 3266
5523.41 2918
5524.11 2956
5524.82 2744
5525.52 2853
5526.22 2559
5526.92 2429
5527.62 2383
5528.32 2332
5529.02 2153
5529.72 1994
5530.43 1970
5531.13 2099
5531.83 1979
5532.53 1941
5533.23 1924
5533.93 1932
5534.64 1942
5535.34 1861
5536.04 1969
5536.74 1976
5537.44 1942
5538.15 1925
5538.85 1798
5539.55 1832
5540.25 1924
5540.95 1996
5541.66 1827
5542.36 1922
5543.06 1920
5543.76 1915
5544.47 1953
5545.17 1981
5545.87 2036
5546.57 2319
5547.28 2321
5547.98 2297
5548.68 2395
5549.38 2468
5550.09 2402
5550.79 2296
5551.49 2270
5552.19 2089
5552.90 2013
5553.60 2026
5554.30 2117
5555.01 1995
5555.71 1852
5556.41 1873
5557.12 1747
5557.82 1793
5558.52 1995
5559.23 1927
5559.93 1894
5560.63 1950
5561.34 1922
5562.04 1815
5562.74 1844
5563.45 1784
5564.15 1833
5564.85 1811
5565.56 1779
5566.26 1933
5566.96 1756
5567.67 1737
5568.37 1673
5569.08 1841
5569.78 1776
5570.48 1706
5571.19 1823
5571.89 1811
5572.60 1807
5573.30 1855
5574.01 1802
5574.71 1852
5575.41 1912
5576.12 1919
5576.82 1913
5577.53 1803
5578.23 1867
5578.94 1898
5579.64 1886
5580.35 1971
5581.05 1920
5581.76 1922
5582.46 1788
5583.16 1683
5583.87 1679
5584.57 1771
5585.28 1835
5585.98 1592
5586.69 1620
5587.39 1634
5588.10 1679
5588.81 1749
5589.51 1731
5590.22 1664
5590.92 1523
5591.63 1539
5592.33 1505
5593.04 1672
5593.74 1693
5594.45 1808
5595.15 1646
5595.86 1674
5596.57 1725
5597.27 1594
5597.98 1627
5598.68 1588
5599.39 1659
5600.09 1726
5600.80 1781
5601.51 1605
5602.21 1602
5602.92 1704
5603.62 1695
5604.33 1583
5605.04 1530
5605.74 1704
5606.45 1510
5607.16 1607
5607.86 1498
5608.57 1638
5609.27 1550
5609.98 1456
5610.69 1508
5611.39 1517
5612.10 1591
5612.81 1601
5613.51 1624
5614.22 1670
5614.93 1573
5615.64 1552
5616.34 1577
5617.05 1579
5617.76 1675
5618.46 1755
5619.17 1700
5619.88 1743
5620.58 1683
5621.29 1536
5622.00 1505
5622.71 1452
5623.41 1524
5624.12 1517
5624.83 1530
5625.54 1641
5626.24 1627
5626.95 1602
5627.66 1536
5628.37 1489
5629.07 1547
5629.78 1641
5630.49 1540
5631.20 1642
5631.91 1759
5632.61 1735
5633.32 1681
5634.03 1795
5634.74 1713
5635.45 1689
5636.15 1720
5636.86 1795
5637.57 1765
5638.28 1639
5638.99 1473
5639.70 1582
5640.40 1651
5641.11 1718
5641.82 1667
5642.53 1523
5643.24 1478
5643.95 1571
5644.66 1705
5645.36 1688
5646.07 1682
5646.78 1667
5647.49 1760
5648.20 1604
5648.91 1654
5649.62 1674
5650.33 1716
5651.04 1653
5651.75 1702
5652.45 1610
5653.16 1622
5653.87 1593
5654.58 1660
5655.29 1625
5656.00 1708
5656.71 1613
5657.42 1648
5658.13 1722
5658.84 1788
5659.55 1791
5660.26 1746
5660.97 1797
5661.68 1679
5662.39 1627
5663.10 1640
5663.81 1711
5664.52 1610
5665.23 1562
5665.94 1586
5666.65 1596
5667.36 1653
5668.07 1663
5668.78 1616
5669.49 1609
5670.20 1655
5670.91 1651
5671.62 1617
5672.33 1644
5673.04 1712
5673.75 1637
5674.46 1611
5675.17 1595
5675.88 1460
5676.59 1658
5677.31 1643
5678.02 1630
5678.73 1620
5679.44 1623
5680.15 1639
5680.86 1773
5681.57 1713
5682.28 1594
5682.99 1673
5683.70 1608
5684.42 1695
5685.13 1648
5685.84 1644
5686.55 1727
5687.26 1729
5687.97 1687
5688.68 1625
5689.39 1698
5690.11 1644
5690.82 1695
5691.53 1666
5692.24 1696
5692.95 1725
5693.67 1521
5694.38 1618
5695.09 1636
5695.80 1619
5696.51 1634
5697.22 1647
5697.94 1579
5698.65 1736
5699.36 1648
5700.07 1644
5700.79 1679
5701.50 1834
5702.21 1895
5702.92 1716
5703.63 1675
5704.35 1646
5705.06 1633
5705.77 1677
5706.48 1564
5707.20 1677
5707.91 1574
5708.62 1700
5709.34 1614
5710.05 1659
5710.76 1754
5711.47 1603
5712.19 1716
5712.90 1669
5713.61 1735
5714.33 1658
5715.04 1682
5715.75 1648
5716.47 1544
5717.18 1622
5717.89 1691
5718.61 1594
5719.32 1820
5720.03 1785
5720.75 1798
5721.46 1793
5722.17 1693
5722.89 1898
5723.60 1847
5724.31 1829
5725.03 1845
5725.74 2043
5726.46 2048
5727.17 2251
5727.88 2288
5728.60 2439
5729.31 2466
5730.03 2466
5730.74 2579
5731.45 2439
5732.17 2341
5732.88 2298
5733.60 2342
5734.31 2257
5735.03 2233
5735.74 2206
5736.45 2031
5737.17 1865
5737.88 1914
5738.60 2003
5739.31 1939
5740.03 2008
5740.74 1964
5741.46 1909
5742.17 1931
5742.89 2022
5743.60 2092
5744.32 2126
5745.03 2076
5745.75 2032
5746.46 2127
5747.18 2156
5747.89 2214
5748.61 2218
5749.32 2136
5750.04 2065
5750.75 2150
5751.47 2214
5752.18 2352
5752.90 2407
5753.62 2363
5754.33 2436
5755.05 2630
5755.76 2533
5756.48 2532
5757.19 2608
5757.91 2716
5758.63 2719
5759.34 2723
5760.06 2798
5760.77 2847
5761.49 2784
5762.21 2908
5762.92 3127
5763.64 3491
5764.35 3654
5765.07 3922
5765.79 3986
5766.50 4095
5767.22 4146
5767.94 4282
5768.65 4257
5769.37 4180
5770.08 4128
5770.80 4206
5771.52 4329
5772.23 4737
5772.95 5271
5773.67 5749
5774.39 6196
5775.10 6077
5775.82 6438
5776.54 6353
5777.25 5990
5777.97 5440
5778.69 4968
5779.40 4418
5780.12 3957
5780.84 3696
5781.56 3650
5782.27 3665
5782.99 3394
5783.71 3368
5784.43 3342
5785.14 3481
5785.86 3342
5786.58 3333
5787.30 3427
5788.01 3363
5788.73 3333
5789.45 3375
5790.17 3354
5790.88 3517
5791.60 3666
5792.32 3400
5793.04 3416
5793.76 3309
5794.47 3207
5795.19 3441
5795.91 3478
5796.63 3308
5797.35 3369
5798.07 3401
5798.78 3670
5799.50 3739
5800.22 4117
5800.94 4586
5801.66 5040
5802.38 5350
5803.10 5433
5803.81 5730
5804.53 5868
5805.25 5947
5805.97 5451
5806.69 4888
5807.41 4557
5808.13 4160
5808.85 3666
5809.56 3271
5810.28 3040
5811.00 3059
5811.72 2786
5812.44 2876
5813.16 2886
5813.88 2792
5814.60 2967
5815.32 2785
5816.04 2768
5816.76 2748
5817.48 2777
5818.20 2849
5818.92 2731
5819.64 2773
5820.36 2694
5821.08 2729
5821.80 2730
5822.51 2741
5823.23 2650
5823.95 2683
5824.67 2676
5825.39 2627
5826.11 2457
5826.83 2530
5827.55 2494
5828.28 2490
5829.00 2393
5829.72 2481
5830.44 2569
5831.16 2512
5831.88 2407
5832.60 2378
5833.32 2201
5834.04 2132
5834.76 2221
5835.48 2345
5836.20 2304
5836.92 2138
5837.64 2248
5838.36 2168
5839.08 2021
5839.80 2186
5840.53 2338
5841.25 2204
5841.97 2249
5842.69 2104
5843.41 2296
5844.13 2311
5844.85 2222
5845.57 2147
5846.29 2051
5847.02 2120
5847.74 2081
5848.46 2157
5849.18 2100
5849.90 2001
5850.62 2054
5851.34 2112
5852.07 2048
5852.79 1928
5853.51 2000
5854.23 1936
5854.95 1859
5855.68 2083
5856.40 2060
5857.12 2059
5857.84 1923
5858.56 1841
5859.29 1950
5860.01 1993
5860.73 1985
5861.45 1929
5862.17 1884
5862.90 1816
5863.62 1877
5864.34 1851
5865.06 1921
5865.79 1880
5866.51 1887
5867.23 1791
5867.95 1728
5868.68 1875
5869.40 1838
5870.12 1947
5870.84 1866
5871.57 1880
5872.29 1807
5873.01 1731
5873.74 1834
5874.46 1809
5875.18 1817
5875.91 1862
5876.63 1767
5877.35 1802
5878.08 1863
5878.80 1851
5879.52 1898
5880.25 1783
5880.97 1750
5881.69 1833
5882.42 1903
5883.14 1875
5883.86 1856
5884.59 1725
5885.31 1679
5886.03 1816
5886.76 1910
5887.48 1842
5888.21 1678
5888.93 1707
5889.65 1794
5890.38 1674
5891.10 1706
5891.83 1661
5892.55 1734
5893.27 1727
5894.00 1677
5894.72 1731
5895.45 1706
5896.17 1729
5896.90 1768
5897.62 1731
5898.35 1737
5899.07 1714
5899.79 1821
5900.52 1831
5901.24 1863
5901.97 1824
5902.69 1808
5903.42 1817
5904.14 1879
5904.87 1872
5905.59 1847
5906.32 1827
5907.04 1725
5907.77 1959
5908.49 1851
5909.22 1849
5909.94 1706
5910.67 1611
5911.39 1780
5912.12 1834
5912.84 1913
5913.57 1796
5914.30 1791
5915.02 1802
5915.75 1875
5916.47 1804
5917.20 1755
5917.92 1897
5918.65 1851
5919.38 1788
5920.10 1797
5920.83 1742
5921.55 1815
5922.28 1760
5923.01 1809
5923.73 1835
5924.46 1751
5925.18 1742
5925.91 1881
5926.64 1880
5927.36 1861
5928.09 1872
5928.81 1863
5929.54 1850
5930.27 1877
5930.99 1848
5931.72 1885
5932.45 1883
5933.17 1888
5933.90 1876
5934.63 2038
5935.35 2083
5936.08 2030
5936.81 2147
5937.53 2307
5938.26 2327
5938.99 2356
5939.72 2525
5940.44 2292
5941.17 2211
5941.90 2278
5942.62 2230
5943.35 2259
5944.08 2083
5944.81 2054
5945.53 2002
5946.26 2235
5946.99 2120
5947.72 2033
5948.44 2044
5949.17 1970
5949.90 2047
5950.63 2208
5951.35 2144
5952.08 2246
5952.81 2294
5953.54 2490
5954.27 2316
5954.99 2334
5955.72 2389
5956.45 2357
5957.18 2343
5957.91 2300
5958.64 2272
5959.36 2449
5960.09 2413
5960.82 2480
5961.55 2480
5962.28 2452
5963.01 2442
5963.73 2487
5964.46 2572
5965.19 2515
5965.92 2490
5966.65 2536
5967.38 2566
5968.11 2655
5968.83 2696
5969.56 2755
5970.29 2859
5971.02 2664
5971.75 2686
5972.48 2681
5973.21 2634
5973.94 2721
5974.67 2854
5975.40 2752
5976.13 2606
5976.86 2653
5977.58 2824
5978.31 3008
5979.04 2771
5979.77 2790
5980.50 2804
5981.23 2796
5981.96 2973
5982.69 3170
5983.42 3222
5984.15 3153
5984.88 3300
5985.61 3183
5986.34 3142
5987.07 3315
5987.80 3189
5988.53 3136
5989.26 3217
5989.99 3157
5990.72 3193
5991.45 3198
5992.18 3210
5992.91 3141
5993.64 3273
5994.37 3191
5995.10 3418
5995.83 3431
5996.56 3317
5997.29 3414
5998.03 3489
5998.76 3426
5999.49 3447
6000.22 3631
6000.95 3635
6001.68 3515
6002.41 3337
6003.14 3267
6003.87 3318
6004.60 3239
6005.33 3281
6006.07 3155
6006.80 3367
6007.53 3448
6008.26 3534
6008.99 3791
6009.72 4223
6010.45 4526
6011.18 4967
6011.92 5457
6012.65 6066
6013.38 6502
6014.11 7066
6014.84 7391
6015.57 7540
6016.31 7280
6017.04 6957
6017.77 6635
6018.50 6219
6019.23 5529
6019.96 4692
6020.70 4541
6021.43 3947
6022.16 3645
6022.89 3282
6023.63 3061
6024.36 2918
6025.09 2817
6025.82 2708
6026.55 2665
6027.29 2685
6028.02 2617
6028.75 2606
6029.48 2664
6030.22 2493
6030.95 2547
6031.68 2538
6032.42 2275
6033.15 2408
6033.88 2348
6034.61 2389
6035.35 2296
6036.08 2402
6036.81 2467
6037.55 2419
6038.28 2437
6039.01 2454
6039.74 2398
6040.48 2403
6041.21 2406
6041.94 2474
6042.68 2609
6043.41 2489
6044.14 2632
6044.88 2632
6045.61 2602
6046.35 2567
6047.08 2612
6047.81 2742
6048.55 2741
6049.28 2779
6050.01 2754
6050.75 2832
6051.48 2742
6052.22 2912
6052.95 2937
6053.68 3006
6054.42 2999
6055.15 2969
6055.89 3064
6056.62 2942
6057.35 2746
6058.09 2757
6058.82 2764
6059.56 2724
6060.29 2641
6061.03 2615
6061.76 2479
6062.50 2440
6063.23 2529
6063.96 2561
6064.70 2473
6065.43 2526
6066.17 2535
6066.90 2442
6067.64 2564
6068.37 2506
6069.11 2490
6069.84 2377
6070.58 2467
6071.31 2525
6072.05 2492
6072.78 2428
6073.52 2458
6074.25 2464
6074.99 2575
6075.72 2475
6076.46 2354
6077.20 2283
6077.93 2328
6078.67 2351
6079.40 2259
6080.14 2279
6080.87 2347
6081.61 2315
6082.35 2220
6083.08 2193
6083.82 2407
6084.55 2411
6085.29 2291
6086.02 2285
6086.76 2171
6087.50 2198
6088.23 2156
6088.97 2057
6089.71 2107
6090.44 2096
6091.18 2106
6091.91 2264
6092.65 2144
6093.39 2162
6094.12 1993
6094.86 2155
6095.60 2115
6096.33 2161
6097.07 2144
6097.81 2170
6098.54 2154
6099.28 2035
6100.02 2108
6100.75 2236
6101.49 2125
6102.23 2102
6102.96 2109
6103.70 2035
6104.44 2131
6105.18 2043
6105.91 1986
6106.65 2064
6107.39 2041
6108.12 2270
6108.86 2202
6109.60 2180
6110.34 2313
6111.07 2236
6111.81 2304
6112.55 2406
6113.29 2378
6114.03 2453
6114.76 2503
6115.50 2408
6116.24 2462
6116.98 2334
6117.71 2198
6118.45 2254
6119.19 2159
6119.93 2214
6120.67 2407
6121.40 2457
6122.14 2481
6122.88 2410
6123.62 2444
6124.36 2408
6125.10 2477
6125.83 2450
6126.57 2336
6127.31 2374
6128.05 2229
6128.79 2326
6129.53 2346
6130.27 2313
6131.00 2410
6131.74 2496
6132.48 2374
6133.22 2235
6133.96 2361
6134.70 2443
6135.44 2295
6136.18 2468
6136.92 2451
6137.65 2369
6138.39 2514
6139.13 2539
6139.87 2446
6140.61 2539
6141.35 2595
6142.09 2567
6142.83 2510
6143.57 2529
6144.31 2437
6145.05 2306
6145.79 2423
6146.53 2529
6147.27 2386
6148.01 2356
6148.75 2490
6149.49 2515
6150.23 2418
6150.97 2385
6151.71 2547
6152.45 2589
6153.19 2520
6153.93 2602
6154.67 2538
6155.41 2560
6156.15 2516
6156.89 2545
6157.63 2691
6158.37 2762
6159.11 2582
6159.85 2675
6160.59 2673
6161.33 2820
6162.07 2713
6162.81 2715
6163.55 3052
6164.29 2914
6165.03 3049
6165.77 3079
6166.51 3349
6167.26 3306
6168.00 3381
6168.74 3706
6169.48 3713
6170.22 3544
6170.96 3723
6171.70 3677
6172.44 3597
6173.18 3634
6173.93 3825
6174.67 3717
6175.41 3580
6176.15 3300
6176.89 3345
6177.63 3377
6178.37 3335
6179.12 3411
6179.86 3292
6180.60 3249
6181.34 3442
6182.08 3351
6182.82 3418
6183.57 3294
6184.31 3322
6185.05 3377
6185.79 3426
6186.53 3377
6187.28 3390
6188.02 3423
6188.76 3485
6189.50 3603
6190.25 3568
6190.99 3525
6191.73 3723
6192.47 3870
6193.21 4035
6193.96 3991
6194.70 3991
6195.44 4279
6196.19 4203
6196.93 4290
6197.67 4202
6198.41 4178
6199.16 4192
6199.90 4191
6200.64 4041
6201.38 4201
6202.13 4108
6202.87 4197
6203.61 4542
6204.36 4861
6205.10 5242
6205.84 5822
6206.59 7051
6207.33 8439
6208.07 9972
6208.82 11852
6209.56 13787
6210.30 15214
6211.05 16320
6211.79 16840
6212.53 16879
6213.28 15617
6214.02 13882
6214.77 12136
6215.51 10263
6216.25 8613
6217.00 7400
6217.74 6341
6218.48 5353
6219.23 4682
6219.97 4317
6220.72 4065
6221.46 3776
6222.21 3820
6222.95 3558
6223.69 3614
6224.44 3494
6225.18 3561
6225.93 3561
6226.67 3476
6227.42 3241
6228.16 3446
6228.91 3341
6229.65 3233
6230.39 3148
6231.14 2904
6231.88 2716
6232.63 2502
6233.37 2598
6234.12 2719
6234.86 2573
6235.61 2652
6236.35 2789
6237.10 2794
6237.84 2699
6238.59 2749
6239.33 2728
6240.08 2773
6240.82 2730
6241.57 2775
6242.32 2965
6243.06 2933
6243.81 2817
6244.55 2918
6245.30 2943
6246.04 3157
6246.79 3171
6247.53 3452
6248.28 3660
6249.03 3680
6249.77 3599
6250.52 3644
6251.26 3523
6252.01 3697
6252.76 3395
6253.50 3301
6254.25 3351
6254.99 3287
6255.74 3322
6256.49 3396
6257.23 3176
6257.98 3034
6258.73 3098
6259.47 3209
6260.22 3144
6260.97 3170
6261.71 3070
6262.46 3296
6263.21 3315
6263.95 3322
6264.70 3276
6265.45 3299
6266.19 3301
6266.94 3156
6267.69 3168
6268.43 3240
6269.18 3386
6269.93 3363
6270.67 3227
6271.42 3226
6272.17 3344
6272.92 3358
6273.66 3584
6274.41 3523
6275.16 3786
6275.91 3958
6276.65 4209
6277.40 4539
6278.15 4848
6278.90 4961
6279.64 4975
6280.39 4905
6281.14 4706
6281.89 4326
6282.63 4117
6283.38 3783
6284.13 3460
6284.88 3277
6285.63 3149
6286.37 3000
6287.12 2838
6287.87 2778
6288.62 2718
6289.37 2567
6290.11 2671
6290.86 2538
6291.61 2505
6292.36 2579
6293.11 2526
6293.86 2427
6294.60 2409
6295.35 2462
6296.10 2546
6296.85 2526
6297.60 2460
6298.35 2498
6299.10 2440
6299.85 2563
6300.59 2528
6301.34 2649
6302.09 2712
6302.84 2864
6303.59 2935
6304.34 3080
6305.09 3204
6305.84 3034
6306.59 3289
6307.34 3216
6308.09 3102
6308.84 2846
6309.58 2784
6310.33 2775
6311.08 2628
6311.83 2478
6312.58 2443
6313.33 2554
6314.08 2547
6314.83 2620
6315.58 2603
6316.33 2678
6317.08 2723
6317.83 2527
6318.58 2569
6319.33 2661
6320.08 2638
6320.83 2611
6321.58 2445
6322.33 2485
6323.08 2360
6323.83 2290
6324.58 2331
6325.33 2342
6326.08 2154
6326.83 2173
6327.58 2192
6328.33 2288
6329.09 2217
6329.84 2217
6330.59 2223
6331.34 2290
6332.09 2248
6332.84 2259
6333.59 2060
6334.34 2076
6335.09 2141
6335.84 1988
6336.59 2096
6337.34 1918
6338.10 2033
6338.85 2128
6339.60 2062
6340.35 2077
6341.10 2077
6341.85 2084
6342.60 2005
6343.36 2084
6344.11 2195
6344.86 2149
6345.61 2156
6346.36 2161
6347.11 2104
6347.86 2007
6348.62 2047
6349.37 2195
6350.12 2209
6350.87 2241
6351.62 2206
6352.38 2210
6353.13 2263
6353.88 2276
6354.63 2250
6355.38 2351
6356.14 2220
6356.89 2350
6357.64 2141
6358.39 2204
6359.15 2255
6359.90 2228
6360.65 2146
6361.40 2076
6362.16 2106
6362.91 2056
6363.66 2071
6364.41 1976
6365.17 2027
6365.92 2022
6366.67 2117
6367.42 1931
6368.18 1883
6368.93 2022
6369.68 1993
6370.44 1888
6371.19 1913
6371.94 2000
6372.70 1947
6373.45 1994
6374.20 2062
6374.96 2030
6375.71 1877
6376.46 1785
6377.22 1903
6377.97 1887
6378.72 1959
6379.48 1926
6380.23 2080
6380.98 2082
6381.74 1936
6382.49 1930
6383.24 2012
6384.00 2091
6384.75 2143
6385.51 1919
6386.26 1901
6387.01 1910
6387.77 1804
6388.52 1856
6389.28 1772
6390.03 1834
6390.79 1789
6391.54 1689
6392.29 1810
6393.05 1817
6393.80 1818
6394.56 1858
6395.31 1775
6396.07 1710
6396.82 1808
6397.58 1827
6398.33 1778
6399.08 1697
6399.84 1857
6400.59 1806
6401.35 1735
6402.10 1783
6402.86 1749
6403.61 1713
6404.37 1794
6405.12 1829
6405.88 1766
6406.63 1735
6407.39 1742
6408.15 1836
6408.90 1759
6409.66 1726
6410.41 1761
6411.17 1737
6411.92 1938
6412.68 1743
6413.43 1745
6414.19 1855
6414.94 1779
6415.70 1633
6416.46 1727
6417.21 1689
6417.97 1692
6418.72 1681
6419.48 1722
6420.24 1696
6420.99 1792
6421.75 1665
6422.50 1617
6423.26 1859
6424.02 1880
6424.77 1825
6425.53 1742
6426.28 1800
6427.04 1891
6427.80 1903
6428.55 1750
6429.31 1789
6430.07 1800
6430.82 1843
6431.58 1877
6432.34 1912
6433.09 1888
6433.85 1905
6434.61 1874
6435.36 1898
6436.12 1874
6436.88 1864
6437.64 1859
6438.39 1860
6439.15 1831
6439.91 1949
6440.66 1858
6441.42 1879
6442.18 1885
6442.94 1967
6443.69 1891
6444.45 1774
6445.21 1929
6445.97 1884
6446.72 1878
6447.48 1916
6448.24 1795
6449.00 1773
6449.75 1838
6450.51 1896
6451.27 1946
6452.03 2031
6452.79 1887
6453.54 1881
6454.30 1886
6455.06 1988
6455.82 2005
6456.58 1992
6457.33 1985
6458.09 1996
6458.85 1937
6459.61 1929
6460.37 2042
6461.12 2097
6461.88 2105
6462.64 2024
6463.40 1907
6464.16 2052
6464.92 2046
6465.68 2084
6466.44 1990
6467.19 1981
6467.95 2098
6468.71 2063
6469.47 2227
6470.23 2199
6470.99 2220
6471.75 2225
6472.51 2144
6473.27 2230
6474.02 2218
6474.78 2244
6475.54 2232
6476.30 2306
6477.06 2304
6477.82 2349
6478.58 2263
6479.34 2233
6480.10 2240
6480.86 2237
6481.62 2291
6482.38 2192
6483.14 2251
6483.90 2321
6484.66 2484
6485.42 2424
6486.18 2634
6486.94 2536
6487.70 2575
6488.46 2639
6489.22 2554
6489.98 2511
6490.74 2525
6491.50 2820
6492.26 2809
6493.02 2692
6493.78 2708
6494.54 2838
6495.30 2791
6496.06 2995
6496.82 3082
6497.58 3050
6498.34 3178
6499.10 3175
6499.86 3268
6500.62 3060
6501.38 3126
6502.14 3132
6502.91 3029
6503.67 3028
6504.43 3083
6505.19 3437
6505.95 3428
6506.71 3225
6507.47 3522
6508.23 3692
6508.99 3814
6509.76 4067
6510.52 4500
6511.28 4982
6512.04 5330
6512.80 5895
6513.56 6633
6514.32 7094
6515.09 7080
6515.85 7044
6516.61 6911
6517.37 6387
6518.13 5894
6518.89 5362
6519.66 4965
6520.42 4799
6521.18 4572
6521.94 4270
6522.70 4319
6523.47 4306
6524.23 4419
6524.99 4600
6525.75 4797
6526.51 5142
6527.28 5484
6528.04 5609
6528.80 5797
6529.56 6132
6530.33 6154
6531.09 6013
6531.85 5970
6532.61 5669
6533.38 5712
6534.14 5708
6534.90 6001
6535.66 6537
6536.43 7027
6537.19 7672
6537.95 8493
6538.72 9064
6539.48 9040
6540.24 8528
6541.01 8140
6541.77 7695
6542.53 6642
6543.29 6004
6544.06 5514
6544.82 4892
6545.58 4388
6546.35 4096
6547.11 3857
6547.87 3582
6548.64 3562
6549.40 3455
6550.17 3566
6550.93 3464
6551.69 3422
6552.46 3628
6553.22 3624
6553.98 3516
6554.75 3504
6555.51 3594
6556.28 3719
6557.04 3589
6557.80 3541
6558.57 3544
6559.33 3585
6560.10 3381
6560.86 3397
6561.63 3414
6562.39 3574
6563.15 3633
6563.92 3547
6564.68 3795
6565.45 3823
6566.21 3747
6566.98 3802
6567.74 3930
6568.51 3716
6569.27 3840
6570.04 3829
6570.80 3821
6571.57 4080
6572.33 4266
6573.09 4223
6573.86 4596
6574.63 4849
6575.39 5216
6576.16 5568
6576.92 5913
6577.69 6240
6578.45 6371
6579.22 6472
6579.98 6306
6580.75 6099
6581.51 5703
6582.28 5270
6583.04 5056
6583.81 4603
6584.57 4175
6585.34 4051
6586.11 3902
6586.87 3682
6587.64 3813
6588.40 3885
6589.17 3842
6589.94 3938
6590.70 4078
6591.47 4224
6592.23 4543
6593.00 4726
6593.77 4999
6594.53 5194
6595.30 5246
6596.06 5500
6596.83 5437
6597.60 5214
6598.36 5144
6599.13 4967
6599.90 4771
6600.66 4569
6601.43 4463
6602.20 4043
6602.96 3621
6603.73 3732
6604.50 3721
6605.26 3613
6606.03 3437
6606.80 3487
6607.56 3680
6608.33 3525
6609.10 3434
6609.87 3399
6610.63 3650
6611.40 3740
6612.17 3836
6612.93 3804
6613.70 3785
6614.47 3739
6615.24 3944
6616.00 3726
6616.77 3750
6617.54 3675
6618.31 3607
6619.07 3568
6619.84 3573
6620.61 3460
6621.38 3497
6622.15 3533
6622.91 3395
6623.68 3417
6624.45 3380
6625.22 3279
6625.99 3283
6626.75 3218
6627.52 3402
6628.29 3233
6629.06 3304
6629.83 3417
6630.59 3388
6631.36 3587
6632.13 3951
6632.90 4293
6633.67 4720
6634.44 5171
6635.21 5484
6635.97 5877
6636.74 6377
6637.51 6427
6638.28 6261
6639.05 5767
6639.82 5361
6640.59 4984
6641.36 4437
6642.12 3990
6642.89 3636
6643.66 3439
6644.43 3185
6645.20 2983
6645.97 2941
6646.74 2960
6647.51 2833
6648.28 2904
6649.05 2964
6649.82 2839
6650.59 2797
6651.36 2844
6652.13 2953
6652.89 2904
6653.66 2892
6654.43 2827
6655.20 2763
6655.97 2806
6656.74 2785
6657.51 2712
6658.28 2700
6659.05 2730
6659.82 2585
6660.59 2525
6661.36 2608
6662.13 2582
6662.90 2570
6663.67 2391
6664.44 2364
6665.21 2429
6665.98 2417
6666.76 2440
6667.53 2410
6668.30 2522
6669.07 2545
6669.84 2595
6670.61 2626
6671.38 2604
6672.15 2635
6672.92 2656
6673.69 2766
6674.46 2763
6675.23 2789
6676.00 2828
6676.77 2734
6677.55 2753
6678.32 2804
6679.09 2624
6679.86 2551
6680.63 2635
6681.40 2592
6682.17 2522
6682.94 2422
6683.72 2480
6684.49 2595
6685.26 2789
6686.03 2895
6686.80 2965
6687.57 2976
6688.34 2906
6689.12 2855
6689.89 2774
6690.66 2742
6691.43 2724
6692.20 2757
6692.98 2677
6693.75 2470
6694.52 2478
6695.29 2363
6696.06 2349
6696.84 2288
6697.61 2295
6698.38 2228
6699.15 2247
6699.92 2309
6700.70 2288
6701.47 2458
6702.24 2377
6703.01 2319
6703.79 2357
6704.56 2344
6705.33 2197
6706.11 2157
6706.88 2123
6707.65 2156
6708.42 2061
6709.20 2089
6709.97 2223
6710.74 2264
6711.52 2162
6712.29 2144
6713.06 2229
6713.83 2028
6714.61 2140
6715.38 2264
6716.15 2136
6716.93 1977
6717.70 2042
6718.47 2073
6719.25 2088
6720.02 2107
6720.79 2144
6721.57 2098
6722.34 2045
6723.12 2043
6723.89 2007
6724.66 2078
6725.44 2033
6726.21 2048
6726.98 2007
6727.76 2048
6728.53 1950
6729.31 1932
6730.08 1916
6730.85 1911
6731.63 1921
6732.40 2032
6733.18 2006
6733.95 2014
6734.73 1892
6735.50 1937
6736.27 1959
6737.05 1828
6737.82 2013
6738.60 2023
6739.37 1959
6740.15 1997
6740.92 1906
6741.70 1940
6742.47 1859
6743.25 1793
6744.02 1988
6744.80 1992
6745.57 1727
6746.35 1919
6747.12 1908
6747.90 1850
6748.67 1857
6749.45 2074
6750.22 2004
6751.00 2049
6751.77 2099
6752.55 2086
6753.32 2112
6754.10 2148
6754.87 2049
6755.65 1943
6756.43 1998
6757.20 2138
6757.98 1991
6758.75 1998
6759.53 1973
6760.30 1839
6761.08 1791
6761.86 1729
6762.63 1698
6763.41 1750
6764.18 1742
6764.96 1782
6765.74 1750
6766.51 1632
6767.29 1775
6768.06 1784
6768.84 1858
6769.62 1832
6770.39 1761
6771.17 1878
6771.95 1921
6772.72 1921
6773.50 1850
6774.28 1724
6775.05 1686
6775.83 1839
6776.61 1809
6777.38 1749
6778.16 1814
6778.94 1756
6779.71 1759
6780.49 1878
6781.27 1814
6782.05 1855
6782.82 1899
6783.60 1813
6784.38 1828
6785.15 1783
6785.93 1774
6786.71 1768
6787.49 1765
6788.26 1815
6789.04 1742
6789.82 1701
6790.60 1657
6791.37 1675
6792.15 1619
6792.93 1650
6793.71 1546
6794.48 1627
6795.26 1669
6796.04 1702
6796.82 1818
6797.60 1662
6798.37 1681
6799.15 1672
6799.93 1815
6800.71 1790
6801.49 1677
6802.26 1835
6803.04 1880
6803.82 1797
6804.60 1796
6805.38 1827
6806.16 1897
6806.93 1831
6807.71 1743
6808.49 1686
6809.27 1745
6810.05 1729
6810.83 1737
6811.61 1736
6812.39 1611
6813.16 1654
6813.94 1664
6814.72 1667
6815.50 1666
6816.28 1758
6817.06 1745
6817.84 1828
6818.62 1760
6819.40 1778
6820.18 1995
6820.96 2005
6821.73 1895
6822.51 1890
6823.29 1882
6824.07 1862
6824.85 1889
6825.63 1866
6826.41 1803
6827.19 1806
6827.97 1764
6828.75 1758
6829.53 1656
6830.31 1749
6831.09 1822
6831.87 1768
6832.65 1786
6833.43 1819
6834.21 1772
6834.99 1770
6835.77 1778
6836.55 1738
6837.33 1682
6838.11 1833
6838.89 1706
6839.67 1805
6840.45 1715
6841.23 1737
6842.01 1754
6842.79 1680
6843.57 1750
6844.35 1852
6845.14 1886
6845.92 1839
6846.70 1794
6847.48 1884
6848.26 2053
6849.04 2178
6849.82 2469
6850.60 2549
6851.38 2772
6852.16 3190
6852.94 3197
6853.73 3186
6854.51 3011
6855.29 2932
6856.07 2822
6856.85 2606
6857.63 2448
6858.41 2420
6859.20 2217
6859.98 2262
6860.76 2240
6861.54 2279
6862.32 2133
6863.10 2122
6863.89 2009
6864.67 1862
6865.45 1899
6866.23 2007
6867.01 1928
6867.79 1833
6868.58 1743
6869.36 1871
6870.14 1941
6870.92 1849
6871.71 1749
6872.49 1757
6873.27 1712
6874.05 1587
6874.83 1642
6875.62 1719
6876.40 1689
6877.18 1793
6877.96 1855
6878.75 1590
6879.53 1774
6880.31 1832
6881.10 1630
6881.88 1585
6882.66 1716
6883.44 1940
6884.23 1826
6885.01 1761
6885.79 1803
6886.58 1783
6887.36 1857
6888.14 2018
6888.92 1950
6889.71 1907
6890.49 2060
6891.27 2076
6892.06 1994
6892.84 2009
6893.62 1891
6894.41 1908
6895.19 1975
6895.98 1804
6896.76 1780
6897.54 1852
6898.33 1908
6899.11 1910
6899.89 1941
6900.68 1828
6901.46 1868
6902.25 1980
6903.03 1983
6903.81 1971
6904.60 1850
6905.38 1869
6906.17 1933
6906.95 1848
6907.73 1811
6908.52 1790
6909.30 1966
6910.09 1881
6910.87 1816
6911.66 1823
6912.44 1729
6913.23 1814
6914.01 1760
6914.79 1808
6915.58 1803
6916.36 1885
6917.15 1884
6917.93 1872
6918.72 1906
6919.50 2029
6920.29 1909
6921.07 1902
6921.86 1954
6922.64 1933
6923.43 1943
6924.21 1941
6925.00 1957
6925.78 1961
6926.57 1985
6927.36 2043
6928.14 1947
6928.93 1976
6929.71 1886
6930.50 1877
6931.28 1958
6932.07 2073
6932.85 1906
6933.64 1881
6934.43 2004
6935.21 1981
6936.00 2032
6936.78 1962
6937.57 1947
6938.36 2001
6939.14 1990
6939.93 2020
6940.71 2063
6941.50 2174
6942.29 2212
6943.07 2292
6943.86 2314
6944.64 2369
6945.43 2358
6946.22 2467
6947.00 2418
6947.79 2404
6948.58 2413
6949.36 2541
6950.15 2604
6950.94 2469
6951.72 2378
6952.51 2379
6953.30 2429
6954.08 2344
6954.87 2310
6955.66 2331
6956.45 2393
6957.23 2540
6958.02 2529
6958.81 2508
6959.59 2613
6960.38 2618
6961.17 2666
6961.96 2609
6962.74 2585
6963.53 2690
6964.32 2512
6965.11 2621
6965.89 2580
6966.68 2756
6967.47 2858
6968.26 2916
6969.04 3008
6969.83 2999
6970.62 3050
6971.41 3028
6972.20 3013
6972.98 2992
6973.77 3034
6974.56 2947
6975.35 3282
6976.14 3104
6976.92 3062
6977.71 3272
6978.50 3271
6979.29 3367
6980.08 3635
6980.87 3719
6981.65 4040
6982.44 4333
6983.23 4597
6984.02 4991
6984.81 5682
6985.60 6321
6986.39 6921
6987.17 7361
6987.96 7739
6988.75 7764
6989.54 7567
6990.33 6926
6991.12 6316
6991.91 5714
6992.70 5035
6993.49 4622
6994.28 4257
6995.06 3900
6995.85 3685
6996.64 3761
6997.43 4065
6998.22 4413
6999.01 5092
6999.80 5621
7000.59 6016
7001.38 6604
7002.17 6936
7002.96 6637
7003.75 6478
7004.54 6225
7005.33 5641
7006.12 5014
7006.91 4359
7007.70 3697
7008.49 3323
7009.28 3141
7010.07 2973
7010.86 2833
7011.65 2649
7012.44 2551
7013.23 2489
7014.02 2622
7014.81 2657
7015.60 2534
7016.39 2655
7017.18 2675
7017.97 2727
7018.76 2521
7019.55 2490
7020.34 2407
7021.13 2415
7021.92 2340
7022.71 2350
7023.51 2374
7024.30 2497
7025.09 2521
7025.88 2553
7026.67 2521
7027.46 2563
7028.25 2617
7029.04 2626
7029.83 2544
7030.63 2453
7031.42 2487
7032.21 2515
7033.00 2594
7033.79 2435
7034.58 2635
7035.37 2674
7036.16 2722
7036.96 2819
7037.75 2765
7038.54 2735
7039.33 2878
7040.12 2947
7040.92 2747
7041.71 2705
7042.50 2667
7043.29 2646
7044.08 2713
7044.87 2630
7045.67 2506
7046.46 2439
7047.25 2495
7048.04 2459
7048.84 2432
7049.63 2435
7050.42 2503
7051.21 2542
7052.00 2659
7052.80 2732
7053.59 2576
7054.38 2458
7055.18 2484
7055.97 2443
7056.76 2304
7057.55 2233
7058.35 2215
7059.14 2176
7059.93 2178
7060.72 2202
7061.52 2214
7062.31 2128
7063.10 2137
7063.90 2146
7064.69 2104
7065.48 2103
7066.28 2080
7067.07 2190
7067.86 2181
7068.66 2191
7069.45 2135
7070.24 2215
7071.04 2168
7071.83 2078
7072.62 2128
7073.42 2074
7074.21 2193
7075.00 2105
7075.80 2056
7076.59 2004
7077.39 2021
7078.18 2041
7078.97 2014
7079.77 1829
7080.56 1894
7081.36 1969
7082.15 2012
7082.94 2014
7083.74 1815
7084.53 1821
7085.33 1876
7086.12 1878
7086.92 1858
7087.71 1797
7088.50 1856
7089.30 1992
7090.09 1981
7090.89 1981
7091.68 2087
7092.48 2167
7093.27 2077
7094.07 2092
7094.86 2218
7095.66 2162
7096.45 2093
7097.25 1973
7098.04 1868
7098.84 1954
7099.63 1818
7100.43 1738
7101.22 1715
7102.02 1744
7102.81 1747
7103.61 1737
7104.40 1660
7105.20 1687
7105.99 1609
7106.79 1607
7107.59 1674
7108.38 1600
7109.18 1582
7109.97 1619
7110.77 1537
7111.56 1554
7112.36 1581
7113.16 1576
7113.95 1513
7114.75 1511
7115.54 1459
7116.34 1451
7117.14 1490
7117.93 1566
7118.73 1558
7119.52 1538
7120.32 1564
7121.12 1590
7121.91 1585
7122.71 1521
7123.51 1505
7124.30 1495
7125.10 1574
7125.90 1481
7126.69 1428
7127.49 1509
7128.29 1513
7129.08 1571
7129.88 1613
7130.68 1476
7131.47 1497
7132.27 1512
7133.07 1535
7133.86 1599
7134.66 1632
7135.46 1533
7136.26 1469
7137.05 1449
7137.85 1511
7138.65 1496
7139.44 1489
7140.24 1504
7141.04 1454
7141.84 1500
7142.63 1543
7143.43 1573
7144.23 1558
7145.03 1633
7145.83 1484
7146.62 1509
7147.42 1660
7148.22 1618
7149.02 1637
7149.81 1601
7150.61 1606
7151.41 1588
7152.21 1578
7153.01 1504
7153.80 1439
7154.60 1544
7155.40 1527
7156.20 1489
7157.00 1498
7157.80 1422
7158.59 1515
7159.39 1430
7160.19 1387
7160.99 1457
7161.79 1619
7162.59 1477
7163.39 1451
7164.18 1425
7164.98 1361
7165.78 1391
7166.58 1457
7167.38 1510
7168.18 1363
7168.98 1354
7169.78 1390
7170.58 1472
7171.38 1544
7172.17 1550
7172.97 1598
7173.77 1569
7174.57 1483
7175.37 1412
7176.17 1456
7176.97 1410
7177.77 1481
7178.57 1387
7179.37 1497
7180.17 1491
7180.97 1554
7181.77 1567
7182.57 1564
7183.37 1591
7184.17 1518
7184.97 1613
7185.77 1633
7186.57 1540
7187.37 1501
7188.17 1585
7188.97 1573
7189.77 1452
7190.57 1439
7191.37 1370
7192.17 1402
7192.97 1422
7193.77 1373
7194.57 1293
7195.37 1291
7196.17 1305
7196.97 1340
7197.77 1287
7198.57 1217
7199.37 1244
7200.17 1262
7200.97 1227
7201.77 1285
7202.58 1327
7203.38 1319
7204.18 1424
7204.98 1314
7205.78 1279
7206.58 1325
7207.38 1351
7208.18 1410
7208.98 1307
7209.79 1255
7210.59 1254
7211.39 1342
7212.19 1327
7212.99 1341
7213.79 1286
7214.59 1304
7215.40 1206
7216.20 1232
7217.00 1243
7217.80 1192
7218.60 1225
7219.40 1336
7220.21 1338
7221.01 1320
7221.81 1342
7222.61 1380
7223.41 1347
7224.22 1264
7225.02 1325
7225.82 1348
7226.62 1371
7227.43 1362
7228.23 1272
7229.03 1251
7229.83 1345
7230.63 1315
7231.44 1415
7232.24 1263
7233.04 1284
7233.84 1321
7234.65 1329
7235.45 1294
7236.25 1328
7237.06 1312
7237.86 1397
7238.66 1333
7239.46 1285
7240.27 1348
7241.07 1429
7241.87 1458
7242.68 1417
7243.48 1399
7244.28 1372
7245.09 1435
7245.89 1344
7246.69 1387
7247.50 1550
7248.30 1466
7249.10 1443
7249.91 1429
7250.71 1452
7251.51 1467
7252.32 1413
7253.12 1420
7253.92 1514
7254.73 1520
7255.53 1449
7256.34 1429
7257.14 1437
7257.94 1442
7258.75 1557
7259.55 1536
7260.36 1496
7261.16 1564
7261.96 1735
7262.77 1629
7263.57 1619
7264.38 1819
7265.18 1728
7265.99 1725
7266.79 1735
7267.59 1639
7268.40 1629
7269.20 1692
7270.01 1702
7270.81 1758
7271.62 1792
7272.42 1678
7273.23 1671
7274.03 1749
7274.84 1738
7275.64 1769
7276.45 1772
7277.25 1832
7278.06 1858
7278.86 1838
7279.67 1873
7280.47 1841
7281.28 1911
7282.08 2108
7282.89 2459
7283.69 2704
7284.50 3191
7285.30 3583
7286.11 3654
7286.92 3711
7287.72 3744
7288.53 3706
7289.33 3508
7290.14 2885
7290.94 2789
7291.75 2593
7292.56 2455
7293.36 2177
7294.17 1984
7294.97 1948
7295.78 1957
7296.59 1983
7297.39 1834
7298.20 1795
7299.00 1886
7299.81 1812
7300.62 1962
7301.42 1904
7302.23 1868
7303.04 2030
7303.84 2062
7304.65 2085
7305.46 2001
7306.26 1980
7307.07 2169
7307.88 2020
7308.68 2189
7309.49 2265
7310.30 2344
7311.10 2357
7311.91 2500
7312.72 2506
7313.52 2602
7314.33 2460
7315.14 2544
7315.95 2493
7316.75 2349
7317.56 2427
7318.37 2613
7319.18 2783
7319.98 3080
7320.79 3245
7321.60 3372
7322.40 3435
7323.21 3601
7324.02 3485
7324.83 3527
7325.64 3403
7326.44 3162
7327.25 2849
7328.06 2464
7328.87 2456
7329.67 2239
7330.48 2145
7331.29 2103
7332.10 2013
7332.91 1866
7333.71 1792
7334.52 1853
7335.33 1824
7336.14 1836
7336.95 1862
7337.76 1824
7338.56 1836
7339.37 1902
7340.18 1876
7340.99 1815
7341.80 1807
7342.61 1819
7343.42 1952
7344.22 1856
7345.03 1782
7345.84 1801
7346.65 1824
7347.46 1781
7348.27 1922
7349.08 1965
7349.89 2005
7350.70 1955
7351.51 1892
7352.31 1936
7353.12 1815
7353.93 1811
7354.74 1911
7355.55 1855
7356.36 1910
7357.17 1867
7357.98 1919
7358.79 1918
7359.60 1781
7360.41 1916
7361.22 1982
7362.03 2026
7362.84 2022
7363.65 2010
7364.46 1984
7365.27 1945
7366.08 1935
7366.89 2068
7367.70 2010
7368.51 1869
7369.32 1950
7370.13 1913
7370.94 1902
7371.75 1880
7372.56 1913
7373.37 1968
7374.18 1940
7374.99 1853
7375.80 2007
7376.61 2090
7377.42 2067
7378.23 2215
7379.04 2288
7379.85 2341
7380.66 2474
7381.48 2695
7382.29 2905
7383.10 3052
7383.91 3115
7384.72 2971
7385.53 2998
7386.34 2743
7387.15 2493
7387.96 2501
7388.77 2282
7389.59 2124
7390.40 1950
7391.21 1982
7392.02 1948
7392.83 1873
7393.64 1808
7394.45 1753
7395.27 1746
7396.08 1694
7396.89 1748
7397.70 1831
7398.51 1873
7399.32 1912
7400.14 2047
7400.95 2273
7401.76 2538
7402.57 2460
7403.38 2547
7404.20 2614
7405.01 2698
7405.82 2558
7406.63 2330
7407.44 2299
7408.26 2191
7409.07 2148
7409.88 1958
7410.69 1986
7411.51 1898
7412.32 1914
7413.13 1825
7413.94 1644
7414.76 1653
7415.57 1583
7416.38 1673
7417.19 1593
7418.01 1549
7418.82 1502
7419.63 1554
7420.45 1457
7421.26 1642
7422.07 1711
7422.88 1592
7423.70 1562
7424.51 1478
7425.32 1500
7426.14 1488
7426.95 1384
7427.76 1490
7428.58 1464
7429.39 1506
7430.20 1464
7431.02 1420
7431.83 1457
7432.64 1396
7433.46 1349
7434.27 1384
7435.09 1349
7435.90 1450
7436.71 1409
7437.53 1523
7438.34 1405
7439.16 1430
7439.97 1452
7440.78 1482
7441.60 1460
7442.41 1475
7443.23 1510
7444.04 1561
7444.85 1494
7445.67 1479
7446.48 1379
7447.30 1472
7448.11 1422
7448.93 1567
7449.74 1503
7450.56 1410
7451.37 1454
7452.18 1424
7453.00 1376
7453.81 1395
7454.63 1444
7455.44 1437
7456.26 1503
7457.07 1426
7457.89 1390
7458.70 1410
7459.52 1422
7460.33 1473
7461.15 1436
7461.96 1424
7462.78 1499
7463.59 1418
7464.41 1369
7465.23 1369
7466.04 1395
7466.86 1436
7467.67 1380
7468.49 1442
7469.30 1469
7470.12 1439
7470.93 1523
7471.75 1487
7472.57 1555
7473.38 1467
7474.20 1431
7475.01 1449
7475.83 1485
7476.65 1368
7477.46 1369
7478.28 1378
7479.09 1358
7479.91 1295
7480.73 1384
7481.54 1357
7482.36 1295
7483.18 1220
7483.99 1183
7484.81 1240
7485.62 1274
7486.44 1324
7487.26 1325
7488.07 1245
7488.89 1254
7489.71 1275
7490.52 1250
7491.34 1328
7492.16 1224
7492.98 1207
7493.79 1275
7494.61 1229
7495.43 1247
7496.24 1314
7497.06 1329
7497.88 1326
7498.70 1301
7499.51 1252
7500.33 1296
7501.15 1209
7501.96 1256
7502.78 1280
7503.60 1173
7504.42 1186
7505.23 1283
7506.05 1332
7506.87 1226
7507.69 1195
7508.51 1272
7509.32 1323
7510.14 1306
7510.96 1235
7511.78 1293
7512.59 1257
7513.41 1219
7514.23 1293
7515.05 1245
7515.87 1268
7516.69 1168
7517.50 1251
7518.32 1287
7519.14 1231
7519.96 1277
7520.78 1206
7521.60 1218
7522.41 1225
7523.23 1214
7524.05 1172
7524.87 1200
7525.69 1200
7526.51 1169
7527.33 1213
7528.14 1270
7528.96 1177
7529.78 1212
7530.60 1212
7531.42 1214
7532.24 1231
7533.06 1255
7533.88 1366
7534.70 1234
7535.52 1239
7536.34 1241
7537.16 1165
7537.97 1169
7538.79 1171
7539.61 1306
7540.43 1225
7541.25 1218
7542.07 1313
7542.89 1283
7543.71 1298
7544.53 1419
7545.35 1248
7546.17 1211
7546.99 1269
7547.81 1291
7548.63 1335
7549.45 1361
7550.27 1249
7551.09 1276
7551.91 1396
7552.73 1334
7553.55 1267
7554.37 1203
7555.19 1291
7556.01 1279
7556.83 1316
7557.65 1359
7558.47 1395
7559.29 1367
7560.11 1430
7560.93 1377
7561.76 1414
7562.58 1448
7563.40 1403
7564.22 1384
7565.04 1471
7565.86 1354
7566.68 1439
7567.50 1310
7568.32 1325
7569.14 1303
7569.96 1401
7570.79 1327
7571.61 1240
7572.43 1278
7573.25 1276
7574.07 1360
7574.89 1367
7575.71 1368
7576.54 1474
7577.36 1378
7578.18 1325
7579.00 1359
7579.82 1334
7580.64 1390
7581.46 1337
7582.29 1357
7583.11 1408
7583.93 1400
7584.75 1312
7585.57 1356
7586.40 1419
7587.22 1369
7588.04 1394
7588.86 1501
7589.68 1452
7590.51 1421
7591.33 1496
7592.15 1526
7592.97 1457
7593.80 1502
7594.62 1480
7595.44 1498
7596.26 1410
7597.09 1478
7597.91 1544
7598.73 1541
7599.55 1448
7600.38 1465
7601.20 1587
7602.02 1562
7602.85 1617
7603.67 1800
7604.49 1974
7605.31 2067
7606.14 2070
7606.96 2047
7607.78 2168
7608.61 2070
7609.43 1965
7610.25 1847
7611.08 1828
7611.90 1779
7612.72 1682
7613.55 1623
7614.37 1717
7615.19 1607
7616.02 1649
7616.84 1627
7617.67 1619
7618.49 1661
7619.31 1663
7620.14 1681
7620.96 1679
7621.78 1603
7622.61 1668
7623.43 1686
7624.26 1476
7625.08 1585
7625.91 1500
7626.73 1489
7627.55 1582
7628.38 1677
7629.20 1817
7630.03 1812
7630.85 1838
7631.68 2114
7632.50 2262
7633.32 2424
7634.15 2543
7634.97 2475
7635.80 2425
7636.62 2187
7637.45 1990
7638.27 1843
7639.10 1705
7639.92 1597
7640.75 1518
7641.57 1410
7642.40 1355
7643.22 1361
7644.05 1313
7644.87 1261
7645.70 1241
7646.52 1301
7647.35 1368
7648.17 1255
7649.00 1257
7649.82 1327
7650.65 1375
7651.48 1232
7652.30 1231
7653.13 1247
7653.95 1186
7654.78 1262
7655.60 1219
7656.43 1193
7657.26 1303
7658.08 1331
7658.91 1290
7659.73 1211
7660.56 1284
7661.39 1344
7662.21 1283
7663.04 1222
7663.86 1174
7664.69 1198
7665.52 1277
7666.34 1304
7667.17 1222
7668.00 1232
7668.82 1264
7669.65 1454
7670.48 1335
7671.30 1270
7672.13 1375
7672.96 1255
7673.78 1290
7674.61 1240
7675.44 1222
7676.26 1237
7677.09 1211
7677.92 1182
7678.74 1190
7679.57 1192
7680.40 1129
7681.22 1195
7682.05 1201
7682.88 1221
7683.71 1233
7684.53 1166
7685.36 1185
7686.19 1175
7687.02 1172
7687.84 1188
7688.67 1249
7689.50 1188
7690.33 1181
7691.15 1213
7691.98 1250
7692.81 1264
7693.64 1255
7694.47 1216
7695.29 1233
7696.12 1256
7696.95 1243
7697.78 1270
7698.61 1314
7699.43 1304
7700.26 1305
7701.09 1250
7701.92 1313
7702.75 1347
7703.57 1370
7704.40 1430
7705.23 1268
7706.06 1306
7706.89 1344
7707.72 1352
7708.55 1247
7709.37 1256
7710.20 1310
7711.03 1369
7711.86 1234
7712.69 1303
7713.52 1272
7714.35 1161
7715.18 1186
7716.01 1164
7716.83 1219
7717.66 1192
7718.49 1301
7719.32 1363
7720.15 1199
7720.98 1229
7721.81 1182
7722.64 1213
7723.47 1241
7724.30 1181
7725.13 1178
7725.96 1114
7726.79 1210
7727.62 1253
7728.45 1275
7729.28 1234
7730.11 1221
7730.94 1194
7731.77 1191
7732.60 1223
7733.42 1233
7734.25 1183
7735.09 1118
7735.92 1115
7736.75 1173
7737.58 1208
7738.41 1190
7739.24 1178
7740.07 1279
7740.90 1278
7741.73 1211
7742.56 1260
7743.39 1251
7744.22 1337
7745.05 1476
7745.88 1627
7746.71 1670
7747.54 1790
7748.37 2214
7749.20 2354
7750.03 2538
7750.86 2385
7751.70 2257
7752.53 2222
7753.36 2061
7754.19 1882
7755.02 1593
7755.85 1502
7756.68 1362
7757.51 1290
7758.34 1157
7759.18 1167
7760.01 1142
7760.84 1146
7761.67 1226
7762.50 1244
7763.33 1206
7764.16 1191
7765.00 1225
7765.83 1242
7766.66 1260
7767.49 1109
7768.32 1155
7769.16 1174
7769.99 1073
7770.82 1028
7771.65 1081
7772.48 1027
7773.32 1075
7774.15 1060
7774.98 1012
7775.81 1045
7776.64 1108
7777.48 1159
7778.31 1180
7779.14 1159
7779.97 1161
7780.81 1105
7781.64 1065
7782.47 1099
7783.30 1121
7784.14 1235
7784.97 1230
7785.80 1133
7786.64 1266
7787.47 1285
7788.30 1206
7789.13 1282
7789.97 1337
7790.80 1292
7791.63 1318
7792.47 1185
7793.30 1182
7794.13 1134
7794.97 1090
7795.80 1045
7796.63 1133
7797.47 1127
7798.30 1108
7799.13 1129
7799.97 1117
7800.80 1068
7801.63 1085
7802.47 1160
7803.30 1186
7804.13 1135
7804.97 1166
7805.80 1127
7806.64 1101
7807.47 1165
7808.30 1184
7809.14 1250
7809.97 1226
7810.81 1256
7811.64 1246
7812.47 1252
7813.31 1260
7814.14 1230
7814.98 1173
7815.81 1240
7816.65 1262
7817.48 1223
7818.32 1215
7819.15 1232
7819.98 1215
7820.82 1328
7821.65 1273
7822.49 1279
7823.32 1287
7824.16 1263
7824.99 1236
7825.83 1245
7826.66 1239
7827.50 1231
7828.33 1204
7829.17 1237
7830.00 1207
7830.84 1196
7831.67 1163
7832.51 1214
7833.34 1324
7834.18 1247
7835.02 1170
7835.85 1252
7836.69 1201
7837.52 1186
7838.36 1154
7839.19 1255
7840.03 1263
7840.86 1180
7841.70 1184
7842.54 1095
7843.37 1148
7844.21 1073
7845.04 1128
7845.88 1202
7846.72 1157
7847.55 1235
7848.39 1144
7849.22 1125
7850.06 1138
7850.90 1042
7851.73 1108
7852.57 1131
7853.41 1171
7854.24 1131
7855.08 1067
7855.92 1104
7856.75 1138
7857.59 1170
7858.43 1089
7859.26 1107
7860.10 1063
7860.94 1090
7861.77 1063
7862.61 1114
7863.45 1157
7864.28 1155
7865.12 1110
7865.96 1042
7866.79 1144
7867.63 1108
7868.47 1054
7869.31 1051
7870.14 1090
7870.98 1119
7871.82 1125
7872.66 1100
7873.49 1051
7874.33 1090
7875.17 1078
7876.01 1110
7876.84 1133
7877.68 1177
7878.52 1120
7879.36 1141
7880.19 1107
7881.03 1097
7881.87 1081
7882.71 1090
7883.55 1121
7884.38 1130
7885.22 1083
7886.06 1070
7886.90 1051
7887.74 1115
7888.57 1041
7889.41 1091
7890.25 1126
7891.09 1155
7891.93 1159
7892.77 1110
7893.61 1097
7894.44 1173
7895.28 1103
7896.12 1106
7896.96 1120
7897.80 1083
7898.64 1093
7899.48 1103
7900.32 1066
7901.15 1086
7901.99 1108
7902.83 1088
7903.67 1134
7904.51 1126
7905.35 1065
7906.19 1062
7907.03 1011
7907.87 1035
7908.71 1073
7909.55 1074
7910.39 1077
7911.22 1022
7912.06 1099
7912.90 1110
7913.74 1125
7914.58 1229
7915.42 1317
7916.26 1355
7917.10 1359
7917.94 1313
7918.78 1448
7919.62 1450
7920.46 1487
7921.30 1520
7922.14 1478
7922.98 1448
7923.82 1359
7924.66 1277
7925.50 1191
7926.34 1106
7927.18 1160
7928.02 1191
7928.86 1193
7929.70 1140
7930.55 1073
7931.39 1144
7932.23 1108
7933.07 1120
7933.91 1149
7934.75 1134
7935.59 1104
7936.43 1045
7937.27 1003
7938.11 1048
7938.95 1030
7939.79 973
7940.63 1027
7941.48 1086
7942.32 1087
7943.16 1043
7944.00 1047
7944.84 1145
7945.68 1163
7946.52 1182
7947.36 1053
7948.21 1065
7949.05 1085
7949.89 1083
7950.73 1113
7951.57 1073
7952.41 1055
7953.26 1053
7954.10 1095
7954.94 1071
7955.78 1055
7956.62 1077
7957.47 1082
7958.31 992
7959.15 1004
7959.99 1039
7960.83 1106
7961.68 1068
7962.52 998
7963.36 981
7964.20 990
7965.04 1052
7965.89 1128
7966.73 1030
7967.57 1036
7968.41 1062
7969.26 1067
7970.10 1149
7970.94 1081
7971.78 950
7972.63 1133
7973.47 1099
7974.31 1027
7975.16 949
7976.00 1008
7976.84 1002
7977.68 963
7978.53 952
7979.37 962
7980.21 1054
7981.06 973
7981.90 969
7982.74 1057
7983.59 986
7984.43 992
7985.27 1017
7986.12 1005
7986.96 1039
7987.80 954
7988.65 965
7989.49 1027
7990.34 1009
7991.18 955
7992.02 995
7992.87 997
7993.71 967
7994.55 955
7995.40 954
7996.24 958
7997.09 902
7997.93 947
7998.77 944
7999.62 948
8000.46 927
8001.31 907
8002.15 978
8003.00 968
8003.84 1032
8004.68 928
8005.53 935
8006.37 977
8007.22 997
8008.06 960
8008.91 990
8009.75 1067
8010.60 980
8011.44 977
8012.29 1024
8013.13 999
8013.98 1015
8014.82 1015
8015.67 946
8016.51 929
8017.36 945
8018.20 975
8019.05 906
8019.89 895
8020.74 936
8021.58 915
8022.43 890
8023.27 869
8024.12 902
8024.96 830
8025.81 911
8026.66 970
8027.50 906
8028.35 929
8029.19 951
8030.04 905
8030.88 925
8031.73 889
8032.58 933
8033.42 938
8034.27 1013
8035.11 971
8035.96 932
8036.81 975
8037.65 952
8038.50 965
8039.35 957
8040.19 972
8041.04 952
8041.88 941
8042.73 932
8043.58 846
8044.42 863
8045.27 915
8046.12 931
8046.96 980
8047.81 924
8048.66 920
8049.50 975
8050.35 956
8051.20 936
8052.04 975
8052.89 931
8053.74 930
8054.59 910
8055.43 880
8056.28 859
8057.13 912
8057.97 952
8058.82 856
8059.67 848
8060.52 892
8061.36 917
8062.21 900
8063.06 841
8063.91 876
8064.75 898
8065.60 882
8066.45 932
8067.30 893
8068.15 884
8068.99 880
8069.84 858
8070.69 961
8071.54 917
8072.38 879
8073.23 779
8074.08 880
8074.93 871
8075.78 900
8076.63 870
8077.47 903
8078.32 861
8079.17 881
8080.02 868
8080.87 907
8081.72 896
8082.56 950
8083.41 961
8084.26 844
8085.11 871
8085.96 891
8086.81 856
8087.66 849
8088.51 876
8089.35 844
8090.20 824
8091.05 809
8091.90 849
8092.75 914
8093.60 842
8094.45 824
8095.30 864
8096.15 863
8097.00 897
8097.85 915
8098.70 935
8099.55 858
8100.39 843
8101.24 928
8102.09 828
8102.94 819
8103.79 900
8104.64 820
8105.49 809
8106.34 843
8107.19 889
8108.04 920
8108.89 889
8109.74 817
8110.59 825
8111.44 852
8112.29 841
8113.14 856
8113.99 842
8114.84 877
8115.69 833
8116.54 917
8117.39 990
8118.24 911
8119.09 846
8119.95 911
8120.80 891
8121.65 940
8122.50 907
8123.35 924
8124.20 911
8125.05 906
8125.90 926
8126.75 896
8127.60 941
8128.45 897
8129.30 847
8130.15 818
8131.01 944
8131.86 835
8132.71 868
8133.56 920
8134.41 874
8135.26 804
8136.11 837
8136.96 854
8137.82 895
8138.67 783
8139.52 850
8140.37 867
8141.22 855
8142.07 859
8142.93 871
8143.78 880
8144.63 893
8145.48 876
8146.33 893
8147.19 877
8148.04 824
8148.89 890
8149.74 877
8150.59 854
8151.45 864
8152.30 949
8153.15 893
8154.00 895
8154.85 887
8155.71 909
8156.56 916
8157.41 947
8158.26 956
8159.12 916
8159.97 904
8160.82 945
8161.68 904
8162.53 860
8163.38 867
8164.23 887
8165.09 831
8165.94 847
8166.79 901
8167.65 903
8168.50 902
8169.35 875
8170.20 830
8171.06 825
8171.91 783
8172.76 867
8173.62 860
8174.47 800
8175.32 912
8176.18 910
8177.03 791
8177.89 825
8178.74 835
8179.59 872
8180.45 835
8181.30 780
8182.15 800
8183.01 962
8183.86 806
8184.72 794
8185.57 751
8186.42 799
8187.28 841
8188.13 776
8188.99 805
8189.84 772
8190.69 769
8191.55 820
8192.40 838
8193.26 847
8194.11 827
8194.97 848
8195.82 816
8196.68 755
8197.53 781
8198.38 810
8199.24 808
8200.09 772
8200.95 836
8201.80 815
8202.66 791
8203.51 828
8204.37 797
8205.22 773
8206.08 763
8206.93 871
8207.79 797
8208.64 831
8209.50 789
8210.35 816
8211.21 840
8212.06 825
8212.92 807
8213.78 863
8214.63 869
8215.49 875
8216.34 811
8217.20 777
8218.05 859
8218.91 879
8219.76 787
8220.62 894
8221.48 941
8222.33 960
8223.19 989
8224.04 985
8224.90 891
8225.76 955
8226.61 966
8227.47 1026
8228.32 935
8229.18 889
8230.04 930
8230.89 873
8231.75 787
8232.61 762
8233.46 798
8234.32 857
8235.18 837
8236.03 813
8236.89 868
8237.75 907
8238.60 889
8239.46 827
8240.32 819
8241.17 810
8242.03 813
8242.89 809
8243.74 896
8244.60 927
8245.46 853
8246.31 818
8247.17 868
8248.03 797
8248.89 816
8249.74 780
8250.60 878
8251.46 912
8252.32 864
8253.17 855
8254.03 894
8254.89 896
8255.75 884
8256.60 844
8257.46 774
8258.32 788
8259.18 820
8260.04 866
8260.89 817
8261.75 833
8262.61 832
8263.47 822
8264.33 771
8265.18 752
8266.04 756
8266.90 813
8267.76 839
8268.62 776
8269.47 841
8270.33 785
8271.19 782
8272.05 847
8272.91 854
8273.77 850
8274.63 831
8275.48 873
8276.34 847
8277.20 837
8278.06 825
8278.92 885
8279.78 858
8280.64 877
8281.50 870
8282.36 852
8283.21 864
8284.07 906
8284.93 898
8285.79 865
8286.65 951
8287.51 888
8288.37 855
8289.23 913
8290.09 770
8290.95 762
8291.81 804
8292.67 849
8293.53 838
8294.39 766
8295.25 848
8296.11 907
8296.97 847
8297.82 867
8298.68 828
8299.54 857
8300.40 846
8301.26 859
8302.12 825
8302.98 861
8303.84 816
8304.71 772
8305.57 819
8306.43 828
8307.29 830
8308.15 868
8309.01 824
8309.87 835
8310.73 865
8311.59 832
8312.45 784
8313.31 924
8314.17 827
8315.03 867
8315.89 897
8316.75 898
8317.61 924
8318.47 901
8319.33 919
8320.20 931
8321.06 956
8321.92 933
8322.78 897
8323.64 881
8324.50 894
8325.36 844
8326.22 853
8327.09 802
8327.95 882
8328.81 865
8329.67 858
8330.53 836
8331.39 943
8332.25 919
8333.12 861
8333.98 874
8334.84 883
8335.70 916
8336.56 916
8337.42 950
8338.29 923
8339.15 828
8340.01 833
8340.87 820
8341.73 847
8342.60 902
8343.46 945
8344.32 924
8345.18 911
8346.05 930
8346.91 924
8347.77 884
8348.63 902
8349.50 928
8350.36 910
8351.22 894
8352.08 873
8352.95 911
8353.81 907
8354.67 888
8355.53 907
8356.40 957
8357.26 1021
8358.12 993
8358.99 934
8359.85 980
8360.71 904
8361.58 979
8362.44 925
8363.30 912
8364.17 906
8365.03 893
8365.89 955
8366.76 936
8367.62 916
8368.48 891
8369.35 928
8370.21 926
8371.07 996
8371.94 994
8372.80 938
8373.66 949
8374.53 994
8375.39 1004
8376.26 1039
8377.12 971
8377.98 956
8378.85 936
8379.71 945
8380.58 1113
8381.44 1082
8382.30 996
8383.17 985
8384.03 1017
8384.90 1039
8385.76 1053
8386.63 1040
8387.49 1116
8388.35 1115
8389.22 1037
8390.08 1091
8390.95 1128
8391.81 1117
8392.68 1118
8393.54 1037
8394.41 1072
8395.27 1153
8396.14 1160
8397.00 1193
8397.87 1281
8398.73 1181
8399.60 1247
8400.46 1292
8401.33 1183
8402.19 1146
8403.06 1186
8403.92 1261
8404.79 1227
8405.65 1179
8406.52 1295
8407.39 1258
8408.25 1375
8409.12 1358
8409.98 1373
8410.85 1365
8411.71 1449
8412.58 1478
8413.44 1409
8414.31 1424
8415.18 1554
8416.04 1449
8416.91 1498
8417.77 1447
8418.64 1353
8419.51 1414
8420.37 1448
8421.24 1460
8422.11 1567
8422.97 1545
8423.84 1534
8424.70 1469
8425.57 1616
8426.44 1637
8427.30 1606
8428.17 1659
8429.04 1746
8429.90 1671
8430.77 1642
8431.64 1600
8432.50 1687
8433.37 1797
8434.24 1902
8435.10 1810
8435.97 1824
8436.84 2054
8437.71 2041
8438.57 2056
8439.44 2172
8440.31 2262
8441.17 2153
8442.04 2265
8442.91 2258
8443.78 2281
8444.64 2257
8445.51 2411
8446.38 2322
8447.25 2336
8448.11 2370
8448.98 2442
8449.85 2426
8450.72 2426
8451.58 2721
8452.45 2937
8453.32 3233
8454.19 3756
8455.06 4578
8455.92 5427
8456.79 6391
8457.66 7151
8458.53 7976
8459.40 8151
8460.27 7929
8461.13 7009
8462.00 6120
8462.87 5296
8463.74 4446
8464.61 3738
8465.48 3206
8466.34 2776
8467.21 2492
8468.08 2374
8468.95 1993
8469.82 1930
8470.69 1885
8471.56 1829
8472.42 1784
8473.29 1815
8474.16 1816
8475.03 1814
8475.90 1734
8476.77 1703
8477.64 1570
8478.51 1493
8479.38 1514
8480.25 1515
8481.12 1442
8481.99 1416
8482.85 1637
8483.72 1591
8484.59 1641
8485.46 1526
8486.33 1665
8487.20 1672
8488.07 1671
8488.94 1629
8489.81 1608
8490.68 1685
8491.55 1675
8492.42 1705
8493.29 1832
8494.16 1904
8495.03 1889
8495.90 2005
8496.77 2003
8497.64 1995
8498.51 1944
8499.38 1825
8500.25 1764
8501.12 1670
8501.99 1642
8502.86 1537
8503.73 1541
8504.60 1555
8505.47 1473
8506.34 1430
8507.22 1401
8508.09 1485
8508.96 1418
8509.83 1422
8510.70 1513
8511.57 1482
8512.44 1419
8513.31 1509
8514.18 1595
8515.05 1581
8515.92 1647
8516.80 1675
8517.67 1722
8518.54 1625
8519.41 1665
8520.28 1744
8521.15 1669
8522.02 1722
8522.89 1703
8523.77 1724
8524.64 1776
8525.51 1809
8526.38 1837
8527.25 1737
8528.12 1794
8529.00 1751
8529.87 1777
8530.74 1743
8531.61 1878
8532.48 1808
8533.36 1772
8534.23 1818
8535.10 1723
8535.97 1716
8536.84 1781
8537.72 1704
8538.59 1526
8539.46 1587
8540.33 1648
8541.21 1666
8542.08 1578
8542.95 1513
8543.82 1569
8544.70 1459
8545.57 1462
8546.44 1373
8547.31 1418
8548.19 1381
8549.06 1255
8549.93 1319
8550.80 1299
8551.68 1362
8552.55 1395
8553.42 1454
8554.30 1608
8555.17 1525
8556.04 1539
8556.92 1643
8557.79 1555
8558.66 1488
8559.54 1436
8560.41 1420
8561.28 1322
8562.16 1353
8563.03 1337
8563.90 1323
8564.78 1312
8565.65 1294
8566.52 1252
8567.40 1217
8568.27 1259
8569.15 1352
8570.02 1293
8570.89 1247
8571.77 1350
8572.64 1302
8573.51 1301
8574.39 1195
8575.26 1170
8576.14 1209
8577.01 1236
8577.89 1141
8578.76 1142
8579.63 1158
8580.51 1127
8581.38 1151
8582.26 1150
8583.13 1156
8584.01 1212
8584.88 1131
8585.76 1143
8586.63 1134
8587.51 1209
8588.38 1197
8589.26 1200
8590.13 1219
8591.00 1232
8591.88 1170
8592.75 1184
8593.63 1191
8594.51 1211
8595.38 1275
8596.26 1184
8597.13 1159
8598.01 1205
8598.88 1247
8599.76 1232
8600.63 1288
8601.51 1358
8602.38 1228
8603.26 1204
8604.13 1270
8605.01 1240
8605.89 1251
8606.76 1181
8607.64 1191
8608.51 1190
8609.39 1264
8610.26 1348
8611.14 1343
8612.02 1227
8612.89 1231
8613.77 1183
8614.65 1256
8615.52 1185
8616.40 1230
8617.27 1168
8618.15 1160
8619.03 1248
8619.90 1204
8620.78 1160
8621.66 1153
8622.53 1220
8623.41 1217
8624.29 1213
8625.16 1173
8626.04 1253
8626.92 1195
8627.79 1157
8628.67 1167
8629.55 1181
8630.42 1252
8631.30 1249
8632.18 1239
8633.05 1268
8633.93 1266
8634.81 1297
8635.69 1268
8636.56 1178
8637.44 1204
8638.32 1284
8639.20 1276
8640.07 1290
8640.95 1316
8641.83 1249
8642.71 1285
8643.58 1350
8644.46 1359
8645.34 1313
8646.22 1351
8647.09 1339
8647.97 1367
8648.85 1380
8649.73 1452
8650.61 1448
8651.48 1377
8652.36 1465
8653.24 1487
8654.12 1390
8655.00 1388
8655.87 1399
8656.75 1323
8657.63 1407
8658.51 1470
8659.39 1371
8660.27 1373
8661.14 1390
8662.02 1447
8662.90 1387
8663.78 1374
8664.66 1407
8665.54 1472
8666.42 1407
8667.30 1432
8668.17 1464
8669.05 1497
8669.93 1515
8670.81 1424
8671.69 1481
8672.57 1608
8673.45 1621
8674.33 1500
8675.21 1609
8676.09 1723
8676.97 1783
8677.84 1736
8678.72 1646
8679.60 1664
8680.48 1684
8681.36 1651
8682.24 1710
8683.12 1640
8684.00 1730
8684.88 1705
8685.76 1626
8686.64 1646
8687.52 1684
8688.40 1712
8689.28 1760
8690.16 1918
8691.04 2005
8691.92 2370
8692.80 2558
8693.68 2950
8694.56 2951
8695.44 3162
8696.32 3070
8697.20 2885
8698.08 2743
8698.96 2534
8699.84 2318
8700.72 2082
8701.60 1945
8702.48 1863
8703.37 1687
8704.25 1623
8705.13 1589
8706.01 1602
8706.89 1623
8707.77 1483
8708.65 1565
8709.53 1574
8710.41 1536
8711.29 1626
8712.17 1578
8713.06 1559
8713.94 1572
8714.82 1634
8715.70 1668
8716.58 1693
8717.46 1706
8718.34 1669
8719.22 1694
8720.11 1753
8720.99 1843
8721.87 1784
8722.75 1842
8723.63 1832
8724.51 1849
8725.40 1839
8726.28 1809
8727.16 1819
8728.04 1859
8728.92 1820
8729.81 1799
8730.69 1894
8731.57 1951
8732.45 1935
8733.33 1935
8734.22 2042
8735.10 2041
8735.98 1890
8736.86 1925
8737.75 1995
8738.63 1988
8739.51 2036
8740.39 1901
8741.28 2006
8742.16 1980
8743.04 1900
8743.92 2006
8744.81 1962
8745.69 2004
8746.57 2081
8747.46 2083
8748.34 2052
8749.22 2029
8750.10 1940
8750.99 1966
8751.87 2020
8752.75 2099
8753.64 2049
8754.52 2122
8755.40 2133
8756.29 2180
8757.17 2271
8758.05 2181
8758.94 2050
8759.82 2121
8760.70 2232
8761.59 2186
8762.47 2294
8763.35 2413
8764.24 2507
8765.12 2657
8766.01 2735
8766.89 2823
8767.77 2884
8768.66 2997
8769.54 2836
8770.43 2988
8771.31 2902
8772.19 2857
8773.08 2852
8773.96 2900
8774.85 2743
8775.73 2856
8776.62 2797
8777.50 2870
8778.38 3051
8779.27 3509
8780.15 3909
8781.04 4721
8781.92 5549
8782.81 6360
8783.69 7256
8784.58 7723
8785.46 7774
8786.35 7377
8787.23 6895
8788.12 6186
8789.00 5319
8789.89 4634
8790.77 4041
8791.66 3543
8792.54 3151
8793.43 2921
8794.31 2589
8795.20 2604
8796.08 2575
8796.97 2765
8797.85 2845
8798.74 2917
8799.62 2974
8800.51 3040
8801.40 3139
8802.28 3041
8803.17 2806
8804.05 2759
8804.94 2611
8805.82 2417
8806.71 2143
8807.60 2080
8808.48 2014
8809.37 1956
8810.25 1958
8811.14 1889
8812.03 1879
8812.91 1865
8813.80 2015
8814.69 2040
8815.57 1948
8816.46 1913
8817.34 1867
8818.23 1898
8819.12 1915
8820.00 1992
8820.89 1912
8821.78 1972
8822.66 1943
8823.55 2082
8824.44 1935
8825.32 1813
8826.21 1888
8827.10 1834
8827.99 1719
8828.87 1669
8829.76 1696
8830.65 1695
8831.53 1726
8832.42 1742
8833.31 1599
8834.20 1642
8835.08 1729
8835.97 1691
8836.86 1731
8837.74 1679
8838.63 1703
8839.52 1722
8840.41 1733
8841.30 1737
8842.18 1751
8843.07 1793
8843.96 1695
8844.85 1713
8845.73 1656
8846.62 1782
8847.51 1747
8848.40 1786
8849.29 1970
8850.17 1830
8851.06 1816
8851.95 1733
8852.84 1847
8853.73 1873
8854.61 1870
8855.50 1835
8856.39 1774
8857.28 1784
8858.17 1747
8859.06 1789
8859.95 1758
8860.83 1763
8861.72 1810
8862.61 1782
8863.50 1734
8864.39 1676
8865.28 1682
8866.17 1695
8867.06 1602
8867.94 1552
8868.83 1510
8869.72 1590
8870.61 1537
8871.50 1404
8872.39 1521
8873.28 1451
8874.17 1396
8875.06 1496
8875.95 1420
8876.84 1458
8877.73 1529
8878.62 1353
8879.51 1399
8880.40 1366
8881.28 1433
8882.17 1390
8883.06 1359
8883.95 1330
8884.84 1317
8885.73 1291
8886.62 1279
8887.51 1269
8888.40 1321
8889.29 1331
8890.18 1286
8891.07 1307
8891.96 1279
8892.85 1262
8893.74 1245
8894.63 1254
8895.53 1277
8896.42 1147
8897.31 1214
8898.20 1162
8899.09 1073
8899.98 1048
8900.87 1149
8901.76 1110
8902.65 1159
8903.54 1092
8904.43 1084
8905.32 1083
8906.21 1090
8907.10 1097
8907.99 1072
8908.89 1087
8909.78 1102
8910.67 1075
8911.56 1025
8912.45 1097
8913.34 999
8914.23 1000
8915.12 1055
8916.02 1113
8916.91 1026
8917.80 1039
8918.69 1087
8919.58 1090
8920.47 1082
8921.36 1000
8922.26 979
8923.15 998
8924.04 1036
8924.93 1050
8925.82 1043
8926.72 1002
8927.61 1093
8928.50 1052
8929.39 1020
8930.28 1033
8931.18 1102
8932.07 1051
8932.96 1041
8933.85 1069
8934.75 1057
8935.64 974
8936.53 939
8937.42 1027
8938.31 993
8939.21 994
8940.10 913
8940.99 954
8941.89 1000
8942.78 911
8943.67 930
8944.56 1006
8945.46 976
8946.35 850
8947.24 941
8948.14 947
8949.03 947
8949.92 926
8950.81 940
8951.71 918
8952.60 894
8953.49 893
8954.39 971
8955.28 907
8956.17 925
8957.07 1007
8957.96 920
8958.85 907
8959.75 914
8960.64 873
8961.54 831
8962.43 913
8963.32 927
8964.22 895
8965.11 871
8966.00 835
8966.90 863
8967.79 940
8968.69 937
8969.58 882
8970.47 877
8971.37 876
8972.26 875
8973.16 867
8974.05 928
8974.95 947
8975.84 863
8976.73 807
8977.63 833
8978.52 848
8979.42 834
8980.31 797
8981.21 821
8982.10 802
8983.00 786
8983.89 796
8984.79 839
8985.68 799
8986.58 796
8987.47 764
8988.37 802
8989.26 825
8990.16 834
8991.05 859
8991.95 772
8992.84 746
8993.74 738
8994.63 871
8995.53 811
8996.42 747
8997.32 820
8998.21 804
8999.11 820
9000.01 821
9000.90 774
9001.80 789
9002.69 768
9003.59 776
9004.48 674
9005.38 704
9006.28 793
9007.17 698
9008.07 750
9008.96 722
9009.86 774
9010.76 726
9011.65 770
9012.55 770
9013.45 723
9014.34 705
9015.24 723
9016.13 746
9017.03 765
9017.93 709
9018.82 719
9019.72 755
9020.62 754
9021.51 700
9022.41 777
9023.31 767
9024.20 726
9025.10 757
9026.00 728
9026.89 758
9027.79 780
9028.69 754
9029.59 692
9030.48 737
9031.38 773
9032.28 745
9033.17 690
9034.07 705
9034.97 730
9035.87 687
9036.76 694
9037.66 730
9038.56 675
9039.46 691
9040.35 739
9041.25 717
9042.15 691
9043.05 727
9043.94 691
9044.84 680
9045.74 671
9046.64 664
9047.54 605
9048.43 687
9049.33 714
9050.23 706
9051.13 658
9052.03 757
9052.92 764
9053.82 738
9054.72 742
9055.62 668
9056.52 687
9057.42 699
9058.32 671
9059.21 657
9060.11 717
9061.01 727
9061.91 772
9062.81 769
9063.71 712
9064.61 725
9065.50 731
9066.40 740
9067.30 739
9068.20 770
9069.10 734
9070.00 704
9070.90 640
9071.80 610
9072.70 643
9073.60 678
9074.50 706
9075.40 683
9076.29 672
9077.19 666
9078.09 733
9078.99 678
9079.89 688
9080.79 730
9081.69 666
9082.59 676
9083.49 679
9084.39 708
9085.29 728
9086.19 676
9087.09 667
9087.99 680
9088.89 696
9089.79 730
9090.69 726
9091.59 742
9092.49 739
9093.39 646
9094.29 685
9095.19 720
9096.09 738
9096.99 690
9097.89 670
9098.79 685
9099.69 725
9100.60 647
9101.50 653
9102.40 635
9103.30 660
9104.20 676
9105.10 621
9106.00 688
9106.90 682
9107.80 655
9108.70 726
9109.60 665
9110.50 690
9111.41 639
9112.31 635
9113.21 651
9114.11 620
9115.01 649
9115.91 652
9116.81 662
9117.72 654
9118.62 669
9119.52 633
9120.42 680
9121.32 640
9122.22 626
9123.12 651
9124.03 699
9124.93 687
9125.83 669
9126.73 639
9127.63 623
9128.54 684
9129.44 662
9130.34 686
9131.24 679
9132.14 638
9133.05 695
9133.95 751
9134.85 595
9135.75 580
9136.66 633
9137.56 664
9138.46 670
9139.36 642
9140.27 634
9141.17 636
9142.07 596
9142.97 640
9143.88 684
9144.78 721
9145.68 683
9146.59 673
9147.49 708
9148.39 665
9149.29 685
9150.20 698
9151.10 671
9152.00 699
9152.91 641
9153.81 687
9154.71 655
9155.62 746
9156.52 709
9157.42 695
9158.33 672
9159.23 690
9160.13 666
9161.04 636
9161.94 671
9162.84 711
9163.75 667
9164.65 689
9165.56 712
9166.46 688
9167.36 644
9168.27 679
9169.17 697
9170.08 698
9170.98 695
9171.88 681
9172.79 654
9173.69 698
9174.60 763
9175.50 682
9176.41 668
9177.31 704
9178.21 687
9179.12 710
9180.02 692
9180.93 661
9181.83 694
9182.74 709
9183.64 671
9184.55 619
9185.45 690
9186.36 667
9187.26 688
9188.17 653
9189.07 656
9189.98 653
9190.88 692
9191.79 618
9192.69 673
9193.60 652
9194.50 665
9195.41 689
9196.31 674
9197.22 665
9198.12 696
9199.03 707
9199.93 758
9200.84 751
9201.75 722
9202.65 704
9203.56 730
9204.46 803
9205.37 701
9206.27 711
9207.18 776
9208.09 714
9208.99 738
9209.90 650
9210.80 704
9211.71 701
9212.62 709
9213.52 676
9214.43 711
9215.34 651
9216.24 721
9217.15 746
9218.05 753
9218.96 759
9219.87 730
9220.77 755
9221.68 736
9222.59 682
9223.49 760
9224.40 743
9225.31 681
9226.21 705
9227.12 748
9228.03 673
9228.93 608
9229.84 714
9230.75 709
9231.66 679
9232.56 634
9233.47 694
9234.38 639
9235.28 634
9236.19 668
9237.10 676
9238.01 706
9238.91 640
9239.82 660
9240.73 664
9241.64 677
9242.54 703
9243.45 666
9244.36 617
9245.27 642
9246.18 703
9247.08 685
9247.99 715
9248.90 665
9249.81 645
9250.71 674
9251.62 685
9252.53 607
9253.44 659
9254.35 628
9255.26 678
9256.16 663
9257.07 676
9257.98 698
9258.89 696
9259.80 664
9260.71 614
9261.61 614
9262.52 655
9263.43 687
9264.34 705
9265.25 680
9266.16 633
9267.07 623
9267.98 700
9268.88 672
9269.79 663
9270.70 655
9271.61 648
9272.52 665
9273.43 684
9274.34 650
9275.25 713
9276.16 685
9277.07 662
9277.98 674
9278.89 703
9279.80 654
9280.70 648
9281.61 719
9282.52 726
9283.43 662
9284.34 658
9285.25 649
9286.16 698
9287.07 738
9287.98 669
9288.89 637
9289.80 720
9290.71 669
9291.62 641
9292.53 652
9293.44 669
9294.35 671
9295.26 781
9296.17 713
9297.08 683
9297.99 709
9298.90 656
9299.81 684
9300.73 683
9301.64 700
9302.55 753
9303.46 709
9304.37 694
9305.28 670
9306.19 677
9307.10 662
9308.01 716
9308.92 675
9309.83 720
9310.74 715
9311.65 751
9312.57 773
9313.48 664
9314.39 676
9315.30 666
9316.21 721
9317.12 728
9318.03 697
9318.94 691
9319.86 681
9320.77 648
9321.68 698
9322.59 686
9323.50 725
9324.41 675
9325.33 642
9326.24 602
9327.15 656
9328.06 663
9328.97 696
9329.88 751
9330.80 656
9331.71 682
9332.62 717
9333.53 680
9334.44 741
9335.36 701
9336.27 706
9337.18 675
9338.09 627
9339.01 663
9339.92 640
9340.83 673
9341.74 741
9342.66 660
9343.57 647
9344.48 636
9345.39 601
9346.31 656
9347.22 682
9348.13 699
9349.05 648
9349.96 644
9350.87 681
9351.78 716
9352.70 689
9353.61 682
9354.52 690
9355.44 669
9356.35 680
9357.26 737
9358.18 655
9359.09 681
9360.00 675
9360.92 707
9361.83 687
9362.74 705
9363.66 720
9364.57 690
9365.48 746
9366.40 674
9367.31 659
9368.23 628
9369.14 687
9370.05 691
9370.97 689
9371.88 740
9372.80 741
9373.71 735
9374.62 726
9375.54 748
9376.45 708
9377.37 722
9378.28 741
9379.19 743
9380.11 743
9381.02 719
9381.94 680
9382.85 706
9383.77 707
9384.68 702
9385.60 686
9386.51 729
9387.43 731
9388.34 752
9389.26 735
9390.17 780
9391.09 802
9392.00 821
9392.91 825
9393.83 786
9394.75 816
9395.66 842
9396.58 849
9397.49 869
9398.41 810
9399.32 824
9400.24 853
9401.15 863
9402.07 812
9402.98 789
9403.90 848
9404.81 837
9405.73 780
9406.65 842
9407.56 793
9408.48 784
9409.39 754
9410.31 826
9411.22 853
9412.14 843
9413.06 783
9413.97 808
9414.89 750
9415.80 763
9416.72 787
9417.64 802
9418.55 830
9419.47 772
9420.39 797
9421.30 825
9422.22 808
9423.14 851
9424.05 848
9424.97 878
9425.88 918
9426.80 792
9427.72 818
9428.64 791
9429.55 865
9430.47 841
9431.39 848
9432.30 816
9433.22 801
9434.14 823
9435.05 906
9435.97 961
9436.89 918
9437.81 951
9438.72 948
9439.64 1009
9440.56 1027
9441.47 977
9442.39 902
9443.31 900
9444.23 973
9445.14 952
9446.06 901
9446.98 896
9447.90 957
9448.81 963
9449.73 981
9450.65 963
9451.57 1078
9452.49 1274
9453.40 1444
9454.32 1499
9455.24 1672
9456.16 1710
9457.08 1706
9457.99 1663
9458.91 1438
9459.83 1308
9460.75 1208
9461.67 1101
9462.59 1040
9463.50 938
9464.42 891
9465.34 957
9466.26 916
9467.18 900
9468.10 827
9469.02 863
9469.94 899
9470.85 848
9471.77 885
9472.69 851
9473.61 785
9474.53 830
9475.45 939
9476.37 905
9477.29 832
9478.21 822
9479.13 936
9480.04 908
9480.96 970
9481.88 999
9482.80 1028
9483.72 945
9484.64 975
9485.56 1030
9486.48 980
9487.40 941
9488.32 928
9489.24 941
9490.16 893
9491.08 879
9492.00 804
9492.92 855
9493.84 913
9494.76 808
9495.68 784
9496.60 776
9497.52 805
9498.44 848
9499.36 856
9500.28 770
9501.20 826
9502.12 745
9503.04 800
9503.96 861
9504.88 749
9505.80 722
9506.72 809
9507.64 785
9508.56 784
9509.48 748
9510.41 836
9511.33 821
9512.25 797
9513.17 845
9514.09 828
9515.01 840
9515.93 842
9516.85 837
9517.77 829
9518.69 785
9519.61 822
9520.54 887
9521.46 844
9522.38 813
9523.30 808
9524.22 862
9525.14 831
9526.06 833
9526.99 847
9527.91 877
9528.83 915
9529.75 874
9530.67 941
9531.59 928
9532.52 877
9533.44 940
9534.36 970
9535.28 925
9536.20 1029
9537.13 1039
9538.05 973
9538.97 881
9539.89 912
9540.81 881
9541.74 899
9542.66 832
9543.58 783
9544.50 747
9545.43 797
9546.35 764
9547.27 791
9548.19 809
9549.12 798
9550.04 807
9550.96 818
9551.88 820
9552.81 798
9553.73 842
9554.65 775
9555.58 763
9556.50 754
9557.42 803
9558.34 822
9559.27 851
9560.19 857
9561.11 774
9562.04 826
9562.96 804
9563.88 863
9564.81 837
9565.73 788
9566.65 758
9567.58 809
9568.50 771
9569.43 776
9570.35 712
9571.27 809
9572.20 805
9573.12 795
9574.04 738
9574.97 781
9575.89 760
9576.82 679
9577.74 721
9578.66 772
9579.59 752
9580.51 726
9581.44 737
9582.36 709
9583.28 784
9584.21 725
9585.13 799
9586.06 775
9586.98 728
9587.91 689
9588.83 765
9589.76 786
9590.68 730
9591.60 727
9592.53 774
9593.45 754
9594.38 744
9595.30 753
9596.23 716
9597.15 777
9598.08 793
9599.00 746
9599.93 718
9600.85 707
9601.78 728
9602.70 793
9603.63 731
9604.55 713
9605.48 753
9606.41 824
9607.33 826
9608.26 778
9609.18 839
9610.11 808
9611.03 784
9611.96 798
9612.88 803
9613.81 768
9614.74 786
9615.66 815
9616.59 798
9617.51 855
9618.44 811
9619.37 774
9620.29 756
9621.22 828
9622.14 768
9623.07 792
9624.00 812
9624.92 874
9625.85 841
9626.78 841
9627.70 868
9628.63 881
9629.55 871
9630.48 851
9631.41 868
9632.33 828
9633.26 789
9634.19 861
9635.11 887
9636.04 950
9636.97 925
9637.90 823
9638.82 955
9639.75 927
9640.68 912
9641.60 892
9642.53 970
9643.46 913
9644.38 915
9645.31 909
9646.24 958
9647.17 983
9648.09 1013
9649.02 1057
9649.95 1081
9650.88 1187
9651.80 1122
9652.73 1200
9653.66 1186
9654.59 1151
9655.51 1101
9656.44 1032
9657.37 1035
9658.30 1075
9659.23 1011
9660.15 1046
9661.08 1034
9662.01 957
9662.94 1029
9663.87 1000
9664.80 981
9665.72 963
9666.65 929
9667.58 1014
9668.51 1056
9669.44 1024
9670.37 1059
9671.29 1044
9672.22 1081
9673.15 1054
9674.08 1037
9675.01 1094
9675.94 1055
9676.87 1008
9677.79 1044
9678.72 984
9679.65 1021
9680.58 1037
9681.51 1070
9682.44 1080
9683.37 1035
9684.30 1091
9685.23 1145
9686.16 1114
9687.09 1116
9688.01 1147
9688.94 1104
9689.87 1098
9690.80 1126
9691.73 1103
9692.66 1141
9693.59 1107
9694.52 1109
9695.45 1121
9696.38 1135
9697.31 1238
9698.24 1265
9699.17 1260
9700.10 1399
9701.03 1471
9701.96 1562
9702.89 1483
9703.82 1458
9704.75 1362
9705.68 1272
9706.61 1213
9707.54 1198
9708.47 1106
9709.40 1073
9710.33 1027
9711.26 1051
9712.19 1064
9713.12 1097
9714.05 1116
9714.98 1073
9715.92 1108
9716.85 1116
9717.78 1083
9718.71 1100
9719.64 1104
9720.57 1093
9721.50 1085
9722.43 1043
9723.36 949
9724.29 1029
9725.22 939
9726.16 918
9727.09 944
9728.02 986
9728.95 1033
9729.88 999
9730.81 1031
9731.74 930
9732.67 1055
9733.61 1047
9734.54 948
9735.47 981
9736.40 978
9737.33 1042
9738.26 919
9739.20 890
9740.13 995
9741.06 957
9741.99 961
9742.92 977
9743.86 1009
9744.79 934
9745.72 901
9746.65 992
9747.58 885
9748.52 882
9749.45 927
9750.38 942
9751.31 986
9752.25 915
9753.18 930
9754.11 956
9755.04 931
9755.98 944
9756.91 954
9757.84 948
9758.77 852
9759.71 802
9760.64 874
9761.57 896
9762.51 935
9763.44 932
9764.37 1026
9765.30 953
9766.24 950
9767.17 895
9768.10 911
9769.04 987
9769.97 953
9770.90 976
9771.84 956
9772.77 969
9773.70 982
9774.64 951
9775.57 942
9776.50 947
9777.44 971
9778.37 1000
9779.31 1037
9780.24 1043
9781.17 1069
9782.11 1095
9783.04 1064
9783.97 1064
9784.91 1063
9785.84 1084
9786.78 1007
9787.71 988
9788.64 996
9789.58 1044
9790.51 962
9791.45 942
9792.38 933
9793.32 929
9794.25 943
9795.19 902
9796.12 890
9797.05 928
9797.99 961
9798.92 859
9799.86 931
9800.79 930
9801.73 962
9802.66 991
9803.60 1006
9804.53 879
9805.47 891
9806.40 896
9807.34 827
9808.27 826
9809.21 801
9810.14 855
9811.08 843
9812.01 776
9812.95 778
9813.88 816
9814.82 811
9815.75 796
9816.69 842
9817.63 778
9818.56 844
9819.50 840
9820.43 764
9821.37 740
9822.30 822
9823.24 723
9824.18 722
9825.11 734
9826.05 736
9826.98 729
9827.92 772
9828.86 747
9829.79 729
9830.73 755
9831.66 766
9832.60 812
9833.54 807
9834.47 708
9835.41 698
9836.35 705
9837.28 748
9838.22 738
9839.16 770
9840.09 774
9841.03 752
9841.97 764
9842.90 765
9843.84 737
9844.78 744
9845.71 765
9846.65 749
9847.59 756
9848.52 723
9849.46 763
9850.40 738
9851.34 720
9852.27 749
9853.21 764
9854.15 760
9855.08 716
9856.02 763
9856.96 746
9857.90 760
9858.83 753
9859.77 799
9860.71 859
9861.65 797
9862.58 717
9863.52 715
9864.46 728
9865.40 769
9866.34 751
9867.27 703
9868.21 715
9869.15 726
9870.09 687
9871.03 657
9871.96 722
9872.90 741
9873.84 720
9874.78 661
9875.72 729
9876.66 742
9877.59 742
9878.53 715
9879.47 687
9880.41 677
9881.35 615
9882.29 708
9883.23 670
9884.16 665
9885.10 726
9886.04 768
9886.98 722
9887.92 695
9888.86 730
9889.80 714
9890.74 697
9891.68 694
9892.61 727
9893.55 674
9894.49 705
9895.43 721
9896.37 718
9897.31 674
9898.25 670
9899.19 712
9900.13 663
9901.07 708
9902.01 665
9902.95 673
9903.89 679
9904.83 656
9905.77 704
9906.71 696
9907.65 639
9908.59 618
9909.53 684
9910.47 759
9911.41 696
9912.35 661
9913.29 675
9914.23 720
9915.17 709
9916.11 689
9917.05 767
9917.99 718
9918.93 720
9919.87 668
9920.81 718
9921.75 736
9922.69 726
9923.63 746
9924.57 790
9925.51 799
9926.45 857
9927.39 1049
9928.33 1243
9929.28 1294
9930.22 1246
9931.16 1237
9932.10 1166
9933.04 1025
9933.98 975
9934.92 923
9935.86 839
9936.80 815
9937.74 741
9938.69 705
9939.63 726
9940.57 633
9941.51 700
9942.45 687
9943.39 693
9944.34 673
9945.28 691
9946.22 727
9947.16 691
9948.10 654
9949.04 679
9949.99 683
9950.93 700
9951.87 714
9952.81 631
9953.75 655
9954.70 669
9955.64 631
9956.58 616
9957.52 629
9958.46 631
9959.41 647
9960.35 612
9961.29 619
9962.23 606
9963.18 590
9964.12 619
9965.06 614
9966.00 638
9966.95 660
9967.89 677
9968.83 663
9969.77 679
9970.72 642
9971.66 584
9972.60 563
9973.55 587
9974.49 654
9975.43 570
9976.38 600
9977.32 610
9978.26 557
9979.21 550
9980.15 582
9981.09 593
9982.04 602
9982.98 588
9983.92 585
9984.87 535
9985.81 545
9986.75 598
9987.70 601
9988.64 561
9989.58 598
9990.53 575
9991.47 604
9992.42 597
9993.36 616
9994.30 561
9995.25 610
9996.19 613
9997.14 628
9998.08 623
9999.02 622
9999.97 608
10000.91 624
10001.86 669
10002.80 621
10003.75 615
10004.69 591
10005.63 602
10006.58 643
10007.52 591
10008.47 601
10009.41 613
10010.36 593
10011.30 587
10012.25 600
10013.19 601
10014.14 574
10015.08 584
10016.03 573
10016.97 586
10017.92 592
10018.86 594
10019.81 561
10020.75 601
10021.70 588
10022.64 551
10023.59 531
10024.53 560
10025.48 529
10026.42 558
10027.37 581
10028.32 572
10029.26 634
10030.21 629
10031.15 535
10032.10 554
10033.04 582
10033.99 613
10034.94 557
10035.88 557
10036.83 603
10037.77 634
10038.72 565
10039.67 500
10040.61 503
10041.56 515
10042.50 527
10043.45 552
10044.40 557
10045.34 507
10046.29 588
10047.24 529
10048.18 535
10049.13 568
10050.08 574
10051.02 566
10051.97 530
10052.92 511
10053.86 533
10054.81 530
10055.76 531
10056.70 566
10057.65 529
10058.60 557
10059.54 544
10060.49 546
10061.44 575
10062.39 638
10063.33 535
10064.28 534
10065.23 552
10066.17 487
10067.12 487
10068.07 529
10069.02 531
10069.96 515
10070.91 505
10071.86 563
10072.81 566
10073.76 546
10074.70 500
10075.65 589
10076.60 565
10077.55 589
10078.49 542
10079.44 511
10080.39 548
10081.34 493
10082.29 547
10083.23 542
10084.18 590
10085.13 543
10086.08 531
10087.03 526
10087.98 543
10088.92 505
10089.87 496
10090.82 547
10091.77 561
10092.72 562
10093.67 553
10094.62 536
10095.56 543
10096.51 505
10097.46 517
10098.41 565
10099.36 520
10100.31 520
10101.26 509
10102.21 491
10103.16 518
10104.11 526
10105.05 505
10106.00 517
10106.95 501
10107.90 529
10108.85 478
10109.80 497
10110.75 531
10111.70 539
10112.65 451
10113.60 460
10114.55 536
10115.50 527
10116.45 518
10117.40 502
10118.35 550
10119.30 533
10120.25 492
10121.20 509
10122.15 483
10123.10 522
10124.05 526
10125.00 548
10125.95 501
10126.90 486
10127.85 519
10128.80 541
10129.75 516
10130.70 464
10131.65 526
10132.60 512
10133.55 588
10134.50 502
10135.45 505
10136.40 520
10137.35 529
10138.30 493
10139.26 484
10140.21 493
10141.16 501
10142.11 475
10143.06 541
10144.01 525
10144.96 490
10145.91 475
10146.86 477
10147.81 475
10148.77 503
10149.72 467
10150.67 491
10151.62 478
10152.57 471
10153.52 488
10154.47 442
10155.43 452
10156.38 496
10157.33 520
10158.28 486
10159.23 497
10160.18 482
10161.14 515
10162.09 551
10163.04 535
10163.99 531
10164.94 528
10165.90 516
10166.85 537
10167.80 523
10168.75 558
10169.70 552
10170.66 540
10171.61 536
10172.56 482
10173.51 508
10174.47 489
10175.42 524
10176.37 554
10177.32 514
10178.28 509
10179.23 542
10180.18 526
10181.14 528
10182.09 601
10183.04 628
10183.99 591
10184.95 576
10185.90 616
10186.85 580
10187.81 563
10188.76 585
10189.71 516
10190.67 591
10191.62 597
10192.57 559
10193.53 582
10194.48 545
10195.43 516
10196.39 558
10197.34 564
10198.29 584
10199.25 554
10200.20 555
10201.15 572
10202.11 580
10203.06 592
10204.02 583
10204.97 605
10205.92 616
10206.88 566
10207.83 576
10208.79 635
10209.74 635
10210.69 677
10211.65 651
10212.60 670
10213.56 593
10214.51 547
10215.46 576
10216.42 587
10217.37 530
10218.33 513
10219.28 557
10220.24 565
10221.19 598
10222.15 572
10223.10 584
10224.06 591
10225.01 630
10225.97 547
10226.92 513
10227.88 543
10228.83 545
10229.79 591
10230.74 517
10231.70 539
10232.65 562
10233.61 578
10234.56 603
10235.52 609
10236.47 581
10237.43 584
10238.38 642
10239.34 627
10240.29 620
10241.25 632
10242.21 630
10243.16 625
10244.12 573
10245.07 574
10246.03 563
10246.98 531
10247.94 572
10248.90 511
10249.85 503
10250.81 550
10251.76 519
10252.72 478
10253.68 563
10254.63 501
10255.59 489
10256.55 546
10257.50 543
10258.46 535
10259.41 467
10260.37 512
10261.33 487
10262.28 484
10263.24 486
10264.20 530
10265.15 551
10266.11 537
10267.07 513
10268.02 509
10268.98 524
10269.94 512
10270.90 541
10271.85 507
10272.81 493
10273.77 474
10274.72 477
10275.68 454
10276.64 452
10277.60 477
10278.55 516
10279.51 495
10280.47 480
10281.43 495
10282.38 471
10283.34 533
10284.30 544
10285.26 469
10286.21 488
10287.17 493
10288.13 498
10289.09 462
10290.04 524
10291.00 501
10291.96 487
10292.92 516
10293.88 478
10294.83 495
10295.79 523
10296.75 489
10297.71 502
10298.67 459
10299.63 436
10300.58 453
10301.54 487
10302.50 477
10303.46 506
10304.42 514
10305.38 545
10306.34 513
10307.29 501
10308.25 504
10309.21 469
10310.17 492
10311.13 455
10312.09 494
10313.05 478
10314.01 447
10314.97 491
10315.92 483
10316.88 515
10317.84 486
10318.80 444
10319.76 486
10320.72 461
10321.68 483
10322.64 490
10323.60 444
10324.56 463
10325.52 525
10326.48 476
10327.44 457
10328.40 445
10329.36 481
10330.32 467
10331.28 461
10332.24 420
10333.20 454
10334.16 477
10335.12 506
10336.08 452
10337.04 461
10338.00 470
10338.96 450
10339.92 500
10340.88 478
10341.84 396
10342.80 441
10343.76 513
10344.72 502
10345.68 493
10346.64 476
10347.60 447
10348.56 437
10349.52 465
10350.48 446
10351.44 451
10352.40 470
10353.36 438
10354.32 402
10355.29 456
10356.25 440
10357.21 470
10358.17 455
10359.13 445
10360.09 469
10361.05 448
10362.01 476
10362.97 431
10363.94 446
10364.90 451
10365.86 485
10366.82 478
10367.78 460
10368.74 430
10369.70 508
10370.67 514
10371.63 467
10372.59 467
10373.55 469
10374.51 475
10375.47 507
10376.44 473
10377.40 498
10378.36 510
10379.32 517
10380.28 443
10381.25 475
10382.21 465
10383.17 455
10384.13 431
10385.10 458
10386.06 513
10387.02 406
10387.98 442
10388.95 452
10389.91 497
10390.87 476
10391.83 442
10392.80 440
10393.76 457
10394.72 457
10395.68 479
10396.65 489
10397.61 419
10398.57 474
10399.54 473
10400.50 456
10401.46 456
10402.43 434
10403.39 451
10404.35 445
10405.31 492
10406.28 467
10407.24 545
10408.20 459
10409.17 494
10410.13 511
10411.10 454
10412.06 449
10413.02 533
10413.99 503
10414.95 475
10415.91 497
10416.88 525
10417.84 529
10418.80 561
10419.77 606
10420.73 592
10421.70 636
10422.66 604
10423.63 552
10424.59 651
10425.55 591
10426.52 554
10427.48 522
10428.45 473
10429.41 442
10430.37 482
10431.34 441
10432.30 473
10433.27 456
10434.23 495
10435.20 492
10436.16 541
10437.13 507
10438.09 501
10439.06 485
10440.02 436
10440.99 470
10441.95 456
10442.92 449
10443.88 509
10444.85 470
10445.81 458
10446.78 457
10447.74 470
10448.71 463
10449.67 434
10450.64 432
10451.60 408
10452.57 473
10453.53 462
10454.50 446
10455.47 482
10456.43 493
10457.40 503
10458.36 455
10459.33 444
10460.29 449
10461.26 474
10462.23 433
10463.19 479
10464.16 454
10465.12 484
10466.09 433
10467.06 444
10468.02 438
10468.99 399
10469.95 455
10470.92 432
10471.89 441
10472.85 447
10473.82 467
10474.79 480
10475.75 463
10476.72 435
10477.69 487
10478.65 497
10479.62 432
10480.59 434
10481.55 411
10482.52 443
10483.49 439
10484.45 457
10485.42 401
10486.39 421
10487.35 472
10488.32 466
10489.29 504
10490.26 451
10491.22 469
10492.19 447
10493.16 486
10494.13 499
10495.09 519
10496.06 496
10497.03 466
10497.99 455
10498.96 446
10499.93 438
10500.90 484
10501.87 519
10502.83 457
10503.80 451
10504.77 446
10505.74 445
10506.70 466
10507.67 466
10508.64 474
10509.61 428
10510.58 468
10511.55 484
10512.51 468
10513.48 407
10514.45 480
10515.42 460
10516.39 491
10517.36 457
10518.32 443
10519.29 497
10520.26 442
10521.23 486
10522.20 473
10523.17 437
10524.14 451
10525.10 485
10526.07 456
10527.04 434
10528.01 457
10528.98 467
10529.95 448
10530.92 446
10531.89 476
10532.86 507
10533.83 468
10534.79 419
10535.76 462
10536.73 492
10537.70 514
10538.67 469
10539.64 468
10540.61 464
10541.58 484
10542.55 513
10543.52 565
10544.49 535
10545.46 505
10546.43 505
10547.40 505
10548.37 473
10549.34 492
10550.31 547
10551.28 510
10552.25 482
10553.22 485
10554.19 508
10555.16 525
10556.13 536
10557.10 487
10558.07 499
10559.04 546
10560.01 599
10560.98 662
10561.95 673
10562.92 703
10563.89 665
10564.86 697
10565.83 693
10566.81 620
10567.78 628
10568.75 603
10569.72 578
10570.69 543
10571.66 521
10572.63 530
10573.60 532
10574.57 521
10575.54 539
10576.51 481
10577.49 499
10578.46 523
10579.43 539
10580.40 485
10581.37 486
10582.34 451
10583.31 473
10584.29 479
10585.26 489
10586.23 482
10587.20 493
10588.17 495
10589.14 495
10590.12 507
10591.09 515
10592.06 489
10593.03 540
10594.00 495
10594.98 484
10595.95 494
10596.92 531
10597.89 513
10598.86 528
10599.84 522
10600.81 537
10601.78 498
10602.75 495
10603.73 486
10604.70 506
10605.67 536
10606.64 499
10607.62 458
10608.59 474
10609.56 436
10610.53 487
10611.51 513
10612.48 434
10613.45 439
10614.43 485
10615.40 459
10616.37 445
10617.34 496
10618.32 437
10619.29 465
10620.26 526
10621.24 489
10622.21 464
10623.18 486
10624.16 515
10625.13 448
10626.10 451
10627.08 471
10628.05 491
10629.02 493
10630.00 475
10630.97 474
10631.95 470
10632.92 440
10633.89 472
10634.87 487
10635.84 494
10636.81 486
10637.79 478
10638.76 477
10639.74 556
10640.71 542
10641.69 558
10642.66 587
10643.63 549
10644.61 577
10645.58 552
10646.56 554
10647.53 508
10648.51 446
10649.48 440
10650.45 445
10651.43 443
10652.40 487
10653.38 467
10654.35 466
10655.33 453
10656.30 454
10657.28 534
10658.25 470
10659.23 499
10660.20 422
10661.18 433
10662.15 483
10663.13 505
10664.10 511
10665.08 441
10666.05 476
10667.03 498
10668.00 462
10668.98 454
10669.96 456
10670.93 450
10671.91 459
10672.88 403
10673.86 410
10674.83 482
10675.81 497
10676.79 442
10677.76 451
10678.74 475
10679.71 473
10680.69 404
10681.66 404
10682.64 487
10683.62 481
10684.59 502
10685.57 487
10686.55 473
10687.52 476
10688.50 458
10689.47 469
10690.45 523
10691.43 500
10692.40 457
10693.38 417
10694.36 472
10695.33 505
10696.31 452
10697.29 494
10698.26 474
10699.24 461
10700.22 468
10701.19 450
10702.17 434
10703.15 452
10704.13 437
10705.10 423
10706.08 479
10707.06 481
10708.03 446
10709.01 417
10709.99 472
10710.97 467
10711.94 488
10712.92 439
10713.90 471
10714.88 424
10715.85 412
10716.83 454
10717.81 464
10718.79 426
10719.76 472
10720.74 468
10721.72 436
10722.70 426
10723.68 443
10724.65 444
10725.63 428
10726.61 428
10727.59 439
10728.57 422
10729.54 480
10730.52 445
10731.50 469
10732.48 442
10733.46 402
10734.44 444
10735.41 466
10736.39 456
10737.37 432
10738.35 444
10739.33 452
10740.31 405
10741.29 460
10742.26 463
10743.24 458
10744.22 419
10745.20 421
10746.18 451
10747.16 440
10748.14 472
10749.12 474
10750.10 420
10751.08 462
10752.05 462
10753.03 438
10754.01 445
10754.99 397
10755.97 433
10756.95 453
10757.93 423
10758.91 470
10759.89 424
10760.87 481
10761.85 450
10762.83 453
10763.81 478
10764.79 478
10765.77 473
10766.75 496
10767.73 461
10768.71 476
10769.69 440
10770.67 465
10771.65 517
10772.63 446
10773.61 465
10774.59 474
10775.57 464
10776.55 503
10777.53 491
10778.51 479
10779.49 473
10780.47 439
10781.45 449
10782.43 470
10783.41 476
10784.39 474
10785.38 459
10786.36 469
10787.34 531
10788.32 489
10789.30 460
10790.28 433
10791.26 419
10792.24 410
10793.22 422
10794.20 410
10795.19 403
10796.17 416
10797.15 407
10798.13 390
10799.11 440
10800.09 521
10801.07 453
10802.05 419
10803.04 402
10804.02 462
10805.00 475
10805.98 447
10806.96 422
10807.94 419
10808.93 423
10809.91 449
10810.89 433
10811.87 387
10812.85 423
10813.84 403
10814.82 422
10815.80 398
10816.78 409
10817.77 436
10818.75 447
10819.73 434
10820.71 467
10821.69 444
10822.68 450
10823.66 425
10824.64 414
10825.62 430
10826.61 479
10827.59 468
10828.57 402
10829.56 434
10830.54 420
10831.52 434
10832.50 463
10833.49 445
10834.47 420
10835.45 439
10836.44 418
10837.42 433
10838.40 403
10839.39 417
10840.37 463
10841.35 376
10842.34 447
10843.32 457
10844.30 466
10845.29 439
10846.27 450
10847.25 436
10848.24 430
10849.22 433
10850.20 447
10851.19 418
10852.17 444
10853.16 438
10854.14 457
10855.12 463
10856.11 465
10857.09 473
10858.08 391
10859.06 475
10860.04 445
10861.03 476
10862.01 450
10863.00 438
10863.98 443
10864.96 424
10865.95 466
10866.93 478
10867.92 486
10868.90 407
10869.89 423
10870.87 496
10871.86 454
10872.84 453
10873.83 495
10874.81 488
10875.80 489
10876.78 518
10877.77 465
10878.75 467
10879.74 436
10880.72 474
10881.71 528
10882.69 500
10883.68 506
10884.66 453
10885.65 443
10886.63 474
10887.62 489
10888.60 472
10889.59 500
10890.57 522
10891.56 482
10892.55 476
10893.53 455
10894.52 462
10895.50 471
10896.49 494
10897.47 526
10898.46 512
10899.45 471
10900.43 476
10901.42 495
10902.40 503
10903.39 541
10904.38 500
10905.36 543
10906.35 559
10907.34 529
10908.32 545
10909.31 536
10910.29 487
10911.28 492
10912.27 531
10913.25 553
10914.24 580
10915.23 567
10916.21 532
10917.20 506
10918.19 521
10919.17 585
10920.16 542
10921.15 619
10922.14 566
10923.12 594
10924.11 610
10925.10 593
10926.08 585
10927.07 602
10928.06 555
10929.05 600
10930.03 568
10931.02 524
10932.01 565
10933.00 575
10933.98 601
10934.97 537
10935.96 555
10936.95 572
10937.93 603
10938.92 589
10939.91 606
10940.90 612
10941.88 607
10942.87 619
10943.86 601
10944.85 590
10945.84 581
10946.82 612
10947.81 608
10948.80 582
10949.79 604
10950.78 604
10951.77 626
10952.75 631
10953.74 613
10954.73 704
10955.72 691
10956.71 683
10957.70 746
10958.69 780
10959.67 782
10960.66 768
10961.65 838
10962.64 847
10963.63 799
10964.62 809
10965.61 777
10966.60 754
10967.58 747
10968.57 651
10969.56 702
10970.55 622
10971.54 650
10972.53 674
10973.52 663
10974.51 697
10975.50 663
10976.49 651
10977.48 687
10978.47 638
10979.46 663
10980.45 626
10981.44 588
10982.43 639
10983.42 658
10984.41 658
10985.40 677
10986.38 677
10987.37 687
10988.36 693
10989.35 691
10990.34 640
10991.34 714
10992.33 726
10993.32 683
10994.31 680
10995.30 727
10996.29 817
10997.28 874
10998.27 852
10999.26 918
11000.25 1034
11001.24 1024
11002.23 1102
11003.22 1096
11004.21 1053
11005.20 1018
11006.19 1054
11007.18 900
11008.17 856
11009.16 788
11010.16 756
11011.15 718
11012.14 691
11013.13 729
11014.12 715
11015.11 634
11016.10 653
11017.09 566
11018.08 595
11019.08 597
11020.07 603
11021.06 621
11022.05 595
11023.04 559
11024.03 588
11025.03 584
11026.02 579
11027.01 569
11028.00 605
11028.99 634
11029.98 646
11030.98 609
11031.97 577
11032.96 583
11033.95 538
11034.94 560
11035.94 546
11036.93 602
11037.92 589
11038.91 563
11039.91 552
11040.90 578
11041.89 611
11042.88 585
11043.87 600
11044.87 554
11045.86 563
11046.85 546
11047.85 547
11048.84 571
11049.83 561
11050.82 534
11051.82 552
11052.81 550
11053.80 536
11054.80 535
11055.79 563
11056.78 545
11057.77 537
11058.77 486
11059.76 518
11060.75 534
11061.75 552
11062.74 524
11063.73 537
11064.73 539
11065.72 548
11066.71 538
11067.71 523
11068.70 521
11069.70 498
11070.69 480
11071.68 533
11072.68 565
11073.67 550
11074.66 557
11075.66 536
11076.65 538
11077.65 523
11078.64 565
11079.63 509
11080.63 560
11081.62 600
11082.62 574
11083.61 592
11084.61 538
11085.60 557
11086.59 549
11087.59 550
11088.58 578
11089.58 563
11090.57 524
11091.57 552
11092.56 553
11093.56 541
11094.55 520
11095.55 519
11096.54 543
11097.54 561
11098.53 567
11099.53 531
11100.52 522
11101.52 529
11102.51 505
11103.51 496
11104.50 516
11105.50 485
11106.49 515
11107.49 528
11108.48 513
11109.48 516
11110.47 488
11111.47 479
11112.46 472
11113.46 477
11114.46 500
11115.45 490
11116.45 469
11117.44 456
11118.44 535
11119.43 556
11120.43 561
11121.43 507
11122.42 479
11123.42 547
11124.41 479
11125.41 477
11126.41 471
11127.40 493
11128.40 500
11129.40 529
11130.39 543
11131.39 531
11132.39 529
11133.38 533
11134.38 502
11135.37 475
11136.37 549
11137.37 484
11138.37 510
11139.36 497
11140.36 498
11141.36 500
11142.35 499
11143.35 473
11144.35 476
11145.34 555
11146.34 488
11147.34 507
11148.33 554
11149.33 587
11150.33 561
11151.33 529
11152.32 499
11153.32 500
11154.32 509
11155.32 536
11156.31 474
11157.31 485
11158.31 467
11159.31 457
11160.30 480
11161.30 519
11162.30 509
11163.30 436
11164.30 447
11165.29 473
11166.29 490
11167.29 535
11168.29 491
11169.29 428
11170.28 492
11171.28 462
11172.28 484
11173.28 453
11174.28 459
11175.28 469
11176.27 503
11177.27 494
11178.27 413
11179.27 430
11180.27 444
11181.27 451
11182.27 430
11183.26 427
11184.26 456
11185.26 474
11186.26 506
11187.26 497
11188.26 413
11189.26 419
11190.26 471
11191.26 466
11192.26 426
11193.25 402
11194.25 441
11195.25 424
11196.25 478
11197.25 450
11198.25 439
11199.25 489
11200.25 495
11201.25 501
11202.25 431
11203.25 407
11204.25 449
11205.25 412
11206.25 423
11207.25 446
11208.25 472
11209.25 424
11210.25 519
11211.25 478
11212.25 474
11213.25 447
11214.25 475
11215.25 510
11216.25 492
11217.25 514
11218.25 488
11219.25 479
11220.25 478
11221.25 442
11222.25 437
11223.25 430
11224.25 415
11225.25 429
11226.25 455
11227.25 434
11228.25 437
11229.26 456
11230.26 515
11231.26 525
11232.26 510
11233.26 500
11234.26 437
11235.26 440
11236.26 454
11237.26 450
11238.27 468
11239.27 496
11240.27 467
11241.27 454
11242.27 454
11243.27 432
11244.27 456
11245.27 456
11246.28 471
11247.28 512
11248.28 482
11249.28 502
11250.28 503
11251.28 510
11252.29 451
11253.29 481
11254.29 491
11255.29 450
11256.29 472
11257.30 469
11258.30 451
11259.30 511
11260.30 511
11261.31 502
11262.31 469
11263.31 461
11264.31 479
11265.31 459
11266.32 504
11267.32 501
11268.32 479
11269.32 479
11270.33 492
11271.33 539
11272.33 487
11273.34 492
11274.34 501
11275.34 488
11276.34 508
11277.35 532
11278.35 558
11279.35 556
11280.36 561
11281.36 533
11282.36 579
11283.37 546
11284.37 508
11285.37 574
11286.38 493
11287.38 569
11288.38 530
11289.39 490
11290.39 495
11291.39 508
11292.40 491
11293.40 501
11294.40 503
11295.41 500
11296.41 559
11297.42 471
11298.42 503
11299.42 548
11300.43 535
11301.43 523
11302.44 488
11303.44 538
11304.44 548
11305.45 538
11306.45 553
11307.46 572
11308.46 562
11309.47 569
11310.47 553
11311.47 539
11312.48 503
11313.48 526
11314.49 541
11315.49 580
11316.50 624
11317.50 572
11318.51 561
11319.51 581
11320.52 559
11321.52 533
11322.53 550
11323.53 521
11324.54 500
11325.54 476
11326.55 512
11327.55 478
11328.56 527
11329.56 533
11330.57 527
11331.57 554
11332.58 559
11333.58 515
11334.59 545
11335.60 510
11336.60 523
11337.61 539
11338.61 523
11339.62 524
11340.62 538
11341.63 549
11342.64 577
11343.64 543
11344.65 561
11345.65 575
11346.66 547
11347.67 538
11348.67 564
11349.68 541
11350.68 526
11351.69 548
11352.70 521
11353.70 542
11354.71 613
11355.72 518
11356.72 559
11357.73 531
11358.74 561
11359.74 548
11360.75 566
11361.76 607
11362.76 605
11363.77 550
11364.78 575
11365.78 527
11366.79 562
11367.80 557
11368.80 575
11369.81 629
11370.82 558
11371.83 588
11372.83 530
11373.84 561
11374.85 577
11375.85 575
11376.86 537
11377.87 548
11378.88 612
11379.88 593
11380.89 566
11381.90 569
11382.91 580
11383.92 578
11384.92 641
11385.93 599
11386.94 564
11387.95 561
11388.95 552
11389.96 590
11390.97 689
11391.98 603
11392.99 611
11393.99 580
11395.00 637
11396.01 602
11397.02 582
11398.03 612
11399.04 627
11400.04 641
11401.05 595
11402.06 543
11403.07 578
11404.08 599
11405.09 610
11406.10 629
11407.11 622
11408.11 578
11409.12 582
11410.13 643
11411.14 649
11412.15 591
11413.16 635
11414.17 630
11415.18 661
11416.19 632
11417.19 621
11418.20 672
11419.21 721
11420.22 672
11421.23 657
11422.24 637
11423.25 658
11424.26 677
11425.27 646
11426.28 613
11427.29 637
11428.30 625
11429.31 648
11430.32 660
11431.33 635
11432.34 652
11433.35 656
11434.36 648
11435.37 654
11436.38 691
11437.39 706
11438.40 733
11439.41 722
11440.42 699
11441.43 664
11442.44 641
11443.45 717
11444.46 745
11445.47 669
11446.48 654
11447.49 675
11448.50 691
11449.51 747
11450.52 713
11451.53 732
11452.54 705
11453.56 653
11454.57 708
11455.58 712
11456.59 741
11457.60 760
11458.61 752
11459.62 698
11460.63 740
11461.64 782
11462.65 777
11463.67 717
11464.68 744
11465.69 735
11466.70 747
11467.71 733
11468.72 722
11469.73 732
11470.75 761
11471.76 787
11472.77 756
11473.78 792
11474.79 796
11475.80 846
11476.82 791
11477.83 794
11478.84 844
11479.85 823
11480.86 824
11481.88 878
11482.89 823
11483.90 809
11484.91 926
11485.92 935
11486.94 881
11487.95 831
11488.96 847
11489.97 843
11490.99 922
11492.00 962
11493.01 902
11494.02 870
11495.04 955
11496.05 953
11497.06 886
11498.08 968
11499.09 999
11500.10 958
11501.11 925
11502.13 1020
11503.14 986
11504.15 1010
11505.17 1015
11506.18 1107
11507.19 1063
11508.21 1057
11509.22 1134
11510.23 1117
11511.25 1104
11512.26 1091
11513.27 1071
11514.29 1071
11515.30 1098
11516.31 1116
11517.33 1136
11518.34 1210
11519.35 1145
11520.37 1124
11521.38 1183
11522.40 1175
11523.41 1283
11524.42 1313
11525.44 1376
11526.45 1406
11527.47 1458
11528.48 1452
11529.49 1466
11530.51 1551
11531.52 1584
11532.54 1637
11533.55 1686
11534.56 1704
11535.58 1690
11536.59 1845
11537.61 1874
11538.62 1893
11539.64 1954
11540.65 2078
11541.67 2219
11542.68 2549
11543.70 2822
11544.71 3238
11545.73 3423
11546.74 3755
11547.76 4144
11548.77 4188
11549.79 4128
11550.80 3952
11551.82 3765
11552.83 3328
11553.85 2783
11554.86 2585
11555.88 2393
11556.89 2143
11557.91 1834
11558.92 1744
11559.94 1626
11560.95 1595
11561.97 1515
11562.99 1481
11564.00 1505
11565.02 1500
11566.03 1497
11567.05 1500
11568.06 1469
11569.08 1455
11570.10 1436
11571.11 1334
11572.13 1300
11573.14 1414
11574.16 1364
11575.18 1319
11576.19 1361
11577.21 1391
11578.23 1367
11579.24 1386
11580.26 1434
11581.27 1411
11582.29 1579
11583.31 1538
11584.32 1598
11585.34 1588
11586.36 1592
11587.37 1550
11588.39 1591
11589.41 1621
11590.42 1597
11591.44 1569
11592.46 1526
11593.48 1458
11594.49 1527
11595.51 1497
11596.53 1543
11597.54 1572
11598.56 1571
11599.58 1684
11600.60 1852
11601.61 1968
11602.63 2159
11603.65 2352
11604.67 2620
11605.68 2642
11606.70 2899
11607.72 2902
11608.74 2712
11609.75 2482
11610.77 2267
11611.79 2262
11612.81 1981
11613.82 1825
11614.84 1731
11615.86 1568
11616.88 1444
11617.90 1455
11618.91 1425
11619.93 1378
11620.95 1350
11621.97 1453
11622.99 1351
11624.01 1341
11625.02 1395
11626.04 1395
11627.06 1376
11628.08 1387
11629.10 1385
11630.12 1352
11631.14 1275
11632.15 1258
11633.17 1280
11634.19 1247
11635.21 1219
11636.23 1180
11637.25 1231
11638.27 1221
11639.29 1228
11640.31 1241
11641.32 1227
11642.34 1269
11643.36 1153
11644.38 1098
11645.40 1146
11646.42 1207
11647.44 1144
11648.46 1091
11649.48 1096
11650.50 1083
11651.52 1118
11652.54 1132
11653.56 1050
11654.58 1054
11655.60 1047
11656.62 969
11657.64 968
11658.66 977
11659.68 1028
11660.70 1009
11661.72 938
11662.74 882
11663.76 971
11664.78 981
11665.80 961
11666.82 952
11667.84 937
11668.86 990
11669.88 948
11670.90 941
11671.92 890
11672.94 921
11673.96 983
11674.98 989
11676.00 928
11677.02 943
11678.04 914
11679.06 965
11680.08 918
11681.10 949
11682.12 968
11683.15 911
11684.17 901
11685.19 885
11686.21 913
11687.23 966
11688.25 954
11689.27 963
11690.29 933
11691.31 968
11692.34 973
11693.36 944
11694.38 884
11695.40 921
11696.42 940
11697.44 941
11698.46 888
11699.49 864
11700.51 861
11701.53 866
11702.55 929
11703.57 875
11704.60 854
11705.62 860
11706.64 843
11707.66 860
11708.68 754
11709.71 785
11710.73 850
11711.75 846
11712.77 829
11713.79 795
11714.82 801
11715.84 750
11716.86 743
11717.88 757
11718.91 742
11719.93 755
11720.95 785
11721.97 776
11723.00 702
11724.02 709
11725.04 758
11726.06 723
11727.09 739
11728.11 705
11729.13 728
11730.16 677
11731.18 643
11732.20 601
11733.23 633
11734.25 685
11735.27 709
11736.30 660
11737.32 710
11738.34 619
11739.37 658
11740.39 729
11741.41 722
11742.44 671
11743.46 687
11744.48 634
11745.51 664
11746.53 653
11747.55 670
11748.58 676
11749.60 659
11750.63 587
11751.65 609
11752.67 625
11753.70 612
11754.72 618
11755.75 587
11756.77 617
11757.79 592
11758.82 588
11759.84 613
11760.87 616
11761.89 589
11762.92 610
11763.94 569
11764.96 567
11765.99 609
11767.01 557
11768.04 507
11769.06 555
11770.09 608
11771.11 533
11772.14 546
11773.16 580
11774.19 541
11775.21 528
11776.24 600
11777.26 567
11778.29 575
11779.31 606
11780.34 615
11781.36 585
11782.39 591
11783.41 583
11784.44 608
11785.46 566
11786.49 546
11787.52 548
11788.54 554
11789.57 622
11790.59 544
11791.62 543
11792.64 554
11793.67 593
11794.69 564
11795.72 567
11796.75 494
11797.77 516
11798.80 503
11799.82 536
11800.85 523
11801.88 540
11802.90 540
11803.93 622
11804.96 535
11805.98 511
11807.01 515
11808.03 566
11809.06 526
11810.09 512
11811.11 523
11812.14 524
11813.17 533
11814.19 537
11815.22 519
11816.25 569
11817.27 583
11818.30 588
11819.33 533
11820.35 516
11821.38 444
11822.41 470
11823.44 515
11824.46 491
11825.49 462
11826.52 498
11827.54 509
11828.57 503
11829.60 510
11830.63 538
11831.65 523
11832.68 531
11833.71 488
11834.74 472
11835.76 495
11836.79 516
11837.82 567
11838.85 529
11839.87 510
11840.90 550
11841.93 514
11842.96 503
11843.99 503
11845.01 516
11846.04 484
11847.07 481
11848.10 533
11849.13 484
11850.15 476
11851.18 496
11852.21 510
11853.24 510
11854.27 514
11855.30 468
11856.33 469
11857.35 452
11858.38 473
11859.41 510
11860.44 515
11861.47 512
11862.50 495
11863.53 456
11864.55 463
11865.58 515
11866.61 500
11867.64 513
11868.67 487
11869.70 428
11870.73 475
11871.76 494
11872.79 489
11873.82 489
11874.85 428
11875.88 473
11876.90 468
11877.93 531
11878.96 478
11879.99 505
11881.02 507
11882.05 491
11883.08 498
11884.11 479
11885.14 481
11886.17 472
11887.20 496
11888.23 499
11889.26 502
11890.29 525
11891.32 533
11892.35 486
11893.38 486
11894.41 537
11895.44 521
11896.47 486
11897.50 467
11898.53 515
11899.56 505
11900.59 542
11901.62 504
11902.65 530
11903.68 565
11904.71 567
11905.75 517
11906.78 569
11907.81 544
11908.84 520
11909.87 528
11910.90 510
11911.93 497
11912.96 509
11913.99 520
11915.02 476
11916.05 518
11917.09 523
11918.12 473
11919.15 533
11920.18 536
11921.21 501
11922.24 525
11923.27 498
11924.30 514
11925.34 490
11926.37 519
11927.40 535
11928.43 579
11929.46 524
11930.49 598
11931.53 578
11932.56 697
11933.59 652
11934.62 589
11935.65 624
11936.69 601
11937.72 663
11938.75 623
11939.78 618
11940.81 585
11941.85 512
11942.88 538
11943.91 514
11944.94 528
11945.98 540
11947.01 530
11948.04 521
11949.07 511
11950.11 537
11951.14 494
11952.17 510
11953.20 488
11954.24 537
11955.27 490
11956.30 489
11957.34 508
11958.37 512
11959.40 534
11960.43 504
11961.47 514
11962.50 544
11963.53 543
11964.57 518
11965.60 491
11966.63 472
11967.67 487
11968.70 500
11969.73 499
11970.77 539
11971.80 495
11972.83 475
11973.87 551
11974.90 574
11975.93 488
11976.97 509
11978.00 500
11979.04 489
11980.07 512
11981.10 478
11982.14 558
11983.17 486
11984.21 494
11985.24 495
11986.27 488
11987.31 545
11988.34 552
11989.38 579
11990.41 497
11991.45 503
11992.48 503
11993.51 492
11994.55 542
11995.58 498
11996.62 523
11997.65 473
11998.69 530
11999.72 564
12000.76 501
12001.79 498
12002.83 497
12003.86 536
12004.90 578
12005.93 508
12006.97 471
12008.00 505
12009.04 548
12010.07 525
12011.11 511
12012.14 520
12013.18 552
12014.21 513
12015.25 505
12016.28 552
12017.32 576
12018.35 548
12019.39 548
12020.43 525
12021.46 500
12022.50 541
12023.53 590
12024.57 602
12025.60 520
12026.64 553
12027.68 562
12028.71 560
12029.75 530
12030.78 515
12031.82 584
12032.86 584
12033.89 516
12034.93 499
12035.97 500
12037.00 552
12038.04 615
12039.07 565
12040.11 571
12041.15 586
12042.18 608
12043.22 563
12044.26 562
12045.29 510
12046.33 522
12047.37 532
12048.40 544
12049.44 545
12050.48 546
12051.52 563
12052.55 546
12053.59 520
12054.63 497
12055.66 544
12056.70 509
12057.74 554
12058.78 530
12059.81 534
12060.85 501
12061.89 520
12062.92 527
12063.96 534
12065.00 521
12066.04 517
12067.07 508
12068.11 462
12069.15 540
12070.19 522
12071.23 492
12072.26 496
12073.30 533
12074.34 520
12075.38 472
12076.42 477
12077.45 553
12078.49 512
12079.53 533
12080.57 489
12081.61 500
12082.64 572
12083.68 519
12084.72 546
12085.76 481
12086.80 537
12087.84 517
12088.88 563
12089.91 542
12090.95 556
12091.99 536
12093.03 498
12094.07 524
12095.11 532
12096.15 535
12097.19 522
12098.22 526
12099.26 499
12100.30 500
12101.34 515
12102.38 568
12103.42 578
12104.46 512
12105.50 526
12106.54 562
12107.58 569
12108.62 595
12109.66 551
12110.70 545
12111.74 573
12112.78 522
12113.81 505
12114.85 517
12115.89 499
12116.93 518
12117.97 505
12119.01 456
12120.05 503
12121.09 484
12122.13 454
12123.17 473
12124.21 449
12125.25 470
12126.29 479
12127.33 486
12128.37 514
12129.42 447
12130.46 454
12131.50 470
12132.54 462
12133.58 500
12134.62 469
12135.66 452
12136.70 433
12137.74 455
12138.78 470
12139.82 485
12140.86 450
12141.90 454
12142.94 447
12143.98 462
12145.03 490
12146.07 456
12147.11 483
12148.15 460
12149.19 487
12150.23 455
12151.27 435
12152.31 497
12153.35 462
12154.40 453
12155.44 459
12156.48 458
12157.52 482
12158.56 426
12159.60 465
12160.65 464
12161.69 436
12162.73 417
12163.77 437
12164.81 438
12165.85 454
12166.90 446
12167.94 461
12168.98 438
12170.02 459
12171.06 409
12172.11 394
12173.15 431
12174.19 443
12175.23 428
12176.28 449
12177.32 419
12178.36 401
12179.40 444
12180.45 464
12181.49 512
12182.53 396
12183.57 416
12184.62 451
12185.66 417
12186.70 436
12187.74 446
12188.79 427
12189.83 425
12190.87 453
12191.92 426
12192.96 437
12194.00 438
12195.05 440
12196.09 433
12197.13 419
12198.18 444
12199.22 424
12200.26 401
12201.31 398
12202.35 419
12203.39 429
12204.44 432
12205.48 470
12206.52 470
12207.57 435
12208.61 402
12209.65 419
12210.70 479
12211.74 434
12212.79 417
12213.83 390
12214.87 417
12215.92 398
12216.96 416
12218.01 421
12219.05 426
12220.09 439
12221.14 427
12222.18 405
12223.23 400
12224.27 441
12225.32 443
12226.36 438
12227.41 405
12228.45 375
12229.49 381
12230.54 434
12231.58 461
12232.63 417
12233.67 398
12234.72 395
12235.76 440
12236.81 448
12237.85 419
12238.90 438
12239.94 444
12240.99 366
12242.03 405
12243.08 421
12244.12 418
12245.17 389
12246.21 379
12247.26 410
12248.31 404
12249.35 432
12250.40 448
12251.44 402
12252.49 418
12253.53 388
12254.58 391
12255.62 395
12256.67 395
12257.72 426
12258.76 422
12259.81 383
12260.85 364
12261.90 426
12262.95 385
12263.99 334
12265.04 350
12266.08 399
12267.13 400
12268.18 378
12269.22 399
12270.27 354
12271.32 372
12272.36 351
12273.41 427
12274.46 419
12275.50 353
12276.55 363
12277.60 361
12278.64 352
12279.69 390
12280.74 391
12281.78 368
12282.83 384
12283.88 363
12284.92 359
12285.97 359
12287.02 355
12288.07 342
12289.11 354
12290.16 363
12291.21 386
12292.25 394
12293.30 368
12294.35 368
12295.40 390
12296.44 370
12297.49 340
12298.54 391
12299.59 390
12300.63 382
12301.68 390
12302.73 372
12303.78 362
12304.83 354
12305.87 400
12306.92 425
12307.97 349
12309.02 364
12310.07 409
12311.11 387
12312.16 359
12313.21 356
12314.26 356
12315.31 365
12316.35 402
12317.40 349
12318.45 358
12319.50 367
12320.55 410
12321.60 324
12322.65 366
12323.69 363
12324.74 365
12325.79 386
12326.84 353
12327.89 377
12328.94 344
12329.99 360
12331.04 331
12332.09 363
12333.13 361
12334.18 367
12335.23 340
12336.28 329
12337.33 322
12338.38 360
12339.43 391
12340.48 351
12341.53 354
12342.58 372
12343.63 360
12344.68 377
12345.73 375
12346.78 380
12347.83 358
12348.88 397
12349.93 347
12350.98 362
12352.03 371
12353.07 422
12354.12 373
12355.17 324
12356.22 362
12357.28 352
12358.33 353
12359.38 385
12360.43 409
12361.48 365
12362.53 390
12363.58 395
12364.63 352
12365.68 325
12366.73 368
12367.78 405
12368.83 342
12369.88 373
12370.93 365
12371.98 356
12373.03 377
12374.08 342
12375.13 338
12376.18 368
12377.24 375
12378.29 372
12379.34 347
12380.39 348
12381.44 357
12382.49 361
12383.54 365
12384.59 340
12385.64 363
12386.70 371
12387.75 375
12388.80 359
12389.85 308
12390.90 325
12391.95 374
12393.00 378
12394.06 357
12395.11 373
12396.16 350
12397.21 360
12398.26 378
12399.32 402
12400.37 347
12401.42 349
12402.47 347
12403.52 350
12404.58 348
12405.63 346
12406.68 343
12407.73 357
12408.78 329
12409.84 338
12410.89 336
12411.94 351
12412.99 369
12414.05 334
12415.10 335
12416.15 336
12417.20 375
12418.26 352
12419.31 343
12420.36 391
12421.42 393
12422.47 359
12423.52 381
12424.57 340
12425.63 354
12426.68 324
12427.73 336
12428.79 349
12429.84 344
12430.89 330
12431.95 342
12433.00 350
12434.05 333
12435.11 355
12436.16 353
12437.21 340
12438.27 337
12439.32 318
12440.37 366
12441.43 364
12442.48 371
12443.54 374
12444.59 347
12445.64 368
12446.70 352
12447.75 357
12448.80 330
12449.86 396
12450.91 374
12451.97 375
12453.02 363
12454.08 338
12455.13 326
12456.18 336
12457.24 360
12458.29 385
12459.35 349
12460.40 347
12461.46 318
12462.51 333
12463.57 354
12464.62 309
12465.67 353
12466.73 369
12467.78 362
12468.84 352
12469.89 326
12470.95 360
12472.00 362
12473.06 371
12474.11 365
12475.17 342
12476.22 364
12477.28 402
12478.33 405
12479.39 329
12480.45 368
12481.50 350
12482.56 338
12483.61 340
12484.67 346
12485.72 383
12486.78 394
12487.83 354
12488.89 395
12489.95 376
12491.00 389
12492.06 390
12493.11 343
12494.17 360
12495.22 374
12496.28 403
12497.34 373
12498.39 348
12499.45 366
12500.50 374
12501.56 371
12502.62 353
12503.67 394
12504.73 430
12505.79 371
12506.84 425
12507.90 388
12508.96 361
12510.01 402
12511.07 401
12512.13 414
12513.18 404
12514.24 419
12515.30 425
12516.35 451
12517.41 404
12518.47 455
12519.52 466
12520.58 450
12521.64 453
12522.70 440
12523.75 507
12524.81 539
12525.87 554
12526.92 563
12527.98 565
12529.04 606
12530.10 617
12531.15 599
12532.21 523
12533.27 536
12534.33 535
12535.38 581
12536.44 510
12537.50 469
12538.56 481
12539.62 431
12540.67 396
12541.73 395
12542.79 414
12543.85 469
12544.91 449
12545.96 409
12547.02 387
12548.08 384
12549.14 431
12550.20 434
12551.25 448
12552.31 453
12553.37 448
12554.43 421
12555.49 410
12556.55 420
12557.61 394
12558.66 405
12559.72 408
12560.78 400
12561.84 432
12562.90 452
12563.96 454
12565.02 447
12566.08 381
12567.14 440
12568.19 435
12569.25 404
12570.31 409
12571.37 423
12572.43 387
12573.49 389
12574.55 391
12575.61 387
12576.67 373
12577.73 377
12578.79 392
12579.85 406
12580.91 384
12581.97 416
12583.03 402
12584.09 419
12585.15 445
12586.20 422
12587.26 473
12588.32 404
12589.38 413
12590.44 424
12591.50 448
12592.56 454
12593.62 382
12594.69 408
12595.75 475
12596.81 473
12597.87 422
12598.93 427
12599.99 426
12601.05 497
12602.11 537
12603.17 511
12604.23 511
12605.29 516
12606.35 560
12607.41 591
12608.47 624
12609.53 644
12610.59 637
12611.65 605
12612.71 618
12613.78 605
12614.84 548
12615.90 477
12616.96 493
12618.02 520
12619.08 495
12620.14 457
12621.20 469
12622.27 464
12623.33 481
12624.39 494
12625.45 467
12626.51 434
12627.57 445
12628.63 441
12629.70 409
12630.76 406
12631.82 421
12632.88 465
12633.94 459
12635.00 400
12636.07 413
12637.13 397
12638.19 426
12639.25 425
12640.31 432
12641.38 422
12642.44 413
12643.50 446
12644.56 436
12645.63 436
12646.69 457
12647.75 431
12648.81 382
12649.88 444
12650.94 425
12652.00 412
12653.06 406
12654.13 393
12655.19 400
12656.25 410
12657.31 396
12658.38 400
12659.44 468
12660.50 413
12661.57 359
12662.63 412
12663.69 430
12664.76 444
12665.82 430
12666.88 413
12667.95 419
12669.01 409
12670.07 383
12671.14 410
12672.20 436
12673.26 447
12674.33 379
12675.39 417
12676.45 414
12677.52 407
12678.58 444
12679.64 444
12680.71 426
12681.77 406
12682.84 421
12683.90 441
12684.96 423
12686.03 450
12687.09 496
12688.16 513
12689.22 467
12690.28 469
12691.35 443
12692.41 498
12693.48 481
12694.54 459
12695.61 439
12696.67 408
12697.74 453
12698.80 437
12699.86 510
12700.93 411
12701.99 414
12703.06 483
12704.12 472
12705.19 521
12706.25 497
12707.32 480
12708.38 519
12709.45 490
12710.51 455
12711.58 458
12712.64 486
12713.71 454
12714.77 425
12715.84 426
12716.90 429
12717.97 428
12719.03 483
12720.10 432
12721.17 398
12722.23 430
12723.30 428
12724.36 391
12725.43 408
12726.49 418
12727.56 431
12728.63 441
12729.69 422
12730.76 417
12731.82 456
12732.89 408
12733.96 386
12735.02 432
12736.09 435
12737.15 442
12738.22 453
12739.29 446
12740.35 385
12741.42 383
12742.49 427
12743.55 379
12744.62 422
12745.68 419
12746.75 448
12747.82 404
12748.88 420
12749.95 419
12751.02 417
12752.09 380
12753.15 420
12754.22 392
12755.29 378
12756.35 397
12757.42 365
12758.49 393
12759.55 398
12760.62 359
12761.69 387
12762.76 397
12763.82 414
12764.89 369
12765.96 396
12767.03 364
12768.09 380
12769.16 400
12770.23 412
12771.30 341
12772.36 317
12773.43 343
12774.50 373
12775.57 387
12776.63 363
12777.70 380
12778.77 369
12779.84 364
12780.91 372
12781.97 395
12783.04 403
12784.11 389
12785.18 378
12786.25 331
12787.31 361
12788.38 401
12789.45 396
12790.52 346
12791.59 339
12792.66 357
12793.73 389
12794.79 385
12795.86 326
12796.93 333
12798.00 362
12799.07 360
12800.14 324
12801.21 362
12802.28 368
12803.34 339
12804.41 347
12805.48 330
12806.55 334
12807.62 324
12808.69 357
12809.76 337
12810.83 328
12811.90 338
12812.97 368
12814.04 358
12815.11 337
12816.18 361
12817.25 380
12818.31 362
12819.38 322
12820.45 322
12821.52 330
12822.59 348
12823.66 361
12824.73 359
12825.80 368
12826.87 400
12827.94 354
12829.01 347
12830.08 331
12831.15 355
12832.22 376
12833.29 374
12834.36 388
12835.43 360
12836.50 387
12837.57 390
12838.65 334
12839.72 300
12840.79 345
12841.86 344
12842.93 323
12844.00 325
12845.07 339
12846.14 352
12847.21 379
12848.28 357
12849.35 328
12850.42 333
12851.49 329
12852.57 341
12853.64 310
12854.71 347
12855.78 386
12856.85 339
12857.92 339
12858.99 326
12860.06 357
12861.13 355
12862.21 349
12863.28 322
12864.35 319
12865.42 327
12866.49 332
12867.56 323
12868.64 320
12869.71 332
12870.78 364
12871.85 345
12872.92 340
12874.00 327
12875.07 342
12876.14 303
12877.21 304
12878.28 309
12879.36 348
12880.43 343
12881.50 281
12882.57 292
12883.64 341
12884.72 335
12885.79 271
12886.86 288
12887.93 320
12889.01 328
12890.08 317
12891.15 320
12892.22 331
12893.30 331
12894.37 322
12895.44 303
12896.52 272
12897.59 325
12898.66 353
12899.73 332
12900.81 308
12901.88 310
12902.95 310
12904.03 321
12905.10 338
12906.17 318
12907.25 306
12908.32 316
12909.39 286
12910.47 282
12911.54 286
12912.61 319
12913.69 301
12914.76 271
12915.83 291
12916.91 323
12917.98 308
12919.06 325
12920.13 317
12921.20 294
12922.28 319
12923.35 318
12924.43 275
12925.50 321
12926.57 321
12927.65 312
12928.72 288
12929.80 277
12930.87 322
12931.95 301
12933.02 288
12934.09 255
12935.17 277
12936.24 287
12937.32 303
12938.39 287
12939.47 276
12940.54 297
12941.62 298
12942.69 296
12943.77 294
12944.84 281
12945.92 288
12946.99 328
12948.07 302
12949.14 297
12950.22 286
12951.29 304
12952.37 286
12953.44 309
12954.52 320
12955.59 295
12956.67 288
12957.74 308
12958.82 284
12959.89 237
12960.97 283
12962.04 328
12963.12 335
12964.20 280
12965.27 291
12966.35 261
12967.42 341
12968.50 314
12969.58 281
12970.65 271
12971.73 287
12972.80 318
12973.88 308
12974.96 292
12976.03 305
12977.11 285
12978.18 300
12979.26 319
12980.34 266
12981.41 305
12982.49 320
12983.57 312
12984.64 319
12985.72 249
12986.80 280
12987.87 254
12988.95 314
12990.03 338
12991.10 324
12992.18 324
12993.26 357
12994.33 315
12995.41 295
12996.49 319
12997.56 284
12998.64 304
12999.72 330
13000.80 313
13001.87 327
13002.95 332
13004.03 289
13005.11 257
13006.18 301
13007.26 317
13008.34 296
13009.42 267
13010.49 288
13011.57 331
13012.65 314
13013.73 321
13014.80 310
13015.88 306
13016.96 291
13018.04 292
13019.12 309
13020.19 320
13021.27 270
13022.35 315
13023.43 324
13024.51 286
13025.58 323
13026.66 278
13027.74 287
13028.82 327
13029.90 321
13030.98 318
13032.05 311
13033.13 326
13034.21 355
13035.29 312
13036.37 287
13037.45 289
13038.53 303
13039.61 305
13040.68 329
13041.76 304
13042.84 286
13043.92 273
13045.00 301
13046.08 296
13047.16 305
13048.24 282
13049.32 280
13050.40 291
13051.48 301
13052.55 278
13053.63 315
13054.71 298
13055.79 290
13056.87 317
13057.95 319
13059.03 314
13060.11 320
13061.19 307
13062.27 269
13063.35 273
13064.43 317
13065.51 280
13066.59 293
13067.67 318
13068.75 303
13069.83 293
13070.91 274
13071.99 310
13073.07 264
13074.15 282
13075.23 291
13076.31 275
13077.39 289
13078.47 293
13079.55 269
13080.63 322
13081.71 324
13082.79 330
13083.88 317
13084.96 279
13086.04 308
13087.12 327
13088.20 255
13089.28 259
13090.36 276
13091.44 284
13092.52 318
13093.60 291
13094.68 299
13095.77 312
13096.85 311
13097.93 293
13099.01 277
13100.09 291
13101.17 291
13102.25 325
13103.34 343
13104.42 323
13105.50 327
13106.58 284
13107.66 256
13108.74 305
13109.82 291
13110.91 275
13111.99 311
13113.07 321
13114.15 265
13115.23 304
13116.32 341
13117.40 297
13118.48 302
13119.56 312
13120.64 291
13121.73 290
13122.81 260
13123.89 244
13124.97 298
13126.06 317
13127.14 269
13128.22 273
13129.30 295
13130.39 305
13131.47 302
13132.55 303
13133.63 309
13134.72 289
13135.80 296
13136.88 324
13137.97 287
13139.05 286
13140.13 259
13141.21 304
13142.30 287
13143.38 254
13144.46 266
13145.55 319
13146.63 298
13147.71 293
13148.80 287
13149.88 276
13150.96 271
13152.05 266
13153.13 265
13154.21 291
13155.30 269
13156.38 281
13157.47 321
13158.55 295
13159.63 250
13160.72 275
13161.80 299
13162.88 297
13163.97 277
13165.05 297
13166.14 338
13167.22 276
13168.31 295
13169.39 298
13170.47 270
13171.56 276
13172.64 268
13173.73 278
13174.81 259
13175.90 281
13176.98 267
13178.06 270
13179.15 258
13180.23 281
13181.32 303
13182.40 270
13183.49 277
13184.57 297
13185.66 258
13186.74 308
13187.83 322
13188.91 290
13190.00 282
13191.08 257
13192.17 272
13193.25 309
13194.34 277
13195.42 247
13196.51 291
13197.59 270
13198.68 261
13199.77 280
13200.85 300
13201.94 291
13203.02 330
13204.11 286
13205.19 292
13206.28 292
13207.36 327
13208.45 336
13209.54 293
13210.62 263
13211.71 271
13212.79 261
13213.88 300
13214.97 278
13216.05 287
13217.14 288
13218.22 280
13219.31 243
13220.40 260
13221.48 287
13222.57 260
13223.66 261
13224.74 272
13225.83 311
13226.92 288
13228.00 283
13229.09 261
13230.18 279
13231.26 279
13232.35 264
13233.44 266
13234.52 274
13235.61 265
13236.70 296
13237.78 298
13238.87 298
13239.96 292
13241.05 263
13242.13 299
13243.22 292
13244.31 234
13245.39 273
13246.48 286
13247.57 282
13248.66 262
13249.74 298
13250.83 303
13251.92 287
13253.01 231
13254.10 259
13255.18 300
13256.27 305
13257.36 297
13258.45 288
13259.53 267
13260.62 313
13261.71 274
13262.80 287
13263.89 262
13264.97 287
13266.06 342
13267.15 291
13268.24 301
13269.33 295
13270.42 290
13271.50 267
13272.59 313
13273.68 319
13274.77 259
13275.86 304
13276.95 330
13278.04 328
13279.12 278
13280.21 279
13281.30 274
13282.39 290
13283.48 292
13284.57 311
13285.66 314
13286.75 301
13287.84 353
13288.93 289
13290.01 314
13291.10 317
13292.19 291
13293.28 305
13294.37 331
13295.46 317
13296.55 276
13297.64 296
13298.73 302
13299.82 304
13300.91 295
13302.00 289
13303.09 294
13304.18 308
13305.27 309
13306.36 264
13307.45 269
13308.54 296
13309.63 328
13310.72 335
13311.81 279
13312.90 294
13313.99 310
13315.08 302
13316.17 325
13317.26 303
13318.35 284
13319.44 303
13320.53 319
13321.62 301
13322.71 294
13323.80 280
13324.89 286
13325.98 296
13327.07 295
13328.16 307
13329.25 303
13330.35 323
13331.44 299
13332.53 331
13333.62 307
13334.71 308
13335.80 269
13336.89 270
13337.98 295
13339.07 312
13340.16 338
13341.26 298
13342.35 332
13343.44 301
13344.53 310
13345.62 282
13346.71 308
13347.80 320
13348.90 296
13349.99 323
13351.08 323
13352.17 298
13353.26 316
13354.36 336
13355.45 343
13356.54 334
13357.63 321
13358.72 298
13359.81 303
13360.91 308
13362.00 330
13363.09 328
13364.18 318
13365.28 320
13366.37 315
13367.46 363
13368.55 310
13369.65 339
13370.74 337
13371.83 321
13372.92 341
13374.02 311
13375.11 348
13376.20 347
13377.29 354
13378.39 347
13379.48 315
13380.57 299
13381.67 335
13382.76 344
13383.85 286
13384.94 332
13386.04 277
13387.13 294
13388.22 312
13389.32 284
13390.41 285
13391.50 274
13392.60 324
13393.69 289
13394.78 261
13395.88 292
13396.97 284
13398.06 267
13399.16 289
13400.25 263
13401.35 278
13402.44 284
13403.53 273
13404.63 283
13405.72 251
13406.82 264
13407.91 283
13409.00 306
13410.10 303
13411.19 266
13412.29 292
13413.38 302
13414.47 294
13415.57 295
13416.66 277
13417.76 283
13418.85 284
13419.95 293
13421.04 272
13422.14 251
13423.23 277
13424.33 278
13425.42 299
13426.51 277
13427.61 310
13428.70 319
13429.80 336
13430.89 332
13431.99 279
13433.08 317
13434.18 313
13435.27 345
13436.37 308
13437.46 327
13438.56 285
13439.66 307
13440.75 320
13441.85 292
13442.94 330
13444.04 324
13445.13 333
13446.23 356
13447.32 323
13448.42 306
13449.52 308
13450.61 328
13451.71 320
13452.80 317
13453.90 346
13454.99 282
13456.09 321
13457.19 343
13458.28 309
13459.38 335
13460.48 294
13461.57 308
13462.67 335
13463.76 311
13464.86 328
13465.96 303
13467.05 317
13468.15 312
13469.25 315
13470.34 347
13471.44 321
13472.54 329
13473.63 322
13474.73 323
13475.83 330
13476.92 335
13478.02 349
13479.12 314
13480.21 311
13481.31 326
13482.41 312
13483.50 327
13484.60 323
13485.70 341
13486.80 334
13487.89 367
13488.99 354
13490.09 366
13491.19 334
13492.28 318
13493.38 358
13494.48 350
13495.58 332
13496.67 331
13497.77 339
13498.87 319
13499.97 346
13501.06 352
13502.16 333
13503.26 342
13504.36 331
13505.46 360
13506.55 365
13507.65 322
13508.75 391
13509.85 373
13510.95 331
13512.05 333
13513.14 320
13514.24 328
13515.34 292
13516.44 337
13517.54 313
13518.64 296
13519.73 320
13520.83 322
13521.93 321
13523.03 329
13524.13 321
13525.23 308
13526.33 327
13527.43 311
13528.53 291
13529.62 292
13530.72 322
13531.82 303
13532.92 345
13534.02 360
13535.12 290
13536.22 332
13537.32 343
13538.42 326
13539.52 274
13540.62 269
13541.72 282
13542.82 304
13543.92 294
13545.01 269
13546.11 295
13547.21 314
13548.31 298
13549.41 297
13550.51 285
13551.61 303
13552.71 326
13553.81 266
13554.91 316
13556.01 291
13557.11 298
13558.21 296
13559.31 269
13560.41 294
13561.51 264
13562.61 287
13563.72 321
13564.82 266
13565.92 293
13567.02 299
13568.12 307
13569.22 258
13570.32 281
13571.42 288
13572.52 301
13573.62 269
13574.72 289
13575.82 288
13576.92 293
13578.02 298
13579.13 276
13580.23 301
13581.33 265
13582.43 282
13583.53 315
13584.63 281
13585.73 279
13586.83 248
13587.94 269
13589.04 265
13590.14 271
13591.24 296
13592.34 286
13593.44 311
13594.54 305
13595.65 313
13596.75 311
13597.85 316
13598.95 297
13600.05 256
13601.16 272
13602.26 302
13603.36 277
13604.46 296
13605.56 299
13606.67 302
13607.77 336
13608.87 275
13609.97 289
13611.07 295
13612.18 301
13613.28 317
13614.38 317
13615.48 290
13616.59 297
13617.69 305
13618.79 269
13619.89 318
13621.00 325
13622.10 314
13623.20 312
13624.31 340
13625.41 364
13626.51 298
13627.61 287
13628.72 297
13629.82 277
13630.92 265
13632.03 337
13633.13 293
13634.23 298
13635.34 278
13636.44 311
13637.54 301
13638.65 291
13639.75 290
13640.85 292
13641.96 307
13643.06 349
13644.16 297
13645.27 306
13646.37 284
13647.48 311
13648.58 261
13649.68 277
13650.79 304
13651.89 297
13653.00 279
13654.10 265
13655.20 276
13656.31 278
13657.41 297
13658.52 316
13659.62 321
13660.72 324
13661.83 326
13662.93 298
13664.04 344
13665.14 289
13666.25 306
13667.35 276
13668.46 336
13669.56 337
13670.67 294
13671.77 308
13672.88 328
13673.98 323
13675.09 272
13676.19 302
13677.30 315
13678.40 310
13679.51 302
13680.61 297
13681.72 309
13682.82 297
13683.93 302
13685.03 288
13686.14 305
13687.24 299
13688.35 333
13689.45 323
13690.56 319
13691.66 303
13692.77 292
13693.88 294
13694.98 282
13696.09 303
13697.19 271
13698.30 312
13699.40 322
13700.51 317
13701.62 304
13702.72 299
13703.83 317
13704.93 332
13706.04 379
13707.15 355
13708.25 326
13709.36 343
13710.47 409
13711.57 340
13712.68 315
13713.79 348
13714.89 368
13716.00 402
13717.11 365
13718.21 358
13719.32 383
13720.43 458
13721.53 436
13722.64 372
13723.75 349
13724.85 331
13725.96 336
13727.07 416
13728.17 329
13729.28 332
13730.39 328
13731.50 335
13732.60 322
13733.71 329
13734.82 288
13735.92 307
13737.03 335
13738.14 355
13739.25 321
13740.35 304
13741.46 318
13742.57 326
13743.68 345
13744.79 286
13745.89 307
13747.00 355
13748.11 307
13749.22 312
13750.32 339
13751.43 319
13752.54 323
13753.65 301
13754.76 349
13755.87 321
13756.97 345
13758.08 358
13759.19 356
13760.30 321
13761.41 321
13762.52 328
13763.62 342
13764.73 331
13765.84 316
13766.95 276
13768.06 284
13769.17 369
13770.28 344
13771.38 293
13772.49 360
13773.60 338
13774.71 347
13775.82 346
13776.93 318
13778.04 311
13779.15 343
13780.26 381
13781.37 356
13782.48 329
13783.58 336
13784.69 331
13785.80 329
13786.91 312
13788.02 298
13789.13 317
13790.24 325
13791.35 297
13792.46 267
13793.57 274
13794.68 262
13795.79 317
13796.90 315
13798.01 285
13799.12 299
13800.23 331
13801.34 353
13802.45 301
13803.56 315
13804.67 304
13805.78 343
13806.89 296
13808.00 309
13809.11 325
13810.22 338
13811.33 304
13812.44 274
13813.55 281
13814.66 329
13815.77 286
13816.88 289
13818.00 320
13819.11 286
13820.22 301
13821.33 316
13822.44 313
13823.55 320
13824.66 344
13825.77 346
13826.88 334
13827.99 259
13829.10 264
13830.22 259
13831.33 323
13832.44 296
13833.55 320
13834.66 317
13835.77 298
13836.88 298
13838.00 304
13839.11 281
13840.22 295
13841.33 317
13842.44 306
13843.55 302
13844.67 283
13845.78 275
13846.89 286
13848.00 303
13849.11 259
13850.23 314
13851.34 309
13852.45 314
13853.56 284
13854.67 295
13855.79 255
13856.90 283
13858.01 307
13859.12 333
13860.24 326
13861.35 299
13862.46 272
13863.57 289
13864.69 320
13865.80 273
13866.91 303
13868.02 311
13869.14 331
13870.25 299
13871.36 320
13872.47 300
13873.59 301
13874.70 312
13875.81 338
13876.93 326
13878.04 308
13879.15 347
13880.27 307
13881.38 310
13882.49 282
13883.61 321
13884.72 348
13885.83 353
13886.95 320
13888.06 313
13889.17 338
13890.29 351
13891.40 333
13892.51 358
13893.63 375
13894.74 304
13895.86 371
13896.97 419
13898.08 344
13899.20 316
13900.31 381
13901.43 345
13902.54 345
13903.65 343
13904.77 364
13905.88 378
13907.00 321
13908.11 320
13909.23 306
13910.34 312
13911.45 317
13912.57 337
13913.68 324
13914.80 322
13915.91 312
13917.03 329
13918.14 298
13919.26 299
13920.37 297
13921.49 279
13922.60 285
13923.72 319
13924.83 332
13925.95 304
13927.06 302
13928.18 301
13929.29 300
13930.41 298
13931.52 303
13932.64 292
13933.75 289
13934.87 315
13935.98 300
13937.10 310
13938.21 331
13939.33 308
13940.45 297
13941.56 309
13942.68 308
13943.79 305
13944.91 291
13946.03 324
13947.14 303
13948.26 300
13949.37 284
13950.49 330
13951.60 323
13952.72 280
13953.84 333
13954.95 305
13956.07 315
13957.19 291
13958.30 313
13959.42 306
13960.54 301
13961.65 293
13962.77 283
13963.88 254
13965.00 287
13966.12 317
13967.23 297
13968.35 279
13969.47 296
13970.59 267
13971.70 268
13972.82 277
13973.94 279
13975.05 281
13976.17 278
13977.29 272
13978.40 318
13979.52 308
13980.64 289
13981.76 293
13982.87 294
13983.99 325
13985.11 272
13986.23 290
13987.34 297
13988.46 295
13989.58 291
13990.70 317
13991.81 296
13992.93 280
13994.05 292
13995.17 252
13996.29 231
13997.40 289
13998.52 296
13999.64 275
14000.76 266
14001.88 262
14002.99 303
14004.11 314
14005.23 322
14006.35 305
14007.47 287
14008.58 293
14009.70 297
14010.82 282
14011.94 278
14013.06 269
14014.18 336
14015.30 309
14016.41 275
14017.53 314
14018.65 306
14019.77 304
14020.89 275
14022.01 258
14023.13 256
14024.25 289
14025.37 313
14026.48 286
14027.60 256
14028.72 256
14029.84 272
14030.96 262
14032.08 275
14033.20 291
14034.32 343
14035.44 274
14036.56 261
14037.68 262
14038.80 265
14039.92 321
14041.04 312
14042.16 313
14043.28 280
14044.40 284
14045.52 271
14046.64 284
14047.76 291
14048.88 296
14050.00 277
14051.12 345
14052.24 326
14053.36 279
14054.48 303
14055.60 355
14056.72 293
14057.84 309
14058.96 328
14060.08 298
14061.20 277
14062.32 311
14063.44 300
14064.56 275
14065.68 334
14066.80 318
14067.92 315
14069.04 347
14070.16 279
14071.28 291
14072.41 321
14073.53 296
14074.65 329
14075.77 334
14076.89 325
14078.01 335
14079.13 360
14080.25 329
14081.37 324
14082.50 331
14083.62 322
14084.74 364
14085.86 334
14086.98 362
14088.10 348
14089.23 337
14090.35 349
14091.47 397
14092.59 367
14093.71 369
14094.83 391
14095.96 368
14097.08 392
14098.20 378
14099.32 425
14100.44 422
14101.57 409
14102.69 403
14103.81 441
14104.93 452
14106.05 410
14107.18 358
14108.30 362
14109.42 369
14110.54 341
14111.67 313
14112.79 322
14113.91 327
14115.03 355
14116.16 352
14117.28 296
14118.40 309
14119.53 311
14120.65 308
14121.77 302
14122.89 326
14124.02 313
14125.14 305
14126.26 307
14127.39 317
14128.51 304
14129.63 288
14130.76 308
14131.88 293
14133.00 296
14134.13 286
14135.25 265
14136.37 282
14137.50 339
14138.62 275
14139.74 288
14140.87 313
14141.99 295
14143.11 318
14144.24 278
14145.36 295
14146.49 263
14147.61 285
14148.73 294
14149.86 301
14150.98 319
14152.11 314
14153.23 280
14154.35 266
14155.48 226
14156.60 252
14157.73 268
14158.85 305
14159.98 301
14161.10 283
14162.23 339
14163.35 291
14164.47 264
14165.60 265
14166.72 270
14167.85 276
14168.97 301
14170.10 252
14171.22 281
14172.35 264
14173.47 273
14174.60 274
14175.72 252
14176.85 274
14177.97 275
14179.10 282
14180.22 270
14181.35 286
14182.47 253
14183.60 316
14184.72 306
14185.85 309
14186.98 256
14188.10 280
14189.23 291
14190.35 298
14191.48 305
14192.60 278
14193.73 243
14194.86 274
14195.98 282
14197.11 246
14198.23 266
14199.36 246
14200.49 287
14201.61 228
14202.74 259
14203.86 279
14204.99 270
14206.12 243
14207.24 283
14208.37 252
14209.50 245
14210.62 251
14211.75 261
14212.87 277
14214.00 256
14215.13 240
14216.25 270
14217.38 275
14218.51 251
14219.63 265
14220.76 248
14221.89 263
14223.02 260
14224.14 258
14225.27 261
14226.40 267
14227.52 256
14228.65 258
14229.78 270
14230.91 249
14232.03 240
14233.16 264
14234.29 265
14235.41 274
14236.54 246
14237.67 269
14238.80 304
14239.92 286
14241.05 243
14242.18 284
14243.31 233
14244.44 247
14245.56 274
14246.69 258
14247.82 240
14248.95 252
14250.08 279
14251.20 246
14252.33 215
14253.46 222
14254.59 205
14255.72 219
14256.84 245
14257.97 301
14259.10 278
14260.23 294
14261.36 256
14262.49 269
14263.62 251
14264.74 231
14265.87 253
14267.00 228
14268.13 252
14269.26 249
14270.39 288
14271.52 239
14272.65 257
14273.77 252
14274.90 247
14276.03 244
14277.16 233
14278.29 255
14279.42 241
14280.55 244
14281.68 259
14282.81 241
14283.94 261
14285.07 275
14286.20 235
14287.33 242
14288.45 239
14289.58 229
14290.71 207
14291.84 249
14292.97 218
14294.10 246
14295.23 221
14296.36 243
14297.49 248
14298.62 208
14299.75 231
14300.88 241
14302.01 223
14303.14 219
14304.27 248
14305.40 245
14306.53 230
14307.66 253
14308.79 231
14309.92 252
14311.05 260
14312.19 254
14313.32 221
14314.45 221
14315.58 264
14316.71 280
14317.84 224
14318.97 242
14320.10 229
14321.23 233
14322.36 225
14323.49 219
14324.62 207
14325.75 253
14326.89 249
14328.02 258
14329.15 232
14330.28 259
14331.41 264
14332.54 248
14333.67 226
14334.80 221
14335.94 227
14337.07 226
14338.20 222
14339.33 236
14340.46 239
14341.59 249
14342.73 260
14343.86 263
14344.99 236
14346.12 189
14347.25 208
14348.38 216
14349.52 254
14350.65 210
14351.78 210
14352.91 216
14354.04 218
14355.18 242
14356.31 216
14357.44 209
14358.57 222
14359.71 192
14360.84 224
14361.97 214
14363.10 211
14364.24 221
14365.37 210
14366.50 220
14367.63 212
14368.77 237
14369.90 263
14371.03 220
14372.16 254
14373.30 230
14374.43 227
14375.56 209
14376.70 205
14377.83 220
14378.96 216
14380.10 209
14381.23 255
14382.36 224
14383.50 225
14384.63 260
14385.76 249
14386.90 271
14388.03 249
14389.16 258
14390.30 247
14391.43 256
14392.56 245
14393.70 243
14394.83 214
14395.97 211
14397.10 245
14398.23 260
14399.37 217
14400.50 233
14401.63 211
14402.77 244
14403.90 211
14405.04 197
14406.17 253
14407.31 238
14408.44 235
14409.57 230
14410.71 230
14411.84 234
14412.98 251
14414.11 203
14415.25 238
14416.38 230
14417.52 218
14418.65 231
14419.79 247
14420.92 238
14422.05 262
14423.19 255
14424.32 250
14425.46 229
14426.59 226
14427.73 240
14428.86 217
14430.00 246
14431.14 208
14432.27 264
14433.41 240
14434.54 243
14435.68 250
14436.81 233
14437.95 243
14439.08 236
14440.22 242
14441.35 206
14442.49 246
14443.63 257
14444.76 247
14445.90 232
14447.03 242
14448.17 259
14449.30 271
14450.44 243
14451.58 229
14452.71 239
14453.85 236
14454.98 227
14456.12 227
14457.26 248
14458.39 235
14459.53 220
14460.67 271
14461.80 238
14462.94 250
14464.08 236
14465.21 267
14466.35 276
14467.48 267
14468.62 224
14469.76 249
14470.90 260
14472.03 272
14473.17 283
14474.31 255
14475.44 257
14476.58 282
14477.72 280
14478.85 275
14479.99 223
14481.13 250
14482.27 263
14483.40 247
14484.54 281
14485.68 256
14486.81 266
14487.95 276
14489.09 252
14490.23 254
14491.36 219
14492.50 238
14493.64 280
14494.78 271
14495.92 253
14497.05 230
14498.19 252
14499.33 259
14500.47 251
14501.60 243
14502.74 261
14503.88 272
14505.02 261
14506.16 285
14507.30 253
14508.43 244
14509.57 260
14510.71 265
14511.85 248
14512.99 249
14514.13 249
14515.26 272
14516.40 244
14517.54 273
14518.68 265
14519.82 295
14520.96 286
14522.10 320
14523.23 256
14524.37 287
14525.51 256
14526.65 269
14527.79 263
14528.93 232
14530.07 219
14531.21 270
14532.35 280
14533.49 241
14534.63 286
14535.76 242
14536.90 281
14538.04 272
14539.18 262
14540.32 216
14541.46 240
14542.60 254
14543.74 228
14544.88 235
14546.02 221
14547.16 235
14548.30 232
14549.44 256
14550.58 252
14551.72 232
14552.86 231
14554.00 249
14555.14 252
14556.28 230
14557.42 248
14558.56 246
14559.70 233
14560.84 240
14561.98 268
14563.12 242
14564.26 236
14565.40 229
14566.54 240
14567.68 248
14568.82 233
14569.96 219
14571.11 242
14572.25 237
14573.39 254
14574.53 270
14575.67 218
14576.81 249
14577.95 252
14579.09 216
14580.23 242
14581.37 215
14582.52 252
14583.66 264
14584.80 254
14585.94 246
14587.08 231
14588.22 278
14589.36 239
14590.50 240
14591.65 234
14592.79 247
14593.93 229
14595.07 235
14596.21 235
14597.35 249
14598.50 250
14599.64 251
14600.78 241
14601.92 214
14603.06 256
14604.21 254
14605.35 262
14606.49 284
14607.63 256
14608.77 230
14609.92 218
14611.06 264
14612.20 220
14613.34 248
14614.49 212
14615.63 237
14616.77 223
14617.91 257
14619.06 286
14620.20 244
14621.34 246
14622.48 245
14623.63 212
14624.77 207
14625.91 235
14627.06 283
14628.20 244
14629.34 264
14630.48 264
14631.63 239
14632.77 255
14633.91 240
14635.06 259
14636.20 249
14637.34 227
14638.49 228
14639.63 277
14640.77 242
14641.92 255
14643.06 234
14644.20 244
14645.35 252
14646.49 269
14647.64 256
14648.78 261
14649.92 228
14651.07 225
14652.21 219
14653.35 222
14654.50 239
14655.64 251
14656.79 275
14657.93 198
14659.07 212
14660.22 233
14661.36 234
14662.51 243
14663.65 213
14664.80 208
14665.94 211
14667.09 200
14668.23 227
14669.37 233
14670.52 236
14671.66 209
14672.81 202
14673.95 230
14675.10 179
14676.24 177
14677.39 195
14678.53 228
14679.68 215
14680.82 202
14681.97 207
14683.11 198
14684.26 195
14685.40 212
14686.55 222
14687.69 187
14688.84 229
14689.98 260
14691.13 199
14692.27 199
14693.42 195
14694.57 195
14695.71 223
14696.86 202
14698.00 188
14699.15 235
14700.29 205
14701.44 194
14702.59 181
14703.73 221
14704.88 190
14706.02 175
14707.17 197
14708.32 196
14709.46 208
14710.61 217
14711.75 233
14712.90 206
14714.05 185
14715.19 222
14716.34 244
14717.49 215
14718.63 193
14719.78 188
14720.93 218
14722.07 244
14723.22 249
14724.37 196
14725.51 202
14726.66 212
14727.81 185
14728.95 232
14730.10 231
14731.25 241
14732.39 207
14733.54 194
14734.69 189
14735.84 166
14736.98 188
14738.13 167
14739.28 177
14740.42 198
14741.57 203
14742.72 228
14743.87 189
14745.01 185
14746.16 185
14747.31 233
14748.46 233
14749.61 186
14750.75 203
14751.90 209
14753.05 210
14754.20 209
14755.34 200
14756.49 189
14757.64 214
14758.79 220
14759.94 193
14761.08 200
14762.23 230
14763.38 206
14764.53 194
14765.68 187
14766.83 221
14767.97 170
14769.12 187
14770.27 159
14771.42 185
14772.57 225
14773.72 186
14774.87 205
14776.01 208
14777.16 195
14778.31 179
14779.46 202
14780.61 193
14781.76 198
14782.91 191
14784.06 174
14785.21 197
14786.36 187
14787.50 187
14788.65 207
14789.80 243
14790.95 223
14792.10 204
14793.25 195
14794.40 191
14795.55 206
14796.70 212
14797.85 204
14799.00 209
14800.15 220
14801.30 195
14802.45 203
14803.60 205
14804.75 213
14805.90 211
14807.05 196
14808.20 189
14809.35 211
14810.50 241
14811.65 207
14812.80 176
14813.95 176
14815.10 187
14816.25 179
14817.40 198
14818.55 214
14819.70 233
14820.85 208
14822.00 202
14823.15 199
14824.30 210
14825.45 207
14826.60 217
14827.75 217
14828.91 178
14830.06 186
14831.21 227
14832.36 232
14833.51 243
14834.66 228
14835.81 209
14836.96 180
14838.11 169
14839.26 176
14840.42 185
14841.57 191
14842.72 190
14843.87 208
14845.02 211
14846.17 210
14847.32 213
14848.48 175
14849.63 167
14850.78 190
14851.93 210
14853.08 194
14854.23 175
14855.39 209
14856.54 200
14857.69 201
14858.84 185
14859.99 180
14861.15 193
14862.30 244
14863.45 217
14864.60 225
14865.75 214
14866.91 202
14868.06 215
14869.21 232
14870.36 204
14871.52 201
14872.67 188
14873.82 163
14874.97 191
14876.13 209
14877.28 194
14878.43 170
14879.59 209
14880.74 185
14881.89 209
14883.04 194
14884.20 215
14885.35 201
14886.50 202
14887.66 192
14888.81 186
14889.96 198
14891.12 194
14892.27 204
14893.42 195
14894.58 172
14895.73 173
14896.88 201
14898.04 176
14899.19 203
14900.34 193
14901.50 216
14902.65 203
14903.80 206
14904.96 192
14906.11 201
14907.27 170
14908.42 192
14909.57 185
14910.73 182
14911.88 195
14913.04 222
14914.19 211
14915.34 194
14916.50 191
14917.65 182
14918.81 198
14919.96 204
14921.11 185
14922.27 193
14923.42 196
14924.58 188
14925.73 183
14926.89 185
14928.04 218
14929.20 185
14930.35 182
14931.51 165
14932.66 180
14933.82 192
14934.97 188
14936.13 193
14937.28 150
14938.44 162
14939.59 185
14940.75 168
14941.90 162
14943.06 211
14944.21 208
14945.37 211
14946.52 171
14947.68 188
14948.83 187
14949.99 190
14951.14 188
14952.30 195
14953.46 185
14954.61 172
14955.77 186
14956.92 179
14958.08 189
14959.24 167
14960.39 189
14961.55 201
14962.70 206
14963.86 230
14965.02 202
14966.17 197
14967.33 171
14968.48 197
14969.64 172
14970.80 179
14971.95 221
14973.11 176
14974.27 175
14975.42 223
14976.58 217
14977.74 202
14978.89 191
14980.05 192
14981.21 193
14982.36 188
14983.52 208
14984.68 197
14985.83 198
14986.99 206
14988.15 198
14989.30 189
14990.46 200
14991.62 185
14992.77 213
14993.93 205
14995.09 195
14996.25 218
14997.40 205
14998.56 193
14999.72 167
15000.88 206
15002.03 195
15003.19 184
15004.35 175
15005.51 172
15006.66 174
15007.82 177
15008.98 200
15010.14 205
15011.30 184
15012.45 194
15013.61 193
15014.77 210
15015.93 208
15017.09 202
15018.24 169
15019.40 173
15020.56 172
15021.72 195
15022.88 196
15024.04 188
15025.19 173
15026.35 178
15027.51 218
15028.67 170
15029.83 168
15030.99 175
15032.15 172
15033.30 182
15034.46 218
15035.62 204
15036.78 197
15037.94 208
15039.10 200
15040.26 194
15041.42 205
15042.58 199
15043.73 176
15044.89 221
15046.05 190
15047.21 167
15048.37 178
15049.53 197
15050.69 171
15051.85 178
15053.01 175
15054.17 186
15055.33 172
15056.49 167
15057.65 185
15058.81 195
15059.97 235
15061.13 170
15062.29 183
15063.45 175
15064.61 159
15065.77 178
15066.93 174
15068.09 155
15069.25 168
15070.41 180
15071.57 191
15072.73 144
15073.89 164
15075.05 187
15076.21 173
15077.37 167
15078.53 191
15079.69 204
15080.85 169
15082.01 199
15083.17 198
15084.33 204
15085.49 165
15086.65 202
15087.82 209
15088.98 198
15090.14 177
15091.30 198
15092.46 203
15093.62 194
15094.78 171
15095.94 192
15097.10 198
15098.27 163
15099.43 169
15100.59 201
15101.75 205
15102.91 206
15104.07 174
15105.23 181
15106.40 168
15107.56 192
15108.72 172
15109.88 183
15111.04 185
15112.20 198
15113.37 184
15114.53 170
15115.69 184
15116.85 179
15118.01 190
15119.18 167
15120.34 163
15121.50 170
15122.66 186
15123.82 185
15124.99 163
15126.15 157
15127.31 162
15128.47 179
15129.64 194
15130.80 182
15131.96 192
15133.12 178
15134.29 188
15135.45 188
15136.61 180
15137.77 189
15138.94 201
15140.10 186
15141.26 217
15142.43 212
15143.59 182
15144.75 178
15145.92 169
15147.08 194
15148.24 189
15149.41 179
15150.57 151
15151.73 177
15152.90 195
15154.06 222
15155.22 194
15156.39 221
15157.55 179
15158.71 164
15159.88 175
15161.04 145
15162.20 204
15163.37 173
15164.53 181
15165.70 182
15166.86 197
15168.02 192
15169.19 195
15170.35 197
15171.52 171
15172.68 170
15173.84 187
15175.01 196
15176.17 195
15177.34 180
15178.50 168
15179.66 172
15180.83 206
15181.99 187
15183.16 193
15184.32 189
15185.49 192
15186.65 184
15187.82 179
15188.98 178
15190.15 211
15191.31 196
15192.48 197
15193.64 166
15194.81 168
15195.97 193
15197.14 190
15198.30 168
15199.47 166
15200.63 182
15201.80 186
15202.96 179
15204.13 207
15205.29 199
15206.46 201
15207.62 196
15208.79 230
15209.96 225
15211.12 182
15212.29 170
15213.45 193
15214.62 170
15215.78 193
15216.95 187
15218.12 197
15219.28 171
15220.45 145
15221.61 183
15222.78 198
15223.95 190
15225.11 191
15226.28 194
15227.44 173
15228.61 217
15229.78 211
15230.94 189
15232.11 190
15233.28 175
15234.44 224
15235.61 201
15236.78 184
15237.94 178
15239.11 227
15240.28 213
15241.44 210
15242.61 174
15243.78 203
15244.94 184
15246.11 189
15247.28 166
15248.44 167
15249.61 174
15250.78 206
15251.95 166
15253.11 164
15254.28 181
15255.45 157
15256.61 179
15257.78 187
15258.95 179
15260.12 172
15261.28 201
15262.45 209
15263.62 189
15264.79 162
15265.95 195
15267.12 192
15268.29 185
15269.46 182
15270.63 188
15271.79 222
15272.96 181
15274.13 198
15275.30 184
15276.47 188
15277.63 176
15278.80 196
15279.97 168
15281.14 153
15282.31 157
15283.48 204
15284.64 170
15285.81 175
15286.98 172
15288.15 178
15289.32 164
15290.49 162
15291.66 205
15292.82 196
15293.99 193
15295.16 187
15296.33 204
15297.50 187
15298.67 178
15299.84 180
15301.01 173
15302.18 209
15303.35 174
15304.51 189
15305.68 172
15306.85 196
15308.02 171
15309.19 196
15310.36 179
15311.53 179
15312.70 216
15313.87 193
15315.04 202
15316.21 198
15317.38 204
15318.55 223
15319.72 193
15320.89 154
15322.06 168
15323.23 193
15324.40 175
15325.57 208
15326.74 190
15327.91 194
15329.08 182
15330.25 156
15331.42 198
15332.59 175
15333.76 172
15334.93 182
15336.10 179
15337.27 186
15338.44 194
15339.61 181
15340.78 180
15341.95 180
15343.12 171
15344.29 211
15345.47 174
15346.64 200
15347.81 184
15348.98 193
15350.15 179
15351.32 183
15352.49 180
15353.66 171
15354.83 185
15356.00 213
15357.18 201
15358.35 199
15359.52 177
15360.69 177
15361.86 198
15363.03 176
15364.20 194
15365.38 212
15366.55 175
15367.72 184
15368.89 175
15370.06 159
15371.23 174
15372.41 162
15373.58 185
15374.75 154
15375.92 150
15377.09 180
15378.26 193
15379.44 207
15380.61 187
15381.78 196
15382.95 184
15384.13 196
15385.30 206
15386.47 232
15387.64 177
15388.82 182
15389.99 202
15391.16 177
15392.33 205
15393.51 178
15394.68 189
15395.85 182
15397.02 199
15398.20 194
15399.37 207
15400.54 194
15401.71 189
15402.89 182
15404.06 193
15405.23 193
15406.41 212
15407.58 159
15408.75 172
15409.93 189
15411.10 176
15412.27 175
15413.45 199
15414.62 194
15415.79 199
15416.97 177
15418.14 185
15419.31 190
15420.49 159
15421.66 157
15422.84 190
15424.01 191
15425.18 191
15426.36 190
15427.53 176
15428.70 214
15429.88 226
15431.05 195
15432.23 195
15433.40 197
15434.57 215
15435.75 180
15436.92 179
15438.10 189
15439.27 174
15440.45 181
15441.62 179
15442.80 204
15443.97 179
15445.14 194
15446.32 152
15447.49 177
15448.67 183
15449.84 188
15451.02 195
15452.19 172
15453.37 151
15454.54 184
15455.72 172
15456.89 169
15458.07 157
15459.24 167
15460.42 197
15461.59 177
15462.77 180
15463.94 186
15465.12 179
15466.29 220
15467.47 213
15468.65 184
15469.82 191
15471.00 175
15472.17 195
15473.35 142
15474.52 172
15475.70 169
15476.88 175
15478.05 184
15479.23 173
15480.40 167
15481.58 158
15482.76 184
15483.93 184
15485.11 174
15486.28 194
15487.46 171
15488.64 172
15489.81 185
15490.99 150
15492.16 192
15493.34 194
15494.52 206
15495.69 144
15496.87 157
15498.05 172
15499.22 163
15500.40 168
15501.58 156
15502.75 162
15503.93 168
15505.11 188
15506.28 185
15507.46 199
15508.64 200
15509.82 197
15510.99 179
15512.17 190
15513.35 163
15514.52 177
15515.70 152
15516.88 197
15518.06 184
15519.23 166
15520.41 155
15521.59 178
15522.77 177
15523.94 185
15525.12 213
15526.30 181
15527.48 176
15528.65 176
15529.83 198
15531.01 184
15532.19 174
15533.37 172
15534.54 178
15535.72 171
15536.90 160
15538.08 163
15539.26 166
15540.44 168
15541.61 181
15542.79 172
15543.97 162
15545.15 170
15546.33 163
15547.51 206
15548.68 181
15549.86 188
15551.04 163
15552.22 162
15553.40 202
15554.58 176
15555.76 165
15556.93 191
15558.11 187
15559.29 189
15560.47 186
15561.65 197
15562.83 211
15564.01 186
15565.19 178
15566.37 191
15567.55 178
15568.73 209
15569.91 224
15571.08 173
15572.26 168
15573.44 183
15574.62 161
15575.80 172
15576.98 165
15578.16 211
15579.34 186
15580.52 183
15581.70 162
15582.88 178
15584.06 171
15585.24 217
15586.42 219
15587.60 243
15588.78 217
15589.96 181
15591.14 181
15592.32 210
15593.50 201
15594.68 204
15595.86 184
15597.04 188
15598.22 203
15599.40 193
15600.58 172
15601.76 167
15602.95 184
15604.13 178
15605.31 166
15606.49 170
15607.67 198
15608.85 194
15610.03 190
15611.21 191
15612.39 192
15613.57 228
15614.75 206
15615.93 193
15617.12 223
15618.30 214
15619.48 172
15620.66 193
15621.84 182
15623.02 187
15624.20 222
15625.38 223
15626.57 202
15627.75 187
15628.93 201
15630.11 220
15631.29 229
15632.47 200
15633.66 184
15634.84 175
15636.02 195
15637.20 217
15638.38 204
15639.57 204
15640.75 246
15641.93 229
15643.11 201
15644.29 187
15645.48 191
15646.66 214
15647.84 214
15649.02 212
15650.21 209
15651.39 213
15652.57 215
15653.75 213
15654.94 194
15656.12 199
15657.30 215
15658.48 225
15659.67 207
15660.85 189
15662.03 196
15663.22 205
15664.40 214
15665.58 225
15666.76 222
15667.95 196
15669.13 212
15670.31 229
15671.50 216
15672.68 207
15673.86 232
15675.05 247
15676.23 233
15677.41 198
15678.60 213
15679.78 256
15680.96 213
15682.15 185
15683.33 213
15684.51 213
15685.70 187
15686.88 198
15688.07 202
15689.25 171
15690.43 193
15691.62 216
15692.80 200
15693.99 212
15695.17 208
15696.35 247
15697.54 178
15698.72 204
15699.91 202
15701.09 219
15702.28 185
15703.46 190
15704.64 221
15705.83 217
15707.01 260
15708.20 205
15709.38 173
15710.57 216
15711.75 221
15712.94 227
15714.12 237
15715.31 204
15716.49 205
15717.68 217
15718.86 241
15720.05 225
15721.23 192
15722.42 224
15723.60 206
15724.79 227
15725.97 208
15727.16 236
15728.34 194
15729.53 192
15730.71 174
15731.90 198
15733.08 216
15734.27 221
15735.46 187
15736.64 198
15737.83 214
15739.01 202
15740.20 189
15741.39 207
15742.57 207
15743.76 187
15744.94 208
15746.13 230
15747.31 226
15748.50 212
15749.69 215
15750.87 239
15752.06 242
15753.25 187
15754.43 232
15755.62 241
15756.81 223
15757.99 229
15759.18 233
15760.36 262
15761.55 245
15762.74 227
15763.92 234
15765.11 243
15766.30 230
15767.49 235
15768.67 216
15769.86 170
15771.05 194
15772.23 234
15773.42 257
15774.61 203
15775.79 193
15776.98 193
15778.17 181
15779.36 197
15780.54 209
15781.73 219
15782.92 219
15784.11 205
15785.29 212
15786.48 195
15787.67 173
15788.86 185
15790.04 175
15791.23 197
15792.42 176
15793.61 193
15794.79 212
15795.98 233
15797.17 184
15798.36 172
15799.55 183
15800.73 216
15801.92 191
15803.11 218
15804.30 201
15805.49 181
15806.68 157
15807.86 191
15809.05 204
15810.24 202
15811.43 194
15812.62 191
15813.81 148
15815.00 178
15816.18 197
15817.37 185
15818.56 211
15819.75 185
15820.94 142
15822.13 157
15823.32 191
15824.51 207
15825.70 181
15826.88 190
15828.07 194
15829.26 200
15830.45 227
15831.64 189
15832.83 197
15834.02 188
15835.21 176
15836.40 181
15837.59 204
15838.78 208
15839.97 158
15841.16 175
15842.35 182
15843.54 181
15844.73 169
15845.92 167
15847.11 184
15848.30 175
15849.49 168
15850.68 184
15851.87 162
15853.06 160
15854.25 157
15855.44 172
15856.63 194
15857.82 205
15859.01 188
15860.20 188
15861.39 197
15862.58 163
15863.77 179
15864.96 165
15866.15 171
15867.34 181
15868.53 169
15869.72 186
15870.91 193
15872.10 191
15873.29 203
15874.48 193
15875.68 193
15876.87 171
15878.06 195
15879.25 184
15880.44 164
15881.63 182
15882.82 185
15884.01 175
15885.20 190
15886.40 172
15887.59 168
15888.78 152
15889.97 187
15891.16 185
15892.35 172
15893.54 176
15894.74 182
15895.93 193
15897.12 208
15898.31 171
15899.50 165
15900.70 234
15901.89 193
15903.08 196
15904.27 160
15905.46 197
15906.66 214
15907.85 211
15909.04 201
15910.23 222
15911.42 190
15912.62 218
15913.81 192
15915.00 206
15916.19 231
15917.39 246
15918.58 216
15919.77 170
15920.96 196
15922.16 210
15923.35 206
15924.54 181
15925.73 177
15926.93 179
15928.12 223
15929.31 210
15930.51 193
15931.70 190
15932.89 169
15934.09 215
15935.28 215
15936.47 217
15937.67 217
15938.86 199
15940.05 208
15941.25 194
15942.44 178
15943.63 178
15944.83 194
15946.02 149
15947.21 154
15948.41 179
15949.60 198
15950.79 181
15951.99 190
15953.18 184
15954.38 163
15955.57 179
15956.76 196
15957.96 194
15959.15 180
15960.35 180
15961.54 176
15962.73 190
15963.93 181
15965.12 168
15966.32 174
15967.51 187
15968.71 183
15969.90 194
15971.09 154
15972.29 173
15973.48 171
15974.68 170
15975.87 130
15977.07 141
15978.26 180
15979.46 168
15980.65 194
15981.85 165
15983.04 169
15984.24 168
15985.43 171
15986.63 162
15987.82 198
15989.02 182
15990.21 190
15991.41 180
15992.60 177
15993.80 158
15994.99 175
15996.19 195
15997.39 173
15998.58 171
15999.78 156
16000.97 179
16002.17 163
16003.36 162
16004.56 164
16005.76 163
16006.95 151
16008.15 149
16009.34 172
16010.54 189
16011.73 167
16012.93 168
16014.13 203
16015.32 178
16016.52 154
16017.72 150
16018.91 175
16020.11 144
16021.30 178
16022.50 191
16023.70 170
16024.89 171
16026.09 177
16027.29 194
16028.48 171
16029.68 175
16030.88 163
16032.07 157
16033.27 175
16034.47 182
16035.67 149
16036.86 173
16038.06 153
16039.26 157
16040.45 152
16041.65 164
16042.85 154
16044.04 153
16045.24 153
16046.44 177
16047.64 169
16048.83 135
16050.03 147
16051.23 189
16052.43 149
16053.62 136
16054.82 185
16056.02 145
16057.22 159
16058.42 152
16059.61 181
16060.81 151
16062.01 174
16063.21 158
16064.41 166
16065.60 156
16066.80 167
16068.00 160
16069.20 161
16070.40 134
16071.59 138
16072.79 156
16073.99 164
16075.19 146
16076.39 142
16077.59 166
16078.78 160
16079.98 166
16081.18 161
16082.38 179
16083.58 137
16084.78 158
16085.98 146
16087.18 191
16088.37 172
16089.57 193
16090.77 203
16091.97 167
16093.17 160
16094.37 166
16095.57 167
16096.77 185
16097.97 158
16099.17 185
16100.37 212
16101.57 157
16102.77 157
16103.96 153
16105.16 143
16106.36 152
16107.56 179
16108.76 153
16109.96 152
16111.16 148
16112.36 149
16113.56 172
16114.76 140
16115.96 148
16117.16 153
16118.36 146
16119.56 131
16120.76 157
16121.96 143
16123.16 163
16124.36 171
16125.56 186
16126.76 141
16127.96 131
16129.16 188
16130.37 165
16131.57 149
16132.77 121
16133.97 175
16135.17 168
16136.37 144
16137.57 150
16138.77 169
16139.97 153
16141.17 139
16142.37 132
16143.57 168
16144.77 173
16145.98 165
16147.18 137
16148.38 145
16149.58 156
16150.78 160
16151.98 178
16153.18 140
16154.38 162
16155.59 149
16156.79 171
16157.99 147
16159.19 173
16160.39 156
16161.59 155
16162.80 160
16164.00 128
16165.20 142
16166.40 149
16167.60 178
16168.80 161
16170.01 161
16171.21 143
16172.41 146
16173.61 172
16174.81 175
16176.02 130
16177.22 141
16178.42 175
16179.62 186
16180.83 135
16182.03 117
16183.23 151
16184.43 165
16185.64 159
16186.84 165
16188.04 182
16189.24 140
16190.45 156
16191.65 131
16192.85 131
16194.06 134
16195.26 152
16196.46 152
16197.66 175
16198.87 145
16200.07 158
16201.27 163
16202.48 161
16203.68 152
16204.88 131
16206.09 141
16207.29 153
16208.49 143
16209.70 163
16210.90 156
16212.10 171
16213.31 148
16214.51 138
16215.71 179
16216.92 158
16218.12 154
16219.33 139
16220.53 161
16221.73 173
16222.94 165
16224.14 161
16225.35 166
16226.55 144
16227.75 152
16228.96 202
16230.16 182
16231.37 160
16232.57 159
16233.77 162
16234.98 137
16236.18 140
16237.39 161
16238.59 154
16239.80 157
16241.00 170
16242.21 152
16243.41 150
16244.62 166
16245.82 157
16247.03 183
16248.23 146
16249.44 145
16250.64 143
16251.85 157
16253.05 175
16254.26 162
16255.46 153
16256.67 166
16257.87 186
16259.08 155
16260.28 144
16261.49 141
16262.69 199
16263.90 151
16265.10 184
16266.31 209
16267.51 150
16268.72 138
16269.93 161
16271.13 161
16272.34 176
16273.54 168
16274.75 183
16275.96 139
16277.16 161
16278.37 165
16279.57 156
16280.78 188
16281.99 158
16283.19 178
16284.40 166
16285.60 154
16286.81 136
16288.02 184
16289.22 166
16290.43 162
16291.64 174
16292.84 141
16294.05 155
16295.26 180
16296.46 188
16297.67 175
16298.88 160
16300.08 166
16301.29 178
16302.50 160
16303.70 166
16304.91 188
16306.12 182
16307.32 168
16308.53 163
16309.74 158
16310.95 168
16312.15 201
16313.36 189
16314.57 176
16315.78 154
16316.98 155
16318.19 184
16319.40 196
16320.61 165
16321.81 146
16323.02 160
16324.23 184
16325.44 176
16326.64 166
16327.85 178
16329.06 188
16330.27 184
16331.48 174
16332.68 160
16333.89 152
16335.10 166
16336.31 148
16337.52 159
16338.72 166
16339.93 175
16341.14 144
16342.35 150
16343.56 162
16344.77 163
16345.98 189
16347.18 163
16348.39 130
16349.60 153
16350.81 182
16352.02 186
16353.23 164
16354.44 145
16355.65 154
16356.85 153
16358.06 150
16359.27 146
16360.48 160
16361.69 151
16362.90 183
16364.11 166
16365.32 124
16366.53 142
16367.74 159
16368.95 153
16370.16 170
16371.36 165
16372.57 149
16373.78 139
16374.99 140
16376.20 145
16377.41 154
16378.62 168
16379.83 158
16381.04 177
16382.25 147
16383.46 163
16384.67 153
16385.88 168
16387.09 163
16388.30 155
16389.51 138
16390.72 133
16391.93 125
16393.14 154
16394.35 136
16395.56 147
16396.77 170
16397.98 157
16399.19 155
16400.41 159
16401.62 133
16402.83 139
16404.04 172
16405.25 156
16406.46 168
16407.67 160
16408.88 169
16410.09 158
16411.30 141
16412.51 130
16413.72 171
16414.94 159
16416.15 152
16417.36 161
16418.57 157
16419.78 148
16420.99 167
16422.20 171
16423.41 160
16424.63 148
16425.84 148
16427.05 150
16428.26 145
16429.47 158
16430.68 134
16431.90 156
16433.11 168
16434.32 162
16435.53 160
16436.74 149
16437.95 146
16439.17 187
16440.38 148
16441.59 123
16442.80 120
16444.01 136
16445.23 144
16446.44 135
16447.65 169
16448.86 178
16450.08 177
16451.29 177
16452.50 178
16453.71 152
16454.93 153
16456.14 137
16457.35 146
16458.56 156
16459.78 143
16460.99 164
16462.20 132
16463.42 148
16464.63 161
16465.84 162
16467.05 144
16468.27 152
16469.48 148
16470.69 154
16471.91 155
16473.12 131
16474.33 151
16475.55 139
16476.76 141
16477.97 169
16479.19 157
16480.40 127
16481.61 150
16482.83 159
16484.04 127
16485.25 128
16486.47 112
16487.68 118
16488.90 137
16490.11 134
16491.32 147
16492.54 125
16493.75 178
16494.97 157
16496.18 144
16497.39 156
16498.61 152
16499.82 160
16501.04 136
16502.25 131
16503.47 144
16504.68 139
16505.89 139
16507.11 149
16508.32 139
16509.54 141
16510.75 127
16511.97 111
16513.18 141
16514.40 124
16515.61 130
16516.83 132
16518.04 131
16519.26 128
16520.47 132
16521.69 109
16522.90 145
16524.12 143
16525.33 137
16526.55 133
16527.76 146
16528.98 139
16530.19 144
16531.41 132
16532.62 159
16533.84 134
16535.05 144
16536.27 161
16537.49 175
16538.70 165
16539.92 154
16541.13 156
16542.35 147
16543.56 143
16544.78 160
16546.00 150
16547.21 159
16548.43 149
16549.64 146
16550.86 132
16552.08 121
16553.29 149
16554.51 153
16555.73 167
16556.94 127
16558.16 132
16559.37 153
16560.59 156
16561.81 154
16563.02 160
16564.24 139
16565.46 135
16566.67 144
16567.89 131
16569.11 134
16570.32 155
16571.54 166
16572.76 152
16573.98 121
16575.19 108
16576.41 131
16577.63 126
16578.84 139
16580.06 156
16581.28 140
16582.50 144
16583.71 122
16584.93 144
16586.15 120
16587.36 124
16588.58 156
16589.80 168
16591.02 131
16592.24 123
16593.45 151
16594.67 163
16595.89 159
16597.11 142
16598.32 125
16599.54 132
16600.76 156
16601.98 148
16603.20 118
16604.41 123
16605.63 130
16606.85 128
16608.07 127
16609.29 134
16610.51 138
16611.72 122
16612.94 134
16614.16 156
16615.38 123
16616.60 139
16617.82 117
16619.03 149
16620.25 129
16621.47 128
16622.69 153
16623.91 134
16625.13 144
16626.35 133
16627.57 123
16628.79 135
16630.00 157
16631.22 125
16632.44 113
16633.66 143
16634.88 101
16636.10 144
16637.32 123
16638.54 128
16639.76 179
16640.98 137
16642.20 131
16643.42 137
16644.64 133
16645.86 151
16647.08 148
16648.30 136
16649.51 142
16650.73 113
16651.95 122
16653.17 144
16654.39 132
16655.61 128
16656.83 135
16658.05 148
16659.27 129
16660.49 151
16661.71 133
16662.93 133
16664.16 139
16665.38 128
16666.60 112
16667.82 112
16669.04 130
16670.26 144
16671.48 129
16672.70 132
16673.92 137
16675.14 142
16676.36 131
16677.58 138
16678.80 157
16680.02 144
16681.24 133
16682.46 132
16683.69 140
16684.91 147
16686.13 122
16687.35 137
16688.57 113
16689.79 105
16691.01 121
16692.23 136
16693.46 135
16694.68 124
16695.90 125
16697.12 144
16698.34 138
16699.56 111
16700.78 113
16702.01 144
16703.23 131
16704.45 140
16705.67 133
16706.89 133
16708.12 115
16709.34 126
16710.56 125
16711.78 118
16713.00 113
16714.23 117
16715.45 141
16716.67 128
16717.89 150
16719.11 152
16720.34 126
16721.56 128
16722.78 127
16724.00 143
16725.23 149
16726.45 119
16727.67 128
16728.89 102
16730.12 128
16731.34 134
16732.56 117
16733.79 129
16735.01 132
16736.23 122
16737.45 154
16738.68 152
16739.90 123
16741.12 143
16742.35 135
16743.57 128
16744.79 107
16746.02 131
16747.24 113
16748.46 115
16749.69 133
16750.91 134
16752.13 132
16753.36 124
16754.58 122
16755.80 115
16757.03 127
16758.25 144
16759.48 142
16760.70 108
16761.92 110
16763.15 104
16764.37 161
16765.60 126
16766.82 120
16768.04 131
16769.27 125
16770.49 110
16771.72 109
16772.94 133
16774.16 117
16775.39 128
16776.61 136
16777.84 135
16779.06 120
16780.29 115
16781.51 122
16782.74 122
16783.96 150
16785.19 131
16786.41 135
16787.64 159
16788.86 140
16790.09 136
16791.31 131
16792.54 122
16793.76 123
16794.99 131
16796.21 133
16797.44 104
16798.66 129
16799.89 94
16801.11 128
16802.34 109
16803.56 108
16804.79 135
16806.01 170
16807.24 144
16808.46 139
16809.69 121
16810.92 122
16812.14 139
16813.37 119
16814.59 121
16815.82 117
16817.04 132
16818.27 132
16819.50 163
16820.72 118
16821.95 141
16823.17 153
16824.40 152
16825.63 138
16826.85 138
16828.08 123
16829.31 119
16830.53 149
16831.76 114
16832.99 133
16834.21 143
16835.44 160
16836.67 141
16837.89 126
16839.12 127
16840.35 146
16841.57 137
16842.80 153
16844.03 150
16845.25 139
16846.48 154
16847.71 147
16848.93 158
16850.16 108
16851.39 143
16852.62 195
16853.84 160
16855.07 114
16856.30 135
16857.52 108
16858.75 140
16859.98 144
16861.21 144
16862.43 128
16863.66 140
16864.89 154
16866.12 134
16867.35 136
16868.57 129
16869.80 157
16871.03 176
16872.26 165
16873.48 128
16874.71 126
16875.94 132
16877.17 156
16878.40 114
16879.63 132
16880.85 138
16882.08 139
16883.31 152
16884.54 147
16885.77 122
16887.00 120
16888.22 135
16889.45 115
16890.68 108
16891.91 135
16893.14 128
16894.37 143
16895.60 164
16896.82 158
16898.05 144
16899.28 151
16900.51 158
16901.74 153
16902.97 150
16904.20 177
16905.43 137
16906.66 153
16907.89 129
16909.12 141
16910.34 139
16911.57 145
16912.80 155
16914.03 124
16915.26 131
16916.49 131
16917.72 134
16918.95 119
16920.18 138
16921.41 144
16922.64 124
16923.87 141
16925.10 129
16926.33 136
16927.56 141
16928.79 127
16930.02 123
16931.25 109
16932.48 129
16933.71 144
16934.94 146
16936.17 126
16937.40 134
16938.63 150
16939.86 131
16941.09 129
16942.32 135
16943.55 140
16944.78 114
16946.01 120
16947.24 122
16948.48 112
16949.71 107
16950.94 130
16952.17 119
16953.40 134
16954.63 111
16955.86 110
16957.09 138
16958.32 149
16959.55 146
16960.79 129
16962.02 146
16963.25 120
16964.48 122
16965.71 132
16966.94 113
16968.17 134
16969.40 125
16970.64 116
16971.87 130
16973.10 134
16974.33 115
16975.56 149
16976.79 133
16978.03 113
16979.26 144
16980.49 135
16981.72 141
16982.95 124
16984.19 122
16985.42 136
16986.65 148
16987.88 127
16989.11 120
16990.35 111
16991.58 116
16992.81 101
16994.04 117
16995.28 131
16996.51 131
16997.74 150
16998.97 145
17000.21 147
17001.44 144
17002.67 150
17003.90 153
17005.14 91
17006.37 123
17007.60 124
17008.84 113
17010.07 138
17011.30 129
17012.53 122
17013.77 131
17015.00 141
17016.23 135
17017.47 145
17018.70 137
17019.93 128
17021.17 158
17022.40 146
17023.63 130
17024.87 127
17026.10 139
17027.33 126
17028.57 130
17029.80 136
17031.04 124
17032.27 114
17033.50 124
17034.74 138
17035.97 116
17037.20 140
17038.44 123
17039.67 110
17040.91 114
17042.14 126
17043.37 144
17044.61 111
17045.84 132
17047.08 125
17048.31 102
17049.55 96
17050.78 92
17052.02 121
17053.25 124
17054.48 111
17055.72 95
17056.95 118
17058.19 131
17059.42 117
17060.66 143
17061.89 127
17063.13 129
17064.36 111
17065.60 131
17066.83 131
17068.07 120
17069.30 137
17070.54 105
17071.77 115
17073.01 141
17074.24 136
17075.48 140
17076.71 117
17077.95 112
17079.19 110
17080.42 108
17081.66 133
17082.89 150
17084.13 118
17085.36 104
17086.60 125
17087.83 126
17089.07 104
17090.31 100
17091.54 102
17092.78 135
17094.01 132
17095.25 126
17096.49 112
17097.72 129
17098.96 121
17100.19 124
17101.43 140
17102.67 113
17103.90 113
17105.14 144
17106.38 123
17107.61 110
17108.85 128
17110.09 139
17111.32 122
17112.56 147
17113.80 119
17115.03 117
17116.27 126
17117.51 139
17118.74 134
17119.98 116
17121.22 111
17122.45 101
17123.69 133
17124.93 166
17126.17 125
17127.40 124
17128.64 93
17129.88 138
17131.12 132
17132.35 119
17133.59 128
17134.83 131
17136.07 104
17137.30 116
17138.54 119
17139.78 118
17141.02 128
17142.25 126
17143.49 117
17144.73 101
17145.97 112
17147.20 123
17148.44 125
17149.68 124
17150.92 120
17152.16 135
17153.40 156
17154.63 127
17155.87 109
17157.11 102
17158.35 125
17159.59 130
17160.83 112
17162.06 122
17163.30 126
17164.54 130
17165.78 144
17167.02 120
17168.26 83
17169.50 105
17170.73 134
17171.97 140
17173.21 131
17174.45 132
17175.69 120
17176.93 112
17178.17 94
17179.41 116
17180.65 113
17181.89 152
17183.12 127
17184.36 129
17185.60 127
17186.84 122
17188.08 127
17189.32 105
17190.56 89
17191.80 115
17193.04 136
17194.28 134
17195.52 142
17196.76 105
17198.00 116
17199.24 130
17200.48 124
17201.72 94
17202.96 102
17204.20 140
17205.44 145
17206.68 135
17207.92 154
17209.16 133
17210.40 141
17211.64 132
17212.88 122
17214.12 126
17215.36 111
17216.60 96
17217.84 136
17219.08 142
17220.32 137
17221.56 107
17222.80 125
17224.04 137
17225.29 154
17226.53 155
17227.77 132
17229.01 117
17230.25 112
17231.49 144
17232.73 130
17233.97 122
17235.21 130
17236.45 112
17237.70 130
17238.94 112
17240.18 145
17241.42 125
17242.66 118
17243.90 105
17245.14 125
17246.39 125
17247.63 138
17248.87 120
17250.11 137
17251.35 106
17252.59 133
17253.84 118
17255.08 109
17256.32 122
17257.56 118
17258.80 138
17260.05 118
17261.29 134
17262.53 117
17263.77 133
17265.01 129
17266.26 115
17267.50 118
17268.74 108
17269.98 135
17271.23 120
17272.47 155
17273.71 111
17274.95 115
17276.20 109
17277.44 112
17278.68 129
17279.92 123
17281.17 144
17282.41 109
17283.65 111
17284.90 128
17286.14 137
17287.38 150
17288.62 155
17289.87 105
17291.11 119
17292.35 128
17293.60 123
17294.84 113
17296.08 119
17297.33 141
17298.57 109
17299.81 123
17301.06 131
17302.30 113
17303.54 115
17304.79 117
17306.03 117
17307.28 118
17308.52 134
17309.76 114
17311.01 129
17312.25 104
17313.49 113
17314.74 122
17315.98 130
17317.23 127
17318.47 108
17319.72 122
17320.96 118
17322.20 123
17323.45 109
17324.69 127
17325.94 116
17327.18 133
17328.43 108
17329.67 123
17330.91 129
17332.16 106
17333.40 108
17334.65 119
17335.89 114
17337.14 97
17338.38 114
17339.63 135
17340.87 155
17342.12 111
17343.36 133
17344.61 109
17345.85 131
17347.10 117
17348.34 126
17349.59 96
17350.83 113
17352.08 142
17353.33 108
17354.57 119
17355.82 114
17357.06 128
17358.31 125
17359.55 105
17360.80 96
17362.04 109
17363.29 113
17364.54 102
17365.78 110
17367.03 111
17368.27 98
17369.52 122
17370.77 128
17372.01 119
17373.26 108
17374.50 104
17375.75 111
17377.00 127
17378.24 125
17379.49 117
17380.74 122
17381.98 138
17383.23 143
17384.47 109
17385.72 109
17386.97 105
17388.21 103
17389.46 129
17390.71 128
17391.95 117
17393.20 116
17394.45 122
17395.70 95
17396.94 114
17398.19 124
17399.44 127
17400.68 113
17401.93 112
17403.18 97
17404.42 132
17405.67 147
17406.92 152
17408.17 128
17409.41 126
17410.66 122
17411.91 130
17413.16 134
17414.40 126
17415.65 106
17416.90 113
17418.15 130
17419.40 157
17420.64 122
17421.89 107
17423.14 137
17424.39 118
17425.63 101
17426.88 107
17428.13 122
17429.38 130
17430.63 131
17431.88 119
17433.12 127
17434.37 139
17435.62 113
17436.87 115
17438.12 110
17439.37 116
17440.61 113
17441.86 101
17443.11 104
17444.36 110
17445.61 116
17446.86 131
17448.11 124
17449.36 122
17450.60 120
17451.85 113
17453.10 129
17454.35 100
17455.60 103
17456.85 127
17458.10 138
17459.35 124
17460.60 101
17461.85 123
17463.10 113
17464.34 105
17465.59 121
17466.84 127
17468.09 120
17469.34 123
17470.59 111
17471.84 107
17473.09 114
17474.34 116
17475.59 110
17476.84 99
17478.09 127
17479.34 143
17480.59 121
17481.84 108
17483.09 125
17484.34 127
17485.59 120
17486.84 95
17488.09 118
17489.34 108
17490.59 128
17491.84 118
17493.09 118
17494.34 116
17495.59 127
17496.84 118
17498.10 106
17499.35 102
17500.60 106
17501.85 122
17503.10 131
17504.35 93
17505.60 99
17506.85 136
17508.10 110
17509.35 113
17510.60 114
17511.86 118
17513.11 123
17514.36 119
17515.61 113
17516.86 115
17518.11 90
17519.36 103
17520.61 112
17521.87 124
17523.12 99
17524.37 100
17525.62 106
17526.87 117
17528.12 136
17529.38 115
17530.63 115
17531.88 130
17533.13 145
17534.38 122
17535.63 140
17536.89 133
17538.14 108
17539.39 91
17540.64 138
17541.89 144
17543.15 123
17544.40 138
17545.65 116
17546.90 140
17548.16 120
17549.41 130
17550.66 141
17551.91 99
17553.17 113
17554.42 121
17555.67 108
17556.92 128
17558.18 128
17559.43 120
17560.68 112
17561.94 108
17563.19 99
17564.44 119
17565.69 125
17566.95 115
17568.20 113
17569.45 136
17570.71 130
17571.96 99
17573.21 95
17574.47 125
17575.72 123
17576.97 115
17578.23 132
17579.48 121
17580.73 105
17581.99 113
17583.24 112
17584.50 112
17585.75 95
17587.00 118
17588.26 118
17589.51 103
17590.76 125
17592.02 135
17593.27 150
17594.53 112
17595.78 105
17597.04 117
17598.29 148
17599.54 152
17600.80 105
17602.05 121
17603.31 126
17604.56 109
17605.82 107
17607.07 121
17608.32 117
17609.58 128
17610.83 140
17612.09 118
17613.34 117
17614.60 119
17615.85 124
17617.11 126
17618.36 120
17619.62 124
17620.87 137
17622.13 106
17623.38 109
17624.64 108
17625.89 123
17627.15 133
17628.40 110
17629.66 99
17630.91 126
17632.17 110
17633.43 119
17634.68 135
17635.94 125
17637.19 133
17638.45 136
17639.70 147
17640.96 115
17642.21 110
17643.47 130
17644.73 106
17645.98 128
17647.24 122
17648.49 143
17649.75 144
17651.01 117
17652.26 110
17653.52 126
17654.77 114
17656.03 106
17657.29 104
17658.54 121
17659.80 130
17661.06 105
17662.31 105
17663.57 96
17664.83 114
17666.08 116
17667.34 129
17668.60 127
17669.85 116
17671.11 90
17672.37 109
17673.62 133
17674.88 104
17676.14 114
17677.39 120
17678.65 118
17679.91 132
17681.17 127
17682.42 112
17683.68 115
17684.94 90
17686.19 122
17687.45 118
17688.71 100
17689.97 113
17691.22 129
17692.48 117
17693.74 121
17695.00 113
17696.26 114
17697.51 131
17698.77 119
17700.03 111
17701.29 114
17702.54 83
17703.80 116
17705.06 125
17706.32 144
17707.58 103
17708.83 104
17710.09 135
17711.35 120
17712.61 133
17713.87 113
17715.13 123
17716.38 125
17717.64 122
17718.90 147
17720.16 100
17721.42 115
17722.68 121
17723.94 118
17725.19 85
17726.45 120
17727.71 121
17728.97 153
17730.23 122
17731.49 121
17732.75 119
17734.01 122
17735.27 103
17736.53 105
17737.78 105
17739.04 123
17740.30 115
17741.56 130
17742.82 119
17744.08 107
17745.34 125
17746.60 125
17747.86 98
17749.12 105
17750.38 106
17751.64 126
17752.90 107
17754.16 125
17755.42 129
17756.68 119
17757.94 123
17759.20 116
17760.46 105
17761.72 104
17762.98 112
17764.24 112
17765.50 145
17766.76 115
17768.02 120
17769.28 93
17770.54 94
17771.80 114
17773.06 108
17774.32 124
17775.58 107
17776.84 127
17778.10 94
17779.36 113
17780.62 128
17781.88 96
17783.15 97
17784.41 106
17785.67 101
17786.93 111
17788.19 124
17789.45 128
17790.71 124
17791.97 108
17793.23 110
17794.49 122
17795.76 102
17797.02 110
17798.28 133
17799.54 121
17800.80 119
17802.06 110
17803.32 141
17804.59 150
17805.85 119
17807.11 122
17808.37 122
17809.63 122
17810.89 97
17812.16 122
17813.42 127
17814.68 121
17815.94 121
17817.20 135
17818.47 112
17819.73 118
17820.99 115
17822.25 137
17823.51 119
17824.78 122
17826.04 113
17827.30 104
17828.56 104
17829.83 84
17831.09 113
17832.35 118
17833.61 140
17834.88 120
17836.14 132
17837.40 137
17838.67 122
17839.93 122
17841.19 109
17842.45 112
17843.72 133
17844.98 132
17846.24 148
17847.51 135
17848.77 125
17850.03 133
17851.30 130
17852.56 118
17853.82 100
17855.09 92
17856.35 134
17857.61 117
17858.88 102
17860.14 101
17861.40 96
17862.67 111
17863.93 108
17865.19 94
17866.46 105
17867.72 91
17868.99 113
17870.25 128
17871.51 136
17872.78 112
17874.04 134
17875.31 108
17876.57 107
17877.83 88
17879.10 94
17880.36 98
17881.63 126
17882.89 97
17884.15 104
17885.42 96
17886.68 127
17887.95 121
17889.21 107
17890.48 107
17891.74 118
17893.01 125
17894.27 119
17895.54 90
17896.80 89
17898.07 95
17899.33 133
17900.60 116
17901.86 99
17903.13 100
17904.39 118
17905.66 114
17906.92 98
17908.19 133
17909.45 111
17910.72 126
17911.98 130
17913.25 128
17914.51 104
17915.78 115
17917.05 126
17918.31 113
17919.58 102
17920.84 117
17922.11 104
17923.37 121
17924.64 126
17925.91 118
17927.17 106
17928.44 122
17929.70 115
17930.97 110
17932.24 144
17933.50 140
17934.77 129
17936.03 112
17937.30 114
17938.57 118
17939.83 138
17941.10 117
17942.37 113
17943.63 123
17944.90 112
17946.17 102
17947.43 120
17948.70 108
17949.97 132
17951.23 121
17952.50 111
17953.77 99
17955.03 98
17956.30 116
17957.57 100
17958.83 99
17960.10 112
17961.37 112
17962.64 101
17963.90 96
17965.17 125
17966.44 103
17967.70 98
17968.97 126
17970.24 94
17971.51 105
17972.77 105
17974.04 95
17975.31 101
17976.58 106
17977.85 101
17979.11 103
17980.38 103
17981.65 101
17982.92 102
17984.18 108
17985.45 97
17986.72 108
17987.99 116
17989.26 123
17990.52 117
17991.79 113
17993.06 107
17994.33 137
17995.60 128
17996.87 122
17998.13 101
17999.40 130
18000.67 121
18001.94 119
18003.21 110
18004.48 118
18005.75 104
18007.02 98
18008.28 108
18009.55 110
18010.82 95
18012.09 128
18013.36 115
18014.63 140
18015.90 108
18017.17 102
18018.44 132
18019.71 107
18020.97 126
18022.24 86
18023.51 102
18024.78 116
18026.05 97
18027.32 131
18028.59 109
18029.86 111
18031.13 101
18032.40 95
18033.67 110
18034.94 104
18036.21 116
18037.48 101
18038.75 105
18040.02 106
18041.29 129
18042.56 117
18043.83 112
18045.10 108
18046.37 118
18047.64 110
18048.91 98
18050.18 107
18051.45 118
18052.72 130
18053.99 116
18055.26 94
18056.53 106
18057.80 116
18059.07 100
18060.34 99
18061.61 108
18062.88 100
18064.16 110
18065.43 119
18066.70 103
18067.97 107
18069.24 105
18070.51 114
18071.78 88
18073.05 104
18074.32 125
18075.59 146
18076.87 102
18078.14 115
18079.41 104
18080.68 105
18081.95 109
18083.22 90
18084.49 131
18085.77 116
18087.04 109
18088.31 111
18089.58 108
18090.85 83
18092.12 107
18093.40 115
18094.67 120
18095.94 133
18097.21 93
18098.48 96
18099.76 118
18101.03 107
18102.30 137
18103.57 105
18104.84 120
18106.12 113
18107.39 105
18108.66 116
18109.93 111
18111.21 128
18112.48 111
18113.75 111
18115.02 115
18116.30 135
18117.57 104
18118.84 122
18120.11 130
18121.39 121
18122.66 113
18123.93 104
18125.21 114
18126.48 112
18127.75 107
18129.02 130
18130.30 106
18131.57 123
18132.84 107
18134.12 101
18135.39 107
18136.66 124
18137.94 109
18139.21 111
18140.48 102
18141.76 108
18143.03 109
18144.31 98
18145.58 110
18146.85 125
18148.13 98
18149.40 118
18150.67 114
18151.95 122
18153.22 120
18154.50 123
18155.77 119
18157.04 94
18158.32 121
18159.59 119
18160.87 112
18162.14 108
18163.41 88
18164.69 115
18165.96 109
18167.24 118
18168.51 102
18169.79 111
18171.06 122
18172.34 119
18173.61 119
18174.89 106
18176.16 110
18177.43 122
18178.71 114
18179.98 121
18181.26 99
18182.53 81
18183.81 107
18185.08 114
18186.36 113
18187.63 114
18188.91 122
18190.18 119
18191.46 101
18192.74 89
18194.01 109
18195.29 104
18196.56 120
18197.84 121
18199.11 123
18200.39 125
18201.66 101
18202.94 127
18204.22 108
18205.49 112
18206.77 128
18208.04 108
18209.32 130
18210.59 123
18211.87 106
18213.15 141
18214.42 120
18215.70 130
18216.97 111
18218.25 109
18219.53 97
18220.80 136
18222.08 129
18223.36 121
18224.63 127
18225.91 123
18227.19 131
18228.46 109
18229.74 76
18231.02 98
18232.29 123
18233.57 115
18234.85 95
18236.12 108
18237.40 120
18238.68 115
18239.95 118
18241.23 99
18242.51 114
18243.78 110
18245.06 137
18246.34 104
18247.62 99
18248.89 84
18250.17 104
18251.45 120
18252.73 123
18254.00 121
18255.28 114
18256.56 113
18257.84 103
18259.11 118
18260.39 120
18261.67 101
18262.95 109
18264.22 111
18265.50 116
18266.78 119
18268.06 98
18269.34 100
18270.61 92
18271.89 114
18273.17 108
18274.45 103
18275.73 109
18277.01 99
18278.28 117
18279.56 90
18280.84 113
18282.12 102
18283.40 126
18284.68 116
18285.95 98
18287.23 120
18288.51 126
18289.79 110
18291.07 83
18292.35 102
18293.63 117
18294.91 110
18296.19 99
18297.46 81
18298.74 85
18300.02 126
18301.30 101
18302.58 89
18303.86 120
18305.14 114
18306.42 130
18307.70 129
18308.98 122
18310.26 106
18311.54 123
18312.82 118
18314.10 112
18315.37 99
18316.65 103
18317.93 94
18319.21 128
18320.49 96
18321.77 91
18323.05 91
18324.33 109
18325.61 87
18326.89 94
18328.17 107
18329.45 120
18330.73 114
18332.01 99
18333.29 106
18334.57 95
18335.86 96
18337.14 119
18338.42 129
18339.70 88
18340.98 109
18342.26 119
18343.54 110
18344.82 101
18346.10 91
18347.38 93
18348.66 105
18349.94 105
18351.22 102
18352.50 94
18353.78 120
18355.07 107
18356.35 109
18357.63 101
18358.91 98
18360.19 112
18361.47 126
18362.75 101
18364.03 91
18365.32 100
18366.60 99
18367.88 100
18369.16 105
18370.44 95
18371.72 108
18373.00 124
18374.29 105
18375.57 80
18376.85 102
18378.13 89
18379.41 82
18380.70 92
18381.98 103
18383.26 95
18384.54 81
18385.82 97
18387.11 102
18388.39 103
18389.67 98
18390.95 137
18392.23 90
18393.52 100
18394.80 111
18396.08 116
18397.36 121
18398.65 98
18399.93 108
18401.21 118
18402.50 100
18403.78 96
18405.06 85
18406.34 101
18407.63 104
18408.91 82
18410.19 87
18411.48 88
18412.76 85
18414.04 85
18415.32 98
18416.61 121
18417.89 103
18419.17 104
18420.46 113
18421.74 112
18423.02 101
18424.31 101
18425.59 83
18426.87 89
18428.16 89
18429.44 96
18430.73 98
18432.01 90
18433.29 101
18434.58 106
18435.86 104
18437.14 86
18438.43 90
18439.71 101
18441.00 92
18442.28 128
18443.56 99
18444.85 120
18446.13 113
18447.42 97
18448.70 99
18449.99 93
18451.27 106
18452.56 107
18453.84 109
18455.12 105
18456.41 98
18457.69 105
18458.98 116
18460.26 109
18461.55 106
18462.83 131
18464.12 105
18465.40 91
18466.69 93
18467.97 101
18469.26 109
18470.54 104
18471.83 103
18473.11 122
18474.40 99
18475.68 113
18476.97 114
18478.25 91
18479.54 104
18480.82 113
18482.11 116
18483.40 86
18484.68 119
18485.97 95
18487.25 111
18488.54 98
18489.82 95
18491.11 104
18492.39 91
18493.68 97
18494.97 104
18496.25 96
18497.54 131
18498.82 124
18500.11 126
18501.40 102
18502.68 110
18503.97 114
18505.26 114
18506.54 89
18507.83 105
18509.11 122
18510.40 102
18511.69 106
18512.97 88
18514.26 110
18515.55 112
18516.83 122
18518.12 120
18519.41 98
18520.69 117
18521.98 128
18523.27 119
18524.56 108
18525.84 102
18527.13 97
18528.42 104
18529.70 102
18530.99 105
18532.28 99
18533.57 110
18534.85 112
18536.14 113
18537.43 107
18538.71 105
18540.00 121
18541.29 121
18542.58 97
18543.86 108
18545.15 117
18546.44 135
18547.73 118
18549.02 114
18550.30 139
18551.59 134
18552.88 102
18554.17 104
18555.46 119
18556.74 102
18558.03 105
18559.32 115
18560.61 113
18561.90 102
18563.18 110
18564.47 84
18565.76 113
18567.05 146
18568.34 103
18569.63 110
18570.92 108
18572.20 112
18573.49 110
18574.78 95
18576.07 114
18577.36 122
18578.65 117
18579.94 106
18581.23 126
18582.51 107
18583.80 105
18585.09 101
18586.38 99
18587.67 109
18588.96 104
18590.25 107
18591.54 129
18592.83 106
18594.12 117
18595.41 106
18596.70 108
18597.99 103
18599.28 118
18600.57 108
18601.85 115
18603.14 130
18604.43 128
18605.72 117
18607.01 92
18608.30 122
18609.59 121
18610.88 123
18612.17 107
18613.46 105
18614.75 102
18616.04 118
18617.33 109
18618.62 114
18619.91 113
18621.20 106
18622.50 96
18623.79 89
18625.08 117
18626.37 128
18627.66 127
18628.95 105
18630.24 126
18631.53 110
18632.82 138
18634.11 117
18635.40 124
18636.69 111
18637.98 133
18639.27 125
18640.57 121
18641.86 105
18643.15 108
18644.44 122
18645.73 109
18647.02 102
18648.31 117
18649.60 89
18650.89 114
18652.19 104
18653.48 126
18654.77 108
18656.06 104
18657.35 138
18658.64 106
18659.94 111
18661.23 102
18662.52 97
18663.81 81
18665.10 85
18666.39 99
18667.69 95
18668.98 104
18670.27 132
18671.56 107
18672.85 98
18674.15 94
18675.44 93
18676.73 111
18678.02 95
18679.32 110
18680.61 91
18681.90 91
18683.19 109
18684.49 88
18685.78 90
18687.07 109
18688.36 103
18689.66 105
18690.95 120
18692.24 109
18693.53 105
18694.83 88
18696.12 103
18697.41 101
18698.71 87
18700.00 107
18701.29 117
18702.59 109
18703.88 95
18705.17 100
18706.47 108
18707.76 109
18709.05 92
18710.35 104
18711.64 112
18712.93 102
18714.23 99
18715.52 105
18716.81 92
18718.11 107
18719.40 92
18720.70 96
18721.99 111
18723.28 110
18724.58 92
18725.87 92
18727.16 113
18728.46 103
18729.75 85
18731.05 104
18732.34 110
18733.64 90
18734.93 106
18736.22 96
18737.52 104
18738.81 105
18740.11 98
18741.40 93
18742.70 111
18743.99 116
18745.29 129
18746.58 115
18747.87 90
18749.17 119
18750.46 106
18751.76 104
18753.05 107
18754.35 96
18755.64 96
18756.94 109
18758.23 100
18759.53 91
18760.82 114
18762.12 96
18763.42 103
18764.71 103
18766.01 88
18767.30 88
18768.60 98
18769.89 100
18771.19 97
18772.48 98
18773.78 106
18775.07 80
18776.37 151
18777.67 112
18778.96 107
18780.26 113
18781.55 138
18782.85 119
18784.15 103
18785.44 107
18786.74 105
18788.03 109
18789.33 83
18790.63 128
18791.92 118
18793.22 119
18794.52 100
18795.81 109
18797.11 106
18798.40 114
18799.70 121
18801.00 89
18802.29 97
18803.59 132
18804.89 118
18806.18 102
18807.48 94
18808.78 99
18810.07 122
18811.37 105
18812.67 100
18813.97 100
18815.26 116
18816.56 119
18817.86 100
18819.15 93
18820.45 107
18821.75 112
18823.05 90
18824.34 93
18825.64 108
18826.94 118
18828.24 110
18829.53 98
18830.83 93
18832.13 93
18833.43 92
18834.72 93
18836.02 90
18837.32 93
18838.62 99
18839.92 115
18841.21 112
18842.51 99
18843.81 86
18845.11 98
18846.41 105
18847.70 80
18849.00 104
18850.30 99
18851.60 105
18852.90 96
18854.20 111
18855.49 101
18856.79 100
18858.09 117
18859.39 91
18860.69 90
18861.99 97
18863.29 104
18864.58 87
18865.88 105
18867.18 123
18868.48 119
18869.78 99
18871.08 76
18872.38 88
18873.68 109
18874.98 90
18876.28 87
18877.57 99
18878.87 107
18880.17 95
18881.47 99
18882.77 107
18884.07 132
18885.37 100
18886.67 91
18887.97 102
18889.27 100
18890.57 89
18891.87 93
18893.17 91
18894.47 97
18895.77 104
18897.07 82
18898.37 111
18899.67 96
18900.97 102
18902.27 104
18903.57 103
18904.87 86
18906.17 86
18907.47 93
18908.77 114
18910.07 103
18911.37 114
18912.67 118
18913.97 104
18915.27 93
18916.57 99
18917.87 126
18919.17 105
18920.47 107
18921.78 103
18923.08 96
18924.38 99
18925.68 127
18926.98 112
18928.28 104
18929.58 87
18930.88 96
18932.18 113
18933.48 111
18934.79 94
18936.09 91
18937.39 109
18938.69 110
18939.99 100
18941.29 85
18942.59 94
18943.90 94
18945.20 118
18946.50 105
18947.80 97
18949.10 112
18950.40 106
18951.71 110
18953.01 96
18954.31 111
18955.61 104
18956.91 105
18958.21 78
18959.52 76
18960.82 94
18962.12 107
18963.42 78
18964.73 76
18966.03 90
18967.33 90
18968.63 72
18969.93 87
18971.24 93
18972.54 93
18973.84 117
18975.14 122
18976.45 99
18977.75 73
18979.05 82
18980.36 120
18981.66 113
18982.96 94
18984.26 104
18985.57 108
18986.87 106
18988.17 85
18989.48 79
18990.78 104
18992.08 100
18993.39 106
18994.69 96
18995.99 112
18997.30 101
18998.60 88
18999.90 93
19001.21 90
19002.51 92
19003.81 94
19005.12 102
19006.42 86
19007.72 89
19009.03 87
19010.33 97
19011.64 115
19012.94 87
19014.24 92
19015.55 100
19016.85 82
19018.16 94
19019.46 108
19020.76 101
19022.07 80
19023.37 107
19024.68 116
19025.98 84
19027.29 86
19028.59 104
19029.89 102
19031.20 85
19032.50 85
19033.81 85
19035.11 86
19036.42 100
19037.72 92
19039.03 95
19040.33 79
19041.64 83
19042.94 99
19044.25 104
19045.55 101
19046.86 79
19048.16 101
19049.47 96
19050.77 95
19052.08 64
19053.38 88
19054.69 113
19055.99 88
19057.30 84
19058.60 94
19059.91 102
19061.22 73
19062.52 97
19063.83 74
19065.13 101
19066.44 115
19067.74 95
19069.05 92
19070.36 86
19071.66 89
19072.97 88
19074.27 94
19075.58 94
19076.89 105
19078.19 80
19079.50 101
19080.80 96
19082.11 103
19083.42 79
19084.72 82
19086.03 85
19087.34 80
19088.64 92
19089.95 83
19091.26 93
19092.56 92
19093.87 83
19095.18 93
19096.48 78
19097.79 91
19099.10 87
19100.40 87
19101.71 114
19103.02 84
19104.32 96
19105.63 115
19106.94 132
19108.25 98
19109.55 88
19110.86 90
19112.17 89
19113.48 96
19114.78 82
19116.09 73
19117.40 95
19118.71 94
19120.01 117
19121.32 94
19122.63 104
19123.94 85
19125.24 90
19126.55 97
19127.86 86
19129.17 90
19130.47 90
19131.78 89
19133.09 81
19134.40 100
19135.71 88
19137.02 97
19138.32 84
19139.63 90
19140.94 99
19142.25 93
19143.56 105
19144.87 101
19146.17 81
19147.48 98
19148.79 100
19150.10 96
19151.41 87
19152.72 105
19154.03 98
19155.33 114
19156.64 111
19157.95 86
19159.26 83
19160.57 102
19161.88 105
19163.19 93
19164.50 102
19165.81 101
19167.12 91
19168.42 97
19169.73 59
19171.04 82
19172.35 94
19173.66 98
19174.97 76
19176.28 89
19177.59 95
19178.90 69
19180.21 93
19181.52 95
19182.83 77
19184.14 88
19185.45 86
19186.76 81
19188.07 75
19189.38 79
19190.69 78
19192.00 100
19193.31 110
19194.62 82
19195.93 94
19197.24 97
19198.55 104
19199.86 98
19201.17 77
19202.48 99
19203.79 85
19205.10 78
19206.41 55
19207.72 96
19209.03 77
19210.34 87
19211.66 110
19212.97 82
19214.28 95
19215.59 84
19216.90 89
19218.21 92
19219.52 100
19220.83 91
19222.14 81
19223.45 89
19224.77 110
19226.08 116
19227.39 111
19228.70 96
19230.01 76
19231.32 74
19232.63 77
19233.94 93
19235.26 90
19236.57 83
19237.88 103
19239.19 114
19240.50 96
19241.81 94
19243.13 102
19244.44 113
19245.75 80
19247.06 88
19248.37 72
19249.69 95
19251.00 111
19252.31 79
19253.62 74
19254.93 82
19256.25 91
19257.56 99
19258.87 75
19260.18 91
19261.50 75
19262.81 100
19264.12 86
19265.43 90
19266.75 74
19268.06 94
19269.37 87
19270.68 95
19272.00 76
19273.31 69
19274.62 80
19275.94 100
19277.25 100
19278.56 85
19279.88 106
19281.19 99
19282.50 89
19283.81 108
19285.13 92
19286.44 73
19287.75 98
19289.07 89
19290.38 84
19291.70 68
19293.01 82
19294.32 99
19295.64 103
19296.95 84
19298.26 94
19299.58 82
19300.89 87
19302.20 92
19303.52 90
19304.83 98
19306.15 97
19307.46 91
19308.77 98
19310.09 99
19311.40 79
19312.72 96
19314.03 97
19315.35 104
19316.66 108
19317.97 102
19319.29 106
19320.60 104
19321.92 74
19323.23 93
19324.55 103
19325.86 103
19327.18 88
19328.49 98
19329.81 89
19331.12 78
19332.44 95
19333.75 90
19335.07 80
19336.38 60
19337.70 84
19339.01 89
19340.33 67
19341.64 96
19342.96 86
19344.27 80
19345.59 75
19346.90 77
19348.22 103
19349.53 100
19350.85 80
19352.16 75
19353.48 101
19354.79 114
19356.11 84
19357.43 88
19358.74 117
19360.06 95
19361.37 91
19362.69 78
19364.01 103
19365.32 91
19366.64 105
19367.95 86
19369.27 95
19370.59 89
19371.90 92
19373.22 88
19374.53 65
19375.85 87
19377.17 110
19378.48 96
19379.80 85
19381.12 92
19382.43 80
19383.75 119
19385.07 86
19386.38 86
19387.70 85
19389.02 109
19390.33 83
19391.65 66
19392.97 105
19394.28 80
19395.60 96
19396.92 89
19398.24 87
19399.55 81
19400.87 114
19402.19 117
19403.50 110
19404.82 97
19406.14 95
19407.46 84
19408.77 93
19410.09 72
19411.41 74
19412.73 82
19414.04 116
19415.36 79
19416.68 87
19418.00 106
19419.32 93
19420.63 103
19421.95 93
19423.27 74
19424.59 65
19425.91 104
19427.22 79
19428.54 75
19429.86 71
19431.18 88
19432.50 71
19433.82 83
19435.13 81
19436.45 83
19437.77 79
19439.09 103
19440.41 132
19441.73 86
19443.04 91
19444.36 92
19445.68 94
19447.00 94
19448.32 86
19449.64 66
19450.96 90
19452.28 97
19453.60 79
19454.91 77
19456.23 82
19457.55 98
19458.87 100
19460.19 81
19461.51 74
19462.83 81
19464.15 98
19465.47 81
19466.79 76
19468.11 83
19469.43 94
19470.75 119
19472.07 102
19473.39 72
19474.71 72
19476.03 88
19477.35 107
19478.67 81
19479.99 90
19481.30 105
19482.62 88
19483.94 93
19485.27 79
19486.59 72
19487.91 82
19489.23 95
19490.55 97
19491.87 99
19493.19 76
19494.51 99
19495.83 86
19497.15 101
19498.47 93
19499.79 90
19501.11 106
19502.43 104
19503.75 85
19505.07 84
19506.39 77
19507.71 78
19509.03 92
19510.36 109
19511.68 85
19513.00 82
19514.32 85
19515.64 93
19516.96 77
19518.28 88
19519.60 83
19520.92 62
19522.25 101
19523.57 106
19524.89 81
19526.21 74
19527.53 72
19528.85 92
19530.17 73
19531.50 81
19532.82 76
19534.14 89
19535.46 74
19536.78 73
19538.11 69
19539.43 76
19540.75 77
19542.07 87
19543.39 68
19544.72 60
19546.04 75
19547.36 97
19548.68 86
19550.00 90
19551.33 73
19552.65 90
19553.97 92
19555.29 104
19556.62 102
19557.94 81
19559.26 86
19560.58 83
19561.91 87
19563.23 78
19564.55 91
19565.88 92
19567.20 101
19568.52 97
19569.84 84
19571.17 96
19572.49 94
19573.81 69
19575.14 70
19576.46 94
19577.78 74
19579.11 78
19580.43 93
19581.75 75
19583.08 92
19584.40 98
19585.72 105
19587.05 84
19588.37 91
19589.69 82
19591.02 85
19592.34 92
19593.67 90
19594.99 84
19596.31 80
19597.64 79
19598.96 90
19600.28 88
19601.61 85
19602.93 96
19604.26 89
19605.58 84
19606.91 72
19608.23 83
19609.55 81
19610.88 73
19612.20 78
19613.53 82
19614.85 84
19616.18 83
19617.50 101
19618.83 95
19620.15 102
19621.47 119
19622.80 121
19624.12 99
19625.45 98
19626.77 113
19628.10 93
19629.42 90
19630.75 83
19632.07 76
19633.40 74
19634.72 97
19636.05 72
19637.37 90
19638.70 87
19640.03 96
19641.35 95
19642.68 78
19644.00 83
19645.33 106
19646.65 75
19647.98 68
19649.30 75
19650.63 75
19651.96 80
19653.28 76
19654.61 90
19655.93 84
19657.26 82
19658.58 72
19659.91 104
19661.24 83
19662.56 69
19663.89 79
19665.22 108
19666.54 82
19667.87 83
19669.19 78
19670.52 69
19671.85 71
19673.17 76
19674.50 90
19675.83 86
19677.15 112
19678.48 79
19679.81 83
19681.13 100
19682.46 83
19683.79 82
19685.11 77
19686.44 80
19687.77 81
19689.09 79
19690.42 89
19691.75 75
19693.08 87
19694.40 98
19695.73 82
19697.06 104
19698.39 81
19699.71 79
19701.04 91
19702.37 88
19703.69 92
19705.02 77
19706.35 81
19707.68 68
19709.01 76
19710.33 73
19711.66 92
19712.99 62
19714.32 87
19715.64 99
19716.97 90
19718.30 77
19719.63 98
19720.96 86
19722.28 82
19723.61 68
19724.94 81
19726.27 99
19727.60 105
19728.93 91
19730.25 91
19731.58 85
19732.91 70
19734.24 77
19735.57 76
19736.90 76
19738.23 70
19739.55 104
19740.88 92
19742.21 70
19743.54 99
19744.87 82
19746.20 93
19747.53 95
19748.86 81
19750.19 82
19751.51 76
19752.84 72
19754.17 76
19755.50 85
19756.83 82
19758.16 87
19759.49 101
19760.82 93
19762.15 74
19763.48 104
19764.81 96
19766.14 96
19767.47 79
19768.80 81
19770.13 96
19771.46 107
19772.79 87
19774.12 93
19775.45 99
19776.78 95
19778.11 102
19779.44 93
19780.77 78
19782.10 76
19783.43 93
19784.76 96
19786.09 92
19787.42 85
19788.75 81
19790.08 92
19791.41 100
19792.74 80
19794.07 93
19795.40 105
19796.73 85
19798.06 88
19799.39 83
19800.72 93
19802.05 100
19803.39 86
19804.72 83
19806.05 81
19807.38 85
19808.71 105
19810.04 127
19811.37 105
19812.70 97
19814.03 99
19815.37 76
19816.70 105
19818.03 71
19819.36 77
19820.69 91
19822.02 90
19823.35 81
19824.69 76
19826.02 82
19827.35 99
19828.68 97
19830.01 79
19831.34 106
19832.68 70
19834.01 79
19835.34 95
19836.67 78
19838.00 85
19839.34 76
19840.67 92
19842.00 92
19843.33 71
19844.67 78
19846.00 85
19847.33 80
19848.66 83
19849.99 90
19851.33 87
19852.66 73
19853.99 90
19855.32 86
19856.66 82
19857.99 82
19859.32 86
19860.66 89
19861.99 70
19863.32 83
19864.65 108
19865.99 78
19867.32 75
19868.65 92
19869.99 78
19871.32 63
19872.65 90
19873.99 86
19875.32 112
19876.65 65
19877.99 76
19879.32 110
19880.65 71
19881.99 82
19883.32 118
19884.65 129
19885.99 106
19887.32 90
19888.66 102
19889.99 98
19891.32 103
19892.66 87
19893.99 90
19895.32 91
19896.66 82
19897.99 97
19899.33 93
19900.66 71
19902.00 79
19903.33 66
19904.66 77
19906.00 59
19907.33 71
19908.67 97
19910.00 104
19911.34 77
19912.67 71
19914.01 99
19915.34 87
19916.67 83
19918.01 104
19919.34 99
19920.68 87
19922.01 81
19923.35 99
19924.68 80
19926.02 87
19927.35 98
19928.69 83
19930.02 73
19931.36 73
19932.69 88
19934.03 75
19935.37 91
19936.70 81
19938.04 77
19939.37 100
19940.71 93
19942.04 79
19943.38 96
19944.71 74
19946.05 105
19947.39 86
19948.72 64
19950.06 68
19951.39 70
19952.73 90
19954.06 82
19955.40 72
19956.74 88
19958.07 92
19959.41 92
19960.74 96
19962.08 95
19963.42 96
19964.75 85
19966.09 105
19967.43 90
19968.76 81
19970.10 93
19971.44 111
19972.77 85
19974.11 102
19975.45 85
19976.78 89
19978.12 95
19979.46 82
19980.79 94
19982.13 85
19983.47 98
19984.80 95
19986.14 97
19987.48 77
19988.82 93
19990.15 114
19991.49 103
19992.83 76
19994.16 85
19995.50 79
19996.84 79
19998.18 76
19999.51 93
20000.85 79
20002.19 87
20003.53 90
20004.86 108
20006.20 90
20007.54 108
20008.88 101
20010.22 69
20011.55 71
20012.89 117
20014.23 99
20015.57 104
20016.91 94
20018.24 107
20019.58 99
20020.92 92
20022.26 94
20023.60 78
20024.93 72
20026.27 81
20027.61 84
20028.95 106
20030.29 79
20031.63 72
20032.97 72
20034.30 115
20035.64 101
20036.98 85
20038.32 88
20039.66 86
20041.00 89
20042.34 87
20043.68 106
20045.01 96
20046.35 90
20047.69 91
20049.03 78
20050.37 87
20051.71 68
20053.05 82
20054.39 88
20055.73 95
20057.07 83
20058.41 78
20059.75 86
20061.09 84
20062.43 102
20063.77 95
20065.11 87
20066.45 86
20067.79 90
20069.12 93
20070.46 99
20071.80 84
20073.14 90
20074.48 68
20075.82 72
20077.16 93
20078.50 89
20079.85 88
20081.19 79
20082.53 62
20083.87 77
20085.21 89
20086.55 91
20087.89 90
20089.23 77
20090.57 82
20091.91 85
20093.25 77
20094.59 63
20095.93 62
20097.27 67
20098.61 98
20099.95 98
20101.29 74
20102.64 78
20103.98 73
20105.32 79
20106.66 62
20108.00 88
20109.34 84
20110.68 72
20112.02 78
20113.36 82
20114.71 68
20116.05 91
20117.39 76
20118.73 77
20120.07 83
20121.41 88
20122.75 76
20124.10 70
20125.44 90
20126.78 90
20128.12 79
20129.46 82
