# Supplementary material for: MALDI-TOF MS typing enables the classification of brewing yeasts of the genus Saccharomyces to major beer styles
Source: PLoS One. 2017 Aug 9;12(8):e0181694. doi: 10.1371/journal.pone.0181694 (PMC5549903; doi:10.1371/journal.pone.0181694)
Supplement: S12 File — The directory includes 90 raw files and was zipped to “.zip”; the folder has three strains with 30 spectra per strain; S1 Text explains the raw files with an example and Table 1 represents the yeast strains used within the experiment. (ZIP) [file pone.0181694.s015.zip › 34-36/30624-PI105-Dias-Dias-Dias-YPG-18h-E-E_2015-08-20__0_B5_1.dat]

1998.76 2988
1999.18 2898
1999.60 2874
2000.02 2923
2000.44 3018
2000.87 2893
2001.29 3128
2001.71 3003
2002.13 3025
2002.55 2971
2002.97 3266
2003.40 3058
2003.82 2986
2004.24 3244
2004.66 2922
2005.08 2983
2005.50 3156
2005.93 3090
2006.35 2861
2006.77 2951
2007.19 3073
2007.62 3086
2008.04 2908
2008.46 2951
2008.88 3028
2009.30 2950
2009.73 2999
2010.15 3195
2010.57 2946
2010.99 3018
2011.42 2917
2011.84 2828
2012.26 2878
2012.68 2981
2013.11 2913
2013.53 2712
2013.95 2892
2014.38 2935
2014.80 2839
2015.22 2802
2015.64 2800
2016.07 2865
2016.49 2902
2016.91 2992
2017.34 3020
2017.76 3015
2018.18 3190
2018.61 3210
2019.03 3214
2019.45 3234
2019.88 3225
2020.30 3283
2020.72 3257
2021.15 3286
2021.57 3296
2021.99 3202
2022.42 3182
2022.84 3348
2023.27 2989
2023.69 2943
2024.11 2932
2024.54 2837
2024.96 2759
2025.39 2890
2025.81 2674
2026.23 2807
2026.66 2719
2027.08 2555
2027.51 2459
2027.93 2545
2028.36 2508
2028.78 2561
2029.20 2578
2029.63 2645
2030.05 2633
2030.48 2514
2030.90 2653
2031.33 2523
2031.75 2618
2032.18 2605
2032.60 2679
2033.03 2784
2033.45 2758
2033.88 2871
2034.30 2648
2034.73 2734
2035.15 2761
2035.58 2840
2036.00 2742
2036.43 2848
2036.85 2954
2037.28 2765
2037.70 2793
2038.13 2864
2038.55 3136
2038.98 3065
2039.40 3198
2039.83 3131
2040.25 2837
2040.68 2907
2041.11 2888
2041.53 2874
2041.96 3153
2042.38 3106
2042.81 2963
2043.23 3150
2043.66 3264
2044.09 3371
2044.51 3338
2044.94 3300
2045.37 3223
2045.79 3039
2046.22 3045
2046.64 3207
2047.07 3184
2047.50 2931
2047.92 2933
2048.35 2812
2048.78 2703
2049.20 2712
2049.63 2812
2050.06 2824
2050.48 2741
2050.91 2699
2051.34 2753
2051.76 2687
2052.19 2973
2052.62 2807
2053.04 2867
2053.47 2875
2053.90 2772
2054.32 2684
2054.75 2795
2055.18 2882
2055.61 3033
2056.03 2944
2056.46 3040
2056.89 3027
2057.31 2793
2057.74 2817
2058.17 3021
2058.60 3010
2059.02 2897
2059.45 2955
2059.88 2958
2060.31 2891
2060.73 2995
2061.16 3022
2061.59 3036
2062.02 3002
2062.45 2719
2062.87 2631
2063.30 2955
2063.73 2939
2064.16 2879
2064.59 2913
2065.01 3025
2065.44 3294
2065.87 3408
2066.30 3235
2066.73 3400
2067.16 3331
2067.58 3368
2068.01 3194
2068.44 3154
2068.87 3123
2069.30 2889
2069.73 2962
2070.16 3034
2070.58 2898
2071.01 2866
2071.44 2793
2071.87 2680
2072.30 2695
2072.73 2594
2073.16 2572
2073.59 2656
2074.02 2720
2074.45 2740
2074.87 2672
2075.30 2659
2075.73 2677
2076.16 2574
2076.59 2766
2077.02 2751
2077.45 3029
2077.88 3054
2078.31 2894
2078.74 3053
2079.17 3010
2079.60 3088
2080.03 3003
2080.46 2975
2080.89 3071
2081.32 3280
2081.75 3147
2082.18 2831
2082.61 3116
2083.04 3256
2083.47 3056
2083.90 2874
2084.33 3213
2084.76 3107
2085.19 2852
2085.62 2818
2086.05 2801
2086.48 2894
2086.91 2781
2087.34 2777
2087.77 2740
2088.20 2670
2088.63 2692
2089.06 2720
2089.49 2671
2089.92 2776
2090.35 2774
2090.79 2917
2091.22 3044
2091.65 3094
2092.08 2931
2092.51 3101
2092.94 3573
2093.37 3623
2093.80 3450
2094.23 3649
2094.66 3624
2095.10 3697
2095.53 3586
2095.96 3473
2096.39 3328
2096.82 3324
2097.25 3063
2097.68 3023
2098.12 3093
2098.55 2723
2098.98 2998
2099.41 2820
2099.84 2731
2100.27 2968
2100.71 2692
2101.14 2664
2101.57 2757
2102.00 2681
2102.43 2518
2102.87 2493
2103.30 2850
2103.73 2690
2104.16 2782
2104.60 2852
2105.03 2606
2105.46 2598
2105.89 2712
2106.32 2901
2106.76 3069
2107.19 2732
2107.62 2744
2108.05 2908
2108.49 2890
2108.92 3060
2109.35 2928
2109.79 3132
2110.22 3020
2110.65 2955
2111.08 2962
2111.52 2923
2111.95 3053
2112.38 2919
2112.82 2706
2113.25 2797
2113.68 2712
2114.12 2539
2114.55 2696
2114.98 2605
2115.42 2736
2115.85 2600
2116.28 2523
2116.72 2584
2117.15 2554
2117.58 2508
2118.02 2615
2118.45 2585
2118.88 2612
2119.32 2451
2119.75 2425
2120.19 2603
2120.62 2650
2121.05 2718
2121.49 2689
2121.92 2511
2122.36 2725
2122.79 2926
2123.22 2781
2123.66 2721
2124.09 2554
2124.53 2804
2124.96 2815
2125.40 2677
2125.83 2794
2126.26 2730
2126.70 2645
2127.13 2962
2127.57 2754
2128.00 2714
2128.44 2782
2128.87 2653
2129.31 2883
2129.74 2861
2130.18 3146
2130.61 3002
2131.05 3053
2131.48 2932
2131.92 2905
2132.35 3033
2132.79 3131
2133.22 2936
2133.66 2923
2134.09 2714
2134.53 2810
2134.96 2715
2135.40 2931
2135.83 3031
2136.27 2765
2136.70 2893
2137.14 2932
2137.58 2864
2138.01 3185
2138.45 3080
2138.88 2937
2139.32 2804
2139.75 2929
2140.19 2782
2140.63 2987
2141.06 2936
2141.50 2867
2141.93 2708
2142.37 2688
2142.81 2514
2143.24 2513
2143.68 2542
2144.12 2539
2144.55 2376
2144.99 2299
2145.43 2336
2145.86 2505
2146.30 2492
2146.73 2574
2147.17 2815
2147.61 2789
2148.04 2810
2148.48 2950
2148.92 3155
2149.35 3355
2149.79 3561
2150.23 3509
2150.67 3513
2151.10 3394
2151.54 3602
2151.98 3731
2152.41 3617
2152.85 3781
2153.29 3654
2153.73 3358
2154.16 3187
2154.60 3242
2155.04 3081
2155.48 3078
2155.91 3120
2156.35 3156
2156.79 2994
2157.23 2922
2157.66 2944
2158.10 2553
2158.54 2600
2158.98 2648
2159.41 2766
2159.85 2599
2160.29 2722
2160.73 2727
2161.17 2807
2161.60 2882
2162.04 2747
2162.48 2672
2162.92 2834
2163.36 2730
2163.80 2739
2164.23 2592
2164.67 2790
2165.11 2882
2165.55 2703
2165.99 2763
2166.43 2992
2166.86 2993
2167.30 3261
2167.74 3149
2168.18 2966
2168.62 3207
2169.06 3282
2169.50 3039
2169.94 2960
2170.38 3062
2170.81 2963
2171.25 3156
2171.69 3105
2172.13 3240
2172.57 3196
2173.01 3256
2173.45 3364
2173.89 3320
2174.33 3234
2174.77 3205
2175.21 3157
2175.65 3022
2176.09 3096
2176.53 3067
2176.96 3031
2177.40 3172
2177.84 3541
2178.28 3246
2178.72 3350
2179.16 3215
2179.60 3353
2180.04 3350
2180.48 3297
2180.92 3377
2181.36 3186
2181.80 3063
2182.24 2967
2182.68 3011
2183.12 2927
2183.56 2839
2184.01 2635
2184.45 2718
2184.89 2786
2185.33 2855
2185.77 2842
2186.21 2880
2186.65 2879
2187.09 3051
2187.53 3103
2187.97 3366
2188.41 3388
2188.85 3278
2189.29 3429
2189.73 3483
2190.17 3615
2190.62 3484
2191.06 3600
2191.50 3488
2191.94 3223
2192.38 3417
2192.82 3637
2193.26 3434
2193.70 3492
2194.15 3433
2194.59 3267
2195.03 3383
2195.47 3192
2195.91 3278
2196.35 3267
2196.79 3320
2197.24 3356
2197.68 3256
2198.12 3213
2198.56 3179
2199.00 3106
2199.45 3080
2199.89 3066
2200.33 3223
2200.77 3342
2201.21 3181
2201.66 3131
2202.10 3145
2202.54 3056
2202.98 3083
2203.42 3094
2203.87 3052
2204.31 3198
2204.75 2932
2205.19 2933
2205.64 3028
2206.08 2863
2206.52 2798
2206.96 3003
2207.41 3029
2207.85 3175
2208.29 3115
2208.74 3467
2209.18 3392
2209.62 3494
2210.06 3435
2210.51 3105
2210.95 3319
2211.39 3234
2211.84 3353
2212.28 3166
2212.72 2920
2213.17 3307
2213.61 3331
2214.05 3185
2214.50 3234
2214.94 2947
2215.38 3010
2215.83 2892
2216.27 2802
2216.71 2878
2217.16 2997
2217.60 3015
2218.05 3148
2218.49 2910
2218.93 2897
2219.38 2922
2219.82 3122
2220.26 2993
2220.71 2885
2221.15 2997
2221.60 3263
2222.04 3391
2222.49 3626
2222.93 4067
2223.37 4505
2223.82 4957
2224.26 5181
2224.71 5286
2225.15 5298
2225.60 5582
2226.04 5574
2226.49 5768
2226.93 5681
2227.37 5134
2227.82 5101
2228.26 4852
2228.71 4588
2229.15 4257
2229.60 4154
2230.04 3640
2230.49 3501
2230.93 3804
2231.38 3677
2231.82 3584
2232.27 3645
2232.71 3613
2233.16 3795
2233.61 3838
2234.05 3784
2234.50 3925
2234.94 3678
2235.39 3883
2235.83 3897
2236.28 3929
2236.72 3758
2237.17 3770
2237.61 3828
2238.06 3689
2238.51 3619
2238.95 3722
2239.40 3877
2239.84 4048
2240.29 3777
2240.74 4088
2241.18 3818
2241.63 3801
2242.07 3685
2242.52 3741
2242.97 3451
2243.41 3301
2243.86 3150
2244.31 3176
2244.75 3029
2245.20 2990
2245.65 2967
2246.09 2853
2246.54 2945
2246.99 3147
2247.43 2883
2247.88 3031
2248.33 3210
2248.77 2872
2249.22 2918
2249.67 3195
2250.11 2998
2250.56 2862
2251.01 2914
2251.45 2963
2251.90 3004
2252.35 3224
2252.80 3228
2253.24 2899
2253.69 2925
2254.14 2898
2254.59 2919
2255.03 3034
2255.48 3095
2255.93 2857
2256.38 2994
2256.82 2655
2257.27 2667
2257.72 2881
2258.17 2953
2258.61 2929
2259.06 2885
2259.51 2910
2259.96 3170
2260.41 3130
2260.85 3346
2261.30 3483
2261.75 3617
2262.20 3638
2262.65 3987
2263.09 3995
2263.54 4094
2263.99 3965
2264.44 4012
2264.89 3877
2265.34 3966
2265.79 3820
2266.23 3967
2266.68 3835
2267.13 3683
2267.58 3826
2268.03 3839
2268.48 4084
2268.93 4067
2269.38 3835
2269.82 3783
2270.27 3680
2270.72 3637
2271.17 3608
2271.62 3698
2272.07 4050
2272.52 3766
2272.97 3601
2273.42 3519
2273.87 3490
2274.32 3355
2274.77 3207
2275.21 3291
2275.66 3198
2276.11 3293
2276.56 3221
2277.01 3015
2277.46 3095
2277.91 3053
2278.36 3316
2278.81 3315
2279.26 3193
2279.71 3456
2280.16 3517
2280.61 3796
2281.06 3864
2281.51 4068
2281.96 4013
2282.41 4117
2282.86 4048
2283.31 3938
2283.76 4242
2284.21 4121
2284.66 4035
2285.11 4089
2285.56 3717
2286.02 3742
2286.47 3553
2286.92 3673
2287.37 3609
2287.82 3814
2288.27 3702
2288.72 3868
2289.17 4005
2289.62 4422
2290.07 4462
2290.52 4556
2290.97 5151
2291.42 5610
2291.88 5663
2292.33 5827
2292.78 5713
2293.23 5909
2293.68 5672
2294.13 5448
2294.58 5281
2295.04 5314
2295.49 5105
2295.94 5100
2296.39 4839
2296.84 4320
2297.29 4199
2297.74 4292
2298.20 4375
2298.65 4243
2299.10 3936
2299.55 3762
2300.00 3715
2300.46 3488
2300.91 3420
2301.36 3514
2301.81 3375
2302.26 3315
2302.72 3319
2303.17 3387
2303.62 3206
2304.07 3101
2304.53 3211
2304.98 3431
2305.43 3432
2305.88 3170
2306.33 3300
2306.79 3401
2307.24 3239
2307.69 3363
2308.15 3324
2308.60 3545
2309.05 3668
2309.50 3651
2309.96 3886
2310.41 3700
2310.86 4009
2311.32 4163
2311.77 4135
2312.22 3978
2312.68 3812
2313.13 3968
2313.58 3658
2314.03 3566
2314.49 3513
2314.94 3388
2315.39 3484
2315.85 3384
2316.30 3001
2316.76 3181
2317.21 3072
2317.66 3429
2318.12 3318
2318.57 3204
2319.02 3485
2319.48 3389
2319.93 3532
2320.39 3332
2320.84 3484
2321.29 3618
2321.75 3318
2322.20 3347
2322.66 3367
2323.11 3258
2323.56 3263
2324.02 3282
2324.47 3204
2324.93 3468
2325.38 3374
2325.84 3350
2326.29 3660
2326.74 3600
2327.20 3437
2327.65 3565
2328.11 3668
2328.56 3600
2329.02 3554
2329.47 3840
2329.93 3859
2330.38 4046
2330.84 3885
2331.29 3830
2331.75 4132
2332.20 3839
2332.66 3634
2333.11 3901
2333.57 3636
2334.02 3759
2334.48 3618
2334.93 3259
2335.39 3147
2335.84 3216
2336.30 3022
2336.76 3144
2337.21 3473
2337.67 3457
2338.12 3232
2338.58 3470
2339.03 3607
2339.49 3600
2339.95 3624
2340.40 3421
2340.86 3663
2341.31 3898
2341.77 3910
2342.23 3977
2342.68 4014
2343.14 4026
2343.59 3893
2344.05 4031
2344.51 3869
2344.96 4044
2345.42 4034
2345.88 4078
2346.33 4300
2346.79 4375
2347.24 4341
2347.70 4322
2348.16 4545
2348.61 4346
2349.07 3992
2349.53 4125
2349.99 4004
2350.44 3971
2350.90 3751
2351.36 3791
2351.81 3668
2352.27 3545
2352.73 3339
2353.18 3661
2353.64 3585
2354.10 3532
2354.56 3422
2355.01 3272
2355.47 3339
2355.93 3371
2356.38 3285
2356.84 3116
2357.30 3162
2357.76 3270
2358.22 3239
2358.67 3148
2359.13 3318
2359.59 3254
2360.05 3267
2360.50 3529
2360.96 3599
2361.42 3506
2361.88 3682
2362.34 3765
2362.79 3718
2363.25 3653
2363.71 3658
2364.17 3425
2364.63 3554
2365.08 3760
2365.54 3467
2366.00 3591
2366.46 3677
2366.92 3550
2367.38 3523
2367.84 3741
2368.29 3704
2368.75 3697
2369.21 3723
2369.67 3841
2370.13 3545
2370.59 3394
2371.05 3746
2371.50 3654
2371.96 3597
2372.42 3435
2372.88 3265
2373.34 3266
2373.80 3367
2374.26 3302
2374.72 3272
2375.18 3467
2375.64 3227
2376.10 3282
2376.56 3235
2377.02 3237
2377.47 3138
2377.93 3238
2378.39 3193
2378.85 3329
2379.31 3480
2379.77 3445
2380.23 3136
2380.69 3268
2381.15 3614
2381.61 3503
2382.07 3565
2382.53 3496
2382.99 3371
2383.45 3586
2383.91 3440
2384.37 3377
2384.83 3269
2385.29 3513
2385.75 3383
2386.21 3277
2386.67 3230
2387.13 3438
2387.59 3221
2388.05 3291
2388.52 3171
2388.98 3178
2389.44 3270
2389.90 3165
2390.36 3172
2390.82 3272
2391.28 3303
2391.74 3181
2392.20 3145
2392.66 3204
2393.12 3074
2393.58 3147
2394.05 3205
2394.51 3020
2394.97 3217
2395.43 3136
2395.89 3163
2396.35 3139
2396.81 3181
2397.27 3124
2397.74 3038
2398.20 3095
2398.66 3356
2399.12 3113
2399.58 3077
2400.04 3016
2400.50 2872
2400.97 3124
2401.43 3142
2401.89 3247
2402.35 2984
2402.81 3034
2403.28 3084
2403.74 3297
2404.20 3261
2404.66 3200
2405.12 3372
2405.59 3274
2406.05 3377
2406.51 3352
2406.97 3201
2407.44 3502
2407.90 3597
2408.36 3534
2408.82 3298
2409.29 3143
2409.75 3347
2410.21 3495
2410.67 3497
2411.14 3283
2411.60 3049
2412.06 2955
2412.52 3112
2412.99 3235
2413.45 3067
2413.91 2932
2414.38 3128
2414.84 3125
2415.30 3095
2415.77 3321
2416.23 3190
2416.69 3416
2417.16 3597
2417.62 3574
2418.08 3871
2418.55 4014
2419.01 4177
2419.47 4194
2419.94 4012
2420.40 3994
2420.86 3945
2421.33 3933
2421.79 4025
2422.25 3892
2422.72 3882
2423.18 3622
2423.65 3793
2424.11 4013
2424.57 3953
2425.04 4064
2425.50 4346
2425.97 4468
2426.43 4731
2426.90 4836
2427.36 4961
2427.82 5040
2428.29 5088
2428.75 5252
2429.22 5196
2429.68 4770
2430.15 4642
2430.61 4350
2431.08 4270
2431.54 3980
2432.00 3913
2432.47 3847
2432.93 3845
2433.40 3736
2433.86 3478
2434.33 3728
2434.79 3596
2435.26 3438
2435.72 3509
2436.19 3521
2436.65 3929
2437.12 3607
2437.58 3951
2438.05 4383
2438.52 4302
2438.98 4360
2439.45 4555
2439.91 4762
2440.38 4828
2440.84 5202
2441.31 5035
2441.77 4935
2442.24 5216
2442.71 5059
2443.17 5090
2443.64 4760
2444.10 4577
2444.57 4376
2445.03 4166
2445.50 3896
2445.97 3697
2446.43 3656
2446.90 3329
2447.37 3345
2447.83 3305
2448.30 3352
2448.76 3327
2449.23 3144
2449.70 3109
2450.16 3180
2450.63 3136
2451.10 3077
2451.56 3072
2452.03 3018
2452.50 3243
2452.96 3293
2453.43 3216
2453.90 3066
2454.36 3185
2454.83 3127
2455.30 3101
2455.76 3249
2456.23 3243
2456.70 3187
2457.17 3359
2457.63 3395
2458.10 3250
2458.57 3148
2459.03 3236
2459.50 3100
2459.97 3126
2460.44 3078
2460.90 3080
2461.37 3049
2461.84 3088
2462.31 3065
2462.77 3346
2463.24 3623
2463.71 3441
2464.18 3326
2464.65 3444
2465.11 3629
2465.58 3365
2466.05 3348
2466.52 3613
2466.99 3594
2467.45 3748
2467.92 3698
2468.39 3757
2468.86 3554
2469.33 3411
2469.79 3421
2470.26 3567
2470.73 3694
2471.20 3470
2471.67 3527
2472.14 3385
2472.61 3401
2473.07 3381
2473.54 3474
2474.01 3400
2474.48 3218
2474.95 3174
2475.42 3052
2475.89 3147
2476.36 3196
2476.82 3242
2477.29 3265
2477.76 3423
2478.23 3371
2478.70 3335
2479.17 3753
2479.64 3935
2480.11 3876
2480.58 3947
2481.05 4064
2481.52 4302
2481.99 3849
2482.46 3781
2482.93 3869
2483.40 3804
2483.87 3732
2484.33 3769
2484.80 3419
2485.27 3431
2485.74 3506
2486.21 3526
2486.68 3458
2487.15 3223
2487.62 3152
2488.09 3121
2488.56 3102
2489.03 2956
2489.50 2981
2489.97 3052
2490.44 3007
2490.92 3067
2491.39 3018
2491.86 3629
2492.33 3243
2492.80 3142
2493.27 3162
2493.74 3218
2494.21 3538
2494.68 3297
2495.15 3475
2495.62 3508
2496.09 3552
2496.56 3605
2497.03 3682
2497.50 3793
2497.98 3744
2498.45 3720
2498.92 3760
2499.39 3838
2499.86 3845
2500.33 3592
2500.80 3582
2501.27 3602
2501.75 3297
2502.22 3335
2502.69 3316
2503.16 3378
2503.63 3276
2504.10 3181
2504.57 3372
2505.05 3455
2505.52 3509
2505.99 3376
2506.46 3455
2506.93 3437
2507.40 3667
2507.88 3703
2508.35 3675
2508.82 3760
2509.29 3843
2509.76 3625
2510.24 3766
2510.71 3717
2511.18 3597
2511.65 3620
2512.13 3851
2512.60 3838
2513.07 3527
2513.54 3725
2514.02 3722
2514.49 3689
2514.96 3493
2515.43 3550
2515.91 3365
2516.38 3553
2516.85 3463
2517.32 3588
2517.80 3702
2518.27 3573
2518.74 3566
2519.22 3571
2519.69 3604
2520.16 3571
2520.64 3359
2521.11 3492
2521.58 3421
2522.06 3453
2522.53 3275
2523.00 3245
2523.48 3427
2523.95 3322
2524.42 3228
2524.90 3251
2525.37 3205
2525.84 3125
2526.32 3371
2526.79 3304
2527.26 3403
2527.74 3330
2528.21 3270
2528.69 3255
2529.16 3125
2529.63 3266
2530.11 3274
2530.58 3125
2531.06 3281
2531.53 3379
2532.00 3781
2532.48 3531
2532.95 3608
2533.43 3722
2533.90 3778
2534.38 3880
2534.85 3717
2535.32 3655
2535.80 3665
2536.27 3531
2536.75 3614
2537.22 3457
2537.70 3441
2538.17 3499
2538.65 3457
2539.12 3383
2539.60 3461
2540.07 3568
2540.55 3466
2541.02 3518
2541.50 3349
2541.97 3362
2542.45 3488
2542.92 3529
2543.40 3491
2543.87 3662
2544.35 3541
2544.82 3585
2545.30 3482
2545.78 3889
2546.25 4229
2546.73 4033
2547.20 4139
2547.68 4264
2548.15 4349
2548.63 4447
2549.10 4405
2549.58 4748
2550.06 4590
2550.53 4462
2551.01 4325
2551.48 4469
2551.96 4243
2552.44 4145
2552.91 4253
2553.39 4148
2553.87 4048
2554.34 4296
2554.82 4266
2555.29 4502
2555.77 4395
2556.25 4372
2556.72 4537
2557.20 4576
2557.68 4392
2558.15 4375
2558.63 3977
2559.11 4136
2559.58 4067
2560.06 3447
2560.54 3270
2561.01 3397
2561.49 3342
2561.97 3465
2562.45 3488
2562.92 3205
2563.40 3120
2563.88 3093
2564.35 3215
2564.83 3317
2565.31 3248
2565.79 3458
2566.26 3317
2566.74 3100
2567.22 3039
2567.70 3124
2568.17 2997
2568.65 3215
2569.13 3257
2569.61 3095
2570.08 3161
2570.56 3263
2571.04 3055
2571.52 3131
2572.00 3060
2572.47 3080
2572.95 3204
2573.43 3252
2573.91 3064
2574.39 2807
2574.86 3056
2575.34 3310
2575.82 3302
2576.30 3094
2576.78 3165
2577.26 3221
2577.73 3082
2578.21 3224
2578.69 3192
2579.17 3157
2579.65 3197
2580.13 3285
2580.61 3046
2581.08 2860
2581.56 3047
2582.04 3024
2582.52 3061
2583.00 3207
2583.48 3224
2583.96 3148
2584.44 3092
2584.92 3091
2585.40 3047
2585.87 3219
2586.35 3289
2586.83 3409
2587.31 3392
2587.79 3274
2588.27 3325
2588.75 3412
2589.23 3472
2589.71 3366
2590.19 3454
2590.67 3617
2591.15 3515
2591.63 3784
2592.11 4120
2592.59 3840
2593.07 3531
2593.55 3872
2594.03 3880
2594.51 3753
2594.99 3539
2595.47 3973
2595.95 3954
2596.43 3880
2596.91 4012
2597.39 3983
2597.87 3847
2598.35 3920
2598.83 4017
2599.31 3932
2599.79 3792
2600.27 3682
2600.75 3800
2601.23 3566
2601.71 3636
2602.20 3723
2602.68 3532
2603.16 3365
2603.64 3258
2604.12 3221
2604.60 3010
2605.08 3019
2605.56 3173
2606.04 3117
2606.52 3170
2607.00 3412
2607.49 3786
2607.97 3861
2608.45 3807
2608.93 4038
2609.41 4469
2609.89 4526
2610.37 4294
2610.86 4932
2611.34 4688
2611.82 4497
2612.30 4540
2612.78 4519
2613.26 4440
2613.75 4296
2614.23 4253
2614.71 3965
2615.19 3945
2615.67 3726
2616.16 3585
2616.64 3490
2617.12 3369
2617.60 3436
2618.08 3235
2618.57 3391
2619.05 3373
2619.53 3216
2620.01 3293
2620.50 3160
2620.98 3066
2621.46 3132
2621.94 3145
2622.43 3091
2622.91 3338
2623.39 3425
2623.87 3261
2624.36 3248
2624.84 3217
2625.32 3273
2625.81 3437
2626.29 3411
2626.77 3414
2627.25 3314
2627.74 3176
2628.22 3247
2628.70 3267
2629.19 3261
2629.67 3504
2630.15 3553
2630.64 3652
2631.12 3478
2631.60 3510
2632.09 3473
2632.57 3492
2633.05 3240
2633.54 3494
2634.02 3433
2634.51 3486
2634.99 3532
2635.47 3465
2635.96 3349
2636.44 3235
2636.93 3318
2637.41 3431
2637.89 3185
2638.38 3189
2638.86 3232
2639.35 3232
2639.83 3280
2640.31 3371
2640.80 3427
2641.28 3379
2641.77 3354
2642.25 3165
2642.74 3392
2643.22 3533
2643.71 3547
2644.19 3448
2644.67 3202
2645.16 3542
2645.64 3538
2646.13 3187
2646.61 3352
2647.10 3511
2647.58 3395
2648.07 3166
2648.55 3558
2649.04 3579
2649.52 3385
2650.01 3446
2650.49 3485
2650.98 3444
2651.46 3247
2651.95 3271
2652.43 3447
2652.92 3441
2653.41 3399
2653.89 3316
2654.38 3287
2654.86 3556
2655.35 3277
2655.83 3236
2656.32 3213
2656.81 3257
2657.29 3028
2657.78 2941
2658.26 3099
2658.75 3037
2659.23 3046
2659.72 3099
2660.21 3042
2660.69 2839
2661.18 2845
2661.67 2896
2662.15 3089
2662.64 2887
2663.12 3034
2663.61 3166
2664.10 3076
2664.58 3144
2665.07 3225
2665.56 3233
2666.04 3130
2666.53 3040
2667.02 3137
2667.50 3319
2667.99 3462
2668.48 3328
2668.96 3106
2669.45 3130
2669.94 3212
2670.42 3398
2670.91 3419
2671.40 3379
2671.89 3524
2672.37 3551
2672.86 3626
2673.35 3842
2673.83 4070
2674.32 3882
2674.81 4194
2675.30 4573
2675.78 4266
2676.27 4256
2676.76 4516
2677.25 4706
2677.74 4537
2678.22 4583
2678.71 4484
2679.20 4611
2679.69 4765
2680.17 4708
2680.66 5093
2681.15 5232
2681.64 5221
2682.13 5440
2682.61 5593
2683.10 5827
2683.59 5793
2684.08 5816
2684.57 6018
2685.06 5786
2685.54 5466
2686.03 5302
2686.52 5103
2687.01 4712
2687.50 4798
2687.99 4337
2688.48 4130
2688.96 4061
2689.45 3823
2689.94 3549
2690.43 3414
2690.92 3473
2691.41 3382
2691.90 3398
2692.39 3401
2692.88 3156
2693.36 3167
2693.85 3207
2694.34 3252
2694.83 3299
2695.32 3271
2695.81 3344
2696.30 3552
2696.79 3454
2697.28 3284
2697.77 3342
2698.26 3581
2698.75 3469
2699.24 3499
2699.73 3617
2700.22 3560
2700.71 3605
2701.20 3726
2701.69 3507
2702.18 3550
2702.67 3581
2703.16 3750
2703.65 3601
2704.14 3499
2704.63 3514
2705.12 3647
2705.61 3850
2706.10 3810
2706.59 3649
2707.08 3676
2707.57 3535
2708.06 3552
2708.55 3561
2709.04 3396
2709.53 3320
2710.02 3318
2710.51 3377
2711.00 3191
2711.49 3120
2711.98 2944
2712.47 3317
2712.97 3253
2713.46 3038
2713.95 3129
2714.44 3239
2714.93 3478
2715.42 3271
2715.91 3252
2716.40 3275
2716.89 3237
2717.39 3397
2717.88 3221
2718.37 3208
2718.86 3248
2719.35 3314
2719.84 3438
2720.33 3581
2720.83 3582
2721.32 3492
2721.81 4007
2722.30 3881
2722.79 4010
2723.28 3921
2723.78 3649
2724.27 3799
2724.76 3944
2725.25 3906
2725.74 3954
2726.24 3728
2726.73 3708
2727.22 3615
2727.71 3684
2728.20 3519
2728.70 3531
2729.19 3439
2729.68 3314
2730.17 3249
2730.67 3156
2731.16 3349
2731.65 3285
2732.14 3269
2732.64 3449
2733.13 3568
2733.62 3514
2734.12 3336
2734.61 3362
2735.10 3335
2735.59 3464
2736.09 3344
2736.58 3478
2737.07 3407
2737.57 3449
2738.06 3582
2738.55 3675
2739.05 3472
2739.54 3503
2740.03 3456
2740.53 3522
2741.02 3725
2741.51 3585
2742.01 3446
2742.50 3506
2742.99 3181
2743.49 3138
2743.98 3255
2744.47 3158
2744.97 2988
2745.46 3375
2745.96 3308
2746.45 3236
2746.94 3006
2747.44 3237
2747.93 3242
2748.43 3066
2748.92 3193
2749.41 3332
2749.91 3294
2750.40 3292
2750.90 3258
2751.39 3249
2751.89 3645
2752.38 3877
2752.87 3690
2753.37 3788
2753.86 3717
2754.36 3967
2754.85 4014
2755.35 3971
2755.84 4134
2756.34 3962
2756.83 4034
2757.33 4075
2757.82 3940
2758.32 3779
2758.81 3936
2759.31 3664
2759.80 3759
2760.30 3634
2760.79 3479
2761.29 3362
2761.78 3482
2762.28 3394
2762.77 3378
2763.27 3389
2763.76 3434
2764.26 3233
2764.76 3263
2765.25 3188
2765.75 3157
2766.24 3255
2766.74 3294
2767.23 3463
2767.73 3335
2768.23 3250
2768.72 3546
2769.22 3579
2769.71 3534
2770.21 3639
2770.71 3384
2771.20 3492
2771.70 3495
2772.19 3588
2772.69 3767
2773.19 3785
2773.68 3726
2774.18 3903
2774.68 3935
2775.17 3935
2775.67 4059
2776.17 4162
2776.66 4234
2777.16 4401
2777.66 4427
2778.15 4290
2778.65 4121
2779.15 4184
2779.64 4296
2780.14 4079
2780.64 3913
2781.13 3732
2781.63 3955
2782.13 4117
2782.63 3835
2783.12 3773
2783.62 3875
2784.12 3779
2784.61 3557
2785.11 3588
2785.61 3727
2786.11 3786
2786.60 3679
2787.10 3545
2787.60 3543
2788.10 3590
2788.59 3298
2789.09 3380
2789.59 3461
2790.09 3408
2790.59 3490
2791.08 3433
2791.58 3412
2792.08 3269
2792.58 3257
2793.08 3512
2793.57 3691
2794.07 3818
2794.57 3967
2795.07 4147
2795.57 4521
2796.07 4552
2796.56 4761
2797.06 4851
2797.56 5081
2798.06 5197
2798.56 5226
2799.06 5321
2799.56 5495
2800.05 5138
2800.55 4910
2801.05 4744
2801.55 4503
2802.05 4437
2802.55 4289
2803.05 4320
2803.55 4271
2804.05 4336
2804.54 4665
2805.04 4683
2805.54 4820
2806.04 5166
2806.54 5542
2807.04 6012
2807.54 6208
2808.04 7045
2808.54 7374
2809.04 7667
2809.54 7935
2810.04 8032
2810.54 7776
2811.04 7715
2811.54 7208
2812.04 6741
2812.54 6102
2813.04 5566
2813.54 5388
2814.04 4830
2814.54 4866
2815.04 4816
2815.54 4639
2816.04 4883
2816.54 4953
2817.04 5041
2817.54 5130
2818.04 5430
2818.54 5693
2819.04 5876
2819.54 5980
2820.04 6112
2820.54 6275
2821.04 5932
2821.54 5810
2822.04 5463
2822.54 5350
2823.04 5085
2823.54 4767
2824.04 4503
2824.55 4202
2825.05 4389
2825.55 4403
2826.05 4178
2826.55 3995
2827.05 4116
2827.55 4171
2828.05 4143
2828.55 3902
2829.06 3952
2829.56 4029
2830.06 3969
2830.56 3800
2831.06 3908
2831.56 4068
2832.06 3958
2832.57 4028
2833.07 3802
2833.57 3767
2834.07 3654
2834.57 3692
2835.07 3873
2835.58 3869
2836.08 3627
2836.58 3581
2837.08 3729
2837.58 3782
2838.09 3640
2838.59 3584
2839.09 3674
2839.59 3796
2840.10 3709
2840.60 3611
2841.10 3394
2841.60 3511
2842.11 3783
2842.61 3605
2843.11 3913
2843.61 3742
2844.12 3685
2844.62 3688
2845.12 3770
2845.62 3764
2846.13 4078
2846.63 4113
2847.13 4249
2847.64 4278
2848.14 4207
2848.64 4341
2849.14 4421
2849.65 4245
2850.15 4187
2850.65 4152
2851.16 4032
2851.66 3940
2852.16 3707
2852.67 3589
2853.17 3705
2853.67 3656
2854.18 3723
2854.68 3748
2855.18 3816
2855.69 3928
2856.19 3806
2856.70 3604
2857.20 3738
2857.70 3766
2858.21 3848
2858.71 4199
2859.22 4198
2859.72 3986
2860.22 3978
2860.73 4248
2861.23 4154
2861.74 4155
2862.24 4196
2862.74 4084
2863.25 3842
2863.75 3837
2864.26 3655
2864.76 3660
2865.27 3544
2865.77 3557
2866.28 3342
2866.78 3336
2867.28 3428
2867.79 3352
2868.29 3285
2868.80 3206
2869.30 3366
2869.81 3230
2870.31 3212
2870.82 3412
2871.32 3271
2871.83 3367
2872.33 3413
2872.84 3365
2873.34 3447
2873.85 3385
2874.36 3422
2874.86 3649
2875.37 3503
2875.87 3519
2876.38 3517
2876.88 3714
2877.39 3810
2877.89 3686
2878.40 3813
2878.90 3763
2879.41 3552
2879.92 3728
2880.42 3862
2880.93 3877
2881.43 3971
2881.94 3921
2882.45 4141
2882.95 3952
2883.46 4009
2883.96 4208
2884.47 4221
2884.98 4240
2885.48 4423
2885.99 4633
2886.50 4773
2887.00 4649
2887.51 4756
2888.02 4801
2888.52 4832
2889.03 4844
2889.53 4634
2890.04 4503
2890.55 4553
2891.06 4385
2891.56 4481
2892.07 3979
2892.58 3821
2893.08 4137
2893.59 3916
2894.10 3795
2894.60 3897
2895.11 4083
2895.62 4306
2896.13 4178
2896.63 4276
2897.14 4155
2897.65 4282
2898.15 4613
2898.66 4608
2899.17 4576
2899.68 4538
2900.18 4477
2900.69 4283
2901.20 4153
2901.71 4235
2902.22 4151
2902.72 4205
2903.23 4438
2903.74 4385
2904.25 4294
2904.75 4336
2905.26 4307
2905.77 4259
2906.28 4506
2906.79 4359
2907.30 4278
2907.80 4244
2908.31 4503
2908.82 4450
2909.33 4262
2909.84 4382
2910.35 4163
2910.85 4035
2911.36 3907
2911.87 3922
2912.38 3795
2912.89 3872
2913.40 4025
2913.91 3897
2914.41 3710
2914.92 3500
2915.43 3679
2915.94 3567
2916.45 3628
2916.96 3503
2917.47 3562
2917.98 3727
2918.49 3503
2919.00 3570
2919.51 3508
2920.01 3463
2920.52 3563
2921.03 3857
2921.54 3938
2922.05 3963
2922.56 4082
2923.07 4367
2923.58 4871
2924.09 5471
2924.60 5840
2925.11 5922
2925.62 6338
2926.13 6824
2926.64 6639
2927.15 6442
2927.66 6294
2928.17 6387
2928.68 5799
2929.19 5427
2929.70 5191
2930.21 4760
2930.72 4468
2931.23 4155
2931.74 4071
2932.25 4062
2932.76 3984
2933.27 3831
2933.78 3555
2934.29 4056
2934.80 3840
2935.31 3690
2935.83 3808
2936.34 3680
2936.85 3705
2937.36 3834
2937.87 3820
2938.38 3981
2938.89 3890
2939.40 3848
2939.91 3962
2940.42 3918
2940.94 3745
2941.45 3961
2941.96 3938
2942.47 3970
2942.98 3971
2943.49 4298
2944.00 4506
2944.51 4537
2945.03 4850
2945.54 5153
2946.05 5289
2946.56 5650
2947.07 5909
2947.58 5853
2948.10 5538
2948.61 5150
2949.12 5227
2949.63 4936
2950.14 4827
2950.66 4565
2951.17 4526
2951.68 4104
2952.19 3848
2952.70 3853
2953.22 3888
2953.73 3899
2954.24 3706
2954.75 3675
2955.26 3682
2955.78 3741
2956.29 3639
2956.80 3603
2957.31 3491
2957.83 3699
2958.34 3747
2958.85 3706
2959.37 4026
2959.88 4205
2960.39 4105
2960.90 4314
2961.42 4275
2961.93 4145
2962.44 4216
2962.96 4392
2963.47 4392
2963.98 4284
2964.50 4655
2965.01 4584
2965.52 3988
2966.04 4138
2966.55 3994
2967.06 4012
2967.58 3916
2968.09 3697
2968.60 3762
2969.12 3703
2969.63 3577
2970.14 3420
2970.66 3496
2971.17 3531
2971.68 3615
2972.20 3572
2972.71 3663
2973.23 3693
2973.74 3642
2974.25 3762
2974.77 3875
2975.28 3788
2975.80 3718
2976.31 3589
2976.83 3674
2977.34 3649
2977.85 3635
2978.37 3826
2978.88 4023
2979.40 3920
2979.91 4256
2980.43 4059
2980.94 3835
2981.46 3926
2981.97 3966
2982.48 4143
2983.00 3853
2983.51 4256
2984.03 4283
2984.54 3917
2985.06 3929
2985.57 4255
2986.09 4141
2986.60 4192
2987.12 4296
2987.63 4311
2988.15 4519
2988.67 4306
2989.18 4098
2989.70 4172
2990.21 4178
2990.73 4175
2991.24 4374
2991.76 4359
2992.27 4435
2992.79 4516
2993.30 4708
2993.82 4903
2994.34 4998
2994.85 5263
2995.37 5539
2995.88 6080
2996.40 6149
2996.92 6561
2997.43 7069
2997.95 7014
2998.46 7374
2998.98 7186
2999.50 7509
3000.01 7497
3000.53 7002
3001.05 6870
3001.56 6528
3002.08 6396
3002.59 6192
3003.11 5898
3003.63 5818
3004.14 6045
3004.66 6177
3005.18 5975
3005.69 6132
3006.21 6114
3006.73 5775
3007.24 5577
3007.76 5436
3008.28 5277
3008.80 5121
3009.31 4870
3009.83 4574
3010.35 4188
3010.86 3907
3011.38 4033
3011.90 3862
3012.42 3735
3012.93 3847
3013.45 3938
3013.97 3949
3014.49 3835
3015.00 4102
3015.52 4125
3016.04 4017
3016.56 3971
3017.07 4286
3017.59 4283
3018.11 4206
3018.63 4445
3019.15 4571
3019.66 4463
3020.18 4312
3020.70 4616
3021.22 4588
3021.74 4686
3022.25 4804
3022.77 5209
3023.29 5014
3023.81 5034
3024.33 5384
3024.85 5067
3025.36 5290
3025.88 5176
3026.40 5030
3026.92 5023
3027.44 4775
3027.96 4883
3028.48 4622
3028.99 4484
3029.51 4352
3030.03 4525
3030.55 4546
3031.07 4328
3031.59 4437
3032.11 4650
3032.63 4883
3033.15 4753
3033.66 5334
3034.18 6027
3034.70 6233
3035.22 6367
3035.74 6980
3036.26 7105
3036.78 7090
3037.30 6916
3037.82 6894
3038.34 6744
3038.86 6563
3039.38 6195
3039.90 5995
3040.42 5469
3040.94 5310
3041.46 4812
3041.98 4743
3042.50 4715
3043.02 4280
3043.54 4192
3044.06 4163
3044.58 4062
3045.10 4127
3045.62 3942
3046.14 4086
3046.66 4280
3047.18 3840
3047.70 3905
3048.22 3870
3048.74 3559
3049.26 3802
3049.78 3998
3050.30 3831
3050.82 3733
3051.34 3684
3051.86 3727
3052.38 3844
3052.90 3821
3053.43 3764
3053.95 4092
3054.47 3847
3054.99 3945
3055.51 3986
3056.03 3884
3056.55 4109
3057.07 4085
3057.59 4104
3058.12 3978
3058.64 3907
3059.16 3974
3059.68 3991
3060.20 4174
3060.72 4227
3061.24 3990
3061.77 4117
3062.29 4160
3062.81 4033
3063.33 4146
3063.85 4191
3064.37 4253
3064.90 4272
3065.42 4429
3065.94 4410
3066.46 4197
3066.98 4102
3067.51 4141
3068.03 4018
3068.55 4136
3069.07 4173
3069.59 4015
3070.12 3962
3070.64 4017
3071.16 3989
3071.68 4016
3072.21 3998
3072.73 4127
3073.25 4059
3073.77 4306
3074.30 4441
3074.82 4632
3075.34 4529
3075.86 4240
3076.39 4619
3076.91 4482
3077.43 4515
3077.96 4666
3078.48 4765
3079.00 4600
3079.52 4448
3080.05 4347
3080.57 4464
3081.09 4434
3081.62 4519
3082.14 4359
3082.66 4356
3083.19 4720
3083.71 4565
3084.23 4263
3084.76 4207
3085.28 4064
3085.80 4307
3086.33 4306
3086.85 4271
3087.38 4240
3087.90 4258
3088.42 4142
3088.95 4101
3089.47 4217
3090.00 4171
3090.52 4107
3091.04 3926
3091.57 3853
3092.09 3896
3092.62 3998
3093.14 4046
3093.66 3991
3094.19 3995
3094.71 3928
3095.24 4047
3095.76 4098
3096.29 4233
3096.81 4308
3097.34 4310
3097.86 4356
3098.38 4395
3098.91 4513
3099.43 4869
3099.96 5186
3100.48 5546
3101.01 6047
3101.53 7058
3102.06 7877
3102.58 8629
3103.11 9010
3103.63 9339
3104.16 9631
3104.68 9994
3105.21 9786
3105.73 8897
3106.26 8433
3106.79 7418
3107.31 6946
3107.84 6134
3108.36 5625
3108.89 5334
3109.41 4897
3109.94 5007
3110.46 5001
3110.99 4710
3111.52 4648
3112.04 4657
3112.57 4744
3113.09 4748
3113.62 4619
3114.15 4572
3114.67 4474
3115.20 4154
3115.72 3958
3116.25 4014
3116.78 3975
3117.30 3845
3117.83 3754
3118.35 3634
3118.88 3702
3119.41 3558
3119.93 3912
3120.46 3854
3120.99 3993
3121.51 4046
3122.04 4166
3122.57 3959
3123.09 4059
3123.62 4176
3124.15 4036
3124.67 3858
3125.20 3803
3125.73 4091
3126.26 3992
3126.78 3897
3127.31 3846
3127.84 3879
3128.36 3853
3128.89 3766
3129.42 3587
3129.95 3721
3130.47 3657
3131.00 3542
3131.53 3572
3132.06 3465
3132.58 3399
3133.11 3456
3133.64 3722
3134.17 3692
3134.69 3675
3135.22 3658
3135.75 3709
3136.28 4102
3136.81 4196
3137.33 4249
3137.86 4186
3138.39 4192
3138.92 4247
3139.45 4194
3139.97 4259
3140.50 4073
3141.03 4202
3141.56 4247
3142.09 3974
3142.62 3906
3143.14 3855
3143.67 4036
3144.20 4013
3144.73 3942
3145.26 3870
3145.79 4080
3146.32 4190
3146.84 4367
3147.37 4534
3147.90 4619
3148.43 4727
3148.96 4873
3149.49 4851
3150.02 4842
3150.55 4678
3151.08 4798
3151.61 4728
3152.13 4183
3152.66 4288
3153.19 4295
3153.72 4267
3154.25 4130
3154.78 4069
3155.31 4015
3155.84 3932
3156.37 4006
3156.90 4078
3157.43 4373
3157.96 4393
3158.49 4347
3159.02 4103
3159.55 4451
3160.08 4195
3160.61 4025
3161.14 4011
3161.67 3983
3162.20 3865
3162.73 4093
3163.26 3832
3163.79 3963
3164.32 3809
3164.85 3675
3165.38 3823
3165.91 3883
3166.44 3969
3166.97 4150
3167.50 4237
3168.03 4137
3168.56 4302
3169.09 4303
3169.62 4093
3170.15 4050
3170.69 4098
3171.22 3960
3171.75 4097
3172.28 3711
3172.81 3658
3173.34 3692
3173.87 3767
3174.40 3664
3174.93 3430
3175.46 3564
3176.00 3467
3176.53 3484
3177.06 3738
3177.59 3668
3178.12 3614
3178.65 3415
3179.18 3700
3179.72 3763
3180.25 3861
3180.78 3890
3181.31 3956
3181.84 3862
3182.37 3944
3182.91 3697
3183.44 3909
3183.97 3841
3184.50 3630
3185.03 3703
3185.56 3647
3186.10 3775
3186.63 4078
3187.16 3819
3187.69 3869
3188.23 3760
3188.76 3817
3189.29 3587
3189.82 3586
3190.36 3759
3190.89 3710
3191.42 3651
3191.95 3475
3192.49 3701
3193.02 3444
3193.55 3641
3194.08 3360
3194.62 3389
3195.15 3545
3195.68 3704
3196.21 3542
3196.75 3606
3197.28 3669
3197.81 3441
3198.35 3553
3198.88 3839
3199.41 3946
3199.95 3811
3200.48 4145
3201.01 4063
3201.55 4074
3202.08 4379
3202.61 4286
3203.15 4104
3203.68 4290
3204.21 4267
3204.75 4282
3205.28 4145
3205.81 4147
3206.35 4207
3206.88 4281
3207.42 4229
3207.95 3860
3208.48 4170
3209.02 4082
3209.55 4092
3210.09 4019
3210.62 4137
3211.15 4397
3211.69 4044
3212.22 4281
3212.76 4502
3213.29 4345
3213.83 4197
3214.36 3931
3214.89 3965
3215.43 3867
3215.96 3715
3216.50 3718
3217.03 3918
3217.57 3782
3218.10 3784
3218.64 3812
3219.17 3683
3219.71 3593
3220.24 3886
3220.78 3979
3221.31 3907
3221.85 3933
3222.38 3998
3222.92 4071
3223.45 4275
3223.99 4293
3224.52 4077
3225.06 4258
3225.59 4289
3226.13 4322
3226.66 4314
3227.20 4515
3227.73 4124
3228.27 3999
3228.81 3962
3229.34 3994
3229.88 3868
3230.41 4047
3230.95 3751
3231.48 3531
3232.02 3671
3232.56 3762
3233.09 3848
3233.63 3630
3234.16 3633
3234.70 3940
3235.24 3902
3235.77 4045
3236.31 3925
3236.85 3897
3237.38 4164
3237.92 4223
3238.45 4360
3238.99 4370
3239.53 4402
3240.06 4313
3240.60 4409
3241.14 4334
3241.67 4238
3242.21 4166
3242.75 4211
3243.28 4160
3243.82 4069
3244.36 3855
3244.90 3919
3245.43 3647
3245.97 3653
3246.51 3642
3247.04 3893
3247.58 3710
3248.12 3597
3248.66 3901
3249.19 4084
3249.73 3906
3250.27 3903
3250.81 3786
3251.34 3948
3251.88 3936
3252.42 4356
3252.96 4671
3253.49 4377
3254.03 4676
3254.57 4720
3255.11 4913
3255.64 4818
3256.18 5026
3256.72 4844
3257.26 4718
3257.80 4823
3258.33 5149
3258.87 5172
3259.41 5104
3259.95 4952
3260.49 5058
3261.03 5338
3261.56 5094
3262.10 5319
3262.64 5464
3263.18 5580
3263.72 6136
3264.26 6227
3264.79 6276
3265.33 6193
3265.87 6167
3266.41 6337
3266.95 6133
3267.49 6404
3268.03 6471
3268.57 5947
3269.10 5869
3269.64 5714
3270.18 5352
3270.72 4996
3271.26 4891
3271.80 4661
3272.34 4539
3272.88 4626
3273.42 4432
3273.96 4454
3274.50 4281
3275.04 4275
3275.58 4352
3276.12 4651
3276.66 4665
3277.19 4601
3277.73 4572
3278.27 4429
3278.81 4537
3279.35 4661
3279.89 4516
3280.43 4570
3280.97 4512
3281.51 4411
3282.05 4616
3282.59 4754
3283.13 4673
3283.67 4834
3284.21 4980
3284.75 4983
3285.29 4912
3285.83 5020
3286.38 5589
3286.92 5626
3287.46 5474
3288.00 5461
3288.54 5590
3289.08 5614
3289.62 5702
3290.16 5482
3290.70 5451
3291.24 5387
3291.78 5337
3292.32 5492
3292.86 5638
3293.40 6092
3293.95 6678
3294.49 7407
3295.03 7773
3295.57 8243
3296.11 8734
3296.65 8376
3297.19 8794
3297.73 8557
3298.28 8732
3298.82 7752
3299.36 7501
3299.90 7039
3300.44 6527
3300.98 6084
3301.52 5597
3302.07 5496
3302.61 5062
3303.15 5224
3303.69 5058
3304.23 5094
3304.77 4892
3305.32 4793
3305.86 4669
3306.40 4765
3306.94 4785
3307.49 4727
3308.03 4612
3308.57 4661
3309.11 4449
3309.65 4500
3310.20 4521
3310.74 4355
3311.28 4570
3311.82 4611
3312.37 4516
3312.91 4578
3313.45 4827
3313.99 4832
3314.54 5227
3315.08 5419
3315.62 5300
3316.17 5701
3316.71 5699
3317.25 5932
3317.79 5977
3318.34 6353
3318.88 6104
3319.42 5862
3319.97 6206
3320.51 5958
3321.05 6059
3321.60 6521
3322.14 6531
3322.68 6893
3323.23 6846
3323.77 6713
3324.31 6336
3324.86 6183
3325.40 6232
3325.94 6131
3326.49 6161
3327.03 5652
3327.58 5101
3328.12 5419
3328.66 4967
3329.21 4742
3329.75 4783
3330.29 4937
3330.84 5266
3331.38 5508
3331.93 6185
3332.47 7199
3333.02 8001
3333.56 8942
3334.10 10215
3334.65 11833
3335.19 13517
3335.74 14701
3336.28 16245
3336.83 17198
3337.37 18045
3337.92 17685
3338.46 16813
3339.00 15472
3339.55 14067
3340.09 12033
3340.64 10788
3341.18 9475
3341.73 8247
3342.27 7164
3342.82 6316
3343.36 5630
3343.91 5435
3344.45 5219
3345.00 5030
3345.54 4815
3346.09 4752
3346.64 4565
3347.18 4645
3347.73 4699
3348.27 4557
3348.82 4438
3349.36 4537
3349.91 4494
3350.45 4590
3351.00 4682
3351.55 4721
3352.09 4998
3352.64 4864
3353.18 4991
3353.73 5232
3354.27 5153
3354.82 5226
3355.37 5402
3355.91 5171
3356.46 5258
3357.00 4976
3357.55 5080
3358.10 5153
3358.64 4908
3359.19 4757
3359.74 4451
3360.28 4434
3360.83 4273
3361.38 4267
3361.92 4218
3362.47 4290
3363.02 4142
3363.56 3971
3364.11 4591
3364.66 4435
3365.20 4158
3365.75 4078
3366.30 4028
3366.84 4054
3367.39 3856
3367.94 3852
3368.48 4083
3369.03 4076
3369.58 4230
3370.13 4266
3370.67 4567
3371.22 4551
3371.77 4436
3372.32 4638
3372.86 4617
3373.41 4733
3373.96 5172
3374.51 5053
3375.05 5153
3375.60 5203
3376.15 5255
3376.70 5222
3377.24 4879
3377.79 4601
3378.34 4395
3378.89 4331
3379.44 4017
3379.98 3875
3380.53 3794
3381.08 3799
3381.63 3595
3382.18 3884
3382.73 3719
3383.27 3613
3383.82 3638
3384.37 3674
3384.92 3586
3385.47 3504
3386.02 3584
3386.56 3459
3387.11 3464
3387.66 3457
3388.21 3485
3388.76 3541
3389.31 3511
3389.86 3602
3390.41 3610
3390.95 3701
3391.50 3845
3392.05 3775
3392.60 3791
3393.15 3781
3393.70 3766
3394.25 3894
3394.80 3713
3395.35 3683
3395.90 3794
3396.45 3834
3397.00 3885
3397.55 3995
3398.10 3640
3398.64 3541
3399.19 3691
3399.74 3868
3400.29 3578
3400.84 3476
3401.39 3536
3401.94 3609
3402.49 3503
3403.04 3567
3403.59 3561
3404.14 3593
3404.69 3786
3405.24 3577
3405.79 3435
3406.34 3425
3406.89 3540
3407.44 3660
3407.99 3536
3408.54 3451
3409.09 3465
3409.65 3509
3410.20 3873
3410.75 3905
3411.30 4084
3411.85 3982
3412.40 4122
3412.95 4038
3413.50 4124
3414.05 4180
3414.60 4080
3415.15 4017
3415.70 3984
3416.25 3894
3416.81 3795
3417.36 3710
3417.91 3667
3418.46 3574
3419.01 3536
3419.56 3450
3420.11 3310
3420.66 3383
3421.22 3295
3421.77 3401
3422.32 3526
3422.87 3690
3423.42 3489
3423.97 3609
3424.52 3434
3425.08 3819
3425.63 3523
3426.18 3620
3426.73 3519
3427.28 3618
3427.84 3463
3428.39 3400
3428.94 3396
3429.49 3565
3430.04 3199
3430.60 3261
3431.15 3261
3431.70 3416
3432.25 3118
3432.80 3203
3433.36 3511
3433.91 3335
3434.46 3352
3435.01 3506
3435.57 3788
3436.12 3580
3436.67 3658
3437.22 3603
3437.78 3419
3438.33 3322
3438.88 3521
3439.44 3583
3439.99 3653
3440.54 3734
3441.09 3787
3441.65 3628
3442.20 3659
3442.75 3617
3443.31 3657
3443.86 3787
3444.41 3640
3444.97 3590
3445.52 3457
3446.07 3407
3446.63 3447
3447.18 3487
3447.73 3363
3448.29 3335
3448.84 3277
3449.40 3156
3449.95 3142
3450.50 3087
3451.06 3184
3451.61 3085
3452.16 2950
3452.72 2901
3453.27 2980
3453.83 2917
3454.38 3033
3454.93 3039
3455.49 3085
3456.04 2859
3456.60 2858
3457.15 2829
3457.71 3128
3458.26 2984
3458.81 3024
3459.37 2998
3459.92 2970
3460.48 3004
3461.03 2922
3461.59 2936
3462.14 3057
3462.70 3205
3463.25 3275
3463.81 3373
3464.36 3242
3464.92 3384
3465.47 3388
3466.03 3503
3466.58 3493
3467.14 3544
3467.69 3442
3468.25 3443
3468.80 3582
3469.36 3419
3469.91 3395
3470.47 3444
3471.02 3311
3471.58 3334
3472.13 3386
3472.69 3607
3473.24 3467
3473.80 3128
3474.36 3195
3474.91 3186
3475.47 3289
3476.02 3431
3476.58 3439
3477.13 3401
3477.69 3288
3478.25 3306
3478.80 3545
3479.36 3636
3479.91 3601
3480.47 3648
3481.03 3557
3481.58 3912
3482.14 3876
3482.70 3733
3483.25 3781
3483.81 3793
3484.37 3936
3484.92 3889
3485.48 4074
3486.04 3985
3486.59 3988
3487.15 3974
3487.71 4215
3488.26 4555
3488.82 4724
3489.38 4853
3489.93 4916
3490.49 5231
3491.05 5805
3491.60 6064
3492.16 5969
3492.72 6217
3493.27 5977
3493.83 6174
3494.39 6131
3494.95 5859
3495.50 6116
3496.06 6023
3496.62 5664
3497.18 5746
3497.73 5965
3498.29 6164
3498.85 6281
3499.41 6681
3499.96 6813
3500.52 6974
3501.08 7361
3501.64 7792
3502.20 8138
3502.75 8613
3503.31 8908
3503.87 9481
3504.43 9464
3504.99 10209
3505.54 10615
3506.10 10676
3506.66 11111
3507.22 10699
3507.78 10007
3508.34 9574
3508.89 8824
3509.45 8001
3510.01 6940
3510.57 6804
3511.13 5888
3511.69 5424
3512.25 4937
3512.80 4715
3513.36 4477
3513.92 4295
3514.48 4018
3515.04 4081
3515.60 4055
3516.16 3899
3516.72 3875
3517.28 3855
3517.83 4106
3518.39 3960
3518.95 4181
3519.51 4080
3520.07 4004
3520.63 4089
3521.19 4130
3521.75 4061
3522.31 3881
3522.87 3960
3523.43 3773
3523.99 3638
3524.55 3820
3525.11 3675
3525.67 3643
3526.23 3641
3526.79 3340
3527.35 3485
3527.91 3553
3528.47 3533
3529.03 3262
3529.59 3384
3530.15 3441
3530.71 3550
3531.27 3511
3531.83 3545
3532.39 3473
3532.95 3572
3533.51 4055
3534.07 4017
3534.63 4039
3535.19 4209
3535.75 4023
3536.31 4157
3536.87 4120
3537.43 4151
3537.99 4183
3538.55 4352
3539.12 4116
3539.68 4048
3540.24 4059
3540.80 3922
3541.36 4075
3541.92 3874
3542.48 4115
3543.04 4459
3543.60 4278
3544.16 4252
3544.73 4115
3545.29 4150
3545.85 4041
3546.41 4115
3546.97 3964
3547.53 3885
3548.09 3894
3548.66 3689
3549.22 3597
3549.78 3473
3550.34 3427
3550.90 3325
3551.46 3527
3552.03 3513
3552.59 3513
3553.15 3505
3553.71 3534
3554.27 3563
3554.84 3641
3555.40 3855
3555.96 3669
3556.52 3745
3557.09 3630
3557.65 3526
3558.21 3659
3558.77 3598
3559.33 3513
3559.90 3486
3560.46 3494
3561.02 3475
3561.58 3215
3562.15 3083
3562.71 3417
3563.27 3402
3563.84 3349
3564.40 3280
3564.96 3210
3565.52 3083
3566.09 2983
3566.65 3155
3567.21 2902
3567.78 3058
3568.34 3116
3568.90 3181
3569.47 3112
3570.03 3076
3570.59 3186
3571.16 3184
3571.72 3106
3572.28 3157
3572.85 3287
3573.41 3109
3573.97 3277
3574.54 3198
3575.10 3034
3575.66 3122
3576.23 3373
3576.79 3451
3577.36 3458
3577.92 3573
3578.48 3224
3579.05 3287
3579.61 3280
3580.18 3428
3580.74 3264
3581.30 3310
3581.87 3427
3582.43 3475
3583.00 3732
3583.56 3419
3584.13 3107
3584.69 3312
3585.25 3434
3585.82 3114
3586.38 3398
3586.95 3423
3587.51 3321
3588.08 3240
3588.64 3191
3589.21 3308
3589.77 3379
3590.34 3373
3590.90 3351
3591.47 3334
3592.03 3440
3592.60 3381
3593.16 3516
3593.73 3350
3594.29 3461
3594.86 3556
3595.42 3499
3595.99 3449
3596.55 3201
3597.12 3352
3597.68 3275
3598.25 3247
3598.82 3248
3599.38 3420
3599.95 3449
3600.51 3256
3601.08 3205
3601.64 3233
3602.21 3213
3602.78 3194
3603.34 3187
3603.91 3233
3604.47 3183
3605.04 3003
3605.61 2779
3606.17 2726
3606.74 2926
3607.30 2807
3607.87 2896
3608.44 2937
3609.00 2851
3609.57 2761
3610.14 2910
3610.70 3110
3611.27 3073
3611.84 3015
3612.40 3108
3612.97 3121
3613.54 3253
3614.10 3498
3614.67 3852
3615.24 4166
3615.80 4519
3616.37 5185
3616.94 5639
3617.50 6255
3618.07 6919
3618.64 7404
3619.21 7907
3619.77 7883
3620.34 7803
3620.91 7398
3621.47 6915
3622.04 6517
3622.61 5846
3623.18 5416
3623.74 4703
3624.31 4126
3624.88 3504
3625.45 3391
3626.01 3475
3626.58 3231
3627.15 3388
3627.72 3244
3628.29 3431
3628.85 3290
3629.42 3296
3629.99 3326
3630.56 3254
3631.13 3353
3631.69 3284
3632.26 3204
3632.83 3155
3633.40 3076
3633.97 3135
3634.54 3050
3635.10 3203
3635.67 2825
3636.24 2779
3636.81 2919
3637.38 2985
3637.95 3235
3638.52 3084
3639.08 3396
3639.65 3576
3640.22 3646
3640.79 3420
3641.36 3581
3641.93 3854
3642.50 4033
3643.07 4030
3643.64 4002
3644.20 4093
3644.77 4133
3645.34 4147
3645.91 3805
3646.48 3790
3647.05 3599
3647.62 3531
3648.19 3670
3648.76 3724
3649.33 3486
3649.90 3355
3650.47 3565
3651.04 3612
3651.61 3604
3652.18 3666
3652.75 3898
3653.32 4068
3653.89 3822
3654.46 3696
3655.03 3986
3655.60 4010
3656.17 4226
3656.74 4328
3657.31 4415
3657.88 4373
3658.45 4625
3659.02 4778
3659.59 4679
3660.16 4689
3660.73 4798
3661.30 4658
3661.87 4409
3662.44 4190
3663.01 4159
3663.58 3873
3664.15 3552
3664.72 3656
3665.29 3762
3665.86 3618
3666.43 3343
3667.01 3451
3667.58 3387
3668.15 3358
3668.72 3451
3669.29 3522
3669.86 3168
3670.43 3282
3671.00 3457
3671.57 3383
3672.15 3437
3672.72 3422
3673.29 3538
3673.86 3579
3674.43 3559
3675.00 3707
3675.57 3729
3676.15 3957
3676.72 3762
3677.29 3663
3677.86 3480
3678.43 3346
3679.00 3413
3679.58 3406
3680.15 3451
3680.72 3485
3681.29 3361
3681.86 3398
3682.44 3460
3683.01 3278
3683.58 3259
3684.15 3269
3684.73 3257
3685.30 3364
3685.87 3519
3686.44 3471
3687.02 3557
3687.59 3663
3688.16 3897
3688.73 4012
3689.31 3967
3689.88 3977
3690.45 4358
3691.02 4322
3691.60 4377
3692.17 4598
3692.74 4609
3693.32 4096
3693.89 3842
3694.46 3793
3695.03 3807
3695.61 3745
3696.18 3705
3696.75 3536
3697.33 3400
3697.90 3228
3698.47 3308
3699.05 3382
3699.62 3305
3700.19 3404
3700.77 3373
3701.34 3388
3701.91 3284
3702.49 3260
3703.06 3250
3703.64 3353
3704.21 3390
3704.78 3272
3705.36 3321
3705.93 3303
3706.51 3142
3707.08 3193
3707.65 3188
3708.23 3238
3708.80 3270
3709.38 3143
3709.95 3090
3710.52 3159
3711.10 3302
3711.67 3164
3712.25 3077
3712.82 3387
3713.40 3374
3713.97 3142
3714.55 3174
3715.12 3241
3715.69 3226
3716.27 2987
3716.84 3105
3717.42 3147
3717.99 3179
3718.57 3027
3719.14 3120
3719.72 2884
3720.29 2989
3720.87 3151
3721.44 2997
3722.02 2959
3722.59 2884
3723.17 3061
3723.75 3001
3724.32 2925
3724.90 2883
3725.47 2786
3726.05 3166
3726.62 3173
3727.20 2994
3727.77 2747
3728.35 3014
3728.92 3469
3729.50 3486
3730.08 3598
3730.65 3962
3731.23 4073
3731.80 4301
3732.38 4586
3732.96 4469
3733.53 4416
3734.11 4454
3734.68 4674
3735.26 4654
3735.84 4179
3736.41 3968
3736.99 4026
3737.57 3910
3738.14 3953
3738.72 3571
3739.30 3595
3739.87 3583
3740.45 3426
3741.03 3335
3741.60 3239
3742.18 3159
3742.76 3113
3743.33 3304
3743.91 3276
3744.49 3197
3745.06 3297
3745.64 3295
3746.22 3173
3746.79 3362
3747.37 3296
3747.95 3366
3748.53 3398
3749.10 3294
3749.68 3161
3750.26 3288
3750.83 3334
3751.41 3171
3751.99 3075
3752.57 3008
3753.14 3191
3753.72 3219
3754.30 3146
3754.88 3074
3755.46 3266
3756.03 3339
3756.61 3558
3757.19 3807
3757.77 3882
3758.35 3807
3758.92 4103
3759.50 3975
3760.08 4119
3760.66 4232
3761.24 4197
3761.81 3907
3762.39 3780
3762.97 3766
3763.55 3604
3764.13 3425
3764.71 3400
3765.28 3103
3765.86 3179
3766.44 3139
3767.02 3243
3767.60 3148
3768.18 3195
3768.76 3383
3769.34 3222
3769.91 3211
3770.49 3344
3771.07 3173
3771.65 3247
3772.23 3317
3772.81 3386
3773.39 3434
3773.97 3442
3774.55 3421
3775.13 3272
3775.71 3381
3776.28 3372
3776.86 3232
3777.44 3245
3778.02 3058
3778.60 3197
3779.18 3044
3779.76 3098
3780.34 3124
3780.92 3047
3781.50 3069
3782.08 3062
3782.66 3158
3783.24 3204
3783.82 3323
3784.40 3071
3784.98 3214
3785.56 3112
3786.14 3001
3786.72 3028
3787.30 3124
3787.88 3059
3788.46 3432
3789.04 3292
3789.62 3133
3790.20 3052
3790.78 3194
3791.36 3273
3791.94 3162
3792.53 3200
3793.11 3002
3793.69 3165
3794.27 3291
3794.85 3283
3795.43 3287
3796.01 3122
3796.59 3193
3797.17 3269
3797.75 3542
3798.33 3499
3798.91 3410
3799.50 3732
3800.08 3865
3800.66 3933
3801.24 4104
3801.82 4289
3802.40 4172
3802.98 4065
3803.57 4305
3804.15 4140
3804.73 3848
3805.31 4107
3805.89 4002
3806.47 3679
3807.05 3774
3807.64 3906
3808.22 3814
3808.80 3717
3809.38 3682
3809.96 3804
3810.55 3751
3811.13 3606
3811.71 3627
3812.29 3721
3812.87 3815
3813.46 4281
3814.04 4403
3814.62 4381
3815.20 4394
3815.79 4234
3816.37 4436
3816.95 4538
3817.53 4155
3818.12 4125
3818.70 4042
3819.28 3843
3819.86 3825
3820.45 3380
3821.03 3241
3821.61 3132
3822.20 3545
3822.78 3129
3823.36 3047
3823.94 3155
3824.53 3045
3825.11 3152
3825.69 3266
3826.28 3169
3826.86 3137
3827.44 3246
3828.03 3142
3828.61 3336
3829.19 3363
3829.78 3233
3830.36 3219
3830.94 3207
3831.53 3337
3832.11 3286
3832.69 3162
3833.28 3267
3833.86 3070
3834.45 3181
3835.03 3387
3835.61 3383
3836.20 3206
3836.78 3224
3837.37 3270
3837.95 3365
3838.53 3297
3839.12 3380
3839.70 3249
3840.29 3148
3840.87 3202
3841.46 3321
3842.04 3291
3842.62 3121
3843.21 3100
3843.79 3343
3844.38 3276
3844.96 3363
3845.55 3430
3846.13 3589
3846.72 3773
3847.30 4121
3847.89 4152
3848.47 4181
3849.06 4338
3849.64 4231
3850.23 4209
3850.81 4179
3851.40 4011
3851.98 3647
3852.57 3668
3853.15 3718
3853.74 3442
3854.32 3554
3854.91 3640
3855.49 3799
3856.08 4006
3856.66 3997
3857.25 4159
3857.84 4495
3858.42 4870
3859.01 5187
3859.59 5696
3860.18 6215
3860.76 6582
3861.35 7389
3861.94 7685
3862.52 7799
3863.11 8137
3863.69 7897
3864.28 7494
3864.87 7204
3865.45 6879
3866.04 6153
3866.62 5812
3867.21 5316
3867.80 4918
3868.38 4767
3868.97 4466
3869.56 4144
3870.14 4361
3870.73 4199
3871.32 4193
3871.90 4081
3872.49 4172
3873.08 4099
3873.66 4289
3874.25 4365
3874.84 4289
3875.42 4423
3876.01 4171
3876.60 4059
3877.19 3869
3877.77 3670
3878.36 3818
3878.95 3812
3879.53 3310
3880.12 3327
3880.71 3257
3881.30 3094
3881.88 3040
3882.47 2998
3883.06 3103
3883.65 3141
3884.23 3177
3884.82 3240
3885.41 3149
3886.00 3298
3886.58 2975
3887.17 3016
3887.76 3244
3888.35 3416
3888.94 3257
3889.52 3528
3890.11 3670
3890.70 3621
3891.29 3580
3891.88 3787
3892.46 3921
3893.05 3945
3893.64 4049
3894.23 4022
3894.82 4253
3895.41 4401
3895.99 4480
3896.58 4735
3897.17 4581
3897.76 4479
3898.35 4536
3898.94 4535
3899.53 4394
3900.12 4365
3900.70 4231
3901.29 4108
3901.88 3919
3902.47 3917
3903.06 3685
3903.65 3459
3904.24 3409
3904.83 3365
3905.42 3123
3906.01 3116
3906.60 3175
3907.18 3138
3907.77 3187
3908.36 2980
3908.95 3055
3909.54 3017
3910.13 2890
3910.72 3043
3911.31 3019
3911.90 2843
3912.49 2912
3913.08 2903
3913.67 2756
3914.26 2730
3914.85 2890
3915.44 2690
3916.03 2709
3916.62 2822
3917.21 2723
3917.80 2818
3918.39 2732
3918.98 2670
3919.57 2828
3920.16 2910
3920.75 2920
3921.34 2765
3921.93 2751
3922.52 3002
3923.11 3065
3923.70 2870
3924.30 2765
3924.89 2676
3925.48 2837
3926.07 2843
3926.66 2705
3927.25 2788
3927.84 2893
3928.43 2632
3929.02 2874
3929.61 2798
3930.20 2650
3930.80 2777
3931.39 2772
3931.98 2756
3932.57 2914
3933.16 2772
3933.75 2845
3934.34 2783
3934.93 2847
3935.53 2794
3936.12 2802
3936.71 2889
3937.30 2899
3937.89 2921
3938.48 3076
3939.08 2962
3939.67 2931
3940.26 3062
3940.85 2894
3941.44 2902
3942.04 2923
3942.63 2843
3943.22 2910
3943.81 2962
3944.40 2807
3945.00 2843
3945.59 2755
3946.18 2731
3946.77 2629
3947.36 2880
3947.96 2707
3948.55 2788
3949.14 2724
3949.73 2578
3950.33 2773
3950.92 2620
3951.51 2746
3952.11 2749
3952.70 2625
3953.29 2780
3953.88 2982
3954.48 2717
3955.07 2885
3955.66 2857
3956.26 2974
3956.85 2881
3957.44 2790
3958.04 2832
3958.63 2944
3959.22 3125
3959.81 3167
3960.41 3247
3961.00 3122
3961.60 3172
3962.19 3406
3962.78 3323
3963.38 3032
3963.97 3053
3964.56 3332
3965.16 3487
3965.75 3567
3966.34 3681
3966.94 3716
3967.53 3872
3968.13 3884
3968.72 3839
3969.31 3606
3969.91 3590
3970.50 3439
3971.10 3365
3971.69 3167
3972.28 3192
3972.88 3106
3973.47 3050
3974.07 2940
3974.66 2808
3975.26 2834
3975.85 2909
3976.45 2958
3977.04 2941
3977.63 3103
3978.23 2950
3978.82 3102
3979.42 3157
3980.01 3067
3980.61 3007
3981.20 3035
3981.80 2945
3982.39 2980
3982.99 3088
3983.58 3008
3984.18 2935
3984.77 2855
3985.37 2880
3985.96 2896
3986.56 3008
3987.16 2868
3987.75 2957
3988.35 3185
3988.94 3094
3989.54 2907
3990.13 3156
3990.73 2873
3991.32 3008
3991.92 2843
3992.52 2852
3993.11 2849
3993.71 2880
3994.30 3072
3994.90 2969
3995.50 3139
3996.09 3300
3996.69 2907
3997.28 3114
3997.88 3170
3998.48 3189
3999.07 3020
3999.67 2950
4000.26 3180
4000.86 3115
4001.46 2891
4002.05 3178
4002.65 3045
4003.25 3122
4003.84 3226
4004.44 3274
4005.04 3449
4005.63 3596
4006.23 3456
4006.83 3494
4007.42 3395
4008.02 3593
4008.62 3673
4009.21 3329
4009.81 3445
4010.41 3387
4011.01 3176
4011.60 3247
4012.20 3331
4012.80 3276
4013.40 3277
4013.99 3180
4014.59 3341
4015.19 3373
4015.78 3255
4016.38 3482
4016.98 3407
4017.58 3392
4018.18 3575
4018.77 3795
4019.37 3653
4019.97 3410
4020.57 3371
4021.16 3273
4021.76 3159
4022.36 3228
4022.96 3052
4023.56 2990
4024.15 2961
4024.75 3065
4025.35 2894
4025.95 3187
4026.55 3039
4027.15 3040
4027.74 3142
4028.34 3417
4028.94 3304
4029.54 3234
4030.14 3286
4030.74 3435
4031.34 3518
4031.93 3404
4032.53 3293
4033.13 3301
4033.73 3241
4034.33 3334
4034.93 3192
4035.53 3288
4036.13 2995
4036.73 2856
4037.32 2878
4037.92 2948
4038.52 2907
4039.12 2940
4039.72 2782
4040.32 3059
4040.92 3082
4041.52 2892
4042.12 2962
4042.72 3004
4043.32 3046
4043.92 2927
4044.52 2842
4045.12 2812
4045.72 2839
4046.32 2938
4046.92 3036
4047.52 3028
4048.12 2778
4048.72 3045
4049.32 3032
4049.92 2966
4050.52 2955
4051.12 2712
4051.72 2896
4052.32 3006
4052.92 2943
4053.52 2893
4054.12 2870
4054.72 2985
4055.32 2840
4055.92 2777
4056.52 2798
4057.12 2899
4057.72 2824
4058.32 2827
4058.92 2842
4059.52 2776
4060.12 2715
4060.72 2612
4061.33 2629
4061.93 2689
4062.53 2674
4063.13 2601
4063.73 2585
4064.33 2562
4064.93 2519
4065.53 2481
4066.13 2516
4066.74 2542
4067.34 2776
4067.94 2893
4068.54 2740
4069.14 2530
4069.74 2575
4070.34 2873
4070.95 2950
4071.55 2886
4072.15 2996
4072.75 2902
4073.35 2772
4073.95 3116
4074.56 3019
4075.16 2868
4075.76 2988
4076.36 3109
4076.96 2978
4077.57 2950
4078.17 2828
4078.77 2792
4079.37 2963
4079.97 2861
4080.58 2961
4081.18 2916
4081.78 2811
4082.38 2985
4082.99 2941
4083.59 2953
4084.19 2957
4084.79 2893
4085.40 3067
4086.00 3033
4086.60 2875
4087.21 2950
4087.81 3157
4088.41 3008
4089.01 2947
4089.62 3053
4090.22 3063
4090.82 3311
4091.43 3582
4092.03 3709
4092.63 4116
4093.24 4306
4093.84 4481
4094.44 5037
4095.05 5567
4095.65 5994
4096.25 5882
4096.86 5925
4097.46 5769
4098.06 5286
4098.67 4975
4099.27 4615
4099.87 4118
4100.48 3807
4101.08 3429
4101.69 3222
4102.29 3046
4102.89 2934
4103.50 2694
4104.10 2681
4104.71 2560
4105.31 2507
4105.91 2515
4106.52 2494
4107.12 2469
4107.73 2627
4108.33 2568
4108.94 2595
4109.54 2682
4110.14 2702
4110.75 2879
4111.35 2707
4111.96 2829
4112.56 2922
4113.17 2644
4113.77 2524
4114.38 2627
4114.98 2671
4115.59 2683
4116.19 2409
4116.80 2517
4117.40 2537
4118.01 2602
4118.61 2474
4119.22 2604
4119.82 2603
4120.43 2608
4121.03 2732
4121.64 2798
4122.24 2826
4122.85 2908
4123.46 3064
4124.06 2986
4124.67 2811
4125.27 2886
4125.88 2906
4126.48 2934
4127.09 2916
4127.69 2941
4128.30 2697
4128.91 2664
4129.51 2788
4130.12 3043
4130.72 3047
4131.33 3098
4131.94 3048
4132.54 3013
4133.15 3080
4133.76 3237
4134.36 3195
4134.97 3217
4135.57 3204
4136.18 3175
4136.79 3134
4137.39 2904
4138.00 2798
4138.61 2935
4139.21 3099
4139.82 3124
4140.43 3005
4141.03 3168
4141.64 3058
4142.25 3125
4142.85 3078
4143.46 2981
4144.07 2934
4144.67 3042
4145.28 2800
4145.89 2888
4146.50 3016
4147.10 3004
4147.71 2816
4148.32 2660
4148.93 2781
4149.53 2587
4150.14 2571
4150.75 2572
4151.36 2582
4151.96 2489
4152.57 2510
4153.18 2465
4153.79 2501
4154.39 2435
4155.00 2527
4155.61 2476
4156.22 2638
4156.82 2534
4157.43 2596
4158.04 2574
4158.65 2614
4159.26 2676
4159.87 2646
4160.47 2620
4161.08 2703
4161.69 2742
4162.30 2983
4162.91 3004
4163.52 3100
4164.12 3219
4164.73 3436
4165.34 3407
4165.95 3358
4166.56 3509
4167.17 3509
4167.78 3371
4168.38 3385
4168.99 3379
4169.60 3264
4170.21 3116
4170.82 3232
4171.43 3266
4172.04 3238
4172.65 3143
4173.26 3105
4173.86 3123
4174.47 3061
4175.08 3059
4175.69 2927
4176.30 2715
4176.91 3013
4177.52 3049
4178.13 2878
4178.74 2851
4179.35 2863
4179.96 2805
4180.57 2618
4181.18 2667
4181.79 2492
4182.40 2533
4183.01 2654
4183.62 2647
4184.23 2586
4184.84 2551
4185.45 2505
4186.06 2537
4186.67 2536
4187.28 2558
4187.89 2607
4188.50 2619
4189.11 2539
4189.72 2470
4190.33 2536
4190.94 2638
4191.55 2789
4192.16 2833
4192.77 2990
4193.38 3033
4193.99 3041
4194.60 3052
4195.21 3268
4195.82 3327
4196.44 3239
4197.05 3341
4197.66 3244
4198.27 3322
4198.88 3024
4199.49 3060
4200.10 3072
4200.71 2849
4201.32 2973
4201.94 2975
4202.55 3024
4203.16 2918
4203.77 2934
4204.38 2859
4204.99 2944
4205.60 3028
4206.21 2973
4206.83 2917
4207.44 2862
4208.05 2948
4208.66 2936
4209.27 2761
4209.89 2749
4210.50 2791
4211.11 2879
4211.72 2851
4212.33 2897
4212.94 2690
4213.56 2834
4214.17 2797
4214.78 2947
4215.39 3083
4216.01 3108
4216.62 3055
4217.23 3111
4217.84 3375
4218.46 3464
4219.07 3606
4219.68 3793
4220.29 3737
4220.91 3893
4221.52 4285
4222.13 4365
4222.74 4605
4223.36 4795
4223.97 4998
4224.58 5101
4225.19 5600
4225.81 5861
4226.42 6048
4227.03 6526
4227.65 6423
4228.26 7013
4228.87 7219
4229.49 7183
4230.10 7196
4230.71 6522
4231.33 5944
4231.94 5628
4232.55 5088
4233.17 4557
4233.78 4211
4234.39 3976
4235.01 3723
4235.62 3649
4236.23 3637
4236.85 3462
4237.46 3586
4238.08 3427
4238.69 3459
4239.30 3376
4239.92 3304
4240.53 3278
4241.15 2985
4241.76 3052
4242.37 3124
4242.99 3370
4243.60 3246
4244.22 3090
4244.83 2966
4245.45 2898
4246.06 3054
4246.67 3073
4247.29 3233
4247.90 3320
4248.52 3141
4249.13 3194
4249.75 3236
4250.36 2801
4250.98 2868
4251.59 2880
4252.21 2940
4252.82 2773
4253.44 2830
4254.05 2793
4254.67 2740
4255.28 2615
4255.90 2708
4256.51 2777
4257.13 2877
4257.74 2628
4258.36 2718
4258.97 2880
4259.59 3016
4260.20 2957
4260.82 2905
4261.44 3105
4262.05 3001
4262.67 3013
4263.28 2965
4263.90 3010
4264.51 2885
4265.13 2891
4265.75 3140
4266.36 3179
4266.98 3192
4267.59 3147
4268.21 3094
4268.83 3058
4269.44 3045
4270.06 3117
4270.67 2984
4271.29 2894
4271.91 2857
4272.52 2964
4273.14 2836
4273.76 2831
4274.37 2817
4274.99 2670
4275.61 2686
4276.22 2739
4276.84 2708
4277.46 2914
4278.07 2833
4278.69 2672
4279.31 2731
4279.92 2850
4280.54 2774
4281.16 2759
4281.77 2482
4282.39 2491
4283.01 2817
4283.63 2799
4284.24 2741
4284.86 2661
4285.48 2752
4286.09 2803
4286.71 2764
4287.33 2756
4287.95 2611
4288.56 2568
4289.18 2586
4289.80 2676
4290.42 2703
4291.03 2677
4291.65 2688
4292.27 2711
4292.89 2514
4293.51 2590
4294.12 2582
4294.74 2460
4295.36 2556
4295.98 2548
4296.60 2655
4297.21 2532
4297.83 2517
4298.45 2699
4299.07 2789
4299.69 2829
4300.31 2823
4300.92 2719
4301.54 2787
4302.16 2658
4302.78 2642
4303.40 2778
4304.02 2721
4304.63 2705
4305.25 2758
4305.87 2746
4306.49 2800
4307.11 3001
4307.73 2900
4308.35 2964
4308.97 2958
4309.59 3102
4310.20 3201
4310.82 3240
4311.44 3290
4312.06 3233
4312.68 3335
4313.30 3244
4313.92 3173
4314.54 2985
4315.16 2851
4315.78 2947
4316.40 2725
4317.02 2644
4317.64 2487
4318.26 2436
4318.88 2668
4319.50 2575
4320.12 2645
4320.74 2516
4321.36 2558
4321.98 2593
4322.60 2573
4323.22 2540
4323.84 2644
4324.46 2645
4325.08 2566
4325.70 2740
4326.32 2662
4326.94 2644
4327.56 2759
4328.18 2682
4328.80 2403
4329.42 2470
4330.04 2508
4330.66 2396
4331.28 2433
4331.90 2471
4332.52 2454
4333.14 2496
4333.76 2373
4334.38 2428
4335.00 2519
4335.63 2706
4336.25 2700
4336.87 2748
4337.49 2698
4338.11 2692
4338.73 2718
4339.35 2648
4339.97 2752
4340.59 2855
4341.22 3006
4341.84 2893
4342.46 2987
4343.08 2980
4343.70 3266
4344.32 3411
4344.94 3733
4345.57 3795
4346.19 4027
4346.81 4243
4347.43 4326
4348.05 4632
4348.67 4485
4349.30 4216
4349.92 3979
4350.54 3708
4351.16 3587
4351.78 3379
4352.41 3116
4353.03 3052
4353.65 2714
4354.27 2978
4354.90 2734
4355.52 2851
4356.14 2783
4356.76 2834
4357.38 2798
4358.01 2699
4358.63 3050
4359.25 2853
4359.87 2857
4360.50 3014
4361.12 2918
4361.74 2894
4362.37 2873
4362.99 2957
4363.61 2784
4364.23 2696
4364.86 2761
4365.48 2678
4366.10 2610
4366.73 2702
4367.35 2773
4367.97 2831
4368.60 2736
4369.22 2824
4369.84 2853
4370.47 2751
4371.09 2869
4371.71 2717
4372.34 2608
4372.96 2560
4373.58 2526
4374.21 2667
4374.83 2724
4375.46 2750
4376.08 2590
4376.70 2545
4377.33 2625
4377.95 2726
4378.57 2848
4379.20 2940
4379.82 2815
4380.45 3022
4381.07 3037
4381.70 3088
4382.32 3210
4382.94 3329
4383.57 3304
4384.19 3584
4384.82 3602
4385.44 3574
4386.07 3651
4386.69 3726
4387.32 3775
4387.94 4090
4388.56 4709
4389.19 5056
4389.81 5531
4390.44 5837
4391.06 6099
4391.69 6568
4392.31 6730
4392.94 7317
4393.56 6643
4394.19 6007
4394.81 5863
4395.44 5317
4396.06 4714
4396.69 4348
4397.31 4365
4397.94 4237
4398.57 4195
4399.19 4079
4399.82 4090
4400.44 3961
4401.07 4357
4401.69 4293
4402.32 3982
4402.94 3847
4403.57 3892
4404.20 3753
4404.82 3633
4405.45 3462
4406.07 3478
4406.70 3400
4407.33 3504
4407.95 3487
4408.58 3537
4409.20 3467
4409.83 3469
4410.46 3318
4411.08 3150
4411.71 3316
4412.34 3338
4412.96 3373
4413.59 3126
4414.21 2945
4414.84 3021
4415.47 2974
4416.09 2867
4416.72 2946
4417.35 3000
4417.97 2935
4418.60 2868
4419.23 2958
4419.86 2954
4420.48 2850
4421.11 2720
4421.74 2701
4422.36 2560
4422.99 2561
4423.62 2699
4424.25 2606
4424.87 2544
4425.50 2609
4426.13 2672
4426.75 2596
4427.38 2770
4428.01 2741
4428.64 2608
4429.26 2795
4429.89 2512
4430.52 2708
4431.15 2602
4431.78 2533
4432.40 2399
4433.03 2381
4433.66 2514
4434.29 2542
4434.91 2598
4435.54 2500
4436.17 2692
4436.80 2597
4437.43 2490
4438.06 2708
4438.68 2649
4439.31 2792
4439.94 2696
4440.57 2613
4441.20 2511
4441.83 2508
4442.45 2594
4443.08 2492
4443.71 2480
4444.34 2454
4444.97 2280
4445.60 2408
4446.23 2465
4446.86 2505
4447.48 2403
4448.11 2478
4448.74 2638
4449.37 2623
4450.00 2390
4450.63 2294
4451.26 2433
4451.89 2506
4452.52 2475
4453.15 2331
4453.78 2413
4454.40 2337
4455.03 2276
4455.66 2368
4456.29 2307
4456.92 2429
4457.55 2443
4458.18 2398
4458.81 2429
4459.44 2381
4460.07 2420
4460.70 2347
4461.33 2305
4461.96 2338
4462.59 2411
4463.22 2355
4463.85 2125
4464.48 2171
4465.11 2309
4465.74 2298
4466.37 2322
4467.00 2311
4467.63 2388
4468.26 2158
4468.89 2072
4469.52 2207
4470.15 2317
4470.78 2301
4471.41 2234
4472.04 2244
4472.68 2150
4473.31 2134
4473.94 2119
4474.57 2045
4475.20 2240
4475.83 2068
4476.46 2237
4477.09 2219
4477.72 2250
4478.35 2148
4478.98 2219
4479.62 2255
4480.25 2232
4480.88 2361
4481.51 2376
4482.14 2473
4482.77 2420
4483.40 2412
4484.04 2450
4484.67 2427
4485.30 2428
4485.93 2502
4486.56 2566
4487.19 2434
4487.82 2512
4488.46 2321
4489.09 2325
4489.72 2385
4490.35 2448
4490.98 2291
4491.62 2233
4492.25 2281
4492.88 2151
4493.51 2271
4494.14 2235
4494.78 2365
4495.41 2269
4496.04 2212
4496.67 2236
4497.31 2172
4497.94 2260
4498.57 2271
4499.20 2352
4499.84 2414
4500.47 2574
4501.10 2650
4501.73 2708
4502.37 2824
4503.00 2773
4503.63 2782
4504.27 2715
4504.90 2880
4505.53 2772
4506.16 2585
4506.80 2375
4507.43 2473
4508.06 2359
4508.70 2406
4509.33 2533
4509.96 2286
4510.60 2256
4511.23 2381
4511.86 2454
4512.50 2353
4513.13 2573
4513.76 2448
4514.40 2540
4515.03 2428
4515.66 2461
4516.30 2356
4516.93 2452
4517.57 2437
4518.20 2365
4518.83 2440
4519.47 2408
4520.10 2463
4520.74 2299
4521.37 2315
4522.00 2375
4522.64 2390
4523.27 2327
4523.91 2427
4524.54 2494
4525.18 2530
4525.81 2847
4526.44 2986
4527.08 3074
4527.71 3239
4528.35 3712
4528.98 4195
4529.62 4603
4530.25 5025
4530.89 5701
4531.52 6116
4532.16 6467
4532.79 7003
4533.43 6765
4534.06 6563
4534.70 6472
4535.33 5765
4535.97 4945
4536.60 4442
4537.24 4017
4537.87 3598
4538.51 3199
4539.14 2963
4539.78 2791
4540.41 2733
4541.05 2490
4541.68 2446
4542.32 2426
4542.96 2457
4543.59 2470
4544.23 2324
4544.86 2350
4545.50 2285
4546.13 2274
4546.77 2273
4547.41 2152
4548.04 2388
4548.68 2338
4549.31 2299
4549.95 2412
4550.59 2263
4551.22 2308
4551.86 2396
4552.50 2483
4553.13 2411
4553.77 2453
4554.40 2620
4555.04 2620
4555.68 2620
4556.31 2568
4556.95 2524
4557.59 2456
4558.22 2550
4558.86 2469
4559.50 2459
4560.13 2382
4560.77 2435
4561.41 2466
4562.04 2338
4562.68 2254
4563.32 2405
4563.96 2502
4564.59 2511
4565.23 2578
4565.87 2559
4566.50 2688
4567.14 2667
4567.78 2820
4568.42 2836
4569.05 2725
4569.69 2913
4570.33 3037
4570.97 3040
4571.60 3072
4572.24 3015
4572.88 2960
4573.52 2789
4574.16 2774
4574.79 2531
4575.43 2535
4576.07 2512
4576.71 2354
4577.34 2252
4577.98 2204
4578.62 2235
4579.26 2327
4579.90 2201
4580.54 2250
4581.17 2224
4581.81 2318
4582.45 2174
4583.09 2314
4583.73 2224
4584.37 2244
4585.00 2293
4585.64 2251
4586.28 2245
4586.92 2328
4587.56 2202
4588.20 2082
4588.84 2199
4589.48 2257
4590.11 2420
4590.75 2346
4591.39 2309
4592.03 2357
4592.67 2312
4593.31 2222
4593.95 2179
4594.59 2229
4595.23 2333
4595.87 2425
4596.51 2403
4597.15 2156
4597.79 2174
4598.42 2169
4599.06 2229
4599.70 2124
4600.34 2159
4600.98 2158
4601.62 2270
4602.26 2182
4602.90 2173
4603.54 2285
4604.18 2301
4604.82 2399
4605.46 2476
4606.10 2329
4606.74 2298
4607.38 2259
4608.02 2211
4608.66 2218
4609.30 2502
4609.94 2634
4610.58 2574
4611.22 2472
4611.86 2494
4612.50 2489
4613.15 2354
4613.79 2294
4614.43 2106
4615.07 2326
4615.71 2324
4616.35 2227
4616.99 2128
4617.63 2291
4618.27 2313
4618.91 2261
4619.55 2039
4620.19 2046
4620.83 2080
4621.48 2198
4622.12 2012
4622.76 2188
4623.40 2164
4624.04 2037
4624.68 2043
4625.32 2055
4625.96 2023
4626.61 2017
4627.25 2072
4627.89 2167
4628.53 2112
4629.17 2138
4629.81 2103
4630.46 2002
4631.10 2061
4631.74 2040
4632.38 2126
4633.02 2204
4633.66 2240
4634.31 2210
4634.95 2211
4635.59 2260
4636.23 2255
4636.88 2110
4637.52 2176
4638.16 2272
4638.80 2261
4639.44 2291
4640.09 2294
4640.73 2483
4641.37 2393
4642.01 2348
4642.66 2412
4643.30 2331
4643.94 2240
4644.58 2286
4645.23 2139
4645.87 2188
4646.51 2387
4647.16 2172
4647.80 2160
4648.44 2004
4649.08 2149
4649.73 2272
4650.37 2309
4651.01 2077
4651.66 2157
4652.30 2279
4652.94 2162
4653.59 2293
4654.23 2228
4654.87 2190
4655.52 2184
4656.16 2138
4656.80 2110
4657.45 2082
4658.09 2142
4658.74 2102
4659.38 2050
4660.02 2054
4660.67 2134
4661.31 2006
4661.95 1950
4662.60 2038
4663.24 2038
4663.89 2035
4664.53 1983
4665.17 2062
4665.82 2118
4666.46 2216
4667.11 2056
4667.75 2097
4668.40 2048
4669.04 1977
4669.68 2014
4670.33 2036
4670.97 1985
4671.62 1980
4672.26 1899
4672.91 2117
4673.55 2130
4674.20 1962
4674.84 1885
4675.49 1987
4676.13 2043
4676.78 1887
4677.42 1819
4678.07 2046
4678.71 2072
4679.36 2065
4680.00 2008
4680.65 2003
4681.29 2049
4681.94 2094
4682.58 2147
4683.23 2119
4683.87 2019
4684.52 1935
4685.16 2061
4685.81 2048
4686.46 1986
4687.10 2027
4687.75 1917
4688.39 1848
4689.04 1935
4689.68 2045
4690.33 1963
4690.98 1938
4691.62 2006
4692.27 2062
4692.91 2102
4693.56 2196
4694.21 2152
4694.85 2127
4695.50 2304
4696.15 2353
4696.79 2325
4697.44 2277
4698.08 2340
4698.73 2508
4699.38 2586
4700.02 2575
4700.67 2369
4701.32 2469
4701.96 2525
4702.61 2211
4703.26 2396
4703.90 2296
4704.55 2195
4705.20 2145
4705.84 2172
4706.49 2212
4707.14 2087
4707.79 2337
4708.43 2177
4709.08 2194
4709.73 2333
4710.37 2248
4711.02 2372
4711.67 2327
4712.32 2242
4712.96 2428
4713.61 2330
4714.26 2305
4714.91 2255
4715.55 2254
4716.20 2258
4716.85 2286
4717.50 2197
4718.14 2104
4718.79 2235
4719.44 2213
4720.09 2277
4720.74 2396
4721.38 2408
4722.03 2484
4722.68 2520
4723.33 2579
4723.98 2526
4724.62 2599
4725.27 2735
4725.92 2802
4726.57 2770
4727.22 2989
4727.87 2874
4728.52 2834
4729.16 2807
4729.81 2809
4730.46 2762
4731.11 2549
4731.76 2365
4732.41 2465
4733.06 2230
4733.70 2213
4734.35 2170
4735.00 2084
4735.65 2177
4736.30 2367
4736.95 2329
4737.60 2536
4738.25 2576
4738.90 2597
4739.55 2685
4740.20 2687
4740.84 2647
4741.49 2661
4742.14 2646
4742.79 2696
4743.44 2567
4744.09 2564
4744.74 2514
4745.39 2410
4746.04 2423
4746.69 2386
4747.34 2552
4747.99 2551
4748.64 2485
4749.29 2435
4749.94 2259
4750.59 2278
4751.24 2372
4751.89 2589
4752.54 2545
4753.19 2513
4753.84 2470
4754.49 2578
4755.14 2508
4755.79 2404
4756.44 2271
4757.09 2358
4757.74 2215
4758.39 2223
4759.04 2246
4759.70 2173
4760.35 2147
4761.00 2137
4761.65 2042
4762.30 2155
4762.95 2092
4763.60 2263
4764.25 2089
4764.90 2056
4765.55 2138
4766.20 2192
4766.86 2331
4767.51 2241
4768.16 2226
4768.81 2186
4769.46 2186
4770.11 2026
4770.76 2068
4771.41 2101
4772.07 2171
4772.72 2050
4773.37 1989
4774.02 2029
4774.67 2067
4775.32 2010
4775.98 2039
4776.63 1970
4777.28 2036
4777.93 1955
4778.58 2190
4779.24 2268
4779.89 2255
4780.54 2243
4781.19 2122
4781.84 2166
4782.50 2125
4783.15 2092
4783.80 2095
4784.45 2105
4785.10 2084
4785.76 2107
4786.41 2108
4787.06 2000
4787.71 1969
4788.37 1982
4789.02 1904
4789.67 1972
4790.33 2119
4790.98 2098
4791.63 1915
4792.28 2062
4792.94 2105
4793.59 2115
4794.24 2057
4794.90 1990
4795.55 2013
4796.20 1977
4796.86 1994
4797.51 1963
4798.16 2008
4798.81 1910
4799.47 2161
4800.12 1885
4800.78 1913
4801.43 1929
4802.08 1993
4802.74 2006
4803.39 1813
4804.04 1802
4804.70 1858
4805.35 1868
4806.00 1972
4806.66 1882
4807.31 1913
4807.97 1902
4808.62 1860
4809.27 1750
4809.93 1760
4810.58 1971
4811.24 1960
4811.89 1860
4812.54 1942
4813.20 1920
4813.85 2147
4814.51 2017
4815.16 2028
4815.82 2113
4816.47 2278
4817.13 2127
4817.78 2287
4818.44 2415
4819.09 2458
4819.74 2451
4820.40 2505
4821.05 2544
4821.71 2559
4822.36 2560
4823.02 2529
4823.67 2533
4824.33 2403
4824.98 2380
4825.64 2367
4826.29 2274
4826.95 2200
4827.60 2140
4828.26 2254
4828.92 2235
4829.57 2126
4830.23 2367
4830.88 2202
4831.54 2202
4832.19 2231
4832.85 2176
4833.50 2368
4834.16 2318
4834.82 2440
4835.47 2507
4836.13 2496
4836.78 2534
4837.44 2307
4838.10 2359
4838.75 2356
4839.41 2423
4840.06 2459
4840.72 2613
4841.38 2397
4842.03 2334
4842.69 2424
4843.34 2280
4844.00 2352
4844.66 2292
4845.31 2280
4845.97 2385
4846.63 2463
4847.28 2579
4847.94 2517
4848.60 2668
4849.25 2821
4849.91 2885
4850.57 3057
4851.22 3078
4851.88 2923
4852.54 2743
4853.20 2894
4853.85 2619
4854.51 2445
4855.17 2515
4855.82 2573
4856.48 2412
4857.14 2379
4857.80 2547
4858.45 2463
4859.11 2482
4859.77 2566
4860.43 2713
4861.08 2789
4861.74 2691
4862.40 2487
4863.06 2590
4863.71 2715
4864.37 2577
4865.03 2604
4865.69 2512
4866.34 2591
4867.00 2585
4867.66 2599
4868.32 2560
4868.98 2477
4869.63 2544
4870.29 2645
4870.95 2565
4871.61 2506
4872.27 2325
4872.93 2495
4873.58 2477
4874.24 2395
4874.90 2368
4875.56 2415
4876.22 2473
4876.88 2461
4877.54 2400
4878.19 2457
4878.85 2452
4879.51 2380
4880.17 2393
4880.83 2404
4881.49 2367
4882.15 2336
4882.81 2351
4883.47 2352
4884.13 2350
4884.78 2196
4885.44 2183
4886.10 2131
4886.76 2216
4887.42 2168
4888.08 2323
4888.74 2413
4889.40 2404
4890.06 2488
4890.72 2557
4891.38 2504
4892.04 2536
4892.70 2605
4893.36 2672
4894.02 2541
4894.68 2341
4895.34 2338
4896.00 2247
4896.66 2338
4897.32 2433
4897.98 2361
4898.64 2428
4899.30 2345
4899.96 2297
4900.62 2396
4901.28 2556
4901.94 2442
4902.60 2462
4903.26 2299
4903.92 2096
4904.58 2121
4905.24 2132
4905.90 1992
4906.56 1953
4907.22 2028
4907.88 2031
4908.54 2154
4909.20 2108
4909.87 2120
4910.53 2171
4911.19 2124
4911.85 2118
4912.51 2003
4913.17 2010
4913.83 1991
4914.49 2079
4915.15 2075
4915.81 2107
4916.48 1973
4917.14 1986
4917.80 1877
4918.46 2056
4919.12 2002
4919.78 1904
4920.44 1970
4921.11 1882
4921.77 1909
4922.43 1926
4923.09 1802
4923.75 1889
4924.41 1994
4925.08 2007
4925.74 1858
4926.40 1874
4927.06 1913
4927.72 1876
4928.39 1815
4929.05 1860
4929.71 1760
4930.37 1803
4931.04 1911
4931.70 1864
4932.36 1875
4933.02 1890
4933.69 2022
4934.35 2012
4935.01 1919
4935.67 1861
4936.34 1942
4937.00 1946
4937.66 1931
4938.32 1935
4938.99 1880
4939.65 1818
4940.31 1944
4940.98 1894
4941.64 1814
4942.30 1937
4942.96 1917
4943.63 1823
4944.29 1910
4944.95 1937
4945.62 1711
4946.28 1770
4946.94 1829
4947.61 1892
4948.27 2006
4948.93 1867
4949.60 1813
4950.26 1761
4950.92 1763
4951.59 1930
4952.25 1945
4952.92 1800
4953.58 1748
4954.24 1800
4954.91 1826
4955.57 1888
4956.24 1845
4956.90 1980
4957.56 1904
4958.23 1910
4958.89 1725
4959.56 1889
4960.22 1930
4960.88 2046
4961.55 2049
4962.21 1993
4962.88 2179
4963.54 2238
4964.21 2509
4964.87 2383
4965.54 2386
4966.20 2547
4966.86 2479
4967.53 2500
4968.19 2265
4968.86 2312
4969.52 2200
4970.19 2085
4970.85 2065
4971.52 1868
4972.18 1998
4972.85 2008
4973.51 1944
4974.18 1838
4974.84 1940
4975.51 1993
4976.17 1887
4976.84 1857
4977.51 2064
4978.17 2219
4978.84 2023
4979.50 2106
4980.17 1980
4980.83 1898
4981.50 1974
4982.16 1942
4982.83 1881
4983.50 1779
4984.16 1920
4984.83 1993
4985.49 2201
4986.16 2131
4986.83 2365
4987.49 2572
4988.16 2893
4988.82 2859
4989.49 2984
4990.16 3086
4990.82 3171
4991.49 3185
4992.16 2940
4992.82 2624
4993.49 2606
4994.16 2418
4994.82 2259
4995.49 2101
4996.15 2056
4996.82 2059
4997.49 1842
4998.16 1945
4998.82 1853
4999.49 1801
5000.16 1795
5000.82 1844
5001.49 1851
5002.16 1783
5002.82 1708
5003.49 1793
5004.16 1946
5004.83 1863
5005.49 1728
5006.16 1894
5006.83 1833
5007.49 1834
5008.16 1699
5008.83 1698
5009.50 1777
5010.16 1745
5010.83 1710
5011.50 1782
5012.17 1804
5012.84 1794
5013.50 1803
5014.17 1867
5014.84 1778
5015.51 1686
5016.17 1844
5016.84 1822
5017.51 1949
5018.18 1916
5018.85 1945
5019.52 2113
5020.18 2134
5020.85 2073
5021.52 2168
5022.19 2191
5022.86 2309
5023.53 2245
5024.19 2282
5024.86 2218
5025.53 2251
5026.20 2186
5026.87 2213
5027.54 2202
5028.21 2019
5028.88 2129
5029.54 2151
5030.21 2082
5030.88 1983
5031.55 1957
5032.22 2034
5032.89 2121
5033.56 2089
5034.23 1961
5034.90 1958
5035.57 1996
5036.24 2140
5036.90 2061
5037.57 2073
5038.24 2022
5038.91 2106
5039.58 2078
5040.25 2223
5040.92 2200
5041.59 2278
5042.26 2418
5042.93 2610
5043.60 2589
5044.27 2857
5044.94 2924
5045.61 3005
5046.28 3004
5046.95 2787
5047.62 2777
5048.29 2703
5048.96 2652
5049.63 2416
5050.30 2152
5050.97 2017
5051.64 2029
5052.31 1905
5052.98 1844
5053.65 1823
5054.32 1743
5054.99 1783
5055.66 1855
5056.34 1863
5057.01 1789
5057.68 1896
5058.35 1947
5059.02 2047
5059.69 1781
5060.36 1924
5061.03 1968
5061.70 1839
5062.37 1742
5063.04 1888
5063.72 1833
5064.39 1745
5065.06 1754
5065.73 1830
5066.40 1865
5067.07 1814
5067.74 1862
5068.42 1870
5069.09 1777
5069.76 1913
5070.43 1869
5071.10 1879
5071.77 1829
5072.44 1898
5073.12 1766
5073.79 1919
5074.46 1925
5075.13 1785
5075.80 1715
5076.48 1865
5077.15 1869
5077.82 1897
5078.49 2070
5079.16 2016
5079.84 2012
5080.51 2191
5081.18 2040
5081.85 1968
5082.53 2080
5083.20 2179
5083.87 2080
5084.54 1932
5085.22 1920
5085.89 1818
5086.56 1812
5087.23 1839
5087.91 1872
5088.58 1741
5089.25 1779
5089.93 1851
5090.60 2027
5091.27 1921
5091.94 1927
5092.62 1771
5093.29 1933
5093.96 2000
5094.64 1924
5095.31 1967
5095.98 1943
5096.66 1823
5097.33 1754
5098.00 1777
5098.68 1891
5099.35 1967
5100.02 1933
5100.70 1791
5101.37 1826
5102.04 1794
5102.72 1807
5103.39 1745
5104.07 1878
5104.74 1945
5105.41 1960
5106.09 1896
5106.76 1881
5107.44 1943
5108.11 1910
5108.78 1939
5109.46 1803
5110.13 1842
5110.81 1761
5111.48 1731
5112.16 1722
5112.83 1733
5113.50 1782
5114.18 1915
5114.85 1849
5115.53 1807
5116.20 1826
5116.88 1899
5117.55 1888
5118.23 1803
5118.90 1839
5119.58 1952
5120.25 1896
5120.93 1900
5121.60 1955
5122.28 1940
5122.95 1907
5123.63 1934
5124.30 1811
5124.98 1836
5125.65 1691
5126.33 1683
5127.00 1770
5127.68 1802
5128.35 1772
5129.03 1827
5129.70 1646
5130.38 1714
5131.06 1905
5131.73 1792
5132.41 1891
5133.08 1802
5133.76 1746
5134.43 1891
5135.11 1896
5135.79 1885
5136.46 1849
5137.14 1911
5137.81 1900
5138.49 1957
5139.17 1922
5139.84 2015
5140.52 1989
5141.20 1860
5141.87 1942
5142.55 2116
5143.22 1930
5143.90 1931
5144.58 1720
5145.25 1646
5145.93 1762
5146.61 1628
5147.28 1641
5147.96 1634
5148.64 1698
5149.31 1691
5149.99 1496
5150.67 1555
5151.34 1667
5152.02 1656
5152.70 1709
5153.38 1682
5154.05 1670
5154.73 1616
5155.41 1798
5156.08 1622
5156.76 1678
5157.44 1702
5158.12 1695
5158.79 1734
5159.47 1700
5160.15 1721
5160.83 1698
5161.50 1679
5162.18 1698
5162.86 1644
5163.54 1631
5164.22 1655
5164.89 1660
5165.57 1657
5166.25 1708
5166.93 1694
5167.61 1586
5168.28 1716
5168.96 1716
5169.64 1663
5170.32 1646
5171.00 1560
5171.67 1577
5172.35 1610
5173.03 1641
5173.71 1703
5174.39 1604
5175.07 1529
5175.74 1653
5176.42 1632
5177.10 1597
5177.78 1540
5178.46 1542
5179.14 1559
5179.82 1689
5180.50 1634
5181.17 1542
5181.85 1689
5182.53 1647
5183.21 1644
5183.89 1678
5184.57 1616
5185.25 1622
5185.93 1594
5186.61 1564
5187.29 1685
5187.97 1683
5188.65 1522
5189.33 1624
5190.00 1619
5190.68 1442
5191.36 1437
5192.04 1414
5192.72 1577
5193.40 1546
5194.08 1620
5194.76 1699
5195.44 1579
5196.12 1537
5196.80 1484
5197.48 1700
5198.16 1777
5198.84 1702
5199.52 1736
5200.20 1693
5200.88 1608
5201.56 1747
5202.24 1794
5202.92 1786
5203.60 1770
5204.28 1657
5204.96 1684
5205.65 1736
5206.33 1756
5207.01 1747
5207.69 1574
5208.37 1700
5209.05 1707
5209.73 1843
5210.41 1855
5211.09 1914
5211.77 1839
5212.45 2014
5213.13 1904
5213.82 1722
5214.50 1797
5215.18 1792
5215.86 1925
5216.54 1845
5217.22 1888
5217.90 1879
5218.58 1914
5219.27 1849
5219.95 1830
5220.63 1882
5221.31 1843
5221.99 1994
5222.67 1815
5223.35 1801
5224.04 1789
5224.72 1863
5225.40 1740
5226.08 1695
5226.76 1772
5227.45 1781
5228.13 1833
5228.81 1678
5229.49 1699
5230.17 1580
5230.86 1783
5231.54 1670
5232.22 1707
5232.90 1748
5233.58 1797
5234.27 1828
5234.95 1777
5235.63 1778
5236.31 1870
5237.00 1964
5237.68 1910
5238.36 1921
5239.05 1989
5239.73 1971
5240.41 2059
5241.09 2168
5241.78 2262
5242.46 2424
5243.14 2502
5243.83 2443
5244.51 2526
5245.19 2599
5245.87 2563
5246.56 2564
5247.24 2357
5247.92 2320
5248.61 2347
5249.29 2179
5249.97 2152
5250.66 2240
5251.34 2146
5252.03 2081
5252.71 2065
5253.39 2082
5254.08 1941
5254.76 1840
5255.44 1725
5256.13 1771
5256.81 1724
5257.50 1752
5258.18 1708
5258.86 1686
5259.55 1701
5260.23 1817
5260.92 1837
5261.60 1838
5262.28 1755
5262.97 1722
5263.65 1894
5264.34 1931
5265.02 1780
5265.71 1751
5266.39 1814
5267.07 1816
5267.76 1880
5268.44 1823
5269.13 1819
5269.81 1797
5270.50 1798
5271.18 1864
5271.87 1817
5272.55 1807
5273.24 1827
5273.92 1855
5274.61 1736
5275.29 1906
5275.98 1929
5276.66 1925
5277.35 1982
5278.03 1879
5278.72 1888
5279.40 2030
5280.09 2043
5280.77 2153
5281.46 2262
5282.15 2240
5282.83 2361
5283.52 2336
5284.20 2271
5284.89 2269
5285.57 2166
5286.26 2131
5286.95 2059
5287.63 1998
5288.32 1891
5289.00 1964
5289.69 2149
5290.38 2268
5291.06 2273
5291.75 2347
5292.43 2536
5293.12 2706
5293.81 2604
5294.49 2672
5295.18 2618
5295.87 2520
5296.55 2666
5297.24 2633
5297.92 2465
5298.61 2543
5299.30 2595
5299.98 2559
5300.67 2672
5301.36 2713
5302.04 2782
5302.73 2830
5303.42 2806
5304.11 2661
5304.79 2540
5305.48 2439
5306.17 2339
5306.85 2190
5307.54 2078
5308.23 2027
5308.92 1886
5309.60 1952
5310.29 1874
5310.98 1948
5311.66 1865
5312.35 1817
5313.04 1855
5313.73 1839
5314.41 1900
5315.10 1844
5315.79 1813
5316.48 1673
5317.17 1710
5317.85 1895
5318.54 1891
5319.23 1935
5319.92 1997
5320.61 2083
5321.29 2004
5321.98 1923
5322.67 2045
5323.36 1977
5324.05 2087
5324.73 1807
5325.42 1816
5326.11 1761
5326.80 1614
5327.49 1709
5328.18 1759
5328.87 1943
5329.55 1840
5330.24 1987
5330.93 1983
5331.62 1980
5332.31 2052
5333.00 1953
5333.69 1983
5334.38 1927
5335.06 1969
5335.75 1842
5336.44 1947
5337.13 1944
5337.82 2033
5338.51 1964
5339.20 1934
5339.89 1911
5340.58 1989
5341.27 1976
5341.96 2038
5342.65 1980
5343.33 1980
5344.02 2030
5344.71 2011
5345.40 2077
5346.09 2158
5346.78 2276
5347.47 2561
5348.16 2578
5348.85 2489
5349.54 2637
5350.23 2724
5350.92 3107
5351.61 3292
5352.30 3263
5352.99 3252
5353.68 3235
5354.37 2870
5355.06 2649
5355.75 2446
5356.44 2391
5357.13 2179
5357.82 1972
5358.51 1992
5359.21 1953
5359.90 1926
5360.59 1794
5361.28 1819
5361.97 1862
5362.66 1889
5363.35 1756
5364.04 1767
5364.73 1858
5365.42 1704
5366.11 1858
5366.80 1832
5367.49 1911
5368.19 1918
5368.88 1879
5369.57 1841
5370.26 1874
5370.95 1816
5371.64 1778
5372.33 1829
5373.02 1861
5373.72 1779
5374.41 1606
5375.10 1636
5375.79 1767
5376.48 1724
5377.17 1689
5377.87 1825
5378.56 1787
5379.25 1731
5379.94 1784
5380.63 1697
5381.33 1821
5382.02 1871
5382.71 1767
5383.40 1750
5384.09 1570
5384.79 1654
5385.48 1638
5386.17 1801
5386.86 1737
5387.55 1843
5388.25 1903
5388.94 1856
5389.63 2018
5390.32 2038
5391.02 1904
5391.71 1902
5392.40 1898
5393.09 1959
5393.79 1945
5394.48 1880
5395.17 1872
5395.87 1813
5396.56 1865
5397.25 1780
5397.95 1808
5398.64 1715
5399.33 1696
5400.02 1716
5400.72 1686
5401.41 1768
5402.10 1728
5402.80 1757
5403.49 1740
5404.18 1678
5404.88 1721
5405.57 1733
5406.26 1709
5406.96 1780
5407.65 1863
5408.35 1698
5409.04 1721
5409.73 1826
5410.43 1608
5411.12 1592
5411.81 1623
5412.51 1622
5413.20 1696
5413.90 1739
5414.59 1606
5415.28 1718
5415.98 1729
5416.67 1706
5417.37 1573
5418.06 1681
5418.76 1679
5419.45 1838
5420.14 1723
5420.84 1700
5421.53 1673
5422.23 1593
5422.92 1664
5423.62 1727
5424.31 1706
5425.01 1700
5425.70 1793
5426.40 1888
5427.09 1606
5427.79 1508
5428.48 1615
5429.18 1787
5429.87 1678
5430.57 1770
5431.26 1640
5431.96 1721
5432.65 1756
5433.35 1793
5434.04 1666
5434.74 1654
5435.43 1772
5436.13 1763
5436.82 1728
5437.52 1724
5438.22 1678
5438.91 1719
5439.61 1799
5440.30 1793
5441.00 1907
5441.69 1827
5442.39 1800
5443.09 1751
5443.78 1880
5444.48 1861
5445.17 1922
5445.87 2011
5446.57 1974
5447.26 2092
5447.96 2241
5448.66 2096
5449.35 2123
5450.05 2058
5450.74 2078
5451.44 2134
5452.14 2213
5452.83 2170
5453.53 2164
5454.23 2190
5454.92 2255
5455.62 2189
5456.32 2437
5457.01 2494
5457.71 2565
5458.41 2523
5459.10 2422
5459.80 2426
5460.50 2386
5461.20 2272
5461.89 2303
5462.59 2401
5463.29 2251
5463.98 2386
5464.68 2350
5465.38 2402
5466.08 2369
5466.77 2426
5467.47 2363
5468.17 2441
5468.87 2254
5469.56 2187
5470.26 2147
5470.96 2233
5471.66 2254
5472.35 2023
5473.05 1995
5473.75 2096
5474.45 2011
5475.15 1929
5475.84 1944
5476.54 2115
5477.24 2241
5477.94 2251
5478.64 2236
5479.34 2248
5480.03 2302
5480.73 2504
5481.43 2477
5482.13 2493
5482.83 2545
5483.53 2325
5484.22 2367
5484.92 2173
5485.62 2271
5486.32 2193
5487.02 2185
5487.72 2212
5488.42 2167
5489.11 2166
5489.81 2255
5490.51 2302
5491.21 2195
5491.91 2378
5492.61 2446
5493.31 2651
5494.01 2452
5494.71 2581
5495.41 2392
5496.11 2500
5496.81 2474
5497.50 2523
5498.20 2698
5498.90 2836
5499.60 3157
5500.30 3337
5501.00 3589
5501.70 3790
5502.40 3848
5503.10 3704
5503.80 3523
5504.50 3459
5505.20 3238
5505.90 3053
5506.60 3039
5507.30 2718
5508.00 2936
5508.70 2875
5509.40 2768
5510.10 2766
5510.80 2835
5511.50 2860
5512.20 2964
5512.90 3052
5513.60 2997
5514.30 3122
5515.00 3113
5515.70 3223
5516.40 3253
5517.11 3090
5517.81 2999
5518.51 3071
5519.21 2986
5519.91 3014
5520.61 3028
5521.31 2985
5522.01 2984
5522.71 3188
5523.41 2851
5524.11 2765
5524.82 2672
5525.52 2551
5526.22 2421
5526.92 2323
5527.62 2232
5528.32 2147
5529.02 1974
5529.72 1975
5530.43 2115
5531.13 1984
5531.83 2027
5532.53 2008
5533.23 1899
5533.93 1944
5534.64 2019
5535.34 2015
5536.04 1890
5536.74 2008
5537.44 2127
5538.15 2059
5538.85 2003
5539.55 1861
5540.25 1795
5540.95 1941
5541.66 1924
5542.36 1990
5543.06 1909
5543.76 2010
5544.47 2061
5545.17 2158
5545.87 2123
5546.57 2285
5547.28 2365
5547.98 2308
5548.68 2229
5549.38 2229
5550.09 2207
5550.79 2032
5551.49 2108
5552.19 1948
5552.90 1864
5553.60 2028
5554.30 1993
5555.01 1964
5555.71 1916
5556.41 1917
5557.12 1946
5557.82 1951
5558.52 1936
5559.23 1986
5559.93 1950
5560.63 1972
5561.34 1833
5562.04 1976
5562.74 1917
5563.45 1937
5564.15 1942
5564.85 1837
5565.56 1945
5566.26 1741
5566.96 1952
5567.67 1875
5568.37 1837
5569.08 1802
5569.78 1890
5570.48 1817
5571.19 1877
5571.89 2007
5572.60 1996
5573.30 1901
5574.01 1962
5574.71 1871
5575.41 1876
5576.12 1930
5576.82 2088
5577.53 1966
5578.23 1911
5578.94 1856
5579.64 1900
5580.35 1798
5581.05 1818
5581.76 1881
5582.46 1761
5583.16 1786
5583.87 1743
5584.57 1668
5585.28 1671
5585.98 1728
5586.69 1654
5587.39 1753
5588.10 1781
5588.81 1706
5589.51 1722
5590.22 1742
5590.92 1613
5591.63 1648
5592.33 1761
5593.04 1782
5593.74 1709
5594.45 1727
5595.15 1700
5595.86 1652
5596.57 1699
5597.27 1724
5597.98 1566
5598.68 1637
5599.39 1677
5600.09 1734
5600.80 1667
5601.51 1581
5602.21 1539
5602.92 1643
5603.62 1580
5604.33 1692
5605.04 1728
5605.74 1659
5606.45 1683
5607.16 1661
5607.86 1599
5608.57 1594
5609.27 1587
5609.98 1674
5610.69 1659
5611.39 1585
5612.10 1668
5612.81 1707
5613.51 1641
5614.22 1655
5614.93 1561
5615.64 1616
5616.34 1723
5617.05 1647
5617.76 1581
5618.46 1580
5619.17 1628
5619.88 1691
5620.58 1585
5621.29 1601
5622.00 1533
5622.71 1597
5623.41 1600
5624.12 1661
5624.83 1615
5625.54 1499
5626.24 1644
5626.95 1534
5627.66 1577
5628.37 1604
5629.07 1730
5629.78 1715
5630.49 1815
5631.20 1933
5631.91 1836
5632.61 1979
5633.32 1832
5634.03 1863
5634.74 1849
5635.45 1833
5636.15 1744
5636.86 1772
5637.57 1794
5638.28 1740
5638.99 1685
5639.70 1693
5640.40 1697
5641.11 1814
5641.82 1754
5642.53 1798
5643.24 1830
5643.95 1761
5644.66 1768
5645.36 1821
5646.07 1768
5646.78 1761
5647.49 1737
5648.20 1661
5648.91 1680
5649.62 1618
5650.33 1724
5651.04 1741
5651.75 1699
5652.45 1739
5653.16 1667
5653.87 1608
5654.58 1677
5655.29 1808
5656.00 1737
5656.71 1759
5657.42 1820
5658.13 1942
5658.84 1851
5659.55 1865
5660.26 1827
5660.97 1886
5661.68 1737
5662.39 1725
5663.10 1717
5663.81 1709
5664.52 1682
5665.23 1520
5665.94 1601
5666.65 1580
5667.36 1727
5668.07 1687
5668.78 1745
5669.49 1605
5670.20 1813
5670.91 1792
5671.62 1743
5672.33 1750
5673.04 1968
5673.75 1845
5674.46 1837
5675.17 1685
5675.88 1583
5676.59 1617
5677.31 1673
5678.02 1676
5678.73 1697
5679.44 1747
5680.15 1639
5680.86 1687
5681.57 1792
5682.28 1789
5682.99 1822
5683.70 1756
5684.42 1783
5685.13 1767
5685.84 1765
5686.55 1707
5687.26 1746
5687.97 1827
5688.68 1694
5689.39 1717
5690.11 1761
5690.82 1708
5691.53 1586
5692.24 1687
5692.95 1577
5693.67 1683
5694.38 1662
5695.09 1749
5695.80 1730
5696.51 1714
5697.22 1738
5697.94 1790
5698.65 1754
5699.36 1750
5700.07 1665
5700.79 1833
5701.50 1864
5702.21 1931
5702.92 1721
5703.63 1781
5704.35 1889
5705.06 1692
5705.77 1642
5706.48 1697
5707.20 1745
5707.91 1726
5708.62 1734
5709.34 1907
5710.05 1757
5710.76 1813
5711.47 1856
5712.19 1709
5712.90 1684
5713.61 1678
5714.33 1857
5715.04 1907
5715.75 1924
5716.47 1820
5717.18 1779
5717.89 1870
5718.61 1903
5719.32 1876
5720.03 1822
5720.75 1818
5721.46 1869
5722.17 1856
5722.89 1868
5723.60 2052
5724.31 2006
5725.03 2250
5725.74 2328
5726.46 2529
5727.17 2701
5727.88 2830
5728.60 2946
5729.31 3048
5730.03 2914
5730.74 3012
5731.45 2910
5732.17 2802
5732.88 2645
5733.60 2461
5734.31 2329
5735.03 2169
5735.74 2188
5736.45 2110
5737.17 2036
5737.88 2103
5738.60 2213
5739.31 2149
5740.03 2128
5740.74 2143
5741.46 2110
5742.17 2224
5742.89 2176
5743.60 2108
5744.32 2221
5745.03 2255
5745.75 2278
5746.46 2187
5747.18 2201
5747.89 2295
5748.61 2296
5749.32 2336
5750.04 2545
5750.75 2537
5751.47 2424
5752.18 2601
5752.90 2821
5753.62 2652
5754.33 2797
5755.05 2881
5755.76 3030
5756.48 3125
5757.19 2959
5757.91 2963
5758.63 3055
5759.34 2921
5760.06 3074
5760.77 3080
5761.49 3228
5762.21 3384
5762.92 3619
5763.64 3827
5764.35 4073
5765.07 4204
5765.79 4352
5766.50 4378
5767.22 4452
5767.94 4222
5768.65 4337
5769.37 4614
5770.08 4725
5770.80 5280
5771.52 5713
5772.23 6304
5772.95 7001
5773.67 7876
5774.39 8046
5775.10 7996
5775.82 7628
5776.54 6743
5777.25 6092
5777.97 5337
5778.69 4794
5779.40 4278
5780.12 3935
5780.84 3967
5781.56 4015
5782.27 3905
5782.99 3838
5783.71 3971
5784.43 4044
5785.14 3911
5785.86 3911
5786.58 3735
5787.30 3743
5788.01 3717
5788.73 3780
5789.45 4215
5790.17 3842
5790.88 3832
5791.60 3902
5792.32 3986
5793.04 3682
5793.76 3740
5794.47 3877
5795.19 4006
5795.91 3716
5796.63 3794
5797.35 3787
5798.07 3796
5798.78 4010
5799.50 4396
5800.22 5182
5800.94 5684
5801.66 6185
5802.38 6637
5803.10 6900
5803.81 6730
5804.53 6619
5805.25 6176
5805.97 5672
5806.69 5085
5807.41 4407
5808.13 3932
5808.85 3775
5809.56 3595
5810.28 3305
5811.00 3171
5811.72 3336
5812.44 3339
5813.16 3223
5813.88 3023
5814.60 3104
5815.32 3205
5816.04 3168
5816.76 3125
5817.48 3163
5818.20 3141
5818.92 2891
5819.64 3087
5820.36 3122
5821.08 2927
5821.80 2948
5822.51 3061
5823.23 3038
5823.95 3123
5824.67 2929
5825.39 2989
5826.11 2846
5826.83 2671
5827.55 2603
5828.28 2620
5829.00 2626
5829.72 2555
5830.44 2543
5831.16 2611
5831.88 2689
5832.60 2552
5833.32 2485
5834.04 2496
5834.76 2416
5835.48 2260
5836.20 2424
5836.92 2479
5837.64 2348
5838.36 2372
5839.08 2312
5839.80 2425
5840.53 2395
5841.25 2431
5841.97 2523
5842.69 2410
5843.41 2406
5844.13 2355
5844.85 2383
5845.57 2451
5846.29 2363
5847.02 2247
5847.74 2359
5848.46 2421
5849.18 2164
5849.90 2189
5850.62 2251
5851.34 2116
5852.07 2155
5852.79 2092
5853.51 2152
5854.23 2214
5854.95 1968
5855.68 2084
5856.40 2091
5857.12 2082
5857.84 2063
5858.56 2154
5859.29 2074
5860.01 2096
5860.73 1948
5861.45 2025
5862.17 2016
5862.90 2025
5863.62 1969
5864.34 1958
5865.06 1862
5865.79 1927
5866.51 2015
5867.23 1902
5867.95 1904
5868.68 1843
5869.40 1891
5870.12 1992
5870.84 1982
5871.57 1912
5872.29 1901
5873.01 1885
5873.74 1969
5874.46 2044
5875.18 1916
5875.91 1962
5876.63 1979
5877.35 2004
5878.08 1896
5878.80 1952
5879.52 2091
5880.25 1987
5880.97 2000
5881.69 1965
5882.42 1912
5883.14 1810
5883.86 1875
5884.59 1813
5885.31 1898
5886.03 1820
5886.76 1799
5887.48 1859
5888.21 1793
5888.93 1835
5889.65 1747
5890.38 1736
5891.10 1824
5891.83 1744
5892.55 1895
5893.27 1842
5894.00 1854
5894.72 1890
5895.45 1777
5896.17 1812
5896.90 1640
5897.62 1742
5898.35 1659
5899.07 1750
5899.79 1765
5900.52 1754
5901.24 1848
5901.97 1832
5902.69 1813
5903.42 1763
5904.14 1627
5904.87 1685
5905.59 1712
5906.32 1736
5907.04 1845
5907.77 1701
5908.49 1740
5909.22 1806
5909.94 1856
5910.67 1892
5911.39 1876
5912.12 1901
5912.84 1888
5913.57 1798
5914.30 1868
5915.02 1946
5915.75 1799
5916.47 1779
5917.20 1834
5917.92 1810
5918.65 1813
5919.38 1787
5920.10 1813
5920.83 1821
5921.55 1747
5922.28 1679
5923.01 1788
5923.73 1876
5924.46 1702
5925.18 1745
5925.91 1847
5926.64 1833
5927.36 1791
5928.09 1866
5928.81 1807
5929.54 1908
5930.27 1985
5930.99 1909
5931.72 1897
5932.45 1799
5933.17 1882
5933.90 2028
5934.63 2059
5935.35 2221
5936.08 2256
5936.81 2231
5937.53 2254
5938.26 2215
5938.99 2236
5939.72 2087
5940.44 2202
5941.17 2168
5941.90 2173
5942.62 2084
5943.35 2076
5944.08 2042
5944.81 2014
5945.53 2052
5946.26 1938
5946.99 2074
5947.72 1968
5948.44 2050
5949.17 2101
5949.90 2069
5950.63 2154
5951.35 2178
5952.08 2227
5952.81 2256
5953.54 2226
5954.27 2280
5954.99 2271
5955.72 2371
5956.45 2357
5957.18 2526
5957.91 2384
5958.64 2374
5959.36 2391
5960.09 2256
5960.82 2322
5961.55 2373
5962.28 2267
5963.01 2269
5963.73 2290
5964.46 2416
5965.19 2474
5965.92 2493
5966.65 2558
5967.38 2683
5968.11 2765
5968.83 2745
5969.56 2758
5970.29 2732
5971.02 2675
5971.75 2707
5972.48 2794
5973.21 2621
5973.94 2555
5974.67 2619
5975.40 2665
5976.13 2548
5976.86 2502
5977.58 2597
5978.31 2594
5979.04 2671
5979.77 2688
5980.50 2753
5981.23 2793
5981.96 2717
5982.69 2781
5983.42 2888
5984.15 2919
5984.88 2864
5985.61 2918
5986.34 3155
5987.07 2998
5987.80 3073
5988.53 2867
5989.26 2908
5989.99 3069
5990.72 3022
5991.45 3070
5992.18 3133
5992.91 2977
5993.64 2950
5994.37 3120
5995.10 3079
5995.83 3116
5996.56 3121
5997.29 2994
5998.03 3126
5998.76 3148
5999.49 3108
6000.22 3012
6000.95 3225
6001.68 3204
6002.41 3055
6003.14 3122
6003.87 3021
6004.60 2943
6005.33 2941
6006.07 3087
6006.80 3182
6007.53 3346
6008.26 3546
6008.99 3752
6009.72 4345
6010.45 4818
6011.18 5251
6011.92 5797
6012.65 6122
6013.38 6419
6014.11 6545
6014.84 6599
6015.57 6456
6016.31 6358
6017.04 5891
6017.77 5547
6018.50 4888
6019.23 4500
6019.96 4072
6020.70 3561
6021.43 3253
6022.16 2980
6022.89 2897
6023.63 2817
6024.36 2695
6025.09 2796
6025.82 2676
6026.55 2588
6027.29 2523
6028.02 2614
6028.75 2547
6029.48 2440
6030.22 2398
6030.95 2410
6031.68 2320
6032.42 2292
6033.15 2334
6033.88 2347
6034.61 2237
6035.35 2308
6036.08 2286
6036.81 2321
6037.55 2333
6038.28 2266
6039.01 2294
6039.74 2341
6040.48 2231
6041.21 2400
6041.94 2440
6042.68 2509
6043.41 2588
6044.14 2485
6044.88 2538
6045.61 2633
6046.35 2533
6047.08 2654
6047.81 2644
6048.55 2692
6049.28 2861
6050.01 2898
6050.75 2800
6051.48 2984
6052.22 3031
6052.95 2990
6053.68 2885
6054.42 2870
6055.15 2772
6055.89 2762
6056.62 2692
6057.35 2726
6058.09 2645
6058.82 2657
6059.56 2458
6060.29 2686
6061.03 2537
6061.76 2389
6062.50 2492
6063.23 2518
6063.96 2394
6064.70 2439
6065.43 2403
6066.17 2451
6066.90 2533
6067.64 2414
6068.37 2405
6069.11 2393
6069.84 2406
6070.58 2426
6071.31 2451
6072.05 2425
6072.78 2369
6073.52 2385
6074.25 2426
6074.99 2269
6075.72 2216
6076.46 2224
6077.20 2153
6077.93 2271
6078.67 2152
6079.40 2169
6080.14 2333
6080.87 2131
6081.61 2185
6082.35 2262
6083.08 2291
6083.82 2239
6084.55 2199
6085.29 2237
6086.02 2127
6086.76 2197
6087.50 2039
6088.23 2157
6088.97 2043
6089.71 2170
6090.44 2227
6091.18 2224
6091.91 2165
6092.65 2142
6093.39 2151
6094.12 2107
6094.86 2051
6095.60 2080
6096.33 2107
6097.07 1954
6097.81 2070
6098.54 2059
6099.28 2024
6100.02 1970
6100.75 2086
6101.49 2118
6102.23 1983
6102.96 2075
6103.70 2053
6104.44 2083
6105.18 2021
6105.91 2044
6106.65 2138
6107.39 2183
6108.12 2129
6108.86 2157
6109.60 2200
6110.34 2257
6111.07 2284
6111.81 2284
6112.55 2372
6113.29 2514
6114.03 2389
6114.76 2321
6115.50 2415
6116.24 2219
6116.98 2357
6117.71 2345
6118.45 2390
6119.19 2354
6119.93 2335
6120.67 2511
6121.40 2439
6122.14 2479
6122.88 2510
6123.62 2513
6124.36 2445
6125.10 2339
6125.83 2391
6126.57 2360
6127.31 2310
6128.05 2317
6128.79 2323
6129.53 2393
6130.27 2272
6131.00 2262
6131.74 2239
6132.48 2264
6133.22 2364
6133.96 2412
6134.70 2454
6135.44 2345
6136.18 2406
6136.92 2441
6137.65 2511
6138.39 2372
6139.13 2349
6139.87 2403
6140.61 2366
6141.35 2502
6142.09 2422
6142.83 2386
6143.57 2309
6144.31 2286
6145.05 2342
6145.79 2361
6146.53 2257
6147.27 2335
6148.01 2439
6148.75 2382
6149.49 2361
6150.23 2389
6150.97 2409
6151.71 2395
6152.45 2454
6153.19 2374
6153.93 2393
6154.67 2408
6155.41 2500
6156.15 2465
6156.89 2357
6157.63 2485
6158.37 2545
6159.11 2533
6159.85 2501
6160.59 2539
6161.33 2535
6162.07 2558
6162.81 2786
6163.55 2726
6164.29 2869
6165.03 3060
6165.77 3250
6166.51 3422
6167.26 3195
6168.00 3310
6168.74 3545
6169.48 3620
6170.22 3608
6170.96 3452
6171.70 3478
6172.44 3402
6173.18 3327
6173.93 3296
6174.67 3216
6175.41 3219
6176.15 3253
6176.89 3200
6177.63 3171
6178.37 3242
6179.12 3364
6179.86 3209
6180.60 3161
6181.34 3041
6182.08 3085
6182.82 3261
6183.57 3246
6184.31 3112
6185.05 3183
6185.79 3342
6186.53 3120
6187.28 3176
6188.02 3203
6188.76 3224
6189.50 3247
6190.25 3389
6190.99 3598
6191.73 3448
6192.47 3411
6193.21 3646
6193.96 3840
6194.70 3955
6195.44 3944
6196.19 3989
6196.93 4043
6197.67 3929
6198.41 3852
6199.16 3853
6199.90 3766
6200.64 3951
6201.38 4048
6202.13 3996
6202.87 4171
6203.61 4515
6204.36 5052
6205.10 5850
6205.84 6760
6206.59 8085
6207.33 9612
6208.07 11593
6208.82 13081
6209.56 14927
6210.30 15736
6211.05 15885
6211.79 15434
6212.53 14426
6213.28 12986
6214.02 11077
6214.77 9328
6215.51 7804
6216.25 6393
6217.00 5337
6217.74 4843
6218.48 4240
6219.23 3733
6219.97 3631
6220.72 3575
6221.46 3467
6222.21 3503
6222.95 3454
6223.69 3439
6224.44 3459
6225.18 3553
6225.93 3538
6226.67 3363
6227.42 3175
6228.16 3066
6228.91 2975
6229.65 2920
6230.39 2884
6231.14 2710
6231.88 2582
6232.63 2490
6233.37 2664
6234.12 2603
6234.86 2599
6235.61 2690
6236.35 2786
6237.10 2726
6237.84 2861
6238.59 2824
6239.33 2754
6240.08 2707
6240.82 2740
6241.57 2817
6242.32 3009
6243.06 2944
6243.81 2920
6244.55 3187
6245.30 3228
6246.04 3325
6246.79 3438
6247.53 3804
6248.28 3888
6249.03 4023
6249.77 3921
6250.52 3891
6251.26 3763
6252.01 3576
6252.76 3510
6253.50 3346
6254.25 3325
6254.99 3248
6255.74 3360
6256.49 3100
6257.23 3121
6257.98 3015
6258.73 2929
6259.47 2965
6260.22 3032
6260.97 3020
6261.71 3207
6262.46 3083
6263.21 3145
6263.95 3303
6264.70 3130
6265.45 3451
6266.19 3505
6266.94 3249
6267.69 3257
6268.43 3244
6269.18 3076
6269.93 3035
6270.67 3029
6271.42 3261
6272.17 3223
6272.92 3417
6273.66 3653
6274.41 3600
6275.16 3915
6275.91 4087
6276.65 4231
6277.40 4511
6278.15 4574
6278.90 4538
6279.64 4462
6280.39 4120
6281.14 3953
6281.89 3649
6282.63 3475
6283.38 3191
6284.13 3140
6284.88 3096
6285.63 3062
6286.37 2927
6287.12 2791
6287.87 2836
6288.62 2873
6289.37 2765
6290.11 2700
6290.86 2576
6291.61 2507
6292.36 2551
6293.11 2496
6293.86 2477
6294.60 2510
6295.35 2540
6296.10 2386
6296.85 2427
6297.60 2564
6298.35 2406
6299.10 2512
6299.85 2468
6300.59 2526
6301.34 2847
6302.09 2825
6302.84 2996
6303.59 3190
6304.34 3260
6305.09 3183
6305.84 3263
6306.59 3024
6307.34 2958
6308.09 2822
6308.84 2736
6309.58 2721
6310.33 2396
6311.08 2475
6311.83 2578
6312.58 2608
6313.33 2628
6314.08 2614
6314.83 2683
6315.58 2670
6316.33 2679
6317.08 2637
6317.83 2598
6318.58 2684
6319.33 2656
6320.08 2514
6320.83 2408
6321.58 2517
6322.33 2580
6323.08 2472
6323.83 2304
6324.58 2401
6325.33 2121
6326.08 2127
6326.83 2196
6327.58 2200
6328.33 1989
6329.09 2016
6329.84 2064
6330.59 2023
6331.34 2070
6332.09 2062
6332.84 2136
6333.59 2028
6334.34 2033
6335.09 1979
6335.84 2110
6336.59 2164
6337.34 2156
6338.10 2090
6338.85 2091
6339.60 2170
6340.35 2194
6341.10 2249
6341.85 2115
6342.60 2047
6343.36 2089
6344.11 2148
6344.86 2155
6345.61 2151
6346.36 2246
6347.11 2115
6347.86 2249
6348.62 2299
6349.37 2252
6350.12 2104
6350.87 2153
6351.62 2338
6352.38 2498
6353.13 2413
6353.88 2347
6354.63 2370
6355.38 2452
6356.14 2405
6356.89 2309
6357.64 2400
6358.39 2210
6359.15 2137
6359.90 2111
6360.65 2180
6361.40 2095
6362.16 2159
6362.91 2115
6363.66 2080
6364.41 2196
6365.17 2160
6365.92 2155
6366.67 1969
6367.42 2036
6368.18 2150
6368.93 2119
6369.68 2061
6370.44 2117
6371.19 1983
6371.94 2075
6372.70 2041
6373.45 1925
6374.20 1977
6374.96 2009
6375.71 2039
6376.46 2000
6377.22 2113
6377.97 2032
6378.72 2085
6379.48 2054
6380.23 2035
6380.98 2088
6381.74 2094
6382.49 2046
6383.24 2071
6384.00 2107
6384.75 2170
6385.51 2022
6386.26 1913
6387.01 1958
6387.77 1881
6388.52 1962
6389.28 1966
6390.03 1896
6390.79 1909
6391.54 1959
6392.29 1864
6393.05 1861
6393.80 1863
6394.56 1757
6395.31 1794
6396.07 1891
6396.82 1945
6397.58 1830
6398.33 1840
6399.08 1811
6399.84 1719
6400.59 1813
6401.35 1780
6402.10 1776
6402.86 1843
6403.61 1726
6404.37 1791
6405.12 1828
6405.88 1810
6406.63 1768
6407.39 1812
6408.15 1856
6408.90 1845
6409.66 1925
6410.41 1831
6411.17 1743
6411.92 1775
6412.68 1767
6413.43 1815
6414.19 1868
6414.94 1832
6415.70 1902
6416.46 1761
6417.21 1856
6417.97 1847
6418.72 1841
6419.48 1844
6420.24 1698
6420.99 1774
6421.75 1804
6422.50 1926
6423.26 1944
6424.02 1841
6424.77 1860
6425.53 1840
6426.28 1924
6427.04 1981
6427.80 1945
6428.55 1811
6429.31 1861
6430.07 1955
6430.82 1829
6431.58 1769
6432.34 1827
6433.09 1948
6433.85 1866
6434.61 1894
6435.36 1862
6436.12 1926
6436.88 1950
6437.64 1852
6438.39 1815
6439.15 1815
6439.91 1847
6440.66 1948
6441.42 2051
6442.18 2018
6442.94 2004
6443.69 2093
6444.45 2030
6445.21 1915
6445.97 1841
6446.72 1889
6447.48 1866
6448.24 1960
6449.00 1767
6449.75 1827
6450.51 1806
6451.27 1799
6452.03 1898
6452.79 1898
6453.54 1930
6454.30 1886
6455.06 1842
6455.82 1817
6456.58 1931
6457.33 2022
6458.09 2044
6458.85 2020
6459.61 1947
6460.37 1931
6461.12 1944
6461.88 2023
6462.64 2099
6463.40 2024
6464.16 1940
6464.92 1989
6465.68 1988
6466.44 2014
6467.19 2028
6467.95 1983
6468.71 1945
6469.47 2054
6470.23 2004
6470.99 1983
6471.75 2135
6472.51 2146
6473.27 2082
6474.02 2115
6474.78 2105
6475.54 2105
6476.30 2255
6477.06 2115
6477.82 2088
6478.58 2131
6479.34 2186
6480.10 2245
6480.86 2237
6481.62 2280
6482.38 2305
6483.14 2309
6483.90 2202
6484.66 2457
6485.42 2432
6486.18 2370
6486.94 2429
6487.70 2478
6488.46 2503
6489.22 2478
6489.98 2570
6490.74 2725
6491.50 2610
6492.26 2626
6493.02 2626
6493.78 2719
6494.54 2799
6495.30 2849
6496.06 2908
6496.82 2997
6497.58 3017
6498.34 2863
6499.10 2837
6499.86 2879
6500.62 2812
6501.38 2918
6502.14 3043
6502.91 2884
6503.67 3100
6504.43 3074
6505.19 2959
6505.95 3185
6506.71 3322
6507.47 3366
6508.23 3503
6508.99 3920
6509.76 4253
6510.52 4705
6511.28 5229
6512.04 5865
6512.80 6492
6513.56 7016
6514.32 7018
6515.09 6971
6515.85 6574
6516.61 6065
6517.37 5744
6518.13 5390
6518.89 4794
6519.66 4377
6520.42 4096
6521.18 4161
6521.94 4131
6522.70 4192
6523.47 4172
6524.23 4409
6524.99 4558
6525.75 4724
6526.51 5100
6527.28 5306
6528.04 5630
6528.80 5861
6529.56 5715
6530.33 5745
6531.09 5731
6531.85 5689
6532.61 5300
6533.38 5418
6534.14 5796
6534.90 6113
6535.66 6644
6536.43 7274
6537.19 7923
6537.95 8006
6538.72 7838
6539.48 7901
6540.24 7211
6541.01 6477
6541.77 5792
6542.53 5025
6543.29 4532
6544.06 4188
6544.82 3796
6545.58 3618
6546.35 3558
6547.11 3426
6547.87 3295
6548.64 3256
6549.40 3252
6550.17 3350
6550.93 3367
6551.69 3499
6552.46 3473
6553.22 3435
6553.98 3446
6554.75 3366
6555.51 3285
6556.28 3254
6557.04 3130
6557.80 3236
6558.57 3409
6559.33 3303
6560.10 3229
6560.86 3205
6561.63 3487
6562.39 3487
6563.15 3537
6563.92 3498
6564.68 3687
6565.45 3692
6566.21 3727
6566.98 3882
6567.74 3751
6568.51 3613
6569.27 3855
6570.04 3722
6570.80 3815
6571.57 3865
6572.33 4244
6573.09 4356
6573.86 4814
6574.63 5189
6575.39 5577
6576.16 5846
6576.92 6089
6577.69 6219
6578.45 6212
6579.22 5801
6579.98 5621
6580.75 5507
6581.51 4908
6582.28 4531
6583.04 4139
6583.81 3968
6584.57 3883
6585.34 3694
6586.11 3685
6586.87 3544
6587.64 3654
6588.40 3688
6589.17 3770
6589.94 3837
6590.70 3992
6591.47 4368
6592.23 4575
6593.00 4738
6593.77 4873
6594.53 5206
6595.30 5381
6596.06 5253
6596.83 5187
6597.60 4914
6598.36 4742
6599.13 4536
6599.90 4259
6600.66 4052
6601.43 3804
6602.20 3536
6602.96 3443
6603.73 3442
6604.50 3286
6605.26 3376
6606.03 3394
6606.80 3418
6607.56 3422
6608.33 3496
6609.10 3563
6609.87 3617
6610.63 3781
6611.40 3651
6612.17 3775
6612.93 3759
6613.70 3733
6614.47 3821
6615.24 3742
6616.00 3461
6616.77 3358
6617.54 3574
6618.31 3577
6619.07 3522
6619.84 3407
6620.61 3408
6621.38 3515
6622.15 3465
6622.91 3283
6623.68 3351
6624.45 3258
6625.22 3237
6625.99 3226
6626.75 3139
6627.52 3275
6628.29 3278
6629.06 3316
6629.83 3334
6630.59 3593
6631.36 3849
6632.13 4210
6632.90 4557
6633.67 4899
6634.44 5284
6635.21 5775
6635.97 6064
6636.74 5924
6637.51 5642
6638.28 5303
6639.05 5154
6639.82 4782
6640.59 4239
6641.36 3810
6642.12 3555
6642.89 3489
6643.66 3212
6644.43 3045
6645.20 2954
6645.97 2887
6646.74 2845
6647.51 2914
6648.28 2956
6649.05 2940
6649.82 2938
6650.59 2939
6651.36 2962
6652.13 2860
6652.89 2948
6653.66 2886
6654.43 2805
6655.20 2879
6655.97 2819
6656.74 2673
6657.51 2606
6658.28 2621
6659.05 2701
6659.82 2657
6660.59 2508
6661.36 2565
6662.13 2527
6662.90 2455
6663.67 2514
6664.44 2585
6665.21 2499
6665.98 2484
6666.76 2503
6667.53 2569
6668.30 2547
6669.07 2580
6669.84 2642
6670.61 2647
6671.38 2657
6672.15 2809
6672.92 2957
6673.69 2950
6674.46 3001
6675.23 2817
6676.00 2728
6676.77 2648
6677.55 2734
6678.32 2863
6679.09 2697
6679.86 2648
6680.63 2591
6681.40 2589
6682.17 2746
6682.94 2749
6683.72 2898
6684.49 3001
6685.26 3130
6686.03 3189
6686.80 3171
6687.57 3288
6688.34 3249
6689.12 3101
6689.89 3084
6690.66 2891
6691.43 2801
6692.20 2730
6692.98 2649
6693.75 2482
6694.52 2526
6695.29 2404
6696.06 2294
6696.84 2226
6697.61 2285
6698.38 2336
6699.15 2341
6699.92 2344
6700.70 2290
6701.47 2473
6702.24 2452
6703.01 2474
6703.79 2314
6704.56 2446
6705.33 2387
6706.11 2266
6706.88 2224
6707.65 2214
6708.42 2189
6709.20 2234
6709.97 2277
6710.74 2287
6711.52 2423
6712.29 2385
6713.06 2364
6713.83 2244
6714.61 2244
6715.38 2326
6716.15 2244
6716.93 2087
6717.70 2188
6718.47 2206
6719.25 2291
6720.02 2146
6720.79 2208
6721.57 2239
6722.34 2099
6723.12 2120
6723.89 2120
6724.66 2212
6725.44 2242
6726.21 2158
6726.98 2267
6727.76 2281
6728.53 2015
6729.31 2029
6730.08 2046
6730.85 2052
6731.63 2063
6732.40 2115
6733.18 2038
6733.95 2039
6734.73 1989
6735.50 2052
6736.27 2137
6737.05 1972
6737.82 2070
6738.60 2140
6739.37 1979
6740.15 2003
6740.92 1993
6741.70 2033
6742.47 2061
6743.25 2063
6744.02 2070
6744.80 1963
6745.57 2097
6746.35 2106
6747.12 2059
6747.90 2040
6748.67 2017
6749.45 2121
6750.22 2235
6751.00 2270
6751.77 2125
6752.55 2332
6753.32 2259
6754.10 2317
6754.87 2265
6755.65 2239
6756.43 2165
6757.20 2090
6757.98 2080
6758.75 2060
6759.53 2098
6760.30 1991
6761.08 1927
6761.86 1846
6762.63 1932
6763.41 1884
6764.18 1976
6764.96 1910
6765.74 1890
6766.51 1948
6767.29 2081
6768.06 2020
6768.84 1942
6769.62 1944
6770.39 1990
6771.17 1916
6771.95 1931
6772.72 1901
6773.50 1882
6774.28 1862
6775.05 1874
6775.83 1850
6776.61 1933
6777.38 2022
6778.16 1981
6778.94 2020
6779.71 1971
6780.49 1996
6781.27 1963
6782.05 1899
6782.82 1934
6783.60 1806
6784.38 1892
6785.15 1905
6785.93 1784
6786.71 1760
6787.49 1858
6788.26 1836
6789.04 1749
6789.82 1773
6790.60 1735
6791.37 1822
6792.15 1728
6792.93 1762
6793.71 1803
6794.48 1776
6795.26 1635
6796.04 1736
6796.82 1782
6797.60 1875
6798.37 1856
6799.15 1752
6799.93 1852
6800.71 1916
6801.49 2016
6802.26 2010
6803.04 2028
6803.82 1972
6804.60 1896
6805.38 2041
6806.16 2029
6806.93 1988
6807.71 1908
6808.49 1923
6809.27 1762
6810.05 1760
6810.83 2001
6811.61 1901
6812.39 1751
6813.16 1742
6813.94 1837
6814.72 1800
6815.50 1912
6816.28 1862
6817.06 2015
6817.84 1890
6818.62 1832
6819.40 1882
6820.18 1903
6820.96 1845
6821.73 1891
6822.51 1881
6823.29 1846
6824.07 1950
6824.85 1937
6825.63 1939
6826.41 1852
6827.19 1755
6827.97 1892
6828.75 1859
6829.53 1848
6830.31 1877
6831.09 1872
6831.87 1829
6832.65 1759
6833.43 1816
6834.21 1816
6834.99 1839
6835.77 1904
6836.55 1848
6837.33 1828
6838.11 1919
6838.89 1903
6839.67 1762
6840.45 1770
6841.23 1733
6842.01 1814
6842.79 1937
6843.57 1850
6844.35 1802
6845.14 1781
6845.92 1907
6846.70 1877
6847.48 2037
6848.26 2331
6849.04 2459
6849.82 2532
6850.60 2774
6851.38 3104
6852.16 3220
6852.94 3210
6853.73 3065
6854.51 2918
6855.29 2722
6856.07 2679
6856.85 2566
6857.63 2377
6858.41 2379
6859.20 2388
6859.98 2526
6860.76 2450
6861.54 2304
6862.32 2239
6863.10 2141
6863.89 2166
6864.67 1954
6865.45 1865
6866.23 1926
6867.01 2051
6867.79 1958
6868.58 1980
6869.36 1968
6870.14 1894
6870.92 1977
6871.71 2016
6872.49 1969
6873.27 1851
6874.05 1856
6874.83 1886
6875.62 1890
6876.40 1822
6877.18 1734
6877.96 1804
6878.75 1893
6879.53 1851
6880.31 1769
6881.10 1872
6881.88 1786
6882.66 1828
6883.44 1916
6884.23 1972
6885.01 1937
6885.79 1915
6886.58 1959
6887.36 2096
6888.14 2083
6888.92 2112
6889.71 2170
6890.49 2213
6891.27 2143
6892.06 2147
6892.84 2028
6893.62 1906
6894.41 1947
6895.19 1904
6895.98 1889
6896.76 1899
6897.54 1959
6898.33 1961
6899.11 1876
6899.89 1951
6900.68 2021
6901.46 1873
6902.25 1963
6903.03 1996
6903.81 1958
6904.60 1838
6905.38 1902
6906.17 1887
6906.95 1887
6907.73 1862
6908.52 1898
6909.30 1836
6910.09 1921
6910.87 1900
6911.66 1917
6912.44 1829
6913.23 1868
6914.01 1949
6914.79 1835
6915.58 1873
6916.36 1939
6917.15 1927
6917.93 1932
6918.72 1900
6919.50 1942
6920.29 2066
6921.07 2068
6921.86 2036
6922.64 1980
6923.43 1872
6924.21 1934
6925.00 1867
6925.78 1992
6926.57 2013
6927.36 1932
6928.14 1919
6928.93 2035
6929.71 2067
6930.50 2057
6931.28 2100
6932.07 1898
6932.85 1985
6933.64 2008
6934.43 1941
6935.21 2047
6936.00 2063
6936.78 2041
6937.57 2094
6938.36 2091
6939.14 2048
6939.93 2005
6940.71 2172
6941.50 2167
6942.29 2203
6943.07 2311
6943.86 2373
6944.64 2367
6945.43 2437
6946.22 2452
6947.00 2448
6947.79 2693
6948.58 2704
6949.36 2796
6950.15 2648
6950.94 2660
6951.72 2655
6952.51 2459
6953.30 2467
6954.08 2528
6954.87 2361
6955.66 2426
6956.45 2419
6957.23 2479
6958.02 2414
6958.81 2532
6959.59 2520
6960.38 2533
6961.17 2589
6961.96 2592
6962.74 2560
6963.53 2521
6964.32 2452
6965.11 2638
6965.89 2693
6966.68 2636
6967.47 2711
6968.26 2675
6969.04 2861
6969.83 2927
6970.62 2985
6971.41 3038
6972.20 2989
6972.98 2959
6973.77 2821
6974.56 3022
6975.35 2944
6976.14 2935
6976.92 3169
6977.71 3313
6978.50 3331
6979.29 3684
6980.08 3773
6980.87 3814
6981.65 4162
6982.44 4468
6983.23 4902
6984.02 5395
6984.81 6000
6985.60 6493
6986.39 7102
6987.17 7246
6987.96 7164
6988.75 6898
6989.54 6199
6990.33 5597
6991.12 5138
6991.91 4510
6992.70 3930
6993.49 3847
6994.28 3689
6995.06 3514
6995.85 3690
6996.64 3765
6997.43 4247
6998.22 4805
6999.01 5631
6999.80 5912
7000.59 6502
7001.38 6390
7002.17 6425
7002.96 6143
7003.75 5632
7004.54 4959
7005.33 4544
7006.12 4010
7006.91 3540
7007.70 3288
7008.49 3133
7009.28 2766
7010.07 2604
7010.86 2581
7011.65 2552
7012.44 2520
7013.23 2583
7014.02 2608
7014.81 2622
7015.60 2685
7016.39 2533
7017.18 2611
7017.97 2554
7018.76 2522
7019.55 2492
7020.34 2501
7021.13 2459
7021.92 2416
7022.71 2503
7023.51 2639
7024.30 2498
7025.09 2598
7025.88 2614
7026.67 2737
7027.46 2688
7028.25 2561
7029.04 2616
7029.83 2617
7030.63 2491
7031.42 2509
7032.21 2515
7033.00 2635
7033.79 2720
7034.58 2734
7035.37 2922
7036.16 2896
7036.96 2834
7037.75 3003
7038.54 2856
7039.33 2910
7040.12 2891
7040.92 2967
7041.71 2767
7042.50 2739
7043.29 2635
7044.08 2576
7044.87 2695
7045.67 2507
7046.46 2569
7047.25 2607
7048.04 2703
7048.84 2863
7049.63 2843
7050.42 2877
7051.21 3004
7052.00 2816
7052.80 2744
7053.59 2780
7054.38 2657
7055.18 2472
7055.97 2383
7056.76 2382
7057.55 2459
7058.35 2285
7059.14 2199
7059.93 2263
7060.72 2311
7061.52 2157
7062.31 2197
7063.10 2245
7063.90 2377
7064.69 2194
7065.48 2246
7066.28 2194
7067.07 2365
7067.86 2274
7068.66 2218
7069.45 2379
7070.24 2371
7071.04 2304
7071.83 2244
7072.62 2365
7073.42 2306
7074.21 2107
7075.00 2026
7075.80 2090
7076.59 2075
7077.39 2053
7078.18 1988
7078.97 2091
7079.77 2169
7080.56 2033
7081.36 2021
7082.15 1971
7082.94 2006
7083.74 2007
7084.53 1900
7085.33 1913
7086.12 1861
7086.92 1843
7087.71 1930
7088.50 2008
7089.30 2063
7090.09 2146
7090.89 1987
7091.68 1962
7092.48 2150
7093.27 2197
7094.07 2212
7094.86 2203
7095.66 2157
7096.45 2137
7097.25 2037
7098.04 1995
7098.84 1957
7099.63 1816
7100.43 1763
7101.22 1827
7102.02 1863
7102.81 1810
7103.61 1721
7104.40 1806
7105.20 1701
7105.99 1636
7106.79 1801
7107.59 1814
7108.38 1730
7109.18 1645
7109.97 1641
7110.77 1641
7111.56 1763
7112.36 1741
7113.16 1612
7113.95 1628
7114.75 1607
7115.54 1699
7116.34 1703
7117.14 1583
7117.93 1607
7118.73 1617
7119.52 1664
7120.32 1581
7121.12 1515
7121.91 1596
7122.71 1583
7123.51 1579
7124.30 1648
7125.10 1526
7125.90 1558
7126.69 1550
7127.49 1655
7128.29 1640
7129.08 1643
7129.88 1624
7130.68 1622
7131.47 1636
7132.27 1616
7133.07 1561
7133.86 1634
7134.66 1609
7135.46 1607
7136.26 1479
7137.05 1502
7137.85 1567
7138.65 1558
7139.44 1531
7140.24 1643
7141.04 1602
7141.84 1634
7142.63 1647
7143.43 1622
7144.23 1562
7145.03 1612
7145.83 1646
7146.62 1641
7147.42 1641
7148.22 1615
7149.02 1555
7149.81 1526
7150.61 1531
7151.41 1603
7152.21 1600
7153.01 1603
7153.80 1585
7154.60 1534
7155.40 1463
7156.20 1487
7157.00 1444
7157.80 1513
7158.59 1494
7159.39 1545
7160.19 1486
7160.99 1448
7161.79 1517
7162.59 1393
7163.39 1332
7164.18 1405
7164.98 1407
7165.78 1400
7166.58 1462
7167.38 1405
7168.18 1428
7168.98 1511
7169.78 1519
7170.58 1505
7171.38 1597
7172.17 1581
7172.97 1408
7173.77 1415
7174.57 1487
7175.37 1558
7176.17 1396
7176.97 1407
7177.77 1332
7178.57 1325
7179.37 1397
7180.17 1518
7180.97 1486
7181.77 1433
7182.57 1518
7183.37 1633
7184.17 1525
7184.97 1642
7185.77 1535
7186.57 1515
7187.37 1557
7188.17 1616
7188.97 1467
7189.77 1503
7190.57 1430
7191.37 1370
7192.17 1393
7192.97 1373
7193.77 1369
7194.57 1229
7195.37 1237
7196.17 1277
7196.97 1331
7197.77 1365
7198.57 1314
7199.37 1377
7200.17 1264
7200.97 1410
7201.77 1377
7202.58 1367
7203.38 1346
7204.18 1362
7204.98 1284
7205.78 1463
7206.58 1332
7207.38 1235
7208.18 1323
7208.98 1338
7209.79 1308
7210.59 1343
7211.39 1404
7212.19 1371
7212.99 1318
7213.79 1277
7214.59 1346
7215.40 1228
7216.20 1334
7217.00 1286
7217.80 1290
7218.60 1356
7219.40 1391
7220.21 1306
7221.01 1408
7221.81 1384
7222.61 1398
7223.41 1466
7224.22 1396
7225.02 1401
7225.82 1418
7226.62 1347
7227.43 1319
7228.23 1399
7229.03 1379
7229.83 1293
7230.63 1359
7231.44 1417
7232.24 1324
7233.04 1374
7233.84 1422
7234.65 1399
7235.45 1373
7236.25 1424
7237.06 1335
7237.86 1371
7238.66 1479
7239.46 1531
7240.27 1458
7241.07 1545
7241.87 1547
7242.68 1580
7243.48 1496
7244.28 1443
7245.09 1456
7245.89 1567
7246.69 1533
7247.50 1419
7248.30 1464
7249.10 1421
7249.91 1376
7250.71 1434
7251.51 1440
7252.32 1389
7253.12 1526
7253.92 1407
7254.73 1470
7255.53 1545
7256.34 1520
7257.14 1573
7257.94 1583
7258.75 1631
7259.55 1628
7260.36 1607
7261.16 1607
7261.96 1636
7262.77 1619
7263.57 1597
7264.38 1645
7265.18 1598
7265.99 1674
7266.79 1698
7267.59 1680
7268.40 1670
7269.20 1759
7270.01 1761
7270.81 1814
7271.62 1789
7272.42 1768
7273.23 1647
7274.03 1726
7274.84 1857
7275.64 1814
7276.45 1804
7277.25 1860
7278.06 1803
7278.86 1861
7279.67 2027
7280.47 2073
7281.28 2240
7282.08 2518
7282.89 2868
7283.69 3191
7284.50 3529
7285.30 3683
7286.11 3670
7286.92 3571
7287.72 3521
7288.53 3402
7289.33 2918
7290.14 2623
7290.94 2553
7291.75 2340
7292.56 2017
7293.36 2052
7294.17 1906
7294.97 1765
7295.78 1895
7296.59 1824
7297.39 1940
7298.20 1827
7299.00 1793
7299.81 1800
7300.62 1931
7301.42 1928
7302.23 1996
7303.04 2049
7303.84 1987
7304.65 1990
7305.46 2036
7306.26 2081
7307.07 2146
7307.88 2087
7308.68 2130
7309.49 2285
7310.30 2330
7311.10 2310
7311.91 2425
7312.72 2523
7313.52 2588
7314.33 2480
7315.14 2548
7315.95 2514
7316.75 2445
7317.56 2584
7318.37 2650
7319.18 2851
7319.98 3076
7320.79 3287
7321.60 3396
7322.40 3579
7323.21 3402
7324.02 3293
7324.83 3279
7325.64 2838
7326.44 2630
7327.25 2365
7328.06 2256
7328.87 2130
7329.67 2046
7330.48 1874
7331.29 1891
7332.10 1843
7332.91 1862
7333.71 1910
7334.52 1885
7335.33 1836
7336.14 1871
7336.95 1834
7337.76 1800
7338.56 1808
7339.37 1783
7340.18 1806
7340.99 1790
7341.80 1641
7342.61 1707
7343.42 1758
7344.22 1796
7345.03 1792
7345.84 1851
7346.65 1841
7347.46 1847
7348.27 1880
7349.08 1812
7349.89 1871
7350.70 1806
7351.51 1811
7352.31 1936
7353.12 1826
7353.93 1727
7354.74 1688
7355.55 1771
7356.36 1739
7357.17 1833
7357.98 1905
7358.79 1883
7359.60 1907
7360.41 1985
7361.22 2041
7362.03 1967
7362.84 2024
7363.65 1956
7364.46 1965
7365.27 1951
7366.08 1954
7366.89 1842
7367.70 1828
7368.51 1842
7369.32 1923
7370.13 1966
7370.94 1937
7371.75 1903
7372.56 1909
7373.37 1897
7374.18 2026
7374.99 2098
7375.80 2011
7376.61 2046
7377.42 2178
7378.23 2133
7379.04 2258
7379.85 2654
7380.66 2672
7381.48 2794
7382.29 2945
7383.10 3087
7383.91 3014
7384.72 2847
7385.53 2607
7386.34 2410
7387.15 2338
7387.96 2052
7388.77 2033
7389.59 1937
7390.40 1882
7391.21 1806
7392.02 1835
7392.83 1755
7393.64 1851
7394.45 1769
7395.27 1905
7396.08 1994
7396.89 1963
7397.70 1900
7398.51 2018
7399.32 2163
7400.14 2347
7400.95 2536
7401.76 2596
7402.57 2633
7403.38 2755
7404.20 2539
7405.01 2337
7405.82 2185
7406.63 2220
7407.44 2203
7408.26 1954
7409.07 1867
7409.88 1868
7410.69 1902
7411.51 1824
7412.32 1805
7413.13 1727
7413.94 1607
7414.76 1554
7415.57 1592
7416.38 1590
7417.19 1585
7418.01 1607
7418.82 1564
7419.63 1664
7420.45 1519
7421.26 1544
7422.07 1475
7422.88 1543
7423.70 1495
7424.51 1436
7425.32 1456
7426.14 1516
7426.95 1436
7427.76 1346
7428.58 1383
7429.39 1328
7430.20 1411
7431.02 1526
7431.83 1418
7432.64 1394
7433.46 1375
7434.27 1339
7435.09 1459
7435.90 1497
7436.71 1435
7437.53 1444
7438.34 1448
7439.16 1519
7439.97 1549
7440.78 1595
7441.60 1505
7442.41 1486
7443.23 1547
7444.04 1446
7444.85 1495
7445.67 1545
7446.48 1484
7447.30 1418
7448.11 1487
7448.93 1439
7449.74 1442
7450.56 1451
7451.37 1471
7452.18 1384
7453.00 1453
7453.81 1419
7454.63 1416
7455.44 1435
7456.26 1448
7457.07 1354
7457.89 1404
7458.70 1521
7459.52 1544
7460.33 1483
7461.15 1454
7461.96 1376
7462.78 1538
7463.59 1492
7464.41 1457
7465.23 1381
7466.04 1435
7466.86 1479
7467.67 1482
7468.49 1573
7469.30 1533
7470.12 1475
7470.93 1548
7471.75 1528
7472.57 1494
7473.38 1383
7474.20 1363
7475.01 1412
7475.83 1439
7476.65 1365
7477.46 1341
7478.28 1359
7479.09 1286
7479.91 1294
7480.73 1393
7481.54 1346
7482.36 1395
7483.18 1372
7483.99 1329
7484.81 1324
7485.62 1301
7486.44 1344
7487.26 1256
7488.07 1244
7488.89 1312
7489.71 1374
7490.52 1355
7491.34 1294
7492.16 1255
7492.98 1334
7493.79 1384
7494.61 1447
7495.43 1284
7496.24 1203
7497.06 1269
7497.88 1304
7498.70 1273
7499.51 1284
7500.33 1220
7501.15 1291
7501.96 1293
7502.78 1227
7503.60 1326
7504.42 1277
7505.23 1397
7506.05 1320
7506.87 1344
7507.69 1317
7508.51 1306
7509.32 1308
7510.14 1235
7510.96 1331
7511.78 1319
7512.59 1332
7513.41 1413
7514.23 1283
7515.05 1272
7515.87 1268
7516.69 1267
7517.50 1252
7518.32 1298
7519.14 1258
7519.96 1206
7520.78 1262
7521.60 1266
7522.41 1199
7523.23 1209
7524.05 1153
7524.87 1277
7525.69 1267
7526.51 1242
7527.33 1259
7528.14 1259
7528.96 1294
7529.78 1301
7530.60 1315
7531.42 1280
7532.24 1245
7533.06 1262
7533.88 1194
7534.70 1275
7535.52 1282
7536.34 1457
7537.16 1329
7537.97 1217
7538.79 1342
7539.61 1325
7540.43 1322
7541.25 1275
7542.07 1317
7542.89 1388
7543.71 1370
7544.53 1357
7545.35 1340
7546.17 1345
7546.99 1437
7547.81 1449
7548.63 1389
7549.45 1372
7550.27 1516
7551.09 1481
7551.91 1500
7552.73 1414
7553.55 1458
7554.37 1507
7555.19 1433
7556.01 1387
7556.83 1517
7557.65 1470
7558.47 1545
7559.29 1486
7560.11 1558
7560.93 1489
7561.76 1543
7562.58 1563
7563.40 1577
7564.22 1519
7565.04 1513
7565.86 1434
7566.68 1499
7567.50 1607
7568.32 1394
7569.14 1419
7569.96 1439
7570.79 1431
7571.61 1498
7572.43 1538
7573.25 1545
7574.07 1459
7574.89 1375
7575.71 1409
7576.54 1441
7577.36 1397
7578.18 1386
7579.00 1485
7579.82 1539
7580.64 1461
7581.46 1506
7582.29 1591
7583.11 1479
7583.93 1522
7584.75 1460
7585.57 1573
7586.40 1632
7587.22 1730
7588.04 1723
7588.86 1744
7589.68 1687
7590.51 1742
7591.33 1773
7592.15 1794
7592.97 1705
7593.80 1797
7594.62 1693
7595.44 1654
7596.26 1640
7597.09 1739
7597.91 1769
7598.73 1686
7599.55 1693
7600.38 1910
7601.20 1913
7602.02 2027
7602.85 2242
7603.67 2296
7604.49 2527
7605.31 2622
7606.14 2696
7606.96 2675
7607.78 2590
7608.61 2528
7609.43 2333
7610.25 2216
7611.08 2074
7611.90 1934
7612.72 1938
7613.55 2010
7614.37 1976
7615.19 1915
7616.02 2000
7616.84 1979
7617.67 1901
7618.49 2007
7619.31 2043
7620.14 1952
7620.96 1981
7621.78 1941
7622.61 1902
7623.43 1867
7624.26 1810
7625.08 1803
7625.91 1805
7626.73 1835
7627.55 1837
7628.38 2148
7629.20 2329
7630.03 2492
7630.85 2779
7631.68 2788
7632.50 3159
7633.32 2999
7634.15 2914
7634.97 2687
7635.80 2609
7636.62 2382
7637.45 2235
7638.27 2026
7639.10 1876
7639.92 1696
7640.75 1588
7641.57 1616
7642.40 1618
7643.22 1689
7644.05 1526
7644.87 1573
7645.70 1520
7646.52 1572
7647.35 1601
7648.17 1507
7649.00 1451
7649.82 1405
7650.65 1285
7651.48 1383
7652.30 1330
7653.13 1274
7653.95 1313
7654.78 1363
7655.60 1395
7656.43 1328
7657.26 1278
7658.08 1308
7658.91 1384
7659.73 1343
7660.56 1422
7661.39 1424
7662.21 1408
7663.04 1382
7663.86 1323
7664.69 1369
7665.52 1449
7666.34 1484
7667.17 1405
7668.00 1379
7668.82 1480
7669.65 1439
7670.48 1526
7671.30 1550
7672.13 1429
7672.96 1440
7673.78 1388
7674.61 1361
7675.44 1236
7676.26 1287
7677.09 1395
7677.92 1412
7678.74 1351
7679.57 1371
7680.40 1398
7681.22 1397
7682.05 1395
7682.88 1282
7683.71 1263
7684.53 1321
7685.36 1236
7686.19 1209
7687.02 1279
7687.84 1320
7688.67 1296
7689.50 1338
7690.33 1332
7691.15 1306
7691.98 1311
7692.81 1324
7693.64 1264
7694.47 1270
7695.29 1402
7696.12 1363
7696.95 1451
7697.78 1431
7698.61 1403
7699.43 1430
7700.26 1480
7701.09 1398
7701.92 1398
7702.75 1416
7703.57 1495
7704.40 1457
7705.23 1430
7706.06 1435
7706.89 1454
7707.72 1470
7708.55 1404
7709.37 1418
7710.20 1470
7711.03 1358
7711.86 1369
7712.69 1335
7713.52 1381
7714.35 1339
7715.18 1326
7716.01 1329
7716.83 1291
7717.66 1458
7718.49 1340
7719.32 1286
7720.15 1251
7720.98 1337
7721.81 1329
7722.64 1223
7723.47 1275
7724.30 1336
7725.13 1344
7725.96 1348
7726.79 1314
7727.62 1281
7728.45 1252
7729.28 1213
7730.11 1247
7730.94 1251
7731.77 1319
7732.60 1389
7733.42 1332
7734.25 1254
7735.09 1214
7735.92 1244
7736.75 1359
7737.58 1280
7738.41 1214
7739.24 1232
7740.07 1228
7740.90 1323
7741.73 1362
7742.56 1378
7743.39 1446
7744.22 1510
7745.05 1800
7745.88 1959
7746.71 2089
7747.54 2278
7748.37 2566
7749.20 2657
7750.03 2614
7750.86 2416
7751.70 2197
7752.53 2055
7753.36 1853
7754.19 1663
7755.02 1531
7755.85 1422
7756.68 1329
7757.51 1242
7758.34 1211
7759.18 1248
7760.01 1218
7760.84 1218
7761.67 1234
7762.50 1212
7763.33 1274
7764.16 1241
7765.00 1184
7765.83 1147
7766.66 1124
7767.49 1147
7768.32 1215
7769.16 1134
7769.99 1131
7770.82 1126
7771.65 1082
7772.48 1060
7773.32 1053
7774.15 1084
7774.98 1152
7775.81 1091
7776.64 1064
7777.48 1157
7778.31 1194
7779.14 1207
7779.97 1225
7780.81 1179
7781.64 1117
7782.47 1178
7783.30 1160
7784.14 1186
7784.97 1205
7785.80 1264
7786.64 1321
7787.47 1352
7788.30 1412
7789.13 1317
7789.97 1253
7790.80 1277
7791.63 1231
7792.47 1260
7793.30 1247
7794.13 1190
7794.97 1139
7795.80 1226
7796.63 1245
7797.47 1175
7798.30 1194
7799.13 1210
7799.97 1134
7800.80 1265
7801.63 1215
7802.47 1228
7803.30 1329
7804.13 1307
7804.97 1240
7805.80 1188
7806.64 1347
7807.47 1270
7808.30 1318
7809.14 1359
7809.97 1294
7810.81 1240
7811.64 1301
7812.47 1258
7813.31 1315
7814.14 1296
7814.98 1214
7815.81 1318
7816.65 1315
7817.48 1309
7818.32 1324
7819.15 1318
7819.98 1421
7820.82 1427
7821.65 1371
7822.49 1294
7823.32 1387
7824.16 1376
7824.99 1372
7825.83 1372
7826.66 1369
7827.50 1487
7828.33 1543
7829.17 1403
7830.00 1435
7830.84 1245
7831.67 1414
7832.51 1351
7833.34 1264
7834.18 1260
7835.02 1265
7835.85 1279
7836.69 1244
7837.52 1270
7838.36 1298
7839.19 1363
7840.03 1346
7840.86 1266
7841.70 1234
7842.54 1177
7843.37 1225
7844.21 1224
7845.04 1214
7845.88 1207
7846.72 1232
7847.55 1230
7848.39 1209
7849.22 1252
7850.06 1102
7850.90 1210
7851.73 1131
7852.57 1153
7853.41 1140
7854.24 1167
7855.08 1188
7855.92 1205
7856.75 1104
7857.59 1139
7858.43 1138
7859.26 1202
7860.10 1144
7860.94 1181
7861.77 1152
7862.61 1149
7863.45 1168
7864.28 1193
7865.12 1110
7865.96 1094
7866.79 1125
7867.63 1147
7868.47 1130
7869.31 1105
7870.14 1091
7870.98 1136
7871.82 1051
7872.66 1158
7873.49 1219
7874.33 1262
7875.17 1254
7876.01 1237
7876.84 1318
7877.68 1328
7878.52 1358
7879.36 1350
7880.19 1246
7881.03 1347
7881.87 1208
7882.71 1213
7883.55 1209
7884.38 1189
7885.22 1163
7886.06 1155
7886.90 1198
7887.74 1161
7888.57 1179
7889.41 1211
7890.25 1259
7891.09 1235
7891.93 1144
7892.77 1278
7893.61 1301
7894.44 1287
7895.28 1304
7896.12 1296
7896.96 1264
7897.80 1229
7898.64 1144
7899.48 1195
7900.32 1226
7901.15 1174
7901.99 1204
7902.83 1170
7903.67 1094
7904.51 1194
7905.35 1137
7906.19 1145
7907.03 1093
7907.87 1164
7908.71 1140
7909.55 1189
7910.39 1168
7911.22 1193
7912.06 1218
7912.90 1250
7913.74 1279
7914.58 1360
7915.42 1365
7916.26 1372
7917.10 1481
7917.94 1470
7918.78 1479
7919.62 1538
7920.46 1416
7921.30 1410
7922.14 1413
7922.98 1360
7923.82 1159
7924.66 1173
7925.50 1193
7926.34 1146
7927.18 1242
7928.02 1108
7928.86 1151
7929.70 1254
7930.55 1284
7931.39 1179
7932.23 1200
7933.07 1162
7933.91 1164
7934.75 1101
7935.59 1078
7936.43 1051
7937.27 1068
7938.11 1041
7938.95 1061
7939.79 993
7940.63 1020
7941.48 1049
7942.32 1093
7943.16 1089
7944.00 1076
7944.84 1105
7945.68 1141
7946.52 1196
7947.36 1236
7948.21 1248
7949.05 1177
7949.89 1103
7950.73 1167
7951.57 1168
7952.41 1146
7953.26 1173
7954.10 1224
7954.94 1180
7955.78 1177
7956.62 1186
7957.47 1206
7958.31 1060
7959.15 1080
7959.99 1066
7960.83 1115
7961.68 1168
7962.52 1084
7963.36 1068
7964.20 1129
7965.04 1179
7965.89 1132
7966.73 1156
7967.57 1160
7968.41 1272
7969.26 1214
7970.10 1309
7970.94 1221
7971.78 1177
7972.63 1218
7973.47 1140
7974.31 1094
7975.16 983
7976.00 1065
7976.84 1037
7977.68 1025
7978.53 1042
7979.37 989
7980.21 963
7981.06 1081
7981.90 1047
7982.74 996
7983.59 975
7984.43 1050
7985.27 1040
7986.12 990
7986.96 1008
7987.80 1047
7988.65 1132
7989.49 1053
7990.34 981
7991.18 1051
7992.02 1077
7992.87 1048
7993.71 1039
7994.55 1016
7995.40 1046
7996.24 995
7997.09 893
7997.93 973
7998.77 915
7999.62 939
8000.46 1037
8001.31 984
8002.15 972
8003.00 991
8003.84 934
8004.68 983
8005.53 1007
8006.37 990
8007.22 1075
8008.06 1143
8008.91 1067
8009.75 1040
8010.60 1002
8011.44 1042
8012.29 1147
8013.13 1083
8013.98 1044
8014.82 961
8015.67 960
8016.51 934
8017.36 949
8018.20 973
8019.05 996
8019.89 991
8020.74 1070
8021.58 958
8022.43 971
8023.27 895
8024.12 884
8024.96 907
8025.81 930
8026.66 895
8027.50 860
8028.35 965
8029.19 971
8030.04 980
8030.88 993
8031.73 1026
8032.58 995
8033.42 1024
8034.27 926
8035.11 972
8035.96 1083
8036.81 1109
8037.65 1012
8038.50 1043
8039.35 1095
8040.19 1049
8041.04 961
8041.88 892
8042.73 872
8043.58 1045
8044.42 929
8045.27 900
8046.12 957
8046.96 964
8047.81 1021
8048.66 917
8049.50 946
8050.35 953
8051.20 963
8052.04 957
8052.89 814
8053.74 831
8054.59 914
8055.43 930
8056.28 920
8057.13 909
8057.97 897
8058.82 888
8059.67 827
8060.52 906
8061.36 896
8062.21 854
8063.06 909
8063.91 935
8064.75 878
8065.60 861
8066.45 887
8067.30 899
8068.15 869
8068.99 923
8069.84 911
8070.69 834
8071.54 821
8072.38 867
8073.23 867
8074.08 907
8074.93 851
8075.78 778
8076.63 908
8077.47 920
8078.32 859
8079.17 912
8080.02 880
8080.87 803
8081.72 896
8082.56 953
8083.41 849
8084.26 926
8085.11 908
8085.96 906
8086.81 950
8087.66 890
8088.51 833
8089.35 881
8090.20 927
8091.05 931
8091.90 942
8092.75 823
8093.60 931
8094.45 904
8095.30 956
8096.15 833
8097.00 798
8097.85 955
8098.70 968
8099.55 936
8100.39 952
8101.24 896
8102.09 850
8102.94 854
8103.79 886
8104.64 852
8105.49 872
8106.34 828
8107.19 862
8108.04 829
8108.89 841
8109.74 808
8110.59 826
8111.44 853
8112.29 854
8113.14 884
8113.99 822
8114.84 839
8115.69 918
8116.54 871
8117.39 925
8118.24 974
8119.09 890
8119.95 904
8120.80 919
8121.65 867
8122.50 902
8123.35 966
8124.20 913
8125.05 934
8125.90 928
8126.75 934
8127.60 993
8128.45 911
8129.30 927
8130.15 923
8131.01 862
8131.86 891
8132.71 898
8133.56 913
8134.41 892
8135.26 855
8136.11 856
8136.96 873
8137.82 969
8138.67 912
8139.52 846
8140.37 900
8141.22 869
8142.07 877
8142.93 924
8143.78 883
8144.63 864
8145.48 905
8146.33 952
8147.19 916
8148.04 871
8148.89 899
8149.74 850
8150.59 946
8151.45 952
8152.30 894
8153.15 932
8154.00 968
8154.85 971
8155.71 1072
8156.56 1030
8157.41 967
8158.26 1025
8159.12 983
8159.97 902
8160.82 931
8161.68 858
8162.53 799
8163.38 921
8164.23 950
8165.09 955
8165.94 859
8166.79 861
8167.65 851
8168.50 839
8169.35 853
8170.20 871
8171.06 854
8171.91 932
8172.76 854
8173.62 923
8174.47 880
8175.32 946
8176.18 839
8177.03 910
8177.89 928
8178.74 919
8179.59 852
8180.45 829
8181.30 787
8182.15 848
8183.01 807
8183.86 878
8184.72 896
8185.57 799
8186.42 777
8187.28 796
8188.13 827
8188.99 852
8189.84 840
8190.69 871
8191.55 886
8192.40 847
8193.26 903
8194.11 849
8194.97 856
8195.82 830
8196.68 828
8197.53 877
8198.38 864
8199.24 825
8200.09 838
8200.95 794
8201.80 781
8202.66 775
8203.51 836
8204.37 775
8205.22 862
8206.08 871
8206.93 830
8207.79 856
8208.64 781
8209.50 879
8210.35 901
8211.21 854
8212.06 851
8212.92 779
8213.78 769
8214.63 801
8215.49 773
8216.34 836
8217.20 832
8218.05 905
8218.91 869
8219.76 836
8220.62 847
8221.48 902
8222.33 961
8223.19 1055
8224.04 992
8224.90 1014
8225.76 1007
8226.61 967
8227.47 967
8228.32 942
8229.18 807
8230.04 796
8230.89 864
8231.75 866
8232.61 874
8233.46 903
8234.32 842
8235.18 804
8236.03 784
8236.89 800
8237.75 757
8238.60 765
8239.46 793
8240.32 812
8241.17 856
8242.03 864
8242.89 834
8243.74 812
8244.60 840
8245.46 845
8246.31 811
8247.17 894
8248.03 859
8248.89 872
8249.74 804
8250.60 793
8251.46 804
8252.32 834
8253.17 922
8254.03 857
8254.89 803
8255.75 852
8256.60 843
8257.46 812
8258.32 872
8259.18 837
8260.04 814
8260.89 761
8261.75 854
8262.61 875
8263.47 843
8264.33 840
8265.18 857
8266.04 796
8266.90 827
8267.76 916
8268.62 815
8269.47 837
8270.33 799
8271.19 819
8272.05 792
8272.91 732
8273.77 752
8274.63 799
8275.48 846
8276.34 811
8277.20 789
8278.06 755
8278.92 823
8279.78 916
8280.64 795
8281.50 863
8282.36 873
8283.21 832
8284.07 842
8284.93 929
8285.79 825
8286.65 798
8287.51 813
8288.37 841
8289.23 806
8290.09 856
8290.95 898
8291.81 880
8292.67 860
8293.53 846
8294.39 848
8295.25 832
8296.11 787
8296.97 798
8297.82 879
8298.68 829
8299.54 915
8300.40 857
8301.26 855
8302.12 880
8302.98 885
8303.84 934
8304.71 870
8305.57 831
8306.43 839
8307.29 809
8308.15 915
8309.01 853
8309.87 814
8310.73 867
8311.59 832
8312.45 853
8313.31 887
8314.17 806
8315.03 800
8315.89 819
8316.75 887
8317.61 837
8318.47 845
8319.33 809
8320.20 829
8321.06 782
8321.92 861
8322.78 834
8323.64 821
8324.50 847
8325.36 821
8326.22 831
8327.09 807
8327.95 809
8328.81 899
8329.67 832
8330.53 847
8331.39 877
8332.25 809
8333.12 884
8333.98 857
8334.84 880
8335.70 855
8336.56 815
8337.42 843
8338.29 844
8339.15 799
8340.01 875
8340.87 973
8341.73 1006
8342.60 983
8343.46 930
8344.32 919
8345.18 907
8346.05 903
8346.91 904
8347.77 905
8348.63 812
8349.50 918
8350.36 939
8351.22 953
8352.08 920
8352.95 911
8353.81 937
8354.67 956
8355.53 943
8356.40 904
8357.26 886
8358.12 856
8358.99 930
8359.85 941
8360.71 954
8361.58 902
8362.44 887
8363.30 935
8364.17 909
8365.03 840
8365.89 903
8366.76 933
8367.62 917
8368.48 911
8369.35 961
8370.21 890
8371.07 986
8371.94 1013
8372.80 994
8373.66 992
8374.53 934
8375.39 928
8376.26 934
8377.12 971
8377.98 986
8378.85 1061
8379.71 1003
8380.58 1000
8381.44 1031
8382.30 1003
8383.17 1049
8384.03 1040
8384.90 1049
8385.76 1114
8386.63 1076
8387.49 1167
8388.35 1129
8389.22 1052
8390.08 1097
8390.95 1132
8391.81 1134
8392.68 1059
8393.54 1095
8394.41 1124
8395.27 1250
8396.14 1158
8397.00 1121
8397.87 1082
8398.73 1134
8399.60 1197
8400.46 1194
8401.33 1193
8402.19 1205
8403.06 1225
8403.92 1249
8404.79 1187
8405.65 1084
8406.52 1129
8407.39 1210
8408.25 1265
8409.12 1260
8409.98 1242
8410.85 1197
8411.71 1368
8412.58 1373
8413.44 1306
8414.31 1329
8415.18 1293
8416.04 1270
8416.91 1390
8417.77 1402
8418.64 1340
8419.51 1436
8420.37 1481
8421.24 1400
8422.11 1377
8422.97 1487
8423.84 1498
8424.70 1628
8425.57 1494
8426.44 1495
8427.30 1676
8428.17 1549
8429.04 1576
8429.90 1564
8430.77 1644
8431.64 1716
8432.50 1668
8433.37 1649
8434.24 1748
8435.10 1869
8435.97 1924
8436.84 1947
8437.71 1894
8438.57 1932
8439.44 2160
8440.31 2230
8441.17 2239
8442.04 2275
8442.91 2325
8443.78 2377
8444.64 2446
8445.51 2418
8446.38 2242
8447.25 2253
8448.11 2281
8448.98 2425
8449.85 2672
8450.72 2784
8451.58 2993
8452.45 3435
8453.32 4084
8454.19 4915
8455.06 6047
8455.92 6771
8456.79 7589
8457.66 7734
8458.53 7788
8459.40 7281
8460.27 6585
8461.13 5738
8462.00 4910
8462.87 4109
8463.74 3313
8464.61 2930
8465.48 2558
8466.34 2289
8467.21 2056
8468.08 1992
8468.95 1894
8469.82 1904
8470.69 1736
8471.56 1649
8472.42 1714
8473.29 1637
8474.16 1624
8475.03 1667
8475.90 1557
8476.77 1600
8477.64 1522
8478.51 1509
8479.38 1525
8480.25 1513
8481.12 1561
8481.99 1539
8482.85 1643
8483.72 1575
8484.59 1602
8485.46 1645
8486.33 1603
8487.20 1571
8488.07 1592
8488.94 1553
8489.81 1558
8490.68 1588
8491.55 1694
8492.42 1839
8493.29 1831
8494.16 2094
8495.03 2201
8495.90 2221
8496.77 2148
8497.64 2105
8498.51 1898
8499.38 1838
8500.25 1762
8501.12 1688
8501.99 1606
8502.86 1539
8503.73 1444
8504.60 1412
8505.47 1436
8506.34 1437
8507.22 1466
8508.09 1453
8508.96 1470
8509.83 1467
8510.70 1489
8511.57 1447
8512.44 1447
8513.31 1517
8514.18 1572
8515.05 1528
8515.92 1581
8516.80 1587
8517.67 1591
8518.54 1626
8519.41 1695
8520.28 1661
8521.15 1665
8522.02 1625
8522.89 1696
8523.77 1713
8524.64 1738
8525.51 1713
8526.38 1737
8527.25 1725
8528.12 1734
8529.00 1706
8529.87 1713
8530.74 1749
8531.61 1819
8532.48 1840
8533.36 1842
8534.23 1799
8535.10 1855
8535.97 1793
8536.84 1770
8537.72 1704
8538.59 1658
8539.46 1601
8540.33 1608
8541.21 1493
8542.08 1519
8542.95 1502
8543.82 1497
8544.70 1507
8545.57 1411
8546.44 1422
8547.31 1351
8548.19 1283
8549.06 1305
8549.93 1325
8550.80 1387
8551.68 1446
8552.55 1530
8553.42 1566
8554.30 1607
8555.17 1564
8556.04 1660
8556.92 1689
8557.79 1601
8558.66 1526
8559.54 1544
8560.41 1470
8561.28 1407
8562.16 1320
8563.03 1309
8563.90 1289
8564.78 1244
8565.65 1281
8566.52 1224
8567.40 1244
8568.27 1188
8569.15 1264
8570.02 1292
8570.89 1316
8571.77 1226
8572.64 1245
8573.51 1275
8574.39 1222
8575.26 1199
8576.14 1192
8577.01 1225
8577.89 1179
8578.76 1092
8579.63 1069
8580.51 1183
8581.38 1180
8582.26 1095
8583.13 1067
8584.01 1096
8584.88 1134
8585.76 1068
8586.63 1069
8587.51 1158
8588.38 1184
8589.26 1175
8590.13 1143
8591.00 1263
8591.88 1156
8592.75 1212
8593.63 1178
8594.51 1163
8595.38 1174
8596.26 1193
8597.13 1199
8598.01 1179
8598.88 1221
8599.76 1245
8600.63 1280
8601.51 1236
8602.38 1209
8603.26 1148
8604.13 1248
8605.01 1167
8605.89 1266
8606.76 1178
8607.64 1204
8608.51 1223
8609.39 1205
8610.26 1250
8611.14 1240
8612.02 1262
8612.89 1220
8613.77 1194
8614.65 1162
8615.52 1210
8616.40 1197
8617.27 1217
8618.15 1126
8619.03 1194
8619.90 1112
8620.78 1190
8621.66 1165
8622.53 1125
8623.41 1143
8624.29 1174
8625.16 1199
8626.04 1199
8626.92 1218
8627.79 1254
8628.67 1207
8629.55 1236
8630.42 1265
8631.30 1184
8632.18 1131
8633.05 1177
8633.93 1254
8634.81 1232
8635.69 1249
8636.56 1292
8637.44 1289
8638.32 1216
8639.20 1197
8640.07 1212
8640.95 1308
8641.83 1261
8642.71 1221
8643.58 1235
8644.46 1255
8645.34 1269
8646.22 1255
8647.09 1235
8647.97 1349
8648.85 1401
8649.73 1396
8650.61 1321
8651.48 1372
8652.36 1367
8653.24 1359
8654.12 1350
8655.00 1415
8655.87 1304
8656.75 1404
8657.63 1368
8658.51 1337
8659.39 1351
8660.27 1290
8661.14 1330
8662.02 1396
8662.90 1351
8663.78 1431
8664.66 1323
8665.54 1332
8666.42 1300
8667.30 1310
8668.17 1358
8669.05 1400
8669.93 1471
8670.81 1511
8671.69 1512
8672.57 1528
8673.45 1641
8674.33 1645
8675.21 1610
8676.09 1745
8676.97 1693
8677.84 1719
8678.72 1740
8679.60 1680
8680.48 1602
8681.36 1670
8682.24 1628
8683.12 1542
8684.00 1548
8684.88 1591
8685.76 1566
8686.64 1584
8687.52 1727
8688.40 1813
8689.28 1877
8690.16 2126
8691.04 2329
8691.92 2689
8692.80 2814
8693.68 3069
8694.56 3022
8695.44 2935
8696.32 2886
8697.20 2576
8698.08 2404
8698.96 2169
8699.84 1960
8700.72 1723
8701.60 1605
8702.48 1627
8703.37 1660
8704.25 1629
8705.13 1592
8706.01 1560
8706.89 1550
8707.77 1599
8708.65 1527
8709.53 1660
8710.41 1631
8711.29 1574
8712.17 1718
8713.06 1607
8713.94 1598
8714.82 1562
8715.70 1699
8716.58 1591
8717.46 1630
8718.34 1724
8719.22 1668
8720.11 1612
8720.99 1660
8721.87 1749
8722.75 1740
8723.63 1737
8724.51 1688
8725.40 1782
8726.28 1670
8727.16 1719
8728.04 1732
8728.92 1713
8729.81 1852
8730.69 1828
8731.57 1868
8732.45 1772
8733.33 1770
8734.22 1789
8735.10 1888
8735.98 1842
8736.86 1829
8737.75 1885
8738.63 1769
8739.51 1856
8740.39 1879
8741.28 1894
8742.16 1877
8743.04 1877
8743.92 1933
8744.81 1764
8745.69 1788
8746.57 1864
8747.46 1819
8748.34 1891
8749.22 1911
8750.10 1871
8750.99 1963
8751.87 1965
8752.75 1936
8753.64 1897
8754.52 2004
8755.40 1922
8756.29 1963
8757.17 2030
8758.05 2117
8758.94 2142
8759.82 2079
8760.70 2157
8761.59 2165
8762.47 2295
8763.35 2339
8764.24 2408
8765.12 2490
8766.01 2493
8766.89 2646
8767.77 2834
8768.66 2801
8769.54 2791
8770.43 2738
8771.31 2797
8772.19 2615
8773.08 2604
8773.96 2528
8774.85 2557
8775.73 2628
8776.62 2625
8777.50 2898
8778.38 3364
8779.27 3802
8780.15 4791
8781.04 5587
8781.92 6637
8782.81 6926
8783.69 7157
8784.58 6982
8785.46 6637
8786.35 5882
8787.23 5051
8788.12 4408
8789.00 3910
8789.89 3456
8790.77 3023
8791.66 2692
8792.54 2542
8793.43 2525
8794.31 2428
8795.20 2448
8796.08 2560
8796.97 2723
8797.85 2989
8798.74 3027
8799.62 2986
8800.51 3017
8801.40 2853
8802.28 2686
8803.17 2471
8804.05 2316
8804.94 2268
8805.82 2192
8806.71 1990
8807.60 1848
8808.48 1889
8809.37 1977
8810.25 1879
8811.14 1850
8812.03 1855
8812.91 1948
8813.80 1949
8814.69 1933
8815.57 1949
8816.46 1956
8817.34 1856
8818.23 1940
8819.12 1993
8820.00 2040
8820.89 2073
8821.78 2014
8822.66 2103
8823.55 1949
8824.44 1970
8825.32 1833
8826.21 1838
8827.10 1746
8827.99 1711
8828.87 1730
8829.76 1764
8830.65 1746
8831.53 1780
8832.42 1702
8833.31 1616
8834.20 1700
8835.08 1671
8835.97 1801
8836.86 1786
8837.74 1811
8838.63 1804
8839.52 1728
8840.41 1696
8841.30 1699
8842.18 1721
8843.07 1755
8843.96 1793
8844.85 1748
8845.73 1731
8846.62 1697
8847.51 1671
8848.40 1758
8849.29 1778
8850.17 1606
8851.06 1647
8851.95 1685
8852.84 1628
8853.73 1692
8854.61 1780
8855.50 1705
8856.39 1639
8857.28 1755
8858.17 1855
8859.06 1689
8859.95 1668
8860.83 1773
8861.72 1769
8862.61 1657
8863.50 1635
8864.39 1647
8865.28 1495
8866.17 1564
8867.06 1540
8867.94 1542
8868.83 1487
8869.72 1515
8870.61 1411
8871.50 1397
8872.39 1454
8873.28 1385
8874.17 1380
8875.06 1354
8875.95 1371
8876.84 1326
8877.73 1390
8878.62 1348
8879.51 1318
8880.40 1281
8881.28 1230
8882.17 1245
8883.06 1321
8883.95 1228
8884.84 1279
8885.73 1299
8886.62 1281
8887.51 1221
8888.40 1171
8889.29 1205
8890.18 1128
8891.07 1177
8891.96 1203
8892.85 1211
8893.74 1146
8894.63 1217
8895.53 1120
8896.42 1181
8897.31 1253
8898.20 1153
8899.09 1179
8899.98 1209
8900.87 1191
8901.76 1118
8902.65 1120
8903.54 1034
8904.43 1078
8905.32 1090
8906.21 1043
8907.10 1040
8907.99 1086
8908.89 1038
8909.78 1053
8910.67 1048
8911.56 1035
8912.45 1099
8913.34 1049
8914.23 1023
8915.12 1122
8916.02 1119
8916.91 1044
8917.80 1097
8918.69 1025
8919.58 1052
8920.47 1012
8921.36 1046
8922.26 1025
8923.15 990
8924.04 1029
8924.93 1032
8925.82 1028
8926.72 1029
8927.61 1036
8928.50 1014
8929.39 1067
8930.28 1095
8931.18 1113
8932.07 1085
8932.96 1076
8933.85 1033
8934.75 1084
8935.64 1023
8936.53 1037
8937.42 998
8938.31 979
8939.21 962
8940.10 1007
8940.99 1068
8941.89 931
8942.78 980
8943.67 1040
8944.56 909
8945.46 965
8946.35 927
8947.24 899
8948.14 932
8949.03 954
8949.92 910
8950.81 925
8951.71 925
8952.60 933
8953.49 917
8954.39 874
8955.28 901
8956.17 933
8957.07 906
8957.96 904
8958.85 914
8959.75 853
8960.64 848
8961.54 878
8962.43 825
8963.32 848
8964.22 832
8965.11 855
8966.00 911
8966.90 892
8967.79 867
8968.69 887
8969.58 905
8970.47 902
8971.37 961
8972.26 852
8973.16 834
8974.05 870
8974.95 871
8975.84 895
8976.73 839
8977.63 838
8978.52 883
8979.42 851
8980.31 758
8981.21 788
8982.10 804
8983.00 831
8983.89 795
8984.79 791
8985.68 808
8986.58 865
8987.47 868
8988.37 795
8989.26 806
8990.16 779
8991.05 782
8991.95 811
8992.84 816
8993.74 841
8994.63 819
8995.53 863
8996.42 804
8997.32 743
8998.21 748
8999.11 826
9000.01 765
9000.90 794
9001.80 786
9002.69 777
9003.59 766
9004.48 780
9005.38 669
9006.28 669
9007.17 839
9008.07 760
9008.96 738
9009.86 741
9010.76 785
9011.65 753
9012.55 700
9013.45 721
9014.34 773
9015.24 776
9016.13 735
9017.03 659
9017.93 683
9018.82 704
9019.72 738
9020.62 783
9021.51 731
9022.41 702
9023.31 757
9024.20 709
9025.10 709
9026.00 655
9026.89 678
9027.79 691
9028.69 713
9029.59 739
9030.48 683
9031.38 686
9032.28 771
9033.17 704
9034.07 687
9034.97 667
9035.87 702
9036.76 668
9037.66 642
9038.56 684
9039.46 678
9040.35 665
9041.25 734
9042.15 746
9043.05 684
9043.94 757
9044.84 735
9045.74 691
9046.64 698
9047.54 716
9048.43 677
9049.33 713
9050.23 728
9051.13 710
9052.03 737
9052.92 758
9053.82 744
9054.72 701
9055.62 699
9056.52 691
9057.42 696
9058.32 685
9059.21 731
9060.11 742
9061.01 718
9061.91 730
9062.81 744
9063.71 689
9064.61 678
9065.50 748
9066.40 738
9067.30 648
9068.20 723
9069.10 679
9070.00 699
9070.90 715
9071.80 713
9072.70 639
9073.60 658
9074.50 656
9075.40 676
9076.29 640
9077.19 678
9078.09 613
9078.99 674
9079.89 740
9080.79 716
9081.69 769
9082.59 734
9083.49 742
9084.39 701
9085.29 659
9086.19 645
9087.09 751
9087.99 766
9088.89 715
9089.79 636
9090.69 665
9091.59 726
9092.49 679
9093.39 684
9094.29 730
9095.19 679
9096.09 681
9096.99 701
9097.89 672
9098.79 643
9099.69 645
9100.60 673
9101.50 710
9102.40 723
9103.30 717
9104.20 708
9105.10 698
9106.00 619
9106.90 669
9107.80 647
9108.70 671
9109.60 734
9110.50 679
9111.41 665
9112.31 683
9113.21 659
9114.11 637
9115.01 659
9115.91 668
9116.81 691
9117.72 693
9118.62 640
9119.52 648
9120.42 662
9121.32 675
9122.22 670
9123.12 672
9124.03 650
9124.93 709
9125.83 734
9126.73 714
9127.63 659
9128.54 632
9129.44 701
9130.34 643
9131.24 562
9132.14 636
9133.05 646
9133.95 646
9134.85 670
9135.75 703
9136.66 680
9137.56 616
9138.46 625
9139.36 670
9140.27 633
9141.17 596
9142.07 680
9142.97 667
9143.88 699
9144.78 735
9145.68 699
9146.59 659
9147.49 639
9148.39 603
9149.29 669
9150.20 664
9151.10 682
9152.00 639
9152.91 711
9153.81 670
9154.71 655
9155.62 663
9156.52 646
9157.42 657
9158.33 637
9159.23 688
9160.13 703
9161.04 661
9161.94 678
9162.84 684
9163.75 639
9164.65 650
9165.56 722
9166.46 660
9167.36 622
9168.27 659
9169.17 602
9170.08 612
9170.98 620
9171.88 682
9172.79 707
9173.69 645
9174.60 708
9175.50 709
9176.41 713
9177.31 682
9178.21 711
9179.12 673
9180.02 663
9180.93 663
9181.83 582
9182.74 630
9183.64 678
9184.55 660
9185.45 645
9186.36 649
9187.26 671
9188.17 618
9189.07 648
9189.98 676
9190.88 656
9191.79 671
9192.69 659
9193.60 710
9194.50 740
9195.41 726
9196.31 717
9197.22 726
9198.12 657
9199.03 741
9199.93 764
9200.84 799
9201.75 754
9202.65 747
9203.56 761
9204.46 742
9205.37 754
9206.27 679
9207.18 700
9208.09 701
9208.99 678
9209.90 685
9210.80 672
9211.71 643
9212.62 648
9213.52 707
9214.43 676
9215.34 659
9216.24 665
9217.15 663
9218.05 697
9218.96 689
9219.87 723
9220.77 735
9221.68 661
9222.59 719
9223.49 661
9224.40 687
9225.31 647
9226.21 717
9227.12 682
9228.03 641
9228.93 618
9229.84 656
9230.75 701
9231.66 652
9232.56 570
9233.47 601
9234.38 629
9235.28 609
9236.19 660
9237.10 643
9238.01 659
9238.91 655
9239.82 651
9240.73 677
9241.64 652
9242.54 584
9243.45 697
9244.36 679
9245.27 644
9246.18 624
9247.08 609
9247.99 622
9248.90 646
9249.81 591
9250.71 618
9251.62 624
9252.53 590
9253.44 639
9254.35 633
9255.26 617
9256.16 607
9257.07 664
9257.98 627
9258.89 625
9259.80 652
9260.71 625
9261.61 628
9262.52 599
9263.43 656
9264.34 669
9265.25 645
9266.16 629
9267.07 754
9267.98 716
9268.88 595
9269.79 627
9270.70 637
9271.61 606
9272.52 629
9273.43 684
9274.34 675
9275.25 690
9276.16 640
9277.07 638
9277.98 660
9278.89 678
9279.80 675
9280.70 659
9281.61 592
9282.52 701
9283.43 686
9284.34 647
9285.25 623
9286.16 628
9287.07 626
9287.98 682
9288.89 664
9289.80 604
9290.71 630
9291.62 632
9292.53 640
9293.44 690
9294.35 686
9295.26 667
9296.17 666
9297.08 611
9297.99 692
9298.90 695
9299.81 634
9300.73 681
9301.64 660
9302.55 680
9303.46 646
9304.37 685
9305.28 670
9306.19 663
9307.10 600
9308.01 673
9308.92 705
9309.83 691
9310.74 726
9311.65 710
9312.57 696
9313.48 660
9314.39 682
9315.30 641
9316.21 634
9317.12 672
9318.03 651
9318.94 680
9319.86 705
9320.77 652
9321.68 646
9322.59 640
9323.50 603
9324.41 607
9325.33 680
9326.24 668
9327.15 696
9328.06 631
9328.97 657
9329.88 670
9330.80 657
9331.71 650
9332.62 683
9333.53 670
9334.44 616
9335.36 682
9336.27 562
9337.18 644
9338.09 686
9339.01 642
9339.92 668
9340.83 640
9341.74 669
9342.66 716
9343.57 675
9344.48 666
9345.39 684
9346.31 703
9347.22 657
9348.13 745
9349.05 709
9349.96 683
9350.87 649
9351.78 645
9352.70 676
9353.61 638
9354.52 657
9355.44 677
9356.35 667
9357.26 694
9358.18 677
9359.09 651
9360.00 686
9360.92 699
9361.83 675
9362.74 691
9363.66 666
9364.57 650
9365.48 693
9366.40 678
9367.31 643
9368.23 668
9369.14 642
9370.05 701
9370.97 665
9371.88 663
9372.80 621
9373.71 695
9374.62 687
9375.54 724
9376.45 703
9377.37 726
9378.28 674
9379.19 627
9380.11 650
9381.02 650
9381.94 671
9382.85 617
9383.77 627
9384.68 686
9385.60 698
9386.51 724
9387.43 744
9388.34 756
9389.26 674
9390.17 757
9391.09 759
9392.00 842
9392.91 794
9393.83 831
9394.75 886
9395.66 906
9396.58 932
9397.49 858
9398.41 793
9399.32 855
9400.24 906
9401.15 843
9402.07 823
9402.98 848
9403.90 781
9404.81 815
9405.73 766
9406.65 763
9407.56 704
9408.48 775
9409.39 743
9410.31 768
9411.22 786
9412.14 778
9413.06 840
9413.97 720
9414.89 786
9415.80 763
9416.72 733
9417.64 799
9418.55 739
9419.47 790
9420.39 820
9421.30 810
9422.22 838
9423.14 830
9424.05 780
9424.97 796
9425.88 779
9426.80 816
9427.72 813
9428.64 748
9429.55 793
9430.47 831
9431.39 763
9432.30 774
9433.22 846
9434.14 909
9435.05 819
9435.97 891
9436.89 934
9437.81 959
9438.72 964
9439.64 925
9440.56 965
9441.47 929
9442.39 962
9443.31 852
9444.23 831
9445.14 882
9446.06 873
9446.98 953
9447.90 906
9448.81 969
9449.73 1035
9450.65 1133
9451.57 1171
9452.49 1344
9453.40 1581
9454.32 1670
9455.24 1521
9456.16 1524
9457.08 1432
9457.99 1343
9458.91 1234
9459.83 1116
9460.75 985
9461.67 926
9462.59 888
9463.50 867
9464.42 856
9465.34 903
9466.26 834
9467.18 817
9468.10 865
9469.02 811
9469.94 894
9470.85 830
9471.77 868
9472.69 795
9473.61 775
9474.53 777
9475.45 757
9476.37 870
9477.29 840
9478.21 859
9479.13 921
9480.04 1003
9480.96 1012
9481.88 942
9482.80 934
9483.72 968
9484.64 924
9485.56 847
9486.48 880
9487.40 886
9488.32 875
9489.24 816
9490.16 856
9491.08 880
9492.00 900
9492.92 866
9493.84 870
9494.76 788
9495.68 802
9496.60 826
9497.52 802
9498.44 758
9499.36 726
9500.28 762
9501.20 801
9502.12 697
9503.04 670
9503.96 754
9504.88 747
9505.80 813
9506.72 820
9507.64 762
9508.56 779
9509.48 766
9510.41 797
9511.33 802
9512.25 791
9513.17 746
9514.09 708
9515.01 733
9515.93 777
9516.85 771
9517.77 780
9518.69 822
9519.61 806
9520.54 762
9521.46 763
9522.38 760
9523.30 748
9524.22 722
9525.14 734
9526.06 819
9526.99 802
9527.91 795
9528.83 873
9529.75 838
9530.67 847
9531.59 932
9532.52 961
9533.44 941
9534.36 953
9535.28 971
9536.20 921
9537.13 888
9538.05 899
9538.97 837
9539.89 832
9540.81 843
9541.74 768
9542.66 751
9543.58 782
9544.50 766
9545.43 800
9546.35 760
9547.27 764
9548.19 809
9549.12 768
9550.04 733
9550.96 764
9551.88 733
9552.81 696
9553.73 722
9554.65 765
9555.58 793
9556.50 745
9557.42 760
9558.34 735
9559.27 774
9560.19 750
9561.11 722
9562.04 805
9562.96 763
9563.88 733
9564.81 728
9565.73 770
9566.65 812
9567.58 771
9568.50 736
9569.43 743
9570.35 769
9571.27 789
9572.20 733
9573.12 737
9574.04 734
9574.97 724
9575.89 702
9576.82 757
9577.74 724
9578.66 664
9579.59 679
9580.51 718
9581.44 705
9582.36 659
9583.28 664
9584.21 714
9585.13 679
9586.06 728
9586.98 747
9587.91 739
9588.83 729
9589.76 770
9590.68 721
9591.60 729
9592.53 727
9593.45 746
9594.38 764
9595.30 743
9596.23 733
9597.15 657
9598.08 746
9599.00 722
9599.93 678
9600.85 715
9601.78 720
9602.70 700
9603.63 721
9604.55 710
9605.48 765
9606.41 741
9607.33 731
9608.26 746
9609.18 739
9610.11 737
9611.03 793
9611.96 770
9612.88 748
9613.81 779
9614.74 786
9615.66 778
9616.59 768
9617.51 791
9618.44 800
9619.37 809
9620.29 741
9621.22 697
9622.14 730
9623.07 816
9624.00 781
9624.92 795
9625.85 800
9626.78 833
9627.70 845
9628.63 780
9629.55 841
9630.48 799
9631.41 864
9632.33 861
9633.26 814
9634.19 847
9635.11 828
9636.04 892
9636.97 868
9637.90 847
9638.82 851
9639.75 876
9640.68 786
9641.60 863
9642.53 870
9643.46 880
9644.38 877
9645.31 960
9646.24 883
9647.17 981
9648.09 1070
9649.02 1077
9649.95 1136
9650.88 1144
9651.80 1119
9652.73 1106
9653.66 1070
9654.59 1069
9655.51 949
9656.44 976
9657.37 990
9658.30 971
9659.23 953
9660.15 957
9661.08 995
9662.01 952
9662.94 920
9663.87 926
9664.80 999
9665.72 940
9666.65 939
9667.58 923
9668.51 915
9669.44 1025
9670.37 1039
9671.29 1007
9672.22 1065
9673.15 1051
9674.08 1056
9675.01 969
9675.94 942
9676.87 959
9677.79 1010
9678.72 1021
9679.65 954
9680.58 985
9681.51 1057
9682.44 1060
9683.37 1003
9684.30 990
9685.23 1042
9686.16 1097
9687.09 993
9688.01 1071
9688.94 1095
9689.87 1014
9690.80 976
9691.73 974
9692.66 1013
9693.59 1079
9694.52 1177
9695.45 1152
9696.38 1137
9697.31 1269
9698.24 1381
9699.17 1450
9700.10 1532
9701.03 1635
9701.96 1484
9702.89 1424
9703.82 1369
9704.75 1300
9705.68 1096
9706.61 1171
9707.54 1124
9708.47 1039
9709.40 1034
9710.33 1032
9711.26 998
9712.19 1038
9713.12 1068
9714.05 1016
9714.98 1034
9715.92 1104
9716.85 1107
9717.78 1018
9718.71 1114
9719.64 1134
9720.57 1030
9721.50 1030
9722.43 966
9723.36 983
9724.29 977
9725.22 958
9726.16 973
9727.09 990
9728.02 1014
9728.95 966
9729.88 936
9730.81 957
9731.74 904
9732.67 991
9733.61 1075
9734.54 1070
9735.47 991
9736.40 967
9737.33 1005
9738.26 1022
9739.20 1012
9740.13 964
9741.06 1015
9741.99 965
9742.92 888
9743.86 901
9744.79 952
9745.72 1002
9746.65 916
9747.58 939
9748.52 936
9749.45 882
9750.38 979
9751.31 977
9752.25 939
9753.18 908
9754.11 903
9755.04 925
9755.98 951
9756.91 938
9757.84 948
9758.77 916
9759.71 887
9760.64 928
9761.57 938
9762.51 915
9763.44 922
9764.37 980
9765.30 971
9766.24 919
9767.17 988
9768.10 958
9769.04 937
9769.97 1026
9770.90 968
9771.84 963
9772.77 941
9773.70 1002
9774.64 1037
9775.57 1007
9776.50 992
9777.44 1046
9778.37 1113
9779.31 1078
9780.24 1026
9781.17 984
9782.11 1118
9783.04 1204
9783.97 1141
9784.91 1201
9785.84 1189
9786.78 1135
9787.71 1034
9788.64 1049
9789.58 1046
9790.51 908
9791.45 926
9792.38 980
9793.32 936
9794.25 881
9795.19 984
9796.12 965
9797.05 976
9797.99 1001
9798.92 1084
9799.86 1036
9800.79 1030
9801.73 1060
9802.66 1019
9803.60 916
9804.53 961
9805.47 923
9806.40 864
9807.34 811
9808.27 767
9809.21 792
9810.14 813
9811.08 804
9812.01 787
9812.95 809
9813.88 765
9814.82 785
9815.75 792
9816.69 756
9817.63 738
9818.56 747
9819.50 744
9820.43 731
9821.37 757
9822.30 742
9823.24 793
9824.18 756
9825.11 737
9826.05 808
9826.98 837
9827.92 710
9828.86 721
9829.79 766
9830.73 795
9831.66 674
9832.60 801
9833.54 760
9834.47 784
9835.41 790
9836.35 808
9837.28 829
9838.22 805
9839.16 804
9840.09 731
9841.03 752
9841.97 756
9842.90 732
9843.84 778
9844.78 769
9845.71 763
9846.65 798
9847.59 732
9848.52 716
9849.46 778
9850.40 796
9851.34 722
9852.27 774
9853.21 750
9854.15 776
9855.08 799
9856.02 740
9856.96 763
9857.90 809
9858.83 776
9859.77 743
9860.71 756
9861.65 735
9862.58 716
9863.52 787
9864.46 759
9865.40 757
9866.34 679
9867.27 712
9868.21 726
9869.15 756
9870.09 774
9871.03 789
9871.96 754
9872.90 775
9873.84 758
9874.78 755
9875.72 760
9876.66 728
9877.59 750
9878.53 789
9879.47 755
9880.41 738
9881.35 728
9882.29 698
9883.23 689
9884.16 661
9885.10 712
9886.04 718
9886.98 682
9887.92 674
9888.86 701
9889.80 696
9890.74 654
9891.68 665
9892.61 642
9893.55 713
9894.49 688
9895.43 646
9896.37 667
9897.31 658
9898.25 736
9899.19 650
9900.13 621
9901.07 644
9902.01 659
9902.95 646
9903.89 654
9904.83 629
9905.77 643
9906.71 694
9907.65 698
9908.59 650
9909.53 701
9910.47 734
9911.41 740
9912.35 762
9913.29 770
9914.23 695
9915.17 668
9916.11 672
9917.05 718
9917.99 709
9918.93 744
9919.87 732
9920.81 783
9921.75 714
9922.69 731
9923.63 802
9924.57 922
9925.51 1025
9926.45 1159
9927.39 1243
9928.33 1301
9929.28 1256
9930.22 1175
9931.16 1130
9932.10 1051
9933.04 1041
9933.98 868
9934.92 785
9935.86 754
9936.80 715
9937.74 739
9938.69 652
9939.63 714
9940.57 637
9941.51 655
9942.45 604
9943.39 631
9944.34 659
9945.28 620
9946.22 663
9947.16 671
9948.10 730
9949.04 712
9949.99 688
9950.93 676
9951.87 657
9952.81 605
9953.75 608
9954.70 561
9955.64 595
9956.58 638
9957.52 717
9958.46 645
9959.41 649
9960.35 706
9961.29 638
9962.23 675
9963.18 658
9964.12 642
9965.06 671
9966.00 716
9966.95 648
9967.89 643
9968.83 694
9969.77 701
9970.72 647
9971.66 683
9972.60 610
9973.55 622
9974.49 565
9975.43 519
9976.38 600
9977.32 605
9978.26 597
9979.21 593
9980.15 584
9981.09 638
9982.04 588
9982.98 571
9983.92 564
9984.87 552
9985.81 616
9986.75 612
9987.70 585
9988.64 548
9989.58 560
9990.53 582
9991.47 580
9992.42 630
9993.36 641
9994.30 640
9995.25 545
9996.19 625
9997.14 621
9998.08 597
9999.02 601
9999.97 648
10000.91 600
10001.86 663
10002.80 646
10003.75 598
10004.69 588
10005.63 620
10006.58 625
10007.52 620
10008.47 584
10009.41 581
10010.36 613
10011.30 606
10012.25 609
10013.19 547
10014.14 559
10015.08 573
10016.03 581
10016.97 614
10017.92 622
10018.86 594
10019.81 602
10020.75 530
10021.70 581
10022.64 579
10023.59 524
10024.53 560
10025.48 561
10026.42 583
10027.37 558
10028.32 549
10029.26 567
10030.21 586
10031.15 560
10032.10 548
10033.04 537
10033.99 502
10034.94 557
10035.88 566
10036.83 496
10037.77 541
10038.72 562
10039.67 583
10040.61 532
10041.56 543
10042.50 540
10043.45 502
10044.40 543
10045.34 539
10046.29 488
10047.24 514
10048.18 510
10049.13 487
10050.08 501
10051.02 547
10051.97 549
10052.92 525
10053.86 548
10054.81 552
10055.76 546
10056.70 539
10057.65 571
10058.60 550
10059.54 564
10060.49 547
10061.44 556
10062.39 577
10063.33 553
10064.28 542
10065.23 484
10066.17 489
10067.12 474
10068.07 521
10069.02 507
10069.96 497
10070.91 561
10071.86 553
10072.81 520
10073.76 479
10074.70 516
10075.65 531
10076.60 518
10077.55 529
10078.49 572
10079.44 510
10080.39 506
10081.34 506
10082.29 517
10083.23 569
10084.18 531
10085.13 520
10086.08 503
10087.03 506
10087.98 543
10088.92 535
10089.87 490
10090.82 521
10091.77 509
10092.72 568
10093.67 548
10094.62 500
10095.56 537
10096.51 539
10097.46 495
10098.41 488
10099.36 439
10100.31 455
10101.26 550
10102.21 515
10103.16 523
10104.11 491
10105.05 503
10106.00 512
10106.95 521
10107.90 484
10108.85 555
10109.80 543
10110.75 472
10111.70 468
10112.65 494
10113.60 475
10114.55 491
10115.50 516
10116.45 492
10117.40 538
10118.35 491
10119.30 553
10120.25 527
10121.20 509
10122.15 432
10123.10 487
10124.05 542
10125.00 506
10125.95 492
10126.90 507
10127.85 508
10128.80 534
10129.75 573
10130.70 480
10131.65 489
10132.60 546
10133.55 498
10134.50 514
10135.45 516
10136.40 508
10137.35 488
10138.30 502
10139.26 531
10140.21 495
10141.16 514
10142.11 477
10143.06 507
10144.01 513
10144.96 501
10145.91 501
10146.86 478
10147.81 495
10148.77 494
10149.72 537
10150.67 500
10151.62 491
10152.57 541
10153.52 553
10154.47 489
10155.43 513
10156.38 542
10157.33 530
10158.28 552
10159.23 517
10160.18 507
10161.14 505
10162.09 547
10163.04 564
10163.99 530
10164.94 521
10165.90 470
10166.85 529
10167.80 547
10168.75 566
10169.70 572
10170.66 587
10171.61 565
10172.56 568
10173.51 542
10174.47 570
10175.42 539
10176.37 570
10177.32 583
10178.28 564
10179.23 565
10180.18 544
10181.14 526
10182.09 566
10183.04 494
10183.99 581
10184.95 567
10185.90 541
10186.85 547
10187.81 515
10188.76 596
10189.71 557
10190.67 601
10191.62 582
10192.57 631
10193.53 619
10194.48 615
10195.43 589
10196.39 589
10197.34 588
10198.29 569
10199.25 570
10200.20 607
10201.15 568
10202.11 548
10203.06 597
10204.02 574
10204.97 584
10205.92 633
10206.88 688
10207.83 670
10208.79 675
10209.74 675
10210.69 657
10211.65 656
10212.60 690
10213.56 626
10214.51 628
10215.46 626
10216.42 545
10217.37 578
10218.33 598
10219.28 601
10220.24 514
10221.19 546
10222.15 561
10223.10 607
10224.06 594
10225.01 558
10225.97 532
10226.92 579
10227.88 575
10228.83 616
10229.79 551
10230.74 562
10231.70 581
10232.65 561
10233.61 587
10234.56 604
10235.52 646
10236.47 707
10237.43 696
10238.38 679
10239.34 636
10240.29 649
10241.25 684
10242.21 660
10243.16 543
10244.12 548
10245.07 558
10246.03 587
10246.98 539
10247.94 585
10248.90 515
10249.85 507
10250.81 509
10251.76 509
10252.72 511
10253.68 537
10254.63 545
10255.59 538
10256.55 506
10257.50 557
10258.46 506
10259.41 504
10260.37 551
10261.33 511
10262.28 488
10263.24 493
10264.20 443
10265.15 470
10266.11 511
10267.07 555
10268.02 487
10268.98 477
10269.94 522
10270.90 506
10271.85 517
10272.81 468
10273.77 453
10274.72 485
10275.68 516
10276.64 491
10277.60 512
10278.55 504
10279.51 497
10280.47 528
10281.43 500
10282.38 476
10283.34 509
10284.30 518
10285.26 470
10286.21 459
10287.17 466
10288.13 456
10289.09 443
10290.04 514
10291.00 485
10291.96 429
10292.92 440
10293.88 463
10294.83 483
10295.79 478
10296.75 483
10297.71 468
10298.67 504
10299.63 494
10300.58 529
10301.54 520
10302.50 500
10303.46 482
10304.42 449
10305.38 444
10306.34 461
10307.29 482
10308.25 450
10309.21 479
10310.17 443
10311.13 470
10312.09 488
10313.05 481
10314.01 474
10314.97 458
10315.92 464
10316.88 428
10317.84 420
10318.80 419
10319.76 433
10320.72 498
10321.68 481
10322.64 471
10323.60 504
10324.56 495
10325.52 499
10326.48 389
10327.44 459
10328.40 483
10329.36 475
10330.32 475
10331.28 437
10332.24 472
10333.20 497
10334.16 486
10335.12 487
10336.08 457
10337.04 427
10338.00 445
10338.96 429
10339.92 387
10340.88 429
10341.84 457
10342.80 436
10343.76 486
10344.72 522
10345.68 474
10346.64 464
10347.60 460
10348.56 471
10349.52 459
10350.48 460
10351.44 442
10352.40 496
10353.36 428
10354.32 484
10355.29 471
10356.25 461
10357.21 461
10358.17 469
10359.13 442
10360.09 414
10361.05 420
10362.01 456
10362.97 429
10363.94 402
10364.90 412
10365.86 433
10366.82 440
10367.78 444
10368.74 453
10369.70 403
10370.67 433
10371.63 421
10372.59 451
10373.55 479
10374.51 481
10375.47 413
10376.44 480
10377.40 471
10378.36 435
10379.32 455
10380.28 455
10381.25 482
10382.21 390
10383.17 473
10384.13 431
10385.10 429
10386.06 445
10387.02 459
10387.98 440
10388.95 420
10389.91 448
10390.87 451
10391.83 392
10392.80 428
10393.76 403
10394.72 417
10395.68 420
10396.65 448
10397.61 479
10398.57 422
10399.54 436
10400.50 458
10401.46 443
10402.43 429
10403.39 458
10404.35 446
10405.31 515
10406.28 459
10407.24 489
10408.20 482
10409.17 485
10410.13 492
10411.10 477
10412.06 547
10413.02 479
10413.99 500
10414.95 478
10415.91 497
10416.88 552
10417.84 586
10418.80 636
10419.77 656
10420.73 619
10421.70 617
10422.66 572
10423.63 615
10424.59 592
10425.55 533
10426.52 494
10427.48 459
10428.45 497
10429.41 505
10430.37 522
10431.34 455
10432.30 469
10433.27 433
10434.23 420
10435.20 444
10436.16 484
10437.13 420
10438.09 430
10439.06 453
10440.02 494
10440.99 512
10441.95 488
10442.92 442
10443.88 455
10444.85 473
10445.81 433
10446.78 462
10447.74 476
10448.71 476
10449.67 393
10450.64 429
10451.60 417
10452.57 445
10453.53 461
10454.50 412
10455.47 414
10456.43 443
10457.40 444
10458.36 467
10459.33 450
10460.29 426
10461.26 412
10462.23 450
10463.19 443
10464.16 417
10465.12 394
10466.09 439
10467.06 461
10468.02 416
10468.99 441
10469.95 415
10470.92 445
10471.89 433
10472.85 443
10473.82 399
10474.79 420
10475.75 405
10476.72 419
10477.69 467
10478.65 400
10479.62 441
10480.59 452
10481.55 443
10482.52 406
10483.49 429
10484.45 412
10485.42 384
10486.39 399
10487.35 477
10488.32 501
10489.29 470
10490.26 449
10491.22 443
10492.19 490
10493.16 448
10494.13 487
10495.09 429
10496.06 481
10497.03 432
10497.99 468
10498.96 468
10499.93 446
10500.90 474
10501.87 497
10502.83 487
10503.80 477
10504.77 446
10505.74 431
10506.70 450
10507.67 419
10508.64 451
10509.61 397
10510.58 435
10511.55 436
10512.51 514
10513.48 483
10514.45 466
10515.42 474
10516.39 444
10517.36 495
10518.32 515
10519.29 479
10520.26 418
10521.23 447
10522.20 407
10523.17 426
10524.14 430
10525.10 405
10526.07 443
10527.04 409
10528.01 401
10528.98 465
10529.95 442
10530.92 377
10531.89 455
10532.86 478
10533.83 477
10534.79 450
10535.76 444
10536.73 469
10537.70 512
10538.67 502
10539.64 441
10540.61 439
10541.58 483
10542.55 471
10543.52 482
10544.49 506
10545.46 458
10546.43 509
10547.40 502
10548.37 483
10549.34 508
10550.31 456
10551.28 519
10552.25 520
10553.22 487
10554.19 489
10555.16 499
10556.13 525
10557.10 561
10558.07 534
10559.04 569
10560.01 593
10560.98 716
10561.95 681
10562.92 726
10563.89 734
10564.86 640
10565.83 659
10566.81 643
10567.78 604
10568.75 546
10569.72 491
10570.69 529
10571.66 503
10572.63 468
10573.60 427
10574.57 455
10575.54 451
10576.51 458
10577.49 466
10578.46 483
10579.43 496
10580.40 429
10581.37 465
10582.34 463
10583.31 449
10584.29 451
10585.26 459
10586.23 466
10587.20 496
10588.17 488
10589.14 474
10590.12 521
10591.09 484
10592.06 500
10593.03 491
10594.00 481
10594.98 494
10595.95 491
10596.92 503
10597.89 466
10598.86 484
10599.84 524
10600.81 437
10601.78 452
10602.75 448
10603.73 495
10604.70 474
10605.67 470
10606.64 442
10607.62 431
10608.59 435
10609.56 458
10610.53 461
10611.51 430
10612.48 468
10613.45 452
10614.43 425
10615.40 430
10616.37 436
10617.34 480
10618.32 454
10619.29 436
10620.26 399
10621.24 455
10622.21 433
10623.18 482
10624.16 482
10625.13 467
10626.10 423
10627.08 419
10628.05 440
10629.02 478
10630.00 474
10630.97 460
10631.95 413
10632.92 483
10633.89 446
10634.87 420
10635.84 424
10636.81 458
10637.79 502
10638.76 514
10639.74 532
10640.71 534
10641.69 540
10642.66 526
10643.63 495
10644.61 517
10645.58 475
10646.56 444
10647.53 475
10648.51 438
10649.48 459
10650.45 447
10651.43 479
10652.40 438
10653.38 429
10654.35 418
10655.33 387
10656.30 432
10657.28 448
10658.25 448
10659.23 462
10660.20 409
10661.18 433
10662.15 445
10663.13 446
10664.10 420
10665.08 455
10666.05 472
10667.03 457
10668.00 458
10668.98 415
10669.96 449
10670.93 422
10671.91 456
10672.88 463
10673.86 429
10674.83 421
10675.81 455
10676.79 510
10677.76 497
10678.74 468
10679.71 497
10680.69 447
10681.66 450
10682.64 464
10683.62 429
10684.59 443
10685.57 440
10686.55 457
10687.52 441
10688.50 411
10689.47 443
10690.45 407
10691.43 419
10692.40 403
10693.38 423
10694.36 448
10695.33 458
10696.31 405
10697.29 437
10698.26 446
10699.24 499
10700.22 424
10701.19 380
10702.17 426
10703.15 407
10704.13 376
10705.10 394
10706.08 409
10707.06 406
10708.03 417
10709.01 446
10709.99 444
10710.97 449
10711.94 431
10712.92 376
10713.90 390
10714.88 394
10715.85 421
10716.83 426
10717.81 362
10718.79 393
10719.76 391
10720.74 432
10721.72 393
10722.70 393
10723.68 477
10724.65 442
10725.63 393
10726.61 378
10727.59 382
10728.57 359
10729.54 395
10730.52 376
10731.50 397
10732.48 386
10733.46 387
10734.44 381
10735.41 360
10736.39 353
10737.37 374
10738.35 383
10739.33 411
10740.31 405
10741.29 376
10742.26 453
10743.24 443
10744.22 441
10745.20 440
10746.18 378
10747.16 377
10748.14 399
10749.12 399
10750.10 372
10751.08 397
10752.05 394
10753.03 425
10754.01 445
10754.99 430
10755.97 404
10756.95 404
10757.93 423
10758.91 393
10759.89 421
10760.87 436
10761.85 448
10762.83 425
10763.81 449
10764.79 430
10765.77 405
10766.75 373
10767.73 408
10768.71 468
10769.69 431
10770.67 442
10771.65 412
10772.63 393
10773.61 429
10774.59 414
10775.57 410
10776.55 447
10777.53 467
10778.51 445
10779.49 436
10780.47 392
10781.45 407
10782.43 424
10783.41 466
10784.39 432
10785.38 475
10786.36 448
10787.34 451
10788.32 433
10789.30 490
10790.28 455
10791.26 387
10792.24 421
10793.22 405
10794.20 422
10795.19 390
10796.17 393
10797.15 429
10798.13 410
10799.11 431
10800.09 386
10801.07 423
10802.05 353
10803.04 381
10804.02 406
10805.00 442
10805.98 418
10806.96 426
10807.94 421
10808.93 376
10809.91 368
10810.89 447
10811.87 436
10812.85 434
10813.84 361
10814.82 379
10815.80 429
10816.78 403
10817.77 408
10818.75 434
10819.73 431
10820.71 414
10821.69 356
10822.68 393
10823.66 421
10824.64 392
10825.62 385
10826.61 448
10827.59 429
10828.57 403
10829.56 416
10830.54 408
10831.52 388
10832.50 421
10833.49 472
10834.47 443
10835.45 430
10836.44 380
10837.42 394
10838.40 444
10839.39 449
10840.37 409
10841.35 392
10842.34 433
10843.32 416
10844.30 447
10845.29 455
10846.27 427
10847.25 385
10848.24 423
10849.22 408
10850.20 445
10851.19 424
10852.17 399
10853.16 419
10854.14 409
10855.12 417
10856.11 449
10857.09 438
10858.08 422
10859.06 379
10860.04 403
10861.03 436
10862.01 444
10863.00 427
10863.98 449
10864.96 405
10865.95 424
10866.93 405
10867.92 449
10868.90 414
10869.89 424
10870.87 413
10871.86 408
10872.84 428
10873.83 442
10874.81 430
10875.80 458
10876.78 439
10877.77 431
10878.75 389
10879.74 420
10880.72 438
10881.71 413
10882.69 448
10883.68 422
10884.66 419
10885.65 442
10886.63 446
10887.62 420
10888.60 436
10889.59 428
10890.57 445
10891.56 542
10892.55 510
10893.53 467
10894.52 505
10895.50 499
10896.49 450
10897.47 480
10898.46 464
10899.45 502
10900.43 483
10901.42 424
10902.40 441
10903.39 485
10904.38 494
10905.36 504
10906.35 491
10907.34 556
10908.32 485
10909.31 478
10910.29 491
10911.28 468
10912.27 475
10913.25 473
10914.24 468
10915.23 494
10916.21 468
10917.20 519
10918.19 463
10919.17 489
10920.16 483
10921.15 485
10922.14 495
10923.12 498
10924.11 547
10925.10 549
10926.08 462
10927.07 525
10928.06 507
10929.05 526
10930.03 527
10931.02 516
10932.01 559
10933.00 520
10933.98 565
10934.97 509
10935.96 574
10936.95 620
10937.93 585
10938.92 510
10939.91 531
10940.90 517
10941.88 519
10942.87 551
10943.86 568
10944.85 607
10945.84 580
10946.82 616
10947.81 629
10948.80 626
10949.79 581
10950.78 628
10951.77 630
10952.75 630
10953.74 644
10954.73 682
10955.72 712
10956.71 720
10957.70 770
10958.69 721
10959.67 777
10960.66 834
10961.65 796
10962.64 821
10963.63 748
10964.62 683
10965.61 705
10966.60 677
10967.58 673
10968.57 643
10969.56 652
10970.55 613
10971.54 587
10972.53 597
10973.52 613
10974.51 590
10975.50 588
10976.49 553
10977.48 589
10978.47 594
10979.46 639
10980.45 626
10981.44 675
10982.43 677
10983.42 656
10984.41 640
10985.40 644
10986.38 613
10987.37 654
10988.36 674
10989.35 672
10990.34 697
10991.34 650
10992.33 670
10993.32 707
10994.31 719
10995.30 761
10996.29 779
10997.28 899
10998.27 957
10999.26 1003
11000.25 1109
11001.24 1158
11002.23 1145
11003.22 1071
11004.21 985
11005.20 979
11006.19 898
11007.18 807
11008.17 792
11009.16 780
11010.16 695
11011.15 638
11012.14 636
11013.13 659
11014.12 608
11015.11 623
11016.10 604
11017.09 586
11018.08 571
11019.08 595
11020.07 593
11021.06 560
11022.05 561
11023.04 558
11024.03 563
11025.03 537
11026.02 544
11027.01 591
11028.00 526
11028.99 526
11029.98 551
11030.98 577
11031.97 560
11032.96 552
11033.95 558
11034.94 573
11035.94 557
11036.93 581
11037.92 587
11038.91 569
11039.91 595
11040.90 533
11041.89 555
11042.88 524
11043.87 504
11044.87 527
11045.86 575
11046.85 575
11047.85 559
11048.84 524
11049.83 573
11050.82 577
11051.82 530
11052.81 516
11053.80 518
11054.80 507
11055.79 559
11056.78 493
11057.77 511
11058.77 520
11059.76 484
11060.75 479
11061.75 493
11062.74 493
11063.73 523
11064.73 549
11065.72 511
11066.71 532
11067.71 533
11068.70 533
11069.70 533
11070.69 533
11071.68 510
11072.68 532
11073.67 513
11074.66 542
11075.66 533
11076.65 537
11077.65 537
11078.64 487
11079.63 498
11080.63 543
11081.62 540
11082.62 514
11083.61 528
11084.61 523
11085.60 523
11086.59 565
11087.59 578
11088.58 551
11089.58 513
11090.57 467
11091.57 510
11092.56 497
11093.56 568
11094.55 558
11095.55 505
11096.54 504
11097.54 507
11098.53 509
11099.53 485
11100.52 480
11101.52 491
11102.51 476
11103.51 490
11104.50 460
11105.50 500
11106.49 512
11107.49 512
11108.48 472
11109.48 482
11110.47 482
11111.47 476
11112.46 478
11113.46 483
11114.46 509
11115.45 514
11116.45 477
11117.44 479
11118.44 475
11119.43 457
11120.43 449
11121.43 498
11122.42 513
11123.42 484
11124.41 497
11125.41 480
11126.41 481
11127.40 491
11128.40 517
11129.40 509
11130.39 538
11131.39 518
11132.39 520
11133.38 472
11134.38 440
11135.37 469
11136.37 465
11137.37 489
11138.37 449
11139.36 452
11140.36 487
11141.36 512
11142.35 503
11143.35 492
11144.35 452
11145.34 472
11146.34 478
11147.34 501
11148.33 481
11149.33 475
11150.33 508
11151.33 470
11152.32 451
11153.32 459
11154.32 500
11155.32 471
11156.31 411
11157.31 435
11158.31 421
11159.31 444
11160.30 504
11161.30 472
11162.30 460
11163.30 470
11164.30 495
11165.29 488
11166.29 389
11167.29 395
11168.29 411
11169.29 463
11170.28 451
11171.28 454
11172.28 482
11173.28 486
11174.28 461
11175.28 416
11176.27 481
11177.27 461
11178.27 431
11179.27 434
11180.27 477
11181.27 447
11182.27 465
11183.26 438
11184.26 440
11185.26 399
11186.26 438
11187.26 442
11188.26 446
11189.26 461
11190.26 453
11191.26 494
11192.26 484
11193.25 536
11194.25 487
11195.25 485
11196.25 423
11197.25 478
11198.25 438
11199.25 446
11200.25 396
11201.25 429
11202.25 456
11203.25 413
11204.25 427
11205.25 436
11206.25 430
11207.25 443
11208.25 450
11209.25 383
11210.25 439
11211.25 425
11212.25 401
11213.25 388
11214.25 418
11215.25 419
11216.25 466
11217.25 438
11218.25 414
11219.25 402
11220.25 434
11221.25 483
11222.25 449
11223.25 438
11224.25 433
11225.25 449
11226.25 465
11227.25 458
11228.25 419
11229.26 436
11230.26 434
11231.26 444
11232.26 434
11233.26 468
11234.26 476
11235.26 486
11236.26 473
11237.26 453
11238.27 448
11239.27 473
11240.27 433
11241.27 419
11242.27 458
11243.27 463
11244.27 474
11245.27 404
11246.28 458
11247.28 476
11248.28 468
11249.28 454
11250.28 488
11251.28 444
11252.29 460
11253.29 457
11254.29 452
11255.29 494
11256.29 452
11257.30 484
11258.30 439
11259.30 395
11260.30 411
11261.31 445
11262.31 441
11263.31 486
11264.31 422
11265.31 435
11266.32 454
11267.32 464
11268.32 519
11269.32 461
11270.33 482
11271.33 523
11272.33 491
11273.34 457
11274.34 501
11275.34 487
11276.34 539
11277.35 561
11278.35 521
11279.35 486
11280.36 569
11281.36 579
11282.36 564
11283.37 510
11284.37 509
11285.37 525
11286.38 474
11287.38 520
11288.38 489
11289.39 515
11290.39 478
11291.39 552
11292.40 498
11293.40 431
11294.40 490
11295.41 485
11296.41 493
11297.42 485
11298.42 482
11299.42 493
11300.43 524
11301.43 553
11302.44 493
11303.44 450
11304.44 450
11305.45 485
11306.45 508
11307.46 443
11308.46 512
11309.47 485
11310.47 513
11311.47 497
11312.48 527
11313.48 568
11314.49 547
11315.49 563
11316.50 599
11317.50 556
11318.51 583
11319.51 562
11320.52 502
11321.52 528
11322.53 498
11323.53 542
11324.54 513
11325.54 545
11326.55 485
11327.55 491
11328.56 494
11329.56 472
11330.57 539
11331.57 485
11332.58 488
11333.58 461
11334.59 484
11335.60 475
11336.60 497
11337.61 488
11338.61 514
11339.62 572
11340.62 515
11341.63 495
11342.64 543
11343.64 544
11344.65 587
11345.65 518
11346.66 487
11347.67 490
11348.67 444
11349.68 485
11350.68 488
11351.69 511
11352.70 471
11353.70 520
11354.71 480
11355.72 517
11356.72 459
11357.73 513
11358.74 506
11359.74 521
11360.75 512
11361.76 513
11362.76 552
11363.77 463
11364.78 484
11365.78 494
11366.79 460
11367.80 486
11368.80 536
11369.81 528
11370.82 508
11371.83 490
11372.83 482
11373.84 519
11374.85 510
11375.85 542
11376.86 576
11377.87 508
11378.88 501
11379.88 517
11380.89 514
11381.90 531
11382.91 510
11383.92 491
11384.92 514
11385.93 568
11386.94 540
11387.95 564
11388.95 575
11389.96 604
11390.97 555
11391.98 530
11392.99 554
11393.99 513
11395.00 540
11396.01 557
11397.02 536
11398.03 564
11399.04 575
11400.04 558
11401.05 540
11402.06 560
11403.07 539
11404.08 565
11405.09 586
11406.10 585
11407.11 547
11408.11 557
11409.12 574
11410.13 570
11411.14 549
11412.15 585
11413.16 563
11414.17 594
11415.18 617
11416.19 648
11417.19 642
11418.20 581
11419.21 560
11420.22 616
11421.23 606
11422.24 587
11423.25 582
11424.26 576
11425.27 610
11426.28 538
11427.29 582
11428.30 618
11429.31 646
11430.32 632
11431.33 584
11432.34 587
11433.35 586
11434.36 643
11435.37 643
11436.38 623
11437.39 607
11438.40 618
11439.41 599
11440.42 625
11441.43 627
11442.44 685
11443.45 676
11444.46 650
11445.47 656
11446.48 624
11447.49 585
11448.50 621
11449.51 602
11450.52 620
11451.53 621
11452.54 674
11453.56 650
11454.57 670
11455.58 587
11456.59 679
11457.60 700
11458.61 675
11459.62 621
11460.63 628
11461.64 654
11462.65 672
11463.67 617
11464.68 643
11465.69 678
11466.70 676
11467.71 662
11468.72 657
11469.73 687
11470.75 741
11471.76 753
11472.77 766
11473.78 716
11474.79 729
11475.80 708
11476.82 755
11477.83 747
11478.84 754
11479.85 728
11480.86 758
11481.88 762
11482.89 758
11483.90 775
11484.91 820
11485.92 782
11486.94 812
11487.95 803
11488.96 813
11489.97 856
11490.99 868
11492.00 830
11493.01 846
11494.02 874
11495.04 888
11496.05 842
11497.06 862
11498.08 855
11499.09 831
11500.10 910
11501.11 903
11502.13 892
11503.14 943
11504.15 986
11505.17 1037
11506.18 962
11507.19 984
11508.21 931
11509.22 980
11510.23 996
11511.25 978
11512.26 963
11513.27 959
11514.29 1020
11515.30 983
11516.31 1013
11517.33 1045
11518.34 1087
11519.35 1084
11520.37 1036
11521.38 1129
11522.40 1180
11523.41 1189
11524.42 1164
11525.44 1235
11526.45 1260
11527.47 1304
11528.48 1394
11529.49 1378
11530.51 1457
11531.52 1473
11532.54 1470
11533.55 1554
11534.56 1476
11535.58 1556
11536.59 1626
11537.61 1695
11538.62 1756
11539.64 1999
11540.65 2180
11541.67 2453
11542.68 2765
11543.70 3174
11544.71 3466
11545.73 3740
11546.74 4003
11547.76 4082
11548.77 4043
11549.79 3600
11550.80 3289
11551.82 2881
11552.83 2625
11553.85 2358
11554.86 2048
11555.88 1885
11556.89 1663
11557.91 1484
11558.92 1458
11559.94 1466
11560.95 1400
11561.97 1286
11562.99 1329
11564.00 1323
11565.02 1295
11566.03 1271
11567.05 1243
11568.06 1276
11569.08 1296
11570.10 1263
11571.11 1234
11572.13 1243
11573.14 1235
11574.16 1283
11575.18 1276
11576.19 1275
11577.21 1232
11578.23 1268
11579.24 1344
11580.26 1353
11581.27 1421
11582.29 1465
11583.31 1479
11584.32 1581
11585.34 1652
11586.36 1577
11587.37 1612
11588.39 1625
11589.41 1585
11590.42 1502
11591.44 1446
11592.46 1399
11593.48 1460
11594.49 1398
11595.51 1477
11596.53 1478
11597.54 1541
11598.56 1686
11599.58 1772
11600.60 1940
11601.61 2127
11602.63 2228
11603.65 2462
11604.67 2651
11605.68 2663
11606.70 2502
11607.72 2508
11608.74 2376
11609.75 2072
11610.77 1925
11611.79 1711
11612.81 1600
11613.82 1474
11614.84 1345
11615.86 1320
11616.88 1282
11617.90 1318
11618.91 1260
11619.93 1289
11620.95 1277
11621.97 1285
11622.99 1335
11624.01 1334
11625.02 1291
11626.04 1252
11627.06 1282
11628.08 1280
11629.10 1183
11630.12 1233
11631.14 1191
11632.15 1185
11633.17 1174
11634.19 1128
11635.21 1206
11636.23 1113
11637.25 1139
11638.27 1169
11639.29 1166
11640.31 1175
11641.32 1197
11642.34 1187
11643.36 1144
11644.38 1085
11645.40 1089
11646.42 1100
11647.44 1070
11648.46 980
11649.48 995
11650.50 1040
11651.52 987
11652.54 937
11653.56 928
11654.58 938
11655.60 936
11656.62 936
11657.64 950
11658.66 930
11659.68 935
11660.70 935
11661.72 892
11662.74 920
11663.76 942
11664.78 897
11665.80 864
11666.82 919
11667.84 930
11668.86 870
11669.88 833
11670.90 832
11671.92 759
11672.94 791
11673.96 856
11674.98 868
11676.00 875
11677.02 858
11678.04 961
11679.06 967
11680.08 957
11681.10 882
11682.12 885
11683.15 889
11684.17 907
11685.19 901
11686.21 851
11687.23 898
11688.25 937
11689.27 937
11690.29 931
11691.31 895
11692.34 895
11693.36 861
11694.38 851
11695.40 859
11696.42 851
11697.44 776
11698.46 837
11699.49 817
11700.51 790
11701.53 843
11702.55 778
11703.57 785
11704.60 796
11705.62 720
11706.64 721
11707.66 749
11708.68 743
11709.71 760
11710.73 743
11711.75 728
11712.77 659
11713.79 719
11714.82 731
11715.84 744
11716.86 724
11717.88 718
11718.91 685
11719.93 651
11720.95 753
11721.97 754
11723.00 742
11724.02 740
11725.04 709
11726.06 695
11727.09 638
11728.11 644
11729.13 643
11730.16 591
11731.18 625
11732.20 661
11733.23 658
11734.25 594
11735.27 570
11736.30 627
11737.32 615
11738.34 646
11739.37 581
11740.39 556
11741.41 551
11742.44 563
11743.46 557
11744.48 573
11745.51 576
11746.53 586
11747.55 559
11748.58 627
11749.60 629
11750.63 548
11751.65 559
11752.67 551
11753.70 537
11754.72 618
11755.75 596
11756.77 558
11757.79 563
11758.82 609
11759.84 623
11760.87 572
11761.89 558
11762.92 552
11763.94 503
11764.96 532
11765.99 531
11767.01 548
11768.04 555
11769.06 561
11770.09 506
11771.11 532
11772.14 564
11773.16 559
11774.19 560
11775.21 560
11776.24 568
11777.26 547
11778.29 531
11779.31 571
11780.34 555
11781.36 503
11782.39 532
11783.41 546
11784.44 506
11785.46 504
11786.49 556
11787.52 556
11788.54 528
11789.57 514
11790.59 523
11791.62 466
11792.64 506
11793.67 512
11794.69 476
11795.72 465
11796.75 465
11797.77 494
11798.80 474
11799.82 488
11800.85 466
11801.88 477
11802.90 492
11803.93 456
11804.96 464
11805.98 453
11807.01 444
11808.03 462
11809.06 493
11810.09 479
11811.11 498
11812.14 465
11813.17 461
11814.19 457
11815.22 486
11816.25 483
11817.27 487
11818.30 406
11819.33 451
11820.35 444
11821.38 481
11822.41 473
11823.44 455
11824.46 454
11825.49 446
11826.52 476
11827.54 460
11828.57 478
11829.60 511
11830.63 524
11831.65 528
11832.68 502
11833.71 467
11834.74 433
11835.76 501
11836.79 480
11837.82 417
11838.85 441
11839.87 417
11840.90 432
11841.93 485
11842.96 443
11843.99 443
11845.01 499
11846.04 466
11847.07 456
11848.10 475
11849.13 442
11850.15 468
11851.18 432
11852.21 472
11853.24 453
11854.27 409
11855.30 454
11856.33 455
11857.35 468
11858.38 468
11859.41 490
11860.44 472
11861.47 448
11862.50 462
11863.53 447
11864.55 482
11865.58 435
11866.61 455
11867.64 474
11868.67 459
11869.70 476
11870.73 490
11871.76 427
11872.79 447
11873.82 457
11874.85 509
11875.88 483
11876.90 461
11877.93 464
11878.96 453
11879.99 466
11881.02 478
11882.05 524
11883.08 448
11884.11 457
11885.14 482
11886.17 471
11887.20 475
11888.23 463
11889.26 509
11890.29 480
11891.32 478
11892.35 500
11893.38 475
11894.41 477
11895.44 458
11896.47 448
11897.50 498
11898.53 533
11899.56 540
11900.59 486
11901.62 531
11902.65 486
11903.68 518
11904.71 520
11905.75 484
11906.78 516
11907.81 524
11908.84 522
11909.87 485
11910.90 472
11911.93 493
11912.96 548
11913.99 498
11915.02 513
11916.05 541
11917.09 535
11918.12 501
11919.15 491
11920.18 497
11921.21 504
11922.24 469
11923.27 499
11924.30 501
11925.34 545
11926.37 511
11927.40 509
11928.43 550
11929.46 531
11930.49 597
11931.53 635
11932.56 618
11933.59 627
11934.62 608
11935.65 573
11936.69 561
11937.72 536
11938.75 530
11939.78 534
11940.81 555
11941.85 456
11942.88 456
11943.91 518
11944.94 523
11945.98 540
11947.01 502
11948.04 492
11949.07 486
11950.11 481
11951.14 443
11952.17 467
11953.20 478
11954.24 487
11955.27 511
11956.30 457
11957.34 469
11958.37 518
11959.40 461
11960.43 492
11961.47 482
11962.50 468
11963.53 533
11964.57 474
11965.60 432
11966.63 424
11967.67 481
11968.70 506
11969.73 454
11970.77 463
11971.80 473
11972.83 503
11973.87 470
11974.90 483
11975.93 474
11976.97 520
11978.00 527
11979.04 481
11980.07 517
11981.10 499
11982.14 474
11983.17 452
11984.21 461
11985.24 481
11986.27 541
11987.31 505
11988.34 505
11989.38 480
11990.41 466
11991.45 510
11992.48 495
11993.51 484
11994.55 535
11995.58 479
11996.62 493
11997.65 503
11998.69 526
11999.72 479
12000.76 469
12001.79 484
12002.83 499
12003.86 490
12004.90 480
12005.93 537
12006.97 520
12008.00 529
12009.04 523
12010.07 518
12011.11 520
12012.14 534
12013.18 551
12014.21 598
12015.25 524
12016.28 584
12017.32 546
12018.35 582
12019.39 584
12020.43 597
12021.46 549
12022.50 519
12023.53 518
12024.57 560
12025.60 560
12026.64 551
12027.68 550
12028.71 516
12029.75 482
12030.78 491
12031.82 521
12032.86 565
12033.89 552
12034.93 543
12035.97 543
12037.00 513
12038.04 535
12039.07 609
12040.11 541
12041.15 507
12042.18 508
12043.22 501
12044.26 523
12045.29 527
12046.33 489
12047.37 520
12048.40 527
12049.44 494
12050.48 478
12051.52 507
12052.55 521
12053.59 497
12054.63 533
12055.66 514
12056.70 503
12057.74 513
12058.78 486
12059.81 477
12060.85 483
12061.89 494
12062.92 462
12063.96 516
12065.00 497
12066.04 481
12067.07 479
12068.11 488
12069.15 469
12070.19 450
12071.23 442
12072.26 453
12073.30 517
12074.34 442
12075.38 450
12076.42 444
12077.45 458
12078.49 491
12079.53 551
12080.57 504
12081.61 461
12082.64 468
12083.68 459
12084.72 463
12085.76 511
12086.80 538
12087.84 504
12088.88 503
12089.91 495
12090.95 523
12091.99 507
12093.03 486
12094.07 500
12095.11 496
12096.15 465
12097.19 465
12098.22 506
12099.26 536
12100.30 472
12101.34 486
12102.38 513
12103.42 561
12104.46 501
12105.50 498
12106.54 539
12107.58 530
12108.62 525
12109.66 515
12110.70 507
12111.74 521
12112.78 517
12113.81 460
12114.85 460
12115.89 478
12116.93 445
12117.97 475
12119.01 482
12120.05 465
12121.09 462
12122.13 441
12123.17 467
12124.21 475
12125.25 503
12126.29 410
12127.33 430
12128.37 421
12129.42 456
12130.46 447
12131.50 443
12132.54 429
12133.58 409
12134.62 435
12135.66 397
12136.70 405
12137.74 445
12138.78 460
12139.82 441
12140.86 395
12141.90 453
12142.94 447
12143.98 464
12145.03 432
12146.07 407
12147.11 381
12148.15 388
12149.19 431
12150.23 413
12151.27 399
12152.31 418
12153.35 399
12154.40 413
12155.44 410
12156.48 432
12157.52 455
12158.56 419
12159.60 455
12160.65 423
12161.69 411
12162.73 394
12163.77 393
12164.81 417
12165.85 418
12166.90 397
12167.94 442
12168.98 437
12170.02 394
12171.06 372
12172.11 390
12173.15 431
12174.19 387
12175.23 375
12176.28 419
12177.32 397
12178.36 401
12179.40 397
12180.45 383
12181.49 440
12182.53 411
12183.57 366
12184.62 396
12185.66 390
12186.70 385
12187.74 397
12188.79 413
12189.83 405
12190.87 359
12191.92 406
12192.96 414
12194.00 383
12195.05 396
12196.09 432
12197.13 408
12198.18 371
12199.22 381
12200.26 467
12201.31 435
12202.35 423
12203.39 383
12204.44 397
12205.48 397
12206.52 402
12207.57 358
12208.61 429
12209.65 415
12210.70 383
12211.74 437
12212.79 406
12213.83 398
12214.87 391
12215.92 405
12216.96 391
12218.01 411
12219.05 386
12220.09 368
12221.14 370
12222.18 348
12223.23 362
12224.27 404
12225.32 408
12226.36 391
12227.41 406
12228.45 372
12229.49 363
12230.54 372
12231.58 381
12232.63 325
12233.67 364
12234.72 380
12235.76 434
12236.81 369
12237.85 354
12238.90 372
12239.94 402
12240.99 349
12242.03 426
12243.08 401
12244.12 396
12245.17 378
12246.21 339
12247.26 418
12248.31 372
12249.35 355
12250.40 388
12251.44 387
12252.49 390
12253.53 385
12254.58 354
12255.62 410
12256.67 388
12257.72 370
12258.76 364
12259.81 390
12260.85 352
12261.90 369
12262.95 368
12263.99 327
12265.04 395
12266.08 367
12267.13 372
12268.18 337
12269.22 353
12270.27 385
12271.32 355
12272.36 295
12273.41 337
12274.46 343
12275.50 302
12276.55 293
12277.60 354
12278.64 399
12279.69 364
12280.74 346
12281.78 332
12282.83 401
12283.88 352
12284.92 369
12285.97 373
12287.02 390
12288.07 370
12289.11 366
12290.16 376
12291.21 333
12292.25 321
12293.30 340
12294.35 373
12295.40 340
12296.44 325
12297.49 348
12298.54 360
12299.59 360
12300.63 363
12301.68 336
12302.73 365
12303.78 376
12304.83 363
12305.87 364
12306.92 315
12307.97 329
12309.02 376
12310.07 345
12311.11 330
12312.16 297
12313.21 324
12314.26 344
12315.31 335
12316.35 329
12317.40 316
12318.45 369
12319.50 362
12320.55 366
12321.60 334
12322.65 354
12323.69 336
12324.74 329
12325.79 312
12326.84 292
12327.89 315
12328.94 315
12329.99 335
12331.04 346
12332.09 345
12333.13 301
12334.18 339
12335.23 351
12336.28 308
12337.33 310
12338.38 358
12339.43 316
12340.48 321
12341.53 329
12342.58 358
12343.63 359
12344.68 391
12345.73 326
12346.78 290
12347.83 278
12348.88 311
12349.93 347
12350.98 291
12352.03 297
12353.07 338
12354.12 354
12355.17 358
12356.22 393
12357.28 315
12358.33 297
12359.38 343
12360.43 289
12361.48 322
12362.53 312
12363.58 346
12364.63 328
12365.68 327
12366.73 283
12367.78 301
12368.83 356
12369.88 331
12370.93 321
12371.98 337
12373.03 355
12374.08 348
12375.13 347
12376.18 340
12377.24 348
12378.29 359
12379.34 320
12380.39 326
12381.44 323
12382.49 318
12383.54 329
12384.59 327
12385.64 392
12386.70 347
12387.75 367
12388.80 332
12389.85 346
12390.90 322
12391.95 328
12393.00 285
12394.06 319
12395.11 351
12396.16 302
12397.21 346
12398.26 348
12399.32 331
12400.37 353
12401.42 306
12402.47 308
12403.52 339
12404.58 358
12405.63 321
12406.68 284
12407.73 309
12408.78 299
12409.84 321
12410.89 306
12411.94 301
12412.99 293
12414.05 324
12415.10 313
12416.15 316
12417.20 285
12418.26 252
12419.31 305
12420.36 332
12421.42 331
12422.47 310
12423.52 299
12424.57 295
12425.63 313
12426.68 319
12427.73 384
12428.79 343
12429.84 343
12430.89 330
12431.95 340
12433.00 322
12434.05 321
12435.11 310
12436.16 325
12437.21 344
12438.27 319
12439.32 309
12440.37 312
12441.43 340
12442.48 312
12443.54 344
12444.59 309
12445.64 306
12446.70 316
12447.75 316
12448.80 326
12449.86 357
12450.91 287
12451.97 290
12453.02 318
12454.08 317
12455.13 336
12456.18 289
12457.24 302
12458.29 349
12459.35 323
12460.40 306
12461.46 328
12462.51 352
12463.57 358
12464.62 325
12465.67 298
12466.73 313
12467.78 342
12468.84 316
12469.89 348
12470.95 315
12472.00 345
12473.06 330
12474.11 326
12475.17 298
12476.22 320
12477.28 365
12478.33 365
12479.39 361
12480.45 338
12481.50 362
12482.56 316
12483.61 368
12484.67 375
12485.72 332
12486.78 354
12487.83 324
12488.89 344
12489.95 328
12491.00 350
12492.06 329
12493.11 328
12494.17 364
12495.22 382
12496.28 318
12497.34 317
12498.39 346
12499.45 360
12500.50 333
12501.56 377
12502.62 369
12503.67 310
12504.73 363
12505.79 374
12506.84 354
12507.90 394
12508.96 409
12510.01 343
12511.07 368
12512.13 370
12513.18 376
12514.24 389
12515.30 381
12516.35 356
12517.41 337
12518.47 371
12519.52 394
12520.58 410
12521.64 417
12522.70 478
12523.75 487
12524.81 477
12525.87 527
12526.92 550
12527.98 542
12529.04 568
12530.10 510
12531.15 504
12532.21 519
12533.27 453
12534.33 379
12535.38 391
12536.44 364
12537.50 402
12538.56 359
12539.62 395
12540.67 362
12541.73 348
12542.79 344
12543.85 360
12544.91 342
12545.96 321
12547.02 379
12548.08 359
12549.14 375
12550.20 378
12551.25 365
12552.31 369
12553.37 349
12554.43 397
12555.49 417
12556.55 390
12557.61 377
12558.66 420
12559.72 371
12560.78 360
12561.84 375
12562.90 352
12563.96 377
12565.02 369
12566.08 330
12567.14 375
12568.19 364
12569.25 384
12570.31 382
12571.37 391
12572.43 407
12573.49 378
12574.55 353
12575.61 356
12576.67 344
12577.73 348
12578.79 338
12579.85 360
12580.91 369
12581.97 333
12583.03 385
12584.09 385
12585.15 367
12586.20 361
12587.26 352
12588.32 361
12589.38 356
12590.44 387
12591.50 391
12592.56 372
12593.62 420
12594.69 429
12595.75 406
12596.81 458
12597.87 423
12598.93 388
12599.99 408
12601.05 447
12602.11 500
12603.17 536
12604.23 508
12605.29 517
12606.35 559
12607.41 616
12608.47 591
12609.53 565
12610.59 547
12611.65 513
12612.71 478
12613.78 503
12614.84 496
12615.90 420
12616.96 481
12618.02 482
12619.08 428
12620.14 432
12621.20 430
12622.27 418
12623.33 399
12624.39 416
12625.45 395
12626.51 398
12627.57 389
12628.63 407
12629.70 365
12630.76 375
12631.82 424
12632.88 387
12633.94 394
12635.00 399
12636.07 352
12637.13 377
12638.19 358
12639.25 388
12640.31 369
12641.38 394
12642.44 398
12643.50 355
12644.56 427
12645.63 384
12646.69 381
12647.75 372
12648.81 380
12649.88 374
12650.94 400
12652.00 393
12653.06 378
12654.13 352
12655.19 379
12656.25 391
12657.31 362
12658.38 362
12659.44 352
12660.50 392
12661.57 371
12662.63 385
12663.69 387
12664.76 369
12665.82 348
12666.88 351
12667.95 380
12669.01 389
12670.07 389
12671.14 370
12672.20 417
12673.26 383
12674.33 416
12675.39 388
12676.45 400
12677.52 406
12678.58 374
12679.64 422
12680.71 417
12681.77 431
12682.84 439
12683.90 441
12684.96 444
12686.03 417
12687.09 457
12688.16 456
12689.22 437
12690.28 470
12691.35 441
12692.41 454
12693.48 469
12694.54 421
12695.61 425
12696.67 394
12697.74 417
12698.80 433
12699.86 463
12700.93 458
12701.99 444
12703.06 418
12704.12 372
12705.19 439
12706.25 481
12707.32 408
12708.38 386
12709.45 391
12710.51 438
12711.58 444
12712.64 415
12713.71 458
12714.77 379
12715.84 411
12716.90 438
12717.97 386
12719.03 439
12720.10 407
12721.17 386
12722.23 402
12723.30 437
12724.36 414
12725.43 406
12726.49 372
12727.56 407
12728.63 399
12729.69 402
12730.76 375
12731.82 361
12732.89 388
12733.96 412
12735.02 417
12736.09 412
12737.15 404
12738.22 424
12739.29 383
12740.35 417
12741.42 386
12742.49 394
12743.55 379
12744.62 378
12745.68 362
12746.75 371
12747.82 379
12748.88 365
12749.95 361
12751.02 349
12752.09 368
12753.15 355
12754.22 374
12755.29 380
12756.35 370
12757.42 359
12758.49 354
12759.55 361
12760.62 337
12761.69 372
12762.76 356
12763.82 374
12764.89 347
12765.96 369
12767.03 346
12768.09 336
12769.16 345
12770.23 327
12771.30 374
12772.36 347
12773.43 316
12774.50 328
12775.57 366
12776.63 340
12777.70 383
12778.77 364
12779.84 331
12780.91 386
12781.97 361
12783.04 326
12784.11 310
12785.18 344
12786.25 323
12787.31 333
12788.38 290
12789.45 331
12790.52 376
12791.59 368
12792.66 343
12793.73 302
12794.79 346
12795.86 369
12796.93 360
12798.00 355
12799.07 401
12800.14 316
12801.21 346
12802.28 362
12803.34 369
12804.41 360
12805.48 330
12806.55 379
12807.62 348
12808.69 296
12809.76 306
12810.83 318
12811.90 368
12812.97 377
12814.04 342
12815.11 327
12816.18 355
12817.25 420
12818.31 320
12819.38 339
12820.45 363
12821.52 377
12822.59 366
12823.66 364
12824.73 334
12825.80 291
12826.87 336
12827.94 337
12829.01 335
12830.08 306
12831.15 301
12832.22 340
12833.29 312
12834.36 291
12835.43 318
12836.50 337
12837.57 337
12838.65 291
12839.72 287
12840.79 314
12841.86 297
12842.93 328
12844.00 326
12845.07 302
12846.14 286
12847.21 303
12848.28 262
12849.35 286
12850.42 290
12851.49 287
12852.57 299
12853.64 279
12854.71 249
12855.78 286
12856.85 291
12857.92 301
12858.99 317
12860.06 263
12861.13 295
12862.21 283
12863.28 310
12864.35 297
12865.42 315
12866.49 334
12867.56 271
12868.64 280
12869.71 267
12870.78 277
12871.85 312
12872.92 276
12874.00 310
12875.07 279
12876.14 271
12877.21 288
12878.28 261
12879.36 279
12880.43 300
12881.50 283
12882.57 303
12883.64 295
12884.72 281
12885.79 283
12886.86 307
12887.93 291
12889.01 311
12890.08 298
12891.15 303
12892.22 273
12893.30 268
12894.37 282
12895.44 311
12896.52 283
12897.59 313
12898.66 268
12899.73 284
12900.81 293
12901.88 293
12902.95 308
12904.03 294
12905.10 274
12906.17 255
12907.25 274
12908.32 243
12909.39 255
12910.47 248
12911.54 271
12912.61 321
12913.69 280
12914.76 259
12915.83 286
12916.91 273
12917.98 271
12919.06 262
12920.13 268
12921.20 257
12922.28 324
12923.35 313
12924.43 269
12925.50 259
12926.57 299
12927.65 258
12928.72 281
12929.80 267
12930.87 276
12931.95 292
12933.02 305
12934.09 285
12935.17 263
12936.24 263
12937.32 258
12938.39 272
12939.47 284
12940.54 267
12941.62 295
12942.69 280
12943.77 273
12944.84 298
12945.92 230
12946.99 272
12948.07 324
12949.14 261
12950.22 237
12951.29 246
12952.37 281
12953.44 248
12954.52 246
12955.59 240
12956.67 277
12957.74 246
12958.82 256
12959.89 263
12960.97 248
12962.04 289
12963.12 268
12964.20 278
12965.27 261
12966.35 246
12967.42 270
12968.50 268
12969.58 251
12970.65 261
12971.73 250
12972.80 283
12973.88 244
12974.96 281
12976.03 268
12977.11 287
12978.18 252
12979.26 261
12980.34 266
12981.41 239
12982.49 261
12983.57 251
12984.64 282
12985.72 262
12986.80 248
12987.87 269
12988.95 258
12990.03 278
12991.10 243
12992.18 241
12993.26 257
12994.33 270
12995.41 237
12996.49 265
12997.56 250
12998.64 267
12999.72 264
13000.80 288
13001.87 276
13002.95 266
13004.03 267
13005.11 242
13006.18 258
13007.26 255
13008.34 242
13009.42 269
13010.49 219
13011.57 250
13012.65 311
13013.73 285
13014.80 289
13015.88 281
13016.96 254
13018.04 261
13019.12 288
13020.19 305
13021.27 294
13022.35 284
13023.43 310
13024.51 282
13025.58 255
13026.66 278
13027.74 266
13028.82 290
13029.90 279
13030.98 286
13032.05 280
13033.13 321
13034.21 300
13035.29 301
13036.37 310
13037.45 304
13038.53 294
13039.61 293
13040.68 310
13041.76 269
13042.84 291
13043.92 292
13045.00 283
13046.08 244
13047.16 293
13048.24 294
13049.32 285
13050.40 269
13051.48 298
13052.55 256
13053.63 259
13054.71 247
13055.79 278
13056.87 329
13057.95 357
13059.03 308
13060.11 288
13061.19 297
13062.27 309
13063.35 271
13064.43 299
13065.51 275
13066.59 264
13067.67 260
13068.75 273
13069.83 295
13070.91 283
13071.99 255
13073.07 244
13074.15 278
13075.23 247
13076.31 215
13077.39 250
13078.47 249
13079.55 235
13080.63 251
13081.71 320
13082.79 276
13083.88 277
13084.96 287
13086.04 296
13087.12 274
13088.20 282
13089.28 261
13090.36 240
13091.44 311
13092.52 237
13093.60 266
13094.68 257
13095.77 251
13096.85 289
13097.93 303
13099.01 263
13100.09 248
13101.17 227
13102.25 302
13103.34 282
13104.42 284
13105.50 281
13106.58 250
13107.66 284
13108.74 268
13109.82 279
13110.91 250
13111.99 268
13113.07 271
13114.15 292
13115.23 220
13116.32 227
13117.40 245
13118.48 288
13119.56 277
13120.64 240
13121.73 280
13122.81 232
13123.89 292
13124.97 252
13126.06 239
13127.14 264
13128.22 278
13129.30 283
13130.39 288
13131.47 227
13132.55 262
13133.63 255
13134.72 245
13135.80 239
13136.88 228
13137.97 228
13139.05 266
13140.13 274
13141.21 272
13142.30 267
13143.38 248
13144.46 240
13145.55 238
13146.63 265
13147.71 208
13148.80 253
13149.88 259
13150.96 258
13152.05 241
13153.13 238
13154.21 262
13155.30 234
13156.38 228
13157.47 223
13158.55 243
13159.63 233
13160.72 237
13161.80 235
13162.88 219
13163.97 219
13165.05 274
13166.14 267
13167.22 249
13168.31 235
13169.39 266
13170.47 266
13171.56 255
13172.64 242
13173.73 243
13174.81 264
13175.90 277
13176.98 237
13178.06 230
13179.15 246
13180.23 235
13181.32 265
13182.40 240
13183.49 258
13184.57 244
13185.66 226
13186.74 271
13187.83 232
13188.91 243
13190.00 276
13191.08 275
13192.17 271
13193.25 232
13194.34 268
13195.42 251
13196.51 262
13197.59 234
13198.68 267
13199.77 262
13200.85 262
13201.94 271
13203.02 250
13204.11 220
13205.19 258
13206.28 263
13207.36 233
13208.45 235
13209.54 247
13210.62 273
13211.71 261
13212.79 246
13213.88 257
13214.97 251
13216.05 265
13217.14 265
13218.22 232
13219.31 218
13220.40 245
13221.48 257
13222.57 247
13223.66 279
13224.74 265
13225.83 262
13226.92 271
13228.00 277
13229.09 232
13230.18 249
13231.26 240
13232.35 257
13233.44 260
13234.52 265
13235.61 244
13236.70 242
13237.78 299
13238.87 235
13239.96 265
13241.05 265
13242.13 247
13243.22 277
13244.31 259
13245.39 248
13246.48 307
13247.57 240
13248.66 205
13249.74 225
13250.83 240
13251.92 247
13253.01 229
13254.10 267
13255.18 227
13256.27 262
13257.36 259
13258.45 257
13259.53 236
13260.62 289
13261.71 256
13262.80 249
13263.89 288
13264.97 260
13266.06 253
13267.15 271
13268.24 284
13269.33 222
13270.42 230
13271.50 283
13272.59 267
13273.68 232
13274.77 262
13275.86 279
13276.95 312
13278.04 289
13279.12 231
13280.21 253
13281.30 271
13282.39 253
13283.48 279
13284.57 280
13285.66 247
13286.75 271
13287.84 291
13288.93 272
13290.01 241
13291.10 299
13292.19 279
13293.28 271
13294.37 236
13295.46 242
13296.55 272
13297.64 253
13298.73 227
13299.82 246
13300.91 258
13302.00 260
13303.09 277
13304.18 271
13305.27 301
13306.36 272
13307.45 299
13308.54 291
13309.63 274
13310.72 302
13311.81 310
13312.90 260
13313.99 255
13315.08 250
13316.17 240
13317.26 273
13318.35 295
13319.44 294
13320.53 239
13321.62 271
13322.71 299
13323.80 279
13324.89 263
13325.98 305
13327.07 275
13328.16 259
13329.25 263
13330.35 284
13331.44 249
13332.53 264
13333.62 250
13334.71 267
13335.80 289
13336.89 284
13337.98 232
13339.07 228
13340.16 269
13341.26 247
13342.35 321
13343.44 248
13344.53 287
13345.62 289
13346.71 280
13347.80 293
13348.90 293
13349.99 259
13351.08 282
13352.17 273
13353.26 250
13354.36 293
13355.45 285
13356.54 278
13357.63 269
13358.72 285
13359.81 292
13360.91 294
13362.00 290
13363.09 282
13364.18 281
13365.28 267
13366.37 298
13367.46 314
13368.55 305
13369.65 311
13370.74 302
13371.83 255
13372.92 291
13374.02 298
13375.11 307
13376.20 273
13377.29 264
13378.39 274
13379.48 279
13380.57 267
13381.67 294
13382.76 276
13383.85 312
13384.94 256
13386.04 275
13387.13 269
13388.22 284
13389.32 307
13390.41 288
13391.50 285
13392.60 273
13393.69 284
13394.78 278
13395.88 299
13396.97 255
13398.06 269
13399.16 261
13400.25 285
13401.35 263
13402.44 260
13403.53 295
13404.63 251
13405.72 287
13406.82 271
13407.91 249
13409.00 254
13410.10 278
13411.19 246
13412.29 257
13413.38 234
13414.47 247
13415.57 235
13416.66 258
13417.76 279
13418.85 304
13419.95 268
13421.04 264
13422.14 260
13423.23 258
13424.33 261
13425.42 225
13426.51 276
13427.61 275
13428.70 270
13429.80 222
13430.89 255
13431.99 255
13433.08 276
13434.18 255
13435.27 252
13436.37 263
13437.46 250
13438.56 272
13439.66 277
13440.75 278
13441.85 274
13442.94 261
13444.04 230
13445.13 238
13446.23 253
13447.32 251
13448.42 235
13449.52 252
13450.61 289
13451.71 274
13452.80 265
13453.90 230
13454.99 274
13456.09 284
13457.19 272
13458.28 262
13459.38 276
13460.48 263
13461.57 291
13462.67 269
13463.76 263
13464.86 286
13465.96 293
13467.05 286
13468.15 278
13469.25 262
13470.34 291
13471.44 288
13472.54 266
13473.63 272
13474.73 234
13475.83 242
13476.92 299
13478.02 309
13479.12 316
13480.21 305
13481.31 270
13482.41 328
13483.50 290
13484.60 298
13485.70 282
13486.80 310
13487.89 305
13488.99 287
13490.09 296
13491.19 317
13492.28 341
13493.38 293
13494.48 272
13495.58 269
13496.67 345
13497.77 283
13498.87 352
13499.97 325
13501.06 335
13502.16 316
13503.26 286
13504.36 350
13505.46 290
13506.55 352
13507.65 321
13508.75 346
13509.85 329
13510.95 279
13512.05 295
13513.14 303
13514.24 288
13515.34 289
13516.44 251
13517.54 279
13518.64 293
13519.73 281
13520.83 256
13521.93 272
13523.03 290
13524.13 269
13525.23 265
13526.33 256
13527.43 265
13528.53 274
13529.62 259
13530.72 205
13531.82 267
13532.92 282
13534.02 257
13535.12 257
13536.22 274
13537.32 255
13538.42 282
13539.52 264
13540.62 281
13541.72 268
13542.82 266
13543.92 282
13545.01 248
13546.11 281
13547.21 235
13548.31 271
13549.41 243
13550.51 258
13551.61 262
13552.71 277
13553.81 250
13554.91 268
13556.01 234
13557.11 260
13558.21 256
13559.31 286
13560.41 261
13561.51 267
13562.61 255
13563.72 265
13564.82 260
13565.92 270
13567.02 274
13568.12 266
13569.22 264
13570.32 250
13571.42 257
13572.52 275
13573.62 270
13574.72 250
13575.82 257
13576.92 253
13578.02 254
13579.13 260
13580.23 266
13581.33 221
13582.43 258
13583.53 318
13584.63 289
13585.73 263
13586.83 304
13587.94 255
13589.04 262
13590.14 269
13591.24 297
13592.34 253
13593.44 242
13594.54 271
13595.65 280
13596.75 230
13597.85 279
13598.95 265
13600.05 296
13601.16 276
13602.26 295
13603.36 246
13604.46 271
13605.56 269
13606.67 262
13607.77 267
13608.87 290
13609.97 287
13611.07 256
13612.18 260
13613.28 254
13614.38 244
13615.48 309
13616.59 262
13617.69 203
13618.79 251
13619.89 270
13621.00 246
13622.10 269
13623.20 244
13624.31 294
13625.41 238
13626.51 228
13627.61 265
13628.72 250
13629.82 248
13630.92 275
13632.03 314
13633.13 301
13634.23 266
13635.34 330
13636.44 277
13637.54 235
13638.65 247
13639.75 304
13640.85 291
13641.96 257
13643.06 249
13644.16 267
13645.27 299
13646.37 281
13647.48 255
13648.58 312
13649.68 287
13650.79 241
13651.89 285
13653.00 260
13654.10 251
13655.20 250
13656.31 258
13657.41 250
13658.52 267
13659.62 268
13660.72 269
13661.83 243
13662.93 277
13664.04 272
13665.14 279
13666.25 303
13667.35 249
13668.46 272
13669.56 248
13670.67 281
13671.77 264
13672.88 251
13673.98 263
13675.09 249
13676.19 281
13677.30 297
13678.40 263
13679.51 257
13680.61 267
13681.72 262
13682.82 262
13683.93 265
13685.03 290
13686.14 267
13687.24 247
13688.35 262
13689.45 240
13690.56 251
13691.66 245
13692.77 265
13693.88 272
13694.98 295
13696.09 275
13697.19 274
13698.30 262
13699.40 285
13700.51 279
13701.62 273
13702.72 272
13703.83 332
13704.93 299
13706.04 294
13707.15 309
13708.25 322
13709.36 293
13710.47 303
13711.57 332
13712.68 326
13713.79 335
13714.89 348
13716.00 342
13717.11 367
13718.21 362
13719.32 351
13720.43 316
13721.53 357
13722.64 337
13723.75 335
13724.85 347
13725.96 327
13727.07 322
13728.17 302
13729.28 295
13730.39 302
13731.50 313
13732.60 307
13733.71 302
13734.82 312
13735.92 295
13737.03 281
13738.14 260
13739.25 271
13740.35 291
13741.46 253
13742.57 301
13743.68 309
13744.79 295
13745.89 277
13747.00 310
13748.11 313
13749.22 324
13750.32 288
13751.43 328
13752.54 296
13753.65 296
13754.76 280
13755.87 272
13756.97 274
13758.08 347
13759.19 273
13760.30 277
13761.41 280
13762.52 292
13763.62 309
13764.73 281
13765.84 299
13766.95 266
13768.06 304
13769.17 326
13770.28 339
13771.38 289
13772.49 282
13773.60 332
13774.71 315
13775.82 314
13776.93 299
13778.04 306
13779.15 318
13780.26 323
13781.37 309
13782.48 273
13783.58 276
13784.69 294
13785.80 287
13786.91 253
13788.02 279
13789.13 284
13790.24 288
13791.35 296
13792.46 309
13793.57 286
13794.68 287
13795.79 306
13796.90 282
13798.01 259
13799.12 303
13800.23 295
13801.34 307
13802.45 278
13803.56 284
13804.67 304
13805.78 295
13806.89 273
13808.00 277
13809.11 315
13810.22 326
13811.33 317
13812.44 306
13813.55 254
13814.66 266
13815.77 264
13816.88 251
13818.00 311
13819.11 254
13820.22 235
13821.33 263
13822.44 305
13823.55 258
13824.66 275
13825.77 305
13826.88 275
13827.99 266
13829.10 287
13830.22 267
13831.33 293
13832.44 248
13833.55 262
13834.66 270
13835.77 277
13836.88 268
13838.00 297
13839.11 262
13840.22 255
13841.33 273
13842.44 292
13843.55 284
13844.67 271
13845.78 270
13846.89 283
13848.00 276
13849.11 282
13850.23 294
13851.34 273
13852.45 269
13853.56 262
13854.67 264
13855.79 246
13856.90 246
13858.01 258
13859.12 288
13860.24 287
13861.35 252
13862.46 277
13863.57 294
13864.69 296
13865.80 257
13866.91 296
13868.02 297
13869.14 254
13870.25 258
13871.36 274
13872.47 297
13873.59 256
13874.70 301
13875.81 304
13876.93 320
13878.04 282
13879.15 291
13880.27 273
13881.38 284
13882.49 278
13883.61 286
13884.72 316
13885.83 353
13886.95 327
13888.06 358
13889.17 339
13890.29 329
13891.40 329
13892.51 339
13893.63 323
13894.74 307
13895.86 326
13896.97 315
13898.08 332
13899.20 358
13900.31 354
13901.43 333
13902.54 304
13903.65 314
13904.77 314
13905.88 294
13907.00 286
13908.11 295
13909.23 281
13910.34 269
13911.45 292
13912.57 308
13913.68 268
13914.80 250
13915.91 270
13917.03 286
13918.14 307
13919.26 281
13920.37 277
13921.49 265
13922.60 264
13923.72 254
13924.83 269
13925.95 301
13927.06 272
13928.18 281
13929.29 296
13930.41 275
13931.52 268
13932.64 253
13933.75 267
13934.87 289
13935.98 270
13937.10 296
13938.21 287
13939.33 259
13940.45 273
13941.56 272
13942.68 284
13943.79 301
13944.91 269
13946.03 261
13947.14 274
13948.26 270
13949.37 264
13950.49 276
13951.60 284
13952.72 238
13953.84 249
13954.95 260
13956.07 271
13957.19 279
13958.30 267
13959.42 257
13960.54 258
13961.65 274
13962.77 282
13963.88 254
13965.00 251
13966.12 272
13967.23 289
13968.35 278
13969.47 255
13970.59 281
13971.70 294
13972.82 267
13973.94 262
13975.05 243
13976.17 275
13977.29 269
13978.40 283
13979.52 287
13980.64 261
13981.76 241
13982.87 267
13983.99 276
13985.11 300
13986.23 286
13987.34 291
13988.46 284
13989.58 237
13990.70 231
13991.81 273
13992.93 249
13994.05 228
13995.17 290
13996.29 295
13997.40 300
13998.52 245
13999.64 255
14000.76 260
14001.88 253
14002.99 247
14004.11 259
14005.23 254
14006.35 243
14007.47 259
14008.58 303
14009.70 282
14010.82 282
14011.94 263
14013.06 257
14014.18 290
14015.30 287
14016.41 291
14017.53 276
14018.65 225
14019.77 286
14020.89 263
14022.01 251
14023.13 253
14024.25 275
14025.37 268
14026.48 244
14027.60 255
14028.72 278
14029.84 287
14030.96 272
14032.08 256
14033.20 296
14034.32 275
14035.44 260
14036.56 286
14037.68 289
14038.80 280
14039.92 278
14041.04 242
14042.16 258
14043.28 258
14044.40 275
14045.52 286
14046.64 293
14047.76 291
14048.88 282
14050.00 258
14051.12 288
14052.24 262
14053.36 257
14054.48 273
14055.60 259
14056.72 279
14057.84 279
14058.96 293
14060.08 267
14061.20 271
14062.32 305
14063.44 265
14064.56 269
14065.68 304
14066.80 335
14067.92 269
14069.04 274
14070.16 288
14071.28 339
14072.41 304
14073.53 325
14074.65 276
14075.77 336
14076.89 325
14078.01 314
14079.13 357
14080.25 328
14081.37 313
14082.50 322
14083.62 374
14084.74 327
14085.86 314
14086.98 309
14088.10 369
14089.23 385
14090.35 355
14091.47 393
14092.59 351
14093.71 320
14094.83 338
14095.96 357
14097.08 365
14098.20 345
14099.32 391
14100.44 395
14101.57 378
14102.69 368
14103.81 418
14104.93 380
14106.05 374
14107.18 378
14108.30 311
14109.42 324
14110.54 306
14111.67 307
14112.79 265
14113.91 277
14115.03 309
14116.16 323
14117.28 281
14118.40 264
14119.53 278
14120.65 257
14121.77 276
14122.89 277
14124.02 292
14125.14 263
14126.26 269
14127.39 268
14128.51 259
14129.63 261
14130.76 279
14131.88 284
14133.00 313
14134.13 263
14135.25 260
14136.37 250
14137.50 272
14138.62 269
14139.74 263
14140.87 269
14141.99 243
14143.11 250
14144.24 283
14145.36 269
14146.49 287
14147.61 224
14148.73 243
14149.86 236
14150.98 256
14152.11 266
14153.23 265
14154.35 236
14155.48 256
14156.60 242
14157.73 261
14158.85 269
14159.98 235
14161.10 300
14162.23 261
14163.35 268
14164.47 263
14165.60 272
14166.72 286
14167.85 250
14168.97 243
14170.10 247
14171.22 270
14172.35 289
14173.47 303
14174.60 206
14175.72 268
14176.85 285
14177.97 246
14179.10 268
14180.22 267
14181.35 259
14182.47 279
14183.60 253
14184.72 251
14185.85 244
14186.98 262
14188.10 248
14189.23 251
14190.35 228
14191.48 271
14192.60 281
14193.73 249
14194.86 263
14195.98 248
14197.11 279
14198.23 239
14199.36 227
14200.49 215
14201.61 255
14202.74 249
14203.86 263
14204.99 238
14206.12 232
14207.24 245
14208.37 245
14209.50 224
14210.62 234
14211.75 238
14212.87 248
14214.00 266
14215.13 214
14216.25 225
14217.38 210
14218.51 233
14219.63 239
14220.76 248
14221.89 206
14223.02 223
14224.14 209
14225.27 219
14226.40 236
14227.52 256
14228.65 248
14229.78 242
14230.91 216
14232.03 185
14233.16 212
14234.29 241
14235.41 241
14236.54 225
14237.67 191
14238.80 235
14239.92 223
14241.05 222
14242.18 230
14243.31 235
14244.44 236
14245.56 221
14246.69 246
14247.82 246
14248.95 259
14250.08 249
14251.20 235
14252.33 212
14253.46 209
14254.59 214
14255.72 219
14256.84 222
14257.97 237
14259.10 230
14260.23 223
14261.36 248
14262.49 220
14263.62 218
14264.74 237
14265.87 264
14267.00 233
14268.13 225
14269.26 233
14270.39 260
14271.52 212
14272.65 213
14273.77 231
14274.90 210
14276.03 216
14277.16 211
14278.29 243
14279.42 232
14280.55 234
14281.68 214
14282.81 192
14283.94 201
14285.07 207
14286.20 252
14287.33 193
14288.45 229
14289.58 212
14290.71 235
14291.84 242
14292.97 240
14294.10 223
14295.23 213
14296.36 241
14297.49 239
14298.62 234
14299.75 192
14300.88 234
14302.01 222
14303.14 214
14304.27 241
14305.40 231
14306.53 212
14307.66 222
14308.79 194
14309.92 194
14311.05 227
14312.19 195
14313.32 211
14314.45 193
14315.58 196
14316.71 183
14317.84 249
14318.97 211
14320.10 217
14321.23 211
14322.36 224
14323.49 210
14324.62 190
14325.75 198
14326.89 216
14328.02 246
14329.15 219
14330.28 216
14331.41 236
14332.54 205
14333.67 237
14334.80 210
14335.94 211
14337.07 221
14338.20 223
14339.33 197
14340.46 189
14341.59 231
14342.73 213
14343.86 221
14344.99 238
14346.12 215
14347.25 208
14348.38 216
14349.52 233
14350.65 207
14351.78 216
14352.91 198
14354.04 228
14355.18 188
14356.31 204
14357.44 202
14358.57 238
14359.71 216
14360.84 203
14361.97 191
14363.10 210
14364.24 216
14365.37 182
14366.50 192
14367.63 193
14368.77 189
14369.90 204
14371.03 228
14372.16 198
14373.30 213
14374.43 197
14375.56 207
14376.70 200
14377.83 192
14378.96 188
14380.10 236
14381.23 230
14382.36 187
14383.50 197
14384.63 170
14385.76 215
14386.90 211
14388.03 202
14389.16 176
14390.30 179
14391.43 206
14392.56 223
14393.70 196
14394.83 212
14395.97 218
14397.10 210
14398.23 224
14399.37 224
14400.50 216
14401.63 205
14402.77 218
14403.90 185
14405.04 212
14406.17 186
14407.31 215
14408.44 236
14409.57 242
14410.71 205
14411.84 245
14412.98 209
14414.11 215
14415.25 220
14416.38 205
14417.52 238
14418.65 189
14419.79 240
14420.92 231
14422.05 243
14423.19 215
14424.32 221
14425.46 199
14426.59 217
14427.73 190
14428.86 207
14430.00 229
14431.14 211
14432.27 237
14433.41 224
14434.54 203
14435.68 221
14436.81 226
14437.95 234
14439.08 254
14440.22 221
14441.35 213
14442.49 224
14443.63 227
14444.76 226
14445.90 217
14447.03 231
14448.17 236
14449.30 234
14450.44 239
14451.58 275
14452.71 262
14453.85 226
14454.98 204
14456.12 219
14457.26 216
14458.39 230
14459.53 232
14460.67 241
14461.80 244
14462.94 214
14464.08 218
14465.21 215
14466.35 231
14467.48 245
14468.62 250
14469.76 246
14470.90 230
14472.03 230
14473.17 254
14474.31 242
14475.44 265
14476.58 235
14477.72 268
14478.85 248
14479.99 244
14481.13 245
14482.27 253
14483.40 249
14484.54 198
14485.68 203
14486.81 206
14487.95 248
14489.09 227
14490.23 241
14491.36 233
14492.50 216
14493.64 213
14494.78 259
14495.92 228
14497.05 234
14498.19 218
14499.33 199
14500.47 211
14501.60 196
14502.74 194
14503.88 211
14505.02 238
14506.16 219
14507.30 223
14508.43 236
14509.57 237
14510.71 247
14511.85 261
14512.99 218
14514.13 273
14515.26 280
14516.40 246
14517.54 259
14518.68 284
14519.82 265
14520.96 257
14522.10 246
14523.23 251
14524.37 247
14525.51 257
14526.65 233
14527.79 257
14528.93 268
14530.07 237
14531.21 228
14532.35 223
14533.49 230
14534.63 227
14535.76 200
14536.90 209
14538.04 215
14539.18 208
14540.32 203
14541.46 203
14542.60 218
14543.74 215
14544.88 251
14546.02 214
14547.16 204
14548.30 197
14549.44 230
14550.58 231
14551.72 192
14552.86 213
14554.00 217
14555.14 223
14556.28 207
14557.42 198
14558.56 195
14559.70 198
14560.84 211
14561.98 217
14563.12 177
14564.26 207
14565.40 201
14566.54 204
14567.68 215
14568.82 189
14569.96 218
14571.11 212
14572.25 230
14573.39 228
14574.53 204
14575.67 207
14576.81 211
14577.95 245
14579.09 183
14580.23 197
14581.37 185
14582.52 183
14583.66 185
14584.80 203
14585.94 176
14587.08 216
14588.22 178
14589.36 197
14590.50 218
14591.65 242
14592.79 227
14593.93 207
14595.07 214
14596.21 215
14597.35 211
14598.50 231
14599.64 223
14600.78 236
14601.92 260
14603.06 214
14604.21 195
14605.35 210
14606.49 203
14607.63 219
14608.77 200
14609.92 223
14611.06 207
14612.20 200
14613.34 223
14614.49 212
14615.63 207
14616.77 171
14617.91 211
14619.06 212
14620.20 191
14621.34 208
14622.48 234
14623.63 264
14624.77 206
14625.91 226
14627.06 235
14628.20 244
14629.34 226
14630.48 203
14631.63 203
14632.77 219
14633.91 215
14635.06 248
14636.20 216
14637.34 199
14638.49 244
14639.63 228
14640.77 252
14641.92 238
14643.06 237
14644.20 266
14645.35 203
14646.49 204
14647.64 198
14648.78 214
14649.92 187
14651.07 199
14652.21 209
14653.35 193
14654.50 195
14655.64 214
14656.79 241
14657.93 212
14659.07 188
14660.22 172
14661.36 196
14662.51 210
14663.65 198
14664.80 194
14665.94 199
14667.09 193
14668.23 224
14669.37 205
14670.52 195
14671.66 176
14672.81 211
14673.95 212
14675.10 191
14676.24 158
14677.39 195
14678.53 196
14679.68 196
14680.82 175
14681.97 226
14683.11 180
14684.26 183
14685.40 186
14686.55 166
14687.69 171
14688.84 194
14689.98 167
14691.13 199
14692.27 165
14693.42 179
14694.57 175
14695.71 201
14696.86 163
14698.00 181
14699.15 179
14700.29 187
14701.44 168
14702.59 151
14703.73 173
14704.88 178
14706.02 174
14707.17 207
14708.32 167
14709.46 159
14710.61 176
14711.75 170
14712.90 189
14714.05 228
14715.19 194
14716.34 164
14717.49 180
14718.63 180
14719.78 171
14720.93 164
14722.07 175
14723.22 200
14724.37 192
14725.51 190
14726.66 208
14727.81 160
14728.95 144
14730.10 173
14731.25 180
14732.39 173
14733.54 185
14734.69 184
14735.84 187
14736.98 197
14738.13 192
14739.28 202
14740.42 164
14741.57 178
14742.72 182
14743.87 178
14745.01 149
14746.16 174
14747.31 200
14748.46 156
14749.61 159
14750.75 154
14751.90 160
14753.05 153
14754.20 168
14755.34 189
14756.49 190
14757.64 175
14758.79 205
14759.94 174
14761.08 158
14762.23 186
14763.38 192
14764.53 183
14765.68 200
14766.83 196
14767.97 208
14769.12 188
14770.27 190
14771.42 162
14772.57 197
14773.72 179
14774.87 168
14776.01 159
14777.16 165
14778.31 180
14779.46 162
14780.61 158
14781.76 176
14782.91 151
14784.06 160
14785.21 178
14786.36 157
14787.50 143
14788.65 181
14789.80 190
14790.95 146
14792.10 145
14793.25 179
14794.40 187
14795.55 170
14796.70 162
14797.85 188
14799.00 185
14800.15 155
14801.30 139
14802.45 157
14803.60 170
14804.75 174
14805.90 173
14807.05 167
14808.20 164
14809.35 155
14810.50 178
14811.65 175
14812.80 174
14813.95 174
14815.10 175
14816.25 172
14817.40 164
14818.55 163
14819.70 173
14820.85 178
14822.00 176
14823.15 167
14824.30 155
14825.45 181
14826.60 162
14827.75 141
14828.91 147
14830.06 139
14831.21 164
14832.36 160
14833.51 153
14834.66 121
14835.81 151
14836.96 195
14838.11 167
14839.26 171
14840.42 151
14841.57 156
14842.72 171
14843.87 153
14845.02 143
14846.17 151
14847.32 157
14848.48 147
14849.63 153
14850.78 170
14851.93 155
14853.08 140
14854.23 156
14855.39 166
14856.54 164
14857.69 177
14858.84 165
14859.99 139
14861.15 135
14862.30 183
14863.45 176
14864.60 154
14865.75 155
14866.91 155
14868.06 176
14869.21 188
14870.36 136
14871.52 171
14872.67 168
14873.82 157
14874.97 177
14876.13 171
14877.28 158
14878.43 172
14879.59 159
14880.74 165
14881.89 155
14883.04 140
14884.20 167
14885.35 175
14886.50 165
14887.66 146
14888.81 154
14889.96 175
14891.12 153
14892.27 154
14893.42 137
14894.58 185
14895.73 160
14896.88 177
14898.04 178
14899.19 171
14900.34 180
14901.50 170
14902.65 193
14903.80 173
14904.96 160
14906.11 167
14907.27 159
14908.42 152
14909.57 140
14910.73 179
14911.88 193
14913.04 162
14914.19 160
14915.34 153
14916.50 144
14917.65 177
14918.81 146
14919.96 162
14921.11 159
14922.27 189
14923.42 180
14924.58 144
14925.73 160
14926.89 161
14928.04 175
14929.20 178
14930.35 147
14931.51 142
14932.66 179
14933.82 166
14934.97 150
14936.13 152
14937.28 143
14938.44 176
14939.59 169
14940.75 149
14941.90 141
14943.06 160
14944.21 174
14945.37 184
14946.52 144
14947.68 145
14948.83 166
14949.99 172
14951.14 139
14952.30 137
14953.46 140
14954.61 171
14955.77 179
14956.92 194
14958.08 163
14959.24 153
14960.39 176
14961.55 186
14962.70 148
14963.86 147
14965.02 182
14966.17 182
14967.33 139
14968.48 145
14969.64 172
14970.80 188
14971.95 174
14973.11 127
14974.27 157
14975.42 169
14976.58 189
14977.74 186
14978.89 175
14980.05 154
14981.21 136
14982.36 178
14983.52 161
14984.68 172
14985.83 177
14986.99 152
14988.15 190
14989.30 157
14990.46 155
14991.62 209
14992.77 188
14993.93 148
14995.09 162
14996.25 160
14997.40 158
14998.56 151
14999.72 187
15000.88 161
15002.03 149
15003.19 176
15004.35 179
15005.51 154
15006.66 159
15007.82 170
15008.98 161
15010.14 175
15011.30 158
15012.45 161
15013.61 170
15014.77 167
15015.93 159
15017.09 149
15018.24 152
15019.40 138
15020.56 124
15021.72 165
15022.88 169
15024.04 154
15025.19 132
15026.35 154
15027.51 146
15028.67 169
15029.83 125
15030.99 142
15032.15 140
15033.30 146
15034.46 169
15035.62 156
15036.78 171
15037.94 156
15039.10 168
15040.26 162
15041.42 179
15042.58 135
15043.73 154
15044.89 175
15046.05 155
15047.21 143
15048.37 141
15049.53 136
15050.69 186
15051.85 145
15053.01 151
15054.17 154
15055.33 151
15056.49 143
15057.65 147
15058.81 152
15059.97 149
15061.13 166
15062.29 179
15063.45 173
15064.61 167
15065.77 170
15066.93 201
15068.09 186
15069.25 142
15070.41 164
15071.57 152
15072.73 145
15073.89 131
15075.05 138
15076.21 150
15077.37 166
15078.53 170
15079.69 147
15080.85 144
15082.01 153
15083.17 155
15084.33 139
15085.49 162
15086.65 119
15087.82 127
15088.98 122
15090.14 146
15091.30 160
15092.46 116
15093.62 135
15094.78 147
15095.94 158
15097.10 164
15098.27 164
15099.43 159
15100.59 127
15101.75 144
15102.91 157
15104.07 162
15105.23 164
15106.40 148
15107.56 140
15108.72 143
15109.88 129
15111.04 180
15112.20 160
15113.37 154
15114.53 140
15115.69 134
15116.85 142
15118.01 137
15119.18 153
15120.34 173
15121.50 165
15122.66 145
15123.82 130
15124.99 144
15126.15 161
15127.31 167
15128.47 167
15129.64 141
15130.80 141
15131.96 149
15133.12 146
15134.29 150
15135.45 145
15136.61 186
15137.77 158
15138.94 147
15140.10 157
15141.26 156
15142.43 149
15143.59 156
15144.75 183
15145.92 181
15147.08 129
15148.24 161
15149.41 179
15150.57 142
15151.73 145
15152.90 144
15154.06 160
15155.22 132
15156.39 143
15157.55 147
15158.71 152
15159.88 152
15161.04 128
15162.20 169
15163.37 147
15164.53 138
15165.70 158
15166.86 180
15168.02 136
15169.19 150
15170.35 129
15171.52 154
15172.68 141
15173.84 128
15175.01 137
15176.17 162
15177.34 154
15178.50 147
15179.66 166
15180.83 147
15181.99 139
15183.16 146
15184.32 123
15185.49 136
15186.65 158
15187.82 129
15188.98 169
15190.15 157
15191.31 154
15192.48 182
15193.64 156
15194.81 168
15195.97 195
15197.14 162
15198.30 149
15199.47 168
15200.63 167
15201.80 188
15202.96 138
15204.13 170
15205.29 179
15206.46 168
15207.62 177
15208.79 179
15209.96 171
15211.12 163
15212.29 173
15213.45 159
15214.62 147
15215.78 161
15216.95 163
15218.12 150
15219.28 156
15220.45 136
15221.61 153
15222.78 191
15223.95 152
15225.11 148
15226.28 159
15227.44 170
15228.61 157
15229.78 168
15230.94 175
15232.11 197
15233.28 185
15234.44 183
15235.61 182
15236.78 207
15237.94 172
15239.11 204
15240.28 172
15241.44 174
15242.61 187
15243.78 198
15244.94 150
15246.11 163
15247.28 203
15248.44 144
15249.61 144
15250.78 128
15251.95 149
15253.11 157
15254.28 161
15255.45 149
15256.61 146
15257.78 154
15258.95 173
15260.12 162
15261.28 150
15262.45 160
15263.62 169
15264.79 167
15265.95 159
15267.12 171
15268.29 183
15269.46 172
15270.63 133
15271.79 157
15272.96 142
15274.13 172
15275.30 159
15276.47 162
15277.63 159
15278.80 178
15279.97 191
15281.14 175
15282.31 196
15283.48 145
15284.64 138
15285.81 147
15286.98 194
15288.15 140
15289.32 166
15290.49 152
15291.66 138
15292.82 133
15293.99 158
15295.16 163
15296.33 162
15297.50 145
15298.67 129
15299.84 163
15301.01 158
15302.18 157
15303.35 147
15304.51 149
15305.68 157
15306.85 148
15308.02 163
15309.19 164
15310.36 154
15311.53 149
15312.70 170
15313.87 166
15315.04 136
15316.21 158
15317.38 146
15318.55 150
15319.72 187
15320.89 160
15322.06 170
15323.23 175
15324.40 160
15325.57 167
15326.74 196
15327.91 155
15329.08 187
15330.25 147
15331.42 165
15332.59 136
15333.76 169
15334.93 187
15336.10 162
15337.27 178
15338.44 170
15339.61 166
15340.78 154
15341.95 164
15343.12 136
15344.29 155
15345.47 151
15346.64 165
15347.81 168
15348.98 172
15350.15 164
15351.32 154
15352.49 167
15353.66 177
15354.83 171
15356.00 139
15357.18 159
15358.35 153
15359.52 144
15360.69 161
15361.86 157
15363.03 159
15364.20 184
15365.38 170
15366.55 158
15367.72 162
15368.89 170
15370.06 175
15371.23 189
15372.41 142
15373.58 159
15374.75 176
15375.92 177
15377.09 138
15378.26 112
15379.44 128
15380.61 151
15381.78 191
15382.95 152
15384.13 153
15385.30 144
15386.47 151
15387.64 163
15388.82 139
15389.99 157
15391.16 156
15392.33 200
15393.51 160
15394.68 181
15395.85 153
15397.02 149
15398.20 167
15399.37 168
15400.54 150
15401.71 165
15402.89 167
15404.06 178
15405.23 180
15406.41 152
15407.58 149
15408.75 163
15409.93 149
15411.10 157
15412.27 168
15413.45 170
15414.62 160
15415.79 158
15416.97 157
15418.14 164
15419.31 170
15420.49 140
15421.66 139
15422.84 162
15424.01 181
15425.18 165
15426.36 167
15427.53 167
15428.70 166
15429.88 169
15431.05 136
15432.23 150
15433.40 149
15434.57 160
15435.75 151
15436.92 155
15438.10 155
15439.27 142
15440.45 134
15441.62 152
15442.80 140
15443.97 138
15445.14 160
15446.32 168
15447.49 135
15448.67 131
15449.84 125
15451.02 135
15452.19 154
15453.37 170
15454.54 170
15455.72 146
15456.89 152
15458.07 129
15459.24 142
15460.42 138
15461.59 165
15462.77 161
15463.94 131
15465.12 119
15466.29 158
15467.47 147
15468.65 144
15469.82 148
15471.00 129
15472.17 133
15473.35 116
15474.52 131
15475.70 162
15476.88 150
15478.05 149
15479.23 138
15480.40 133
15481.58 128
15482.76 140
15483.93 122
15485.11 137
15486.28 154
15487.46 178
15488.64 141
15489.81 146
15490.99 137
15492.16 143
15493.34 162
15494.52 173
15495.69 150
15496.87 152
15498.05 158
15499.22 145
15500.40 151
15501.58 128
15502.75 135
15503.93 156
15505.11 149
15506.28 126
15507.46 158
15508.64 138
15509.82 155
15510.99 143
15512.17 141
15513.35 140
15514.52 130
15515.70 137
15516.88 139
15518.06 145
15519.23 141
15520.41 144
15521.59 162
15522.77 134
15523.94 138
15525.12 169
15526.30 131
15527.48 150
15528.65 134
15529.83 185
15531.01 160
15532.19 160
15533.37 163
15534.54 142
15535.72 150
15536.90 160
15538.08 161
15539.26 137
15540.44 166
15541.61 158
15542.79 145
15543.97 139
15545.15 136
15546.33 167
15547.51 165
15548.68 157
15549.86 165
15551.04 159
15552.22 163
15553.40 161
15554.58 144
15555.76 157
15556.93 157
15558.11 146
15559.29 139
15560.47 161
15561.65 172
15562.83 155
15564.01 174
15565.19 175
15566.37 188
15567.55 168
15568.73 158
15569.91 168
15571.08 140
15572.26 177
15573.44 174
15574.62 150
15575.80 165
15576.98 131
15578.16 152
15579.34 171
15580.52 143
15581.70 148
15582.88 165
15584.06 191
15585.24 140
15586.42 133
15587.60 161
15588.78 182
15589.96 158
15591.14 164
15592.32 178
15593.50 141
15594.68 186
15595.86 157
15597.04 157
15598.22 164
15599.40 185
15600.58 177
15601.76 138
15602.95 146
15604.13 142
15605.31 172
15606.49 153
15607.67 163
15608.85 173
15610.03 179
15611.21 212
15612.39 197
15613.57 167
15614.75 192
15615.93 182
15617.12 205
15618.30 166
15619.48 189
15620.66 184
15621.84 169
15623.02 197
15624.20 178
15625.38 186
15626.57 204
15627.75 178
15628.93 170
15630.11 186
15631.29 171
15632.47 184
15633.66 187
15634.84 189
15636.02 233
15637.20 186
15638.38 202
15639.57 204
15640.75 193
15641.93 184
15643.11 195
15644.29 169
15645.48 195
15646.66 203
15647.84 207
15649.02 201
15650.21 186
15651.39 193
15652.57 207
15653.75 224
15654.94 186
15656.12 184
15657.30 195
15658.48 223
15659.67 206
15660.85 192
15662.03 184
15663.22 201
15664.40 184
15665.58 182
15666.76 179
15667.95 192
15669.13 190
15670.31 196
15671.50 198
15672.68 185
15673.86 218
15675.05 201
15676.23 171
15677.41 200
15678.60 191
15679.78 206
15680.96 179
15682.15 194
15683.33 182
15684.51 191
15685.70 193
15686.88 196
15688.07 193
15689.25 176
15690.43 206
15691.62 200
15692.80 158
15693.99 193
15695.17 186
15696.35 202
15697.54 190
15698.72 182
15699.91 171
15701.09 180
15702.28 206
15703.46 193
15704.64 174
15705.83 170
15707.01 177
15708.20 169
15709.38 179
15710.57 183
15711.75 181
15712.94 225
15714.12 206
15715.31 196
15716.49 179
15717.68 186
15718.86 196
15720.05 180
15721.23 177
15722.42 202
15723.60 176
15724.79 172
15725.97 188
15727.16 222
15728.34 197
15729.53 199
15730.71 193
15731.90 190
15733.08 181
15734.27 193
15735.46 196
15736.64 181
15737.83 191
15739.01 169
15740.20 190
15741.39 197
15742.57 206
15743.76 195
15744.94 211
15746.13 202
15747.31 184
15748.50 205
15749.69 225
15750.87 248
15752.06 207
15753.25 205
15754.43 218
15755.62 215
15756.81 210
15757.99 202
15759.18 208
15760.36 203
15761.55 239
15762.74 227
15763.92 229
15765.11 197
15766.30 183
15767.49 209
15768.67 188
15769.86 201
15771.05 165
15772.23 203
15773.42 202
15774.61 203
15775.79 198
15776.98 195
15778.17 194
15779.36 190
15780.54 187
15781.73 197
15782.92 196
15784.11 178
15785.29 192
15786.48 173
15787.67 185
15788.86 194
15790.04 193
15791.23 176
15792.42 168
15793.61 173
15794.79 169
15795.98 170
15797.17 179
15798.36 199
15799.55 165
15800.73 177
15801.92 187
15803.11 215
15804.30 199
15805.49 168
15806.68 157
15807.86 173
15809.05 179
15810.24 177
15811.43 171
15812.62 155
15813.81 152
15815.00 172
15816.18 155
15817.37 175
15818.56 187
15819.75 182
15820.94 185
15822.13 186
15823.32 194
15824.51 170
15825.70 212
15826.88 166
15828.07 172
15829.26 170
15830.45 178
15831.64 160
15832.83 142
15834.02 182
15835.21 186
15836.40 184
15837.59 173
15838.78 176
15839.97 178
15841.16 144
15842.35 131
15843.54 160
15844.73 190
15845.92 182
15847.11 169
15848.30 164
15849.49 180
15850.68 195
15851.87 187
15853.06 177
15854.25 178
15855.44 155
15856.63 200
15857.82 161
15859.01 164
15860.20 179
15861.39 168
15862.58 199
15863.77 188
15864.96 175
15866.15 178
15867.34 168
15868.53 181
15869.72 199
15870.91 202
15872.10 175
15873.29 165
15874.48 177
15875.68 183
15876.87 164
15878.06 179
15879.25 158
15880.44 147
15881.63 167
15882.82 189
15884.01 197
15885.20 170
15886.40 194
15887.59 187
15888.78 175
15889.97 153
15891.16 152
15892.35 176
15893.54 201
15894.74 188
15895.93 170
15897.12 185
15898.31 187
15899.50 209
15900.70 174
15901.89 156
15903.08 184
15904.27 177
15905.46 195
15906.66 170
15907.85 165
15909.04 185
15910.23 181
15911.42 202
15912.62 158
15913.81 177
15915.00 170
15916.19 194
15917.39 174
15918.58 176
15919.77 187
15920.96 204
15922.16 204
15923.35 198
15924.54 176
15925.73 186
15926.93 191
15928.12 210
15929.31 175
15930.51 201
15931.70 177
15932.89 180
15934.09 195
15935.28 210
15936.47 174
15937.67 165
15938.86 187
15940.05 196
15941.25 212
15942.44 219
15943.63 205
15944.83 177
15946.02 178
15947.21 167
15948.41 139
15949.60 159
15950.79 147
15951.99 149
15953.18 158
15954.38 186
15955.57 191
15956.76 160
15957.96 158
15959.15 178
15960.35 166
15961.54 163
15962.73 183
15963.93 155
15965.12 151
15966.32 189
15967.51 180
15968.71 145
15969.90 149
15971.09 160
15972.29 146
15973.48 181
15974.68 139
15975.87 143
15977.07 145
15978.26 159
15979.46 155
15980.65 158
15981.85 133
15983.04 145
15984.24 139
15985.43 126
15986.63 149
15987.82 182
15989.02 167
15990.21 124
15991.41 126
15992.60 158
15993.80 145
15994.99 145
15996.19 162
15997.39 141
15998.58 146
15999.78 146
16000.97 145
16002.17 144
16003.36 143
16004.56 143
16005.76 151
16006.95 166
16008.15 181
16009.34 146
16010.54 140
16011.73 168
16012.93 164
16014.13 149
16015.32 160
16016.52 146
16017.72 164
16018.91 158
16020.11 159
16021.30 167
16022.50 158
16023.70 141
16024.89 141
16026.09 138
16027.29 129
16028.48 149
16029.68 146
16030.88 128
16032.07 142
16033.27 127
16034.47 132
16035.67 130
16036.86 139
16038.06 132
16039.26 126
16040.45 158
16041.65 142
16042.85 163
16044.04 146
16045.24 153
16046.44 150
16047.64 166
16048.83 152
16050.03 166
16051.23 168
16052.43 146
16053.62 141
16054.82 148
16056.02 150
16057.22 163
16058.42 165
16059.61 144
16060.81 167
16062.01 169
16063.21 135
16064.41 136
16065.60 111
16066.80 137
16068.00 131
16069.20 126
16070.40 133
16071.59 142
16072.79 152
16073.99 123
16075.19 146
16076.39 166
16077.59 147
16078.78 160
16079.98 111
16081.18 152
16082.38 145
16083.58 124
16084.78 144
16085.98 109
16087.18 115
16088.37 137
16089.57 156
16090.77 123
16091.97 142
16093.17 123
16094.37 138
16095.57 111
16096.77 149
16097.97 127
16099.17 104
16100.37 132
16101.57 131
16102.77 147
16103.96 130
16105.16 144
16106.36 138
16107.56 124
16108.76 127
16109.96 122
16111.16 158
16112.36 145
16113.56 118
16114.76 122
16115.96 161
16117.16 153
16118.36 121
16119.56 119
16120.76 143
16121.96 168
16123.16 148
16124.36 148
16125.56 144
16126.76 144
16127.96 128
16129.16 128
16130.37 122
16131.57 125
16132.77 124
16133.97 136
16135.17 135
16136.37 109
16137.57 105
16138.77 119
16139.97 162
16141.17 125
16142.37 111
16143.57 129
16144.77 143
16145.98 124
16147.18 132
16148.38 131
16149.58 120
16150.78 127
16151.98 125
16153.18 111
16154.38 138
16155.59 136
16156.79 146
16157.99 147
16159.19 141
16160.39 137
16161.59 131
16162.80 150
16164.00 121
16165.20 137
16166.40 134
16167.60 99
16168.80 127
16170.01 151
16171.21 139
16172.41 118
16173.61 129
16174.81 145
16176.02 153
16177.22 138
16178.42 119
16179.62 139
16180.83 116
16182.03 121
16183.23 146
16184.43 127
16185.64 125
16186.84 139
16188.04 116
16189.24 120
16190.45 120
16191.65 122
16192.85 142
16194.06 131
16195.26 136
16196.46 118
16197.66 93
16198.87 146
16200.07 135
16201.27 138
16202.48 121
16203.68 127
16204.88 91
16206.09 110
16207.29 122
16208.49 134
16209.70 117
16210.90 130
16212.10 130
16213.31 118
16214.51 141
16215.71 121
16216.92 113
16218.12 132
16219.33 153
16220.53 107
16221.73 123
16222.94 109
16224.14 149
16225.35 127
16226.55 101
16227.75 115
16228.96 121
16230.16 125
16231.37 128
16232.57 134
16233.77 140
16234.98 121
16236.18 130
16237.39 126
16238.59 151
16239.80 123
16241.00 139
16242.21 123
16243.41 116
16244.62 127
16245.82 155
16247.03 145
16248.23 129
16249.44 118
16250.64 143
16251.85 151
16253.05 141
16254.26 113
16255.46 145
16256.67 140
16257.87 133
16259.08 112
16260.28 120
16261.49 134
16262.69 139
16263.90 161
16265.10 158
16266.31 163
16267.51 143
16268.72 140
16269.93 149
16271.13 136
16272.34 142
16273.54 131
16274.75 129
16275.96 150
16277.16 142
16278.37 137
16279.57 145
16280.78 129
16281.99 115
16283.19 128
16284.40 155
16285.60 124
16286.81 133
16288.02 147
16289.22 127
16290.43 148
16291.64 140
16292.84 135
16294.05 148
16295.26 128
16296.46 150
16297.67 148
16298.88 106
16300.08 120
16301.29 143
16302.50 140
16303.70 123
16304.91 151
16306.12 151
16307.32 130
16308.53 128
16309.74 150
16310.95 159
16312.15 167
16313.36 155
16314.57 150
16315.78 138
16316.98 166
16318.19 143
16319.40 150
16320.61 157
16321.81 129
16323.02 149
16324.23 145
16325.44 114
16326.64 119
16327.85 152
16329.06 147
16330.27 151
16331.48 128
16332.68 137
16333.89 149
16335.10 132
16336.31 120
16337.52 127
16338.72 114
16339.93 127
16341.14 154
16342.35 124
16343.56 117
16344.77 141
16345.98 135
16347.18 148
16348.39 147
16349.60 157
16350.81 126
16352.02 113
16353.23 122
16354.44 126
16355.65 123
16356.85 143
16358.06 146
16359.27 149
16360.48 128
16361.69 119
16362.90 142
16364.11 158
16365.32 119
16366.53 123
16367.74 127
16368.95 132
16370.16 97
16371.36 109
16372.57 115
16373.78 135
16374.99 113
16376.20 126
16377.41 122
16378.62 139
16379.83 125
16381.04 138
16382.25 161
16383.46 109
16384.67 118
16385.88 105
16387.09 116
16388.30 113
16389.51 108
16390.72 117
16391.93 124
16393.14 108
16394.35 153
16395.56 124
16396.77 129
16397.98 121
16399.19 121
16400.41 142
16401.62 116
16402.83 134
16404.04 138
16405.25 131
16406.46 129
16407.67 107
16408.88 105
16410.09 127
16411.30 115
16412.51 105
16413.72 124
16414.94 135
16416.15 142
16417.36 111
16418.57 129
16419.78 131
16420.99 109
16422.20 142
16423.41 106
16424.63 105
16425.84 132
16427.05 133
16428.26 115
16429.47 102
16430.68 124
16431.90 131
16433.11 122
16434.32 111
16435.53 105
16436.74 117
16437.95 130
16439.17 108
16440.38 132
16441.59 128
16442.80 111
16444.01 117
16445.23 131
16446.44 115
16447.65 112
16448.86 147
16450.08 149
16451.29 135
16452.50 111
16453.71 129
16454.93 143
16456.14 107
16457.35 112
16458.56 109
16459.78 114
16460.99 118
16462.20 125
16463.42 109
16464.63 101
16465.84 128
16467.05 116
16468.27 121
16469.48 104
16470.69 101
16471.91 131
16473.12 114
16474.33 107
16475.55 104
16476.76 107
16477.97 133
16479.19 96
16480.40 121
16481.61 107
16482.83 121
16484.04 139
16485.25 139
16486.47 139
16487.68 111
16488.90 129
16490.11 122
16491.32 97
16492.54 133
16493.75 112
16494.97 127
16496.18 131
16497.39 99
16498.61 133
16499.82 124
16501.04 122
16502.25 113
16503.47 108
16504.68 109
16505.89 122
16507.11 115
16508.32 134
16509.54 135
16510.75 112
16511.97 137
16513.18 116
16514.40 125
16515.61 94
16516.83 105
16518.04 115
16519.26 101
16520.47 105
16521.69 134
16522.90 130
16524.12 121
16525.33 107
16526.55 112
16527.76 120
16528.98 121
16530.19 133
16531.41 130
16532.62 130
16533.84 126
16535.05 132
16536.27 113
16537.49 121
16538.70 119
16539.92 130
16541.13 107
16542.35 111
16543.56 120
16544.78 118
16546.00 134
16547.21 124
16548.43 120
16549.64 126
16550.86 124
16552.08 128
16553.29 117
16554.51 111
16555.73 123
16556.94 96
16558.16 115
16559.37 107
16560.59 109
16561.81 124
16563.02 124
16564.24 131
16565.46 124
16566.67 112
16567.89 112
16569.11 99
16570.32 96
16571.54 119
16572.76 116
16573.98 100
16575.19 115
16576.41 104
16577.63 123
16578.84 106
16580.06 110
16581.28 131
16582.50 121
16583.71 124
16584.93 141
16586.15 136
16587.36 144
16588.58 142
16589.80 146
16591.02 123
16592.24 120
16593.45 117
16594.67 127
16595.89 123
16597.11 104
16598.32 83
16599.54 116
16600.76 111
16601.98 93
16603.20 127
16604.41 114
16605.63 87
16606.85 106
16608.07 132
16609.29 110
16610.51 117
16611.72 97
16612.94 137
16614.16 115
16615.38 104
16616.60 97
16617.82 130
16619.03 118
16620.25 127
16621.47 91
16622.69 119
16623.91 114
16625.13 99
16626.35 105
16627.57 100
16628.79 90
16630.00 104
16631.22 115
16632.44 104
16633.66 109
16634.88 106
16636.10 120
16637.32 113
16638.54 98
16639.76 110
16640.98 123
16642.20 104
16643.42 113
16644.64 131
16645.86 121
16647.08 130
16648.30 106
16649.51 112
16650.73 107
16651.95 94
16653.17 114
16654.39 103
16655.61 85
16656.83 100
16658.05 102
16659.27 108
16660.49 105
16661.71 102
16662.93 108
16664.16 120
16665.38 117
16666.60 87
16667.82 92
16669.04 105
16670.26 86
16671.48 119
16672.70 113
16673.92 112
16675.14 107
16676.36 115
16677.58 133
16678.80 106
16680.02 117
16681.24 130
16682.46 89
16683.69 112
16684.91 127
16686.13 130
16687.35 111
16688.57 100
16689.79 112
16691.01 117
16692.23 119
16693.46 104
16694.68 115
16695.90 131
16697.12 114
16698.34 102
16699.56 97
16700.78 98
16702.01 113
16703.23 121
16704.45 105
16705.67 109
16706.89 96
16708.12 102
16709.34 92
16710.56 98
16711.78 83
16713.00 115
16714.23 113
16715.45 90
16716.67 104
16717.89 83
16719.11 97
16720.34 90
16721.56 90
16722.78 99
16724.00 103
16725.23 81
16726.45 104
16727.67 105
16728.89 99
16730.12 122
16731.34 104
16732.56 109
16733.79 106
16735.01 129
16736.23 101
16737.45 82
16738.68 93
16739.90 82
16741.12 104
16742.35 93
16743.57 102
16744.79 105
16746.02 105
16747.24 105
16748.46 79
16749.69 93
16750.91 103
16752.13 98
16753.36 152
16754.58 116
16755.80 95
16757.03 82
16758.25 113
16759.48 124
16760.70 95
16761.92 87
16763.15 110
16764.37 114
16765.60 98
16766.82 89
16768.04 96
16769.27 94
16770.49 95
16771.72 105
16772.94 109
16774.16 96
16775.39 112
16776.61 116
16777.84 103
16779.06 95
16780.29 118
16781.51 124
16782.74 90
16783.96 84
16785.19 94
16786.41 108
16787.64 115
16788.86 76
16790.09 91
16791.31 113
16792.54 112
16793.76 90
16794.99 85
16796.21 89
16797.44 81
16798.66 119
16799.89 98
16801.11 122
16802.34 91
16803.56 111
16804.79 108
16806.01 87
16807.24 108
16808.46 90
16809.69 104
16810.92 101
16812.14 97
16813.37 100
16814.59 122
16815.82 112
16817.04 101
16818.27 111
16819.50 108
16820.72 90
16821.95 101
16823.17 100
16824.40 80
16825.63 103
16826.85 116
16828.08 119
16829.31 125
16830.53 108
16831.76 80
16832.99 105
16834.21 106
16835.44 124
16836.67 90
16837.89 103
16839.12 116
16840.35 129
16841.57 109
16842.80 108
16844.03 124
16845.25 138
16846.48 115
16847.71 107
16848.93 106
16850.16 97
16851.39 111
16852.62 120
16853.84 93
16855.07 99
16856.30 104
16857.52 125
16858.75 126
16859.98 115
16861.21 106
16862.43 106
16863.66 107
16864.89 110
16866.12 129
16867.35 102
16868.57 100
16869.80 116
16871.03 125
16872.26 98
16873.48 124
16874.71 104
16875.94 120
16877.17 113
16878.40 96
16879.63 109
16880.85 109
16882.08 134
16883.31 114
16884.54 114
16885.77 122
16887.00 90
16888.22 107
16889.45 113
16890.68 129
16891.91 107
16893.14 91
16894.37 116
16895.60 118
16896.82 103
16898.05 110
16899.28 101
16900.51 155
16901.74 136
16902.97 106
16904.20 134
16905.43 127
16906.66 105
16907.89 121
16909.12 135
16910.34 115
16911.57 98
16912.80 121
16914.03 101
16915.26 112
16916.49 96
16917.72 105
16918.95 105
16920.18 106
16921.41 109
16922.64 121
16923.87 112
16925.10 101
16926.33 99
16927.56 105
16928.79 105
16930.02 100
16931.25 109
16932.48 145
16933.71 135
16934.94 138
16936.17 114
16937.40 113
16938.63 94
16939.86 107
16941.09 102
16942.32 78
16943.55 109
16944.78 85
16946.01 114
16947.24 96
16948.48 96
16949.71 104
16950.94 88
16952.17 131
16953.40 119
16954.63 121
16955.86 104
16957.09 98
16958.32 131
16959.55 128
16960.79 115
16962.02 101
16963.25 103
16964.48 129
16965.71 88
16966.94 99
16968.17 111
16969.40 101
16970.64 98
16971.87 108
16973.10 102
16974.33 94
16975.56 88
16976.79 106
16978.03 114
16979.26 105
16980.49 140
16981.72 105
16982.95 101
16984.19 107
16985.42 94
16986.65 125
16987.88 101
16989.11 122
16990.35 104
16991.58 92
16992.81 109
16994.04 125
16995.28 97
16996.51 99
16997.74 74
16998.97 101
17000.21 91
17001.44 102
17002.67 96
17003.90 88
17005.14 76
17006.37 92
17007.60 82
17008.84 106
17010.07 103
17011.30 108
17012.53 90
17013.77 99
17015.00 89
17016.23 99
17017.47 100
17018.70 118
17019.93 112
17021.17 85
17022.40 97
17023.63 91
17024.87 106
17026.10 130
17027.33 107
17028.57 89
17029.80 88
17031.04 91
17032.27 115
17033.50 114
17034.74 109
17035.97 119
17037.20 117
17038.44 111
17039.67 87
17040.91 81
17042.14 98
17043.37 118
17044.61 91
17045.84 80
17047.08 83
17048.31 93
17049.55 85
17050.78 79
17052.02 103
17053.25 84
17054.48 100
17055.72 96
17056.95 93
17058.19 73
17059.42 95
17060.66 99
17061.89 86
17063.13 98
17064.36 99
17065.60 90
17066.83 91
17068.07 80
17069.30 85
17070.54 76
17071.77 98
17073.01 95
17074.24 80
17075.48 93
17076.71 109
17077.95 101
17079.19 91
17080.42 95
17081.66 98
17082.89 106
17084.13 108
17085.36 88
17086.60 96
17087.83 90
17089.07 105
17090.31 100
17091.54 111
17092.78 95
17094.01 143
17095.25 105
17096.49 108
17097.72 99
17098.96 103
17100.19 92
17101.43 80
17102.67 101
17103.90 97
17105.14 111
17106.38 106
17107.61 94
17108.85 115
17110.09 94
17111.32 85
17112.56 94
17113.80 100
17115.03 101
17116.27 95
17117.51 86
17118.74 93
17119.98 105
17121.22 85
17122.45 93
17123.69 95
17124.93 94
17126.17 79
17127.40 86
17128.64 76
17129.88 92
17131.12 91
17132.35 98
17133.59 88
17134.83 82
17136.07 79
17137.30 74
17138.54 91
17139.78 85
17141.02 92
17142.25 81
17143.49 80
17144.73 77
17145.97 84
17147.20 98
17148.44 103
17149.68 108
17150.92 138
17152.16 79
17153.40 85
17154.63 85
17155.87 82
17157.11 102
17158.35 93
17159.59 102
17160.83 95
17162.06 87
17163.30 100
17164.54 85
17165.78 86
17167.02 98
17168.26 86
17169.50 96
17170.73 90
17171.97 75
17173.21 75
17174.45 85
17175.69 97
17176.93 96
17178.17 93
17179.41 85
17180.65 117
17181.89 100
17183.12 107
17184.36 93
17185.60 101
17186.84 113
17188.08 107
17189.32 105
17190.56 102
17191.80 92
17193.04 110
17194.28 84
17195.52 81
17196.76 72
17198.00 68
17199.24 87
17200.48 88
17201.72 82
17202.96 87
17204.20 97
17205.44 84
17206.68 87
17207.92 109
17209.16 94
17210.40 111
17211.64 79
17212.88 76
17214.12 97
17215.36 93
17216.60 97
17217.84 99
17219.08 76
17220.32 86
17221.56 99
17222.80 90
17224.04 101
17225.29 105
17226.53 103
17227.77 76
17229.01 75
17230.25 92
17231.49 95
17232.73 117
17233.97 85
17235.21 100
17236.45 109
17237.70 87
17238.94 89
17240.18 90
17241.42 100
17242.66 90
17243.90 93
17245.14 79
17246.39 74
17247.63 75
17248.87 90
17250.11 91
17251.35 89
17252.59 75
17253.84 98
17255.08 90
17256.32 90
17257.56 90
17258.80 104
17260.05 108
17261.29 87
17262.53 83
17263.77 88
17265.01 100
17266.26 112
17267.50 85
17268.74 91
17269.98 97
17271.23 96
17272.47 102
17273.71 93
17274.95 84
17276.20 120
17277.44 107
17278.68 103
17279.92 100
17281.17 112
17282.41 103
17283.65 78
17284.90 80
17286.14 104
17287.38 102
17288.62 114
17289.87 106
17291.11 104
17292.35 80
17293.60 78
17294.84 83
17296.08 80
17297.33 75
17298.57 92
17299.81 84
17301.06 79
17302.30 74
17303.54 97
17304.79 90
17306.03 95
17307.28 109
17308.52 85
17309.76 85
17311.01 110
17312.25 95
17313.49 99
17314.74 96
17315.98 104
17317.23 110
17318.47 89
17319.72 100
17320.96 87
17322.20 99
17323.45 73
17324.69 89
17325.94 92
17327.18 71
17328.43 85
17329.67 79
17330.91 99
17332.16 106
17333.40 79
17334.65 85
17335.89 89
17337.14 95
17338.38 81
17339.63 90
17340.87 52
17342.12 90
17343.36 94
17344.61 77
17345.85 79
17347.10 84
17348.34 92
17349.59 77
17350.83 90
17352.08 92
17353.33 118
17354.57 79
17355.82 83
17357.06 88
17358.31 71
17359.55 97
17360.80 112
17362.04 90
17363.29 79
17364.54 99
17365.78 123
17367.03 99
17368.27 83
17369.52 86
17370.77 110
17372.01 121
17373.26 103
17374.50 93
17375.75 98
17377.00 95
17378.24 106
17379.49 79
17380.74 96
17381.98 98
17383.23 90
17384.47 105
17385.72 85
17386.97 77
17388.21 93
17389.46 97
17390.71 82
17391.95 68
17393.20 91
17394.45 114
17395.70 94
17396.94 81
17398.19 88
17399.44 91
17400.68 114
17401.93 108
17403.18 85
17404.42 79
17405.67 93
17406.92 109
17408.17 96
17409.41 73
17410.66 103
17411.91 84
17413.16 103
17414.40 89
17415.65 68
17416.90 85
17418.15 90
17419.40 94
17420.64 84
17421.89 78
17423.14 93
17424.39 100
17425.63 97
17426.88 83
17428.13 75
17429.38 88
17430.63 103
17431.88 91
17433.12 86
17434.37 76
17435.62 92
17436.87 132
17438.12 86
17439.37 93
17440.61 83
17441.86 101
17443.11 103
17444.36 87
17445.61 105
17446.86 93
17448.11 108
17449.36 120
17450.60 70
17451.85 86
17453.10 107
17454.35 108
17455.60 94
17456.85 89
17458.10 68
17459.35 97
17460.60 80
17461.85 90
17463.10 95
17464.34 90
17465.59 105
17466.84 110
17468.09 105
17469.34 85
17470.59 93
17471.84 103
17473.09 93
17474.34 84
17475.59 77
17476.84 84
17478.09 87
17479.34 96
17480.59 80
17481.84 101
17483.09 99
17484.34 95
17485.59 80
17486.84 94
17488.09 101
17489.34 124
17490.59 96
17491.84 90
17493.09 74
17494.34 92
17495.59 106
17496.84 90
17498.10 86
17499.35 89
17500.60 99
17501.85 110
17503.10 99
17504.35 92
17505.60 111
17506.85 86
17508.10 102
17509.35 110
17510.60 100
17511.86 103
17513.11 86
17514.36 97
17515.61 85
17516.86 95
17518.11 86
17519.36 87
17520.61 85
17521.87 87
17523.12 85
17524.37 100
17525.62 105
17526.87 106
17528.12 99
17529.38 84
17530.63 92
17531.88 83
17533.13 99
17534.38 90
17535.63 90
17536.89 89
17538.14 85
17539.39 106
17540.64 122
17541.89 79
17543.15 111
17544.40 95
17545.65 98
17546.90 88
17548.16 108
17549.41 89
17550.66 92
17551.91 83
17553.17 110
17554.42 101
17555.67 80
17556.92 103
17558.18 97
17559.43 107
17560.68 90
17561.94 85
17563.19 125
17564.44 99
17565.69 108
17566.95 105
17568.20 112
17569.45 89
17570.71 93
17571.96 99
17573.21 99
17574.47 87
17575.72 84
17576.97 84
17578.23 96
17579.48 80
17580.73 128
17581.99 103
17583.24 96
17584.50 123
17585.75 111
17587.00 84
17588.26 100
17589.51 90
17590.76 92
17592.02 85
17593.27 81
17594.53 86
17595.78 108
17597.04 101
17598.29 103
17599.54 73
17600.80 100
17602.05 106
17603.31 106
17604.56 99
17605.82 107
17607.07 79
17608.32 73
17609.58 108
17610.83 101
17612.09 108
17613.34 111
17614.60 85
17615.85 104
17617.11 108
17618.36 84
17619.62 93
17620.87 102
17622.13 110
17623.38 94
17624.64 111
17625.89 113
17627.15 87
17628.40 111
17629.66 107
17630.91 112
17632.17 91
17633.43 71
17634.68 93
17635.94 83
17637.19 88
17638.45 67
17639.70 84
17640.96 108
17642.21 116
17643.47 95
17644.73 118
17645.98 91
17647.24 83
17648.49 106
17649.75 97
17651.01 109
17652.26 100
17653.52 100
17654.77 100
17656.03 101
17657.29 77
17658.54 83
17659.80 98
17661.06 108
17662.31 101
17663.57 83
17664.83 86
17666.08 80
17667.34 89
17668.60 88
17669.85 98
17671.11 87
17672.37 85
17673.62 73
17674.88 83
17676.14 93
17677.39 127
17678.65 101
17679.91 96
17681.17 83
17682.42 88
17683.68 87
17684.94 82
17686.19 75
17687.45 70
17688.71 90
17689.97 107
17691.22 96
17692.48 77
17693.74 100
17695.00 97
17696.26 94
17697.51 88
17698.77 105
17700.03 85
17701.29 106
17702.54 109
17703.80 116
17705.06 94
17706.32 78
17707.58 87
17708.83 111
17710.09 76
17711.35 84
17712.61 97
17713.87 102
17715.13 94
17716.38 66
17717.64 104
17718.90 96
17720.16 91
17721.42 74
17722.68 66
17723.94 75
17725.19 86
17726.45 109
17727.71 100
17728.97 104
17730.23 88
17731.49 89
17732.75 86
17734.01 90
17735.27 83
17736.53 107
17737.78 112
17739.04 112
17740.30 86
17741.56 71
17742.82 88
17744.08 91
17745.34 82
17746.60 107
17747.86 99
17749.12 99
17750.38 109
17751.64 96
17752.90 103
17754.16 79
17755.42 111
17756.68 88
17757.94 94
17759.20 78
17760.46 96
17761.72 80
17762.98 107
17764.24 93
17765.50 95
17766.76 104
17768.02 100
17769.28 102
17770.54 94
17771.80 68
17773.06 76
17774.32 89
17775.58 96
17776.84 99
17778.10 78
17779.36 80
17780.62 71
17781.88 80
17783.15 91
17784.41 88
17785.67 91
17786.93 74
17788.19 81
17789.45 87
17790.71 90
17791.97 98
17793.23 76
17794.49 82
17795.76 91
17797.02 73
17798.28 97
17799.54 76
17800.80 79
17802.06 70
17803.32 91
17804.59 114
17805.85 118
17807.11 105
17808.37 80
17809.63 93
17810.89 69
17812.16 84
17813.42 82
17814.68 86
17815.94 79
17817.20 65
17818.47 75
17819.73 88
17820.99 108
17822.25 73
17823.51 97
17824.78 103
17826.04 95
17827.30 76
17828.56 64
17829.83 75
17831.09 104
17832.35 94
17833.61 88
17834.88 86
17836.14 97
17837.40 95
17838.67 84
17839.93 85
17841.19 103
17842.45 96
17843.72 92
17844.98 65
17846.24 91
17847.51 94
17848.77 93
17850.03 91
17851.30 73
17852.56 72
17853.82 105
17855.09 84
17856.35 81
17857.61 91
17858.88 74
17860.14 89
17861.40 80
17862.67 90
17863.93 84
17865.19 107
17866.46 92
17867.72 96
17868.99 64
17870.25 69
17871.51 84
17872.78 80
17874.04 84
17875.31 97
17876.57 88
17877.83 94
17879.10 85
17880.36 69
17881.63 80
17882.89 87
17884.15 106
17885.42 80
17886.68 71
17887.95 74
17889.21 84
17890.48 85
17891.74 90
17893.01 77
17894.27 84
17895.54 68
17896.80 78
17898.07 65
17899.33 81
17900.60 93
17901.86 101
17903.13 89
17904.39 82
17905.66 86
17906.92 91
17908.19 91
17909.45 79
17910.72 80
17911.98 88
17913.25 85
17914.51 90
17915.78 71
17917.05 87
17918.31 89
17919.58 81
17920.84 84
17922.11 93
17923.37 85
17924.64 78
17925.91 56
17927.17 72
17928.44 88
17929.70 96
17930.97 83
17932.24 107
17933.50 68
17934.77 90
17936.03 85
17937.30 81
17938.57 98
17939.83 88
17941.10 105
17942.37 74
17943.63 78
17944.90 84
17946.17 70
17947.43 86
17948.70 80
17949.97 89
17951.23 93
17952.50 100
17953.77 95
17955.03 95
17956.30 70
17957.57 94
17958.83 94
17960.10 96
17961.37 76
17962.64 80
17963.90 98
17965.17 76
17966.44 88
17967.70 77
17968.97 83
17970.24 82
17971.51 81
17972.77 80
17974.04 85
17975.31 79
17976.58 86
17977.85 85
17979.11 64
17980.38 79
17981.65 79
17982.92 80
17984.18 81
17985.45 72
17986.72 78
17987.99 78
17989.26 83
17990.52 96
17991.79 70
17993.06 80
17994.33 67
17995.60 90
17996.87 94
17998.13 74
17999.40 81
18000.67 69
18001.94 75
18003.21 90
18004.48 99
18005.75 76
18007.02 73
18008.28 72
18009.55 84
18010.82 80
18012.09 82
18013.36 86
18014.63 94
18015.90 67
18017.17 94
18018.44 87
18019.71 82
18020.97 84
18022.24 92
18023.51 80
18024.78 108
18026.05 89
18027.32 78
18028.59 69
18029.86 89
18031.13 104
18032.40 84
18033.67 71
18034.94 82
18036.21 92
18037.48 98
18038.75 91
18040.02 90
18041.29 95
18042.56 83
18043.83 86
18045.10 73
18046.37 90
18047.64 84
18048.91 107
18050.18 111
18051.45 87
18052.72 91
18053.99 85
18055.26 98
18056.53 96
18057.80 79
18059.07 89
18060.34 83
18061.61 103
18062.88 102
18064.16 93
18065.43 73
18066.70 69
18067.97 70
18069.24 78
18070.51 88
18071.78 73
18073.05 87
18074.32 105
18075.59 84
18076.87 81
18078.14 92
18079.41 99
18080.68 86
18081.95 85
18083.22 93
18084.49 97
18085.77 113
18087.04 99
18088.31 67
18089.58 77
18090.85 76
18092.12 74
18093.40 84
18094.67 79
18095.94 98
18097.21 76
18098.48 81
18099.76 92
18101.03 78
18102.30 87
18103.57 86
18104.84 79
18106.12 67
18107.39 80
18108.66 90
18109.93 90
18111.21 92
18112.48 83
18113.75 77
18115.02 88
18116.30 82
18117.57 89
18118.84 83
18120.11 70
18121.39 77
18122.66 82
18123.93 92
18125.21 82
18126.48 88
18127.75 92
18129.02 84
18130.30 75
18131.57 102
18132.84 85
18134.12 76
18135.39 85
18136.66 80
18137.94 73
18139.21 98
18140.48 105
18141.76 93
18143.03 95
18144.31 82
18145.58 85
18146.85 97
18148.13 78
18149.40 96
18150.67 69
18151.95 66
18153.22 97
18154.50 102
18155.77 97
18157.04 94
18158.32 73
18159.59 82
18160.87 85
18162.14 78
18163.41 95
18164.69 99
18165.96 93
18167.24 109
18168.51 88
18169.79 97
18171.06 76
18172.34 84
18173.61 102
18174.89 107
18176.16 103
18177.43 78
18178.71 79
18179.98 89
18181.26 95
18182.53 90
18183.81 76
18185.08 90
18186.36 103
18187.63 114
18188.91 88
18190.18 88
18191.46 85
18192.74 104
18194.01 88
18195.29 113
18196.56 96
18197.84 87
18199.11 80
18200.39 77
18201.66 79
18202.94 97
18204.22 99
18205.49 68
18206.77 87
18208.04 77
18209.32 78
18210.59 97
18211.87 86
18213.15 69
18214.42 92
18215.70 86
18216.97 93
18218.25 85
18219.53 87
18220.80 100
18222.08 103
18223.36 91
18224.63 72
18225.91 116
18227.19 106
18228.46 113
18229.74 86
18231.02 81
18232.29 96
18233.57 96
18234.85 71
18236.12 80
18237.40 77
18238.68 87
18239.95 101
18241.23 80
18242.51 85
18243.78 91
18245.06 102
18246.34 82
18247.62 90
18248.89 88
18250.17 88
18251.45 97
18252.73 92
18254.00 68
18255.28 69
18256.56 86
18257.84 103
18259.11 83
18260.39 76
18261.67 77
18262.95 75
18264.22 102
18265.50 78
18266.78 87
18268.06 103
18269.34 87
18270.61 72
18271.89 69
18273.17 95
18274.45 73
18275.73 100
18277.01 88
18278.28 84
18279.56 111
18280.84 94
18282.12 95
18283.40 82
18284.68 91
18285.95 83
18287.23 80
18288.51 68
18289.79 73
18291.07 77
18292.35 87
18293.63 91
18294.91 89
18296.19 74
18297.46 83
18298.74 83
18300.02 89
18301.30 77
18302.58 82
18303.86 84
18305.14 66
18306.42 66
18307.70 81
18308.98 79
18310.26 83
18311.54 67
18312.82 80
18314.10 68
18315.37 78
18316.65 68
18317.93 62
18319.21 106
18320.49 71
18321.77 75
18323.05 97
18324.33 89
18325.61 73
18326.89 79
18328.17 71
18329.45 71
18330.73 67
18332.01 77
18333.29 65
18334.57 79
18335.86 76
18337.14 80
18338.42 83
18339.70 67
18340.98 71
18342.26 86
18343.54 81
18344.82 81
18346.10 92
18347.38 72
18348.66 83
18349.94 82
18351.22 72
18352.50 71
18353.78 68
18355.07 78
18356.35 76
18357.63 65
18358.91 80
18360.19 81
18361.47 88
18362.75 70
18364.03 77
18365.32 90
18366.60 99
18367.88 75
18369.16 76
18370.44 98
18371.72 100
18373.00 68
18374.29 85
18375.57 95
18376.85 70
18378.13 96
18379.41 82
18380.70 75
18381.98 75
18383.26 85
18384.54 66
18385.82 86
18387.11 83
18388.39 66
18389.67 92
18390.95 95
18392.23 86
18393.52 114
18394.80 83
18396.08 71
18397.36 76
18398.65 86
18399.93 94
18401.21 75
18402.50 78
18403.78 91
18405.06 104
18406.34 87
18407.63 77
18408.91 79
18410.19 99
18411.48 93
18412.76 83
18414.04 78
18415.32 72
18416.61 89
18417.89 91
18419.17 74
18420.46 65
18421.74 78
18423.02 100
18424.31 78
18425.59 55
18426.87 66
18428.16 75
18429.44 73
18430.73 93
18432.01 90
18433.29 97
18434.58 93
18435.86 109
18437.14 89
18438.43 66
18439.71 77
18441.00 85
18442.28 101
18443.56 77
18444.85 61
18446.13 65
18447.42 78
18448.70 77
18449.99 78
18451.27 78
18452.56 88
18453.84 93
18455.12 87
18456.41 82
18457.69 82
18458.98 76
18460.26 74
18461.55 95
18462.83 74
18464.12 76
18465.40 95
18466.69 79
18467.97 79
18469.26 75
18470.54 74
18471.83 95
18473.11 81
18474.40 66
18475.68 68
18476.97 82
18478.25 81
18479.54 65
18480.82 77
18482.11 84
18483.40 75
18484.68 84
18485.97 88
18487.25 100
18488.54 74
18489.82 80
18491.11 76
18492.39 83
18493.68 83
18494.97 77
18496.25 84
18497.54 78
18498.82 81
18500.11 78
18501.40 91
18502.68 83
18503.97 73
18505.26 65
18506.54 71
18507.83 89
18509.11 79
18510.40 87
18511.69 91
18512.97 92
18514.26 80
18515.55 71
18516.83 85
18518.12 87
18519.41 89
18520.69 86
18521.98 85
18523.27 81
18524.56 99
18525.84 80
18527.13 85
18528.42 81
18529.70 85
18530.99 89
18532.28 63
18533.57 77
18534.85 75
18536.14 69
18537.43 75
18538.71 71
18540.00 77
18541.29 89
18542.58 116
18543.86 93
18545.15 73
18546.44 69
18547.73 78
18549.02 79
18550.30 65
18551.59 96
18552.88 99
18554.17 75
18555.46 99
18556.74 82
18558.03 87
18559.32 82
18560.61 73
18561.90 87
18563.18 73
18564.47 69
18565.76 92
18567.05 97
18568.34 91
18569.63 67
18570.92 103
18572.20 104
18573.49 75
18574.78 87
18576.07 82
18577.36 87
18578.65 69
18579.94 73
18581.23 77
18582.51 74
18583.80 85
18585.09 87
18586.38 82
18587.67 72
18588.96 68
18590.25 89
18591.54 71
18592.83 106
18594.12 98
18595.41 73
18596.70 102
18597.99 92
18599.28 84
18600.57 93
18601.85 82
18603.14 65
18604.43 89
18605.72 66
18607.01 100
18608.30 94
18609.59 89
18610.88 99
18612.17 86
18613.46 85
18614.75 84
18616.04 83
18617.33 82
18618.62 87
18619.91 87
18621.20 100
18622.50 85
18623.79 83
18625.08 99
18626.37 98
18627.66 89
18628.95 86
18630.24 93
18631.53 94
18632.82 97
18634.11 75
18635.40 68
18636.69 98
18637.98 87
18639.27 83
18640.57 81
18641.86 100
18643.15 95
18644.44 83
18645.73 87
18647.02 70
18648.31 86
18649.60 98
18650.89 78
18652.19 86
18653.48 84
18654.77 100
18656.06 94
18657.35 75
18658.64 76
18659.94 76
18661.23 82
18662.52 123
18663.81 89
18665.10 66
18666.39 90
18667.69 101
18668.98 75
18670.27 76
18671.56 62
18672.85 79
18674.15 83
18675.44 96
18676.73 86
18678.02 65
18679.32 99
18680.61 96
18681.90 71
18683.19 60
18684.49 76
18685.78 82
18687.07 78
18688.36 81
18689.66 77
18690.95 82
18692.24 94
18693.53 88
18694.83 70
18696.12 96
18697.41 86
18698.71 84
18700.00 82
18701.29 79
18702.59 93
18703.88 95
18705.17 112
18706.47 85
18707.76 106
18709.05 109
18710.35 89
18711.64 107
18712.93 91
18714.23 91
18715.52 92
18716.81 96
18718.11 81
18719.40 60
18720.70 90
18721.99 75
18723.28 77
18724.58 65
18725.87 75
18727.16 73
18728.46 64
18729.75 82
18731.05 82
18732.34 84
18733.64 89
18734.93 78
18736.22 95
18737.52 84
18738.81 83
18740.11 88
18741.40 97
18742.70 103
18743.99 81
18745.29 95
18746.58 77
18747.87 84
18749.17 94
18750.46 90
18751.76 78
18753.05 68
18754.35 72
18755.64 81
18756.94 82
18758.23 76
18759.53 96
18760.82 82
18762.12 64
18763.42 80
18764.71 79
18766.01 79
18767.30 92
18768.60 111
18769.89 99
18771.19 101
18772.48 77
18773.78 86
18775.07 89
18776.37 83
18777.67 78
18778.96 81
18780.26 97
18781.55 100
18782.85 74
18784.15 86
18785.44 81
18786.74 85
18788.03 111
18789.33 77
18790.63 98
18791.92 103
18793.22 88
18794.52 82
18795.81 92
18797.11 74
18798.40 76
18799.70 75
18801.00 61
18802.29 90
18803.59 76
18804.89 88
18806.18 95
18807.48 76
18808.78 95
18810.07 81
18811.37 75
18812.67 86
18813.97 89
18815.26 99
18816.56 87
18817.86 56
18819.15 66
18820.45 80
18821.75 76
18823.05 71
18824.34 79
18825.64 81
18826.94 93
18828.24 79
18829.53 72
18830.83 69
18832.13 86
18833.43 84
18834.72 64
18836.02 71
18837.32 78
18838.62 74
18839.92 64
18841.21 63
18842.51 72
18843.81 87
18845.11 88
18846.41 76
18847.70 75
18849.00 87
18850.30 74
18851.60 83
18852.90 73
18854.20 94
18855.49 69
18856.79 95
18858.09 88
18859.39 84
18860.69 93
18861.99 82
18863.29 77
18864.58 88
18865.88 71
18867.18 84
18868.48 74
18869.78 86
18871.08 72
18872.38 61
18873.68 75
18874.98 80
18876.28 81
18877.57 75
18878.87 66
18880.17 69
18881.47 54
18882.77 74
18884.07 69
18885.37 77
18886.67 56
18887.97 96
18889.27 67
18890.57 76
18891.87 69
18893.17 66
18894.47 66
18895.77 76
18897.07 85
18898.37 78
18899.67 87
18900.97 86
18902.27 68
18903.57 74
18904.87 73
18906.17 58
18907.47 81
18908.77 75
18910.07 71
18911.37 72
18912.67 85
18913.97 73
18915.27 73
18916.57 76
18917.87 74
18919.17 70
18920.47 91
18921.78 70
18923.08 79
18924.38 83
18925.68 81
18926.98 90
18928.28 97
18929.58 88
18930.88 89
18932.18 87
18933.48 71
18934.79 66
18936.09 70
18937.39 82
18938.69 63
18939.99 52
18941.29 65
18942.59 74
18943.90 95
18945.20 81
18946.50 87
18947.80 78
18949.10 76
18950.40 66
18951.71 81
18953.01 86
18954.31 83
18955.61 81
18956.91 92
18958.21 67
18959.52 75
18960.82 85
18962.12 83
18963.42 74
18964.73 70
18966.03 72
18967.33 71
18968.63 67
18969.93 92
18971.24 88
18972.54 42
18973.84 81
18975.14 96
18976.45 71
18977.75 61
18979.05 71
18980.36 90
18981.66 70
18982.96 100
18984.26 72
18985.57 63
18986.87 82
18988.17 104
18989.48 85
18990.78 72
18992.08 87
18993.39 85
18994.69 77
18995.99 88
18997.30 81
18998.60 76
18999.90 102
19001.21 76
19002.51 86
19003.81 80
19005.12 78
19006.42 75
19007.72 77
19009.03 74
19010.33 73
19011.64 81
19012.94 77
19014.24 85
19015.55 54
19016.85 65
19018.16 70
19019.46 76
19020.76 63
19022.07 84
19023.37 78
19024.68 80
19025.98 82
19027.29 69
19028.59 66
19029.89 116
19031.20 59
19032.50 82
19033.81 61
19035.11 56
19036.42 71
19037.72 83
19039.03 71
19040.33 74
19041.64 90
19042.94 99
19044.25 73
19045.55 77
19046.86 71
19048.16 76
19049.47 76
19050.77 74
19052.08 68
19053.38 82
19054.69 83
19055.99 88
19057.30 66
19058.60 84
19059.91 65
19061.22 66
19062.52 85
19063.83 59
19065.13 59
19066.44 74
19067.74 60
19069.05 73
19070.36 72
19071.66 83
19072.97 85
19074.27 73
19075.58 80
19076.89 67
19078.19 80
19079.50 76
19080.80 73
19082.11 59
19083.42 79
19084.72 74
19086.03 80
19087.34 83
19088.64 76
19089.95 68
19091.26 65
19092.56 76
19093.87 75
19095.18 67
19096.48 63
19097.79 75
19099.10 99
19100.40 79
19101.71 77
19103.02 86
19104.32 79
19105.63 75
19106.94 64
19108.25 49
19109.55 76
19110.86 69
19112.17 75
19113.48 75
19114.78 67
19116.09 86
19117.40 61
19118.71 75
19120.01 69
19121.32 58
19122.63 66
19123.94 51
19125.24 70
19126.55 52
19127.86 62
19129.17 78
19130.47 92
19131.78 86
19133.09 99
19134.40 82
19135.71 80
19137.02 87
19138.32 74
19139.63 75
19140.94 59
19142.25 57
19143.56 87
19144.87 80
19146.17 65
19147.48 79
19148.79 90
19150.10 73
19151.41 74
19152.72 77
19154.03 58
19155.33 74
19156.64 70
19157.95 61
19159.26 79
19160.57 62
19161.88 70
19163.19 86
19164.50 67
19165.81 47
19167.12 84
19168.42 81
19169.73 72
19171.04 52
19172.35 91
19173.66 98
19174.97 96
19176.28 69
19177.59 63
19178.90 55
19180.21 81
19181.52 81
19182.83 55
19184.14 69
19185.45 78
19186.76 111
19188.07 86
19189.38 61
19190.69 47
19192.00 72
19193.31 83
19194.62 68
19195.93 61
19197.24 72
19198.55 74
19199.86 52
19201.17 75
19202.48 100
19203.79 67
19205.10 58
19206.41 74
19207.72 64
19209.03 69
19210.34 78
19211.66 71
19212.97 71
19214.28 65
19215.59 71
19216.90 62
19218.21 64
19219.52 74
19220.83 85
19222.14 81
19223.45 53
19224.77 65
19226.08 77
19227.39 65
19228.70 67
19230.01 57
19231.32 69
19232.63 82
19233.94 88
19235.26 75
19236.57 76
19237.88 92
19239.19 84
19240.50 62
19241.81 63
19243.13 80
19244.44 88
19245.75 84
19247.06 68
19248.37 64
19249.69 70
19251.00 75
19252.31 60
19253.62 63
19254.93 67
19256.25 59
19257.56 80
19258.87 45
19260.18 64
19261.50 85
19262.81 74
19264.12 78
19265.43 94
19266.75 81
19268.06 65
19269.37 60
19270.68 65
19272.00 43
19273.31 49
19274.62 76
19275.94 79
19277.25 66
19278.56 53
19279.88 73
19281.19 59
19282.50 65
19283.81 66
19285.13 65
19286.44 65
19287.75 65
19289.07 87
19290.38 49
19291.70 57
19293.01 75
19294.32 91
19295.64 75
19296.95 77
19298.26 49
19299.58 79
19300.89 70
19302.20 78
19303.52 62
19304.83 75
19306.15 79
19307.46 62
19308.77 66
19310.09 87
19311.40 76
19312.72 71
19314.03 58
19315.35 72
19316.66 51
19317.97 58
19319.29 79
19320.60 76
19321.92 56
19323.23 63
19324.55 71
19325.86 73
19327.18 69
19328.49 82
19329.81 83
19331.12 76
19332.44 59
19333.75 64
19335.07 62
19336.38 73
19337.70 61
19339.01 76
19340.33 74
19341.64 76
19342.96 71
19344.27 85
19345.59 66
19346.90 69
19348.22 77
19349.53 87
19350.85 80
19352.16 69
19353.48 72
19354.79 77
19356.11 66
19357.43 63
19358.74 75
19360.06 52
19361.37 83
19362.69 74
19364.01 95
19365.32 62
19366.64 56
19367.95 66
19369.27 56
19370.59 76
19371.90 60
19373.22 65
19374.53 71
19375.85 68
19377.17 72
19378.48 71
19379.80 63
19381.12 65
19382.43 83
19383.75 87
19385.07 58
19386.38 62
19387.70 94
19389.02 77
19390.33 80
19391.65 48
19392.97 66
19394.28 68
19395.60 53
19396.92 53
19398.24 63
19399.55 66
19400.87 66
19402.19 55
19403.50 68
19404.82 86
19406.14 90
19407.46 92
19408.77 60
19410.09 82
19411.41 69
19412.73 68
19414.04 63
19415.36 62
19416.68 73
19418.00 82
19419.32 67
19420.63 78
19421.95 65
19423.27 76
19424.59 81
19425.91 72
19427.22 62
19428.54 61
19429.86 64
19431.18 71
19432.50 88
19433.82 73
19435.13 76
19436.45 68
19437.77 69
19439.09 64
19440.41 60
19441.73 51
19443.04 73
19444.36 73
19445.68 69
19447.00 69
19448.32 58
19449.64 70
19450.96 72
19452.28 68
19453.60 82
19454.91 80
19456.23 64
19457.55 55
19458.87 95
19460.19 65
19461.51 73
19462.83 52
19464.15 49
19465.47 64
19466.79 58
19468.11 88
19469.43 61
19470.75 94
19472.07 94
19473.39 72
19474.71 61
19476.03 67
19477.35 88
19478.67 62
19479.99 55
19481.30 53
19482.62 77
19483.94 62
19485.27 56
19486.59 57
19487.91 70
19489.23 72
19490.55 101
19491.87 77
19493.19 56
19494.51 69
19495.83 81
19497.15 82
19498.47 59
19499.79 66
19501.11 82
19502.43 65
19503.75 71
19505.07 78
19506.39 66
19507.71 71
19509.03 57
19510.36 82
19511.68 47
19513.00 70
19514.32 64
19515.64 55
19516.96 66
19518.28 77
19519.60 84
19520.92 81
19522.25 63
19523.57 60
19524.89 54
19526.21 49
19527.53 63
19528.85 60
19530.17 72
19531.50 54
19532.82 68
19534.14 64
19535.46 49
19536.78 63
19538.11 88
19539.43 78
19540.75 64
19542.07 68
19543.39 63
19544.72 83
19546.04 63
19547.36 70
19548.68 56
19550.00 72
19551.33 73
19552.65 62
19553.97 70
19555.29 77
19556.62 77
19557.94 71
19559.26 68
19560.58 56
19561.91 54
19563.23 62
19564.55 78
19565.88 64
19567.20 56
19568.52 44
19569.84 77
19571.17 67
19572.49 62
19573.81 64
19575.14 91
19576.46 71
19577.78 55
19579.11 69
19580.43 77
19581.75 75
19583.08 73
19584.40 60
19585.72 66
19587.05 86
19588.37 79
19589.69 64
19591.02 53
19592.34 53
19593.67 61
19594.99 49
19596.31 61
19597.64 73
19598.96 61
19600.28 69
19601.61 65
19602.93 66
19604.26 54
19605.58 64
19606.91 70
19608.23 58
19609.55 73
19610.88 56
19612.20 73
19613.53 69
19614.85 80
19616.18 73
19617.50 62
19618.83 67
19620.15 56
19621.47 83
19622.80 59
19624.12 48
19625.45 73
19626.77 68
19628.10 58
19629.42 52
19630.75 52
19632.07 46
19633.40 52
19634.72 56
19636.05 62
19637.37 71
19638.70 63
19640.03 66
19641.35 55
19642.68 74
19644.00 81
19645.33 62
19646.65 58
19647.98 57
19649.30 63
19650.63 55
19651.96 74
19653.28 66
19654.61 61
19655.93 54
19657.26 66
19658.58 76
19659.91 65
19661.24 81
19662.56 50
19663.89 70
19665.22 62
19666.54 72
19667.87 68
19669.19 72
19670.52 68
19671.85 80
19673.17 60
19674.50 60
19675.83 65
19677.15 66
19678.48 54
19679.81 71
19681.13 60
19682.46 54
19683.79 52
19685.11 75
19686.44 67
19687.77 66
19689.09 73
19690.42 62
19691.75 60
19693.08 47
19694.40 65
19695.73 70
19697.06 76
19698.39 79
19699.71 71
19701.04 70
19702.37 105
19703.69 57
19705.02 66
19706.35 87
19707.68 73
19709.01 64
19710.33 66
19711.66 71
19712.99 59
19714.32 65
19715.64 69
19716.97 79
19718.30 55
19719.63 58
19720.96 85
19722.28 85
19723.61 70
19724.94 56
19726.27 57
19727.60 64
19728.93 58
19730.25 68
19731.58 66
19732.91 60
19734.24 87
19735.57 88
19736.90 63
19738.23 63
19739.55 66
19740.88 88
19742.21 53
19743.54 72
19744.87 76
19746.20 62
19747.53 79
19748.86 70
19750.19 53
19751.51 56
19752.84 70
19754.17 62
19755.50 51
19756.83 58
19758.16 61
19759.49 69
19760.82 64
19762.15 76
19763.48 69
19764.81 73
19766.14 67
19767.47 47
19768.80 75
19770.13 82
19771.46 80
19772.79 72
19774.12 75
19775.45 66
19776.78 70
19778.11 68
19779.44 65
19780.77 64
19782.10 66
19783.43 65
19784.76 87
19786.09 68
19787.42 72
19788.75 59
19790.08 62
19791.41 58
19792.74 50
19794.07 89
19795.40 66
19796.73 75
19798.06 94
19799.39 83
19800.72 81
19802.05 71
19803.39 62
19804.72 68
19806.05 79
19807.38 91
19808.71 83
19810.04 85
19811.37 62
19812.70 67
19814.03 84
19815.37 61
19816.70 101
19818.03 61
19819.36 84
19820.69 48
19822.02 71
19823.35 74
19824.69 67
19826.02 62
19827.35 60
19828.68 60
19830.01 70
19831.34 63
19832.68 53
19834.01 67
19835.34 78
19836.67 66
19838.00 60
19839.34 58
19840.67 66
19842.00 63
19843.33 69
19844.67 54
19846.00 54
19847.33 73
19848.66 72
19849.99 43
19851.33 55
19852.66 63
19853.99 88
19855.32 50
19856.66 86
19857.99 72
19859.32 77
19860.66 71
19861.99 54
19863.32 64
19864.65 64
19865.99 82
19867.32 63
19868.65 69
19869.99 53
19871.32 58
19872.65 65
19873.99 75
19875.32 68
19876.65 63
19877.99 51
19879.32 68
19880.65 78
19881.99 66
19883.32 73
19884.65 69
19885.99 62
19887.32 72
19888.66 74
19889.99 58
19891.32 63
19892.66 62
19893.99 73
19895.32 59
19896.66 68
19897.99 70
19899.33 55
19900.66 57
19902.00 74
19903.33 59
19904.66 80
19906.00 68
19907.33 67
19908.67 80
19910.00 57
19911.34 75
19912.67 57
19914.01 68
19915.34 81
19916.67 59
19918.01 74
19919.34 62
19920.68 68
19922.01 64
19923.35 89
19924.68 88
19926.02 77
19927.35 73
19928.69 65
19930.02 76
19931.36 70
19932.69 84
19934.03 73
19935.37 45
19936.70 55
19938.04 68
19939.37 68
19940.71 71
19942.04 60
19943.38 81
19944.71 73
19946.05 74
19947.39 50
19948.72 50
19950.06 70
19951.39 66
19952.73 69
19954.06 59
19955.40 62
19956.74 96
19958.07 84
19959.41 80
19960.74 70
19962.08 72
19963.42 64
19964.75 71
19966.09 59
19967.43 63
19968.76 62
19970.10 70
19971.44 75
19972.77 74
19974.11 63
19975.45 57
19976.78 75
19978.12 98
19979.46 62
19980.79 75
19982.13 85
19983.47 81
19984.80 93
19986.14 69
19987.48 64
19988.82 71
19990.15 74
19991.49 77
19992.83 59
19994.16 51
19995.50 55
19996.84 86
19998.18 68
19999.51 74
20000.85 63
20002.19 75
20003.53 66
20004.86 58
20006.20 50
20007.54 64
20008.88 85
20010.22 52
20011.55 100
20012.89 49
20014.23 61
20015.57 67
20016.91 69
20018.24 59
20019.58 49
20020.92 66
20022.26 78
20023.60 61
20024.93 54
20026.27 59
20027.61 72
20028.95 88
20030.29 78
20031.63 72
20032.97 67
20034.30 83
20035.64 79
20036.98 61
20038.32 63
20039.66 79
20041.00 71
20042.34 67
20043.68 80
20045.01 73
20046.35 76
20047.69 77
20049.03 67
20050.37 75
20051.71 61
20053.05 70
20054.39 70
20055.73 66
20057.07 57
20058.41 61
20059.75 58
20061.09 78
20062.43 61
20063.77 50
20065.11 70
20066.45 57
20067.79 49
20069.12 53
20070.46 49
20071.80 74
20073.14 86
20074.48 82
20075.82 63
20077.16 74
20078.50 73
20079.85 94
20081.19 60
20082.53 55
20083.87 67
20085.21 86
20086.55 64
20087.89 58
20089.23 41
20090.57 76
20091.91 83
20093.25 62
20094.59 58
20095.93 60
20097.27 64
20098.61 51
20099.95 62
20101.29 46
20102.64 77
20103.98 66
20105.32 86
20106.66 62
20108.00 52
20109.34 81
20110.68 65
20112.02 62
20113.36 91
20114.71 66
20116.05 71
20117.39 68
20118.73 65
20120.07 54
20121.41 70
20122.75 73
20124.10 63
20125.44 72
20126.78 62
20128.12 66
20129.46 57
