# Supplementary material for: MALDI-TOF MS typing enables the classification of brewing yeasts of the genus Saccharomyces to major beer styles
Source: PLoS One. 2017 Aug 9;12(8):e0181694. doi: 10.1371/journal.pone.0181694 (PMC5549903; doi:10.1371/journal.pone.0181694)
Supplement: S12 File — The directory includes 90 raw files and was zipped to “.zip”; the folder has three strains with 30 spectra per strain; S1 Text explains the raw files with an example and Table 1 represents the yeast strains used within the experiment. (ZIP) [file pone.0181694.s015.zip › 34-36/30624-PI105-Dias-Dias-Dias-YPG-18h-E-E_2015-08-20__0_B6_1.dat]

1998.76 2527
1999.18 2403
1999.60 2493
2000.02 2612
2000.44 2751
2000.87 2637
2001.29 2624
2001.71 2394
2002.13 2361
2002.55 2548
2002.97 2545
2003.40 2446
2003.82 2400
2004.24 2579
2004.66 2625
2005.08 2628
2005.50 2735
2005.93 2755
2006.35 2667
2006.77 2722
2007.19 2625
2007.62 2569
2008.04 2920
2008.46 2876
2008.88 2620
2009.30 2723
2009.73 2525
2010.15 2890
2010.57 2623
2010.99 2521
2011.42 2420
2011.84 2463
2012.26 2493
2012.68 2524
2013.11 2348
2013.53 2355
2013.95 2457
2014.38 2415
2014.80 2298
2015.22 2335
2015.64 2403
2016.07 2422
2016.49 2356
2016.91 2484
2017.34 2615
2017.76 2686
2018.18 2753
2018.61 2777
2019.03 2811
2019.45 2837
2019.88 2954
2020.30 2859
2020.72 2971
2021.15 2950
2021.57 2817
2021.99 2731
2022.42 2603
2022.84 2637
2023.27 2806
2023.69 2630
2024.11 2669
2024.54 2354
2024.96 2173
2025.39 2318
2025.81 2335
2026.23 2312
2026.66 2426
2027.08 2457
2027.51 2422
2027.93 2375
2028.36 2225
2028.78 2226
2029.20 2417
2029.63 2339
2030.05 2302
2030.48 2444
2030.90 2202
2031.33 2132
2031.75 2205
2032.18 2240
2032.60 2201
2033.03 2320
2033.45 2484
2033.88 2561
2034.30 2429
2034.73 2470
2035.15 2531
2035.58 2353
2036.00 2324
2036.43 2281
2036.85 2167
2037.28 2389
2037.70 2506
2038.13 2685
2038.55 2582
2038.98 2492
2039.40 2645
2039.83 2623
2040.25 2623
2040.68 2894
2041.11 2684
2041.53 2603
2041.96 2765
2042.38 2797
2042.81 2553
2043.23 2658
2043.66 2556
2044.09 2783
2044.51 2672
2044.94 2508
2045.37 2604
2045.79 2595
2046.22 2807
2046.64 2627
2047.07 2537
2047.50 2363
2047.92 2438
2048.35 2574
2048.78 2437
2049.20 2449
2049.63 2414
2050.06 2470
2050.48 2638
2050.91 2576
2051.34 2453
2051.76 2477
2052.19 2393
2052.62 2538
2053.04 2852
2053.47 2579
2053.90 2545
2054.32 2619
2054.75 2583
2055.18 2641
2055.61 2573
2056.03 2472
2056.46 2564
2056.89 2591
2057.31 2541
2057.74 2508
2058.17 2518
2058.60 2664
2059.02 2503
2059.45 2344
2059.88 2607
2060.31 2665
2060.73 2401
2061.16 2386
2061.59 2521
2062.02 2543
2062.45 2490
2062.87 2429
2063.30 2732
2063.73 2584
2064.16 2453
2064.59 2451
2065.01 2543
2065.44 2659
2065.87 2750
2066.30 2753
2066.73 2575
2067.16 2413
2067.58 2584
2068.01 2604
2068.44 2640
2068.87 2403
2069.30 2629
2069.73 2386
2070.16 2233
2070.58 2430
2071.01 2415
2071.44 2251
2071.87 2325
2072.30 2363
2072.73 2321
2073.16 2334
2073.59 2189
2074.02 2228
2074.45 2325
2074.87 2415
2075.30 2364
2075.73 2390
2076.16 2475
2076.59 2364
2077.02 2320
2077.45 2452
2077.88 2616
2078.31 2760
2078.74 2740
2079.17 2612
2079.60 2597
2080.03 2678
2080.46 2926
2080.89 2859
2081.32 2947
2081.75 2871
2082.18 2861
2082.61 2756
2083.04 2610
2083.47 2647
2083.90 2625
2084.33 2627
2084.76 2529
2085.19 2565
2085.62 2520
2086.05 2599
2086.48 2674
2086.91 2410
2087.34 2467
2087.77 2520
2088.20 2439
2088.63 2455
2089.06 2432
2089.49 2567
2089.92 2632
2090.35 2369
2090.79 2589
2091.22 2847
2091.65 2833
2092.08 2943
2092.51 3121
2092.94 3156
2093.37 3102
2093.80 3022
2094.23 3278
2094.66 3545
2095.10 3285
2095.53 3246
2095.96 3156
2096.39 2910
2096.82 2851
2097.25 2749
2097.68 2616
2098.12 2487
2098.55 2587
2098.98 2385
2099.41 2447
2099.84 2418
2100.27 2271
2100.71 2282
2101.14 2389
2101.57 2271
2102.00 2362
2102.43 2402
2102.87 2450
2103.30 2510
2103.73 2417
2104.16 2460
2104.60 2321
2105.03 2323
2105.46 2349
2105.89 2575
2106.32 2520
2106.76 2414
2107.19 2584
2107.62 2367
2108.05 2452
2108.49 2508
2108.92 2465
2109.35 2600
2109.79 2622
2110.22 2470
2110.65 2494
2111.08 2460
2111.52 2455
2111.95 2377
2112.38 2469
2112.82 2479
2113.25 2357
2113.68 2581
2114.12 2454
2114.55 2377
2114.98 2258
2115.42 2348
2115.85 2463
2116.28 2326
2116.72 2347
2117.15 2240
2117.58 2197
2118.02 2305
2118.45 2258
2118.88 2299
2119.32 2338
2119.75 2364
2120.19 2099
2120.62 2195
2121.05 2244
2121.49 2249
2121.92 2282
2122.36 2331
2122.79 2521
2123.22 2497
2123.66 2504
2124.09 2294
2124.53 2235
2124.96 2384
2125.40 2327
2125.83 2258
2126.26 2279
2126.70 2264
2127.13 2290
2127.57 2285
2128.00 2308
2128.44 2346
2128.87 2386
2129.31 2379
2129.74 2355
2130.18 2479
2130.61 2863
2131.05 2753
2131.48 2656
2131.92 2614
2132.35 2719
2132.79 2670
2133.22 2738
2133.66 2842
2134.09 2628
2134.53 2654
2134.96 2785
2135.40 2566
2135.83 2596
2136.27 2561
2136.70 2688
2137.14 2518
2137.58 2745
2138.01 2736
2138.45 2617
2138.88 2776
2139.32 2728
2139.75 2755
2140.19 2659
2140.63 2483
2141.06 2623
2141.50 2477
2141.93 2518
2142.37 2678
2142.81 2502
2143.24 2627
2143.68 2304
2144.12 2284
2144.55 2341
2144.99 2364
2145.43 2452
2145.86 2161
2146.30 2323
2146.73 2488
2147.17 2670
2147.61 2629
2148.04 2747
2148.48 2866
2148.92 2907
2149.35 2981
2149.79 3224
2150.23 3372
2150.67 3537
2151.10 3741
2151.54 4040
2151.98 3793
2152.41 3505
2152.85 3099
2153.29 3140
2153.73 3086
2154.16 2952
2154.60 2770
2155.04 2725
2155.48 2632
2155.91 2619
2156.35 2495
2156.79 2432
2157.23 2436
2157.66 2507
2158.10 2445
2158.54 2545
2158.98 2565
2159.41 2503
2159.85 2452
2160.29 2292
2160.73 2375
2161.17 2510
2161.60 2391
2162.04 2401
2162.48 2423
2162.92 2483
2163.36 2712
2163.80 2444
2164.23 2501
2164.67 2536
2165.11 2554
2165.55 2658
2165.99 2642
2166.43 2677
2166.86 2520
2167.30 2779
2167.74 2779
2168.18 2700
2168.62 2749
2169.06 2796
2169.50 2721
2169.94 2767
2170.38 2666
2170.81 2528
2171.25 2686
2171.69 2927
2172.13 3117
2172.57 2861
2173.01 2928
2173.45 2771
2173.89 2908
2174.33 3056
2174.77 2848
2175.21 2588
2175.65 2803
2176.09 2833
2176.53 2698
2176.96 2746
2177.40 2979
2177.84 3113
2178.28 3133
2178.72 3182
2179.16 3062
2179.60 2941
2180.04 2852
2180.48 3055
2180.92 3029
2181.36 3004
2181.80 2929
2182.24 2760
2182.68 2937
2183.12 2797
2183.56 2671
2184.01 2672
2184.45 2373
2184.89 2428
2185.33 2657
2185.77 2564
2186.21 2616
2186.65 2622
2187.09 2804
2187.53 2837
2187.97 2753
2188.41 2826
2188.85 3161
2189.29 3084
2189.73 3008
2190.17 3107
2190.62 3226
2191.06 3372
2191.50 3524
2191.94 3263
2192.38 3085
2192.82 3088
2193.26 2975
2193.70 3044
2194.15 3007
2194.59 2784
2195.03 2656
2195.47 2949
2195.91 2801
2196.35 2855
2196.79 2604
2197.24 2933
2197.68 3132
2198.12 2994
2198.56 2729
2199.00 2666
2199.45 2584
2199.89 2820
2200.33 2810
2200.77 2771
2201.21 2749
2201.66 2677
2202.10 2717
2202.54 2688
2202.98 2813
2203.42 2741
2203.87 2690
2204.31 2677
2204.75 2511
2205.19 2686
2205.64 2927
2206.08 2850
2206.52 3008
2206.96 2853
2207.41 2924
2207.85 2931
2208.29 2913
2208.74 2955
2209.18 3153
2209.62 3030
2210.06 2782
2210.51 2903
2210.95 3006
2211.39 2898
2211.84 3057
2212.28 3061
2212.72 2838
2213.17 3145
2213.61 2823
2214.05 2897
2214.50 3133
2214.94 2779
2215.38 2703
2215.83 2886
2216.27 2860
2216.71 2866
2217.16 2755
2217.60 2763
2218.05 2564
2218.49 2524
2218.93 2579
2219.38 2737
2219.82 2674
2220.26 2661
2220.71 2971
2221.15 3078
2221.60 3081
2222.04 3349
2222.49 3774
2222.93 4055
2223.37 4372
2223.82 4489
2224.26 5124
2224.71 5511
2225.15 5862
2225.60 5807
2226.04 5694
2226.49 5354
2226.93 5420
2227.37 5503
2227.82 5065
2228.26 4426
2228.71 4133
2229.15 3876
2229.60 3525
2230.04 3618
2230.49 3593
2230.93 3543
2231.38 3536
2231.82 3516
2232.27 3426
2232.71 3327
2233.16 3416
2233.61 3557
2234.05 3524
2234.50 3401
2234.94 3537
2235.39 3557
2235.83 3502
2236.28 3511
2236.72 3473
2237.17 3492
2237.61 3967
2238.06 3542
2238.51 3627
2238.95 3587
2239.40 3688
2239.84 3650
2240.29 3729
2240.74 3540
2241.18 3547
2241.63 3401
2242.07 3287
2242.52 3322
2242.97 2975
2243.41 2992
2243.86 3172
2244.31 2890
2244.75 2904
2245.20 2680
2245.65 2699
2246.09 2761
2246.54 2743
2246.99 2790
2247.43 2783
2247.88 2760
2248.33 2734
2248.77 2889
2249.22 2829
2249.67 2730
2250.11 2536
2250.56 2757
2251.01 2713
2251.45 2820
2251.90 2768
2252.35 2770
2252.80 2642
2253.24 2722
2253.69 2784
2254.14 2642
2254.59 2771
2255.03 2550
2255.48 2620
2255.93 2614
2256.38 2676
2256.82 2665
2257.27 2667
2257.72 2672
2258.17 2800
2258.61 2655
2259.06 2622
2259.51 2756
2259.96 2788
2260.41 2922
2260.85 3068
2261.30 3010
2261.75 3103
2262.20 3333
2262.65 3331
2263.09 3482
2263.54 3540
2263.99 3435
2264.44 3384
2264.89 3369
2265.34 3390
2265.79 3470
2266.23 3330
2266.68 3305
2267.13 3287
2267.58 3590
2268.03 3607
2268.48 3487
2268.93 3339
2269.38 3366
2269.82 3416
2270.27 3487
2270.72 3529
2271.17 3446
2271.62 3317
2272.07 3366
2272.52 3466
2272.97 3281
2273.42 3257
2273.87 3024
2274.32 3131
2274.77 2980
2275.21 2766
2275.66 2950
2276.11 2833
2276.56 2993
2277.01 2905
2277.46 2789
2277.91 2882
2278.36 2887
2278.81 2951
2279.26 2951
2279.71 3052
2280.16 3037
2280.61 3497
2281.06 3458
2281.51 3723
2281.96 3739
2282.41 3657
2282.86 3729
2283.31 3805
2283.76 3781
2284.21 3704
2284.66 3720
2285.11 3719
2285.56 3602
2286.02 3327
2286.47 3440
2286.92 3493
2287.37 3382
2287.82 3513
2288.27 3668
2288.72 3775
2289.17 3806
2289.62 4016
2290.07 4456
2290.52 4682
2290.97 4946
2291.42 5328
2291.88 5232
2292.33 5399
2292.78 5299
2293.23 5377
2293.68 5322
2294.13 5392
2294.58 5100
2295.04 4884
2295.49 4814
2295.94 4696
2296.39 4518
2296.84 4201
2297.29 4082
2297.74 3801
2298.20 3601
2298.65 3559
2299.10 3389
2299.55 3153
2300.00 3135
2300.46 3257
2300.91 3043
2301.36 3125
2301.81 3107
2302.26 3091
2302.72 2911
2303.17 2763
2303.62 2815
2304.07 2940
2304.53 2840
2304.98 2888
2305.43 2961
2305.88 2904
2306.33 2900
2306.79 3079
2307.24 3151
2307.69 3244
2308.15 3142
2308.60 3296
2309.05 3291
2309.50 3237
2309.96 3526
2310.41 3565
2310.86 3585
2311.32 3819
2311.77 3918
2312.22 3599
2312.68 3507
2313.13 3584
2313.58 3105
2314.03 3159
2314.49 3295
2314.94 3078
2315.39 2925
2315.85 2947
2316.30 2914
2316.76 2872
2317.21 2876
2317.66 2902
2318.12 3009
2318.57 3031
2319.02 2985
2319.48 2737
2319.93 3055
2320.39 2958
2320.84 3166
2321.29 3211
2321.75 3120
2322.20 3152
2322.66 3216
2323.11 3247
2323.56 3158
2324.02 2945
2324.47 3012
2324.93 2902
2325.38 2774
2325.84 3109
2326.29 3022
2326.74 2979
2327.20 3030
2327.65 3156
2328.11 2999
2328.56 3252
2329.02 3195
2329.47 3140
2329.93 3366
2330.38 3407
2330.84 3218
2331.29 3291
2331.75 3431
2332.20 3268
2332.66 3024
2333.11 2997
2333.57 2889
2334.02 2823
2334.48 3117
2334.93 3171
2335.39 2896
2335.84 2991
2336.30 2908
2336.76 2843
2337.21 3153
2337.67 3363
2338.12 3195
2338.58 3106
2339.03 3271
2339.49 3569
2339.95 3622
2340.40 3578
2340.86 3640
2341.31 3397
2341.77 3683
2342.23 3645
2342.68 3579
2343.14 3614
2343.59 3591
2344.05 3876
2344.51 3774
2344.96 3903
2345.42 3714
2345.88 3696
2346.33 3672
2346.79 3912
2347.24 4000
2347.70 3923
2348.16 4037
2348.61 4095
2349.07 4097
2349.53 3767
2349.99 3675
2350.44 3457
2350.90 3337
2351.36 3343
2351.81 3339
2352.27 3164
2352.73 3078
2353.18 3054
2353.64 3103
2354.10 3068
2354.56 3196
2355.01 2930
2355.47 3191
2355.93 3059
2356.38 3083
2356.84 2967
2357.30 2952
2357.76 2934
2358.22 2950
2358.67 3011
2359.13 3019
2359.59 3234
2360.05 3322
2360.50 3332
2360.96 3433
2361.42 3299
2361.88 3188
2362.34 3286
2362.79 3600
2363.25 3590
2363.71 3315
2364.17 3341
2364.63 3509
2365.08 3256
2365.54 3582
2366.00 3615
2366.46 3535
2366.92 3262
2367.38 3224
2367.84 3281
2368.29 3540
2368.75 3343
2369.21 3280
2369.67 3384
2370.13 3469
2370.59 3410
2371.05 3289
2371.50 3225
2371.96 3296
2372.42 3110
2372.88 2968
2373.34 2814
2373.80 3013
2374.26 3040
2374.72 2900
2375.18 2845
2375.64 2821
2376.10 2854
2376.56 2868
2377.02 3183
2377.47 2996
2377.93 2902
2378.39 2924
2378.85 2820
2379.31 2991
2379.77 3247
2380.23 3111
2380.69 3028
2381.15 2946
2381.61 3172
2382.07 3228
2382.53 3081
2382.99 3086
2383.45 2849
2383.91 2978
2384.37 3058
2384.83 3131
2385.29 2977
2385.75 2943
2386.21 2936
2386.67 2974
2387.13 2844
2387.59 2922
2388.05 2858
2388.52 2906
2388.98 3059
2389.44 3191
2389.90 3102
2390.36 2908
2390.82 2814
2391.28 2920
2391.74 3039
2392.20 2988
2392.66 2991
2393.12 2856
2393.58 2959
2394.05 2908
2394.51 2791
2394.97 2829
2395.43 2736
2395.89 2816
2396.35 2788
2396.81 2940
2397.27 2928
2397.74 2946
2398.20 2792
2398.66 2766
2399.12 2838
2399.58 2795
2400.04 2832
2400.50 2824
2400.97 2680
2401.43 2643
2401.89 2709
2402.35 2755
2402.81 2778
2403.28 2893
2403.74 2747
2404.20 2754
2404.66 2889
2405.12 2876
2405.59 2884
2406.05 3053
2406.51 3016
2406.97 3263
2407.44 2970
2407.90 2981
2408.36 2965
2408.82 3009
2409.29 3023
2409.75 2828
2410.21 2930
2410.67 2782
2411.14 2692
2411.60 2760
2412.06 2717
2412.52 2836
2412.99 2707
2413.45 2753
2413.91 2998
2414.38 2938
2414.84 2912
2415.30 2960
2415.77 2938
2416.23 3133
2416.69 3356
2417.16 3828
2417.62 3470
2418.08 3697
2418.55 3650
2419.01 3594
2419.47 3679
2419.94 3918
2420.40 3839
2420.86 3580
2421.33 3598
2421.79 3549
2422.25 3474
2422.72 3349
2423.18 3399
2423.65 3485
2424.11 3364
2424.57 3588
2425.04 3846
2425.50 3852
2425.97 3911
2426.43 4110
2426.90 4133
2427.36 4475
2427.82 4357
2428.29 4722
2428.75 4815
2429.22 4698
2429.68 4535
2430.15 4399
2430.61 4037
2431.08 4102
2431.54 3811
2432.00 3499
2432.47 3699
2432.93 3454
2433.40 3214
2433.86 3490
2434.33 3456
2434.79 3414
2435.26 3395
2435.72 3270
2436.19 3350
2436.65 3449
2437.12 3455
2437.58 3577
2438.05 3863
2438.52 3994
2438.98 4211
2439.45 4327
2439.91 4692
2440.38 4787
2440.84 5094
2441.31 5027
2441.77 4818
2442.24 4868
2442.71 4598
2443.17 4326
2443.64 4190
2444.10 4025
2444.57 3844
2445.03 3483
2445.50 3373
2445.97 3491
2446.43 3300
2446.90 3072
2447.37 3173
2447.83 3010
2448.30 2827
2448.76 3014
2449.23 3015
2449.70 2959
2450.16 3131
2450.63 3069
2451.10 2964
2451.56 3187
2452.03 2923
2452.50 2791
2452.96 2866
2453.43 3037
2453.90 2950
2454.36 2913
2454.83 3030
2455.30 3062
2455.76 3033
2456.23 2969
2456.70 2918
2457.17 2797
2457.63 2786
2458.10 3034
2458.57 2996
2459.03 3062
2459.50 3091
2459.97 2842
2460.44 2791
2460.90 2873
2461.37 2802
2461.84 3068
2462.31 3101
2462.77 3007
2463.24 3166
2463.71 3082
2464.18 2961
2464.65 3183
2465.11 3015
2465.58 3241
2466.05 3205
2466.52 3169
2466.99 3268
2467.45 3157
2467.92 3266
2468.39 3159
2468.86 3200
2469.33 3327
2469.79 3461
2470.26 3498
2470.73 3589
2471.20 3137
2471.67 3107
2472.14 3174
2472.61 3264
2473.07 3277
2473.54 3000
2474.01 2989
2474.48 2992
2474.95 3023
2475.42 2820
2475.89 2991
2476.36 2922
2476.82 2948
2477.29 2877
2477.76 3086
2478.23 3104
2478.70 3273
2479.17 3404
2479.64 3546
2480.11 3565
2480.58 3745
2481.05 3621
2481.52 3817
2481.99 3776
2482.46 3552
2482.93 3485
2483.40 3343
2483.87 3186
2484.33 3014
2484.80 3134
2485.27 3086
2485.74 3051
2486.21 2878
2486.68 2903
2487.15 2688
2487.62 2812
2488.09 3114
2488.56 3051
2489.03 3287
2489.50 2993
2489.97 2992
2490.44 2898
2490.92 3032
2491.39 3040
2491.86 2899
2492.33 3052
2492.80 2991
2493.27 2951
2493.74 3100
2494.21 3166
2494.68 3069
2495.15 3158
2495.62 3274
2496.09 3359
2496.56 3156
2497.03 3503
2497.50 3788
2497.98 3470
2498.45 3501
2498.92 3503
2499.39 3522
2499.86 3325
2500.33 3276
2500.80 3445
2501.27 3128
2501.75 3105
2502.22 3080
2502.69 2960
2503.16 2741
2503.63 2927
2504.10 2788
2504.57 2939
2505.05 2955
2505.52 3004
2505.99 2948
2506.46 3015
2506.93 3359
2507.40 3437
2507.88 3376
2508.35 3465
2508.82 3431
2509.29 3473
2509.76 3553
2510.24 3426
2510.71 3523
2511.18 3703
2511.65 3531
2512.13 3317
2512.60 3619
2513.07 3518
2513.54 3405
2514.02 3444
2514.49 3304
2514.96 3421
2515.43 3407
2515.91 3424
2516.38 3182
2516.85 3129
2517.32 3266
2517.80 2944
2518.27 3023
2518.74 3147
2519.22 2953
2519.69 3092
2520.16 2987
2520.64 3022
2521.11 2901
2521.58 2892
2522.06 2797
2522.53 2935
2523.00 2923
2523.48 2903
2523.95 2840
2524.42 2775
2524.90 2758
2525.37 3002
2525.84 2892
2526.32 3062
2526.79 3213
2527.26 3075
2527.74 2800
2528.21 2882
2528.69 2928
2529.16 3185
2529.63 3043
2530.11 2897
2530.58 2846
2531.06 2911
2531.53 2780
2532.00 3097
2532.48 3277
2532.95 3472
2533.43 3109
2533.90 3167
2534.38 3484
2534.85 3301
2535.32 3339
2535.80 3289
2536.27 3337
2536.75 3287
2537.22 3310
2537.70 3124
2538.17 3004
2538.65 3060
2539.12 3278
2539.60 3225
2540.07 3218
2540.55 3196
2541.02 2986
2541.50 2962
2541.97 3131
2542.45 2945
2542.92 3157
2543.40 3238
2543.87 3202
2544.35 3067
2544.82 3159
2545.30 3565
2545.78 3456
2546.25 3520
2546.73 4077
2547.20 4152
2547.68 4514
2548.15 4442
2548.63 4434
2549.10 4306
2549.58 4383
2550.06 4544
2550.53 4515
2551.01 4263
2551.48 4198
2551.96 4041
2552.44 3988
2552.91 4304
2553.39 4117
2553.87 4291
2554.34 4151
2554.82 4403
2555.29 4352
2555.77 4446
2556.25 4395
2556.72 4181
2557.20 4198
2557.68 4393
2558.15 4409
2558.63 3999
2559.11 3741
2559.58 3554
2560.06 3342
2560.54 3525
2561.01 3433
2561.49 3207
2561.97 3229
2562.45 3061
2562.92 2986
2563.40 3178
2563.88 3026
2564.35 3019
2564.83 2897
2565.31 2975
2565.79 3071
2566.26 2992
2566.74 2958
2567.22 2993
2567.70 3108
2568.17 3055
2568.65 2842
2569.13 2812
2569.61 2906
2570.08 2957
2570.56 3136
2571.04 3064
2571.52 3019
2572.00 2939
2572.47 2853
2572.95 2948
2573.43 2891
2573.91 2798
2574.39 2996
2574.86 3026
2575.34 3113
2575.82 3028
2576.30 3016
2576.78 3094
2577.26 2985
2577.73 2836
2578.21 3019
2578.69 2986
2579.17 3041
2579.65 3154
2580.13 2733
2580.61 2840
2581.08 2967
2581.56 3103
2582.04 3097
2582.52 2770
2583.00 2827
2583.48 2824
2583.96 2754
2584.44 2843
2584.92 2908
2585.40 3028
2585.87 3140
2586.35 2989
2586.83 3126
2587.31 3139
2587.79 3169
2588.27 3096
2588.75 3325
2589.23 3175
2589.71 3281
2590.19 3460
2590.67 3573
2591.15 3610
2591.63 3649
2592.11 3791
2592.59 3715
2593.07 3746
2593.55 3614
2594.03 3530
2594.51 3490
2594.99 3406
2595.47 3786
2595.95 3774
2596.43 3494
2596.91 3677
2597.39 3577
2597.87 3671
2598.35 3853
2598.83 3804
2599.31 3682
2599.79 3714
2600.27 3551
2600.75 3341
2601.23 3489
2601.71 3460
2602.20 3376
2602.68 3170
2603.16 3041
2603.64 3067
2604.12 3080
2604.60 3087
2605.08 3021
2605.56 2854
2606.04 3162
2606.52 3078
2607.00 3503
2607.49 3259
2607.97 3391
2608.45 3895
2608.93 3993
2609.41 4043
2609.89 4171
2610.37 4367
2610.86 4457
2611.34 4619
2611.82 4621
2612.30 4731
2612.78 4886
2613.26 4510
2613.75 4557
2614.23 4034
2614.71 4045
2615.19 3736
2615.67 3632
2616.16 3339
2616.64 3283
2617.12 3170
2617.60 3375
2618.08 3404
2618.57 3181
2619.05 3143
2619.53 3008
2620.01 2800
2620.50 3061
2620.98 2933
2621.46 2836
2621.94 2839
2622.43 3055
2622.91 3202
2623.39 3016
2623.87 2889
2624.36 2961
2624.84 3089
2625.32 3052
2625.81 3020
2626.29 3091
2626.77 3145
2627.25 3180
2627.74 3014
2628.22 3238
2628.70 3263
2629.19 3166
2629.67 2995
2630.15 2951
2630.64 3021
2631.12 3080
2631.60 3010
2632.09 3076
2632.57 3220
2633.05 3038
2633.54 3068
2634.02 3073
2634.51 3176
2634.99 3310
2635.47 3156
2635.96 3006
2636.44 3138
2636.93 2961
2637.41 3056
2637.89 3122
2638.38 3021
2638.86 3059
2639.35 3206
2639.83 3038
2640.31 3334
2640.80 3163
2641.28 3150
2641.77 3191
2642.25 3457
2642.74 3486
2643.22 3245
2643.71 3190
2644.19 3009
2644.67 3110
2645.16 3001
2645.64 3218
2646.13 3047
2646.61 3172
2647.10 3145
2647.58 2968
2648.07 3016
2648.55 3059
2649.04 3162
2649.52 3217
2650.01 3233
2650.49 3181
2650.98 3113
2651.46 3203
2651.95 3039
2652.43 3056
2652.92 3255
2653.41 3332
2653.89 3210
2654.38 3009
2654.86 3192
2655.35 3325
2655.83 3194
2656.32 3225
2656.81 3213
2657.29 2917
2657.78 2907
2658.26 2940
2658.75 3098
2659.23 3007
2659.72 2959
2660.21 2935
2660.69 2952
2661.18 2795
2661.67 2754
2662.15 2730
2662.64 2798
2663.12 2776
2663.61 2701
2664.10 3165
2664.58 3047
2665.07 2969
2665.56 2982
2666.04 2892
2666.53 2942
2667.02 2922
2667.50 2817
2667.99 3058
2668.48 3057
2668.96 3048
2669.45 2944
2669.94 3034
2670.42 2970
2670.91 2951
2671.40 3002
2671.89 3022
2672.37 3232
2672.86 3250
2673.35 3543
2673.83 3524
2674.32 3891
2674.81 4049
2675.30 4180
2675.78 4370
2676.27 4349
2676.76 4434
2677.25 4383
2677.74 4248
2678.22 4391
2678.71 4591
2679.20 4646
2679.69 4633
2680.17 4699
2680.66 4882
2681.15 4923
2681.64 5257
2682.13 5476
2682.61 5620
2683.10 5753
2683.59 5753
2684.08 5917
2684.57 5731
2685.06 5580
2685.54 5507
2686.03 5361
2686.52 4877
2687.01 4823
2687.50 4711
2687.99 4148
2688.48 4123
2688.96 3971
2689.45 3527
2689.94 3279
2690.43 3393
2690.92 3034
2691.41 3120
2691.90 3150
2692.39 2836
2692.88 3012
2693.36 3062
2693.85 2953
2694.34 3150
2694.83 3002
2695.32 3079
2695.81 3045
2696.30 3188
2696.79 3108
2697.28 3290
2697.77 3247
2698.26 3236
2698.75 3134
2699.24 3279
2699.73 3246
2700.22 3204
2700.71 3559
2701.20 3582
2701.69 3632
2702.18 3500
2702.67 3440
2703.16 3558
2703.65 3479
2704.14 3731
2704.63 3815
2705.12 3481
2705.61 3554
2706.10 3663
2706.59 3415
2707.08 3406
2707.57 3408
2708.06 3255
2708.55 3161
2709.04 3184
2709.53 3198
2710.02 2995
2710.51 3167
2711.00 3256
2711.49 2997
2711.98 3015
2712.47 2969
2712.97 2933
2713.46 3053
2713.95 2921
2714.44 2973
2714.93 3042
2715.42 3014
2715.91 3106
2716.40 3151
2716.89 3023
2717.39 3062
2717.88 2848
2718.37 2850
2718.86 3002
2719.35 3015
2719.84 3036
2720.33 3146
2720.83 3146
2721.32 3246
2721.81 3372
2722.30 3482
2722.79 3691
2723.28 3549
2723.78 3441
2724.27 3407
2724.76 3782
2725.25 3513
2725.74 3597
2726.24 3442
2726.73 3292
2727.22 3309
2727.71 3311
2728.20 3288
2728.70 3096
2729.19 3095
2729.68 2927
2730.17 3043
2730.67 3031
2731.16 2841
2731.65 3165
2732.14 3149
2732.64 3227
2733.13 3359
2733.62 3318
2734.12 3321
2734.61 3437
2735.10 3386
2735.59 3145
2736.09 3221
2736.58 3258
2737.07 3309
2737.57 3404
2738.06 3689
2738.55 3466
2739.05 3295
2739.54 3332
2740.03 3328
2740.53 3221
2741.02 3180
2741.51 3162
2742.01 3268
2742.50 3286
2742.99 3217
2743.49 2959
2743.98 3080
2744.47 3194
2744.97 3213
2745.46 3109
2745.96 2911
2746.45 3035
2746.94 2730
2747.44 2895
2747.93 2949
2748.43 3012
2748.92 3002
2749.41 2872
2749.91 2984
2750.40 3192
2750.90 3292
2751.39 3219
2751.89 3241
2752.38 3697
2752.87 3675
2753.37 3736
2753.86 3677
2754.36 3643
2754.85 3717
2755.35 3870
2755.84 3691
2756.34 3640
2756.83 3782
2757.33 3672
2757.82 3626
2758.32 3455
2758.81 3334
2759.31 3338
2759.80 3266
2760.30 3313
2760.79 3481
2761.29 3239
2761.78 2977
2762.28 3087
2762.77 3086
2763.27 3027
2763.76 3104
2764.26 3010
2764.76 3172
2765.25 3197
2765.75 2983
2766.24 2858
2766.74 3028
2767.23 3420
2767.73 3132
2768.23 3213
2768.72 3140
2769.22 2919
2769.71 3307
2770.21 3217
2770.71 3279
2771.20 3477
2771.70 3287
2772.19 3328
2772.69 3536
2773.19 3731
2773.68 3631
2774.18 3662
2774.68 3896
2775.17 3902
2775.67 3991
2776.17 3880
2776.66 3891
2777.16 4010
2777.66 3895
2778.15 3941
2778.65 3804
2779.15 4059
2779.64 4038
2780.14 3629
2780.64 3822
2781.13 3664
2781.63 3580
2782.13 3664
2782.63 3756
2783.12 3819
2783.62 3462
2784.12 3355
2784.61 3560
2785.11 3606
2785.61 3579
2786.11 3517
2786.60 3366
2787.10 3392
2787.60 3411
2788.10 3385
2788.59 3385
2789.09 3277
2789.59 3175
2790.09 3151
2790.59 3008
2791.08 3129
2791.58 3137
2792.08 3185
2792.58 3199
2793.08 3355
2793.57 3363
2794.07 3555
2794.57 3763
2795.07 4286
2795.57 4350
2796.07 4646
2796.56 4946
2797.06 5002
2797.56 5171
2798.06 5000
2798.56 5297
2799.06 5357
2799.56 5397
2800.05 5223
2800.55 4926
2801.05 4787
2801.55 4570
2802.05 4282
2802.55 4427
2803.05 4361
2803.55 4401
2804.05 4394
2804.54 4418
2805.04 4821
2805.54 5042
2806.04 5179
2806.54 5649
2807.04 6476
2807.54 6818
2808.04 7233
2808.54 7360
2809.04 7758
2809.54 8025
2810.04 8153
2810.54 8335
2811.04 7675
2811.54 7067
2812.04 6853
2812.54 6305
2813.04 5877
2813.54 5169
2814.04 4892
2814.54 4608
2815.04 4539
2815.54 4465
2816.04 4395
2816.54 4586
2817.04 4911
2817.54 5022
2818.04 5336
2818.54 5616
2819.04 5695
2819.54 5949
2820.04 6152
2820.54 6180
2821.04 5996
2821.54 6009
2822.04 5711
2822.54 5291
2823.04 5043
2823.54 4924
2824.04 4564
2824.55 4399
2825.05 4125
2825.55 4008
2826.05 3794
2826.55 3988
2827.05 4076
2827.55 4010
2828.05 3891
2828.55 3824
2829.06 3865
2829.56 3902
2830.06 3860
2830.56 3930
2831.06 3986
2831.56 4065
2832.06 3976
2832.57 3863
2833.07 3689
2833.57 3623
2834.07 3688
2834.57 3584
2835.07 3645
2835.58 3546
2836.08 3455
2836.58 3478
2837.08 3362
2837.58 3528
2838.09 3601
2838.59 3683
2839.09 3566
2839.59 3334
2840.10 3452
2840.60 3338
2841.10 3469
2841.60 3405
2842.11 3457
2842.61 3431
2843.11 3673
2843.61 3620
2844.12 3520
2844.62 3735
2845.12 3886
2845.62 3907
2846.13 3921
2846.63 3812
2847.13 3821
2847.64 3935
2848.14 4149
2848.64 4043
2849.14 4052
2849.65 4042
2850.15 4028
2850.65 3904
2851.16 3672
2851.66 3618
2852.16 3720
2852.67 3593
2853.17 3687
2853.67 3466
2854.18 3487
2854.68 3424
2855.18 3394
2855.69 3651
2856.19 3535
2856.70 3622
2857.20 3632
2857.70 3550
2858.21 3686
2858.71 3897
2859.22 3931
2859.72 3861
2860.22 3937
2860.73 4003
2861.23 3662
2861.74 3666
2862.24 3759
2862.74 3841
2863.25 3830
2863.75 3538
2864.26 3253
2864.76 3253
2865.27 2947
2865.77 3003
2866.28 3080
2866.78 3111
2867.28 2970
2867.79 3071
2868.29 2856
2868.80 2886
2869.30 2957
2869.81 3076
2870.31 2995
2870.82 3020
2871.32 3037
2871.83 3225
2872.33 3146
2872.84 3119
2873.34 3077
2873.85 3214
2874.36 3387
2874.86 3030
2875.37 3154
2875.87 3246
2876.38 3340
2876.88 3291
2877.39 3184
2877.89 3256
2878.40 3489
2878.90 3367
2879.41 3249
2879.92 3249
2880.42 3435
2880.93 3397
2881.43 3360
2881.94 3426
2882.45 3529
2882.95 3507
2883.46 3616
2883.96 3408
2884.47 3693
2884.98 3972
2885.48 3944
2885.99 4182
2886.50 4243
2887.00 4096
2887.51 4321
2888.02 4336
2888.52 4555
2889.03 4530
2889.53 4511
2890.04 4525
2890.55 4348
2891.06 4212
2891.56 3797
2892.07 3762
2892.58 3625
2893.08 3723
2893.59 3536
2894.10 3618
2894.60 3813
2895.11 3710
2895.62 3867
2896.13 3828
2896.63 4227
2897.14 3983
2897.65 3786
2898.15 3970
2898.66 4009
2899.17 3869
2899.68 4084
2900.18 4102
2900.69 3922
2901.20 3750
2901.71 3912
2902.22 4058
2902.72 3975
2903.23 4207
2903.74 3971
2904.25 4053
2904.75 3999
2905.26 4038
2905.77 4219
2906.28 4121
2906.79 4116
2907.30 4130
2907.80 4261
2908.31 4501
2908.82 4069
2909.33 4037
2909.84 3734
2910.35 3852
2910.85 3939
2911.36 3754
2911.87 3816
2912.38 3555
2912.89 3722
2913.40 3656
2913.91 3605
2914.41 3555
2914.92 3692
2915.43 3595
2915.94 3585
2916.45 3468
2916.96 3303
2917.47 3350
2917.98 3452
2918.49 3349
2919.00 3523
2919.51 3283
2920.01 3387
2920.52 3504
2921.03 3523
2921.54 3514
2922.05 3793
2922.56 4084
2923.07 4064
2923.58 4384
2924.09 5128
2924.60 5503
2925.11 5833
2925.62 5768
2926.13 6620
2926.64 6782
2927.15 6375
2927.66 6246
2928.17 6107
2928.68 5628
2929.19 5434
2929.70 4755
2930.21 4439
2930.72 4282
2931.23 3991
2931.74 3855
2932.25 3661
2932.76 3661
2933.27 3469
2933.78 3673
2934.29 3502
2934.80 3637
2935.31 3696
2935.83 3587
2936.34 3648
2936.85 3459
2937.36 3765
2937.87 3699
2938.38 3716
2938.89 3682
2939.40 3505
2939.91 3478
2940.42 3582
2940.94 3722
2941.45 3655
2941.96 3787
2942.47 3915
2942.98 3990
2943.49 4107
2944.00 4269
2944.51 4438
2945.03 4335
2945.54 4622
2946.05 5072
2946.56 5233
2947.07 5430
2947.58 5254
2948.10 5272
2948.61 5178
2949.12 4922
2949.63 4735
2950.14 4694
2950.66 4422
2951.17 4314
2951.68 4242
2952.19 3910
2952.70 3782
2953.22 3530
2953.73 3657
2954.24 3619
2954.75 3638
2955.26 3547
2955.78 3309
2956.29 3292
2956.80 3490
2957.31 3478
2957.83 3466
2958.34 3487
2958.85 3554
2959.37 3566
2959.88 3819
2960.39 3937
2960.90 3902
2961.42 3787
2961.93 4015
2962.44 4087
2962.96 4138
2963.47 4328
2963.98 4287
2964.50 4161
2965.01 4054
2965.52 4038
2966.04 3824
2966.55 3897
2967.06 3746
2967.58 3507
2968.09 3323
2968.60 3486
2969.12 3544
2969.63 3544
2970.14 3409
2970.66 3517
2971.17 3534
2971.68 3521
2972.20 3528
2972.71 3637
2973.23 3410
2973.74 3652
2974.25 3697
2974.77 3732
2975.28 3875
2975.80 3756
2976.31 3722
2976.83 3600
2977.34 3630
2977.85 3640
2978.37 3543
2978.88 3575
2979.40 3569
2979.91 3977
2980.43 4017
2980.94 4057
2981.46 3878
2981.97 3902
2982.48 4030
2983.00 4006
2983.51 3983
2984.03 4092
2984.54 3969
2985.06 4035
2985.57 4037
2986.09 4110
2986.60 3873
2987.12 3961
2987.63 3828
2988.15 3859
2988.67 3870
2989.18 3795
2989.70 4185
2990.21 4221
2990.73 3890
2991.24 4086
2991.76 4395
2992.27 4516
2992.79 4699
2993.30 4721
2993.82 4825
2994.34 4848
2994.85 5201
2995.37 5447
2995.88 6006
2996.40 6330
2996.92 6828
2997.43 6969
2997.95 7417
2998.46 7718
2998.98 7835
2999.50 7430
3000.01 7193
3000.53 7288
3001.05 6847
3001.56 6386
3002.08 6365
3002.59 5691
3003.11 5487
3003.63 5325
3004.14 4986
3004.66 5088
3005.18 5128
3005.69 5152
3006.21 5154
3006.73 5117
3007.24 5145
3007.76 4864
3008.28 4583
3008.80 4592
3009.31 4612
3009.83 4169
3010.35 3952
3010.86 4126
3011.38 3915
3011.90 3725
3012.42 3742
3012.93 3707
3013.45 3758
3013.97 3591
3014.49 3490
3015.00 3405
3015.52 3654
3016.04 3880
3016.56 4176
3017.07 4352
3017.59 4074
3018.11 4050
3018.63 4068
3019.15 4256
3019.66 4420
3020.18 4407
3020.70 4380
3021.22 4546
3021.74 4787
3022.25 4724
3022.77 4699
3023.29 4690
3023.81 4768
3024.33 4941
3024.85 4968
3025.36 5117
3025.88 5127
3026.40 5119
3026.92 5140
3027.44 5033
3027.96 5119
3028.48 5066
3028.99 4687
3029.51 4423
3030.03 4286
3030.55 4320
3031.07 4217
3031.59 4401
3032.11 4552
3032.63 4772
3033.15 5006
3033.66 5277
3034.18 5396
3034.70 5466
3035.22 5952
3035.74 6627
3036.26 6867
3036.78 6783
3037.30 7109
3037.82 6764
3038.34 6456
3038.86 6049
3039.38 5947
3039.90 5790
3040.42 5116
3040.94 4790
3041.46 4486
3041.98 4576
3042.50 4245
3043.02 4000
3043.54 4024
3044.06 4095
3044.58 3893
3045.10 3956
3045.62 3934
3046.14 3707
3046.66 3765
3047.18 3583
3047.70 3464
3048.22 3436
3048.74 3460
3049.26 3625
3049.78 3459
3050.30 3334
3050.82 3462
3051.34 3401
3051.86 3517
3052.38 3499
3052.90 3526
3053.43 3586
3053.95 3418
3054.47 3507
3054.99 3617
3055.51 3604
3056.03 3610
3056.55 3803
3057.07 3681
3057.59 3865
3058.12 3706
3058.64 3806
3059.16 3663
3059.68 3554
3060.20 3671
3060.72 3997
3061.24 3910
3061.77 3771
3062.29 3801
3062.81 3896
3063.33 3753
3063.85 3678
3064.37 3761
3064.90 4086
3065.42 3884
3065.94 3858
3066.46 3933
3066.98 3914
3067.51 3686
3068.03 3606
3068.55 3704
3069.07 3649
3069.59 3799
3070.12 3572
3070.64 3622
3071.16 3805
3071.68 3779
3072.21 3751
3072.73 3724
3073.25 3497
3073.77 3735
3074.30 3737
3074.82 4101
3075.34 3956
3075.86 3925
3076.39 3935
3076.91 3932
3077.43 4242
3077.96 3910
3078.48 3758
3079.00 3900
3079.52 3986
3080.05 3770
3080.57 3912
3081.09 4090
3081.62 3841
3082.14 3862
3082.66 3720
3083.19 3719
3083.71 3913
3084.23 3855
3084.76 3842
3085.28 3604
3085.80 3856
3086.33 3865
3086.85 3777
3087.38 3546
3087.90 3538
3088.42 3621
3088.95 3637
3089.47 3617
3090.00 3788
3090.52 3667
3091.04 3655
3091.57 3656
3092.09 3572
3092.62 3691
3093.14 3699
3093.66 3714
3094.19 3673
3094.71 3858
3095.24 3833
3095.76 3827
3096.29 3737
3096.81 3880
3097.34 3816
3097.86 3934
3098.38 4367
3098.91 4558
3099.43 4322
3099.96 4648
3100.48 5058
3101.01 5528
3101.53 5799
3102.06 6436
3102.58 6469
3103.11 6624
3103.63 6861
3104.16 7069
3104.68 7220
3105.21 6940
3105.73 6461
3106.26 6139
3106.79 5639
3107.31 5386
3107.84 4998
3108.36 4505
3108.89 4150
3109.41 4014
3109.94 3908
3110.46 3828
3110.99 3600
3111.52 3584
3112.04 3717
3112.57 3690
3113.09 3820
3113.62 3789
3114.15 3613
3114.67 3735
3115.20 3387
3115.72 3353
3116.25 3362
3116.78 3262
3117.30 3249
3117.83 3236
3118.35 3216
3118.88 3165
3119.41 3232
3119.93 3156
3120.46 3165
3120.99 3097
3121.51 3217
3122.04 3314
3122.57 3472
3123.09 3332
3123.62 3551
3124.15 3294
3124.67 3201
3125.20 3340
3125.73 3352
3126.26 3335
3126.78 3306
3127.31 3524
3127.84 3256
3128.36 3368
3128.89 3415
3129.42 3249
3129.95 3230
3130.47 3121
3131.00 3079
3131.53 3218
3132.06 3329
3132.58 3251
3133.11 3284
3133.64 3260
3134.17 3230
3134.69 3103
3135.22 3279
3135.75 3650
3136.28 3414
3136.81 3427
3137.33 3595
3137.86 3591
3138.39 3628
3138.92 3427
3139.45 3636
3139.97 3602
3140.50 3568
3141.03 3440
3141.56 3548
3142.09 3453
3142.62 3252
3143.14 3525
3143.67 3647
3144.20 3342
3144.73 3479
3145.26 3393
3145.79 3719
3146.32 3701
3146.84 3900
3147.37 3842
3147.90 4006
3148.43 3808
3148.96 3966
3149.49 4099
3150.02 4178
3150.55 4307
3151.08 4142
3151.61 3772
3152.13 3885
3152.66 4056
3153.19 3886
3153.72 3819
3154.25 3738
3154.78 3639
3155.31 3411
3155.84 3428
3156.37 3560
3156.90 3601
3157.43 3504
3157.96 3630
3158.49 3847
3159.02 3826
3159.55 3615
3160.08 3535
3160.61 3662
3161.14 3693
3161.67 3392
3162.20 3644
3162.73 3638
3163.26 3615
3163.79 3594
3164.32 3606
3164.85 3609
3165.38 3650
3165.91 3548
3166.44 3815
3166.97 3816
3167.50 3759
3168.03 3754
3168.56 3752
3169.09 3930
3169.62 4063
3170.15 4047
3170.69 3997
3171.22 3853
3171.75 3616
3172.28 3590
3172.81 3578
3173.34 3425
3173.87 3304
3174.40 3312
3174.93 3200
3175.46 3300
3176.00 3304
3176.53 3136
3177.06 3074
3177.59 3180
3178.12 3408
3178.65 3407
3179.18 3409
3179.72 3505
3180.25 3593
3180.78 3428
3181.31 3461
3181.84 3468
3182.37 3461
3182.91 3496
3183.44 3637
3183.97 3493
3184.50 3622
3185.03 3423
3185.56 3396
3186.10 3323
3186.63 3396
3187.16 3560
3187.69 3415
3188.23 3163
3188.76 3180
3189.29 3428
3189.82 3266
3190.36 3225
3190.89 3166
3191.42 3428
3191.95 3236
3192.49 3323
3193.02 3045
3193.55 3331
3194.08 3493
3194.62 3084
3195.15 3119
3195.68 2966
3196.21 3104
3196.75 3171
3197.28 3326
3197.81 3507
3198.35 3330
3198.88 3511
3199.41 3514
3199.95 3598
3200.48 3557
3201.01 3704
3201.55 3673
3202.08 3780
3202.61 3946
3203.15 3905
3203.68 4004
3204.21 4122
3204.75 4226
3205.28 4069
3205.81 3873
3206.35 3822
3206.88 3751
3207.42 3825
3207.95 3799
3208.48 3500
3209.02 3454
3209.55 3546
3210.09 3513
3210.62 3893
3211.15 3943
3211.69 3840
3212.22 3570
3212.76 3804
3213.29 3932
3213.83 3837
3214.36 3730
3214.89 3366
3215.43 3535
3215.96 3529
3216.50 3464
3217.03 3409
3217.57 3592
3218.10 3380
3218.64 3220
3219.17 3243
3219.71 3460
3220.24 3436
3220.78 3439
3221.31 3434
3221.85 3537
3222.38 3750
3222.92 3995
3223.45 3943
3223.99 3927
3224.52 3683
3225.06 3864
3225.59 3976
3226.13 3926
3226.66 4124
3227.20 4084
3227.73 3724
3228.27 3695
3228.81 3538
3229.34 3387
3229.88 3594
3230.41 3544
3230.95 3280
3231.48 3372
3232.02 3301
3232.56 3514
3233.09 3368
3233.63 3259
3234.16 3499
3234.70 3437
3235.24 3487
3235.77 3455
3236.31 3489
3236.85 3446
3237.38 3474
3237.92 3535
3238.45 3704
3238.99 3581
3239.53 3797
3240.06 3791
3240.60 3666
3241.14 3705
3241.67 3846
3242.21 3823
3242.75 3491
3243.28 3448
3243.82 3574
3244.36 3518
3244.90 3315
3245.43 3298
3245.97 3341
3246.51 3195
3247.04 3193
3247.58 3214
3248.12 3317
3248.66 3522
3249.19 3363
3249.73 3380
3250.27 3565
3250.81 3396
3251.34 3494
3251.88 3554
3252.42 3821
3252.96 3780
3253.49 3727
3254.03 4129
3254.57 4236
3255.11 4252
3255.64 4246
3256.18 4170
3256.72 4264
3257.26 3972
3257.80 3907
3258.33 4089
3258.87 4054
3259.41 4010
3259.95 4243
3260.49 4305
3261.03 4142
3261.56 4055
3262.10 4206
3262.64 4453
3263.18 4502
3263.72 4710
3264.26 4588
3264.79 4693
3265.33 4651
3265.87 4553
3266.41 4781
3266.95 4822
3267.49 4841
3268.03 4899
3268.57 4630
3269.10 4758
3269.64 4430
3270.18 4192
3270.72 4056
3271.26 3840
3271.80 3844
3272.34 3800
3272.88 3682
3273.42 3582
3273.96 3523
3274.50 3649
3275.04 3747
3275.58 3933
3276.12 4070
3276.66 4081
3277.19 3901
3277.73 3785
3278.27 3840
3278.81 3915
3279.35 3993
3279.89 3770
3280.43 4014
3280.97 4145
3281.51 4138
3282.05 4039
3282.59 4299
3283.13 4157
3283.67 4009
3284.21 4214
3284.75 4471
3285.29 4407
3285.83 4477
3286.38 4794
3286.92 4929
3287.46 4846
3288.00 4766
3288.54 4674
3289.08 4469
3289.62 4630
3290.16 4689
3290.70 4546
3291.24 4548
3291.78 4820
3292.32 5062
3292.86 5239
3293.40 5786
3293.95 6097
3294.49 6608
3295.03 7239
3295.57 7830
3296.11 7723
3296.65 8162
3297.19 8347
3297.73 8118
3298.28 7843
3298.82 7616
3299.36 7184
3299.90 6737
3300.44 6432
3300.98 5634
3301.52 5278
3302.07 5205
3302.61 4763
3303.15 4623
3303.69 4257
3304.23 4373
3304.77 4347
3305.32 4538
3305.86 4371
3306.40 4192
3306.94 4384
3307.49 4343
3308.03 4227
3308.57 4002
3309.11 4259
3309.65 4014
3310.20 4114
3310.74 4009
3311.28 4183
3311.82 4183
3312.37 4210
3312.91 4327
3313.45 4306
3313.99 4413
3314.54 4821
3315.08 4886
3315.62 4984
3316.17 4916
3316.71 4708
3317.25 4789
3317.79 5175
3318.34 5295
3318.88 5295
3319.42 5481
3319.97 5539
3320.51 5496
3321.05 5988
3321.60 6225
3322.14 6643
3322.68 6468
3323.23 6552
3323.77 6527
3324.31 6517
3324.86 6193
3325.40 5966
3325.94 5786
3326.49 5577
3327.03 5209
3327.58 5033
3328.12 4647
3328.66 4391
3329.21 4473
3329.75 4477
3330.29 4657
3330.84 4812
3331.38 4999
3331.93 5369
3332.47 5945
3333.02 6702
3333.56 7321
3334.10 8789
3334.65 9596
3335.19 10730
3335.74 11673
3336.28 12357
3336.83 13102
3337.37 13347
3337.92 13471
3338.46 12948
3339.00 11769
3339.55 10751
3340.09 9810
3340.64 8343
3341.18 7319
3341.73 6354
3342.27 5924
3342.82 5492
3343.36 5068
3343.91 4690
3344.45 4537
3345.00 4340
3345.54 4015
3346.09 4145
3346.64 3860
3347.18 3829
3347.73 3802
3348.27 3934
3348.82 3929
3349.36 3900
3349.91 3992
3350.45 4138
3351.00 3854
3351.55 3948
3352.09 3991
3352.64 3868
3353.18 4069
3353.73 4241
3354.27 4105
3354.82 4488
3355.37 4491
3355.91 4389
3356.46 4282
3357.00 4519
3357.55 4370
3358.10 4352
3358.64 4170
3359.19 4016
3359.74 3894
3360.28 3854
3360.83 3672
3361.38 3640
3361.92 3329
3362.47 3512
3363.02 3436
3363.56 3608
3364.11 3712
3364.66 3404
3365.20 3257
3365.75 3283
3366.30 3381
3366.84 3110
3367.39 3318
3367.94 3330
3368.48 3402
3369.03 3449
3369.58 3448
3370.13 3460
3370.67 3403
3371.22 3446
3371.77 3551
3372.32 3548
3372.86 3616
3373.41 3743
3373.96 3871
3374.51 3784
3375.05 3938
3375.60 4029
3376.15 3823
3376.70 3668
3377.24 3562
3377.79 3315
3378.34 3358
3378.89 3341
3379.44 3102
3379.98 3041
3380.53 3113
3381.08 3132
3381.63 3198
3382.18 3037
3382.73 3062
3383.27 2990
3383.82 2901
3384.37 2925
3384.92 3073
3385.47 3027
3386.02 2973
3386.56 2947
3387.11 2889
3387.66 2977
3388.21 3038
3388.76 2914
3389.31 3139
3389.86 2929
3390.41 2912
3390.95 3274
3391.50 3245
3392.05 3206
3392.60 2930
3393.15 3041
3393.70 3082
3394.25 3194
3394.80 3186
3395.35 3108
3395.90 2975
3396.45 3088
3397.00 3156
3397.55 3317
3398.10 3355
3398.64 3198
3399.19 2932
3399.74 3016
3400.29 3059
3400.84 2976
3401.39 2914
3401.94 2984
3402.49 3307
3403.04 3003
3403.59 2958
3404.14 3162
3404.69 3002
3405.24 3221
3405.79 3051
3406.34 2913
3406.89 3087
3407.44 2833
3407.99 2806
3408.54 2975
3409.09 2911
3409.65 2842
3410.20 2849
3410.75 3007
3411.30 2785
3411.85 3077
3412.40 3080
3412.95 3096
3413.50 2825
3414.05 2935
3414.60 3249
3415.15 3133
3415.70 3168
3416.25 2950
3416.81 3016
3417.36 2975
3417.91 2863
3418.46 3006
3419.01 3023
3419.56 2876
3420.11 2937
3420.66 2846
3421.22 2985
3421.77 2804
3422.32 2890
3422.87 2833
3423.42 3074
3423.97 2973
3424.52 3032
3425.08 2873
3425.63 2935
3426.18 3036
3426.73 3151
3427.28 3089
3427.84 3007
3428.39 3010
3428.94 2914
3429.49 2910
3430.04 2755
3430.60 2833
3431.15 3052
3431.70 3194
3432.25 3135
3432.80 2761
3433.36 2777
3433.91 2916
3434.46 2834
3435.01 2871
3435.57 2934
3436.12 2928
3436.67 2932
3437.22 3199
3437.78 3261
3438.33 3347
3438.88 3023
3439.44 3281
3439.99 3269
3440.54 3305
3441.09 3263
3441.65 3257
3442.20 3210
3442.75 3087
3443.31 3160
3443.86 3225
3444.41 3190
3444.97 3187
3445.52 3027
3446.07 2870
3446.63 2857
3447.18 2838
3447.73 2731
3448.29 2703
3448.84 2629
3449.40 2764
3449.95 2654
3450.50 2816
3451.06 2716
3451.61 2629
3452.16 2703
3452.72 2685
3453.27 2500
3453.83 2558
3454.38 2714
3454.93 2638
3455.49 2670
3456.04 2721
3456.60 2912
3457.15 2782
3457.71 2635
3458.26 2783
3458.81 2744
3459.37 2690
3459.92 2509
3460.48 2725
3461.03 2626
3461.59 2787
3462.14 2720
3462.70 2819
3463.25 2774
3463.81 2702
3464.36 2847
3464.92 3026
3465.47 3157
3466.03 3227
3466.58 3094
3467.14 3063
3467.69 3246
3468.25 3252
3468.80 3230
3469.36 3051
3469.91 3044
3470.47 3138
3471.02 2972
3471.58 3037
3472.13 3221
3472.69 3042
3473.24 3058
3473.80 3118
3474.36 3095
3474.91 3069
3475.47 2937
3476.02 2972
3476.58 3046
3477.13 3082
3477.69 3124
3478.25 3174
3478.80 3360
3479.36 3185
3479.91 3212
3480.47 3122
3481.03 3260
3481.58 3367
3482.14 3339
3482.70 3276
3483.25 3354
3483.81 3303
3484.37 3295
3484.92 3202
3485.48 3394
3486.04 3344
3486.59 3491
3487.15 3494
3487.71 3735
3488.26 3699
3488.82 3724
3489.38 3789
3489.93 4187
3490.49 4397
3491.05 4885
3491.60 5018
3492.16 5206
3492.72 5048
3493.27 5160
3493.83 5409
3494.39 4867
3494.95 4839
3495.50 4652
3496.06 4807
3496.62 4806
3497.18 4946
3497.73 5029
3498.29 5400
3498.85 5398
3499.41 5607
3499.96 5671
3500.52 5749
3501.08 6263
3501.64 6349
3502.20 6749
3502.75 6965
3503.31 7528
3503.87 8030
3504.43 8094
3504.99 8441
3505.54 8600
3506.10 8866
3506.66 9077
3507.22 8985
3507.78 8232
3508.34 7891
3508.89 7205
3509.45 6444
3510.01 5973
3510.57 5389
3511.13 5110
3511.69 4718
3512.25 4336
3512.80 4032
3513.36 3975
3513.92 3691
3514.48 3750
3515.04 3570
3515.60 3418
3516.16 3352
3516.72 3519
3517.28 3418
3517.83 3277
3518.39 3452
3518.95 3627
3519.51 3441
3520.07 3331
3520.63 3219
3521.19 3172
3521.75 3199
3522.31 3330
3522.87 3425
3523.43 3296
3523.99 3348
3524.55 3239
3525.11 3228
3525.67 3137
3526.23 3073
3526.79 3052
3527.35 3016
3527.91 3088
3528.47 2851
3529.03 3049
3529.59 2981
3530.15 3064
3530.71 3022
3531.27 3165
3531.83 3199
3532.39 3124
3532.95 3142
3533.51 3341
3534.07 3373
3534.63 3453
3535.19 3470
3535.75 3618
3536.31 3498
3536.87 3446
3537.43 3594
3537.99 3688
3538.55 3603
3539.12 3400
3539.68 3451
3540.24 3425
3540.80 3411
3541.36 3204
3541.92 3611
3542.48 3584
3543.04 3398
3543.60 3517
3544.16 3587
3544.73 3362
3545.29 3361
3545.85 3585
3546.41 3668
3546.97 3198
3547.53 3217
3548.09 3295
3548.66 3121
3549.22 3203
3549.78 3061
3550.34 2952
3550.90 2948
3551.46 2999
3552.03 3246
3552.59 3320
3553.15 3247
3553.71 3296
3554.27 3386
3554.84 3457
3555.40 3492
3555.96 3732
3556.52 3651
3557.09 3663
3557.65 3599
3558.21 3188
3558.77 3303
3559.33 3192
3559.90 2995
3560.46 3091
3561.02 3173
3561.58 3135
3562.15 2981
3562.71 2944
3563.27 2860
3563.84 2841
3564.40 2759
3564.96 2754
3565.52 2850
3566.09 2845
3566.65 2966
3567.21 2710
3567.78 2679
3568.34 2578
3568.90 2747
3569.47 2785
3570.03 2858
3570.59 2736
3571.16 2705
3571.72 2793
3572.28 2654
3572.85 2939
3573.41 2972
3573.97 2955
3574.54 2937
3575.10 3064
3575.66 3072
3576.23 2977
3576.79 2973
3577.36 2999
3577.92 3113
3578.48 2974
3579.05 2966
3579.61 3059
3580.18 2852
3580.74 3047
3581.30 3152
3581.87 3056
3582.43 2960
3583.00 2959
3583.56 2920
3584.13 2969
3584.69 3035
3585.25 2844
3585.82 2795
3586.38 2921
3586.95 2783
3587.51 2845
3588.08 2858
3588.64 2964
3589.21 2929
3589.77 3262
3590.34 3271
3590.90 2897
3591.47 2986
3592.03 3073
3592.60 3154
3593.16 3132
3593.73 3235
3594.29 3267
3594.86 3075
3595.42 3289
3595.99 3105
3596.55 3102
3597.12 3092
3597.68 3155
3598.25 3134
3598.82 3179
3599.38 3031
3599.95 3099
3600.51 2907
3601.08 3123
3601.64 3070
3602.21 2987
3602.78 3061
3603.34 3051
3603.91 2982
3604.47 2806
3605.04 3036
3605.61 2847
3606.17 2838
3606.74 2816
3607.30 2696
3607.87 2750
3608.44 2817
3609.00 2669
3609.57 2678
3610.14 2616
3610.70 2649
3611.27 2775
3611.84 2804
3612.40 2866
3612.97 3240
3613.54 3458
3614.10 3486
3614.67 3798
3615.24 4432
3615.80 5059
3616.37 5590
3616.94 5966
3617.50 6791
3618.07 6914
3618.64 7482
3619.21 7827
3619.77 7667
3620.34 7528
3620.91 7161
3621.47 6633
3622.04 6013
3622.61 5497
3623.18 4974
3623.74 4183
3624.31 3846
3624.88 3749
3625.45 3556
3626.01 3448
3626.58 2985
3627.15 2924
3627.72 2905
3628.29 2883
3628.85 2915
3629.42 2992
3629.99 3123
3630.56 3051
3631.13 2962
3631.69 2927
3632.26 2813
3632.83 2742
3633.40 2766
3633.97 2881
3634.54 2841
3635.10 2588
3635.67 2615
3636.24 2847
3636.81 2694
3637.38 2771
3637.95 2868
3638.52 2930
3639.08 2810
3639.65 3053
3640.22 3032
3640.79 3148
3641.36 3096
3641.93 3165
3642.50 3093
3643.07 3105
3643.64 3125
3644.20 3282
3644.77 3475
3645.34 3325
3645.91 3392
3646.48 3379
3647.05 3288
3647.62 3232
3648.19 3121
3648.76 3222
3649.33 3209
3649.90 3395
3650.47 3335
3651.04 3205
3651.61 3290
3652.18 3259
3652.75 3463
3653.32 3256
3653.89 3400
3654.46 3288
3655.03 3401
3655.60 3404
3656.17 3585
3656.74 3493
3657.31 3738
3657.88 3886
3658.45 3739
3659.02 3813
3659.59 3950
3660.16 3858
3660.73 3620
3661.30 3749
3661.87 3442
3662.44 3439
3663.01 3254
3663.58 3109
3664.15 2942
3664.72 2954
3665.29 2884
3665.86 2942
3666.43 2958
3667.01 2966
3667.58 2954
3668.15 2840
3668.72 2921
3669.29 3036
3669.86 2962
3670.43 2730
3671.00 2850
3671.57 2848
3672.15 2938
3672.72 3114
3673.29 3279
3673.86 3250
3674.43 3209
3675.00 3288
3675.57 3441
3676.15 3341
3676.72 3176
3677.29 3273
3677.86 3394
3678.43 3107
3679.00 3008
3679.58 2969
3680.15 2895
3680.72 2870
3681.29 2901
3681.86 2740
3682.44 2953
3683.01 2983
3683.58 2991
3684.15 3089
3684.73 3065
3685.30 3045
3685.87 2964
3686.44 3090
3687.02 3096
3687.59 3144
3688.16 3209
3688.73 3430
3689.31 3403
3689.88 3540
3690.45 3744
3691.02 3666
3691.60 3633
3692.17 3628
3692.74 3655
3693.32 3470
3693.89 3445
3694.46 3446
3695.03 3276
3695.61 3262
3696.18 3069
3696.75 2996
3697.33 2948
3697.90 2811
3698.47 2782
3699.05 2940
3699.62 2902
3700.19 2946
3700.77 2767
3701.34 2905
3701.91 2780
3702.49 2630
3703.06 2725
3703.64 2959
3704.21 2899
3704.78 2855
3705.36 2841
3705.93 2903
3706.51 2938
3707.08 2761
3707.65 2896
3708.23 2885
3708.80 2906
3709.38 3079
3709.95 2934
3710.52 2677
3711.10 2778
3711.67 2961
3712.25 2702
3712.82 2950
3713.40 2942
3713.97 2797
3714.55 2755
3715.12 2768
3715.69 2926
3716.27 2817
3716.84 2822
3717.42 2958
3717.99 2833
3718.57 2791
3719.14 2796
3719.72 2796
3720.29 2782
3720.87 2681
3721.44 2870
3722.02 2991
3722.59 2734
3723.17 2622
3723.75 2760
3724.32 2677
3724.90 2441
3725.47 2590
3726.05 2708
3726.62 2727
3727.20 2754
3727.77 2926
3728.35 2970
3728.92 3294
3729.50 3309
3730.08 3388
3730.65 3500
3731.23 3712
3731.80 4072
3732.38 4021
3732.96 4012
3733.53 4337
3734.11 4464
3734.68 4429
3735.26 4466
3735.84 4051
3736.41 4001
3736.99 3629
3737.57 3516
3738.14 3571
3738.72 3322
3739.30 3056
3739.87 3071
3740.45 3329
3741.03 3291
3741.60 3044
3742.18 3126
3742.76 3088
3743.33 2880
3743.91 2977
3744.49 3078
3745.06 3220
3745.64 3170
3746.22 3008
3746.79 3006
3747.37 3041
3747.95 3038
3748.53 3022
3749.10 3101
3749.68 2969
3750.26 3055
3750.83 3186
3751.41 3088
3751.99 3017
3752.57 2838
3753.14 2995
3753.72 3045
3754.30 3065
3754.88 2998
3755.46 3290
3756.03 3328
3756.61 3473
3757.19 3401
3757.77 3621
3758.35 4009
3758.92 4205
3759.50 4082
3760.08 3997
3760.66 4141
3761.24 4104
3761.81 3905
3762.39 3596
3762.97 3489
3763.55 3639
3764.13 3322
3764.71 3253
3765.28 3166
3765.86 3172
3766.44 2941
3767.02 2706
3767.60 2849
3768.18 2745
3768.76 2972
3769.34 3072
3769.91 2837
3770.49 2802
3771.07 2871
3771.65 2717
3772.23 2888
3772.81 2895
3773.39 2956
3773.97 3051
3774.55 3206
3775.13 3036
3775.71 3048
3776.28 3019
3776.86 3066
3777.44 3158
3778.02 3077
3778.60 3084
3779.18 2953
3779.76 2933
3780.34 2940
3780.92 2761
3781.50 2696
3782.08 2836
3782.66 2801
3783.24 2631
3783.82 2700
3784.40 2890
3784.98 2823
3785.56 2965
3786.14 2985
3786.72 3013
3787.30 2939
3787.88 2930
3788.46 2841
3789.04 2746
3789.62 2968
3790.20 3017
3790.78 2844
3791.36 2825
3791.94 2623
3792.53 2732
3793.11 2712
3793.69 2817
3794.27 2978
3794.85 2848
3795.43 2836
3796.01 2826
3796.59 2916
3797.17 2953
3797.75 3046
3798.33 3281
3798.91 3275
3799.50 3143
3800.08 3339
3800.66 3488
3801.24 3542
3801.82 3745
3802.40 3650
3802.98 3571
3803.57 3671
3804.15 3616
3804.73 3426
3805.31 3274
3805.89 3429
3806.47 3330
3807.05 3214
3807.64 3149
3808.22 3368
3808.80 3359
3809.38 3075
3809.96 2924
3810.55 3209
3811.13 3277
3811.71 3456
3812.29 3278
3812.87 3258
3813.46 3210
3814.04 3328
3814.62 3293
3815.20 3428
3815.79 3560
3816.37 3316
3816.95 3370
3817.53 3350
3818.12 3287
3818.70 3239
3819.28 2874
3819.86 3064
3820.45 3060
3821.03 2714
3821.61 2767
3822.20 2632
3822.78 2640
3823.36 2734
3823.94 2698
3824.53 2685
3825.11 2687
3825.69 2682
3826.28 2714
3826.86 2732
3827.44 2718
3828.03 2739
3828.61 2795
3829.19 2566
3829.78 2886
3830.36 2809
3830.94 2735
3831.53 2782
3832.11 2835
3832.69 2774
3833.28 2753
3833.86 2885
3834.45 2885
3835.03 2939
3835.61 2758
3836.20 2858
3836.78 2867
3837.37 2759
3837.95 2913
3838.53 2917
3839.12 2881
3839.70 2865
3840.29 2929
3840.87 2763
3841.46 2821
3842.04 2918
3842.62 2888
3843.21 2710
3843.79 2932
3844.38 2756
3844.96 2843
3845.55 2757
3846.13 2958
3846.72 3112
3847.30 2994
3847.89 2999
3848.47 3203
3849.06 3337
3849.64 3197
3850.23 3138
3850.81 3058
3851.40 3039
3851.98 3144
3852.57 3112
3853.15 3122
3853.74 3368
3854.32 3383
3854.91 3119
3855.49 3163
3856.08 3420
3856.66 3665
3857.25 4103
3857.84 4274
3858.42 4633
3859.01 5065
3859.59 5652
3860.18 6028
3860.76 6675
3861.35 7276
3861.94 7628
3862.52 7697
3863.11 7872
3863.69 8098
3864.28 7868
3864.87 7103
3865.45 6519
3866.04 6033
3866.62 5431
3867.21 4988
3867.80 4385
3868.38 4146
3868.97 4000
3869.56 3811
3870.14 3460
3870.73 3545
3871.32 3711
3871.90 3544
3872.49 3423
3873.08 3464
3873.66 3519
3874.25 3417
3874.84 3451
3875.42 3374
3876.01 3496
3876.60 3373
3877.19 3337
3877.77 3247
3878.36 3283
3878.95 3259
3879.53 3188
3880.12 2836
3880.71 2932
3881.30 2747
3881.88 2603
3882.47 2873
3883.06 2865
3883.65 2802
3884.23 2687
3884.82 2780
3885.41 3007
3886.00 3060
3886.58 2996
3887.17 2852
3887.76 3034
3888.35 3134
3888.94 3074
3889.52 3190
3890.11 3298
3890.70 3470
3891.29 3765
3891.88 3681
3892.46 3723
3893.05 3986
3893.64 4130
3894.23 4045
3894.82 3927
3895.41 4155
3895.99 4249
3896.58 4578
3897.17 4514
3897.76 4146
3898.35 4174
3898.94 4139
3899.53 4107
3900.12 4006
3900.70 3799
3901.29 3709
3901.88 3616
3902.47 3658
3903.06 3304
3903.65 3169
3904.24 3071
3904.83 2992
3905.42 2977
3906.01 2870
3906.60 2742
3907.18 2834
3907.77 2641
3908.36 2686
3908.95 2753
3909.54 2622
3910.13 2755
3910.72 2610
3911.31 2803
3911.90 2599
3912.49 2493
3913.08 2611
3913.67 2539
3914.26 2509
3914.85 2474
3915.44 2532
3916.03 2540
3916.62 2442
3917.21 2536
3917.80 2509
3918.39 2558
3918.98 2546
3919.57 2472
3920.16 2508
3920.75 2527
3921.34 2518
3921.93 2550
3922.52 2566
3923.11 2517
3923.70 2631
3924.30 2672
3924.89 2736
3925.48 2635
3926.07 2495
3926.66 2666
3927.25 2619
3927.84 2603
3928.43 2429
3929.02 2654
3929.61 2547
3930.20 2564
3930.80 2579
3931.39 2687
3931.98 2595
3932.57 2542
3933.16 2564
3933.75 2470
3934.34 2686
3934.93 2842
3935.53 2596
3936.12 2608
3936.71 2609
3937.30 2852
3937.89 2643
3938.48 2699
3939.08 2647
3939.67 2700
3940.26 2682
3940.85 2617
3941.44 2733
3942.04 2684
3942.63 2648
3943.22 2754
3943.81 2642
3944.40 2569
3945.00 2522
3945.59 2586
3946.18 2625
3946.77 2713
3947.36 2719
3947.96 2483
3948.55 2437
3949.14 2703
3949.73 2510
3950.33 2528
3950.92 2410
3951.51 2333
3952.11 2543
3952.70 2450
3953.29 2633
3953.88 2765
3954.48 2687
3955.07 2617
3955.66 2575
3956.26 2795
3956.85 2858
3957.44 2950
3958.04 2972
3958.63 2923
3959.22 2913
3959.81 2988
3960.41 3078
3961.00 3134
3961.60 3095
3962.19 3080
3962.78 3218
3963.38 2967
3963.97 2961
3964.56 3177
3965.16 3227
3965.75 3375
3966.34 3421
3966.94 3858
3967.53 3839
3968.13 3542
3968.72 3481
3969.31 3622
3969.91 3546
3970.50 3248
3971.10 2962
3971.69 2987
3972.28 3027
3972.88 2805
3973.47 2659
3974.07 2719
3974.66 2765
3975.26 2615
3975.85 2797
3976.45 2823
3977.04 2693
3977.63 2701
3978.23 2728
3978.82 2858
3979.42 2836
3980.01 2866
3980.61 2769
3981.20 2850
3981.80 2703
3982.39 2724
3982.99 2925
3983.58 2664
3984.18 2737
3984.77 2596
3985.37 2649
3985.96 2799
3986.56 2605
3987.16 2887
3987.75 3026
3988.35 3053
3988.94 2759
3989.54 2796
3990.13 2870
3990.73 2651
3991.32 2771
3991.92 2722
3992.52 2816
3993.11 2898
3993.71 2773
3994.30 2894
3994.90 2981
3995.50 2988
3996.09 2870
3996.69 2988
3997.28 2993
3997.88 2987
3998.48 2922
3999.07 2946
3999.67 2928
4000.26 2918
4000.86 2950
4001.46 2838
4002.05 2859
4002.65 2950
4003.25 2931
4003.84 3067
4004.44 3121
4005.04 3032
4005.63 3023
4006.23 3028
4006.83 3301
4007.42 3306
4008.02 3174
4008.62 3158
4009.21 3141
4009.81 3108
4010.41 2912
4011.01 2950
4011.60 3116
4012.20 3042
4012.80 3036
4013.40 3072
4013.99 3210
4014.59 3315
4015.19 3240
4015.78 3215
4016.38 3168
4016.98 3298
4017.58 3338
4018.18 3171
4018.77 3189
4019.37 3226
4019.97 3227
4020.57 3084
4021.16 2877
4021.76 2860
4022.36 2815
4022.96 2729
4023.56 2759
4024.15 2755
4024.75 2949
4025.35 2945
4025.95 2941
4026.55 2824
4027.15 2992
4027.74 2969
4028.34 3092
4028.94 3157
4029.54 3294
4030.14 3143
4030.74 3194
4031.34 3220
4031.93 3254
4032.53 3189
4033.13 3202
4033.73 3150
4034.33 3109
4034.93 2965
4035.53 3003
4036.13 2893
4036.73 2761
4037.32 2641
4037.92 2712
4038.52 2675
4039.12 2662
4039.72 2782
4040.32 2629
4040.92 2751
4041.52 2732
4042.12 2764
4042.72 2745
4043.32 2842
4043.92 2931
4044.52 2859
4045.12 2965
4045.72 3003
4046.32 2745
4046.92 2525
4047.52 2645
4048.12 2659
4048.72 2669
4049.32 2819
4049.92 2835
4050.52 2626
4051.12 2751
4051.72 2641
4052.32 2727
4052.92 2801
4053.52 2723
4054.12 2939
4054.72 2906
4055.32 2945
4055.92 2873
4056.52 2596
4057.12 2684
4057.72 2707
4058.32 2785
4058.92 2735
4059.52 2700
4060.12 2479
4060.72 2452
4061.33 2329
4061.93 2433
4062.53 2528
4063.13 2566
4063.73 2456
4064.33 2466
4064.93 2355
4065.53 2394
4066.13 2347
4066.74 2478
4067.34 2458
4067.94 2320
4068.54 2406
4069.14 2485
4069.74 2633
4070.34 2616
4070.95 2495
4071.55 2557
4072.15 2651
4072.75 2607
4073.35 2721
4073.95 2727
4074.56 2501
4075.16 2781
4075.76 2882
4076.36 2657
4076.96 2566
4077.57 2479
4078.17 2556
4078.77 2708
4079.37 2657
4079.97 2732
4080.58 2723
4081.18 2829
4081.78 2671
4082.38 2664
4082.99 2666
4083.59 2681
4084.19 2817
4084.79 2675
4085.40 2705
4086.00 2727
4086.60 2787
4087.21 2719
4087.81 2851
4088.41 2963
4089.01 2966
4089.62 2978
4090.22 3197
4090.82 3273
4091.43 3561
4092.03 3891
4092.63 4011
4093.24 4324
4093.84 4836
4094.44 5072
4095.05 5323
4095.65 5669
4096.25 5666
4096.86 5687
4097.46 5422
4098.06 5194
4098.67 4610
4099.27 4382
4099.87 3832
4100.48 3568
4101.08 3208
4101.69 2865
4102.29 2767
4102.89 2539
4103.50 2569
4104.10 2521
4104.71 2511
4105.31 2382
4105.91 2281
4106.52 2366
4107.12 2373
4107.73 2445
4108.33 2556
4108.94 2558
4109.54 2508
4110.14 2423
4110.75 2520
4111.35 2437
4111.96 2312
4112.56 2499
4113.17 2490
4113.77 2394
4114.38 2456
4114.98 2507
4115.59 2465
4116.19 2313
4116.80 2343
4117.40 2426
4118.01 2424
4118.61 2430
4119.22 2562
4119.82 2582
4120.43 2618
4121.03 2514
4121.64 2619
4122.24 2774
4122.85 2576
4123.46 2688
4124.06 2730
4124.67 2748
4125.27 2752
4125.88 2756
4126.48 2784
4127.09 2642
4127.69 2650
4128.30 2744
4128.91 2754
4129.51 2631
4130.12 2798
4130.72 2993
4131.33 3004
4131.94 2873
4132.54 2845
4133.15 2834
4133.76 2786
4134.36 2804
4134.97 2904
4135.57 3052
4136.18 3063
4136.79 2912
4137.39 2913
4138.00 2650
4138.61 2547
4139.21 2755
4139.82 2829
4140.43 2774
4141.03 2839
4141.64 2879
4142.25 2884
4142.85 2894
4143.46 3036
4144.07 2781
4144.67 2931
4145.28 2739
4145.89 2732
4146.50 2598
4147.10 2628
4147.71 2546
4148.32 2527
4148.93 2548
4149.53 2612
4150.14 2517
4150.75 2512
4151.36 2323
4151.96 2336
4152.57 2347
4153.18 2213
4153.79 2326
4154.39 2343
4155.00 2464
4155.61 2467
4156.22 2156
4156.82 2321
4157.43 2339
4158.04 2326
4158.65 2259
4159.26 2259
4159.87 2238
4160.47 2491
4161.08 2710
4161.69 2743
4162.30 2672
4162.91 2827
4163.52 2867
4164.12 3009
4164.73 3212
4165.34 3225
4165.95 3189
4166.56 3248
4167.17 3332
4167.78 3226
4168.38 3185
4168.99 3197
4169.60 3182
4170.21 3165
4170.82 3035
4171.43 2973
4172.04 3118
4172.65 3006
4173.26 2983
4173.86 2911
4174.47 2795
4175.08 2722
4175.69 2729
4176.30 2710
4176.91 2694
4177.52 2686
4178.13 2586
4178.74 2475
4179.35 2414
4179.96 2506
4180.57 2431
4181.18 2506
4181.79 2431
4182.40 2364
4183.01 2418
4183.62 2373
4184.23 2349
4184.84 2415
4185.45 2360
4186.06 2479
4186.67 2277
4187.28 2335
4187.89 2554
4188.50 2507
4189.11 2305
4189.72 2457
4190.33 2339
4190.94 2214
4191.55 2312
4192.16 2482
4192.77 2534
4193.38 2706
4193.99 2787
4194.60 3060
4195.21 3067
4195.82 2891
4196.44 2792
4197.05 2815
4197.66 2833
4198.27 2983
4198.88 2779
4199.49 2774
4200.10 2790
4200.71 2724
4201.32 2779
4201.94 2567
4202.55 2462
4203.16 2622
4203.77 2446
4204.38 2667
4204.99 2759
4205.60 2476
4206.21 2516
4206.83 2423
4207.44 2371
4208.05 2528
4208.66 2528
4209.27 2557
4209.89 2430
4210.50 2577
4211.11 2502
4211.72 2732
4212.33 2564
4212.94 2412
4213.56 2468
4214.17 2520
4214.78 2528
4215.39 2532
4216.01 2693
4216.62 2734
4217.23 2921
4217.84 3009
4218.46 3005
4219.07 3101
4219.68 3174
4220.29 3439
4220.91 3438
4221.52 3401
4222.13 3798
4222.74 3892
4223.36 3908
4223.97 4227
4224.58 4545
4225.19 4621
4225.81 4562
4226.42 4679
4227.03 4877
4227.65 5050
4228.26 5122
4228.87 5211
4229.49 4991
4230.10 4891
4230.71 4576
4231.33 4167
4231.94 4046
4232.55 3833
4233.17 3567
4233.78 3300
4234.39 3079
4235.01 3122
4235.62 3137
4236.23 3102
4236.85 2988
4237.46 2794
4238.08 2862
4238.69 2870
4239.30 2800
4239.92 2646
4240.53 2579
4241.15 2596
4241.76 2642
4242.37 2425
4242.99 2543
4243.60 2683
4244.22 2562
4244.83 2367
4245.45 2406
4246.06 2435
4246.67 2419
4247.29 2415
4247.90 2480
4248.52 2616
4249.13 2526
4249.75 2423
4250.36 2462
4250.98 2394
4251.59 2588
4252.21 2556
4252.82 2453
4253.44 2383
4254.05 2313
4254.67 2461
4255.28 2395
4255.90 2559
4256.51 2550
4257.13 2583
4257.74 2645
4258.36 2655
4258.97 2638
4259.59 2560
4260.20 2535
4260.82 2517
4261.44 2474
4262.05 2433
4262.67 2395
4263.28 2542
4263.90 2647
4264.51 2581
4265.13 2412
4265.75 2388
4266.36 2517
4266.98 2649
4267.59 2656
4268.21 2729
4268.83 2746
4269.44 2752
4270.06 2654
4270.67 2685
4271.29 2728
4271.91 2548
4272.52 2536
4273.14 2533
4273.76 2608
4274.37 2418
4274.99 2562
4275.61 2552
4276.22 2420
4276.84 2375
4277.46 2312
4278.07 2310
4278.69 2427
4279.31 2351
4279.92 2355
4280.54 2324
4281.16 2196
4281.77 2228
4282.39 2309
4283.01 2209
4283.63 2227
4284.24 2349
4284.86 2290
4285.48 2436
4286.09 2555
4286.71 2323
4287.33 2364
4287.95 2433
4288.56 2436
4289.18 2480
4289.80 2435
4290.42 2434
4291.03 2239
4291.65 2191
4292.27 2153
4292.89 2324
4293.51 2331
4294.12 2247
4294.74 2231
4295.36 2285
4295.98 2331
4296.60 2397
4297.21 2363
4297.83 2392
4298.45 2232
4299.07 2343
4299.69 2394
4300.31 2191
4300.92 2271
4301.54 2219
4302.16 2307
4302.78 2435
4303.40 2415
4304.02 2432
4304.63 2428
4305.25 2366
4305.87 2463
4306.49 2577
4307.11 2591
4307.73 2436
4308.35 2671
4308.97 2698
4309.59 2842
4310.20 2973
4310.82 2974
4311.44 3051
4312.06 2955
4312.68 2960
4313.30 3071
4313.92 3027
4314.54 2800
4315.16 2497
4315.78 2498
4316.40 2566
4317.02 2380
4317.64 2284
4318.26 2258
4318.88 2214
4319.50 2173
4320.12 2125
4320.74 2151
4321.36 2168
4321.98 2076
4322.60 2183
4323.22 2216
4323.84 2190
4324.46 2300
4325.08 2191
4325.70 2417
4326.32 2357
4326.94 2121
4327.56 2255
4328.18 2362
4328.80 2304
4329.42 2232
4330.04 2263
4330.66 2253
4331.28 2149
4331.90 2031
4332.52 2005
4333.14 2236
4333.76 2158
4334.38 2074
4335.00 2158
4335.63 2254
4336.25 2307
4336.87 2470
4337.49 2374
4338.11 2303
4338.73 2417
4339.35 2428
4339.97 2455
4340.59 2436
4341.22 2523
4341.84 2386
4342.46 2506
4343.08 2650
4343.70 2846
4344.32 2906
4344.94 3075
4345.57 3250
4346.19 3108
4346.81 3231
4347.43 3477
4348.05 3470
4348.67 3279
4349.30 3213
4349.92 3067
4350.54 2900
4351.16 2881
4351.78 2907
4352.41 2792
4353.03 2485
4353.65 2406
4354.27 2496
4354.90 2539
4355.52 2369
4356.14 2378
4356.76 2323
4357.38 2474
4358.01 2415
4358.63 2474
4359.25 2492
4359.87 2546
4360.50 2374
4361.12 2361
4361.74 2427
4362.37 2379
4362.99 2419
4363.61 2481
4364.23 2379
4364.86 2302
4365.48 2374
4366.10 2312
4366.73 2292
4367.35 2286
4367.97 2214
4368.60 2232
4369.22 2322
4369.84 2245
4370.47 2227
4371.09 2182
4371.71 2202
4372.34 2305
4372.96 2290
4373.58 2205
4374.21 2102
4374.83 2283
4375.46 2180
4376.08 2273
4376.70 2400
4377.33 2431
4377.95 2408
4378.57 2350
4379.20 2540
4379.82 2637
4380.45 2459
4381.07 2590
4381.70 2457
4382.32 2641
4382.94 2575
4383.57 2743
4384.19 2830
4384.82 2906
4385.44 2683
4386.07 2950
4386.69 3059
4387.32 3321
4387.94 3366
4388.56 3393
4389.19 3779
4389.81 4047
4390.44 4420
4391.06 4698
4391.69 4787
4392.31 4765
4392.94 4621
4393.56 4256
4394.19 4057
4394.81 3912
4395.44 3860
4396.06 3679
4396.69 3403
4397.31 3148
4397.94 3104
4398.57 2921
4399.19 2898
4399.82 2917
4400.44 2878
4401.07 3205
4401.69 3128
4402.32 3055
4402.94 2828
4403.57 3001
4404.20 2875
4404.82 2734
4405.45 2796
4406.07 2780
4406.70 2602
4407.33 2478
4407.95 2584
4408.58 2612
4409.20 2678
4409.83 2552
4410.46 2472
4411.08 2603
4411.71 2606
4412.34 2564
4412.96 2371
4413.59 2454
4414.21 2582
4414.84 2360
4415.47 2331
4416.09 2381
4416.72 2222
4417.35 2350
4417.97 2307
4418.60 2164
4419.23 2210
4419.86 2248
4420.48 2222
4421.11 2075
4421.74 2157
4422.36 2184
4422.99 2184
4423.62 2097
4424.25 2298
4424.87 2168
4425.50 2254
4426.13 2180
4426.75 2135
4427.38 2151
4428.01 2143
4428.64 2182
4429.26 2198
4429.89 2029
4430.52 1945
4431.15 2139
4431.78 2223
4432.40 2279
4433.03 2419
4433.66 2372
4434.29 2115
4434.91 2126
4435.54 2271
4436.17 2138
4436.80 2029
4437.43 2099
4438.06 2077
4438.68 1986
4439.31 2216
4439.94 2032
4440.57 2022
4441.20 2146
4441.83 2089
4442.45 2167
4443.08 2210
4443.71 2212
4444.34 2173
4444.97 2075
4445.60 2153
4446.23 2152
4446.86 2075
4447.48 2089
4448.11 2114
4448.74 2102
4449.37 2008
4450.00 1936
4450.63 2001
4451.26 2107
4451.89 2061
4452.52 2004
4453.15 1971
4453.78 1965
4454.40 2068
4455.03 2022
4455.66 2165
4456.29 2095
4456.92 2119
4457.55 2140
4458.18 2064
4458.81 1983
4459.44 1945
4460.07 1956
4460.70 1955
4461.33 1938
4461.96 2009
4462.59 2043
4463.22 2032
4463.85 1848
4464.48 1888
4465.11 1956
4465.74 2122
4466.37 2011
4467.00 1979
4467.63 1933
4468.26 2081
4468.89 2029
4469.52 1888
4470.15 1978
4470.78 1959
4471.41 1814
4472.04 1920
4472.68 1972
4473.31 2019
4473.94 1929
4474.57 1993
4475.20 2033
4475.83 2086
4476.46 2099
4477.09 2064
4477.72 1965
4478.35 2010
4478.98 1964
4479.62 1901
4480.25 2062
4480.88 2106
4481.51 2137
4482.14 2176
4482.77 2173
4483.40 2137
4484.04 2152
4484.67 1999
4485.30 2071
4485.93 2010
4486.56 2183
4487.19 2135
4487.82 2226
4488.46 2296
4489.09 2086
4489.72 2060
4490.35 2035
4490.98 2017
4491.62 2064
4492.25 2044
4492.88 2072
4493.51 1986
4494.14 1960
4494.78 2083
4495.41 2064
4496.04 2107
4496.67 2106
4497.31 2129
4497.94 2019
4498.57 2126
4499.20 2166
4499.84 2241
4500.47 2211
4501.10 2206
4501.73 2281
4502.37 2374
4503.00 2526
4503.63 2551
4504.27 2412
4504.90 2413
4505.53 2438
4506.16 2452
4506.80 2358
4507.43 2179
4508.06 2140
4508.70 2252
4509.33 2210
4509.96 2361
4510.60 2360
4511.23 2338
4511.86 2197
4512.50 2083
4513.13 2102
4513.76 2239
4514.40 2334
4515.03 2465
4515.66 2198
4516.30 2244
4516.93 2389
4517.57 2294
4518.20 2263
4518.83 2270
4519.47 2289
4520.10 2317
4520.74 2301
4521.37 2291
4522.00 2262
4522.64 2356
4523.27 2369
4523.91 2356
4524.54 2398
4525.18 2470
4525.81 2653
4526.44 2802
4527.08 3290
4527.71 3604
4528.35 3852
4528.98 4189
4529.62 4756
4530.25 5249
4530.89 5910
4531.52 6292
4532.16 6729
4532.79 7081
4533.43 6936
4534.06 6665
4534.70 6158
4535.33 5587
4535.97 5055
4536.60 4299
4537.24 3752
4537.87 3584
4538.51 3353
4539.14 2940
4539.78 2893
4540.41 2728
4541.05 2589
4541.68 2373
4542.32 2341
4542.96 2278
4543.59 2334
4544.23 2265
4544.86 2226
4545.50 2309
4546.13 2376
4546.77 2373
4547.41 2239
4548.04 2041
4548.68 2073
4549.31 2232
4549.95 2118
4550.59 2180
4551.22 2158
4551.86 2272
4552.50 2358
4553.13 2516
4553.77 2510
4554.40 2552
4555.04 2642
4555.68 2442
4556.31 2500
4556.95 2418
4557.59 2449
4558.22 2447
4558.86 2406
4559.50 2268
4560.13 2171
4560.77 2119
4561.41 2077
4562.04 2181
4562.68 2214
4563.32 2311
4563.96 2408
4564.59 2281
4565.23 2356
4565.87 2542
4566.50 2532
4567.14 2421
4567.78 2457
4568.42 2591
4569.05 2738
4569.69 2799
4570.33 2927
4570.97 2878
4571.60 2751
4572.24 2690
4572.88 2603
4573.52 2326
4574.16 2332
4574.79 2279
4575.43 2326
4576.07 2243
4576.71 2117
4577.34 2185
4577.98 2231
4578.62 2171
4579.26 2139
4579.90 2106
4580.54 2244
4581.17 2053
4581.81 1958
4582.45 1940
4583.09 2179
4583.73 2140
4584.37 2125
4585.00 2219
4585.64 2189
4586.28 2055
4586.92 2089
4587.56 2141
4588.20 2188
4588.84 2150
4589.48 2067
4590.11 2020
4590.75 2049
4591.39 2120
4592.03 2219
4592.67 2222
4593.31 2151
4593.95 2003
4594.59 2075
4595.23 2057
4595.87 2096
4596.51 2072
4597.15 2025
4597.79 2073
4598.42 1985
4599.06 2024
4599.70 2014
4600.34 1927
4600.98 1908
4601.62 1960
4602.26 1985
4602.90 2025
4603.54 1917
4604.18 1975
4604.82 2011
4605.46 2121
4606.10 2002
4606.74 2080
4607.38 2269
4608.02 2228
4608.66 2165
4609.30 2258
4609.94 2371
4610.58 2176
4611.22 2006
4611.86 2085
4612.50 2118
4613.15 2067
4613.79 2108
4614.43 2125
4615.07 2061
4615.71 2091
4616.35 2114
4616.99 2092
4617.63 2104
4618.27 2116
4618.91 2013
4619.55 1922
4620.19 1917
4620.83 2025
4621.48 1996
4622.12 1960
4622.76 1827
4623.40 2063
4624.04 1940
4624.68 1839
4625.32 1823
4625.96 1752
4626.61 1835
4627.25 1846
4627.89 1900
4628.53 1838
4629.17 1859
4629.81 2012
4630.46 1950
4631.10 1872
4631.74 1884
4632.38 1922
4633.02 1884
4633.66 1838
4634.31 2010
4634.95 2040
4635.59 1971
4636.23 1960
4636.88 2068
4637.52 2022
4638.16 1992
4638.80 2060
4639.44 2180
4640.09 1953
4640.73 2157
4641.37 2154
4642.01 2090
4642.66 2046
4643.30 1980
4643.94 1960
4644.58 1867
4645.23 1885
4645.87 1816
4646.51 1934
4647.16 1777
4647.80 1819
4648.44 1816
4649.08 1910
4649.73 1904
4650.37 1909
4651.01 2136
4651.66 1988
4652.30 1998
4652.94 1818
4653.59 1884
4654.23 1901
4654.87 1919
4655.52 1911
4656.16 1928
4656.80 1900
4657.45 1839
4658.09 1819
4658.74 1878
4659.38 1772
4660.02 1733
4660.67 1841
4661.31 1994
4661.95 1930
4662.60 1897
4663.24 1913
4663.89 1739
4664.53 1685
4665.17 1769
4665.82 1852
4666.46 1717
4667.11 1726
4667.75 1704
4668.40 1718
4669.04 1704
4669.68 1612
4670.33 1666
4670.97 1667
4671.62 1807
4672.26 1888
4672.91 1948
4673.55 1888
4674.20 1637
4674.84 1519
4675.49 1715
4676.13 1679
4676.78 1643
4677.42 1816
4678.07 1861
4678.71 1748
4679.36 1761
4680.00 1891
4680.65 1676
4681.29 1646
4681.94 1867
4682.58 1799
4683.23 1607
4683.87 1602
4684.52 1899
4685.16 1878
4685.81 1821
4686.46 1790
4687.10 1731
4687.75 1860
4688.39 1755
4689.04 1540
4689.68 1670
4690.33 1686
4690.98 1646
4691.62 1750
4692.27 1693
4692.91 1708
4693.56 1694
4694.21 1805
4694.85 1814
4695.50 1735
4696.15 1906
4696.79 1925
4697.44 1982
4698.08 2004
4698.73 1997
4699.38 1927
4700.02 2048
4700.67 2151
4701.32 2030
4701.96 2048
4702.61 1786
4703.26 1790
4703.90 1976
4704.55 1871
4705.20 1879
4705.84 1932
4706.49 1878
4707.14 1916
4707.79 1991
4708.43 1921
4709.08 1956
4709.73 2046
4710.37 1984
4711.02 1860
4711.67 1971
4712.32 1919
4712.96 1927
4713.61 1956
4714.26 1985
4714.91 1892
4715.55 1903
4716.20 1825
4716.85 1855
4717.50 1952
4718.14 1938
4718.79 1991
4719.44 2098
4720.09 2136
4720.74 2261
4721.38 1956
4722.03 1861
4722.68 1990
4723.33 2219
4723.98 2229
4724.62 2265
4725.27 2307
4725.92 2243
4726.57 2273
4727.22 2295
4727.87 2362
4728.52 2237
4729.16 2129
4729.81 2126
4730.46 2069
4731.11 2039
4731.76 2034
4732.41 2009
4733.06 1991
4733.70 1873
4734.35 1937
4735.00 2058
4735.65 2141
4736.30 2060
4736.95 2013
4737.60 2127
4738.25 2237
4738.90 2251
4739.55 2122
4740.20 2371
4740.84 2239
4741.49 2281
4742.14 2214
4742.79 2375
4743.44 2395
4744.09 2380
4744.74 2236
4745.39 2133
4746.04 2238
4746.69 2226
4747.34 2218
4747.99 2170
4748.64 2051
4749.29 2137
4749.94 2220
4750.59 2177
4751.24 2102
4751.89 2098
4752.54 2187
4753.19 2176
4753.84 2029
4754.49 2166
4755.14 2207
4755.79 2133
4756.44 2003
4757.09 2057
4757.74 1911
4758.39 1960
4759.04 1883
4759.70 1883
4760.35 1918
4761.00 1764
4761.65 1820
4762.30 1924
4762.95 1871
4763.60 1920
4764.25 2020
4764.90 1956
4765.55 1984
4766.20 1888
4766.86 1916
4767.51 1948
4768.16 1967
4768.81 1929
4769.46 1921
4770.11 2048
4770.76 1926
4771.41 1874
4772.07 1823
4772.72 1940
4773.37 1960
4774.02 1849
4774.67 1658
4775.32 1700
4775.98 1742
4776.63 1699
4777.28 1716
4777.93 1708
4778.58 1761
4779.24 1868
4779.89 1807
4780.54 1813
4781.19 1807
4781.84 1834
4782.50 1785
4783.15 1914
4783.80 2011
4784.45 1801
4785.10 1776
4785.76 1743
4786.41 1784
4787.06 1719
4787.71 1843
4788.37 1720
4789.02 1760
4789.67 1725
4790.33 1749
4790.98 1726
4791.63 1666
4792.28 1663
4792.94 1602
4793.59 1803
4794.24 1823
4794.90 1740
4795.55 1812
4796.20 1786
4796.86 1569
4797.51 1664
4798.16 1748
4798.81 1710
4799.47 1717
4800.12 1768
4800.78 1691
4801.43 1683
4802.08 1708
4802.74 1735
4803.39 1711
4804.04 1739
4804.70 1772
4805.35 1647
4806.00 1614
4806.66 1586
4807.31 1669
4807.97 1630
4808.62 1798
4809.27 1826
4809.93 1610
4810.58 1608
4811.24 1634
4811.89 1774
4812.54 1735
4813.20 1780
4813.85 1744
4814.51 1604
4815.16 1795
4815.82 1831
4816.47 1897
4817.13 1917
4817.78 2035
4818.44 1989
4819.09 2098
4819.74 2086
4820.40 2084
4821.05 2286
4821.71 2230
4822.36 2210
4823.02 2112
4823.67 2034
4824.33 1953
4824.98 1990
4825.64 2098
4826.29 1859
4826.95 1787
4827.60 1809
4828.26 2047
4828.92 1804
4829.57 1752
4830.23 1852
4830.88 1885
4831.54 1840
4832.19 1997
4832.85 1877
4833.50 1901
4834.16 1840
4834.82 2029
4835.47 2058
4836.13 2070
4836.78 2062
4837.44 2033
4838.10 1929
4838.75 2014
4839.41 2031
4840.06 2062
4840.72 2026
4841.38 2011
4842.03 1896
4842.69 2055
4843.34 2035
4844.00 1920
4844.66 1873
4845.31 2143
4845.97 2041
4846.63 2049
4847.28 2056
4847.94 2158
4848.60 2140
4849.25 2353
4849.91 2233
4850.57 2054
4851.22 2211
4851.88 2422
4852.54 2378
4853.20 2355
4853.85 2263
4854.51 2095
4855.17 2118
4855.82 2085
4856.48 2042
4857.14 2087
4857.80 2129
4858.45 2003
4859.11 2066
4859.77 1993
4860.43 2158
4861.08 2246
4861.74 2112
4862.40 2127
4863.06 2265
4863.71 2359
4864.37 2252
4865.03 2237
4865.69 2154
4866.34 2086
4867.00 2056
4867.66 2067
4868.32 2052
4868.98 2069
4869.63 2107
4870.29 1970
4870.95 1948
4871.61 2037
4872.27 1888
4872.93 1989
4873.58 1920
4874.24 1939
4874.90 2025
4875.56 2184
4876.22 2194
4876.88 2253
4877.54 2159
4878.19 1974
4878.85 1961
4879.51 1965
4880.17 2002
4880.83 1921
4881.49 1926
4882.15 1917
4882.81 2006
4883.47 2103
4884.13 1881
4884.78 1761
4885.44 1820
4886.10 1929
4886.76 1913
4887.42 1872
4888.08 1853
4888.74 1902
4889.40 1919
4890.06 1981
4890.72 1918
4891.38 1996
4892.04 2144
4892.70 2017
4893.36 1918
4894.02 1922
4894.68 1971
4895.34 1848
4896.00 1850
4896.66 1795
4897.32 1842
4897.98 1840
4898.64 1901
4899.30 1873
4899.96 1954
4900.62 1915
4901.28 1882
4901.94 1894
4902.60 1791
4903.26 1729
4903.92 1814
4904.58 1816
4905.24 1816
4905.90 1767
4906.56 1691
4907.22 1750
4907.88 1874
4908.54 1810
4909.20 1625
4909.87 1667
4910.53 1761
4911.19 1641
4911.85 1603
4912.51 1616
4913.17 1649
4913.83 1731
4914.49 1543
4915.15 1647
4915.81 1716
4916.48 1703
4917.14 1679
4917.80 1583
4918.46 1590
4919.12 1565
4919.78 1748
4920.44 1586
4921.11 1464
4921.77 1439
4922.43 1531
4923.09 1624
4923.75 1574
4924.41 1551
4925.08 1612
4925.74 1571
4926.40 1636
4927.06 1617
4927.72 1687
4928.39 1561
4929.05 1674
4929.71 1737
4930.37 1664
4931.04 1735
4931.70 1590
4932.36 1575
4933.02 1717
4933.69 1697
4934.35 1664
4935.01 1710
4935.67 1633
4936.34 1740
4937.00 1738
4937.66 1816
4938.32 1718
4938.99 1649
4939.65 1592
4940.31 1571
4940.98 1728
4941.64 1687
4942.30 1687
4942.96 1610
4943.63 1535
4944.29 1551
4944.95 1510
4945.62 1452
4946.28 1515
4946.94 1634
4947.61 1657
4948.27 1584
4948.93 1685
4949.60 1581
4950.26 1530
4950.92 1462
4951.59 1536
4952.25 1572
4952.92 1571
4953.58 1573
4954.24 1539
4954.91 1579
4955.57 1469
4956.24 1420
4956.90 1495
4957.56 1544
4958.23 1667
4958.89 1642
4959.56 1753
4960.22 1782
4960.88 1758
4961.55 1810
4962.21 1914
4962.88 1918
4963.54 1843
4964.21 2027
4964.87 1992
4965.54 1966
4966.20 2024
4966.86 1943
4967.53 1892
4968.19 1898
4968.86 1941
4969.52 1827
4970.19 1827
4970.85 1760
4971.52 1837
4972.18 1857
4972.85 1803
4973.51 1677
4974.18 1688
4974.84 1799
4975.51 1619
4976.17 1745
4976.84 1610
4977.51 1803
4978.17 1780
4978.84 1769
4979.50 1646
4980.17 1664
4980.83 1774
4981.50 1745
4982.16 1928
4982.83 1834
4983.50 1867
4984.16 1884
4984.83 1974
4985.49 1927
4986.16 2034
4986.83 2327
4987.49 2313
4988.16 2517
4988.82 2588
4989.49 2715
4990.16 2850
4990.82 2798
4991.49 2871
4992.16 2721
4992.82 2434
4993.49 2544
4994.16 2237
4994.82 2111
4995.49 2041
4996.15 1822
4996.82 1722
4997.49 1720
4998.16 1680
4998.82 1650
4999.49 1553
5000.16 1543
5000.82 1665
5001.49 1542
5002.16 1531
5002.82 1549
5003.49 1599
5004.16 1694
5004.83 1744
5005.49 1557
5006.16 1611
5006.83 1591
5007.49 1617
5008.16 1569
5008.83 1564
5009.50 1657
5010.16 1619
5010.83 1667
5011.50 1707
5012.17 1713
5012.84 1753
5013.50 1726
5014.17 1653
5014.84 1757
5015.51 1865
5016.17 1849
5016.84 1795
5017.51 1741
5018.18 1765
5018.85 1848
5019.52 2009
5020.18 1989
5020.85 2009
5021.52 1972
5022.19 2083
5022.86 2065
5023.53 2142
5024.19 2115
5024.86 2204
5025.53 2212
5026.20 2218
5026.87 2056
5027.54 2036
5028.21 2042
5028.88 2056
5029.54 1982
5030.21 2012
5030.88 1928
5031.55 1844
5032.22 1882
5032.89 1820
5033.56 1837
5034.23 1966
5034.90 1913
5035.57 1937
5036.24 1976
5036.90 1902
5037.57 1866
5038.24 2046
5038.91 1967
5039.58 2033
5040.25 2150
5040.92 2161
5041.59 2429
5042.26 2424
5042.93 2488
5043.60 2555
5044.27 2699
5044.94 3075
5045.61 3022
5046.28 2891
5046.95 2717
5047.62 2604
5048.29 2514
5048.96 2236
5049.63 2245
5050.30 2112
5050.97 1921
5051.64 1933
5052.31 1936
5052.98 1705
5053.65 1670
5054.32 1589
5054.99 1646
5055.66 1671
5056.34 1670
5057.01 1646
5057.68 1656
5058.35 1762
5059.02 1776
5059.69 1794
5060.36 1757
5061.03 1752
5061.70 1527
5062.37 1646
5063.04 1687
5063.72 1609
5064.39 1826
5065.06 1693
5065.73 1618
5066.40 1760
5067.07 1645
5067.74 1761
5068.42 1599
5069.09 1686
5069.76 1693
5070.43 1587
5071.10 1538
5071.77 1714
5072.44 1674
5073.12 1636
5073.79 1656
5074.46 1524
5075.13 1674
5075.80 1597
5076.48 1513
5077.15 1650
5077.82 1806
5078.49 1683
5079.16 1689
5079.84 1829
5080.51 1784
5081.18 1653
5081.85 1781
5082.53 1849
5083.20 1870
5083.87 1828
5084.54 1901
5085.22 1895
5085.89 1793
5086.56 1778
5087.23 1789
5087.91 1688
5088.58 1665
5089.25 1766
5089.93 1702
5090.60 1787
5091.27 1826
5091.94 1838
5092.62 1803
5093.29 1755
5093.96 1751
5094.64 1685
5095.31 1750
5095.98 1776
5096.66 1756
5097.33 1686
5098.00 1729
5098.68 1650
5099.35 1596
5100.02 1609
5100.70 1599
5101.37 1613
5102.04 1685
5102.72 1537
5103.39 1614
5104.07 1631
5104.74 1669
5105.41 1713
5106.09 1602
5106.76 1778
5107.44 1774
5108.11 1742
5108.78 1760
5109.46 1690
5110.13 1804
5110.81 1681
5111.48 1663
5112.16 1719
5112.83 1628
5113.50 1655
5114.18 1577
5114.85 1592
5115.53 1617
5116.20 1594
5116.88 1518
5117.55 1530
5118.23 1650
5118.90 1516
5119.58 1689
5120.25 1650
5120.93 1617
5121.60 1644
5122.28 1592
5122.95 1548
5123.63 1648
5124.30 1591
5124.98 1601
5125.65 1555
5126.33 1495
5127.00 1584
5127.68 1502
5128.35 1622
5129.03 1541
5129.70 1458
5130.38 1684
5131.06 1641
5131.73 1607
5132.41 1725
5133.08 1763
5133.76 1639
5134.43 1648
5135.11 1711
5135.79 1615
5136.46 1603
5137.14 1664
5137.81 1653
5138.49 1640
5139.17 1623
5139.84 1722
5140.52 1699
5141.20 1720
5141.87 1578
5142.55 1586
5143.22 1604
5143.90 1570
5144.58 1513
5145.25 1618
5145.93 1513
5146.61 1548
5147.28 1520
5147.96 1463
5148.64 1488
5149.31 1409
5149.99 1364
5150.67 1512
5151.34 1432
5152.02 1443
5152.70 1520
5153.38 1499
5154.05 1524
5154.73 1496
5155.41 1570
5156.08 1509
5156.76 1518
5157.44 1507
5158.12 1521
5158.79 1515
5159.47 1514
5160.15 1465
5160.83 1517
5161.50 1623
5162.18 1584
5162.86 1523
5163.54 1539
5164.22 1419
5164.89 1536
5165.57 1542
5166.25 1542
5166.93 1473
5167.61 1466
5168.28 1439
5168.96 1544
5169.64 1519
5170.32 1578
5171.00 1441
5171.67 1449
5172.35 1537
5173.03 1536
5173.71 1577
5174.39 1544
5175.07 1457
5175.74 1429
5176.42 1402
5177.10 1487
5177.78 1458
5178.46 1412
5179.14 1434
5179.82 1583
5180.50 1488
5181.17 1493
5181.85 1493
5182.53 1521
5183.21 1459
5183.89 1458
5184.57 1439
5185.25 1441
5185.93 1505
5186.61 1429
5187.29 1375
5187.97 1434
5188.65 1351
5189.33 1293
5190.00 1300
5190.68 1393
5191.36 1359
5192.04 1364
5192.72 1385
5193.40 1327
5194.08 1386
5194.76 1340
5195.44 1393
5196.12 1333
5196.80 1404
5197.48 1453
5198.16 1454
5198.84 1433
5199.52 1377
5200.20 1429
5200.88 1444
5201.56 1485
5202.24 1426
5202.92 1402
5203.60 1544
5204.28 1477
5204.96 1503
5205.65 1615
5206.33 1584
5207.01 1488
5207.69 1526
5208.37 1620
5209.05 1702
5209.73 1617
5210.41 1651
5211.09 1626
5211.77 1657
5212.45 1665
5213.13 1565
5213.82 1529
5214.50 1632
5215.18 1555
5215.86 1676
5216.54 1675
5217.22 1657
5217.90 1711
5218.58 1658
5219.27 1744
5219.95 1665
5220.63 1779
5221.31 1602
5221.99 1522
5222.67 1651
5223.35 1576
5224.04 1617
5224.72 1613
5225.40 1637
5226.08 1577
5226.76 1571
5227.45 1590
5228.13 1600
5228.81 1650
5229.49 1561
5230.17 1577
5230.86 1636
5231.54 1604
5232.22 1610
5232.90 1722
5233.58 1671
5234.27 1565
5234.95 1693
5235.63 1601
5236.31 1698
5237.00 1705
5237.68 1819
5238.36 1817
5239.05 1981
5239.73 1959
5240.41 1931
5241.09 2143
5241.78 2146
5242.46 2276
5243.14 2296
5243.83 2227
5244.51 2416
5245.19 2240
5245.87 2276
5246.56 2182
5247.24 2123
5247.92 2096
5248.61 2117
5249.29 1882
5249.97 1836
5250.66 1815
5251.34 1816
5252.03 1721
5252.71 1688
5253.39 1614
5254.08 1726
5254.76 1573
5255.44 1545
5256.13 1586
5256.81 1674
5257.50 1456
5258.18 1500
5258.86 1574
5259.55 1526
5260.23 1618
5260.92 1714
5261.60 1638
5262.28 1652
5262.97 1662
5263.65 1650
5264.34 1646
5265.02 1810
5265.71 1628
5266.39 1657
5267.07 1660
5267.76 1667
5268.44 1640
5269.13 1760
5269.81 1946
5270.50 1719
5271.18 1641
5271.87 1637
5272.55 1582
5273.24 1608
5273.92 1696
5274.61 1717
5275.29 1632
5275.98 1500
5276.66 1554
5277.35 1808
5278.03 1723
5278.72 1786
5279.40 1930
5280.09 1986
5280.77 1892
5281.46 1952
5282.15 1805
5282.83 1958
5283.52 2018
5284.20 1776
5284.89 1862
5285.57 1911
5286.26 1858
5286.95 1803
5287.63 1843
5288.32 1979
5289.00 2078
5289.69 2114
5290.38 2210
5291.06 2226
5291.75 2207
5292.43 2276
5293.12 2473
5293.81 2463
5294.49 2400
5295.18 2291
5295.87 2484
5296.55 2329
5297.24 2380
5297.92 2385
5298.61 2204
5299.30 2141
5299.98 2303
5300.67 2603
5301.36 2562
5302.04 2503
5302.73 2469
5303.42 2505
5304.11 2442
5304.79 2259
5305.48 2136
5306.17 1978
5306.85 1890
5307.54 1930
5308.23 1953
5308.92 1837
5309.60 1755
5310.29 1690
5310.98 1659
5311.66 1627
5312.35 1588
5313.04 1517
5313.73 1639
5314.41 1676
5315.10 1668
5315.79 1610
5316.48 1618
5317.17 1686
5317.85 1590
5318.54 1663
5319.23 1567
5319.92 1693
5320.61 1739
5321.29 1778
5321.98 1709
5322.67 1762
5323.36 1567
5324.05 1644
5324.73 1739
5325.42 1719
5326.11 1650
5326.80 1698
5327.49 1740
5328.18 1614
5328.87 1628
5329.55 1811
5330.24 1788
5330.93 1697
5331.62 1710
5332.31 1807
5333.00 1723
5333.69 1735
5334.38 1811
5335.06 1868
5335.75 1770
5336.44 1794
5337.13 1869
5337.82 1737
5338.51 1813
5339.20 1878
5339.89 1908
5340.58 1863
5341.27 1750
5341.96 1858
5342.65 1942
5343.33 1883
5344.02 1908
5344.71 1916
5345.40 1883
5346.09 2020
5346.78 2262
5347.47 2271
5348.16 2361
5348.85 2533
5349.54 2500
5350.23 2826
5350.92 3036
5351.61 3186
5352.30 3061
5352.99 2823
5353.68 2681
5354.37 2570
5355.06 2447
5355.75 2342
5356.44 2144
5357.13 1874
5357.82 1857
5358.51 1766
5359.21 1812
5359.90 1746
5360.59 1673
5361.28 1797
5361.97 1757
5362.66 1600
5363.35 1790
5364.04 1806
5364.73 1679
5365.42 1696
5366.11 1784
5366.80 1829
5367.49 1745
5368.19 1692
5368.88 1578
5369.57 1597
5370.26 1658
5370.95 1575
5371.64 1613
5372.33 1606
5373.02 1538
5373.72 1648
5374.41 1767
5375.10 1598
5375.79 1576
5376.48 1543
5377.17 1600
5377.87 1681
5378.56 1690
5379.25 1675
5379.94 1573
5380.63 1723
5381.33 1587
5382.02 1550
5382.71 1508
5383.40 1644
5384.09 1496
5384.79 1601
5385.48 1541
5386.17 1621
5386.86 1715
5387.55 1706
5388.25 1721
5388.94 1675
5389.63 1745
5390.32 1781
5391.02 1672
5391.71 1692
5392.40 1564
5393.09 1634
5393.79 1729
5394.48 1596
5395.17 1576
5395.87 1537
5396.56 1626
5397.25 1599
5397.95 1560
5398.64 1622
5399.33 1578
5400.02 1630
5400.72 1426
5401.41 1414
5402.10 1538
5402.80 1608
5403.49 1547
5404.18 1543
5404.88 1482
5405.57 1476
5406.26 1511
5406.96 1508
5407.65 1543
5408.35 1658
5409.04 1765
5409.73 1582
5410.43 1538
5411.12 1621
5411.81 1514
5412.51 1472
5413.20 1518
5413.90 1534
5414.59 1468
5415.28 1594
5415.98 1425
5416.67 1494
5417.37 1438
5418.06 1554
5418.76 1608
5419.45 1623
5420.14 1629
5420.84 1527
5421.53 1415
5422.23 1504
5422.92 1558
5423.62 1608
5424.31 1668
5425.01 1535
5425.70 1528
5426.40 1590
5427.09 1614
5427.79 1489
5428.48 1576
5429.18 1587
5429.87 1609
5430.57 1707
5431.26 1611
5431.96 1457
5432.65 1561
5433.35 1590
5434.04 1538
5434.74 1562
5435.43 1555
5436.13 1669
5436.82 1556
5437.52 1666
5438.22 1597
5438.91 1629
5439.61 1752
5440.30 1806
5441.00 1668
5441.69 1664
5442.39 1649
5443.09 1621
5443.78 1814
5444.48 1957
5445.17 1817
5445.87 1879
5446.57 2005
5447.26 2033
5447.96 1876
5448.66 1908
5449.35 1912
5450.05 1874
5450.74 1930
5451.44 2064
5452.14 2051
5452.83 2057
5453.53 1965
5454.23 1902
5454.92 1918
5455.62 2172
5456.32 2236
5457.01 2231
5457.71 2189
5458.41 2062
5459.10 2062
5459.80 2206
5460.50 2129
5461.20 2132
5461.89 2178
5462.59 2205
5463.29 2026
5463.98 2162
5464.68 2239
5465.38 2198
5466.08 2263
5466.77 2171
5467.47 2116
5468.17 2253
5468.87 2085
5469.56 1974
5470.26 2079
5470.96 1986
5471.66 1948
5472.35 1808
5473.05 1645
5473.75 1785
5474.45 1853
5475.15 1805
5475.84 1775
5476.54 1834
5477.24 1888
5477.94 2050
5478.64 2231
5479.34 2120
5480.03 2072
5480.73 2233
5481.43 2234
5482.13 2248
5482.83 2109
5483.53 1979
5484.22 2131
5484.92 2162
5485.62 2057
5486.32 1921
5487.02 1997
5487.72 2095
5488.42 1998
5489.11 2013
5489.81 1955
5490.51 2083
5491.21 1961
5491.91 2048
5492.61 2074
5493.31 2139
5494.01 2172
5494.71 1993
5495.41 2059
5496.11 2271
5496.81 2342
5497.50 2319
5498.20 2531
5498.90 2499
5499.60 2632
5500.30 2857
5501.00 3097
5501.70 3240
5502.40 2991
5503.10 2973
5503.80 2859
5504.50 2678
5505.20 2633
5505.90 2646
5506.60 2472
5507.30 2607
5508.00 2586
5508.70 2582
5509.40 2628
5510.10 2487
5510.80 2527
5511.50 2599
5512.20 2695
5512.90 2746
5513.60 2884
5514.30 2872
5515.00 2962
5515.70 2770
5516.40 2858
5517.11 2790
5517.81 2817
5518.51 2761
5519.21 2759
5519.91 2767
5520.61 2723
5521.31 2852
5522.01 2755
5522.71 2568
5523.41 2613
5524.11 2616
5524.82 2376
5525.52 2158
5526.22 2065
5526.92 1888
5527.62 1912
5528.32 2004
5529.02 1850
5529.72 1789
5530.43 1778
5531.13 1787
5531.83 1754
5532.53 1738
5533.23 1654
5533.93 1716
5534.64 1775
5535.34 1643
5536.04 1598
5536.74 1759
5537.44 1841
5538.15 1972
5538.85 1820
5539.55 1718
5540.25 1735
5540.95 1720
5541.66 1801
5542.36 1820
5543.06 1753
5543.76 1862
5544.47 1890
5545.17 1844
5545.87 2067
5546.57 2140
5547.28 2204
5547.98 2158
5548.68 1983
5549.38 2062
5550.09 2096
5550.79 2017
5551.49 1985
5552.19 1916
5552.90 1835
5553.60 1752
5554.30 1755
5555.01 1753
5555.71 1643
5556.41 1792
5557.12 1804
5557.82 1677
5558.52 1621
5559.23 1702
5559.93 1794
5560.63 1822
5561.34 1749
5562.04 1760
5562.74 1737
5563.45 1800
5564.15 1668
5564.85 1678
5565.56 1814
5566.26 1774
5566.96 1797
5567.67 1733
5568.37 1621
5569.08 1685
5569.78 1613
5570.48 1599
5571.19 1722
5571.89 1698
5572.60 1739
5573.30 1631
5574.01 1697
5574.71 1744
5575.41 1822
5576.12 1822
5576.82 1699
5577.53 1813
5578.23 1950
5578.94 1773
5579.64 1869
5580.35 1731
5581.05 1601
5581.76 1642
5582.46 1680
5583.16 1527
5583.87 1697
5584.57 1613
5585.28 1601
5585.98 1661
5586.69 1495
5587.39 1491
5588.10 1486
5588.81 1547
5589.51 1482
5590.22 1571
5590.92 1527
5591.63 1587
5592.33 1480
5593.04 1394
5593.74 1403
5594.45 1497
5595.15 1468
5595.86 1539
5596.57 1609
5597.27 1554
5597.98 1491
5598.68 1505
5599.39 1473
5600.09 1502
5600.80 1551
5601.51 1476
5602.21 1489
5602.92 1411
5603.62 1423
5604.33 1489
5605.04 1415
5605.74 1482
5606.45 1479
5607.16 1472
5607.86 1524
5608.57 1369
5609.27 1411
5609.98 1490
5610.69 1465
5611.39 1556
5612.10 1499
5612.81 1448
5613.51 1498
5614.22 1531
5614.93 1468
5615.64 1483
5616.34 1533
5617.05 1443
5617.76 1448
5618.46 1431
5619.17 1470
5619.88 1380
5620.58 1501
5621.29 1476
5622.00 1408
5622.71 1444
5623.41 1378
5624.12 1430
5624.83 1476
5625.54 1496
5626.24 1449
5626.95 1477
5627.66 1425
5628.37 1410
5629.07 1427
5629.78 1509
5630.49 1517
5631.20 1578
5631.91 1609
5632.61 1651
5633.32 1743
5634.03 1764
5634.74 1657
5635.45 1717
5636.15 1714
5636.86 1601
5637.57 1584
5638.28 1639
5638.99 1546
5639.70 1753
5640.40 1666
5641.11 1635
5641.82 1547
5642.53 1506
5643.24 1621
5643.95 1504
5644.66 1494
5645.36 1557
5646.07 1469
5646.78 1642
5647.49 1569
5648.20 1444
5648.91 1520
5649.62 1580
5650.33 1569
5651.04 1519
5651.75 1469
5652.45 1490
5653.16 1562
5653.87 1330
5654.58 1372
5655.29 1444
5656.00 1452
5656.71 1524
5657.42 1566
5658.13 1540
5658.84 1691
5659.55 1588
5660.26 1476
5660.97 1513
5661.68 1492
5662.39 1472
5663.10 1478
5663.81 1358
5664.52 1451
5665.23 1455
5665.94 1441
5666.65 1414
5667.36 1441
5668.07 1546
5668.78 1605
5669.49 1605
5670.20 1585
5670.91 1468
5671.62 1619
5672.33 1558
5673.04 1572
5673.75 1431
5674.46 1486
5675.17 1580
5675.88 1617
5676.59 1594
5677.31 1616
5678.02 1588
5678.73 1491
5679.44 1592
5680.15 1534
5680.86 1493
5681.57 1605
5682.28 1608
5682.99 1615
5683.70 1614
5684.42 1544
5685.13 1573
5685.84 1628
5686.55 1655
5687.26 1566
5687.97 1556
5688.68 1555
5689.39 1489
5690.11 1662
5690.82 1479
5691.53 1515
5692.24 1587
5692.95 1506
5693.67 1605
5694.38 1485
5695.09 1534
5695.80 1492
5696.51 1467
5697.22 1467
5697.94 1481
5698.65 1622
5699.36 1591
5700.07 1478
5700.79 1595
5701.50 1594
5702.21 1659
5702.92 1622
5703.63 1553
5704.35 1607
5705.06 1675
5705.77 1787
5706.48 1575
5707.20 1463
5707.91 1656
5708.62 1617
5709.34 1533
5710.05 1486
5710.76 1439
5711.47 1487
5712.19 1585
5712.90 1577
5713.61 1675
5714.33 1539
5715.04 1457
5715.75 1528
5716.47 1591
5717.18 1668
5717.89 1635
5718.61 1654
5719.32 1523
5720.03 1663
5720.75 1563
5721.46 1712
5722.17 1710
5722.89 1733
5723.60 1830
5724.31 1912
5725.03 1866
5725.74 1929
5726.46 1932
5727.17 2036
5727.88 2290
5728.60 2387
5729.31 2380
5730.03 2227
5730.74 2307
5731.45 2346
5732.17 2241
5732.88 2123
5733.60 2127
5734.31 2000
5735.03 1942
5735.74 1973
5736.45 1850
5737.17 1782
5737.88 1867
5738.60 1817
5739.31 1860
5740.03 1937
5740.74 1863
5741.46 1960
5742.17 1905
5742.89 1749
5743.60 1958
5744.32 1992
5745.03 1892
5745.75 1994
5746.46 1958
5747.18 1992
5747.89 2023
5748.61 2034
5749.32 2137
5750.04 2181
5750.75 2080
5751.47 2261
5752.18 2298
5752.90 2266
5753.62 2372
5754.33 2410
5755.05 2346
5755.76 2545
5756.48 2474
5757.19 2437
5757.91 2458
5758.63 2332
5759.34 2541
5760.06 2603
5760.77 2792
5761.49 2991
5762.21 3029
5762.92 3244
5763.64 3405
5764.35 3638
5765.07 3946
5765.79 3804
5766.50 3942
5767.22 3711
5767.94 3603
5768.65 3684
5769.37 3761
5770.08 3964
5770.80 3888
5771.52 4200
5772.23 4623
5772.95 4964
5773.67 5071
5774.39 5290
5775.10 5137
5775.82 4809
5776.54 4636
5777.25 4193
5777.97 3860
5778.69 3420
5779.40 3265
5780.12 3200
5780.84 3045
5781.56 2883
5782.27 2904
5782.99 2926
5783.71 2747
5784.43 2804
5785.14 2906
5785.86 2770
5786.58 2894
5787.30 2996
5788.01 3008
5788.73 2929
5789.45 2705
5790.17 2979
5790.88 3022
5791.60 2890
5792.32 2848
5793.04 2895
5793.76 2997
5794.47 2994
5795.19 2998
5795.91 3080
5796.63 3051
5797.35 3062
5798.07 3122
5798.78 3454
5799.50 3710
5800.22 4170
5800.94 4342
5801.66 4890
5802.38 5015
5803.10 4988
5803.81 5008
5804.53 4640
5805.25 4372
5805.97 3991
5806.69 3747
5807.41 3483
5808.13 3322
5808.85 2903
5809.56 2571
5810.28 2482
5811.00 2449
5811.72 2401
5812.44 2510
5813.16 2433
5813.88 2542
5814.60 2469
5815.32 2378
5816.04 2459
5816.76 2544
5817.48 2495
5818.20 2289
5818.92 2327
5819.64 2566
5820.36 2434
5821.08 2304
5821.80 2393
5822.51 2183
5823.23 2281
5823.95 2174
5824.67 2203
5825.39 2224
5826.11 2193
5826.83 2147
5827.55 2051
5828.28 2053
5829.00 2096
5829.72 2100
5830.44 2181
5831.16 2218
5831.88 2174
5832.60 1972
5833.32 2138
5834.04 1986
5834.76 2096
5835.48 1938
5836.20 1991
5836.92 1955
5837.64 2018
5838.36 2022
5839.08 1953
5839.80 2000
5840.53 2090
5841.25 2131
5841.97 2030
5842.69 1961
5843.41 2011
5844.13 1916
5844.85 1971
5845.57 2003
5846.29 1900
5847.02 1931
5847.74 2002
5848.46 1874
5849.18 1837
5849.90 1813
5850.62 1963
5851.34 1792
5852.07 1703
5852.79 1784
5853.51 1866
5854.23 1860
5854.95 1782
5855.68 1752
5856.40 1728
5857.12 1719
5857.84 1810
5858.56 1725
5859.29 1629
5860.01 1619
5860.73 1824
5861.45 1809
5862.17 1763
5862.90 1771
5863.62 1684
5864.34 1728
5865.06 1608
5865.79 1709
5866.51 1763
5867.23 1801
5867.95 1707
5868.68 1683
5869.40 1629
5870.12 1654
5870.84 1634
5871.57 1650
5872.29 1605
5873.01 1648
5873.74 1730
5874.46 1709
5875.18 1660
5875.91 1640
5876.63 1751
5877.35 1721
5878.08 1816
5878.80 1738
5879.52 1651
5880.25 1690
5880.97 1784
5881.69 1644
5882.42 1716
5883.14 1653
5883.86 1719
5884.59 1587
5885.31 1553
5886.03 1618
5886.76 1611
5887.48 1619
5888.21 1564
5888.93 1647
5889.65 1589
5890.38 1577
5891.10 1628
5891.83 1618
5892.55 1549
5893.27 1479
5894.00 1564
5894.72 1648
5895.45 1567
5896.17 1674
5896.90 1547
5897.62 1462
5898.35 1571
5899.07 1749
5899.79 1818
5900.52 1705
5901.24 1756
5901.97 1702
5902.69 1743
5903.42 1696
5904.14 1823
5904.87 1759
5905.59 1709
5906.32 1796
5907.04 1712
5907.77 1653
5908.49 1627
5909.22 1823
5909.94 1834
5910.67 1783
5911.39 1652
5912.12 1741
5912.84 1849
5913.57 1875
5914.30 1758
5915.02 1755
5915.75 1803
5916.47 1788
5917.20 1750
5917.92 1845
5918.65 1779
5919.38 1777
5920.10 1784
5920.83 1764
5921.55 1861
5922.28 1773
5923.01 1787
5923.73 1764
5924.46 1727
5925.18 1777
5925.91 1760
5926.64 1819
5927.36 1737
5928.09 1778
5928.81 1824
5929.54 1950
5930.27 2010
5930.99 1998
5931.72 1870
5932.45 1843
5933.17 1931
5933.90 2003
5934.63 1952
5935.35 2035
5936.08 2048
5936.81 2140
5937.53 2108
5938.26 2218
5938.99 2148
5939.72 2153
5940.44 2358
5941.17 2261
5941.90 2214
5942.62 2099
5943.35 2083
5944.08 2062
5944.81 2043
5945.53 2038
5946.26 2105
5946.99 2080
5947.72 2112
5948.44 2245
5949.17 2228
5949.90 2175
5950.63 2129
5951.35 2202
5952.08 2281
5952.81 2261
5953.54 2342
5954.27 2293
5954.99 2263
5955.72 2319
5956.45 2275
5957.18 2382
5957.91 2442
5958.64 2407
5959.36 2341
5960.09 2287
5960.82 2383
5961.55 2320
5962.28 2304
5963.01 2382
5963.73 2521
5964.46 2659
5965.19 2621
5965.92 2702
5966.65 2711
5967.38 2729
5968.11 2779
5968.83 2751
5969.56 2722
5970.29 2783
5971.02 2727
5971.75 2638
5972.48 2603
5973.21 2698
5973.94 2814
5974.67 2643
5975.40 2756
5976.13 2808
5976.86 2877
5977.58 2843
5978.31 2886
5979.04 2877
5979.77 2849
5980.50 2910
5981.23 2955
5981.96 3122
5982.69 3086
5983.42 3044
5984.15 3197
5984.88 3429
5985.61 3176
5986.34 3169
5987.07 3276
5987.80 3324
5988.53 3279
5989.26 3224
5989.99 3123
5990.72 3171
5991.45 3337
5992.18 3342
5992.91 3125
5993.64 3246
5994.37 3316
5995.10 3312
5995.83 3375
5996.56 3377
5997.29 3362
5998.03 3452
5998.76 3425
5999.49 3519
6000.22 3360
6000.95 3344
6001.68 3286
6002.41 3298
6003.14 3456
6003.87 3354
6004.60 3240
6005.33 3099
6006.07 3368
6006.80 3476
6007.53 3680
6008.26 3910
6008.99 4194
6009.72 4528
6010.45 5089
6011.18 5534
6011.92 6092
6012.65 6687
6013.38 7072
6014.11 7620
6014.84 7487
6015.57 6908
6016.31 6739
6017.04 6318
6017.77 5855
6018.50 5341
6019.23 4719
6019.96 4308
6020.70 4128
6021.43 3707
6022.16 3458
6022.89 3051
6023.63 2987
6024.36 2759
6025.09 2729
6025.82 2703
6026.55 2686
6027.29 2505
6028.02 2611
6028.75 2602
6029.48 2582
6030.22 2477
6030.95 2468
6031.68 2360
6032.42 2367
6033.15 2336
6033.88 2390
6034.61 2381
6035.35 2262
6036.08 2257
6036.81 2360
6037.55 2332
6038.28 2416
6039.01 2326
6039.74 2321
6040.48 2399
6041.21 2471
6041.94 2537
6042.68 2428
6043.41 2458
6044.14 2437
6044.88 2439
6045.61 2496
6046.35 2463
6047.08 2476
6047.81 2583
6048.55 2557
6049.28 2533
6050.01 2763
6050.75 2870
6051.48 2802
6052.22 2776
6052.95 2877
6053.68 2845
6054.42 2723
6055.15 2870
6055.89 2828
6056.62 2801
6057.35 2738
6058.09 2724
6058.82 2755
6059.56 2650
6060.29 2633
6061.03 2767
6061.76 2706
6062.50 2599
6063.23 2563
6063.96 2458
6064.70 2613
6065.43 2497
6066.17 2531
6066.90 2533
6067.64 2503
6068.37 2570
6069.11 2419
6069.84 2463
6070.58 2550
6071.31 2471
6072.05 2556
6072.78 2545
6073.52 2474
6074.25 2377
6074.99 2487
6075.72 2320
6076.46 2375
6077.20 2332
6077.93 2454
6078.67 2416
6079.40 2269
6080.14 2272
6080.87 2411
6081.61 2331
6082.35 2244
6083.08 2187
6083.82 2212
6084.55 2193
6085.29 2167
6086.02 2233
6086.76 2172
6087.50 2078
6088.23 2084
6088.97 2142
6089.71 2120
6090.44 2078
6091.18 2098
6091.91 2142
6092.65 2155
6093.39 2099
6094.12 2063
6094.86 2105
6095.60 2089
6096.33 2039
6097.07 2140
6097.81 2083
6098.54 2018
6099.28 2032
6100.02 1971
6100.75 1813
6101.49 1873
6102.23 1933
6102.96 1946
6103.70 1850
6104.44 1995
6105.18 2134
6105.91 2037
6106.65 2010
6107.39 2177
6108.12 2171
6108.86 2210
6109.60 2166
6110.34 2284
6111.07 2290
6111.81 2440
6112.55 2326
6113.29 2278
6114.03 2356
6114.76 2238
6115.50 2193
6116.24 2289
6116.98 2224
6117.71 2197
6118.45 2213
6119.19 2279
6119.93 2424
6120.67 2527
6121.40 2434
6122.14 2413
6122.88 2396
6123.62 2310
6124.36 2344
6125.10 2464
6125.83 2478
6126.57 2360
6127.31 2349
6128.05 2336
6128.79 2309
6129.53 2276
6130.27 2298
6131.00 2345
6131.74 2367
6132.48 2451
6133.22 2364
6133.96 2487
6134.70 2353
6135.44 2369
6136.18 2363
6136.92 2418
6137.65 2388
6138.39 2330
6139.13 2482
6139.87 2468
6140.61 2534
6141.35 2507
6142.09 2384
6142.83 2516
6143.57 2439
6144.31 2449
6145.05 2604
6145.79 2475
6146.53 2589
6147.27 2441
6148.01 2502
6148.75 2412
6149.49 2522
6150.23 2456
6150.97 2445
6151.71 2608
6152.45 2585
6153.19 2403
6153.93 2414
6154.67 2610
6155.41 2570
6156.15 2528
6156.89 2563
6157.63 2631
6158.37 2615
6159.11 2551
6159.85 2677
6160.59 2653
6161.33 2765
6162.07 2845
6162.81 2923
6163.55 3142
6164.29 3294
6165.03 3427
6165.77 3567
6166.51 3629
6167.26 3494
6168.00 3691
6168.74 3689
6169.48 3692
6170.22 3884
6170.96 3716
6171.70 3637
6172.44 3472
6173.18 3467
6173.93 3571
6174.67 3403
6175.41 3400
6176.15 3433
6176.89 3465
6177.63 3389
6178.37 3362
6179.12 3304
6179.86 3253
6180.60 3394
6181.34 3451
6182.08 3324
6182.82 3266
6183.57 3399
6184.31 3591
6185.05 3412
6185.79 3457
6186.53 3491
6187.28 3502
6188.02 3554
6188.76 3642
6189.50 3807
6190.25 3632
6190.99 3626
6191.73 3658
6192.47 3925
6193.21 4104
6193.96 4049
6194.70 4156
6195.44 4282
6196.19 4207
6196.93 4210
6197.67 4263
6198.41 4273
6199.16 4309
6199.90 4105
6200.64 4162
6201.38 4291
6202.13 4338
6202.87 4570
6203.61 5035
6204.36 5630
6205.10 6376
6205.84 7501
6206.59 9002
6207.33 10441
6208.07 11870
6208.82 13588
6209.56 14882
6210.30 15343
6211.05 15142
6211.79 14619
6212.53 13585
6213.28 12043
6214.02 10000
6214.77 8524
6215.51 7442
6216.25 6179
6217.00 5247
6217.74 4672
6218.48 4171
6219.23 3777
6219.97 3511
6220.72 3473
6221.46 3382
6222.21 3091
6222.95 3116
6223.69 3224
6224.44 3256
6225.18 3116
6225.93 3172
6226.67 3130
6227.42 3129
6228.16 3055
6228.91 2703
6229.65 2703
6230.39 2674
6231.14 2562
6231.88 2493
6232.63 2520
6233.37 2455
6234.12 2484
6234.86 2580
6235.61 2664
6236.35 2626
6237.10 2587
6237.84 2541
6238.59 2605
6239.33 2718
6240.08 2736
6240.82 2728
6241.57 2736
6242.32 2856
6243.06 2919
6243.81 2876
6244.55 2964
6245.30 3099
6246.04 3206
6246.79 3130
6247.53 3284
6248.28 3363
6249.03 3405
6249.77 3353
6250.52 3341
6251.26 3310
6252.01 3322
6252.76 3196
6253.50 3025
6254.25 3066
6254.99 3133
6255.74 3179
6256.49 3210
6257.23 3050
6257.98 3115
6258.73 3079
6259.47 3021
6260.22 2983
6260.97 3001
6261.71 3013
6262.46 3056
6263.21 3171
6263.95 3275
6264.70 3060
6265.45 3193
6266.19 3046
6266.94 2978
6267.69 2964
6268.43 2896
6269.18 2988
6269.93 3070
6270.67 3035
6271.42 3032
6272.17 3308
6272.92 3336
6273.66 3572
6274.41 3808
6275.16 3908
6275.91 4085
6276.65 4274
6277.40 4523
6278.15 4558
6278.90 4358
6279.64 4318
6280.39 4113
6281.14 3770
6281.89 3522
6282.63 3212
6283.38 2999
6284.13 2971
6284.88 2756
6285.63 2640
6286.37 2553
6287.12 2444
6287.87 2487
6288.62 2430
6289.37 2450
6290.11 2431
6290.86 2433
6291.61 2415
6292.36 2427
6293.11 2394
6293.86 2192
6294.60 2376
6295.35 2297
6296.10 2270
6296.85 2232
6297.60 2284
6298.35 2278
6299.10 2369
6299.85 2467
6300.59 2480
6301.34 2602
6302.09 2583
6302.84 2847
6303.59 2966
6304.34 2902
6305.09 2887
6305.84 2760
6306.59 2594
6307.34 2588
6308.09 2403
6308.84 2385
6309.58 2418
6310.33 2352
6311.08 2375
6311.83 2265
6312.58 2331
6313.33 2290
6314.08 2369
6314.83 2402
6315.58 2378
6316.33 2367
6317.08 2506
6317.83 2328
6318.58 2238
6319.33 2356
6320.08 2249
6320.83 2288
6321.58 2113
6322.33 2039
6323.08 2000
6323.83 2009
6324.58 1999
6325.33 1991
6326.08 1930
6326.83 2016
6327.58 2029
6328.33 1927
6329.09 2072
6329.84 2046
6330.59 2082
6331.34 1944
6332.09 1832
6332.84 1896
6333.59 1885
6334.34 1964
6335.09 2019
6335.84 2074
6336.59 1999
6337.34 1996
6338.10 1906
6338.85 1991
6339.60 1999
6340.35 2015
6341.10 2000
6341.85 2027
6342.60 2044
6343.36 2162
6344.11 2064
6344.86 1975
6345.61 2012
6346.36 2011
6347.11 2017
6347.86 1973
6348.62 1959
6349.37 2093
6350.12 2095
6350.87 2247
6351.62 2116
6352.38 2026
6353.13 2045
6353.88 2241
6354.63 2157
6355.38 2182
6356.14 2137
6356.89 2045
6357.64 2018
6358.39 2057
6359.15 2112
6359.90 2035
6360.65 1955
6361.40 1856
6362.16 1890
6362.91 1889
6363.66 1746
6364.41 1795
6365.17 1720
6365.92 1836
6366.67 1981
6367.42 1914
6368.18 1782
6368.93 1868
6369.68 1797
6370.44 1875
6371.19 1889
6371.94 1778
6372.70 1881
6373.45 1815
6374.20 1818
6374.96 1787
6375.71 1700
6376.46 1716
6377.22 1851
6377.97 1838
6378.72 1776
6379.48 1742
6380.23 1708
6380.98 1922
6381.74 1991
6382.49 1917
6383.24 1905
6384.00 1831
6384.75 1933
6385.51 1920
6386.26 1899
6387.01 1851
6387.77 1684
6388.52 1695
6389.28 1681
6390.03 1689
6390.79 1607
6391.54 1670
6392.29 1731
6393.05 1660
6393.80 1738
6394.56 1698
6395.31 1619
6396.07 1615
6396.82 1675
6397.58 1672
6398.33 1681
6399.08 1703
6399.84 1635
6400.59 1739
6401.35 1588
6402.10 1585
6402.86 1584
6403.61 1544
6404.37 1541
6405.12 1547
6405.88 1683
6406.63 1726
6407.39 1590
6408.15 1674
6408.90 1566
6409.66 1601
6410.41 1663
6411.17 1779
6411.92 1692
6412.68 1639
6413.43 1688
6414.19 1738
6414.94 1638
6415.70 1734
6416.46 1765
6417.21 1622
6417.97 1677
6418.72 1731
6419.48 1710
6420.24 1652
6420.99 1699
6421.75 1670
6422.50 1683
6423.26 1721
6424.02 1786
6424.77 1781
6425.53 1777
6426.28 1758
6427.04 1717
6427.80 1727
6428.55 1692
6429.31 1739
6430.07 1656
6430.82 1804
6431.58 1831
6432.34 1816
6433.09 1730
6433.85 1824
6434.61 1836
6435.36 1890
6436.12 1844
6436.88 1788
6437.64 1974
6438.39 1874
6439.15 1857
6439.91 1817
6440.66 1793
6441.42 1889
6442.18 1898
6442.94 1781
6443.69 1696
6444.45 1699
6445.21 1804
6445.97 1855
6446.72 1935
6447.48 1866
6448.24 1937
6449.00 1853
6449.75 1928
6450.51 1881
6451.27 1691
6452.03 1697
6452.79 1799
6453.54 1826
6454.30 1835
6455.06 1955
6455.82 1860
6456.58 1914
6457.33 1957
6458.09 1940
6458.85 2047
6459.61 2065
6460.37 2071
6461.12 1974
6461.88 2087
6462.64 2009
6463.40 1963
6464.16 1954
6464.92 1977
6465.68 1919
6466.44 1982
6467.19 2061
6467.95 2094
6468.71 2056
6469.47 1983
6470.23 2065
6470.99 2154
6471.75 2179
6472.51 2118
6473.27 2126
6474.02 2148
6474.78 2125
6475.54 2184
6476.30 2232
6477.06 2364
6477.82 2214
6478.58 2269
6479.34 2200
6480.10 2219
6480.86 2387
6481.62 2304
6482.38 2397
6483.14 2352
6483.90 2455
6484.66 2425
6485.42 2537
6486.18 2661
6486.94 2559
6487.70 2753
6488.46 2647
6489.22 2539
6489.98 2617
6490.74 2599
6491.50 2660
6492.26 2789
6493.02 2880
6493.78 2893
6494.54 2945
6495.30 2931
6496.06 2967
6496.82 3138
6497.58 3102
6498.34 3136
6499.10 3085
6499.86 3146
6500.62 3152
6501.38 3079
6502.14 3158
6502.91 3041
6503.67 3065
6504.43 3173
6505.19 3223
6505.95 3274
6506.71 3418
6507.47 3659
6508.23 3720
6508.99 3986
6509.76 4498
6510.52 4913
6511.28 5150
6512.04 5611
6512.80 6135
6513.56 6686
6514.32 6525
6515.09 6164
6515.85 6155
6516.61 5845
6517.37 5285
6518.13 4920
6518.89 4528
6519.66 4568
6520.42 4279
6521.18 4238
6521.94 4300
6522.70 4349
6523.47 4512
6524.23 4577
6524.99 4737
6525.75 5088
6526.51 5336
6527.28 5494
6528.04 5831
6528.80 5723
6529.56 5807
6530.33 5625
6531.09 5594
6531.85 5411
6532.61 5395
6533.38 5526
6534.14 5993
6534.90 6461
6535.66 7048
6536.43 7447
6537.19 7859
6537.95 8024
6538.72 7958
6539.48 7483
6540.24 7074
6541.01 6401
6541.77 6008
6542.53 5223
6543.29 4525
6544.06 4228
6544.82 3966
6545.58 3878
6546.35 3601
6547.11 3381
6547.87 3260
6548.64 3375
6549.40 3228
6550.17 3287
6550.93 3303
6551.69 3276
6552.46 3459
6553.22 3404
6553.98 3471
6554.75 3429
6555.51 3326
6556.28 3363
6557.04 3364
6557.80 3109
6558.57 3280
6559.33 3410
6560.10 3364
6560.86 3299
6561.63 3254
6562.39 3463
6563.15 3525
6563.92 3539
6564.68 3522
6565.45 3624
6566.21 3709
6566.98 3640
6567.74 3582
6568.51 3744
6569.27 3756
6570.04 3831
6570.80 3890
6571.57 4048
6572.33 4144
6573.09 4326
6573.86 4548
6574.63 4818
6575.39 5417
6576.16 5698
6576.92 5883
6577.69 5922
6578.45 5710
6579.22 5657
6579.98 5395
6580.75 5148
6581.51 4667
6582.28 4557
6583.04 4327
6583.81 4014
6584.57 3872
6585.34 3784
6586.11 3693
6586.87 3592
6587.64 3635
6588.40 3886
6589.17 3776
6589.94 3965
6590.70 4044
6591.47 4406
6592.23 4493
6593.00 4584
6593.77 4858
6594.53 4980
6595.30 5122
6596.06 5083
6596.83 4805
6597.60 4742
6598.36 4491
6599.13 4167
6599.90 4058
6600.66 3996
6601.43 3670
6602.20 3421
6602.96 3395
6603.73 3214
6604.50 3244
6605.26 3062
6606.03 3120
6606.80 3219
6607.56 3121
6608.33 3242
6609.10 3398
6609.87 3408
6610.63 3417
6611.40 3319
6612.17 3460
6612.93 3499
6613.70 3468
6614.47 3460
6615.24 3384
6616.00 3323
6616.77 3136
6617.54 3310
6618.31 3309
6619.07 3179
6619.84 3203
6620.61 3253
6621.38 3168
6622.15 3118
6622.91 3054
6623.68 3050
6624.45 2931
6625.22 3064
6625.99 2987
6626.75 2945
6627.52 3140
6628.29 3238
6629.06 3336
6629.83 3284
6630.59 3402
6631.36 3757
6632.13 4063
6632.90 4446
6633.67 4735
6634.44 5182
6635.21 5342
6635.97 5335
6636.74 5317
6637.51 5175
6638.28 4906
6639.05 4500
6639.82 4269
6640.59 3839
6641.36 3396
6642.12 3371
6642.89 3143
6643.66 2897
6644.43 2865
6645.20 2785
6645.97 2744
6646.74 2697
6647.51 2624
6648.28 2659
6649.05 2721
6649.82 2615
6650.59 2634
6651.36 2704
6652.13 2567
6652.89 2582
6653.66 2616
6654.43 2562
6655.20 2518
6655.97 2546
6656.74 2426
6657.51 2389
6658.28 2466
6659.05 2419
6659.82 2282
6660.59 2313
6661.36 2392
6662.13 2347
6662.90 2255
6663.67 2181
6664.44 2271
6665.21 2229
6665.98 2224
6666.76 2306
6667.53 2291
6668.30 2299
6669.07 2322
6669.84 2439
6670.61 2552
6671.38 2504
6672.15 2613
6672.92 2538
6673.69 2644
6674.46 2585
6675.23 2506
6676.00 2378
6676.77 2387
6677.55 2522
6678.32 2358
6679.09 2331
6679.86 2408
6680.63 2464
6681.40 2377
6682.17 2313
6682.94 2412
6683.72 2394
6684.49 2701
6685.26 2674
6686.03 2719
6686.80 2727
6687.57 2777
6688.34 2677
6689.12 2889
6689.89 2680
6690.66 2513
6691.43 2410
6692.20 2339
6692.98 2370
6693.75 2210
6694.52 2162
6695.29 2090
6696.06 2013
6696.84 2043
6697.61 2079
6698.38 2071
6699.15 2071
6699.92 2212
6700.70 2253
6701.47 2086
6702.24 2065
6703.01 2053
6703.79 2013
6704.56 2060
6705.33 2021
6706.11 1978
6706.88 1987
6707.65 1976
6708.42 1963
6709.20 2048
6709.97 2067
6710.74 1931
6711.52 2057
6712.29 2032
6713.06 1878
6713.83 1882
6714.61 1900
6715.38 1905
6716.15 1861
6716.93 1955
6717.70 1909
6718.47 1897
6719.25 1805
6720.02 1838
6720.79 1837
6721.57 1893
6722.34 1845
6723.12 1827
6723.89 1899
6724.66 1890
6725.44 1897
6726.21 1835
6726.98 1830
6727.76 1849
6728.53 1804
6729.31 1767
6730.08 1747
6730.85 1781
6731.63 1804
6732.40 1787
6733.18 1774
6733.95 1830
6734.73 1812
6735.50 1797
6736.27 1712
6737.05 1673
6737.82 1756
6738.60 1814
6739.37 1814
6740.15 1805
6740.92 1803
6741.70 1857
6742.47 1831
6743.25 1654
6744.02 1781
6744.80 1692
6745.57 1672
6746.35 1756
6747.12 1847
6747.90 1790
6748.67 1815
6749.45 1835
6750.22 1901
6751.00 1804
6751.77 1920
6752.55 1918
6753.32 1885
6754.10 1983
6754.87 1874
6755.65 1824
6756.43 1766
6757.20 1725
6757.98 1825
6758.75 1593
6759.53 1657
6760.30 1626
6761.08 1708
6761.86 1671
6762.63 1644
6763.41 1695
6764.18 1546
6764.96 1600
6765.74 1577
6766.51 1597
6767.29 1605
6768.06 1620
6768.84 1621
6769.62 1531
6770.39 1618
6771.17 1654
6771.95 1750
6772.72 1757
6773.50 1706
6774.28 1803
6775.05 1699
6775.83 1719
6776.61 1641
6777.38 1640
6778.16 1769
6778.94 1708
6779.71 1659
6780.49 1663
6781.27 1615
6782.05 1694
6782.82 1600
6783.60 1530
6784.38 1590
6785.15 1685
6785.93 1739
6786.71 1566
6787.49 1615
6788.26 1565
6789.04 1574
6789.82 1484
6790.60 1537
6791.37 1588
6792.15 1537
6792.93 1490
6793.71 1448
6794.48 1513
6795.26 1559
6796.04 1520
6796.82 1604
6797.60 1563
6798.37 1547
6799.15 1586
6799.93 1631
6800.71 1621
6801.49 1636
6802.26 1687
6803.04 1740
6803.82 1616
6804.60 1694
6805.38 1775
6806.16 1794
6806.93 1799
6807.71 1874
6808.49 1786
6809.27 1720
6810.05 1584
6810.83 1517
6811.61 1514
6812.39 1562
6813.16 1551
6813.94 1606
6814.72 1533
6815.50 1630
6816.28 1649
6817.06 1598
6817.84 1708
6818.62 1777
6819.40 1804
6820.18 1708
6820.96 1708
6821.73 1770
6822.51 1644
6823.29 1594
6824.07 1577
6824.85 1726
6825.63 1753
6826.41 1669
6827.19 1608
6827.97 1614
6828.75 1566
6829.53 1597
6830.31 1699
6831.09 1617
6831.87 1583
6832.65 1495
6833.43 1622
6834.21 1646
6834.99 1646
6835.77 1708
6836.55 1682
6837.33 1584
6838.11 1600
6838.89 1624
6839.67 1533
6840.45 1633
6841.23 1565
6842.01 1601
6842.79 1622
6843.57 1614
6844.35 1625
6845.14 1669
6845.92 1787
6846.70 1791
6847.48 1984
6848.26 2176
6849.04 2357
6849.82 2473
6850.60 2689
6851.38 2718
6852.16 2759
6852.94 2815
6853.73 2809
6854.51 2642
6855.29 2482
6856.07 2294
6856.85 2356
6857.63 2256
6858.41 2218
6859.20 2128
6859.98 2074
6860.76 2068
6861.54 2007
6862.32 1824
6863.10 1873
6863.89 1902
6864.67 1743
6865.45 1798
6866.23 1707
6867.01 1833
6867.79 1764
6868.58 1630
6869.36 1652
6870.14 1752
6870.92 1595
6871.71 1644
6872.49 1632
6873.27 1680
6874.05 1616
6874.83 1617
6875.62 1618
6876.40 1716
6877.18 1621
6877.96 1590
6878.75 1603
6879.53 1603
6880.31 1634
6881.10 1749
6881.88 1648
6882.66 1710
6883.44 1687
6884.23 1762
6885.01 1784
6885.79 1709
6886.58 1826
6887.36 1856
6888.14 1944
6888.92 1818
6889.71 2015
6890.49 2004
6891.27 1829
6892.06 1721
6892.84 1739
6893.62 1817
6894.41 1757
6895.19 1799
6895.98 1785
6896.76 1636
6897.54 1706
6898.33 1670
6899.11 1702
6899.89 1851
6900.68 1942
6901.46 1782
6902.25 1726
6903.03 1715
6903.81 1768
6904.60 1811
6905.38 1749
6906.17 1681
6906.95 1828
6907.73 1827
6908.52 1781
6909.30 1795
6910.09 1825
6910.87 1796
6911.66 1750
6912.44 1757
6913.23 1883
6914.01 1708
6914.79 1638
6915.58 1912
6916.36 1752
6917.15 1816
6917.93 1833
6918.72 1892
6919.50 1872
6920.29 1917
6921.07 1953
6921.86 1910
6922.64 1958
6923.43 1860
6924.21 1884
6925.00 1951
6925.78 1937
6926.57 1899
6927.36 1924
6928.14 1921
6928.93 1955
6929.71 1972
6930.50 2016
6931.28 1984
6932.07 1835
6932.85 1953
6933.64 1997
6934.43 2011
6935.21 1878
6936.00 1940
6936.78 1946
6937.57 1880
6938.36 1882
6939.14 2044
6939.93 2007
6940.71 2196
6941.50 2257
6942.29 2206
6943.07 2117
6943.86 2187
6944.64 2279
6945.43 2291
6946.22 2390
6947.00 2402
6947.79 2511
6948.58 2407
6949.36 2437
6950.15 2422
6950.94 2249
6951.72 2416
6952.51 2423
6953.30 2445
6954.08 2406
6954.87 2408
6955.66 2382
6956.45 2421
6957.23 2318
6958.02 2509
6958.81 2579
6959.59 2615
6960.38 2529
6961.17 2504
6961.96 2535
6962.74 2459
6963.53 2391
6964.32 2481
6965.11 2528
6965.89 2617
6966.68 2633
6967.47 2699
6968.26 2765
6969.04 2786
6969.83 2941
6970.62 2928
6971.41 2838
6972.20 3009
6972.98 3129
6973.77 3007
6974.56 3102
6975.35 3018
6976.14 3166
6976.92 3249
6977.71 3345
6978.50 3429
6979.29 3547
6980.08 3779
6980.87 4065
6981.65 4228
6982.44 4417
6983.23 5040
6984.02 5588
6984.81 5893
6985.60 6443
6986.39 6711
6987.17 6834
6987.96 6708
6988.75 6247
6989.54 6066
6990.33 5621
6991.12 4990
6991.91 4536
6992.70 4039
6993.49 3630
6994.28 3533
6995.06 3554
6995.85 3864
6996.64 4009
6997.43 4514
6998.22 4912
6999.01 5401
6999.80 5950
7000.59 6077
7001.38 6054
7002.17 5796
7002.96 5544
7003.75 5171
7004.54 4665
7005.33 4010
7006.12 3822
7006.91 3332
7007.70 2942
7008.49 2687
7009.28 2601
7010.07 2402
7010.86 2344
7011.65 2298
7012.44 2364
7013.23 2405
7014.02 2427
7014.81 2449
7015.60 2450
7016.39 2287
7017.18 2313
7017.97 2311
7018.76 2263
7019.55 2250
7020.34 2248
7021.13 2148
7021.92 2125
7022.71 2121
7023.51 2282
7024.30 2398
7025.09 2479
7025.88 2426
7026.67 2376
7027.46 2310
7028.25 2402
7029.04 2424
7029.83 2390
7030.63 2303
7031.42 2405
7032.21 2326
7033.00 2493
7033.79 2589
7034.58 2458
7035.37 2489
7036.16 2456
7036.96 2637
7037.75 2695
7038.54 2487
7039.33 2403
7040.12 2400
7040.92 2413
7041.71 2390
7042.50 2516
7043.29 2456
7044.08 2379
7044.87 2257
7045.67 2206
7046.46 2166
7047.25 2420
7048.04 2337
7048.84 2297
7049.63 2435
7050.42 2574
7051.21 2613
7052.00 2498
7052.80 2356
7053.59 2264
7054.38 2210
7055.18 2175
7055.97 2057
7056.76 1985
7057.55 2181
7058.35 2065
7059.14 2064
7059.93 2068
7060.72 1983
7061.52 1993
7062.31 2014
7063.10 1942
7063.90 1986
7064.69 2004
7065.48 2070
7066.28 1963
7067.07 1965
7067.86 1861
7068.66 1944
7069.45 2005
7070.24 2028
7071.04 1977
7071.83 1990
7072.62 2042
7073.42 2076
7074.21 1978
7075.00 1819
7075.80 1727
7076.59 1739
7077.39 1808
7078.18 1723
7078.97 1765
7079.77 1713
7080.56 1801
7081.36 1868
7082.15 1773
7082.94 1636
7083.74 1562
7084.53 1647
7085.33 1619
7086.12 1611
7086.92 1633
7087.71 1819
7088.50 1855
7089.30 1715
7090.09 1876
7090.89 1875
7091.68 2023
7092.48 2017
7093.27 1965
7094.07 1959
7094.86 1962
7095.66 1825
7096.45 1652
7097.25 1672
7098.04 1679
7098.84 1721
7099.63 1634
7100.43 1601
7101.22 1486
7102.02 1552
7102.81 1557
7103.61 1587
7104.40 1669
7105.20 1629
7105.99 1461
7106.79 1497
7107.59 1503
7108.38 1476
7109.18 1320
7109.97 1358
7110.77 1480
7111.56 1557
7112.36 1425
7113.16 1426
7113.95 1483
7114.75 1500
7115.54 1467
7116.34 1379
7117.14 1395
7117.93 1299
7118.73 1334
7119.52 1366
7120.32 1503
7121.12 1456
7121.91 1433
7122.71 1425
7123.51 1394
7124.30 1443
7125.10 1389
7125.90 1318
7126.69 1465
7127.49 1456
7128.29 1500
7129.08 1439
7129.88 1394
7130.68 1474
7131.47 1462
7132.27 1523
7133.07 1451
7133.86 1436
7134.66 1422
7135.46 1499
7136.26 1386
7137.05 1394
7137.85 1478
7138.65 1379
7139.44 1448
7140.24 1437
7141.04 1301
7141.84 1374
7142.63 1377
7143.43 1414
7144.23 1368
7145.03 1393
7145.83 1383
7146.62 1415
7147.42 1415
7148.22 1402
7149.02 1423
7149.81 1405
7150.61 1446
7151.41 1470
7152.21 1378
7153.01 1472
7153.80 1556
7154.60 1421
7155.40 1346
7156.20 1357
7157.00 1341
7157.80 1435
7158.59 1303
7159.39 1383
7160.19 1339
7160.99 1244
7161.79 1374
7162.59 1295
7163.39 1176
7164.18 1209
7164.98 1254
7165.78 1309
7166.58 1314
7167.38 1385
7168.18 1385
7168.98 1290
7169.78 1372
7170.58 1338
7171.38 1334
7172.17 1302
7172.97 1302
7173.77 1451
7174.57 1265
7175.37 1201
7176.17 1250
7176.97 1266
7177.77 1281
7178.57 1361
7179.37 1392
7180.17 1323
7180.97 1341
7181.77 1390
7182.57 1456
7183.37 1446
7184.17 1460
7184.97 1516
7185.77 1432
7186.57 1353
7187.37 1301
7188.17 1331
7188.97 1324
7189.77 1235
7190.57 1225
7191.37 1265
7192.17 1272
7192.97 1182
7193.77 1182
7194.57 1268
7195.37 1297
7196.17 1275
7196.97 1207
7197.77 1227
7198.57 1271
7199.37 1233
7200.17 1217
7200.97 1173
7201.77 1149
7202.58 1241
7203.38 1226
7204.18 1143
7204.98 1135
7205.78 1209
7206.58 1207
7207.38 1221
7208.18 1287
7208.98 1230
7209.79 1207
7210.59 1233
7211.39 1203
7212.19 1238
7212.99 1181
7213.79 1140
7214.59 1095
7215.40 1117
7216.20 1160
7217.00 1143
7217.80 1225
7218.60 1205
7219.40 1340
7220.21 1249
7221.01 1223
7221.81 1166
7222.61 1250
7223.41 1232
7224.22 1224
7225.02 1296
7225.82 1206
7226.62 1205
7227.43 1261
7228.23 1194
7229.03 1203
7229.83 1182
7230.63 1276
7231.44 1251
7232.24 1278
7233.04 1181
7233.84 1252
7234.65 1194
7235.45 1165
7236.25 1173
7237.06 1193
7237.86 1226
7238.66 1333
7239.46 1409
7240.27 1434
7241.07 1334
7241.87 1370
7242.68 1373
7243.48 1307
7244.28 1380
7245.09 1336
7245.89 1278
7246.69 1294
7247.50 1285
7248.30 1326
7249.10 1424
7249.91 1332
7250.71 1399
7251.51 1375
7252.32 1387
7253.12 1405
7253.92 1352
7254.73 1383
7255.53 1368
7256.34 1361
7257.14 1432
7257.94 1402
7258.75 1426
7259.55 1355
7260.36 1415
7261.16 1506
7261.96 1448
7262.77 1547
7263.57 1547
7264.38 1682
7265.18 1551
7265.99 1556
7266.79 1591
7267.59 1695
7268.40 1632
7269.20 1657
7270.01 1580
7270.81 1702
7271.62 1717
7272.42 1575
7273.23 1620
7274.03 1690
7274.84 1637
7275.64 1551
7276.45 1684
7277.25 1651
7278.06 1733
7278.86 1834
7279.67 1935
7280.47 2002
7281.28 2207
7282.08 2500
7282.89 2688
7283.69 2902
7284.50 3126
7285.30 3279
7286.11 3385
7286.92 3322
7287.72 3216
7288.53 2976
7289.33 2754
7290.14 2432
7290.94 2281
7291.75 2083
7292.56 1908
7293.36 1836
7294.17 1896
7294.97 1708
7295.78 1742
7296.59 1819
7297.39 1797
7298.20 1694
7299.00 1755
7299.81 1681
7300.62 1744
7301.42 1778
7302.23 1869
7303.04 1860
7303.84 1943
7304.65 1954
7305.46 1882
7306.26 1848
7307.07 1942
7307.88 1983
7308.68 2169
7309.49 2308
7310.30 2213
7311.10 2271
7311.91 2156
7312.72 2320
7313.52 2347
7314.33 2474
7315.14 2317
7315.95 2237
7316.75 2337
7317.56 2401
7318.37 2615
7319.18 2808
7319.98 2934
7320.79 3023
7321.60 3175
7322.40 3393
7323.21 3362
7324.02 3115
7324.83 2801
7325.64 2404
7326.44 2323
7327.25 2167
7328.06 2080
7328.87 1906
7329.67 1826
7330.48 1728
7331.29 1700
7332.10 1706
7332.91 1754
7333.71 1673
7334.52 1693
7335.33 1615
7336.14 1800
7336.95 1799
7337.76 1674
7338.56 1753
7339.37 1678
7340.18 1670
7340.99 1692
7341.80 1579
7342.61 1599
7343.42 1611
7344.22 1717
7345.03 1711
7345.84 1644
7346.65 1655
7347.46 1765
7348.27 1808
7349.08 1786
7349.89 1701
7350.70 1741
7351.51 1694
7352.31 1719
7353.12 1689
7353.93 1719
7354.74 1706
7355.55 1518
7356.36 1627
7357.17 1658
7357.98 1769
7358.79 1747
7359.60 1700
7360.41 1723
7361.22 1662
7362.03 1773
7362.84 1816
7363.65 1836
7364.46 1805
7365.27 1781
7366.08 1819
7366.89 1836
7367.70 1763
7368.51 1764
7369.32 1804
7370.13 1933
7370.94 1837
7371.75 1764
7372.56 1770
7373.37 1943
7374.18 1905
7374.99 1825
7375.80 1937
7376.61 1971
7377.42 2042
7378.23 2164
7379.04 2283
7379.85 2329
7380.66 2472
7381.48 2591
7382.29 2567
7383.10 2556
7383.91 2511
7384.72 2446
7385.53 2377
7386.34 2114
7387.15 1989
7387.96 1926
7388.77 1758
7389.59 1751
7390.40 1799
7391.21 1799
7392.02 1684
7392.83 1564
7393.64 1664
7394.45 1591
7395.27 1579
7396.08 1698
7396.89 1754
7397.70 1785
7398.51 1903
7399.32 1960
7400.14 2069
7400.95 2176
7401.76 2254
7402.57 2333
7403.38 2269
7404.20 2156
7405.01 2054
7405.82 1987
7406.63 1869
7407.44 1889
7408.26 1702
7409.07 1659
7409.88 1676
7410.69 1619
7411.51 1602
7412.32 1482
7413.13 1517
7413.94 1459
7414.76 1485
7415.57 1379
7416.38 1431
7417.19 1481
7418.01 1433
7418.82 1363
7419.63 1422
7420.45 1349
7421.26 1303
7422.07 1354
7422.88 1334
7423.70 1358
7424.51 1286
7425.32 1287
7426.14 1333
7426.95 1269
7427.76 1248
7428.58 1272
7429.39 1275
7430.20 1289
7431.02 1360
7431.83 1280
7432.64 1301
7433.46 1249
7434.27 1339
7435.09 1273
7435.90 1379
7436.71 1318
7437.53 1336
7438.34 1299
7439.16 1339
7439.97 1410
7440.78 1336
7441.60 1449
7442.41 1416
7443.23 1382
7444.04 1364
7444.85 1361
7445.67 1314
7446.48 1283
7447.30 1269
7448.11 1285
7448.93 1341
7449.74 1177
7450.56 1316
7451.37 1352
7452.18 1349
7453.00 1351
7453.81 1352
7454.63 1337
7455.44 1368
7456.26 1341
7457.07 1273
7457.89 1267
7458.70 1302
7459.52 1361
7460.33 1251
7461.15 1260
7461.96 1299
7462.78 1310
7463.59 1342
7464.41 1340
7465.23 1299
7466.04 1344
7466.86 1375
7467.67 1316
7468.49 1284
7469.30 1342
7470.12 1338
7470.93 1411
7471.75 1345
7472.57 1284
7473.38 1395
7474.20 1334
7475.01 1370
7475.83 1294
7476.65 1316
7477.46 1190
7478.28 1216
7479.09 1154
7479.91 1075
7480.73 1130
7481.54 1127
7482.36 1202
7483.18 1184
7483.99 1127
7484.81 1123
7485.62 1149
7486.44 1192
7487.26 1252
7488.07 1206
7488.89 1245
7489.71 1117
7490.52 1212
7491.34 1254
7492.16 1114
7492.98 1123
7493.79 1187
7494.61 1213
7495.43 1199
7496.24 1082
7497.06 1102
7497.88 1142
7498.70 1222
7499.51 1290
7500.33 1136
7501.15 1058
7501.96 1116
7502.78 1146
7503.60 1106
7504.42 1109
7505.23 1093
7506.05 1128
7506.87 1173
7507.69 1165
7508.51 1161
7509.32 1142
7510.14 1193
7510.96 1143
7511.78 1096
7512.59 1144
7513.41 1207
7514.23 1206
7515.05 1095
7515.87 1113
7516.69 1152
7517.50 1110
7518.32 1100
7519.14 1140
7519.96 1158
7520.78 1113
7521.60 1164
7522.41 1145
7523.23 1075
7524.05 1062
7524.87 1169
7525.69 1141
7526.51 1147
7527.33 1109
7528.14 1111
7528.96 1149
7529.78 1157
7530.60 1151
7531.42 1201
7532.24 1197
7533.06 1109
7533.88 1154
7534.70 1202
7535.52 1152
7536.34 1139
7537.16 1120
7537.97 1183
7538.79 1249
7539.61 1254
7540.43 1365
7541.25 1274
7542.07 1223
7542.89 1209
7543.71 1301
7544.53 1185
7545.35 1204
7546.17 1220
7546.99 1284
7547.81 1229
7548.63 1243
7549.45 1295
7550.27 1330
7551.09 1338
7551.91 1264
7552.73 1208
7553.55 1271
7554.37 1333
7555.19 1302
7556.01 1274
7556.83 1283
7557.65 1328
7558.47 1309
7559.29 1361
7560.11 1357
7560.93 1411
7561.76 1375
7562.58 1358
7563.40 1311
7564.22 1325
7565.04 1337
7565.86 1312
7566.68 1292
7567.50 1282
7568.32 1282
7569.14 1296
7569.96 1320
7570.79 1324
7571.61 1260
7572.43 1235
7573.25 1355
7574.07 1358
7574.89 1285
7575.71 1324
7576.54 1288
7577.36 1285
7578.18 1286
7579.00 1215
7579.82 1249
7580.64 1285
7581.46 1265
7582.29 1330
7583.11 1165
7583.93 1288
7584.75 1306
7585.57 1439
7586.40 1445
7587.22 1395
7588.04 1439
7588.86 1469
7589.68 1505
7590.51 1442
7591.33 1509
7592.15 1488
7592.97 1500
7593.80 1311
7594.62 1310
7595.44 1384
7596.26 1419
7597.09 1344
7597.91 1436
7598.73 1473
7599.55 1538
7600.38 1546
7601.20 1661
7602.02 1740
7602.85 1779
7603.67 1973
7604.49 2080
7605.31 2005
7606.14 2059
7606.96 1952
7607.78 1884
7608.61 1962
7609.43 1817
7610.25 1605
7611.08 1621
7611.90 1665
7612.72 1619
7613.55 1564
7614.37 1504
7615.19 1552
7616.02 1578
7616.84 1588
7617.67 1608
7618.49 1562
7619.31 1554
7620.14 1462
7620.96 1487
7621.78 1542
7622.61 1472
7623.43 1316
7624.26 1366
7625.08 1387
7625.91 1477
7626.73 1512
7627.55 1649
7628.38 1739
7629.20 1792
7630.03 1948
7630.85 2131
7631.68 2185
7632.50 2113
7633.32 2173
7634.15 2133
7634.97 2029
7635.80 1797
7636.62 1762
7637.45 1716
7638.27 1528
7639.10 1418
7639.92 1349
7640.75 1370
7641.57 1242
7642.40 1271
7643.22 1308
7644.05 1266
7644.87 1225
7645.70 1186
7646.52 1234
7647.35 1178
7648.17 1128
7649.00 1212
7649.82 1165
7650.65 1219
7651.48 1156
7652.30 1183
7653.13 1197
7653.95 1143
7654.78 1116
7655.60 1127
7656.43 1168
7657.26 1106
7658.08 1084
7658.91 1095
7659.73 1133
7660.56 1112
7661.39 1172
7662.21 1160
7663.04 1131
7663.86 1155
7664.69 1147
7665.52 1161
7666.34 1113
7667.17 1098
7668.00 1103
7668.82 1162
7669.65 1222
7670.48 1167
7671.30 1193
7672.13 1188
7672.96 1211
7673.78 1131
7674.61 1147
7675.44 1107
7676.26 967
7677.09 1133
7677.92 1081
7678.74 1054
7679.57 1110
7680.40 1061
7681.22 1097
7682.05 1082
7682.88 1127
7683.71 1162
7684.53 1083
7685.36 1038
7686.19 1078
7687.02 1177
7687.84 1149
7688.67 1185
7689.50 1226
7690.33 1125
7691.15 1250
7691.98 1187
7692.81 1131
7693.64 1098
7694.47 1156
7695.29 1179
7696.12 1094
7696.95 1163
7697.78 1136
7698.61 1144
7699.43 1171
7700.26 1186
7701.09 1135
7701.92 1195
7702.75 1220
7703.57 1202
7704.40 1145
7705.23 1222
7706.06 1255
7706.89 1166
7707.72 1203
7708.55 1196
7709.37 1173
7710.20 1164
7711.03 1150
7711.86 1142
7712.69 1067
7713.52 1087
7714.35 1221
7715.18 1192
7716.01 1097
7716.83 1103
7717.66 1024
7718.49 1085
7719.32 1100
7720.15 1093
7720.98 1127
7721.81 1057
7722.64 1141
7723.47 1160
7724.30 1002
7725.13 1070
7725.96 1071
7726.79 1096
7727.62 1049
7728.45 1011
7729.28 1041
7730.11 1151
7730.94 1114
7731.77 1186
7732.60 1098
7733.42 1089
7734.25 1131
7735.09 1025
7735.92 1080
7736.75 1074
7737.58 1111
7738.41 1055
7739.24 1070
7740.07 1186
7740.90 1191
7741.73 1100
7742.56 1152
7743.39 1205
7744.22 1321
7745.05 1470
7745.88 1682
7746.71 1869
7747.54 2027
7748.37 2103
7749.20 2226
7750.03 2127
7750.86 1875
7751.70 1782
7752.53 1723
7753.36 1530
7754.19 1353
7755.02 1188
7755.85 1063
7756.68 1194
7757.51 1156
7758.34 1072
7759.18 1027
7760.01 1005
7760.84 1171
7761.67 1055
7762.50 1054
7763.33 1013
7764.16 1108
7765.00 1124
7765.83 1034
7766.66 1010
7767.49 995
7768.32 1018
7769.16 1018
7769.99 985
7770.82 967
7771.65 935
7772.48 1028
7773.32 1002
7774.15 990
7774.98 1106
7775.81 1022
7776.64 1092
7777.48 1025
7778.31 978
7779.14 1030
7779.97 1095
7780.81 1026
7781.64 1036
7782.47 1007
7783.30 1075
7784.14 1018
7784.97 1080
7785.80 1118
7786.64 1057
7787.47 1098
7788.30 1231
7789.13 1120
7789.97 1055
7790.80 1087
7791.63 1094
7792.47 1138
7793.30 1068
7794.13 962
7794.97 1082
7795.80 1087
7796.63 1084
7797.47 1077
7798.30 1057
7799.13 1020
7799.97 994
7800.80 1061
7801.63 1059
7802.47 986
7803.30 1038
7804.13 1129
7804.97 1065
7805.80 1033
7806.64 1030
7807.47 1090
7808.30 1152
7809.14 1096
7809.97 1131
7810.81 1131
7811.64 1281
7812.47 1193
7813.31 1239
7814.14 1241
7814.98 1175
7815.81 1146
7816.65 1137
7817.48 1180
7818.32 1083
7819.15 1116
7819.98 1176
7820.82 1203
7821.65 1228
7822.49 1155
7823.32 1085
7824.16 1082
7824.99 1125
7825.83 1127
7826.66 1141
7827.50 1224
7828.33 1225
7829.17 1145
7830.00 1116
7830.84 1157
7831.67 1214
7832.51 1124
7833.34 1119
7834.18 1090
7835.02 1091
7835.85 1096
7836.69 1140
7837.52 1055
7838.36 1100
7839.19 1103
7840.03 1091
7840.86 1022
7841.70 1041
7842.54 1051
7843.37 1009
7844.21 1051
7845.04 1016
7845.88 1023
7846.72 1095
7847.55 1079
7848.39 1091
7849.22 999
7850.06 1011
7850.90 929
7851.73 951
7852.57 994
7853.41 945
7854.24 972
7855.08 1035
7855.92 926
7856.75 999
7857.59 1063
7858.43 1076
7859.26 985
7860.10 1021
7860.94 1015
7861.77 1058
7862.61 1008
7863.45 1000
7864.28 1036
7865.12 986
7865.96 925
7866.79 966
7867.63 944
7868.47 998
7869.31 1089
7870.14 986
7870.98 968
7871.82 1068
7872.66 1005
7873.49 974
7874.33 1035
7875.17 1059
7876.01 1165
7876.84 1085
7877.68 1040
7878.52 1039
7879.36 1058
7880.19 1064
7881.03 1037
7881.87 978
7882.71 929
7883.55 1046
7884.38 1077
7885.22 1069
7886.06 1033
7886.90 1047
7887.74 1097
7888.57 1054
7889.41 1008
7890.25 1013
7891.09 1012
7891.93 1073
7892.77 1080
7893.61 1052
7894.44 986
7895.28 1056
7896.12 1100
7896.96 1022
7897.80 1053
7898.64 1051
7899.48 1141
7900.32 1076
7901.15 1074
7901.99 1068
7902.83 1011
7903.67 1025
7904.51 1020
7905.35 983
7906.19 972
7907.03 989
7907.87 1041
7908.71 1042
7909.55 1018
7910.39 1020
7911.22 1133
7912.06 1157
7912.90 1271
7913.74 1208
7914.58 1221
7915.42 1283
7916.26 1300
7917.10 1413
7917.94 1409
7918.78 1488
7919.62 1576
7920.46 1375
7921.30 1397
7922.14 1265
7922.98 1271
7923.82 1182
7924.66 1090
7925.50 1095
7926.34 1088
7927.18 1034
7928.02 1021
7928.86 1055
7929.70 1024
7930.55 1111
7931.39 1014
7932.23 1118
7933.07 1033
7933.91 1021
7934.75 1003
7935.59 1008
7936.43 824
7937.27 940
7938.11 909
7938.95 998
7939.79 1026
7940.63 953
7941.48 947
7942.32 969
7943.16 1044
7944.00 1042
7944.84 978
7945.68 985
7946.52 1043
7947.36 1023
7948.21 988
7949.05 1022
7949.89 1066
7950.73 1005
7951.57 941
7952.41 1063
7953.26 1038
7954.10 894
7954.94 973
7955.78 1031
7956.62 998
7957.47 977
7958.31 951
7959.15 962
7959.99 966
7960.83 1007
7961.68 1006
7962.52 984
7963.36 969
7964.20 951
7965.04 875
7965.89 928
7966.73 972
7967.57 1028
7968.41 994
7969.26 971
7970.10 1020
7970.94 987
7971.78 997
7972.63 1005
7973.47 1009
7974.31 965
7975.16 934
7976.00 912
7976.84 940
7977.68 911
7978.53 859
7979.37 975
7980.21 847
7981.06 849
7981.90 823
7982.74 855
7983.59 833
7984.43 840
7985.27 916
7986.12 929
7986.96 891
7987.80 902
7988.65 925
7989.49 888
7990.34 886
7991.18 873
7992.02 868
7992.87 866
7993.71 769
7994.55 866
7995.40 932
7996.24 841
7997.09 926
7997.93 920
7998.77 915
7999.62 854
8000.46 856
8001.31 748
8002.15 843
8003.00 825
8003.84 858
8004.68 871
8005.53 860
8006.37 890
8007.22 882
8008.06 981
8008.91 884
8009.75 930
8010.60 976
8011.44 923
8012.29 909
8013.13 892
8013.98 871
8014.82 832
8015.67 869
8016.51 874
8017.36 905
8018.20 933
8019.05 797
8019.89 810
8020.74 853
8021.58 821
8022.43 794
8023.27 835
8024.12 850
8024.96 851
8025.81 828
8026.66 864
8027.50 921
8028.35 872
8029.19 940
8030.04 891
8030.88 876
8031.73 818
8032.58 908
8033.42 949
8034.27 925
8035.11 891
8035.96 918
8036.81 902
8037.65 896
8038.50 886
8039.35 952
8040.19 951
8041.04 904
8041.88 878
8042.73 897
8043.58 858
8044.42 822
8045.27 867
8046.12 889
8046.96 858
8047.81 896
8048.66 901
8049.50 924
8050.35 962
8051.20 878
8052.04 910
8052.89 915
8053.74 857
8054.59 872
8055.43 836
8056.28 820
8057.13 861
8057.97 909
8058.82 800
8059.67 776
8060.52 882
8061.36 897
8062.21 827
8063.06 829
8063.91 799
8064.75 786
8065.60 809
8066.45 860
8067.30 830
8068.15 805
8068.99 732
8069.84 744
8070.69 798
8071.54 794
8072.38 830
8073.23 821
8074.08 797
8074.93 806
8075.78 883
8076.63 829
8077.47 785
8078.32 848
8079.17 898
8080.02 819
8080.87 879
8081.72 777
8082.56 749
8083.41 750
8084.26 809
8085.11 779
8085.96 821
8086.81 900
8087.66 832
8088.51 798
8089.35 809
8090.20 840
8091.05 843
8091.90 817
8092.75 824
8093.60 750
8094.45 765
8095.30 741
8096.15 809
8097.00 802
8097.85 751
8098.70 762
8099.55 809
8100.39 816
8101.24 836
8102.09 775
8102.94 777
8103.79 729
8104.64 790
8105.49 819
8106.34 740
8107.19 769
8108.04 757
8108.89 723
8109.74 747
8110.59 807
8111.44 804
8112.29 781
8113.14 833
8113.99 843
8114.84 885
8115.69 833
8116.54 827
8117.39 879
8118.24 923
8119.09 828
8119.95 791
8120.80 836
8121.65 754
8122.50 836
8123.35 830
8124.20 817
8125.05 786
8125.90 797
8126.75 750
8127.60 713
8128.45 822
8129.30 816
8130.15 780
8131.01 771
8131.86 716
8132.71 810
8133.56 787
8134.41 821
8135.26 766
8136.11 830
8136.96 828
8137.82 780
8138.67 837
8139.52 814
8140.37 854
8141.22 800
8142.07 801
8142.93 854
8143.78 872
8144.63 805
8145.48 848
8146.33 798
8147.19 779
8148.04 807
8148.89 803
8149.74 797
8150.59 766
8151.45 790
8152.30 902
8153.15 887
8154.00 903
8154.85 815
8155.71 834
8156.56 869
8157.41 863
8158.26 866
8159.12 861
8159.97 833
8160.82 785
8161.68 774
8162.53 786
8163.38 820
8164.23 819
8165.09 778
8165.94 753
8166.79 781
8167.65 751
8168.50 749
8169.35 782
8170.20 791
8171.06 820
8171.91 839
8172.76 739
8173.62 806
8174.47 829
8175.32 784
8176.18 683
8177.03 727
8177.89 791
8178.74 715
8179.59 746
8180.45 845
8181.30 810
8182.15 797
8183.01 776
8183.86 726
8184.72 749
8185.57 779
8186.42 703
8187.28 738
8188.13 720
8188.99 705
8189.84 761
8190.69 754
8191.55 698
8192.40 797
8193.26 766
8194.11 761
8194.97 799
8195.82 735
8196.68 751
8197.53 746
8198.38 760
8199.24 764
8200.09 704
8200.95 765
8201.80 757
8202.66 781
8203.51 752
8204.37 774
8205.22 683
8206.08 672
8206.93 768
8207.79 752
8208.64 760
8209.50 863
8210.35 813
8211.21 844
8212.06 835
8212.92 797
8213.78 782
8214.63 752
8215.49 813
8216.34 714
8217.20 705
8218.05 768
8218.91 762
8219.76 839
8220.62 885
8221.48 876
8222.33 797
8223.19 829
8224.04 967
8224.90 850
8225.76 863
8226.61 912
8227.47 880
8228.32 850
8229.18 839
8230.04 843
8230.89 749
8231.75 765
8232.61 754
8233.46 743
8234.32 735
8235.18 747
8236.03 783
8236.89 780
8237.75 750
8238.60 708
8239.46 727
8240.32 778
8241.17 802
8242.03 768
8242.89 774
8243.74 818
8244.60 786
8245.46 736
8246.31 791
8247.17 750
8248.03 763
8248.89 821
8249.74 762
8250.60 762
8251.46 768
8252.32 781
8253.17 788
8254.03 815
8254.89 825
8255.75 827
8256.60 788
8257.46 760
8258.32 743
8259.18 771
8260.04 691
8260.89 728
8261.75 723
8262.61 726
8263.47 798
8264.33 752
8265.18 767
8266.04 804
8266.90 789
8267.76 793
8268.62 783
8269.47 780
8270.33 731
8271.19 712
8272.05 678
8272.91 784
8273.77 773
8274.63 753
8275.48 770
8276.34 765
8277.20 776
8278.06 729
8278.92 730
8279.78 748
8280.64 804
8281.50 742
8282.36 760
8283.21 758
8284.07 721
8284.93 765
8285.79 807
8286.65 840
8287.51 736
8288.37 772
8289.23 759
8290.09 732
8290.95 768
8291.81 822
8292.67 833
8293.53 744
8294.39 739
8295.25 825
8296.11 805
8296.97 779
8297.82 740
8298.68 791
8299.54 820
8300.40 840
8301.26 817
8302.12 746
8302.98 720
8303.84 764
8304.71 750
8305.57 715
8306.43 833
8307.29 780
8308.15 778
8309.01 709
8309.87 767
8310.73 761
8311.59 766
8312.45 740
8313.31 763
8314.17 808
8315.03 822
8315.89 859
8316.75 872
8317.61 872
8318.47 860
8319.33 811
8320.20 813
8321.06 833
8321.92 838
8322.78 772
8323.64 789
8324.50 833
8325.36 783
8326.22 797
8327.09 766
8327.95 760
8328.81 773
8329.67 848
8330.53 808
8331.39 833
8332.25 895
8333.12 799
8333.98 835
8334.84 828
8335.70 805
8336.56 777
8337.42 868
8338.29 853
8339.15 822
8340.01 774
8340.87 778
8341.73 896
8342.60 792
8343.46 815
8344.32 842
8345.18 837
8346.05 896
8346.91 870
8347.77 828
8348.63 868
8349.50 859
8350.36 937
8351.22 882
8352.08 838
8352.95 886
8353.81 833
8354.67 860
8355.53 845
8356.40 844
8357.26 949
8358.12 901
8358.99 861
8359.85 892
8360.71 864
8361.58 869
8362.44 876
8363.30 892
8364.17 835
8365.03 861
8365.89 894
8366.76 872
8367.62 883
8368.48 834
8369.35 884
8370.21 851
8371.07 910
8371.94 889
8372.80 900
8373.66 932
8374.53 908
8375.39 894
8376.26 918
8377.12 901
8377.98 958
8378.85 904
8379.71 925
8380.58 960
8381.44 943
8382.30 972
8383.17 1090
8384.03 1080
8384.90 1037
8385.76 959
8386.63 1041
8387.49 1030
8388.35 1021
8389.22 1006
8390.08 1059
8390.95 1056
8391.81 1021
8392.68 1018
8393.54 1026
8394.41 1134
8395.27 1124
8396.14 1049
8397.00 1134
8397.87 1073
8398.73 1114
8399.60 1152
8400.46 1191
8401.33 1242
8402.19 1141
8403.06 1226
8403.92 1194
8404.79 1129
8405.65 1206
8406.52 1192
8407.39 1263
8408.25 1292
8409.12 1175
8409.98 1242
8410.85 1246
8411.71 1210
8412.58 1272
8413.44 1313
8414.31 1401
8415.18 1293
8416.04 1288
8416.91 1339
8417.77 1304
8418.64 1307
8419.51 1377
8420.37 1438
8421.24 1430
8422.11 1350
8422.97 1300
8423.84 1379
8424.70 1431
8425.57 1407
8426.44 1458
8427.30 1564
8428.17 1622
8429.04 1675
8429.90 1687
8430.77 1562
8431.64 1667
8432.50 1724
8433.37 1633
8434.24 1698
8435.10 1711
8435.97 1771
8436.84 1873
8437.71 1891
8438.57 1842
8439.44 1988
8440.31 2002
8441.17 2021
8442.04 2193
8442.91 2143
8443.78 2134
8444.64 2101
8445.51 2220
8446.38 2137
8447.25 2209
8448.11 2211
8448.98 2248
8449.85 2502
8450.72 2466
8451.58 2748
8452.45 3173
8453.32 3807
8454.19 4535
8455.06 5498
8455.92 5976
8456.79 6470
8457.66 6672
8458.53 6532
8459.40 6096
8460.27 5199
8461.13 4498
8462.00 3833
8462.87 3369
8463.74 2893
8464.61 2512
8465.48 2239
8466.34 1952
8467.21 1813
8468.08 1730
8468.95 1657
8469.82 1719
8470.69 1599
8471.56 1582
8472.42 1597
8473.29 1568
8474.16 1463
8475.03 1442
8475.90 1479
8476.77 1501
8477.64 1475
8478.51 1384
8479.38 1413
8480.25 1347
8481.12 1334
8481.99 1389
8482.85 1421
8483.72 1395
8484.59 1524
8485.46 1421
8486.33 1401
8487.20 1424
8488.07 1366
8488.94 1371
8489.81 1453
8490.68 1495
8491.55 1453
8492.42 1617
8493.29 1617
8494.16 1532
8495.03 1766
8495.90 1743
8496.77 1752
8497.64 1632
8498.51 1596
8499.38 1562
8500.25 1499
8501.12 1528
8501.99 1558
8502.86 1263
8503.73 1307
8504.60 1287
8505.47 1286
8506.34 1256
8507.22 1297
8508.09 1368
8508.96 1308
8509.83 1302
8510.70 1364
8511.57 1364
8512.44 1404
8513.31 1470
8514.18 1486
8515.05 1537
8515.92 1654
8516.80 1508
8517.67 1493
8518.54 1630
8519.41 1547
8520.28 1503
8521.15 1497
8522.02 1576
8522.89 1557
8523.77 1623
8524.64 1573
8525.51 1549
8526.38 1591
8527.25 1592
8528.12 1530
8529.00 1536
8529.87 1581
8530.74 1540
8531.61 1673
8532.48 1594
8533.36 1590
8534.23 1586
8535.10 1525
8535.97 1467
8536.84 1503
8537.72 1575
8538.59 1506
8539.46 1482
8540.33 1464
8541.21 1493
8542.08 1434
8542.95 1395
8543.82 1346
8544.70 1335
8545.57 1234
8546.44 1254
8547.31 1287
8548.19 1250
8549.06 1273
8549.93 1268
8550.80 1378
8551.68 1316
8552.55 1384
8553.42 1343
8554.30 1333
8555.17 1465
8556.04 1468
8556.92 1449
8557.79 1322
8558.66 1271
8559.54 1319
8560.41 1254
8561.28 1266
8562.16 1260
8563.03 1192
8563.90 1186
8564.78 1163
8565.65 1216
8566.52 1142
8567.40 1158
8568.27 1159
8569.15 1156
8570.02 1146
8570.89 1150
8571.77 1170
8572.64 1128
8573.51 1151
8574.39 1154
8575.26 1102
8576.14 1097
8577.01 1073
8577.89 1104
8578.76 1087
8579.63 1057
8580.51 1003
8581.38 1127
8582.26 1103
8583.13 999
8584.01 1091
8584.88 1027
8585.76 1056
8586.63 1111
8587.51 1125
8588.38 1059
8589.26 1138
8590.13 1077
8591.00 1087
8591.88 1150
8592.75 1188
8593.63 1100
8594.51 1107
8595.38 1110
8596.26 1120
8597.13 1109
8598.01 1144
8598.88 1228
8599.76 1212
8600.63 1073
8601.51 1142
8602.38 1145
8603.26 1115
8604.13 1125
8605.01 1096
8605.89 1102
8606.76 1073
8607.64 1072
8608.51 1080
8609.39 1082
8610.26 1195
8611.14 1117
8612.02 1098
8612.89 1128
8613.77 1068
8614.65 1133
8615.52 1124
8616.40 1116
8617.27 1098
8618.15 1109
8619.03 1077
8619.90 1048
8620.78 1055
8621.66 1096
8622.53 1139
8623.41 1078
8624.29 1032
8625.16 1128
8626.04 1108
8626.92 1079
8627.79 1113
8628.67 1237
8629.55 1281
8630.42 1198
8631.30 1235
8632.18 1241
8633.05 1169
8633.93 1165
8634.81 1238
8635.69 1261
8636.56 1167
8637.44 1121
8638.32 1164
8639.20 1173
8640.07 1165
8640.95 1177
8641.83 1220
8642.71 1212
8643.58 1169
8644.46 1256
8645.34 1214
8646.22 1241
8647.09 1222
8647.97 1218
8648.85 1295
8649.73 1348
8650.61 1355
8651.48 1289
8652.36 1328
8653.24 1363
8654.12 1374
8655.00 1379
8655.87 1318
8656.75 1231
8657.63 1286
8658.51 1253
8659.39 1235
8660.27 1378
8661.14 1325
8662.02 1269
8662.90 1267
8663.78 1332
8664.66 1350
8665.54 1279
8666.42 1369
8667.30 1290
8668.17 1337
8669.05 1401
8669.93 1427
8670.81 1605
8671.69 1534
8672.57 1548
8673.45 1553
8674.33 1538
8675.21 1586
8676.09 1640
8676.97 1717
8677.84 1682
8678.72 1714
8679.60 1625
8680.48 1519
8681.36 1533
8682.24 1606
8683.12 1539
8684.00 1534
8684.88 1509
8685.76 1515
8686.64 1621
8687.52 1731
8688.40 1804
8689.28 1954
8690.16 2096
8691.04 2254
8691.92 2554
8692.80 2761
8693.68 2796
8694.56 2798
8695.44 2581
8696.32 2499
8697.20 2144
8698.08 2008
8698.96 2091
8699.84 1860
8700.72 1788
8701.60 1699
8702.48 1555
8703.37 1554
8704.25 1452
8705.13 1395
8706.01 1427
8706.89 1472
8707.77 1495
8708.65 1486
8709.53 1478
8710.41 1512
8711.29 1618
8712.17 1460
8713.06 1502
8713.94 1490
8714.82 1528
8715.70 1471
8716.58 1543
8717.46 1485
8718.34 1731
8719.22 1753
8720.11 1769
8720.99 1722
8721.87 1674
8722.75 1636
8723.63 1658
8724.51 1684
8725.40 1672
8726.28 1668
8727.16 1686
8728.04 1714
8728.92 1746
8729.81 1741
8730.69 1800
8731.57 1822
8732.45 1913
8733.33 1814
8734.22 1749
8735.10 1759
8735.98 1859
8736.86 1847
8737.75 1831
8738.63 1786
8739.51 1835
8740.39 1786
8741.28 1817
8742.16 1771
8743.04 1851
8743.92 1801
8744.81 1807
8745.69 1910
8746.57 1805
8747.46 1848
8748.34 1908
8749.22 1823
8750.10 1900
8750.99 1909
8751.87 1901
8752.75 1989
8753.64 2010
8754.52 2075
8755.40 2072
8756.29 1947
8757.17 1931
8758.05 2016
8758.94 1997
8759.82 2154
8760.70 2166
8761.59 2199
8762.47 2347
8763.35 2338
8764.24 2513
8765.12 2510
8766.01 2625
8766.89 2581
8767.77 2530
8768.66 2691
8769.54 2662
8770.43 2658
8771.31 2525
8772.19 2471
8773.08 2433
8773.96 2493
8774.85 2451
8775.73 2656
8776.62 2781
8777.50 2993
8778.38 3244
8779.27 3753
8780.15 4588
8781.04 5424
8781.92 6048
8782.81 6311
8783.69 6566
8784.58 6631
8785.46 6043
8786.35 5506
8787.23 4877
8788.12 4029
8789.00 3432
8789.89 3105
8790.77 2761
8791.66 2425
8792.54 2333
8793.43 2281
8794.31 2198
8795.20 2229
8796.08 2194
8796.97 2263
8797.85 2414
8798.74 2392
8799.62 2367
8800.51 2289
8801.40 2181
8802.28 2153
8803.17 2042
8804.05 2017
8804.94 1951
8805.82 1761
8806.71 1648
8807.60 1575
8808.48 1572
8809.37 1613
8810.25 1642
8811.14 1655
8812.03 1696
8812.91 1730
8813.80 1658
8814.69 1718
8815.57 1726
8816.46 1625
8817.34 1568
8818.23 1514
8819.12 1643
8820.00 1638
8820.89 1637
8821.78 1732
8822.66 1628
8823.55 1609
8824.44 1661
8825.32 1562
8826.21 1514
8827.10 1511
8827.99 1541
8828.87 1523
8829.76 1466
8830.65 1558
8831.53 1505
8832.42 1481
8833.31 1478
8834.20 1545
8835.08 1625
8835.97 1491
8836.86 1487
8837.74 1580
8838.63 1609
8839.52 1649
8840.41 1557
8841.30 1644
8842.18 1686
8843.07 1685
8843.96 1693
8844.85 1674
8845.73 1639
8846.62 1686
8847.51 1723
8848.40 1694
8849.29 1687
8850.17 1590
8851.06 1646
8851.95 1689
8852.84 1589
8853.73 1654
8854.61 1598
8855.50 1549
8856.39 1569
8857.28 1549
8858.17 1598
8859.06 1599
8859.95 1605
8860.83 1555
8861.72 1586
8862.61 1500
8863.50 1477
8864.39 1483
8865.28 1464
8866.17 1396
8867.06 1292
8867.94 1313
8868.83 1370
8869.72 1277
8870.61 1341
8871.50 1337
8872.39 1275
8873.28 1294
8874.17 1282
8875.06 1286
8875.95 1264
8876.84 1241
8877.73 1199
8878.62 1174
8879.51 1225
8880.40 1216
8881.28 1210
8882.17 1138
8883.06 1212
8883.95 1173
8884.84 1144
8885.73 1131
8886.62 1098
8887.51 1084
8888.40 1156
8889.29 1084
8890.18 1032
8891.07 1086
8891.96 1063
8892.85 1076
8893.74 1031
8894.63 1032
8895.53 1045
8896.42 1029
8897.31 1014
8898.20 996
8899.09 1030
8899.98 1028
8900.87 948
8901.76 950
8902.65 1045
8903.54 1050
8904.43 987
8905.32 993
8906.21 899
8907.10 907
8907.99 944
8908.89 958
8909.78 933
8910.67 913
8911.56 955
8912.45 884
8913.34 920
8914.23 907
8915.12 912
8916.02 953
8916.91 946
8917.80 940
8918.69 931
8919.58 889
8920.47 926
8921.36 891
8922.26 874
8923.15 908
8924.04 877
8924.93 929
8925.82 915
8926.72 928
8927.61 899
8928.50 978
8929.39 953
8930.28 938
8931.18 873
8932.07 880
8932.96 926
8933.85 877
8934.75 855
8935.64 865
8936.53 881
8937.42 865
8938.31 853
8939.21 926
8940.10 890
8940.99 848
8941.89 845
8942.78 775
8943.67 815
8944.56 853
8945.46 865
8946.35 872
8947.24 835
8948.14 807
8949.03 813
8949.92 809
8950.81 797
8951.71 791
8952.60 810
8953.49 830
8954.39 860
8955.28 825
8956.17 829
8957.07 743
8957.96 817
8958.85 808
8959.75 759
8960.64 754
8961.54 736
8962.43 831
8963.32 786
8964.22 801
8965.11 756
8966.00 768
8966.90 765
8967.79 867
8968.69 769
8969.58 739
8970.47 726
8971.37 727
8972.26 756
8973.16 759
8974.05 826
8974.95 808
8975.84 690
8976.73 710
8977.63 704
8978.52 711
8979.42 668
8980.31 734
8981.21 697
8982.10 703
8983.00 719
8983.89 673
8984.79 646
8985.68 710
8986.58 719
8987.47 685
8988.37 675
8989.26 651
8990.16 678
8991.05 715
8991.95 653
8992.84 682
8993.74 695
8994.63 689
8995.53 688
8996.42 715
8997.32 629
8998.21 695
8999.11 665
9000.01 699
9000.90 705
9001.80 640
9002.69 676
9003.59 654
9004.48 702
9005.38 636
9006.28 614
9007.17 605
9008.07 633
9008.96 687
9009.86 690
9010.76 628
9011.65 684
9012.55 647
9013.45 627
9014.34 698
9015.24 696
9016.13 670
9017.03 677
9017.93 680
9018.82 675
9019.72 577
9020.62 694
9021.51 638
9022.41 642
9023.31 660
9024.20 660
9025.10 651
9026.00 613
9026.89 619
9027.79 620
9028.69 676
9029.59 690
9030.48 626
9031.38 643
9032.28 637
9033.17 629
9034.07 621
9034.97 600
9035.87 633
9036.76 590
9037.66 577
9038.56 559
9039.46 644
9040.35 658
9041.25 666
9042.15 666
9043.05 617
9043.94 645
9044.84 682
9045.74 656
9046.64 650
9047.54 582
9048.43 631
9049.33 669
9050.23 683
9051.13 624
9052.03 665
9052.92 671
9053.82 612
9054.72 633
9055.62 690
9056.52 695
9057.42 637
9058.32 624
9059.21 617
9060.11 652
9061.01 620
9061.91 649
9062.81 682
9063.71 664
9064.61 642
9065.50 636
9066.40 607
9067.30 656
9068.20 659
9069.10 647
9070.00 616
9070.90 602
9071.80 604
9072.70 589
9073.60 658
9074.50 666
9075.40 658
9076.29 649
9077.19 651
9078.09 564
9078.99 593
9079.89 537
9080.79 576
9081.69 560
9082.59 578
9083.49 621
9084.39 575
9085.29 591
9086.19 567
9087.09 595
9087.99 656
9088.89 626
9089.79 634
9090.69 627
9091.59 610
9092.49 622
9093.39 616
9094.29 593
9095.19 580
9096.09 572
9096.99 586
9097.89 590
9098.79 581
9099.69 599
9100.60 596
9101.50 632
9102.40 587
9103.30 524
9104.20 582
9105.10 601
9106.00 601
9106.90 577
9107.80 623
9108.70 607
9109.60 581
9110.50 551
9111.41 648
9112.31 626
9113.21 633
9114.11 585
9115.01 607
9115.91 634
9116.81 625
9117.72 668
9118.62 633
9119.52 634
9120.42 584
9121.32 618
9122.22 646
9123.12 700
9124.03 647
9124.93 614
9125.83 605
9126.73 607
9127.63 572
9128.54 613
9129.44 625
9130.34 617
9131.24 589
9132.14 595
9133.05 621
9133.95 670
9134.85 562
9135.75 495
9136.66 622
9137.56 623
9138.46 649
9139.36 596
9140.27 546
9141.17 608
9142.07 572
9142.97 572
9143.88 625
9144.78 617
9145.68 559
9146.59 642
9147.49 625
9148.39 584
9149.29 580
9150.20 583
9151.10 612
9152.00 592
9152.91 616
9153.81 644
9154.71 663
9155.62 630
9156.52 639
9157.42 524
9158.33 544
9159.23 529
9160.13 607
9161.04 548
9161.94 562
9162.84 579
9163.75 616
9164.65 596
9165.56 603
9166.46 611
9167.36 620
9168.27 674
9169.17 585
9170.08 564
9170.98 590
9171.88 592
9172.79 596
9173.69 597
9174.60 595
9175.50 606
9176.41 599
9177.31 620
9178.21 651
9179.12 663
9180.02 581
9180.93 555
9181.83 599
9182.74 601
9183.64 636
9184.55 624
9185.45 569
9186.36 611
9187.26 583
9188.17 617
9189.07 618
9189.98 595
9190.88 593
9191.79 582
9192.69 601
9193.60 579
9194.50 643
9195.41 630
9196.31 631
9197.22 612
9198.12 589
9199.03 634
9199.93 678
9200.84 664
9201.75 662
9202.65 697
9203.56 671
9204.46 571
9205.37 601
9206.27 604
9207.18 617
9208.09 628
9208.99 598
9209.90 611
9210.80 605
9211.71 609
9212.62 629
9213.52 633
9214.43 631
9215.34 598
9216.24 571
9217.15 646
9218.05 685
9218.96 627
9219.87 634
9220.77 629
9221.68 621
9222.59 650
9223.49 586
9224.40 593
9225.31 609
9226.21 620
9227.12 565
9228.03 601
9228.93 620
9229.84 565
9230.75 589
9231.66 633
9232.56 619
9233.47 648
9234.38 587
9235.28 597
9236.19 580
9237.10 612
9238.01 616
9238.91 598
9239.82 596
9240.73 586
9241.64 642
9242.54 595
9243.45 631
9244.36 654
9245.27 708
9246.18 670
9247.08 617
9247.99 579
9248.90 555
9249.81 572
9250.71 613
9251.62 610
9252.53 534
9253.44 584
9254.35 684
9255.26 609
9256.16 590
9257.07 571
9257.98 601
9258.89 533
9259.80 559
9260.71 585
9261.61 613
9262.52 600
9263.43 589
9264.34 606
9265.25 561
9266.16 593
9267.07 618
9267.98 612
9268.88 621
9269.79 597
9270.70 566
9271.61 586
9272.52 619
9273.43 559
9274.34 613
9275.25 596
9276.16 642
9277.07 609
9277.98 624
9278.89 665
9279.80 656
9280.70 642
9281.61 597
9282.52 623
9283.43 642
9284.34 589
9285.25 565
9286.16 566
9287.07 605
9287.98 594
9288.89 596
9289.80 593
9290.71 602
9291.62 591
9292.53 527
9293.44 585
9294.35 618
9295.26 627
9296.17 621
9297.08 633
9297.99 601
9298.90 574
9299.81 576
9300.73 596
9301.64 681
9302.55 640
9303.46 609
9304.37 598
9305.28 543
9306.19 624
9307.10 653
9308.01 639
9308.92 619
9309.83 620
9310.74 636
9311.65 651
9312.57 636
9313.48 625
9314.39 591
9315.30 595
9316.21 603
9317.12 580
9318.03 592
9318.94 589
9319.86 556
9320.77 597
9321.68 633
9322.59 604
9323.50 553
9324.41 594
9325.33 629
9326.24 596
9327.15 598
9328.06 627
9328.97 592
9329.88 580
9330.80 587
9331.71 572
9332.62 592
9333.53 554
9334.44 579
9335.36 632
9336.27 621
9337.18 607
9338.09 606
9339.01 582
9339.92 614
9340.83 624
9341.74 632
9342.66 609
9343.57 599
9344.48 549
9345.39 589
9346.31 630
9347.22 627
9348.13 632
9349.05 601
9349.96 619
9350.87 558
9351.78 567
9352.70 621
9353.61 673
9354.52 636
9355.44 645
9356.35 612
9357.26 614
9358.18 667
9359.09 662
9360.00 634
9360.92 653
9361.83 588
9362.74 607
9363.66 628
9364.57 684
9365.48 665
9366.40 651
9367.31 664
9368.23 655
9369.14 588
9370.05 573
9370.97 658
9371.88 604
9372.80 565
9373.71 611
9374.62 651
9375.54 674
9376.45 624
9377.37 607
9378.28 643
9379.19 649
9380.11 679
9381.02 658
9381.94 644
9382.85 631
9383.77 601
9384.68 650
9385.60 690
9386.51 664
9387.43 680
9388.34 702
9389.26 733
9390.17 703
9391.09 742
9392.00 758
9392.91 759
9393.83 820
9394.75 786
9395.66 718
9396.58 728
9397.49 835
9398.41 775
9399.32 687
9400.24 746
9401.15 766
9402.07 765
9402.98 715
9403.90 742
9404.81 676
9405.73 740
9406.65 725
9407.56 729
9408.48 718
9409.39 736
9410.31 731
9411.22 780
9412.14 738
9413.06 727
9413.97 752
9414.89 773
9415.80 692
9416.72 727
9417.64 739
9418.55 759
9419.47 739
9420.39 699
9421.30 741
9422.22 710
9423.14 689
9424.05 674
9424.97 754
9425.88 786
9426.80 653
9427.72 677
9428.64 716
9429.55 740
9430.47 742
9431.39 842
9432.30 775
9433.22 739
9434.14 830
9435.05 851
9435.97 881
9436.89 815
9437.81 887
9438.72 886
9439.64 851
9440.56 851
9441.47 855
9442.39 829
9443.31 839
9444.23 853
9445.14 858
9446.06 909
9446.98 878
9447.90 933
9448.81 874
9449.73 934
9450.65 1012
9451.57 1125
9452.49 1307
9453.40 1408
9454.32 1366
9455.24 1368
9456.16 1331
9457.08 1198
9457.99 1081
9458.91 1098
9459.83 990
9460.75 933
9461.67 857
9462.59 882
9463.50 798
9464.42 822
9465.34 798
9466.26 827
9467.18 806
9468.10 793
9469.02 760
9469.94 782
9470.85 807
9471.77 761
9472.69 776
9473.61 776
9474.53 809
9475.45 803
9476.37 729
9477.29 819
9478.21 883
9479.13 859
9480.04 810
9480.96 924
9481.88 937
9482.80 859
9483.72 876
9484.64 898
9485.56 863
9486.48 880
9487.40 800
9488.32 703
9489.24 764
9490.16 766
9491.08 775
9492.00 778
9492.92 774
9493.84 771
9494.76 693
9495.68 716
9496.60 777
9497.52 735
9498.44 723
9499.36 715
9500.28 745
9501.20 720
9502.12 709
9503.04 695
9503.96 668
9504.88 670
9505.80 714
9506.72 741
9507.64 744
9508.56 707
9509.48 778
9510.41 758
9511.33 699
9512.25 726
9513.17 709
9514.09 741
9515.01 791
9515.93 848
9516.85 727
9517.77 774
9518.69 836
9519.61 822
9520.54 721
9521.46 726
9522.38 746
9523.30 791
9524.22 767
9525.14 722
9526.06 757
9526.99 721
9527.91 762
9528.83 813
9529.75 822
9530.67 805
9531.59 843
9532.52 842
9533.44 867
9534.36 860
9535.28 850
9536.20 886
9537.13 866
9538.05 770
9538.97 804
9539.89 776
9540.81 779
9541.74 766
9542.66 766
9543.58 705
9544.50 680
9545.43 699
9546.35 788
9547.27 695
9548.19 715
9549.12 731
9550.04 695
9550.96 754
9551.88 707
9552.81 683
9553.73 700
9554.65 711
9555.58 737
9556.50 720
9557.42 692
9558.34 735
9559.27 752
9560.19 759
9561.11 765
9562.04 767
9562.96 706
9563.88 737
9564.81 735
9565.73 682
9566.65 692
9567.58 704
9568.50 672
9569.43 704
9570.35 687
9571.27 752
9572.20 672
9573.12 680
9574.04 732
9574.97 736
9575.89 648
9576.82 648
9577.74 627
9578.66 695
9579.59 754
9580.51 664
9581.44 629
9582.36 659
9583.28 652
9584.21 656
9585.13 654
9586.06 668
9586.98 692
9587.91 717
9588.83 690
9589.76 666
9590.68 669
9591.60 629
9592.53 589
9593.45 674
9594.38 704
9595.30 740
9596.23 681
9597.15 648
9598.08 694
9599.00 781
9599.93 747
9600.85 739
9601.78 720
9602.70 666
9603.63 688
9604.55 723
9605.48 720
9606.41 796
9607.33 733
9608.26 642
9609.18 735
9610.11 816
9611.03 826
9611.96 744
9612.88 785
9613.81 750
9614.74 793
9615.66 831
9616.59 738
9617.51 750
9618.44 756
9619.37 770
9620.29 773
9621.22 815
9622.14 810
9623.07 847
9624.00 822
9624.92 766
9625.85 816
9626.78 824
9627.70 819
9628.63 794
9629.55 779
9630.48 862
9631.41 856
9632.33 873
9633.26 867
9634.19 867
9635.11 875
9636.04 867
9636.97 868
9637.90 826
9638.82 837
9639.75 856
9640.68 875
9641.60 818
9642.53 892
9643.46 884
9644.38 911
9645.31 977
9646.24 994
9647.17 1034
9648.09 1058
9649.02 1108
9649.95 1098
9650.88 1030
9651.80 1059
9652.73 1072
9653.66 1086
9654.59 1036
9655.51 1032
9656.44 978
9657.37 933
9658.30 929
9659.23 939
9660.15 992
9661.08 925
9662.01 878
9662.94 893
9663.87 905
9664.80 895
9665.72 957
9666.65 945
9667.58 951
9668.51 1004
9669.44 1007
9670.37 981
9671.29 974
9672.22 967
9673.15 1018
9674.08 1005
9675.01 973
9675.94 1004
9676.87 942
9677.79 943
9678.72 945
9679.65 909
9680.58 885
9681.51 960
9682.44 1077
9683.37 1038
9684.30 954
9685.23 907
9686.16 1004
9687.09 1084
9688.01 1003
9688.94 988
9689.87 1063
9690.80 1097
9691.73 1035
9692.66 1085
9693.59 1023
9694.52 1002
9695.45 1121
9696.38 1210
9697.31 1235
9698.24 1305
9699.17 1325
9700.10 1338
9701.03 1499
9701.96 1473
9702.89 1260
9703.82 1242
9704.75 1226
9705.68 1135
9706.61 1081
9707.54 987
9708.47 987
9709.40 962
9710.33 982
9711.26 995
9712.19 1003
9713.12 1000
9714.05 1029
9714.98 1028
9715.92 1000
9716.85 1070
9717.78 1039
9718.71 1028
9719.64 1051
9720.57 1033
9721.50 1034
9722.43 898
9723.36 873
9724.29 886
9725.22 967
9726.16 871
9727.09 788
9728.02 849
9728.95 883
9729.88 879
9730.81 861
9731.74 913
9732.67 942
9733.61 991
9734.54 958
9735.47 930
9736.40 933
9737.33 854
9738.26 874
9739.20 829
9740.13 874
9741.06 892
9741.99 931
9742.92 877
9743.86 869
9744.79 774
9745.72 822
9746.65 861
9747.58 842
9748.52 865
9749.45 856
9750.38 915
9751.31 829
9752.25 776
9753.18 882
9754.11 839
9755.04 878
9755.98 815
9756.91 826
9757.84 846
9758.77 822
9759.71 836
9760.64 885
9761.57 816
9762.51 889
9763.44 893
9764.37 841
9765.30 839
9766.24 911
9767.17 789
9768.10 793
9769.04 852
9769.97 842
9770.90 871
9771.84 852
9772.77 851
9773.70 860
9774.64 906
9775.57 882
9776.50 978
9777.44 914
9778.37 988
9779.31 953
9780.24 897
9781.17 981
9782.11 1050
9783.04 957
9783.97 1005
9784.91 968
9785.84 975
9786.78 960
9787.71 987
9788.64 920
9789.58 929
9790.51 900
9791.45 809
9792.38 733
9793.32 817
9794.25 835
9795.19 888
9796.12 851
9797.05 814
9797.99 807
9798.92 851
9799.86 862
9800.79 861
9801.73 891
9802.66 791
9803.60 835
9804.53 795
9805.47 835
9806.40 717
9807.34 735
9808.27 772
9809.21 772
9810.14 776
9811.08 716
9812.01 718
9812.95 697
9813.88 681
9814.82 733
9815.75 724
9816.69 708
9817.63 741
9818.56 764
9819.50 659
9820.43 635
9821.37 682
9822.30 688
9823.24 667
9824.18 695
9825.11 720
9826.05 646
9826.98 658
9827.92 705
9828.86 706
9829.79 670
9830.73 692
9831.66 730
9832.60 673
9833.54 680
9834.47 663
9835.41 678
9836.35 754
9837.28 718
9838.22 702
9839.16 713
9840.09 735
9841.03 685
9841.97 736
9842.90 726
9843.84 678
9844.78 690
9845.71 690
9846.65 657
9847.59 649
9848.52 755
9849.46 712
9850.40 697
9851.34 679
9852.27 665
9853.21 708
9854.15 679
9855.08 714
9856.02 730
9856.96 730
9857.90 699
9858.83 714
9859.77 692
9860.71 646
9861.65 664
9862.58 691
9863.52 692
9864.46 703
9865.40 636
9866.34 705
9867.27 679
9868.21 667
9869.15 658
9870.09 680
9871.03 664
9871.96 749
9872.90 651
9873.84 647
9874.78 627
9875.72 675
9876.66 714
9877.59 684
9878.53 683
9879.47 660
9880.41 695
9881.35 650
9882.29 630
9883.23 672
9884.16 670
9885.10 642
9886.04 682
9886.98 685
9887.92 640
9888.86 662
9889.80 695
9890.74 674
9891.68 612
9892.61 651
9893.55 649
9894.49 625
9895.43 665
9896.37 647
9897.31 628
9898.25 660
9899.19 654
9900.13 683
9901.07 662
9902.01 657
9902.95 631
9903.89 639
9904.83 651
9905.77 604
9906.71 642
9907.65 691
9908.59 709
9909.53 716
9910.47 690
9911.41 629
9912.35 676
9913.29 655
9914.23 696
9915.17 649
9916.11 604
9917.05 615
9917.99 666
9918.93 677
9919.87 698
9920.81 629
9921.75 642
9922.69 717
9923.63 735
9924.57 870
9925.51 958
9926.45 972
9927.39 1086
9928.33 1145
9929.28 1101
9930.22 1051
9931.16 867
9932.10 820
9933.04 788
9933.98 808
9934.92 743
9935.86 669
9936.80 663
9937.74 641
9938.69 649
9939.63 638
9940.57 628
9941.51 576
9942.45 624
9943.39 580
9944.34 567
9945.28 571
9946.22 599
9947.16 580
9948.10 582
9949.04 595
9949.99 564
9950.93 591
9951.87 560
9952.81 531
9953.75 558
9954.70 583
9955.64 609
9956.58 580
9957.52 534
9958.46 528
9959.41 565
9960.35 536
9961.29 554
9962.23 573
9963.18 549
9964.12 522
9965.06 554
9966.00 521
9966.95 537
9967.89 550
9968.83 562
9969.77 557
9970.72 559
9971.66 532
9972.60 582
9973.55 485
9974.49 569
9975.43 527
9976.38 497
9977.32 540
9978.26 555
9979.21 527
9980.15 504
9981.09 539
9982.04 581
9982.98 546
9983.92 548
9984.87 576
9985.81 594
9986.75 618
9987.70 564
9988.64 484
9989.58 528
9990.53 574
9991.47 575
9992.42 541
9993.36 527
9994.30 532
9995.25 558
9996.19 533
9997.14 523
9998.08 544
9999.02 598
9999.97 544
10000.91 576
10001.86 567
10002.80 559
10003.75 583
10004.69 593
10005.63 637
10006.58 613
10007.52 566
10008.47 619
10009.41 561
10010.36 526
10011.30 528
10012.25 550
10013.19 561
10014.14 512
10015.08 555
10016.03 555
10016.97 527
10017.92 505
10018.86 560
10019.81 524
10020.75 508
10021.70 537
10022.64 535
10023.59 572
10024.53 495
10025.48 503
10026.42 536
10027.37 478
10028.32 524
10029.26 539
10030.21 539
10031.15 506
10032.10 434
10033.04 527
10033.99 522
10034.94 518
10035.88 492
10036.83 487
10037.77 506
10038.72 513
10039.67 515
10040.61 507
10041.56 478
10042.50 475
10043.45 485
10044.40 450
10045.34 500
10046.29 539
10047.24 463
10048.18 494
10049.13 505
10050.08 523
10051.02 482
10051.97 463
10052.92 453
10053.86 440
10054.81 447
10055.76 479
10056.70 514
10057.65 486
10058.60 494
10059.54 440
10060.49 484
10061.44 531
10062.39 501
10063.33 499
10064.28 480
10065.23 478
10066.17 427
10067.12 454
10068.07 458
10069.02 454
10069.96 458
10070.91 479
10071.86 465
10072.81 476
10073.76 504
10074.70 482
10075.65 476
10076.60 518
10077.55 443
10078.49 506
10079.44 497
10080.39 462
10081.34 493
10082.29 452
10083.23 453
10084.18 439
10085.13 460
10086.08 504
10087.03 491
10087.98 500
10088.92 441
10089.87 461
10090.82 491
10091.77 489
10092.72 489
10093.67 486
10094.62 492
10095.56 580
10096.51 480
10097.46 463
10098.41 481
10099.36 541
10100.31 459
10101.26 453
10102.21 456
10103.16 461
10104.11 461
10105.05 422
10106.00 402
10106.95 467
10107.90 474
10108.85 464
10109.80 469
10110.75 420
10111.70 423
10112.65 431
10113.60 451
10114.55 491
10115.50 476
10116.45 491
10117.40 451
10118.35 462
10119.30 480
10120.25 424
10121.20 406
10122.15 407
10123.10 553
10124.05 479
10125.00 413
10125.95 409
10126.90 488
10127.85 437
10128.80 446
10129.75 448
10130.70 454
10131.65 492
10132.60 492
10133.55 515
10134.50 425
10135.45 440
10136.40 471
10137.35 472
10138.30 477
10139.26 461
10140.21 462
10141.16 468
10142.11 528
10143.06 484
10144.01 477
10144.96 460
10145.91 435
10146.86 487
10147.81 456
10148.77 494
10149.72 499
10150.67 506
10151.62 445
10152.57 484
10153.52 516
10154.47 469
10155.43 483
10156.38 489
10157.33 525
10158.28 511
10159.23 501
10160.18 424
10161.14 456
10162.09 496
10163.04 512
10163.99 554
10164.94 550
10165.90 521
10166.85 503
10167.80 528
10168.75 506
10169.70 471
10170.66 478
10171.61 462
10172.56 505
10173.51 485
10174.47 484
10175.42 510
10176.37 537
10177.32 506
10178.28 510
10179.23 477
10180.18 491
10181.14 530
10182.09 532
10183.04 544
10183.99 523
10184.95 530
10185.90 527
10186.85 521
10187.81 563
10188.76 569
10189.71 514
10190.67 511
10191.62 503
10192.57 537
10193.53 535
10194.48 497
10195.43 514
10196.39 506
10197.34 523
10198.29 491
10199.25 476
10200.20 502
10201.15 513
10202.11 524
10203.06 487
10204.02 485
10204.97 563
10205.92 566
10206.88 562
10207.83 537
10208.79 534
10209.74 566
10210.69 580
10211.65 605
10212.60 599
10213.56 516
10214.51 538
10215.46 559
10216.42 528
10217.37 499
10218.33 530
10219.28 532
10220.24 475
10221.19 439
10222.15 466
10223.10 499
10224.06 506
10225.01 579
10225.97 548
10226.92 502
10227.88 480
10228.83 489
10229.79 487
10230.74 478
10231.70 506
10232.65 565
10233.61 530
10234.56 546
10235.52 620
10236.47 615
10237.43 590
10238.38 591
10239.34 563
10240.29 567
10241.25 545
10242.21 575
10243.16 530
10244.12 442
10245.07 497
10246.03 495
10246.98 481
10247.94 451
10248.90 441
10249.85 452
10250.81 466
10251.76 485
10252.72 454
10253.68 461
10254.63 532
10255.59 534
10256.55 444
10257.50 465
10258.46 440
10259.41 423
10260.37 469
10261.33 426
10262.28 468
10263.24 442
10264.20 474
10265.15 452
10266.11 427
10267.07 448
10268.02 500
10268.98 496
10269.94 462
10270.90 469
10271.85 424
10272.81 463
10273.77 462
10274.72 432
10275.68 409
10276.64 491
10277.60 430
10278.55 471
10279.51 453
10280.47 464
10281.43 409
10282.38 450
10283.34 452
10284.30 406
10285.26 451
10286.21 459
10287.17 457
10288.13 477
10289.09 396
10290.04 397
10291.00 480
10291.96 432
10292.92 391
10293.88 435
10294.83 450
10295.79 469
10296.75 438
10297.71 439
10298.67 478
10299.63 443
10300.58 436
10301.54 440
10302.50 458
10303.46 505
10304.42 443
10305.38 451
10306.34 434
10307.29 423
10308.25 388
10309.21 402
10310.17 470
10311.13 394
10312.09 444
10313.05 495
10314.01 493
10314.97 479
10315.92 414
10316.88 463
10317.84 483
10318.80 428
10319.76 441
10320.72 406
10321.68 427
10322.64 422
10323.60 421
10324.56 363
10325.52 439
10326.48 458
10327.44 457
10328.40 467
10329.36 452
10330.32 456
10331.28 444
10332.24 428
10333.20 405
10334.16 430
10335.12 430
10336.08 438
10337.04 424
10338.00 433
10338.96 429
10339.92 444
10340.88 437
10341.84 452
10342.80 454
10343.76 455
10344.72 411
10345.68 413
10346.64 398
10347.60 421
10348.56 391
10349.52 439
10350.48 420
10351.44 440
10352.40 468
10353.36 432
10354.32 396
10355.29 422
10356.25 454
10357.21 467
10358.17 444
10359.13 451
10360.09 497
10361.05 480
10362.01 501
10362.97 472
10363.94 375
10364.90 388
10365.86 426
10366.82 416
10367.78 384
10368.74 406
10369.70 408
10370.67 463
10371.63 482
10372.59 445
10373.55 422
10374.51 450
10375.47 395
10376.44 360
10377.40 407
10378.36 467
10379.32 515
10380.28 461
10381.25 425
10382.21 400
10383.17 440
10384.13 385
10385.10 424
10386.06 385
10387.02 370
10387.98 400
10388.95 426
10389.91 476
10390.87 405
10391.83 422
10392.80 385
10393.76 430
10394.72 445
10395.68 403
10396.65 404
10397.61 477
10398.57 468
10399.54 395
10400.50 389
10401.46 387
10402.43 409
10403.39 417
10404.35 423
10405.31 403
10406.28 398
10407.24 434
10408.20 430
10409.17 462
10410.13 434
10411.10 470
10412.06 449
10413.02 442
10413.99 464
10414.95 465
10415.91 453
10416.88 501
10417.84 512
10418.80 541
10419.77 568
10420.73 566
10421.70 606
10422.66 557
10423.63 465
10424.59 473
10425.55 464
10426.52 468
10427.48 471
10428.45 492
10429.41 515
10430.37 464
10431.34 443
10432.30 417
10433.27 415
10434.23 430
10435.20 435
10436.16 425
10437.13 412
10438.09 398
10439.06 448
10440.02 451
10440.99 454
10441.95 436
10442.92 476
10443.88 466
10444.85 438
10445.81 404
10446.78 421
10447.74 445
10448.71 429
10449.67 395
10450.64 387
10451.60 415
10452.57 386
10453.53 372
10454.50 392
10455.47 405
10456.43 425
10457.40 456
10458.36 412
10459.33 398
10460.29 409
10461.26 391
10462.23 374
10463.19 374
10464.16 375
10465.12 393
10466.09 375
10467.06 401
10468.02 397
10468.99 389
10469.95 388
10470.92 409
10471.89 399
10472.85 418
10473.82 418
10474.79 419
10475.75 404
10476.72 384
10477.69 404
10478.65 397
10479.62 401
10480.59 402
10481.55 426
10482.52 425
10483.49 405
10484.45 403
10485.42 417
10486.39 423
10487.35 399
10488.32 455
10489.29 435
10490.26 432
10491.22 446
10492.19 427
10493.16 411
10494.13 369
10495.09 371
10496.06 398
10497.03 458
10497.99 412
10498.96 461
10499.93 466
10500.90 457
10501.87 423
10502.83 488
10503.80 466
10504.77 492
10505.74 433
10506.70 437
10507.67 447
10508.64 427
10509.61 415
10510.58 452
10511.55 446
10512.51 448
10513.48 416
10514.45 406
10515.42 420
10516.39 371
10517.36 417
10518.32 475
10519.29 477
10520.26 483
10521.23 492
10522.20 407
10523.17 415
10524.14 409
10525.10 409
10526.07 391
10527.04 395
10528.01 433
10528.98 514
10529.95 461
10530.92 475
10531.89 436
10532.86 425
10533.83 431
10534.79 470
10535.76 459
10536.73 408
10537.70 423
10538.67 449
10539.64 471
10540.61 497
10541.58 459
10542.55 415
10543.52 483
10544.49 445
10545.46 451
10546.43 442
10547.40 434
10548.37 467
10549.34 439
10550.31 407
10551.28 437
10552.25 408
10553.22 433
10554.19 426
10555.16 437
10556.13 524
10557.10 503
10558.07 513
10559.04 536
10560.01 552
10560.98 593
10561.95 634
10562.92 626
10563.89 631
10564.86 540
10565.83 582
10566.81 549
10567.78 541
10568.75 507
10569.72 473
10570.69 458
10571.66 470
10572.63 483
10573.60 430
10574.57 451
10575.54 463
10576.51 465
10577.49 471
10578.46 398
10579.43 412
10580.40 457
10581.37 427
10582.34 475
10583.31 464
10584.29 501
10585.26 455
10586.23 494
10587.20 541
10588.17 494
10589.14 448
10590.12 452
10591.09 476
10592.06 460
10593.03 475
10594.00 467
10594.98 463
10595.95 496
10596.92 491
10597.89 483
10598.86 404
10599.84 440
10600.81 433
10601.78 516
10602.75 487
10603.73 426
10604.70 469
10605.67 449
10606.64 441
10607.62 416
10608.59 451
10609.56 411
10610.53 466
10611.51 376
10612.48 376
10613.45 407
10614.43 419
10615.40 426
10616.37 394
10617.34 385
10618.32 408
10619.29 437
10620.26 403
10621.24 441
10622.21 436
10623.18 466
10624.16 435
10625.13 446
10626.10 449
10627.08 386
10628.05 420
10629.02 455
10630.00 456
10630.97 412
10631.95 402
10632.92 442
10633.89 434
10634.87 412
10635.84 421
10636.81 454
10637.79 446
10638.76 471
10639.74 449
10640.71 453
10641.69 510
10642.66 488
10643.63 483
10644.61 455
10645.58 444
10646.56 445
10647.53 432
10648.51 429
10649.48 404
10650.45 394
10651.43 407
10652.40 405
10653.38 421
10654.35 436
10655.33 446
10656.30 407
10657.28 451
10658.25 409
10659.23 408
10660.20 371
10661.18 401
10662.15 442
10663.13 437
10664.10 404
10665.08 412
10666.05 414
10667.03 392
10668.00 405
10668.98 412
10669.96 477
10670.93 439
10671.91 421
10672.88 413
10673.86 401
10674.83 394
10675.81 451
10676.79 447
10677.76 389
10678.74 397
10679.71 414
10680.69 393
10681.66 411
10682.64 435
10683.62 380
10684.59 393
10685.57 421
10686.55 393
10687.52 393
10688.50 433
10689.47 419
10690.45 397
10691.43 408
10692.40 382
10693.38 394
10694.36 433
10695.33 400
10696.31 387
10697.29 376
10698.26 435
10699.24 453
10700.22 408
10701.19 359
10702.17 338
10703.15 340
10704.13 354
10705.10 346
10706.08 397
10707.06 423
10708.03 457
10709.01 418
10709.99 383
10710.97 395
10711.94 427
10712.92 424
10713.90 428
10714.88 472
10715.85 387
10716.83 438
10717.81 411
10718.79 414
10719.76 402
10720.74 424
10721.72 396
10722.70 409
10723.68 440
10724.65 421
10725.63 364
10726.61 389
10727.59 438
10728.57 435
10729.54 386
10730.52 369
10731.50 377
10732.48 391
10733.46 423
10734.44 416
10735.41 422
10736.39 387
10737.37 399
10738.35 404
10739.33 423
10740.31 398
10741.29 356
10742.26 383
10743.24 394
10744.22 403
10745.20 397
10746.18 400
10747.16 408
10748.14 388
10749.12 408
10750.10 406
10751.08 425
10752.05 412
10753.03 432
10754.01 386
10754.99 380
10755.97 368
10756.95 362
10757.93 394
10758.91 363
10759.89 420
10760.87 444
10761.85 395
10762.83 393
10763.81 420
10764.79 409
10765.77 437
10766.75 422
10767.73 412
10768.71 407
10769.69 365
10770.67 409
10771.65 440
10772.63 427
10773.61 408
10774.59 461
10775.57 426
10776.55 429
10777.53 420
10778.51 478
10779.49 468
10780.47 440
10781.45 421
10782.43 426
10783.41 418
10784.39 411
10785.38 370
10786.36 411
10787.34 441
10788.32 403
10789.30 402
10790.28 383
10791.26 381
10792.24 388
10793.22 405
10794.20 442
10795.19 419
10796.17 402
10797.15 403
10798.13 418
10799.11 388
10800.09 370
10801.07 381
10802.05 404
10803.04 403
10804.02 420
10805.00 414
10805.98 405
10806.96 408
10807.94 421
10808.93 416
10809.91 399
10810.89 440
10811.87 422
10812.85 415
10813.84 408
10814.82 415
10815.80 464
10816.78 419
10817.77 425
10818.75 435
10819.73 387
10820.71 468
10821.69 420
10822.68 414
10823.66 405
10824.64 430
10825.62 433
10826.61 431
10827.59 450
10828.57 394
10829.56 457
10830.54 483
10831.52 483
10832.50 412
10833.49 453
10834.47 414
10835.45 415
10836.44 417
10837.42 410
10838.40 381
10839.39 401
10840.37 454
10841.35 419
10842.34 456
10843.32 431
10844.30 422
10845.29 426
10846.27 366
10847.25 396
10848.24 415
10849.22 454
10850.20 411
10851.19 390
10852.17 406
10853.16 408
10854.14 412
10855.12 411
10856.11 421
10857.09 389
10858.08 416
10859.06 424
10860.04 426
10861.03 409
10862.01 421
10863.00 398
10863.98 403
10864.96 398
10865.95 411
10866.93 408
10867.92 453
10868.90 455
10869.89 432
10870.87 453
10871.86 420
10872.84 399
10873.83 443
10874.81 434
10875.80 465
10876.78 441
10877.77 461
10878.75 485
10879.74 493
10880.72 449
10881.71 433
10882.69 467
10883.68 473
10884.66 504
10885.65 501
10886.63 543
10887.62 522
10888.60 456
10889.59 492
10890.57 551
10891.56 521
10892.55 545
10893.53 496
10894.52 519
10895.50 488
10896.49 463
10897.47 442
10898.46 472
10899.45 505
10900.43 489
10901.42 475
10902.40 496
10903.39 530
10904.38 496
10905.36 463
10906.35 555
10907.34 502
10908.32 498
10909.31 470
10910.29 504
10911.28 508
10912.27 510
10913.25 522
10914.24 492
10915.23 535
10916.21 505
10917.20 530
10918.19 529
10919.17 478
10920.16 511
10921.15 549
10922.14 495
10923.12 509
10924.11 529
10925.10 494
10926.08 494
10927.07 518
10928.06 512
10929.05 525
10930.03 548
10931.02 529
10932.01 576
10933.00 527
10933.98 562
10934.97 523
10935.96 508
10936.95 532
10937.93 560
10938.92 554
10939.91 562
10940.90 552
10941.88 623
10942.87 578
10943.86 589
10944.85 591
10945.84 610
10946.82 590
10947.81 619
10948.80 600
10949.79 542
10950.78 597
10951.77 594
10952.75 600
10953.74 586
10954.73 627
10955.72 651
10956.71 704
10957.70 786
10958.69 794
10959.67 763
10960.66 793
10961.65 861
10962.64 824
10963.63 709
10964.62 659
10965.61 673
10966.60 673
10967.58 668
10968.57 616
10969.56 593
10970.55 634
10971.54 675
10972.53 652
10973.52 617
10974.51 578
10975.50 582
10976.49 615
10977.48 583
10978.47 533
10979.46 585
10980.45 658
10981.44 636
10982.43 605
10983.42 602
10984.41 643
10985.40 656
10986.38 666
10987.37 675
10988.36 644
10989.35 669
10990.34 639
10991.34 679
10992.33 676
10993.32 691
10994.31 715
10995.30 766
10996.29 749
10997.28 772
10998.27 893
10999.26 931
11000.25 973
11001.24 1005
11002.23 978
11003.22 970
11004.21 894
11005.20 858
11006.19 847
11007.18 756
11008.17 678
11009.16 676
11010.16 684
11011.15 579
11012.14 628
11013.13 574
11014.12 595
11015.11 603
11016.10 564
11017.09 576
11018.08 590
11019.08 536
11020.07 576
11021.06 564
11022.05 588
11023.04 608
11024.03 547
11025.03 544
11026.02 525
11027.01 566
11028.00 567
11028.99 576
11029.98 603
11030.98 584
11031.97 523
11032.96 597
11033.95 580
11034.94 530
11035.94 504
11036.93 519
11037.92 558
11038.91 560
11039.91 515
11040.90 494
11041.89 538
11042.88 566
11043.87 512
11044.87 545
11045.86 521
11046.85 546
11047.85 588
11048.84 513
11049.83 476
11050.82 491
11051.82 538
11052.81 525
11053.80 522
11054.80 514
11055.79 486
11056.78 490
11057.77 523
11058.77 497
11059.76 518
11060.75 518
11061.75 515
11062.74 546
11063.73 513
11064.73 487
11065.72 443
11066.71 519
11067.71 491
11068.70 544
11069.70 536
11070.69 533
11071.68 547
11072.68 524
11073.67 487
11074.66 572
11075.66 596
11076.65 554
11077.65 568
11078.64 548
11079.63 545
11080.63 493
11081.62 496
11082.62 489
11083.61 506
11084.61 529
11085.60 507
11086.59 509
11087.59 512
11088.58 494
11089.58 485
11090.57 530
11091.57 465
11092.56 496
11093.56 511
11094.55 500
11095.55 483
11096.54 485
11097.54 487
11098.53 469
11099.53 505
11100.52 483
11101.52 433
11102.51 458
11103.51 469
11104.50 448
11105.50 471
11106.49 447
11107.49 482
11108.48 448
11109.48 490
11110.47 430
11111.47 487
11112.46 467
11113.46 501
11114.46 468
11115.45 508
11116.45 437
11117.44 490
11118.44 463
11119.43 482
11120.43 472
11121.43 450
11122.42 486
11123.42 451
11124.41 484
11125.41 413
11126.41 452
11127.40 427
11128.40 473
11129.40 473
11130.39 424
11131.39 433
11132.39 428
11133.38 440
11134.38 459
11135.37 434
11136.37 447
11137.37 444
11138.37 454
11139.36 466
11140.36 481
11141.36 460
11142.35 405
11143.35 493
11144.35 434
11145.34 436
11146.34 430
11147.34 434
11148.33 467
11149.33 465
11150.33 461
11151.33 475
11152.32 455
11153.32 441
11154.32 439
11155.32 453
11156.31 440
11157.31 461
11158.31 438
11159.31 426
11160.30 434
11161.30 447
11162.30 482
11163.30 420
11164.30 450
11165.29 479
11166.29 460
11167.29 453
11168.29 467
11169.29 468
11170.28 445
11171.28 440
11172.28 471
11173.28 460
11174.28 467
11175.28 476
11176.27 451
11177.27 438
11178.27 448
11179.27 400
11180.27 397
11181.27 448
11182.27 447
11183.26 441
11184.26 446
11185.26 508
11186.26 513
11187.26 463
11188.26 432
11189.26 433
11190.26 458
11191.26 451
11192.26 443
11193.25 408
11194.25 400
11195.25 411
11196.25 433
11197.25 416
11198.25 413
11199.25 471
11200.25 463
11201.25 466
11202.25 428
11203.25 489
11204.25 441
11205.25 410
11206.25 461
11207.25 469
11208.25 448
11209.25 444
11210.25 475
11211.25 437
11212.25 399
11213.25 438
11214.25 457
11215.25 380
11216.25 413
11217.25 403
11218.25 440
11219.25 462
11220.25 443
11221.25 452
11222.25 459
11223.25 518
11224.25 457
11225.25 452
11226.25 502
11227.25 443
11228.25 452
11229.26 426
11230.26 451
11231.26 440
11232.26 461
11233.26 450
11234.26 394
11235.26 436
11236.26 439
11237.26 415
11238.27 383
11239.27 403
11240.27 405
11241.27 441
11242.27 439
11243.27 450
11244.27 432
11245.27 424
11246.28 384
11247.28 450
11248.28 487
11249.28 414
11250.28 452
11251.28 415
11252.29 463
11253.29 403
11254.29 428
11255.29 448
11256.29 475
11257.30 444
11258.30 421
11259.30 441
11260.30 437
11261.31 434
11262.31 473
11263.31 407
11264.31 407
11265.31 485
11266.32 518
11267.32 458
11268.32 445
11269.32 462
11270.33 499
11271.33 499
11272.33 442
11273.34 436
11274.34 453
11275.34 433
11276.34 514
11277.35 524
11278.35 495
11279.35 491
11280.36 486
11281.36 496
11282.36 475
11283.37 497
11284.37 540
11285.37 506
11286.38 473
11287.38 474
11288.38 479
11289.39 503
11290.39 494
11291.39 483
11292.40 519
11293.40 518
11294.40 464
11295.41 495
11296.41 502
11297.42 509
11298.42 466
11299.42 486
11300.43 453
11301.43 493
11302.44 435
11303.44 451
11304.44 493
11305.45 451
11306.45 468
11307.46 478
11308.46 501
11309.47 476
11310.47 480
11311.47 509
11312.48 549
11313.48 504
11314.49 505
11315.49 523
11316.50 483
11317.50 488
11318.51 548
11319.51 541
11320.52 515
11321.52 454
11322.53 493
11323.53 506
11324.54 457
11325.54 481
11326.55 487
11327.55 524
11328.56 501
11329.56 468
11330.57 470
11331.57 525
11332.58 486
11333.58 479
11334.59 494
11335.60 523
11336.60 476
11337.61 480
11338.61 517
11339.62 538
11340.62 552
11341.63 560
11342.64 557
11343.64 549
11344.65 556
11345.65 557
11346.66 602
11347.67 522
11348.67 497
11349.68 531
11350.68 575
11351.69 501
11352.70 495
11353.70 504
11354.71 526
11355.72 510
11356.72 559
11357.73 509
11358.74 535
11359.74 530
11360.75 497
11361.76 511
11362.76 549
11363.77 545
11364.78 538
11365.78 539
11366.79 470
11367.80 457
11368.80 525
11369.81 522
11370.82 565
11371.83 512
11372.83 536
11373.84 556
11374.85 558
11375.85 536
11376.86 521
11377.87 504
11378.88 553
11379.88 541
11380.89 559
11381.90 529
11382.91 558
11383.92 560
11384.92 520
11385.93 525
11386.94 557
11387.95 563
11388.95 582
11389.96 531
11390.97 531
11391.98 585
11392.99 591
11393.99 570
11395.00 570
11396.01 556
11397.02 556
11398.03 546
11399.04 578
11400.04 580
11401.05 574
11402.06 522
11403.07 587
11404.08 589
11405.09 584
11406.10 588
11407.11 578
11408.11 541
11409.12 527
11410.13 546
11411.14 534
11412.15 533
11413.16 578
11414.17 616
11415.18 615
11416.19 595
11417.19 604
11418.20 602
11419.21 587
11420.22 630
11421.23 630
11422.24 608
11423.25 592
11424.26 570
11425.27 547
11426.28 605
11427.29 639
11428.30 641
11429.31 564
11430.32 671
11431.33 604
11432.34 647
11433.35 605
11434.36 635
11435.37 676
11436.38 671
11437.39 613
11438.40 608
11439.41 616
11440.42 643
11441.43 659
11442.44 600
11443.45 588
11444.46 669
11445.47 688
11446.48 686
11447.49 665
11448.50 694
11449.51 735
11450.52 702
11451.53 688
11452.54 681
11453.56 667
11454.57 708
11455.58 696
11456.59 695
11457.60 680
11458.61 651
11459.62 673
11460.63 764
11461.64 716
11462.65 739
11463.67 761
11464.68 732
11465.69 720
11466.70 759
11467.71 687
11468.72 753
11469.73 757
11470.75 742
11471.76 736
11472.77 767
11473.78 762
11474.79 719
11475.80 716
11476.82 753
11477.83 791
11478.84 836
11479.85 805
11480.86 782
11481.88 793
11482.89 799
11483.90 765
11484.91 843
11485.92 780
11486.94 810
11487.95 778
11488.96 808
11489.97 803
11490.99 827
11492.00 826
11493.01 802
11494.02 801
11495.04 825
11496.05 915
11497.06 900
11498.08 878
11499.09 921
11500.10 975
11501.11 1011
11502.13 942
11503.14 879
11504.15 944
11505.17 914
11506.18 989
11507.19 1023
11508.21 944
11509.22 1027
11510.23 1011
11511.25 978
11512.26 1029
11513.27 1015
11514.29 1023
11515.30 949
11516.31 1066
11517.33 1039
11518.34 1072
11519.35 1061
11520.37 1107
11521.38 1046
11522.40 1119
11523.41 1147
11524.42 1186
11525.44 1197
11526.45 1223
11527.47 1312
11528.48 1294
11529.49 1405
11530.51 1424
11531.52 1395
11532.54 1283
11533.55 1360
11534.56 1446
11535.58 1540
11536.59 1558
11537.61 1667
11538.62 1771
11539.64 1868
11540.65 1930
11541.67 2268
11542.68 2548
11543.70 2802
11544.71 3038
11545.73 3287
11546.74 3466
11547.76 3565
11548.77 3359
11549.79 3137
11550.80 2869
11551.82 2497
11552.83 2258
11553.85 1948
11554.86 1925
11555.88 1606
11556.89 1504
11557.91 1426
11558.92 1341
11559.94 1407
11560.95 1326
11561.97 1342
11562.99 1260
11564.00 1244
11565.02 1265
11566.03 1209
11567.05 1210
11568.06 1201
11569.08 1143
11570.10 1130
11571.11 1181
11572.13 1196
11573.14 1099
11574.16 1185
11575.18 1209
11576.19 1155
11577.21 1253
11578.23 1211
11579.24 1223
11580.26 1185
11581.27 1320
11582.29 1254
11583.31 1317
11584.32 1434
11585.34 1480
11586.36 1365
11587.37 1351
11588.39 1376
11589.41 1290
11590.42 1294
11591.44 1323
11592.46 1290
11593.48 1288
11594.49 1326
11595.51 1319
11596.53 1390
11597.54 1421
11598.56 1497
11599.58 1603
11600.60 1729
11601.61 1862
11602.63 1953
11603.65 2129
11604.67 2242
11605.68 2311
11606.70 2265
11607.72 2088
11608.74 2023
11609.75 1838
11610.77 1697
11611.79 1544
11612.81 1432
11613.82 1354
11614.84 1277
11615.86 1256
11616.88 1200
11617.90 1241
11618.91 1201
11619.93 1162
11620.95 1081
11621.97 1181
11622.99 1195
11624.01 1211
11625.02 1156
11626.04 1175
11627.06 1212
11628.08 1185
11629.10 1103
11630.12 1070
11631.14 1106
11632.15 1132
11633.17 1090
11634.19 1033
11635.21 1084
11636.23 1034
11637.25 1040
11638.27 1094
11639.29 1056
11640.31 1081
11641.32 1044
11642.34 1148
11643.36 1010
11644.38 997
11645.40 1099
11646.42 1032
11647.44 979
11648.46 940
11649.48 954
11650.50 988
11651.52 936
11652.54 949
11653.56 959
11654.58 867
11655.60 797
11656.62 869
11657.64 877
11658.66 934
11659.68 945
11660.70 916
11661.72 893
11662.74 869
11663.76 877
11664.78 865
11665.80 834
11666.82 785
11667.84 883
11668.86 895
11669.88 818
11670.90 843
11671.92 836
11672.94 805
11673.96 795
11674.98 877
11676.00 799
11677.02 782
11678.04 774
11679.06 842
11680.08 819
11681.10 828
11682.12 863
11683.15 786
11684.17 896
11685.19 882
11686.21 842
11687.23 867
11688.25 873
11689.27 822
11690.29 832
11691.31 831
11692.34 806
11693.36 775
11694.38 789
11695.40 828
11696.42 814
11697.44 777
11698.46 790
11699.49 741
11700.51 769
11701.53 749
11702.55 747
11703.57 739
11704.60 682
11705.62 723
11706.64 708
11707.66 685
11708.68 698
11709.71 677
11710.73 697
11711.75 709
11712.77 690
11713.79 713
11714.82 692
11715.84 731
11716.86 721
11717.88 692
11718.91 670
11719.93 677
11720.95 661
11721.97 614
11723.00 624
11724.02 642
11725.04 683
11726.06 641
11727.09 581
11728.11 622
11729.13 625
11730.16 637
11731.18 601
11732.20 593
11733.23 556
11734.25 541
11735.27 557
11736.30 594
11737.32 607
11738.34 576
11739.37 546
11740.39 626
11741.41 557
11742.44 538
11743.46 585
11744.48 577
11745.51 546
11746.53 594
11747.55 561
11748.58 548
11749.60 600
11750.63 576
11751.65 615
11752.67 541
11753.70 549
11754.72 539
11755.75 576
11756.77 538
11757.79 559
11758.82 561
11759.84 517
11760.87 515
11761.89 502
11762.92 573
11763.94 538
11764.96 543
11765.99 511
11767.01 565
11768.04 537
11769.06 496
11770.09 518
11771.11 531
11772.14 505
11773.16 483
11774.19 488
11775.21 526
11776.24 523
11777.26 490
11778.29 527
11779.31 514
11780.34 470
11781.36 474
11782.39 488
11783.41 476
11784.44 499
11785.46 509
11786.49 512
11787.52 533
11788.54 532
11789.57 513
11790.59 459
11791.62 516
11792.64 464
11793.67 461
11794.69 462
11795.72 454
11796.75 438
11797.77 504
11798.80 516
11799.82 463
11800.85 422
11801.88 468
11802.90 458
11803.93 440
11804.96 447
11805.98 462
11807.01 404
11808.03 445
11809.06 453
11810.09 471
11811.11 476
11812.14 460
11813.17 437
11814.19 457
11815.22 431
11816.25 447
11817.27 454
11818.30 426
11819.33 478
11820.35 457
11821.38 435
11822.41 449
11823.44 432
11824.46 487
11825.49 442
11826.52 417
11827.54 478
11828.57 513
11829.60 489
11830.63 473
11831.65 527
11832.68 504
11833.71 443
11834.74 434
11835.76 495
11836.79 484
11837.82 451
11838.85 453
11839.87 470
11840.90 459
11841.93 453
11842.96 428
11843.99 452
11845.01 434
11846.04 437
11847.07 467
11848.10 428
11849.13 430
11850.15 383
11851.18 421
11852.21 443
11853.24 446
11854.27 421
11855.30 464
11856.33 447
11857.35 432
11858.38 422
11859.41 436
11860.44 462
11861.47 451
11862.50 450
11863.53 482
11864.55 433
11865.58 472
11866.61 486
11867.64 451
11868.67 429
11869.70 410
11870.73 387
11871.76 440
11872.79 436
11873.82 479
11874.85 458
11875.88 462
11876.90 407
11877.93 425
11878.96 477
11879.99 421
11881.02 404
11882.05 449
11883.08 441
11884.11 442
11885.14 490
11886.17 466
11887.20 448
11888.23 442
11889.26 477
11890.29 443
11891.32 486
11892.35 497
11893.38 484
11894.41 424
11895.44 497
11896.47 482
11897.50 469
11898.53 446
11899.56 492
11900.59 495
11901.62 486
11902.65 503
11903.68 518
11904.71 518
11905.75 442
11906.78 500
11907.81 482
11908.84 482
11909.87 501
11910.90 491
11911.93 444
11912.96 501
11913.99 528
11915.02 478
11916.05 510
11917.09 463
11918.12 517
11919.15 450
11920.18 473
11921.21 531
11922.24 462
11923.27 461
11924.30 524
11925.34 514
11926.37 474
11927.40 459
11928.43 489
11929.46 532
11930.49 555
11931.53 579
11932.56 527
11933.59 547
11934.62 554
11935.65 579
11936.69 551
11937.72 512
11938.75 479
11939.78 528
11940.81 563
11941.85 490
11942.88 462
11943.91 464
11944.94 487
11945.98 492
11947.01 460
11948.04 428
11949.07 478
11950.11 483
11951.14 441
11952.17 472
11953.20 444
11954.24 431
11955.27 448
11956.30 414
11957.34 432
11958.37 449
11959.40 473
11960.43 458
11961.47 463
11962.50 480
11963.53 419
11964.57 443
11965.60 497
11966.63 455
11967.67 486
11968.70 486
11969.73 462
11970.77 466
11971.80 454
11972.83 476
11973.87 459
11974.90 471
11975.93 452
11976.97 476
11978.00 478
11979.04 453
11980.07 462
11981.10 486
11982.14 509
11983.17 515
11984.21 474
11985.24 461
11986.27 452
11987.31 454
11988.34 457
11989.38 495
11990.41 488
11991.45 440
11992.48 508
11993.51 477
11994.55 477
11995.58 462
11996.62 478
11997.65 462
11998.69 490
11999.72 497
12000.76 507
12001.79 429
12002.83 423
12003.86 468
12004.90 436
12005.93 467
12006.97 474
12008.00 465
12009.04 467
12010.07 490
12011.11 541
12012.14 512
12013.18 504
12014.21 483
12015.25 493
12016.28 507
12017.32 526
12018.35 512
12019.39 536
12020.43 513
12021.46 560
12022.50 530
12023.53 499
12024.57 488
12025.60 504
12026.64 487
12027.68 522
12028.71 502
12029.75 479
12030.78 489
12031.82 520
12032.86 525
12033.89 546
12034.93 522
12035.97 520
12037.00 521
12038.04 510
12039.07 477
12040.11 495
12041.15 535
12042.18 471
12043.22 445
12044.26 458
12045.29 476
12046.33 500
12047.37 479
12048.40 479
12049.44 467
12050.48 499
12051.52 513
12052.55 486
12053.59 453
12054.63 443
12055.66 452
12056.70 492
12057.74 468
12058.78 490
12059.81 472
12060.85 509
12061.89 513
12062.92 486
12063.96 487
12065.00 443
12066.04 489
12067.07 481
12068.11 525
12069.15 493
12070.19 537
12071.23 500
12072.26 486
12073.30 458
12074.34 479
12075.38 450
12076.42 456
12077.45 454
12078.49 462
12079.53 509
12080.57 519
12081.61 478
12082.64 479
12083.68 509
12084.72 469
12085.76 491
12086.80 480
12087.84 499
12088.88 489
12089.91 462
12090.95 483
12091.99 502
12093.03 450
12094.07 512
12095.11 489
12096.15 443
12097.19 495
12098.22 522
12099.26 510
12100.30 548
12101.34 571
12102.38 496
12103.42 537
12104.46 560
12105.50 565
12106.54 519
12107.58 466
12108.62 506
12109.66 521
12110.70 469
12111.74 481
12112.78 458
12113.81 464
12114.85 439
12115.89 425
12116.93 463
12117.97 458
12119.01 475
12120.05 451
12121.09 462
12122.13 449
12123.17 439
12124.21 497
12125.25 456
12126.29 427
12127.33 422
12128.37 448
12129.42 421
12130.46 435
12131.50 429
12132.54 449
12133.58 447
12134.62 410
12135.66 383
12136.70 403
12137.74 406
12138.78 431
12139.82 381
12140.86 394
12141.90 387
12142.94 430
12143.98 412
12145.03 404
12146.07 411
12147.11 424
12148.15 432
12149.19 393
12150.23 375
12151.27 394
12152.31 426
12153.35 409
12154.40 425
12155.44 399
12156.48 388
12157.52 417
12158.56 411
12159.60 393
12160.65 409
12161.69 472
12162.73 410
12163.77 387
12164.81 391
12165.85 395
12166.90 416
12167.94 419
12168.98 389
12170.02 395
12171.06 387
12172.11 420
12173.15 390
12174.19 403
12175.23 408
12176.28 416
12177.32 444
12178.36 411
12179.40 367
12180.45 381
12181.49 447
12182.53 420
12183.57 386
12184.62 406
12185.66 443
12186.70 412
12187.74 414
12188.79 376
12189.83 386
12190.87 391
12191.92 402
12192.96 398
12194.00 408
12195.05 398
12196.09 389
12197.13 437
12198.18 423
12199.22 363
12200.26 394
12201.31 394
12202.35 366
12203.39 355
12204.44 343
12205.48 417
12206.52 413
12207.57 402
12208.61 432
12209.65 414
12210.70 425
12211.74 427
12212.79 425
12213.83 393
12214.87 359
12215.92 397
12216.96 398
12218.01 346
12219.05 359
12220.09 387
12221.14 341
12222.18 402
12223.23 392
12224.27 354
12225.32 371
12226.36 367
12227.41 351
12228.45 406
12229.49 346
12230.54 404
12231.58 409
12232.63 374
12233.67 368
12234.72 385
12235.76 373
12236.81 373
12237.85 354
12238.90 389
12239.94 376
12240.99 411
12242.03 384
12243.08 391
12244.12 424
12245.17 411
12246.21 402
12247.26 359
12248.31 406
12249.35 433
12250.40 390
12251.44 367
12252.49 404
12253.53 328
12254.58 356
12255.62 330
12256.67 374
12257.72 385
12258.76 417
12259.81 391
12260.85 378
12261.90 365
12262.95 360
12263.99 341
12265.04 354
12266.08 346
12267.13 412
12268.18 371
12269.22 340
12270.27 341
12271.32 312
12272.36 374
12273.41 354
12274.46 393
12275.50 363
12276.55 368
12277.60 347
12278.64 318
12279.69 336
12280.74 342
12281.78 365
12282.83 355
12283.88 366
12284.92 331
12285.97 345
12287.02 345
12288.07 342
12289.11 347
12290.16 351
12291.21 371
12292.25 347
12293.30 276
12294.35 345
12295.40 321
12296.44 318
12297.49 330
12298.54 351
12299.59 324
12300.63 380
12301.68 357
12302.73 336
12303.78 326
12304.83 342
12305.87 348
12306.92 326
12307.97 339
12309.02 324
12310.07 323
12311.11 312
12312.16 317
12313.21 337
12314.26 325
12315.31 352
12316.35 314
12317.40 270
12318.45 319
12319.50 341
12320.55 326
12321.60 317
12322.65 371
12323.69 345
12324.74 315
12325.79 310
12326.84 316
12327.89 312
12328.94 326
12329.99 321
12331.04 319
12332.09 350
12333.13 333
12334.18 270
12335.23 326
12336.28 335
12337.33 318
12338.38 318
12339.43 307
12340.48 339
12341.53 313
12342.58 288
12343.63 308
12344.68 326
12345.73 340
12346.78 322
12347.83 342
12348.88 324
12349.93 309
12350.98 327
12352.03 291
12353.07 307
12354.12 337
12355.17 321
12356.22 314
12357.28 321
12358.33 332
12359.38 336
12360.43 314
12361.48 307
12362.53 327
12363.58 317
12364.63 311
12365.68 301
12366.73 327
12367.78 315
12368.83 341
12369.88 337
12370.93 304
12371.98 336
12373.03 359
12374.08 374
12375.13 344
12376.18 316
12377.24 298
12378.29 309
12379.34 339
12380.39 297
12381.44 356
12382.49 346
12383.54 358
12384.59 342
12385.64 304
12386.70 296
12387.75 337
12388.80 353
12389.85 334
12390.90 311
12391.95 336
12393.00 343
12394.06 326
12395.11 301
12396.16 308
12397.21 300
12398.26 329
12399.32 322
12400.37 314
12401.42 331
12402.47 358
12403.52 340
12404.58 333
12405.63 343
12406.68 314
12407.73 313
12408.78 303
12409.84 308
12410.89 299
12411.94 337
12412.99 318
12414.05 305
12415.10 302
12416.15 340
12417.20 304
12418.26 329
12419.31 317
12420.36 307
12421.42 361
12422.47 365
12423.52 334
12424.57 303
12425.63 297
12426.68 307
12427.73 322
12428.79 301
12429.84 298
12430.89 320
12431.95 356
12433.00 304
12434.05 290
12435.11 349
12436.16 361
12437.21 333
12438.27 331
12439.32 328
12440.37 298
12441.43 331
12442.48 375
12443.54 312
12444.59 300
12445.64 339
12446.70 317
12447.75 328
12448.80 283
12449.86 340
12450.91 346
12451.97 340
12453.02 349
12454.08 353
12455.13 326
12456.18 298
12457.24 339
12458.29 319
12459.35 327
12460.40 326
12461.46 354
12462.51 324
12463.57 285
12464.62 306
12465.67 295
12466.73 314
12467.78 277
12468.84 297
12469.89 321
12470.95 330
12472.00 296
12473.06 316
12474.11 345
12475.17 351
12476.22 340
12477.28 336
12478.33 358
12479.39 334
12480.45 357
12481.50 364
12482.56 346
12483.61 325
12484.67 338
12485.72 376
12486.78 324
12487.83 345
12488.89 357
12489.95 376
12491.00 346
12492.06 308
12493.11 341
12494.17 344
12495.22 373
12496.28 333
12497.34 359
12498.39 349
12499.45 306
12500.50 344
12501.56 364
12502.62 332
12503.67 298
12504.73 331
12505.79 362
12506.84 357
12507.90 388
12508.96 363
12510.01 388
12511.07 361
12512.13 357
12513.18 361
12514.24 343
12515.30 360
12516.35 374
12517.41 398
12518.47 433
12519.52 399
12520.58 396
12521.64 466
12522.70 456
12523.75 447
12524.81 543
12525.87 515
12526.92 527
12527.98 572
12529.04 528
12530.10 526
12531.15 516
12532.21 483
12533.27 501
12534.33 451
12535.38 419
12536.44 391
12537.50 434
12538.56 437
12539.62 352
12540.67 393
12541.73 383
12542.79 334
12543.85 352
12544.91 388
12545.96 352
12547.02 365
12548.08 363
12549.14 409
12550.20 388
12551.25 359
12552.31 370
12553.37 373
12554.43 349
12555.49 338
12556.55 371
12557.61 396
12558.66 366
12559.72 366
12560.78 379
12561.84 366
12562.90 349
12563.96 371
12565.02 336
12566.08 349
12567.14 372
12568.19 363
12569.25 343
12570.31 341
12571.37 386
12572.43 352
12573.49 349
12574.55 300
12575.61 350
12576.67 367
12577.73 403
12578.79 401
12579.85 362
12580.91 391
12581.97 348
12583.03 403
12584.09 375
12585.15 384
12586.20 344
12587.26 376
12588.32 381
12589.38 395
12590.44 402
12591.50 414
12592.56 404
12593.62 377
12594.69 374
12595.75 401
12596.81 380
12597.87 367
12598.93 408
12599.99 443
12601.05 477
12602.11 504
12603.17 487
12604.23 464
12605.29 496
12606.35 486
12607.41 526
12608.47 526
12609.53 553
12610.59 501
12611.65 489
12612.71 453
12613.78 439
12614.84 456
12615.90 425
12616.96 447
12618.02 449
12619.08 465
12620.14 478
12621.20 471
12622.27 449
12623.33 412
12624.39 412
12625.45 419
12626.51 367
12627.57 352
12628.63 380
12629.70 376
12630.76 382
12631.82 412
12632.88 367
12633.94 382
12635.00 429
12636.07 400
12637.13 376
12638.19 363
12639.25 374
12640.31 358
12641.38 335
12642.44 349
12643.50 385
12644.56 389
12645.63 410
12646.69 376
12647.75 374
12648.81 376
12649.88 400
12650.94 373
12652.00 403
12653.06 387
12654.13 430
12655.19 374
12656.25 349
12657.31 376
12658.38 357
12659.44 376
12660.50 355
12661.57 350
12662.63 375
12663.69 407
12664.76 375
12665.82 350
12666.88 348
12667.95 388
12669.01 387
12670.07 381
12671.14 396
12672.20 378
12673.26 395
12674.33 384
12675.39 372
12676.45 388
12677.52 396
12678.58 403
12679.64 413
12680.71 432
12681.77 411
12682.84 416
12683.90 439
12684.96 420
12686.03 439
12687.09 471
12688.16 474
12689.22 430
12690.28 424
12691.35 407
12692.41 436
12693.48 468
12694.54 423
12695.61 391
12696.67 476
12697.74 441
12698.80 441
12699.86 447
12700.93 399
12701.99 394
12703.06 435
12704.12 439
12705.19 458
12706.25 426
12707.32 408
12708.38 425
12709.45 442
12710.51 418
12711.58 421
12712.64 395
12713.71 412
12714.77 415
12715.84 399
12716.90 400
12717.97 420
12719.03 383
12720.10 411
12721.17 394
12722.23 434
12723.30 367
12724.36 421
12725.43 410
12726.49 384
12727.56 376
12728.63 379
12729.69 406
12730.76 433
12731.82 407
12732.89 347
12733.96 395
12735.02 426
12736.09 424
12737.15 406
12738.22 397
12739.29 363
12740.35 387
12741.42 369
12742.49 389
12743.55 385
12744.62 388
12745.68 355
12746.75 341
12747.82 364
12748.88 370
12749.95 350
12751.02 339
12752.09 364
12753.15 355
12754.22 384
12755.29 397
12756.35 357
12757.42 337
12758.49 375
12759.55 350
12760.62 341
12761.69 363
12762.76 349
12763.82 342
12764.89 357
12765.96 365
12767.03 325
12768.09 293
12769.16 345
12770.23 356
12771.30 371
12772.36 359
12773.43 380
12774.50 373
12775.57 336
12776.63 328
12777.70 352
12778.77 342
12779.84 345
12780.91 349
12781.97 315
12783.04 325
12784.11 352
12785.18 332
12786.25 360
12787.31 336
12788.38 317
12789.45 298
12790.52 325
12791.59 345
12792.66 346
12793.73 297
12794.79 353
12795.86 357
12796.93 356
12798.00 345
12799.07 337
12800.14 308
12801.21 317
12802.28 328
12803.34 335
12804.41 330
12805.48 318
12806.55 297
12807.62 357
12808.69 358
12809.76 318
12810.83 341
12811.90 347
12812.97 321
12814.04 339
12815.11 310
12816.18 344
12817.25 341
12818.31 372
12819.38 340
12820.45 331
12821.52 355
12822.59 353
12823.66 358
12824.73 319
12825.80 286
12826.87 292
12827.94 321
12829.01 349
12830.08 314
12831.15 305
12832.22 297
12833.29 311
12834.36 289
12835.43 342
12836.50 356
12837.57 325
12838.65 361
12839.72 292
12840.79 319
12841.86 325
12842.93 349
12844.00 319
12845.07 335
12846.14 325
12847.21 292
12848.28 306
12849.35 311
12850.42 289
12851.49 299
12852.57 330
12853.64 313
12854.71 310
12855.78 321
12856.85 290
12857.92 309
12858.99 287
12860.06 282
12861.13 294
12862.21 309
12863.28 294
12864.35 292
12865.42 303
12866.49 313
12867.56 320
12868.64 272
12869.71 301
12870.78 274
12871.85 267
12872.92 278
12874.00 279
12875.07 301
12876.14 282
12877.21 305
12878.28 324
12879.36 312
12880.43 320
12881.50 290
12882.57 320
12883.64 296
12884.72 292
12885.79 319
12886.86 304
12887.93 323
12889.01 300
12890.08 284
12891.15 277
12892.22 282
12893.30 310
12894.37 288
12895.44 266
12896.52 293
12897.59 254
12898.66 261
12899.73 289
12900.81 283
12901.88 310
12902.95 269
12904.03 261
12905.10 274
12906.17 281
12907.25 265
12908.32 323
12909.39 281
12910.47 291
12911.54 280
12912.61 310
12913.69 260
12914.76 244
12915.83 274
12916.91 315
12917.98 278
12919.06 280
12920.13 309
12921.20 306
12922.28 287
12923.35 254
12924.43 261
12925.50 248
12926.57 287
12927.65 273
12928.72 260
12929.80 270
12930.87 265
12931.95 299
12933.02 282
12934.09 268
12935.17 258
12936.24 282
12937.32 263
12938.39 233
12939.47 259
12940.54 302
12941.62 299
12942.69 292
12943.77 259
12944.84 251
12945.92 311
12946.99 272
12948.07 274
12949.14 257
12950.22 291
12951.29 303
12952.37 266
12953.44 253
12954.52 237
12955.59 270
12956.67 299
12957.74 269
12958.82 298
12959.89 263
12960.97 264
12962.04 284
12963.12 245
12964.20 259
12965.27 287
12966.35 287
12967.42 288
12968.50 311
12969.58 265
12970.65 264
12971.73 276
12972.80 306
12973.88 298
12974.96 268
12976.03 259
12977.11 249
12978.18 274
12979.26 249
12980.34 295
12981.41 292
12982.49 301
12983.57 280
12984.64 299
12985.72 272
12986.80 263
12987.87 278
12988.95 315
12990.03 278
12991.10 270
12992.18 268
12993.26 303
12994.33 249
12995.41 252
12996.49 290
12997.56 300
12998.64 260
12999.72 242
13000.80 273
13001.87 259
13002.95 307
13004.03 320
13005.11 284
13006.18 279
13007.26 311
13008.34 283
13009.42 294
13010.49 308
13011.57 308
13012.65 292
13013.73 257
13014.80 289
13015.88 271
13016.96 281
13018.04 291
13019.12 259
13020.19 287
13021.27 258
13022.35 271
13023.43 282
13024.51 292
13025.58 267
13026.66 271
13027.74 305
13028.82 320
13029.90 318
13030.98 284
13032.05 284
13033.13 288
13034.21 289
13035.29 296
13036.37 264
13037.45 289
13038.53 282
13039.61 299
13040.68 302
13041.76 299
13042.84 317
13043.92 262
13045.00 279
13046.08 283
13047.16 276
13048.24 272
13049.32 324
13050.40 352
13051.48 322
13052.55 240
13053.63 261
13054.71 312
13055.79 281
13056.87 259
13057.95 258
13059.03 294
13060.11 291
13061.19 305
13062.27 267
13063.35 258
13064.43 259
13065.51 244
13066.59 311
13067.67 287
13068.75 275
13069.83 296
13070.91 282
13071.99 283
13073.07 301
13074.15 308
13075.23 281
13076.31 308
13077.39 228
13078.47 267
13079.55 274
13080.63 270
13081.71 299
13082.79 249
13083.88 272
13084.96 285
13086.04 299
13087.12 294
13088.20 265
13089.28 309
13090.36 311
13091.44 293
13092.52 282
13093.60 255
13094.68 241
13095.77 284
13096.85 292
13097.93 265
13099.01 282
13100.09 281
13101.17 293
13102.25 291
13103.34 258
13104.42 278
13105.50 282
13106.58 305
13107.66 313
13108.74 276
13109.82 225
13110.91 233
13111.99 286
13113.07 278
13114.15 310
13115.23 248
13116.32 262
13117.40 291
13118.48 275
13119.56 261
13120.64 279
13121.73 271
13122.81 259
13123.89 329
13124.97 268
13126.06 287
13127.14 288
13128.22 274
13129.30 245
13130.39 290
13131.47 308
13132.55 293
13133.63 247
13134.72 265
13135.80 280
13136.88 272
13137.97 250
13139.05 252
13140.13 260
13141.21 265
13142.30 283
13143.38 280
13144.46 254
13145.55 245
13146.63 255
13147.71 235
13148.80 271
13149.88 258
13150.96 282
13152.05 254
13153.13 291
13154.21 287
13155.30 257
13156.38 309
13157.47 247
13158.55 270
13159.63 303
13160.72 245
13161.80 289
13162.88 299
13163.97 270
13165.05 230
13166.14 238
13167.22 260
13168.31 261
13169.39 280
13170.47 276
13171.56 248
13172.64 223
13173.73 259
13174.81 237
13175.90 272
13176.98 270
13178.06 280
13179.15 276
13180.23 265
13181.32 259
13182.40 274
13183.49 288
13184.57 280
13185.66 257
13186.74 197
13187.83 253
13188.91 274
13190.00 278
13191.08 239
13192.17 265
13193.25 257
13194.34 260
13195.42 268
13196.51 260
13197.59 238
13198.68 281
13199.77 225
13200.85 231
13201.94 217
13203.02 286
13204.11 269
13205.19 269
13206.28 251
13207.36 252
13208.45 259
13209.54 284
13210.62 275
13211.71 279
13212.79 265
13213.88 248
13214.97 219
13216.05 258
13217.14 274
13218.22 280
13219.31 284
13220.40 237
13221.48 259
13222.57 244
13223.66 245
13224.74 250
13225.83 253
13226.92 252
13228.00 271
13229.09 298
13230.18 238
13231.26 206
13232.35 253
13233.44 269
13234.52 264
13235.61 268
13236.70 309
13237.78 242
13238.87 252
13239.96 264
13241.05 270
13242.13 248
13243.22 273
13244.31 260
13245.39 253
13246.48 282
13247.57 265
13248.66 271
13249.74 288
13250.83 293
13251.92 280
13253.01 282
13254.10 247
13255.18 255
13256.27 272
13257.36 252
13258.45 212
13259.53 226
13260.62 276
13261.71 258
13262.80 263
13263.89 290
13264.97 266
13266.06 274
13267.15 278
13268.24 257
13269.33 286
13270.42 272
13271.50 297
13272.59 326
13273.68 260
13274.77 262
13275.86 286
13276.95 260
13278.04 238
13279.12 249
13280.21 259
13281.30 244
13282.39 270
13283.48 242
13284.57 268
13285.66 290
13286.75 282
13287.84 281
13288.93 268
13290.01 298
13291.10 323
13292.19 292
13293.28 268
13294.37 270
13295.46 272
13296.55 263
13297.64 263
13298.73 262
13299.82 271
13300.91 264
13302.00 295
13303.09 287
13304.18 291
13305.27 288
13306.36 294
13307.45 288
13308.54 258
13309.63 306
13310.72 263
13311.81 296
13312.90 267
13313.99 253
13315.08 296
13316.17 308
13317.26 321
13318.35 307
13319.44 286
13320.53 300
13321.62 290
13322.71 274
13323.80 245
13324.89 288
13325.98 302
13327.07 286
13328.16 289
13329.25 299
13330.35 316
13331.44 300
13332.53 292
13333.62 279
13334.71 260
13335.80 288
13336.89 282
13337.98 268
13339.07 280
13340.16 264
13341.26 314
13342.35 299
13343.44 266
13344.53 262
13345.62 303
13346.71 292
13347.80 284
13348.90 262
13349.99 276
13351.08 326
13352.17 349
13353.26 336
13354.36 307
13355.45 273
13356.54 317
13357.63 362
13358.72 281
13359.81 310
13360.91 287
13362.00 350
13363.09 325
13364.18 309
13365.28 307
13366.37 290
13367.46 349
13368.55 360
13369.65 333
13370.74 288
13371.83 291
13372.92 279
13374.02 317
13375.11 288
13376.20 276
13377.29 284
13378.39 305
13379.48 248
13380.57 245
13381.67 260
13382.76 287
13383.85 301
13384.94 282
13386.04 238
13387.13 309
13388.22 295
13389.32 263
13390.41 257
13391.50 282
13392.60 259
13393.69 285
13394.78 300
13395.88 241
13396.97 254
13398.06 271
13399.16 244
13400.25 255
13401.35 268
13402.44 259
13403.53 251
13404.63 267
13405.72 257
13406.82 259
13407.91 256
13409.00 270
13410.10 277
13411.19 276
13412.29 272
13413.38 294
13414.47 275
13415.57 287
13416.66 243
13417.76 283
13418.85 293
13419.95 259
13421.04 253
13422.14 260
13423.23 254
13424.33 327
13425.42 263
13426.51 270
13427.61 272
13428.70 254
13429.80 239
13430.89 269
13431.99 287
13433.08 253
13434.18 277
13435.27 274
13436.37 266
13437.46 267
13438.56 298
13439.66 265
13440.75 236
13441.85 259
13442.94 255
13444.04 294
13445.13 261
13446.23 285
13447.32 301
13448.42 290
13449.52 278
13450.61 361
13451.71 305
13452.80 312
13453.90 284
13454.99 295
13456.09 262
13457.19 297
13458.28 320
13459.38 325
13460.48 289
13461.57 319
13462.67 364
13463.76 291
13464.86 293
13465.96 291
13467.05 284
13468.15 305
13469.25 311
13470.34 296
13471.44 314
13472.54 314
13473.63 338
13474.73 288
13475.83 288
13476.92 287
13478.02 270
13479.12 230
13480.21 276
13481.31 298
13482.41 313
13483.50 287
13484.60 296
13485.70 301
13486.80 299
13487.89 323
13488.99 361
13490.09 318
13491.19 324
13492.28 327
13493.38 358
13494.48 287
13495.58 319
13496.67 307
13497.77 321
13498.87 362
13499.97 331
13501.06 327
13502.16 311
13503.26 367
13504.36 343
13505.46 316
13506.55 307
13507.65 348
13508.75 301
13509.85 344
13510.95 324
13512.05 295
13513.14 353
13514.24 329
13515.34 324
13516.44 284
13517.54 305
13518.64 328
13519.73 339
13520.83 280
13521.93 293
13523.03 265
13524.13 281
13525.23 336
13526.33 276
13527.43 249
13528.53 300
13529.62 316
13530.72 269
13531.82 256
13532.92 289
13534.02 304
13535.12 308
13536.22 281
13537.32 276
13538.42 258
13539.52 278
13540.62 257
13541.72 266
13542.82 267
13543.92 277
13545.01 294
13546.11 283
13547.21 262
13548.31 274
13549.41 300
13550.51 286
13551.61 252
13552.71 245
13553.81 261
13554.91 258
13556.01 284
13557.11 265
13558.21 262
13559.31 254
13560.41 316
13561.51 287
13562.61 292
13563.72 267
13564.82 268
13565.92 278
13567.02 265
13568.12 297
13569.22 298
13570.32 279
13571.42 263
13572.52 237
13573.62 234
13574.72 265
13575.82 290
13576.92 279
13578.02 296
13579.13 291
13580.23 300
13581.33 267
13582.43 267
13583.53 265
13584.63 291
13585.73 286
13586.83 276
13587.94 251
13589.04 326
13590.14 284
13591.24 275
13592.34 292
13593.44 329
13594.54 305
13595.65 275
13596.75 293
13597.85 283
13598.95 246
13600.05 257
13601.16 300
13602.26 288
13603.36 293
13604.46 286
13605.56 337
13606.67 311
13607.77 311
13608.87 294
13609.97 278
13611.07 276
13612.18 279
13613.28 298
13614.38 254
13615.48 275
13616.59 288
13617.69 281
13618.79 258
13619.89 320
13621.00 273
13622.10 270
13623.20 281
13624.31 253
13625.41 261
13626.51 308
13627.61 317
13628.72 286
13629.82 297
13630.92 310
13632.03 242
13633.13 242
13634.23 271
13635.34 272
13636.44 328
13637.54 321
13638.65 301
13639.75 286
13640.85 274
13641.96 267
13643.06 276
13644.16 269
13645.27 276
13646.37 271
13647.48 270
13648.58 261
13649.68 278
13650.79 267
13651.89 275
13653.00 275
13654.10 281
13655.20 267
13656.31 268
13657.41 302
13658.52 285
13659.62 286
13660.72 279
13661.83 287
13662.93 295
13664.04 287
13665.14 259
13666.25 264
13667.35 238
13668.46 297
13669.56 284
13670.67 268
13671.77 309
13672.88 283
13673.98 301
13675.09 256
13676.19 271
13677.30 270
13678.40 291
13679.51 304
13680.61 333
13681.72 298
13682.82 283
13683.93 287
13685.03 320
13686.14 296
13687.24 320
13688.35 283
13689.45 277
13690.56 280
13691.66 288
13692.77 287
13693.88 291
13694.98 250
13696.09 263
13697.19 302
13698.30 301
13699.40 325
13700.51 309
13701.62 298
13702.72 340
13703.83 340
13704.93 343
13706.04 333
13707.15 356
13708.25 348
13709.36 357
13710.47 364
13711.57 332
13712.68 340
13713.79 343
13714.89 418
13716.00 334
13717.11 351
13718.21 379
13719.32 365
13720.43 350
13721.53 364
13722.64 381
13723.75 333
13724.85 325
13725.96 337
13727.07 310
13728.17 315
13729.28 335
13730.39 303
13731.50 325
13732.60 291
13733.71 311
13734.82 301
13735.92 346
13737.03 351
13738.14 274
13739.25 265
13740.35 297
13741.46 320
13742.57 303
13743.68 286
13744.79 328
13745.89 308
13747.00 265
13748.11 299
13749.22 294
13750.32 286
13751.43 318
13752.54 328
13753.65 287
13754.76 306
13755.87 309
13756.97 319
13758.08 314
13759.19 309
13760.30 325
13761.41 290
13762.52 292
13763.62 305
13764.73 362
13765.84 304
13766.95 319
13768.06 326
13769.17 330
13770.28 335
13771.38 329
13772.49 352
13773.60 330
13774.71 328
13775.82 312
13776.93 313
13778.04 304
13779.15 331
13780.26 325
13781.37 310
13782.48 321
13783.58 265
13784.69 295
13785.80 306
13786.91 292
13788.02 256
13789.13 307
13790.24 305
13791.35 289
13792.46 279
13793.57 280
13794.68 287
13795.79 331
13796.90 288
13798.01 276
13799.12 295
13800.23 268
13801.34 305
13802.45 301
13803.56 295
13804.67 264
13805.78 309
13806.89 276
13808.00 307
13809.11 287
13810.22 306
13811.33 280
13812.44 268
13813.55 265
13814.66 268
13815.77 265
13816.88 284
13818.00 308
13819.11 277
13820.22 257
13821.33 300
13822.44 317
13823.55 292
13824.66 251
13825.77 316
13826.88 315
13827.99 307
13829.10 293
13830.22 241
13831.33 291
13832.44 299
13833.55 331
13834.66 240
13835.77 273
13836.88 287
13838.00 278
13839.11 278
13840.22 271
13841.33 299
13842.44 272
13843.55 288
13844.67 271
13845.78 272
13846.89 312
13848.00 294
13849.11 282
13850.23 265
13851.34 280
13852.45 326
13853.56 321
13854.67 295
13855.79 287
13856.90 297
13858.01 322
13859.12 302
13860.24 302
13861.35 294
13862.46 295
13863.57 303
13864.69 280
13865.80 278
13866.91 291
13868.02 320
13869.14 311
13870.25 281
13871.36 229
13872.47 252
13873.59 290
13874.70 284
13875.81 267
13876.93 300
13878.04 260
13879.15 278
13880.27 310
13881.38 277
13882.49 256
13883.61 303
13884.72 325
13885.83 323
13886.95 340
13888.06 324
13889.17 319
13890.29 309
13891.40 320
13892.51 314
13893.63 350
13894.74 341
13895.86 304
13896.97 343
13898.08 361
13899.20 334
13900.31 350
13901.43 273
13902.54 300
13903.65 322
13904.77 322
13905.88 331
13907.00 318
13908.11 332
13909.23 279
13910.34 298
13911.45 289
13912.57 287
13913.68 281
13914.80 283
13915.91 315
13917.03 276
13918.14 282
13919.26 311
13920.37 287
13921.49 277
13922.60 291
13923.72 278
13924.83 256
13925.95 302
13927.06 294
13928.18 282
13929.29 301
13930.41 291
13931.52 275
13932.64 270
13933.75 265
13934.87 282
13935.98 290
13937.10 268
13938.21 267
13939.33 281
13940.45 297
13941.56 276
13942.68 291
13943.79 305
13944.91 286
13946.03 281
13947.14 304
13948.26 288
13949.37 307
13950.49 312
13951.60 292
13952.72 272
13953.84 264
13954.95 274
13956.07 301
13957.19 264
13958.30 275
13959.42 284
13960.54 256
13961.65 265
13962.77 275
13963.88 292
13965.00 279
13966.12 284
13967.23 290
13968.35 276
13969.47 297
13970.59 260
13971.70 283
13972.82 274
13973.94 285
13975.05 272
13976.17 296
13977.29 253
13978.40 284
13979.52 254
13980.64 329
13981.76 310
13982.87 252
13983.99 258
13985.11 277
13986.23 317
13987.34 327
13988.46 309
13989.58 278
13990.70 294
13991.81 306
13992.93 303
13994.05 300
13995.17 286
13996.29 280
13997.40 321
13998.52 268
13999.64 258
14000.76 268
14001.88 268
14002.99 283
14004.11 276
14005.23 299
14006.35 275
14007.47 258
14008.58 282
14009.70 294
14010.82 287
14011.94 299
14013.06 293
14014.18 288
14015.30 246
14016.41 251
14017.53 289
14018.65 289
14019.77 277
14020.89 275
14022.01 256
14023.13 265
14024.25 253
14025.37 276
14026.48 269
14027.60 273
14028.72 272
14029.84 309
14030.96 280
14032.08 259
14033.20 294
14034.32 316
14035.44 288
14036.56 251
14037.68 277
14038.80 343
14039.92 304
14041.04 253
14042.16 294
14043.28 287
14044.40 321
14045.52 295
14046.64 270
14047.76 323
14048.88 268
14050.00 308
14051.12 273
14052.24 288
14053.36 248
14054.48 279
14055.60 290
14056.72 286
14057.84 293
14058.96 262
14060.08 299
14061.20 286
14062.32 298
14063.44 273
14064.56 304
14065.68 317
14066.80 288
14067.92 299
14069.04 263
14070.16 292
14071.28 302
14072.41 299
14073.53 308
14074.65 340
14075.77 276
14076.89 289
14078.01 309
14079.13 300
14080.25 358
14081.37 322
14082.50 346
14083.62 298
14084.74 316
14085.86 325
14086.98 356
14088.10 335
14089.23 313
14090.35 308
14091.47 295
14092.59 310
14093.71 343
14094.83 377
14095.96 356
14097.08 359
14098.20 387
14099.32 350
14100.44 363
14101.57 370
14102.69 358
14103.81 341
14104.93 353
14106.05 360
14107.18 346
14108.30 321
14109.42 317
14110.54 315
14111.67 295
14112.79 365
14113.91 265
14115.03 251
14116.16 309
14117.28 261
14118.40 288
14119.53 296
14120.65 292
14121.77 278
14122.89 278
14124.02 317
14125.14 290
14126.26 317
14127.39 255
14128.51 264
14129.63 275
14130.76 287
14131.88 275
14133.00 294
14134.13 272
14135.25 275
14136.37 291
14137.50 257
14138.62 258
14139.74 301
14140.87 293
14141.99 286
14143.11 268
14144.24 283
14145.36 288
14146.49 264
14147.61 278
14148.73 238
14149.86 282
14150.98 270
14152.11 251
14153.23 256
14154.35 265
14155.48 246
14156.60 297
14157.73 291
14158.85 292
14159.98 296
14161.10 226
14162.23 262
14163.35 286
14164.47 313
14165.60 306
14166.72 298
14167.85 269
14168.97 274
14170.10 266
14171.22 260
14172.35 258
14173.47 242
14174.60 266
14175.72 248
14176.85 229
14177.97 263
14179.10 273
14180.22 229
14181.35 256
14182.47 222
14183.60 263
14184.72 246
14185.85 265
14186.98 264
14188.10 240
14189.23 227
14190.35 235
14191.48 277
14192.60 243
14193.73 266
14194.86 258
14195.98 289
14197.11 277
14198.23 289
14199.36 262
14200.49 247
14201.61 241
14202.74 249
14203.86 261
14204.99 245
14206.12 225
14207.24 237
14208.37 272
14209.50 259
14210.62 241
14211.75 230
14212.87 243
14214.00 216
14215.13 218
14216.25 252
14217.38 279
14218.51 227
14219.63 238
14220.76 241
14221.89 239
14223.02 271
14224.14 243
14225.27 263
14226.40 245
14227.52 223
14228.65 277
14229.78 246
14230.91 238
14232.03 268
14233.16 226
14234.29 241
14235.41 222
14236.54 245
14237.67 257
14238.80 253
14239.92 248
14241.05 239
14242.18 270
14243.31 265
14244.44 253
14245.56 216
14246.69 178
14247.82 203
14248.95 249
14250.08 270
14251.20 241
14252.33 215
14253.46 273
14254.59 242
14255.72 231
14256.84 211
14257.97 232
14259.10 237
14260.23 236
14261.36 229
14262.49 225
14263.62 227
14264.74 249
14265.87 268
14267.00 230
14268.13 242
14269.26 259
14270.39 211
14271.52 214
14272.65 243
14273.77 235
14274.90 229
14276.03 242
14277.16 225
14278.29 205
14279.42 200
14280.55 208
14281.68 220
14282.81 222
14283.94 235
14285.07 216
14286.20 239
14287.33 234
14288.45 228
14289.58 216
14290.71 218
14291.84 237
14292.97 209
14294.10 207
14295.23 227
14296.36 244
14297.49 230
14298.62 244
14299.75 264
14300.88 218
14302.01 269
14303.14 205
14304.27 240
14305.40 229
14306.53 216
14307.66 213
14308.79 236
14309.92 211
14311.05 181
14312.19 243
14313.32 240
14314.45 236
14315.58 215
14316.71 247
14317.84 225
14318.97 213
14320.10 237
14321.23 225
14322.36 181
14323.49 199
14324.62 217
14325.75 207
14326.89 197
14328.02 230
14329.15 282
14330.28 241
14331.41 234
14332.54 203
14333.67 259
14334.80 227
14335.94 226
14337.07 171
14338.20 199
14339.33 221
14340.46 214
14341.59 199
14342.73 227
14343.86 198
14344.99 188
14346.12 221
14347.25 186
14348.38 203
14349.52 220
14350.65 230
14351.78 205
14352.91 214
14354.04 185
14355.18 216
14356.31 215
14357.44 224
14358.57 249
14359.71 222
14360.84 206
14361.97 251
14363.10 235
14364.24 207
14365.37 192
14366.50 236
14367.63 260
14368.77 195
14369.90 236
14371.03 219
14372.16 231
14373.30 197
14374.43 236
14375.56 236
14376.70 238
14377.83 226
14378.96 251
14380.10 225
14381.23 194
14382.36 215
14383.50 229
14384.63 265
14385.76 239
14386.90 271
14388.03 217
14389.16 214
14390.30 228
14391.43 250
14392.56 244
14393.70 223
14394.83 221
14395.97 242
14397.10 239
14398.23 245
14399.37 237
14400.50 248
14401.63 210
14402.77 227
14403.90 249
14405.04 195
14406.17 232
14407.31 277
14408.44 255
14409.57 230
14410.71 196
14411.84 203
14412.98 225
14414.11 232
14415.25 215
14416.38 217
14417.52 243
14418.65 224
14419.79 171
14420.92 214
14422.05 237
14423.19 230
14424.32 202
14425.46 229
14426.59 192
14427.73 220
14428.86 225
14430.00 218
14431.14 204
14432.27 200
14433.41 243
14434.54 203
14435.68 210
14436.81 195
14437.95 233
14439.08 205
14440.22 217
14441.35 230
14442.49 187
14443.63 192
14444.76 221
14445.90 223
14447.03 219
14448.17 183
14449.30 225
14450.44 233
14451.58 225
14452.71 229
14453.85 231
14454.98 249
14456.12 234
14457.26 236
14458.39 228
14459.53 233
14460.67 234
14461.80 267
14462.94 250
14464.08 241
14465.21 240
14466.35 239
14467.48 229
14468.62 211
14469.76 232
14470.90 216
14472.03 232
14473.17 227
14474.31 227
14475.44 256
14476.58 258
14477.72 273
14478.85 221
14479.99 218
14481.13 249
14482.27 262
14483.40 250
14484.54 248
14485.68 277
14486.81 248
14487.95 273
14489.09 257
14490.23 211
14491.36 220
14492.50 217
14493.64 236
14494.78 222
14495.92 222
14497.05 232
14498.19 255
14499.33 234
14500.47 246
14501.60 241
14502.74 213
14503.88 246
14505.02 268
14506.16 241
14507.30 222
14508.43 225
14509.57 246
14510.71 233
14511.85 196
14512.99 210
14514.13 224
14515.26 265
14516.40 267
14517.54 240
14518.68 232
14519.82 232
14520.96 268
14522.10 245
14523.23 217
14524.37 217
14525.51 230
14526.65 301
14527.79 247
14528.93 243
14530.07 237
14531.21 218
14532.35 249
14533.49 222
14534.63 217
14535.76 206
14536.90 212
14538.04 225
14539.18 222
14540.32 239
14541.46 260
14542.60 223
14543.74 206
14544.88 217
14546.02 223
14547.16 215
14548.30 229
14549.44 235
14550.58 234
14551.72 232
14552.86 211
14554.00 254
14555.14 238
14556.28 213
14557.42 228
14558.56 204
14559.70 229
14560.84 232
14561.98 245
14563.12 206
14564.26 218
14565.40 226
14566.54 226
14567.68 193
14568.82 230
14569.96 200
14571.11 215
14572.25 247
14573.39 240
14574.53 235
14575.67 221
14576.81 238
14577.95 219
14579.09 188
14580.23 222
14581.37 207
14582.52 241
14583.66 215
14584.80 242
14585.94 236
14587.08 218
14588.22 210
14589.36 260
14590.50 230
14591.65 223
14592.79 198
14593.93 207
14595.07 196
14596.21 215
14597.35 230
14598.50 224
14599.64 201
14600.78 216
14601.92 218
14603.06 216
14604.21 220
14605.35 201
14606.49 223
14607.63 208
14608.77 207
14609.92 195
14611.06 236
14612.20 204
14613.34 210
14614.49 245
14615.63 241
14616.77 236
14617.91 210
14619.06 229
14620.20 256
14621.34 200
14622.48 224
14623.63 218
14624.77 204
14625.91 202
14627.06 227
14628.20 217
14629.34 203
14630.48 220
14631.63 243
14632.77 244
14633.91 220
14635.06 255
14636.20 243
14637.34 268
14638.49 233
14639.63 248
14640.77 239
14641.92 252
14643.06 246
14644.20 239
14645.35 233
14646.49 205
14647.64 215
14648.78 203
14649.92 224
14651.07 238
14652.21 239
14653.35 188
14654.50 211
14655.64 220
14656.79 220
14657.93 232
14659.07 184
14660.22 187
14661.36 207
14662.51 191
14663.65 208
14664.80 240
14665.94 219
14667.09 194
14668.23 172
14669.37 218
14670.52 226
14671.66 165
14672.81 224
14673.95 218
14675.10 217
14676.24 235
14677.39 203
14678.53 206
14679.68 169
14680.82 172
14681.97 186
14683.11 174
14684.26 189
14685.40 191
14686.55 227
14687.69 199
14688.84 196
14689.98 208
14691.13 209
14692.27 192
14693.42 190
14694.57 191
14695.71 217
14696.86 244
14698.00 201
14699.15 208
14700.29 225
14701.44 183
14702.59 190
14703.73 211
14704.88 213
14706.02 210
14707.17 210
14708.32 172
14709.46 184
14710.61 209
14711.75 198
14712.90 196
14714.05 178
14715.19 218
14716.34 203
14717.49 208
14718.63 194
14719.78 203
14720.93 183
14722.07 170
14723.22 200
14724.37 193
14725.51 217
14726.66 228
14727.81 225
14728.95 191
14730.10 210
14731.25 214
14732.39 230
14733.54 222
14734.69 196
14735.84 188
14736.98 177
14738.13 189
14739.28 210
14740.42 208
14741.57 218
14742.72 204
14743.87 210
14745.01 181
14746.16 197
14747.31 211
14748.46 194
14749.61 166
14750.75 208
14751.90 181
14753.05 169
14754.20 173
14755.34 187
14756.49 197
14757.64 229
14758.79 201
14759.94 179
14761.08 178
14762.23 202
14763.38 186
14764.53 177
14765.68 177
14766.83 186
14767.97 187
14769.12 183
14770.27 183
14771.42 179
14772.57 191
14773.72 202
14774.87 199
14776.01 177
14777.16 164
14778.31 197
14779.46 231
14780.61 187
14781.76 192
14782.91 175
14784.06 197
14785.21 194
14786.36 183
14787.50 172
14788.65 192
14789.80 208
14790.95 202
14792.10 203
14793.25 195
14794.40 210
14795.55 206
14796.70 166
14797.85 164
14799.00 185
14800.15 192
14801.30 189
14802.45 190
14803.60 161
14804.75 188
14805.90 175
14807.05 177
14808.20 151
14809.35 156
14810.50 182
14811.65 155
14812.80 165
14813.95 201
14815.10 205
14816.25 166
14817.40 165
14818.55 168
14819.70 189
14820.85 191
14822.00 188
14823.15 194
14824.30 191
14825.45 201
14826.60 192
14827.75 160
14828.91 160
14830.06 187
14831.21 195
14832.36 195
14833.51 183
14834.66 165
14835.81 184
14836.96 210
14838.11 196
14839.26 237
14840.42 168
14841.57 204
14842.72 194
14843.87 199
14845.02 179
14846.17 166
14847.32 188
14848.48 163
14849.63 171
14850.78 166
14851.93 204
14853.08 181
14854.23 197
14855.39 171
14856.54 192
14857.69 158
14858.84 179
14859.99 191
14861.15 167
14862.30 157
14863.45 145
14864.60 181
14865.75 173
14866.91 182
14868.06 170
14869.21 179
14870.36 195
14871.52 164
14872.67 145
14873.82 168
14874.97 179
14876.13 198
14877.28 168
14878.43 198
14879.59 184
14880.74 184
14881.89 224
14883.04 217
14884.20 178
14885.35 204
14886.50 190
14887.66 196
14888.81 158
14889.96 181
14891.12 179
14892.27 162
14893.42 166
14894.58 175
14895.73 198
14896.88 177
14898.04 161
14899.19 173
14900.34 168
14901.50 180
14902.65 167
14903.80 240
14904.96 168
14906.11 193
14907.27 174
14908.42 200
14909.57 190
14910.73 181
14911.88 194
14913.04 186
14914.19 188
14915.34 198
14916.50 187
14917.65 169
14918.81 181
14919.96 191
14921.11 198
14922.27 201
14923.42 190
14924.58 169
14925.73 181
14926.89 171
14928.04 158
14929.20 177
14930.35 222
14931.51 173
14932.66 153
14933.82 156
14934.97 162
14936.13 154
14937.28 135
14938.44 175
14939.59 187
14940.75 216
14941.90 182
14943.06 182
14944.21 171
14945.37 154
14946.52 149
14947.68 197
14948.83 177
14949.99 162
14951.14 196
14952.30 202
14953.46 185
14954.61 166
14955.77 182
14956.92 153
14958.08 205
14959.24 178
14960.39 174
14961.55 153
14962.70 170
14963.86 217
14965.02 202
14966.17 191
14967.33 190
14968.48 172
14969.64 166
14970.80 192
14971.95 181
14973.11 162
14974.27 151
14975.42 170
14976.58 204
14977.74 170
14978.89 155
14980.05 165
14981.21 168
14982.36 187
14983.52 176
14984.68 179
14985.83 173
14986.99 174
14988.15 173
14989.30 167
14990.46 183
14991.62 190
14992.77 180
14993.93 172
14995.09 224
14996.25 173
14997.40 166
14998.56 194
14999.72 193
15000.88 184
15002.03 172
15003.19 174
15004.35 181
15005.51 158
15006.66 189
15007.82 206
15008.98 172
15010.14 204
15011.30 176
15012.45 198
15013.61 171
15014.77 170
15015.93 168
15017.09 188
15018.24 195
15019.40 175
15020.56 200
15021.72 211
15022.88 177
15024.04 180
15025.19 187
15026.35 143
15027.51 181
15028.67 164
15029.83 175
15030.99 185
15032.15 172
15033.30 200
15034.46 184
15035.62 188
15036.78 177
15037.94 163
15039.10 191
15040.26 195
15041.42 185
15042.58 169
15043.73 159
15044.89 172
15046.05 183
15047.21 184
15048.37 201
15049.53 183
15050.69 194
15051.85 192
15053.01 177
15054.17 202
15055.33 196
15056.49 223
15057.65 205
15058.81 197
15059.97 185
15061.13 158
15062.29 140
15063.45 180
15064.61 178
15065.77 157
15066.93 150
15068.09 181
15069.25 154
15070.41 172
15071.57 181
15072.73 177
15073.89 162
15075.05 190
15076.21 197
15077.37 224
15078.53 172
15079.69 173
15080.85 177
15082.01 177
15083.17 190
15084.33 203
15085.49 175
15086.65 159
15087.82 170
15088.98 185
15090.14 147
15091.30 168
15092.46 205
15093.62 192
15094.78 176
15095.94 179
15097.10 190
15098.27 166
15099.43 162
15100.59 159
15101.75 176
15102.91 167
15104.07 178
15105.23 175
15106.40 192
15107.56 178
15108.72 176
15109.88 218
15111.04 181
15112.20 176
15113.37 182
15114.53 186
15115.69 162
15116.85 181
15118.01 166
15119.18 185
15120.34 167
15121.50 182
15122.66 177
15123.82 165
15124.99 170
15126.15 148
15127.31 192
15128.47 172
15129.64 195
15130.80 171
15131.96 161
15133.12 160
15134.29 172
15135.45 170
15136.61 151
15137.77 180
15138.94 160
15140.10 184
15141.26 182
15142.43 160
15143.59 180
15144.75 186
15145.92 190
15147.08 162
15148.24 144
15149.41 187
15150.57 146
15151.73 163
15152.90 160
15154.06 182
15155.22 187
15156.39 160
15157.55 180
15158.71 208
15159.88 175
15161.04 162
15162.20 193
15163.37 187
15164.53 198
15165.70 175
15166.86 204
15168.02 172
15169.19 174
15170.35 147
15171.52 171
15172.68 165
15173.84 197
15175.01 144
15176.17 159
15177.34 180
15178.50 178
15179.66 206
15180.83 184
15181.99 184
15183.16 217
15184.32 198
15185.49 196
15186.65 186
15187.82 150
15188.98 153
15190.15 137
15191.31 177
15192.48 195
15193.64 190
15194.81 191
15195.97 189
15197.14 189
15198.30 171
15199.47 163
15200.63 157
15201.80 195
15202.96 189
15204.13 170
15205.29 163
15206.46 177
15207.62 163
15208.79 174
15209.96 192
15211.12 154
15212.29 160
15213.45 163
15214.62 194
15215.78 194
15216.95 189
15218.12 179
15219.28 192
15220.45 211
15221.61 213
15222.78 162
15223.95 176
15225.11 173
15226.28 196
15227.44 207
15228.61 187
15229.78 190
15230.94 218
15232.11 208
15233.28 203
15234.44 176
15235.61 171
15236.78 155
15237.94 204
15239.11 209
15240.28 203
15241.44 192
15242.61 179
15243.78 197
15244.94 202
15246.11 199
15247.28 198
15248.44 194
15249.61 191
15250.78 167
15251.95 188
15253.11 209
15254.28 210
15255.45 160
15256.61 159
15257.78 161
15258.95 167
15260.12 183
15261.28 165
15262.45 165
15263.62 153
15264.79 167
15265.95 190
15267.12 184
15268.29 170
15269.46 147
15270.63 167
15271.79 192
15272.96 200
15274.13 212
15275.30 173
15276.47 202
15277.63 156
15278.80 178
15279.97 180
15281.14 172
15282.31 187
15283.48 191
15284.64 181
15285.81 199
15286.98 184
15288.15 186
15289.32 187
15290.49 169
15291.66 173
15292.82 192
15293.99 186
15295.16 169
15296.33 212
15297.50 199
15298.67 178
15299.84 200
15301.01 194
15302.18 196
15303.35 184
15304.51 185
15305.68 180
15306.85 192
15308.02 183
15309.19 164
15310.36 152
15311.53 176
15312.70 192
15313.87 202
15315.04 163
15316.21 168
15317.38 182
15318.55 169
15319.72 143
15320.89 163
15322.06 187
15323.23 185
15324.40 177
15325.57 151
15326.74 185
15327.91 185
15329.08 170
15330.25 162
15331.42 163
15332.59 146
15333.76 171
15334.93 154
15336.10 174
15337.27 184
15338.44 180
15339.61 178
15340.78 210
15341.95 172
15343.12 176
15344.29 223
15345.47 188
15346.64 180
15347.81 151
15348.98 166
15350.15 155
15351.32 177
15352.49 172
15353.66 190
15354.83 161
15356.00 185
15357.18 161
15358.35 163
15359.52 170
15360.69 156
15361.86 205
15363.03 163
15364.20 177
15365.38 187
15366.55 172
15367.72 176
15368.89 170
15370.06 156
15371.23 155
15372.41 179
15373.58 185
15374.75 168
15375.92 178
15377.09 194
15378.26 170
15379.44 179
15380.61 157
15381.78 176
15382.95 188
15384.13 191
15385.30 170
15386.47 175
15387.64 204
15388.82 194
15389.99 191
15391.16 217
15392.33 174
15393.51 196
15394.68 184
15395.85 176
15397.02 185
15398.20 194
15399.37 192
15400.54 208
15401.71 201
15402.89 185
15404.06 196
15405.23 178
15406.41 194
15407.58 202
15408.75 227
15409.93 164
15411.10 168
15412.27 150
15413.45 204
15414.62 182
15415.79 151
15416.97 180
15418.14 193
15419.31 172
15420.49 179
15421.66 168
15422.84 205
15424.01 187
15425.18 217
15426.36 223
15427.53 183
15428.70 201
15429.88 199
15431.05 174
15432.23 170
15433.40 188
15434.57 181
15435.75 192
15436.92 203
15438.10 198
15439.27 182
15440.45 183
15441.62 191
15442.80 182
15443.97 147
15445.14 164
15446.32 144
15447.49 152
15448.67 161
15449.84 169
15451.02 168
15452.19 166
15453.37 181
15454.54 187
15455.72 143
15456.89 136
15458.07 160
15459.24 172
15460.42 168
15461.59 178
15462.77 182
15463.94 168
15465.12 206
15466.29 186
15467.47 218
15468.65 191
15469.82 158
15471.00 165
15472.17 168
15473.35 143
15474.52 182
15475.70 169
15476.88 182
15478.05 173
15479.23 160
15480.40 140
15481.58 159
15482.76 181
15483.93 174
15485.11 160
15486.28 174
15487.46 197
15488.64 211
15489.81 190
15490.99 181
15492.16 202
15493.34 168
15494.52 188
15495.69 177
15496.87 192
15498.05 153
15499.22 174
15500.40 182
15501.58 160
15502.75 170
15503.93 187
15505.11 194
15506.28 163
15507.46 157
15508.64 192
15509.82 210
15510.99 164
15512.17 162
15513.35 157
15514.52 171
15515.70 198
15516.88 183
15518.06 139
15519.23 148
15520.41 169
15521.59 176
15522.77 174
15523.94 193
15525.12 187
15526.30 173
15527.48 175
15528.65 182
15529.83 166
15531.01 193
15532.19 214
15533.37 173
15534.54 193
15535.72 162
15536.90 161
15538.08 191
15539.26 183
15540.44 152
15541.61 184
15542.79 165
15543.97 147
15545.15 145
15546.33 167
15547.51 169
15548.68 171
15549.86 167
15551.04 173
15552.22 211
15553.40 207
15554.58 162
15555.76 168
15556.93 172
15558.11 160
15559.29 192
15560.47 194
15561.65 148
15562.83 152
15564.01 153
15565.19 185
15566.37 190
15567.55 161
15568.73 164
15569.91 168
15571.08 162
15572.26 175
15573.44 178
15574.62 201
15575.80 202
15576.98 195
15578.16 198
15579.34 171
15580.52 158
15581.70 159
15582.88 194
15584.06 171
15585.24 198
15586.42 164
15587.60 175
15588.78 178
15589.96 177
15591.14 181
15592.32 174
15593.50 198
15594.68 178
15595.86 219
15597.04 164
15598.22 160
15599.40 203
15600.58 209
15601.76 207
15602.95 184
15604.13 184
15605.31 182
15606.49 170
15607.67 179
15608.85 227
15610.03 191
15611.21 205
15612.39 179
15613.57 208
15614.75 207
15615.93 184
15617.12 189
15618.30 196
15619.48 195
15620.66 206
15621.84 187
15623.02 171
15624.20 215
15625.38 196
15626.57 197
15627.75 234
15628.93 199
15630.11 191
15631.29 196
15632.47 199
15633.66 200
15634.84 161
15636.02 190
15637.20 193
15638.38 179
15639.57 207
15640.75 204
15641.93 181
15643.11 187
15644.29 178
15645.48 177
15646.66 208
15647.84 205
15649.02 210
15650.21 244
15651.39 222
15652.57 245
15653.75 221
15654.94 204
15656.12 215
15657.30 188
15658.48 216
15659.67 202
15660.85 199
15662.03 184
15663.22 223
15664.40 198
15665.58 194
15666.76 199
15667.95 204
15669.13 212
15670.31 211
15671.50 241
15672.68 204
15673.86 205
15675.05 209
15676.23 184
15677.41 173
15678.60 202
15679.78 252
15680.96 210
15682.15 179
15683.33 178
15684.51 175
15685.70 185
15686.88 200
15688.07 188
15689.25 196
15690.43 216
15691.62 209
15692.80 218
15693.99 178
15695.17 188
15696.35 215
15697.54 218
15698.72 198
15699.91 194
15701.09 208
15702.28 218
15703.46 197
15704.64 205
15705.83 208
15707.01 222
15708.20 189
15709.38 175
15710.57 172
15711.75 208
15712.94 203
15714.12 183
15715.31 168
15716.49 201
15717.68 216
15718.86 201
15720.05 198
15721.23 231
15722.42 233
15723.60 199
15724.79 237
15725.97 202
15727.16 182
15728.34 186
15729.53 177
15730.71 184
15731.90 193
15733.08 242
15734.27 209
15735.46 221
15736.64 181
15737.83 188
15739.01 203
15740.20 185
15741.39 217
15742.57 200
15743.76 185
15744.94 184
15746.13 197
15747.31 210
15748.50 220
15749.69 230
15750.87 172
15752.06 195
15753.25 202
15754.43 215
15755.62 221
15756.81 190
15757.99 221
15759.18 219
15760.36 261
15761.55 223
15762.74 212
15763.92 212
15765.11 228
15766.30 212
15767.49 222
15768.67 235
15769.86 181
15771.05 231
15772.23 210
15773.42 190
15774.61 196
15775.79 195
15776.98 221
15778.17 205
15779.36 201
15780.54 183
15781.73 181
15782.92 187
15784.11 187
15785.29 210
15786.48 200
15787.67 159
15788.86 164
15790.04 196
15791.23 174
15792.42 168
15793.61 196
15794.79 174
15795.98 184
15797.17 207
15798.36 180
15799.55 225
15800.73 180
15801.92 194
15803.11 193
15804.30 193
15805.49 192
15806.68 183
15807.86 165
15809.05 164
15810.24 200
15811.43 180
15812.62 168
15813.81 193
15815.00 210
15816.18 181
15817.37 179
15818.56 169
15819.75 194
15820.94 169
15822.13 178
15823.32 176
15824.51 161
15825.70 189
15826.88 177
15828.07 183
15829.26 174
15830.45 177
15831.64 144
15832.83 175
15834.02 175
15835.21 176
15836.40 186
15837.59 215
15838.78 199
15839.97 166
15841.16 166
15842.35 165
15843.54 169
15844.73 188
15845.92 232
15847.11 186
15848.30 153
15849.49 180
15850.68 193
15851.87 200
15853.06 170
15854.25 184
15855.44 161
15856.63 166
15857.82 190
15859.01 173
15860.20 195
15861.39 206
15862.58 225
15863.77 166
15864.96 148
15866.15 168
15867.34 178
15868.53 153
15869.72 178
15870.91 162
15872.10 210
15873.29 183
15874.48 193
15875.68 193
15876.87 171
15878.06 186
15879.25 192
15880.44 187
15881.63 185
15882.82 210
15884.01 211
15885.20 178
15886.40 193
15887.59 195
15888.78 187
15889.97 201
15891.16 188
15892.35 187
15893.54 201
15894.74 207
15895.93 186
15897.12 166
15898.31 168
15899.50 180
15900.70 172
15901.89 194
15903.08 176
15904.27 185
15905.46 202
15906.66 211
15907.85 194
15909.04 206
15910.23 196
15911.42 176
15912.62 217
15913.81 193
15915.00 190
15916.19 182
15917.39 187
15918.58 165
15919.77 184
15920.96 214
15922.16 201
15923.35 174
15924.54 189
15925.73 174
15926.93 186
15928.12 224
15929.31 185
15930.51 213
15931.70 206
15932.89 225
15934.09 188
15935.28 205
15936.47 202
15937.67 231
15938.86 220
15940.05 183
15941.25 222
15942.44 220
15943.63 194
15944.83 168
15946.02 184
15947.21 181
15948.41 187
15949.60 179
15950.79 234
15951.99 182
15953.18 176
15954.38 161
15955.57 186
15956.76 181
15957.96 175
15959.15 170
15960.35 177
15961.54 205
15962.73 163
15963.93 172
15965.12 205
15966.32 193
15967.51 177
15968.71 192
15969.90 180
15971.09 174
15972.29 145
15973.48 159
15974.68 180
15975.87 179
15977.07 176
15978.26 157
15979.46 165
15980.65 177
15981.85 167
15983.04 165
15984.24 202
15985.43 152
15986.63 174
15987.82 206
15989.02 165
15990.21 182
15991.41 177
15992.60 183
15993.80 163
15994.99 191
15996.19 194
15997.39 162
15998.58 151
15999.78 204
16000.97 168
16002.17 160
16003.36 170
16004.56 170
16005.76 174
16006.95 157
16008.15 152
16009.34 160
16010.54 148
16011.73 158
16012.93 161
16014.13 184
16015.32 171
16016.52 145
16017.72 166
16018.91 174
16020.11 193
16021.30 170
16022.50 143
16023.70 165
16024.89 135
16026.09 157
16027.29 177
16028.48 142
16029.68 155
16030.88 152
16032.07 167
16033.27 188
16034.47 181
16035.67 180
16036.86 133
16038.06 128
16039.26 144
16040.45 145
16041.65 164
16042.85 151
16044.04 133
16045.24 154
16046.44 162
16047.64 167
16048.83 156
16050.03 163
16051.23 160
16052.43 164
16053.62 169
16054.82 142
16056.02 158
16057.22 169
16058.42 162
16059.61 157
16060.81 159
16062.01 149
16063.21 177
16064.41 173
16065.60 157
16066.80 122
16068.00 169
16069.20 162
16070.40 180
16071.59 158
16072.79 169
16073.99 176
16075.19 173
16076.39 171
16077.59 164
16078.78 163
16079.98 149
16081.18 200
16082.38 180
16083.58 150
16084.78 172
16085.98 180
16087.18 170
16088.37 188
16089.57 178
16090.77 181
16091.97 161
16093.17 158
16094.37 175
16095.57 158
16096.77 134
16097.97 147
16099.17 196
16100.37 149
16101.57 132
16102.77 143
16103.96 172
16105.16 160
16106.36 151
16107.56 161
16108.76 170
16109.96 167
16111.16 181
16112.36 162
16113.56 152
16114.76 139
16115.96 163
16117.16 166
16118.36 147
16119.56 154
16120.76 169
16121.96 139
16123.16 168
16124.36 163
16125.56 151
16126.76 160
16127.96 147
16129.16 132
16130.37 147
16131.57 159
16132.77 153
16133.97 146
16135.17 165
16136.37 171
16137.57 147
16138.77 167
16139.97 150
16141.17 161
16142.37 161
16143.57 157
16144.77 162
16145.98 165
16147.18 122
16148.38 147
16149.58 161
16150.78 142
16151.98 151
16153.18 163
16154.38 160
16155.59 143
16156.79 166
16157.99 139
16159.19 170
16160.39 160
16161.59 171
16162.80 166
16164.00 138
16165.20 143
16166.40 173
16167.60 139
16168.80 130
16170.01 185
16171.21 143
16172.41 142
16173.61 120
16174.81 151
16176.02 146
16177.22 156
16178.42 192
16179.62 153
16180.83 171
16182.03 149
16183.23 156
16184.43 170
16185.64 156
16186.84 137
16188.04 166
16189.24 176
16190.45 158
16191.65 173
16192.85 144
16194.06 140
16195.26 172
16196.46 146
16197.66 170
16198.87 152
16200.07 129
16201.27 154
16202.48 133
16203.68 152
16204.88 133
16206.09 164
16207.29 136
16208.49 153
16209.70 157
16210.90 133
16212.10 155
16213.31 144
16214.51 135
16215.71 164
16216.92 145
16218.12 106
16219.33 166
16220.53 152
16221.73 153
16222.94 123
16224.14 119
16225.35 151
16226.55 159
16227.75 146
16228.96 156
16230.16 134
16231.37 153
16232.57 172
16233.77 167
16234.98 160
16236.18 165
16237.39 137
16238.59 145
16239.80 147
16241.00 169
16242.21 143
16243.41 125
16244.62 152
16245.82 173
16247.03 156
16248.23 151
16249.44 149
16250.64 145
16251.85 128
16253.05 127
16254.26 149
16255.46 134
16256.67 160
16257.87 170
16259.08 163
16260.28 148
16261.49 158
16262.69 155
16263.90 139
16265.10 141
16266.31 137
16267.51 190
16268.72 170
16269.93 183
16271.13 166
16272.34 166
16273.54 179
16274.75 181
16275.96 145
16277.16 150
16278.37 150
16279.57 157
16280.78 186
16281.99 151
16283.19 156
16284.40 163
16285.60 193
16286.81 172
16288.02 168
16289.22 190
16290.43 177
16291.64 139
16292.84 145
16294.05 137
16295.26 164
16296.46 176
16297.67 147
16298.88 132
16300.08 152
16301.29 157
16302.50 184
16303.70 178
16304.91 135
16306.12 178
16307.32 154
16308.53 152
16309.74 169
16310.95 167
16312.15 137
16313.36 178
16314.57 163
16315.78 163
16316.98 172
16318.19 178
16319.40 153
16320.61 152
16321.81 167
16323.02 143
16324.23 141
16325.44 148
16326.64 156
16327.85 167
16329.06 155
16330.27 162
16331.48 160
16332.68 142
16333.89 136
16335.10 143
16336.31 154
16337.52 166
16338.72 143
16339.93 159
16341.14 127
16342.35 150
16343.56 156
16344.77 148
16345.98 152
16347.18 154
16348.39 137
16349.60 122
16350.81 153
16352.02 162
16353.23 157
16354.44 156
16355.65 173
16356.85 150
16358.06 136
16359.27 122
16360.48 135
16361.69 134
16362.90 116
16364.11 119
16365.32 150
16366.53 148
16367.74 130
16368.95 149
16370.16 154
16371.36 148
16372.57 124
16373.78 136
16374.99 153
16376.20 147
16377.41 122
16378.62 150
16379.83 169
16381.04 162
16382.25 162
16383.46 168
16384.67 146
16385.88 168
16387.09 144
16388.30 140
16389.51 136
16390.72 132
16391.93 155
16393.14 126
16394.35 144
16395.56 148
16396.77 146
16397.98 119
16399.19 143
16400.41 145
16401.62 145
16402.83 155
16404.04 150
16405.25 153
16406.46 125
16407.67 136
16408.88 122
16410.09 122
16411.30 141
16412.51 163
16413.72 138
16414.94 142
16416.15 151
16417.36 165
16418.57 139
16419.78 166
16420.99 155
16422.20 138
16423.41 129
16424.63 123
16425.84 146
16427.05 122
16428.26 116
16429.47 144
16430.68 159
16431.90 148
16433.11 161
16434.32 119
16435.53 132
16436.74 145
16437.95 133
16439.17 147
16440.38 168
16441.59 141
16442.80 113
16444.01 126
16445.23 141
16446.44 141
16447.65 135
16448.86 140
16450.08 143
16451.29 138
16452.50 129
16453.71 138
16454.93 133
16456.14 114
16457.35 109
16458.56 139
16459.78 137
16460.99 133
16462.20 126
16463.42 157
16464.63 138
16465.84 127
16467.05 151
16468.27 126
16469.48 146
16470.69 108
16471.91 146
16473.12 130
16474.33 153
16475.55 130
16476.76 134
16477.97 157
16479.19 140
16480.40 139
16481.61 142
16482.83 153
16484.04 133
16485.25 114
16486.47 117
16487.68 161
16488.90 126
16490.11 121
16491.32 134
16492.54 173
16493.75 124
16494.97 111
16496.18 132
16497.39 154
16498.61 129
16499.82 110
16501.04 130
16502.25 120
16503.47 132
16504.68 155
16505.89 135
16507.11 128
16508.32 123
16509.54 122
16510.75 153
16511.97 128
16513.18 116
16514.40 118
16515.61 151
16516.83 151
16518.04 130
16519.26 139
16520.47 133
16521.69 151
16522.90 157
16524.12 137
16525.33 165
16526.55 138
16527.76 144
16528.98 157
16530.19 126
16531.41 151
16532.62 145
16533.84 150
16535.05 140
16536.27 119
16537.49 140
16538.70 123
16539.92 141
16541.13 126
16542.35 144
16543.56 112
16544.78 123
16546.00 160
16547.21 157
16548.43 161
16549.64 142
16550.86 146
16552.08 100
16553.29 107
16554.51 128
16555.73 124
16556.94 127
16558.16 120
16559.37 166
16560.59 130
16561.81 133
16563.02 138
16564.24 128
16565.46 123
16566.67 129
16567.89 136
16569.11 120
16570.32 126
16571.54 128
16572.76 115
16573.98 142
16575.19 125
16576.41 112
16577.63 113
16578.84 145
16580.06 162
16581.28 153
16582.50 122
16583.71 173
16584.93 131
16586.15 128
16587.36 108
16588.58 149
16589.80 117
16591.02 151
16592.24 150
16593.45 129
16594.67 124
16595.89 131
16597.11 133
16598.32 111
16599.54 142
16600.76 124
16601.98 147
16603.20 106
16604.41 105
16605.63 112
16606.85 107
16608.07 110
16609.29 124
16610.51 139
16611.72 123
16612.94 140
16614.16 125
16615.38 143
16616.60 109
16617.82 119
16619.03 128
16620.25 131
16621.47 112
16622.69 120
16623.91 126
16625.13 153
16626.35 116
16627.57 114
16628.79 125
16630.00 136
16631.22 126
16632.44 120
16633.66 136
16634.88 131
16636.10 149
16637.32 109
16638.54 137
16639.76 98
16640.98 134
16642.20 111
16643.42 133
16644.64 105
16645.86 107
16647.08 145
16648.30 120
16649.51 138
16650.73 156
16651.95 175
16653.17 149
16654.39 137
16655.61 142
16656.83 128
16658.05 114
16659.27 121
16660.49 136
16661.71 164
16662.93 129
16664.16 120
16665.38 120
16666.60 148
16667.82 111
16669.04 133
16670.26 154
16671.48 138
16672.70 123
16673.92 136
16675.14 127
16676.36 118
16677.58 122
16678.80 101
16680.02 114
16681.24 106
16682.46 137
16683.69 137
16684.91 124
16686.13 98
16687.35 113
16688.57 116
16689.79 109
16691.01 120
16692.23 117
16693.46 134
16694.68 102
16695.90 122
16697.12 125
16698.34 132
16699.56 124
16700.78 114
16702.01 136
16703.23 101
16704.45 120
16705.67 125
16706.89 135
16708.12 108
16709.34 117
16710.56 138
16711.78 117
16713.00 100
16714.23 130
16715.45 118
16716.67 135
16717.89 134
16719.11 112
16720.34 105
16721.56 127
16722.78 140
16724.00 154
16725.23 136
16726.45 133
16727.67 126
16728.89 155
16730.12 130
16731.34 114
16732.56 135
16733.79 113
16735.01 131
16736.23 111
16737.45 109
16738.68 111
16739.90 110
16741.12 139
16742.35 139
16743.57 136
16744.79 135
16746.02 152
16747.24 129
16748.46 138
16749.69 128
16750.91 108
16752.13 130
16753.36 132
16754.58 141
16755.80 144
16757.03 140
16758.25 147
16759.48 125
16760.70 121
16761.92 99
16763.15 119
16764.37 137
16765.60 135
16766.82 108
16768.04 108
16769.27 132
16770.49 121
16771.72 143
16772.94 109
16774.16 117
16775.39 113
16776.61 126
16777.84 136
16779.06 120
16780.29 121
16781.51 105
16782.74 120
16783.96 137
16785.19 140
16786.41 141
16787.64 135
16788.86 133
16790.09 125
16791.31 111
16792.54 116
16793.76 134
16794.99 151
16796.21 118
16797.44 129
16798.66 105
16799.89 136
16801.11 125
16802.34 138
16803.56 122
16804.79 142
16806.01 100
16807.24 121
16808.46 143
16809.69 127
16810.92 129
16812.14 121
16813.37 109
16814.59 124
16815.82 145
16817.04 127
16818.27 121
16819.50 135
16820.72 140
16821.95 128
16823.17 111
16824.40 118
16825.63 121
16826.85 154
16828.08 127
16829.31 130
16830.53 116
16831.76 125
16832.99 138
16834.21 148
16835.44 123
16836.67 123
16837.89 105
16839.12 118
16840.35 136
16841.57 142
16842.80 118
16844.03 126
16845.25 144
16846.48 138
16847.71 117
16848.93 128
16850.16 116
16851.39 131
16852.62 139
16853.84 129
16855.07 141
16856.30 122
16857.52 127
16858.75 145
16859.98 143
16861.21 105
16862.43 128
16863.66 128
16864.89 143
16866.12 119
16867.35 157
16868.57 115
16869.80 131
16871.03 118
16872.26 130
16873.48 145
16874.71 136
16875.94 131
16877.17 137
16878.40 136
16879.63 134
16880.85 123
16882.08 116
16883.31 177
16884.54 137
16885.77 138
16887.00 115
16888.22 109
16889.45 111
16890.68 119
16891.91 125
16893.14 111
16894.37 132
16895.60 144
16896.82 123
16898.05 142
16899.28 126
16900.51 119
16901.74 128
16902.97 118
16904.20 131
16905.43 145
16906.66 137
16907.89 113
16909.12 138
16910.34 123
16911.57 141
16912.80 158
16914.03 131
16915.26 119
16916.49 114
16917.72 137
16918.95 131
16920.18 124
16921.41 109
16922.64 151
16923.87 130
16925.10 125
16926.33 121
16927.56 125
16928.79 123
16930.02 123
16931.25 139
16932.48 128
16933.71 105
16934.94 122
16936.17 149
16937.40 126
16938.63 133
16939.86 121
16941.09 149
16942.32 107
16943.55 121
16944.78 105
16946.01 108
16947.24 136
16948.48 114
16949.71 103
16950.94 150
16952.17 149
16953.40 128
16954.63 133
16955.86 143
16957.09 110
16958.32 107
16959.55 118
16960.79 120
16962.02 124
16963.25 124
16964.48 159
16965.71 123
16966.94 113
16968.17 110
16969.40 110
16970.64 130
16971.87 108
16973.10 117
16974.33 123
16975.56 118
16976.79 112
16978.03 103
16979.26 120
16980.49 110
16981.72 99
16982.95 118
16984.19 98
16985.42 90
16986.65 118
16987.88 97
16989.11 102
16990.35 113
16991.58 117
16992.81 113
16994.04 103
16995.28 108
16996.51 131
16997.74 143
16998.97 112
17000.21 104
17001.44 111
17002.67 117
17003.90 114
17005.14 107
17006.37 112
17007.60 105
17008.84 113
17010.07 109
17011.30 119
17012.53 143
17013.77 125
17015.00 124
17016.23 116
17017.47 127
17018.70 111
17019.93 121
17021.17 117
17022.40 113
17023.63 105
17024.87 98
17026.10 107
17027.33 98
17028.57 127
17029.80 119
17031.04 111
17032.27 109
17033.50 149
17034.74 103
17035.97 116
17037.20 115
17038.44 158
17039.67 129
17040.91 117
17042.14 117
17043.37 134
17044.61 103
17045.84 99
17047.08 131
17048.31 97
17049.55 109
17050.78 115
17052.02 112
17053.25 115
17054.48 119
17055.72 126
17056.95 126
17058.19 107
17059.42 116
17060.66 110
17061.89 112
17063.13 123
17064.36 124
17065.60 124
17066.83 112
17068.07 112
17069.30 102
17070.54 151
17071.77 109
17073.01 117
17074.24 106
17075.48 118
17076.71 116
17077.95 113
17079.19 119
17080.42 128
17081.66 109
17082.89 127
17084.13 108
17085.36 115
17086.60 135
17087.83 117
17089.07 140
17090.31 115
17091.54 122
17092.78 118
17094.01 136
17095.25 124
17096.49 128
17097.72 133
17098.96 124
17100.19 104
17101.43 117
17102.67 118
17103.90 113
17105.14 120
17106.38 136
17107.61 142
17108.85 126
17110.09 128
17111.32 123
17112.56 134
17113.80 117
17115.03 112
17116.27 121
17117.51 108
17118.74 119
17119.98 101
17121.22 125
17122.45 113
17123.69 128
17124.93 145
17126.17 112
17127.40 104
17128.64 108
17129.88 121
17131.12 148
17132.35 111
17133.59 125
17134.83 162
17136.07 124
17137.30 117
17138.54 129
17139.78 123
17141.02 100
17142.25 104
17143.49 103
17144.73 120
17145.97 114
17147.20 105
17148.44 120
17149.68 103
17150.92 142
17152.16 105
17153.40 117
17154.63 137
17155.87 121
17157.11 117
17158.35 106
17159.59 116
17160.83 94
17162.06 114
17163.30 129
17164.54 101
17165.78 118
17167.02 110
17168.26 98
17169.50 109
17170.73 128
17171.97 108
17173.21 123
17174.45 105
17175.69 127
17176.93 128
17178.17 117
17179.41 125
17180.65 115
17181.89 127
17183.12 125
17184.36 117
17185.60 124
17186.84 117
17188.08 127
17189.32 109
17190.56 90
17191.80 123
17193.04 125
17194.28 109
17195.52 98
17196.76 85
17198.00 111
17199.24 105
17200.48 97
17201.72 114
17202.96 99
17204.20 118
17205.44 104
17206.68 87
17207.92 95
17209.16 132
17210.40 131
17211.64 119
17212.88 133
17214.12 124
17215.36 106
17216.60 119
17217.84 114
17219.08 140
17220.32 136
17221.56 108
17222.80 97
17224.04 121
17225.29 117
17226.53 118
17227.77 128
17229.01 127
17230.25 104
17231.49 110
17232.73 109
17233.97 96
17235.21 123
17236.45 115
17237.70 116
17238.94 121
17240.18 128
17241.42 117
17242.66 129
17243.90 86
17245.14 115
17246.39 109
17247.63 119
17248.87 96
17250.11 105
17251.35 109
17252.59 92
17253.84 119
17255.08 116
17256.32 122
17257.56 127
17258.80 107
17260.05 105
17261.29 96
17262.53 135
17263.77 102
17265.01 94
17266.26 81
17267.50 94
17268.74 111
17269.98 132
17271.23 135
17272.47 132
17273.71 122
17274.95 90
17276.20 103
17277.44 138
17278.68 120
17279.92 135
17281.17 117
17282.41 122
17283.65 102
17284.90 120
17286.14 104
17287.38 106
17288.62 112
17289.87 117
17291.11 113
17292.35 109
17293.60 101
17294.84 99
17296.08 116
17297.33 117
17298.57 109
17299.81 117
17301.06 98
17302.30 103
17303.54 109
17304.79 107
17306.03 114
17307.28 94
17308.52 136
17309.76 121
17311.01 103
17312.25 106
17313.49 98
17314.74 115
17315.98 95
17317.23 81
17318.47 101
17319.72 142
17320.96 132
17322.20 121
17323.45 119
17324.69 129
17325.94 111
17327.18 83
17328.43 117
17329.67 98
17330.91 113
17332.16 111
17333.40 120
17334.65 107
17335.89 113
17337.14 100
17338.38 116
17339.63 117
17340.87 132
17342.12 128
17343.36 126
17344.61 97
17345.85 94
17347.10 112
17348.34 119
17349.59 118
17350.83 108
17352.08 121
17353.33 134
17354.57 115
17355.82 108
17357.06 109
17358.31 94
17359.55 120
17360.80 129
17362.04 130
17363.29 106
17364.54 114
17365.78 121
17367.03 113
17368.27 123
17369.52 128
17370.77 120
17372.01 113
17373.26 117
17374.50 87
17375.75 102
17377.00 129
17378.24 129
17379.49 116
17380.74 105
17381.98 114
17383.23 113
17384.47 110
17385.72 82
17386.97 97
17388.21 112
17389.46 116
17390.71 107
17391.95 103
17393.20 110
17394.45 122
17395.70 131
17396.94 108
17398.19 96
17399.44 104
17400.68 100
17401.93 107
17403.18 104
17404.42 106
17405.67 112
17406.92 116
17408.17 112
17409.41 118
17410.66 95
17411.91 108
17413.16 146
17414.40 104
17415.65 114
17416.90 116
17418.15 128
17419.40 127
17420.64 83
17421.89 109
17423.14 99
17424.39 90
17425.63 115
17426.88 134
17428.13 112
17429.38 112
17430.63 126
17431.88 126
17433.12 106
17434.37 127
17435.62 113
17436.87 108
17438.12 104
17439.37 114
17440.61 121
17441.86 105
17443.11 97
17444.36 121
17445.61 125
17446.86 110
17448.11 136
17449.36 127
17450.60 130
17451.85 109
17453.10 112
17454.35 102
17455.60 100
17456.85 106
17458.10 99
17459.35 106
17460.60 118
17461.85 118
17463.10 118
17464.34 112
17465.59 101
17466.84 98
17468.09 94
17469.34 113
17470.59 99
17471.84 104
17473.09 89
17474.34 116
17475.59 108
17476.84 116
17478.09 103
17479.34 91
17480.59 98
17481.84 105
17483.09 103
17484.34 134
17485.59 132
17486.84 118
17488.09 143
17489.34 143
17490.59 112
17491.84 113
17493.09 132
17494.34 106
17495.59 118
17496.84 123
17498.10 92
17499.35 106
17500.60 103
17501.85 109
17503.10 116
17504.35 115
17505.60 140
17506.85 120
17508.10 106
17509.35 99
17510.60 123
17511.86 132
17513.11 109
17514.36 102
17515.61 101
17516.86 111
17518.11 108
17519.36 103
17520.61 140
17521.87 121
17523.12 125
17524.37 130
17525.62 90
17526.87 94
17528.12 118
17529.38 120
17530.63 118
17531.88 114
17533.13 144
17534.38 114
17535.63 117
17536.89 94
17538.14 113
17539.39 118
17540.64 126
17541.89 122
17543.15 125
17544.40 127
17545.65 106
17546.90 130
17548.16 128
17549.41 115
17550.66 119
17551.91 124
17553.17 122
17554.42 112
17555.67 121
17556.92 96
17558.18 102
17559.43 104
17560.68 113
17561.94 112
17563.19 108
17564.44 90
17565.69 118
17566.95 103
17568.20 126
17569.45 122
17570.71 150
17571.96 130
17573.21 124
17574.47 118
17575.72 113
17576.97 133
17578.23 115
17579.48 119
17580.73 116
17581.99 154
17583.24 147
17584.50 132
17585.75 112
17587.00 126
17588.26 117
17589.51 151
17590.76 121
17592.02 102
17593.27 113
17594.53 113
17595.78 129
17597.04 111
17598.29 106
17599.54 124
17600.80 136
17602.05 125
17603.31 122
17604.56 110
17605.82 93
17607.07 108
17608.32 140
17609.58 141
17610.83 130
17612.09 121
17613.34 137
17614.60 135
17615.85 115
17617.11 109
17618.36 113
17619.62 98
17620.87 94
17622.13 106
17623.38 119
17624.64 129
17625.89 123
17627.15 107
17628.40 118
17629.66 94
17630.91 115
17632.17 102
17633.43 115
17634.68 95
17635.94 161
17637.19 129
17638.45 123
17639.70 91
17640.96 115
17642.21 108
17643.47 122
17644.73 96
17645.98 132
17647.24 126
17648.49 130
17649.75 110
17651.01 117
17652.26 96
17653.52 128
17654.77 126
17656.03 96
17657.29 115
17658.54 129
17659.80 122
17661.06 119
17662.31 91
17663.57 121
17664.83 135
17666.08 124
17667.34 120
17668.60 128
17669.85 121
17671.11 117
17672.37 91
17673.62 120
17674.88 104
17676.14 74
17677.39 110
17678.65 114
17679.91 107
17681.17 108
17682.42 119
17683.68 103
17684.94 98
17686.19 92
17687.45 121
17688.71 118
17689.97 94
17691.22 114
17692.48 115
17693.74 135
17695.00 130
17696.26 126
17697.51 123
17698.77 91
17700.03 124
17701.29 116
17702.54 118
17703.80 112
17705.06 117
17706.32 123
17707.58 139
17708.83 107
17710.09 103
17711.35 120
17712.61 104
17713.87 132
17715.13 106
17716.38 102
17717.64 117
17718.90 127
17720.16 113
17721.42 120
17722.68 110
17723.94 113
17725.19 129
17726.45 114
17727.71 101
17728.97 93
17730.23 145
17731.49 127
17732.75 93
17734.01 93
17735.27 106
17736.53 112
17737.78 130
17739.04 118
17740.30 116
17741.56 113
17742.82 126
17744.08 118
17745.34 108
17746.60 128
17747.86 92
17749.12 130
17750.38 101
17751.64 128
17752.90 106
17754.16 130
17755.42 112
17756.68 123
17757.94 109
17759.20 114
17760.46 110
17761.72 132
17762.98 118
17764.24 120
17765.50 127
17766.76 103
17768.02 144
17769.28 97
17770.54 94
17771.80 106
17773.06 119
17774.32 132
17775.58 131
17776.84 116
17778.10 123
17779.36 135
17780.62 118
17781.88 99
17783.15 110
17784.41 116
17785.67 121
17786.93 123
17788.19 81
17789.45 122
17790.71 139
17791.97 92
17793.23 78
17794.49 96
17795.76 94
17797.02 95
17798.28 86
17799.54 78
17800.80 109
17802.06 98
17803.32 95
17804.59 117
17805.85 103
17807.11 112
17808.37 107
17809.63 117
17810.89 104
17812.16 116
17813.42 123
17814.68 106
17815.94 113
17817.20 93
17818.47 99
17819.73 110
17820.99 88
17822.25 78
17823.51 98
17824.78 123
17826.04 110
17827.30 94
17828.56 93
17829.83 101
17831.09 95
17832.35 107
17833.61 110
17834.88 117
17836.14 93
17837.40 108
17838.67 114
17839.93 88
17841.19 101
17842.45 115
17843.72 99
17844.98 95
17846.24 110
17847.51 110
17848.77 92
17850.03 77
17851.30 106
17852.56 120
17853.82 108
17855.09 131
17856.35 109
17857.61 98
17858.88 89
17860.14 116
17861.40 125
17862.67 79
17863.93 106
17865.19 108
17866.46 113
17867.72 92
17868.99 106
17870.25 134
17871.51 82
17872.78 95
17874.04 99
17875.31 119
17876.57 92
17877.83 103
17879.10 126
17880.36 131
17881.63 98
17882.89 109
17884.15 142
17885.42 90
17886.68 65
17887.95 94
17889.21 97
17890.48 90
17891.74 109
17893.01 106
17894.27 103
17895.54 98
17896.80 118
17898.07 101
17899.33 79
17900.60 100
17901.86 121
17903.13 105
17904.39 103
17905.66 111
17906.92 142
17908.19 106
17909.45 111
17910.72 105
17911.98 79
17913.25 88
17914.51 121
17915.78 122
17917.05 99
17918.31 94
17919.58 99
17920.84 130
17922.11 123
17923.37 108
17924.64 94
17925.91 110
17927.17 102
17928.44 107
17929.70 79
17930.97 78
17932.24 111
17933.50 141
17934.77 102
17936.03 94
17937.30 97
17938.57 130
17939.83 97
17941.10 87
17942.37 97
17943.63 104
17944.90 114
17946.17 92
17947.43 107
17948.70 105
17949.97 124
17951.23 123
17952.50 99
17953.77 110
17955.03 115
17956.30 128
17957.57 104
17958.83 108
17960.10 101
17961.37 95
17962.64 119
17963.90 108
17965.17 113
17966.44 91
17967.70 114
17968.97 110
17970.24 71
17971.51 86
17972.77 91
17974.04 93
17975.31 110
17976.58 95
17977.85 76
17979.11 88
17980.38 102
17981.65 84
17982.92 103
17984.18 99
17985.45 90
17986.72 93
17987.99 84
17989.26 104
17990.52 109
17991.79 108
17993.06 100
17994.33 98
17995.60 95
17996.87 115
17998.13 106
17999.40 91
18000.67 93
18001.94 132
18003.21 111
18004.48 109
18005.75 92
18007.02 104
18008.28 110
18009.55 128
18010.82 123
18012.09 121
18013.36 108
18014.63 121
18015.90 97
18017.17 105
18018.44 91
18019.71 120
18020.97 113
18022.24 99
18023.51 100
18024.78 111
18026.05 117
18027.32 105
18028.59 118
18029.86 94
18031.13 105
18032.40 120
18033.67 117
18034.94 114
18036.21 105
18037.48 102
18038.75 99
18040.02 105
18041.29 119
18042.56 90
18043.83 110
18045.10 101
18046.37 118
18047.64 90
18048.91 88
18050.18 126
18051.45 131
18052.72 128
18053.99 96
18055.26 94
18056.53 99
18057.80 116
18059.07 110
18060.34 104
18061.61 136
18062.88 118
18064.16 89
18065.43 88
18066.70 80
18067.97 81
18069.24 113
18070.51 105
18071.78 87
18073.05 89
18074.32 97
18075.59 83
18076.87 131
18078.14 117
18079.41 106
18080.68 122
18081.95 93
18083.22 107
18084.49 99
18085.77 85
18087.04 100
18088.31 101
18089.58 103
18090.85 133
18092.12 128
18093.40 137
18094.67 135
18095.94 117
18097.21 97
18098.48 106
18099.76 88
18101.03 109
18102.30 107
18103.57 89
18104.84 94
18106.12 116
18107.39 100
18108.66 105
18109.93 109
18111.21 102
18112.48 116
18113.75 95
18115.02 103
18116.30 112
18117.57 92
18118.84 115
18120.11 93
18121.39 84
18122.66 125
18123.93 108
18125.21 98
18126.48 102
18127.75 96
18129.02 128
18130.30 113
18131.57 89
18132.84 102
18134.12 114
18135.39 108
18136.66 119
18137.94 95
18139.21 122
18140.48 115
18141.76 106
18143.03 113
18144.31 95
18145.58 127
18146.85 110
18148.13 97
18149.40 99
18150.67 126
18151.95 102
18153.22 86
18154.50 99
18155.77 90
18157.04 100
18158.32 114
18159.59 118
18160.87 97
18162.14 88
18163.41 81
18164.69 94
18165.96 126
18167.24 93
18168.51 145
18169.79 136
18171.06 102
18172.34 85
18173.61 83
18174.89 91
18176.16 93
18177.43 106
18178.71 108
18179.98 92
18181.26 94
18182.53 85
18183.81 101
18185.08 103
18186.36 110
18187.63 94
18188.91 115
18190.18 73
18191.46 109
18192.74 113
18194.01 93
18195.29 104
18196.56 86
18197.84 111
18199.11 99
18200.39 108
18201.66 101
18202.94 111
18204.22 104
18205.49 110
18206.77 131
18208.04 120
18209.32 108
18210.59 135
18211.87 134
18213.15 118
18214.42 116
18215.70 130
18216.97 118
18218.25 117
18219.53 127
18220.80 116
18222.08 101
18223.36 105
18224.63 102
18225.91 113
18227.19 110
18228.46 79
18229.74 97
18231.02 116
18232.29 114
18233.57 104
18234.85 104
18236.12 117
18237.40 112
18238.68 124
18239.95 92
18241.23 84
18242.51 94
18243.78 108
18245.06 103
18246.34 76
18247.62 97
18248.89 97
18250.17 96
18251.45 101
18252.73 102
18254.00 88
18255.28 94
18256.56 114
18257.84 100
18259.11 97
18260.39 106
18261.67 96
18262.95 105
18264.22 101
18265.50 98
18266.78 93
18268.06 107
18269.34 99
18270.61 90
18271.89 99
18273.17 111
18274.45 104
18275.73 97
18277.01 98
18278.28 98
18279.56 109
18280.84 77
18282.12 99
18283.40 87
18284.68 115
18285.95 101
18287.23 107
18288.51 89
18289.79 109
18291.07 101
18292.35 80
18293.63 88
18294.91 124
18296.19 111
18297.46 111
18298.74 99
18300.02 110
18301.30 93
18302.58 106
18303.86 111
18305.14 102
18306.42 83
18307.70 108
18308.98 100
18310.26 94
18311.54 94
18312.82 93
18314.10 91
18315.37 114
18316.65 93
18317.93 98
18319.21 120
18320.49 119
18321.77 104
18323.05 85
18324.33 97
18325.61 92
18326.89 91
18328.17 93
18329.45 103
18330.73 103
18332.01 88
18333.29 95
18334.57 107
18335.86 93
18337.14 91
18338.42 98
18339.70 88
18340.98 119
18342.26 82
18343.54 83
18344.82 90
18346.10 99
18347.38 111
18348.66 115
18349.94 86
18351.22 93
18352.50 90
18353.78 99
18355.07 99
18356.35 101
18357.63 93
18358.91 122
18360.19 105
18361.47 104
18362.75 84
18364.03 126
18365.32 106
18366.60 109
18367.88 97
18369.16 101
18370.44 95
18371.72 116
18373.00 100
18374.29 86
18375.57 134
18376.85 126
18378.13 108
18379.41 109
18380.70 80
18381.98 108
18383.26 91
18384.54 97
18385.82 81
18387.11 70
18388.39 100
18389.67 120
18390.95 90
18392.23 83
18393.52 85
18394.80 103
18396.08 96
18397.36 101
18398.65 93
18399.93 105
18401.21 114
18402.50 97
18403.78 123
18405.06 110
18406.34 103
18407.63 127
18408.91 87
18410.19 90
18411.48 114
18412.76 96
18414.04 129
18415.32 87
18416.61 120
18417.89 100
18419.17 90
18420.46 99
18421.74 91
18423.02 106
18424.31 90
18425.59 95
18426.87 81
18428.16 125
18429.44 118
18430.73 117
18432.01 98
18433.29 89
18434.58 107
18435.86 88
18437.14 109
18438.43 98
18439.71 91
18441.00 91
18442.28 98
18443.56 110
18444.85 120
18446.13 88
18447.42 89
18448.70 107
18449.99 114
18451.27 114
18452.56 106
18453.84 78
18455.12 113
18456.41 114
18457.69 94
18458.98 98
18460.26 99
18461.55 118
18462.83 104
18464.12 119
18465.40 87
18466.69 79
18467.97 95
18469.26 89
18470.54 99
18471.83 106
18473.11 94
18474.40 123
18475.68 120
18476.97 102
18478.25 107
18479.54 102
18480.82 117
18482.11 87
18483.40 104
18484.68 119
18485.97 103
18487.25 98
18488.54 99
18489.82 118
18491.11 106
18492.39 98
18493.68 92
18494.97 87
18496.25 103
18497.54 95
18498.82 128
18500.11 85
18501.40 102
18502.68 108
18503.97 123
18505.26 123
18506.54 95
18507.83 79
18509.11 103
18510.40 98
18511.69 98
18512.97 100
18514.26 106
18515.55 127
18516.83 117
18518.12 106
18519.41 99
18520.69 105
18521.98 93
18523.27 123
18524.56 101
18525.84 111
18527.13 120
18528.42 105
18529.70 98
18530.99 101
18532.28 131
18533.57 113
18534.85 106
18536.14 99
18537.43 104
18538.71 117
18540.00 118
18541.29 110
18542.58 106
18543.86 100
18545.15 105
18546.44 93
18547.73 92
18549.02 96
18550.30 113
18551.59 98
18552.88 118
18554.17 123
18555.46 98
18556.74 99
18558.03 120
18559.32 123
18560.61 86
18561.90 91
18563.18 92
18564.47 101
18565.76 95
18567.05 110
18568.34 100
18569.63 97
18570.92 89
18572.20 87
18573.49 80
18574.78 109
18576.07 107
18577.36 92
18578.65 101
18579.94 94
18581.23 95
18582.51 95
18583.80 88
18585.09 85
18586.38 113
18587.67 110
18588.96 89
18590.25 99
18591.54 104
18592.83 110
18594.12 99
18595.41 94
18596.70 110
18597.99 112
18599.28 84
18600.57 75
18601.85 92
18603.14 82
18604.43 111
18605.72 107
18607.01 103
18608.30 94
18609.59 114
18610.88 125
18612.17 125
18613.46 130
18614.75 100
18616.04 114
18617.33 91
18618.62 106
18619.91 114
18621.20 90
18622.50 100
18623.79 91
18625.08 123
18626.37 118
18627.66 112
18628.95 106
18630.24 105
18631.53 112
18632.82 110
18634.11 99
18635.40 100
18636.69 89
18637.98 140
18639.27 118
18640.57 108
18641.86 125
18643.15 101
18644.44 102
18645.73 76
18647.02 80
18648.31 94
18649.60 115
18650.89 96
18652.19 107
18653.48 110
18654.77 90
18656.06 121
18657.35 92
18658.64 93
18659.94 107
18661.23 115
18662.52 104
18663.81 108
18665.10 115
18666.39 111
18667.69 103
18668.98 105
18670.27 85
18671.56 89
18672.85 101
18674.15 96
18675.44 94
18676.73 100
18678.02 96
18679.32 93
18680.61 97
18681.90 109
18683.19 104
18684.49 87
18685.78 99
18687.07 92
18688.36 101
18689.66 118
18690.95 99
18692.24 79
18693.53 99
18694.83 106
18696.12 95
18697.41 108
18698.71 91
18700.00 87
18701.29 97
18702.59 102
18703.88 96
18705.17 108
18706.47 100
18707.76 103
18709.05 122
18710.35 108
18711.64 99
18712.93 94
18714.23 121
18715.52 98
18716.81 109
18718.11 108
18719.40 101
18720.70 102
18721.99 104
18723.28 120
18724.58 113
18725.87 109
18727.16 106
18728.46 97
18729.75 100
18731.05 86
18732.34 105
18733.64 112
18734.93 105
18736.22 101
18737.52 104
18738.81 100
18740.11 108
18741.40 98
18742.70 108
18743.99 113
18745.29 96
18746.58 110
18747.87 94
18749.17 124
18750.46 113
18751.76 106
18753.05 106
18754.35 82
18755.64 96
18756.94 106
18758.23 118
18759.53 102
18760.82 100
18762.12 102
18763.42 79
18764.71 106
18766.01 85
18767.30 121
18768.60 95
18769.89 118
18771.19 92
18772.48 92
18773.78 119
18775.07 124
18776.37 82
18777.67 97
18778.96 82
18780.26 88
18781.55 103
18782.85 92
18784.15 81
18785.44 102
18786.74 88
18788.03 98
18789.33 95
18790.63 95
18791.92 114
18793.22 129
18794.52 119
18795.81 96
18797.11 123
18798.40 108
18799.70 125
18801.00 137
18802.29 119
18803.59 108
18804.89 104
18806.18 92
18807.48 117
18808.78 119
18810.07 98
18811.37 106
18812.67 85
18813.97 105
18815.26 105
18816.56 94
18817.86 116
18819.15 93
18820.45 93
18821.75 100
18823.05 103
18824.34 98
18825.64 108
18826.94 92
18828.24 83
18829.53 102
18830.83 111
18832.13 111
18833.43 105
18834.72 110
18836.02 83
18837.32 116
18838.62 129
18839.92 104
18841.21 87
18842.51 85
18843.81 131
18845.11 91
18846.41 90
18847.70 97
18849.00 116
18850.30 110
18851.60 107
18852.90 94
18854.20 87
18855.49 114
18856.79 83
18858.09 90
18859.39 90
18860.69 92
18861.99 106
18863.29 102
18864.58 80
18865.88 90
18867.18 109
18868.48 85
18869.78 88
18871.08 139
18872.38 105
18873.68 96
18874.98 101
18876.28 87
18877.57 106
18878.87 91
18880.17 83
18881.47 79
18882.77 95
18884.07 98
18885.37 72
18886.67 70
18887.97 98
18889.27 82
18890.57 96
18891.87 99
18893.17 92
18894.47 94
18895.77 92
18897.07 90
18898.37 109
18899.67 101
18900.97 86
18902.27 74
18903.57 91
18904.87 94
18906.17 106
18907.47 97
18908.77 98
18910.07 93
18911.37 110
18912.67 97
18913.97 84
18915.27 100
18916.57 128
18917.87 102
18919.17 95
18920.47 94
18921.78 108
18923.08 82
18924.38 105
18925.68 91
18926.98 108
18928.28 101
18929.58 108
18930.88 101
18932.18 97
18933.48 91
18934.79 81
18936.09 86
18937.39 88
18938.69 88
18939.99 100
18941.29 82
18942.59 64
18943.90 72
18945.20 79
18946.50 94
18947.80 99
18949.10 80
18950.40 84
18951.71 115
18953.01 104
18954.31 76
18955.61 70
18956.91 116
18958.21 91
18959.52 82
18960.82 110
18962.12 85
18963.42 108
18964.73 81
18966.03 78
18967.33 90
18968.63 101
18969.93 99
18971.24 95
18972.54 90
18973.84 104
18975.14 96
18976.45 98
18977.75 73
18979.05 96
18980.36 89
18981.66 84
18982.96 105
18984.26 94
18985.57 84
18986.87 85
18988.17 111
18989.48 126
18990.78 90
18992.08 81
18993.39 78
18994.69 94
18995.99 95
18997.30 73
18998.60 94
18999.90 99
19001.21 92
19002.51 101
19003.81 82
19005.12 74
19006.42 88
19007.72 91
19009.03 78
19010.33 89
19011.64 85
19012.94 87
19014.24 114
19015.55 106
19016.85 89
19018.16 86
19019.46 90
19020.76 84
19022.07 91
19023.37 98
19024.68 81
19025.98 84
19027.29 93
19028.59 86
19029.89 104
19031.20 99
19032.50 69
19033.81 100
19035.11 115
19036.42 87
19037.72 78
19039.03 73
19040.33 93
19041.64 76
19042.94 85
19044.25 83
19045.55 96
19046.86 78
19048.16 90
19049.47 106
19050.77 79
19052.08 95
19053.38 78
19054.69 104
19055.99 82
19057.30 90
19058.60 95
19059.91 100
19061.22 96
19062.52 90
19063.83 79
19065.13 69
19066.44 84
19067.74 84
19069.05 118
19070.36 91
19071.66 67
19072.97 87
19074.27 91
19075.58 100
19076.89 113
19078.19 100
19079.50 88
19080.80 91
19082.11 89
19083.42 77
19084.72 65
19086.03 92
19087.34 98
19088.64 92
19089.95 98
19091.26 110
19092.56 98
19093.87 85
19095.18 95
19096.48 99
19097.79 103
19099.10 84
19100.40 97
19101.71 85
19103.02 85
19104.32 80
19105.63 71
19106.94 92
19108.25 81
19109.55 90
19110.86 89
19112.17 91
19113.48 111
19114.78 97
19116.09 104
19117.40 82
19118.71 99
19120.01 97
19121.32 101
19122.63 84
19123.94 79
19125.24 98
19126.55 67
19127.86 87
19129.17 110
19130.47 78
19131.78 81
19133.09 114
19134.40 86
19135.71 95
19137.02 87
19138.32 100
19139.63 115
19140.94 92
19142.25 83
19143.56 91
19144.87 99
19146.17 95
19147.48 99
19148.79 74
19150.10 97
19151.41 85
19152.72 94
19154.03 94
19155.33 105
19156.64 84
19157.95 75
19159.26 63
19160.57 78
19161.88 86
19163.19 85
19164.50 91
19165.81 82
19167.12 87
19168.42 68
19169.73 100
19171.04 83
19172.35 86
19173.66 84
19174.97 93
19176.28 94
19177.59 92
19178.90 84
19180.21 90
19181.52 96
19182.83 93
19184.14 102
19185.45 107
19186.76 82
19188.07 83
19189.38 77
19190.69 92
19192.00 86
19193.31 84
19194.62 71
19195.93 83
19197.24 116
19198.55 79
19199.86 106
19201.17 86
19202.48 93
19203.79 91
19205.10 86
19206.41 81
19207.72 92
19209.03 100
19210.34 89
19211.66 89
19212.97 74
19214.28 106
19215.59 96
19216.90 99
19218.21 86
19219.52 113
19220.83 84
19222.14 96
19223.45 96
19224.77 90
19226.08 97
19227.39 95
19228.70 84
19230.01 87
19231.32 89
19232.63 81
19233.94 77
19235.26 89
19236.57 72
19237.88 90
19239.19 77
19240.50 95
19241.81 111
19243.13 106
19244.44 88
19245.75 80
19247.06 87
19248.37 81
19249.69 72
19251.00 104
19252.31 75
19253.62 72
19254.93 77
19256.25 85
19257.56 74
19258.87 76
19260.18 81
19261.50 81
19262.81 76
19264.12 82
19265.43 85
19266.75 92
19268.06 89
19269.37 82
19270.68 85
19272.00 80
19273.31 91
19274.62 113
19275.94 100
19277.25 102
19278.56 95
19279.88 84
19281.19 82
19282.50 102
19283.81 91
19285.13 95
19286.44 90
19287.75 75
19289.07 76
19290.38 78
19291.70 85
19293.01 82
19294.32 95
19295.64 94
19296.95 95
19298.26 84
19299.58 87
19300.89 94
19302.20 110
19303.52 95
19304.83 89
19306.15 75
19307.46 81
19308.77 93
19310.09 94
19311.40 99
19312.72 113
19314.03 86
19315.35 95
19316.66 98
19317.97 86
19319.29 90
19320.60 104
19321.92 111
19323.23 95
19324.55 81
19325.86 123
19327.18 104
19328.49 102
19329.81 83
19331.12 92
19332.44 73
19333.75 110
19335.07 105
19336.38 92
19337.70 106
19339.01 95
19340.33 92
19341.64 76
19342.96 97
19344.27 94
19345.59 113
19346.90 74
19348.22 85
19349.53 105
19350.85 91
19352.16 76
19353.48 93
19354.79 100
19356.11 108
19357.43 89
19358.74 91
19360.06 101
19361.37 73
19362.69 101
19364.01 103
19365.32 79
19366.64 88
19367.95 103
19369.27 84
19370.59 89
19371.90 85
19373.22 74
19374.53 74
19375.85 75
19377.17 70
19378.48 75
19379.80 91
19381.12 98
19382.43 80
19383.75 108
19385.07 79
19386.38 98
19387.70 118
19389.02 86
19390.33 95
19391.65 78
19392.97 85
19394.28 116
19395.60 118
19396.92 81
19398.24 98
19399.55 108
19400.87 96
19402.19 91
19403.50 88
19404.82 98
19406.14 99
19407.46 104
19408.77 86
19410.09 80
19411.41 91
19412.73 92
19414.04 108
19415.36 91
19416.68 75
19418.00 95
19419.32 89
19420.63 100
19421.95 87
19423.27 89
19424.59 85
19425.91 95
19427.22 99
19428.54 96
19429.86 91
19431.18 95
19432.50 107
19433.82 89
19435.13 98
19436.45 89
19437.77 100
19439.09 71
19440.41 85
19441.73 81
19443.04 65
19444.36 82
19445.68 89
19447.00 71
19448.32 101
19449.64 95
19450.96 88
19452.28 93
19453.60 78
19454.91 89
19456.23 64
19457.55 95
19458.87 71
19460.19 95
19461.51 97
19462.83 81
19464.15 85
19465.47 74
19466.79 74
19468.11 89
19469.43 84
19470.75 86
19472.07 79
19473.39 89
19474.71 88
19476.03 96
19477.35 120
19478.67 101
19479.99 80
19481.30 77
19482.62 69
19483.94 100
19485.27 66
19486.59 67
19487.91 73
19489.23 90
19490.55 75
19491.87 84
19493.19 104
19494.51 115
19495.83 72
19497.15 90
19498.47 72
19499.79 80
19501.11 76
19502.43 86
19503.75 75
19505.07 64
19506.39 91
19507.71 98
19509.03 109
19510.36 70
19511.68 88
19513.00 87
19514.32 75
19515.64 90
19516.96 64
19518.28 88
19519.60 81
19520.92 89
19522.25 87
19523.57 95
19524.89 77
19526.21 84
19527.53 90
19528.85 84
19530.17 84
19531.50 73
19532.82 89
19534.14 102
19535.46 92
19536.78 83
19538.11 94
19539.43 99
19540.75 95
19542.07 94
19543.39 84
19544.72 97
19546.04 80
19547.36 88
19548.68 79
19550.00 95
19551.33 107
19552.65 90
19553.97 97
19555.29 83
19556.62 93
19557.94 100
19559.26 112
19560.58 93
19561.91 83
19563.23 78
19564.55 101
19565.88 85
19567.20 104
19568.52 88
19569.84 98
19571.17 95
19572.49 102
19573.81 100
19575.14 74
19576.46 82
19577.78 83
19579.11 95
19580.43 70
19581.75 71
19583.08 64
19584.40 83
19585.72 71
19587.05 56
19588.37 79
19589.69 71
19591.02 95
19592.34 74
19593.67 92
19594.99 86
19596.31 88
19597.64 79
19598.96 76
19600.28 90
19601.61 93
19602.93 91
19604.26 108
19605.58 91
19606.91 79
19608.23 92
19609.55 108
19610.88 94
19612.20 79
19613.53 77
19614.85 110
19616.18 84
19617.50 83
19618.83 84
19620.15 79
19621.47 84
19622.80 90
19624.12 75
19625.45 70
19626.77 77
19628.10 115
19629.42 81
19630.75 62
19632.07 83
19633.40 76
19634.72 63
19636.05 79
19637.37 71
19638.70 72
19640.03 85
19641.35 75
19642.68 76
19644.00 78
19645.33 68
19646.65 83
19647.98 82
19649.30 86
19650.63 88
19651.96 78
19653.28 77
19654.61 88
19655.93 96
19657.26 84
19658.58 91
19659.91 78
19661.24 77
19662.56 85
19663.89 96
19665.22 77
19666.54 91
19667.87 88
19669.19 91
19670.52 86
19671.85 78
19673.17 100
19674.50 69
19675.83 89
19677.15 79
19678.48 83
19679.81 77
19681.13 84
19682.46 78
19683.79 80
19685.11 85
19686.44 83
19687.77 95
19689.09 90
19690.42 84
19691.75 64
19693.08 94
19694.40 96
19695.73 102
19697.06 74
19698.39 67
19699.71 74
19701.04 89
19702.37 81
19703.69 112
19705.02 75
19706.35 86
19707.68 69
19709.01 82
19710.33 67
19711.66 105
19712.99 121
19714.32 86
19715.64 77
19716.97 88
19718.30 103
19719.63 83
19720.96 73
19722.28 62
19723.61 89
19724.94 88
19726.27 68
19727.60 79
19728.93 82
19730.25 78
19731.58 83
19732.91 79
19734.24 62
19735.57 84
19736.90 84
19738.23 82
19739.55 63
19740.88 64
19742.21 85
19743.54 104
19744.87 71
19746.20 66
19747.53 73
19748.86 75
19750.19 82
19751.51 80
19752.84 61
19754.17 77
19755.50 68
19756.83 96
19758.16 85
19759.49 78
19760.82 65
19762.15 84
19763.48 108
19764.81 71
19766.14 75
19767.47 77
19768.80 95
19770.13 89
19771.46 90
19772.79 59
19774.12 66
19775.45 78
19776.78 90
19778.11 93
19779.44 83
19780.77 88
19782.10 93
19783.43 111
19784.76 100
19786.09 87
19787.42 92
19788.75 80
19790.08 83
19791.41 79
19792.74 92
19794.07 103
19795.40 101
19796.73 74
19798.06 68
19799.39 85
19800.72 99
19802.05 64
19803.39 87
19804.72 99
19806.05 69
19807.38 72
19808.71 74
19810.04 90
19811.37 71
19812.70 88
19814.03 74
19815.37 81
19816.70 78
19818.03 83
19819.36 67
19820.69 73
19822.02 75
19823.35 84
19824.69 68
19826.02 74
19827.35 80
19828.68 76
19830.01 100
19831.34 94
19832.68 64
19834.01 56
19835.34 80
19836.67 107
19838.00 93
19839.34 62
19840.67 79
19842.00 91
19843.33 69
19844.67 82
19846.00 98
19847.33 73
19848.66 83
19849.99 83
19851.33 85
19852.66 81
19853.99 65
19855.32 96
19856.66 92
19857.99 89
19859.32 78
19860.66 77
19861.99 90
19863.32 100
19864.65 83
19865.99 78
19867.32 70
19868.65 73
19869.99 81
19871.32 77
19872.65 87
19873.99 77
19875.32 77
19876.65 102
19877.99 80
19879.32 86
19880.65 74
19881.99 69
19883.32 91
19884.65 107
19885.99 94
19887.32 68
19888.66 72
19889.99 77
19891.32 84
19892.66 98
19893.99 95
19895.32 70
19896.66 92
19897.99 98
19899.33 93
19900.66 73
19902.00 98
19903.33 104
19904.66 84
19906.00 84
19907.33 77
19908.67 83
19910.00 89
19911.34 99
19912.67 91
19914.01 97
19915.34 90
19916.67 71
19918.01 66
19919.34 71
19920.68 69
19922.01 89
19923.35 69
19924.68 70
19926.02 63
19927.35 92
19928.69 98
19930.02 80
19931.36 76
19932.69 78
19934.03 94
19935.37 76
19936.70 60
19938.04 59
19939.37 67
19940.71 106
19942.04 70
19943.38 88
19944.71 92
19946.05 90
19947.39 87
19948.72 73
19950.06 82
19951.39 96
19952.73 98
19954.06 80
19955.40 77
19956.74 82
19958.07 92
19959.41 84
19960.74 79
19962.08 90
19963.42 68
19964.75 83
19966.09 95
19967.43 88
19968.76 59
19970.10 80
19971.44 90
19972.77 82
19974.11 90
19975.45 76
19976.78 97
19978.12 73
19979.46 88
19980.79 84
19982.13 86
19983.47 98
19984.80 79
19986.14 81
19987.48 88
19988.82 91
19990.15 89
19991.49 89
19992.83 88
19994.16 79
19995.50 91
19996.84 96
19998.18 93
19999.51 96
20000.85 94
20002.19 94
20003.53 103
20004.86 90
20006.20 94
20007.54 115
20008.88 115
20010.22 85
20011.55 83
20012.89 75
20014.23 102
20015.57 93
20016.91 106
20018.24 100
20019.58 94
20020.92 94
20022.26 76
20023.60 98
20024.93 94
20026.27 80
20027.61 109
20028.95 99
20030.29 92
20031.63 72
20032.97 55
20034.30 89
20035.64 86
20036.98 77
20038.32 94
20039.66 85
20041.00 94
20042.34 101
20043.68 101
20045.01 110
20046.35 88
20047.69 99
20049.03 78
20050.37 108
20051.71 97
20053.05 92
20054.39 93
20055.73 78
20057.07 93
20058.41 75
20059.75 84
20061.09 75
20062.43 78
20063.77 75
20065.11 69
20066.45 71
20067.79 76
20069.12 63
20070.46 71
20071.80 64
20073.14 64
20074.48 82
20075.82 74
20077.16 78
20078.50 72
20079.85 72
20081.19 80
20082.53 104
20083.87 81
20085.21 88
20086.55 69
20087.89 65
20089.23 75
20090.57 103
20091.91 75
20093.25 76
20094.59 69
20095.93 81
20097.27 61
20098.61 88
20099.95 76
20101.29 89
20102.64 103
20103.98 67
20105.32 88
20106.66 90
20108.00 84
20109.34 78
20110.68 82
20112.02 95
20113.36 83
20114.71 80
20116.05 74
20117.39 70
20118.73 63
20120.07 84
20121.41 76
20122.75 66
20124.10 63
20125.44 92
20126.78 95
20128.12 79
20129.46 94
