# Supplementary material for: MALDI-TOF MS typing enables the classification of brewing yeasts of the genus Saccharomyces to major beer styles
Source: PLoS One. 2017 Aug 9;12(8):e0181694. doi: 10.1371/journal.pone.0181694 (PMC5549903; doi:10.1371/journal.pone.0181694)
Supplement: S12 File — The directory includes 90 raw files and was zipped to “.zip”; the folder has three strains with 30 spectra per strain; S1 Text explains the raw files with an example and Table 1 represents the yeast strains used within the experiment. (ZIP) [file pone.0181694.s015.zip › 34-36/30624-PI105-Dias-Dias-Dias-YPG-18h-E-E_2015-08-21__0_F1_1.dat]

1998.76 3329
1999.18 3162
1999.60 3120
2000.02 3231
2000.44 3188
2000.87 3283
2001.29 2992
2001.71 2902
2002.13 3028
2002.55 3214
2002.97 3095
2003.40 3128
2003.82 3079
2004.24 3162
2004.66 3144
2005.08 3229
2005.50 3093
2005.93 2977
2006.35 3216
2006.77 3192
2007.19 3176
2007.62 2998
2008.04 2915
2008.46 3120
2008.88 3306
2009.30 3383
2009.73 3179
2010.15 3090
2010.57 3164
2010.99 3138
2011.42 3123
2011.84 3229
2012.26 3011
2012.68 2822
2013.11 2853
2013.53 2956
2013.95 3113
2014.38 3085
2014.80 3048
2015.22 3144
2015.64 3099
2016.07 2865
2016.49 2927
2016.91 3371
2017.34 3313
2017.76 3405
2018.18 3171
2018.61 3234
2019.03 3475
2019.45 3456
2019.88 3359
2020.30 3600
2020.72 3554
2021.15 3563
2021.57 3439
2021.99 3565
2022.42 3389
2022.84 3218
2023.27 3204
2023.69 3046
2024.11 3078
2024.54 3093
2024.96 2915
2025.39 2946
2025.81 2868
2026.23 2786
2026.66 2857
2027.08 2818
2027.51 2718
2027.93 2779
2028.36 2581
2028.78 2673
2029.20 2762
2029.63 2663
2030.05 2782
2030.48 2692
2030.90 2668
2031.33 2760
2031.75 2888
2032.18 2956
2032.60 2805
2033.03 2911
2033.45 2847
2033.88 2872
2034.30 2774
2034.73 2832
2035.15 3032
2035.58 2787
2036.00 2866
2036.43 2876
2036.85 2777
2037.28 2938
2037.70 3012
2038.13 2899
2038.55 2892
2038.98 3029
2039.40 3049
2039.83 2870
2040.25 3099
2040.68 3037
2041.11 3185
2041.53 2993
2041.96 2925
2042.38 2953
2042.81 3562
2043.23 3538
2043.66 3105
2044.09 3159
2044.51 3410
2044.94 3319
2045.37 3249
2045.79 3431
2046.22 3062
2046.64 3146
2047.07 3084
2047.50 2889
2047.92 3146
2048.35 2949
2048.78 2906
2049.20 2887
2049.63 3015
2050.06 2980
2050.48 2867
2050.91 3140
2051.34 2951
2051.76 3003
2052.19 3072
2052.62 2989
2053.04 2938
2053.47 3057
2053.90 2907
2054.32 3107
2054.75 3055
2055.18 2957
2055.61 2901
2056.03 3107
2056.46 3077
2056.89 2818
2057.31 2861
2057.74 3016
2058.17 2829
2058.60 3127
2059.02 2881
2059.45 2777
2059.88 2781
2060.31 2889
2060.73 2930
2061.16 2867
2061.59 2928
2062.02 2935
2062.45 3134
2062.87 3135
2063.30 3045
2063.73 2928
2064.16 2969
2064.59 3041
2065.01 3090
2065.44 3200
2065.87 2834
2066.30 2809
2066.73 2851
2067.16 3114
2067.58 3154
2068.01 3187
2068.44 2770
2068.87 2862
2069.30 3013
2069.73 2748
2070.16 2725
2070.58 2662
2071.01 2640
2071.44 2593
2071.87 2580
2072.30 2676
2072.73 2616
2073.16 2692
2073.59 2799
2074.02 2805
2074.45 2666
2074.87 2794
2075.30 2731
2075.73 2657
2076.16 2703
2076.59 2937
2077.02 3011
2077.45 3025
2077.88 2945
2078.31 2900
2078.74 2942
2079.17 3047
2079.60 2864
2080.03 2870
2080.46 3194
2080.89 3320
2081.32 3487
2081.75 3364
2082.18 3162
2082.61 3194
2083.04 3461
2083.47 3323
2083.90 3245
2084.33 3001
2084.76 3013
2085.19 3032
2085.62 3050
2086.05 3175
2086.48 3129
2086.91 2908
2087.34 2888
2087.77 2837
2088.20 2813
2088.63 3050
2089.06 3080
2089.49 3139
2089.92 3136
2090.35 3108
2090.79 2981
2091.22 3341
2091.65 3268
2092.08 3322
2092.51 3772
2092.94 3868
2093.37 3791
2093.80 4015
2094.23 4177
2094.66 4250
2095.10 4039
2095.53 4153
2095.96 3888
2096.39 3696
2096.82 3792
2097.25 3531
2097.68 3359
2098.12 3085
2098.55 3191
2098.98 3154
2099.41 3047
2099.84 2753
2100.27 2768
2100.71 2874
2101.14 2962
2101.57 2917
2102.00 2804
2102.43 2859
2102.87 2919
2103.30 2920
2103.73 2923
2104.16 2787
2104.60 2869
2105.03 2631
2105.46 2760
2105.89 2807
2106.32 2928
2106.76 2840
2107.19 2877
2107.62 2979
2108.05 3071
2108.49 3072
2108.92 3056
2109.35 3273
2109.79 3082
2110.22 3132
2110.65 3044
2111.08 2758
2111.52 2952
2111.95 3121
2112.38 3112
2112.82 2972
2113.25 2981
2113.68 2875
2114.12 2830
2114.55 2816
2114.98 2654
2115.42 2619
2115.85 2746
2116.28 2847
2116.72 2810
2117.15 2558
2117.58 2575
2118.02 2599
2118.45 2654
2118.88 2688
2119.32 2554
2119.75 2501
2120.19 2625
2120.62 2890
2121.05 2831
2121.49 2593
2121.92 2916
2122.36 2996
2122.79 2988
2123.22 2687
2123.66 2809
2124.09 2679
2124.53 2724
2124.96 2756
2125.40 2515
2125.83 2503
2126.26 2446
2126.70 2433
2127.13 2645
2127.57 2594
2128.00 2580
2128.44 2743
2128.87 2878
2129.31 2947
2129.74 3017
2130.18 2973
2130.61 2967
2131.05 3024
2131.48 3218
2131.92 3132
2132.35 3332
2132.79 3208
2133.22 3273
2133.66 3102
2134.09 3080
2134.53 3190
2134.96 3250
2135.40 3232
2135.83 3005
2136.27 2801
2136.70 2814
2137.14 2810
2137.58 3018
2138.01 2926
2138.45 2782
2138.88 2947
2139.32 3098
2139.75 2978
2140.19 3045
2140.63 3072
2141.06 2983
2141.50 2879
2141.93 2867
2142.37 2621
2142.81 2527
2143.24 2500
2143.68 2718
2144.12 2817
2144.55 2678
2144.99 2541
2145.43 2492
2145.86 2536
2146.30 2450
2146.73 2407
2147.17 2578
2147.61 2847
2148.04 2936
2148.48 3150
2148.92 3148
2149.35 3153
2149.79 3372
2150.23 3456
2150.67 3397
2151.10 3587
2151.54 3744
2151.98 3748
2152.41 3683
2152.85 3600
2153.29 3486
2153.73 3224
2154.16 3307
2154.60 3136
2155.04 3215
2155.48 2806
2155.91 2931
2156.35 2802
2156.79 2861
2157.23 2676
2157.66 2681
2158.10 2781
2158.54 2640
2158.98 2842
2159.41 2778
2159.85 2708
2160.29 2794
2160.73 2800
2161.17 2726
2161.60 2764
2162.04 2825
2162.48 2881
2162.92 2649
2163.36 2720
2163.80 2970
2164.23 2900
2164.67 3026
2165.11 2979
2165.55 3007
2165.99 3054
2166.43 3160
2166.86 3181
2167.30 3061
2167.74 3136
2168.18 3227
2168.62 3162
2169.06 3203
2169.50 3034
2169.94 3043
2170.38 3133
2170.81 2999
2171.25 3026
2171.69 3209
2172.13 3061
2172.57 2990
2173.01 3014
2173.45 2919
2173.89 3017
2174.33 2963
2174.77 3104
2175.21 3136
2175.65 3348
2176.09 3238
2176.53 3030
2176.96 3304
2177.40 3322
2177.84 3389
2178.28 3701
2178.72 3742
2179.16 3587
2179.60 3642
2180.04 3871
2180.48 3704
2180.92 3640
2181.36 3656
2181.80 3445
2182.24 3649
2182.68 3599
2183.12 3223
2183.56 3090
2184.01 3002
2184.45 2967
2184.89 2955
2185.33 3047
2185.77 3203
2186.21 3056
2186.65 2807
2187.09 3071
2187.53 3122
2187.97 3197
2188.41 3323
2188.85 3123
2189.29 3371
2189.73 3597
2190.17 3432
2190.62 3424
2191.06 3545
2191.50 3462
2191.94 3565
2192.38 3658
2192.82 3510
2193.26 3335
2193.70 3497
2194.15 3266
2194.59 3313
2195.03 3411
2195.47 3354
2195.91 3237
2196.35 3300
2196.79 3506
2197.24 3399
2197.68 3501
2198.12 3433
2198.56 3457
2199.00 3262
2199.45 3220
2199.89 3228
2200.33 3360
2200.77 3088
2201.21 3045
2201.66 3189
2202.10 3069
2202.54 3148
2202.98 3148
2203.42 3054
2203.87 3215
2204.31 3193
2204.75 3057
2205.19 3063
2205.64 3093
2206.08 3286
2206.52 3381
2206.96 3465
2207.41 3308
2207.85 3351
2208.29 3465
2208.74 3478
2209.18 3309
2209.62 3584
2210.06 3715
2210.51 3463
2210.95 3412
2211.39 3626
2211.84 3578
2212.28 3284
2212.72 3419
2213.17 3432
2213.61 3319
2214.05 3287
2214.50 3081
2214.94 3029
2215.38 3177
2215.83 3168
2216.27 3130
2216.71 2932
2217.16 3054
2217.60 2842
2218.05 2854
2218.49 3009
2218.93 3062
2219.38 3048
2219.82 2890
2220.26 2939
2220.71 3129
2221.15 3393
2221.60 3800
2222.04 4165
2222.49 4351
2222.93 5193
2223.37 5488
2223.82 6070
2224.26 6447
2224.71 7226
2225.15 7953
2225.60 7983
2226.04 8242
2226.49 7890
2226.93 7850
2227.37 7002
2227.82 6819
2228.26 6099
2228.71 5364
2229.15 4721
2229.60 4576
2230.04 4434
2230.49 4391
2230.93 4304
2231.38 3926
2231.82 4056
2232.27 3817
2232.71 3968
2233.16 4224
2233.61 3968
2234.05 4057
2234.50 4136
2234.94 4037
2235.39 3828
2235.83 4065
2236.28 3947
2236.72 3959
2237.17 3818
2237.61 3490
2238.06 3895
2238.51 3865
2238.95 3996
2239.40 3979
2239.84 3783
2240.29 4137
2240.74 4062
2241.18 3935
2241.63 3899
2242.07 3776
2242.52 3773
2242.97 3566
2243.41 3514
2243.86 3341
2244.31 3501
2244.75 3369
2245.20 3318
2245.65 3213
2246.09 3290
2246.54 3453
2246.99 3391
2247.43 3024
2247.88 3051
2248.33 3250
2248.77 3427
2249.22 3383
2249.67 2996
2250.11 2912
2250.56 3185
2251.01 3147
2251.45 3313
2251.90 3175
2252.35 3003
2252.80 3150
2253.24 3037
2253.69 3056
2254.14 3348
2254.59 3455
2255.03 3327
2255.48 3178
2255.93 3113
2256.38 3228
2256.82 3079
2257.27 3073
2257.72 3033
2258.17 2927
2258.61 2936
2259.06 3307
2259.51 3341
2259.96 3483
2260.41 3554
2260.85 3728
2261.30 3947
2261.75 4014
2262.20 3987
2262.65 3968
2263.09 4094
2263.54 4341
2263.99 4202
2264.44 4315
2264.89 4186
2265.34 4339
2265.79 4411
2266.23 4106
2266.68 4013
2267.13 3922
2267.58 4092
2268.03 4042
2268.48 4061
2268.93 4025
2269.38 3803
2269.82 3864
2270.27 3766
2270.72 3854
2271.17 3819
2271.62 3830
2272.07 3861
2272.52 3626
2272.97 3769
2273.42 3728
2273.87 3814
2274.32 3557
2274.77 3195
2275.21 3302
2275.66 3164
2276.11 2911
2276.56 3044
2277.01 3144
2277.46 3066
2277.91 3000
2278.36 3090
2278.81 3240
2279.26 3245
2279.71 3262
2280.16 3664
2280.61 3769
2281.06 3612
2281.51 4103
2281.96 4251
2282.41 4166
2282.86 4340
2283.31 4455
2283.76 4507
2284.21 4576
2284.66 4356
2285.11 4292
2285.56 4319
2286.02 4171
2286.47 3807
2286.92 3883
2287.37 3810
2287.82 3922
2288.27 4029
2288.72 4012
2289.17 4226
2289.62 4299
2290.07 4568
2290.52 4873
2290.97 5085
2291.42 5384
2291.88 5212
2292.33 5541
2292.78 5762
2293.23 5794
2293.68 5761
2294.13 5766
2294.58 5441
2295.04 5188
2295.49 5090
2295.94 5036
2296.39 4617
2296.84 4510
2297.29 4259
2297.74 4230
2298.20 4071
2298.65 4086
2299.10 3890
2299.55 3859
2300.00 3631
2300.46 3732
2300.91 3585
2301.36 3465
2301.81 3426
2302.26 3389
2302.72 3306
2303.17 3298
2303.62 3289
2304.07 3184
2304.53 3348
2304.98 3319
2305.43 3186
2305.88 3337
2306.33 3341
2306.79 3322
2307.24 3260
2307.69 3490
2308.15 3582
2308.60 3694
2309.05 3449
2309.50 3620
2309.96 3654
2310.41 3831
2310.86 3964
2311.32 4151
2311.77 4148
2312.22 3846
2312.68 3915
2313.13 3949
2313.58 3854
2314.03 3669
2314.49 3637
2314.94 3435
2315.39 3589
2315.85 3570
2316.30 3370
2316.76 3366
2317.21 3324
2317.66 3174
2318.12 3226
2318.57 3369
2319.02 3410
2319.48 3569
2319.93 3559
2320.39 3473
2320.84 3562
2321.29 3579
2321.75 3442
2322.20 3207
2322.66 3298
2323.11 3548
2323.56 3268
2324.02 3297
2324.47 3238
2324.93 3333
2325.38 3370
2325.84 3533
2326.29 3562
2326.74 3383
2327.20 3279
2327.65 3202
2328.11 3477
2328.56 3545
2329.02 3559
2329.47 3508
2329.93 3602
2330.38 3344
2330.84 3264
2331.29 3589
2331.75 3572
2332.20 3644
2332.66 3603
2333.11 3365
2333.57 3132
2334.02 3287
2334.48 3307
2334.93 3250
2335.39 3196
2335.84 3223
2336.30 3353
2336.76 3357
2337.21 3429
2337.67 3238
2338.12 3559
2338.58 3923
2339.03 3763
2339.49 3930
2339.95 3951
2340.40 4154
2340.86 4006
2341.31 4040
2341.77 4377
2342.23 4419
2342.68 4538
2343.14 4284
2343.59 4159
2344.05 4333
2344.51 4267
2344.96 4318
2345.42 4541
2345.88 4542
2346.33 4928
2346.79 4967
2347.24 4897
2347.70 4904
2348.16 4746
2348.61 4783
2349.07 4719
2349.53 4412
2349.99 4339
2350.44 4377
2350.90 4049
2351.36 3939
2351.81 4130
2352.27 3881
2352.73 3747
2353.18 3741
2353.64 3570
2354.10 3565
2354.56 3656
2355.01 3562
2355.47 3490
2355.93 3487
2356.38 3507
2356.84 3310
2357.30 3442
2357.76 3213
2358.22 3279
2358.67 3298
2359.13 3559
2359.59 3717
2360.05 3595
2360.50 3972
2360.96 3864
2361.42 4198
2361.88 4230
2362.34 4381
2362.79 4326
2363.25 4199
2363.71 4266
2364.17 4156
2364.63 3821
2365.08 3899
2365.54 3813
2366.00 3686
2366.46 3838
2366.92 3547
2367.38 3541
2367.84 3818
2368.29 3982
2368.75 3831
2369.21 3741
2369.67 3681
2370.13 3688
2370.59 3871
2371.05 3772
2371.50 3513
2371.96 3594
2372.42 3464
2372.88 3499
2373.34 3319
2373.80 3475
2374.26 3515
2374.72 3327
2375.18 3328
2375.64 3177
2376.10 3308
2376.56 3440
2377.02 3429
2377.47 3171
2377.93 2987
2378.39 3283
2378.85 3538
2379.31 3193
2379.77 3277
2380.23 3325
2380.69 3468
2381.15 3615
2381.61 3654
2382.07 3516
2382.53 3620
2382.99 3631
2383.45 3520
2383.91 3598
2384.37 3452
2384.83 3298
2385.29 3476
2385.75 3491
2386.21 3563
2386.67 3536
2387.13 3412
2387.59 3493
2388.05 3402
2388.52 3157
2388.98 3217
2389.44 3068
2389.90 3310
2390.36 3163
2390.82 3093
2391.28 3176
2391.74 3277
2392.20 3233
2392.66 3072
2393.12 3167
2393.58 3328
2394.05 3285
2394.51 3131
2394.97 3095
2395.43 3189
2395.89 3172
2396.35 3094
2396.81 2943
2397.27 3084
2397.74 3310
2398.20 3289
2398.66 3155
2399.12 3269
2399.58 3147
2400.04 3048
2400.50 3140
2400.97 3095
2401.43 3053
2401.89 3088
2402.35 3168
2402.81 3133
2403.28 3178
2403.74 3019
2404.20 3144
2404.66 3122
2405.12 3202
2405.59 3198
2406.05 3224
2406.51 3345
2406.97 3275
2407.44 3476
2407.90 3415
2408.36 3450
2408.82 3264
2409.29 3306
2409.75 3297
2410.21 3277
2410.67 3105
2411.14 3192
2411.60 3034
2412.06 3042
2412.52 2938
2412.99 3166
2413.45 3198
2413.91 3071
2414.38 3206
2414.84 3488
2415.30 3404
2415.77 3199
2416.23 3257
2416.69 3392
2417.16 3538
2417.62 3601
2418.08 3816
2418.55 3834
2419.01 3740
2419.47 3818
2419.94 3975
2420.40 3796
2420.86 3817
2421.33 3966
2421.79 3969
2422.25 3775
2422.72 3737
2423.18 3865
2423.65 3834
2424.11 3836
2424.57 3794
2425.04 4060
2425.50 4008
2425.97 4094
2426.43 4418
2426.90 4529
2427.36 4783
2427.82 4889
2428.29 5306
2428.75 5392
2429.22 5271
2429.68 5380
2430.15 5188
2430.61 4726
2431.08 4549
2431.54 4522
2432.00 4210
2432.47 3885
2432.93 3928
2433.40 3646
2433.86 3581
2434.33 3698
2434.79 3605
2435.26 3465
2435.72 3416
2436.19 3830
2436.65 3622
2437.12 3730
2437.58 3995
2438.05 4188
2438.52 4121
2438.98 4292
2439.45 4639
2439.91 4961
2440.38 5080
2440.84 5174
2441.31 5234
2441.77 5272
2442.24 5327
2442.71 5514
2443.17 5092
2443.64 4803
2444.10 4952
2444.57 4218
2445.03 4171
2445.50 4112
2445.97 3757
2446.43 3588
2446.90 3523
2447.37 3498
2447.83 3550
2448.30 3373
2448.76 3614
2449.23 3403
2449.70 3296
2450.16 3194
2450.63 3314
2451.10 3191
2451.56 3196
2452.03 3359
2452.50 3069
2452.96 3275
2453.43 3317
2453.90 3206
2454.36 3410
2454.83 3301
2455.30 3253
2455.76 3325
2456.23 3240
2456.70 3243
2457.17 3221
2457.63 3237
2458.10 3374
2458.57 3309
2459.03 3338
2459.50 3260
2459.97 3092
2460.44 3222
2460.90 3098
2461.37 3062
2461.84 3094
2462.31 3122
2462.77 3382
2463.24 3376
2463.71 3289
2464.18 3394
2464.65 3188
2465.11 3416
2465.58 3590
2466.05 3677
2466.52 3452
2466.99 3734
2467.45 3651
2467.92 3592
2468.39 3546
2468.86 3651
2469.33 3621
2469.79 3783
2470.26 3676
2470.73 3687
2471.20 3621
2471.67 3602
2472.14 3675
2472.61 3609
2473.07 3575
2473.54 3570
2474.01 3642
2474.48 3443
2474.95 3278
2475.42 3226
2475.89 3363
2476.36 3376
2476.82 3355
2477.29 3405
2477.76 3432
2478.23 3726
2478.70 3417
2479.17 3633
2479.64 3707
2480.11 4032
2480.58 3854
2481.05 4055
2481.52 4011
2481.99 3866
2482.46 3826
2482.93 3887
2483.40 3904
2483.87 3681
2484.33 3786
2484.80 3700
2485.27 3559
2485.74 3424
2486.21 3371
2486.68 3413
2487.15 3188
2487.62 3324
2488.09 3249
2488.56 3251
2489.03 3187
2489.50 3179
2489.97 3249
2490.44 3267
2490.92 3336
2491.39 3396
2491.86 3331
2492.33 3231
2492.80 3453
2493.27 3545
2493.74 3429
2494.21 3528
2494.68 3390
2495.15 3554
2495.62 3566
2496.09 3531
2496.56 3468
2497.03 3585
2497.50 3927
2497.98 3923
2498.45 4035
2498.92 4043
2499.39 3936
2499.86 3694
2500.33 3672
2500.80 3563
2501.27 3603
2501.75 3513
2502.22 3192
2502.69 3285
2503.16 3245
2503.63 3277
2504.10 3072
2504.57 3173
2505.05 3424
2505.52 3328
2505.99 3370
2506.46 3336
2506.93 3440
2507.40 3521
2507.88 3852
2508.35 3773
2508.82 3920
2509.29 3999
2509.76 4377
2510.24 4221
2510.71 3990
2511.18 4053
2511.65 4448
2512.13 4013
2512.60 3811
2513.07 3943
2513.54 3977
2514.02 3531
2514.49 3516
2514.96 3578
2515.43 3381
2515.91 3322
2516.38 3340
2516.85 3435
2517.32 3508
2517.80 3599
2518.27 3267
2518.74 3589
2519.22 3733
2519.69 3659
2520.16 3548
2520.64 3531
2521.11 3514
2521.58 3413
2522.06 3229
2522.53 3237
2523.00 3170
2523.48 3187
2523.95 3183
2524.42 3188
2524.90 3030
2525.37 3172
2525.84 3331
2526.32 3347
2526.79 3142
2527.26 3167
2527.74 3149
2528.21 3172
2528.69 3258
2529.16 3285
2529.63 3277
2530.11 3347
2530.58 3170
2531.06 3202
2531.53 3269
2532.00 3257
2532.48 3171
2532.95 3190
2533.43 3391
2533.90 3735
2534.38 3557
2534.85 3359
2535.32 3361
2535.80 3541
2536.27 3247
2536.75 3321
2537.22 3305
2537.70 3236
2538.17 3244
2538.65 3307
2539.12 3403
2539.60 3262
2540.07 3352
2540.55 3375
2541.02 3316
2541.50 3343
2541.97 3363
2542.45 3565
2542.92 3435
2543.40 3428
2543.87 3227
2544.35 3352
2544.82 3331
2545.30 3516
2545.78 3645
2546.25 4009
2546.73 4080
2547.20 4126
2547.68 4365
2548.15 4636
2548.63 4732
2549.10 4747
2549.58 4484
2550.06 4522
2550.53 4440
2551.01 4345
2551.48 4427
2551.96 4242
2552.44 4251
2552.91 4068
2553.39 4112
2553.87 4120
2554.34 3929
2554.82 4084
2555.29 4371
2555.77 4584
2556.25 4485
2556.72 4762
2557.20 4795
2557.68 4890
2558.15 4817
2558.63 4434
2559.11 4247
2559.58 4070
2560.06 3956
2560.54 3798
2561.01 3787
2561.49 3525
2561.97 3370
2562.45 3318
2562.92 3351
2563.40 3306
2563.88 3364
2564.35 3170
2564.83 3355
2565.31 3339
2565.79 3340
2566.26 3248
2566.74 3374
2567.22 3369
2567.70 3195
2568.17 3138
2568.65 3328
2569.13 3223
2569.61 2981
2570.08 3043
2570.56 3047
2571.04 2972
2571.52 3205
2572.00 3099
2572.47 3143
2572.95 3273
2573.43 3230
2573.91 3301
2574.39 3249
2574.86 3249
2575.34 3163
2575.82 3195
2576.30 3192
2576.78 3170
2577.26 3085
2577.73 3085
2578.21 3176
2578.69 3176
2579.17 3349
2579.65 3169
2580.13 3174
2580.61 3167
2581.08 3025
2581.56 3175
2582.04 3249
2582.52 3289
2583.00 3510
2583.48 3317
2583.96 3259
2584.44 3173
2584.92 3201
2585.40 3235
2585.87 3310
2586.35 3199
2586.83 3270
2587.31 3388
2587.79 3181
2588.27 3244
2588.75 3546
2589.23 3868
2589.71 3688
2590.19 3640
2590.67 3606
2591.15 3707
2591.63 3756
2592.11 3741
2592.59 3933
2593.07 3765
2593.55 4032
2594.03 4001
2594.51 4009
2594.99 4047
2595.47 4361
2595.95 4434
2596.43 4382
2596.91 4482
2597.39 4463
2597.87 4556
2598.35 4432
2598.83 4533
2599.31 4619
2599.79 4342
2600.27 4256
2600.75 4096
2601.23 3784
2601.71 3580
2602.20 3626
2602.68 3576
2603.16 3404
2603.64 3446
2604.12 3324
2604.60 3465
2605.08 3277
2605.56 3306
2606.04 3314
2606.52 3400
2607.00 3493
2607.49 3711
2607.97 4021
2608.45 4129
2608.93 4039
2609.41 4284
2609.89 4823
2610.37 4818
2610.86 4963
2611.34 5008
2611.82 5047
2612.30 5126
2612.78 5005
2613.26 4838
2613.75 4768
2614.23 4793
2614.71 4503
2615.19 4324
2615.67 4121
2616.16 3968
2616.64 3939
2617.12 3662
2617.60 3700
2618.08 3476
2618.57 3496
2619.05 3356
2619.53 3327
2620.01 3302
2620.50 3390
2620.98 3329
2621.46 3135
2621.94 3104
2622.43 3242
2622.91 3196
2623.39 3206
2623.87 3323
2624.36 3404
2624.84 3406
2625.32 3294
2625.81 3201
2626.29 3554
2626.77 3396
2627.25 3377
2627.74 3376
2628.22 3391
2628.70 3559
2629.19 3381
2629.67 3321
2630.15 3590
2630.64 3640
2631.12 3638
2631.60 3631
2632.09 3387
2632.57 3300
2633.05 3406
2633.54 3498
2634.02 3446
2634.51 3439
2634.99 3583
2635.47 3441
2635.96 3397
2636.44 3434
2636.93 3410
2637.41 3554
2637.89 3652
2638.38 3674
2638.86 3561
2639.35 3417
2639.83 3528
2640.31 3513
2640.80 3373
2641.28 3470
2641.77 3573
2642.25 3579
2642.74 3671
2643.22 3657
2643.71 3605
2644.19 3526
2644.67 3503
2645.16 3627
2645.64 3475
2646.13 3463
2646.61 3381
2647.10 3249
2647.58 3297
2648.07 3449
2648.55 3574
2649.04 3466
2649.52 3567
2650.01 3530
2650.49 3488
2650.98 3673
2651.46 3543
2651.95 3325
2652.43 3289
2652.92 3306
2653.41 3480
2653.89 3462
2654.38 3434
2654.86 3346
2655.35 3509
2655.83 3459
2656.32 3505
2656.81 3474
2657.29 3481
2657.78 3453
2658.26 3421
2658.75 3307
2659.23 3221
2659.72 3353
2660.21 3090
2660.69 3107
2661.18 3026
2661.67 3107
2662.15 3100
2662.64 3189
2663.12 3126
2663.61 3068
2664.10 3064
2664.58 3295
2665.07 3321
2665.56 3145
2666.04 3192
2666.53 3209
2667.02 3276
2667.50 3221
2667.99 3397
2668.48 3243
2668.96 3229
2669.45 3299
2669.94 3388
2670.42 3181
2670.91 3452
2671.40 3441
2671.89 3537
2672.37 3628
2672.86 3799
2673.35 3742
2673.83 4011
2674.32 4253
2674.81 4312
2675.30 4585
2675.78 4609
2676.27 4798
2676.76 4768
2677.25 4893
2677.74 4995
2678.22 5037
2678.71 4810
2679.20 4932
2679.69 5030
2680.17 5181
2680.66 5239
2681.15 5150
2681.64 5383
2682.13 5882
2682.61 5787
2683.10 5797
2683.59 5759
2684.08 6471
2684.57 6581
2685.06 5925
2685.54 6197
2686.03 6102
2686.52 5693
2687.01 5477
2687.50 5411
2687.99 4791
2688.48 4649
2688.96 4295
2689.45 4042
2689.94 3875
2690.43 3673
2690.92 3669
2691.41 3684
2691.90 3302
2692.39 3432
2692.88 3372
2693.36 3442
2693.85 3519
2694.34 3460
2694.83 3531
2695.32 3417
2695.81 3498
2696.30 3630
2696.79 3607
2697.28 3413
2697.77 3743
2698.26 3843
2698.75 3648
2699.24 3883
2699.73 3621
2700.22 3743
2700.71 3752
2701.20 3815
2701.69 3913
2702.18 3862
2702.67 3782
2703.16 3851
2703.65 4165
2704.14 4045
2704.63 3995
2705.12 4021
2705.61 4108
2706.10 4014
2706.59 3839
2707.08 3783
2707.57 3651
2708.06 3658
2708.55 3619
2709.04 3478
2709.53 3517
2710.02 3632
2710.51 3630
2711.00 3573
2711.49 3483
2711.98 3437
2712.47 3410
2712.97 3481
2713.46 3633
2713.95 3552
2714.44 3513
2714.93 3300
2715.42 3276
2715.91 3252
2716.40 3341
2716.89 3466
2717.39 3184
2717.88 3214
2718.37 3382
2718.86 3358
2719.35 3484
2719.84 3364
2720.33 3522
2720.83 3528
2721.32 3618
2721.81 3500
2722.30 3691
2722.79 3845
2723.28 3846
2723.78 3746
2724.27 3757
2724.76 3814
2725.25 3738
2725.74 3631
2726.24 3703
2726.73 3720
2727.22 3757
2727.71 3623
2728.20 3444
2728.70 3304
2729.19 3343
2729.68 3228
2730.17 3290
2730.67 3304
2731.16 3247
2731.65 3328
2732.14 3281
2732.64 3386
2733.13 3443
2733.62 3433
2734.12 3515
2734.61 3741
2735.10 3694
2735.59 3544
2736.09 3487
2736.58 3681
2737.07 3714
2737.57 3618
2738.06 3785
2738.55 3784
2739.05 3692
2739.54 3734
2740.03 3783
2740.53 3753
2741.02 3893
2741.51 3799
2742.01 3761
2742.50 3660
2742.99 3404
2743.49 3430
2743.98 3328
2744.47 3223
2744.97 3345
2745.46 3216
2745.96 3327
2746.45 3266
2746.94 3238
2747.44 3439
2747.93 3280
2748.43 3212
2748.92 3286
2749.41 3497
2749.91 3353
2750.40 3693
2750.90 3628
2751.39 3585
2751.89 3758
2752.38 3830
2752.87 4195
2753.37 4277
2753.86 4536
2754.36 4448
2754.85 4373
2755.35 4519
2755.84 4526
2756.34 4413
2756.83 4511
2757.33 4330
2757.82 4039
2758.32 4017
2758.81 4047
2759.31 3825
2759.80 3566
2760.30 3639
2760.79 3824
2761.29 3636
2761.78 3463
2762.28 3484
2762.77 3644
2763.27 3559
2763.76 3463
2764.26 3374
2764.76 3403
2765.25 3455
2765.75 3603
2766.24 3372
2766.74 3213
2767.23 3274
2767.73 3445
2768.23 3690
2768.72 3715
2769.22 3490
2769.71 3496
2770.21 3520
2770.71 3756
2771.20 3700
2771.70 3702
2772.19 3798
2772.69 3921
2773.19 3859
2773.68 3699
2774.18 4014
2774.68 3873
2775.17 3797
2775.67 4098
2776.17 4105
2776.66 4158
2777.16 4281
2777.66 4531
2778.15 4373
2778.65 4285
2779.15 4422
2779.64 4429
2780.14 4376
2780.64 4418
2781.13 4184
2781.63 3998
2782.13 4198
2782.63 4249
2783.12 4150
2783.62 4124
2784.12 3922
2784.61 4055
2785.11 4124
2785.61 3946
2786.11 3844
2786.60 3657
2787.10 3947
2787.60 3746
2788.10 3732
2788.59 3735
2789.09 3495
2789.59 3592
2790.09 3549
2790.59 3700
2791.08 3745
2791.58 3640
2792.08 3653
2792.58 3645
2793.08 3991
2793.57 3929
2794.07 4181
2794.57 4290
2795.07 4180
2795.57 4615
2796.07 4899
2796.56 5163
2797.06 5531
2797.56 6071
2798.06 6307
2798.56 6266
2799.06 6317
2799.56 6232
2800.05 6073
2800.55 5819
2801.05 5586
2801.55 5316
2802.05 5158
2802.55 4856
2803.05 4775
2803.55 4664
2804.05 4545
2804.54 4550
2805.04 4607
2805.54 4910
2806.04 5171
2806.54 5720
2807.04 6318
2807.54 6699
2808.04 6878
2808.54 7715
2809.04 8285
2809.54 8200
2810.04 8215
2810.54 8489
2811.04 8505
2811.54 8434
2812.04 7851
2812.54 7124
2813.04 6800
2813.54 6289
2814.04 5750
2814.54 5317
2815.04 5009
2815.54 4864
2816.04 4743
2816.54 5055
2817.04 5121
2817.54 5511
2818.04 5887
2818.54 6143
2819.04 6315
2819.54 6480
2820.04 6618
2820.54 6605
2821.04 6645
2821.54 6716
2822.04 6492
2822.54 6141
2823.04 5789
2823.54 5548
2824.04 5253
2824.55 4795
2825.05 4551
2825.55 4410
2826.05 4235
2826.55 4284
2827.05 4183
2827.55 4346
2828.05 4364
2828.55 4330
2829.06 4275
2829.56 4416
2830.06 4341
2830.56 4386
2831.06 4340
2831.56 4190
2832.06 4258
2832.57 4148
2833.07 3939
2833.57 3965
2834.07 4085
2834.57 4013
2835.07 4217
2835.58 4000
2836.08 4080
2836.58 3992
2837.08 4065
2837.58 4146
2838.09 3996
2838.59 3910
2839.09 3910
2839.59 3951
2840.10 3898
2840.60 3967
2841.10 3739
2841.60 3795
2842.11 3579
2842.61 3702
2843.11 3810
2843.61 3639
2844.12 3833
2844.62 4016
2845.12 4052
2845.62 4205
2846.13 4422
2846.63 4352
2847.13 4013
2847.64 4194
2848.14 4362
2848.64 4414
2849.14 4452
2849.65 4474
2850.15 4372
2850.65 4362
2851.16 4339
2851.66 4240
2852.16 4032
2852.67 4039
2853.17 3988
2853.67 3816
2854.18 3787
2854.68 3714
2855.18 3571
2855.69 3897
2856.19 3922
2856.70 4101
2857.20 4066
2857.70 3839
2858.21 4032
2858.71 4137
2859.22 4257
2859.72 4101
2860.22 4299
2860.73 4351
2861.23 4213
2861.74 4310
2862.24 4537
2862.74 4367
2863.25 4178
2863.75 3905
2864.26 4077
2864.76 3962
2865.27 3645
2865.77 3616
2866.28 3724
2866.78 3468
2867.28 3395
2867.79 3638
2868.29 3466
2868.80 3503
2869.30 3203
2869.81 3268
2870.31 3349
2870.82 3498
2871.32 3553
2871.83 3521
2872.33 3336
2872.84 3370
2873.34 3386
2873.85 3502
2874.36 3591
2874.86 3558
2875.37 3550
2875.87 3677
2876.38 3739
2876.88 3679
2877.39 3730
2877.89 3570
2878.40 3679
2878.90 3654
2879.41 3689
2879.92 3974
2880.42 4047
2880.93 3909
2881.43 3842
2881.94 4003
2882.45 4108
2882.95 4122
2883.46 4121
2883.96 3998
2884.47 4330
2884.98 4233
2885.48 4487
2885.99 4512
2886.50 4495
2887.00 4478
2887.51 4965
2888.02 4858
2888.52 4827
2889.03 4667
2889.53 4799
2890.04 5027
2890.55 4815
2891.06 4669
2891.56 4400
2892.07 4094
2892.58 3993
2893.08 3813
2893.59 3949
2894.10 3888
2894.60 3808
2895.11 3832
2895.62 4041
2896.13 3933
2896.63 3998
2897.14 4186
2897.65 4232
2898.15 4312
2898.66 4199
2899.17 4260
2899.68 4380
2900.18 4476
2900.69 4429
2901.20 4473
2901.71 4347
2902.22 4320
2902.72 4603
2903.23 4513
2903.74 4477
2904.25 4609
2904.75 4636
2905.26 4688
2905.77 4719
2906.28 4701
2906.79 4731
2907.30 4728
2907.80 4257
2908.31 4336
2908.82 4544
2909.33 4290
2909.84 4148
2910.35 4022
2910.85 3949
2911.36 3936
2911.87 4069
2912.38 4309
2912.89 4028
2913.40 3800
2913.91 3834
2914.41 3800
2914.92 3769
2915.43 3760
2915.94 3713
2916.45 4040
2916.96 3931
2917.47 3794
2917.98 3993
2918.49 3808
2919.00 3512
2919.51 3599
2920.01 3532
2920.52 3549
2921.03 3678
2921.54 3731
2922.05 4032
2922.56 4332
2923.07 4768
2923.58 5194
2924.09 5772
2924.60 6129
2925.11 6311
2925.62 6767
2926.13 7052
2926.64 7443
2927.15 7557
2927.66 7691
2928.17 7475
2928.68 6955
2929.19 6761
2929.70 6048
2930.21 5298
2930.72 4882
2931.23 4572
2931.74 4521
2932.25 4120
2932.76 4143
2933.27 4003
2933.78 3797
2934.29 3874
2934.80 3904
2935.31 3857
2935.83 3916
2936.34 3844
2936.85 3906
2937.36 3942
2937.87 3899
2938.38 3898
2938.89 4049
2939.40 3957
2939.91 3786
2940.42 4004
2940.94 3939
2941.45 3788
2941.96 3844
2942.47 3981
2942.98 4177
2943.49 4395
2944.00 4376
2944.51 4604
2945.03 4791
2945.54 5085
2946.05 5476
2946.56 5487
2947.07 5574
2947.58 5977
2948.10 6101
2948.61 5918
2949.12 5643
2949.63 5425
2950.14 5249
2950.66 4906
2951.17 4685
2951.68 4744
2952.19 4393
2952.70 4265
2953.22 4220
2953.73 3914
2954.24 3871
2954.75 3850
2955.26 3760
2955.78 3998
2956.29 3879
2956.80 3785
2957.31 3812
2957.83 3681
2958.34 3752
2958.85 3669
2959.37 3755
2959.88 4019
2960.39 4140
2960.90 4141
2961.42 4544
2961.93 4656
2962.44 4249
2962.96 4293
2963.47 4527
2963.98 4407
2964.50 4453
2965.01 4639
2965.52 4312
2966.04 4207
2966.55 4167
2967.06 4054
2967.58 3995
2968.09 4023
2968.60 4108
2969.12 3805
2969.63 3853
2970.14 3846
2970.66 3857
2971.17 3921
2971.68 3744
2972.20 3784
2972.71 3956
2973.23 3816
2973.74 3738
2974.25 3704
2974.77 3786
2975.28 3621
2975.80 4020
2976.31 4009
2976.83 3917
2977.34 3818
2977.85 3847
2978.37 3914
2978.88 4116
2979.40 4077
2979.91 4041
2980.43 4268
2980.94 4225
2981.46 4128
2981.97 4161
2982.48 4364
2983.00 4324
2983.51 4225
2984.03 4151
2984.54 4232
2985.06 4208
2985.57 4022
2986.09 4260
2986.60 4123
2987.12 4175
2987.63 4099
2988.15 4106
2988.67 4283
2989.18 4290
2989.70 4094
2990.21 3988
2990.73 3959
2991.24 4071
2991.76 4086
2992.27 3836
2992.79 3903
2993.30 4443
2993.82 4503
2994.34 4673
2994.85 4824
2995.37 5198
2995.88 5500
2996.40 5574
2996.92 6020
2997.43 6282
2997.95 6683
2998.46 6923
2998.98 7112
2999.50 7119
3000.01 7285
3000.53 7216
3001.05 7043
3001.56 6379
3002.08 6485
3002.59 5917
3003.11 5275
3003.63 5447
3004.14 5346
3004.66 5229
3005.18 5052
3005.69 5227
3006.21 5401
3006.73 5233
3007.24 5337
3007.76 5162
3008.28 5188
3008.80 4808
3009.31 4520
3009.83 4627
3010.35 4394
3010.86 4256
3011.38 4162
3011.90 4184
3012.42 3968
3012.93 3783
3013.45 3960
3013.97 3911
3014.49 3939
3015.00 4005
3015.52 3925
3016.04 3825
3016.56 3869
3017.07 4186
3017.59 4060
3018.11 4127
3018.63 4238
3019.15 4459
3019.66 4406
3020.18 4607
3020.70 4758
3021.22 4738
3021.74 4831
3022.25 4837
3022.77 5067
3023.29 5094
3023.81 5309
3024.33 5291
3024.85 5605
3025.36 5510
3025.88 5676
3026.40 5557
3026.92 5462
3027.44 5414
3027.96 5353
3028.48 5140
3028.99 4791
3029.51 4820
3030.03 4720
3030.55 4536
3031.07 4558
3031.59 4594
3032.11 4929
3032.63 5047
3033.15 5215
3033.66 5769
3034.18 6231
3034.70 6543
3035.22 6948
3035.74 7532
3036.26 7951
3036.78 8411
3037.30 8419
3037.82 8236
3038.34 8063
3038.86 7597
3039.38 7271
3039.90 6736
3040.42 6193
3040.94 5934
3041.46 5474
3041.98 5086
3042.50 4687
3043.02 4550
3043.54 4493
3044.06 4526
3044.58 4258
3045.10 4252
3045.62 4225
3046.14 4076
3046.66 3937
3047.18 4143
3047.70 4194
3048.22 3998
3048.74 3842
3049.26 3907
3049.78 3849
3050.30 4028
3050.82 3922
3051.34 3959
3051.86 3843
3052.38 3604
3052.90 3919
3053.43 3915
3053.95 3843
3054.47 3880
3054.99 3875
3055.51 3758
3056.03 3926
3056.55 3979
3057.07 3816
3057.59 3927
3058.12 4014
3058.64 4116
3059.16 4062
3059.68 4062
3060.20 4303
3060.72 4118
3061.24 4014
3061.77 4223
3062.29 4074
3062.81 4132
3063.33 3921
3063.85 3951
3064.37 4243
3064.90 3964
3065.42 4183
3065.94 4077
3066.46 4232
3066.98 3918
3067.51 3700
3068.03 3856
3068.55 3727
3069.07 3871
3069.59 3793
3070.12 3829
3070.64 3719
3071.16 3740
3071.68 3828
3072.21 3940
3072.73 4239
3073.25 4167
3073.77 4248
3074.30 4443
3074.82 4535
3075.34 4498
3075.86 4694
3076.39 4449
3076.91 4403
3077.43 4127
3077.96 4344
3078.48 4406
3079.00 4442
3079.52 4174
3080.05 4065
3080.57 4235
3081.09 4157
3081.62 4190
3082.14 4119
3082.66 4068
3083.19 3869
3083.71 3903
3084.23 4006
3084.76 3769
3085.28 3849
3085.80 3976
3086.33 3953
3086.85 3988
3087.38 3837
3087.90 3806
3088.42 3620
3088.95 3654
3089.47 3810
3090.00 3900
3090.52 3841
3091.04 3790
3091.57 3748
3092.09 3852
3092.62 3777
3093.14 3759
3093.66 3808
3094.19 3607
3094.71 3633
3095.24 3866
3095.76 3684
3096.29 3677
3096.81 3768
3097.34 3919
3097.86 3935
3098.38 3943
3098.91 4256
3099.43 4361
3099.96 4417
3100.48 4786
3101.01 4906
3101.53 4778
3102.06 5014
3102.58 5400
3103.11 5823
3103.63 6185
3104.16 6544
3104.68 6628
3105.21 6510
3105.73 6575
3106.26 6295
3106.79 5888
3107.31 5477
3107.84 5043
3108.36 4551
3108.89 4313
3109.41 4266
3109.94 4135
3110.46 3998
3110.99 4315
3111.52 4372
3112.04 4527
3112.57 4447
3113.09 4331
3113.62 4189
3114.15 4253
3114.67 4068
3115.20 4123
3115.72 3921
3116.25 3786
3116.78 3691
3117.30 3542
3117.83 3408
3118.35 3258
3118.88 3403
3119.41 3506
3119.93 3490
3120.46 3457
3120.99 3329
3121.51 3348
3122.04 3580
3122.57 3582
3123.09 3556
3123.62 3570
3124.15 3398
3124.67 3407
3125.20 3521
3125.73 3492
3126.26 3429
3126.78 3472
3127.31 3601
3127.84 3468
3128.36 3484
3128.89 3656
3129.42 3620
3129.95 3535
3130.47 3424
3131.00 3335
3131.53 3434
3132.06 3445
3132.58 3288
3133.11 3190
3133.64 3298
3134.17 3463
3134.69 3618
3135.22 3632
3135.75 3633
3136.28 3779
3136.81 3635
3137.33 3828
3137.86 3720
3138.39 3964
3138.92 4050
3139.45 3874
3139.97 4009
3140.50 4130
3141.03 4106
3141.56 3751
3142.09 3798
3142.62 3855
3143.14 3774
3143.67 3411
3144.20 3378
3144.73 3716
3145.26 3831
3145.79 3777
3146.32 4146
3146.84 4117
3147.37 4321
3147.90 4355
3148.43 4684
3148.96 4550
3149.49 4490
3150.02 4703
3150.55 4700
3151.08 4611
3151.61 4388
3152.13 4297
3152.66 4218
3153.19 4272
3153.72 4132
3154.25 3906
3154.78 3881
3155.31 3838
3155.84 3754
3156.37 3799
3156.90 3917
3157.43 4058
3157.96 3958
3158.49 3814
3159.02 4069
3159.55 4183
3160.08 3904
3160.61 3908
3161.14 3933
3161.67 3797
3162.20 3784
3162.73 3839
3163.26 3905
3163.79 3890
3164.32 3850
3164.85 3998
3165.38 3905
3165.91 3899
3166.44 4011
3166.97 4053
3167.50 4152
3168.03 4455
3168.56 4631
3169.09 4535
3169.62 4587
3170.15 4393
3170.69 4548
3171.22 4272
3171.75 4222
3172.28 4002
3172.81 3897
3173.34 3831
3173.87 3982
3174.40 3608
3174.93 3452
3175.46 3483
3176.00 3467
3176.53 3716
3177.06 3675
3177.59 3760
3178.12 3526
3178.65 3675
3179.18 3759
3179.72 3762
3180.25 3807
3180.78 3658
3181.31 3694
3181.84 3802
3182.37 3822
3182.91 3781
3183.44 3649
3183.97 3718
3184.50 3800
3185.03 3734
3185.56 3665
3186.10 3723
3186.63 3731
3187.16 3789
3187.69 3514
3188.23 3659
3188.76 3539
3189.29 3720
3189.82 3365
3190.36 3322
3190.89 3432
3191.42 3500
3191.95 3363
3192.49 3234
3193.02 3357
3193.55 3285
3194.08 3376
3194.62 3350
3195.15 3479
3195.68 3612
3196.21 3394
3196.75 3413
3197.28 3382
3197.81 3574
3198.35 3632
3198.88 3661
3199.41 3708
3199.95 3583
3200.48 3837
3201.01 3907
3201.55 3886
3202.08 3896
3202.61 4007
3203.15 4051
3203.68 4262
3204.21 4124
3204.75 4130
3205.28 4125
3205.81 4131
3206.35 4119
3206.88 3794
3207.42 3802
3207.95 3842
3208.48 4025
3209.02 3838
3209.55 3820
3210.09 3883
3210.62 3843
3211.15 4120
3211.69 3856
3212.22 3929
3212.76 3861
3213.29 3677
3213.83 3689
3214.36 3745
3214.89 3843
3215.43 3560
3215.96 3447
3216.50 3492
3217.03 3417
3217.57 3307
3218.10 3401
3218.64 3575
3219.17 3529
3219.71 3528
3220.24 3635
3220.78 3860
3221.31 3887
3221.85 3828
3222.38 3772
3222.92 3678
3223.45 3794
3223.99 3872
3224.52 4066
3225.06 4022
3225.59 3920
3226.13 3902
3226.66 3957
3227.20 3959
3227.73 3680
3228.27 3752
3228.81 3631
3229.34 3442
3229.88 3560
3230.41 3538
3230.95 3431
3231.48 3379
3232.02 3454
3232.56 3335
3233.09 3359
3233.63 3143
3234.16 3093
3234.70 3062
3235.24 3403
3235.77 3296
3236.31 3313
3236.85 3401
3237.38 3431
3237.92 3599
3238.45 3628
3238.99 3881
3239.53 3817
3240.06 3733
3240.60 3832
3241.14 3708
3241.67 3715
3242.21 3843
3242.75 3887
3243.28 3805
3243.82 3615
3244.36 3605
3244.90 3590
3245.43 3369
3245.97 3419
3246.51 3527
3247.04 3600
3247.58 3586
3248.12 3394
3248.66 3444
3249.19 3635
3249.73 3720
3250.27 3697
3250.81 3622
3251.34 3621
3251.88 3499
3252.42 3837
3252.96 3814
3253.49 4062
3254.03 4127
3254.57 4154
3255.11 4245
3255.64 4252
3256.18 4280
3256.72 4370
3257.26 4211
3257.80 4209
3258.33 4369
3258.87 4532
3259.41 4338
3259.95 3973
3260.49 3998
3261.03 4354
3261.56 4066
3262.10 4052
3262.64 4215
3263.18 4046
3263.72 4211
3264.26 4394
3264.79 4602
3265.33 4402
3265.87 4410
3266.41 4427
3266.95 4237
3267.49 4229
3268.03 4481
3268.57 4389
3269.10 4421
3269.64 4279
3270.18 4169
3270.72 4219
3271.26 3905
3271.80 3807
3272.34 3853
3272.88 3783
3273.42 3657
3273.96 3642
3274.50 3788
3275.04 3716
3275.58 3823
3276.12 3904
3276.66 3782
3277.19 3922
3277.73 3912
3278.27 3904
3278.81 3897
3279.35 3912
3279.89 3872
3280.43 4029
3280.97 4165
3281.51 3940
3282.05 4002
3282.59 3880
3283.13 4050
3283.67 4272
3284.21 4540
3284.75 4587
3285.29 4532
3285.83 4628
3286.38 4685
3286.92 4728
3287.46 4896
3288.00 4940
3288.54 5112
3289.08 4934
3289.62 4766
3290.16 5005
3290.70 4801
3291.24 4715
3291.78 4610
3292.32 4777
3292.86 5160
3293.40 5198
3293.95 5539
3294.49 6044
3295.03 6324
3295.57 6695
3296.11 7171
3296.65 7617
3297.19 8146
3297.73 7813
3298.28 7870
3298.82 7490
3299.36 7039
3299.90 6672
3300.44 5974
3300.98 5695
3301.52 5299
3302.07 4889
3302.61 4828
3303.15 4748
3303.69 4465
3304.23 4201
3304.77 4226
3305.32 3888
3305.86 3997
3306.40 4079
3306.94 4022
3307.49 4032
3308.03 3922
3308.57 3850
3309.11 3753
3309.65 3863
3310.20 3967
3310.74 3819
3311.28 3773
3311.82 3877
3312.37 3960
3312.91 3978
3313.45 4042
3313.99 4320
3314.54 4345
3315.08 4728
3315.62 4763
3316.17 4787
3316.71 4929
3317.25 4899
3317.79 4933
3318.34 5272
3318.88 5293
3319.42 5193
3319.97 5253
3320.51 5306
3321.05 5128
3321.60 5165
3322.14 5156
3322.68 5277
3323.23 5448
3323.77 5549
3324.31 5437
3324.86 5373
3325.40 5115
3325.94 4874
3326.49 4679
3327.03 4441
3327.58 4365
3328.12 4138
3328.66 4181
3329.21 4086
3329.75 4066
3330.29 3979
3330.84 4117
3331.38 4061
3331.93 4148
3332.47 4109
3333.02 4204
3333.56 4461
3334.10 4488
3334.65 4727
3335.19 5054
3335.74 5264
3336.28 5420
3336.83 5425
3337.37 5529
3337.92 5741
3338.46 5836
3339.00 5421
3339.55 5182
3340.09 4844
3340.64 4788
3341.18 4542
3341.73 4470
3342.27 4128
3342.82 3903
3343.36 3938
3343.91 3870
3344.45 3685
3345.00 3650
3345.54 3684
3346.09 3733
3346.64 4027
3347.18 3819
3347.73 3607
3348.27 3785
3348.82 3686
3349.36 3663
3349.91 3551
3350.45 3815
3351.00 3966
3351.55 3744
3352.09 3786
3352.64 4022
3353.18 4002
3353.73 4228
3354.27 4255
3354.82 4517
3355.37 4574
3355.91 4692
3356.46 4794
3357.00 4695
3357.55 4751
3358.10 4695
3358.64 4577
3359.19 4390
3359.74 4221
3360.28 4147
3360.83 3954
3361.38 3541
3361.92 3465
3362.47 3706
3363.02 3499
3363.56 3287
3364.11 3280
3364.66 3248
3365.20 3174
3365.75 3194
3366.30 3301
3366.84 3287
3367.39 3442
3367.94 3436
3368.48 3218
3369.03 3276
3369.58 3304
3370.13 3348
3370.67 3318
3371.22 3348
3371.77 3415
3372.32 3508
3372.86 3172
3373.41 3195
3373.96 3430
3374.51 3328
3375.05 3056
3375.60 3150
3376.15 3123
3376.70 3158
3377.24 3139
3377.79 3099
3378.34 3082
3378.89 3055
3379.44 3157
3379.98 3040
3380.53 3093
3381.08 2906
3381.63 2986
3382.18 3064
3382.73 3077
3383.27 2849
3383.82 2948
3384.37 3062
3384.92 2948
3385.47 2957
3386.02 3032
3386.56 3004
3387.11 3254
3387.66 3160
3388.21 3187
3388.76 3058
3389.31 2981
3389.86 3117
3390.41 3061
3390.95 3129
3391.50 3107
3392.05 3188
3392.60 3151
3393.15 3193
3393.70 3294
3394.25 3278
3394.80 3150
3395.35 3182
3395.90 3351
3396.45 3132
3397.00 3314
3397.55 3301
3398.10 3313
3398.64 3283
3399.19 3410
3399.74 3261
3400.29 2947
3400.84 3112
3401.39 2988
3401.94 3024
3402.49 3041
3403.04 3019
3403.59 3060
3404.14 2962
3404.69 2956
3405.24 3086
3405.79 2995
3406.34 3188
3406.89 2940
3407.44 3104
3407.99 3024
3408.54 2998
3409.09 3124
3409.65 3021
3410.20 2816
3410.75 2868
3411.30 3064
3411.85 3249
3412.40 3075
3412.95 3098
3413.50 3082
3414.05 3025
3414.60 3070
3415.15 3215
3415.70 3167
3416.25 3297
3416.81 3145
3417.36 2877
3417.91 3082
3418.46 3078
3419.01 2992
3419.56 2981
3420.11 3128
3420.66 3254
3421.22 3043
3421.77 2924
3422.32 2953
3422.87 2927
3423.42 3086
3423.97 3314
3424.52 3200
3425.08 3185
3425.63 3124
3426.18 3186
3426.73 3252
3427.28 3260
3427.84 3170
3428.39 3079
3428.94 3036
3429.49 2854
3430.04 3058
3430.60 3006
3431.15 3060
3431.70 3003
3432.25 3116
3432.80 3040
3433.36 2921
3433.91 2990
3434.46 3159
3435.01 2914
3435.57 2866
3436.12 3028
3436.67 3251
3437.22 3250
3437.78 3207
3438.33 3206
3438.88 3252
3439.44 3267
3439.99 3261
3440.54 3319
3441.09 3480
3441.65 3283
3442.20 3121
3442.75 3232
3443.31 3257
3443.86 3335
3444.41 3213
3444.97 3268
3445.52 3179
3446.07 3017
3446.63 3293
3447.18 3106
3447.73 3040
3448.29 2916
3448.84 2862
3449.40 2877
3449.95 3019
3450.50 2985
3451.06 3070
3451.61 3089
3452.16 3087
3452.72 2874
3453.27 2657
3453.83 2843
3454.38 2693
3454.93 2765
3455.49 2760
3456.04 2797
3456.60 2815
3457.15 2735
3457.71 2758
3458.26 2920
3458.81 2862
3459.37 2853
3459.92 2692
3460.48 2744
3461.03 2686
3461.59 2810
3462.14 2854
3462.70 2983
3463.25 3008
3463.81 3045
3464.36 3246
3464.92 3174
3465.47 3269
3466.03 3032
3466.58 3113
3467.14 3045
3467.69 3212
3468.25 3188
3468.80 2990
3469.36 3167
3469.91 3197
3470.47 3223
3471.02 3149
3471.58 3153
3472.13 3018
3472.69 2922
3473.24 2988
3473.80 3097
3474.36 3027
3474.91 2992
3475.47 3237
3476.02 3010
3476.58 2862
3477.13 3010
3477.69 3044
3478.25 3181
3478.80 3113
3479.36 3074
3479.91 3216
3480.47 3244
3481.03 3104
3481.58 3156
3482.14 3257
3482.70 3198
3483.25 3181
3483.81 3226
3484.37 3204
3484.92 3246
3485.48 3135
3486.04 3421
3486.59 3155
3487.15 3092
3487.71 3350
3488.26 3587
3488.82 3635
3489.38 3549
3489.93 3496
3490.49 3713
3491.05 3868
3491.60 4079
3492.16 4288
3492.72 4372
3493.27 4292
3493.83 4240
3494.39 4344
3494.95 4374
3495.50 4236
3496.06 4411
3496.62 4173
3497.18 4399
3497.73 4283
3498.29 4450
3498.85 4180
3499.41 4420
3499.96 4727
3500.52 4724
3501.08 4920
3501.64 5221
3502.20 5517
3502.75 5966
3503.31 6168
3503.87 6441
3504.43 6977
3504.99 7536
3505.54 7718
3506.10 7929
3506.66 7904
3507.22 8027
3507.78 7751
3508.34 7411
3508.89 6601
3509.45 6425
3510.01 5999
3510.57 5463
3511.13 4919
3511.69 4528
3512.25 4305
3512.80 4211
3513.36 4063
3513.92 3599
3514.48 3473
3515.04 3601
3515.60 3770
3516.16 3646
3516.72 3580
3517.28 3479
3517.83 3540
3518.39 3526
3518.95 3407
3519.51 3528
3520.07 3547
3520.63 3559
3521.19 3333
3521.75 3235
3522.31 3472
3522.87 3474
3523.43 3459
3523.99 3428
3524.55 3459
3525.11 3661
3525.67 3587
3526.23 3491
3526.79 3285
3527.35 3221
3527.91 3154
3528.47 3063
3529.03 3115
3529.59 3148
3530.15 3138
3530.71 3181
3531.27 3208
3531.83 3249
3532.39 3124
3532.95 3152
3533.51 3487
3534.07 3475
3534.63 3627
3535.19 3561
3535.75 3715
3536.31 3938
3536.87 3969
3537.43 3814
3537.99 3773
3538.55 3905
3539.12 3730
3539.68 3701
3540.24 3727
3540.80 3791
3541.36 3913
3541.92 3844
3542.48 3732
3543.04 3979
3543.60 3942
3544.16 3853
3544.73 3772
3545.29 3569
3545.85 3601
3546.41 3701
3546.97 3710
3547.53 3695
3548.09 3775
3548.66 3521
3549.22 3480
3549.78 3429
3550.34 3220
3550.90 3213
3551.46 3332
3552.03 3505
3552.59 3805
3553.15 3844
3553.71 3924
3554.27 4161
3554.84 3940
3555.40 4003
3555.96 4026
3556.52 4168
3557.09 4133
3557.65 4239
3558.21 4149
3558.77 3894
3559.33 3913
3559.90 3693
3560.46 3655
3561.02 3560
3561.58 3475
3562.15 3424
3562.71 3426
3563.27 3407
3563.84 3138
3564.40 3143
3564.96 3181
3565.52 3177
3566.09 3120
3566.65 3008
3567.21 3101
3567.78 2889
3568.34 2870
3568.90 2950
3569.47 3155
3570.03 3040
3570.59 2912
3571.16 2968
3571.72 3029
3572.28 3014
3572.85 3103
3573.41 3050
3573.97 2956
3574.54 3002
3575.10 3109
3575.66 3157
3576.23 2963
3576.79 3116
3577.36 3006
3577.92 3128
3578.48 3188
3579.05 3091
3579.61 3288
3580.18 3217
3580.74 3139
3581.30 3124
3581.87 3231
3582.43 3124
3583.00 3287
3583.56 3232
3584.13 3302
3584.69 3083
3585.25 3241
3585.82 3110
3586.38 2974
3586.95 3042
3587.51 3235
3588.08 2985
3588.64 3183
3589.21 3269
3589.77 3163
3590.34 3178
3590.90 3156
3591.47 3159
3592.03 3418
3592.60 3324
3593.16 3189
3593.73 3231
3594.29 3295
3594.86 3371
3595.42 3112
3595.99 3150
3596.55 3378
3597.12 3500
3597.68 3268
3598.25 3143
3598.82 3242
3599.38 3258
3599.95 3510
3600.51 3522
3601.08 3252
3601.64 3148
3602.21 3152
3602.78 3096
3603.34 3199
3603.91 3228
3604.47 3183
3605.04 3151
3605.61 2953
3606.17 2976
3606.74 2930
3607.30 3132
3607.87 3135
3608.44 3057
3609.00 2790
3609.57 2927
3610.14 3070
3610.70 2909
3611.27 2987
3611.84 2971
3612.40 3024
3612.97 3008
3613.54 3187
3614.10 3521
3614.67 3821
3615.24 4364
3615.80 4890
3616.37 5673
3616.94 6327
3617.50 6760
3618.07 7305
3618.64 7946
3619.21 8512
3619.77 8833
3620.34 8598
3620.91 8597
3621.47 7944
3622.04 7042
3622.61 6599
3623.18 5962
3623.74 5237
3624.31 4725
3624.88 4229
3625.45 4016
3626.01 3884
3626.58 3633
3627.15 3596
3627.72 3490
3628.29 3427
3628.85 3288
3629.42 3169
3629.99 3023
3630.56 3189
3631.13 3193
3631.69 3165
3632.26 3041
3632.83 3076
3633.40 3210
3633.97 3150
3634.54 3078
3635.10 3287
3635.67 3154
3636.24 2823
3636.81 2754
3637.38 2874
3637.95 2921
3638.52 2788
3639.08 3073
3639.65 3278
3640.22 3119
3640.79 2999
3641.36 3367
3641.93 3536
3642.50 3585
3643.07 3693
3643.64 3628
3644.20 3597
3644.77 3764
3645.34 3707
3645.91 3813
3646.48 3774
3647.05 3727
3647.62 3632
3648.19 3597
3648.76 3692
3649.33 3779
3649.90 3757
3650.47 3739
3651.04 3578
3651.61 3525
3652.18 3523
3652.75 3758
3653.32 3769
3653.89 3831
3654.46 3874
3655.03 3898
3655.60 4063
3656.17 4229
3656.74 4248
3657.31 4511
3657.88 4480
3658.45 4552
3659.02 4424
3659.59 4659
3660.16 4682
3660.73 4637
3661.30 4678
3661.87 4740
3662.44 4785
3663.01 4281
3663.58 4032
3664.15 4026
3664.72 4016
3665.29 3569
3665.86 3602
3666.43 3534
3667.01 3258
3667.58 3220
3668.15 3318
3668.72 3224
3669.29 3340
3669.86 3455
3670.43 3188
3671.00 3374
3671.57 3333
3672.15 3251
3672.72 3349
3673.29 3484
3673.86 3240
3674.43 3346
3675.00 3516
3675.57 3629
3676.15 3635
3676.72 3689
3677.29 3563
3677.86 3489
3678.43 3544
3679.00 3340
3679.58 3320
3680.15 3325
3680.72 3273
3681.29 3317
3681.86 3362
3682.44 3295
3683.01 3330
3683.58 3208
3684.15 3213
3684.73 3348
3685.30 3323
3685.87 3281
3686.44 3213
3687.02 3325
3687.59 3276
3688.16 3387
3688.73 3367
3689.31 3597
3689.88 3650
3690.45 3606
3691.02 3923
3691.60 3870
3692.17 3676
3692.74 3959
3693.32 3842
3693.89 3824
3694.46 3945
3695.03 3683
3695.61 3626
3696.18 3522
3696.75 3365
3697.33 3173
3697.90 3063
3698.47 3135
3699.05 3314
3699.62 3197
3700.19 3030
3700.77 3055
3701.34 3003
3701.91 2991
3702.49 3035
3703.06 3019
3703.64 2997
3704.21 2958
3704.78 3011
3705.36 2951
3705.93 3097
3706.51 3104
3707.08 3169
3707.65 3093
3708.23 3122
3708.80 3180
3709.38 3050
3709.95 2977
3710.52 3266
3711.10 3082
3711.67 2911
3712.25 2918
3712.82 3107
3713.40 3235
3713.97 3033
3714.55 2803
3715.12 2889
3715.69 2964
3716.27 2922
3716.84 3005
3717.42 2851
3717.99 2955
3718.57 2994
3719.14 2850
3719.72 2980
3720.29 2811
3720.87 2913
3721.44 2915
3722.02 3029
3722.59 2916
3723.17 2724
3723.75 2927
3724.32 2874
3724.90 2711
3725.47 2566
3726.05 2848
3726.62 3076
3727.20 3079
3727.77 3061
3728.35 3051
3728.92 3069
3729.50 3296
3730.08 3811
3730.65 3775
3731.23 3782
3731.80 4032
3732.38 4255
3732.96 4347
3733.53 4404
3734.11 4557
3734.68 4636
3735.26 4469
3735.84 4388
3736.41 4307
3736.99 4286
3737.57 4080
3738.14 3937
3738.72 3471
3739.30 3394
3739.87 3579
3740.45 3266
3741.03 3387
3741.60 3181
3742.18 3127
3742.76 3323
3743.33 3210
3743.91 3148
3744.49 3088
3745.06 3129
3745.64 3107
3746.22 3183
3746.79 3157
3747.37 3232
3747.95 3195
3748.53 3210
3749.10 3219
3749.68 3110
3750.26 3104
3750.83 3126
3751.41 3202
3751.99 3261
3752.57 3209
3753.14 3022
3753.72 3171
3754.30 3392
3754.88 3464
3755.46 3467
3756.03 3515
3756.61 3583
3757.19 3684
3757.77 3861
3758.35 4120
3758.92 4247
3759.50 4263
3760.08 4280
3760.66 4535
3761.24 4533
3761.81 4430
3762.39 4356
3762.97 4074
3763.55 3895
3764.13 3781
3764.71 3529
3765.28 3596
3765.86 3579
3766.44 3261
3767.02 2980
3767.60 3070
3768.18 3063
3768.76 3165
3769.34 2973
3769.91 3175
3770.49 3093
3771.07 3141
3771.65 3131
3772.23 3114
3772.81 3136
3773.39 3060
3773.97 3270
3774.55 3092
3775.13 3144
3775.71 3238
3776.28 3066
3776.86 2990
3777.44 3066
3778.02 3086
3778.60 3056
3779.18 3029
3779.76 2865
3780.34 2842
3780.92 2830
3781.50 2983
3782.08 2952
3782.66 3086
3783.24 2896
3783.82 2942
3784.40 2863
3784.98 2911
3785.56 3046
3786.14 3020
3786.72 2901
3787.30 3079
3787.88 3222
3788.46 2991
3789.04 2939
3789.62 3037
3790.20 2938
3790.78 2929
3791.36 3026
3791.94 2970
3792.53 3038
3793.11 2970
3793.69 3085
3794.27 3137
3794.85 3101
3795.43 3148
3796.01 3089
3796.59 2963
3797.17 3154
3797.75 3036
3798.33 3155
3798.91 3293
3799.50 3451
3800.08 3395
3800.66 3301
3801.24 3343
3801.82 3583
3802.40 3474
3802.98 3657
3803.57 3681
3804.15 3523
3804.73 3502
3805.31 3550
3805.89 3656
3806.47 3421
3807.05 3228
3807.64 3477
3808.22 3486
3808.80 3329
3809.38 3106
3809.96 3155
3810.55 3344
3811.13 3332
3811.71 3401
3812.29 3507
3812.87 3377
3813.46 3421
3814.04 3289
3814.62 3363
3815.20 3400
3815.79 3393
3816.37 3659
3816.95 3506
3817.53 3391
3818.12 3275
3818.70 3257
3819.28 3347
3819.86 3361
3820.45 3078
3821.03 2924
3821.61 2847
3822.20 2934
3822.78 3021
3823.36 2961
3823.94 2887
3824.53 3007
3825.11 2912
3825.69 2709
3826.28 2833
3826.86 2944
3827.44 3104
3828.03 2841
3828.61 2857
3829.19 2939
3829.78 2812
3830.36 2968
3830.94 2931
3831.53 2856
3832.11 2900
3832.69 2982
3833.28 3244
3833.86 3156
3834.45 3132
3835.03 2982
3835.61 3138
3836.20 3233
3836.78 3203
3837.37 3357
3837.95 3347
3838.53 3264
3839.12 3113
3839.70 3165
3840.29 3121
3840.87 3053
3841.46 3135
3842.04 3238
3842.62 3035
3843.21 2997
3843.79 3056
3844.38 3115
3844.96 3053
3845.55 3048
3846.13 3452
3846.72 3596
3847.30 3355
3847.89 3503
3848.47 3742
3849.06 3772
3849.64 3730
3850.23 3626
3850.81 3513
3851.40 3604
3851.98 3691
3852.57 3551
3853.15 3569
3853.74 3593
3854.32 3612
3854.91 3546
3855.49 3671
3856.08 3683
3856.66 3835
3857.25 4044
3857.84 4399
3858.42 4852
3859.01 5258
3859.59 5851
3860.18 6567
3860.76 7283
3861.35 7911
3861.94 8049
3862.52 9148
3863.11 9523
3863.69 9274
3864.28 8975
3864.87 8382
3865.45 7904
3866.04 7596
3866.62 6544
3867.21 5705
3867.80 5277
3868.38 4814
3868.97 4535
3869.56 4394
3870.14 4183
3870.73 3856
3871.32 3854
3871.90 3896
3872.49 3921
3873.08 4164
3873.66 4346
3874.25 4214
3874.84 4022
3875.42 4058
3876.01 3850
3876.60 3854
3877.19 3880
3877.77 3887
3878.36 3573
3878.95 3441
3879.53 3301
3880.12 3260
3880.71 3177
3881.30 3121
3881.88 3318
3882.47 3312
3883.06 3422
3883.65 3140
3884.23 3183
3884.82 3180
3885.41 3183
3886.00 3141
3886.58 3155
3887.17 3164
3887.76 3472
3888.35 3477
3888.94 3394
3889.52 3543
3890.11 3361
3890.70 3605
3891.29 3894
3891.88 4104
3892.46 4156
3893.05 4338
3893.64 4216
3894.23 4236
3894.82 4322
3895.41 4598
3895.99 4688
3896.58 4579
3897.17 4662
3897.76 4778
3898.35 4719
3898.94 4577
3899.53 4494
3900.12 4527
3900.70 4304
3901.29 4458
3901.88 4307
3902.47 4144
3903.06 4079
3903.65 3928
3904.24 3773
3904.83 3418
3905.42 3358
3906.01 3297
3906.60 3315
3907.18 3210
3907.77 3043
3908.36 2961
3908.95 2918
3909.54 2846
3910.13 2960
3910.72 2806
3911.31 2872
3911.90 2979
3912.49 2796
3913.08 2929
3913.67 3004
3914.26 2808
3914.85 2768
3915.44 2856
3916.03 2821
3916.62 2619
3917.21 2740
3917.80 2766
3918.39 2773
3918.98 2713
3919.57 2803
3920.16 2709
3920.75 2758
3921.34 2723
3921.93 2937
3922.52 2982
3923.11 2764
3923.70 2755
3924.30 2786
3924.89 2842
3925.48 2831
3926.07 2758
3926.66 2966
3927.25 2723
3927.84 2726
3928.43 2702
3929.02 2869
3929.61 2769
3930.20 2624
3930.80 2735
3931.39 2877
3931.98 2756
3932.57 2756
3933.16 2861
3933.75 2850
3934.34 2597
3934.93 2707
3935.53 2734
3936.12 2719
3936.71 2674
3937.30 2758
3937.89 2765
3938.48 2913
3939.08 2865
3939.67 2862
3940.26 2990
3940.85 3099
3941.44 2942
3942.04 2896
3942.63 2908
3943.22 2983
3943.81 2836
3944.40 2857
3945.00 2827
3945.59 2816
3946.18 2696
3946.77 2796
3947.36 2577
3947.96 2654
3948.55 2568
3949.14 2529
3949.73 2675
3950.33 2511
3950.92 2593
3951.51 2642
3952.11 2482
3952.70 2556
3953.29 2576
3953.88 2675
3954.48 2675
3955.07 2818
3955.66 2934
3956.26 3116
3956.85 3102
3957.44 2933
3958.04 3133
3958.63 2963
3959.22 3070
3959.81 3157
3960.41 3227
3961.00 3102
3961.60 3084
3962.19 3187
3962.78 3074
3963.38 3006
3963.97 3104
3964.56 3343
3965.16 3472
3965.75 3536
3966.34 3570
3966.94 3666
3967.53 3697
3968.13 4045
3968.72 3759
3969.31 3763
3969.91 3875
3970.50 3587
3971.10 3386
3971.69 3265
3972.28 3168
3972.88 2999
3973.47 3016
3974.07 2880
3974.66 2769
3975.26 2815
3975.85 2806
3976.45 2820
3977.04 2726
3977.63 2764
3978.23 2747
3978.82 2876
3979.42 2940
3980.01 2956
3980.61 2783
3981.20 2820
3981.80 2755
3982.39 2742
3982.99 2652
3983.58 2769
3984.18 2584
3984.77 2759
3985.37 2943
3985.96 2737
3986.56 2748
3987.16 2858
3987.75 2838
3988.35 2738
3988.94 2665
3989.54 2737
3990.13 2736
3990.73 2838
3991.32 2782
3991.92 2720
3992.52 2695
3993.11 2687
3993.71 2705
3994.30 2995
3994.90 3069
3995.50 2992
3996.09 2825
3996.69 2795
3997.28 2846
3997.88 2955
3998.48 2847
3999.07 2874
3999.67 2969
4000.26 2907
4000.86 2845
4001.46 2932
4002.05 2982
4002.65 3125
4003.25 2986
4003.84 2872
4004.44 3097
4005.04 3180
4005.63 3455
4006.23 3203
4006.83 3078
4007.42 3243
4008.02 3303
4008.62 3300
4009.21 3062
4009.81 2955
4010.41 3101
4011.01 3133
4011.60 3078
4012.20 3183
4012.80 3133
4013.40 3102
4013.99 2985
4014.59 3106
4015.19 3283
4015.78 3227
4016.38 3306
4016.98 3300
4017.58 3349
4018.18 3255
4018.77 3309
4019.37 3505
4019.97 3404
4020.57 3216
4021.16 3208
4021.76 3181
4022.36 3124
4022.96 3012
4023.56 2899
4024.15 2856
4024.75 2769
4025.35 2711
4025.95 2873
4026.55 3015
4027.15 3110
4027.74 3070
4028.34 3117
4028.94 3164
4029.54 3103
4030.14 3266
4030.74 3340
4031.34 3257
4031.93 3267
4032.53 3234
4033.13 3051
4033.73 2931
4034.33 2967
4034.93 2843
4035.53 2935
4036.13 2838
4036.73 2876
4037.32 2857
4037.92 2827
4038.52 2845
4039.12 2820
4039.72 2849
4040.32 2823
4040.92 2915
4041.52 3193
4042.12 2969
4042.72 3078
4043.32 2991
4043.92 3067
4044.52 2972
4045.12 2955
4045.72 3006
4046.32 2960
4046.92 3026
4047.52 2824
4048.12 2964
4048.72 3026
4049.32 2897
4049.92 2820
4050.52 3083
4051.12 2952
4051.72 2852
4052.32 2774
4052.92 2799
4053.52 2891
4054.12 2871
4054.72 2811
4055.32 2932
4055.92 3016
4056.52 2951
4057.12 2920
4057.72 2993
4058.32 2818
4058.92 2836
4059.52 2717
4060.12 2535
4060.72 2439
4061.33 2476
4061.93 2516
4062.53 2584
4063.13 2622
4063.73 2527
4064.33 2601
4064.93 2479
4065.53 2517
4066.13 2565
4066.74 2680
4067.34 2487
4067.94 2670
4068.54 2649
4069.14 2713
4069.74 2725
4070.34 2683
4070.95 2727
4071.55 2674
4072.15 2775
4072.75 2817
4073.35 2955
4073.95 2949
4074.56 2907
4075.16 3090
4075.76 2979
4076.36 2913
4076.96 3035
4077.57 3009
4078.17 3004
4078.77 3036
4079.37 2797
4079.97 2739
4080.58 2954
4081.18 2861
4081.78 2855
4082.38 2852
4082.99 2987
4083.59 2972
4084.19 2903
4084.79 3049
4085.40 3108
4086.00 3005
4086.60 2986
4087.21 2919
4087.81 3041
4088.41 3016
4089.01 3119
4089.62 3126
4090.22 3224
4090.82 3196
4091.43 3505
4092.03 3808
4092.63 4156
4093.24 4671
4093.84 5052
4094.44 5337
4095.05 5621
4095.65 5769
4096.25 5898
4096.86 5973
4097.46 6020
4098.06 5672
4098.67 5441
4099.27 4827
4099.87 4388
4100.48 4139
4101.08 3822
4101.69 3567
4102.29 3204
4102.89 3031
4103.50 2811
4104.10 2694
4104.71 2732
4105.31 2703
4105.91 2676
4106.52 2763
4107.12 2562
4107.73 2540
4108.33 2590
4108.94 2534
4109.54 2553
4110.14 2546
4110.75 2653
4111.35 2804
4111.96 2758
4112.56 2627
4113.17 2713
4113.77 2665
4114.38 2657
4114.98 2723
4115.59 2512
4116.19 2537
4116.80 2469
4117.40 2584
4118.01 2613
4118.61 2609
4119.22 2504
4119.82 2574
4120.43 2764
4121.03 2642
4121.64 2569
4122.24 2651
4122.85 2911
4123.46 2901
4124.06 2855
4124.67 2928
4125.27 2934
4125.88 3033
4126.48 2922
4127.09 2800
4127.69 2926
4128.30 2904
4128.91 3122
4129.51 3212
4130.12 3044
4130.72 2924
4131.33 3032
4131.94 3015
4132.54 3045
4133.15 2888
4133.76 3076
4134.36 3045
4134.97 3028
4135.57 2980
4136.18 2950
4136.79 3091
4137.39 3276
4138.00 2966
4138.61 3002
4139.21 3146
4139.82 3037
4140.43 2982
4141.03 2995
4141.64 2816
4142.25 2863
4142.85 2983
4143.46 3001
4144.07 2990
4144.67 2862
4145.28 2811
4145.89 2791
4146.50 2789
4147.10 2783
4147.71 2652
4148.32 2763
4148.93 2678
4149.53 2526
4150.14 2604
4150.75 2633
4151.36 2630
4151.96 2603
4152.57 2523
4153.18 2497
4153.79 2576
4154.39 2705
4155.00 2632
4155.61 2629
4156.22 2582
4156.82 2596
4157.43 2565
4158.04 2520
4158.65 2551
4159.26 2706
4159.87 2628
4160.47 2764
4161.08 2692
4161.69 2755
4162.30 2903
4162.91 2827
4163.52 3000
4164.12 3025
4164.73 3087
4165.34 3284
4165.95 3514
4166.56 3373
4167.17 3326
4167.78 3546
4168.38 3422
4168.99 3428
4169.60 3355
4170.21 3318
4170.82 3269
4171.43 3206
4172.04 3055
4172.65 3245
4173.26 3248
4173.86 3120
4174.47 3035
4175.08 3033
4175.69 3107
4176.30 2968
4176.91 2815
4177.52 2853
4178.13 2705
4178.74 2639
4179.35 2782
4179.96 2697
4180.57 2583
4181.18 2508
4181.79 2536
4182.40 2497
4183.01 2649
4183.62 2564
4184.23 2617
4184.84 2578
4185.45 2519
4186.06 2430
4186.67 2497
4187.28 2535
4187.89 2438
4188.50 2357
4189.11 2355
4189.72 2304
4190.33 2381
4190.94 2563
4191.55 2601
4192.16 2633
4192.77 2700
4193.38 2858
4193.99 2724
4194.60 2786
4195.21 3141
4195.82 3090
4196.44 3202
4197.05 3310
4197.66 3367
4198.27 3287
4198.88 3164
4199.49 3158
4200.10 2960
4200.71 2955
4201.32 2992
4201.94 2789
4202.55 2650
4203.16 2897
4203.77 2757
4204.38 2656
4204.99 2660
4205.60 2755
4206.21 2713
4206.83 2799
4207.44 2588
4208.05 2742
4208.66 2755
4209.27 2758
4209.89 2684
4210.50 2700
4211.11 2770
4211.72 2843
4212.33 2702
4212.94 2719
4213.56 2713
4214.17 2751
4214.78 2612
4215.39 2781
4216.01 2795
4216.62 2887
4217.23 2975
4217.84 2887
4218.46 3053
4219.07 3234
4219.68 3488
4220.29 3559
4220.91 3636
4221.52 3903
4222.13 4016
4222.74 4101
4223.36 4464
4223.97 4610
4224.58 4739
4225.19 5047
4225.81 5168
4226.42 5154
4227.03 4981
4227.65 4937
4228.26 4873
4228.87 5151
4229.49 4809
4230.10 4762
4230.71 4717
4231.33 4405
4231.94 4315
4232.55 4134
4233.17 3970
4233.78 3751
4234.39 3536
4235.01 3419
4235.62 3270
4236.23 3205
4236.85 3044
4237.46 2913
4238.08 2934
4238.69 2912
4239.30 2776
4239.92 2680
4240.53 2622
4241.15 2629
4241.76 2733
4242.37 2563
4242.99 2625
4243.60 2607
4244.22 2654
4244.83 2594
4245.45 2572
4246.06 2620
4246.67 2580
4247.29 2587
4247.90 2441
4248.52 2583
4249.13 2621
4249.75 2522
4250.36 2635
4250.98 2494
4251.59 2629
4252.21 2646
4252.82 2620
4253.44 2583
4254.05 2675
4254.67 2648
4255.28 2640
4255.90 2620
4256.51 2490
4257.13 2476
4257.74 2673
4258.36 2738
4258.97 2732
4259.59 2555
4260.20 2575
4260.82 2819
4261.44 2796
4262.05 2828
4262.67 2835
4263.28 2928
4263.90 2801
4264.51 2884
4265.13 2894
4265.75 2733
4266.36 2812
4266.98 3011
4267.59 3036
4268.21 3026
4268.83 2929
4269.44 3007
4270.06 2910
4270.67 2873
4271.29 2953
4271.91 3181
4272.52 3044
4273.14 2858
4273.76 3007
4274.37 2935
4274.99 2969
4275.61 2641
4276.22 2545
4276.84 2589
4277.46 2590
4278.07 2498
4278.69 2545
4279.31 2513
4279.92 2450
4280.54 2424
4281.16 2513
4281.77 2398
4282.39 2311
4283.01 2423
4283.63 2368
4284.24 2485
4284.86 2566
4285.48 2503
4286.09 2486
4286.71 2647
4287.33 2652
4287.95 2465
4288.56 2589
4289.18 2755
4289.80 2563
4290.42 2522
4291.03 2527
4291.65 2659
4292.27 2614
4292.89 2489
4293.51 2479
4294.12 2295
4294.74 2411
4295.36 2492
4295.98 2395
4296.60 2416
4297.21 2292
4297.83 2449
4298.45 2466
4299.07 2481
4299.69 2394
4300.31 2387
4300.92 2445
4301.54 2471
4302.16 2538
4302.78 2445
4303.40 2462
4304.02 2470
4304.63 2485
4305.25 2620
4305.87 2540
4306.49 2499
4307.11 2668
4307.73 2614
4308.35 2892
4308.97 3038
4309.59 3185
4310.20 3287
4310.82 3344
4311.44 3371
4312.06 3337
4312.68 3403
4313.30 3302
4313.92 3220
4314.54 3274
4315.16 2937
4315.78 2761
4316.40 2634
4317.02 2587
4317.64 2525
4318.26 2541
4318.88 2473
4319.50 2445
4320.12 2446
4320.74 2305
4321.36 2469
4321.98 2500
4322.60 2406
4323.22 2449
4323.84 2345
4324.46 2428
4325.08 2395
4325.70 2539
4326.32 2519
4326.94 2514
4327.56 2410
4328.18 2314
4328.80 2329
4329.42 2354
4330.04 2338
4330.66 2261
4331.28 2347
4331.90 2474
4332.52 2320
4333.14 2194
4333.76 2335
4334.38 2213
4335.00 2379
4335.63 2463
4336.25 2529
4336.87 2461
4337.49 2403
4338.11 2630
4338.73 2644
4339.35 2350
4339.97 2298
4340.59 2432
4341.22 2448
4341.84 2689
4342.46 2513
4343.08 2514
4343.70 2684
4344.32 2799
4344.94 2752
4345.57 2885
4346.19 3127
4346.81 3124
4347.43 3308
4348.05 3129
4348.67 3015
4349.30 3230
4349.92 3235
4350.54 3017
4351.16 2923
4351.78 2830
4352.41 2825
4353.03 2640
4353.65 2593
4354.27 2624
4354.90 2646
4355.52 2624
4356.14 2506
4356.76 2628
4357.38 2706
4358.01 2557
4358.63 2401
4359.25 2536
4359.87 2526
4360.50 2518
4361.12 2448
4361.74 2489
4362.37 2483
4362.99 2569
4363.61 2573
4364.23 2422
4364.86 2479
4365.48 2603
4366.10 2575
4366.73 2442
4367.35 2614
4367.97 2620
4368.60 2500
4369.22 2506
4369.84 2717
4370.47 2563
4371.09 2587
4371.71 2602
4372.34 2487
4372.96 2575
4373.58 2650
4374.21 2647
4374.83 2607
4375.46 2668
4376.08 2610
4376.70 2804
4377.33 2812
4377.95 2728
4378.57 2688
4379.20 2720
4379.82 2855
4380.45 2856
4381.07 2900
4381.70 3046
4382.32 3096
4382.94 3163
4383.57 3098
4384.19 3279
4384.82 3458
4385.44 3702
4386.07 3695
4386.69 3703
4387.32 3793
4387.94 4085
4388.56 4302
4389.19 4643
4389.81 5131
4390.44 5357
4391.06 5911
4391.69 6201
4392.31 6527
4392.94 7041
4393.56 6870
4394.19 6851
4394.81 6264
4395.44 5914
4396.06 5594
4396.69 4912
4397.31 4486
4397.94 4375
4398.57 4152
4399.19 4091
4399.82 3883
4400.44 3970
4401.07 4189
4401.69 3910
4402.32 3757
4402.94 3650
4403.57 3675
4404.20 3811
4404.82 3671
4405.45 3482
4406.07 3466
4406.70 3281
4407.33 3298
4407.95 3309
4408.58 3357
4409.20 3231
4409.83 3247
4410.46 3311
4411.08 3242
4411.71 3242
4412.34 3117
4412.96 3122
4413.59 3271
4414.21 3042
4414.84 3079
4415.47 2984
4416.09 2809
4416.72 2784
4417.35 2775
4417.97 2981
4418.60 2861
4419.23 2848
4419.86 2895
4420.48 2852
4421.11 2705
4421.74 2705
4422.36 2760
4422.99 2745
4423.62 2787
4424.25 2741
4424.87 2638
4425.50 2729
4426.13 2696
4426.75 2509
4427.38 2630
4428.01 2761
4428.64 2503
4429.26 2503
4429.89 2514
4430.52 2672
4431.15 2691
4431.78 2541
4432.40 2445
4433.03 2513
4433.66 2421
4434.29 2474
4434.91 2536
4435.54 2538
4436.17 2595
4436.80 2603
4437.43 2508
4438.06 2547
4438.68 2607
4439.31 2555
4439.94 2503
4440.57 2548
4441.20 2518
4441.83 2523
4442.45 2371
4443.08 2462
4443.71 2365
4444.34 2287
4444.97 2288
4445.60 2200
4446.23 2283
4446.86 2368
4447.48 2260
4448.11 2375
4448.74 2292
4449.37 2379
4450.00 2358
4450.63 2329
4451.26 2295
4451.89 2361
4452.52 2456
4453.15 2280
4453.78 2333
4454.40 2160
4455.03 2156
4455.66 2275
4456.29 2306
4456.92 2220
4457.55 2190
4458.18 2197
4458.81 2266
4459.44 2147
4460.07 2218
4460.70 2270
4461.33 2325
4461.96 2078
4462.59 2120
4463.22 2120
4463.85 2246
4464.48 2247
4465.11 2271
4465.74 2068
4466.37 2100
4467.00 2008
4467.63 2205
4468.26 2383
4468.89 2133
4469.52 2176
4470.15 2177
4470.78 2174
4471.41 2140
4472.04 2167
4472.68 2048
4473.31 2062
4473.94 2123
4474.57 2031
4475.20 2012
4475.83 2215
4476.46 2203
4477.09 2174
4477.72 2133
4478.35 2189
4478.98 2136
4479.62 2229
4480.25 2211
4480.88 2163
4481.51 2229
4482.14 2234
4482.77 2430
4483.40 2391
4484.04 2232
4484.67 2175
4485.30 2273
4485.93 2290
4486.56 2502
4487.19 2435
4487.82 2169
4488.46 2207
4489.09 2220
4489.72 2350
4490.35 2090
4490.98 2094
4491.62 2168
4492.25 2377
4492.88 2176
4493.51 2230
4494.14 2200
4494.78 2207
4495.41 2250
4496.04 2189
4496.67 2246
4497.31 2149
4497.94 2116
4498.57 2075
4499.20 2069
4499.84 2184
4500.47 2375
4501.10 2459
4501.73 2433
4502.37 2294
4503.00 2522
4503.63 2573
4504.27 2619
4504.90 2506
4505.53 2463
4506.16 2556
4506.80 2348
4507.43 2468
4508.06 2363
4508.70 2331
4509.33 2383
4509.96 2379
4510.60 2379
4511.23 2352
4511.86 2336
4512.50 2329
4513.13 2406
4513.76 2378
4514.40 2407
4515.03 2641
4515.66 2489
4516.30 2542
4516.93 2541
4517.57 2709
4518.20 2867
4518.83 2676
4519.47 2522
4520.10 2541
4520.74 2591
4521.37 2546
4522.00 2447
4522.64 2496
4523.27 2392
4523.91 2553
4524.54 2645
4525.18 2590
4525.81 2892
4526.44 3039
4527.08 3265
4527.71 3639
4528.35 4057
4528.98 4517
4529.62 5377
4530.25 5874
4530.89 6413
4531.52 6932
4532.16 7755
4532.79 8080
4533.43 8235
4534.06 8470
4534.70 8034
4535.33 7571
4535.97 6948
4536.60 6370
4537.24 5415
4537.87 4842
4538.51 4268
4539.14 3744
4539.78 3430
4540.41 3140
4541.05 3091
4541.68 2947
4542.32 2681
4542.96 2690
4543.59 2562
4544.23 2452
4544.86 2333
4545.50 2345
4546.13 2400
4546.77 2479
4547.41 2348
4548.04 2240
4548.68 2333
4549.31 2518
4549.95 2341
4550.59 2254
4551.22 2404
4551.86 2504
4552.50 2475
4553.13 2564
4553.77 2589
4554.40 2601
4555.04 2740
4555.68 2739
4556.31 2927
4556.95 2749
4557.59 2617
4558.22 2400
4558.86 2474
4559.50 2355
4560.13 2596
4560.77 2491
4561.41 2479
4562.04 2575
4562.68 2625
4563.32 2661
4563.96 2594
4564.59 2701
4565.23 2829
4565.87 2672
4566.50 2753
4567.14 2859
4567.78 2906
4568.42 3080
4569.05 3139
4569.69 3251
4570.33 3198
4570.97 3326
4571.60 3316
4572.24 3261
4572.88 3291
4573.52 3151
4574.16 2978
4574.79 3005
4575.43 2935
4576.07 2649
4576.71 2649
4577.34 2417
4577.98 2568
4578.62 2543
4579.26 2443
4579.90 2359
4580.54 2321
4581.17 2324
4581.81 2395
4582.45 2273
4583.09 2407
4583.73 2368
4584.37 2226
4585.00 2242
4585.64 2462
4586.28 2440
4586.92 2324
4587.56 2477
4588.20 2476
4588.84 2295
4589.48 2308
4590.11 2432
4590.75 2459
4591.39 2214
4592.03 2180
4592.67 2336
4593.31 2286
4593.95 2321
4594.59 2220
4595.23 2246
4595.87 2317
4596.51 2220
4597.15 2194
4597.79 2168
4598.42 2299
4599.06 2290
4599.70 2194
4600.34 2173
4600.98 2141
4601.62 2138
4602.26 2154
4602.90 2162
4603.54 2145
4604.18 2219
4604.82 2196
4605.46 2257
4606.10 2252
4606.74 2379
4607.38 2285
4608.02 2380
4608.66 2436
4609.30 2454
4609.94 2410
4610.58 2480
4611.22 2409
4611.86 2407
4612.50 2259
4613.15 2197
4613.79 2134
4614.43 2111
4615.07 2082
4615.71 2034
4616.35 2068
4616.99 1995
4617.63 1994
4618.27 1964
4618.91 2038
4619.55 2090
4620.19 2091
4620.83 2122
4621.48 2138
4622.12 1948
4622.76 2052
4623.40 2030
4624.04 1901
4624.68 1875
4625.32 1949
4625.96 1813
4626.61 1801
4627.25 1941
4627.89 1885
4628.53 1904
4629.17 1943
4629.81 1980
4630.46 2006
4631.10 2030
4631.74 2083
4632.38 2015
4633.02 1918
4633.66 1986
4634.31 1862
4634.95 1989
4635.59 1962
4636.23 1959
4636.88 1894
4637.52 2105
4638.16 1932
4638.80 1942
4639.44 2062
4640.09 1986
4640.73 2005
4641.37 2008
4642.01 2099
4642.66 2090
4643.30 1995
4643.94 2067
4644.58 1904
4645.23 2009
4645.87 2059
4646.51 1976
4647.16 2013
4647.80 2133
4648.44 2122
4649.08 2015
4649.73 2012
4650.37 2111
4651.01 1979
4651.66 1954
4652.30 2099
4652.94 2114
4653.59 2000
4654.23 2010
4654.87 2114
4655.52 2050
4656.16 2059
4656.80 2071
4657.45 2050
4658.09 1957
4658.74 2113
4659.38 1808
4660.02 1901
4660.67 1874
4661.31 1934
4661.95 1888
4662.60 1835
4663.24 1820
4663.89 1891
4664.53 1931
4665.17 1961
4665.82 1920
4666.46 1826
4667.11 2015
4667.75 1899
4668.40 1929
4669.04 1900
4669.68 1901
4670.33 1837
4670.97 1777
4671.62 1844
4672.26 1800
4672.91 1729
4673.55 1856
4674.20 1758
4674.84 1716
4675.49 1801
4676.13 1730
4676.78 1860
4677.42 1791
4678.07 1723
4678.71 1639
4679.36 1756
4680.00 1822
4680.65 1665
4681.29 1763
4681.94 1908
4682.58 1877
4683.23 1795
4683.87 1803
4684.52 1763
4685.16 1721
4685.81 1802
4686.46 1781
4687.10 1866
4687.75 1764
4688.39 1642
4689.04 1840
4689.68 1741
4690.33 1679
4690.98 1701
4691.62 1640
4692.27 1690
4692.91 1867
4693.56 1751
4694.21 1775
4694.85 1806
4695.50 1812
4696.15 1970
4696.79 1891
4697.44 2001
4698.08 1955
4698.73 1878
4699.38 1850
4700.02 1822
4700.67 1743
4701.32 1738
4701.96 1803
4702.61 1796
4703.26 1830
4703.90 1794
4704.55 1911
4705.20 1842
4705.84 1753
4706.49 1842
4707.14 1800
4707.79 1799
4708.43 1855
4709.08 1796
4709.73 1852
4710.37 1974
4711.02 2011
4711.67 1923
4712.32 2022
4712.96 1876
4713.61 1942
4714.26 1853
4714.91 1902
4715.55 1924
4716.20 1940
4716.85 2076
4717.50 2057
4718.14 1932
4718.79 1905
4719.44 1930
4720.09 1973
4720.74 1949
4721.38 2026
4722.03 2207
4722.68 2114
4723.33 2112
4723.98 2189
4724.62 2295
4725.27 2213
4725.92 2109
4726.57 2172
4727.22 2124
4727.87 2076
4728.52 2186
4729.16 2276
4729.81 2082
4730.46 2045
4731.11 2108
4731.76 2091
4732.41 2030
4733.06 1924
4733.70 1799
4734.35 1823
4735.00 1908
4735.65 1861
4736.30 1902
4736.95 1912
4737.60 1914
4738.25 1968
4738.90 2082
4739.55 1985
4740.20 2114
4740.84 2104
4741.49 2303
4742.14 2194
4742.79 2192
4743.44 1987
4744.09 2070
4744.74 2281
4745.39 2202
4746.04 2211
4746.69 2255
4747.34 2026
4747.99 1953
4748.64 2024
4749.29 1985
4749.94 2173
4750.59 2143
4751.24 1942
4751.89 1985
4752.54 1961
4753.19 2158
4753.84 2251
4754.49 2079
4755.14 2088
4755.79 2124
4756.44 2059
4757.09 2081
4757.74 2028
4758.39 1927
4759.04 1944
4759.70 1979
4760.35 2048
4761.00 2159
4761.65 1918
4762.30 1857
4762.95 1884
4763.60 1741
4764.25 1794
4764.90 1913
4765.55 1942
4766.20 1988
4766.86 2019
4767.51 1913
4768.16 2018
4768.81 1963
4769.46 1947
4770.11 1891
4770.76 1884
4771.41 1864
4772.07 1862
4772.72 1864
4773.37 1872
4774.02 1802
4774.67 1746
4775.32 1839
4775.98 1749
4776.63 1766
4777.28 1842
4777.93 1853
4778.58 1921
4779.24 1850
4779.89 1933
4780.54 1869
4781.19 1832
4781.84 2014
4782.50 2000
4783.15 1957
4783.80 1933
4784.45 1747
4785.10 1789
4785.76 1862
4786.41 1823
4787.06 1817
4787.71 1718
4788.37 1840
4789.02 1739
4789.67 1734
4790.33 1741
4790.98 1725
4791.63 1740
4792.28 1783
4792.94 1846
4793.59 1847
4794.24 1849
4794.90 1790
4795.55 1783
4796.20 1794
4796.86 1758
4797.51 1749
4798.16 1705
4798.81 1704
4799.47 1697
4800.12 1702
4800.78 1795
4801.43 1708
4802.08 1811
4802.74 1700
4803.39 1798
4804.04 1684
4804.70 1626
4805.35 1679
4806.00 1879
4806.66 1734
4807.31 1598
4807.97 1578
4808.62 1580
4809.27 1698
4809.93 1588
4810.58 1685
4811.24 1779
4811.89 1778
4812.54 1742
4813.20 1950
4813.85 1869
4814.51 1817
4815.16 1822
4815.82 1819
4816.47 1831
4817.13 1861
4817.78 1985
4818.44 1998
4819.09 1878
4819.74 2001
4820.40 2075
4821.05 2167
4821.71 2263
4822.36 2154
4823.02 2133
4823.67 2038
4824.33 2025
4824.98 2102
4825.64 2048
4826.29 2023
4826.95 1936
4827.60 1926
4828.26 2024
4828.92 2057
4829.57 2027
4830.23 1887
4830.88 1879
4831.54 1854
4832.19 1934
4832.85 1864
4833.50 1866
4834.16 1964
4834.82 2059
4835.47 1993
4836.13 1971
4836.78 1894
4837.44 1911
4838.10 2075
4838.75 2235
4839.41 2235
4840.06 2183
4840.72 2187
4841.38 2160
4842.03 2141
4842.69 2073
4843.34 1946
4844.00 2019
4844.66 2000
4845.31 1834
4845.97 1892
4846.63 1935
4847.28 1879
4847.94 1996
4848.60 2033
4849.25 2077
4849.91 2030
4850.57 2132
4851.22 2141
4851.88 2050
4852.54 2097
4853.20 2089
4853.85 2087
4854.51 2044
4855.17 1956
4855.82 1864
4856.48 1964
4857.14 2039
4857.80 2009
4858.45 1946
4859.11 1956
4859.77 2035
4860.43 2078
4861.08 2004
4861.74 2015
4862.40 2063
4863.06 1961
4863.71 1881
4864.37 1816
4865.03 1925
4865.69 2004
4866.34 1912
4867.00 1927
4867.66 2010
4868.32 1927
4868.98 1990
4869.63 1919
4870.29 1869
4870.95 1896
4871.61 1923
4872.27 2048
4872.93 2050
4873.58 1816
4874.24 1923
4874.90 1925
4875.56 2073
4876.22 1915
4876.88 1955
4877.54 1971
4878.19 1849
4878.85 1861
4879.51 1974
4880.17 1864
4880.83 1956
4881.49 1953
4882.15 1880
4882.81 1817
4883.47 1933
4884.13 1734
4884.78 1836
4885.44 1850
4886.10 1726
4886.76 1740
4887.42 1889
4888.08 1773
4888.74 1777
4889.40 1788
4890.06 1841
4890.72 1934
4891.38 1994
4892.04 1972
4892.70 1950
4893.36 1923
4894.02 1947
4894.68 1878
4895.34 1811
4896.00 1836
4896.66 1831
4897.32 1869
4897.98 1758
4898.64 1787
4899.30 1727
4899.96 1703
4900.62 1834
4901.28 1907
4901.94 1916
4902.60 1727
4903.26 1785
4903.92 1702
4904.58 1865
4905.24 1771
4905.90 1604
4906.56 1759
4907.22 1674
4907.88 1592
4908.54 1727
4909.20 1698
4909.87 1751
4910.53 1669
4911.19 1673
4911.85 1672
4912.51 1735
4913.17 1741
4913.83 1797
4914.49 1775
4915.15 1613
4915.81 1737
4916.48 1672
4917.14 1639
4917.80 1617
4918.46 1678
4919.12 1607
4919.78 1583
4920.44 1572
4921.11 1609
4921.77 1520
4922.43 1532
4923.09 1528
4923.75 1614
4924.41 1627
4925.08 1543
4925.74 1572
4926.40 1557
4927.06 1529
4927.72 1551
4928.39 1632
4929.05 1560
4929.71 1554
4930.37 1613
4931.04 1673
4931.70 1710
4932.36 1628
4933.02 1776
4933.69 1719
4934.35 1623
4935.01 1688
4935.67 1598
4936.34 1608
4937.00 1756
4937.66 1734
4938.32 1684
4938.99 1522
4939.65 1675
4940.31 1675
4940.98 1671
4941.64 1578
4942.30 1606
4942.96 1614
4943.63 1570
4944.29 1679
4944.95 1728
4945.62 1722
4946.28 1754
4946.94 1734
4947.61 1632
4948.27 1568
4948.93 1649
4949.60 1584
4950.26 1642
4950.92 1701
4951.59 1667
4952.25 1685
4952.92 1699
4953.58 1570
4954.24 1620
4954.91 1564
4955.57 1656
4956.24 1598
4956.90 1618
4957.56 1678
4958.23 1646
4958.89 1792
4959.56 1619
4960.22 1657
4960.88 1595
4961.55 1769
4962.21 1703
4962.88 1620
4963.54 1709
4964.21 1826
4964.87 1864
4965.54 1832
4966.20 1977
4966.86 2124
4967.53 1877
4968.19 1748
4968.86 1839
4969.52 1944
4970.19 1856
4970.85 1796
4971.52 1844
4972.18 1789
4972.85 1606
4973.51 1705
4974.18 1712
4974.84 1727
4975.51 1770
4976.17 1718
4976.84 1813
4977.51 1733
4978.17 1787
4978.84 1857
4979.50 1812
4980.17 1928
4980.83 1881
4981.50 1828
4982.16 1786
4982.83 1864
4983.50 2014
4984.16 1988
4984.83 2043
4985.49 2240
4986.16 2351
4986.83 2535
4987.49 2790
4988.16 3153
4988.82 3126
4989.49 3219
4990.16 3300
4990.82 3679
4991.49 3580
4992.16 3410
4992.82 3348
4993.49 3054
4994.16 2678
4994.82 2504
4995.49 2271
4996.15 2192
4996.82 2087
4997.49 1936
4998.16 1836
4998.82 1864
4999.49 1796
5000.16 1885
5000.82 1820
5001.49 1671
5002.16 1723
5002.82 1832
5003.49 1687
5004.16 1645
5004.83 1607
5005.49 1741
5006.16 1809
5006.83 1590
5007.49 1552
5008.16 1660
5008.83 1628
5009.50 1705
5010.16 1685
5010.83 1758
5011.50 1725
5012.17 1656
5012.84 1741
5013.50 1840
5014.17 1746
5014.84 1754
5015.51 1874
5016.17 1905
5016.84 1890
5017.51 1920
5018.18 1957
5018.85 1863
5019.52 2081
5020.18 2057
5020.85 2032
5021.52 2053
5022.19 2215
5022.86 2221
5023.53 2123
5024.19 2298
5024.86 2444
5025.53 2397
5026.20 2360
5026.87 2372
5027.54 2314
5028.21 2261
5028.88 2154
5029.54 2199
5030.21 2110
5030.88 2076
5031.55 2091
5032.22 2226
5032.89 2209
5033.56 2104
5034.23 2099
5034.90 2159
5035.57 2052
5036.24 1973
5036.90 2030
5037.57 2079
5038.24 2010
5038.91 2117
5039.58 2192
5040.25 2252
5040.92 2463
5041.59 2481
5042.26 2441
5042.93 2609
5043.60 2612
5044.27 2861
5044.94 2791
5045.61 2906
5046.28 2842
5046.95 2927
5047.62 2843
5048.29 2661
5048.96 2446
5049.63 2362
5050.30 2237
5050.97 2160
5051.64 2035
5052.31 2023
5052.98 1847
5053.65 1801
5054.32 1761
5054.99 1848
5055.66 1810
5056.34 1771
5057.01 1866
5057.68 1780
5058.35 1834
5059.02 1917
5059.69 1900
5060.36 1775
5061.03 1918
5061.70 1945
5062.37 1766
5063.04 1820
5063.72 1757
5064.39 1853
5065.06 1800
5065.73 1783
5066.40 1755
5067.07 1845
5067.74 1710
5068.42 1648
5069.09 1590
5069.76 1692
5070.43 1671
5071.10 1652
5071.77 1815
5072.44 1865
5073.12 1760
5073.79 1753
5074.46 1680
5075.13 1730
5075.80 1766
5076.48 1617
5077.15 1669
5077.82 1790
5078.49 1782
5079.16 1656
5079.84 1650
5080.51 1683
5081.18 1681
5081.85 1786
5082.53 1743
5083.20 1787
5083.87 1906
5084.54 1866
5085.22 1961
5085.89 1868
5086.56 1733
5087.23 1739
5087.91 1780
5088.58 1663
5089.25 1699
5089.93 1851
5090.60 1913
5091.27 1818
5091.94 1635
5092.62 1705
5093.29 1751
5093.96 1770
5094.64 1793
5095.31 1627
5095.98 1681
5096.66 1694
5097.33 1662
5098.00 1753
5098.68 1705
5099.35 1656
5100.02 1653
5100.70 1751
5101.37 1701
5102.04 1815
5102.72 1767
5103.39 1747
5104.07 1818
5104.74 1608
5105.41 1731
5106.09 1869
5106.76 1774
5107.44 1750
5108.11 1838
5108.78 1614
5109.46 1625
5110.13 1667
5110.81 1623
5111.48 1748
5112.16 1698
5112.83 1786
5113.50 1829
5114.18 1684
5114.85 1706
5115.53 1736
5116.20 1655
5116.88 1591
5117.55 1623
5118.23 1601
5118.90 1667
5119.58 1599
5120.25 1648
5120.93 1722
5121.60 1741
5122.28 1713
5122.95 1578
5123.63 1605
5124.30 1570
5124.98 1581
5125.65 1553
5126.33 1606
5127.00 1539
5127.68 1526
5128.35 1443
5129.03 1542
5129.70 1548
5130.38 1588
5131.06 1605
5131.73 1553
5132.41 1585
5133.08 1621
5133.76 1613
5134.43 1666
5135.11 1754
5135.79 1738
5136.46 1674
5137.14 1614
5137.81 1707
5138.49 1551
5139.17 1613
5139.84 1656
5140.52 1564
5141.20 1646
5141.87 1668
5142.55 1579
5143.22 1641
5143.90 1677
5144.58 1519
5145.25 1479
5145.93 1557
5146.61 1618
5147.28 1580
5147.96 1563
5148.64 1566
5149.31 1636
5149.99 1538
5150.67 1488
5151.34 1494
5152.02 1448
5152.70 1484
5153.38 1559
5154.05 1537
5154.73 1582
5155.41 1512
5156.08 1531
5156.76 1536
5157.44 1646
5158.12 1577
5158.79 1476
5159.47 1513
5160.15 1615
5160.83 1486
5161.50 1467
5162.18 1511
5162.86 1529
5163.54 1379
5164.22 1435
5164.89 1575
5165.57 1526
5166.25 1452
5166.93 1469
5167.61 1476
5168.28 1479
5168.96 1518
5169.64 1548
5170.32 1493
5171.00 1476
5171.67 1507
5172.35 1548
5173.03 1473
5173.71 1415
5174.39 1404
5175.07 1403
5175.74 1465
5176.42 1463
5177.10 1439
5177.78 1389
5178.46 1413
5179.14 1509
5179.82 1356
5180.50 1348
5181.17 1484
5181.85 1604
5182.53 1520
5183.21 1542
5183.89 1504
5184.57 1436
5185.25 1425
5185.93 1416
5186.61 1472
5187.29 1523
5187.97 1467
5188.65 1501
5189.33 1437
5190.00 1425
5190.68 1429
5191.36 1377
5192.04 1352
5192.72 1424
5193.40 1404
5194.08 1448
5194.76 1408
5195.44 1379
5196.12 1392
5196.80 1449
5197.48 1416
5198.16 1373
5198.84 1424
5199.52 1414
5200.20 1464
5200.88 1399
5201.56 1412
5202.24 1408
5202.92 1472
5203.60 1494
5204.28 1527
5204.96 1531
5205.65 1456
5206.33 1422
5207.01 1493
5207.69 1456
5208.37 1511
5209.05 1444
5209.73 1462
5210.41 1476
5211.09 1495
5211.77 1567
5212.45 1542
5213.13 1586
5213.82 1609
5214.50 1669
5215.18 1699
5215.86 1628
5216.54 1544
5217.22 1494
5217.90 1483
5218.58 1556
5219.27 1587
5219.95 1581
5220.63 1635
5221.31 1596
5221.99 1497
5222.67 1490
5223.35 1525
5224.04 1570
5224.72 1550
5225.40 1564
5226.08 1498
5226.76 1538
5227.45 1558
5228.13 1517
5228.81 1484
5229.49 1517
5230.17 1506
5230.86 1601
5231.54 1547
5232.22 1628
5232.90 1539
5233.58 1606
5234.27 1602
5234.95 1692
5235.63 1578
5236.31 1549
5237.00 1510
5237.68 1641
5238.36 1802
5239.05 1713
5239.73 1815
5240.41 1896
5241.09 1848
5241.78 1865
5242.46 1956
5243.14 2007
5243.83 2173
5244.51 2330
5245.19 2341
5245.87 2061
5246.56 2057
5247.24 2066
5247.92 2134
5248.61 1986
5249.29 2012
5249.97 1917
5250.66 1832
5251.34 1802
5252.03 1833
5252.71 1720
5253.39 1660
5254.08 1570
5254.76 1693
5255.44 1585
5256.13 1601
5256.81 1494
5257.50 1443
5258.18 1488
5258.86 1601
5259.55 1549
5260.23 1494
5260.92 1610
5261.60 1607
5262.28 1667
5262.97 1700
5263.65 1582
5264.34 1659
5265.02 1630
5265.71 1569
5266.39 1533
5267.07 1524
5267.76 1653
5268.44 1630
5269.13 1580
5269.81 1543
5270.50 1667
5271.18 1627
5271.87 1611
5272.55 1681
5273.24 1755
5273.92 1750
5274.61 1764
5275.29 1716
5275.98 1786
5276.66 1655
5277.35 1670
5278.03 1721
5278.72 1777
5279.40 1755
5280.09 1812
5280.77 1821
5281.46 1869
5282.15 1900
5282.83 1879
5283.52 1990
5284.20 2070
5284.89 1979
5285.57 1954
5286.26 2118
5286.95 1984
5287.63 1948
5288.32 1981
5289.00 1928
5289.69 1992
5290.38 2146
5291.06 2224
5291.75 2215
5292.43 2438
5293.12 2405
5293.81 2631
5294.49 2657
5295.18 2563
5295.87 2469
5296.55 2718
5297.24 2609
5297.92 2668
5298.61 2605
5299.30 2559
5299.98 2477
5300.67 2510
5301.36 2770
5302.04 2782
5302.73 2647
5303.42 2689
5304.11 2490
5304.79 2440
5305.48 2527
5306.17 2308
5306.85 2076
5307.54 1939
5308.23 1938
5308.92 1745
5309.60 1758
5310.29 1823
5310.98 1697
5311.66 1657
5312.35 1580
5313.04 1651
5313.73 1737
5314.41 1870
5315.10 1889
5315.79 1720
5316.48 1556
5317.17 1689
5317.85 1766
5318.54 1817
5319.23 1830
5319.92 1695
5320.61 1616
5321.29 1604
5321.98 1614
5322.67 1660
5323.36 1684
5324.05 1670
5324.73 1510
5325.42 1730
5326.11 1768
5326.80 1735
5327.49 1712
5328.18 1662
5328.87 1796
5329.55 1865
5330.24 1842
5330.93 1793
5331.62 1705
5332.31 1725
5333.00 1888
5333.69 1908
5334.38 1942
5335.06 1974
5335.75 1868
5336.44 2014
5337.13 1962
5337.82 2011
5338.51 1871
5339.20 1982
5339.89 2111
5340.58 2112
5341.27 1961
5341.96 2078
5342.65 2034
5343.33 1843
5344.02 1996
5344.71 2003
5345.40 2053
5346.09 2208
5346.78 2322
5347.47 2317
5348.16 2535
5348.85 2643
5349.54 2894
5350.23 3083
5350.92 3205
5351.61 3398
5352.30 3423
5352.99 3387
5353.68 3438
5354.37 3325
5355.06 3130
5355.75 2850
5356.44 2733
5357.13 2475
5357.82 2272
5358.51 2167
5359.21 2108
5359.90 1992
5360.59 1922
5361.28 1759
5361.97 1768
5362.66 1954
5363.35 1773
5364.04 1702
5364.73 1757
5365.42 1738
5366.11 1748
5366.80 1723
5367.49 1772
5368.19 1734
5368.88 1783
5369.57 1736
5370.26 1649
5370.95 1608
5371.64 1636
5372.33 1676
5373.02 1616
5373.72 1698
5374.41 1657
5375.10 1719
5375.79 1593
5376.48 1530
5377.17 1504
5377.87 1566
5378.56 1714
5379.25 1662
5379.94 1724
5380.63 1693
5381.33 1657
5382.02 1775
5382.71 1826
5383.40 1681
5384.09 1694
5384.79 1662
5385.48 1636
5386.17 1767
5386.86 1717
5387.55 1661
5388.25 1659
5388.94 1709
5389.63 1655
5390.32 1825
5391.02 1880
5391.71 1814
5392.40 1801
5393.09 1850
5393.79 1792
5394.48 1717
5395.17 1796
5395.87 1784
5396.56 1668
5397.25 1618
5397.95 1673
5398.64 1685
5399.33 1613
5400.02 1632
5400.72 1675
5401.41 1772
5402.10 1698
5402.80 1612
5403.49 1532
5404.18 1623
5404.88 1524
5405.57 1539
5406.26 1601
5406.96 1610
5407.65 1581
5408.35 1446
5409.04 1508
5409.73 1580
5410.43 1466
5411.12 1579
5411.81 1585
5412.51 1550
5413.20 1586
5413.90 1597
5414.59 1453
5415.28 1504
5415.98 1554
5416.67 1487
5417.37 1568
5418.06 1467
5418.76 1536
5419.45 1545
5420.14 1562
5420.84 1624
5421.53 1606
5422.23 1433
5422.92 1507
5423.62 1677
5424.31 1657
5425.01 1652
5425.70 1595
5426.40 1493
5427.09 1473
5427.79 1554
5428.48 1469
5429.18 1492
5429.87 1603
5430.57 1594
5431.26 1609
5431.96 1625
5432.65 1581
5433.35 1604
5434.04 1616
5434.74 1707
5435.43 1599
5436.13 1495
5436.82 1616
5437.52 1621
5438.22 1616
5438.91 1688
5439.61 1645
5440.30 1639
5441.00 1743
5441.69 1693
5442.39 1595
5443.09 1724
5443.78 1558
5444.48 1594
5445.17 1676
5445.87 1652
5446.57 1712
5447.26 1859
5447.96 1872
5448.66 1824
5449.35 1852
5450.05 1952
5450.74 1788
5451.44 1839
5452.14 1967
5452.83 1877
5453.53 1858
5454.23 1921
5454.92 2100
5455.62 2094
5456.32 2020
5457.01 2126
5457.71 2289
5458.41 2315
5459.10 2384
5459.80 2227
5460.50 2141
5461.20 2187
5461.89 2038
5462.59 2047
5463.29 2029
5463.98 2066
5464.68 2134
5465.38 2052
5466.08 2005
5466.77 1892
5467.47 1923
5468.17 1981
5468.87 1839
5469.56 1874
5470.26 1798
5470.96 1783
5471.66 1734
5472.35 1785
5473.05 1738
5473.75 1777
5474.45 1753
5475.15 1821
5475.84 1721
5476.54 1744
5477.24 1825
5477.94 1716
5478.64 1738
5479.34 1725
5480.03 1785
5480.73 1946
5481.43 1951
5482.13 1901
5482.83 1972
5483.53 1941
5484.22 1954
5484.92 1850
5485.62 1897
5486.32 1896
5487.02 1923
5487.72 2030
5488.42 1919
5489.11 1790
5489.81 1861
5490.51 1885
5491.21 1921
5491.91 1889
5492.61 1924
5493.31 2004
5494.01 1941
5494.71 1948
5495.41 2018
5496.11 2163
5496.81 2183
5497.50 2109
5498.20 2247
5498.90 2251
5499.60 2250
5500.30 2410
5501.00 2410
5501.70 2492
5502.40 2460
5503.10 2477
5503.80 2494
5504.50 2458
5505.20 2478
5505.90 2500
5506.60 2442
5507.30 2522
5508.00 2541
5508.70 2752
5509.40 2637
5510.10 2574
5510.80 2649
5511.50 2596
5512.20 2752
5512.90 2947
5513.60 2856
5514.30 2954
5515.00 2882
5515.70 3040
5516.40 3099
5517.11 3076
5517.81 2962
5518.51 2913
5519.21 2889
5519.91 2817
5520.61 2885
5521.31 2843
5522.01 2828
5522.71 2776
5523.41 2793
5524.11 2523
5524.82 2336
5525.52 2472
5526.22 2298
5526.92 2097
5527.62 2054
5528.32 1998
5529.02 2077
5529.72 1988
5530.43 1826
5531.13 1838
5531.83 1743
5532.53 1747
5533.23 1735
5533.93 1772
5534.64 1890
5535.34 1702
5536.04 1566
5536.74 1634
5537.44 1756
5538.15 1727
5538.85 1762
5539.55 1857
5540.25 1882
5540.95 1850
5541.66 1785
5542.36 1770
5543.06 1825
5543.76 1823
5544.47 1900
5545.17 1920
5545.87 1893
5546.57 1908
5547.28 1965
5547.98 2008
5548.68 2042
5549.38 2102
5550.09 2146
5550.79 2062
5551.49 2081
5552.19 2132
5552.90 1966
5553.60 1953
5554.30 1846
5555.01 1880
5555.71 1858
5556.41 1899
5557.12 1795
5557.82 1855
5558.52 1790
5559.23 1773
5559.93 1820
5560.63 1984
5561.34 1820
5562.04 1758
5562.74 1808
5563.45 1736
5564.15 1739
5564.85 1836
5565.56 1830
5566.26 1842
5566.96 1833
5567.67 1880
5568.37 1685
5569.08 1712
5569.78 1715
5570.48 1668
5571.19 1684
5571.89 1816
5572.60 1830
5573.30 1769
5574.01 1710
5574.71 1773
5575.41 1669
5576.12 1717
5576.82 1738
5577.53 1771
5578.23 1909
5578.94 1850
5579.64 1772
5580.35 1900
5581.05 1802
5581.76 1768
5582.46 1635
5583.16 1588
5583.87 1615
5584.57 1660
5585.28 1646
5585.98 1539
5586.69 1481
5587.39 1555
5588.10 1490
5588.81 1628
5589.51 1588
5590.22 1503
5590.92 1441
5591.63 1502
5592.33 1539
5593.04 1536
5593.74 1602
5594.45 1534
5595.15 1600
5595.86 1491
5596.57 1562
5597.27 1516
5597.98 1593
5598.68 1629
5599.39 1557
5600.09 1513
5600.80 1492
5601.51 1486
5602.21 1514
5602.92 1462
5603.62 1496
5604.33 1501
5605.04 1492
5605.74 1578
5606.45 1533
5607.16 1490
5607.86 1375
5608.57 1547
5609.27 1505
5609.98 1435
5610.69 1466
5611.39 1455
5612.10 1533
5612.81 1398
5613.51 1382
5614.22 1487
5614.93 1504
5615.64 1556
5616.34 1592
5617.05 1554
5617.76 1562
5618.46 1473
5619.17 1433
5619.88 1463
5620.58 1567
5621.29 1513
5622.00 1537
5622.71 1648
5623.41 1483
5624.12 1470
5624.83 1455
5625.54 1463
5626.24 1484
5626.95 1502
5627.66 1585
5628.37 1499
5629.07 1529
5629.78 1621
5630.49 1643
5631.20 1722
5631.91 1655
5632.61 1640
5633.32 1646
5634.03 1734
5634.74 1704
5635.45 1612
5636.15 1656
5636.86 1625
5637.57 1675
5638.28 1642
5638.99 1655
5639.70 1638
5640.40 1577
5641.11 1528
5641.82 1559
5642.53 1536
5643.24 1464
5643.95 1484
5644.66 1534
5645.36 1533
5646.07 1504
5646.78 1447
5647.49 1557
5648.20 1579
5648.91 1535
5649.62 1473
5650.33 1467
5651.04 1580
5651.75 1501
5652.45 1483
5653.16 1590
5653.87 1456
5654.58 1488
5655.29 1544
5656.00 1633
5656.71 1599
5657.42 1571
5658.13 1520
5658.84 1688
5659.55 1562
5660.26 1523
5660.97 1559
5661.68 1527
5662.39 1476
5663.10 1396
5663.81 1482
5664.52 1428
5665.23 1419
5665.94 1536
5666.65 1479
5667.36 1412
5668.07 1428
5668.78 1414
5669.49 1422
5670.20 1403
5670.91 1434
5671.62 1575
5672.33 1507
5673.04 1689
5673.75 1672
5674.46 1512
5675.17 1615
5675.88 1617
5676.59 1590
5677.31 1503
5678.02 1537
5678.73 1740
5679.44 1686
5680.15 1606
5680.86 1549
5681.57 1616
5682.28 1674
5682.99 1591
5683.70 1596
5684.42 1622
5685.13 1624
5685.84 1541
5686.55 1603
5687.26 1572
5687.97 1560
5688.68 1590
5689.39 1533
5690.11 1576
5690.82 1580
5691.53 1648
5692.24 1677
5692.95 1638
5693.67 1547
5694.38 1613
5695.09 1627
5695.80 1646
5696.51 1534
5697.22 1468
5697.94 1670
5698.65 1685
5699.36 1570
5700.07 1666
5700.79 1725
5701.50 1691
5702.21 1545
5702.92 1683
5703.63 1750
5704.35 1646
5705.06 1628
5705.77 1646
5706.48 1678
5707.20 1555
5707.91 1658
5708.62 1780
5709.34 1762
5710.05 1661
5710.76 1593
5711.47 1531
5712.19 1619
5712.90 1642
5713.61 1629
5714.33 1565
5715.04 1595
5715.75 1681
5716.47 1690
5717.18 1650
5717.89 1708
5718.61 1711
5719.32 1632
5720.03 1652
5720.75 1764
5721.46 1686
5722.17 1731
5722.89 1790
5723.60 1753
5724.31 1745
5725.03 1832
5725.74 2034
5726.46 1994
5727.17 2049
5727.88 1939
5728.60 2137
5729.31 2167
5730.03 2217
5730.74 2266
5731.45 2234
5732.17 2291
5732.88 2220
5733.60 2015
5734.31 1979
5735.03 2043
5735.74 2077
5736.45 2066
5737.17 2018
5737.88 1911
5738.60 1859
5739.31 1971
5740.03 2040
5740.74 1977
5741.46 1890
5742.17 1975
5742.89 2014
5743.60 2024
5744.32 2171
5745.03 2113
5745.75 2103
5746.46 2189
5747.18 2185
5747.89 2217
5748.61 2275
5749.32 2247
5750.04 2261
5750.75 2219
5751.47 2481
5752.18 2427
5752.90 2400
5753.62 2573
5754.33 2403
5755.05 2539
5755.76 2540
5756.48 2509
5757.19 2664
5757.91 2679
5758.63 2817
5759.34 3021
5760.06 2998
5760.77 3044
5761.49 3372
5762.21 3399
5762.92 3571
5763.64 3811
5764.35 4041
5765.07 4443
5765.79 4582
5766.50 4617
5767.22 4583
5767.94 4580
5768.65 4480
5769.37 4413
5770.08 4294
5770.80 4203
5771.52 4192
5772.23 4336
5772.95 4752
5773.67 5006
5774.39 5535
5775.10 5855
5775.82 5873
5776.54 5621
5777.25 4947
5777.97 4805
5778.69 4356
5779.40 4133
5780.12 3825
5780.84 3760
5781.56 3542
5782.27 3625
5782.99 3539
5783.71 3418
5784.43 3355
5785.14 3377
5785.86 3211
5786.58 3327
5787.30 3319
5788.01 3353
5788.73 3282
5789.45 3268
5790.17 3238
5790.88 3420
5791.60 3427
5792.32 3408
5793.04 3317
5793.76 3303
5794.47 3305
5795.19 3372
5795.91 3423
5796.63 3437
5797.35 3454
5798.07 3449
5798.78 3737
5799.50 3726
5800.22 4065
5800.94 4396
5801.66 4806
5802.38 5259
5803.10 5413
5803.81 5331
5804.53 5296
5805.25 5338
5805.97 5066
5806.69 4671
5807.41 4349
5808.13 4000
5808.85 3753
5809.56 3395
5810.28 3257
5811.00 3165
5811.72 2989
5812.44 3001
5813.16 3007
5813.88 3122
5814.60 3038
5815.32 2970
5816.04 2986
5816.76 2855
5817.48 2982
5818.20 2966
5818.92 2984
5819.64 2931
5820.36 2879
5821.08 2894
5821.80 2923
5822.51 2805
5823.23 2632
5823.95 2593
5824.67 2615
5825.39 2748
5826.11 2619
5826.83 2442
5827.55 2482
5828.28 2553
5829.00 2579
5829.72 2575
5830.44 2549
5831.16 2431
5831.88 2357
5832.60 2423
5833.32 2424
5834.04 2423
5834.76 2359
5835.48 2263
5836.20 2377
5836.92 2311
5837.64 2297
5838.36 2432
5839.08 2342
5839.80 2288
5840.53 2297
5841.25 2345
5841.97 2358
5842.69 2335
5843.41 2247
5844.13 2309
5844.85 2218
5845.57 2348
5846.29 2293
5847.02 2261
5847.74 2321
5848.46 2225
5849.18 2144
5849.90 2062
5850.62 2173
5851.34 2151
5852.07 2174
5852.79 2147
5853.51 1982
5854.23 2095
5854.95 2097
5855.68 2037
5856.40 1971
5857.12 2039
5857.84 2055
5858.56 1991
5859.29 1988
5860.01 2044
5860.73 2013
5861.45 1965
5862.17 1822
5862.90 1979
5863.62 2010
5864.34 1862
5865.06 1897
5865.79 1878
5866.51 1874
5867.23 1891
5867.95 1837
5868.68 1727
5869.40 1830
5870.12 1833
5870.84 1836
5871.57 1820
5872.29 1839
5873.01 1845
5873.74 1784
5874.46 1679
5875.18 1779
5875.91 1857
5876.63 1881
5877.35 1956
5878.08 2029
5878.80 1906
5879.52 1820
5880.25 1920
5880.97 1883
5881.69 1859
5882.42 1808
5883.14 1872
5883.86 1834
5884.59 1873
5885.31 1829
5886.03 1743
5886.76 1745
5887.48 1823
5888.21 1625
5888.93 1700
5889.65 1716
5890.38 1719
5891.10 1674
5891.83 1687
5892.55 1629
5893.27 1657
5894.00 1688
5894.72 1670
5895.45 1635
5896.17 1639
5896.90 1738
5897.62 1787
5898.35 1663
5899.07 1640
5899.79 1720
5900.52 1727
5901.24 1778
5901.97 1729
5902.69 1821
5903.42 1775
5904.14 1717
5904.87 1737
5905.59 1711
5906.32 1735
5907.04 1712
5907.77 1692
5908.49 1668
5909.22 1700
5909.94 1728
5910.67 1750
5911.39 1691
5912.12 1674
5912.84 1754
5913.57 1757
5914.30 1754
5915.02 1829
5915.75 1757
5916.47 1786
5917.20 1820
5917.92 1714
5918.65 1602
5919.38 1705
5920.10 1655
5920.83 1763
5921.55 1811
5922.28 1759
5923.01 1717
5923.73 1746
5924.46 1649
5925.18 1744
5925.91 1765
5926.64 1815
5927.36 1876
5928.09 1831
5928.81 1794
5929.54 1654
5930.27 1876
5930.99 1712
5931.72 1764
5932.45 1772
5933.17 1747
5933.90 1913
5934.63 1893
5935.35 1892
5936.08 1940
5936.81 1964
5937.53 2044
5938.26 2118
5938.99 2109
5939.72 2128
5940.44 2051
5941.17 2167
5941.90 2058
5942.62 2122
5943.35 2096
5944.08 2100
5944.81 2085
5945.53 2034
5946.26 1952
5946.99 1839
5947.72 1925
5948.44 1926
5949.17 1923
5949.90 1846
5950.63 1836
5951.35 2000
5952.08 2038
5952.81 1964
5953.54 1983
5954.27 1925
5954.99 2009
5955.72 2037
5956.45 2021
5957.18 1954
5957.91 2118
5958.64 2062
5959.36 1945
5960.09 1998
5960.82 2176
5961.55 2063
5962.28 1988
5963.01 2175
5963.73 2169
5964.46 2009
5965.19 2025
5965.92 2161
5966.65 2170
5967.38 2086
5968.11 2257
5968.83 2397
5969.56 2236
5970.29 2253
5971.02 2329
5971.75 2397
5972.48 2395
5973.21 2241
5973.94 2168
5974.67 2372
5975.40 2285
5976.13 2355
5976.86 2365
5977.58 2415
5978.31 2442
5979.04 2353
5979.77 2283
5980.50 2347
5981.23 2472
5981.96 2449
5982.69 2438
5983.42 2571
5984.15 2535
5984.88 2610
5985.61 2420
5986.34 2444
5987.07 2478
5987.80 2562
5988.53 2748
5989.26 2789
5989.99 2792
5990.72 2646
5991.45 2685
5992.18 2706
5992.91 2664
5993.64 2652
5994.37 2735
5995.10 2758
5995.83 2697
5996.56 2806
5997.29 2800
5998.03 2689
5998.76 2793
5999.49 2869
6000.22 2769
6000.95 2644
6001.68 2704
6002.41 2675
6003.14 2703
6003.87 2620
6004.60 2660
6005.33 2751
6006.07 2693
6006.80 2689
6007.53 2518
6008.26 2661
6008.99 2983
6009.72 3172
6010.45 3434
6011.18 3762
6011.92 4121
6012.65 4544
6013.38 4645
6014.11 4903
6014.84 5110
6015.57 5155
6016.31 5172
6017.04 4968
6017.77 4503
6018.50 4243
6019.23 4135
6019.96 3590
6020.70 3297
6021.43 3065
6022.16 2764
6022.89 2602
6023.63 2565
6024.36 2454
6025.09 2379
6025.82 2266
6026.55 2103
6027.29 2153
6028.02 2268
6028.75 2182
6029.48 2190
6030.22 2030
6030.95 2021
6031.68 2142
6032.42 2149
6033.15 2113
6033.88 2060
6034.61 1901
6035.35 1954
6036.08 2083
6036.81 2142
6037.55 2175
6038.28 2158
6039.01 2062
6039.74 2053
6040.48 2056
6041.21 2149
6041.94 2136
6042.68 2040
6043.41 2082
6044.14 2034
6044.88 2045
6045.61 2084
6046.35 2230
6047.08 2098
6047.81 2149
6048.55 2267
6049.28 2278
6050.01 2299
6050.75 2343
6051.48 2327
6052.22 2369
6052.95 2418
6053.68 2523
6054.42 2410
6055.15 2505
6055.89 2320
6056.62 2397
6057.35 2481
6058.09 2528
6058.82 2381
6059.56 2411
6060.29 2247
6061.03 2157
6061.76 2146
6062.50 2190
6063.23 2144
6063.96 2262
6064.70 2311
6065.43 2261
6066.17 2122
6066.90 2276
6067.64 2289
6068.37 2268
6069.11 2175
6069.84 2141
6070.58 2183
6071.31 2242
6072.05 2127
6072.78 2099
6073.52 2071
6074.25 2162
6074.99 2131
6075.72 2087
6076.46 2114
6077.20 2061
6077.93 2007
6078.67 1987
6079.40 2022
6080.14 1991
6080.87 1929
6081.61 1923
6082.35 1973
6083.08 1874
6083.82 1891
6084.55 1888
6085.29 1984
6086.02 2101
6086.76 1840
6087.50 1862
6088.23 1900
6088.97 1861
6089.71 1843
6090.44 1897
6091.18 1895
6091.91 1865
6092.65 1870
6093.39 1808
6094.12 1970
6094.86 1923
6095.60 1899
6096.33 1841
6097.07 1846
6097.81 1833
6098.54 1881
6099.28 1837
6100.02 1762
6100.75 1761
6101.49 1858
6102.23 1768
6102.96 1744
6103.70 1805
6104.44 1701
6105.18 1779
6105.91 1789
6106.65 1820
6107.39 1909
6108.12 1867
6108.86 1805
6109.60 1820
6110.34 1916
6111.07 1930
6111.81 1932
6112.55 1844
6113.29 1921
6114.03 1985
6114.76 1872
6115.50 1861
6116.24 1825
6116.98 1752
6117.71 1921
6118.45 1943
6119.19 1931
6119.93 1843
6120.67 1979
6121.40 1929
6122.14 1912
6122.88 1885
6123.62 1977
6124.36 1892
6125.10 1910
6125.83 1931
6126.57 1897
6127.31 1938
6128.05 1947
6128.79 1925
6129.53 1689
6130.27 1731
6131.00 1852
6131.74 1856
6132.48 1881
6133.22 1869
6133.96 1800
6134.70 1888
6135.44 1984
6136.18 1964
6136.92 1896
6137.65 1980
6138.39 1982
6139.13 1976
6139.87 1880
6140.61 1848
6141.35 1958
6142.09 1943
6142.83 1908
6143.57 1886
6144.31 2046
6145.05 2032
6145.79 1963
6146.53 2030
6147.27 1857
6148.01 1971
6148.75 1866
6149.49 1976
6150.23 2150
6150.97 1929
6151.71 2030
6152.45 2060
6153.19 1978
6153.93 2090
6154.67 2139
6155.41 2169
6156.15 2120
6156.89 2123
6157.63 2116
6158.37 2108
6159.11 2224
6159.85 2191
6160.59 2176
6161.33 2160
6162.07 2240
6162.81 2258
6163.55 2298
6164.29 2308
6165.03 2439
6165.77 2492
6166.51 2676
6167.26 2656
6168.00 2565
6168.74 2559
6169.48 2671
6170.22 2720
6170.96 2829
6171.70 2784
6172.44 2743
6173.18 2845
6173.93 2736
6174.67 2676
6175.41 2724
6176.15 2686
6176.89 2496
6177.63 2572
6178.37 2468
6179.12 2494
6179.86 2542
6180.60 2565
6181.34 2618
6182.08 2485
6182.82 2702
6183.57 2722
6184.31 2705
6185.05 2591
6185.79 2778
6186.53 2690
6187.28 2715
6188.02 2792
6188.76 2796
6189.50 2716
6190.25 2860
6190.99 2860
6191.73 2873
6192.47 2971
6193.21 2995
6193.96 2995
6194.70 3239
6195.44 3231
6196.19 3111
6196.93 3320
6197.67 3334
6198.41 3337
6199.16 3051
6199.90 3157
6200.64 3279
6201.38 3360
6202.13 3258
6202.87 3420
6203.61 3394
6204.36 3629
6205.10 4116
6205.84 4433
6206.59 5100
6207.33 5790
6208.07 6546
6208.82 7439
6209.56 8178
6210.30 9204
6211.05 9753
6211.79 9940
6212.53 9432
6213.28 8864
6214.02 7880
6214.77 7032
6215.51 6177
6216.25 5503
6217.00 4809
6217.74 4117
6218.48 3596
6219.23 3435
6219.97 3108
6220.72 2973
6221.46 2925
6222.21 2825
6222.95 2698
6223.69 2807
6224.44 2910
6225.18 2717
6225.93 2670
6226.67 2685
6227.42 2559
6228.16 2467
6228.91 2512
6229.65 2531
6230.39 2416
6231.14 2396
6231.88 2285
6232.63 2175
6233.37 2212
6234.12 2217
6234.86 2266
6235.61 2265
6236.35 2310
6237.10 2316
6237.84 2235
6238.59 2353
6239.33 2298
6240.08 2284
6240.82 2484
6241.57 2493
6242.32 2405
6243.06 2524
6243.81 2523
6244.55 2540
6245.30 2593
6246.04 2631
6246.79 2663
6247.53 2785
6248.28 2780
6249.03 2793
6249.77 2777
6250.52 2816
6251.26 2937
6252.01 2923
6252.76 2964
6253.50 2911
6254.25 2875
6254.99 2904
6255.74 2786
6256.49 2802
6257.23 2835
6257.98 2803
6258.73 2774
6259.47 2826
6260.22 2820
6260.97 2826
6261.71 2891
6262.46 2799
6263.21 2814
6263.95 2890
6264.70 2854
6265.45 2898
6266.19 2841
6266.94 2826
6267.69 2798
6268.43 2820
6269.18 2944
6269.93 2883
6270.67 2965
6271.42 2972
6272.17 3114
6272.92 3097
6273.66 3248
6274.41 3405
6275.16 3561
6275.91 3839
6276.65 4159
6277.40 4205
6278.15 4268
6278.90 4325
6279.64 4448
6280.39 4246
6281.14 4046
6281.89 3826
6282.63 3674
6283.38 3331
6284.13 3185
6284.88 3154
6285.63 2948
6286.37 2783
6287.12 2702
6287.87 2617
6288.62 2400
6289.37 2487
6290.11 2470
6290.86 2437
6291.61 2332
6292.36 2360
6293.11 2349
6293.86 2320
6294.60 2165
6295.35 2182
6296.10 2310
6296.85 2317
6297.60 2355
6298.35 2295
6299.10 2327
6299.85 2389
6300.59 2400
6301.34 2429
6302.09 2592
6302.84 2594
6303.59 2653
6304.34 2661
6305.09 2868
6305.84 2768
6306.59 2663
6307.34 2579
6308.09 2419
6308.84 2430
6309.58 2298
6310.33 2307
6311.08 2313
6311.83 2294
6312.58 2248
6313.33 2320
6314.08 2365
6314.83 2307
6315.58 2369
6316.33 2432
6317.08 2466
6317.83 2452
6318.58 2415
6319.33 2397
6320.08 2285
6320.83 2317
6321.58 2269
6322.33 2293
6323.08 2233
6323.83 2136
6324.58 2054
6325.33 2049
6326.08 2004
6326.83 2084
6327.58 1994
6328.33 1988
6329.09 1999
6329.84 2080
6330.59 1986
6331.34 1956
6332.09 1893
6332.84 2006
6333.59 2051
6334.34 2057
6335.09 1963
6335.84 1993
6336.59 1951
6337.34 1922
6338.10 1952
6338.85 1885
6339.60 1959
6340.35 1906
6341.10 1910
6341.85 1878
6342.60 1873
6343.36 1930
6344.11 1962
6344.86 1828
6345.61 1996
6346.36 2083
6347.11 1937
6347.86 1947
6348.62 1970
6349.37 1879
6350.12 1951
6350.87 1882
6351.62 1925
6352.38 1885
6353.13 1920
6353.88 2024
6354.63 1945
6355.38 2039
6356.14 2041
6356.89 1954
6357.64 1999
6358.39 1973
6359.15 1875
6359.90 1809
6360.65 1904
6361.40 1822
6362.16 1799
6362.91 1832
6363.66 1950
6364.41 1835
6365.17 1716
6365.92 1852
6366.67 1832
6367.42 1834
6368.18 1805
6368.93 1743
6369.68 1774
6370.44 1720
6371.19 1728
6371.94 1670
6372.70 1605
6373.45 1746
6374.20 1720
6374.96 1778
6375.71 1614
6376.46 1691
6377.22 1709
6377.97 1659
6378.72 1692
6379.48 1746
6380.23 1718
6380.98 1763
6381.74 1837
6382.49 1703
6383.24 1707
6384.00 1695
6384.75 1721
6385.51 1718
6386.26 1664
6387.01 1596
6387.77 1543
6388.52 1663
6389.28 1741
6390.03 1666
6390.79 1570
6391.54 1506
6392.29 1622
6393.05 1695
6393.80 1685
6394.56 1609
6395.31 1637
6396.07 1711
6396.82 1652
6397.58 1589
6398.33 1684
6399.08 1667
6399.84 1674
6400.59 1515
6401.35 1493
6402.10 1502
6402.86 1526
6403.61 1487
6404.37 1601
6405.12 1572
6405.88 1482
6406.63 1546
6407.39 1641
6408.15 1543
6408.90 1662
6409.66 1616
6410.41 1490
6411.17 1499
6411.92 1680
6412.68 1673
6413.43 1524
6414.19 1641
6414.94 1704
6415.70 1567
6416.46 1585
6417.21 1603
6417.97 1678
6418.72 1702
6419.48 1529
6420.24 1603
6420.99 1584
6421.75 1527
6422.50 1522
6423.26 1575
6424.02 1566
6424.77 1634
6425.53 1638
6426.28 1680
6427.04 1629
6427.80 1675
6428.55 1653
6429.31 1701
6430.07 1679
6430.82 1685
6431.58 1641
6432.34 1681
6433.09 1691
6433.85 1618
6434.61 1635
6435.36 1639
6436.12 1636
6436.88 1764
6437.64 1715
6438.39 1894
6439.15 1836
6439.91 1734
6440.66 1668
6441.42 1705
6442.18 1778
6442.94 1746
6443.69 1828
6444.45 1694
6445.21 1703
6445.97 1668
6446.72 1657
6447.48 1687
6448.24 1697
6449.00 1744
6449.75 1665
6450.51 1735
6451.27 1794
6452.03 1797
6452.79 1701
6453.54 1639
6454.30 1708
6455.06 1773
6455.82 1708
6456.58 1763
6457.33 1742
6458.09 1700
6458.85 1819
6459.61 1708
6460.37 1693
6461.12 1864
6461.88 1794
6462.64 1648
6463.40 1755
6464.16 1814
6464.92 1753
6465.68 1747
6466.44 1821
6467.19 1891
6467.95 1900
6468.71 1767
6469.47 1723
6470.23 1796
6470.99 1861
6471.75 1754
6472.51 1703
6473.27 1811
6474.02 1897
6474.78 1941
6475.54 1931
6476.30 1990
6477.06 1936
6477.82 1879
6478.58 1892
6479.34 1978
6480.10 2052
6480.86 1903
6481.62 1879
6482.38 1984
6483.14 2042
6483.90 1973
6484.66 2024
6485.42 2036
6486.18 2022
6486.94 1993
6487.70 2126
6488.46 2277
6489.22 2297
6489.98 2184
6490.74 2207
6491.50 2291
6492.26 2311
6493.02 2342
6493.78 2295
6494.54 2455
6495.30 2461
6496.06 2481
6496.82 2558
6497.58 2647
6498.34 2595
6499.10 2430
6499.86 2584
6500.62 2566
6501.38 2499
6502.14 2559
6502.91 2650
6503.67 2499
6504.43 2568
6505.19 2561
6505.95 2685
6506.71 2782
6507.47 2807
6508.23 3043
6508.99 3160
6509.76 3376
6510.52 3776
6511.28 4154
6512.04 4382
6512.80 4656
6513.56 5186
6514.32 5475
6515.09 5585
6515.85 5600
6516.61 5341
6517.37 5024
6518.13 4516
6518.89 4212
6519.66 4021
6520.42 3866
6521.18 3594
6521.94 3527
6522.70 3321
6523.47 3254
6524.23 3385
6524.99 3617
6525.75 3468
6526.51 3686
6527.28 3600
6528.04 3889
6528.80 4126
6529.56 4094
6530.33 4015
6531.09 4008
6531.85 4034
6532.61 3974
6533.38 3819
6534.14 4003
6534.90 4095
6535.66 4399
6536.43 4573
6537.19 5012
6537.95 5277
6538.72 5404
6539.48 5294
6540.24 5198
6541.01 4996
6541.77 4542
6542.53 4358
6543.29 4071
6544.06 3593
6544.82 3502
6545.58 3498
6546.35 3263
6547.11 3112
6547.87 3108
6548.64 3094
6549.40 3031
6550.17 3062
6550.93 3050
6551.69 2993
6552.46 2996
6553.22 2991
6553.98 3101
6554.75 3035
6555.51 3025
6556.28 3137
6557.04 3028
6557.80 3088
6558.57 3101
6559.33 3025
6560.10 3038
6560.86 3165
6561.63 3258
6562.39 3278
6563.15 3308
6563.92 3271
6564.68 3250
6565.45 3355
6566.21 3411
6566.98 3412
6567.74 3375
6568.51 3530
6569.27 3473
6570.04 3439
6570.80 3565
6571.57 3715
6572.33 3866
6573.09 4178
6573.86 4361
6574.63 4645
6575.39 4952
6576.16 5456
6576.92 5802
6577.69 5882
6578.45 5976
6579.22 5927
6579.98 5823
6580.75 5608
6581.51 5193
6582.28 4769
6583.04 4540
6583.81 4092
6584.57 3785
6585.34 3728
6586.11 3554
6586.87 3465
6587.64 3371
6588.40 3423
6589.17 3560
6589.94 3512
6590.70 3690
6591.47 3689
6592.23 3884
6593.00 3818
6593.77 4010
6594.53 4177
6595.30 4078
6596.06 4095
6596.83 4095
6597.60 4262
6598.36 4127
6599.13 3927
6599.90 3849
6600.66 3620
6601.43 3452
6602.20 3348
6602.96 3295
6603.73 3331
6604.50 3372
6605.26 3262
6606.03 3187
6606.80 3274
6607.56 3090
6608.33 3064
6609.10 3104
6609.87 3214
6610.63 3328
6611.40 3368
6612.17 3542
6612.93 3492
6613.70 3493
6614.47 3549
6615.24 3609
6616.00 3516
6616.77 3477
6617.54 3331
6618.31 3588
6619.07 3522
6619.84 3559
6620.61 3498
6621.38 3385
6622.15 3484
6622.91 3358
6623.68 3309
6624.45 3313
6625.22 3249
6625.99 3274
6626.75 3326
6627.52 3356
6628.29 3378
6629.06 3461
6629.83 3479
6630.59 3652
6631.36 3871
6632.13 4220
6632.90 4600
6633.67 5194
6634.44 5446
6635.21 5809
6635.97 6430
6636.74 6480
6637.51 6407
6638.28 6201
6639.05 5918
6639.82 5542
6640.59 4996
6641.36 4384
6642.12 4005
6642.89 3646
6643.66 3493
6644.43 3353
6645.20 3029
6645.97 2947
6646.74 2951
6647.51 2837
6648.28 2702
6649.05 2717
6649.82 2605
6650.59 2725
6651.36 2686
6652.13 2646
6652.89 2754
6653.66 2716
6654.43 2583
6655.20 2449
6655.97 2506
6656.74 2541
6657.51 2344
6658.28 2408
6659.05 2542
6659.82 2559
6660.59 2380
6661.36 2267
6662.13 2386
6662.90 2365
6663.67 2428
6664.44 2305
6665.21 2296
6665.98 2301
6666.76 2355
6667.53 2370
6668.30 2359
6669.07 2404
6669.84 2325
6670.61 2408
6671.38 2492
6672.15 2470
6672.92 2516
6673.69 2576
6674.46 2644
6675.23 2650
6676.00 2640
6676.77 2675
6677.55 2541
6678.32 2489
6679.09 2504
6679.86 2342
6680.63 2324
6681.40 2440
6682.17 2558
6682.94 2450
6683.72 2499
6684.49 2445
6685.26 2491
6686.03 2605
6686.80 2678
6687.57 2567
6688.34 2676
6689.12 2711
6689.89 2762
6690.66 2605
6691.43 2433
6692.20 2507
6692.98 2382
6693.75 2253
6694.52 2302
6695.29 2284
6696.06 2335
6696.84 2245
6697.61 2181
6698.38 2165
6699.15 2127
6699.92 2203
6700.70 2181
6701.47 2282
6702.24 2099
6703.01 2144
6703.79 2310
6704.56 2219
6705.33 2084
6706.11 2073
6706.88 2036
6707.65 2105
6708.42 2073
6709.20 2042
6709.97 2036
6710.74 2087
6711.52 2072
6712.29 2006
6713.06 2044
6713.83 2023
6714.61 2035
6715.38 1941
6716.15 1820
6716.93 1958
6717.70 1877
6718.47 1862
6719.25 1935
6720.02 1877
6720.79 1824
6721.57 1921
6722.34 1884
6723.12 1912
6723.89 1793
6724.66 1844
6725.44 1848
6726.21 1916
6726.98 1827
6727.76 1769
6728.53 1720
6729.31 1717
6730.08 1758
6730.85 1736
6731.63 1787
6732.40 1864
6733.18 1879
6733.95 1788
6734.73 1721
6735.50 1661
6736.27 1591
6737.05 1617
6737.82 1670
6738.60 1702
6739.37 1780
6740.15 1686
6740.92 1753
6741.70 1652
6742.47 1665
6743.25 1704
6744.02 1850
6744.80 1785
6745.57 1738
6746.35 1728
6747.12 1719
6747.90 1747
6748.67 1785
6749.45 1721
6750.22 1733
6751.00 1723
6751.77 1670
6752.55 1770
6753.32 1710
6754.10 1674
6754.87 1729
6755.65 1671
6756.43 1719
6757.20 1781
6757.98 1799
6758.75 1727
6759.53 1752
6760.30 1741
6761.08 1680
6761.86 1619
6762.63 1692
6763.41 1669
6764.18 1679
6764.96 1640
6765.74 1677
6766.51 1679
6767.29 1646
6768.06 1668
6768.84 1673
6769.62 1665
6770.39 1731
6771.17 1746
6771.95 1671
6772.72 1631
6773.50 1717
6774.28 1683
6775.05 1590
6775.83 1685
6776.61 1628
6777.38 1624
6778.16 1784
6778.94 1777
6779.71 1711
6780.49 1749
6781.27 1742
6782.05 1680
6782.82 1638
6783.60 1599
6784.38 1615
6785.15 1550
6785.93 1512
6786.71 1535
6787.49 1583
6788.26 1703
6789.04 1624
6789.82 1640
6790.60 1563
6791.37 1636
6792.15 1573
6792.93 1521
6793.71 1375
6794.48 1426
6795.26 1497
6796.04 1559
6796.82 1608
6797.60 1547
6798.37 1537
6799.15 1582
6799.93 1671
6800.71 1629
6801.49 1546
6802.26 1617
6803.04 1610
6803.82 1667
6804.60 1746
6805.38 1633
6806.16 1702
6806.93 1680
6807.71 1664
6808.49 1641
6809.27 1627
6810.05 1641
6810.83 1598
6811.61 1547
6812.39 1542
6813.16 1647
6813.94 1445
6814.72 1514
6815.50 1506
6816.28 1663
6817.06 1672
6817.84 1711
6818.62 1712
6819.40 1664
6820.18 1637
6820.96 1671
6821.73 1836
6822.51 1739
6823.29 1721
6824.07 1684
6824.85 1677
6825.63 1725
6826.41 1702
6827.19 1624
6827.97 1668
6828.75 1672
6829.53 1601
6830.31 1593
6831.09 1644
6831.87 1683
6832.65 1482
6833.43 1593
6834.21 1609
6834.99 1557
6835.77 1609
6836.55 1687
6837.33 1709
6838.11 1679
6838.89 1651
6839.67 1663
6840.45 1642
6841.23 1552
6842.01 1545
6842.79 1642
6843.57 1692
6844.35 1607
6845.14 1731
6845.92 1627
6846.70 1764
6847.48 1776
6848.26 1917
6849.04 2056
6849.82 2077
6850.60 2166
6851.38 2226
6852.16 2476
6852.94 2590
6853.73 2368
6854.51 2436
6855.29 2450
6856.07 2235
6856.85 2191
6857.63 2006
6858.41 1902
6859.20 1875
6859.98 1857
6860.76 1759
6861.54 1732
6862.32 1641
6863.10 1732
6863.89 1656
6864.67 1612
6865.45 1701
6866.23 1745
6867.01 1748
6867.79 1704
6868.58 1689
6869.36 1614
6870.14 1573
6870.92 1621
6871.71 1620
6872.49 1476
6873.27 1528
6874.05 1536
6874.83 1585
6875.62 1513
6876.40 1469
6877.18 1508
6877.96 1588
6878.75 1531
6879.53 1547
6880.31 1506
6881.10 1617
6881.88 1589
6882.66 1494
6883.44 1413
6884.23 1491
6885.01 1528
6885.79 1700
6886.58 1614
6887.36 1642
6888.14 1636
6888.92 1644
6889.71 1733
6890.49 1731
6891.27 1655
6892.06 1768
6892.84 1769
6893.62 1624
6894.41 1607
6895.19 1652
6895.98 1761
6896.76 1655
6897.54 1658
6898.33 1733
6899.11 1668
6899.89 1642
6900.68 1671
6901.46 1710
6902.25 1825
6903.03 1811
6903.81 1816
6904.60 1785
6905.38 1690
6906.17 1680
6906.95 1682
6907.73 1582
6908.52 1706
6909.30 1630
6910.09 1634
6910.87 1747
6911.66 1577
6912.44 1597
6913.23 1550
6914.01 1539
6914.79 1646
6915.58 1666
6916.36 1566
6917.15 1486
6917.93 1560
6918.72 1562
6919.50 1717
6920.29 1719
6921.07 1700
6921.86 1756
6922.64 1727
6923.43 1635
6924.21 1596
6925.00 1643
6925.78 1679
6926.57 1672
6927.36 1684
6928.14 1659
6928.93 1718
6929.71 1700
6930.50 1698
6931.28 1692
6932.07 1639
6932.85 1576
6933.64 1670
6934.43 1656
6935.21 1656
6936.00 1608
6936.78 1712
6937.57 1614
6938.36 1728
6939.14 1697
6939.93 1675
6940.71 1689
6941.50 1688
6942.29 1714
6943.07 1666
6943.86 1830
6944.64 1795
6945.43 1844
6946.22 1883
6947.00 1874
6947.79 1775
6948.58 1721
6949.36 1853
6950.15 1785
6950.94 1760
6951.72 1814
6952.51 1884
6953.30 1918
6954.08 1834
6954.87 1798
6955.66 1853
6956.45 1846
6957.23 1969
6958.02 1969
6958.81 1911
6959.59 1916
6960.38 2052
6961.17 2053
6961.96 2026
6962.74 2038
6963.53 2056
6964.32 1937
6965.11 1885
6965.89 1910
6966.68 2012
6967.47 1954
6968.26 1982
6969.04 2031
6969.83 2174
6970.62 2117
6971.41 2013
6972.20 2118
6972.98 2108
6973.77 2175
6974.56 2082
6975.35 2104
6976.14 2276
6976.92 2300
6977.71 2385
6978.50 2269
6979.29 2366
6980.08 2509
6980.87 2479
6981.65 2651
6982.44 2772
6983.23 2926
6984.02 3092
6984.81 3191
6985.60 3551
6986.39 3998
6987.17 4026
6987.96 3961
6988.75 4015
6989.54 3782
6990.33 3721
6991.12 3348
6991.91 3223
6992.70 3035
6993.49 2837
6994.28 2647
6995.06 2565
6995.85 2590
6996.64 2569
6997.43 2756
6998.22 2916
6999.01 3207
6999.80 3423
7000.59 3573
7001.38 3689
7002.17 3671
7002.96 3596
7003.75 3584
7004.54 3408
7005.33 3214
7006.12 2931
7006.91 2578
7007.70 2343
7008.49 2248
7009.28 2147
7010.07 2070
7010.86 2011
7011.65 1939
7012.44 1880
7013.23 1968
7014.02 1958
7014.81 1997
7015.60 1921
7016.39 1907
7017.18 2003
7017.97 1899
7018.76 1854
7019.55 1831
7020.34 1867
7021.13 1911
7021.92 1839
7022.71 1926
7023.51 1866
7024.30 1783
7025.09 1845
7025.88 1904
7026.67 1864
7027.46 1784
7028.25 1978
7029.04 2051
7029.83 2021
7030.63 1955
7031.42 1980
7032.21 1932
7033.00 1977
7033.79 2116
7034.58 2135
7035.37 2267
7036.16 2327
7036.96 2315
7037.75 2300
7038.54 2351
7039.33 2281
7040.12 2257
7040.92 2128
7041.71 2169
7042.50 2154
7043.29 2055
7044.08 2092
7044.87 2093
7045.67 1971
7046.46 1889
7047.25 1857
7048.04 1914
7048.84 1870
7049.63 1892
7050.42 1888
7051.21 1801
7052.00 1839
7052.80 2087
7053.59 1974
7054.38 1920
7055.18 1911
7055.97 1919
7056.76 1845
7057.55 1748
7058.35 1824
7059.14 1841
7059.93 1804
7060.72 1856
7061.52 1809
7062.31 1790
7063.10 1752
7063.90 1770
7064.69 1699
7065.48 1796
7066.28 1768
7067.07 1819
7067.86 1817
7068.66 1791
7069.45 1829
7070.24 1819
7071.04 1819
7071.83 1792
7072.62 1853
7073.42 1788
7074.21 1779
7075.00 1692
7075.80 1765
7076.59 1792
7077.39 1771
7078.18 1740
7078.97 1783
7079.77 1740
7080.56 1705
7081.36 1637
7082.15 1669
7082.94 1628
7083.74 1598
7084.53 1661
7085.33 1698
7086.12 1667
7086.92 1683
7087.71 1577
7088.50 1655
7089.30 1732
7090.09 1847
7090.89 1898
7091.68 2032
7092.48 2014
7093.27 2089
7094.07 2129
7094.86 2050
7095.66 2011
7096.45 1969
7097.25 1922
7098.04 1877
7098.84 1743
7099.63 1753
7100.43 1639
7101.22 1513
7102.02 1521
7102.81 1600
7103.61 1570
7104.40 1512
7105.20 1607
7105.99 1629
7106.79 1614
7107.59 1460
7108.38 1513
7109.18 1506
7109.97 1457
7110.77 1384
7111.56 1460
7112.36 1403
7113.16 1458
7113.95 1375
7114.75 1325
7115.54 1478
7116.34 1453
7117.14 1408
7117.93 1350
7118.73 1415
7119.52 1406
7120.32 1474
7121.12 1374
7121.91 1394
7122.71 1377
7123.51 1407
7124.30 1414
7125.10 1366
7125.90 1310
7126.69 1392
7127.49 1327
7128.29 1390
7129.08 1414
7129.88 1403
7130.68 1363
7131.47 1485
7132.27 1400
7133.07 1387
7133.86 1471
7134.66 1505
7135.46 1439
7136.26 1340
7137.05 1368
7137.85 1346
7138.65 1424
7139.44 1300
7140.24 1374
7141.04 1338
7141.84 1379
7142.63 1275
7143.43 1341
7144.23 1302
7145.03 1400
7145.83 1425
7146.62 1427
7147.42 1400
7148.22 1388
7149.02 1348
7149.81 1331
7150.61 1382
7151.41 1436
7152.21 1395
7153.01 1432
7153.80 1456
7154.60 1460
7155.40 1447
7156.20 1449
7157.00 1320
7157.80 1362
7158.59 1435
7159.39 1418
7160.19 1345
7160.99 1365
7161.79 1337
7162.59 1396
7163.39 1297
7164.18 1239
7164.98 1256
7165.78 1318
7166.58 1372
7167.38 1333
7168.18 1288
7168.98 1299
7169.78 1351
7170.58 1408
7171.38 1375
7172.17 1398
7172.97 1331
7173.77 1360
7174.57 1335
7175.37 1318
7176.17 1337
7176.97 1344
7177.77 1356
7178.57 1306
7179.37 1292
7180.17 1254
7180.97 1355
7181.77 1427
7182.57 1373
7183.37 1365
7184.17 1367
7184.97 1479
7185.77 1458
7186.57 1421
7187.37 1369
7188.17 1381
7188.97 1349
7189.77 1348
7190.57 1306
7191.37 1267
7192.17 1321
7192.97 1330
7193.77 1237
7194.57 1195
7195.37 1286
7196.17 1295
7196.97 1307
7197.77 1232
7198.57 1257
7199.37 1264
7200.17 1358
7200.97 1337
7201.77 1219
7202.58 1208
7203.38 1276
7204.18 1292
7204.98 1272
7205.78 1251
7206.58 1242
7207.38 1270
7208.18 1281
7208.98 1246
7209.79 1264
7210.59 1106
7211.39 1213
7212.19 1339
7212.99 1266
7213.79 1271
7214.59 1226
7215.40 1245
7216.20 1286
7217.00 1270
7217.80 1344
7218.60 1344
7219.40 1316
7220.21 1320
7221.01 1354
7221.81 1277
7222.61 1276
7223.41 1203
7224.22 1181
7225.02 1242
7225.82 1258
7226.62 1350
7227.43 1329
7228.23 1336
7229.03 1317
7229.83 1305
7230.63 1353
7231.44 1288
7232.24 1271
7233.04 1243
7233.84 1262
7234.65 1271
7235.45 1303
7236.25 1289
7237.06 1318
7237.86 1350
7238.66 1305
7239.46 1344
7240.27 1285
7241.07 1336
7241.87 1415
7242.68 1356
7243.48 1282
7244.28 1385
7245.09 1499
7245.89 1399
7246.69 1380
7247.50 1440
7248.30 1460
7249.10 1488
7249.91 1397
7250.71 1432
7251.51 1511
7252.32 1486
7253.12 1480
7253.92 1434
7254.73 1508
7255.53 1491
7256.34 1501
7257.14 1451
7257.94 1450
7258.75 1455
7259.55 1429
7260.36 1546
7261.16 1582
7261.96 1588
7262.77 1654
7263.57 1707
7264.38 1728
7265.18 1641
7265.99 1642
7266.79 1606
7267.59 1605
7268.40 1622
7269.20 1644
7270.01 1613
7270.81 1703
7271.62 1675
7272.42 1723
7273.23 1700
7274.03 1667
7274.84 1683
7275.64 1854
7276.45 1930
7277.25 1851
7278.06 1877
7278.86 2013
7279.67 1955
7280.47 2031
7281.28 2119
7282.08 2275
7282.89 2426
7283.69 2575
7284.50 2704
7285.30 2772
7286.11 3206
7286.92 3268
7287.72 3223
7288.53 2987
7289.33 2846
7290.14 2752
7290.94 2589
7291.75 2377
7292.56 2307
7293.36 2210
7294.17 2129
7294.97 2072
7295.78 2015
7296.59 1958
7297.39 1937
7298.20 1942
7299.00 1976
7299.81 2036
7300.62 2138
7301.42 2104
7302.23 2038
7303.04 2008
7303.84 2122
7304.65 2274
7305.46 2388
7306.26 2300
7307.07 2383
7307.88 2499
7308.68 2365
7309.49 2342
7310.30 2589
7311.10 2684
7311.91 2570
7312.72 2631
7313.52 2556
7314.33 2483
7315.14 2480
7315.95 2593
7316.75 2622
7317.56 2766
7318.37 2946
7319.18 3061
7319.98 3458
7320.79 3790
7321.60 3875
7322.40 4236
7323.21 4487
7324.02 4392
7324.83 4324
7325.64 3869
7326.44 3478
7327.25 3330
7328.06 3043
7328.87 2656
7329.67 2403
7330.48 2307
7331.29 2201
7332.10 2147
7332.91 2055
7333.71 2059
7334.52 1933
7335.33 2017
7336.14 2079
7336.95 2067
7337.76 1914
7338.56 1834
7339.37 1958
7340.18 1827
7340.99 1914
7341.80 1963
7342.61 1893
7343.42 1882
7344.22 1861
7345.03 1817
7345.84 1745
7346.65 1816
7347.46 1926
7348.27 2047
7349.08 2021
7349.89 2101
7350.70 2125
7351.51 2036
7352.31 2034
7353.12 1965
7353.93 1879
7354.74 1914
7355.55 1898
7356.36 1889
7357.17 1753
7357.98 1905
7358.79 1958
7359.60 1967
7360.41 1959
7361.22 1941
7362.03 2015
7362.84 2022
7363.65 1984
7364.46 2001
7365.27 1922
7366.08 1921
7366.89 1997
7367.70 1899
7368.51 1891
7369.32 1897
7370.13 1873
7370.94 1916
7371.75 1984
7372.56 2008
7373.37 1956
7374.18 2033
7374.99 2030
7375.80 2111
7376.61 2037
7377.42 2153
7378.23 2286
7379.04 2296
7379.85 2404
7380.66 2534
7381.48 2585
7382.29 2720
7383.10 2774
7383.91 2644
7384.72 2663
7385.53 2630
7386.34 2466
7387.15 2425
7387.96 2316
7388.77 2181
7389.59 2083
7390.40 2090
7391.21 1960
7392.02 2002
7392.83 1934
7393.64 1919
7394.45 1751
7395.27 1765
7396.08 1762
7396.89 1831
7397.70 1863
7398.51 1794
7399.32 1990
7400.14 1984
7400.95 2014
7401.76 2155
7402.57 2279
7403.38 2296
7404.20 2190
7405.01 1997
7405.82 1871
7406.63 1937
7407.44 1988
7408.26 1825
7409.07 1774
7409.88 1729
7410.69 1651
7411.51 1664
7412.32 1635
7413.13 1515
7413.94 1550
7414.76 1594
7415.57 1506
7416.38 1556
7417.19 1539
7418.01 1459
7418.82 1483
7419.63 1554
7420.45 1559
7421.26 1530
7422.07 1402
7422.88 1386
7423.70 1423
7424.51 1479
7425.32 1421
7426.14 1495
7426.95 1479
7427.76 1416
7428.58 1304
7429.39 1438
7430.20 1423
7431.02 1300
7431.83 1335
7432.64 1422
7433.46 1385
7434.27 1396
7435.09 1393
7435.90 1386
7436.71 1444
7437.53 1405
7438.34 1416
7439.16 1340
7439.97 1469
7440.78 1392
7441.60 1381
7442.41 1400
7443.23 1422
7444.04 1546
7444.85 1466
7445.67 1432
7446.48 1376
7447.30 1382
7448.11 1423
7448.93 1402
7449.74 1414
7450.56 1469
7451.37 1446
7452.18 1458
7453.00 1450
7453.81 1419
7454.63 1377
7455.44 1321
7456.26 1434
7457.07 1438
7457.89 1340
7458.70 1293
7459.52 1414
7460.33 1389
7461.15 1348
7461.96 1410
7462.78 1389
7463.59 1464
7464.41 1373
7465.23 1348
7466.04 1263
7466.86 1431
7467.67 1402
7468.49 1418
7469.30 1419
7470.12 1350
7470.93 1428
7471.75 1391
7472.57 1359
7473.38 1308
7474.20 1407
7475.01 1392
7475.83 1343
7476.65 1346
7477.46 1314
7478.28 1278
7479.09 1350
7479.91 1282
7480.73 1137
7481.54 1188
7482.36 1220
7483.18 1232
7483.99 1161
7484.81 1194
7485.62 1231
7486.44 1151
7487.26 1215
7488.07 1202
7488.89 1170
7489.71 1194
7490.52 1280
7491.34 1215
7492.16 1138
7492.98 1111
7493.79 1189
7494.61 1271
7495.43 1225
7496.24 1236
7497.06 1214
7497.88 1116
7498.70 1089
7499.51 1247
7500.33 1173
7501.15 1129
7501.96 1204
7502.78 1163
7503.60 1132
7504.42 1169
7505.23 1191
7506.05 1188
7506.87 1221
7507.69 1250
7508.51 1219
7509.32 1200
7510.14 1226
7510.96 1113
7511.78 1158
7512.59 1157
7513.41 1140
7514.23 1139
7515.05 1146
7515.87 1146
7516.69 1118
7517.50 1139
7518.32 1132
7519.14 1135
7519.96 1105
7520.78 1071
7521.60 1035
7522.41 1159
7523.23 1133
7524.05 1170
7524.87 1147
7525.69 1179
7526.51 1189
7527.33 1105
7528.14 1125
7528.96 1144
7529.78 1278
7530.60 1202
7531.42 1146
7532.24 1136
7533.06 1135
7533.88 1035
7534.70 1118
7535.52 1072
7536.34 1197
7537.16 1178
7537.97 1148
7538.79 1161
7539.61 1137
7540.43 1223
7541.25 1193
7542.07 1178
7542.89 1194
7543.71 1240
7544.53 1247
7545.35 1194
7546.17 1193
7546.99 1205
7547.81 1184
7548.63 1201
7549.45 1224
7550.27 1136
7551.09 1162
7551.91 1096
7552.73 1148
7553.55 1145
7554.37 1151
7555.19 1136
7556.01 1177
7556.83 1203
7557.65 1296
7558.47 1302
7559.29 1275
7560.11 1310
7560.93 1313
7561.76 1339
7562.58 1305
7563.40 1216
7564.22 1250
7565.04 1318
7565.86 1259
7566.68 1214
7567.50 1188
7568.32 1206
7569.14 1164
7569.96 1220
7570.79 1174
7571.61 1162
7572.43 1157
7573.25 1225
7574.07 1198
7574.89 1198
7575.71 1197
7576.54 1225
7577.36 1195
7578.18 1203
7579.00 1144
7579.82 1159
7580.64 1222
7581.46 1226
7582.29 1186
7583.11 1282
7583.93 1230
7584.75 1230
7585.57 1204
7586.40 1265
7587.22 1277
7588.04 1255
7588.86 1328
7589.68 1345
7590.51 1363
7591.33 1344
7592.15 1226
7592.97 1252
7593.80 1321
7594.62 1289
7595.44 1198
7596.26 1209
7597.09 1265
7597.91 1285
7598.73 1318
7599.55 1282
7600.38 1303
7601.20 1320
7602.02 1292
7602.85 1360
7603.67 1410
7604.49 1520
7605.31 1596
7606.14 1516
7606.96 1671
7607.78 1512
7608.61 1448
7609.43 1472
7610.25 1539
7611.08 1530
7611.90 1409
7612.72 1317
7613.55 1321
7614.37 1354
7615.19 1346
7616.02 1232
7616.84 1300
7617.67 1380
7618.49 1407
7619.31 1338
7620.14 1413
7620.96 1396
7621.78 1332
7622.61 1348
7623.43 1332
7624.26 1229
7625.08 1265
7625.91 1282
7626.73 1277
7627.55 1334
7628.38 1405
7629.20 1367
7630.03 1445
7630.85 1514
7631.68 1577
7632.50 1521
7633.32 1534
7634.15 1638
7634.97 1602
7635.80 1644
7636.62 1616
7637.45 1503
7638.27 1412
7639.10 1477
7639.92 1358
7640.75 1291
7641.57 1232
7642.40 1200
7643.22 1180
7644.05 1248
7644.87 1222
7645.70 1218
7646.52 1187
7647.35 1177
7648.17 1134
7649.00 1150
7649.82 1141
7650.65 1183
7651.48 1127
7652.30 1131
7653.13 1115
7653.95 1074
7654.78 1095
7655.60 1043
7656.43 1067
7657.26 1148
7658.08 1115
7658.91 1076
7659.73 1142
7660.56 1092
7661.39 1178
7662.21 1109
7663.04 1099
7663.86 1161
7664.69 1155
7665.52 1167
7666.34 1121
7667.17 1149
7668.00 1178
7668.82 1210
7669.65 1101
7670.48 1129
7671.30 1162
7672.13 1179
7672.96 1224
7673.78 1198
7674.61 1166
7675.44 1214
7676.26 1138
7677.09 1183
7677.92 1169
7678.74 1123
7679.57 1161
7680.40 1112
7681.22 1136
7682.05 1110
7682.88 1135
7683.71 1083
7684.53 1156
7685.36 1061
7686.19 1151
7687.02 1266
7687.84 1181
7688.67 1208
7689.50 1176
7690.33 1086
7691.15 1100
7691.98 1217
7692.81 1187
7693.64 1167
7694.47 1120
7695.29 1154
7696.12 1236
7696.95 1235
7697.78 1158
7698.61 1119
7699.43 1158
7700.26 1322
7701.09 1293
7701.92 1245
7702.75 1267
7703.57 1326
7704.40 1306
7705.23 1241
7706.06 1253
7706.89 1247
7707.72 1283
7708.55 1283
7709.37 1217
7710.20 1208
7711.03 1253
7711.86 1300
7712.69 1170
7713.52 1235
7714.35 1279
7715.18 1272
7716.01 1231
7716.83 1311
7717.66 1284
7718.49 1240
7719.32 1219
7720.15 1299
7720.98 1344
7721.81 1304
7722.64 1194
7723.47 1202
7724.30 1272
7725.13 1284
7725.96 1262
7726.79 1218
7727.62 1189
7728.45 1208
7729.28 1153
7730.11 1209
7730.94 1201
7731.77 1178
7732.60 1173
7733.42 1165
7734.25 1228
7735.09 1198
7735.92 1149
7736.75 1243
7737.58 1325
7738.41 1288
7739.24 1226
7740.07 1277
7740.90 1400
7741.73 1306
7742.56 1361
7743.39 1338
7744.22 1373
7745.05 1540
7745.88 1723
7746.71 1991
7747.54 2213
7748.37 2484
7749.20 2669
7750.03 2687
7750.86 2615
7751.70 2501
7752.53 2235
7753.36 2083
7754.19 1920
7755.02 1628
7755.85 1565
7756.68 1482
7757.51 1343
7758.34 1261
7759.18 1300
7760.01 1286
7760.84 1267
7761.67 1228
7762.50 1193
7763.33 1130
7764.16 1187
7765.00 1137
7765.83 1092
7766.66 1126
7767.49 1120
7768.32 1091
7769.16 1119
7769.99 1083
7770.82 1073
7771.65 1009
7772.48 988
7773.32 1076
7774.15 1075
7774.98 1057
7775.81 1039
7776.64 1123
7777.48 1113
7778.31 1042
7779.14 1075
7779.97 1048
7780.81 1077
7781.64 1086
7782.47 1086
7783.30 1080
7784.14 1085
7784.97 1154
7785.80 1232
7786.64 1191
7787.47 1290
7788.30 1320
7789.13 1186
7789.97 1220
7790.80 1257
7791.63 1131
7792.47 1178
7793.30 1149
7794.13 1185
7794.97 1192
7795.80 1185
7796.63 1246
7797.47 1220
7798.30 1201
7799.13 1146
7799.97 1231
7800.80 1269
7801.63 1137
7802.47 1195
7803.30 1244
7804.13 1261
7804.97 1236
7805.80 1140
7806.64 1187
7807.47 1259
7808.30 1282
7809.14 1146
7809.97 1165
7810.81 1180
7811.64 1153
7812.47 1229
7813.31 1211
7814.14 1173
7814.98 1209
7815.81 1237
7816.65 1271
7817.48 1187
7818.32 1286
7819.15 1331
7819.98 1343
7820.82 1233
7821.65 1248
7822.49 1184
7823.32 1195
7824.16 1167
7824.99 1263
7825.83 1218
7826.66 1248
7827.50 1250
7828.33 1159
7829.17 1152
7830.00 1208
7830.84 1239
7831.67 1154
7832.51 1114
7833.34 1110
7834.18 1133
7835.02 1098
7835.85 1143
7836.69 1163
7837.52 1102
7838.36 1068
7839.19 1110
7840.03 1198
7840.86 1058
7841.70 1059
7842.54 1093
7843.37 1102
7844.21 1076
7845.04 1119
7845.88 1070
7846.72 1062
7847.55 1032
7848.39 941
7849.22 991
7850.06 1111
7850.90 1115
7851.73 1045
7852.57 1081
7853.41 1021
7854.24 1067
7855.08 1009
7855.92 1121
7856.75 1081
7857.59 973
7858.43 1075
7859.26 1076
7860.10 1001
7860.94 1027
7861.77 1062
7862.61 1055
7863.45 1013
7864.28 1022
7865.12 1075
7865.96 1079
7866.79 964
7867.63 919
7868.47 976
7869.31 1019
7870.14 1029
7870.98 1013
7871.82 974
7872.66 997
7873.49 1048
7874.33 983
7875.17 979
7876.01 1057
7876.84 1051
7877.68 1028
7878.52 981
7879.36 1010
7880.19 1045
7881.03 988
7881.87 971
7882.71 988
7883.55 930
7884.38 1010
7885.22 990
7886.06 924
7886.90 1009
7887.74 1061
7888.57 1092
7889.41 1105
7890.25 1152
7891.09 1077
7891.93 993
7892.77 1019
7893.61 1158
7894.44 1022
7895.28 990
7896.12 1038
7896.96 1085
7897.80 1033
7898.64 992
7899.48 1035
7900.32 1046
7901.15 1061
7901.99 1005
7902.83 984
7903.67 978
7904.51 1113
7905.35 1054
7906.19 967
7907.03 1003
7907.87 1040
7908.71 1050
7909.55 1064
7910.39 995
7911.22 1059
7912.06 1037
7912.90 1101
7913.74 1137
7914.58 1149
7915.42 1148
7916.26 1212
7917.10 1205
7917.94 1329
7918.78 1306
7919.62 1414
7920.46 1440
7921.30 1450
7922.14 1190
7922.98 1193
7923.82 1211
7924.66 1230
7925.50 1222
7926.34 1143
7927.18 1075
7928.02 988
7928.86 1016
7929.70 988
7930.55 1038
7931.39 1047
7932.23 1016
7933.07 1023
7933.91 944
7934.75 976
7935.59 997
7936.43 1028
7937.27 1014
7938.11 931
7938.95 971
7939.79 991
7940.63 997
7941.48 991
7942.32 962
7943.16 979
7944.00 994
7944.84 1014
7945.68 1015
7946.52 1001
7947.36 1118
7948.21 1111
7949.05 997
7949.89 1031
7950.73 1010
7951.57 974
7952.41 1019
7953.26 978
7954.10 1001
7954.94 954
7955.78 959
7956.62 973
7957.47 973
7958.31 965
7959.15 944
7959.99 991
7960.83 939
7961.68 975
7962.52 923
7963.36 1019
7964.20 959
7965.04 882
7965.89 891
7966.73 897
7967.57 944
7968.41 914
7969.26 998
7970.10 885
7970.94 1007
7971.78 931
7972.63 934
7973.47 974
7974.31 949
7975.16 885
7976.00 903
7976.84 939
7977.68 987
7978.53 969
7979.37 964
7980.21 908
7981.06 864
7981.90 811
7982.74 866
7983.59 926
7984.43 932
7985.27 868
7986.12 860
7986.96 861
7987.80 932
7988.65 954
7989.49 883
7990.34 881
7991.18 944
7992.02 891
7992.87 897
7993.71 850
7994.55 890
7995.40 925
7996.24 967
7997.09 885
7997.93 869
7998.77 809
7999.62 925
8000.46 864
8001.31 834
8002.15 890
8003.00 902
8003.84 866
8004.68 800
8005.53 859
8006.37 822
8007.22 826
8008.06 898
8008.91 860
8009.75 870
8010.60 893
8011.44 908
8012.29 928
8013.13 923
8013.98 897
8014.82 897
8015.67 834
8016.51 813
8017.36 892
8018.20 839
8019.05 854
8019.89 906
8020.74 894
8021.58 888
8022.43 845
8023.27 837
8024.12 830
8024.96 910
8025.81 889
8026.66 888
8027.50 818
8028.35 838
8029.19 799
8030.04 898
8030.88 868
8031.73 904
8032.58 843
8033.42 865
8034.27 935
8035.11 982
8035.96 919
8036.81 876
8037.65 938
8038.50 905
8039.35 869
8040.19 866
8041.04 945
8041.88 966
8042.73 882
8043.58 862
8044.42 828
8045.27 815
8046.12 876
8046.96 765
8047.81 805
8048.66 784
8049.50 813
8050.35 822
8051.20 871
8052.04 854
8052.89 804
8053.74 876
8054.59 788
8055.43 790
8056.28 793
8057.13 893
8057.97 909
8058.82 836
8059.67 835
8060.52 869
8061.36 832
8062.21 830
8063.06 811
8063.91 809
8064.75 826
8065.60 842
8066.45 913
8067.30 858
8068.15 795
8068.99 829
8069.84 827
8070.69 838
8071.54 781
8072.38 823
8073.23 846
8074.08 810
8074.93 782
8075.78 839
8076.63 799
8077.47 797
8078.32 773
8079.17 811
8080.02 794
8080.87 813
8081.72 796
8082.56 859
8083.41 769
8084.26 816
8085.11 832
8085.96 868
8086.81 865
8087.66 822
8088.51 803
8089.35 797
8090.20 824
8091.05 797
8091.90 800
8092.75 862
8093.60 822
8094.45 778
8095.30 791
8096.15 833
8097.00 822
8097.85 755
8098.70 759
8099.55 840
8100.39 864
8101.24 876
8102.09 839
8102.94 807
8103.79 726
8104.64 762
8105.49 852
8106.34 820
8107.19 812
8108.04 806
8108.89 798
8109.74 802
8110.59 795
8111.44 735
8112.29 793
8113.14 774
8113.99 821
8114.84 847
8115.69 848
8116.54 812
8117.39 821
8118.24 829
8119.09 845
8119.95 877
8120.80 897
8121.65 885
8122.50 845
8123.35 840
8124.20 808
8125.05 909
8125.90 865
8126.75 823
8127.60 793
8128.45 791
8129.30 795
8130.15 808
8131.01 796
8131.86 768
8132.71 794
8133.56 862
8134.41 829
8135.26 795
8136.11 717
8136.96 762
8137.82 811
8138.67 735
8139.52 760
8140.37 816
8141.22 779
8142.07 720
8142.93 810
8143.78 787
8144.63 762
8145.48 805
8146.33 781
8147.19 754
8148.04 721
8148.89 794
8149.74 806
8150.59 816
8151.45 807
8152.30 792
8153.15 781
8154.00 768
8154.85 739
8155.71 754
8156.56 781
8157.41 826
8158.26 860
8159.12 882
8159.97 852
8160.82 836
8161.68 785
8162.53 782
8163.38 802
8164.23 819
8165.09 840
8165.94 770
8166.79 743
8167.65 770
8168.50 808
8169.35 744
8170.20 770
8171.06 782
8171.91 794
8172.76 741
8173.62 759
8174.47 797
8175.32 738
8176.18 751
8177.03 777
8177.89 710
8178.74 725
8179.59 762
8180.45 762
8181.30 722
8182.15 770
8183.01 728
8183.86 780
8184.72 829
8185.57 757
8186.42 702
8187.28 730
8188.13 790
8188.99 780
8189.84 766
8190.69 750
8191.55 756
8192.40 706
8193.26 734
8194.11 821
8194.97 823
8195.82 773
8196.68 745
8197.53 734
8198.38 772
8199.24 780
8200.09 755
8200.95 763
8201.80 790
8202.66 776
8203.51 733
8204.37 791
8205.22 762
8206.08 788
8206.93 781
8207.79 726
8208.64 696
8209.50 738
8210.35 778
8211.21 766
8212.06 798
8212.92 788
8213.78 730
8214.63 722
8215.49 800
8216.34 751
8217.20 740
8218.05 774
8218.91 824
8219.76 883
8220.62 855
8221.48 775
8222.33 799
8223.19 849
8224.04 850
8224.90 848
8225.76 912
8226.61 856
8227.47 881
8228.32 829
8229.18 795
8230.04 737
8230.89 752
8231.75 777
8232.61 791
8233.46 802
8234.32 834
8235.18 828
8236.03 744
8236.89 785
8237.75 717
8238.60 793
8239.46 770
8240.32 768
8241.17 830
8242.03 819
8242.89 748
8243.74 746
8244.60 731
8245.46 771
8246.31 761
8247.17 749
8248.03 775
8248.89 747
8249.74 695
8250.60 802
8251.46 756
8252.32 739
8253.17 739
8254.03 727
8254.89 782
8255.75 719
8256.60 688
8257.46 722
8258.32 763
8259.18 829
8260.04 727
8260.89 699
8261.75 769
8262.61 794
8263.47 778
8264.33 791
8265.18 816
8266.04 766
8266.90 738
8267.76 790
8268.62 756
8269.47 771
8270.33 774
8271.19 754
8272.05 761
8272.91 745
8273.77 768
8274.63 737
8275.48 782
8276.34 789
8277.20 700
8278.06 717
8278.92 802
8279.78 802
8280.64 826
8281.50 746
8282.36 772
8283.21 742
8284.07 749
8284.93 743
8285.79 700
8286.65 722
8287.51 767
8288.37 769
8289.23 727
8290.09 722
8290.95 743
8291.81 788
8292.67 779
8293.53 746
8294.39 848
8295.25 847
8296.11 775
8296.97 761
8297.82 770
8298.68 797
8299.54 770
8300.40 807
8301.26 771
8302.12 758
8302.98 823
8303.84 789
8304.71 730
8305.57 728
8306.43 754
8307.29 714
8308.15 751
8309.01 833
8309.87 781
8310.73 794
8311.59 733
8312.45 745
8313.31 744
8314.17 788
8315.03 765
8315.89 790
8316.75 730
8317.61 705
8318.47 775
8319.33 788
8320.20 790
8321.06 791
8321.92 829
8322.78 802
8323.64 792
8324.50 682
8325.36 748
8326.22 772
8327.09 805
8327.95 729
8328.81 658
8329.67 746
8330.53 807
8331.39 796
8332.25 708
8333.12 734
8333.98 802
8334.84 815
8335.70 788
8336.56 853
8337.42 857
8338.29 789
8339.15 774
8340.01 758
8340.87 717
8341.73 733
8342.60 826
8343.46 898
8344.32 830
8345.18 782
8346.05 800
8346.91 849
8347.77 840
8348.63 806
8349.50 795
8350.36 790
8351.22 817
8352.08 856
8352.95 764
8353.81 796
8354.67 833
8355.53 888
8356.40 828
8357.26 805
8358.12 779
8358.99 874
8359.85 828
8360.71 737
8361.58 834
8362.44 887
8363.30 870
8364.17 873
8365.03 824
8365.89 840
8366.76 849
8367.62 833
8368.48 813
8369.35 807
8370.21 840
8371.07 886
8371.94 950
8372.80 893
8373.66 901
8374.53 865
8375.39 860
8376.26 875
8377.12 912
8377.98 914
8378.85 859
8379.71 859
8380.58 891
8381.44 920
8382.30 907
8383.17 950
8384.03 984
8384.90 933
8385.76 912
8386.63 919
8387.49 929
8388.35 916
8389.22 944
8390.08 905
8390.95 894
8391.81 948
8392.68 928
8393.54 928
8394.41 952
8395.27 993
8396.14 988
8397.00 967
8397.87 1058
8398.73 1040
8399.60 1011
8400.46 1060
8401.33 1047
8402.19 1071
8403.06 1065
8403.92 1082
8404.79 1083
8405.65 1040
8406.52 1053
8407.39 1076
8408.25 1189
8409.12 1040
8409.98 1111
8410.85 1147
8411.71 1121
8412.58 1078
8413.44 1073
8414.31 1088
8415.18 1179
8416.04 1200
8416.91 1196
8417.77 1186
8418.64 1204
8419.51 1259
8420.37 1171
8421.24 1222
8422.11 1195
8422.97 1229
8423.84 1231
8424.70 1225
8425.57 1276
8426.44 1246
8427.30 1256
8428.17 1269
8429.04 1240
8429.90 1249
8430.77 1292
8431.64 1405
8432.50 1489
8433.37 1367
8434.24 1292
8435.10 1442
8435.97 1531
8436.84 1502
8437.71 1444
8438.57 1517
8439.44 1538
8440.31 1657
8441.17 1684
8442.04 1579
8442.91 1687
8443.78 1720
8444.64 1737
8445.51 1675
8446.38 1695
8447.25 1748
8448.11 1878
8448.98 1916
8449.85 1971
8450.72 2052
8451.58 2167
8452.45 2276
8453.32 2403
8454.19 2737
8455.06 3143
8455.92 3553
8456.79 3852
8457.66 4155
8458.53 4377
8459.40 4235
8460.27 4016
8461.13 3755
8462.00 3347
8462.87 2938
8463.74 2529
8464.61 2245
8465.48 2082
8466.34 1938
8467.21 1808
8468.08 1571
8468.95 1539
8469.82 1566
8470.69 1473
8471.56 1437
8472.42 1361
8473.29 1321
8474.16 1416
8475.03 1390
8475.90 1308
8476.77 1397
8477.64 1303
8478.51 1384
8479.38 1276
8480.25 1266
8481.12 1243
8481.99 1181
8482.85 1271
8483.72 1299
8484.59 1231
8485.46 1165
8486.33 1189
8487.20 1264
8488.07 1325
8488.94 1224
8489.81 1209
8490.68 1219
8491.55 1262
8492.42 1262
8493.29 1270
8494.16 1438
8495.03 1419
8495.90 1408
8496.77 1428
8497.64 1365
8498.51 1280
8499.38 1306
8500.25 1261
8501.12 1266
8501.99 1223
8502.86 1273
8503.73 1276
8504.60 1235
8505.47 1258
8506.34 1244
8507.22 1192
8508.09 1186
8508.96 1239
8509.83 1257
8510.70 1335
8511.57 1258
8512.44 1201
8513.31 1254
8514.18 1272
8515.05 1261
8515.92 1316
8516.80 1382
8517.67 1312
8518.54 1358
8519.41 1336
8520.28 1357
8521.15 1389
8522.02 1516
8522.89 1513
8523.77 1479
8524.64 1493
8525.51 1486
8526.38 1484
8527.25 1402
8528.12 1425
8529.00 1427
8529.87 1548
8530.74 1525
8531.61 1545
8532.48 1489
8533.36 1444
8534.23 1489
8535.10 1453
8535.97 1399
8536.84 1451
8537.72 1386
8538.59 1431
8539.46 1414
8540.33 1420
8541.21 1537
8542.08 1372
8542.95 1468
8543.82 1352
8544.70 1345
8545.57 1323
8546.44 1281
8547.31 1240
8548.19 1205
8549.06 1168
8549.93 1203
8550.80 1238
8551.68 1256
8552.55 1223
8553.42 1218
8554.30 1270
8555.17 1219
8556.04 1194
8556.92 1303
8557.79 1295
8558.66 1278
8559.54 1213
8560.41 1222
8561.28 1229
8562.16 1207
8563.03 1179
8563.90 1157
8564.78 1126
8565.65 1073
8566.52 1199
8567.40 1176
8568.27 1114
8569.15 1101
8570.02 1110
8570.89 1117
8571.77 1134
8572.64 1108
8573.51 1044
8574.39 1075
8575.26 1075
8576.14 1053
8577.01 1091
8577.89 1170
8578.76 1130
8579.63 1041
8580.51 979
8581.38 1044
8582.26 1036
8583.13 1101
8584.01 1071
8584.88 1088
8585.76 1052
8586.63 1072
8587.51 1087
8588.38 1033
8589.26 1005
8590.13 985
8591.00 982
8591.88 1059
8592.75 1113
8593.63 1084
8594.51 1074
8595.38 1017
8596.26 1069
8597.13 1074
8598.01 1121
8598.88 1138
8599.76 1037
8600.63 1012
8601.51 1159
8602.38 1059
8603.26 989
8604.13 1042
8605.01 1091
8605.89 1102
8606.76 1163
8607.64 1137
8608.51 1050
8609.39 1152
8610.26 1121
8611.14 1123
8612.02 1131
8612.89 1121
8613.77 1136
8614.65 1165
8615.52 1123
8616.40 1063
8617.27 1110
8618.15 1105
8619.03 1066
8619.90 1043
8620.78 1080
8621.66 1098
8622.53 1022
8623.41 1055
8624.29 1088
8625.16 1115
8626.04 1138
8626.92 1139
8627.79 1135
8628.67 1132
8629.55 1130
8630.42 1179
8631.30 1147
8632.18 1181
8633.05 1113
8633.93 1156
8634.81 1166
8635.69 1122
8636.56 1188
8637.44 1199
8638.32 1147
8639.20 1088
8640.07 1142
8640.95 1139
8641.83 1136
8642.71 1180
8643.58 1227
8644.46 1160
8645.34 1203
8646.22 1187
8647.09 1155
8647.97 1163
8648.85 1193
8649.73 1176
8650.61 1191
8651.48 1206
8652.36 1231
8653.24 1210
8654.12 1222
8655.00 1212
8655.87 1278
8656.75 1243
8657.63 1175
8658.51 1170
8659.39 1221
8660.27 1203
8661.14 1224
8662.02 1288
8662.90 1216
8663.78 1290
8664.66 1256
8665.54 1260
8666.42 1282
8667.30 1222
8668.17 1290
8669.05 1268
8669.93 1389
8670.81 1378
8671.69 1385
8672.57 1301
8673.45 1366
8674.33 1424
8675.21 1443
8676.09 1498
8676.97 1472
8677.84 1462
8678.72 1545
8679.60 1542
8680.48 1470
8681.36 1441
8682.24 1476
8683.12 1432
8684.00 1473
8684.88 1435
8685.76 1479
8686.64 1500
8687.52 1477
8688.40 1512
8689.28 1559
8690.16 1617
8691.04 1595
8691.92 1794
8692.80 1950
8693.68 1960
8694.56 2114
8695.44 2129
8696.32 2094
8697.20 2055
8698.08 1915
8698.96 1806
8699.84 1751
8700.72 1767
8701.60 1704
8702.48 1676
8703.37 1603
8704.25 1708
8705.13 1620
8706.01 1669
8706.89 1719
8707.77 1692
8708.65 1708
8709.53 1649
8710.41 1762
8711.29 1693
8712.17 1788
8713.06 1845
8713.94 1771
8714.82 1710
8715.70 1869
8716.58 1882
8717.46 1741
8718.34 1747
8719.22 1853
8720.11 1933
8720.99 1902
8721.87 1908
8722.75 1838
8723.63 1830
8724.51 1931
8725.40 1957
8726.28 1908
8727.16 1879
8728.04 1834
8728.92 2009
8729.81 2057
8730.69 2006
8731.57 2087
8732.45 2091
8733.33 2079
8734.22 2130
8735.10 2122
8735.98 2127
8736.86 2130
8737.75 2149
8738.63 2234
8739.51 2257
8740.39 2233
8741.28 2282
8742.16 2367
8743.04 2324
8743.92 2350
8744.81 2375
8745.69 2298
8746.57 2439
8747.46 2435
8748.34 2338
8749.22 2447
8750.10 2480
8750.99 2486
8751.87 2512
8752.75 2560
8753.64 2544
8754.52 2576
8755.40 2577
8756.29 2457
8757.17 2530
8758.05 2591
8758.94 2666
8759.82 2627
8760.70 2636
8761.59 2768
8762.47 2890
8763.35 2967
8764.24 3089
8765.12 3220
8766.01 3358
8766.89 3335
8767.77 3496
8768.66 3645
8769.54 3505
8770.43 3512
8771.31 3593
8772.19 3569
8773.08 3415
8773.96 3412
8774.85 3469
8775.73 3510
8776.62 3523
8777.50 3633
8778.38 3943
8779.27 4499
8780.15 5139
8781.04 6368
8781.92 7394
8782.81 8499
8783.69 9166
8784.58 9514
8785.46 9150
8786.35 8599
8787.23 7735
8788.12 6983
8789.00 6057
8789.89 5355
8790.77 4767
8791.66 4179
8792.54 3732
8793.43 3554
8794.31 3275
8795.20 3061
8796.08 3010
8796.97 3102
8797.85 3239
8798.74 3105
8799.62 3251
8800.51 3175
8801.40 3134
8802.28 3068
8803.17 2850
8804.05 2751
8804.94 2650
8805.82 2500
8806.71 2273
8807.60 2202
8808.48 2104
8809.37 2098
8810.25 2021
8811.14 2064
8812.03 2178
8812.91 2209
8813.80 2212
8814.69 2163
8815.57 2054
8816.46 2139
8817.34 2145
8818.23 2188
8819.12 2231
8820.00 2240
8820.89 2300
8821.78 2310
8822.66 2306
8823.55 2281
8824.44 2241
8825.32 2158
8826.21 2138
8827.10 2110
8827.99 2023
8828.87 1995
8829.76 2065
8830.65 2044
8831.53 2040
8832.42 2030
8833.31 1938
8834.20 1998
8835.08 1948
8835.97 2058
8836.86 2011
8837.74 2045
8838.63 2067
8839.52 2105
8840.41 2133
8841.30 2169
8842.18 2166
8843.07 2109
8843.96 2202
8844.85 2165
8845.73 2200
8846.62 2282
8847.51 2247
8848.40 2361
8849.29 2360
8850.17 2302
8851.06 2286
8851.95 2308
8852.84 2273
8853.73 2241
8854.61 2229
8855.50 2293
8856.39 2270
8857.28 2404
8858.17 2418
8859.06 2339
8859.95 2358
8860.83 2371
8861.72 2238
8862.61 2196
8863.50 2280
8864.39 2226
8865.28 2211
8866.17 2207
8867.06 2053
8867.94 1986
8868.83 1953
8869.72 1905
8870.61 2008
8871.50 1971
8872.39 1959
8873.28 1913
8874.17 1785
8875.06 1904
8875.95 1819
8876.84 1646
8877.73 1849
8878.62 1762
8879.51 1717
8880.40 1727
8881.28 1683
8882.17 1688
8883.06 1617
8883.95 1636
8884.84 1696
8885.73 1634
8886.62 1530
8887.51 1617
8888.40 1631
8889.29 1521
8890.18 1461
8891.07 1519
8891.96 1441
8892.85 1405
8893.74 1410
8894.63 1467
8895.53 1423
8896.42 1434
8897.31 1444
8898.20 1377
8899.09 1502
8899.98 1430
8900.87 1399
8901.76 1377
8902.65 1344
8903.54 1415
8904.43 1370
8905.32 1304
8906.21 1277
8907.10 1274
8907.99 1238
8908.89 1268
8909.78 1244
8910.67 1221
8911.56 1205
8912.45 1287
8913.34 1205
8914.23 1106
8915.12 1236
8916.02 1285
8916.91 1234
8917.80 1260
8918.69 1212
8919.58 1170
8920.47 1163
8921.36 1095
8922.26 1165
8923.15 1184
8924.04 1184
8924.93 1184
8925.82 1152
8926.72 1133
8927.61 1161
8928.50 1195
8929.39 1149
8930.28 1206
8931.18 1211
8932.07 1242
8932.96 1200
8933.85 1172
8934.75 1201
8935.64 1187
8936.53 1108
8937.42 1081
8938.31 1101
8939.21 1093
8940.10 1040
8940.99 1029
8941.89 983
8942.78 996
8943.67 907
8944.56 993
8945.46 1028
8946.35 962
8947.24 1006
8948.14 1037
8949.03 991
8949.92 1013
8950.81 1008
8951.71 1040
8952.60 1000
8953.49 919
8954.39 919
8955.28 986
8956.17 1073
8957.07 1043
8957.96 965
8958.85 965
8959.75 921
8960.64 938
8961.54 919
8962.43 1017
8963.32 903
8964.22 921
8965.11 931
8966.00 987
8966.90 914
8967.79 922
8968.69 985
8969.58 918
8970.47 962
8971.37 932
8972.26 1003
8973.16 976
8974.05 943
8974.95 912
8975.84 868
8976.73 882
8977.63 867
8978.52 801
8979.42 771
8980.31 793
8981.21 874
8982.10 842
8983.00 846
8983.89 808
8984.79 792
8985.68 750
8986.58 756
8987.47 783
8988.37 773
8989.26 695
8990.16 758
8991.05 802
8991.95 808
8992.84 804
8993.74 787
8994.63 825
8995.53 798
8996.42 768
8997.32 743
8998.21 770
8999.11 817
9000.01 768
9000.90 728
9001.80 795
9002.69 782
9003.59 797
9004.48 776
9005.38 762
9006.28 757
9007.17 760
9008.07 769
9008.96 777
9009.86 777
9010.76 771
9011.65 751
9012.55 786
9013.45 805
9014.34 747
9015.24 749
9016.13 778
9017.03 716
9017.93 681
9018.82 693
9019.72 735
9020.62 814
9021.51 714
9022.41 704
9023.31 705
9024.20 736
9025.10 759
9026.00 679
9026.89 702
9027.79 729
9028.69 697
9029.59 756
9030.48 687
9031.38 713
9032.28 705
9033.17 722
9034.07 668
9034.97 712
9035.87 712
9036.76 751
9037.66 731
9038.56 736
9039.46 729
9040.35 728
9041.25 691
9042.15 724
9043.05 662
9043.94 682
9044.84 696
9045.74 766
9046.64 740
9047.54 702
9048.43 659
9049.33 719
9050.23 701
9051.13 708
9052.03 714
9052.92 696
9053.82 695
9054.72 661
9055.62 703
9056.52 718
9057.42 705
9058.32 709
9059.21 695
9060.11 650
9061.01 699
9061.91 714
9062.81 660
9063.71 716
9064.61 682
9065.50 709
9066.40 612
9067.30 626
9068.20 642
9069.10 671
9070.00 593
9070.90 612
9071.80 630
9072.70 631
9073.60 650
9074.50 645
9075.40 665
9076.29 642
9077.19 646
9078.09 708
9078.99 673
9079.89 671
9080.79 715
9081.69 654
9082.59 623
9083.49 691
9084.39 638
9085.29 658
9086.19 632
9087.09 608
9087.99 670
9088.89 653
9089.79 603
9090.69 691
9091.59 663
9092.49 719
9093.39 727
9094.29 752
9095.19 676
9096.09 699
9096.99 662
9097.89 663
9098.79 698
9099.69 726
9100.60 680
9101.50 663
9102.40 687
9103.30 633
9104.20 675
9105.10 679
9106.00 654
9106.90 624
9107.80 627
9108.70 651
9109.60 646
9110.50 653
9111.41 678
9112.31 626
9113.21 665
9114.11 612
9115.01 661
9115.91 644
9116.81 627
9117.72 579
9118.62 609
9119.52 599
9120.42 641
9121.32 634
9122.22 593
9123.12 685
9124.03 685
9124.93 635
9125.83 654
9126.73 664
9127.63 636
9128.54 612
9129.44 658
9130.34 610
9131.24 636
9132.14 644
9133.05 649
9133.95 540
9134.85 644
9135.75 611
9136.66 575
9137.56 603
9138.46 631
9139.36 636
9140.27 691
9141.17 687
9142.07 672
9142.97 635
9143.88 645
9144.78 676
9145.68 683
9146.59 609
9147.49 595
9148.39 651
9149.29 590
9150.20 608
9151.10 630
9152.00 650
9152.91 658
9153.81 659
9154.71 613
9155.62 585
9156.52 678
9157.42 655
9158.33 594
9159.23 641
9160.13 587
9161.04 602
9161.94 624
9162.84 650
9163.75 686
9164.65 675
9165.56 641
9166.46 618
9167.36 695
9168.27 610
9169.17 655
9170.08 634
9170.98 650
9171.88 610
9172.79 639
9173.69 639
9174.60 594
9175.50 622
9176.41 582
9177.31 638
9178.21 633
9179.12 674
9180.02 659
9180.93 591
9181.83 587
9182.74 636
9183.64 652
9184.55 615
9185.45 641
9186.36 697
9187.26 687
9188.17 653
9189.07 623
9189.98 569
9190.88 609
9191.79 635
9192.69 593
9193.60 614
9194.50 611
9195.41 659
9196.31 676
9197.22 660
9198.12 646
9199.03 666
9199.93 646
9200.84 732
9201.75 659
9202.65 655
9203.56 683
9204.46 688
9205.37 635
9206.27 719
9207.18 723
9208.09 743
9208.99 707
9209.90 707
9210.80 662
9211.71 637
9212.62 616
9213.52 653
9214.43 679
9215.34 611
9216.24 626
9217.15 631
9218.05 620
9218.96 695
9219.87 635
9220.77 654
9221.68 651
9222.59 590
9223.49 626
9224.40 646
9225.31 657
9226.21 609
9227.12 651
9228.03 692
9228.93 687
9229.84 646
9230.75 660
9231.66 636
9232.56 601
9233.47 610
9234.38 627
9235.28 574
9236.19 545
9237.10 657
9238.01 678
9238.91 669
9239.82 591
9240.73 638
9241.64 632
9242.54 612
9243.45 657
9244.36 668
9245.27 608
9246.18 623
9247.08 652
9247.99 664
9248.90 664
9249.81 553
9250.71 624
9251.62 630
9252.53 640
9253.44 675
9254.35 660
9255.26 646
9256.16 621
9257.07 629
9257.98 601
9258.89 632
9259.80 685
9260.71 664
9261.61 626
9262.52 622
9263.43 591
9264.34 655
9265.25 708
9266.16 683
9267.07 579
9267.98 626
9268.88 620
9269.79 612
9270.70 646
9271.61 583
9272.52 613
9273.43 575
9274.34 682
9275.25 683
9276.16 704
9277.07 696
9277.98 687
9278.89 652
9279.80 698
9280.70 654
9281.61 684
9282.52 646
9283.43 634
9284.34 687
9285.25 647
9286.16 635
9287.07 622
9287.98 646
9288.89 639
9289.80 615
9290.71 628
9291.62 647
9292.53 610
9293.44 611
9294.35 605
9295.26 658
9296.17 658
9297.08 659
9297.99 660
9298.90 675
9299.81 625
9300.73 601
9301.64 619
9302.55 624
9303.46 625
9304.37 653
9305.28 568
9306.19 592
9307.10 605
9308.01 611
9308.92 675
9309.83 666
9310.74 601
9311.65 608
9312.57 652
9313.48 568
9314.39 581
9315.30 595
9316.21 635
9317.12 594
9318.03 613
9318.94 585
9319.86 595
9320.77 625
9321.68 603
9322.59 591
9323.50 569
9324.41 605
9325.33 636
9326.24 580
9327.15 619
9328.06 689
9328.97 654
9329.88 648
9330.80 631
9331.71 585
9332.62 616
9333.53 582
9334.44 633
9335.36 559
9336.27 573
9337.18 641
9338.09 645
9339.01 550
9339.92 590
9340.83 581
9341.74 668
9342.66 588
9343.57 608
9344.48 586
9345.39 597
9346.31 602
9347.22 567
9348.13 594
9349.05 594
9349.96 591
9350.87 598
9351.78 595
9352.70 581
9353.61 590
9354.52 554
9355.44 605
9356.35 728
9357.26 618
9358.18 659
9359.09 656
9360.00 630
9360.92 589
9361.83 688
9362.74 618
9363.66 647
9364.57 607
9365.48 631
9366.40 556
9367.31 627
9368.23 607
9369.14 608
9370.05 638
9370.97 594
9371.88 601
9372.80 607
9373.71 617
9374.62 585
9375.54 587
9376.45 600
9377.37 661
9378.28 659
9379.19 605
9380.11 595
9381.02 650
9381.94 597
9382.85 629
9383.77 653
9384.68 640
9385.60 623
9386.51 630
9387.43 675
9388.34 647
9389.26 610
9390.17 630
9391.09 613
9392.00 624
9392.91 650
9393.83 734
9394.75 666
9395.66 701
9396.58 686
9397.49 670
9398.41 708
9399.32 734
9400.24 804
9401.15 797
9402.07 681
9402.98 683
9403.90 681
9404.81 634
9405.73 674
9406.65 643
9407.56 654
9408.48 634
9409.39 627
9410.31 681
9411.22 696
9412.14 747
9413.06 720
9413.97 661
9414.89 623
9415.80 659
9416.72 631
9417.64 678
9418.55 748
9419.47 692
9420.39 656
9421.30 654
9422.22 648
9423.14 617
9424.05 667
9424.97 654
9425.88 623
9426.80 654
9427.72 671
9428.64 629
9429.55 595
9430.47 647
9431.39 672
9432.30 643
9433.22 625
9434.14 640
9435.05 681
9435.97 669
9436.89 666
9437.81 694
9438.72 735
9439.64 717
9440.56 697
9441.47 739
9442.39 718
9443.31 678
9444.23 689
9445.14 715
9446.06 741
9446.98 725
9447.90 705
9448.81 723
9449.73 689
9450.65 724
9451.57 800
9452.49 829
9453.40 878
9454.32 927
9455.24 969
9456.16 995
9457.08 1001
9457.99 955
9458.91 877
9459.83 789
9460.75 797
9461.67 807
9462.59 818
9463.50 713
9464.42 729
9465.34 718
9466.26 728
9467.18 696
9468.10 680
9469.02 666
9469.94 674
9470.85 707
9471.77 711
9472.69 703
9473.61 695
9474.53 625
9475.45 669
9476.37 654
9477.29 645
9478.21 698
9479.13 720
9480.04 678
9480.96 651
9481.88 696
9482.80 699
9483.72 701
9484.64 679
9485.56 750
9486.48 788
9487.40 694
9488.32 731
9489.24 679
9490.16 635
9491.08 678
9492.00 620
9492.92 682
9493.84 706
9494.76 664
9495.68 643
9496.60 630
9497.52 646
9498.44 613
9499.36 654
9500.28 662
9501.20 653
9502.12 611
9503.04 622
9503.96 659
9504.88 586
9505.80 621
9506.72 646
9507.64 645
9508.56 721
9509.48 653
9510.41 604
9511.33 678
9512.25 637
9513.17 622
9514.09 691
9515.01 679
9515.93 703
9516.85 722
9517.77 738
9518.69 706
9519.61 716
9520.54 670
9521.46 686
9522.38 696
9523.30 673
9524.22 634
9525.14 688
9526.06 690
9526.99 698
9527.91 685
9528.83 711
9529.75 694
9530.67 760
9531.59 744
9532.52 784
9533.44 708
9534.36 765
9535.28 798
9536.20 800
9537.13 812
9538.05 730
9538.97 693
9539.89 730
9540.81 735
9541.74 705
9542.66 685
9543.58 636
9544.50 674
9545.43 612
9546.35 616
9547.27 707
9548.19 607
9549.12 611
9550.04 602
9550.96 597
9551.88 654
9552.81 667
9553.73 670
9554.65 637
9555.58 623
9556.50 652
9557.42 644
9558.34 603
9559.27 611
9560.19 662
9561.11 722
9562.04 736
9562.96 607
9563.88 642
9564.81 669
9565.73 653
9566.65 649
9567.58 615
9568.50 621
9569.43 671
9570.35 617
9571.27 621
9572.20 634
9573.12 620
9574.04 644
9574.97 647
9575.89 675
9576.82 637
9577.74 605
9578.66 628
9579.59 648
9580.51 646
9581.44 638
9582.36 607
9583.28 576
9584.21 607
9585.13 570
9586.06 622
9586.98 624
9587.91 599
9588.83 640
9589.76 642
9590.68 674
9591.60 623
9592.53 622
9593.45 638
9594.38 645
9595.30 667
9596.23 643
9597.15 633
9598.08 631
9599.00 664
9599.93 696
9600.85 612
9601.78 633
9602.70 646
9603.63 603
9604.55 610
9605.48 568
9606.41 628
9607.33 639
9608.26 677
9609.18 624
9610.11 591
9611.03 627
9611.96 594
9612.88 643
9613.81 624
9614.74 642
9615.66 612
9616.59 602
9617.51 646
9618.44 651
9619.37 689
9620.29 705
9621.22 693
9622.14 653
9623.07 683
9624.00 655
9624.92 674
9625.85 636
9626.78 671
9627.70 665
9628.63 713
9629.55 639
9630.48 714
9631.41 740
9632.33 687
9633.26 691
9634.19 693
9635.11 727
9636.04 728
9636.97 820
9637.90 767
9638.82 701
9639.75 691
9640.68 726
9641.60 753
9642.53 825
9643.46 746
9644.38 785
9645.31 814
9646.24 813
9647.17 792
9648.09 826
9649.02 893
9649.95 912
9650.88 896
9651.80 902
9652.73 909
9653.66 887
9654.59 897
9655.51 891
9656.44 790
9657.37 805
9658.30 796
9659.23 777
9660.15 781
9661.08 696
9662.01 720
9662.94 712
9663.87 734
9664.80 760
9665.72 704
9666.65 831
9667.58 805
9668.51 827
9669.44 831
9670.37 778
9671.29 815
9672.22 771
9673.15 731
9674.08 778
9675.01 734
9675.94 726
9676.87 763
9677.79 749
9678.72 704
9679.65 756
9680.58 792
9681.51 784
9682.44 802
9683.37 736
9684.30 788
9685.23 799
9686.16 829
9687.09 804
9688.01 785
9688.94 838
9689.87 791
9690.80 816
9691.73 841
9692.66 796
9693.59 803
9694.52 827
9695.45 762
9696.38 826
9697.31 826
9698.24 817
9699.17 902
9700.10 917
9701.03 913
9701.96 929
9702.89 969
9703.82 927
9704.75 807
9705.68 809
9706.61 791
9707.54 801
9708.47 808
9709.40 829
9710.33 770
9711.26 758
9712.19 728
9713.12 728
9714.05 756
9714.98 743
9715.92 834
9716.85 794
9717.78 801
9718.71 748
9719.64 730
9720.57 783
9721.50 773
9722.43 744
9723.36 714
9724.29 783
9725.22 759
9726.16 711
9727.09 725
9728.02 716
9728.95 698
9729.88 711
9730.81 757
9731.74 710
9732.67 701
9733.61 756
9734.54 714
9735.47 712
9736.40 748
9737.33 725
9738.26 759
9739.20 731
9740.13 769
9741.06 770
9741.99 774
9742.92 681
9743.86 741
9744.79 750
9745.72 710
9746.65 736
9747.58 744
9748.52 689
9749.45 675
9750.38 700
9751.31 694
9752.25 718
9753.18 695
9754.11 674
9755.04 686
9755.98 715
9756.91 760
9757.84 747
9758.77 695
9759.71 676
9760.64 688
9761.57 673
9762.51 720
9763.44 707
9764.37 686
9765.30 758
9766.24 714
9767.17 685
9768.10 701
9769.04 720
9769.97 714
9770.90 673
9771.84 719
9772.77 688
9773.70 733
9774.64 717
9775.57 740
9776.50 753
9777.44 738
9778.37 769
9779.31 697
9780.24 768
9781.17 784
9782.11 776
9783.04 756
9783.97 819
9784.91 771
9785.84 737
9786.78 760
9787.71 749
9788.64 793
9789.58 748
9790.51 664
9791.45 669
9792.38 709
9793.32 666
9794.25 682
9795.19 755
9796.12 716
9797.05 743
9797.99 770
9798.92 706
9799.86 728
9800.79 696
9801.73 674
9802.66 703
9803.60 734
9804.53 726
9805.47 683
9806.40 624
9807.34 631
9808.27 675
9809.21 664
9810.14 625
9811.08 631
9812.01 574
9812.95 604
9813.88 596
9814.82 628
9815.75 620
9816.69 634
9817.63 587
9818.56 606
9819.50 560
9820.43 560
9821.37 535
9822.30 564
9823.24 609
9824.18 663
9825.11 635
9826.05 568
9826.98 591
9827.92 653
9828.86 586
9829.79 611
9830.73 609
9831.66 587
9832.60 607
9833.54 542
9834.47 576
9835.41 592
9836.35 612
9837.28 528
9838.22 569
9839.16 551
9840.09 573
9841.03 555
9841.97 544
9842.90 535
9843.84 616
9844.78 582
9845.71 578
9846.65 531
9847.59 595
9848.52 600
9849.46 610
9850.40 581
9851.34 574
9852.27 644
9853.21 567
9854.15 552
9855.08 564
9856.02 611
9856.96 553
9857.90 493
9858.83 542
9859.77 574
9860.71 654
9861.65 640
9862.58 551
9863.52 603
9864.46 648
9865.40 578
9866.34 565
9867.27 587
9868.21 543
9869.15 583
9870.09 556
9871.03 592
9871.96 573
9872.90 554
9873.84 635
9874.78 591
9875.72 581
9876.66 563
9877.59 522
9878.53 527
9879.47 536
9880.41 573
9881.35 557
9882.29 514
9883.23 555
9884.16 598
9885.10 584
9886.04 518
9886.98 571
9887.92 594
9888.86 582
9889.80 575
9890.74 579
9891.68 597
9892.61 598
9893.55 536
9894.49 583
9895.43 590
9896.37 554
9897.31 548
9898.25 546
9899.19 542
9900.13 558
9901.07 547
9902.01 520
9902.95 578
9903.89 551
9904.83 539
9905.77 524
9906.71 496
9907.65 493
9908.59 580
9909.53 555
9910.47 552
9911.41 598
9912.35 586
9913.29 595
9914.23 557
9915.17 553
9916.11 613
9917.05 589
9917.99 558
9918.93 546
9919.87 604
9920.81 590
9921.75 598
9922.69 589
9923.63 544
9924.57 635
9925.51 606
9926.45 697
9927.39 715
9928.33 760
9929.28 782
9930.22 837
9931.16 745
9932.10 664
9933.04 706
9933.98 709
9934.92 666
9935.86 625
9936.80 600
9937.74 562
9938.69 511
9939.63 521
9940.57 495
9941.51 564
9942.45 551
9943.39 548
9944.34 562
9945.28 539
9946.22 515
9947.16 550
9948.10 553
9949.04 555
9949.99 503
9950.93 492
9951.87 613
9952.81 548
9953.75 456
9954.70 474
9955.64 522
9956.58 498
9957.52 476
9958.46 482
9959.41 472
9960.35 558
9961.29 501
9962.23 571
9963.18 515
9964.12 516
9965.06 551
9966.00 504
9966.95 519
9967.89 528
9968.83 538
9969.77 514
9970.72 526
9971.66 476
9972.60 538
9973.55 472
9974.49 521
9975.43 470
9976.38 464
9977.32 448
9978.26 447
9979.21 484
9980.15 487
9981.09 455
9982.04 523
9982.98 599
9983.92 543
9984.87 566
9985.81 490
9986.75 504
9987.70 473
9988.64 466
9989.58 455
9990.53 448
9991.47 482
9992.42 524
9993.36 554
9994.30 507
9995.25 475
9996.19 508
9997.14 541
9998.08 525
9999.02 510
9999.97 485
10000.91 537
10001.86 507
10002.80 486
10003.75 525
10004.69 504
10005.63 506
10006.58 521
10007.52 515
10008.47 481
10009.41 473
10010.36 539
10011.30 549
10012.25 469
10013.19 517
10014.14 534
10015.08 486
10016.03 451
10016.97 478
10017.92 457
10018.86 471
10019.81 486
10020.75 492
10021.70 492
10022.64 471
10023.59 487
10024.53 528
10025.48 500
10026.42 460
10027.37 509
10028.32 555
10029.26 525
10030.21 522
10031.15 496
10032.10 470
10033.04 484
10033.99 496
10034.94 534
10035.88 478
10036.83 515
10037.77 526
10038.72 502
10039.67 474
10040.61 475
10041.56 488
10042.50 526
10043.45 499
10044.40 441
10045.34 392
10046.29 419
10047.24 470
10048.18 468
10049.13 421
10050.08 455
10051.02 489
10051.97 471
10052.92 478
10053.86 489
10054.81 481
10055.76 442
10056.70 451
10057.65 467
10058.60 441
10059.54 499
10060.49 517
10061.44 470
10062.39 465
10063.33 469
10064.28 468
10065.23 465
10066.17 428
10067.12 483
10068.07 472
10069.02 453
10069.96 481
10070.91 470
10071.86 466
10072.81 435
10073.76 489
10074.70 473
10075.65 456
10076.60 455
10077.55 467
10078.49 502
10079.44 435
10080.39 416
10081.34 439
10082.29 496
10083.23 461
10084.18 484
10085.13 446
10086.08 422
10087.03 423
10087.98 425
10088.92 408
10089.87 429
10090.82 422
10091.77 487
10092.72 477
10093.67 459
10094.62 434
10095.56 425
10096.51 411
10097.46 414
10098.41 430
10099.36 437
10100.31 385
10101.26 441
10102.21 477
10103.16 455
10104.11 437
10105.05 423
10106.00 399
10106.95 425
10107.90 488
10108.85 437
10109.80 435
10110.75 412
10111.70 434
10112.65 458
10113.60 431
10114.55 459
10115.50 467
10116.45 477
10117.40 443
10118.35 457
10119.30 477
10120.25 464
10121.20 455
10122.15 447
10123.10 449
10124.05 463
10125.00 441
10125.95 449
10126.90 418
10127.85 441
10128.80 474
10129.75 441
10130.70 413
10131.65 430
10132.60 419
10133.55 472
10134.50 411
10135.45 420
10136.40 414
10137.35 441
10138.30 457
10139.26 401
10140.21 396
10141.16 433
10142.11 433
10143.06 425
10144.01 397
10144.96 413
10145.91 423
10146.86 410
10147.81 480
10148.77 450
10149.72 450
10150.67 456
10151.62 462
10152.57 410
10153.52 439
10154.47 421
10155.43 447
10156.38 457
10157.33 469
10158.28 462
10159.23 425
10160.18 466
10161.14 463
10162.09 485
10163.04 476
10163.99 438
10164.94 479
10165.90 444
10166.85 481
10167.80 489
10168.75 513
10169.70 460
10170.66 441
10171.61 432
10172.56 489
10173.51 525
10174.47 484
10175.42 447
10176.37 479
10177.32 447
10178.28 445
10179.23 461
10180.18 484
10181.14 465
10182.09 457
10183.04 515
10183.99 455
10184.95 470
10185.90 464
10186.85 509
10187.81 484
10188.76 474
10189.71 467
10190.67 454
10191.62 445
10192.57 475
10193.53 495
10194.48 474
10195.43 465
10196.39 479
10197.34 481
10198.29 481
10199.25 451
10200.20 460
10201.15 489
10202.11 485
10203.06 460
10204.02 500
10204.97 472
10205.92 460
10206.88 486
10207.83 495
10208.79 514
10209.74 462
10210.69 523
10211.65 513
10212.60 458
10213.56 468
10214.51 480
10215.46 485
10216.42 485
10217.37 446
10218.33 492
10219.28 433
10220.24 431
10221.19 427
10222.15 480
10223.10 481
10224.06 459
10225.01 468
10225.97 430
10226.92 456
10227.88 436
10228.83 428
10229.79 426
10230.74 447
10231.70 452
10232.65 482
10233.61 450
10234.56 440
10235.52 491
10236.47 527
10237.43 550
10238.38 539
10239.34 545
10240.29 478
10241.25 482
10242.21 513
10243.16 464
10244.12 423
10245.07 424
10246.03 438
10246.98 451
10247.94 420
10248.90 436
10249.85 400
10250.81 424
10251.76 455
10252.72 406
10253.68 398
10254.63 430
10255.59 427
10256.55 454
10257.50 442
10258.46 424
10259.41 471
10260.37 447
10261.33 411
10262.28 408
10263.24 401
10264.20 400
10265.15 435
10266.11 447
10267.07 362
10268.02 388
10268.98 428
10269.94 476
10270.90 425
10271.85 394
10272.81 407
10273.77 472
10274.72 445
10275.68 429
10276.64 403
10277.60 408
10278.55 464
10279.51 415
10280.47 401
10281.43 437
10282.38 428
10283.34 470
10284.30 413
10285.26 405
10286.21 450
10287.17 375
10288.13 376
10289.09 393
10290.04 431
10291.00 417
10291.96 403
10292.92 381
10293.88 440
10294.83 422
10295.79 421
10296.75 427
10297.71 413
10298.67 433
10299.63 435
10300.58 418
10301.54 414
10302.50 428
10303.46 408
10304.42 403
10305.38 407
10306.34 437
10307.29 433
10308.25 433
10309.21 443
10310.17 387
10311.13 416
10312.09 433
10313.05 446
10314.01 440
10314.97 404
10315.92 374
10316.88 395
10317.84 423
10318.80 430
10319.76 448
10320.72 449
10321.68 422
10322.64 397
10323.60 404
10324.56 400
10325.52 412
10326.48 406
10327.44 391
10328.40 429
10329.36 446
10330.32 436
10331.28 446
10332.24 401
10333.20 387
10334.16 458
10335.12 436
10336.08 414
10337.04 396
10338.00 368
10338.96 396
10339.92 395
10340.88 413
10341.84 426
10342.80 421
10343.76 409
10344.72 452
10345.68 442
10346.64 376
10347.60 421
10348.56 505
10349.52 456
10350.48 380
10351.44 386
10352.40 440
10353.36 422
10354.32 409
10355.29 471
10356.25 375
10357.21 367
10358.17 429
10359.13 403
10360.09 378
10361.05 431
10362.01 417
10362.97 387
10363.94 405
10364.90 396
10365.86 396
10366.82 393
10367.78 422
10368.74 404
10369.70 448
10370.67 451
10371.63 450
10372.59 395
10373.55 435
10374.51 465
10375.47 414
10376.44 383
10377.40 390
10378.36 374
10379.32 398
10380.28 418
10381.25 428
10382.21 402
10383.17 415
10384.13 432
10385.10 407
10386.06 396
10387.02 420
10387.98 449
10388.95 406
10389.91 412
10390.87 406
10391.83 379
10392.80 393
10393.76 356
10394.72 347
10395.68 401
10396.65 401
10397.61 368
10398.57 376
10399.54 417
10400.50 399
10401.46 409
10402.43 460
10403.39 381
10404.35 377
10405.31 399
10406.28 422
10407.24 414
10408.20 403
10409.17 424
10410.13 414
10411.10 403
10412.06 415
10413.02 435
10413.99 431
10414.95 483
10415.91 503
10416.88 459
10417.84 446
10418.80 400
10419.77 465
10420.73 521
10421.70 435
10422.66 440
10423.63 458
10424.59 441
10425.55 451
10426.52 446
10427.48 396
10428.45 413
10429.41 425
10430.37 405
10431.34 414
10432.30 389
10433.27 391
10434.23 398
10435.20 406
10436.16 385
10437.13 382
10438.09 392
10439.06 434
10440.02 408
10440.99 443
10441.95 372
10442.92 373
10443.88 399
10444.85 369
10445.81 374
10446.78 342
10447.74 409
10448.71 396
10449.67 404
10450.64 384
10451.60 399
10452.57 390
10453.53 383
10454.50 377
10455.47 384
10456.43 391
10457.40 405
10458.36 403
10459.33 392
10460.29 419
10461.26 405
10462.23 342
10463.19 373
10464.16 421
10465.12 401
10466.09 404
10467.06 441
10468.02 440
10468.99 387
10469.95 428
10470.92 390
10471.89 385
10472.85 365
10473.82 343
10474.79 373
10475.75 419
10476.72 406
10477.69 438
10478.65 395
10479.62 385
10480.59 446
10481.55 410
10482.52 428
10483.49 401
10484.45 428
10485.42 397
10486.39 387
10487.35 350
10488.32 385
10489.29 421
10490.26 367
10491.22 370
10492.19 418
10493.16 382
10494.13 367
10495.09 423
10496.06 367
10497.03 430
10497.99 397
10498.96 417
10499.93 458
10500.90 463
10501.87 426
10502.83 455
10503.80 390
10504.77 382
10505.74 436
10506.70 472
10507.67 468
10508.64 380
10509.61 411
10510.58 379
10511.55 434
10512.51 427
10513.48 376
10514.45 412
10515.42 475
10516.39 487
10517.36 438
10518.32 446
10519.29 406
10520.26 427
10521.23 406
10522.20 415
10523.17 431
10524.14 410
10525.10 407
10526.07 388
10527.04 405
10528.01 428
10528.98 398
10529.95 398
10530.92 464
10531.89 461
10532.86 398
10533.83 352
10534.79 373
10535.76 459
10536.73 446
10537.70 388
10538.67 414
10539.64 384
10540.61 414
10541.58 407
10542.55 386
10543.52 378
10544.49 443
10545.46 427
10546.43 446
10547.40 404
10548.37 397
10549.34 415
10550.31 413
10551.28 393
10552.25 389
10553.22 428
10554.19 421
10555.16 433
10556.13 398
10557.10 388
10558.07 380
10559.04 429
10560.01 398
10560.98 432
10561.95 493
10562.92 499
10563.89 471
10564.86 476
10565.83 476
10566.81 398
10567.78 412
10568.75 415
10569.72 414
10570.69 464
10571.66 453
10572.63 420
10573.60 417
10574.57 417
10575.54 432
10576.51 432
10577.49 397
10578.46 405
10579.43 400
10580.40 435
10581.37 389
10582.34 377
10583.31 390
10584.29 423
10585.26 397
10586.23 394
10587.20 359
10588.17 378
10589.14 455
10590.12 407
10591.09 386
10592.06 408
10593.03 444
10594.00 475
10594.98 414
10595.95 394
10596.92 421
10597.89 414
10598.86 441
10599.84 455
10600.81 419
10601.78 461
10602.75 454
10603.73 419
10604.70 408
10605.67 363
10606.64 388
10607.62 420
10608.59 402
10609.56 395
10610.53 396
10611.51 410
10612.48 379
10613.45 392
10614.43 369
10615.40 363
10616.37 386
10617.34 438
10618.32 383
10619.29 373
10620.26 366
10621.24 396
10622.21 445
10623.18 397
10624.16 383
10625.13 351
10626.10 425
10627.08 372
10628.05 349
10629.02 358
10630.00 362
10630.97 360
10631.95 429
10632.92 363
10633.89 403
10634.87 349
10635.84 372
10636.81 378
10637.79 400
10638.76 430
10639.74 434
10640.71 451
10641.69 431
10642.66 416
10643.63 421
10644.61 388
10645.58 431
10646.56 382
10647.53 437
10648.51 425
10649.48 406
10650.45 408
10651.43 396
10652.40 387
10653.38 402
10654.35 409
10655.33 395
10656.30 429
10657.28 416
10658.25 375
10659.23 433
10660.20 353
10661.18 387
10662.15 395
10663.13 405
10664.10 376
10665.08 430
10666.05 390
10667.03 363
10668.00 374
10668.98 391
10669.96 388
10670.93 420
10671.91 370
10672.88 400
10673.86 402
10674.83 404
10675.81 415
10676.79 393
10677.76 376
10678.74 406
10679.71 354
10680.69 396
10681.66 418
10682.64 415
10683.62 398
10684.59 434
10685.57 423
10686.55 425
10687.52 392
10688.50 412
10689.47 401
10690.45 397
10691.43 359
10692.40 385
10693.38 344
10694.36 410
10695.33 335
10696.31 357
10697.29 386
10698.26 387
10699.24 402
10700.22 403
10701.19 351
10702.17 321
10703.15 340
10704.13 385
10705.10 414
10706.08 384
10707.06 398
10708.03 329
10709.01 411
10709.99 417
10710.97 390
10711.94 393
10712.92 370
10713.90 347
10714.88 349
10715.85 364
10716.83 361
10717.81 371
10718.79 351
10719.76 366
10720.74 369
10721.72 356
10722.70 359
10723.68 368
10724.65 369
10725.63 348
10726.61 344
10727.59 397
10728.57 359
10729.54 387
10730.52 383
10731.50 363
10732.48 341
10733.46 380
10734.44 370
10735.41 359
10736.39 377
10737.37 342
10738.35 349
10739.33 380
10740.31 369
10741.29 360
10742.26 468
10743.24 406
10744.22 396
10745.20 396
10746.18 363
10747.16 376
10748.14 412
10749.12 409
10750.10 370
10751.08 444
10752.05 401
10753.03 354
10754.01 374
10754.99 349
10755.97 338
10756.95 392
10757.93 384
10758.91 375
10759.89 375
10760.87 389
10761.85 370
10762.83 370
10763.81 409
10764.79 355
10765.77 407
10766.75 385
10767.73 354
10768.71 378
10769.69 401
10770.67 449
10771.65 418
10772.63 357
10773.61 431
10774.59 412
10775.57 354
10776.55 341
10777.53 378
10778.51 423
10779.49 410
10780.47 401
10781.45 387
10782.43 378
10783.41 364
10784.39 355
10785.38 382
10786.36 408
10787.34 414
10788.32 390
10789.30 385
10790.28 374
10791.26 375
10792.24 375
10793.22 368
10794.20 348
10795.19 385
10796.17 340
10797.15 351
10798.13 342
10799.11 380
10800.09 421
10801.07 397
10802.05 371
10803.04 361
10804.02 396
10805.00 419
10805.98 369
10806.96 329
10807.94 389
10808.93 397
10809.91 341
10810.89 326
10811.87 381
10812.85 384
10813.84 339
10814.82 392
10815.80 356
10816.78 365
10817.77 357
10818.75 332
10819.73 378
10820.71 379
10821.69 377
10822.68 382
10823.66 375
10824.64 343
10825.62 368
10826.61 363
10827.59 378
10828.57 352
10829.56 338
10830.54 386
10831.52 389
10832.50 384
10833.49 338
10834.47 343
10835.45 352
10836.44 383
10837.42 398
10838.40 380
10839.39 383
10840.37 421
10841.35 430
10842.34 362
10843.32 402
10844.30 377
10845.29 387
10846.27 383
10847.25 364
10848.24 409
10849.22 395
10850.20 376
10851.19 363
10852.17 345
10853.16 330
10854.14 354
10855.12 378
10856.11 385
10857.09 425
10858.08 426
10859.06 394
10860.04 371
10861.03 340
10862.01 396
10863.00 405
10863.98 329
10864.96 399
10865.95 415
10866.93 418
10867.92 390
10868.90 408
10869.89 380
10870.87 340
10871.86 435
10872.84 391
10873.83 416
10874.81 413
10875.80 339
10876.78 428
10877.77 400
10878.75 421
10879.74 367
10880.72 416
10881.71 414
10882.69 419
10883.68 402
10884.66 412
10885.65 404
10886.63 416
10887.62 426
10888.60 405
10889.59 420
10890.57 426
10891.56 407
10892.55 443
10893.53 416
10894.52 407
10895.50 415
10896.49 426
10897.47 366
10898.46 401
10899.45 434
10900.43 415
10901.42 416
10902.40 396
10903.39 452
10904.38 404
10905.36 424
10906.35 427
10907.34 390
10908.32 474
10909.31 434
10910.29 400
10911.28 384
10912.27 408
10913.25 367
10914.24 385
10915.23 398
10916.21 385
10917.20 432
10918.19 387
10919.17 385
10920.16 398
10921.15 425
10922.14 411
10923.12 435
10924.11 453
10925.10 435
10926.08 395
10927.07 391
10928.06 474
10929.05 440
10930.03 429
10931.02 404
10932.01 452
10933.00 460
10933.98 443
10934.97 446
10935.96 461
10936.95 462
10937.93 458
10938.92 455
10939.91 467
10940.90 456
10941.88 474
10942.87 469
10943.86 446
10944.85 422
10945.84 470
10946.82 448
10947.81 471
10948.80 434
10949.79 435
10950.78 461
10951.77 430
10952.75 483
10953.74 475
10954.73 423
10955.72 483
10956.71 539
10957.70 491
10958.69 520
10959.67 521
10960.66 564
10961.65 535
10962.64 539
10963.63 474
10964.62 504
10965.61 500
10966.60 528
10967.58 603
10968.57 531
10969.56 473
10970.55 518
10971.54 492
10972.53 453
10973.52 482
10974.51 499
10975.50 472
10976.49 482
10977.48 490
10978.47 457
10979.46 495
10980.45 486
10981.44 486
10982.43 500
10983.42 459
10984.41 493
10985.40 511
10986.38 525
10987.37 517
10988.36 516
10989.35 497
10990.34 528
10991.34 468
10992.33 464
10993.32 513
10994.31 496
10995.30 515
10996.29 532
10997.28 540
10998.27 571
10999.26 569
11000.25 550
11001.24 628
11002.23 644
11003.22 644
11004.21 667
11005.20 618
11006.19 584
11007.18 551
11008.17 513
11009.16 507
11010.16 510
11011.15 492
11012.14 483
11013.13 543
11014.12 466
11015.11 465
11016.10 495
11017.09 507
11018.08 514
11019.08 447
11020.07 446
11021.06 445
11022.05 449
11023.04 461
11024.03 429
11025.03 465
11026.02 422
11027.01 440
11028.00 426
11028.99 471
11029.98 462
11030.98 431
11031.97 432
11032.96 451
11033.95 464
11034.94 488
11035.94 461
11036.93 437
11037.92 439
11038.91 438
11039.91 447
11040.90 447
11041.89 438
11042.88 428
11043.87 425
11044.87 387
11045.86 413
11046.85 438
11047.85 429
11048.84 438
11049.83 481
11050.82 449
11051.82 443
11052.81 454
11053.80 449
11054.80 442
11055.79 416
11056.78 437
11057.77 438
11058.77 417
11059.76 451
11060.75 432
11061.75 388
11062.74 432
11063.73 434
11064.73 465
11065.72 471
11066.71 455
11067.71 451
11068.70 408
11069.70 435
11070.69 436
11071.68 417
11072.68 455
11073.67 435
11074.66 412
11075.66 469
11076.65 469
11077.65 448
11078.64 420
11079.63 482
11080.63 473
11081.62 482
11082.62 462
11083.61 438
11084.61 443
11085.60 448
11086.59 425
11087.59 444
11088.58 427
11089.58 401
11090.57 392
11091.57 400
11092.56 458
11093.56 445
11094.55 444
11095.55 444
11096.54 438
11097.54 425
11098.53 408
11099.53 397
11100.52 429
11101.52 438
11102.51 463
11103.51 476
11104.50 492
11105.50 437
11106.49 410
11107.49 386
11108.48 422
11109.48 462
11110.47 449
11111.47 461
11112.46 432
11113.46 440
11114.46 470
11115.45 400
11116.45 390
11117.44 454
11118.44 451
11119.43 451
11120.43 458
11121.43 419
11122.42 440
11123.42 410
11124.41 421
11125.41 418
11126.41 430
11127.40 455
11128.40 483
11129.40 493
11130.39 468
11131.39 422
11132.39 428
11133.38 444
11134.38 401
11135.37 424
11136.37 411
11137.37 428
11138.37 436
11139.36 394
11140.36 428
11141.36 469
11142.35 484
11143.35 447
11144.35 431
11145.34 450
11146.34 433
11147.34 358
11148.33 387
11149.33 434
11150.33 394
11151.33 401
11152.32 450
11153.32 426
11154.32 427
11155.32 425
11156.31 421
11157.31 427
11158.31 418
11159.31 371
11160.30 390
11161.30 445
11162.30 415
11163.30 403
11164.30 387
11165.29 405
11166.29 403
11167.29 392
11168.29 418
11169.29 403
11170.28 377
11171.28 408
11172.28 399
11173.28 457
11174.28 412
11175.28 399
11176.27 391
11177.27 426
11178.27 396
11179.27 384
11180.27 411
11181.27 408
11182.27 417
11183.26 400
11184.26 362
11185.26 381
11186.26 405
11187.26 407
11188.26 424
11189.26 401
11190.26 372
11191.26 375
11192.26 391
11193.25 402
11194.25 407
11195.25 432
11196.25 453
11197.25 406
11198.25 418
11199.25 424
11200.25 448
11201.25 401
11202.25 417
11203.25 416
11204.25 423
11205.25 418
11206.25 414
11207.25 392
11208.25 375
11209.25 415
11210.25 397
11211.25 435
11212.25 446
11213.25 394
11214.25 378
11215.25 413
11216.25 429
11217.25 434
11218.25 413
11219.25 433
11220.25 451
11221.25 437
11222.25 397
11223.25 390
11224.25 388
11225.25 468
11226.25 441
11227.25 423
11228.25 416
11229.26 396
11230.26 444
11231.26 429
11232.26 419
11233.26 426
11234.26 451
11235.26 447
11236.26 405
11237.26 397
11238.27 397
11239.27 449
11240.27 416
11241.27 448
11242.27 437
11243.27 430
11244.27 404
11245.27 467
11246.28 410
11247.28 441
11248.28 450
11249.28 405
11250.28 402
11251.28 484
11252.29 483
11253.29 466
11254.29 453
11255.29 464
11256.29 424
11257.30 433
11258.30 429
11259.30 451
11260.30 385
11261.31 433
11262.31 476
11263.31 441
11264.31 441
11265.31 429
11266.32 409
11267.32 449
11268.32 440
11269.32 446
11270.33 419
11271.33 455
11272.33 467
11273.34 480
11274.34 452
11275.34 438
11276.34 443
11277.35 436
11278.35 432
11279.35 432
11280.36 467
11281.36 483
11282.36 440
11283.37 428
11284.37 434
11285.37 446
11286.38 415
11287.38 421
11288.38 446
11289.39 472
11290.39 486
11291.39 429
11292.40 458
11293.40 450
11294.40 415
11295.41 462
11296.41 456
11297.42 435
11298.42 413
11299.42 471
11300.43 434
11301.43 436
11302.44 464
11303.44 466
11304.44 428
11305.45 432
11306.45 429
11307.46 418
11308.46 439
11309.47 448
11310.47 449
11311.47 480
11312.48 461
11313.48 513
11314.49 500
11315.49 489
11316.50 487
11317.50 490
11318.51 471
11319.51 478
11320.52 497
11321.52 507
11322.53 458
11323.53 499
11324.54 501
11325.54 475
11326.55 459
11327.55 461
11328.56 502
11329.56 438
11330.57 419
11331.57 454
11332.58 471
11333.58 485
11334.59 465
11335.60 498
11336.60 449
11337.61 444
11338.61 478
11339.62 487
11340.62 462
11341.63 461
11342.64 469
11343.64 490
11344.65 472
11345.65 475
11346.66 492
11347.67 481
11348.67 512
11349.68 495
11350.68 457
11351.69 466
11352.70 473
11353.70 500
11354.71 475
11355.72 464
11356.72 523
11357.73 458
11358.74 479
11359.74 491
11360.75 506
11361.76 462
11362.76 516
11363.77 509
11364.78 503
11365.78 532
11366.79 500
11367.80 510
11368.80 512
11369.81 483
11370.82 544
11371.83 586
11372.83 522
11373.84 481
11374.85 541
11375.85 528
11376.86 505
11377.87 533
11378.88 554
11379.88 523
11380.89 556
11381.90 562
11382.91 565
11383.92 528
11384.92 545
11385.93 535
11386.94 531
11387.95 528
11388.95 547
11389.96 530
11390.97 535
11391.98 570
11392.99 519
11393.99 495
11395.00 528
11396.01 552
11397.02 518
11398.03 525
11399.04 566
11400.04 545
11401.05 571
11402.06 573
11403.07 605
11404.08 605
11405.09 589
11406.10 609
11407.11 559
11408.11 574
11409.12 619
11410.13 576
11411.14 572
11412.15 563
11413.16 626
11414.17 555
11415.18 572
11416.19 549
11417.19 591
11418.20 582
11419.21 607
11420.22 589
11421.23 562
11422.24 659
11423.25 649
11424.26 612
11425.27 621
11426.28 642
11427.29 670
11428.30 636
11429.31 667
11430.32 631
11431.33 655
11432.34 647
11433.35 636
11434.36 668
11435.37 701
11436.38 663
11437.39 647
11438.40 656
11439.41 622
11440.42 659
11441.43 680
11442.44 665
11443.45 683
11444.46 670
11445.47 667
11446.48 680
11447.49 690
11448.50 699
11449.51 660
11450.52 644
11451.53 701
11452.54 671
11453.56 706
11454.57 723
11455.58 751
11456.59 677
11457.60 727
11458.61 766
11459.62 755
11460.63 663
11461.64 729
11462.65 727
11463.67 702
11464.68 755
11465.69 732
11466.70 685
11467.71 710
11468.72 756
11469.73 819
11470.75 778
11471.76 743
11472.77 803
11473.78 818
11474.79 806
11475.80 750
11476.82 732
11477.83 739
11478.84 795
11479.85 806
11480.86 780
11481.88 802
11482.89 795
11483.90 780
11484.91 834
11485.92 791
11486.94 847
11487.95 907
11488.96 836
11489.97 874
11490.99 861
11492.00 897
11493.01 929
11494.02 871
11495.04 902
11496.05 942
11497.06 947
11498.08 905
11499.09 919
11500.10 936
11501.11 963
11502.13 954
11503.14 971
11504.15 1001
11505.17 1041
11506.18 1009
11507.19 1035
11508.21 1012
11509.22 1011
11510.23 1034
11511.25 1023
11512.26 1019
11513.27 1167
11514.29 1134
11515.30 1089
11516.31 1087
11517.33 1073
11518.34 1135
11519.35 1144
11520.37 1081
11521.38 1108
11522.40 1135
11523.41 1190
11524.42 1268
11525.44 1349
11526.45 1248
11527.47 1285
11528.48 1382
11529.49 1445
11530.51 1467
11531.52 1452
11532.54 1423
11533.55 1483
11534.56 1546
11535.58 1481
11536.59 1544
11537.61 1594
11538.62 1661
11539.64 1752
11540.65 1861
11541.67 1959
11542.68 2192
11543.70 2336
11544.71 2547
11545.73 2965
11546.74 3233
11547.76 3358
11548.77 3326
11549.79 3276
11550.80 3038
11551.82 2746
11552.83 2644
11553.85 2456
11554.86 2131
11555.88 2004
11556.89 1897
11557.91 1768
11558.92 1751
11559.94 1614
11560.95 1593
11561.97 1571
11562.99 1553
11564.00 1458
11565.02 1413
11566.03 1395
11567.05 1403
11568.06 1397
11569.08 1318
11570.10 1292
11571.11 1280
11572.13 1301
11573.14 1407
11574.16 1282
11575.18 1326
11576.19 1340
11577.21 1289
11578.23 1318
11579.24 1297
11580.26 1294
11581.27 1321
11582.29 1410
11583.31 1330
11584.32 1395
11585.34 1377
11586.36 1485
11587.37 1495
11588.39 1439
11589.41 1519
11590.42 1500
11591.44 1457
11592.46 1434
11593.48 1449
11594.49 1465
11595.51 1443
11596.53 1393
11597.54 1536
11598.56 1586
11599.58 1626
11600.60 1676
11601.61 1857
11602.63 1944
11603.65 2183
11604.67 2391
11605.68 2385
11606.70 2410
11607.72 2397
11608.74 2327
11609.75 2184
11610.77 2053
11611.79 1860
11612.81 1816
11613.82 1692
11614.84 1563
11615.86 1497
11616.88 1491
11617.90 1475
11618.91 1417
11619.93 1412
11620.95 1331
11621.97 1355
11622.99 1238
11624.01 1322
11625.02 1374
11626.04 1325
11627.06 1267
11628.08 1267
11629.10 1291
11630.12 1303
11631.14 1247
11632.15 1215
11633.17 1202
11634.19 1165
11635.21 1186
11636.23 1202
11637.25 1214
11638.27 1253
11639.29 1165
11640.31 1202
11641.32 1235
11642.34 1214
11643.36 1213
11644.38 1158
11645.40 1179
11646.42 1191
11647.44 1147
11648.46 1122
11649.48 1151
11650.50 1180
11651.52 1108
11652.54 1068
11653.56 1035
11654.58 1087
11655.60 1121
11656.62 1083
11657.64 1054
11658.66 1048
11659.68 998
11660.70 1007
11661.72 1056
11662.74 1056
11663.76 1000
11664.78 985
11665.80 1056
11666.82 1004
11667.84 942
11668.86 974
11669.88 1031
11670.90 997
11671.92 1007
11672.94 978
11673.96 1027
11674.98 937
11676.00 954
11677.02 972
11678.04 984
11679.06 960
11680.08 975
11681.10 961
11682.12 1003
11683.15 1028
11684.17 1038
11685.19 1017
11686.21 1030
11687.23 951
11688.25 976
11689.27 953
11690.29 935
11691.31 961
11692.34 941
11693.36 949
11694.38 870
11695.40 928
11696.42 879
11697.44 894
11698.46 891
11699.49 911
11700.51 868
11701.53 906
11702.55 912
11703.57 898
11704.60 882
11705.62 808
11706.64 889
11707.66 900
11708.68 813
11709.71 782
11710.73 865
11711.75 833
11712.77 776
11713.79 804
11714.82 835
11715.84 845
11716.86 779
11717.88 788
11718.91 729
11719.93 770
11720.95 795
11721.97 776
11723.00 797
11724.02 741
11725.04 756
11726.06 722
11727.09 694
11728.11 686
11729.13 680
11730.16 667
11731.18 740
11732.20 710
11733.23 723
11734.25 711
11735.27 682
11736.30 652
11737.32 642
11738.34 677
11739.37 690
11740.39 653
11741.41 669
11742.44 611
11743.46 678
11744.48 637
11745.51 640
11746.53 607
11747.55 594
11748.58 610
11749.60 636
11750.63 635
11751.65 614
11752.67 630
11753.70 651
11754.72 658
11755.75 606
11756.77 626
11757.79 641
11758.82 641
11759.84 660
11760.87 594
11761.89 662
11762.92 589
11763.94 559
11764.96 579
11765.99 568
11767.01 536
11768.04 543
11769.06 625
11770.09 551
11771.11 575
11772.14 608
11773.16 558
11774.19 558
11775.21 535
11776.24 594
11777.26 585
11778.29 571
11779.31 588
11780.34 539
11781.36 497
11782.39 483
11783.41 550
11784.44 511
11785.46 508
11786.49 544
11787.52 552
11788.54 517
11789.57 548
11790.59 557
11791.62 521
11792.64 506
11793.67 484
11794.69 509
11795.72 517
11796.75 517
11797.77 501
11798.80 536
11799.82 527
11800.85 510
11801.88 469
11802.90 530
11803.93 541
11804.96 505
11805.98 478
11807.01 492
11808.03 497
11809.06 472
11810.09 497
11811.11 510
11812.14 493
11813.17 503
11814.19 523
11815.22 509
11816.25 470
11817.27 441
11818.30 493
11819.33 491
11820.35 486
11821.38 471
11822.41 441
11823.44 460
11824.46 455
11825.49 508
11826.52 497
11827.54 470
11828.57 448
11829.60 472
11830.63 472
11831.65 484
11832.68 495
11833.71 487
11834.74 457
11835.76 444
11836.79 451
11837.82 456
11838.85 428
11839.87 449
11840.90 438
11841.93 441
11842.96 447
11843.99 421
11845.01 439
11846.04 468
11847.07 433
11848.10 443
11849.13 421
11850.15 408
11851.18 436
11852.21 414
11853.24 412
11854.27 444
11855.30 436
11856.33 446
11857.35 427
11858.38 448
11859.41 451
11860.44 439
11861.47 438
11862.50 424
11863.53 466
11864.55 468
11865.58 411
11866.61 425
11867.64 427
11868.67 411
11869.70 404
11870.73 405
11871.76 487
11872.79 409
11873.82 413
11874.85 422
11875.88 489
11876.90 468
11877.93 405
11878.96 417
11879.99 411
11881.02 406
11882.05 404
11883.08 386
11884.11 419
11885.14 427
11886.17 472
11887.20 432
11888.23 449
11889.26 404
11890.29 419
11891.32 388
11892.35 393
11893.38 451
11894.41 462
11895.44 439
11896.47 405
11897.50 417
11898.53 431
11899.56 439
11900.59 467
11901.62 409
11902.65 436
11903.68 437
11904.71 450
11905.75 445
11906.78 444
11907.81 457
11908.84 443
11909.87 422
11910.90 409
11911.93 440
11912.96 416
11913.99 475
11915.02 474
11916.05 427
11917.09 464
11918.12 446
11919.15 425
11920.18 418
11921.21 444
11922.24 395
11923.27 407
11924.30 479
11925.34 479
11926.37 456
11927.40 459
11928.43 445
11929.46 452
11930.49 466
11931.53 463
11932.56 461
11933.59 480
11934.62 474
11935.65 442
11936.69 463
11937.72 482
11938.75 469
11939.78 451
11940.81 401
11941.85 386
11942.88 436
11943.91 467
11944.94 467
11945.98 420
11947.01 410
11948.04 440
11949.07 439
11950.11 402
11951.14 398
11952.17 443
11953.20 456
11954.24 441
11955.27 438
11956.30 428
11957.34 429
11958.37 416
11959.40 457
11960.43 459
11961.47 396
11962.50 438
11963.53 455
11964.57 423
11965.60 418
11966.63 462
11967.67 469
11968.70 457
11969.73 488
11970.77 483
11971.80 459
11972.83 455
11973.87 439
11974.90 454
11975.93 461
11976.97 434
11978.00 431
11979.04 440
11980.07 432
11981.10 441
11982.14 415
11983.17 453
11984.21 456
11985.24 442
11986.27 448
11987.31 443
11988.34 453
11989.38 430
11990.41 432
11991.45 469
11992.48 436
11993.51 433
11994.55 399
11995.58 403
11996.62 395
11997.65 409
11998.69 438
11999.72 420
12000.76 466
12001.79 444
12002.83 469
12003.86 421
12004.90 428
12005.93 490
12006.97 469
12008.00 478
12009.04 448
12010.07 410
12011.11 410
12012.14 430
12013.18 417
12014.21 413
12015.25 402
12016.28 428
12017.32 441
12018.35 465
12019.39 438
12020.43 484
12021.46 503
12022.50 474
12023.53 426
12024.57 479
12025.60 467
12026.64 477
12027.68 463
12028.71 471
12029.75 441
12030.78 427
12031.82 456
12032.86 451
12033.89 489
12034.93 521
12035.97 531
12037.00 482
12038.04 441
12039.07 489
12040.11 524
12041.15 498
12042.18 481
12043.22 505
12044.26 503
12045.29 461
12046.33 395
12047.37 399
12048.40 480
12049.44 474
12050.48 437
12051.52 433
12052.55 462
12053.59 477
12054.63 450
12055.66 487
12056.70 448
12057.74 428
12058.78 432
12059.81 422
12060.85 405
12061.89 422
12062.92 395
12063.96 432
12065.00 474
12066.04 425
12067.07 426
12068.11 435
12069.15 464
12070.19 431
12071.23 462
12072.26 448
12073.30 441
12074.34 425
12075.38 387
12076.42 420
12077.45 419
12078.49 430
12079.53 443
12080.57 414
12081.61 435
12082.64 476
12083.68 452
12084.72 465
12085.76 497
12086.80 519
12087.84 475
12088.88 476
12089.91 443
12090.95 451
12091.99 448
12093.03 484
12094.07 447
12095.11 468
12096.15 419
12097.19 450
12098.22 454
12099.26 430
12100.30 436
12101.34 421
12102.38 511
12103.42 458
12104.46 424
12105.50 430
12106.54 475
12107.58 497
12108.62 444
12109.66 445
12110.70 440
12111.74 456
12112.78 409
12113.81 395
12114.85 433
12115.89 430
12116.93 423
12117.97 435
12119.01 414
12120.05 430
12121.09 437
12122.13 426
12123.17 451
12124.21 434
12125.25 388
12126.29 419
12127.33 443
12128.37 398
12129.42 435
12130.46 427
12131.50 389
12132.54 385
12133.58 413
12134.62 393
12135.66 382
12136.70 424
12137.74 400
12138.78 361
12139.82 407
12140.86 397
12141.90 414
12142.94 388
12143.98 422
12145.03 440
12146.07 392
12147.11 366
12148.15 408
12149.19 406
12150.23 424
12151.27 431
12152.31 403
12153.35 447
12154.40 352
12155.44 363
12156.48 393
12157.52 421
12158.56 418
12159.60 347
12160.65 387
12161.69 395
12162.73 368
12163.77 379
12164.81 389
12165.85 378
12166.90 387
12167.94 393
12168.98 374
12170.02 386
12171.06 379
12172.11 400
12173.15 401
12174.19 382
12175.23 379
12176.28 369
12177.32 363
12178.36 355
12179.40 359
12180.45 350
12181.49 367
12182.53 374
12183.57 379
12184.62 377
12185.66 373
12186.70 376
12187.74 371
12188.79 361
12189.83 353
12190.87 378
12191.92 407
12192.96 373
12194.00 373
12195.05 378
12196.09 364
12197.13 417
12198.18 424
12199.22 432
12200.26 438
12201.31 392
12202.35 387
12203.39 365
12204.44 387
12205.48 359
12206.52 366
12207.57 390
12208.61 366
12209.65 351
12210.70 390
12211.74 413
12212.79 397
12213.83 339
12214.87 360
12215.92 337
12216.96 321
12218.01 355
12219.05 394
12220.09 411
12221.14 360
12222.18 378
12223.23 386
12224.27 372
12225.32 413
12226.36 368
12227.41 349
12228.45 372
12229.49 343
12230.54 365
12231.58 376
12232.63 372
12233.67 354
12234.72 401
12235.76 355
12236.81 327
12237.85 350
12238.90 372
12239.94 360
12240.99 347
12242.03 347
12243.08 397
12244.12 378
12245.17 367
12246.21 344
12247.26 328
12248.31 373
12249.35 360
12250.40 334
12251.44 316
12252.49 318
12253.53 368
12254.58 386
12255.62 364
12256.67 352
12257.72 409
12258.76 382
12259.81 374
12260.85 338
12261.90 312
12262.95 342
12263.99 366
12265.04 348
12266.08 332
12267.13 367
12268.18 357
12269.22 377
12270.27 362
12271.32 337
12272.36 316
12273.41 348
12274.46 345
12275.50 323
12276.55 304
12277.60 348
12278.64 371
12279.69 329
12280.74 326
12281.78 358
12282.83 315
12283.88 347
12284.92 346
12285.97 339
12287.02 311
12288.07 362
12289.11 346
12290.16 324
12291.21 307
12292.25 315
12293.30 309
12294.35 348
12295.40 314
12296.44 306
12297.49 331
12298.54 344
12299.59 314
12300.63 322
12301.68 295
12302.73 306
12303.78 323
12304.83 355
12305.87 351
12306.92 334
12307.97 292
12309.02 329
12310.07 311
12311.11 291
12312.16 349
12313.21 282
12314.26 289
12315.31 325
12316.35 349
12317.40 325
12318.45 316
12319.50 349
12320.55 356
12321.60 307
12322.65 321
12323.69 310
12324.74 401
12325.79 380
12326.84 300
12327.89 283
12328.94 309
12329.99 315
12331.04 336
12332.09 368
12333.13 314
12334.18 332
12335.23 333
12336.28 332
12337.33 332
12338.38 340
12339.43 335
12340.48 354
12341.53 382
12342.58 318
12343.63 313
12344.68 323
12345.73 330
12346.78 305
12347.83 302
12348.88 326
12349.93 361
12350.98 335
12352.03 346
12353.07 305
12354.12 318
12355.17 332
12356.22 302
12357.28 306
12358.33 335
12359.38 305
12360.43 363
12361.48 363
12362.53 307
12363.58 299
12364.63 276
12365.68 296
12366.73 309
12367.78 314
12368.83 333
12369.88 317
12370.93 299
12371.98 315
12373.03 297
12374.08 298
12375.13 317
12376.18 334
12377.24 328
12378.29 311
12379.34 332
12380.39 313
12381.44 306
12382.49 314
12383.54 300
12384.59 337
12385.64 278
12386.70 286
12387.75 335
12388.80 335
12389.85 300
12390.90 311
12391.95 332
12393.00 302
12394.06 325
12395.11 321
12396.16 326
12397.21 308
12398.26 307
12399.32 305
12400.37 314
12401.42 301
12402.47 297
12403.52 324
12404.58 302
12405.63 333
12406.68 289
12407.73 317
12408.78 312
12409.84 281
12410.89 316
12411.94 322
12412.99 332
12414.05 304
12415.10 326
12416.15 332
12417.20 341
12418.26 324
12419.31 334
12420.36 324
12421.42 309
12422.47 291
12423.52 315
12424.57 315
12425.63 310
12426.68 288
12427.73 331
12428.79 340
12429.84 331
12430.89 310
12431.95 311
12433.00 333
12434.05 325
12435.11 321
12436.16 292
12437.21 302
12438.27 267
12439.32 297
12440.37 289
12441.43 312
12442.48 307
12443.54 312
12444.59 318
12445.64 275
12446.70 317
12447.75 328
12448.80 307
12449.86 327
12450.91 274
12451.97 285
12453.02 300
12454.08 322
12455.13 314
12456.18 306
12457.24 306
12458.29 269
12459.35 264
12460.40 270
12461.46 331
12462.51 311
12463.57 315
12464.62 330
12465.67 305
12466.73 271
12467.78 295
12468.84 333
12469.89 343
12470.95 305
12472.00 266
12473.06 307
12474.11 287
12475.17 262
12476.22 315
12477.28 310
12478.33 299
12479.39 309
12480.45 310
12481.50 301
12482.56 290
12483.61 313
12484.67 318
12485.72 318
12486.78 307
12487.83 335
12488.89 268
12489.95 285
12491.00 313
12492.06 292
12493.11 267
12494.17 347
12495.22 318
12496.28 318
12497.34 337
12498.39 305
12499.45 311
12500.50 299
12501.56 329
12502.62 355
12503.67 360
12504.73 342
12505.79 344
12506.84 337
12507.90 332
12508.96 363
12510.01 304
12511.07 336
12512.13 308
12513.18 319
12514.24 322
12515.30 366
12516.35 331
12517.41 343
12518.47 341
12519.52 306
12520.58 360
12521.64 341
12522.70 322
12523.75 361
12524.81 373
12525.87 395
12526.92 377
12527.98 365
12529.04 365
12530.10 389
12531.15 365
12532.21 353
12533.27 373
12534.33 394
12535.38 362
12536.44 351
12537.50 341
12538.56 326
12539.62 358
12540.67 349
12541.73 348
12542.79 317
12543.85 312
12544.91 338
12545.96 322
12547.02 326
12548.08 317
12549.14 333
12550.20 361
12551.25 343
12552.31 343
12553.37 315
12554.43 331
12555.49 319
12556.55 323
12557.61 325
12558.66 355
12559.72 336
12560.78 294
12561.84 299
12562.90 344
12563.96 310
12565.02 304
12566.08 276
12567.14 317
12568.19 339
12569.25 356
12570.31 343
12571.37 288
12572.43 292
12573.49 296
12574.55 312
12575.61 325
12576.67 303
12577.73 280
12578.79 303
12579.85 325
12580.91 341
12581.97 313
12583.03 302
12584.09 356
12585.15 326
12586.20 313
12587.26 315
12588.32 289
12589.38 362
12590.44 304
12591.50 377
12592.56 361
12593.62 354
12594.69 320
12595.75 306
12596.81 346
12597.87 323
12598.93 350
12599.99 351
12601.05 369
12602.11 337
12603.17 380
12604.23 390
12605.29 396
12606.35 378
12607.41 435
12608.47 370
12609.53 372
12610.59 388
12611.65 358
12612.71 370
12613.78 387
12614.84 367
12615.90 449
12616.96 365
12618.02 336
12619.08 316
12620.14 326
12621.20 359
12622.27 371
12623.33 362
12624.39 350
12625.45 348
12626.51 347
12627.57 333
12628.63 287
12629.70 302
12630.76 348
12631.82 368
12632.88 335
12633.94 341
12635.00 333
12636.07 298
12637.13 313
12638.19 310
12639.25 343
12640.31 328
12641.38 326
12642.44 340
12643.50 346
12644.56 342
12645.63 338
12646.69 322
12647.75 317
12648.81 337
12649.88 337
12650.94 315
12652.00 310
12653.06 300
12654.13 325
12655.19 346
12656.25 309
12657.31 331
12658.38 356
12659.44 317
12660.50 343
12661.57 303
12662.63 332
12663.69 313
12664.76 302
12665.82 312
12666.88 333
12667.95 340
12669.01 368
12670.07 316
12671.14 306
12672.20 322
12673.26 323
12674.33 365
12675.39 322
12676.45 356
12677.52 353
12678.58 332
12679.64 347
12680.71 333
12681.77 342
12682.84 338
12683.90 407
12684.96 378
12686.03 399
12687.09 347
12688.16 346
12689.22 385
12690.28 377
12691.35 370
12692.41 346
12693.48 385
12694.54 343
12695.61 321
12696.67 348
12697.74 361
12698.80 372
12699.86 343
12700.93 356
12701.99 373
12703.06 378
12704.12 412
12705.19 385
12706.25 382
12707.32 402
12708.38 376
12709.45 394
12710.51 391
12711.58 387
12712.64 339
12713.71 378
12714.77 381
12715.84 346
12716.90 380
12717.97 433
12719.03 388
12720.10 361
12721.17 354
12722.23 388
12723.30 356
12724.36 338
12725.43 385
12726.49 382
12727.56 391
12728.63 405
12729.69 397
12730.76 394
12731.82 351
12732.89 325
12733.96 350
12735.02 357
12736.09 361
12737.15 347
12738.22 363
12739.29 379
12740.35 372
12741.42 334
12742.49 340
12743.55 335
12744.62 305
12745.68 303
12746.75 306
12747.82 333
12748.88 344
12749.95 352
12751.02 375
12752.09 335
12753.15 358
12754.22 335
12755.29 333
12756.35 339
12757.42 342
12758.49 318
12759.55 311
12760.62 306
12761.69 321
12762.76 324
12763.82 307
12764.89 391
12765.96 338
12767.03 306
12768.09 302
12769.16 305
12770.23 329
12771.30 318
12772.36 290
12773.43 295
12774.50 308
12775.57 312
12776.63 304
12777.70 291
12778.77 346
12779.84 335
12780.91 316
12781.97 334
12783.04 322
12784.11 328
12785.18 324
12786.25 342
12787.31 328
12788.38 291
12789.45 307
12790.52 321
12791.59 337
12792.66 303
12793.73 328
12794.79 286
12795.86 302
12796.93 328
12798.00 304
12799.07 322
12800.14 306
12801.21 280
12802.28 278
12803.34 298
12804.41 326
12805.48 304
12806.55 295
12807.62 299
12808.69 312
12809.76 342
12810.83 303
12811.90 313
12812.97 313
12814.04 321
12815.11 281
12816.18 276
12817.25 299
12818.31 307
12819.38 352
12820.45 305
12821.52 301
12822.59 290
12823.66 218
12824.73 249
12825.80 293
12826.87 324
12827.94 317
12829.01 317
12830.08 292
12831.15 281
12832.22 271
12833.29 299
12834.36 308
12835.43 285
12836.50 273
12837.57 339
12838.65 279
12839.72 282
12840.79 272
12841.86 302
12842.93 312
12844.00 315
12845.07 333
12846.14 298
12847.21 305
12848.28 329
12849.35 274
12850.42 302
12851.49 308
12852.57 285
12853.64 281
12854.71 299
12855.78 275
12856.85 281
12857.92 275
12858.99 263
12860.06 263
12861.13 267
12862.21 284
12863.28 247
12864.35 286
12865.42 283
12866.49 267
12867.56 284
12868.64 262
12869.71 289
12870.78 233
12871.85 258
12872.92 269
12874.00 265
12875.07 267
12876.14 290
12877.21 269
12878.28 262
12879.36 280
12880.43 274
12881.50 246
12882.57 260
12883.64 290
12884.72 280
12885.79 287
12886.86 300
12887.93 258
12889.01 274
12890.08 282
12891.15 256
12892.22 260
12893.30 277
12894.37 277
12895.44 254
12896.52 255
12897.59 275
12898.66 257
12899.73 278
12900.81 258
12901.88 252
12902.95 292
12904.03 271
12905.10 238
12906.17 240
12907.25 260
12908.32 277
12909.39 242
12910.47 244
12911.54 234
12912.61 252
12913.69 266
12914.76 246
12915.83 255
12916.91 277
12917.98 277
12919.06 298
12920.13 263
12921.20 275
12922.28 241
12923.35 253
12924.43 266
12925.50 254
12926.57 241
12927.65 216
12928.72 290
12929.80 265
12930.87 257
12931.95 279
12933.02 248
12934.09 217
12935.17 197
12936.24 244
12937.32 280
12938.39 277
12939.47 250
12940.54 256
12941.62 260
12942.69 274
12943.77 251
12944.84 244
12945.92 244
12946.99 249
12948.07 291
12949.14 291
12950.22 270
12951.29 254
12952.37 228
12953.44 275
12954.52 250
12955.59 245
12956.67 230
12957.74 250
12958.82 266
12959.89 262
12960.97 251
12962.04 244
12963.12 297
12964.20 250
12965.27 246
12966.35 222
12967.42 251
12968.50 267
12969.58 269
12970.65 234
12971.73 211
12972.80 250
12973.88 262
12974.96 267
12976.03 277
12977.11 279
12978.18 247
12979.26 246
12980.34 248
12981.41 248
12982.49 248
12983.57 236
12984.64 239
12985.72 215
12986.80 219
12987.87 220
12988.95 232
12990.03 233
12991.10 236
12992.18 246
12993.26 270
12994.33 261
12995.41 245
12996.49 251
12997.56 285
12998.64 272
12999.72 254
13000.80 230
13001.87 224
13002.95 243
13004.03 279
13005.11 260
13006.18 248
13007.26 243
13008.34 269
13009.42 262
13010.49 285
13011.57 258
13012.65 228
13013.73 254
13014.80 246
13015.88 250
13016.96 251
13018.04 236
13019.12 292
13020.19 281
13021.27 260
13022.35 260
13023.43 240
13024.51 235
13025.58 273
13026.66 247
13027.74 250
13028.82 269
13029.90 300
13030.98 268
13032.05 285
13033.13 291
13034.21 277
13035.29 286
13036.37 290
13037.45 272
13038.53 277
13039.61 276
13040.68 262
13041.76 263
13042.84 285
13043.92 279
13045.00 266
13046.08 258
13047.16 247
13048.24 233
13049.32 240
13050.40 262
13051.48 252
13052.55 239
13053.63 262
13054.71 265
13055.79 278
13056.87 287
13057.95 281
13059.03 273
13060.11 277
13061.19 295
13062.27 277
13063.35 267
13064.43 228
13065.51 268
13066.59 267
13067.67 269
13068.75 256
13069.83 255
13070.91 266
13071.99 261
13073.07 243
13074.15 252
13075.23 262
13076.31 241
13077.39 239
13078.47 280
13079.55 267
13080.63 251
13081.71 283
13082.79 279
13083.88 252
13084.96 265
13086.04 266
13087.12 259
13088.20 242
13089.28 257
13090.36 242
13091.44 251
13092.52 282
13093.60 263
13094.68 253
13095.77 238
13096.85 261
13097.93 242
13099.01 237
13100.09 249
13101.17 272
13102.25 255
13103.34 228
13104.42 263
13105.50 268
13106.58 267
13107.66 230
13108.74 228
13109.82 265
13110.91 260
13111.99 247
13113.07 279
13114.15 249
13115.23 236
13116.32 242
13117.40 259
13118.48 237
13119.56 257
13120.64 258
13121.73 252
13122.81 227
13123.89 239
13124.97 253
13126.06 274
13127.14 273
13128.22 259
13129.30 255
13130.39 244
13131.47 258
13132.55 232
13133.63 209
13134.72 265
13135.80 264
13136.88 259
13137.97 306
13139.05 261
13140.13 263
13141.21 277
13142.30 270
13143.38 259
13144.46 251
13145.55 264
13146.63 263
13147.71 262
13148.80 250
13149.88 251
13150.96 252
13152.05 275
13153.13 250
13154.21 254
13155.30 263
13156.38 291
13157.47 263
13158.55 246
13159.63 275
13160.72 214
13161.80 226
13162.88 243
13163.97 259
13165.05 254
13166.14 267
13167.22 225
13168.31 225
13169.39 227
13170.47 261
13171.56 274
13172.64 256
13173.73 240
13174.81 271
13175.90 236
13176.98 251
13178.06 237
13179.15 246
13180.23 237
13181.32 229
13182.40 272
13183.49 249
13184.57 214
13185.66 232
13186.74 251
13187.83 266
13188.91 256
13190.00 262
13191.08 265
13192.17 273
13193.25 248
13194.34 243
13195.42 230
13196.51 245
13197.59 234
13198.68 225
13199.77 280
13200.85 277
13201.94 242
13203.02 251
13204.11 235
13205.19 237
13206.28 219
13207.36 211
13208.45 252
13209.54 249
13210.62 210
13211.71 245
13212.79 239
13213.88 247
13214.97 264
13216.05 263
13217.14 235
13218.22 283
13219.31 267
13220.40 250
13221.48 267
13222.57 260
13223.66 255
13224.74 247
13225.83 234
13226.92 248
13228.00 229
13229.09 277
13230.18 268
13231.26 268
13232.35 246
13233.44 224
13234.52 262
13235.61 269
13236.70 265
13237.78 238
13238.87 241
13239.96 255
13241.05 265
13242.13 284
13243.22 251
13244.31 219
13245.39 233
13246.48 248
13247.57 282
13248.66 237
13249.74 244
13250.83 232
13251.92 252
13253.01 226
13254.10 224
13255.18 238
13256.27 267
13257.36 225
13258.45 267
13259.53 252
13260.62 200
13261.71 250
13262.80 261
13263.89 246
13264.97 224
13266.06 241
13267.15 230
13268.24 240
13269.33 255
13270.42 248
13271.50 228
13272.59 272
13273.68 245
13274.77 249
13275.86 250
13276.95 232
13278.04 239
13279.12 235
13280.21 224
13281.30 224
13282.39 240
13283.48 244
13284.57 273
13285.66 240
13286.75 245
13287.84 220
13288.93 240
13290.01 259
13291.10 243
13292.19 258
13293.28 269
13294.37 239
13295.46 243
13296.55 228
13297.64 242
13298.73 235
13299.82 232
13300.91 230
13302.00 259
13303.09 270
13304.18 260
13305.27 257
13306.36 274
13307.45 242
13308.54 257
13309.63 269
13310.72 271
13311.81 248
13312.90 284
13313.99 252
13315.08 245
13316.17 224
13317.26 249
13318.35 255
13319.44 232
13320.53 259
13321.62 299
13322.71 250
13323.80 232
13324.89 241
13325.98 233
13327.07 257
13328.16 246
13329.25 237
13330.35 245
13331.44 278
13332.53 270
13333.62 254
13334.71 253
13335.80 242
13336.89 279
13337.98 280
13339.07 274
13340.16 235
13341.26 227
13342.35 237
13343.44 242
13344.53 253
13345.62 291
13346.71 253
13347.80 240
13348.90 253
13349.99 264
13351.08 232
13352.17 251
13353.26 272
13354.36 239
13355.45 253
13356.54 249
13357.63 250
13358.72 298
13359.81 247
13360.91 271
13362.00 227
13363.09 220
13364.18 250
13365.28 266
13366.37 286
13367.46 265
13368.55 257
13369.65 262
13370.74 241
13371.83 236
13372.92 327
13374.02 315
13375.11 237
13376.20 243
13377.29 230
13378.39 231
13379.48 249
13380.57 232
13381.67 245
13382.76 256
13383.85 271
13384.94 253
13386.04 247
13387.13 247
13388.22 211
13389.32 218
13390.41 239
13391.50 207
13392.60 248
13393.69 250
13394.78 273
13395.88 240
13396.97 242
13398.06 241
13399.16 251
13400.25 254
13401.35 232
13402.44 245
13403.53 239
13404.63 195
13405.72 233
13406.82 240
13407.91 235
13409.00 235
13410.10 237
13411.19 290
13412.29 266
13413.38 246
13414.47 265
13415.57 212
13416.66 251
13417.76 286
13418.85 248
13419.95 225
13421.04 238
13422.14 243
13423.23 227
13424.33 231
13425.42 241
13426.51 239
13427.61 220
13428.70 222
13429.80 221
13430.89 242
13431.99 237
13433.08 245
13434.18 251
13435.27 254
13436.37 234
13437.46 240
13438.56 238
13439.66 279
13440.75 240
13441.85 232
13442.94 225
13444.04 252
13445.13 220
13446.23 205
13447.32 259
13448.42 268
13449.52 260
13450.61 238
13451.71 204
13452.80 244
13453.90 267
13454.99 271
13456.09 253
13457.19 246
13458.28 247
13459.38 264
13460.48 269
13461.57 226
13462.67 249
13463.76 219
13464.86 241
13465.96 231
13467.05 235
13468.15 229
13469.25 240
13470.34 253
13471.44 264
13472.54 261
13473.63 267
13474.73 237
13475.83 255
13476.92 245
13478.02 266
13479.12 259
13480.21 250
13481.31 237
13482.41 238
13483.50 260
13484.60 234
13485.70 219
13486.80 237
13487.89 284
13488.99 251
13490.09 281
13491.19 220
13492.28 278
13493.38 252
13494.48 251
13495.58 282
13496.67 276
13497.77 237
13498.87 277
13499.97 257
13501.06 234
13502.16 268
13503.26 281
13504.36 295
13505.46 259
13506.55 254
13507.65 252
13508.75 303
13509.85 278
13510.95 236
13512.05 228
13513.14 260
13514.24 248
13515.34 272
13516.44 254
13517.54 246
13518.64 264
13519.73 259
13520.83 264
13521.93 273
13523.03 248
13524.13 258
13525.23 229
13526.33 220
13527.43 239
13528.53 247
13529.62 242
13530.72 255
13531.82 233
13532.92 263
13534.02 233
13535.12 225
13536.22 226
13537.32 251
13538.42 267
13539.52 254
13540.62 235
13541.72 276
13542.82 257
13543.92 258
13545.01 286
13546.11 227
13547.21 239
13548.31 226
13549.41 250
13550.51 247
13551.61 234
13552.71 267
13553.81 265
13554.91 247
13556.01 228
13557.11 217
13558.21 235
13559.31 248
13560.41 210
13561.51 199
13562.61 235
13563.72 250
13564.82 213
13565.92 249
13567.02 217
13568.12 253
13569.22 214
13570.32 238
13571.42 244
13572.52 226
13573.62 221
13574.72 223
13575.82 190
13576.92 214
13578.02 235
13579.13 239
13580.23 234
13581.33 199
13582.43 240
13583.53 223
13584.63 216
13585.73 230
13586.83 234
13587.94 222
13589.04 240
13590.14 223
13591.24 218
13592.34 244
13593.44 238
13594.54 231
13595.65 215
13596.75 234
13597.85 239
13598.95 256
13600.05 253
13601.16 259
13602.26 241
13603.36 262
13604.46 242
13605.56 256
13606.67 230
13607.77 238
13608.87 254
13609.97 255
13611.07 236
13612.18 238
13613.28 251
13614.38 267
13615.48 277
13616.59 236
13617.69 243
13618.79 245
13619.89 271
13621.00 215
13622.10 234
13623.20 244
13624.31 249
13625.41 207
13626.51 222
13627.61 288
13628.72 267
13629.82 223
13630.92 244
13632.03 253
13633.13 248
13634.23 241
13635.34 237
13636.44 239
13637.54 251
13638.65 239
13639.75 217
13640.85 215
13641.96 242
13643.06 247
13644.16 217
13645.27 226
13646.37 270
13647.48 238
13648.58 228
13649.68 246
13650.79 252
13651.89 242
13653.00 233
13654.10 220
13655.20 225
13656.31 208
13657.41 239
13658.52 256
13659.62 230
13660.72 241
13661.83 251
13662.93 243
13664.04 279
13665.14 259
13666.25 219
13667.35 261
13668.46 255
13669.56 228
13670.67 244
13671.77 229
13672.88 243
13673.98 234
13675.09 232
13676.19 255
13677.30 274
13678.40 273
13679.51 240
13680.61 205
13681.72 221
13682.82 260
13683.93 241
13685.03 234
13686.14 229
13687.24 235
13688.35 218
13689.45 213
13690.56 237
13691.66 246
13692.77 248
13693.88 234
13694.98 215
13696.09 215
13697.19 230
13698.30 238
13699.40 233
13700.51 236
13701.62 243
13702.72 254
13703.83 239
13704.93 256
13706.04 259
13707.15 277
13708.25 238
13709.36 282
13710.47 265
13711.57 261
13712.68 265
13713.79 252
13714.89 277
13716.00 286
13717.11 286
13718.21 310
13719.32 258
13720.43 259
13721.53 255
13722.64 274
13723.75 269
13724.85 233
13725.96 260
13727.07 254
13728.17 278
13729.28 254
13730.39 244
13731.50 249
13732.60 268
13733.71 262
13734.82 220
13735.92 254
13737.03 282
13738.14 253
13739.25 273
13740.35 243
13741.46 252
13742.57 253
13743.68 264
13744.79 252
13745.89 241
13747.00 257
13748.11 267
13749.22 253
13750.32 238
13751.43 252
13752.54 256
13753.65 294
13754.76 278
13755.87 225
13756.97 273
13758.08 277
13759.19 254
13760.30 246
13761.41 272
13762.52 258
13763.62 241
13764.73 260
13765.84 263
13766.95 257
13768.06 273
13769.17 256
13770.28 236
13771.38 240
13772.49 261
13773.60 270
13774.71 247
13775.82 291
13776.93 269
13778.04 253
13779.15 287
13780.26 271
13781.37 235
13782.48 220
13783.58 266
13784.69 267
13785.80 257
13786.91 275
13788.02 238
13789.13 236
13790.24 236
13791.35 234
13792.46 276
13793.57 230
13794.68 236
13795.79 250
13796.90 273
13798.01 251
13799.12 217
13800.23 243
13801.34 223
13802.45 211
13803.56 287
13804.67 273
13805.78 265
13806.89 227
13808.00 241
13809.11 250
13810.22 259
13811.33 243
13812.44 231
13813.55 256
13814.66 246
13815.77 227
13816.88 263
13818.00 270
13819.11 229
13820.22 221
13821.33 223
13822.44 235
13823.55 252
13824.66 235
13825.77 249
13826.88 227
13827.99 232
13829.10 242
13830.22 241
13831.33 241
13832.44 206
13833.55 212
13834.66 244
13835.77 229
13836.88 234
13838.00 251
13839.11 237
13840.22 243
13841.33 248
13842.44 241
13843.55 226
13844.67 241
13845.78 244
13846.89 249
13848.00 269
13849.11 237
13850.23 237
13851.34 245
13852.45 248
13853.56 244
13854.67 255
13855.79 228
13856.90 213
13858.01 245
13859.12 225
13860.24 240
13861.35 232
13862.46 220
13863.57 246
13864.69 214
13865.80 230
13866.91 245
13868.02 249
13869.14 257
13870.25 269
13871.36 287
13872.47 254
13873.59 253
13874.70 266
13875.81 267
13876.93 251
13878.04 254
13879.15 242
13880.27 215
13881.38 198
13882.49 236
13883.61 237
13884.72 257
13885.83 264
13886.95 237
13888.06 255
13889.17 230
13890.29 240
13891.40 261
13892.51 243
13893.63 250
13894.74 257
13895.86 250
13896.97 282
13898.08 268
13899.20 261
13900.31 243
13901.43 219
13902.54 211
13903.65 272
13904.77 264
13905.88 271
13907.00 256
13908.11 235
13909.23 241
13910.34 222
13911.45 228
13912.57 249
13913.68 280
13914.80 246
13915.91 263
13917.03 249
13918.14 243
13919.26 230
13920.37 210
13921.49 250
13922.60 237
13923.72 237
13924.83 252
13925.95 244
13927.06 199
13928.18 233
13929.29 243
13930.41 208
13931.52 213
13932.64 201
13933.75 232
13934.87 244
13935.98 240
13937.10 228
13938.21 237
13939.33 237
13940.45 221
13941.56 240
13942.68 249
13943.79 219
13944.91 217
13946.03 238
13947.14 250
13948.26 222
13949.37 240
13950.49 232
13951.60 225
13952.72 209
13953.84 196
13954.95 234
13956.07 231
13957.19 237
13958.30 237
13959.42 246
13960.54 218
13961.65 240
13962.77 248
13963.88 218
13965.00 216
13966.12 236
13967.23 228
13968.35 263
13969.47 217
13970.59 224
13971.70 227
13972.82 237
13973.94 209
13975.05 211
13976.17 211
13977.29 212
13978.40 237
13979.52 240
13980.64 204
13981.76 227
13982.87 243
13983.99 228
13985.11 228
13986.23 229
13987.34 227
13988.46 267
13989.58 205
13990.70 226
13991.81 227
13992.93 248
13994.05 221
13995.17 241
13996.29 202
13997.40 217
13998.52 236
13999.64 263
14000.76 233
14001.88 219
14002.99 197
14004.11 263
14005.23 240
14006.35 260
14007.47 228
14008.58 224
14009.70 230
14010.82 247
14011.94 215
14013.06 224
14014.18 215
14015.30 209
14016.41 263
14017.53 245
14018.65 219
14019.77 214
14020.89 217
14022.01 203
14023.13 196
14024.25 191
14025.37 237
14026.48 255
14027.60 227
14028.72 229
14029.84 231
14030.96 214
14032.08 240
14033.20 256
14034.32 228
14035.44 211
14036.56 225
14037.68 254
14038.80 227
14039.92 226
14041.04 270
14042.16 246
14043.28 225
14044.40 228
14045.52 228
14046.64 224
14047.76 211
14048.88 209
14050.00 227
14051.12 212
14052.24 231
14053.36 221
14054.48 204
14055.60 192
14056.72 231
14057.84 233
14058.96 243
14060.08 250
14061.20 225
14062.32 216
14063.44 250
14064.56 229
14065.68 239
14066.80 236
14067.92 247
14069.04 244
14070.16 243
14071.28 244
14072.41 244
14073.53 234
14074.65 242
14075.77 233
14076.89 227
14078.01 251
14079.13 215
14080.25 225
14081.37 242
14082.50 284
14083.62 262
14084.74 276
14085.86 257
14086.98 239
14088.10 234
14089.23 240
14090.35 236
14091.47 271
14092.59 293
14093.71 233
14094.83 306
14095.96 250
14097.08 240
14098.20 249
14099.32 260
14100.44 290
14101.57 253
14102.69 265
14103.81 294
14104.93 270
14106.05 271
14107.18 244
14108.30 253
14109.42 259
14110.54 228
14111.67 259
14112.79 260
14113.91 260
14115.03 227
14116.16 216
14117.28 226
14118.40 209
14119.53 201
14120.65 234
14121.77 247
14122.89 277
14124.02 220
14125.14 223
14126.26 227
14127.39 224
14128.51 219
14129.63 197
14130.76 238
14131.88 262
14133.00 250
14134.13 226
14135.25 228
14136.37 239
14137.50 206
14138.62 250
14139.74 248
14140.87 239
14141.99 216
14143.11 213
14144.24 201
14145.36 223
14146.49 227
14147.61 191
14148.73 203
14149.86 214
14150.98 236
14152.11 202
14153.23 224
14154.35 236
14155.48 237
14156.60 228
14157.73 215
14158.85 210
14159.98 258
14161.10 215
14162.23 266
14163.35 228
14164.47 234
14165.60 238
14166.72 249
14167.85 250
14168.97 260
14170.10 262
14171.22 201
14172.35 244
14173.47 209
14174.60 212
14175.72 235
14176.85 241
14177.97 250
14179.10 222
14180.22 219
14181.35 232
14182.47 222
14183.60 206
14184.72 202
14185.85 215
14186.98 217
14188.10 215
14189.23 221
14190.35 240
14191.48 237
14192.60 245
14193.73 221
14194.86 218
14195.98 225
14197.11 210
14198.23 208
14199.36 230
14200.49 224
14201.61 214
14202.74 253
14203.86 232
14204.99 207
14206.12 186
14207.24 218
14208.37 236
14209.50 238
14210.62 196
14211.75 180
14212.87 228
14214.00 239
14215.13 202
14216.25 186
14217.38 197
14218.51 213
14219.63 207
14220.76 196
14221.89 184
14223.02 198
14224.14 199
14225.27 186
14226.40 193
14227.52 230
14228.65 241
14229.78 237
14230.91 211
14232.03 206
14233.16 210
14234.29 206
14235.41 199
14236.54 227
14237.67 221
14238.80 237
14239.92 234
14241.05 198
14242.18 237
14243.31 210
14244.44 223
14245.56 227
14246.69 225
14247.82 242
14248.95 245
14250.08 214
14251.20 203
14252.33 203
14253.46 214
14254.59 200
14255.72 209
14256.84 196
14257.97 242
14259.10 237
14260.23 211
14261.36 236
14262.49 192
14263.62 225
14264.74 224
14265.87 216
14267.00 208
14268.13 205
14269.26 208
14270.39 252
14271.52 228
14272.65 201
14273.77 195
14274.90 220
14276.03 237
14277.16 235
14278.29 219
14279.42 205
14280.55 216
14281.68 204
14282.81 193
14283.94 230
14285.07 220
14286.20 227
14287.33 199
14288.45 197
14289.58 240
14290.71 230
14291.84 211
14292.97 195
14294.10 202
14295.23 223
14296.36 220
14297.49 204
14298.62 201
14299.75 199
14300.88 185
14302.01 180
14303.14 169
14304.27 187
14305.40 181
14306.53 206
14307.66 190
14308.79 197
14309.92 174
14311.05 185
14312.19 179
14313.32 193
14314.45 195
14315.58 192
14316.71 174
14317.84 184
14318.97 216
14320.10 202
14321.23 190
14322.36 183
14323.49 210
14324.62 218
14325.75 191
14326.89 200
14328.02 190
14329.15 197
14330.28 182
14331.41 198
14332.54 205
14333.67 220
14334.80 202
14335.94 218
14337.07 216
14338.20 225
14339.33 222
14340.46 206
14341.59 184
14342.73 189
14343.86 177
14344.99 201
14346.12 198
14347.25 198
14348.38 227
14349.52 185
14350.65 210
14351.78 237
14352.91 185
14354.04 171
14355.18 184
14356.31 204
14357.44 196
14358.57 171
14359.71 189
14360.84 202
14361.97 193
14363.10 195
14364.24 208
14365.37 220
14366.50 220
14367.63 228
14368.77 196
14369.90 209
14371.03 203
14372.16 199
14373.30 204
14374.43 186
14375.56 207
14376.70 195
14377.83 229
14378.96 208
14380.10 196
14381.23 199
14382.36 211
14383.50 216
14384.63 206
14385.76 203
14386.90 183
14388.03 185
14389.16 222
14390.30 207
14391.43 188
14392.56 206
14393.70 171
14394.83 193
14395.97 189
14397.10 214
14398.23 210
14399.37 223
14400.50 234
14401.63 172
14402.77 192
14403.90 213
14405.04 214
14406.17 175
14407.31 212
14408.44 197
14409.57 215
14410.71 200
14411.84 212
14412.98 213
14414.11 202
14415.25 171
14416.38 213
14417.52 244
14418.65 180
14419.79 210
14420.92 214
14422.05 193
14423.19 175
14424.32 188
14425.46 222
14426.59 213
14427.73 202
14428.86 181
14430.00 201
14431.14 200
14432.27 205
14433.41 204
14434.54 189
14435.68 185
14436.81 209
14437.95 191
14439.08 180
14440.22 219
14441.35 198
14442.49 210
14443.63 193
14444.76 186
14445.90 216
14447.03 210
14448.17 202
14449.30 198
14450.44 204
14451.58 215
14452.71 215
14453.85 213
14454.98 216
14456.12 198
14457.26 228
14458.39 220
14459.53 185
14460.67 173
14461.80 228
14462.94 248
14464.08 215
14465.21 209
14466.35 192
14467.48 232
14468.62 228
14469.76 206
14470.90 206
14472.03 176
14473.17 222
14474.31 215
14475.44 205
14476.58 218
14477.72 188
14478.85 205
14479.99 219
14481.13 201
14482.27 219
14483.40 211
14484.54 219
14485.68 246
14486.81 205
14487.95 228
14489.09 249
14490.23 238
14491.36 217
14492.50 222
14493.64 208
14494.78 210
14495.92 223
14497.05 217
14498.19 202
14499.33 213
14500.47 238
14501.60 255
14502.74 199
14503.88 211
14505.02 235
14506.16 202
14507.30 205
14508.43 180
14509.57 221
14510.71 239
14511.85 225
14512.99 225
14514.13 222
14515.26 200
14516.40 226
14517.54 228
14518.68 176
14519.82 232
14520.96 199
14522.10 192
14523.23 203
14524.37 203
14525.51 192
14526.65 192
14527.79 188
14528.93 219
14530.07 243
14531.21 207
14532.35 186
14533.49 231
14534.63 197
14535.76 190
14536.90 175
14538.04 186
14539.18 210
14540.32 196
14541.46 174
14542.60 233
14543.74 195
14544.88 192
14546.02 216
14547.16 219
14548.30 238
14549.44 219
14550.58 219
14551.72 197
14552.86 201
14554.00 205
14555.14 227
14556.28 213
14557.42 212
14558.56 215
14559.70 204
14560.84 208
14561.98 204
14563.12 174
14564.26 197
14565.40 209
14566.54 189
14567.68 183
14568.82 201
14569.96 208
14571.11 213
14572.25 171
14573.39 181
14574.53 192
14575.67 197
14576.81 186
14577.95 174
14579.09 161
14580.23 194
14581.37 202
14582.52 186
14583.66 203
14584.80 209
14585.94 232
14587.08 226
14588.22 178
14589.36 215
14590.50 229
14591.65 199
14592.79 225
14593.93 197
14595.07 184
14596.21 188
14597.35 185
14598.50 202
14599.64 181
14600.78 201
14601.92 199
14603.06 202
14604.21 205
14605.35 209
14606.49 217
14607.63 241
14608.77 214
14609.92 224
14611.06 238
14612.20 250
14613.34 208
14614.49 205
14615.63 206
14616.77 196
14617.91 239
14619.06 272
14620.20 200
14621.34 220
14622.48 187
14623.63 210
14624.77 204
14625.91 194
14627.06 202
14628.20 219
14629.34 246
14630.48 234
14631.63 207
14632.77 240
14633.91 202
14635.06 186
14636.20 203
14637.34 219
14638.49 225
14639.63 236
14640.77 229
14641.92 217
14643.06 193
14644.20 236
14645.35 211
14646.49 196
14647.64 206
14648.78 189
14649.92 205
14651.07 202
14652.21 225
14653.35 212
14654.50 213
14655.64 198
14656.79 232
14657.93 177
14659.07 196
14660.22 215
14661.36 209
14662.51 192
14663.65 187
14664.80 198
14665.94 174
14667.09 179
14668.23 188
14669.37 226
14670.52 205
14671.66 211
14672.81 209
14673.95 211
14675.10 168
14676.24 193
14677.39 168
14678.53 181
14679.68 163
14680.82 199
14681.97 171
14683.11 173
14684.26 160
14685.40 185
14686.55 202
14687.69 176
14688.84 176
14689.98 204
14691.13 195
14692.27 158
14693.42 194
14694.57 179
14695.71 186
14696.86 186
14698.00 184
14699.15 188
14700.29 183
14701.44 185
14702.59 155
14703.73 179
14704.88 147
14706.02 192
14707.17 202
14708.32 183
14709.46 199
14710.61 195
14711.75 171
14712.90 186
14714.05 191
14715.19 181
14716.34 170
14717.49 201
14718.63 178
14719.78 187
14720.93 187
14722.07 204
14723.22 180
14724.37 170
14725.51 164
14726.66 195
14727.81 201
14728.95 228
14730.10 203
14731.25 161
14732.39 180
14733.54 178
14734.69 186
14735.84 187
14736.98 190
14738.13 164
14739.28 162
14740.42 181
14741.57 198
14742.72 178
14743.87 183
14745.01 201
14746.16 165
14747.31 190
14748.46 168
14749.61 173
14750.75 191
14751.90 183
14753.05 181
14754.20 161
14755.34 198
14756.49 176
14757.64 173
14758.79 197
14759.94 160
14761.08 172
14762.23 186
14763.38 184
14764.53 200
14765.68 174
14766.83 210
14767.97 167
14769.12 186
14770.27 183
14771.42 168
14772.57 170
14773.72 178
14774.87 185
14776.01 156
14777.16 174
14778.31 172
14779.46 169
14780.61 149
14781.76 215
14782.91 192
14784.06 188
14785.21 147
14786.36 180
14787.50 188
14788.65 151
14789.80 175
14790.95 172
14792.10 153
14793.25 179
14794.40 187
14795.55 179
14796.70 168
14797.85 153
14799.00 191
14800.15 172
14801.30 197
14802.45 190
14803.60 203
14804.75 187
14805.90 194
14807.05 193
14808.20 141
14809.35 137
14810.50 179
14811.65 181
14812.80 163
14813.95 200
14815.10 179
14816.25 195
14817.40 206
14818.55 153
14819.70 171
14820.85 160
14822.00 179
14823.15 173
14824.30 193
14825.45 181
14826.60 156
14827.75 178
14828.91 188
14830.06 190
14831.21 179
14832.36 169
14833.51 170
14834.66 180
14835.81 187
14836.96 163
14838.11 190
14839.26 168
14840.42 172
14841.57 177
14842.72 174
14843.87 170
14845.02 192
14846.17 163
14847.32 171
14848.48 175
14849.63 152
14850.78 163
14851.93 174
14853.08 188
14854.23 185
14855.39 166
14856.54 159
14857.69 188
14858.84 148
14859.99 167
14861.15 181
14862.30 189
14863.45 189
14864.60 182
14865.75 192
14866.91 194
14868.06 178
14869.21 225
14870.36 193
14871.52 173
14872.67 153
14873.82 154
14874.97 157
14876.13 173
14877.28 172
14878.43 149
14879.59 143
14880.74 180
14881.89 167
14883.04 167
14884.20 152
14885.35 167
14886.50 180
14887.66 204
14888.81 181
14889.96 164
14891.12 182
14892.27 153
14893.42 200
14894.58 157
14895.73 171
14896.88 183
14898.04 188
14899.19 164
14900.34 175
14901.50 148
14902.65 168
14903.80 183
14904.96 169
14906.11 166
14907.27 157
14908.42 166
14909.57 159
14910.73 159
14911.88 153
14913.04 170
14914.19 160
14915.34 179
14916.50 174
14917.65 201
14918.81 188
14919.96 173
14921.11 190
14922.27 176
14923.42 162
14924.58 154
14925.73 176
14926.89 195
14928.04 155
14929.20 194
14930.35 164
14931.51 148
14932.66 161
14933.82 156
14934.97 136
14936.13 142
14937.28 151
14938.44 170
14939.59 186
14940.75 161
14941.90 178
14943.06 176
14944.21 189
14945.37 161
14946.52 158
14947.68 179
14948.83 165
14949.99 165
14951.14 183
14952.30 179
14953.46 177
14954.61 174
14955.77 174
14956.92 187
14958.08 192
14959.24 201
14960.39 188
14961.55 155
14962.70 184
14963.86 178
14965.02 176
14966.17 165
14967.33 170
14968.48 166
14969.64 171
14970.80 160
14971.95 151
14973.11 150
14974.27 149
14975.42 153
14976.58 151
14977.74 164
14978.89 175
14980.05 179
14981.21 163
14982.36 161
14983.52 184
14984.68 153
14985.83 170
14986.99 170
14988.15 182
14989.30 163
14990.46 174
14991.62 195
14992.77 181
14993.93 169
14995.09 170
14996.25 201
14997.40 181
14998.56 188
14999.72 200
15000.88 172
15002.03 196
15003.19 191
15004.35 178
15005.51 166
15006.66 177
15007.82 199
15008.98 176
15010.14 194
15011.30 169
15012.45 188
15013.61 197
15014.77 151
15015.93 135
15017.09 183
15018.24 173
15019.40 175
15020.56 172
15021.72 152
15022.88 200
15024.04 190
15025.19 193
15026.35 178
15027.51 177
15028.67 193
15029.83 179
15030.99 205
15032.15 142
15033.30 157
15034.46 147
15035.62 192
15036.78 188
15037.94 213
15039.10 181
15040.26 164
15041.42 166
15042.58 160
15043.73 161
15044.89 202
15046.05 172
15047.21 149
15048.37 160
15049.53 169
15050.69 174
15051.85 154
15053.01 152
15054.17 178
15055.33 182
15056.49 174
15057.65 171
15058.81 160
15059.97 163
15061.13 168
15062.29 199
15063.45 199
15064.61 194
15065.77 205
15066.93 185
15068.09 132
15069.25 181
15070.41 202
15071.57 214
15072.73 179
15073.89 185
15075.05 193
15076.21 184
15077.37 160
15078.53 170
15079.69 167
15080.85 186
15082.01 165
15083.17 160
15084.33 174
15085.49 178
15086.65 183
15087.82 166
15088.98 174
15090.14 150
15091.30 139
15092.46 144
15093.62 172
15094.78 192
15095.94 189
15097.10 184
15098.27 182
15099.43 203
15100.59 188
15101.75 169
15102.91 178
15104.07 190
15105.23 192
15106.40 191
15107.56 189
15108.72 154
15109.88 180
15111.04 177
15112.20 160
15113.37 166
15114.53 171
15115.69 194
15116.85 176
15118.01 169
15119.18 141
15120.34 162
15121.50 187
15122.66 211
15123.82 165
15124.99 171
15126.15 180
15127.31 192
15128.47 188
15129.64 166
15130.80 186
15131.96 176
15133.12 161
15134.29 179
15135.45 166
15136.61 193
15137.77 191
15138.94 190
15140.10 185
15141.26 190
15142.43 174
15143.59 193
15144.75 182
15145.92 160
15147.08 172
15148.24 161
15149.41 183
15150.57 181
15151.73 173
15152.90 165
15154.06 188
15155.22 173
15156.39 170
15157.55 163
15158.71 197
15159.88 187
15161.04 183
15162.20 183
15163.37 186
15164.53 162
15165.70 155
15166.86 140
15168.02 169
15169.19 187
15170.35 217
15171.52 172
15172.68 166
15173.84 178
15175.01 168
15176.17 192
15177.34 164
15178.50 203
15179.66 170
15180.83 180
15181.99 159
15183.16 183
15184.32 191
15185.49 152
15186.65 160
15187.82 176
15188.98 152
15190.15 166
15191.31 153
15192.48 168
15193.64 159
15194.81 160
15195.97 175
15197.14 190
15198.30 187
15199.47 161
15200.63 181
15201.80 169
15202.96 199
15204.13 175
15205.29 175
15206.46 172
15207.62 141
15208.79 156
15209.96 191
15211.12 185
15212.29 159
15213.45 173
15214.62 174
15215.78 190
15216.95 150
15218.12 175
15219.28 167
15220.45 161
15221.61 179
15222.78 161
15223.95 148
15225.11 179
15226.28 192
15227.44 161
15228.61 192
15229.78 191
15230.94 193
15232.11 160
15233.28 164
15234.44 167
15235.61 200
15236.78 177
15237.94 168
15239.11 194
15240.28 163
15241.44 139
15242.61 162
15243.78 191
15244.94 165
15246.11 181
15247.28 187
15248.44 176
15249.61 182
15250.78 196
15251.95 201
15253.11 175
15254.28 187
15255.45 177
15256.61 208
15257.78 195
15258.95 184
15260.12 192
15261.28 182
15262.45 177
15263.62 176
15264.79 160
15265.95 147
15267.12 177
15268.29 175
15269.46 168
15270.63 165
15271.79 165
15272.96 210
15274.13 167
15275.30 175
15276.47 169
15277.63 179
15278.80 169
15279.97 164
15281.14 177
15282.31 144
15283.48 172
15284.64 178
15285.81 183
15286.98 180
15288.15 212
15289.32 164
15290.49 188
15291.66 177
15292.82 178
15293.99 159
15295.16 185
15296.33 166
15297.50 160
15298.67 180
15299.84 182
15301.01 158
15302.18 144
15303.35 182
15304.51 182
15305.68 173
15306.85 172
15308.02 178
15309.19 159
15310.36 182
15311.53 186
15312.70 160
15313.87 149
15315.04 164
15316.21 170
15317.38 183
15318.55 152
15319.72 172
15320.89 155
15322.06 159
15323.23 170
15324.40 149
15325.57 192
15326.74 171
15327.91 190
15329.08 213
15330.25 170
15331.42 144
15332.59 156
15333.76 177
15334.93 169
15336.10 149
15337.27 183
15338.44 191
15339.61 151
15340.78 152
15341.95 158
15343.12 186
15344.29 185
15345.47 205
15346.64 182
15347.81 164
15348.98 164
15350.15 201
15351.32 148
15352.49 166
15353.66 194
15354.83 178
15356.00 163
15357.18 179
15358.35 163
15359.52 170
15360.69 199
15361.86 153
15363.03 169
15364.20 145
15365.38 157
15366.55 181
15367.72 171
15368.89 183
15370.06 147
15371.23 162
15372.41 162
15373.58 171
15374.75 156
15375.92 173
15377.09 178
15378.26 209
15379.44 165
15380.61 214
15381.78 181
15382.95 173
15384.13 158
15385.30 136
15386.47 185
15387.64 160
15388.82 183
15389.99 180
15391.16 172
15392.33 169
15393.51 187
15394.68 192
15395.85 198
15397.02 167
15398.20 170
15399.37 159
15400.54 170
15401.71 179
15402.89 191
15404.06 155
15405.23 169
15406.41 157
15407.58 178
15408.75 170
15409.93 163
15411.10 147
15412.27 159
15413.45 206
15414.62 185
15415.79 168
15416.97 169
15418.14 163
15419.31 166
15420.49 185
15421.66 170
15422.84 153
15424.01 184
15425.18 167
15426.36 161
15427.53 164
15428.70 180
15429.88 160
15431.05 195
15432.23 159
15433.40 147
15434.57 177
15435.75 197
15436.92 194
15438.10 178
15439.27 167
15440.45 169
15441.62 158
15442.80 153
15443.97 158
15445.14 211
15446.32 162
15447.49 176
15448.67 164
15449.84 153
15451.02 159
15452.19 186
15453.37 182
15454.54 172
15455.72 155
15456.89 145
15458.07 162
15459.24 176
15460.42 178
15461.59 192
15462.77 163
15463.94 159
15465.12 169
15466.29 161
15467.47 185
15468.65 150
15469.82 136
15471.00 164
15472.17 171
15473.35 180
15474.52 180
15475.70 176
15476.88 162
15478.05 161
15479.23 159
15480.40 174
15481.58 162
15482.76 157
15483.93 153
15485.11 157
15486.28 178
15487.46 168
15488.64 158
15489.81 150
15490.99 152
15492.16 145
15493.34 171
15494.52 179
15495.69 156
15496.87 172
15498.05 184
15499.22 143
15500.40 179
15501.58 153
15502.75 166
15503.93 157
15505.11 174
15506.28 147
15507.46 152
15508.64 165
15509.82 155
15510.99 162
15512.17 160
15513.35 159
15514.52 151
15515.70 166
15516.88 144
15518.06 146
15519.23 163
15520.41 174
15521.59 193
15522.77 179
15523.94 198
15525.12 142
15526.30 152
15527.48 159
15528.65 154
15529.83 174
15531.01 228
15532.19 166
15533.37 166
15534.54 169
15535.72 169
15536.90 155
15538.08 135
15539.26 165
15540.44 155
15541.61 153
15542.79 160
15543.97 141
15545.15 159
15546.33 164
15547.51 144
15548.68 146
15549.86 154
15551.04 170
15552.22 144
15553.40 164
15554.58 148
15555.76 151
15556.93 201
15558.11 201
15559.29 168
15560.47 171
15561.65 156
15562.83 174
15564.01 193
15565.19 178
15566.37 148
15567.55 158
15568.73 165
15569.91 176
15571.08 147
15572.26 140
15573.44 184
15574.62 169
15575.80 155
15576.98 167
15578.16 154
15579.34 151
15580.52 143
15581.70 167
15582.88 159
15584.06 184
15585.24 147
15586.42 162
15587.60 167
15588.78 166
15589.96 178
15591.14 153
15592.32 141
15593.50 161
15594.68 172
15595.86 167
15597.04 155
15598.22 157
15599.40 185
15600.58 179
15601.76 178
15602.95 179
15604.13 161
15605.31 167
15606.49 187
15607.67 144
15608.85 194
15610.03 175
15611.21 186
15612.39 175
15613.57 152
15614.75 150
15615.93 175
15617.12 172
15618.30 173
15619.48 175
15620.66 165
15621.84 174
15623.02 151
15624.20 161
15625.38 154
15626.57 197
15627.75 200
15628.93 217
15630.11 151
15631.29 149
15632.47 191
15633.66 169
15634.84 191
15636.02 173
15637.20 185
15638.38 184
15639.57 156
15640.75 161
15641.93 187
15643.11 153
15644.29 170
15645.48 170
15646.66 198
15647.84 197
15649.02 192
15650.21 176
15651.39 183
15652.57 181
15653.75 189
15654.94 164
15656.12 169
15657.30 174
15658.48 173
15659.67 215
15660.85 174
15662.03 176
15663.22 152
15664.40 179
15665.58 173
15666.76 158
15667.95 193
15669.13 197
15670.31 204
15671.50 190
15672.68 178
15673.86 184
15675.05 193
15676.23 186
15677.41 158
15678.60 162
15679.78 196
15680.96 215
15682.15 200
15683.33 160
15684.51 177
15685.70 175
15686.88 188
15688.07 187
15689.25 165
15690.43 161
15691.62 169
15692.80 182
15693.99 165
15695.17 202
15696.35 190
15697.54 172
15698.72 180
15699.91 191
15701.09 168
15702.28 158
15703.46 172
15704.64 140
15705.83 147
15707.01 168
15708.20 164
15709.38 187
15710.57 190
15711.75 171
15712.94 186
15714.12 155
15715.31 191
15716.49 182
15717.68 171
15718.86 181
15720.05 183
15721.23 171
15722.42 200
15723.60 200
15724.79 180
15725.97 185
15727.16 179
15728.34 157
15729.53 163
15730.71 173
15731.90 189
15733.08 205
15734.27 199
15735.46 174
15736.64 197
15737.83 169
15739.01 154
15740.20 171
15741.39 160
15742.57 166
15743.76 161
15744.94 166
15746.13 169
15747.31 176
15748.50 156
15749.69 175
15750.87 207
15752.06 170
15753.25 181
15754.43 160
15755.62 165
15756.81 169
15757.99 233
15759.18 204
15760.36 206
15761.55 203
15762.74 193
15763.92 171
15765.11 158
15766.30 157
15767.49 175
15768.67 181
15769.86 167
15771.05 141
15772.23 175
15773.42 168
15774.61 178
15775.79 178
15776.98 203
15778.17 181
15779.36 160
15780.54 161
15781.73 178
15782.92 185
15784.11 191
15785.29 186
15786.48 192
15787.67 166
15788.86 186
15790.04 176
15791.23 152
15792.42 183
15793.61 171
15794.79 198
15795.98 193
15797.17 176
15798.36 182
15799.55 178
15800.73 145
15801.92 186
15803.11 190
15804.30 194
15805.49 164
15806.68 171
15807.86 193
15809.05 191
15810.24 145
15811.43 158
15812.62 143
15813.81 181
15815.00 172
15816.18 179
15817.37 176
15818.56 151
15819.75 147
15820.94 153
15822.13 175
15823.32 177
15824.51 190
15825.70 177
15826.88 180
15828.07 174
15829.26 155
15830.45 160
15831.64 175
15832.83 151
15834.02 136
15835.21 161
15836.40 190
15837.59 161
15838.78 145
15839.97 158
15841.16 173
15842.35 190
15843.54 160
15844.73 161
15845.92 181
15847.11 203
15848.30 182
15849.49 177
15850.68 144
15851.87 156
15853.06 177
15854.25 158
15855.44 147
15856.63 148
15857.82 175
15859.01 165
15860.20 178
15861.39 157
15862.58 178
15863.77 140
15864.96 193
15866.15 188
15867.34 178
15868.53 146
15869.72 183
15870.91 158
15872.10 187
15873.29 185
15874.48 172
15875.68 195
15876.87 172
15878.06 176
15879.25 175
15880.44 148
15881.63 160
15882.82 145
15884.01 136
15885.20 141
15886.40 151
15887.59 202
15888.78 145
15889.97 160
15891.16 147
15892.35 171
15893.54 168
15894.74 181
15895.93 157
15897.12 156
15898.31 170
15899.50 168
15900.70 174
15901.89 169
15903.08 182
15904.27 168
15905.46 172
15906.66 166
15907.85 149
15909.04 161
15910.23 152
15911.42 156
15912.62 155
15913.81 144
15915.00 162
15916.19 177
15917.39 172
15918.58 166
15919.77 148
15920.96 186
15922.16 188
15923.35 170
15924.54 134
15925.73 152
15926.93 151
15928.12 159
15929.31 152
15930.51 162
15931.70 153
15932.89 163
15934.09 152
15935.28 171
15936.47 139
15937.67 154
15938.86 161
15940.05 150
15941.25 146
15942.44 168
15943.63 180
15944.83 183
15946.02 164
15947.21 169
15948.41 153
15949.60 175
15950.79 172
15951.99 167
15953.18 163
15954.38 152
15955.57 169
15956.76 176
15957.96 153
15959.15 123
15960.35 143
15961.54 175
15962.73 130
15963.93 130
15965.12 137
15966.32 180
15967.51 165
15968.71 166
15969.90 142
15971.09 142
15972.29 161
15973.48 170
15974.68 152
15975.87 141
15977.07 178
15978.26 155
15979.46 147
15980.65 167
15981.85 158
15983.04 142
15984.24 130
15985.43 145
15986.63 141
15987.82 157
15989.02 163
15990.21 134
15991.41 133
15992.60 150
15993.80 160
15994.99 185
15996.19 145
15997.39 158
15998.58 160
15999.78 140
16000.97 176
16002.17 172
16003.36 163
16004.56 142
16005.76 142
16006.95 157
16008.15 161
16009.34 143
16010.54 137
16011.73 139
16012.93 147
16014.13 135
16015.32 138
16016.52 146
16017.72 177
16018.91 175
16020.11 137
16021.30 148
16022.50 147
16023.70 160
16024.89 166
16026.09 134
16027.29 134
16028.48 129
16029.68 174
16030.88 127
16032.07 145
16033.27 175
16034.47 164
16035.67 196
16036.86 138
16038.06 159
16039.26 152
16040.45 151
16041.65 176
16042.85 151
16044.04 126
16045.24 119
16046.44 170
16047.64 173
16048.83 188
16050.03 130
16051.23 154
16052.43 144
16053.62 169
16054.82 153
16056.02 166
16057.22 167
16058.42 153
16059.61 170
16060.81 144
16062.01 171
16063.21 175
16064.41 153
16065.60 137
16066.80 134
16068.00 131
16069.20 141
16070.40 165
16071.59 184
16072.79 159
16073.99 154
16075.19 146
16076.39 147
16077.59 168
16078.78 174
16079.98 176
16081.18 149
16082.38 156
16083.58 178
16084.78 184
16085.98 159
16087.18 172
16088.37 147
16089.57 151
16090.77 164
16091.97 148
16093.17 128
16094.37 134
16095.57 161
16096.77 165
16097.97 158
16099.17 152
16100.37 157
16101.57 143
16102.77 148
16103.96 154
16105.16 140
16106.36 168
16107.56 128
16108.76 156
16109.96 131
16111.16 138
16112.36 161
16113.56 165
16114.76 162
16115.96 138
16117.16 132
16118.36 136
16119.56 133
16120.76 143
16121.96 144
16123.16 142
16124.36 148
16125.56 118
16126.76 144
16127.96 137
16129.16 130
16130.37 166
16131.57 143
16132.77 169
16133.97 150
16135.17 138
16136.37 155
16137.57 154
16138.77 133
16139.97 142
16141.17 136
16142.37 132
16143.57 142
16144.77 164
16145.98 170
16147.18 155
16148.38 131
16149.58 135
16150.78 139
16151.98 142
16153.18 143
16154.38 171
16155.59 140
16156.79 191
16157.99 154
16159.19 125
16160.39 158
16161.59 138
16162.80 147
16164.00 162
16165.20 136
16166.40 140
16167.60 143
16168.80 147
16170.01 133
16171.21 129
16172.41 135
16173.61 146
16174.81 156
16176.02 153
16177.22 149
16178.42 151
16179.62 138
16180.83 196
16182.03 179
16183.23 152
16184.43 138
16185.64 134
16186.84 134
16188.04 133
16189.24 154
16190.45 156
16191.65 163
16192.85 147
16194.06 141
16195.26 164
16196.46 172
16197.66 140
16198.87 160
16200.07 127
16201.27 151
16202.48 153
16203.68 129
16204.88 140
16206.09 143
16207.29 154
16208.49 142
16209.70 135
16210.90 148
16212.10 142
16213.31 159
16214.51 136
16215.71 141
16216.92 133
16218.12 118
16219.33 135
16220.53 178
16221.73 129
16222.94 127
16224.14 139
16225.35 146
16226.55 146
16227.75 142
16228.96 134
16230.16 139
16231.37 163
16232.57 148
16233.77 151
16234.98 162
16236.18 147
16237.39 141
16238.59 144
16239.80 120
16241.00 138
16242.21 151
16243.41 161
16244.62 152
16245.82 146
16247.03 123
16248.23 147
16249.44 152
16250.64 132
16251.85 177
16253.05 146
16254.26 147
16255.46 121
16256.67 154
16257.87 162
16259.08 157
16260.28 144
16261.49 117
16262.69 130
16263.90 191
16265.10 172
16266.31 154
16267.51 161
16268.72 147
16269.93 175
16271.13 144
16272.34 155
16273.54 147
16274.75 181
16275.96 164
16277.16 140
16278.37 153
16279.57 149
16280.78 140
16281.99 162
16283.19 156
16284.40 166
16285.60 146
16286.81 127
16288.02 147
16289.22 136
16290.43 134
16291.64 136
16292.84 142
16294.05 146
16295.26 124
16296.46 141
16297.67 163
16298.88 150
16300.08 175
16301.29 170
16302.50 144
16303.70 165
16304.91 136
16306.12 153
16307.32 136
16308.53 165
16309.74 143
16310.95 165
16312.15 161
16313.36 172
16314.57 148
16315.78 120
16316.98 154
16318.19 188
16319.40 150
16320.61 128
16321.81 127
16323.02 143
16324.23 141
16325.44 146
16326.64 164
16327.85 150
16329.06 155
16330.27 140
16331.48 120
16332.68 119
16333.89 135
16335.10 137
16336.31 132
16337.52 127
16338.72 129
16339.93 156
16341.14 139
16342.35 121
16343.56 125
16344.77 131
16345.98 152
16347.18 157
16348.39 136
16349.60 137
16350.81 135
16352.02 169
16353.23 168
16354.44 147
16355.65 140
16356.85 139
16358.06 160
16359.27 126
16360.48 120
16361.69 144
16362.90 165
16364.11 141
16365.32 147
16366.53 152
16367.74 128
16368.95 111
16370.16 123
16371.36 125
16372.57 143
16373.78 145
16374.99 136
16376.20 145
16377.41 133
16378.62 137
16379.83 110
16381.04 130
16382.25 121
16383.46 127
16384.67 127
16385.88 144
16387.09 125
16388.30 141
16389.51 140
16390.72 131
16391.93 120
16393.14 129
16394.35 145
16395.56 135
16396.77 124
16397.98 114
16399.19 128
16400.41 131
16401.62 140
16402.83 134
16404.04 153
16405.25 120
16406.46 112
16407.67 143
16408.88 126
16410.09 132
16411.30 139
16412.51 134
16413.72 124
16414.94 137
16416.15 159
16417.36 132
16418.57 119
16419.78 129
16420.99 139
16422.20 145
16423.41 142
16424.63 114
16425.84 108
16427.05 137
16428.26 129
16429.47 134
16430.68 106
16431.90 128
16433.11 137
16434.32 151
16435.53 177
16436.74 126
16437.95 126
16439.17 131
16440.38 121
16441.59 99
16442.80 99
16444.01 146
16445.23 150
16446.44 138
16447.65 133
16448.86 160
16450.08 145
16451.29 162
16452.50 125
16453.71 122
16454.93 140
16456.14 146
16457.35 122
16458.56 126
16459.78 123
16460.99 131
16462.20 135
16463.42 135
16464.63 117
16465.84 147
16467.05 174
16468.27 137
16469.48 125
16470.69 143
16471.91 136
16473.12 138
16474.33 154
16475.55 127
16476.76 136
16477.97 117
16479.19 180
16480.40 149
16481.61 125
16482.83 114
16484.04 112
16485.25 136
16486.47 139
16487.68 133
16488.90 112
16490.11 131
16491.32 129
16492.54 121
16493.75 154
16494.97 143
16496.18 126
16497.39 148
16498.61 124
16499.82 111
16501.04 155
16502.25 154
16503.47 129
16504.68 118
16505.89 138
16507.11 96
16508.32 94
16509.54 125
16510.75 142
16511.97 132
16513.18 119
16514.40 125
16515.61 120
16516.83 114
16518.04 107
16519.26 120
16520.47 122
16521.69 132
16522.90 130
16524.12 112
16525.33 116
16526.55 127
16527.76 125
16528.98 131
16530.19 127
16531.41 141
16532.62 112
16533.84 140
16535.05 134
16536.27 120
16537.49 151
16538.70 117
16539.92 130
16541.13 141
16542.35 132
16543.56 138
16544.78 135
16546.00 124
16547.21 133
16548.43 129
16549.64 128
16550.86 111
16552.08 108
16553.29 126
16554.51 124
16555.73 123
16556.94 165
16558.16 140
16559.37 136
16560.59 115
16561.81 98
16563.02 123
16564.24 127
16565.46 138
16566.67 141
16567.89 116
16569.11 138
16570.32 142
16571.54 114
16572.76 122
16573.98 145
16575.19 150
16576.41 170
16577.63 152
16578.84 105
16580.06 115
16581.28 135
16582.50 138
16583.71 113
16584.93 133
16586.15 109
16587.36 140
16588.58 138
16589.80 113
16591.02 127
16592.24 132
16593.45 121
16594.67 129
16595.89 136
16597.11 132
16598.32 130
16599.54 124
16600.76 134
16601.98 135
16603.20 123
16604.41 125
16605.63 113
16606.85 104
16608.07 118
16609.29 133
16610.51 134
16611.72 139
16612.94 133
16614.16 128
16615.38 125
16616.60 88
16617.82 102
16619.03 119
16620.25 139
16621.47 141
16622.69 124
16623.91 130
16625.13 115
16626.35 101
16627.57 119
16628.79 122
16630.00 97
16631.22 125
16632.44 137
16633.66 132
16634.88 106
16636.10 126
16637.32 144
16638.54 137
16639.76 107
16640.98 103
16642.20 124
16643.42 151
16644.64 117
16645.86 115
16647.08 127
16648.30 128
16649.51 128
16650.73 158
16651.95 135
16653.17 106
16654.39 125
16655.61 131
16656.83 122
16658.05 128
16659.27 124
16660.49 129
16661.71 109
16662.93 125
16664.16 124
16665.38 122
16666.60 138
16667.82 118
16669.04 122
16670.26 124
16671.48 101
16672.70 118
16673.92 140
16675.14 135
16676.36 118
16677.58 110
16678.80 111
16680.02 124
16681.24 125
16682.46 131
16683.69 135
16684.91 129
16686.13 147
16687.35 116
16688.57 108
16689.79 103
16691.01 116
16692.23 128
16693.46 96
16694.68 111
16695.90 107
16697.12 118
16698.34 135
16699.56 122
16700.78 103
16702.01 102
16703.23 116
16704.45 154
16705.67 127
16706.89 146
16708.12 154
16709.34 134
16710.56 134
16711.78 138
16713.00 109
16714.23 104
16715.45 118
16716.67 129
16717.89 123
16719.11 112
16720.34 113
16721.56 129
16722.78 135
16724.00 124
16725.23 130
16726.45 117
16727.67 107
16728.89 112
16730.12 128
16731.34 134
16732.56 146
16733.79 137
16735.01 126
16736.23 119
16737.45 109
16738.68 117
16739.90 114
16741.12 169
16742.35 135
16743.57 107
16744.79 127
16746.02 119
16747.24 109
16748.46 112
16749.69 124
16750.91 133
16752.13 118
16753.36 92
16754.58 95
16755.80 107
16757.03 107
16758.25 120
16759.48 140
16760.70 108
16761.92 126
16763.15 129
16764.37 129
16765.60 95
16766.82 93
16768.04 115
16769.27 144
16770.49 137
16771.72 101
16772.94 108
16774.16 119
16775.39 125
16776.61 113
16777.84 125
16779.06 122
16780.29 117
16781.51 128
16782.74 120
16783.96 117
16785.19 121
16786.41 131
16787.64 117
16788.86 100
16790.09 108
16791.31 119
16792.54 121
16793.76 101
16794.99 89
16796.21 113
16797.44 134
16798.66 109
16799.89 122
16801.11 118
16802.34 126
16803.56 136
16804.79 120
16806.01 108
16807.24 128
16808.46 136
16809.69 129
16810.92 114
16812.14 128
16813.37 113
16814.59 124
16815.82 127
16817.04 117
16818.27 122
16819.50 130
16820.72 137
16821.95 123
16823.17 137
16824.40 129
16825.63 124
16826.85 110
16828.08 122
16829.31 134
16830.53 131
16831.76 121
16832.99 118
16834.21 123
16835.44 124
16836.67 130
16837.89 126
16839.12 144
16840.35 134
16841.57 141
16842.80 111
16844.03 106
16845.25 101
16846.48 127
16847.71 133
16848.93 132
16850.16 125
16851.39 113
16852.62 141
16853.84 119
16855.07 144
16856.30 127
16857.52 150
16858.75 125
16859.98 120
16861.21 114
16862.43 111
16863.66 117
16864.89 145
16866.12 151
16867.35 130
16868.57 143
16869.80 153
16871.03 119
16872.26 132
16873.48 142
16874.71 115
16875.94 137
16877.17 121
16878.40 116
16879.63 115
16880.85 136
16882.08 121
16883.31 131
16884.54 130
16885.77 131
16887.00 151
16888.22 110
16889.45 123
16890.68 101
16891.91 145
16893.14 130
16894.37 134
16895.60 110
16896.82 119
16898.05 142
16899.28 147
16900.51 136
16901.74 121
16902.97 150
16904.20 154
16905.43 148
16906.66 145
16907.89 102
16909.12 95
16910.34 126
16911.57 132
16912.80 104
16914.03 124
16915.26 142
16916.49 105
16917.72 128
16918.95 130
16920.18 129
16921.41 136
16922.64 134
16923.87 109
16925.10 130
16926.33 132
16927.56 135
16928.79 146
16930.02 126
16931.25 127
16932.48 90
16933.71 154
16934.94 133
16936.17 126
16937.40 116
16938.63 143
16939.86 154
16941.09 123
16942.32 137
16943.55 120
16944.78 115
16946.01 125
16947.24 141
16948.48 112
16949.71 127
16950.94 130
16952.17 101
16953.40 122
16954.63 123
16955.86 148
16957.09 143
16958.32 124
16959.55 110
16960.79 116
16962.02 136
16963.25 140
16964.48 139
16965.71 128
16966.94 105
16968.17 135
16969.40 129
16970.64 132
16971.87 104
16973.10 122
16974.33 127
16975.56 97
16976.79 117
16978.03 109
16979.26 128
16980.49 112
16981.72 115
16982.95 106
16984.19 112
16985.42 112
16986.65 114
16987.88 119
16989.11 130
16990.35 135
16991.58 121
16992.81 115
16994.04 115
16995.28 138
16996.51 140
16997.74 136
16998.97 146
17000.21 124
17001.44 128
17002.67 119
17003.90 125
17005.14 116
17006.37 147
17007.60 123
17008.84 143
17010.07 111
17011.30 128
17012.53 136
17013.77 99
17015.00 110
17016.23 129
17017.47 144
17018.70 118
17019.93 129
17021.17 117
17022.40 113
17023.63 121
17024.87 141
17026.10 121
17027.33 107
17028.57 145
17029.80 128
17031.04 121
17032.27 109
17033.50 111
17034.74 114
17035.97 115
17037.20 114
17038.44 103
17039.67 120
17040.91 132
17042.14 149
17043.37 113
17044.61 120
17045.84 120
17047.08 121
17048.31 122
17049.55 111
17050.78 127
17052.02 137
17053.25 116
17054.48 132
17055.72 133
17056.95 132
17058.19 123
17059.42 126
17060.66 127
17061.89 103
17063.13 136
17064.36 136
17065.60 128
17066.83 126
17068.07 132
17069.30 106
17070.54 97
17071.77 116
17073.01 127
17074.24 142
17075.48 111
17076.71 125
17077.95 112
17079.19 136
17080.42 133
17081.66 117
17082.89 91
17084.13 118
17085.36 130
17086.60 148
17087.83 132
17089.07 119
17090.31 116
17091.54 123
17092.78 126
17094.01 112
17095.25 134
17096.49 89
17097.72 107
17098.96 104
17100.19 113
17101.43 106
17102.67 102
17103.90 127
17105.14 131
17106.38 113
17107.61 148
17108.85 126
17110.09 125
17111.32 129
17112.56 119
17113.80 140
17115.03 117
17116.27 118
17117.51 118
17118.74 96
17119.98 131
17121.22 118
17122.45 98
17123.69 139
17124.93 115
17126.17 120
17127.40 115
17128.64 114
17129.88 120
17131.12 98
17132.35 116
17133.59 108
17134.83 104
17136.07 129
17137.30 129
17138.54 110
17139.78 107
17141.02 108
17142.25 138
17143.49 103
17144.73 115
17145.97 109
17147.20 121
17148.44 131
17149.68 106
17150.92 112
17152.16 114
17153.40 97
17154.63 123
17155.87 120
17157.11 124
17158.35 103
17159.59 111
17160.83 115
17162.06 105
17163.30 123
17164.54 126
17165.78 123
17167.02 122
17168.26 112
17169.50 109
17170.73 127
17171.97 103
17173.21 109
17174.45 125
17175.69 121
17176.93 124
17178.17 102
17179.41 121
17180.65 125
17181.89 124
17183.12 90
17184.36 126
17185.60 142
17186.84 111
17188.08 98
17189.32 111
17190.56 93
17191.80 140
17193.04 134
17194.28 108
17195.52 120
17196.76 110
17198.00 133
17199.24 157
17200.48 111
17201.72 113
17202.96 121
17204.20 127
17205.44 141
17206.68 130
17207.92 128
17209.16 111
17210.40 101
17211.64 113
17212.88 119
17214.12 113
17215.36 113
17216.60 121
17217.84 140
17219.08 138
17220.32 123
17221.56 128
17222.80 91
17224.04 103
17225.29 104
17226.53 130
17227.77 120
17229.01 108
17230.25 122
17231.49 105
17232.73 124
17233.97 127
17235.21 130
17236.45 115
17237.70 137
17238.94 132
17240.18 138
17241.42 133
17242.66 174
17243.90 136
17245.14 123
17246.39 94
17247.63 132
17248.87 140
17250.11 104
17251.35 134
17252.59 119
17253.84 136
17255.08 127
17256.32 122
17257.56 130
17258.80 116
17260.05 132
17261.29 106
17262.53 117
17263.77 143
17265.01 120
17266.26 112
17267.50 95
17268.74 92
17269.98 87
17271.23 134
17272.47 128
17273.71 110
17274.95 106
17276.20 100
17277.44 118
17278.68 108
17279.92 112
17281.17 110
17282.41 107
17283.65 114
17284.90 108
17286.14 140
17287.38 125
17288.62 140
17289.87 121
17291.11 108
17292.35 107
17293.60 96
17294.84 92
17296.08 111
17297.33 124
17298.57 125
17299.81 139
17301.06 120
17302.30 109
17303.54 120
17304.79 112
17306.03 124
17307.28 117
17308.52 115
17309.76 127
17311.01 109
17312.25 113
17313.49 96
17314.74 92
17315.98 109
17317.23 115
17318.47 112
17319.72 119
17320.96 124
17322.20 126
17323.45 144
17324.69 123
17325.94 120
17327.18 113
17328.43 131
17329.67 102
17330.91 99
17332.16 97
17333.40 112
17334.65 112
17335.89 96
17337.14 108
17338.38 106
17339.63 106
17340.87 125
17342.12 105
17343.36 112
17344.61 110
17345.85 111
17347.10 126
17348.34 104
17349.59 118
17350.83 112
17352.08 113
17353.33 106
17354.57 120
17355.82 126
17357.06 130
17358.31 98
17359.55 111
17360.80 114
17362.04 124
17363.29 118
17364.54 95
17365.78 104
17367.03 108
17368.27 113
17369.52 113
17370.77 102
17372.01 107
17373.26 112
17374.50 110
17375.75 122
17377.00 124
17378.24 107
17379.49 116
17380.74 129
17381.98 125
17383.23 105
17384.47 122
17385.72 129
17386.97 129
17388.21 118
17389.46 106
17390.71 111
17391.95 118
17393.20 104
17394.45 128
17395.70 127
17396.94 140
17398.19 127
17399.44 118
17400.68 107
17401.93 105
17403.18 118
17404.42 122
17405.67 116
17406.92 111
17408.17 133
17409.41 149
17410.66 115
17411.91 123
17413.16 116
17414.40 120
17415.65 127
17416.90 102
17418.15 113
17419.40 93
17420.64 102
17421.89 115
17423.14 116
17424.39 89
17425.63 98
17426.88 113
17428.13 110
17429.38 125
17430.63 114
17431.88 103
17433.12 132
17434.37 120
17435.62 106
17436.87 114
17438.12 121
17439.37 111
17440.61 99
17441.86 108
17443.11 105
17444.36 94
17445.61 120
17446.86 115
17448.11 107
17449.36 110
17450.60 113
17451.85 109
17453.10 115
17454.35 99
17455.60 112
17456.85 109
17458.10 129
17459.35 116
17460.60 144
17461.85 116
17463.10 109
17464.34 121
17465.59 111
17466.84 107
17468.09 99
17469.34 130
17470.59 113
17471.84 114
17473.09 89
17474.34 109
17475.59 133
17476.84 116
17478.09 108
17479.34 113
17480.59 85
17481.84 121
17483.09 110
17484.34 115
17485.59 124
17486.84 109
17488.09 123
17489.34 110
17490.59 101
17491.84 127
17493.09 121
17494.34 96
17495.59 102
17496.84 115
17498.10 123
17499.35 124
17500.60 138
17501.85 114
17503.10 123
17504.35 95
17505.60 110
17506.85 114
17508.10 111
17509.35 128
17510.60 117
17511.86 104
17513.11 107
17514.36 126
17515.61 130
17516.86 118
17518.11 90
17519.36 121
17520.61 137
17521.87 120
17523.12 122
17524.37 139
17525.62 109
17526.87 108
17528.12 139
17529.38 105
17530.63 108
17531.88 104
17533.13 119
17534.38 86
17535.63 103
17536.89 109
17538.14 122
17539.39 118
17540.64 102
17541.89 138
17543.15 130
17544.40 122
17545.65 119
17546.90 130
17548.16 103
17549.41 106
17550.66 98
17551.91 135
17553.17 132
17554.42 139
17555.67 94
17556.92 127
17558.18 112
17559.43 115
17560.68 132
17561.94 125
17563.19 132
17564.44 100
17565.69 112
17566.95 121
17568.20 134
17569.45 113
17570.71 142
17571.96 122
17573.21 114
17574.47 119
17575.72 136
17576.97 123
17578.23 146
17579.48 144
17580.73 144
17581.99 125
17583.24 120
17584.50 123
17585.75 123
17587.00 154
17588.26 117
17589.51 113
17590.76 93
17592.02 111
17593.27 121
17594.53 132
17595.78 103
17597.04 83
17598.29 102
17599.54 110
17600.80 110
17602.05 105
17603.31 139
17604.56 122
17605.82 103
17607.07 126
17608.32 115
17609.58 107
17610.83 136
17612.09 110
17613.34 117
17614.60 102
17615.85 128
17617.11 119
17618.36 105
17619.62 107
17620.87 144
17622.13 112
17623.38 122
17624.64 108
17625.89 136
17627.15 99
17628.40 109
17629.66 121
17630.91 135
17632.17 115
17633.43 126
17634.68 117
17635.94 106
17637.19 102
17638.45 108
17639.70 117
17640.96 126
17642.21 108
17643.47 127
17644.73 139
17645.98 145
17647.24 119
17648.49 124
17649.75 116
17651.01 109
17652.26 116
17653.52 110
17654.77 126
17656.03 132
17657.29 102
17658.54 101
17659.80 117
17661.06 125
17662.31 120
17663.57 123
17664.83 109
17666.08 88
17667.34 125
17668.60 103
17669.85 107
17671.11 105
17672.37 108
17673.62 116
17674.88 124
17676.14 154
17677.39 122
17678.65 113
17679.91 119
17681.17 112
17682.42 122
17683.68 131
17684.94 117
17686.19 108
17687.45 116
17688.71 111
17689.97 118
17691.22 131
17692.48 99
17693.74 124
17695.00 99
17696.26 103
17697.51 108
17698.77 121
17700.03 89
17701.29 110
17702.54 99
17703.80 104
17705.06 99
17706.32 106
17707.58 100
17708.83 125
17710.09 143
17711.35 115
17712.61 113
17713.87 133
17715.13 86
17716.38 117
17717.64 99
17718.90 107
17720.16 110
17721.42 103
17722.68 95
17723.94 119
17725.19 102
17726.45 97
17727.71 105
17728.97 102
17730.23 97
17731.49 92
17732.75 137
17734.01 104
17735.27 93
17736.53 114
17737.78 107
17739.04 101
17740.30 117
17741.56 101
17742.82 111
17744.08 128
17745.34 104
17746.60 107
17747.86 126
17749.12 98
17750.38 82
17751.64 89
17752.90 95
17754.16 125
17755.42 113
17756.68 128
17757.94 130
17759.20 123
17760.46 110
17761.72 111
17762.98 114
17764.24 94
17765.50 99
17766.76 111
17768.02 109
17769.28 110
17770.54 113
17771.80 146
17773.06 111
17774.32 127
17775.58 112
17776.84 108
17778.10 119
17779.36 113
17780.62 111
17781.88 119
17783.15 129
17784.41 122
17785.67 112
17786.93 117
17788.19 109
17789.45 121
17790.71 130
17791.97 124
17793.23 113
17794.49 124
17795.76 117
17797.02 126
17798.28 117
17799.54 96
17800.80 116
17802.06 100
17803.32 105
17804.59 119
17805.85 103
17807.11 111
17808.37 131
17809.63 112
17810.89 81
17812.16 107
17813.42 108
17814.68 114
17815.94 101
17817.20 108
17818.47 110
17819.73 122
17820.99 86
17822.25 100
17823.51 122
17824.78 115
17826.04 99
17827.30 101
17828.56 92
17829.83 98
17831.09 128
17832.35 116
17833.61 88
17834.88 96
17836.14 123
17837.40 119
17838.67 118
17839.93 107
17841.19 90
17842.45 97
17843.72 115
17844.98 84
17846.24 108
17847.51 118
17848.77 112
17850.03 111
17851.30 86
17852.56 89
17853.82 96
17855.09 117
17856.35 124
17857.61 108
17858.88 111
17860.14 142
17861.40 111
17862.67 99
17863.93 97
17865.19 104
17866.46 129
17867.72 113
17868.99 88
17870.25 89
17871.51 114
17872.78 124
17874.04 104
17875.31 90
17876.57 110
17877.83 119
17879.10 140
17880.36 118
17881.63 103
17882.89 104
17884.15 113
17885.42 123
17886.68 108
17887.95 103
17889.21 111
17890.48 111
17891.74 137
17893.01 122
17894.27 102
17895.54 107
17896.80 96
17898.07 100
17899.33 117
17900.60 107
17901.86 100
17903.13 86
17904.39 113
17905.66 111
17906.92 94
17908.19 109
17909.45 123
17910.72 91
17911.98 125
17913.25 107
17914.51 134
17915.78 108
17917.05 116
17918.31 124
17919.58 107
17920.84 102
17922.11 120
17923.37 109
17924.64 121
17925.91 101
17927.17 115
17928.44 111
17929.70 99
17930.97 87
17932.24 106
17933.50 114
17934.77 96
17936.03 133
17937.30 91
17938.57 111
17939.83 91
17941.10 107
17942.37 81
17943.63 100
17944.90 119
17946.17 106
17947.43 103
17948.70 106
17949.97 102
17951.23 116
17952.50 120
17953.77 110
17955.03 104
17956.30 137
17957.57 119
17958.83 104
17960.10 112
17961.37 110
17962.64 82
17963.90 75
17965.17 86
17966.44 96
17967.70 104
17968.97 107
17970.24 106
17971.51 77
17972.77 85
17974.04 92
17975.31 97
17976.58 107
17977.85 100
17979.11 120
17980.38 126
17981.65 126
17982.92 128
17984.18 99
17985.45 100
17986.72 94
17987.99 85
17989.26 82
17990.52 108
17991.79 116
17993.06 113
17994.33 90
17995.60 118
17996.87 115
17998.13 101
17999.40 85
18000.67 91
18001.94 99
18003.21 94
18004.48 110
18005.75 109
18007.02 89
18008.28 90
18009.55 130
18010.82 120
18012.09 92
18013.36 84
18014.63 107
18015.90 101
18017.17 117
18018.44 100
18019.71 100
18020.97 91
18022.24 122
18023.51 111
18024.78 107
18026.05 116
18027.32 104
18028.59 96
18029.86 107
18031.13 104
18032.40 111
18033.67 133
18034.94 115
18036.21 106
18037.48 144
18038.75 113
18040.02 109
18041.29 79
18042.56 96
18043.83 94
18045.10 109
18046.37 112
18047.64 97
18048.91 100
18050.18 107
18051.45 96
18052.72 125
18053.99 111
18055.26 114
18056.53 107
18057.80 122
18059.07 107
18060.34 120
18061.61 123
18062.88 101
18064.16 105
18065.43 109
18066.70 106
18067.97 118
18069.24 118
18070.51 104
18071.78 118
18073.05 104
18074.32 121
18075.59 101
18076.87 106
18078.14 113
18079.41 98
18080.68 106
18081.95 114
18083.22 102
18084.49 114
18085.77 110
18087.04 117
18088.31 135
18089.58 126
18090.85 110
18092.12 106
18093.40 101
18094.67 104
18095.94 115
18097.21 96
18098.48 106
18099.76 102
18101.03 102
18102.30 130
18103.57 134
18104.84 136
18106.12 121
18107.39 116
18108.66 100
18109.93 104
18111.21 96
18112.48 102
18113.75 116
18115.02 93
18116.30 126
18117.57 109
18118.84 130
18120.11 113
18121.39 108
18122.66 108
18123.93 92
18125.21 130
18126.48 102
18127.75 99
18129.02 115
18130.30 86
18131.57 100
18132.84 118
18134.12 121
18135.39 136
18136.66 120
18137.94 113
18139.21 113
18140.48 128
18141.76 103
18143.03 103
18144.31 104
18145.58 88
18146.85 97
18148.13 109
18149.40 97
18150.67 97
18151.95 105
18153.22 112
18154.50 94
18155.77 98
18157.04 100
18158.32 116
18159.59 117
18160.87 115
18162.14 113
18163.41 113
18164.69 139
18165.96 121
18167.24 106
18168.51 103
18169.79 93
18171.06 103
18172.34 93
18173.61 100
18174.89 132
18176.16 107
18177.43 94
18178.71 83
18179.98 97
18181.26 105
18182.53 92
18183.81 114
18185.08 119
18186.36 128
18187.63 114
18188.91 129
18190.18 98
18191.46 98
18192.74 134
18194.01 115
18195.29 104
18196.56 101
18197.84 124
18199.11 130
18200.39 114
18201.66 105
18202.94 119
18204.22 120
18205.49 116
18206.77 109
18208.04 119
18209.32 115
18210.59 134
18211.87 112
18213.15 93
18214.42 104
18215.70 117
18216.97 146
18218.25 98
18219.53 107
18220.80 111
18222.08 138
18223.36 123
18224.63 104
18225.91 116
18227.19 90
18228.46 102
18229.74 103
18231.02 96
18232.29 93
18233.57 102
18234.85 104
18236.12 111
18237.40 90
18238.68 115
18239.95 120
18241.23 117
18242.51 81
18243.78 88
18245.06 123
18246.34 109
18247.62 114
18248.89 133
18250.17 103
18251.45 89
18252.73 76
18254.00 115
18255.28 103
18256.56 107
18257.84 118
18259.11 124
18260.39 96
18261.67 82
18262.95 94
18264.22 107
18265.50 89
18266.78 130
18268.06 98
18269.34 78
18270.61 95
18271.89 74
18273.17 101
18274.45 110
18275.73 95
18277.01 98
18278.28 100
18279.56 117
18280.84 107
18282.12 92
18283.40 93
18284.68 92
18285.95 131
18287.23 136
18288.51 113
18289.79 109
18291.07 98
18292.35 101
18293.63 107
18294.91 111
18296.19 99
18297.46 102
18298.74 117
18300.02 104
18301.30 100
18302.58 83
18303.86 91
18305.14 110
18306.42 90
18307.70 117
18308.98 101
18310.26 96
18311.54 98
18312.82 110
18314.10 105
18315.37 101
18316.65 116
18317.93 132
18319.21 109
18320.49 109
18321.77 121
18323.05 118
18324.33 101
18325.61 98
18326.89 87
18328.17 92
18329.45 96
18330.73 111
18332.01 118
18333.29 107
18334.57 107
18335.86 100
18337.14 103
18338.42 94
18339.70 91
18340.98 97
18342.26 100
18343.54 104
18344.82 98
18346.10 114
18347.38 114
18348.66 111
18349.94 106
18351.22 100
18352.50 101
18353.78 102
18355.07 92
18356.35 118
18357.63 82
18358.91 97
18360.19 114
18361.47 139
18362.75 116
18364.03 88
18365.32 89
18366.60 98
18367.88 98
18369.16 89
18370.44 92
18371.72 112
18373.00 111
18374.29 115
18375.57 100
18376.85 94
18378.13 107
18379.41 96
18380.70 106
18381.98 85
18383.26 107
18384.54 93
18385.82 105
18387.11 106
18388.39 97
18389.67 101
18390.95 94
18392.23 96
18393.52 92
18394.80 109
18396.08 109
18397.36 130
18398.65 81
18399.93 112
18401.21 100
18402.50 98
18403.78 111
18405.06 97
18406.34 92
18407.63 111
18408.91 79
18410.19 79
18411.48 101
18412.76 105
18414.04 100
18415.32 108
18416.61 108
18417.89 87
18419.17 116
18420.46 121
18421.74 126
18423.02 93
18424.31 104
18425.59 118
18426.87 93
18428.16 105
18429.44 85
18430.73 118
18432.01 106
18433.29 85
18434.58 83
18435.86 92
18437.14 99
18438.43 105
18439.71 100
18441.00 103
18442.28 105
18443.56 103
18444.85 97
18446.13 85
18447.42 101
18448.70 107
18449.99 128
18451.27 111
18452.56 96
18453.84 97
18455.12 103
18456.41 97
18457.69 117
18458.98 103
18460.26 115
18461.55 94
18462.83 93
18464.12 76
18465.40 71
18466.69 81
18467.97 86
18469.26 102
18470.54 102
18471.83 106
18473.11 117
18474.40 112
18475.68 110
18476.97 107
18478.25 89
18479.54 88
18480.82 95
18482.11 93
18483.40 118
18484.68 121
18485.97 105
18487.25 77
18488.54 95
18489.82 124
18491.11 107
18492.39 89
18493.68 106
18494.97 101
18496.25 101
18497.54 114
18498.82 119
18500.11 103
18501.40 98
18502.68 91
18503.97 101
18505.26 115
18506.54 105
18507.83 97
18509.11 108
18510.40 105
18511.69 118
18512.97 115
18514.26 85
18515.55 109
18516.83 105
18518.12 93
18519.41 102
18520.69 103
18521.98 140
18523.27 94
18524.56 105
18525.84 93
18527.13 100
18528.42 88
18529.70 82
18530.99 95
18532.28 98
18533.57 112
18534.85 106
18536.14 88
18537.43 88
18538.71 76
18540.00 94
18541.29 96
18542.58 111
18543.86 109
18545.15 93
18546.44 102
18547.73 102
18549.02 112
18550.30 90
18551.59 80
18552.88 99
18554.17 107
18555.46 97
18556.74 91
18558.03 101
18559.32 87
18560.61 94
18561.90 97
18563.18 91
18564.47 96
18565.76 81
18567.05 110
18568.34 87
18569.63 116
18570.92 102
18572.20 106
18573.49 109
18574.78 87
18576.07 103
18577.36 99
18578.65 99
18579.94 110
18581.23 117
18582.51 113
18583.80 82
18585.09 98
18586.38 127
18587.67 93
18588.96 110
18590.25 105
18591.54 112
18592.83 126
18594.12 92
18595.41 72
18596.70 86
18597.99 92
18599.28 108
18600.57 96
18601.85 94
18603.14 114
18604.43 84
18605.72 84
18607.01 106
18608.30 110
18609.59 96
18610.88 101
18612.17 104
18613.46 92
18614.75 83
18616.04 127
18617.33 105
18618.62 85
18619.91 89
18621.20 112
18622.50 104
18623.79 104
18625.08 107
18626.37 130
18627.66 108
18628.95 92
18630.24 105
18631.53 107
18632.82 122
18634.11 126
18635.40 113
18636.69 87
18637.98 113
18639.27 115
18640.57 115
18641.86 97
18643.15 98
18644.44 104
18645.73 100
18647.02 89
18648.31 79
18649.60 90
18650.89 100
18652.19 121
18653.48 101
18654.77 71
18656.06 79
18657.35 94
18658.64 99
18659.94 87
18661.23 85
18662.52 93
18663.81 129
18665.10 102
18666.39 81
18667.69 93
18668.98 92
18670.27 95
18671.56 99
18672.85 106
18674.15 123
18675.44 124
18676.73 105
18678.02 106
18679.32 85
18680.61 94
18681.90 110
18683.19 114
18684.49 104
18685.78 105
18687.07 80
18688.36 90
18689.66 117
18690.95 100
18692.24 94
18693.53 102
18694.83 94
18696.12 109
18697.41 113
18698.71 119
18700.00 95
18701.29 92
18702.59 88
18703.88 89
18705.17 97
18706.47 125
18707.76 124
18709.05 99
18710.35 100
18711.64 74
18712.93 78
18714.23 101
18715.52 102
18716.81 91
18718.11 91
18719.40 96
18720.70 90
18721.99 75
18723.28 100
18724.58 99
18725.87 100
18727.16 120
18728.46 95
18729.75 76
18731.05 89
18732.34 100
18733.64 112
18734.93 102
18736.22 102
18737.52 86
18738.81 95
18740.11 92
18741.40 82
18742.70 79
18743.99 91
18745.29 102
18746.58 93
18747.87 94
18749.17 77
18750.46 102
18751.76 101
18753.05 102
18754.35 87
18755.64 103
18756.94 107
18758.23 86
18759.53 85
18760.82 97
18762.12 85
18763.42 98
18764.71 98
18766.01 96
18767.30 92
18768.60 98
18769.89 108
18771.19 100
18772.48 84
18773.78 118
18775.07 124
18776.37 102
18777.67 95
18778.96 100
18780.26 99
18781.55 107
18782.85 100
18784.15 107
18785.44 106
18786.74 102
18788.03 108
18789.33 110
18790.63 85
18791.92 105
18793.22 108
18794.52 99
18795.81 85
18797.11 103
18798.40 97
18799.70 124
18801.00 98
18802.29 110
18803.59 116
18804.89 100
18806.18 89
18807.48 97
18808.78 95
18810.07 106
18811.37 116
18812.67 99
18813.97 89
18815.26 83
18816.56 71
18817.86 85
18819.15 100
18820.45 100
18821.75 106
18823.05 92
18824.34 99
18825.64 95
18826.94 88
18828.24 94
18829.53 116
18830.83 106
18832.13 113
18833.43 100
18834.72 90
18836.02 83
18837.32 86
18838.62 98
18839.92 95
18841.21 85
18842.51 93
18843.81 99
18845.11 79
18846.41 88
18847.70 91
18849.00 105
18850.30 100
18851.60 121
18852.90 93
18854.20 100
18855.49 99
18856.79 103
18858.09 114
18859.39 111
18860.69 92
18861.99 93
18863.29 94
18864.58 106
18865.88 102
18867.18 98
18868.48 102
18869.78 96
18871.08 82
18872.38 96
18873.68 94
18874.98 91
18876.28 86
18877.57 97
18878.87 89
18880.17 92
18881.47 115
18882.77 107
18884.07 91
18885.37 106
18886.67 125
18887.97 103
18889.27 90
18890.57 83
18891.87 99
18893.17 98
18894.47 108
18895.77 105
18897.07 84
18898.37 85
18899.67 111
18900.97 101
18902.27 109
18903.57 84
18904.87 83
18906.17 95
18907.47 98
18908.77 71
18910.07 86
18911.37 80
18912.67 90
18913.97 100
18915.27 88
18916.57 101
18917.87 101
18919.17 118
18920.47 102
18921.78 107
18923.08 88
18924.38 105
18925.68 85
18926.98 100
18928.28 93
18929.58 111
18930.88 107
18932.18 102
18933.48 105
18934.79 91
18936.09 89
18937.39 111
18938.69 84
18939.99 75
18941.29 82
18942.59 89
18943.90 104
18945.20 103
18946.50 97
18947.80 79
18949.10 79
18950.40 105
18951.71 85
18953.01 84
18954.31 94
18955.61 85
18956.91 136
18958.21 92
18959.52 111
18960.82 108
18962.12 96
18963.42 109
18964.73 85
18966.03 80
18967.33 73
18968.63 88
18969.93 114
18971.24 95
18972.54 72
18973.84 106
18975.14 111
18976.45 90
18977.75 88
18979.05 95
18980.36 79
18981.66 104
18982.96 88
18984.26 96
18985.57 80
18986.87 92
18988.17 111
18989.48 109
18990.78 103
18992.08 84
18993.39 95
18994.69 85
18995.99 92
18997.30 97
18998.60 92
18999.90 100
19001.21 107
19002.51 92
19003.81 97
19005.12 80
19006.42 96
19007.72 105
19009.03 87
19010.33 79
19011.64 74
19012.94 95
19014.24 108
19015.55 113
19016.85 85
19018.16 98
19019.46 81
19020.76 92
19022.07 90
19023.37 77
19024.68 73
19025.98 89
19027.29 105
19028.59 94
19029.89 77
19031.20 103
19032.50 112
19033.81 104
19035.11 83
19036.42 101
19037.72 115
19039.03 90
19040.33 90
19041.64 89
19042.94 111
19044.25 90
19045.55 108
19046.86 88
19048.16 106
19049.47 115
19050.77 75
19052.08 98
19053.38 110
19054.69 112
19055.99 99
19057.30 88
19058.60 92
19059.91 91
19061.22 96
19062.52 104
19063.83 99
19065.13 106
19066.44 89
19067.74 100
19069.05 80
19070.36 75
19071.66 56
19072.97 100
19074.27 88
19075.58 82
19076.89 97
19078.19 81
19079.50 87
19080.80 111
19082.11 105
19083.42 75
19084.72 88
19086.03 92
19087.34 101
19088.64 103
19089.95 78
19091.26 90
19092.56 91
19093.87 99
19095.18 87
19096.48 86
19097.79 84
19099.10 86
19100.40 83
19101.71 118
19103.02 106
19104.32 109
19105.63 103
19106.94 79
19108.25 94
19109.55 113
19110.86 82
19112.17 101
19113.48 85
19114.78 108
19116.09 98
19117.40 112
19118.71 97
19120.01 86
19121.32 108
19122.63 94
19123.94 93
19125.24 102
19126.55 91
19127.86 87
19129.17 84
19130.47 109
19131.78 93
19133.09 102
19134.40 84
19135.71 72
19137.02 94
19138.32 83
19139.63 98
19140.94 92
19142.25 100
19143.56 86
19144.87 95
19146.17 88
19147.48 87
19148.79 80
19150.10 88
19151.41 105
19152.72 87
19154.03 98
19155.33 90
19156.64 98
19157.95 95
19159.26 90
19160.57 83
19161.88 70
19163.19 83
19164.50 80
19165.81 90
19167.12 90
19168.42 105
19169.73 84
19171.04 71
19172.35 72
19173.66 105
19174.97 94
19176.28 97
19177.59 63
19178.90 76
19180.21 84
19181.52 85
19182.83 84
19184.14 79
19185.45 79
19186.76 93
19188.07 89
19189.38 73
19190.69 63
19192.00 98
19193.31 96
19194.62 101
19195.93 98
19197.24 98
19198.55 103
19199.86 103
19201.17 91
19202.48 72
19203.79 91
19205.10 89
19206.41 71
19207.72 92
19209.03 84
19210.34 111
19211.66 86
19212.97 100
19214.28 109
19215.59 100
19216.90 83
19218.21 94
19219.52 91
19220.83 84
19222.14 94
19223.45 86
19224.77 86
19226.08 85
19227.39 104
19228.70 105
19230.01 100
19231.32 78
19232.63 112
19233.94 86
19235.26 91
19236.57 76
19237.88 100
19239.19 102
19240.50 85
19241.81 74
19243.13 81
19244.44 110
19245.75 88
19247.06 103
19248.37 88
19249.69 87
19251.00 76
19252.31 85
19253.62 78
19254.93 84
19256.25 68
19257.56 92
19258.87 106
19260.18 89
19261.50 83
19262.81 90
19264.12 106
19265.43 82
19266.75 95
19268.06 101
19269.37 91
19270.68 91
19272.00 106
19273.31 88
19274.62 93
19275.94 92
19277.25 109
19278.56 81
19279.88 83
19281.19 87
19282.50 97
19283.81 80
19285.13 84
19286.44 82
19287.75 80
19289.07 105
19290.38 72
19291.70 81
19293.01 93
19294.32 104
19295.64 81
19296.95 117
19298.26 101
19299.58 92
19300.89 99
19302.20 102
19303.52 103
19304.83 88
19306.15 110
19307.46 83
19308.77 76
19310.09 90
19311.40 107
19312.72 83
19314.03 94
19315.35 73
19316.66 94
19317.97 90
19319.29 96
19320.60 83
19321.92 98
19323.23 89
19324.55 83
19325.86 86
19327.18 74
19328.49 66
19329.81 81
19331.12 101
19332.44 85
19333.75 90
19335.07 84
19336.38 81
19337.70 99
19339.01 85
19340.33 92
19341.64 88
19342.96 100
19344.27 89
19345.59 88
19346.90 83
19348.22 87
19349.53 82
19350.85 101
19352.16 102
19353.48 97
19354.79 92
19356.11 84
19357.43 83
19358.74 83
19360.06 69
19361.37 88
19362.69 111
19364.01 71
19365.32 85
19366.64 75
19367.95 81
19369.27 80
19370.59 96
19371.90 71
19373.22 75
19374.53 96
19375.85 124
19377.17 91
19378.48 72
19379.80 78
19381.12 110
19382.43 100
19383.75 89
19385.07 83
19386.38 85
19387.70 85
19389.02 99
19390.33 93
19391.65 97
19392.97 122
19394.28 95
19395.60 85
19396.92 61
19398.24 83
19399.55 94
19400.87 88
19402.19 90
19403.50 93
19404.82 101
19406.14 96
19407.46 81
19408.77 73
19410.09 75
19411.41 70
19412.73 88
19414.04 88
19415.36 81
19416.68 103
19418.00 101
19419.32 87
19420.63 77
19421.95 64
19423.27 89
19424.59 67
19425.91 70
19427.22 71
19428.54 66
19429.86 110
19431.18 78
19432.50 80
19433.82 82
19435.13 100
19436.45 89
19437.77 91
19439.09 55
19440.41 55
19441.73 83
19443.04 92
19444.36 80
19445.68 81
19447.00 82
19448.32 101
19449.64 85
19450.96 103
19452.28 80
19453.60 84
19454.91 91
19456.23 82
19457.55 89
19458.87 68
19460.19 74
19461.51 75
19462.83 89
19464.15 78
19465.47 89
19466.79 89
19468.11 103
19469.43 90
19470.75 85
19472.07 81
19473.39 73
19474.71 96
19476.03 100
19477.35 94
19478.67 99
19479.99 71
19481.30 91
19482.62 84
19483.94 86
19485.27 76
19486.59 76
19487.91 95
19489.23 79
19490.55 91
19491.87 109
19493.19 101
19494.51 97
19495.83 89
19497.15 104
19498.47 80
19499.79 86
19501.11 94
19502.43 95
19503.75 75
19505.07 65
19506.39 84
19507.71 77
19509.03 78
19510.36 80
19511.68 86
19513.00 90
19514.32 92
19515.64 93
19516.96 108
19518.28 75
19519.60 79
19520.92 89
19522.25 82
19523.57 83
19524.89 65
19526.21 91
19527.53 79
19528.85 58
19530.17 64
19531.50 75
19532.82 95
19534.14 75
19535.46 70
19536.78 90
19538.11 102
19539.43 77
19540.75 74
19542.07 79
19543.39 86
19544.72 82
19546.04 67
19547.36 83
19548.68 65
19550.00 91
19551.33 83
19552.65 92
19553.97 72
19555.29 91
19556.62 105
19557.94 75
19559.26 105
19560.58 80
19561.91 75
19563.23 72
19564.55 92
19565.88 122
19567.20 99
19568.52 86
19569.84 87
19571.17 77
19572.49 77
19573.81 82
19575.14 73
19576.46 80
19577.78 82
19579.11 84
19580.43 104
19581.75 85
19583.08 72
19584.40 90
19585.72 74
19587.05 72
19588.37 100
19589.69 95
19591.02 84
19592.34 99
19593.67 86
19594.99 87
19596.31 95
19597.64 68
19598.96 72
19600.28 94
19601.61 90
19602.93 87
19604.26 76
19605.58 81
19606.91 82
19608.23 106
19609.55 83
19610.88 53
19612.20 95
19613.53 74
19614.85 96
19616.18 81
19617.50 82
19618.83 63
19620.15 90
19621.47 85
19622.80 78
19624.12 65
19625.45 93
19626.77 88
19628.10 77
19629.42 88
19630.75 74
19632.07 84
19633.40 86
19634.72 93
19636.05 91
19637.37 88
19638.70 89
19640.03 94
19641.35 71
19642.68 92
19644.00 79
19645.33 72
19646.65 86
19647.98 64
19649.30 102
19650.63 83
19651.96 101
19653.28 91
19654.61 89
19655.93 80
19657.26 89
19658.58 78
19659.91 93
19661.24 92
19662.56 91
19663.89 81
19665.22 61
19666.54 87
19667.87 88
19669.19 89
19670.52 80
19671.85 73
19673.17 76
19674.50 110
19675.83 97
19677.15 89
19678.48 68
19679.81 99
19681.13 94
19682.46 86
19683.79 96
19685.11 65
19686.44 101
19687.77 95
19689.09 84
19690.42 75
19691.75 89
19693.08 114
19694.40 93
19695.73 89
19697.06 79
19698.39 109
19699.71 104
19701.04 81
19702.37 83
19703.69 79
19705.02 109
19706.35 90
19707.68 82
19709.01 88
19710.33 80
19711.66 83
19712.99 97
19714.32 85
19715.64 65
19716.97 84
19718.30 98
19719.63 77
19720.96 67
19722.28 84
19723.61 84
19724.94 86
19726.27 62
19727.60 100
19728.93 85
19730.25 79
19731.58 77
19732.91 65
19734.24 95
19735.57 75
19736.90 81
19738.23 90
19739.55 80
19740.88 95
19742.21 71
19743.54 72
19744.87 74
19746.20 81
19747.53 84
19748.86 79
19750.19 83
19751.51 60
19752.84 95
19754.17 86
19755.50 79
19756.83 99
19758.16 106
19759.49 78
19760.82 71
19762.15 79
19763.48 73
19764.81 59
19766.14 76
19767.47 98
19768.80 87
19770.13 82
19771.46 92
19772.79 75
19774.12 86
19775.45 63
19776.78 69
19778.11 65
19779.44 83
19780.77 71
19782.10 96
19783.43 69
19784.76 69
19786.09 86
19787.42 87
19788.75 72
19790.08 92
19791.41 66
19792.74 77
19794.07 69
19795.40 69
19796.73 85
19798.06 71
19799.39 77
19800.72 75
19802.05 93
19803.39 66
19804.72 72
19806.05 81
19807.38 76
19808.71 69
19810.04 82
19811.37 64
19812.70 84
19814.03 62
19815.37 91
19816.70 97
19818.03 81
19819.36 72
19820.69 84
19822.02 79
19823.35 73
19824.69 75
19826.02 84
19827.35 91
19828.68 96
19830.01 83
19831.34 90
19832.68 95
19834.01 107
19835.34 92
19836.67 92
19838.00 117
19839.34 68
19840.67 79
19842.00 94
19843.33 73
19844.67 67
19846.00 90
19847.33 90
19848.66 75
19849.99 77
19851.33 69
19852.66 78
19853.99 93
19855.32 90
19856.66 85
19857.99 73
19859.32 87
19860.66 76
19861.99 74
19863.32 71
19864.65 62
19865.99 110
19867.32 78
19868.65 80
19869.99 67
19871.32 64
19872.65 69
19873.99 74
19875.32 75
19876.65 75
19877.99 80
19879.32 82
19880.65 94
19881.99 90
19883.32 73
19884.65 68
19885.99 81
19887.32 93
19888.66 83
19889.99 80
19891.32 91
19892.66 79
19893.99 73
19895.32 79
19896.66 88
19897.99 69
19899.33 80
19900.66 79
19902.00 81
19903.33 68
19904.66 50
19906.00 84
19907.33 79
19908.67 74
19910.00 69
19911.34 85
19912.67 110
19914.01 89
19915.34 87
19916.67 95
19918.01 91
19919.34 71
19920.68 76
19922.01 87
19923.35 61
19924.68 83
19926.02 73
19927.35 77
19928.69 83
19930.02 88
19931.36 98
19932.69 95
19934.03 83
19935.37 90
19936.70 85
19938.04 88
19939.37 73
19940.71 105
19942.04 83
19943.38 67
19944.71 75
19946.05 92
19947.39 90
19948.72 64
19950.06 86
19951.39 93
19952.73 97
19954.06 81
19955.40 96
19956.74 98
19958.07 91
19959.41 90
19960.74 86
19962.08 71
19963.42 88
19964.75 88
19966.09 97
19967.43 94
19968.76 67
19970.10 102
19971.44 89
19972.77 102
19974.11 64
19975.45 85
19976.78 99
19978.12 75
19979.46 89
19980.79 80
19982.13 73
19983.47 79
19984.80 85
19986.14 89
19987.48 81
19988.82 50
19990.15 78
19991.49 77
19992.83 62
19994.16 84
19995.50 88
19996.84 81
19998.18 73
19999.51 60
20000.85 97
20002.19 81
20003.53 93
20004.86 86
20006.20 63
20007.54 91
20008.88 83
20010.22 97
20011.55 64
20012.89 77
20014.23 61
20015.57 83
20016.91 84
20018.24 88
20019.58 75
20020.92 67
20022.26 78
20023.60 75
20024.93 82
20026.27 75
20027.61 91
20028.95 97
20030.29 96
20031.63 98
20032.97 91
20034.30 97
20035.64 105
20036.98 60
20038.32 70
20039.66 76
20041.00 96
20042.34 92
20043.68 84
20045.01 77
20046.35 63
20047.69 87
20049.03 89
20050.37 72
20051.71 87
20053.05 89
20054.39 103
20055.73 101
20057.07 80
20058.41 88
20059.75 87
20061.09 84
20062.43 71
20063.77 69
20065.11 74
20066.45 83
20067.79 70
20069.12 71
20070.46 80
20071.80 82
20073.14 90
20074.48 83
20075.82 79
20077.16 71
20078.50 102
20079.85 88
20081.19 76
20082.53 87
20083.87 97
20085.21 75
20086.55 88
20087.89 76
20089.23 76
20090.57 84
20091.91 77
20093.25 81
20094.59 76
20095.93 80
20097.27 84
20098.61 71
20099.95 71
20101.29 90
20102.64 74
20103.98 90
20105.32 95
20106.66 64
20108.00 83
20109.34 85
20110.68 95
20112.02 80
20113.36 77
20114.71 89
20116.05 83
20117.39 74
20118.73 86
20120.07 65
20121.41 88
20122.75 78
20124.10 91
20125.44 82
20126.78 84
20128.12 102
20129.46 90
