# Supplementary material for: MALDI-TOF MS typing enables the classification of brewing yeasts of the genus Saccharomyces to major beer styles
Source: PLoS One. 2017 Aug 9;12(8):e0181694. doi: 10.1371/journal.pone.0181694 (PMC5549903; doi:10.1371/journal.pone.0181694)
Supplement: S12 File — The directory includes 90 raw files and was zipped to “.zip”; the folder has three strains with 30 spectra per strain; S1 Text explains the raw files with an example and Table 1 represents the yeast strains used within the experiment. (ZIP) [file pone.0181694.s015.zip › 34-36/30624-PI105-Dias-Dias-Dias-YPG-18h-E-E_2015-08-21__0_F2_1.dat]

1998.76 6598
1999.18 6514
1999.60 6446
2000.02 6541
2000.44 6590
2000.87 6479
2001.29 6285
2001.71 6118
2002.13 5956
2002.55 6076
2002.97 6230
2003.40 6153
2003.82 5838
2004.24 6178
2004.66 6104
2005.08 6169
2005.50 6040
2005.93 6145
2006.35 6024
2006.77 6160
2007.19 6308
2007.62 6538
2008.04 6592
2008.46 6744
2008.88 6353
2009.30 6609
2009.73 6475
2010.15 6305
2010.57 6327
2010.99 6114
2011.42 6394
2011.84 6225
2012.26 5852
2012.68 5865
2013.11 5782
2013.53 5868
2013.95 5920
2014.38 5813
2014.80 5736
2015.22 6078
2015.64 5840
2016.07 5715
2016.49 5911
2016.91 6041
2017.34 6281
2017.76 6099
2018.18 6532
2018.61 6708
2019.03 6409
2019.45 6718
2019.88 6884
2020.30 7306
2020.72 7232
2021.15 7080
2021.57 6931
2021.99 6892
2022.42 6532
2022.84 6621
2023.27 6520
2023.69 6484
2024.11 6417
2024.54 6367
2024.96 5920
2025.39 5546
2025.81 5551
2026.23 5642
2026.66 5447
2027.08 5528
2027.51 5499
2027.93 5440
2028.36 5402
2028.78 5488
2029.20 5377
2029.63 5290
2030.05 5395
2030.48 5586
2030.90 5403
2031.33 5410
2031.75 5340
2032.18 5452
2032.60 5567
2033.03 5415
2033.45 5599
2033.88 5631
2034.30 5723
2034.73 5731
2035.15 5940
2035.58 6000
2036.00 5351
2036.43 5492
2036.85 5648
2037.28 5840
2037.70 6348
2038.13 5715
2038.55 5823
2038.98 6296
2039.40 6190
2039.83 5888
2040.25 6054
2040.68 6004
2041.11 6005
2041.53 6038
2041.96 6112
2042.38 5899
2042.81 6008
2043.23 6169
2043.66 6220
2044.09 6409
2044.51 6306
2044.94 6250
2045.37 6460
2045.79 6517
2046.22 6354
2046.64 6173
2047.07 6053
2047.50 5992
2047.92 6252
2048.35 6286
2048.78 6392
2049.20 6050
2049.63 6098
2050.06 5836
2050.48 6239
2050.91 6292
2051.34 6209
2051.76 6459
2052.19 6592
2052.62 6423
2053.04 6357
2053.47 6054
2053.90 5976
2054.32 6202
2054.75 5876
2055.18 5965
2055.61 6079
2056.03 6121
2056.46 6050
2056.89 5925
2057.31 5757
2057.74 5994
2058.17 5934
2058.60 5703
2059.02 5379
2059.45 5506
2059.88 5601
2060.31 5503
2060.73 5524
2061.16 5721
2061.59 5900
2062.02 5822
2062.45 5686
2062.87 5795
2063.30 6011
2063.73 5869
2064.16 6148
2064.59 5997
2065.01 5794
2065.44 5833
2065.87 5686
2066.30 5817
2066.73 5904
2067.16 5640
2067.58 5777
2068.01 5649
2068.44 5576
2068.87 5866
2069.30 5726
2069.73 5438
2070.16 5738
2070.58 5615
2071.01 5596
2071.44 5681
2071.87 5736
2072.30 5722
2072.73 5436
2073.16 5555
2073.59 5484
2074.02 5690
2074.45 5615
2074.87 5730
2075.30 5531
2075.73 5349
2076.16 5550
2076.59 5635
2077.02 5986
2077.45 5693
2077.88 5685
2078.31 6078
2078.74 5988
2079.17 6264
2079.60 6360
2080.03 6186
2080.46 6534
2080.89 6570
2081.32 6772
2081.75 6508
2082.18 6280
2082.61 6450
2083.04 6691
2083.47 6360
2083.90 6445
2084.33 6380
2084.76 5959
2085.19 6203
2085.62 6535
2086.05 6078
2086.48 6049
2086.91 5918
2087.34 5699
2087.77 5702
2088.20 5801
2088.63 5744
2089.06 5707
2089.49 5444
2089.92 5657
2090.35 5835
2090.79 5927
2091.22 6164
2091.65 6510
2092.08 7455
2092.51 7727
2092.94 7940
2093.37 7964
2093.80 8381
2094.23 8735
2094.66 8914
2095.10 8970
2095.53 9112
2095.96 9072
2096.39 8856
2096.82 8313
2097.25 7724
2097.68 7901
2098.12 7290
2098.55 6801
2098.98 6782
2099.41 6589
2099.84 6347
2100.27 6210
2100.71 6104
2101.14 5859
2101.57 5688
2102.00 5781
2102.43 5630
2102.87 5648
2103.30 5625
2103.73 5590
2104.16 5921
2104.60 6047
2105.03 5991
2105.46 5777
2105.89 5756
2106.32 5651
2106.76 5764
2107.19 6135
2107.62 5757
2108.05 5905
2108.49 6354
2108.92 6223
2109.35 6062
2109.79 6221
2110.22 5963
2110.65 6465
2111.08 6514
2111.52 6112
2111.95 6207
2112.38 6001
2112.82 5962
2113.25 6064
2113.68 5863
2114.12 5946
2114.55 5977
2114.98 5826
2115.42 5489
2115.85 5399
2116.28 5333
2116.72 5254
2117.15 4976
2117.58 5199
2118.02 5553
2118.45 5352
2118.88 5128
2119.32 5217
2119.75 5069
2120.19 5166
2120.62 5201
2121.05 5471
2121.49 5475
2121.92 5525
2122.36 5719
2122.79 5607
2123.22 5789
2123.66 5706
2124.09 5935
2124.53 5854
2124.96 5349
2125.40 5440
2125.83 5518
2126.26 5714
2126.70 5321
2127.13 5295
2127.57 5494
2128.00 5678
2128.44 5689
2128.87 5832
2129.31 5730
2129.74 5610
2130.18 6003
2130.61 6172
2131.05 6439
2131.48 6281
2131.92 6014
2132.35 6498
2132.79 6477
2133.22 6731
2133.66 6710
2134.09 6607
2134.53 6588
2134.96 6399
2135.40 6191
2135.83 6068
2136.27 5875
2136.70 5924
2137.14 5981
2137.58 6126
2138.01 5930
2138.45 5819
2138.88 6309
2139.32 6211
2139.75 5734
2140.19 5817
2140.63 5650
2141.06 5532
2141.50 5856
2141.93 5892
2142.37 5810
2142.81 5528
2143.24 5656
2143.68 5489
2144.12 5269
2144.55 5201
2144.99 5323
2145.43 5334
2145.86 5296
2146.30 5305
2146.73 5677
2147.17 5594
2147.61 5767
2148.04 5631
2148.48 5782
2148.92 5924
2149.35 6350
2149.79 6627
2150.23 7008
2150.67 7179
2151.10 7012
2151.54 7563
2151.98 7796
2152.41 7980
2152.85 7488
2153.29 7607
2153.73 7522
2154.16 7346
2154.60 6788
2155.04 6831
2155.48 6582
2155.91 6315
2156.35 6344
2156.79 6253
2157.23 6120
2157.66 5767
2158.10 5807
2158.54 5678
2158.98 5344
2159.41 5581
2159.85 5453
2160.29 5677
2160.73 5696
2161.17 5900
2161.60 5775
2162.04 5490
2162.48 5621
2162.92 5573
2163.36 5553
2163.80 5909
2164.23 5797
2164.67 5835
2165.11 5977
2165.55 6117
2165.99 6064
2166.43 6276
2166.86 6263
2167.30 6070
2167.74 6171
2168.18 6222
2168.62 5988
2169.06 6357
2169.50 6402
2169.94 6502
2170.38 6442
2170.81 6626
2171.25 6511
2171.69 6482
2172.13 6411
2172.57 6670
2173.01 6380
2173.45 6431
2173.89 6240
2174.33 6246
2174.77 6438
2175.21 6501
2175.65 6657
2176.09 6433
2176.53 6657
2176.96 6734
2177.40 6655
2177.84 6366
2178.28 6863
2178.72 6972
2179.16 7162
2179.60 7261
2180.04 7675
2180.48 7613
2180.92 7535
2181.36 7448
2181.80 7404
2182.24 7406
2182.68 6858
2183.12 6613
2183.56 6483
2184.01 6374
2184.45 5926
2184.89 5896
2185.33 5891
2185.77 6030
2186.21 6203
2186.65 5951
2187.09 6090
2187.53 6264
2187.97 5836
2188.41 6074
2188.85 6810
2189.29 6879
2189.73 6855
2190.17 6733
2190.62 7200
2191.06 7124
2191.50 7114
2191.94 7109
2192.38 7033
2192.82 6876
2193.26 6742
2193.70 6681
2194.15 6691
2194.59 6799
2195.03 6635
2195.47 6511
2195.91 6727
2196.35 6915
2196.79 6842
2197.24 6800
2197.68 6422
2198.12 6723
2198.56 6510
2199.00 6672
2199.45 6666
2199.89 6691
2200.33 6581
2200.77 6598
2201.21 6862
2201.66 6482
2202.10 6450
2202.54 6238
2202.98 6281
2203.42 6396
2203.87 6624
2204.31 6501
2204.75 6169
2205.19 6162
2205.64 6440
2206.08 6272
2206.52 6322
2206.96 6475
2207.41 6509
2207.85 6444
2208.29 6582
2208.74 7065
2209.18 6719
2209.62 7015
2210.06 7175
2210.51 6987
2210.95 6964
2211.39 6958
2211.84 6819
2212.28 6873
2212.72 6816
2213.17 6933
2213.61 6880
2214.05 7022
2214.50 6664
2214.94 6789
2215.38 6809
2215.83 6669
2216.27 6564
2216.71 6423
2217.16 6414
2217.60 6422
2218.05 6245
2218.49 6306
2218.93 6266
2219.38 6273
2219.82 6209
2220.26 6249
2220.71 6378
2221.15 6971
2221.60 7527
2222.04 8255
2222.49 9036
2222.93 9889
2223.37 11643
2223.82 12913
2224.26 14189
2224.71 15607
2225.15 16474
2225.60 18099
2226.04 19079
2226.49 19274
2226.93 18722
2227.37 18303
2227.82 17598
2228.26 17018
2228.71 16098
2229.15 13918
2229.60 12693
2230.04 11736
2230.49 10930
2230.93 10100
2231.38 9394
2231.82 9257
2232.27 9153
2232.71 8747
2233.16 8639
2233.61 8442
2234.05 8477
2234.50 8427
2234.94 8298
2235.39 8657
2235.83 8574
2236.28 8344
2236.72 8541
2237.17 8614
2237.61 8074
2238.06 8027
2238.51 8264
2238.95 8382
2239.40 8327
2239.84 8367
2240.29 8196
2240.74 8490
2241.18 8439
2241.63 8243
2242.07 8488
2242.52 8505
2242.97 8240
2243.41 7902
2243.86 7672
2244.31 6926
2244.75 7175
2245.20 6895
2245.65 6648
2246.09 6841
2246.54 6796
2246.99 6859
2247.43 6581
2247.88 6696
2248.33 6904
2248.77 6817
2249.22 6789
2249.67 6696
2250.11 6635
2250.56 6588
2251.01 6561
2251.45 6780
2251.90 6620
2252.35 6561
2252.80 6142
2253.24 6333
2253.69 6290
2254.14 6469
2254.59 6392
2255.03 6167
2255.48 6129
2255.93 6320
2256.38 6294
2256.82 6277
2257.27 6116
2257.72 6232
2258.17 6345
2258.61 6410
2259.06 6480
2259.51 6343
2259.96 6220
2260.41 6183
2260.85 6588
2261.30 7036
2261.75 7447
2262.20 7861
2262.65 8059
2263.09 8369
2263.54 8213
2263.99 8579
2264.44 8561
2264.89 8849
2265.34 8878
2265.79 8578
2266.23 8140
2266.68 7988
2267.13 8354
2267.58 8388
2268.03 8443
2268.48 8156
2268.93 8095
2269.38 8087
2269.82 8219
2270.27 8482
2270.72 8388
2271.17 7874
2271.62 7962
2272.07 7865
2272.52 7680
2272.97 7885
2273.42 7596
2273.87 7297
2274.32 7341
2274.77 7290
2275.21 7199
2275.66 6935
2276.11 6651
2276.56 6620
2277.01 6384
2277.46 6253
2277.91 6351
2278.36 6492
2278.81 6522
2279.26 6701
2279.71 6841
2280.16 7169
2280.61 7601
2281.06 7757
2281.51 7941
2281.96 8039
2282.41 8518
2282.86 9348
2283.31 9467
2283.76 9276
2284.21 9464
2284.66 9339
2285.11 9493
2285.56 9540
2286.02 9085
2286.47 8654
2286.92 8790
2287.37 8229
2287.82 8516
2288.27 8357
2288.72 8121
2289.17 8423
2289.62 8527
2290.07 9124
2290.52 9464
2290.97 9924
2291.42 10170
2291.88 10364
2292.33 10820
2292.78 11229
2293.23 11084
2293.68 10866
2294.13 11342
2294.58 11092
2295.04 10823
2295.49 10734
2295.94 10304
2296.39 10347
2296.84 10089
2297.29 9903
2297.74 9761
2298.20 8906
2298.65 8273
2299.10 8118
2299.55 7792
2300.00 7793
2300.46 7512
2300.91 7377
2301.36 7381
2301.81 6850
2302.26 6653
2302.72 6880
2303.17 6390
2303.62 6293
2304.07 6694
2304.53 6996
2304.98 6592
2305.43 6603
2305.88 6521
2306.33 6575
2306.79 6707
2307.24 6740
2307.69 6682
2308.15 6579
2308.60 6996
2309.05 7355
2309.50 7469
2309.96 7648
2310.41 8014
2310.86 7913
2311.32 8051
2311.77 8449
2312.22 8585
2312.68 8496
2313.13 8358
2313.58 8249
2314.03 8097
2314.49 7971
2314.94 7638
2315.39 7334
2315.85 6966
2316.30 6788
2316.76 6690
2317.21 6646
2317.66 6560
2318.12 6755
2318.57 6516
2319.02 6542
2319.48 6576
2319.93 6593
2320.39 6596
2320.84 6703
2321.29 7021
2321.75 6872
2322.20 6992
2322.66 7329
2323.11 7153
2323.56 7107
2324.02 7086
2324.47 6727
2324.93 6771
2325.38 6897
2325.84 6763
2326.29 6590
2326.74 6567
2327.20 6607
2327.65 6570
2328.11 6548
2328.56 6530
2329.02 6465
2329.47 6605
2329.93 6795
2330.38 6659
2330.84 7039
2331.29 7060
2331.75 6871
2332.20 7004
2332.66 6982
2333.11 7028
2333.57 6874
2334.02 6997
2334.48 6995
2334.93 6842
2335.39 6719
2335.84 6914
2336.30 6803
2336.76 6800
2337.21 6822
2337.67 6644
2338.12 6710
2338.58 6894
2339.03 7222
2339.49 7208
2339.95 7491
2340.40 8234
2340.86 8750
2341.31 8932
2341.77 8703
2342.23 8834
2342.68 9254
2343.14 9541
2343.59 9374
2344.05 9569
2344.51 9689
2344.96 9586
2345.42 9432
2345.88 9213
2346.33 9366
2346.79 9809
2347.24 9811
2347.70 9978
2348.16 10086
2348.61 10103
2349.07 9862
2349.53 9231
2349.99 8904
2350.44 8996
2350.90 8709
2351.36 8380
2351.81 8316
2352.27 8430
2352.73 7889
2353.18 7668
2353.64 7802
2354.10 7587
2354.56 7401
2355.01 7360
2355.47 7568
2355.93 7348
2356.38 7304
2356.84 7186
2357.30 7092
2357.76 7014
2358.22 6991
2358.67 7111
2359.13 6917
2359.59 7102
2360.05 7175
2360.50 7750
2360.96 7809
2361.42 8196
2361.88 8763
2362.34 9178
2362.79 9191
2363.25 9326
2363.71 9429
2364.17 9325
2364.63 9031
2365.08 8812
2365.54 8879
2366.00 8594
2366.46 8286
2366.92 8065
2367.38 8046
2367.84 8120
2368.29 8192
2368.75 7897
2369.21 7767
2369.67 7799
2370.13 7545
2370.59 7616
2371.05 7648
2371.50 7577
2371.96 7649
2372.42 7548
2372.88 7273
2373.34 7241
2373.80 6950
2374.26 6892
2374.72 6902
2375.18 6839
2375.64 6574
2376.10 6366
2376.56 6633
2377.02 6677
2377.47 6711
2377.93 6937
2378.39 7032
2378.85 6782
2379.31 6816
2379.77 6952
2380.23 6807
2380.69 6906
2381.15 6986
2381.61 7066
2382.07 7026
2382.53 7323
2382.99 7234
2383.45 7139
2383.91 6921
2384.37 6863
2384.83 7389
2385.29 7198
2385.75 6790
2386.21 6613
2386.67 6828
2387.13 7267
2387.59 7308
2388.05 7115
2388.52 6655
2388.98 6736
2389.44 6743
2389.90 6644
2390.36 6377
2390.82 6369
2391.28 6540
2391.74 6756
2392.20 6612
2392.66 6181
2393.12 6250
2393.58 6250
2394.05 6644
2394.51 6566
2394.97 6482
2395.43 6505
2395.89 6259
2396.35 6336
2396.81 6340
2397.27 6256
2397.74 6407
2398.20 6606
2398.66 6494
2399.12 6288
2399.58 6240
2400.04 6411
2400.50 6177
2400.97 6403
2401.43 6284
2401.89 6262
2402.35 6325
2402.81 6488
2403.28 6325
2403.74 6124
2404.20 6324
2404.66 6159
2405.12 6533
2405.59 6476
2406.05 6456
2406.51 6501
2406.97 6479
2407.44 6668
2407.90 6963
2408.36 6689
2408.82 6678
2409.29 6453
2409.75 6481
2410.21 6668
2410.67 6485
2411.14 6455
2411.60 6056
2412.06 6391
2412.52 6348
2412.99 6173
2413.45 6144
2413.91 5999
2414.38 6152
2414.84 6433
2415.30 6436
2415.77 6826
2416.23 6738
2416.69 6999
2417.16 7092
2417.62 7088
2418.08 7813
2418.55 7852
2419.01 7699
2419.47 8003
2419.94 7840
2420.40 7839
2420.86 7595
2421.33 8021
2421.79 8236
2422.25 8008
2422.72 7804
2423.18 7639
2423.65 7926
2424.11 7835
2424.57 8076
2425.04 7841
2425.50 8292
2425.97 8696
2426.43 8947
2426.90 9217
2427.36 9635
2427.82 10043
2428.29 10693
2428.75 10891
2429.22 11346
2429.68 11220
2430.15 10975
2430.61 10962
2431.08 10487
2431.54 10141
2432.00 9750
2432.47 9045
2432.93 8702
2433.40 7906
2433.86 7576
2434.33 7751
2434.79 7745
2435.26 7646
2435.72 7270
2436.19 7463
2436.65 7664
2437.12 7756
2437.58 7572
2438.05 7898
2438.52 8627
2438.98 8744
2439.45 9202
2439.91 9652
2440.38 10479
2440.84 10857
2441.31 11006
2441.77 11360
2442.24 11050
2442.71 11453
2443.17 11864
2443.64 11508
2444.10 11421
2444.57 10146
2445.03 9500
2445.50 9139
2445.97 8568
2446.43 8394
2446.90 7951
2447.37 7198
2447.83 7292
2448.30 7266
2448.76 6847
2449.23 6473
2449.70 6675
2450.16 6576
2450.63 6212
2451.10 6564
2451.56 6210
2452.03 6569
2452.50 6499
2452.96 6313
2453.43 6324
2453.90 6358
2454.36 6490
2454.83 6825
2455.30 6592
2455.76 6386
2456.23 6539
2456.70 6676
2457.17 6666
2457.63 6478
2458.10 6651
2458.57 6506
2459.03 6546
2459.50 6658
2459.97 6121
2460.44 6191
2460.90 6554
2461.37 6361
2461.84 6293
2462.31 6485
2462.77 6330
2463.24 6421
2463.71 6534
2464.18 6154
2464.65 6630
2465.11 7028
2465.58 6719
2466.05 6778
2466.52 6869
2466.99 6835
2467.45 7083
2467.92 7147
2468.39 7343
2468.86 7594
2469.33 7746
2469.79 7613
2470.26 7637
2470.73 7641
2471.20 7560
2471.67 7432
2472.14 7042
2472.61 7143
2473.07 7537
2473.54 7589
2474.01 7482
2474.48 7553
2474.95 7684
2475.42 7554
2475.89 7334
2476.36 7025
2476.82 6831
2477.29 6873
2477.76 6986
2478.23 6761
2478.70 6776
2479.17 7110
2479.64 7216
2480.11 7644
2480.58 7723
2481.05 7965
2481.52 7885
2481.99 8244
2482.46 8092
2482.93 8131
2483.40 7925
2483.87 8003
2484.33 7860
2484.80 8092
2485.27 7619
2485.74 7448
2486.21 7252
2486.68 7074
2487.15 7000
2487.62 6815
2488.09 6585
2488.56 6565
2489.03 6446
2489.50 6768
2489.97 6806
2490.44 6653
2490.92 6574
2491.39 6690
2491.86 6924
2492.33 6656
2492.80 6743
2493.27 6646
2493.74 6685
2494.21 6739
2494.68 6832
2495.15 6939
2495.62 7038
2496.09 7079
2496.56 7323
2497.03 7409
2497.50 7777
2497.98 7943
2498.45 8179
2498.92 8290
2499.39 7882
2499.86 8193
2500.33 8457
2500.80 8302
2501.27 7961
2501.75 7643
2502.22 7477
2502.69 7064
2503.16 7149
2503.63 6860
2504.10 6593
2504.57 6713
2505.05 6681
2505.52 6550
2505.99 6945
2506.46 6963
2506.93 6848
2507.40 7015
2507.88 7145
2508.35 7309
2508.82 7388
2509.29 7552
2509.76 7801
2510.24 8033
2510.71 8009
2511.18 8149
2511.65 8323
2512.13 7811
2512.60 7994
2513.07 8002
2513.54 8074
2514.02 7942
2514.49 7835
2514.96 7572
2515.43 7234
2515.91 7177
2516.38 7088
2516.85 7044
2517.32 7089
2517.80 6798
2518.27 6726
2518.74 6690
2519.22 7022
2519.69 7038
2520.16 6941
2520.64 6975
2521.11 6937
2521.58 6746
2522.06 6725
2522.53 6480
2523.00 6461
2523.48 6415
2523.95 6496
2524.42 6314
2524.90 6378
2525.37 6199
2525.84 6275
2526.32 6357
2526.79 6581
2527.26 6787
2527.74 6507
2528.21 6561
2528.69 6659
2529.16 6647
2529.63 6693
2530.11 6657
2530.58 6361
2531.06 6566
2531.53 6470
2532.00 6590
2532.48 6987
2532.95 6829
2533.43 6793
2533.90 6760
2534.38 6904
2534.85 7092
2535.32 7296
2535.80 6879
2536.27 6926
2536.75 7004
2537.22 6673
2537.70 7025
2538.17 6861
2538.65 6778
2539.12 6876
2539.60 6603
2540.07 6988
2540.55 7006
2541.02 6682
2541.50 6591
2541.97 6791
2542.45 6422
2542.92 6491
2543.40 6849
2543.87 6709
2544.35 6789
2544.82 6861
2545.30 7144
2545.78 7389
2546.25 7305
2546.73 8218
2547.20 8575
2547.68 9005
2548.15 9056
2548.63 9408
2549.10 9903
2549.58 9977
2550.06 9591
2550.53 9494
2551.01 10150
2551.48 9936
2551.96 9422
2552.44 9176
2552.91 8886
2553.39 8843
2553.87 8770
2554.34 8943
2554.82 9192
2555.29 9354
2555.77 9635
2556.25 9388
2556.72 9565
2557.20 9751
2557.68 10009
2558.15 10000
2558.63 9854
2559.11 9737
2559.58 9699
2560.06 9385
2560.54 8977
2561.01 8686
2561.49 8124
2561.97 7413
2562.45 7313
2562.92 7405
2563.40 7109
2563.88 6843
2564.35 6368
2564.83 6550
2565.31 6793
2565.79 6593
2566.26 6553
2566.74 6540
2567.22 6699
2567.70 6601
2568.17 6635
2568.65 6365
2569.13 6486
2569.61 6587
2570.08 6590
2570.56 6376
2571.04 6288
2571.52 6192
2572.00 6396
2572.47 6255
2572.95 6207
2573.43 6204
2573.91 6215
2574.39 6626
2574.86 6338
2575.34 6138
2575.82 6179
2576.30 6216
2576.78 6244
2577.26 6313
2577.73 6444
2578.21 6587
2578.69 6729
2579.17 6284
2579.65 6256
2580.13 6442
2580.61 6172
2581.08 6491
2581.56 6397
2582.04 6429
2582.52 6210
2583.00 6371
2583.48 6397
2583.96 6073
2584.44 5827
2584.92 6079
2585.40 6163
2585.87 6364
2586.35 5987
2586.83 6340
2587.31 6601
2587.79 6826
2588.27 6658
2588.75 6705
2589.23 6714
2589.71 6847
2590.19 7307
2590.67 7061
2591.15 7212
2591.63 7256
2592.11 7461
2592.59 7734
2593.07 7611
2593.55 7988
2594.03 7876
2594.51 8124
2594.99 8609
2595.47 8446
2595.95 8694
2596.43 9164
2596.91 9101
2597.39 9142
2597.87 9287
2598.35 9625
2598.83 9322
2599.31 9506
2599.79 9146
2600.27 9319
2600.75 8964
2601.23 8514
2601.71 8630
2602.20 8356
2602.68 7880
2603.16 7541
2603.64 7178
2604.12 7180
2604.60 7116
2605.08 6792
2605.56 6637
2606.04 6691
2606.52 6661
2607.00 7064
2607.49 7038
2607.97 7255
2608.45 7897
2608.93 8444
2609.41 8783
2609.89 9279
2610.37 9459
2610.86 9645
2611.34 10304
2611.82 10543
2612.30 11050
2612.78 11098
2613.26 10702
2613.75 10639
2614.23 10688
2614.71 10248
2615.19 9809
2615.67 9531
2616.16 9069
2616.64 8694
2617.12 8573
2617.60 8250
2618.08 7779
2618.57 7269
2619.05 6964
2619.53 6811
2620.01 6519
2620.50 6699
2620.98 6743
2621.46 6433
2621.94 6614
2622.43 6732
2622.91 6652
2623.39 6464
2623.87 6447
2624.36 6716
2624.84 6547
2625.32 6498
2625.81 6524
2626.29 6321
2626.77 6416
2627.25 6600
2627.74 7028
2628.22 6663
2628.70 6584
2629.19 6687
2629.67 6740
2630.15 6875
2630.64 6921
2631.12 6896
2631.60 6987
2632.09 6936
2632.57 6972
2633.05 7089
2633.54 6764
2634.02 7161
2634.51 6903
2634.99 6982
2635.47 6894
2635.96 6850
2636.44 6956
2636.93 6951
2637.41 6752
2637.89 7040
2638.38 6797
2638.86 6707
2639.35 6604
2639.83 6905
2640.31 7045
2640.80 6915
2641.28 6831
2641.77 6884
2642.25 7202
2642.74 7551
2643.22 7219
2643.71 7131
2644.19 7509
2644.67 7433
2645.16 7181
2645.64 6894
2646.13 6734
2646.61 6893
2647.10 6792
2647.58 6752
2648.07 6881
2648.55 6760
2649.04 6382
2649.52 6431
2650.01 6388
2650.49 6524
2650.98 6461
2651.46 6622
2651.95 6809
2652.43 6953
2652.92 6877
2653.41 6699
2653.89 6607
2654.38 6319
2654.86 6281
2655.35 6275
2655.83 6253
2656.32 6327
2656.81 6498
2657.29 6706
2657.78 6492
2658.26 6115
2658.75 6381
2659.23 6384
2659.72 6418
2660.21 6095
2660.69 6000
2661.18 5961
2661.67 6138
2662.15 6086
2662.64 5855
2663.12 6063
2663.61 6046
2664.10 6183
2664.58 6357
2665.07 6463
2665.56 6085
2666.04 6292
2666.53 6348
2667.02 6624
2667.50 6291
2667.99 6285
2668.48 6379
2668.96 6435
2669.45 6338
2669.94 6394
2670.42 6477
2670.91 6155
2671.40 6330
2671.89 6313
2672.37 6447
2672.86 6656
2673.35 7126
2673.83 7143
2674.32 7539
2674.81 7656
2675.30 8033
2675.78 8451
2676.27 8583
2676.76 8912
2677.25 8915
2677.74 9126
2678.22 9260
2678.71 9114
2679.20 9440
2679.69 9947
2680.17 10034
2680.66 10162
2681.15 10389
2681.64 10888
2682.13 11007
2682.61 11482
2683.10 12033
2683.59 12352
2684.08 12371
2684.57 12875
2685.06 13415
2685.54 13073
2686.03 12515
2686.52 12266
2687.01 12327
2687.50 11766
2687.99 11138
2688.48 10431
2688.96 10101
2689.45 9021
2689.94 8922
2690.43 8163
2690.92 7564
2691.41 7207
2691.90 6949
2692.39 6737
2692.88 6667
2693.36 6660
2693.85 6827
2694.34 6574
2694.83 6297
2695.32 6598
2695.81 6552
2696.30 6945
2696.79 6826
2697.28 6886
2697.77 6865
2698.26 6766
2698.75 6876
2699.24 7099
2699.73 7136
2700.22 7078
2700.71 7259
2701.20 7371
2701.69 7528
2702.18 7451
2702.67 7517
2703.16 7733
2703.65 7991
2704.14 8032
2704.63 8254
2705.12 8013
2705.61 7810
2706.10 7895
2706.59 7806
2707.08 7468
2707.57 7505
2708.06 7234
2708.55 7262
2709.04 7201
2709.53 7039
2710.02 6889
2710.51 6995
2711.00 6792
2711.49 6676
2711.98 6630
2712.47 6762
2712.97 6675
2713.46 6479
2713.95 6689
2714.44 6789
2714.93 6494
2715.42 6566
2715.91 6596
2716.40 6531
2716.89 6429
2717.39 6449
2717.88 6604
2718.37 6441
2718.86 6149
2719.35 6262
2719.84 6357
2720.33 6602
2720.83 6606
2721.32 6591
2721.81 6772
2722.30 6970
2722.79 6837
2723.28 6820
2723.78 6895
2724.27 7233
2724.76 7206
2725.25 7174
2725.74 7242
2726.24 7325
2726.73 7268
2727.22 7197
2727.71 7421
2728.20 7039
2728.70 6586
2729.19 6503
2729.68 6444
2730.17 6346
2730.67 6543
2731.16 6442
2731.65 6664
2732.14 6715
2732.64 6555
2733.13 6466
2733.62 6447
2734.12 6329
2734.61 6688
2735.10 6884
2735.59 6598
2736.09 6877
2736.58 6911
2737.07 7085
2737.57 7032
2738.06 7197
2738.55 7328
2739.05 7048
2739.54 7041
2740.03 7233
2740.53 7575
2741.02 7645
2741.51 7480
2742.01 7658
2742.50 7266
2742.99 7309
2743.49 7158
2743.98 7087
2744.47 6954
2744.97 6851
2745.46 6849
2745.96 6901
2746.45 6809
2746.94 6261
2747.44 6231
2747.93 6456
2748.43 6312
2748.92 6463
2749.41 6631
2749.91 6576
2750.40 6638
2750.90 6691
2751.39 6894
2751.89 7133
2752.38 7236
2752.87 7352
2753.37 7834
2753.86 7979
2754.36 8199
2754.85 8467
2755.35 8700
2755.84 9022
2756.34 8961
2756.83 8917
2757.33 8796
2757.82 8766
2758.32 8525
2758.81 8237
2759.31 7981
2759.80 7679
2760.30 7405
2760.79 7140
2761.29 7218
2761.78 6915
2762.28 6773
2762.77 6922
2763.27 6737
2763.76 6441
2764.26 6551
2764.76 6390
2765.25 6504
2765.75 6636
2766.24 6372
2766.74 6405
2767.23 6570
2767.73 6686
2768.23 6713
2768.72 6698
2769.22 6687
2769.71 6719
2770.21 6428
2770.71 6671
2771.20 6864
2771.70 7003
2772.19 7048
2772.69 7128
2773.19 7239
2773.68 7482
2774.18 7801
2774.68 7632
2775.17 7509
2775.67 7914
2776.17 7900
2776.66 7678
2777.16 8032
2777.66 8206
2778.15 8257
2778.65 8002
2779.15 8213
2779.64 8470
2780.14 8328
2780.64 8427
2781.13 8605
2781.63 8121
2782.13 8283
2782.63 8248
2783.12 8319
2783.62 8384
2784.12 8056
2784.61 7972
2785.11 7897
2785.61 7893
2786.11 7799
2786.60 7542
2787.10 7620
2787.60 7641
2788.10 7121
2788.59 7072
2789.09 7171
2789.59 7158
2790.09 7248
2790.59 7033
2791.08 7295
2791.58 7107
2792.08 6882
2792.58 6942
2793.08 7264
2793.57 7261
2794.07 7541
2794.57 7740
2795.07 8390
2795.57 9038
2796.07 9305
2796.56 10085
2797.06 11058
2797.56 11979
2798.06 12359
2798.56 12963
2799.06 13483
2799.56 13898
2800.05 13856
2800.55 13480
2801.05 12740
2801.55 12512
2802.05 11695
2802.55 11000
2803.05 10587
2803.55 10062
2804.05 9608
2804.54 9424
2805.04 9513
2805.54 10007
2806.04 10431
2806.54 11059
2807.04 11913
2807.54 12705
2808.04 13957
2808.54 14684
2809.04 15891
2809.54 17415
2810.04 18032
2810.54 18299
2811.04 18913
2811.54 18908
2812.04 18031
2812.54 17155
2813.04 16341
2813.54 15292
2814.04 14554
2814.54 13273
2815.04 12046
2815.54 11112
2816.04 10243
2816.54 10687
2817.04 10591
2817.54 10842
2818.04 11171
2818.54 11913
2819.04 12473
2819.54 13346
2820.04 14374
2820.54 14695
2821.04 14671
2821.54 15183
2822.04 14901
2822.54 14878
2823.04 14075
2823.54 12920
2824.04 12375
2824.55 12128
2825.05 11170
2825.55 10434
2826.05 9571
2826.55 9484
2827.05 9335
2827.55 9124
2828.05 8917
2828.55 8593
2829.06 8583
2829.56 8658
2830.06 8763
2830.56 8897
2831.06 8577
2831.56 8814
2832.06 8458
2832.57 8385
2833.07 8020
2833.57 8156
2834.07 8179
2834.57 8055
2835.07 7925
2835.58 7625
2836.08 8132
2836.58 8064
2837.08 7960
2837.58 7963
2838.09 8031
2838.59 7973
2839.09 7771
2839.59 7432
2840.10 7466
2840.60 7518
2841.10 7531
2841.60 7549
2842.11 7451
2842.61 7417
2843.11 7125
2843.61 7409
2844.12 7529
2844.62 7617
2845.12 7632
2845.62 8036
2846.13 8178
2846.63 8004
2847.13 8178
2847.64 8292
2848.14 8646
2848.64 8656
2849.14 8873
2849.65 8814
2850.15 8646
2850.65 8733
2851.16 8381
2851.66 8231
2852.16 7926
2852.67 7723
2853.17 7791
2853.67 7924
2854.18 7872
2854.68 7646
2855.18 7773
2855.69 7618
2856.19 7532
2856.70 7578
2857.20 7790
2857.70 7732
2858.21 8016
2858.71 8011
2859.22 8046
2859.72 8193
2860.22 8588
2860.73 8847
2861.23 8891
2861.74 8830
2862.24 9066
2862.74 9435
2863.25 9575
2863.75 9059
2864.26 8851
2864.76 8765
2865.27 8391
2865.77 8005
2866.28 7852
2866.78 7556
2867.28 7143
2867.79 6857
2868.29 6622
2868.80 6608
2869.30 6590
2869.81 6735
2870.31 6780
2870.82 6545
2871.32 6625
2871.83 6589
2872.33 6676
2872.84 6755
2873.34 6975
2873.85 6836
2874.36 6818
2874.86 6667
2875.37 6604
2875.87 6751
2876.38 6801
2876.88 6630
2877.39 6742
2877.89 7034
2878.40 7075
2878.90 7096
2879.41 6943
2879.92 7138
2880.42 6989
2880.93 7038
2881.43 7344
2881.94 7146
2882.45 7200
2882.95 7101
2883.46 7386
2883.96 7416
2884.47 7659
2884.98 7982
2885.48 8344
2885.99 8170
2886.50 8640
2887.00 9155
2887.51 9118
2888.02 9350
2888.52 9476
2889.03 9588
2889.53 9997
2890.04 9986
2890.55 9975
2891.06 9924
2891.56 9102
2892.07 8976
2892.58 8505
2893.08 8599
2893.59 7941
2894.10 7544
2894.60 7835
2895.11 7514
2895.62 7227
2896.13 7420
2896.63 7445
2897.14 7846
2897.65 7732
2898.15 7610
2898.66 7500
2899.17 7786
2899.68 7878
2900.18 7819
2900.69 8234
2901.20 8099
2901.71 8241
2902.22 8271
2902.72 7994
2903.23 8105
2903.74 8332
2904.25 8277
2904.75 8134
2905.26 8267
2905.77 8408
2906.28 8101
2906.79 8230
2907.30 8147
2907.80 8527
2908.31 8498
2908.82 8429
2909.33 8288
2909.84 8079
2910.35 8281
2910.85 8032
2911.36 7813
2911.87 7627
2912.38 7750
2912.89 7985
2913.40 7656
2913.91 7422
2914.41 7560
2914.92 7571
2915.43 7509
2915.94 7389
2916.45 7347
2916.96 7258
2917.47 7297
2917.98 7256
2918.49 6842
2919.00 6928
2919.51 6973
2920.01 6883
2920.52 6899
2921.03 7058
2921.54 7192
2922.05 7341
2922.56 7847
2923.07 8432
2923.58 9149
2924.09 10212
2924.60 11264
2925.11 11947
2925.62 13131
2926.13 14120
2926.64 15477
2927.15 15814
2927.66 15861
2928.17 15786
2928.68 15627
2929.19 15207
2929.70 14635
2930.21 13676
2930.72 12795
2931.23 11671
2931.74 10572
2932.25 9335
2932.76 8900
2933.27 8285
2933.78 7857
2934.29 7600
2934.80 7483
2935.31 7262
2935.83 7181
2936.34 7525
2936.85 7370
2937.36 7144
2937.87 7263
2938.38 7384
2938.89 7381
2939.40 7409
2939.91 7386
2940.42 7538
2940.94 7536
2941.45 7400
2941.96 7140
2942.47 7269
2942.98 7796
2943.49 7901
2944.00 8024
2944.51 8137
2945.03 8669
2945.54 9333
2946.05 9568
2946.56 9676
2947.07 10625
2947.58 11007
2948.10 11316
2948.61 11382
2949.12 11186
2949.63 10881
2950.14 10719
2950.66 10494
2951.17 9974
2951.68 9927
2952.19 9326
2952.70 8941
2953.22 8429
2953.73 8021
2954.24 7858
2954.75 7723
2955.26 7688
2955.78 7546
2956.29 7567
2956.80 7288
2957.31 7188
2957.83 7118
2958.34 7225
2958.85 7340
2959.37 7363
2959.88 7668
2960.39 8001
2960.90 8072
2961.42 7932
2961.93 8299
2962.44 8398
2962.96 8374
2963.47 8456
2963.98 8661
2964.50 8796
2965.01 8975
2965.52 8858
2966.04 8867
2966.55 8327
2967.06 8080
2967.58 7920
2968.09 7700
2968.60 7415
2969.12 7437
2969.63 7058
2970.14 6918
2970.66 6835
2971.17 7171
2971.68 7108
2972.20 7046
2972.71 7150
2973.23 6882
2973.74 6995
2974.25 7022
2974.77 7237
2975.28 7335
2975.80 7177
2976.31 7208
2976.83 7321
2977.34 7301
2977.85 7534
2978.37 7627
2978.88 7518
2979.40 7699
2979.91 8015
2980.43 8017
2980.94 8237
2981.46 8126
2981.97 8401
2982.48 8261
2983.00 8192
2983.51 8503
2984.03 8326
2984.54 8316
2985.06 8321
2985.57 8364
2986.09 8228
2986.60 8019
2987.12 7977
2987.63 7979
2988.15 8071
2988.67 7992
2989.18 8024
2989.70 7921
2990.21 7888
2990.73 7751
2991.24 7627
2991.76 7807
2992.27 7767
2992.79 7991
2993.30 8269
2993.82 8499
2994.34 8702
2994.85 8938
2995.37 9953
2995.88 10946
2996.40 11360
2996.92 12237
2997.43 12789
2997.95 13497
2998.46 14834
2998.98 15062
2999.50 15891
3000.01 16536
3000.53 16543
3001.05 15681
3001.56 15273
3002.08 14494
3002.59 13557
3003.11 12974
3003.63 11962
3004.14 11345
3004.66 11123
3005.18 10297
3005.69 9886
3006.21 9501
3006.73 9385
3007.24 9419
3007.76 9358
3008.28 8719
3008.80 8437
3009.31 8411
3009.83 8514
3010.35 8479
3010.86 8183
3011.38 7744
3011.90 7488
3012.42 7375
3012.93 7550
3013.45 7760
3013.97 7566
3014.49 7479
3015.00 7392
3015.52 7576
3016.04 7421
3016.56 7584
3017.07 7784
3017.59 7759
3018.11 7819
3018.63 8234
3019.15 8218
3019.66 8556
3020.18 9021
3020.70 9088
3021.22 9154
3021.74 9450
3022.25 9320
3022.77 9521
3023.29 9846
3023.81 10141
3024.33 10398
3024.85 10754
3025.36 11221
3025.88 10968
3026.40 11211
3026.92 11793
3027.44 11512
3027.96 11592
3028.48 11571
3028.99 10701
3029.51 10195
3030.03 10069
3030.55 10309
3031.07 9953
3031.59 9663
3032.11 9717
3032.63 10027
3033.15 10402
3033.66 11141
3034.18 11926
3034.70 13049
3035.22 13915
3035.74 15241
3036.26 16423
3036.78 17510
3037.30 17865
3037.82 18488
3038.34 19028
3038.86 18060
3039.38 17793
3039.90 17501
3040.42 16513
3040.94 15344
3041.46 13938
3041.98 12527
3042.50 11600
3043.02 10806
3043.54 9785
3044.06 9355
3044.58 9271
3045.10 9070
3045.62 8789
3046.14 8499
3046.66 8086
3047.18 7833
3047.70 7912
3048.22 7898
3048.74 7829
3049.26 7912
3049.78 7783
3050.30 7452
3050.82 7479
3051.34 7590
3051.86 7446
3052.38 7310
3052.90 7301
3053.43 7216
3053.95 7204
3054.47 7327
3054.99 7446
3055.51 7324
3056.03 7311
3056.55 7585
3057.07 7649
3057.59 7492
3058.12 7500
3058.64 7888
3059.16 7796
3059.68 7721
3060.20 7763
3060.72 7893
3061.24 7989
3061.77 7713
3062.29 7835
3062.81 7908
3063.33 7735
3063.85 8004
3064.37 7802
3064.90 7725
3065.42 7885
3065.94 7926
3066.46 7675
3066.98 7495
3067.51 7680
3068.03 7858
3068.55 7498
3069.07 7191
3069.59 7317
3070.12 7370
3070.64 7349
3071.16 7377
3071.68 7129
3072.21 7052
3072.73 7121
3073.25 7310
3073.77 7616
3074.30 7604
3074.82 7810
3075.34 8053
3075.86 8031
3076.39 8081
3076.91 8526
3077.43 8524
3077.96 8216
3078.48 8008
3079.00 7804
3079.52 7595
3080.05 7527
3080.57 7595
3081.09 7538
3081.62 7466
3082.14 7248
3082.66 6989
3083.19 6862
3083.71 7053
3084.23 6947
3084.76 6903
3085.28 7084
3085.80 7080
3086.33 7140
3086.85 7102
3087.38 6654
3087.90 6704
3088.42 6877
3088.95 6809
3089.47 6847
3090.00 6824
3090.52 6873
3091.04 6655
3091.57 6723
3092.09 6656
3092.62 6806
3093.14 6657
3093.66 6579
3094.19 6521
3094.71 6567
3095.24 6447
3095.76 6534
3096.29 6462
3096.81 6513
3097.34 6836
3097.86 6592
3098.38 6910
3098.91 6959
3099.43 7070
3099.96 7131
3100.48 7486
3101.01 7896
3101.53 8320
3102.06 8825
3102.58 9115
3103.11 9160
3103.63 9608
3104.16 10004
3104.68 10147
3105.21 10147
3105.73 9989
3106.26 9436
3106.79 9214
3107.31 9143
3107.84 8871
3108.36 8237
3108.89 7605
3109.41 7427
3109.94 7481
3110.46 7411
3110.99 7340
3111.52 7435
3112.04 7289
3112.57 7434
3113.09 7544
3113.62 7442
3114.15 7333
3114.67 7438
3115.20 7266
3115.72 7075
3116.25 6747
3116.78 6813
3117.30 6597
3117.83 6029
3118.35 5856
3118.88 6079
3119.41 5905
3119.93 6079
3120.46 5978
3120.99 5705
3121.51 5857
3122.04 5747
3122.57 5920
3123.09 6209
3123.62 5947
3124.15 6160
3124.67 5902
3125.20 5996
3125.73 5867
3126.26 5764
3126.78 6069
3127.31 6148
3127.84 6284
3128.36 5743
3128.89 5900
3129.42 6152
3129.95 6230
3130.47 6092
3131.00 6030
3131.53 5893
3132.06 5766
3132.58 5954
3133.11 6042
3133.64 5996
3134.17 5844
3134.69 5815
3135.22 5891
3135.75 5986
3136.28 6226
3136.81 6335
3137.33 6374
3137.86 6705
3138.39 6851
3138.92 6337
3139.45 6563
3139.97 6721
3140.50 6670
3141.03 6661
3141.56 6747
3142.09 6890
3142.62 6804
3143.14 6859
3143.67 6758
3144.20 6830
3144.73 6663
3145.26 6442
3145.79 6451
3146.32 6610
3146.84 6817
3147.37 7336
3147.90 7493
3148.43 7707
3148.96 7876
3149.49 8069
3150.02 8408
3150.55 8213
3151.08 8283
3151.61 8242
3152.13 7919
3152.66 7758
3153.19 7606
3153.72 7400
3154.25 7082
3154.78 6825
3155.31 6889
3155.84 6951
3156.37 6918
3156.90 6889
3157.43 7005
3157.96 6713
3158.49 6740
3159.02 6904
3159.55 6905
3160.08 6628
3160.61 6644
3161.14 6692
3161.67 6775
3162.20 6487
3162.73 6459
3163.26 6603
3163.79 6875
3164.32 6945
3164.85 6977
3165.38 7191
3165.91 7249
3166.44 7438
3166.97 7646
3167.50 7737
3168.03 7859
3168.56 8184
3169.09 8599
3169.62 8642
3170.15 8951
3170.69 8901
3171.22 9017
3171.75 9143
3172.28 8901
3172.81 8559
3173.34 7788
3173.87 7373
3174.40 7139
3174.93 6699
3175.46 6461
3176.00 6626
3176.53 6382
3177.06 6582
3177.59 6517
3178.12 6561
3178.65 6678
3179.18 6802
3179.72 6523
3180.25 6529
3180.78 6832
3181.31 7183
3181.84 7228
3182.37 7284
3182.91 7203
3183.44 7389
3183.97 6968
3184.50 7112
3185.03 6785
3185.56 6632
3186.10 6754
3186.63 6516
3187.16 6774
3187.69 6620
3188.23 6642
3188.76 6663
3189.29 6287
3189.82 6154
3190.36 6202
3190.89 6271
3191.42 6250
3191.95 6269
3192.49 6026
3193.02 6228
3193.55 6269
3194.08 6129
3194.62 6040
3195.15 5950
3195.68 6104
3196.21 6280
3196.75 6234
3197.28 6251
3197.81 6400
3198.35 6564
3198.88 6346
3199.41 6979
3199.95 7040
3200.48 6737
3201.01 6710
3201.55 6892
3202.08 7013
3202.61 7342
3203.15 7420
3203.68 7619
3204.21 7658
3204.75 7564
3205.28 7678
3205.81 7617
3206.35 7830
3206.88 7832
3207.42 7719
3207.95 7941
3208.48 7635
3209.02 7217
3209.55 7078
3210.09 7044
3210.62 6946
3211.15 7001
3211.69 6910
3212.22 6915
3212.76 7074
3213.29 6992
3213.83 6895
3214.36 6854
3214.89 6689
3215.43 6551
3215.96 6366
3216.50 6179
3217.03 6291
3217.57 6297
3218.10 6307
3218.64 6382
3219.17 6502
3219.71 6380
3220.24 6369
3220.78 6473
3221.31 6747
3221.85 6478
3222.38 6596
3222.92 6487
3223.45 6505
3223.99 6528
3224.52 6592
3225.06 6755
3225.59 6835
3226.13 6867
3226.66 7240
3227.20 6962
3227.73 6762
3228.27 6951
3228.81 6881
3229.34 6469
3229.88 6340
3230.41 6245
3230.95 6220
3231.48 5960
3232.02 5836
3232.56 5837
3233.09 5738
3233.63 5759
3234.16 6042
3234.70 5794
3235.24 5560
3235.77 5758
3236.31 5758
3236.85 6114
3237.38 6022
3237.92 6123
3238.45 6209
3238.99 6479
3239.53 6466
3240.06 6286
3240.60 6323
3241.14 6279
3241.67 6444
3242.21 6559
3242.75 6441
3243.28 6344
3243.82 6188
3244.36 5834
3244.90 6022
3245.43 6016
3245.97 5984
3246.51 6122
3247.04 5848
3247.58 6061
3248.12 5826
3248.66 5877
3249.19 5969
3249.73 5856
3250.27 5981
3250.81 6264
3251.34 6456
3251.88 6116
3252.42 6421
3252.96 6659
3253.49 6589
3254.03 7058
3254.57 6938
3255.11 6981
3255.64 6846
3256.18 7029
3256.72 7140
3257.26 7110
3257.80 7135
3258.33 7129
3258.87 7154
3259.41 7281
3259.95 7187
3260.49 6978
3261.03 6868
3261.56 6999
3262.10 6736
3262.64 6839
3263.18 6631
3263.72 6690
3264.26 6866
3264.79 7055
3265.33 6872
3265.87 6810
3266.41 6900
3266.95 6897
3267.49 6926
3268.03 7161
3268.57 7239
3269.10 7001
3269.64 6885
3270.18 7155
3270.72 6906
3271.26 6608
3271.80 6622
3272.34 6784
3272.88 6399
3273.42 6141
3273.96 6086
3274.50 6282
3275.04 6270
3275.58 6072
3276.12 6135
3276.66 6432
3277.19 6613
3277.73 6726
3278.27 6555
3278.81 6998
3279.35 6685
3279.89 6738
3280.43 6949
3280.97 7029
3281.51 6878
3282.05 7095
3282.59 7085
3283.13 7286
3283.67 7385
3284.21 7662
3284.75 7635
3285.29 7844
3285.83 8283
3286.38 8573
3286.92 8685
3287.46 8922
3288.00 8908
3288.54 8697
3289.08 8875
3289.62 8568
3290.16 8583
3290.70 8731
3291.24 8350
3291.78 8522
3292.32 8751
3292.86 8918
3293.40 9121
3293.95 9732
3294.49 10469
3295.03 11193
3295.57 12383
3296.11 13579
3296.65 14547
3297.19 15220
3297.73 15843
3298.28 15938
3298.82 16226
3299.36 16154
3299.90 15372
3300.44 14118
3300.98 13074
3301.52 12100
3302.07 11195
3302.61 10294
3303.15 9276
3303.69 8836
3304.23 8503
3304.77 7998
3305.32 7791
3305.86 7525
3306.40 7581
3306.94 7414
3307.49 7209
3308.03 7299
3308.57 7512
3309.11 7080
3309.65 7220
3310.20 6998
3310.74 6790
3311.28 6724
3311.82 6789
3312.37 7069
3312.91 6916
3313.45 6894
3313.99 7006
3314.54 7647
3315.08 7791
3315.62 7735
3316.17 7727
3316.71 8002
3317.25 8343
3317.79 8527
3318.34 8713
3318.88 8544
3319.42 9058
3319.97 9234
3320.51 9452
3321.05 10146
3321.60 10014
3322.14 10052
3322.68 10366
3323.23 10945
3323.77 11143
3324.31 11360
3324.86 11008
3325.40 11067
3325.94 10756
3326.49 10751
3327.03 10323
3327.58 9975
3328.12 9433
3328.66 8875
3329.21 8362
3329.75 8059
3330.29 7707
3330.84 7410
3331.38 7196
3331.93 7337
3332.47 7881
3333.02 8033
3333.56 8251
3334.10 8744
3334.65 9434
3335.19 9977
3335.74 10467
3336.28 11309
3336.83 11963
3337.37 12345
3337.92 13085
3338.46 13180
3339.00 13574
3339.55 13491
3340.09 12775
3340.64 11799
3341.18 10955
3341.73 10116
3342.27 9440
3342.82 8780
3343.36 8425
3343.91 8151
3344.45 7680
3345.00 7281
3345.54 7004
3346.09 6746
3346.64 6642
3347.18 6682
3347.73 6534
3348.27 6640
3348.82 6773
3349.36 6806
3349.91 6995
3350.45 7124
3351.00 7019
3351.55 7202
3352.09 7262
3352.64 7669
3353.18 7903
3353.73 7689
3354.27 8091
3354.82 8217
3355.37 8725
3355.91 9127
3356.46 9084
3357.00 9148
3357.55 9059
3358.10 9616
3358.64 9547
3359.19 9206
3359.74 9022
3360.28 8665
3360.83 8209
3361.38 7728
3361.92 7343
3362.47 7174
3363.02 6767
3363.56 6776
3364.11 6655
3364.66 6539
3365.20 6389
3365.75 6119
3366.30 6066
3366.84 6187
3367.39 5942
3367.94 5924
3368.48 5879
3369.03 5710
3369.58 5763
3370.13 6184
3370.67 6038
3371.22 6012
3371.77 5775
3372.32 5775
3372.86 5764
3373.41 5643
3373.96 5872
3374.51 5598
3375.05 5919
3375.60 5846
3376.15 5873
3376.70 5751
3377.24 5535
3377.79 5704
3378.34 5465
3378.89 5222
3379.44 5469
3379.98 5368
3380.53 5253
3381.08 5304
3381.63 5280
3382.18 5350
3382.73 5296
3383.27 5205
3383.82 5295
3384.37 5510
3384.92 5389
3385.47 5322
3386.02 5544
3386.56 5598
3387.11 5469
3387.66 5409
3388.21 5548
3388.76 5455
3389.31 5447
3389.86 5332
3390.41 5557
3390.95 5449
3391.50 5624
3392.05 5692
3392.60 5462
3393.15 5397
3393.70 5699
3394.25 5973
3394.80 6126
3395.35 5838
3395.90 5663
3396.45 5559
3397.00 5829
3397.55 5759
3398.10 5666
3398.64 5200
3399.19 5233
3399.74 5510
3400.29 5499
3400.84 5483
3401.39 5380
3401.94 5357
3402.49 5472
3403.04 5544
3403.59 5409
3404.14 5205
3404.69 5063
3405.24 5128
3405.79 5247
3406.34 5220
3406.89 5165
3407.44 5069
3407.99 5337
3408.54 4913
3409.09 4972
3409.65 4979
3410.20 4920
3410.75 5093
3411.30 5048
3411.85 5143
3412.40 5075
3412.95 4851
3413.50 5231
3414.05 5016
3414.60 5144
3415.15 5260
3415.70 5301
3416.25 5225
3416.81 5140
3417.36 5228
3417.91 5257
3418.46 5268
3419.01 5191
3419.56 5041
3420.11 4935
3420.66 5097
3421.22 4952
3421.77 5033
3422.32 5118
3422.87 5043
3423.42 4915
3423.97 5150
3424.52 5333
3425.08 5311
3425.63 5412
3426.18 5352
3426.73 5290
3427.28 5399
3427.84 5571
3428.39 5132
3428.94 5298
3429.49 5157
3430.04 5114
3430.60 5250
3431.15 5244
3431.70 5099
3432.25 4967
3432.80 5168
3433.36 4898
3433.91 5129
3434.46 5224
3435.01 5251
3435.57 5279
3436.12 5198
3436.67 5058
3437.22 5221
3437.78 5418
3438.33 5380
3438.88 5206
3439.44 5412
3439.99 5538
3440.54 5340
3441.09 5505
3441.65 5476
3442.20 5525
3442.75 5258
3443.31 5408
3443.86 5646
3444.41 5418
3444.97 5376
3445.52 5389
3446.07 5507
3446.63 5417
3447.18 5308
3447.73 5022
3448.29 5179
3448.84 4853
3449.40 4958
3449.95 5120
3450.50 5010
3451.06 4959
3451.61 4829
3452.16 4780
3452.72 5006
3453.27 4794
3453.83 4463
3454.38 4354
3454.93 4767
3455.49 4596
3456.04 4488
3456.60 4623
3457.15 4627
3457.71 4888
3458.26 4710
3458.81 4706
3459.37 4663
3459.92 4493
3460.48 4435
3461.03 4833
3461.59 4787
3462.14 4858
3462.70 4750
3463.25 4911
3463.81 4708
3464.36 4670
3464.92 4791
3465.47 4981
3466.03 4992
3466.58 5137
3467.14 5145
3467.69 5304
3468.25 5280
3468.80 5265
3469.36 5448
3469.91 5338
3470.47 5220
3471.02 5112
3471.58 5184
3472.13 4943
3472.69 5099
3473.24 5309
3473.80 4951
3474.36 4955
3474.91 4912
3475.47 4862
3476.02 4795
3476.58 4707
3477.13 4975
3477.69 4859
3478.25 4962
3478.80 4874
3479.36 4997
3479.91 4917
3480.47 5143
3481.03 5222
3481.58 5252
3482.14 5254
3482.70 5263
3483.25 5351
3483.81 5438
3484.37 5489
3484.92 5702
3485.48 5388
3486.04 5766
3486.59 5541
3487.15 5344
3487.71 5246
3488.26 5470
3488.82 5649
3489.38 5666
3489.93 5701
3490.49 5943
3491.05 6079
3491.60 6397
3492.16 6313
3492.72 6353
3493.27 6283
3493.83 6440
3494.39 6658
3494.95 6100
3495.50 6198
3496.06 6377
3496.62 6303
3497.18 6465
3497.73 6507
3498.29 6708
3498.85 6708
3499.41 6988
3499.96 7261
3500.52 7355
3501.08 7699
3501.64 8075
3502.20 8407
3502.75 8974
3503.31 9553
3503.87 9949
3504.43 10583
3504.99 11713
3505.54 11831
3506.10 11804
3506.66 12364
3507.22 12370
3507.78 12769
3508.34 12635
3508.89 12720
3509.45 12092
3510.01 10824
3510.57 10200
3511.13 9477
3511.69 8578
3512.25 7620
3512.80 7197
3513.36 6861
3513.92 6643
3514.48 6401
3515.04 6037
3515.60 5922
3516.16 5736
3516.72 5897
3517.28 5832
3517.83 5742
3518.39 5945
3518.95 5958
3519.51 5825
3520.07 5806
3520.63 5906
3521.19 5811
3521.75 5777
3522.31 5831
3522.87 5758
3523.43 5604
3523.99 5658
3524.55 5719
3525.11 5548
3525.67 5591
3526.23 5689
3526.79 5551
3527.35 5578
3527.91 5543
3528.47 5763
3529.03 5440
3529.59 5588
3530.15 5553
3530.71 5143
3531.27 5237
3531.83 5218
3532.39 5445
3532.95 5620
3533.51 5550
3534.07 5649
3534.63 5947
3535.19 6023
3535.75 6179
3536.31 6032
3536.87 6070
3537.43 6245
3537.99 6397
3538.55 6485
3539.12 6402
3539.68 5900
3540.24 6265
3540.80 6473
3541.36 6458
3541.92 6826
3542.48 6465
3543.04 6316
3543.60 6233
3544.16 6449
3544.73 6495
3545.29 6276
3545.85 6522
3546.41 6599
3546.97 6197
3547.53 6322
3548.09 6223
3548.66 5836
3549.22 5887
3549.78 5961
3550.34 5934
3550.90 5893
3551.46 6012
3552.03 5714
3552.59 6063
3553.15 6174
3553.71 6596
3554.27 7120
3554.84 7086
3555.40 7159
3555.96 7696
3556.52 8161
3557.09 8328
3557.65 8352
3558.21 8620
3558.77 8494
3559.33 8064
3559.90 7667
3560.46 7417
3561.02 7075
3561.58 6632
3562.15 6410
3562.71 5948
3563.27 5831
3563.84 5764
3564.40 5595
3564.96 5241
3565.52 5263
3566.09 5384
3566.65 5313
3567.21 5136
3567.78 5144
3568.34 5063
3568.90 5033
3569.47 5276
3570.03 5040
3570.59 5088
3571.16 5270
3571.72 5232
3572.28 5199
3572.85 5227
3573.41 5563
3573.97 5307
3574.54 5067
3575.10 5339
3575.66 5387
3576.23 5421
3576.79 5441
3577.36 5495
3577.92 5264
3578.48 5344
3579.05 4979
3579.61 5147
3580.18 5457
3580.74 5539
3581.30 5387
3581.87 5216
3582.43 5470
3583.00 5444
3583.56 5587
3584.13 5489
3584.69 5365
3585.25 5308
3585.82 5468
3586.38 5455
3586.95 5452
3587.51 5242
3588.08 5069
3588.64 5318
3589.21 5229
3589.77 5186
3590.34 5258
3590.90 5544
3591.47 5599
3592.03 5605
3592.60 5620
3593.16 5443
3593.73 5641
3594.29 5890
3594.86 5832
3595.42 5634
3595.99 5530
3596.55 5479
3597.12 5627
3597.68 5744
3598.25 5561
3598.82 5305
3599.38 5413
3599.95 5528
3600.51 5412
3601.08 5567
3601.64 5471
3602.21 5449
3602.78 5561
3603.34 5703
3603.91 5511
3604.47 5509
3605.04 5585
3605.61 5522
3606.17 5389
3606.74 5376
3607.30 5284
3607.87 5046
3608.44 5033
3609.00 4906
3609.57 4980
3610.14 5028
3610.70 4905
3611.27 5010
3611.84 4881
3612.40 5060
3612.97 5366
3613.54 5653
3614.10 6096
3614.67 6790
3615.24 7276
3615.80 8069
3616.37 9114
3616.94 10531
3617.50 11612
3618.07 13211
3618.64 14612
3619.21 15522
3619.77 16605
3620.34 17574
3620.91 17936
3621.47 17944
3622.04 17332
3622.61 16344
3623.18 15020
3623.74 13639
3624.31 12200
3624.88 10594
3625.45 9212
3626.01 8358
3626.58 7369
3627.15 6727
3627.72 6136
3628.29 6222
3628.85 6041
3629.42 5535
3629.99 5558
3630.56 5356
3631.13 5276
3631.69 5374
3632.26 5360
3632.83 5151
3633.40 5230
3633.97 5053
3634.54 4969
3635.10 5072
3635.67 5047
3636.24 4928
3636.81 5061
3637.38 4727
3637.95 4712
3638.52 4742
3639.08 5087
3639.65 4826
3640.22 4875
3640.79 5277
3641.36 5430
3641.93 5601
3642.50 5415
3643.07 5497
3643.64 5574
3644.20 5724
3644.77 5897
3645.34 5868
3645.91 5818
3646.48 6188
3647.05 6020
3647.62 6383
3648.19 6212
3648.76 6073
3649.33 6007
3649.90 6149
3650.47 6080
3651.04 6141
3651.61 6113
3652.18 6284
3652.75 6225
3653.32 5830
3653.89 5917
3654.46 6214
3655.03 6245
3655.60 5989
3656.17 6028
3656.74 6396
3657.31 6789
3657.88 6833
3658.45 7097
3659.02 7118
3659.59 7297
3660.16 7170
3660.73 7564
3661.30 7059
3661.87 7416
3662.44 7309
3663.01 7010
3663.58 6644
3664.15 6447
3664.72 6268
3665.29 5976
3665.86 5620
3666.43 5394
3667.01 5171
3667.58 4981
3668.15 5076
3668.72 5236
3669.29 5036
3669.86 5223
3670.43 5098
3671.00 5242
3671.57 5337
3672.15 5173
3672.72 5490
3673.29 5659
3673.86 5502
3674.43 5724
3675.00 5639
3675.57 5677
3676.15 5610
3676.72 5533
3677.29 5709
3677.86 5658
3678.43 5679
3679.00 5565
3679.58 5473
3680.15 5495
3680.72 5364
3681.29 5403
3681.86 5359
3682.44 5240
3683.01 5152
3683.58 5077
3684.15 5394
3684.73 5403
3685.30 5511
3685.87 5565
3686.44 5679
3687.02 5645
3687.59 5615
3688.16 5991
3688.73 6114
3689.31 6326
3689.88 6504
3690.45 6542
3691.02 6393
3691.60 6469
3692.17 6674
3692.74 6883
3693.32 6526
3693.89 6531
3694.46 6224
3695.03 6175
3695.61 6038
3696.18 5954
3696.75 5622
3697.33 5663
3697.90 5726
3698.47 5325
3699.05 5271
3699.62 5473
3700.19 5202
3700.77 4781
3701.34 4672
3701.91 5006
3702.49 4961
3703.06 5071
3703.64 5066
3704.21 4978
3704.78 4931
3705.36 4894
3705.93 4881
3706.51 5057
3707.08 5214
3707.65 5212
3708.23 5276
3708.80 5160
3709.38 5230
3709.95 5239
3710.52 5274
3711.10 5032
3711.67 5090
3712.25 5097
3712.82 4992
3713.40 4941
3713.97 4761
3714.55 4855
3715.12 5087
3715.69 4907
3716.27 4880
3716.84 4886
3717.42 4931
3717.99 5034
3718.57 5146
3719.14 5058
3719.72 5075
3720.29 5117
3720.87 4823
3721.44 4890
3722.02 4995
3722.59 4835
3723.17 4844
3723.75 4947
3724.32 4902
3724.90 4567
3725.47 4703
3726.05 4658
3726.62 4935
3727.20 5157
3727.77 5210
3728.35 5245
3728.92 5492
3729.50 5682
3730.08 5630
3730.65 5906
3731.23 6375
3731.80 6856
3732.38 7241
3732.96 7328
3733.53 7684
3734.11 8405
3734.68 8631
3735.26 8793
3735.84 9206
3736.41 9121
3736.99 8733
3737.57 8143
3738.14 8157
3738.72 7708
3739.30 7188
3739.87 6855
3740.45 6329
3741.03 6180
3741.60 6180
3742.18 5987
3742.76 5750
3743.33 5875
3743.91 5770
3744.49 5611
3745.06 5581
3745.64 5583
3746.22 5702
3746.79 5513
3747.37 5461
3747.95 5643
3748.53 5695
3749.10 5973
3749.68 5812
3750.26 5622
3750.83 5633
3751.41 5593
3751.99 5740
3752.57 5811
3753.14 5844
3753.72 5691
3754.30 5557
3754.88 5445
3755.46 5631
3756.03 5779
3756.61 5952
3757.19 6446
3757.77 6905
3758.35 7372
3758.92 7640
3759.50 8109
3760.08 7975
3760.66 8150
3761.24 8646
3761.81 8870
3762.39 8584
3762.97 8602
3763.55 8520
3764.13 8159
3764.71 7500
3765.28 7169
3765.86 6678
3766.44 6254
3767.02 6154
3767.60 5869
3768.18 5715
3768.76 5245
3769.34 5167
3769.91 5308
3770.49 5378
3771.07 5297
3771.65 5240
3772.23 5413
3772.81 5384
3773.39 5593
3773.97 5702
3774.55 5811
3775.13 5645
3775.71 5650
3776.28 5667
3776.86 5624
3777.44 5594
3778.02 5557
3778.60 5255
3779.18 5429
3779.76 5316
3780.34 5062
3780.92 4927
3781.50 5095
3782.08 4989
3782.66 5034
3783.24 4853
3783.82 4987
3784.40 5231
3784.98 5130
3785.56 5041
3786.14 5020
3786.72 5078
3787.30 5094
3787.88 4921
3788.46 5104
3789.04 5249
3789.62 4886
3790.20 4853
3790.78 4992
3791.36 5021
3791.94 5046
3792.53 5203
3793.11 4973
3793.69 4907
3794.27 4932
3794.85 5049
3795.43 5043
3796.01 5203
3796.59 5123
3797.17 5164
3797.75 5024
3798.33 5252
3798.91 5323
3799.50 5591
3800.08 5812
3800.66 6046
3801.24 6169
3801.82 6352
3802.40 6103
3802.98 6238
3803.57 6335
3804.15 6648
3804.73 6386
3805.31 6119
3805.89 6038
3806.47 6070
3807.05 5889
3807.64 5826
3808.22 5744
3808.80 5639
3809.38 5499
3809.96 5466
3810.55 5435
3811.13 5484
3811.71 5576
3812.29 5597
3812.87 5712
3813.46 5765
3814.04 5672
3814.62 5561
3815.20 5791
3815.79 5738
3816.37 5577
3816.95 5605
3817.53 5744
3818.12 5788
3818.70 5816
3819.28 5742
3819.86 5630
3820.45 5237
3821.03 5279
3821.61 5149
3822.20 5248
3822.78 5032
3823.36 5086
3823.94 4994
3824.53 5081
3825.11 4866
3825.69 4864
3826.28 4664
3826.86 4756
3827.44 4929
3828.03 4735
3828.61 4555
3829.19 4608
3829.78 4854
3830.36 4871
3830.94 4846
3831.53 4787
3832.11 5089
3832.69 5111
3833.28 5265
3833.86 5185
3834.45 4989
3835.03 4897
3835.61 5086
3836.20 5265
3836.78 5151
3837.37 5326
3837.95 4959
3838.53 5187
3839.12 5475
3839.70 5154
3840.29 5150
3840.87 5334
3841.46 5214
3842.04 5350
3842.62 5349
3843.21 5363
3843.79 5204
3844.38 5299
3844.96 5179
3845.55 5217
3846.13 5353
3846.72 5287
3847.30 5387
3847.89 5427
3848.47 5738
3849.06 5519
3849.64 5646
3850.23 5569
3850.81 5526
3851.40 5515
3851.98 5490
3852.57 5704
3853.15 5584
3853.74 5829
3854.32 5957
3854.91 6133
3855.49 6232
3856.08 5952
3856.66 6520
3857.25 6773
3857.84 7093
3858.42 8200
3859.01 9205
3859.59 10121
3860.18 11365
3860.76 12850
3861.35 14025
3861.94 15974
3862.52 17048
3863.11 18586
3863.69 18985
3864.28 19463
3864.87 19353
3865.45 18870
3866.04 18046
3866.62 16823
3867.21 15255
3867.80 13407
3868.38 11432
3868.97 10309
3869.56 9242
3870.14 8565
3870.73 7721
3871.32 7141
3871.90 7390
3872.49 7245
3873.08 6759
3873.66 6775
3874.25 6750
3874.84 6956
3875.42 7020
3876.01 6899
3876.60 7165
3877.19 6765
3877.77 6586
3878.36 6294
3878.95 6274
3879.53 5988
3880.12 5808
3880.71 5804
3881.30 5421
3881.88 5261
3882.47 5167
3883.06 5155
3883.65 5236
3884.23 5247
3884.82 5151
3885.41 5465
3886.00 5321
3886.58 5117
3887.17 5341
3887.76 5390
3888.35 5530
3888.94 5657
3889.52 5942
3890.11 6064
3890.70 6165
3891.29 6470
3891.88 6652
3892.46 7110
3893.05 7162
3893.64 7153
3894.23 7347
3894.82 7684
3895.41 7875
3895.99 7952
3896.58 8147
3897.17 8359
3897.76 8316
3898.35 8550
3898.94 8465
3899.53 8221
3900.12 8261
3900.70 8230
3901.29 8093
3901.88 7867
3902.47 7657
3903.06 7519
3903.65 7030
3904.24 6959
3904.83 6546
3905.42 6492
3906.01 6255
3906.60 5775
3907.18 5650
3907.77 5402
3908.36 5416
3908.95 5296
3909.54 5144
3910.13 5123
3910.72 5102
3911.31 4928
3911.90 4758
3912.49 5002
3913.08 4842
3913.67 4882
3914.26 4708
3914.85 4767
3915.44 4708
3916.03 4634
3916.62 4451
3917.21 4681
3917.80 4566
3918.39 4498
3918.98 4439
3919.57 4447
3920.16 4471
3920.75 4498
3921.34 4414
3921.93 4500
3922.52 4534
3923.11 4575
3923.70 4709
3924.30 4702
3924.89 4541
3925.48 4666
3926.07 4678
3926.66 4632
3927.25 4766
3927.84 4623
3928.43 4668
3929.02 4737
3929.61 4662
3930.20 4488
3930.80 4517
3931.39 4636
3931.98 4680
3932.57 4660
3933.16 4647
3933.75 4791
3934.34 4490
3934.93 4414
3935.53 4476
3936.12 4691
3936.71 4580
3937.30 4555
3937.89 4605
3938.48 4716
3939.08 4680
3939.67 4733
3940.26 4934
3940.85 5126
3941.44 4907
3942.04 4950
3942.63 4963
3943.22 4947
3943.81 4826
3944.40 4775
3945.00 4820
3945.59 4832
3946.18 4683
3946.77 4682
3947.36 4645
3947.96 4440
3948.55 4575
3949.14 4692
3949.73 4355
3950.33 4375
3950.92 4224
3951.51 4245
3952.11 4257
3952.70 4377
3953.29 4561
3953.88 4429
3954.48 4423
3955.07 4730
3955.66 4682
3956.26 4585
3956.85 4795
3957.44 4856
3958.04 4807
3958.63 5027
3959.22 5042
3959.81 5296
3960.41 5401
3961.00 5149
3961.60 5301
3962.19 5687
3962.78 5574
3963.38 5585
3963.97 5535
3964.56 5621
3965.16 5867
3965.75 5862
3966.34 5830
3966.94 6145
3967.53 6260
3968.13 6582
3968.72 6633
3969.31 6486
3969.91 6648
3970.50 6597
3971.10 6364
3971.69 6177
3972.28 5841
3972.88 5733
3973.47 5544
3974.07 5529
3974.66 5212
3975.26 5030
3975.85 4765
3976.45 4827
3977.04 4620
3977.63 4664
3978.23 4685
3978.82 4707
3979.42 4676
3980.01 4708
3980.61 4744
3981.20 4805
3981.80 4586
3982.39 4729
3982.99 4849
3983.58 4809
3984.18 4689
3984.77 4440
3985.37 4443
3985.96 4339
3986.56 4431
3987.16 4395
3987.75 4532
3988.35 4551
3988.94 4537
3989.54 4739
3990.13 4720
3990.73 4685
3991.32 4698
3991.92 5036
3992.52 4856
3993.11 4522
3993.71 4756
3994.30 4814
3994.90 4752
3995.50 4754
3996.09 4814
3996.69 4815
3997.28 4790
3997.88 4902
3998.48 4800
3999.07 4827
3999.67 5021
4000.26 4850
4000.86 4652
4001.46 4943
4002.05 4630
4002.65 4870
4003.25 4976
4003.84 5011
4004.44 5178
4005.04 5149
4005.63 5384
4006.23 5290
4006.83 5485
4007.42 5506
4008.02 5445
4008.62 5437
4009.21 5698
4009.81 5716
4010.41 5725
4011.01 5453
4011.60 5481
4012.20 5469
4012.80 5505
4013.40 5382
4013.99 5378
4014.59 5400
4015.19 5388
4015.78 5554
4016.38 5524
4016.98 5675
4017.58 5704
4018.18 5582
4018.77 5892
4019.37 6154
4019.97 6119
4020.57 6076
4021.16 5946
4021.76 5601
4022.36 5416
4022.96 5390
4023.56 5250
4024.15 4853
4024.75 5100
4025.35 5032
4025.95 4901
4026.55 4940
4027.15 4930
4027.74 5136
4028.34 5186
4028.94 5099
4029.54 5252
4030.14 5452
4030.74 5331
4031.34 5450
4031.93 5495
4032.53 5761
4033.13 5566
4033.73 5496
4034.33 5479
4034.93 5054
4035.53 5052
4036.13 5077
4036.73 4704
4037.32 4573
4037.92 4871
4038.52 4737
4039.12 4620
4039.72 4599
4040.32 4775
4040.92 4808
4041.52 4752
4042.12 4884
4042.72 4915
4043.32 4886
4043.92 5020
4044.52 5359
4045.12 5313
4045.72 5102
4046.32 5148
4046.92 5460
4047.52 5361
4048.12 5397
4048.72 5212
4049.32 5112
4049.92 5073
4050.52 5050
4051.12 5076
4051.72 5011
4052.32 4889
4052.92 4842
4053.52 4763
4054.12 4560
4054.72 4906
4055.32 4983
4055.92 4623
4056.52 4988
4057.12 4783
4057.72 4449
4058.32 4450
4058.92 4627
4059.52 4618
4060.12 4514
4060.72 4192
4061.33 4132
4061.93 4247
4062.53 4307
4063.13 4281
4063.73 4358
4064.33 4173
4064.93 4202
4065.53 4031
4066.13 4024
4066.74 4203
4067.34 4334
4067.94 4130
4068.54 4207
4069.14 4270
4069.74 4279
4070.34 4314
4070.95 4324
4071.55 4355
4072.15 4640
4072.75 4528
4073.35 4589
4073.95 4784
4074.56 4642
4075.16 4817
4075.76 4832
4076.36 4902
4076.96 5073
4077.57 5002
4078.17 4785
4078.77 4707
4079.37 4738
4079.97 4861
4080.58 4724
4081.18 4838
4081.78 4784
4082.38 4704
4082.99 5004
4083.59 4906
4084.19 4936
4084.79 5298
4085.40 5360
4086.00 5247
4086.60 5237
4087.21 5334
4087.81 5044
4088.41 5212
4089.01 5215
4089.62 5167
4090.22 5283
4090.82 5648
4091.43 5846
4092.03 6110
4092.63 6481
4093.24 7360
4093.84 8033
4094.44 8866
4095.05 9679
4095.65 10589
4096.25 11267
4096.86 11706
4097.46 12025
4098.06 12003
4098.67 11857
4099.27 11584
4099.87 10324
4100.48 9256
4101.08 8603
4101.69 7735
4102.29 6709
4102.89 6277
4103.50 5676
4104.10 5297
4104.71 4728
4105.31 4545
4105.91 4474
4106.52 4464
4107.12 4515
4107.73 4200
4108.33 4373
4108.94 4326
4109.54 4217
4110.14 4209
4110.75 4387
4111.35 4364
4111.96 4494
4112.56 4522
4113.17 4260
4113.77 4292
4114.38 4324
4114.98 4164
4115.59 4271
4116.19 4428
4116.80 4166
4117.40 4192
4118.01 4029
4118.61 4036
4119.22 4253
4119.82 4103
4120.43 4252
4121.03 4356
4121.64 4279
4122.24 4101
4122.85 4209
4123.46 4438
4124.06 4775
4124.67 4496
4125.27 4631
4125.88 4780
4126.48 4765
4127.09 4712
4127.69 4819
4128.30 4756
4128.91 4537
4129.51 4928
4130.12 5022
4130.72 4788
4131.33 4971
4131.94 4838
4132.54 4852
4133.15 4753
4133.76 4668
4134.36 4835
4134.97 5105
4135.57 5011
4136.18 5070
4136.79 4914
4137.39 5028
4138.00 5110
4138.61 5106
4139.21 4843
4139.82 4685
4140.43 4713
4141.03 4652
4141.64 4708
4142.25 4601
4142.85 4587
4143.46 4739
4144.07 4566
4144.67 4648
4145.28 4385
4145.89 4493
4146.50 4468
4147.10 4552
4147.71 4575
4148.32 4406
4148.93 4456
4149.53 4179
4150.14 4238
4150.75 4251
4151.36 4171
4151.96 4078
4152.57 3982
4153.18 4133
4153.79 4078
4154.39 3953
4155.00 4006
4155.61 3972
4156.22 3990
4156.82 4123
4157.43 4322
4158.04 4213
4158.65 4233
4159.26 4095
4159.87 4143
4160.47 4216
4161.08 3989
4161.69 4003
4162.30 4288
4162.91 4474
4163.52 4679
4164.12 4797
4164.73 4990
4165.34 5403
4165.95 5373
4166.56 5577
4167.17 5704
4167.78 5972
4168.38 5823
4168.99 5729
4169.60 5823
4170.21 5775
4170.82 5617
4171.43 5601
4172.04 5513
4172.65 5593
4173.26 5411
4173.86 5394
4174.47 5250
4175.08 5194
4175.69 5327
4176.30 4970
4176.91 4937
4177.52 4700
4178.13 4616
4178.74 4629
4179.35 4654
4179.96 4431
4180.57 4262
4181.18 4276
4181.79 4215
4182.40 4140
4183.01 4350
4183.62 4283
4184.23 4039
4184.84 4136
4185.45 4065
4186.06 3853
4186.67 3854
4187.28 3697
4187.89 3817
4188.50 3896
4189.11 4008
4189.72 3854
4190.33 3938
4190.94 3869
4191.55 3864
4192.16 3920
4192.77 4086
4193.38 4051
4193.99 4460
4194.60 4488
4195.21 4638
4195.82 4951
4196.44 5205
4197.05 5032
4197.66 4943
4198.27 5077
4198.88 5409
4199.49 5600
4200.10 5290
4200.71 5141
4201.32 4946
4201.94 4718
4202.55 4705
4203.16 4572
4203.77 4562
4204.38 4342
4204.99 4364
4205.60 4335
4206.21 4312
4206.83 4420
4207.44 4511
4208.05 4426
4208.66 4387
4209.27 4154
4209.89 4114
4210.50 4084
4211.11 4204
4211.72 4057
4212.33 4328
4212.94 4394
4213.56 4354
4214.17 4277
4214.78 4102
4215.39 4386
4216.01 4245
4216.62 4270
4217.23 4394
4217.84 4460
4218.46 4699
4219.07 4805
4219.68 4958
4220.29 5318
4220.91 5571
4221.52 5802
4222.13 6205
4222.74 6514
4223.36 6813
4223.97 7206
4224.58 7768
4225.19 8301
4225.81 8300
4226.42 8436
4227.03 8323
4227.65 8381
4228.26 8452
4228.87 8135
4229.49 7850
4230.10 7851
4230.71 7362
4231.33 7387
4231.94 7285
4232.55 6823
4233.17 6517
4233.78 6118
4234.39 5854
4235.01 5499
4235.62 5331
4236.23 5281
4236.85 4907
4237.46 4705
4238.08 4570
4238.69 4522
4239.30 4414
4239.92 4507
4240.53 4259
4241.15 4164
4241.76 4198
4242.37 3897
4242.99 3971
4243.60 3916
4244.22 3899
4244.83 3689
4245.45 3636
4246.06 3825
4246.67 3745
4247.29 3703
4247.90 3731
4248.52 3855
4249.13 3844
4249.75 3890
4250.36 4024
4250.98 4119
4251.59 4016
4252.21 3846
4252.82 3856
4253.44 3723
4254.05 3607
4254.67 4037
4255.28 3953
4255.90 4021
4256.51 3846
4257.13 3993
4257.74 4061
4258.36 4060
4258.97 4314
4259.59 4347
4260.20 4319
4260.82 4261
4261.44 4290
4262.05 4260
4262.67 4381
4263.28 4508
4263.90 4387
4264.51 4515
4265.13 4312
4265.75 4285
4266.36 4399
4266.98 4505
4267.59 4412
4268.21 4602
4268.83 4765
4269.44 4856
4270.06 4666
4270.67 4565
4271.29 4620
4271.91 4686
4272.52 4605
4273.14 4723
4273.76 4507
4274.37 4681
4274.99 4503
4275.61 4557
4276.22 4580
4276.84 4418
4277.46 4350
4278.07 4327
4278.69 4261
4279.31 4170
4279.92 4072
4280.54 4038
4281.16 4036
4281.77 4051
4282.39 3829
4283.01 3764
4283.63 3910
4284.24 4144
4284.86 4218
4285.48 3964
4286.09 4116
4286.71 4309
4287.33 4265
4287.95 4367
4288.56 4602
4289.18 4600
4289.80 4561
4290.42 4474
4291.03 4503
4291.65 4414
4292.27 4149
4292.89 4049
4293.51 4008
4294.12 4220
4294.74 4118
4295.36 4170
4295.98 4162
4296.60 4166
4297.21 4139
4297.83 4244
4298.45 4070
4299.07 4116
4299.69 4154
4300.31 4063
4300.92 3946
4301.54 3826
4302.16 3902
4302.78 3947
4303.40 3973
4304.02 4128
4304.63 3929
4305.25 3931
4305.87 4020
4306.49 4174
4307.11 4203
4307.73 4222
4308.35 4683
4308.97 4802
4309.59 4989
4310.20 5377
4310.82 5531
4311.44 5919
4312.06 6115
4312.68 6452
4313.30 6363
4313.92 6051
4314.54 6053
4315.16 6025
4315.78 5548
4316.40 5318
4317.02 5104
4317.64 4797
4318.26 4572
4318.88 4392
4319.50 4163
4320.12 4056
4320.74 4136
4321.36 4276
4321.98 3981
4322.60 3792
4323.22 3680
4323.84 3885
4324.46 3867
4325.08 3905
4325.70 3798
4326.32 3854
4326.94 3923
4327.56 3966
4328.18 3872
4328.80 3891
4329.42 3848
4330.04 3770
4330.66 3863
4331.28 3763
4331.90 3654
4332.52 3790
4333.14 3635
4333.76 3692
4334.38 3508
4335.00 3510
4335.63 3634
4336.25 3809
4336.87 3763
4337.49 3630
4338.11 3721
4338.73 3632
4339.35 3715
4339.97 3711
4340.59 3807
4341.22 3666
4341.84 3747
4342.46 3724
4343.08 3931
4343.70 4160
4344.32 3958
4344.94 4209
4345.57 4384
4346.19 4533
4346.81 4840
4347.43 4921
4348.05 5026
4348.67 4904
4349.30 4949
4349.92 5022
4350.54 5021
4351.16 4849
4351.78 4865
4352.41 4574
4353.03 4542
4353.65 4095
4354.27 4104
4354.90 4253
4355.52 4181
4356.14 4098
4356.76 4011
4357.38 3953
4358.01 3963
4358.63 4039
4359.25 3822
4359.87 3819
4360.50 4018
4361.12 3974
4361.74 3944
4362.37 4018
4362.99 3826
4363.61 3883
4364.23 3834
4364.86 3925
4365.48 3798
4366.10 3902
4366.73 3899
4367.35 3904
4367.97 3662
4368.60 3643
4369.22 3655
4369.84 3783
4370.47 3751
4371.09 3716
4371.71 3756
4372.34 3752
4372.96 3814
4373.58 3871
4374.21 3837
4374.83 3865
4375.46 4033
4376.08 3866
4376.70 3864
4377.33 3879
4377.95 3994
4378.57 4018
4379.20 4023
4379.82 4189
4380.45 4136
4381.07 4377
4381.70 4246
4382.32 4213
4382.94 4463
4383.57 4524
4384.19 4613
4384.82 4952
4385.44 4903
4386.07 5014
4386.69 5025
4387.32 5192
4387.94 5477
4388.56 5932
4389.19 6232
4389.81 6813
4390.44 7639
4391.06 8261
4391.69 8594
4392.31 8820
4392.94 8931
4393.56 9094
4394.19 8905
4394.81 8653
4395.44 8309
4396.06 7925
4396.69 7683
4397.31 7264
4397.94 6544
4398.57 6309
4399.19 6068
4399.82 5936
4400.44 5764
4401.07 5502
4401.69 5408
4402.32 5583
4402.94 5539
4403.57 5283
4404.20 5271
4404.82 5184
4405.45 4995
4406.07 4930
4406.70 5079
4407.33 4885
4407.95 4873
4408.58 4573
4409.20 4762
4409.83 4713
4410.46 4667
4411.08 4626
4411.71 4319
4412.34 4598
4412.96 4570
4413.59 4428
4414.21 4506
4414.84 4381
4415.47 4324
4416.09 4301
4416.72 4222
4417.35 4230
4417.97 4282
4418.60 4451
4419.23 4377
4419.86 4422
4420.48 4155
4421.11 4068
4421.74 4032
4422.36 4216
4422.99 4078
4423.62 4014
4424.25 3977
4424.87 4056
4425.50 3933
4426.13 3957
4426.75 3960
4427.38 3670
4428.01 3573
4428.64 3786
4429.26 3743
4429.89 3736
4430.52 3669
4431.15 3635
4431.78 3654
4432.40 3607
4433.03 3675
4433.66 3742
4434.29 3679
4434.91 3632
4435.54 3647
4436.17 3687
4436.80 3712
4437.43 3584
4438.06 3636
4438.68 3760
4439.31 3555
4439.94 3462
4440.57 3513
4441.20 3638
4441.83 3675
4442.45 3535
4443.08 3609
4443.71 3581
4444.34 3493
4444.97 3559
4445.60 3549
4446.23 3638
4446.86 3460
4447.48 3396
4448.11 3533
4448.74 3393
4449.37 3629
4450.00 3748
4450.63 3614
4451.26 3372
4451.89 3412
4452.52 3586
4453.15 3637
4453.78 3490
4454.40 3404
4455.03 3542
4455.66 3578
4456.29 3450
4456.92 3507
4457.55 3496
4458.18 3462
4458.81 3401
4459.44 3409
4460.07 3289
4460.70 3355
4461.33 3365
4461.96 3418
4462.59 3291
4463.22 3511
4463.85 3389
4464.48 3382
4465.11 3228
4465.74 3272
4466.37 3398
4467.00 3382
4467.63 3334
4468.26 3261
4468.89 3256
4469.52 3222
4470.15 3191
4470.78 3276
4471.41 3229
4472.04 3165
4472.68 3239
4473.31 3198
4473.94 3307
4474.57 3418
4475.20 3301
4475.83 3349
4476.46 3343
4477.09 3350
4477.72 3460
4478.35 3472
4478.98 3428
4479.62 3333
4480.25 3461
4480.88 3340
4481.51 3212
4482.14 3300
4482.77 3422
4483.40 3490
4484.04 3392
4484.67 3511
4485.30 3566
4485.93 3564
4486.56 3616
4487.19 3748
4487.82 3797
4488.46 3670
4489.09 3706
4489.72 3527
4490.35 3595
4490.98 3500
4491.62 3351
4492.25 3491
4492.88 3429
4493.51 3402
4494.14 3382
4494.78 3399
4495.41 3527
4496.04 3516
4496.67 3387
4497.31 3403
4497.94 3491
4498.57 3506
4499.20 3597
4499.84 3778
4500.47 3646
4501.10 3743
4501.73 3780
4502.37 3575
4503.00 3640
4503.63 3892
4504.27 3970
4504.90 3893
4505.53 3927
4506.16 3896
4506.80 3960
4507.43 3814
4508.06 3693
4508.70 3703
4509.33 3830
4509.96 3840
4510.60 3722
4511.23 3794
4511.86 3781
4512.50 3862
4513.13 3770
4513.76 3812
4514.40 3963
4515.03 3973
4515.66 4153
4516.30 4448
4516.93 4380
4517.57 4265
4518.20 4365
4518.83 4400
4519.47 4235
4520.10 4372
4520.74 4376
4521.37 4312
4522.00 4167
4522.64 4234
4523.27 4241
4523.91 4358
4524.54 4428
4525.18 4491
4525.81 4811
4526.44 5164
4527.08 5673
4527.71 6283
4528.35 6940
4528.98 7899
4529.62 9174
4530.25 10390
4530.89 11927
4531.52 13538
4532.16 14928
4532.79 16466
4533.43 17473
4534.06 18383
4534.70 18503
4535.33 18426
4535.97 17265
4536.60 16130
4537.24 14450
4537.87 12315
4538.51 10734
4539.14 9316
4539.78 8246
4540.41 7092
4541.05 6220
4541.68 5690
4542.32 5350
4542.96 4936
4543.59 4637
4544.23 4547
4544.86 4419
4545.50 4103
4546.13 4102
4546.77 4013
4547.41 3899
4548.04 3896
4548.68 3718
4549.31 3778
4549.95 3724
4550.59 3751
4551.22 3740
4551.86 3780
4552.50 3666
4553.13 3896
4553.77 3984
4554.40 3979
4555.04 4226
4555.68 4431
4556.31 4560
4556.95 4532
4557.59 4262
4558.22 4506
4558.86 4202
4559.50 4356
4560.13 4410
4560.77 4267
4561.41 4155
4562.04 4052
4562.68 4192
4563.32 4099
4563.96 4220
4564.59 4224
4565.23 4346
4565.87 4424
4566.50 4481
4567.14 4376
4567.78 4684
4568.42 4843
4569.05 5180
4569.69 5341
4570.33 5167
4570.97 5159
4571.60 5532
4572.24 5409
4572.88 5472
4573.52 5497
4574.16 5479
4574.79 5378
4575.43 4936
4576.07 4818
4576.71 4764
4577.34 4288
4577.98 4252
4578.62 4050
4579.26 3744
4579.90 3776
4580.54 3994
4581.17 3985
4581.81 3902
4582.45 3725
4583.09 3762
4583.73 3872
4584.37 4041
4585.00 3960
4585.64 3935
4586.28 3773
4586.92 3684
4587.56 3761
4588.20 3836
4588.84 3744
4589.48 3803
4590.11 3854
4590.75 3904
4591.39 3718
4592.03 3731
4592.67 3722
4593.31 3801
4593.95 3609
4594.59 3543
4595.23 3585
4595.87 3624
4596.51 3685
4597.15 3678
4597.79 3759
4598.42 3724
4599.06 3616
4599.70 3505
4600.34 3443
4600.98 3413
4601.62 3315
4602.26 3353
4602.90 3428
4603.54 3346
4604.18 3460
4604.82 3507
4605.46 3573
4606.10 3599
4606.74 3716
4607.38 3802
4608.02 3716
4608.66 3647
4609.30 3756
4609.94 3897
4610.58 4025
4611.22 3942
4611.86 4026
4612.50 3962
4613.15 3820
4613.79 3762
4614.43 3643
4615.07 3560
4615.71 3495
4616.35 3486
4616.99 3317
4617.63 3321
4618.27 3329
4618.91 3280
4619.55 3200
4620.19 3389
4620.83 3367
4621.48 3366
4622.12 3189
4622.76 3061
4623.40 3104
4624.04 2951
4624.68 3195
4625.32 3033
4625.96 2901
4626.61 2898
4627.25 3072
4627.89 3243
4628.53 3001
4629.17 2967
4629.81 3042
4630.46 2975
4631.10 3099
4631.74 3141
4632.38 3052
4633.02 2977
4633.66 3028
4634.31 3058
4634.95 3025
4635.59 3019
4636.23 3160
4636.88 3336
4637.52 3153
4638.16 3128
4638.80 3336
4639.44 3248
4640.09 3064
4640.73 3240
4641.37 3408
4642.01 3117
4642.66 3109
4643.30 3029
4643.94 2922
4644.58 2925
4645.23 3013
4645.87 3017
4646.51 3086
4647.16 2970
4647.80 2940
4648.44 3034
4649.08 3036
4649.73 3192
4650.37 3142
4651.01 3045
4651.66 3103
4652.30 3079
4652.94 3183
4653.59 3439
4654.23 3233
4654.87 3162
4655.52 3140
4656.16 3270
4656.80 3240
4657.45 3284
4658.09 3159
4658.74 3005
4659.38 3060
4660.02 2965
4660.67 2844
4661.31 2829
4661.95 2818
4662.60 2963
4663.24 2989
4663.89 2912
4664.53 2882
4665.17 2954
4665.82 3031
4666.46 3034
4667.11 3126
4667.75 3147
4668.40 3031
4669.04 2878
4669.68 2960
4670.33 2874
4670.97 2885
4671.62 2937
4672.26 2806
4672.91 2855
4673.55 2851
4674.20 2888
4674.84 2766
4675.49 2632
4676.13 2753
4676.78 2864
4677.42 2810
4678.07 2878
4678.71 2875
4679.36 2822
4680.00 2777
4680.65 2758
4681.29 2839
4681.94 2825
4682.58 2865
4683.23 2884
4683.87 2805
4684.52 2757
4685.16 2734
4685.81 2846
4686.46 2801
4687.10 2782
4687.75 2745
4688.39 2640
4689.04 2723
4689.68 2696
4690.33 2580
4690.98 2652
4691.62 2533
4692.27 2530
4692.91 2734
4693.56 2703
4694.21 2627
4694.85 2666
4695.50 2712
4696.15 2764
4696.79 2820
4697.44 2764
4698.08 2880
4698.73 2646
4699.38 2853
4700.02 2789
4700.67 2926
4701.32 2706
4701.96 2825
4702.61 2756
4703.26 2875
4703.90 2800
4704.55 2867
4705.20 2915
4705.84 2835
4706.49 2865
4707.14 2914
4707.79 2895
4708.43 2886
4709.08 3054
4709.73 2870
4710.37 2829
4711.02 2903
4711.67 2970
4712.32 2901
4712.96 2754
4713.61 2751
4714.26 2850
4714.91 3038
4715.55 2942
4716.20 2861
4716.85 2856
4717.50 2794
4718.14 2987
4718.79 2908
4719.44 2921
4720.09 2986
4720.74 2919
4721.38 2924
4722.03 2998
4722.68 3163
4723.33 2985
4723.98 3216
4724.62 3292
4725.27 3396
4725.92 3270
4726.57 3360
4727.22 3606
4727.87 3420
4728.52 3450
4729.16 3389
4729.81 3252
4730.46 3160
4731.11 3072
4731.76 2883
4732.41 2872
4733.06 2835
4733.70 2671
4734.35 2674
4735.00 2843
4735.65 2685
4736.30 2715
4736.95 2805
4737.60 2845
4738.25 2800
4738.90 2937
4739.55 3080
4740.20 2989
4740.84 3113
4741.49 3188
4742.14 3310
4742.79 3130
4743.44 3289
4744.09 3360
4744.74 3321
4745.39 3279
4746.04 3487
4746.69 3498
4747.34 3454
4747.99 3302
4748.64 3275
4749.29 3281
4749.94 3309
4750.59 3171
4751.24 3165
4751.89 3093
4752.54 3092
4753.19 3291
4753.84 3302
4754.49 3359
4755.14 3393
4755.79 2981
4756.44 3035
4757.09 3101
4757.74 3216
4758.39 3168
4759.04 2938
4759.70 2925
4760.35 2821
4761.00 2955
4761.65 2873
4762.30 2782
4762.95 2846
4763.60 2872
4764.25 2742
4764.90 2802
4765.55 2834
4766.20 2924
4766.86 2793
4767.51 2775
4768.16 2868
4768.81 2845
4769.46 2873
4770.11 3072
4770.76 3106
4771.41 3011
4772.07 2884
4772.72 2921
4773.37 2836
4774.02 2851
4774.67 2860
4775.32 2715
4775.98 2827
4776.63 2813
4777.28 2724
4777.93 2859
4778.58 2824
4779.24 2758
4779.89 2836
4780.54 2832
4781.19 2839
4781.84 2910
4782.50 2822
4783.15 2903
4783.80 3014
4784.45 3019
4785.10 2911
4785.76 2881
4786.41 2758
4787.06 2671
4787.71 2634
4788.37 2737
4789.02 2735
4789.67 2701
4790.33 2711
4790.98 2877
4791.63 2827
4792.28 2876
4792.94 2700
4793.59 2692
4794.24 2671
4794.90 2621
4795.55 2549
4796.20 2601
4796.86 2620
4797.51 2780
4798.16 2646
4798.81 2541
4799.47 2548
4800.12 2635
4800.78 2591
4801.43 2477
4802.08 2730
4802.74 2716
4803.39 2539
4804.04 2733
4804.70 2722
4805.35 2660
4806.00 2607
4806.66 2544
4807.31 2535
4807.97 2595
4808.62 2714
4809.27 2716
4809.93 2521
4810.58 2644
4811.24 2624
4811.89 2563
4812.54 2504
4813.20 2464
4813.85 2497
4814.51 2584
4815.16 2649
4815.82 2766
4816.47 2738
4817.13 2789
4817.78 2964
4818.44 3079
4819.09 2915
4819.74 3089
4820.40 3285
4821.05 3344
4821.71 3377
4822.36 3414
4823.02 3327
4823.67 3391
4824.33 3166
4824.98 3173
4825.64 3075
4826.29 2897
4826.95 2856
4827.60 2694
4828.26 2677
4828.92 2713
4829.57 2711
4830.23 2569
4830.88 2704
4831.54 2630
4832.19 2682
4832.85 2682
4833.50 2740
4834.16 2874
4834.82 3142
4835.47 2854
4836.13 3078
4836.78 3095
4837.44 3091
4838.10 3410
4838.75 3345
4839.41 3382
4840.06 3219
4840.72 3168
4841.38 3278
4842.03 3179
4842.69 3205
4843.34 3018
4844.00 3052
4844.66 3060
4845.31 2953
4845.97 3038
4846.63 2830
4847.28 2756
4847.94 2772
4848.60 2733
4849.25 2733
4849.91 2728
4850.57 2991
4851.22 2857
4851.88 2939
4852.54 3012
4853.20 3012
4853.85 2862
4854.51 2957
4855.17 2963
4855.82 2802
4856.48 2843
4857.14 2839
4857.80 2933
4858.45 2830
4859.11 2755
4859.77 2810
4860.43 2759
4861.08 2940
4861.74 2943
4862.40 2679
4863.06 2746
4863.71 2854
4864.37 2832
4865.03 2737
4865.69 2740
4866.34 2762
4867.00 2797
4867.66 2854
4868.32 2978
4868.98 2939
4869.63 2766
4870.29 2843
4870.95 2941
4871.61 2773
4872.27 2796
4872.93 2714
4873.58 2715
4874.24 2789
4874.90 2682
4875.56 2869
4876.22 2877
4876.88 2738
4877.54 2800
4878.19 2777
4878.85 2860
4879.51 2657
4880.17 2623
4880.83 2715
4881.49 2825
4882.15 2770
4882.81 2658
4883.47 2809
4884.13 2662
4884.78 2590
4885.44 2622
4886.10 2699
4886.76 2670
4887.42 2699
4888.08 2669
4888.74 2661
4889.40 2661
4890.06 2531
4890.72 2733
4891.38 2817
4892.04 2823
4892.70 2697
4893.36 2894
4894.02 2814
4894.68 2666
4895.34 2703
4896.00 2722
4896.66 2860
4897.32 2812
4897.98 2706
4898.64 2568
4899.30 2604
4899.96 2766
4900.62 2739
4901.28 2653
4901.94 2550
4902.60 2716
4903.26 2687
4903.92 2603
4904.58 2546
4905.24 2714
4905.90 2705
4906.56 2633
4907.22 2721
4907.88 2465
4908.54 2491
4909.20 2572
4909.87 2605
4910.53 2537
4911.19 2556
4911.85 2649
4912.51 2674
4913.17 2579
4913.83 2437
4914.49 2431
4915.15 2510
4915.81 2504
4916.48 2500
4917.14 2453
4917.80 2338
4918.46 2560
4919.12 2461
4919.78 2452
4920.44 2368
4921.11 2329
4921.77 2328
4922.43 2345
4923.09 2208
4923.75 2402
4924.41 2534
4925.08 2385
4925.74 2285
4926.40 2251
4927.06 2320
4927.72 2413
4928.39 2320
4929.05 2295
4929.71 2294
4930.37 2283
4931.04 2359
4931.70 2450
4932.36 2490
4933.02 2595
4933.69 2550
4934.35 2479
4935.01 2480
4935.67 2490
4936.34 2520
4937.00 2512
4937.66 2612
4938.32 2610
4938.99 2621
4939.65 2562
4940.31 2554
4940.98 2612
4941.64 2487
4942.30 2530
4942.96 2572
4943.63 2539
4944.29 2551
4944.95 2630
4945.62 2539
4946.28 2528
4946.94 2485
4947.61 2475
4948.27 2376
4948.93 2571
4949.60 2520
4950.26 2531
4950.92 2449
4951.59 2381
4952.25 2412
4952.92 2400
4953.58 2444
4954.24 2279
4954.91 2361
4955.57 2540
4956.24 2619
4956.90 2504
4957.56 2447
4958.23 2419
4958.89 2352
4959.56 2418
4960.22 2480
4960.88 2474
4961.55 2448
4962.21 2494
4962.88 2765
4963.54 2820
4964.21 2744
4964.87 2727
4965.54 2917
4966.20 2876
4966.86 2937
4967.53 3203
4968.19 3062
4968.86 3015
4969.52 2979
4970.19 2966
4970.85 2921
4971.52 2823
4972.18 2853
4972.85 2794
4973.51 2761
4974.18 2733
4974.84 2711
4975.51 2655
4976.17 2684
4976.84 2833
4977.51 2805
4978.17 2769
4978.84 2652
4979.50 2639
4980.17 2710
4980.83 2737
4981.50 2763
4982.16 2733
4982.83 2917
4983.50 2875
4984.16 3108
4984.83 3167
4985.49 3242
4986.16 3602
4986.83 3765
4987.49 4037
4988.16 4727
4988.82 5170
4989.49 5803
4990.16 6306
4990.82 6545
4991.49 6887
4992.16 6942
4992.82 6869
4993.49 6719
4994.16 6369
4994.82 5707
4995.49 4943
4996.15 4646
4996.82 4168
4997.49 3892
4998.16 3496
4998.82 3310
4999.49 3096
5000.16 2945
5000.82 2862
5001.49 2785
5002.16 2704
5002.82 2650
5003.49 2667
5004.16 2566
5004.83 2666
5005.49 2676
5006.16 2681
5006.83 2559
5007.49 2522
5008.16 2572
5008.83 2504
5009.50 2488
5010.16 2439
5010.83 2484
5011.50 2494
5012.17 2478
5012.84 2476
5013.50 2528
5014.17 2752
5014.84 2610
5015.51 2594
5016.17 2658
5016.84 2694
5017.51 2776
5018.18 2917
5018.85 2937
5019.52 2959
5020.18 3016
5020.85 3104
5021.52 3200
5022.19 2990
5022.86 3264
5023.53 3486
5024.19 3647
5024.86 3529
5025.53 3633
5026.20 3594
5026.87 3651
5027.54 3628
5028.21 3782
5028.88 3680
5029.54 3437
5030.21 3571
5030.88 3640
5031.55 3548
5032.22 3480
5032.89 3459
5033.56 3396
5034.23 3316
5034.90 3273
5035.57 3246
5036.24 3196
5036.90 3272
5037.57 3310
5038.24 3422
5038.91 3243
5039.58 3367
5040.25 3433
5040.92 3391
5041.59 3783
5042.26 4233
5042.93 4168
5043.60 4339
5044.27 4574
5044.94 4780
5045.61 5251
5046.28 5381
5046.95 5412
5047.62 5412
5048.29 5438
5048.96 5007
5049.63 4774
5050.30 4479
5050.97 4014
5051.64 3855
5052.31 3630
5052.98 3335
5053.65 3073
5054.32 2991
5054.99 2857
5055.66 2924
5056.34 2894
5057.01 2815
5057.68 2990
5058.35 3016
5059.02 2940
5059.69 2888
5060.36 2884
5061.03 2823
5061.70 3016
5062.37 2824
5063.04 2793
5063.72 2809
5064.39 2743
5065.06 2610
5065.73 2797
5066.40 2793
5067.07 2731
5067.74 2576
5068.42 2577
5069.09 2576
5069.76 2541
5070.43 2769
5071.10 2712
5071.77 2629
5072.44 2577
5073.12 2582
5073.79 2453
5074.46 2533
5075.13 2486
5075.80 2530
5076.48 2506
5077.15 2549
5077.82 2639
5078.49 2574
5079.16 2606
5079.84 2479
5080.51 2595
5081.18 2660
5081.85 2606
5082.53 2661
5083.20 2807
5083.87 2758
5084.54 2861
5085.22 2826
5085.89 2680
5086.56 2624
5087.23 2749
5087.91 2640
5088.58 2664
5089.25 2664
5089.93 2527
5090.60 2648
5091.27 2717
5091.94 2750
5092.62 2517
5093.29 2634
5093.96 2687
5094.64 2642
5095.31 2614
5095.98 2724
5096.66 2552
5097.33 2588
5098.00 2586
5098.68 2684
5099.35 2625
5100.02 2520
5100.70 2448
5101.37 2552
5102.04 2563
5102.72 2574
5103.39 2555
5104.07 2532
5104.74 2693
5105.41 2581
5106.09 2641
5106.76 2684
5107.44 2645
5108.11 2695
5108.78 2662
5109.46 2714
5110.13 2767
5110.81 2651
5111.48 2633
5112.16 2566
5112.83 2623
5113.50 2607
5114.18 2670
5114.85 2573
5115.53 2476
5116.20 2511
5116.88 2704
5117.55 2492
5118.23 2630
5118.90 2415
5119.58 2456
5120.25 2416
5120.93 2475
5121.60 2518
5122.28 2539
5122.95 2367
5123.63 2319
5124.30 2459
5124.98 2444
5125.65 2516
5126.33 2502
5127.00 2416
5127.68 2306
5128.35 2316
5129.03 2396
5129.70 2340
5130.38 2340
5131.06 2321
5131.73 2275
5132.41 2321
5133.08 2343
5133.76 2326
5134.43 2268
5135.11 2490
5135.79 2423
5136.46 2472
5137.14 2452
5137.81 2484
5138.49 2298
5139.17 2406
5139.84 2498
5140.52 2514
5141.20 2449
5141.87 2507
5142.55 2356
5143.22 2385
5143.90 2384
5144.58 2348
5145.25 2444
5145.93 2256
5146.61 2290
5147.28 2318
5147.96 2332
5148.64 2170
5149.31 2286
5149.99 2122
5150.67 2230
5151.34 2275
5152.02 2192
5152.70 2143
5153.38 2063
5154.05 2214
5154.73 2144
5155.41 2229
5156.08 2303
5156.76 2233
5157.44 2319
5158.12 2368
5158.79 2375
5159.47 2233
5160.15 2071
5160.83 2198
5161.50 2258
5162.18 2296
5162.86 2360
5163.54 2342
5164.22 2258
5164.89 2270
5165.57 2276
5166.25 2304
5166.93 2228
5167.61 2344
5168.28 2387
5168.96 2269
5169.64 2244
5170.32 2285
5171.00 2249
5171.67 2257
5172.35 2285
5173.03 2184
5173.71 2214
5174.39 2200
5175.07 2161
5175.74 2077
5176.42 2172
5177.10 2131
5177.78 2016
5178.46 2133
5179.14 2229
5179.82 2202
5180.50 2195
5181.17 2062
5181.85 2187
5182.53 2201
5183.21 2137
5183.89 2125
5184.57 2077
5185.25 2197
5185.93 2324
5186.61 2272
5187.29 2142
5187.97 1979
5188.65 2074
5189.33 2093
5190.00 2015
5190.68 2120
5191.36 2142
5192.04 2084
5192.72 2068
5193.40 2030
5194.08 2087
5194.76 2130
5195.44 2162
5196.12 2070
5196.80 2098
5197.48 2168
5198.16 2221
5198.84 2114
5199.52 2165
5200.20 2049
5200.88 2156
5201.56 2150
5202.24 2098
5202.92 2160
5203.60 2300
5204.28 2166
5204.96 2218
5205.65 2278
5206.33 2230
5207.01 2220
5207.69 2130
5208.37 2188
5209.05 2214
5209.73 2209
5210.41 2287
5211.09 2285
5211.77 2345
5212.45 2398
5213.13 2502
5213.82 2478
5214.50 2546
5215.18 2308
5215.86 2333
5216.54 2372
5217.22 2604
5217.90 2438
5218.58 2363
5219.27 2345
5219.95 2322
5220.63 2348
5221.31 2421
5221.99 2378
5222.67 2328
5223.35 2339
5224.04 2258
5224.72 2286
5225.40 2138
5226.08 2206
5226.76 2348
5227.45 2239
5228.13 2304
5228.81 2187
5229.49 2356
5230.17 2239
5230.86 2220
5231.54 2264
5232.22 2289
5232.90 2263
5233.58 2269
5234.27 2251
5234.95 2263
5235.63 2343
5236.31 2284
5237.00 2305
5237.68 2488
5238.36 2526
5239.05 2560
5239.73 2632
5240.41 2681
5241.09 2956
5241.78 3146
5242.46 3227
5243.14 3183
5243.83 3442
5244.51 3519
5245.19 3472
5245.87 3509
5246.56 3614
5247.24 3491
5247.92 3267
5248.61 3310
5249.29 3201
5249.97 3198
5250.66 3038
5251.34 2823
5252.03 2727
5252.71 2603
5253.39 2643
5254.08 2449
5254.76 2429
5255.44 2336
5256.13 2296
5256.81 2243
5257.50 2344
5258.18 2274
5258.86 2349
5259.55 2394
5260.23 2340
5260.92 2341
5261.60 2349
5262.28 2618
5262.97 2489
5263.65 2242
5264.34 2380
5265.02 2485
5265.71 2444
5266.39 2563
5267.07 2572
5267.76 2369
5268.44 2544
5269.13 2550
5269.81 2564
5270.50 2415
5271.18 2381
5271.87 2525
5272.55 2433
5273.24 2372
5273.92 2501
5274.61 2544
5275.29 2438
5275.98 2480
5276.66 2410
5277.35 2400
5278.03 2479
5278.72 2522
5279.40 2484
5280.09 2692
5280.77 2726
5281.46 2856
5282.15 2847
5282.83 2870
5283.52 2874
5284.20 2882
5284.89 2985
5285.57 2846
5286.26 2935
5286.95 2868
5287.63 2795
5288.32 2800
5289.00 2969
5289.69 3037
5290.38 3000
5291.06 3167
5291.75 3253
5292.43 3462
5293.12 3697
5293.81 3971
5294.49 4090
5295.18 3962
5295.87 4330
5296.55 4277
5297.24 4153
5297.92 4144
5298.61 4090
5299.30 4099
5299.98 4003
5300.67 4014
5301.36 3950
5302.04 4163
5302.73 4246
5303.42 4374
5304.11 4294
5304.79 4380
5305.48 4390
5306.17 4082
5306.85 3721
5307.54 3735
5308.23 3599
5308.92 3148
5309.60 3009
5310.29 2842
5310.98 2780
5311.66 2861
5312.35 2855
5313.04 2749
5313.73 2668
5314.41 2588
5315.10 2601
5315.79 2567
5316.48 2529
5317.17 2392
5317.85 2543
5318.54 2534
5319.23 2472
5319.92 2388
5320.61 2540
5321.29 2613
5321.98 2388
5322.67 2475
5323.36 2502
5324.05 2529
5324.73 2530
5325.42 2483
5326.11 2436
5326.80 2468
5327.49 2602
5328.18 2793
5328.87 2696
5329.55 2530
5330.24 2682
5330.93 2800
5331.62 2771
5332.31 2690
5333.00 2770
5333.69 2789
5334.38 2792
5335.06 2823
5335.75 2881
5336.44 2942
5337.13 2825
5337.82 2880
5338.51 2876
5339.20 2816
5339.89 2871
5340.58 2947
5341.27 2835
5341.96 2851
5342.65 3015
5343.33 2861
5344.02 2895
5344.71 3011
5345.40 3063
5346.09 3230
5346.78 3340
5347.47 3469
5348.16 3613
5348.85 3836
5349.54 4135
5350.23 4482
5350.92 4746
5351.61 5099
5352.30 5590
5352.99 5722
5353.68 5769
5354.37 5681
5355.06 5522
5355.75 5460
5356.44 4949
5357.13 4592
5357.82 4229
5358.51 3913
5359.21 3601
5359.90 3252
5360.59 3093
5361.28 3016
5361.97 2752
5362.66 2732
5363.35 2593
5364.04 2568
5364.73 2724
5365.42 2655
5366.11 2547
5366.80 2549
5367.49 2664
5368.19 2662
5368.88 2603
5369.57 2568
5370.26 2563
5370.95 2524
5371.64 2393
5372.33 2486
5373.02 2445
5373.72 2370
5374.41 2294
5375.10 2355
5375.79 2536
5376.48 2605
5377.17 2421
5377.87 2426
5378.56 2395
5379.25 2525
5379.94 2401
5380.63 2449
5381.33 2418
5382.02 2539
5382.71 2483
5383.40 2512
5384.09 2540
5384.79 2529
5385.48 2523
5386.17 2526
5386.86 2543
5387.55 2539
5388.25 2484
5388.94 2522
5389.63 2525
5390.32 2558
5391.02 2790
5391.71 2879
5392.40 2818
5393.09 2658
5393.79 2709
5394.48 2825
5395.17 2787
5395.87 2603
5396.56 2664
5397.25 2597
5397.95 2430
5398.64 2492
5399.33 2398
5400.02 2497
5400.72 2424
5401.41 2534
5402.10 2330
5402.80 2402
5403.49 2362
5404.18 2358
5404.88 2361
5405.57 2470
5406.26 2422
5406.96 2267
5407.65 2347
5408.35 2339
5409.04 2270
5409.73 2221
5410.43 2293
5411.12 2279
5411.81 2264
5412.51 2341
5413.20 2332
5413.90 2199
5414.59 2169
5415.28 2232
5415.98 2264
5416.67 2339
5417.37 2304
5418.06 2364
5418.76 2342
5419.45 2377
5420.14 2316
5420.84 2278
5421.53 2268
5422.23 2181
5422.92 2380
5423.62 2382
5424.31 2314
5425.01 2384
5425.70 2323
5426.40 2300
5427.09 2208
5427.79 2302
5428.48 2259
5429.18 2389
5429.87 2296
5430.57 2367
5431.26 2362
5431.96 2263
5432.65 2362
5433.35 2235
5434.04 2351
5434.74 2319
5435.43 2273
5436.13 2366
5436.82 2360
5437.52 2393
5438.22 2393
5438.91 2532
5439.61 2503
5440.30 2425
5441.00 2409
5441.69 2473
5442.39 2492
5443.09 2404
5443.78 2466
5444.48 2449
5445.17 2623
5445.87 2550
5446.57 2460
5447.26 2588
5447.96 2803
5448.66 2657
5449.35 2746
5450.05 2697
5450.74 2834
5451.44 2736
5452.14 2687
5452.83 2838
5453.53 2864
5454.23 2848
5454.92 2950
5455.62 3002
5456.32 3233
5457.01 3422
5457.71 3470
5458.41 3463
5459.10 3611
5459.80 3694
5460.50 3501
5461.20 3381
5461.89 3431
5462.59 3231
5463.29 3223
5463.98 3028
5464.68 2945
5465.38 3116
5466.08 2974
5466.77 2869
5467.47 2976
5468.17 2923
5468.87 3071
5469.56 2884
5470.26 2699
5470.96 2754
5471.66 2816
5472.35 2882
5473.05 2702
5473.75 2512
5474.45 2674
5475.15 2480
5475.84 2644
5476.54 2546
5477.24 2617
5477.94 2638
5478.64 2631
5479.34 2866
5480.03 2628
5480.73 2704
5481.43 2606
5482.13 2748
5482.83 2702
5483.53 2656
5484.22 2707
5484.92 2757
5485.62 2775
5486.32 2817
5487.02 2759
5487.72 2817
5488.42 2741
5489.11 2696
5489.81 2815
5490.51 2781
5491.21 2935
5491.91 2981
5492.61 2721
5493.31 2815
5494.01 2938
5494.71 2851
5495.41 2882
5496.11 3005
5496.81 3118
5497.50 3155
5498.20 3369
5498.90 3494
5499.60 3392
5500.30 3547
5501.00 3492
5501.70 3484
5502.40 3560
5503.10 3758
5503.80 3794
5504.50 3935
5505.20 3826
5505.90 3992
5506.60 4124
5507.30 3959
5508.00 3955
5508.70 3944
5509.40 4080
5510.10 4086
5510.80 4052
5511.50 4118
5512.20 4216
5512.90 4432
5513.60 4410
5514.30 4598
5515.00 4845
5515.70 4976
5516.40 5062
5517.11 4898
5517.81 4727
5518.51 4908
5519.21 4820
5519.91 4571
5520.61 4501
5521.31 4484
5522.01 4462
5522.71 4620
5523.41 4560
5524.11 4531
5524.82 4348
5525.52 4148
5526.22 3781
5526.92 3682
5527.62 3606
5528.32 3296
5529.02 3119
5529.72 3077
5530.43 2972
5531.13 2912
5531.83 2811
5532.53 2674
5533.23 2558
5533.93 2564
5534.64 2592
5535.34 2604
5536.04 2573
5536.74 2639
5537.44 2600
5538.15 2713
5538.85 2516
5539.55 2585
5540.25 2580
5540.95 2622
5541.66 2584
5542.36 2700
5543.06 2707
5543.76 2777
5544.47 2634
5545.17 2788
5545.87 2773
5546.57 2897
5547.28 3001
5547.98 3091
5548.68 3219
5549.38 3121
5550.09 3100
5550.79 3154
5551.49 3248
5552.19 3190
5552.90 3043
5553.60 2845
5554.30 2877
5555.01 2911
5555.71 2873
5556.41 2783
5557.12 2762
5557.82 2905
5558.52 2796
5559.23 2696
5559.93 2598
5560.63 2582
5561.34 2625
5562.04 2636
5562.74 2556
5563.45 2666
5564.15 2655
5564.85 2663
5565.56 2657
5566.26 2558
5566.96 2680
5567.67 2585
5568.37 2507
5569.08 2514
5569.78 2632
5570.48 2581
5571.19 2538
5571.89 2542
5572.60 2577
5573.30 2632
5574.01 2757
5574.71 2712
5575.41 2796
5576.12 2695
5576.82 2648
5577.53 2802
5578.23 2866
5578.94 2648
5579.64 2751
5580.35 2780
5581.05 2761
5581.76 2782
5582.46 2832
5583.16 2630
5583.87 2498
5584.57 2610
5585.28 2461
5585.98 2418
5586.69 2572
5587.39 2317
5588.10 2355
5588.81 2249
5589.51 2109
5590.22 2287
5590.92 2273
5591.63 2255
5592.33 2229
5593.04 2322
5593.74 2403
5594.45 2179
5595.15 2193
5595.86 2260
5596.57 2284
5597.27 2279
5597.98 2371
5598.68 2340
5599.39 2278
5600.09 2301
5600.80 2236
5601.51 2204
5602.21 2264
5602.92 2256
5603.62 2300
5604.33 2326
5605.04 2279
5605.74 2188
5606.45 2105
5607.16 2135
5607.86 2298
5608.57 2251
5609.27 2185
5609.98 2138
5610.69 2193
5611.39 2093
5612.10 2156
5612.81 2198
5613.51 2201
5614.22 2257
5614.93 2166
5615.64 2186
5616.34 2246
5617.05 2269
5617.76 2157
5618.46 2257
5619.17 2353
5619.88 2187
5620.58 2111
5621.29 2166
5622.00 2211
5622.71 2108
5623.41 2023
5624.12 2004
5624.83 2098
5625.54 2111
5626.24 2027
5626.95 2151
5627.66 2187
5628.37 2203
5629.07 2238
5629.78 2185
5630.49 2187
5631.20 2270
5631.91 2390
5632.61 2225
5633.32 2378
5634.03 2601
5634.74 2640
5635.45 2580
5636.15 2669
5636.86 2618
5637.57 2573
5638.28 2531
5638.99 2519
5639.70 2464
5640.40 2449
5641.11 2320
5641.82 2175
5642.53 2203
5643.24 2273
5643.95 2135
5644.66 2171
5645.36 2144
5646.07 2250
5646.78 2237
5647.49 2191
5648.20 2242
5648.91 2192
5649.62 2184
5650.33 2301
5651.04 2045
5651.75 2178
5652.45 2151
5653.16 2284
5653.87 2367
5654.58 2266
5655.29 2272
5656.00 2276
5656.71 2249
5657.42 2140
5658.13 2182
5658.84 2204
5659.55 2299
5660.26 2221
5660.97 2115
5661.68 2241
5662.39 2358
5663.10 2180
5663.81 2258
5664.52 2298
5665.23 2164
5665.94 1989
5666.65 1998
5667.36 2187
5668.07 2245
5668.78 2214
5669.49 2083
5670.20 2179
5670.91 2275
5671.62 2252
5672.33 2191
5673.04 2287
5673.75 2246
5674.46 2315
5675.17 2336
5675.88 2230
5676.59 2109
5677.31 2294
5678.02 2425
5678.73 2305
5679.44 2107
5680.15 2231
5680.86 2293
5681.57 2275
5682.28 2269
5682.99 2255
5683.70 2234
5684.42 2215
5685.13 2196
5685.84 2325
5686.55 2298
5687.26 2250
5687.97 2161
5688.68 2144
5689.39 2280
5690.11 2248
5690.82 2312
5691.53 2354
5692.24 2282
5692.95 2219
5693.67 2315
5694.38 2347
5695.09 2288
5695.80 2259
5696.51 2292
5697.22 2303
5697.94 2372
5698.65 2312
5699.36 2344
5700.07 2341
5700.79 2270
5701.50 2473
5702.21 2489
5702.92 2422
5703.63 2357
5704.35 2273
5705.06 2374
5705.77 2306
5706.48 2419
5707.20 2315
5707.91 2209
5708.62 2403
5709.34 2314
5710.05 2275
5710.76 2405
5711.47 2337
5712.19 2239
5712.90 2292
5713.61 2253
5714.33 2180
5715.04 2283
5715.75 2310
5716.47 2404
5717.18 2264
5717.89 2238
5718.61 2260
5719.32 2404
5720.03 2398
5720.75 2450
5721.46 2303
5722.17 2500
5722.89 2451
5723.60 2479
5724.31 2542
5725.03 2502
5725.74 2640
5726.46 2875
5727.17 2882
5727.88 2856
5728.60 2795
5729.31 2885
5730.03 3150
5730.74 3167
5731.45 3017
5732.17 3041
5732.88 3249
5733.60 3444
5734.31 3089
5735.03 2965
5735.74 2784
5736.45 2696
5737.17 2708
5737.88 2821
5738.60 2844
5739.31 2829
5740.03 2749
5740.74 2704
5741.46 2823
5742.17 2773
5742.89 2879
5743.60 3005
5744.32 3039
5745.03 2979
5745.75 3099
5746.46 3139
5747.18 3109
5747.89 3164
5748.61 3023
5749.32 3078
5750.04 3130
5750.75 3137
5751.47 3270
5752.18 3340
5752.90 3185
5753.62 3318
5754.33 3518
5755.05 3566
5755.76 3687
5756.48 3594
5757.19 3571
5757.91 3732
5758.63 3786
5759.34 3846
5760.06 3999
5760.77 4247
5761.49 4467
5762.21 4567
5762.92 4910
5763.64 5430
5764.35 5772
5765.07 6222
5765.79 6614
5766.50 6949
5767.22 6999
5767.94 6981
5768.65 7161
5769.37 7169
5770.08 6639
5770.80 6482
5771.52 6743
5772.23 6900
5772.95 7138
5773.67 6888
5774.39 7196
5775.10 7660
5775.82 7498
5776.54 7729
5777.25 7458
5777.97 7205
5778.69 6374
5779.40 6075
5780.12 5843
5780.84 5522
5781.56 5314
5782.27 4953
5782.99 4757
5783.71 4617
5784.43 4719
5785.14 4600
5785.86 4676
5786.58 4683
5787.30 4600
5788.01 4551
5788.73 4705
5789.45 4581
5790.17 4478
5790.88 4425
5791.60 4686
5792.32 4521
5793.04 4635
5793.76 4670
5794.47 4571
5795.19 4583
5795.91 4631
5796.63 4649
5797.35 4627
5798.07 4793
5798.78 4783
5799.50 5053
5800.22 5517
5800.94 5918
5801.66 6476
5802.38 7178
5803.10 7602
5803.81 7943
5804.53 8307
5805.25 7949
5805.97 7736
5806.69 7128
5807.41 6833
5808.13 6382
5808.85 5875
5809.56 5501
5810.28 4942
5811.00 4478
5811.72 4407
5812.44 4225
5813.16 4167
5813.88 4034
5814.60 3924
5815.32 3803
5816.04 3805
5816.76 4009
5817.48 3908
5818.20 3843
5818.92 4003
5819.64 4012
5820.36 3802
5821.08 3750
5821.80 3975
5822.51 3837
5823.23 3715
5823.95 3680
5824.67 3600
5825.39 3688
5826.11 3758
5826.83 3632
5827.55 3658
5828.28 3608
5829.00 3522
5829.72 3611
5830.44 3551
5831.16 3604
5831.88 3463
5832.60 3453
5833.32 3397
5834.04 3384
5834.76 3245
5835.48 3324
5836.20 3401
5836.92 3380
5837.64 3433
5838.36 3266
5839.08 3095
5839.80 3193
5840.53 3260
5841.25 3306
5841.97 3300
5842.69 3381
5843.41 3490
5844.13 3283
5844.85 3210
5845.57 3044
5846.29 3238
5847.02 3168
5847.74 3152
5848.46 2991
5849.18 3068
5849.90 3039
5850.62 2982
5851.34 2973
5852.07 2923
5852.79 2940
5853.51 2798
5854.23 2900
5854.95 2882
5855.68 2923
5856.40 2816
5857.12 2921
5857.84 2801
5858.56 2751
5859.29 2667
5860.01 2730
5860.73 2652
5861.45 2613
5862.17 2690
5862.90 2749
5863.62 2813
5864.34 2854
5865.06 2868
5865.79 2547
5866.51 2760
5867.23 2813
5867.95 2734
5868.68 2614
5869.40 2679
5870.12 2629
5870.84 2647
5871.57 2525
5872.29 2595
5873.01 2543
5873.74 2585
5874.46 2572
5875.18 2474
5875.91 2479
5876.63 2593
5877.35 2550
5878.08 2435
5878.80 2448
5879.52 2569
5880.25 2676
5880.97 2593
5881.69 2739
5882.42 2807
5883.14 2596
5883.86 2561
5884.59 2534
5885.31 2457
5886.03 2488
5886.76 2463
5887.48 2433
5888.21 2481
5888.93 2539
5889.65 2486
5890.38 2655
5891.10 2479
5891.83 2393
5892.55 2430
5893.27 2409
5894.00 2394
5894.72 2237
5895.45 2291
5896.17 2407
5896.90 2344
5897.62 2255
5898.35 2228
5899.07 2304
5899.79 2360
5900.52 2358
5901.24 2364
5901.97 2403
5902.69 2389
5903.42 2465
5904.14 2464
5904.87 2551
5905.59 2549
5906.32 2682
5907.04 2611
5907.77 2654
5908.49 2648
5909.22 2602
5909.94 2452
5910.67 2523
5911.39 2522
5912.12 2492
5912.84 2484
5913.57 2359
5914.30 2494
5915.02 2483
5915.75 2528
5916.47 2574
5917.20 2616
5917.92 2512
5918.65 2574
5919.38 2548
5920.10 2636
5920.83 2524
5921.55 2397
5922.28 2386
5923.01 2425
5923.73 2448
5924.46 2322
5925.18 2368
5925.91 2531
5926.64 2454
5927.36 2426
5928.09 2527
5928.81 2444
5929.54 2442
5930.27 2520
5930.99 2667
5931.72 2513
5932.45 2458
5933.17 2475
5933.90 2494
5934.63 2554
5935.35 2807
5936.08 2803
5936.81 2793
5937.53 2834
5938.26 2862
5938.99 3151
5939.72 3097
5940.44 3265
5941.17 3245
5941.90 3338
5942.62 2983
5943.35 3014
5944.08 2979
5944.81 2879
5945.53 2839
5946.26 2663
5946.99 2808
5947.72 2766
5948.44 2659
5949.17 2669
5949.90 2778
5950.63 2653
5951.35 2755
5952.08 2753
5952.81 2735
5953.54 2734
5954.27 2795
5954.99 2834
5955.72 3017
5956.45 2960
5957.18 2894
5957.91 2816
5958.64 2867
5959.36 2874
5960.09 2946
5960.82 3011
5961.55 3110
5962.28 3191
5963.01 2989
5963.73 2952
5964.46 3017
5965.19 3008
5965.92 2893
5966.65 2884
5967.38 3034
5968.11 3028
5968.83 3102
5969.56 3162
5970.29 3212
5971.02 3062
5971.75 3201
5972.48 3117
5973.21 3385
5973.94 3393
5974.67 3479
5975.40 3419
5976.13 3287
5976.86 3323
5977.58 3288
5978.31 3240
5979.04 3217
5979.77 3513
5980.50 3618
5981.23 3562
5981.96 3542
5982.69 3573
5983.42 3453
5984.15 3573
5984.88 3593
5985.61 3697
5986.34 3642
5987.07 3668
5987.80 3656
5988.53 3783
5989.26 3722
5989.99 3713
5990.72 3768
5991.45 3821
5992.18 3982
5992.91 3916
5993.64 4019
5994.37 4060
5995.10 4043
5995.83 3825
5996.56 3941
5997.29 3888
5998.03 4027
5998.76 4224
5999.49 4121
6000.22 4035
6000.95 4043
6001.68 4097
6002.41 3939
6003.14 3830
6003.87 3841
6004.60 3856
6005.33 3895
6006.07 3881
6006.80 3803
6007.53 3876
6008.26 3992
6008.99 4354
6009.72 4731
6010.45 4942
6011.18 5144
6011.92 5779
6012.65 6231
6013.38 6572
6014.11 7021
6014.84 7200
6015.57 7440
6016.31 7395
6017.04 7224
6017.77 7172
6018.50 6526
6019.23 6067
6019.96 5761
6020.70 5261
6021.43 4625
6022.16 4435
6022.89 3911
6023.63 3433
6024.36 3369
6025.09 3399
6025.82 3285
6026.55 3263
6027.29 3286
6028.02 3093
6028.75 3091
6029.48 3135
6030.22 2944
6030.95 2869
6031.68 3110
6032.42 3006
6033.15 2953
6033.88 2846
6034.61 2783
6035.35 2876
6036.08 2907
6036.81 2831
6037.55 2911
6038.28 2829
6039.01 2830
6039.74 2968
6040.48 2843
6041.21 2785
6041.94 2869
6042.68 2873
6043.41 3028
6044.14 3116
6044.88 3015
6045.61 2968
6046.35 3085
6047.08 3168
6047.81 2977
6048.55 3156
6049.28 3248
6050.01 3206
6050.75 3366
6051.48 3420
6052.22 3226
6052.95 3291
6053.68 3265
6054.42 3289
6055.15 3441
6055.89 3474
6056.62 3201
6057.35 3257
6058.09 3343
6058.82 3226
6059.56 3316
6060.29 3327
6061.03 3208
6061.76 3180
6062.50 3237
6063.23 3298
6063.96 3270
6064.70 3216
6065.43 3258
6066.17 3238
6066.90 3026
6067.64 3084
6068.37 3067
6069.11 3226
6069.84 3080
6070.58 3103
6071.31 3180
6072.05 3306
6072.78 3109
6073.52 3129
6074.25 3063
6074.99 3078
6075.72 3039
6076.46 3099
6077.20 3031
6077.93 2951
6078.67 2907
6079.40 2865
6080.14 2913
6080.87 2810
6081.61 2665
6082.35 2704
6083.08 2770
6083.82 2849
6084.55 2897
6085.29 2759
6086.02 2678
6086.76 2648
6087.50 2681
6088.23 2539
6088.97 2577
6089.71 2684
6090.44 2661
6091.18 2543
6091.91 2474
6092.65 2691
6093.39 2555
6094.12 2536
6094.86 2524
6095.60 2539
6096.33 2544
6097.07 2658
6097.81 2517
6098.54 2321
6099.28 2502
6100.02 2471
6100.75 2410
6101.49 2410
6102.23 2535
6102.96 2623
6103.70 2664
6104.44 2576
6105.18 2572
6105.91 2595
6106.65 2600
6107.39 2617
6108.12 2783
6108.86 2627
6109.60 2707
6110.34 2633
6111.07 2598
6111.81 2737
6112.55 2726
6113.29 2872
6114.03 2956
6114.76 2691
6115.50 2789
6116.24 2734
6116.98 2762
6117.71 2725
6118.45 2787
6119.19 2803
6119.93 2787
6120.67 2688
6121.40 2788
6122.14 2805
6122.88 2634
6123.62 2672
6124.36 2823
6125.10 2695
6125.83 2646
6126.57 2740
6127.31 2659
6128.05 2679
6128.79 2485
6129.53 2571
6130.27 2697
6131.00 2697
6131.74 2568
6132.48 2604
6133.22 2737
6133.96 2572
6134.70 2711
6135.44 2616
6136.18 2629
6136.92 2751
6137.65 2778
6138.39 2749
6139.13 2749
6139.87 2688
6140.61 2778
6141.35 2751
6142.09 2569
6142.83 2622
6143.57 2657
6144.31 2700
6145.05 2685
6145.79 2598
6146.53 2628
6147.27 2880
6148.01 2780
6148.75 2754
6149.49 2801
6150.23 2812
6150.97 2758
6151.71 2654
6152.45 2803
6153.19 2761
6153.93 2750
6154.67 2911
6155.41 3003
6156.15 2924
6156.89 3001
6157.63 2903
6158.37 2874
6159.11 2822
6159.85 2862
6160.59 2971
6161.33 2866
6162.07 2999
6162.81 2944
6163.55 2891
6164.29 2991
6165.03 3110
6165.77 3289
6166.51 3262
6167.26 3320
6168.00 3499
6168.74 3609
6169.48 3674
6170.22 3817
6170.96 3774
6171.70 3717
6172.44 3690
6173.18 3788
6173.93 3728
6174.67 3886
6175.41 3789
6176.15 3801
6176.89 3634
6177.63 3501
6178.37 3575
6179.12 3401
6179.86 3547
6180.60 3502
6181.34 3587
6182.08 3534
6182.82 3529
6183.57 3696
6184.31 3651
6185.05 3645
6185.79 3718
6186.53 3617
6187.28 3587
6188.02 3809
6188.76 3742
6189.50 3669
6190.25 3719
6190.99 3782
6191.73 3806
6192.47 3868
6193.21 3919
6193.96 3989
6194.70 4115
6195.44 4300
6196.19 4199
6196.93 4440
6197.67 4399
6198.41 4394
6199.16 4366
6199.90 4291
6200.64 4407
6201.38 4479
6202.13 4557
6202.87 4698
6203.61 4547
6204.36 4863
6205.10 5263
6205.84 5577
6206.59 6231
6207.33 6941
6208.07 7978
6208.82 9125
6209.56 10493
6210.30 11725
6211.05 12577
6211.79 13659
6212.53 14459
6213.28 14199
6214.02 12919
6214.77 11795
6215.51 10698
6216.25 9203
6217.00 7975
6217.74 6961
6218.48 6197
6219.23 5680
6219.97 5137
6220.72 4794
6221.46 4456
6222.21 4424
6222.95 4205
6223.69 4038
6224.44 3931
6225.18 3899
6225.93 3810
6226.67 3755
6227.42 3790
6228.16 3853
6228.91 3732
6229.65 3746
6230.39 3615
6231.14 3365
6231.88 3385
6232.63 3301
6233.37 3089
6234.12 3072
6234.86 3137
6235.61 3152
6236.35 3129
6237.10 3193
6237.84 3221
6238.59 3269
6239.33 3340
6240.08 3184
6240.82 3188
6241.57 3258
6242.32 3248
6243.06 3306
6243.81 3484
6244.55 3364
6245.30 3518
6246.04 3504
6246.79 3745
6247.53 3694
6248.28 3710
6249.03 3969
6249.77 3961
6250.52 3962
6251.26 4062
6252.01 4043
6252.76 4159
6253.50 4160
6254.25 4224
6254.99 4314
6255.74 4162
6256.49 4276
6257.23 4114
6257.98 4181
6258.73 4162
6259.47 4057
6260.22 3952
6260.97 4014
6261.71 4153
6262.46 4080
6263.21 4188
6263.95 4148
6264.70 4154
6265.45 3960
6266.19 4104
6266.94 4076
6267.69 4053
6268.43 4182
6269.18 4108
6269.93 4133
6270.67 4040
6271.42 4188
6272.17 4459
6272.92 4397
6273.66 4537
6274.41 4852
6275.16 5198
6275.91 5603
6276.65 5935
6277.40 6308
6278.15 6806
6278.90 7149
6279.64 7199
6280.39 7101
6281.14 6903
6281.89 6752
6282.63 6142
6283.38 5687
6284.13 5236
6284.88 4991
6285.63 4439
6286.37 4207
6287.12 3953
6287.87 3767
6288.62 3754
6289.37 3591
6290.11 3741
6290.86 3461
6291.61 3478
6292.36 3454
6293.11 3301
6293.86 3351
6294.60 3315
6295.35 3329
6296.10 3447
6296.85 3145
6297.60 3189
6298.35 3346
6299.10 3248
6299.85 3248
6300.59 3331
6301.34 3560
6302.09 3837
6302.84 3900
6303.59 3823
6304.34 4131
6305.09 4381
6305.84 4225
6306.59 4328
6307.34 4355
6308.09 4095
6308.84 3946
6309.58 3654
6310.33 3614
6311.08 3504
6311.83 3475
6312.58 3529
6313.33 3347
6314.08 3281
6314.83 3335
6315.58 3438
6316.33 3469
6317.08 3344
6317.83 3616
6318.58 3688
6319.33 3580
6320.08 3555
6320.83 3400
6321.58 3391
6322.33 3446
6323.08 3274
6323.83 3169
6324.58 3099
6325.33 3118
6326.08 3020
6326.83 3005
6327.58 3070
6328.33 2936
6329.09 2857
6329.84 2875
6330.59 2858
6331.34 2746
6332.09 2837
6332.84 3011
6333.59 2920
6334.34 2990
6335.09 2883
6335.84 2832
6336.59 2901
6337.34 2805
6338.10 2793
6338.85 2787
6339.60 2751
6340.35 2849
6341.10 2766
6341.85 2744
6342.60 2731
6343.36 2751
6344.11 2778
6344.86 2864
6345.61 2843
6346.36 2845
6347.11 2928
6347.86 2882
6348.62 2747
6349.37 2631
6350.12 2561
6350.87 2643
6351.62 2827
6352.38 2853
6353.13 2826
6353.88 2847
6354.63 2875
6355.38 3013
6356.14 2854
6356.89 2692
6357.64 2883
6358.39 2952
6359.15 2970
6359.90 2789
6360.65 2785
6361.40 2667
6362.16 2626
6362.91 2634
6363.66 2647
6364.41 2527
6365.17 2624
6365.92 2605
6366.67 2576
6367.42 2625
6368.18 2594
6368.93 2596
6369.68 2599
6370.44 2549
6371.19 2557
6371.94 2590
6372.70 2473
6373.45 2616
6374.20 2520
6374.96 2563
6375.71 2537
6376.46 2592
6377.22 2565
6377.97 2544
6378.72 2491
6379.48 2719
6380.23 2627
6380.98 2591
6381.74 2622
6382.49 2498
6383.24 2574
6384.00 2673
6384.75 2693
6385.51 2521
6386.26 2448
6387.01 2443
6387.77 2410
6388.52 2313
6389.28 2410
6390.03 2388
6390.79 2359
6391.54 2364
6392.29 2345
6393.05 2466
6393.80 2417
6394.56 2487
6395.31 2522
6396.07 2431
6396.82 2426
6397.58 2360
6398.33 2484
6399.08 2387
6399.84 2263
6400.59 2263
6401.35 2241
6402.10 2278
6402.86 2277
6403.61 2155
6404.37 2258
6405.12 2197
6405.88 2212
6406.63 2366
6407.39 2333
6408.15 2347
6408.90 2291
6409.66 2221
6410.41 2303
6411.17 2475
6411.92 2320
6412.68 2406
6413.43 2278
6414.19 2263
6414.94 2310
6415.70 2303
6416.46 2159
6417.21 2313
6417.97 2308
6418.72 2269
6419.48 2347
6420.24 2367
6420.99 2365
6421.75 2351
6422.50 2361
6423.26 2354
6424.02 2389
6424.77 2337
6425.53 2292
6426.28 2233
6427.04 2256
6427.80 2073
6428.55 2253
6429.31 2291
6430.07 2401
6430.82 2332
6431.58 2378
6432.34 2376
6433.09 2161
6433.85 2311
6434.61 2334
6435.36 2363
6436.12 2477
6436.88 2427
6437.64 2485
6438.39 2567
6439.15 2472
6439.91 2440
6440.66 2455
6441.42 2409
6442.18 2407
6442.94 2466
6443.69 2435
6444.45 2486
6445.21 2462
6445.97 2419
6446.72 2437
6447.48 2345
6448.24 2376
6449.00 2355
6449.75 2448
6450.51 2371
6451.27 2345
6452.03 2432
6452.79 2289
6453.54 2303
6454.30 2352
6455.06 2380
6455.82 2416
6456.58 2383
6457.33 2454
6458.09 2364
6458.85 2493
6459.61 2449
6460.37 2361
6461.12 2645
6461.88 2473
6462.64 2522
6463.40 2580
6464.16 2610
6464.92 2497
6465.68 2473
6466.44 2577
6467.19 2556
6467.95 2466
6468.71 2565
6469.47 2710
6470.23 2527
6470.99 2583
6471.75 2607
6472.51 2718
6473.27 2739
6474.02 2691
6474.78 2668
6475.54 2701
6476.30 2883
6477.06 2870
6477.82 2710
6478.58 2801
6479.34 2762
6480.10 2716
6480.86 2681
6481.62 2712
6482.38 2787
6483.14 2690
6483.90 2622
6484.66 2737
6485.42 2925
6486.18 3111
6486.94 2974
6487.70 2972
6488.46 2996
6489.22 2989
6489.98 3029
6490.74 3209
6491.50 3299
6492.26 3192
6493.02 3123
6493.78 3327
6494.54 3334
6495.30 3375
6496.06 3432
6496.82 3508
6497.58 3590
6498.34 3600
6499.10 3666
6499.86 3736
6500.62 3615
6501.38 3640
6502.14 3626
6502.91 3671
6503.67 3658
6504.43 3663
6505.19 3797
6505.95 3832
6506.71 3787
6507.47 3991
6508.23 4137
6508.99 4359
6509.76 4620
6510.52 4958
6511.28 5246
6512.04 5817
6512.80 6459
6513.56 6934
6514.32 7732
6515.09 8361
6515.85 8473
6516.61 8597
6517.37 8162
6518.13 7728
6518.89 7189
6519.66 6566
6520.42 6179
6521.18 5758
6521.94 5374
6522.70 5148
6523.47 5123
6524.23 5100
6524.99 5103
6525.75 5334
6526.51 5536
6527.28 5596
6528.04 5702
6528.80 5842
6529.56 5842
6530.33 6031
6531.09 6079
6531.85 6091
6532.61 5590
6533.38 5597
6534.14 5794
6534.90 5943
6535.66 6271
6536.43 6831
6537.19 7380
6537.95 7989
6538.72 8254
6539.48 8722
6540.24 8476
6541.01 8449
6541.77 8115
6542.53 7284
6543.29 6792
6544.06 6166
6544.82 5568
6545.58 5331
6546.35 4914
6547.11 4731
6547.87 4549
6548.64 4402
6549.40 4246
6550.17 4372
6550.93 4218
6551.69 4186
6552.46 4259
6553.22 4290
6553.98 4517
6554.75 4443
6555.51 4297
6556.28 4272
6557.04 4415
6557.80 4279
6558.57 4317
6559.33 4305
6560.10 4420
6560.86 4705
6561.63 4468
6562.39 4575
6563.15 4516
6563.92 4725
6564.68 4661
6565.45 4738
6566.21 4834
6566.98 5083
6567.74 4838
6568.51 4879
6569.27 4842
6570.04 4795
6570.80 4997
6571.57 5200
6572.33 5398
6573.09 5420
6573.86 5880
6574.63 6500
6575.39 6950
6576.16 7482
6576.92 7992
6577.69 8633
6578.45 8986
6579.22 9124
6579.98 9261
6580.75 9122
6581.51 8616
6582.28 8034
6583.04 7556
6583.81 7118
6584.57 6499
6585.34 6068
6586.11 5815
6586.87 5455
6587.64 5053
6588.40 4933
6589.17 4803
6589.94 5044
6590.70 5216
6591.47 5343
6592.23 5254
6593.00 5626
6593.77 5708
6594.53 5990
6595.30 6133
6596.06 6116
6596.83 6009
6597.60 6029
6598.36 5810
6599.13 5863
6599.90 5698
6600.66 5514
6601.43 5308
6602.20 5041
6602.96 4880
6603.73 4747
6604.50 4555
6605.26 4549
6606.03 4488
6606.80 4513
6607.56 4453
6608.33 4473
6609.10 4568
6609.87 4540
6610.63 4726
6611.40 4575
6612.17 4867
6612.93 4936
6613.70 4861
6614.47 4952
6615.24 4943
6616.00 4996
6616.77 4893
6617.54 5184
6618.31 5131
6619.07 5052
6619.84 4849
6620.61 5043
6621.38 5170
6622.15 4989
6622.91 4947
6623.68 5111
6624.45 4864
6625.22 4952
6625.99 4728
6626.75 4769
6627.52 4873
6628.29 4973
6629.06 4855
6629.83 5017
6630.59 5271
6631.36 5508
6632.13 5962
6632.90 6318
6633.67 7017
6634.44 7677
6635.21 8611
6635.97 9260
6636.74 9670
6637.51 10325
6638.28 10303
6639.05 10047
6639.82 9414
6640.59 8882
6641.36 7962
6642.12 7135
6642.89 6538
6643.66 5769
6644.43 5249
6645.20 4886
6645.97 4519
6646.74 4300
6647.51 4266
6648.28 3986
6649.05 4062
6649.82 3904
6650.59 3913
6651.36 4009
6652.13 3910
6652.89 3987
6653.66 3903
6654.43 3869
6655.20 3877
6655.97 3708
6656.74 3777
6657.51 3730
6658.28 3625
6659.05 3560
6659.82 3554
6660.59 3405
6661.36 3523
6662.13 3499
6662.90 3488
6663.67 3347
6664.44 3443
6665.21 3518
6665.98 3313
6666.76 3343
6667.53 3336
6668.30 3310
6669.07 3384
6669.84 3296
6670.61 3304
6671.38 3444
6672.15 3624
6672.92 3616
6673.69 3488
6674.46 3569
6675.23 3762
6676.00 3720
6676.77 3741
6677.55 3639
6678.32 3721
6679.09 3730
6679.86 3635
6680.63 3528
6681.40 3446
6682.17 3337
6682.94 3322
6683.72 3409
6684.49 3572
6685.26 3550
6686.03 3729
6686.80 3786
6687.57 3793
6688.34 3805
6689.12 3843
6689.89 3817
6690.66 3765
6691.43 3831
6692.20 3753
6692.98 3677
6693.75 3706
6694.52 3494
6695.29 3436
6696.06 3367
6696.84 3416
6697.61 3321
6698.38 3313
6699.15 3274
6699.92 3239
6700.70 3169
6701.47 3072
6702.24 3221
6703.01 3341
6703.79 3194
6704.56 3324
6705.33 3202
6706.11 3169
6706.88 3178
6707.65 3018
6708.42 3102
6709.20 3166
6709.97 3013
6710.74 2954
6711.52 2837
6712.29 3006
6713.06 3074
6713.83 2967
6714.61 2931
6715.38 2995
6716.15 2912
6716.93 2923
6717.70 2881
6718.47 2800
6719.25 2764
6720.02 2836
6720.79 2795
6721.57 2742
6722.34 2815
6723.12 2729
6723.89 2840
6724.66 2822
6725.44 2803
6726.21 2779
6726.98 2703
6727.76 2553
6728.53 2598
6729.31 2540
6730.08 2539
6730.85 2542
6731.63 2592
6732.40 2508
6733.18 2451
6733.95 2516
6734.73 2456
6735.50 2460
6736.27 2549
6737.05 2419
6737.82 2410
6738.60 2473
6739.37 2502
6740.15 2464
6740.92 2555
6741.70 2498
6742.47 2417
6743.25 2411
6744.02 2429
6744.80 2411
6745.57 2384
6746.35 2532
6747.12 2442
6747.90 2389
6748.67 2434
6749.45 2519
6750.22 2445
6751.00 2507
6751.77 2492
6752.55 2563
6753.32 2576
6754.10 2599
6754.87 2544
6755.65 2516
6756.43 2397
6757.20 2294
6757.98 2326
6758.75 2321
6759.53 2217
6760.30 2280
6761.08 2355
6761.86 2392
6762.63 2321
6763.41 2287
6764.18 2375
6764.96 2322
6765.74 2287
6766.51 2245
6767.29 2383
6768.06 2306
6768.84 2450
6769.62 2398
6770.39 2400
6771.17 2361
6771.95 2346
6772.72 2269
6773.50 2262
6774.28 2381
6775.05 2500
6775.83 2331
6776.61 2364
6777.38 2323
6778.16 2416
6778.94 2360
6779.71 2466
6780.49 2347
6781.27 2454
6782.05 2478
6782.82 2370
6783.60 2420
6784.38 2369
6785.15 2375
6785.93 2398
6786.71 2366
6787.49 2357
6788.26 2248
6789.04 2328
6789.82 2179
6790.60 2109
6791.37 2219
6792.15 2236
6792.93 2285
6793.71 2296
6794.48 2224
6795.26 2147
6796.04 2164
6796.82 2193
6797.60 2272
6798.37 2268
6799.15 2225
6799.93 2163
6800.71 2222
6801.49 2308
6802.26 2245
6803.04 2290
6803.82 2278
6804.60 2247
6805.38 2260
6806.16 2282
6806.93 2321
6807.71 2325
6808.49 2257
6809.27 2411
6810.05 2363
6810.83 2396
6811.61 2355
6812.39 2440
6813.16 2404
6813.94 2412
6814.72 2357
6815.50 2315
6816.28 2282
6817.06 2431
6817.84 2453
6818.62 2505
6819.40 2476
6820.18 2577
6820.96 2524
6821.73 2590
6822.51 2624
6823.29 2613
6824.07 2719
6824.85 2704
6825.63 2488
6826.41 2404
6827.19 2385
6827.97 2398
6828.75 2435
6829.53 2469
6830.31 2336
6831.09 2457
6831.87 2377
6832.65 2333
6833.43 2443
6834.21 2302
6834.99 2340
6835.77 2324
6836.55 2361
6837.33 2308
6838.11 2375
6838.89 2311
6839.67 2341
6840.45 2345
6841.23 2420
6842.01 2382
6842.79 2315
6843.57 2312
6844.35 2210
6845.14 2183
6845.92 2342
6846.70 2367
6847.48 2586
6848.26 2650
6849.04 2780
6849.82 2784
6850.60 2999
6851.38 3184
6852.16 3393
6852.94 3561
6853.73 3742
6854.51 3711
6855.29 3715
6856.07 3820
6856.85 3678
6857.63 3195
6858.41 3200
6859.20 3060
6859.98 2896
6860.76 2677
6861.54 2585
6862.32 2580
6863.10 2472
6863.89 2485
6864.67 2486
6865.45 2478
6866.23 2581
6867.01 2455
6867.79 2471
6868.58 2429
6869.36 2422
6870.14 2477
6870.92 2541
6871.71 2334
6872.49 2291
6873.27 2241
6874.05 2354
6874.83 2286
6875.62 2216
6876.40 2254
6877.18 2183
6877.96 2163
6878.75 2100
6879.53 2277
6880.31 2299
6881.10 2255
6881.88 2162
6882.66 2201
6883.44 2211
6884.23 2201
6885.01 2139
6885.79 2237
6886.58 2271
6887.36 2267
6888.14 2336
6888.92 2304
6889.71 2362
6890.49 2437
6891.27 2497
6892.06 2609
6892.84 2506
6893.62 2411
6894.41 2350
6895.19 2483
6895.98 2433
6896.76 2364
6897.54 2456
6898.33 2511
6899.11 2533
6899.89 2441
6900.68 2400
6901.46 2374
6902.25 2386
6903.03 2370
6903.81 2409
6904.60 2540
6905.38 2503
6906.17 2407
6906.95 2332
6907.73 2399
6908.52 2393
6909.30 2389
6910.09 2389
6910.87 2391
6911.66 2385
6912.44 2406
6913.23 2249
6914.01 2272
6914.79 2400
6915.58 2381
6916.36 2372
6917.15 2354
6917.93 2329
6918.72 2326
6919.50 2315
6920.29 2397
6921.07 2418
6921.86 2479
6922.64 2430
6923.43 2376
6924.21 2318
6925.00 2455
6925.78 2459
6926.57 2467
6927.36 2344
6928.14 2267
6928.93 2305
6929.71 2356
6930.50 2196
6931.28 2305
6932.07 2375
6932.85 2333
6933.64 2292
6934.43 2238
6935.21 2397
6936.00 2418
6936.78 2305
6937.57 2177
6938.36 2333
6939.14 2285
6939.93 2264
6940.71 2328
6941.50 2394
6942.29 2422
6943.07 2378
6943.86 2480
6944.64 2358
6945.43 2516
6946.22 2584
6947.00 2476
6947.79 2438
6948.58 2475
6949.36 2572
6950.15 2562
6950.94 2639
6951.72 2562
6952.51 2635
6953.30 2688
6954.08 2726
6954.87 2603
6955.66 2599
6956.45 2609
6957.23 2579
6958.02 2628
6958.81 2718
6959.59 2775
6960.38 2826
6961.17 2668
6961.96 2646
6962.74 2722
6963.53 2782
6964.32 2615
6965.11 2772
6965.89 2663
6966.68 2725
6967.47 2810
6968.26 2748
6969.04 2983
6969.83 2830
6970.62 2748
6971.41 2991
6972.20 3062
6972.98 2916
6973.77 2902
6974.56 2792
6975.35 3103
6976.14 3066
6976.92 3299
6977.71 3292
6978.50 3388
6979.29 3309
6980.08 3420
6980.87 3654
6981.65 3766
6982.44 3652
6983.23 3996
6984.02 4273
6984.81 4354
6985.60 4686
6986.39 5041
6987.17 5493
6987.96 5972
6988.75 6139
6989.54 6049
6990.33 5748
6991.12 5445
6991.91 5274
6992.70 4866
6993.49 4352
6994.28 4037
6995.06 3997
6995.85 3711
6996.64 3670
6997.43 3664
6998.22 3825
6999.01 4137
6999.80 4532
7000.59 4738
7001.38 5026
7002.17 5307
7002.96 5430
7003.75 5554
7004.54 5130
7005.33 4854
7006.12 4620
7006.91 4273
7007.70 3941
7008.49 3427
7009.28 3249
7010.07 3243
7010.86 2954
7011.65 2853
7012.44 2934
7013.23 2799
7014.02 2878
7014.81 2839
7015.60 2836
7016.39 2814
7017.18 2871
7017.97 2826
7018.76 2740
7019.55 2696
7020.34 2777
7021.13 2736
7021.92 2830
7022.71 2768
7023.51 2860
7024.30 2760
7025.09 2810
7025.88 2696
7026.67 2695
7027.46 2754
7028.25 2737
7029.04 2719
7029.83 2752
7030.63 2738
7031.42 2837
7032.21 2900
7033.00 2918
7033.79 2950
7034.58 2985
7035.37 3229
7036.16 3294
7036.96 3484
7037.75 3409
7038.54 3315
7039.33 3325
7040.12 3377
7040.92 3327
7041.71 3189
7042.50 3171
7043.29 3049
7044.08 3011
7044.87 3040
7045.67 2924
7046.46 2820
7047.25 2776
7048.04 2796
7048.84 2759
7049.63 2697
7050.42 2709
7051.21 2840
7052.00 2981
7052.80 2847
7053.59 2806
7054.38 2862
7055.18 2859
7055.97 2701
7056.76 2640
7057.55 2733
7058.35 2649
7059.14 2613
7059.93 2637
7060.72 2573
7061.52 2570
7062.31 2551
7063.10 2432
7063.90 2507
7064.69 2595
7065.48 2678
7066.28 2646
7067.07 2617
7067.86 2626
7068.66 2615
7069.45 2536
7070.24 2392
7071.04 2644
7071.83 2655
7072.62 2609
7073.42 2612
7074.21 2617
7075.00 2698
7075.80 2575
7076.59 2642
7077.39 2615
7078.18 2549
7078.97 2606
7079.77 2562
7080.56 2451
7081.36 2580
7082.15 2470
7082.94 2446
7083.74 2455
7084.53 2423
7085.33 2373
7086.12 2405
7086.92 2424
7087.71 2439
7088.50 2450
7089.30 2573
7090.09 2649
7090.89 2651
7091.68 2769
7092.48 2925
7093.27 3031
7094.07 3098
7094.86 3095
7095.66 3218
7096.45 3220
7097.25 3145
7098.04 2943
7098.84 2796
7099.63 2676
7100.43 2554
7101.22 2456
7102.02 2433
7102.81 2410
7103.61 2407
7104.40 2337
7105.20 2302
7105.99 2389
7106.79 2410
7107.59 2395
7108.38 2326
7109.18 2247
7109.97 2270
7110.77 2188
7111.56 2159
7112.36 2175
7113.16 2152
7113.95 2028
7114.75 2065
7115.54 2061
7116.34 1945
7117.14 2011
7117.93 2039
7118.73 2052
7119.52 2054
7120.32 1948
7121.12 1932
7121.91 2088
7122.71 2087
7123.51 2097
7124.30 2154
7125.10 1909
7125.90 2020
7126.69 1991
7127.49 2021
7128.29 1974
7129.08 2039
7129.88 2092
7130.68 2052
7131.47 2107
7132.27 1965
7133.07 2078
7133.86 2153
7134.66 2091
7135.46 2031
7136.26 2015
7137.05 2179
7137.85 2080
7138.65 2004
7139.44 2032
7140.24 2081
7141.04 2076
7141.84 2032
7142.63 2051
7143.43 1917
7144.23 1950
7145.03 2083
7145.83 2093
7146.62 2032
7147.42 2050
7148.22 2131
7149.02 2066
7149.81 2011
7150.61 2028
7151.41 2106
7152.21 2185
7153.01 2225
7153.80 2061
7154.60 2101
7155.40 2195
7156.20 2001
7157.00 1959
7157.80 1973
7158.59 2020
7159.39 1992
7160.19 1965
7160.99 1969
7161.79 1974
7162.59 2021
7163.39 2013
7164.18 1957
7164.98 1979
7165.78 2002
7166.58 2008
7167.38 1924
7168.18 2050
7168.98 1978
7169.78 2073
7170.58 2121
7171.38 2106
7172.17 2059
7172.97 2010
7173.77 1972
7174.57 2018
7175.37 2042
7176.17 2084
7176.97 1950
7177.77 2023
7178.57 2070
7179.37 1990
7180.17 1947
7180.97 1977
7181.77 2016
7182.57 2087
7183.37 2077
7184.17 2117
7184.97 2027
7185.77 2035
7186.57 2043
7187.37 2192
7188.17 2094
7188.97 2020
7189.77 1996
7190.57 2016
7191.37 2020
7192.17 1917
7192.97 1829
7193.77 1875
7194.57 1849
7195.37 1895
7196.17 1826
7196.97 1791
7197.77 1761
7198.57 1787
7199.37 1786
7200.17 1936
7200.97 1905
7201.77 1797
7202.58 1825
7203.38 1755
7204.18 1698
7204.98 1819
7205.78 1943
7206.58 1888
7207.38 1761
7208.18 1818
7208.98 1826
7209.79 1825
7210.59 1751
7211.39 1801
7212.19 1786
7212.99 1825
7213.79 1851
7214.59 1796
7215.40 1866
7216.20 1792
7217.00 1903
7217.80 1874
7218.60 1892
7219.40 1832
7220.21 1813
7221.01 1848
7221.81 1805
7222.61 1860
7223.41 1890
7224.22 1867
7225.02 1825
7225.82 1903
7226.62 1837
7227.43 1899
7228.23 1955
7229.03 1850
7229.83 1898
7230.63 1955
7231.44 1786
7232.24 1864
7233.04 1927
7233.84 1778
7234.65 1845
7235.45 1943
7236.25 1834
7237.06 1894
7237.86 1864
7238.66 1887
7239.46 1940
7240.27 2000
7241.07 2010
7241.87 1980
7242.68 2117
7243.48 2020
7244.28 2029
7245.09 2063
7245.89 2089
7246.69 2048
7247.50 2100
7248.30 2132
7249.10 2071
7249.91 2077
7250.71 2103
7251.51 1996
7252.32 2055
7253.12 2017
7253.92 2068
7254.73 2171
7255.53 2095
7256.34 2154
7257.14 2180
7257.94 2120
7258.75 2108
7259.55 2077
7260.36 2215
7261.16 2244
7261.96 2186
7262.77 2278
7263.57 2401
7264.38 2366
7265.18 2272
7265.99 2356
7266.79 2274
7267.59 2348
7268.40 2404
7269.20 2413
7270.01 2388
7270.81 2488
7271.62 2580
7272.42 2553
7273.23 2512
7274.03 2488
7274.84 2593
7275.64 2612
7276.45 2431
7277.25 2542
7278.06 2689
7278.86 2879
7279.67 2770
7280.47 2739
7281.28 2883
7282.08 2997
7282.89 3155
7283.69 3487
7284.50 3844
7285.30 4039
7286.11 4269
7286.92 4600
7287.72 4916
7288.53 4799
7289.33 4639
7290.14 4297
7290.94 4038
7291.75 3649
7292.56 3519
7293.36 3251
7294.17 3217
7294.97 3190
7295.78 3086
7296.59 3073
7297.39 2970
7298.20 3021
7299.00 2970
7299.81 3007
7300.62 3053
7301.42 3143
7302.23 3159
7303.04 3071
7303.84 3125
7304.65 3159
7305.46 3430
7306.26 3516
7307.07 3465
7307.88 3479
7308.68 3520
7309.49 3619
7310.30 3501
7311.10 3472
7311.91 3541
7312.72 3708
7313.52 3697
7314.33 3742
7315.14 3885
7315.95 3928
7316.75 3853
7317.56 4097
7318.37 4128
7319.18 4511
7319.98 4927
7320.79 5428
7321.60 6029
7322.40 6562
7323.21 6933
7324.02 7341
7324.83 7235
7325.64 6886
7326.44 6570
7327.25 5764
7328.06 5180
7328.87 4665
7329.67 4118
7330.48 3877
7331.29 3621
7332.10 3240
7332.91 2965
7333.71 3030
7334.52 3018
7335.33 2906
7336.14 2916
7336.95 2830
7337.76 2904
7338.56 2949
7339.37 2924
7340.18 2858
7340.99 2791
7341.80 2761
7342.61 2853
7343.42 2831
7344.22 2723
7345.03 2665
7345.84 2683
7346.65 2706
7347.46 2868
7348.27 2987
7349.08 3043
7349.89 3050
7350.70 3135
7351.51 3065
7352.31 3003
7353.12 2936
7353.93 2914
7354.74 2846
7355.55 2811
7356.36 2755
7357.17 2740
7357.98 2800
7358.79 2747
7359.60 2603
7360.41 2702
7361.22 2859
7362.03 2778
7362.84 2833
7363.65 3004
7364.46 2944
7365.27 2910
7366.08 2931
7366.89 2946
7367.70 2953
7368.51 2910
7369.32 2764
7370.13 2695
7370.94 2657
7371.75 2778
7372.56 2831
7373.37 2913
7374.18 2938
7374.99 2898
7375.80 2853
7376.61 3003
7377.42 2986
7378.23 3056
7379.04 3049
7379.85 3119
7380.66 3386
7381.48 3614
7382.29 3873
7383.10 4048
7383.91 3920
7384.72 4072
7385.53 3968
7386.34 3919
7387.15 3687
7387.96 3670
7388.77 3543
7389.59 3218
7390.40 2990
7391.21 2886
7392.02 2849
7392.83 2764
7393.64 2568
7394.45 2681
7395.27 2582
7396.08 2607
7396.89 2638
7397.70 2659
7398.51 2636
7399.32 2800
7400.14 2868
7400.95 2910
7401.76 3067
7402.57 3245
7403.38 3376
7404.20 3303
7405.01 3312
7405.82 3365
7406.63 3114
7407.44 2952
7408.26 2906
7409.07 2848
7409.88 2792
7410.69 2785
7411.51 2751
7412.32 2500
7413.13 2464
7413.94 2446
7414.76 2406
7415.57 2379
7416.38 2347
7417.19 2292
7418.01 2240
7418.82 2233
7419.63 2230
7420.45 2133
7421.26 2116
7422.07 2050
7422.88 2153
7423.70 2169
7424.51 2171
7425.32 2218
7426.14 2066
7426.95 2054
7427.76 2072
7428.58 2065
7429.39 2089
7430.20 2081
7431.02 1937
7431.83 2049
7432.64 1969
7433.46 2015
7434.27 1970
7435.09 1944
7435.90 1999
7436.71 2035
7437.53 2027
7438.34 2012
7439.16 2071
7439.97 1953
7440.78 2041
7441.60 1982
7442.41 2003
7443.23 2173
7444.04 2118
7444.85 2211
7445.67 2124
7446.48 2103
7447.30 2181
7448.11 2104
7448.93 2188
7449.74 2135
7450.56 2162
7451.37 2022
7452.18 2068
7453.00 2074
7453.81 2018
7454.63 2019
7455.44 2009
7456.26 2048
7457.07 1973
7457.89 1959
7458.70 1854
7459.52 2106
7460.33 1998
7461.15 1979
7461.96 1976
7462.78 1958
7463.59 1945
7464.41 2027
7465.23 1962
7466.04 2000
7466.86 1987
7467.67 2092
7468.49 2111
7469.30 2117
7470.12 2022
7470.93 2073
7471.75 2076
7472.57 2004
7473.38 1994
7474.20 2039
7475.01 2134
7475.83 1956
7476.65 1789
7477.46 1886
7478.28 1943
7479.09 1917
7479.91 1849
7480.73 1790
7481.54 1798
7482.36 1830
7483.18 1853
7483.99 1776
7484.81 1799
7485.62 1789
7486.44 1782
7487.26 1787
7488.07 1800
7488.89 1823
7489.71 1780
7490.52 1816
7491.34 1885
7492.16 1907
7492.98 1721
7493.79 1834
7494.61 1857
7495.43 1823
7496.24 1814
7497.06 1782
7497.88 1817
7498.70 1743
7499.51 1771
7500.33 1749
7501.15 1592
7501.96 1664
7502.78 1695
7503.60 1690
7504.42 1635
7505.23 1657
7506.05 1709
7506.87 1714
7507.69 1776
7508.51 1656
7509.32 1692
7510.14 1743
7510.96 1728
7511.78 1780
7512.59 1740
7513.41 1750
7514.23 1698
7515.05 1736
7515.87 1674
7516.69 1710
7517.50 1669
7518.32 1646
7519.14 1626
7519.96 1624
7520.78 1686
7521.60 1640
7522.41 1773
7523.23 1718
7524.05 1665
7524.87 1555
7525.69 1604
7526.51 1663
7527.33 1601
7528.14 1597
7528.96 1593
7529.78 1652
7530.60 1656
7531.42 1686
7532.24 1610
7533.06 1668
7533.88 1579
7534.70 1623
7535.52 1683
7536.34 1721
7537.16 1625
7537.97 1601
7538.79 1660
7539.61 1641
7540.43 1572
7541.25 1712
7542.07 1696
7542.89 1581
7543.71 1648
7544.53 1739
7545.35 1729
7546.17 1724
7546.99 1732
7547.81 1764
7548.63 1763
7549.45 1752
7550.27 1699
7551.09 1707
7551.91 1644
7552.73 1675
7553.55 1735
7554.37 1749
7555.19 1837
7556.01 1653
7556.83 1794
7557.65 1790
7558.47 1824
7559.29 1827
7560.11 1927
7560.93 1952
7561.76 2046
7562.58 2063
7563.40 1948
7564.22 1997
7565.04 1928
7565.86 1796
7566.68 1845
7567.50 1939
7568.32 1835
7569.14 1713
7569.96 1855
7570.79 1853
7571.61 1815
7572.43 1791
7573.25 1815
7574.07 1777
7574.89 1770
7575.71 1803
7576.54 1897
7577.36 1792
7578.18 1758
7579.00 1727
7579.82 1868
7580.64 1821
7581.46 1801
7582.29 1748
7583.11 1805
7583.93 1761
7584.75 1787
7585.57 1769
7586.40 1753
7587.22 1837
7588.04 1937
7588.86 2010
7589.68 1984
7590.51 1982
7591.33 1972
7592.15 2054
7592.97 1904
7593.80 1950
7594.62 1936
7595.44 1975
7596.26 1859
7597.09 1809
7597.91 1912
7598.73 1882
7599.55 1893
7600.38 1927
7601.20 1961
7602.02 1992
7602.85 2000
7603.67 2146
7604.49 2168
7605.31 2311
7606.14 2423
7606.96 2508
7607.78 2578
7608.61 2544
7609.43 2460
7610.25 2550
7611.08 2362
7611.90 2262
7612.72 2175
7613.55 2088
7614.37 2043
7615.19 2008
7616.02 1993
7616.84 2034
7617.67 1990
7618.49 2018
7619.31 1971
7620.14 1954
7620.96 2035
7621.78 2046
7622.61 2042
7623.43 1998
7624.26 2023
7625.08 1955
7625.91 1982
7626.73 2070
7627.55 2049
7628.38 2028
7629.20 2038
7630.03 2204
7630.85 2287
7631.68 2432
7632.50 2506
7633.32 2813
7634.15 2798
7634.97 2838
7635.80 2780
7636.62 2764
7637.45 2541
7638.27 2387
7639.10 2275
7639.92 2184
7640.75 2184
7641.57 2059
7642.40 1902
7643.22 1879
7644.05 1859
7644.87 1712
7645.70 1729
7646.52 1859
7647.35 1835
7648.17 1800
7649.00 1798
7649.82 1754
7650.65 1767
7651.48 1683
7652.30 1737
7653.13 1718
7653.95 1705
7654.78 1653
7655.60 1698
7656.43 1643
7657.26 1652
7658.08 1682
7658.91 1684
7659.73 1644
7660.56 1650
7661.39 1708
7662.21 1740
7663.04 1701
7663.86 1703
7664.69 1784
7665.52 1740
7666.34 1593
7667.17 1643
7668.00 1693
7668.82 1633
7669.65 1659
7670.48 1715
7671.30 1808
7672.13 1696
7672.96 1833
7673.78 1785
7674.61 1811
7675.44 1771
7676.26 1698
7677.09 1590
7677.92 1643
7678.74 1779
7679.57 1820
7680.40 1679
7681.22 1652
7682.05 1646
7682.88 1707
7683.71 1666
7684.53 1713
7685.36 1645
7686.19 1625
7687.02 1722
7687.84 1827
7688.67 1829
7689.50 1784
7690.33 1832
7691.15 1755
7691.98 1741
7692.81 1739
7693.64 1713
7694.47 1741
7695.29 1739
7696.12 1737
7696.95 1734
7697.78 1725
7698.61 1830
7699.43 1910
7700.26 1884
7701.09 1817
7701.92 1868
7702.75 1896
7703.57 1855
7704.40 1912
7705.23 1927
7706.06 1892
7706.89 1872
7707.72 1873
7708.55 1922
7709.37 1900
7710.20 1861
7711.03 1929
7711.86 1924
7712.69 1867
7713.52 1836
7714.35 1865
7715.18 1916
7716.01 1855
7716.83 1955
7717.66 1794
7718.49 1746
7719.32 1888
7720.15 1935
7720.98 1837
7721.81 1865
7722.64 1827
7723.47 1887
7724.30 1884
7725.13 1927
7725.96 1877
7726.79 1879
7727.62 1879
7728.45 1845
7729.28 1786
7730.11 1846
7730.94 1860
7731.77 1924
7732.60 1854
7733.42 1857
7734.25 1865
7735.09 1916
7735.92 1946
7736.75 1949
7737.58 2012
7738.41 1948
7739.24 1884
7740.07 1840
7740.90 1926
7741.73 2004
7742.56 1914
7743.39 1887
7744.22 1997
7745.05 2189
7745.88 2470
7746.71 2751
7747.54 3114
7748.37 3548
7749.20 4032
7750.03 4266
7750.86 4322
7751.70 4315
7752.53 4039
7753.36 3661
7754.19 3310
7755.02 3032
7755.85 2727
7756.68 2528
7757.51 2316
7758.34 2200
7759.18 2112
7760.01 1979
7760.84 1899
7761.67 1835
7762.50 1766
7763.33 1883
7764.16 1928
7765.00 1862
7765.83 1851
7766.66 1813
7767.49 1784
7768.32 1725
7769.16 1763
7769.99 1777
7770.82 1667
7771.65 1573
7772.48 1520
7773.32 1597
7774.15 1585
7774.98 1615
7775.81 1690
7776.64 1575
7777.48 1684
7778.31 1642
7779.14 1664
7779.97 1769
7780.81 1639
7781.64 1694
7782.47 1726
7783.30 1732
7784.14 1784
7784.97 1795
7785.80 1782
7786.64 1714
7787.47 1781
7788.30 1855
7789.13 1901
7789.97 1902
7790.80 1906
7791.63 1935
7792.47 1865
7793.30 1844
7794.13 1813
7794.97 1716
7795.80 1722
7796.63 1676
7797.47 1766
7798.30 1781
7799.13 1721
7799.97 1698
7800.80 1827
7801.63 1712
7802.47 1751
7803.30 1818
7804.13 1698
7804.97 1827
7805.80 1815
7806.64 1719
7807.47 1791
7808.30 1793
7809.14 1806
7809.97 1839
7810.81 1874
7811.64 1889
7812.47 1810
7813.31 1916
7814.14 1954
7814.98 1821
7815.81 1812
7816.65 1889
7817.48 1823
7818.32 1802
7819.15 1768
7819.98 1905
7820.82 1821
7821.65 1759
7822.49 1757
7823.32 1743
7824.16 1728
7824.99 1809
7825.83 1793
7826.66 1752
7827.50 1818
7828.33 1936
7829.17 1905
7830.00 1860
7830.84 1799
7831.67 1891
7832.51 1780
7833.34 1756
7834.18 1665
7835.02 1625
7835.85 1713
7836.69 1657
7837.52 1654
7838.36 1642
7839.19 1622
7840.03 1598
7840.86 1616
7841.70 1561
7842.54 1515
7843.37 1536
7844.21 1515
7845.04 1638
7845.88 1705
7846.72 1552
7847.55 1553
7848.39 1645
7849.22 1642
7850.06 1520
7850.90 1506
7851.73 1555
7852.57 1547
7853.41 1504
7854.24 1394
7855.08 1536
7855.92 1535
7856.75 1508
7857.59 1509
7858.43 1529
7859.26 1533
7860.10 1520
7860.94 1642
7861.77 1548
7862.61 1659
7863.45 1565
7864.28 1486
7865.12 1508
7865.96 1513
7866.79 1524
7867.63 1501
7868.47 1472
7869.31 1493
7870.14 1589
7870.98 1642
7871.82 1533
7872.66 1478
7873.49 1508
7874.33 1459
7875.17 1487
7876.01 1565
7876.84 1595
7877.68 1512
7878.52 1526
7879.36 1550
7880.19 1549
7881.03 1636
7881.87 1586
7882.71 1491
7883.55 1566
7884.38 1551
7885.22 1545
7886.06 1500
7886.90 1594
7887.74 1704
7888.57 1683
7889.41 1602
7890.25 1661
7891.09 1664
7891.93 1647
7892.77 1599
7893.61 1563
7894.44 1560
7895.28 1627
7896.12 1652
7896.96 1500
7897.80 1533
7898.64 1632
7899.48 1706
7900.32 1547
7901.15 1473
7901.99 1441
7902.83 1523
7903.67 1539
7904.51 1556
7905.35 1474
7906.19 1486
7907.03 1495
7907.87 1584
7908.71 1539
7909.55 1574
7910.39 1497
7911.22 1528
7912.06 1576
7912.90 1582
7913.74 1682
7914.58 1681
7915.42 1783
7916.26 1814
7917.10 1937
7917.94 2131
7918.78 2187
7919.62 2238
7920.46 2119
7921.30 2213
7922.14 2224
7922.98 2193
7923.82 2224
7924.66 1996
7925.50 1964
7926.34 1764
7927.18 1756
7928.02 1661
7928.86 1586
7929.70 1539
7930.55 1571
7931.39 1572
7932.23 1576
7933.07 1642
7933.91 1613
7934.75 1659
7935.59 1581
7936.43 1511
7937.27 1528
7938.11 1512
7938.95 1501
7939.79 1585
7940.63 1533
7941.48 1466
7942.32 1426
7943.16 1482
7944.00 1534
7944.84 1518
7945.68 1450
7946.52 1520
7947.36 1572
7948.21 1461
7949.05 1526
7949.89 1533
7950.73 1576
7951.57 1574
7952.41 1545
7953.26 1481
7954.10 1478
7954.94 1592
7955.78 1489
7956.62 1452
7957.47 1432
7958.31 1398
7959.15 1406
7959.99 1478
7960.83 1466
7961.68 1460
7962.52 1394
7963.36 1383
7964.20 1367
7965.04 1416
7965.89 1407
7966.73 1361
7967.57 1490
7968.41 1447
7969.26 1386
7970.10 1392
7970.94 1382
7971.78 1426
7972.63 1412
7973.47 1305
7974.31 1409
7975.16 1456
7976.00 1384
7976.84 1317
7977.68 1354
7978.53 1353
7979.37 1355
7980.21 1329
7981.06 1339
7981.90 1340
7982.74 1403
7983.59 1344
7984.43 1393
7985.27 1474
7986.12 1354
7986.96 1384
7987.80 1400
7988.65 1367
7989.49 1318
7990.34 1332
7991.18 1354
7992.02 1365
7992.87 1355
7993.71 1295
7994.55 1307
7995.40 1319
7996.24 1287
7997.09 1246
7997.93 1285
7998.77 1405
7999.62 1372
8000.46 1288
8001.31 1223
8002.15 1286
8003.00 1237
8003.84 1183
8004.68 1291
8005.53 1310
8006.37 1262
8007.22 1254
8008.06 1249
8008.91 1287
8009.75 1360
8010.60 1300
8011.44 1357
8012.29 1342
8013.13 1332
8013.98 1379
8014.82 1317
8015.67 1348
8016.51 1317
8017.36 1256
8018.20 1313
8019.05 1323
8019.89 1292
8020.74 1317
8021.58 1285
8022.43 1352
8023.27 1223
8024.12 1262
8024.96 1323
8025.81 1335
8026.66 1322
8027.50 1209
8028.35 1326
8029.19 1387
8030.04 1352
8030.88 1313
8031.73 1310
8032.58 1348
8033.42 1415
8034.27 1331
8035.11 1443
8035.96 1376
8036.81 1428
8037.65 1426
8038.50 1460
8039.35 1513
8040.19 1452
8041.04 1455
8041.88 1355
8042.73 1275
8043.58 1280
8044.42 1279
8045.27 1253
8046.12 1301
8046.96 1292
8047.81 1251
8048.66 1265
8049.50 1261
8050.35 1414
8051.20 1376
8052.04 1412
8052.89 1410
8053.74 1399
8054.59 1262
8055.43 1291
8056.28 1300
8057.13 1272
8057.97 1296
8058.82 1220
8059.67 1282
8060.52 1342
8061.36 1308
8062.21 1336
8063.06 1319
8063.91 1276
8064.75 1304
8065.60 1315
8066.45 1277
8067.30 1257
8068.15 1298
8068.99 1317
8069.84 1271
8070.69 1250
8071.54 1287
8072.38 1254
8073.23 1291
8074.08 1292
8074.93 1232
8075.78 1241
8076.63 1232
8077.47 1267
8078.32 1178
8079.17 1198
8080.02 1280
8080.87 1229
8081.72 1279
8082.56 1257
8083.41 1312
8084.26 1306
8085.11 1173
8085.96 1224
8086.81 1204
8087.66 1237
8088.51 1262
8089.35 1198
8090.20 1213
8091.05 1192
8091.90 1237
8092.75 1200
8093.60 1236
8094.45 1175
8095.30 1237
8096.15 1229
8097.00 1226
8097.85 1197
8098.70 1311
8099.55 1265
8100.39 1245
8101.24 1201
8102.09 1204
8102.94 1305
8103.79 1217
8104.64 1240
8105.49 1261
8106.34 1222
8107.19 1163
8108.04 1239
8108.89 1267
8109.74 1253
8110.59 1193
8111.44 1250
8112.29 1321
8113.14 1266
8113.99 1223
8114.84 1191
8115.69 1209
8116.54 1214
8117.39 1178
8118.24 1234
8119.09 1302
8119.95 1262
8120.80 1330
8121.65 1306
8122.50 1321
8123.35 1323
8124.20 1307
8125.05 1259
8125.90 1311
8126.75 1257
8127.60 1279
8128.45 1285
8129.30 1293
8130.15 1186
8131.01 1183
8131.86 1243
8132.71 1154
8133.56 1232
8134.41 1196
8135.26 1215
8136.11 1214
8136.96 1265
8137.82 1267
8138.67 1178
8139.52 1214
8140.37 1213
8141.22 1254
8142.07 1230
8142.93 1345
8143.78 1290
8144.63 1242
8145.48 1221
8146.33 1233
8147.19 1219
8148.04 1120
8148.89 1187
8149.74 1150
8150.59 1145
8151.45 1105
8152.30 1088
8153.15 1168
8154.00 1234
8154.85 1258
8155.71 1227
8156.56 1238
8157.41 1247
8158.26 1292
8159.12 1275
8159.97 1255
8160.82 1243
8161.68 1165
8162.53 1185
8163.38 1146
8164.23 1181
8165.09 1252
8165.94 1146
8166.79 1239
8167.65 1262
8168.50 1216
8169.35 1158
8170.20 1184
8171.06 1180
8171.91 1179
8172.76 1190
8173.62 1208
8174.47 1183
8175.32 1175
8176.18 1218
8177.03 1195
8177.89 1228
8178.74 1208
8179.59 1147
8180.45 1234
8181.30 1308
8182.15 1182
8183.01 1150
8183.86 1150
8184.72 1169
8185.57 1092
8186.42 1103
8187.28 1104
8188.13 1084
8188.99 1163
8189.84 1105
8190.69 1048
8191.55 1147
8192.40 1091
8193.26 1081
8194.11 1243
8194.97 1263
8195.82 1254
8196.68 1142
8197.53 1112
8198.38 1146
8199.24 1140
8200.09 1129
8200.95 1089
8201.80 1059
8202.66 1106
8203.51 1145
8204.37 1126
8205.22 1187
8206.08 1093
8206.93 1160
8207.79 1194
8208.64 1114
8209.50 1184
8210.35 1226
8211.21 1165
8212.06 1196
8212.92 1152
8213.78 1235
8214.63 1300
8215.49 1159
8216.34 1272
8217.20 1247
8218.05 1185
8218.91 1198
8219.76 1280
8220.62 1281
8221.48 1256
8222.33 1264
8223.19 1268
8224.04 1225
8224.90 1275
8225.76 1395
8226.61 1512
8227.47 1356
8228.32 1371
8229.18 1368
8230.04 1349
8230.89 1322
8231.75 1234
8232.61 1180
8233.46 1155
8234.32 1143
8235.18 1187
8236.03 1183
8236.89 1225
8237.75 1187
8238.60 1116
8239.46 1194
8240.32 1237
8241.17 1233
8242.03 1251
8242.89 1188
8243.74 1178
8244.60 1142
8245.46 1200
8246.31 1121
8247.17 1236
8248.03 1170
8248.89 1162
8249.74 1244
8250.60 1204
8251.46 1111
8252.32 1211
8253.17 1191
8254.03 1205
8254.89 1215
8255.75 1239
8256.60 1221
8257.46 1134
8258.32 1138
8259.18 1102
8260.04 1218
8260.89 1178
8261.75 1160
8262.61 1131
8263.47 1155
8264.33 1129
8265.18 1159
8266.04 1132
8266.90 1221
8267.76 1135
8268.62 1207
8269.47 1156
8270.33 1093
8271.19 1173
8272.05 1142
8272.91 1126
8273.77 1044
8274.63 1094
8275.48 1191
8276.34 1146
8277.20 1193
8278.06 1237
8278.92 1185
8279.78 1117
8280.64 1182
8281.50 1188
8282.36 1162
8283.21 1182
8284.07 1262
8284.93 1242
8285.79 1163
8286.65 1122
8287.51 1134
8288.37 1145
8289.23 1152
8290.09 1127
8290.95 1211
8291.81 1170
8292.67 1217
8293.53 1216
8294.39 1177
8295.25 1191
8296.11 1154
8296.97 1122
8297.82 1166
8298.68 1163
8299.54 1133
8300.40 1175
8301.26 1180
8302.12 1178
8302.98 1207
8303.84 1250
8304.71 1158
8305.57 1125
8306.43 1143
8307.29 1203
8308.15 1234
8309.01 1164
8309.87 1210
8310.73 1236
8311.59 1223
8312.45 1111
8313.31 1145
8314.17 1127
8315.03 1139
8315.89 1153
8316.75 1151
8317.61 1186
8318.47 1191
8319.33 1175
8320.20 1268
8321.06 1247
8321.92 1251
8322.78 1279
8323.64 1187
8324.50 1212
8325.36 1202
8326.22 1206
8327.09 1140
8327.95 1108
8328.81 1225
8329.67 1349
8330.53 1240
8331.39 1153
8332.25 1161
8333.12 1166
8333.98 1216
8334.84 1221
8335.70 1144
8336.56 1096
8337.42 1095
8338.29 1164
8339.15 1205
8340.01 1146
8340.87 1164
8341.73 1195
8342.60 1258
8343.46 1211
8344.32 1221
8345.18 1256
8346.05 1239
8346.91 1195
8347.77 1200
8348.63 1206
8349.50 1206
8350.36 1234
8351.22 1261
8352.08 1269
8352.95 1225
8353.81 1248
8354.67 1207
8355.53 1302
8356.40 1399
8357.26 1330
8358.12 1225
8358.99 1317
8359.85 1309
8360.71 1237
8361.58 1239
8362.44 1236
8363.30 1195
8364.17 1309
8365.03 1324
8365.89 1247
8366.76 1282
8367.62 1253
8368.48 1296
8369.35 1248
8370.21 1313
8371.07 1292
8371.94 1273
8372.80 1296
8373.66 1274
8374.53 1386
8375.39 1314
8376.26 1373
8377.12 1287
8377.98 1273
8378.85 1288
8379.71 1292
8380.58 1363
8381.44 1409
8382.30 1375
8383.17 1354
8384.03 1419
8384.90 1411
8385.76 1320
8386.63 1410
8387.49 1435
8388.35 1480
8389.22 1368
8390.08 1372
8390.95 1415
8391.81 1407
8392.68 1431
8393.54 1411
8394.41 1455
8395.27 1458
8396.14 1456
8397.00 1461
8397.87 1577
8398.73 1558
8399.60 1555
8400.46 1579
8401.33 1629
8402.19 1542
8403.06 1567
8403.92 1560
8404.79 1639
8405.65 1637
8406.52 1585
8407.39 1561
8408.25 1596
8409.12 1645
8409.98 1702
8410.85 1669
8411.71 1726
8412.58 1713
8413.44 1789
8414.31 1712
8415.18 1727
8416.04 1711
8416.91 1813
8417.77 1769
8418.64 1718
8419.51 1781
8420.37 1741
8421.24 1719
8422.11 1735
8422.97 1749
8423.84 1882
8424.70 1893
8425.57 1808
8426.44 1800
8427.30 1884
8428.17 1847
8429.04 1944
8429.90 2038
8430.77 2061
8431.64 2012
8432.50 2101
8433.37 2149
8434.24 2116
8435.10 2143
8435.97 2128
8436.84 2162
8437.71 2094
8438.57 2268
8439.44 2346
8440.31 2476
8441.17 2471
8442.04 2553
8442.91 2600
8443.78 2664
8444.64 2681
8445.51 2640
8446.38 2697
8447.25 2801
8448.11 2683
8448.98 2707
8449.85 2900
8450.72 2974
8451.58 3142
8452.45 3328
8453.32 3581
8454.19 3891
8455.06 4323
8455.92 4846
8456.79 5580
8457.66 6277
8458.53 6772
8459.40 6898
8460.27 6700
8461.13 6502
8462.00 5853
8462.87 5133
8463.74 4736
8464.61 4102
8465.48 3693
8466.34 3399
8467.21 2981
8468.08 2734
8468.95 2585
8469.82 2508
8470.69 2474
8471.56 2199
8472.42 2210
8473.29 2136
8474.16 2047
8475.03 2063
8475.90 2067
8476.77 1971
8477.64 1899
8478.51 1872
8479.38 1826
8480.25 1916
8481.12 1838
8481.99 1908
8482.85 1847
8483.72 1862
8484.59 1854
8485.46 1899
8486.33 1984
8487.20 1900
8488.07 1866
8488.94 1822
8489.81 1794
8490.68 1855
8491.55 1786
8492.42 1834
8493.29 1886
8494.16 2039
8495.03 2070
8495.90 2017
8496.77 2026
8497.64 2042
8498.51 2056
8499.38 2016
8500.25 2019
8501.12 1960
8501.99 1899
8502.86 1793
8503.73 1923
8504.60 1796
8505.47 1793
8506.34 1806
8507.22 1847
8508.09 1874
8508.96 1782
8509.83 1879
8510.70 1832
8511.57 1776
8512.44 1897
8513.31 1910
8514.18 1902
8515.05 1856
8515.92 1894
8516.80 1967
8517.67 2021
8518.54 2012
8519.41 2086
8520.28 2075
8521.15 2067
8522.02 2093
8522.89 2078
8523.77 2096
8524.64 2169
8525.51 2230
8526.38 2239
8527.25 2139
8528.12 2184
8529.00 2322
8529.87 2227
8530.74 2155
8531.61 2173
8532.48 2117
8533.36 2241
8534.23 2104
8535.10 2143
8535.97 2226
8536.84 2189
8537.72 2216
8538.59 2195
8539.46 2177
8540.33 2187
8541.21 2242
8542.08 2153
8542.95 2155
8543.82 2012
8544.70 2099
8545.57 2099
8546.44 2026
8547.31 1952
8548.19 1937
8549.06 1828
8549.93 1827
8550.80 1795
8551.68 1777
8552.55 1870
8553.42 1945
8554.30 1952
8555.17 2027
8556.04 2102
8556.92 2099
8557.79 2022
8558.66 2067
8559.54 2067
8560.41 1913
8561.28 1858
8562.16 1854
8563.03 1698
8563.90 1770
8564.78 1781
8565.65 1747
8566.52 1769
8567.40 1728
8568.27 1751
8569.15 1714
8570.02 1715
8570.89 1659
8571.77 1684
8572.64 1712
8573.51 1678
8574.39 1568
8575.26 1572
8576.14 1610
8577.01 1621
8577.89 1595
8578.76 1598
8579.63 1548
8580.51 1624
8581.38 1584
8582.26 1548
8583.13 1558
8584.01 1488
8584.88 1545
8585.76 1569
8586.63 1607
8587.51 1544
8588.38 1445
8589.26 1517
8590.13 1490
8591.00 1533
8591.88 1577
8592.75 1532
8593.63 1465
8594.51 1648
8595.38 1635
8596.26 1571
8597.13 1625
8598.01 1657
8598.88 1591
8599.76 1587
8600.63 1599
8601.51 1629
8602.38 1630
8603.26 1636
8604.13 1583
8605.01 1603
8605.89 1661
8606.76 1594
8607.64 1639
8608.51 1570
8609.39 1576
8610.26 1581
8611.14 1588
8612.02 1549
8612.89 1562
8613.77 1662
8614.65 1548
8615.52 1623
8616.40 1630
8617.27 1604
8618.15 1612
8619.03 1650
8619.90 1642
8620.78 1655
8621.66 1596
8622.53 1554
8623.41 1625
8624.29 1619
8625.16 1566
8626.04 1571
8626.92 1636
8627.79 1658
8628.67 1624
8629.55 1738
8630.42 1631
8631.30 1586
8632.18 1655
8633.05 1649
8633.93 1718
8634.81 1706
8635.69 1685
8636.56 1702
8637.44 1670
8638.32 1704
8639.20 1710
8640.07 1650
8640.95 1719
8641.83 1754
8642.71 1678
8643.58 1786
8644.46 1798
8645.34 1821
8646.22 1813
8647.09 1743
8647.97 1795
8648.85 1667
8649.73 1675
8650.61 1757
8651.48 1825
8652.36 1793
8653.24 1787
8654.12 1845
8655.00 1789
8655.87 1916
8656.75 1817
8657.63 1850
8658.51 1876
8659.39 1781
8660.27 1822
8661.14 1860
8662.02 1931
8662.90 1880
8663.78 1842
8664.66 1920
8665.54 1893
8666.42 1897
8667.30 1879
8668.17 1881
8669.05 1855
8669.93 1898
8670.81 1850
8671.69 1805
8672.57 1945
8673.45 1947
8674.33 2040
8675.21 2069
8676.09 2010
8676.97 2097
8677.84 2104
8678.72 2232
8679.60 2069
8680.48 2100
8681.36 2215
8682.24 2084
8683.12 2037
8684.00 2189
8684.88 2124
8685.76 2105
8686.64 2200
8687.52 2147
8688.40 2249
8689.28 2141
8690.16 2248
8691.04 2555
8691.92 2455
8692.80 2691
8693.68 2786
8694.56 2924
8695.44 2998
8696.32 3149
8697.20 3052
8698.08 2900
8698.96 2901
8699.84 2747
8700.72 2694
8701.60 2570
8702.48 2471
8703.37 2375
8704.25 2410
8705.13 2385
8706.01 2403
8706.89 2387
8707.77 2334
8708.65 2409
8709.53 2401
8710.41 2424
8711.29 2420
8712.17 2454
8713.06 2505
8713.94 2561
8714.82 2527
8715.70 2574
8716.58 2482
8717.46 2512
8718.34 2721
8719.22 2748
8720.11 2653
8720.99 2740
8721.87 2795
8722.75 2859
8723.63 2812
8724.51 2752
8725.40 2911
8726.28 2830
8727.16 2736
8728.04 2895
8728.92 2959
8729.81 2871
8730.69 2982
8731.57 3013
8732.45 3021
8733.33 3051
8734.22 3099
8735.10 3123
8735.98 3167
8736.86 3285
8737.75 3397
8738.63 3300
8739.51 3387
8740.39 3320
8741.28 3270
8742.16 3356
8743.04 3350
8743.92 3347
8744.81 3319
8745.69 3330
8746.57 3351
8747.46 3538
8748.34 3555
8749.22 3371
8750.10 3550
8750.99 3558
8751.87 3480
8752.75 3672
8753.64 3705
8754.52 3729
8755.40 3731
8756.29 3858
8757.17 3826
8758.05 3757
8758.94 3817
8759.82 4003
8760.70 3925
8761.59 4053
8762.47 4182
8763.35 4298
8764.24 4550
8765.12 4833
8766.01 4991
8766.89 5039
8767.77 5307
8768.66 5502
8769.54 5482
8770.43 5558
8771.31 5626
8772.19 5278
8773.08 5439
8773.96 5381
8774.85 5160
8775.73 5261
8776.62 5361
8777.50 5450
8778.38 5526
8779.27 6246
8780.15 7095
8781.04 8443
8781.92 9942
8782.81 11740
8783.69 13603
8784.58 14920
8785.46 15677
8786.35 15263
8787.23 14385
8788.12 12922
8789.00 11428
8789.89 9859
8790.77 8606
8791.66 7575
8792.54 6660
8793.43 6071
8794.31 5626
8795.20 5252
8796.08 5112
8796.97 5189
8797.85 5038
8798.74 5364
8799.62 5438
8800.51 5349
8801.40 5297
8802.28 5225
8803.17 5299
8804.05 5031
8804.94 4582
8805.82 4157
8806.71 3932
8807.60 3779
8808.48 3535
8809.37 3420
8810.25 3336
8811.14 3409
8812.03 3352
8812.91 3368
8813.80 3376
8814.69 3514
8815.57 3581
8816.46 3423
8817.34 3206
8818.23 3322
8819.12 3410
8820.00 3511
8820.89 3450
8821.78 3501
8822.66 3467
8823.55 3477
8824.44 3427
8825.32 3335
8826.21 3188
8827.10 3212
8827.99 3203
8828.87 3120
8829.76 3109
8830.65 3153
8831.53 3047
8832.42 3045
8833.31 2929
8834.20 2916
8835.08 3029
8835.97 3056
8836.86 3110
8837.74 3162
8838.63 3092
8839.52 3220
8840.41 3351
8841.30 3222
8842.18 3211
8843.07 3284
8843.96 3316
8844.85 3253
8845.73 3343
8846.62 3324
8847.51 3457
8848.40 3507
8849.29 3334
8850.17 3352
8851.06 3467
8851.95 3389
8852.84 3307
8853.73 3366
8854.61 3389
8855.50 3374
8856.39 3419
8857.28 3336
8858.17 3421
8859.06 3318
8859.95 3361
8860.83 3363
8861.72 3353
8862.61 3297
8863.50 3274
8864.39 3354
8865.28 3212
8866.17 3093
8867.06 3065
8867.94 3088
8868.83 3013
8869.72 3042
8870.61 2870
8871.50 2880
8872.39 2948
8873.28 2893
8874.17 2786
8875.06 2730
8875.95 2748
8876.84 2710
8877.73 2692
8878.62 2636
8879.51 2675
8880.40 2629
8881.28 2583
8882.17 2584
8883.06 2525
8883.95 2429
8884.84 2452
8885.73 2497
8886.62 2570
8887.51 2352
8888.40 2337
8889.29 2423
8890.18 2394
8891.07 2252
8891.96 2261
8892.85 2206
8893.74 2271
8894.63 2221
8895.53 2136
8896.42 2189
8897.31 2176
8898.20 2137
8899.09 2138
8899.98 2103
8900.87 2113
8901.76 2096
8902.65 1987
8903.54 1994
8904.43 1995
8905.32 2046
8906.21 2013
8907.10 1933
8907.99 1924
8908.89 1952
8909.78 1932
8910.67 1873
8911.56 1870
8912.45 1989
8913.34 1902
8914.23 1856
8915.12 1835
8916.02 1907
8916.91 1802
8917.80 1778
8918.69 1829
8919.58 1884
8920.47 1836
8921.36 1863
8922.26 1779
8923.15 1826
8924.04 1801
8924.93 1861
8925.82 1856
8926.72 1914
8927.61 1858
8928.50 1978
8929.39 1919
8930.28 1962
8931.18 1865
8932.07 1949
8932.96 1965
8933.85 1836
8934.75 1821
8935.64 1835
8936.53 1815
8937.42 1842
8938.31 1731
8939.21 1682
8940.10 1600
8940.99 1582
8941.89 1562
8942.78 1612
8943.67 1673
8944.56 1615
8945.46 1611
8946.35 1652
8947.24 1597
8948.14 1585
8949.03 1569
8949.92 1501
8950.81 1528
8951.71 1546
8952.60 1574
8953.49 1608
8954.39 1558
8955.28 1543
8956.17 1550
8957.07 1514
8957.96 1563
8958.85 1638
8959.75 1604
8960.64 1537
8961.54 1504
8962.43 1521
8963.32 1427
8964.22 1504
8965.11 1476
8966.00 1539
8966.90 1384
8967.79 1403
8968.69 1428
8969.58 1498
8970.47 1453
8971.37 1382
8972.26 1441
8973.16 1428
8974.05 1468
8974.95 1425
8975.84 1420
8976.73 1350
8977.63 1353
8978.52 1474
8979.42 1350
8980.31 1349
8981.21 1349
8982.10 1305
8983.00 1208
8983.89 1227
8984.79 1278
8985.68 1227
8986.58 1272
8987.47 1257
8988.37 1237
8989.26 1250
8990.16 1266
8991.05 1254
8991.95 1309
8992.84 1274
8993.74 1221
8994.63 1168
8995.53 1213
8996.42 1256
8997.32 1163
8998.21 1203
8999.11 1173
9000.01 1166
9000.90 1182
9001.80 1168
9002.69 1213
9003.59 1154
9004.48 1163
9005.38 1192
9006.28 1160
9007.17 1148
9008.07 1134
9008.96 1154
9009.86 1187
9010.76 1131
9011.65 1149
9012.55 1138
9013.45 1244
9014.34 1222
9015.24 1195
9016.13 1121
9017.03 1093
9017.93 1156
9018.82 1166
9019.72 1114
9020.62 1145
9021.51 1087
9022.41 1193
9023.31 1139
9024.20 1179
9025.10 1142
9026.00 1106
9026.89 1167
9027.79 1198
9028.69 1180
9029.59 1083
9030.48 1134
9031.38 1116
9032.28 1085
9033.17 1130
9034.07 1032
9034.97 1058
9035.87 1062
9036.76 1065
9037.66 1172
9038.56 1113
9039.46 1154
9040.35 1089
9041.25 1055
9042.15 1023
9043.05 1014
9043.94 1050
9044.84 1128
9045.74 1133
9046.64 1136
9047.54 1060
9048.43 1058
9049.33 1065
9050.23 1041
9051.13 1088
9052.03 1084
9052.92 1029
9053.82 1017
9054.72 1059
9055.62 1125
9056.52 1079
9057.42 1035
9058.32 1098
9059.21 1049
9060.11 1089
9061.01 1081
9061.91 1087
9062.81 1015
9063.71 1059
9064.61 1158
9065.50 1176
9066.40 1124
9067.30 1090
9068.20 1142
9069.10 1070
9070.00 1150
9070.90 1111
9071.80 1080
9072.70 1026
9073.60 1031
9074.50 1092
9075.40 1096
9076.29 1105
9077.19 1092
9078.09 1065
9078.99 1078
9079.89 1052
9080.79 1052
9081.69 1131
9082.59 1058
9083.49 1007
9084.39 1051
9085.29 1060
9086.19 985
9087.09 1032
9087.99 988
9088.89 989
9089.79 1003
9090.69 1018
9091.59 1007
9092.49 1063
9093.39 1094
9094.29 1111
9095.19 1045
9096.09 1034
9096.99 1008
9097.89 1038
9098.79 930
9099.69 983
9100.60 974
9101.50 1040
9102.40 968
9103.30 976
9104.20 1035
9105.10 1037
9106.00 1004
9106.90 1036
9107.80 1062
9108.70 951
9109.60 1023
9110.50 1002
9111.41 1053
9112.31 1081
9113.21 1054
9114.11 1002
9115.01 991
9115.91 1058
9116.81 1116
9117.72 1021
9118.62 1094
9119.52 974
9120.42 959
9121.32 955
9122.22 985
9123.12 1011
9124.03 1073
9124.93 1090
9125.83 969
9126.73 1028
9127.63 1047
9128.54 1037
9129.44 1017
9130.34 992
9131.24 1001
9132.14 972
9133.05 965
9133.95 1006
9134.85 935
9135.75 1006
9136.66 988
9137.56 1072
9138.46 991
9139.36 988
9140.27 983
9141.17 1012
9142.07 1088
9142.97 1007
9143.88 1023
9144.78 1026
9145.68 1060
9146.59 1083
9147.49 1091
9148.39 1017
9149.29 1051
9150.20 1009
9151.10 1026
9152.00 1043
9152.91 1039
9153.81 984
9154.71 996
9155.62 1084
9156.52 1112
9157.42 1047
9158.33 1045
9159.23 1052
9160.13 1043
9161.04 1025
9161.94 1011
9162.84 997
9163.75 1016
9164.65 1039
9165.56 1101
9166.46 1005
9167.36 980
9168.27 1049
9169.17 1072
9170.08 989
9170.98 1064
9171.88 1018
9172.79 1028
9173.69 1025
9174.60 1036
9175.50 1042
9176.41 1003
9177.31 1029
9178.21 1025
9179.12 1045
9180.02 1026
9180.93 1008
9181.83 1062
9182.74 1101
9183.64 1015
9184.55 994
9185.45 1060
9186.36 1000
9187.26 1066
9188.17 1082
9189.07 1007
9189.98 1011
9190.88 1008
9191.79 1037
9192.69 1081
9193.60 1014
9194.50 1101
9195.41 1116
9196.31 1142
9197.22 1110
9198.12 1031
9199.03 1077
9199.93 1082
9200.84 1083
9201.75 1125
9202.65 1154
9203.56 1108
9204.46 1197
9205.37 1143
9206.27 1088
9207.18 1050
9208.09 1012
9208.99 1043
9209.90 1053
9210.80 1050
9211.71 1094
9212.62 1076
9213.52 1086
9214.43 1087
9215.34 1095
9216.24 1112
9217.15 1067
9218.05 1070
9218.96 1043
9219.87 1065
9220.77 1017
9221.68 1080
9222.59 1096
9223.49 1118
9224.40 1044
9225.31 1053
9226.21 1066
9227.12 1015
9228.03 1036
9228.93 1016
9229.84 1077
9230.75 1037
9231.66 1041
9232.56 1052
9233.47 1094
9234.38 1013
9235.28 980
9236.19 984
9237.10 1020
9238.01 980
9238.91 1011
9239.82 999
9240.73 1026
9241.64 1037
9242.54 1078
9243.45 1037
9244.36 995
9245.27 1042
9246.18 1004
9247.08 1046
9247.99 997
9248.90 988
9249.81 994
9250.71 971
9251.62 956
9252.53 976
9253.44 992
9254.35 1046
9255.26 1005
9256.16 988
9257.07 968
9257.98 1000
9258.89 984
9259.80 997
9260.71 1053
9261.61 985
9262.52 1029
9263.43 998
9264.34 1037
9265.25 982
9266.16 977
9267.07 1002
9267.98 988
9268.88 983
9269.79 1082
9270.70 1086
9271.61 1122
9272.52 1036
9273.43 1064
9274.34 1026
9275.25 991
9276.16 1053
9277.07 1041
9277.98 1096
9278.89 1090
9279.80 1049
9280.70 1032
9281.61 1089
9282.52 1116
9283.43 1100
9284.34 1075
9285.25 1076
9286.16 1081
9287.07 1001
9287.98 1088
9288.89 986
9289.80 1053
9290.71 1041
9291.62 1038
9292.53 1068
9293.44 999
9294.35 1052
9295.26 1066
9296.17 1042
9297.08 992
9297.99 945
9298.90 1020
9299.81 971
9300.73 996
9301.64 1031
9302.55 1024
9303.46 1015
9304.37 1037
9305.28 1098
9306.19 1077
9307.10 987
9308.01 993
9308.92 1009
9309.83 997
9310.74 990
9311.65 1019
9312.57 1016
9313.48 935
9314.39 1009
9315.30 1009
9316.21 1012
9317.12 1004
9318.03 970
9318.94 962
9319.86 977
9320.77 1035
9321.68 978
9322.59 1059
9323.50 978
9324.41 988
9325.33 991
9326.24 971
9327.15 944
9328.06 994
9328.97 978
9329.88 939
9330.80 1010
9331.71 971
9332.62 928
9333.53 967
9334.44 1006
9335.36 972
9336.27 917
9337.18 978
9338.09 949
9339.01 947
9339.92 947
9340.83 993
9341.74 921
9342.66 907
9343.57 979
9344.48 965
9345.39 1041
9346.31 986
9347.22 899
9348.13 936
9349.05 936
9349.96 930
9350.87 982
9351.78 969
9352.70 980
9353.61 938
9354.52 960
9355.44 919
9356.35 977
9357.26 1035
9358.18 952
9359.09 881
9360.00 902
9360.92 946
9361.83 997
9362.74 985
9363.66 954
9364.57 1000
9365.48 1004
9366.40 1004
9367.31 1027
9368.23 942
9369.14 929
9370.05 988
9370.97 909
9371.88 967
9372.80 961
9373.71 917
9374.62 981
9375.54 980
9376.45 934
9377.37 883
9378.28 965
9379.19 1038
9380.11 964
9381.02 954
9381.94 985
9382.85 956
9383.77 961
9384.68 1003
9385.60 1019
9386.51 963
9387.43 939
9388.34 962
9389.26 1011
9390.17 1040
9391.09 1132
9392.00 1017
9392.91 1023
9393.83 1038
9394.75 1019
9395.66 1077
9396.58 1024
9397.49 1109
9398.41 1068
9399.32 1091
9400.24 1084
9401.15 1037
9402.07 1091
9402.98 1033
9403.90 1007
9404.81 1011
9405.73 1015
9406.65 946
9407.56 1012
9408.48 999
9409.39 915
9410.31 965
9411.22 1008
9412.14 1021
9413.06 1055
9413.97 1032
9414.89 1008
9415.80 982
9416.72 1091
9417.64 1014
9418.55 1055
9419.47 1017
9420.39 1018
9421.30 971
9422.22 1008
9423.14 1040
9424.05 1056
9424.97 1049
9425.88 1083
9426.80 1038
9427.72 971
9428.64 983
9429.55 1021
9430.47 1035
9431.39 1050
9432.30 1048
9433.22 1110
9434.14 1104
9435.05 1127
9435.97 1074
9436.89 1061
9437.81 1152
9438.72 1209
9439.64 1133
9440.56 1111
9441.47 1084
9442.39 1152
9443.31 1124
9444.23 1104
9445.14 1142
9446.06 1085
9446.98 1123
9447.90 1060
9448.81 1100
9449.73 1200
9450.65 1209
9451.57 1201
9452.49 1280
9453.40 1401
9454.32 1422
9455.24 1486
9456.16 1647
9457.08 1562
9457.99 1550
9458.91 1512
9459.83 1487
9460.75 1382
9461.67 1293
9462.59 1242
9463.50 1189
9464.42 1094
9465.34 1153
9466.26 1109
9467.18 1025
9468.10 1118
9469.02 1113
9469.94 1107
9470.85 1107
9471.77 1027
9472.69 1059
9473.61 1037
9474.53 1049
9475.45 1054
9476.37 1037
9477.29 1074
9478.21 1109
9479.13 1123
9480.04 1108
9480.96 1016
9481.88 1103
9482.80 1128
9483.72 1058
9484.64 1151
9485.56 1173
9486.48 1203
9487.40 1137
9488.32 1078
9489.24 1080
9490.16 1153
9491.08 1060
9492.00 1046
9492.92 1026
9493.84 1022
9494.76 1009
9495.68 1012
9496.60 1021
9497.52 997
9498.44 1017
9499.36 1070
9500.28 1069
9501.20 1009
9502.12 992
9503.04 999
9503.96 985
9504.88 955
9505.80 928
9506.72 912
9507.64 944
9508.56 1060
9509.48 1019
9510.41 980
9511.33 989
9512.25 1033
9513.17 1026
9514.09 994
9515.01 1055
9515.93 1038
9516.85 1059
9517.77 1097
9518.69 1095
9519.61 1054
9520.54 1057
9521.46 1041
9522.38 1030
9523.30 1024
9524.22 1096
9525.14 1064
9526.06 1026
9526.99 1015
9527.91 1062
9528.83 1033
9529.75 1107
9530.67 1111
9531.59 1143
9532.52 1168
9533.44 1166
9534.36 1247
9535.28 1227
9536.20 1280
9537.13 1240
9538.05 1178
9538.97 1188
9539.89 1194
9540.81 1199
9541.74 1097
9542.66 1060
9543.58 1054
9544.50 1093
9545.43 1021
9546.35 990
9547.27 1036
9548.19 1073
9549.12 1054
9550.04 1006
9550.96 1015
9551.88 1100
9552.81 1041
9553.73 1092
9554.65 1012
9555.58 998
9556.50 943
9557.42 1043
9558.34 1013
9559.27 1032
9560.19 984
9561.11 1037
9562.04 1024
9562.96 1050
9563.88 1070
9564.81 1043
9565.73 1046
9566.65 905
9567.58 933
9568.50 967
9569.43 992
9570.35 996
9571.27 980
9572.20 975
9573.12 971
9574.04 991
9574.97 962
9575.89 1017
9576.82 968
9577.74 946
9578.66 997
9579.59 966
9580.51 929
9581.44 917
9582.36 943
9583.28 894
9584.21 873
9585.13 908
9586.06 960
9586.98 1011
9587.91 975
9588.83 952
9589.76 951
9590.68 946
9591.60 936
9592.53 951
9593.45 975
9594.38 961
9595.30 980
9596.23 1005
9597.15 1040
9598.08 994
9599.00 946
9599.93 935
9600.85 895
9601.78 933
9602.70 988
9603.63 994
9604.55 904
9605.48 922
9606.41 952
9607.33 972
9608.26 996
9609.18 962
9610.11 904
9611.03 941
9611.96 966
9612.88 1038
9613.81 1019
9614.74 1009
9615.66 940
9616.59 999
9617.51 1007
9618.44 1044
9619.37 1039
9620.29 1018
9621.22 954
9622.14 984
9623.07 988
9624.00 998
9624.92 1074
9625.85 1031
9626.78 1023
9627.70 995
9628.63 1021
9629.55 1082
9630.48 1082
9631.41 1071
9632.33 1103
9633.26 1092
9634.19 1068
9635.11 1016
9636.04 1094
9636.97 1123
9637.90 1104
9638.82 1081
9639.75 1190
9640.68 1190
9641.60 1166
9642.53 1081
9643.46 1132
9644.38 1182
9645.31 1090
9646.24 1132
9647.17 1170
9648.09 1228
9649.02 1318
9649.95 1335
9650.88 1258
9651.80 1312
9652.73 1482
9653.66 1391
9654.59 1334
9655.51 1259
9656.44 1325
9657.37 1290
9658.30 1277
9659.23 1181
9660.15 1197
9661.08 1201
9662.01 1104
9662.94 1162
9663.87 1161
9664.80 1190
9665.72 1168
9666.65 1108
9667.58 1130
9668.51 1140
9669.44 1222
9670.37 1227
9671.29 1186
9672.22 1160
9673.15 1146
9674.08 1164
9675.01 1108
9675.94 1165
9676.87 1224
9677.79 1123
9678.72 1134
9679.65 1124
9680.58 1091
9681.51 1169
9682.44 1257
9683.37 1168
9684.30 1173
9685.23 1215
9686.16 1223
9687.09 1212
9688.01 1178
9688.94 1225
9689.87 1211
9690.80 1260
9691.73 1224
9692.66 1226
9693.59 1254
9694.52 1233
9695.45 1265
9696.38 1276
9697.31 1247
9698.24 1312
9699.17 1367
9700.10 1385
9701.03 1401
9701.96 1437
9702.89 1465
9703.82 1402
9704.75 1375
9705.68 1364
9706.61 1282
9707.54 1252
9708.47 1200
9709.40 1229
9710.33 1207
9711.26 1207
9712.19 1102
9713.12 1098
9714.05 1184
9714.98 1193
9715.92 1255
9716.85 1253
9717.78 1269
9718.71 1204
9719.64 1144
9720.57 1127
9721.50 1181
9722.43 1102
9723.36 1068
9724.29 1151
9725.22 1087
9726.16 1083
9727.09 1096
9728.02 1077
9728.95 1046
9729.88 1083
9730.81 1138
9731.74 1128
9732.67 1137
9733.61 1196
9734.54 1059
9735.47 1104
9736.40 1128
9737.33 1131
9738.26 1084
9739.20 1135
9740.13 1103
9741.06 1049
9741.99 1072
9742.92 1096
9743.86 1052
9744.79 1061
9745.72 1107
9746.65 1115
9747.58 1116
9748.52 1068
9749.45 1075
9750.38 1178
9751.31 1107
9752.25 1055
9753.18 1027
9754.11 1133
9755.04 1122
9755.98 1164
9756.91 1088
9757.84 1085
9758.77 1086
9759.71 1059
9760.64 1069
9761.57 1077
9762.51 1107
9763.44 1076
9764.37 1093
9765.30 1111
9766.24 1101
9767.17 1103
9768.10 1148
9769.04 1140
9769.97 1146
9770.90 1132
9771.84 1107
9772.77 1139
9773.70 1127
9774.64 1129
9775.57 1033
9776.50 1067
9777.44 1177
9778.37 1193
9779.31 1176
9780.24 1171
9781.17 1148
9782.11 1214
9783.04 1154
9783.97 1241
9784.91 1227
9785.84 1218
9786.78 1238
9787.71 1228
9788.64 1185
9789.58 1203
9790.51 1129
9791.45 1142
9792.38 1133
9793.32 1077
9794.25 1093
9795.19 1057
9796.12 1074
9797.05 1062
9797.99 1140
9798.92 1131
9799.86 1097
9800.79 1135
9801.73 1186
9802.66 1155
9803.60 1124
9804.53 1143
9805.47 1149
9806.40 1065
9807.34 1048
9808.27 1070
9809.21 1018
9810.14 951
9811.08 982
9812.01 955
9812.95 944
9813.88 917
9814.82 991
9815.75 975
9816.69 975
9817.63 959
9818.56 921
9819.50 1018
9820.43 969
9821.37 971
9822.30 1018
9823.24 976
9824.18 987
9825.11 965
9826.05 938
9826.98 905
9827.92 874
9828.86 943
9829.79 841
9830.73 922
9831.66 933
9832.60 945
9833.54 893
9834.47 935
9835.41 903
9836.35 902
9837.28 953
9838.22 948
9839.16 851
9840.09 937
9841.03 970
9841.97 919
9842.90 897
9843.84 880
9844.78 916
9845.71 920
9846.65 910
9847.59 952
9848.52 934
9849.46 925
9850.40 872
9851.34 890
9852.27 906
9853.21 854
9854.15 890
9855.08 904
9856.02 926
9856.96 978
9857.90 935
9858.83 954
9859.77 891
9860.71 941
9861.65 918
9862.58 902
9863.52 949
9864.46 944
9865.40 954
9866.34 916
9867.27 949
9868.21 958
9869.15 965
9870.09 889
9871.03 908
9871.96 878
9872.90 892
9873.84 895
9874.78 904
9875.72 892
9876.66 937
9877.59 939
9878.53 923
9879.47 874
9880.41 890
9881.35 924
9882.29 853
9883.23 875
9884.16 930
9885.10 933
9886.04 905
9886.98 902
9887.92 903
9888.86 902
9889.80 878
9890.74 919
9891.68 878
9892.61 943
9893.55 879
9894.49 847
9895.43 906
9896.37 885
9897.31 870
9898.25 888
9899.19 949
9900.13 881
9901.07 908
9902.01 915
9902.95 862
9903.89 889
9904.83 889
9905.77 873
9906.71 853
9907.65 880
9908.59 921
9909.53 895
9910.47 914
9911.41 902
9912.35 935
9913.29 952
9914.23 947
9915.17 935
9916.11 919
9917.05 916
9917.99 969
9918.93 1066
9919.87 839
9920.81 951
9921.75 909
9922.69 859
9923.63 968
9924.57 1036
9925.51 1058
9926.45 1147
9927.39 1181
9928.33 1268
9929.28 1309
9930.22 1388
9931.16 1314
9932.10 1283
9933.04 1253
9933.98 1197
9934.92 1194
9935.86 1051
9936.80 1039
9937.74 1004
9938.69 1019
9939.63 1004
9940.57 974
9941.51 902
9942.45 923
9943.39 880
9944.34 914
9945.28 873
9946.22 928
9947.16 939
9948.10 896
9949.04 896
9949.99 890
9950.93 776
9951.87 828
9952.81 789
9953.75 823
9954.70 806
9955.64 772
9956.58 809
9957.52 851
9958.46 805
9959.41 796
9960.35 828
9961.29 886
9962.23 897
9963.18 867
9964.12 776
9965.06 797
9966.00 783
9966.95 805
9967.89 741
9968.83 812
9969.77 802
9970.72 816
9971.66 826
9972.60 815
9973.55 843
9974.49 813
9975.43 804
9976.38 811
9977.32 761
9978.26 803
9979.21 877
9980.15 801
9981.09 785
9982.04 820
9982.98 806
9983.92 843
9984.87 837
9985.81 756
9986.75 816
9987.70 805
9988.64 854
9989.58 831
9990.53 778
9991.47 826
9992.42 784
9993.36 824
9994.30 825
9995.25 834
9996.19 817
9997.14 880
9998.08 813
9999.02 800
9999.97 842
10000.91 759
10001.86 865
10002.80 843
10003.75 817
10004.69 882
10005.63 877
10006.58 818
10007.52 801
10008.47 848
10009.41 819
10010.36 793
10011.30 840
10012.25 845
10013.19 830
10014.14 899
10015.08 852
10016.03 846
10016.97 788
10017.92 799
10018.86 802
10019.81 808
10020.75 752
10021.70 809
10022.64 850
10023.59 847
10024.53 836
10025.48 778
10026.42 769
10027.37 752
10028.32 800
10029.26 797
10030.21 794
10031.15 818
10032.10 773
10033.04 772
10033.99 776
10034.94 761
10035.88 793
10036.83 782
10037.77 759
10038.72 749
10039.67 769
10040.61 778
10041.56 754
10042.50 739
10043.45 743
10044.40 729
10045.34 776
10046.29 776
10047.24 806
10048.18 736
10049.13 719
10050.08 746
10051.02 708
10051.97 762
10052.92 724
10053.86 757
10054.81 772
10055.76 755
10056.70 749
10057.65 735
10058.60 827
10059.54 756
10060.49 722
10061.44 788
10062.39 767
10063.33 695
10064.28 767
10065.23 749
10066.17 693
10067.12 717
10068.07 779
10069.02 789
10069.96 701
10070.91 744
10071.86 706
10072.81 669
10073.76 751
10074.70 779
10075.65 745
10076.60 770
10077.55 760
10078.49 731
10079.44 712
10080.39 667
10081.34 721
10082.29 745
10083.23 681
10084.18 729
10085.13 713
10086.08 692
10087.03 687
10087.98 722
10088.92 697
10089.87 692
10090.82 698
10091.77 688
10092.72 689
10093.67 718
10094.62 692
10095.56 683
10096.51 704
10097.46 697
10098.41 713
10099.36 667
10100.31 713
10101.26 678
10102.21 749
10103.16 746
10104.11 690
10105.05 673
10106.00 686
10106.95 648
10107.90 719
10108.85 707
10109.80 694
10110.75 683
10111.70 656
10112.65 680
10113.60 697
10114.55 713
10115.50 729
10116.45 688
10117.40 698
10118.35 736
10119.30 682
10120.25 685
10121.20 671
10122.15 764
10123.10 713
10124.05 696
10125.00 729
10125.95 764
10126.90 678
10127.85 689
10128.80 665
10129.75 699
10130.70 707
10131.65 763
10132.60 666
10133.55 671
10134.50 669
10135.45 692
10136.40 716
10137.35 676
10138.30 724
10139.26 717
10140.21 684
10141.16 701
10142.11 685
10143.06 711
10144.01 702
10144.96 727
10145.91 725
10146.86 657
10147.81 680
10148.77 718
10149.72 675
10150.67 653
10151.62 667
10152.57 715
10153.52 763
10154.47 758
10155.43 706
10156.38 684
10157.33 731
10158.28 756
10159.23 667
10160.18 684
10161.14 729
10162.09 723
10163.04 677
10163.99 658
10164.94 686
10165.90 710
10166.85 728
10167.80 774
10168.75 678
10169.70 703
10170.66 731
10171.61 728
10172.56 681
10173.51 633
10174.47 682
10175.42 741
10176.37 748
10177.32 803
10178.28 783
10179.23 697
10180.18 734
10181.14 691
10182.09 679
10183.04 716
10183.99 723
10184.95 757
10185.90 729
10186.85 660
10187.81 673
10188.76 720
10189.71 749
10190.67 759
10191.62 797
10192.57 768
10193.53 764
10194.48 720
10195.43 740
10196.39 742
10197.34 761
10198.29 694
10199.25 661
10200.20 682
10201.15 698
10202.11 806
10203.06 745
10204.02 751
10204.97 758
10205.92 767
10206.88 736
10207.83 828
10208.79 783
10209.74 795
10210.69 794
10211.65 766
10212.60 731
10213.56 792
10214.51 714
10215.46 815
10216.42 743
10217.37 718
10218.33 714
10219.28 729
10220.24 737
10221.19 710
10222.15 682
10223.10 668
10224.06 697
10225.01 735
10225.97 726
10226.92 737
10227.88 746
10228.83 710
10229.79 744
10230.74 754
10231.70 770
10232.65 703
10233.61 747
10234.56 733
10235.52 750
10236.47 761
10237.43 792
10238.38 791
10239.34 776
10240.29 797
10241.25 773
10242.21 797
10243.16 794
10244.12 740
10245.07 690
10246.03 741
10246.98 804
10247.94 712
10248.90 731
10249.85 676
10250.81 727
10251.76 732
10252.72 726
10253.68 673
10254.63 729
10255.59 729
10256.55 741
10257.50 713
10258.46 679
10259.41 670
10260.37 724
10261.33 683
10262.28 688
10263.24 630
10264.20 726
10265.15 756
10266.11 703
10267.07 651
10268.02 631
10268.98 661
10269.94 658
10270.90 665
10271.85 599
10272.81 654
10273.77 662
10274.72 690
10275.68 665
10276.64 667
10277.60 639
10278.55 648
10279.51 644
10280.47 668
10281.43 635
10282.38 674
10283.34 704
10284.30 654
10285.26 712
10286.21 665
10287.17 669
10288.13 629
10289.09 630
10290.04 592
10291.00 639
10291.96 609
10292.92 637
10293.88 675
10294.83 672
10295.79 669
10296.75 667
10297.71 686
10298.67 638
10299.63 654
10300.58 637
10301.54 654
10302.50 623
10303.46 596
10304.42 591
10305.38 690
10306.34 606
10307.29 585
10308.25 606
10309.21 656
10310.17 695
10311.13 632
10312.09 623
10313.05 671
10314.01 717
10314.97 679
10315.92 681
10316.88 624
10317.84 636
10318.80 660
10319.76 677
10320.72 651
10321.68 652
10322.64 674
10323.60 651
10324.56 656
10325.52 609
10326.48 613
10327.44 644
10328.40 688
10329.36 658
10330.32 683
10331.28 644
10332.24 643
10333.20 704
10334.16 650
10335.12 671
10336.08 690
10337.04 592
10338.00 689
10338.96 685
10339.92 661
10340.88 655
10341.84 683
10342.80 621
10343.76 658
10344.72 639
10345.68 643
10346.64 647
10347.60 642
10348.56 614
10349.52 620
10350.48 625
10351.44 597
10352.40 670
10353.36 651
10354.32 653
10355.29 635
10356.25 670
10357.21 655
10358.17 670
10359.13 630
10360.09 600
10361.05 618
10362.01 623
10362.97 640
10363.94 649
10364.90 621
10365.86 622
10366.82 643
10367.78 638
10368.74 694
10369.70 678
10370.67 655
10371.63 640
10372.59 643
10373.55 660
10374.51 583
10375.47 620
10376.44 640
10377.40 657
10378.36 638
10379.32 652
10380.28 614
10381.25 633
10382.21 682
10383.17 694
10384.13 637
10385.10 628
10386.06 650
10387.02 660
10387.98 635
10388.95 652
10389.91 685
10390.87 668
10391.83 645
10392.80 669
10393.76 675
10394.72 653
10395.68 658
10396.65 588
10397.61 617
10398.57 624
10399.54 681
10400.50 652
10401.46 637
10402.43 635
10403.39 638
10404.35 704
10405.31 679
10406.28 620
10407.24 655
10408.20 696
10409.17 696
10410.13 685
10411.10 666
10412.06 666
10413.02 634
10413.99 660
10414.95 615
10415.91 634
10416.88 625
10417.84 731
10418.80 738
10419.77 763
10420.73 809
10421.70 801
10422.66 790
10423.63 750
10424.59 795
10425.55 743
10426.52 768
10427.48 735
10428.45 737
10429.41 722
10430.37 716
10431.34 756
10432.30 730
10433.27 685
10434.23 671
10435.20 674
10436.16 630
10437.13 625
10438.09 631
10439.06 653
10440.02 661
10440.99 650
10441.95 647
10442.92 691
10443.88 696
10444.85 621
10445.81 616
10446.78 630
10447.74 613
10448.71 632
10449.67 664
10450.64 630
10451.60 720
10452.57 651
10453.53 582
10454.50 620
10455.47 623
10456.43 652
10457.40 624
10458.36 616
10459.33 591
10460.29 641
10461.26 661
10462.23 631
10463.19 619
10464.16 644
10465.12 612
10466.09 630
10467.06 646
10468.02 664
10468.99 614
10469.95 623
10470.92 670
10471.89 647
10472.85 628
10473.82 719
10474.79 677
10475.75 591
10476.72 614
10477.69 614
10478.65 595
10479.62 635
10480.59 664
10481.55 595
10482.52 635
10483.49 681
10484.45 666
10485.42 648
10486.39 626
10487.35 631
10488.32 626
10489.29 614
10490.26 642
10491.22 640
10492.19 636
10493.16 620
10494.13 635
10495.09 629
10496.06 636
10497.03 602
10497.99 664
10498.96 686
10499.93 646
10500.90 706
10501.87 646
10502.83 666
10503.80 661
10504.77 659
10505.74 638
10506.70 608
10507.67 652
10508.64 677
10509.61 669
10510.58 670
10511.55 616
10512.51 621
10513.48 668
10514.45 617
10515.42 632
10516.39 619
10517.36 654
10518.32 626
10519.29 615
10520.26 617
10521.23 642
10522.20 620
10523.17 622
10524.14 609
10525.10 581
10526.07 642
10527.04 700
10528.01 703
10528.98 638
10529.95 630
10530.92 621
10531.89 626
10532.86 596
10533.83 637
10534.79 656
10535.76 622
10536.73 677
10537.70 665
10538.67 612
10539.64 631
10540.61 664
10541.58 644
10542.55 657
10543.52 607
10544.49 592
10545.46 621
10546.43 644
10547.40 613
10548.37 646
10549.34 639
10550.31 698
10551.28 622
10552.25 634
10553.22 606
10554.19 637
10555.16 699
10556.13 695
10557.10 677
10558.07 690
10559.04 771
10560.01 721
10560.98 702
10561.95 706
10562.92 787
10563.89 854
10564.86 797
10565.83 724
10566.81 753
10567.78 757
10568.75 708
10569.72 725
10570.69 733
10571.66 711
10572.63 713
10573.60 701
10574.57 619
10575.54 606
10576.51 640
10577.49 605
10578.46 641
10579.43 680
10580.40 626
10581.37 658
10582.34 664
10583.31 642
10584.29 623
10585.26 686
10586.23 697
10587.20 703
10588.17 658
10589.14 618
10590.12 696
10591.09 645
10592.06 648
10593.03 702
10594.00 715
10594.98 722
10595.95 670
10596.92 669
10597.89 637
10598.86 632
10599.84 620
10600.81 667
10601.78 639
10602.75 650
10603.73 652
10604.70 647
10605.67 620
10606.64 627
10607.62 626
10608.59 624
10609.56 590
10610.53 636
10611.51 650
10612.48 599
10613.45 631
10614.43 642
10615.40 637
10616.37 636
10617.34 632
10618.32 648
10619.29 587
10620.26 620
10621.24 653
10622.21 659
10623.18 606
10624.16 600
10625.13 644
10626.10 679
10627.08 639
10628.05 618
10629.02 581
10630.00 631
10630.97 652
10631.95 685
10632.92 659
10633.89 658
10634.87 645
10635.84 666
10636.81 667
10637.79 651
10638.76 623
10639.74 591
10640.71 686
10641.69 692
10642.66 594
10643.63 712
10644.61 648
10645.58 736
10646.56 609
10647.53 634
10648.51 667
10649.48 660
10650.45 653
10651.43 604
10652.40 593
10653.38 659
10654.35 616
10655.33 578
10656.30 601
10657.28 604
10658.25 638
10659.23 608
10660.20 603
10661.18 575
10662.15 525
10663.13 583
10664.10 584
10665.08 597
10666.05 585
10667.03 588
10668.00 637
10668.98 617
10669.96 627
10670.93 592
10671.91 651
10672.88 631
10673.86 557
10674.83 604
10675.81 606
10676.79 663
10677.76 680
10678.74 600
10679.71 622
10680.69 594
10681.66 630
10682.64 633
10683.62 644
10684.59 596
10685.57 675
10686.55 654
10687.52 592
10688.50 638
10689.47 664
10690.45 624
10691.43 596
10692.40 588
10693.38 635
10694.36 647
10695.33 643
10696.31 600
10697.29 577
10698.26 589
10699.24 587
10700.22 613
10701.19 582
10702.17 543
10703.15 543
10704.13 563
10705.10 613
10706.08 560
10707.06 560
10708.03 580
10709.01 564
10709.99 587
10710.97 625
10711.94 605
10712.92 639
10713.90 596
10714.88 564
10715.85 630
10716.83 669
10717.81 657
10718.79 617
10719.76 565
10720.74 609
10721.72 623
10722.70 589
10723.68 599
10724.65 556
10725.63 579
10726.61 581
10727.59 618
10728.57 584
10729.54 577
10730.52 573
10731.50 592
10732.48 626
10733.46 634
10734.44 608
10735.41 630
10736.39 591
10737.37 565
10738.35 546
10739.33 576
10740.31 602
10741.29 600
10742.26 575
10743.24 605
10744.22 615
10745.20 616
10746.18 570
10747.16 584
10748.14 633
10749.12 588
10750.10 626
10751.08 552
10752.05 589
10753.03 581
10754.01 562
10754.99 549
10755.97 562
10756.95 584
10757.93 549
10758.91 567
10759.89 569
10760.87 558
10761.85 587
10762.83 589
10763.81 625
10764.79 631
10765.77 606
10766.75 658
10767.73 598
10768.71 610
10769.69 605
10770.67 593
10771.65 621
10772.63 594
10773.61 630
10774.59 630
10775.57 662
10776.55 667
10777.53 590
10778.51 623
10779.49 601
10780.47 559
10781.45 564
10782.43 644
10783.41 644
10784.39 615
10785.38 613
10786.36 613
10787.34 622
10788.32 549
10789.30 538
10790.28 616
10791.26 572
10792.24 605
10793.22 642
10794.20 539
10795.19 534
10796.17 582
10797.15 647
10798.13 635
10799.11 631
10800.09 585
10801.07 563
10802.05 589
10803.04 572
10804.02 578
10805.00 591
10805.98 610
10806.96 597
10807.94 607
10808.93 558
10809.91 554
10810.89 572
10811.87 593
10812.85 563
10813.84 630
10814.82 623
10815.80 620
10816.78 618
10817.77 640
10818.75 632
10819.73 634
10820.71 616
10821.69 597
10822.68 593
10823.66 549
10824.64 631
10825.62 595
10826.61 585
10827.59 578
10828.57 562
10829.56 575
10830.54 591
10831.52 569
10832.50 584
10833.49 609
10834.47 535
10835.45 545
10836.44 585
10837.42 599
10838.40 594
10839.39 614
10840.37 576
10841.35 560
10842.34 586
10843.32 549
10844.30 578
10845.29 609
10846.27 621
10847.25 570
10848.24 559
10849.22 638
10850.20 602
10851.19 593
10852.17 627
10853.16 632
10854.14 629
10855.12 615
10856.11 613
10857.09 561
10858.08 574
10859.06 579
10860.04 596
10861.03 596
10862.01 564
10863.00 603
10863.98 527
10864.96 538
10865.95 549
10866.93 620
10867.92 628
10868.90 574
10869.89 595
10870.87 598
10871.86 568
10872.84 607
10873.83 602
10874.81 605
10875.80 610
10876.78 605
10877.77 636
10878.75 577
10879.74 567
10880.72 654
10881.71 622
10882.69 639
10883.68 633
10884.66 636
10885.65 621
10886.63 658
10887.62 657
10888.60 631
10889.59 613
10890.57 609
10891.56 604
10892.55 632
10893.53 625
10894.52 629
10895.50 648
10896.49 613
10897.47 648
10898.46 609
10899.45 607
10900.43 618
10901.42 615
10902.40 649
10903.39 661
10904.38 625
10905.36 623
10906.35 625
10907.34 635
10908.32 578
10909.31 630
10910.29 678
10911.28 618
10912.27 603
10913.25 580
10914.24 643
10915.23 638
10916.21 607
10917.20 655
10918.19 648
10919.17 633
10920.16 628
10921.15 666
10922.14 612
10923.12 607
10924.11 662
10925.10 704
10926.08 663
10927.07 595
10928.06 632
10929.05 679
10930.03 694
10931.02 628
10932.01 653
10933.00 657
10933.98 672
10934.97 677
10935.96 625
10936.95 630
10937.93 668
10938.92 707
10939.91 643
10940.90 675
10941.88 692
10942.87 682
10943.86 680
10944.85 687
10945.84 647
10946.82 724
10947.81 682
10948.80 684
10949.79 723
10950.78 699
10951.77 709
10952.75 706
10953.74 731
10954.73 712
10955.72 687
10956.71 745
10957.70 745
10958.69 744
10959.67 690
10960.66 807
10961.65 823
10962.64 815
10963.63 830
10964.62 834
10965.61 799
10966.60 757
10967.58 807
10968.57 789
10969.56 700
10970.55 712
10971.54 774
10972.53 737
10973.52 696
10974.51 680
10975.50 779
10976.49 754
10977.48 694
10978.47 656
10979.46 653
10980.45 754
10981.44 779
10982.43 775
10983.42 694
10984.41 715
10985.40 700
10986.38 698
10987.37 716
10988.36 698
10989.35 711
10990.34 774
10991.34 765
10992.33 701
10993.32 740
10994.31 772
10995.30 766
10996.29 742
10997.28 774
10998.27 836
10999.26 911
11000.25 857
11001.24 863
11002.23 870
11003.22 898
11004.21 983
11005.20 964
11006.19 927
11007.18 929
11008.17 814
11009.16 829
11010.16 821
11011.15 797
11012.14 757
11013.13 752
11014.12 765
11015.11 697
11016.10 687
11017.09 713
11018.08 710
11019.08 715
11020.07 720
11021.06 753
11022.05 729
11023.04 758
11024.03 701
11025.03 681
11026.02 676
11027.01 713
11028.00 680
11028.99 709
11029.98 697
11030.98 715
11031.97 690
11032.96 700
11033.95 705
11034.94 705
11035.94 692
11036.93 686
11037.92 693
11038.91 657
11039.91 664
11040.90 653
11041.89 734
11042.88 702
11043.87 676
11044.87 722
11045.86 739
11046.85 733
11047.85 767
11048.84 685
11049.83 701
11050.82 670
11051.82 656
11052.81 670
11053.80 649
11054.80 684
11055.79 693
11056.78 664
11057.77 721
11058.77 651
11059.76 645
11060.75 670
11061.75 680
11062.74 700
11063.73 646
11064.73 682
11065.72 660
11066.71 642
11067.71 660
11068.70 670
11069.70 671
11070.69 593
11071.68 617
11072.68 670
11073.67 670
11074.66 655
11075.66 695
11076.65 789
11077.65 682
11078.64 665
11079.63 698
11080.63 674
11081.62 668
11082.62 641
11083.61 634
11084.61 694
11085.60 722
11086.59 692
11087.59 629
11088.58 611
11089.58 708
11090.57 657
11091.57 649
11092.56 655
11093.56 700
11094.55 689
11095.55 711
11096.54 683
11097.54 659
11098.53 685
11099.53 637
11100.52 699
11101.52 667
11102.51 697
11103.51 634
11104.50 650
11105.50 682
11106.49 680
11107.49 706
11108.48 624
11109.48 635
11110.47 645
11111.47 656
11112.46 641
11113.46 683
11114.46 657
11115.45 681
11116.45 642
11117.44 627
11118.44 645
11119.43 708
11120.43 666
11121.43 661
11122.42 619
11123.42 621
11124.41 610
11125.41 638
11126.41 666
11127.40 641
11128.40 626
11129.40 659
11130.39 674
11131.39 685
11132.39 698
11133.38 689
11134.38 641
11135.37 651
11136.37 670
11137.37 631
11138.37 633
11139.36 645
11140.36 690
11141.36 629
11142.35 667
11143.35 653
11144.35 644
11145.34 655
11146.34 611
11147.34 641
11148.33 657
11149.33 663
11150.33 677
11151.33 621
11152.32 678
11153.32 656
11154.32 600
11155.32 642
11156.31 636
11157.31 636
11158.31 612
11159.31 663
11160.30 635
11161.30 613
11162.30 617
11163.30 642
11164.30 623
11165.29 632
11166.29 606
11167.29 651
11168.29 632
11169.29 625
11170.28 654
11171.28 582
11172.28 622
11173.28 574
11174.28 573
11175.28 623
11176.27 632
11177.27 614
11178.27 591
11179.27 658
11180.27 648
11181.27 612
11182.27 586
11183.26 666
11184.26 655
11185.26 666
11186.26 656
11187.26 626
11188.26 660
11189.26 641
11190.26 620
11191.26 640
11192.26 674
11193.25 609
11194.25 671
11195.25 646
11196.25 625
11197.25 595
11198.25 619
11199.25 641
11200.25 603
11201.25 608
11202.25 648
11203.25 666
11204.25 681
11205.25 543
11206.25 576
11207.25 579
11208.25 583
11209.25 621
11210.25 584
11211.25 636
11212.25 671
11213.25 632
11214.25 660
11215.25 631
11216.25 651
11217.25 686
11218.25 659
11219.25 636
11220.25 596
11221.25 593
11222.25 623
11223.25 637
11224.25 629
11225.25 642
11226.25 601
11227.25 637
11228.25 660
11229.26 625
11230.26 604
11231.26 635
11232.26 617
11233.26 601
11234.26 639
11235.26 632
11236.26 579
11237.26 595
11238.27 633
11239.27 654
11240.27 619
11241.27 591
11242.27 630
11243.27 654
11244.27 614
11245.27 631
11246.28 617
11247.28 648
11248.28 614
11249.28 633
11250.28 646
11251.28 569
11252.29 630
11253.29 659
11254.29 675
11255.29 626
11256.29 648
11257.30 666
11258.30 680
11259.30 618
11260.30 623
11261.31 650
11262.31 684
11263.31 718
11264.31 656
11265.31 707
11266.32 706
11267.32 667
11268.32 673
11269.32 641
11270.33 648
11271.33 653
11272.33 658
11273.34 658
11274.34 664
11275.34 680
11276.34 696
11277.35 653
11278.35 666
11279.35 699
11280.36 666
11281.36 731
11282.36 698
11283.37 637
11284.37 694
11285.37 679
11286.38 711
11287.38 669
11288.38 667
11289.39 641
11290.39 689
11291.39 682
11292.40 670
11293.40 652
11294.40 684
11295.41 731
11296.41 757
11297.42 625
11298.42 633
11299.42 645
11300.43 687
11301.43 741
11302.44 674
11303.44 656
11304.44 666
11305.45 693
11306.45 671
11307.46 655
11308.46 694
11309.47 730
11310.47 641
11311.47 676
11312.48 678
11313.48 668
11314.49 748
11315.49 790
11316.50 734
11317.50 690
11318.51 687
11319.51 706
11320.52 676
11321.52 683
11322.53 713
11323.53 686
11324.54 698
11325.54 692
11326.55 709
11327.55 726
11328.56 722
11329.56 733
11330.57 714
11331.57 703
11332.58 749
11333.58 690
11334.59 684
11335.60 664
11336.60 680
11337.61 727
11338.61 691
11339.62 735
11340.62 704
11341.63 691
11342.64 660
11343.64 728
11344.65 767
11345.65 793
11346.66 759
11347.67 727
11348.67 727
11349.68 686
11350.68 729
11351.69 751
11352.70 776
11353.70 794
11354.71 707
11355.72 708
11356.72 761
11357.73 760
11358.74 783
11359.74 784
11360.75 764
11361.76 758
11362.76 769
11363.77 689
11364.78 758
11365.78 736
11366.79 749
11367.80 753
11368.80 728
11369.81 744
11370.82 758
11371.83 738
11372.83 730
11373.84 765
11374.85 777
11375.85 790
11376.86 784
11377.87 838
11378.88 758
11379.88 773
11380.89 773
11381.90 820
11382.91 802
11383.92 785
11384.92 792
11385.93 764
11386.94 790
11387.95 755
11388.95 782
11389.96 797
11390.97 766
11391.98 784
11392.99 778
11393.99 816
11395.00 831
11396.01 798
11397.02 804
11398.03 961
11399.04 853
11400.04 802
11401.05 776
11402.06 764
11403.07 818
11404.08 869
11405.09 853
11406.10 828
11407.11 856
11408.11 898
11409.12 881
11410.13 832
11411.14 844
11412.15 861
11413.16 875
11414.17 867
11415.18 899
11416.19 810
11417.19 834
11418.20 877
11419.21 888
11420.22 889
11421.23 885
11422.24 926
11423.25 926
11424.26 897
11425.27 906
11426.28 885
11427.29 926
11428.30 942
11429.31 914
11430.32 939
11431.33 920
11432.34 965
11433.35 944
11434.36 967
11435.37 947
11436.38 941
11437.39 960
11438.40 947
11439.41 929
11440.42 975
11441.43 961
11442.44 961
11443.45 937
11444.46 959
11445.47 992
11446.48 1053
11447.49 1007
11448.50 953
11449.51 999
11450.52 999
11451.53 1002
11452.54 1011
11453.56 1022
11454.57 1013
11455.58 1041
11456.59 1060
11457.60 1059
11458.61 1060
11459.62 1074
11460.63 1085
11461.64 1068
11462.65 1075
11463.67 1028
11464.68 1074
11465.69 1056
11466.70 1114
11467.71 1113
11468.72 1090
11469.73 1096
11470.75 1080
11471.76 1034
11472.77 1062
11473.78 1128
11474.79 1101
11475.80 1164
11476.82 1148
11477.83 1152
11478.84 1232
11479.85 1252
11480.86 1242
11481.88 1177
11482.89 1228
11483.90 1221
11484.91 1246
11485.92 1187
11486.94 1227
11487.95 1302
11488.96 1211
11489.97 1245
11490.99 1272
11492.00 1267
11493.01 1279
11494.02 1239
11495.04 1271
11496.05 1291
11497.06 1319
11498.08 1339
11499.09 1367
11500.10 1372
11501.11 1330
11502.13 1342
11503.14 1393
11504.15 1411
11505.17 1361
11506.18 1460
11507.19 1572
11508.21 1507
11509.22 1509
11510.23 1495
11511.25 1507
11512.26 1534
11513.27 1528
11514.29 1551
11515.30 1565
11516.31 1605
11517.33 1537
11518.34 1593
11519.35 1586
11520.37 1597
11521.38 1694
11522.40 1712
11523.41 1652
11524.42 1685
11525.44 1781
11526.45 1866
11527.47 1883
11528.48 2058
11529.49 2035
11530.51 2200
11531.52 2169
11532.54 2240
11533.55 2243
11534.56 2225
11535.58 2261
11536.59 2368
11537.61 2382
11538.62 2550
11539.64 2632
11540.65 2744
11541.67 2951
11542.68 3214
11543.70 3499
11544.71 3892
11545.73 4312
11546.74 4745
11547.76 4833
11548.77 5029
11549.79 5026
11550.80 4874
11551.82 4627
11552.83 4260
11553.85 3896
11554.86 3658
11555.88 3367
11556.89 3149
11557.91 2877
11558.92 2698
11559.94 2536
11560.95 2501
11561.97 2508
11562.99 2385
11564.00 2364
11565.02 2197
11566.03 2198
11567.05 2217
11568.06 2178
11569.08 2217
11570.10 2055
11571.11 1982
11572.13 2076
11573.14 2087
11574.16 1979
11575.18 1970
11576.19 2050
11577.21 2014
11578.23 1998
11579.24 1998
11580.26 2030
11581.27 2085
11582.29 2091
11583.31 2054
11584.32 2147
11585.34 2149
11586.36 2204
11587.37 2232
11588.39 2214
11589.41 2314
11590.42 2294
11591.44 2314
11592.46 2201
11593.48 2149
11594.49 2097
11595.51 2116
11596.53 2110
11597.54 2121
11598.56 2220
11599.58 2300
11600.60 2559
11601.61 2735
11602.63 2842
11603.65 3037
11604.67 3205
11605.68 3418
11606.70 3562
11607.72 3584
11608.74 3583
11609.75 3484
11610.77 3265
11611.79 3048
11612.81 2897
11613.82 2790
11614.84 2526
11615.86 2343
11616.88 2261
11617.90 2181
11618.91 2216
11619.93 2116
11620.95 2052
11621.97 2053
11622.99 1982
11624.01 1975
11625.02 1973
11626.04 1947
11627.06 1945
11628.08 1938
11629.10 1911
11630.12 1918
11631.14 1868
11632.15 1932
11633.17 1874
11634.19 1755
11635.21 1768
11636.23 1800
11637.25 1815
11638.27 1775
11639.29 1704
11640.31 1715
11641.32 1755
11642.34 1779
11643.36 1795
11644.38 1746
11645.40 1775
11646.42 1770
11647.44 1717
11648.46 1697
11649.48 1709
11650.50 1642
11651.52 1637
11652.54 1553
11653.56 1627
11654.58 1583
11655.60 1552
11656.62 1507
11657.64 1494
11658.66 1474
11659.68 1532
11660.70 1506
11661.72 1423
11662.74 1473
11663.76 1513
11664.78 1530
11665.80 1456
11666.82 1459
11667.84 1479
11668.86 1457
11669.88 1445
11670.90 1434
11671.92 1372
11672.94 1421
11673.96 1396
11674.98 1404
11676.00 1419
11677.02 1360
11678.04 1351
11679.06 1369
11680.08 1333
11681.10 1366
11682.12 1409
11683.15 1403
11684.17 1413
11685.19 1412
11686.21 1426
11687.23 1456
11688.25 1447
11689.27 1411
11690.29 1368
11691.31 1361
11692.34 1389
11693.36 1363
11694.38 1404
11695.40 1372
11696.42 1311
11697.44 1358
11698.46 1383
11699.49 1321
11700.51 1306
11701.53 1361
11702.55 1341
11703.57 1315
11704.60 1233
11705.62 1297
11706.64 1326
11707.66 1323
11708.68 1258
11709.71 1196
11710.73 1277
11711.75 1260
11712.77 1239
11713.79 1244
11714.82 1131
11715.84 1131
11716.86 1173
11717.88 1187
11718.91 1200
11719.93 1146
11720.95 1205
11721.97 1166
11723.00 1121
11724.02 1107
11725.04 1082
11726.06 1061
11727.09 1133
11728.11 1101
11729.13 1098
11730.16 1023
11731.18 1088
11732.20 1062
11733.23 996
11734.25 1027
11735.27 1044
11736.30 930
11737.32 963
11738.34 1004
11739.37 1003
11740.39 1004
11741.41 1056
11742.44 1018
11743.46 1004
11744.48 989
11745.51 933
11746.53 997
11747.55 956
11748.58 974
11749.60 966
11750.63 958
11751.65 1026
11752.67 929
11753.70 888
11754.72 950
11755.75 916
11756.77 857
11757.79 856
11758.82 874
11759.84 936
11760.87 900
11761.89 866
11762.92 883
11763.94 910
11764.96 869
11765.99 903
11767.01 902
11768.04 854
11769.06 826
11770.09 854
11771.11 868
11772.14 854
11773.16 878
11774.19 885
11775.21 883
11776.24 852
11777.26 888
11778.29 851
11779.31 893
11780.34 875
11781.36 851
11782.39 838
11783.41 869
11784.44 852
11785.46 857
11786.49 777
11787.52 793
11788.54 820
11789.57 839
11790.59 824
11791.62 752
11792.64 863
11793.67 833
11794.69 792
11795.72 766
11796.75 773
11797.77 775
11798.80 819
11799.82 783
11800.85 806
11801.88 770
11802.90 754
11803.93 776
11804.96 767
11805.98 768
11807.01 722
11808.03 775
11809.06 771
11810.09 786
11811.11 732
11812.14 754
11813.17 737
11814.19 733
11815.22 729
11816.25 727
11817.27 716
11818.30 765
11819.33 733
11820.35 719
11821.38 765
11822.41 729
11823.44 759
11824.46 720
11825.49 775
11826.52 768
11827.54 773
11828.57 743
11829.60 732
11830.63 733
11831.65 761
11832.68 742
11833.71 706
11834.74 680
11835.76 670
11836.79 705
11837.82 703
11838.85 668
11839.87 698
11840.90 724
11841.93 694
11842.96 689
11843.99 664
11845.01 702
11846.04 680
11847.07 656
11848.10 671
11849.13 651
11850.15 688
11851.18 678
11852.21 661
11853.24 670
11854.27 677
11855.30 685
11856.33 712
11857.35 716
11858.38 706
11859.41 681
11860.44 664
11861.47 673
11862.50 683
11863.53 667
11864.55 683
11865.58 673
11866.61 616
11867.64 661
11868.67 665
11869.70 682
11870.73 647
11871.76 699
11872.79 672
11873.82 710
11874.85 713
11875.88 689
11876.90 653
11877.93 612
11878.96 687
11879.99 671
11881.02 693
11882.05 660
11883.08 638
11884.11 673
11885.14 656
11886.17 678
11887.20 622
11888.23 674
11889.26 706
11890.29 698
11891.32 647
11892.35 685
11893.38 709
11894.41 652
11895.44 671
11896.47 689
11897.50 675
11898.53 683
11899.56 666
11900.59 708
11901.62 703
11902.65 692
11903.68 680
11904.71 695
11905.75 657
11906.78 639
11907.81 656
11908.84 689
11909.87 677
11910.90 680
11911.93 672
11912.96 705
11913.99 703
11915.02 673
11916.05 709
11917.09 688
11918.12 693
11919.15 739
11920.18 695
11921.21 680
11922.24 660
11923.27 698
11924.30 722
11925.34 685
11926.37 724
11927.40 700
11928.43 622
11929.46 671
11930.49 689
11931.53 680
11932.56 672
11933.59 747
11934.62 717
11935.65 726
11936.69 765
11937.72 682
11938.75 726
11939.78 712
11940.81 713
11941.85 780
11942.88 700
11943.91 711
11944.94 720
11945.98 696
11947.01 656
11948.04 689
11949.07 712
11950.11 738
11951.14 729
11952.17 755
11953.20 687
11954.24 677
11955.27 745
11956.30 698
11957.34 709
11958.37 691
11959.40 655
11960.43 729
11961.47 700
11962.50 662
11963.53 686
11964.57 672
11965.60 711
11966.63 686
11967.67 705
11968.70 717
11969.73 760
11970.77 675
11971.80 685
11972.83 682
11973.87 680
11974.90 690
11975.93 637
11976.97 702
11978.00 681
11979.04 689
11980.07 715
11981.10 723
11982.14 723
11983.17 680
11984.21 671
11985.24 686
11986.27 737
11987.31 723
11988.34 730
11989.38 756
11990.41 760
11991.45 712
11992.48 692
11993.51 672
11994.55 735
11995.58 693
11996.62 663
11997.65 629
11998.69 657
11999.72 716
12000.76 717
12001.79 655
12002.83 676
12003.86 723
12004.90 720
12005.93 730
12006.97 716
12008.00 743
12009.04 736
12010.07 712
12011.11 722
12012.14 708
12013.18 749
12014.21 752
12015.25 711
12016.28 744
12017.32 723
12018.35 721
12019.39 819
12020.43 747
12021.46 715
12022.50 703
12023.53 747
12024.57 749
12025.60 746
12026.64 749
12027.68 704
12028.71 721
12029.75 716
12030.78 751
12031.82 736
12032.86 747
12033.89 712
12034.93 736
12035.97 727
12037.00 682
12038.04 682
12039.07 656
12040.11 705
12041.15 691
12042.18 715
12043.22 744
12044.26 723
12045.29 737
12046.33 706
12047.37 718
12048.40 691
12049.44 693
12050.48 712
12051.52 719
12052.55 769
12053.59 726
12054.63 761
12055.66 736
12056.70 775
12057.74 710
12058.78 705
12059.81 709
12060.85 680
12061.89 692
12062.92 684
12063.96 729
12065.00 694
12066.04 646
12067.07 637
12068.11 678
12069.15 719
12070.19 775
12071.23 722
12072.26 666
12073.30 643
12074.34 667
12075.38 672
12076.42 682
12077.45 716
12078.49 713
12079.53 749
12080.57 681
12081.61 683
12082.64 655
12083.68 685
12084.72 715
12085.76 712
12086.80 714
12087.84 701
12088.88 712
12089.91 741
12090.95 724
12091.99 724
12093.03 758
12094.07 694
12095.11 654
12096.15 718
12097.19 710
12098.22 684
12099.26 715
12100.30 663
12101.34 699
12102.38 679
12103.42 701
12104.46 748
12105.50 731
12106.54 716
12107.58 698
12108.62 687
12109.66 685
12110.70 699
12111.74 744
12112.78 679
12113.81 686
12114.85 671
12115.89 662
12116.93 625
12117.97 606
12119.01 641
12120.05 686
12121.09 650
12122.13 654
12123.17 679
12124.21 667
12125.25 604
12126.29 677
12127.33 670
12128.37 628
12129.42 640
12130.46 645
12131.50 629
12132.54 609
12133.58 620
12134.62 659
12135.66 644
12136.70 677
12137.74 673
12138.78 665
12139.82 638
12140.86 626
12141.90 637
12142.94 656
12143.98 628
12145.03 614
12146.07 600
12147.11 623
12148.15 622
12149.19 650
12150.23 623
12151.27 609
12152.31 591
12153.35 624
12154.40 638
12155.44 670
12156.48 630
12157.52 661
12158.56 633
12159.60 687
12160.65 626
12161.69 614
12162.73 609
12163.77 621
12164.81 615
12165.85 591
12166.90 591
12167.94 623
12168.98 629
12170.02 586
12171.06 591
12172.11 624
12173.15 642
12174.19 610
12175.23 566
12176.28 614
12177.32 590
12178.36 599
12179.40 568
12180.45 551
12181.49 599
12182.53 619
12183.57 596
12184.62 557
12185.66 562
12186.70 532
12187.74 612
12188.79 569
12189.83 550
12190.87 590
12191.92 636
12192.96 574
12194.00 579
12195.05 571
12196.09 561
12197.13 547
12198.18 595
12199.22 509
12200.26 536
12201.31 597
12202.35 646
12203.39 592
12204.44 558
12205.48 564
12206.52 567
12207.57 592
12208.61 568
12209.65 545
12210.70 561
12211.74 563
12212.79 608
12213.83 618
12214.87 599
12215.92 598
12216.96 569
12218.01 605
12219.05 612
12220.09 582
12221.14 582
12222.18 573
12223.23 575
12224.27 557
12225.32 590
12226.36 626
12227.41 603
12228.45 582
12229.49 579
12230.54 550
12231.58 584
12232.63 553
12233.67 593
12234.72 591
12235.76 520
12236.81 535
12237.85 592
12238.90 598
12239.94 606
12240.99 583
12242.03 584
12243.08 650
12244.12 617
12245.17 615
12246.21 563
12247.26 570
12248.31 601
12249.35 582
12250.40 573
12251.44 573
12252.49 584
12253.53 583
12254.58 608
12255.62 503
12256.67 558
12257.72 577
12258.76 586
12259.81 555
12260.85 607
12261.90 522
12262.95 558
12263.99 527
12265.04 554
12266.08 545
12267.13 547
12268.18 549
12269.22 555
12270.27 526
12271.32 531
12272.36 527
12273.41 535
12274.46 511
12275.50 561
12276.55 593
12277.60 523
12278.64 550
12279.69 526
12280.74 566
12281.78 571
12282.83 500
12283.88 532
12284.92 524
12285.97 507
12287.02 547
12288.07 526
12289.11 523
12290.16 541
12291.21 502
12292.25 489
12293.30 500
12294.35 516
12295.40 521
12296.44 571
12297.49 524
12298.54 490
12299.59 489
12300.63 522
12301.68 518
12302.73 508
12303.78 498
12304.83 510
12305.87 497
12306.92 536
12307.97 535
12309.02 505
12310.07 499
12311.11 514
12312.16 540
12313.21 542
12314.26 546
12315.31 530
12316.35 476
12317.40 492
12318.45 486
12319.50 535
12320.55 497
12321.60 445
12322.65 499
12323.69 502
12324.74 487
12325.79 530
12326.84 559
12327.89 531
12328.94 484
12329.99 567
12331.04 511
12332.09 480
12333.13 518
12334.18 531
12335.23 520
12336.28 496
12337.33 452
12338.38 490
12339.43 490
12340.48 485
12341.53 467
12342.58 510
12343.63 525
12344.68 527
12345.73 547
12346.78 499
12347.83 521
12348.88 483
12349.93 466
12350.98 478
12352.03 475
12353.07 490
12354.12 553
12355.17 507
12356.22 498
12357.28 494
12358.33 496
12359.38 471
12360.43 473
12361.48 475
12362.53 487
12363.58 491
12364.63 507
12365.68 479
12366.73 469
12367.78 452
12368.83 471
12369.88 481
12370.93 523
12371.98 472
12373.03 479
12374.08 453
12375.13 475
12376.18 485
12377.24 461
12378.29 513
12379.34 443
12380.39 453
12381.44 518
12382.49 497
12383.54 497
12384.59 456
12385.64 500
12386.70 463
12387.75 493
12388.80 514
12389.85 484
12390.90 505
12391.95 512
12393.00 508
12394.06 507
12395.11 500
12396.16 500
12397.21 507
12398.26 497
12399.32 496
12400.37 485
12401.42 485
12402.47 462
12403.52 518
12404.58 562
12405.63 494
12406.68 503
12407.73 467
12408.78 464
12409.84 500
12410.89 507
12411.94 510
12412.99 474
12414.05 499
12415.10 481
12416.15 525
12417.20 512
12418.26 528
12419.31 481
12420.36 475
12421.42 490
12422.47 481
12423.52 514
12424.57 508
12425.63 485
12426.68 444
12427.73 475
12428.79 535
12429.84 495
12430.89 494
12431.95 478
12433.00 466
12434.05 486
12435.11 490
12436.16 464
12437.21 462
12438.27 518
12439.32 487
12440.37 481
12441.43 486
12442.48 492
12443.54 562
12444.59 525
12445.64 525
12446.70 494
12447.75 492
12448.80 474
12449.86 508
12450.91 499
12451.97 511
12453.02 501
12454.08 450
12455.13 454
12456.18 491
12457.24 494
12458.29 503
12459.35 474
12460.40 478
12461.46 495
12462.51 445
12463.57 475
12464.62 465
12465.67 481
12466.73 485
12467.78 518
12468.84 500
12469.89 467
12470.95 451
12472.00 516
12473.06 512
12474.11 488
12475.17 496
12476.22 513
12477.28 481
12478.33 448
12479.39 468
12480.45 488
12481.50 461
12482.56 502
12483.61 534
12484.67 491
12485.72 471
12486.78 474
12487.83 511
12488.89 417
12489.95 485
12491.00 473
12492.06 442
12493.11 476
12494.17 486
12495.22 460
12496.28 465
12497.34 482
12498.39 484
12499.45 523
12500.50 521
12501.56 518
12502.62 492
12503.67 481
12504.73 520
12505.79 455
12506.84 460
12507.90 487
12508.96 499
12510.01 521
12511.07 510
12512.13 465
12513.18 533
12514.24 529
12515.30 494
12516.35 487
12517.41 495
12518.47 497
12519.52 558
12520.58 551
12521.64 567
12522.70 558
12523.75 601
12524.81 552
12525.87 591
12526.92 618
12527.98 572
12529.04 598
12530.10 589
12531.15 629
12532.21 530
12533.27 586
12534.33 607
12535.38 583
12536.44 550
12537.50 584
12538.56 528
12539.62 543
12540.67 520
12541.73 516
12542.79 466
12543.85 503
12544.91 505
12545.96 506
12547.02 506
12548.08 495
12549.14 514
12550.20 522
12551.25 507
12552.31 487
12553.37 451
12554.43 471
12555.49 475
12556.55 474
12557.61 517
12558.66 503
12559.72 476
12560.78 457
12561.84 444
12562.90 496
12563.96 463
12565.02 479
12566.08 480
12567.14 494
12568.19 539
12569.25 516
12570.31 502
12571.37 486
12572.43 508
12573.49 510
12574.55 515
12575.61 534
12576.67 518
12577.73 473
12578.79 488
12579.85 511
12580.91 500
12581.97 497
12583.03 496
12584.09 480
12585.15 455
12586.20 486
12587.26 534
12588.32 520
12589.38 510
12590.44 492
12591.50 500
12592.56 549
12593.62 501
12594.69 542
12595.75 530
12596.81 556
12597.87 506
12598.93 554
12599.99 568
12601.05 559
12602.11 548
12603.17 590
12604.23 596
12605.29 534
12606.35 599
12607.41 583
12608.47 600
12609.53 621
12610.59 612
12611.65 608
12612.71 583
12613.78 556
12614.84 576
12615.90 578
12616.96 563
12618.02 503
12619.08 553
12620.14 556
12621.20 558
12622.27 558
12623.33 537
12624.39 545
12625.45 549
12626.51 540
12627.57 543
12628.63 535
12629.70 512
12630.76 503
12631.82 584
12632.88 549
12633.94 536
12635.00 522
12636.07 516
12637.13 497
12638.19 483
12639.25 486
12640.31 513
12641.38 502
12642.44 493
12643.50 484
12644.56 494
12645.63 511
12646.69 514
12647.75 533
12648.81 515
12649.88 523
12650.94 553
12652.00 541
12653.06 507
12654.13 493
12655.19 476
12656.25 500
12657.31 496
12658.38 499
12659.44 475
12660.50 484
12661.57 479
12662.63 501
12663.69 515
12664.76 515
12665.82 485
12666.88 580
12667.95 545
12669.01 482
12670.07 521
12671.14 498
12672.20 509
12673.26 515
12674.33 542
12675.39 552
12676.45 533
12677.52 523
12678.58 537
12679.64 495
12680.71 507
12681.77 472
12682.84 489
12683.90 529
12684.96 510
12686.03 514
12687.09 553
12688.16 534
12689.22 557
12690.28 565
12691.35 528
12692.41 555
12693.48 517
12694.54 550
12695.61 528
12696.67 526
12697.74 555
12698.80 562
12699.86 538
12700.93 551
12701.99 576
12703.06 562
12704.12 561
12705.19 526
12706.25 575
12707.32 559
12708.38 591
12709.45 522
12710.51 560
12711.58 604
12712.64 533
12713.71 547
12714.77 577
12715.84 541
12716.90 573
12717.97 555
12719.03 560
12720.10 559
12721.17 539
12722.23 545
12723.30 588
12724.36 643
12725.43 575
12726.49 554
12727.56 543
12728.63 581
12729.69 567
12730.76 547
12731.82 560
12732.89 555
12733.96 530
12735.02 578
12736.09 593
12737.15 558
12738.22 566
12739.29 527
12740.35 530
12741.42 535
12742.49 510
12743.55 528
12744.62 516
12745.68 556
12746.75 523
12747.82 510
12748.88 476
12749.95 514
12751.02 511
12752.09 464
12753.15 420
12754.22 481
12755.29 507
12756.35 536
12757.42 502
12758.49 505
12759.55 522
12760.62 511
12761.69 515
12762.76 457
12763.82 482
12764.89 526
12765.96 465
12767.03 476
12768.09 453
12769.16 455
12770.23 474
12771.30 505
12772.36 493
12773.43 491
12774.50 451
12775.57 515
12776.63 507
12777.70 504
12778.77 535
12779.84 529
12780.91 477
12781.97 477
12783.04 488
12784.11 539
12785.18 560
12786.25 536
12787.31 520
12788.38 518
12789.45 497
12790.52 479
12791.59 489
12792.66 472
12793.73 506
12794.79 502
12795.86 490
12796.93 474
12798.00 458
12799.07 449
12800.14 469
12801.21 443
12802.28 430
12803.34 484
12804.41 480
12805.48 480
12806.55 500
12807.62 501
12808.69 511
12809.76 449
12810.83 467
12811.90 496
12812.97 463
12814.04 461
12815.11 420
12816.18 443
12817.25 490
12818.31 487
12819.38 472
12820.45 485
12821.52 485
12822.59 518
12823.66 485
12824.73 424
12825.80 467
12826.87 502
12827.94 450
12829.01 428
12830.08 471
12831.15 464
12832.22 455
12833.29 467
12834.36 488
12835.43 478
12836.50 481
12837.57 497
12838.65 425
12839.72 414
12840.79 454
12841.86 475
12842.93 477
12844.00 455
12845.07 439
12846.14 458
12847.21 481
12848.28 476
12849.35 446
12850.42 447
12851.49 461
12852.57 475
12853.64 509
12854.71 440
12855.78 413
12856.85 440
12857.92 487
12858.99 447
12860.06 420
12861.13 430
12862.21 457
12863.28 464
12864.35 441
12865.42 428
12866.49 464
12867.56 487
12868.64 416
12869.71 479
12870.78 453
12871.85 450
12872.92 425
12874.00 435
12875.07 403
12876.14 403
12877.21 491
12878.28 484
12879.36 462
12880.43 426
12881.50 449
12882.57 435
12883.64 431
12884.72 422
12885.79 388
12886.86 422
12887.93 413
12889.01 407
12890.08 388
12891.15 408
12892.22 388
12893.30 466
12894.37 436
12895.44 396
12896.52 450
12897.59 472
12898.66 451
12899.73 446
12900.81 426
12901.88 432
12902.95 388
12904.03 404
12905.10 378
12906.17 429
12907.25 424
12908.32 415
12909.39 388
12910.47 402
12911.54 407
12912.61 464
12913.69 455
12914.76 425
12915.83 433
12916.91 434
12917.98 504
12919.06 404
12920.13 381
12921.20 410
12922.28 432
12923.35 424
12924.43 389
12925.50 436
12926.57 426
12927.65 408
12928.72 449
12929.80 452
12930.87 405
12931.95 387
12933.02 420
12934.09 374
12935.17 365
12936.24 373
12937.32 388
12938.39 426
12939.47 381
12940.54 438
12941.62 441
12942.69 433
12943.77 417
12944.84 397
12945.92 401
12946.99 424
12948.07 473
12949.14 407
12950.22 393
12951.29 403
12952.37 415
12953.44 393
12954.52 405
12955.59 379
12956.67 402
12957.74 431
12958.82 429
12959.89 373
12960.97 386
12962.04 428
12963.12 424
12964.20 421
12965.27 419
12966.35 458
12967.42 387
12968.50 369
12969.58 375
12970.65 401
12971.73 405
12972.80 414
12973.88 424
12974.96 408
12976.03 422
12977.11 393
12978.18 420
12979.26 397
12980.34 378
12981.41 403
12982.49 426
12983.57 400
12984.64 411
12985.72 419
12986.80 412
12987.87 419
12988.95 448
12990.03 408
12991.10 429
12992.18 392
12993.26 403
12994.33 375
12995.41 384
12996.49 366
12997.56 428
12998.64 380
12999.72 379
13000.80 386
13001.87 386
13002.95 429
13004.03 391
13005.11 387
13006.18 370
13007.26 399
13008.34 361
13009.42 375
13010.49 399
13011.57 435
13012.65 445
13013.73 388
13014.80 406
13015.88 453
13016.96 426
13018.04 428
13019.12 458
13020.19 404
13021.27 393
13022.35 443
13023.43 417
13024.51 392
13025.58 391
13026.66 444
13027.74 391
13028.82 375
13029.90 433
13030.98 440
13032.05 398
13033.13 415
13034.21 425
13035.29 385
13036.37 456
13037.45 410
13038.53 426
13039.61 395
13040.68 385
13041.76 423
13042.84 403
13043.92 415
13045.00 406
13046.08 407
13047.16 442
13048.24 366
13049.32 402
13050.40 383
13051.48 426
13052.55 411
13053.63 454
13054.71 424
13055.79 410
13056.87 414
13057.95 394
13059.03 416
13060.11 398
13061.19 402
13062.27 379
13063.35 371
13064.43 409
13065.51 403
13066.59 453
13067.67 398
13068.75 385
13069.83 425
13070.91 397
13071.99 453
13073.07 416
13074.15 395
13075.23 394
13076.31 439
13077.39 415
13078.47 378
13079.55 403
13080.63 423
13081.71 439
13082.79 416
13083.88 440
13084.96 397
13086.04 400
13087.12 412
13088.20 440
13089.28 420
13090.36 400
13091.44 387
13092.52 415
13093.60 416
13094.68 445
13095.77 440
13096.85 429
13097.93 396
13099.01 399
13100.09 402
13101.17 389
13102.25 381
13103.34 383
13104.42 377
13105.50 391
13106.58 406
13107.66 383
13108.74 362
13109.82 405
13110.91 378
13111.99 340
13113.07 359
13114.15 429
13115.23 379
13116.32 415
13117.40 410
13118.48 398
13119.56 371
13120.64 408
13121.73 397
13122.81 364
13123.89 414
13124.97 378
13126.06 398
13127.14 369
13128.22 361
13129.30 406
13130.39 393
13131.47 405
13132.55 420
13133.63 390
13134.72 379
13135.80 360
13136.88 423
13137.97 407
13139.05 412
13140.13 388
13141.21 359
13142.30 376
13143.38 382
13144.46 380
13145.55 382
13146.63 357
13147.71 381
13148.80 394
13149.88 363
13150.96 368
13152.05 379
13153.13 387
13154.21 392
13155.30 365
13156.38 392
13157.47 408
13158.55 388
13159.63 379
13160.72 344
13161.80 382
13162.88 380
13163.97 452
13165.05 421
13166.14 375
13167.22 477
13168.31 460
13169.39 455
13170.47 395
13171.56 364
13172.64 380
13173.73 399
13174.81 387
13175.90 371
13176.98 346
13178.06 337
13179.15 399
13180.23 398
13181.32 354
13182.40 382
13183.49 439
13184.57 367
13185.66 375
13186.74 391
13187.83 364
13188.91 389
13190.00 387
13191.08 361
13192.17 374
13193.25 388
13194.34 379
13195.42 378
13196.51 320
13197.59 367
13198.68 397
13199.77 379
13200.85 369
13201.94 398
13203.02 362
13204.11 389
13205.19 396
13206.28 430
13207.36 405
13208.45 404
13209.54 397
13210.62 376
13211.71 389
13212.79 386
13213.88 374
13214.97 355
13216.05 385
13217.14 367
13218.22 356
13219.31 348
13220.40 375
13221.48 358
13222.57 376
13223.66 358
13224.74 385
13225.83 359
13226.92 378
13228.00 403
13229.09 379
13230.18 379
13231.26 378
13232.35 372
13233.44 373
13234.52 392
13235.61 356
13236.70 383
13237.78 360
13238.87 381
13239.96 348
13241.05 333
13242.13 377
13243.22 346
13244.31 331
13245.39 370
13246.48 373
13247.57 347
13248.66 399
13249.74 345
13250.83 317
13251.92 381
13253.01 401
13254.10 379
13255.18 392
13256.27 360
13257.36 368
13258.45 372
13259.53 349
13260.62 357
13261.71 373
13262.80 378
13263.89 364
13264.97 389
13266.06 371
13267.15 350
13268.24 401
13269.33 410
13270.42 394
13271.50 378
13272.59 364
13273.68 356
13274.77 378
13275.86 383
13276.95 372
13278.04 386
13279.12 442
13280.21 379
13281.30 373
13282.39 370
13283.48 383
13284.57 379
13285.66 357
13286.75 351
13287.84 382
13288.93 365
13290.01 382
13291.10 364
13292.19 376
13293.28 359
13294.37 412
13295.46 405
13296.55 407
13297.64 402
13298.73 405
13299.82 381
13300.91 367
13302.00 372
13303.09 371
13304.18 394
13305.27 358
13306.36 422
13307.45 415
13308.54 358
13309.63 389
13310.72 361
13311.81 401
13312.90 374
13313.99 396
13315.08 404
13316.17 341
13317.26 358
13318.35 366
13319.44 371
13320.53 382
13321.62 388
13322.71 430
13323.80 405
13324.89 368
13325.98 393
13327.07 387
13328.16 411
13329.25 412
13330.35 398
13331.44 378
13332.53 381
13333.62 422
13334.71 397
13335.80 386
13336.89 414
13337.98 389
13339.07 403
13340.16 391
13341.26 386
13342.35 390
13343.44 387
13344.53 411
13345.62 389
13346.71 407
13347.80 376
13348.90 356
13349.99 414
13351.08 389
13352.17 435
13353.26 365
13354.36 365
13355.45 410
13356.54 360
13357.63 376
13358.72 418
13359.81 392
13360.91 417
13362.00 367
13363.09 401
13364.18 406
13365.28 416
13366.37 391
13367.46 414
13368.55 440
13369.65 421
13370.74 392
13371.83 402
13372.92 398
13374.02 449
13375.11 398
13376.20 390
13377.29 428
13378.39 410
13379.48 414
13380.57 398
13381.67 408
13382.76 364
13383.85 429
13384.94 388
13386.04 359
13387.13 355
13388.22 339
13389.32 378
13390.41 376
13391.50 353
13392.60 375
13393.69 358
13394.78 394
13395.88 378
13396.97 374
13398.06 378
13399.16 349
13400.25 375
13401.35 329
13402.44 376
13403.53 359
13404.63 422
13405.72 384
13406.82 403
13407.91 350
13409.00 371
13410.10 416
13411.19 398
13412.29 376
13413.38 369
13414.47 375
13415.57 395
13416.66 424
13417.76 355
13418.85 338
13419.95 382
13421.04 397
13422.14 404
13423.23 353
13424.33 365
13425.42 386
13426.51 359
13427.61 344
13428.70 361
13429.80 378
13430.89 363
13431.99 367
13433.08 369
13434.18 391
13435.27 391
13436.37 419
13437.46 399
13438.56 373
13439.66 370
13440.75 404
13441.85 375
13442.94 353
13444.04 304
13445.13 360
13446.23 390
13447.32 387
13448.42 366
13449.52 404
13450.61 404
13451.71 360
13452.80 386
13453.90 394
13454.99 381
13456.09 401
13457.19 389
13458.28 410
13459.38 387
13460.48 379
13461.57 413
13462.67 381
13463.76 391
13464.86 403
13465.96 370
13467.05 373
13468.15 429
13469.25 431
13470.34 353
13471.44 349
13472.54 385
13473.63 421
13474.73 421
13475.83 385
13476.92 421
13478.02 399
13479.12 389
13480.21 351
13481.31 345
13482.41 368
13483.50 384
13484.60 392
13485.70 370
13486.80 393
13487.89 359
13488.99 383
13490.09 401
13491.19 366
13492.28 371
13493.38 358
13494.48 411
13495.58 399
13496.67 372
13497.77 352
13498.87 419
13499.97 412
13501.06 399
13502.16 396
13503.26 400
13504.36 420
13505.46 441
13506.55 417
13507.65 388
13508.75 398
13509.85 398
13510.95 420
13512.05 396
13513.14 392
13514.24 400
13515.34 418
13516.44 341
13517.54 345
13518.64 354
13519.73 398
13520.83 354
13521.93 370
13523.03 389
13524.13 369
13525.23 367
13526.33 369
13527.43 381
13528.53 402
13529.62 356
13530.72 358
13531.82 405
13532.92 366
13534.02 331
13535.12 364
13536.22 370
13537.32 327
13538.42 371
13539.52 404
13540.62 361
13541.72 358
13542.82 370
13543.92 370
13545.01 376
13546.11 352
13547.21 358
13548.31 393
13549.41 364
13550.51 358
13551.61 324
13552.71 348
13553.81 396
13554.91 388
13556.01 355
13557.11 374
13558.21 361
13559.31 355
13560.41 366
13561.51 352
13562.61 367
13563.72 390
13564.82 405
13565.92 382
13567.02 356
13568.12 371
13569.22 391
13570.32 377
13571.42 345
13572.52 359
13573.62 355
13574.72 355
13575.82 391
13576.92 355
13578.02 362
13579.13 372
13580.23 356
13581.33 362
13582.43 393
13583.53 369
13584.63 389
13585.73 379
13586.83 404
13587.94 378
13589.04 353
13590.14 340
13591.24 334
13592.34 361
13593.44 376
13594.54 381
13595.65 418
13596.75 376
13597.85 358
13598.95 334
13600.05 356
13601.16 383
13602.26 357
13603.36 338
13604.46 386
13605.56 421
13606.67 382
13607.77 365
13608.87 393
13609.97 368
13611.07 356
13612.18 332
13613.28 367
13614.38 385
13615.48 369
13616.59 381
13617.69 377
13618.79 364
13619.89 355
13621.00 363
13622.10 326
13623.20 354
13624.31 357
13625.41 351
13626.51 388
13627.61 401
13628.72 334
13629.82 349
13630.92 368
13632.03 342
13633.13 350
13634.23 373
13635.34 392
13636.44 370
13637.54 405
13638.65 365
13639.75 343
13640.85 344
13641.96 358
13643.06 353
13644.16 348
13645.27 369
13646.37 374
13647.48 369
13648.58 366
13649.68 354
13650.79 327
13651.89 377
13653.00 357
13654.10 353
13655.20 355
13656.31 365
13657.41 363
13658.52 376
13659.62 380
13660.72 340
13661.83 358
13662.93 388
13664.04 366
13665.14 372
13666.25 360
13667.35 373
13668.46 407
13669.56 355
13670.67 384
13671.77 331
13672.88 367
13673.98 415
13675.09 390
13676.19 377
13677.30 391
13678.40 397
13679.51 364
13680.61 349
13681.72 336
13682.82 344
13683.93 350
13685.03 349
13686.14 370
13687.24 399
13688.35 385
13689.45 376
13690.56 347
13691.66 350
13692.77 364
13693.88 359
13694.98 367
13696.09 425
13697.19 381
13698.30 380
13699.40 363
13700.51 379
13701.62 345
13702.72 379
13703.83 416
13704.93 369
13706.04 411
13707.15 401
13708.25 371
13709.36 385
13710.47 419
13711.57 414
13712.68 393
13713.79 410
13714.89 405
13716.00 423
13717.11 435
13718.21 460
13719.32 412
13720.43 404
13721.53 409
13722.64 397
13723.75 419
13724.85 423
13725.96 406
13727.07 442
13728.17 421
13729.28 392
13730.39 348
13731.50 399
13732.60 423
13733.71 388
13734.82 377
13735.92 424
13737.03 423
13738.14 407
13739.25 373
13740.35 344
13741.46 370
13742.57 383
13743.68 346
13744.79 338
13745.89 407
13747.00 440
13748.11 394
13749.22 391
13750.32 415
13751.43 411
13752.54 366
13753.65 434
13754.76 396
13755.87 358
13756.97 353
13758.08 395
13759.19 400
13760.30 393
13761.41 336
13762.52 358
13763.62 384
13764.73 410
13765.84 377
13766.95 417
13768.06 409
13769.17 395
13770.28 405
13771.38 376
13772.49 369
13773.60 390
13774.71 401
13775.82 359
13776.93 359
13778.04 354
13779.15 395
13780.26 387
13781.37 347
13782.48 368
13783.58 391
13784.69 427
13785.80 353
13786.91 361
13788.02 334
13789.13 366
13790.24 364
13791.35 329
13792.46 347
13793.57 371
13794.68 407
13795.79 379
13796.90 404
13798.01 398
13799.12 420
13800.23 396
13801.34 398
13802.45 338
13803.56 381
13804.67 410
13805.78 379
13806.89 395
13808.00 397
13809.11 415
13810.22 395
13811.33 387
13812.44 400
13813.55 388
13814.66 383
13815.77 434
13816.88 422
13818.00 393
13819.11 397
13820.22 409
13821.33 384
13822.44 413
13823.55 382
13824.66 376
13825.77 360
13826.88 372
13827.99 399
13829.10 366
13830.22 390
13831.33 393
13832.44 389
13833.55 361
13834.66 380
13835.77 392
13836.88 379
13838.00 408
13839.11 359
13840.22 347
13841.33 394
13842.44 398
13843.55 385
13844.67 350
13845.78 382
13846.89 356
13848.00 382
13849.11 384
13850.23 375
13851.34 353
13852.45 399
13853.56 382
13854.67 383
13855.79 378
13856.90 371
13858.01 372
13859.12 421
13860.24 369
13861.35 388
13862.46 361
13863.57 371
13864.69 357
13865.80 395
13866.91 366
13868.02 380
13869.14 355
13870.25 336
13871.36 402
13872.47 358
13873.59 375
13874.70 400
13875.81 375
13876.93 387
13878.04 351
13879.15 355
13880.27 388
13881.38 389
13882.49 390
13883.61 383
13884.72 396
13885.83 403
13886.95 406
13888.06 340
13889.17 373
13890.29 406
13891.40 397
13892.51 349
13893.63 385
13894.74 439
13895.86 389
13896.97 386
13898.08 412
13899.20 376
13900.31 371
13901.43 384
13902.54 390
13903.65 422
13904.77 388
13905.88 391
13907.00 418
13908.11 409
13909.23 379
13910.34 369
13911.45 366
13912.57 398
13913.68 395
13914.80 375
13915.91 383
13917.03 365
13918.14 398
13919.26 386
13920.37 375
13921.49 325
13922.60 371
13923.72 398
13924.83 440
13925.95 382
13927.06 378
13928.18 430
13929.29 390
13930.41 383
13931.52 382
13932.64 395
13933.75 392
13934.87 358
13935.98 338
13937.10 353
13938.21 382
13939.33 383
13940.45 334
13941.56 328
13942.68 351
13943.79 380
13944.91 343
13946.03 354
13947.14 356
13948.26 356
13949.37 407
13950.49 417
13951.60 356
13952.72 344
13953.84 354
13954.95 387
13956.07 363
13957.19 316
13958.30 383
13959.42 398
13960.54 365
13961.65 399
13962.77 413
13963.88 328
13965.00 373
13966.12 369
13967.23 386
13968.35 376
13969.47 326
13970.59 338
13971.70 380
13972.82 359
13973.94 350
13975.05 358
13976.17 383
13977.29 346
13978.40 339
13979.52 356
13980.64 350
13981.76 335
13982.87 368
13983.99 361
13985.11 394
13986.23 388
13987.34 354
13988.46 358
13989.58 333
13990.70 342
13991.81 338
13992.93 351
13994.05 366
13995.17 341
13996.29 358
13997.40 399
13998.52 367
13999.64 351
14000.76 353
14001.88 391
14002.99 396
14004.11 397
14005.23 365
14006.35 385
14007.47 399
14008.58 381
14009.70 371
14010.82 373
14011.94 365
14013.06 366
14014.18 319
14015.30 333
14016.41 361
14017.53 351
14018.65 356
14019.77 335
14020.89 326
14022.01 371
14023.13 358
14024.25 338
14025.37 343
14026.48 334
14027.60 369
14028.72 340
14029.84 362
14030.96 326
14032.08 329
14033.20 359
14034.32 330
14035.44 319
14036.56 301
14037.68 324
14038.80 362
14039.92 359
14041.04 350
14042.16 385
14043.28 323
14044.40 339
14045.52 364
14046.64 349
14047.76 344
14048.88 349
14050.00 341
14051.12 368
14052.24 376
14053.36 362
14054.48 360
14055.60 390
14056.72 357
14057.84 342
14058.96 373
14060.08 359
14061.20 367
14062.32 394
14063.44 369
14064.56 389
14065.68 358
14066.80 414
14067.92 414
14069.04 336
14070.16 352
14071.28 324
14072.41 397
14073.53 392
14074.65 384
14075.77 378
14076.89 390
14078.01 398
14079.13 398
14080.25 378
14081.37 389
14082.50 414
14083.62 400
14084.74 369
14085.86 386
14086.98 389
14088.10 388
14089.23 406
14090.35 367
14091.47 408
14092.59 396
14093.71 428
14094.83 392
14095.96 382
14097.08 416
14098.20 376
14099.32 418
14100.44 468
14101.57 438
14102.69 409
14103.81 418
14104.93 401
14106.05 364
14107.18 391
14108.30 349
14109.42 394
14110.54 394
14111.67 412
14112.79 371
14113.91 372
14115.03 342
14116.16 349
14117.28 372
14118.40 373
14119.53 345
14120.65 389
14121.77 403
14122.89 396
14124.02 374
14125.14 358
14126.26 354
14127.39 385
14128.51 352
14129.63 327
14130.76 344
14131.88 348
14133.00 343
14134.13 324
14135.25 351
14136.37 372
14137.50 366
14138.62 347
14139.74 326
14140.87 360
14141.99 361
14143.11 391
14144.24 420
14145.36 393
14146.49 361
14147.61 363
14148.73 331
14149.86 324
14150.98 340
14152.11 359
14153.23 345
14154.35 340
14155.48 346
14156.60 355
14157.73 385
14158.85 369
14159.98 356
14161.10 380
14162.23 357
14163.35 396
14164.47 362
14165.60 323
14166.72 336
14167.85 331
14168.97 349
14170.10 337
14171.22 397
14172.35 377
14173.47 381
14174.60 407
14175.72 323
14176.85 320
14177.97 304
14179.10 317
14180.22 331
14181.35 357
14182.47 352
14183.60 336
14184.72 351
14185.85 328
14186.98 337
14188.10 352
14189.23 362
14190.35 347
14191.48 327
14192.60 346
14193.73 367
14194.86 348
14195.98 328
14197.11 343
14198.23 353
14199.36 340
14200.49 373
14201.61 345
14202.74 329
14203.86 322
14204.99 332
14206.12 338
14207.24 335
14208.37 359
14209.50 343
14210.62 349
14211.75 336
14212.87 347
14214.00 333
14215.13 339
14216.25 326
14217.38 339
14218.51 325
14219.63 332
14220.76 306
14221.89 320
14223.02 347
14224.14 349
14225.27 354
14226.40 310
14227.52 353
14228.65 343
14229.78 330
14230.91 330
14232.03 316
14233.16 339
14234.29 314
14235.41 327
14236.54 359
14237.67 334
14238.80 351
14239.92 347
14241.05 327
14242.18 344
14243.31 340
14244.44 348
14245.56 339
14246.69 329
14247.82 353
14248.95 328
14250.08 367
14251.20 348
14252.33 359
14253.46 337
14254.59 347
14255.72 336
14256.84 350
14257.97 324
14259.10 316
14260.23 340
14261.36 322
14262.49 317
14263.62 324
14264.74 335
14265.87 285
14267.00 297
14268.13 321
14269.26 313
14270.39 334
14271.52 319
14272.65 291
14273.77 322
14274.90 339
14276.03 329
14277.16 337
14278.29 341
14279.42 321
14280.55 348
14281.68 319
14282.81 333
14283.94 316
14285.07 284
14286.20 316
14287.33 341
14288.45 324
14289.58 325
14290.71 341
14291.84 299
14292.97 353
14294.10 342
14295.23 333
14296.36 342
14297.49 317
14298.62 366
14299.75 364
14300.88 316
14302.01 319
14303.14 313
14304.27 352
14305.40 324
14306.53 308
14307.66 314
14308.79 296
14309.92 317
14311.05 299
14312.19 301
14313.32 322
14314.45 336
14315.58 317
14316.71 279
14317.84 283
14318.97 347
14320.10 368
14321.23 332
14322.36 354
14323.49 324
14324.62 291
14325.75 314
14326.89 325
14328.02 328
14329.15 355
14330.28 326
14331.41 318
14332.54 326
14333.67 353
14334.80 341
14335.94 342
14337.07 314
14338.20 312
14339.33 353
14340.46 318
14341.59 310
14342.73 319
14343.86 277
14344.99 299
14346.12 330
14347.25 369
14348.38 314
14349.52 295
14350.65 358
14351.78 341
14352.91 318
14354.04 300
14355.18 316
14356.31 345
14357.44 320
14358.57 337
14359.71 325
14360.84 288
14361.97 305
14363.10 349
14364.24 310
14365.37 301
14366.50 307
14367.63 343
14368.77 318
14369.90 290
14371.03 340
14372.16 326
14373.30 315
14374.43 331
14375.56 325
14376.70 283
14377.83 279
14378.96 311
14380.10 278
14381.23 257
14382.36 286
14383.50 295
14384.63 368
14385.76 334
14386.90 360
14388.03 312
14389.16 336
14390.30 327
14391.43 299
14392.56 299
14393.70 301
14394.83 317
14395.97 296
14397.10 314
14398.23 296
14399.37 327
14400.50 289
14401.63 322
14402.77 330
14403.90 299
14405.04 313
14406.17 331
14407.31 314
14408.44 310
14409.57 317
14410.71 286
14411.84 320
14412.98 310
14414.11 328
14415.25 340
14416.38 315
14417.52 304
14418.65 308
14419.79 340
14420.92 315
14422.05 337
14423.19 293
14424.32 283
14425.46 298
14426.59 284
14427.73 296
14428.86 298
14430.00 310
14431.14 332
14432.27 335
14433.41 350
14434.54 318
14435.68 376
14436.81 318
14437.95 330
14439.08 324
14440.22 329
14441.35 352
14442.49 350
14443.63 324
14444.76 319
14445.90 304
14447.03 320
14448.17 329
14449.30 330
14450.44 324
14451.58 351
14452.71 331
14453.85 309
14454.98 314
14456.12 325
14457.26 353
14458.39 357
14459.53 335
14460.67 274
14461.80 358
14462.94 340
14464.08 355
14465.21 373
14466.35 334
14467.48 350
14468.62 323
14469.76 341
14470.90 367
14472.03 385
14473.17 365
14474.31 350
14475.44 333
14476.58 310
14477.72 318
14478.85 348
14479.99 362
14481.13 351
14482.27 322
14483.40 327
14484.54 361
14485.68 356
14486.81 346
14487.95 310
14489.09 335
14490.23 374
14491.36 346
14492.50 302
14493.64 306
14494.78 346
14495.92 348
14497.05 343
14498.19 325
14499.33 345
14500.47 348
14501.60 380
14502.74 371
14503.88 312
14505.02 335
14506.16 323
14507.30 337
14508.43 362
14509.57 304
14510.71 322
14511.85 355
14512.99 324
14514.13 346
14515.26 329
14516.40 318
14517.54 326
14518.68 362
14519.82 352
14520.96 327
14522.10 412
14523.23 369
14524.37 350
14525.51 350
14526.65 367
14527.79 349
14528.93 329
14530.07 329
14531.21 361
14532.35 361
14533.49 347
14534.63 369
14535.76 357
14536.90 349
14538.04 346
14539.18 314
14540.32 366
14541.46 347
14542.60 334
14543.74 333
14544.88 346
14546.02 362
14547.16 333
14548.30 323
14549.44 347
14550.58 332
14551.72 313
14552.86 368
14554.00 354
14555.14 326
14556.28 318
14557.42 339
14558.56 302
14559.70 300
14560.84 306
14561.98 302
14563.12 325
14564.26 357
14565.40 364
14566.54 344
14567.68 312
14568.82 293
14569.96 314
14571.11 331
14572.25 307
14573.39 286
14574.53 291
14575.67 303
14576.81 329
14577.95 319
14579.09 319
14580.23 333
14581.37 320
14582.52 341
14583.66 359
14584.80 307
14585.94 331
14587.08 320
14588.22 319
14589.36 315
14590.50 313
14591.65 305
14592.79 322
14593.93 319
14595.07 314
14596.21 269
14597.35 311
14598.50 330
14599.64 297
14600.78 300
14601.92 302
14603.06 289
14604.21 309
14605.35 326
14606.49 314
14607.63 294
14608.77 304
14609.92 301
14611.06 297
14612.20 311
14613.34 325
14614.49 323
14615.63 301
14616.77 323
14617.91 323
14619.06 314
14620.20 300
14621.34 297
14622.48 317
14623.63 338
14624.77 353
14625.91 369
14627.06 345
14628.20 361
14629.34 368
14630.48 334
14631.63 321
14632.77 320
14633.91 325
14635.06 334
14636.20 329
14637.34 321
14638.49 324
14639.63 348
14640.77 311
14641.92 340
14643.06 349
14644.20 311
14645.35 318
14646.49 313
14647.64 290
14648.78 311
14649.92 325
14651.07 320
14652.21 323
14653.35 291
14654.50 263
14655.64 293
14656.79 311
14657.93 296
14659.07 284
14660.22 276
14661.36 278
14662.51 326
14663.65 313
14664.80 293
14665.94 335
14667.09 332
14668.23 300
14669.37 326
14670.52 327
14671.66 315
14672.81 312
14673.95 300
14675.10 315
14676.24 306
14677.39 299
14678.53 306
14679.68 286
14680.82 325
14681.97 283
14683.11 294
14684.26 312
14685.40 307
14686.55 302
14687.69 290
14688.84 296
14689.98 270
14691.13 303
14692.27 267
14693.42 283
14694.57 290
14695.71 282
14696.86 280
14698.00 294
14699.15 337
14700.29 316
14701.44 295
14702.59 267
14703.73 267
14704.88 296
14706.02 298
14707.17 320
14708.32 287
14709.46 256
14710.61 288
14711.75 323
14712.90 328
14714.05 265
14715.19 294
14716.34 309
14717.49 278
14718.63 310
14719.78 279
14720.93 310
14722.07 340
14723.22 300
14724.37 264
14725.51 270
14726.66 268
14727.81 273
14728.95 285
14730.10 267
14731.25 288
14732.39 272
14733.54 292
14734.69 286
14735.84 284
14736.98 301
14738.13 305
14739.28 302
14740.42 249
14741.57 287
14742.72 291
14743.87 264
14745.01 272
14746.16 261
14747.31 296
14748.46 319
14749.61 282
14750.75 275
14751.90 272
14753.05 308
14754.20 324
14755.34 252
14756.49 285
14757.64 315
14758.79 322
14759.94 269
14761.08 266
14762.23 249
14763.38 270
14764.53 307
14765.68 321
14766.83 339
14767.97 265
14769.12 270
14770.27 273
14771.42 273
14772.57 266
14773.72 276
14774.87 279
14776.01 271
14777.16 261
14778.31 279
14779.46 262
14780.61 280
14781.76 283
14782.91 296
14784.06 277
14785.21 293
14786.36 273
14787.50 258
14788.65 283
14789.80 271
14790.95 309
14792.10 294
14793.25 274
14794.40 329
14795.55 277
14796.70 274
14797.85 235
14799.00 282
14800.15 306
14801.30 288
14802.45 274
14803.60 277
14804.75 286
14805.90 271
14807.05 273
14808.20 270
14809.35 271
14810.50 287
14811.65 290
14812.80 288
14813.95 299
14815.10 271
14816.25 294
14817.40 273
14818.55 263
14819.70 270
14820.85 288
14822.00 280
14823.15 255
14824.30 268
14825.45 274
14826.60 275
14827.75 267
14828.91 273
14830.06 276
14831.21 272
14832.36 241
14833.51 300
14834.66 277
14835.81 273
14836.96 261
14838.11 287
14839.26 254
14840.42 274
14841.57 262
14842.72 264
14843.87 265
14845.02 285
14846.17 287
14847.32 296
14848.48 273
14849.63 275
14850.78 254
14851.93 247
14853.08 244
14854.23 250
14855.39 248
14856.54 247
14857.69 254
14858.84 278
14859.99 280
14861.15 264
14862.30 296
14863.45 288
14864.60 240
14865.75 254
14866.91 260
14868.06 281
14869.21 275
14870.36 269
14871.52 289
14872.67 290
14873.82 289
14874.97 271
14876.13 294
14877.28 319
14878.43 263
14879.59 254
14880.74 239
14881.89 252
14883.04 244
14884.20 256
14885.35 241
14886.50 262
14887.66 249
14888.81 289
14889.96 258
14891.12 256
14892.27 251
14893.42 264
14894.58 264
14895.73 257
14896.88 238
14898.04 283
14899.19 253
14900.34 259
14901.50 263
14902.65 259
14903.80 278
14904.96 271
14906.11 242
14907.27 243
14908.42 263
14909.57 283
14910.73 284
14911.88 269
14913.04 256
14914.19 303
14915.34 298
14916.50 275
14917.65 265
14918.81 270
14919.96 260
14921.11 263
14922.27 310
14923.42 285
14924.58 274
14925.73 299
14926.89 278
14928.04 238
14929.20 263
14930.35 240
14931.51 289
14932.66 294
14933.82 280
14934.97 258
14936.13 315
14937.28 312
14938.44 273
14939.59 270
14940.75 259
14941.90 271
14943.06 242
14944.21 274
14945.37 265
14946.52 261
14947.68 276
14948.83 262
14949.99 271
14951.14 258
14952.30 274
14953.46 292
14954.61 288
14955.77 223
14956.92 263
14958.08 260
14959.24 265
14960.39 239
14961.55 252
14962.70 259
14963.86 248
14965.02 265
14966.17 267
14967.33 263
14968.48 277
14969.64 310
14970.80 275
14971.95 275
14973.11 250
14974.27 246
14975.42 300
14976.58 272
14977.74 280
14978.89 265
14980.05 262
14981.21 264
14982.36 288
14983.52 266
14984.68 257
14985.83 257
14986.99 295
14988.15 288
14989.30 279
14990.46 294
14991.62 294
14992.77 268
14993.93 280
14995.09 261
14996.25 260
14997.40 281
14998.56 284
14999.72 261
15000.88 257
15002.03 251
15003.19 298
15004.35 273
15005.51 278
15006.66 269
15007.82 284
15008.98 268
15010.14 265
15011.30 266
15012.45 223
15013.61 261
15014.77 276
15015.93 257
15017.09 277
15018.24 277
15019.40 258
15020.56 243
15021.72 257
15022.88 273
15024.04 274
15025.19 262
15026.35 252
15027.51 265
15028.67 272
15029.83 299
15030.99 275
15032.15 276
15033.30 255
15034.46 271
15035.62 257
15036.78 252
15037.94 234
15039.10 239
15040.26 265
15041.42 260
15042.58 263
15043.73 273
15044.89 257
15046.05 248
15047.21 266
15048.37 277
15049.53 301
15050.69 251
15051.85 242
15053.01 277
15054.17 265
15055.33 260
15056.49 248
15057.65 292
15058.81 265
15059.97 249
15061.13 281
15062.29 239
15063.45 272
15064.61 272
15065.77 290
15066.93 245
15068.09 260
15069.25 262
15070.41 276
15071.57 247
15072.73 247
15073.89 267
15075.05 258
15076.21 248
15077.37 245
15078.53 257
15079.69 260
15080.85 276
15082.01 287
15083.17 269
15084.33 270
15085.49 282
15086.65 262
15087.82 291
15088.98 255
15090.14 245
15091.30 239
15092.46 289
15093.62 278
15094.78 286
15095.94 281
15097.10 274
15098.27 283
15099.43 285
15100.59 269
15101.75 219
15102.91 265
15104.07 252
15105.23 248
15106.40 252
15107.56 228
15108.72 282
15109.88 311
15111.04 250
15112.20 230
15113.37 252
15114.53 268
15115.69 272
15116.85 252
15118.01 244
15119.18 245
15120.34 246
15121.50 269
15122.66 252
15123.82 244
15124.99 247
15126.15 259
15127.31 269
15128.47 242
15129.64 259
15130.80 272
15131.96 280
15133.12 264
15134.29 267
15135.45 251
15136.61 270
15137.77 284
15138.94 259
15140.10 258
15141.26 304
15142.43 254
15143.59 245
15144.75 241
15145.92 213
15147.08 247
15148.24 277
15149.41 249
15150.57 265
15151.73 280
15152.90 233
15154.06 236
15155.22 280
15156.39 247
15157.55 250
15158.71 255
15159.88 260
15161.04 248
15162.20 270
15163.37 255
15164.53 241
15165.70 254
15166.86 248
15168.02 256
15169.19 265
15170.35 257
15171.52 258
15172.68 262
15173.84 260
15175.01 261
15176.17 245
15177.34 279
15178.50 282
15179.66 262
15180.83 254
15181.99 275
15183.16 241
15184.32 230
15185.49 234
15186.65 260
15187.82 264
15188.98 280
15190.15 239
15191.31 251
15192.48 288
15193.64 234
15194.81 225
15195.97 254
15197.14 264
15198.30 243
15199.47 252
15200.63 256
15201.80 268
15202.96 262
15204.13 267
15205.29 271
15206.46 290
15207.62 250
15208.79 245
15209.96 230
15211.12 230
15212.29 269
15213.45 286
15214.62 264
15215.78 224
15216.95 250
15218.12 255
15219.28 258
15220.45 267
15221.61 254
15222.78 296
15223.95 266
15225.11 285
15226.28 262
15227.44 252
15228.61 276
15229.78 278
15230.94 265
15232.11 261
15233.28 250
15234.44 294
15235.61 256
15236.78 257
15237.94 289
15239.11 248
15240.28 250
15241.44 227
15242.61 265
15243.78 258
15244.94 280
15246.11 241
15247.28 263
15248.44 270
15249.61 270
15250.78 291
15251.95 284
15253.11 261
15254.28 282
15255.45 313
15256.61 277
15257.78 285
15258.95 240
15260.12 304
15261.28 304
15262.45 284
15263.62 235
15264.79 247
15265.95 272
15267.12 252
15268.29 257
15269.46 262
15270.63 239
15271.79 269
15272.96 250
15274.13 243
15275.30 223
15276.47 245
15277.63 246
15278.80 236
15279.97 271
15281.14 281
15282.31 258
15283.48 247
15284.64 245
15285.81 262
15286.98 254
15288.15 253
15289.32 254
15290.49 311
15291.66 246
15292.82 254
15293.99 278
15295.16 255
15296.33 231
15297.50 257
15298.67 267
15299.84 274
15301.01 244
15302.18 235
15303.35 266
15304.51 254
15305.68 272
15306.85 261
15308.02 265
15309.19 277
15310.36 290
15311.53 284
15312.70 247
15313.87 236
15315.04 256
15316.21 249
15317.38 263
15318.55 272
15319.72 278
15320.89 289
15322.06 249
15323.23 260
15324.40 247
15325.57 260
15326.74 233
15327.91 275
15329.08 228
15330.25 244
15331.42 223
15332.59 254
15333.76 233
15334.93 263
15336.10 252
15337.27 258
15338.44 280
15339.61 281
15340.78 254
15341.95 274
15343.12 267
15344.29 249
15345.47 276
15346.64 249
15347.81 223
15348.98 226
15350.15 275
15351.32 295
15352.49 260
15353.66 262
15354.83 279
15356.00 292
15357.18 265
15358.35 262
15359.52 265
15360.69 274
15361.86 271
15363.03 277
15364.20 242
15365.38 276
15366.55 265
15367.72 276
15368.89 270
15370.06 268
15371.23 243
15372.41 286
15373.58 264
15374.75 262
15375.92 291
15377.09 295
15378.26 271
15379.44 233
15380.61 233
15381.78 287
15382.95 321
15384.13 257
15385.30 257
15386.47 256
15387.64 244
15388.82 279
15389.99 246
15391.16 245
15392.33 275
15393.51 292
15394.68 300
15395.85 280
15397.02 260
15398.20 262
15399.37 253
15400.54 271
15401.71 261
15402.89 285
15404.06 248
15405.23 299
15406.41 253
15407.58 272
15408.75 254
15409.93 274
15411.10 285
15412.27 220
15413.45 248
15414.62 259
15415.79 270
15416.97 230
15418.14 250
15419.31 226
15420.49 251
15421.66 241
15422.84 275
15424.01 266
15425.18 254
15426.36 239
15427.53 236
15428.70 234
15429.88 251
15431.05 254
15432.23 277
15433.40 279
15434.57 240
15435.75 275
15436.92 249
15438.10 265
15439.27 248
15440.45 224
15441.62 278
15442.80 283
15443.97 277
15445.14 263
15446.32 240
15447.49 259
15448.67 269
15449.84 235
15451.02 242
15452.19 223
15453.37 239
15454.54 255
15455.72 261
15456.89 270
15458.07 248
15459.24 300
15460.42 272
15461.59 285
15462.77 240
15463.94 250
15465.12 265
15466.29 249
15467.47 259
15468.65 246
15469.82 238
15471.00 272
15472.17 257
15473.35 250
15474.52 243
15475.70 264
15476.88 225
15478.05 266
15479.23 276
15480.40 250
15481.58 267
15482.76 287
15483.93 291
15485.11 231
15486.28 240
15487.46 265
15488.64 291
15489.81 224
15490.99 227
15492.16 229
15493.34 271
15494.52 279
15495.69 228
15496.87 222
15498.05 259
15499.22 244
15500.40 249
15501.58 205
15502.75 225
15503.93 267
15505.11 250
15506.28 239
15507.46 218
15508.64 232
15509.82 253
15510.99 269
15512.17 256
15513.35 257
15514.52 257
15515.70 253
15516.88 250
15518.06 240
15519.23 283
15520.41 300
15521.59 282
15522.77 245
15523.94 245
15525.12 276
15526.30 260
15527.48 265
15528.65 275
15529.83 249
15531.01 281
15532.19 280
15533.37 238
15534.54 276
15535.72 242
15536.90 260
15538.08 254
15539.26 247
15540.44 237
15541.61 265
15542.79 267
15543.97 243
15545.15 253
15546.33 242
15547.51 228
15548.68 273
15549.86 222
15551.04 261
15552.22 227
15553.40 237
15554.58 243
15555.76 255
15556.93 278
15558.11 250
15559.29 265
15560.47 261
15561.65 282
15562.83 257
15564.01 262
15565.19 271
15566.37 253
15567.55 265
15568.73 270
15569.91 256
15571.08 261
15572.26 265
15573.44 246
15574.62 267
15575.80 246
15576.98 260
15578.16 229
15579.34 235
15580.52 236
15581.70 245
15582.88 262
15584.06 258
15585.24 253
15586.42 264
15587.60 274
15588.78 259
15589.96 257
15591.14 237
15592.32 258
15593.50 212
15594.68 259
15595.86 265
15597.04 269
15598.22 254
15599.40 267
15600.58 272
15601.76 252
15602.95 237
15604.13 241
15605.31 245
15606.49 231
15607.67 240
15608.85 222
15610.03 254
15611.21 289
15612.39 247
15613.57 248
15614.75 281
15615.93 268
15617.12 224
15618.30 252
15619.48 270
15620.66 275
15621.84 273
15623.02 262
15624.20 279
15625.38 276
15626.57 276
15627.75 272
15628.93 272
15630.11 274
15631.29 260
15632.47 254
15633.66 257
15634.84 282
15636.02 262
15637.20 287
15638.38 294
15639.57 279
15640.75 267
15641.93 281
15643.11 275
15644.29 271
15645.48 272
15646.66 256
15647.84 281
15649.02 263
15650.21 287
15651.39 253
15652.57 270
15653.75 256
15654.94 278
15656.12 270
15657.30 260
15658.48 265
15659.67 256
15660.85 259
15662.03 263
15663.22 266
15664.40 242
15665.58 257
15666.76 258
15667.95 295
15669.13 293
15670.31 299
15671.50 269
15672.68 264
15673.86 257
15675.05 242
15676.23 255
15677.41 273
15678.60 296
15679.78 262
15680.96 261
15682.15 279
15683.33 272
15684.51 274
15685.70 266
15686.88 291
15688.07 242
15689.25 261
15690.43 245
15691.62 267
15692.80 283
15693.99 278
15695.17 280
15696.35 292
15697.54 272
15698.72 241
15699.91 256
15701.09 277
15702.28 276
15703.46 269
15704.64 249
15705.83 247
15707.01 266
15708.20 282
15709.38 250
15710.57 281
15711.75 281
15712.94 276
15714.12 256
15715.31 270
15716.49 274
15717.68 275
15718.86 253
15720.05 282
15721.23 278
15722.42 266
15723.60 241
15724.79 262
15725.97 267
15727.16 255
15728.34 270
15729.53 279
15730.71 292
15731.90 280
15733.08 250
15734.27 268
15735.46 248
15736.64 281
15737.83 278
15739.01 266
15740.20 257
15741.39 281
15742.57 313
15743.76 313
15744.94 276
15746.13 236
15747.31 261
15748.50 314
15749.69 287
15750.87 270
15752.06 296
15753.25 317
15754.43 307
15755.62 295
15756.81 292
15757.99 290
15759.18 263
15760.36 279
15761.55 304
15762.74 268
15763.92 261
15765.11 322
15766.30 316
15767.49 273
15768.67 255
15769.86 240
15771.05 281
15772.23 282
15773.42 269
15774.61 274
15775.79 288
15776.98 295
15778.17 235
15779.36 232
15780.54 283
15781.73 302
15782.92 255
15784.11 288
15785.29 261
15786.48 267
15787.67 278
15788.86 292
15790.04 277
15791.23 291
15792.42 253
15793.61 264
15794.79 287
15795.98 236
15797.17 278
15798.36 274
15799.55 250
15800.73 269
15801.92 241
15803.11 260
15804.30 270
15805.49 258
15806.68 258
15807.86 273
15809.05 253
15810.24 258
15811.43 253
15812.62 245
15813.81 225
15815.00 282
15816.18 285
15817.37 247
15818.56 244
15819.75 236
15820.94 268
15822.13 246
15823.32 266
15824.51 282
15825.70 238
15826.88 242
15828.07 267
15829.26 254
15830.45 244
15831.64 221
15832.83 249
15834.02 271
15835.21 283
15836.40 241
15837.59 234
15838.78 273
15839.97 239
15841.16 264
15842.35 256
15843.54 212
15844.73 231
15845.92 212
15847.11 233
15848.30 255
15849.49 238
15850.68 270
15851.87 213
15853.06 223
15854.25 253
15855.44 278
15856.63 280
15857.82 265
15859.01 226
15860.20 233
15861.39 250
15862.58 255
15863.77 235
15864.96 237
15866.15 267
15867.34 243
15868.53 252
15869.72 246
15870.91 245
15872.10 232
15873.29 229
15874.48 237
15875.68 223
15876.87 249
15878.06 256
15879.25 249
15880.44 244
15881.63 271
15882.82 252
15884.01 267
15885.20 241
15886.40 251
15887.59 243
15888.78 257
15889.97 279
15891.16 262
15892.35 266
15893.54 218
15894.74 231
15895.93 252
15897.12 248
15898.31 256
15899.50 261
15900.70 252
15901.89 250
15903.08 256
15904.27 274
15905.46 266
15906.66 254
15907.85 239
15909.04 261
15910.23 237
15911.42 234
15912.62 295
15913.81 293
15915.00 261
15916.19 268
15917.39 296
15918.58 220
15919.77 269
15920.96 242
15922.16 267
15923.35 278
15924.54 284
15925.73 259
15926.93 278
15928.12 276
15929.31 260
15930.51 253
15931.70 245
15932.89 248
15934.09 238
15935.28 299
15936.47 266
15937.67 283
15938.86 252
15940.05 261
15941.25 233
15942.44 253
15943.63 264
15944.83 239
15946.02 233
15947.21 239
15948.41 242
15949.60 255
15950.79 293
15951.99 251
15953.18 226
15954.38 213
15955.57 229
15956.76 228
15957.96 227
15959.15 245
15960.35 255
15961.54 259
15962.73 250
15963.93 229
15965.12 214
15966.32 237
15967.51 229
15968.71 247
15969.90 249
15971.09 233
15972.29 226
15973.48 232
15974.68 239
15975.87 226
15977.07 257
15978.26 273
15979.46 260
15980.65 219
15981.85 223
15983.04 254
15984.24 241
15985.43 243
15986.63 224
15987.82 208
15989.02 219
15990.21 217
15991.41 253
15992.60 241
15993.80 221
15994.99 250
15996.19 231
15997.39 255
15998.58 248
15999.78 252
16000.97 212
16002.17 214
16003.36 232
16004.56 226
16005.76 222
16006.95 233
16008.15 247
16009.34 249
16010.54 236
16011.73 236
16012.93 235
16014.13 231
16015.32 255
16016.52 207
16017.72 195
16018.91 228
16020.11 238
16021.30 236
16022.50 222
16023.70 207
16024.89 234
16026.09 222
16027.29 209
16028.48 274
16029.68 264
16030.88 234
16032.07 220
16033.27 220
16034.47 205
16035.67 252
16036.86 245
16038.06 223
16039.26 229
16040.45 201
16041.65 205
16042.85 241
16044.04 196
16045.24 250
16046.44 255
16047.64 232
16048.83 234
16050.03 218
16051.23 241
16052.43 244
16053.62 242
16054.82 243
16056.02 232
16057.22 226
16058.42 215
16059.61 198
16060.81 227
16062.01 222
16063.21 250
16064.41 233
16065.60 232
16066.80 222
16068.00 216
16069.20 236
16070.40 259
16071.59 208
16072.79 227
16073.99 249
16075.19 260
16076.39 219
16077.59 200
16078.78 218
16079.98 219
16081.18 215
16082.38 211
16083.58 216
16084.78 220
16085.98 213
16087.18 217
16088.37 214
16089.57 215
16090.77 237
16091.97 229
16093.17 221
16094.37 214
16095.57 240
16096.77 231
16097.97 211
16099.17 245
16100.37 237
16101.57 235
16102.77 255
16103.96 255
16105.16 228
16106.36 235
16107.56 233
16108.76 215
16109.96 231
16111.16 221
16112.36 207
16113.56 182
16114.76 202
16115.96 221
16117.16 228
16118.36 220
16119.56 226
16120.76 237
16121.96 204
16123.16 241
16124.36 212
16125.56 202
16126.76 212
16127.96 202
16129.16 186
16130.37 212
16131.57 201
16132.77 227
16133.97 202
16135.17 215
16136.37 221
16137.57 214
16138.77 229
16139.97 243
16141.17 225
16142.37 217
16143.57 209
16144.77 230
16145.98 216
16147.18 206
16148.38 189
16149.58 207
16150.78 222
16151.98 208
16153.18 192
16154.38 245
16155.59 234
16156.79 213
16157.99 201
16159.19 198
16160.39 213
16161.59 197
16162.80 205
16164.00 200
16165.20 210
16166.40 228
16167.60 203
16168.80 207
16170.01 209
16171.21 205
16172.41 217
16173.61 242
16174.81 203
16176.02 205
16177.22 207
16178.42 210
16179.62 209
16180.83 215
16182.03 217
16183.23 183
16184.43 198
16185.64 201
16186.84 236
16188.04 259
16189.24 245
16190.45 208
16191.65 223
16192.85 226
16194.06 211
16195.26 214
16196.46 232
16197.66 201
16198.87 200
16200.07 201
16201.27 230
16202.48 236
16203.68 221
16204.88 198
16206.09 208
16207.29 201
16208.49 214
16209.70 204
16210.90 209
16212.10 238
16213.31 212
16214.51 210
16215.71 223
16216.92 224
16218.12 204
16219.33 177
16220.53 219
16221.73 225
16222.94 222
16224.14 204
16225.35 201
16226.55 195
16227.75 229
16228.96 216
16230.16 232
16231.37 190
16232.57 219
16233.77 231
16234.98 199
16236.18 213
16237.39 222
16238.59 210
16239.80 218
16241.00 241
16242.21 233
16243.41 233
16244.62 237
16245.82 229
16247.03 205
16248.23 243
16249.44 222
16250.64 193
16251.85 243
16253.05 234
16254.26 183
16255.46 189
16256.67 229
16257.87 242
16259.08 248
16260.28 195
16261.49 218
16262.69 176
16263.90 220
16265.10 215
16266.31 215
16267.51 210
16268.72 234
16269.93 224
16271.13 207
16272.34 222
16273.54 226
16274.75 232
16275.96 222
16277.16 223
16278.37 209
16279.57 209
16280.78 246
16281.99 218
16283.19 190
16284.40 191
16285.60 188
16286.81 188
16288.02 207
16289.22 206
16290.43 206
16291.64 245
16292.84 216
16294.05 175
16295.26 244
16296.46 226
16297.67 200
16298.88 219
16300.08 220
16301.29 220
16302.50 211
16303.70 182
16304.91 192
16306.12 231
16307.32 214
16308.53 226
16309.74 260
16310.95 210
16312.15 223
16313.36 241
16314.57 209
16315.78 211
16316.98 241
16318.19 233
16319.40 238
16320.61 205
16321.81 208
16323.02 228
16324.23 233
16325.44 226
16326.64 238
16327.85 236
16329.06 243
16330.27 239
16331.48 232
16332.68 201
16333.89 212
16335.10 185
16336.31 185
16337.52 220
16338.72 210
16339.93 180
16341.14 202
16342.35 217
16343.56 221
16344.77 212
16345.98 229
16347.18 212
16348.39 174
16349.60 198
16350.81 219
16352.02 218
16353.23 202
16354.44 209
16355.65 181
16356.85 187
16358.06 182
16359.27 200
16360.48 198
16361.69 207
16362.90 197
16364.11 179
16365.32 207
16366.53 205
16367.74 225
16368.95 199
16370.16 191
16371.36 210
16372.57 228
16373.78 217
16374.99 210
16376.20 195
16377.41 195
16378.62 220
16379.83 208
16381.04 184
16382.25 201
16383.46 229
16384.67 214
16385.88 210
16387.09 197
16388.30 196
16389.51 196
16390.72 210
16391.93 195
16393.14 204
16394.35 240
16395.56 203
16396.77 202
16397.98 220
16399.19 249
16400.41 232
16401.62 245
16402.83 211
16404.04 200
16405.25 177
16406.46 186
16407.67 197
16408.88 184
16410.09 196
16411.30 218
16412.51 205
16413.72 186
16414.94 182
16416.15 199
16417.36 170
16418.57 191
16419.78 206
16420.99 234
16422.20 220
16423.41 186
16424.63 207
16425.84 195
16427.05 238
16428.26 235
16429.47 226
16430.68 193
16431.90 206
16433.11 215
16434.32 206
16435.53 234
16436.74 195
16437.95 181
16439.17 200
16440.38 206
16441.59 205
16442.80 228
16444.01 179
16445.23 174
16446.44 196
16447.65 196
16448.86 234
16450.08 194
16451.29 174
16452.50 200
16453.71 201
16454.93 197
16456.14 193
16457.35 209
16458.56 181
16459.78 185
16460.99 187
16462.20 196
16463.42 202
16464.63 185
16465.84 187
16467.05 169
16468.27 188
16469.48 202
16470.69 173
16471.91 206
16473.12 197
16474.33 181
16475.55 190
16476.76 203
16477.97 221
16479.19 221
16480.40 187
16481.61 215
16482.83 208
16484.04 191
16485.25 222
16486.47 188
16487.68 177
16488.90 207
16490.11 186
16491.32 223
16492.54 227
16493.75 217
16494.97 209
16496.18 214
16497.39 229
16498.61 172
16499.82 176
16501.04 187
16502.25 197
16503.47 209
16504.68 216
16505.89 200
16507.11 221
16508.32 190
16509.54 204
16510.75 221
16511.97 196
16513.18 187
16514.40 204
16515.61 244
16516.83 235
16518.04 205
16519.26 213
16520.47 179
16521.69 195
16522.90 203
16524.12 210
16525.33 200
16526.55 198
16527.76 210
16528.98 206
16530.19 170
16531.41 189
16532.62 193
16533.84 196
16535.05 185
16536.27 199
16537.49 212
16538.70 196
16539.92 196
16541.13 198
16542.35 199
16543.56 212
16544.78 153
16546.00 191
16547.21 181
16548.43 164
16549.64 195
16550.86 180
16552.08 167
16553.29 196
16554.51 185
16555.73 190
16556.94 202
16558.16 167
16559.37 180
16560.59 184
16561.81 200
16563.02 195
16564.24 204
16565.46 200
16566.67 178
16567.89 205
16569.11 185
16570.32 208
16571.54 171
16572.76 194
16573.98 168
16575.19 193
16576.41 182
16577.63 182
16578.84 187
16580.06 204
16581.28 178
16582.50 220
16583.71 211
16584.93 197
16586.15 220
16587.36 204
16588.58 209
16589.80 208
16591.02 195
16592.24 176
16593.45 190
16594.67 210
16595.89 192
16597.11 224
16598.32 223
16599.54 191
16600.76 207
16601.98 184
16603.20 210
16604.41 201
16605.63 193
16606.85 188
16608.07 193
16609.29 171
16610.51 183
16611.72 197
16612.94 193
16614.16 217
16615.38 210
16616.60 202
16617.82 178
16619.03 179
16620.25 147
16621.47 177
16622.69 182
16623.91 176
16625.13 186
16626.35 188
16627.57 192
16628.79 191
16630.00 203
16631.22 200
16632.44 154
16633.66 186
16634.88 221
16636.10 227
16637.32 204
16638.54 194
16639.76 185
16640.98 208
16642.20 209
16643.42 192
16644.64 178
16645.86 216
16647.08 212
16648.30 210
16649.51 177
16650.73 187
16651.95 146
16653.17 149
16654.39 162
16655.61 166
16656.83 172
16658.05 177
16659.27 198
16660.49 192
16661.71 202
16662.93 189
16664.16 216
16665.38 198
16666.60 175
16667.82 174
16669.04 176
16670.26 174
16671.48 180
16672.70 167
16673.92 176
16675.14 187
16676.36 171
16677.58 191
16678.80 181
16680.02 176
16681.24 197
16682.46 179
16683.69 167
16684.91 176
16686.13 193
16687.35 189
16688.57 191
16689.79 184
16691.01 172
16692.23 192
16693.46 178
16694.68 206
16695.90 164
16697.12 176
16698.34 191
16699.56 192
16700.78 174
16702.01 143
16703.23 197
16704.45 200
16705.67 159
16706.89 201
16708.12 198
16709.34 184
16710.56 161
16711.78 183
16713.00 174
16714.23 161
16715.45 187
16716.67 191
16717.89 193
16719.11 181
16720.34 164
16721.56 180
16722.78 190
16724.00 171
16725.23 195
16726.45 195
16727.67 189
16728.89 199
16730.12 183
16731.34 210
16732.56 188
16733.79 156
16735.01 172
16736.23 191
16737.45 199
16738.68 184
16739.90 200
16741.12 174
16742.35 197
16743.57 204
16744.79 208
16746.02 197
16747.24 187
16748.46 187
16749.69 192
16750.91 183
16752.13 203
16753.36 213
16754.58 208
16755.80 168
16757.03 174
16758.25 159
16759.48 187
16760.70 167
16761.92 143
16763.15 154
16764.37 176
16765.60 193
16766.82 183
16768.04 193
16769.27 194
16770.49 175
16771.72 190
16772.94 174
16774.16 172
16775.39 185
16776.61 174
16777.84 179
16779.06 180
16780.29 182
16781.51 202
16782.74 183
16783.96 182
16785.19 173
16786.41 180
16787.64 167
16788.86 169
16790.09 151
16791.31 179
16792.54 206
16793.76 189
16794.99 165
16796.21 177
16797.44 180
16798.66 157
16799.89 176
16801.11 204
16802.34 204
16803.56 188
16804.79 203
16806.01 193
16807.24 186
16808.46 204
16809.69 156
16810.92 179
16812.14 174
16813.37 190
16814.59 190
16815.82 176
16817.04 171
16818.27 165
16819.50 187
16820.72 206
16821.95 192
16823.17 208
16824.40 199
16825.63 187
16826.85 169
16828.08 176
16829.31 171
16830.53 191
16831.76 178
16832.99 162
16834.21 142
16835.44 163
16836.67 228
16837.89 199
16839.12 163
16840.35 157
16841.57 189
16842.80 180
16844.03 147
16845.25 177
16846.48 181
16847.71 175
16848.93 160
16850.16 190
16851.39 183
16852.62 172
16853.84 186
16855.07 215
16856.30 193
16857.52 179
16858.75 185
16859.98 160
16861.21 190
16862.43 184
16863.66 184
16864.89 193
16866.12 217
16867.35 203
16868.57 193
16869.80 197
16871.03 167
16872.26 188
16873.48 149
16874.71 169
16875.94 174
16877.17 165
16878.40 227
16879.63 186
16880.85 178
16882.08 184
16883.31 178
16884.54 181
16885.77 189
16887.00 202
16888.22 170
16889.45 172
16890.68 184
16891.91 209
16893.14 209
16894.37 203
16895.60 168
16896.82 184
16898.05 177
16899.28 187
16900.51 191
16901.74 149
16902.97 172
16904.20 162
16905.43 175
16906.66 166
16907.89 198
16909.12 200
16910.34 166
16911.57 198
16912.80 171
16914.03 172
16915.26 162
16916.49 173
16917.72 160
16918.95 161
16920.18 157
16921.41 197
16922.64 178
16923.87 172
16925.10 157
16926.33 163
16927.56 169
16928.79 169
16930.02 156
16931.25 176
16932.48 176
16933.71 177
16934.94 147
16936.17 151
16937.40 191
16938.63 149
16939.86 162
16941.09 190
16942.32 203
16943.55 173
16944.78 190
16946.01 186
16947.24 157
16948.48 141
16949.71 152
16950.94 187
16952.17 185
16953.40 152
16954.63 172
16955.86 178
16957.09 163
16958.32 151
16959.55 191
16960.79 176
16962.02 176
16963.25 183
16964.48 195
16965.71 208
16966.94 183
16968.17 190
16969.40 183
16970.64 182
16971.87 164
16973.10 177
16974.33 191
16975.56 177
16976.79 155
16978.03 166
16979.26 164
16980.49 159
16981.72 197
16982.95 172
16984.19 184
16985.42 180
16986.65 189
16987.88 202
16989.11 176
16990.35 179
16991.58 210
16992.81 169
16994.04 161
16995.28 191
16996.51 182
16997.74 167
16998.97 168
17000.21 207
17001.44 179
17002.67 166
17003.90 162
17005.14 192
17006.37 197
17007.60 204
17008.84 173
17010.07 186
17011.30 189
17012.53 162
17013.77 164
17015.00 160
17016.23 186
17017.47 178
17018.70 176
17019.93 143
17021.17 161
17022.40 156
17023.63 165
17024.87 178
17026.10 153
17027.33 195
17028.57 189
17029.80 181
17031.04 186
17032.27 175
17033.50 194
17034.74 163
17035.97 191
17037.20 192
17038.44 193
17039.67 187
17040.91 175
17042.14 187
17043.37 187
17044.61 162
17045.84 164
17047.08 181
17048.31 181
17049.55 148
17050.78 163
17052.02 218
17053.25 187
17054.48 201
17055.72 177
17056.95 181
17058.19 158
17059.42 146
17060.66 149
17061.89 177
17063.13 185
17064.36 176
17065.60 168
17066.83 174
17068.07 160
17069.30 182
17070.54 183
17071.77 185
17073.01 151
17074.24 151
17075.48 175
17076.71 151
17077.95 168
17079.19 195
17080.42 192
17081.66 151
17082.89 157
17084.13 158
17085.36 192
17086.60 164
17087.83 148
17089.07 171
17090.31 171
17091.54 182
17092.78 173
17094.01 159
17095.25 170
17096.49 194
17097.72 195
17098.96 188
17100.19 168
17101.43 145
17102.67 172
17103.90 183
17105.14 164
17106.38 166
17107.61 202
17108.85 195
17110.09 190
17111.32 186
17112.56 159
17113.80 174
17115.03 195
17116.27 143
17117.51 150
17118.74 162
17119.98 183
17121.22 173
17122.45 157
17123.69 175
17124.93 177
17126.17 149
17127.40 137
17128.64 145
17129.88 174
17131.12 167
17132.35 178
17133.59 189
17134.83 174
17136.07 178
17137.30 172
17138.54 178
17139.78 176
17141.02 178
17142.25 160
17143.49 185
17144.73 174
17145.97 162
17147.20 155
17148.44 176
17149.68 161
17150.92 146
17152.16 167
17153.40 207
17154.63 181
17155.87 164
17157.11 185
17158.35 165
17159.59 160
17160.83 156
17162.06 180
17163.30 179
17164.54 157
17165.78 153
17167.02 180
17168.26 149
17169.50 182
17170.73 168
17171.97 191
17173.21 161
17174.45 188
17175.69 163
17176.93 157
17178.17 173
17179.41 169
17180.65 190
17181.89 190
17183.12 165
17184.36 181
17185.60 151
17186.84 176
17188.08 184
17189.32 170
17190.56 167
17191.80 174
17193.04 166
17194.28 195
17195.52 173
17196.76 171
17198.00 168
17199.24 132
17200.48 179
17201.72 163
17202.96 153
17204.20 176
17205.44 141
17206.68 165
17207.92 174
17209.16 175
17210.40 179
17211.64 151
17212.88 156
17214.12 151
17215.36 181
17216.60 160
17217.84 166
17219.08 173
17220.32 172
17221.56 177
17222.80 165
17224.04 171
17225.29 174
17226.53 185
17227.77 166
17229.01 173
17230.25 169
17231.49 154
17232.73 157
17233.97 177
17235.21 193
17236.45 210
17237.70 179
17238.94 152
17240.18 143
17241.42 157
17242.66 195
17243.90 184
17245.14 173
17246.39 161
17247.63 187
17248.87 220
17250.11 154
17251.35 150
17252.59 152
17253.84 181
17255.08 184
17256.32 183
17257.56 195
17258.80 193
17260.05 181
17261.29 161
17262.53 167
17263.77 164
17265.01 183
17266.26 165
17267.50 175
17268.74 162
17269.98 170
17271.23 164
17272.47 170
17273.71 163
17274.95 148
17276.20 178
17277.44 170
17278.68 153
17279.92 163
17281.17 179
17282.41 177
17283.65 184
17284.90 166
17286.14 169
17287.38 160
17288.62 147
17289.87 169
17291.11 166
17292.35 190
17293.60 174
17294.84 174
17296.08 157
17297.33 161
17298.57 195
17299.81 180
17301.06 190
17302.30 175
17303.54 165
17304.79 171
17306.03 171
17307.28 177
17308.52 171
17309.76 167
17311.01 156
17312.25 171
17313.49 162
17314.74 155
17315.98 152
17317.23 171
17318.47 175
17319.72 155
17320.96 156
17322.20 161
17323.45 176
17324.69 165
17325.94 163
17327.18 148
17328.43 133
17329.67 135
17330.91 158
17332.16 146
17333.40 165
17334.65 155
17335.89 143
17337.14 178
17338.38 137
17339.63 162
17340.87 149
17342.12 157
17343.36 154
17344.61 131
17345.85 154
17347.10 174
17348.34 165
17349.59 150
17350.83 164
17352.08 173
17353.33 154
17354.57 165
17355.82 147
17357.06 147
17358.31 151
17359.55 174
17360.80 199
17362.04 177
17363.29 158
17364.54 137
17365.78 129
17367.03 151
17368.27 133
17369.52 166
17370.77 147
17372.01 161
17373.26 143
17374.50 148
17375.75 152
17377.00 147
17378.24 196
17379.49 163
17380.74 146
17381.98 161
17383.23 190
17384.47 157
17385.72 161
17386.97 170
17388.21 182
17389.46 193
17390.71 211
17391.95 190
17393.20 160
17394.45 161
17395.70 162
17396.94 156
17398.19 153
17399.44 139
17400.68 146
17401.93 165
17403.18 163
17404.42 147
17405.67 162
17406.92 152
17408.17 155
17409.41 153
17410.66 137
17411.91 146
17413.16 161
17414.40 150
17415.65 169
17416.90 147
17418.15 159
17419.40 162
17420.64 174
17421.89 167
17423.14 157
17424.39 179
17425.63 180
17426.88 184
17428.13 165
17429.38 165
17430.63 154
17431.88 171
17433.12 184
17434.37 151
17435.62 132
17436.87 161
17438.12 183
17439.37 144
17440.61 157
17441.86 156
17443.11 166
17444.36 177
17445.61 160
17446.86 174
17448.11 151
17449.36 185
17450.60 175
17451.85 149
17453.10 150
17454.35 139
17455.60 171
17456.85 150
17458.10 178
17459.35 153
17460.60 149
17461.85 151
17463.10 185
17464.34 170
17465.59 160
17466.84 175
17468.09 163
17469.34 152
17470.59 183
17471.84 159
17473.09 162
17474.34 165
17475.59 158
17476.84 161
17478.09 159
17479.34 175
17480.59 141
17481.84 151
17483.09 153
17484.34 181
17485.59 165
17486.84 144
17488.09 171
17489.34 165
17490.59 180
17491.84 143
17493.09 142
17494.34 153
17495.59 176
17496.84 165
17498.10 192
17499.35 149
17500.60 182
17501.85 150
17503.10 146
17504.35 155
17505.60 160
17506.85 172
17508.10 168
17509.35 182
17510.60 166
17511.86 154
17513.11 178
17514.36 153
17515.61 170
17516.86 184
17518.11 185
17519.36 190
17520.61 156
17521.87 165
17523.12 153
17524.37 182
17525.62 165
17526.87 181
17528.12 183
17529.38 161
17530.63 174
17531.88 156
17533.13 185
17534.38 163
17535.63 162
17536.89 170
17538.14 173
17539.39 178
17540.64 176
17541.89 183
17543.15 185
17544.40 178
17545.65 167
17546.90 175
17548.16 168
17549.41 164
17550.66 173
17551.91 146
17553.17 170
17554.42 184
17555.67 190
17556.92 175
17558.18 187
17559.43 164
17560.68 201
17561.94 180
17563.19 196
17564.44 180
17565.69 198
17566.95 189
17568.20 190
17569.45 166
17570.71 171
17571.96 164
17573.21 200
17574.47 170
17575.72 168
17576.97 157
17578.23 153
17579.48 146
17580.73 169
17581.99 162
17583.24 156
17584.50 165
17585.75 173
17587.00 179
17588.26 166
17589.51 155
17590.76 166
17592.02 179
17593.27 167
17594.53 178
17595.78 159
17597.04 160
17598.29 166
17599.54 169
17600.80 164
17602.05 185
17603.31 200
17604.56 182
17605.82 160
17607.07 143
17608.32 133
17609.58 168
17610.83 169
17612.09 177
17613.34 167
17614.60 173
17615.85 190
17617.11 164
17618.36 168
17619.62 177
17620.87 159
17622.13 155
17623.38 178
17624.64 169
17625.89 163
17627.15 169
17628.40 172
17629.66 171
17630.91 173
17632.17 179
17633.43 162
17634.68 165
17635.94 164
17637.19 152
17638.45 188
17639.70 162
17640.96 162
17642.21 189
17643.47 186
17644.73 176
17645.98 159
17647.24 180
17648.49 188
17649.75 162
17651.01 167
17652.26 169
17653.52 157
17654.77 165
17656.03 147
17657.29 159
17658.54 157
17659.80 163
17661.06 160
17662.31 145
17663.57 158
17664.83 151
17666.08 164
17667.34 175
17668.60 166
17669.85 161
17671.11 156
17672.37 177
17673.62 142
17674.88 141
17676.14 180
17677.39 167
17678.65 150
17679.91 153
17681.17 119
17682.42 159
17683.68 162
17684.94 165
17686.19 152
17687.45 148
17688.71 157
17689.97 165
17691.22 155
17692.48 182
17693.74 158
17695.00 163
17696.26 146
17697.51 168
17698.77 161
17700.03 169
17701.29 151
17702.54 149
17703.80 162
17705.06 181
17706.32 163
17707.58 180
17708.83 173
17710.09 177
17711.35 145
17712.61 178
17713.87 160
17715.13 140
17716.38 154
17717.64 163
17718.90 163
17720.16 141
17721.42 149
17722.68 162
17723.94 190
17725.19 158
17726.45 160
17727.71 176
17728.97 159
17730.23 140
17731.49 142
17732.75 173
17734.01 170
17735.27 152
17736.53 149
17737.78 148
17739.04 167
17740.30 152
17741.56 151
17742.82 146
17744.08 155
17745.34 175
17746.60 173
17747.86 164
17749.12 138
17750.38 147
17751.64 170
17752.90 179
17754.16 158
17755.42 137
17756.68 166
17757.94 156
17759.20 163
17760.46 148
17761.72 142
17762.98 187
17764.24 174
17765.50 147
17766.76 145
17768.02 144
17769.28 151
17770.54 178
17771.80 147
17773.06 154
17774.32 147
17775.58 180
17776.84 186
17778.10 172
17779.36 181
17780.62 186
17781.88 184
17783.15 218
17784.41 165
17785.67 170
17786.93 152
17788.19 147
17789.45 139
17790.71 202
17791.97 174
17793.23 158
17794.49 165
17795.76 177
17797.02 156
17798.28 142
17799.54 150
17800.80 199
17802.06 165
17803.32 161
17804.59 139
17805.85 161
17807.11 152
17808.37 163
17809.63 165
17810.89 164
17812.16 136
17813.42 173
17814.68 156
17815.94 143
17817.20 140
17818.47 146
17819.73 160
17820.99 195
17822.25 177
17823.51 144
17824.78 152
17826.04 145
17827.30 129
17828.56 151
17829.83 176
17831.09 159
17832.35 141
17833.61 165
17834.88 149
17836.14 156
17837.40 174
17838.67 151
17839.93 141
17841.19 148
17842.45 165
17843.72 168
17844.98 153
17846.24 142
17847.51 155
17848.77 180
17850.03 168
17851.30 155
17852.56 152
17853.82 193
17855.09 180
17856.35 155
17857.61 137
17858.88 168
17860.14 168
17861.40 167
17862.67 169
17863.93 151
17865.19 152
17866.46 143
17867.72 181
17868.99 150
17870.25 137
17871.51 166
17872.78 140
17874.04 127
17875.31 148
17876.57 119
17877.83 124
17879.10 152
17880.36 145
17881.63 158
17882.89 162
17884.15 149
17885.42 160
17886.68 168
17887.95 191
17889.21 139
17890.48 148
17891.74 147
17893.01 138
17894.27 164
17895.54 160
17896.80 164
17898.07 150
17899.33 159
17900.60 139
17901.86 131
17903.13 142
17904.39 149
17905.66 161
17906.92 148
17908.19 149
17909.45 143
17910.72 162
17911.98 146
17913.25 155
17914.51 175
17915.78 148
17917.05 157
17918.31 167
17919.58 153
17920.84 177
17922.11 173
17923.37 136
17924.64 144
17925.91 153
17927.17 173
17928.44 143
17929.70 151
17930.97 140
17932.24 129
17933.50 179
17934.77 162
17936.03 142
17937.30 166
17938.57 157
17939.83 169
17941.10 130
17942.37 116
17943.63 148
17944.90 144
17946.17 132
17947.43 142
17948.70 159
17949.97 144
17951.23 159
17952.50 157
17953.77 167
17955.03 157
17956.30 164
17957.57 160
17958.83 146
17960.10 127
17961.37 143
17962.64 141
17963.90 146
17965.17 153
17966.44 137
17967.70 171
17968.97 146
17970.24 154
17971.51 137
17972.77 131
17974.04 154
17975.31 162
17976.58 145
17977.85 151
17979.11 135
17980.38 145
17981.65 158
17982.92 149
17984.18 134
17985.45 133
17986.72 132
17987.99 124
17989.26 159
17990.52 126
17991.79 153
17993.06 149
17994.33 137
17995.60 127
17996.87 142
17998.13 138
17999.40 141
18000.67 156
18001.94 126
18003.21 136
18004.48 131
18005.75 132
18007.02 101
18008.28 139
18009.55 155
18010.82 160
18012.09 160
18013.36 122
18014.63 142
18015.90 176
18017.17 147
18018.44 163
18019.71 155
18020.97 152
18022.24 163
18023.51 151
18024.78 156
18026.05 122
18027.32 151
18028.59 138
18029.86 130
18031.13 146
18032.40 137
18033.67 150
18034.94 147
18036.21 161
18037.48 166
18038.75 147
18040.02 141
18041.29 137
18042.56 148
18043.83 158
18045.10 163
18046.37 120
18047.64 145
18048.91 155
18050.18 146
18051.45 136
18052.72 165
18053.99 161
18055.26 151
18056.53 177
18057.80 191
18059.07 135
18060.34 147
18061.61 137
18062.88 150
18064.16 140
18065.43 152
18066.70 165
18067.97 157
18069.24 159
18070.51 148
18071.78 165
18073.05 178
18074.32 143
18075.59 152
18076.87 154
18078.14 171
18079.41 183
18080.68 154
18081.95 125
18083.22 155
18084.49 168
18085.77 161
18087.04 166
18088.31 160
18089.58 125
18090.85 146
18092.12 169
18093.40 137
18094.67 160
18095.94 169
18097.21 152
18098.48 140
18099.76 139
18101.03 146
18102.30 137
18103.57 149
18104.84 165
18106.12 161
18107.39 151
18108.66 154
18109.93 168
18111.21 180
18112.48 171
18113.75 159
18115.02 154
18116.30 161
18117.57 154
18118.84 160
18120.11 155
18121.39 133
18122.66 138
18123.93 162
18125.21 154
18126.48 155
18127.75 147
18129.02 178
18130.30 173
18131.57 120
18132.84 163
18134.12 164
18135.39 170
18136.66 140
18137.94 179
18139.21 181
18140.48 165
18141.76 144
18143.03 117
18144.31 171
18145.58 167
18146.85 148
18148.13 143
18149.40 130
18150.67 142
18151.95 144
18153.22 157
18154.50 160
18155.77 139
18157.04 150
18158.32 165
18159.59 171
18160.87 156
18162.14 168
18163.41 167
18164.69 157
18165.96 155
18167.24 163
18168.51 129
18169.79 156
18171.06 175
18172.34 156
18173.61 159
18174.89 154
18176.16 171
18177.43 159
18178.71 148
18179.98 168
18181.26 176
18182.53 169
18183.81 171
18185.08 129
18186.36 139
18187.63 159
18188.91 135
18190.18 163
18191.46 157
18192.74 176
18194.01 170
18195.29 155
18196.56 166
18197.84 150
18199.11 152
18200.39 151
18201.66 162
18202.94 131
18204.22 183
18205.49 161
18206.77 186
18208.04 147
18209.32 159
18210.59 149
18211.87 142
18213.15 135
18214.42 166
18215.70 167
18216.97 157
18218.25 147
18219.53 171
18220.80 167
18222.08 140
18223.36 141
18224.63 145
18225.91 164
18227.19 139
18228.46 168
18229.74 161
18231.02 140
18232.29 156
18233.57 163
18234.85 148
18236.12 96
18237.40 141
18238.68 150
18239.95 147
18241.23 134
18242.51 140
18243.78 148
18245.06 153
18246.34 147
18247.62 156
18248.89 158
18250.17 149
18251.45 163
18252.73 152
18254.00 149
18255.28 150
18256.56 153
18257.84 148
18259.11 141
18260.39 136
18261.67 171
18262.95 157
18264.22 142
18265.50 160
18266.78 164
18268.06 151
18269.34 171
18270.61 149
18271.89 162
18273.17 159
18274.45 148
18275.73 168
18277.01 150
18278.28 147
18279.56 140
18280.84 149
18282.12 128
18283.40 135
18284.68 158
18285.95 181
18287.23 157
18288.51 138
18289.79 142
18291.07 162
18292.35 136
18293.63 139
18294.91 152
18296.19 174
18297.46 158
18298.74 153
18300.02 150
18301.30 130
18302.58 142
18303.86 133
18305.14 125
18306.42 117
18307.70 142
18308.98 139
18310.26 154
18311.54 167
18312.82 148
18314.10 144
18315.37 143
18316.65 163
18317.93 151
18319.21 145
18320.49 144
18321.77 164
18323.05 146
18324.33 183
18325.61 168
18326.89 149
18328.17 133
18329.45 158
18330.73 132
18332.01 144
18333.29 164
18334.57 131
18335.86 142
18337.14 129
18338.42 165
18339.70 144
18340.98 151
18342.26 155
18343.54 144
18344.82 121
18346.10 164
18347.38 174
18348.66 157
18349.94 131
18351.22 135
18352.50 142
18353.78 148
18355.07 142
18356.35 141
18357.63 159
18358.91 148
18360.19 158
18361.47 126
18362.75 122
18364.03 132
18365.32 150
18366.60 159
18367.88 158
18369.16 137
18370.44 135
18371.72 155
18373.00 144
18374.29 123
18375.57 123
18376.85 142
18378.13 133
18379.41 152
18380.70 160
18381.98 187
18383.26 144
18384.54 134
18385.82 139
18387.11 130
18388.39 131
18389.67 175
18390.95 127
18392.23 134
18393.52 123
18394.80 130
18396.08 141
18397.36 139
18398.65 134
18399.93 126
18401.21 136
18402.50 154
18403.78 159
18405.06 146
18406.34 140
18407.63 131
18408.91 147
18410.19 140
18411.48 136
18412.76 127
18414.04 154
18415.32 156
18416.61 145
18417.89 169
18419.17 158
18420.46 153
18421.74 144
18423.02 134
18424.31 126
18425.59 174
18426.87 150
18428.16 143
18429.44 171
18430.73 161
18432.01 125
18433.29 127
18434.58 136
18435.86 154
18437.14 165
18438.43 146
18439.71 136
18441.00 130
18442.28 145
18443.56 124
18444.85 150
18446.13 123
18447.42 145
18448.70 149
18449.99 133
18451.27 145
18452.56 124
18453.84 147
18455.12 127
18456.41 150
18457.69 159
18458.98 132
18460.26 122
18461.55 157
18462.83 139
18464.12 129
18465.40 128
18466.69 145
18467.97 134
18469.26 145
18470.54 148
18471.83 157
18473.11 146
18474.40 147
18475.68 183
18476.97 130
18478.25 151
18479.54 130
18480.82 143
18482.11 154
18483.40 158
18484.68 132
18485.97 142
18487.25 139
18488.54 157
18489.82 118
18491.11 119
18492.39 132
18493.68 168
18494.97 117
18496.25 131
18497.54 152
18498.82 136
18500.11 159
18501.40 125
18502.68 132
18503.97 136
18505.26 151
18506.54 141
18507.83 133
18509.11 120
18510.40 146
18511.69 138
18512.97 132
18514.26 141
18515.55 132
18516.83 122
18518.12 147
18519.41 160
18520.69 145
18521.98 163
18523.27 142
18524.56 131
18525.84 148
18527.13 129
18528.42 140
18529.70 142
18530.99 116
18532.28 121
18533.57 149
18534.85 155
18536.14 155
18537.43 118
18538.71 123
18540.00 126
18541.29 137
18542.58 116
18543.86 125
18545.15 140
18546.44 157
18547.73 157
18549.02 165
18550.30 142
18551.59 129
18552.88 155
18554.17 147
18555.46 155
18556.74 130
18558.03 140
18559.32 151
18560.61 150
18561.90 111
18563.18 133
18564.47 129
18565.76 141
18567.05 155
18568.34 156
18569.63 140
18570.92 144
18572.20 141
18573.49 130
18574.78 148
18576.07 119
18577.36 136
18578.65 141
18579.94 143
18581.23 130
18582.51 133
18583.80 138
18585.09 152
18586.38 139
18587.67 128
18588.96 135
18590.25 144
18591.54 159
18592.83 140
18594.12 141
18595.41 133
18596.70 142
18597.99 141
18599.28 141
18600.57 129
18601.85 139
18603.14 142
18604.43 133
18605.72 145
18607.01 141
18608.30 144
18609.59 152
18610.88 139
18612.17 142
18613.46 122
18614.75 137
18616.04 153
18617.33 130
18618.62 117
18619.91 147
18621.20 148
18622.50 130
18623.79 148
18625.08 141
18626.37 144
18627.66 160
18628.95 144
18630.24 162
18631.53 156
18632.82 160
18634.11 179
18635.40 159
18636.69 156
18637.98 169
18639.27 140
18640.57 155
18641.86 135
18643.15 164
18644.44 138
18645.73 174
18647.02 170
18648.31 157
18649.60 133
18650.89 147
18652.19 142
18653.48 140
18654.77 141
18656.06 134
18657.35 129
18658.64 130
18659.94 143
18661.23 139
18662.52 127
18663.81 125
18665.10 134
18666.39 149
18667.69 156
18668.98 134
18670.27 155
18671.56 133
18672.85 137
18674.15 151
18675.44 144
18676.73 140
18678.02 112
18679.32 142
18680.61 144
18681.90 144
18683.19 149
18684.49 148
18685.78 153
18687.07 148
18688.36 137
18689.66 134
18690.95 150
18692.24 156
18693.53 124
18694.83 119
18696.12 142
18697.41 126
18698.71 137
18700.00 148
18701.29 153
18702.59 152
18703.88 138
18705.17 138
18706.47 151
18707.76 150
18709.05 166
18710.35 137
18711.64 148
18712.93 146
18714.23 148
18715.52 133
18716.81 131
18718.11 120
18719.40 166
18720.70 161
18721.99 149
18723.28 141
18724.58 161
18725.87 119
18727.16 157
18728.46 143
18729.75 115
18731.05 146
18732.34 173
18733.64 189
18734.93 134
18736.22 121
18737.52 136
18738.81 149
18740.11 152
18741.40 136
18742.70 145
18743.99 135
18745.29 144
18746.58 141
18747.87 143
18749.17 122
18750.46 153
18751.76 182
18753.05 150
18754.35 140
18755.64 134
18756.94 152
18758.23 152
18759.53 129
18760.82 129
18762.12 162
18763.42 176
18764.71 158
18766.01 132
18767.30 142
18768.60 159
18769.89 148
18771.19 158
18772.48 143
18773.78 136
18775.07 132
18776.37 140
18777.67 110
18778.96 131
18780.26 148
18781.55 146
18782.85 139
18784.15 131
18785.44 111
18786.74 111
18788.03 157
18789.33 138
18790.63 151
18791.92 140
18793.22 148
18794.52 156
18795.81 150
18797.11 149
18798.40 144
18799.70 149
18801.00 144
18802.29 125
18803.59 133
18804.89 135
18806.18 150
18807.48 141
18808.78 121
18810.07 155
18811.37 132
18812.67 157
18813.97 131
18815.26 136
18816.56 142
18817.86 128
18819.15 137
18820.45 115
18821.75 128
18823.05 126
18824.34 149
18825.64 148
18826.94 141
18828.24 139
18829.53 126
18830.83 134
18832.13 155
18833.43 155
18834.72 138
18836.02 134
18837.32 145
18838.62 140
18839.92 130
18841.21 148
18842.51 168
18843.81 130
18845.11 137
18846.41 126
18847.70 133
18849.00 133
18850.30 180
18851.60 156
18852.90 137
18854.20 150
18855.49 132
18856.79 145
18858.09 138
18859.39 124
18860.69 139
18861.99 150
18863.29 150
18864.58 125
18865.88 151
18867.18 141
18868.48 160
18869.78 132
18871.08 143
18872.38 146
18873.68 150
18874.98 149
18876.28 125
18877.57 157
18878.87 157
18880.17 148
18881.47 136
18882.77 162
18884.07 127
18885.37 145
18886.67 137
18887.97 128
18889.27 122
18890.57 150
18891.87 134
18893.17 127
18894.47 141
18895.77 141
18897.07 135
18898.37 118
18899.67 146
18900.97 124
18902.27 145
18903.57 154
18904.87 161
18906.17 144
18907.47 143
18908.77 154
18910.07 162
18911.37 126
18912.67 115
18913.97 138
18915.27 148
18916.57 151
18917.87 148
18919.17 163
18920.47 151
18921.78 136
18923.08 125
18924.38 139
18925.68 125
18926.98 132
18928.28 158
18929.58 144
18930.88 128
18932.18 120
18933.48 148
18934.79 158
18936.09 153
18937.39 153
18938.69 147
18939.99 164
18941.29 147
18942.59 128
18943.90 142
18945.20 166
18946.50 151
18947.80 127
18949.10 147
18950.40 124
18951.71 150
18953.01 150
18954.31 145
18955.61 167
18956.91 125
18958.21 134
18959.52 133
18960.82 143
18962.12 160
18963.42 150
18964.73 135
18966.03 125
18967.33 138
18968.63 134
18969.93 135
18971.24 156
18972.54 152
18973.84 129
18975.14 133
18976.45 152
18977.75 144
18979.05 125
18980.36 114
18981.66 137
18982.96 131
18984.26 118
18985.57 126
18986.87 119
18988.17 137
18989.48 125
18990.78 109
18992.08 113
18993.39 128
18994.69 139
18995.99 147
18997.30 143
18998.60 135
18999.90 132
19001.21 121
19002.51 124
19003.81 135
19005.12 143
19006.42 143
19007.72 135
19009.03 141
19010.33 134
19011.64 129
19012.94 134
19014.24 151
19015.55 110
19016.85 133
19018.16 144
19019.46 140
19020.76 146
19022.07 127
19023.37 117
19024.68 143
19025.98 128
19027.29 158
19028.59 146
19029.89 139
19031.20 142
19032.50 128
19033.81 139
19035.11 113
19036.42 115
19037.72 136
19039.03 121
19040.33 139
19041.64 137
19042.94 117
19044.25 145
19045.55 128
19046.86 133
19048.16 125
19049.47 142
19050.77 141
19052.08 113
19053.38 138
19054.69 136
19055.99 135
19057.30 119
19058.60 138
19059.91 134
19061.22 136
19062.52 127
19063.83 127
19065.13 135
19066.44 148
19067.74 124
19069.05 133
19070.36 140
19071.66 137
19072.97 143
19074.27 118
19075.58 160
19076.89 153
19078.19 116
19079.50 131
19080.80 133
19082.11 142
19083.42 150
19084.72 140
19086.03 127
19087.34 117
19088.64 137
19089.95 162
19091.26 134
19092.56 143
19093.87 132
19095.18 134
19096.48 129
19097.79 125
19099.10 136
19100.40 138
19101.71 127
19103.02 129
19104.32 123
19105.63 119
19106.94 115
19108.25 113
19109.55 120
19110.86 109
19112.17 125
19113.48 144
19114.78 147
19116.09 112
19117.40 132
19118.71 125
19120.01 130
19121.32 130
19122.63 126
19123.94 122
19125.24 118
19126.55 128
19127.86 135
19129.17 110
19130.47 104
19131.78 127
19133.09 127
19134.40 129
19135.71 110
19137.02 152
19138.32 135
19139.63 127
19140.94 119
19142.25 142
19143.56 144
19144.87 148
19146.17 109
19147.48 128
19148.79 113
19150.10 124
19151.41 137
19152.72 127
19154.03 112
19155.33 113
19156.64 144
19157.95 114
19159.26 126
19160.57 126
19161.88 128
19163.19 130
19164.50 126
19165.81 144
19167.12 129
19168.42 131
19169.73 130
19171.04 119
19172.35 146
19173.66 154
19174.97 124
19176.28 127
19177.59 108
19178.90 115
19180.21 111
19181.52 109
19182.83 116
19184.14 129
19185.45 110
19186.76 140
19188.07 117
19189.38 107
19190.69 137
19192.00 148
19193.31 128
19194.62 117
19195.93 137
19197.24 141
19198.55 121
19199.86 126
19201.17 109
19202.48 107
19203.79 107
19205.10 123
19206.41 118
19207.72 112
19209.03 124
19210.34 111
19211.66 127
19212.97 124
19214.28 133
19215.59 139
19216.90 152
19218.21 133
19219.52 135
19220.83 144
19222.14 141
19223.45 137
19224.77 121
19226.08 112
19227.39 121
19228.70 150
19230.01 118
19231.32 155
19232.63 141
19233.94 115
19235.26 125
19236.57 125
19237.88 134
19239.19 150
19240.50 149
19241.81 125
19243.13 151
19244.44 149
19245.75 130
19247.06 131
19248.37 112
19249.69 139
19251.00 132
19252.31 117
19253.62 122
19254.93 119
19256.25 132
19257.56 131
19258.87 128
19260.18 128
19261.50 132
19262.81 118
19264.12 95
19265.43 141
19266.75 147
19268.06 116
19269.37 139
19270.68 121
19272.00 111
19273.31 116
19274.62 119
19275.94 136
19277.25 118
19278.56 127
19279.88 117
19281.19 121
19282.50 124
19283.81 114
19285.13 124
19286.44 121
19287.75 137
19289.07 114
19290.38 150
19291.70 153
19293.01 130
19294.32 129
19295.64 105
19296.95 127
19298.26 120
19299.58 107
19300.89 122
19302.20 143
19303.52 130
19304.83 112
19306.15 121
19307.46 133
19308.77 123
19310.09 117
19311.40 109
19312.72 121
19314.03 158
19315.35 130
19316.66 108
19317.97 129
19319.29 120
19320.60 131
19321.92 131
19323.23 105
19324.55 114
19325.86 108
19327.18 124
19328.49 131
19329.81 127
19331.12 108
19332.44 109
19333.75 134
19335.07 134
19336.38 124
19337.70 112
19339.01 136
19340.33 148
19341.64 125
19342.96 122
19344.27 115
19345.59 132
19346.90 116
19348.22 106
19349.53 113
19350.85 122
19352.16 134
19353.48 147
19354.79 110
19356.11 130
19357.43 145
19358.74 131
19360.06 138
19361.37 119
19362.69 128
19364.01 123
19365.32 135
19366.64 103
19367.95 140
19369.27 109
19370.59 123
19371.90 121
19373.22 135
19374.53 132
19375.85 127
19377.17 121
19378.48 129
19379.80 121
19381.12 126
19382.43 112
19383.75 131
19385.07 118
19386.38 120
19387.70 122
19389.02 136
19390.33 139
19391.65 107
19392.97 114
19394.28 128
19395.60 141
19396.92 116
19398.24 143
19399.55 127
19400.87 128
19402.19 117
19403.50 116
19404.82 112
19406.14 121
19407.46 121
19408.77 119
19410.09 103
19411.41 124
19412.73 126
19414.04 132
19415.36 147
19416.68 140
19418.00 131
19419.32 151
19420.63 124
19421.95 101
19423.27 116
19424.59 116
19425.91 119
19427.22 144
19428.54 120
19429.86 96
19431.18 113
19432.50 119
19433.82 101
19435.13 120
19436.45 122
19437.77 125
19439.09 116
19440.41 117
19441.73 141
19443.04 118
19444.36 134
19445.68 142
19447.00 150
19448.32 119
19449.64 112
19450.96 114
19452.28 107
19453.60 127
19454.91 129
19456.23 127
19457.55 123
19458.87 130
19460.19 121
19461.51 109
19462.83 108
19464.15 120
19465.47 125
19466.79 108
19468.11 118
19469.43 125
19470.75 102
19472.07 131
19473.39 145
19474.71 115
19476.03 105
19477.35 119
19478.67 114
19479.99 125
19481.30 122
19482.62 118
19483.94 114
19485.27 111
19486.59 120
19487.91 122
19489.23 115
19490.55 131
19491.87 131
19493.19 111
19494.51 125
19495.83 108
19497.15 145
19498.47 106
19499.79 119
19501.11 117
19502.43 130
19503.75 122
19505.07 115
19506.39 131
19507.71 144
19509.03 151
19510.36 113
19511.68 118
19513.00 119
19514.32 127
19515.64 132
19516.96 114
19518.28 123
19519.60 110
19520.92 120
19522.25 114
19523.57 122
19524.89 113
19526.21 135
19527.53 131
19528.85 127
19530.17 110
19531.50 127
19532.82 135
19534.14 128
19535.46 122
19536.78 110
19538.11 123
19539.43 141
19540.75 123
19542.07 127
19543.39 124
19544.72 120
19546.04 135
19547.36 139
19548.68 125
19550.00 134
19551.33 130
19552.65 117
19553.97 94
19555.29 114
19556.62 104
19557.94 101
19559.26 115
19560.58 115
19561.91 105
19563.23 104
19564.55 105
19565.88 119
19567.20 125
19568.52 126
19569.84 114
19571.17 133
19572.49 124
19573.81 108
19575.14 125
19576.46 118
19577.78 105
19579.11 110
19580.43 121
19581.75 124
19583.08 106
19584.40 114
19585.72 105
19587.05 94
19588.37 115
19589.69 118
19591.02 129
19592.34 157
19593.67 157
19594.99 106
19596.31 120
19597.64 136
19598.96 109
19600.28 106
19601.61 111
19602.93 115
19604.26 112
19605.58 117
19606.91 111
19608.23 130
19609.55 120
19610.88 128
19612.20 104
19613.53 104
19614.85 100
19616.18 113
19617.50 137
19618.83 117
19620.15 135
19621.47 142
19622.80 126
19624.12 113
19625.45 124
19626.77 104
19628.10 117
19629.42 119
19630.75 138
19632.07 112
19633.40 113
19634.72 118
19636.05 140
19637.37 104
19638.70 109
19640.03 115
19641.35 119
19642.68 104
19644.00 113
19645.33 109
19646.65 119
19647.98 124
19649.30 116
19650.63 104
19651.96 121
19653.28 93
19654.61 109
19655.93 118
19657.26 108
19658.58 146
19659.91 120
19661.24 103
19662.56 106
19663.89 120
19665.22 103
19666.54 114
19667.87 137
19669.19 111
19670.52 138
19671.85 116
19673.17 133
19674.50 115
19675.83 105
19677.15 110
19678.48 129
19679.81 97
19681.13 99
19682.46 122
19683.79 112
19685.11 103
19686.44 124
19687.77 122
19689.09 127
19690.42 123
19691.75 130
19693.08 136
19694.40 132
19695.73 118
19697.06 108
19698.39 118
19699.71 132
19701.04 134
19702.37 121
19703.69 101
19705.02 123
19706.35 128
19707.68 125
19709.01 117
19710.33 115
19711.66 117
19712.99 110
19714.32 108
19715.64 132
19716.97 114
19718.30 110
19719.63 113
19720.96 121
19722.28 97
19723.61 90
19724.94 96
19726.27 114
19727.60 116
19728.93 136
19730.25 143
19731.58 133
19732.91 115
19734.24 85
19735.57 121
19736.90 109
19738.23 106
19739.55 96
19740.88 120
19742.21 104
19743.54 93
19744.87 119
19746.20 117
19747.53 120
19748.86 110
19750.19 132
19751.51 120
19752.84 109
19754.17 122
19755.50 128
19756.83 109
19758.16 117
19759.49 108
19760.82 124
19762.15 109
19763.48 102
19764.81 124
19766.14 96
19767.47 93
19768.80 97
19770.13 115
19771.46 117
19772.79 108
19774.12 109
19775.45 131
19776.78 129
19778.11 103
19779.44 112
19780.77 103
19782.10 87
19783.43 99
19784.76 110
19786.09 103
19787.42 102
19788.75 120
19790.08 107
19791.41 132
19792.74 104
19794.07 133
19795.40 112
19796.73 110
19798.06 120
19799.39 101
19800.72 122
19802.05 118
19803.39 110
19804.72 111
19806.05 119
19807.38 133
19808.71 131
19810.04 121
19811.37 111
19812.70 120
19814.03 134
19815.37 121
19816.70 117
19818.03 118
19819.36 99
19820.69 132
19822.02 109
19823.35 95
19824.69 117
19826.02 123
19827.35 119
19828.68 117
19830.01 108
19831.34 104
19832.68 128
19834.01 121
19835.34 130
19836.67 112
19838.00 124
19839.34 99
19840.67 98
19842.00 102
19843.33 106
19844.67 129
19846.00 139
19847.33 108
19848.66 101
19849.99 103
19851.33 113
19852.66 133
19853.99 126
19855.32 108
19856.66 113
19857.99 127
19859.32 120
19860.66 111
19861.99 97
19863.32 121
19864.65 133
19865.99 108
19867.32 90
19868.65 107
19869.99 122
19871.32 120
19872.65 100
19873.99 104
19875.32 123
19876.65 138
19877.99 117
19879.32 107
19880.65 103
19881.99 102
19883.32 118
19884.65 126
19885.99 122
19887.32 107
19888.66 93
19889.99 124
19891.32 109
19892.66 123
19893.99 114
19895.32 107
19896.66 105
19897.99 117
19899.33 102
19900.66 123
19902.00 130
19903.33 99
19904.66 91
19906.00 108
19907.33 121
19908.67 131
19910.00 114
19911.34 112
19912.67 118
19914.01 116
19915.34 121
19916.67 111
19918.01 114
19919.34 96
19920.68 118
19922.01 126
19923.35 89
19924.68 95
19926.02 105
19927.35 135
19928.69 121
19930.02 122
19931.36 123
19932.69 118
19934.03 124
19935.37 105
19936.70 102
19938.04 112
19939.37 115
19940.71 110
19942.04 108
19943.38 88
19944.71 108
19946.05 117
19947.39 127
19948.72 106
19950.06 93
19951.39 115
19952.73 122
19954.06 127
19955.40 130
19956.74 126
19958.07 103
19959.41 102
19960.74 110
19962.08 119
19963.42 113
19964.75 108
19966.09 105
19967.43 95
19968.76 115
19970.10 122
19971.44 113
19972.77 102
19974.11 114
19975.45 129
19976.78 134
19978.12 101
19979.46 90
19980.79 108
19982.13 101
19983.47 113
19984.80 101
19986.14 121
19987.48 98
19988.82 112
19990.15 104
19991.49 112
19992.83 100
19994.16 115
19995.50 120
19996.84 107
19998.18 97
19999.51 127
20000.85 117
20002.19 113
20003.53 92
20004.86 98
20006.20 121
20007.54 101
20008.88 122
20010.22 118
20011.55 112
20012.89 123
20014.23 124
20015.57 112
20016.91 119
20018.24 130
20019.58 126
20020.92 109
20022.26 111
20023.60 124
20024.93 126
20026.27 104
20027.61 122
20028.95 141
20030.29 129
20031.63 133
20032.97 144
20034.30 144
20035.64 119
20036.98 139
20038.32 127
20039.66 108
20041.00 114
20042.34 120
20043.68 108
20045.01 105
20046.35 118
20047.69 115
20049.03 134
20050.37 119
20051.71 97
20053.05 110
20054.39 118
20055.73 122
20057.07 113
20058.41 113
20059.75 127
20061.09 125
20062.43 110
20063.77 117
20065.11 119
20066.45 103
20067.79 123
20069.12 124
20070.46 131
20071.80 155
20073.14 110
20074.48 117
20075.82 108
20077.16 115
20078.50 127
20079.85 117
20081.19 112
20082.53 124
20083.87 134
20085.21 121
20086.55 106
20087.89 101
20089.23 93
20090.57 118
20091.91 112
20093.25 97
20094.59 109
20095.93 110
20097.27 128
20098.61 138
20099.95 110
20101.29 108
20102.64 122
20103.98 94
20105.32 127
20106.66 114
20108.00 110
20109.34 122
20110.68 123
20112.02 116
20113.36 99
20114.71 123
20116.05 107
20117.39 160
20118.73 114
20120.07 105
20121.41 104
20122.75 125
20124.10 104
20125.44 92
20126.78 80
20128.12 101
20129.46 104
