# Supplementary material for: MALDI-TOF MS typing enables the classification of brewing yeasts of the genus Saccharomyces to major beer styles
Source: PLoS One. 2017 Aug 9;12(8):e0181694. doi: 10.1371/journal.pone.0181694 (PMC5549903; doi:10.1371/journal.pone.0181694)
Supplement: S12 File — The directory includes 90 raw files and was zipped to “.zip”; the folder has three strains with 30 spectra per strain; S1 Text explains the raw files with an example and Table 1 represents the yeast strains used within the experiment. (ZIP) [file pone.0181694.s015.zip › 34-36/30624-PI105-Dias-Dias-Dias-YPG-18h-E-E_2015-08-21__0_F3_1.dat]

1998.76 5490
1999.18 5593
1999.60 5329
2000.02 5551
2000.44 5759
2000.87 5537
2001.29 5781
2001.71 5776
2002.13 5789
2002.55 5741
2002.97 5916
2003.40 5960
2003.82 5709
2004.24 5537
2004.66 5618
2005.08 5792
2005.50 5783
2005.93 5449
2006.35 5624
2006.77 5605
2007.19 5533
2007.62 5619
2008.04 5741
2008.46 5587
2008.88 5769
2009.30 5687
2009.73 5405
2010.15 5467
2010.57 5495
2010.99 5679
2011.42 5284
2011.84 5608
2012.26 5521
2012.68 5539
2013.11 5510
2013.53 5165
2013.95 5516
2014.38 5493
2014.80 5211
2015.22 5299
2015.64 5689
2016.07 5813
2016.49 5844
2016.91 6175
2017.34 6316
2017.76 6344
2018.18 6441
2018.61 6394
2019.03 6468
2019.45 6257
2019.88 6320
2020.30 6482
2020.72 6526
2021.15 6296
2021.57 6137
2021.99 6496
2022.42 6220
2022.84 5920
2023.27 5830
2023.69 5992
2024.11 5569
2024.54 5520
2024.96 5525
2025.39 5426
2025.81 5408
2026.23 5100
2026.66 4926
2027.08 4906
2027.51 4927
2027.93 4992
2028.36 4886
2028.78 4715
2029.20 4793
2029.63 4796
2030.05 4776
2030.48 4684
2030.90 4678
2031.33 5051
2031.75 4964
2032.18 4840
2032.60 5177
2033.03 5273
2033.45 5093
2033.88 4953
2034.30 5135
2034.73 5163
2035.15 5160
2035.58 5046
2036.00 5096
2036.43 5177
2036.85 5106
2037.28 5246
2037.70 5338
2038.13 5143
2038.55 5089
2038.98 5045
2039.40 5268
2039.83 5366
2040.25 5717
2040.68 5635
2041.11 5810
2041.53 5687
2041.96 5599
2042.38 5628
2042.81 5432
2043.23 5754
2043.66 5763
2044.09 5467
2044.51 5189
2044.94 5354
2045.37 5589
2045.79 5461
2046.22 5479
2046.64 5438
2047.07 5497
2047.50 5284
2047.92 5494
2048.35 5135
2048.78 5281
2049.20 5480
2049.63 5397
2050.06 5156
2050.48 5279
2050.91 5339
2051.34 5569
2051.76 5517
2052.19 5248
2052.62 5526
2053.04 5725
2053.47 5485
2053.90 5287
2054.32 5613
2054.75 5829
2055.18 5598
2055.61 5925
2056.03 5852
2056.46 5578
2056.89 5733
2057.31 5687
2057.74 5253
2058.17 5384
2058.60 5237
2059.02 5500
2059.45 5289
2059.88 5249
2060.31 5282
2060.73 5293
2061.16 5234
2061.59 5257
2062.02 5330
2062.45 5239
2062.87 5191
2063.30 5505
2063.73 5452
2064.16 5263
2064.59 5143
2065.01 5049
2065.44 5152
2065.87 5108
2066.30 5288
2066.73 5102
2067.16 5051
2067.58 5038
2068.01 5329
2068.44 5477
2068.87 5178
2069.30 5195
2069.73 5196
2070.16 4991
2070.58 5222
2071.01 5198
2071.44 5222
2071.87 5150
2072.30 5163
2072.73 5141
2073.16 5160
2073.59 5017
2074.02 5076
2074.45 4903
2074.87 5002
2075.30 4936
2075.73 5147
2076.16 5170
2076.59 5531
2077.02 5201
2077.45 5432
2077.88 5493
2078.31 5471
2078.74 5510
2079.17 5369
2079.60 5420
2080.03 5481
2080.46 5645
2080.89 5689
2081.32 5537
2081.75 6044
2082.18 5786
2082.61 5620
2083.04 5723
2083.47 5550
2083.90 5693
2084.33 5604
2084.76 5627
2085.19 5411
2085.62 5541
2086.05 5211
2086.48 5344
2086.91 5177
2087.34 5320
2087.77 5038
2088.20 5035
2088.63 5156
2089.06 5250
2089.49 5333
2089.92 5200
2090.35 5695
2090.79 5612
2091.22 5791
2091.65 6140
2092.08 6168
2092.51 6309
2092.94 6663
2093.37 6931
2093.80 7252
2094.23 6931
2094.66 6760
2095.10 6792
2095.53 6663
2095.96 6708
2096.39 6288
2096.82 6083
2097.25 5889
2097.68 5710
2098.12 5406
2098.55 5597
2098.98 5501
2099.41 5524
2099.84 5338
2100.27 5177
2100.71 4880
2101.14 4897
2101.57 5115
2102.00 5358
2102.43 5293
2102.87 5103
2103.30 5155
2103.73 5327
2104.16 5435
2104.60 5418
2105.03 5378
2105.46 5120
2105.89 5168
2106.32 5027
2106.76 4793
2107.19 5105
2107.62 5317
2108.05 5717
2108.49 5627
2108.92 5352
2109.35 5560
2109.79 5537
2110.22 5343
2110.65 5498
2111.08 5496
2111.52 5226
2111.95 5223
2112.38 5288
2112.82 5485
2113.25 5324
2113.68 5205
2114.12 5154
2114.55 5311
2114.98 5009
2115.42 5027
2115.85 5089
2116.28 5029
2116.72 5090
2117.15 5198
2117.58 4932
2118.02 4676
2118.45 4762
2118.88 5043
2119.32 5135
2119.75 4729
2120.19 4826
2120.62 5004
2121.05 5135
2121.49 5121
2121.92 5357
2122.36 5356
2122.79 5258
2123.22 5149
2123.66 5430
2124.09 5465
2124.53 5364
2124.96 5475
2125.40 5054
2125.83 4852
2126.26 4560
2126.70 4689
2127.13 4632
2127.57 4651
2128.00 4841
2128.44 4870
2128.87 5149
2129.31 5134
2129.74 5457
2130.18 5751
2130.61 5865
2131.05 5981
2131.48 6138
2131.92 5809
2132.35 5791
2132.79 5679
2133.22 5821
2133.66 5902
2134.09 5708
2134.53 5551
2134.96 5339
2135.40 5689
2135.83 5478
2136.27 5369
2136.70 5482
2137.14 5458
2137.58 5200
2138.01 5257
2138.45 5098
2138.88 5344
2139.32 5529
2139.75 5532
2140.19 5508
2140.63 5352
2141.06 5178
2141.50 5051
2141.93 5131
2142.37 4751
2142.81 4833
2143.24 5084
2143.68 4919
2144.12 4772
2144.55 4728
2144.99 4773
2145.43 5061
2145.86 4707
2146.30 4869
2146.73 4960
2147.17 4867
2147.61 4865
2148.04 5096
2148.48 5178
2148.92 5186
2149.35 5792
2149.79 6163
2150.23 6347
2150.67 6311
2151.10 6685
2151.54 6661
2151.98 6312
2152.41 6173
2152.85 6161
2153.29 6061
2153.73 5866
2154.16 6120
2154.60 5640
2155.04 5406
2155.48 5158
2155.91 5050
2156.35 5083
2156.79 4901
2157.23 5135
2157.66 5146
2158.10 4834
2158.54 4991
2158.98 5051
2159.41 5006
2159.85 5068
2160.29 5010
2160.73 5118
2161.17 5162
2161.60 5341
2162.04 5266
2162.48 5292
2162.92 5123
2163.36 5136
2163.80 5314
2164.23 5088
2164.67 4988
2165.11 4870
2165.55 5199
2165.99 5434
2166.43 5245
2166.86 5436
2167.30 5347
2167.74 5505
2168.18 5651
2168.62 5789
2169.06 5779
2169.50 5603
2169.94 5682
2170.38 5780
2170.81 5334
2171.25 5394
2171.69 5453
2172.13 5536
2172.57 5427
2173.01 5411
2173.45 5589
2173.89 5393
2174.33 5199
2174.77 5330
2175.21 5314
2175.65 5431
2176.09 5442
2176.53 5342
2176.96 5651
2177.40 5748
2177.84 5977
2178.28 6244
2178.72 6142
2179.16 6280
2179.60 6050
2180.04 6241
2180.48 6427
2180.92 6368
2181.36 5809
2181.80 6001
2182.24 5780
2182.68 5659
2183.12 5365
2183.56 5193
2184.01 5293
2184.45 5156
2184.89 5162
2185.33 5155
2185.77 5012
2186.21 5039
2186.65 5059
2187.09 5328
2187.53 5555
2187.97 5568
2188.41 5463
2188.85 5864
2189.29 6097
2189.73 6176
2190.17 6120
2190.62 5967
2191.06 5630
2191.50 5506
2191.94 5798
2192.38 5821
2192.82 5759
2193.26 5635
2193.70 5687
2194.15 5407
2194.59 5640
2195.03 5424
2195.47 5468
2195.91 5473
2196.35 5570
2196.79 5525
2197.24 5603
2197.68 5900
2198.12 5844
2198.56 5634
2199.00 5443
2199.45 5544
2199.89 5560
2200.33 5630
2200.77 5471
2201.21 5500
2201.66 5403
2202.10 5552
2202.54 5569
2202.98 5659
2203.42 5356
2203.87 5464
2204.31 5375
2204.75 5516
2205.19 5332
2205.64 5441
2206.08 5611
2206.52 5744
2206.96 5594
2207.41 5919
2207.85 6195
2208.29 6364
2208.74 6126
2209.18 6405
2209.62 6292
2210.06 6217
2210.51 5977
2210.95 6022
2211.39 6174
2211.84 6225
2212.28 5952
2212.72 5899
2213.17 5758
2213.61 5784
2214.05 5980
2214.50 5763
2214.94 5739
2215.38 5744
2215.83 5766
2216.27 5821
2216.71 5880
2217.16 5404
2217.60 5133
2218.05 5306
2218.49 5439
2218.93 5572
2219.38 5551
2219.82 5625
2220.26 5737
2220.71 5873
2221.15 6170
2221.60 7241
2222.04 7624
2222.49 7853
2222.93 8558
2223.37 9733
2223.82 10764
2224.26 11844
2224.71 12391
2225.15 13155
2225.60 13697
2226.04 13116
2226.49 12995
2226.93 12379
2227.37 11625
2227.82 10405
2228.26 9888
2228.71 9179
2229.15 8509
2229.60 7681
2230.04 7139
2230.49 7105
2230.93 6829
2231.38 6996
2231.82 6790
2232.27 6828
2232.71 6831
2233.16 6747
2233.61 6866
2234.05 6962
2234.50 6809
2234.94 7098
2235.39 6976
2235.83 6690
2236.28 6640
2236.72 6610
2237.17 6829
2237.61 6957
2238.06 7169
2238.51 7039
2238.95 7006
2239.40 6752
2239.84 6946
2240.29 6802
2240.74 6798
2241.18 6860
2241.63 6748
2242.07 6372
2242.52 6557
2242.97 6393
2243.41 6282
2243.86 6485
2244.31 6035
2244.75 6242
2245.20 6159
2245.65 6211
2246.09 5935
2246.54 5845
2246.99 6019
2247.43 6016
2247.88 5866
2248.33 5979
2248.77 5762
2249.22 5819
2249.67 5844
2250.11 5972
2250.56 6230
2251.01 6134
2251.45 5732
2251.90 5452
2252.35 5395
2252.80 5463
2253.24 5758
2253.69 5581
2254.14 5475
2254.59 5615
2255.03 5490
2255.48 5727
2255.93 5943
2256.38 5758
2256.82 5824
2257.27 5994
2257.72 5656
2258.17 5479
2258.61 5505
2259.06 5556
2259.51 5703
2259.96 6082
2260.41 6061
2260.85 6624
2261.30 6766
2261.75 6991
2262.20 7422
2262.65 7660
2263.09 7709
2263.54 7996
2263.99 7959
2264.44 7924
2264.89 7659
2265.34 7666
2265.79 7821
2266.23 7405
2266.68 7233
2267.13 7473
2267.58 7118
2268.03 7113
2268.48 7136
2268.93 7096
2269.38 6648
2269.82 6332
2270.27 6607
2270.72 6834
2271.17 7017
2271.62 6923
2272.07 6709
2272.52 6589
2272.97 6312
2273.42 6500
2273.87 6308
2274.32 6168
2274.77 6163
2275.21 5845
2275.66 5832
2276.11 5864
2276.56 5800
2277.01 5680
2277.46 5820
2277.91 5809
2278.36 5882
2278.81 6097
2279.26 5958
2279.71 6106
2280.16 6451
2280.61 6425
2281.06 6633
2281.51 6844
2281.96 7220
2282.41 7907
2282.86 7519
2283.31 7451
2283.76 7771
2284.21 7398
2284.66 7171
2285.11 7128
2285.56 6950
2286.02 6713
2286.47 6774
2286.92 6662
2287.37 6871
2287.82 6955
2288.27 7058
2288.72 7092
2289.17 7398
2289.62 7714
2290.07 7981
2290.52 8177
2290.97 8823
2291.42 8865
2291.88 9002
2292.33 8853
2292.78 9113
2293.23 9161
2293.68 8992
2294.13 8586
2294.58 8251
2295.04 8094
2295.49 8225
2295.94 8072
2296.39 7773
2296.84 7541
2297.29 7069
2297.74 6892
2298.20 6691
2298.65 6644
2299.10 6466
2299.55 6698
2300.00 6619
2300.46 6412
2300.91 6397
2301.36 6213
2301.81 6127
2302.26 6207
2302.72 6372
2303.17 6100
2303.62 6054
2304.07 5802
2304.53 5768
2304.98 6133
2305.43 6179
2305.88 6251
2306.33 6131
2306.79 5856
2307.24 6061
2307.69 6200
2308.15 6294
2308.60 6638
2309.05 6826
2309.50 6951
2309.96 6870
2310.41 7091
2310.86 7081
2311.32 7095
2311.77 6909
2312.22 6733
2312.68 6646
2313.13 6637
2313.58 6426
2314.03 6200
2314.49 6009
2314.94 6088
2315.39 5778
2315.85 5871
2316.30 5793
2316.76 5434
2317.21 5539
2317.66 5792
2318.12 5786
2318.57 5814
2319.02 5787
2319.48 5898
2319.93 6279
2320.39 6084
2320.84 6235
2321.29 6190
2321.75 6180
2322.20 6436
2322.66 6420
2323.11 6312
2323.56 5864
2324.02 6052
2324.47 6073
2324.93 5930
2325.38 5820
2325.84 5785
2326.29 5756
2326.74 5805
2327.20 5853
2327.65 5917
2328.11 5884
2328.56 6125
2329.02 6185
2329.47 6273
2329.93 6139
2330.38 6337
2330.84 6512
2331.29 6407
2331.75 6406
2332.20 6325
2332.66 6420
2333.11 6288
2333.57 6251
2334.02 6304
2334.48 6407
2334.93 6106
2335.39 5890
2335.84 5884
2336.30 6026
2336.76 6246
2337.21 5946
2337.67 5942
2338.12 6189
2338.58 6232
2339.03 6611
2339.49 6792
2339.95 6728
2340.40 7110
2340.86 7140
2341.31 7314
2341.77 7222
2342.23 7285
2342.68 7358
2343.14 7346
2343.59 7266
2344.05 7159
2344.51 7066
2344.96 7230
2345.42 7470
2345.88 7383
2346.33 7653
2346.79 7784
2347.24 7704
2347.70 7706
2348.16 8017
2348.61 7725
2349.07 7175
2349.53 7187
2349.99 7281
2350.44 6966
2350.90 6760
2351.36 6673
2351.81 6526
2352.27 6595
2352.73 6709
2353.18 6604
2353.64 6417
2354.10 6028
2354.56 6387
2355.01 6420
2355.47 6470
2355.93 6055
2356.38 6092
2356.84 6051
2357.30 6157
2357.76 6171
2358.22 6349
2358.67 6257
2359.13 6591
2359.59 6434
2360.05 6678
2360.50 6890
2360.96 7038
2361.42 6878
2361.88 6935
2362.34 6928
2362.79 6622
2363.25 6674
2363.71 6724
2364.17 6619
2364.63 6518
2365.08 6460
2365.54 6534
2366.00 6416
2366.46 6354
2366.92 6649
2367.38 6633
2367.84 6679
2368.29 6702
2368.75 6414
2369.21 6381
2369.67 6736
2370.13 6815
2370.59 6476
2371.05 6116
2371.50 5924
2371.96 6001
2372.42 5980
2372.88 6003
2373.34 5739
2373.80 5802
2374.26 5864
2374.72 5972
2375.18 5913
2375.64 5813
2376.10 5774
2376.56 5740
2377.02 5829
2377.47 5882
2377.93 5791
2378.39 6179
2378.85 5924
2379.31 5947
2379.77 6110
2380.23 6073
2380.69 6268
2381.15 6176
2381.61 6020
2382.07 6014
2382.53 6102
2382.99 6210
2383.45 5971
2383.91 6110
2384.37 6241
2384.83 6220
2385.29 6293
2385.75 6104
2386.21 5884
2386.67 5806
2387.13 6164
2387.59 5930
2388.05 6235
2388.52 6061
2388.98 5754
2389.44 5740
2389.90 5934
2390.36 6089
2390.82 5813
2391.28 5679
2391.74 5615
2392.20 5578
2392.66 5721
2393.12 5677
2393.58 5713
2394.05 5517
2394.51 5559
2394.97 5571
2395.43 5693
2395.89 5854
2396.35 5726
2396.81 5599
2397.27 5832
2397.74 5512
2398.20 5484
2398.66 5607
2399.12 5666
2399.58 5451
2400.04 5735
2400.50 5728
2400.97 5623
2401.43 5807
2401.89 5806
2402.35 6057
2402.81 6076
2403.28 5867
2403.74 5786
2404.20 6000
2404.66 5790
2405.12 5912
2405.59 5807
2406.05 6011
2406.51 5859
2406.97 5849
2407.44 5859
2407.90 5870
2408.36 5954
2408.82 5733
2409.29 5775
2409.75 5980
2410.21 5681
2410.67 5862
2411.14 5698
2411.60 5808
2412.06 5905
2412.52 5666
2412.99 5560
2413.45 5689
2413.91 5828
2414.38 5796
2414.84 5760
2415.30 5707
2415.77 5763
2416.23 5888
2416.69 6273
2417.16 6527
2417.62 6481
2418.08 6537
2418.55 6621
2419.01 6737
2419.47 6920
2419.94 6710
2420.40 6785
2420.86 6974
2421.33 6996
2421.79 6894
2422.25 6640
2422.72 6396
2423.18 6366
2423.65 6538
2424.11 6873
2424.57 6955
2425.04 7168
2425.50 7052
2425.97 7700
2426.43 8016
2426.90 7928
2427.36 8233
2427.82 8177
2428.29 8402
2428.75 8581
2429.22 8641
2429.68 8322
2430.15 8374
2430.61 7935
2431.08 7526
2431.54 7296
2432.00 6717
2432.47 6550
2432.93 6713
2433.40 6351
2433.86 6340
2434.33 6234
2434.79 6336
2435.26 6063
2435.72 6275
2436.19 6454
2436.65 6557
2437.12 6752
2437.58 6706
2438.05 7035
2438.52 7246
2438.98 7625
2439.45 7994
2439.91 7726
2440.38 8113
2440.84 8302
2441.31 8654
2441.77 8554
2442.24 8262
2442.71 8206
2443.17 7705
2443.64 7357
2444.10 7198
2444.57 7055
2445.03 6713
2445.50 6339
2445.97 6101
2446.43 6073
2446.90 6053
2447.37 6035
2447.83 5865
2448.30 5796
2448.76 5806
2449.23 5655
2449.70 5532
2450.16 5491
2450.63 5579
2451.10 5589
2451.56 5974
2452.03 6024
2452.50 5960
2452.96 5935
2453.43 5777
2453.90 5708
2454.36 5730
2454.83 5825
2455.30 5550
2455.76 5929
2456.23 6012
2456.70 5990
2457.17 5829
2457.63 5859
2458.10 5932
2458.57 5793
2459.03 5723
2459.50 5724
2459.97 5888
2460.44 5590
2460.90 5691
2461.37 5622
2461.84 5747
2462.31 5843
2462.77 5968
2463.24 5917
2463.71 6007
2464.18 6045
2464.65 6196
2465.11 6591
2465.58 6470
2466.05 6560
2466.52 6732
2466.99 6717
2467.45 6464
2467.92 6523
2468.39 6572
2468.86 6600
2469.33 6335
2469.79 6426
2470.26 6631
2470.73 6546
2471.20 6720
2471.67 6594
2472.14 6310
2472.61 6330
2473.07 6338
2473.54 6209
2474.01 6030
2474.48 6035
2474.95 6042
2475.42 6024
2475.89 6038
2476.36 6125
2476.82 5972
2477.29 6076
2477.76 6055
2478.23 6386
2478.70 6522
2479.17 6502
2479.64 7026
2480.11 7137
2480.58 7151
2481.05 7110
2481.52 7247
2481.99 7141
2482.46 7033
2482.93 7019
2483.40 6591
2483.87 6555
2484.33 6182
2484.80 6109
2485.27 6163
2485.74 6238
2486.21 6197
2486.68 5720
2487.15 5687
2487.62 5811
2488.09 5966
2488.56 5619
2489.03 5762
2489.50 5859
2489.97 5558
2490.44 5571
2490.92 5804
2491.39 5953
2491.86 5965
2492.33 5698
2492.80 5706
2493.27 5857
2493.74 5936
2494.21 6053
2494.68 6086
2495.15 6259
2495.62 6235
2496.09 6096
2496.56 6593
2497.03 6327
2497.50 6818
2497.98 6603
2498.45 6618
2498.92 6665
2499.39 6619
2499.86 6428
2500.33 6417
2500.80 6590
2501.27 6093
2501.75 6184
2502.22 5955
2502.69 6057
2503.16 5761
2503.63 5927
2504.10 6023
2504.57 6046
2505.05 5717
2505.52 6062
2505.99 6136
2506.46 6033
2506.93 6292
2507.40 6421
2507.88 6442
2508.35 6400
2508.82 6560
2509.29 6917
2509.76 7028
2510.24 6934
2510.71 7128
2511.18 7048
2511.65 6624
2512.13 6709
2512.60 6751
2513.07 6640
2513.54 6625
2514.02 6534
2514.49 6386
2514.96 6342
2515.43 6083
2515.91 6000
2516.38 6234
2516.85 6224
2517.32 6317
2517.80 6400
2518.27 6506
2518.74 6332
2519.22 6169
2519.69 6150
2520.16 6368
2520.64 6057
2521.11 5853
2521.58 6130
2522.06 5938
2522.53 5663
2523.00 5863
2523.48 5796
2523.95 6010
2524.42 5929
2524.90 5811
2525.37 5731
2525.84 5474
2526.32 5840
2526.79 6134
2527.26 5744
2527.74 5529
2528.21 5553
2528.69 5557
2529.16 5657
2529.63 5506
2530.11 5787
2530.58 5749
2531.06 5967
2531.53 5834
2532.00 5815
2532.48 6065
2532.95 6013
2533.43 5892
2533.90 5780
2534.38 6199
2534.85 6306
2535.32 6085
2535.80 6209
2536.27 5989
2536.75 5813
2537.22 5983
2537.70 5965
2538.17 6099
2538.65 5860
2539.12 6037
2539.60 6119
2540.07 6097
2540.55 6055
2541.02 6142
2541.50 6227
2541.97 5873
2542.45 5752
2542.92 5793
2543.40 5703
2543.87 6246
2544.35 6048
2544.82 6425
2545.30 6886
2545.78 6811
2546.25 6735
2546.73 7193
2547.20 7279
2547.68 7420
2548.15 7790
2548.63 7732
2549.10 7846
2549.58 7827
2550.06 7569
2550.53 7679
2551.01 7233
2551.48 7105
2551.96 6876
2552.44 7019
2552.91 7217
2553.39 6935
2553.87 7314
2554.34 7336
2554.82 7528
2555.29 7816
2555.77 7896
2556.25 7961
2556.72 7694
2557.20 7739
2557.68 7546
2558.15 7373
2558.63 7423
2559.11 7277
2559.58 6850
2560.06 6400
2560.54 6254
2561.01 5940
2561.49 5741
2561.97 5746
2562.45 5711
2562.92 5768
2563.40 5746
2563.88 5658
2564.35 5612
2564.83 6188
2565.31 5679
2565.79 5291
2566.26 5752
2566.74 5895
2567.22 5789
2567.70 5763
2568.17 5981
2568.65 5690
2569.13 5709
2569.61 5834
2570.08 5738
2570.56 5678
2571.04 5823
2571.52 5609
2572.00 5496
2572.47 5712
2572.95 5843
2573.43 5696
2573.91 5757
2574.39 5709
2574.86 5601
2575.34 5806
2575.82 5569
2576.30 5903
2576.78 5743
2577.26 5718
2577.73 5866
2578.21 5692
2578.69 5629
2579.17 5747
2579.65 5419
2580.13 5449
2580.61 5765
2581.08 5626
2581.56 5466
2582.04 5578
2582.52 5747
2583.00 5682
2583.48 5705
2583.96 5661
2584.44 5657
2584.92 5849
2585.40 6160
2585.87 6193
2586.35 6111
2586.83 6104
2587.31 6023
2587.79 5985
2588.27 6268
2588.75 6299
2589.23 6332
2589.71 6618
2590.19 6432
2590.67 6362
2591.15 6608
2591.63 6470
2592.11 6599
2592.59 6695
2593.07 6913
2593.55 7173
2594.03 6983
2594.51 7108
2594.99 7285
2595.47 7072
2595.95 7296
2596.43 7507
2596.91 7624
2597.39 7747
2597.87 7533
2598.35 7553
2598.83 7371
2599.31 7153
2599.79 7253
2600.27 7069
2600.75 6629
2601.23 6383
2601.71 6518
2602.20 6578
2602.68 6230
2603.16 6195
2603.64 5684
2604.12 5423
2604.60 5489
2605.08 5869
2605.56 5746
2606.04 5743
2606.52 5926
2607.00 6146
2607.49 6177
2607.97 6449
2608.45 6670
2608.93 7110
2609.41 7181
2609.89 7775
2610.37 8061
2610.86 7913
2611.34 8006
2611.82 8138
2612.30 8256
2612.78 7886
2613.26 7603
2613.75 7681
2614.23 7617
2614.71 7231
2615.19 7436
2615.67 6977
2616.16 6939
2616.64 6565
2617.12 6511
2617.60 6117
2618.08 6231
2618.57 6182
2619.05 5925
2619.53 5779
2620.01 5801
2620.50 5630
2620.98 5782
2621.46 5740
2621.94 5820
2622.43 5675
2622.91 5981
2623.39 5845
2623.87 5868
2624.36 6088
2624.84 5945
2625.32 5926
2625.81 6076
2626.29 5929
2626.77 5767
2627.25 5893
2627.74 5907
2628.22 6198
2628.70 5937
2629.19 5941
2629.67 5773
2630.15 5749
2630.64 6118
2631.12 6235
2631.60 6166
2632.09 6244
2632.57 6391
2633.05 6197
2633.54 6110
2634.02 6146
2634.51 6224
2634.99 6193
2635.47 6087
2635.96 6178
2636.44 6327
2636.93 6302
2637.41 5948
2637.89 6340
2638.38 6265
2638.86 6376
2639.35 6209
2639.83 6065
2640.31 6260
2640.80 6308
2641.28 6150
2641.77 6220
2642.25 6255
2642.74 6480
2643.22 6007
2643.71 6216
2644.19 6037
2644.67 5736
2645.16 5927
2645.64 6185
2646.13 6138
2646.61 6035
2647.10 6052
2647.58 6111
2648.07 5966
2648.55 5980
2649.04 6280
2649.52 6333
2650.01 6068
2650.49 6387
2650.98 6435
2651.46 6234
2651.95 6316
2652.43 6340
2652.92 6205
2653.41 6270
2653.89 6107
2654.38 6096
2654.86 5940
2655.35 5716
2655.83 5790
2656.32 5899
2656.81 5796
2657.29 5566
2657.78 5549
2658.26 5698
2658.75 5677
2659.23 5499
2659.72 5446
2660.21 5392
2660.69 5512
2661.18 5805
2661.67 5526
2662.15 5520
2662.64 5440
2663.12 5528
2663.61 5606
2664.10 5460
2664.58 5469
2665.07 5403
2665.56 5613
2666.04 5600
2666.53 5768
2667.02 5820
2667.50 5785
2667.99 5768
2668.48 5929
2668.96 5964
2669.45 6050
2669.94 6013
2670.42 5971
2670.91 5745
2671.40 5809
2671.89 6118
2672.37 6023
2672.86 6235
2673.35 6718
2673.83 6996
2674.32 7293
2674.81 7301
2675.30 7630
2675.78 7765
2676.27 7662
2676.76 7700
2677.25 8055
2677.74 8052
2678.22 7753
2678.71 7926
2679.20 8071
2679.69 8361
2680.17 8591
2680.66 8347
2681.15 8615
2681.64 8857
2682.13 9052
2682.61 9209
2683.10 9421
2683.59 9657
2684.08 9434
2684.57 9472
2685.06 9381
2685.54 8975
2686.03 9070
2686.52 8457
2687.01 8441
2687.50 7916
2687.99 7579
2688.48 7314
2688.96 7070
2689.45 6556
2689.94 6360
2690.43 6253
2690.92 5926
2691.41 5851
2691.90 5785
2692.39 5847
2692.88 5858
2693.36 5772
2693.85 5705
2694.34 5900
2694.83 6036
2695.32 6217
2695.81 6003
2696.30 6093
2696.79 6105
2697.28 6068
2697.77 6117
2698.26 6106
2698.75 6014
2699.24 6182
2699.73 6177
2700.22 6381
2700.71 6180
2701.20 6636
2701.69 6655
2702.18 6796
2702.67 7054
2703.16 6815
2703.65 6858
2704.14 7061
2704.63 6891
2705.12 6943
2705.61 6899
2706.10 6591
2706.59 6687
2707.08 6407
2707.57 6236
2708.06 6323
2708.55 5966
2709.04 5881
2709.53 5989
2710.02 5971
2710.51 6088
2711.00 5934
2711.49 5884
2711.98 5822
2712.47 5748
2712.97 5869
2713.46 5977
2713.95 5870
2714.44 6066
2714.93 5960
2715.42 5870
2715.91 5691
2716.40 5560
2716.89 5875
2717.39 5785
2717.88 5745
2718.37 5848
2718.86 5859
2719.35 5989
2719.84 6361
2720.33 6215
2720.83 6455
2721.32 6663
2721.81 6608
2722.30 6824
2722.79 6972
2723.28 6930
2723.78 7034
2724.27 7026
2724.76 7085
2725.25 7175
2725.74 7078
2726.24 6614
2726.73 6646
2727.22 6200
2727.71 6071
2728.20 6143
2728.70 5726
2729.19 5860
2729.68 5977
2730.17 5820
2730.67 5610
2731.16 5834
2731.65 5921
2732.14 5954
2732.64 5660
2733.13 5633
2733.62 5772
2734.12 5812
2734.61 6046
2735.10 6164
2735.59 5953
2736.09 5648
2736.58 5747
2737.07 6201
2737.57 6049
2738.06 6026
2738.55 6102
2739.05 6378
2739.54 6209
2740.03 6429
2740.53 6435
2741.02 6498
2741.51 6540
2742.01 6067
2742.50 6093
2742.99 6061
2743.49 6201
2743.98 6025
2744.47 6085
2744.97 6038
2745.46 5819
2745.96 5870
2746.45 6029
2746.94 5892
2747.44 5913
2747.93 5688
2748.43 5600
2748.92 5600
2749.41 5775
2749.91 5799
2750.40 5999
2750.90 6453
2751.39 6627
2751.89 6864
2752.38 6976
2752.87 7130
2753.37 7078
2753.86 7627
2754.36 7170
2754.85 7352
2755.35 7624
2755.84 7339
2756.34 7116
2756.83 7268
2757.33 7006
2757.82 7065
2758.32 6601
2758.81 6428
2759.31 5939
2759.80 6122
2760.30 6375
2760.79 6250
2761.29 6117
2761.78 6029
2762.28 6245
2762.77 6150
2763.27 6154
2763.76 6241
2764.26 5727
2764.76 5880
2765.25 6064
2765.75 5978
2766.24 5846
2766.74 5881
2767.23 5901
2767.73 5817
2768.23 5834
2768.72 5918
2769.22 6080
2769.71 6021
2770.21 5973
2770.71 6044
2771.20 5993
2771.70 5884
2772.19 6326
2772.69 6467
2773.19 6338
2773.68 6456
2774.18 6741
2774.68 6783
2775.17 6703
2775.67 6856
2776.17 7083
2776.66 7078
2777.16 7130
2777.66 7212
2778.15 7194
2778.65 7281
2779.15 7273
2779.64 7285
2780.14 7038
2780.64 6888
2781.13 6852
2781.63 6750
2782.13 6558
2782.63 6849
2783.12 6636
2783.62 6466
2784.12 6452
2784.61 6408
2785.11 6166
2785.61 6223
2786.11 6392
2786.60 6562
2787.10 6261
2787.60 6327
2788.10 6441
2788.59 6371
2789.09 6615
2789.59 6637
2790.09 6390
2790.59 6253
2791.08 6352
2791.58 6544
2792.08 6311
2792.58 6155
2793.08 6673
2793.57 6601
2794.07 7162
2794.57 7575
2795.07 7749
2795.57 8192
2796.07 8681
2796.56 9367
2797.06 9665
2797.56 9950
2798.06 10274
2798.56 10705
2799.06 10483
2799.56 10273
2800.05 9704
2800.55 9248
2801.05 9037
2801.55 8541
2802.05 8258
2802.55 7836
2803.05 7699
2803.55 7404
2804.05 7250
2804.54 7454
2805.04 7550
2805.54 8115
2806.04 8611
2806.54 9451
2807.04 9815
2807.54 10523
2808.04 11038
2808.54 11566
2809.04 12516
2809.54 12606
2810.04 12449
2810.54 12667
2811.04 12066
2811.54 11489
2812.04 11091
2812.54 10409
2813.04 9601
2813.54 9045
2814.04 8516
2814.54 7816
2815.04 7706
2815.54 7626
2816.04 7811
2816.54 7945
2817.04 8460
2817.54 9184
2818.04 9569
2818.54 9583
2819.04 10343
2819.54 10412
2820.04 10887
2820.54 10977
2821.04 11163
2821.54 10828
2822.04 10367
2822.54 9906
2823.04 9145
2823.54 8389
2824.04 8079
2824.55 7706
2825.05 7355
2825.55 7543
2826.05 7037
2826.55 7075
2827.05 7301
2827.55 7353
2828.05 7427
2828.55 7044
2829.06 7102
2829.56 7242
2830.06 7309
2830.56 7266
2831.06 7201
2831.56 6924
2832.06 6972
2832.57 7001
2833.07 6477
2833.57 6713
2834.07 6796
2834.57 6965
2835.07 6955
2835.58 7153
2836.08 7327
2836.58 7341
2837.08 6891
2837.58 6854
2838.09 7243
2838.59 7109
2839.09 6841
2839.59 6782
2840.10 6606
2840.60 6871
2841.10 6467
2841.60 6636
2842.11 6587
2842.61 6742
2843.11 7100
2843.61 7021
2844.12 6930
2844.62 7114
2845.12 7033
2845.62 7224
2846.13 7521
2846.63 7516
2847.13 7696
2847.64 8056
2848.14 8419
2848.64 7821
2849.14 8079
2849.65 8323
2850.15 7757
2850.65 7398
2851.16 7161
2851.66 6954
2852.16 6897
2852.67 6747
2853.17 6836
2853.67 6498
2854.18 6657
2854.68 6721
2855.18 6400
2855.69 6330
2856.19 6631
2856.70 7166
2857.20 7210
2857.70 7088
2858.21 7027
2858.71 7076
2859.22 7246
2859.72 7448
2860.22 7421
2860.73 7626
2861.23 7689
2861.74 7524
2862.24 7249
2862.74 7050
2863.25 7023
2863.75 6889
2864.26 6432
2864.76 6323
2865.27 6395
2865.77 6280
2866.28 5946
2866.78 5885
2867.28 5902
2867.79 5856
2868.29 5941
2868.80 5789
2869.30 5981
2869.81 6299
2870.31 6266
2870.82 5984
2871.32 6206
2871.83 6213
2872.33 6191
2872.84 6161
2873.34 6042
2873.85 6271
2874.36 6157
2874.86 6398
2875.37 5973
2875.87 6245
2876.38 6387
2876.88 6511
2877.39 6273
2877.89 6209
2878.40 6394
2878.90 6212
2879.41 6411
2879.92 6586
2880.42 6466
2880.93 6624
2881.43 6255
2881.94 6236
2882.45 6418
2882.95 6872
2883.46 6884
2883.96 6818
2884.47 6920
2884.98 7408
2885.48 7359
2885.99 7604
2886.50 8071
2887.00 8352
2887.51 8398
2888.02 8271
2888.52 8391
2889.03 7949
2889.53 7724
2890.04 7277
2890.55 7413
2891.06 7327
2891.56 7411
2892.07 7165
2892.58 6812
2893.08 6737
2893.59 6449
2894.10 6879
2894.60 7035
2895.11 6839
2895.62 6916
2896.13 6567
2896.63 6701
2897.14 7118
2897.65 7268
2898.15 7168
2898.66 7428
2899.17 7446
2899.68 7540
2900.18 7533
2900.69 7313
2901.20 7445
2901.71 7371
2902.22 7382
2902.72 7420
2903.23 7440
2903.74 7656
2904.25 7915
2904.75 7605
2905.26 7599
2905.77 7322
2906.28 7553
2906.79 7685
2907.30 7574
2907.80 7344
2908.31 7166
2908.82 7229
2909.33 7221
2909.84 7253
2910.35 7313
2910.85 6947
2911.36 6881
2911.87 7016
2912.38 6771
2912.89 6834
2913.40 6840
2913.91 6851
2914.41 6561
2914.92 6692
2915.43 6826
2915.94 6737
2916.45 6506
2916.96 6446
2917.47 6252
2917.98 6263
2918.49 6263
2919.00 6100
2919.51 6218
2920.01 6599
2920.52 6645
2921.03 6671
2921.54 6889
2922.05 7107
2922.56 7750
2923.07 8187
2923.58 8833
2924.09 9592
2924.60 9988
2925.11 10908
2925.62 11026
2926.13 11966
2926.64 12191
2927.15 11913
2927.66 11943
2928.17 11341
2928.68 10642
2929.19 10125
2929.70 9141
2930.21 8368
2930.72 7966
2931.23 7761
2931.74 7235
2932.25 6989
2932.76 6767
2933.27 6555
2933.78 6547
2934.29 6645
2934.80 6836
2935.31 6593
2935.83 6384
2936.34 6513
2936.85 6719
2937.36 6676
2937.87 6762
2938.38 6613
2938.89 6418
2939.40 6546
2939.91 6802
2940.42 6666
2940.94 6665
2941.45 6700
2941.96 6934
2942.47 7137
2942.98 7101
2943.49 7572
2944.00 7558
2944.51 8100
2945.03 8010
2945.54 8248
2946.05 8651
2946.56 9047
2947.07 9345
2947.58 9314
2948.10 9722
2948.61 9311
2949.12 8975
2949.63 8809
2950.14 8463
2950.66 8459
2951.17 7972
2951.68 7365
2952.19 7043
2952.70 6907
2953.22 6810
2953.73 6692
2954.24 6742
2954.75 6865
2955.26 6708
2955.78 6381
2956.29 6439
2956.80 6551
2957.31 6603
2957.83 6568
2958.34 6442
2958.85 6515
2959.37 6931
2959.88 7111
2960.39 7065
2960.90 7114
2961.42 7553
2961.93 7745
2962.44 7866
2962.96 8367
2963.47 8505
2963.98 8051
2964.50 7909
2965.01 8057
2965.52 7745
2966.04 7351
2966.55 7127
2967.06 6806
2967.58 6713
2968.09 6609
2968.60 6915
2969.12 6556
2969.63 6387
2970.14 6350
2970.66 6442
2971.17 6634
2971.68 6716
2972.20 6594
2972.71 6770
2973.23 6528
2973.74 6338
2974.25 6461
2974.77 6699
2975.28 6725
2975.80 6658
2976.31 6409
2976.83 6534
2977.34 6385
2977.85 6772
2978.37 6916
2978.88 6925
2979.40 6735
2979.91 7138
2980.43 7199
2980.94 7263
2981.46 7330
2981.97 7182
2982.48 7378
2983.00 7611
2983.51 7576
2984.03 7332
2984.54 7465
2985.06 7376
2985.57 7497
2986.09 7370
2986.60 7338
2987.12 7253
2987.63 7264
2988.15 7030
2988.67 6981
2989.18 6860
2989.70 6994
2990.21 7223
2990.73 6951
2991.24 6747
2991.76 6975
2992.27 7172
2992.79 7344
2993.30 7048
2993.82 7474
2994.34 7758
2994.85 8271
2995.37 8732
2995.88 9047
2996.40 9942
2996.92 10486
2997.43 11268
2997.95 11396
2998.46 11623
2998.98 11837
2999.50 11935
3000.01 11576
3000.53 11262
3001.05 10899
3001.56 10295
3002.08 9688
3002.59 9256
3003.11 8966
3003.63 8311
3004.14 8371
3004.66 8431
3005.18 8111
3005.69 8217
3006.21 7940
3006.73 8034
3007.24 7876
3007.76 7555
3008.28 7536
3008.80 7603
3009.31 7180
3009.83 7153
3010.35 7073
3010.86 6829
3011.38 6737
3011.90 6735
3012.42 6744
3012.93 6642
3013.45 6597
3013.97 6776
3014.49 6751
3015.00 6843
3015.52 6754
3016.04 6692
3016.56 7076
3017.07 7506
3017.59 7461
3018.11 7655
3018.63 7307
3019.15 7611
3019.66 7882
3020.18 7659
3020.70 7941
3021.22 8020
3021.74 8220
3022.25 8431
3022.77 8545
3023.29 8778
3023.81 8944
3024.33 8908
3024.85 9306
3025.36 9160
3025.88 9049
3026.40 9198
3026.92 9303
3027.44 9296
3027.96 8542
3028.48 8442
3028.99 8262
3029.51 8155
3030.03 7786
3030.55 7717
3031.07 7623
3031.59 7584
3032.11 7892
3032.63 8244
3033.15 8826
3033.66 9527
3034.18 10241
3034.70 10829
3035.22 11679
3035.74 12491
3036.26 12848
3036.78 13025
3037.30 13082
3037.82 13080
3038.34 12252
3038.86 11711
3039.38 11061
3039.90 10317
3040.42 9819
3040.94 9088
3041.46 8931
3041.98 8283
3042.50 7811
3043.02 7576
3043.54 7523
3044.06 7322
3044.58 7298
3045.10 7255
3045.62 7063
3046.14 6876
3046.66 6585
3047.18 6766
3047.70 6880
3048.22 6690
3048.74 6840
3049.26 6681
3049.78 6752
3050.30 6728
3050.82 6462
3051.34 6515
3051.86 6467
3052.38 6597
3052.90 6738
3053.43 6789
3053.95 6692
3054.47 6388
3054.99 6558
3055.51 6390
3056.03 6388
3056.55 6509
3057.07 6871
3057.59 6998
3058.12 6986
3058.64 7020
3059.16 6822
3059.68 6970
3060.20 6947
3060.72 7049
3061.24 7242
3061.77 7089
3062.29 7094
3062.81 7235
3063.33 7232
3063.85 7087
3064.37 7214
3064.90 7163
3065.42 7061
3065.94 6834
3066.46 6949
3066.98 6931
3067.51 6803
3068.03 6646
3068.55 6731
3069.07 6507
3069.59 6668
3070.12 6843
3070.64 6672
3071.16 6907
3071.68 7107
3072.21 7242
3072.73 7273
3073.25 7588
3073.77 7899
3074.30 8089
3074.82 8528
3075.34 8490
3075.86 8641
3076.39 8584
3076.91 8260
3077.43 8183
3077.96 7939
3078.48 7502
3079.00 7715
3079.52 7378
3080.05 6928
3080.57 7171
3081.09 6906
3081.62 6770
3082.14 7041
3082.66 6715
3083.19 6571
3083.71 6642
3084.23 6738
3084.76 6746
3085.28 6721
3085.80 6609
3086.33 6438
3086.85 6437
3087.38 6583
3087.90 6521
3088.42 6365
3088.95 6663
3089.47 6383
3090.00 6605
3090.52 6543
3091.04 6393
3091.57 6467
3092.09 6393
3092.62 6307
3093.14 6332
3093.66 6590
3094.19 6358
3094.71 6381
3095.24 6212
3095.76 6138
3096.29 6483
3096.81 6705
3097.34 6699
3097.86 6681
3098.38 6761
3098.91 6947
3099.43 7077
3099.96 6968
3100.48 7223
3101.01 7458
3101.53 8103
3102.06 8644
3102.58 8775
3103.11 8705
3103.63 9139
3104.16 9185
3104.68 9182
3105.21 9194
3105.73 8756
3106.26 8557
3106.79 8053
3107.31 7498
3107.84 7265
3108.36 7180
3108.89 6921
3109.41 6988
3109.94 6871
3110.46 6757
3110.99 6779
3111.52 7264
3112.04 7571
3112.57 6982
3113.09 6922
3113.62 7270
3114.15 7160
3114.67 7039
3115.20 6742
3115.72 6647
3116.25 6511
3116.78 6358
3117.30 6350
3117.83 6292
3118.35 6068
3118.88 6123
3119.41 5809
3119.93 5757
3120.46 5844
3120.99 6089
3121.51 6177
3122.04 6070
3122.57 6130
3123.09 5967
3123.62 6035
3124.15 6178
3124.67 5875
3125.20 6092
3125.73 6220
3126.26 5995
3126.78 6130
3127.31 6097
3127.84 6082
3128.36 6359
3128.89 6064
3129.42 6153
3129.95 6116
3130.47 5914
3131.00 5994
3131.53 5854
3132.06 5700
3132.58 5866
3133.11 5937
3133.64 5984
3134.17 5829
3134.69 5764
3135.22 5829
3135.75 6027
3136.28 6415
3136.81 6440
3137.33 6545
3137.86 6575
3138.39 6347
3138.92 6386
3139.45 6533
3139.97 6502
3140.50 6702
3141.03 6314
3141.56 6105
3142.09 6358
3142.62 6322
3143.14 6327
3143.67 6262
3144.20 6416
3144.73 6009
3145.26 6218
3145.79 6221
3146.32 6696
3146.84 6818
3147.37 6803
3147.90 7344
3148.43 7550
3148.96 7478
3149.49 7672
3150.02 7422
3150.55 7575
3151.08 7143
3151.61 7098
3152.13 7042
3152.66 6934
3153.19 6790
3153.72 6801
3154.25 6601
3154.78 6367
3155.31 6179
3155.84 6248
3156.37 6269
3156.90 6269
3157.43 6099
3157.96 6488
3158.49 6424
3159.02 6431
3159.55 6507
3160.08 6475
3160.61 6220
3161.14 6419
3161.67 6213
3162.20 6024
3162.73 6409
3163.26 6260
3163.79 6279
3164.32 6452
3164.85 6298
3165.38 6430
3165.91 6619
3166.44 6964
3166.97 7091
3167.50 7104
3168.03 7502
3168.56 7680
3169.09 7815
3169.62 7634
3170.15 7379
3170.69 7528
3171.22 7343
3171.75 6956
3172.28 6737
3172.81 6545
3173.34 6373
3173.87 6250
3174.40 6123
3174.93 6017
3175.46 6011
3176.00 6028
3176.53 6349
3177.06 6167
3177.59 6144
3178.12 6270
3178.65 6231
3179.18 6145
3179.72 6379
3180.25 6349
3180.78 6465
3181.31 6428
3181.84 6430
3182.37 6393
3182.91 6304
3183.44 6468
3183.97 6537
3184.50 6340
3185.03 6378
3185.56 6615
3186.10 6541
3186.63 6398
3187.16 6381
3187.69 6219
3188.23 6005
3188.76 6009
3189.29 6289
3189.82 6239
3190.36 6098
3190.89 6063
3191.42 6042
3191.95 5919
3192.49 5860
3193.02 5881
3193.55 5898
3194.08 5849
3194.62 5815
3195.15 5864
3195.68 5982
3196.21 6261
3196.75 6113
3197.28 6045
3197.81 5909
3198.35 6053
3198.88 6245
3199.41 5940
3199.95 6169
3200.48 6568
3201.01 6561
3201.55 6605
3202.08 6433
3202.61 6641
3203.15 6810
3203.68 6926
3204.21 7074
3204.75 6558
3205.28 6542
3205.81 6717
3206.35 6908
3206.88 6790
3207.42 6613
3207.95 6508
3208.48 6304
3209.02 6386
3209.55 6244
3210.09 6324
3210.62 6258
3211.15 6392
3211.69 6390
3212.22 6514
3212.76 6447
3213.29 6547
3213.83 6374
3214.36 6049
3214.89 6118
3215.43 6083
3215.96 5965
3216.50 5960
3217.03 6038
3217.57 5972
3218.10 6160
3218.64 6151
3219.17 6183
3219.71 6178
3220.24 6170
3220.78 6212
3221.31 6204
3221.85 6339
3222.38 6441
3222.92 6387
3223.45 6387
3223.99 6927
3224.52 6620
3225.06 6431
3225.59 6539
3226.13 6726
3226.66 6572
3227.20 6278
3227.73 6391
3228.27 6464
3228.81 6296
3229.34 6175
3229.88 5987
3230.41 5813
3230.95 5790
3231.48 5733
3232.02 5841
3232.56 5726
3233.09 5611
3233.63 5542
3234.16 5557
3234.70 5756
3235.24 5707
3235.77 5724
3236.31 5916
3236.85 6063
3237.38 6019
3237.92 5900
3238.45 5954
3238.99 6088
3239.53 6214
3240.06 6210
3240.60 6216
3241.14 6336
3241.67 6369
3242.21 6272
3242.75 6204
3243.28 5908
3243.82 5961
3244.36 5919
3244.90 5867
3245.43 5930
3245.97 5777
3246.51 5751
3247.04 6218
3247.58 6022
3248.12 5934
3248.66 5840
3249.19 6046
3249.73 5973
3250.27 5845
3250.81 5934
3251.34 5955
3251.88 6036
3252.42 6118
3252.96 6115
3253.49 6320
3254.03 6457
3254.57 6487
3255.11 6898
3255.64 6399
3256.18 6565
3256.72 6738
3257.26 6738
3257.80 6580
3258.33 6585
3258.87 6669
3259.41 6386
3259.95 6289
3260.49 6451
3261.03 6542
3261.56 6416
3262.10 6566
3262.64 6377
3263.18 6069
3263.72 6336
3264.26 6579
3264.79 6462
3265.33 6364
3265.87 6262
3266.41 6344
3266.95 6399
3267.49 6535
3268.03 6242
3268.57 6503
3269.10 6261
3269.64 6415
3270.18 6036
3270.72 6045
3271.26 6012
3271.80 6055
3272.34 6088
3272.88 5959
3273.42 5875
3273.96 6050
3274.50 6233
3275.04 5970
3275.58 6437
3276.12 6232
3276.66 6286
3277.19 6096
3277.73 6269
3278.27 6614
3278.81 6421
3279.35 6616
3279.89 6702
3280.43 6517
3280.97 6388
3281.51 6515
3282.05 6696
3282.59 6547
3283.13 6697
3283.67 6998
3284.21 6936
3284.75 7193
3285.29 7222
3285.83 7672
3286.38 7584
3286.92 7400
3287.46 7620
3288.00 7373
3288.54 7247
3289.08 7269
3289.62 7187
3290.16 7244
3290.70 7094
3291.24 7220
3291.78 7265
3292.32 7512
3292.86 8073
3293.40 8588
3293.95 9496
3294.49 9950
3295.03 10351
3295.57 11350
3296.11 11766
3296.65 11778
3297.19 11673
3297.73 12006
3298.28 11775
3298.82 11354
3299.36 10301
3299.90 9915
3300.44 9163
3300.98 8670
3301.52 8262
3302.07 7752
3302.61 7348
3303.15 7174
3303.69 7336
3304.23 6956
3304.77 6811
3305.32 6837
3305.86 6548
3306.40 6491
3306.94 6377
3307.49 6452
3308.03 6466
3308.57 6314
3309.11 6345
3309.65 6324
3310.20 6320
3310.74 6451
3311.28 6307
3311.82 6239
3312.37 6583
3312.91 6813
3313.45 6672
3313.99 6739
3314.54 6844
3315.08 7087
3315.62 7306
3316.17 7404
3316.71 7580
3317.25 7530
3317.79 7716
3318.34 7783
3318.88 7926
3319.42 7912
3319.97 8087
3320.51 8065
3321.05 8335
3321.60 8362
3322.14 8570
3322.68 8892
3323.23 9030
3323.77 8758
3324.31 8638
3324.86 8662
3325.40 8533
3325.94 8323
3326.49 8016
3327.03 7550
3327.58 7436
3328.12 7171
3328.66 6916
3329.21 6750
3329.75 6508
3330.29 6703
3330.84 6623
3331.38 6556
3331.93 6871
3332.47 7072
3333.02 7088
3333.56 7599
3334.10 8247
3334.65 8506
3335.19 8996
3335.74 9497
3336.28 9706
3336.83 9663
3337.37 9561
3337.92 9704
3338.46 9535
3339.00 8885
3339.55 8282
3340.09 8206
3340.64 7757
3341.18 7244
3341.73 7152
3342.27 6940
3342.82 6907
3343.36 6534
3343.91 6276
3344.45 6249
3345.00 6308
3345.54 6187
3346.09 6310
3346.64 6082
3347.18 5983
3347.73 6132
3348.27 6266
3348.82 6291
3349.36 6196
3349.91 6296
3350.45 6265
3351.00 6284
3351.55 6241
3352.09 6453
3352.64 6628
3353.18 6931
3353.73 6838
3354.27 7220
3354.82 6987
3355.37 7332
3355.91 7664
3356.46 7520
3357.00 7506
3357.55 7336
3358.10 7413
3358.64 7333
3359.19 7125
3359.74 6846
3360.28 6771
3360.83 6756
3361.38 6381
3361.92 6359
3362.47 6221
3363.02 5999
3363.56 5621
3364.11 5619
3364.66 5566
3365.20 5749
3365.75 5845
3366.30 6002
3366.84 5774
3367.39 5803
3367.94 5890
3368.48 5905
3369.03 5733
3369.58 5808
3370.13 5862
3370.67 5729
3371.22 5670
3371.77 5671
3372.32 5825
3372.86 6018
3373.41 6140
3373.96 5868
3374.51 5838
3375.05 5775
3375.60 5726
3376.15 5755
3376.70 5703
3377.24 5809
3377.79 5598
3378.34 5425
3378.89 5452
3379.44 5456
3379.98 5411
3380.53 5357
3381.08 5331
3381.63 5391
3382.18 5307
3382.73 5108
3383.27 5065
3383.82 5232
3384.37 5100
3384.92 5179
3385.47 5222
3386.02 5217
3386.56 5176
3387.11 5145
3387.66 5102
3388.21 5425
3388.76 5367
3389.31 5231
3389.86 5376
3390.41 5634
3390.95 5669
3391.50 5708
3392.05 5714
3392.60 5549
3393.15 5900
3393.70 6024
3394.25 5953
3394.80 6076
3395.35 5921
3395.90 5935
3396.45 6021
3397.00 5717
3397.55 5789
3398.10 5840
3398.64 5738
3399.19 5419
3399.74 5341
3400.29 5525
3400.84 5538
3401.39 5350
3401.94 5396
3402.49 5220
3403.04 5252
3403.59 5178
3404.14 5230
3404.69 5491
3405.24 5220
3405.79 5216
3406.34 5227
3406.89 5456
3407.44 5341
3407.99 5079
3408.54 5159
3409.09 5173
3409.65 5338
3410.20 5159
3410.75 5099
3411.30 5057
3411.85 5406
3412.40 5390
3412.95 5389
3413.50 5339
3414.05 5444
3414.60 5341
3415.15 5321
3415.70 5286
3416.25 5323
3416.81 5293
3417.36 5104
3417.91 5237
3418.46 5110
3419.01 5174
3419.56 5003
3420.11 5014
3420.66 4981
3421.22 4894
3421.77 4967
3422.32 5088
3422.87 4883
3423.42 5102
3423.97 5151
3424.52 5135
3425.08 5077
3425.63 4874
3426.18 5011
3426.73 5190
3427.28 5069
3427.84 5169
3428.39 5147
3428.94 5183
3429.49 5464
3430.04 5176
3430.60 4906
3431.15 4896
3431.70 5309
3432.25 5298
3432.80 5496
3433.36 5511
3433.91 5380
3434.46 5451
3435.01 5311
3435.57 5374
3436.12 5468
3436.67 5324
3437.22 5377
3437.78 5393
3438.33 5188
3438.88 5260
3439.44 5391
3439.99 5458
3440.54 5688
3441.09 5654
3441.65 5586
3442.20 5591
3442.75 5610
3443.31 5489
3443.86 5436
3444.41 5170
3444.97 5384
3445.52 5278
3446.07 5513
3446.63 5295
3447.18 5463
3447.73 5428
3448.29 5107
3448.84 4842
3449.40 4846
3449.95 4903
3450.50 5038
3451.06 5016
3451.61 4865
3452.16 4977
3452.72 4834
3453.27 4765
3453.83 4688
3454.38 4583
3454.93 4999
3455.49 5077
3456.04 4819
3456.60 4838
3457.15 4929
3457.71 4591
3458.26 4799
3458.81 4866
3459.37 4616
3459.92 4832
3460.48 4838
3461.03 4846
3461.59 4752
3462.14 4753
3462.70 4906
3463.25 5083
3463.81 5142
3464.36 4997
3464.92 5092
3465.47 4928
3466.03 5021
3466.58 5155
3467.14 5263
3467.69 5294
3468.25 5175
3468.80 5114
3469.36 5310
3469.91 5290
3470.47 5199
3471.02 5249
3471.58 5398
3472.13 5415
3472.69 5344
3473.24 5060
3473.80 5077
3474.36 5022
3474.91 5135
3475.47 5070
3476.02 5101
3476.58 4842
3477.13 5146
3477.69 4844
3478.25 5117
3478.80 5202
3479.36 5261
3479.91 5261
3480.47 5173
3481.03 5095
3481.58 5315
3482.14 5375
3482.70 5310
3483.25 5241
3483.81 5432
3484.37 5314
3484.92 5123
3485.48 5480
3486.04 5572
3486.59 5347
3487.15 5327
3487.71 5497
3488.26 5660
3488.82 5818
3489.38 5791
3489.93 5933
3490.49 6017
3491.05 6360
3491.60 6531
3492.16 6434
3492.72 6491
3493.27 6324
3493.83 6302
3494.39 6386
3494.95 6165
3495.50 6089
3496.06 6192
3496.62 6429
3497.18 6484
3497.73 6138
3498.29 6281
3498.85 6629
3499.41 6672
3499.96 7019
3500.52 7167
3501.08 7602
3501.64 8140
3502.20 8515
3502.75 9110
3503.31 9703
3503.87 10300
3504.43 11110
3504.99 11482
3505.54 11593
3506.10 12225
3506.66 12182
3507.22 11681
3507.78 11612
3508.34 11060
3508.89 10241
3509.45 9649
3510.01 8530
3510.57 8138
3511.13 7424
3511.69 6803
3512.25 6529
3512.80 6404
3513.36 6092
3513.92 5890
3514.48 5750
3515.04 5423
3515.60 5672
3516.16 5604
3516.72 5646
3517.28 5578
3517.83 5683
3518.39 5566
3518.95 5311
3519.51 5440
3520.07 5614
3520.63 5679
3521.19 5724
3521.75 5345
3522.31 5398
3522.87 5713
3523.43 5358
3523.99 5468
3524.55 5741
3525.11 5472
3525.67 5615
3526.23 5660
3526.79 5635
3527.35 5327
3527.91 5270
3528.47 5408
3529.03 5369
3529.59 5280
3530.15 5365
3530.71 5392
3531.27 5548
3531.83 5524
3532.39 5701
3532.95 5660
3533.51 5753
3534.07 5888
3534.63 5789
3535.19 6192
3535.75 6041
3536.31 6071
3536.87 6611
3537.43 6428
3537.99 6097
3538.55 6356
3539.12 6243
3539.68 6217
3540.24 6387
3540.80 6406
3541.36 6271
3541.92 6372
3542.48 6275
3543.04 6592
3543.60 6632
3544.16 6571
3544.73 6548
3545.29 6623
3545.85 6379
3546.41 6575
3546.97 6336
3547.53 6056
3548.09 6202
3548.66 5836
3549.22 5732
3549.78 5439
3550.34 5583
3550.90 5449
3551.46 5688
3552.03 5669
3552.59 5966
3553.15 6013
3553.71 6066
3554.27 6330
3554.84 6462
3555.40 6736
3555.96 6809
3556.52 6875
3557.09 6712
3557.65 6347
3558.21 6445
3558.77 6397
3559.33 6252
3559.90 5919
3560.46 5852
3561.02 5779
3561.58 5377
3562.15 5612
3562.71 5594
3563.27 5370
3563.84 5435
3564.40 5322
3564.96 5277
3565.52 5193
3566.09 5027
3566.65 4942
3567.21 5111
3567.78 5143
3568.34 5056
3568.90 4961
3569.47 5005
3570.03 5076
3570.59 5243
3571.16 5203
3571.72 5229
3572.28 5433
3572.85 5450
3573.41 5188
3573.97 5123
3574.54 5362
3575.10 5193
3575.66 5303
3576.23 5496
3576.79 5417
3577.36 5394
3577.92 5414
3578.48 5368
3579.05 5331
3579.61 5385
3580.18 5361
3580.74 5431
3581.30 5392
3581.87 5395
3582.43 5558
3583.00 5543
3583.56 5397
3584.13 5625
3584.69 5534
3585.25 5387
3585.82 5277
3586.38 5334
3586.95 5409
3587.51 5261
3588.08 5371
3588.64 5036
3589.21 5195
3589.77 5366
3590.34 5256
3590.90 5390
3591.47 5247
3592.03 5352
3592.60 5292
3593.16 5562
3593.73 5826
3594.29 5657
3594.86 5696
3595.42 5500
3595.99 5396
3596.55 5648
3597.12 5654
3597.68 5646
3598.25 5566
3598.82 5320
3599.38 5382
3599.95 5240
3600.51 5321
3601.08 5368
3601.64 5414
3602.21 5585
3602.78 5548
3603.34 5508
3603.91 5116
3604.47 5287
3605.04 5225
3605.61 5116
3606.17 5193
3606.74 5113
3607.30 5008
3607.87 4828
3608.44 4951
3609.00 5238
3609.57 5167
3610.14 5025
3610.70 5072
3611.27 5124
3611.84 5231
3612.40 5346
3612.97 5515
3613.54 5710
3614.10 5889
3614.67 6522
3615.24 7191
3615.80 8282
3616.37 8975
3616.94 9946
3617.50 10929
3618.07 12198
3618.64 12492
3619.21 12764
3619.77 13163
3620.34 13014
3620.91 12364
3621.47 11444
3622.04 10645
3622.61 9661
3623.18 8846
3623.74 7882
3624.31 7099
3624.88 6638
3625.45 6267
3626.01 5729
3626.58 5586
3627.15 5286
3627.72 5380
3628.29 5707
3628.85 5384
3629.42 5143
3629.99 5252
3630.56 5154
3631.13 5082
3631.69 5163
3632.26 5317
3632.83 5389
3633.40 5350
3633.97 5061
3634.54 4985
3635.10 4830
3635.67 4728
3636.24 5037
3636.81 4874
3637.38 4762
3637.95 4984
3638.52 4893
3639.08 5043
3639.65 5267
3640.22 5382
3640.79 5359
3641.36 5592
3641.93 5613
3642.50 5724
3643.07 5741
3643.64 5897
3644.20 6074
3644.77 5729
3645.34 5945
3645.91 5840
3646.48 5786
3647.05 6048
3647.62 6116
3648.19 6145
3648.76 5987
3649.33 5767
3649.90 5956
3650.47 5777
3651.04 5789
3651.61 5974
3652.18 6197
3652.75 6131
3653.32 6087
3653.89 5963
3654.46 6133
3655.03 6428
3655.60 6659
3656.17 7043
3656.74 7041
3657.31 7112
3657.88 7242
3658.45 7678
3659.02 7370
3659.59 7459
3660.16 7689
3660.73 7717
3661.30 7385
3661.87 6803
3662.44 6615
3663.01 6267
3663.58 6011
3664.15 5685
3664.72 5517
3665.29 5629
3665.86 5365
3666.43 5384
3667.01 5288
3667.58 5077
3668.15 4985
3668.72 5034
3669.29 5123
3669.86 5293
3670.43 5441
3671.00 5275
3671.57 5188
3672.15 5360
3672.72 5425
3673.29 5524
3673.86 5518
3674.43 5402
3675.00 5498
3675.57 5339
3676.15 5414
3676.72 5344
3677.29 5636
3677.86 5685
3678.43 5643
3679.00 5400
3679.58 5478
3680.15 5372
3680.72 5310
3681.29 5374
3681.86 5281
3682.44 5291
3683.01 5265
3683.58 5308
3684.15 5207
3684.73 5315
3685.30 5195
3685.87 5462
3686.44 5411
3687.02 5524
3687.59 5603
3688.16 5665
3688.73 5728
3689.31 5891
3689.88 5914
3690.45 6171
3691.02 6185
3691.60 6210
3692.17 6234
3692.74 6132
3693.32 6334
3693.89 6249
3694.46 6100
3695.03 6008
3695.61 5883
3696.18 6015
3696.75 5712
3697.33 5567
3697.90 5436
3698.47 5013
3699.05 5165
3699.62 5087
3700.19 5061
3700.77 5126
3701.34 4943
3701.91 4934
3702.49 5022
3703.06 5105
3703.64 4863
3704.21 4982
3704.78 5111
3705.36 5034
3705.93 5040
3706.51 4888
3707.08 5072
3707.65 5153
3708.23 4871
3708.80 4796
3709.38 4730
3709.95 5069
3710.52 5405
3711.10 5025
3711.67 4952
3712.25 5072
3712.82 5413
3713.40 5089
3713.97 4930
3714.55 5075
3715.12 4904
3715.69 5075
3716.27 5017
3716.84 4898
3717.42 5170
3717.99 5348
3718.57 5223
3719.14 5187
3719.72 5000
3720.29 4919
3720.87 4836
3721.44 5030
3722.02 4755
3722.59 4948
3723.17 4970
3723.75 4868
3724.32 4827
3724.90 4893
3725.47 4809
3726.05 4928
3726.62 4938
3727.20 4939
3727.77 5365
3728.35 5485
3728.92 5607
3729.50 5901
3730.08 5962
3730.65 6143
3731.23 6400
3731.80 6767
3732.38 7089
3732.96 7507
3733.53 7455
3734.11 7470
3734.68 7550
3735.26 7195
3735.84 7065
3736.41 6800
3736.99 6516
3737.57 6530
3738.14 6327
3738.72 6046
3739.30 5701
3739.87 5472
3740.45 5572
3741.03 5484
3741.60 5358
3742.18 5449
3742.76 5559
3743.33 5288
3743.91 5277
3744.49 5364
3745.06 5302
3745.64 5401
3746.22 5496
3746.79 5301
3747.37 5214
3747.95 5394
3748.53 5324
3749.10 5470
3749.68 5399
3750.26 5205
3750.83 5155
3751.41 5114
3751.99 5269
3752.57 5251
3753.14 5103
3753.72 5069
3754.30 5253
3754.88 5351
3755.46 5776
3756.03 5921
3756.61 6320
3757.19 6689
3757.77 6563
3758.35 6932
3758.92 7194
3759.50 7398
3760.08 7342
3760.66 7258
3761.24 6988
3761.81 7051
3762.39 6657
3762.97 6638
3763.55 6657
3764.13 6154
3764.71 6050
3765.28 5824
3765.86 5670
3766.44 5433
3767.02 5312
3767.60 5242
3768.18 5326
3768.76 5457
3769.34 5494
3769.91 5469
3770.49 5277
3771.07 5437
3771.65 5383
3772.23 5419
3772.81 5477
3773.39 5506
3773.97 5770
3774.55 5637
3775.13 5767
3775.71 5644
3776.28 5473
3776.86 5226
3777.44 5081
3778.02 5088
3778.60 5028
3779.18 5045
3779.76 5002
3780.34 5304
3780.92 5030
3781.50 4678
3782.08 4760
3782.66 4973
3783.24 5104
3783.82 4897
3784.40 4994
3784.98 5061
3785.56 5241
3786.14 5178
3786.72 5169
3787.30 4992
3787.88 5138
3788.46 5148
3789.04 5098
3789.62 5088
3790.20 4880
3790.78 4817
3791.36 4738
3791.94 4779
3792.53 5042
3793.11 4927
3793.69 5043
3794.27 5072
3794.85 4975
3795.43 5087
3796.01 5396
3796.59 5560
3797.17 5464
3797.75 5328
3798.33 5696
3798.91 5681
3799.50 5696
3800.08 5736
3800.66 5702
3801.24 5676
3801.82 5716
3802.40 5771
3802.98 5756
3803.57 5886
3804.15 5897
3804.73 5877
3805.31 5667
3805.89 5542
3806.47 5440
3807.05 5461
3807.64 5415
3808.22 5484
3808.80 5511
3809.38 5582
3809.96 5385
3810.55 5393
3811.13 5579
3811.71 5609
3812.29 5587
3812.87 5702
3813.46 5368
3814.04 5247
3814.62 5372
3815.20 5510
3815.79 5467
3816.37 5413
3816.95 5314
3817.53 5247
3818.12 5417
3818.70 5334
3819.28 5206
3819.86 5175
3820.45 5323
3821.03 5103
3821.61 4710
3822.20 4857
3822.78 4955
3823.36 4863
3823.94 4719
3824.53 4689
3825.11 4779
3825.69 4546
3826.28 4599
3826.86 4541
3827.44 4642
3828.03 4855
3828.61 4880
3829.19 4996
3829.78 5029
3830.36 4950
3830.94 4987
3831.53 5020
3832.11 4941
3832.69 5053
3833.28 5020
3833.86 5217
3834.45 5335
3835.03 5171
3835.61 5030
3836.20 5069
3836.78 5189
3837.37 5162
3837.95 5125
3838.53 5116
3839.12 5225
3839.70 5224
3840.29 5194
3840.87 5245
3841.46 4942
3842.04 4768
3842.62 4988
3843.21 5268
3843.79 5341
3844.38 5281
3844.96 5176
3845.55 5253
3846.13 5103
3846.72 5210
3847.30 5471
3847.89 5564
3848.47 5432
3849.06 5429
3849.64 5637
3850.23 5680
3850.81 5619
3851.40 5594
3851.98 5536
3852.57 5467
3853.15 5587
3853.74 5676
3854.32 5771
3854.91 5632
3855.49 5560
3856.08 5904
3856.66 6189
3857.25 6614
3857.84 6894
3858.42 8011
3859.01 8868
3859.59 9659
3860.18 10899
3860.76 11585
3861.35 12495
3861.94 13549
3862.52 13899
3863.11 13857
3863.69 13922
3864.28 13047
3864.87 12144
3865.45 11413
3866.04 10450
3866.62 9399
3867.21 8481
3867.80 7689
3868.38 7174
3868.97 6470
3869.56 6144
3870.14 6207
3870.73 6127
3871.32 6007
3871.90 6282
3872.49 6370
3873.08 6190
3873.66 6185
3874.25 6031
3874.84 6110
3875.42 5890
3876.01 5691
3876.60 5817
3877.19 5812
3877.77 5600
3878.36 5393
3878.95 5512
3879.53 5344
3880.12 5131
3880.71 5312
3881.30 5288
3881.88 5269
3882.47 5078
3883.06 5180
3883.65 5203
3884.23 5247
3884.82 5299
3885.41 5391
3886.00 5463
3886.58 5608
3887.17 5463
3887.76 5544
3888.35 5686
3888.94 5870
3889.52 5815
3890.11 5928
3890.70 6163
3891.29 6127
3891.88 6029
3892.46 6451
3893.05 6707
3893.64 6698
3894.23 6698
3894.82 6763
3895.41 6962
3895.99 7212
3896.58 7533
3897.17 7292
3897.76 7575
3898.35 7523
3898.94 7590
3899.53 7605
3900.12 7493
3900.70 7497
3901.29 7261
3901.88 7342
3902.47 7146
3903.06 6791
3903.65 6406
3904.24 6384
3904.83 6065
3905.42 5826
3906.01 5489
3906.60 5500
3907.18 5446
3907.77 5069
3908.36 5218
3908.95 4988
3909.54 4952
3910.13 4915
3910.72 4776
3911.31 4854
3911.90 4701
3912.49 4696
3913.08 5022
3913.67 5114
3914.26 4907
3914.85 4951
3915.44 4736
3916.03 4653
3916.62 5005
3917.21 5011
3917.80 4761
3918.39 4817
3918.98 4656
3919.57 4726
3920.16 4775
3920.75 4786
3921.34 4770
3921.93 4675
3922.52 4800
3923.11 4830
3923.70 4952
3924.30 4705
3924.89 4843
3925.48 4745
3926.07 4645
3926.66 4723
3927.25 4779
3927.84 4918
3928.43 5008
3929.02 4699
3929.61 4663
3930.20 4668
3930.80 4763
3931.39 4791
3931.98 4993
3932.57 4926
3933.16 4811
3933.75 4885
3934.34 4699
3934.93 4871
3935.53 4869
3936.12 5000
3936.71 5174
3937.30 5153
3937.89 5340
3938.48 5373
3939.08 5280
3939.67 5135
3940.26 5160
3940.85 5098
3941.44 5219
3942.04 5294
3942.63 5118
3943.22 4946
3943.81 4905
3944.40 4811
3945.00 4773
3945.59 4773
3946.18 4718
3946.77 4386
3947.36 4502
3947.96 4490
3948.55 4308
3949.14 4338
3949.73 4297
3950.33 4233
3950.92 4447
3951.51 4320
3952.11 4341
3952.70 4452
3953.29 4404
3953.88 4396
3954.48 4499
3955.07 4328
3955.66 4684
3956.26 4805
3956.85 4807
3957.44 4949
3958.04 4930
3958.63 4970
3959.22 5174
3959.81 5126
3960.41 4978
3961.00 4823
3961.60 4888
3962.19 5072
3962.78 5264
3963.38 5087
3963.97 5295
3964.56 5450
3965.16 5388
3965.75 5642
3966.34 6019
3966.94 5989
3967.53 6177
3968.13 6171
3968.72 6157
3969.31 5822
3969.91 5442
3970.50 5307
3971.10 5549
3971.69 5260
3972.28 5149
3972.88 5019
3973.47 4809
3974.07 4764
3974.66 4563
3975.26 4676
3975.85 4712
3976.45 4693
3977.04 4852
3977.63 4889
3978.23 5047
3978.82 4610
3979.42 4840
3980.01 4581
3980.61 4601
3981.20 4661
3981.80 4666
3982.39 4677
3982.99 4586
3983.58 4486
3984.18 4508
3984.77 4627
3985.37 4570
3985.96 4509
3986.56 4772
3987.16 4645
3987.75 4713
3988.35 4732
3988.94 4576
3989.54 4535
3990.13 4693
3990.73 4673
3991.32 4651
3991.92 4684
3992.52 4821
3993.11 4902
3993.71 4793
3994.30 4750
3994.90 4799
3995.50 4971
3996.09 4738
3996.69 4725
3997.28 4938
3997.88 4937
3998.48 5001
3999.07 4784
3999.67 4614
4000.26 4768
4000.86 4659
4001.46 5002
4002.05 4828
4002.65 5000
4003.25 5041
4003.84 5051
4004.44 5028
4005.04 5299
4005.63 5414
4006.23 5373
4006.83 5445
4007.42 5429
4008.02 5603
4008.62 5526
4009.21 5334
4009.81 5110
4010.41 5248
4011.01 5059
4011.60 4965
4012.20 5110
4012.80 5180
4013.40 5033
4013.99 5005
4014.59 5325
4015.19 5392
4015.78 5257
4016.38 5449
4016.98 5437
4017.58 5656
4018.18 5520
4018.77 5540
4019.37 5639
4019.97 5469
4020.57 5282
4021.16 5175
4021.76 5024
4022.36 4903
4022.96 4643
4023.56 4669
4024.15 4570
4024.75 4624
4025.35 4766
4025.95 4733
4026.55 4874
4027.15 5029
4027.74 4983
4028.34 5084
4028.94 5242
4029.54 5113
4030.14 5228
4030.74 5102
4031.34 5197
4031.93 5050
4032.53 4929
4033.13 5038
4033.73 4956
4034.33 4864
4034.93 4672
4035.53 4725
4036.13 4551
4036.73 4466
4037.32 4753
4037.92 4920
4038.52 4718
4039.12 4704
4039.72 4806
4040.32 4905
4040.92 4737
4041.52 4873
4042.12 5014
4042.72 5178
4043.32 5175
4043.92 4991
4044.52 5238
4045.12 5387
4045.72 5321
4046.32 5146
4046.92 4787
4047.52 4848
4048.12 5125
4048.72 5147
4049.32 4965
4049.92 4738
4050.52 4828
4051.12 4839
4051.72 4760
4052.32 4701
4052.92 4798
4053.52 4841
4054.12 5007
4054.72 4909
4055.32 4753
4055.92 4616
4056.52 4684
4057.12 4792
4057.72 4681
4058.32 4605
4058.92 4467
4059.52 4543
4060.12 4486
4060.72 4416
4061.33 4393
4061.93 4295
4062.53 4404
4063.13 4255
4063.73 4320
4064.33 4280
4064.93 4476
4065.53 4383
4066.13 4452
4066.74 4492
4067.34 4425
4067.94 4534
4068.54 4659
4069.14 4666
4069.74 4671
4070.34 4658
4070.95 4696
4071.55 4610
4072.15 4662
4072.75 4721
4073.35 5011
4073.95 4834
4074.56 4761
4075.16 4783
4075.76 4776
4076.36 4555
4076.96 4956
4077.57 4859
4078.17 4774
4078.77 4830
4079.37 4655
4079.97 4786
4080.58 4836
4081.18 4859
4081.78 4983
4082.38 5081
4082.99 4863
4083.59 4930
4084.19 4919
4084.79 5100
4085.40 5099
4086.00 5191
4086.60 4881
4087.21 4942
4087.81 5115
4088.41 4979
4089.01 4856
4089.62 4991
4090.22 5146
4090.82 5539
4091.43 5784
4092.03 6022
4092.63 6587
4093.24 7158
4093.84 7782
4094.44 8352
4095.05 8708
4095.65 8956
4096.25 9104
4096.86 9132
4097.46 8628
4098.06 8539
4098.67 8254
4099.27 7501
4099.87 6860
4100.48 6188
4101.08 5601
4101.69 5295
4102.29 4952
4102.89 4864
4103.50 4764
4104.10 4382
4104.71 4254
4105.31 4379
4105.91 4335
4106.52 4428
4107.12 4559
4107.73 4310
4108.33 4287
4108.94 4314
4109.54 4387
4110.14 4434
4110.75 4560
4111.35 4699
4111.96 4604
4112.56 4412
4113.17 4549
4113.77 4436
4114.38 4528
4114.98 4504
4115.59 4463
4116.19 4598
4116.80 4545
4117.40 4616
4118.01 4524
4118.61 4373
4119.22 4581
4119.82 4514
4120.43 4597
4121.03 4653
4121.64 4650
4122.24 4674
4122.85 4696
4123.46 5006
4124.06 4810
4124.67 4838
4125.27 4814
4125.88 4792
4126.48 4725
4127.09 4827
4127.69 4999
4128.30 4817
4128.91 5049
4129.51 5066
4130.12 4978
4130.72 4945
4131.33 4838
4131.94 5251
4132.54 5273
4133.15 5224
4133.76 5321
4134.36 5338
4134.97 5264
4135.57 5421
4136.18 5388
4136.79 5411
4137.39 5076
4138.00 4865
4138.61 4886
4139.21 4885
4139.82 4866
4140.43 4759
4141.03 4693
4141.64 4863
4142.25 4824
4142.85 4626
4143.46 4647
4144.07 4731
4144.67 4704
4145.28 4872
4145.89 4901
4146.50 4627
4147.10 4484
4147.71 4380
4148.32 4302
4148.93 4529
4149.53 4518
4150.14 4482
4150.75 4367
4151.36 4337
4151.96 4222
4152.57 4276
4153.18 4249
4153.79 4197
4154.39 4382
4155.00 4362
4155.61 4329
4156.22 4306
4156.82 4223
4157.43 4394
4158.04 4479
4158.65 4272
4159.26 4142
4159.87 4292
4160.47 4245
4161.08 4222
4161.69 4467
4162.30 4628
4162.91 4868
4163.52 4965
4164.12 5060
4164.73 5314
4165.34 5427
4165.95 5394
4166.56 5833
4167.17 5547
4167.78 5307
4168.38 5315
4168.99 5367
4169.60 5373
4170.21 5348
4170.82 5139
4171.43 5144
4172.04 5263
4172.65 5073
4173.26 5041
4173.86 5040
4174.47 5042
4175.08 4696
4175.69 4889
4176.30 4818
4176.91 4678
4177.52 4749
4178.13 4541
4178.74 4581
4179.35 4465
4179.96 4323
4180.57 4291
4181.18 4241
4181.79 4113
4182.40 4279
4183.01 4336
4183.62 4348
4184.23 4352
4184.84 4243
4185.45 4309
4186.06 4158
4186.67 4107
4187.28 4087
4187.89 4172
4188.50 4031
4189.11 4161
4189.72 4243
4190.33 4137
4190.94 4214
4191.55 4239
4192.16 4227
4192.77 4276
4193.38 4467
4193.99 4715
4194.60 4991
4195.21 4817
4195.82 5103
4196.44 5238
4197.05 5089
4197.66 5065
4198.27 4891
4198.88 4848
4199.49 4768
4200.10 4588
4200.71 4616
4201.32 4731
4201.94 4671
4202.55 4614
4203.16 4440
4203.77 4510
4204.38 4529
4204.99 4544
4205.60 4433
4206.21 4513
4206.83 4458
4207.44 4527
4208.05 4466
4208.66 4400
4209.27 4897
4209.89 4757
4210.50 4506
4211.11 4502
4211.72 4516
4212.33 4469
4212.94 4491
4213.56 4353
4214.17 4419
4214.78 4537
4215.39 4394
4216.01 4374
4216.62 4729
4217.23 4786
4217.84 4858
4218.46 4936
4219.07 5044
4219.68 5384
4220.29 5461
4220.91 5817
4221.52 5749
4222.13 6107
4222.74 6382
4223.36 6881
4223.97 7156
4224.58 6832
4225.19 6901
4225.81 6767
4226.42 6760
4227.03 6739
4227.65 6704
4228.26 6646
4228.87 6516
4229.49 6478
4230.10 6433
4230.71 6331
4231.33 6218
4231.94 6028
4232.55 5489
4233.17 5389
4233.78 5435
4234.39 5100
4235.01 4854
4235.62 4913
4236.23 4811
4236.85 4694
4237.46 4635
4238.08 4570
4238.69 4486
4239.30 4628
4239.92 4552
4240.53 4474
4241.15 4224
4241.76 4018
4242.37 4173
4242.99 4186
4243.60 4352
4244.22 4198
4244.83 4172
4245.45 4086
4246.06 4157
4246.67 4182
4247.29 4062
4247.90 4503
4248.52 4331
4249.13 4240
4249.75 4306
4250.36 4070
4250.98 4249
4251.59 4449
4252.21 4266
4252.82 4379
4253.44 4121
4254.05 4058
4254.67 4046
4255.28 4230
4255.90 4308
4256.51 4298
4257.13 4462
4257.74 4296
4258.36 4392
4258.97 4419
4259.59 4446
4260.20 4559
4260.82 4470
4261.44 4527
4262.05 4706
4262.67 4573
4263.28 4670
4263.90 4621
4264.51 4636
4265.13 4653
4265.75 4693
4266.36 4683
4266.98 4732
4267.59 4760
4268.21 4792
4268.83 4885
4269.44 5004
4270.06 4879
4270.67 4962
4271.29 4982
4271.91 4743
4272.52 4664
4273.14 4493
4273.76 4579
4274.37 4531
4274.99 4484
4275.61 4357
4276.22 4300
4276.84 4267
4277.46 4270
4278.07 4141
4278.69 4198
4279.31 4056
4279.92 4065
4280.54 3922
4281.16 3883
4281.77 3963
4282.39 3928
4283.01 3929
4283.63 4052
4284.24 4090
4284.86 4193
4285.48 4316
4286.09 4248
4286.71 4181
4287.33 4336
4287.95 4397
4288.56 4377
4289.18 4348
4289.80 4294
4290.42 4210
4291.03 4226
4291.65 4158
4292.27 3812
4292.89 3724
4293.51 4008
4294.12 4006
4294.74 4097
4295.36 4047
4295.98 4206
4296.60 4205
4297.21 4165
4297.83 4229
4298.45 4067
4299.07 4035
4299.69 4292
4300.31 4241
4300.92 4220
4301.54 4175
4302.16 4020
4302.78 4022
4303.40 4181
4304.02 4064
4304.63 4060
4305.25 4029
4305.87 4416
4306.49 4398
4307.11 4443
4307.73 4630
4308.35 4795
4308.97 5253
4309.59 5204
4310.20 5316
4310.82 5305
4311.44 5528
4312.06 5545
4312.68 5396
4313.30 5315
4313.92 5277
4314.54 5028
4315.16 4566
4315.78 4638
4316.40 4675
4317.02 4385
4317.64 4196
4318.26 4086
4318.88 4135
4319.50 4034
4320.12 3965
4320.74 4087
4321.36 3952
4321.98 3764
4322.60 3663
4323.22 3693
4323.84 3879
4324.46 4117
4325.08 4022
4325.70 4012
4326.32 4011
4326.94 4008
4327.56 4113
4328.18 4120
4328.80 3960
4329.42 3937
4330.04 3999
4330.66 3880
4331.28 3726
4331.90 3723
4332.52 3769
4333.14 3978
4333.76 3848
4334.38 3898
4335.00 3861
4335.63 3843
4336.25 3874
4336.87 3825
4337.49 3966
4338.11 3945
4338.73 3956
4339.35 3906
4339.97 3973
4340.59 4018
4341.22 4001
4341.84 4095
4342.46 4280
4343.08 4369
4343.70 4059
4344.32 4270
4344.94 4378
4345.57 4473
4346.19 4615
4346.81 5018
4347.43 4892
4348.05 4874
4348.67 5017
4349.30 5096
4349.92 4837
4350.54 4827
4351.16 4642
4351.78 4545
4352.41 4545
4353.03 4343
4353.65 4320
4354.27 4208
4354.90 4117
4355.52 4116
4356.14 4206
4356.76 4056
4357.38 4234
4358.01 3822
4358.63 3998
4359.25 4054
4359.87 4131
4360.50 4041
4361.12 4033
4361.74 4022
4362.37 4017
4362.99 4221
4363.61 4031
4364.23 3987
4364.86 3801
4365.48 4042
4366.10 4163
4366.73 4090
4367.35 4010
4367.97 3914
4368.60 4074
4369.22 4125
4369.84 3971
4370.47 3862
4371.09 3866
4371.71 3922
4372.34 3976
4372.96 3902
4373.58 4050
4374.21 4043
4374.83 3796
4375.46 4053
4376.08 4074
4376.70 4085
4377.33 4107
4377.95 4061
4378.57 4092
4379.20 4235
4379.82 4362
4380.45 4390
4381.07 4719
4381.70 4606
4382.32 4750
4382.94 4567
4383.57 4889
4384.19 4713
4384.82 4705
4385.44 4982
4386.07 5238
4386.69 5311
4387.32 5421
4387.94 5593
4388.56 5668
4389.19 5990
4389.81 6534
4390.44 6937
4391.06 7203
4391.69 7149
4392.31 7489
4392.94 7904
4393.56 7446
4394.19 7057
4394.81 6684
4395.44 6285
4396.06 5938
4396.69 5623
4397.31 5306
4397.94 5762
4398.57 5452
4399.19 5452
4399.82 5461
4400.44 5459
4401.07 5624
4401.69 5277
4402.32 5267
4402.94 5288
4403.57 5205
4404.20 4952
4404.82 4816
4405.45 4856
4406.07 4796
4406.70 4675
4407.33 5011
4407.95 4955
4408.58 4940
4409.20 5071
4409.83 4917
4410.46 4978
4411.08 4882
4411.71 4872
4412.34 4789
4412.96 4991
4413.59 4895
4414.21 4850
4414.84 4567
4415.47 4521
4416.09 4697
4416.72 4450
4417.35 4413
4417.97 4269
4418.60 4333
4419.23 4386
4419.86 4286
4420.48 4338
4421.11 4316
4421.74 4243
4422.36 4363
4422.99 4288
4423.62 4137
4424.25 4280
4424.87 4087
4425.50 4065
4426.13 4098
4426.75 4097
4427.38 4108
4428.01 4191
4428.64 4067
4429.26 3915
4429.89 4061
4430.52 4017
4431.15 3984
4431.78 4258
4432.40 4130
4433.03 3933
4433.66 4029
4434.29 4092
4434.91 3968
4435.54 3961
4436.17 4060
4436.80 4117
4437.43 4217
4438.06 4089
4438.68 3955
4439.31 3949
4439.94 3907
4440.57 4034
4441.20 4043
4441.83 3758
4442.45 3665
4443.08 3777
4443.71 3786
4444.34 3763
4444.97 3801
4445.60 3724
4446.23 3791
4446.86 3903
4447.48 3920
4448.11 3783
4448.74 3949
4449.37 3784
4450.00 3753
4450.63 3729
4451.26 3655
4451.89 3737
4452.52 3746
4453.15 3628
4453.78 3788
4454.40 3693
4455.03 3527
4455.66 3613
4456.29 3533
4456.92 3413
4457.55 3591
4458.18 3777
4458.81 3593
4459.44 3676
4460.07 3374
4460.70 3563
4461.33 3516
4461.96 3571
4462.59 3718
4463.22 3638
4463.85 3438
4464.48 3517
4465.11 3465
4465.74 3423
4466.37 3519
4467.00 3438
4467.63 3488
4468.26 3491
4468.89 3401
4469.52 3538
4470.15 3567
4470.78 3425
4471.41 3474
4472.04 3664
4472.68 3636
4473.31 3405
4473.94 3728
4474.57 3744
4475.20 3625
4475.83 3464
4476.46 3485
4477.09 3674
4477.72 3748
4478.35 3557
4478.98 3771
4479.62 3828
4480.25 3703
4480.88 3521
4481.51 3550
4482.14 3643
4482.77 3543
4483.40 3660
4484.04 3695
4484.67 3642
4485.30 3922
4485.93 3936
4486.56 3767
4487.19 4005
4487.82 3915
4488.46 3798
4489.09 3629
4489.72 3556
4490.35 3531
4490.98 3726
4491.62 3721
4492.25 3680
4492.88 3676
4493.51 3744
4494.14 3666
4494.78 3527
4495.41 3582
4496.04 3608
4496.67 3644
4497.31 3457
4497.94 3540
4498.57 3697
4499.20 3568
4499.84 3690
4500.47 3782
4501.10 3755
4501.73 3987
4502.37 3872
4503.00 3812
4503.63 3892
4504.27 4083
4504.90 3948
4505.53 3799
4506.16 4009
4506.80 3956
4507.43 3886
4508.06 3969
4508.70 3830
4509.33 3735
4509.96 3642
4510.60 3551
4511.23 3770
4511.86 3798
4512.50 4065
4513.13 3925
4513.76 4096
4514.40 4045
4515.03 4133
4515.66 4174
4516.30 4297
4516.93 4355
4517.57 4167
4518.20 4130
4518.83 4247
4519.47 4203
4520.10 4013
4520.74 4328
4521.37 4197
4522.00 4150
4522.64 4319
4523.27 4162
4523.91 4495
4524.54 4422
4525.18 4554
4525.81 4921
4526.44 5127
4527.08 5514
4527.71 5979
4528.35 6827
4528.98 7505
4529.62 8887
4530.25 9577
4530.89 10237
4531.52 11339
4532.16 12382
4532.79 12695
4533.43 12618
4534.06 12453
4534.70 11855
4535.33 10929
4535.97 9915
4536.60 8604
4537.24 7434
4537.87 6711
4538.51 6071
4539.14 5510
4539.78 4992
4540.41 4799
4541.05 4654
4541.68 4635
4542.32 4414
4542.96 4376
4543.59 4259
4544.23 4124
4544.86 3842
4545.50 3803
4546.13 3808
4546.77 4050
4547.41 3856
4548.04 3807
4548.68 3704
4549.31 3723
4549.95 4097
4550.59 3911
4551.22 3976
4551.86 3957
4552.50 4009
4553.13 4280
4553.77 4261
4554.40 4368
4555.04 4357
4555.68 4486
4556.31 4571
4556.95 4442
4557.59 4265
4558.22 4288
4558.86 4262
4559.50 3972
4560.13 3840
4560.77 3977
4561.41 4133
4562.04 4210
4562.68 4246
4563.32 4383
4563.96 4471
4564.59 4364
4565.23 4535
4565.87 4585
4566.50 4928
4567.14 4950
4567.78 5356
4568.42 5488
4569.05 5501
4569.69 5815
4570.33 5983
4570.97 5866
4571.60 5867
4572.24 5659
4572.88 5355
4573.52 5160
4574.16 5048
4574.79 4887
4575.43 4706
4576.07 4266
4576.71 4340
4577.34 4163
4577.98 4117
4578.62 3875
4579.26 3859
4579.90 3839
4580.54 3869
4581.17 3963
4581.81 3847
4582.45 3905
4583.09 3822
4583.73 3783
4584.37 3742
4585.00 3703
4585.64 3744
4586.28 3748
4586.92 3682
4587.56 3753
4588.20 3745
4588.84 3515
4589.48 3695
4590.11 3818
4590.75 3848
4591.39 3773
4592.03 3900
4592.67 3808
4593.31 3806
4593.95 3866
4594.59 3759
4595.23 3682
4595.87 3724
4596.51 3660
4597.15 3735
4597.79 3618
4598.42 3481
4599.06 3476
4599.70 3449
4600.34 3542
4600.98 3674
4601.62 3580
4602.26 3617
4602.90 3756
4603.54 3786
4604.18 3715
4604.82 3895
4605.46 3898
4606.10 3997
4606.74 4058
4607.38 4089
4608.02 4053
4608.66 4077
4609.30 4178
4609.94 4137
4610.58 4058
4611.22 4034
4611.86 3752
4612.50 3686
4613.15 3869
4613.79 3580
4614.43 3630
4615.07 3642
4615.71 3670
4616.35 3823
4616.99 3599
4617.63 3323
4618.27 3457
4618.91 3401
4619.55 3431
4620.19 3408
4620.83 3356
4621.48 3238
4622.12 3405
4622.76 3284
4623.40 3216
4624.04 3250
4624.68 3214
4625.32 3223
4625.96 3408
4626.61 3189
4627.25 3179
4627.89 3340
4628.53 3267
4629.17 3187
4629.81 3360
4630.46 3279
4631.10 3310
4631.74 3448
4632.38 3259
4633.02 3482
4633.66 3405
4634.31 3494
4634.95 3384
4635.59 3345
4636.23 3523
4636.88 3265
4637.52 3256
4638.16 3367
4638.80 3338
4639.44 3272
4640.09 3361
4640.73 3240
4641.37 3253
4642.01 3356
4642.66 3288
4643.30 3536
4643.94 3533
4644.58 3454
4645.23 3496
4645.87 3383
4646.51 3359
4647.16 3404
4647.80 3290
4648.44 3503
4649.08 3411
4649.73 3448
4650.37 3357
4651.01 3542
4651.66 3481
4652.30 3245
4652.94 3313
4653.59 3285
4654.23 3226
4654.87 3313
4655.52 3226
4656.16 3428
4656.80 3335
4657.45 3273
4658.09 3304
4658.74 3262
4659.38 3227
4660.02 3118
4660.67 3205
4661.31 3358
4661.95 3339
4662.60 3335
4663.24 3394
4663.89 3260
4664.53 3143
4665.17 3143
4665.82 3183
4666.46 3071
4667.11 3108
4667.75 3254
4668.40 3257
4669.04 3161
4669.68 3201
4670.33 3170
4670.97 3109
4671.62 2987
4672.26 3049
4672.91 2908
4673.55 2946
4674.20 2960
4674.84 3050
4675.49 2998
4676.13 3006
4676.78 3041
4677.42 3111
4678.07 3051
4678.71 3051
4679.36 2960
4680.00 3087
4680.65 2980
4681.29 3022
4681.94 3068
4682.58 3127
4683.23 3262
4683.87 3119
4684.52 3183
4685.16 3276
4685.81 3112
4686.46 3106
4687.10 3203
4687.75 3198
4688.39 3011
4689.04 2799
4689.68 2865
4690.33 3009
4690.98 2956
4691.62 3009
4692.27 2983
4692.91 3079
4693.56 2937
4694.21 2888
4694.85 2933
4695.50 2999
4696.15 3042
4696.79 3037
4697.44 2992
4698.08 2861
4698.73 2859
4699.38 2984
4700.02 3166
4700.67 3030
4701.32 3016
4701.96 2947
4702.61 2856
4703.26 2917
4703.90 3018
4704.55 3047
4705.20 3092
4705.84 3145
4706.49 3260
4707.14 3141
4707.79 3085
4708.43 3240
4709.08 3140
4709.73 3199
4710.37 3223
4711.02 3264
4711.67 3243
4712.32 3087
4712.96 3058
4713.61 3094
4714.26 3062
4714.91 3133
4715.55 3018
4716.20 3238
4716.85 3287
4717.50 3160
4718.14 3114
4718.79 3153
4719.44 3376
4720.09 3471
4720.74 3387
4721.38 3522
4722.03 3564
4722.68 3450
4723.33 3313
4723.98 3415
4724.62 3555
4725.27 3378
4725.92 3370
4726.57 3603
4727.22 3360
4727.87 3371
4728.52 3241
4729.16 3182
4729.81 3291
4730.46 3023
4731.11 3013
4731.76 3049
4732.41 3137
4733.06 3125
4733.70 3060
4734.35 3025
4735.00 3002
4735.65 3008
4736.30 2985
4736.95 2981
4737.60 3116
4738.25 3079
4738.90 3208
4739.55 3315
4740.20 3213
4740.84 3183
4741.49 3354
4742.14 3447
4742.79 3455
4743.44 3407
4744.09 3350
4744.74 3357
4745.39 3411
4746.04 3322
4746.69 3342
4747.34 3295
4747.99 3205
4748.64 3191
4749.29 3314
4749.94 3196
4750.59 3251
4751.24 3431
4751.89 3179
4752.54 3085
4753.19 3358
4753.84 3366
4754.49 3251
4755.14 3187
4755.79 3377
4756.44 3450
4757.09 3250
4757.74 3174
4758.39 3224
4759.04 3249
4759.70 3066
4760.35 3044
4761.00 3022
4761.65 3003
4762.30 3099
4762.95 2995
4763.60 3044
4764.25 3031
4764.90 3170
4765.55 3114
4766.20 3105
4766.86 3195
4767.51 3075
4768.16 3075
4768.81 3064
4769.46 3046
4770.11 3097
4770.76 3100
4771.41 3163
4772.07 3084
4772.72 2997
4773.37 3083
4774.02 2962
4774.67 2928
4775.32 3023
4775.98 2969
4776.63 2824
4777.28 3076
4777.93 2866
4778.58 2870
4779.24 3103
4779.89 3248
4780.54 3009
4781.19 3019
4781.84 3197
4782.50 3212
4783.15 3051
4783.80 3153
4784.45 3262
4785.10 3135
4785.76 2990
4786.41 2915
4787.06 2943
4787.71 2856
4788.37 2905
4789.02 3033
4789.67 2844
4790.33 2769
4790.98 2869
4791.63 2775
4792.28 2731
4792.94 2865
4793.59 2991
4794.24 2757
4794.90 2781
4795.55 2848
4796.20 2808
4796.86 2857
4797.51 2896
4798.16 2907
4798.81 2809
4799.47 2872
4800.12 2897
4800.78 2821
4801.43 2896
4802.08 2818
4802.74 2905
4803.39 3043
4804.04 2847
4804.70 2860
4805.35 2768
4806.00 2913
4806.66 2824
4807.31 2847
4807.97 2865
4808.62 2788
4809.27 2821
4809.93 2719
4810.58 2791
4811.24 2897
4811.89 2940
4812.54 2825
4813.20 2812
4813.85 2968
4814.51 2865
4815.16 2780
4815.82 2895
4816.47 3064
4817.13 3101
4817.78 3127
4818.44 3141
4819.09 3343
4819.74 3423
4820.40 3434
4821.05 3338
4821.71 3393
4822.36 3264
4823.02 3224
4823.67 3411
4824.33 3144
4824.98 3146
4825.64 3175
4826.29 2945
4826.95 2950
4827.60 3089
4828.26 3022
4828.92 3063
4829.57 2908
4830.23 3023
4830.88 2980
4831.54 2810
4832.19 2896
4832.85 2897
4833.50 3019
4834.16 3159
4834.82 3161
4835.47 3206
4836.13 3336
4836.78 3420
4837.44 3477
4838.10 3331
4838.75 3263
4839.41 3238
4840.06 3368
4840.72 3210
4841.38 3290
4842.03 3266
4842.69 3180
4843.34 3004
4844.00 3024
4844.66 3015
4845.31 3076
4845.97 2993
4846.63 2910
4847.28 2993
4847.94 3001
4848.60 3059
4849.25 3291
4849.91 3272
4850.57 3201
4851.22 3257
4851.88 3288
4852.54 3371
4853.20 3256
4853.85 3031
4854.51 2961
4855.17 2927
4855.82 3097
4856.48 2889
4857.14 3091
4857.80 3220
4858.45 3011
4859.11 2921
4859.77 2998
4860.43 2992
4861.08 3014
4861.74 3063
4862.40 3105
4863.06 3249
4863.71 2895
4864.37 2933
4865.03 3022
4865.69 3126
4866.34 3058
4867.00 3156
4867.66 3186
4868.32 3007
4868.98 3002
4869.63 3015
4870.29 2966
4870.95 3191
4871.61 3116
4872.27 2915
4872.93 3072
4873.58 3095
4874.24 3098
4874.90 3075
4875.56 3160
4876.22 3080
4876.88 3095
4877.54 3056
4878.19 3020
4878.85 2871
4879.51 3088
4880.17 3048
4880.83 3139
4881.49 3024
4882.15 3013
4882.81 3038
4883.47 2920
4884.13 2902
4884.78 2813
4885.44 2780
4886.10 2972
4886.76 3054
4887.42 3066
4888.08 2865
4888.74 2728
4889.40 2973
4890.06 2920
4890.72 2971
4891.38 2936
4892.04 2932
4892.70 2907
4893.36 2833
4894.02 2861
4894.68 2836
4895.34 2831
4896.00 2855
4896.66 2835
4897.32 2838
4897.98 2949
4898.64 2918
4899.30 2743
4899.96 2657
4900.62 2820
4901.28 2909
4901.94 2779
4902.60 2804
4903.26 2890
4903.92 2876
4904.58 2772
4905.24 2773
4905.90 2826
4906.56 2968
4907.22 2819
4907.88 2746
4908.54 2807
4909.20 2777
4909.87 2991
4910.53 2784
4911.19 2815
4911.85 2835
4912.51 2661
4913.17 2695
4913.83 2732
4914.49 2798
4915.15 2902
4915.81 2882
4916.48 2661
4917.14 2727
4917.80 2779
4918.46 2670
4919.12 2616
4919.78 2581
4920.44 2702
4921.11 2720
4921.77 2524
4922.43 2526
4923.09 2613
4923.75 2728
4924.41 2666
4925.08 2579
4925.74 2570
4926.40 2584
4927.06 2588
4927.72 2519
4928.39 2509
4929.05 2533
4929.71 2531
4930.37 2698
4931.04 2841
4931.70 2599
4932.36 2571
4933.02 2718
4933.69 2804
4934.35 2702
4935.01 2732
4935.67 2879
4936.34 3026
4937.00 2784
4937.66 2902
4938.32 2767
4938.99 2664
4939.65 2747
4940.31 2791
4940.98 2721
4941.64 2718
4942.30 2744
4942.96 2846
4943.63 2623
4944.29 2747
4944.95 2820
4945.62 2677
4946.28 2616
4946.94 2611
4947.61 2707
4948.27 2610
4948.93 2672
4949.60 2784
4950.26 2770
4950.92 2625
4951.59 2659
4952.25 2633
4952.92 2606
4953.58 2645
4954.24 2640
4954.91 2613
4955.57 2603
4956.24 2511
4956.90 2573
4957.56 2673
4958.23 2601
4958.89 2591
4959.56 2570
4960.22 2633
4960.88 2628
4961.55 2725
4962.21 2844
4962.88 2788
4963.54 2783
4964.21 2905
4964.87 2943
4965.54 2979
4966.20 3091
4966.86 3036
4967.53 3063
4968.19 3070
4968.86 3082
4969.52 3177
4970.19 3079
4970.85 2979
4971.52 2875
4972.18 2834
4972.85 2770
4973.51 2779
4974.18 2808
4974.84 2749
4975.51 2810
4976.17 2875
4976.84 2863
4977.51 2771
4978.17 2729
4978.84 2854
4979.50 2800
4980.17 2800
4980.83 2929
4981.50 2914
4982.16 2965
4982.83 3063
4983.50 2932
4984.16 3117
4984.83 3400
4985.49 3422
4986.16 3660
4986.83 3834
4987.49 4132
4988.16 4556
4988.82 5124
4989.49 5111
4990.16 5090
4990.82 5320
4991.49 5026
4992.16 4865
4992.82 4885
4993.49 4373
4994.16 4167
4994.82 3850
4995.49 3481
4996.15 3270
4996.82 3072
4997.49 3058
4998.16 2757
4998.82 2767
4999.49 2870
5000.16 2829
5000.82 2866
5001.49 2864
5002.16 2792
5002.82 2783
5003.49 2646
5004.16 2713
5004.83 2708
5005.49 2811
5006.16 2660
5006.83 2765
5007.49 2760
5008.16 2738
5008.83 2771
5009.50 2655
5010.16 2733
5010.83 2708
5011.50 2686
5012.17 2862
5012.84 2882
5013.50 2860
5014.17 2751
5014.84 2749
5015.51 2778
5016.17 3027
5016.84 3045
5017.51 3097
5018.18 3120
5018.85 3053
5019.52 2927
5020.18 3172
5020.85 3261
5021.52 3298
5022.19 3343
5022.86 3285
5023.53 3468
5024.19 3641
5024.86 3688
5025.53 3640
5026.20 3730
5026.87 3754
5027.54 3612
5028.21 3828
5028.88 3676
5029.54 3583
5030.21 3722
5030.88 3583
5031.55 3468
5032.22 3567
5032.89 3367
5033.56 3325
5034.23 3393
5034.90 3415
5035.57 3450
5036.24 3369
5036.90 3190
5037.57 3338
5038.24 3173
5038.91 3242
5039.58 3515
5040.25 3633
5040.92 3657
5041.59 3893
5042.26 4169
5042.93 4073
5043.60 4168
5044.27 4337
5044.94 4285
5045.61 4461
5046.28 4371
5046.95 4352
5047.62 4160
5048.29 4079
5048.96 3956
5049.63 3659
5050.30 3651
5050.97 3459
5051.64 3375
5052.31 3113
5052.98 3092
5053.65 3144
5054.32 3087
5054.99 3022
5055.66 3093
5056.34 2988
5057.01 2969
5057.68 3019
5058.35 2988
5059.02 3085
5059.69 2987
5060.36 2826
5061.03 2915
5061.70 2954
5062.37 2970
5063.04 2919
5063.72 2982
5064.39 2972
5065.06 2893
5065.73 2915
5066.40 2926
5067.07 2817
5067.74 2818
5068.42 3024
5069.09 2928
5069.76 2922
5070.43 2893
5071.10 2965
5071.77 2814
5072.44 2747
5073.12 2762
5073.79 2850
5074.46 2674
5075.13 2686
5075.80 2783
5076.48 2910
5077.15 2923
5077.82 2884
5078.49 2951
5079.16 3003
5079.84 2941
5080.51 3024
5081.18 3018
5081.85 3127
5082.53 3041
5083.20 3114
5083.87 3179
5084.54 3096
5085.22 3128
5085.89 2790
5086.56 2883
5087.23 2867
5087.91 2791
5088.58 2695
5089.25 2780
5089.93 2849
5090.60 2731
5091.27 2620
5091.94 2760
5092.62 2910
5093.29 2820
5093.96 2924
5094.64 2895
5095.31 2862
5095.98 2939
5096.66 2831
5097.33 2737
5098.00 2753
5098.68 2914
5099.35 2829
5100.02 2705
5100.70 2755
5101.37 2754
5102.04 2889
5102.72 2939
5103.39 2934
5104.07 2899
5104.74 2874
5105.41 3002
5106.09 2917
5106.76 2964
5107.44 2836
5108.11 2783
5108.78 2778
5109.46 2733
5110.13 2722
5110.81 2721
5111.48 2821
5112.16 2812
5112.83 2654
5113.50 2727
5114.18 2764
5114.85 2644
5115.53 2540
5116.20 2697
5116.88 2632
5117.55 2772
5118.23 2824
5118.90 2788
5119.58 2873
5120.25 2652
5120.93 2736
5121.60 2760
5122.28 2754
5122.95 2639
5123.63 2558
5124.30 2683
5124.98 2709
5125.65 2608
5126.33 2419
5127.00 2494
5127.68 2545
5128.35 2500
5129.03 2601
5129.70 2609
5130.38 2555
5131.06 2553
5131.73 2528
5132.41 2698
5133.08 2551
5133.76 2595
5134.43 2753
5135.11 2722
5135.79 2587
5136.46 2687
5137.14 2699
5137.81 2518
5138.49 2657
5139.17 2740
5139.84 2698
5140.52 2809
5141.20 2797
5141.87 2697
5142.55 2736
5143.22 2520
5143.90 2444
5144.58 2424
5145.25 2422
5145.93 2534
5146.61 2486
5147.28 2511
5147.96 2335
5148.64 2330
5149.31 2412
5149.99 2431
5150.67 2513
5151.34 2514
5152.02 2480
5152.70 2440
5153.38 2506
5154.05 2584
5154.73 2495
5155.41 2511
5156.08 2531
5156.76 2600
5157.44 2529
5158.12 2562
5158.79 2541
5159.47 2375
5160.15 2545
5160.83 2619
5161.50 2596
5162.18 2497
5162.86 2410
5163.54 2505
5164.22 2459
5164.89 2449
5165.57 2596
5166.25 2597
5166.93 2521
5167.61 2552
5168.28 2601
5168.96 2664
5169.64 2559
5170.32 2458
5171.00 2473
5171.67 2444
5172.35 2359
5173.03 2275
5173.71 2417
5174.39 2529
5175.07 2420
5175.74 2391
5176.42 2435
5177.10 2404
5177.78 2503
5178.46 2425
5179.14 2509
5179.82 2454
5180.50 2486
5181.17 2470
5181.85 2449
5182.53 2446
5183.21 2291
5183.89 2397
5184.57 2329
5185.25 2285
5185.93 2280
5186.61 2285
5187.29 2295
5187.97 2391
5188.65 2400
5189.33 2475
5190.00 2402
5190.68 2350
5191.36 2378
5192.04 2398
5192.72 2266
5193.40 2274
5194.08 2258
5194.76 2293
5195.44 2381
5196.12 2494
5196.80 2368
5197.48 2451
5198.16 2450
5198.84 2435
5199.52 2400
5200.20 2340
5200.88 2408
5201.56 2467
5202.24 2433
5202.92 2546
5203.60 2442
5204.28 2462
5204.96 2405
5205.65 2439
5206.33 2471
5207.01 2512
5207.69 2496
5208.37 2560
5209.05 2525
5209.73 2473
5210.41 2548
5211.09 2612
5211.77 2581
5212.45 2522
5213.13 2667
5213.82 2657
5214.50 2551
5215.18 2548
5215.86 2576
5216.54 2586
5217.22 2446
5217.90 2477
5218.58 2639
5219.27 2565
5219.95 2427
5220.63 2596
5221.31 2605
5221.99 2611
5222.67 2665
5223.35 2641
5224.04 2638
5224.72 2573
5225.40 2613
5226.08 2644
5226.76 2549
5227.45 2595
5228.13 2430
5228.81 2376
5229.49 2563
5230.17 2543
5230.86 2409
5231.54 2515
5232.22 2548
5232.90 2526
5233.58 2499
5234.27 2560
5234.95 2629
5235.63 2676
5236.31 2704
5237.00 2698
5237.68 2737
5238.36 2828
5239.05 2863
5239.73 2933
5240.41 2979
5241.09 3161
5241.78 3190
5242.46 3178
5243.14 3338
5243.83 3300
5244.51 3396
5245.19 3403
5245.87 3298
5246.56 3260
5247.24 3177
5247.92 3305
5248.61 3148
5249.29 2966
5249.97 2956
5250.66 2824
5251.34 2873
5252.03 2799
5252.71 2570
5253.39 2588
5254.08 2564
5254.76 2498
5255.44 2588
5256.13 2621
5256.81 2471
5257.50 2543
5258.18 2469
5258.86 2408
5259.55 2601
5260.23 2608
5260.92 2629
5261.60 2617
5262.28 2788
5262.97 2718
5263.65 2541
5264.34 2583
5265.02 2646
5265.71 2720
5266.39 2544
5267.07 2834
5267.76 2649
5268.44 2722
5269.13 2704
5269.81 2855
5270.50 2825
5271.18 2674
5271.87 2755
5272.55 2649
5273.24 2694
5273.92 2693
5274.61 2654
5275.29 2889
5275.98 2780
5276.66 2883
5277.35 2825
5278.03 2826
5278.72 2917
5279.40 2944
5280.09 2929
5280.77 2923
5281.46 2837
5282.15 2978
5282.83 3128
5283.52 2986
5284.20 2994
5284.89 3100
5285.57 3077
5286.26 3066
5286.95 3047
5287.63 3029
5288.32 3017
5289.00 2954
5289.69 3051
5290.38 3188
5291.06 3390
5291.75 3570
5292.43 3535
5293.12 3712
5293.81 3772
5294.49 3742
5295.18 3706
5295.87 3697
5296.55 3718
5297.24 3593
5297.92 3702
5298.61 3822
5299.30 3728
5299.98 3742
5300.67 3932
5301.36 3874
5302.04 3935
5302.73 3840
5303.42 3915
5304.11 3894
5304.79 3775
5305.48 3559
5306.17 3400
5306.85 3336
5307.54 3210
5308.23 3066
5308.92 2924
5309.60 2874
5310.29 2850
5310.98 2722
5311.66 2679
5312.35 2800
5313.04 2759
5313.73 2746
5314.41 2656
5315.10 2632
5315.79 2650
5316.48 2723
5317.17 2684
5317.85 2693
5318.54 2643
5319.23 2779
5319.92 2744
5320.61 2677
5321.29 2680
5321.98 2615
5322.67 2604
5323.36 2746
5324.05 2893
5324.73 2699
5325.42 2793
5326.11 2738
5326.80 2770
5327.49 2792
5328.18 2797
5328.87 2845
5329.55 2924
5330.24 2854
5330.93 2969
5331.62 3061
5332.31 3144
5333.00 3118
5333.69 3058
5334.38 3010
5335.06 2976
5335.75 3144
5336.44 3101
5337.13 3305
5337.82 3214
5338.51 3285
5339.20 3167
5339.89 3155
5340.58 3145
5341.27 3104
5341.96 3175
5342.65 3217
5343.33 3115
5344.02 3151
5344.71 3163
5345.40 3238
5346.09 3347
5346.78 3391
5347.47 3646
5348.16 3847
5348.85 4061
5349.54 4373
5350.23 4549
5350.92 4439
5351.61 4763
5352.30 4824
5352.99 5059
5353.68 4600
5354.37 4529
5355.06 4434
5355.75 4164
5356.44 3840
5357.13 3592
5357.82 3221
5358.51 3223
5359.21 3096
5359.90 3069
5360.59 2756
5361.28 2823
5361.97 2945
5362.66 2900
5363.35 2794
5364.04 2762
5364.73 2754
5365.42 2786
5366.11 2766
5366.80 2685
5367.49 2742
5368.19 2750
5368.88 2696
5369.57 2635
5370.26 2715
5370.95 2671
5371.64 2615
5372.33 2599
5373.02 2654
5373.72 2700
5374.41 2817
5375.10 2689
5375.79 2791
5376.48 2746
5377.17 2705
5377.87 2683
5378.56 2704
5379.25 2886
5379.94 2824
5380.63 2722
5381.33 2793
5382.02 2805
5382.71 2757
5383.40 2751
5384.09 2781
5384.79 2682
5385.48 2669
5386.17 2749
5386.86 2743
5387.55 2768
5388.25 2944
5388.94 2946
5389.63 3088
5390.32 3168
5391.02 3122
5391.71 3001
5392.40 3137
5393.09 2996
5393.79 2947
5394.48 2833
5395.17 2857
5395.87 2864
5396.56 2741
5397.25 2703
5397.95 2714
5398.64 2737
5399.33 2583
5400.02 2494
5400.72 2549
5401.41 2564
5402.10 2558
5402.80 2504
5403.49 2532
5404.18 2485
5404.88 2633
5405.57 2713
5406.26 2715
5406.96 2566
5407.65 2586
5408.35 2661
5409.04 2631
5409.73 2516
5410.43 2688
5411.12 2584
5411.81 2623
5412.51 2631
5413.20 2661
5413.90 2606
5414.59 2622
5415.28 2574
5415.98 2603
5416.67 2731
5417.37 2694
5418.06 2622
5418.76 2557
5419.45 2718
5420.14 2592
5420.84 2549
5421.53 2726
5422.23 2542
5422.92 2638
5423.62 2626
5424.31 2509
5425.01 2581
5425.70 2563
5426.40 2585
5427.09 2528
5427.79 2459
5428.48 2493
5429.18 2580
5429.87 2569
5430.57 2530
5431.26 2671
5431.96 2408
5432.65 2380
5433.35 2566
5434.04 2488
5434.74 2614
5435.43 2665
5436.13 2686
5436.82 2680
5437.52 2659
5438.22 2634
5438.91 2691
5439.61 2671
5440.30 2727
5441.00 2734
5441.69 2734
5442.39 2709
5443.09 2541
5443.78 2626
5444.48 2663
5445.17 2666
5445.87 2702
5446.57 2798
5447.26 2969
5447.96 2872
5448.66 2809
5449.35 3033
5450.05 3032
5450.74 2913
5451.44 2926
5452.14 2954
5452.83 2974
5453.53 3019
5454.23 3146
5454.92 3156
5455.62 3292
5456.32 3399
5457.01 3276
5457.71 3255
5458.41 3336
5459.10 3360
5459.80 3493
5460.50 3361
5461.20 3100
5461.89 3140
5462.59 3097
5463.29 2916
5463.98 2962
5464.68 3013
5465.38 3064
5466.08 2921
5466.77 2854
5467.47 2855
5468.17 2854
5468.87 2913
5469.56 2828
5470.26 2921
5470.96 2936
5471.66 2883
5472.35 2968
5473.05 2899
5473.75 2878
5474.45 2943
5475.15 2860
5475.84 2901
5476.54 2823
5477.24 2807
5477.94 2791
5478.64 2745
5479.34 2877
5480.03 2861
5480.73 2858
5481.43 2817
5482.13 2830
5482.83 2874
5483.53 2867
5484.22 2892
5484.92 3049
5485.62 3004
5486.32 3065
5487.02 2984
5487.72 2908
5488.42 2936
5489.11 2906
5489.81 2978
5490.51 3116
5491.21 2990
5491.91 3130
5492.61 2993
5493.31 2969
5494.01 3127
5494.71 3144
5495.41 3230
5496.11 3410
5496.81 3372
5497.50 3294
5498.20 3382
5498.90 3382
5499.60 3566
5500.30 3683
5501.00 3585
5501.70 3702
5502.40 3872
5503.10 3811
5503.80 3706
5504.50 3642
5505.20 3721
5505.90 3717
5506.60 3782
5507.30 3613
5508.00 3694
5508.70 3824
5509.40 3811
5510.10 3768
5510.80 3680
5511.50 3744
5512.20 3831
5512.90 3898
5513.60 4217
5514.30 4250
5515.00 4442
5515.70 4441
5516.40 4155
5517.11 4296
5517.81 4245
5518.51 4001
5519.21 4071
5519.91 4207
5520.61 4199
5521.31 4216
5522.01 4022
5522.71 4150
5523.41 3944
5524.11 3956
5524.82 3635
5525.52 3550
5526.22 3532
5526.92 3305
5527.62 3121
5528.32 2981
5529.02 3058
5529.72 2989
5530.43 2957
5531.13 2900
5531.83 2792
5532.53 2864
5533.23 2771
5533.93 2852
5534.64 2779
5535.34 2724
5536.04 3015
5536.74 2850
5537.44 2919
5538.15 2950
5538.85 2922
5539.55 2724
5540.25 2679
5540.95 2760
5541.66 2748
5542.36 2814
5543.06 2867
5543.76 3042
5544.47 2906
5545.17 3018
5545.87 3207
5546.57 3260
5547.28 3384
5547.98 3220
5548.68 3334
5549.38 3303
5550.09 3191
5550.79 3213
5551.49 2969
5552.19 3110
5552.90 3063
5553.60 3098
5554.30 2941
5555.01 2826
5555.71 2926
5556.41 3010
5557.12 2915
5557.82 2963
5558.52 2995
5559.23 2833
5559.93 2888
5560.63 2961
5561.34 2839
5562.04 2738
5562.74 2814
5563.45 2980
5564.15 2783
5564.85 2726
5565.56 2714
5566.26 2707
5566.96 2744
5567.67 2684
5568.37 2628
5569.08 2670
5569.78 2677
5570.48 2567
5571.19 2665
5571.89 2667
5572.60 2805
5573.30 2815
5574.01 2846
5574.71 2870
5575.41 2916
5576.12 2971
5576.82 2992
5577.53 2826
5578.23 2802
5578.94 2828
5579.64 2832
5580.35 2667
5581.05 2694
5581.76 2772
5582.46 2899
5583.16 2937
5583.87 2770
5584.57 2611
5585.28 2674
5585.98 2634
5586.69 2563
5587.39 2696
5588.10 2686
5588.81 2638
5589.51 2542
5590.22 2635
5590.92 2658
5591.63 2554
5592.33 2502
5593.04 2452
5593.74 2545
5594.45 2549
5595.15 2593
5595.86 2493
5596.57 2556
5597.27 2498
5597.98 2490
5598.68 2485
5599.39 2406
5600.09 2483
5600.80 2496
5601.51 2378
5602.21 2452
5602.92 2488
5603.62 2471
5604.33 2484
5605.04 2431
5605.74 2488
5606.45 2429
5607.16 2388
5607.86 2420
5608.57 2296
5609.27 2347
5609.98 2329
5610.69 2282
5611.39 2350
5612.10 2503
5612.81 2495
5613.51 2540
5614.22 2547
5614.93 2535
5615.64 2625
5616.34 2473
5617.05 2396
5617.76 2450
5618.46 2442
5619.17 2380
5619.88 2368
5620.58 2508
5621.29 2442
5622.00 2427
5622.71 2426
5623.41 2428
5624.12 2406
5624.83 2433
5625.54 2509
5626.24 2504
5626.95 2641
5627.66 2488
5628.37 2485
5629.07 2409
5629.78 2611
5630.49 2525
5631.20 2574
5631.91 2542
5632.61 2608
5633.32 2616
5634.03 2732
5634.74 2721
5635.45 2677
5636.15 2674
5636.86 2666
5637.57 2623
5638.28 2482
5638.99 2443
5639.70 2330
5640.40 2384
5641.11 2447
5641.82 2519
5642.53 2538
5643.24 2505
5643.95 2321
5644.66 2524
5645.36 2476
5646.07 2459
5646.78 2503
5647.49 2368
5648.20 2538
5648.91 2368
5649.62 2432
5650.33 2601
5651.04 2557
5651.75 2485
5652.45 2474
5653.16 2484
5653.87 2435
5654.58 2406
5655.29 2504
5656.00 2506
5656.71 2420
5657.42 2580
5658.13 2511
5658.84 2404
5659.55 2540
5660.26 2544
5660.97 2435
5661.68 2328
5662.39 2330
5663.10 2371
5663.81 2419
5664.52 2414
5665.23 2474
5665.94 2313
5666.65 2397
5667.36 2558
5668.07 2503
5668.78 2432
5669.49 2410
5670.20 2503
5670.91 2524
5671.62 2426
5672.33 2586
5673.04 2471
5673.75 2458
5674.46 2422
5675.17 2532
5675.88 2604
5676.59 2516
5677.31 2530
5678.02 2568
5678.73 2525
5679.44 2353
5680.15 2381
5680.86 2413
5681.57 2501
5682.28 2475
5682.99 2545
5683.70 2510
5684.42 2598
5685.13 2425
5685.84 2498
5686.55 2565
5687.26 2465
5687.97 2499
5688.68 2469
5689.39 2581
5690.11 2596
5690.82 2516
5691.53 2417
5692.24 2533
5692.95 2646
5693.67 2566
5694.38 2619
5695.09 2438
5695.80 2402
5696.51 2442
5697.22 2383
5697.94 2414
5698.65 2483
5699.36 2573
5700.07 2588
5700.79 2777
5701.50 2640
5702.21 2574
5702.92 2573
5703.63 2505
5704.35 2519
5705.06 2517
5705.77 2557
5706.48 2500
5707.20 2486
5707.91 2409
5708.62 2540
5709.34 2549
5710.05 2512
5710.76 2512
5711.47 2649
5712.19 2581
5712.90 2518
5713.61 2507
5714.33 2595
5715.04 2556
5715.75 2577
5716.47 2518
5717.18 2651
5717.89 2651
5718.61 2784
5719.32 2635
5720.03 2576
5720.75 2634
5721.46 2569
5722.17 2784
5722.89 2681
5723.60 2704
5724.31 2763
5725.03 2897
5725.74 2855
5726.46 2979
5727.17 3112
5727.88 3113
5728.60 3252
5729.31 3117
5730.03 3399
5730.74 3481
5731.45 3294
5732.17 3321
5732.88 3222
5733.60 3091
5734.31 3032
5735.03 3065
5735.74 2995
5736.45 3025
5737.17 2932
5737.88 2977
5738.60 3109
5739.31 3116
5740.03 3063
5740.74 2953
5741.46 3176
5742.17 3210
5742.89 3086
5743.60 3169
5744.32 3213
5745.03 3191
5745.75 3007
5746.46 3060
5747.18 3236
5747.89 3321
5748.61 3346
5749.32 3282
5750.04 3413
5750.75 3474
5751.47 3552
5752.18 3545
5752.90 3529
5753.62 3604
5754.33 3731
5755.05 3563
5755.76 3704
5756.48 3625
5757.19 3623
5757.91 3732
5758.63 3874
5759.34 4084
5760.06 4193
5760.77 4293
5761.49 4405
5762.21 4837
5762.92 5050
5763.64 5324
5764.35 5476
5765.07 6031
5765.79 5941
5766.50 6058
5767.22 6047
5767.94 5937
5768.65 5710
5769.37 5631
5770.08 5461
5770.80 5485
5771.52 5631
5772.23 5774
5772.95 6068
5773.67 6319
5774.39 6444
5775.10 6446
5775.82 6496
5776.54 6235
5777.25 5653
5777.97 5491
5778.69 5149
5779.40 5149
5780.12 4849
5780.84 4704
5781.56 4626
5782.27 4621
5782.99 4509
5783.71 4640
5784.43 4595
5785.14 4465
5785.86 4608
5786.58 4523
5787.30 4299
5788.01 4407
5788.73 4513
5789.45 4508
5790.17 4500
5790.88 4519
5791.60 4579
5792.32 4757
5793.04 4657
5793.76 4626
5794.47 4681
5795.19 4625
5795.91 4784
5796.63 4802
5797.35 4841
5798.07 4920
5798.78 5010
5799.50 5387
5800.22 5737
5800.94 5996
5801.66 6485
5802.38 6556
5803.10 6692
5803.81 7021
5804.53 6973
5805.25 6666
5805.97 6269
5806.69 5653
5807.41 5307
5808.13 4955
5808.85 4651
5809.56 4591
5810.28 4399
5811.00 4140
5811.72 4045
5812.44 4119
5813.16 3998
5813.88 4066
5814.60 4047
5815.32 4064
5816.04 4027
5816.76 4189
5817.48 4121
5818.20 4072
5818.92 4145
5819.64 3946
5820.36 3977
5821.08 3904
5821.80 3980
5822.51 3965
5823.23 3855
5823.95 3911
5824.67 3847
5825.39 4002
5826.11 3834
5826.83 3862
5827.55 3748
5828.28 3818
5829.00 3731
5829.72 3414
5830.44 3571
5831.16 3651
5831.88 3659
5832.60 3656
5833.32 3576
5834.04 3643
5834.76 3749
5835.48 3531
5836.20 3611
5836.92 3665
5837.64 3759
5838.36 3585
5839.08 3514
5839.80 3599
5840.53 3657
5841.25 3601
5841.97 3584
5842.69 3602
5843.41 3373
5844.13 3498
5844.85 3375
5845.57 3331
5846.29 3350
5847.02 3293
5847.74 3265
5848.46 3212
5849.18 3118
5849.90 3085
5850.62 3205
5851.34 3339
5852.07 3286
5852.79 3166
5853.51 3008
5854.23 3029
5854.95 3140
5855.68 3042
5856.40 3057
5857.12 3130
5857.84 3090
5858.56 3027
5859.29 2989
5860.01 2924
5860.73 3051
5861.45 3096
5862.17 3137
5862.90 3071
5863.62 2852
5864.34 3022
5865.06 3049
5865.79 2822
5866.51 2818
5867.23 2876
5867.95 2985
5868.68 2898
5869.40 2947
5870.12 2937
5870.84 2879
5871.57 2874
5872.29 2750
5873.01 2781
5873.74 2777
5874.46 2868
5875.18 2878
5875.91 2825
5876.63 2889
5877.35 3074
5878.08 3090
5878.80 2936
5879.52 2951
5880.25 2881
5880.97 2931
5881.69 2923
5882.42 2880
5883.14 2913
5883.86 2779
5884.59 2737
5885.31 2835
5886.03 2766
5886.76 2702
5887.48 2725
5888.21 2899
5888.93 2728
5889.65 2602
5890.38 2628
5891.10 2610
5891.83 2501
5892.55 2488
5893.27 2648
5894.00 2588
5894.72 2597
5895.45 2559
5896.17 2601
5896.90 2637
5897.62 2715
5898.35 2714
5899.07 2747
5899.79 2833
5900.52 2788
5901.24 2784
5901.97 2768
5902.69 2637
5903.42 2731
5904.14 2697
5904.87 2801
5905.59 2718
5906.32 2723
5907.04 2664
5907.77 2657
5908.49 2708
5909.22 2799
5909.94 2896
5910.67 2779
5911.39 2741
5912.12 2698
5912.84 2785
5913.57 2806
5914.30 2845
5915.02 2871
5915.75 2760
5916.47 2675
5917.20 2695
5917.92 2748
5918.65 2792
5919.38 2671
5920.10 2779
5920.83 2761
5921.55 2722
5922.28 2743
5923.01 2796
5923.73 2713
5924.46 2757
5925.18 2647
5925.91 2651
5926.64 2729
5927.36 2831
5928.09 2752
5928.81 2646
5929.54 2654
5930.27 2661
5930.99 2669
5931.72 2647
5932.45 2830
5933.17 2798
5933.90 2819
5934.63 3008
5935.35 2912
5936.08 3107
5936.81 3022
5937.53 3026
5938.26 3185
5938.99 3217
5939.72 3172
5940.44 3146
5941.17 3212
5941.90 3178
5942.62 3190
5943.35 3007
5944.08 3069
5944.81 3028
5945.53 3082
5946.26 2995
5946.99 2973
5947.72 2909
5948.44 2961
5949.17 2878
5949.90 2890
5950.63 2945
5951.35 2882
5952.08 2890
5952.81 2900
5953.54 3054
5954.27 2992
5954.99 2978
5955.72 3085
5956.45 3021
5957.18 2936
5957.91 3121
5958.64 3116
5959.36 3131
5960.09 3141
5960.82 3148
5961.55 3211
5962.28 3163
5963.01 3133
5963.73 3025
5964.46 3045
5965.19 3129
5965.92 3152
5966.65 3146
5967.38 3228
5968.11 3301
5968.83 3149
5969.56 3339
5970.29 3384
5971.02 3360
5971.75 3438
5972.48 3441
5973.21 3397
5973.94 3460
5974.67 3671
5975.40 3478
5976.13 3491
5976.86 3592
5977.58 3500
5978.31 3490
5979.04 3599
5979.77 3765
5980.50 3528
5981.23 3551
5981.96 3688
5982.69 3567
5983.42 3618
5984.15 3748
5984.88 3786
5985.61 3849
5986.34 3803
5987.07 3821
5987.80 3620
5988.53 3809
5989.26 3900
5989.99 3874
5990.72 3877
5991.45 3781
5992.18 3854
5992.91 3860
5993.64 3916
5994.37 3942
5995.10 3901
5995.83 4049
5996.56 4249
5997.29 3930
5998.03 4012
5998.76 4112
5999.49 3920
6000.22 4040
6000.95 3906
6001.68 3926
6002.41 3804
6003.14 3576
6003.87 3650
6004.60 3750
6005.33 3763
6006.07 3791
6006.80 3947
6007.53 3817
6008.26 4232
6008.99 4440
6009.72 4712
6010.45 5028
6011.18 5232
6011.92 5510
6012.65 6069
6013.38 6198
6014.11 6035
6014.84 6259
6015.57 6145
6016.31 5924
6017.04 5512
6017.77 5418
6018.50 4914
6019.23 4477
6019.96 4264
6020.70 4126
6021.43 3929
6022.16 3753
6022.89 3527
6023.63 3399
6024.36 3375
6025.09 3302
6025.82 3322
6026.55 3276
6027.29 3237
6028.02 3153
6028.75 3248
6029.48 3280
6030.22 3125
6030.95 3217
6031.68 3227
6032.42 3294
6033.15 3272
6033.88 3109
6034.61 3285
6035.35 3242
6036.08 3212
6036.81 3108
6037.55 3188
6038.28 3166
6039.01 3158
6039.74 3378
6040.48 3275
6041.21 3196
6041.94 3172
6042.68 3243
6043.41 3161
6044.14 3152
6044.88 3360
6045.61 3343
6046.35 3321
6047.08 3435
6047.81 3354
6048.55 3481
6049.28 3578
6050.01 3546
6050.75 3668
6051.48 3686
6052.22 3761
6052.95 3674
6053.68 3682
6054.42 3776
6055.15 3616
6055.89 3702
6056.62 3567
6057.35 3532
6058.09 3561
6058.82 3500
6059.56 3319
6060.29 3397
6061.03 3380
6061.76 3376
6062.50 3309
6063.23 3269
6063.96 3302
6064.70 3291
6065.43 3251
6066.17 3293
6066.90 3227
6067.64 3253
6068.37 3264
6069.11 3200
6069.84 3246
6070.58 3321
6071.31 3381
6072.05 3292
6072.78 3143
6073.52 3253
6074.25 3117
6074.99 3018
6075.72 2966
6076.46 2969
6077.20 3103
6077.93 3130
6078.67 3256
6079.40 3012
6080.14 3182
6080.87 2969
6081.61 2988
6082.35 3020
6083.08 3063
6083.82 2977
6084.55 3012
6085.29 2999
6086.02 2991
6086.76 3008
6087.50 2928
6088.23 2974
6088.97 2955
6089.71 3054
6090.44 2974
6091.18 3077
6091.91 2901
6092.65 2929
6093.39 2950
6094.12 2903
6094.86 2890
6095.60 2922
6096.33 2860
6097.07 2884
6097.81 2909
6098.54 2908
6099.28 2842
6100.02 2920
6100.75 2962
6101.49 2943
6102.23 2785
6102.96 2951
6103.70 2918
6104.44 3074
6105.18 2869
6105.91 2874
6106.65 2875
6107.39 2863
6108.12 2959
6108.86 2943
6109.60 3075
6110.34 3116
6111.07 3086
6111.81 2928
6112.55 3030
6113.29 3081
6114.03 3110
6114.76 3055
6115.50 2930
6116.24 2994
6116.98 3090
6117.71 2965
6118.45 2959
6119.19 2982
6119.93 2989
6120.67 3097
6121.40 3027
6122.14 3016
6122.88 2995
6123.62 2974
6124.36 3147
6125.10 3164
6125.83 3205
6126.57 3135
6127.31 3163
6128.05 3158
6128.79 3153
6129.53 3139
6130.27 3053
6131.00 2899
6131.74 2992
6132.48 3057
6133.22 3104
6133.96 3167
6134.70 3207
6135.44 3141
6136.18 3193
6136.92 3137
6137.65 3100
6138.39 3152
6139.13 3120
6139.87 3125
6140.61 3077
6141.35 2987
6142.09 2887
6142.83 3151
6143.57 3151
6144.31 3056
6145.05 2981
6145.79 3083
6146.53 3087
6147.27 3266
6148.01 3242
6148.75 3080
6149.49 3229
6150.23 3211
6150.97 3129
6151.71 3297
6152.45 3337
6153.19 3364
6153.93 3442
6154.67 3447
6155.41 3432
6156.15 3258
6156.89 3261
6157.63 3381
6158.37 3365
6159.11 3354
6159.85 3414
6160.59 3379
6161.33 3541
6162.07 3515
6162.81 3549
6163.55 3718
6164.29 3811
6165.03 3884
6165.77 3974
6166.51 4138
6167.26 4036
6168.00 3986
6168.74 4172
6169.48 4155
6170.22 4106
6170.96 4176
6171.70 4099
6172.44 3961
6173.18 3974
6173.93 3952
6174.67 3976
6175.41 3793
6176.15 4025
6176.89 4013
6177.63 4220
6178.37 4064
6179.12 4069
6179.86 4021
6180.60 3932
6181.34 3937
6182.08 3792
6182.82 3912
6183.57 3932
6184.31 3901
6185.05 4013
6185.79 4140
6186.53 4161
6187.28 4149
6188.02 3967
6188.76 4073
6189.50 4193
6190.25 4150
6190.99 4372
6191.73 4434
6192.47 4592
6193.21 4451
6193.96 4416
6194.70 4469
6195.44 4620
6196.19 4666
6196.93 4750
6197.67 4697
6198.41 4698
6199.16 4588
6199.90 4777
6200.64 4766
6201.38 4729
6202.13 4681
6202.87 4857
6203.61 5082
6204.36 5503
6205.10 5849
6205.84 6695
6206.59 7190
6207.33 8240
6208.07 9142
6208.82 10368
6209.56 11296
6210.30 11902
6211.05 12249
6211.79 11606
6212.53 11274
6213.28 10447
6214.02 9256
6214.77 8467
6215.51 7355
6216.25 6657
6217.00 5967
6217.74 5321
6218.48 4991
6219.23 4619
6219.97 4421
6220.72 4464
6221.46 4322
6222.21 4110
6222.95 3924
6223.69 4119
6224.44 4077
6225.18 4063
6225.93 4069
6226.67 4021
6227.42 3823
6228.16 3986
6228.91 3880
6229.65 3756
6230.39 3633
6231.14 3630
6231.88 3559
6232.63 3528
6233.37 3698
6234.12 3489
6234.86 3647
6235.61 3693
6236.35 3596
6237.10 3665
6237.84 3618
6238.59 3691
6239.33 3629
6240.08 3693
6240.82 3819
6241.57 3874
6242.32 3882
6243.06 4076
6243.81 4066
6244.55 4097
6245.30 4391
6246.04 4523
6246.79 4592
6247.53 4690
6248.28 4728
6249.03 4690
6249.77 4696
6250.52 4826
6251.26 4585
6252.01 4594
6252.76 4660
6253.50 4594
6254.25 4379
6254.99 4266
6255.74 4248
6256.49 4208
6257.23 4067
6257.98 4129
6258.73 4301
6259.47 4230
6260.22 4390
6260.97 4194
6261.71 4098
6262.46 4150
6263.21 4242
6263.95 4056
6264.70 4193
6265.45 4130
6266.19 4232
6266.94 4194
6267.69 4189
6268.43 4049
6269.18 4063
6269.93 4115
6270.67 4224
6271.42 4317
6272.17 4616
6272.92 4661
6273.66 4871
6274.41 5047
6275.16 5447
6275.91 5746
6276.65 5865
6277.40 6126
6278.15 6078
6278.90 6199
6279.64 6039
6280.39 5857
6281.14 5494
6281.89 4946
6282.63 4680
6283.38 4649
6284.13 4460
6284.88 4133
6285.63 4064
6286.37 3885
6287.12 3802
6287.87 3672
6288.62 3757
6289.37 3737
6290.11 3666
6290.86 3718
6291.61 3713
6292.36 3684
6293.11 3536
6293.86 3378
6294.60 3494
6295.35 3580
6296.10 3494
6296.85 3355
6297.60 3335
6298.35 3478
6299.10 3495
6299.85 3615
6300.59 3626
6301.34 3618
6302.09 3704
6302.84 3897
6303.59 3897
6304.34 4094
6305.09 4140
6305.84 4000
6306.59 3859
6307.34 3719
6308.09 3813
6308.84 3769
6309.58 3681
6310.33 3642
6311.08 3449
6311.83 3542
6312.58 3434
6313.33 3533
6314.08 3616
6314.83 3671
6315.58 3798
6316.33 3605
6317.08 3640
6317.83 3757
6318.58 3582
6319.33 3627
6320.08 3634
6320.83 3546
6321.58 3262
6322.33 3255
6323.08 3166
6323.83 3272
6324.58 3187
6325.33 3194
6326.08 3223
6326.83 3098
6327.58 3031
6328.33 3155
6329.09 3081
6329.84 3125
6330.59 3125
6331.34 2980
6332.09 2923
6332.84 3137
6333.59 3277
6334.34 3048
6335.09 2968
6335.84 2961
6336.59 3022
6337.34 2966
6338.10 3101
6338.85 2983
6339.60 3030
6340.35 3049
6341.10 3127
6341.85 3062
6342.60 2982
6343.36 3039
6344.11 3092
6344.86 3122
6345.61 3049
6346.36 2988
6347.11 2914
6347.86 2928
6348.62 2917
6349.37 2904
6350.12 2868
6350.87 2931
6351.62 3032
6352.38 3012
6353.13 3006
6353.88 3059
6354.63 3093
6355.38 3123
6356.14 3215
6356.89 2998
6357.64 2964
6358.39 3063
6359.15 2964
6359.90 2800
6360.65 2864
6361.40 2830
6362.16 2909
6362.91 2816
6363.66 2818
6364.41 2829
6365.17 2694
6365.92 2695
6366.67 2891
6367.42 2811
6368.18 2760
6368.93 2730
6369.68 2729
6370.44 2788
6371.19 2608
6371.94 2619
6372.70 2688
6373.45 2722
6374.20 2770
6374.96 2892
6375.71 2835
6376.46 2724
6377.22 2723
6377.97 2739
6378.72 2620
6379.48 2749
6380.23 2735
6380.98 2663
6381.74 2707
6382.49 2777
6383.24 2769
6384.00 2684
6384.75 2665
6385.51 2770
6386.26 2625
6387.01 2658
6387.77 2673
6388.52 2611
6389.28 2658
6390.03 2632
6390.79 2720
6391.54 2638
6392.29 2665
6393.05 2553
6393.80 2627
6394.56 2526
6395.31 2591
6396.07 2504
6396.82 2450
6397.58 2629
6398.33 2524
6399.08 2473
6399.84 2462
6400.59 2565
6401.35 2504
6402.10 2468
6402.86 2529
6403.61 2579
6404.37 2656
6405.12 2567
6405.88 2528
6406.63 2546
6407.39 2524
6408.15 2444
6408.90 2599
6409.66 2570
6410.41 2385
6411.17 2464
6411.92 2529
6412.68 2621
6413.43 2593
6414.19 2426
6414.94 2403
6415.70 2449
6416.46 2405
6417.21 2448
6417.97 2562
6418.72 2498
6419.48 2541
6420.24 2436
6420.99 2547
6421.75 2611
6422.50 2558
6423.26 2590
6424.02 2586
6424.77 2584
6425.53 2377
6426.28 2506
6427.04 2567
6427.80 2485
6428.55 2576
6429.31 2590
6430.07 2513
6430.82 2631
6431.58 2563
6432.34 2511
6433.09 2540
6433.85 2639
6434.61 2538
6435.36 2602
6436.12 2618
6436.88 2657
6437.64 2622
6438.39 2628
6439.15 2620
6439.91 2628
6440.66 2605
6441.42 2681
6442.18 2738
6442.94 2593
6443.69 2673
6444.45 2667
6445.21 2719
6445.97 2659
6446.72 2643
6447.48 2638
6448.24 2648
6449.00 2548
6449.75 2553
6450.51 2645
6451.27 2547
6452.03 2526
6452.79 2631
6453.54 2653
6454.30 2497
6455.06 2535
6455.82 2617
6456.58 2622
6457.33 2654
6458.09 2628
6458.85 2652
6459.61 2637
6460.37 2628
6461.12 2785
6461.88 2747
6462.64 2702
6463.40 2754
6464.16 2822
6464.92 2784
6465.68 2726
6466.44 2818
6467.19 2717
6467.95 2726
6468.71 2721
6469.47 2732
6470.23 2870
6470.99 2861
6471.75 2840
6472.51 2789
6473.27 2805
6474.02 2879
6474.78 2943
6475.54 2795
6476.30 2783
6477.06 2690
6477.82 2660
6478.58 2758
6479.34 2915
6480.10 2984
6480.86 2977
6481.62 2910
6482.38 3025
6483.14 2983
6483.90 2981
6484.66 3067
6485.42 3075
6486.18 2997
6486.94 3121
6487.70 3024
6488.46 3055
6489.22 3139
6489.98 3155
6490.74 3271
6491.50 3270
6492.26 3274
6493.02 3245
6493.78 3370
6494.54 3501
6495.30 3507
6496.06 3599
6496.82 3640
6497.58 3698
6498.34 3718
6499.10 3707
6499.86 3656
6500.62 3639
6501.38 3565
6502.14 3547
6502.91 3681
6503.67 3788
6504.43 3662
6505.19 3739
6505.95 3806
6506.71 3823
6507.47 3961
6508.23 4307
6508.99 4453
6509.76 4950
6510.52 5155
6511.28 5509
6512.04 6013
6512.80 6551
6513.56 6877
6514.32 7044
6515.09 7184
6515.85 7144
6516.61 6656
6517.37 6227
6518.13 5743
6518.89 5451
6519.66 5082
6520.42 4872
6521.18 4723
6521.94 4525
6522.70 4567
6523.47 4703
6524.23 4720
6524.99 4911
6525.75 4992
6526.51 5092
6527.28 5171
6528.04 5207
6528.80 5286
6529.56 5063
6530.33 5053
6531.09 4917
6531.85 5200
6532.61 5106
6533.38 5176
6534.14 5254
6534.90 5533
6535.66 5883
6536.43 6160
6537.19 6631
6537.95 6875
6538.72 6778
6539.48 6557
6540.24 6288
6541.01 6118
6541.77 5842
6542.53 5546
6543.29 5213
6544.06 4679
6544.82 4676
6545.58 4587
6546.35 4434
6547.11 4409
6547.87 4429
6548.64 4317
6549.40 4306
6550.17 4498
6550.93 4529
6551.69 4536
6552.46 4692
6553.22 4621
6553.98 4545
6554.75 4602
6555.51 4361
6556.28 4499
6557.04 4561
6557.80 4498
6558.57 4446
6559.33 4531
6560.10 4623
6560.86 4555
6561.63 4489
6562.39 4584
6563.15 4818
6563.92 4831
6564.68 4810
6565.45 4707
6566.21 4676
6566.98 4885
6567.74 5072
6568.51 4954
6569.27 5068
6570.04 5027
6570.80 5132
6571.57 5375
6572.33 5528
6573.09 5699
6573.86 6049
6574.63 6435
6575.39 6958
6576.16 7092
6576.92 7514
6577.69 7698
6578.45 7823
6579.22 7768
6579.98 7185
6580.75 6891
6581.51 6757
6582.28 6093
6583.04 5678
6583.81 5213
6584.57 5092
6585.34 4930
6586.11 4843
6586.87 4808
6587.64 4803
6588.40 4903
6589.17 4892
6589.94 4924
6590.70 5089
6591.47 5244
6592.23 5341
6593.00 5552
6593.77 5417
6594.53 5493
6595.30 5600
6596.06 5580
6596.83 5393
6597.60 5343
6598.36 5098
6599.13 5081
6599.90 4781
6600.66 4806
6601.43 4688
6602.20 4563
6602.96 4676
6603.73 4738
6604.50 4745
6605.26 4681
6606.03 4668
6606.80 4491
6607.56 4401
6608.33 4468
6609.10 4765
6609.87 4666
6610.63 4766
6611.40 4883
6612.17 4947
6612.93 5054
6613.70 4996
6614.47 5189
6615.24 5138
6616.00 5049
6616.77 4896
6617.54 4862
6618.31 5013
6619.07 4970
6619.84 4875
6620.61 4830
6621.38 4777
6622.15 4629
6622.91 4818
6623.68 4736
6624.45 4631
6625.22 4606
6625.99 4855
6626.75 4800
6627.52 4758
6628.29 4745
6629.06 4784
6629.83 4875
6630.59 5307
6631.36 5566
6632.13 5983
6632.90 6380
6633.67 6874
6634.44 7393
6635.21 7999
6635.97 8352
6636.74 8111
6637.51 8084
6638.28 7945
6639.05 7490
6639.82 6701
6640.59 5958
6641.36 5542
6642.12 5188
6642.89 4896
6643.66 4589
6644.43 4239
6645.20 4296
6645.97 4163
6646.74 4057
6647.51 4081
6648.28 3991
6649.05 4042
6649.82 4083
6650.59 4053
6651.36 4038
6652.13 4113
6652.89 4301
6653.66 4034
6654.43 3929
6655.20 3789
6655.97 3794
6656.74 3867
6657.51 3668
6658.28 3594
6659.05 3709
6659.82 3597
6660.59 3723
6661.36 3607
6662.13 3663
6662.90 3534
6663.67 3616
6664.44 3593
6665.21 3589
6665.98 3634
6666.76 3653
6667.53 3670
6668.30 3561
6669.07 3633
6669.84 3724
6670.61 3768
6671.38 3824
6672.15 4067
6672.92 4106
6673.69 4022
6674.46 4057
6675.23 4359
6676.00 4148
6676.77 4061
6677.55 4001
6678.32 3890
6679.09 3822
6679.86 3771
6680.63 3797
6681.40 3658
6682.17 3593
6682.94 3676
6683.72 3717
6684.49 3803
6685.26 3839
6686.03 3805
6686.80 3914
6687.57 3982
6688.34 3941
6689.12 4008
6689.89 3888
6690.66 3707
6691.43 3666
6692.20 3659
6692.98 3741
6693.75 3585
6694.52 3458
6695.29 3535
6696.06 3471
6696.84 3412
6697.61 3359
6698.38 3379
6699.15 3467
6699.92 3290
6700.70 3241
6701.47 3217
6702.24 3315
6703.01 3281
6703.79 3227
6704.56 3302
6705.33 3328
6706.11 3356
6706.88 3272
6707.65 3279
6708.42 3205
6709.20 3233
6709.97 3177
6710.74 3389
6711.52 3236
6712.29 3248
6713.06 3281
6713.83 3219
6714.61 3276
6715.38 3064
6716.15 3092
6716.93 3041
6717.70 3018
6718.47 3005
6719.25 3078
6720.02 3070
6720.79 3005
6721.57 3006
6722.34 2938
6723.12 2890
6723.89 2910
6724.66 2839
6725.44 2852
6726.21 2796
6726.98 2788
6727.76 2801
6728.53 2767
6729.31 2761
6730.08 2729
6730.85 2817
6731.63 2875
6732.40 2807
6733.18 2763
6733.95 2725
6734.73 2737
6735.50 2776
6736.27 2808
6737.05 2786
6737.82 2807
6738.60 2726
6739.37 2680
6740.15 2787
6740.92 2798
6741.70 2642
6742.47 2584
6743.25 2609
6744.02 2640
6744.80 2774
6745.57 2583
6746.35 2633
6747.12 2748
6747.90 2619
6748.67 2609
6749.45 2749
6750.22 2823
6751.00 2803
6751.77 2711
6752.55 2684
6753.32 2862
6754.10 2691
6754.87 2656
6755.65 2733
6756.43 2662
6757.20 2604
6757.98 2629
6758.75 2471
6759.53 2590
6760.30 2546
6761.08 2586
6761.86 2621
6762.63 2614
6763.41 2646
6764.18 2568
6764.96 2626
6765.74 2628
6766.51 2676
6767.29 2604
6768.06 2614
6768.84 2528
6769.62 2526
6770.39 2542
6771.17 2584
6771.95 2479
6772.72 2562
6773.50 2644
6774.28 2536
6775.05 2527
6775.83 2367
6776.61 2511
6777.38 2528
6778.16 2704
6778.94 2707
6779.71 2633
6780.49 2622
6781.27 2586
6782.05 2678
6782.82 2583
6783.60 2562
6784.38 2515
6785.15 2524
6785.93 2434
6786.71 2586
6787.49 2566
6788.26 2570
6789.04 2588
6789.82 2527
6790.60 2442
6791.37 2504
6792.15 2497
6792.93 2529
6793.71 2525
6794.48 2507
6795.26 2446
6796.04 2472
6796.82 2426
6797.60 2496
6798.37 2469
6799.15 2460
6799.93 2489
6800.71 2434
6801.49 2407
6802.26 2479
6803.04 2473
6803.82 2525
6804.60 2479
6805.38 2643
6806.16 2579
6806.93 2629
6807.71 2634
6808.49 2545
6809.27 2420
6810.05 2485
6810.83 2506
6811.61 2513
6812.39 2426
6813.16 2536
6813.94 2442
6814.72 2351
6815.50 2303
6816.28 2370
6817.06 2506
6817.84 2743
6818.62 2663
6819.40 2637
6820.18 2599
6820.96 2522
6821.73 2550
6822.51 2624
6823.29 2547
6824.07 2551
6824.85 2648
6825.63 2590
6826.41 2599
6827.19 2537
6827.97 2664
6828.75 2504
6829.53 2358
6830.31 2419
6831.09 2334
6831.87 2380
6832.65 2547
6833.43 2605
6834.21 2486
6834.99 2425
6835.77 2386
6836.55 2499
6837.33 2432
6838.11 2367
6838.89 2252
6839.67 2380
6840.45 2411
6841.23 2358
6842.01 2510
6842.79 2414
6843.57 2423
6844.35 2485
6845.14 2548
6845.92 2561
6846.70 2633
6847.48 2719
6848.26 2868
6849.04 2897
6849.82 2931
6850.60 3218
6851.38 3350
6852.16 3496
6852.94 3508
6853.73 3353
6854.51 3249
6855.29 3218
6856.07 3125
6856.85 3044
6857.63 2839
6858.41 2725
6859.20 2754
6859.98 2672
6860.76 2577
6861.54 2498
6862.32 2586
6863.10 2672
6863.89 2611
6864.67 2510
6865.45 2524
6866.23 2490
6867.01 2606
6867.79 2578
6868.58 2415
6869.36 2492
6870.14 2571
6870.92 2397
6871.71 2462
6872.49 2394
6873.27 2152
6874.05 2304
6874.83 2414
6875.62 2374
6876.40 2363
6877.18 2465
6877.96 2448
6878.75 2354
6879.53 2253
6880.31 2430
6881.10 2317
6881.88 2219
6882.66 2422
6883.44 2469
6884.23 2494
6885.01 2429
6885.79 2337
6886.58 2479
6887.36 2437
6888.14 2462
6888.92 2607
6889.71 2710
6890.49 2817
6891.27 2714
6892.06 2632
6892.84 2604
6893.62 2643
6894.41 2521
6895.19 2520
6895.98 2469
6896.76 2513
6897.54 2498
6898.33 2498
6899.11 2481
6899.89 2573
6900.68 2443
6901.46 2691
6902.25 2445
6903.03 2522
6903.81 2536
6904.60 2405
6905.38 2442
6906.17 2486
6906.95 2596
6907.73 2544
6908.52 2492
6909.30 2479
6910.09 2367
6910.87 2482
6911.66 2421
6912.44 2465
6913.23 2300
6914.01 2438
6914.79 2491
6915.58 2504
6916.36 2435
6917.15 2436
6917.93 2418
6918.72 2457
6919.50 2469
6920.29 2496
6921.07 2457
6921.86 2490
6922.64 2628
6923.43 2552
6924.21 2494
6925.00 2530
6925.78 2556
6926.57 2449
6927.36 2499
6928.14 2516
6928.93 2443
6929.71 2438
6930.50 2582
6931.28 2523
6932.07 2444
6932.85 2481
6933.64 2555
6934.43 2643
6935.21 2442
6936.00 2408
6936.78 2422
6937.57 2490
6938.36 2586
6939.14 2518
6939.93 2620
6940.71 2596
6941.50 2605
6942.29 2560
6943.07 2755
6943.86 2704
6944.64 2659
6945.43 2655
6946.22 2769
6947.00 2737
6947.79 2636
6948.58 2780
6949.36 2805
6950.15 2697
6950.94 2706
6951.72 2715
6952.51 2735
6953.30 2796
6954.08 2672
6954.87 2716
6955.66 2762
6956.45 2845
6957.23 2778
6958.02 2769
6958.81 2802
6959.59 2783
6960.38 2866
6961.17 2890
6961.96 2853
6962.74 2857
6963.53 2875
6964.32 2781
6965.11 2803
6965.89 2964
6966.68 2929
6967.47 2911
6968.26 2935
6969.04 3065
6969.83 3162
6970.62 3002
6971.41 2935
6972.20 3024
6972.98 3171
6973.77 3282
6974.56 3165
6975.35 3259
6976.14 3204
6976.92 3369
6977.71 3388
6978.50 3448
6979.29 3596
6980.08 3678
6980.87 3724
6981.65 3746
6982.44 3931
6983.23 4313
6984.02 4543
6984.81 4552
6985.60 4924
6986.39 5118
6987.17 5039
6987.96 5228
6988.75 5156
6989.54 4804
6990.33 4614
6991.12 4234
6991.91 4089
6992.70 3942
6993.49 3656
6994.28 3438
6995.06 3454
6995.85 3479
6996.64 3556
6997.43 3814
6998.22 4243
6999.01 4380
6999.80 4548
7000.59 4741
7001.38 5069
7002.17 5066
7002.96 4657
7003.75 4544
7004.54 4319
7005.33 3973
7006.12 3914
7006.91 3442
7007.70 3237
7008.49 3200
7009.28 3081
7010.07 3128
7010.86 3034
7011.65 2941
7012.44 2872
7013.23 2784
7014.02 2969
7014.81 2935
7015.60 2887
7016.39 2921
7017.18 2911
7017.97 2869
7018.76 2915
7019.55 2784
7020.34 2859
7021.13 2798
7021.92 2953
7022.71 2995
7023.51 2980
7024.30 2761
7025.09 2899
7025.88 2909
7026.67 2917
7027.46 2933
7028.25 3020
7029.04 3011
7029.83 2997
7030.63 2915
7031.42 2882
7032.21 2872
7033.00 3090
7033.79 3227
7034.58 3155
7035.37 3249
7036.16 3270
7036.96 3422
7037.75 3312
7038.54 3151
7039.33 3147
7040.12 3271
7040.92 3212
7041.71 3078
7042.50 3070
7043.29 3101
7044.08 3032
7044.87 2779
7045.67 2765
7046.46 2795
7047.25 2869
7048.04 2865
7048.84 2870
7049.63 2917
7050.42 2808
7051.21 2838
7052.00 2907
7052.80 2998
7053.59 2959
7054.38 2867
7055.18 2747
7055.97 2737
7056.76 2705
7057.55 2607
7058.35 2608
7059.14 2590
7059.93 2608
7060.72 2692
7061.52 2642
7062.31 2606
7063.10 2509
7063.90 2546
7064.69 2547
7065.48 2640
7066.28 2757
7067.07 2729
7067.86 2666
7068.66 2590
7069.45 2765
7070.24 2700
7071.04 2743
7071.83 2569
7072.62 2548
7073.42 2658
7074.21 2752
7075.00 2668
7075.80 2795
7076.59 2725
7077.39 2731
7078.18 2784
7078.97 2633
7079.77 2616
7080.56 2657
7081.36 2606
7082.15 2623
7082.94 2650
7083.74 2612
7084.53 2514
7085.33 2486
7086.12 2573
7086.92 2615
7087.71 2559
7088.50 2547
7089.30 2622
7090.09 2781
7090.89 2835
7091.68 2825
7092.48 2738
7093.27 2928
7094.07 3001
7094.86 3026
7095.66 2990
7096.45 2901
7097.25 2780
7098.04 2583
7098.84 2523
7099.63 2575
7100.43 2483
7101.22 2473
7102.02 2495
7102.81 2387
7103.61 2304
7104.40 2448
7105.20 2467
7105.99 2383
7106.79 2296
7107.59 2282
7108.38 2225
7109.18 2200
7109.97 2331
7110.77 2302
7111.56 2250
7112.36 2327
7113.16 2231
7113.95 2279
7114.75 2261
7115.54 2337
7116.34 2241
7117.14 2174
7117.93 2242
7118.73 2191
7119.52 2139
7120.32 2179
7121.12 2015
7121.91 2086
7122.71 2194
7123.51 2183
7124.30 2115
7125.10 2202
7125.90 2149
7126.69 2216
7127.49 2173
7128.29 2237
7129.08 2283
7129.88 2272
7130.68 2408
7131.47 2307
7132.27 2429
7133.07 2409
7133.86 2283
7134.66 2180
7135.46 2173
7136.26 2108
7137.05 2149
7137.85 2099
7138.65 2153
7139.44 2289
7140.24 2147
7141.04 2161
7141.84 2211
7142.63 2154
7143.43 2169
7144.23 2151
7145.03 2235
7145.83 2195
7146.62 2132
7147.42 2211
7148.22 2241
7149.02 2184
7149.81 2151
7150.61 2288
7151.41 2256
7152.21 2195
7153.01 2176
7153.80 2187
7154.60 2197
7155.40 2304
7156.20 2154
7157.00 2142
7157.80 2105
7158.59 2107
7159.39 2017
7160.19 2045
7160.99 2202
7161.79 2077
7162.59 2050
7163.39 2084
7164.18 2070
7164.98 2059
7165.78 2027
7166.58 2205
7167.38 2242
7168.18 2146
7168.98 2095
7169.78 2165
7170.58 2126
7171.38 2095
7172.17 2161
7172.97 2237
7173.77 2193
7174.57 2138
7175.37 2097
7176.17 2041
7176.97 2128
7177.77 2216
7178.57 2021
7179.37 2174
7180.17 2154
7180.97 2013
7181.77 2139
7182.57 2186
7183.37 2242
7184.17 2173
7184.97 2158
7185.77 2112
7186.57 2171
7187.37 2244
7188.17 2175
7188.97 2067
7189.77 2001
7190.57 2113
7191.37 1990
7192.17 2017
7192.97 1944
7193.77 1946
7194.57 2021
7195.37 1981
7196.17 1971
7196.97 1911
7197.77 1880
7198.57 1975
7199.37 1999
7200.17 2004
7200.97 1898
7201.77 1928
7202.58 1912
7203.38 2054
7204.18 1960
7204.98 1923
7205.78 1873
7206.58 1927
7207.38 2025
7208.18 1960
7208.98 1945
7209.79 1996
7210.59 2022
7211.39 2003
7212.19 1929
7212.99 1914
7213.79 1885
7214.59 1951
7215.40 1977
7216.20 1975
7217.00 2005
7217.80 1996
7218.60 1984
7219.40 2021
7220.21 1952
7221.01 1958
7221.81 2020
7222.61 2033
7223.41 2035
7224.22 2061
7225.02 2071
7225.82 2026
7226.62 2074
7227.43 2044
7228.23 2060
7229.03 2044
7229.83 2059
7230.63 2061
7231.44 2013
7232.24 1903
7233.04 1962
7233.84 1999
7234.65 2039
7235.45 2024
7236.25 2044
7237.06 2024
7237.86 2058
7238.66 2107
7239.46 2055
7240.27 2099
7241.07 2164
7241.87 2071
7242.68 2125
7243.48 2213
7244.28 2228
7245.09 2210
7245.89 2161
7246.69 2064
7247.50 2199
7248.30 2189
7249.10 2302
7249.91 2252
7250.71 2211
7251.51 2218
7252.32 2166
7253.12 2226
7253.92 2281
7254.73 2210
7255.53 2279
7256.34 2325
7257.14 2405
7257.94 2420
7258.75 2349
7259.55 2298
7260.36 2334
7261.16 2276
7261.96 2413
7262.77 2381
7263.57 2338
7264.38 2269
7265.18 2313
7265.99 2379
7266.79 2352
7267.59 2455
7268.40 2480
7269.20 2528
7270.01 2544
7270.81 2528
7271.62 2731
7272.42 2612
7273.23 2643
7274.03 2651
7274.84 2668
7275.64 2692
7276.45 2676
7277.25 2779
7278.06 2585
7278.86 2647
7279.67 2894
7280.47 2993
7281.28 3050
7282.08 3170
7282.89 3568
7283.69 3829
7284.50 3970
7285.30 4234
7286.11 4420
7286.92 4436
7287.72 4345
7288.53 3974
7289.33 3827
7290.14 3672
7290.94 3242
7291.75 3152
7292.56 3041
7293.36 3053
7294.17 2928
7294.97 2877
7295.78 3037
7296.59 2926
7297.39 2786
7298.20 2882
7299.00 2943
7299.81 2835
7300.62 2898
7301.42 3011
7302.23 2851
7303.04 3172
7303.84 3199
7304.65 3197
7305.46 3346
7306.26 3257
7307.07 3284
7307.88 3470
7308.68 3366
7309.49 3383
7310.30 3457
7311.10 3546
7311.91 3525
7312.72 3666
7313.52 3554
7314.33 3430
7315.14 3535
7315.95 3648
7316.75 3702
7317.56 3710
7318.37 4077
7319.18 4494
7319.98 4736
7320.79 5096
7321.60 5418
7322.40 5776
7323.21 5840
7324.02 5576
7324.83 5203
7325.64 5095
7326.44 4555
7327.25 4238
7328.06 3805
7328.87 3578
7329.67 3429
7330.48 3202
7331.29 3086
7332.10 2971
7332.91 2928
7333.71 2822
7334.52 2924
7335.33 2905
7336.14 2831
7336.95 2938
7337.76 2850
7338.56 3070
7339.37 2990
7340.18 2898
7340.99 2934
7341.80 2849
7342.61 2836
7343.42 2851
7344.22 3006
7345.03 2997
7345.84 3035
7346.65 2919
7347.46 3025
7348.27 2982
7349.08 3109
7349.89 3047
7350.70 3015
7351.51 2932
7352.31 3027
7353.12 2915
7353.93 2965
7354.74 2888
7355.55 2751
7356.36 2869
7357.17 2946
7357.98 2999
7358.79 3111
7359.60 3114
7360.41 3217
7361.22 3170
7362.03 3255
7362.84 3191
7363.65 3027
7364.46 2982
7365.27 2896
7366.08 2982
7366.89 3040
7367.70 3094
7368.51 2894
7369.32 2910
7370.13 2978
7370.94 2889
7371.75 2872
7372.56 2940
7373.37 2980
7374.18 2887
7374.99 3024
7375.80 2973
7376.61 3020
7377.42 3064
7378.23 3147
7379.04 3357
7379.85 3344
7380.66 3447
7381.48 3478
7382.29 3676
7383.10 3692
7383.91 3758
7384.72 3644
7385.53 3650
7386.34 3516
7387.15 3176
7387.96 3084
7388.77 3016
7389.59 2962
7390.40 2858
7391.21 2763
7392.02 2736
7392.83 2708
7393.64 2731
7394.45 2750
7395.27 2730
7396.08 2709
7396.89 2693
7397.70 2899
7398.51 2906
7399.32 2948
7400.14 3075
7400.95 3108
7401.76 3120
7402.57 3145
7403.38 3130
7404.20 3051
7405.01 2972
7405.82 2929
7406.63 2951
7407.44 2822
7408.26 2816
7409.07 2568
7409.88 2546
7410.69 2490
7411.51 2420
7412.32 2399
7413.13 2505
7413.94 2501
7414.76 2449
7415.57 2520
7416.38 2371
7417.19 2413
7418.01 2322
7418.82 2350
7419.63 2393
7420.45 2342
7421.26 2338
7422.07 2512
7422.88 2270
7423.70 2397
7424.51 2401
7425.32 2224
7426.14 2312
7426.95 2216
7427.76 2218
7428.58 2293
7429.39 2219
7430.20 2223
7431.02 2205
7431.83 2260
7432.64 2196
7433.46 2273
7434.27 2230
7435.09 2231
7435.90 2254
7436.71 2258
7437.53 2273
7438.34 2380
7439.16 2321
7439.97 2313
7440.78 2328
7441.60 2393
7442.41 2400
7443.23 2326
7444.04 2260
7444.85 2211
7445.67 2138
7446.48 2244
7447.30 2198
7448.11 2278
7448.93 2131
7449.74 2256
7450.56 2217
7451.37 2209
7452.18 2239
7453.00 2261
7453.81 2199
7454.63 2098
7455.44 2149
7456.26 2226
7457.07 2187
7457.89 2099
7458.70 2131
7459.52 2223
7460.33 2073
7461.15 2297
7461.96 2185
7462.78 2088
7463.59 2090
7464.41 2117
7465.23 2300
7466.04 2164
7466.86 2112
7467.67 2238
7468.49 2224
7469.30 2217
7470.12 2176
7470.93 2083
7471.75 2076
7472.57 2033
7473.38 2009
7474.20 2060
7475.01 2167
7475.83 2092
7476.65 2122
7477.46 2031
7478.28 2017
7479.09 2087
7479.91 1993
7480.73 2022
7481.54 1936
7482.36 1898
7483.18 1956
7483.99 1968
7484.81 2052
7485.62 1964
7486.44 1867
7487.26 1886
7488.07 1914
7488.89 1891
7489.71 1933
7490.52 1919
7491.34 1959
7492.16 2033
7492.98 1990
7493.79 1945
7494.61 1905
7495.43 1950
7496.24 1963
7497.06 1867
7497.88 1812
7498.70 1885
7499.51 1917
7500.33 1965
7501.15 1967
7501.96 1896
7502.78 1871
7503.60 1951
7504.42 1932
7505.23 1972
7506.05 1888
7506.87 1953
7507.69 2070
7508.51 1975
7509.32 1854
7510.14 1830
7510.96 1964
7511.78 1939
7512.59 1914
7513.41 1857
7514.23 1902
7515.05 1924
7515.87 1834
7516.69 1779
7517.50 1894
7518.32 1823
7519.14 1797
7519.96 1919
7520.78 1736
7521.60 1777
7522.41 1887
7523.23 1833
7524.05 1841
7524.87 1792
7525.69 1807
7526.51 1879
7527.33 1746
7528.14 1771
7528.96 1741
7529.78 1882
7530.60 1835
7531.42 1966
7532.24 1858
7533.06 1793
7533.88 1775
7534.70 1828
7535.52 1860
7536.34 1785
7537.16 1840
7537.97 1776
7538.79 1780
7539.61 1806
7540.43 1810
7541.25 1704
7542.07 1783
7542.89 1725
7543.71 1793
7544.53 1757
7545.35 1815
7546.17 1827
7546.99 1863
7547.81 1884
7548.63 1782
7549.45 1856
7550.27 1891
7551.09 1798
7551.91 1808
7552.73 1878
7553.55 1802
7554.37 1890
7555.19 1931
7556.01 1857
7556.83 1900
7557.65 1907
7558.47 1925
7559.29 2027
7560.11 2000
7560.93 1913
7561.76 1910
7562.58 1857
7563.40 1915
7564.22 1887
7565.04 1913
7565.86 1956
7566.68 1976
7567.50 1870
7568.32 1874
7569.14 1934
7569.96 1829
7570.79 1796
7571.61 1967
7572.43 1818
7573.25 1772
7574.07 1751
7574.89 1844
7575.71 1870
7576.54 1912
7577.36 1778
7578.18 1741
7579.00 1817
7579.82 1767
7580.64 1871
7581.46 1886
7582.29 1895
7583.11 1848
7583.93 1860
7584.75 1901
7585.57 1876
7586.40 1974
7587.22 2003
7588.04 2053
7588.86 2062
7589.68 1985
7590.51 2001
7591.33 1989
7592.15 2015
7592.97 1868
7593.80 1864
7594.62 1904
7595.44 1987
7596.26 1896
7597.09 1814
7597.91 1985
7598.73 1932
7599.55 1910
7600.38 1940
7601.20 1974
7602.02 2107
7602.85 2048
7603.67 2192
7604.49 2251
7605.31 2273
7606.14 2193
7606.96 2182
7607.78 2284
7608.61 2214
7609.43 2216
7610.25 2069
7611.08 2057
7611.90 2058
7612.72 1950
7613.55 1987
7614.37 1995
7615.19 1935
7616.02 2018
7616.84 1962
7617.67 1996
7618.49 1952
7619.31 2032
7620.14 1933
7620.96 1961
7621.78 2008
7622.61 2009
7623.43 1985
7624.26 2070
7625.08 2036
7625.91 1997
7626.73 2029
7627.55 2023
7628.38 1940
7629.20 2064
7630.03 2187
7630.85 2098
7631.68 2282
7632.50 2275
7633.32 2363
7634.15 2254
7634.97 2340
7635.80 2253
7636.62 2064
7637.45 2021
7638.27 1975
7639.10 1904
7639.92 1937
7640.75 1910
7641.57 1898
7642.40 1789
7643.22 1871
7644.05 1875
7644.87 1822
7645.70 1818
7646.52 1801
7647.35 1737
7648.17 1811
7649.00 1860
7649.82 1656
7650.65 1783
7651.48 1834
7652.30 1801
7653.13 1820
7653.95 1707
7654.78 1742
7655.60 1705
7656.43 1660
7657.26 1742
7658.08 1769
7658.91 1759
7659.73 1645
7660.56 1738
7661.39 1779
7662.21 1848
7663.04 1837
7663.86 1780
7664.69 1808
7665.52 1797
7666.34 1769
7667.17 1709
7668.00 1753
7668.82 1919
7669.65 2008
7670.48 1896
7671.30 1861
7672.13 1835
7672.96 1854
7673.78 1786
7674.61 1946
7675.44 1809
7676.26 1840
7677.09 1836
7677.92 1828
7678.74 1848
7679.57 1824
7680.40 1683
7681.22 1823
7682.05 1683
7682.88 1684
7683.71 1753
7684.53 1783
7685.36 1714
7686.19 1716
7687.02 1801
7687.84 1817
7688.67 1757
7689.50 1771
7690.33 1777
7691.15 1739
7691.98 1796
7692.81 1816
7693.64 1715
7694.47 1744
7695.29 1755
7696.12 1823
7696.95 1899
7697.78 1970
7698.61 1847
7699.43 1822
7700.26 1817
7701.09 1851
7701.92 1863
7702.75 1915
7703.57 1900
7704.40 1880
7705.23 1899
7706.06 1912
7706.89 1874
7707.72 1853
7708.55 1861
7709.37 1895
7710.20 1811
7711.03 1841
7711.86 1807
7712.69 1873
7713.52 1857
7714.35 1933
7715.18 1853
7716.01 1806
7716.83 1709
7717.66 1852
7718.49 1919
7719.32 1867
7720.15 1864
7720.98 1798
7721.81 1811
7722.64 1816
7723.47 1823
7724.30 1765
7725.13 1768
7725.96 1819
7726.79 1811
7727.62 1812
7728.45 1793
7729.28 1903
7730.11 1889
7730.94 1877
7731.77 1851
7732.60 1924
7733.42 1899
7734.25 1942
7735.09 1837
7735.92 1855
7736.75 1802
7737.58 1686
7738.41 1880
7739.24 1923
7740.07 1892
7740.90 1847
7741.73 1874
7742.56 1884
7743.39 2016
7744.22 2040
7745.05 2348
7745.88 2578
7746.71 2678
7747.54 2920
7748.37 3222
7749.20 3294
7750.03 3394
7750.86 3378
7751.70 3004
7752.53 2970
7753.36 2769
7754.19 2378
7755.02 2056
7755.85 2095
7756.68 1931
7757.51 1924
7758.34 2003
7759.18 1991
7760.01 1840
7760.84 1878
7761.67 1891
7762.50 1976
7763.33 1927
7764.16 1948
7765.00 1954
7765.83 1848
7766.66 1755
7767.49 1840
7768.32 1803
7769.16 1804
7769.99 1666
7770.82 1586
7771.65 1619
7772.48 1639
7773.32 1683
7774.15 1700
7774.98 1694
7775.81 1645
7776.64 1781
7777.48 1735
7778.31 1641
7779.14 1677
7779.97 1690
7780.81 1724
7781.64 1731
7782.47 1829
7783.30 1826
7784.14 1790
7784.97 1794
7785.80 1924
7786.64 2045
7787.47 2005
7788.30 2023
7789.13 1931
7789.97 1990
7790.80 1994
7791.63 1949
7792.47 1876
7793.30 1909
7794.13 1907
7794.97 1814
7795.80 1777
7796.63 1825
7797.47 1830
7798.30 1788
7799.13 1759
7799.97 1785
7800.80 1729
7801.63 1737
7802.47 1771
7803.30 1755
7804.13 1783
7804.97 1798
7805.80 1860
7806.64 1776
7807.47 1820
7808.30 1764
7809.14 1792
7809.97 1758
7810.81 1839
7811.64 1891
7812.47 1822
7813.31 1826
7814.14 1758
7814.98 1825
7815.81 1824
7816.65 1873
7817.48 1856
7818.32 1911
7819.15 1866
7819.98 1762
7820.82 1814
7821.65 1835
7822.49 1832
7823.32 1779
7824.16 1771
7824.99 1825
7825.83 1893
7826.66 1847
7827.50 1873
7828.33 1943
7829.17 1831
7830.00 1787
7830.84 1744
7831.67 1720
7832.51 1772
7833.34 1824
7834.18 1822
7835.02 1783
7835.85 1712
7836.69 1737
7837.52 1730
7838.36 1689
7839.19 1644
7840.03 1592
7840.86 1659
7841.70 1704
7842.54 1658
7843.37 1743
7844.21 1693
7845.04 1670
7845.88 1743
7846.72 1641
7847.55 1711
7848.39 1656
7849.22 1647
7850.06 1482
7850.90 1580
7851.73 1710
7852.57 1579
7853.41 1645
7854.24 1593
7855.08 1577
7855.92 1625
7856.75 1579
7857.59 1570
7858.43 1587
7859.26 1613
7860.10 1642
7860.94 1753
7861.77 1724
7862.61 1629
7863.45 1708
7864.28 1670
7865.12 1532
7865.96 1590
7866.79 1567
7867.63 1594
7868.47 1654
7869.31 1515
7870.14 1490
7870.98 1545
7871.82 1570
7872.66 1567
7873.49 1602
7874.33 1563
7875.17 1612
7876.01 1556
7876.84 1571
7877.68 1677
7878.52 1619
7879.36 1553
7880.19 1707
7881.03 1661
7881.87 1641
7882.71 1643
7883.55 1523
7884.38 1583
7885.22 1642
7886.06 1648
7886.90 1587
7887.74 1619
7888.57 1583
7889.41 1509
7890.25 1585
7891.09 1703
7891.93 1642
7892.77 1551
7893.61 1605
7894.44 1641
7895.28 1587
7896.12 1582
7896.96 1595
7897.80 1601
7898.64 1674
7899.48 1614
7900.32 1661
7901.15 1592
7901.99 1531
7902.83 1607
7903.67 1625
7904.51 1559
7905.35 1603
7906.19 1539
7907.03 1538
7907.87 1665
7908.71 1611
7909.55 1574
7910.39 1586
7911.22 1610
7912.06 1616
7912.90 1621
7913.74 1739
7914.58 1770
7915.42 1784
7916.26 1878
7917.10 1911
7917.94 2013
7918.78 2002
7919.62 2007
7920.46 2032
7921.30 2050
7922.14 1997
7922.98 1769
7923.82 1823
7924.66 1710
7925.50 1714
7926.34 1695
7927.18 1707
7928.02 1592
7928.86 1489
7929.70 1518
7930.55 1475
7931.39 1558
7932.23 1476
7933.07 1469
7933.91 1550
7934.75 1527
7935.59 1498
7936.43 1512
7937.27 1561
7938.11 1573
7938.95 1547
7939.79 1498
7940.63 1504
7941.48 1509
7942.32 1501
7943.16 1528
7944.00 1618
7944.84 1620
7945.68 1593
7946.52 1628
7947.36 1606
7948.21 1573
7949.05 1634
7949.89 1623
7950.73 1555
7951.57 1564
7952.41 1603
7953.26 1516
7954.10 1481
7954.94 1491
7955.78 1505
7956.62 1623
7957.47 1629
7958.31 1516
7959.15 1559
7959.99 1496
7960.83 1515
7961.68 1644
7962.52 1669
7963.36 1583
7964.20 1521
7965.04 1498
7965.89 1417
7966.73 1399
7967.57 1419
7968.41 1488
7969.26 1497
7970.10 1351
7970.94 1437
7971.78 1481
7972.63 1521
7973.47 1403
7974.31 1398
7975.16 1436
7976.00 1521
7976.84 1532
7977.68 1390
7978.53 1417
7979.37 1379
7980.21 1384
7981.06 1380
7981.90 1450
7982.74 1429
7983.59 1514
7984.43 1397
7985.27 1493
7986.12 1446
7986.96 1401
7987.80 1483
7988.65 1456
7989.49 1483
7990.34 1439
7991.18 1370
7992.02 1458
7992.87 1436
7993.71 1435
7994.55 1443
7995.40 1499
7996.24 1423
7997.09 1466
7997.93 1405
7998.77 1397
7999.62 1366
8000.46 1333
8001.31 1374
8002.15 1424
8003.00 1554
8003.84 1553
8004.68 1505
8005.53 1378
8006.37 1411
8007.22 1341
8008.06 1302
8008.91 1348
8009.75 1320
8010.60 1477
8011.44 1358
8012.29 1388
8013.13 1431
8013.98 1488
8014.82 1386
8015.67 1359
8016.51 1454
8017.36 1376
8018.20 1345
8019.05 1338
8019.89 1448
8020.74 1379
8021.58 1344
8022.43 1352
8023.27 1361
8024.12 1342
8024.96 1349
8025.81 1349
8026.66 1350
8027.50 1423
8028.35 1373
8029.19 1271
8030.04 1367
8030.88 1312
8031.73 1319
8032.58 1373
8033.42 1362
8034.27 1384
8035.11 1451
8035.96 1541
8036.81 1543
8037.65 1449
8038.50 1364
8039.35 1404
8040.19 1345
8041.04 1342
8041.88 1383
8042.73 1382
8043.58 1305
8044.42 1317
8045.27 1336
8046.12 1292
8046.96 1430
8047.81 1377
8048.66 1372
8049.50 1285
8050.35 1345
8051.20 1383
8052.04 1414
8052.89 1322
8053.74 1243
8054.59 1240
8055.43 1286
8056.28 1374
8057.13 1429
8057.97 1318
8058.82 1325
8059.67 1368
8060.52 1310
8061.36 1285
8062.21 1351
8063.06 1296
8063.91 1351
8064.75 1365
8065.60 1292
8066.45 1280
8067.30 1304
8068.15 1350
8068.99 1309
8069.84 1218
8070.69 1242
8071.54 1291
8072.38 1196
8073.23 1211
8074.08 1310
8074.93 1303
8075.78 1220
8076.63 1283
8077.47 1263
8078.32 1290
8079.17 1323
8080.02 1325
8080.87 1314
8081.72 1204
8082.56 1237
8083.41 1290
8084.26 1362
8085.11 1259
8085.96 1153
8086.81 1290
8087.66 1310
8088.51 1273
8089.35 1268
8090.20 1265
8091.05 1314
8091.90 1250
8092.75 1209
8093.60 1309
8094.45 1212
8095.30 1267
8096.15 1345
8097.00 1232
8097.85 1341
8098.70 1337
8099.55 1325
8100.39 1328
8101.24 1257
8102.09 1308
8102.94 1266
8103.79 1247
8104.64 1244
8105.49 1225
8106.34 1232
8107.19 1249
8108.04 1261
8108.89 1287
8109.74 1239
8110.59 1280
8111.44 1268
8112.29 1249
8113.14 1232
8113.99 1261
8114.84 1192
8115.69 1196
8116.54 1351
8117.39 1258
8118.24 1273
8119.09 1169
8119.95 1294
8120.80 1333
8121.65 1329
8122.50 1249
8123.35 1270
8124.20 1394
8125.05 1364
8125.90 1316
8126.75 1299
8127.60 1299
8128.45 1263
8129.30 1223
8130.15 1198
8131.01 1293
8131.86 1234
8132.71 1245
8133.56 1197
8134.41 1199
8135.26 1284
8136.11 1305
8136.96 1261
8137.82 1217
8138.67 1197
8139.52 1177
8140.37 1226
8141.22 1270
8142.07 1283
8142.93 1264
8143.78 1234
8144.63 1211
8145.48 1200
8146.33 1170
8147.19 1232
8148.04 1247
8148.89 1234
8149.74 1149
8150.59 1280
8151.45 1189
8152.30 1197
8153.15 1193
8154.00 1241
8154.85 1243
8155.71 1259
8156.56 1245
8157.41 1251
8158.26 1269
8159.12 1320
8159.97 1281
8160.82 1223
8161.68 1173
8162.53 1184
8163.38 1173
8164.23 1185
8165.09 1262
8165.94 1270
8166.79 1281
8167.65 1245
8168.50 1193
8169.35 1262
8170.20 1179
8171.06 1246
8171.91 1183
8172.76 1183
8173.62 1174
8174.47 1209
8175.32 1302
8176.18 1324
8177.03 1202
8177.89 1179
8178.74 1261
8179.59 1239
8180.45 1243
8181.30 1207
8182.15 1185
8183.01 1203
8183.86 1202
8184.72 1192
8185.57 1297
8186.42 1184
8187.28 1139
8188.13 1115
8188.99 1142
8189.84 1108
8190.69 1143
8191.55 1108
8192.40 1225
8193.26 1159
8194.11 1231
8194.97 1256
8195.82 1074
8196.68 1201
8197.53 1257
8198.38 1180
8199.24 1158
8200.09 1173
8200.95 1169
8201.80 1149
8202.66 1175
8203.51 1191
8204.37 1187
8205.22 1132
8206.08 1170
8206.93 1214
8207.79 1230
8208.64 1188
8209.50 1220
8210.35 1171
8211.21 1148
8212.06 1213
8212.92 1129
8213.78 1161
8214.63 1106
8215.49 1140
8216.34 1227
8217.20 1240
8218.05 1202
8218.91 1172
8219.76 1211
8220.62 1240
8221.48 1318
8222.33 1310
8223.19 1319
8224.04 1347
8224.90 1322
8225.76 1283
8226.61 1267
8227.47 1191
8228.32 1296
8229.18 1277
8230.04 1312
8230.89 1289
8231.75 1260
8232.61 1256
8233.46 1204
8234.32 1197
8235.18 1276
8236.03 1227
8236.89 1247
8237.75 1210
8238.60 1175
8239.46 1194
8240.32 1231
8241.17 1173
8242.03 1167
8242.89 1140
8243.74 1162
8244.60 1176
8245.46 1253
8246.31 1312
8247.17 1198
8248.03 1135
8248.89 1171
8249.74 1152
8250.60 1156
8251.46 1183
8252.32 1173
8253.17 1144
8254.03 1245
8254.89 1311
8255.75 1241
8256.60 1259
8257.46 1274
8258.32 1186
8259.18 1205
8260.04 1241
8260.89 1285
8261.75 1168
8262.61 1140
8263.47 1195
8264.33 1112
8265.18 1161
8266.04 1226
8266.90 1267
8267.76 1262
8268.62 1201
8269.47 1216
8270.33 1196
8271.19 1156
8272.05 1112
8272.91 1142
8273.77 1240
8274.63 1124
8275.48 1209
8276.34 1105
8277.20 1122
8278.06 1156
8278.92 1148
8279.78 1119
8280.64 1250
8281.50 1148
8282.36 1145
8283.21 1189
8284.07 1187
8284.93 1194
8285.79 1161
8286.65 1215
8287.51 1103
8288.37 1122
8289.23 1174
8290.09 1157
8290.95 1257
8291.81 1238
8292.67 1177
8293.53 1231
8294.39 1196
8295.25 1142
8296.11 1227
8296.97 1164
8297.82 1150
8298.68 1174
8299.54 1182
8300.40 1157
8301.26 1136
8302.12 1261
8302.98 1184
8303.84 1149
8304.71 1207
8305.57 1263
8306.43 1254
8307.29 1165
8308.15 1093
8309.01 1239
8309.87 1243
8310.73 1251
8311.59 1221
8312.45 1228
8313.31 1306
8314.17 1324
8315.03 1219
8315.89 1141
8316.75 1200
8317.61 1200
8318.47 1202
8319.33 1288
8320.20 1271
8321.06 1269
8321.92 1202
8322.78 1252
8323.64 1259
8324.50 1170
8325.36 1235
8326.22 1217
8327.09 1184
8327.95 1200
8328.81 1186
8329.67 1232
8330.53 1260
8331.39 1261
8332.25 1252
8333.12 1228
8333.98 1255
8334.84 1248
8335.70 1220
8336.56 1170
8337.42 1252
8338.29 1233
8339.15 1207
8340.01 1273
8340.87 1316
8341.73 1241
8342.60 1274
8343.46 1223
8344.32 1274
8345.18 1155
8346.05 1224
8346.91 1309
8347.77 1195
8348.63 1192
8349.50 1223
8350.36 1224
8351.22 1215
8352.08 1244
8352.95 1220
8353.81 1275
8354.67 1276
8355.53 1222
8356.40 1259
8357.26 1293
8358.12 1305
8358.99 1233
8359.85 1218
8360.71 1297
8361.58 1232
8362.44 1308
8363.30 1329
8364.17 1327
8365.03 1239
8365.89 1300
8366.76 1334
8367.62 1266
8368.48 1404
8369.35 1274
8370.21 1314
8371.07 1332
8371.94 1336
8372.80 1362
8373.66 1236
8374.53 1292
8375.39 1438
8376.26 1441
8377.12 1417
8377.98 1398
8378.85 1414
8379.71 1479
8380.58 1365
8381.44 1391
8382.30 1393
8383.17 1398
8384.03 1451
8384.90 1362
8385.76 1326
8386.63 1353
8387.49 1350
8388.35 1477
8389.22 1428
8390.08 1500
8390.95 1403
8391.81 1522
8392.68 1439
8393.54 1333
8394.41 1449
8395.27 1503
8396.14 1440
8397.00 1474
8397.87 1470
8398.73 1480
8399.60 1501
8400.46 1520
8401.33 1594
8402.19 1553
8403.06 1571
8403.92 1542
8404.79 1502
8405.65 1533
8406.52 1561
8407.39 1603
8408.25 1622
8409.12 1619
8409.98 1609
8410.85 1688
8411.71 1688
8412.58 1743
8413.44 1717
8414.31 1717
8415.18 1698
8416.04 1747
8416.91 1840
8417.77 1748
8418.64 1682
8419.51 1663
8420.37 1712
8421.24 1547
8422.11 1664
8422.97 1664
8423.84 1633
8424.70 1719
8425.57 1816
8426.44 1804
8427.30 1758
8428.17 1829
8429.04 1882
8429.90 1807
8430.77 1809
8431.64 1917
8432.50 2008
8433.37 1999
8434.24 1890
8435.10 1943
8435.97 1993
8436.84 2040
8437.71 2064
8438.57 2055
8439.44 2127
8440.31 2111
8441.17 2277
8442.04 2250
8442.91 2269
8443.78 2317
8444.64 2312
8445.51 2222
8446.38 2303
8447.25 2404
8448.11 2397
8448.98 2379
8449.85 2466
8450.72 2593
8451.58 2776
8452.45 2843
8453.32 3114
8454.19 3540
8455.06 3958
8455.92 4342
8456.79 4692
8457.66 4919
8458.53 4848
8459.40 4856
8460.27 4563
8461.13 4079
8462.00 3823
8462.87 3345
8463.74 3094
8464.61 2776
8465.48 2457
8466.34 2426
8467.21 2363
8468.08 2216
8468.95 2093
8469.82 2047
8470.69 2112
8471.56 2092
8472.42 1982
8473.29 2008
8474.16 2024
8475.03 1913
8475.90 1797
8476.77 1816
8477.64 1898
8478.51 1809
8479.38 1833
8480.25 1935
8481.12 1875
8481.99 1853
8482.85 1889
8483.72 1859
8484.59 1864
8485.46 1840
8486.33 1927
8487.20 1910
8488.07 1902
8488.94 1979
8489.81 1867
8490.68 1903
8491.55 2021
8492.42 2050
8493.29 2119
8494.16 2166
8495.03 2255
8495.90 2350
8496.77 2247
8497.64 2266
8498.51 2329
8499.38 2196
8500.25 2039
8501.12 2097
8501.99 2109
8502.86 1896
8503.73 1869
8504.60 1836
8505.47 1768
8506.34 1823
8507.22 1803
8508.09 1927
8508.96 1931
8509.83 1973
8510.70 1942
8511.57 1861
8512.44 1842
8513.31 1842
8514.18 1939
8515.05 1862
8515.92 2002
8516.80 2017
8517.67 1930
8518.54 2075
8519.41 2055
8520.28 1927
8521.15 1995
8522.02 1981
8522.89 2126
8523.77 2074
8524.64 2022
8525.51 1967
8526.38 1986
8527.25 2024
8528.12 2050
8529.00 2071
8529.87 2102
8530.74 2175
8531.61 2099
8532.48 2139
8533.36 2103
8534.23 2149
8535.10 2140
8535.97 2206
8536.84 2043
8537.72 2011
8538.59 1951
8539.46 1910
8540.33 2085
8541.21 1972
8542.08 2034
8542.95 2002
8543.82 1959
8544.70 1869
8545.57 1829
8546.44 1757
8547.31 1861
8548.19 1772
8549.06 1830
8549.93 1804
8550.80 1822
8551.68 1792
8552.55 1884
8553.42 1886
8554.30 1895
8555.17 1870
8556.04 1910
8556.92 1966
8557.79 1903
8558.66 1846
8559.54 1815
8560.41 1765
8561.28 1765
8562.16 1717
8563.03 1733
8563.90 1690
8564.78 1755
8565.65 1716
8566.52 1678
8567.40 1633
8568.27 1650
8569.15 1662
8570.02 1818
8570.89 1693
8571.77 1711
8572.64 1654
8573.51 1613
8574.39 1666
8575.26 1602
8576.14 1620
8577.01 1673
8577.89 1647
8578.76 1664
8579.63 1629
8580.51 1702
8581.38 1699
8582.26 1634
8583.13 1575
8584.01 1739
8584.88 1572
8585.76 1543
8586.63 1642
8587.51 1611
8588.38 1677
8589.26 1663
8590.13 1597
8591.00 1558
8591.88 1644
8592.75 1670
8593.63 1625
8594.51 1611
8595.38 1608
8596.26 1649
8597.13 1613
8598.01 1753
8598.88 1752
8599.76 1687
8600.63 1638
8601.51 1634
8602.38 1664
8603.26 1590
8604.13 1699
8605.01 1653
8605.89 1682
8606.76 1731
8607.64 1629
8608.51 1564
8609.39 1668
8610.26 1669
8611.14 1629
8612.02 1730
8612.89 1692
8613.77 1582
8614.65 1608
8615.52 1620
8616.40 1655
8617.27 1600
8618.15 1687
8619.03 1660
8619.90 1635
8620.78 1608
8621.66 1607
8622.53 1578
8623.41 1579
8624.29 1616
8625.16 1660
8626.04 1729
8626.92 1745
8627.79 1633
8628.67 1705
8629.55 1616
8630.42 1631
8631.30 1759
8632.18 1653
8633.05 1663
8633.93 1765
8634.81 1744
8635.69 1678
8636.56 1655
8637.44 1688
8638.32 1805
8639.20 1783
8640.07 1770
8640.95 1784
8641.83 1753
8642.71 1773
8643.58 1750
8644.46 1714
8645.34 1745
8646.22 1786
8647.09 1890
8647.97 1847
8648.85 1917
8649.73 1879
8650.61 1902
8651.48 1801
8652.36 1808
8653.24 1835
8654.12 1869
8655.00 1902
8655.87 1832
8656.75 1791
8657.63 1833
8658.51 1882
8659.39 1834
8660.27 1889
8661.14 1921
8662.02 1920
8662.90 1861
8663.78 1938
8664.66 1843
8665.54 1866
8666.42 1834
8667.30 1970
8668.17 1883
8669.05 1907
8669.93 1998
8670.81 2009
8671.69 1943
8672.57 1942
8673.45 1926
8674.33 1979
8675.21 1986
8676.09 2063
8676.97 1983
8677.84 2069
8678.72 2057
8679.60 2127
8680.48 2091
8681.36 2014
8682.24 2077
8683.12 2015
8684.00 2046
8684.88 2054
8685.76 2001
8686.64 2094
8687.52 2143
8688.40 2117
8689.28 2161
8690.16 2329
8691.04 2295
8691.92 2542
8692.80 2667
8693.68 2730
8694.56 2829
8695.44 2744
8696.32 2606
8697.20 2595
8698.08 2654
8698.96 2500
8699.84 2341
8700.72 2284
8701.60 2367
8702.48 2296
8703.37 2254
8704.25 2274
8705.13 2320
8706.01 2292
8706.89 2381
8707.77 2402
8708.65 2393
8709.53 2494
8710.41 2444
8711.29 2384
8712.17 2356
8713.06 2465
8713.94 2466
8714.82 2426
8715.70 2524
8716.58 2611
8717.46 2428
8718.34 2463
8719.22 2471
8720.11 2472
8720.99 2510
8721.87 2567
8722.75 2682
8723.63 2647
8724.51 2554
8725.40 2608
8726.28 2620
8727.16 2755
8728.04 2754
8728.92 2794
8729.81 2725
8730.69 2864
8731.57 2897
8732.45 2820
8733.33 2797
8734.22 2845
8735.10 2902
8735.98 2904
8736.86 3001
8737.75 2947
8738.63 3065
8739.51 2876
8740.39 3070
8741.28 3169
8742.16 3093
8743.04 3171
8743.92 3285
8744.81 3260
8745.69 3124
8746.57 3038
8747.46 3149
8748.34 3095
8749.22 3138
8750.10 3182
8750.99 3189
8751.87 3222
8752.75 3347
8753.64 3268
8754.52 3230
8755.40 3345
8756.29 3480
8757.17 3368
8758.05 3370
8758.94 3411
8759.82 3594
8760.70 3740
8761.59 3645
8762.47 3701
8763.35 3772
8764.24 3965
8765.12 3857
8766.01 4141
8766.89 4257
8767.77 4250
8768.66 4320
8769.54 4409
8770.43 4338
8771.31 4296
8772.19 4355
8773.08 4324
8773.96 4227
8774.85 4286
8775.73 4302
8776.62 4277
8777.50 4493
8778.38 4803
8779.27 5586
8780.15 6329
8781.04 7438
8781.92 8313
8782.81 9245
8783.69 9891
8784.58 9974
8785.46 9803
8786.35 9031
8787.23 8205
8788.12 7332
8789.00 6458
8789.89 5942
8790.77 5299
8791.66 4615
8792.54 4346
8793.43 4239
8794.31 3950
8795.20 3984
8796.08 3981
8796.97 4026
8797.85 4271
8798.74 4329
8799.62 4459
8800.51 4402
8801.40 4072
8802.28 4185
8803.17 4052
8804.05 3759
8804.94 3687
8805.82 3525
8806.71 3347
8807.60 3257
8808.48 3204
8809.37 3099
8810.25 3013
8811.14 3044
8812.03 3146
8812.91 3116
8813.80 3143
8814.69 3180
8815.57 3257
8816.46 3317
8817.34 3191
8818.23 3289
8819.12 3397
8820.00 3408
8820.89 3516
8821.78 3610
8822.66 3649
8823.55 3415
8824.44 3360
8825.32 3370
8826.21 3266
8827.10 3195
8827.99 3228
8828.87 3184
8829.76 2979
8830.65 3009
8831.53 2986
8832.42 2923
8833.31 3071
8834.20 2948
8835.08 2970
8835.97 3126
8836.86 3019
8837.74 2993
8838.63 3067
8839.52 3068
8840.41 3110
8841.30 3100
8842.18 3133
8843.07 3164
8843.96 3164
8844.85 3167
8845.73 3200
8846.62 3290
8847.51 3176
8848.40 3170
8849.29 3238
8850.17 3101
8851.06 3137
8851.95 3222
8852.84 3126
8853.73 3195
8854.61 3170
8855.50 3094
8856.39 3114
8857.28 3219
8858.17 3253
8859.06 3276
8859.95 3201
8860.83 3113
8861.72 3149
8862.61 3103
8863.50 3082
8864.39 3065
8865.28 3125
8866.17 2997
8867.06 2946
8867.94 2865
8868.83 2838
8869.72 2759
8870.61 2709
8871.50 2692
8872.39 2625
8873.28 2602
8874.17 2567
8875.06 2701
8875.95 2715
8876.84 2588
8877.73 2608
8878.62 2628
8879.51 2575
8880.40 2469
8881.28 2528
8882.17 2471
8883.06 2356
8883.95 2413
8884.84 2553
8885.73 2476
8886.62 2430
8887.51 2311
8888.40 2329
8889.29 2318
8890.18 2302
8891.07 2280
8891.96 2206
8892.85 2224
8893.74 2212
8894.63 2152
8895.53 2151
8896.42 2224
8897.31 2175
8898.20 2208
8899.09 2256
8899.98 2303
8900.87 2171
8901.76 2012
8902.65 2021
8903.54 2073
8904.43 2068
8905.32 2169
8906.21 2007
8907.10 1967
8907.99 1925
8908.89 1880
8909.78 1970
8910.67 1857
8911.56 1934
8912.45 1875
8913.34 1912
8914.23 1977
8915.12 1953
8916.02 1911
8916.91 1969
8917.80 1867
8918.69 1809
8919.58 1786
8920.47 1863
8921.36 1868
8922.26 1811
8923.15 1851
8924.04 1813
8924.93 1832
8925.82 1969
8926.72 1891
8927.61 1845
8928.50 1895
8929.39 1906
8930.28 1868
8931.18 1876
8932.07 1915
8932.96 1801
8933.85 1895
8934.75 1890
8935.64 1830
8936.53 1826
8937.42 1791
8938.31 1686
8939.21 1704
8940.10 1695
8940.99 1680
8941.89 1746
8942.78 1626
8943.67 1558
8944.56 1641
8945.46 1692
8946.35 1706
8947.24 1649
8948.14 1602
8949.03 1625
8949.92 1614
8950.81 1593
8951.71 1629
8952.60 1675
8953.49 1596
8954.39 1633
8955.28 1607
8956.17 1532
8957.07 1598
8957.96 1542
8958.85 1571
8959.75 1574
8960.64 1518
8961.54 1548
8962.43 1559
8963.32 1536
8964.22 1447
8965.11 1513
8966.00 1434
8966.90 1463
8967.79 1468
8968.69 1575
8969.58 1528
8970.47 1555
8971.37 1391
8972.26 1416
8973.16 1520
8974.05 1598
8974.95 1474
8975.84 1444
8976.73 1436
8977.63 1420
8978.52 1409
8979.42 1336
8980.31 1365
8981.21 1481
8982.10 1396
8983.00 1382
8983.89 1344
8984.79 1308
8985.68 1227
8986.58 1276
8987.47 1338
8988.37 1310
8989.26 1286
8990.16 1331
8991.05 1337
8991.95 1377
8992.84 1374
8993.74 1337
8994.63 1297
8995.53 1287
8996.42 1291
8997.32 1274
8998.21 1265
8999.11 1274
9000.01 1293
9000.90 1312
9001.80 1260
9002.69 1326
9003.59 1294
9004.48 1281
9005.38 1265
9006.28 1280
9007.17 1313
9008.07 1317
9008.96 1308
9009.86 1251
9010.76 1340
9011.65 1278
9012.55 1299
9013.45 1313
9014.34 1317
9015.24 1246
9016.13 1171
9017.03 1233
9017.93 1268
9018.82 1209
9019.72 1329
9020.62 1225
9021.51 1228
9022.41 1304
9023.31 1240
9024.20 1276
9025.10 1184
9026.00 1161
9026.89 1166
9027.79 1187
9028.69 1285
9029.59 1213
9030.48 1173
9031.38 1189
9032.28 1217
9033.17 1189
9034.07 1213
9034.97 1192
9035.87 1230
9036.76 1179
9037.66 1163
9038.56 1095
9039.46 1160
9040.35 1150
9041.25 1199
9042.15 1212
9043.05 1216
9043.94 1182
9044.84 1115
9045.74 1158
9046.64 1210
9047.54 1183
9048.43 1129
9049.33 1179
9050.23 1143
9051.13 1156
9052.03 1168
9052.92 1190
9053.82 1179
9054.72 1205
9055.62 1099
9056.52 1147
9057.42 1181
9058.32 1041
9059.21 1143
9060.11 1174
9061.01 1172
9061.91 1099
9062.81 1193
9063.71 1259
9064.61 1190
9065.50 1077
9066.40 1141
9067.30 1100
9068.20 1111
9069.10 1159
9070.00 1231
9070.90 1185
9071.80 1097
9072.70 1164
9073.60 1144
9074.50 1222
9075.40 1105
9076.29 1120
9077.19 1115
9078.09 1121
9078.99 1139
9079.89 1066
9080.79 1064
9081.69 1068
9082.59 1110
9083.49 1117
9084.39 1117
9085.29 1149
9086.19 1142
9087.09 1142
9087.99 1075
9088.89 1075
9089.79 1055
9090.69 1144
9091.59 1145
9092.49 1044
9093.39 1120
9094.29 1049
9095.19 1033
9096.09 1046
9096.99 1062
9097.89 1035
9098.79 1056
9099.69 1116
9100.60 1026
9101.50 1091
9102.40 1069
9103.30 1072
9104.20 1072
9105.10 1065
9106.00 1101
9106.90 1025
9107.80 1039
9108.70 1022
9109.60 978
9110.50 1004
9111.41 1068
9112.31 1043
9113.21 1020
9114.11 1065
9115.01 1061
9115.91 1108
9116.81 1040
9117.72 1019
9118.62 1092
9119.52 1112
9120.42 1070
9121.32 1011
9122.22 1064
9123.12 1046
9124.03 1053
9124.93 1006
9125.83 1074
9126.73 1053
9127.63 1090
9128.54 1037
9129.44 1003
9130.34 993
9131.24 1062
9132.14 1084
9133.05 1057
9133.95 1014
9134.85 1029
9135.75 1041
9136.66 1018
9137.56 1038
9138.46 1035
9139.36 1029
9140.27 1015
9141.17 1120
9142.07 1076
9142.97 962
9143.88 1038
9144.78 1102
9145.68 1132
9146.59 1110
9147.49 1070
9148.39 1059
9149.29 1074
9150.20 1028
9151.10 1014
9152.00 1023
9152.91 1024
9153.81 1060
9154.71 1078
9155.62 1039
9156.52 1049
9157.42 1039
9158.33 1057
9159.23 1077
9160.13 1070
9161.04 1042
9161.94 1083
9162.84 1042
9163.75 1017
9164.65 1084
9165.56 1065
9166.46 1006
9167.36 998
9168.27 1016
9169.17 955
9170.08 1040
9170.98 1056
9171.88 1048
9172.79 989
9173.69 1041
9174.60 1045
9175.50 1010
9176.41 1006
9177.31 1044
9178.21 1071
9179.12 1051
9180.02 1034
9180.93 1030
9181.83 1018
9182.74 1087
9183.64 1016
9184.55 1003
9185.45 1058
9186.36 1051
9187.26 1026
9188.17 1032
9189.07 1077
9189.98 994
9190.88 992
9191.79 1045
9192.69 1038
9193.60 1038
9194.50 1050
9195.41 1047
9196.31 1010
9197.22 1010
9198.12 1037
9199.03 1102
9199.93 1083
9200.84 1103
9201.75 1209
9202.65 1126
9203.56 1024
9204.46 977
9205.37 1059
9206.27 1068
9207.18 1056
9208.09 1103
9208.99 1015
9209.90 1026
9210.80 1096
9211.71 1050
9212.62 1084
9213.52 1053
9214.43 952
9215.34 1009
9216.24 1046
9217.15 1011
9218.05 1055
9218.96 1079
9219.87 1043
9220.77 1015
9221.68 1081
9222.59 1071
9223.49 1034
9224.40 1024
9225.31 1034
9226.21 1071
9227.12 1030
9228.03 1007
9228.93 951
9229.84 1020
9230.75 998
9231.66 1034
9232.56 1047
9233.47 969
9234.38 938
9235.28 1013
9236.19 1004
9237.10 972
9238.01 1097
9238.91 1042
9239.82 1004
9240.73 1075
9241.64 1003
9242.54 1008
9243.45 1012
9244.36 1012
9245.27 990
9246.18 1021
9247.08 989
9247.99 978
9248.90 1030
9249.81 968
9250.71 1010
9251.62 981
9252.53 983
9253.44 934
9254.35 978
9255.26 985
9256.16 1043
9257.07 1035
9257.98 1076
9258.89 1069
9259.80 1082
9260.71 1023
9261.61 997
9262.52 1009
9263.43 994
9264.34 1032
9265.25 964
9266.16 968
9267.07 1064
9267.98 1087
9268.88 1045
9269.79 1007
9270.70 1040
9271.61 1102
9272.52 1003
9273.43 955
9274.34 1010
9275.25 965
9276.16 1023
9277.07 1052
9277.98 1025
9278.89 1026
9279.80 1058
9280.70 989
9281.61 991
9282.52 982
9283.43 985
9284.34 1031
9285.25 979
9286.16 974
9287.07 977
9287.98 928
9288.89 987
9289.80 1046
9290.71 1054
9291.62 979
9292.53 998
9293.44 1015
9294.35 982
9295.26 945
9296.17 964
9297.08 1014
9297.99 1022
9298.90 996
9299.81 990
9300.73 989
9301.64 1005
9302.55 1021
9303.46 1023
9304.37 971
9305.28 1021
9306.19 1006
9307.10 1037
9308.01 975
9308.92 1052
9309.83 1055
9310.74 1002
9311.65 1014
9312.57 947
9313.48 975
9314.39 946
9315.30 987
9316.21 993
9317.12 1006
9318.03 969
9318.94 942
9319.86 933
9320.77 980
9321.68 978
9322.59 950
9323.50 942
9324.41 989
9325.33 949
9326.24 956
9327.15 924
9328.06 969
9328.97 998
9329.88 1023
9330.80 979
9331.71 990
9332.62 936
9333.53 948
9334.44 977
9335.36 950
9336.27 963
9337.18 940
9338.09 973
9339.01 994
9339.92 997
9340.83 954
9341.74 961
9342.66 898
9343.57 937
9344.48 995
9345.39 985
9346.31 971
9347.22 954
9348.13 950
9349.05 955
9349.96 970
9350.87 927
9351.78 1001
9352.70 1022
9353.61 983
9354.52 927
9355.44 929
9356.35 1006
9357.26 1039
9358.18 1023
9359.09 1018
9360.00 993
9360.92 947
9361.83 927
9362.74 938
9363.66 967
9364.57 948
9365.48 933
9366.40 952
9367.31 944
9368.23 976
9369.14 984
9370.05 975
9370.97 975
9371.88 935
9372.80 950
9373.71 1005
9374.62 1016
9375.54 941
9376.45 1001
9377.37 1039
9378.28 969
9379.19 1008
9380.11 953
9381.02 966
9381.94 986
9382.85 995
9383.77 999
9384.68 954
9385.60 952
9386.51 1012
9387.43 997
9388.34 1037
9389.26 1016
9390.17 993
9391.09 1041
9392.00 1104
9392.91 1038
9393.83 1032
9394.75 1064
9395.66 1025
9396.58 1042
9397.49 1055
9398.41 1069
9399.32 1019
9400.24 1033
9401.15 985
9402.07 1085
9402.98 1050
9403.90 994
9404.81 1056
9405.73 1052
9406.65 1043
9407.56 1054
9408.48 1004
9409.39 1050
9410.31 1035
9411.22 985
9412.14 1068
9413.06 1054
9413.97 1042
9414.89 974
9415.80 980
9416.72 1022
9417.64 1001
9418.55 1067
9419.47 1063
9420.39 1079
9421.30 1001
9422.22 1026
9423.14 988
9424.05 1034
9424.97 963
9425.88 979
9426.80 1005
9427.72 930
9428.64 991
9429.55 1046
9430.47 1055
9431.39 953
9432.30 977
9433.22 962
9434.14 1072
9435.05 1039
9435.97 1020
9436.89 1081
9437.81 1139
9438.72 1067
9439.64 1048
9440.56 1112
9441.47 1003
9442.39 1006
9443.31 1018
9444.23 1026
9445.14 999
9446.06 1033
9446.98 1053
9447.90 1061
9448.81 1060
9449.73 1048
9450.65 1166
9451.57 1182
9452.49 1249
9453.40 1389
9454.32 1364
9455.24 1278
9456.16 1274
9457.08 1311
9457.99 1288
9458.91 1219
9459.83 1218
9460.75 1182
9461.67 1071
9462.59 1043
9463.50 1038
9464.42 1049
9465.34 1042
9466.26 1016
9467.18 1010
9468.10 992
9469.02 1024
9469.94 1048
9470.85 1063
9471.77 1002
9472.69 1035
9473.61 1130
9474.53 1015
9475.45 1040
9476.37 1091
9477.29 1062
9478.21 1038
9479.13 1079
9480.04 1088
9480.96 1101
9481.88 1068
9482.80 1099
9483.72 1090
9484.64 1077
9485.56 1031
9486.48 1030
9487.40 1081
9488.32 1063
9489.24 1093
9490.16 1053
9491.08 1043
9492.00 1050
9492.92 1047
9493.84 1008
9494.76 1051
9495.68 1008
9496.60 1001
9497.52 1006
9498.44 1062
9499.36 1012
9500.28 1015
9501.20 997
9502.12 1001
9503.04 1005
9503.96 1014
9504.88 979
9505.80 999
9506.72 983
9507.64 937
9508.56 995
9509.48 913
9510.41 911
9511.33 971
9512.25 952
9513.17 995
9514.09 1045
9515.01 1043
9515.93 1106
9516.85 1036
9517.77 1021
9518.69 1019
9519.61 991
9520.54 999
9521.46 981
9522.38 1040
9523.30 1048
9524.22 1014
9525.14 1053
9526.06 972
9526.99 1033
9527.91 1084
9528.83 1041
9529.75 1099
9530.67 1120
9531.59 1123
9532.52 1161
9533.44 1135
9534.36 1103
9535.28 1163
9536.20 1184
9537.13 1204
9538.05 1182
9538.97 1179
9539.89 1120
9540.81 1128
9541.74 1071
9542.66 1021
9543.58 1006
9544.50 944
9545.43 970
9546.35 1037
9547.27 1049
9548.19 1005
9549.12 956
9550.04 999
9550.96 982
9551.88 951
9552.81 991
9553.73 1026
9554.65 946
9555.58 985
9556.50 953
9557.42 966
9558.34 1058
9559.27 1027
9560.19 1059
9561.11 1030
9562.04 1013
9562.96 938
9563.88 899
9564.81 932
9565.73 961
9566.65 988
9567.58 1023
9568.50 1039
9569.43 1006
9570.35 1001
9571.27 981
9572.20 934
9573.12 920
9574.04 932
9574.97 957
9575.89 938
9576.82 1007
9577.74 1036
9578.66 944
9579.59 931
9580.51 957
9581.44 948
9582.36 939
9583.28 983
9584.21 954
9585.13 955
9586.06 1012
9586.98 1005
9587.91 1037
9588.83 978
9589.76 996
9590.68 1001
9591.60 960
9592.53 895
9593.45 956
9594.38 957
9595.30 1024
9596.23 1008
9597.15 939
9598.08 921
9599.00 992
9599.93 917
9600.85 893
9601.78 912
9602.70 950
9603.63 971
9604.55 1030
9605.48 1006
9606.41 917
9607.33 997
9608.26 1056
9609.18 1042
9610.11 1046
9611.03 1010
9611.96 1048
9612.88 1019
9613.81 1000
9614.74 1034
9615.66 1046
9616.59 979
9617.51 1030
9618.44 986
9619.37 1030
9620.29 1017
9621.22 1049
9622.14 921
9623.07 962
9624.00 1013
9624.92 1002
9625.85 1058
9626.78 1042
9627.70 991
9628.63 981
9629.55 938
9630.48 1007
9631.41 1034
9632.33 1014
9633.26 1021
9634.19 1084
9635.11 1060
9636.04 1007
9636.97 1057
9637.90 1129
9638.82 1116
9639.75 1032
9640.68 1123
9641.60 1110
9642.53 1092
9643.46 1187
9644.38 1151
9645.31 1108
9646.24 1027
9647.17 1102
9648.09 1134
9649.02 1251
9649.95 1192
9650.88 1219
9651.80 1250
9652.73 1263
9653.66 1302
9654.59 1247
9655.51 1179
9656.44 1170
9657.37 1089
9658.30 1107
9659.23 1121
9660.15 1116
9661.08 1112
9662.01 1106
9662.94 1117
9663.87 1089
9664.80 1076
9665.72 1172
9666.65 1138
9667.58 1124
9668.51 1171
9669.44 1185
9670.37 1210
9671.29 1086
9672.22 1094
9673.15 1117
9674.08 1095
9675.01 1119
9675.94 1166
9676.87 1063
9677.79 1074
9678.72 1101
9679.65 1096
9680.58 1152
9681.51 1103
9682.44 1123
9683.37 1102
9684.30 1130
9685.23 1131
9686.16 1152
9687.09 1184
9688.01 1149
9688.94 1180
9689.87 1218
9690.80 1186
9691.73 1164
9692.66 1167
9693.59 1138
9694.52 1185
9695.45 1196
9696.38 1219
9697.31 1196
9698.24 1213
9699.17 1208
9700.10 1291
9701.03 1277
9701.96 1295
9702.89 1217
9703.82 1201
9704.75 1201
9705.68 1166
9706.61 1147
9707.54 1105
9708.47 1113
9709.40 1161
9710.33 1142
9711.26 1118
9712.19 1136
9713.12 1086
9714.05 1093
9714.98 1114
9715.92 1021
9716.85 1095
9717.78 1126
9718.71 1119
9719.64 1092
9720.57 1076
9721.50 1042
9722.43 1053
9723.36 1119
9724.29 1069
9725.22 1049
9726.16 1043
9727.09 1071
9728.02 993
9728.95 1059
9729.88 1018
9730.81 1032
9731.74 1079
9732.67 1068
9733.61 1074
9734.54 1072
9735.47 1078
9736.40 1063
9737.33 1033
9738.26 1080
9739.20 1088
9740.13 1077
9741.06 981
9741.99 1026
9742.92 965
9743.86 974
9744.79 1061
9745.72 1036
9746.65 1058
9747.58 1105
9748.52 1102
9749.45 1009
9750.38 1092
9751.31 1093
9752.25 1068
9753.18 1046
9754.11 1073
9755.04 1082
9755.98 1041
9756.91 1042
9757.84 1101
9758.77 1010
9759.71 1005
9760.64 1050
9761.57 1084
9762.51 1035
9763.44 1010
9764.37 1014
9765.30 964
9766.24 1084
9767.17 1016
9768.10 1042
9769.04 1055
9769.97 1034
9770.90 1032
9771.84 963
9772.77 1034
9773.70 1046
9774.64 1082
9775.57 1058
9776.50 1004
9777.44 1031
9778.37 1017
9779.31 1074
9780.24 1056
9781.17 1048
9782.11 969
9783.04 1039
9783.97 1073
9784.91 1070
9785.84 1129
9786.78 1080
9787.71 1179
9788.64 1128
9789.58 980
9790.51 1057
9791.45 1011
9792.38 1015
9793.32 1004
9794.25 1008
9795.19 1027
9796.12 1072
9797.05 1012
9797.99 959
9798.92 1021
9799.86 1088
9800.79 1090
9801.73 1004
9802.66 1032
9803.60 1000
9804.53 992
9805.47 995
9806.40 1018
9807.34 957
9808.27 848
9809.21 945
9810.14 930
9811.08 947
9812.01 903
9812.95 921
9813.88 943
9814.82 922
9815.75 919
9816.69 890
9817.63 968
9818.56 930
9819.50 916
9820.43 919
9821.37 906
9822.30 941
9823.24 904
9824.18 937
9825.11 866
9826.05 897
9826.98 899
9827.92 926
9828.86 878
9829.79 910
9830.73 904
9831.66 890
9832.60 885
9833.54 946
9834.47 896
9835.41 882
9836.35 941
9837.28 1010
9838.22 1005
9839.16 920
9840.09 986
9841.03 945
9841.97 921
9842.90 909
9843.84 907
9844.78 863
9845.71 901
9846.65 885
9847.59 886
9848.52 889
9849.46 974
9850.40 887
9851.34 921
9852.27 926
9853.21 900
9854.15 928
9855.08 890
9856.02 874
9856.96 884
9857.90 926
9858.83 957
9859.77 904
9860.71 872
9861.65 847
9862.58 885
9863.52 967
9864.46 907
9865.40 844
9866.34 873
9867.27 874
9868.21 835
9869.15 853
9870.09 890
9871.03 969
9871.96 877
9872.90 929
9873.84 889
9874.78 861
9875.72 869
9876.66 895
9877.59 878
9878.53 820
9879.47 909
9880.41 860
9881.35 902
9882.29 902
9883.23 894
9884.16 932
9885.10 887
9886.04 918
9886.98 891
9887.92 925
9888.86 905
9889.80 903
9890.74 802
9891.68 930
9892.61 909
9893.55 916
9894.49 869
9895.43 847
9896.37 867
9897.31 926
9898.25 901
9899.19 905
9900.13 929
9901.07 892
9902.01 833
9902.95 852
9903.89 822
9904.83 835
9905.77 854
9906.71 862
9907.65 847
9908.59 764
9909.53 819
9910.47 926
9911.41 912
9912.35 893
9913.29 831
9914.23 935
9915.17 895
9916.11 904
9917.05 928
9917.99 845
9918.93 874
9919.87 932
9920.81 813
9921.75 863
9922.69 919
9923.63 943
9924.57 919
9925.51 943
9926.45 964
9927.39 1110
9928.33 1116
9929.28 1125
9930.22 1101
9931.16 1112
9932.10 1088
9933.04 1076
9933.98 1038
9934.92 956
9935.86 939
9936.80 892
9937.74 948
9938.69 821
9939.63 892
9940.57 882
9941.51 886
9942.45 858
9943.39 868
9944.34 868
9945.28 867
9946.22 866
9947.16 821
9948.10 843
9949.04 834
9949.99 851
9950.93 816
9951.87 760
9952.81 776
9953.75 839
9954.70 773
9955.64 736
9956.58 754
9957.52 769
9958.46 853
9959.41 795
9960.35 792
9961.29 814
9962.23 845
9963.18 869
9964.12 802
9965.06 917
9966.00 900
9966.95 825
9967.89 830
9968.83 819
9969.77 820
9970.72 821
9971.66 781
9972.60 823
9973.55 794
9974.49 791
9975.43 825
9976.38 909
9977.32 838
9978.26 784
9979.21 808
9980.15 875
9981.09 748
9982.04 767
9982.98 720
9983.92 796
9984.87 826
9985.81 765
9986.75 768
9987.70 826
9988.64 771
9989.58 792
9990.53 820
9991.47 848
9992.42 875
9993.36 877
9994.30 813
9995.25 824
9996.19 790
9997.14 783
9998.08 789
9999.02 700
9999.97 756
10000.91 795
10001.86 810
10002.80 814
10003.75 816
10004.69 808
10005.63 811
10006.58 786
10007.52 767
10008.47 818
10009.41 811
10010.36 799
10011.30 755
10012.25 776
10013.19 847
10014.14 825
10015.08 839
10016.03 781
10016.97 783
10017.92 745
10018.86 754
10019.81 801
10020.75 812
10021.70 798
10022.64 791
10023.59 759
10024.53 770
10025.48 750
10026.42 753
10027.37 747
10028.32 785
10029.26 817
10030.21 748
10031.15 737
10032.10 830
10033.04 805
10033.99 759
10034.94 732
10035.88 744
10036.83 776
10037.77 778
10038.72 776
10039.67 764
10040.61 781
10041.56 721
10042.50 764
10043.45 791
10044.40 834
10045.34 788
10046.29 767
10047.24 719
10048.18 809
10049.13 718
10050.08 729
10051.02 718
10051.97 700
10052.92 721
10053.86 738
10054.81 722
10055.76 677
10056.70 710
10057.65 752
10058.60 712
10059.54 697
10060.49 764
10061.44 665
10062.39 712
10063.33 718
10064.28 719
10065.23 668
10066.17 647
10067.12 731
10068.07 698
10069.02 697
10069.96 661
10070.91 716
10071.86 727
10072.81 741
10073.76 695
10074.70 783
10075.65 728
10076.60 750
10077.55 745
10078.49 710
10079.44 723
10080.39 723
10081.34 778
10082.29 788
10083.23 743
10084.18 750
10085.13 734
10086.08 716
10087.03 677
10087.98 654
10088.92 712
10089.87 724
10090.82 709
10091.77 700
10092.72 708
10093.67 728
10094.62 712
10095.56 719
10096.51 690
10097.46 758
10098.41 711
10099.36 690
10100.31 715
10101.26 700
10102.21 729
10103.16 706
10104.11 686
10105.05 657
10106.00 720
10106.95 677
10107.90 706
10108.85 759
10109.80 754
10110.75 727
10111.70 683
10112.65 673
10113.60 684
10114.55 687
10115.50 732
10116.45 730
10117.40 677
10118.35 656
10119.30 751
10120.25 720
10121.20 694
10122.15 666
10123.10 692
10124.05 677
10125.00 681
10125.95 700
10126.90 651
10127.85 737
10128.80 719
10129.75 680
10130.70 650
10131.65 620
10132.60 693
10133.55 705
10134.50 680
10135.45 701
10136.40 699
10137.35 698
10138.30 719
10139.26 672
10140.21 682
10141.16 624
10142.11 716
10143.06 769
10144.01 718
10144.96 729
10145.91 732
10146.86 693
10147.81 710
10148.77 729
10149.72 730
10150.67 794
10151.62 740
10152.57 713
10153.52 661
10154.47 700
10155.43 696
10156.38 695
10157.33 695
10158.28 704
10159.23 684
10160.18 723
10161.14 754
10162.09 707
10163.04 682
10163.99 699
10164.94 712
10165.90 701
10166.85 740
10167.80 690
10168.75 751
10169.70 658
10170.66 676
10171.61 716
10172.56 729
10173.51 734
10174.47 731
10175.42 739
10176.37 758
10177.32 693
10178.28 686
10179.23 720
10180.18 726
10181.14 730
10182.09 670
10183.04 682
10183.99 724
10184.95 791
10185.90 724
10186.85 689
10187.81 678
10188.76 761
10189.71 746
10190.67 746
10191.62 715
10192.57 780
10193.53 736
10194.48 745
10195.43 784
10196.39 680
10197.34 707
10198.29 728
10199.25 732
10200.20 724
10201.15 751
10202.11 773
10203.06 681
10204.02 649
10204.97 763
10205.92 758
10206.88 738
10207.83 758
10208.79 762
10209.74 764
10210.69 805
10211.65 754
10212.60 757
10213.56 709
10214.51 780
10215.46 753
10216.42 686
10217.37 674
10218.33 658
10219.28 763
10220.24 693
10221.19 657
10222.15 692
10223.10 712
10224.06 729
10225.01 739
10225.97 737
10226.92 748
10227.88 688
10228.83 769
10229.79 770
10230.74 708
10231.70 744
10232.65 732
10233.61 734
10234.56 713
10235.52 740
10236.47 825
10237.43 757
10238.38 773
10239.34 784
10240.29 730
10241.25 735
10242.21 679
10243.16 721
10244.12 704
10245.07 703
10246.03 703
10246.98 667
10247.94 723
10248.90 743
10249.85 706
10250.81 656
10251.76 669
10252.72 716
10253.68 720
10254.63 693
10255.59 673
10256.55 649
10257.50 661
10258.46 675
10259.41 689
10260.37 685
10261.33 692
10262.28 638
10263.24 675
10264.20 648
10265.15 663
10266.11 695
10267.07 669
10268.02 642
10268.98 662
10269.94 693
10270.90 719
10271.85 677
10272.81 715
10273.77 696
10274.72 654
10275.68 665
10276.64 655
10277.60 646
10278.55 710
10279.51 637
10280.47 633
10281.43 629
10282.38 615
10283.34 657
10284.30 659
10285.26 688
10286.21 688
10287.17 681
10288.13 610
10289.09 715
10290.04 698
10291.00 643
10291.96 700
10292.92 662
10293.88 703
10294.83 664
10295.79 661
10296.75 619
10297.71 669
10298.67 701
10299.63 711
10300.58 681
10301.54 674
10302.50 647
10303.46 706
10304.42 684
10305.38 665
10306.34 763
10307.29 668
10308.25 634
10309.21 673
10310.17 652
10311.13 701
10312.09 643
10313.05 671
10314.01 675
10314.97 630
10315.92 649
10316.88 669
10317.84 683
10318.80 672
10319.76 679
10320.72 670
10321.68 653
10322.64 688
10323.60 640
10324.56 659
10325.52 675
10326.48 726
10327.44 651
10328.40 670
10329.36 697
10330.32 680
10331.28 605
10332.24 618
10333.20 699
10334.16 670
10335.12 675
10336.08 691
10337.04 702
10338.00 683
10338.96 673
10339.92 641
10340.88 687
10341.84 630
10342.80 672
10343.76 672
10344.72 741
10345.68 659
10346.64 644
10347.60 680
10348.56 686
10349.52 639
10350.48 610
10351.44 629
10352.40 670
10353.36 681
10354.32 696
10355.29 683
10356.25 631
10357.21 638
10358.17 698
10359.13 729
10360.09 634
10361.05 618
10362.01 746
10362.97 755
10363.94 679
10364.90 616
10365.86 613
10366.82 639
10367.78 610
10368.74 591
10369.70 575
10370.67 665
10371.63 680
10372.59 617
10373.55 605
10374.51 662
10375.47 645
10376.44 698
10377.40 669
10378.36 646
10379.32 648
10380.28 639
10381.25 624
10382.21 672
10383.17 652
10384.13 611
10385.10 614
10386.06 538
10387.02 611
10387.98 668
10388.95 643
10389.91 625
10390.87 612
10391.83 648
10392.80 570
10393.76 653
10394.72 611
10395.68 610
10396.65 694
10397.61 648
10398.57 629
10399.54 611
10400.50 595
10401.46 669
10402.43 626
10403.39 643
10404.35 659
10405.31 685
10406.28 621
10407.24 599
10408.20 610
10409.17 667
10410.13 642
10411.10 676
10412.06 641
10413.02 614
10413.99 699
10414.95 653
10415.91 664
10416.88 704
10417.84 652
10418.80 694
10419.77 677
10420.73 710
10421.70 659
10422.66 714
10423.63 698
10424.59 736
10425.55 694
10426.52 667
10427.48 653
10428.45 667
10429.41 720
10430.37 686
10431.34 718
10432.30 690
10433.27 646
10434.23 663
10435.20 690
10436.16 599
10437.13 619
10438.09 647
10439.06 663
10440.02 679
10440.99 667
10441.95 669
10442.92 684
10443.88 597
10444.85 683
10445.81 666
10446.78 651
10447.74 651
10448.71 577
10449.67 659
10450.64 663
10451.60 592
10452.57 580
10453.53 577
10454.50 632
10455.47 596
10456.43 637
10457.40 607
10458.36 588
10459.33 641
10460.29 632
10461.26 606
10462.23 660
10463.19 638
10464.16 629
10465.12 626
10466.09 611
10467.06 607
10468.02 628
10468.99 650
10469.95 626
10470.92 626
10471.89 600
10472.85 620
10473.82 630
10474.79 622
10475.75 580
10476.72 608
10477.69 642
10478.65 660
10479.62 625
10480.59 606
10481.55 589
10482.52 634
10483.49 617
10484.45 646
10485.42 606
10486.39 613
10487.35 629
10488.32 589
10489.29 645
10490.26 594
10491.22 627
10492.19 611
10493.16 633
10494.13 643
10495.09 633
10496.06 634
10497.03 666
10497.99 669
10498.96 653
10499.93 579
10500.90 661
10501.87 628
10502.83 563
10503.80 603
10504.77 613
10505.74 596
10506.70 690
10507.67 689
10508.64 603
10509.61 668
10510.58 661
10511.55 647
10512.51 580
10513.48 615
10514.45 625
10515.42 632
10516.39 670
10517.36 667
10518.32 610
10519.29 644
10520.26 638
10521.23 620
10522.20 680
10523.17 611
10524.14 623
10525.10 686
10526.07 656
10527.04 638
10528.01 661
10528.98 662
10529.95 591
10530.92 641
10531.89 702
10532.86 646
10533.83 660
10534.79 596
10535.76 617
10536.73 595
10537.70 605
10538.67 603
10539.64 614
10540.61 612
10541.58 626
10542.55 628
10543.52 577
10544.49 609
10545.46 626
10546.43 596
10547.40 658
10548.37 685
10549.34 672
10550.31 616
10551.28 643
10552.25 609
10553.22 662
10554.19 665
10555.16 660
10556.13 655
10557.10 679
10558.07 644
10559.04 624
10560.01 650
10560.98 669
10561.95 711
10562.92 784
10563.89 734
10564.86 688
10565.83 742
10566.81 734
10567.78 678
10568.75 684
10569.72 621
10570.69 613
10571.66 622
10572.63 616
10573.60 604
10574.57 654
10575.54 642
10576.51 648
10577.49 619
10578.46 631
10579.43 636
10580.40 677
10581.37 673
10582.34 680
10583.31 633
10584.29 688
10585.26 644
10586.23 643
10587.20 627
10588.17 628
10589.14 671
10590.12 638
10591.09 632
10592.06 665
10593.03 663
10594.00 646
10594.98 646
10595.95 636
10596.92 646
10597.89 645
10598.86 632
10599.84 640
10600.81 593
10601.78 643
10602.75 657
10603.73 660
10604.70 660
10605.67 666
10606.64 621
10607.62 636
10608.59 569
10609.56 619
10610.53 588
10611.51 628
10612.48 711
10613.45 639
10614.43 632
10615.40 634
10616.37 684
10617.34 610
10618.32 652
10619.29 622
10620.26 591
10621.24 563
10622.21 579
10623.18 617
10624.16 645
10625.13 655
10626.10 592
10627.08 600
10628.05 611
10629.02 652
10630.00 615
10630.97 668
10631.95 645
10632.92 616
10633.89 583
10634.87 575
10635.84 590
10636.81 657
10637.79 644
10638.76 616
10639.74 602
10640.71 609
10641.69 673
10642.66 707
10643.63 604
10644.61 615
10645.58 642
10646.56 567
10647.53 623
10648.51 653
10649.48 630
10650.45 591
10651.43 609
10652.40 595
10653.38 573
10654.35 567
10655.33 630
10656.30 628
10657.28 594
10658.25 613
10659.23 583
10660.20 626
10661.18 608
10662.15 630
10663.13 578
10664.10 580
10665.08 644
10666.05 607
10667.03 592
10668.00 589
10668.98 621
10669.96 601
10670.93 570
10671.91 652
10672.88 700
10673.86 621
10674.83 632
10675.81 608
10676.79 629
10677.76 656
10678.74 596
10679.71 591
10680.69 630
10681.66 592
10682.64 630
10683.62 572
10684.59 585
10685.57 605
10686.55 623
10687.52 620
10688.50 536
10689.47 585
10690.45 577
10691.43 576
10692.40 579
10693.38 594
10694.36 601
10695.33 606
10696.31 588
10697.29 617
10698.26 590
10699.24 576
10700.22 556
10701.19 565
10702.17 600
10703.15 599
10704.13 608
10705.10 576
10706.08 570
10707.06 586
10708.03 618
10709.01 614
10709.99 616
10710.97 527
10711.94 574
10712.92 574
10713.90 539
10714.88 569
10715.85 546
10716.83 574
10717.81 648
10718.79 630
10719.76 624
10720.74 663
10721.72 618
10722.70 573
10723.68 590
10724.65 623
10725.63 689
10726.61 608
10727.59 590
10728.57 645
10729.54 661
10730.52 676
10731.50 630
10732.48 649
10733.46 632
10734.44 668
10735.41 576
10736.39 637
10737.37 611
10738.35 581
10739.33 578
10740.31 628
10741.29 617
10742.26 576
10743.24 616
10744.22 609
10745.20 577
10746.18 562
10747.16 605
10748.14 626
10749.12 612
10750.10 612
10751.08 542
10752.05 573
10753.03 629
10754.01 582
10754.99 603
10755.97 605
10756.95 584
10757.93 613
10758.91 599
10759.89 601
10760.87 596
10761.85 649
10762.83 595
10763.81 573
10764.79 521
10765.77 569
10766.75 591
10767.73 632
10768.71 623
10769.69 618
10770.67 597
10771.65 615
10772.63 559
10773.61 599
10774.59 618
10775.57 559
10776.55 600
10777.53 679
10778.51 613
10779.49 616
10780.47 632
10781.45 593
10782.43 609
10783.41 655
10784.39 582
10785.38 650
10786.36 651
10787.34 652
10788.32 596
10789.30 548
10790.28 549
10791.26 601
10792.24 617
10793.22 603
10794.20 596
10795.19 593
10796.17 574
10797.15 604
10798.13 527
10799.11 527
10800.09 633
10801.07 569
10802.05 632
10803.04 574
10804.02 540
10805.00 534
10805.98 573
10806.96 563
10807.94 602
10808.93 585
10809.91 577
10810.89 578
10811.87 628
10812.85 590
10813.84 562
10814.82 608
10815.80 614
10816.78 640
10817.77 605
10818.75 605
10819.73 670
10820.71 624
10821.69 627
10822.68 625
10823.66 573
10824.64 551
10825.62 608
10826.61 586
10827.59 614
10828.57 580
10829.56 640
10830.54 671
10831.52 587
10832.50 602
10833.49 600
10834.47 698
10835.45 592
10836.44 614
10837.42 626
10838.40 594
10839.39 569
10840.37 566
10841.35 623
10842.34 587
10843.32 595
10844.30 636
10845.29 570
10846.27 636
10847.25 635
10848.24 712
10849.22 592
10850.20 617
10851.19 628
10852.17 610
10853.16 621
10854.14 644
10855.12 641
10856.11 574
10857.09 607
10858.08 630
10859.06 665
10860.04 634
10861.03 614
10862.01 613
10863.00 631
10863.98 604
10864.96 556
10865.95 618
10866.93 655
10867.92 618
10868.90 653
10869.89 667
10870.87 667
10871.86 626
10872.84 640
10873.83 638
10874.81 594
10875.80 590
10876.78 640
10877.77 632
10878.75 579
10879.74 602
10880.72 616
10881.71 627
10882.69 614
10883.68 641
10884.66 615
10885.65 582
10886.63 587
10887.62 597
10888.60 638
10889.59 630
10890.57 644
10891.56 628
10892.55 608
10893.53 628
10894.52 632
10895.50 659
10896.49 645
10897.47 633
10898.46 627
10899.45 627
10900.43 581
10901.42 606
10902.40 667
10903.39 668
10904.38 681
10905.36 652
10906.35 682
10907.34 683
10908.32 678
10909.31 625
10910.29 642
10911.28 611
10912.27 613
10913.25 661
10914.24 586
10915.23 628
10916.21 675
10917.20 633
10918.19 640
10919.17 619
10920.16 598
10921.15 659
10922.14 667
10923.12 709
10924.11 695
10925.10 660
10926.08 679
10927.07 669
10928.06 674
10929.05 718
10930.03 657
10931.02 672
10932.01 702
10933.00 682
10933.98 646
10934.97 639
10935.96 606
10936.95 635
10937.93 640
10938.92 686
10939.91 700
10940.90 722
10941.88 668
10942.87 685
10943.86 668
10944.85 618
10945.84 658
10946.82 697
10947.81 650
10948.80 724
10949.79 731
10950.78 683
10951.77 637
10952.75 743
10953.74 719
10954.73 715
10955.72 728
10956.71 766
10957.70 761
10958.69 764
10959.67 685
10960.66 710
10961.65 723
10962.64 723
10963.63 725
10964.62 685
10965.61 749
10966.60 748
10967.58 775
10968.57 722
10969.56 726
10970.55 743
10971.54 732
10972.53 710
10973.52 752
10974.51 747
10975.50 737
10976.49 740
10977.48 748
10978.47 711
10979.46 712
10980.45 697
10981.44 674
10982.43 670
10983.42 702
10984.41 681
10985.40 748
10986.38 731
10987.37 714
10988.36 744
10989.35 738
10990.34 732
10991.34 811
10992.33 776
10993.32 747
10994.31 704
10995.30 777
10996.29 769
10997.28 835
10998.27 803
10999.26 858
11000.25 782
11001.24 800
11002.23 883
11003.22 863
11004.21 869
11005.20 808
11006.19 827
11007.18 789
11008.17 817
11009.16 778
11010.16 728
11011.15 793
11012.14 720
11013.13 688
11014.12 655
11015.11 705
11016.10 682
11017.09 712
11018.08 681
11019.08 657
11020.07 745
11021.06 701
11022.05 667
11023.04 707
11024.03 720
11025.03 732
11026.02 672
11027.01 715
11028.00 700
11028.99 736
11029.98 778
11030.98 714
11031.97 674
11032.96 674
11033.95 668
11034.94 647
11035.94 648
11036.93 664
11037.92 702
11038.91 645
11039.91 653
11040.90 701
11041.89 632
11042.88 660
11043.87 704
11044.87 693
11045.86 699
11046.85 652
11047.85 664
11048.84 645
11049.83 673
11050.82 690
11051.82 689
11052.81 661
11053.80 713
11054.80 675
11055.79 666
11056.78 702
11057.77 608
11058.77 672
11059.76 638
11060.75 647
11061.75 638
11062.74 627
11063.73 670
11064.73 684
11065.72 688
11066.71 690
11067.71 666
11068.70 703
11069.70 714
11070.69 681
11071.68 730
11072.68 691
11073.67 700
11074.66 630
11075.66 676
11076.65 682
11077.65 646
11078.64 656
11079.63 664
11080.63 642
11081.62 649
11082.62 654
11083.61 690
11084.61 681
11085.60 622
11086.59 646
11087.59 663
11088.58 690
11089.58 682
11090.57 634
11091.57 692
11092.56 683
11093.56 648
11094.55 708
11095.55 690
11096.54 690
11097.54 652
11098.53 633
11099.53 656
11100.52 623
11101.52 639
11102.51 658
11103.51 665
11104.50 685
11105.50 705
11106.49 707
11107.49 681
11108.48 691
11109.48 651
11110.47 666
11111.47 684
11112.46 653
11113.46 689
11114.46 663
11115.45 629
11116.45 660
11117.44 655
11118.44 640
11119.43 677
11120.43 691
11121.43 668
11122.42 630
11123.42 599
11124.41 613
11125.41 645
11126.41 679
11127.40 682
11128.40 647
11129.40 682
11130.39 693
11131.39 675
11132.39 642
11133.38 652
11134.38 628
11135.37 646
11136.37 624
11137.37 664
11138.37 682
11139.36 627
11140.36 643
11141.36 675
11142.35 610
11143.35 614
11144.35 635
11145.34 672
11146.34 680
11147.34 674
11148.33 653
11149.33 622
11150.33 610
11151.33 654
11152.32 684
11153.32 653
11154.32 688
11155.32 640
11156.31 625
11157.31 650
11158.31 635
11159.31 677
11160.30 642
11161.30 666
11162.30 657
11163.30 636
11164.30 620
11165.29 687
11166.29 755
11167.29 661
11168.29 615
11169.29 695
11170.28 676
11171.28 609
11172.28 603
11173.28 613
11174.28 601
11175.28 617
11176.27 587
11177.27 617
11178.27 605
11179.27 571
11180.27 645
11181.27 568
11182.27 651
11183.26 653
11184.26 645
11185.26 607
11186.26 616
11187.26 598
11188.26 624
11189.26 635
11190.26 625
11191.26 608
11192.26 614
11193.25 618
11194.25 568
11195.25 667
11196.25 634
11197.25 636
11198.25 623
11199.25 620
11200.25 617
11201.25 643
11202.25 673
11203.25 637
11204.25 655
11205.25 612
11206.25 613
11207.25 607
11208.25 600
11209.25 627
11210.25 629
11211.25 625
11212.25 600
11213.25 575
11214.25 635
11215.25 687
11216.25 627
11217.25 660
11218.25 602
11219.25 622
11220.25 623
11221.25 642
11222.25 591
11223.25 618
11224.25 615
11225.25 577
11226.25 640
11227.25 651
11228.25 581
11229.26 669
11230.26 578
11231.26 636
11232.26 666
11233.26 686
11234.26 632
11235.26 640
11236.26 623
11237.26 595
11238.27 663
11239.27 704
11240.27 642
11241.27 604
11242.27 615
11243.27 685
11244.27 656
11245.27 635
11246.28 622
11247.28 626
11248.28 668
11249.28 690
11250.28 676
11251.28 660
11252.29 581
11253.29 633
11254.29 633
11255.29 676
11256.29 673
11257.30 649
11258.30 610
11259.30 652
11260.30 623
11261.31 604
11262.31 600
11263.31 654
11264.31 683
11265.31 639
11266.32 684
11267.32 628
11268.32 667
11269.32 652
11270.33 671
11271.33 653
11272.33 716
11273.34 650
11274.34 605
11275.34 659
11276.34 729
11277.35 704
11278.35 672
11279.35 665
11280.36 637
11281.36 702
11282.36 689
11283.37 653
11284.37 671
11285.37 678
11286.38 646
11287.38 648
11288.38 658
11289.39 665
11290.39 641
11291.39 673
11292.40 654
11293.40 701
11294.40 657
11295.41 663
11296.41 675
11297.42 666
11298.42 640
11299.42 644
11300.43 672
11301.43 672
11302.44 759
11303.44 658
11304.44 688
11305.45 693
11306.45 675
11307.46 693
11308.46 625
11309.47 693
11310.47 742
11311.47 724
11312.48 704
11313.48 661
11314.49 662
11315.49 719
11316.50 663
11317.50 676
11318.51 693
11319.51 731
11320.52 701
11321.52 704
11322.53 693
11323.53 694
11324.54 706
11325.54 685
11326.55 703
11327.55 727
11328.56 635
11329.56 671
11330.57 756
11331.57 754
11332.58 737
11333.58 698
11334.59 713
11335.60 748
11336.60 716
11337.61 686
11338.61 690
11339.62 678
11340.62 684
11341.63 713
11342.64 774
11343.64 773
11344.65 700
11345.65 720
11346.66 681
11347.67 743
11348.67 730
11349.68 702
11350.68 698
11351.69 770
11352.70 728
11353.70 760
11354.71 690
11355.72 721
11356.72 769
11357.73 791
11358.74 810
11359.74 786
11360.75 697
11361.76 691
11362.76 722
11363.77 789
11364.78 809
11365.78 754
11366.79 763
11367.80 713
11368.80 760
11369.81 713
11370.82 760
11371.83 764
11372.83 791
11373.84 772
11374.85 821
11375.85 789
11376.86 805
11377.87 832
11378.88 805
11379.88 814
11380.89 796
11381.90 767
11382.91 759
11383.92 829
11384.92 765
11385.93 801
11386.94 784
11387.95 733
11388.95 762
11389.96 823
11390.97 798
11391.98 837
11392.99 818
11393.99 834
11395.00 791
11396.01 840
11397.02 826
11398.03 809
11399.04 770
11400.04 760
11401.05 828
11402.06 808
11403.07 777
11404.08 788
11405.09 817
11406.10 855
11407.11 831
11408.11 840
11409.12 858
11410.13 890
11411.14 912
11412.15 849
11413.16 887
11414.17 872
11415.18 877
11416.19 855
11417.19 835
11418.20 887
11419.21 931
11420.22 929
11421.23 927
11422.24 871
11423.25 875
11424.26 907
11425.27 944
11426.28 915
11427.29 905
11428.30 913
11429.31 917
11430.32 853
11431.33 880
11432.34 970
11433.35 952
11434.36 947
11435.37 912
11436.38 952
11437.39 942
11438.40 942
11439.41 993
11440.42 936
11441.43 925
11442.44 942
11443.45 984
11444.46 947
11445.47 929
11446.48 927
11447.49 922
11448.50 932
11449.51 974
11450.52 996
11451.53 1068
11452.54 950
11453.56 964
11454.57 992
11455.58 1018
11456.59 1095
11457.60 1093
11458.61 1018
11459.62 997
11460.63 1051
11461.64 997
11462.65 971
11463.67 990
11464.68 979
11465.69 990
11466.70 1009
11467.71 1068
11468.72 1078
11469.73 1047
11470.75 1095
11471.76 1135
11472.77 1126
11473.78 1062
11474.79 1020
11475.80 1074
11476.82 1047
11477.83 1073
11478.84 1088
11479.85 1060
11480.86 1176
11481.88 1214
11482.89 1095
11483.90 1093
11484.91 1122
11485.92 1173
11486.94 1155
11487.95 1178
11488.96 1230
11489.97 1176
11490.99 1168
11492.00 1223
11493.01 1205
11494.02 1222
11495.04 1211
11496.05 1244
11497.06 1185
11498.08 1204
11499.09 1269
11500.10 1265
11501.11 1236
11502.13 1183
11503.14 1259
11504.15 1276
11505.17 1367
11506.18 1315
11507.19 1246
11508.21 1308
11509.22 1324
11510.23 1372
11511.25 1389
11512.26 1369
11513.27 1414
11514.29 1418
11515.30 1413
11516.31 1374
11517.33 1422
11518.34 1507
11519.35 1407
11520.37 1407
11521.38 1479
11522.40 1446
11523.41 1506
11524.42 1503
11525.44 1591
11526.45 1560
11527.47 1640
11528.48 1750
11529.49 1835
11530.51 1715
11531.52 1804
11532.54 1817
11533.55 1865
11534.56 1864
11535.58 1815
11536.59 1904
11537.61 1890
11538.62 1916
11539.64 2031
11540.65 2123
11541.67 2400
11542.68 2380
11543.70 2621
11544.71 3009
11545.73 3187
11546.74 3363
11547.76 3491
11548.77 3437
11549.79 3481
11550.80 3447
11551.82 3163
11552.83 2922
11553.85 2712
11554.86 2562
11555.88 2337
11556.89 2200
11557.91 2018
11558.92 1930
11559.94 1937
11560.95 1860
11561.97 1900
11562.99 1780
11564.00 1843
11565.02 1809
11566.03 1740
11567.05 1708
11568.06 1710
11569.08 1696
11570.10 1733
11571.11 1705
11572.13 1710
11573.14 1609
11574.16 1693
11575.18 1718
11576.19 1710
11577.21 1630
11578.23 1664
11579.24 1702
11580.26 1727
11581.27 1723
11582.29 1763
11583.31 1904
11584.32 1949
11585.34 1967
11586.36 2009
11587.37 1949
11588.39 2016
11589.41 1982
11590.42 1998
11591.44 1932
11592.46 1880
11593.48 1932
11594.49 1826
11595.51 1811
11596.53 1811
11597.54 1825
11598.56 1889
11599.58 1966
11600.60 2027
11601.61 2286
11602.63 2372
11603.65 2517
11604.67 2614
11605.68 2755
11606.70 2730
11607.72 2695
11608.74 2700
11609.75 2567
11610.77 2402
11611.79 2180
11612.81 2107
11613.82 2073
11614.84 1981
11615.86 1918
11616.88 1863
11617.90 1823
11618.91 1816
11619.93 1783
11620.95 1809
11621.97 1838
11622.99 1747
11624.01 1759
11625.02 1763
11626.04 1736
11627.06 1727
11628.08 1779
11629.10 1805
11630.12 1747
11631.14 1666
11632.15 1696
11633.17 1680
11634.19 1710
11635.21 1634
11636.23 1639
11637.25 1640
11638.27 1692
11639.29 1608
11640.31 1625
11641.32 1645
11642.34 1683
11643.36 1636
11644.38 1705
11645.40 1680
11646.42 1630
11647.44 1608
11648.46 1607
11649.48 1631
11650.50 1589
11651.52 1473
11652.54 1428
11653.56 1428
11654.58 1455
11655.60 1439
11656.62 1440
11657.64 1437
11658.66 1412
11659.68 1466
11660.70 1424
11661.72 1421
11662.74 1375
11663.76 1417
11664.78 1406
11665.80 1405
11666.82 1410
11667.84 1402
11668.86 1419
11669.88 1361
11670.90 1391
11671.92 1327
11672.94 1344
11673.96 1409
11674.98 1370
11676.00 1300
11677.02 1377
11678.04 1318
11679.06 1350
11680.08 1303
11681.10 1357
11682.12 1335
11683.15 1298
11684.17 1332
11685.19 1432
11686.21 1350
11687.23 1318
11688.25 1324
11689.27 1321
11690.29 1281
11691.31 1250
11692.34 1284
11693.36 1220
11694.38 1277
11695.40 1289
11696.42 1282
11697.44 1288
11698.46 1321
11699.49 1352
11700.51 1273
11701.53 1280
11702.55 1255
11703.57 1255
11704.60 1223
11705.62 1209
11706.64 1272
11707.66 1266
11708.68 1216
11709.71 1138
11710.73 1126
11711.75 1165
11712.77 1180
11713.79 1178
11714.82 1137
11715.84 1087
11716.86 1115
11717.88 1208
11718.91 1207
11719.93 1099
11720.95 1067
11721.97 1130
11723.00 1184
11724.02 1137
11725.04 1077
11726.06 1083
11727.09 1143
11728.11 1086
11729.13 1083
11730.16 1108
11731.18 1089
11732.20 1099
11733.23 1109
11734.25 1061
11735.27 1073
11736.30 1056
11737.32 1029
11738.34 1062
11739.37 991
11740.39 1028
11741.41 1000
11742.44 1043
11743.46 1042
11744.48 1022
11745.51 999
11746.53 966
11747.55 977
11748.58 987
11749.60 938
11750.63 909
11751.65 998
11752.67 1012
11753.70 936
11754.72 941
11755.75 906
11756.77 920
11757.79 978
11758.82 958
11759.84 937
11760.87 999
11761.89 911
11762.92 901
11763.94 919
11764.96 873
11765.99 878
11767.01 853
11768.04 906
11769.06 886
11770.09 884
11771.11 902
11772.14 868
11773.16 851
11774.19 828
11775.21 843
11776.24 868
11777.26 870
11778.29 857
11779.31 898
11780.34 877
11781.36 863
11782.39 828
11783.41 878
11784.44 845
11785.46 829
11786.49 812
11787.52 783
11788.54 796
11789.57 847
11790.59 816
11791.62 782
11792.64 800
11793.67 834
11794.69 811
11795.72 834
11796.75 820
11797.77 825
11798.80 776
11799.82 796
11800.85 821
11801.88 778
11802.90 778
11803.93 834
11804.96 787
11805.98 772
11807.01 778
11808.03 792
11809.06 781
11810.09 772
11811.11 774
11812.14 759
11813.17 791
11814.19 791
11815.22 746
11816.25 714
11817.27 744
11818.30 764
11819.33 770
11820.35 801
11821.38 802
11822.41 804
11823.44 825
11824.46 771
11825.49 694
11826.52 703
11827.54 756
11828.57 765
11829.60 789
11830.63 778
11831.65 753
11832.68 722
11833.71 734
11834.74 713
11835.76 743
11836.79 806
11837.82 744
11838.85 713
11839.87 742
11840.90 735
11841.93 716
11842.96 720
11843.99 674
11845.01 695
11846.04 702
11847.07 723
11848.10 759
11849.13 685
11850.15 713
11851.18 744
11852.21 726
11853.24 693
11854.27 737
11855.30 695
11856.33 714
11857.35 668
11858.38 688
11859.41 689
11860.44 729
11861.47 747
11862.50 721
11863.53 723
11864.55 702
11865.58 655
11866.61 701
11867.64 749
11868.67 712
11869.70 731
11870.73 658
11871.76 709
11872.79 688
11873.82 708
11874.85 725
11875.88 694
11876.90 725
11877.93 692
11878.96 726
11879.99 641
11881.02 673
11882.05 697
11883.08 705
11884.11 667
11885.14 681
11886.17 689
11887.20 697
11888.23 690
11889.26 644
11890.29 703
11891.32 665
11892.35 641
11893.38 647
11894.41 660
11895.44 632
11896.47 670
11897.50 682
11898.53 640
11899.56 644
11900.59 685
11901.62 733
11902.65 652
11903.68 703
11904.71 654
11905.75 651
11906.78 686
11907.81 669
11908.84 630
11909.87 687
11910.90 710
11911.93 718
11912.96 704
11913.99 648
11915.02 681
11916.05 659
11917.09 708
11918.12 714
11919.15 689
11920.18 668
11921.21 722
11922.24 748
11923.27 645
11924.30 670
11925.34 631
11926.37 671
11927.40 680
11928.43 731
11929.46 704
11930.49 726
11931.53 712
11932.56 724
11933.59 654
11934.62 711
11935.65 764
11936.69 695
11937.72 682
11938.75 734
11939.78 693
11940.81 684
11941.85 667
11942.88 661
11943.91 729
11944.94 628
11945.98 676
11947.01 667
11948.04 647
11949.07 634
11950.11 635
11951.14 643
11952.17 697
11953.20 685
11954.24 707
11955.27 656
11956.30 621
11957.34 633
11958.37 663
11959.40 697
11960.43 642
11961.47 694
11962.50 732
11963.53 645
11964.57 670
11965.60 700
11966.63 651
11967.67 709
11968.70 659
11969.73 647
11970.77 725
11971.80 639
11972.83 654
11973.87 625
11974.90 680
11975.93 664
11976.97 643
11978.00 659
11979.04 738
11980.07 726
11981.10 673
11982.14 677
11983.17 677
11984.21 742
11985.24 693
11986.27 678
11987.31 686
11988.34 644
11989.38 682
11990.41 676
11991.45 628
11992.48 698
11993.51 685
11994.55 695
11995.58 686
11996.62 686
11997.65 713
11998.69 688
11999.72 670
12000.76 674
12001.79 662
12002.83 706
12003.86 749
12004.90 703
12005.93 725
12006.97 666
12008.00 657
12009.04 704
12010.07 680
12011.11 695
12012.14 685
12013.18 696
12014.21 720
12015.25 684
12016.28 694
12017.32 669
12018.35 676
12019.39 734
12020.43 717
12021.46 700
12022.50 692
12023.53 701
12024.57 680
12025.60 692
12026.64 681
12027.68 755
12028.71 737
12029.75 681
12030.78 698
12031.82 756
12032.86 711
12033.89 697
12034.93 747
12035.97 721
12037.00 689
12038.04 641
12039.07 691
12040.11 644
12041.15 684
12042.18 738
12043.22 688
12044.26 697
12045.29 741
12046.33 696
12047.37 719
12048.40 689
12049.44 656
12050.48 675
12051.52 634
12052.55 689
12053.59 663
12054.63 630
12055.66 643
12056.70 705
12057.74 728
12058.78 710
12059.81 611
12060.85 725
12061.89 709
12062.92 642
12063.96 702
12065.00 650
12066.04 657
12067.07 672
12068.11 667
12069.15 681
12070.19 702
12071.23 688
12072.26 654
12073.30 625
12074.34 661
12075.38 640
12076.42 680
12077.45 716
12078.49 630
12079.53 609
12080.57 662
12081.61 705
12082.64 671
12083.68 723
12084.72 739
12085.76 690
12086.80 715
12087.84 667
12088.88 667
12089.91 646
12090.95 655
12091.99 658
12093.03 666
12094.07 609
12095.11 666
12096.15 666
12097.19 657
12098.22 663
12099.26 697
12100.30 724
12101.34 726
12102.38 631
12103.42 611
12104.46 703
12105.50 628
12106.54 612
12107.58 651
12108.62 697
12109.66 674
12110.70 620
12111.74 682
12112.78 672
12113.81 631
12114.85 667
12115.89 697
12116.93 674
12117.97 625
12119.01 624
12120.05 664
12121.09 666
12122.13 598
12123.17 665
12124.21 663
12125.25 638
12126.29 625
12127.33 590
12128.37 626
12129.42 650
12130.46 590
12131.50 595
12132.54 619
12133.58 607
12134.62 707
12135.66 624
12136.70 607
12137.74 644
12138.78 628
12139.82 656
12140.86 642
12141.90 630
12142.94 661
12143.98 622
12145.03 642
12146.07 620
12147.11 610
12148.15 607
12149.19 607
12150.23 608
12151.27 618
12152.31 660
12153.35 627
12154.40 629
12155.44 628
12156.48 655
12157.52 637
12158.56 621
12159.60 628
12160.65 582
12161.69 626
12162.73 650
12163.77 616
12164.81 598
12165.85 600
12166.90 588
12167.94 632
12168.98 600
12170.02 588
12171.06 613
12172.11 642
12173.15 608
12174.19 630
12175.23 617
12176.28 583
12177.32 559
12178.36 504
12179.40 577
12180.45 593
12181.49 635
12182.53 636
12183.57 607
12184.62 635
12185.66 635
12186.70 629
12187.74 640
12188.79 586
12189.83 608
12190.87 593
12191.92 612
12192.96 586
12194.00 598
12195.05 643
12196.09 585
12197.13 574
12198.18 581
12199.22 597
12200.26 587
12201.31 587
12202.35 621
12203.39 610
12204.44 599
12205.48 578
12206.52 585
12207.57 605
12208.61 613
12209.65 619
12210.70 583
12211.74 620
12212.79 597
12213.83 582
12214.87 622
12215.92 611
12216.96 600
12218.01 577
12219.05 522
12220.09 588
12221.14 591
12222.18 559
12223.23 652
12224.27 597
12225.32 593
12226.36 533
12227.41 520
12228.45 545
12229.49 529
12230.54 569
12231.58 525
12232.63 541
12233.67 552
12234.72 551
12235.76 542
12236.81 591
12237.85 518
12238.90 509
12239.94 567
12240.99 563
12242.03 592
12243.08 567
12244.12 586
12245.17 517
12246.21 542
12247.26 558
12248.31 497
12249.35 544
12250.40 562
12251.44 530
12252.49 488
12253.53 585
12254.58 547
12255.62 581
12256.67 613
12257.72 535
12258.76 560
12259.81 533
12260.85 472
12261.90 489
12262.95 514
12263.99 572
12265.04 565
12266.08 506
12267.13 491
12268.18 525
12269.22 536
12270.27 490
12271.32 492
12272.36 538
12273.41 559
12274.46 533
12275.50 543
12276.55 581
12277.60 540
12278.64 538
12279.69 543
12280.74 513
12281.78 531
12282.83 494
12283.88 511
12284.92 503
12285.97 477
12287.02 519
12288.07 506
12289.11 518
12290.16 515
12291.21 494
12292.25 472
12293.30 508
12294.35 530
12295.40 500
12296.44 514
12297.49 515
12298.54 517
12299.59 532
12300.63 496
12301.68 512
12302.73 513
12303.78 533
12304.83 524
12305.87 526
12306.92 466
12307.97 499
12309.02 515
12310.07 535
12311.11 547
12312.16 515
12313.21 519
12314.26 497
12315.31 526
12316.35 478
12317.40 481
12318.45 477
12319.50 474
12320.55 470
12321.60 493
12322.65 486
12323.69 478
12324.74 491
12325.79 502
12326.84 503
12327.89 558
12328.94 526
12329.99 518
12331.04 495
12332.09 500
12333.13 530
12334.18 524
12335.23 530
12336.28 541
12337.33 494
12338.38 493
12339.43 549
12340.48 554
12341.53 491
12342.58 504
12343.63 512
12344.68 498
12345.73 476
12346.78 496
12347.83 524
12348.88 502
12349.93 474
12350.98 466
12352.03 520
12353.07 487
12354.12 473
12355.17 473
12356.22 480
12357.28 464
12358.33 462
12359.38 483
12360.43 473
12361.48 503
12362.53 472
12363.58 464
12364.63 488
12365.68 473
12366.73 463
12367.78 457
12368.83 481
12369.88 471
12370.93 458
12371.98 467
12373.03 509
12374.08 495
12375.13 484
12376.18 505
12377.24 498
12378.29 470
12379.34 530
12380.39 510
12381.44 476
12382.49 485
12383.54 474
12384.59 483
12385.64 494
12386.70 478
12387.75 501
12388.80 513
12389.85 493
12390.90 505
12391.95 504
12393.00 524
12394.06 518
12395.11 512
12396.16 482
12397.21 480
12398.26 477
12399.32 468
12400.37 522
12401.42 482
12402.47 480
12403.52 452
12404.58 530
12405.63 482
12406.68 484
12407.73 485
12408.78 455
12409.84 474
12410.89 485
12411.94 476
12412.99 461
12414.05 451
12415.10 429
12416.15 428
12417.20 467
12418.26 460
12419.31 508
12420.36 520
12421.42 462
12422.47 472
12423.52 534
12424.57 491
12425.63 459
12426.68 483
12427.73 514
12428.79 466
12429.84 456
12430.89 436
12431.95 451
12433.00 434
12434.05 434
12435.11 474
12436.16 479
12437.21 469
12438.27 449
12439.32 454
12440.37 443
12441.43 416
12442.48 435
12443.54 530
12444.59 453
12445.64 508
12446.70 493
12447.75 489
12448.80 502
12449.86 452
12450.91 460
12451.97 506
12453.02 455
12454.08 444
12455.13 435
12456.18 464
12457.24 443
12458.29 466
12459.35 478
12460.40 500
12461.46 504
12462.51 470
12463.57 471
12464.62 452
12465.67 436
12466.73 446
12467.78 446
12468.84 439
12469.89 458
12470.95 508
12472.00 511
12473.06 465
12474.11 425
12475.17 495
12476.22 494
12477.28 506
12478.33 497
12479.39 465
12480.45 443
12481.50 481
12482.56 506
12483.61 472
12484.67 446
12485.72 494
12486.78 481
12487.83 486
12488.89 451
12489.95 489
12491.00 521
12492.06 513
12493.11 490
12494.17 513
12495.22 459
12496.28 455
12497.34 431
12498.39 475
12499.45 519
12500.50 502
12501.56 463
12502.62 484
12503.67 518
12504.73 475
12505.79 462
12506.84 500
12507.90 466
12508.96 486
12510.01 513
12511.07 462
12512.13 444
12513.18 483
12514.24 500
12515.30 456
12516.35 499
12517.41 486
12518.47 508
12519.52 469
12520.58 460
12521.64 504
12522.70 497
12523.75 532
12524.81 575
12525.87 513
12526.92 513
12527.98 529
12529.04 507
12530.10 550
12531.15 555
12532.21 579
12533.27 543
12534.33 531
12535.38 538
12536.44 517
12537.50 520
12538.56 534
12539.62 495
12540.67 467
12541.73 506
12542.79 524
12543.85 541
12544.91 479
12545.96 508
12547.02 464
12548.08 479
12549.14 450
12550.20 440
12551.25 467
12552.31 461
12553.37 513
12554.43 523
12555.49 501
12556.55 536
12557.61 526
12558.66 496
12559.72 473
12560.78 487
12561.84 486
12562.90 474
12563.96 501
12565.02 522
12566.08 503
12567.14 501
12568.19 491
12569.25 527
12570.31 504
12571.37 484
12572.43 441
12573.49 478
12574.55 444
12575.61 506
12576.67 470
12577.73 468
12578.79 467
12579.85 476
12580.91 529
12581.97 511
12583.03 494
12584.09 447
12585.15 497
12586.20 516
12587.26 457
12588.32 480
12589.38 493
12590.44 457
12591.50 440
12592.56 483
12593.62 488
12594.69 444
12595.75 468
12596.81 514
12597.87 538
12598.93 523
12599.99 500
12601.05 565
12602.11 510
12603.17 500
12604.23 498
12605.29 502
12606.35 506
12607.41 553
12608.47 550
12609.53 534
12610.59 544
12611.65 528
12612.71 577
12613.78 521
12614.84 536
12615.90 545
12616.96 550
12618.02 496
12619.08 495
12620.14 523
12621.20 450
12622.27 428
12623.33 468
12624.39 493
12625.45 495
12626.51 484
12627.57 517
12628.63 555
12629.70 485
12630.76 472
12631.82 503
12632.88 524
12633.94 505
12635.00 439
12636.07 484
12637.13 456
12638.19 471
12639.25 479
12640.31 471
12641.38 472
12642.44 497
12643.50 522
12644.56 501
12645.63 487
12646.69 477
12647.75 530
12648.81 525
12649.88 508
12650.94 494
12652.00 522
12653.06 521
12654.13 498
12655.19 501
12656.25 457
12657.31 499
12658.38 481
12659.44 469
12660.50 505
12661.57 501
12662.63 503
12663.69 500
12664.76 473
12665.82 467
12666.88 508
12667.95 524
12669.01 554
12670.07 491
12671.14 494
12672.20 516
12673.26 520
12674.33 501
12675.39 520
12676.45 503
12677.52 509
12678.58 447
12679.64 462
12680.71 503
12681.77 503
12682.84 498
12683.90 505
12684.96 502
12686.03 499
12687.09 499
12688.16 523
12689.22 538
12690.28 511
12691.35 527
12692.41 532
12693.48 452
12694.54 515
12695.61 487
12696.67 560
12697.74 555
12698.80 459
12699.86 507
12700.93 520
12701.99 546
12703.06 519
12704.12 509
12705.19 526
12706.25 537
12707.32 572
12708.38 546
12709.45 512
12710.51 498
12711.58 572
12712.64 508
12713.71 442
12714.77 448
12715.84 474
12716.90 508
12717.97 543
12719.03 530
12720.10 494
12721.17 463
12722.23 492
12723.30 550
12724.36 469
12725.43 497
12726.49 504
12727.56 496
12728.63 496
12729.69 541
12730.76 524
12731.82 527
12732.89 527
12733.96 524
12735.02 482
12736.09 456
12737.15 459
12738.22 533
12739.29 480
12740.35 506
12741.42 500
12742.49 463
12743.55 489
12744.62 513
12745.68 538
12746.75 492
12747.82 470
12748.88 530
12749.95 503
12751.02 473
12752.09 499
12753.15 472
12754.22 435
12755.29 462
12756.35 488
12757.42 472
12758.49 493
12759.55 456
12760.62 521
12761.69 495
12762.76 535
12763.82 473
12764.89 517
12765.96 540
12767.03 464
12768.09 467
12769.16 449
12770.23 478
12771.30 500
12772.36 475
12773.43 472
12774.50 481
12775.57 494
12776.63 512
12777.70 461
12778.77 466
12779.84 472
12780.91 486
12781.97 476
12783.04 478
12784.11 460
12785.18 468
12786.25 455
12787.31 452
12788.38 458
12789.45 436
12790.52 474
12791.59 468
12792.66 538
12793.73 473
12794.79 447
12795.86 449
12796.93 440
12798.00 461
12799.07 418
12800.14 432
12801.21 410
12802.28 437
12803.34 469
12804.41 495
12805.48 462
12806.55 424
12807.62 475
12808.69 481
12809.76 477
12810.83 438
12811.90 470
12812.97 460
12814.04 470
12815.11 407
12816.18 418
12817.25 440
12818.31 454
12819.38 488
12820.45 494
12821.52 497
12822.59 476
12823.66 474
12824.73 439
12825.80 433
12826.87 436
12827.94 501
12829.01 482
12830.08 448
12831.15 446
12832.22 449
12833.29 442
12834.36 441
12835.43 436
12836.50 427
12837.57 463
12838.65 486
12839.72 390
12840.79 403
12841.86 433
12842.93 480
12844.00 459
12845.07 420
12846.14 448
12847.21 430
12848.28 400
12849.35 406
12850.42 448
12851.49 475
12852.57 444
12853.64 413
12854.71 435
12855.78 421
12856.85 426
12857.92 395
12858.99 417
12860.06 434
12861.13 487
12862.21 432
12863.28 451
12864.35 456
12865.42 429
12866.49 434
12867.56 421
12868.64 451
12869.71 393
12870.78 398
12871.85 447
12872.92 469
12874.00 446
12875.07 422
12876.14 399
12877.21 399
12878.28 449
12879.36 391
12880.43 381
12881.50 404
12882.57 398
12883.64 394
12884.72 434
12885.79 458
12886.86 482
12887.93 437
12889.01 403
12890.08 393
12891.15 419
12892.22 405
12893.30 412
12894.37 411
12895.44 432
12896.52 386
12897.59 380
12898.66 399
12899.73 387
12900.81 426
12901.88 406
12902.95 424
12904.03 423
12905.10 369
12906.17 369
12907.25 430
12908.32 386
12909.39 432
12910.47 403
12911.54 442
12912.61 413
12913.69 457
12914.76 450
12915.83 418
12916.91 487
12917.98 455
12919.06 381
12920.13 346
12921.20 377
12922.28 353
12923.35 404
12924.43 379
12925.50 387
12926.57 410
12927.65 412
12928.72 389
12929.80 402
12930.87 431
12931.95 390
12933.02 416
12934.09 392
12935.17 399
12936.24 374
12937.32 395
12938.39 371
12939.47 398
12940.54 412
12941.62 455
12942.69 390
12943.77 383
12944.84 407
12945.92 403
12946.99 378
12948.07 411
12949.14 447
12950.22 409
12951.29 410
12952.37 404
12953.44 400
12954.52 393
12955.59 367
12956.67 385
12957.74 382
12958.82 431
12959.89 420
12960.97 341
12962.04 406
12963.12 421
12964.20 427
12965.27 413
12966.35 395
12967.42 410
12968.50 468
12969.58 402
12970.65 387
12971.73 433
12972.80 394
12973.88 406
12974.96 406
12976.03 419
12977.11 365
12978.18 392
12979.26 399
12980.34 377
12981.41 421
12982.49 418
12983.57 423
12984.64 452
12985.72 391
12986.80 398
12987.87 395
12988.95 387
12990.03 388
12991.10 403
12992.18 377
12993.26 412
12994.33 402
12995.41 388
12996.49 410
12997.56 413
12998.64 421
12999.72 439
13000.80 405
13001.87 395
13002.95 409
13004.03 450
13005.11 400
13006.18 407
13007.26 384
13008.34 385
13009.42 400
13010.49 416
13011.57 369
13012.65 388
13013.73 389
13014.80 431
13015.88 412
13016.96 380
13018.04 415
13019.12 405
13020.19 394
13021.27 384
13022.35 416
13023.43 398
13024.51 378
13025.58 414
13026.66 414
13027.74 400
13028.82 395
13029.90 344
13030.98 398
13032.05 385
13033.13 402
13034.21 401
13035.29 399
13036.37 391
13037.45 403
13038.53 458
13039.61 418
13040.68 420
13041.76 376
13042.84 373
13043.92 370
13045.00 407
13046.08 429
13047.16 378
13048.24 390
13049.32 389
13050.40 394
13051.48 392
13052.55 439
13053.63 412
13054.71 410
13055.79 423
13056.87 410
13057.95 392
13059.03 372
13060.11 374
13061.19 395
13062.27 430
13063.35 409
13064.43 424
13065.51 407
13066.59 353
13067.67 381
13068.75 416
13069.83 410
13070.91 409
13071.99 387
13073.07 373
13074.15 359
13075.23 363
13076.31 400
13077.39 414
13078.47 351
13079.55 439
13080.63 396
13081.71 352
13082.79 372
13083.88 381
13084.96 380
13086.04 360
13087.12 413
13088.20 422
13089.28 383
13090.36 398
13091.44 466
13092.52 405
13093.60 387
13094.68 401
13095.77 390
13096.85 395
13097.93 369
13099.01 396
13100.09 378
13101.17 385
13102.25 376
13103.34 390
13104.42 403
13105.50 344
13106.58 401
13107.66 399
13108.74 372
13109.82 412
13110.91 391
13111.99 399
13113.07 404
13114.15 369
13115.23 369
13116.32 389
13117.40 365
13118.48 360
13119.56 343
13120.64 355
13121.73 369
13122.81 412
13123.89 378
13124.97 355
13126.06 325
13127.14 398
13128.22 358
13129.30 393
13130.39 332
13131.47 350
13132.55 397
13133.63 349
13134.72 326
13135.80 343
13136.88 346
13137.97 332
13139.05 376
13140.13 372
13141.21 351
13142.30 343
13143.38 400
13144.46 400
13145.55 351
13146.63 404
13147.71 357
13148.80 347
13149.88 349
13150.96 352
13152.05 374
13153.13 351
13154.21 361
13155.30 368
13156.38 380
13157.47 382
13158.55 379
13159.63 352
13160.72 373
13161.80 369
13162.88 338
13163.97 378
13165.05 337
13166.14 361
13167.22 388
13168.31 376
13169.39 346
13170.47 338
13171.56 374
13172.64 409
13173.73 344
13174.81 371
13175.90 421
13176.98 415
13178.06 398
13179.15 388
13180.23 372
13181.32 400
13182.40 353
13183.49 387
13184.57 429
13185.66 362
13186.74 347
13187.83 374
13188.91 367
13190.00 334
13191.08 341
13192.17 352
13193.25 371
13194.34 307
13195.42 325
13196.51 415
13197.59 369
13198.68 357
13199.77 354
13200.85 352
13201.94 359
13203.02 363
13204.11 351
13205.19 332
13206.28 349
13207.36 407
13208.45 396
13209.54 347
13210.62 369
13211.71 360
13212.79 363
13213.88 362
13214.97 342
13216.05 361
13217.14 378
13218.22 359
13219.31 375
13220.40 351
13221.48 350
13222.57 353
13223.66 364
13224.74 341
13225.83 354
13226.92 387
13228.00 371
13229.09 390
13230.18 379
13231.26 372
13232.35 350
13233.44 350
13234.52 341
13235.61 354
13236.70 376
13237.78 389
13238.87 387
13239.96 344
13241.05 402
13242.13 402
13243.22 383
13244.31 369
13245.39 318
13246.48 347
13247.57 361
13248.66 392
13249.74 374
13250.83 321
13251.92 358
13253.01 344
13254.10 349
13255.18 328
13256.27 370
13257.36 410
13258.45 364
13259.53 342
13260.62 339
13261.71 351
13262.80 326
13263.89 336
13264.97 358
13266.06 374
13267.15 365
13268.24 385
13269.33 350
13270.42 374
13271.50 356
13272.59 344
13273.68 369
13274.77 334
13275.86 395
13276.95 335
13278.04 353
13279.12 361
13280.21 378
13281.30 386
13282.39 351
13283.48 351
13284.57 328
13285.66 338
13286.75 356
13287.84 350
13288.93 352
13290.01 342
13291.10 375
13292.19 347
13293.28 361
13294.37 365
13295.46 385
13296.55 384
13297.64 367
13298.73 348
13299.82 354
13300.91 362
13302.00 363
13303.09 362
13304.18 321
13305.27 338
13306.36 352
13307.45 372
13308.54 386
13309.63 365
13310.72 393
13311.81 363
13312.90 364
13313.99 403
13315.08 368
13316.17 357
13317.26 408
13318.35 376
13319.44 390
13320.53 381
13321.62 371
13322.71 368
13323.80 357
13324.89 388
13325.98 362
13327.07 341
13328.16 387
13329.25 390
13330.35 366
13331.44 380
13332.53 357
13333.62 368
13334.71 368
13335.80 354
13336.89 364
13337.98 383
13339.07 399
13340.16 370
13341.26 375
13342.35 343
13343.44 381
13344.53 389
13345.62 379
13346.71 414
13347.80 385
13348.90 382
13349.99 371
13351.08 346
13352.17 361
13353.26 363
13354.36 381
13355.45 366
13356.54 402
13357.63 409
13358.72 374
13359.81 389
13360.91 376
13362.00 364
13363.09 354
13364.18 321
13365.28 348
13366.37 371
13367.46 355
13368.55 352
13369.65 359
13370.74 349
13371.83 350
13372.92 329
13374.02 358
13375.11 363
13376.20 343
13377.29 361
13378.39 387
13379.48 371
13380.57 372
13381.67 328
13382.76 340
13383.85 359
13384.94 334
13386.04 324
13387.13 322
13388.22 352
13389.32 331
13390.41 310
13391.50 366
13392.60 377
13393.69 357
13394.78 354
13395.88 344
13396.97 355
13398.06 383
13399.16 376
13400.25 381
13401.35 329
13402.44 350
13403.53 337
13404.63 365
13405.72 374
13406.82 379
13407.91 364
13409.00 379
13410.10 359
13411.19 327
13412.29 327
13413.38 349
13414.47 346
13415.57 361
13416.66 349
13417.76 374
13418.85 374
13419.95 372
13421.04 355
13422.14 366
13423.23 383
13424.33 367
13425.42 393
13426.51 344
13427.61 365
13428.70 408
13429.80 341
13430.89 376
13431.99 314
13433.08 326
13434.18 353
13435.27 334
13436.37 374
13437.46 332
13438.56 370
13439.66 355
13440.75 357
13441.85 339
13442.94 389
13444.04 320
13445.13 360
13446.23 381
13447.32 350
13448.42 316
13449.52 339
13450.61 360
13451.71 344
13452.80 363
13453.90 363
13454.99 381
13456.09 354
13457.19 333
13458.28 390
13459.38 332
13460.48 340
13461.57 352
13462.67 386
13463.76 371
13464.86 374
13465.96 316
13467.05 369
13468.15 394
13469.25 399
13470.34 374
13471.44 351
13472.54 347
13473.63 366
13474.73 371
13475.83 336
13476.92 309
13478.02 332
13479.12 381
13480.21 364
13481.31 348
13482.41 331
13483.50 388
13484.60 342
13485.70 346
13486.80 374
13487.89 382
13488.99 353
13490.09 404
13491.19 352
13492.28 343
13493.38 361
13494.48 364
13495.58 372
13496.67 333
13497.77 372
13498.87 395
13499.97 367
13501.06 352
13502.16 367
13503.26 353
13504.36 386
13505.46 333
13506.55 381
13507.65 364
13508.75 366
13509.85 390
13510.95 374
13512.05 332
13513.14 324
13514.24 335
13515.34 364
13516.44 340
13517.54 368
13518.64 422
13519.73 390
13520.83 364
13521.93 322
13523.03 342
13524.13 390
13525.23 398
13526.33 335
13527.43 307
13528.53 349
13529.62 333
13530.72 351
13531.82 361
13532.92 363
13534.02 323
13535.12 379
13536.22 362
13537.32 337
13538.42 317
13539.52 363
13540.62 358
13541.72 363
13542.82 345
13543.92 337
13545.01 333
13546.11 373
13547.21 379
13548.31 391
13549.41 360
13550.51 338
13551.61 367
13552.71 367
13553.81 344
13554.91 315
13556.01 333
13557.11 328
13558.21 349
13559.31 350
13560.41 374
13561.51 355
13562.61 327
13563.72 363
13564.82 359
13565.92 341
13567.02 339
13568.12 358
13569.22 348
13570.32 330
13571.42 327
13572.52 336
13573.62 323
13574.72 330
13575.82 334
13576.92 316
13578.02 375
13579.13 338
13580.23 336
13581.33 324
13582.43 304
13583.53 321
13584.63 349
13585.73 338
13586.83 350
13587.94 341
13589.04 364
13590.14 333
13591.24 351
13592.34 338
13593.44 355
13594.54 324
13595.65 355
13596.75 371
13597.85 352
13598.95 288
13600.05 331
13601.16 357
13602.26 329
13603.36 331
13604.46 362
13605.56 333
13606.67 394
13607.77 354
13608.87 318
13609.97 358
13611.07 361
13612.18 354
13613.28 343
13614.38 350
13615.48 332
13616.59 365
13617.69 357
13618.79 344
13619.89 372
13621.00 361
13622.10 357
13623.20 368
13624.31 348
13625.41 362
13626.51 350
13627.61 322
13628.72 376
13629.82 377
13630.92 410
13632.03 361
13633.13 397
13634.23 362
13635.34 340
13636.44 347
13637.54 367
13638.65 355
13639.75 332
13640.85 317
13641.96 322
13643.06 353
13644.16 370
13645.27 339
13646.37 379
13647.48 368
13648.58 318
13649.68 326
13650.79 361
13651.89 355
13653.00 351
13654.10 343
13655.20 330
13656.31 370
13657.41 355
13658.52 352
13659.62 357
13660.72 350
13661.83 368
13662.93 315
13664.04 346
13665.14 313
13666.25 365
13667.35 357
13668.46 343
13669.56 362
13670.67 376
13671.77 352
13672.88 357
13673.98 373
13675.09 307
13676.19 330
13677.30 343
13678.40 353
13679.51 353
13680.61 349
13681.72 340
13682.82 352
13683.93 358
13685.03 383
13686.14 331
13687.24 331
13688.35 342
13689.45 340
13690.56 347
13691.66 356
13692.77 381
13693.88 346
13694.98 339
13696.09 359
13697.19 399
13698.30 366
13699.40 350
13700.51 373
13701.62 384
13702.72 346
13703.83 340
13704.93 356
13706.04 342
13707.15 363
13708.25 337
13709.36 364
13710.47 385
13711.57 412
13712.68 407
13713.79 360
13714.89 388
13716.00 379
13717.11 385
13718.21 415
13719.32 454
13720.43 388
13721.53 395
13722.64 415
13723.75 382
13724.85 371
13725.96 401
13727.07 393
13728.17 363
13729.28 393
13730.39 367
13731.50 311
13732.60 359
13733.71 383
13734.82 366
13735.92 355
13737.03 381
13738.14 348
13739.25 355
13740.35 376
13741.46 384
13742.57 421
13743.68 367
13744.79 360
13745.89 353
13747.00 337
13748.11 341
13749.22 381
13750.32 390
13751.43 330
13752.54 306
13753.65 337
13754.76 351
13755.87 377
13756.97 317
13758.08 366
13759.19 371
13760.30 351
13761.41 358
13762.52 337
13763.62 349
13764.73 393
13765.84 395
13766.95 374
13768.06 368
13769.17 362
13770.28 380
13771.38 379
13772.49 369
13773.60 384
13774.71 392
13775.82 417
13776.93 336
13778.04 376
13779.15 359
13780.26 400
13781.37 396
13782.48 377
13783.58 366
13784.69 371
13785.80 362
13786.91 347
13788.02 341
13789.13 346
13790.24 340
13791.35 363
13792.46 314
13793.57 332
13794.68 349
13795.79 360
13796.90 357
13798.01 358
13799.12 387
13800.23 327
13801.34 347
13802.45 370
13803.56 365
13804.67 339
13805.78 339
13806.89 293
13808.00 360
13809.11 392
13810.22 372
13811.33 338
13812.44 395
13813.55 368
13814.66 392
13815.77 390
13816.88 395
13818.00 380
13819.11 387
13820.22 387
13821.33 375
13822.44 374
13823.55 343
13824.66 336
13825.77 328
13826.88 367
13827.99 346
13829.10 363
13830.22 311
13831.33 357
13832.44 360
13833.55 344
13834.66 322
13835.77 363
13836.88 373
13838.00 341
13839.11 327
13840.22 322
13841.33 354
13842.44 371
13843.55 381
13844.67 370
13845.78 364
13846.89 334
13848.00 337
13849.11 393
13850.23 356
13851.34 391
13852.45 316
13853.56 327
13854.67 367
13855.79 361
13856.90 368
13858.01 390
13859.12 358
13860.24 321
13861.35 340
13862.46 328
13863.57 368
13864.69 366
13865.80 361
13866.91 343
13868.02 375
13869.14 377
13870.25 344
13871.36 332
13872.47 362
13873.59 353
13874.70 324
13875.81 355
13876.93 345
13878.04 329
13879.15 337
13880.27 329
13881.38 348
13882.49 348
13883.61 374
13884.72 354
13885.83 338
13886.95 367
13888.06 342
13889.17 360
13890.29 343
13891.40 402
13892.51 344
13893.63 352
13894.74 369
13895.86 352
13896.97 400
13898.08 390
13899.20 359
13900.31 388
13901.43 375
13902.54 344
13903.65 394
13904.77 394
13905.88 415
13907.00 359
13908.11 335
13909.23 357
13910.34 347
13911.45 301
13912.57 339
13913.68 312
13914.80 356
13915.91 342
13917.03 329
13918.14 371
13919.26 375
13920.37 383
13921.49 338
13922.60 339
13923.72 355
13924.83 316
13925.95 343
13927.06 320
13928.18 323
13929.29 367
13930.41 376
13931.52 367
13932.64 353
13933.75 374
13934.87 324
13935.98 322
13937.10 341
13938.21 390
13939.33 350
13940.45 378
13941.56 400
13942.68 361
13943.79 329
13944.91 321
13946.03 325
13947.14 287
13948.26 306
13949.37 370
13950.49 372
13951.60 367
13952.72 338
13953.84 287
13954.95 316
13956.07 315
13957.19 308
13958.30 347
13959.42 313
13960.54 326
13961.65 322
13962.77 335
13963.88 319
13965.00 316
13966.12 340
13967.23 307
13968.35 332
13969.47 327
13970.59 310
13971.70 295
13972.82 350
13973.94 379
13975.05 358
13976.17 344
13977.29 357
13978.40 335
13979.52 354
13980.64 300
13981.76 338
13982.87 328
13983.99 349
13985.11 305
13986.23 345
13987.34 348
13988.46 300
13989.58 346
13990.70 349
13991.81 316
13992.93 334
13994.05 378
13995.17 346
13996.29 364
13997.40 348
13998.52 310
13999.64 306
14000.76 313
14001.88 313
14002.99 304
14004.11 363
14005.23 323
14006.35 347
14007.47 326
14008.58 363
14009.70 358
14010.82 320
14011.94 335
14013.06 310
14014.18 366
14015.30 344
14016.41 333
14017.53 328
14018.65 356
14019.77 369
14020.89 337
14022.01 334
14023.13 330
14024.25 349
14025.37 353
14026.48 339
14027.60 307
14028.72 293
14029.84 311
14030.96 321
14032.08 326
14033.20 319
14034.32 314
14035.44 360
14036.56 347
14037.68 288
14038.80 311
14039.92 328
14041.04 348
14042.16 354
14043.28 318
14044.40 338
14045.52 349
14046.64 317
14047.76 311
14048.88 332
14050.00 377
14051.12 335
14052.24 327
14053.36 332
14054.48 351
14055.60 385
14056.72 376
14057.84 346
14058.96 340
14060.08 312
14061.20 378
14062.32 351
14063.44 401
14064.56 379
14065.68 338
14066.80 332
14067.92 348
14069.04 321
14070.16 326
14071.28 347
14072.41 335
14073.53 309
14074.65 338
14075.77 329
14076.89 292
14078.01 319
14079.13 340
14080.25 342
14081.37 330
14082.50 327
14083.62 337
14084.74 311
14085.86 345
14086.98 337
14088.10 347
14089.23 384
14090.35 319
14091.47 370
14092.59 322
14093.71 348
14094.83 357
14095.96 385
14097.08 369
14098.20 346
14099.32 382
14100.44 369
14101.57 328
14102.69 359
14103.81 384
14104.93 380
14106.05 413
14107.18 364
14108.30 346
14109.42 345
14110.54 366
14111.67 295
14112.79 336
14113.91 323
14115.03 326
14116.16 319
14117.28 330
14118.40 317
14119.53 353
14120.65 346
14121.77 336
14122.89 325
14124.02 323
14125.14 340
14126.26 303
14127.39 346
14128.51 335
14129.63 373
14130.76 333
14131.88 365
14133.00 340
14134.13 373
14135.25 313
14136.37 326
14137.50 338
14138.62 323
14139.74 315
14140.87 313
14141.99 312
14143.11 349
14144.24 288
14145.36 300
14146.49 369
14147.61 329
14148.73 346
14149.86 306
14150.98 309
14152.11 291
14153.23 296
14154.35 329
14155.48 332
14156.60 330
14157.73 289
14158.85 316
14159.98 329
14161.10 354
14162.23 333
14163.35 334
14164.47 317
14165.60 354
14166.72 297
14167.85 320
14168.97 355
14170.10 334
14171.22 352
14172.35 337
14173.47 332
14174.60 309
14175.72 289
14176.85 340
14177.97 321
14179.10 323
14180.22 349
14181.35 353
14182.47 316
14183.60 295
14184.72 274
14185.85 275
14186.98 340
14188.10 332
14189.23 342
14190.35 314
14191.48 297
14192.60 344
14193.73 303
14194.86 335
14195.98 305
14197.11 368
14198.23 355
14199.36 323
14200.49 341
14201.61 346
14202.74 365
14203.86 311
14204.99 334
14206.12 306
14207.24 308
14208.37 312
14209.50 296
14210.62 304
14211.75 328
14212.87 319
14214.00 350
14215.13 289
14216.25 311
14217.38 324
14218.51 310
14219.63 296
14220.76 334
14221.89 320
14223.02 317
14224.14 328
14225.27 358
14226.40 312
14227.52 339
14228.65 351
14229.78 308
14230.91 307
14232.03 293
14233.16 328
14234.29 327
14235.41 309
14236.54 310
14237.67 337
14238.80 309
14239.92 318
14241.05 333
14242.18 269
14243.31 315
14244.44 310
14245.56 313
14246.69 286
14247.82 336
14248.95 326
14250.08 293
14251.20 326
14252.33 305
14253.46 293
14254.59 299
14255.72 309
14256.84 333
14257.97 287
14259.10 300
14260.23 298
14261.36 311
14262.49 333
14263.62 285
14264.74 327
14265.87 327
14267.00 331
14268.13 320
14269.26 364
14270.39 301
14271.52 303
14272.65 331
14273.77 349
14274.90 326
14276.03 291
14277.16 310
14278.29 303
14279.42 297
14280.55 296
14281.68 317
14282.81 325
14283.94 309
14285.07 302
14286.20 305
14287.33 288
14288.45 300
14289.58 298
14290.71 330
14291.84 327
14292.97 291
14294.10 301
14295.23 272
14296.36 268
14297.49 279
14298.62 349
14299.75 325
14300.88 288
14302.01 279
14303.14 302
14304.27 293
14305.40 291
14306.53 279
14307.66 293
14308.79 274
14309.92 292
14311.05 296
14312.19 288
14313.32 311
14314.45 325
14315.58 279
14316.71 317
14317.84 298
14318.97 287
14320.10 288
14321.23 313
14322.36 318
14323.49 268
14324.62 279
14325.75 329
14326.89 305
14328.02 281
14329.15 300
14330.28 297
14331.41 283
14332.54 300
14333.67 267
14334.80 285
14335.94 315
14337.07 330
14338.20 299
14339.33 280
14340.46 295
14341.59 303
14342.73 280
14343.86 301
14344.99 270
14346.12 299
14347.25 297
14348.38 313
14349.52 308
14350.65 321
14351.78 297
14352.91 283
14354.04 305
14355.18 270
14356.31 312
14357.44 287
14358.57 306
14359.71 296
14360.84 298
14361.97 297
14363.10 302
14364.24 289
14365.37 298
14366.50 285
14367.63 291
14368.77 304
14369.90 292
14371.03 314
14372.16 295
14373.30 274
14374.43 296
14375.56 293
14376.70 293
14377.83 306
14378.96 287
14380.10 307
14381.23 286
14382.36 292
14383.50 278
14384.63 273
14385.76 295
14386.90 282
14388.03 308
14389.16 284
14390.30 306
14391.43 298
14392.56 285
14393.70 304
14394.83 289
14395.97 292
14397.10 321
14398.23 286
14399.37 279
14400.50 276
14401.63 319
14402.77 300
14403.90 291
14405.04 283
14406.17 266
14407.31 294
14408.44 247
14409.57 265
14410.71 251
14411.84 287
14412.98 286
14414.11 305
14415.25 270
14416.38 282
14417.52 300
14418.65 330
14419.79 282
14420.92 261
14422.05 284
14423.19 310
14424.32 281
14425.46 262
14426.59 319
14427.73 297
14428.86 271
14430.00 319
14431.14 340
14432.27 292
14433.41 323
14434.54 337
14435.68 291
14436.81 321
14437.95 318
14439.08 313
14440.22 297
14441.35 301
14442.49 301
14443.63 312
14444.76 307
14445.90 354
14447.03 363
14448.17 323
14449.30 322
14450.44 339
14451.58 298
14452.71 298
14453.85 310
14454.98 272
14456.12 294
14457.26 319
14458.39 305
14459.53 351
14460.67 317
14461.80 331
14462.94 328
14464.08 279
14465.21 291
14466.35 315
14467.48 355
14468.62 330
14469.76 335
14470.90 341
14472.03 352
14473.17 312
14474.31 296
14475.44 332
14476.58 277
14477.72 290
14478.85 306
14479.99 306
14481.13 303
14482.27 327
14483.40 326
14484.54 326
14485.68 288
14486.81 301
14487.95 341
14489.09 319
14490.23 296
14491.36 325
14492.50 315
14493.64 310
14494.78 328
14495.92 297
14497.05 319
14498.19 362
14499.33 356
14500.47 307
14501.60 298
14502.74 286
14503.88 276
14505.02 298
14506.16 295
14507.30 280
14508.43 275
14509.57 284
14510.71 333
14511.85 309
14512.99 316
14514.13 330
14515.26 353
14516.40 322
14517.54 298
14518.68 269
14519.82 298
14520.96 314
14522.10 276
14523.23 278
14524.37 302
14525.51 331
14526.65 307
14527.79 288
14528.93 265
14530.07 294
14531.21 294
14532.35 331
14533.49 312
14534.63 304
14535.76 313
14536.90 317
14538.04 336
14539.18 272
14540.32 308
14541.46 337
14542.60 305
14543.74 268
14544.88 294
14546.02 295
14547.16 284
14548.30 302
14549.44 321
14550.58 306
14551.72 311
14552.86 330
14554.00 306
14555.14 275
14556.28 288
14557.42 329
14558.56 296
14559.70 308
14560.84 274
14561.98 288
14563.12 279
14564.26 298
14565.40 306
14566.54 313
14567.68 293
14568.82 276
14569.96 290
14571.11 301
14572.25 303
14573.39 314
14574.53 307
14575.67 255
14576.81 278
14577.95 304
14579.09 282
14580.23 298
14581.37 291
14582.52 319
14583.66 328
14584.80 332
14585.94 287
14587.08 268
14588.22 283
14589.36 347
14590.50 279
14591.65 297
14592.79 335
14593.93 283
14595.07 286
14596.21 261
14597.35 287
14598.50 311
14599.64 329
14600.78 285
14601.92 271
14603.06 266
14604.21 295
14605.35 298
14606.49 297
14607.63 285
14608.77 303
14609.92 272
14611.06 265
14612.20 278
14613.34 268
14614.49 317
14615.63 335
14616.77 307
14617.91 298
14619.06 323
14620.20 311
14621.34 331
14622.48 336
14623.63 310
14624.77 316
14625.91 313
14627.06 300
14628.20 289
14629.34 254
14630.48 249
14631.63 292
14632.77 279
14633.91 305
14635.06 309
14636.20 308
14637.34 296
14638.49 280
14639.63 277
14640.77 285
14641.92 299
14643.06 294
14644.20 278
14645.35 286
14646.49 301
14647.64 289
14648.78 315
14649.92 302
14651.07 270
14652.21 293
14653.35 283
14654.50 298
14655.64 282
14656.79 279
14657.93 280
14659.07 274
14660.22 262
14661.36 280
14662.51 298
14663.65 295
14664.80 276
14665.94 289
14667.09 304
14668.23 290
14669.37 271
14670.52 322
14671.66 281
14672.81 268
14673.95 282
14675.10 285
14676.24 287
14677.39 280
14678.53 292
14679.68 283
14680.82 267
14681.97 273
14683.11 285
14684.26 293
14685.40 291
14686.55 262
14687.69 275
14688.84 270
14689.98 320
14691.13 291
14692.27 263
14693.42 261
14694.57 256
14695.71 264
14696.86 284
14698.00 257
14699.15 264
14700.29 262
14701.44 249
14702.59 271
14703.73 285
14704.88 344
14706.02 287
14707.17 311
14708.32 306
14709.46 283
14710.61 269
14711.75 270
14712.90 262
14714.05 276
14715.19 275
14716.34 252
14717.49 267
14718.63 262
14719.78 277
14720.93 315
14722.07 304
14723.22 269
14724.37 265
14725.51 273
14726.66 276
14727.81 257
14728.95 266
14730.10 301
14731.25 274
14732.39 287
14733.54 295
14734.69 239
14735.84 252
14736.98 247
14738.13 267
14739.28 270
14740.42 263
14741.57 262
14742.72 261
14743.87 255
14745.01 277
14746.16 284
14747.31 269
14748.46 256
14749.61 278
14750.75 299
14751.90 283
14753.05 288
14754.20 297
14755.34 279
14756.49 247
14757.64 237
14758.79 272
14759.94 298
14761.08 276
14762.23 292
14763.38 278
14764.53 230
14765.68 257
14766.83 265
14767.97 299
14769.12 259
14770.27 249
14771.42 290
14772.57 293
14773.72 285
14774.87 238
14776.01 273
14777.16 243
14778.31 285
14779.46 299
14780.61 267
14781.76 292
14782.91 310
14784.06 295
14785.21 254
14786.36 279
14787.50 249
14788.65 269
14789.80 249
14790.95 294
14792.10 257
14793.25 253
14794.40 266
14795.55 250
14796.70 271
14797.85 275
14799.00 270
14800.15 237
14801.30 221
14802.45 267
14803.60 257
14804.75 278
14805.90 266
14807.05 273
14808.20 268
14809.35 222
14810.50 244
14811.65 264
14812.80 264
14813.95 241
14815.10 212
14816.25 252
14817.40 260
14818.55 256
14819.70 233
14820.85 272
14822.00 259
14823.15 244
14824.30 257
14825.45 292
14826.60 260
14827.75 280
14828.91 276
14830.06 269
14831.21 253
14832.36 288
14833.51 255
14834.66 251
14835.81 212
14836.96 254
14838.11 273
14839.26 271
14840.42 269
14841.57 265
14842.72 241
14843.87 239
14845.02 240
14846.17 262
14847.32 237
14848.48 232
14849.63 235
14850.78 261
14851.93 251
14853.08 279
14854.23 250
14855.39 254
14856.54 236
14857.69 260
14858.84 258
14859.99 260
14861.15 310
14862.30 251
14863.45 223
14864.60 244
14865.75 265
14866.91 270
14868.06 228
14869.21 250
14870.36 237
14871.52 257
14872.67 250
14873.82 233
14874.97 237
14876.13 220
14877.28 285
14878.43 263
14879.59 253
14880.74 250
14881.89 252
14883.04 241
14884.20 258
14885.35 225
14886.50 232
14887.66 262
14888.81 274
14889.96 244
14891.12 222
14892.27 256
14893.42 267
14894.58 267
14895.73 228
14896.88 248
14898.04 263
14899.19 264
14900.34 225
14901.50 221
14902.65 255
14903.80 241
14904.96 232
14906.11 256
14907.27 242
14908.42 245
14909.57 282
14910.73 260
14911.88 242
14913.04 269
14914.19 281
14915.34 272
14916.50 270
14917.65 229
14918.81 265
14919.96 255
14921.11 280
14922.27 244
14923.42 248
14924.58 242
14925.73 297
14926.89 256
14928.04 251
14929.20 209
14930.35 234
14931.51 255
14932.66 279
14933.82 252
14934.97 249
14936.13 253
14937.28 278
14938.44 264
14939.59 263
14940.75 220
14941.90 270
14943.06 269
14944.21 238
14945.37 276
14946.52 296
14947.68 252
14948.83 247
14949.99 226
14951.14 236
14952.30 236
14953.46 244
14954.61 276
14955.77 293
14956.92 248
14958.08 236
14959.24 247
14960.39 245
14961.55 239
14962.70 227
14963.86 254
14965.02 233
14966.17 248
14967.33 251
14968.48 241
14969.64 245
14970.80 256
14971.95 252
14973.11 228
14974.27 240
14975.42 239
14976.58 226
14977.74 242
14978.89 253
14980.05 252
14981.21 242
14982.36 252
14983.52 246
14984.68 206
14985.83 265
14986.99 260
14988.15 277
14989.30 254
14990.46 255
14991.62 225
14992.77 238
14993.93 252
14995.09 264
14996.25 282
14997.40 240
14998.56 277
14999.72 259
15000.88 279
15002.03 277
15003.19 233
15004.35 221
15005.51 250
15006.66 266
15007.82 247
15008.98 261
15010.14 255
15011.30 268
15012.45 247
15013.61 249
15014.77 238
15015.93 285
15017.09 263
15018.24 274
15019.40 265
15020.56 267
15021.72 247
15022.88 243
15024.04 228
15025.19 246
15026.35 260
15027.51 233
15028.67 232
15029.83 253
15030.99 247
15032.15 239
15033.30 216
15034.46 234
15035.62 254
15036.78 227
15037.94 243
15039.10 247
15040.26 230
15041.42 184
15042.58 206
15043.73 234
15044.89 265
15046.05 257
15047.21 232
15048.37 231
15049.53 237
15050.69 244
15051.85 259
15053.01 241
15054.17 246
15055.33 250
15056.49 245
15057.65 269
15058.81 256
15059.97 239
15061.13 252
15062.29 251
15063.45 266
15064.61 243
15065.77 248
15066.93 265
15068.09 220
15069.25 248
15070.41 260
15071.57 246
15072.73 246
15073.89 231
15075.05 253
15076.21 283
15077.37 252
15078.53 202
15079.69 225
15080.85 232
15082.01 217
15083.17 217
15084.33 220
15085.49 228
15086.65 225
15087.82 268
15088.98 252
15090.14 228
15091.30 243
15092.46 216
15093.62 241
15094.78 245
15095.94 255
15097.10 250
15098.27 249
15099.43 253
15100.59 255
15101.75 274
15102.91 228
15104.07 240
15105.23 244
15106.40 238
15107.56 248
15108.72 260
15109.88 257
15111.04 219
15112.20 243
15113.37 265
15114.53 270
15115.69 236
15116.85 284
15118.01 249
15119.18 236
15120.34 230
15121.50 234
15122.66 195
15123.82 251
15124.99 243
15126.15 254
15127.31 250
15128.47 239
15129.64 257
15130.80 254
15131.96 237
15133.12 237
15134.29 224
15135.45 228
15136.61 248
15137.77 262
15138.94 280
15140.10 256
15141.26 230
15142.43 244
15143.59 224
15144.75 200
15145.92 211
15147.08 246
15148.24 241
15149.41 234
15150.57 273
15151.73 248
15152.90 257
15154.06 251
15155.22 234
15156.39 233
15157.55 215
15158.71 217
15159.88 250
15161.04 228
15162.20 209
15163.37 219
15164.53 254
15165.70 236
15166.86 255
15168.02 243
15169.19 194
15170.35 248
15171.52 252
15172.68 226
15173.84 253
15175.01 221
15176.17 245
15177.34 271
15178.50 242
15179.66 206
15180.83 208
15181.99 214
15183.16 238
15184.32 227
15185.49 211
15186.65 219
15187.82 249
15188.98 266
15190.15 250
15191.31 244
15192.48 238
15193.64 254
15194.81 259
15195.97 218
15197.14 233
15198.30 231
15199.47 226
15200.63 221
15201.80 233
15202.96 233
15204.13 210
15205.29 235
15206.46 229
15207.62 224
15208.79 276
15209.96 264
15211.12 237
15212.29 208
15213.45 248
15214.62 225
15215.78 230
15216.95 226
15218.12 224
15219.28 258
15220.45 231
15221.61 229
15222.78 245
15223.95 229
15225.11 207
15226.28 262
15227.44 270
15228.61 231
15229.78 265
15230.94 244
15232.11 252
15233.28 275
15234.44 252
15235.61 209
15236.78 239
15237.94 252
15239.11 252
15240.28 251
15241.44 233
15242.61 263
15243.78 267
15244.94 287
15246.11 267
15247.28 241
15248.44 237
15249.61 222
15250.78 244
15251.95 204
15253.11 217
15254.28 243
15255.45 283
15256.61 234
15257.78 229
15258.95 239
15260.12 257
15261.28 231
15262.45 250
15263.62 232
15264.79 264
15265.95 240
15267.12 229
15268.29 226
15269.46 220
15270.63 262
15271.79 227
15272.96 243
15274.13 250
15275.30 258
15276.47 277
15277.63 276
15278.80 197
15279.97 226
15281.14 245
15282.31 243
15283.48 225
15284.64 260
15285.81 252
15286.98 281
15288.15 239
15289.32 245
15290.49 224
15291.66 259
15292.82 243
15293.99 245
15295.16 246
15296.33 239
15297.50 222
15298.67 241
15299.84 243
15301.01 233
15302.18 227
15303.35 267
15304.51 220
15305.68 231
15306.85 237
15308.02 241
15309.19 255
15310.36 246
15311.53 244
15312.70 285
15313.87 299
15315.04 253
15316.21 186
15317.38 219
15318.55 248
15319.72 289
15320.89 278
15322.06 224
15323.23 227
15324.40 255
15325.57 251
15326.74 218
15327.91 252
15329.08 233
15330.25 259
15331.42 233
15332.59 224
15333.76 279
15334.93 258
15336.10 242
15337.27 218
15338.44 231
15339.61 224
15340.78 233
15341.95 220
15343.12 229
15344.29 221
15345.47 213
15346.64 246
15347.81 254
15348.98 238
15350.15 218
15351.32 236
15352.49 284
15353.66 225
15354.83 231
15356.00 269
15357.18 280
15358.35 232
15359.52 231
15360.69 218
15361.86 254
15363.03 226
15364.20 243
15365.38 246
15366.55 243
15367.72 259
15368.89 262
15370.06 222
15371.23 239
15372.41 244
15373.58 263
15374.75 220
15375.92 190
15377.09 230
15378.26 266
15379.44 220
15380.61 219
15381.78 237
15382.95 250
15384.13 242
15385.30 247
15386.47 231
15387.64 234
15388.82 268
15389.99 240
15391.16 238
15392.33 227
15393.51 238
15394.68 255
15395.85 235
15397.02 247
15398.20 239
15399.37 230
15400.54 239
15401.71 204
15402.89 248
15404.06 231
15405.23 207
15406.41 259
15407.58 226
15408.75 229
15409.93 222
15411.10 217
15412.27 247
15413.45 230
15414.62 214
15415.79 214
15416.97 247
15418.14 242
15419.31 230
15420.49 213
15421.66 238
15422.84 258
15424.01 240
15425.18 276
15426.36 261
15427.53 238
15428.70 206
15429.88 233
15431.05 227
15432.23 227
15433.40 242
15434.57 266
15435.75 231
15436.92 232
15438.10 251
15439.27 224
15440.45 263
15441.62 203
15442.80 224
15443.97 221
15445.14 226
15446.32 246
15447.49 281
15448.67 231
15449.84 232
15451.02 263
15452.19 255
15453.37 197
15454.54 241
15455.72 230
15456.89 244
15458.07 229
15459.24 233
15460.42 216
15461.59 232
15462.77 256
15463.94 222
15465.12 265
15466.29 254
15467.47 233
15468.65 194
15469.82 272
15471.00 280
15472.17 267
15473.35 233
15474.52 226
15475.70 206
15476.88 216
15478.05 230
15479.23 228
15480.40 252
15481.58 247
15482.76 247
15483.93 269
15485.11 221
15486.28 218
15487.46 224
15488.64 208
15489.81 187
15490.99 209
15492.16 197
15493.34 237
15494.52 261
15495.69 217
15496.87 249
15498.05 230
15499.22 216
15500.40 236
15501.58 234
15502.75 239
15503.93 225
15505.11 219
15506.28 213
15507.46 219
15508.64 244
15509.82 223
15510.99 196
15512.17 224
15513.35 211
15514.52 220
15515.70 241
15516.88 226
15518.06 246
15519.23 244
15520.41 259
15521.59 257
15522.77 247
15523.94 257
15525.12 219
15526.30 219
15527.48 232
15528.65 248
15529.83 246
15531.01 239
15532.19 229
15533.37 232
15534.54 238
15535.72 221
15536.90 223
15538.08 238
15539.26 244
15540.44 233
15541.61 241
15542.79 230
15543.97 209
15545.15 210
15546.33 258
15547.51 269
15548.68 227
15549.86 213
15551.04 252
15552.22 210
15553.40 227
15554.58 219
15555.76 237
15556.93 224
15558.11 239
15559.29 235
15560.47 248
15561.65 246
15562.83 270
15564.01 261
15565.19 240
15566.37 255
15567.55 234
15568.73 254
15569.91 228
15571.08 233
15572.26 257
15573.44 230
15574.62 220
15575.80 228
15576.98 213
15578.16 236
15579.34 206
15580.52 234
15581.70 226
15582.88 236
15584.06 227
15585.24 209
15586.42 235
15587.60 208
15588.78 227
15589.96 226
15591.14 228
15592.32 244
15593.50 259
15594.68 224
15595.86 241
15597.04 218
15598.22 226
15599.40 244
15600.58 234
15601.76 218
15602.95 209
15604.13 229
15605.31 232
15606.49 198
15607.67 222
15608.85 225
15610.03 235
15611.21 250
15612.39 243
15613.57 225
15614.75 186
15615.93 248
15617.12 243
15618.30 225
15619.48 208
15620.66 225
15621.84 238
15623.02 205
15624.20 244
15625.38 219
15626.57 216
15627.75 249
15628.93 240
15630.11 210
15631.29 249
15632.47 280
15633.66 246
15634.84 205
15636.02 234
15637.20 215
15638.38 235
15639.57 242
15640.75 259
15641.93 254
15643.11 218
15644.29 240
15645.48 253
15646.66 241
15647.84 248
15649.02 272
15650.21 234
15651.39 258
15652.57 263
15653.75 272
15654.94 242
15656.12 226
15657.30 218
15658.48 235
15659.67 217
15660.85 213
15662.03 208
15663.22 267
15664.40 257
15665.58 235
15666.76 226
15667.95 238
15669.13 235
15670.31 242
15671.50 259
15672.68 263
15673.86 232
15675.05 254
15676.23 257
15677.41 244
15678.60 266
15679.78 270
15680.96 273
15682.15 251
15683.33 243
15684.51 267
15685.70 216
15686.88 231
15688.07 227
15689.25 257
15690.43 229
15691.62 256
15692.80 200
15693.99 206
15695.17 245
15696.35 256
15697.54 256
15698.72 244
15699.91 261
15701.09 224
15702.28 210
15703.46 276
15704.64 248
15705.83 261
15707.01 262
15708.20 250
15709.38 247
15710.57 238
15711.75 259
15712.94 247
15714.12 240
15715.31 218
15716.49 226
15717.68 228
15718.86 255
15720.05 263
15721.23 256
15722.42 227
15723.60 239
15724.79 238
15725.97 254
15727.16 241
15728.34 268
15729.53 244
15730.71 218
15731.90 248
15733.08 219
15734.27 266
15735.46 243
15736.64 256
15737.83 293
15739.01 259
15740.20 244
15741.39 262
15742.57 249
15743.76 249
15744.94 258
15746.13 246
15747.31 243
15748.50 253
15749.69 229
15750.87 237
15752.06 236
15753.25 240
15754.43 259
15755.62 277
15756.81 299
15757.99 289
15759.18 261
15760.36 232
15761.55 267
15762.74 256
15763.92 240
15765.11 250
15766.30 284
15767.49 264
15768.67 235
15769.86 234
15771.05 231
15772.23 233
15773.42 261
15774.61 259
15775.79 257
15776.98 255
15778.17 247
15779.36 250
15780.54 245
15781.73 219
15782.92 271
15784.11 252
15785.29 231
15786.48 230
15787.67 232
15788.86 199
15790.04 260
15791.23 252
15792.42 259
15793.61 231
15794.79 246
15795.98 256
15797.17 243
15798.36 247
15799.55 246
15800.73 236
15801.92 217
15803.11 248
15804.30 244
15805.49 264
15806.68 249
15807.86 278
15809.05 245
15810.24 230
15811.43 227
15812.62 239
15813.81 210
15815.00 242
15816.18 252
15817.37 234
15818.56 250
15819.75 261
15820.94 258
15822.13 246
15823.32 247
15824.51 258
15825.70 220
15826.88 253
15828.07 250
15829.26 234
15830.45 248
15831.64 252
15832.83 245
15834.02 251
15835.21 253
15836.40 230
15837.59 188
15838.78 232
15839.97 242
15841.16 264
15842.35 245
15843.54 258
15844.73 197
15845.92 249
15847.11 232
15848.30 227
15849.49 232
15850.68 272
15851.87 230
15853.06 231
15854.25 247
15855.44 217
15856.63 249
15857.82 233
15859.01 226
15860.20 255
15861.39 230
15862.58 240
15863.77 259
15864.96 236
15866.15 266
15867.34 246
15868.53 234
15869.72 234
15870.91 227
15872.10 215
15873.29 228
15874.48 225
15875.68 225
15876.87 214
15878.06 218
15879.25 277
15880.44 243
15881.63 247
15882.82 259
15884.01 269
15885.20 225
15886.40 241
15887.59 239
15888.78 243
15889.97 237
15891.16 214
15892.35 237
15893.54 242
15894.74 223
15895.93 200
15897.12 217
15898.31 234
15899.50 255
15900.70 226
15901.89 248
15903.08 208
15904.27 244
15905.46 228
15906.66 242
15907.85 255
15909.04 247
15910.23 232
15911.42 251
15912.62 216
15913.81 232
15915.00 237
15916.19 250
15917.39 270
15918.58 238
15919.77 237
15920.96 247
15922.16 258
15923.35 213
15924.54 225
15925.73 207
15926.93 222
15928.12 215
15929.31 200
15930.51 203
15931.70 237
15932.89 256
15934.09 255
15935.28 227
15936.47 228
15937.67 242
15938.86 222
15940.05 223
15941.25 217
15942.44 226
15943.63 215
15944.83 251
15946.02 235
15947.21 214
15948.41 211
15949.60 249
15950.79 218
15951.99 198
15953.18 219
15954.38 235
15955.57 226
15956.76 260
15957.96 250
15959.15 208
15960.35 244
15961.54 211
15962.73 204
15963.93 249
15965.12 227
15966.32 192
15967.51 224
15968.71 202
15969.90 194
15971.09 214
15972.29 235
15973.48 235
15974.68 210
15975.87 217
15977.07 229
15978.26 231
15979.46 218
15980.65 200
15981.85 226
15983.04 212
15984.24 204
15985.43 229
15986.63 206
15987.82 217
15989.02 206
15990.21 209
15991.41 228
15992.60 215
15993.80 253
15994.99 190
15996.19 234
15997.39 211
15998.58 213
15999.78 212
16000.97 217
16002.17 218
16003.36 259
16004.56 190
16005.76 192
16006.95 208
16008.15 238
16009.34 222
16010.54 194
16011.73 233
16012.93 211
16014.13 215
16015.32 188
16016.52 201
16017.72 185
16018.91 189
16020.11 209
16021.30 210
16022.50 227
16023.70 217
16024.89 195
16026.09 201
16027.29 216
16028.48 192
16029.68 198
16030.88 181
16032.07 195
16033.27 208
16034.47 213
16035.67 223
16036.86 246
16038.06 184
16039.26 213
16040.45 226
16041.65 221
16042.85 208
16044.04 178
16045.24 219
16046.44 193
16047.64 246
16048.83 215
16050.03 205
16051.23 192
16052.43 222
16053.62 198
16054.82 184
16056.02 185
16057.22 224
16058.42 205
16059.61 214
16060.81 240
16062.01 209
16063.21 221
16064.41 195
16065.60 214
16066.80 182
16068.00 192
16069.20 217
16070.40 223
16071.59 234
16072.79 231
16073.99 224
16075.19 198
16076.39 217
16077.59 239
16078.78 238
16079.98 204
16081.18 208
16082.38 208
16083.58 233
16084.78 214
16085.98 207
16087.18 190
16088.37 207
16089.57 218
16090.77 232
16091.97 196
16093.17 201
16094.37 185
16095.57 208
16096.77 226
16097.97 230
16099.17 238
16100.37 217
16101.57 188
16102.77 186
16103.96 216
16105.16 202
16106.36 214
16107.56 223
16108.76 246
16109.96 210
16111.16 211
16112.36 205
16113.56 208
16114.76 215
16115.96 204
16117.16 180
16118.36 175
16119.56 231
16120.76 207
16121.96 212
16123.16 190
16124.36 197
16125.56 233
16126.76 221
16127.96 216
16129.16 205
16130.37 188
16131.57 190
16132.77 213
16133.97 217
16135.17 230
16136.37 186
16137.57 183
16138.77 211
16139.97 222
16141.17 211
16142.37 215
16143.57 218
16144.77 218
16145.98 181
16147.18 208
16148.38 213
16149.58 209
16150.78 225
16151.98 189
16153.18 182
16154.38 227
16155.59 223
16156.79 195
16157.99 229
16159.19 203
16160.39 209
16161.59 207
16162.80 219
16164.00 215
16165.20 209
16166.40 226
16167.60 179
16168.80 206
16170.01 193
16171.21 211
16172.41 197
16173.61 180
16174.81 220
16176.02 198
16177.22 202
16178.42 201
16179.62 177
16180.83 189
16182.03 195
16183.23 199
16184.43 189
16185.64 205
16186.84 185
16188.04 201
16189.24 215
16190.45 225
16191.65 198
16192.85 204
16194.06 212
16195.26 200
16196.46 161
16197.66 185
16198.87 196
16200.07 204
16201.27 212
16202.48 171
16203.68 225
16204.88 261
16206.09 184
16207.29 205
16208.49 224
16209.70 196
16210.90 192
16212.10 216
16213.31 190
16214.51 187
16215.71 194
16216.92 204
16218.12 218
16219.33 198
16220.53 187
16221.73 201
16222.94 204
16224.14 166
16225.35 185
16226.55 205
16227.75 182
16228.96 182
16230.16 187
16231.37 221
16232.57 176
16233.77 199
16234.98 190
16236.18 186
16237.39 193
16238.59 189
16239.80 189
16241.00 202
16242.21 192
16243.41 204
16244.62 180
16245.82 171
16247.03 209
16248.23 231
16249.44 181
16250.64 180
16251.85 181
16253.05 231
16254.26 195
16255.46 204
16256.67 203
16257.87 190
16259.08 216
16260.28 202
16261.49 185
16262.69 221
16263.90 198
16265.10 215
16266.31 215
16267.51 225
16268.72 207
16269.93 237
16271.13 220
16272.34 239
16273.54 204
16274.75 202
16275.96 231
16277.16 217
16278.37 190
16279.57 206
16280.78 229
16281.99 194
16283.19 237
16284.40 228
16285.60 196
16286.81 228
16288.02 207
16289.22 197
16290.43 217
16291.64 212
16292.84 212
16294.05 230
16295.26 198
16296.46 201
16297.67 214
16298.88 216
16300.08 198
16301.29 246
16302.50 203
16303.70 207
16304.91 199
16306.12 195
16307.32 207
16308.53 188
16309.74 193
16310.95 204
16312.15 223
16313.36 183
16314.57 216
16315.78 227
16316.98 195
16318.19 181
16319.40 178
16320.61 189
16321.81 193
16323.02 197
16324.23 205
16325.44 192
16326.64 179
16327.85 177
16329.06 213
16330.27 190
16331.48 172
16332.68 189
16333.89 209
16335.10 231
16336.31 179
16337.52 184
16338.72 172
16339.93 201
16341.14 220
16342.35 195
16343.56 177
16344.77 184
16345.98 197
16347.18 188
16348.39 165
16349.60 172
16350.81 204
16352.02 200
16353.23 184
16354.44 178
16355.65 234
16356.85 216
16358.06 181
16359.27 167
16360.48 213
16361.69 231
16362.90 192
16364.11 195
16365.32 183
16366.53 193
16367.74 216
16368.95 230
16370.16 203
16371.36 214
16372.57 196
16373.78 232
16374.99 169
16376.20 174
16377.41 201
16378.62 190
16379.83 201
16381.04 170
16382.25 190
16383.46 211
16384.67 185
16385.88 191
16387.09 203
16388.30 187
16389.51 181
16390.72 189
16391.93 208
16393.14 181
16394.35 191
16395.56 163
16396.77 166
16397.98 175
16399.19 169
16400.41 187
16401.62 182
16402.83 193
16404.04 185
16405.25 201
16406.46 204
16407.67 177
16408.88 170
16410.09 196
16411.30 209
16412.51 179
16413.72 186
16414.94 202
16416.15 198
16417.36 223
16418.57 181
16419.78 179
16420.99 172
16422.20 203
16423.41 165
16424.63 200
16425.84 197
16427.05 199
16428.26 221
16429.47 198
16430.68 189
16431.90 187
16433.11 192
16434.32 170
16435.53 179
16436.74 186
16437.95 213
16439.17 226
16440.38 193
16441.59 213
16442.80 180
16444.01 182
16445.23 179
16446.44 171
16447.65 163
16448.86 184
16450.08 235
16451.29 168
16452.50 150
16453.71 203
16454.93 181
16456.14 212
16457.35 209
16458.56 182
16459.78 191
16460.99 198
16462.20 188
16463.42 201
16464.63 180
16465.84 168
16467.05 177
16468.27 156
16469.48 166
16470.69 149
16471.91 187
16473.12 209
16474.33 186
16475.55 183
16476.76 205
16477.97 186
16479.19 208
16480.40 214
16481.61 175
16482.83 191
16484.04 177
16485.25 201
16486.47 194
16487.68 187
16488.90 175
16490.11 189
16491.32 156
16492.54 168
16493.75 162
16494.97 195
16496.18 161
16497.39 192
16498.61 166
16499.82 167
16501.04 169
16502.25 195
16503.47 188
16504.68 162
16505.89 206
16507.11 152
16508.32 184
16509.54 189
16510.75 163
16511.97 139
16513.18 163
16514.40 195
16515.61 178
16516.83 185
16518.04 172
16519.26 183
16520.47 164
16521.69 189
16522.90 170
16524.12 172
16525.33 200
16526.55 202
16527.76 175
16528.98 148
16530.19 180
16531.41 223
16532.62 178
16533.84 153
16535.05 174
16536.27 214
16537.49 163
16538.70 170
16539.92 200
16541.13 208
16542.35 201
16543.56 182
16544.78 173
16546.00 180
16547.21 186
16548.43 165
16549.64 157
16550.86 175
16552.08 164
16553.29 163
16554.51 188
16555.73 187
16556.94 178
16558.16 182
16559.37 170
16560.59 177
16561.81 195
16563.02 201
16564.24 169
16565.46 196
16566.67 173
16567.89 184
16569.11 172
16570.32 157
16571.54 193
16572.76 154
16573.98 164
16575.19 186
16576.41 169
16577.63 163
16578.84 151
16580.06 189
16581.28 197
16582.50 191
16583.71 189
16584.93 202
16586.15 180
16587.36 172
16588.58 181
16589.80 167
16591.02 183
16592.24 186
16593.45 191
16594.67 190
16595.89 161
16597.11 165
16598.32 189
16599.54 162
16600.76 165
16601.98 195
16603.20 182
16604.41 191
16605.63 192
16606.85 185
16608.07 185
16609.29 200
16610.51 182
16611.72 146
16612.94 167
16614.16 180
16615.38 169
16616.60 175
16617.82 154
16619.03 210
16620.25 230
16621.47 196
16622.69 187
16623.91 156
16625.13 169
16626.35 174
16627.57 160
16628.79 170
16630.00 177
16631.22 169
16632.44 153
16633.66 155
16634.88 160
16636.10 152
16637.32 189
16638.54 182
16639.76 181
16640.98 142
16642.20 166
16643.42 172
16644.64 174
16645.86 156
16647.08 148
16648.30 171
16649.51 144
16650.73 162
16651.95 190
16653.17 182
16654.39 188
16655.61 189
16656.83 148
16658.05 177
16659.27 190
16660.49 174
16661.71 204
16662.93 167
16664.16 177
16665.38 161
16666.60 172
16667.82 161
16669.04 156
16670.26 151
16671.48 161
16672.70 178
16673.92 198
16675.14 177
16676.36 154
16677.58 168
16678.80 157
16680.02 174
16681.24 184
16682.46 157
16683.69 180
16684.91 165
16686.13 187
16687.35 164
16688.57 141
16689.79 174
16691.01 171
16692.23 151
16693.46 183
16694.68 171
16695.90 174
16697.12 187
16698.34 154
16699.56 174
16700.78 153
16702.01 157
16703.23 164
16704.45 180
16705.67 157
16706.89 151
16708.12 190
16709.34 156
16710.56 151
16711.78 157
16713.00 145
16714.23 172
16715.45 130
16716.67 155
16717.89 128
16719.11 178
16720.34 178
16721.56 158
16722.78 142
16724.00 159
16725.23 170
16726.45 179
16727.67 180
16728.89 158
16730.12 187
16731.34 197
16732.56 154
16733.79 158
16735.01 189
16736.23 184
16737.45 197
16738.68 160
16739.90 147
16741.12 159
16742.35 177
16743.57 149
16744.79 167
16746.02 144
16747.24 140
16748.46 191
16749.69 153
16750.91 189
16752.13 193
16753.36 175
16754.58 148
16755.80 157
16757.03 170
16758.25 177
16759.48 140
16760.70 157
16761.92 168
16763.15 189
16764.37 156
16765.60 150
16766.82 188
16768.04 154
16769.27 171
16770.49 182
16771.72 168
16772.94 162
16774.16 153
16775.39 155
16776.61 156
16777.84 150
16779.06 164
16780.29 158
16781.51 154
16782.74 149
16783.96 169
16785.19 187
16786.41 163
16787.64 151
16788.86 174
16790.09 169
16791.31 186
16792.54 203
16793.76 166
16794.99 169
16796.21 163
16797.44 178
16798.66 137
16799.89 124
16801.11 128
16802.34 145
16803.56 159
16804.79 143
16806.01 146
16807.24 153
16808.46 152
16809.69 162
16810.92 152
16812.14 147
16813.37 170
16814.59 155
16815.82 176
16817.04 160
16818.27 135
16819.50 163
16820.72 185
16821.95 152
16823.17 157
16824.40 159
16825.63 179
16826.85 151
16828.08 143
16829.31 154
16830.53 162
16831.76 169
16832.99 151
16834.21 186
16835.44 161
16836.67 169
16837.89 184
16839.12 181
16840.35 178
16841.57 160
16842.80 181
16844.03 163
16845.25 149
16846.48 133
16847.71 154
16848.93 168
16850.16 168
16851.39 173
16852.62 158
16853.84 166
16855.07 162
16856.30 184
16857.52 171
16858.75 162
16859.98 165
16861.21 184
16862.43 171
16863.66 189
16864.89 149
16866.12 153
16867.35 150
16868.57 154
16869.80 152
16871.03 147
16872.26 141
16873.48 140
16874.71 189
16875.94 169
16877.17 204
16878.40 159
16879.63 167
16880.85 181
16882.08 181
16883.31 162
16884.54 165
16885.77 164
16887.00 177
16888.22 161
16889.45 167
16890.68 175
16891.91 165
16893.14 146
16894.37 152
16895.60 192
16896.82 169
16898.05 177
16899.28 179
16900.51 150
16901.74 167
16902.97 177
16904.20 205
16905.43 178
16906.66 157
16907.89 177
16909.12 162
16910.34 164
16911.57 167
16912.80 143
16914.03 151
16915.26 190
16916.49 160
16917.72 158
16918.95 186
16920.18 184
16921.41 172
16922.64 184
16923.87 150
16925.10 168
16926.33 170
16927.56 153
16928.79 139
16930.02 166
16931.25 166
16932.48 191
16933.71 136
16934.94 163
16936.17 162
16937.40 154
16938.63 165
16939.86 158
16941.09 162
16942.32 173
16943.55 190
16944.78 155
16946.01 152
16947.24 161
16948.48 168
16949.71 162
16950.94 162
16952.17 193
16953.40 153
16954.63 196
16955.86 164
16957.09 190
16958.32 158
16959.55 163
16960.79 162
16962.02 146
16963.25 179
16964.48 199
16965.71 162
16966.94 168
16968.17 133
16969.40 160
16970.64 146
16971.87 194
16973.10 162
16974.33 161
16975.56 156
16976.79 149
16978.03 173
16979.26 141
16980.49 174
16981.72 173
16982.95 176
16984.19 163
16985.42 154
16986.65 167
16987.88 146
16989.11 162
16990.35 151
16991.58 175
16992.81 160
16994.04 158
16995.28 160
16996.51 165
16997.74 163
16998.97 157
17000.21 213
17001.44 218
17002.67 159
17003.90 151
17005.14 153
17006.37 159
17007.60 170
17008.84 151
17010.07 142
17011.30 144
17012.53 152
17013.77 133
17015.00 161
17016.23 180
17017.47 189
17018.70 157
17019.93 162
17021.17 168
17022.40 157
17023.63 186
17024.87 177
17026.10 147
17027.33 140
17028.57 157
17029.80 171
17031.04 184
17032.27 150
17033.50 127
17034.74 150
17035.97 164
17037.20 169
17038.44 143
17039.67 168
17040.91 150
17042.14 168
17043.37 181
17044.61 160
17045.84 189
17047.08 161
17048.31 170
17049.55 185
17050.78 167
17052.02 182
17053.25 159
17054.48 126
17055.72 126
17056.95 148
17058.19 161
17059.42 173
17060.66 152
17061.89 150
17063.13 189
17064.36 168
17065.60 135
17066.83 135
17068.07 185
17069.30 150
17070.54 168
17071.77 154
17073.01 137
17074.24 171
17075.48 175
17076.71 160
17077.95 144
17079.19 168
17080.42 154
17081.66 158
17082.89 159
17084.13 131
17085.36 163
17086.60 162
17087.83 151
17089.07 124
17090.31 163
17091.54 180
17092.78 151
17094.01 143
17095.25 137
17096.49 139
17097.72 150
17098.96 163
17100.19 166
17101.43 164
17102.67 178
17103.90 171
17105.14 153
17106.38 151
17107.61 172
17108.85 152
17110.09 157
17111.32 129
17112.56 140
17113.80 184
17115.03 195
17116.27 139
17117.51 118
17118.74 158
17119.98 164
17121.22 153
17122.45 160
17123.69 145
17124.93 170
17126.17 161
17127.40 166
17128.64 152
17129.88 160
17131.12 167
17132.35 131
17133.59 141
17134.83 147
17136.07 147
17137.30 188
17138.54 156
17139.78 126
17141.02 146
17142.25 132
17143.49 151
17144.73 155
17145.97 173
17147.20 151
17148.44 165
17149.68 160
17150.92 124
17152.16 147
17153.40 158
17154.63 143
17155.87 141
17157.11 139
17158.35 127
17159.59 154
17160.83 158
17162.06 177
17163.30 150
17164.54 157
17165.78 150
17167.02 167
17168.26 147
17169.50 168
17170.73 170
17171.97 148
17173.21 133
17174.45 158
17175.69 160
17176.93 150
17178.17 156
17179.41 147
17180.65 136
17181.89 142
17183.12 153
17184.36 142
17185.60 212
17186.84 183
17188.08 147
17189.32 162
17190.56 148
17191.80 155
17193.04 178
17194.28 148
17195.52 135
17196.76 145
17198.00 170
17199.24 168
17200.48 123
17201.72 144
17202.96 132
17204.20 175
17205.44 153
17206.68 148
17207.92 145
17209.16 167
17210.40 146
17211.64 162
17212.88 143
17214.12 162
17215.36 140
17216.60 141
17217.84 149
17219.08 147
17220.32 133
17221.56 149
17222.80 148
17224.04 139
17225.29 136
17226.53 152
17227.77 170
17229.01 175
17230.25 155
17231.49 148
17232.73 133
17233.97 171
17235.21 148
17236.45 143
17237.70 169
17238.94 151
17240.18 140
17241.42 161
17242.66 141
17243.90 154
17245.14 154
17246.39 153
17247.63 149
17248.87 162
17250.11 153
17251.35 167
17252.59 187
17253.84 141
17255.08 154
17256.32 143
17257.56 159
17258.80 171
17260.05 190
17261.29 148
17262.53 163
17263.77 192
17265.01 185
17266.26 158
17267.50 154
17268.74 157
17269.98 179
17271.23 175
17272.47 172
17273.71 136
17274.95 152
17276.20 186
17277.44 168
17278.68 143
17279.92 160
17281.17 168
17282.41 147
17283.65 157
17284.90 125
17286.14 150
17287.38 156
17288.62 152
17289.87 143
17291.11 143
17292.35 139
17293.60 173
17294.84 173
17296.08 177
17297.33 153
17298.57 162
17299.81 136
17301.06 157
17302.30 151
17303.54 137
17304.79 159
17306.03 144
17307.28 157
17308.52 147
17309.76 150
17311.01 166
17312.25 134
17313.49 143
17314.74 172
17315.98 141
17317.23 133
17318.47 117
17319.72 128
17320.96 145
17322.20 142
17323.45 138
17324.69 163
17325.94 161
17327.18 154
17328.43 141
17329.67 149
17330.91 157
17332.16 154
17333.40 182
17334.65 162
17335.89 129
17337.14 142
17338.38 169
17339.63 156
17340.87 125
17342.12 163
17343.36 154
17344.61 150
17345.85 174
17347.10 156
17348.34 181
17349.59 161
17350.83 163
17352.08 146
17353.33 133
17354.57 132
17355.82 167
17357.06 152
17358.31 134
17359.55 141
17360.80 166
17362.04 162
17363.29 163
17364.54 138
17365.78 155
17367.03 158
17368.27 133
17369.52 154
17370.77 156
17372.01 158
17373.26 168
17374.50 190
17375.75 180
17377.00 144
17378.24 144
17379.49 170
17380.74 153
17381.98 129
17383.23 148
17384.47 138
17385.72 147
17386.97 157
17388.21 161
17389.46 133
17390.71 139
17391.95 141
17393.20 146
17394.45 152
17395.70 157
17396.94 157
17398.19 154
17399.44 144
17400.68 127
17401.93 156
17403.18 146
17404.42 118
17405.67 118
17406.92 128
17408.17 142
17409.41 133
17410.66 148
17411.91 144
17413.16 130
17414.40 144
17415.65 160
17416.90 198
17418.15 161
17419.40 134
17420.64 175
17421.89 181
17423.14 147
17424.39 140
17425.63 147
17426.88 168
17428.13 166
17429.38 149
17430.63 151
17431.88 121
17433.12 152
17434.37 182
17435.62 161
17436.87 178
17438.12 150
17439.37 183
17440.61 165
17441.86 135
17443.11 157
17444.36 179
17445.61 186
17446.86 177
17448.11 155
17449.36 177
17450.60 169
17451.85 182
17453.10 138
17454.35 129
17455.60 149
17456.85 150
17458.10 171
17459.35 157
17460.60 133
17461.85 136
17463.10 148
17464.34 181
17465.59 136
17466.84 161
17468.09 151
17469.34 163
17470.59 133
17471.84 149
17473.09 128
17474.34 148
17475.59 169
17476.84 167
17478.09 172
17479.34 151
17480.59 138
17481.84 138
17483.09 142
17484.34 138
17485.59 153
17486.84 139
17488.09 129
17489.34 155
17490.59 147
17491.84 165
17493.09 167
17494.34 161
17495.59 181
17496.84 168
17498.10 163
17499.35 154
17500.60 152
17501.85 151
17503.10 151
17504.35 141
17505.60 142
17506.85 130
17508.10 151
17509.35 165
17510.60 166
17511.86 175
17513.11 140
17514.36 181
17515.61 157
17516.86 132
17518.11 141
17519.36 151
17520.61 142
17521.87 142
17523.12 160
17524.37 151
17525.62 153
17526.87 157
17528.12 149
17529.38 137
17530.63 139
17531.88 173
17533.13 155
17534.38 144
17535.63 141
17536.89 156
17538.14 180
17539.39 138
17540.64 168
17541.89 161
17543.15 134
17544.40 158
17545.65 135
17546.90 150
17548.16 133
17549.41 117
17550.66 143
17551.91 161
17553.17 186
17554.42 165
17555.67 151
17556.92 166
17558.18 164
17559.43 136
17560.68 160
17561.94 153
17563.19 158
17564.44 133
17565.69 147
17566.95 151
17568.20 138
17569.45 143
17570.71 174
17571.96 152
17573.21 178
17574.47 178
17575.72 169
17576.97 147
17578.23 167
17579.48 147
17580.73 145
17581.99 149
17583.24 142
17584.50 177
17585.75 169
17587.00 175
17588.26 147
17589.51 155
17590.76 125
17592.02 141
17593.27 149
17594.53 159
17595.78 127
17597.04 158
17598.29 167
17599.54 137
17600.80 151
17602.05 133
17603.31 148
17604.56 139
17605.82 158
17607.07 180
17608.32 164
17609.58 147
17610.83 155
17612.09 153
17613.34 172
17614.60 136
17615.85 136
17617.11 129
17618.36 169
17619.62 160
17620.87 145
17622.13 180
17623.38 148
17624.64 151
17625.89 151
17627.15 176
17628.40 152
17629.66 170
17630.91 169
17632.17 141
17633.43 155
17634.68 141
17635.94 161
17637.19 170
17638.45 181
17639.70 179
17640.96 162
17642.21 129
17643.47 181
17644.73 151
17645.98 189
17647.24 154
17648.49 160
17649.75 157
17651.01 178
17652.26 166
17653.52 149
17654.77 177
17656.03 149
17657.29 148
17658.54 144
17659.80 160
17661.06 159
17662.31 163
17663.57 164
17664.83 159
17666.08 149
17667.34 139
17668.60 161
17669.85 155
17671.11 138
17672.37 135
17673.62 135
17674.88 152
17676.14 128
17677.39 110
17678.65 144
17679.91 145
17681.17 153
17682.42 142
17683.68 135
17684.94 141
17686.19 161
17687.45 152
17688.71 134
17689.97 126
17691.22 123
17692.48 151
17693.74 133
17695.00 153
17696.26 153
17697.51 134
17698.77 160
17700.03 183
17701.29 155
17702.54 150
17703.80 136
17705.06 166
17706.32 178
17707.58 126
17708.83 143
17710.09 142
17711.35 153
17712.61 129
17713.87 136
17715.13 132
17716.38 159
17717.64 175
17718.90 160
17720.16 136
17721.42 122
17722.68 149
17723.94 133
17725.19 156
17726.45 142
17727.71 139
17728.97 155
17730.23 150
17731.49 147
17732.75 128
17734.01 133
17735.27 135
17736.53 137
17737.78 119
17739.04 131
17740.30 149
17741.56 154
17742.82 158
17744.08 149
17745.34 149
17746.60 163
17747.86 139
17749.12 150
17750.38 182
17751.64 159
17752.90 160
17754.16 132
17755.42 144
17756.68 128
17757.94 159
17759.20 143
17760.46 139
17761.72 143
17762.98 122
17764.24 142
17765.50 140
17766.76 124
17768.02 172
17769.28 139
17770.54 137
17771.80 152
17773.06 154
17774.32 135
17775.58 156
17776.84 150
17778.10 146
17779.36 131
17780.62 161
17781.88 141
17783.15 172
17784.41 159
17785.67 160
17786.93 137
17788.19 147
17789.45 146
17790.71 137
17791.97 126
17793.23 155
17794.49 175
17795.76 149
17797.02 161
17798.28 147
17799.54 132
17800.80 138
17802.06 160
17803.32 130
17804.59 129
17805.85 137
17807.11 149
17808.37 127
17809.63 141
17810.89 158
17812.16 146
17813.42 134
17814.68 149
17815.94 141
17817.20 125
17818.47 124
17819.73 145
17820.99 148
17822.25 136
17823.51 148
17824.78 119
17826.04 129
17827.30 142
17828.56 136
17829.83 128
17831.09 129
17832.35 96
17833.61 123
17834.88 152
17836.14 148
17837.40 120
17838.67 131
17839.93 150
17841.19 139
17842.45 165
17843.72 163
17844.98 127
17846.24 140
17847.51 144
17848.77 145
17850.03 130
17851.30 134
17852.56 139
17853.82 163
17855.09 146
17856.35 117
17857.61 138
17858.88 148
17860.14 159
17861.40 125
17862.67 130
17863.93 143
17865.19 149
17866.46 130
17867.72 132
17868.99 167
17870.25 162
17871.51 135
17872.78 152
17874.04 128
17875.31 139
17876.57 101
17877.83 145
17879.10 128
17880.36 131
17881.63 142
17882.89 159
17884.15 160
17885.42 137
17886.68 138
17887.95 127
17889.21 134
17890.48 157
17891.74 145
17893.01 135
17894.27 141
17895.54 164
17896.80 147
17898.07 124
17899.33 138
17900.60 126
17901.86 135
17903.13 141
17904.39 150
17905.66 142
17906.92 124
17908.19 122
17909.45 160
17910.72 149
17911.98 123
17913.25 135
17914.51 108
17915.78 117
17917.05 133
17918.31 130
17919.58 144
17920.84 145
17922.11 133
17923.37 131
17924.64 122
17925.91 140
17927.17 143
17928.44 153
17929.70 167
17930.97 145
17932.24 137
17933.50 158
17934.77 137
17936.03 126
17937.30 135
17938.57 129
17939.83 165
17941.10 140
17942.37 147
17943.63 147
17944.90 119
17946.17 134
17947.43 150
17948.70 166
17949.97 133
17951.23 115
17952.50 133
17953.77 137
17955.03 146
17956.30 172
17957.57 173
17958.83 147
17960.10 167
17961.37 142
17962.64 127
17963.90 153
17965.17 132
17966.44 127
17967.70 133
17968.97 156
17970.24 135
17971.51 152
17972.77 113
17974.04 129
17975.31 143
17976.58 156
17977.85 161
17979.11 157
17980.38 151
17981.65 138
17982.92 153
17984.18 140
17985.45 130
17986.72 130
17987.99 145
17989.26 153
17990.52 142
17991.79 114
17993.06 119
17994.33 141
17995.60 149
17996.87 118
17998.13 143
17999.40 129
18000.67 119
18001.94 133
18003.21 148
18004.48 151
18005.75 126
18007.02 139
18008.28 119
18009.55 122
18010.82 103
18012.09 134
18013.36 134
18014.63 155
18015.90 138
18017.17 161
18018.44 147
18019.71 142
18020.97 153
18022.24 137
18023.51 143
18024.78 149
18026.05 130
18027.32 124
18028.59 130
18029.86 157
18031.13 142
18032.40 141
18033.67 141
18034.94 148
18036.21 148
18037.48 147
18038.75 128
18040.02 143
18041.29 150
18042.56 158
18043.83 141
18045.10 111
18046.37 138
18047.64 153
18048.91 164
18050.18 128
18051.45 131
18052.72 154
18053.99 148
18055.26 128
18056.53 124
18057.80 122
18059.07 142
18060.34 152
18061.61 119
18062.88 116
18064.16 115
18065.43 116
18066.70 135
18067.97 138
18069.24 131
18070.51 132
18071.78 152
18073.05 160
18074.32 137
18075.59 143
18076.87 135
18078.14 142
18079.41 153
18080.68 138
18081.95 127
18083.22 149
18084.49 144
18085.77 124
18087.04 150
18088.31 130
18089.58 142
18090.85 127
18092.12 131
18093.40 116
18094.67 142
18095.94 146
18097.21 135
18098.48 109
18099.76 125
18101.03 145
18102.30 143
18103.57 139
18104.84 115
18106.12 142
18107.39 136
18108.66 160
18109.93 148
18111.21 139
18112.48 121
18113.75 143
18115.02 133
18116.30 147
18117.57 141
18118.84 126
18120.11 141
18121.39 147
18122.66 138
18123.93 124
18125.21 136
18126.48 135
18127.75 135
18129.02 148
18130.30 144
18131.57 153
18132.84 131
18134.12 129
18135.39 147
18136.66 148
18137.94 130
18139.21 144
18140.48 133
18141.76 131
18143.03 158
18144.31 117
18145.58 135
18146.85 142
18148.13 154
18149.40 150
18150.67 158
18151.95 123
18153.22 127
18154.50 145
18155.77 132
18157.04 134
18158.32 144
18159.59 142
18160.87 139
18162.14 141
18163.41 155
18164.69 145
18165.96 156
18167.24 152
18168.51 146
18169.79 142
18171.06 141
18172.34 124
18173.61 127
18174.89 146
18176.16 139
18177.43 127
18178.71 150
18179.98 147
18181.26 143
18182.53 130
18183.81 109
18185.08 122
18186.36 154
18187.63 154
18188.91 172
18190.18 149
18191.46 139
18192.74 156
18194.01 159
18195.29 144
18196.56 139
18197.84 144
18199.11 150
18200.39 141
18201.66 163
18202.94 141
18204.22 148
18205.49 127
18206.77 165
18208.04 141
18209.32 121
18210.59 123
18211.87 136
18213.15 136
18214.42 147
18215.70 139
18216.97 148
18218.25 135
18219.53 140
18220.80 148
18222.08 148
18223.36 139
18224.63 155
18225.91 128
18227.19 146
18228.46 142
18229.74 150
18231.02 159
18232.29 155
18233.57 147
18234.85 155
18236.12 148
18237.40 133
18238.68 146
18239.95 139
18241.23 165
18242.51 132
18243.78 143
18245.06 135
18246.34 140
18247.62 146
18248.89 133
18250.17 141
18251.45 140
18252.73 133
18254.00 131
18255.28 152
18256.56 137
18257.84 130
18259.11 147
18260.39 140
18261.67 148
18262.95 141
18264.22 130
18265.50 126
18266.78 139
18268.06 152
18269.34 135
18270.61 129
18271.89 126
18273.17 144
18274.45 140
18275.73 145
18277.01 110
18278.28 128
18279.56 175
18280.84 155
18282.12 151
18283.40 140
18284.68 126
18285.95 143
18287.23 137
18288.51 120
18289.79 134
18291.07 135
18292.35 157
18293.63 143
18294.91 124
18296.19 149
18297.46 148
18298.74 137
18300.02 121
18301.30 144
18302.58 121
18303.86 157
18305.14 124
18306.42 131
18307.70 118
18308.98 162
18310.26 123
18311.54 161
18312.82 153
18314.10 122
18315.37 148
18316.65 140
18317.93 129
18319.21 150
18320.49 140
18321.77 135
18323.05 118
18324.33 131
18325.61 104
18326.89 126
18328.17 145
18329.45 113
18330.73 139
18332.01 135
18333.29 144
18334.57 133
18335.86 133
18337.14 136
18338.42 147
18339.70 177
18340.98 132
18342.26 129
18343.54 124
18344.82 149
18346.10 130
18347.38 177
18348.66 142
18349.94 161
18351.22 121
18352.50 139
18353.78 125
18355.07 131
18356.35 124
18357.63 138
18358.91 142
18360.19 116
18361.47 135
18362.75 153
18364.03 128
18365.32 130
18366.60 129
18367.88 123
18369.16 145
18370.44 165
18371.72 130
18373.00 134
18374.29 126
18375.57 122
18376.85 128
18378.13 128
18379.41 132
18380.70 132
18381.98 114
18383.26 105
18384.54 101
18385.82 139
18387.11 122
18388.39 133
18389.67 132
18390.95 129
18392.23 122
18393.52 105
18394.80 120
18396.08 131
18397.36 125
18398.65 134
18399.93 139
18401.21 124
18402.50 133
18403.78 103
18405.06 119
18406.34 121
18407.63 123
18408.91 133
18410.19 129
18411.48 96
18412.76 105
18414.04 99
18415.32 122
18416.61 132
18417.89 128
18419.17 140
18420.46 119
18421.74 110
18423.02 149
18424.31 165
18425.59 123
18426.87 136
18428.16 114
18429.44 132
18430.73 135
18432.01 120
18433.29 114
18434.58 136
18435.86 127
18437.14 125
18438.43 142
18439.71 119
18441.00 129
18442.28 126
18443.56 127
18444.85 117
18446.13 139
18447.42 130
18448.70 126
18449.99 128
18451.27 121
18452.56 130
18453.84 125
18455.12 145
18456.41 132
18457.69 114
18458.98 118
18460.26 122
18461.55 135
18462.83 121
18464.12 117
18465.40 115
18466.69 166
18467.97 149
18469.26 128
18470.54 103
18471.83 112
18473.11 139
18474.40 127
18475.68 148
18476.97 141
18478.25 131
18479.54 127
18480.82 142
18482.11 127
18483.40 123
18484.68 124
18485.97 131
18487.25 118
18488.54 150
18489.82 163
18491.11 153
18492.39 134
18493.68 130
18494.97 119
18496.25 126
18497.54 137
18498.82 121
18500.11 105
18501.40 111
18502.68 119
18503.97 123
18505.26 167
18506.54 159
18507.83 149
18509.11 139
18510.40 152
18511.69 154
18512.97 130
18514.26 127
18515.55 119
18516.83 115
18518.12 143
18519.41 140
18520.69 135
18521.98 127
18523.27 135
18524.56 130
18525.84 140
18527.13 149
18528.42 139
18529.70 141
18530.99 164
18532.28 134
18533.57 133
18534.85 138
18536.14 137
18537.43 128
18538.71 127
18540.00 136
18541.29 126
18542.58 136
18543.86 129
18545.15 130
18546.44 131
18547.73 137
18549.02 134
18550.30 108
18551.59 110
18552.88 136
18554.17 130
18555.46 119
18556.74 125
18558.03 111
18559.32 154
18560.61 139
18561.90 128
18563.18 131
18564.47 143
18565.76 150
18567.05 133
18568.34 127
18569.63 132
18570.92 116
18572.20 152
18573.49 152
18574.78 123
18576.07 128
18577.36 142
18578.65 139
18579.94 151
18581.23 133
18582.51 133
18583.80 127
18585.09 144
18586.38 131
18587.67 110
18588.96 99
18590.25 99
18591.54 122
18592.83 98
18594.12 117
18595.41 124
18596.70 132
18597.99 136
18599.28 111
18600.57 132
18601.85 134
18603.14 153
18604.43 112
18605.72 111
18607.01 116
18608.30 139
18609.59 143
18610.88 137
18612.17 123
18613.46 109
18614.75 141
18616.04 137
18617.33 112
18618.62 129
18619.91 139
18621.20 150
18622.50 144
18623.79 126
18625.08 124
18626.37 159
18627.66 140
18628.95 127
18630.24 107
18631.53 125
18632.82 127
18634.11 116
18635.40 139
18636.69 138
18637.98 112
18639.27 115
18640.57 124
18641.86 119
18643.15 137
18644.44 124
18645.73 128
18647.02 108
18648.31 114
18649.60 130
18650.89 130
18652.19 135
18653.48 129
18654.77 134
18656.06 114
18657.35 116
18658.64 104
18659.94 156
18661.23 127
18662.52 137
18663.81 132
18665.10 138
18666.39 154
18667.69 156
18668.98 159
18670.27 128
18671.56 134
18672.85 109
18674.15 130
18675.44 124
18676.73 106
18678.02 103
18679.32 133
18680.61 127
18681.90 106
18683.19 115
18684.49 129
18685.78 114
18687.07 139
18688.36 173
18689.66 127
18690.95 145
18692.24 113
18693.53 123
18694.83 124
18696.12 133
18697.41 131
18698.71 153
18700.00 122
18701.29 113
18702.59 119
18703.88 111
18705.17 122
18706.47 118
18707.76 135
18709.05 123
18710.35 130
18711.64 111
18712.93 129
18714.23 152
18715.52 136
18716.81 111
18718.11 124
18719.40 120
18720.70 109
18721.99 116
18723.28 94
18724.58 99
18725.87 110
18727.16 137
18728.46 128
18729.75 121
18731.05 126
18732.34 138
18733.64 140
18734.93 115
18736.22 136
18737.52 125
18738.81 127
18740.11 130
18741.40 159
18742.70 120
18743.99 149
18745.29 155
18746.58 137
18747.87 126
18749.17 148
18750.46 131
18751.76 127
18753.05 113
18754.35 101
18755.64 116
18756.94 138
18758.23 138
18759.53 109
18760.82 139
18762.12 165
18763.42 121
18764.71 126
18766.01 131
18767.30 99
18768.60 140
18769.89 103
18771.19 125
18772.48 107
18773.78 111
18775.07 127
18776.37 152
18777.67 137
18778.96 158
18780.26 146
18781.55 135
18782.85 132
18784.15 136
18785.44 139
18786.74 127
18788.03 99
18789.33 142
18790.63 113
18791.92 133
18793.22 131
18794.52 148
18795.81 138
18797.11 146
18798.40 134
18799.70 125
18801.00 118
18802.29 127
18803.59 125
18804.89 129
18806.18 123
18807.48 110
18808.78 119
18810.07 124
18811.37 116
18812.67 120
18813.97 134
18815.26 138
18816.56 112
18817.86 125
18819.15 115
18820.45 127
18821.75 139
18823.05 155
18824.34 119
18825.64 109
18826.94 128
18828.24 145
18829.53 128
18830.83 126
18832.13 117
18833.43 119
18834.72 116
18836.02 99
18837.32 130
18838.62 111
18839.92 129
18841.21 103
18842.51 112
18843.81 118
18845.11 109
18846.41 163
18847.70 113
18849.00 113
18850.30 132
18851.60 133
18852.90 106
18854.20 115
18855.49 121
18856.79 127
18858.09 146
18859.39 114
18860.69 102
18861.99 113
18863.29 128
18864.58 118
18865.88 127
18867.18 112
18868.48 143
18869.78 114
18871.08 138
18872.38 119
18873.68 108
18874.98 123
18876.28 108
18877.57 108
18878.87 129
18880.17 112
18881.47 106
18882.77 105
18884.07 112
18885.37 119
18886.67 126
18887.97 111
18889.27 118
18890.57 126
18891.87 108
18893.17 117
18894.47 116
18895.77 130
18897.07 109
18898.37 119
18899.67 129
18900.97 127
18902.27 152
18903.57 129
18904.87 132
18906.17 146
18907.47 121
18908.77 111
18910.07 118
18911.37 142
18912.67 112
18913.97 102
18915.27 107
18916.57 133
18917.87 123
18919.17 134
18920.47 116
18921.78 107
18923.08 113
18924.38 108
18925.68 136
18926.98 107
18928.28 123
18929.58 123
18930.88 126
18932.18 116
18933.48 126
18934.79 125
18936.09 140
18937.39 146
18938.69 140
18939.99 112
18941.29 110
18942.59 107
18943.90 112
18945.20 143
18946.50 135
18947.80 115
18949.10 106
18950.40 107
18951.71 115
18953.01 108
18954.31 123
18955.61 132
18956.91 136
18958.21 127
18959.52 141
18960.82 130
18962.12 117
18963.42 116
18964.73 125
18966.03 120
18967.33 144
18968.63 120
18969.93 95
18971.24 113
18972.54 104
18973.84 137
18975.14 109
18976.45 114
18977.75 119
18979.05 138
18980.36 113
18981.66 130
18982.96 132
18984.26 116
18985.57 110
18986.87 108
18988.17 106
18989.48 99
18990.78 106
18992.08 116
18993.39 116
18994.69 122
18995.99 117
18997.30 106
18998.60 90
18999.90 96
19001.21 130
19002.51 109
19003.81 98
19005.12 110
19006.42 138
19007.72 126
19009.03 139
19010.33 119
19011.64 126
19012.94 122
19014.24 111
19015.55 104
19016.85 118
19018.16 116
19019.46 125
19020.76 99
19022.07 120
19023.37 106
19024.68 110
19025.98 110
19027.29 127
19028.59 109
19029.89 135
19031.20 141
19032.50 116
19033.81 120
19035.11 112
19036.42 105
19037.72 128
19039.03 97
19040.33 90
19041.64 95
19042.94 123
19044.25 144
19045.55 117
19046.86 138
19048.16 135
19049.47 132
19050.77 116
19052.08 120
19053.38 106
19054.69 128
19055.99 112
19057.30 109
19058.60 101
19059.91 111
19061.22 129
19062.52 128
19063.83 121
19065.13 101
19066.44 118
19067.74 145
19069.05 118
19070.36 143
19071.66 105
19072.97 98
19074.27 110
19075.58 101
19076.89 97
19078.19 114
19079.50 137
19080.80 93
19082.11 106
19083.42 107
19084.72 128
19086.03 118
19087.34 123
19088.64 116
19089.95 128
19091.26 134
19092.56 113
19093.87 107
19095.18 113
19096.48 114
19097.79 114
19099.10 107
19100.40 117
19101.71 107
19103.02 129
19104.32 114
19105.63 111
19106.94 122
19108.25 142
19109.55 146
19110.86 118
19112.17 104
19113.48 147
19114.78 102
19116.09 113
19117.40 108
19118.71 113
19120.01 125
19121.32 103
19122.63 105
19123.94 110
19125.24 116
19126.55 125
19127.86 114
19129.17 118
19130.47 105
19131.78 112
19133.09 128
19134.40 116
19135.71 140
19137.02 140
19138.32 119
19139.63 121
19140.94 85
19142.25 102
19143.56 115
19144.87 106
19146.17 111
19147.48 116
19148.79 110
19150.10 114
19151.41 134
19152.72 118
19154.03 107
19155.33 123
19156.64 129
19157.95 152
19159.26 107
19160.57 109
19161.88 123
19163.19 127
19164.50 133
19165.81 126
19167.12 126
19168.42 131
19169.73 131
19171.04 108
19172.35 107
19173.66 111
19174.97 122
19176.28 130
19177.59 115
19178.90 115
19180.21 98
19181.52 132
19182.83 116
19184.14 92
19185.45 110
19186.76 121
19188.07 117
19189.38 127
19190.69 113
19192.00 123
19193.31 116
19194.62 110
19195.93 100
19197.24 113
19198.55 110
19199.86 128
19201.17 148
19202.48 116
19203.79 106
19205.10 98
19206.41 118
19207.72 120
19209.03 108
19210.34 106
19211.66 145
19212.97 100
19214.28 126
19215.59 119
19216.90 130
19218.21 125
19219.52 118
19220.83 118
19222.14 116
19223.45 100
19224.77 124
19226.08 102
19227.39 105
19228.70 111
19230.01 97
19231.32 145
19232.63 123
19233.94 106
19235.26 119
19236.57 135
19237.88 120
19239.19 108
19240.50 129
19241.81 159
19243.13 129
19244.44 114
19245.75 138
19247.06 118
19248.37 106
19249.69 102
19251.00 113
19252.31 96
19253.62 113
19254.93 110
19256.25 123
19257.56 130
19258.87 123
19260.18 89
19261.50 106
19262.81 112
19264.12 104
19265.43 102
19266.75 99
19268.06 132
19269.37 106
19270.68 125
19272.00 100
19273.31 118
19274.62 103
19275.94 118
19277.25 105
19278.56 108
19279.88 106
19281.19 101
19282.50 111
19283.81 99
19285.13 107
19286.44 104
19287.75 105
19289.07 118
19290.38 110
19291.70 103
19293.01 111
19294.32 114
19295.64 119
19296.95 114
19298.26 117
19299.58 118
19300.89 112
19302.20 111
19303.52 127
19304.83 133
19306.15 122
19307.46 104
19308.77 100
19310.09 119
19311.40 108
19312.72 110
19314.03 116
19315.35 110
19316.66 120
19317.97 105
19319.29 100
19320.60 126
19321.92 120
19323.23 104
19324.55 111
19325.86 120
19327.18 116
19328.49 119
19329.81 100
19331.12 100
19332.44 100
19333.75 123
19335.07 96
19336.38 99
19337.70 83
19339.01 116
19340.33 155
19341.64 137
19342.96 111
19344.27 94
19345.59 130
19346.90 135
19348.22 121
19349.53 110
19350.85 119
19352.16 128
19353.48 153
19354.79 119
19356.11 115
19357.43 118
19358.74 106
19360.06 120
19361.37 98
19362.69 119
19364.01 101
19365.32 132
19366.64 119
19367.95 100
19369.27 110
19370.59 101
19371.90 93
19373.22 107
19374.53 112
19375.85 109
19377.17 133
19378.48 103
19379.80 88
19381.12 83
19382.43 90
19383.75 107
19385.07 108
19386.38 102
19387.70 96
19389.02 102
19390.33 101
19391.65 107
19392.97 109
19394.28 104
19395.60 124
19396.92 133
19398.24 104
19399.55 146
19400.87 111
19402.19 102
19403.50 102
19404.82 108
19406.14 106
19407.46 120
19408.77 134
19410.09 101
19411.41 92
19412.73 102
19414.04 107
19415.36 113
19416.68 124
19418.00 102
19419.32 103
19420.63 107
19421.95 88
19423.27 94
19424.59 93
19425.91 100
19427.22 117
19428.54 91
19429.86 107
19431.18 101
19432.50 129
19433.82 110
19435.13 105
19436.45 109
19437.77 100
19439.09 111
19440.41 109
19441.73 93
19443.04 111
19444.36 123
19445.68 110
19447.00 105
19448.32 81
19449.64 131
19450.96 111
19452.28 110
19453.60 114
19454.91 101
19456.23 108
19457.55 109
19458.87 120
19460.19 112
19461.51 109
19462.83 137
19464.15 120
19465.47 108
19466.79 84
19468.11 110
19469.43 91
19470.75 102
19472.07 128
19473.39 100
19474.71 120
19476.03 109
19477.35 102
19478.67 100
19479.99 98
19481.30 105
19482.62 122
19483.94 115
19485.27 103
19486.59 130
19487.91 92
19489.23 100
19490.55 104
19491.87 100
19493.19 102
19494.51 126
19495.83 115
19497.15 88
19498.47 113
19499.79 120
19501.11 111
19502.43 104
19503.75 95
19505.07 114
19506.39 112
19507.71 130
19509.03 115
19510.36 83
19511.68 113
19513.00 111
19514.32 108
19515.64 100
19516.96 96
19518.28 85
19519.60 86
19520.92 80
19522.25 104
19523.57 106
19524.89 110
19526.21 109
19527.53 110
19528.85 93
19530.17 111
19531.50 115
19532.82 102
19534.14 94
19535.46 87
19536.78 119
19538.11 103
19539.43 75
19540.75 114
19542.07 116
19543.39 122
19544.72 117
19546.04 103
19547.36 82
19548.68 105
19550.00 98
19551.33 121
19552.65 96
19553.97 96
19555.29 115
19556.62 104
19557.94 103
19559.26 106
19560.58 97
19561.91 97
19563.23 76
19564.55 86
19565.88 97
19567.20 134
19568.52 129
19569.84 109
19571.17 124
19572.49 100
19573.81 122
19575.14 99
19576.46 119
19577.78 97
19579.11 115
19580.43 110
19581.75 116
19583.08 98
19584.40 123
19585.72 136
19587.05 110
19588.37 111
19589.69 82
19591.02 111
19592.34 105
19593.67 121
19594.99 122
19596.31 112
19597.64 97
19598.96 125
19600.28 119
19601.61 107
19602.93 95
19604.26 108
19605.58 99
19606.91 108
19608.23 103
19609.55 123
19610.88 102
19612.20 106
19613.53 102
19614.85 116
19616.18 118
19617.50 74
19618.83 112
19620.15 102
19621.47 123
19622.80 99
19624.12 93
19625.45 104
19626.77 113
19628.10 87
19629.42 89
19630.75 93
19632.07 113
19633.40 102
19634.72 105
19636.05 112
19637.37 107
19638.70 101
19640.03 121
19641.35 109
19642.68 119
19644.00 120
19645.33 99
19646.65 127
19647.98 102
19649.30 117
19650.63 100
19651.96 78
19653.28 146
19654.61 114
19655.93 109
19657.26 118
19658.58 110
19659.91 102
19661.24 133
19662.56 119
19663.89 103
19665.22 94
19666.54 105
19667.87 116
19669.19 96
19670.52 90
19671.85 103
19673.17 98
19674.50 109
19675.83 107
19677.15 112
19678.48 109
19679.81 101
19681.13 105
19682.46 89
19683.79 99
19685.11 113
19686.44 91
19687.77 104
19689.09 88
19690.42 114
19691.75 126
19693.08 92
19694.40 111
19695.73 102
19697.06 105
19698.39 101
19699.71 97
19701.04 104
19702.37 114
19703.69 126
19705.02 124
19706.35 102
19707.68 112
19709.01 96
19710.33 107
19711.66 124
19712.99 107
19714.32 102
19715.64 101
19716.97 118
19718.30 100
19719.63 98
19720.96 88
19722.28 117
19723.61 110
19724.94 90
19726.27 105
19727.60 124
19728.93 106
19730.25 95
19731.58 94
19732.91 88
19734.24 94
19735.57 117
19736.90 95
19738.23 98
19739.55 110
19740.88 103
19742.21 102
19743.54 107
19744.87 121
19746.20 130
19747.53 115
19748.86 106
19750.19 98
19751.51 99
19752.84 105
19754.17 107
19755.50 95
19756.83 92
19758.16 107
19759.49 93
19760.82 102
19762.15 98
19763.48 113
19764.81 116
19766.14 106
19767.47 80
19768.80 114
19770.13 137
19771.46 112
19772.79 98
19774.12 121
19775.45 103
19776.78 105
19778.11 100
19779.44 104
19780.77 123
19782.10 111
19783.43 113
19784.76 110
19786.09 108
19787.42 113
19788.75 95
19790.08 94
19791.41 108
19792.74 130
19794.07 117
19795.40 100
19796.73 78
19798.06 97
19799.39 95
19800.72 113
19802.05 103
19803.39 122
19804.72 113
19806.05 130
19807.38 94
19808.71 106
19810.04 120
19811.37 111
19812.70 124
19814.03 108
19815.37 125
19816.70 142
19818.03 123
19819.36 89
19820.69 93
19822.02 120
19823.35 112
19824.69 103
19826.02 125
19827.35 106
19828.68 133
19830.01 111
19831.34 93
19832.68 93
19834.01 119
19835.34 115
19836.67 115
19838.00 107
19839.34 110
19840.67 118
19842.00 118
19843.33 127
19844.67 99
19846.00 107
19847.33 130
19848.66 144
19849.99 113
19851.33 98
19852.66 105
19853.99 109
19855.32 92
19856.66 82
19857.99 88
19859.32 109
19860.66 101
19861.99 107
19863.32 90
19864.65 116
19865.99 136
19867.32 126
19868.65 117
19869.99 107
19871.32 122
19872.65 124
19873.99 116
19875.32 94
19876.65 100
19877.99 102
19879.32 105
19880.65 89
19881.99 74
19883.32 94
19884.65 103
19885.99 102
19887.32 95
19888.66 84
19889.99 78
19891.32 110
19892.66 102
19893.99 99
19895.32 121
19896.66 92
19897.99 105
19899.33 81
19900.66 86
19902.00 100
19903.33 100
19904.66 85
19906.00 115
19907.33 95
19908.67 93
19910.00 94
19911.34 74
19912.67 88
19914.01 112
19915.34 107
19916.67 112
19918.01 89
19919.34 92
19920.68 95
19922.01 102
19923.35 96
19924.68 79
19926.02 100
19927.35 93
19928.69 118
19930.02 121
19931.36 121
19932.69 106
19934.03 103
19935.37 118
19936.70 100
19938.04 91
19939.37 97
19940.71 100
19942.04 98
19943.38 94
19944.71 112
19946.05 111
19947.39 91
19948.72 99
19950.06 103
19951.39 100
19952.73 112
19954.06 97
19955.40 100
19956.74 103
19958.07 115
19959.41 127
19960.74 113
19962.08 102
19963.42 108
19964.75 107
19966.09 110
19967.43 120
19968.76 116
19970.10 105
19971.44 121
19972.77 114
19974.11 105
19975.45 102
19976.78 101
19978.12 119
19979.46 127
19980.79 94
19982.13 111
19983.47 99
19984.80 124
19986.14 130
19987.48 98
19988.82 96
19990.15 99
19991.49 135
19992.83 119
19994.16 96
19995.50 100
19996.84 115
19998.18 96
19999.51 92
20000.85 101
20002.19 115
20003.53 116
20004.86 104
20006.20 98
20007.54 88
20008.88 104
20010.22 116
20011.55 100
20012.89 102
20014.23 84
20015.57 99
20016.91 136
20018.24 126
20019.58 115
20020.92 82
20022.26 131
20023.60 141
20024.93 120
20026.27 101
20027.61 91
20028.95 105
20030.29 105
20031.63 128
20032.97 112
20034.30 93
20035.64 101
20036.98 102
20038.32 115
20039.66 90
20041.00 97
20042.34 128
20043.68 87
20045.01 90
20046.35 86
20047.69 107
20049.03 100
20050.37 104
20051.71 113
20053.05 102
20054.39 109
20055.73 88
20057.07 88
20058.41 100
20059.75 92
20061.09 124
20062.43 125
20063.77 90
20065.11 97
20066.45 96
20067.79 103
20069.12 99
20070.46 92
20071.80 95
20073.14 112
20074.48 91
20075.82 108
20077.16 102
20078.50 119
20079.85 98
20081.19 102
20082.53 116
20083.87 93
20085.21 123
20086.55 136
20087.89 91
20089.23 100
20090.57 101
20091.91 99
20093.25 105
20094.59 94
20095.93 100
20097.27 100
20098.61 103
20099.95 103
20101.29 88
20102.64 87
20103.98 102
20105.32 102
20106.66 89
20108.00 85
20109.34 107
20110.68 97
20112.02 116
20113.36 101
20114.71 95
20116.05 108
20117.39 102
20118.73 98
20120.07 103
20121.41 126
20122.75 98
20124.10 100
20125.44 103
20126.78 89
20128.12 104
20129.46 111
