# Supplementary material for: MALDI-TOF MS typing enables the classification of brewing yeasts of the genus Saccharomyces to major beer styles
Source: PLoS One. 2017 Aug 9;12(8):e0181694. doi: 10.1371/journal.pone.0181694 (PMC5549903; doi:10.1371/journal.pone.0181694)
Supplement: S12 File — The directory includes 90 raw files and was zipped to “.zip”; the folder has three strains with 30 spectra per strain; S1 Text explains the raw files with an example and Table 1 represents the yeast strains used within the experiment. (ZIP) [file pone.0181694.s015.zip › 34-36/30624-PI105-Dias-Dias-Dias-YPG-18h-E-E_2016-11-15__0_A4_1.dat]

2000.06 1057
2000.49 1131
2000.91 1079
2001.33 1135
2001.75 1158
2002.17 1127
2002.59 1105
2003.02 1151
2003.44 1064
2003.86 995
2004.28 1027
2004.70 952
2005.13 979
2005.55 1014
2005.97 919
2006.39 931
2006.81 992
2007.24 1008
2007.66 992
2008.08 1052
2008.50 1039
2008.93 1035
2009.35 1026
2009.77 1020
2010.19 1082
2010.62 1032
2011.04 1045
2011.46 1012
2011.88 993
2012.31 1009
2012.73 971
2013.15 955
2013.58 974
2014.00 1008
2014.42 910
2014.84 898
2015.27 924
2015.69 965
2016.11 969
2016.54 900
2016.96 1007
2017.38 1040
2017.81 1015
2018.23 1004
2018.65 1051
2019.08 1101
2019.50 1139
2019.92 1164
2020.35 1152
2020.77 1143
2021.20 1174
2021.62 1180
2022.04 1218
2022.47 1134
2022.89 1169
2023.31 1157
2023.74 1089
2024.16 1072
2024.59 1036
2025.01 962
2025.44 971
2025.86 966
2026.28 932
2026.71 956
2027.13 967
2027.56 996
2027.98 976
2028.41 1013
2028.83 1001
2029.25 930
2029.68 948
2030.10 956
2030.53 1018
2030.95 989
2031.38 936
2031.80 983
2032.23 894
2032.65 935
2033.08 984
2033.50 1012
2033.93 1030
2034.35 966
2034.78 958
2035.20 1013
2035.63 1041
2036.05 1024
2036.48 945
2036.90 946
2037.33 967
2037.76 959
2038.18 937
2038.61 933
2039.03 989
2039.46 1107
2039.88 1057
2040.31 984
2040.73 1048
2041.16 1078
2041.59 1091
2042.01 1103
2042.44 1097
2042.86 996
2043.29 997
2043.72 1014
2044.14 1017
2044.57 1071
2044.99 1028
2045.42 989
2045.85 985
2046.27 965
2046.70 927
2047.13 939
2047.55 954
2047.98 978
2048.41 935
2048.83 944
2049.26 942
2049.69 911
2050.11 949
2050.54 961
2050.97 932
2051.39 1014
2051.82 1070
2052.25 1038
2052.67 1058
2053.10 1081
2053.53 1012
2053.96 1054
2054.38 1026
2054.81 1067
2055.24 1138
2055.66 1132
2056.09 1091
2056.52 1085
2056.95 1056
2057.37 1007
2057.80 956
2058.23 995
2058.66 919
2059.08 986
2059.51 989
2059.94 1024
2060.37 965
2060.80 922
2061.22 1007
2061.65 962
2062.08 972
2062.51 911
2062.94 942
2063.36 926
2063.79 974
2064.22 957
2064.65 977
2065.08 1010
2065.50 1042
2065.93 1045
2066.36 1034
2066.79 1082
2067.22 1023
2067.65 1001
2068.08 985
2068.50 988
2068.93 936
2069.36 1042
2069.79 932
2070.22 897
2070.65 934
2071.08 976
2071.51 1015
2071.94 974
2072.36 1029
2072.79 1030
2073.22 960
2073.65 910
2074.08 997
2074.51 967
2074.94 959
2075.37 979
2075.80 954
2076.23 897
2076.66 915
2077.09 926
2077.52 1017
2077.95 1041
2078.38 1057
2078.81 1070
2079.24 1064
2079.67 1083
2080.10 1105
2080.53 1127
2080.95 1085
2081.38 1090
2081.82 1119
2082.25 1132
2082.68 1150
2083.11 1168
2083.54 1106
2083.97 1077
2084.40 1110
2084.83 1132
2085.26 1027
2085.69 1069
2086.12 1017
2086.55 987
2086.98 986
2087.41 971
2087.84 905
2088.27 907
2088.70 938
2089.13 917
2089.56 940
2089.99 948
2090.43 991
2090.86 962
2091.29 1002
2091.72 1038
2092.15 1107
2092.58 1156
2093.01 1144
2093.44 1243
2093.87 1221
2094.31 1220
2094.74 1238
2095.17 1202
2095.60 1191
2096.03 1153
2096.46 1139
2096.89 1046
2097.33 1010
2097.76 994
2098.19 990
2098.62 995
2099.05 909
2099.48 903
2099.92 908
2100.35 896
2100.78 927
2101.21 926
2101.64 888
2102.08 901
2102.51 918
2102.94 924
2103.37 932
2103.81 891
2104.24 955
2104.67 966
2105.10 979
2105.54 901
2105.97 887
2106.40 918
2106.83 926
2107.27 957
2107.70 997
2108.13 982
2108.56 911
2109.00 989
2109.43 943
2109.86 916
2110.30 940
2110.73 906
2111.16 948
2111.59 985
2112.03 961
2112.46 925
2112.89 937
2113.33 914
2113.76 888
2114.19 892
2114.63 956
2115.06 944
2115.49 924
2115.93 880
2116.36 940
2116.80 918
2117.23 906
2117.66 871
2118.10 883
2118.53 900
2118.96 883
2119.40 865
2119.83 905
2120.27 955
2120.70 905
2121.13 936
2121.57 936
2122.00 923
2122.44 985
2122.87 985
2123.31 966
2123.74 1018
2124.17 1018
2124.61 998
2125.04 948
2125.48 930
2125.91 870
2126.35 934
2126.78 933
2127.22 877
2127.65 895
2128.09 941
2128.52 892
2128.96 952
2129.39 863
2129.83 974
2130.26 1024
2130.70 996
2131.13 1002
2131.57 991
2132.00 1029
2132.44 984
2132.87 1077
2133.31 1040
2133.74 983
2134.18 907
2134.61 1063
2135.05 1002
2135.48 983
2135.92 1027
2136.36 994
2136.79 1029
2137.23 1037
2137.66 1047
2138.10 981
2138.53 975
2138.97 939
2139.41 1008
2139.84 993
2140.28 963
2140.71 988
2141.15 980
2141.59 963
2142.02 892
2142.46 872
2142.90 864
2143.33 867
2143.77 877
2144.20 898
2144.64 888
2145.08 821
2145.51 850
2145.95 869
2146.39 891
2146.82 906
2147.26 856
2147.70 992
2148.13 946
2148.57 924
2149.01 944
2149.45 922
2149.88 985
2150.32 1037
2150.76 1035
2151.19 982
2151.63 1090
2152.07 1100
2152.51 1084
2152.94 1064
2153.38 1058
2153.82 1089
2154.26 1079
2154.69 1145
2155.13 1103
2155.57 1081
2156.01 998
2156.44 970
2156.88 992
2157.32 984
2157.76 968
2158.19 1021
2158.63 977
2159.07 953
2159.51 916
2159.95 910
2160.38 905
2160.82 915
2161.26 958
2161.70 1003
2162.14 954
2162.58 978
2163.01 940
2163.45 931
2163.89 947
2164.33 931
2164.77 939
2165.21 904
2165.65 906
2166.08 976
2166.52 1002
2166.96 1045
2167.40 929
2167.84 1031
2168.28 1059
2168.72 1044
2169.16 922
2169.59 955
2170.03 986
2170.47 1045
2170.91 1087
2171.35 1056
2171.79 1118
2172.23 1203
2172.67 1100
2173.11 1069
2173.55 1204
2173.99 1154
2174.43 1139
2174.87 1157
2175.31 1149
2175.75 1174
2176.19 1117
2176.63 1108
2177.06 1086
2177.50 1096
2177.94 1108
2178.38 1082
2178.82 1166
2179.26 1099
2179.70 1109
2180.14 1143
2180.58 1085
2181.03 1107
2181.47 1132
2181.91 1078
2182.35 1027
2182.79 1037
2183.23 1018
2183.67 1029
2184.11 967
2184.55 886
2184.99 914
2185.43 950
2185.87 920
2186.31 893
2186.75 955
2187.19 1011
2187.63 998
2188.07 1003
2188.51 1032
2188.96 950
2189.40 994
2189.84 1073
2190.28 1071
2190.72 1100
2191.16 1079
2191.60 1090
2192.04 1038
2192.49 1050
2192.93 1076
2193.37 1046
2193.81 1072
2194.25 1081
2194.69 1155
2195.13 1062
2195.58 1062
2196.02 1166
2196.46 1213
2196.90 1102
2197.34 1117
2197.78 1091
2198.23 1085
2198.67 1149
2199.11 1046
2199.55 1097
2199.99 1083
2200.44 1071
2200.88 1116
2201.32 1039
2201.76 1026
2202.21 961
2202.65 999
2203.09 996
2203.53 988
2203.98 990
2204.42 959
2204.86 1021
2205.30 969
2205.75 990
2206.19 989
2206.63 1005
2207.07 987
2207.52 978
2207.96 1046
2208.40 1050
2208.85 1044
2209.29 1061
2209.73 1121
2210.18 1164
2210.62 1189
2211.06 1095
2211.51 1146
2211.95 1088
2212.39 1132
2212.84 1104
2213.28 1092
2213.72 1035
2214.17 1091
2214.61 1037
2215.05 971
2215.50 1106
2215.94 1052
2216.38 950
2216.83 993
2217.27 1045
2217.72 1032
2218.16 995
2218.60 995
2219.05 962
2219.49 922
2219.94 965
2220.38 982
2220.82 964
2221.27 998
2221.71 1091
2222.16 1156
2222.60 1210
2223.05 1409
2223.49 1502
2223.93 1612
2224.38 1673
2224.82 1635
2225.27 1768
2225.71 1836
2226.16 1935
2226.60 1937
2227.05 1704
2227.49 1666
2227.94 1617
2228.38 1481
2228.83 1338
2229.27 1366
2229.72 1292
2230.16 1272
2230.61 1244
2231.05 1195
2231.50 1192
2231.94 1242
2232.39 1176
2232.83 1160
2233.28 1204
2233.72 1231
2234.17 1182
2234.62 1219
2235.06 1264
2235.51 1235
2235.95 1244
2236.40 1248
2236.84 1262
2237.29 1192
2237.74 1278
2238.18 1222
2238.63 1272
2239.07 1220
2239.52 1340
2239.97 1256
2240.41 1240
2240.86 1205
2241.30 1156
2241.75 1190
2242.20 1133
2242.64 1054
2243.09 1070
2243.54 1122
2243.98 1072
2244.43 1017
2244.88 1004
2245.32 978
2245.77 949
2246.22 959
2246.66 1008
2247.11 1043
2247.56 1076
2248.00 1021
2248.45 1034
2248.90 1065
2249.34 1034
2249.79 1002
2250.24 941
2250.69 904
2251.13 1004
2251.58 910
2252.03 1005
2252.47 955
2252.92 986
2253.37 986
2253.82 1030
2254.26 1053
2254.71 955
2255.16 970
2255.61 949
2256.06 975
2256.50 922
2256.95 927
2257.40 971
2257.85 960
2258.29 922
2258.74 901
2259.19 929
2259.64 907
2260.09 942
2260.53 1002
2260.98 1080
2261.43 1193
2261.88 1186
2262.33 1230
2262.78 1289
2263.22 1359
2263.67 1324
2264.12 1302
2264.57 1266
2265.02 1247
2265.47 1283
2265.92 1235
2266.36 1237
2266.81 1199
2267.26 1238
2267.71 1173
2268.16 1165
2268.61 1214
2269.06 1199
2269.51 1268
2269.96 1241
2270.41 1210
2270.85 1160
2271.30 1100
2271.75 1125
2272.20 1119
2272.65 1130
2273.10 1138
2273.55 1129
2274.00 1159
2274.45 1068
2274.90 1047
2275.35 1093
2275.80 1057
2276.25 1007
2276.70 979
2277.15 1014
2277.60 1071
2278.05 989
2278.50 1000
2278.95 1100
2279.40 1075
2279.85 1146
2280.30 1167
2280.75 1300
2281.20 1365
2281.65 1447
2282.10 1638
2282.55 1780
2283.00 1833
2283.45 1738
2283.90 1810
2284.35 1646
2284.80 1681
2285.25 1581
2285.70 1496
2286.15 1379
2286.60 1354
2287.05 1319
2287.51 1342
2287.96 1300
2288.41 1255
2288.86 1377
2289.31 1431
2289.76 1459
2290.21 1605
2290.66 1696
2291.11 1781
2291.56 1793
2292.02 1795
2292.47 1906
2292.92 1870
2293.37 1895
2293.82 1914
2294.27 1756
2294.72 1697
2295.18 1596
2295.63 1562
2296.08 1521
2296.53 1462
2296.98 1483
2297.43 1377
2297.89 1299
2298.34 1282
2298.79 1278
2299.24 1307
2299.69 1159
2300.15 1224
2300.60 1191
2301.05 1156
2301.50 1126
2301.95 1107
2302.41 1169
2302.86 1118
2303.31 1047
2303.76 1064
2304.22 1130
2304.67 1026
2305.12 1033
2305.57 977
2306.03 1031
2306.48 1025
2306.93 1001
2307.39 993
2307.84 1051
2308.29 1121
2308.74 1078
2309.20 1210
2309.65 1261
2310.10 1241
2310.56 1288
2311.01 1277
2311.46 1245
2311.92 1227
2312.37 1312
2312.82 1249
2313.28 1194
2313.73 1211
2314.18 1249
2314.64 1218
2315.09 1082
2315.54 1095
2316.00 1070
2316.45 1104
2316.90 1092
2317.36 1094
2317.81 1067
2318.27 1113
2318.72 1127
2319.17 1141
2319.63 1107
2320.08 1023
2320.54 1002
2320.99 1116
2321.44 1059
2321.90 1007
2322.35 1078
2322.81 1105
2323.26 1109
2323.72 1005
2324.17 1061
2324.62 1009
2325.08 1011
2325.53 1054
2325.99 1086
2326.44 1121
2326.90 1095
2327.35 1087
2327.81 1022
2328.26 1066
2328.72 1126
2329.17 1085
2329.63 1071
2330.08 1200
2330.54 1199
2330.99 1220
2331.45 1215
2331.90 1186
2332.36 1148
2332.81 1165
2333.27 1167
2333.72 1141
2334.18 1117
2334.63 1117
2335.09 1003
2335.54 962
2336.00 1039
2336.46 1070
2336.91 1010
2337.37 962
2337.82 1007
2338.28 1013
2338.73 962
2339.19 1077
2339.65 1082
2340.10 1076
2340.56 1074
2341.01 1037
2341.47 1081
2341.93 1137
2342.38 1087
2342.84 1184
2343.30 1141
2343.75 1093
2344.21 1095
2344.66 1095
2345.12 1094
2345.58 1134
2346.03 1201
2346.49 1157
2346.95 1245
2347.40 1277
2347.86 1259
2348.32 1208
2348.77 1261
2349.23 1250
2349.69 1216
2350.15 1121
2350.60 1190
2351.06 1198
2351.52 1187
2351.97 1211
2352.43 1160
2352.89 1166
2353.35 1099
2353.80 1101
2354.26 1103
2354.72 1045
2355.17 1095
2355.63 1119
2356.09 1046
2356.55 1031
2357.01 1034
2357.46 1108
2357.92 1074
2358.38 1045
2358.84 1107
2359.29 1068
2359.75 1105
2360.21 1108
2360.67 1161
2361.13 1171
2361.58 1309
2362.04 1361
2362.50 1304
2362.96 1198
2363.42 1245
2363.87 1295
2364.33 1217
2364.79 1147
2365.25 1152
2365.71 1198
2366.17 1102
2366.63 1171
2367.08 1223
2367.54 1169
2368.00 1102
2368.46 1134
2368.92 1164
2369.38 1155
2369.84 1170
2370.30 1286
2370.75 1312
2371.21 1252
2371.67 1116
2372.13 1164
2372.59 1158
2373.05 1117
2373.51 1050
2373.97 1028
2374.43 1057
2374.89 1074
2375.35 1087
2375.81 1006
2376.27 1004
2376.73 993
2377.18 996
2377.64 1015
2378.10 1053
2378.56 1043
2379.02 1101
2379.48 1088
2379.94 1021
2380.40 1095
2380.86 1050
2381.32 1068
2381.78 1081
2382.24 1086
2382.70 1059
2383.16 1073
2383.62 1079
2384.08 1157
2384.54 1127
2385.00 1112
2385.47 1069
2385.93 1088
2386.39 1070
2386.85 1040
2387.31 1069
2387.77 1085
2388.23 1078
2388.69 1133
2389.15 1075
2389.61 1016
2390.07 1001
2390.53 997
2390.99 1064
2391.45 1025
2391.92 1050
2392.38 1011
2392.84 1021
2393.30 1033
2393.76 1042
2394.22 1051
2394.68 1034
2395.14 1044
2395.61 1041
2396.07 1040
2396.53 1055
2396.99 1049
2397.45 989
2397.91 1035
2398.37 1053
2398.84 1007
2399.30 1040
2399.76 1032
2400.22 999
2400.68 949
2401.14 966
2401.61 992
2402.07 962
2402.53 941
2402.99 986
2403.46 934
2403.92 897
2404.38 961
2404.84 1011
2405.30 1022
2405.77 958
2406.23 979
2406.69 1032
2407.15 1057
2407.62 1013
2408.08 1073
2408.54 1015
2409.00 998
2409.47 1015
2409.93 957
2410.39 966
2410.86 988
2411.32 1035
2411.78 1019
2412.24 1002
2412.71 945
2413.17 1022
2413.63 1064
2414.10 982
2414.56 1031
2415.02 1008
2415.49 1078
2415.95 1095
2416.41 1138
2416.88 1226
2417.34 1202
2417.80 1233
2418.27 1289
2418.73 1257
2419.19 1274
2419.66 1367
2420.12 1397
2420.59 1414
2421.05 1365
2421.51 1291
2421.98 1295
2422.44 1302
2422.90 1183
2423.37 1197
2423.83 1293
2424.30 1344
2424.76 1245
2425.23 1259
2425.69 1373
2426.15 1248
2426.62 1372
2427.08 1448
2427.55 1375
2428.01 1578
2428.48 1525
2428.94 1480
2429.41 1491
2429.87 1468
2430.33 1408
2430.80 1298
2431.26 1301
2431.73 1223
2432.19 1182
2432.66 1202
2433.12 1179
2433.59 1207
2434.05 1253
2434.52 1277
2434.98 1215
2435.45 1196
2435.91 1159
2436.38 1221
2436.85 1209
2437.31 1179
2437.78 1272
2438.24 1371
2438.71 1430
2439.17 1399
2439.64 1529
2440.10 1527
2440.57 1588
2441.04 1586
2441.50 1629
2441.97 1610
2442.43 1480
2442.90 1426
2443.36 1439
2443.83 1313
2444.30 1235
2444.76 1205
2445.23 1266
2445.70 1201
2446.16 1156
2446.63 1112
2447.09 1041
2447.56 1023
2448.03 1008
2448.49 1000
2448.96 1108
2449.43 1037
2449.89 951
2450.36 887
2450.83 1057
2451.29 1034
2451.76 974
2452.23 997
2452.69 1005
2453.16 1090
2453.63 1087
2454.09 999
2454.56 1009
2455.03 1123
2455.50 1107
2455.96 1045
2456.43 1059
2456.90 992
2457.36 1004
2457.83 1079
2458.30 1103
2458.77 1073
2459.23 1030
2459.70 1022
2460.17 1050
2460.64 1027
2461.10 1049
2461.57 971
2462.04 980
2462.51 961
2462.97 1033
2463.44 1016
2463.91 1036
2464.38 1095
2464.85 1123
2465.31 1123
2465.78 1126
2466.25 1169
2466.72 1150
2467.19 1225
2467.66 1157
2468.12 1160
2468.59 1164
2469.06 1087
2469.53 1135
2470.00 1179
2470.47 1159
2470.93 1121
2471.40 1111
2471.87 1084
2472.34 1058
2472.81 973
2473.28 1003
2473.75 1043
2474.22 1030
2474.69 1083
2475.15 1000
2475.62 988
2476.09 1000
2476.56 1030
2477.03 1010
2477.50 1087
2477.97 1048
2478.44 1139
2478.91 1190
2479.38 1208
2479.85 1389
2480.32 1357
2480.79 1375
2481.25 1487
2481.72 1478
2482.19 1445
2482.66 1435
2483.13 1404
2483.60 1387
2484.07 1286
2484.54 1289
2485.01 1289
2485.48 1243
2485.95 1197
2486.42 1212
2486.89 1236
2487.36 1126
2487.83 1112
2488.30 1047
2488.77 1079
2489.24 1023
2489.71 1064
2490.19 1033
2490.66 1090
2491.13 1163
2491.60 1173
2492.07 1263
2492.54 1210
2493.01 1222
2493.48 1176
2493.95 1140
2494.42 1201
2494.89 1168
2495.36 1316
2495.83 1263
2496.30 1306
2496.78 1328
2497.25 1311
2497.72 1387
2498.19 1452
2498.66 1562
2499.13 1506
2499.60 1458
2500.07 1470
2500.55 1430
2501.02 1444
2501.49 1378
2501.96 1256
2502.43 1248
2502.90 1276
2503.37 1178
2503.85 1175
2504.32 1163
2504.79 1134
2505.26 1079
2505.73 968
2506.21 1213
2506.68 1221
2507.15 1141
2507.62 1132
2508.09 1131
2508.57 1155
2509.04 1180
2509.51 1209
2509.98 1172
2510.45 1212
2510.93 1236
2511.40 1226
2511.87 1239
2512.34 1241
2512.82 1200
2513.29 1201
2513.76 1290
2514.23 1290
2514.71 1124
2515.18 1093
2515.65 1098
2516.13 1093
2516.60 1096
2517.07 1128
2517.54 1088
2518.02 1111
2518.49 1117
2518.96 1149
2519.44 1187
2519.91 1135
2520.38 1188
2520.86 1136
2521.33 1203
2521.80 1091
2522.28 1116
2522.75 984
2523.22 1005
2523.70 1027
2524.17 1051
2524.65 1028
2525.12 1052
2525.59 1023
2526.07 1023
2526.54 1045
2527.01 1024
2527.49 1087
2527.96 1081
2528.44 1091
2528.91 1028
2529.38 1080
2529.86 1020
2530.33 1039
2530.81 1074
2531.28 1072
2531.76 1064
2532.23 1012
2532.70 1077
2533.18 1131
2533.65 1078
2534.13 1055
2534.60 1101
2535.08 1122
2535.55 1159
2536.03 1075
2536.50 1151
2536.98 1125
2537.45 1016
2537.93 1069
2538.40 1108
2538.88 1076
2539.35 1124
2539.83 1054
2540.30 1102
2540.78 1058
2541.25 1047
2541.73 1065
2542.20 1100
2542.68 1039
2543.15 1008
2543.63 1107
2544.10 1169
2544.58 1172
2545.05 1190
2545.53 1198
2546.01 1271
2546.48 1219
2546.96 1241
2547.43 1198
2547.91 1448
2548.38 1524
2548.86 1388
2549.34 1386
2549.81 1503
2550.29 1407
2550.76 1403
2551.24 1316
2551.72 1303
2552.19 1208
2552.67 1236
2553.15 1241
2553.62 1213
2554.10 1155
2554.58 1152
2555.05 1250
2555.53 1170
2556.00 1157
2556.48 1246
2556.96 1219
2557.44 1103
2557.91 1185
2558.39 1162
2558.87 1041
2559.34 1012
2559.82 1048
2560.30 1019
2560.77 995
2561.25 1120
2561.73 1077
2562.20 952
2562.68 1000
2563.16 1001
2563.64 1015
2564.11 1022
2564.59 992
2565.07 1046
2565.55 1025
2566.02 982
2566.50 958
2566.98 965
2567.46 924
2567.93 988
2568.41 1043
2568.89 968
2569.37 940
2569.85 965
2570.32 945
2570.80 965
2571.28 989
2571.76 948
2572.24 1000
2572.71 1014
2573.19 979
2573.67 986
2574.15 922
2574.63 936
2575.11 959
2575.58 965
2576.06 1007
2576.54 992
2577.02 1019
2577.50 987
2577.98 951
2578.46 1012
2578.93 1011
2579.41 977
2579.89 912
2580.37 997
2580.85 1001
2581.33 1023
2581.81 1005
2582.29 940
2582.77 1044
2583.24 971
2583.72 995
2584.20 1021
2584.68 975
2585.16 983
2585.64 1056
2586.12 1003
2586.60 988
2587.08 953
2587.56 1033
2588.04 1019
2588.52 957
2589.00 1002
2589.48 1043
2589.96 1114
2590.44 1063
2590.92 1037
2591.40 1053
2591.88 1037
2592.36 995
2592.84 1056
2593.32 1063
2593.80 1047
2594.28 1073
2594.76 1117
2595.24 1207
2595.72 1204
2596.20 1204
2596.68 1195
2597.16 1237
2597.64 1200
2598.12 1244
2598.60 1225
2599.08 1229
2599.56 1266
2600.04 1211
2600.52 1257
2601.00 1147
2601.48 1085
2601.97 1128
2602.45 1101
2602.93 989
2603.41 1071
2603.89 1100
2604.37 1061
2604.85 1033
2605.33 990
2605.81 1023
2606.30 1072
2606.78 1066
2607.26 1119
2607.74 1083
2608.22 1107
2608.70 1203
2609.18 1293
2609.67 1376
2610.15 1348
2610.63 1463
2611.11 1377
2611.59 1384
2612.07 1493
2612.56 1506
2613.04 1460
2613.52 1400
2614.00 1370
2614.48 1294
2614.97 1306
2615.45 1220
2615.93 1138
2616.41 1183
2616.89 1159
2617.38 1071
2617.86 1112
2618.34 1118
2618.82 1152
2619.31 1166
2619.79 1047
2620.27 1057
2620.75 1191
2621.24 1163
2621.72 1056
2622.20 1023
2622.69 1084
2623.17 1090
2623.65 1082
2624.13 1026
2624.62 1061
2625.10 1076
2625.58 1108
2626.07 1111
2626.55 1114
2627.03 1160
2627.52 1226
2628.00 1121
2628.48 1080
2628.97 1093
2629.45 1092
2629.93 1063
2630.42 1051
2630.90 1046
2631.38 1194
2631.87 1131
2632.35 1044
2632.83 1075
2633.32 1120
2633.80 1164
2634.29 1118
2634.77 1039
2635.25 1034
2635.74 993
2636.22 1068
2636.71 1033
2637.19 1035
2637.67 1091
2638.16 1153
2638.64 1087
2639.13 1132
2639.61 1133
2640.10 1151
2640.58 1136
2641.06 1206
2641.55 1310
2642.03 1277
2642.52 1296
2643.00 1260
2643.49 1229
2643.97 1339
2644.46 1387
2644.94 1332
2645.43 1271
2645.91 1197
2646.40 1235
2646.88 1232
2647.37 1180
2647.85 1078
2648.34 1002
2648.82 1068
2649.31 1085
2649.79 1081
2650.28 1037
2650.76 1019
2651.25 1053
2651.73 1083
2652.22 1045
2652.70 1072
2653.19 1059
2653.68 1069
2654.16 1084
2654.65 1035
2655.13 1005
2655.62 1052
2656.10 995
2656.59 1038
2657.08 1072
2657.56 1022
2658.05 1036
2658.53 1009
2659.02 974
2659.51 991
2659.99 1028
2660.48 972
2660.97 961
2661.45 937
2661.94 977
2662.43 933
2662.91 1076
2663.40 1058
2663.88 1011
2664.37 948
2664.86 1025
2665.34 1027
2665.83 1032
2666.32 1085
2666.81 1023
2667.29 1062
2667.78 1004
2668.27 1040
2668.75 1082
2669.24 1073
2669.73 1025
2670.21 963
2670.70 1023
2671.19 1017
2671.68 1009
2672.16 1100
2672.65 1112
2673.14 1119
2673.63 1224
2674.11 1288
2674.60 1308
2675.09 1336
2675.58 1328
2676.06 1373
2676.55 1424
2677.04 1421
2677.53 1391
2678.01 1395
2678.50 1429
2678.99 1416
2679.48 1387
2679.97 1385
2680.45 1435
2680.94 1305
2681.43 1371
2681.92 1407
2682.41 1400
2682.90 1542
2683.38 1503
2683.87 1557
2684.36 1430
2684.85 1375
2685.34 1375
2685.83 1410
2686.32 1487
2686.80 1332
2687.29 1314
2687.78 1259
2688.27 1260
2688.76 1150
2689.25 1044
2689.74 1036
2690.23 1103
2690.71 1121
2691.20 1051
2691.69 1042
2692.18 1005
2692.67 1002
2693.16 1044
2693.65 1092
2694.14 1127
2694.63 1014
2695.12 1033
2695.61 1080
2696.10 1023
2696.59 1090
2697.08 1108
2697.57 1058
2698.06 1117
2698.55 1130
2699.03 1110
2699.52 1105
2700.01 1058
2700.50 1065
2700.99 1158
2701.48 1184
2701.97 1181
2702.46 1149
2702.95 1103
2703.44 1099
2703.94 1047
2704.43 1083
2704.92 1111
2705.41 1058
2705.90 1065
2706.39 1120
2706.88 1067
2707.37 1059
2707.86 1006
2708.35 1021
2708.84 982
2709.33 966
2709.82 1010
2710.31 972
2710.80 914
2711.29 980
2711.78 1009
2712.28 1013
2712.77 997
2713.26 965
2713.75 924
2714.24 917
2714.73 984
2715.22 1007
2715.71 954
2716.21 1082
2716.70 1040
2717.19 995
2717.68 921
2718.17 946
2718.66 967
2719.15 926
2719.65 888
2720.14 908
2720.63 1008
2721.12 1024
2721.61 1104
2722.10 1153
2722.60 1070
2723.09 1039
2723.58 1135
2724.07 1169
2724.56 1201
2725.06 1165
2725.55 1168
2726.04 1183
2726.53 1145
2727.03 1099
2727.52 1077
2728.01 1110
2728.50 1050
2729.00 1012
2729.49 1033
2729.98 1054
2730.47 982
2730.97 982
2731.46 996
2731.95 1022
2732.44 1054
2732.94 1034
2733.43 1029
2733.92 1131
2734.42 1079
2734.91 1055
2735.40 1096
2735.90 1060
2736.39 1049
2736.88 1048
2737.37 1084
2737.87 1096
2738.36 1082
2738.85 1134
2739.35 1186
2739.84 1196
2740.34 1166
2740.83 1194
2741.32 1216
2741.82 1229
2742.31 1185
2742.80 1213
2743.30 1190
2743.79 1242
2744.29 1157
2744.78 1057
2745.27 1060
2745.77 1021
2746.26 1050
2746.76 1095
2747.25 1022
2747.74 1012
2748.24 995
2748.73 1069
2749.23 1036
2749.72 1019
2750.22 1125
2750.71 1144
2751.20 1104
2751.70 1139
2752.19 1118
2752.69 1162
2753.18 1186
2753.68 1202
2754.17 1216
2754.67 1176
2755.16 1240
2755.66 1265
2756.15 1200
2756.65 1109
2757.14 1143
2757.64 1072
2758.13 1112
2758.63 1042
2759.12 1053
2759.62 1093
2760.11 1044
2760.61 1051
2761.10 1014
2761.60 1008
2762.09 1019
2762.59 996
2763.09 1083
2763.58 1017
2764.08 993
2764.57 1051
2765.07 1005
2765.56 969
2766.06 1019
2766.56 962
2767.05 1008
2767.55 1022
2768.04 985
2768.54 986
2769.04 1025
2769.53 1076
2770.03 1054
2770.52 1103
2771.02 1185
2771.52 1097
2772.01 1192
2772.51 1210
2773.01 1155
2773.50 1184
2774.00 1195
2774.50 1245
2774.99 1254
2775.49 1262
2775.99 1338
2776.48 1308
2776.98 1241
2777.48 1269
2777.97 1332
2778.47 1271
2778.97 1259
2779.46 1315
2779.96 1286
2780.46 1179
2780.96 1282
2781.45 1250
2781.95 1210
2782.45 1135
2782.94 1061
2783.44 1122
2783.94 1068
2784.44 1048
2784.93 1015
2785.43 1081
2785.93 1070
2786.43 1032
2786.92 1099
2787.42 1146
2787.92 1061
2788.42 1038
2788.92 1078
2789.41 1074
2789.91 1063
2790.41 1079
2790.91 1059
2791.41 1107
2791.90 1078
2792.40 1123
2792.90 1033
2793.40 1044
2793.90 1157
2794.40 1066
2794.89 1190
2795.39 1272
2795.89 1310
2796.39 1360
2796.89 1485
2797.39 1556
2797.89 1582
2798.38 1700
2798.88 1602
2799.38 1525
2799.88 1439
2800.38 1427
2800.88 1322
2801.38 1292
2801.88 1227
2802.38 1197
2802.87 1239
2803.37 1208
2803.87 1157
2804.37 1118
2804.87 1191
2805.37 1189
2805.87 1253
2806.37 1389
2806.87 1580
2807.37 1740
2807.87 1699
2808.37 1870
2808.87 1938
2809.37 1938
2809.87 1875
2810.37 1849
2810.87 1898
2811.37 1820
2811.87 1728
2812.37 1623
2812.87 1569
2813.37 1452
2813.87 1306
2814.37 1371
2814.87 1318
2815.37 1343
2815.87 1199
2816.37 1334
2816.87 1360
2817.37 1323
2817.87 1321
2818.37 1361
2818.87 1459
2819.37 1483
2819.87 1429
2820.37 1458
2820.87 1524
2821.37 1409
2821.87 1346
2822.38 1337
2822.88 1378
2823.38 1333
2823.88 1189
2824.38 1166
2824.88 1194
2825.38 1204
2825.88 1083
2826.38 1206
2826.89 1231
2827.39 1210
2827.89 1243
2828.39 1305
2828.89 1337
2829.39 1401
2829.89 1343
2830.40 1372
2830.90 1369
2831.40 1315
2831.90 1316
2832.40 1350
2832.90 1317
2833.41 1184
2833.91 1117
2834.41 1116
2834.91 1110
2835.41 1183
2835.92 1159
2836.42 1084
2836.92 1100
2837.42 1094
2837.92 1134
2838.43 1136
2838.93 1099
2839.43 1055
2839.93 1045
2840.44 982
2840.94 978
2841.44 1075
2841.94 981
2842.45 1069
2842.95 999
2843.45 1091
2843.96 1132
2844.46 1099
2844.96 1166
2845.46 1140
2845.97 1242
2846.47 1224
2846.97 1225
2847.48 1284
2847.98 1299
2848.48 1272
2848.99 1248
2849.49 1261
2849.99 1278
2850.50 1241
2851.00 1261
2851.50 1162
2852.01 1221
2852.51 1110
2853.01 1047
2853.52 1110
2854.02 1036
2854.52 1034
2855.03 1148
2855.53 1138
2856.04 1028
2856.54 1148
2857.04 1070
2857.55 1131
2858.05 1157
2858.56 1145
2859.06 1159
2859.56 1251
2860.07 1302
2860.57 1230
2861.08 1223
2861.58 1289
2862.09 1286
2862.59 1302
2863.09 1324
2863.60 1235
2864.10 1175
2864.61 1164
2865.11 1129
2865.62 1129
2866.12 1060
2866.63 1031
2867.13 1028
2867.64 1074
2868.14 1096
2868.65 1079
2869.15 1110
2869.66 1091
2870.16 1111
2870.67 1060
2871.17 1057
2871.68 1093
2872.18 1110
2872.69 1112
2873.19 1097
2873.70 1157
2874.20 1096
2874.71 1109
2875.21 1103
2875.72 1096
2876.23 1070
2876.73 1050
2877.24 1057
2877.74 1016
2878.25 1045
2878.75 1048
2879.26 1107
2879.77 1161
2880.27 1072
2880.78 1130
2881.28 1139
2881.79 1130
2882.30 1150
2882.80 1193
2883.31 1312
2883.82 1227
2884.32 1301
2884.83 1337
2885.33 1297
2885.84 1254
2886.35 1257
2886.85 1229
2887.36 1324
2887.87 1292
2888.37 1286
2888.88 1278
2889.39 1211
2889.89 1397
2890.40 1265
2890.91 1246
2891.42 1235
2891.92 1160
2892.43 1123
2892.94 1109
2893.44 1120
2893.95 1139
2894.46 1198
2894.97 1209
2895.47 1224
2895.98 1175
2896.49 1183
2897.00 1171
2897.50 1176
2898.01 1165
2898.52 1228
2899.03 1228
2899.53 1202
2900.04 1309
2900.55 1302
2901.06 1369
2901.56 1364
2902.07 1433
2902.58 1454
2903.09 1463
2903.60 1425
2904.10 1477
2904.61 1453
2905.12 1423
2905.63 1386
2906.14 1408
2906.65 1347
2907.15 1347
2907.66 1271
2908.17 1190
2908.68 1240
2909.19 1210
2909.70 1183
2910.20 1129
2910.71 1186
2911.22 1144
2911.73 1172
2912.24 1175
2912.75 1171
2913.26 1127
2913.77 1104
2914.28 1087
2914.78 1124
2915.29 1032
2915.80 1096
2916.31 1061
2916.82 1050
2917.33 1069
2917.84 1023
2918.35 1091
2918.86 1054
2919.37 1061
2919.88 1012
2920.39 986
2920.90 1004
2921.41 1116
2921.92 1194
2922.43 1206
2922.93 1335
2923.44 1406
2923.95 1430
2924.46 1650
2924.97 1999
2925.48 1986
2925.99 2145
2926.50 2158
2927.01 2176
2927.52 2089
2928.03 2047
2928.54 1820
2929.06 1757
2929.57 1684
2930.08 1558
2930.59 1418
2931.10 1388
2931.61 1365
2932.12 1282
2932.63 1221
2933.14 1154
2933.65 1204
2934.16 1220
2934.67 1261
2935.18 1291
2935.69 1280
2936.20 1252
2936.71 1256
2937.23 1212
2937.74 1291
2938.25 1157
2938.76 1159
2939.27 1162
2939.78 1170
2940.29 1224
2940.80 1153
2941.31 1167
2941.83 1208
2942.34 1287
2942.85 1235
2943.36 1369
2943.87 1315
2944.38 1385
2944.90 1400
2945.41 1513
2945.92 1519
2946.43 1477
2946.94 1563
2947.45 1613
2947.97 1670
2948.48 1610
2948.99 1546
2949.50 1454
2950.01 1372
2950.53 1349
2951.04 1280
2951.55 1206
2952.06 1279
2952.58 1193
2953.09 1213
2953.60 1147
2954.11 1076
2954.63 1107
2955.14 1161
2955.65 1163
2956.16 1116
2956.68 1026
2957.19 1047
2957.70 1128
2958.21 1060
2958.73 1083
2959.24 1052
2959.75 1145
2960.27 1177
2960.78 1236
2961.29 1247
2961.80 1213
2962.32 1265
2962.83 1262
2963.34 1257
2963.86 1307
2964.37 1269
2964.88 1284
2965.40 1278
2965.91 1161
2966.42 1213
2966.94 1213
2967.45 1156
2967.97 1194
2968.48 1141
2968.99 1165
2969.51 1128
2970.02 1074
2970.53 1124
2971.05 1057
2971.56 1061
2972.08 1122
2972.59 1128
2973.10 1128
2973.62 1139
2974.13 1191
2974.65 1134
2975.16 1123
2975.68 1116
2976.19 1207
2976.70 1135
2977.22 1225
2977.73 1186
2978.25 1224
2978.76 1195
2979.28 1257
2979.79 1305
2980.31 1249
2980.82 1204
2981.34 1190
2981.85 1256
2982.37 1353
2982.88 1305
2983.40 1269
2983.91 1310
2984.43 1239
2984.94 1286
2985.46 1224
2985.97 1205
2986.49 1338
2987.00 1266
2987.52 1332
2988.03 1362
2988.55 1386
2989.06 1412
2989.58 1381
2990.09 1376
2990.61 1406
2991.13 1382
2991.64 1437
2992.16 1324
2992.67 1270
2993.19 1315
2993.70 1407
2994.22 1443
2994.74 1446
2995.25 1565
2995.77 1721
2996.29 1853
2996.80 1976
2997.32 2084
2997.83 2142
2998.35 2311
2998.87 2326
2999.38 2365
2999.90 2245
3000.42 2169
3000.93 2204
3001.45 2050
3001.97 1990
3002.48 2034
3003.00 2072
3003.52 2186
3004.03 2372
3004.55 2492
3005.07 2790
3005.58 3185
3006.10 3363
3006.62 3275
3007.13 3168
3007.65 3042
3008.17 2860
3008.68 2596
3009.20 2351
3009.72 2019
3010.24 1997
3010.75 1782
3011.27 1589
3011.79 1475
3012.31 1331
3012.82 1316
3013.34 1295
3013.86 1282
3014.38 1267
3014.89 1295
3015.41 1268
3015.93 1324
3016.45 1339
3016.97 1385
3017.48 1336
3018.00 1464
3018.52 1470
3019.04 1394
3019.56 1431
3020.07 1454
3020.59 1441
3021.11 1393
3021.63 1451
3022.15 1503
3022.67 1522
3023.18 1483
3023.70 1587
3024.22 1585
3024.74 1649
3025.26 1632
3025.78 1659
3026.30 1732
3026.81 1688
3027.33 1537
3027.85 1494
3028.37 1455
3028.89 1421
3029.41 1445
3029.93 1457
3030.45 1382
3030.97 1306
3031.48 1292
3032.00 1461
3032.52 1424
3033.04 1454
3033.56 1600
3034.08 1684
3034.60 1814
3035.12 1957
3035.64 1995
3036.16 2124
3036.68 2121
3037.20 2107
3037.72 2142
3038.24 2062
3038.76 1955
3039.28 1884
3039.80 1713
3040.32 1655
3040.84 1688
3041.36 1629
3041.88 1484
3042.40 1478
3042.92 1463
3043.44 1451
3043.96 1406
3044.48 1368
3045.00 1333
3045.52 1364
3046.04 1410
3046.56 1273
3047.08 1304
3047.60 1274
3048.12 1266
3048.64 1216
3049.16 1256
3049.68 1179
3050.20 1196
3050.72 1147
3051.24 1153
3051.77 1179
3052.29 1215
3052.81 1113
3053.33 1162
3053.85 1138
3054.37 1122
3054.89 1103
3055.41 1238
3055.93 1169
3056.46 1143
3056.98 1196
3057.50 1146
3058.02 1129
3058.54 1169
3059.06 1233
3059.58 1259
3060.11 1213
3060.63 1181
3061.15 1228
3061.67 1255
3062.19 1238
3062.71 1200
3063.24 1166
3063.76 1253
3064.28 1218
3064.80 1291
3065.32 1298
3065.85 1287
3066.37 1269
3066.89 1193
3067.41 1225
3067.93 1170
3068.46 1220
3068.98 1217
3069.50 1179
3070.02 1143
3070.55 1175
3071.07 1076
3071.59 1058
3072.11 1051
3072.64 1188
3073.16 1169
3073.68 1138
3074.20 1151
3074.73 1268
3075.25 1261
3075.77 1242
3076.30 1225
3076.82 1205
3077.34 1284
3077.87 1211
3078.39 1256
3078.91 1297
3079.44 1322
3079.96 1456
3080.48 1472
3081.01 1424
3081.53 1445
3082.05 1422
3082.58 1439
3083.10 1336
3083.62 1422
3084.15 1400
3084.67 1368
3085.19 1267
3085.72 1359
3086.24 1292
3086.76 1272
3087.29 1303
3087.81 1235
3088.34 1253
3088.86 1210
3089.38 1300
3089.91 1230
3090.43 1282
3090.96 1240
3091.48 1233
3092.01 1281
3092.53 1280
3093.05 1207
3093.58 1285
3094.10 1226
3094.63 1305
3095.15 1353
3095.68 1334
3096.20 1364
3096.73 1387
3097.25 1289
3097.78 1356
3098.30 1331
3098.83 1384
3099.35 1448
3099.88 1599
3100.40 1737
3100.93 2004
3101.45 2167
3101.98 2498
3102.50 2925
3103.03 3338
3103.55 3646
3104.08 3773
3104.60 3990
3105.13 3843
3105.65 3775
3106.18 3455
3106.70 2910
3107.23 2628
3107.76 2217
3108.28 1984
3108.81 1846
3109.33 1716
3109.86 1653
3110.38 1650
3110.91 1584
3111.44 1556
3111.96 1571
3112.49 1517
3113.01 1530
3113.54 1417
3114.07 1344
3114.59 1376
3115.12 1379
3115.65 1308
3116.17 1246
3116.70 1221
3117.22 1231
3117.75 1164
3118.28 1167
3118.80 1264
3119.33 1244
3119.86 1226
3120.38 1206
3120.91 1298
3121.44 1345
3121.96 1314
3122.49 1287
3123.02 1343
3123.55 1339
3124.07 1305
3124.60 1270
3125.13 1314
3125.65 1308
3126.18 1228
3126.71 1206
3127.24 1218
3127.76 1133
3128.29 1138
3128.82 1143
3129.35 1120
3129.87 1111
3130.40 1101
3130.93 1207
3131.46 1102
3131.98 1092
3132.51 1133
3133.04 1109
3133.57 1147
3134.09 1162
3134.62 1150
3135.15 1235
3135.68 1139
3136.21 1297
3136.73 1349
3137.26 1278
3137.79 1353
3138.32 1313
3138.85 1299
3139.38 1330
3139.90 1321
3140.43 1293
3140.96 1223
3141.49 1182
3142.02 1236
3142.55 1199
3143.07 1209
3143.60 1212
3144.13 1214
3144.66 1205
3145.19 1240
3145.72 1360
3146.25 1337
3146.78 1375
3147.31 1374
3147.83 1436
3148.36 1468
3148.89 1475
3149.42 1597
3149.95 1602
3150.48 1560
3151.01 1521
3151.54 1504
3152.07 1520
3152.60 1384
3153.13 1372
3153.66 1366
3154.19 1258
3154.72 1298
3155.25 1276
3155.77 1198
3156.30 1173
3156.83 1174
3157.36 1161
3157.89 1204
3158.42 1196
3158.95 1269
3159.48 1283
3160.01 1248
3160.54 1325
3161.07 1178
3161.60 1217
3162.13 1174
3162.66 1136
3163.20 1098
3163.73 1190
3164.26 1188
3164.79 1150
3165.32 1130
3165.85 1175
3166.38 1203
3166.91 1255
3167.44 1287
3167.97 1314
3168.50 1370
3169.03 1352
3169.56 1348
3170.09 1276
3170.62 1375
3171.16 1273
3171.69 1236
3172.22 1240
3172.75 1208
3173.28 1083
3173.81 1133
3174.34 1170
3174.87 1142
3175.40 1134
3175.94 1242
3176.47 1237
3177.00 1157
3177.53 1266
3178.06 1304
3178.59 1254
3179.13 1277
3179.66 1290
3180.19 1220
3180.72 1188
3181.25 1184
3181.78 1182
3182.32 1211
3182.85 1232
3183.38 1142
3183.91 1201
3184.44 1226
3184.98 1142
3185.51 1143
3186.04 1124
3186.57 1193
3187.11 1121
3187.64 1099
3188.17 1106
3188.70 1193
3189.24 1156
3189.77 1122
3190.30 1086
3190.83 1066
3191.37 1112
3191.90 1066
3192.43 995
3192.96 1018
3193.50 1091
3194.03 1081
3194.56 1041
3195.10 1086
3195.63 1155
3196.16 1058
3196.69 1079
3197.23 1057
3197.76 1043
3198.29 1003
3198.83 1057
3199.36 1096
3199.89 1148
3200.43 1118
3200.96 1163
3201.49 1244
3202.03 1163
3202.56 1199
3203.10 1285
3203.63 1254
3204.16 1256
3204.70 1260
3205.23 1246
3205.76 1249
3206.30 1193
3206.83 1206
3207.37 1131
3207.90 1127
3208.43 1159
3208.97 1152
3209.50 1207
3210.04 1255
3210.57 1264
3211.11 1183
3211.64 1192
3212.17 1288
3212.71 1233
3213.24 1216
3213.78 1220
3214.31 1230
3214.85 1191
3215.38 1130
3215.92 1144
3216.45 1176
3216.99 1173
3217.52 1143
3218.06 1186
3218.59 1249
3219.13 1230
3219.66 1266
3220.20 1297
3220.73 1231
3221.27 1262
3221.80 1259
3222.34 1180
3222.87 1269
3223.41 1259
3223.94 1265
3224.48 1266
3225.01 1241
3225.55 1289
3226.09 1297
3226.62 1229
3227.16 1260
3227.69 1269
3228.23 1199
3228.76 1193
3229.30 1222
3229.84 1126
3230.37 1207
3230.91 1175
3231.44 1112
3231.98 1238
3232.52 1219
3233.05 1240
3233.59 1196
3234.12 1131
3234.66 1152
3235.20 1168
3235.73 1242
3236.27 1253
3236.81 1276
3237.34 1267
3237.88 1309
3238.42 1365
3238.95 1374
3239.49 1395
3240.03 1418
3240.56 1358
3241.10 1299
3241.64 1335
3242.17 1361
3242.71 1327
3243.25 1289
3243.78 1217
3244.32 1232
3244.86 1308
3245.40 1192
3245.93 1223
3246.47 1194
3247.01 1174
3247.54 1225
3248.08 1267
3248.62 1285
3249.16 1266
3249.69 1211
3250.23 1243
3250.77 1300
3251.31 1305
3251.84 1427
3252.38 1405
3252.92 1457
3253.46 1576
3254.00 1713
3254.53 1766
3255.07 1919
3255.61 1906
3256.15 1941
3256.69 1929
3257.22 2042
3257.76 2090
3258.30 1959
3258.84 1884
3259.38 1924
3259.92 1962
3260.45 1999
3260.99 1891
3261.53 1937
3262.07 2152
3262.61 2153
3263.15 2253
3263.69 2399
3264.22 2492
3264.76 2656
3265.30 2794
3265.84 2750
3266.38 2664
3266.92 2742
3267.46 2853
3268.00 2734
3268.54 2597
3269.08 2651
3269.61 2476
3270.15 2267
3270.69 1894
3271.23 1865
3271.77 1710
3272.31 1613
3272.85 1571
3273.39 1413
3273.93 1469
3274.47 1519
3275.01 1472
3275.55 1570
3276.09 1546
3276.63 1541
3277.17 1513
3277.71 1573
3278.25 1594
3278.79 1607
3279.33 1588
3279.87 1608
3280.41 1589
3280.95 1607
3281.49 1615
3282.03 1667
3282.57 1615
3283.11 1607
3283.65 1650
3284.19 1775
3284.73 1934
3285.27 1983
3285.81 2175
3286.35 2236
3286.89 2309
3287.43 2356
3287.97 2438
3288.51 2389
3289.05 2443
3289.60 2321
3290.14 2214
3290.68 2017
3291.22 1905
3291.76 1786
3292.30 1852
3292.84 1902
3293.38 1925
3293.92 2118
3294.46 2273
3295.01 2574
3295.55 2803
3296.09 2919
3296.63 3166
3297.17 3249
3297.71 3214
3298.25 3141
3298.80 2934
3299.34 2700
3299.88 2352
3300.42 2207
3300.96 2044
3301.50 1867
3302.05 1705
3302.59 1619
3303.13 1588
3303.67 1608
3304.21 1555
3304.76 1562
3305.30 1521
3305.84 1437
3306.38 1474
3306.93 1447
3307.47 1544
3308.01 1504
3308.55 1372
3309.09 1395
3309.64 1358
3310.18 1397
3310.72 1413
3311.27 1405
3311.81 1432
3312.35 1415
3312.89 1406
3313.44 1356
3313.98 1347
3314.52 1481
3315.06 1573
3315.61 1567
3316.15 1574
3316.69 1561
3317.24 1565
3317.78 1540
3318.32 1637
3318.87 1724
3319.41 1677
3319.95 1789
3320.50 1809
3321.04 1860
3321.58 1848
3322.13 1917
3322.67 1868
3323.21 1921
3323.76 1882
3324.30 1792
3324.84 1843
3325.39 1834
3325.93 1717
3326.48 1610
3327.02 1615
3327.56 1555
3328.11 1477
3328.65 1439
3329.20 1480
3329.74 1398
3330.28 1409
3330.83 1471
3331.37 1643
3331.92 1733
3332.46 2092
3333.01 2432
3333.55 2936
3334.10 3729
3334.64 4364
3335.18 5078
3335.73 5600
3336.27 5866
3336.82 6250
3337.36 6247
3337.91 6040
3338.45 5677
3339.00 5183
3339.54 4582
3340.09 3951
3340.63 3333
3341.18 2897
3341.72 2553
3342.27 2219
3342.81 2015
3343.36 1849
3343.90 1693
3344.45 1551
3344.99 1482
3345.54 1541
3346.09 1590
3346.63 1507
3347.18 1452
3347.72 1493
3348.27 1414
3348.81 1457
3349.36 1426
3349.90 1380
3350.45 1386
3351.00 1379
3351.54 1388
3352.09 1458
3352.63 1470
3353.18 1386
3353.73 1467
3354.27 1516
3354.82 1435
3355.36 1555
3355.91 1589
3356.46 1604
3357.00 1653
3357.55 1557
3358.10 1624
3358.64 1432
3359.19 1406
3359.74 1408
3360.28 1353
3360.83 1347
3361.38 1261
3361.92 1267
3362.47 1288
3363.02 1161
3363.56 1240
3364.11 1206
3364.66 1240
3365.20 1210
3365.75 1168
3366.30 1286
3366.85 1252
3367.39 1229
3367.94 1218
3368.49 1158
3369.03 1129
3369.58 1185
3370.13 1157
3370.68 1166
3371.22 1178
3371.77 1282
3372.32 1296
3372.87 1341
3373.42 1449
3373.96 1528
3374.51 1502
3375.06 1503
3375.61 1453
3376.15 1480
3376.70 1455
3377.25 1309
3377.80 1296
3378.35 1191
3378.89 1150
3379.44 1162
3379.99 1151
3380.54 1105
3381.09 1116
3381.64 1100
3382.18 1016
3382.73 1050
3383.28 1071
3383.83 1022
3384.38 1047
3384.93 1015
3385.48 1074
3386.02 1086
3386.57 1023
3387.12 1065
3387.67 1034
3388.22 1037
3388.77 1034
3389.32 1002
3389.87 1118
3390.42 1111
3390.96 1087
3391.51 1043
3392.06 1003
3392.61 1075
3393.16 987
3393.71 990
3394.26 989
3394.81 1103
3395.36 1127
3395.91 1183
3396.46 1186
3397.01 1147
3397.56 1086
3398.11 1132
3398.66 1113
3399.21 1126
3399.76 1094
3400.31 1174
3400.86 1116
3401.41 1160
3401.96 1120
3402.51 1138
3403.06 1142
3403.61 1128
3404.16 999
3404.71 1112
3405.26 1153
3405.81 1057
3406.36 1036
3406.91 1012
3407.46 1028
3408.01 1056
3408.56 1149
3409.11 1072
3409.66 1012
3410.21 1035
3410.76 1060
3411.31 1118
3411.86 1143
3412.42 1109
3412.97 1150
3413.52 1126
3414.07 1145
3414.62 1120
3415.17 1034
3415.72 1126
3416.27 1123
3416.82 1050
3417.37 1078
3417.93 1051
3418.48 1014
3419.03 993
3419.58 1046
3420.13 997
3420.68 1049
3421.23 1113
3421.79 1108
3422.34 1104
3422.89 1084
3423.44 1099
3423.99 1127
3424.55 1256
3425.10 1239
3425.65 1231
3426.20 1242
3426.75 1239
3427.31 1185
3427.86 1126
3428.41 1079
3428.96 1111
3429.51 1064
3430.07 1045
3430.62 1125
3431.17 1076
3431.72 1053
3432.28 1109
3432.83 1062
3433.38 1056
3433.93 1042
3434.49 1007
3435.04 1048
3435.59 1052
3436.14 1063
3436.70 1044
3437.25 1064
3437.80 1160
3438.36 1208
3438.91 1195
3439.46 1139
3440.01 1210
3440.57 1286
3441.12 1207
3441.67 1164
3442.23 1231
3442.78 1231
3443.33 1147
3443.89 1201
3444.44 1181
3444.99 1255
3445.55 1192
3446.10 1169
3446.66 1140
3447.21 1122
3447.76 1168
3448.32 1101
3448.87 1133
3449.42 1126
3449.98 1145
3450.53 1170
3451.09 1052
3451.64 1017
3452.19 1021
3452.75 1019
3453.30 1031
3453.86 985
3454.41 962
3454.96 986
3455.52 924
3456.07 988
3456.63 982
3457.18 1003
3457.74 990
3458.29 920
3458.85 942
3459.40 937
3459.96 985
3460.51 984
3461.07 1023
3461.62 1027
3462.17 1009
3462.73 1075
3463.28 1091
3463.84 1169
3464.39 1072
3464.95 1077
3465.50 1182
3466.06 1204
3466.62 1227
3467.17 1312
3467.73 1326
3468.28 1183
3468.84 1214
3469.39 1222
3469.95 1205
3470.50 1242
3471.06 1248
3471.61 1171
3472.17 1153
3472.73 1140
3473.28 1165
3473.84 1150
3474.39 1110
3474.95 1069
3475.50 1074
3476.06 1076
3476.62 1033
3477.17 1132
3477.73 1158
3478.29 1160
3478.84 1129
3479.40 1153
3479.95 1241
3480.51 1230
3481.07 1258
3481.62 1269
3482.18 1282
3482.74 1257
3483.29 1242
3483.85 1231
3484.41 1292
3484.96 1275
3485.52 1316
3486.08 1277
3486.63 1288
3487.19 1327
3487.75 1386
3488.30 1425
3488.86 1507
3489.42 1531
3489.97 1714
3490.53 1842
3491.09 1945
3491.65 2090
3492.20 2337
3492.76 2332
3493.32 2441
3493.88 2475
3494.43 2283
3494.99 2087
3495.55 2019
3496.11 2088
3496.66 2037
3497.22 1887
3497.78 1975
3498.34 2053
3498.89 2160
3499.45 2364
3500.01 2532
3500.57 2807
3501.13 2776
3501.68 2723
3502.24 2972
3502.80 2997
3503.36 3323
3503.92 3417
3504.48 3541
3505.03 3753
3505.59 3988
3506.15 4194
3506.71 4194
3507.27 4027
3507.83 3657
3508.38 3378
3508.94 3003
3509.50 2692
3510.06 2447
3510.62 2179
3511.18 2033
3511.74 1840
3512.30 1756
3512.85 1564
3513.41 1523
3513.97 1463
3514.53 1375
3515.09 1372
3515.65 1384
3516.21 1413
3516.77 1360
3517.33 1425
3517.89 1465
3518.45 1417
3519.01 1368
3519.56 1399
3520.12 1309
3520.68 1329
3521.24 1231
3521.80 1246
3522.36 1181
3522.92 1191
3523.48 1192
3524.04 1150
3524.60 1073
3525.16 1117
3525.72 1069
3526.28 1133
3526.84 1125
3527.40 1082
3527.96 1068
3528.52 1043
3529.08 1071
3529.64 1045
3530.20 1035
3530.76 1078
3531.32 1081
3531.88 1189
3532.44 1210
3533.01 1234
3533.57 1328
3534.13 1321
3534.69 1302
3535.25 1327
3535.81 1359
3536.37 1333
3536.93 1319
3537.49 1286
3538.05 1293
3538.61 1280
3539.17 1303
3539.74 1284
3540.30 1311
3540.86 1403
3541.42 1459
3541.98 1403
3542.54 1421
3543.10 1471
3543.66 1448
3544.23 1388
3544.79 1367
3545.35 1371
3545.91 1412
3546.47 1302
3547.03 1231
3547.59 1236
3548.16 1169
3548.72 1188
3549.28 1144
3549.84 1178
3550.40 1192
3550.97 1164
3551.53 1177
3552.09 1195
3552.65 1244
3553.21 1213
3553.78 1206
3554.34 1194
3554.90 1216
3555.46 1248
3556.03 1276
3556.59 1320
3557.15 1237
3557.71 1227
3558.28 1278
3558.84 1191
3559.40 1151
3559.96 1166
3560.53 1181
3561.09 1152
3561.65 1138
3562.21 1145
3562.78 1227
3563.34 1106
3563.90 1128
3564.47 1147
3565.03 1117
3565.59 1103
3566.16 1077
3566.72 1089
3567.28 1094
3567.85 1042
3568.41 1091
3568.97 1164
3569.54 1021
3570.10 1037
3570.66 1064
3571.23 1150
3571.79 1118
3572.35 1077
3572.92 1061
3573.48 1011
3574.04 1071
3574.61 1061
3575.17 1103
3575.74 1085
3576.30 1076
3576.86 1055
3577.43 1071
3577.99 1097
3578.56 1127
3579.12 1103
3579.68 1168
3580.25 1135
3580.81 1060
3581.38 1108
3581.94 1113
3582.51 1118
3583.07 1130
3583.64 1166
3584.20 1059
3584.76 1110
3585.33 1138
3585.89 1055
3586.46 1016
3587.02 1013
3587.59 1036
3588.15 1054
3588.72 1076
3589.28 1096
3589.85 1105
3590.41 1139
3590.98 1108
3591.54 1069
3592.11 1147
3592.67 1172
3593.24 1209
3593.80 1184
3594.37 1177
3594.94 1166
3595.50 1170
3596.07 1121
3596.63 1162
3597.20 1152
3597.76 1157
3598.33 1120
3598.89 1078
3599.46 1186
3600.03 1157
3600.59 1070
3601.16 1042
3601.72 1062
3602.29 1132
3602.86 1131
3603.42 1121
3603.99 1043
3604.55 1048
3605.12 1031
3605.69 930
3606.25 1028
3606.82 1013
3607.39 1021
3607.95 944
3608.52 990
3609.09 1021
3609.65 1014
3610.22 938
3610.79 979
3611.35 1023
3611.92 981
3612.49 980
3613.05 1074
3613.62 1105
3614.19 1183
3614.75 1244
3615.32 1409
3615.89 1542
3616.45 1771
3617.02 2030
3617.59 2226
3618.16 2329
3618.72 2523
3619.29 2750
3619.86 2798
3620.43 2633
3620.99 2565
3621.56 2351
3622.13 2112
3622.70 1883
3623.26 1655
3623.83 1445
3624.40 1362
3624.97 1277
3625.53 1235
3626.10 1174
3626.67 1142
3627.24 1200
3627.81 1165
3628.37 1085
3628.94 1082
3629.51 1131
3630.08 1139
3630.65 1177
3631.22 1239
3631.78 1266
3632.35 1300
3632.92 1267
3633.49 1272
3634.06 1235
3634.63 1162
3635.20 1166
3635.76 1149
3636.33 1160
3636.90 1190
3637.47 1091
3638.04 1120
3638.61 1264
3639.18 1263
3639.75 1285
3640.31 1389
3640.88 1439
3641.45 1477
3642.02 1531
3642.59 1518
3643.16 1713
3643.73 1759
3644.30 1569
3644.87 1559
3645.44 1544
3646.01 1555
3646.58 1454
3647.15 1372
3647.72 1448
3648.29 1439
3648.85 1469
3649.42 1342
3649.99 1409
3650.56 1333
3651.13 1396
3651.70 1460
3652.27 1503
3652.84 1523
3653.41 1529
3653.98 1592
3654.55 1554
3655.12 1569
3655.69 1652
3656.26 1852
3656.83 1975
3657.41 2228
3657.98 2493
3658.55 2704
3659.12 3030
3659.69 3201
3660.26 3511
3660.83 3496
3661.40 3417
3661.97 3255
3662.54 2993
3663.11 2685
3663.68 2606
3664.25 2355
3664.82 2070
3665.39 1880
3665.97 1668
3666.54 1551
3667.11 1582
3667.68 1530
3668.25 1472
3668.82 1474
3669.39 1564
3669.96 1567
3670.54 1530
3671.11 1519
3671.68 1506
3672.25 1611
3672.82 1557
3673.39 1647
3673.96 1662
3674.54 1567
3675.11 1472
3675.68 1397
3676.25 1358
3676.82 1378
3677.39 1475
3677.97 1411
3678.54 1517
3679.11 1422
3679.68 1391
3680.26 1332
3680.83 1348
3681.40 1431
3681.97 1451
3682.54 1422
3683.12 1372
3683.69 1330
3684.26 1298
3684.83 1300
3685.41 1326
3685.98 1301
3686.55 1371
3687.12 1343
3687.70 1498
3688.27 1523
3688.84 1583
3689.42 1698
3689.99 1874
3690.56 1943
3691.13 1994
3691.71 2026
3692.28 1958
3692.85 1835
3693.43 1812
3694.00 1655
3694.57 1546
3695.15 1452
3695.72 1469
3696.29 1361
3696.87 1348
3697.44 1376
3698.01 1247
3698.59 1300
3699.16 1316
3699.73 1341
3700.31 1369
3700.88 1359
3701.45 1301
3702.03 1318
3702.60 1325
3703.18 1354
3703.75 1298
3704.32 1295
3704.90 1331
3705.47 1248
3706.05 1197
3706.62 1181
3707.19 1240
3707.77 1101
3708.34 1170
3708.92 1190
3709.49 1204
3710.07 1213
3710.64 1176
3711.22 1195
3711.79 1148
3712.36 1121
3712.94 1136
3713.51 1183
3714.09 1199
3714.66 1094
3715.24 1105
3715.81 1121
3716.39 1087
3716.96 1117
3717.54 1153
3718.11 1090
3718.69 1073
3719.26 1060
3719.84 1107
3720.41 1042
3720.99 1054
3721.56 1014
3722.14 996
3722.72 1056
3723.29 1014
3723.87 1046
3724.44 1088
3725.02 1047
3725.59 1025
3726.17 1043
3726.74 1069
3727.32 1043
3727.90 1048
3728.47 1079
3729.05 1188
3729.62 1199
3730.20 1256
3730.78 1299
3731.35 1391
3731.93 1416
3732.50 1481
3733.08 1504
3733.66 1544
3734.23 1567
3734.81 1513
3735.39 1499
3735.96 1446
3736.54 1458
3737.12 1332
3737.69 1240
3738.27 1214
3738.85 1176
3739.42 1225
3740.00 1174
3740.58 1098
3741.15 1121
3741.73 1115
3742.31 1140
3742.88 1134
3743.46 1117
3744.04 1073
3744.61 1024
3745.19 1113
3745.77 1148
3746.35 1206
3746.92 1155
3747.50 1106
3748.08 1136
3748.66 1169
3749.23 1095
3749.81 1064
3750.39 1045
3750.97 1045
3751.54 1053
3752.12 1058
3752.70 1089
3753.28 1009
3753.85 1072
3754.43 1099
3755.01 1155
3755.59 1157
3756.17 1137
3756.74 1181
3757.32 1311
3757.90 1373
3758.48 1474
3759.06 1490
3759.63 1627
3760.21 1552
3760.79 1513
3761.37 1468
3761.95 1508
3762.53 1368
3763.11 1332
3763.68 1234
3764.26 1149
3764.84 1128
3765.42 1053
3766.00 1107
3766.58 1125
3767.16 1095
3767.74 994
3768.31 1029
3768.89 1121
3769.47 1061
3770.05 1075
3770.63 1041
3771.21 1173
3771.79 1083
3772.37 1135
3772.95 1074
3773.53 1086
3774.11 1156
3774.69 1196
3775.27 1107
3775.84 1194
3776.42 1093
3777.00 1040
3777.58 1111
3778.16 1141
3778.74 1050
3779.32 1056
3779.90 1092
3780.48 1048
3781.06 994
3781.64 934
3782.22 965
3782.80 963
3783.38 1023
3783.96 1145
3784.54 1067
3785.12 1042
3785.70 1058
3786.28 1100
3786.86 1092
3787.44 1010
3788.02 1028
3788.61 1014
3789.19 987
3789.77 984
3790.35 1019
3790.93 1011
3791.51 1001
3792.09 983
3792.67 1010
3793.25 969
3793.83 1014
3794.41 1040
3794.99 1000
3795.57 1073
3796.16 1038
3796.74 1053
3797.32 994
3797.90 1033
3798.48 1088
3799.06 1078
3799.64 1028
3800.22 1114
3800.81 1167
3801.39 1175
3801.97 1259
3802.55 1160
3803.13 1254
3803.71 1195
3804.30 1200
3804.88 1188
3805.46 1130
3806.04 1156
3806.62 1205
3807.20 1181
3807.79 1132
3808.37 1166
3808.95 1129
3809.53 1191
3810.12 1244
3810.70 1246
3811.28 1203
3811.86 1239
3812.44 1203
3813.03 1178
3813.61 1220
3814.19 1235
3814.77 1272
3815.36 1276
3815.94 1300
3816.52 1338
3817.10 1288
3817.69 1142
3818.27 1183
3818.85 1135
3819.44 1168
3820.02 1170
3820.60 1146
3821.18 1116
3821.77 1082
3822.35 1042
3822.93 1000
3823.52 988
3824.10 1019
3824.68 1056
3825.27 1006
3825.85 1039
3826.43 1004
3827.02 1072
3827.60 1031
3828.18 993
3828.77 1030
3829.35 1057
3829.93 1066
3830.52 1125
3831.10 1081
3831.69 1065
3832.27 1075
3832.85 1083
3833.44 1125
3834.02 1046
3834.61 1167
3835.19 1146
3835.77 1182
3836.36 1068
3836.94 1123
3837.53 1190
3838.11 1185
3838.70 1205
3839.28 1126
3839.86 1164
3840.45 1175
3841.03 1094
3841.62 1232
3842.20 1253
3842.79 1294
3843.37 1263
3843.96 1214
3844.54 1292
3845.13 1360
3845.71 1598
3846.30 1721
3846.88 2027
3847.47 2485
3848.05 2638
3848.64 2831
3849.22 2706
3849.81 2728
3850.39 2646
3850.98 2350
3851.56 2175
3852.15 1979
3852.73 1776
3853.32 1670
3853.90 1627
3854.49 1571
3855.07 1481
3855.66 1556
3856.25 1495
3856.83 1573
3857.42 1509
3858.00 1736
3858.59 1744
3859.17 1979
3859.76 2228
3860.35 2397
3860.93 2468
3861.52 2672
3862.11 2828
3862.69 2826
3863.28 2685
3863.86 2691
3864.45 2510
3865.04 2330
3865.62 2235
3866.21 1998
3866.80 1844
3867.38 1607
3867.97 1544
3868.56 1501
3869.14 1437
3869.73 1431
3870.32 1429
3870.90 1547
3871.49 1558
3872.08 1670
3872.66 1766
3873.25 1834
3873.84 1895
3874.42 2067
3875.01 2050
3875.60 1933
3876.19 1820
3876.77 1693
3877.36 1572
3877.95 1512
3878.53 1398
3879.12 1343
3879.71 1323
3880.30 1339
3880.88 1233
3881.47 1208
3882.06 1178
3882.65 1137
3883.23 1124
3883.82 1199
3884.41 1138
3885.00 1124
3885.59 1129
3886.17 1167
3886.76 1193
3887.35 1153
3887.94 1230
3888.53 1274
3889.11 1304
3889.70 1381
3890.29 1348
3890.88 1402
3891.47 1376
3892.06 1424
3892.64 1410
3893.23 1406
3893.82 1373
3894.41 1378
3895.00 1419
3895.59 1336
3896.18 1344
3896.76 1352
3897.35 1316
3897.94 1351
3898.53 1348
3899.12 1342
3899.71 1334
3900.30 1245
3900.89 1209
3901.48 1216
3902.07 1181
3902.65 1182
3903.24 1134
3903.83 1143
3904.42 1073
3905.01 1021
3905.60 1062
3906.19 1035
3906.78 967
3907.37 1023
3907.96 1042
3908.55 1059
3909.14 1041
3909.73 1049
3910.32 1121
3910.91 1085
3911.50 1024
3912.09 1027
3912.68 962
3913.27 1008
3913.86 996
3914.45 983
3915.04 973
3915.63 943
3916.22 913
3916.81 904
3917.40 934
3917.99 948
3918.58 955
3919.17 924
3919.76 915
3920.35 1012
3920.94 1012
3921.53 1010
3922.12 944
3922.71 914
3923.30 884
3923.90 937
3924.49 988
3925.08 981
3925.67 952
3926.26 939
3926.85 996
3927.44 912
3928.03 918
3928.62 928
3929.21 947
3929.81 924
3930.40 882
3930.99 811
3931.58 817
3932.17 918
3932.76 892
3933.35 951
3933.95 921
3934.54 914
3935.13 856
3935.72 907
3936.31 994
3936.90 938
3937.50 929
3938.09 913
3938.68 914
3939.27 943
3939.86 973
3940.46 972
3941.05 1034
3941.64 977
3942.23 917
3942.82 991
3943.42 957
3944.01 990
3944.60 1031
3945.19 1009
3945.79 986
3946.38 953
3946.97 983
3947.56 928
3948.16 900
3948.75 900
3949.34 903
3949.93 962
3950.53 875
3951.12 882
3951.71 955
3952.31 953
3952.90 990
3953.49 1019
3954.09 970
3954.68 963
3955.27 1025
3955.86 1033
3956.46 1121
3957.05 1118
3957.64 1127
3958.24 1238
3958.83 1356
3959.43 1352
3960.02 1366
3960.61 1428
3961.21 1313
3961.80 1228
3962.39 1177
3962.99 1187
3963.58 1076
3964.17 1093
3964.77 1139
3965.36 1110
3965.96 1086
3966.55 1087
3967.14 1102
3967.74 1095
3968.33 1136
3968.93 1081
3969.52 1065
3970.12 1107
3970.71 1007
3971.30 1031
3971.90 946
3972.49 963
3973.09 1028
3973.68 1025
3974.28 929
3974.87 933
3975.47 1004
3976.06 946
3976.66 961
3977.25 942
3977.84 919
3978.44 1003
3979.03 1023
3979.63 1018
3980.22 993
3980.82 948
3981.41 951
3982.01 957
3982.61 901
3983.20 851
3983.80 856
3984.39 936
3984.99 892
3985.58 918
3986.18 939
3986.77 970
3987.37 941
3987.96 943
3988.56 986
3989.16 919
3989.75 928
3990.35 987
3990.94 988
3991.54 992
3992.13 988
3992.73 929
3993.33 967
3993.92 1037
3994.52 997
3995.12 1021
3995.71 1001
3996.31 1032
3996.90 1044
3997.50 1018
3998.10 1034
3998.69 992
3999.29 1016
3999.89 1026
4000.48 963
4001.08 1023
4001.68 1025
4002.27 1045
4002.87 1094
4003.47 1081
4004.06 1059
4004.66 1102
4005.26 1128
4005.85 1108
4006.45 1188
4007.05 1136
4007.64 1125
4008.24 1137
4008.84 1116
4009.44 1117
4010.03 1121
4010.63 1041
4011.23 1041
4011.83 1035
4012.42 1022
4013.02 990
4013.62 1007
4014.22 962
4014.81 965
4015.41 1002
4016.01 983
4016.61 953
4017.20 888
4017.80 891
4018.40 960
4019.00 910
4019.60 854
4020.19 862
4020.79 797
4021.39 844
4021.99 885
4022.59 916
4023.18 913
4023.78 897
4024.38 940
4024.98 918
4025.58 938
4026.18 962
4026.77 1034
4027.37 984
4027.97 994
4028.57 959
4029.17 1010
4029.77 988
4030.37 1069
4030.97 1059
4031.56 1060
4032.16 1077
4032.76 1027
4033.36 1003
4033.96 999
4034.56 986
4035.16 980
4035.76 1031
4036.36 944
4036.96 953
4037.56 880
4038.16 993
4038.75 1045
4039.35 957
4039.95 874
4040.55 894
4041.15 937
4041.75 938
4042.35 968
4042.95 963
4043.55 978
4044.15 1045
4044.75 973
4045.35 1022
4045.95 1002
4046.55 916
4047.15 992
4047.75 1037
4048.35 932
4048.95 990
4049.55 962
4050.15 1018
4050.75 1011
4051.35 1070
4051.95 1071
4052.55 1027
4053.15 1032
4053.75 956
4054.35 1023
4054.96 1035
4055.56 980
4056.16 931
4056.76 873
4057.36 897
4057.96 886
4058.56 847
4059.16 853
4059.76 854
4060.36 878
4060.96 846
4061.57 818
4062.17 864
4062.77 843
4063.37 819
4063.97 878
4064.57 832
4065.17 817
4065.77 812
4066.38 843
4066.98 806
4067.58 860
4068.18 835
4068.78 861
4069.38 899
4069.99 888
4070.59 850
4071.19 838
4071.79 863
4072.39 887
4072.99 922
4073.60 959
4074.20 889
4074.80 931
4075.40 948
4076.00 961
4076.61 946
4077.21 900
4077.81 929
4078.41 862
4079.02 887
4079.62 909
4080.22 971
4080.82 876
4081.43 898
4082.03 962
4082.63 974
4083.23 906
4083.84 881
4084.44 939
4085.04 997
4085.65 964
4086.25 856
4086.85 931
4087.45 881
4088.06 896
4088.66 875
4089.26 877
4089.87 892
4090.47 856
4091.07 929
4091.68 909
4092.28 959
4092.88 1060
4093.49 1171
4094.09 1161
4094.69 1176
4095.30 1324
4095.90 1348
4096.51 1259
4097.11 1270
4097.71 1211
4098.32 1151
4098.92 1078
4099.52 1060
4100.13 995
4100.73 1016
4101.34 905
4101.94 864
4102.54 825
4103.15 846
4103.75 800
4104.36 749
4104.96 826
4105.57 782
4106.17 812
4106.77 845
4107.38 856
4107.98 866
4108.59 832
4109.19 839
4109.80 880
4110.40 921
4111.01 853
4111.61 797
4112.22 852
4112.82 781
4113.43 796
4114.03 814
4114.64 871
4115.24 833
4115.85 825
4116.45 812
4117.06 790
4117.66 824
4118.27 901
4118.87 884
4119.48 819
4120.08 897
4120.69 919
4121.29 913
4121.90 841
4122.51 850
4123.11 842
4123.72 865
4124.32 862
4124.93 858
4125.53 879
4126.14 904
4126.75 918
4127.35 903
4127.96 791
4128.56 847
4129.17 854
4129.78 877
4130.38 838
4130.99 867
4131.60 837
4132.20 846
4132.81 861
4133.41 853
4134.02 863
4134.63 860
4135.23 905
4135.84 912
4136.45 911
4137.05 940
4137.66 908
4138.27 964
4138.87 937
4139.48 973
4140.09 933
4140.69 952
4141.30 917
4141.91 936
4142.52 916
4143.12 918
4143.73 973
4144.34 954
4144.94 899
4145.55 856
4146.16 885
4146.77 872
4147.37 870
4147.98 878
4148.59 837
4149.20 856
4149.80 888
4150.41 846
4151.02 833
4151.63 871
4152.24 897
4152.84 928
4153.45 959
4154.06 855
4154.67 917
4155.27 911
4155.88 934
4156.49 930
4157.10 914
4157.71 891
4158.32 938
4158.92 961
4159.53 960
4160.14 980
4160.75 1005
4161.36 1046
4161.97 1162
4162.57 1262
4163.18 1257
4163.79 1409
4164.40 1448
4165.01 1552
4165.62 1524
4166.23 1579
4166.84 1537
4167.44 1509
4168.05 1558
4168.66 1558
4169.27 1371
4169.88 1336
4170.49 1343
4171.10 1257
4171.71 1247
4172.32 1175
4172.93 1217
4173.54 1144
4174.15 1129
4174.75 1121
4175.36 1188
4175.97 1118
4176.58 1109
4177.19 1083
4177.80 1055
4178.41 1080
4179.02 1038
4179.63 1024
4180.24 987
4180.85 985
4181.46 982
4182.07 934
4182.68 909
4183.29 912
4183.90 886
4184.51 876
4185.12 926
4185.73 870
4186.34 835
4186.95 841
4187.56 787
4188.17 889
4188.78 932
4189.39 827
4190.01 873
4190.62 867
4191.23 937
4191.84 1013
4192.45 1108
4193.06 1143
4193.67 1239
4194.28 1258
4194.89 1288
4195.50 1381
4196.11 1359
4196.72 1347
4197.34 1296
4197.95 1339
4198.56 1315
4199.17 1245
4199.78 1167
4200.39 1225
4201.00 1106
4201.61 1117
4202.23 1132
4202.84 1136
4203.45 1077
4204.06 1110
4204.67 1059
4205.28 1051
4205.90 1017
4206.51 981
4207.12 1033
4207.73 1026
4208.34 1056
4208.95 1047
4209.57 976
4210.18 940
4210.79 1004
4211.40 965
4212.01 951
4212.63 969
4213.24 987
4213.85 972
4214.46 989
4215.08 1040
4215.69 1084
4216.30 1051
4216.91 1043
4217.53 1043
4218.14 1100
4218.75 1149
4219.36 1187
4219.98 1224
4220.59 1337
4221.20 1263
4221.82 1263
4222.43 1311
4223.04 1337
4223.65 1437
4224.27 1494
4224.88 1586
4225.49 1792
4226.11 2077
4226.72 2302
4227.33 2538
4227.95 2822
4228.56 2866
4229.17 2724
4229.79 2598
4230.40 2664
4231.01 2247
4231.63 1991
4232.24 1811
4232.85 1615
4233.47 1509
4234.08 1380
4234.70 1435
4235.31 1374
4235.92 1347
4236.54 1278
4237.15 1305
4237.77 1238
4238.38 1223
4238.99 1165
4239.61 1154
4240.22 1178
4240.84 1152
4241.45 1153
4242.07 1183
4242.68 1080
4243.29 1059
4243.91 1052
4244.52 1047
4245.14 1022
4245.75 1036
4246.37 1122
4246.98 1094
4247.60 1131
4248.21 1149
4248.83 1130
4249.44 1093
4250.06 1071
4250.67 1069
4251.29 949
4251.90 941
4252.52 1014
4253.13 977
4253.75 945
4254.36 1004
4254.98 1019
4255.59 1010
4256.21 991
4256.82 1066
4257.44 1019
4258.05 1035
4258.67 1039
4259.29 1066
4259.90 1082
4260.52 1030
4261.13 969
4261.75 986
4262.36 1045
4262.98 999
4263.60 1019
4264.21 1095
4264.83 977
4265.44 991
4266.06 1076
4266.68 1014
4267.29 1112
4267.91 1131
4268.52 1108
4269.14 1192
4269.76 1138
4270.37 1090
4270.99 1056
4271.61 1027
4272.22 1069
4272.84 1182
4273.46 1059
4274.07 1146
4274.69 1100
4275.31 1091
4275.92 1095
4276.54 1118
4277.16 1132
4277.77 1038
4278.39 1051
4279.01 1003
4279.62 990
4280.24 1002
4280.86 1017
4281.48 969
4282.09 1008
4282.71 907
4283.33 894
4283.95 956
4284.56 993
4285.18 937
4285.80 961
4286.42 947
4287.03 1052
4287.65 995
4288.27 995
4288.89 966
4289.50 1034
4290.12 973
4290.74 925
4291.36 893
4291.98 928
4292.59 878
4293.21 892
4293.83 899
4294.45 856
4295.07 870
4295.68 898
4296.30 917
4296.92 921
4297.54 945
4298.16 898
4298.78 912
4299.39 889
4300.01 860
4300.63 923
4301.25 918
4301.87 931
4302.49 874
4303.11 900
4303.73 949
4304.34 894
4304.96 919
4305.58 932
4306.20 901
4306.82 886
4307.44 948
4308.06 956
4308.68 995
4309.30 1033
4309.92 1047
4310.54 1149
4311.15 1177
4311.77 1153
4312.39 1111
4313.01 1121
4313.63 1120
4314.25 1127
4314.87 1087
4315.49 1072
4316.11 1056
4316.73 1003
4317.35 1060
4317.97 1019
4318.59 965
4319.21 1009
4319.83 928
4320.45 951
4321.07 933
4321.69 941
4322.31 915
4322.93 992
4323.55 951
4324.17 978
4324.79 985
4325.41 957
4326.03 963
4326.65 965
4327.27 941
4327.89 914
4328.51 925
4329.13 927
4329.76 990
4330.38 909
4331.00 868
4331.62 940
4332.24 920
4332.86 892
4333.48 934
4334.10 940
4334.72 991
4335.34 986
4335.96 948
4336.59 974
4337.21 908
4337.83 990
4338.45 919
4339.07 972
4339.69 962
4340.31 959
4340.94 975
4341.56 958
4342.18 943
4342.80 1031
4343.42 1054
4344.04 1135
4344.67 1193
4345.29 1306
4345.91 1419
4346.53 1400
4347.15 1500
4347.77 1513
4348.40 1452
4349.02 1530
4349.64 1415
4350.26 1374
4350.89 1283
4351.51 1167
4352.13 1202
4352.75 1098
4353.37 1120
4354.00 1125
4354.62 1054
4355.24 1070
4355.86 1077
4356.49 1016
4357.11 1062
4357.73 1069
4358.35 1034
4358.98 1107
4359.60 1114
4360.22 1041
4360.85 1107
4361.47 1112
4362.09 1078
4362.72 1048
4363.34 1126
4363.96 1164
4364.58 1141
4365.21 1180
4365.83 1197
4366.45 1161
4367.08 1151
4367.70 1248
4368.32 1199
4368.95 1195
4369.57 1231
4370.20 1164
4370.82 1122
4371.44 1178
4372.07 1157
4372.69 1178
4373.31 1136
4373.94 1209
4374.56 1308
4375.19 1293
4375.81 1259
4376.43 1288
4377.06 1321
4377.68 1390
4378.31 1366
4378.93 1412
4379.55 1329
4380.18 1458
4380.80 1575
4381.43 1635
4382.05 1800
4382.68 1830
4383.30 1922
4383.93 2112
4384.55 2120
4385.17 2164
4385.80 2284
4386.42 2300
4387.05 2477
4387.67 2685
4388.30 3114
4388.92 3741
4389.55 4325
4390.17 5014
4390.80 6024
4391.42 7038
4392.05 7408
4392.67 7727
4393.30 7291
4393.92 6643
4394.55 5917
4395.18 5103
4395.80 4238
4396.43 3597
4397.05 3249
4397.68 2923
4398.30 2693
4398.93 2642
4399.55 2579
4400.18 2550
4400.81 2409
4401.43 2319
4402.06 2256
4402.68 2211
4403.31 2162
4403.93 2090
4404.56 2124
4405.19 2122
4405.81 2028
4406.44 1841
4407.07 1792
4407.69 1816
4408.32 1753
4408.94 1698
4409.57 1710
4410.20 1713
4410.82 1847
4411.45 1784
4412.08 1742
4412.70 1685
4413.33 1593
4413.96 1592
4414.58 1564
4415.21 1487
4415.84 1375
4416.46 1314
4417.09 1329
4417.72 1334
4418.34 1365
4418.97 1368
4419.60 1350
4420.23 1340
4420.85 1325
4421.48 1197
4422.11 1223
4422.74 1196
4423.36 1268
4423.99 1221
4424.62 1151
4425.25 1201
4425.87 1184
4426.50 1157
4427.13 1143
4427.76 1166
4428.38 1149
4429.01 1139
4429.64 1117
4430.27 1153
4430.89 1109
4431.52 1131
4432.15 1176
4432.78 1116
4433.41 1044
4434.03 1071
4434.66 1068
4435.29 1052
4435.92 1041
4436.55 1059
4437.18 1076
4437.80 1001
4438.43 1077
4439.06 1072
4439.69 1063
4440.32 1094
4440.95 1007
4441.58 991
4442.20 998
4442.83 998
4443.46 1006
4444.09 937
4444.72 980
4445.35 1051
4445.98 1036
4446.61 1037
4447.24 1012
4447.86 1040
4448.49 1035
4449.12 1069
4449.75 1098
4450.38 1027
4451.01 1029
4451.64 1025
4452.27 991
4452.90 991
4453.53 967
4454.16 923
4454.79 876
4455.42 953
4456.05 923
4456.68 952
4457.31 931
4457.94 876
4458.57 872
4459.20 874
4459.83 993
4460.46 963
4461.09 939
4461.72 922
4462.35 933
4462.98 942
4463.61 899
4464.24 860
4464.87 952
4465.50 1029
4466.13 953
4466.76 983
4467.39 935
4468.02 912
4468.65 896
4469.28 910
4469.91 827
4470.54 906
4471.17 894
4471.80 853
4472.44 905
4473.07 902
4473.70 873
4474.33 916
4474.96 893
4475.59 899
4476.22 921
4476.85 930
4477.48 922
4478.11 898
4478.75 979
4479.38 895
4480.01 840
4480.64 840
4481.27 873
4481.90 879
4482.53 941
4483.17 941
4483.80 966
4484.43 994
4485.06 913
4485.69 977
4486.33 984
4486.96 931
4487.59 979
4488.22 950
4488.85 891
4489.48 888
4490.12 869
4490.75 837
4491.38 843
4492.01 907
4492.65 790
4493.28 803
4493.91 835
4494.54 873
4495.18 867
4495.81 835
4496.44 839
4497.07 869
4497.71 852
4498.34 867
4498.97 881
4499.60 876
4500.24 862
4500.87 884
4501.50 938
4502.14 952
4502.77 998
4503.40 949
4504.03 974
4504.67 922
4505.30 900
4505.93 907
4506.57 982
4507.20 874
4507.83 821
4508.47 873
4509.10 934
4509.73 858
4510.37 817
4511.00 888
4511.64 939
4512.27 873
4512.90 833
4513.54 901
4514.17 905
4514.80 919
4515.44 914
4516.07 997
4516.71 1019
4517.34 953
4517.97 930
4518.61 913
4519.24 949
4519.88 904
4520.51 832
4521.14 846
4521.78 920
4522.41 919
4523.05 968
4523.68 980
4524.32 915
4524.95 961
4525.59 1038
4526.22 1079
4526.86 1144
4527.49 1295
4528.12 1495
4528.76 1791
4529.39 2199
4530.03 2500
4530.66 2985
4531.30 3294
4531.93 3527
4532.57 3748
4533.20 3730
4533.84 3476
4534.47 3220
4535.11 2907
4535.75 2621
4536.38 2239
4537.02 1897
4537.65 1770
4538.29 1526
4538.92 1360
4539.56 1160
4540.19 1188
4540.83 1107
4541.47 1041
4542.10 1051
4542.74 962
4543.37 943
4544.01 903
4544.64 876
4545.28 898
4545.92 852
4546.55 856
4547.19 834
4547.82 813
4548.46 810
4549.10 797
4549.73 787
4550.37 782
4551.01 839
4551.64 820
4552.28 830
4552.92 866
4553.55 873
4554.19 871
4554.83 902
4555.46 885
4556.10 888
4556.74 923
4557.37 871
4558.01 883
4558.65 881
4559.28 897
4559.92 942
4560.56 903
4561.19 975
4561.83 886
4562.47 870
4563.11 918
4563.74 916
4564.38 956
4565.02 937
4565.66 944
4566.29 922
4566.93 1018
4567.57 1075
4568.21 1124
4568.84 1113
4569.48 1164
4570.12 1194
4570.76 1166
4571.39 1109
4572.03 1116
4572.67 1156
4573.31 1138
4573.95 1085
4574.58 1049
4575.22 1013
4575.86 963
4576.50 936
4577.14 887
4577.77 911
4578.41 840
4579.05 840
4579.69 890
4580.33 893
4580.97 858
4581.61 871
4582.24 825
4582.88 853
4583.52 842
4584.16 885
4584.80 890
4585.44 852
4586.08 902
4586.72 868
4587.35 758
4587.99 793
4588.63 828
4589.27 843
4589.91 884
4590.55 851
4591.19 884
4591.83 859
4592.47 898
4593.11 962
4593.75 933
4594.39 943
4595.02 926
4595.66 866
4596.30 868
4596.94 909
4597.58 859
4598.22 816
4598.86 838
4599.50 858
4600.14 794
4600.78 798
4601.42 835
4602.06 848
4602.70 833
4603.34 834
4603.98 878
4604.62 928
4605.26 967
4605.90 931
4606.54 912
4607.18 963
4607.82 1002
4608.46 954
4609.10 961
4609.74 954
4610.39 886
4611.03 975
4611.67 841
4612.31 879
4612.95 885
4613.59 816
4614.23 782
4614.87 823
4615.51 843
4616.15 807
4616.79 758
4617.43 769
4618.07 828
4618.72 820
4619.36 782
4620.00 791
4620.64 747
4621.28 761
4621.92 693
4622.56 717
4623.21 752
4623.85 750
4624.49 764
4625.13 741
4625.77 778
4626.41 776
4627.05 772
4627.70 784
4628.34 753
4628.98 770
4629.62 727
4630.26 689
4630.91 724
4631.55 785
4632.19 786
4632.83 764
4633.47 816
4634.12 847
4634.76 807
4635.40 841
4636.04 817
4636.69 846
4637.33 827
4637.97 878
4638.61 934
4639.26 962
4639.90 1003
4640.54 1001
4641.18 1028
4641.83 957
4642.47 947
4643.11 933
4643.75 860
4644.40 819
4645.04 836
4645.68 835
4646.33 837
4646.97 802
4647.61 862
4648.26 775
4648.90 764
4649.54 779
4650.19 798
4650.83 813
4651.47 796
4652.12 738
4652.76 751
4653.40 760
4654.05 735
4654.69 731
4655.33 727
4655.98 772
4656.62 779
4657.26 753
4657.91 725
4658.55 762
4659.20 800
4659.84 721
4660.48 746
4661.13 819
4661.77 772
4662.42 825
4663.06 775
4663.70 863
4664.35 890
4664.99 881
4665.64 939
4666.28 862
4666.93 848
4667.57 890
4668.22 874
4668.86 812
4669.50 839
4670.15 806
4670.79 695
4671.44 721
4672.08 710
4672.73 738
4673.37 750
4674.02 675
4674.66 714
4675.31 746
4675.95 733
4676.60 756
4677.24 775
4677.89 730
4678.53 766
4679.18 785
4679.83 778
4680.47 754
4681.12 758
4681.76 747
4682.41 756
4683.05 744
4683.70 740
4684.34 732
4684.99 694
4685.64 699
4686.28 709
4686.93 740
4687.57 680
4688.22 656
4688.86 661
4689.51 742
4690.16 698
4690.80 660
4691.45 649
4692.10 664
4692.74 686
4693.39 678
4694.03 685
4694.68 715
4695.33 741
4695.97 676
4696.62 694
4697.27 745
4697.91 728
4698.56 759
4699.21 809
4699.85 783
4700.50 772
4701.15 776
4701.79 750
4702.44 763
4703.09 707
4703.73 744
4704.38 749
4705.03 779
4705.68 684
4706.32 742
4706.97 698
4707.62 757
4708.26 805
4708.91 757
4709.56 707
4710.21 770
4710.85 807
4711.50 781
4712.15 728
4712.80 733
4713.45 748
4714.09 762
4714.74 755
4715.39 761
4716.04 765
4716.68 771
4717.33 743
4717.98 743
4718.63 770
4719.28 822
4719.92 751
4720.57 767
4721.22 763
4721.87 811
4722.52 843
4723.17 812
4723.81 778
4724.46 805
4725.11 792
4725.76 864
4726.41 906
4727.06 902
4727.71 953
4728.35 897
4729.00 914
4729.65 931
4730.30 867
4730.95 834
4731.60 743
4732.25 716
4732.90 783
4733.54 805
4734.19 758
4734.84 731
4735.49 745
4736.14 773
4736.79 752
4737.44 795
4738.09 837
4738.74 866
4739.39 834
4740.04 813
4740.69 872
4741.34 869
4741.99 864
4742.64 894
4743.29 865
4743.94 876
4744.59 853
4745.24 841
4745.89 815
4746.54 870
4747.19 890
4747.84 892
4748.49 829
4749.14 841
4749.79 853
4750.44 841
4751.09 843
4751.74 853
4752.39 854
4753.04 933
4753.69 927
4754.34 878
4754.99 861
4755.64 909
4756.29 898
4756.94 886
4757.59 861
4758.24 864
4758.89 821
4759.54 856
4760.19 855
4760.85 832
4761.50 834
4762.15 872
4762.80 872
4763.45 786
4764.10 856
4764.75 852
4765.40 1031
4766.05 1003
4766.71 1144
4767.36 1169
4768.01 1063
4768.66 1181
4769.31 1082
4769.96 1056
4770.61 1011
4771.27 1015
4771.92 960
4772.57 882
4773.22 882
4773.87 858
4774.53 865
4775.18 844
4775.83 854
4776.48 897
4777.13 902
4777.79 983
4778.44 1066
4779.09 1135
4779.74 1120
4780.39 1095
4781.05 1167
4781.70 1151
4782.35 1039
4783.00 1086
4783.66 1039
4784.31 891
4784.96 869
4785.61 845
4786.27 879
4786.92 859
4787.57 792
4788.22 739
4788.88 794
4789.53 759
4790.18 733
4790.84 730
4791.49 719
4792.14 743
4792.80 712
4793.45 741
4794.10 779
4794.76 730
4795.41 709
4796.06 715
4796.72 736
4797.37 752
4798.02 748
4798.68 749
4799.33 801
4799.98 730
4800.64 732
4801.29 737
4801.94 691
4802.60 731
4803.25 703
4803.91 786
4804.56 768
4805.21 718
4805.87 739
4806.52 772
4807.18 758
4807.83 740
4808.48 730
4809.14 720
4809.79 705
4810.45 714
4811.10 742
4811.76 690
4812.41 654
4813.06 709
4813.72 737
4814.37 724
4815.03 728
4815.68 731
4816.34 780
4816.99 779
4817.65 808
4818.30 845
4818.96 876
4819.61 801
4820.27 845
4820.92 898
4821.58 910
4822.23 911
4822.89 868
4823.54 894
4824.20 943
4824.85 985
4825.51 918
4826.16 936
4826.82 994
4827.47 942
4828.13 959
4828.79 926
4829.44 866
4830.10 831
4830.75 754
4831.41 697
4832.06 782
4832.72 797
4833.38 777
4834.03 834
4834.69 858
4835.34 882
4836.00 840
4836.66 817
4837.31 815
4837.97 863
4838.62 893
4839.28 872
4839.94 841
4840.59 826
4841.25 767
4841.91 839
4842.56 854
4843.22 891
4843.88 873
4844.53 830
4845.19 912
4845.85 880
4846.50 888
4847.16 959
4847.82 946
4848.47 895
4849.13 966
4849.79 926
4850.44 1015
4851.10 1022
4851.76 1034
4852.42 1027
4853.07 951
4853.73 931
4854.39 938
4855.05 966
4855.70 902
4856.36 929
4857.02 927
4857.68 986
4858.33 1010
4858.99 1000
4859.65 1048
4860.31 1013
4860.96 1054
4861.62 1081
4862.28 985
4862.94 994
4863.59 1004
4864.25 926
4864.91 931
4865.57 970
4866.23 909
4866.89 933
4867.54 931
4868.20 954
4868.86 984
4869.52 861
4870.18 896
4870.84 926
4871.49 896
4872.15 916
4872.81 917
4873.47 857
4874.13 848
4874.79 871
4875.45 812
4876.10 873
4876.76 807
4877.42 819
4878.08 803
4878.74 775
4879.40 801
4880.06 841
4880.72 814
4881.38 839
4882.04 768
4882.69 817
4883.35 756
4884.01 739
4884.67 830
4885.33 820
4885.99 766
4886.65 797
4887.31 807
4887.97 824
4888.63 889
4889.29 832
4889.95 875
4890.61 898
4891.27 892
4891.93 915
4892.59 915
4893.25 872
4893.91 854
4894.57 869
4895.23 839
4895.89 747
4896.55 723
4897.21 769
4897.87 785
4898.53 739
4899.19 763
4899.85 772
4900.51 762
4901.17 749
4901.83 777
4902.49 811
4903.15 811
4903.81 784
4904.47 780
4905.13 766
4905.80 783
4906.46 766
4907.12 723
4907.78 775
4908.44 704
4909.10 673
4909.76 699
4910.42 709
4911.08 751
4911.74 740
4912.41 758
4913.07 705
4913.73 703
4914.39 695
4915.05 708
4915.71 670
4916.37 695
4917.04 667
4917.70 659
4918.36 666
4919.02 679
4919.68 672
4920.34 674
4921.01 670
4921.67 675
4922.33 680
4922.99 672
4923.65 675
4924.32 616
4924.98 671
4925.64 645
4926.30 732
4926.96 668
4927.63 667
4928.29 666
4928.95 694
4929.61 733
4930.28 762
4930.94 795
4931.60 756
4932.26 749
4932.93 678
4933.59 794
4934.25 770
4934.91 777
4935.58 731
4936.24 729
4936.90 716
4937.57 732
4938.23 717
4938.89 723
4939.56 738
4940.22 712
4940.88 677
4941.54 667
4942.21 711
4942.87 714
4943.53 764
4944.20 748
4944.86 728
4945.52 657
4946.19 690
4946.85 742
4947.52 766
4948.18 706
4948.84 681
4949.51 751
4950.17 750
4950.83 734
4951.50 762
4952.16 751
4952.83 709
4953.49 709
4954.15 742
4954.82 717
4955.48 673
4956.15 730
4956.81 713
4957.47 732
4958.14 743
4958.80 718
4959.47 736
4960.13 771
4960.80 769
4961.46 823
4962.13 860
4962.79 972
4963.46 1011
4964.12 1141
4964.78 1246
4965.45 1238
4966.11 1312
4966.78 1322
4967.44 1230
4968.11 1096
4968.77 1178
4969.44 1085
4970.10 1029
4970.77 968
4971.43 889
4972.10 839
4972.77 843
4973.43 866
4974.10 815
4974.76 829
4975.43 804
4976.09 830
4976.76 811
4977.42 866
4978.09 830
4978.76 823
4979.42 839
4980.09 843
4980.75 832
4981.42 840
4982.08 864
4982.75 820
4983.42 864
4984.08 931
4984.75 1051
4985.41 1175
4986.08 1282
4986.75 1512
4987.41 1728
4988.08 2009
4988.75 2305
4989.41 2585
4990.08 2796
4990.75 2772
4991.41 2579
4992.08 2352
4992.75 2171
4993.41 1883
4994.08 1688
4994.75 1421
4995.41 1268
4996.08 1102
4996.75 1020
4997.41 943
4998.08 901
4998.75 923
4999.41 837
5000.08 792
5000.75 767
5001.42 771
5002.08 809
5002.75 797
5003.42 746
5004.08 775
5004.75 780
5005.42 761
5006.09 735
5006.75 708
5007.42 723
5008.09 734
5008.76 736
5009.43 747
5010.09 723
5010.76 751
5011.43 725
5012.10 699
5012.77 702
5013.43 752
5014.10 776
5014.77 745
5015.44 711
5016.11 717
5016.77 808
5017.44 790
5018.11 795
5018.78 781
5019.45 762
5020.12 874
5020.78 854
5021.45 850
5022.12 847
5022.79 842
5023.46 890
5024.13 919
5024.80 931
5025.47 963
5026.13 973
5026.80 970
5027.47 971
5028.14 973
5028.81 1024
5029.48 1023
5030.15 991
5030.82 928
5031.49 886
5032.16 973
5032.83 930
5033.49 888
5034.16 849
5034.83 888
5035.50 808
5036.17 858
5036.84 877
5037.51 801
5038.18 782
5038.85 809
5039.52 817
5040.19 857
5040.86 881
5041.53 937
5042.20 1017
5042.87 1005
5043.54 993
5044.21 1042
5044.88 1082
5045.55 1069
5046.22 1019
5046.89 976
5047.56 965
5048.23 930
5048.90 855
5049.57 809
5050.24 755
5050.91 701
5051.58 721
5052.25 717
5052.93 689
5053.60 703
5054.27 733
5054.94 743
5055.61 758
5056.28 741
5056.95 760
5057.62 792
5058.29 812
5058.96 803
5059.63 775
5060.31 817
5060.98 810
5061.65 820
5062.32 725
5062.99 704
5063.66 723
5064.33 707
5065.00 790
5065.68 741
5066.35 741
5067.02 711
5067.69 752
5068.36 708
5069.03 674
5069.71 718
5070.38 709
5071.05 694
5071.72 704
5072.39 688
5073.07 692
5073.74 713
5074.41 635
5075.08 652
5075.75 649
5076.43 655
5077.10 673
5077.77 647
5078.44 664
5079.12 673
5079.79 686
5080.46 690
5081.13 731
5081.81 784
5082.48 826
5083.15 775
5083.82 765
5084.50 743
5085.17 758
5085.84 726
5086.52 713
5087.19 694
5087.86 709
5088.53 719
5089.21 741
5089.88 720
5090.55 697
5091.23 785
5091.90 795
5092.57 808
5093.25 787
5093.92 783
5094.59 776
5095.27 749
5095.94 768
5096.61 766
5097.29 683
5097.96 709
5098.63 761
5099.31 754
5099.98 712
5100.66 732
5101.33 708
5102.00 762
5102.68 826
5103.35 791
5104.03 795
5104.70 797
5105.37 853
5106.05 832
5106.72 841
5107.40 811
5108.07 761
5108.75 742
5109.42 814
5110.09 742
5110.77 678
5111.44 643
5112.12 722
5112.79 699
5113.47 680
5114.14 632
5114.82 630
5115.49 645
5116.17 641
5116.84 664
5117.52 626
5118.19 683
5118.87 657
5119.54 711
5120.22 678
5120.89 681
5121.57 687
5122.24 650
5122.92 686
5123.59 658
5124.27 631
5124.94 681
5125.62 685
5126.29 673
5126.97 738
5127.65 686
5128.32 681
5129.00 694
5129.67 678
5130.35 728
5131.02 738
5131.70 731
5132.38 768
5133.05 747
5133.73 732
5134.40 742
5135.08 698
5135.76 739
5136.43 727
5137.11 698
5137.79 703
5138.46 724
5139.14 733
5139.81 709
5140.49 726
5141.17 725
5141.84 745
5142.52 681
5143.20 671
5143.87 629
5144.55 652
5145.23 640
5145.90 648
5146.58 592
5147.26 615
5147.93 613
5148.61 614
5149.29 587
5149.97 615
5150.64 594
5151.32 626
5152.00 644
5152.67 649
5153.35 625
5154.03 639
5154.71 646
5155.38 655
5156.06 617
5156.74 629
5157.42 676
5158.09 656
5158.77 646
5159.45 657
5160.13 632
5160.81 642
5161.48 661
5162.16 631
5162.84 610
5163.52 608
5164.19 629
5164.87 634
5165.55 639
5166.23 695
5166.91 641
5167.59 658
5168.26 668
5168.94 652
5169.62 642
5170.30 653
5170.98 644
5171.66 683
5172.33 650
5173.01 624
5173.69 635
5174.37 641
5175.05 627
5175.73 622
5176.41 589
5177.09 585
5177.76 627
5178.44 613
5179.12 675
5179.80 647
5180.48 622
5181.16 659
5181.84 593
5182.52 587
5183.20 616
5183.88 639
5184.56 655
5185.24 602
5185.92 593
5186.59 627
5187.27 594
5187.95 624
5188.63 613
5189.31 637
5189.99 605
5190.67 645
5191.35 593
5192.03 558
5192.71 573
5193.39 513
5194.07 521
5194.75 579
5195.43 621
5196.11 571
5196.79 586
5197.47 601
5198.15 584
5198.83 597
5199.51 639
5200.19 582
5200.87 587
5201.55 593
5202.24 575
5202.92 619
5203.60 591
5204.28 669
5204.96 620
5205.64 627
5206.32 628
5207.00 636
5207.68 654
5208.36 665
5209.04 666
5209.72 638
5210.40 663
5211.09 699
5211.77 655
5212.45 622
5213.13 629
5213.81 651
5214.49 660
5215.17 641
5215.86 645
5216.54 598
5217.22 577
5217.90 644
5218.58 724
5219.26 707
5219.94 731
5220.63 650
5221.31 666
5221.99 670
5222.67 716
5223.35 672
5224.04 646
5224.72 647
5225.40 660
5226.08 637
5226.76 620
5227.45 602
5228.13 639
5228.81 639
5229.49 658
5230.18 707
5230.86 683
5231.54 695
5232.22 657
5232.90 671
5233.59 680
5234.27 679
5234.95 742
5235.64 706
5236.32 725
5237.00 687
5237.68 755
5238.37 741
5239.05 828
5239.73 830
5240.42 913
5241.10 889
5241.78 921
5242.46 1027
5243.15 1144
5243.83 1132
5244.51 1241
5245.20 1236
5245.88 1111
5246.56 1024
5247.25 927
5247.93 867
5248.62 816
5249.30 806
5249.98 786
5250.67 751
5251.35 654
5252.03 689
5252.72 677
5253.40 659
5254.09 581
5254.77 617
5255.45 684
5256.14 682
5256.82 640
5257.51 628
5258.19 617
5258.87 624
5259.56 644
5260.24 647
5260.93 626
5261.61 645
5262.30 623
5262.98 698
5263.66 739
5264.35 736
5265.03 723
5265.72 662
5266.40 666
5267.09 700
5267.77 711
5268.46 701
5269.14 698
5269.83 666
5270.51 673
5271.20 696
5271.88 730
5272.57 726
5273.25 719
5273.94 698
5274.62 733
5275.31 751
5275.99 676
5276.68 730
5277.37 725
5278.05 758
5278.74 809
5279.42 786
5280.11 795
5280.79 870
5281.48 941
5282.16 935
5282.85 905
5283.54 932
5284.22 850
5284.91 828
5285.59 868
5286.28 793
5286.97 782
5287.65 822
5288.34 842
5289.02 919
5289.71 939
5290.40 1067
5291.08 1143
5291.77 1272
5292.46 1480
5293.14 1580
5293.83 1569
5294.52 1606
5295.20 1580
5295.89 1517
5296.58 1421
5297.26 1218
5297.95 1123
5298.64 1112
5299.32 979
5300.01 877
5300.70 847
5301.38 763
5302.07 749
5302.76 698
5303.44 663
5304.13 698
5304.82 706
5305.51 653
5306.19 687
5306.88 685
5307.57 698
5308.26 693
5308.94 639
5309.63 643
5310.32 662
5311.01 611
5311.69 599
5312.38 621
5313.07 580
5313.76 635
5314.44 649
5315.13 604
5315.82 565
5316.51 604
5317.20 662
5317.88 592
5318.57 620
5319.26 709
5319.95 747
5320.64 664
5321.33 661
5322.01 689
5322.70 709
5323.39 639
5324.08 657
5324.77 674
5325.46 621
5326.14 656
5326.83 671
5327.52 647
5328.21 687
5328.90 720
5329.59 692
5330.28 711
5330.97 704
5331.66 676
5332.34 716
5333.03 738
5333.72 699
5334.41 694
5335.10 704
5335.79 718
5336.48 646
5337.17 602
5337.86 600
5338.55 625
5339.24 648
5339.93 659
5340.62 695
5341.31 672
5341.99 658
5342.68 644
5343.37 709
5344.06 682
5344.75 715
5345.44 692
5346.13 750
5346.82 768
5347.51 792
5348.20 754
5348.89 727
5349.58 746
5350.27 768
5350.96 695
5351.65 758
5352.34 724
5353.03 693
5353.73 679
5354.42 739
5355.11 725
5355.80 684
5356.49 623
5357.18 628
5357.87 667
5358.56 602
5359.25 656
5359.94 666
5360.63 630
5361.32 643
5362.01 593
5362.70 651
5363.40 645
5364.09 681
5364.78 607
5365.47 659
5366.16 640
5366.85 604
5367.54 660
5368.23 708
5368.93 686
5369.62 661
5370.31 710
5371.00 707
5371.69 727
5372.38 647
5373.07 635
5373.77 639
5374.46 651
5375.15 718
5375.84 698
5376.53 631
5377.23 673
5377.92 679
5378.61 694
5379.30 745
5379.99 736
5380.69 734
5381.38 728
5382.07 630
5382.76 675
5383.45 725
5384.15 662
5384.84 673
5385.53 647
5386.22 652
5386.92 646
5387.61 672
5388.30 660
5388.99 676
5389.69 624
5390.38 643
5391.07 662
5391.77 636
5392.46 698
5393.15 722
5393.84 627
5394.54 662
5395.23 671
5395.92 692
5396.62 647
5397.31 592
5398.00 630
5398.70 614
5399.39 621
5400.08 587
5400.78 610
5401.47 604
5402.16 587
5402.86 532
5403.55 585
5404.24 614
5404.94 598
5405.63 630
5406.33 628
5407.02 636
5407.71 585
5408.41 634
5409.10 625
5409.79 664
5410.49 597
5411.18 621
5411.88 631
5412.57 619
5413.27 600
5413.96 571
5414.65 621
5415.35 657
5416.04 595
5416.74 625
5417.43 643
5418.13 622
5418.82 610
5419.52 685
5420.21 644
5420.90 662
5421.60 641
5422.29 651
5422.99 649
5423.68 662
5424.38 685
5425.07 666
5425.77 638
5426.46 628
5427.16 635
5427.85 615
5428.55 641
5429.25 621
5429.94 610
5430.64 612
5431.33 582
5432.03 621
5432.72 606
5433.42 618
5434.11 610
5434.81 589
5435.50 651
5436.20 668
5436.90 662
5437.59 664
5438.29 706
5438.98 680
5439.68 702
5440.38 665
5441.07 710
5441.77 671
5442.46 724
5443.16 716
5443.86 723
5444.55 691
5445.25 791
5445.94 874
5446.64 828
5447.34 830
5448.03 848
5448.73 847
5449.43 852
5450.12 791
5450.82 827
5451.52 820
5452.21 841
5452.91 812
5453.61 850
5454.30 934
5455.00 927
5455.70 992
5456.39 1049
5457.09 1062
5457.79 1096
5458.49 1113
5459.18 1058
5459.88 988
5460.58 933
5461.27 917
5461.97 855
5462.67 798
5463.37 822
5464.06 796
5464.76 773
5465.46 796
5466.16 729
5466.86 706
5467.55 733
5468.25 728
5468.95 707
5469.65 665
5470.34 703
5471.04 708
5471.74 717
5472.44 680
5473.14 660
5473.83 697
5474.53 730
5475.23 652
5475.93 692
5476.63 753
5477.33 702
5478.02 757
5478.72 760
5479.42 757
5480.12 800
5480.82 824
5481.52 871
5482.21 882
5482.91 816
5483.61 830
5484.31 788
5485.01 807
5485.71 790
5486.41 762
5487.11 740
5487.81 734
5488.50 733
5489.20 712
5489.90 725
5490.60 759
5491.30 716
5492.00 746
5492.70 749
5493.40 789
5494.10 766
5494.80 770
5495.50 799
5496.20 898
5496.90 863
5497.60 883
5498.30 898
5499.00 947
5499.70 1000
5500.40 1057
5501.10 1108
5501.80 1181
5502.50 1208
5503.20 1195
5503.90 1120
5504.60 1000
5505.30 1023
5506.00 974
5506.70 1067
5507.40 1015
5508.10 968
5508.80 973
5509.50 981
5510.20 899
5510.90 834
5511.60 893
5512.30 916
5513.00 890
5513.70 904
5514.40 944
5515.10 919
5515.80 918
5516.50 895
5517.20 947
5517.91 890
5518.61 867
5519.31 1026
5520.01 1063
5520.71 1014
5521.41 1076
5522.11 1060
5522.81 1003
5523.51 953
5524.22 910
5524.92 929
5525.62 912
5526.32 849
5527.02 757
5527.72 733
5528.42 710
5529.13 665
5529.83 680
5530.53 723
5531.23 671
5531.93 708
5532.63 740
5533.34 709
5534.04 688
5534.74 717
5535.44 735
5536.14 716
5536.85 737
5537.55 744
5538.25 755
5538.95 710
5539.66 677
5540.36 717
5541.06 726
5541.76 725
5542.47 695
5543.17 725
5543.87 713
5544.57 720
5545.28 788
5545.98 831
5546.68 886
5547.38 847
5548.09 792
5548.79 869
5549.49 873
5550.20 839
5550.90 813
5551.60 782
5552.31 697
5553.01 717
5553.71 731
5554.41 772
5555.12 746
5555.82 720
5556.52 695
5557.23 728
5557.93 687
5558.64 740
5559.34 728
5560.04 706
5560.75 693
5561.45 716
5562.15 725
5562.86 638
5563.56 665
5564.26 676
5564.97 669
5565.67 689
5566.38 684
5567.08 658
5567.78 648
5568.49 628
5569.19 656
5569.90 674
5570.60 630
5571.31 630
5572.01 658
5572.71 692
5573.42 675
5574.12 729
5574.83 733
5575.53 711
5576.24 715
5576.94 775
5577.65 762
5578.35 823
5579.06 837
5579.76 771
5580.47 762
5581.17 717
5581.88 706
5582.58 650
5583.29 686
5583.99 658
5584.70 642
5585.40 631
5586.11 612
5586.81 618
5587.52 634
5588.22 612
5588.93 631
5589.63 624
5590.34 679
5591.04 656
5591.75 605
5592.46 601
5593.16 635
5593.87 594
5594.57 619
5595.28 635
5595.99 677
5596.69 631
5597.40 623
5598.10 601
5598.81 642
5599.52 640
5600.22 589
5600.93 621
5601.63 588
5602.34 566
5603.05 629
5603.75 643
5604.46 661
5605.17 623
5605.87 616
5606.58 664
5607.29 625
5607.99 636
5608.70 607
5609.41 610
5610.11 558
5610.82 623
5611.53 655
5612.23 658
5612.94 641
5613.65 618
5614.35 675
5615.06 627
5615.77 600
5616.48 696
5617.18 641
5617.89 646
5618.60 611
5619.30 603
5620.01 627
5620.72 664
5621.43 599
5622.13 624
5622.84 639
5623.55 629
5624.26 578
5624.96 637
5625.67 592
5626.38 593
5627.09 597
5627.80 621
5628.50 663
5629.21 647
5629.92 639
5630.63 639
5631.34 702
5632.04 716
5632.75 763
5633.46 737
5634.17 686
5634.88 663
5635.59 747
5636.29 691
5637.00 633
5637.71 635
5638.42 657
5639.13 681
5639.84 598
5640.55 624
5641.25 609
5641.96 661
5642.67 589
5643.38 644
5644.09 639
5644.80 600
5645.51 603
5646.22 740
5646.93 665
5647.63 671
5648.34 666
5649.05 708
5649.76 729
5650.47 699
5651.18 690
5651.89 720
5652.60 721
5653.31 703
5654.02 676
5654.73 676
5655.44 692
5656.15 688
5656.86 700
5657.57 677
5658.28 694
5658.99 715
5659.70 782
5660.41 727
5661.12 743
5661.83 709
5662.54 716
5663.25 685
5663.96 701
5664.67 789
5665.38 744
5666.09 653
5666.80 730
5667.51 748
5668.22 708
5668.93 749
5669.64 771
5670.35 764
5671.06 733
5671.77 716
5672.48 696
5673.19 753
5673.90 739
5674.62 755
5675.33 741
5676.04 725
5676.75 653
5677.46 761
5678.17 674
5678.88 683
5679.59 689
5680.30 694
5681.01 751
5681.73 725
5682.44 699
5683.15 684
5683.86 699
5684.57 739
5685.28 741
5685.99 768
5686.71 736
5687.42 740
5688.13 727
5688.84 715
5689.55 746
5690.27 771
5690.98 722
5691.69 726
5692.40 715
5693.11 787
5693.82 766
5694.54 747
5695.25 755
5695.96 738
5696.67 738
5697.39 740
5698.10 761
5698.81 758
5699.52 728
5700.24 808
5700.95 838
5701.66 782
5702.37 859
5703.09 840
5703.80 894
5704.51 904
5705.22 870
5705.94 862
5706.65 819
5707.36 865
5708.08 833
5708.79 838
5709.50 805
5710.21 843
5710.93 831
5711.64 827
5712.35 894
5713.07 934
5713.78 893
5714.49 903
5715.21 923
5715.92 902
5716.63 881
5717.35 886
5718.06 915
5718.77 936
5719.49 880
5720.20 994
5720.92 981
5721.63 1001
5722.34 992
5723.06 962
5723.77 1007
5724.48 1044
5725.20 1060
5725.91 1127
5726.63 1170
5727.34 1244
5728.06 1383
5728.77 1430
5729.48 1456
5730.20 1447
5730.91 1420
5731.63 1333
5732.34 1281
5733.06 1275
5733.77 1274
5734.49 1233
5735.20 1211
5735.91 1249
5736.63 1164
5737.34 1072
5738.06 1162
5738.77 1181
5739.49 1202
5740.20 1159
5740.92 1208
5741.63 1189
5742.35 1184
5743.06 1203
5743.78 1252
5744.49 1350
5745.21 1393
5745.92 1347
5746.64 1386
5747.36 1402
5748.07 1452
5748.79 1441
5749.50 1473
5750.22 1498
5750.93 1514
5751.65 1651
5752.36 1731
5753.08 1739
5753.80 1840
5754.51 1846
5755.23 1860
5755.94 1823
5756.66 1817
5757.38 1881
5758.09 1866
5758.81 1897
5759.52 2003
5760.24 2045
5760.96 2028
5761.67 2192
5762.39 2248
5763.11 2542
5763.82 2640
5764.54 2879
5765.25 3120
5765.97 3285
5766.69 3215
5767.40 3367
5768.12 3332
5768.84 3485
5769.55 3641
5770.27 4080
5770.99 5059
5771.71 6529
5772.42 8586
5773.14 10313
5773.86 12121
5774.57 13111
5775.29 12941
5776.01 12315
5776.72 10625
5777.44 8883
5778.16 7087
5778.88 5791
5779.59 5039
5780.31 4373
5781.03 4046
5781.75 3663
5782.46 3414
5783.18 3345
5783.90 3302
5784.62 3178
5785.33 3295
5786.05 3402
5786.77 3407
5787.49 3392
5788.21 3473
5788.92 3462
5789.64 3421
5790.36 3528
5791.08 3457
5791.80 3397
5792.51 3395
5793.23 3350
5793.95 3339
5794.67 3352
5795.39 3113
5796.11 2830
5796.83 2661
5797.54 2574
5798.26 2481
5798.98 2362
5799.70 2260
5800.42 2329
5801.14 2281
5801.86 2196
5802.57 2205
5803.29 2228
5804.01 2168
5804.73 2145
5805.45 2087
5806.17 1989
5806.89 1946
5807.61 1800
5808.33 1777
5809.05 1784
5809.77 1778
5810.48 1775
5811.20 1761
5811.92 1877
5812.64 1868
5813.36 1816
5814.08 1757
5814.80 1733
5815.52 1701
5816.24 1609
5816.96 1573
5817.68 1492
5818.40 1487
5819.12 1462
5819.84 1461
5820.56 1449
5821.28 1476
5822.00 1403
5822.72 1380
5823.44 1407
5824.16 1472
5824.88 1460
5825.60 1404
5826.32 1443
5827.04 1409
5827.76 1380
5828.48 1359
5829.20 1334
5829.92 1400
5830.64 1436
5831.36 1425
5832.09 1446
5832.81 1449
5833.53 1333
5834.25 1374
5834.97 1363
5835.69 1324
5836.41 1276
5837.13 1302
5837.85 1274
5838.57 1271
5839.29 1219
5840.02 1326
5840.74 1279
5841.46 1303
5842.18 1265
5842.90 1226
5843.62 1271
5844.34 1189
5845.06 1219
5845.79 1263
5846.51 1278
5847.23 1343
5847.95 1319
5848.67 1268
5849.39 1262
5850.12 1207
5850.84 1268
5851.56 1204
5852.28 1145
5853.00 1155
5853.73 1128
5854.45 1090
5855.17 1141
5855.89 1150
5856.61 1091
5857.34 1145
5858.06 1107
5858.78 1127
5859.50 1184
5860.23 1144
5860.95 1156
5861.67 1133
5862.39 1096
5863.12 1078
5863.84 1089
5864.56 1047
5865.28 1005
5866.01 1047
5866.73 1086
5867.45 1086
5868.18 1054
5868.90 1054
5869.62 1119
5870.34 1082
5871.07 1033
5871.79 983
5872.51 964
5873.24 944
5873.96 962
5874.68 959
5875.41 934
5876.13 953
5876.85 996
5877.58 1035
5878.30 1039
5879.02 1098
5879.75 1084
5880.47 1069
5881.19 1028
5881.92 1006
5882.64 969
5883.37 985
5884.09 950
5884.81 893
5885.54 915
5886.26 910
5886.99 884
5887.71 922
5888.43 871
5889.16 868
5889.88 866
5890.61 806
5891.33 842
5892.06 827
5892.78 841
5893.50 797
5894.23 803
5894.95 818
5895.68 811
5896.40 784
5897.13 760
5897.85 775
5898.58 821
5899.30 867
5900.03 816
5900.75 879
5901.48 858
5902.20 853
5902.93 856
5903.65 870
5904.38 839
5905.10 860
5905.83 824
5906.55 834
5907.28 818
5908.00 844
5908.73 886
5909.45 913
5910.18 863
5910.90 820
5911.63 844
5912.36 851
5913.08 867
5913.81 862
5914.53 852
5915.26 839
5915.98 907
5916.71 832
5917.44 902
5918.16 853
5918.89 835
5919.61 843
5920.34 889
5921.07 944
5921.79 860
5922.52 882
5923.25 864
5923.97 871
5924.70 860
5925.42 915
5926.15 910
5926.88 949
5927.60 870
5928.33 875
5929.06 868
5929.78 896
5930.51 903
5931.24 898
5931.96 873
5932.69 887
5933.42 900
5934.15 879
5934.87 917
5935.60 900
5936.33 993
5937.05 1013
5937.78 995
5938.51 992
5939.24 1098
5939.96 1063
5940.69 1102
5941.42 1086
5942.14 1031
5942.87 1034
5943.60 1093
5944.33 1077
5945.06 1037
5945.78 1046
5946.51 1032
5947.24 1091
5947.97 1093
5948.69 1065
5949.42 1068
5950.15 1092
5950.88 1103
5951.61 1156
5952.33 1153
5953.06 1165
5953.79 1177
5954.52 1159
5955.25 1264
5955.98 1234
5956.70 1335
5957.43 1297
5958.16 1273
5958.89 1292
5959.62 1280
5960.35 1226
5961.07 1282
5961.80 1285
5962.53 1267
5963.26 1269
5963.99 1288
5964.72 1315
5965.45 1389
5966.18 1328
5966.90 1393
5967.63 1442
5968.36 1444
5969.09 1533
5969.82 1583
5970.55 1480
5971.28 1519
5972.01 1564
5972.74 1554
5973.47 1544
5974.20 1551
5974.93 1529
5975.66 1595
5976.39 1539
5977.12 1598
5977.84 1664
5978.57 1645
5979.30 1673
5980.03 1765
5980.76 1826
5981.49 1947
5982.22 1976
5982.95 1958
5983.68 1908
5984.41 2017
5985.14 2066
5985.87 2092
5986.60 2101
5987.33 2070
5988.06 2086
5988.79 2103
5989.53 2007
5990.26 2009
5990.99 2042
5991.72 2072
5992.45 2047
5993.18 2049
5993.91 2073
5994.64 2202
5995.37 2296
5996.10 2296
5996.83 2326
5997.56 2312
5998.29 2361
5999.02 2452
5999.75 2422
6000.49 2389
6001.22 2313
6001.95 2364
6002.68 2293
6003.41 2224
6004.14 2116
6004.87 2034
6005.60 2004
6006.34 2222
6007.07 2186
6007.80 2260
6008.53 2428
6009.26 2633
6009.99 2993
6010.72 3655
6011.46 4515
6012.19 5290
6012.92 6385
6013.65 7315
6014.38 7790
6015.12 8041
6015.85 7942
6016.58 7602
6017.31 7040
6018.04 6335
6018.78 5418
6019.51 4662
6020.24 3890
6020.97 3400
6021.70 2920
6022.44 2478
6023.17 2179
6023.90 2012
6024.63 1873
6025.37 1835
6026.10 1656
6026.83 1653
6027.57 1625
6028.30 1558
6029.03 1493
6029.76 1553
6030.50 1529
6031.23 1500
6031.96 1415
6032.70 1440
6033.43 1377
6034.16 1296
6034.89 1267
6035.63 1230
6036.36 1220
6037.09 1259
6037.83 1309
6038.56 1306
6039.29 1422
6040.03 1341
6040.76 1406
6041.49 1485
6042.23 1487
6042.96 1501
6043.70 1469
6044.43 1465
6045.16 1478
6045.90 1477
6046.63 1485
6047.36 1519
6048.10 1535
6048.83 1599
6049.57 1641
6050.30 1657
6051.03 1768
6051.77 1894
6052.50 1885
6053.24 1968
6053.97 1985
6054.71 1939
6055.44 1948
6056.17 1830
6056.91 1772
6057.64 1774
6058.38 1767
6059.11 1699
6059.85 1633
6060.58 1713
6061.32 1701
6062.05 1538
6062.79 1539
6063.52 1516
6064.26 1577
6064.99 1519
6065.73 1473
6066.46 1501
6067.20 1514
6067.93 1540
6068.67 1484
6069.40 1495
6070.14 1481
6070.87 1418
6071.61 1423
6072.34 1376
6073.08 1375
6073.81 1421
6074.55 1315
6075.28 1284
6076.02 1319
6076.76 1340
6077.49 1367
6078.23 1292
6078.96 1337
6079.70 1271
6080.44 1237
6081.17 1307
6081.91 1334
6082.64 1218
6083.38 1217
6084.12 1183
6084.85 1203
6085.59 1206
6086.32 1188
6087.06 1170
6087.80 1205
6088.53 1234
6089.27 1173
6090.01 1193
6090.74 1273
6091.48 1250
6092.22 1212
6092.95 1160
6093.69 1212
6094.43 1130
6095.16 1072
6095.90 1145
6096.64 1133
6097.37 1110
6098.11 1082
6098.85 1049
6099.58 1045
6100.32 1107
6101.06 1027
6101.80 1059
6102.53 1067
6103.27 1046
6104.01 1027
6104.74 1044
6105.48 963
6106.22 959
6106.96 1068
6107.69 996
6108.43 1026
6109.17 1051
6109.91 1093
6110.65 1070
6111.38 1109
6112.12 1119
6112.86 1092
6113.60 1068
6114.33 1067
6115.07 1137
6115.81 1081
6116.55 1069
6117.29 1051
6118.02 1030
6118.76 1059
6119.50 1069
6120.24 1084
6120.98 1047
6121.72 1055
6122.45 1103
6123.19 1140
6123.93 1132
6124.67 1127
6125.41 1126
6126.15 1083
6126.89 1112
6127.63 1162
6128.36 1159
6129.10 1112
6129.84 1090
6130.58 1152
6131.32 1142
6132.06 1115
6132.80 1092
6133.54 1076
6134.28 1094
6135.02 1112
6135.75 1111
6136.49 1155
6137.23 1184
6137.97 1106
6138.71 1085
6139.45 1132
6140.19 1155
6140.93 1192
6141.67 1126
6142.41 1079
6143.15 1166
6143.89 1113
6144.63 1111
6145.37 1082
6146.11 1139
6146.85 1104
6147.59 1134
6148.33 1196
6149.07 1214
6149.81 1202
6150.55 1178
6151.29 1220
6152.03 1184
6152.77 1134
6153.51 1145
6154.25 1201
6154.99 1201
6155.73 1205
6156.47 1202
6157.21 1277
6157.95 1214
6158.69 1299
6159.43 1323
6160.17 1289
6160.92 1314
6161.66 1420
6162.40 1434
6163.14 1513
6163.88 1551
6164.62 1600
6165.36 1720
6166.10 1771
6166.84 1796
6167.58 1865
6168.33 1886
6169.07 1894
6169.81 1870
6170.55 1857
6171.29 1844
6172.03 1791
6172.77 1695
6173.52 1764
6174.26 1709
6175.00 1710
6175.74 1712
6176.48 1688
6177.22 1629
6177.97 1644
6178.71 1638
6179.45 1581
6180.19 1576
6180.93 1708
6181.67 1715
6182.42 1662
6183.16 1655
6183.90 1739
6184.64 1801
6185.39 1760
6186.13 1814
6186.87 1766
6187.61 1747
6188.35 1805
6189.10 1849
6189.84 1851
6190.58 1840
6191.33 1967
6192.07 2032
6192.81 2086
6193.55 2176
6194.30 2151
6195.04 2145
6195.78 2214
6196.52 2140
6197.27 2140
6198.01 2112
6198.75 2173
6199.50 2122
6200.24 2214
6200.98 2271
6201.73 2239
6202.47 2251
6203.21 2329
6203.96 2493
6204.70 2923
6205.44 3379
6206.19 4153
6206.93 5449
6207.67 6776
6208.42 8357
6209.16 9651
6209.90 10803
6210.65 10917
6211.39 10870
6212.14 10062
6212.88 8990
6213.62 7858
6214.37 6667
6215.11 5497
6215.86 4462
6216.60 3801
6217.34 3165
6218.09 2767
6218.83 2470
6219.58 2232
6220.32 2099
6221.07 1992
6221.81 1874
6222.55 1827
6223.30 1739
6224.04 1773
6224.79 1716
6225.53 1635
6226.28 1613
6227.02 1620
6227.77 1484
6228.51 1469
6229.26 1378
6230.00 1260
6230.75 1248
6231.49 1179
6232.24 1138
6232.98 1188
6233.73 1191
6234.47 1236
6235.22 1286
6235.96 1288
6236.71 1321
6237.45 1348
6238.20 1274
6238.94 1250
6239.69 1316
6240.44 1302
6241.18 1273
6241.93 1361
6242.67 1387
6243.42 1478
6244.16 1431
6244.91 1575
6245.66 1656
6246.40 1729
6247.15 1863
6247.89 1928
6248.64 2041
6249.39 1995
6250.13 2009
6250.88 1958
6251.62 1900
6252.37 1811
6253.12 1829
6253.86 1715
6254.61 1650
6255.36 1647
6256.10 1599
6256.85 1615
6257.59 1610
6258.34 1557
6259.09 1552
6259.83 1572
6260.58 1531
6261.33 1515
6262.08 1532
6262.82 1614
6263.57 1560
6264.32 1549
6265.06 1540
6265.81 1639
6266.56 1639
6267.30 1557
6268.05 1515
6268.80 1531
6269.55 1514
6270.29 1503
6271.04 1516
6271.79 1652
6272.54 1729
6273.28 1852
6274.03 1922
6274.78 1910
6275.53 2175
6276.27 2273
6277.02 2391
6277.77 2500
6278.52 2561
6279.26 2499
6280.01 2318
6280.76 2164
6281.51 2007
6282.26 1853
6283.00 1695
6283.75 1616
6284.50 1597
6285.25 1597
6286.00 1435
6286.75 1395
6287.49 1427
6288.24 1327
6288.99 1307
6289.74 1352
6290.49 1302
6291.24 1296
6291.99 1257
6292.73 1286
6293.48 1235
6294.23 1237
6294.98 1216
6295.73 1165
6296.48 1202
6297.23 1240
6297.98 1254
6298.72 1245
6299.47 1212
6300.22 1294
6300.97 1310
6301.72 1460
6302.47 1512
6303.22 1622
6303.97 1651
6304.72 1653
6305.47 1580
6306.22 1580
6306.97 1448
6307.72 1420
6308.47 1395
6309.22 1229
6309.97 1195
6310.72 1158
6311.47 1161
6312.22 1231
6312.96 1124
6313.71 1181
6314.46 1188
6315.21 1206
6315.96 1248
6316.72 1221
6317.47 1147
6318.22 1209
6318.97 1237
6319.72 1196
6320.47 1123
6321.22 1063
6321.97 1091
6322.72 1098
6323.47 1105
6324.22 1016
6324.97 1021
6325.72 1040
6326.47 967
6327.22 1007
6327.97 1011
6328.72 985
6329.47 986
6330.22 936
6330.98 952
6331.73 1003
6332.48 997
6333.23 963
6333.98 1024
6334.73 977
6335.48 973
6336.23 996
6336.98 1013
6337.74 1000
6338.49 983
6339.24 992
6339.99 1007
6340.74 995
6341.49 984
6342.25 997
6343.00 1042
6343.75 994
6344.50 1003
6345.25 984
6346.00 977
6346.76 967
6347.51 975
6348.26 955
6349.01 962
6349.76 942
6350.52 999
6351.27 1048
6352.02 1059
6352.77 1048
6353.52 1073
6354.28 1060
6355.03 1084
6355.78 1088
6356.53 1040
6357.29 1045
6358.04 1050
6358.79 992
6359.54 988
6360.30 957
6361.05 946
6361.80 955
6362.56 883
6363.31 912
6364.06 917
6364.81 910
6365.57 873
6366.32 916
6367.07 898
6367.83 877
6368.58 943
6369.33 911
6370.09 949
6370.84 906
6371.59 924
6372.35 947
6373.10 879
6373.85 846
6374.61 882
6375.36 899
6376.11 895
6376.87 878
6377.62 859
6378.38 897
6379.13 887
6379.88 910
6380.64 962
6381.39 984
6382.14 941
6382.90 914
6383.65 902
6384.41 896
6385.16 876
6385.92 915
6386.67 856
6387.42 817
6388.18 818
6388.93 873
6389.69 808
6390.44 846
6391.20 833
6391.95 858
6392.71 853
6393.46 823
6394.21 887
6394.97 889
6395.72 879
6396.48 848
6397.23 876
6397.99 866
6398.74 846
6399.50 784
6400.25 852
6401.01 776
6401.76 816
6402.52 752
6403.27 759
6404.03 802
6404.79 806
6405.54 796
6406.30 808
6407.05 777
6407.81 815
6408.56 824
6409.32 786
6410.07 836
6410.83 816
6411.59 794
6412.34 770
6413.10 829
6413.85 801
6414.61 778
6415.36 783
6416.12 760
6416.88 798
6417.63 769
6418.39 817
6419.14 798
6419.90 862
6420.66 824
6421.41 804
6422.17 819
6422.93 847
6423.68 793
6424.44 825
6425.20 825
6425.95 819
6426.71 815
6427.47 804
6428.22 857
6428.98 886
6429.74 810
6430.49 844
6431.25 856
6432.01 853
6432.76 908
6433.52 891
6434.28 908
6435.03 855
6435.79 887
6436.55 908
6437.31 900
6438.06 923
6438.82 956
6439.58 926
6440.34 957
6441.09 1002
6441.85 939
6442.61 914
6443.37 893
6444.12 972
6444.88 882
6445.64 905
6446.40 903
6447.15 976
6447.91 969
6448.67 948
6449.43 870
6450.19 899
6450.94 892
6451.70 941
6452.46 1027
6453.22 955
6453.98 951
6454.74 944
6455.49 953
6456.25 935
6457.01 921
6457.77 930
6458.53 991
6459.29 948
6460.04 968
6460.80 959
6461.56 982
6462.32 1004
6463.08 1016
6463.84 1013
6464.60 962
6465.36 1056
6466.12 1013
6466.87 1007
6467.63 1011
6468.39 1047
6469.15 1053
6469.91 1113
6470.67 1132
6471.43 1145
6472.19 1136
6472.95 1108
6473.71 1100
6474.47 1064
6475.23 1132
6475.99 1144
6476.74 1200
6477.50 1177
6478.26 1189
6479.02 1134
6479.78 1175
6480.54 1175
6481.30 1199
6482.06 1227
6482.82 1239
6483.58 1272
6484.34 1303
6485.10 1375
6485.86 1313
6486.62 1303
6487.38 1362
6488.14 1440
6488.90 1385
6489.66 1404
6490.42 1416
6491.19 1440
6491.95 1535
6492.71 1578
6493.47 1634
6494.23 1663
6494.99 1641
6495.75 1770
6496.51 1784
6497.27 1811
6498.03 1796
6498.79 1807
6499.55 1863
6500.31 1834
6501.07 1902
6501.84 1879
6502.60 1855
6503.36 1890
6504.12 1879
6504.88 1909
6505.64 1904
6506.40 1958
6507.16 2053
6507.93 2093
6508.69 2250
6509.45 2699
6510.21 3172
6510.97 3668
6511.73 4234
6512.50 4811
6513.26 5248
6514.02 5503
6514.78 5424
6515.54 5119
6516.30 4686
6517.07 4224
6517.83 3858
6518.59 3402
6519.35 3139
6520.11 3039
6520.88 2807
6521.64 2700
6522.40 2595
6523.16 2669
6523.93 2869
6524.69 2983
6525.45 3167
6526.21 3419
6526.98 3733
6527.74 4214
6528.50 4487
6529.26 4539
6530.03 4545
6530.79 4267
6531.55 4140
6532.31 4072
6533.08 3874
6533.84 4092
6534.60 4463
6535.37 5110
6536.13 5570
6536.89 6090
6537.66 6490
6538.42 6449
6539.18 6139
6539.95 5633
6540.71 5150
6541.47 4584
6542.24 3989
6543.00 3448
6543.76 3096
6544.53 2732
6545.29 2487
6546.05 2324
6546.82 2225
6547.58 2190
6548.34 2138
6549.11 2197
6549.87 2122
6550.64 2156
6551.40 2087
6552.16 2160
6552.93 2263
6553.69 2224
6554.46 2200
6555.22 2125
6555.98 2115
6556.75 2165
6557.51 2070
6558.28 2125
6559.04 2218
6559.81 2210
6560.57 2198
6561.34 2309
6562.10 2319
6562.86 2424
6563.63 2495
6564.39 2573
6565.16 2574
6565.92 2583
6566.69 2617
6567.45 2525
6568.22 2596
6568.98 2603
6569.75 2641
6570.51 2631
6571.28 2773
6572.04 2834
6572.81 3051
6573.57 3407
6574.34 3940
6575.10 4502
6575.87 5278
6576.64 5793
6577.40 6261
6578.17 6445
6578.93 6353
6579.70 6022
6580.46 5581
6581.23 4895
6581.99 4395
6582.76 3948
6583.53 3422
6584.29 3055
6585.06 2874
6585.82 2739
6586.59 2558
6587.36 2525
6588.12 2460
6588.89 2353
6589.65 2379
6590.42 2480
6591.19 2611
6591.95 2929
6592.72 3033
6593.49 3269
6594.25 3537
6595.02 3765
6595.79 4009
6596.55 3940
6597.32 3793
6598.09 3585
6598.85 3389
6599.62 3143
6600.39 2832
6601.15 2647
6601.92 2506
6602.69 2359
6603.45 2257
6604.22 2134
6604.99 2100
6605.75 1982
6606.52 1984
6607.29 1955
6608.06 1955
6608.82 1933
6609.59 1918
6610.36 2079
6611.13 2075
6611.89 2119
6612.66 2080
6613.43 2144
6614.20 2178
6614.96 2052
6615.73 2002
6616.50 2017
6617.27 1957
6618.03 1920
6618.80 1885
6619.57 1842
6620.34 1732
6621.11 1762
6621.87 1759
6622.64 1700
6623.41 1737
6624.18 1621
6624.95 1694
6625.72 1682
6626.48 1614
6627.25 1631
6628.02 1634
6628.79 1688
6629.56 1706
6630.33 1692
6631.09 1791
6631.86 1808
6632.63 1909
6633.40 2048
6634.17 2113
6634.94 2178
6635.71 2260
6636.48 2268
6637.25 2250
6638.01 2154
6638.78 1937
6639.55 1968
6640.32 1850
6641.09 1737
6641.86 1667
6642.63 1583
6643.40 1578
6644.17 1507
6644.94 1436
6645.71 1443
6646.48 1484
6647.25 1507
6648.02 1477
6648.78 1434
6649.55 1413
6650.32 1436
6651.09 1456
6651.86 1451
6652.63 1460
6653.40 1479
6654.17 1526
6654.94 1464
6655.71 1438
6656.48 1409
6657.25 1401
6658.02 1417
6658.79 1412
6659.56 1371
6660.33 1319
6661.10 1294
6661.88 1321
6662.65 1314
6663.42 1256
6664.19 1260
6664.96 1200
6665.73 1222
6666.50 1231
6667.27 1264
6668.04 1264
6668.81 1264
6669.58 1211
6670.35 1242
6671.12 1350
6671.89 1333
6672.67 1294
6673.44 1284
6674.21 1339
6674.98 1317
6675.75 1316
6676.52 1407
6677.29 1330
6678.06 1237
6678.84 1211
6679.61 1244
6680.38 1239
6681.15 1214
6681.92 1216
6682.69 1225
6683.46 1251
6684.24 1334
6685.01 1389
6685.78 1457
6686.55 1395
6687.32 1351
6688.10 1383
6688.87 1470
6689.64 1427
6690.41 1330
6691.18 1250
6691.96 1210
6692.73 1222
6693.50 1163
6694.27 1122
6695.04 1085
6695.82 1058
6696.59 1040
6697.36 1005
6698.13 971
6698.91 1030
6699.68 1093
6700.45 1087
6701.22 1101
6702.00 1086
6702.77 1043
6703.54 1115
6704.32 1114
6705.09 1094
6705.86 1064
6706.63 1024
6707.41 1062
6708.18 1034
6708.95 999
6709.73 1035
6710.50 1096
6711.27 1100
6712.05 1058
6712.82 1025
6713.59 1054
6714.37 984
6715.14 984
6715.91 939
6716.69 988
6717.46 995
6718.23 966
6719.01 927
6719.78 914
6720.56 980
6721.33 971
6722.10 969
6722.88 980
6723.65 928
6724.43 927
6725.20 917
6725.97 937
6726.75 938
6727.52 900
6728.30 914
6729.07 912
6729.84 926
6730.62 947
6731.39 912
6732.17 906
6732.94 938
6733.72 931
6734.49 893
6735.27 921
6736.04 877
6736.82 877
6737.59 889
6738.36 938
6739.14 923
6739.91 922
6740.69 917
6741.46 959
6742.24 867
6743.01 918
6743.79 941
6744.56 919
6745.34 852
6746.12 900
6746.89 903
6747.67 884
6748.44 959
6749.22 928
6749.99 957
6750.77 998
6751.54 968
6752.32 952
6753.09 942
6753.87 952
6754.65 1004
6755.42 943
6756.20 914
6756.97 908
6757.75 919
6758.53 926
6759.30 920
6760.08 963
6760.85 916
6761.63 905
6762.41 916
6763.18 889
6763.96 849
6764.74 822
6765.51 889
6766.29 905
6767.06 960
6767.84 892
6768.62 891
6769.39 838
6770.17 887
6770.95 863
6771.72 888
6772.50 900
6773.28 846
6774.05 852
6774.83 866
6775.61 895
6776.39 932
6777.16 942
6777.94 977
6778.72 885
6779.49 928
6780.27 907
6781.05 918
6781.83 850
6782.60 872
6783.38 861
6784.16 873
6784.94 908
6785.71 892
6786.49 953
6787.27 852
6788.05 936
6788.82 911
6789.60 889
6790.38 871
6791.16 880
6791.93 869
6792.71 859
6793.49 810
6794.27 810
6795.05 781
6795.82 815
6796.60 810
6797.38 832
6798.16 858
6798.94 801
6799.72 809
6800.49 869
6801.27 867
6802.05 852
6802.83 819
6803.61 811
6804.39 870
6805.17 844
6805.94 875
6806.72 885
6807.50 861
6808.28 884
6809.06 873
6809.84 887
6810.62 804
6811.40 808
6812.18 825
6812.95 819
6813.73 787
6814.51 774
6815.29 820
6816.07 787
6816.85 825
6817.63 856
6818.41 892
6819.19 936
6819.97 900
6820.75 951
6821.53 913
6822.31 905
6823.09 895
6823.87 863
6824.65 881
6825.43 851
6826.21 844
6826.99 861
6827.77 898
6828.55 824
6829.33 776
6830.11 812
6830.89 834
6831.67 796
6832.45 778
6833.23 830
6834.01 810
6834.79 833
6835.57 849
6836.35 833
6837.13 790
6837.91 844
6838.69 842
6839.47 882
6840.25 825
6841.03 829
6841.81 826
6842.59 783
6843.37 841
6844.16 807
6844.94 803
6845.72 841
6846.50 896
6847.28 938
6848.06 1055
6848.84 1194
6849.62 1492
6850.40 1555
6851.19 1784
6851.97 1949
6852.75 2096
6853.53 1995
6854.31 1822
6855.09 1642
6855.87 1516
6856.66 1390
6857.44 1283
6858.22 1191
6859.00 1098
6859.78 1020
6860.56 1008
6861.35 997
6862.13 949
6862.91 886
6863.69 855
6864.47 925
6865.26 872
6866.04 879
6866.82 855
6867.60 822
6868.39 834
6869.17 831
6869.95 814
6870.73 862
6871.51 872
6872.30 835
6873.08 854
6873.86 828
6874.65 813
6875.43 840
6876.21 841
6876.99 816
6877.78 796
6878.56 769
6879.34 789
6880.12 832
6880.91 796
6881.69 797
6882.47 748
6883.26 806
6884.04 791
6884.82 870
6885.61 866
6886.39 836
6887.17 935
6887.96 970
6888.74 959
6889.52 961
6890.31 935
6891.09 984
6891.87 945
6892.66 930
6893.44 931
6894.23 862
6895.01 876
6895.79 895
6896.58 947
6897.36 936
6898.14 898
6898.93 887
6899.71 944
6900.50 955
6901.28 974
6902.07 961
6902.85 981
6903.63 960
6904.42 952
6905.20 992
6905.99 940
6906.77 921
6907.56 901
6908.34 886
6909.13 918
6909.91 957
6910.69 831
6911.48 856
6912.26 892
6913.05 876
6913.83 883
6914.62 912
6915.40 867
6916.19 880
6916.97 897
6917.76 897
6918.54 892
6919.33 901
6920.11 921
6920.90 880
6921.68 938
6922.47 880
6923.26 950
6924.04 922
6924.83 928
6925.61 906
6926.40 972
6927.18 934
6927.97 910
6928.75 948
6929.54 889
6930.33 960
6931.11 945
6931.90 941
6932.68 934
6933.47 960
6934.26 963
6935.04 972
6935.83 955
6936.61 947
6937.40 935
6938.19 909
6938.97 934
6939.76 973
6940.55 1022
6941.33 1015
6942.12 1113
6942.91 1134
6943.69 1188
6944.48 1137
6945.27 1159
6946.05 1171
6946.84 1162
6947.63 1177
6948.41 1159
6949.20 1118
6949.99 1111
6950.77 1167
6951.56 1148
6952.35 1106
6953.13 1141
6953.92 1179
6954.71 1165
6955.50 1206
6956.28 1125
6957.07 1236
6957.86 1233
6958.65 1330
6959.43 1295
6960.22 1339
6961.01 1327
6961.80 1290
6962.58 1213
6963.37 1211
6964.16 1279
6964.95 1296
6965.73 1322
6966.52 1316
6967.31 1387
6968.10 1331
6968.89 1374
6969.67 1425
6970.46 1495
6971.25 1560
6972.04 1489
6972.83 1539
6973.61 1557
6974.40 1453
6975.19 1459
6975.98 1512
6976.77 1636
6977.56 1794
6978.34 1803
6979.13 1817
6979.92 1869
6980.71 2002
6981.50 2096
6982.29 2294
6983.08 2606
6983.87 2941
6984.65 3392
6985.44 3843
6986.23 4074
6987.02 4370
6987.81 4342
6988.60 4075
6989.39 3894
6990.18 3459
6990.97 3051
6991.76 2843
6992.55 2483
6993.34 2173
6994.12 1980
6994.91 2004
6995.70 1996
6996.49 2102
6997.28 2248
6998.07 2683
6998.86 3167
6999.65 3436
7000.44 3795
7001.23 3855
7002.02 3942
7002.81 3822
7003.60 3578
7004.39 3138
7005.18 2721
7005.97 2397
7006.76 2055
7007.55 1897
7008.34 1673
7009.13 1558
7009.92 1406
7010.71 1337
7011.50 1292
7012.29 1239
7013.08 1237
7013.88 1263
7014.67 1248
7015.46 1233
7016.25 1272
7017.04 1316
7017.83 1264
7018.62 1219
7019.41 1219
7020.20 1193
7020.99 1205
7021.78 1247
7022.57 1229
7023.37 1265
7024.16 1257
7024.95 1211
7025.74 1283
7026.53 1290
7027.32 1249
7028.11 1291
7028.90 1259
7029.70 1264
7030.49 1311
7031.28 1374
7032.07 1467
7032.86 1544
7033.65 1587
7034.45 1644
7035.24 1657
7036.03 1796
7036.82 1796
7037.61 1790
7038.40 1664
7039.20 1601
7039.99 1508
7040.78 1518
7041.57 1469
7042.36 1405
7043.16 1421
7043.95 1290
7044.74 1202
7045.53 1132
7046.33 1157
7047.12 1076
7047.91 1055
7048.70 1055
7049.50 1192
7050.29 1129
7051.08 1086
7051.87 1172
7052.67 1146
7053.46 1179
7054.25 1067
7055.05 1088
7055.84 1041
7056.63 1045
7057.42 1068
7058.22 1055
7059.01 1034
7059.80 991
7060.60 1014
7061.39 988
7062.18 1066
7062.98 1087
7063.77 1067
7064.56 1021
7065.36 1027
7066.15 1016
7066.94 1026
7067.74 1057
7068.53 1013
7069.32 1027
7070.12 1001
7070.91 1007
7071.71 1072
7072.50 1100
7073.29 1074
7074.09 1051
7074.88 1006
7075.68 1051
7076.47 990
7077.26 1004
7078.06 1016
7078.85 997
7079.65 947
7080.44 959
7081.23 934
7082.03 920
7082.82 889
7083.62 955
7084.41 995
7085.21 951
7086.00 886
7086.80 942
7087.59 835
7088.39 879
7089.18 896
7089.98 836
7090.77 873
7091.57 837
7092.36 911
7093.16 907
7093.95 900
7094.75 864
7095.54 837
7096.34 825
7097.13 846
7097.93 863
7098.72 835
7099.52 848
7100.31 853
7101.11 859
7101.90 923
7102.70 926
7103.49 920
7104.29 925
7105.09 887
7105.88 914
7106.68 950
7107.47 956
7108.27 918
7109.07 879
7109.86 812
7110.66 795
7111.45 844
7112.25 832
7113.05 764
7113.84 772
7114.64 824
7115.43 767
7116.23 769
7117.03 774
7117.82 815
7118.62 740
7119.42 818
7120.21 771
7121.01 763
7121.81 731
7122.60 746
7123.40 760
7124.20 764
7124.99 763
7125.79 766
7126.59 748
7127.38 768
7128.18 818
7128.98 841
7129.77 799
7130.57 759
7131.37 825
7132.17 713
7132.96 736
7133.76 724
7134.56 760
7135.36 723
7136.15 737
7136.95 764
7137.75 721
7138.55 772
7139.34 714
7140.14 752
7140.94 783
7141.74 767
7142.53 816
7143.33 792
7144.13 778
7144.93 761
7145.73 763
7146.52 742
7147.32 757
7148.12 810
7148.92 806
7149.72 746
7150.51 739
7151.31 749
7152.11 760
7152.91 732
7153.71 769
7154.51 774
7155.30 812
7156.10 766
7156.90 764
7157.70 725
7158.50 735
7159.30 777
7160.10 772
7160.89 740
7161.69 729
7162.49 726
7163.29 726
7164.09 689
7164.89 678
7165.69 740
7166.49 695
7167.29 740
7168.09 716
7168.89 761
7169.68 770
7170.48 777
7171.28 774
7172.08 762
7172.88 723
7173.68 763
7174.48 755
7175.28 760
7176.08 726
7176.88 698
7177.68 773
7178.48 702
7179.28 726
7180.08 756
7180.88 774
7181.68 746
7182.48 803
7183.28 798
7184.08 814
7184.88 813
7185.68 902
7186.48 847
7187.28 844
7188.08 800
7188.88 776
7189.68 790
7190.48 788
7191.28 768
7192.08 755
7192.88 740
7193.68 709
7194.49 772
7195.29 711
7196.09 692
7196.89 672
7197.69 736
7198.49 724
7199.29 695
7200.09 680
7200.89 656
7201.69 758
7202.49 722
7203.30 763
7204.10 682
7204.90 659
7205.70 714
7206.50 743
7207.30 694
7208.10 697
7208.91 708
7209.71 709
7210.51 712
7211.31 715
7212.11 733
7212.91 731
7213.72 761
7214.52 768
7215.32 702
7216.12 726
7216.92 749
7217.73 784
7218.53 773
7219.33 743
7220.13 770
7220.93 746
7221.74 757
7222.54 729
7223.34 738
7224.14 768
7224.94 768
7225.75 794
7226.55 770
7227.35 802
7228.16 758
7228.96 795
7229.76 822
7230.56 822
7231.37 812
7232.17 839
7232.97 808
7233.77 789
7234.58 798
7235.38 816
7236.18 810
7236.99 827
7237.79 834
7238.59 846
7239.40 877
7240.20 874
7241.00 922
7241.81 878
7242.61 913
7243.41 900
7244.22 895
7245.02 934
7245.82 960
7246.63 903
7247.43 867
7248.23 910
7249.04 926
7249.84 946
7250.65 931
7251.45 915
7252.25 917
7253.06 943
7253.86 993
7254.66 980
7255.47 959
7256.27 1050
7257.08 978
7257.88 1063
7258.69 1012
7259.49 1028
7260.29 1078
7261.10 1141
7261.90 1109
7262.71 1135
7263.51 1145
7264.32 1214
7265.12 1210
7265.93 1195
7266.73 1202
7267.54 1231
7268.34 1243
7269.15 1284
7269.95 1309
7270.76 1312
7271.56 1398
7272.37 1357
7273.17 1343
7273.98 1322
7274.78 1386
7275.59 1353
7276.39 1436
7277.20 1438
7278.00 1483
7278.81 1532
7279.61 1568
7280.42 1704
7281.22 1821
7282.03 2015
7282.83 2241
7283.64 2532
7284.45 2841
7285.25 3157
7286.06 3334
7286.86 3289
7287.67 3102
7288.48 2974
7289.28 2766
7290.09 2528
7290.89 2372
7291.70 2097
7292.51 2024
7293.31 1954
7294.12 1910
7294.92 1804
7295.73 1757
7296.54 1762
7297.34 1788
7298.15 1861
7298.96 1886
7299.76 1905
7300.57 1944
7301.38 2030
7302.18 2123
7302.99 2182
7303.80 2258
7304.60 2299
7305.41 2385
7306.22 2455
7307.02 2526
7307.83 2499
7308.64 2484
7309.44 2541
7310.25 2647
7311.06 2698
7311.87 2789
7312.67 2724
7313.48 2721
7314.29 2770
7315.10 2708
7315.90 2744
7316.71 2899
7317.52 3089
7318.33 3491
7319.13 4104
7319.94 5098
7320.75 5998
7321.56 6764
7322.36 7343
7323.17 7535
7323.98 7181
7324.79 6699
7325.60 5930
7326.40 5135
7327.21 4451
7328.02 3855
7328.83 3269
7329.64 2826
7330.44 2458
7331.25 2179
7332.06 2045
7332.87 1872
7333.68 1808
7334.49 1738
7335.30 1735
7336.10 1826
7336.91 1768
7337.72 1728
7338.53 1749
7339.34 1762
7340.15 1725
7340.96 1643
7341.76 1587
7342.57 1516
7343.38 1506
7344.19 1469
7345.00 1480
7345.81 1509
7346.62 1582
7347.43 1695
7348.24 1680
7349.05 1751
7349.86 1801
7350.67 1782
7351.47 1772
7352.28 1744
7353.09 1677
7353.90 1647
7354.71 1578
7355.52 1555
7356.33 1683
7357.14 1663
7357.95 1686
7358.76 1750
7359.57 1925
7360.38 1903
7361.19 1936
7362.00 1991
7362.81 1955
7363.62 1908
7364.43 1872
7365.24 1964
7366.05 1890
7366.86 1834
7367.67 1771
7368.48 1827
7369.29 1761
7370.10 1745
7370.91 1780
7371.72 1792
7372.54 1782
7373.35 1792
7374.16 1830
7374.97 1920
7375.78 1814
7376.59 1918
7377.40 1996
7378.21 2098
7379.02 2171
7379.83 2354
7380.64 2569
7381.45 2738
7382.27 2824
7383.08 2965
7383.89 2959
7384.70 2859
7385.51 2651
7386.32 2483
7387.13 2343
7387.94 2212
7388.76 2007
7389.57 1882
7390.38 1780
7391.19 1638
7392.00 1645
7392.81 1569
7393.63 1564
7394.44 1612
7395.25 1554
7396.06 1603
7396.87 1572
7397.69 1529
7398.50 1650
7399.31 1790
7400.12 1919
7400.93 2066
7401.75 2149
7402.56 2143
7403.37 2117
7404.18 2052
7404.99 1970
7405.81 1830
7406.62 1785
7407.43 1803
7408.24 1737
7409.06 1611
7409.87 1525
7410.68 1533
7411.50 1397
7412.31 1384
7413.12 1392
7413.93 1301
7414.75 1213
7415.56 1258
7416.37 1233
7417.19 1188
7418.00 1210
7418.81 1183
7419.63 1174
7420.44 1152
7421.25 1142
7422.06 1120
7422.88 1137
7423.69 1101
7424.51 1069
7425.32 1028
7426.13 1004
7426.95 1016
7427.76 999
7428.57 1028
7429.39 1020
7430.20 1025
7431.01 991
7431.83 995
7432.64 1025
7433.46 1039
7434.27 1021
7435.08 1038
7435.90 1038
7436.71 1029
7437.53 1112
7438.34 1076
7439.15 1048
7439.97 1112
7440.78 1082
7441.60 1068
7442.41 1076
7443.23 1042
7444.04 1012
7444.86 1042
7445.67 1014
7446.48 1025
7447.30 1052
7448.11 1009
7448.93 1003
7449.74 986
7450.56 947
7451.37 978
7452.19 931
7453.00 971
7453.82 922
7454.63 902
7455.45 925
7456.26 994
7457.08 1017
7457.89 994
7458.71 988
7459.53 975
7460.34 989
7461.16 977
7461.97 945
7462.79 966
7463.60 931
7464.42 1015
7465.23 1015
7466.05 903
7466.87 899
7467.68 994
7468.50 975
7469.31 911
7470.13 994
7470.94 1003
7471.76 999
7472.58 925
7473.39 970
7474.21 952
7475.03 889
7475.84 905
7476.66 874
7477.47 859
7478.29 855
7479.11 847
7479.92 892
7480.74 850
7481.56 862
7482.37 893
7483.19 852
7484.01 835
7484.82 832
7485.64 840
7486.46 839
7487.27 846
7488.09 893
7488.91 853
7489.72 827
7490.54 819
7491.36 802
7492.18 854
7492.99 862
7493.81 800
7494.63 817
7495.45 824
7496.26 823
7497.08 810
7497.90 785
7498.71 826
7499.53 801
7500.35 769
7501.17 771
7501.99 806
7502.80 732
7503.62 741
7504.44 769
7505.26 766
7506.07 736
7506.89 735
7507.71 749
7508.53 795
7509.35 762
7510.16 772
7510.98 779
7511.80 751
7512.62 744
7513.44 778
7514.26 748
7515.07 758
7515.89 776
7516.71 789
7517.53 740
7518.35 708
7519.17 699
7519.99 689
7520.80 710
7521.62 711
7522.44 713
7523.26 731
7524.08 668
7524.90 672
7525.72 709
7526.54 700
7527.36 713
7528.17 717
7528.99 697
7529.81 725
7530.63 696
7531.45 731
7532.27 672
7533.09 673
7533.91 671
7534.73 693
7535.55 722
7536.37 678
7537.19 693
7538.01 697
7538.83 698
7539.65 700
7540.47 712
7541.29 692
7542.11 695
7542.93 708
7543.75 703
7544.57 716
7545.39 734
7546.21 734
7547.03 731
7547.85 721
7548.67 752
7549.49 704
7550.31 666
7551.13 698
7551.95 640
7552.77 702
7553.59 740
7554.41 694
7555.23 724
7556.05 713
7556.87 701
7557.69 686
7558.51 770
7559.33 716
7560.15 777
7560.98 767
7561.80 729
7562.62 712
7563.44 724
7564.26 729
7565.08 743
7565.90 713
7566.72 729
7567.54 674
7568.37 661
7569.19 655
7570.01 642
7570.83 656
7571.65 674
7572.47 669
7573.29 667
7574.12 691
7574.94 692
7575.76 663
7576.58 679
7577.40 668
7578.23 672
7579.05 669
7579.87 660
7580.69 673
7581.51 643
7582.34 686
7583.16 687
7583.98 671
7584.80 701
7585.62 730
7586.45 731
7587.27 731
7588.09 774
7588.91 734
7589.74 722
7590.56 760
7591.38 752
7592.20 716
7593.03 732
7593.85 671
7594.67 666
7595.49 744
7596.32 731
7597.14 731
7597.96 724
7598.79 728
7599.61 703
7600.43 681
7601.25 718
7602.08 720
7602.90 770
7603.72 829
7604.55 863
7605.37 908
7606.19 898
7607.02 938
7607.84 876
7608.66 834
7609.49 843
7610.31 801
7611.14 781
7611.96 768
7612.78 733
7613.61 734
7614.43 722
7615.25 706
7616.08 731
7616.90 781
7617.73 789
7618.55 737
7619.37 702
7620.20 788
7621.02 763
7621.85 756
7622.67 726
7623.50 744
7624.32 736
7625.14 747
7625.97 732
7626.79 729
7627.62 725
7628.44 728
7629.27 790
7630.09 866
7630.92 865
7631.74 905
7632.57 946
7633.39 954
7634.22 930
7635.04 924
7635.87 904
7636.69 849
7637.52 848
7638.34 794
7639.17 741
7639.99 742
7640.82 727
7641.64 665
7642.47 671
7643.29 661
7644.12 692
7644.94 654
7645.77 663
7646.59 644
7647.42 614
7648.25 632
7649.07 638
7649.90 676
7650.72 691
7651.55 652
7652.37 668
7653.20 651
7654.03 654
7654.85 632
7655.68 666
7656.50 663
7657.33 681
7658.16 650
7658.98 667
7659.81 674
7660.64 709
7661.46 669
7662.29 647
7663.11 728
7663.94 685
7664.77 648
7665.59 662
7666.42 707
7667.25 702
7668.07 698
7668.90 712
7669.73 681
7670.55 704
7671.38 716
7672.21 688
7673.04 718
7673.86 737
7674.69 713
7675.52 677
7676.34 666
7677.17 716
7678.00 725
7678.83 688
7679.65 678
7680.48 684
7681.31 744
7682.14 716
7682.96 694
7683.79 708
7684.62 720
7685.45 754
7686.27 740
7687.10 701
7687.93 765
7688.76 730
7689.58 789
7690.41 761
7691.24 728
7692.07 782
7692.90 761
7693.72 749
7694.55 762
7695.38 747
7696.21 798
7697.04 773
7697.87 781
7698.69 792
7699.52 823
7700.35 855
7701.18 811
7702.01 837
7702.84 858
7703.67 862
7704.49 902
7705.32 924
7706.15 912
7706.98 942
7707.81 945
7708.64 874
7709.47 861
7710.30 857
7711.12 864
7711.95 893
7712.78 820
7713.61 868
7714.44 839
7715.27 879
7716.10 831
7716.93 926
7717.76 843
7718.59 875
7719.42 865
7720.25 860
7721.08 845
7721.91 822
7722.74 867
7723.57 910
7724.40 880
7725.23 836
7726.06 874
7726.89 871
7727.72 850
7728.55 875
7729.38 862
7730.21 849
7731.04 897
7731.87 961
7732.70 933
7733.53 866
7734.36 938
7735.19 879
7736.02 891
7736.85 823
7737.68 810
7738.51 872
7739.34 852
7740.17 893
7741.00 942
7741.83 885
7742.66 889
7743.49 1014
7744.32 1123
7745.15 1327
7745.99 1633
7746.82 2152
7747.65 2591
7748.48 3040
7749.31 3179
7750.14 3199
7750.97 3057
7751.80 2891
7752.63 2472
7753.47 2129
7754.30 1863
7755.13 1617
7755.96 1427
7756.79 1238
7757.62 1100
7758.45 951
7759.29 901
7760.12 854
7760.95 841
7761.78 819
7762.61 806
7763.44 798
7764.28 828
7765.11 850
7765.94 826
7766.77 784
7767.60 736
7768.44 777
7769.27 733
7770.10 688
7770.93 657
7771.77 690
7772.60 636
7773.43 625
7774.26 643
7775.10 671
7775.93 708
7776.76 742
7777.59 711
7778.43 704
7779.26 725
7780.09 764
7780.92 765
7781.76 717
7782.59 753
7783.42 780
7784.26 833
7785.09 857
7785.92 909
7786.75 887
7787.59 1005
7788.42 986
7789.25 933
7790.09 920
7790.92 850
7791.75 902
7792.59 865
7793.42 786
7794.25 766
7795.09 772
7795.92 810
7796.76 766
7797.59 736
7798.42 760
7799.26 778
7800.09 752
7800.92 780
7801.76 811
7802.59 816
7803.43 865
7804.26 831
7805.09 815
7805.93 792
7806.76 815
7807.60 803
7808.43 833
7809.27 864
7810.10 838
7810.93 826
7811.77 854
7812.60 818
7813.44 871
7814.27 864
7815.11 843
7815.94 881
7816.78 897
7817.61 888
7818.45 901
7819.28 866
7820.12 880
7820.95 834
7821.79 862
7822.62 835
7823.46 863
7824.29 860
7825.13 876
7825.96 818
7826.80 843
7827.63 880
7828.47 833
7829.30 808
7830.14 775
7830.97 731
7831.81 749
7832.64 794
7833.48 716
7834.32 738
7835.15 725
7835.99 753
7836.82 708
7837.66 715
7838.50 671
7839.33 727
7840.17 707
7841.00 652
7841.84 683
7842.68 690
7843.51 669
7844.35 665
7845.18 628
7846.02 582
7846.86 602
7847.69 621
7848.53 645
7849.37 624
7850.20 592
7851.04 643
7851.88 644
7852.71 602
7853.55 616
7854.39 611
7855.22 598
7856.06 593
7856.90 606
7857.73 605
7858.57 631
7859.41 676
7860.24 632
7861.08 676
7861.92 588
7862.76 634
7863.59 669
7864.43 635
7865.27 653
7866.10 634
7866.94 612
7867.78 579
7868.62 561
7869.45 605
7870.29 617
7871.13 580
7871.97 603
7872.80 591
7873.64 626
7874.48 568
7875.32 620
7876.16 617
7876.99 638
7877.83 619
7878.67 613
7879.51 616
7880.35 648
7881.18 634
7882.02 621
7882.86 613
7883.70 607
7884.54 622
7885.38 617
7886.21 614
7887.05 572
7887.89 616
7888.73 613
7889.57 622
7890.41 640
7891.25 638
7892.08 667
7892.92 671
7893.76 639
7894.60 640
7895.44 637
7896.28 595
7897.12 634
7897.96 600
7898.80 606
7899.64 617
7900.47 601
7901.31 642
7902.15 649
7902.99 617
7903.83 592
7904.67 628
7905.51 594
7906.35 592
7907.19 588
7908.03 590
7908.87 628
7909.71 604
7910.55 626
7911.39 561
7912.23 611
7913.07 574
7913.91 652
7914.75 689
7915.59 675
7916.43 762
7917.27 819
7918.11 904
7918.95 951
7919.79 956
7920.63 986
7921.47 931
7922.31 922
7923.15 867
7923.99 776
7924.83 737
7925.67 758
7926.51 679
7927.35 606
7928.19 625
7929.03 623
7929.87 628
7930.72 650
7931.56 637
7932.40 602
7933.24 561
7934.08 567
7934.92 559
7935.76 618
7936.60 597
7937.44 590
7938.28 569
7939.13 550
7939.97 582
7940.81 577
7941.65 595
7942.49 599
7943.33 617
7944.17 574
7945.02 626
7945.86 639
7946.70 642
7947.54 649
7948.38 625
7949.22 602
7950.07 617
7950.91 606
7951.75 572
7952.59 529
7953.43 529
7954.28 562
7955.12 532
7955.96 541
7956.80 548
7957.64 529
7958.49 517
7959.33 547
7960.17 556
7961.01 575
7961.86 587
7962.70 537
7963.54 532
7964.38 534
7965.23 540
7966.07 506
7966.91 524
7967.76 483
7968.60 533
7969.44 511
7970.28 482
7971.13 467
7971.97 483
7972.81 504
7973.66 508
7974.50 503
7975.34 485
7976.19 512
7977.03 510
7977.87 523
7978.72 483
7979.56 497
7980.40 492
7981.25 517
7982.09 482
7982.93 484
7983.78 474
7984.62 484
7985.46 486
7986.31 504
7987.15 535
7988.00 480
7988.84 499
7989.68 491
7990.53 474
7991.37 480
7992.22 509
7993.06 501
7993.90 502
7994.75 487
7995.59 496
7996.44 478
7997.28 502
7998.12 484
7998.97 507
7999.81 493
8000.66 474
8001.50 481
8002.35 461
8003.19 449
8004.04 470
8004.88 515
8005.73 490
8006.57 496
8007.42 465
8008.26 486
8009.11 453
8009.95 471
8010.80 483
8011.64 501
8012.49 484
8013.33 523
8014.18 525
8015.02 531
8015.87 498
8016.71 479
8017.56 541
8018.40 499
8019.25 487
8020.09 478
8020.94 434
8021.79 465
8022.63 510
8023.48 495
8024.32 494
8025.17 462
8026.01 529
8026.86 464
8027.71 410
8028.55 476
8029.40 495
8030.24 479
8031.09 492
8031.94 462
8032.78 469
8033.63 464
8034.48 476
8035.32 502
8036.17 510
8037.01 523
8037.86 503
8038.71 545
8039.55 495
8040.40 467
8041.25 467
8042.09 460
8042.94 482
8043.79 479
8044.63 472
8045.48 509
8046.33 528
8047.18 471
8048.02 504
8048.87 488
8049.72 483
8050.56 519
8051.41 552
8052.26 520
8053.11 545
8053.95 491
8054.80 489
8055.65 524
8056.50 508
8057.34 521
8058.19 507
8059.04 457
8059.89 434
8060.73 451
8061.58 481
8062.43 499
8063.28 463
8064.12 461
8064.97 446
8065.82 465
8066.67 454
8067.52 424
8068.36 456
8069.21 445
8070.06 475
8070.91 484
8071.76 443
8072.61 474
8073.45 491
8074.30 480
8075.15 481
8076.00 438
8076.85 468
8077.70 429
8078.55 420
8079.39 444
8080.24 454
8081.09 457
8081.94 465
8082.79 455
8083.64 453
8084.49 438
8085.34 434
8086.18 476
8087.03 501
8087.88 460
8088.73 442
8089.58 429
8090.43 492
8091.28 504
8092.13 473
8092.98 439
8093.83 482
8094.68 492
8095.53 461
8096.38 456
8097.23 448
8098.08 446
8098.93 440
8099.78 456
8100.63 433
8101.48 421
8102.33 498
8103.18 412
8104.02 453
8104.88 438
8105.73 478
8106.58 483
8107.43 455
8108.28 472
8109.13 453
8109.98 428
8110.83 408
8111.68 425
8112.53 452
8113.38 448
8114.23 443
8115.08 448
8115.93 442
8116.78 499
8117.63 508
8118.48 496
8119.33 514
8120.18 575
8121.03 550
8121.88 538
8122.74 555
8123.59 535
8124.44 543
8125.29 517
8126.14 516
8126.99 546
8127.84 507
8128.69 468
8129.55 444
8130.40 458
8131.25 473
8132.10 431
8132.95 409
8133.80 459
8134.65 474
8135.51 499
8136.36 439
8137.21 428
8138.06 400
8138.91 450
8139.76 455
8140.62 474
8141.47 460
8142.32 471
8143.17 490
8144.02 469
8144.88 464
8145.73 494
8146.58 460
8147.43 428
8148.29 480
8149.14 480
8149.99 486
8150.84 482
8151.69 477
8152.55 448
8153.40 451
8154.25 418
8155.11 476
8155.96 490
8156.81 503
8157.66 479
8158.52 461
8159.37 471
8160.22 448
8161.08 457
8161.93 458
8162.78 438
8163.63 432
8164.49 427
8165.34 434
8166.19 444
8167.05 409
8167.90 452
8168.75 434
8169.61 426
8170.46 433
8171.31 432
8172.17 419
8173.02 446
8173.88 431
8174.73 462
8175.58 426
8176.44 432
8177.29 403
8178.14 412
8179.00 399
8179.85 405
8180.71 430
8181.56 460
8182.41 433
8183.27 413
8184.12 451
8184.98 446
8185.83 391
8186.69 419
8187.54 432
8188.39 396
8189.25 397
8190.10 415
8190.96 402
8191.81 405
8192.67 393
8193.52 377
8194.38 397
8195.23 419
8196.09 415
8196.94 439
8197.80 445
8198.65 405
8199.51 397
8200.36 394
8201.22 401
8202.07 368
8202.93 390
8203.78 434
8204.64 440
8205.49 423
8206.35 439
8207.20 424
8208.06 428
8208.91 451
8209.77 440
8210.62 401
8211.48 420
8212.34 429
8213.19 423
8214.05 405
8214.90 434
8215.76 448
8216.61 422
8217.47 377
8218.33 480
8219.18 430
8220.04 397
8220.89 392
8221.75 420
8222.61 455
8223.46 466
8224.32 462
8225.18 463
8226.03 465
8226.89 478
8227.74 462
8228.60 490
8229.46 466
8230.31 446
8231.17 441
8232.03 429
8232.88 428
8233.74 405
8234.60 403
8235.46 445
8236.31 399
8237.17 447
8238.03 459
8238.88 458
8239.74 429
8240.60 415
8241.45 447
8242.31 409
8243.17 400
8244.03 436
8244.88 440
8245.74 428
8246.60 426
8247.46 424
8248.31 413
8249.17 452
8250.03 454
8250.89 427
8251.74 452
8252.60 430
8253.46 426
8254.32 440
8255.18 439
8256.03 428
8256.89 427
8257.75 455
8258.61 406
8259.47 412
8260.32 452
8261.18 448
8262.04 447
8262.90 485
8263.76 458
8264.62 458
8265.47 452
8266.33 475
8267.19 464
8268.05 437
8268.91 459
8269.77 446
8270.63 425
8271.48 417
8272.34 483
8273.20 458
8274.06 426
8274.92 426
8275.78 471
8276.64 435
8277.50 457
8278.36 481
8279.21 438
8280.07 419
8280.93 435
8281.79 453
8282.65 441
8283.51 471
8284.37 447
8285.23 449
8286.09 431
8286.95 475
8287.81 506
8288.67 462
8289.53 421
8290.39 450
8291.25 448
8292.11 409
8292.97 446
8293.83 431
8294.69 484
8295.55 431
8296.41 428
8297.27 450
8298.13 442
8298.99 470
8299.85 469
8300.71 431
8301.57 480
8302.43 433
8303.29 453
8304.15 446
8305.01 432
8305.87 467
8306.73 474
8307.59 494
8308.45 488
8309.31 498
8310.17 445
8311.03 495
8311.90 515
8312.76 517
8313.62 462
8314.48 480
8315.34 478
8316.20 494
8317.06 563
8317.92 547
8318.78 515
8319.64 544
8320.51 545
8321.37 540
8322.23 511
8323.09 462
8323.95 497
8324.81 537
8325.67 464
8326.54 484
8327.40 460
8328.26 477
8329.12 501
8329.98 482
8330.85 528
8331.71 520
8332.57 500
8333.43 466
8334.29 528
8335.15 498
8336.02 484
8336.88 526
8337.74 484
8338.60 458
8339.47 494
8340.33 505
8341.19 516
8342.05 479
8342.92 474
8343.78 466
8344.64 494
8345.50 537
8346.37 531
8347.23 556
8348.09 516
8348.95 550
8349.82 548
8350.68 509
8351.54 516
8352.41 536
8353.27 515
8354.13 540
8354.99 502
8355.86 491
8356.72 502
8357.58 488
8358.45 515
8359.31 506
8360.17 515
8361.04 495
8361.90 499
8362.76 513
8363.63 520
8364.49 486
8365.35 510
8366.22 519
8367.08 568
8367.95 522
8368.81 541
8369.67 558
8370.54 550
8371.40 568
8372.27 543
8373.13 555
8373.99 559
8374.86 523
8375.72 554
8376.59 592
8377.45 592
8378.31 583
8379.18 589
8380.04 568
8380.91 583
8381.77 627
8382.64 596
8383.50 596
8384.37 594
8385.23 621
8386.10 625
8386.96 595
8387.82 578
8388.69 662
8389.55 683
8390.42 647
8391.28 661
8392.15 628
8393.01 624
8393.88 709
8394.74 690
8395.61 684
8396.48 690
8397.34 704
8398.21 721
8399.07 747
8399.94 796
8400.80 793
8401.67 775
8402.53 772
8403.40 759
8404.26 727
8405.13 741
8406.00 784
8406.86 773
8407.73 810
8408.59 841
8409.46 814
8410.32 823
8411.19 789
8412.06 897
8412.92 899
8413.79 890
8414.66 878
8415.52 935
8416.39 915
8417.25 892
8418.12 897
8418.99 877
8419.85 943
8420.72 905
8421.59 928
8422.45 973
8423.32 952
8424.19 943
8425.05 996
8425.92 977
8426.79 1015
8427.65 1014
8428.52 1038
8429.39 1038
8430.25 1078
8431.12 1075
8431.99 1111
8432.86 1180
8433.72 1156
8434.59 1181
8435.46 1173
8436.32 1242
8437.19 1239
8438.06 1339
8438.93 1385
8439.79 1413
8440.66 1426
8441.53 1467
8442.40 1528
8443.26 1519
8444.13 1456
8445.00 1466
8445.87 1501
8446.74 1493
8447.60 1516
8448.47 1634
8449.34 1821
8450.21 1963
8451.07 2085
8451.94 2261
8452.81 2528
8453.68 2869
8454.55 3399
8455.42 4062
8456.28 4648
8457.15 5060
8458.02 5202
8458.89 5170
8459.76 4708
8460.63 4214
8461.49 3803
8462.36 3311
8463.23 2845
8464.10 2455
8464.97 2015
8465.84 1725
8466.71 1501
8467.58 1369
8468.45 1262
8469.31 1182
8470.18 1072
8471.05 1079
8471.92 1051
8472.79 1020
8473.66 972
8474.53 960
8475.40 928
8476.27 890
8477.14 900
8478.01 903
8478.88 944
8479.75 915
8480.62 917
8481.48 897
8482.35 928
8483.22 939
8484.09 900
8484.96 931
8485.83 898
8486.70 882
8487.57 936
8488.44 962
8489.31 907
8490.18 977
8491.05 1010
8491.92 973
8492.79 1039
8493.66 1119
8494.53 1221
8495.40 1250
8496.28 1230
8497.15 1226
8498.02 1168
8498.89 1160
8499.76 1113
8500.63 1025
8501.50 948
8502.37 992
8503.24 991
8504.11 890
8504.98 895
8505.85 882
8506.72 840
8507.59 872
8508.47 885
8509.34 897
8510.21 907
8511.08 912
8511.95 940
8512.82 908
8513.69 970
8514.56 959
8515.43 951
8516.31 1019
8517.18 969
8518.05 974
8518.92 1049
8519.79 1058
8520.66 1087
8521.54 1073
8522.41 1056
8523.28 1089
8524.15 1058
8525.02 1082
8525.89 1110
8526.77 1148
8527.64 1084
8528.51 1070
8529.38 1130
8530.25 1099
8531.13 1070
8532.00 1073
8532.87 1095
8533.74 1106
8534.62 1164
8535.49 1117
8536.36 1108
8537.23 1138
8538.11 1214
8538.98 1163
8539.85 1105
8540.72 1170
8541.60 1156
8542.47 1184
8543.34 1135
8544.21 1042
8545.09 998
8545.96 970
8546.83 921
8547.71 903
8548.58 875
8549.45 837
8550.33 835
8551.20 841
8552.07 858
8552.95 864
8553.82 837
8554.69 878
8555.57 881
8556.44 879
8557.31 894
8558.19 867
8559.06 849
8559.93 813
8560.81 795
8561.68 766
8562.55 785
8563.43 777
8564.30 778
8565.18 793
8566.05 830
8566.92 834
8567.80 806
8568.67 784
8569.55 767
8570.42 763
8571.29 795
8572.17 760
8573.04 757
8573.92 783
8574.79 742
8575.67 724
8576.54 711
8577.42 726
8578.29 718
8579.16 728
8580.04 682
8580.91 650
8581.79 676
8582.66 699
8583.54 761
8584.41 724
8585.29 699
8586.16 700
8587.04 729
8587.91 712
8588.79 701
8589.66 638
8590.54 689
8591.41 727
8592.29 671
8593.17 669
8594.04 723
8594.92 684
8595.79 712
8596.67 715
8597.54 703
8598.42 756
8599.29 753
8600.17 746
8601.05 784
8601.92 767
8602.80 755
8603.67 717
8604.55 729
8605.42 759
8606.30 704
8607.18 724
8608.05 743
8608.93 787
8609.81 767
8610.68 798
8611.56 736
8612.43 742
8613.31 711
8614.19 742
8615.06 750
8615.94 699
8616.82 741
8617.69 761
8618.57 762
8619.45 745
8620.32 758
8621.20 755
8622.08 780
8622.95 738
8623.83 709
8624.71 779
8625.58 793
8626.46 773
8627.34 765
8628.22 796
8629.09 828
8629.97 782
8630.85 808
8631.72 776
8632.60 790
8633.48 797
8634.36 793
8635.23 795
8636.11 769
8636.99 759
8637.87 809
8638.74 777
8639.62 790
8640.50 802
8641.38 861
8642.26 827
8643.13 854
8644.01 877
8644.89 871
8645.77 881
8646.65 867
8647.52 859
8648.40 897
8649.28 841
8650.16 827
8651.04 826
8651.92 939
8652.79 890
8653.67 881
8654.55 867
8655.43 924
8656.31 922
8657.19 923
8658.06 914
8658.94 900
8659.82 863
8660.70 876
8661.58 921
8662.46 933
8663.34 936
8664.22 922
8665.10 959
8665.97 902
8666.85 955
8667.73 956
8668.61 980
8669.49 1000
8670.37 987
8671.25 1005
8672.13 986
8673.01 1054
8673.89 993
8674.77 1001
8675.65 1056
8676.53 1086
8677.41 1096
8678.29 1124
8679.17 1091
8680.05 1073
8680.93 1086
8681.81 1028
8682.69 1049
8683.57 1068
8684.45 1101
8685.33 1114
8686.21 1095
8687.09 1143
8687.97 1147
8688.85 1137
8689.73 1263
8690.61 1291
8691.49 1391
8692.37 1544
8693.25 1639
8694.13 1723
8695.01 1769
8695.89 1748
8696.77 1755
8697.65 1607
8698.53 1520
8699.41 1518
8700.29 1488
8701.17 1363
8702.05 1316
8702.94 1360
8703.82 1296
8704.70 1251
8705.58 1281
8706.46 1293
8707.34 1331
8708.22 1355
8709.10 1329
8709.98 1351
8710.87 1358
8711.75 1338
8712.63 1365
8713.51 1393
8714.39 1401
8715.27 1388
8716.15 1413
8717.04 1404
8717.92 1465
8718.80 1470
8719.68 1502
8720.56 1493
8721.45 1582
8722.33 1643
8723.21 1664
8724.09 1682
8724.97 1608
8725.86 1694
8726.74 1696
8727.62 1696
8728.50 1761
8729.38 1724
8730.27 1697
8731.15 1745
8732.03 1817
8732.91 1811
8733.80 1896
8734.68 1900
8735.56 1926
8736.44 1920
8737.33 2025
8738.21 2141
8739.09 2148
8739.98 2169
8740.86 2153
8741.74 2183
8742.62 2166
8743.51 2194
8744.39 2188
8745.27 2150
8746.16 2091
8747.04 2118
8747.92 2165
8748.81 2203
8749.69 2163
8750.57 2223
8751.46 2267
8752.34 2281
8753.22 2330
8754.11 2403
8754.99 2474
8755.87 2470
8756.76 2476
8757.64 2525
8758.52 2484
8759.41 2586
8760.29 2703
8761.18 2764
8762.06 2915
8762.94 3109
8763.83 3190
8764.71 3305
8765.60 3556
8766.48 3807
8767.36 3809
8768.25 4030
8769.13 4103
8770.02 4028
8770.90 3971
8771.79 3861
8772.67 3841
8773.56 3774
8774.44 3743
8775.32 3704
8776.21 3744
8777.09 3959
8777.98 4252
8778.86 4956
8779.75 6120
8780.63 7565
8781.52 9393
8782.40 11031
8783.29 12322
8784.17 13208
8785.06 13562
8785.94 13124
8786.83 12294
8787.71 11163
8788.60 9748
8789.48 8293
8790.37 6942
8791.26 5872
8792.14 4935
8793.03 4184
8793.91 3714
8794.80 3375
8795.68 3161
8796.57 2910
8797.45 2979
8798.34 2949
8799.23 2893
8800.11 2929
8801.00 2961
8801.88 2839
8802.77 2707
8803.66 2571
8804.54 2352
8805.43 2311
8806.31 2099
8807.20 1994
8808.09 1889
8808.97 1837
8809.86 1804
8810.75 1833
8811.63 1875
8812.52 1875
8813.40 1851
8814.29 1872
8815.18 1919
8816.06 1909
8816.95 1941
8817.84 1965
8818.73 2051
8819.61 2185
8820.50 2282
8821.39 2321
8822.27 2433
8823.16 2434
8824.05 2390
8824.93 2323
8825.82 2293
8826.71 2107
8827.60 2082
8828.48 2018
8829.37 1954
8830.26 1801
8831.15 1783
8832.03 1774
8832.92 1697
8833.81 1714
8834.70 1752
8835.58 1780
8836.47 1727
8837.36 1783
8838.25 1804
8839.13 1871
8840.02 1887
8840.91 1910
8841.80 1890
8842.69 1955
8843.57 1995
8844.46 2134
8845.35 2105
8846.24 2027
8847.13 2056
8848.01 2094
8848.90 2136
8849.79 2122
8850.68 2123
8851.57 2111
8852.46 2011
8853.35 2037
8854.23 2068
8855.12 2101
8856.01 2070
8856.90 2088
8857.79 2123
8858.68 2184
8859.57 2156
8860.46 2136
8861.34 2118
8862.23 2069
8863.12 2074
8864.01 1973
8864.90 1957
8865.79 1897
8866.68 1885
8867.57 1842
8868.46 1724
8869.35 1745
8870.24 1696
8871.13 1628
8872.02 1616
8872.90 1584
8873.79 1556
8874.68 1576
8875.57 1575
8876.46 1503
8877.35 1555
8878.24 1492
8879.13 1536
8880.02 1501
8880.91 1496
8881.80 1458
8882.69 1450
8883.58 1417
8884.47 1375
8885.36 1396
8886.25 1345
8887.14 1338
8888.03 1315
8888.92 1302
8889.81 1249
8890.70 1247
8891.60 1226
8892.49 1197
8893.38 1188
8894.27 1103
8895.16 1176
8896.05 1180
8896.94 1146
8897.83 1200
8898.72 1149
8899.61 1185
8900.50 1159
8901.39 1138
8902.28 1123
8903.18 1089
8904.07 1031
8904.96 1039
8905.85 1059
8906.74 973
8907.63 1018
8908.52 980
8909.41 988
8910.31 932
8911.20 942
8912.09 993
8912.98 921
8913.87 981
8914.76 969
8915.65 955
8916.55 929
8917.44 932
8918.33 908
8919.22 951
8920.11 986
8921.01 935
8921.90 903
8922.79 922
8923.68 885
8924.57 879
8925.47 967
8926.36 1001
8927.25 977
8928.14 1013
8929.04 1082
8929.93 995
8930.82 1031
8931.71 1016
8932.61 1010
8933.50 1005
8934.39 956
8935.28 959
8936.18 980
8937.07 1011
8937.96 930
8938.85 921
8939.75 887
8940.64 830
8941.53 830
8942.43 844
8943.32 814
8944.21 784
8945.11 827
8946.00 763
8946.89 783
8947.78 784
8948.68 774
8949.57 744
8950.47 745
8951.36 802
8952.25 781
8953.15 783
8954.04 795
8954.93 785
8955.83 798
8956.72 841
8957.61 794
8958.51 806
8959.40 759
8960.30 719
8961.19 745
8962.08 748
8962.98 726
8963.87 735
8964.77 703
8965.66 663
8966.55 716
8967.45 701
8968.34 703
8969.24 719
8970.13 722
8971.03 711
8971.92 746
8972.82 715
8973.71 756
8974.60 729
8975.50 733
8976.39 707
8977.29 691
8978.18 696
8979.08 663
8979.97 658
8980.87 651
8981.76 613
8982.66 568
8983.55 612
8984.45 620
8985.34 598
8986.24 574
8987.13 593
8988.03 571
8988.92 577
8989.82 581
8990.72 556
8991.61 590
8992.51 552
8993.40 581
8994.30 584
8995.19 586
8996.09 592
8996.98 529
8997.88 561
8998.78 558
8999.67 535
9000.57 564
9001.46 564
9002.36 575
9003.26 529
9004.15 544
9005.05 557
9005.94 573
9006.84 563
9007.74 547
9008.63 542
9009.53 546
9010.43 576
9011.32 565
9012.22 530
9013.12 527
9014.01 492
9014.91 549
9015.81 566
9016.70 537
9017.60 536
9018.50 528
9019.39 519
9020.29 505
9021.19 483
9022.08 488
9022.98 483
9023.88 487
9024.78 500
9025.67 521
9026.57 514
9027.47 492
9028.36 503
9029.26 520
9030.16 498
9031.06 511
9031.95 487
9032.85 528
9033.75 486
9034.65 506
9035.54 543
9036.44 517
9037.34 526
9038.24 532
9039.14 520
9040.03 495
9040.93 527
9041.83 513
9042.73 512
9043.63 507
9044.52 523
9045.42 515
9046.32 482
9047.22 540
9048.12 499
9049.01 481
9049.91 466
9050.81 519
9051.71 516
9052.61 521
9053.51 520
9054.41 511
9055.30 518
9056.20 467
9057.10 493
9058.00 490
9058.90 471
9059.80 458
9060.70 463
9061.60 479
9062.50 511
9063.39 480
9064.29 498
9065.19 452
9066.09 474
9066.99 491
9067.89 477
9068.79 456
9069.69 488
9070.59 508
9071.49 492
9072.39 500
9073.29 502
9074.19 455
9075.09 466
9075.99 466
9076.89 516
9077.79 489
9078.69 483
9079.59 430
9080.49 413
9081.39 459
9082.29 463
9083.19 407
9084.09 445
9084.99 414
9085.89 442
9086.79 467
9087.69 441
9088.59 475
9089.49 459
9090.39 435
9091.29 423
9092.19 453
9093.09 431
9093.99 419
9094.89 441
9095.79 412
9096.69 444
9097.59 458
9098.49 454
9099.39 395
9100.29 426
9101.20 418
9102.10 443
9103.00 418
9103.90 437
9104.80 402
9105.70 427
9106.60 420
9107.50 423
9108.40 432
9109.31 392
9110.21 399
9111.11 434
9112.01 405
9112.91 415
9113.81 420
9114.72 430
9115.62 441
9116.52 423
9117.42 439
9118.32 434
9119.22 430
9120.13 402
9121.03 420
9121.93 417
9122.83 429
9123.73 470
9124.64 448
9125.54 433
9126.44 394
9127.34 406
9128.24 435
9129.15 419
9130.05 403
9130.95 430
9131.85 440
9132.76 419
9133.66 425
9134.56 393
9135.46 395
9136.37 415
9137.27 414
9138.17 399
9139.08 416
9139.98 407
9140.88 407
9141.78 410
9142.69 388
9143.59 428
9144.49 461
9145.40 433
9146.30 426
9147.20 393
9148.11 431
9149.01 430
9149.91 434
9150.82 437
9151.72 415
9152.62 418
9153.53 415
9154.43 405
9155.33 385
9156.24 418
9157.14 391
9158.05 428
9158.95 388
9159.85 422
9160.76 382
9161.66 395
9162.56 403
9163.47 373
9164.37 428
9165.28 443
9166.18 431
9167.09 420
9167.99 429
9168.89 417
9169.80 455
9170.70 448
9171.61 391
9172.51 403
9173.42 435
9174.32 452
9175.23 425
9176.13 410
9177.03 421
9177.94 440
9178.84 387
9179.75 389
9180.65 432
9181.56 416
9182.46 419
9183.37 438
9184.27 432
9185.18 430
9186.08 434
9186.99 435
9187.89 432
9188.80 425
9189.71 417
9190.61 412
9191.52 423
9192.42 387
9193.33 426
9194.23 424
9195.14 448
9196.04 421
9196.95 435
9197.86 462
9198.76 439
9199.67 462
9200.57 476
9201.48 492
9202.38 515
9203.29 525
9204.20 487
9205.10 515
9206.01 494
9206.92 474
9207.82 467
9208.73 507
9209.63 435
9210.54 451
9211.45 441
9212.35 455
9213.26 436
9214.17 459
9215.07 425
9215.98 435
9216.89 426
9217.79 406
9218.70 452
9219.61 449
9220.51 465
9221.42 460
9222.33 465
9223.23 447
9224.14 467
9225.05 470
9225.96 442
9226.86 422
9227.77 430
9228.68 437
9229.58 395
9230.49 436
9231.40 454
9232.31 470
9233.21 438
9234.12 440
9235.03 434
9235.94 403
9236.84 427
9237.75 463
9238.66 450
9239.57 443
9240.48 450
9241.38 460
9242.29 446
9243.20 419
9244.11 456
9245.02 415
9245.92 422
9246.83 427
9247.74 423
9248.65 439
9249.56 409
9250.46 433
9251.37 454
9252.28 405
9253.19 466
9254.10 473
9255.01 453
9255.92 416
9256.82 429
9257.73 436
9258.64 418
9259.55 445
9260.46 449
9261.37 441
9262.28 424
9263.19 486
9264.09 417
9265.00 424
9265.91 471
9266.82 508
9267.73 519
9268.64 498
9269.55 465
9270.46 478
9271.37 496
9272.28 505
9273.19 474
9274.10 440
9275.01 498
9275.92 526
9276.83 503
9277.74 531
9278.64 507
9279.55 504
9280.46 501
9281.37 483
9282.28 470
9283.19 512
9284.10 465
9285.01 499
9285.92 474
9286.83 461
9287.74 441
9288.65 459
9289.57 457
9290.48 439
9291.39 430
9292.30 466
9293.21 451
9294.12 424
9295.03 443
9295.94 444
9296.85 451
9297.76 421
9298.67 449
9299.58 440
9300.49 428
9301.40 401
9302.31 443
9303.22 426
9304.14 438
9305.05 429
9305.96 449
9306.87 433
9307.78 413
9308.69 421
9309.60 405
9310.51 429
9311.42 440
9312.34 422
9313.25 449
9314.16 437
9315.07 407
9315.98 416
9316.89 425
9317.81 435
9318.72 406
9319.63 431
9320.54 404
9321.45 401
9322.36 416
9323.28 401
9324.19 440
9325.10 403
9326.01 412
9326.92 402
9327.84 399
9328.75 401
9329.66 393
9330.57 398
9331.49 440
9332.40 401
9333.31 407
9334.22 425
9335.13 386
9336.05 412
9336.96 419
9337.87 394
9338.79 371
9339.70 412
9340.61 408
9341.52 416
9342.44 386
9343.35 417
9344.26 399
9345.18 438
9346.09 410
9347.00 428
9347.91 405
9348.83 407
9349.74 403
9350.65 407
9351.57 419
9352.48 393
9353.39 404
9354.31 430
9355.22 437
9356.13 414
9357.05 421
9357.96 434
9358.88 440
9359.79 425
9360.70 394
9361.62 403
9362.53 410
9363.44 394
9364.36 401
9365.27 404
9366.19 422
9367.10 379
9368.01 436
9368.93 411
9369.84 409
9370.76 393
9371.67 407
9372.59 405
9373.50 396
9374.41 413
9375.33 403
9376.24 380
9377.16 436
9378.07 444
9378.99 408
9379.90 417
9380.82 392
9381.73 398
9382.65 392
9383.56 415
9384.48 469
9385.39 447
9386.31 378
9387.22 424
9388.14 410
9389.05 463
9389.97 445
9390.88 480
9391.80 458
9392.71 474
9393.63 459
9394.54 477
9395.46 448
9396.37 443
9397.29 468
9398.21 484
9399.12 457
9400.04 487
9400.95 466
9401.87 443
9402.78 484
9403.70 486
9404.62 476
9405.53 465
9406.45 473
9407.36 427
9408.28 441
9409.20 460
9410.11 469
9411.03 436
9411.94 430
9412.86 428
9413.78 447
9414.69 438
9415.61 452
9416.53 451
9417.44 468
9418.36 456
9419.28 458
9420.19 453
9421.11 486
9422.03 499
9422.94 486
9423.86 476
9424.78 439
9425.69 459
9426.61 463
9427.53 467
9428.44 461
9429.36 489
9430.28 490
9431.20 518
9432.11 511
9433.03 499
9433.95 518
9434.87 552
9435.78 570
9436.70 571
9437.62 562
9438.54 554
9439.45 583
9440.37 550
9441.29 508
9442.21 563
9443.12 546
9444.04 545
9444.96 518
9445.88 493
9446.80 504
9447.71 530
9448.63 534
9449.55 556
9450.47 561
9451.39 564
9452.30 609
9453.22 693
9454.14 711
9455.06 736
9455.98 740
9456.90 750
9457.81 763
9458.73 721
9459.65 660
9460.57 659
9461.49 617
9462.41 578
9463.33 564
9464.24 555
9465.16 503
9466.08 532
9467.00 525
9467.92 515
9468.84 517
9469.76 492
9470.68 512
9471.60 484
9472.52 458
9473.44 493
9474.35 515
9475.27 491
9476.19 490
9477.11 499
9478.03 500
9478.95 502
9479.87 514
9480.79 504
9481.71 488
9482.63 524
9483.55 511
9484.47 553
9485.39 575
9486.31 558
9487.23 516
9488.15 553
9489.07 549
9489.99 503
9490.91 499
9491.83 530
9492.75 576
9493.67 526
9494.59 537
9495.51 481
9496.43 528
9497.35 539
9498.27 513
9499.19 466
9500.11 502
9501.03 518
9501.95 479
9502.88 461
9503.80 471
9504.72 499
9505.64 495
9506.56 505
9507.48 517
9508.40 481
9509.32 491
9510.24 509
9511.16 515
9512.08 511
9513.01 510
9513.93 550
9514.85 559
9515.77 560
9516.69 511
9517.61 590
9518.53 569
9519.46 581
9520.38 555
9521.30 555
9522.22 569
9523.14 564
9524.06 576
9524.98 555
9525.91 556
9526.83 578
9527.75 602
9528.67 620
9529.59 615
9530.52 590
9531.44 712
9532.36 749
9533.28 800
9534.21 925
9535.13 948
9536.05 955
9536.97 944
9537.89 917
9538.82 890
9539.74 822
9540.66 791
9541.58 728
9542.51 723
9543.43 729
9544.35 612
9545.28 588
9546.20 567
9547.12 528
9548.04 509
9548.97 523
9549.89 521
9550.81 511
9551.74 475
9552.66 512
9553.58 539
9554.50 547
9555.43 538
9556.35 519
9557.27 541
9558.20 529
9559.12 559
9560.05 559
9560.97 584
9561.89 584
9562.82 596
9563.74 557
9564.66 535
9565.59 559
9566.51 561
9567.43 528
9568.36 501
9569.28 507
9570.21 497
9571.13 535
9572.05 503
9572.98 472
9573.90 488
9574.83 470
9575.75 471
9576.68 497
9577.60 487
9578.52 506
9579.45 483
9580.37 456
9581.30 451
9582.22 429
9583.15 446
9584.07 455
9585.00 446
9585.92 460
9586.85 485
9587.77 478
9588.69 484
9589.62 444
9590.54 485
9591.47 459
9592.39 501
9593.32 485
9594.24 462
9595.17 453
9596.10 461
9597.02 484
9597.95 482
9598.87 459
9599.80 464
9600.72 504
9601.65 458
9602.57 465
9603.50 482
9604.42 520
9605.35 508
9606.28 511
9607.20 471
9608.13 484
9609.05 478
9609.98 500
9610.90 519
9611.83 512
9612.76 495
9613.68 518
9614.61 534
9615.53 529
9616.46 541
9617.39 499
9618.31 520
9619.24 504
9620.17 506
9621.09 531
9622.02 528
9622.95 499
9623.87 511
9624.80 548
9625.73 555
9626.65 557
9627.58 558
9628.51 566
9629.43 533
9630.36 520
9631.29 546
9632.21 595
9633.14 566
9634.07 610
9634.99 613
9635.92 597
9636.85 605
9637.78 607
9638.70 626
9639.63 581
9640.56 581
9641.49 598
9642.41 617
9643.34 643
9644.27 616
9645.20 618
9646.12 740
9647.05 740
9647.98 772
9648.91 803
9649.83 889
9650.76 881
9651.69 913
9652.62 920
9653.55 986
9654.47 895
9655.40 854
9656.33 847
9657.26 781
9658.19 752
9659.11 703
9660.04 686
9660.97 649
9661.90 649
9662.83 567
9663.76 586
9664.68 622
9665.61 596
9666.54 620
9667.47 609
9668.40 616
9669.33 622
9670.26 611
9671.19 646
9672.11 641
9673.04 649
9673.97 626
9674.90 639
9675.83 681
9676.76 642
9677.69 619
9678.62 617
9679.55 630
9680.48 601
9681.41 630
9682.34 654
9683.26 634
9684.19 678
9685.12 678
9686.05 674
9686.98 645
9687.91 644
9688.84 660
9689.77 670
9690.70 707
9691.63 687
9692.56 671
9693.49 676
9694.42 678
9695.35 713
9696.28 737
9697.21 704
9698.14 749
9699.07 759
9700.00 792
9700.93 792
9701.86 795
9702.79 766
9703.72 847
9704.65 779
9705.58 759
9706.51 691
9707.45 709
9708.38 649
9709.31 610
9710.24 587
9711.17 628
9712.10 632
9713.03 642
9713.96 658
9714.89 628
9715.82 655
9716.75 626
9717.68 675
9718.62 688
9719.55 685
9720.48 661
9721.41 663
9722.34 624
9723.27 622
9724.20 567
9725.13 591
9726.07 569
9727.00 582
9727.93 531
9728.86 551
9729.79 544
9730.72 548
9731.66 554
9732.59 539
9733.52 563
9734.45 555
9735.38 575
9736.32 573
9737.25 546
9738.18 548
9739.11 582
9740.04 544
9740.98 536
9741.91 561
9742.84 539
9743.77 540
9744.71 504
9745.64 516
9746.57 539
9747.50 509
9748.44 489
9749.37 486
9750.30 474
9751.23 495
9752.17 496
9753.10 488
9754.03 464
9754.96 448
9755.90 496
9756.83 493
9757.76 498
9758.70 465
9759.63 489
9760.56 528
9761.50 529
9762.43 485
9763.36 503
9764.30 511
9765.23 466
9766.16 489
9767.10 498
9768.03 476
9768.96 480
9769.90 464
9770.83 499
9771.76 466
9772.70 457
9773.63 479
9774.56 485
9775.50 519
9776.43 559
9777.37 509
9778.30 531
9779.23 551
9780.17 570
9781.10 606
9782.04 625
9782.97 617
9783.91 608
9784.84 581
9785.77 577
9786.71 578
9787.64 516
9788.58 511
9789.51 499
9790.45 499
9791.38 463
9792.32 454
9793.25 483
9794.19 444
9795.12 436
9796.05 435
9796.99 394
9797.92 430
9798.86 456
9799.79 485
9800.73 443
9801.66 416
9802.60 436
9803.54 455
9804.47 464
9805.41 427
9806.34 398
9807.28 400
9808.21 422
9809.15 456
9810.08 438
9811.02 398
9811.95 392
9812.89 398
9813.83 397
9814.76 384
9815.70 416
9816.63 401
9817.57 389
9818.50 404
9819.44 403
9820.38 397
9821.31 409
9822.25 389
9823.18 405
9824.12 395
9825.06 378
9825.99 382
9826.93 372
9827.87 395
9828.80 353
9829.74 343
9830.68 369
9831.61 385
9832.55 351
9833.49 365
9834.42 347
9835.36 372
9836.30 398
9837.23 409
9838.17 374
9839.11 360
9840.04 374
9840.98 354
9841.92 353
9842.85 375
9843.79 362
9844.73 376
9845.67 396
9846.60 403
9847.54 379
9848.48 349
9849.41 385
9850.35 406
9851.29 390
9852.23 366
9853.16 358
9854.10 374
9855.04 408
9855.98 361
9856.92 366
9857.85 368
9858.79 391
9859.73 385
9860.67 399
9861.60 367
9862.54 368
9863.48 369
9864.42 362
9865.36 373
9866.30 367
9867.23 355
9868.17 368
9869.11 369
9870.05 330
9870.99 329
9871.93 320
9872.86 351
9873.80 336
9874.74 382
9875.68 345
9876.62 342
9877.56 357
9878.50 348
9879.43 336
9880.37 383
9881.31 344
9882.25 356
9883.19 353
9884.13 338
9885.07 391
9886.01 363
9886.95 346
9887.89 348
9888.83 367
9889.76 349
9890.70 349
9891.64 320
9892.58 321
9893.52 350
9894.46 349
9895.40 335
9896.34 350
9897.28 306
9898.22 358
9899.16 351
9900.10 347
9901.04 344
9901.98 345
9902.92 356
9903.86 349
9904.80 363
9905.74 319
9906.68 332
9907.62 359
9908.56 348
9909.50 380
9910.44 366
9911.38 377
9912.32 346
9913.26 321
9914.20 324
9915.14 347
9916.08 326
9917.02 359
9917.97 335
9918.91 331
9919.85 326
9920.79 361
9921.73 362
9922.67 339
9923.61 410
9924.55 445
9925.49 444
9926.43 499
9927.37 574
9928.32 544
9929.26 589
9930.20 603
9931.14 578
9932.08 532
9933.02 501
9933.96 486
9934.90 496
9935.85 468
9936.79 432
9937.73 391
9938.67 403
9939.61 358
9940.55 359
9941.50 351
9942.44 367
9943.38 343
9944.32 334
9945.26 345
9946.21 307
9947.15 352
9948.09 344
9949.03 328
9949.97 306
9950.92 315
9951.86 349
9952.80 326
9953.74 316
9954.69 340
9955.63 343
9956.57 291
9957.51 347
9958.46 326
9959.40 351
9960.34 280
9961.28 306
9962.23 304
9963.17 332
9964.11 325
9965.06 334
9966.00 340
9966.94 341
9967.88 315
9968.83 336
9969.77 315
9970.71 297
9971.66 326
9972.60 334
9973.54 364
9974.49 314
9975.43 317
9976.37 276
9977.32 357
9978.26 325
9979.20 284
9980.15 261
9981.09 285
9982.03 297
9982.98 330
9983.92 332
9984.87 297
9985.81 295
9986.75 298
9987.70 296
9988.64 313
9989.59 329
9990.53 296
9991.47 320
9992.42 325
9993.36 307
9994.31 313
9995.25 345
9996.20 353
9997.14 385
9998.08 352
9999.03 334
9999.97 328
10000.92 333
10001.86 366
10002.81 367
10003.75 370
10004.70 359
10005.64 369
10006.59 344
10007.53 377
10008.48 350
10009.42 361
10010.37 343
10011.31 366
10012.26 313
10013.20 328
10014.15 335
10015.09 330
10016.04 342
10016.98 353
10017.93 327
10018.87 319
10019.82 332
10020.77 329
10021.71 320
10022.66 334
10023.60 332
10024.55 294
10025.49 321
10026.44 313
10027.39 284
10028.33 312
10029.28 315
10030.22 311
10031.17 350
10032.12 327
10033.06 308
10034.01 301
10034.95 307
10035.90 317
10036.85 298
10037.79 296
10038.74 279
10039.69 322
10040.63 298
10041.58 295
10042.53 313
10043.47 296
10044.42 310
10045.37 279
10046.31 320
10047.26 280
10048.21 303
10049.15 304
10050.10 316
10051.05 288
10051.99 281
10052.94 282
10053.89 291
10054.83 272
10055.78 280
10056.73 286
10057.68 284
10058.62 290
10059.57 296
10060.52 286
10061.47 272
10062.41 296
10063.36 272
10064.31 267
10065.26 269
10066.20 259
10067.15 276
10068.10 304
10069.05 288
10070.00 292
10070.94 269
10071.89 290
10072.84 303
10073.79 266
10074.74 296
10075.68 285
10076.63 289
10077.58 278
10078.53 291
10079.48 292
10080.42 316
10081.37 306
10082.32 316
10083.27 265
10084.22 283
10085.17 307
10086.12 275
10087.06 308
10088.01 270
10088.96 268
10089.91 287
10090.86 296
10091.81 277
10092.76 299
10093.71 269
10094.66 270
10095.60 263
10096.55 265
10097.50 272
10098.45 272
10099.40 277
10100.35 288
10101.30 265
10102.25 264
10103.20 278
10104.15 254
10105.10 283
10106.05 260
10107.00 271
10107.95 267
10108.90 283
10109.85 248
10110.80 272
10111.75 271
10112.70 276
10113.65 245
10114.60 276
10115.55 276
10116.50 270
10117.45 270
10118.40 263
10119.35 272
10120.30 281
10121.25 293
10122.20 278
10123.15 273
10124.10 262
10125.05 271
10126.00 252
10126.95 284
10127.90 266
10128.85 279
10129.80 279
10130.75 289
10131.70 257
10132.65 298
10133.60 287
10134.56 275
10135.51 288
10136.46 287
10137.41 273
10138.36 260
10139.31 313
10140.26 272
10141.21 296
10142.16 270
10143.12 304
10144.07 303
10145.02 290
10145.97 281
10146.92 302
10147.87 306
10148.82 295
10149.78 323
10150.73 334
10151.68 315
10152.63 291
10153.58 310
10154.53 295
10155.49 357
10156.44 345
10157.39 328
10158.34 332
10159.29 365
10160.25 360
10161.20 345
10162.15 353
10163.10 395
10164.06 414
10165.01 380
10165.96 423
10166.91 401
10167.87 423
10168.82 396
10169.77 404
10170.72 367
10171.68 363
10172.63 345
10173.58 351
10174.53 345
10175.49 327
10176.44 318
10177.39 319
10178.35 340
10179.30 336
10180.25 321
10181.21 313
10182.16 341
10183.11 342
10184.06 351
10185.02 325
10185.97 340
10186.92 343
10187.88 339
10188.83 330
10189.79 304
10190.74 338
10191.69 328
10192.65 291
10193.60 305
10194.55 310
10195.51 319
10196.46 329
10197.41 302
10198.37 341
10199.32 299
10200.28 315
10201.23 296
10202.18 303
10203.14 327
10204.09 301
10205.05 310
10206.00 307
10206.96 333
10207.91 287
10208.86 290
10209.82 327
10210.77 366
10211.73 311
10212.68 303
10213.64 278
10214.59 346
10215.55 322
10216.50 321
10217.46 324
10218.41 313
10219.37 278
10220.32 302
10221.28 313
10222.23 278
10223.19 249
10224.14 268
10225.10 309
10226.05 269
10227.01 285
10227.96 293
10228.92 293
10229.87 286
10230.83 290
10231.78 285
10232.74 288
10233.70 312
10234.65 307
10235.61 326
10236.56 332
10237.52 358
10238.47 321
10239.43 319
10240.39 313
10241.34 313
10242.30 310
10243.25 328
10244.21 330
10245.17 337
10246.12 343
10247.08 293
10248.03 281
10248.99 303
10249.95 286
10250.90 288
10251.86 273
10252.82 287
10253.77 308
10254.73 283
10255.69 271
10256.64 265
10257.60 252
10258.56 265
10259.51 285
10260.47 281
10261.43 241
10262.38 268
10263.34 290
10264.30 267
10265.25 251
10266.21 244
10267.17 242
10268.13 256
10269.08 280
10270.04 262
10271.00 244
10271.95 288
10272.91 281
10273.87 274
10274.83 253
10275.78 278
10276.74 254
10277.70 289
10278.66 269
10279.62 271
10280.57 267
10281.53 267
10282.49 246
10283.45 233
10284.40 257
10285.36 268
10286.32 245
10287.28 230
10288.24 240
10289.20 260
10290.15 244
10291.11 234
10292.07 266
10293.03 252
10293.99 243
10294.95 260
10295.90 256
10296.86 278
10297.82 241
10298.78 249
10299.74 290
10300.70 245
10301.66 227
10302.61 245
10303.57 263
10304.53 244
10305.49 260
10306.45 255
10307.41 251
10308.37 241
10309.33 246
10310.29 255
10311.25 266
10312.20 220
10313.16 255
10314.12 279
10315.08 245
10316.04 242
10317.00 246
10317.96 250
10318.92 251
10319.88 241
10320.84 282
10321.80 266
10322.76 205
10323.72 270
10324.68 251
10325.64 253
10326.60 215
10327.56 272
10328.52 253
10329.48 240
10330.44 253
10331.40 244
10332.36 227
10333.32 226
10334.28 246
10335.24 222
10336.20 244
10337.16 226
10338.12 264
10339.08 238
10340.04 234
10341.00 239
10341.96 245
10342.92 257
10343.88 236
10344.85 217
10345.81 262
10346.77 244
10347.73 227
10348.69 251
10349.65 248
10350.61 232
10351.57 259
10352.53 274
10353.49 259
10354.46 267
10355.42 254
10356.38 247
10357.34 236
10358.30 245
10359.26 247
10360.22 271
10361.19 281
10362.15 237
10363.11 240
10364.07 255
10365.03 248
10365.99 263
10366.96 280
10367.92 258
10368.88 263
10369.84 261
10370.80 287
10371.77 246
10372.73 272
10373.69 292
10374.65 274
10375.61 268
10376.58 266
10377.54 280
10378.50 286
10379.46 276
10380.43 270
10381.39 247
10382.35 245
10383.31 258
10384.28 252
10385.24 263
10386.20 255
10387.16 251
10388.13 237
10389.09 269
10390.05 246
10391.02 248
10391.98 245
10392.94 274
10393.90 257
10394.87 239
10395.83 243
10396.79 252
10397.76 257
10398.72 235
10399.68 272
10400.65 252
10401.61 247
10402.57 263
10403.54 260
10404.50 251
10405.46 227
10406.43 238
10407.39 253
10408.36 246
10409.32 221
10410.28 243
10411.25 242
10412.21 246
10413.17 237
10414.14 264
10415.10 234
10416.07 226
10417.03 267
10418.00 273
10418.96 261
10419.92 255
10420.89 302
10421.85 307
10422.82 262
10423.78 277
10424.75 287
10425.71 279
10426.67 285
10427.64 290
10428.60 290
10429.57 293
10430.53 280
10431.50 279
10432.46 264
10433.43 235
10434.39 262
10435.36 280
10436.32 257
10437.29 241
10438.25 238
10439.22 235
10440.18 242
10441.15 249
10442.11 244
10443.08 247
10444.04 245
10445.01 255
10445.98 245
10446.94 250
10447.91 254
10448.87 254
10449.84 230
10450.80 266
10451.77 228
10452.74 223
10453.70 227
10454.67 223
10455.63 189
10456.60 209
10457.57 214
10458.53 218
10459.50 232
10460.46 243
10461.43 253
10462.40 224
10463.36 264
10464.33 228
10465.29 209
10466.26 233
10467.23 262
10468.19 246
10469.16 240
10470.13 225
10471.09 223
10472.06 246
10473.03 221
10473.99 241
10474.96 209
10475.93 229
10476.89 245
10477.86 213
10478.83 249
10479.80 246
10480.76 254
10481.73 252
10482.70 223
10483.66 216
10484.63 220
10485.60 250
10486.57 251
10487.53 212
10488.50 223
10489.47 254
10490.44 233
10491.40 220
10492.37 228
10493.34 239
10494.31 252
10495.27 228
10496.24 230
10497.21 239
10498.18 244
10499.15 253
10500.11 248
10501.08 253
10502.05 214
10503.02 234
10503.99 272
10504.95 258
10505.92 251
10506.89 252
10507.86 232
10508.83 262
10509.80 238
10510.76 233
10511.73 217
10512.70 219
10513.67 241
10514.64 265
10515.61 254
10516.58 268
10517.55 281
10518.51 248
10519.48 241
10520.45 247
10521.42 241
10522.39 238
10523.36 226
10524.33 232
10525.30 271
10526.27 222
10527.24 246
10528.20 233
10529.17 264
10530.14 236
10531.11 255
10532.08 249
10533.05 248
10534.02 241
10534.99 226
10535.96 242
10536.93 246
10537.90 259
10538.87 262
10539.84 277
10540.81 288
10541.78 268
10542.75 247
10543.72 275
10544.69 257
10545.66 250
10546.63 263
10547.60 261
10548.57 254
10549.54 270
10550.51 249
10551.48 258
10552.45 255
10553.42 253
10554.39 297
10555.36 248
10556.33 280
10557.30 268
10558.27 280
10559.25 286
10560.22 296
10561.19 302
10562.16 316
10563.13 331
10564.10 347
10565.07 318
10566.04 323
10567.01 298
10567.98 301
10568.96 305
10569.93 276
10570.90 275
10571.87 266
10572.84 251
10573.81 265
10574.78 260
10575.75 244
10576.73 242
10577.70 276
10578.67 255
10579.64 261
10580.61 243
10581.58 271
10582.56 248
10583.53 277
10584.50 253
10585.47 273
10586.44 238
10587.42 263
10588.39 253
10589.36 242
10590.33 261
10591.30 278
10592.28 261
10593.25 258
10594.22 281
10595.19 268
10596.17 267
10597.14 271
10598.11 260
10599.08 276
10600.06 266
10601.03 266
10602.00 270
10602.97 253
10603.95 270
10604.92 281
10605.89 266
10606.87 231
10607.84 261
10608.81 276
10609.78 253
10610.76 254
10611.73 258
10612.70 270
10613.68 245
10614.65 261
10615.62 255
10616.60 257
10617.57 248
10618.54 270
10619.52 252
10620.49 276
10621.46 272
10622.44 263
10623.41 245
10624.39 263
10625.36 253
10626.33 269
10627.31 256
10628.28 268
10629.25 274
10630.23 260
10631.20 272
10632.18 278
10633.15 294
10634.13 258
10635.10 273
10636.07 238
10637.05 262
10638.02 267
10639.00 273
10639.97 262
10640.95 301
10641.92 305
10642.89 271
10643.87 259
10644.84 291
10645.82 273
10646.79 280
10647.77 271
10648.74 272
10649.72 248
10650.69 259
10651.67 266
10652.64 272
10653.62 255
10654.59 231
10655.57 264
10656.54 273
10657.52 236
10658.49 251
10659.47 256
10660.44 252
10661.42 251
10662.40 232
10663.37 243
10664.35 252
10665.32 244
10666.30 289
10667.27 229
10668.25 259
10669.23 264
10670.20 291
10671.18 261
10672.15 241
10673.13 258
10674.10 268
10675.08 256
10676.06 244
10677.03 237
10678.01 241
10678.99 258
10679.96 264
10680.94 285
10681.91 286
10682.89 279
10683.87 271
10684.84 290
10685.82 259
10686.80 257
10687.77 293
10688.75 327
10689.73 273
10690.70 271
10691.68 259
10692.66 245
10693.63 282
10694.61 239
10695.59 254
10696.57 232
10697.54 267
10698.52 259
10699.50 298
10700.47 256
10701.45 250
10702.43 267
10703.41 227
10704.38 226
10705.36 239
10706.34 239
10707.32 233
10708.29 237
10709.27 224
10710.25 253
10711.23 230
10712.20 234
10713.18 250
10714.16 239
10715.14 231
10716.12 257
10717.09 244
10718.07 269
10719.05 240
10720.03 251
10721.01 249
10721.98 246
10722.96 260
10723.94 225
10724.92 287
10725.90 242
10726.88 253
10727.85 242
10728.83 260
10729.81 223
10730.79 222
10731.77 238
10732.75 255
10733.73 228
10734.70 276
10735.68 241
10736.66 226
10737.64 247
10738.62 242
10739.60 255
10740.58 241
10741.56 256
10742.54 255
10743.52 255
10744.49 243
10745.47 230
10746.45 245
10747.43 286
10748.41 220
10749.39 244
10750.37 241
10751.35 218
10752.33 225
10753.31 225
10754.29 260
10755.27 246
10756.25 252
10757.23 236
10758.21 280
10759.19 226
10760.17 272
10761.15 231
10762.13 270
10763.11 267
10764.09 242
10765.07 221
10766.05 245
10767.03 241
10768.01 230
10768.99 232
10769.97 240
10770.95 240
10771.93 214
10772.91 266
10773.89 270
10774.87 255
10775.85 240
10776.83 258
10777.81 223
10778.80 253
10779.78 236
10780.76 263
10781.74 226
10782.72 230
10783.70 251
10784.68 251
10785.66 237
10786.64 240
10787.62 256
10788.61 232
10789.59 277
10790.57 208
10791.55 247
10792.53 218
10793.51 246
10794.49 233
10795.48 237
10796.46 234
10797.44 215
10798.42 243
10799.40 236
10800.38 217
10801.37 211
10802.35 255
10803.33 226
10804.31 234
10805.29 222
10806.28 235
10807.26 231
10808.24 254
10809.22 241
10810.20 279
10811.19 239
10812.17 265
10813.15 253
10814.13 236
10815.12 235
10816.10 217
10817.08 251
10818.06 239
10819.05 241
10820.03 263
10821.01 254
10822.00 221
10822.98 247
10823.96 245
10824.94 255
10825.93 243
10826.91 238
10827.89 248
10828.88 246
10829.86 221
10830.84 227
10831.83 247
10832.81 243
10833.79 256
10834.78 230
10835.76 244
10836.74 201
10837.73 248
10838.71 249
10839.69 245
10840.68 239
10841.66 235
10842.64 251
10843.63 240
10844.61 243
10845.60 214
10846.58 223
10847.56 223
10848.55 261
10849.53 259
10850.51 263
10851.50 223
10852.48 255
10853.47 247
10854.45 248
10855.44 220
10856.42 229
10857.40 222
10858.39 223
10859.37 231
10860.36 230
10861.34 245
10862.33 238
10863.31 223
10864.30 220
10865.28 260
10866.27 233
10867.25 239
10868.24 243
10869.22 224
10870.21 246
10871.19 250
10872.18 255
10873.16 278
10874.15 244
10875.13 248
10876.12 249
10877.10 260
10878.09 245
10879.07 221
10880.06 270
10881.04 252
10882.03 285
10883.01 271
10884.00 252
10884.99 257
10885.97 268
10886.96 272
10887.94 285
10888.93 286
10889.91 288
10890.90 284
10891.89 311
10892.87 310
10893.86 306
10894.84 311
10895.83 300
10896.82 309
10897.80 259
10898.79 279
10899.78 265
10900.76 298
10901.75 275
10902.73 271
10903.72 266
10904.71 254
10905.69 265
10906.68 270
10907.67 288
10908.65 271
10909.64 272
10910.63 280
10911.61 281
10912.60 281
10913.59 311
10914.58 290
10915.56 278
10916.55 283
10917.54 284
10918.52 263
10919.51 258
10920.50 280
10921.49 272
10922.47 274
10923.46 283
10924.45 284
10925.44 252
10926.42 271
10927.41 290
10928.40 274
10929.39 266
10930.37 300
10931.36 305
10932.35 326
10933.34 281
10934.32 309
10935.31 288
10936.30 313
10937.29 318
10938.28 298
10939.26 321
10940.25 299
10941.24 328
10942.23 287
10943.22 304
10944.21 302
10945.19 328
10946.18 314
10947.17 335
10948.16 304
10949.15 313
10950.14 294
10951.13 306
10952.11 313
10953.10 334
10954.09 337
10955.08 337
10956.07 337
10957.06 321
10958.05 353
10959.04 359
10960.03 375
10961.01 382
10962.00 386
10962.99 408
10963.98 382
10964.97 361
10965.96 358
10966.95 375
10967.94 363
10968.93 373
10969.92 328
10970.91 351
10971.90 307
10972.89 322
10973.88 325
10974.87 337
10975.86 321
10976.85 329
10977.84 340
10978.83 341
10979.82 326
10980.81 338
10981.80 313
10982.79 331
10983.78 360
10984.77 346
10985.76 365
10986.75 338
10987.74 372
10988.73 332
10989.72 351
10990.71 368
10991.70 369
10992.69 328
10993.68 349
10994.67 348
10995.66 366
10996.65 382
10997.64 405
10998.63 417
10999.62 403
11000.61 476
11001.61 464
11002.60 539
11003.59 497
11004.58 470
11005.57 458
11006.56 460
11007.55 471
11008.54 450
11009.53 404
11010.53 398
11011.52 350
11012.51 370
11013.50 368
11014.49 331
11015.48 316
11016.47 311
11017.47 300
11018.46 330
11019.45 352
11020.44 297
11021.43 329
11022.43 289
11023.42 318
11024.41 290
11025.40 288
11026.39 323
11027.39 313
11028.38 314
11029.37 293
11030.36 304
11031.35 318
11032.35 317
11033.34 309
11034.33 330
11035.32 273
11036.32 289
11037.31 294
11038.30 331
11039.29 317
11040.29 303
11041.28 322
11042.27 298
11043.26 303
11044.26 339
11045.25 335
11046.24 317
11047.24 307
11048.23 329
11049.22 304
11050.22 308
11051.21 316
11052.20 305
11053.20 330
11054.19 306
11055.18 303
11056.18 300
11057.17 291
11058.16 290
11059.16 300
11060.15 350
11061.14 333
11062.14 317
11063.13 277
11064.12 337
11065.12 315
11066.11 335
11067.11 322
11068.10 350
11069.09 328
11070.09 305
11071.08 312
11072.08 318
11073.07 340
11074.06 380
11075.06 370
11076.05 358
11077.05 365
11078.04 366
11079.04 387
11080.03 344
11081.02 337
11082.02 351
11083.01 359
11084.01 353
11085.00 336
11086.00 298
11086.99 329
11087.99 307
11088.98 305
11089.98 312
11090.97 309
11091.97 309
11092.96 307
11093.96 327
11094.95 287
11095.95 330
11096.94 317
11097.94 335
11098.93 322
11099.93 306
11100.92 322
11101.92 289
11102.91 301
11103.91 314
11104.91 333
11105.90 316
11106.90 318
11107.89 294
11108.89 324
11109.88 293
11110.88 322
11111.88 293
11112.87 303
11113.87 295
11114.86 333
11115.86 311
11116.86 315
11117.85 307
11118.85 283
11119.85 324
11120.84 282
11121.84 284
11122.83 279
11123.83 279
11124.83 280
11125.82 309
11126.82 285
11127.82 319
11128.81 293
11129.81 320
11130.81 306
11131.80 297
11132.80 289
11133.80 287
11134.79 285
11135.79 311
11136.79 311
11137.79 305
11138.78 320
11139.78 271
11140.78 283
11141.77 316
11142.77 323
11143.77 289
11144.77 301
11145.76 302
11146.76 291
11147.76 302
11148.76 309
11149.75 342
11150.75 328
11151.75 312
11152.75 278
11153.74 302
11154.74 270
11155.74 302
11156.74 284
11157.74 299
11158.73 277
11159.73 302
11160.73 309
11161.73 307
11162.73 313
11163.72 298
11164.72 291
11165.72 292
11166.72 317
11167.72 275
11168.72 297
11169.72 284
11170.71 295
11171.71 300
11172.71 285
11173.71 289
11174.71 282
11175.71 311
11176.71 299
11177.70 272
11178.70 272
11179.70 315
11180.70 312
11181.70 291
11182.70 282
11183.70 315
11184.70 259
11185.70 289
11186.70 270
11187.70 283
11188.70 313
11189.69 336
11190.69 285
11191.69 271
11192.69 272
11193.69 273
11194.69 304
11195.69 293
11196.69 272
11197.69 275
11198.69 310
11199.69 277
11200.69 273
11201.69 304
11202.69 293
11203.69 288
11204.69 309
11205.69 288
11206.69 296
11207.69 290
11208.69 261
11209.69 294
11210.69 320
11211.69 288
11212.69 290
11213.69 278
11214.69 295
11215.69 334
11216.70 276
11217.70 302
11218.70 303
11219.70 309
11220.70 288
11221.70 306
11222.70 286
11223.70 331
11224.70 303
11225.70 318
11226.70 316
11227.70 284
11228.71 309
11229.71 317
11230.71 297
11231.71 306
11232.71 344
11233.71 338
11234.71 320
11235.72 310
11236.72 319
11237.72 315
11238.72 317
11239.72 298
11240.72 306
11241.72 304
11242.73 320
11243.73 307
11244.73 327
11245.73 346
11246.73 296
11247.74 326
11248.74 292
11249.74 302
11250.74 302
11251.74 335
11252.75 306
11253.75 361
11254.75 326
11255.75 322
11256.76 326
11257.76 302
11258.76 339
11259.76 324
11260.77 326
11261.77 329
11262.77 334
11263.77 310
11264.78 306
11265.78 306
11266.78 321
11267.79 325
11268.79 339
11269.79 352
11270.79 337
11271.80 321
11272.80 331
11273.80 348
11274.81 364
11275.81 336
11276.81 309
11277.82 346
11278.82 324
11279.82 311
11280.83 352
11281.83 379
11282.83 335
11283.84 339
11284.84 341
11285.85 374
11286.85 353
11287.85 344
11288.86 361
11289.86 362
11290.86 372
11291.87 377
11292.87 394
11293.88 352
11294.88 352
11295.88 365
11296.89 396
11297.89 369
11298.90 378
11299.90 371
11300.91 404
11301.91 392
11302.91 365
11303.92 386
11304.92 389
11305.93 402
11306.93 375
11307.94 382
11308.94 408
11309.95 419
11310.95 370
11311.96 375
11312.96 402
11313.97 405
11314.97 396
11315.98 406
11316.98 411
11317.99 386
11318.99 435
11320.00 415
11321.00 431
11322.01 394
11323.01 426
11324.02 399
11325.02 403
11326.03 402
11327.04 412
11328.04 420
11329.05 412
11330.05 414
11331.06 433
11332.06 411
11333.07 431
11334.08 425
11335.08 406
11336.09 439
11337.09 416
11338.10 449
11339.11 424
11340.11 437
11341.12 433
11342.12 483
11343.13 437
11344.14 442
11345.14 426
11346.15 459
11347.16 451
11348.16 429
11349.17 445
11350.18 444
11351.18 472
11352.19 429
11353.19 472
11354.20 463
11355.21 492
11356.22 458
11357.22 469
11358.23 433
11359.24 500
11360.24 516
11361.25 468
11362.26 494
11363.26 478
11364.27 460
11365.28 465
11366.29 494
11367.29 479
11368.30 498
11369.31 509
11370.32 551
11371.32 499
11372.33 521
11373.34 543
11374.35 529
11375.35 529
11376.36 563
11377.37 539
11378.38 561
11379.38 544
11380.39 562
11381.40 525
11382.41 567
11383.42 552
11384.42 564
11385.43 579
11386.44 579
11387.45 556
11388.46 603
11389.47 593
11390.47 565
11391.48 604
11392.49 632
11393.50 669
11394.51 670
11395.52 633
11396.53 639
11397.53 588
11398.54 622
11399.55 632
11400.56 661
11401.57 637
11402.58 688
11403.59 642
11404.60 649
11405.61 653
11406.61 689
11407.62 691
11408.63 689
11409.64 649
11410.65 688
11411.66 692
11412.67 694
11413.68 699
11414.69 720
11415.70 703
11416.71 694
11417.72 706
11418.73 754
11419.74 769
11420.75 772
11421.76 734
11422.77 757
11423.78 802
11424.79 743
11425.80 736
11426.81 769
11427.82 795
11428.83 790
11429.84 792
11430.85 751
11431.86 799
11432.87 826
11433.88 783
11434.89 794
11435.90 792
11436.91 786
11437.92 799
11438.93 793
11439.94 790
11440.95 814
11441.96 821
11442.97 836
11443.98 882
11444.99 885
11446.00 845
11447.01 845
11448.02 866
11449.04 865
11450.05 855
11451.06 842
11452.07 870
11453.08 849
11454.09 862
11455.10 849
11456.11 934
11457.13 953
11458.14 943
11459.15 922
11460.16 935
11461.17 924
11462.18 916
11463.19 972
11464.21 994
11465.22 941
11466.23 948
11467.24 980
11468.25 978
11469.26 1036
11470.28 1030
11471.29 1007
11472.30 1011
11473.31 1075
11474.32 1052
11475.34 1074
11476.35 1100
11477.36 1071
11478.37 1072
11479.39 1077
11480.40 1096
11481.41 1144
11482.42 1135
11483.44 1148
11484.45 1203
11485.46 1192
11486.47 1221
11487.49 1259
11488.50 1282
11489.51 1286
11490.52 1342
11491.54 1345
11492.55 1335
11493.56 1352
11494.58 1324
11495.59 1377
11496.60 1426
11497.61 1463
11498.63 1429
11499.64 1468
11500.65 1567
11501.67 1610
11502.68 1579
11503.69 1630
11504.71 1655
11505.72 1738
11506.73 1735
11507.75 1769
11508.76 1817
11509.78 1804
11510.79 1822
11511.80 1909
11512.82 1884
11513.83 1822
11514.84 1932
11515.86 1929
11516.87 2039
11517.89 2075
11518.90 2132
11519.91 2092
11520.93 2178
11521.94 2269
11522.96 2292
11523.97 2376
11524.99 2520
11526.00 2616
11527.01 2650
11528.03 2838
11529.04 2993
11530.06 3028
11531.07 3144
11532.09 3344
11533.10 3446
11534.12 3550
11535.13 3566
11536.15 3695
11537.16 3868
11538.18 4029
11539.19 4266
11540.21 4641
11541.22 4950
11542.24 5387
11543.25 5911
11544.27 6545
11545.28 7348
11546.30 8021
11547.31 8562
11548.33 9078
11549.34 9546
11550.36 9621
11551.37 9537
11552.39 9031
11553.40 8595
11554.42 7776
11555.44 7004
11556.45 6169
11557.47 5433
11558.48 4692
11559.50 4043
11560.51 3666
11561.53 3217
11562.55 2959
11563.56 2817
11564.58 2594
11565.60 2403
11566.61 2258
11567.63 2214
11568.64 2215
11569.66 2113
11570.68 2084
11571.69 1989
11572.71 2013
11573.73 1951
11574.74 1915
11575.76 1802
11576.78 1851
11577.79 1886
11578.81 1894
11579.83 1842
11580.84 1880
11581.86 2000
11582.88 1928
11583.89 1950
11584.91 1971
11585.93 2051
11586.94 2040
11587.96 2085
11588.98 2092
11590.00 2074
11591.01 1990
11592.03 2007
11593.05 1996
11594.06 1819
11595.08 1795
11596.10 1687
11597.12 1715
11598.13 1585
11599.15 1579
11600.17 1511
11601.19 1505
11602.21 1518
11603.22 1507
11604.24 1540
11605.26 1545
11606.28 1489
11607.29 1525
11608.31 1595
11609.33 1614
11610.35 1637
11611.37 1614
11612.38 1593
11613.40 1611
11614.42 1593
11615.44 1597
11616.46 1614
11617.48 1640
11618.49 1675
11619.51 1698
11620.53 1712
11621.55 1729
11622.57 1720
11623.59 1734
11624.61 1753
11625.63 1760
11626.64 1839
11627.66 1858
11628.68 1868
11629.70 1814
11630.72 1796
11631.74 1771
11632.76 1764
11633.78 1757
11634.80 1705
11635.82 1784
11636.83 1716
11637.85 1695
11638.87 1608
11639.89 1598
11640.91 1594
11641.93 1577
11642.95 1594
11643.97 1521
11644.99 1535
11646.01 1586
11647.03 1558
11648.05 1530
11649.07 1562
11650.09 1511
11651.11 1518
11652.13 1418
11653.15 1491
11654.17 1428
11655.19 1427
11656.21 1384
11657.23 1389
11658.25 1362
11659.27 1324
11660.29 1321
11661.31 1358
11662.33 1337
11663.35 1342
11664.37 1327
11665.39 1309
11666.41 1324
11667.43 1296
11668.45 1293
11669.47 1232
11670.49 1206
11671.52 1139
11672.54 1179
11673.56 1129
11674.58 1119
11675.60 1081
11676.62 1038
11677.64 1022
11678.66 990
11679.68 1012
11680.70 998
11681.73 990
11682.75 963
11683.77 1004
11684.79 923
11685.81 958
11686.83 982
11687.85 950
11688.88 950
11689.90 995
11690.92 980
11691.94 966
11692.96 984
11693.98 953
11695.01 965
11696.03 993
11697.05 956
11698.07 961
11699.09 944
11700.12 945
11701.14 946
11702.16 891
11703.18 860
11704.20 896
11705.23 852
11706.25 810
11707.27 822
11708.29 801
11709.32 749
11710.34 774
11711.36 753
11712.38 753
11713.41 769
11714.43 769
11715.45 736
11716.47 770
11717.50 758
11718.52 747
11719.54 726
11720.57 739
11721.59 726
11722.61 728
11723.63 713
11724.66 709
11725.68 705
11726.70 717
11727.73 720
11728.75 668
11729.77 667
11730.80 669
11731.82 662
11732.84 644
11733.87 664
11734.89 668
11735.91 656
11736.94 632
11737.96 671
11738.99 660
11740.01 641
11741.03 644
11742.06 644
11743.08 670
11744.11 632
11745.13 591
11746.15 586
11747.18 602
11748.20 592
11749.23 553
11750.25 553
11751.27 591
11752.30 533
11753.32 552
11754.35 562
11755.37 562
11756.40 527
11757.42 530
11758.45 535
11759.47 542
11760.49 540
11761.52 522
11762.54 528
11763.57 493
11764.59 532
11765.62 546
11766.64 516
11767.67 494
11768.69 501
11769.72 492
11770.74 513
11771.77 453
11772.79 519
11773.82 548
11774.84 522
11775.87 520
11776.90 496
11777.92 491
11778.95 498
11779.97 495
11781.00 472
11782.02 458
11783.05 485
11784.07 480
11785.10 459
11786.13 471
11787.15 435
11788.18 489
11789.20 468
11790.23 458
11791.26 440
11792.28 436
11793.31 435
11794.33 426
11795.36 412
11796.39 419
11797.41 459
11798.44 420
11799.47 421
11800.49 424
11801.52 403
11802.55 399
11803.57 436
11804.60 447
11805.62 445
11806.65 447
11807.68 402
11808.71 417
11809.73 382
11810.76 398
11811.79 377
11812.81 408
11813.84 401
11814.87 443
11815.89 413
11816.92 443
11817.95 396
11818.98 414
11820.00 403
11821.03 409
11822.06 372
11823.08 394
11824.11 410
11825.14 388
11826.17 386
11827.19 383
11828.22 383
11829.25 379
11830.28 403
11831.31 382
11832.33 390
11833.36 358
11834.39 382
11835.42 380
11836.45 378
11837.47 346
11838.50 381
11839.53 386
11840.56 368
11841.59 379
11842.61 398
11843.64 369
11844.67 355
11845.70 381
11846.73 395
11847.76 378
11848.78 357
11849.81 367
11850.84 379
11851.87 385
11852.90 351
11853.93 343
11854.96 326
11855.99 333
11857.01 369
11858.04 344
11859.07 372
11860.10 341
11861.13 339
11862.16 343
11863.19 357
11864.22 352
11865.25 349
11866.28 321
11867.31 330
11868.34 334
11869.36 368
11870.39 326
11871.42 349
11872.45 322
11873.48 321
11874.51 349
11875.54 339
11876.57 343
11877.60 319
11878.63 318
11879.66 328
11880.69 335
11881.72 337
11882.75 345
11883.78 364
11884.81 338
11885.84 321
11886.87 349
11887.90 352
11888.93 338
11889.96 349
11890.99 343
11892.02 360
11893.05 342
11894.08 347
11895.11 320
11896.15 329
11897.18 337
11898.21 341
11899.24 304
11900.27 341
11901.30 331
11902.33 350
11903.36 349
11904.39 335
11905.42 348
11906.45 344
11907.49 339
11908.52 339
11909.55 341
11910.58 342
11911.61 372
11912.64 317
11913.67 325
11914.70 357
11915.74 331
11916.77 318
11917.80 339
11918.83 339
11919.86 324
11920.89 333
11921.92 345
11922.96 361
11923.99 351
11925.02 354
11926.05 359
11927.08 353
11928.12 352
11929.15 358
11930.18 336
11931.21 343
11932.24 361
11933.28 376
11934.31 347
11935.34 393
11936.37 380
11937.41 371
11938.44 351
11939.47 342
11940.50 371
11941.54 336
11942.57 353
11943.60 332
11944.63 359
11945.67 337
11946.70 347
11947.73 328
11948.77 345
11949.80 343
11950.83 352
11951.86 347
11952.90 326
11953.93 365
11954.96 330
11956.00 318
11957.03 315
11958.06 324
11959.10 288
11960.13 336
11961.16 299
11962.20 313
11963.23 325
11964.26 324
11965.30 327
11966.33 332
11967.36 330
11968.40 328
11969.43 319
11970.47 333
11971.50 350
11972.53 328
11973.57 352
11974.60 317
11975.64 348
11976.67 348
11977.70 334
11978.74 307
11979.77 361
11980.81 316
11981.84 335
11982.88 312
11983.91 310
11984.94 336
11985.98 356
11987.01 353
11988.05 343
11989.08 332
11990.12 339
11991.15 366
11992.19 323
11993.22 341
11994.26 293
11995.29 341
11996.33 364
11997.36 327
11998.40 330
11999.43 332
12000.47 341
12001.50 338
12002.54 352
12003.57 364
12004.61 343
12005.64 366
12006.68 345
12007.71 367
12008.75 327
12009.78 340
12010.82 390
12011.86 375
12012.89 367
12013.93 375
12014.96 349
12016.00 378
12017.03 372
12018.07 420
12019.11 391
12020.14 352
12021.18 389
12022.21 397
12023.25 394
12024.29 412
12025.32 375
12026.36 381
12027.40 391
12028.43 402
12029.47 396
12030.50 408
12031.54 413
12032.58 373
12033.61 372
12034.65 407
12035.69 395
12036.72 436
12037.76 469
12038.80 449
12039.83 428
12040.87 420
12041.91 430
12042.95 421
12043.98 427
12045.02 397
12046.06 420
12047.09 416
12048.13 432
12049.17 420
12050.21 417
12051.24 414
12052.28 442
12053.32 454
12054.35 397
12055.39 444
12056.43 418
12057.47 432
12058.50 426
12059.54 422
12060.58 402
12061.62 424
12062.66 390
12063.69 407
12064.73 390
12065.77 405
12066.81 439
12067.85 414
12068.88 385
12069.92 404
12070.96 400
12072.00 408
12073.04 430
12074.07 429
12075.11 443
12076.15 435
12077.19 419
12078.23 409
12079.27 406
12080.31 387
12081.34 399
12082.38 422
12083.42 426
12084.46 393
12085.50 393
12086.54 426
12087.58 388
12088.62 423
12089.65 436
12090.69 420
12091.73 415
12092.77 395
12093.81 442
12094.85 386
12095.89 412
12096.93 402
12097.97 396
12099.01 417
12100.05 399
12101.09 414
12102.13 419
12103.17 400
12104.21 417
12105.24 417
12106.28 447
12107.32 448
12108.36 489
12109.40 479
12110.44 465
12111.48 443
12112.52 441
12113.56 391
12114.60 403
12115.64 390
12116.68 407
12117.72 399
12118.76 369
12119.80 372
12120.84 366
12121.89 383
12122.93 382
12123.97 382
12125.01 378
12126.05 375
12127.09 392
12128.13 409
12129.17 361
12130.21 393
12131.25 385
12132.29 364
12133.33 339
12134.37 362
12135.41 383
12136.46 372
12137.50 361
12138.54 353
12139.58 371
12140.62 363
12141.66 395
12142.70 350
12143.74 362
12144.78 394
12145.83 379
12146.87 381
12147.91 358
12148.95 339
12149.99 352
12151.03 355
12152.08 376
12153.12 362
12154.16 348
12155.20 365
12156.24 374
12157.28 384
12158.33 356
12159.37 375
12160.41 353
12161.45 384
12162.49 371
12163.54 367
12164.58 355
12165.62 364
12166.66 379
12167.71 388
12168.75 384
12169.79 381
12170.83 346
12171.88 343
12172.92 364
12173.96 358
12175.00 335
12176.05 335
12177.09 327
12178.13 336
12179.17 347
12180.22 344
12181.26 360
12182.30 348
12183.35 349
12184.39 370
12185.43 345
12186.48 346
12187.52 331
12188.56 338
12189.61 304
12190.65 339
12191.69 347
12192.74 334
12193.78 337
12194.82 342
12195.87 335
12196.91 317
12197.95 338
12199.00 371
12200.04 330
12201.08 351
12202.13 348
12203.17 333
12204.22 343
12205.26 318
12206.30 365
12207.35 334
12208.39 325
12209.44 310
12210.48 336
12211.52 308
12212.57 343
12213.61 361
12214.66 320
12215.70 314
12216.75 336
12217.79 310
12218.84 330
12219.88 309
12220.92 306
12221.97 344
12223.01 335
12224.06 312
12225.10 335
12226.15 323
12227.19 334
12228.24 302
12229.28 315
12230.33 309
12231.37 318
12232.42 322
12233.46 305
12234.51 309
12235.55 316
12236.60 336
12237.65 293
12238.69 288
12239.74 304
12240.78 315
12241.83 296
12242.87 299
12243.92 304
12244.96 315
12246.01 300
12247.06 292
12248.10 308
12249.15 318
12250.19 296
12251.24 312
12252.28 292
12253.33 326
12254.38 334
12255.42 301
12256.47 308
12257.52 292
12258.56 309
12259.61 303
12260.65 299
12261.70 303
12262.75 313
12263.79 313
12264.84 271
12265.89 258
12266.93 281
12267.98 296
12269.03 281
12270.07 271
12271.12 280
12272.17 286
12273.21 287
12274.26 280
12275.31 308
12276.35 307
12277.40 307
12278.45 268
12279.50 295
12280.54 272
12281.59 256
12282.64 265
12283.68 285
12284.73 280
12285.78 288
12286.83 311
12287.87 293
12288.92 302
12289.97 274
12291.02 283
12292.06 292
12293.11 288
12294.16 281
12295.21 289
12296.26 283
12297.30 299
12298.35 300
12299.40 288
12300.45 272
12301.50 266
12302.54 290
12303.59 288
12304.64 259
12305.69 263
12306.74 245
12307.79 296
12308.83 260
12309.88 272
12310.93 265
12311.98 266
12313.03 270
12314.08 266
12315.13 280
12316.17 280
12317.22 290
12318.27 282
12319.32 287
12320.37 272
12321.42 248
12322.47 263
12323.52 291
12324.57 275
12325.61 258
12326.66 274
12327.71 258
12328.76 259
12329.81 289
12330.86 275
12331.91 268
12332.96 264
12334.01 255
12335.06 252
12336.11 250
12337.16 296
12338.21 257
12339.26 285
12340.31 261
12341.36 262
12342.41 240
12343.46 252
12344.51 254
12345.56 263
12346.61 255
12347.66 246
12348.71 235
12349.76 235
12350.81 244
12351.86 241
12352.91 231
12353.96 223
12355.01 260
12356.06 249
12357.11 248
12358.16 266
12359.21 238
12360.26 241
12361.31 274
12362.36 256
12363.41 250
12364.46 255
12365.51 241
12366.56 257
12367.62 237
12368.67 257
12369.72 212
12370.77 258
12371.82 269
12372.87 233
12373.92 259
12374.97 250
12376.02 280
12377.08 255
12378.13 260
12379.18 250
12380.23 263
12381.28 242
12382.33 254
12383.38 255
12384.44 256
12385.49 208
12386.54 209
12387.59 246
12388.64 254
12389.69 248
12390.75 257
12391.80 231
12392.85 242
12393.90 237
12394.95 236
12396.01 219
12397.06 237
12398.11 238
12399.16 235
12400.22 248
12401.27 227
12402.32 246
12403.37 234
12404.43 256
12405.48 223
12406.53 254
12407.58 222
12408.64 266
12409.69 254
12410.74 235
12411.79 234
12412.85 232
12413.90 232
12414.95 220
12416.01 234
12417.06 223
12418.11 254
12419.16 231
12420.22 239
12421.27 239
12422.32 248
12423.38 243
12424.43 237
12425.48 222
12426.54 204
12427.59 246
12428.64 255
12429.70 217
12430.75 228
12431.81 233
12432.86 229
12433.91 218
12434.97 209
12436.02 242
12437.07 217
12438.13 232
12439.18 239
12440.24 246
12441.29 201
12442.34 253
12443.40 245
12444.45 241
12445.51 233
12446.56 234
12447.62 226
12448.67 239
12449.72 232
12450.78 235
12451.83 266
12452.89 254
12453.94 234
12455.00 249
12456.05 229
12457.11 237
12458.16 245
12459.22 239
12460.27 241
12461.33 218
12462.38 242
12463.44 244
12464.49 224
12465.55 251
12466.60 227
12467.66 254
12468.71 236
12469.77 236
12470.82 246
12471.88 241
12472.93 223
12473.99 221
12475.04 205
12476.10 248
12477.15 230
12478.21 212
12479.27 210
12480.32 235
12481.38 225
12482.43 222
12483.49 228
12484.55 232
12485.60 223
12486.66 250
12487.71 258
12488.77 222
12489.83 226
12490.88 253
12491.94 245
12492.99 237
12494.05 237
12495.11 218
12496.16 241
12497.22 223
12498.28 217
12499.33 229
12500.39 239
12501.45 236
12502.50 204
12503.56 251
12504.62 228
12505.67 224
12506.73 231
12507.79 278
12508.84 253
12509.90 260
12510.96 263
12512.01 248
12513.07 265
12514.13 282
12515.19 266
12516.24 264
12517.30 268
12518.36 264
12519.41 256
12520.47 274
12521.53 305
12522.59 277
12523.64 302
12524.70 293
12525.76 297
12526.82 338
12527.87 347
12528.93 327
12529.99 330
12531.05 351
12532.11 343
12533.16 340
12534.22 332
12535.28 336
12536.34 283
12537.40 307
12538.45 283
12539.51 309
12540.57 263
12541.63 272
12542.69 241
12543.75 265
12544.80 253
12545.86 268
12546.92 257
12547.98 253
12549.04 231
12550.10 257
12551.16 245
12552.21 221
12553.27 240
12554.33 233
12555.39 210
12556.45 225
12557.51 249
12558.57 233
12559.63 247
12560.69 213
12561.75 232
12562.81 232
12563.86 252
12564.92 261
12565.98 231
12567.04 243
12568.10 196
12569.16 228
12570.22 249
12571.28 256
12572.34 226
12573.40 267
12574.46 267
12575.52 230
12576.58 223
12577.64 248
12578.70 242
12579.76 228
12580.82 247
12581.88 252
12582.94 284
12584.00 240
12585.06 269
12586.12 263
12587.18 292
12588.24 262
12589.30 253
12590.36 248
12591.42 270
12592.48 275
12593.54 299
12594.60 286
12595.66 281
12596.72 268
12597.78 345
12598.84 301
12599.91 254
12600.97 291
12602.03 288
12603.09 316
12604.15 339
12605.21 340
12606.27 340
12607.33 328
12608.39 353
12609.45 401
12610.52 373
12611.58 385
12612.64 342
12613.70 384
12614.76 372
12615.82 350
12616.88 320
12617.95 320
12619.01 314
12620.07 292
12621.13 293
12622.19 308
12623.25 297
12624.32 272
12625.38 286
12626.44 255
12627.50 254
12628.56 295
12629.63 267
12630.69 257
12631.75 259
12632.81 234
12633.87 244
12634.94 244
12636.00 244
12637.06 235
12638.12 268
12639.19 266
12640.25 252
12641.31 257
12642.37 252
12643.44 262
12644.50 257
12645.56 263
12646.62 252
12647.69 275
12648.75 256
12649.81 290
12650.88 266
12651.94 257
12653.00 261
12654.06 258
12655.13 253
12656.19 237
12657.25 242
12658.32 251
12659.38 239
12660.44 220
12661.51 237
12662.57 244
12663.63 269
12664.70 236
12665.76 245
12666.82 245
12667.89 239
12668.95 236
12670.02 248
12671.08 243
12672.14 246
12673.21 247
12674.27 217
12675.34 255
12676.40 257
12677.46 267
12678.53 243
12679.59 265
12680.66 257
12681.72 253
12682.78 267
12683.85 271
12684.91 256
12685.98 280
12687.04 250
12688.11 258
12689.17 275
12690.24 270
12691.30 277
12692.36 284
12693.43 256
12694.49 256
12695.56 275
12696.62 295
12697.69 281
12698.75 266
12699.82 279
12700.88 272
12701.95 284
12703.01 272
12704.08 241
12705.14 272
12706.21 248
12707.27 257
12708.34 257
12709.41 272
12710.47 236
12711.54 278
12712.60 251
12713.67 268
12714.73 238
12715.80 274
12716.86 264
12717.93 244
12719.00 248
12720.06 239
12721.13 270
12722.19 249
12723.26 253
12724.33 272
12725.39 261
12726.46 245
12727.52 255
12728.59 236
12729.66 277
12730.72 248
12731.79 267
12732.86 242
12733.92 263
12734.99 217
12736.05 228
12737.12 245
12738.19 249
12739.25 232
12740.32 222
12741.39 244
12742.45 228
12743.52 252
12744.59 240
12745.66 231
12746.72 209
12747.79 245
12748.86 218
12749.92 265
12750.99 243
12752.06 230
12753.13 231
12754.19 229
12755.26 225
12756.33 231
12757.39 261
12758.46 226
12759.53 218
12760.60 210
12761.66 234
12762.73 210
12763.80 261
12764.87 208
12765.94 231
12767.00 208
12768.07 226
12769.14 209
12770.21 229
12771.28 203
12772.34 209
12773.41 213
12774.48 206
12775.55 227
12776.62 218
12777.68 242
12778.75 208
12779.82 216
12780.89 209
12781.96 236
12783.03 185
12784.09 210
12785.16 219
12786.23 221
12787.30 212
12788.37 217
12789.44 224
12790.51 220
12791.58 229
12792.64 209
12793.71 227
12794.78 222
12795.85 217
12796.92 230
12797.99 206
12799.06 200
12800.13 211
12801.20 211
12802.27 211
12803.34 208
12804.41 238
12805.47 199
12806.54 193
12807.61 213
12808.68 196
12809.75 217
12810.82 209
12811.89 206
12812.96 185
12814.03 208
12815.10 197
12816.17 219
12817.24 210
12818.31 235
12819.38 172
12820.45 202
12821.52 197
12822.59 206
12823.66 202
12824.73 187
12825.80 215
12826.87 213
12827.94 195
12829.01 208
12830.08 218
12831.15 196
12832.22 210
12833.30 197
12834.37 205
12835.44 200
12836.51 206
12837.58 227
12838.65 211
12839.72 215
12840.79 181
12841.86 205
12842.93 199
12844.00 180
12845.08 180
12846.15 199
12847.22 179
12848.29 207
12849.36 197
12850.43 192
12851.50 163
12852.57 204
12853.65 229
12854.72 199
12855.79 184
12856.86 200
12857.93 191
12859.00 193
12860.08 191
12861.15 173
12862.22 201
12863.29 169
12864.36 191
12865.43 199
12866.51 210
12867.58 153
12868.65 213
12869.72 182
12870.79 179
12871.87 176
12872.94 194
12874.01 185
12875.08 173
12876.16 180
12877.23 171
12878.30 195
12879.37 166
12880.45 189
12881.52 189
12882.59 189
12883.66 178
12884.74 189
12885.81 159
12886.88 171
12887.96 176
12889.03 186
12890.10 168
12891.17 156
12892.25 182
12893.32 186
12894.39 186
12895.47 179
12896.54 193
12897.61 173
12898.69 185
12899.76 176
12900.83 186
12901.91 171
12902.98 169
12904.05 179
12905.13 183
12906.20 164
12907.28 190
12908.35 184
12909.42 188
12910.50 191
12911.57 149
12912.64 172
12913.72 182
12914.79 187
12915.87 152
12916.94 187
12918.01 162
12919.09 178
12920.16 187
12921.24 191
12922.31 172
12923.39 192
12924.46 182
12925.53 169
12926.61 188
12927.68 167
12928.76 188
12929.83 179
12930.91 160
12931.98 159
12933.06 192
12934.13 165
12935.21 177
12936.28 160
12937.36 182
12938.43 169
12939.51 156
12940.58 167
12941.66 166
12942.73 169
12943.81 182
12944.88 193
12945.96 176
12947.03 161
12948.11 162
12949.18 198
12950.26 177
12951.34 209
12952.41 182
12953.49 187
12954.56 166
12955.64 160
12956.71 172
12957.79 195
12958.87 186
12959.94 140
12961.02 160
12962.09 159
12963.17 175
12964.25 160
12965.32 172
12966.40 159
12967.47 167
12968.55 153
12969.63 179
12970.70 149
12971.78 183
12972.86 176
12973.93 172
12975.01 170
12976.08 165
12977.16 176
12978.24 184
12979.31 157
12980.39 168
12981.47 161
12982.55 144
12983.62 187
12984.70 173
12985.78 214
12986.85 173
12987.93 164
12989.01 168
12990.08 194
12991.16 153
12992.24 153
12993.32 178
12994.39 181
12995.47 185
12996.55 175
12997.63 180
12998.70 157
12999.78 174
13000.86 161
13001.94 181
13003.01 175
13004.09 171
13005.17 173
13006.25 188
13007.32 185
13008.40 180
13009.48 157
13010.56 153
13011.64 161
13012.71 161
13013.79 158
13014.87 170
13015.95 192
13017.03 167
13018.11 200
13019.18 181
13020.26 158
13021.34 165
13022.42 164
13023.50 168
13024.58 174
13025.66 179
13026.73 187
13027.81 182
13028.89 167
13029.97 205
13031.05 169
13032.13 179
13033.21 163
13034.29 195
13035.36 198
13036.44 195
13037.52 160
13038.60 183
13039.68 201
13040.76 182
13041.84 174
13042.92 180
13044.00 171
13045.08 174
13046.16 189
13047.24 174
13048.32 154
13049.40 198
13050.48 211
13051.56 194
13052.64 193
13053.72 155
13054.80 192
13055.88 178
13056.95 205
13058.03 194
13059.11 188
13060.20 168
13061.28 167
13062.36 181
13063.44 168
13064.52 175
13065.60 192
13066.68 199
13067.76 160
13068.84 171
13069.92 164
13071.00 177
13072.08 182
13073.16 203
13074.24 170
13075.32 171
13076.40 174
13077.48 165
13078.56 161
13079.64 170
13080.72 175
13081.81 160
13082.89 198
13083.97 174
13085.05 181
13086.13 176
13087.21 181
13088.29 171
13089.37 195
13090.46 170
13091.54 190
13092.62 171
13093.70 182
13094.78 188
13095.86 179
13096.94 188
13098.03 194
13099.11 219
13100.19 173
13101.27 181
13102.35 185
13103.43 176
13104.52 173
13105.60 190
13106.68 201
13107.76 174
13108.84 178
13109.93 178
13111.01 184
13112.09 184
13113.17 186
13114.26 197
13115.34 180
13116.42 157
13117.50 178
13118.59 192
13119.67 175
13120.75 164
13121.83 186
13122.92 182
13124.00 172
13125.08 188
13126.16 166
13127.25 192
13128.33 187
13129.41 167
13130.50 175
13131.58 187
13132.66 167
13133.74 185
13134.83 169
13135.91 169
13136.99 191
13138.08 174
13139.16 164
13140.24 162
13141.33 177
13142.41 176
13143.49 178
13144.58 179
13145.66 163
13146.75 171
13147.83 160
13148.91 154
13150.00 177
13151.08 192
13152.16 192
13153.25 172
13154.33 176
13155.42 197
13156.50 181
13157.58 172
13158.67 164
13159.75 173
13160.84 156
13161.92 170
13163.01 159
13164.09 167
13165.17 170
13166.26 171
13167.34 190
13168.43 167
13169.51 176
13170.60 194
13171.68 184
13172.77 178
13173.85 165
13174.94 170
13176.02 192
13177.11 172
13178.19 148
13179.28 171
13180.36 176
13181.45 161
13182.53 179
13183.62 190
13184.70 157
13185.79 185
13186.87 172
13187.96 157
13189.04 160
13190.13 184
13191.21 189
13192.30 173
13193.38 157
13194.47 164
13195.56 162
13196.64 157
13197.73 174
13198.81 185
13199.90 185
13200.99 170
13202.07 186
13203.16 175
13204.24 181
13205.33 143
13206.42 174
13207.50 186
13208.59 168
13209.67 148
13210.76 185
13211.85 162
13212.93 143
13214.02 163
13215.11 186
13216.19 183
13217.28 154
13218.37 165
13219.45 165
13220.54 172
13221.63 153
13222.71 150
13223.80 176
13224.89 170
13225.97 173
13227.06 160
13228.15 159
13229.23 158
13230.32 150
13231.41 162
13232.50 151
13233.58 178
13234.67 183
13235.76 163
13236.85 172
13237.93 153
13239.02 172
13240.11 147
13241.19 157
13242.28 160
13243.37 185
13244.46 170
13245.55 178
13246.63 166
13247.72 162
13248.81 176
13249.90 163
13250.99 195
13252.07 168
13253.16 167
13254.25 146
13255.34 182
13256.43 188
13257.51 159
13258.60 157
13259.69 175
13260.78 190
13261.87 171
13262.96 157
13264.04 168
13265.13 180
13266.22 166
13267.31 181
13268.40 149
13269.49 163
13270.58 171
13271.66 169
13272.75 159
13273.84 159
13274.93 162
13276.02 194
13277.11 193
13278.20 164
13279.29 145
13280.38 164
13281.47 177
13282.56 162
13283.64 170
13284.73 165
13285.82 190
13286.91 172
13288.00 193
13289.09 166
13290.18 168
13291.27 184
13292.36 167
13293.45 166
13294.54 167
13295.63 173
13296.72 158
13297.81 179
13298.90 164
13299.99 200
13301.08 185
13302.17 208
13303.26 179
13304.35 179
13305.44 184
13306.53 183
13307.62 161
13308.71 191
13309.80 165
13310.89 178
13311.98 171
13313.07 171
13314.16 174
13315.25 169
13316.34 179
13317.44 203
13318.53 183
13319.62 176
13320.71 198
13321.80 164
13322.89 180
13323.98 166
13325.07 182
13326.16 180
13327.25 170
13328.34 151
13329.44 150
13330.53 182
13331.62 169
13332.71 179
13333.80 149
13334.89 171
13335.98 163
13337.08 194
13338.17 163
13339.26 178
13340.35 182
13341.44 199
13342.53 174
13343.63 205
13344.72 193
13345.81 163
13346.90 173
13347.99 154
13349.09 164
13350.18 172
13351.27 186
13352.36 181
13353.45 207
13354.55 154
13355.64 181
13356.73 163
13357.82 191
13358.92 177
13360.01 189
13361.10 187
13362.19 173
13363.29 178
13364.38 170
13365.47 160
13366.56 159
13367.66 181
13368.75 173
13369.84 201
13370.93 164
13372.03 191
13373.12 166
13374.21 177
13375.31 174
13376.40 195
13377.49 189
13378.59 197
13379.68 181
13380.77 167
13381.87 199
13382.96 180
13384.05 176
13385.15 151
13386.24 172
13387.33 172
13388.43 186
13389.52 171
13390.61 183
13391.71 173
13392.80 171
13393.90 174
13394.99 174
13396.08 159
13397.18 148
13398.27 178
13399.37 160
13400.46 144
13401.55 160
13402.65 164
13403.74 148
13404.84 189
13405.93 161
13407.03 169
13408.12 182
13409.21 173
13410.31 150
13411.40 178
13412.50 160
13413.59 167
13414.69 169
13415.78 155
13416.88 161
13417.97 158
13419.07 181
13420.16 171
13421.26 174
13422.35 161
13423.45 173
13424.54 157
13425.64 173
13426.73 179
13427.83 161
13428.92 166
13430.02 161
13431.11 171
13432.21 175
13433.30 175
13434.40 158
13435.49 185
13436.59 140
13437.69 177
13438.78 145
13439.88 174
13440.97 174
13442.07 192
13443.16 164
13444.26 144
13445.36 188
13446.45 193
13447.55 177
13448.64 170
13449.74 172
13450.84 155
13451.93 164
13453.03 162
13454.13 163
13455.22 161
13456.32 198
13457.42 186
13458.51 201
13459.61 158
13460.70 178
13461.80 166
13462.90 182
13463.99 180
13465.09 206
13466.19 179
13467.29 176
13468.38 191
13469.48 188
13470.58 192
13471.67 181
13472.77 207
13473.87 183
13474.96 197
13476.06 176
13477.16 182
13478.26 192
13479.35 167
13480.45 172
13481.55 189
13482.65 182
13483.74 175
13484.84 165
13485.94 191
13487.04 177
13488.13 174
13489.23 187
13490.33 167
13491.43 180
13492.52 168
13493.62 189
13494.72 176
13495.82 195
13496.92 197
13498.01 206
13499.11 179
13500.21 191
13501.31 173
13502.41 209
13503.51 201
13504.60 195
13505.70 197
13506.80 187
13507.90 200
13509.00 213
13510.10 221
13511.20 203
13512.29 195
13513.39 197
13514.49 214
13515.59 195
13516.69 189
13517.79 198
13518.89 207
13519.99 194
13521.09 173
13522.18 166
13523.28 161
13524.38 162
13525.48 157
13526.58 183
13527.68 176
13528.78 175
13529.88 174
13530.98 195
13532.08 167
13533.18 176
13534.28 177
13535.38 187
13536.48 193
13537.58 194
13538.68 178
13539.78 189
13540.88 187
13541.98 167
13543.08 164
13544.18 181
13545.28 159
13546.38 163
13547.48 177
13548.58 155
13549.68 166
13550.78 173
13551.88 205
13552.98 188
13554.08 151
13555.18 169
13556.28 166
13557.38 175
13558.48 170
13559.58 180
13560.68 184
13561.78 153
13562.88 140
13563.98 181
13565.08 168
13566.18 151
13567.29 161
13568.39 155
13569.49 183
13570.59 173
13571.69 178
13572.79 159
13573.89 181
13574.99 170
13576.09 187
13577.20 159
13578.30 158
13579.40 162
13580.50 176
13581.60 161
13582.70 164
13583.80 156
13584.91 177
13586.01 146
13587.11 157
13588.21 164
13589.31 153
13590.42 191
13591.52 172
13592.62 144
13593.72 192
13594.82 190
13595.93 168
13597.03 170
13598.13 186
13599.23 187
13600.33 194
13601.44 191
13602.54 168
13603.64 178
13604.74 178
13605.85 167
13606.95 178
13608.05 186
13609.15 172
13610.26 165
13611.36 165
13612.46 152
13613.57 178
13614.67 153
13615.77 176
13616.87 168
13617.98 177
13619.08 173
13620.18 148
13621.29 201
13622.39 163
13623.49 140
13624.60 168
13625.70 147
13626.80 165
13627.91 164
13629.01 171
13630.11 167
13631.22 162
13632.32 179
13633.42 165
13634.53 152
13635.63 163
13636.73 165
13637.84 180
13638.94 193
13640.05 169
13641.15 153
13642.25 190
13643.36 153
13644.46 172
13645.57 170
13646.67 154
13647.77 167
13648.88 180
13649.98 180
13651.09 173
13652.19 153
13653.30 168
13654.40 155
13655.51 141
13656.61 160
13657.71 172
13658.82 184
13659.92 180
13661.03 166
13662.13 168
13663.24 165
13664.34 173
13665.45 185
13666.55 204
13667.66 184
13668.76 181
13669.87 171
13670.97 155
13672.08 165
13673.18 165
13674.29 161
13675.39 175
13676.50 165
13677.61 161
13678.71 163
13679.82 168
13680.92 168
13682.03 171
13683.13 210
13684.24 187
13685.34 154
13686.45 148
13687.56 168
13688.66 185
13689.77 173
13690.87 160
13691.98 159
13693.09 153
13694.19 144
13695.30 169
13696.40 171
13697.51 172
13698.62 173
13699.72 196
13700.83 162
13701.94 167
13703.04 166
13704.15 156
13705.26 145
13706.36 180
13707.47 164
13708.57 170
13709.68 178
13710.79 189
13711.90 173
13713.00 182
13714.11 165
13715.22 173
13716.32 210
13717.43 211
13718.54 200
13719.64 194
13720.75 160
13721.86 189
13722.97 201
13724.07 178
13725.18 177
13726.29 190
13727.40 175
13728.50 159
13729.61 168
13730.72 159
13731.83 178
13732.93 177
13734.04 164
13735.15 195
13736.26 172
13737.36 156
13738.47 174
13739.58 181
13740.69 162
13741.80 171
13742.90 180
13744.01 161
13745.12 159
13746.23 164
13747.34 191
13748.45 160
13749.55 184
13750.66 166
13751.77 166
13752.88 157
13753.99 176
13755.10 172
13756.20 174
13757.31 187
13758.42 179
13759.53 155
13760.64 178
13761.75 163
13762.86 161
13763.97 169
13765.07 181
13766.18 176
13767.29 179
13768.40 196
13769.51 160
13770.62 171
13771.73 157
13772.84 170
13773.95 171
13775.06 183
13776.17 184
13777.28 165
13778.39 175
13779.50 182
13780.60 199
13781.71 162
13782.82 183
13783.93 155
13785.04 175
13786.15 142
13787.26 151
13788.37 140
13789.48 162
13790.59 164
13791.70 167
13792.81 175
13793.92 158
13795.03 156
13796.14 156
13797.25 159
13798.36 169
13799.47 170
13800.59 169
13801.70 173
13802.81 156
13803.92 170
13805.03 142
13806.14 177
13807.25 179
13808.36 175
13809.47 156
13810.58 155
13811.69 171
13812.80 160
13813.91 172
13815.02 161
13816.14 171
13817.25 172
13818.36 181
13819.47 154
13820.58 159
13821.69 159
13822.80 186
13823.91 177
13825.03 172
13826.14 169
13827.25 163
13828.36 167
13829.47 153
13830.58 170
13831.69 162
13832.81 168
13833.92 173
13835.03 173
13836.14 166
13837.25 171
13838.37 163
13839.48 172
13840.59 152
13841.70 174
13842.81 152
13843.93 166
13845.04 161
13846.15 178
13847.26 185
13848.37 161
13849.49 165
13850.60 172
13851.71 181
13852.82 142
13853.94 164
13855.05 150
13856.16 160
13857.27 155
13858.39 152
13859.50 167
13860.61 188
13861.73 166
13862.84 157
13863.95 153
13865.06 162
13866.18 201
13867.29 174
13868.40 164
13869.52 136
13870.63 165
13871.74 165
13872.86 172
13873.97 136
13875.08 175
13876.20 176
13877.31 191
13878.42 147
13879.54 148
13880.65 185
13881.77 157
13882.88 178
13883.99 175
13885.11 188
13886.22 165
13887.33 188
13888.45 158
13889.56 166
13890.68 160
13891.79 162
13892.90 152
13894.02 159
13895.13 161
13896.25 171
13897.36 190
13898.48 162
13899.59 197
13900.70 192
13901.82 180
13902.93 167
13904.05 166
13905.16 173
13906.28 176
13907.39 159
13908.51 194
13909.62 178
13910.74 167
13911.85 162
13912.97 184
13914.08 146
13915.20 177
13916.31 151
13917.43 170
13918.54 171
13919.66 152
13920.77 176
13921.89 158
13923.00 171
13924.12 168
13925.23 177
13926.35 149
13927.46 155
13928.58 162
13929.70 176
13930.81 161
13931.93 159
13933.04 150
13934.16 163
13935.27 180
13936.39 164
13937.51 172
13938.62 171
13939.74 167
13940.85 156
13941.97 152
13943.09 158
13944.20 161
13945.32 157
13946.44 180
13947.55 163
13948.67 163
13949.78 159
13950.90 199
13952.02 170
13953.13 157
13954.25 169
13955.37 149
13956.48 165
13957.60 152
13958.72 163
13959.83 168
13960.95 154
13962.07 138
13963.18 168
13964.30 150
13965.42 157
13966.54 148
13967.65 153
13968.77 146
13969.89 144
13971.00 171
13972.12 162
13973.24 149
13974.36 171
13975.47 155
13976.59 137
13977.71 160
13978.83 163
13979.94 182
13981.06 158
13982.18 158
13983.30 172
13984.42 154
13985.53 150
13986.65 139
13987.77 149
13988.89 134
13990.01 144
13991.12 139
13992.24 162
13993.36 134
13994.48 157
13995.60 144
13996.71 171
13997.83 135
13998.95 176
14000.07 155
14001.19 160
14002.31 146
14003.42 155
14004.54 157
14005.66 154
14006.78 169
14007.90 140
14009.02 160
14010.14 148
14011.26 156
14012.37 130
14013.49 142
14014.61 123
14015.73 158
14016.85 156
14017.97 153
14019.09 144
14020.21 165
14021.33 154
14022.45 158
14023.57 166
14024.69 154
14025.81 179
14026.93 143
14028.04 146
14029.16 156
14030.28 168
14031.40 164
14032.52 163
14033.64 150
14034.76 151
14035.88 156
14037.00 149
14038.12 163
14039.24 141
14040.36 146
14041.48 152
14042.60 171
14043.72 148
14044.84 167
14045.96 147
14047.08 152
14048.20 163
14049.32 158
14050.45 139
14051.57 156
14052.69 143
14053.81 165
14054.93 146
14056.05 139
14057.17 156
14058.29 149
14059.41 161
14060.53 151
14061.65 149
14062.77 137
14063.89 155
14065.02 156
14066.14 163
14067.26 160
14068.38 177
14069.50 151
14070.62 173
14071.74 161
14072.86 156
14073.98 162
14075.11 159
14076.23 176
14077.35 154
14078.47 161
14079.59 179
14080.71 179
14081.84 154
14082.96 178
14084.08 174
14085.20 170
14086.32 172
14087.45 159
14088.57 185
14089.69 162
14090.81 166
14091.93 155
14093.06 164
14094.18 158
14095.30 179
14096.42 165
14097.54 189
14098.67 174
14099.79 188
14100.91 162
14102.03 170
14103.16 201
14104.28 185
14105.40 184
14106.52 159
14107.65 171
14108.77 171
14109.89 194
14111.02 179
14112.14 180
14113.26 160
14114.39 195
14115.51 155
14116.63 178
14117.75 168
14118.88 178
14120.00 200
14121.12 164
14122.25 151
14123.37 153
14124.49 159
14125.62 161
14126.74 174
14127.86 154
14128.99 153
14130.11 159
14131.24 156
14132.36 130
14133.48 141
14134.61 145
14135.73 166
14136.85 173
14137.98 140
14139.10 149
14140.23 146
14141.35 143
14142.47 171
14143.60 145
14144.72 160
14145.85 141
14146.97 143
14148.10 160
14149.22 170
14150.35 170
14151.47 159
14152.59 150
14153.72 148
14154.84 147
14155.97 142
14157.09 158
14158.22 148
14159.34 126
14160.47 172
14161.59 122
14162.72 161
14163.84 132
14164.97 122
14166.09 130
14167.22 143
14168.34 155
14169.47 144
14170.59 147
14171.72 139
14172.84 169
14173.97 142
14175.09 141
14176.22 159
14177.35 153
14178.47 155
14179.60 144
14180.72 145
14181.85 149
14182.97 149
14184.10 141
14185.23 150
14186.35 147
14187.48 138
14188.60 149
14189.73 143
14190.85 139
14191.98 144
14193.11 167
14194.23 163
14195.36 144
14196.49 158
14197.61 161
14198.74 142
14199.87 136
14200.99 139
14202.12 157
14203.24 149
14204.37 148
14205.50 149
14206.62 146
14207.75 143
14208.88 158
14210.00 152
14211.13 136
14212.26 159
14213.39 143
14214.51 156
14215.64 164
14216.77 143
14217.89 147
14219.02 166
14220.15 158
14221.28 170
14222.40 145
14223.53 143
14224.66 153
14225.79 152
14226.91 143
14228.04 150
14229.17 140
14230.30 147
14231.42 154
14232.55 156
14233.68 145
14234.81 157
14235.93 155
14237.06 153
14238.19 146
14239.32 161
14240.45 142
14241.57 129
14242.70 147
14243.83 139
14244.96 141
14246.09 160
14247.22 149
14248.34 113
14249.47 149
14250.60 152
14251.73 152
14252.86 175
14253.99 170
14255.11 155
14256.24 143
14257.37 133
14258.50 137
14259.63 156
14260.76 160
14261.89 159
14263.02 167
14264.15 136
14265.27 143
14266.40 147
14267.53 137
14268.66 139
14269.79 155
14270.92 150
14272.05 156
14273.18 149
14274.31 150
14275.44 146
14276.57 147
14277.70 139
14278.83 143
14279.96 150
14281.09 154
14282.22 149
14283.34 144
14284.47 148
14285.60 131
14286.73 143
14287.86 139
14288.99 140
14290.12 146
14291.25 144
14292.38 128
14293.51 150
14294.64 146
14295.77 144
14296.91 144
14298.04 140
14299.17 139
14300.30 135
14301.43 133
14302.56 138
14303.69 120
14304.82 151
14305.95 155
14307.08 144
14308.21 150
14309.34 121
14310.47 144
14311.60 139
14312.73 141
14313.86 132
14315.00 147
14316.13 138
14317.26 135
14318.39 138
14319.52 145
14320.65 148
14321.78 121
14322.91 147
14324.05 151
14325.18 140
14326.31 137
14327.44 148
14328.57 147
14329.70 151
14330.83 140
14331.97 155
14333.10 139
14334.23 154
14335.36 154
14336.49 153
14337.63 134
14338.76 131
14339.89 169
14341.02 159
14342.15 152
14343.29 149
14344.42 143
14345.55 135
14346.68 169
14347.81 164
14348.95 149
14350.08 125
14351.21 151
14352.34 143
14353.48 157
14354.61 150
14355.74 124
14356.87 151
14358.01 124
14359.14 131
14360.27 127
14361.41 155
14362.54 129
14363.67 139
14364.80 127
14365.94 154
14367.07 124
14368.20 151
14369.34 143
14370.47 135
14371.60 147
14372.74 144
14373.87 135
14375.00 130
14376.14 153
14377.27 146
14378.40 142
14379.54 130
14380.67 161
14381.80 133
14382.94 145
14384.07 135
14385.21 154
14386.34 135
14387.47 157
14388.61 133
14389.74 149
14390.88 162
14392.01 150
14393.14 161
14394.28 159
14395.41 148
14396.55 154
14397.68 151
14398.81 136
14399.95 156
14401.08 145
14402.22 169
14403.35 155
14404.49 154
14405.62 125
14406.76 141
14407.89 162
14409.03 140
14410.16 162
14411.29 145
14412.43 155
14413.56 122
14414.70 143
14415.83 156
14416.97 139
14418.10 112
14419.24 153
14420.38 135
14421.51 143
14422.65 128
14423.78 143
14424.92 160
14426.05 157
14427.19 143
14428.32 140
14429.46 174
14430.59 127
14431.73 141
14432.86 142
14434.00 137
14435.14 142
14436.27 124
14437.41 148
14438.54 161
14439.68 138
14440.82 169
14441.95 167
14443.09 161
14444.22 137
14445.36 126
14446.50 139
14447.63 137
14448.77 141
14449.91 154
14451.04 171
14452.18 137
14453.31 168
14454.45 139
14455.59 149
14456.72 142
14457.86 159
14459.00 162
14460.13 143
14461.27 154
14462.41 152
14463.54 155
14464.68 143
14465.82 150
14466.96 146
14468.09 154
14469.23 148
14470.37 170
14471.50 165
14472.64 158
14473.78 150
14474.92 143
14476.05 167
14477.19 163
14478.33 163
14479.47 161
14480.60 142
14481.74 147
14482.88 147
14484.02 184
14485.15 180
14486.29 146
14487.43 171
14488.57 155
14489.71 155
14490.84 148
14491.98 176
14493.12 165
14494.26 167
14495.40 165
14496.53 180
14497.67 159
14498.81 157
14499.95 155
14501.09 154
14502.23 159
14503.36 141
14504.50 163
14505.64 157
14506.78 156
14507.92 139
14509.06 179
14510.20 181
14511.33 165
14512.47 163
14513.61 168
14514.75 179
14515.89 172
14517.03 160
14518.17 141
14519.31 166
14520.45 158
14521.59 175
14522.72 179
14523.86 172
14525.00 154
14526.14 173
14527.28 160
14528.42 152
14529.56 168
14530.70 168
14531.84 165
14532.98 162
14534.12 156
14535.26 143
14536.40 168
14537.54 163
14538.68 161
14539.82 150
14540.96 137
14542.10 144
14543.24 176
14544.38 150
14545.52 152
14546.66 176
14547.80 165
14548.94 149
14550.08 156
14551.22 148
14552.36 143
14553.50 150
14554.64 135
14555.78 175
14556.92 155
14558.06 161
14559.20 149
14560.34 146
14561.48 133
14562.63 142
14563.77 151
14564.91 168
14566.05 150
14567.19 128
14568.33 146
14569.47 138
14570.61 140
14571.75 124
14572.89 133
14574.04 146
14575.18 137
14576.32 134
14577.46 165
14578.60 158
14579.74 165
14580.88 150
14582.03 150
14583.17 153
14584.31 137
14585.45 130
14586.59 130
14587.73 131
14588.88 159
14590.02 152
14591.16 136
14592.30 144
14593.44 139
14594.59 169
14595.73 147
14596.87 139
14598.01 146
14599.15 147
14600.30 132
14601.44 145
14602.58 145
14603.72 123
14604.87 115
14606.01 142
14607.15 180
14608.29 148
14609.44 148
14610.58 145
14611.72 172
14612.86 129
14614.01 137
14615.15 151
14616.29 154
14617.44 136
14618.58 138
14619.72 155
14620.87 146
14622.01 149
14623.15 148
14624.29 161
14625.44 162
14626.58 173
14627.72 160
14628.87 167
14630.01 154
14631.15 166
14632.30 159
14633.44 170
14634.59 169
14635.73 162
14636.87 155
14638.02 156
14639.16 149
14640.30 172
14641.45 151
14642.59 149
14643.74 178
14644.88 151
14646.02 168
14647.17 149
14648.31 149
14649.46 149
14650.60 142
14651.75 149
14652.89 151
14654.03 146
14655.18 133
14656.32 137
14657.47 143
14658.61 157
14659.76 145
14660.90 161
14662.05 154
14663.19 146
14664.34 153
14665.48 149
14666.63 152
14667.77 119
14668.91 123
14670.06 140
14671.20 139
14672.35 136
14673.50 131
14674.64 150
14675.79 130
14676.93 141
14678.08 141
14679.22 154
14680.37 156
14681.51 137
14682.66 142
14683.80 146
14684.95 130
14686.09 149
14687.24 149
14688.39 156
14689.53 138
14690.68 131
14691.82 140
14692.97 132
14694.12 148
14695.26 150
14696.41 139
14697.55 135
14698.70 141
14699.85 163
14700.99 139
14702.14 114
14703.28 135
14704.43 136
14705.58 136
14706.72 144
14707.87 119
14709.02 139
14710.16 125
14711.31 129
14712.46 134
14713.60 144
14714.75 135
14715.90 140
14717.04 138
14718.19 141
14719.34 151
14720.48 154
14721.63 153
14722.78 160
14723.93 140
14725.07 132
14726.22 155
14727.37 129
14728.51 145
14729.66 124
14730.81 126
14731.96 144
14733.10 137
14734.25 140
14735.40 145
14736.55 141
14737.69 155
14738.84 136
14739.99 145
14741.14 129
14742.29 138
14743.43 153
14744.58 147
14745.73 116
14746.88 145
14748.03 154
14749.17 141
14750.32 149
14751.47 146
14752.62 149
14753.77 148
14754.92 158
14756.06 145
14757.21 134
14758.36 121
14759.51 151
14760.66 136
14761.81 136
14762.95 134
14764.10 158
14765.25 141
14766.40 160
14767.55 139
14768.70 135
14769.85 160
14771.00 147
14772.15 140
14773.29 133
14774.44 138
14775.59 148
14776.74 159
14777.89 138
14779.04 117
14780.19 150
14781.34 160
14782.49 159
14783.64 139
14784.79 135
14785.94 147
14787.09 152
14788.24 127
14789.39 137
14790.54 139
14791.69 132
14792.84 127
14793.98 147
14795.13 154
14796.28 157
14797.43 160
14798.58 138
14799.73 146
14800.89 136
14802.04 144
14803.19 132
14804.34 154
14805.49 122
14806.64 166
14807.79 151
14808.94 157
14810.09 144
14811.24 137
14812.39 138
14813.54 141
14814.69 151
14815.84 158
14816.99 160
14818.14 137
14819.29 143
14820.44 133
14821.60 149
14822.75 139
14823.90 155
14825.05 129
14826.20 134
14827.35 127
14828.50 143
14829.65 127
14830.80 130
14831.96 119
14833.11 130
14834.26 128
14835.41 140
14836.56 140
14837.71 135
14838.86 131
14840.02 130
14841.17 144
14842.32 146
14843.47 125
14844.62 110
14845.78 116
14846.93 128
14848.08 128
14849.23 124
14850.38 146
14851.54 130
14852.69 137
14853.84 147
14854.99 134
14856.14 130
14857.30 136
14858.45 141
14859.60 141
14860.75 132
14861.91 126
14863.06 140
14864.21 129
14865.36 131
14866.52 129
14867.67 147
14868.82 141
14869.97 131
14871.13 139
14872.28 150
14873.43 153
14874.59 145
14875.74 148
14876.89 146
14878.05 138
14879.20 144
14880.35 158
14881.51 144
14882.66 148
14883.81 119
14884.97 145
14886.12 145
14887.27 140
14888.43 131
14889.58 111
14890.73 135
14891.89 137
14893.04 141
14894.19 163
14895.35 141
14896.50 143
14897.66 143
14898.81 141
14899.96 139
14901.12 122
14902.27 143
14903.43 125
14904.58 137
14905.73 145
14906.89 141
14908.04 138
14909.20 128
14910.35 128
14911.51 122
14912.66 126
14913.82 134
14914.97 136
14916.12 115
14917.28 148
14918.43 121
14919.59 126
14920.74 123
14921.90 128
14923.05 147
14924.21 140
14925.36 125
14926.52 128
14927.67 151
14928.83 145
14929.98 137
14931.14 124
14932.29 126
14933.45 136
14934.60 160
14935.76 130
14936.92 154
14938.07 148
14939.23 114
14940.38 130
14941.54 154
14942.69 134
14943.85 144
14945.00 160
14946.16 140
14947.32 133
14948.47 135
14949.63 145
14950.78 134
14951.94 144
14953.10 112
14954.25 170
14955.41 129
14956.56 138
14957.72 121
14958.88 133
14960.03 141
14961.19 133
14962.35 155
14963.50 130
14964.66 142
14965.82 151
14966.97 154
14968.13 144
14969.29 147
14970.44 137
14971.60 141
14972.76 117
14973.91 137
14975.07 150
14976.23 159
14977.38 140
14978.54 144
14979.70 144
14980.85 129
14982.01 135
14983.17 133
14984.33 132
14985.48 135
14986.64 142
14987.80 145
14988.96 148
14990.11 133
14991.27 152
14992.43 135
14993.59 149
14994.74 137
14995.90 167
14997.06 151
14998.22 146
14999.37 140
15000.53 150
15001.69 152
15002.85 122
15004.01 127
15005.16 124
15006.32 145
15007.48 166
15008.64 150
15009.80 143
15010.96 132
15012.11 141
15013.27 131
15014.43 133
15015.59 148
15016.75 140
15017.91 150
15019.07 130
15020.22 142
15021.38 142
15022.54 138
15023.70 142
15024.86 125
15026.02 116
15027.18 126
15028.34 148
15029.49 154
15030.65 145
15031.81 138
15032.97 159
15034.13 147
15035.29 144
15036.45 138
15037.61 136
15038.77 164
15039.93 137
15041.09 135
15042.25 135
15043.41 140
15044.57 136
15045.73 150
15046.89 135
15048.05 123
15049.20 142
15050.36 158
15051.52 140
15052.68 151
15053.84 141
15055.00 150
15056.16 141
15057.32 141
15058.48 144
15059.64 128
15060.81 139
15061.97 126
15063.13 145
15064.29 144
15065.45 142
15066.61 143
15067.77 146
15068.93 136
15070.09 150
15071.25 141
15072.41 133
15073.57 132
15074.73 143
15075.89 148
15077.05 143
15078.21 132
15079.37 126
15080.54 126
15081.70 122
15082.86 129
15084.02 141
15085.18 145
15086.34 132
15087.50 142
15088.66 146
15089.83 111
15090.99 121
15092.15 131
15093.31 146
15094.47 146
15095.63 130
15096.79 121
15097.96 144
15099.12 140
15100.28 139
15101.44 152
15102.60 124
15103.77 123
15104.93 126
15106.09 133
15107.25 118
15108.41 131
15109.58 151
15110.74 155
15111.90 130
15113.06 145
15114.22 135
15115.39 159
15116.55 130
15117.71 143
15118.87 138
15120.04 129
15121.20 115
15122.36 135
15123.52 152
15124.69 130
15125.85 126
15127.01 151
15128.18 129
15129.34 144
15130.50 126
15131.66 122
15132.83 127
15133.99 94
15135.15 121
15136.32 137
15137.48 155
15138.64 133
15139.81 129
15140.97 130
15142.13 137
15143.30 140
15144.46 136
15145.62 131
15146.79 144
15147.95 130
15149.11 118
15150.28 155
15151.44 104
15152.61 143
15153.77 133
15154.93 145
15156.10 131
15157.26 124
15158.42 143
15159.59 139
15160.75 132
15161.92 146
15163.08 136
15164.25 113
15165.41 128
15166.57 137
15167.74 150
15168.90 135
15170.07 126
15171.23 125
15172.40 155
15173.56 140
15174.73 135
15175.89 126
15177.05 131
15178.22 113
15179.38 139
15180.55 131
15181.71 139
15182.88 129
15184.04 146
15185.21 136
15186.37 134
15187.54 113
15188.70 136
15189.87 133
15191.04 128
15192.20 127
15193.37 111
15194.53 114
15195.70 133
15196.86 126
15198.03 131
15199.19 118
15200.36 138
15201.52 133
15202.69 121
15203.86 127
15205.02 127
15206.19 125
15207.35 127
15208.52 129
15209.69 138
15210.85 132
15212.02 127
15213.18 113
15214.35 136
15215.52 144
15216.68 138
15217.85 145
15219.01 139
15220.18 135
15221.35 140
15222.51 127
15223.68 122
15224.85 135
15226.01 120
15227.18 135
15228.35 124
15229.51 142
15230.68 139
15231.85 127
15233.01 131
15234.18 123
15235.35 152
15236.52 134
15237.68 142
15238.85 131
15240.02 128
15241.18 124
15242.35 133
15243.52 123
15244.69 113
15245.85 137
15247.02 126
15248.19 132
15249.36 113
15250.52 140
15251.69 120
15252.86 125
15254.03 123
15255.19 138
15256.36 136
15257.53 122
15258.70 137
15259.86 143
15261.03 142
15262.20 143
15263.37 121
15264.54 141
15265.71 125
15266.87 118
15268.04 134
15269.21 124
15270.38 136
15271.55 117
15272.71 139
15273.88 124
15275.05 130
15276.22 120
15277.39 136
15278.56 133
15279.73 135
15280.90 130
15282.06 139
15283.23 156
15284.40 133
15285.57 150
15286.74 147
15287.91 129
15289.08 113
15290.25 146
15291.42 122
15292.58 124
15293.75 160
15294.92 154
15296.09 118
15297.26 130
15298.43 125
15299.60 131
15300.77 146
15301.94 126
15303.11 139
15304.28 143
15305.45 166
15306.62 148
15307.79 135
15308.96 146
15310.13 131
15311.30 128
15312.47 138
15313.64 130
15314.81 114
15315.98 137
15317.15 128
15318.32 129
15319.49 152
15320.66 152
15321.83 150
15323.00 149
15324.17 137
15325.34 138
15326.51 144
15327.68 151
15328.85 144
15330.02 121
15331.19 142
15332.36 117
15333.53 125
15334.70 129
15335.88 134
15337.05 132
15338.22 153
15339.39 136
15340.56 132
15341.73 126
15342.90 147
15344.07 137
15345.24 143
15346.41 125
15347.59 136
15348.76 132
15349.93 149
15351.10 139
15352.27 134
15353.44 125
15354.61 125
15355.79 146
15356.96 115
15358.13 145
15359.30 110
15360.47 131
15361.65 136
15362.82 124
15363.99 131
15365.16 146
15366.33 130
15367.50 130
15368.68 125
15369.85 129
15371.02 125
15372.19 133
15373.37 131
15374.54 124
15375.71 150
15376.88 141
15378.06 145
15379.23 134
15380.40 138
15381.57 130
15382.75 133
15383.92 124
15385.09 124
15386.26 127
15387.44 117
15388.61 133
15389.78 134
15390.96 144
15392.13 137
15393.30 113
15394.47 129
15395.65 122
15396.82 147
15397.99 133
15399.17 128
15400.34 141
15401.51 123
15402.69 118
15403.86 124
15405.03 118
15406.21 141
15407.38 136
15408.55 128
15409.73 121
15410.90 135
15412.08 153
15413.25 125
15414.42 121
15415.60 108
15416.77 137
15417.95 138
15419.12 125
15420.29 131
15421.47 126
15422.64 139
15423.82 141
15424.99 126
15426.16 128
15427.34 119
15428.51 123
15429.69 137
15430.86 132
15432.04 120
15433.21 156
15434.39 141
15435.56 145
15436.73 139
15437.91 125
15439.08 127
15440.26 123
15441.43 104
15442.61 128
15443.78 126
15444.96 120
15446.13 123
15447.31 125
15448.48 139
15449.66 143
15450.83 138
15452.01 137
15453.19 149
15454.36 146
15455.54 121
15456.71 115
15457.89 131
15459.06 130
15460.24 137
15461.41 124
15462.59 140
15463.77 126
15464.94 125
15466.12 128
15467.29 147
15468.47 138
15469.64 127
15470.82 128
15472.00 124
15473.17 129
15474.35 125
15475.52 137
15476.70 119
15477.88 121
15479.05 122
15480.23 117
15481.41 119
15482.58 113
15483.76 124
15484.94 127
15486.11 128
15487.29 133
15488.47 129
15489.64 160
15490.82 133
15492.00 128
15493.17 122
15494.35 111
15495.53 116
15496.70 122
15497.88 116
15499.06 117
15500.23 114
15501.41 110
15502.59 140
15503.77 135
15504.94 117
15506.12 143
15507.30 117
15508.48 144
15509.65 118
15510.83 116
15512.01 130
15513.19 129
15514.36 130
15515.54 135
15516.72 125
15517.90 131
15519.07 153
15520.25 128
15521.43 123
15522.61 131
15523.79 137
15524.96 147
15526.14 122
15527.32 112
15528.50 121
15529.68 129
15530.86 123
15532.03 124
15533.21 128
15534.39 126
15535.57 118
15536.75 117
15537.93 96
15539.10 113
15540.28 129
15541.46 133
15542.64 133
15543.82 134
15545.00 138
15546.18 119
15547.36 97
15548.54 113
15549.71 119
15550.89 87
15552.07 132
15553.25 133
15554.43 116
15555.61 110
15556.79 112
15557.97 125
15559.15 126
15560.33 139
15561.51 112
15562.69 115
15563.87 121
15565.05 128
15566.23 118
15567.40 131
15568.58 107
15569.76 106
15570.94 148
15572.12 122
15573.30 115
15574.48 103
15575.66 115
15576.84 127
15578.02 134
15579.20 135
15580.38 108
15581.56 126
15582.74 112
15583.92 116
15585.11 106
15586.29 124
15587.47 118
15588.65 123
15589.83 139
15591.01 120
15592.19 147
15593.37 124
15594.55 121
15595.73 117
15596.91 138
15598.09 108
15599.27 108
15600.45 106
15601.63 114
15602.82 144
15604.00 125
15605.18 132
15606.36 119
15607.54 129
15608.72 125
15609.90 136
15611.08 130
15612.27 142
15613.45 145
15614.63 140
15615.81 120
15616.99 134
15618.17 110
15619.36 128
15620.54 122
15621.72 129
15622.90 123
15624.08 117
15625.26 125
15626.45 137
15627.63 138
15628.81 130
15629.99 143
15631.17 153
15632.36 132
15633.54 116
15634.72 139
15635.90 119
15637.09 120
15638.27 116
15639.45 116
15640.63 121
15641.82 130
15643.00 144
15644.18 122
15645.36 128
15646.55 114
15647.73 140
15648.91 140
15650.09 132
15651.28 123
15652.46 131
15653.64 137
15654.83 113
15656.01 131
15657.19 136
15658.37 106
15659.56 116
15660.74 149
15661.92 139
15663.11 130
15664.29 112
15665.47 128
15666.66 138
15667.84 132
15669.03 136
15670.21 132
15671.39 126
15672.58 133
15673.76 109
15674.94 114
15676.13 111
15677.31 116
15678.50 127
15679.68 134
15680.86 134
15682.05 132
15683.23 133
15684.42 125
15685.60 133
15686.78 124
15687.97 140
15689.15 119
15690.34 115
15691.52 131
15692.71 120
15693.89 121
15695.07 134
15696.26 110
15697.44 131
15698.63 139
15699.81 144
15701.00 133
15702.18 125
15703.37 121
15704.55 106
15705.74 134
15706.92 122
15708.11 114
15709.29 122
15710.48 116
15711.66 117
15712.85 109
15714.03 125
15715.22 124
15716.40 133
15717.59 155
15718.77 138
15719.96 123
15721.15 148
15722.33 143
15723.52 123
15724.70 125
15725.89 130
15727.07 142
15728.26 123
15729.45 133
15730.63 134
15731.82 142
15733.00 130
15734.19 125
15735.38 124
15736.56 131
15737.75 130
15738.93 135
15740.12 137
15741.31 131
15742.49 126
15743.68 133
15744.87 129
15746.05 147
15747.24 122
15748.42 139
15749.61 139
15750.80 136
15751.98 132
15753.17 143
15754.36 138
15755.54 134
15756.73 146
15757.92 145
15759.11 158
15760.29 134
15761.48 124
15762.67 143
15763.85 143
15765.04 142
15766.23 142
15767.42 129
15768.60 127
15769.79 137
15770.98 145
15772.17 140
15773.35 154
15774.54 144
15775.73 138
15776.92 144
15778.10 135
15779.29 142
15780.48 137
15781.67 134
15782.85 107
15784.04 138
15785.23 137
15786.42 146
15787.61 150
15788.79 136
15789.98 131
15791.17 122
15792.36 126
15793.55 131
15794.74 129
15795.92 146
15797.11 128
15798.30 140
15799.49 125
15800.68 139
15801.87 130
15803.05 133
15804.24 140
15805.43 133
15806.62 149
15807.81 119
15809.00 125
15810.19 127
15811.38 135
15812.57 123
15813.75 130
15814.94 133
15816.13 140
15817.32 118
15818.51 136
15819.70 129
15820.89 116
15822.08 117
15823.27 125
15824.46 134
15825.65 134
15826.84 110
15828.03 138
15829.22 150
15830.41 143
15831.59 153
15832.78 130
15833.97 130
15835.16 132
15836.35 122
15837.54 123
15838.73 120
15839.92 119
15841.11 135
15842.30 126
15843.49 143
15844.68 128
15845.87 133
15847.06 114
15848.26 126
15849.45 138
15850.64 143
15851.83 131
15853.02 127
15854.21 132
15855.40 122
15856.59 102
15857.78 127
15858.97 113
15860.16 113
15861.35 141
15862.54 122
15863.73 130
15864.92 112
15866.12 115
15867.31 118
15868.50 110
15869.69 114
15870.88 125
15872.07 132
15873.26 115
15874.45 130
15875.65 117
15876.84 132
15878.03 133
15879.22 119
15880.41 116
15881.60 126
15882.79 131
15883.99 119
15885.18 117
15886.37 108
15887.56 129
15888.75 124
15889.94 107
15891.14 116
15892.33 141
15893.52 145
15894.71 125
15895.91 115
15897.10 133
15898.29 116
15899.48 123
15900.67 116
15901.87 112
15903.06 99
15904.25 124
15905.44 116
15906.64 108
15907.83 95
15909.02 114
15910.21 133
15911.41 121
15912.60 113
15913.79 103
15914.99 116
15916.18 125
15917.37 130
15918.56 126
15919.76 119
15920.95 119
15922.14 122
15923.34 119
15924.53 107
15925.72 109
15926.92 111
15928.11 121
15929.30 112
15930.50 121
15931.69 124
15932.88 133
15934.08 131
15935.27 140
15936.46 135
15937.66 126
15938.85 132
15940.05 127
15941.24 136
15942.43 137
15943.63 105
15944.82 107
15946.01 116
15947.21 126
15948.40 133
15949.60 117
15950.79 124
15951.99 108
15953.18 117
15954.37 106
15955.57 137
15956.76 112
15957.96 114
15959.15 120
15960.35 110
15961.54 120
15962.74 133
15963.93 136
15965.13 108
15966.32 113
15967.51 109
15968.71 127
15969.90 114
15971.10 123
15972.29 117
15973.49 128
15974.68 124
15975.88 131
15977.07 132
15978.27 117
15979.47 112
15980.66 125
15981.86 132
15983.05 117
15984.25 124
15985.44 115
15986.64 131
15987.83 114
15989.03 123
15990.22 117
15991.42 128
15992.62 111
15993.81 114
15995.01 97
15996.20 116
15997.40 117
15998.60 133
15999.79 131
16000.99 125
16002.18 122
16003.38 100
16004.58 113
16005.77 97
16006.97 134
16008.17 108
16009.36 112
16010.56 96
16011.75 115
16012.95 134
16014.15 117
16015.34 135
16016.54 137
16017.74 120
16018.93 108
16020.13 115
16021.33 130
16022.52 144
16023.72 122
16024.92 126
16026.12 117
16027.31 130
16028.51 108
16029.71 103
16030.90 115
16032.10 110
16033.30 143
16034.50 137
16035.69 120
16036.89 102
16038.09 120
16039.29 124
16040.48 122
16041.68 100
16042.88 126
16044.08 91
16045.27 124
16046.47 124
16047.67 146
16048.87 131
16050.07 125
16051.26 130
16052.46 131
16053.66 130
16054.86 127
16056.06 120
16057.25 120
16058.45 123
16059.65 126
16060.85 140
16062.05 118
16063.25 135
16064.44 101
16065.64 119
16066.84 129
16068.04 122
16069.24 139
16070.44 144
16071.64 148
16072.83 126
16074.03 139
16075.23 130
16076.43 156
16077.63 104
16078.83 132
16080.03 114
16081.23 141
16082.43 112
16083.63 142
16084.82 139
16086.02 134
16087.22 144
16088.42 130
16089.62 134
16090.82 125
16092.02 136
16093.22 136
16094.42 140
16095.62 118
16096.82 159
16098.02 137
16099.22 134
16100.42 113
16101.62 140
16102.82 141
16104.02 140
16105.22 137
16106.42 130
16107.62 123
16108.82 125
16110.02 136
16111.22 131
16112.42 140
16113.62 136
16114.82 164
16116.02 148
16117.22 157
16118.42 114
16119.62 123
16120.82 133
16122.02 124
16123.22 146
16124.42 116
16125.62 121
16126.83 120
16128.03 129
16129.23 123
16130.43 124
16131.63 121
16132.83 142
16134.03 117
16135.23 123
16136.43 110
16137.63 140
16138.84 124
16140.04 115
16141.24 115
16142.44 125
16143.64 116
16144.84 101
16146.04 108
16147.25 121
16148.45 104
16149.65 110
16150.85 128
16152.05 94
16153.25 128
16154.46 97
16155.66 125
16156.86 110
16158.06 103
16159.26 123
16160.47 133
16161.67 104
16162.87 100
16164.07 125
16165.27 113
16166.48 102
16167.68 115
16168.88 105
16170.08 111
16171.29 122
16172.49 127
16173.69 122
16174.89 115
16176.10 115
16177.30 123
16178.50 119
16179.71 119
16180.91 111
16182.11 127
16183.31 104
16184.52 113
16185.72 135
16186.92 145
16188.13 114
16189.33 139
16190.53 117
16191.74 121
16192.94 104
16194.14 129
16195.35 138
16196.55 130
16197.75 125
16198.96 120
16200.16 114
16201.36 106
16202.57 128
16203.77 130
16204.97 127
16206.18 120
16207.38 110
16208.58 114
16209.79 120
16210.99 100
16212.20 132
16213.40 116
16214.60 126
16215.81 121
16217.01 118
16218.22 121
16219.42 125
16220.63 114
16221.83 104
16223.03 123
16224.24 121
16225.44 110
16226.65 95
16227.85 129
16229.06 103
16230.26 124
16231.47 117
16232.67 115
16233.88 116
16235.08 130
16236.29 116
16237.49 126
16238.70 128
16239.90 116
16241.11 111
16242.31 128
16243.52 140
16244.72 107
16245.93 125
16247.13 110
16248.34 122
16249.54 108
16250.75 122
16251.95 114
16253.16 115
16254.36 106
16255.57 113
16256.78 117
16257.98 110
16259.19 114
16260.39 110
16261.60 122
16262.80 110
16264.01 131
16265.22 112
16266.42 143
16267.63 107
16268.83 135
16270.04 97
16271.25 119
16272.45 123
16273.66 120
16274.87 133
16276.07 123
16277.28 123
16278.49 110
16279.69 127
16280.90 108
16282.10 118
16283.31 116
16284.52 132
16285.72 119
16286.93 119
16288.14 118
16289.35 104
16290.55 99
16291.76 106
16292.97 134
16294.17 121
16295.38 128
16296.59 114
16297.79 103
16299.00 112
16300.21 123
16301.42 107
16302.62 131
16303.83 102
16305.04 117
16306.25 113
16307.45 109
16308.66 106
16309.87 86
16311.08 134
16312.28 109
16313.49 121
16314.70 114
16315.91 128
16317.12 119
16318.32 106
16319.53 104
16320.74 130
16321.95 113
16323.16 113
16324.36 112
16325.57 119
16326.78 118
16327.99 138
16329.20 135
16330.41 131
16331.61 110
16332.82 127
16334.03 116
16335.24 107
16336.45 109
16337.66 90
16338.87 107
16340.07 119
16341.28 105
16342.49 114
16343.70 111
16344.91 103
16346.12 108
16347.33 121
16348.54 125
16349.75 121
16350.95 109
16352.16 124
16353.37 110
16354.58 111
16355.79 107
16357.00 133
16358.21 92
16359.42 111
16360.63 123
16361.84 115
16363.05 96
16364.26 104
16365.47 103
16366.68 124
16367.89 106
16369.10 104
16370.31 100
16371.52 105
16372.73 101
16373.94 103
16375.15 115
16376.36 117
16377.57 107
16378.78 109
16379.99 132
16381.20 104
16382.41 133
16383.62 110
16384.83 104
16386.04 97
16387.25 100
16388.46 113
16389.67 95
16390.88 89
16392.09 107
16393.30 124
16394.51 106
16395.72 118
16396.94 105
16398.15 99
16399.36 87
16400.57 114
16401.78 112
16402.99 112
16404.20 122
16405.41 110
16406.62 115
16407.84 100
16409.05 117
16410.26 104
16411.47 110
16412.68 82
16413.89 112
16415.10 110
16416.32 103
16417.53 103
16418.74 105
16419.95 107
16421.16 107
16422.37 115
16423.59 98
16424.80 103
16426.01 110
16427.22 92
16428.43 82
16429.65 116
16430.86 116
16432.07 113
16433.28 91
16434.49 96
16435.71 90
16436.92 115
16438.13 124
16439.34 99
16440.56 110
16441.77 114
16442.98 105
16444.19 101
16445.41 103
16446.62 106
16447.83 114
16449.04 76
16450.26 98
16451.47 96
16452.68 112
16453.90 99
16455.11 99
16456.32 106
16457.54 86
16458.75 84
16459.96 105
16461.18 92
16462.39 107
16463.60 93
16464.82 98
16466.03 118
16467.24 90
16468.46 100
16469.67 103
16470.88 112
16472.10 90
16473.31 105
16474.52 92
16475.74 115
16476.95 110
16478.17 101
16479.38 113
16480.59 104
16481.81 101
16483.02 89
16484.24 119
16485.45 89
16486.66 92
16487.88 101
16489.09 99
16490.31 102
16491.52 116
16492.74 102
16493.95 110
16495.16 107
16496.38 114
16497.59 124
16498.81 103
16500.02 96
16501.24 94
16502.45 101
16503.67 96
16504.88 122
16506.10 91
16507.31 98
16508.53 100
16509.74 110
16510.96 113
16512.17 100
16513.39 97
16514.60 106
16515.82 111
16517.03 95
16518.25 103
16519.46 106
16520.68 115
16521.89 93
16523.11 111
16524.33 105
16525.54 128
16526.76 100
16527.97 115
16529.19 99
16530.40 99
16531.62 125
16532.84 120
16534.05 108
16535.27 110
16536.48 113
16537.70 117
16538.92 116
16540.13 98
16541.35 111
16542.56 99
16543.78 104
16545.00 113
16546.21 122
16547.43 106
16548.65 115
16549.86 123
16551.08 116
16552.30 131
16553.51 110
16554.73 109
16555.95 106
16557.16 119
16558.38 95
16559.60 102
16560.81 98
16562.03 104
16563.25 113
16564.46 106
16565.68 96
16566.90 117
16568.12 100
16569.33 106
16570.55 110
16571.77 111
16572.99 104
16574.20 108
16575.42 112
16576.64 95
16577.86 98
16579.07 100
16580.29 93
16581.51 104
16582.73 105
16583.94 104
16585.16 104
16586.38 101
16587.60 111
16588.82 100
16590.03 110
16591.25 113
16592.47 97
16593.69 111
16594.91 108
16596.12 113
16597.34 105
16598.56 120
16599.78 114
16601.00 103
16602.22 93
16603.43 92
16604.65 97
16605.87 93
16607.09 111
16608.31 108
16609.53 90
16610.75 104
16611.97 106
16613.18 102
16614.40 111
16615.62 104
16616.84 104
16618.06 97
16619.28 100
16620.50 102
16621.72 97
16622.94 98
16624.16 93
16625.38 111
16626.59 104
16627.81 96
16629.03 104
16630.25 95
16631.47 101
16632.69 117
16633.91 96
16635.13 100
16636.35 102
16637.57 118
16638.79 100
16640.01 109
16641.23 103
16642.45 110
16643.67 98
16644.89 104
16646.11 106
16647.33 101
16648.55 103
16649.77 91
16650.99 101
16652.21 111
16653.43 107
16654.65 108
16655.87 113
16657.09 85
16658.31 102
16659.53 103
16660.75 105
16661.98 106
16663.20 114
16664.42 116
16665.64 99
16666.86 104
16668.08 96
16669.30 98
16670.52 103
16671.74 116
16672.96 98
16674.18 83
16675.41 96
16676.63 87
16677.85 104
16679.07 95
16680.29 92
16681.51 90
16682.73 103
16683.95 95
16685.18 88
16686.40 82
16687.62 104
16688.84 102
16690.06 120
16691.28 92
16692.51 95
16693.73 100
16694.95 91
16696.17 107
16697.39 90
16698.62 85
16699.84 91
16701.06 99
16702.28 106
16703.50 100
16704.73 97
16705.95 86
16707.17 110
16708.39 100
16709.62 97
16710.84 92
16712.06 110
16713.28 93
16714.51 81
16715.73 84
16716.95 98
16718.17 109
16719.40 87
16720.62 99
16721.84 118
16723.07 114
16724.29 88
16725.51 101
16726.73 99
16727.96 105
16729.18 101
16730.40 112
16731.63 89
16732.85 82
16734.07 95
16735.30 97
16736.52 81
16737.74 93
16738.97 93
16740.19 90
16741.41 97
16742.64 110
16743.86 109
16745.09 105
16746.31 94
16747.53 88
16748.76 105
16749.98 88
16751.20 116
16752.43 99
16753.65 105
16754.88 103
16756.10 87
16757.32 103
16758.55 87
16759.77 104
16761.00 113
16762.22 125
16763.45 102
16764.67 106
16765.90 100
16767.12 109
16768.34 107
16769.57 91
16770.79 92
16772.02 87
16773.24 103
16774.47 109
16775.69 102
16776.92 90
16778.14 98
16779.37 94
16780.59 110
16781.82 110
16783.04 87
16784.27 92
16785.49 107
16786.72 87
16787.94 95
16789.17 87
16790.39 108
16791.62 102
16792.85 98
16794.07 103
16795.30 107
16796.52 83
16797.75 104
16798.97 109
16800.20 93
16801.42 103
16802.65 92
16803.88 111
16805.10 83
16806.33 90
16807.55 100
16808.78 90
16810.01 82
16811.23 91
16812.46 94
16813.68 69
16814.91 79
16816.14 95
16817.36 106
16818.59 115
16819.82 111
16821.04 103
16822.27 106
16823.50 97
16824.72 98
16825.95 79
16827.18 97
16828.40 98
16829.63 92
16830.86 103
16832.08 95
16833.31 92
16834.54 84
16835.76 102
16836.99 94
16838.22 112
16839.45 91
16840.67 92
16841.90 96
16843.13 106
16844.36 93
16845.58 100
16846.81 103
16848.04 102
16849.26 78
16850.49 92
16851.72 96
16852.95 103
16854.18 100
16855.40 98
16856.63 114
16857.86 98
16859.09 112
16860.31 97
16861.54 103
16862.77 91
16864.00 89
16865.23 98
16866.46 99
16867.68 103
16868.91 97
16870.14 83
16871.37 96
16872.60 103
16873.83 102
16875.05 84
16876.28 105
16877.51 105
16878.74 95
16879.97 88
16881.20 82
16882.43 96
16883.65 110
16884.88 87
16886.11 94
16887.34 96
16888.57 85
16889.80 97
16891.03 102
16892.26 93
16893.49 91
16894.72 90
16895.94 105
16897.17 111
16898.40 112
16899.63 91
16900.86 89
16902.09 88
16903.32 95
16904.55 102
16905.78 91
16907.01 82
16908.24 117
16909.47 102
16910.70 108
16911.93 93
16913.16 85
16914.39 89
16915.62 107
16916.85 94
16918.08 116
16919.31 119
16920.54 101
16921.77 99
16923.00 95
16924.23 81
16925.46 93
16926.69 95
16927.92 123
16929.15 99
16930.38 85
16931.61 93
16932.84 93
16934.07 86
16935.30 88
16936.53 105
16937.77 119
16939.00 93
16940.23 100
16941.46 88
16942.69 89
16943.92 90
16945.15 97
16946.38 96
16947.61 88
16948.84 107
16950.08 108
16951.31 125
16952.54 104
16953.77 107
16955.00 85
16956.23 99
16957.46 82
16958.70 89
16959.93 94
16961.16 98
16962.39 103
16963.62 92
16964.85 88
16966.09 94
16967.32 101
16968.55 103
16969.78 104
16971.01 100
16972.25 96
16973.48 102
16974.71 103
16975.94 87
16977.17 104
16978.41 90
16979.64 91
16980.87 86
16982.10 104
16983.34 86
16984.57 87
16985.80 99
16987.03 99
16988.27 113
16989.50 91
16990.73 105
16991.96 95
16993.20 90
16994.43 93
16995.66 105
16996.90 77
16998.13 100
16999.36 109
17000.59 101
17001.83 112
17003.06 94
17004.29 95
17005.53 115
17006.76 109
17007.99 109
17009.23 98
17010.46 91
17011.69 118
17012.93 108
17014.16 96
17015.39 79
17016.63 88
17017.86 109
17019.10 115
17020.33 94
17021.56 106
17022.80 98
17024.03 84
17025.26 93
17026.50 82
17027.73 96
17028.97 83
17030.20 104
17031.44 98
17032.67 99
17033.90 104
17035.14 88
17036.37 98
17037.61 98
17038.84 97
17040.08 83
17041.31 86
17042.54 83
17043.78 110
17045.01 88
17046.25 101
17047.48 99
17048.72 118
17049.95 114
17051.19 104
17052.42 91
17053.66 104
17054.89 107
17056.13 121
17057.36 112
17058.60 96
17059.83 102
17061.07 115
17062.30 119
17063.54 90
17064.78 101
17066.01 92
17067.25 101
17068.48 93
17069.72 100
17070.95 89
17072.19 112
17073.42 95
17074.66 111
17075.90 90
17077.13 94
17078.37 89
17079.60 106
17080.84 93
17082.08 104
17083.31 90
17084.55 100
17085.78 110
17087.02 95
17088.26 107
17089.49 103
17090.73 106
17091.97 90
17093.20 104
17094.44 98
17095.67 112
17096.91 105
17098.15 89
17099.38 99
17100.62 84
17101.86 91
17103.09 104
17104.33 101
17105.57 84
17106.81 109
17108.04 105
17109.28 100
17110.52 96
17111.75 101
17112.99 108
17114.23 96
17115.47 88
17116.70 95
17117.94 112
17119.18 96
17120.41 88
17121.65 128
17122.89 106
17124.13 103
17125.36 106
17126.60 84
17127.84 105
17129.08 92
17130.32 95
17131.55 95
17132.79 85
17134.03 102
17135.27 108
17136.51 81
17137.74 89
17138.98 96
17140.22 108
17141.46 105
17142.70 104
17143.93 114
17145.17 98
17146.41 100
17147.65 97
17148.89 94
17150.13 82
17151.36 105
17152.60 98
17153.84 97
17155.08 91
17156.32 90
17157.56 112
17158.80 101
17160.04 103
17161.27 96
17162.51 103
17163.75 91
17164.99 93
17166.23 82
17167.47 87
17168.71 93
17169.95 101
17171.19 99
17172.43 95
17173.67 106
17174.91 89
17176.15 101
17177.38 86
17178.62 98
17179.86 104
17181.10 101
17182.34 89
17183.58 101
17184.82 99
17186.06 112
17187.30 95
17188.54 94
17189.78 101
17191.02 111
17192.26 98
17193.50 87
17194.74 108
17195.98 100
17197.22 100
17198.46 106
17199.70 109
17200.94 81
17202.18 111
17203.42 94
17204.66 98
17205.91 90
17207.15 89
17208.39 99
17209.63 105
17210.87 96
17212.11 105
17213.35 93
17214.59 101
17215.83 105
17217.07 91
17218.31 102
17219.55 101
17220.79 102
17222.04 101
17223.28 96
17224.52 113
17225.76 104
17227.00 101
17228.24 133
17229.48 98
17230.73 108
17231.97 115
17233.21 113
17234.45 111
17235.69 94
17236.93 105
17238.17 101
17239.42 126
17240.66 99
17241.90 114
17243.14 100
17244.38 115
17245.63 97
17246.87 102
17248.11 97
17249.35 91
17250.59 94
17251.84 114
17253.08 94
17254.32 88
17255.56 123
17256.81 109
17258.05 78
17259.29 105
17260.53 98
17261.78 107
17263.02 117
17264.26 99
17265.50 109
17266.75 103
17267.99 99
17269.23 108
17270.47 128
17271.72 111
17272.96 77
17274.20 101
17275.45 108
17276.69 100
17277.93 95
17279.18 112
17280.42 102
17281.66 100
17282.91 102
17284.15 107
17285.39 101
17286.64 93
17287.88 103
17289.12 107
17290.37 94
17291.61 105
17292.85 96
17294.10 88
17295.34 102
17296.58 97
17297.83 110
17299.07 93
17300.32 107
17301.56 114
17302.80 113
17304.05 97
17305.29 86
17306.54 104
17307.78 96
17309.03 83
17310.27 97
17311.51 103
17312.76 91
17314.00 86
17315.25 109
17316.49 105
17317.74 79
17318.98 117
17320.23 77
17321.47 105
17322.71 98
17323.96 94
17325.20 109
17326.45 101
17327.69 83
17328.94 101
17330.18 92
17331.43 97
17332.67 93
17333.92 90
17335.16 77
17336.41 98
17337.66 95
17338.90 97
17340.15 97
17341.39 100
17342.64 112
17343.88 97
17345.13 90
17346.37 97
17347.62 102
17348.86 95
17350.11 122
17351.36 116
17352.60 103
17353.85 108
17355.09 94
17356.34 108
17357.59 98
17358.83 113
17360.08 92
17361.32 98
17362.57 101
17363.82 82
17365.06 94
17366.31 106
17367.56 93
17368.80 98
17370.05 102
17371.30 103
17372.54 113
17373.79 96
17375.03 104
17376.28 95
17377.53 117
17378.78 97
17380.02 84
17381.27 105
17382.52 101
17383.76 88
17385.01 87
17386.26 92
17387.50 111
17388.75 99
17390.00 99
17391.25 91
17392.49 101
17393.74 103
17394.99 100
17396.23 95
17397.48 87
17398.73 92
17399.98 96
17401.22 108
17402.47 70
17403.72 102
17404.97 109
17406.22 111
17407.46 109
17408.71 92
17409.96 105
17411.21 115
17412.45 87
17413.70 95
17414.95 114
17416.20 88
17417.45 102
17418.70 112
17419.94 101
17421.19 104
17422.44 104
17423.69 95
17424.94 110
17426.19 89
17427.43 97
17428.68 89
17429.93 106
17431.18 107
17432.43 94
17433.68 89
17434.93 98
17436.18 89
17437.42 100
17438.67 94
17439.92 109
17441.17 107
17442.42 106
17443.67 114
17444.92 113
17446.17 111
17447.42 93
17448.67 99
17449.92 92
17451.16 109
17452.41 103
17453.66 90
17454.91 84
17456.16 122
17457.41 104
17458.66 98
17459.91 105
17461.16 99
17462.41 103
17463.66 81
17464.91 99
17466.16 102
17467.41 87
17468.66 114
17469.91 128
17471.16 113
17472.41 114
17473.66 94
17474.91 118
17476.16 122
17477.41 111
17478.66 107
17479.91 102
17481.16 115
17482.41 97
17483.66 129
17484.91 112
17486.17 94
17487.42 88
17488.67 110
17489.92 109
17491.17 111
17492.42 87
17493.67 105
17494.92 89
17496.17 119
17497.42 114
17498.67 117
17499.93 115
17501.18 112
17502.43 119
17503.68 106
17504.93 98
17506.18 123
17507.43 109
17508.68 101
17509.94 103
17511.19 92
17512.44 115
17513.69 112
17514.94 100
17516.19 128
17517.45 125
17518.70 134
17519.95 107
17521.20 120
17522.45 111
17523.71 106
17524.96 106
17526.21 115
17527.46 106
17528.71 115
17529.97 120
17531.22 117
17532.47 113
17533.72 109
17534.98 114
17536.23 121
17537.48 107
17538.73 127
17539.99 124
17541.24 119
17542.49 129
17543.74 120
17545.00 100
17546.25 118
17547.50 111
17548.75 117
17550.01 138
17551.26 112
17552.51 123
17553.77 126
17555.02 129
17556.27 126
17557.53 125
17558.78 120
17560.03 117
17561.29 119
17562.54 108
17563.79 111
17565.05 110
17566.30 130
17567.55 110
17568.81 140
17570.06 141
17571.31 111
17572.57 118
17573.82 123
17575.08 123
17576.33 133
17577.58 126
17578.84 119
17580.09 109
17581.35 105
17582.60 106
17583.85 100
17585.11 110
17586.36 107
17587.62 96
17588.87 100
17590.13 99
17591.38 111
17592.63 119
17593.89 84
17595.14 104
17596.40 103
17597.65 98
17598.91 96
17600.16 104
17601.42 111
17602.67 104
17603.93 109
17605.18 96
17606.44 107
17607.69 102
17608.95 112
17610.20 107
17611.46 100
17612.71 110
17613.97 117
17615.22 93
17616.48 87
17617.73 82
17618.99 108
17620.24 124
17621.50 100
17622.75 110
17624.01 98
17625.27 126
17626.52 118
17627.78 111
17629.03 110
17630.29 103
17631.54 97
17632.80 119
17634.06 91
17635.31 104
17636.57 106
17637.82 97
17639.08 127
17640.34 95
17641.59 96
17642.85 107
17644.11 101
17645.36 91
17646.62 86
17647.87 104
17649.13 107
17650.39 101
17651.64 119
17652.90 108
17654.16 114
17655.41 109
17656.67 106
17657.93 95
17659.18 115
17660.44 132
17661.70 88
17662.96 118
17664.21 107
17665.47 114
17666.73 114
17667.98 100
17669.24 102
17670.50 123
17671.76 116
17673.01 110
17674.27 84
17675.53 101
17676.79 122
17678.04 113
17679.30 109
17680.56 83
17681.82 97
17683.07 106
17684.33 112
17685.59 104
17686.85 113
17688.10 113
17689.36 114
17690.62 101
17691.88 97
17693.14 105
17694.39 119
17695.65 120
17696.91 99
17698.17 118
17699.43 95
17700.69 125
17701.94 123
17703.20 103
17704.46 90
17705.72 123
17706.98 91
17708.24 113
17709.50 99
17710.75 111
17712.01 93
17713.27 109
17714.53 108
17715.79 105
17717.05 122
17718.31 129
17719.57 122
17720.83 105
17722.08 103
17723.34 120
17724.60 120
17725.86 86
17727.12 111
17728.38 102
17729.64 105
17730.90 106
17732.16 117
17733.42 112
17734.68 114
17735.94 120
17737.20 108
17738.46 107
17739.72 98
17740.98 105
17742.24 119
17743.50 114
17744.76 107
17746.02 135
17747.28 130
17748.54 129
17749.80 101
17751.06 110
17752.32 122
17753.58 100
17754.84 115
17756.10 115
17757.36 119
17758.62 126
17759.88 101
17761.14 111
17762.40 120
17763.66 117
17764.92 123
17766.18 123
17767.44 120
17768.70 109
17769.96 98
17771.22 123
17772.48 105
17773.75 110
17775.01 107
17776.27 94
17777.53 99
17778.79 106
17780.05 99
17781.31 88
17782.57 104
17783.83 118
17785.10 90
17786.36 108
17787.62 91
17788.88 109
17790.14 108
17791.40 101
17792.66 101
17793.93 92
17795.19 100
17796.45 90
17797.71 108
17798.97 102
17800.24 94
17801.50 90
17802.76 128
17804.02 99
17805.28 92
17806.55 92
17807.81 119
17809.07 99
17810.33 98
17811.59 112
17812.86 102
17814.12 102
17815.38 103
17816.64 91
17817.91 96
17819.17 90
17820.43 87
17821.69 103
17822.96 101
17824.22 104
17825.48 99
17826.75 109
17828.01 92
17829.27 106
17830.53 92
17831.80 101
17833.06 109
17834.32 106
17835.59 112
17836.85 88
17838.11 92
17839.38 95
17840.64 116
17841.90 111
17843.17 115
17844.43 99
17845.69 95
17846.96 90
17848.22 106
17849.48 103
17850.75 108
17852.01 108
17853.27 92
17854.54 90
17855.80 90
17857.07 99
17858.33 80
17859.59 89
17860.86 103
17862.12 100
17863.39 82
17864.65 106
17865.92 98
17867.18 97
17868.44 101
17869.71 91
17870.97 89
17872.24 109
17873.50 106
17874.77 96
17876.03 90
17877.30 103
17878.56 107
17879.82 104
17881.09 122
17882.35 80
17883.62 97
17884.88 86
17886.15 102
17887.41 99
17888.68 95
17889.94 95
17891.21 86
17892.47 91
17893.74 105
17895.00 98
17896.27 94
17897.54 98
17898.80 89
17900.07 104
17901.33 86
17902.60 96
17903.86 98
17905.13 107
17906.39 94
17907.66 98
17908.93 99
17910.19 113
17911.46 107
17912.72 87
17913.99 89
17915.25 90
17916.52 108
17917.79 90
17919.05 113
17920.32 89
17921.59 83
17922.85 90
17924.12 97
17925.38 106
17926.65 86
17927.92 86
17929.18 106
17930.45 108
17931.72 103
17932.98 102
17934.25 111
17935.52 78
17936.78 97
17938.05 89
17939.32 83
17940.58 90
17941.85 83
17943.12 101
17944.38 78
17945.65 100
17946.92 82
17948.19 86
17949.45 94
17950.72 86
17951.99 92
17953.25 89
17954.52 101
17955.79 98
17957.06 106
17958.32 86
17959.59 90
17960.86 95
17962.13 110
17963.39 98
17964.66 92
17965.93 84
17967.20 103
17968.47 88
17969.73 103
17971.00 115
17972.27 82
17973.54 78
17974.81 82
17976.07 90
17977.34 113
17978.61 91
17979.88 88
17981.15 95
17982.42 76
17983.68 83
17984.95 83
17986.22 115
17987.49 96
17988.76 101
17990.03 95
17991.30 99
17992.56 103
17993.83 102
17995.10 94
17996.37 96
17997.64 103
17998.91 103
18000.18 97
18001.45 96
18002.72 115
18003.98 93
18005.25 109
18006.52 94
18007.79 102
18009.06 100
18010.33 100
18011.60 103
18012.87 92
18014.14 104
18015.41 96
18016.68 109
18017.95 92
18019.22 110
18020.49 91
18021.76 106
18023.03 100
18024.30 92
18025.57 95
18026.84 96
18028.11 89
18029.38 98
18030.65 95
18031.92 90
18033.19 107
18034.46 90
18035.73 101
18037.00 111
18038.27 115
18039.54 127
18040.81 111
18042.08 105
18043.35 113
18044.62 106
18045.89 99
18047.16 104
18048.43 99
18049.70 121
18050.97 119
18052.24 120
18053.51 125
18054.79 102
18056.06 107
18057.33 101
18058.60 113
18059.87 110
18061.14 112
18062.41 131
18063.68 118
18064.95 107
18066.23 113
18067.50 102
18068.77 117
18070.04 114
18071.31 115
18072.58 119
18073.85 98
18075.13 99
18076.40 107
18077.67 97
18078.94 116
18080.21 115
18081.49 105
18082.76 112
18084.03 115
18085.30 104
18086.57 106
18087.85 118
18089.12 117
18090.39 126
18091.66 125
18092.93 113
18094.21 108
18095.48 125
18096.75 111
18098.02 117
18099.30 116
18100.57 115
18101.84 120
18103.11 107
18104.39 120
18105.66 99
18106.93 121
18108.20 96
18109.48 105
18110.75 113
18112.02 121
18113.30 112
18114.57 130
18115.84 103
18117.12 113
18118.39 118
18119.66 124
18120.94 109
18122.21 106
18123.48 113
18124.76 108
18126.03 119
18127.30 108
18128.58 105
18129.85 121
18131.12 116
18132.40 101
18133.67 105
18134.94 107
18136.22 129
18137.49 128
18138.77 125
18140.04 118
18141.31 99
18142.59 113
18143.86 114
18145.14 106
18146.41 102
18147.68 101
18148.96 109
18150.23 119
18151.51 98
18152.78 102
18154.06 79
18155.33 113
18156.60 106
18157.88 102
18159.15 101
18160.43 98
18161.70 101
18162.98 112
18164.25 92
18165.53 91
18166.80 96
18168.08 102
18169.35 78
18170.63 109
18171.90 121
18173.18 89
18174.45 123
18175.73 103
18177.00 98
18178.28 102
18179.55 103
18180.83 95
18182.10 90
18183.38 95
18184.66 106
18185.93 116
18187.21 93
18188.48 118
18189.76 111
18191.03 117
18192.31 106
18193.59 123
18194.86 107
18196.14 109
18197.41 89
18198.69 102
18199.97 89
18201.24 108
18202.52 106
18203.79 95
18205.07 99
18206.35 114
18207.62 106
18208.90 93
18210.18 99
18211.45 104
18212.73 98
18214.00 100
18215.28 95
18216.56 90
18217.83 108
18219.11 104
18220.39 103
18221.66 118
18222.94 105
18224.22 102
18225.50 100
18226.77 107
18228.05 115
18229.33 120
18230.60 99
18231.88 104
18233.16 112
18234.44 97
18235.71 96
18236.99 107
18238.27 99
18239.54 88
18240.82 89
18242.10 96
18243.38 109
18244.65 102
18245.93 108
18247.21 90
18248.49 119
18249.77 94
18251.04 125
18252.32 93
18253.60 104
18254.88 126
18256.16 99
18257.43 106
18258.71 88
18259.99 89
18261.27 109
18262.55 105
18263.82 98
18265.10 92
18266.38 98
18267.66 127
18268.94 94
18270.22 89
18271.50 93
18272.77 111
18274.05 86
18275.33 100
18276.61 104
18277.89 85
18279.17 98
18280.45 111
18281.73 104
18283.00 104
18284.28 105
18285.56 82
18286.84 96
18288.12 102
18289.40 102
18290.68 88
18291.96 90
18293.24 90
18294.52 98
18295.80 93
18297.08 86
18298.36 109
18299.63 107
18300.91 119
18302.19 91
18303.47 94
18304.75 84
18306.03 99
18307.31 92
18308.59 107
18309.87 92
18311.15 100
18312.43 90
18313.71 98
18314.99 95
18316.27 82
18317.55 96
18318.83 89
18320.11 106
18321.39 83
18322.67 111
18323.95 104
18325.24 100
18326.52 90
18327.80 107
18329.08 92
18330.36 95
18331.64 97
18332.92 108
18334.20 103
18335.48 98
18336.76 105
18338.04 101
18339.32 106
18340.60 91
18341.89 109
18343.17 95
18344.45 113
18345.73 86
18347.01 92
18348.29 91
18349.57 99
18350.85 104
18352.14 94
18353.42 92
18354.70 93
18355.98 94
18357.26 94
18358.54 103
18359.82 100
18361.11 111
18362.39 94
18363.67 92
18364.95 97
18366.23 105
18367.52 104
18368.80 101
18370.08 112
18371.36 111
18372.64 86
18373.93 114
18375.21 90
18376.49 99
18377.77 106
18379.05 109
18380.34 106
18381.62 101
18382.90 95
18384.18 89
18385.47 102
18386.75 83
18388.03 115
18389.32 84
18390.60 86
18391.88 78
18393.16 88
18394.45 81
18395.73 102
18397.01 99
18398.30 86
18399.58 89
18400.86 89
18402.14 103
18403.43 87
18404.71 98
18405.99 106
18407.28 99
18408.56 88
18409.84 106
18411.13 96
18412.41 93
18413.70 99
18414.98 95
18416.26 91
18417.55 92
18418.83 107
18420.11 84
18421.40 100
18422.68 99
18423.97 108
18425.25 95
18426.53 86
18427.82 99
18429.10 101
18430.39 103
18431.67 84
18432.95 91
18434.24 106
18435.52 117
18436.81 85
18438.09 97
18439.38 88
18440.66 105
18441.94 94
18443.23 87
18444.51 84
18445.80 100
18447.08 99
18448.37 97
18449.65 83
18450.94 87
18452.22 83
18453.51 98
18454.79 110
18456.08 79
18457.36 97
18458.65 91
18459.93 119
18461.22 96
18462.50 101
18463.79 82
18465.07 117
18466.36 95
18467.65 102
18468.93 96
18470.22 109
18471.50 112
18472.79 106
18474.07 100
18475.36 102
18476.64 103
18477.93 81
18479.22 106
18480.50 93
18481.79 111
18483.07 92
18484.36 115
18485.65 93
18486.93 95
18488.22 107
18489.50 95
18490.79 104
18492.08 106
18493.36 93
18494.65 91
18495.94 83
18497.22 72
18498.51 109
18499.80 104
18501.08 104
18502.37 80
18503.66 97
18504.94 90
18506.23 104
18507.52 99
18508.80 93
18510.09 87
18511.38 97
18512.66 101
18513.95 93
18515.24 94
18516.53 92
18517.81 120
18519.10 92
18520.39 122
18521.67 102
18522.96 91
18524.25 87
18525.54 111
18526.82 80
18528.11 110
18529.40 90
18530.69 107
18531.97 94
18533.26 88
18534.55 113
18535.84 91
18537.13 116
18538.41 100
18539.70 119
18540.99 103
18542.28 110
18543.57 85
18544.85 108
18546.14 104
18547.43 102
18548.72 91
18550.01 114
18551.30 98
18552.58 107
18553.87 112
18555.16 89
18556.45 96
18557.74 108
18559.03 118
18560.32 107
18561.60 115
18562.89 107
18564.18 113
18565.47 81
18566.76 105
18568.05 110
18569.34 109
18570.63 83
18571.92 95
18573.20 100
18574.49 84
18575.78 101
18577.07 88
18578.36 99
18579.65 94
18580.94 110
18582.23 84
18583.52 116
18584.81 100
18586.10 119
18587.39 97
18588.68 102
18589.97 108
18591.26 98
18592.55 92
18593.84 93
18595.13 94
18596.42 87
18597.71 114
18599.00 94
18600.29 96
18601.58 81
18602.87 112
18604.16 107
18605.45 115
18606.74 105
18608.03 104
18609.32 105
18610.61 97
18611.90 85
18613.19 89
18614.48 115
18615.77 88
18617.06 96
18618.35 87
18619.64 86
18620.93 92
18622.22 104
18623.52 90
18624.81 95
18626.10 94
18627.39 110
18628.68 102
18629.97 106
18631.26 93
18632.55 97
18633.84 131
18635.14 99
18636.43 83
18637.72 99
18639.01 112
18640.30 89
18641.59 104
18642.88 80
18644.18 108
18645.47 70
18646.76 100
18648.05 102
18649.34 96
18650.63 81
18651.93 91
18653.22 99
18654.51 94
18655.80 90
18657.09 84
18658.39 90
18659.68 86
18660.97 106
18662.26 101
18663.56 104
18664.85 79
18666.14 86
18667.43 88
18668.72 100
18670.02 95
18671.31 75
18672.60 82
18673.90 86
18675.19 102
18676.48 108
18677.77 90
18679.07 80
18680.36 102
18681.65 101
18682.95 85
18684.24 71
18685.53 105
18686.82 104
18688.12 102
18689.41 98
18690.70 102
18692.00 105
18693.29 80
18694.58 109
18695.88 84
18697.17 86
18698.46 75
18699.76 112
18701.05 86
18702.34 78
18703.64 74
18704.93 116
18706.23 94
18707.52 94
18708.81 88
18710.11 95
18711.40 90
18712.70 72
18713.99 84
18715.28 87
18716.58 91
18717.87 68
18719.17 99
18720.46 95
18721.75 88
18723.05 86
18724.34 111
18725.64 98
18726.93 85
18728.23 78
18729.52 107
18730.82 88
18732.11 87
18733.41 105
18734.70 83
18735.99 91
18737.29 85
18738.58 97
18739.88 92
18741.17 80
18742.47 88
18743.76 101
18745.06 95
18746.35 88
18747.65 93
18748.95 87
18750.24 91
18751.54 92
18752.83 98
18754.13 87
18755.42 92
18756.72 75
18758.01 90
18759.31 83
18760.60 76
18761.90 84
18763.20 109
18764.49 85
18765.79 84
18767.08 91
18768.38 96
18769.68 77
18770.97 74
18772.27 94
18773.56 94
18774.86 83
18776.16 91
18777.45 103
18778.75 102
18780.04 93
18781.34 86
18782.64 90
18783.93 102
18785.23 137
18786.53 102
18787.82 94
18789.12 93
18790.42 106
18791.71 91
18793.01 100
18794.31 88
18795.60 105
18796.90 113
18798.20 97
18799.50 107
18800.79 79
18802.09 109
18803.39 101
18804.68 115
18805.98 91
18807.28 91
18808.58 95
18809.87 80
18811.17 95
18812.47 117
18813.77 91
18815.06 91
18816.36 108
18817.66 103
18818.96 93
18820.25 95
18821.55 118
18822.85 104
18824.15 108
18825.44 106
18826.74 106
18828.04 105
18829.34 107
18830.64 99
18831.93 108
18833.23 107
18834.53 100
18835.83 92
18837.13 90
18838.43 99
18839.72 106
18841.02 115
18842.32 113
18843.62 100
18844.92 112
18846.22 105
18847.52 96
18848.81 85
18850.11 113
18851.41 98
18852.71 123
18854.01 104
18855.31 112
18856.61 91
18857.91 114
18859.21 94
18860.51 120
18861.80 116
18863.10 110
18864.40 119
18865.70 113
18867.00 89
18868.30 111
18869.60 113
18870.90 118
18872.20 109
18873.50 103
18874.80 121
18876.10 116
18877.40 92
18878.70 100
18880.00 119
18881.30 104
18882.60 104
18883.90 102
18885.20 100
18886.50 96
18887.80 108
18889.10 100
18890.40 95
18891.70 110
18893.00 98
18894.30 98
18895.60 90
18896.90 93
18898.20 92
18899.50 101
18900.80 110
18902.10 108
18903.40 112
18904.70 88
18906.00 88
18907.30 103
18908.60 98
18909.90 90
18911.21 94
18912.51 75
18913.81 102
18915.11 106
18916.41 72
18917.71 83
18919.01 88
18920.31 93
18921.61 84
18922.92 94
18924.22 88
18925.52 89
18926.82 100
18928.12 112
18929.42 98
18930.72 99
18932.03 99
18933.33 110
18934.63 92
18935.93 100
18937.23 94
18938.53 106
18939.84 102
18941.14 76
18942.44 92
18943.74 111
18945.04 96
18946.35 91
18947.65 96
18948.95 96
18950.25 81
18951.56 86
18952.86 94
18954.16 96
18955.46 76
18956.76 110
18958.07 105
18959.37 84
18960.67 94
18961.97 93
18963.28 107
18964.58 99
18965.88 85
18967.19 88
18968.49 85
18969.79 101
18971.09 88
18972.40 110
18973.70 95
18975.00 74
18976.31 92
18977.61 73
18978.91 93
18980.22 85
18981.52 100
18982.82 104
18984.13 84
18985.43 86
18986.73 98
18988.04 97
18989.34 101
18990.64 90
18991.95 86
18993.25 93
18994.56 84
18995.86 90
18997.16 102
18998.47 82
18999.77 80
19001.07 83
19002.38 86
19003.68 85
19004.99 91
19006.29 84
19007.60 94
19008.90 87
19010.20 74
19011.51 94
19012.81 94
19014.12 97
19015.42 82
19016.73 86
19018.03 97
19019.34 86
19020.64 107
19021.94 76
19023.25 81
19024.55 84
19025.86 92
19027.16 98
19028.47 104
19029.77 76
19031.08 95
19032.38 83
19033.69 85
19034.99 92
19036.30 99
19037.60 95
19038.91 87
19040.21 69
19041.52 76
19042.83 82
19044.13 95
19045.44 83
19046.74 89
19048.05 83
19049.35 72
19050.66 90
19051.96 81
19053.27 88
19054.58 69
19055.88 83
19057.19 67
19058.49 66
19059.80 87
19061.11 74
19062.41 87
19063.72 74
19065.02 87
19066.33 73
19067.64 80
19068.94 84
19070.25 89
19071.56 90
19072.86 64
19074.17 89
19075.48 91
19076.78 88
19078.09 96
19079.40 94
19080.70 72
19082.01 88
19083.32 73
19084.62 86
19085.93 81
19087.24 85
19088.54 75
19089.85 93
19091.16 86
19092.46 83
19093.77 80
19095.08 90
19096.39 75
19097.69 95
19099.00 97
19100.31 86
19101.62 83
19102.92 84
19104.23 92
19105.54 92
19106.85 83
19108.15 70
19109.46 66
19110.77 66
19112.08 84
19113.38 90
19114.69 98
19116.00 80
19117.31 75
19118.62 83
19119.92 91
19121.23 71
19122.54 80
19123.85 86
19125.16 83
19126.47 68
19127.77 64
19129.08 82
19130.39 92
19131.70 86
19133.01 73
19134.32 94
19135.63 74
19136.93 101
19138.24 108
19139.55 82
19140.86 65
19142.17 98
19143.48 93
19144.79 95
19146.10 77
19147.40 72
19148.71 113
19150.02 87
19151.33 81
19152.64 70
19153.95 92
19155.26 76
19156.57 75
19157.88 69
19159.19 85
19160.50 91
19161.81 101
19163.12 93
19164.43 79
19165.74 86
19167.05 71
19168.36 74
19169.66 68
19170.97 82
19172.28 78
19173.59 88
19174.90 88
19176.21 92
19177.52 77
19178.83 79
19180.14 84
19181.45 99
19182.77 97
19184.08 83
19185.39 85
19186.70 84
19188.01 96
19189.32 85
19190.63 91
19191.94 89
19193.25 86
19194.56 76
19195.87 71
19197.18 96
19198.49 100
19199.80 81
19201.11 80
19202.42 94
19203.73 97
19205.05 82
19206.36 77
19207.67 90
19208.98 69
19210.29 99
19211.60 74
19212.91 98
19214.22 81
19215.54 84
19216.85 83
19218.16 94
19219.47 84
19220.78 78
19222.09 87
19223.40 74
19224.72 82
19226.03 87
19227.34 98
19228.65 90
19229.96 98
19231.28 84
19232.59 78
19233.90 81
19235.21 71
19236.52 87
19237.84 90
19239.15 77
19240.46 79
19241.77 102
19243.08 83
19244.40 84
19245.71 77
19247.02 96
19248.33 87
19249.65 90
19250.96 73
19252.27 91
19253.58 88
19254.90 82
19256.21 73
19257.52 85
19258.84 93
19260.15 101
19261.46 120
19262.77 86
19264.09 81
19265.40 85
19266.71 90
19268.03 79
19269.34 77
19270.65 73
19271.97 90
19273.28 81
19274.59 85
19275.91 72
19277.22 79
19278.53 84
19279.85 93
19281.16 110
19282.47 79
19283.79 84
19285.10 85
19286.42 89
19287.73 79
19289.04 99
19290.36 86
19291.67 95
19292.99 93
19294.30 87
19295.61 94
19296.93 85
19298.24 84
19299.56 106
19300.87 100
19302.18 86
19303.50 88
19304.81 85
19306.13 94
19307.44 84
19308.76 85
19310.07 84
19311.39 107
19312.70 92
19314.02 103
19315.33 84
19316.64 79
19317.96 80
19319.27 97
19320.59 93
19321.90 75
19323.22 75
19324.53 85
19325.85 93
19327.17 81
19328.48 92
19329.80 87
19331.11 80
19332.43 65
19333.74 81
19335.06 66
19336.37 79
19337.69 73
19339.00 93
19340.32 80
19341.64 69
19342.95 81
19344.27 83
19345.58 91
19346.90 75
19348.21 106
19349.53 84
19350.85 97
19352.16 77
19353.48 83
19354.79 77
19356.11 90
19357.43 69
19358.74 77
19360.06 69
19361.38 73
19362.69 73
19364.01 79
19365.32 85
19366.64 73
19367.96 75
19369.27 86
19370.59 85
19371.91 75
19373.22 95
19374.54 76
19375.86 70
19377.18 82
19378.49 72
19379.81 71
19381.13 72
19382.44 93
19383.76 83
19385.08 90
19386.39 76
19387.71 77
19389.03 89
19390.35 89
19391.66 72
19392.98 87
19394.30 72
19395.62 91
19396.93 64
19398.25 93
19399.57 84
19400.89 87
19402.20 68
19403.52 78
19404.84 99
19406.16 88
19407.48 78
19408.79 89
19410.11 92
19411.43 87
19412.75 97
19414.07 80
19415.38 68
19416.70 65
19418.02 83
19419.34 77
19420.66 77
19421.98 84
19423.29 101
19424.61 80
19425.93 68
19427.25 74
19428.57 73
19429.89 85
19431.21 71
19432.53 73
19433.84 85
19435.16 91
19436.48 75
19437.80 94
19439.12 78
19440.44 89
19441.76 78
19443.08 77
19444.40 72
19445.72 78
19447.03 89
19448.35 88
19449.67 90
19450.99 72
19452.31 81
19453.63 80
19454.95 76
19456.27 69
19457.59 105
19458.91 86
19460.23 71
19461.55 78
19462.87 67
19464.19 78
19465.51 77
19466.83 77
19468.15 74
19469.47 85
19470.79 72
19472.11 96
19473.43 77
19474.75 62
19476.07 88
19477.39 102
19478.71 75
19480.03 78
19481.35 79
19482.67 97
19483.99 82
19485.31 76
19486.63 81
19487.95 80
19489.28 91
19490.60 66
19491.92 100
19493.24 83
19494.56 84
19495.88 75
19497.20 99
19498.52 96
19499.84 89
19501.16 84
19502.49 64
19503.81 74
19505.13 77
19506.45 68
19507.77 84
19509.09 82
19510.41 69
19511.73 80
19513.06 81
19514.38 63
19515.70 74
19517.02 86
19518.34 64
19519.66 74
19520.99 72
19522.31 69
19523.63 81
19524.95 78
19526.27 80
19527.60 84
19528.92 72
19530.24 76
19531.56 91
19532.88 104
19534.21 74
19535.53 66
19536.85 99
19538.17 83
19539.50 100
19540.82 85
19542.14 85
19543.46 74
19544.79 74
19546.11 93
19547.43 66
19548.75 76
19550.08 85
19551.40 88
19552.72 84
19554.05 79
19555.37 72
19556.69 100
19558.01 66
19559.34 88
19560.66 81
19561.98 72
19563.31 72
19564.63 80
19565.95 82
19567.28 77
19568.60 81
19569.92 76
19571.25 79
19572.57 80
19573.89 70
19575.22 70
19576.54 81
19577.87 76
19579.19 75
19580.51 76
19581.84 83
19583.16 78
19584.49 76
19585.81 80
19587.13 87
19588.46 84
19589.78 84
19591.11 95
19592.43 72
19593.75 66
19595.08 77
19596.40 105
19597.73 75
19599.05 73
19600.38 80
19601.70 68
19603.03 75
19604.35 82
19605.67 90
19607.00 72
19608.32 79
19609.65 82
19610.97 73
19612.30 68
19613.62 75
19614.95 87
19616.27 74
19617.60 72
19618.92 83
19620.25 78
19621.57 75
19622.90 74
19624.22 65
19625.55 81
19626.88 91
19628.20 75
19629.53 75
19630.85 74
19632.18 79
19633.50 80
19634.83 81
19636.15 72
19637.48 63
19638.81 82
19640.13 67
19641.46 78
19642.78 67
19644.11 70
19645.44 72
19646.76 79
19648.09 73
19649.41 67
19650.74 82
19652.07 66
19653.39 73
19654.72 84
19656.05 77
19657.37 70
19658.70 87
19660.02 98
19661.35 88
19662.68 72
19664.00 67
19665.33 80
19666.66 76
19667.98 83
19669.31 91
19670.64 75
19671.97 70
19673.29 71
19674.62 68
19675.95 75
19677.27 66
19678.60 77
19679.93 94
19681.26 70
19682.58 69
19683.91 76
19685.24 89
19686.56 75
19687.89 89
19689.22 76
19690.55 85
19691.87 80
19693.20 72
19694.53 79
19695.86 82
19697.19 77
19698.51 88
19699.84 72
19701.17 64
19702.50 67
19703.83 69
19705.15 85
19706.48 87
19707.81 72
19709.14 85
19710.47 103
19711.79 86
19713.12 65
19714.45 66
19715.78 80
19717.11 85
19718.44 78
19719.76 72
19721.09 73
19722.42 78
19723.75 70
19725.08 83
19726.41 75
19727.74 77
19729.07 73
19730.39 65
19731.72 65
19733.05 72
19734.38 70
19735.71 68
19737.04 63
19738.37 82
19739.70 77
19741.03 81
19742.36 88
19743.69 79
19745.02 74
19746.35 71
19747.67 79
19749.00 74
19750.33 55
19751.66 71
19752.99 78
19754.32 64
19755.65 76
19756.98 69
19758.31 69
19759.64 76
19760.97 74
19762.30 81
19763.63 73
19764.96 82
19766.29 79
19767.62 90
19768.95 71
19770.28 69
19771.61 71
19772.94 81
19774.27 65
19775.60 82
19776.93 67
19778.27 87
19779.60 81
19780.93 74
19782.26 75
19783.59 70
19784.92 79
19786.25 77
19787.58 97
19788.91 78
19790.24 63
19791.57 64
19792.90 81
19794.24 74
19795.57 86
19796.90 69
19798.23 66
19799.56 69
19800.89 70
19802.22 77
19803.55 85
19804.89 75
19806.22 68
19807.55 87
19808.88 66
19810.21 65
19811.54 71
19812.87 84
19814.21 75
19815.54 87
19816.87 76
19818.20 76
19819.53 65
19820.87 70
19822.20 76
19823.53 62
19824.86 78
19826.19 74
19827.53 83
19828.86 60
19830.19 68
19831.52 69
19832.86 77
19834.19 85
19835.52 77
19836.85 77
19838.19 81
19839.52 83
19840.85 78
19842.18 81
19843.52 71
19844.85 82
19846.18 85
19847.51 97
19848.85 82
19850.18 71
19851.51 90
19852.85 80
19854.18 69
19855.51 74
19856.85 83
19858.18 80
19859.51 84
19860.85 72
19862.18 70
19863.51 86
19864.85 78
19866.18 84
19867.51 85
19868.85 67
19870.18 63
19871.51 70
19872.85 79
19874.18 75
19875.52 73
19876.85 72
19878.18 90
19879.52 98
19880.85 75
19882.18 89
19883.52 65
19884.85 67
19886.19 82
19887.52 104
19888.86 69
19890.19 77
19891.52 80
19892.86 63
19894.19 77
19895.53 81
19896.86 86
19898.20 66
19899.53 64
19900.87 93
19902.20 91
19903.54 70
19904.87 80
19906.21 81
19907.54 76
19908.88 62
19910.21 87
19911.55 79
19912.88 93
19914.22 87
19915.55 94
19916.89 76
19918.22 71
19919.56 73
19920.89 79
19922.23 85
19923.56 77
19924.90 84
19926.23 94
19927.57 90
19928.90 72
19930.24 84
19931.58 78
19932.91 87
19934.25 79
19935.58 84
19936.92 72
19938.26 75
19939.59 78
19940.93 85
19942.26 76
19943.60 75
19944.94 74
19946.27 91
19947.61 90
19948.94 72
19950.28 81
19951.62 76
19952.95 89
19954.29 85
19955.63 95
19956.96 90
19958.30 90
19959.64 80
19960.97 76
19962.31 102
19963.65 83
19964.98 93
19966.32 95
19967.66 80
19968.99 73
19970.33 80
19971.67 87
19973.00 84
19974.34 84
19975.68 86
19977.02 88
19978.35 66
19979.69 85
19981.03 84
19982.37 113
19983.70 83
19985.04 93
19986.38 88
19987.72 91
19989.05 80
19990.39 79
19991.73 96
19993.07 106
19994.40 85
19995.74 94
19997.08 100
19998.42 90
19999.76 94
20001.09 104
20002.43 99
20003.77 82
20005.11 96
20006.45 74
20007.79 93
20009.12 83
20010.46 89
20011.80 99
20013.14 93
20014.48 89
20015.82 94
20017.15 88
20018.49 97
20019.83 91
20021.17 80
20022.51 84
20023.85 81
20025.19 88
20026.53 89
20027.86 85
20029.20 90
20030.54 85
20031.88 79
20033.22 105
20034.56 83
20035.90 85
20037.24 92
20038.58 80
20039.92 92
20041.26 102
20042.60 84
20043.94 78
20045.27 93
20046.61 89
20047.95 94
20049.29 84
20050.63 81
20051.97 98
20053.31 96
20054.65 84
20055.99 89
20057.33 89
20058.67 89
20060.01 98
20061.35 89
20062.69 79
20064.03 74
20065.37 93
20066.71 76
20068.05 83
20069.39 87
20070.73 93
20072.07 92
20073.42 90
20074.76 82
20076.10 97
20077.44 79
20078.78 64
20080.12 74
20081.46 83
20082.80 71
20084.14 81
20085.48 78
20086.82 76
20088.16 77
20089.50 80
20090.85 92
20092.19 78
20093.53 78
20094.87 73
20096.21 88
20097.55 89
20098.89 86
20100.23 74
20101.58 80
20102.92 70
20104.26 90
20105.60 94
20106.94 76
20108.28 103
20109.63 81
20110.97 88
20112.31 88
20113.65 77
20114.99 87
20116.33 95
20117.68 71
20119.02 86
20120.36 87
20121.70 88
20123.04 90
20124.39 90
20125.73 99
20127.07 80
20128.41 81
20129.76 93
20131.10 93
20132.44 79
20133.78 90
